# Supplementary material for: Limits on information transduction through amplitude and frequency regulation of transcription factor activity
Source: eLife. 2015 May 18;4:e06559. doi: 10.7554/eLife.06559 (PMC4468373; doi:10.7554/eLife.06559)
Supplement: Supplementary file 1. — Raw single-cell time-trace data for HXK1 (15259 cells), SIP18 (21242 cells), pSIP18 mut A (18203 cells), pSIP18 mut B (17655 cells), 1× reporter diploid (21236 cells), and 2× reporter diploid (19222 cells). The data are also available from Dryad Digital Repository (Hansen and O'Shea, 2015). DOI: http://dx.doi.org/10.7554/eLife.06559.014 [file elife06559s001.zip › source_data/HXK1_DM_70min_100nM.txt]

0	5.6358	0	4.2064	0	0	2.928	0	0	5.5677	0	0	0	0	0	0	0	0	0	0	0	0	1.2763	0	0	0	20.491	23.922	54.708	89.388	105.14	135.82	134.51	151.43	187.35	196.57	206.39	222.01	255.27	289.81	302.79	307.84	330.8	339.79	369.26	407.54	421.82	421.37	421.64	467.04
0	0	9.8048	0	0	9.7061	3.7797	0	4.4378	0	1.0293	0	0	0	0	0	21.139	13.656	18.447	14.391	18.238	34.048	28.64	45.504	6.4631	24.294	37.983	42.943	40.958	73.516	93.915	108.7	135.89	160.55	231.41	248.24	249.69	323.65	401.76	459.44	467.01	519.15	547.95	657.55	725.21	742.92	785.9	825.54	840.83	928.47
0	0	0.73723	3.8009	3.6735	6.1035	6.3359	7.8749	11.341	6.9414	20.014	8.806	20.415	16.237	15.666	14.377	13.931	27.484	27.657	28.104	30.163	34.581	45.953	60.684	75.852	75.092	80.35	86.996	94.803	109.59	127.61	149.42	177.89	208.36	227.06	253.23	273.2	322.44	351.06	388.94	413.92	420.14	465.21	491.17	529.49	502.92	521.69	392.31	395.97	371.23
0	0	0	0	47.72	0	2.5896	3.8044	11.996	1.3588	0	0	0.52381	0	0	0	0	0	0	0	0	0	0	0	0	0	0	0	24.467	74.897	134.52	290.64	351.99	524.62	685.56	775.41	914.99	1082	1220.1	1396.5	1445.2	1564.2	1657.8	1766.7	1931.1	1970.4	2022.3	2089.1	2158.9	2156.4
0	6.6476	10.266	0	0	0	0	0	0	0	0	0	0	0	0	0	0	0	0	0	0	0	0	7.4434	45.274	64.878	127.15	163.12	208.17	275.1	351.45	439.26	492.96	587.43	672.77	783.57	876.82	952.58	851.12	909.34	958.38	982.39	1060.3	1080.3	1112.7	1273.9	1305.7	1300.4	1294	1241.4
0	0	0	0	11.645	28.314	31.796	47.409	59.936	86.892	120.04	163.29	195.1	254.41	303.12	367.32	434.9	459.12	523.32	575.89	613.33	672.27	693.83	750.19	757.62	798.46	861.31	872.79	889.27	927.04	949.75	964.02	970.96	995.17	1008.1	1000.9	1047.5	1035.4	1031.9	1107.5	1091.9	1124.2	1109.8	1093.7	1112.6	1112.6	1111.6	1114.6	1168.8	1157.6
0	5.4768	0	16.314	5.1152	1.587	0.23296	11.803	62.779	115.36	227.46	369.6	537.55	699.94	972.18	1199.1	1410.9	1761.9	1994.9	2323.2	2525.4	2741.1	3126.8	3353.9	3630.8	3733.6	4101.1	4352.8	4615.4	5079.3	5341.7	5948.3	6195.9	6774	7295.8	7909.9	8606.6	8891.6	9487.9	10034	10320	10516	11003	11045	11330	11513	11725	11558	11881	12186
0	0	0.41419	8.3829	8.665	15.856	25.623	21.325	10.172	20.226	16.805	21.975	9.9465	13.538	22.831	30.571	2.1818	22.958	31.594	57.142	85.477	99.667	121.61	183.65	237.79	318.99	352.94	431.63	483.57	554.11	627.44	723.51	767.17	840.68	964.03	1042.7	1131.1	1156	1255.7	1277.5	1343.8	1402.8	1456.4	1593.5	1575.7	1613.9	1643.9	1816.2	1786	1875.6
0	0	0	0	0	4.5606	7.4844	6.3559	2.5284	8.871	5.8866	1.2233	10.561	4.3236	10.56	5.0799	23.031	18.838	38.219	41.581	70.953	74.224	123.59	166.52	218.64	310.79	380.42	464.08	559.37	715.32	755.21	810.41	960.44	1125.6	1350.5	1454.1	1522.6	1743.3	1841.1	2073.5	2151.5	2311.4	2427.2	2460.4	2520.9	2597	2562.8	2587.5	2779.5	2766.8
0	0	0	7.4869	37.655	43.92	41.907	42.133	56.5	71.534	0	29.016	30.963	9.5144	50.883	93.747	76.607	69.142	99.107	124.49	113.95	146.92	145.18	185.17	193.13	187.35	217.34	196.22	141.6	180.67	191.69	220.33	230.9	235.4	274.88	326.21	307.63	345.47	341.6	376.89	417.7	371.17	412.83	452.43	473.51	505.28	510.68	547.87	533.85	550.7
0	0	0	0	60.001	185.72	264.22	384.5	526.43	646.38	835.18	999.47	1212.7	1358.3	1499.5	1679.3	1860.3	2036.6	2107.7	2272.6	2469.4	2540.9	2706.9	2860.7	3007.4	3224.4	3326.6	3567.8	3703.2	3852.4	3907.6	4033	4293.8	4475.6	4505.9	4582.2	4641.3	4832.8	5066.6	5198.5	5214.5	5289.3	5369.7	5278.9	5284.9	5291.1	5191.4	5444.5	5399.1	5389.5
3.9883	3.4572	0.3332	0	0	6.3984	0	0	0	0	0	0	0	0	0	0	0	0	0	0	0	0	0	0	0	0	0	15.253	52.539	99.49	172.31	175.95	266.79	346.25	431.07	523.57	621.2	721.4	795.5	884.87	921.97	992.37	1087.4	1149.2	1151.9	1242.1	1293.3	1266.4	1353.2	1337.2
0	0	0	0	4.722	10.231	9.5123	8.1191	4.8347	6.6108	16.907	21.036	20.116	23.963	30.33	55.881	81.226	117.65	153.65	206.89	264.74	321.4	373.55	445.6	586.34	635.74	714.78	811.76	1015.8	1074	1174.8	1264.6	1395.4	1455.4	1670.9	1850.6	1987.2	2163.7	2417.2	2497.6	2541.9	2687.1	2901.3	3177.1	3156.3	3344.6	3408.4	3560.5	3457	3431.3
3.473	13.513	3.2827	0	0	0	0	0	0	0	0	0	0	0	0	5.2316	17.941	22.399	45.535	52.883	61.734	84.289	111.74	132.82	189.55	246.1	314.23	385.43	476.71	561.91	645.8	728.85	832.4	865.11	977.34	1075.7	1099.8	1109	1155.4	1184.6	1243.8	1235.3	1298.3	1339.6	1327	1345.1	1367	1388.9	1344.8	1392.2
0	67.326	33.015	0	0	22.954	0	0	0	0	0	0	0	0	0	0	0	0	0	0	0	0	0	0	0	0	0	0	47.396	49.638	67.788	165.65	181.24	226.32	302.15	372.66	505.03	541.45	590.53	585.76	686.25	723.26	725.05	750.13	762.84	808.99	818.76	800.4	850.82	806.22
0	0	0	16.066	13.189	4.8804	14.544	12.621	23.3	49.045	79.8	102.05	149.43	204.62	237.85	261.38	328.97	405.16	503.91	610.38	711.58	880.16	1031.1	1178.3	1303.5	1493.8	1644.3	1813.2	2091.3	2282.2	2338.7	2553.3	2726.1	2956.5	3157.8	3309.2	3540.1	3734.7	3805.2	4019.3	4147.7	4302.9	4330.9	4515.1	4534	4538.6	4643.1	4681.1	4551.7	4662.3
0	0	0	7.0923	16.411	10.464	14.474	9.1327	5.1406	12.201	18.278	5.8758	0	0	0	0	0	0	0	0	8.6707	0.74271	18.653	16.137	43.97	87.206	147.4	149.3	138.73	184.64	245.58	312.26	347.79	414.13	578.55	635.88	729.2	815.66	947.46	1079.8	1137.8	1235.6	1310.2	1401.6	1431.7	1492.7	1544.3	1657.7	2278.9	2368.3
0	0	0	0	32.038	51.608	99.687	139.2	161.81	224.44	235.72	244.35	259.52	221.64	345.61	382.42	346.21	477.45	583.43	658.63	749.99	963.97	1097.3	1212.5	1285.8	1192.5	1241.2	1475.4	1573.9	1654.8	1702.2	1786.8	1736.7	1813.5	1890.8	1882.2	1961.9	1925.6	1974.9	1969.3	1995.6	2036.7	2023.7	2207	2043.9	2062.6	2037.5	2041	2019.9	1988
0	0	0	4.983	3.053	6.6834	2.5346	5.6252	0	14.76	6.9076	16.603	27.245	17.829	26.005	27.752	28.78	33.204	42.612	47.091	63.182	57.938	73.066	98.371	99.307	101.27	97.063	111.04	104.98	123.94	122.3	136.33	142.87	174.35	185.05	207.24	195.45	234.43	271.06	284.62	292.43	313.55	344.49	366.97	369.02	403.24	426.31	452.7	437.74	430.59
0	0	0	5.2338	1.534	16.205	23.383	33.242	23.584	11.561	9.7483	6.5673	8.4553	0	18.327	37.274	60.786	93.132	126.96	177.8	237.18	297.03	390.87	500.04	547.48	617.61	721.99	817.25	899.04	990.95	1172.5	1326.4	1457.5	1634.5	1795.3	1959.9	2147	2318.2	2389.3	2544.3	2687.6	2802.8	2833.8	2872.3	2983.1	3183.4	3225.6	3468.2	3565	3700.5
0	0	16.615	0	0	9.7872	17.996	9.3663	8.7544	0	12.978	4.8702	0	0	3.7519	12.401	2.6683	2.6684	6.411	15.384	13.291	11.876	19.819	15.78	35.737	34.05	48.905	59.885	67.838	84.166	90.102	116.98	134.23	140.18	192.38	243.39	291.28	366.67	479.24	528.02	583.68	646.59	674.92	754.65	755.42	800.87	864.42	910.96	982.9	972.97
0	0	0	1.9151	2.3563	25.029	11.595	4.4745	15.831	19.744	25.95	71.469	89.698	102.49	59.363	57.836	62.481	88.702	88.599	95.182	106.87	116.89	110.74	116.44	116.2	116.34	130.82	138.43	149.71	151.21	161.43	183.81	228.8	242.38	244.11	261.11	291.23	294.74	323.43	346.94	352.88	378.28	401.7	392.23	416.53	434.91	460.45	450.24	443.77	582.69
0	30.108	0	0	14.749	13.768	9.7099	7.7344	13.389	24.932	2.6118	31.108	51.892	73.794	146.24	219.75	261.34	333.43	401.28	494.96	605.92	712.73	778.17	811.22	921.82	981.63	1030.1	1139.7	1181.3	1226.8	1197.6	1302.3	1318.5	1313.9	1429.8	1425	1478.4	1463.1	1541.2	1550	1569.6	1619.4	1641.7	1608.4	1645.4	1668.9	1687	1689.1	1666.5	1665.8
0	0	5.8487	0	0	10.563	6.8402	15.195	25.408	59.259	111.51	146.99	198.1	246.77	305.18	371.09	443.01	498.16	563.88	613.79	709.59	775.84	835.39	892.29	955.75	997.21	1064	1061	1113.1	1123.3	1146.6	1162.3	1182.4	1238.5	1258.1	1284.4	1393.4	1407.1	1497.1	1528.7	1626	1695.5	1729.6	1816.6	1870.5	1933.9	1935.8	1989	2037.6	2160.8
8.3183	5.9261	0	0	0	0	0	3.0514	0	0	0	0	0	0	0	0	14.575	20.281	46.115	37.065	73.167	76.243	108.63	114.26	148.14	177.32	206.85	228.15	249.83	276.99	316.39	348.6	412.44	466.4	543.98	533.39	527.69	590.75	618.52	734.42	826.81	865.69	973.4	1035	1067.1	1132.7	1144.4	1173.1	1163.3	1137
0	1.0168	11.432	14.786	0	0	5.0823	0	10.895	4.5011	32.64	9.4289	12.174	0	0	38.241	4.9474	15.281	17.981	28.708	39.805	42.883	78.548	89.62	97.545	153.08	205.56	296.62	369.26	516.24	697.92	871.86	1071.7	1233.4	1477.9	1733.8	1957.8	2096.6	2369.1	2527.9	2591.1	2607.8	2817.7	2797.1	2899.9	2951.9	2972.6	3038.7	3085	3064.3
0	0	6.7173	0	22.941	16.009	13.459	18.784	58.194	144.38	229.81	423.32	613.25	844.71	1087	1324.6	1595.8	1935	2216.5	2473.1	2699.5	2927.5	3086.6	3383.1	3644.6	3731.6	4005.2	4056.4	4136.3	4355	4404.9	4497.1	4326.7	4507.6	4431.1	4466.3	4569.2	4648.6	4885.9	4747.3	4709.2	4750.5	4876.4	4779.9	4870.5	4807.8	4911.5	4922.7	4867.8	5052.5
0	0	0	5.0069	8.9106	5.9665	6.4704	13.979	16.438	9.393	18.073	22.375	20.366	17.582	16.659	15.252	29.674	37.642	43.709	35.753	36.988	49.604	49.12	38.154	35.467	38.672	50.429	44.181	55.824	67.465	88.032	94.766	125.36	147.58	168.4	173.61	187.05	157.08	164.61	238.16	259.34	266.03	274.42	242.24	251.82	248.44	259.3	271.66	269.27	271.63
0	37.318	14.932	20.934	8.7309	0	0	0	0	0	0	0	0	0	0	0	0	0	0.42698	25.125	68.763	93.212	103.21	126.27	170.4	148.56	210.68	247.11	259.91	300	315.28	318.13	356.63	366.47	429.48	450.42	460.86	542.97	567.94	600.27	593.92	632.55	644.83	656.01	751.27	796.01	864.84	898.67	900.93	1002.2
7.3889	38.722	8.684	16.305	0	0	0	0	0	0	0	0	0	0	0	0	3.1393	35.22	111.62	41.235	118.91	161.01	207.01	294.95	338.64	409.34	503.05	581.17	690.79	760.63	902.62	1053.8	1196.5	1369.8	1513.9	1582.9	1769.8	1494.5	2075.9	2253	2415.2	2475.7	2592.2	2685.2	2715.8	2853.9	2867.1	2928.3	2686.7	2680.3
0	0	0	0	99.911	163.68	319.04	414.83	533.62	607.96	735.29	858.9	917.98	985.24	1027.4	1224.5	1259.9	1350.6	1481.7	1515.9	1576.7	1585.8	1689	1657.3	1687.1	1787	1781.3	1765.1	1879.8	1849	1852.9	1956.2	1984.3	2122.8	2213.4	2244.9	2395.6	2441.9	2433.8	2497.1	2508.4	2573.3	2800.5	2786	2791.8	2804.5	2832.4	2848.6	2843.3	2931.4
0	0	0	28.235	28.423	20.708	46.874	28.064	19.107	11.554	0	21.369	7.0349	22.21	27.714	28.67	79.782	79.459	154.54	181.92	236.34	304.8	364.35	470.52	615.2	787.23	730	839.14	1105.5	1175.8	1291	1259.8	1342.3	1538.4	1577.6	1666.8	1781.8	1850.5	1986	2002.1	2086.7	2157.3	2214.6	2193.4	2226.9	2258.1	2311.9	2312.6	1994.1	2007.5
5.8739	10.522	0	0	0	0	4.6438	0	0	0.52724	0	0	0	0	0	0	1.7161	0	3.3339	0	2.1067	6.7773	21.006	13.412	16	21.591	41.499	13.514	20.96	13.384	32.754	70.45	76.973	81.305	92.222	111.43	100.55	125.72	158.21	174.3	163.93	191.91	190.39	214.21	223.84	267.19	263	262.49	274.5	273.67
0	0	6.7382	2.9869	19.946	22.536	8.4689	4.1028	19.646	3.7274	22.443	45.637	58.812	70.568	112.66	150.58	171.74	241.47	289.87	343.55	448.95	643.18	631.53	737.29	791.91	849.57	951.96	1021.8	1141.5	1370.8	1364.1	1569.4	1689.8	1825.6	1976.6	2068.4	2181.3	2284.8	2343.7	2462.2	2483.4	2477.4	2538.9	2586.9	2681.8	2700.5	2678.5	2718.4	2780.6	2669.3
0.76183	3.7298	3.2769	0	2.2757	0	0	0	0	0	0	0	0	0	0	0	0	0	13.468	48.772	116.85	185.24	265.25	375.27	613.54	808.95	808.92	808.84	901.04	1100.4	1271.3	1422.1	1647.6	2150.4	1946.6	2583.8	2764.5	2615.7	3190.9	3369.4	3425.4	3592.5	3593.8	3682.7	3652.4	3762.6	3904.6	3954.9	3966.3	3981.7
0	0	0	0	9.3269	20.652	35.402	42.048	52.776	72.648	90.937	109.46	115.38	114.65	129.47	151.41	153	168.44	171	207.79	204.04	219.63	242.35	265.22	300.99	319.24	370.85	423.33	457.51	517.11	572.97	612.29	671.37	726	828.92	909.14	1045.9	1080.1	1190.4	1285.8	1323.9	1392.2	1451.9	1550.5	1595.5	1589.1	1665.2	1682.4	1770.7	1759.8
0	0	0	0	9.7069	7.4997	6.0638	5.8301	0	28.264	10.171	18.214	29.807	31.864	35.162	46.91	41.184	57.197	82.174	74.79	97.961	115.8	119.57	155.43	163.12	199.24	229.4	279.31	334.8	410.19	408.17	495.51	588.87	614.46	730.98	739.09	764.07	761.83	821.81	855.38	927.29	920.47	928.53	969.03	964.54	964.9	927	898.2	1023.3	1034.3
0	12.633	5.7163	5.4869	3.763	0	0	0	0	0	2.4382	2.8158	26.277	64.17	85.369	115.06	159.56	198.8	247.33	312.04	385.86	397.83	442.42	554.03	606.36	707.81	810.54	779.82	949.86	981.31	1033.1	1112.7	1165.7	1241.3	1319.2	1329.1	1461.5	1509.1	1535.5	1589.1	1636.7	1710.3	1639.6	1679.1	1648.8	1660.7	1664.3	1723.8	1757	1751.4
0	0	0	9.1298	14.057	26.467	15.943	38.92	26.22	0	6.5102	0	2.9719	9.8389	0.056923	28.006	66.584	104.62	83.146	188.27	225.81	282.74	364.15	446.85	534.17	601.38	729.71	845.76	979.42	1102.1	1205.1	1328.9	1455.4	1548.5	1694.9	1874.9	1928.7	2085.6	2281.4	2270.6	2385.6	2554.9	2654.5	2704	2726.9	2800.4	2810.7	2937.5	2983.5	3017.1
0	1.7662	0	6.482	2.9288	0.16317	1.2034	7.4801	1.1325	13.199	18.04	12.465	21.832	25.054	53.029	78.193	124.72	155.47	195.6	238.09	277.98	323.36	353.23	402.29	463.85	468.58	483.29	512.64	530.29	548.42	573.33	582.32	622.06	664.81	660.09	654.96	688.36	728.48	694.37	722.94	731.76	787.05	741.27	752.7	767.96	757.88	771.2	768.39	775.59	753.29
0	5.7226	3.9878	12.521	3.074	7.3226	0	96.091	130.55	182.12	211.89	187.23	200.36	255.67	279.07	332.56	372.68	426.31	471.41	519.77	563.69	639.83	708.07	783.59	811.28	832.84	857.44	874.96	945.99	1024.3	1073.1	1147.7	960.08	1069.7	1139.9	1201.1	1306.9	1346.4	1446	1502.8	1583.3	1634.9	1685.2	1713.7	1754.4	1797.1	1853.3	1883.2	1864.4	1861.7
0	6.9276	0	0	2.8666	4.4746	4.5662	0	4.425	0	5.1625	0	0	0	0	0	0	0.5706	25.208	39.315	75.473	113.25	176.28	229.79	320.04	402.57	525.22	676.04	809.33	935.73	1113.3	1278.6	1485.8	1634.2	1841.8	2008.7	2140	2381.7	2544.6	2693.6	2815	2819.7	3023.1	3068	3086.1	3185	3205.9	3307.5	3262.9	3286.9
0	0	0	1.9132	2.9604	0	4.6691	0	0	0	2.4995	0	0	0	0	0	5.9181	6.3135	26.698	20.829	33.101	40.26	35.038	37.867	62.061	72.59	81.023	92.583	107.3	142.32	146.86	147.38	168.45	173.96	208.56	201.39	179.25	206.81	241.18	245.13	239.36	235.14	217.29	240.22	261.76	250.57	254.36	236.42	240.36	271.45
0	0	0.11056	22.963	15.143	46.774	11.343	0	54.327	37.598	32.479	31.157	10.857	10.991	1.1526	21.023	26.864	37.392	29.322	76.391	116.13	100.33	126.72	153.67	225.44	222.07	285.26	361.72	371.48	414.91	443.1	521.72	605.31	768.26	914.24	1039.9	1149.6	1356.4	1486.4	1747.5	1706.4	1891.8	1828.5	1938.6	1914.3	2026.3	2057.2	2073.4	2093.3	2122
0	0	0.32865	0	3.1451	0	6.5787	7.4533	11.052	7.2618	13.154	13.243	12.245	22.024	43.417	42.798	59.443	81.376	101.09	128.84	134.59	156.81	202.86	211.88	254.42	252.94	283.46	305.21	344.72	380.52	438.33	512.13	598.33	708.51	778.69	890.17	960.11	1129.3	1179	1315.6	1354.5	1423	1458.3	1541.8	1573.1	1643.1	1665.1	1729.4	1740.5	1746.7
0	0	0	3.763	0	0	21.741	43.857	73.332	155.17	252.75	349.55	495.04	662.97	873.76	1080.2	1274.1	1533.2	1773.8	2029	2334	2494.8	2771	2997.6	3334.4	3499.6	3804	4003.9	4195.7	4412.4	4688.8	4899.2	5031.3	5117.9	5192.5	5432.4	5272.9	5328.9	5296.3	5395	5309.8	5513	5436.5	5598.3	5587.8	5511.1	5727.5	5510.9	5468.9	5534.2
0	0.38062	0.61728	9.4925	30.885	10.905	0	0	3.9354	0	0	0	0	0	0	0	0	0	0	0	0	0	0	0	0	0.37682	44.665	73.341	114.71	159.51	190.95	224.17	275.86	317.63	363.83	427.64	488.04	530.48	605.73	696.4	719.12	753.2	807.63	828.01	871.95	922.44	949.2	1032.1	1037.2	1042.2
0	7.385	5.1964	5.1694	0.12918	0	0	0	0	0	0	0	3.0686	10.916	23.475	29.085	53.699	67.497	84.402	101.52	118.21	154.16	174.32	211.38	275.6	329.64	443.15	555.33	699.47	858.24	1019	1243.8	1390.1	1542.2	1630.4	1835	2033.3	2245.9	2419.7	2597.2	2777.4	2918	3077.7	3196	3255.9	3362	3436.3	3504.1	3519.1	3612.3
0	2.2125	0	0	0	1.5246	19.809	32.711	50.674	72.876	104.23	116.08	137.5	146.21	192.99	206.31	247.35	266.88	332.03	319.87	369.86	412.59	466.19	487.14	538.72	548.12	641.27	682.6	739.12	816.94	905.16	1001.7	1094	1165	1331.5	1436.1	1565.3	1448.6	1583.1	1722.1	1767	1882	1991.7	2009.9	2080.8	2136.4	2211.6	2217.5	2227	2226.7
0	0	0	6.3499	1.4122	8.204	11.075	22.61	29.448	61.403	124.81	203.73	304.98	438.22	615.24	794.18	990.39	1211.4	1409.8	1557.3	1723.4	1832.8	1989.4	2052.8	2210.2	2337.2	2337.7	2432.9	2458.6	2530.7	2696.6	2685.1	2784.2	2924.2	2966.3	3042.2	3063.6	3144.4	3264.2	3320.4	3350.1	3410	3396.9	3382.6	3426.3	3541.5	3462.3	3470.8	3496	3547.9
33.335	69.729	0	0	0	42.014	68.809	0	0	0	0	0	0	0	0	0	0	4.9986	28.226	65.483	126.58	101.97	164.19	155.7	213.57	294.79	389.25	454.41	519.98	606.25	723.47	759.68	937.72	988.77	1170.8	1286.8	1312.9	1298	1403.7	1660.2	1722.6	1925.8	1913.7	2048.8	2260.5	2405.2	2426.6	2364.1	2540.4	2572.9
0	0	0	3.2698	3.3684	14.387	20.138	17.052	5.9989	4.7751	19.888	16.72	11.783	10.078	20.51	26.205	35.22	30.146	20.39	38.767	54.398	43.963	72.833	70.937	92.293	107.45	138.8	169.79	195.86	247.74	305.59	384.56	451.61	537.38	679.04	628.62	744.5	755.44	835.7	954.21	971.35	1082.8	1137.7	1243.7	1246.8	1235.8	1276.3	1320.8	1446.7	1459.6
0	22.652	10.108	21.142	0	0	0	0	0	0	0.86719	27.753	44.195	104.5	148.59	240.71	270.02	347.37	438.43	486.45	562.64	622.13	716.86	763.98	866.64	961.07	1040.9	1130.1	1227	1252.9	1340.1	1384.5	1527.5	1572.1	1562.3	1652.4	1729.5	1742.3	1746.1	1798.5	1852.3	1852.7	1920.7	1883.9	1955.1	1964.3	1946	1961	1971.8	2000.6
0	0	2.2658	4.5578	28.154	0	0	0	0	0	0	0	0.72459	23.354	27.867	67.255	112.17	194.5	266.54	336.27	383.2	462.78	488.9	571.11	603.53	658.24	724.03	788.1	867.97	942.52	965.46	1194.8	1114.5	1142.1	1457.4	1340.3	1406.3	1455.7	1504	1583.2	1619.4	1704.1	1827.7	1909.4	1801.1	1789.8	1778.4	1908.2	2015.2	2045.4
1.5817	0	0.36936	1.7584	6.5594	0	0.53616	0	0	0	3.1672	6.7689	21.886	33.687	63.658	100.6	144.35	207.29	276.44	362.35	453.47	545.23	646.26	779.99	897.44	1009.5	1121.1	1272.3	1346.9	1424	1598.7	1652.5	1813.8	1892.3	1986.4	2037.7	2103.5	2201.2	2231.4	2254.4	2391.2	2441.2	2454.4	2490.2	2569.2	2647.7	2610.8	2617.5	2688.9	2603.2
0	0	9.2237	1.3943	5.9689	7.3153	7.8697	12.11	16.417	35.96	33.715	44.078	67.06	71.815	80.611	103.27	135.17	140.32	185.87	198.28	180.9	199.72	217.63	233.9	244.39	232.86	283.91	278.61	297.92	333.2	327.03	361.12	365.27	387.47	403.26	424.04	451.66	454.04	453.66	476.53	487.49	476.25	500.7	527.15	540.7	517.09	508.73	528.85	536.97	551.95
0	2.525	0	4.6489	5.483	0	7.7584	10.553	14.044	1.6961	9.0882	12.224	11.962	2.6146	15.978	30.889	49.134	54.689	65.129	93.788	109.93	121.6	139.36	160.75	169.19	197.35	208.88	230.69	237.6	267.86	321.56	364.96	422.7	481.7	509.86	538.31	599.13	621.69	669.08	700.01	723.5	752.46	740.56	795.15	806.96	847.62	867.98	877.34	904.62	926.86
0	0	1.2982	0	1.5614	0	4.563	8.125	18.141	23.845	38.605	54.012	80.749	101.7	144.62	193.2	218.8	258.69	318.38	342.84	372.09	448.21	495.71	578.62	626.51	674.78	759.46	837.06	886.81	950.57	1003.9	1092.5	1167.7	1235.1	1309.6	1332.3	1475.6	1488.1	1573.1	1625.4	1661.3	1683.1	1723.5	1705.3	1781.9	1770.9	1774.7	1831.2	1830.9	1861.5
0	0	0	0	9.8672	8.2671	22.989	44.249	44.496	73.117	99.44	117.82	127.15	145.47	192.11	250.54	281.58	329.95	358.44	445.55	494.16	585.72	644.35	728.46	824.2	945.22	1034.9	1134.9	1319.7	1488.5	1658.8	1920.6	1800.7	2016	2216.2	2266	2480.4	2656.3	2758.8	2774.2	2893.4	2981.9	3065.1	3159	3238.4	3381.1	3351.2	3396.5	3504.7	3712
0	35.403	0	0	4.6924	0	0	0	0	43.687	202.05	90.428	257.02	164.43	194.26	202.35	232.28	222.03	263.66	274.7	310.96	328.46	359.12	336.26	374.24	401.69	436.28	478.64	476.07	509.07	521.66	574.82	638.85	695.06	760.72	739.06	780.14	769.66	771.19	808.44	808.73	819.33	811.08	755.76	770.71	763.69	789.66	744.23	771.38	761.96
53.253	13.765	0	5.6174	0	0	0	0	0	0	0	0	0	0	0	40.301	122.02	263.5	451.18	440.83	664.83	850.95	1017.6	1182	1444.4	1715.8	1894.1	2308.3	2564.2	2899.4	3133.2	3509.1	4204.9	4783.7	4878.2	5237.3	5451.3	5696.8	6248.6	6211.4	6887.8	6772.5	7082.1	7046.5	7333.3	7876.8	7848.8	8003.6	8553.7	8474.8
0	0	0	0	15.683	36.448	55.77	56.152	48.328	54.711	60.974	69.573	77.557	71.381	85.066	110.68	161.14	178.61	218.44	245.73	312.18	305.56	336.84	408.35	431.87	475.3	535.66	574.88	621.69	654.62	696.11	735.37	787.06	854.92	875.1	908.44	907.88	904.44	932.49	964.25	1028.4	1061.9	1085.8	1100.4	1003.7	1040.5	1013.4	1079.9	807.43	797.07
0	0	0	0	2.2617	0	18.006	0	0	32.4	107.31	135.88	249.92	456.2	576.42	780.43	950.68	1379.1	1395.3	1784.8	2055	2404.4	2734.3	2905.9	3172.6	3405.5	3637.7	3903.8	4055.9	4158	4485.8	4563.6	5471.8	5757.1	6281.3	6500.7	6530.1	6441.4	6602.3	6567.3	6802.7	6742.4	8298.8	7862.4	8394.7	8370.6	8703.9	8432.5	8549.8	8663.3
0	0	0	22.409	27.989	54.044	76.48	89.23	107.73	118.54	122.76	164.57	192.72	229.56	337.67	403.93	482.49	602.45	832.02	933.9	1111.3	1352.7	1519.1	2054.7	2307.8	2557.2	2751.8	2736.8	2846.5	3037.8	3418.5	3443.5	3764.4	3968.8	4120.3	4212.6	4448.7	4684.2	4614.5	4890.2	4876.1	4894.4	5079.5	5118.5	5165.6	5417.7	5502.9	5394.9	5508.7	5227
0	0	0	0	0	63.527	0	0	0	11.898	50.562	83.086	109.84	111.21	134.68	174.48	181.13	240.46	286.26	285.31	329.82	375.54	377.29	423.14	420.25	501.6	510.39	619.66	568.7	658.55	690.82	709.36	702.65	770.34	801.23	868.83	917.65	960.97	1053.2	1180.2	1332.7	1167	1235.2	1259	1534.4	1306.2	1357.6	1386.4	1673.1	1369.3
0	0	0	0	0	17.735	17.929	66.146	99.383	154.42	267.46	367.63	453.27	495.61	600.05	798.33	895.89	973.86	1057.9	1151.3	1201.5	1229.4	1215.6	1279.2	1305.6	1354.5	1399.9	1408.5	1416.4	1262.6	1487.1	1494.9	1468.9	1523.3	1575.8	1611.8	1700.7	1660.4	1740.4	1759.8	1802.1	1852	1951.5	1932.9	1993.1	2030.6	2016.8	2052.7	2043.2	2084.5
0	0	2.3769	19.386	0	6.4466	1.3475	6.8031	23.054	66.409	103.89	160.56	221.65	277.16	328.88	398.91	471.06	529.52	612.21	686.67	737.76	784.46	814.17	855.54	923.4	968.67	1024.8	1114.1	1156.6	1195.2	1262.5	1259.5	1348.3	1369.3	1418.3	1492.2	1536.4	1534.1	1532.9	1632.5	1675.2	1669.6	1743.7	1628.1	1759.2	1782.8	1753.4	1814.4	1753.8	1800.4
0	0	0	124.26	70.129	101.15	71.952	54.79	33.052	0	33.708	3.2607	0	0	0	0	0	0	0	0	0	0	0	0	0	0	0	35.904	79.325	115.68	171.25	217.09	280.8	275.78	417.18	477.25	573.52	703.56	830.54	938.02	995.12	1098.7	1179.8	1220.2	1299.9	1425.9	1380.1	1445.6	1528.7	1592.2
0	0	0	0	32.604	48.912	145.89	190.07	264.66	316.96	376.91	420.09	478.28	497.77	546.92	578.39	605.97	623.04	647.86	692.39	711.47	739.23	762.28	787.35	821.06	823.41	826.59	837.69	838.41	853.34	874.89	890.47	888.49	889.2	902.8	890.45	900.51	895.26	913.49	910.44	916.33	918.01	941.27	930.57	919.36	918.52	909.72	913.71	930.58	948.56
0	0	0	0	44.665	66.145	105.96	162.41	182.2	231.31	268.87	323.53	340.05	357.93	390.29	437.5	373.97	522.17	551.94	641.62	680.05	663.31	679.58	821.14	903.56	913.42	1043.3	1131.8	1180.3	1272.9	1325.7	1452	1493.3	1614.2	1747.2	1788.3	1920.6	1955.5	2085.5	2125.9	2185	2199.8	2276.2	2313.2	2334.2	2355.2	2449	2414.6	2460.3	2428.9
0.68714	8.0957	0	9.0392	0.35342	0	0	0.30174	0	6.8436	0	0	5.1873	0	4.7557	0	0	0	11.563	16.667	27.976	43.282	50.06	53.971	83.853	88.814	108.67	127.74	137.73	158.57	173.63	218.94	215.95	271.86	272.52	315.37	324.27	354.31	382.94	404.6	433.96	468.86	479.28	497.83	508.84	532.04	563.35	551.14	553.46	548.29
0	9.9016	5.0876	0	2.5678	0	0	0	0	0	0	0	1.2974	23.494	103.34	102.1	167.42	235.1	336.91	418.93	532.17	611	728.41	868.67	1057.7	1188.9	1776.5	2047	1897.9	2085.8	2221.3	2302.4	2485.3	2659.4	2925.5	3117.1	3128	3299	3437.7	3640.8	3629.3	3811.9	4042.2	4166.7	4253.1	3997.7	4352.1	4399.1	4369.1	4622.7
0	21.927	0	0.57122	0.075651	0	10.506	0	7.8579	0	0	0	0	0	0	0	0	0	43.896	86.551	159.08	161.89	213.04	289.24	323.27	401.51	453.16	490.22	552.31	595.69	628.23	728.95	818.01	934.47	970.78	1028.6	1122.7	1177.9	1287.6	1257.5	1410.1	1411.4	1459.5	1520.7	1492.1	1509.1	1547	1554.6	1575.2	1561.6
0	0	0	0.98693	0	3.792	17.126	8.8345	18.121	22.199	28.619	31.149	18.841	25.365	26.547	33.629	29.978	25.723	27.655	65.249	67.369	49.2	62.737	64.711	67.99	80.874	99.912	95.568	105.97	123.75	137.08	187.56	254.79	333.84	474.54	636.48	837.21	1062.6	1274.3	1485.4	1625.7	1831.8	1959.8	2201.1	2359.6	2608.9	2779.3	3038.8	3003.9	2932.7
0	0	0	1.9746	6.3423	20.466	31.039	76.588	157.57	246.38	404.65	511.48	698.33	886.16	1075.8	1254.9	1431.9	1614.5	1819.2	2004.3	2153.2	2366.2	2504.5	2645.1	2881.1	3015.9	3155.6	3264.1	3427.7	3494.1	3600	3693.5	3847.1	3860	3935	4024.3	4181.9	4219.5	4272	4405	4369.6	4476.3	4442.6	4477.6	4549.2	4621.7	4715.4	4645.2	4745.8	4723.1
0	29.188	0	15.527	0	59.664	47.329	51.324	77.947	95.329	103.37	108.34	133.08	149.71	168.49	162.39	173.85	178.02	207.92	199.89	244.63	231.5	306.86	360.74	424.23	448.23	530.66	563.9	605	707.3	671.76	684.57	723.56	827.87	947.12	864.39	983.18	1015.2	1140.6	1229.9	1385.8	1430.7	1499.5	1502.6	1510.3	1544.6	1570.2	1621.3	1702.5	1683
0	0	0	10.893	163.47	193.73	236.25	270.08	306.67	261.44	303.16	243.65	216.4	234.97	265.42	210.56	216.54	200.2	220.38	182.12	198.05	205.67	207.98	217.15	193.13	190.94	216.61	251.82	359.13	342.76	407.82	501.06	662.72	807.27	901.22	952.44	1137.1	1245.7	1389.1	1447.6	1540.1	1691.9	1755	1799.9	1851.4	1850.5	1877.9	1997.7	2044.6	1971.2
18.705	10.488	0	9.1035	6.0848	0	3.9997	0	0	0	0	0	0	0	0	0	0	0	0	0	0	0	0	0	0	0	0	50.68	107.05	160.74	260.51	364.73	471.23	573.53	767.27	904.84	1119.7	1253.2	1415.4	1592.4	1722	1893.5	2003.6	2082.2	2205.5	2367.8	2370.1	2410.5	2507.4	2522.2
0	26.347	5.0335	5.7063	11.935	0	0	0	0	0	21.231	49.276	64.389	104.51	159.89	218.71	308.24	478.26	548.89	679.03	848.7	1013.6	1117.7	1268.1	1642.9	1842.9	1965	2073.8	2152.5	2416	2686	2940.1	3365.6	3521.5	3851	4165.9	4124	4397.6	4625.4	4741	4958	5176.5	5794.3	5463.5	5604.6	5486	5686.7	5853.7	5595.1	5668.7
0	25.768	85.657	69.611	0	0	0	0	0	34.536	0	14.175	27.51	66.727	116.96	165.43	209.78	225.39	323.51	355.49	406.35	447.37	481.01	559	529.93	332.81	324.7	419.39	478.83	461.39	568.52	616.86	600.4	591.61	576.02	374.86	358.65	387.31	387.67	446.64	431.6	413.33	457.14	444.98	436.65	459.08	463.03	492.44	468.79	501.39
7.2686	13.893	0.34467	0	0	0	0	5.3011	0	1.0854	4.796	0	8.2816	0	0	0	0	0	0	0	0	0	20.236	38.052	65.201	97.682	131.58	186.06	232.04	289.43	370.96	422.78	501.7	539.14	603.88	663.7	753.3	770.51	829.28	847.1	904.01	998.25	999.44	1026.2	1057.9	1070.8	1136.7	1143.4	1150.8	1159.2
0	0	9.796	15.956	27.551	0	4.0183	0	0	0	0	0	0	0	0	0	0	0	0	0	0	0	0	0	0	0	0	0	0	0	0	0	0	0	0	0	0	0	0	0	8.1878	5.2755	14.259	20.862	17.333	19.952	15.247	10.562	0.10712	0
0	0	0	6.2334	9.9918	24.809	31.688	18.919	7.1886	15.956	37.989	35.112	50.327	76.782	99.676	141	153.66	194.5	220.95	278.66	335.26	416.67	445.7	521.16	585.69	664.93	724.76	829.73	879.74	955.19	1179.7	1221.9	1329.2	1488.3	1639.9	1784.4	1987.2	2207.2	2459.5	2601.7	2633	2723	2855.6	2945.7	3040.7	2904.6	3081.1	3219.4	3372.6	3391.3
0	0	0	4.9882	10.918	21.065	15.287	25.946	20.517	40.534	40.031	52.812	74.985	71.904	134.86	159.57	226.01	278	378.19	472.11	585.69	629.63	720.43	807.25	876.43	928.79	985.07	1084.9	1164.8	1240.6	1319.8	1346.4	1464.6	1580.8	1637	1760.9	1853.1	1928.3	1945.8	2006.3	2136.6	2178.4	2204.9	2203.3	2313	2355	2380	2502.8	2461	2493.7
0	0	0	0	5.8487	146.75	296.46	487.65	688.88	866.35	1060.1	1249.1	1469.3	1615.1	1752.2	1913.5	1965.1	2065.2	2245.4	2359.2	2477.1	2503.4	2569.5	2658.3	2640.5	2618.7	2684.4	2694.3	2635.9	2741.4	2756.7	2739.4	2800.7	2812.9	2891.1	2921.8	2992.3	2993.9	3037	3136.5	3068.1	3074.2	3115.8	3098.2	3219.6	3184.6	3185.6	3141.8	3167.9	3152.4
0	10.786	4.2135	0	8.1581	0.87381	0	0	0	0	0	0	0	0	5.0334	21.972	46.917	76.853	113.11	141.71	191.85	252.65	329.57	441.2	554.69	688.98	812.82	998.11	1120	1287.6	1435	1650.2	1829.8	2016.5	2200.7	2336.1	2744.4	2935.9	3053.9	3350.2	3395.6	3654.6	3770.1	3848.9	3927.9	4032.6	4131.8	4194.7	4323.8	4461.2
20.787	8.8391	14.034	0	0	0	0	0	0	0	0	0	0	0	5.2545	28.143	80.477	85.089	140.92	178.45	267.24	336.54	441.67	551.59	767.45	898.13	1073.9	1281.7	1465	1753.9	1987.8	2279.6	2700.1	3055.7	3415.3	3755.8	4181.2	4567.1	5014.9	5441.7	5872.3	6181.6	6437.4	6720.6	7088.2	7388.1	7684	7901.1	8084.7	7957.8
0	6.1246	0	2.7299	0.99654	0	0	0	0	4.5625	26.39	64.107	135.28	234.77	364.36	508.95	690.65	900.86	1023.8	1307.6	1580.7	1861.4	1986.5	2195.2	2439.7	2700.7	2903.4	3233.3	3372.2	3747.9	3918.4	4084.7	4359.4	4554.5	4703.6	4897.3	5064.8	5240.4	5299.8	5426.7	5568.4	5678.2	5808.4	5976.8	6079	6038.9	6106.7	6238.5	6268.1	6292.6
0	0	0.30701	0	0	12.006	20.827	34.441	30.758	67.359	81.866	85.944	107.06	119.82	148.91	185.48	208.32	226.11	255.34	269.88	334.81	343.11	375.48	381.61	424.98	498.02	566.85	609.68	736.01	759.78	890.05	954.99	1086.2	1181.6	1309.7	1419.5	1558.7	1651.2	1808.6	1946.1	2026.9	2142.4	2204.6	2301	2274.9	2262.6	2334	2372	2351.1	2425.5
0	19.117	18.921	2.2634	0	14.081	15.062	0	0	4.0665	0	25.785	0	0	11.188	0	0	0	5.3795	3.8323	18.117	31.526	41.833	46.263	50.034	134.1	185.55	220	210.96	281.75	355.53	428.97	560.2	604.52	816.64	960.82	1070.7	1146.6	1275.1	1402.4	1570.1	1741.6	1838.1	1976.1	2007.9	2132.5	2225.2	2370	2325.9	2428.8
0	5.7928	0	0	15.564	7.2735	21.332	7.9724	0	0	0	38.36	65.416	131	186.59	238.78	323.76	407.22	489.5	580.7	706.19	788.67	893.58	995.62	1131.8	1235.9	1400.7	1500.1	1633.1	1761.8	1952.1	1927.9	2080.1	2169.3	2167	2275.3	2381.3	2467.5	2538	2642	2764.3	3686.1	3965.6	4079.6	4307	4395.8	4413.3	4443.3	3169.3	3149.6
0	3.9767	0.68812	0	0	1.3743	12.457	12.568	23.698	62.791	96.285	157.48	226.09	302.78	426.71	488.81	607.13	684.06	736.04	825.15	869.86	925.63	974.99	1024.9	1105.9	1142	1159.9	1165.3	1185	1216.3	1174.5	1219.9	1218.2	1215.5	1213.1	1229.2	1248.7	1260	1268.1	1258.1	1261.6	1246.6	1244.3	1257	1268.2	1277.9	1264.8	1265.2	1311.6	1320.4
0	4.5055	0	11.381	8.9443	1.1401	0	0	0.82876	2.0487	10.249	8.7033	20.698	27.002	52.497	37.905	49.352	75.222	83.035	92.354	118.67	127.43	147.07	167.69	192.58	206.62	212.85	225.43	240.75	249.61	266.17	292.96	296.37	292.8	329.53	348.73	341.9	362.98	346.52	370.51	400.47	408.6	398.72	419.46	429.86	422.38	449.47	437.27	440.52	426.54
0	6.4134	0	1.6225	1.5314	0	2.2017	0	9.159	12.831	39.275	106.61	212.7	315.08	455.07	607.03	754.9	952.88	1121.5	1319.6	1496.6	1637.9	1869.8	2015.4	2188	2407.2	2536.9	2674.2	2888.1	3014.1	3168.1	3297.4	3388.8	3527.2	3616.7	3767.6	3723.2	3797.4	3847	3687.3	4050.2	4064.7	4199.4	4245.3	4276.8	4400.7	4492.5	4530.6	4511.7	4424.6
0	8.5195	4.8618	0	0	0	0	0.15341	29.992	74.331	122.7	189.4	279.82	354.41	430.48	525.46	602.1	705.12	788.84	873.93	935.94	1014.2	1085.2	1159.9	1209.3	1247.2	1303.3	1358	1366.3	1379.5	1451.9	1505.3	1536.9	1578	1577.4	1533.9	1589.8	1636.4	1574.8	1613.1	1630.9	1647.1	1710.3	1694.7	1714.9	1693.5	1730.4	1666.4	1668.3	1767.6
0	12.659	0	13.01	0	4.4454	0	0.22129	4.2074	0	11.177	31.8	55.361	93.695	152.86	230.74	333.76	450.1	566.32	671.07	768.4	879.53	978.75	1088.5	1211.4	1332.7	1449	1558.3	1591.6	1593.9	1569.9	1702.9	1720	2312.4	2074.8	1985.2	2129.4	2118.1	2189.6	2155.6	2204.3	2150.2	2200.5	2234.8	2199.4	2271.4	2305.5	2301.4	2284	2303.7
0	0	3.3169	0.16733	0	32.175	26.936	47.134	24.301	36.522	72.145	112.35	144.29	151.25	181.47	218.93	261.92	287.78	280.57	319.86	330.41	322.7	332.93	344.27	366.58	372.57	384.24	394.06	426.58	465.94	486.55	512.97	505.25	537.4	648.78	643.17	727.86	776.57	794.31	806.3	796.57	814.23	843.68	853.62	852.85	895.35	902.32	883.79	898.46	880.9
0	0	0	9.1868	4.5297	8.266	17.04	25.879	20.396	33.566	29.538	42.04	37.361	39.982	35.748	41.774	56.026	55.914	70.84	89.344	108.68	121.54	125.77	147.34	160.28	192.23	216.56	238.96	253.6	270.36	286.38	334.64	357.65	358.26	378.31	404.38	441.5	444.96	455.07	474.92	502.84	513.53	517.48	511.63	519.91	529.02	536.79	563.43	560.3	554.05
0	0	0	0	3.408	19.635	23.62	12.292	16.945	11.778	11.883	5.8645	11.727	17.396	20.742	41.838	50.99	58.141	82.278	83.259	97.284	107.3	119.08	123.53	143.58	153.16	157.18	166.05	157.1	177.73	185.61	210.32	230.12	258.01	269.24	284.39	281.04	309.03	324.77	348.66	349.22	340.85	399.49	386.27	391.4	392.01	414.23	408.56	432.94	450.71
0	0	0	1.8821	38.754	72.85	108.4	159.8	255.11	354.93	513.72	720.49	862.14	1059.8	1279.8	1624.4	1884	2119.4	2376.3	2486.8	2604.4	2728.7	2843.2	2948.3	2957.4	3034.8	3182.6	3190.3	3298.2	3419.7	3348.5	3517.5	3486.4	3608.7	3572.4	3643.9	3659.6	3659.6	3661.9	3686	3665.2	3670.7	3628.6	3649	3574.8	3535.3	3578.9	3555.1	3514.1	3498.4
0	0	0	0	0	14.123	53.652	99.795	169.66	202.44	251.43	278.63	317.75	341.94	362.98	411.72	428.76	450.99	475.29	511.26	574.09	574.67	474.5	516.86	518.77	543.54	524.69	536.72	574.2	545.41	576.82	572.45	615.9	671.88	672.31	669.71	668.43	772.56	795.7	892.59	897.95	926.14	863.19	965.89	1031.6	1105.6	1106.6	1180.8	1216.4	1212.5
0	0	6.3427	4.8434	2.7472	6.3005	21.134	9.137	15.383	0	0	0	0	0	0	0	0	0	7.8593	3.3478	11.425	11.576	22.555	31.824	71.97	108.85	144.23	204.97	295.94	383.77	489.84	655.25	817.01	955.91	1173.6	1367.5	1424.6	1760	1925.8	2152	2363.9	2487.3	2609.5	2678.2	2838.2	2931.3	3047.1	3180.3	3177.5	3288.2
43.455	22.391	21.512	0	0	0	0	0	0	0	0	0	0	0	0	0	0	0	0	0	0	0	18.463	31.322	40.28	44.781	63.058	63.664	84.549	70.793	92.737	125.33	166.09	188.97	198.79	238.3	279.16	316.47	365.49	391.98	429.85	459.18	528.72	511.83	536.63	565.45	579.25	621.53	623.43	622.29
0	0	0	0	172.15	290.54	335.22	312.43	385.51	436.95	514.52	664.05	720.69	704.21	927.89	992.49	1120.7	1307.6	1385.5	1544.8	1634.5	1784.3	1857.5	1923.2	2032.3	2030.5	2027.9	2048.1	2084.8	2029.9	2061.6	2121.6	2167.8	2191	2199.6	2243.6	2309.8	2301.1	2372	2420	2421.3	2466.7	2457.5	2468.9	2494.5	2574.7	2522.2	2558.2	2551.2	2587.9
0	0	0	0	8.3699	22.539	34.573	43.408	42.121	31.166	36.677	53.592	64.732	105.03	141.63	174.8	210.44	241.24	294.04	331.72	386.28	423.64	454.56	517.05	562.44	597.11	642.47	707.72	723.43	788.51	871.96	953.32	1119.6	1193.8	1366.9	1642.7	1803.6	2052.4	2215.2	2322.9	2559.3	2644.9	2822.1	3007.1	3014.7	3160.3	3227.2	3269.2	3406.7	3455.6
0	4.238	0	0	0	5.7853	23.896	3.8674	1.0233	23.084	15.881	52.133	75.033	111.83	165.58	215.86	245.99	322.78	396.15	441.09	544.61	609.41	850.03	967.37	1087.1	1085.6	1091.2	1163	1437.1	1451.7	1591.4	1779.5	1966.1	2097.4	2262	2301.7	2179	2313.5	2356.5	2421.7	2559.3	2580.5	2735.3	2768.2	2916.6	2894.5	2720.8	2773	2877.3	2770.6
0	0	0	0	0.92681	24.892	45.408	64.757	80.563	23.159	44.88	0	0	0	0	0	0	0	20.488	73.259	93.047	160.09	222.06	289.12	304.6	310.94	445.34	458.43	566.1	544.74	595.13	640.84	692.24	697.46	730.28	768.8	861.08	838.28	919.75	883	872.17	923.05	926.54	962.33	933.86	944.54	926.45	936.92	910.34	870.32
0	0	2.9129	3.5448	12.312	4.5768	9.9528	0.33058	0	0	0	1.8111	8.146	18.328	28.963	72.424	100.69	143.87	227.89	284.18	369.1	463.95	534.45	610.6	707.07	743.07	847.2	891.68	980.67	1048	1124.7	1180.5	1294.7	1313.8	1378.4	1441.8	1479	1548.5	1545.9	1612.1	1598.1	1637.3	1662.1	1681.5	1720.4	1713.1	1687.4	1837.3	1738.8	1754.8
0	15.089	15.258	8.9502	20.225	17.805	0.21007	0	0	0	0	0	0	0	0	0	0	0	0	0	0	0	0	19.696	53.876	113.07	224.73	361.43	509.18	676.14	940.15	1095.6	1201.7	1770.4	2145.1	2511.6	2787.9	3327.9	3431.4	3562	3355.7	3142.6	3622.5	3255.8	3257.5	3280.4	3321.4	3135.7	3222.9	3210.5
0	0	0	0	4.2574	42.087	98.139	163.27	266.02	377.31	517.18	673.69	907.29	1097	1262.2	1505	1720.6	1726.9	1888.8	1975.8	2063.6	2190.7	2252.4	2365.6	2482.8	2515.5	2614.4	2651.1	2782.2	2846	2886	3024.5	3063.3	3222.8	3258.6	3276.3	3367	3421.4	3478.6	3479.4	3563.7	3597.5	3666.9	3531.2	3628.6	3640.1	3716.8	3771.2	3775.8	3761.4
6.6579	3.291	8.5615	2.6057	2.2439	0	0	0	0	0	0	0	16.242	29.419	65.639	129.42	207.14	271.05	368.86	456.61	535.31	615.22	702.21	761.43	797.49	905.47	997.31	1103.4	1222.2	1346.8	1500.4	1657.1	1869.1	1976.2	2183.2	2464.3	2454.1	2560.4	2681.7	2779.1	2838.4	2914.9	2976.6	2963.5	2929.6	3047.3	3011.7	3052.1	3013	3040.4
0	0	0	0	5.4288	44.638	71.174	114.78	185.66	296.32	401.47	567.96	692.83	897.55	1010	1161.7	1270.6	1535.7	1662.5	1773.4	1940.3	2001.3	2024.5	2083	2223.3	2280.5	2300.5	2356.5	2418.5	2447	2494.9	2490.5	2521.3	2547.6	2576.5	2549.5	2595.3	2636.7	2588.2	2645.7	2648.4	2653	2694.1	2652.2	2745.6	2663.4	2778.5	2838.4	2914.9	2802.5
0	8.2996	0	0	8.4122	4.0659	7.8154	8.9365	20.326	26.805	41.429	47.1	40.976	27.838	52.115	20.716	28.461	22.412	56.462	81.929	80.184	88.338	133.66	135.78	147.53	176.74	199.74	231.57	234.46	288.74	319.82	373.78	370.5	386.63	501.25	562.23	692.13	819.75	907.62	1029.6	1037.7	1183.4	1219.7	1305.4	1340.4	1402.9	1390.1	1459.9	1495.2	1527.8
0	1.1857	0	12.043	6.8124	0	0	0.70321	22.763	91.35	140.95	204.14	321.11	379.51	503.02	558.51	641.95	704.35	774.63	839.13	895.63	1023	1028.2	1116.1	1178.7	1257.3	1347.2	1476.2	1520.2	1674.5	1814.4	1963.1	2187	2382.1	2574.7	2775	3042.6	3210.7	3374.2	3676.1	3694.8	3842.3	3785.2	3834.7	3998.5	4068.9	4085.4	4284.2	4243.4	4219.4
0	0	0.35231	0	7.9347	18.804	23.321	16.471	17.254	30.783	30.203	21.138	21.472	28.256	25.189	20.656	16.66	18.743	24.816	29.815	49.68	59.513	83.79	99.886	125.9	158.87	180.56	216.23	267.11	315.99	366.76	394.74	454.64	503.96	505.15	570.6	634.68	688.27	710.64	768.03	789.11	803.58	870.23	839.33	877	852.97	876.6	898.3	875.89	914.34
0	0	0	0	5.6936	14.358	19.873	25.633	29.72	33.115	32.979	38.8	36.633	35.518	34.421	39.17	45.149	39.627	44.178	38.791	49.279	69.828	78.981	102.3	129.47	154.34	199.61	250.4	289.18	353.12	404.38	483.11	567.88	656.5	779.26	871.93	921.67	1021	1092.9	1216.4	1282.6	1362.8	1441.8	1512.5	1546.3	1654.6	1752.2	1831.2	1838.1	1844.4
0	0	0	2.2015	17.063	39.917	70.443	87.278	129.16	173.88	232.23	273.76	318.92	381.3	414.65	470.29	560.67	597.42	597.31	695.45	759.65	846.54	903.06	925.56	865.82	1051.5	997.8	1128.8	1146.8	1171.7	1192.5	1285.8	1305.3	1344.5	1348.7	1349.7	1419	1417.4	1468.3	1450.4	1447.9	1465	1495.5	1490.4	1503.8	1534.6	1494.9	1491.8	1501.8	1780.7
0	0	0	13.491	18.754	36.414	50.658	65.586	55.599	79.444	82.595	83.359	106.87	98.366	134.61	151.72	151.91	164.44	191.5	204.22	223.43	200.23	227.61	235.15	258.66	289.68	322.39	333.14	358.7	420.57	460.52	482.89	541.98	577.4	645.78	683.69	735.99	775.39	827.8	839.11	873.45	907.17	980.22	987.56	1007.2	1036.1	1055.7	1035.4	1082.7	1109.6
0	10.618	20.012	3.3844	0	0	0	0	0	0	0	0	0	0	0	0	0	22.794	51.381	58.243	89.455	130.71	157.81	180.5	223.39	271.32	297.2	332.29	394.86	449.86	501.12	509.14	634.25	633.78	758.92	795.6	762.36	844.96	907.22	1003.3	1047.6	1162.7	1191.6	1270.5	1404.2	1428.9	1477.9	1501.5	1517.5	1498.5
0	0	0	0	47.715	81.413	138.14	210.11	268.76	346.53	456.48	537.82	696.71	826.13	1030.1	1240.5	1480.2	1610.6	1842.7	1974.9	2298.2	2437.4	2737.5	2811.2	3084.8	3110.3	3394.4	3523.6	3747.4	3615.5	3995.9	4069.6	4299.7	4261	4398	4503.5	4666	4501	4666.3	4726.6	4845.9	4815.7	4864.6	4904.1	4905.7	4974	4911.3	4965.7	5106.1	5075.4
0	3.1719	6.959	11.151	0	0	6.0906	0.35176	4.2915	8.0254	19.041	18.839	14.745	7.3148	13.27	0	0	0	4.7722	0	0	0	0	0	0	0	6.854	15.907	30.789	79.855	105.65	161.94	219.58	306.04	385.84	472.6	515.81	602.32	669.84	741.15	773.63	849.12	903.26	950.13	985.62	981.18	1009.6	1077	1121.8	1102.8
2.425	13.402	9.0887	0	13.06	0	0	0	0	2.414	0	14.042	22.652	65.265	77.812	125.09	161.64	210.32	257.34	293.31	368.27	392.68	490.96	501.64	459.97	517.45	606.81	666.61	744.25	850.89	875.04	975.13	1156.2	1219.3	1392.4	1476.6	1556.7	1610.9	1660.1	1771.1	1856.6	1895.7	1915.2	2026.9	2007.8	1989.2	1996.4	2011.9	2100.5	2051.2
0	6.1213	4.4483	4.4571	0	0	0	0	0	0	0	0	0	0	0	0	6.9073	11.528	27.459	48.225	52.944	73.964	87.598	108.12	149.56	179.24	203.08	248.2	247.06	287.18	353.36	412.38	513.03	588.54	759.71	891.61	855.16	1070.4	1208.1	1341.4	1512	1623.3	1659.1	1778	1816.9	1953.9	1942.9	2036.2	2151.9	2156.7
4.9474	14.66	0	0	5.4153	0	0	0	5.2245	0	0	0	0	0	0	0	13.981	24.223	58.795	82.903	137.27	183.92	251.18	311.59	419.87	534.09	694.97	801.03	1061.3	1302	1507.5	1795	2028	2332.3	2576.2	2763.2	2910.6	3088.3	3204.4	3417.9	3557.3	3570.9	3595.3	3700.7	3686.7	3626.2	3739.8	3711.5	3832.7	3864
0	0.13178	0	0	11.066	0	1.0354	5.5921	0	8.9047	0	0	0	0	7.4681	3.0579	9.8825	3.7515	13.074	9.8356	31.699	33.319	63.499	57.16	99.537	106.84	134.6	159.26	171.03	226.21	270.4	245.79	337.3	385.29	455.91	423.74	438.95	426.45	531.88	579.29	651.09	646.13	700.54	759.01	753.91	730.39	720.64	735.01	805.06	776.17
0	0	0	12.14	10.193	5.0349	0	0	0	0	6.014	17.718	30.094	55.936	76.33	113.33	139.93	181.11	187.27	213.08	256.28	287.79	290.5	338.21	355.54	375.49	403.29	407.4	436.89	463.96	502.18	547.74	589.98	650.11	667.74	721.22	758.44	927.56	994.06	983.73	1044.5	1095.2	1082.1	1138.3	1157.4	1189.6	1198.3	1233.1	1217.9	1274
52.162	42.642	17.442	7.8788	0	0	0	0	0	0	38.495	77.585	118.32	185.93	219.96	250.77	306.24	382.65	395.83	437.3	537.47	567.94	625.25	467.15	578.49	580.03	689.21	718.64	755.74	756.85	789.5	821.03	815.43	848.66	848.72	901.3	941.33	924.21	988.74	989.61	1027.6	1001.8	1042.6	1062	1054.5	1023.9	1051.5	1008.6	1033.8	1020.8
1.8537	5.6965	4.6887	7.1381	0.81386	0	0	0	0	2.3112	15.519	18.092	24.631	31.556	72.344	115.23	194.52	243.38	353.24	413.08	495.06	615.62	680.91	799.59	891.3	982.83	1075.6	1205	1341.4	1485	1660.8	1952.2	2151.1	2434.6	2780.9	3014.1	3380.4	3755	3992.7	4249.8	4546.2	4888.2	5050.4	5368.9	5754.1	5904.4	5682.5	5856.5	5990.6	6083.3
11.209	27.234	15.243	0	0	0	0	0	0	0	0	0	0	0	0	0	103.99	179.26	299.8	548.77	775.19	1011.5	1315.6	1643.2	1933.7	2190.3	2554.5	2855.5	3209.5	3435.4	3675.9	3792.7	3973.3	4168.4	4404.6	4508.6	4563.3	4735.8	5009.1	5000.6	5209.8	5251	5357.8	5351.9	5333.5	5569.5	5508	5533.5	5430.1	5439.2
0	62.602	45.314	34.629	0	5.5203	0	0	0	0	0	0	0	0	0	0	0	0	0	0	0	0	0	0	0	0	0	0	0	29.79	62.851	123.52	188.33	276.08	358.01	462.85	429.67	614.48	655.39	664.36	703.47	740.46	786.27	806.77	910.77	917.43	932.08	934.34	951	1030.1
0	0	0	16.568	13.326	24.608	31.704	0	0	0	0	11.123	46.543	159.54	206.66	398.2	536.91	729.18	887.74	991.58	1123.9	1236.2	1317.9	1484.5	1580.7	1645.1	1762.8	1818.8	1953.4	1978	2224.9	2252.1	2353.1	2491.9	2428.8	2512.7	2570.6	2666.1	2633.3	2684.7	2771.2	2832.4	2924.9	2834.4	2883.8	2902.3	2913.7	2935.1	2939	2891.9
0	4.6912	0	6.8776	0	1.3718	14.639	5.5018	11.294	12.946	19.152	20.792	19.432	34.342	44.695	64.785	93.529	127.68	179.89	246.01	314.89	418.4	504.07	609.4	722.51	872.52	1010.7	1135.8	1251.9	1345.9	1455	1560	1774.5	1796.5	1940.9	2009.8	2220.4	2288.3	2375.6	2588.4	2657.9	2799	2785.4	2884.4	2837.4	2976.3	3086.6	2993.2	3066.8	3138.5
0	0	0	2.1267	8.4742	14.844	34.292	33.155	40.311	58.355	56.249	63.435	66.432	72.797	92.903	92.619	108.68	108.38	124.39	139.61	157.1	171.84	173.92	190.32	199.54	222.99	260.57	291.64	333.18	364.82	393.62	453.24	498.98	536.45	564.9	606.8	632.29	657.04	686.77	720.22	742.64	738.41	789.1	786.79	782.25	768.28	755.75	734.63	755.48	771.5
0	0	0	8.1153	7.6478	11.98	33.844	32.968	24.284	30.681	36.199	45.33	50.847	48.578	43.633	56.61	37.808	42.663	37.569	44.356	40.792	26.219	37.253	35.701	37.553	49.712	56.593	68.454	68.811	80.407	89.427	116.25	122.27	127.9	175.67	185.91	227.56	248.83	294.48	294.58	287.93	336.03	374.2	442.52	415.91	421.15	430.26	411.58	451.94	477.11
0	12.777	2.2431	4.0794	0.37164	0	0	1.9138	16.497	26.961	46.927	89.284	115.76	168.3	175.9	243.01	290.6	317.96	358.43	401.79	455.78	501.24	538.39	613.39	674.87	762.92	847.4	898.75	1018.1	1056.4	1127.1	1192.6	1272.9	1370.4	1463.3	1518.3	1592	1642.2	1727.1	1750.3	1819.8	1813.1	1881.4	1871.4	1951.4	1913.7	2043.2	2035.4	2042	2030.3
0	1.2612	0	7.1282	6.0465	27.897	0	0	0	0	0	0	0	0	0	0	0	0	0	0	0	0	0	0	0	0	0	0	0	0	1.1268	64.098	133.89	192.71	245.02	319.53	371.09	441.78	498.01	561.37	621.87	695.93	716.43	764.81	793.67	808.76	848.2	883.49	905.33	927.01
0	0.11863	0	0.95138	2.3202	2.9528	11.276	2.4949	29.457	30.341	68.623	114.35	183.15	273.67	363.42	503.96	666.97	808.7	1011.5	1234.1	1435.8	1672.2	1915.9	2145.2	2444.7	2792.7	3047.9	3348.6	3833.1	3991.2	4132	4393.9	4724.8	5124.2	5125.1	5279.8	5350.6	5487	5667.9	5566.4	5734.6	5918.7	6003.8	5975.7	5979.4	6107.7	6097.4	6209.9	6256.9	6107
0	5.7093	16.354	2.178	4.7816	0.81893	14.161	4.3472	0	0	0	0	0	0	0	0	0	0	0	0	0	0	0	0	0	0	0	0	0	0	0	0	0	0	0	0	0	0	0	0	0	0	0	0	0	0	0	0	0	0
0	0	2.433	4.3873	28.675	16.313	32.691	46.731	72.845	104.03	117.64	145.3	176.3	196.56	258.28	273.44	319.37	327.36	367.99	401.71	420.57	492.29	464.93	489.54	468.47	482.87	478.68	484.68	470.41	485.78	499.74	478.6	477.8	475.39	483.61	496.57	468.95	501.39	502.03	504.52	547.42	579.91	599.1	580.62	606.77	615.54	621.16	610.94	669.37	654.93
0	0	0	109.36	209.47	301.86	392.43	538.5	619.32	619.17	612.34	633.15	539.09	646.17	668.94	694.78	621.85	657.81	485.61	361.05	373.22	123.34	670.77	563.11	616.71	331.3	576.26	705.7	719.4	710.07	775.72	823.45	940.14	1192.7	1449.7	1619.3	1733.8	1863.9	2167.6	2498.1	2759.6	2905.6	2946.4	3244.4	3418.7	3225.5	4072.1	2888.7	3603.1	3569.1
0	1.7752	0	0	12.339	2.5452	1.9218	5.9943	21.629	31.969	55.997	108.19	173.15	254.39	330.28	443.75	539.21	624.92	722.29	809.81	907.04	993.66	1100.5	1174	1311.5	1346.1	1432.7	1402.2	1494.4	1557.5	1575.9	1620.4	1637.8	1705.3	1710.2	1716.5	1742.6	1741.5	1741.2	1772.5	1775.2	1784.9	1759.6	1820.7	1812.5	1834.4	1793.1	1749.1	1740	1779
0	0	0	6.4552	0.42529	20.096	25.11	33.087	29.015	33.781	42.444	39.669	39.268	39.094	61.592	87.881	103.79	146.12	195.32	272.46	336.09	423.14	504.38	637.52	757.84	975.86	1126.3	1215.3	1462.4	1700	1840	2232.2	2624.4	2711	2986.5	3364.6	3513	3650	3933.9	4237.6	4219.1	4259.4	4661.8	4586.8	5034	5297.7	5094.4	5261.8	5443.4	5411.7
0	12.8	0	10.877	0.95361	0	0	0	0	0	0	7.1876	31.251	23.723	52.597	52.706	90.982	132.03	180.7	223.45	302.91	300.21	398.5	480.53	561	648.38	758.03	836.65	932.48	986.28	1043.8	1170.8	1226.7	1309.1	1352	1489.3	1508.3	1592.1	1571.7	1633.7	1699.1	1735.5	1758.5	1735.9	1782.1	1806.8	1788.4	1770.1	1758.9	1753.9
0	0.034029	0	0	9.5508	5.1774	10.968	0.29426	9.9499	12.03	20.131	3.5275	10.374	0	6.6252	7.6681	0	13.925	13.027	7.1744	6.1407	3.3021	7.7763	5.5371	17.52	41.046	56.115	65.065	65.709	97.193	122.09	141.31	173.55	212.78	263.78	307.78	311.86	383.48	435.56	470.77	502.72	539.19	569.91	620.1	647.9	672.24	679.13	686.67	694.63	751.51
0	0	0	6.9017	9.2382	3.6361	5.6016	2.6715	0	4.3528	0	6.4354	20.339	21.21	52.745	59.378	102.53	139.92	203.02	268.87	623.8	468.15	550.68	676.25	874.89	1049.7	1281.5	1517.5	1725.1	1940.6	2008.1	2233.2	2454.9	2728.7	3057.3	3319.4	3546.4	3823.9	4051.8	4363.3	4526.5	4926.5	5081.6	5344.7	5588.4	5737.9	6026.9	6238.6	6235	6355.2
0	8.2285	0	12.825	9.3144	16.81	0	0	0	0	0	0	0	0	0	40.549	87.181	114.5	164.5	112.68	161.48	208.07	258.13	312.5	354.41	438.11	487	547	650.47	691.06	758.41	800.54	883.93	980.1	1038.2	1085.9	1136	1176.6	1204.8	1285.4	1319.1	1356.9	1344.2	1335.8	1395.6	1435.9	1468.5	1537.1	1575.7	1564.6
0	0	0	19.096	75.213	64.457	80.133	98.441	80.195	151.38	190.73	245.33	309.6	387.42	472.26	490.94	553.08	636.22	765.35	919.59	927.13	973.94	1047.4	1086.5	1202	1322	1328.6	1409	1370	1385.6	1416.5	1401	1435.2	1432.1	1464.8	1423.6	1455.8	1482.3	1482.6	1481.5	1485.1	1500.6	1483.5	1538.6	1530.5	1469.4	1522.7	1494.4	1518.2	1543.3
0	0	0	0.77976	5.2893	1.7626	11.864	1.7283	19.924	14.077	32.724	40.582	48.379	58.179	68.181	85.664	104.06	123.08	146.49	160.37	193.06	193.34	202.43	189.36	207.81	226.29	233.64	249.73	273.9	314.91	340.69	388.8	446.42	496.5	558.32	619.42	624.38	745.08	817.77	895.02	956.47	1027.8	1071.1	1147.6	1234.6	1287.8	1333	1385.7	1437.4	1494.7
0	0	2.2521	19.958	0.23017	1.5093	22.89	33.945	61.97	91.343	119.25	176.77	210.34	262.41	298.22	340.32	394.8	445.56	524.76	571.21	611.94	674.67	713.62	760.53	808.67	860.13	887.82	906.28	965.8	998.32	996.93	1045.9	1079.7	1083.5	1126.1	1123.6	1153.8	1136.1	1202.3	1222.6	1218.1	1223.3	1208.1	1214.2	1219.7	1220	1237.2	1238.1	1236.3	1268.6
0	0	0	0	23.332	62.624	88.825	163.39	188.39	248.15	306.07	429.59	555.18	725.04	962.63	1188.6	1417.8	1681.2	1911	2226.8	2361.8	2639.3	2855	3080.7	3265.3	3374.6	3538.7	3621.8	3735.5	3917.6	3897.9	3878	4134.8	4267.4	4418.5	4528.2	4626.1	4483.4	4671.6	4690.8	4723.5	4553.1	4470.1	4548.2	4603	4505.1	4494.2	4523.6	4357.5	4433.2
6.8915	18.928	14.046	0	0	0	0	15.702	52.347	125.72	222.82	317.42	435.81	524.65	622.49	765.27	859.7	1017.1	1129.2	1258.5	1364.7	1450	1589.9	1644.8	1732.9	1846.4	1933.5	2012.4	2102.2	2098	2327.7	2355	2415.2	2458.6	2496.9	2607.1	2607.6	2721	2798.9	2855	2807.8	2895.6	2989	3004.9	2960.2	3079.7	3035.8	3081.4	3102.5	3126.3
17.019	8.6714	4.5266	0.55198	0	0	0	0	0	0	0	0	0	0	16.747	47.129	84.186	99.759	157.62	185.14	253.35	284.37	329.99	337.63	391.18	438.33	469.33	535.42	563.71	598.62	626.74	660.7	698.21	731.84	825.07	865.48	943.36	971.07	1009.7	1023.8	1128	1155.7	1218.8	1256.8	1288.5	1361.3	1363	1384	1404.6	1424.6
0	0	0	0	27.831	106.34	208.76	593.92	731.07	1173.6	1502	1800.3	2072.4	2454.9	2560.8	2860	2978.5	3350.8	3299.6	3477.6	3570.8	3671.4	3558.7	3717.3	3825.3	3850.6	3974.4	3946.1	3977.8	3958.7	4100.7	4003.8	4198.5	4282.5	4246.3	4184.8	4200.8	4194.9	4279.3	4285.8	4186.4	4226	4210.5	4266	4101.3	4076.6	4091.6	4087.7	4123.3	4040.2
0	6.7507	0	10.782	0	0	0	6.2967	17.916	57.995	93.345	159.67	216.49	297.9	371.25	471.27	550.18	632.49	744.72	882.05	941.21	989.28	1143.2	1235.3	1271.2	1310	1378.5	1413.7	1514.3	1553.9	1530.9	1584.3	1605.4	1615.3	1573.2	1624.2	1701.2	1665.2	1713.6	1671.4	1702.8	1684.5	1693.7	1724.7	1811.5	1747.1	1771.3	1787.7	1775.6	1769.7
0	2.8946	0	3.7815	2.6893	1.5342	2.2758	0.072419	0	0	8.5698	1.7083	16.671	14.29	17.643	16.061	20.809	30.763	44.48	45.67	62.629	76.883	129.95	166.29	229.04	251.2	322.55	381.96	430.5	529.91	585.55	663.87	723.81	781.41	822.4	882.1	912.58	971.98	1011.1	1033.4	1038.5	1070.4	1136	1169.4	1167.5	1198.4	1217.6	1235.2	1268.7	1230.3
0	1.3657	0	0	0	9.0451	20.297	53.52	71.815	109.09	161.42	220.54	259.23	287.02	335.1	344.67	387.03	381.22	412.46	444.91	366.43	377.09	409.43	413.01	444.88	446.23	475.15	482.14	489.6	505.57	522.42	561.52	585.04	576.92	582.5	594.78	601.82	592.32	619.45	615	610.86	621.61	604.29	581.43	597.96	591.31	600.84	603.16	625.41	622.65
0	0	0	16.179	33.412	48.347	87.573	148.34	299.12	538.62	779.77	1138.8	1531.7	1939.8	2388.2	2788.9	3205.1	3610.9	4159.2	4723.6	5026.1	5391	5522.2	6777.2	6010.8	6367.5	6354	6755.7	6763	6710.7	7142.2	7001.1	7242.3	7408.6	7507.9	7447.6	7547.3	7852.8	7689.7	7727.2	7861.7	7983.2	7953.8	7705.1	7782.6	7955.2	7765.2	7783	7589.9	7637.6
0	0	8.2506	0	37.601	38.846	40.71	53.692	31.776	105.36	127.73	154.53	285.59	376.61	476.11	598.45	730.07	869.41	974.29	1205.9	1293.3	1470.2	1640	1830.3	2047.2	2225.6	2376.7	2687.4	2720.7	3059.6	3270.7	3432.7	3650	3941.3	4023.8	4270.7	4475.1	4693.4	4780.2	5160.8	5160.2	5283.1	5235.1	5427.1	5435.9	5680.8	5641.5	5623.5	5717.3	5752.2
0	0	0	0	5.6449	0	1.0633	8.5903	1.4461	0	0	0	0	0	0	0	0	0	0	0	0	12.437	30.856	37.698	58.966	80.333	114.98	149.11	197.9	249.11	391.11	399.36	498.94	608.21	727.74	818.21	835.25	865.13	976.92	1083.6	1117.9	1192.3	1195.7	1238.4	1302.2	1335.9	1400.3	1405.6	1484.2	1439.2
17.124	10.197	8.2467	0	0	0	0	0	0	0	0	0	0	0	0	15.548	68.722	117.99	256.85	336.98	482.69	593.72	812.07	1035.1	1185.1	1476.9	1758.4	1841.5	2192	2533.1	2730.1	2878.6	3082.6	3101.4	3527.3	3636.5	3683.6	3750.5	4053.6	4120	4221.8	4470.1	4515.8	4473.2	4534.2	4613.4	4724.1	4764	4897.3	4774.8
2.2055	5.0724	0	0	0	1.7151	0	0	0	0	11.578	0	5.9797	0	0	0	0	0	0	0	0	0	0	0	5.8594	12.06	36.516	60.301	90.084	140.52	197.48	290.66	301.45	364.47	396.82	467.53	516.74	596.83	623.65	669.92	705.11	717.85	743.28	753.39	770.13	830.78	856.52	868.27	876.21	867.84
2.8467	6.3946	2.1943	0	0	0	0	0	0	0	0	0	0	0	0	0	10.894	0	26.073	19.387	29.876	41.566	74.778	69.45	81.684	87.483	113.41	84.491	106.97	100.56	110.69	142.07	161.52	165.25	196.23	213.78	217.61	240.26	275.09	326.94	323.67	321.39	333.31	356.84	390.83	433.43	436.4	431.49	452.47	458.07
4.0522	8.9329	0	0	2.8356	0	0	0	0	0	0	0	0	0	0	22.198	58.354	88.628	159.3	235.24	290.01	370.44	468.34	552.71	669.83	756.72	953.64	1041.6	1215.9	1299.1	1440.6	1663.1	1823.1	2044.7	2177.7	2358.3	2476.6	2719.7	2754.7	2880.7	3011.7	3092.4	3214	3145.8	3299.9	3376.4	3311.3	3425.2	3579.7	3546.1
0	0	13.896	0	0	1.0705	24.588	6.9996	32.075	33.371	12.488	1.8433	23.346	21.256	29.031	4.5356	24.117	39.768	77.33	82.261	93.585	121.33	161.77	197.19	226.35	249.6	306.16	334.7	389.14	457.17	562.81	629.49	760.15	873.53	1041.9	1138.1	1257.3	1408.2	1534.4	1619.2	1731.7	1802.7	1889.3	1963.2	2039.8	2157.3	2235.7	2262.1	2285.8	2307.8
0.090747	0	11.356	10.378	1.7112	0	0	11.598	0	0	0	0	0	0	0	0	0	0	0	0	0	0	0	3.1774	0	0	11.631	31.673	22.104	39.569	43.665	50.244	80.957	99.52	153.1	181.75	202.66	253.69	271.07	320.78	355.2	383.63	436.8	452.57	459.8	518.24	509.91	532.05	540.45	541.23
0	0	16.481	0	0	0	53.579	105.24	146.76	148.8	182.84	144.29	224.61	242.97	254.38	302.19	319.45	334.33	344.77	403.14	382.23	438.71	376.11	426.17	474.96	471.84	506.93	532.48	543.04	543.18	563.75	598.82	566.92	603.39	605.83	622.79	568.67	582.73	609.16	605.69	601.59	615.56	616.26	596.41	621.87	622.49	636.57	621.69	636.54	664.77
0	0	0	0	16.64	9.3683	5.8012	0	3.8236	4.3173	12.654	0.076659	0	0	0	0	0	0	0	0	0.44389	0	20.058	23.346	44.094	57.873	60.587	104.6	86.366	126.63	173.92	205.22	265.29	287.92	316.48	347.02	387.9	435.64	462.72	518.91	565.87	669.03	584.7	686.31	710.52	752.29	786.41	755.21	760.45	778.39
0	1.5896	11.492	10.074	4.731	0	0	0	0	0	0	0	0	0	0	0	0	0	0	0	0	0	0	0	0	4.5437	14.554	36.296	44.745	39.959	42.057	59.844	52.351	60.317	58.879	43.189	52.013	41.514	57.574	77.252	70.29	68.89	64.285	73.474	89.578	110.29	90.473	81.786	86.257	83.389
0	0	15.44	9.5476	7.9983	16.252	23.243	20.563	95.231	144.03	215.96	310.04	380.95	455.44	585.18	700.51	823.83	847.88	920.4	1245.2	1516.4	1791.4	1967.2	2201.3	2412.6	2410.1	2639.5	2750.9	3000.4	3041.5	3280.6	3318.1	3224.5	3487.9	3487.9	3652.7	3640	3771.6	3456.2	3886.2	4019.3	4135	4202.2	4188.7	4295.3	4216.6	4082	4235.2	4256.1	4344.1
0	0	18.848	7.4301	67.214	69.144	31.772	87.254	74.706	49.199	51.658	99.538	93.656	36.395	56.555	52.181	47.833	54.474	95.52	75.91	58.926	65.085	33.29	60.161	55.375	55.508	47.788	38.873	63.935	99.328	155.31	189.63	258.02	271.81	306.62	344.81	438.73	548.8	626.24	627.13	706.43	767.71	867.73	862.16	997.68	1022.6	1048.3	1092.2	1095.4	1197.1
0	0	0	0	0.85426	15.071	14.433	19.242	31.526	43.612	79.347	141.85	207.41	316.64	475.44	638.06	793.5	939.45	1136.4	1406.1	1753.6	1932.1	2123.2	2378.8	2586.6	2888.4	3032.8	3257.7	3460.7	3850.8	3828.1	4097.4	4420.5	4634.3	5000.6	5268.5	5168.5	5383.6	5584.5	5793.5	5885.9	5990.6	6096.9	6245.8	6345.6	6470.5	6552.1	6582.7	6607.8	6752.7
0	0	0	4.483	6.9783	0.21784	11.372	7.4096	0	0	1.219	0	0	0	0	0	0	0	0	0	0	0	0	0	0	0	0	0	0	11.514	37.068	77	122.68	191.87	241.69	287.2	296.87	393.7	422.44	514.42	577.32	603.34	672.6	695.44	733.21	769.88	818.61	850.33	872.69	875.74
0	0	0	0	64.008	56.051	59.513	37.995	57.128	64.165	43.159	77.967	67.926	47.093	34.59	60.159	90.618	108.41	113.37	137.64	163.09	151.97	158.43	189.22	229.07	228.26	229.13	242.99	270.33	297.62	326.69	391.85	354.22	326.39	379.76	396.77	386.37	438.59	453.27	455.11	467.21	514.19	501.22	528.19	474.26	457.21	464.17	467.9	502.56	501.22
0	0	20.599	0	0	24.642	16.151	61.449	49.565	69.904	36.77	78.683	163.33	197.77	342.96	490.66	588.36	712.84	883.78	974.99	1106.6	1213.5	1392.4	1591.7	1660.1	1728.1	1746.9	1805.7	1853.9	1976.1	1946.5	1928.3	2024.2	2155.4	2187.7	2242.8	2271.9	2294.1	2367.2	2436.1	2515.3	2565.2	2644.3	2735.8	2708.1	2638.2	2694.8	2746.1	2805	2731.6
2.2214	2.5167	0	0.36079	0	0.68745	1.1906	1.8555	2.3459	3.5495	3.7681	4.5306	15.946	2.3832	2.3204	3.1946	7.4062	0	2.4605	2.1412	13.326	21.199	26.813	39.04	43.207	65.353	88.678	118.27	134.61	185.16	250.09	306.19	366.12	400.03	471.99	512.35	601.7	646.86	727.6	763.68	852.56	933.12	945.16	1077.8	1127.8	1182.8	1237.2	1295.4	1313.2	1327.2
1.7624	1.7948	0	1.2601	0	0	0.0029097	7.744	8.7124	17.814	1.8396	12.572	27.439	54.257	84.929	133.45	183.32	227.51	321.27	412.21	492.54	568.39	654.57	736	829.64	841.81	933.57	1033	1141.4	1191.9	1226.4	1249.3	1262.6	1283.5	1252.9	1240.9	1280.9	1302.8	1395.3	1376.7	1402.1	1454.8	1457.6	1464.3	1476.7	1503.3	1516.6	1478.5	1497.2	1538.2
0	8.6418	0	10.432	0	0	0	0	0	0.10446	0	0	0.43019	0	0	0	0	0	0	3.8354	0	0	1.0196	10.827	28.947	30.553	45.01	49.274	62.991	85.478	102.15	109.55	115.75	244.31	317.85	378.86	353.32	563.56	650.32	794.33	857.72	946.53	1065.3	1181.4	1158.6	1256.7	1428.6	1529.4	1591.7	1609.9
0	0	0	6.7602	20.386	17.626	31.748	35.045	68.784	121.41	175.33	259.14	302.75	419.96	484.9	623.12	716.1	778	925.22	986.03	1083.1	1127.6	1193.5	1282.3	1330.3	1454.6	1457.2	1684.1	1632.9	1813.2	1831.3	1979.9	2103.4	2196.2	2336.9	2365.9	2404.1	2517.1	2617.4	2647.1	2680.2	2739.3	2862.4	2977.7	3056.5	3044.3	3153.6	3168.9	3122.2	3080.9
13.392	7.8835	9.166	0	0	0	0	0	0	0	0	0	13.778	42.983	120.61	178.24	245.65	311.59	413.19	477.95	564.18	599.33	704.06	753.45	865.91	933.44	1021.6	1143.1	1236.4	1354.3	1457.7	1611	1827.1	1965.7	2095	2260.8	2435.9	2593.7	2790.6	2925.9	3032.7	3131.2	3258.7	3340.7	3507.6	3647.5	3628.8	3807.5	3844.3	3876.7
0	0	0	0	10.824	12.03	43.242	62.898	102.13	119.52	150.32	190.33	207.87	222.51	252.71	290.51	316.06	336.89	378.86	407	432.94	460.68	510.25	553.89	627.5	657.43	696.75	731.49	805.97	848.71	901.95	1019.1	1109.5	1303	1434.2	1528.4	1679.5	1794.3	1964.2	2079.3	2279.7	2398.3	2466.9	2581.1	2666.1	2777.5	2881	2866.7	3027	3070.3
0	6.34	0	3.4824	4.0679	12.891	14.448	0	0.75924	0.47019	19.315	100.59	135.77	189.74	285.67	313.48	420.01	472.5	542.66	598.11	656.36	763.28	802.51	910.06	949.04	963.19	1012.8	1049.3	1104.7	1152.9	1165.4	1236.8	1268	1263.3	1298.7	1343.9	1350	1391.3	1419.1	1437.1	1407	1438.9	1460.2	1451.7	1491.5	1439.6	1453.5	1478.4	1487.2	1472.4
0	0	13.22	0	22.284	13.48	0	0	0	0	0	0	0	0	0	0	0	0	0	0	0	0	0	0	0	0	0	0	0	17.088	29.804	63.862	111.47	188.53	281.97	411.27	362.68	564.49	639.95	708.37	790.05	809.89	829.26	925.32	955.93	1062.6	1101.7	1051.3	1093.1	1185.7
0	0	0	6.9399	14.971	2.2882	9.7016	10.945	12.722	12.022	16.131	8.4729	4.1494	7.5699	5.2748	3.009	7.801	9.7777	12.197	21.73	28.484	44.967	70.749	88.02	104.64	131.02	178.77	222.65	264.05	332.91	391.67	467.02	535.78	625.44	669.94	728.71	810.61	788.65	818.44	873.21	923.97	960.66	1070.3	1096.5	1155.5	1203	1238.9	1283.6	1341.4	1353.8
0	0	0	0.77987	9.3345	11.726	26.121	30.063	23.937	39.898	41.277	49.945	49.948	53.333	63.03	63.599	72.209	77.991	94.012	102.9	99.933	121.07	112.44	123.42	119.55	143.28	121.17	135.64	139.88	162.68	182.18	228.27	267.48	313.72	354.33	388.37	459.78	498.7	535.94	618.57	653.85	682.73	743.75	751.89	794.91	811.06	833.93	862.6	897.5	901.91
0	1.0355	2.987	2.7869	2.0665	0	8.2826	3.62	0	0	0	0	0	0	0	0	0	0	0	0	0	0	0	0	0	0	0	0	0	0	0	22.572	30.655	64.133	79.02	92.377	95.644	127.24	132.86	159.88	156.12	189.92	198.5	199.84	208.04	223.2	215.31	234.13	240.5	243.8
1.3151	3.4342	0	0	0	0.28545	1.7098	0	0	0.31632	0	10.783	27.867	26.035	24.905	57.555	110.76	143.23	188.92	241.91	313.83	357.23	426.69	479.31	546.64	578.15	560.22	656.29	681.05	748.36	753.72	813.82	851.94	941.95	934.33	1043.5	1068.2	1074.7	1068.2	1092.5	1134.6	1202	1218.5	1343.5	1394.8	1447.9	1473.1	1480.6	1479.5	1504.5
0	0	6.3804	3.1583	5.6233	3.5646	6.9993	2.7333	3.2328	16.605	15.731	22.646	9.4272	21.813	23.065	23.964	25.339	21.532	30.34	26.339	31.793	24.987	28.926	27.177	32.657	47.114	58.28	43.923	46.415	51.831	58.558	74.591	87.069	111.52	144.89	178.67	224.62	244.19	288.18	341.42	388.54	446.58	514.44	532.2	573.32	645.24	670.11	677.98	743.28	774.24
0	0.58857	11.745	12.544	0	0	0	0	0	0	10.836	39.624	98.257	173.01	277.34	369.95	518.28	663.25	792.77	997.02	1328.9	1270.1	1431.2	1605.1	1744.8	1922.4	2077.3	2271.4	2365.7	2452.9	2587.2	2710.9	2752.1	2934.9	3030.8	3090.8	3254	3381.4	3469.5	3549.1	3675.8	3787.5	3918.5	4204	4339	4397.7	4314.2	4435.7	4510.6	4537.4
0	0	0	0	28.472	29.205	68.058	107.81	144.39	160.43	219.14	270.76	297.55	345.02	402.67	413.02	436.05	502.76	532.94	592.4	657.49	687.94	743.69	828.91	907.7	912.98	939.03	959.09	1029.7	1029.5	1039.8	1081.9	1058.7	1047.7	1209.9	1185.1	1190.6	1189.9	1225	1238.1	1267.6	1269.2	1229.3	1260	1239.9	1244.8	1261.1	1246.2	1256.5	1240.7
0	0	4.5559	0	1.6406	4.9597	12.596	14.106	11.203	13.9	21.147	30.733	42.396	64.653	91.713	138	183.16	208.81	257.45	289.55	371.03	408.99	447.59	520.34	583.74	617.92	692.91	756.68	775.42	844.77	889.5	971.31	1046.8	1062.1	995.62	1223.9	1205.2	1289.2	1345.3	1375.5	1381.3	1441.7	1422.2	1541	1480.4	1480.5	1506.3	1494.1	1550.3	1570.9
0	0	10.994	28.163	37.818	44.865	29.039	0.090135	0	0	6.8588	3.2834	4.8411	9.5907	25.514	47.771	63.966	90.856	101.04	92.56	130.48	133.01	173.72	185.08	186.27	184.26	221.96	208.51	267.37	276.94	311.11	353.42	380.53	421.15	515.11	532.06	608.63	715.92	807.14	884.53	918.38	1024.2	1017.4	1149.5	1166.4	1266.3	1301.4	1382.4	1372.7	1419.3
0	0	0	4.9144	3.2038	8.2634	13.209	12.346	11.145	19.266	18.815	25.025	28.548	42.303	58.919	76.215	101.31	124.02	160.06	202.85	246.98	308.47	376.77	444.1	540.46	636.66	745.22	853.13	956.2	1038.8	1144.6	1302.3	1434.7	1599.6	1767.4	1959.4	2063.9	2360.4	2500.2	2560.3	2725.6	2879.1	2954.7	2953.2	3058.9	3228.5	3356.2	3352.3	3355	3451.1
0	0	0	4.7138	0	0.076539	14.697	25.463	35.145	76.41	118.33	158.6	217.57	299.81	352.78	409.87	480.73	554.31	622.75	658.09	725.59	773.9	791.54	822.03	844.68	882.08	903.85	950.55	968.19	1013.9	1027.9	1026	1077.3	1121.3	1135.3	1173.8	1177.9	1201.6	1237.3	1296.7	1333.4	1311.9	1292	1314	1296.6	1375.4	1280.1	1325.4	1331.5	1336.7
0	0	0	22.98	9.7401	15.372	28.324	0	0	0	0	0	0	0	0	0	0	0	0	0	0	0	0	4.449	44.302	69.686	76.542	117.32	175.97	252.35	304.68	381.47	502.54	538.23	701.9	802.56	844.11	1026.1	1147.2	1277.7	1446.8	1515.8	1552.2	1667	1724.2	1822.3	1922.9	1982.5	1995.9	2133.2
0	0	6.3497	12.824	6.0502	0	11.301	0	0	0	0	0	0	0	0	0	0	0	0	0	0	0	0	0	0	0	0	0	0	0	0	35.23	132.56	225.64	354.24	505.82	580.02	895.7	1104.3	1365.3	1572.4	1761.9	1964.5	2211.8	2421.8	2542.2	2775.7	2866.3	3058.8	3167.5
4.265	2.0918	0	0	0	2.9904	0	6.9925	7.392	5.943	11.758	7.9672	8.5675	0	0	10.07	3.9183	3.2256	0.43599	0	0	0	13.39	15.613	17.52	31.592	41.629	39.131	43.46	63.145	109.3	141.84	198.3	261.71	308.95	363.67	422.74	512.74	579.71	657.28	731.75	826.93	869.15	932.7	1004.3	1088	1167.3	1228.5	1232.1	1286.2
0	0	0	5.0159	0	10.051	43.481	43.146	73.301	90.641	116.96	145.37	166.31	165.8	188.22	210.77	207.38	204.66	230.14	225.92	244.02	254.83	256.4	278.45	290.39	301.26	313.69	332.98	348.68	376.9	376.38	400.3	420.28	429.66	488.16	494.98	514.24	524.28	523.12	534.78	560.67	522.58	545.02	569.85	593.51	576.13	607.03	594.46	623.3	652.86
0	0	0	0	24.661	45.586	50.516	70.01	76.776	542.39	583.64	0	18.215	45.194	71.327	81.184	137.67	162.51	199.38	237.82	289.16	332.37	356.97	382.7	450.49	456.01	349.37	457.79	407.22	410.11	515.4	579.77	629.68	648.18	719.21	760.06	919.89	853.31	972.11	1064.2	1132.3	1283.4	1308.7	1424.9	1407.2	1482.3	1530.9	1479.7	1645.1	1679.3
0	46.354	33.537	2.3654	0	0	0	0	9.4955	35.036	0	72.759	96.824	142.63	171.66	269.17	86.874	269.21	424.87	459.69	580.66	592.51	712.77	773.35	784.92	913.57	987.76	977.79	977.46	1013.4	1155.7	1176	1254.2	1298.7	1371	1407.3	1536.3	1607.8	1543.1	1506.5	1546.2	1534.7	1509.1	1460.1	1456.1	1424.6	1458.5	1446.9	1512.5	1521.4
0	0	0	0	0	12.173	47.1	102.5	201.78	310.01	456.88	624.56	794.16	952.66	1134.9	1326.8	1484.6	1686.6	1860.5	2007.2	2131.1	2184.5	2318.7	2458.5	2492.3	2607.4	2710.1	2793.8	2794.7	2829.7	2848.4	2932.8	2963	3010	3035.2	3001.2	3047	3119	3159.4	3265	3292.5	3180.6	3270.9	3270.8	3334	3336	3305.4	3286	3278.4	3355.3
0	10.419	3.1491	4.787	3.021	0	0.3312	0	0	0	0	0	0	0	0	0	0	0	0	0	0	4.4577	15.83	28.278	65.336	101.63	117.81	147.3	162.57	235.64	266.13	331.94	392.91	468.83	539.83	726.5	703.47	874.98	985.54	1069.7	1171.1	1254.2	1228.4	1338.5	1524.3	1600.9	1564.2	1633.8	1715.8	1829
0	3.4645	0	0	3.3704	5.1142	3.6965	0	2.8573	0	4.3536	3.7123	3.0738	0	3.0759	1.9168	3.3278	13.468	18.218	42.868	53.39	71.145	87.332	133.35	147.92	202.67	236.91	277.77	333.69	380.91	429.14	487.87	540.22	616.03	690.74	759.36	825.59	918.32	982.71	1053.1	1093.5	1161.7	1192.5	1271.3	1273.8	1295.3	1334.8	1372.1	1391.9	1395.1
0	3.4398	0	5.2552	1.3123	0	0	18.216	19.914	0	0	0	0	0	0	6.6267	22.599	26.59	58.787	57.697	94.961	100.12	141.97	139.09	213.47	178.06	242.58	264.74	302.72	360.61	335.89	409.13	481.96	579.02	591.54	638.01	775.42	796.2	827.55	1085.9	1050.6	1086.8	1228.1	1213.1	1315.1	1294	1270.4	1311.1	1311.8	1459.4
0	0.47063	6.2545	0	6.3356	1.7601	14.956	0	1.125	4.1944	8.8401	0	5.284	0	0	0	0	0	9.7369	10.781	25.577	34.053	38.876	82.39	173.93	210.44	228.74	270.96	312.84	381.33	451.65	530.23	625.04	714.79	823.63	927.27	958.32	1069.9	1210	1270.9	1286.6	1369	1415.8	1404.6	1528.9	1526.9	1525.1	1538.6	1533.2	1624.6
0	0	0	12.389	54.745	62.775	69.196	87.352	104.06	164.19	234.74	383.49	527.2	822.12	1021.8	1378	1670.8	1994	2248.2	2620	2840.1	3024.2	3236.1	3536.2	3733.5	3907.2	4101.3	4179.7	4354.3	4564.9	4575	4732.5	4840.9	5014.7	5083.3	5069.4	5191.4	5076.8	5135.3	5157.6	5369	5284.6	5265.6	5157.9	5100.9	5149.4	5312.6	4985.2	5071.7	4966.3
0	0	0	0	8.8294	1.9786	3.056	4.8795	1.0862	0	0	0	2.4476	0	0	0	0	0	0	0	0	8.6047	14.604	31.29	27.676	38.109	49.021	62.138	66.866	62.142	85.422	94.286	125.92	140.34	145.43	157.44	197.45	206.92	219.87	254.88	265.27	279.04	298.3	306.48	298.46	328.35	344.94	362.06	344.68	363.88
0	0	0	0.9784	0.98995	11.882	4.5153	14.841	12.847	9.9997	13.816	7.0006	7.1452	0	2.8876	7.0554	0	0	0.011751	7.654	4.3758	9.3938	19.524	21.288	24.313	35.055	47.225	44.561	54.295	69.583	101.67	127.33	156.21	217.36	245.33	281.37	324.06	404.83	411.33	487.62	511.85	539.05	556.92	633.89	658.56	721.06	751.96	757.4	767.47	756.47
0	0	0	13.965	8.3609	13.991	28.705	32.228	34.602	47.515	39.903	50.554	45.934	61.146	91.846	104.92	141.43	170.57	244.88	313.98	382.84	382.56	475.84	539.3	622.9	702.12	799.06	849.64	912.86	1010.3	1058	1137.7	1181.9	1223	1279.6	1305.9	1350.9	1378.3	1450.3	1466.2	1511.6	1554.7	1585.3	1552.4	1573.9	1622	1599.7	1604.3	1604	1635.9
0	0	0	5.4014	62.744	119.79	154.36	194.74	198.93	216.78	237.66	286.35	279.37	300.17	313.8	340.22	327.96	350.67	372.14	395.15	411.95	421.48	446.09	470.54	482.16	487.49	545.92	563.39	629.88	641.61	718.66	824.58	838.05	956.27	1033.3	1082.8	1111.3	1146.2	1181.1	1225.1	1265.3	1287.5	1307.3	1362.4	1350	1378.5	1422.2	1420.2	1444.4	1436.1
0	4.0349	0	0.59921	2.6461	0	8.6473	0	0	0	0	0	0	0	0	0.21782	39.912	109.54	115.13	124.31	140.06	152.85	193.68	188.04	233.41	271.63	331.53	381.74	446.55	490.49	562.81	627.27	735.05	887.51	1012.7	1068.7	1070.1	1204.7	1323.1	1342.2	1432.2	1496.6	1533.4	1608.2	1711.5	1694.3	1779.1	1765.3	1791.1	1868.1
0	0	0	0	8.8151	50.036	105.31	156.05	188.12	247.33	311.01	345.79	374.86	401.39	449.39	474.1	542.32	580.87	603.25	670.7	756.93	816.76	924.55	1099.9	1296.9	1398.4	1478.4	1565.2	1620	1706.2	1975	2143	2306.3	2472.2	2760	2980.5	3280.7	3443.9	3738.7	3807.7	3935.6	4142.3	4160.6	4389.5	4205.2	4545.2	4831.8	4929.2	5153.5	5233
0	0	0	0	0	1.2056	32.5	88.884	196.33	322.53	457.02	642.54	836.26	1066.7	1256.4	1472.5	1691.4	1968.3	2176.3	2386.7	2602.7	2700.8	2931	3060	3147.8	3277.4	3493.1	3612.5	3613.6	3751	3824.2	3884.9	4123.3	4061.6	4080	4261.3	4248.7	4223.9	4344.3	4365.2	4364.2	4281.5	4458.8	4355.2	4322	4446.3	4419.7	4471.8	4395.6	4376.3
0	78.983	127.59	0	0	9.0255	19.602	42.517	173.97	225.11	198.75	207.08	202.51	212.01	177.04	250.01	244.14	288.81	246.09	272.96	255.83	256.22	250	257.44	295.28	306.83	315.15	340.83	329.59	373.45	397.53	434.33	453.72	542.58	614.67	581.93	636.97	639.69	714.5	726.35	701.6	788.76	747.73	698.59	721.71	780.03	779.58	798.75	737	746.84
0	0	0	0	8.0853	36.764	56.575	93.901	107.27	161.88	193.18	262.36	314.24	382.4	446.41	518.43	584	660.39	759.93	822.36	930.95	988.42	1138.2	1245.5	1254	1518	1518.6	1860.2	2175	2018.9	2112.9	2440.2	2577.4	2873	3000.8	3172.5	3302.1	3435.7	3625.5	3782.1	4184	4184.3	4338.6	4346.8	4462.2	4433.7	4504.9	4593.7	4564.8	4627.7
0	0	0	0	15.889	63.076	104.72	149.48	195.6	255.54	313.28	359.46	391.98	424.3	486.97	494.82	527.35	560.34	587.42	604.16	636.71	679.29	664.01	712.17	706.02	772.85	766.95	788.77	827.19	847.18	855.23	882.44	885.42	867.48	909.84	910.39	936.3	942.62	936.26	918.16	944.02	980.19	993.85	958.72	965.33	952.39	954.19	966.23	969.45	967.64
0	0	0	0	24.097	55.815	61.525	0	0	0	0	0	0	0	0	0	0	0	0	0	0	0	0	0	23.171	65.922	119.89	266.09	410.98	589.42	780.09	1091.1	1394.6	1695.2	2065.1	2429.3	2770.6	2978.1	3361.7	3589.7	3959	4074	4470.1	4683.2	4967.4	4983.6	5175.4	5147.4	5370.1	5260.6
0	0	0	0	3.7288	8.7334	10.635	2.007	9.1162	15.836	45.555	59.866	83.947	114.07	145.83	210.42	236.9	269.12	292.02	358.22	385.64	436.62	447.44	461.66	477.49	521.16	536.93	570.5	530.94	539.25	552.14	635.99	581.75	647.47	656.86	723.14	705.62	751.32	777.39	806.66	801.08	780.08	813.39	898.87	890.42	991.46	1031.7	1107.5	1059.1	1262.1
0	5.2806	0	0	18.004	2.3018	20.874	20.54	10.704	24.684	60.634	75.711	57.267	71.869	90.359	110.49	110.39	113.48	109.11	120.94	139.07	122.4	134.73	178.86	216.56	224.95	256.59	304.71	340.74	379.03	437.9	504.92	688.15	830.97	967.72	1059.9	1204.2	1279.6	1437.4	1502.3	1531.2	1707.1	1709.5	1943.5	1975.3	1943	2006.8	1817.9	1888.7	1946.7
0	8.3683	0	0	0	0	11.242	2.8634	20.5	16.146	15.883	33.765	52.67	75.753	112.31	151.15	217.26	290.27	359.93	415.04	507.66	597.74	665.12	747.36	782.84	848.51	960.54	985.93	1078.2	1189.7	1282.3	1340.7	1478.6	1551.6	1712	1747.9	1890.3	1995.3	2108.2	2185	2273	2464.5	2522.5	2487.7	2538	2644.7	2612.6	2731.2	2682.6	2754.3
0	0	0	0	10.34	25.031	38.527	58.816	89.596	110.27	130.67	135.18	143.01	163.78	192.71	209.61	245.66	261.09	315	312.19	347.81	381.65	398.23	393.36	427.16	456.74	476.69	535.75	570.34	611.8	651.77	709.84	772.35	800.58	859.37	904.06	944.12	995.94	1027.9	1089.9	1151.3	1163.3	1241.9	1217.7	1322.5	1255.8	1286.9	1315.7	1359.2	1384.8
1.437	15.591	0	0	0	1.4208	0	0	0	0	0	11.764	45.62	89.318	135.56	204.03	294.61	387.17	445.04	559.69	651.72	729.96	796.06	855.93	944.02	1028.6	1080	1112.6	1154.1	1162.5	1241.2	1318.9	1353.7	1331.8	1424.5	1385.1	1428.2	1465.3	1494	1512.7	1558.6	1533.5	1609.2	1590.1	1610.9	1654.2	1639.6	1700.3	1665.4	1673.7
0	0.50546	11.846	7.6965	0	13.715	0	0	0	0	0	0	0	0	0	0	24.127	106.48	127.68	220.18	334.84	443.5	539.67	719.23	753.9	895.21	1041.8	1271.1	1380.6	1539.3	1763.1	1892.9	2052.3	2277.7	2419.7	2543.9	2792.9	2834.1	2994.7	3124	3195.3	3258.6	3350.8	3352.7	3476.1	3607.8	3618.4	3580.7	3480.8	3612.8
12.398	14.936	0.84736	0	0	0	0	0	0	0	0	0	0	0	0	0	0	0	13.846	0	22.906	50.13	105.15	141.47	188.95	251.32	317.01	375.97	474.89	554.98	669.44	774.4	863.91	940.09	1123.3	1180.2	1333.5	1412.4	1555.6	1709.2	1787.2	1887	2038.8	2058.6	2150.5	2321.9	2382.9	2444.4	2559.9	2573.6
0	0	0	0	20.753	79.122	150.01	263.15	387.89	482.41	628.2	756.39	901.53	1034.3	1170.1	1284.1	1328.6	1433.2	1658	1698.2	1807	1864.6	1948.2	1974.2	1928.7	2014.6	2125.3	2127.3	2106.6	2110.9	2149.4	2137.4	2129	2151.5	2128.5	2186.9	2186.6	2209.6	2259.4	2258.9	2266.3	2266.6	2293	2345	2295	2289.1	2306.5	2300.1	2290.2	2357.2
0	17.713	7.5893	0	7.976	0	0	20.12	19.978	41.174	9.9781	16.387	30.95	23.586	49.175	45.12	86.522	69.153	111.35	122.74	158.56	202.73	261.3	312.57	383.65	426.68	489.45	568.29	682.54	736.91	851.27	960.18	1056.4	1174.3	1276.6	1437.7	1588.2	1750.7	1675.4	1750.4	1945	1882.4	1963.2	2159.5	2270.4	2175.5	2177.4	2205.5	2315.6	2299.6
0	11.768	19.067	0	10.26	0	0	0	0	0	0	0	0	0	0	0	0	0	0	97.228	64.199	90.005	139.97	209.96	254.72	297.14	238.68	266.78	300.23	349.66	402.62	446.91	490.54	603.67	745.18	834.14	968.95	999.66	1085.6	1111.5	1096.1	1281.4	1284.6	1360.9	1468.9	1487.1	1502.2	1583.2	1579	1612.7
0	0	5.9728	5.5109	3.6492	0	4.2951	0	0	0	1.9543	28.282	78.871	126.85	195.97	319.62	446.19	589.3	705.88	877.56	1030.4	1168.1	1330.9	1444.8	1597.9	1632.8	1759.3	1828.7	1961.9	2043	2045.9	2094.9	2180.3	2205.4	2301.4	2364.7	2437.8	2485.9	2511.2	2620.4	2606.3	2597.8	2658.6	2748.5	2754.7	2671.1	2743.2	2704.5	2609.6	2669.6
0	0	0	8.3873	25.035	30.122	32.831	53.097	65.912	96.169	122.06	167.74	231.14	287.26	371.19	416.65	272.89	542.76	624.5	627.47	688.51	758.06	807.24	838.84	912.72	963.76	1024.2	1065.1	1096.4	1125.5	1154.4	1198.1	1207.1	1228.7	1242.2	1310.1	1292.9	1350.8	1336.5	1385.4	1381.8	1448.6	1410.9	1419.9	1458.6	1428.2	1433.2	1479.8	1517.6	1494.1
22.742	17.537	28.12	0	5.9085	0	0	0	0	0	0	0	0	0	0	0	0	0	0	0	0	0	26.524	77.152	132.55	192.73	302.8	368.31	440.39	510.64	459.49	616.23	688.08	763.69	917.22	987.56	987.92	1038.4	1143.7	1246.8	1081.6	1081	1103.9	1181.1	1161.6	1145.8	1162.3	1167.9	1227.9	1203.5
33.198	20.14	5.5894	19.83	0	0	0	0	0	0	0	0	0	0	0	0	0	0	0	0	0	0	0	0	0	0	0	0	0	0	0	0	0	0	0	0	0	0	0	0	0	0	12.827	20.698	33.77	76.623	77.319	103.55	80.688	88.867
0	0.091074	0	3.2258	0.72092	1.8277	8.3917	9.2345	0.67438	0.50727	0	0	0	0	0	0	0	0	0	0	6.9228	19.849	40.689	71.486	141.65	194.31	282.85	360.38	461.01	558.45	665.6	762.82	864.86	969.96	1058.1	1176.6	1290.8	1400.3	1428.5	1539.5	1658.4	1689.7	1802	1819.8	1921.8	1970.7	1959.6	2002.5	2013.1	2055.9
0	0	0	0	2.2171	11.914	19.795	17.649	26.346	34.848	55.156	77.182	99.936	103.45	135.17	157.44	203.18	249.22	347.73	439.04	536.27	632.81	719.69	747.94	951.72	1052.2	1248.7	1408.2	1498.3	1740	1879.6	2081	2254.4	2474.2	2709.8	2872.6	2956.9	2528.7	2892.3	2927	3152.4	3380.5	3475.7	3742.9	3963.9	3792.9	4251.7	4270.7	4345.3	4293.9
0	0	0	1.1043	6.0836	0	0	0	5.9665	2.546	14.711	21.491	32.557	38.415	30.424	35.588	43.407	55.317	77.993	97.446	120.63	128.31	137.55	162.88	176.17	183.02	208.3	248.06	248.1	299.44	349.46	410.85	462.83	568.1	626.65	694.33	779.61	920.82	1038	1138.5	1224.2	1287.9	1316.4	1359.8	1407.9	1403.1	1541	1466	1537	1647.5
12.193	7.3563	0	0	0	0	0	0	0	0	0	0	0	0	0	0	0	0	0	0	0	0	0	3.5425	4.2048	38.6	84.348	119.71	158.48	188.69	194.21	225.42	266.04	321.35	381.24	394.19	425.17	415.96	471.07	518.13	516.47	573.39	565.6	620.57	631.96	575.83	584.29	591.36	664.12	656.27
0	0	0	0	27.667	93.689	114.91	136.39	220.47	269.67	324.71	385.03	455.22	540.01	629.14	643.48	721.71	768.77	827.16	869.85	915.05	1010.5	1017.9	1101.9	1138.4	1142.4	1160.8	1235.2	1183.5	1237.8	1209.8	1220.1	1224	1240	1280.9	1267.3	1278.6	1301.9	1298.7	1307	1284.7	1302.6	1310.1	1311.5	1298.4	1288.8	1289	1293.3	1270.7	1283.9
0	20.814	4.5194	17.285	9.9284	7.7008	6.8156	10.819	7.7258	26.286	8.9545	8.8379	0	0	0	0	0	0	0	0	0	0	0	0	0	0	0	0	21.381	33.328	34.488	73.13	92.032	126.86	157.72	172.39	204.82	206.91	260.85	301.64	325.7	350.96	381.62	420.39	452.22	503.88	511.99	539.08	570.47	561.13
0	5.6867	0	0	5.5468	0	0.4964	6.6975	6.4997	31.415	48.764	67.512	117.38	194.96	339.91	370.12	574.09	722.85	887.56	933.29	1089.3	1232.5	1322.5	1463.9	1698.7	1736.8	1924.3	2088.4	2299.2	2373.4	2358.9	2343.8	2491.4	2607	2838.2	2936.6	3042.4	3148.1	3146.4	3393.7	3628.8	3514.5	3818.9	3911.7	3874.1	3952.9	4130.9	4029.8	3836.8	3983.4
0	10.099	0	0	12.703	50.067	27.072	41.026	46.91	93.744	116.34	130.29	174.43	254.08	355.21	489.29	608.3	743.42	871.97	984.07	1140.3	1278.9	1391.1	1462.3	1596	1639.1	1657	1682.6	1832.6	1765.9	1803.4	1881.7	1860.3	1971.2	1934.7	1927	1981.1	1954.6	2069.9	2035.9	2045.4	2078	2029.3	2050	2031.2	2056.8	2052.4	2043.5	2050	2019.3
4.2385	8.2549	10.129	2.4789	8.9011	0	0	0	0	0	0	0	0	2.5885	26.686	67.331	103.17	155.65	216.26	229.79	282.56	314.82	355.36	365.93	398.14	440.36	491.4	539.17	578.59	584.34	667.95	727.95	757.09	850.12	872.66	988.15	1078.9	1067.5	1145	1173.7	1292.8	1373	1446.9	1505.1	1521.1	1522	1529.6	1518.7	1513.4	1574.5
0	0	0	0	15.659	55.519	108.41	155.64	224.27	310.97	388.12	452.5	555.87	628.68	731.2	833.59	924.71	992.42	1070.7	1129.1	1166.3	1223	1257.8	1335.6	1352.2	1430.7	1424.3	1500	1574.5	1593.9	1655.2	1748.7	1834.6	1934.2	2087	2191.2	2388.9	2467.8	2539.1	2806.5	2698.2	2927	2950.7	3057	3050	3202.6	3263.2	3364.5	3311	3348
0	0	6.5949	17.393	9.0147	38.342	27.784	22.28	43.509	31.658	45.867	23.164	19.755	36.613	45.968	46.733	42.622	48.516	61.088	76.602	60.847	73.243	92.098	88.775	118.54	117.35	113.71	144.81	186.99	199.73	207.67	288.31	311.83	369.52	440.12	462.15	512.95	606.35	641.47	686.26	719.67	769.47	814.08	841.61	846.69	894.29	937.87	963.75	1005.6	1007.6
3.9598	2.9632	3.2519	0	0	0	5.7389	0	5.5808	9.283	24.191	34.617	79.785	138.34	187.1	262.86	321.95	386.97	471.62	515.47	579.11	659.14	692.67	753.89	767.16	822.1	860.36	888.24	944.54	968.21	988.95	1115	1139.3	1219.9	1266.8	1330.2	1418.5	1459.4	1480.9	1542.6	1631.2	1665.7	1678.9	1695.2	1754	1849.8	1877.9	1880.6	1977.7	1929.1
0	0	0	5.4659	0	13.336	8.5052	9.1432	0	10.468	0	15.8	25.534	36.636	56.76	64.809	86.953	108.03	141.7	163.7	171.84	208.96	227.64	247.99	271.87	302.97	316.13	359.15	381.5	420.83	433.55	460.01	477.36	511.94	538.65	561.95	610.41	644.66	679.88	691.63	710.58	769.48	782.77	786.99	819.61	846.98	872.51	876.02	910.14	935.29
0	0	0	0	3.7778	10.375	6.5687	14.342	20.372	41.891	75.804	122.82	169.28	210.72	253.68	291.41	316.02	325.11	432.32	445.88	439.99	485.14	513.81	563.79	553.12	603.35	604.01	616.66	675.03	712.08	741.91	768.7	755.9	819.43	840.43	912.21	981.72	988.51	1028	1036.9	1076.9	1121.4	1175.1	1198.1	1254.6	1223.6	1233.4	1251.2	1261.5	1328.1
2.6228	6.533	2.85	0	0	0	0	0	4.517	0.78237	0	0	0	0	0	0	3.0281	9.6397	26.01	48.773	73.835	101.56	141.47	187.1	223.46	271.46	297.04	308.34	351.4	359.84	391.71	418.24	433.73	503.55	501.32	524.78	559.55	548.87	584.11	591.44	605.33	616.05	602.55	620.07	618.32	602.71	625.55	614.08	623.83	620.74
0	0	0	1.6461	8.3903	6.6165	10.462	7.9145	27.333	37.385	77.649	129.48	189.97	255.12	327.64	421.12	529.27	656.44	748.7	855.71	944.4	1067.6	1219.5	1291.8	1447.3	1519.4	1666.5	1719.5	1855.1	2005.7	2076.1	2128.6	2262.3	2384.1	2562.1	2662	2754.4	3059.2	3008.1	3183.1	3362.3	3477	3712.8	3765.2	3824.2	3900.1	4010.2	4067	4026.2	4272.7
0	0	0.2001	4.7529	13.769	0	5.5722	29.118	8.9117	28.935	41.706	59.896	76.872	93.912	92.352	110.26	137.34	153.4	162.17	178.97	188.44	208.59	235.61	234.62	251.85	254.76	246.62	285.92	276.51	279.01	281.2	308.39	341.18	360.51	373.19	365.34	383.37	422.42	450.8	420.18	438.19	449.92	435.33	468.43	473.07	501.5	465.02	443.33	486.93	468.6
0	0	0	12.605	32.846	12.437	0	0	0	0	0	0	0	0	24.287	49.268	67.332	90.739	157.52	170.23	225.17	261.65	311.64	328.76	374.35	424.85	480.94	509.27	555.28	596.45	639.78	704.81	825.47	902.81	922.35	963.03	1069.6	1141.3	1189.8	1244.8	1313.6	1336.3	1433.6	1451.3	1456.7	1503.7	1570.9	1608.4	1579.9	1648.6
1.2156	6.666	10.055	0	5.2188	0	0	0	0	0	0	0	0	0	0	23.322	45.273	77.045	93.241	120.13	164.63	227.26	267.21	294.47	338.4	376.21	463.59	466.53	523.23	528	556.2	532.5	356.18	418.3	419.46	475.85	510.78	545.82	566.81	596	610.8	633.34	678.8	670.26	530.49	544.08	533.4	541.34	555.54	539.95
0	6.7217	0	0	0	0	8.6458	11.308	0	0	0	0	0	0	0	3.131	17.854	53.171	95.79	133.51	204.8	268.69	360.15	425.61	572.74	661.87	791.87	864.38	982.71	1162.5	1269.6	1329.7	1468.9	1598	1654.7	1763.5	1895.5	1818.7	1979.3	2100.6	2276.8	2298.4	2306.1	2529.7	2409.7	2435.5	2507.8	2429.8	2651.2	2642.1
0	91.437	137.98	0	0	0	0	0	6.2796	52.06	57.189	128.02	225.79	316.14	367.11	397.47	512.59	586.46	694.02	799.65	816.95	891.22	993.16	1103.6	1279.8	1343	1411.2	1459.7	1561	1616	1654	1745.7	1757.6	1873.4	1899.5	1898.7	1899	1927.6	1924.8	1979.8	2037.6	2074.5	2048.4	2096.7	2069	2062.5	2064.4	2068.9	2094.3	2076.3
0	0.70024	0.1291	2.0135	1.799	4.8243	17.055	15.905	24.094	50.25	75.239	95.742	115.48	154.19	192.21	206.04	226.86	249.15	267.77	290.84	311.31	314.5	312.64	339.03	353.49	349.96	359.36	349.15	357.8	384.98	369.53	398.13	407.54	408.92	416.73	402.52	436.04	446.02	435.34	422.92	446.37	455.01	452.86	444.76	451.32	448.84	458.17	456.89	483.36	460.1
0	0.050261	3.8902	1.0363	1.8218	0	12.372	0	0	0	12.208	0	0	0	0	0	0	0	0	0	0	0	0	0	0	0.17955	8.515	16.373	36.457	71.945	116.48	170.59	218.84	293.73	378.75	422.49	426.27	567.27	658.74	788.22	771.1	876.68	882.35	969.22	1031.7	1122.7	1084.1	1166.7	1175.4	1211.3
0	0	4.3911	1.6419	0	1.9025	0.30201	3.0453	15.148	79.587	142.48	255.51	406.81	549.51	728.18	936.57	1073.4	1260.3	1473.9	1628	1844.1	2025.1	2149.4	2281.1	2461.5	2624.8	2706.1	2872	2979.6	3062.4	3201	3331.4	3446.5	3634.5	3628	3826.1	3799	3860	3958.1	4060.3	4062.8	4134.8	4152	4213	4314	4318.1	4298.2	4377	4366.9	4405.5
16.177	10.8	4.6668	0	0	0	0	0	0	13.907	31.466	89.553	192.33	292.26	444.71	602.6	783.54	936.56	1137.2	1290.6	1470.8	1649.4	1768.4	1902.1	2046.3	2164.2	2242.1	2274.6	2405.4	2433.6	2531.4	2574.5	2609.1	2765.3	2819.6	2884.3	2980.4	3061.9	3167.1	3151.7	3278.8	3349.8	3353.5	3463.3	3530.3	3598.8	3619.5	3747.7	3735.1	3693
10.586	18.151	8.6602	0	0	0	0	0	0	0	0	3.8699	23.147	43.466	122.33	157.61	261.31	291.15	383.07	498.84	607.45	708.74	881.66	1016.3	1200.9	1425.5	1750.7	2076.1	2363.9	2651.4	2901.3	3258.6	3741.6	3982.1	4236.3	4542.1	4895.2	5086	5499.5	5626.2	5883.8	6065.6	6064.7	6213.3	6220.1	6334.4	6451.5	6251.3	6251.3	6393.2
0	0.058138	0	2.9185	0	3.4774	7.9453	0	5.8739	4.3276	3.8128	7.6088	4.3099	0.61182	4.5178	1.0653	4.6634	12.164	22.944	21.334	25.73	24.331	18.8	13.457	18.696	22.944	22.621	18.285	10.917	23.422	25.368	23.596	19.123	25.655	45.285	96.577	124.83	182.7	164.27	180.25	189.42	178.18	187.99	190.41	224.37	240.45	252.32	239.89	179.31	239
0	0	0	0	42.561	70.362	93.839	139.09	184.93	232.63	256.94	270.01	320.19	350.15	403.47	423.82	479.97	490.07	540.36	594.56	639.94	661.29	745.38	751.6	775.28	767.99	850.86	856.11	891.47	931.97	931.3	975.33	980.49	1037.4	1043.1	1074.1	1080.5	1146.9	1196.5	1218.4	1210.3	1164.8	1224.5	1194.4	1235	1251.1	1274	1295	1327.9	1334.6
0	0	0	0	6.7108	2.3175	14.2	14.505	24.893	55.287	63.797	91.383	121.55	151.03	187.53	238.65	271.7	286.14	352.24	385.33	438.05	481.62	525.64	559.93	605.51	636.83	877.22	725.75	985.15	1046	1010.4	851.1	926.67	1018.5	1136.3	1195	1164.9	1218.1	1329.5	1384.1	1456.8	1469	1552.6	1555.7	1515	1407.2	1387.2	1487.4	1547.8	1504.3
0	0	0	0	17.394	11.635	24.164	24.609	14.404	28.125	30.147	26.736	34.619	22.921	20.097	24.044	25.952	30.86	35.467	41.099	52.22	70.494	81.649	85.167	87.453	116.46	150.45	161.42	180.4	236.98	287.82	317.67	384.32	474.77	502.32	557.2	568.39	644.42	690.17	760.24	820.33	860.08	802.31	817.66	874.23	943.91	1015	984.39	1045.6	1055.5
0	1.3262	2.8587	3.1082	6.5587	0	0	0	0	0	0	0	0	0	0	0	0	0	8.8228	9.5999	7.6851	11.157	20.758	44.3	43.168	46.871	55.229	99.957	126.63	179.58	227.39	295.68	366.58	497.95	631.99	788.13	939.98	1081.9	1270.3	1502.1	1626	1725.7	1888.9	2064.1	2194.7	2314.3	2464.2	2579.5	2721.5	2760.4
0	2.585	19.483	19.588	22.574	21.787	51.704	31.797	16.293	0	0	0	0	0	0	0	0	0	0	0	0	12.869	41.145	69.589	114.53	262.28	284.28	425.6	495.45	676.69	816.7	941.58	1113.5	1281.7	1522.6	1823.9	1909.5	2150.5	2493.5	2159.3	2381.5	2375.7	2566.6	2661.3	2683.4	2955.2	3002.1	3022.4	2878.5	2906.8
0	58.705	66.833	0	0	0	0	0	0	12.805	0	55.149	118.04	151.91	321.78	398.24	509.3	680.41	780.01	940.16	1096.9	1179.1	1495.7	1759.7	1948.6	2149.4	2201.9	2475.8	2726.1	2912.3	2981.1	3261.2	3461.8	3520.3	3779.2	4287.2	4376.5	4843.1	5227.4	5535.3	5266.4	5458	5712.7	5650.7	5689.7	5792.8	5910.8	6030.1	6022.4	5868.4
0	0	0	13.211	28.43	29.281	21.799	4.4583	0	1.1835	0	0	0	0	0	0	0	0	0	0	0	0	0	0	0	0	0	0	0	0	0	0	0	33.8	20.372	50.447	88.026	102.02	134.75	137.11	180	224.77	247.18	245.01	273.36	298.54	249.39	246.97	228.03	272.97
0	0	0	0	17.237	54.267	73.802	130.37	204.35	152.16	280.31	343.41	384.67	444.22	491.52	535.41	564.16	582.42	628.19	657.59	683.13	711.75	701.01	734.49	759.53	757.55	786	836.16	868.03	898.77	933.64	985.2	991.79	1034.8	1044.7	1029.2	1080.1	1118	1144.8	1182.2	1201.3	1239.8	1246.6	1214.2	1226.6	1234.9	1234.6	1229.3	1262.4	1280.2
0	0	2.3086	6.3939	3.4305	0	6.2353	0	0.52995	4.9775	12.912	15.617	20.553	20.543	35.465	37.585	72.364	95.019	115.22	127.75	138.11	152.77	156.84	90.97	104.85	125.82	155.28	172.13	178.63	204.99	215.6	229.74	271.14	305.61	351.94	365.57	422.91	441.68	529.48	549.65	580.92	612.98	630.68	644.77	702.61	697.27	664.57	668.53	628.48	662.75
16.734	18.836	15.544	0	0	0	0	0	0	0	0	0	0	0	0	0	0	0	0	0	0	0	0	0	0	0	0	16.671	167.05	145.84	211.58	294.87	382.56	483.82	626.42	726.99	888.91	1010	1113	1321.8	1428.7	1560.2	1684.9	1789.3	1877.2	2064.2	2142.8	2234.8	2296.1	2338.7
0	8.1121	0	1.1064	13.135	0	13.723	24.824	48.546	50.501	100.35	157.88	191.31	233.44	280.39	344.67	414.44	462.2	529.6	574.01	648.42	710.14	753.02	791.32	870.47	926.11	970.44	972.4	1004.7	1025.5	1028.9	1110.1	1127.9	1177.4	1217.1	1207.1	1255.3	1283.8	1350.3	1351.8	1417.6	1435.6	1415.8	1441.1	1413.4	1437.5	1436.8	1413.7	1444.1	1493.4
0	0.66905	2.1394	0	0	13.086	26.21	15.565	11.884	25.875	33.511	37.554	34.557	36.865	44.99	61.826	56.11	71.554	92.414	129.18	186.55	236.91	343.4	493.35	651	855.75	1076.4	1276.8	1561.7	1802.6	2082.9	2442.6	2638.4	2824.9	3026.8	3253.7	3320.7	3582.8	3741.4	3948.9	4126	4173.2	4424.1	4375.7	4448.4	4554.9	4695.6	4667.8	4800.2	4786.5
5.0424	6.8636	0	0	0	0	7.4794	42.722	114.98	178.29	255.24	395.87	489.33	704.14	819.08	1015.8	1248.8	1453.9	1534.9	1679.9	1918.8	2114.9	2175.5	2412.6	2571.8	2628.9	2627.1	2807.7	2866.2	3036.7	2993.8	3032.9	3092.2	3277.7	3301.3	3371.1	3456.9	3434.6	3504.6	3516.9	3564.7	3537.8	3658	3616.7	3723.2	3732.7	3699.7	3743.9	3762.6	3770.6
0	0	7.1744	5.2995	1.8314	4.5306	0	0	37.289	46.074	19.901	0	0	103.22	134.67	264.74	391.86	520.75	683.63	772.21	992.98	1181.8	1326.8	1481.2	1528	1911.4	2048.8	2211.7	2334	2434.7	2883.5	3095.5	3295.7	3487.5	3731.1	3900.1	3984.3	4056.8	4130.1	4428.6	4506.4	4502	4486.7	4583.6	4605.6	4552.9	4534.8	4598.7	4734.3	4827.4
0	0	0	0.21672	15.79	33.487	123.09	200.88	246.61	323.25	351.07	434.01	493.98	594.53	666.35	754.2	815.04	908.09	986.72	1097	1151.7	1228.9	1337.5	1491.5	1613.6	1684.4	1832.7	1981.5	2103.1	2246.4	2376.5	2451.6	2657.5	2841	2301.3	2849.8	3201.9	3382.9	3442.5	2905.5	3440.2	3249.7	3459.3	3320.4	3512.2	3594.1	3743	3848.1	4094.4	4221.2
0	0	0	2.9507	12.454	7.5581	15.82	22.007	20.724	27.847	30.532	38.958	26.282	42.054	47.094	53.812	61.977	61.98	68.347	74.722	92.878	88.283	93.826	99.5	110.35	114.45	122.82	114.9	125.19	140.23	150.57	181.26	188.28	196.27	212.18	229.13	261.72	254.25	277.81	295.51	297.42	330.04	361.45	329.56	346.78	348.03	363.47	371.81	414.36	418.39
0	0	0	0	5.9892	20.891	37.22	46.106	52.954	78.624	74.583	89.966	102.65	119.18	143.88	157.14	168.99	160.78	171.04	196.29	203.92	205.31	227.16	220.71	219.56	238.45	237.77	243.2	246.79	262.54	263.36	267.62	285.44	283.99	286.21	293.61	285.45	273.97	289.07	298.14	297.66	303.95	313.51	308.09	316.62	325.23	338.25	396.12	407.56	415.44
0	5.9652	4.2807	10.699	0	0	0	0	0	0	0	0	0	0	0	0	0	0	6.7737	57.032	125.1	203.67	327.15	486.35	619.86	798.13	1017.4	1235.1	1362.8	1649.6	1913.4	2140.8	2349.6	2556.5	2764.5	2952	3116.1	3262.2	3361.6	3483.3	3534.9	3689.1	3701.2	3779.7	3911.5	4052.3	4021	3998.7	4059.4	3997.2
0	0	0	3.896	13.66	20.865	37.029	19.151	21.695	25.245	32.493	17.019	3.2068	9.9035	26.86	8.7863	10.43	26.773	10.225	0	0	0	0	0	0	0	0	0	0	34.824	73.976	138.42	192.22	288.57	375.1	465.15	569.14	671.45	706.03	805.07	884.9	944.02	998.03	1050.9	1053.5	1113.5	1160.7	1208.4	1258.6	1250.5
0	0.43214	0.25657	1.0559	4.262	5.2645	0	8.9496	10.21	0	0.14382	0	1.1186	0	0	0	0.94682	0	2.6854	6.8077	27.51	29.395	32.528	40.512	41.598	50.58	65.179	54.438	45.663	62.3	89.907	114.98	137.85	167.99	109.43	124.53	145.6	145.7	112.05	135.07	119.02	155.77	107.74	108.6	107.12	147.97	143.63	161.68	155.81	136.45
0.12142	28.728	14.36	0	0	0	0	3.4166	30.068	76.941	170.74	252.27	342.58	449.94	540.41	646.54	746.45	842.38	925.97	1006.2	1094.1	1154.2	1188.2	1305.8	1408	1361.7	2029.2	1532.3	1556.7	1555	1719.7	1770	1833	1821.5	1843	1825.3	1868.9	1871.7	1857.4	1905.7	1893.1	1880.5	1860.4	1842.8	1825.4	1909.4	1920.5	1956.3	1949.3	1939.5
0	0	15.512	25.391	34.007	23.312	0	0	0	0	0	0	0	3.0698	0	34.923	82.064	103.32	160.54	229.64	264.01	397.63	461.14	585.92	668.31	869.67	1056.4	1275.9	1442.1	1616.5	1732.2	1991.6	2178.5	2419.3	2637.4	2689.8	2945.9	3081	3324.8	3390.5	3578.2	3669.3	3768.5	3688.2	3828.3	3968.5	3986.9	4101.9	4188.6	4084.2
0	7.4523	5.9468	0	0.48809	0	0	0	11.196	20.011	57.3	106.94	207.77	359.66	509.73	720.12	959.9	1171.5	1410.2	1640.1	1873.2	2181.2	2337.8	2525.7	2635	2791.1	3024.4	3076.3	3224.3	3249.5	3253.2	3428.2	3387	3483.2	3588.5	3542.5	3567.9	3639.4	3638.3	3581.3	3651.2	3644.4	3627.6	3756.3	3604.1	3642.6	3629.2	3640.5	3660.3	3669.4
2.2739	8.0249	0	4.8201	0	0	0	0	16.359	42.808	95.559	177.35	314.22	443.43	642.45	863.33	1016.5	1254.7	1529.1	1763.6	1950.1	2188.9	2474.5	2711.6	2928.8	3191.6	3351	3529.5	3808.9	3894.9	4079.5	4227.4	4431.3	4566.2	4597.8	4616.8	4835.3	4917	4878.1	4888.5	4978	4955.9	4888.9	5002	4946.6	5037.3	5042.3	5118.4	5067	5001.3
0	9.591	5.071	5.8408	1.2998	0.84068	9.5195	0	0	0	0	0	0	0	0	0	0	0	0	0	0	0	0	0	0	0	0	0	0	0	0	0	0	0	0	0	0	0	0	0	0	0	4.3014	0	0	0	0	0	0	0
0	0	0	49.013	19.322	10.372	28.661	28.332	28.703	21.446	12.633	3.584	1.1136	0	0	0	0	0	0	0	0	7.441	66.544	116.33	156.55	285.58	380.91	435.89	530.55	615.78	691.11	768.13	784.28	910.6	1036	1044.3	1135	1187.8	1207	1176.3	1243.3	1140.4	1294.2	1264	1223.9	1260.2	1281	1362	1330.9	1380.2
0	0	0	3.5889	14.309	13.466	16.052	26.249	34.596	25.088	50.518	20.986	23.796	101.17	28.745	32.087	46.545	61.306	100.1	126.79	138.52	159.85	209.14	257.57	310.12	367.18	436.42	486.91	539.13	585.76	660.39	764.7	821.39	892.26	936.13	997.16	1022.7	1049.4	1111.1	1136.1	1200.1	1277.2	1289.6	1311.8	1332.6	1362.4	1375.5	1353.4	1379.1	1385.7
0	0.78625	3.0225	0	0.99602	0	3.6678	0	0	0	0	2.5031	10.594	12.025	16.5	18.852	24.257	34.587	61.501	53.058	78.404	89.197	85.571	88.556	133.18	97.941	121.08	124	118.83	141.62	147.5	185.88	186.9	225.62	235.94	249.42	288.88	332.46	368.2	399.89	436.3	494.26	526.93	561	600.99	661.38	670.7	750.45	775.04	803.86
0	0	0.4816	0	8.1863	16.055	3.2868	21.24	3.0813	8.5811	9.7981	12.427	20.151	25.828	31.562	40.673	65.133	93.942	122.19	145.32	175.41	214.77	252.95	292.62	331.4	375.52	437.51	497.1	550.9	599.69	647.28	696.03	752.27	793	838.35	872.6	925.81	955.59	992.3	1019.2	1021	1060	1069.8	1063.3	1081.5	1128.2	1155.9	1192.2	1212.7	1202.4
0	3.1082	0	0	0.17317	4.1374	8.1422	10.618	14.222	18.605	38.826	81.566	131.02	211.11	303.56	384.1	503.65	606.91	714.99	776.35	869.58	937.17	977.01	1063	1132.9	1158.7	1192.7	1292.5	1341	1379.7	1451.4	1448.1	1497.5	1556.3	1543.8	1626.1	1638	1642.4	1661.6	1704	1762	1739.3	1739.5	1759.8	1757.6	1791	1795	1834	1801.7	1818.1
2.9918	1.2395	6.0173	0	6.7272	0	0	0	0	0	0	0	0	0	0	0	19.62	57.753	48.403	104.89	117.63	89.401	112.09	130.06	167.92	192.02	240.58	353.93	279.92	363.34	494.38	409.64	417.57	637.83	717.89	742.41	789.28	913.43	950.97	1003.5	1015	1038	1015.1	1115.8	1065.6	1135.1	1178.6	1236.1	1321.5	1316.3
0	0	0	23.315	28.708	74.715	73.306	38.863	37.23	36.913	12.973	21.634	0	17.387	33.829	42.9	73.713	47.544	61.78	48.405	72.012	67.201	101.58	127.95	179.01	199.32	300.67	317.36	381.69	467.27	487.29	655.46	832.71	978.94	1164.4	1271.4	1528.3	1686.2	1886.6	2088.7	2295	2360.5	2593.4	2793.8	2885.7	3038.4	3016.3	3310.2	3356.2	3487.1
0	0	0	0	16.255	39.964	93.27	133.58	162.46	206.44	253.56	308.19	360.17	384.98	426.82	436.23	474.53	484.22	522.45	521.8	558.77	560.19	575.72	562.32	581.68	597.85	608.86	609.05	608.33	613.02	625.04	628.7	649.06	646.45	687.37	680.91	649.72	697.75	698.59	709	724.22	726.59	740.15	745.21	767.2	777.27	808.55	799.28	829.98	839.88
0	0	0	0	3.1568	18.836	34.115	57.85	76.178	67.427	76.047	51.635	47.806	64.825	62.52	71.072	83.34	109.2	119.86	155.54	186.24	221.64	235.11	288.57	307.43	336.09	336.74	371.26	444.52	484.66	548.38	607.15	684.29	789.6	849.97	902.98	904.26	962.25	960.03	971.52	1027	1142.3	1176	1168.6	1136.1	1184.6	1214.6	1232.1	1213.2	1190.6
18.574	0	0.094739	0	0	0	0.8557	0	0	0	0	0	0	0	0	19.513	46.424	100.38	153.71	212.05	310.01	386.46	482.48	549.76	677.82	803.09	900.34	989.12	1101.1	1201.6	1319.2	1434.6	1651.9	1826.9	2063.7	2255.3	2392.6	2490.5	2689.4	2886.9	3149.6	3408.9	3437.3	3609.7	3667.3	3777.6	3892.6	3933.5	4175.7	4123.1
0	16.917	5.9046	0	20.723	0	1.4062	0	0	0	11.638	9.2478	37.387	26.17	52.308	52.359	75.524	105.24	119.48	115.02	119.4	132.47	140.21	121.63	137.05	135.14	167.14	147.58	192.01	184.81	208.69	256.04	291.75	327.98	365.72	453.48	490.71	552.91	684.56	702.73	791.29	777.82	837.75	869.5	962.89	1003.9	1025.8	1049.7	1124.6	1115.8
3.9631	12.282	6.6442	1.0262	3.7246	0	0	0	0	9.5563	50.547	120.94	168.16	225.51	313.34	421.89	542.15	648.48	765.37	884.3	1010	1098	1208.8	1365	1488.1	1564.4	1644.3	1668.2	1771.5	1849.2	1844.8	1960	1941.8	1994.5	2003.3	2026.3	2034.1	2042.1	2079.6	2099.2	2134.1	2147.6	2135.4	2122.8	2140.6	2199.1	2130.1	2121.3	2135.9	2102
0	0	0	5.0461	1.6077	17.555	25.156	39.389	36.19	46.814	40.053	58.83	56.301	111.97	135.95	189.99	210.06	253.08	290.4	343.31	379.38	388.28	503.09	562.01	600.63	716.57	928.21	1010.7	1159.9	1257.7	1451.1	1666.3	1866.4	2020.4	2220.6	2500	2608.8	2793.7	2939	3065.9	3197.8	3427.7	3518.6	3802.8	3785.7	3795.3	3897.1	3927.3	4063.8	4049.8
0	0	1.1126	7.209	6.25	0	0	0	0	0	0	0	0	0	0	0	0	0	0	0	0.96555	22.069	51.202	98.818	125.75	164.72	224.93	276.44	332.33	422.8	475.34	560.13	630.03	751.05	834.38	904.71	966.68	1125.6	1235.4	1367.5	1433.7	1448.4	1619.8	1706	1735.4	1818.3	1866.5	1953.3	1993.9	1972.2
3.1109	3.636	3.7884	1.9455	0	0	0	0	0	0	1.5982	0	0	0	0	0	0	0	4.2977	0	1.9647	12.156	33.742	46.453	83.609	118.74	179.47	239.07	308.69	444.67	567.58	746.02	881.03	1074.8	1291.2	1482.6	1702.4	1910.4	2109.3	2271.7	2438.9	2622.5	2757	2879.7	3146.7	3263.4	3325.6	3335.2	3484.7	3517.1
11.39	37.161	2.4546	3.9056	11.334	0	0	71.181	118.23	212.25	304.8	482.65	588.56	828.25	975.47	1150.8	1385.6	1616.6	1786.8	1953.2	2093.7	2195.5	2447.7	2539.5	2724.2	2833.5	2969.1	3090.7	3048.3	3133.3	3268.6	3275.7	3405.4	3468.3	3477.2	3499.6	3523.2	3566.9	3522.6	3584.8	3659.3	3587.8	3617.4	3798.1	3699.1	3509.9	3243.7	3561.5	3457	3532.2
0	5.9772	0	0	11.342	0	0	0.68779	12.077	18.443	48.78	69.282	105.47	147.71	183.12	236.89	280.3	351.11	388.48	425.42	438.93	470.28	463.22	483.76	455.81	487.49	491.77	514.74	520.32	522.05	508.17	536.16	554.01	593.38	592.97	581.59	621.75	670.18	769.91	806.89	813.64	699.14	710.92	703.67	654.72	666.59	698.73	634.55	654.71	682.86
0	0	0	9.5307	2.7416	10.293	10.047	8.4527	29.512	43.079	52.825	80.335	115.56	150.38	224.14	254.38	302.72	325.9	383.41	425.65	478.12	523.16	547.86	558.04	577.9	626.04	652.11	688.4	746.32	732.78	749.37	773.67	816.49	817.04	839.93	871.19	861.16	899.32	910.11	926.34	964.07	982.76	996.91	1005.9	998.27	1018.7	1018	1012.4	1018.5	1040.2
0	0	0	6.2594	1.1807	1.5098	5.7319	4.8342	1.1452	13.328	19.248	23.048	26.37	35.865	44.633	60.134	77.77	111.93	133.39	178.66	213.94	261.58	324.86	381.4	455.92	572.86	673.15	816.73	934.92	1023.9	1159.2	1283.2	1423.9	1607.9	1704.5	1825.6	1999.2	2120.7	2088.2	2338.8	2390.5	2503	2509	2602.2	2669.1	2665.2	2667.7	2715	2801.6	2846.4
15.707	45.434	3.7769	0	0	0	0	0	0	0	0	0	0	51.646	134.75	215.23	319.92	438.96	545.5	770.25	1001.2	1241.7	1475.9	1732.4	2037.2	2356.6	2702.7	3028.6	3981.5	4759.8	4778.4	4899.5	5344.2	5034.4	5227.2	5582.8	5628.8	5786.7	6093	6287.8	6412	6475	6760.8	6750.1	6676	6654.3	6612.9	6550.5	6850.4	6874.1
0	16.237	0.36461	0	0	0	0	0	0	0	0	0	0	0	0	0	0	0	0	0	0	0	0	0	0	2.9275	21.193	30.595	64.151	92.095	131.69	157.41	185.97	268.37	309.43	348.65	357.95	391.5	441.04	488.57	498.63	501.26	524.37	583.07	551.55	603.57	609.09	615.99	629.34	648.17
0	17.851	3.7004	0	6.9342	14.496	0	4.6317	0	0	0	0	0	0	0	0	0	0	0	0	0	0	0	0	0	0	0	0	0	0	0	22.684	94.339	147.04	231.48	293.29	427.31	611.63	626.86	697.67	854.05	922.7	970.9	1082.7	1035.3	1252.8	1041.5	1127.4	1147.8	1193.1
0	0	0	82.348	118.2	170.9	217.49	250.04	322.38	306.45	332.73	323.46	307.35	371.06	375.93	351.09	360.65	406.53	482.69	524.28	707.96	820.85	980.89	1278.1	1420.5	1750.4	1979.8	2321.9	2666.7	2817.9	3274.3	3747.4	4423.6	4742	5581.6	6119.2	6122	7386.8	7245.6	6938.2	7734.5	7897.8	8733.1	8729.2	9034.5	9017.5	9262.8	9141.9	8778.2	9093.6
0	0	0	18.88	100.84	87.151	157.68	194.76	199.5	198.43	245.15	258.05	239.92	277.74	252.68	264.23	255.95	269.43	256.31	252.63	291.6	283.98	321.12	335.16	309.98	337.28	299.75	326.53	351.91	369.17	393.48	419.63	395.33	427.55	456.98	411.05	425.68	418.92	433.13	414.27	446.48	462.59	465.72	454.15	454.58	482.13	471.75	458.11	473.08	495.48
2.293	4.9273	0	0	2.6639	0	0	0.022829	20.89	40.76	86.506	169.32	273.67	396.12	569.25	733.5	964.29	1125.5	1315.2	1442.5	1627.3	1744.5	1994.2	2165.3	2364.3	2570.7	2778.3	2713.8	3160.4	3292.7	3399.5	3476.2	3559.3	3825.1	3857.8	3873.2	4075.7	4084	4200.9	4234.6	4254.8	4355.5	4322.8	4314.3	4343.6	4409	4466.2	4411.1	4323.9	4170.1
0	0	2.1721	3.4735	10.629	0	13.946	0	0	0	0	0	0	0	0	0	0	0	0	12.193	24.765	41.488	24.561	47.663	55.934	66.881	78.602	120.67	124.59	116.92	181.87	192.33	222.22	235.76	310.92	377.41	445.86	438.42	474.23	461.54	469.13	515.16	525.97	519.5	516.6	558.49	581.83	572.32	598.7	549.18
0	0	0	0	2.0962	27.868	55.143	87.32	124.22	167.82	225.33	264.25	326.95	350.63	400.39	442.61	452.58	474.32	491.33	512.22	548.55	569.57	606.95	612.43	622.51	641.8	669.72	759.45	776.36	809.5	854.34	861.77	918.02	956.42	957.21	998.97	1072.3	1097.9	1091.5	1128.8	1229.2	1258.9	1238.4	1312.5	1361.6	1373.9	1393.2	1453.4	1413.1	1430.5
0	0	0	0	10.358	47.833	119.18	202.13	326.1	385.81	505.27	624.69	746	810.75	911.55	993.28	1037.2	1077	1236.8	1288.1	1317.2	1385.3	1466.8	1548.7	1643.7	1687.9	1705.3	1767	1769.5	1799.6	1817.6	1873.2	1875.4	1937.5	1936.7	1923.4	1996.6	1990	1991.3	2009.7	2051.2	2044.3	2095.2	2127	2058.5	2091.3	2143	2114.8	2128.6	2087.2
0	0	0	0	27.473	32.604	43.889	45.264	36.101	47.883	33.736	53.075	58.986	78.627	110.97	113.19	156.19	172.33	185.51	201.61	211.66	237.66	240.06	243.4	255.97	278.2	282.01	268.18	279.99	284.36	286.83	294.4	253.92	292.83	285.69	281.8	297.34	275.96	280.6	302.67	294.37	312.84	324.48	296.46	269.84	293.35	286.47	262.72	275.57	275.07
0	10.535	5.6468	0	0	6.1239	11.367	0	0.39651	0	0	0	0	0	0	0	0	0	0	0	0	0	0	0	0	0	0	0	0	1.5236	36.452	58.167	113.96	157.11	221.33	279.18	356.15	437.38	561.7	590.4	673.32	709.6	807.36	893.02	960.09	1012.4	1063.5	1098	1156.1	1199.4
0	0	0	6.708	6.3253	9.7618	17.43	16.012	1.6122	22.576	21.153	11.651	30.075	29.356	46.353	55.875	79.104	103.31	127.95	110.03	166.52	165.02	142.06	155.49	131.44	130.18	160.06	178.63	232.37	258.27	299.81	358.04	455.34	608.83	885.76	861.75	976.7	1041.9	1127.6	1320.9	1526.1	1535.8	1642	1641.6	1668.2	1773.2	1810.8	1967	2021	2019.7
0	0	1.9808	1.2157	0	9.7189	23.049	6.5044	0	0	0	0	0	3.2186	15.423	45.623	50.28	82.9	87.971	129.12	137.45	157.22	174.18	187.13	196.99	225.84	244.4	257.57	261.08	308.28	333.92	366.69	406.57	420.81	494.47	550.53	650.1	681.01	738.87	795.36	825.65	885.04	911.55	959.86	975.88	1031.2	1065.5	1087.6	1118.6	1142.9
0	0	11.954	13.726	6.2159	8.3908	11.274	12.472	8.1405	0	0	19.376	39.082	67.752	118.52	178.88	229.36	297.67	375.31	433.14	508.29	550.5	657.39	663.93	750.33	793.25	877.86	923.64	1024.5	1108.8	1268.1	1344.8	1506.4	1752.9	2112.5	2269.4	2522.6	2750.1	2975.1	3409.4	3707.7	3916	4040	4258.5	4492.5	4645.2	4880.4	5091.1	5270	5344.2
17.287	30.973	0	0	0	3.4966	17.772	16.605	8.8278	0	41.647	46.249	72.09	94.884	126.33	170.4	212.84	227.23	260.69	300.51	327.99	347.78	365.08	356.81	381.07	412.01	410.6	433.08	448.51	446.92	464.08	492.35	495.38	526.58	542.69	575	634.01	655.25	692.75	720.37	772.63	807.46	887.33	898.39	885.96	938.31	911.59	957.68	957.62	964.25
0	0	0	4.7744	1.2325	15.488	3.6506	34.178	34.112	47.523	58.68	74.363	105.11	93.216	129.19	178.78	212.37	248.9	303.44	356.79	405.19	458.34	548.55	623.78	691.77	817.7	937.35	1053.7	1155.6	1330.5	1569.8	1798	2055.8	2239.8	2474	2691	2923.6	3055	3116.2	3365.4	3386.8	3596.8	3679.2	3747.4	3730.5	3880.6	3938.2	3929.9	4024.2	3845.8
0	0	34.285	11.341	2.377	8.0568	0	0	0	11.534	0	0	0	0	0	0	0	0	0	0	0	0	0	0	0	19.845	19.418	40.346	73.041	95.567	123.93	170.39	186.08	213.06	279.44	337.49	389.51	426.29	493.83	538.59	587.83	570.98	614.12	588.13	713.44	663.85	726.32	747.98	731.66	696.15
0	4.2914	0	7.6671	3.6945	16.175	25.706	20.901	46.373	60.726	92.528	149.39	181.61	258.89	349.76	396.67	463.04	521.89	566.63	635.04	675.6	739.14	795.46	833.07	866.18	885.57	978.75	997.59	1047.9	1040.4	1017.2	1068.6	1090	1076.4	1110.4	1134.5	1127.9	1201	1217.7	1239.7	1266.7	1317.5	1327.7	1339.4	1337.7	1381.7	1381.7	1384.4	1438	1502.2
0	8.7638	9.7267	0	0	0	0.73508	31.317	105.76	161.82	274.88	355.91	510.66	684.19	854.79	932.2	1094.4	1250.7	1399.1	1465.9	1582	1729.5	1822	1934.9	1969.1	2123.4	2319.1	2426.4	2585.2	2755.1	2917.5	3085.7	3281.5	3387.1	3634.3	3735.5	3991.6	4062.7	4277.2	4389.8	4572.5	4719.3	4834.9	4950.4	5047.6	5130.6	5251.8	5266.1	5389.3	5372.1
0	0	0	0	5.0491	11.633	24.705	26.397	22.321	39.498	34.683	40.725	33.045	31.697	32.866	39.752	30.043	40.958	27.213	49.761	44.913	39.938	64.978	79.762	114.28	144.98	185.33	242.58	301.42	368.26	456.33	558.15	672.61	789.04	989.64	1088.1	1232.8	1407.1	1523.1	1643.3	1699.7	1770.5	1889.2	1970	1994.5	2056.7	2058.2	2050	2001.5	2085.6
0	2.4199	14.258	0	14.152	19.663	43.15	28.189	39.685	47.296	52.377	57.255	66.935	86.1	114.03	90.965	83.179	115.2	121.9	134.7	145.9	183.01	260.16	239.33	322.77	268.29	387.38	459.47	357.05	409.44	423.1	505.53	474.87	499.43	524.55	535.39	708.36	696.9	702.47	790.54	775.72	679.31	707.74	814.52	701.65	756.38	755.82	742.7	753.84	744.68
7.3771	16.969	0	0	5.6322	0	0	0	0	0	0	0	0	0	0	0	0	12.647	62.184	94.574	155.65	215.54	281.3	351.73	450.66	550.31	664.52	723.81	835.39	913.06	1000.3	1143.6	1256.8	1423.9	1580.4	1680.7	1818.7	1923.6	2040.5	2180.9	2272.9	2420.3	2427.1	2572.3	2708.5	2637.1	2670.6	2693.7	2757.3	2726
6.6458	2.4407	2.8116	0	0	0	0	5.5929	3.8507	0	3.009	0	0	0	0	0	5.3305	22.411	44.829	74.803	126.87	184.6	272.32	446.4	595.77	729.64	927.65	1103.7	1297.8	1494.4	1814.7	2077.6	2356.6	2678	2844.5	3331.1	3552.8	3805.9	3959.3	4109.5	4335.3	4508.2	4735.6	4952.1	5028.5	5298.5	5372.3	5378.8	5263.2	5312.3
0	0	0	0	24.674	50.322	56.317	99.548	115.24	106.51	86.702	103.34	89.139	70.068	95.585	94.633	104.54	120.05	133.08	154.04	170.31	186.5	163.23	185.35	187.46	195.62	183.42	177.8	177.45	181.57	45.854	110.11	114.14	92.513	90.583	125.76	169.9	192.7	204.37	195.63	208.97	210.91	216.73	204.93	216.67	199.64	203.61	197.56	207.27	210.08
0	0	14.3	0	22.566	12.636	0	8.0158	2.6309	0	0	0	0	0	0	0	0	0	2.9207	0	0	0	0	0	0	0	35.823	20.153	44.062	120.6	184.4	301.13	367.83	487.42	615.42	704.31	839.34	989.41	1157.4	1267.6	1379.6	1657.4	1765.4	1802.3	1888.9	1997.8	2008.2	2071.5	2129.2	2177.8
0	0	0	10.856	4.5591	1.3034	0	0.41972	4.1697	15.322	31.06	57.439	105.18	154.28	212.25	283.96	372.26	464.3	564.15	676.6	800.91	943.68	1083.6	1208	1341.9	1455.3	1579.6	1771.9	1922.5	2020.2	2198	2338.4	2478	2654.8	2786.6	2991	3198.7	3313.3	3351.4	3482.8	3612.3	3745.9	3797.4	3809.4	3763.9	3666.6	3746	3937.1	4022.1	4079.2
0	0	13.6	12.65	0	0	0	0	0	0	0	0	0	0	0	0	33.645	61.833	101.04	98.928	156.53	158.52	176.14	251.57	274.54	299.48	365.37	436.57	512.9	532.1	579.96	593.65	734.75	754.25	755.99	822.37	874.37	915.16	901.67	925.16	964.19	1006.3	1030.6	1050.4	1055	1089.5	1087.5	1095.1	1080.6	1100.6
0	0	19.857	31.288	12.7	0	0	0	0	0	0	0	0	0	0	0	0	0	0	0	0	0	0	0	0	6.884	42.264	67.315	80.866	132.89	155.34	184.78	216.12	259.44	327.56	368.65	401.42	490.2	508.12	587.69	605.83	634.36	682.12	701.99	751.52	781.3	847	822.64	860.88	872.86
0	1.5962	22.926	0	0	34.221	31.527	22.929	0	0	0	0	0	0	0	0	0	0	0	0	0	0	0	0	0	0	0	0	0	0	0	20.455	63.838	160.33	196.8	223.48	265.96	328.8	437.01	467.18	490.96	581.33	583.18	612.1	649.15	694.74	748.22	810.77	774.82	806.7
0	0	0	18.664	37.754	76.603	46.35	64.798	60.023	65.699	51.112	38.507	63.191	48.844	52.559	35.683	41.657	38.673	43.788	82.574	136.99	177.4	246.56	346.18	443.53	553.61	716.3	856.99	976.23	1104.8	1289.2	1456.2	1617.1	1854.3	2007.2	1943.6	2065.6	2145.5	2257.1	2377.4	2426.3	2578.8	2582.9	2510.9	2766.2	2715.9	2768.1	2855.2	2905.4	2877.2
0	1.6579	0	0	11.984	0	9.4356	0	0	0	0	18.38	74.269	114.65	207.98	269.6	409.36	557.94	736.18	895.04	1149.5	1307.5	1625.1	1754	1840.2	2090	2400.6	2512.1	2871.7	2915.9	3215.5	3241.6	3594.1	3847.3	4139.5	4149.6	4241.3	4563.7	4767.8	4858.7	5089	5238.8	5307.8	5460.7	5527.4	5479	5497.4	5480.4	5523.5	5594.3
0	0	0	1.0732	19.635	17.438	22.444	0	0	0	0	0	0	0	0	0	0	0	0	0	0	0	0	0	0	0	0	0	0	0	0	62.814	79.194	187.47	375.5	485.85	635.46	756.8	902.01	912.39	1146.3	1223.6	1380.6	1589.6	1638.3	1759.3	1860.6	1917.9	2038.5	2106.3
0	0	0	0.68182	95.207	208.23	303.49	437.33	553.65	632.8	731.35	825.81	981.03	1080.5	1158.7	1328.8	1425.6	1587.9	1706.2	1878.2	2043.9	2075.1	2065.3	2193.9	2125.7	2237.6	2383	2459.6	2588.6	2625	2652.6	2746.8	2846.6	2988.7	3060.4	3102	3260.3	3291.1	3415.3	3528.7	3553.8	3482.1	3447.6	3438.3	3456.8	3629.5	3582.7	3610.5	3606.9	3563.7
0	0	0	18.098	0	17.686	24.618	39.598	50.852	50.442	60.671	65.704	74.684	55.053	74.658	58.387	38.434	29.009	30.951	36.013	31.465	14.839	10.509	0	2.7853	2.8111	7.3272	20.426	26.454	36.554	39.337	48.181	47.857	27.455	47.965	72.736	93.14	109.9	127.81	93.55	103.03	99.971	96.819	148.11	93.352	99.85	131.75	128.11	112.19	145.83
0	5.286	3.7374	5.2187	0	0	8.3601	0	20.556	19.217	35.694	43.805	44.203	42.591	66.857	59.59	66.154	78.286	59.189	84.087	90.632	92.781	99.814	159.43	146.07	189.26	198.5	228.3	267.24	325.67	374.93	405.35	460.55	526.92	628.79	761.22	771.01	1004.8	1204.8	1253.7	1303.2	1465.8	1566	1669.2	1732.1	1839	1848.8	1911.5	2051.1	2069.8
0	9.5778	0	0.91437	0	14.577	23.831	20.378	0	0	0	0	0	0	0	0	0	0	0	0	0	0	64.915	145.2	222.41	308.91	400.58	484.83	602.43	559.98	634.08	745.97	948.16	1091.8	1259.7	1409.5	1670.8	1875	2094.1	2246.4	2394.5	2544.1	2783.8	2900.8	2968.1	3114.1	3207.6	3205.8	3296.1	3325.8
0	0	1.5478	0	31.915	27.23	40.362	40.288	37.489	66.826	57.419	52.916	60.484	102.47	125.19	145.06	155.17	189.87	225.33	237.37	265.36	282.46	303.47	314.37	330.34	350.57	372.35	385.23	379.6	424.46	445.64	474.97	474.3	500.89	549.59	553.89	559.08	576.92	601.9	630.85	637.08	655.73	697.52	683.9	684.94	686.59	687.75	710.58	738.7	733.22
0	2.708	0	0	3.8967	0	5.2675	23.031	8.4312	49.823	110.08	167.8	249.65	323.06	398.62	492.27	525.47	610.18	659.69	748.8	826.06	888.76	966.14	971.17	1063.2	1125.8	1152.2	1211.3	1311.2	1409.9	1526.4	1187.2	1401.2	1653.1	1599	1732.4	2082.9	1966.9	2282.3	2010.7	2262.1	2162.6	2054.6	2207.2	2294.3	2209.5	2385.4	2338.6	2340.6	2313.5
1.3731	7.1157	22.781	0	0	0	0	0	0	0	0	0	0	0	0	0	0	0	0	0	0	0	0	0	0	0	0	0	13.243	20.645	77.015	73.415	94.241	116.97	151.96	168.66	194.87	210.28	274.58	308.07	340.08	379.48	391.27	399.1	453.17	489.08	498.09	521.9	530.93	528.59
10.101	0	0	0	0	0	4.9733	5.6296	2.7553	18.549	16.849	31.318	31.199	3.2363	5.0391	0	0	0	0	0	0	0	18.241	52.421	150.96	226.64	378.58	485.9	724.54	893.14	1055.9	1104.6	1386.5	1580.5	1838.4	2036	2315.8	2552.4	2683.5	2940.8	3115.2	3146.7	3249.6	3435.7	3475.8	3497.5	3586	3626.6	3897.6	3838.1
0	44.729	24.267	0	0	0	0	0	0	0	0	0	0	0	42.688	67.697	117.19	173.56	235.27	287.09	343.81	435.76	543.09	626.57	752.95	794.39	975.08	1139.1	1222.6	1407.9	1571.3	1704.4	1863.1	1969.8	2097.4	2276.7	2329.7	2505.5	2613.8	2755	2724.8	2860.5	2993.6	2999.9	3103.9	3206.3	3200.1	3299.4	3355.8	3255.6
0	0	0	0	13.493	60.393	113.46	173.47	208.36	258.87	311.59	345.75	372.34	398.8	439.2	476.97	496.33	500.69	540.93	558.85	581.6	585.88	575.75	591.71	605.45	629.68	633.3	677.01	733.83	767.36	846.9	875.61	973.28	954.66	1099.5	1171.8	1244.6	1328.7	1446.6	1479.8	1617.2	1682	1743	1862.1	1910.7	1897.7	1923	1985.9	2016.6	2135.6
0	0	0	0	31.474	51.929	111.62	204.16	350.35	511.83	626.91	846.15	1077.3	1366.2	1575.5	1856	2083.6	2595.1	2717.7	3029.5	3226.1	3376.5	3563.4	3442.1	3550.5	3611.7	3579	4122.3	3821.9	3977.4	3924.2	3944.7	4177.1	4214.1	4271.7	4447.2	4493.9	4624.1	4522.8	4654.4	4635.5	4436.4	4912.6	4405.3	4501.6	4508.5	4884.8	4591.8	5018.2	5076.1
0	0	0	4.1954	7.7411	27.903	21.48	27.22	31.369	34.967	39.104	50.665	78.418	78.996	115.27	157.99	191.85	229.48	259.42	314.06	350.65	446.19	505.65	576.76	670.21	726.11	821.74	959.25	1009.4	1140.7	1252.7	1343.8	1534.1	1588.5	1431.1	1553.8	1640.7	1808.9	1691.9	1736.3	1919.6	1976.1	2074.2	2176.9	2148	2237.3	2329.9	2271.6	2099.4	2037.8
0	0	24.75	30.07	14.789	13.556	27.723	6.7898	19.264	24.907	24.078	7.9833	19.391	12.485	22.61	41.146	44.014	84.274	89.895	79.506	91.081	87.401	96.909	111.09	132.64	141	145.4	184.88	209.99	221.63	241.78	268.23	332.28	378.21	447.42	538.52	540.06	679.05	762.09	862.66	946.15	976.34	1034	1095.7	1162.7	1214.7	1263.6	1314.9	1359.7	1432.2
0	81.92	13.362	0	7.1414	0	19.943	2.3852	6.9625	0	6.1084	10.895	18.506	25.356	27.114	120.03	184.85	219.7	193.6	180.19	212.7	182.09	267.17	225.32	209.21	239.31	265.43	304.91	355.08	420.84	477.79	602.99	724.18	825.7	1098.7	1240.8	1546.4	1648	1850.1	2049.1	2137.8	2371	2477.6	2594.1	2750.2	2756.2	2947.9	3173.4	3212.5	3270.9
106.34	85.467	0	0	0	0	0	0	31.1	151.48	312.24	510.63	662.2	848.83	1073.1	1300.7	1528.3	1688.1	1910.8	2091.6	2212.1	2409.5	2463.5	2675.2	2752.3	2847.4	2914.1	2936.3	3041	3113.2	3039.6	3066.4	3013	3164.6	3162.3	3169	3190.8	3162.2	3151.6	3087.7	3126.2	3128.7	3074.8	3077.7	3043.6	2986.4	2969.9	2968.7	2975	2944.8
0	11.894	2.1472	0	0	7.1296	0	0	0	0	0	0	0	4.0864	0	0	0	0	0	0	0	0	1.4158	14.105	9.8133	28.871	29.875	23.134	25.682	22.304	61.377	62.334	86.066	129.64	220.2	211.18	211.88	313.92	325.44	387.2	398.14	451.2	506	472.54	530.78	589.19	621.54	658.16	631.07	632.94
0	0	0	0	19.403	33.456	40.34	34.137	54.539	71.949	90.369	97.491	123.52	153.5	163.03	224.39	239.27	282.24	320.38	371.08	398.9	455.69	475.64	557.07	643.8	690.64	766.43	842.34	870.92	950.88	1080.4	1152	1223.4	1306.5	1408.5	1460.5	1543.1	1625.3	1696.2	1773.9	1810	1856.4	1927.7	1952.3	1995.5	2024.6	2039.9	2095.4	2089.3	2094.2
0	0	0	36.696	66.249	93.778	123.74	135.62	161.93	196.21	208.1	213.73	242.43	257.63	258.8	301.71	359.24	352.36	411.66	412.23	453.95	489.55	526.82	609.84	699.17	628.87	705.08	801.29	912.83	933.08	1019.9	1191.3	1356.8	1553.5	1707.4	1781.1	1915.9	1972	2130.1	2219.4	2300.1	2372.6	2456.3	2499.7	2519.1	2631.2	2624.9	2608.3	2664.1	2801.1
6.2462	5.8908	8.0356	0	0	0	5.2021	0	0	0	0	0	0	0	0	0	0	0	0	0	0	0	0	0	0	0	0	0	16.3	41.525	92.335	129.76	153.58	212.73	249.82	287.66	330.62	356.17	437.05	528.4	559.31	597.75	670.75	716.61	779.05	839.18	892.35	925.05	937.84	952.24
0	2.5554	0	0.3805	0	17.431	14.902	54.976	67.365	79.514	102.83	139.57	156.82	175.63	219.37	264.26	300.98	367.58	423.63	484.81	557.72	629.25	706.6	800.85	903.49	1007.8	1129.3	1277.8	1387.6	1553.3	1747	1964.2	1989.8	2133.4	2329.5	2536.7	2702.1	2953.2	3122.5	3201	3474.8	3566.4	3672.8	3862.5	3948.2	4228	4258.3	4338.7	4301.4	4243.6
0	0	0	0	11.092	2.99	11.843	25.653	44.202	40.9	55.115	73.98	94.034	174.33	230.16	283.29	331.81	352.3	378.49	410.68	428.7	467.78	478.2	523.79	562.7	590.25	617.41	631.18	651.04	681.1	618.26	669.93	773.66	846.83	859.29	908.12	927.38	956.62	987.13	1001.1	1053.2	1042.8	1059.5	1066.2	1102.5	1074.6	1161.1	1111.2	1118.6	1111.7
0	0	3.1862	4.5313	5.0922	0	6.951	0	0	9.0692	4.271	1.1581	7.823	1.1408	2.4852	0	0	0	0	0	0	0.49298	24.098	37.977	68.181	90.95	79.952	93.658	110.9	154.32	181.34	229.11	261.24	285.91	332.67	398.49	412.76	492.23	552.35	585.08	625.35	665.92	731.7	784.05	811.43	854.85	875.79	916.18	924.41	936.86
0	0	2.9736	8.7208	0	13.624	26.99	0	10.056	4.865	0	6.0821	10.215	10.989	19.812	15.675	27.564	22.594	65.972	70.264	76.903	86.218	113.81	130.08	157.89	170	201.89	221.38	261.23	283.23	321.95	369.09	410.36	457.06	454.39	494.92	536.94	553.31	578.17	600.63	609.68	645.9	641.64	658.39	658.3	656.16	664.89	713.97	754.34	766.03
10.523	7.0711	2.2444	0.99161	0	0	0	0	0	0	0	0	0	0	0	0	0	0	9.0529	0	23.766	45.299	76.119	90.731	117.35	154.65	206.74	279.2	340.8	431.54	493.32	582.37	651.69	729.35	817.58	903.69	969.04	1048.3	1191.6	1382	1517.1	1598.4	1652.3	1746.7	1833.6	1992.4	1996	2040	1874	1912.9
0	4.4409	0	0	0	0.96244	19.561	25.622	27.647	23.289	37.19	26.658	23.162	29.101	39.748	57.64	62.072	68.403	76.05	90.262	110.79	138.08	127.96	171.47	169.76	232.76	289.36	377.41	437.17	532.88	638.77	728.63	912.07	1095	1205.1	1316.9	1542.5	1704	1948.5	2097.5	2179	2373	2506.7	2668.8	2770.1	2854.2	3074.3	3151.4	3251.6	3310.1
0	2.1109	5.3253	7.3441	7.1951	0	0.91022	0	0.68442	0	0	0	0	0	0	0	0	0	0	0	0	0	0	0	0	0	0	0	0	7.8605	153.08	216.56	259.92	292.62	312.76	346.06	381.05	413.4	436.73	451.77	460.87	521.24	501.07	538.5	522.43	517.25	513.74	535.81	517.58	517.6
0	0	0.69746	0.39626	8.3146	14.476	30.351	0	18.29	17.576	42.789	42.713	37.982	45.341	35.818	39.976	60.797	53.933	52.973	58.004	50.982	67.76	73.178	93.718	109.33	130.14	119.16	139.13	203.01	250.97	311.05	539.9	693.14	592.53	754.06	1145.2	1080.1	1497	1646.7	1387.6	1728.5	1670.5	1626.4	1845.8	1767.7	1915.5	2423.1	2379.4	1937	2132.9
0	2.0063	9.9747	7.4854	34.461	27.486	14.688	47.012	47.047	25.778	20.823	51.286	44.64	43.901	31.763	40.542	49.543	56.578	85.309	142.6	139.29	153.02	200.7	242.28	269.88	366.05	466.18	486.43	562.57	676.86	675.01	729.86	861.5	1045.6	1100.4	1210.2	1397.7	1451.1	1521.9	1628.5	1694	1793.4	1817.3	1909.2	1856.2	1986.6	2007.3	1994.2	1992.3	2047.5
0	0	0	0	9.0324	8.1896	1.6624	0	0	0	0	0	0	0.50009	0	2.4126	3.5131	25.496	24.865	50.855	62.012	83.589	99.602	112.4	132.77	165.86	193.18	217.19	250.6	282.88	318.85	361.58	413.1	478.7	554.64	576.62	661.68	708.68	772.4	827.37	868.99	892.77	919.48	939.29	988.69	1028.3	1030.6	1085.3	1097	1094.1
0	0	12.991	15.698	29.516	74.531	111.84	104.22	0	0	0	0	0	0	0	0	0	0	0	0	0	0	0	0	0	0	0	0	0	0	0	55.683	246.92	395.74	601.95	778.2	693.36	1155.7	1464.3	1698.6	1981.1	1978.4	2283.8	2233.4	2470.7	2536.1	2676.7	2707.9	2807	2975.6
0	0	0	0	18.461	43.186	126.34	222.21	311.05	425.81	498.48	595.94	667.08	817.34	912.59	998	1095.5	1253.4	1264.1	1329.7	1471.8	1426	1541.5	1545.2	1580.3	1643.9	1568.4	1583	1697.4	1678.1	1796.8	1713.2	1780.4	1739.9	1759	1813	1823.1	1754.7	1867.2	1890.7	1868	1914.9	1892.3	1991.3	1983.2	1916.6	2014.4	1959.1	2000.6	1867.9
6.5544	2.0981	2.5319	0	0	0	0	7.6513	20.235	52.355	103.16	168.77	242.5	315.18	397.46	510.09	619.43	731.31	845.99	962.08	1067.7	1139.6	1254.7	1352	1452.8	1581.9	1703.1	1809	2001.7	2179.8	2320.7	2456.2	2645	2998.7	3369.5	3443.1	3574.8	3893.7	4072.3	4396.6	4686.6	4694.8	4884.9	5159.1	4988.2	5294.5	5321.9	5374	5334.9	5456.5
0	0	0	0	9.2024	6.7957	3.037	5.1058	2.7201	9.1212	11.554	35.524	52.582	83.454	144.81	174.63	209.22	257.98	316.26	356.5	397.97	451.24	471.55	531.99	543.29	583.58	643.65	700.43	749.31	806.3	814.02	887.34	921.35	971.22	1019.5	1094.2	1116.2	1164.5	1200.6	1252.2	1271.5	1335.3	1344.4	1343.3	1366.7	1364.9	1385.6	1391.6	1426.1	1409.6
0	0	0	14.178	5.9945	25.619	53.378	45.142	44.342	51.39	56.149	14.899	29.744	17.573	24.305	42.909	50.797	47.364	50.997	44.138	61.783	73.167	70.926	56.892	71.502	109.49	86.491	92.344	101.08	135.11	142.79	183.33	217.38	238.09	249.55	290.22	318.15	350.58	408.59	425.95	434.57	474.93	518.3	528.1	542.95	549.4	568.25	580.47	587.84	626.66
0	0	12.297	17.366	38.955	14.369	8.5269	0	0	0	0	8.1135	38.166	68.5	132.72	210.52	270.46	367.95	462.64	585.26	644.83	715.91	804.8	1008.3	1123.7	1229.3	1377.4	1547.1	1527.1	1694.2	1782.3	1767.4	2203.9	2203.8	2322.4	2473.7	2635.8	2815.1	2976.4	3241.4	3292.7	3459	3511.7	3484.9	3970.4	4019.6	4064.7	4278.9	4283.4	4268.4
0	0	0	0	0	18.228	20.626	8.7522	37.842	91.015	158.96	215.29	291.25	371.63	440.68	503.84	531.07	583.2	653.64	443.78	713.75	756.05	572.94	628.67	673.67	706.12	755.69	785.95	835.3	843.01	873.08	1040.8	1041.9	1076.7	1095.4	1144.1	1167.6	1144	1184.8	1179.4	1164.6	1171.5	1179.6	1147.4	1157.8	1214.3	1161.5	1188.8	1163.3	1205.8
22.695	18.854	12.279	0	0	0	0	0	0	0	0	0	0	0	21.602	43.842	92.388	151.7	201.17	285.99	315.95	379.68	455.34	541.21	639.87	580.49	671.64	702.32	776.87	822.28	1091.5	1475.9	1520.5	1635.3	1693.6	1747.8	1703.1	1800.1	1870.6	1935.1	1982.9	1995.4	2053.2	2121.1	2154.8	2177.5	2240.2	2258.1	2310.8	2334.5
0	0	0	4.9805	2.4907	2.1401	2.5574	1.7575	0	9.6452	11.304	0	14.023	11.821	9.4307	8.85	11.519	10.397	15.398	16.44	20.704	30.359	48.789	66.843	88.046	112.91	136.44	158.2	178.14	196.96	234.99	280.37	304.27	347.67	358.81	419.06	430.63	467.24	501.89	556.41	556.63	589.96	630.13	643.95	655.48	655.05	680.48	719.94	728.52	730.81
0	0	0	3.7303	1.858	2.7378	11.028	3.0989	8.5281	14.83	15.656	14.466	5.3319	1.5242	4.9524	3.0085	4.1466	3.945	6.7893	9.7651	5.1098	12.916	6.7634	14.969	26.028	22.685	20.255	27.848	23.255	38.449	41.875	42.308	45.765	50.477	64.805	67.808	81.591	65.773	91.295	97.98	83.537	74.855	65.523	76.408	89.519	92.584	78.505	81.452	87.024	115.87
0	0	0	8.0628	0	0	13.981	2.1661	11.564	15.919	35.378	27.824	35.296	29.846	31.208	51.583	67.18	73.375	72.526	66.775	87.902	79.227	77.763	92.838	87.859	94.739	92.737	94.391	92.508	104.09	115.62	121.68	141.95	147.44	187.54	199.32	180.31	167	176.17	181.62	173.87	166.75	168.97	161.08	184.15	188.59	193.95	193.69	184.38	231.65
2.9823	6.7174	1.3867	0	0	0	0	0	0	0	0	0	0	0.26322	21.993	44.43	58.41	86.786	125.79	155.49	222.37	301.3	335.41	378.68	449.06	473.47	547.55	608.97	615.36	712.12	785.72	837.26	946.59	823.28	1071	974.31	933.15	1132.1	1007.5	1226.9	1222.9	1227.3	1244.6	1227.9	1216.3	1338.4	1195	1136.1	1340.9	1325.3
0	7.8487	0	0	12.26	7.6126	4.4067	9.3422	7.4892	30.24	59.049	97.142	168.63	256.06	342.65	483.36	672.12	855.63	1005.2	1254.8	1422.9	1601.1	1825.2	2059.3	2126.8	2444.1	2591.4	2701.3	2840.1	3026.1	3075.7	3209.6	3316.2	3378.9	3479.2	3572.8	3659.1	3647.9	3810.5	3821.3	3744.7	3901.8	3710.4	3744.1	3810.6	3787.1	3756.6	3802.6	3812	3786.6
9.6873	8.5522	0	0	0	2.9817	0	5.015	4.1779	10.412	20.626	59.152	24.083	57.905	135.68	154.31	243.89	333.5	407.08	502.03	552.84	671.58	742.5	792.67	911.25	1003.5	1087.7	1113.1	1205	1227.3	1237.2	1300.2	1329.8	1405.6	1396.5	1435.3	1467.2	1483.8	1532.8	1528	1504.3	1481.1	1482.2	1526.1	1503.1	1514.6	1525.3	1514.2	1541.9	1508.8
21.468	38.892	19.585	12.665	0	0	0	0	0	0	19.582	53.745	66.35	107.95	115.46	150.96	217.43	230.93	251.58	257.37	308.3	348.48	464.85	515.78	592.08	714.06	848.8	931.02	1029.3	1148.5	1306.7	1434.5	1609.7	1701.5	1859.6	2039.3	2089	2234.4	2282.1	2417.2	2520.5	2517.5	2601.8	2640.9	2656	2842.5	2778	2814.5	2781	2807.4
8.0205	1.0895	0	0	0	0	5.5352	17.405	19.073	52.213	60.25	93.311	133.76	160.11	222.92	269.09	328.57	385.23	437.14	504.04	579.18	618.43	661.08	690.74	741.29	789.26	859.48	915.25	984.28	1056	1103.1	1248.7	1291.7	1382.8	1491.3	1572.6	1651.6	1731.9	1813.4	1994.6	2005.9	2094.6	2036.3	2120.3	2249.7	2416.5	2395.3	2429.8	2405.2	2422.5
8.7024	3.7032	0	0	0	0	0.095167	11.833	9.3647	14.532	16.018	31.11	56.975	76.051	146.8	209.32	276.07	368.35	465.06	591.65	758.33	889.99	1060.2	1272.4	1421.8	1607.2	1834.3	2052.6	2257.1	2475	2660.8	2769.3	3075.9	3227.5	3386.1	3533.1	3776.3	3823.3	4033.3	3938.9	4106.4	4210.7	4409	4295.5	4211	4255.7	4560.3	4506.1	4329.8	4655.4
0	2.7245	3.5003	8.0989	0	0	9.1641	9.5776	34.675	63.483	107.7	165.05	187.85	192.39	275	315.95	404.86	476.03	532.13	607.61	672.29	721.28	736.56	772.39	794.55	877.47	875.53	882.95	969.98	1017.4	1065.4	1099.9	1280.4	1366.9	1488.4	1555.6	1626.2	1668.1	1812.6	1916.6	2002.6	2079.9	2166.1	2176.2	2219.2	2277.5	2313.9	2608.7	2965.9	2853.9
0	0	1.0522	3.6114	6.4571	0	0	0	0	1.6582	2.7957	0.22068	2.0674	2.1852	4.0076	1.16	2.8138	9.6021	8.1774	6.9975	1.5494	6.6851	19.037	9.4108	14.376	0	0	0	0	8.9813	0	3.5855	1.7985	11.617	2.4019	0	0	5.2104	0	0	0	0	0	0	0	0	1.1661	6.963	9.4124	8.531
18.259	15.013	2.7687	0	6.5034	0	0	0	0	7.1754	34.788	85.528	146.33	199.96	271.82	374.58	430.31	471.54	597.15	662.14	706.7	794.84	825.5	852.48	893.36	915.99	964.87	963.66	1016.4	1048.5	1053.1	1098.1	1129.9	1188.4	1228.9	1254.7	1273.9	1276.8	1317.3	1324.3	1356.8	1397.1	1393.1	1437	1423.4	1439	1455.8	1414	1414.9	1450.1
0	0	0	0.77428	2.5157	1.0939	12.188	0	4.5119	0.27853	13.633	16.968	24.691	39.81	73.688	102.22	166.91	220.44	292.12	363.33	454.23	552.03	638.38	728.23	824.46	944.86	996.47	1075.7	1129.5	1242	1323.9	1326.6	1408.2	1444.8	1499.4	1540.7	1447.3	1590.8	1669.1	1625.8	1719.4	1682.4	1741.9	1771.6	1824.4	1811	1827.5	1881	1917.5	1950.3
22.269	0	0	12.249	0.38832	0	0	0	30.002	86.352	149.53	248.43	339.36	491.02	622.71	830.94	939.81	1005.1	1264.9	1371.4	1498.9	1556.5	1673.3	1757.3	1807.7	1924.9	1991.8	2029.1	2113.1	2132.8	2200.7	2186.5	2269.8	2281.4	2253	2312.9	2301.3	2337.4	2400	2410.2	2410.4	2364.6	2382.9	2373.9	2427.7	2391.7	2389.3	2363.6	2367.7	2415.6
5.5981	19.493	3.5334	11.961	0	0	0	0	0	0	0	0	0	0	0	0	0	0	0	0	0	0	0	0	0	0	0	0	0	0	0	0	0	0	0	0	0	30.775	68.281	115.87	133.33	155.34	159.33	205.75	233.27	279.15	303.18	284.12	305.47	324.09
0	2.9155	0	5.911	4.2295	1.2798	5.5898	6.1148	0.14647	0	13.718	12.035	29.041	35.298	60.195	83.09	91.485	138.76	154.46	169.46	217.76	233.62	248.93	234.7	251.59	251.54	274.82	294.35	341.91	369.07	411.12	456.22	542.72	612.68	729.71	809.74	822.54	898.47	920.96	993.41	1074.8	1174	1289	1305.6	1360.2	1415.5	1444.2	1516.4	1524.6	1401.6
0	0	0	8.5467	14.395	23.271	15.793	28.891	28.595	6.4984	0	22.447	0	9.8107	0	1.0761	0	6.7865	4.139	21.512	22.532	26.724	39.38	48.972	75.987	75.808	110.45	133.48	171.91	216.04	263.8	299.16	369.26	308.58	487.25	534.75	486.47	598.8	458.17	519.68	575.02	627.27	722.31	758.26	808.9	804.25	852.43	904.77	945.38	990.75
0	22.961	0.45718	15.218	0	0	6.5148	19.836	56.064	81.467	238.43	409.17	206.62	327.34	589.52	485.49	572.44	528.16	604.2	530.44	684.33	954.25	1016.6	1103	1124.1	1219.9	1268.8	1248.5	1293.8	1338.7	1312.2	1335	1359	1430.1	1429.2	1432.6	1419.4	1399.6	1414.3	1436.1	1427.9	1439.3	1442.9	1393.1	1387.4	1397.7	1401.3	1371.1	1378.5	1364.5
0	6.1745	7.0307	2.8547	0	0.95382	0.47685	5.1113	0	0	0	0	0	0	0	0	0	0	0	0	0	3.5581	37.853	57.631	86.012	134.12	180.17	175.3	237.61	230.88	284.16	355.58	429.78	512.66	617.85	738.64	829.31	921.02	1084.3	1173.4	1232.9	1304.2	1406	1465.6	1535.6	1610.9	1628.6	1689.5	1686.7	1726
0	13.739	0	3.72	12.06	17.222	3.7563	5.7391	6.5078	13.79	6.9704	23.653	6.6106	43.242	55.383	117.2	159.19	217.5	298.62	398.12	525.73	586.19	687.73	758.59	902.66	951.24	1135.2	1163.6	1236.8	1283	1319.1	1397.4	1458.2	1597.9	1624.4	1618	1712	1737.9	1725.1	1702.6	1813.6	1811	1797.5	1835.9	1871.7	1903.6	1898.9	1904.3	2016.7	1963.6
0	0	0	0	39.392	91.005	168.21	248.26	289.62	388.75	458.14	581.47	670.59	766.74	863.3	938.84	1010.6	1074.5	1131.3	1162	1197.5	1217.7	1199.7	1259.3	1326.7	1377.1	1391.5	1484.7	1514.4	1589.6	1569.6	1617.4	1609.8	1677.2	1675.2	1689.9	1715.1	1762	1824.3	1894.6	1895.6	1948.8	2048.2	2120.2	2182.5	2299.4	2333.2	2415.4	2458.7	2500.5
0	0	0	0	18.175	39.41	80.139	126.31	209.94	270.4	364.38	415.69	489.77	544.19	614.66	667.29	696.08	738.36	784.18	754.03	807.07	820.39	813.99	874.74	875.94	882.32	896.41	970.24	987.05	1034.9	1081.8	1160.2	1240.2	1294.6	1355.5	1504.3	1465.8	1672.5	1766	1787.2	1848.4	1826.8	1967.9	1991.9	2063.2	2109.5	2167.4	2100.5	2237.5	2274
0	0	0	33.048	31.132	72.33	66.828	137.21	58.426	153.47	76.819	77.04	84.042	56.393	55.978	80.143	71.269	94.783	91.235	112.8	121.58	148.5	151.6	158.53	152.49	149.14	157.74	201.11	212.43	268.73	317.6	389.35	461.43	514.69	555.36	586.99	698.23	765.5	787.31	836.24	881.62	946.33	871.63	985.69	937.88	983.18	908	1076.7	966.21	1117.7
4.8985	0	0	0	2.6945	3.5122	0.13019	6.0063	1.9737	15.894	40.54	77.745	104.69	133.5	170.83	227.69	296.87	369.68	430.53	488.95	587.46	665.54	732.87	799.99	882.47	973.71	1001.8	1082.3	1215.8	1216.1	1251.5	1331.4	1434.5	1523.7	1581.2	1614.5	1799.6	1826.8	1882.8	1948.9	2011.2	2123.7	2176.3	2321	2291.1	2329.9	2367.4	2397.9	2386.2	2430
0	29.124	0	0	8.0943	5.1873	0	0	2.3093	4.0185	0	0	0	0	0	0	0	0	4.4458	0	10.135	19.637	47.811	48.047	43.38	55.273	77.964	89.486	103.61	128.13	145.88	191.93	185.25	234.21	274.59	330.17	429.23	494.03	529.48	566.98	620.72	666.63	782.21	873.17	887.32	907.67	1003.6	1051	1086.1	1037.9
0	0	0	0	6.8114	7.8875	19.895	1.6855	5.6792	15.349	35.553	95.884	164.09	255.61	343.08	459.67	568.25	658.92	769.41	866.53	947.07	1193.4	1303.9	1386	1453.8	1485.6	1419.8	1453.8	1560.5	1633.5	1657.4	1660.5	1677.5	1783.8	1723.7	1700.9	1768.2	1759	1829.7	1821.7	1805.3	1799.9	1811.9	1839.6	1890.7	1915.4	1838.5	1812.9	1850.2	1867.4
7.9196	5.8209	0	0	0.73632	0	6.2591	10.404	2.531	14.54	15.233	11.959	27.231	48.642	84.107	120.67	169.39	232.48	343.07	443.02	644.43	789.82	969.62	1129.1	1430.6	1591.9	2075.7	2499.7	2920.2	3358.9	3706.5	3889.2	4172.8	4593.1	4782.8	5311.3	5501.6	5625.3	5787.1	5843.2	6429.1	6477.3	6719.7	7082.2	7051.8	7125.3	7075.3	7134	6933	7206.3
0	9.6162	0.87237	5.4583	0	0	0	0	0	0	0	11.392	18.617	18.029	21.949	28.332	44.143	48.558	73.298	106.17	135.32	186.52	252.07	328.7	428.4	503.53	614.94	784.28	939.85	1108.6	1319.2	1556.8	1789.5	2119.1	2222.4	2358.7	2645.6	2861.5	3095.4	3074.5	3118.8	3400	3172.7	3351	3236.7	3499.2	3399.7	3548.3	3627.3	3759.2
0	6.7146	0	16.889	6.1575	2.4409	0	0	0	0	0	22.266	84.244	151.38	267.14	409.75	544.31	704.62	816.38	1002.7	1211.4	1344.5	1447.6	1676	1818.4	1994.3	2203.4	2346	2391.8	2640	2858.3	2959.5	3235.2	3291	3511	3620.8	3815.3	3832.3	4023.8	4039	4077	4190.5	4279.6	4292	4446	4383.9	4525	4427.6	4346.5	4360.9
0	0.25162	5.1531	2.4212	0	5.1202	1.4581	0	0	0	0	0	0	0	0	0	0	0	0	0	0	0	0	0	0	0	0	0	0	0	0	0	0	0	0	0	0	0	0	0	0	85.951	96.471	89.078	91.308	105.85	104.35	94.646	98.299	100.59
0	1.6998	0	0	0	17.059	27.947	0	0	0	0	0	0	0	0	0	0	0	0	0	0	0	0	31.648	92.906	175.52	272.12	404.19	503.46	673.59	829.64	999.45	1188.4	1336.1	1577.1	1762.6	2018.8	2210.6	2439.2	2591.3	2810.6	2920.5	3178.4	3476	3533.1	3600.3	3576.8	3745.9	3901.5	3830.4
0	0	11.486	9.8157	13.997	13.221	0	0	18.114	0	0	37.237	25.234	38.369	50.561	38.301	35.573	32.733	44.722	24.375	40.072	4.1107	26.344	20.177	45.563	52.271	66.896	31.056	22.163	12.068	15.567	45.48	49.998	101.23	94.82	106.35	121.79	115.85	142.98	143.75	153.23	160.27	143.07	153.15	165.1	183.3	176.17	154.79	166.92	149.23
0	0	5.9752	2.826	2.764	0	16.567	10.157	24.405	31.183	55.87	92.87	117.81	157.89	219.79	273.72	333.19	365.05	375.12	364.31	404.27	421.47	442.78	425.53	466.73	467.57	479.76	494.01	481.11	480.07	499.53	528.24	500.04	527.36	513.11	545.63	554.56	533.18	520.15	538.81	535.71	544.39	523.12	559.6	518.23	495.05	562.99	585.19	542.23	538.18
0	16.299	4.829	6.0969	3.4019	0	0	6.4273	46.651	136.52	243.46	357.04	494.41	686.5	883.44	1081.8	1222	1382.3	1565.9	1748	1981.1	2165.1	2341.1	2459.8	2479.1	2617.6	2682.6	2854.4	2977.2	2965.7	3073.1	3024.7	3203.8	3463.4	3423.5	3500	3410.9	3872.8	3906.3	3723.9	3621.2	3568.1	3816.2	3690.2	3940.8	4027.9	4093.7	4057.8	4040.1	3872.3
0	0	12.1	1.0126	9.2046	0	4.1057	6.5862	7.9929	1.286	13.057	1.9446	10.525	0	8.2928	4.1884	15.605	20.776	46.626	48.216	54.236	54.408	80.828	81.518	92.897	99.259	121.12	126.98	132.35	155.92	172.3	199.2	213.35	246.81	283.11	294.59	308.53	343.45	364.24	396.43	412.74	413.17	451	472.27	471	488.84	527.1	532.69	529.85	543.63
1.6431	1.2559	2.5978	0.3264	0	0.14224	0	1.2959	1.0419	4.7964	2.2633	0	0	0	6.9002	1.4677	22.777	2.6094	36.174	45.688	82.089	123.95	172.49	240.27	313.09	393.85	490.28	600.07	748.66	880.19	1062.3	1197.5	1410.8	1636.5	1839.2	2052.4	2259.3	2457.4	2621.7	2827.4	3012.4	3203.5	3330.2	3421.5	3660.4	3811.2	3847.4	3861.1	4023.1	3976
1.8731	15.923	2.3357	0	0	0	3.3871	0	0	0	0	0	0	0	0	0	0	0	0	0	0	0.62206	25.08	20.815	21.545	19.799	64.474	77.612	114.94	145.64	177.2	218.85	252.9	305.66	370.28	388.53	408.11	442.5	511.71	559.77	593.55	604.72	679.95	684.33	690.15	725.34	735.42	763.17	773.91	812.36
0	0	0	0	9.5896	12.012	11.088	4.7034	0	0	0	0	0	0	0	0	0	0	0	17.191	51.205	70.445	103.76	139.75	155.22	217.38	248.83	315.31	330.78	384.14	472.35	509.14	546.14	639.45	706.34	749.43	795.12	859.01	859.89	870.08	931.1	968.28	973.03	1009.3	1023.3	1085.6	1120.8	1138.1	1132.9	1144.4
0	0	0	13.793	23.116	19.877	15.031	37.065	10.36	30.778	27.245	41.331	56.348	66.646	90.689	82.014	111.5	112.87	136.92	149.89	185.64	206.2	202.05	215.82	251.42	266.55	291.39	300.73	318.75	335.65	354.14	389.16	433.49	437.05	458.11	481.46	474.2	484.23	527.95	549.29	549.75	575.75	584.71	587.39	604.57	586.86	617.58	607.53	643.11	635.84
0	0	0	0	21.313	27.056	34.454	24.553	21.718	42.194	43.157	60.917	68.937	102.19	137.01	172.11	217.26	269.71	316.64	376.3	445.44	525.51	585.42	687.82	810.42	945.43	1088.7	1266.7	1455.9	1619.5	1885.1	2110.5	2322.5	2613	2942.4	3086.9	3378.7	3757	3906.4	4165.8	4369.2	4625.5	4701	4779.5	5048.7	5112	5236.1	5242.5	5263.9	5305.3
0	21.78	3.5176	12.889	22.982	0	0	0	9.2933	23.746	45.82	55.974	96.705	85.611	101.39	144.74	152.71	145.49	180.93	219.26	224.62	253.31	246.21	274.82	272.3	290.2	324.35	298	302.4	318.74	311.38	343.01	354.57	376.18	412.47	392.18	408.85	425.52	432.32	468.28	455.15	484.52	483.74	500.39	463.51	507.84	505.86	523.64	504.53	526.27
0	0	0	0	12.464	26.662	24.164	11.656	10.721	17.535	3.1009	10.217	0	5.3566	7.8785	1.2311	17.289	9.4968	11.566	14.436	10.539	20.81	11.134	24.419	30.503	44.216	48.517	57.019	44.18	58.412	73.972	86.871	94.065	85.81	115.92	109.57	139.4	131.53	155.04	175.44	182.1	193.23	225.15	211.28	228.41	245.85	257.77	276.22	291.06	321.03
1.5278	10.473	3.6764	2.6484	4.9235	0	0	0	0	17.904	58.51	103.33	187.68	274.92	366.78	458.74	561.01	679.28	827.87	934.93	1059.4	1170.9	1333.7	1531.7	1510.2	1743	1820.4	1848.4	2033.2	2076.6	2155.7	2334.2	2351.9	2411.3	2438.2	2507.6	2648.7	2729.6	2807.7	2872	2885.2	2995.3	2961.9	3126.2	3197.4	3179.8	3264	3255.9	3266.1	3279.6
0.080381	1.2744	0	5.4762	0	5.1013	0.49545	11.674	19.906	71.669	164.18	244.5	385.16	504.01	655.47	870.85	1032.4	1250.8	1422.7	1553.2	1787.1	1905.7	2027.3	2225.7	2319.6	2397.9	2494.9	2545	2647.9	2648.2	2729.2	2797.2	2828.6	2889.5	2933.2	2948.8	3106.9	3016.5	3117.3	3142.2	3205	3237.5	3218.6	3303.3	3575	3578.3	3218.6	3475.8	3442.2	3496.5
0	16.282	9.2864	0	0	0	0	0	11.691	28.528	65.435	119.46	186.69	315.03	399.75	507.82	672.9	800.13	1027.7	1202.8	1408.9	1688.4	1790.5	2054.9	2197.7	2504.3	2656.3	2870.6	3281.3	3478.9	3727.2	4027.6	4132.9	4569.9	4637.4	5010.8	5043.3	5253.7	5358.8	5614.7	5950.1	6139.5	6260.5	6339.3	6925.5	6954.3	7104.5	7091.7	7163.3	7165.3
13.255	15.162	13.189	0	0	0	0	0	0	0	0	0	0	0	0	0	0	0	0	0	21.419	68.565	111.71	139.94	178.52	216.54	279.98	315.57	358.63	396.42	440.03	494.47	549.57	583.81	629.95	693.77	725.92	745.6	810.82	834.22	852.91	875.64	883.88	921.64	955.84	978.57	970.15	987.14	986.8	997.72
0	0	0	0	15.522	28.179	14.429	20.795	57.762	71.636	130.41	177.96	136.3	195.15	252.69	304.66	363.34	424.64	496.87	572.45	674.14	756.79	861.3	931.1	1001.8	1129	1182.9	1189.8	1296.9	1347.6	1403.8	1409.3	1494.7	1513.8	1537.9	1532.8	1648.6	1568.7	1622.5	1587	1652.5	1614.9	1683.2	1722.5	1693.6	1684.2	1733.3	1757.9	1753.4	1735
0	0	0	0	2.6803	64.569	125.91	226.32	335.18	504.24	681.16	898.32	1119.5	1417.3	1648.6	1963.8	2106.5	2413.7	2700.6	2875.9	3107.5	3273.2	3465.4	3680.6	3913.2	4107.8	4158.3	4316.8	4428.5	4474	4569.6	4684.7	4732.3	4829.6	4923.6	4986.7	5021.4	5176.3	5150.1	5255.1	5201.1	5152.1	5375.1	5382.8	5447.5	5529.3	5460.3	5491.2	5377.2	5397.6
0	7.7066	0	0.84912	0	7.1238	15.624	24.838	52.732	85.492	145.26	213.43	297.84	390.11	513.39	605.24	740.94	910.23	998.24	1059.8	1182.6	1354.9	1482.9	1635.8	1810	2030.7	2035.6	2249.5	2451.6	2619.5	2842.4	2995.1	3190.3	3402	3595.4	3811.4	3954.6	4082.5	4286.7	4279.2	4421.2	4423.8	4504.4	4579.2	4662.3	4729.5	4797	4854.4	4809.4	4893.3
0	9.8181	14.507	0	3.7125	5.2538	9.4193	0	0	16.828	97.285	30.999	28.501	59.745	151.89	85.855	117.26	129.35	140.05	169.27	183.83	185.15	220.75	234.72	233.11	262.45	296.26	297.69	310.4	338.32	332.4	357.89	379.58	418.07	418.43	418.28	411.07	403.86	419.07	413.05	410.22	403.3	390.58	397.29	399.44	393.54	390.05	365.07	457.9	465.95
0	0	0	0	11.858	17.269	22.238	18.626	18.395	27.367	26.75	34.961	30.432	47.158	75.589	78.683	105.48	123.45	132.94	154.66	184.44	195.8	219.41	257.53	263.04	298.66	332.17	364.72	386.44	423.47	427.25	482.06	483.76	504.7	550.57	569.1	615.53	656.35	718.19	696.96	716.74	720.27	722.26	772.41	724.86	728.39	714.11	742.56	736.82	835.79
8.8503	20.722	2.6792	0	9.8641	0	0	2.1822	69.419	159.63	311.47	498.13	706.03	923.2	1223.9	1444.8	1806.5	2037.8	2388.7	2690	2957.3	3368.1	3606	3947.4	4139.8	4418	4753.4	4917.9	5075.8	5147.7	5291.2	5372.3	5485.2	5733.7	5878.3	5776	5995.6	5964.3	6033.9	6252.5	6383.9	6555.6	6454.4	6391.9	6511	6491.4	6547.2	6475	6553.7	6678.7
0	11.154	6.4596	8.8641	0	0	0	0	0	0	0	0	0	0	0	0	0	0	0	0	1.336	6.9909	20.113	30.092	61.14	78.631	119.11	175.79	207.27	227.57	337.38	388.99	473.5	545.38	595.68	703.83	789.14	868.24	960.04	1024.4	1088.7	1118	1152.1	1180	1217.9	1269.8	1310	1359.4	1388.7	1428.7
8.8583	17.821	0	1.1724	0	0	0	0	0	0	0	0	0	0	0	0	0	0	0	0	0	0	0	0	0	0	0	0	0	0	0	0	21.073	45.263	130.33	90.567	185.46	240.23	306.44	358.34	406.96	471.38	494.26	570.08	602.57	701.65	723.92	780.47	776.56	802.98
14.924	22.867	9.425	0	0	0	0	0	0	0	0	0	0	0	0	20.949	40.67	76.004	123.68	158.5	209.17	276.23	292.82	365.01	409.75	473.43	522.51	538.09	607.16	636.96	660.84	693.42	753.61	789.34	839.01	846.12	900.99	851.71	890.98	878.6	928.86	931.69	922.29	936.4	947.37	965.45	990.67	974.92	986.41	950.53
0	1.7329	16.513	25.319	9.916	6.5225	0	0	0	0	0	0	16.836	92.567	131.24	196.29	286.01	405.96	503.43	609.84	733.93	830.27	1033.9	1146.4	1391.8	1491.9	1668.5	1758.2	1865.6	2028.6	2071.9	2139	2260	2338.6	2418.7	2428	2507.3	2543.9	2633.5	2760	2820.3	2896.8	3026.9	3139.9	3137.4	3197.8	3200.7	3291.9	3493.2	3490.8
0	0	0	2.8507	0.5033	4.984	12.315	23.876	22.506	39.687	38.774	25.533	48.656	33.701	32.86	35.659	31.749	56.905	52.696	32.401	16.537	11.524	18.668	19.957	20.295	21.718	20.756	51.738	66.491	120.19	165.73	279.91	363.49	483.99	624.45	749.42	881.15	1057.5	1202.8	1343.5	1465.7	1613.9	1528.4	1819.1	1925.5	1931.1	1974.2	1984.2	2080.5	2094.3
2.6701	0	0.27412	2.089	0	9.1198	0	8.0191	14.52	29.659	49	84.103	89.214	85.158	105.37	113.69	131.22	107.05	169.18	151.28	166.7	174.88	189.23	212.53	207.64	232.76	258.11	288.34	364.06	390.75	448.25	537.88	642.04	764.16	908.17	1002.7	1143.2	1210.3	1393.3	1553.6	1688.1	1790.5	1962.6	1983.4	2146.2	2328	2383.1	2441.2	2484.3	2534.1
0	0	0	4.0829	24.295	36.588	59.409	61.708	84.975	76.15	87.364	100.26	111.6	107.96	120.64	116.83	129.06	127.03	133.17	116.77	128.18	120.88	124.29	129.55	127.38	143.68	151.9	151.55	158.26	163.24	178.94	190.97	231.41	274.26	278.33	269.17	310.54	322.42	350.88	364.97	365.52	378.12	372.7	390.49	390.2	420.44	417.02	431.96	428.2	413.71
0	0	1.6693	4.0207	8.6347	7.3249	4.8808	4.7772	11.889	6.4712	12.238	10.907	0.35206	7.0878	8.2719	10.601	24.086	35.333	65.79	87.62	111.87	124.6	172.18	205.3	249.96	274.93	299.63	316.35	342.38	397.84	414.61	444.61	470.45	493.07	474.81	520.16	550.8	541.34	556.72	600.59	577.96	537.95	630.23	613.95	639.4	635.63	627.71	647.01	633.24	644.78
25.766	4.3292	0	9.0016	0	0	0	0	0	0	0	0	0	0	0	0	0	0	0	0	0	0	0	0	0	0	0	0	0	21.104	41.874	81.037	129.84	231.66	294.6	419.93	479.69	580.27	646.3	776.93	886.26	962.59	1086.7	1123.2	1246.6	1349.8	1402	1378	1559.5	1468.2
0	0	0	7.6945	7.6112	5.7136	13.086	18.213	9.5539	30.381	14.594	12.905	12.859	0	7.3784	0	0	0	0	0	3.1747	0	0	0	0	0	0	4.0417	28.34	50.115	87.925	145.39	147.52	223.69	264.96	326.93	378.25	424.93	478.04	507.11	581.46	644.84	643.69	684.43	720.72	743.28	779.48	778.58	791.16	795.77
0	0	0	0	4.32	4.2959	13.734	14.45	13.177	0.028042	0.60278	0	0	0	0	0	0	0	0	0	0	0	21.35	41.597	41.625	80.487	97.196	100.95	93.067	134.28	165.72	186.79	243.57	307.44	292.18	322.37	397.03	464.21	460.8	493.42	507.17	553.89	529.23	591.42	593.3	640.56	684.37	728.9	700.32	694.82
0	3.4725	0	6.1743	12.612	2.9203	5.6639	1.6718	18.109	33.13	71.022	95.978	160.56	233.42	265.95	301.59	355.21	390.09	441.91	504.24	706.51	694.29	635.68	771.07	661.54	781.74	793.25	722.74	718.38	742.66	770.71	749.28	797.51	794.67	802.14	795.02	813.7	804.61	811.12	850.26	887.1	833.26	838.66	845.62	827.79	831.63	838.44	875.28	855.3	869.21
0.033871	3.6444	0	0	0	2.1864	0.37775	7.2206	6.1584	0.67865	6.3496	13.735	21.053	19.417	40.233	55.94	69.898	83.682	85.088	93.789	117.53	133.82	149.11	152.1	181.34	200.43	202.02	216.73	214.2	229.33	277.93	286.06	352.27	385.28	389.97	433.78	491.03	514.01	570	612.21	695.38	790.39	944.28	1077.5	1207.8	1280.1	1340	1347.6	1384	1376.4
0	14.048	0	0	0	7.919	13.244	3.2647	2.421	13.583	11.256	6.2922	15.102	9.5938	27.887	47.924	74.09	95.494	109.76	114.74	116.64	151.82	150.13	175.73	196.52	221.41	262.28	298.32	298.8	375.18	485.06	473.28	515.69	551.67	562.11	646.45	656.2	712.62	755.86	821.17	779.19	858.49	850.24	854.12	826.64	915.9	886.76	926.01	1120.1	1091.6
0	6.5462	2.3322	0	0	6.5488	8.099	2.3272	0	0	5.7731	0	0.69929	3.4924	0	6.6463	9.9085	10.457	18.482	47.287	46.579	38.382	48.609	51.898	85.508	134.9	170.61	220.97	315.46	406.52	492.61	589.82	705.22	839.78	962.11	1091.1	1257.6	1468.8	1616.2	1723.7	1898.4	2018.9	2122.6	2265.3	2322.6	2393.4	2468.9	2550.7	2546	2469.4
0	0	0	0	52.434	149.7	186.74	266.49	329.24	432.1	511.79	574.16	603.06	687.72	812.99	850.71	941.42	994.3	1086.9	1147.5	1234	1300.6	1302.7	1384.1	1373.1	1421.8	1431.9	1408.1	1421.3	1493.5	1466.3	1552.6	1549.1	1528.7	1596.3	1599.1	1661.7	1654.9	1707.9	1752.6	1756.1	1828.5	1797.7	1794.6	1748	1758.1	1821.3	1789	1862.2	1828.9
0	2.3332	0	18.122	28.682	0	0	22.343	53.851	103.9	155.78	179.78	253.2	360.69	432.84	478.58	631.16	728.39	833.78	858.12	963.19	1056.8	1195.8	1285.7	1386.1	1449.4	1660	1684.5	1862.5	1939.7	2041	2146.8	2247.3	2410.9	2437	2533.2	2735	2661.9	2460.6	2285.4	2575.7	2560.5	2336.1	2567.6	2919.7	2693.4	2881.6	2790.5	2812.2	2767.4
11.514	13.519	15.257	15.011	0	0	0	0	0	0	0	0	0	0	0	0	0	0	0	0	0	0	0	0	0	0	0	0	0	0	0	0	0	0	0	0	0	5.7732	104.99	121.89	215.26	269.64	340.74	382.94	436.61	502.21	500.59	517.79	575.67	584.5
0	0	2.2759	0	0	1.2911	17.88	5.6465	4.614	3.5886	9.4487	14.587	7.9083	0	2.5662	0	0	18.005	13.301	25.293	17.627	4.3544	17.398	13.089	25.051	42.499	75.61	107.87	151.3	210.24	263.43	334.76	430.12	525.07	686.5	802.73	933.5	1095.9	1214.2	1353.3	1470.5	1564.8	1621.7	1746.2	1812.8	1914.1	2001.5	1944.5	2025.4	2023.9
0	0	0	9.6477	32.225	41.155	75.535	89.278	94.702	85.726	93.119	103.51	120.84	120.73	131.39	140.42	139.77	140.72	156.95	152.95	163.87	184.87	185.36	197.65	214.57	207.77	262.58	267.65	347.95	357.89	431.59	411.4	485.54	543.02	834.46	927.14	1109.3	1266	1466.8	1655.6	1820.6	1978.6	2067.2	2171.1	2321.5	2472.5	2472.8	2603	2584.3	2744
0	3.3051	13.594	0	4.1094	0.97905	0	0	0	0	0	0	0	0	0	0	0	0	0	0	0	0	0	0	0	0	0	0	25.552	134.45	211.32	344.69	452.94	578.34	784.99	921.04	1095	1262.1	1405.1	1671.5	1772.8	1922	2075.8	2168	2255.4	2411	2447.7	2472	2599	2603.2
0	0	0	0	21.081	10.571	10.059	0	30.835	72.152	122.03	147.9	95.611	143.01	235.66	291.93	349.06	413.68	511.72	518.71	588.04	670.37	709.44	727.28	712.65	766.98	822.68	811.84	872.05	862.27	862.05	867.57	888.8	912.73	885.41	921.69	940.25	901.47	931.29	952.24	940.91	931.24	988.28	970.12	926.78	977.27	996.52	996.05	971.78	947.63
0	0	4.3648	0	0	1.8819	16.977	41.263	55.149	94.738	105.18	140.08	163.83	187.6	224.92	250	286.66	277.31	316.46	335.41	360.04	395.31	383.85	404.45	417.25	434.21	465.74	485.48	517.02	506.73	552.57	581.86	591.41	597.28	646.49	647.84	657.82	659.73	710.29	737.98	756.78	763.83	815.85	801.13	820.69	848.84	875.82	897.06	880.88	888.06
0	4.7264	9.7913	5.5626	0	0	1.5393	0	0	0	1.6852	0	0	0	3.334	13.165	41.364	51.846	66.26	76.858	91.974	95.787	101.59	115.05	131.47	148.09	156.55	172.75	188.72	224.73	240.15	246.52	272.72	303.26	331.91	338.33	410.04	458.18	507.39	520.54	544.61	533.36	575.97	602.55	556.38	582.39	557.96	585.58	559.62	578.16
6.5519	5.0644	0	0	0	0	0	6.0158	0	9.7557	3.6542	10.911	21.822	26.787	43.291	32.885	35.236	43.603	49.105	44.086	57.264	42.046	53.191	49.13	64.981	56.997	79.296	89.727	123.92	177.57	170.03	169.58	217.82	263.88	364.62	381.67	371.8	359.72	448.1	530.04	597.03	612.12	670.22	750.59	796.77	784.83	800.86	850.6	984.06	987.64
0	0	0	0	38.132	65.322	145.9	201.16	239.2	303.64	345.54	417.66	455.7	498.34	503.81	602.76	567.19	543.97	564.16	639.42	725.86	798.03	924.12	1045.1	1234.2	1428.2	1537.3	1630.3	1748.2	1963.2	2198.1	2467.9	2724.8	2919.1	3319.2	3689.7	3760.4	4039.5	4431.5	4618.9	4698.7	4857.1	5088.9	5292.6	5283.1	5371.1	5510.1	5550.5	5610.2	5728
0	7.0719	9.5924	24.574	16.566	0	15.691	19.978	26.756	39.891	82.05	148.19	212.74	248.77	312.23	416.29	492.07	606.94	725.48	837.03	1070.6	1188.4	1337.9	1546.7	1706.1	1938.6	2136.3	2289.9	2515.7	2677.8	2834.7	3114.2	3238.2	3456.8	3710.1	3901.2	4094.6	4429.8	4652.3	4638.4	4872.3	5073.6	5042.6	5182.1	5257.8	5407.1	5379.8	5540.8	5523.4	5591.9
9.4535	12.627	0.93329	0.49261	2.6901	0	0	1.2036	6.535	6.4087	12.07	20.163	39.363	53.076	15.441	34.722	30.38	27.46	48.465	53.619	68.812	74.188	101.7	110.47	133.67	154.27	171.33	156.25	175.99	174.18	191.84	212.1	222.64	280.76	295.79	343.51	368.25	393.98	451.34	503.77	607.87	441.25	413.61	422.92	400.57	452.83	443.85	402.21	384.89	362.01
2.4491	2.1787	0.17996	0.4069	1.5035	2.8031	0	0	0	0	0.68446	18.085	30.21	65.949	80.374	122.41	165.32	211.24	261.4	310	356.43	441.49	501.04	600.07	640.5	727.21	784.87	840.49	970.79	1056.1	1152.7	1247.2	1366.7	1460.9	1632.2	1640.6	1750	1804.6	1880.3	1987.6	2021	2157.1	2133	2119.1	2211.1	2362.1	2389.6	2460.1	2396.3	2327.9
1.1475	15.077	1.5932	3.6944	0	0	0	0	23.665	52.972	107	155.59	200.14	257.3	338.2	378.99	444.83	531.95	546.38	611.11	681.01	713.39	760.27	791.46	825.76	849.49	882.94	894.58	929.44	914.12	932.98	958.34	975.66	1018	1016.5	1074.7	1090.7	1116.2	1158.2	1159.5	1176.5	1230	1246.6	1198.4	1239.7	1239	1260.7	1289.1	1308.2	1302.4
0.52351	6.0313	0	0	7.8792	0	0	0	7.9191	19.735	36.629	77.134	133.07	199.29	270.23	377.9	496.65	573.11	679.6	756.82	868.4	973.78	1068.4	1131.4	1281.1	1353.1	1501.7	1577.6	1666.8	1757	1823.8	1930	1976.9	2145.2	2171.6	2163	2213.2	2277.4	2322.1	2370.7	2366.6	2414.9	2345.4	2415.1	2426.5	2348.2	2411.3	2368.2	2419.9	2388.6
0	0	0	0.15952	34.031	42.624	0.47558	26.362	33.255	51.427	88.479	129.31	245.34	379.1	540.46	628.53	779.98	853.68	1051.6	1208.6	1356.8	1557.4	1606.7	1740.4	1851.3	1883.6	2046	2118.9	2262.7	2315.1	2338.7	2443.8	2439.5	2601.6	2610.7	2626.2	2688.6	2762.3	2825.8	2879.3	2892.7	2978.7	3039.3	3083.8	3026	3068.3	3121.1	3137.3	3222.6	3212.9
0	0.99303	9.1051	0	4.4902	1.3678	0	0	18.829	39.37	58.735	89.135	141.94	196.74	276.67	367.24	487.33	607.16	749.41	916.15	1187.2	1293.2	1454.9	1620.4	1768.9	1960.4	2183.9	2416.4	2624	2820.5	3171.7	3404.7	3787.2	3986.1	4305.5	4744.6	5021.1	5478.3	5719.7	5986.8	6213.9	6500.8	6549.5	6685.1	6926.4	7074.4	7287.1	7412.7	7332.4	7494.9
0.06868	4.5569	0	0	6.3894	0	5.1972	7.967	0	0.29619	0	0	0	0	0	39.548	48.996	106.66	173.24	243.62	311	407.52	511.85	609.49	758.73	898.53	1064.9	1180.4	1344.1	1589.3	1721.9	1803.3	2030.2	2313.4	2538.8	2701	2758	2885.1	3158.9	3160.6	3415.1	3398.1	3552.5	3594.7	3634.1	3670.1	3767.4	3839.6	3925.7	3945.8
16.869	18.124	11.391	0	0	0	0	0	0	0	0	0	39.333	89.132	147.51	254.65	389.02	528.89	647.18	784.87	909.81	1091.3	1286.1	1411.4	1600.8	1843	1992.4	2134.5	2357.6	2496.1	2726.4	2936	3150.6	3448.2	3750.7	3982.3	4091.1	4407.3	4704.7	5016.5	5409.5	5521.1	5625.4	5827.3	6376	6771.2	6987.5	6686.1	6658.3	6885.6
0	5.1865	10.577	0	13.069	0.061817	0	6.8942	0	0	0	0	0	0.49992	22.957	10.58	21.229	13.388	9.3668	36.568	36.009	67.9	83.889	101.35	239.81	250.63	269	277.11	329.21	327.93	414.14	584.45	752.77	942.24	1115	1345.9	1505	1778.9	2101.8	2743.6	3023.4	3293.3	3578.8	3762.3	3879.5	4013.7	4196.1	4455.9	4603.1	4661.1
0	5.8055	6.042	0	3.3024	0	0	0	0	0	0	0	0	0	0	0	0	0	0	0	0	0	0	0	0.74181	0	0	23.566	38.314	88.29	133.6	232.73	318.55	448.44	570.63	711.81	890.58	995.42	1188.5	1312	1412	1581.4	1732.7	1816.5	1918.4	2065.1	2187	2261.5	2347.4	2458.2
0	34.204	44.626	43.969	22.744	0	0	0	0	0	0	0	0	0	0	0	0	0	0	0	0	0	0	0	0	0	0	0	0	0	0	0	0	0	0	0	7.0226	43.145	360.49	170.8	205.97	233.4	267.01	667.89	644.05	723.29	740.55	777.18	795.53	863.82
0	0.27666	0	0	6.0672	5.3932	0	1.0765	0	0	0	0	0	0	0	0	0	0	0	0	0	0	0	0	0	0	0	0	0	0	0	0	15.374	12.968	22.919	17.734	36.218	44.058	53.187	68.3	73.845	95.267	79.979	76.328	96.764	93.534	104.41	112.3	112.98	117.23
32.338	45.072	11.843	14.058	0.9744	0	0	0	0	0	0	0	14.164	69.151	124.02	276.37	372.78	429.96	517.32	570.2	594.53	583.36	632.73	727.03	768.35	828.57	920.64	949.33	1069.6	1116.5	1194.7	1301.1	1373.1	1520	1634.6	1702	1786.9	1858.7	2014.2	2077.7	2244.3	2404.2	2473.5	2629.3	2666.3	2674.7	2725.6	2740.3	2721.5	2759.8
0	7.1937	0	6.5192	8.8822	0	5.9243	30.894	14.515	51.371	44.247	62.916	93.627	93.781	111.99	135.32	146.3	160.7	201.39	237.39	295.46	305.26	336.49	392.58	447.6	466.08	488.16	548.99	575.24	615.53	666.38	720.84	729.49	792.94	816.31	875.01	911.99	944.22	647.42	699.79	717.68	763.82	780.32	794.85	817.36	822.97	835.02	855.56	850.95	842.81
0	1.3948	0	2.9376	0	4.3273	4.3974	8.3049	2.4563	0.12984	0	7.378	0	16.051	38.431	54.951	111.38	163.45	223.31	286.9	353.48	407.25	476.28	515.6	652.19	691.95	773.5	866.78	948.27	1021.9	1051.9	1156	1231.4	1314	1388.2	1464.3	1586.2	1700.6	1871.9	1977.6	2068.9	2084	2205.1	2272.7	2482.7	2492.3	2505.7	2541.7	2653.2	2656.9
0	0	0.31363	0	0	4.9523	22.367	11.376	11.174	19.609	34.607	40.532	35.049	40.48	25.205	1.9715	0	0	0	0	0	0	0	0	0	0	0	0	0	0	0	0	0	7.7235	56.463	81.24	134.26	158.19	221.55	249.87	294.81	308.5	332.6	411.95	419	458.78	452.92	466.13	502.92	528.05
9.3726	4.4375	0	0	0	5.6451	0	0	0	4.5659	10.07	0	2.1908	0	2.1664	1.9229	2.6729	0.64599	6.3417	12.625	29.221	68.036	111.42	148.52	167.79	208.44	263.53	293.42	306.4	337.62	412.88	452.7	492.51	518.97	602.18	641.42	659.69	710.72	708.26	697.38	723.28	786.14	786.74	813.38	833.03	889.83	923.75	933.11	970.59	964.64
0	0	0	0	33.88	102.27	183.88	238.17	309.22	387.93	438.51	500.34	557.24	622.56	657.26	690.35	737.68	785.68	806.02	839.43	861.45	874.3	863.97	882.75	913.33	923.97	938.6	940.32	960.35	982.65	988.57	1055.6	1057.7	1101.5	1161.3	1153.7	1223.6	1268.3	1318.3	1360.3	1383.9	1441.2	1449.6	1483.9	1487.4	1519.3	1582	1633.5	1651.8	1682.6
1.8176	0	0	0	2.1835	0	9.0874	11.686	16.146	24.49	40.16	48.5	87.69	144.52	189.93	201.93	238.01	282.73	328.24	353.65	428.14	444.97	498.06	509.38	546.95	575.24	578.69	605.85	677.66	714.75	771.89	822.72	874.23	935.15	937.63	990.17	1047.8	1076.7	1111.1	1171.2	1171	1162.9	1166.1	1111.1	1116.6	1131.6	1135.1	1169.5	1185.6	1209.4
5.6527	6.1987	12.445	2.865	0	0	0	0	0	0	0	0	0	0	0	0	0	0	0	0	0	0	0	0	0	0	0	0	0	0	0	15.122	30.377	67.476	100.31	128.93	147.8	167.13	242.56	300.7	318.02	367.75	400.97	472.01	463.99	522.26	554.31	568.83	586.12	601.72
0	0.70391	0.61948	0	0	6.2979	0.8345	0	0	6.1515	18.055	20.002	49.747	70.865	88.633	113.33	121.97	146.8	182.17	210.3	236.14	265.04	279.51	317.21	340.72	395.89	413.77	478.63	514.05	556.87	616	655.94	739.79	787.2	851.41	903.76	1023.3	1109.5	1153.1	1276.5	1293.8	1367.8	1414.2	1480.5	1534.9	1609.8	1663	1722	1764.4	1765.2
0	0	0	1.4834	5.1403	0	9.9556	12.538	11.775	12.489	12.563	15.837	36.083	47.968	59.378	79.756	101.88	129.92	150.05	179.18	205.66	243.35	299.2	327.24	380.04	431.81	480.85	547.55	612.16	659.31	749.28	819.32	918.43	993.9	1016.6	1094.5	1194.9	1190	1245.8	1300	1333.3	1335.9	1370	1406.3	1413.6	1493.7	1481.8	1484.5	1509.2	1510.1
0	10.999	1.3432	8.7379	0	7.4338	9.14	3.9079	0	0	0	0	8.7654	34.367	88.884	159.38	252.24	383.47	513.86	703.23	878.31	1085.8	1279.4	1540.7	1863.2	2081.7	2325.5	2620.4	2929.1	3213.9	3541.1	3796.6	4268.5	4592.9	4991.4	5281.4	5502.4	5772.9	6130.1	6385.1	6649.3	7010.7	6917.1	6930.4	6899.3	6976.3	7213.8	6945.5	7327.9	7227.8
5.6426	0	0	0	0	1.7516	6.0044	4.2293	3.2922	19.775	22.528	42.234	65.409	78.714	121.72	143.15	189.28	223.51	292.97	336.32	366.08	420.58	504.41	547.54	633.17	712.68	809.95	888.42	955.88	1039.6	1060.7	1105	1250.1	1258.8	1363.6	1468.7	1492.2	1521.9	1552.8	1633.1	1717.6	1790.6	1562.7	1787.6	1827.9	1577.6	1880.7	1853.4	1930.3	1978.3
0	7.3779	1.6489	53.263	0	0	39.556	71.19	127.67	527.57	588.02	747.99	751.63	1087.1	1290.3	1439.1	1430.2	1592.9	1697.2	1714.7	1913.9	2058.3	2179.7	2207.1	2151.5	2189.8	2097.3	1849.3	1906	1853.2	2360.6	2413.1	2390.6	2505.5	2507.1	2559.3	2680.6	2657.7	2809	2834.7	2924.3	2912.8	3008.6	3130.6	3096.1	3187.8	3246.8	3268.5	3276.5	3317.6
0	21.493	7.4009	0	0	0	0	0	0	0	0	0	0	0	0	0	0	0	0	0	0	0	0	0	0	0	0	0	0	0	17.016	29.192	35.862	75.494	80.987	130.39	145.97	172.06	222.62	261.02	283.81	329.47	362.12	381.44	399.1	451.52	465.19	473.42	490.82	491.63
0	0	5.8196	5.7664	9.6791	7.7528	1.7024	5.575	9.2146	0.12075	0	0	0	0	0	0	0	0	1.8165	35.523	106.25	183.26	303.6	434.24	598.81	748.8	970.52	1232.5	1537	1796.4	2003.1	2263.7	2687.5	3009	3503.9	3805.7	4114.1	4441.4	4736.3	5330.9	5623.5	6059.5	5606.6	5653	5970.2	6297.8	6409.5	6445.7	6881.1	6625
7.7977	10.59	2.5172	0	2.8678	0	0	0	0	4.2864	0	0	0	0	0	0	0	0	0	0	0	0	0	0	25.937	24.288	63.386	91.124	127.97	155.91	141.96	131.43	170.88	207.14	271.9	274.12	249.32	226.54	268.41	324.87	381.74	386.25	371.58	381.63	398.86	343.24	354.91	350.63	418.41	434.63
0	0	0	0	4.636	70.215	150.01	248.35	339.36	476.42	594.17	697.77	808.83	895.5	996.94	1139.1	1239.6	1320.7	1478	1520.9	1674.3	1721.1	1799	1803.8	1830.6	1901.3	1922.5	1916.4	2005.9	1966.4	1997.1	2021	2052.3	2051.5	2059.1	2013.6	2005.5	2013.6	2051.8	2061.2	2070.7	2116.6	2150.4	2061.9	2156.8	2145.7	2143.7	2107.9	2123.3	2144
0	0	0	120.25	158.72	292.09	344.63	336.67	527.95	615.61	661.19	762.62	788.05	824.35	935.14	1047.9	1073.6	1118.6	1397.9	1606.7	1470.6	1754.3	1793	1796.7	2048.1	2193.7	2168.5	2348.3	2395.7	2546.4	2572.6	2764.4	2820.3	3009.2	3293.9	3489.1	3553.2	3781	4042.6	4058.1	4153.1	4289.8	4331.6	4408.3	4573	4521.4	4601.6	4618.1	4730.7	4750.4
0	0	0	0	4.6221	85.503	151.32	74.046	98.569	102.2	66.17	255.98	341.87	416.89	444.56	338.93	465.94	644.33	753.78	748.93	848.45	1014.5	1189	1159.3	1136.5	1277.9	1402.1	1514.1	1432.5	1530.8	1463.3	1567.7	1556.6	1665.2	1763.3	1833	2027.1	2227.2	2225.1	2241.7	2386.2	2407.7	2573.3	2500.6	2571.3	2559.6	2571.6	2625.2	2571.8	2686.9
0	0	0	0.76238	8.9053	16.906	22.205	30.467	42.797	83.505	130.49	183.5	261.1	319.27	422.34	477.74	567.35	642.92	765.58	860.17	970.01	1084.9	1159.9	1228.6	1352.6	1417	1480.8	1510.4	1572.1	1679	1698.5	1779.6	1858.3	1941.1	2103.4	2325.8	2319	2568.8	2723.1	2851.5	2940.1	3066.1	3071.7	3191.9	3379.7	3260.6	3506.9	3461.4	3642.7	3420.6
0	0	0	0	106.65	112.19	170.06	213.74	141.37	163.43	213.89	273.52	283.31	356.18	345.72	772.2	867.66	826.74	1115.8	1177.2	1248.3	1475.9	1357.3	1613.2	1645.9	1905.1	1966.5	1962	2003.1	2336.6	2337.5	2557.4	2737.4	2816.8	2830.6	2937.6	3065.5	3130	3383	3431.2	3432	3522.1	3632.7	3632.4	3739.4	3658.6	3718.8	3814.2	3898.9	3820.5
0	24.659	0	5.1877	0	0	0	0.77506	9.8936	83.495	113.22	47.957	132.28	180.87	241.16	308.14	382.81	456.71	516.98	617.82	703.89	757.82	831.88	909.31	1013.6	1054.4	1124	1164.3	1247.7	1347.7	1437	1484	1534.1	1567.1	1721.7	1776.6	1897.7	1916.8	1958.2	2025.7	2098.6	2160.2	2141.2	2170.7	2186	2249.3	2284	2311.6	2298.6	2292.8
0	0	0	0	25.673	51.297	108.42	149.22	258.39	304.76	401.19	540.28	680.66	837.49	978.89	1112.6	1294.1	1427.8	1558.9	1716.5	1832.7	1936.5	2093.1	2217.2	2402.1	2425.2	2472.3	2550.3	2603.6	2645.7	2780.4	2627.5	2603.1	2605.8	2715.3	2741.3	2828.4	2829.9	2848.2	2823.9	2836.4	2894.2	2909.5	2925.2	2888.4	2904.4	2903.1	2905.8	2928.1	2987.4
17.782	12.855	0	0	1.3404	0	0	0	3.6694	1.1974	4.6083	28.472	55.087	111.09	179.37	249.19	316.55	357.74	482.55	544.26	607.41	697.05	764.17	765.14	816.84	868.68	889.32	917.13	979.26	1020.9	1086.3	1175.5	1185	1334.2	1345.4	1444.2	1501.1	1506	1536.3	1586.7	1674.7	1720.2	1738.9	1793.7	1775.1	1838.4	1855.1	1849.3	1944.1	1922.9
4.0729	1.6739	0	0	2.2777	6.5912	8.5667	10.172	12.416	23.344	60.751	80.423	140.47	192.03	282.68	372.72	485.17	569.56	729.37	813.04	921.29	1058.4	1165.2	1273.9	1277.9	1424.6	1516.3	1540.3	1589.2	1709.6	1776.3	1833.7	1860.8	1989.9	1978.2	2085.2	2115.5	2200.1	2225.9	2300.6	2299	2402.7	2400.4	2368.1	2408.6	2550.4	2553.1	2604.9	2626.2	2623.9
0	0	0	0	3.5159	18.386	36.326	73.703	71.387	88.28	113.14	142.66	161.99	156.28	195.97	213.28	237.43	236.07	261.32	300.99	377.4	345.91	374.13	426.21	471.41	515.3	578.65	629.85	669.2	726.59	805.71	861.93	946.11	1046.4	1195.2	1272.2	1354.1	1416.5	1547.2	1653.8	1811.2	1815.4	2001.4	2063.1	2078.4	2127.7	2154.1	2182	2398.8	2345.3
0	0	0	3.8383	2.0024	4.0944	3.7926	9.7567	1.2466	2.5524	5.047	1.41	7.8591	21.702	39.986	64.38	92.117	125.44	157.24	179.58	202.22	230.5	269.02	282.15	337.27	342.11	370.3	390.92	409.34	422.35	439.92	460.11	481.11	519.99	559.27	574.89	543.5	574.56	588.56	622.06	621.16	627.78	634.56	639.18	657.35	667.36	666.54	689.45	702.26	681.43
0	1.1898	0	6.1496	4.4168	3.2777	9.0233	15.517	8.4236	20.285	25.511	28.918	29.776	24.584	25.703	7.6029	27.329	20.292	35.096	44.919	53.344	61.127	93.421	98.215	133.65	143.42	170.56	186.38	200.01	239.05	248.66	294.92	291.96	327.63	348.85	373.35	426.42	289.87	309.53	348.15	353.41	396.25	447.88	451.22	493.71	518.72	523.66	541.81	564.1	564.14
0	1.8178	0	0	5.7008	1.9465	0	0.70965	3.1285	4.2634	5.2161	1.4907	0	0	0	0	0	0	0	0	0	0	0	0	6.7925	11.477	31.549	49.016	63.532	71.726	107.38	135.09	178.51	225.28	268.16	291.47	334.7	375.1	336.98	352.61	365.74	409.94	379.28	437.67	450.17	471.2	501	527.21	533.24	518.43
0	0	12.768	10.915	20.678	18.412	43.103	0	0	0	0	0	0	0	0	0	0	0	0	0	0	0	18.948	47.799	0	0	0	0	0	0	0	4.5893	75.033	96.482	146.65	225.45	344.69	349.15	419.26	466.26	449.41	486.46	498.57	577.67	569.8	616.36	628.4	594.77	603.08	593.08
0	0	0	0	26.166	71.694	111.46	152.75	169.43	248.6	293.06	286.3	374.73	367.03	394.59	462.45	461.07	464.33	489.94	481.24	491.43	469.43	483.51	513.02	503.97	554.97	559.32	569.95	582.07	614.53	647.49	671.68	744.71	785.64	835.58	889.33	819.44	1051.9	1108	1104.5	1147.8	1186.9	1201.1	1262.6	1383.1	1430	1487.2	1512.4	1534.8	1615.4
0	0	0	0	6.2958	4.0698	0	0	9.8502	11.975	21.009	53.841	77.109	137.66	193.06	257.94	327.07	385.5	478.2	556.78	725.04	737.95	776.84	869.02	878.85	935.89	962.42	976.4	997.01	1062	1074.9	1142.7	1146.1	1184.7	1220.6	1249.2	1267.7	1295.4	1326.1	1355.5	1362.6	1419.7	1419.5	1410.5	1468	1439.2	1451.9	1469	1440.2	1510.7
8.3794	13.369	0	0	0	0	2.0404	0	0	0	0	0	0	0	0	0	1.774	0	2.0167	42.371	54.623	111.23	130.12	166.71	269.88	319.16	395.12	491.84	585.88	675.41	773.22	802.91	945.22	1091.6	1246.4	1367.2	1404.4	1456.6	1581.5	1722.9	1865.5	1957.1	2000.6	2084.2	2068.8	2112.4	2069	2100.2	2259.1	2225.8
0	0	5.7867	1.7302	5.7164	0	0.57795	2.0823	4.2649	4.0649	0	0	6.3306	6.2449	2.1623	0.661	0	7.7511	14.577	21.227	33.098	50.213	76.454	99.494	132.14	143.13	176.64	200.47	262.32	287.78	343.79	407.46	464.09	558.85	625.96	673.59	745.7	859.43	919.76	1017.5	1074.7	1073.4	1215.9	1301.5	1333.1	1449.5	1540.7	1631	1683.3	1695.5
157.54	181.07	0	0	0	0	0	0	0	0	0	0	0	0	0	0	0	0	0	0	0	0	0	0	0	0	0	0	0	0	0	0	0	0	87.187	130.48	156.2	215.91	260.06	356.4	409.65	433.28	459.48	483.5	583.83	728.87	758.77	779.11	858.01	839.36
27.044	0	0	0	10.49	0	0	0	0	0	0	0	0	0	27.063	49.321	54.515	97.185	161.9	179.95	260.06	356.7	443.58	531	677.67	753.74	867.28	1067.9	1218.8	1378.5	1543.4	1747.5	1997	2129.5	2390.5	2521.8	2642.4	2770	2985.8	3227	3349.8	3428	3586.6	3671.9	3692.1	3749.5	3756.4	3788.2	3933	3897.3
0	0	2.7074	10.712	10.18	15.251	0	0	0	0	0	0	1.7562	0	0	2.1642	0	0	0	0	0	0	1.6909	29.388	70.165	121.17	205.7	300.97	277.6	534.88	692.74	624.2	822.79	975.4	1264.9	1444.3	1384.8	1988.7	1998.2	2138.7	2475.7	2672.8	2823.4	2964.6	3045	3089.9	3264.6	3284.1	3412.6	3374.6
0	0	0	0	13.191	144.51	234.98	473.25	648.25	797.2	1104.7	1276.2	1555	1789	1967.7	2146.3	2269.6	2447.6	2546.8	1765.3	1808	1979.7	1963.1	2108.4	2200.3	2771.9	2786.1	2840.9	2853.8	2879	3120.3	3068.9	3166.9	3155.8	3111.2	2871.4	2992.9	3117.1	3228.3	3217.7	3164.8	3310	3233.8	3309.1	3253.3	3254.5	3288.3	3349.6	3286.7	3286.8
0	0	0	0	2.7286	64.306	87.448	178.01	239.42	295.42	352.9	430.52	485.23	522.54	554.68	589.94	702	687.25	666.6	691.95	739.1	804.12	845.03	926.01	956.2	1026.3	1211.3	1092.5	1204.3	1299.7	1492.1	1628.3	1658.9	1675.9	1802.4	1861.7	2026.8	1998.8	2099.6	2142.3	2070.8	2175	2252.5	2267.3	2349.4	2454.4	2412.7	2495.3	2356.5	2364.8
11.549	4.2329	0	0	10.158	0	0	2.012	0.57868	23.109	37.445	77.121	97.067	144.36	199.1	247.88	323.66	399.26	475.91	554.67	678.66	781.59	917.33	1045.1	1119.9	1284.1	1403.3	1512.9	1671.9	1840	1958.4	2049.9	2202	2239	2416.8	2401.7	2427.6	2480.7	2587.2	2640.1	2833.3	2697.9	2718.3	2720	2821.7	2805.3	2770.3	2745.3	2918.5	2964.8
0	4.9573	0	4.5362	4.8306	0	2.3416	2.4881	0	0	0	0	0	0	0	2.7273	19.227	29.012	43.234	71.916	94.905	123.02	166.53	196.59	247.74	295.94	354.27	430.08	544.36	614.16	722.62	824.92	844.38	1132.5	1320.8	1329.6	1444.7	1854.6	2022.4	2116.7	2241.4	2448	2632.6	2725.7	2734.8	2875.4	2972.2	2934.6	3038.2	3071.1
0	0	0	0	0.19155	96.734	172.09	242.1	351.63	342.92	536.75	535.6	659.64	717.7	898.88	974.16	1195.2	1200.9	1269.7	1314.9	1352.5	1398.5	1478.1	1354.1	1380.3	1399.1	1377.8	1434.4	1475.2	1527.3	1358.1	1564.3	1427.3	1487	1475.9	1415.8	1356	1575.6	1566.9	1630.3	1691.4	1609.7	1649.2	1740.2	1715.7	1946.2	1749.2	1747	1869.3	1874.6
0	0	0	86.104	199.85	283.5	353.35	489.04	417.45	435.02	457.31	488.88	610.59	664.51	766.49	837.23	660.13	851.57	902.7	956.61	904.73	1072.5	1218.3	1355.5	1418.3	1777.2	2229.6	2490.8	2528.4	2914.4	2997.6	3147.9	3235.2	3338.4	3563.1	3941.8	3915.2	3957.7	4111.9	4174.9	4135.8	4176.5	4389.7	4573	4576.7	4545.7	4460.7	4601.7	4604.2	4611.6
1.8693	6.4113	0.96729	0	0	0	2.2942	0	0	0.52092	5.7623	19.768	47.294	58.349	80.111	115.86	147.04	180.76	247.23	293.57	355.72	382.61	452.79	482.19	579.9	650.81	718.05	835.92	951.46	1086	1213	1334.8	1510.5	1628.8	1719.9	1902.7	2082.3	2213.9	2387.7	2545.2	2489	2501.6	2766	2602.9	2788.7	2736.7	2694.1	2723.2	2707	2710.6
0	0	0	0	0	39.079	95.132	173.15	292.35	444.34	602.12	792.65	991.21	1151.9	1347.5	1478.3	1663	1839.4	2027.4	2177	2368.2	2445.9	2601.5	2687.5	2695.7	2696.5	2793.5	2828.3	2863.4	2915.3	2916.8	2901.8	2953.5	2844.4	2953.7	2963.2	2936.1	2965.7	3002.2	2976.5	2957.2	2999.5	2990.7	3009.5	2938.3	2926	3015.2	3045.9	3003.9	3055.3
0	25.871	2.3324	3.0957	0	0	0	0	0	0	0	0	0	0	0	0	0	0	0	0	0	0	0	0	0	0	0	0	0	0	0	0	0	0	11.289	22.36	47.038	51.983	59.643	91.502	126.43	160.79	151.44	175.02	184.34	206.26	221.02	228.8	232.74	231.9
0	5.3953	0	14.611	0	7.5274	0	0	0	0	0	0	0	0	0	0	0	0	1.1714	19.713	30.985	53.604	80.661	115.75	136.46	172.81	184.52	240.77	273.19	282.55	315.79	302.6	327.67	338.1	404.29	387.38	435.14	416.73	452.64	485.51	499.99	496.8	553.34	553.29	548.77	581.7	590.16	602.51	605.16	618.7
0	0.70154	0.95552	0	9.7664	5.2253	0	12.047	0	17.245	11.502	27.578	24.911	20.509	54.948	55.37	93.828	103.01	183.67	213.23	228.44	325.61	430.08	417.7	688.39	801.5	945.58	1146.5	1280	1444.7	1613.5	1758.3	2102.6	2321.3	2600.7	2739.1	2911.4	3099.2	3254.2	3570.3	3775.7	3749.7	3917.7	3978.4	4113.5	4061.5	4135.4	3689.5	4088.3	4062.3
9.3185	6.9753	0	0	0	0	0	0	0	14.365	18.817	38.717	95.929	166.36	272.6	390.48	551.06	728.37	897.93	976.61	1302.7	1523.8	1773.7	2023.6	2289.4	2401.1	2868.4	3180.3	3423.5	3625.7	4097.8	4349.2	4627.3	4827	5191.4	5571.6	5740.4	6051.4	6325.9	6511.1	6520.6	6853.1	7163.7	7156.2	7310.2	7185.3	7152	7197.6	7348.9	7566.2
0	20.43	0	15.307	33.247	22.846	0	28.637	5.581	0	0	0	0	0	0	0	21.128	18.216	64.906	40.725	59.483	54.089	66.242	37.752	31.494	61.214	70.453	101.18	101.28	120.53	132.54	175.3	213.19	207.28	277.43	288.82	303.05	371.91	462.23	473.53	501.92	579.03	588.44	620.98	680.55	687.65	695.38	689.16	705.9	755.38
0	6.7746	15.361	20.513	15.552	20.884	13.423	0	0	0	0	0.40144	0	0	0	0	0	8.3794	0	0	27.827	11.766	31.103	48.099	42.223	111.73	168.02	198.59	265.69	338.85	393.36	514.97	627.92	745.11	949.2	1064	1298.8	1401	1636.9	1752.8	1899.1	2153.1	2323.5	2423.9	2586	2675.7	2844.3	3046.1	3097.1	3108.2
6.8537	11.077	3.9844	15.195	0	0	0	0	0	0	0	28.167	82.615	130.21	215	282.46	347.37	430.15	551.6	616.86	687.21	766.17	868	962.41	1040.3	1112.2	1065.8	1060.5	1148.9	1196.3	1259	1307	1495.5	1596.8	1601.6	1682.2	1578	1718.6	1814.2	1788.4	1807.5	1817.7	1856.2	1903.6	1925.9	1894.6	1871.6	1864.9	1825.9	1833.3
0	0	0	36.511	20.561	6.2594	29.262	20.229	9.2672	7.4249	15.888	0	13.141	0	0	0	9.1615	18.176	59.969	40.857	61.043	66.741	82.077	111.35	177.78	226.34	328.34	369.05	429.56	503.1	574.63	680.62	750.32	807.39	883.8	1025.7	1059.1	1121.5	1210.2	1256	1387.4	1386.9	1375.6	1433.2	1438.2	1506.6	1462.5	1550.3	1474.3	1487.1
0	0	4.0574	3.5293	0.86331	3.4023	19.566	14.526	17.519	9.3657	16.584	22.064	7.8137	10.781	15.917	14.465	16.658	32.997	27.197	45.783	69.268	49.952	74.601	92.384	108.45	135.56	158.25	211.25	246.12	311.68	397.97	513.77	642.48	733.68	973.77	1152.1	1266.7	1426.9	1572.8	1658.9	1824.8	1932.7	2036.9	2076.1	2092.8	2215.3	2351.4	2431.1	2437.1	2555.9
0	0	0	0.0029369	0.25857	7.4195	4.3836	5.0904	12.196	11.06	19.679	19.987	19.181	19.249	19.349	15.246	21.859	38.197	48.698	69.204	98.882	130.57	174.76	235.61	290.31	341.35	404.24	471.25	545.59	593.08	640.36	689.43	788.27	851.44	916.92	996.46	1050.2	1074	1169.3	1230.6	1234.8	1303	1297.3	1311.2	1309.8	1318.7	1362.5	1407.1	1409.7	1405.2
0	0	0	0	7.8033	12.477	13.025	2.103	4.4559	0	0	0	0	0	0	3.3857	44.638	68.813	108.31	176.84	243.76	337.9	454.13	594.52	779.27	906.08	1078.9	1344.5	1415.6	1648.7	1924.6	2049.7	2333.2	2491.8	2650.1	2859.5	2942.1	3142.5	3108.9	3276.6	3392.4	3435	3545.9	3531.8	3570.6	3659.5	3719.7	3722.8	3909.1	3825.8
0	0	3.2204	7.3609	1.9616	7.514	10.435	4.1328	5.6713	0	0	0	0	5.5264	17.959	51.246	113.08	170.36	254.75	341.92	450.35	584.81	630.88	733.23	836.91	897.2	997.04	1100.2	1144.8	1191.9	1208.8	1324.7	1392.9	1396.1	1408.6	1412.5	1464.5	1491.5	1513.4	1550.9	1598.2	1611.4	1622.8	1563.8	1619.3	1621.1	1602.7	1641.2	1647.9	1628.4
0	0	0	3.2269	13.194	44.042	55.031	70.865	90.304	107.56	122.6	134.12	164.49	166.78	192.91	211.11	228.01	241.44	257.06	270.16	271.92	296.07	308.47	313.91	334.35	358.97	321.95	323.15	350.07	331.22	341.62	380.25	390.88	372.24	398.94	407.9	421.58	437.24	443.87	457	463	489.71	522.05	504.58	502	507.04	472.77	471.18	509.16	525.26
0	6.7023	16.751	6.1204	0	5.0801	3.7667	0	14.525	14.319	32.878	30.799	59.999	58.267	109.02	142	219.23	261.67	331.88	383.65	355.6	305.45	365	452.63	543.11	610.6	696.68	776.55	830.46	972.06	1045.5	1119	1191.3	1278.4	1321.5	1363.9	1418.5	1516.2	1569	1607.6	1661.3	1694.7	1727	1748.9	1779.5	1803.5	1811.7	1838.6	1838.6	1879
0	0	6.0652	27.235	28.801	27.357	25.192	34.843	26.804	22.599	7.0063	21.67	0	0	0	0	0	0	0	0	0	8.6881	5.5915	4.4759	30.402	32.203	40.882	72.707	45.309	74.94	108.24	133.63	158.85	192.49	239.97	266.78	305.68	345.67	373.94	410.42	440.47	511.8	543.03	557.88	599.55	615.04	632.97	678.35	707.83	731.11
8.7535	32.286	14.906	0	6.95	0	0	0	0	19.222	99.949	176.42	237.27	345.11	513.17	616.64	828.94	952.69	1210.6	1354	1648.8	1912.9	2118.1	2381.7	2602	2890.9	3103	3303.1	3404.3	3740.8	4333.3	4370.7	4538.4	4643.5	4845.6	5225.3	5299.1	5436.5	5425.9	5314.1	5671.5	5497.5	5448.2	5315.5	5541.1	5886	5928.8	5949.7	5642.4	5666.7
0	0	0	0	3.2675	0	28.312	29.119	0.80519	6.791	0	0	0	0	0	0	0	0	0	0	0	0	0	0	0	18.191	64.95	109.57	190.08	301.34	367.42	403.79	576.02	675.11	884.54	1015.4	1113.3	1158	1264	1365.7	1538.8	1564.8	1632.5	1704.6	1715.1	1731.9	1756.1	1811.3	1880.8	1855.2
0	0	0	0	24.316	65.852	121	150.27	172.55	209.42	241.5	263.2	270.02	305.89	344.03	376.31	403.93	427.54	462.33	511.67	553.22	598.81	642.2	698.64	729.67	740.78	803.1	819.23	789.95	884.66	888.17	909.62	960.94	1000	1031.1	1063.2	1095.2	1177.6	1176.1	1242.3	1250	1261.3	1307.2	1298.3	1411.7	1429.3	1466	1433.2	1467.4	1488.2
0	0	0	15.714	28.829	0.62391	8.6967	0	0	0	0	25.169	37.798	39.433	91.601	98.618	185.96	230.5	295.34	380.4	429.98	488.26	576.96	659.3	731.17	919.92	1068.1	902.39	1061.2	1037.8	1081	1098.9	1184.9	1329.7	1402.3	1443.5	1476.1	1529.1	1511.3	1565.4	1607.1	1604.5	1565.8	1556.7	1570	1584.6	1576.2	1600.1	1634.6	1628.4
31.012	34.253	16.749	12.624	6.5219	0	0	0	0	0	0	0	7.9362	64.363	120.36	190.06	258.27	289.58	350.56	486.97	511.3	616.89	660.45	643.53	587.54	685.98	697.87	680.08	754.05	775.05	902.98	876.25	893.3	919.41	989.13	1058	1076.3	1100.7	1132.2	1117	1197.2	1210.5	1264.2	1364.6	1376	1395	1438.4	1405.7	1400.6	1398
0	0	5.7614	0	5.0851	24.415	1.5592	8.8342	7.3926	40.062	27.651	53.473	78.24	115.01	173.15	230.01	276.74	312.7	389.88	419.34	483.11	500.59	558.9	617.18	646.95	688.44	728.03	781.53	848.71	921.69	949.83	908.98	855.95	1084.9	1144.8	1136.1	1158.6	1148.7	1187.8	1195.8	1286.8	1253.4	1310	1332.5	1277.2	1303	1233.9	1262.5	1347.5	1141
8.0672	15.3	0	2.9005	3.4118	0	0	0	0	0	0	13.656	46.975	101.75	171.33	232.01	325.11	399.55	488.84	580.19	659.45	726.25	833.44	864.34	937.66	1059.5	1092.4	1101.1	1141.5	1178.7	1207.3	1210.5	1279.5	1310.8	1350.8	1343.9	1408.9	1419.5	1409.8	1437.4	1476.5	1518.5	1559.8	1543.4	1543.6	1555.3	1614.5	1521.5	1515.3	1544.7
0	5.4835	34.436	2.9374	7.8477	3.8713	0	0	0	0	0	0	0	0	0	0	0	0	0	0	0	0	0	0	0	0	21.211	18.467	34.366	38.778	63.195	102.47	170.71	184.21	272.38	375.95	394.48	481.85	599	604.77	738.42	725.44	761.57	856.82	850.3	886.12	950.24	982.45	1064.3	1127.4
0	0	0	0	9.3013	7.4543	25.624	34.997	62.085	109.42	190.9	275.91	332.61	443.98	549.56	658.79	821.76	915.34	1000.6	1101.4	1175.5	1283.4	1335.4	1412.5	1480.3	1487.1	1544.3	1559.6	1571.1	1596.1	1620.9	1676.6	1661.2	1690.8	1701.6	1655.3	1708.7	1709.8	1731.3	1761.6	1764.7	1793.7	1753.4	1747.1	1742.5	1689.2	1707.3	1681.5	1710.7	1732.8
0	3.3229	0	12.008	4.3439	0	16.933	0	24.307	46.244	61.841	106.44	130.84	168.83	205.53	268.94	297.03	320.6	383.5	397.1	433.81	451.32	482.6	490.89	528.48	525.05	540.49	574.56	606.89	603.24	638.91	672.23	687.41	732.18	735.99	708.76	748.73	771.46	784.38	792.01	817.81	830.19	811.4	818.85	823.35	832.87	832.32	826.33	848.63	868.89
11.21	1.7819	3.1417	2.6469	0	4.5238	0	0	1.5449	0	1.659	0	0	0	1.4193	17.687	64.402	76.256	78.781	105.78	104.09	118.57	135.84	159.81	197.11	190.64	237.24	258.2	268.52	288.84	304.15	352.92	380.23	395.91	421.47	439.28	470.68	471.88	501.53	503.53	569.04	588.58	649.8	631.33	644.51	676.56	662.82	803.2	707.01	712.77
0	4.2163	0	4.357	0	6.1235	8.8426	0	19.132	21.699	43.696	70.902	108.51	155.43	207.68	320.67	398.37	541.29	680.72	804.79	949.54	1012.5	1308.2	1438.1	1618.9	1811.2	1934.7	2110.1	2254.9	2374.8	2533.1	2616.5	2664.1	2805.1	2856.4	2979.7	2945.5	3071.3	3054.3	3182.6	3249.5	3352.2	3278.5	3444	3363.6	3612.5	3530.1	3683.5	3515	3440.9
0	0	0	1.4319	96.924	246.99	259.1	343.56	386.8	502.36	464.48	455.26	453.79	533.14	599.75	673.56	735.6	819.45	930.46	1108.9	1210.4	1260.6	1462.2	1596.3	1870.6	2025.7	2191.9	2429.4	2610.2	2965	3218.2	3585.1	4000.4	4248.2	4659.2	4913	5264.4	5715.2	5777.2	6256.6	6663.6	7126.8	7240.4	7479.4	7500.1	7641.4	7808.9	7575.6	7571	7581.2
0	0	0	0	7.4639	28.806	27.578	21.753	0	0	0	0	0	0	0	0	0	0	0	0	0	0	0	0.47833	17.13	26.129	89.283	166.51	209.55	327.07	430.88	498.51	519.29	718.88	837.05	853.9	956.39	1093.5	1129.4	1221.9	1290.6	1357.2	1390.6	1415.4	1407.8	1413.5	1466	1492.7	1543.2	1518.5
0	0	0	0	17.046	34.892	97.883	145.65	177.34	300.05	411.92	529.67	650.53	802.24	921.45	1061.5	1198.2	1324.1	1409.9	1445.5	1598.8	1673	1784.3	1802.5	1898.2	1949.6	2029.2	2169.4	2147.4	2193.5	2288.6	2286.7	2371.4	2390.6	2366.2	2434.8	2449	2480.2	2528.1	2559.7	2546	2571.4	2593.4	2586.4	2605.1	2648.9	2618.9	2661.4	2588.2	2692.7
10.673	1.2888	0	1.6602	0	14.908	0	0	0	0	15.513	0	0	0	0	0	0	0	0	0	0	0	0	0	0	6.1854	20.248	50.481	50.309	72.385	121.07	180.21	272.14	324.13	383	393.95	446.98	479.6	545.45	585.99	619.8	631.33	675.99	699.53	726.29	754.92	760.97	836.38	814.19	814.17
2.5635	0	46.179	58.805	0	0	28.083	0	0	0	0	0	0	0	0	0	0	0	21.6	53.921	65.412	79.584	111.2	139.7	227.4	275.36	346.42	486.14	568	693.78	781.68	935.29	980.66	1128.4	1249.1	1475.8	1326.3	1576.4	1703.9	1801.3	1888	1879.2	1926.8	2029.8	2107	2083.9	2097.1	2145.8	2190.3	2174.7
0	0	0	0	1.1847	6.9831	4.0867	0.59627	3.5903	8.2677	12.517	0	5.4152	0	0	1.4515	2.7643	4.4077	14.666	34.823	42.071	62.154	101.63	146.92	203.46	270.43	375.6	405.8	508.34	660.51	802.28	934.68	1083.7	1278.4	1373.1	1462.9	1717.6	1862.7	1984.6	2298.6	2430.6	2539.2	2514.9	2732.8	2830.5	2909.1	2818.1	2897.7	2903.8	2899.7
13.813	24.717	14.846	0	0	0	0	0	16.871	34.788	76.697	137.16	224.54	319.36	460.41	587.24	731.58	890.08	1069.6	1342.6	1577.7	1775.1	2049.4	2286.5	2482.6	2646.4	2898.7	3228.5	3427.2	3630.4	3856.7	4161.3	4476.5	4694	4922.8	5140.1	5480	5524.1	5700.1	6119.8	6127	6182.4	6561.4	6614.8	6709.8	6984.3	6902.7	7017.1	7183.6	7148.7
0	3.8364	0	11.103	41.458	13.195	29.708	29.319	111.99	157.89	232.75	362.57	453.61	550.45	774.05	810.85	1065.4	1121.2	1202.7	1359.8	1432.4	1623.8	1748.4	1761.7	1817.6	1997.6	1998.8	2009.1	2116.9	2116.3	2177.7	2229	2226.3	2228.4	2354.4	2296	2382.3	2451	2281.6	2491	2559.1	2589.4	2537.6	2651.3	2600.1	2537.7	2491.9	2332.5	2304.5	2088.1
0	0	3.9396	32.485	36.934	16.768	9.4718	3.8583	0	0	0	0	0	0	0	0	38.68	129.85	230.46	499.63	393.97	778.93	497.03	585.18	706.34	736.75	807.23	871.87	915.55	984.94	1046.3	1131.4	1249.5	1289.8	1365.5	1525.9	1582.3	1595.7	1669.4	1737.6	1865.4	1951.9	1943.2	2020.2	2031.7	2023.5	2020.4	2079.6	2075.8	2064.6
0	0	0.060112	0	7.6045	4.6859	0	1.9994	0	19.722	26.684	45.928	60.172	99.631	135.55	163.46	216.19	287.73	330.69	423.98	503.36	561.63	626.99	674.42	738.83	801.65	912.56	955.36	1049.4	1139	1228.4	1293.8	1436.9	1498.1	1624.3	1719.1	1863.2	2017.3	2149.2	2274.7	2411.9	2558.2	2688.4	2817.6	2836.5	2928.1	3006.1	3031.5	3180.1	3200.4
43.639	29.977	4.2783	0	2.4375	2.0543	0	0	0	0	27.549	58.136	82.075	112.36	138.42	151.16	202.36	219.38	277.71	331.15	341.14	445.2	473.52	522.94	563.42	570.17	640.69	662.82	714.06	775.88	804.08	818.33	855.58	911.74	949.93	986.66	1047.1	1072.2	1116.2	1157.7	1189.9	1226.8	1292.3	1346.8	1383.7	1417.4	1422.2	1428.9	1452.6	1481.2
0	0	1.793	0.89659	0	0	19.905	50.111	96.927	149.69	230.95	333.32	449.16	568.44	680.84	768.12	916.43	1010.9	1158.5	1240	1375.8	1521	1632.3	1776.5	1796.3	1847.4	1921.5	2001.8	2135.9	2269.3	2253.8	2358.3	2067.3	2377.5	2231.6	2229.1	2456.8	2386.7	2506.2	2461.7	2473.8	2530.5	2552	2554.2	2670	2778.4	2753.5	2986.1	2904.1	2983.4
0	0	0	87.017	250.62	0	0	0	0	11.63	59.884	120.81	213.96	272.43	359.33	416.86	481.96	545.76	590.71	641.08	701.76	721.9	754.03	782.78	837.53	869.22	896.61	1000.7	995.62	1068.9	1154.3	1175.7	1205.4	1297.2	1320.8	1372.8	1482.1	1515.6	1638.1	1690.3	1740.6	1745.1	1733.3	1749.7	1798.3	1806.2	1823.3	1821.2	1822.8	1835
0	0	0	12.822	0.30107	19.732	0	0	0	0	0	0	0	0	0	0	0	0	0	0	0	0	0	0	0	13.408	45.95	100.27	172.63	288.91	367.3	424.78	567.16	669.17	796.6	891.47	966.62	1181.4	1222.7	1299.3	1318.6	1460.8	1343.5	1418.8	1547.6	1754.6	1539.4	1561.5	1720.4	1662.9
0	6.5506	6.3291	4.0832	0.056322	0	0	0	0	0	0	0	0	0	9.8404	20.464	29.646	84.09	140.01	175.43	251.57	307	358.47	479.06	561.25	633.73	704.03	891.83	910	1023.9	1164	1288	1394.8	1437.3	1534.1	1678.2	1791.7	1750.4	1829.3	1871	2032.7	2171.2	2164	2172.1	2228.9	2372.7	2453.8	2440	2565.2	2657.9
0	0	0	0	7.7155	83.033	31.019	78.631	78.603	61.243	65.593	40.452	63.91	52.003	56.797	45.228	50.566	40.649	35.868	39.471	29.23	51.754	81.115	87.034	109.96	117.35	157.59	185.34	222.68	291.96	378.48	466.74	554.32	638.35	706.79	812.84	883.96	994.36	1039.5	1098.8	1184.4	1197.7	1233.8	1310.6	1341	1392.1	1418.8	1457.4	1473.6	1523
0	0	0	3.6644	6.9713	2.7091	0.99836	2.0461	0	0	0.71721	0	2.707	4.7823	0	0	0	0	2.8222	0	0	0	0	0	3.3555	0	0	0	0	21.726	30.708	72.106	132.83	219.59	356.08	355.29	341.89	393.6	454.55	462.11	487.03	525.24	564.02	579.32	609.81	623.13	635.01	648.04	686.64	692.11
0	0	3.3553	3.7019	3.8188	2.6865	11.086	0	5.5863	1.9268	3.8728	27.178	47.979	70.537	104.9	156.12	215.39	255.75	303.18	356.34	377.72	429.11	442.65	501.78	527.76	547.91	582.26	611.23	614.43	633.66	676.15	679.88	734.82	755.46	753.15	776.77	781.99	787.45	791.86	796.34	809.34	812.52	826.33	817.85	829.19	839.93	831.9	851.75	836.97	861.64
8.7573	16.588	0	0	0	10.078	0	0	6.9903	6.266	1.7101	0	1.0095	13.128	4.9166	3.6505	10.597	7.146	21.776	31.362	41.044	74.823	83.557	112.76	137.98	162.87	192.45	202.34	223.18	251.99	267.08	291.11	337.04	365.23	381.44	394.8	431.04	426.49	432.25	449	431.57	465.43	444.93	480.75	458.52	486.38	502.67	498.8	481.33	475.03
0	7.9484	2.8888	0	0	0	0	0	0	9.6848	26.696	39.728	58.892	78.506	92.614	127.67	138.21	170.3	171.99	197.5	225.87	224.44	264.13	316.71	327.04	358.58	394.83	409.33	419.47	456.98	505.8	548.99	550.47	523.13	557.38	575.89	582.08	590.39	612.27	620.16	646.27	693.53	718.73	739.47	730.66	730.18	720.65	743.23	760.54	787.86
9.0887	3.9765	0	0	0	0.078921	0	1.2351	0	0	0	0	0	3.9622	11.208	20.962	51.583	79.746	106.48	145.13	196.59	224.83	274.41	282.55	366.45	376.57	381.1	446.55	498.64	576.22	642.57	693.75	739.4	807.68	880.61	963.25	1058.7	1119.4	1184.7	1266.5	1312.5	1351.7	1381.3	1491.9	1503	1532.4	1523	1573.5	1549	1597.7
0	0	6.6294	12.472	0	0	0	0	0	0	0	0	0	0	0	0	3.8236	23.365	63.508	119.75	186.34	259.88	328.18	395.29	412.79	466.23	554.25	592.75	683.26	739.78	793.7	871.31	937.31	994.61	1024	1140.9	1114.1	1157.9	1136.5	1134.7	1205	1178	1230.7	1196.6	1187.7	1207.6	1242.6	1232.1	1207.1	1199.8
11.721	15.294	2.4158	0	18.931	0	0	0	0	0	0	0	0	0	0	0	0	0	0	0	0	0	0	0	0	0	0	0	0	0	0	0	9.9572	95.346	108.49	198.65	223.34	379.05	375.63	389.52	397.82	345.27	409.61	431.76	468.34	505.33	595.73	639.68	676.17	659.13
5.1691	16.291	0	0.70354	4.6076	0	0	0	0	0	22.675	39.908	41.253	72.981	85.256	127.48	163.54	194.23	237.06	284.75	338.4	368.01	392.72	453.89	493.13	559.41	591.07	618.72	633.6	698.42	738.62	791.08	755.38	848.24	877.33	882.67	903.49	948.07	988.51	989.42	1009.5	1033.2	1035.2	1039	1074	1040.3	1112.7	1117.8	1109.3	1100.2
0	0	7.4156	4.8941	3.7014	7.4322	23.347	29.011	26.582	34.866	47.984	45.912	47.323	55.563	75.916	70.052	77.807	84.355	77.712	100.59	104.09	87.776	106.79	117.16	117.48	124.7	152.73	164.79	184.79	223.61	282.39	329.94	416.12	500.45	713.34	801.05	941.28	1052.2	1210.4	1331.7	1394.3	1473.7	1644.1	1807.3	1803.9	1937.7	1940	2085.8	1995	2059.3
0	0	0	0	0	26.786	27.593	31.662	18.935	24.452	14.993	16.902	8.8319	10.863	15.216	1.4735	6.4321	0	22.731	31.625	66.343	121.74	215.19	298.1	443.81	632.41	954.65	1432.8	1718.2	2141.6	2289.5	2689.3	3069.3	3430.5	3853.6	4111.5	4260.4	4456.8	4730.4	5111.7	5420.8	5509.9	5528.3	5663.1	5600.2	5571.1	5822.1	5679.6	6011.3	6106.9
0	0	0	0	9.921	3.9014	19.168	4.3263	11.301	6.8188	21.94	14.458	15.599	14.951	16.429	23.636	43.663	55.987	61.183	69.23	62.5	43.649	34.227	36.035	46.265	58.598	50.923	61.35	64.403	84.55	120.81	144.69	198.64	271.55	350.55	401.9	445.89	532.51	604.93	682.15	730.21	819.02	845.5	925.6	949.62	1051.1	1065.8	1131	1165.5	1212.8
0	0	0	0	3.4758	13.47	14.961	14.179	23.269	22.609	22.95	84.542	123.1	131.15	69.611	76.553	77.693	82.508	75.662	76.774	94.234	105.2	136.29	182.35	231.5	327.95	411.32	480.45	604.2	769.38	900.79	1087.6	1377.2	1272.7	1649.9	1849.1	1968.9	2105.6	2291	2410.4	2498	2571.2	2658.3	2816.9	2907.2	2961.3	2997.8	3129.2	3134.3	3076.4
0	0	0	1.743	13.312	0	28.867	0	0	0.35322	0.037989	0	0	0	0	0	0	0	0	0	0	0	0	0	0	0	0	0	16.834	46.285	122.62	169.73	252.86	334.99	409.15	455.61	549.22	653.65	717.06	803.11	866.52	965.75	991.18	1084.9	1160.6	1201.5	1288.6	1294.8	1358.6	1413.2
0	4.5233	0	0	0	1.9472	1.0538	0	0	8.0825	9.3673	40.26	57.479	81.851	145.7	171.9	245.96	270.95	316.18	366.15	426.64	473.27	506.72	531.01	572.07	613.25	639	684.08	705.65	694.2	718.1	779.11	793.84	792.86	812.72	827.21	797.52	834.79	857.46	885.05	848.97	878.66	900.98	902.22	910.64	914.42	900.47	930.49	941.8	931.31
0	0	0	0.40371	0.39676	9.4529	23.597	37.015	41.15	61.271	85.658	104.07	126.56	161.06	198.08	244.57	297.61	346.4	397.06	474.87	542.56	587.97	662.8	762.25	817.37	921.15	1014.8	1107.2	1203.5	1259.5	1345.3	1430.4	1507.7	1617	1737.1	1850.6	1957.1	1930.2	2009.5	2102.4	2169.4	2305.9	2287.2	2399.8	2487.5	2537.7	2514.9	2579.1	2628	2663.3
0	0	0	3.5582	12.09	5.9983	14.619	10.97	18.277	17.858	20.182	39.522	60.467	82.17	122.59	137.6	164.32	186.53	204.94	214.53	216.68	218.47	227.65	256.52	283.49	303.45	325.2	359.45	389.74	425.74	505.77	569.44	638.34	707.76	772.03	833.49	887.91	1000.7	1040.2	1131.1	1193.4	1229.3	1324	1358.9	1387.4	1424.7	1414	1422.4	1515	1523.5
0	0	0	0	22.563	69.485	96.534	126.59	175.53	222.28	248.56	280.08	309.29	357.69	412.41	439.99	491.44	610.42	641.14	705.91	707.44	740.09	768.1	744.43	746.2	761.01	806.72	763.43	758.1	782.84	756.64	822.8	820.79	797.87	850.25	867.85	905.28	803.04	877.9	826.01	851.42	816.8	837.79	850.77	808.5	864.16	820.58	771.19	834.32	813.05
0	0	14.827	0	4.0917	0	14.985	15.114	0	0	0	0	44.765	20.376	37.255	55.742	65.171	67.965	70.879	85.811	91.76	93.473	79.44	95.632	116.25	114.57	123.84	127.44	143.3	151	157.95	160.92	176.61	177.5	220.93	237.69	258.73	284.16	348.02	353.91	341.5	383.16	382.29	451.03	408.01	410.09	403.34	374.92	376.77	373.51
0.60816	7.1347	0	7.4024	2.9625	0	0	1.2559	0	0	0	0	0	0	0	0	0	0	0	0	0	0	0	0	16.817	24.539	18.965	54.068	50.61	75.867	112.35	128.94	143.9	163.02	209.32	216.34	255.99	278.88	290.6	311.82	329.38	368.45	383.6	391.69	410.26	412.99	402.28	406.45	407.79	429.21
6.5208	0	8.8289	1.2462	0	0	0	0	0	0	0	41.211	108.47	158.41	219.09	271.31	369.94	444.87	535.35	608.56	698.85	775.02	873.19	1007.5	1030.2	1176.4	1271.2	1416	1568.5	1702.3	1806.5	1943.3	1879.6	2221.9	2376.9	2527	2695.1	2950	2770.5	3068.4	3167.9	3276	3505.6	3555.4	3531.3	3639	3610.7	3744.6	3715.3	3815.6
2.2982	2.0398	0.82589	0	0	0	4.7341	5.3593	34.912	43.447	58.288	62.472	84.584	81.836	133.46	228.11	178.31	140.55	144.07	140.52	147.79	187.96	198.16	214.05	228.17	244.91	295.56	299.66	356.53	391.55	436.11	474.26	510.07	569.12	585.61	592.94	656.24	683.13	695.92	716	725.83	806.92	814.85	851.45	864.25	903.41	878.93	904.04	937.59	906.95
0	0	4.0743	0.14265	0.061542	1.2689	6.3371	0	5.4496	16.29	17.151	17.954	25.446	20.254	20.346	30.743	26.961	30.633	33.072	35.833	28.382	36.342	46.097	58.141	95.085	103.44	139.19	157.65	189.58	217.12	266.12	298.83	349.13	434.49	490.77	585.72	674.46	749.6	848.83	941.86	1065.9	1230.8	1291.1	1377.2	1472.2	1640.4	1689.6	1755.1	1777.8	1858.5
0	0	2.5568	0	14.638	15.631	6.2287	12.556	0	0	34.584	45.374	50.546	97.617	87.164	128.32	179.24	207.35	244.68	256.15	339.98	347.85	367.83	407.09	392.82	416.63	445	442.38	498.79	496.74	537.77	580.39	629.85	694.89	751.35	828.52	864.22	921.99	918.78	1073.8	1112.9	1172.5	1201.8	1281	1321.5	1368	1419.4	1480.4	1475.3	1510.1
0	18.381	0	0.66561	3.5639	0	0.73646	5.4089	2.0142	0	0	0.42127	0	16.362	4.6315	13.758	0	0	13.489	27.414	27.262	53.915	78.831	100.11	141.07	177.94	223.87	237.05	281.8	322.09	389.27	460.17	507.03	569.79	614.75	678.96	700.27	730.32	773.13	832.07	852.43	889.46	862.15	900.34	905.44	938.17	935.63	952.67	937.14	917.57
0	0.14993	0	0	2.2531	6.6311	14.324	8.052	0	0	0	17.566	59.779	48.954	121.22	166.11	176.82	287.17	365.9	416.65	467.95	541.31	610.31	694.49	797.45	895.29	979.38	981.72	1002.4	1094.4	1167.3	1283.2	1292.2	1309.5	1397.3	1545.2	1143.3	1637.6	1871.5	1791.5	1926.3	1999.5	2018.2	2053.7	2125.7	2105	2207.4	2255.1	2312.7	2351
0	25.987	4.7005	11.774	0	0	0.16052	17.823	7.7129	51.846	87.12	118.74	170.78	222.18	271.03	331.96	428.39	471.3	512.06	548.45	621.94	672.91	716.8	770.48	862.06	893.74	973.98	1085.3	1132.8	1170	1249.4	1325.4	1438	1499	1499.6	1573.9	1616.6	1668.7	1720.8	1771.9	1835.1	1843.7	1897.3	1842.5	1918.2	1938.8	1906.8	1877.1	1843.9	1869.1
0	0	0	23.045	36.491	36.727	50.883	61.702	79.621	86.973	58.947	76.525	57.141	58.291	69.22	59.367	77.218	88.265	92.741	92.399	117.72	170.35	156.1	203.88	230.31	362.85	414.44	465.47	597	744.53	868.96	960.56	1011.2	1248.8	1413.4	1447	1579.1	1732.8	1884	1971.4	2029.3	2140.2	2201.3	2262.2	2346.4	2399.3	2430.1	2485.9	2410	2455.6
0	0	0	0	28.713	51.639	48.262	63.499	93.486	111.99	187.35	261.18	290.66	445.51	599.03	725.73	857.51	974.07	1121.6	1202.9	1375.4	1507.7	1652.6	1827.4	1850.6	1982.6	2065.8	2148.7	2281.8	2407.4	2414.2	2587.1	2491.8	2583.5	2605.5	2629.2	2754.2	2710.6	2818.9	2915.9	2914.6	2910.8	2981.4	3009.1	3027.1	2993.8	3051.1	3091.4	3058.6	2994.6
0	0	10.651	5.5936	2.3227	0	0	0	0	0	0	0	0	0	19.895	56.896	117	158.59	229.02	286.11	347.53	434.93	539.35	660.67	763.82	896.44	1036.2	1160.9	1206.4	1348.3	1470.1	1692.5	1824.2	1962.3	2082.9	2299	2363.2	2738.4	2786.5	2853.5	2929.1	2963.8	3162	3108.3	3277.7	3328.4	3442.7	3517.9	3555.3	3508.6
0	0	0	9.1815	10.675	4.7509	8.827	10.782	11.779	15.626	28.135	25.429	38.335	50.468	81.551	118.18	163.62	203.41	249.2	307.05	363.39	419.1	461.35	494.69	562.67	590.22	629.06	689.43	729.73	776.4	825.84	849.02	862.45	853.84	903.05	887.89	899.4	894.73	888.66	920.16	939.22	944.93	938.75	927.23	847.39	853.53	882.86	866.33	851.2	856.54
11.028	14.565	0	3.7707	0	0	0	0	0	0	0	0.53421	4.4671	42.651	68.579	93.781	108.49	140.27	181.62	217.44	264.57	332.86	339.1	379.27	389.61	408.15	458.63	488.92	513.9	546.91	617.69	682.78	701.94	780.51	827.47	834.88	896.37	887.79	895.61	939.69	953.24	963.41	1001.8	977.3	995.4	1012.1	989.37	1013.8	1024.9	1005.1
0	0	4.2206	0	6.4744	2.4871	0	0	0	0	0	0	0	0	0	0	12.162	25.579	42.116	61.736	102.28	123.47	147.4	202.46	229.08	269.43	317.56	371.8	409.15	455.59	506.85	566.25	630.17	685	736.31	776.22	845.7	891.88	960.22	1028	1098.9	1142.7	1170	1200.1	1263	1323.6	1381	1379.3	1347	1354.7
6.2105	5.5938	4.3318	0	0	0	3.665	0.28514	0	0	0	0	0	0	7.7165	34.081	81.563	136.34	224.93	303.69	430.88	605.9	769.61	947.78	1204.4	1432	1761.1	2072.4	2424.1	2729.1	3109.1	3446.3	3854.5	4164.5	4583.6	4793.2	5079.1	5350.4	5666.6	5944.7	6095.2	6476.2	6586.9	6706.5	6751.1	6760.2	6919.6	6843.8	7029.1	7107.6
0	0	0	6.9071	0	2.0897	3.1435	5.3373	0.49899	1.0362	3.3826	0	2.6513	1.6397	5.1459	0	12.135	22.785	48.258	70.602	97.184	122.12	175.36	214.86	259.89	301.88	328.84	379.99	411.55	450.93	460.97	531.99	525.63	578.79	621.22	634.76	656.13	678.58	714.37	723.38	732.63	691.81	750.21	743.6	735.06	795.11	803.13	801.1	843.32	815.99
0	0	31.115	31.032	13.338	0	3.9761	17.333	0	116.64	198.45	297.18	427.74	535.28	732.31	817.04	950.62	1065.3	1253.6	1324.5	1438.6	1503.1	1456	1612.2	1780.3	1724	1905.1	2032.3	2108.6	2155.6	2101.8	2139.5	2194.7	2152.8	2169.8	2241.9	2255.6	2214.1	2279.8	2289.7	2370.5	2299.3	2291.6	2295.7	2320.2	2328.5	2292.1	2297.9	2225.8	2225.5
0	0	9.3902	20.237	35.01	35.123	53.982	60.442	43.278	57.394	69.709	54.866	90.175	63.91	73.663	80.266	91.692	70.524	72.414	65.24	83.902	108.65	93.231	108.28	141.3	173.08	217.31	250.4	250.51	386.74	381.48	436.45	490.89	441.86	543.73	612.39	671.71	671.19	661.85	702.65	750.38	750.25	767.94	783.38	794.04	820.8	849.35	809.07	804.22	791.46
3.5803	16.964	6.0786	0.22291	0	0	0	0	0	0	0	0	0	0	0	10.267	15.098	33.74	56.372	71.701	93.856	130.24	145.94	192.15	218.52	259.36	304.21	334.27	362.65	389.01	425.63	476.67	527.38	583.33	588.42	620.84	694.36	717.11	749.33	780.7	824.77	874.25	903.4	968.22	958.93	988.42	998.87	1049.5	1033.9	1034.5
0	0	0	6.8342	1.574	7.3314	18.599	52.647	73.833	129.95	175.73	213.21	272.08	323.69	358.52	394.21	434.33	478.14	516.12	490.7	543.52	531.29	540.41	569.35	567.74	552.12	581.76	592.29	591.56	592.69	563.7	568.62	581.42	575.48	560.95	567.85	579.54	558.29	567.26	553.11	559.63	533.81	528.12	549.35	541.32	567.08	563.87	553.19	526.65	543.23
0	0	0	10.322	37.15	51.727	86.14	79.484	74.642	75.99	78.539	91.619	82.515	95.83	100.94	98.643	125.15	111.04	186.11	155.28	179.11	149.89	176.18	166.05	191.66	213.92	230.24	271	285.02	307.79	328.19	375.53	385.73	429.81	490.35	478.69	516.25	542.38	583.88	662.9	688.58	720.63	714.96	761.1	787.55	844.82	843.68	873.95	855.51	871.76
0	13.605	0	0	5.3918	5.9405	3.5679	17.595	37.537	54.599	94.953	113.71	130.11	146.08	142.07	124.06	139.83	183.8	199.84	216.53	254.3	289.61	281.6	338.69	402.37	392.35	400.24	377.86	409.22	399.07	511.66	489.9	526.28	521.74	581.33	642.58	651.07	636.75	686.4	696.91	728.54	869.24	857.58	905.51	935.18	906.36	935.63	905.05	892.68	955.07
0	6.2916	3.4571	0	0	2.2881	0	0	0	0	6.6313	11.147	22.881	28.319	43.306	67.164	88.055	126.43	156.15	171.97	198.3	234.49	248.58	261.23	294.95	305.67	369.11	388.56	403.38	434.03	470.44	493.71	504.68	521.26	563.58	606.85	649.7	658.43	718.15	799	857.44	906.96	996.94	1048.9	1058.5	1126.3	1126.3	1168	1142.1	1165.2
23.748	11.319	0	0	0	0	0	0	0	0	0	0	0	2.736	10.531	23.369	50.486	72.256	102.38	137.09	179.01	220.64	261.51	325.13	361.09	419.05	484.64	529.66	594.64	668.28	746.54	812.75	895.55	979.97	1012.2	1091.8	1167.9	1201.2	1254.8	1283.4	1332.5	1382	1415.8	1477.3	1485.5	1558.6	1541.1	1586.6	1660.8	1626
0	0.12264	0	0	0	0	18.488	28.37	28.06	31.615	66.597	108.3	173.11	266.39	356.15	452.28	588.15	665.68	825.94	947.25	1084.6	1193.8	1358.1	1477.6	1661.7	1824.8	1947.3	2100.3	2200.8	2395.4	2332.6	2493.1	2708.7	2833.7	3093.1	3167.3	3405.9	3481.6	3812.7	3683	4132.1	4049.6	4259.8	4364.8	4329.3	4402.3	4385.6	4390.2	4482	4533.1
0	4.5197	0	0.049043	7.853	19.356	42.938	26.577	4.355	1.9766	21.402	42.709	69.566	121.19	216.11	318.08	447.12	603.14	762.99	922.86	1100	1211.4	1299.3	1479.7	1630.9	1787.4	1943.1	2081.5	2231.1	2172.8	2349.5	2403.5	2487.4	2570.7	2677.2	2793	2856.7	2973.9	3036.3	2981	3073.3	3028.2	3142.4	3100	3058.1	3076.2	3024.4	3074.9	3081.2	3072.1
0	0	0	2.1486	21.813	10.729	8.006	5.0468	29.916	52.196	62.993	83.406	106.44	107.03	147.19	164.35	195.96	208.24	207.94	237.57	244.77	252.3	270.03	303.18	317.8	374.45	421.76	453.44	482.78	548.38	599.6	673.95	704.05	746.64	829.27	954.16	1026.1	1124.1	1135.2	1230.3	1277.2	1290.2	1306.1	1356.8	1414.3	1446.9	1483.5	1513.6	1530.1	1541.6
0	0	0	0	2.3473	17.587	34.947	22.786	19.359	17.059	24.192	11.611	13.281	10.409	11.197	12.993	1.4068	0	0	2.069	0	0	0	0	0	0	1.4817	10.553	32.41	56.126	87.842	129.5	189.13	262.87	349.41	451.13	580.23	677.79	833.91	886.76	976.52	1055.5	1168	1265.2	1369.7	1452.2	1485.8	1496.4	1524.4	1527.4
52.659	14.765	0	0	0	0	0	0	0	0	0	0	2.9564	53.108	92.468	104.4	182.91	217.88	305.74	341.88	438.18	459.17	465.33	581.95	639.58	661.24	706.7	755.1	788.6	897.71	937.25	1038.6	860.56	1131.5	1311.1	1387.8	1452	1491	1603.4	1666	1756	1780.7	1836.3	1863.3	1986.6	2052.7	2084.3	2172.1	2215	2231.2
0	0.055881	4.4109	6.4113	0	0	0	0	0	0	0	0	0	0	39.441	89.151	139.67	157.37	238.92	288.44	391.71	416.2	483.48	565.05	630.61	695.71	747.76	807.64	920.72	955.99	1044.9	1084	1167.6	1230.3	1369.8	1455.4	1569.8	1653.8	1749.6	1769	1882.6	1958.3	2111.8	2229.6	2269.6	2370.4	2316.7	2339.4	2335.1	2366.9
12.113	6.9667	4.7542	0.66337	0	0	0	0	0	24.442	62.631	111.48	195.47	278.05	387.93	512.54	622.49	805.12	961.37	1127.2	1276.7	1447.5	1668	1750.5	1926.5	2156.7	2333.6	2433.4	2671.8	2766.1	3031.7	3109.3	3386	3536.4	3612.7	3779	4031.5	4264.1	4443	4609.7	4780.6	5044.1	5179.2	5184	5239.2	5455.8	5726.9	5781.8	5899.3	5987.9
0	0	0	0.04612	5.7803	0.19665	6.2908	0	0	6.1137	0	0	0	0	0	0	0	5.1203	0	1.6104	0	0	0	0	0	0	0	0	0	0	9.3882	38.012	81.592	134.22	184.28	280.51	359.98	471.15	553.71	630.33	709.7	827.73	943.13	1013.6	1106.7	1191	1257.3	1321.3	1385.9	1394.7
0	0	0	0	78.351	0	109.4	78.088	0	0	78.729	0	0	0	0	0	0	0	0	0	0.86366	45.382	178.26	241.35	228.46	274.12	246.84	295.78	303.77	335.97	353.04	340.57	405.93	453.67	478.12	576.83	624.16	650.86	707.35	778.02	810.82	895.79	978.72	994.38	1062.3	1169.3	1284	1395.4	1199	1267.7
0	9.9653	0	0	0	9.8653	7.03	0	25.654	61.834	62.724	58.659	58.244	71.919	103.26	105.52	108.86	129.38	136.43	134.64	132.4	159.85	161.52	192.87	220.75	243.7	296.58	319.65	338.13	384.11	432.94	463.84	510.87	584.04	617.32	646.94	711.86	705.25	751.98	709.02	738.67	769.65	779.29	796.71	814.42	820.53	835.78	842.26	823.53	806.61
0	1.2059	0	0	10.351	15.772	18.292	3.9723	7.9997	19.476	20.159	19.575	26.51	48.388	68.353	83.505	97.425	113.24	125.77	154.86	177.61	204.59	223.17	256	288.04	334.76	359.11	385.5	388.86	475.57	453.09	501.55	518.25	552.52	548.61	572.44	628.44	648.87	645.64	691.18	717.42	734.26	765.7	758.71	767.82	780.49	811.65	781.52	830.2	831.93
0	0	0	38.118	44.765	48.202	69.363	72.424	69.983	113.4	157.65	271.1	359.46	433.4	624.07	686.79	797.52	906.53	1060.8	1256.6	1251.1	1383.2	1466.6	1535.6	1590.1	1582.1	1729.8	1768.2	1824.9	1881.6	1881.1	1928.1	1984	2000.7	2028.2	2076.3	2078.6	2093.3	1810.1	1818.5	1814.8	1921	1893.8	1867.1	1916.8	1880.4	1913.5	1912.5	1864.1	1858.1
0	0	0	0	1.3918	13.145	27.352	42.197	72.92	109.43	129.5	164.46	194.81	220.44	266.62	281.91	303.28	342.89	376.88	411.96	446.36	542.43	533.92	502.4	555.54	564.91	580.19	601.11	610.24	607.67	613.07	655.83	698.13	688.57	656.27	642.28	654.35	649.8	647.31	661.53	654.12	665	675.73	660.16	688.01	652.57	648.25	690.29	698.24	700.89
0	5.2829	3.4878	2.7142	0	0.52007	0	5.0638	0.61713	0	0	0	2.8834	17.428	18.575	22.071	40.419	53.249	100.4	126.86	171.12	202.52	246	269.18	306.6	347.21	421.94	455.54	491.07	570.19	631.94	668.76	753.11	847.34	924.21	974.34	1031.9	1134.3	1178.6	1271	1297.8	1330.7	1439.9	1519.6	1538.9	1603.9	1664.9	1674.2	1700.2	1749.1
0	16.771	8.0185	5.7177	0	0	1.0124	0	0	0	0	0	0	6.5838	31.191	67.281	123.83	183.68	263.33	368.32	475.74	600.54	729.09	935.92	1110.3	1358.8	1609.6	1906.5	2192.3	2549.3	2840.5	3205.6	3534.1	3838.3	4167	4555.3	4894.9	5077.3	5323.6	5359.9	5413.2	5851.5	5774.8	5967.9	5963.4	6110.2	6028.5	6107.1	6044.9	6072.5
0	3.4292	1.9073	3.1713	5.8062	2.2892	0	0	0	0	1.6181	15.65	20.071	50.787	71.704	108.18	167.02	222.6	299.13	371.93	444.97	517.89	603.26	672.86	759.66	808.68	868.32	909.07	968.62	1010.2	1095.5	1127	1182.2	1222	1242.5	1224.7	1270	1341.7	1365	1404.9	1448	1417.3	1503.4	1506.3	1528.2	1546.4	1544.7	1585.7	1551.7	1581.4
0	0	0	0	8.941	8.7731	17.592	31.055	24.366	28.373	10.92	12.637	13.25	2.86	8.0846	0	0	0	0	0	0	0	0	9.1016	50.135	90.842	162.86	263.5	405.04	487.56	623.55	701.26	887.41	1072.2	1232.7	1366.8	1380.7	1532.1	1655.5	1786.5	2100.5	2187.9	2376.3	2373.2	2451.3	2398.5	2459.7	2524.9	2650.3	2213.7
0	0	0	0	1.5812	19.602	29.049	38.205	59.114	71.32	85.327	99.311	125.06	122.27	145.07	169.87	199.14	215.11	206.88	259.45	275.48	330.51	406.33	487.87	588.22	699.2	815.31	926.12	965.09	1082.3	1100.6	1434.8	1616.5	1828.8	2107.9	2261.2	2299.2	2432.5	2578.5	2665.5	2720.4	2857.9	2927	2890.8	3107.4	3257.1	3228.3	3286.5	3250.6	3442
0	0	0	59.433	164.32	212.86	207.23	341.08	365.11	463.67	400.76	583.68	611.23	659.36	683.19	727.34	718.31	779.94	793.95	859.77	900.15	921.13	995.09	1086.9	1201.1	1314.2	1398	1587.6	1759.7	1830.8	1986.6	2049.7	2318.5	2427.3	2582.4	2790.9	2896.6	3032.9	3039.1	3112	3251.2	3273.3	3358.2	3272.4	3437.3	3408.1	3419.7	3308.3	3447.5	3474.7
0	0	0	5.9634	15.676	25.265	8.4624	8.1372	0	0	3.8403	0	12.85	14.532	30.549	53.586	77.219	108.61	140.5	181.85	203.39	243.89	268.78	302.58	305.91	328.26	329.6	380.41	410.45	403.13	444.51	506.27	520.56	558.15	593.38	617.41	658.47	674.86	704.98	733.15	773.78	850.85	824.87	861.62	862.79	852.1	901.74	920.59	919.82	896.77
0	0	2.0844	0	16.371	0	8.9465	3.6522	0	3.5615	1.9341	9.8187	45.83	60.724	94.654	127.6	166.66	163.25	207.83	256.9	291.82	350.31	385.81	420.52	442.34	478.01	471.32	548.45	543.75	597.23	583.8	532.69	602.26	666.3	741.31	726.56	755.56	746.51	744.66	867.75	880.21	909.73	896.27	956.79	953.6	919.89	940.16	974.92	1034.5	1017.7
6.0151	12.705	0.50676	0	1.5683	0	0	0	36.233	42.407	93.4	145.17	201.9	314.75	638.68	558.9	696.64	882.98	1026	1221.6	1376.3	1467.3	1589.8	1751	1960	2121.2	2278.2	2525.7	2536.1	2695.5	2800.9	2962.3	3079.8	3248	3399.7	3416.3	3591.1	3802	3936.8	3947.1	4020.8	4167.6	4414.5	4415.9	4570.5	4587.9	4449.7	4524.7	4582.2	4581.4
0	0	0	1.7369	16.483	18.853	23.68	36.837	40.02	50.908	67.756	86.321	83.172	78.2	81.818	103.25	107.38	101.52	131.01	164.45	204.54	219.55	262.89	298.54	378.43	411.25	479.18	529.21	571.05	585.34	711.73	787.44	926.32	1053	1139.7	1158	1251.9	1388.6	1431.2	1543.5	1627.3	1769.3	1799.8	1928.6	1977.3	2029.6	2000.3	2069.6	2061.3	2116.7
0	0	4.2411	0	20.816	0	0	0	0	0	0	0	8.1422	0	0	0	2.1358	0	24.104	55.56	116.88	155.18	250.07	231.75	344.97	370.17	485.61	560.4	689.34	768.67	850.49	984.98	1097.2	1215.6	1287.6	1293.9	1289.3	1299	1361	1426.3	1378.6	1485.3	1527.8	1523.7	1573.8	1673.1	1664.8	1638.4	1642.2	1705.8
0	0	0	3.631	9.7452	6.9378	14.783	15.736	0	14.624	16.918	12.812	38.362	52.268	70.521	74.801	109.15	129.89	166.48	192.08	260	315.8	382.14	441.71	533.25	591.39	653.98	783	875.14	1019.1	1182.6	1304.2	1483.8	1637.6	1869	1942.8	2160.8	2294	2508.4	2764.8	2872.7	3162	3266.3	3424.1	3569.6	3711.4	3822.7	3897.2	3939.2	4002.4
0	0	7.8909	5.6675	19.359	25.937	10.66	3.5136	5.1001	30.618	72.555	85.835	140.58	177.62	249.2	330.92	356.45	441.13	538	598.08	692.72	739.87	811.02	840.5	917.35	993.93	1047	1132.3	1169.7	1251.1	1333.4	1402.3	1542.7	1564.5	1695.6	1696.4	1755.2	1863.9	1879	1929.9	1955.4	1956	1998.8	2024.9	2026.3	2083.1	2096.2	2118	2117	2118.1
13.082	10.35	0.84577	0	0.42056	0	0	0	0	0	0	0	0	0	0	0	0	0	0	31.767	94.592	142.27	217.28	305.34	429.72	480.3	575.92	654.9	745.08	832.01	883.99	1010.8	1150.2	1245.1	1330.9	1415.1	1498.6	1581.9	1635	1595.5	1663.7	1712	1795.4	1852.4	1798.8	1854.8	1841.4	1879.5	1850.1	1872.1
0	0	5.0001	0	3.3049	0	12.165	2.8574	14.877	17.016	26.975	31.592	44.984	46.405	60.105	80.177	100.11	68.912	74.111	91.249	117.64	184.52	127.85	145.93	151.9	169.4	171.95	194.59	186.44	199.39	212.29	222.84	236.09	239.45	249.08	271.21	286.7	270.45	287.75	291.8	282.03	270.54	276.33	295.59	301.07	302.55	303.26	295.55	294.38	312.79
0	0	0	0	67.499	234.06	469.38	718.28	947.85	1250.7	1629.9	1875.4	2168.1	2303.8	2498.2	2724.2	2777.3	2865	3142.5	3193.1	3289.9	3349.8	3307.2	3315.6	3491.8	3839.3	3866.7	3886.4	3677.5	4003.3	3694.1	3769.6	3862.9	4144.3	3978.5	4014.9	3597	3810	4051.6	4191.4	4285.2	4363.1	4387.5	4556.3	4609.4	4578.1	4681.4	4687.5	4735.2	4748.1
0	0	0	0	56.751	102.74	154.3	288.06	405.49	689.16	925.31	1299.4	1711.2	2250.1	2832.1	3324.4	4003.5	4457.5	4923.7	5415.4	5900.2	6210.3	6745.3	6884.4	7190.7	7421.1	7685.2	8244.2	8227.9	8449.3	8778.5	8858.5	9427.2	9347.2	9441.9	9794.4	10238	9658	9836.8	9538.5	9987.4	10063	10199	10239	10110	10257	10106	10059	10320	10145
18.773	20.104	1.4965	1.7443	0	0	0	0	0	0	0	0	0	0	0	0	5.2994	29.309	42.942	57.266	81.388	76.987	112.27	125.89	140.73	158.49	169.21	196.02	200.07	215.46	237.94	239.08	271.24	288.25	317.05	361.38	346.61	376.35	995.83	315.74	324.55	343.81	336.85	352.17	346.89	346.93	325.96	358.77	331.04	346.84
0	0.83391	8.5686	1.0548	4.9685	0	5.8897	0	0	0	0	0	0	0	0	0	0	0	0	0	23.82	26.121	25.313	28.388	33.027	37.052	48.148	68.689	54.162	68.249	92.801	97.674	121.32	203.59	261.06	290.13	283.75	319.65	368.57	405.34	439.45	461.74	457.4	515.79	527.97	551.3	571.87	572.17	591.97	623.91
0	0.65049	0	2.3958	7.4493	0	9.7211	0.4736	3.9473	0.66683	10.933	5.7012	7.9793	2.8567	6.9102	7.0619	23.759	29.782	41.06	36.037	42.593	57.137	58.561	79.941	105.81	134.72	166.43	203.65	230.22	297.89	390.38	436.83	557.47	656.9	841.3	953.32	1014.6	1301.8	1548.6	1676.4	1769.3	1888.6	2030.6	1982.3	2161.3	2294.9	2414.4	2429.1	2449.1	2501.2
0	1.8347	4.0145	0	1.3794	6.7789	8.9449	30.144	0	0	0	0	0	50.394	117.18	221.32	286.51	383.13	518.86	591.67	684.75	772.6	835.66	963.41	1008.1	1066.4	1111.5	1177.8	1245.6	1273.5	1349.9	1424.5	1716.1	1855	1883.2	1944.4	1990.4	2085.4	2122.7	2167	2253.4	2339.6	2414.1	2379.1	2404.3	2432.5	2498	2509.3	2511.2	2564.7
0	24.675	13.293	0	9.0928	11.037	0	0	0	56.558	18.43	19.975	0	0	0	0	0	0	0	0	0	0	0	0	0	8.0035	12.336	21.023	25.349	14.281	69.338	98.055	100.36	107.05	112.94	220.04	257.83	333.15	293.39	314.32	359.15	375.38	363.21	374.27	393.81	437.46	457.78	447.59	451.03	418.56
0	1.3498	0	0	0	5.8663	6.3028	8.1247	5.4044	4.2837	1.9855	10.779	24.387	39.833	71.377	98.223	122.41	168.16	201.86	242.58	293.5	338.89	363.77	398.85	473.42	469.74	505.25	526.75	515.83	551.68	580.16	609.21	639.11	643.54	638.22	670.1	711.11	692.91	716.42	720.58	744.53	758.49	779.79	772.97	786.61	792.46	805.4	802.66	818.2	825.72
0	3.1679	0	0	13.647	0	0	0	0	4.2804	11.701	27.289	21.961	19.274	15.175	16.791	45.297	53.029	57.886	68.588	59.998	62.957	79.653	110.45	126.31	137.12	172.46	207.31	261.71	344.96	445.93	562.48	684.82	800.55	921.32	1062.2	1147.9	1237.2	1335.5	1436.5	1478.2	1559.4	1603.5	1691.1	1742.3	1816.7	1890.5	1930.5	2006.7	2070.9
0	0	3.5714	4.684	30.697	61.84	44.437	26.339	29.87	21.883	22.029	0	0	0	0	0	0	0	0	16.445	38.246	65.263	92.2	137.75	164.22	229.43	274.42	346.39	375.47	491.4	590.62	727.42	845.38	997.55	1089.6	1352.4	1462	1636	1773.7	1881.5	2056.5	2111.7	2119.4	2127.1	2229.4	2317	2314.6	2349.1	2371.8	2438.2
17.404	0	7.665	0	0	4.4298	0	8.7469	9.7822	16.907	3.8226	11.668	12.419	13.156	9.1335	12.834	5.4489	7.606	6.8413	9.8713	19.148	14.852	10.057	19.029	31.357	33.238	43.272	39.059	33.82	42.722	62.449	74.226	88.946	87.148	91.368	103.37	112.2	119.6	120.26	127.39	131.08	148.25	157.71	166.11	168.92	184.35	189.62	196.72	197.13	178
0	0	4.7099	0	4.6687	19.514	5.2803	0	0	0	2.4416	0	0	0	7.2973	4.7778	2.1296	23.703	13.59	18.213	36.492	49.026	57.808	43.606	62.348	74.034	107.25	112.23	157.29	194	240.49	299.05	350.06	337.45	436.84	540.7	557.03	604.91	657.33	715.6	701.37	790.86	834.18	779.05	948.31	961.42	998.62	977.61	1034.4	1045.6
0	0	0	0	8.6986	131.97	275.72	333.76	426.23	450.48	525.24	628.04	714.11	851.51	1013.8	1120	1242.7	1280.3	1459.4	1468.8	1609.5	1666.7	1790.3	1847.4	1932.7	2067.6	2091.7	2045.8	2183.7	2375.2	2492.9	2617.6	2657.4	2886.6	3177.6	3457.1	3576	3738.1	3886.1	3668.7	3909.2	3946.3	3917	4021.3	3703.5	3703.8	3803.2	3585.6	3659.4	3535.3
0	2.2117	1.2473	5.0049	0.4301	10.197	0.22078	0	0	0	0	1.4908	0	0	0	0	13.976	24.612	23.299	24.685	33.566	45.851	56.27	75.212	112.56	122.29	160.6	203.36	228.62	266.51	295.87	342.58	415.95	471.58	517.54	560.39	632.42	710.98	728.58	782.5	845.46	813.55	897.97	877.59	940.52	944.28	969.27	1009.7	1005.5	1081.3
0	0	4.281	3.0889	3.0679	0.20961	0	0	3.0965	17.754	26.499	37.125	67.56	102.22	159.14	195.55	229.11	286.58	341.17	363.69	392.39	454.13	474.5	545.1	582.49	633.82	669.36	679.44	731.79	773.37	814.38	833.99	904.25	959.75	1023.3	1064.4	1089.2	1142.4	1134.9	1159	1205.7	1229.8	1225.5	1300.4	1283.5	1314.9	1332.3	1328	1367.6	1397.1
0	0	0	7.2108	6.5222	2.912	6.1895	10.385	6.9526	14.665	19.799	25.946	30.956	35.211	44.104	47.722	54.426	63.354	67.13	73.73	90.013	99.004	109.16	128.05	156.58	169.06	187.77	232.3	267.91	304	339.55	391.47	416.47	472.16	497.49	540.62	565.29	626.31	626.43	657.32	703.53	759.72	767.71	794.05	816.11	825.33	849.72	834.11	851.56	860.76
0	6.6555	2.8934	8.0931	0	0	0	0	0	0	0	0	0	0	0	0	0	0	0	0	0	0	0	0	0	0	0	0	0	0	3.0629	27.218	111.88	172.66	267.53	373.52	426.7	560.2	693.71	769.55	899.15	940.84	1037.4	1148.8	1295.4	1346.1	1386.5	1412	1446.2	1550.6
4.6548	12.129	0	0	10.696	1.8856	0	30.296	80.092	173.53	290.07	464.12	621.97	773.66	941.46	1162	1345.9	1564.7	1739.1	1841.5	2167.1	2183.1	2331.3	2484.1	2542.1	2698.5	2850.5	2919.6	3021.1	3095.9	3195.9	3255.6	3315.4	3300.5	3358.2	3568.5	3577	3695	3709.7	3766.5	3823.1	3719.1	3815.9	3900.6	3833.5	3891.4	3828.7	3941.3	3949	3701.2
0	0	0	0	7.1408	2.1611	35.393	61.374	134.22	209.73	311.47	413.95	521.31	659.77	734.83	884.16	1002.3	1171.8	1259.6	1392.6	1526.9	1594.5	1704.3	1857.5	1941.8	2015.1	2205.2	2260.4	2308.8	2439.1	2501.6	2508.5	2523.2	2641.5	2673.6	2678.8	2722.9	2818.3	3140.4	3226.1	3400.9	3449.5	3315.7	3434.3	3021.5	3050.5	2966.7	2941	2941.9	2969.1
0	0	1.6599	10.875	25.341	21.022	47.372	33.855	72.16	72.214	59.231	86.766	87.782	86.362	76.942	99.91	92.796	105.8	109.11	106.53	105.15	110.69	103.94	107.97	103.07	129.79	131.41	126.29	145.89	198.99	213.64	186.37	210.69	200.93	231.34	210.45	312.45	240.88	264.92	283.03	264.67	254.6	258.79	258.52	286.04	285.15	288.55	282.39	302.63	346.89
0	0	0	0	0	134.39	216.1	108.38	140.08	173.73	214.22	232.93	249.48	292.98	321.5	365.51	404.48	460.24	502.27	510.55	545.68	553.47	577.66	597.62	665.17	673.76	692.93	682.19	702.25	743.92	773.84	790.35	845.28	846.35	871.7	919.29	848.27	909.26	932.66	928.77	936.71	959.22	978.04	979.05	1008.4	1008.4	1025.7	1024.1	1044.1	1107.9
0	0	0	5.1965	0	6.1822	19.501	16.623	19.155	29.707	47.243	51.242	63.931	66.83	81.823	86.031	110.51	117.55	155.99	182.73	206.11	226.04	260.84	302.62	385.23	447.65	527.25	642.27	769.57	887.61	1201.4	1394.1	1678.2	1906.9	2167.7	2564.2	2673.3	3154	3392.1	3694.7	3895.8	4023.3	4138.2	4448.8	4605.3	4763.2	5025.5	4964.7	4981.4	5013.4
0	0	0.44315	2.4774	2.5867	6.0166	7.5863	27.076	86.314	107.93	142.68	207.54	270.45	351.36	413.41	470.93	580.26	681.66	785.81	836.46	932.2	988.88	1061.3	1112	1174	1262.9	1330.1	1392.1	1446.5	1507.5	1622.5	1699.6	1785.9	1861.5	1922.8	2095.4	2103.2	2206.2	2283.4	2352.6	2321.2	2375.2	2432.9	2468.7	2445	2485.5	2518.1	2506.7	2552.1	2589.6
0	6.618	3.9983	0	0	0	1.6246	0	0	0	0	0	0	0	0	0	0	0	0	0	0	0	0	0	0	14.171	14.553	10.438	23.12	42.813	56.357	70.52	103.68	118.1	144.68	170.48	170.1	206.67	267.77	289.11	298.02	348.05	373.61	411.4	509.29	549.94	557.88	585.89	610.15	641.36
5.4289	4.279	0	0	0	0	1.8735	0.11691	1.6134	0	0	0	0	0	0	0	0	0	8.1852	0	0	0	0	0	0	0	0	0	0	0	0	0	0	0	0	0	0	0	0	0	0	0	0	0	0	0	0	0	0	13.886
0	2.9232	0	11.674	13.606	17.867	0	1.6326	0	0	0.76014	56.063	78.338	121.85	48.414	93.306	147.56	212.86	327.75	394.25	456.52	529.24	570.45	649.62	721.17	765.26	896.11	951.03	1049	1134.2	1290	1365.1	1503.9	1539.3	1688.7	1780.2	1782.8	1932	1958.5	2063.9	2135.5	2193.3	2183.5	2117	2173.7	2247.8	2329.1	2380.1	2374.3	2418
0	0.4098	0	0	11.876	0	6.0466	0	2.3469	0	0	0	0.95408	0	11.375	12.919	3.5583	10.388	27.126	19.564	26.843	33.402	43.982	56.602	81.782	45.65	78.235	102.89	156.48	238.78	336.83	438.32	526.58	702.79	754.36	915.27	932.46	1113.6	1251.6	1322.6	1398.9	1460.3	1543.2	1555.4	1601.6	1738.4	1805.1	1836.9	1837	1902.3
0	0	7.8185	2.2489	1.3045	5.5716	2.8682	13.381	0	1.7124	0	5.9091	0	0	0	0	2.7207	0.61359	0	0	0	0	0	12.229	21.273	43.976	71.524	109.91	159.12	212.16	271.07	317.85	401.34	471.78	574.78	639.46	774.26	848.77	973.81	1015.3	1053.4	1106.5	1160.5	1272.7	1280.7	1363.2	1338	1357.9	1395.1	1387.1
0	0	0	6.0024	19.555	22.503	44.911	57.119	68.716	95.352	145.95	194.25	267.92	362	440.86	517.73	632.31	770.03	849.41	918.87	1025.7	1180.5	1205.7	1260.3	1367.1	1334.9	1427.7	1453	1499.9	1559.3	1455.2	1478.4	1527.7	1560	1636.8	1640.4	1663.5	1685.1	1671.9	1716.3	1736.6	1754.3	1754	1745	1894.7	1881.3	1969	1974	2068.4	2154.7
0	0	0	0	11.24	8.3201	12.116	0.81087	4.672	0	0	0	0	0	0	0	0	0	0	25.568	43.287	71.707	103.24	174.24	192.15	238.35	352.62	443.6	520.95	641.3	736.44	817.24	963.15	1105	1248.8	1385.5	1582.9	1660.6	1742.8	1900.5	1982.2	2184.8	2328	2270.9	2563.1	2427.1	2731.1	2746.9	2746.6	2817.8
0	0	0	9.9232	32.292	63.56	57.93	52.013	42.811	0	0	0	71.167	102.96	167.37	198.68	284.74	403.11	449.94	603.08	654.65	784.15	803.13	1143.8	1360.8	1266	1687.9	1902.3	2022.7	2004.6	2478.2	2333.9	2420.5	2797.2	2960.7	2923.7	3306.6	3419.1	3486.4	3317.7	3668	3646	3693.3	3542.5	3711.9	3542.6	3629	3778.8	3784.3	3726.4
2.0708	0	0	0	4.2142	0.29593	7.661	6.2224	4.8746	7.2339	0	0	1.3266	1.2907	18.738	10.406	33.58	31.509	51.336	60.02	81.668	65.686	94.898	115.21	152.97	190.59	305.99	278.61	457.18	357.64	427.15	419.08	545.36	667.57	778.98	857.25	911.61	933.94	1094.9	1152.4	1230.7	1349.6	1336.3	1395.4	1417.6	1312.8	1354.3	1399	1485.1	1477.4
0	0	0	0	114.28	132.6	165.14	204.51	209.47	69.381	77.016	176	302.56	350.84	381.05	368.78	415.8	920.09	988.73	607.36	1228.1	789.06	889.38	860.43	1059	1103	1196.7	1316.8	1314.5	1394.8	1497.8	1605.3	1685.8	1770.6	1850.8	1649.9	1903.3	2271.7	1839.7	1883.7	1940.8	2008.7	1930.4	1982.7	2013.8	1996.2	2034.8	2031.8	2023.3	2086.6
0	2.6351	0	10.892	2.8641	0	0	0	0	7.0703	14.314	45.109	87.155	143.76	212.2	242.11	307.28	354.97	409.2	468.74	489.22	547.19	599.49	625.22	666.4	691.97	719.15	778.94	804.88	832.95	849.8	889.41	860.35	872.87	947.97	996.2	1036.3	1106	1166	1194	1253.7	1375.7	1368.3	1400.5	1750.8	1731.1	1503.4	1535.3	1586.7	1642.6
0	14.289	0	2.5651	0	0	0	0	6.3703	1.6836	0	0	0.11502	13.925	50.749	97.293	165.2	240.24	344.67	455.33	591.99	693.65	888.21	1067.5	1232.3	1416.3	1611.5	1782.4	1916.8	2134.8	2352.1	2496.4	2671.6	2954.8	2996.7	3174.7	3249.9	3397.8	3464	3598.1	3720.8	3768.9	3873.5	3945.9	4100.8	4037	4129.4	4136.9	4137.6	4180.7
0	0	0	0	0.67192	27.704	39.204	69.641	121.75	167.88	204.18	249.19	291.47	334.23	401.12	395.99	382.98	399.97	408.26	432.29	449.98	410.38	464.96	427.5	410.86	427.09	420.95	428.06	401.56	404.72	417.91	401.9	395.81	392.84	431.31	447.19	449.46	465.31	505.58	509.76	503.59	507.14	512.98	562.07	529.03	524.74	542.27	529.84	553.86	566.76
0	0	0	0	4.0841	57.372	110.44	193.61	279.11	364.43	448.82	544.28	642.82	715.43	792.57	891.08	1008.3	1011.5	1087.9	1197.1	1238.1	1334.5	1350.7	1417.3	1428.7	1416	1477	1455.1	1476.9	1556.5	1547	1581	1590.4	1654.4	1702.3	1717.9	1770.7	1752.8	1772	1743	1841.7	1893.1	1865.5	1908	1864	1945.4	1984.1	1936.5	1917.8	1951.2
3.934	2.7472	0.67564	0	4.9139	0	0	0	0	2.1225	0	0	0	0	0	0	11.059	17.51	70.656	135.53	230.59	305.08	442.98	573.76	707.34	876.12	1250.7	1519	1689.4	2046	2269.7	2626.5	3096.2	3549.3	3866.5	4243.4	4509.1	4750.2	5222.7	5461.7	5903.6	6109	6503.6	6539.2	6810.6	6980.1	7233.5	7383	7482.1	7513.6
0	0	0	1.0537	4.5787	3.8218	0	0.55879	1.2398	3.2103	6.3224	14.348	11.412	6.6376	25.108	32.45	45.964	53.294	61.346	69.504	78.932	94.201	104.05	109.2	121.09	113.98	108.68	115.57	110.69	137.7	144.28	168.36	205.56	226.59	228.2	246.3	246.45	289.38	286.4	286.41	297.42	307.91	275.09	322.15	343.85	381.35	390.46	419.32	402.96	409.03
0	0	11.911	17.04	0	0	6.3856	0	0	0	16.831	0	15.172	25.758	11.944	8.9671	37.257	48.084	74.546	94.409	133.74	151.96	154.08	151.42	194.2	189.17	224.23	239.8	244.96	278.81	289.05	301.57	344.75	349.87	352.36	354.45	387.81	377	381.58	381.3	400.3	403.58	548.08	515.32	546.63	550.85	573.03	599.33	593.9	609.53
0	12.172	0	6.071	4.4704	12.249	0	0	0	0	0	0	0	17.685	38.401	72.439	124.06	195.08	235.78	299.42	389.91	489.91	587.6	691.8	773.91	885.53	950.65	1051.3	1132.8	1202.4	1263.9	1299.9	1399.6	1821.8	1529.1	1579.3	1611.3	1655.9	1761.8	1845.1	1858.6	1947.7	1954.5	2001.6	1979.3	2014.6	1882.6	1912.7	1998.2	2008.9
0	0	0.783	0.10155	2.9575	0	13.027	3.7146	5.1767	3.7804	9.1605	8.6659	12.061	10.207	6.7447	15.48	32.778	40.259	65.784	72.984	99.196	67.782	109.21	136.22	220.59	244.12	266.69	305	352.62	384.93	391.23	436.6	489.13	536.61	596.05	652.43	711.52	754.01	802.66	833.24	850.91	911.1	1020.2	989.11	1030.9	942.03	971.04	898.46	910.01	915.85
0	0	0	0	25.501	11.096	17.291	30.073	46.536	86.219	128.76	180.51	274.29	386.46	542.69	700	864.19	1088.7	1285.8	1580.5	1832.3	2117	2353.9	2610.1	2840.1	3053	3283.1	3403	3630.4	3843.3	4095.3	4129.8	4532.6	4574.7	4977.8	5076.6	4898.6	4870.4	4953.2	5154.4	5291.5	5366.4	5352.1	5605	5673.6	5597.5	5533.2	5415.7	5559.3	5597.4
0	0	0	0	5.1595	44.364	65.468	114.84	149.95	184.68	231.99	262.2	316.81	354.64	371.55	400.14	429.26	479.78	332.7	543.64	545.5	558.12	576.41	583.12	587.94	642.31	681.82	662.25	686.22	690.82	747.74	770.03	846.02	862.08	926.96	975.55	1007.5	1061.6	1081.3	1110.7	1124.1	1164.3	1159.3	1246.6	1241.5	1271.1	1288.1	1316.4	1282.4	1316.5
0	0	0	4.2274	4.2297	3.6186	0.17446	0.22318	10.28	0	0	0	0	0	0	0	0	0	0	0	0	0	0	0	9.7624	31.298	56.793	62.066	107.33	149.56	223.33	283.16	340.66	451.43	495.17	591.44	713.87	800.96	907.09	990.23	1004.1	1166.4	1177.2	1307.4	1339.7	1489.1	1531.4	1574.9	1574.1	1652.5
0	4.049	0	0	12.994	6.4384	4.7611	25.4	45.993	93.761	129.84	209.33	282.28	343.04	415.17	519.73	664.06	800.58	884.25	1000.6	1183.3	1297.2	1476.3	1614.2	1790.2	1869.3	2072.9	2019.6	2207.5	2298.4	2294	2466.3	2403	2579.1	2555.2	2606	2627	2640.1	2720.3	2816.7	2806.3	2820.2	2837.2	2847.8	2854.3	2886	2950.4	2854.5	2879	2898.8
0	0	0.021377	0	0	3.2734	73.958	66.612	67.67	112.28	128.15	143.42	188.73	197.9	240.62	249.82	253.37	279.23	369.71	438.1	447.41	454.57	513.17	554.43	399.46	558.89	590.22	776.56	820.33	862.51	938.12	946.74	1023.3	1043.3	1101.8	1179.5	1220.6	1276.3	1304.3	1292.5	1338.7	1351.1	1328.9	1377.8	1326.4	1355.9	1413.7	1427.7	1547.7	1517.3
0	0	0	5.8934	12.053	36.183	62.826	84.382	110.6	112.22	143.55	130.33	139.5	144.71	153.75	159.94	167.71	164.04	186.31	143.51	169.86	166.96	164.74	158.38	160.3	162.94	159.61	170.41	164.03	184.22	213.03	221.03	250.69	262.43	306.29	335.52	362.48	391.09	430.07	464.76	496.74	519.99	546.97	568.62	577.66	620.28	630.69	657.01	672.24	736.93
0	0	0	4.1699	9.425	15.828	0	0	0	0	3.5233	3.3762	11.683	22.168	45.102	57.477	68.837	79.668	81.422	103.5	120.27	136.06	164.39	195.16	200.99	222.32	230.04	260.12	258.71	291.78	362.13	403.06	448.96	510.48	553.24	599.08	664.95	705.65	738.1	794	843.85	864.33	848.6	915.38	925.59	956.86	965.42	1002.1	985.39	997.82
0	0	1.0777	0	5.9558	8.3489	31.183	32.265	74.119	99.393	165.23	250.08	344.06	427.57	510.64	618.31	674.36	742.05	826.81	895.09	946.58	1025.8	1043	1135.1	1116.1	1218.7	1319.8	1407.8	1585.9	1651	1870.4	2089	2333.8	2580.8	2809.1	3033.3	3257.1	3373.6	3594	3785.1	3994.2	4041.6	4091.9	4219.3	4362.1	4382.9	4464.6	4503.4	4471.8	4461.9
0	8.3664	0	2.7541	5.5932	0	0	3.2464	0.64984	0	0	0	0	0	0	0.10101	24.466	64.004	58.487	111.74	169.73	226.12	282.21	334.67	388.62	427.95	529.5	564.38	546.81	658.89	606.62	594.29	709.47	738.73	791.13	831.4	825.28	871.95	896.08	941.84	947.5	954.75	963.71	988.22	963.11	1013.1	994.36	1048.8	1009.7	1045.5
0	0	2.247	4.7918	5.5942	0	0	0	0	4.483	2.499	0.41289	5.9605	4.8871	5.0081	1.7102	6.5425	10.51	11.313	11.407	5.8039	0.40086	12.38	16.673	31.648	40.138	58.248	80.928	101.16	130.66	168.12	206.68	250.43	279.4	308.68	348.3	411.28	474.66	507.13	574.57	600.63	640.63	710.15	775.56	816.43	843.8	886.28	930.33	958.89	1006.6
0	34.1	22.401	13.956	0.74572	0	0	0	0	0	0	19.892	56.259	118.28	207.21	263.81	359.97	421.51	528.85	595.97	668.29	776.93	808.32	906.92	1007.3	1033.3	1133.1	1191.6	1246.8	1302.6	1386	1439.2	1476.7	1551.4	1530.3	1531.1	1603.7	1658.3	1626.6	1662.7	1662.4	1736.6	1789.3	1833	1899.8	1910.9	1932.1	1884.2	1906.2	1955.3
0	0	6.8592	0	122.19	91.07	104.61	70.159	33.386	46.689	46.957	11.955	5.8456	7.8365	12.979	0	17.355	63.475	0	0	0	34.534	25.646	71.013	74.518	119.89	137.93	158.04	281.47	295.72	393.06	474.56	611.34	737.41	887.14	1077.6	1312.4	1652.7	1832.6	1986.2	2183.4	2340.8	2365.9	2621.5	2716.1	2811.2	2862.7	2988.7	2987.1	2953.9
17.7	13.621	6.1747	0	0	0	0	0	0	0	0	0	0	0	0	0	0	0	20.903	4.111	31.992	58.011	83.336	125.93	150.83	188.9	268	337.14	406.89	448.45	482.86	564.71	707.64	759.17	878.41	1033.9	1161.4	1271.9	1383.7	1417.7	1485	1575.3	1729.7	1800.3	1874	1955.5	1965.1	2033.5	2144.5	2195.2
0	0	0	1.1721	4.5076	18.972	10.805	34.876	80.23	145.83	244.26	336.11	500	630.14	780.8	944.9	1113.8	1301	1400.5	1631.2	1738.2	1862.2	2031.7	2193.9	2249.7	2101.9	2438.5	2501.5	2686.4	2687.1	2948.1	3118.8	3200.8	3165	3554.1	3726.1	3905.2	4146.2	4056.5	4134.2	4290.6	4431.5	4545.7	4650.2	4626.3	4727.3	4889.8	4905.7	4928.7	4959.6
0	0.94729	10.622	15.257	3.784	2.3079	5.2836	0	0	0	0	0	0	0	0	0	0	0	0	0	0	0	0	0	0	0	0	0	0	0	0	68.129	96.904	160.22	223.15	280.87	384.74	417.81	485.46	578.14	624.24	712.44	751.4	825.99	919.71	958.29	997.16	1024	1069.8	1125.3
0	4.3836	0	4.8538	0.71575	0	0	0	20.174	79.993	176.09	307.94	515.22	763.03	1016.1	1355.1	1663.6	2077.9	2378.2	2711.2	3073.3	3398.5	3710.7	3954.6	4195.8	4420.2	4672.8	4821.8	5101.3	5220.6	5458.8	5568.4	5749.3	5884.5	5816.1	6024.5	6065.9	6153.3	6122.8	6219.3	6258.2	6236.7	6391.4	6265.9	6324.4	6282.3	6245.9	6222.6	6131.7	6125.6
0	1.3378	0	6.3035	0	7.7724	0	0	0	7.1245	12.552	5.7517	15.113	0.11443	8.6429	35.669	33.381	50.484	71.835	91.962	111.71	137.91	154.69	182.3	190.95	203.04	216.64	231.24	228.04	242.28	288.1	302.93	341.23	384.22	418.05	477.3	581.23	555.89	594.77	656.6	683.23	733.13	739.73	779.55	811.85	891.63	919.09	955.53	1000.5	1030
0	0	0	15.798	15.822	8.2977	14.676	16.152	2.7282	0	9.1879	4.7528	26.924	21.382	40.861	50.376	53.767	63.596	90.241	108.34	129.33	136.95	156.9	186.7	211.38	249.42	283.97	329.28	372.93	392.26	449.21	490.78	482.86	537.23	553.84	629.67	656.06	705.01	728.27	756.82	822.8	856.34	911.73	927.85	903.83	963.34	933.47	997.98	961.94	969.57
0	0	0	8.8889	3.5042	8.1497	2.1854	9.8495	15.121	14.996	18.302	20.582	35.133	31.464	44.885	43.758	59.149	63.654	99.917	138.52	177.61	214.56	264.8	299.21	355.24	388.42	443.16	491.93	544.48	565.03	666.62	679.18	782.63	811.91	884.01	963.85	1030.6	1095.8	1154	1184.3	1242	1268.5	1351.7	1400.8	1413.5	1386.9	1446	1463.8	1478.9	1540.7
0	0	0	1.2696	16.245	27.015	7.7431	0	0	4.5317	14.674	29.717	64.265	103.96	156.68	214.21	274.69	354.79	398.42	465.54	568.99	640.12	757.55	837.69	969.14	1047.8	1219.3	1235.5	1372.5	1461.8	1551	1637.4	1705	1821.4	1943.4	2013.7	2118.4	2184	2207.9	2349.7	2403.1	2436.6	2493.8	2403.6	2542.5	2536.2	2523.9	2581.9	2565.6	2627.6
0	27.133	3.7071	9.9841	0	0	0	13.658	84.492	183.39	331.06	434.44	561.24	752.93	955.72	1155.2	1272.9	1455.5	1563.6	1706.8	1779.8	1991.5	2123	2394	2448.4	2536.7	2652.7	2692.7	2669.5	2816.5	2865.1	3235.2	3218.5	3350.7	3410.5	3423.4	3554.3	3727.6	3631.4	3777.8	3756.4	3937.4	4052.9	4086.5	4088.1	4139.8	4343.9	4341.7	4357.4	4426.9
0	1.8208	1.2202	0	0	3.5702	0	0	0.67291	2.2625	3.3464	2.6449	6.5315	0	3.2822	5.476	6.8938	0	6.1244	17.039	25.065	20.456	39.979	35.634	41.886	47.259	46.45	48.102	43.848	48.517	63.074	90.168	102.36	134.04	144.28	140.55	164.66	191.3	199.95	213.61	226.52	248.07	204.01	255.59	257.99	299.01	315.36	324.31	317.14	304.59
0	0	0	4.6593	9.2523	8.0981	8.6094	11.484	0.0028681	9.3756	3.642	31.87	69.208	129.86	235.35	370.76	485.21	620.41	760.6	895.52	1048	1163.6	1350.4	1544.5	1618.8	1651.4	1900.4	1992.6	2135.8	2393.8	2486.8	2421.9	2400.8	2477.5	2619.6	2668.2	2493.6	2508.1	2528.8	2547.4	2555.5	2596.9	2629.3	2635.5	2648.9	2653.1	2637.2	2655.7	2669.2	2673.6
0	8.2491	0	0	0	2.7842	2.4522	4.5245	26.711	58.49	104.43	175.17	257.88	321.18	403.66	473.81	533.32	618.89	685.64	739.45	803.29	879.22	965.62	982.41	1041.6	1092.7	1129	1171.8	1254.9	1290.8	1339.1	1386.3	1446.9	1526.4	1544.5	1547.3	1607.1	1634.9	1664.3	1765.3	1768	1768	1848.1	1858.5	1845.4	1889.4	1927.7	1967.8	1977.4	2002.3
0	5.1068	0	2.9154	0	9.2074	5.0893	9.9645	34.211	73.11	129.75	207.64	315.02	464.3	618.48	788.58	943.89	1129.7	1296.3	1448.7	1658.7	1819.2	1929.8	2081.4	2278.9	2424.3	2633.2	2709.1	2942.6	3040.8	3206.2	3399.6	3681.3	3845.5	4162.1	4292.5	4476.9	4707.7	4814	4976.8	5143.8	5200.9	5379.5	5447.3	5577.9	5621.9	5750.8	5786.8	5791	5962.3
0	0	0	25.983	33.191	86.536	107.04	92.4	93.215	81.137	101.56	130.88	145.77	174.25	200.92	230.19	237.38	269.74	292.67	308.72	324.45	346.28	386.29	378.59	382.87	232.58	221.42	254.52	270.51	264.18	252.27	322.19	349.71	371.28	396.09	423.97	444.92	450.41	492.03	512.54	522.28	528.15	548.83	538.15	562.4	581.17	577.37	621.17	605.67	635.83
9.0509	16.621	15.549	0.8897	0	0	0	0	0	0	0	0	0	0	0	0	0	0	0	0	0	16.891	62.775	89.418	137.22	148.05	172.69	216.92	229.38	245.16	281.23	312.89	369.65	397.31	427.41	482.15	471.59	539.24	548.69	605.16	633.87	666.62	649.66	677.72	695.29	758.1	768.02	772.55	789.83	808.74
0	0	0	0.98426	8.3295	0.83387	10.549	9.1921	10.037	7.1521	10.063	3.1009	12.42	14.544	10.964	4.7404	4.4601	9.5228	8.0015	2.5429	14.023	9.2295	14.505	9.2365	10.517	2.3422	0.57991	0	0	1.1287	0	1.7453	3.1105	9.3634	22.91	21.283	12.696	33.873	55.183	77.073	91.349	97.457	138.45	147.61	178.7	200.46	232.46	248.16	290.69	305.89
0	0	1.1145	0	3.9709	21.485	28.282	70.94	97.54	111.08	136.82	182.24	247.59	206.86	294.56	366.62	386.34	406.99	476.17	465.77	561.49	522.71	639.53	625.34	638.39	696.81	758.84	803.19	896.61	1062.1	1111.4	1132.6	1234.3	1308.4	1404	1463.2	1523	1567.6	1673.2	1720.1	1758.2	1759.4	1773.8	1760.5	1804.4	1901.3	1932.2	1897	2039.9	1940.8
0	12.356	0	5.0596	0	0.98621	2.8553	6.9852	2.599	0	20.281	27.618	50.973	57.913	103.28	130.58	204.01	278.41	334.11	396.99	463.79	525.34	555.53	646.38	705.4	787.29	813.11	848.59	898.29	909.25	940.84	966.36	1019.6	1012.2	1022.5	1050.2	1032.1	1094.7	1090.1	1111.6	1115.4	1113.8	1149.6	1176.6	1173.1	1137.7	1145.5	1174.9	1177.4	1170.2
1.7238	11.1	0	0	0	0	9.6521	9.2975	0	1.7296	0.31485	0	0	0	0	0	0	0	0	0	0	0	0	0	0	0	0	0	0	0	0	9.5112	37.482	137.91	239.33	307.63	399.64	456.29	642.43	792.55	949.88	1105	1314.4	1446.5	1571	1708.3	1746.6	1895.7	1931.8	2015.2
0	0	0.34995	3.6713	5.0933	0	0	0	0	0	7.1806	5.3292	10.949	19.006	18.998	28.666	39.483	44.248	57.804	69.624	87.556	97.655	97.763	126.49	142.21	166.96	210.22	224.65	262.31	295.47	334.97	343.66	392.3	418.76	444.3	480.09	512.06	533.18	579.96	594.08	632.29	622.66	659.36	662.15	683.15	703.49	692.57	697.64	659.67	620.69
0	0	0	0	2.7963	24.658	43.401	87.293	221.57	183.81	236.94	299.52	422.2	487.87	492.26	650.55	722.43	684.35	729.72	763.04	909.85	989.43	980.08	938.48	1096.5	992.88	1170.4	1160	1168.8	1204.3	1237.2	1294.2	1267	1298.7	1295.6	1297.4	1313.4	1303.3	1291	1336.1	1361	1405.5	1409.1	1412.7	1435.3	1417.3	1413.8	1422.2	1420.1	1420
13.079	4.5049	0	0	3.6045	2.4137	0	0	0	1.5315	10.257	17.634	68.439	90.758	93.048	104.52	107.53	116.13	133.83	113.75	120.68	135.96	135.74	145.53	147.01	152.01	151.57	146.84	151.85	145.07	170.63	194.01	211.4	228.94	266.45	269.63	305.13	273.63	299.2	284.11	348.64	381.9	389.07	399.83	426	447.05	455.09	428.78	424.6	455.12
0	0	0	0	0	4.0134	18.571	31.982	67.198	131.41	215.94	304.7	425.17	573.49	725.77	856.84	1038.7	1210.4	1378.8	1492	1632	1735.7	1887.8	2029.9	2149.1	2162.4	2323.5	2271.1	2399.1	2431.9	2511.3	2590.4	2614.7	2764.8	2815.4	2884	2863.1	2914.3	2989.6	2983.3	3234.8	3292.2	3316.3	3338.3	3370.6	3473.1	3925.7	4035.3	4076	4074.5
0	2.268	2.8375	9.6477	1.4792	0	1.0789	0	0	0	5.8012	22.708	66.902	117.25	179.27	240.52	352.09	438.12	578.77	707.9	861.72	1006.9	1197.3	1345.5	1532.1	1696.6	1879.5	2053.7	2206.3	2376.5	2525.6	2708.1	2869.7	3063.7	3163.2	3211.2	3405	3399.2	3572.9	3564.9	3664.3	3721.5	3796.1	3815	3814.5	3886	3891.9	3888.3	3786.6	3857.1
0	0	0	0	21.039	3.6415	12.18	20.371	40.699	60.464	66.537	98.511	133.08	195.73	151.26	216.47	274.85	334.1	429.05	518.82	604.87	704.29	850.27	966.12	1087.2	1260.6	1449.8	1584.4	1700.4	1910.5	2014	2171.8	2286.9	2488.4	2597.4	2510.7	2781.3	2613.6	2765.3	2815.4	2800.6	2777	2926.5	2947	2946	2968.6	2911.4	2983.4	2986	2935.3
0	0	0	3.6376	5.0449	1.522	0	0	4.0084	0	5.5769	3.5542	4.2471	4.6821	3.3752	0	0.44229	13.15	14.917	30.032	44.415	57.027	65.456	92.659	111.96	143.37	175.69	222.07	268.18	330.35	358.28	433.77	485.11	539.03	617.23	663.47	741.45	797.16	841.34	941.16	933.55	1032.7	1010	1063.8	1072.9	1111.7	1128.2	1159.6	1210.8	1214.5
0	0	12.482	1.201	16.614	26.589	36.828	21.437	3.7674	0	1.4496	0	0	0	0	0	0	0	0	0	0	0	0	0	0	0	0	0	0	0	0	0	0	0	0	0	0	0	0	0	0	0	0	0	0	0	0	0	0	0
0	0	0	2.7292	9.9448	0.65415	23.857	16.316	16.855	22.152	17.313	28.659	27.93	22.959	47.556	40.151	45.451	62.656	87.071	95.987	160.17	199.6	252.88	270	352.99	435.31	479.63	595.92	651.83	767.64	849.21	923.46	1133.1	1228.2	1502.9	1548.9	1622.2	1635	1763	2017.9	2137.2	2226	2258.5	2418.9	2447	2390.4	2425	2621.2	2574.9	2702.8
8.6264	10.118	0	0	0	0	0	0	0	18.748	44.395	112.15	188.1	300.96	433.06	553.59	731.04	886.47	1081.2	1267.1	1463.4	1609.8	1784	1880.6	2102.3	2290	2418.7	2489	2652.2	2751	2869.2	2846.3	2999.1	3034.8	3178.9	3236.8	3124.7	3251.7	3353.2	3450.8	3474.4	3441.8	3443.8	3636.5	3591.3	3636.8	3597.4	3616.9	3738.7	3643.5
0	0	6.4628	4.4491	8.5652	1.8858	0.54091	0.84052	0	0.43038	0	0	1.4852	0	2.9746	1.1906	5.7617	0	10.99	22.59	64.138	65.74	100.41	126.49	180.35	207.98	238.9	285.23	338.28	362.47	389.02	471.21	519.4	566.31	620.34	666.4	715	728.85	780.49	806.25	833.56	830.65	876.72	902.31	923.13	929.22	945.12	965.34	971.06	1015.5
0	0	0	0	49.979	209.6	12.439	120.44	131.55	169.01	179.78	0	0	0	0	52.086	165.86	206.91	298.18	339.15	420.9	486.39	496.3	563.75	662.59	670.84	748.08	776.94	825.75	850.87	896.95	963.66	1031.4	1083.3	1154.1	1202.7	1293.8	1425.5	1489.3	1536.3	1622.4	1681.3	1694.7	1737.9	1749.1	1825.4	1864.4	1836.1	1831.6	1889.5
0	2.6912	0	12.029	5.3817	0	1.844	2.0791	4.9691	0	0	4.9004	0	0	0	0	0	0	0	0	0	0	0	0	0	0	0	0	0	10.374	12.785	27.146	47.511	65.563	108.64	116.85	119.54	124.5	141.81	166.97	208.25	249.23	282.19	280.08	284.64	318.76	382.79	445.88	451.79	379.61
0	0	0	0	76.602	152.35	222.1	293.55	403.66	468.29	523.58	605.54	653.98	708.25	741.49	762.05	797.49	813.24	833.51	858.22	865.76	887.49	889.17	862.75	911.45	904.22	929.39	932.26	928.81	938.91	936.1	991.23	1001.9	1025.5	1032.6	1011.3	1056.6	1022.7	1052.2	1099.5	1087.7	1126.5	1120.6	1110.2	1112.8	1117.3	1125.4	1151.3	1164.9	1176.1
4.0502	9.0816	1.5246	2.7572	0	0	0	0	0	16.773	35.277	48.35	76.296	92.266	174.39	225.64	308.76	392.43	474.72	554.95	655.08	730.41	792.3	879.42	946.7	1045.4	1098.5	1102.2	1199.2	1280.8	1283.6	1375.4	1399.2	1444.9	1610.8	1570.3	1606.4	1637.4	1755.5	1799.6	1785.7	1834.1	1927.9	1888.5	1941.8	1999.1	1996.6	2010.6	2034.7	2050.2
0	0	10.025	0	0	0	14.597	3.9043	0	0	0	0	1.9359	8.3219	14.643	42.31	92.009	104.35	163.76	213.25	355.07	438.19	546.66	640.2	774.99	792.78	1081.8	1236.6	1362	1568.1	1675.6	1827.4	2054.8	2243.8	2490	2629.5	2792.8	2592.3	3135	3328.7	2967.5	2984.7	2986.6	3207.3	3284	3460.7	3356.6	3623.8	3748.4	3696.1
0	0	0	16.512	13.634	17.505	27.58	27.742	14.63	17.739	0	0	0	0	0	0	0	11.692	18.908	43.852	70.539	86.145	91.432	118.35	126.92	171.22	201.7	224.85	266.53	310.22	354.48	420.63	492.96	527.52	618.39	725.2	788.8	864.77	917.68	1030.4	1055.6	1119.3	1202.5	1229.2	1339.7	1311.6	1415.3	1411.6	1496.9	1555.9
0	0	0	12.07	8.6959	16.214	26.817	24.172	14.423	50.009	103.01	150.47	274.09	430.07	545.2	703.51	1015.5	1231.4	1380.1	1683	2016.7	2302.1	2512	2692.3	2938.5	3164.9	3393.5	3663.3	3872.3	3927.2	4166.1	4218.4	4444.5	4641.5	4716.3	4786.2	4925.3	4958.8	5041	5115.5	5240.7	5256.2	5319.7	5374.2	5355.3	5397.3	5382.8	5403.6	5384.2	5287
0	4.0554	6.2866	0	11.48	0	0	0	0	0	0	0	3.4171	0	0	0	0	0	0	0	0	0	7.3727	11.242	19.246	7.4689	15.112	30.542	54.894	74.909	90.549	123.65	152.03	200.55	228.83	270.33	288.32	386.92	406.43	428.35	456.62	488.72	506.31	539.3	560.35	590.33	595.5	628.53	653.43	659.04
0	20.212	0	10.668	7.7284	4.3362	21.439	74.862	148.42	188.77	372.63	571.59	754.91	932.75	1101.4	1391.9	1632	1916.3	2268	2515.3	2704.7	2911.1	3134.5	3328.6	3340.1	3483.5	3637.5	3932.5	3996.1	4074.2	4315.1	3599.5	3255.4	3267.5	3408.4	3368.1	3504.3	3631.6	3687.6	3657.2	3768.6	3923	4086	3894.7	3968.5	3918.6	4130.1	4090.2	3942.5	3936.8
0	0	0	0	5.9943	41.637	78.626	118.55	171.41	222.98	292.45	367.49	465.75	566.72	708.35	816.76	974.06	1154.9	1306.8	1454.3	1639.4	1764.8	1932.4	2192.3	2366.8	2515.6	2648.7	2775.3	2839.1	2962.2	3194.7	3304.8	3595.1	3767.7	3920.4	4098.1	4207.1	4358.5	4380.7	4470.4	4511	4577.2	4612	4746.6	4765.2	4821.6	4903.6	4692.2	4711.2	4800.6
5.573	0	0	10.424	0	0	0	0	0	9.8793	22.702	73.293	134.01	256.43	400.92	584.24	727.77	969.3	1157.5	1383.3	1640.5	1863.6	2136.3	2367.5	2588.9	2844.4	3168.6	3458.8	3710.5	3972.9	4409.5	4671.4	4913.3	5156.1	5422.8	5561	5749.5	6002.3	6154.7	6493.5	6786.6	6946.9	7017.1	7270.9	7456.2	7671.6	7700.1	7987.7	8038.8	8180.8
0	0	4.783	2.5651	0	2.2363	4.0461	0	0	5.3265	13.965	44.617	57.288	89.188	130.23	167.17	203.3	249.68	295.36	357.42	409.16	467.64	542.58	603.95	682.35	745.65	833.19	915.85	939.94	1071.8	1169.4	1227.3	1303.8	1400.6	1544.8	1611.7	1693.4	1790.8	1841.2	1991.2	1996.6	2063.6	2129.5	2217.2	2249.6	2295.1	2340.8	2416	2425.2	2520.9
6.3413	10.386	0	0	0	0	3.8849	0.10628	0	6.7267	6.4848	0	0	0	15.962	40.041	82.866	111.26	200.62	273.54	379.09	456.34	650.78	772.65	932.07	1133	1386.1	1619.8	1870.1	2046	2360.7	2516	2929.1	3188.7	3314.6	3598.7	3876.8	3879.3	4112.7	3930.6	4399.1	4587.7	4700.2	4879.4	4774.6	4866.3	5126.2	5066.5	5014.3	5184.7
0	0	0.37732	3.1256	8.6058	2.4214	6.6298	9.5074	1.7069	9.8454	14.189	10.313	13.145	17.397	26.717	31.268	41.986	50.073	69.702	79.394	92.838	93.969	123.18	121.9	133.95	149.19	173.44	192.18	207.79	238.36	262.72	312.95	342.25	425.39	462.83	510.43	558.43	647.1	710.75	760.9	813.03	854.43	922.89	959.79	1035.1	1036.9	1134.6	1157.5	1153.3	1210.1
32.578	32.877	2.9372	0	5.5013	0	0	0	0	0	0	0	0	0	0	0	0	0	57.375	105.52	193.19	235.52	355.56	466.11	582.05	720.38	829.98	984.36	1103	1296.9	1346.6	1498.9	1670.6	1878.2	1987.5	2111.5	2270.2	2373.5	2490.9	2574.7	2659.5	2685.4	2717.7	2832.8	2859.3	3161.8	3182.7	3140.1	3230	3352.9
7.576	4.5793	1.1928	0.41887	0	0	1.019	0	0	0	0	0	0	0	16.169	31.46	72.869	212.9	355.98	417.41	474.21	587.65	699.94	890.63	954.09	1110	1247.5	1399.2	1472.1	1573.4	1572.3	1816.3	1513.4	1650.1	1768.3	2389.6	2498.3	2685.9	2362.9	2420	2527.8	2581.9	2733.1	2724.9	2808.8	2922.1	2973.8	2994.7	3012.3	3050.3
0	0	0	1.7255	75.628	90.287	172.42	171.15	196.78	249.86	269	329.44	363.31	429.11	464.65	465.34	492.69	590	596.6	688.8	742.36	793.04	835.72	802.87	831.12	891.97	919.01	893.91	935.94	928.34	933.61	949.85	1078.6	1109.7	1174.1	1237.2	1262.9	1127.1	1108.6	1155.2	1138.9	1166.5	1156.8	1200.1	1219.9	1205.9	1209.2	1204	1254.7	1259
0	7.9031	0	0	3.7185	0	1.6705	0.14452	0	0	0	0	10.227	10.57	5.7279	9.8544	18.27	29.654	34.361	47.456	42.378	72.567	76.701	95.307	122.41	167.65	222.74	216.73	200.31	281.04	359.56	466.99	468.62	526.37	529.65	571.18	612.51	640.46	701.41	724.44	779.24	793.21	757.51	762.8	763.88	796.79	817.42	819.22	845.5	832.94
0	0	0	0	7.8355	16.187	60.928	65.809	87.693	131.42	149.66	199.46	225.85	255.43	292.72	324.68	376.41	372.89	402.54	416.69	477.81	492.37	517.17	535.68	574.72	577.69	581.6	609.7	648.22	668.93	689.96	748.96	777.44	802.07	827.25	845.04	859.44	869.49	915.14	932.71	934.47	930.86	859.73	863.39	855.21	839.25	865.42	854.4	846.97	839.31
0	0	0	0.53867	1.3985	4.4193	15.95	18.563	20.288	12.08	18.765	28.323	34.149	36.781	43.679	49.031	67.059	79.323	115.1	130.48	169.62	196.38	223.72	258.48	278.79	297.09	330.16	366.33	400.08	429.71	477.91	509.4	579.52	598.64	647.91	707.54	747.43	774.37	794.65	836.19	850	876.02	908.27	938.51	923.93	911.21	906.06	979.88	991.91	1008.9
0	0	0	15.091	3.6032	12.25	14.99	4.0187	13.444	20.887	25.136	67.133	85.594	127.63	155.39	177.39	228.26	246.08	285.38	321.23	335.11	349.44	368.64	388.33	407.63	458.12	487.84	512.92	525.82	553.87	594.15	620.45	658.26	673.77	683.52	759.61	754.18	770.17	796.75	822.6	821.55	818.45	892.78	901.68	872.35	911.64	894.24	1276.2	1229.3	1204.2
0	0.26384	6.1626	1.5089	8.5377	0	0	0	2.1643	0	0	0	4.426	0	0	0	0	0	10.335	24.496	48.035	51.885	70.425	92.656	124.95	131.89	172.11	185.92	216.77	254.04	268.82	325.89	358.03	409.06	467.32	475.39	492.25	569.65	561.27	602.49	628.51	614.68	649.05	661.37	684.02	679.92	751.89	788.37	785.38	825.19
0	1.4027	7.1309	4.4757	0	0	10.223	0	5.7781	20.273	37.09	55.45	133.14	174.8	222.93	276.35	348.88	394.99	452.55	480.61	502.17	578.09	554.73	614.7	631.05	652.18	692.87	716.37	754.78	816.1	821.39	832.79	885.55	901.02	956.91	1025.3	928.38	1107.1	1155.8	1182.5	1113.7	1151.7	1189.5	1233.4	1232.1	1247.6	1284.1	1312.4	1304	1339.4
5.0748	17.109	4.9863	0	0	0	0	0	0	0	0	0	0	0	3.9881	54.455	73.202	71.492	118.54	155.42	203.35	212.54	270.18	302.86	345.29	426.64	547.12	693.23	752.91	820.93	935.4	928.13	1007.2	1032.8	1045.8	1089.1	1087	1065.8	1099.2	963.21	974.71	989.9	1028.4	1003.9	1046.6	1027.8	1006.6	996.29	1012.4	1004.2
0	0	0	0	30.34	32.512	0	10.77	8.29	10.597	24.101	36.094	42.345	37.455	64.982	84.356	107.85	111.71	118.92	122.86	135.34	144.06	170.24	159.47	184.47	182.82	172.28	178.4	159.48	152.42	159.4	167.41	176.41	206.61	144.88	153.97	121.83	137.49	121.23	106.86	93.129	87.254	73.865	67.215	48.413	81.552	73.486	78.06	77.047	68.934
0	0	0	5.4871	0	0	7.9288	7.7624	7.6411	10.264	18.62	16.152	23.302	13.994	31.399	22.562	48.058	57.02	95.652	113.34	146.11	186.75	223.4	218.96	263.25	281.57	309.39	360.3	426.66	471.89	504.84	571.27	633.45	676.07	754.92	738.66	757.78	886.68	998.75	914.91	1085	1057.2	1127.6	1155	1188.2	1308.4	1162.7	1237.6	1344.6	1336.5
0	0	0	0	5.4231	47.864	100.64	210.45	378.69	440.25	601.64	787.91	928.42	1025.9	1194.5	1470.8	1456.3	1572.4	1757.1	1725.8	1908	1909.3	1962.9	2025.5	2104.4	2117.9	2150.6	2120.4	2262.8	2167.5	2215.4	2242.2	2295.4	2291.1	2237.1	2256.8	2270.3	2263	2285.9	2301.2	2273.8	2269.4	2329.9	2308.9	2153.4	2210.5	2173.1	2265.7	2296.1	2300.8
0	2.259	0	4.6823	0.68876	5.212	2.0482	0.63269	0	0	0	0	0	0	0	0	0	0	0	0	0	0	0	0	0	0	0	0	0	0	0	0	0	41.129	54.062	106.27	132.39	218.3	271.24	338.58	405.39	445.17	479.3	541.86	585.63	674.43	722.55	713.52	729.37	734.4
0	4.0148	0	5.3937	0	16.014	0	0	0	0	5.1686	30.621	85.886	146.21	227.07	294.86	376.14	474.57	519.4	607.08	670.2	764.01	841.65	892.47	921.42	986.09	1045.9	1080.1	1164	1180.5	1221.1	1302.1	1326.2	1407.7	1454.4	1510.3	1607.3	1598.9	1665.1	1733.9	1728.6	1803	1856.8	1913.5	2007.9	2023.3	2025.8	2076	2111.2	2072.6
0	6.2777	22.192	14.945	4.4085	1.7619	2.6281	0	0	0	0	0	0	1.1606	40.162	64.369	96.036	147.43	182.53	265.98	380.75	504.71	621.94	870.83	1087.9	1271.6	1503.9	1769.1	1947.3	2118.3	2397.2	2578.4	2901.5	3044.8	3358.1	3545	3838.1	4003.2	4138.8	4317.9	4500.5	4776	4832	5047.3	5106.7	5321.5	5377.4	5453.2	5571.3	5410.8
0	20.907	0	20.588	10.883	49.827	4.8464	31.146	0	0	10.799	0	0	0	0	0	0	0	0	0	0	0	0	0	48.545	55.348	164.41	229.09	267.46	394.59	508.44	632.62	810.09	911.01	1078	1271.7	1461.2	1580.5	1677.3	1834	1945.5	2031.5	2303	2368.2	2482	2526.6	2544.9	2657.7	2654.9	2790.4
0	9.3755	0	20.855	7.4809	0	0	15.535	72.2	146.66	244.34	405.85	637.35	880.56	1137.1	1386.9	1747.7	2015.3	2424.6	2768	3120.3	3458.3	3817.6	4146.3	4544.2	5033.1	5158.9	5386.9	5679.9	6239.8	6315.5	6697.5	6969.3	7113	7394.5	7769.5	7823.8	8066.4	8126.2	8253.7	8265.7	8467.1	8499.2	8633.8	8908.7	8936.4	8960.6	9277.5	9275.9	9114.8
0	0	0	0.62411	2.7264	11.719	10.603	8.9065	13.798	8.7977	22.942	10.717	14.097	13.307	11.31	3.6279	0.3968	0	0	4.7281	17.436	14.772	36.565	51.094	67.738	100.18	130.49	181.35	210.74	247.65	324.03	375.84	468.55	569.7	631.55	710.34	828.78	911.74	992.31	1078.4	1139.9	1231.2	1244.4	1355.7	1367.2	1470	1430.8	1527.9	1565.6	1566.2
0	1.9167	0.057295	0	12.163	0	0	0.80985	6.011	5.6176	15.348	29.833	76.811	120.28	172.25	237.54	333	389.46	465.92	569	668.86	752.69	866.69	980.19	1095	1178.3	1302.4	1348.1	1515.2	1639.3	1668.7	1800.4	1851	2088.6	2058.8	2203.1	2373.1	2482.8	2385.9	2641.4	2753.8	2802.5	2836.7	2978.3	2920.6	3013.9	3134.8	3307.3	3397.5	3323.2
14.31	13.856	0	0	4.2577	0	0	0	9.0855	42.112	100.43	168.83	240.74	337.2	443.06	499.26	614.08	681.9	782.2	848.34	908.37	1223.4	1342.5	1455.1	1478.4	1169.2	1198.4	1183.4	1179.9	1241.6	1261.5	1299.7	1330.7	1436.4	1434.8	1424.6	1481.4	1507.4	1524	1516	1551.3	1537.7	1522.2	1521.4	1531	1565	1568	1526.3	1512	1501.7
1.597	3.8286	1.7429	0	0	0	5.3671	0	0	0.84123	9.537	0	0	0	0	0	0	0	13.275	17.318	51.538	77.923	106.37	111.43	123.13	143.89	167.52	186.6	203.54	213.23	247.52	294.39	333.43	368.2	421.82	466.4	501.5	556.44	594.26	643.34	714.65	720.33	762.79	779.99	853.59	907.05	906.89	921.13	956.82	977.18
0	0	10.734	1.7907	0	0.83646	21.027	20.276	37.213	30.403	54.217	60.617	89.959	100.96	180.43	154.18	158.47	188.15	235.1	265.59	288.48	304.75	341.69	358.62	389.08	405.21	424.25	401.6	488.98	517.93	551.16	582.8	611.36	642.44	732.31	763.73	818.42	881.06	987.72	991.21	1051.5	1146	1195.7	1292.3	1333.7	1374.4	1414.4	1423.3	1489.7	1587.3
0	9.736	7.4059	8.5376	0	5.4615	0	0	0	0	2.6666	1.8877	0	0	0	21.145	11.056	1.9578	25.503	23.43	35.967	42.595	44.908	73.638	62.781	106.24	93.404	93.855	95.699	111.96	112.59	107.18	132.51	134.37	148.05	161.31	145.28	162.66	175.02	198.33	190.75	187.76	197.25	227.53	235.04	243.38	249.91	260.56	260.16	311.66
0	4.3716	0	0	8.0794	0.96806	12.01	42.924	60.115	74.362	80.979	113.57	128.61	149.38	169.11	176.55	214.35	227.85	216.05	258.63	291.1	284.63	312.53	343.42	360.73	352.13	395.86	420.56	444.69	489.17	523.84	634.08	688.15	793.61	848.23	913.24	960.53	1026.6	1106.4	1172.1	1168.9	1226.4	1305.2	1298.5	1318.5	1363.8	1388.3	1398	1420.2	1376.3
21.276	8.255	0	0	0	0	0	1.2206	0	0	0	0	0	0	0	0	0	0	0	0	0	0	0	0	0	0	0	1.9163	9.0158	9.3694	0	0	0	0	1.5277	0	0	0	0	0	0	0	0	0	0	0	0	0	0	0
0	0	0	0	20.804	147.15	324.54	503.76	700.89	962.14	1119.3	1385.2	1605.1	1801.7	2021.5	2239.5	2333.9	2536.7	2792.3	2912.5	2903.4	2996.6	3160.1	3286.6	3374.5	3373.8	3512.2	3578.2	3686	3826.6	3877.6	4017.9	4175.2	4348.2	4500.7	4834.1	5019.3	5201.9	5371.8	5319	5592.7	5573	5744.4	5743.4	5840.2	5910.3	5971.5	5984.9	6130.1	6103.5
14.087	37.006	0	0	4.7057	0	0	0	0	18.928	0	0	0	0	5.9598	8.705	43.659	103.97	91.809	188.74	218.43	362.91	424.15	528.72	678.49	723.53	877.7	1055.7	1233.9	1298.5	1457	1572.6	1726.9	1782	2146.4	2326.6	2449.8	2590.2	2782.2	3082.8	3207.2	3177.7	3290.1	3280.1	3445.3	3408.1	3516.1	3587.2	3768.7	3837
0	0	0	0.36269	1.9196	2.3987	8.3576	5.7832	6.0408	20.074	22.302	8.4438	21.722	26.709	29.305	35.008	57.493	53.698	83.998	76.241	118.97	148.54	156.42	200.03	235.76	268.77	299.62	347.68	387.11	437	490.47	573.68	636.12	729.82	794.67	828.73	957.64	971.65	1065.8	1226.4	1242.5	1287	1356.4	1390.1	1471.2	1524.4	1563	1548.9	1593.6	1634.8
0	0	12.503	1.1565	13.335	8.9416	2.5043	0	0	0	27.981	30.807	53.549	86.341	121.92	162.68	199.75	253.11	296.19	310.71	385.5	415.62	452.48	500.86	514.61	525.95	580.92	583.47	603.71	637.98	666.08	691.79	706.31	746.9	757.72	792.6	823.52	816.56	867.8	874.66	899.02	933.39	924.34	950.19	968.73	987.35	980.7	992.31	992.88	1030.1
0	0	0	0	109.24	102.49	3.7163	0	71.257	95.53	122.95	371.52	449.68	434.92	488.46	522.4	547.64	549.2	552.71	640.34	665.15	835.39	939.72	1099.9	1267.9	1476.5	1631.8	1970.2	2064.7	2263.3	2491.5	2709.1	2962.6	3133.7	3325.3	3552.4	3667.2	3791.8	3985.7	3942.1	4088.2	4161.4	4051.6	4189.8	4264	4278.4	4460.3	4341.3	4347.7	4441.6
0	17.874	0	0	19.213	8.4612	0	0	0	0	0	8.8014	55.972	145.93	203.96	310.33	392.55	542.64	664.39	784.94	798.8	1044.4	1229.2	1276.9	1348.7	1398.1	1532.7	1602.7	1639.7	1856.9	1863.2	1964	2049.5	2161.1	2221.3	2262.7	2254.9	2280.5	2302.1	2399.3	2513.6	2495.8	2435.1	2468	2435.4	2498.3	2544.5	2498.7	2651.5	2687.7
0	0	0	0	10.972	30.796	43.256	75.756	121.76	158.67	213.09	285.82	389.46	468.49	572.92	666.37	758.72	812.54	959.85	1074.8	1228.6	1346.5	1513.7	1647.3	1755.7	1957.8	2198.3	2434	2662.9	2900.6	3206	3532.1	3775.3	4074.7	4380.2	4447.7	4761.1	5027.6	5212.6	5228.9	5491.9	5559.7	5760.3	5939.1	5970	6008.3	6107.9	6287.1	6318.5	6289.8
0	0	10.697	0	16.121	0	21.546	18.994	0	0	4.8156	0	0	0	0	0	0	0	0	0	0	0	0	0	0	0	0	0	0	0	17.57	60.653	65.562	97.132	144	188.81	196.02	213.8	278.95	304.21	325.24	366.07	378.38	409.45	440.4	485.54	499.23	526.23	549.6	548.23
0.90103	6.7564	0	4.8024	0	0	0.38583	26.368	76.452	168.36	268.88	455.73	690.4	987.65	1262.4	1503.3	1834.6	2109.2	2465.8	2779.4	3045.9	3265.1	3491.8	3861.4	4184.5	4380.4	4694.7	5129.1	5126.6	5482.2	5740.3	6051.2	6468.8	6839.3	7150	7510.6	7784	7931.4	8119.6	8439.1	8646.7	8895.8	8942.8	9038	9146.5	9219.5	9366.4	9254.3	9380.2	9403.6
0	0	11.658	15.056	7.9802	16.449	15.482	1.5013	23.186	36.686	56.708	13.322	31.702	30.11	6.6564	7.4102	24.008	37.949	58.006	48.556	66.807	76.891	98.353	113.63	125.56	134.84	145.38	168.04	186.85	189.54	221.87	230.15	277.67	297.08	322.31	353.13	381.67	401.03	412.98	430.88	454.24	445.4	485.33	495.15	506.32	506.62	536.04	531.81	530.86	587.98
0	0	0	9.4558	0	4.4666	12.011	27.341	70.608	109.79	191.15	272.12	374.18	491.27	576.62	671.22	762.79	846.26	950.46	1000.4	1038.2	1101.6	1173.3	1217.3	1250.7	1288.3	1282.4	1327.2	1374.3	1362.5	1409.9	1459.6	1490.5	1562.3	1556.1	1609.7	1648.2	1669.5	1698.5	1721.7	1731.3	1746.2	1746.1	1783.4	1794.5	1773.1	1803.4	1825.9	1832.1	1833.5
0	4.4137	0	0	5.9528	9.2612	0	0	0	0	0	0	0	0	0	0	0	0	0	0	0	26.082	65.134	110.94	153.6	246.71	311.23	400.85	506.85	615.89	730.22	849.35	980.18	1098.6	1248.1	1328.4	1504.5	1629.7	1763.4	1843.7	1926.8	2085.3	2161.9	2207.7	2409	2404.1	2529.8	2566.9	2604.4	2618.9
25.802	0	0	0	27.51	14.277	0	33.723	30.561	12.471	25.412	112.15	251.1	287.99	394.09	419.65	449.15	579.52	765.81	711.48	717.7	1071.3	1131.2	1267.1	1357.4	1468	1608.2	1713.1	1854.7	1947	1614.4	1694.9	1809.3	1900.8	2049.3	2593	2854.2	2921	2391.5	2386.1	2666.7	2602.9	2584.7	2568.5	2600.9	2627.6	2686.8	2685.3	2716.4	2762
0	0	0	5.691	12.25	7.6868	22.763	20.833	19.497	19.115	15.943	16.94	12.112	15.43	23.823	22.679	27.763	27.17	35.807	42.363	54.437	58.773	74.022	139.4	206.62	278.86	386.44	481.84	614.41	759.54	862.54	1067.9	1229.2	1418.6	1662.7	1928.8	2041.9	2288.4	2547.3	2750.4	2861.1	3172.3	3257.9	3376.3	3474	3680.9	3849.6	3887	3927.2	3939.9
0	16.23	8.0857	6.1268	3.5105	0	0	0	0	0	0	0	0	0	0	0	0	0	0	25.268	78.906	123.89	197.07	278.8	356.37	436.85	554.22	674.88	812.21	903.49	1055.3	1176.4	1372.3	1514.7	1619.1	1789.2	1794.6	1877.9	2085.5	2140.9	2381.7	2382.5	2401.7	2455.9	2541.8	2581.6	2664.7	2617.5	2594.6	2646.8
0	7.3709	0	3.1398	4.4902	0	0.66728	0	0	0	24.957	42.239	84.788	134.6	192.9	291.78	419.98	579.26	734.67	931.3	1132.2	1365.8	1590.9	1863.5	2090.6	2305.4	2575.8	2809.3	3027.6	3169.8	3582.8	3694.9	3894.1	4033.6	4297.6	4531.4	4853.2	4973.6	5044.4	5258.8	5353.2	5431.4	5417.2	5357.2	5525.7	5723.7	5835.2	6000.8	6069.6	6058.9
0	4.0741	11.453	6.395	0	9.7916	7	2.5752	0	0	0	0	0	0	0	0	0	0	0	0	0	0	0	0	0	0	0	0	0	0	0	0	0	0	8.1027	15.601	39.136	45.994	69.136	103.29	50.503	52.17	67.032	70.912	102.38	113.09	90.708	102.98	86.276	102.69
24.127	34.357	5.1976	11.381	6.4983	0	0	0	0	1.1017	0	39.987	73.912	120.1	190.78	272.62	301.21	369.38	401.95	428.25	513.45	528.07	559.87	428.23	528.22	544.72	563.89	543.66	576.96	587.03	780.43	713.01	765.95	659.52	777.91	782.18	813.48	771.88	789.23	761.08	773.55	768.4	758.4	751.39	798.94	782.31	814.01	814.12	942.67	996.81
0.99003	0	0	0	10.48	0	0	0	0	0	0	0	0	0	0	0	0	0	13.084	36.511	79.173	109.38	143.7	196.22	271.85	339.53	393	515.73	663.1	739.23	732.35	887.32	991.57	1076.5	1223.7	1391.5	1528.6	1595.9	1696	1843.5	1952.7	2056.4	2233.3	2218.9	2419.7	2416.7	2490.1	2502	2596.9	2646.8
0.85846	8.0121	6.9355	0	1.4545	0.1897	0	0	0	0	12.839	35.825	80.725	125.28	210.98	294.34	361.86	430.34	558.86	597.73	708.02	751.1	891.33	967.38	1011.2	1083.5	1194.5	1359.4	1386.4	1631.9	1596.3	1720	1826.5	1927	2078.5	2216.3	2350	2555.5	2646.6	2777.4	2819.7	2921	2923.2	2974.1	3099.4	3165	3194.2	3168.9	3252.9	3220.6
0.85417	0	0	9.637	3.7663	0	0	0	0	0	0	0	0	0	2.5215	0	22.501	35.389	69.061	91.02	137.05	159.98	206.22	261.52	336.72	410.05	526.73	631.7	726.67	862.28	959.61	1097.9	1258.7	1374.5	1627	1668.6	1778.4	1992.1	2055.8	2221.4	2381.8	2400.1	2492.4	2569.4	2619.3	2814.2	2846.9	2930.1	3044.4	2991.2
0	0	0	0	10.986	54.105	135.45	190.4	265.63	357.55	389.84	412.5	449.78	604.16	655.3	664.46	698.46	762.71	795.98	820.67	824.26	860.93	860.66	917.77	935.6	934.89	965.46	1004.7	1036.9	1059.3	1037.1	1037.6	1118.7	1172.7	1299.4	1323.1	1340.8	1355.8	1522.1	1546	1636	1651.7	1721.8	1768.1	1865.5	1863.3	1884.4	1933	1990	2056.4
0	0	0	0	0	12.389	7.1077	30.153	52.844	124.73	189.41	273.97	384.42	481.66	649.51	752.73	867.97	1015.8	1081.8	1258.7	1366.1	1560.6	1654.6	1792.4	1866.1	1954.2	2122.9	2218.3	2433.4	2538.6	2616.7	2748.5	2818.5	3030.2	3072.6	3092.1	3345.1	3389.5	3474.1	3526.5	3511.7	3509.2	3653.3	3661.2	3689.6	3737.8	3718.5	3759	3730.4	3640.8
0	9.2814	4.1401	0	0	0	0.41956	8.5237	0	0	0	0	0	0	0	0	21.713	21.383	81.145	118.65	176.17	215.59	314.97	370.2	449	546.17	648.68	741.02	839.28	926.67	1018.7	1212.7	1305.7	1432.3	1553.9	1672.1	1814	1927.3	1984	2040.8	2070.9	2185.1	2297.2	2242.1	2351.6	2431.7	2391.5	2366.5	2383.1	2399.6
0	0	0	7.8419	5.8757	5.0728	13.251	23.917	12.738	7.8948	2.5184	5.9979	16.679	9.0174	1.6377	0	50.878	7.4209	45.753	50.733	67.567	98.426	109.86	177.44	204.13	246.41	288.06	348.22	452.07	484.18	538.87	608.1	676.25	789.43	852.53	957.31	938.47	978.15	1031.4	1046.6	1229.3	1304.8	1369.9	1391.9	1307.8	1417.8	1355.3	1359.7	1343.1	1276.6
0	3.0593	0	11.704	3.4529	27.423	21.567	48.969	46.902	89.367	157.96	151.61	224.64	334.45	379.67	469.21	587.28	680.99	783.53	792.77	862.23	918.49	957.66	993.14	874.29	929.11	972.84	993.62	1046.8	1028.3	1049.2	1082.2	1129.3	1128.2	1109.9	1151.2	1163.2	1206.9	1178.2	1182.3	1212.1	1233.7	1256.9	1265.7	1306.5	1309.9	1308.2	1331.8	1309.2	1325.8
0	0	0	0	21.728	46.228	80.969	132.17	193.63	229.05	282.26	330.87	381.62	411.51	456.87	491.63	525.05	566.45	558.83	627.57	659.44	739.59	764.94	756.48	782.35	833.84	870.43	943.93	980.64	1058.2	1094.1	1190.2	1246.6	1345.1	1484.4	1610.1	1813.9	1925.4	1941.1	2016.4	2228.4	2246.3	2500.7	2667.4	2780.5	2856.6	3026.8	2973.1	3021.5	3098.1
0	11.383	0	16.051	0	17.117	0	0	0	0	0	0	0	0	0	0	0	0	0	0	0	0	0	0	0	0	0	0	0	0	0	36.308	131.43	271.76	359.28	447.85	533.75	687.91	846.62	983.38	1052	1176.5	1280.7	1355.1	1566.7	1699.5	1779.7	1866.2	1788.6	1846
0	0	0	3.374	11.796	34.627	20.711	10.355	0	10.002	0	0	5.4966	1.4458	20.618	68.406	63.059	55.265	72.079	83.714	96.71	93.067	96.443	93.026	112.74	99.156	111.06	128.09	139.41	139.84	176.19	244.06	244.6	279.31	294.88	347.8	367.21	466.55	509.08	561.21	622	667.51	665.07	682.71	732.13	776.06	783.36	815.28	797.5	795.09
0	14.359	10.702	0	0	2.2576	0	0	0	0	0	0	0	0	0	0	0	0	0	0	0	0	0	0	23.333	41.586	75.832	111.72	138.13	202.03	271.09	296.73	365.85	405.03	487.59	517.67	605.4	650.7	679.91	734.83	774.7	872.78	869.1	932.2	963.24	983.87	1003	1051.8	1037.6	1047.1
0	0	0	0	0	18.031	21.85	20.202	20.627	26.442	25.442	36.624	32.477	28.462	42.881	57.263	49.055	78.476	109.1	159.63	241.47	221.01	269.47	329.42	452.86	617.36	838.28	992.76	1128.1	1194.6	1269.3	1333.1	1406.7	1444.7	1514.1	1480.8	1574.4	1585.2	1615.2	1678.3	1698.6	1674.3	1617	1661.5	1663.9	1664	1694.7	1705.4	1677.3	1712.3
0	9.9272	0	27.433	5.1428	0	5.2107	0.66159	0	0	0	0	0	0	0	0	0	0	50.529	81.488	143.94	207.7	246.13	345.15	383.05	532.73	574.11	719.17	875.67	1026.5	1173.8	1325.6	1488.8	1639.7	1944.6	2134.9	2341.1	2456	2699.2	2959.7	3020	3161.8	3390	3533.5	3626.4	3903.5	3903.9	4109.9	4237.2	4309
0	0	11.681	28.862	0	0	17.541	34.763	69.488	54.799	26.287	23.071	35.549	23.83	59.028	31.053	39.381	48.992	52.773	37.734	45.445	63.636	96.12	122.2	111.49	139.65	160.36	205.17	245.78	271.59	327.02	375.97	416.13	456.25	504.28	524.7	550.39	578.24	642.78	676.29	691.58	697.68	724.1	738.09	771.46	818.95	827.59	845.67	850.18	857.26
0	0	0	0.043492	38.169	46.46	57.066	99.295	129.05	141.25	179.52	217.33	246.77	320.13	359.78	381.29	427.55	393.58	393.24	453.34	471.54	509	515.69	499.18	532.18	505.83	538.86	551.05	525.92	561.23	569.18	574.5	585.18	620.56	596.62	592.97	607.08	650.64	643.21	627.27	659.98	648.69	667.23	650.59	606.51	635.88	653.6	664.78	654.52	685.63
0	0	8.4059	6.5267	10.228	22.764	27.816	48.329	0	0	0	0	0	0	0	0	0	0	58.209	112.56	87.2	166.69	148.99	268.99	345.11	422.95	341.48	555.08	470.32	492.95	528.88	516.84	573.11	584.01	631.35	657.56	745.66	759.08	828.49	806.78	848.96	856.03	884.16	925.58	932.13	931.36	966.99	936.79	960.86	970.35
6.2269	6.0275	0	3.5037	0	0	0	0	0	0.50426	17.604	53.861	102.04	150.23	220.15	306.83	392.23	471.35	577.86	674.29	793.05	903.75	1054.3	1117.4	1172.8	1288.9	1336.4	1427.1	1499.9	1601.8	1630.9	1755.8	1755.9	1816.7	1889.7	1959.3	1981.7	2008.3	2051	2017.2	2132	2110.3	2166.4	2230.5	2212.5	2279.3	2242.1	2286.7	2308.5	2373.3
0	0	3.6394	1.3217	4.4685	3.9084	0	0	0	0	0	0	0	0	0	0.90362	6.3218	15.789	30.353	36.138	45.137	66.694	92.575	135.91	166.95	190.66	326.24	289.73	461.63	414.85	525.58	628.63	670.63	777	897.14	1027.9	1137	1322.4	1418	1579.9	1675.4	1782.9	1848.6	2019	2062.1	2225.8	2310.7	2316.4	2371.5	2343.1
0.82527	12.771	3.6082	0.8514	0	0	0.1363	0	0	7.7556	0	13.795	2.7497	2.0585	22.238	44.234	44.259	74.613	128.26	155.83	217.09	257.33	331.99	375.07	457.68	497.7	583.45	637.86	738.9	932.8	789.31	627.57	697.68	726.76	825.79	845.43	884.74	931.4	975.79	1151	1107.7	1214.1	1244.4	1268.8	1295.5	1374.1	1390.5	1402.8	1421.2	1398.5
0	2.492	12.592	2.6017	0	1.6042	28.344	10.319	36.477	44.134	76.292	63.712	138.09	195.69	235.58	285.93	429.08	468.69	526.96	525.37	583.25	634.76	660.04	739.57	816.09	977.04	1107.9	1231.8	1397.1	1502.3	1756.8	1904.3	2208.8	2455	2672.1	2878.3	2949.3	3086.5	3314.2	3324.9	3602.3	3755.4	4007.7	3880.8	4272	4513.9	4497	4682.6	4738.4	4904.6
0	0	0	34.215	91.828	153.75	311.5	430.7	538.79	667.74	652.82	791.41	977.49	1082	1195.2	1257.7	1434.9	1423.2	1415.9	1502.2	1599.1	1600.8	1621.1	1611.7	1607.3	1665.1	1673	1677.1	1646.6	1660.9	1748.9	1726.6	1683.1	1712.6	1714.1	1780.4	1752.1	1806.9	1798.1	1818.6	1862.7	1850.1	1811.8	1891.9	1889.5	1932.5	1952.8	1918	1948.1	1952.6
0	0	0	20.126	18.52	19.413	10.844	5.7462	45.626	44.098	77.174	154.64	199.47	297.69	380.85	482.19	577.24	700.3	847	986.4	1088.4	1240.5	1350.6	1436.6	1716.1	1823.9	2037.3	2148	2375.5	2424.8	2633.5	2817	3038.6	3252.8	3469.4	3663.1	3633.6	3829.5	3900	4135.7	4245.7	4321.3	4460.6	4498.3	4536.7	4588.8	4726.9	4666.2	4695.6	4694.5
0	5.9454	0	0.1377	0	4.605	6.2181	5.627	10.12	11.258	22.788	53.407	62.041	86.563	114.17	151.07	186.13	245.1	301.94	314.87	361.16	371.09	422.99	446.04	475.95	479.81	544.91	577.08	584	666.08	708.08	744.06	845.14	812.01	783.82	789.98	921.64	934.69	1008.2	1034.5	1059.2	1096.6	1126.4	1135.9	1168.5	1175.3	1219	1225.4	1256.6	1263.2
0	0.57599	0	3.8412	4.3773	7.4084	7.8932	8.6633	2.4182	3.1121	9.779	6.0236	5.1187	4.6953	15.907	16.26	24.775	28.598	39.139	44.062	56.685	62.301	94.616	110.8	126.2	159.11	169.87	200.86	227.22	263.1	287.59	324.51	368.94	428.72	459.06	483.6	485.19	562.28	583.83	642.9	670.96	658.36	697.86	732.71	769.25	758.6	780.39	785.74	783.46	759.55
0	0	0	4.2484	0	9.7828	10.601	16.763	17.07	43.723	56.14	80.308	112.58	141.76	166.52	198.02	252.48	291.18	316.5	361.03	382.12	426.01	422.01	465.09	473.3	483.98	488.74	521.11	537.81	601.82	552.08	605.8	640.58	684.55	671.88	710.82	733.09	872.6	944.88	837.83	873.24	912.01	881.99	901.2	916.23	931.7	1004.6	917.64	936.51	916.83
39.566	38.706	0.3776	5.23	0	0	0	18.51	88.423	193.56	304.95	451.14	588.03	767.2	896.16	1045.5	1181.5	1244.1	1514	1601.6	1770.8	1866.5	1823.2	1872.8	1961.4	1959.6	2049	2051.7	2116	2116.6	2242.8	2162.6	2258.4	2304.4	2389.6	2432.3	2496.7	2487.7	2529.2	2561.7	2531	2593.5	2594.1	2584.5	2579.8	2604.4	2600.3	2624.2	2626.8	2588
0	0	0	0	28.648	87.842	119.35	190.58	255.77	296.96	344.25	387.36	450.02	486.11	512.8	542.2	587.27	649.28	655.3	703.35	766.38	836.08	901.18	991.33	1028.1	1105.3	1184	1215.5	1400.9	1492.6	1571.9	1688.8	1819.8	1932.1	2008.9	2107.6	2211.3	2234.8	2353.2	2380.3	2431.7	2488.6	2607.6	2638.6	2657.7	2752.2	2837.7	2802.3	2829.1	2810.5
0	0	6.1943	1.2668	11.012	0	2.5841	0	0	0	0	5.4184	0	3.4057	0	1.4773	10.345	0.58627	13.55	18.159	23.945	17.61	28.52	23.981	49.472	59.165	58.592	58.687	64.742	69.458	82.398	95.836	105.71	130.64	148.27	168.23	225.44	220.7	254.47	282.8	301.61	308.41	329.11	356.2	353.13	374.74	377.66	405.12	412.77	434.67
0	0	0	0	25.467	68.461	107.8	146.82	194.24	292.09	346.47	486.14	614.75	791.83	1052	1229.2	1466	1702.8	2022.3	2287	2573.5	2814	3117.2	3521.3	3768.4	3968	4142.6	4212.2	4416.5	4684.1	4885.5	5035.8	5282.7	5183.6	5396.1	5594.7	5326.9	5369.4	5516.1	5685.7	5911.8	5861.6	5763.2	5816.1	5901.4	5961.4	5889.1	5802.9	5535.5	5577.4
0	0	0	0	63.754	120.38	238.15	278.53	418.58	501.26	653.35	876.65	1096.9	1318	1546.9	1799.9	1968.4	2173.2	2427.8	2470.5	2663.4	2782.6	2960	3118.4	3249.1	3424.5	3475.6	3644	3785.1	3848.6	4092.2	4119	4228.3	4296.7	4338.7	4278.3	4414.1	4508.3	4479.6	4517.8	4540.9	4510.2	4592.1	4518.1	4454.1	4614.5	4567.3	4570.7	4537.7	4566.7
0	5.7847	0.46051	4.4883	3.7978	2.9893	0	6.8089	0	0	0	0	2.6005	6.0859	12.452	13.097	30.287	31.409	48.455	60.453	79.257	111.48	112.68	119.54	129.4	143.09	187.03	185.23	198.7	234.66	277.82	319.41	310.76	354.78	338.33	410.17	458.43	450.58	561.71	579.16	615.94	650.53	727.98	738.23	738.19	753.96	742.34	777.45	797.47	809.42
8.4311	0.079009	1.5365	0	0	0	7.0102	0	0	7.9507	30.443	60.851	109.25	178.19	289.07	385.53	530.49	661.24	861.39	1093.6	1354.8	1627.9	1906.7	1642.1	2611.5	2835.9	3243.6	3624.3	4001.5	4402.8	4341	4880.2	5234.9	5364.7	5736.1	5681.7	5940.3	6176.9	6238.8	6347.3	6678.6	6763.9	6975.5	6966.7	7029.9	7073.9	7063.3	6839.9	6701.8	6563.3
0	4.2433	0	2.2507	5.2779	0	1.3134	6.8889	0	0	0.61451	0	0	0	7.2066	13.07	22.931	30.496	50.672	74.007	90.232	110.55	150.18	177.13	197.03	238.23	287.83	394.05	348.13	382.3	474.2	576.42	615.02	677.53	809.44	936.31	1066.4	1228.7	1314.5	1470	1551.5	1642.9	1735.3	1860.3	1947.3	2090.9	2148.8	2168.7	2179.8	2196.6
0	0	0	5.6491	2.7096	0.58898	2.9357	0	0	0	0	1.6599	6.1341	15.318	130.06	165.7	200.86	261.02	310.96	369.69	460.08	502.89	578.85	544.23	725.37	778.9	851.04	883.31	972.17	1016.8	1050	1116.5	1186.7	1270.4	1346.3	1419.2	1511.4	1582.3	1676.5	1739.5	1790.6	1864.8	1989.5	2027.6	2090.9	2095.6	2181.9	2156.8	2189.4	2162.6
0	0	0	0	6.4179	19.205	46.265	68.022	93.314	129.02	137.71	142.38	165.78	197.35	201.99	236.77	228.23	233.26	255.35	269.82	287.77	303.9	314.77	342.71	377.92	388.19	440.95	460.13	493.77	514.3	540.85	587.05	632.08	688.26	749	759.07	790.14	823.33	844.67	875.62	908.7	963.95	980.78	1005.9	1027.5	1086.6	1079.8	1107	1125.3	1139.5
0	0	5.1192	2.1504	2.9822	16.331	3.1494	0	0	0	0	0	0	0	0	0	0	0	0	0	0	0	0	0	4.6613	8.7383	21.057	27.192	49.28	47.671	68.326	85.626	106.71	106.6	128.04	125.78	140.87	142.56	68.684	73.215	84.592	90.845	97.317	87.2	82.781	67.914	82.924	73.623	72.468	79.314
0	0	0	0.50697	0	5.7812	89.001	83.616	79.604	102.1	96.573	65.124	66.568	66.006	62.025	74.525	42.325	61.353	46.594	61.581	80.833	54.757	87.014	70.09	112.37	149.76	193.82	212.93	290.87	330.95	285.5	347.77	530.25	577.26	697.75	832.85	892.94	988.24	1102.9	1179.5	1173	1257.6	1334.9	1336.3	1360.4	1379	1469.8	1440.8	1497.6	1485.7
0	0	0	0	4.2784	10.571	19.746	14.404	10.715	7.2934	8.0081	10.705	11.957	9.3068	14.678	17.677	14.897	16.288	0	12.782	7.2396	0	0.99587	0	4.0295	0.50248	4.3213	6.5666	24.201	51.822	81.268	117.01	156.58	189.3	299.48	386.35	413.34	464.79	560.05	629.43	736.31	789.53	886.18	943.82	1009.8	1054.7	1162.6	1186.6	1224.8	1219.4
0	6.3739	4.3862	6.1478	0	0.67467	0	18.214	2.6798	48.243	95.277	121.73	102.27	237.72	358.91	439.38	500.16	569.22	606.58	616.59	626.38	659.71	619.71	714.12	758.21	783.58	789.31	807.43	839.17	895.95	916.59	917.8	970.46	1000.5	1049.6	1063.3	1082.2	1176.5	1206.8	1294.3	1307.3	1270.7	1327.9	1368.7	1379.1	1417.3	1463.3	1426.6	1476.8	1505.6
0	0	27.188	13.53	0	25.247	5.8898	32.511	21.576	12.838	9.0292	0	1.2036	0	0	0	0	0	0	0	0	0	0	0	0	0	38.724	58.723	95.902	81.983	115.22	153.66	214.51	223.7	245.74	270.67	297.5	326.69	300.46	330.78	338.17	377.07	402.48	413.53	445.54	381.92	396.47	403.88	381.46	401.64
0	1.4482	5.6382	0	0	3.6867	3.5849	0	0	0	3.5836	3.7298	14.09	3.727	7.1624	10.218	14.049	29.585	29.144	31.179	29.219	36.984	38.611	43.416	57.932	59.783	61.034	68.698	90.988	115.22	153.78	239.68	255.43	329.73	376.82	428.22	497.61	555.22	568.56	630.38	685.3	716	790.1	837.92	843.12	903.54	989.96	972.53	993.84	990.11
0	18.021	0	0	3.2603	0	3.9021	0	0	0	0	0	0	0	0	0	0	0	31.365	34.088	106.32	196.33	291.16	389.99	532.48	719.19	866.79	1098	1333	1530.5	1813.7	2034.8	2283.4	2545.7	2844	3213.1	3371.7	3581.7	3819.6	3909.6	4123.3	4392.7	4438.7	4636.8	4688.3	4904.7	4736.6	4833.4	4994	4949
0	0	0.6212	3.1343	3.696	19.837	32.288	70.402	61.242	61.54	59.525	74.451	79.719	103.54	149.59	195.01	257.63	302.96	376.94	413.84	493	572.33	615.53	692.14	782.57	832.21	948.93	1034.2	1206.7	1316.3	1421.8	1541.3	1596.4	1867.4	2093.4	2206.1	2295.7	2464.1	2574.8	2787.7	2931.8	2990.6	3082.3	3216.3	3282.3	3291.9	3407.7	3406	3565.9	3116.3
3.1048	4.9387	0	9.8487	0.54418	0	0	0	0	0	0	0	0	0	0	0	0	0	0	0	46.43	93.965	155.39	234.91	327.35	432.97	520.02	638.9	752.13	875.84	1137	1259.3	1386.5	1536.2	1646	1692.6	1814.3	1893.5	1957.6	2172	2168.3	2275.6	2270.9	2344.3	2421	2456.5	2460.3	2438.6	2480.2	2511.7
0	1.8864	3.2801	6.2408	0	0	11.468	8.5277	0	1.6677	7.7548	3.6793	0	0	0	0	0	0	0	0	0	0	0	6.6312	19.759	56.397	77.282	111.89	175.17	192.88	231.1	285.8	336.55	375.35	442.45	527.58	615.29	711.65	810.14	861.92	910.87	975.56	1014.3	1098.5	1121.3	1146.6	1152.2	1138	1190.7	1224
0	0	0	5.012	0	6.5305	0.05869	8.0111	5.8223	5.1621	17.27	9.4727	6.3483	0	6.4274	12.056	13.069	10.062	15.842	22.102	34.241	48.702	75.118	101.84	125.11	177.12	225.73	269.22	316.22	396.4	496.76	579.55	704.5	811.5	974.97	1181.2	1369.7	1539.1	1698.9	1804.3	1955	2038.9	2181.3	2235.2	2367.6	2405.5	2492.7	2527.5	2545.4	2571.8
0	0	0	0	55.389	47.673	64.177	58.97	27.105	46.418	0	23.571	0	0	23.835	53.823	79.166	168.69	224.83	305.67	460.81	476.35	622	799.24	975.56	1076.3	1272.5	1564.6	1793.9	2020.3	2187.5	2401.8	2704.2	2962.8	3267.9	3480.3	3577.3	3798.9	3940.9	4224	4339.5	4465.6	4542.5	4738.6	4666.2	4635.3	4776.2	4895.5	4946.9	4919.7
60.04	7.5041	0	0	0	2.2017	36.971	74.565	142.15	181.27	251.25	315.21	352.86	374.8	423.57	494.46	529.59	561.32	610.85	600.32	617.79	590.02	634.77	605.49	614.28	638.82	617.52	603.38	602.45	593.82	599.41	610.59	623.99	620.16	607.47	645.46	613.81	633.04	631.96	621.14	610.66	616.42	609.37	609.72	600.22	629.81	633.66	640.72	615.57	638.36
0	0	0	2.73	0	6.6107	2.8381	7.5712	18.268	16.23	28.797	11.636	18.429	11.751	20.557	50.845	68.166	96.727	152.4	248.24	293.03	356.92	469.68	584.47	722.4	868.17	1053.6	1281.6	1531.3	1882.3	2211	2579.5	2984.1	3198.8	3906.9	4582.1	5032.9	5613.9	5986.3	6433.4	6761.7	7122.7	7476.6	7136.4	7643.3	7602.7	7778.3	8195.7	8157.8	8113
0	0	9.329	26.844	15.535	0	10.866	44.852	36.793	82.906	91.416	162.77	248.6	336.2	440.04	579.44	707.15	844.56	975.01	1088.8	1238.5	1408.8	1525.5	1653.3	1679.2	1324.3	1826.9	1439	1914.4	1885.4	1926	1985.3	2002.3	1997.5	2055.6	2145.3	2214.9	2212.7	2261	2308.4	2299.1	2328.1	2282.5	2263.9	2256.9	2334	2317.8	2310	2329.2	2340
0.77094	0	0	0.29605	5.6858	0	0	13.024	7.255	1.7302	10.267	13.733	17.025	7.2068	26.915	41.48	42.462	35.991	41.697	41.732	53.553	71.809	91.074	106.29	130.58	149.59	176.88	194.75	199.28	191.38	252.57	307.21	370.69	407.12	455.36	500.45	588.46	648.64	676.2	730.66	754.51	780.11	773.39	810.75	839.45	886.66	911.16	966.41	968.73	981.18
2.412	10.013	18.284	0	0	7.2298	0	0	0	0	12.435	40.581	69.274	118.11	155.57	190.45	222.18	284.89	398.1	489.27	647.29	763.61	923.7	1114.2	1338.6	1569.1	1838.4	2049.6	2349	2818.5	3145.2	3445.8	3824.6	4296.6	4804.9	4951.2	5028.5	5201	5789.4	5946.4	6443.7	6386.1	6655.7	6619.5	6761.5	6810.9	6827.4	6843.3	7085.1	7046.3
0	0	0	4.5772	3.9388	2.4675	10.551	7.5974	8.3499	17.813	28.308	45.367	64.025	77.885	102.61	107.72	120.55	126.02	141.18	165.47	187.39	195.76	243.38	286.7	327.76	375.56	400.42	441.65	517.25	544.28	618.56	724.71	791.59	930.18	1008.5	1110.7	1194.5	1315.3	1391.7	1542.4	1596.2	1668.8	1663.7	1756	1829.3	1777.2	1889.6	1893.3	1986.3	2019.5
0	3.9498	4.829	8.2275	0.74791	0	0	0	0	0	0	0	0	0	0	0	0	0	0	0	0	0	0	0	0	0	0	8.3125	25.529	41.169	46.603	76.426	115.92	132.6	176.13	221.03	237.76	292.85	329.66	387.22	389.95	426.21	463.1	494.23	500.87	488.48	508.6	537.02	554.18	570.61
18.262	7.3823	4.3307	0	0	0	0	0	0	12.575	1.493	19.892	0	2.289	12.766	68.453	129.83	187.17	258.87	392.03	579.64	767.08	968.31	1185.5	1468.9	1822.8	2195.1	2672.2	3004.7	3357	3832.2	4408.7	4728.8	5159.8	5742.2	6142.2	6476.6	7023.2	7042.7	7435	8138.3	8433.1	8332.4	8727.7	8923.8	8778.3	9072.9	9269.7	9196.9	9359.2
26.394	30.823	16.879	0	0	0	0	0	0	0	0	0	0	15.554	146.79	262.57	385.5	552.38	776.02	1063.4	1317.3	1601.9	1914.8	2294.8	2680.1	2989.8	3224.4	3594.9	3889.4	4126.7	4502	4810.7	5191.3	5485.6	5919.4	6186.7	6223.8	6432.3	6663.8	7001.1	7252.6	7325.6	7539.1	7822.3	7877.1	7786.7	7746.4	7736.9	7900.6	7938.1
0	0	2.45	0	0	11.996	19.582	15.173	4.7042	14.877	32.405	77.77	81.586	100.99	163.57	199.32	218.72	231.95	273.02	399.66	394.7	447.87	521.76	635.1	680.08	788.02	1035.8	1098.6	988.36	1197.3	1399.9	1671.7	2048.3	2434.2	2978.1	3359.3	3798.9	4305.1	4635.6	4930	5381.3	5676.2	5873.2	6154.2	6268.4	6617	6896.8	7086.2	7287.6	7214
0	6.6478	4.029	0	0	0	0.27179	4.2529	0	8.3941	0	0	8.9545	0	16.778	14.493	50.515	78.081	118.16	169.25	174.65	226.88	314.71	477.25	674.93	847.34	1137.8	1402	1697.9	1988.9	2298.4	2675	3157	3526.9	4082.2	4478.4	4839.7	5202.9	5517.4	5843.4	6210.9	6350.5	6439.6	6683.5	6755.9	6935.4	6923.9	7715.7	7857.7	7908.7
0	2.302	0.068378	10.765	3.3769	0	0	0	0	0	0	0	0	0	0	0	0	0	0	0	0	0	0	0	0	0	0	0	0	0	0	0	18.566	49.884	84.747	105.59	120.77	162.86	172.15	190.02	189.98	221.26	258.87	238.87	256.64	309.56	313.19	325.31	361.1	384.14
21.031	30.252	0	0	0	0	8.4274	0	0	12.482	6.3448	24.527	18.781	0	1.5501	37.895	59.61	67.146	70.085	105.14	124.17	204.04	237.1	109.5	109.55	110.68	143.62	149.2	232.92	311.83	342.84	198.06	186.35	244.25	285.77	261.24	289.64	318.13	334.99	409.17	457.21	485.45	488.3	485.18	525.52	521.68	517.99	506.37	535.15	504.87
77.021	46.412	6.2198	0	0	0	0	0	42.553	149.64	271.8	446.84	627.38	691.5	867.34	1091	1361.7	1491.5	1879.6	2042.4	2226.4	2120.2	2704.1	2705.4	2833.3	2901.6	3159.4	3337.6	3484	3587.5	3697.4	3978.4	4087.8	4320.7	4457.6	4557.4	4727.2	4891.8	5057.3	5130.2	5264.3	5338.5	5422.1	5568	5455.2	5596.6	5605.8	5659.6	5670.9	5672.7
9.701	14.614	0	0	0.10451	0	0	0	0	0	0	0	0	0	0	0	0	0	22.579	46.142	57.123	57.73	90.699	121.79	170.14	207.95	256.49	285.58	357.94	409.19	505.31	588.37	715.62	883.53	948.23	1105.2	1199.5	1334.3	1496.3	1578.4	1707.5	1758.4	1876.4	1938.7	2032	2129.3	2186	2142	2144.9	2138.8
16.765	23.059	1.6967	10.196	0	0	1.1119	35.055	97.587	196.08	292.87	409.17	484.13	662.28	807.3	978.26	1107	1222.4	1371.4	1484.7	1684.2	1733.4	1886.6	1981.3	2041	2092.5	2319.9	2372.2	2497.6	2519.4	2573.2	2633.2	2681.8	2808.2	2846.1	2869.3	2837.8	2911	2856.9	2822.4	2823.9	2806.7	2835.2	2808.7	2737.4	2823.2	2830.6	2886.7	2814	2852.8
0	7.8712	2.401	0	6.2144	0	0	0	0	0	0	0	0	0	0	0	0	0	0	0	0	0	0	0	0	0	0	0	0	14.346	39.978	73.288	130.73	178.75	182.6	257.21	266.12	351.53	357.65	387.9	412.77	453	465.08	476.07	515.09	571.05	587.42	610.78	620.87	619.68
0	0	0	4.0868	2.002	7.2067	6.8407	10.648	7.0263	21.619	15.288	22.782	35.363	37.457	56.044	52.655	62.44	44.064	58.936	65.252	83.604	103.7	102.86	126.7	131.91	165.35	210.38	287.45	387.95	508.18	702	912.53	1038.5	1241	1449.5	1436.9	1631	1755.7	1883.7	2082.6	2139.6	2344.5	2450.9	2479.5	2613.1	2631.4	2662.1	2677.3	2719.7	2822.1
8.3267	4.2031	0	0	0	0	6.0806	8.6778	2.6256	13.23	0	3.4157	23.295	51.815	111.35	179.41	274.84	374.51	522.84	681.43	904.78	1201.2	1464.8	1702.3	2025.5	2258.6	2724.1	3062.1	3946.8	4522.8	4805.2	5123.2	5646.3	5943.3	6373.2	6968.4	7056.4	7257.5	7037.6	7255.3	7391.3	7680.1	7825	8084	8192.8	8507.8	8609.5	8682.8	8777.3	8711.3
0	3.2441	3.626	9.3034	6.9175	4.5983	9.6135	8.2076	3.3245	0	0	9.4492	0	26.101	32.937	52.035	65.899	107.2	153.1	197.65	277.72	326.22	420.62	483.67	526.19	667.06	771.67	931.01	929.32	1064.4	1135.7	1210.4	1433.6	1543.7	1656.1	1791.4	1901	2005.5	2061.7	2182	2197.9	2275.8	2336.3	2443.1	2487.4	2478.9	2524.4	2572.5	2635.1	2642
0	0	0	0	5.5005	10.872	28	18.451	4.7751	0.96601	14.724	9.9754	12.863	0	0.72809	0	0	0	0	0	0	0	3.7212	0	0	5.0081	14.228	20.82	15.439	39.433	78.31	125.42	174.89	227.27	273.41	333.21	392.23	465.89	515.56	603.04	651.47	688.81	689.14	768.44	809.7	875.47	895.67	972.62	953.79	964.97
0	0	9.4762	10.329	28.025	0	0	0	0	0	0	0	0	5.4375	0	0	0	0	0	0	4.5222	8.0792	8.3292	21.086	29.758	17.584	0	0	13.556	29.759	37.677	48.784	88.876	59.117	91.443	115.23	178.55	244.3	203.02	293.78	322.02	328.97	355.41	363.77	357.13	455.9	474.98	510.73	496.09	450.26
0	0	0	0	0.21474	6.8896	6.0065	14.894	39.747	84.841	171.63	262	361.49	494.32	643.48	786.47	939.82	1070.4	1263.3	1425.7	1553.6	1688.5	1795.5	1871.7	1952	2046.7	2171.6	2174.2	2339.2	2328.7	2385.9	2423.7	2417.7	2494.5	2479.2	2510.2	2571.9	2510.8	2498.6	2454.1	2656.1	2632.3	2676.9	2681	2699.3	2702.6	2690.8	2764.7	2781.4	2819.2
0	0	4.657	5.7346	0.36142	0	1.3394	0	1.8541	0.32312	9.9269	10.518	19.583	18.081	21.913	25.579	38.049	30.171	49.271	50.676	60.204	70.335	85.296	108.22	119.29	136.35	160.15	189.41	224.4	272.46	318.98	380.31	411.68	435.17	474.74	532.84	567.71	658.35	702.24	780.38	798.1	842.73	921.55	927.32	1030.1	1012.1	1075	1047.4	1124	1058.9
0	0	0	0	0	6.6181	24.843	11.543	12.471	8.7273	21.407	30.478	35.424	53.585	92.28	141.64	185	239.97	281.82	357.41	401.07	457.85	523.68	602.72	698.55	727.42	820.89	887.35	871.3	1039.8	1134.5	1216.7	1299	1376.5	1440.4	1510.1	1615.8	1805.8	1851.3	1920.4	1979.2	2021.3	2127.3	2275	2233.9	2270.7	2248.8	2260.5	2368.8	2436.9
0	0	0	2.5442	3.5532	11.266	29.685	23.205	17.336	25.968	16.718	26.084	19.672	19.906	10.921	3.159	0	0	6.9766	1.3798	0	0	0	0	0	0	0	0	0	0	0	0	0	0	0	0	0	0.018735	4.8781	0	13.642	22.772	31.846	32.198	30.292	67.261	65.828	71.156	57.965	54.034
5.5082	12.431	0	6.4426	0.82296	0	0	8.0227	20.215	53.396	100.78	138.51	208.6	262.92	360.84	459.68	595.95	726.87	913.51	1114.3	1230.6	1467.7	1682.6	1898.2	2123.4	2304	2613.9	2787.4	2936.5	3222.6	3387.7	3571.2	3775.7	3986.2	4209.1	4299	4483.3	4553.5	4722.3	4799.2	4935.8	5018.9	4980.5	5017.6	5139	5214.9	5296.2	5283.9	5313.9	5355.1
0	0.3278	0	0	1.7168	0	5.593	0	0	0	0	0	0	0	0	0	0	0	0	7.251	50.945	81.919	125.55	199.84	293.34	408.8	561.8	675.62	755.98	896.97	1033.6	1168.4	1372.5	1491.4	1563.9	1747.4	1832.9	1928.6	2023.8	2093.7	2125	2190.7	2309.6	2311.3	2317.5	2391.2	2421.6	2431.7	2562.2	2515
0	0	0	0	0	13.067	32.216	61.719	107.59	179.68	239.55	313.17	402.87	490.84	590.82	669.64	726.91	783.8	842.37	916.86	959.61	985.66	1034	1062	1105.1	1137.4	1178.1	1218.1	1269.7	1277.5	1283.9	1315.3	1412.5	1427.6	1459.2	1474.1	1516.4	1561	1596.3	1585.4	1616.4	1655.5	1646.3	1671.3	1724	1705	1751.9	1771.1	1789	1795
0	0.072944	0	0	9.8146	0	2.7784	0	0.7108	2.0312	7.9624	4.1252	9.2222	7.1568	4.1708	0	0	10.986	13.362	25.125	26.156	61.084	94.296	138.31	156.86	193.58	247.42	320.28	430.43	511.97	641.46	761.22	884.69	985.11	1111.7	1244.5	1316	1440	1526.5	1626.3	1684.1	1730.4	1919.9	1939.1	2028.3	2188	2276.1	2245.2	2305.7	2321.4
0	3.8994	4.877	2.1009	0	0	0	0	0	0	0	0	0	0	0	0	0	0	0	0	0	0	0	0	0	0	0	0	0	25.855	65.756	92.918	176.62	270.55	341.72	425.25	575.09	657.47	790.83	941.09	1046.3	1202.3	1232.2	1430.3	1516.9	1526	1524.7	1616.3	1630.6	1723.8
2.0513	12.535	0	1.1236	0	0	0	0	0	0	0	0	1.5889	0	0.44929	10.245	44.51	79.216	125.96	185.99	259	349.9	437.29	547.84	643.08	732.04	842.91	985.42	1133.1	1223.3	1339.6	1531.7	1911.2	2288	2563.4	2747.7	2820.6	2932.6	2954.9	3193	3379.9	3558.9	3726.9	3760.5	3908	3961.8	4071.4	4129.5	4077.7	4140.2
0	0	0	13.52	20.183	29.933	25.625	27.652	25.689	24.893	17.92	30.289	36.702	30.534	35.213	48.403	65.703	98.391	131.76	178.11	233.69	333.5	401.19	448.25	541.31	634.74	729.02	862.08	1019.7	1114.9	1233	1353.6	1458.1	1611.1	1699.1	1863	2018.2	2159.4	2244.8	2463.8	2489	2555.4	2653.4	2812.9	2856	2960.5	3042.7	3061.2	3080.8	3132.1
0	0	0	3.4402	21.436	5.0951	36.348	20.123	40.124	31.46	29.525	9.7879	0.89967	1.0815	0	0	0	0	0	8.967	13.154	23.93	26.878	27.256	62.35	70.679	74.993	90.248	64.931	97.809	153.53	156.36	121.32	195.29	186.59	281.18	292.08	329.32	371.19	423.03	441.92	415.71	460.2	484.91	495.53	529.48	539.57	561.52	548.02	596.04
10.811	9.3871	0	0	0	0	1.3905	0.44675	0	2.6492	4.692	0.74423	9.3934	0	13.307	16.261	30.306	15.037	44.63	34.096	54.076	75.481	90.301	101.94	108.16	129.35	148.8	175.02	211.49	244.56	294.61	352.57	382.7	440.83	511.65	573.37	628.27	599.69	681.29	744.23	794.97	851.62	921.06	960.01	1040.9	1107.8	1043.8	1050.2	1059.9	1092.6
0	0	0	0	12.73	7.7018	13.574	20.607	28.039	14.869	18.72	13.429	38.192	48.74	103.09	152.62	206.53	301.81	254.91	363.35	380.95	439.32	541.32	599.55	666.37	844.53	903.31	878.84	1184.2	1303.8	1419	1560.3	1692.5	1747.9	1842.3	1864.4	1979.7	1837.1	1647.1	2150.5	2179.8	2195.8	2228.4	2350.3	2332.5	2410.6	2208.8	1972.7	2443.5	2365.9
0	0	0	0	19.105	74.087	158.26	279.33	394.71	519.18	695.62	886.04	1060.1	1240.5	1421.3	1594.7	1787.3	1929.8	2110.8	2269.8	2371.4	2528.9	2663.6	2845.1	2871.5	2985.3	3050.1	3195.6	3341.9	3342.9	3491.5	3575.8	3654.6	3747.9	3778.2	3903.3	3940.6	4025.5	4113.7	4097.5	4212.1	4224	4270.1	4392	4283.9	4357	4269.5	4358.2	4313.8	4324.2
0	0	0	0	54.979	121.28	156.51	218.35	267.93	365.11	478.37	554.75	648.84	767.62	850.39	921.57	1027.5	1124.4	1213.7	1264.4	1399.8	1386.5	1412.7	1448.5	1487.1	1580.2	1577.9	1562.4	1638.8	1630.7	1583.4	1607.5	1626.6	1637.1	1675.6	1741.2	1816.8	1838.5	1867.8	1901	1917.5	1948.4	1969.1	1986	1968.8	2030.4	2040.6	2075.4	2060.9	2054.1
39.678	44.502	26.218	22.987	0	0	0	0	0	0	0	0	0	0.5021	23.035	82.926	137.34	176.69	247.57	289.4	324.13	413.44	491.15	536.96	595.88	614.64	654.99	710.41	766.1	777.22	789.38	918.26	959.66	977.76	959.85	1007	973.91	964.28	1037.2	798.08	1040.4	1035.6	1012.1	971.56	796.87	951.8	926.18	974.17	957.94	965.85
0	3.2432	3.5042	5.601	3.1141	4.8042	12.255	12.609	9.894	20.905	23.346	21.893	5.9675	14.427	14.311	17.76	18.06	16.713	24.742	18.231	29.121	15.639	8.4821	8.7028	14.119	18.686	27.11	34.434	40.238	62.371	80.617	119.62	140.72	169.59	202.88	259.08	304.25	331.98	378.56	451.5	488.71	509.8	553.66	625.36	659.88	697.03	722.41	741.89	713.3	720.96
0	0	1.4302	5.2999	6.3499	0	5.1741	4.998	8.8496	12.836	18.711	12.092	21.543	21.416	19.212	29.956	30.665	43.574	57.051	69.253	78.932	85.627	115.12	125.48	149.84	146.07	153.22	171.52	186.91	200.69	207.89	253.32	267.92	310.4	320.82	349.02	362.15	403.92	421.77	469.14	472.77	511.28	531.7	557.56	575.22	578.43	609.93	606.89	634.37	675.59
0	0	0	0	4.7517	8.5847	22.735	74.284	153.53	261.86	442.82	588.74	729.79	917.36	1100	1225.5	1394.6	1533.6	1706	1800.9	1986.8	1870	2083.1	2153.2	2136	2133.5	2153.3	1966.2	1979.3	2155	2069.9	1972.6	1982.1	1987.9	2223.2	2158.1	2115.9	2187.9	2146.5	2023.5	1979.2	2109.6	2038.7	2024.5	2080.9	2080.4	2101	2105.6	2111.8	2043.3
0	4.4267	0	3.796	6.5003	0	0	0	0	3.1569	4.5704	11.858	26.02	49.302	53.709	81.803	96.089	123.28	133.84	147.95	159.7	119.79	144.59	162.07	168.36	195.78	215.11	246.66	244.11	265.17	291.19	286.89	311.02	282.83	294.05	311.91	287.08	291.4	293.06	292.22	293.56	273.63	308.39	280.61	302.08	318.89	305.54	316.66	308.12	307.15
0	0	4.8038	3.5655	5.9293	12.307	15.627	9.6622	16.187	13.012	12.832	32.79	40.75	64.408	92.292	118.72	161.15	171.55	203.7	217.51	238.04	260.87	259	297.08	298.94	321.41	333.89	338.14	359.11	384.99	383.13	425.72	447.64	467.42	504.23	507.32	559.88	576.37	594.47	636.96	673.72	688.2	725.44	723.23	735.29	734.26	764.52	790.51	774.38	795.92
0	0	0	38.377	52.166	29.632	10.818	0	0	10.908	0	47.766	7.2282	37.204	22.576	34.076	37.139	51.712	60.454	76.875	74.466	91.426	85.533	93.52	108.15	120.31	132.27	132.32	170.52	161.91	183.61	203.17	249.54	219.36	267.22	285.17	339.12	401.99	422.04	447.81	476.41	501.55	494.97	504.58	545.58	647.89	735.55	536.52	531.69	551.53
12.777	13.61	8.2417	0	0	0	0	0	0	0	0	0	0	0	0	0	0	0	0	19.781	40.546	47.193	61.707	74.87	100	107.43	136.22	165.51	211.89	255.17	297.96	304.85	344.58	424.43	560.01	632.41	741.36	796.19	946.06	1058.8	1138.2	1302	1417.4	1536.2	1612	1763.7	1840	1889.9	1937.3	1966.1
0	0	0	14.718	3.2887	10.256	0	0.98187	0	0	0	0	0	0	0	0	0	0	0	0	0	0	0	0	8.3772	37.459	65.267	101.48	125.1	177.48	268.64	361.67	489.1	588.25	702.75	831.1	995.58	1102.1	1202.4	1333	1379.8	1522.2	1618.7	1765.1	1853.9	1934.1	2035.2	2128.3	2191.6	2190.1
0	0	0	0	52.468	85.244	86.604	139.01	200.52	209.33	250.74	343.7	462.76	607.25	664.23	796.37	874.79	1004.4	1091.1	1143.1	1227.5	1329.8	1396.6	1451.5	1476.3	1556.2	1691	1690.7	1678.2	1775.1	1842.4	1875.6	1923.9	2015.1	2010.1	2043.9	2106.2	2131.5	2219.8	2263.7	2205.2	2237.2	2276.7	2328.5	2306.9	2352.8	2300.6	2296.6	2274.8	2305.7
0	0	0	1.0854	8.0348	31.991	46.819	83.013	111	120.21	149.62	177.72	194.94	200.56	211.79	198.85	224.06	219.54	231.98	237.49	266.51	260.46	266.83	277.08	289.18	284.21	288.11	292.12	312.61	341.58	369.27	397.61	436.68	489.98	532.07	571.99	585.67	572.25	699.89	700.91	838.22	862.38	865.05	923.79	957.01	960.12	978.89	1011.5	1029.6	989.98
0	1.5881	0	0.54811	0	1.4302	11.257	1.4165	4.0446	8.7828	18.238	11.882	15.491	11.254	20.856	15.133	25.724	33.289	33.216	36.006	27.94	32.607	31.439	31.823	41.829	51.524	66.05	64.379	67.018	72.48	82.825	73.169	88.781	95.67	101.21	89.432	98.711	89.728	94.998	106.06	101.76	81.495	79.138	88.714	94.812	83.682	87.643	91.875	79.46	126.18
0	6.7138	0	2.6512	0.6008	0	0	0.36397	0	0	0	0	0	0	0	8.1196	20.461	30.148	67.036	100.58	157.05	187.89	233.24	295.9	374.55	413.19	482.7	584.58	696.88	746.52	829.42	952.37	1017.8	1116.9	1205.7	1284.2	1396	1451.1	1499.7	1549.7	1603.4	1737.2	1717.5	1741.3	1819.7	1838.9	1813.2	1819	1856.1	1833.8
0	0	0.33246	4.4322	0	5.0315	0.5732	9.6331	8.3156	9.1308	10.266	17.205	23.881	26.59	27.901	32.175	30.405	32.717	30.454	33.482	37.159	28.532	35.989	36.893	34.607	32.361	38.813	12.211	5.3641	18.254	10.419	30.347	48.973	83.711	103.83	113.23	129.47	162.77	186.25	228.81	233.04	250.93	282.38	287.1	313.84	341.67	365.39	378.83	403.01	405.51
[truncated: 78 more columns]
