# Supplementary material for: Limits on information transduction through amplitude and frequency regulation of transcription factor activity
Source: eLife. 2015 May 18;4:e06559. doi: 10.7554/eLife.06559 (PMC4468373; doi:10.7554/eLife.06559)
Supplement: Supplementary file 1. — Raw single-cell time-trace data for HXK1 (15259 cells), SIP18 (21242 cells), pSIP18 mut A (18203 cells), pSIP18 mut B (17655 cells), 1× reporter diploid (21236 cells), and 2× reporter diploid (19222 cells). The data are also available from Dryad Digital Repository (Hansen and O'Shea, 2015). DOI: http://dx.doi.org/10.7554/eLife.06559.014 [file elife06559s001.zip › source_data/HXK1_DM_70min_1117nM.txt]

0	22.021	6.6492	0	28.996	14.617	19.875	113.08	198.91	286.5	429.51	643.24	781.4	1067.5	1313.7	1592.3	1922.6	2321.9	2749.4	3087.3	3323.6	3724.8	3983.9	4231.5	4501.6	4783.3	5000.5	5274.8	5405	5665.8	5963.3	6025.3	6494.7	6372.3	6508.3	6536	6802.8	6854.9	6881	7063.4	7147.8	7272.4	7230.7	7236.2	7185.1	7390.7	7386.5	7467.2	7445.4	7492.5
0	0	0	0	3.1109	0	13.009	35.656	91.893	164.77	316.94	477.36	650.86	871.08	1091.6	1371.3	1592.7	1888.1	2166.8	2421.5	2692.3	2922.2	3275.5	3580.2	3670.2	3894.1	4130.9	4349	4439.7	4483.3	4677.2	4815.2	4851	5125.6	5162.1	5433.4	5535.9	5662.7	5784.7	5769.3	5822	5852.2	5954.1	5871.5	5941.6	6064.3	6038.2	6160.6	6163.5	6243.2
0	19.374	4.3077	0.9736	12.678	12.179	0.022605	2.3769	10.178	29.676	105.85	210.93	332.99	533.71	734.45	948.15	1169.9	1465.3	1766.3	2065.3	2369.6	2623.4	2914.7	3098.7	3443.4	3674.7	3966.6	3998.4	4245.3	4315	4605.5	4596	5029.6	5110.4	5225.8	5341	5617.8	5788.5	5913.4	5985.9	5986.1	6123.9	6280.3	6254.7	6240.1	6208.4	6138.1	6085.2	6266.5	6263.2
0	0	0	21.207	31.844	9.208	27.644	105.82	217.54	365.37	663.6	897.87	1176.8	1486.6	1847.4	2152.4	2572.4	3090	3455.9	3637.1	3709	4761.7	4874.4	5206.4	5033.3	5372.2	5595	5838.1	5629.1	6025.8	6596	6552.8	6783.6	6976.6	7100.5	7042.2	7208.3	7409.6	7438.5	7483	7432.3	7673.7	7641.1	7544.3	7545	7576.2	7663.7	7786.7	7800.2	7569
9.4759	9.213	0	0	0	0	22.355	98.811	213.99	373.77	566.64	824.42	1100.8	1350.6	1644.5	1938.4	2127.1	2524.4	2658.8	2615.3	3017.5	3114.8	3397.9	3622.6	3750.6	3782.6	3935.9	4038.8	4137.1	4284.6	4383.6	4491.1	4566.5	4719.6	4821.8	4959.4	5052.9	5067	5135.3	5232.8	5250.9	5393.6	5255.1	5306.5	5301.9	5289.5	5300.8	5346.2	5250.5	5050.4
28.759	42.268	19.61	0	0	0	0	0	30.038	131.86	306.42	507.62	736.79	1119	1402.3	1686	2105.1	2673.2	3112.5	3333.9	3800.8	4156	4537.9	5031.6	5487.6	5705.5	5931.2	6261.2	6602.8	6868.2	7140.5	7100	7339.3	7421.7	7913.6	7679.6	7528.2	7628.6	7668.4	7791.2	7819.7	8418.4	7650.2	8574.5	8350.4	7939.1	8530.7	8429.3	7938.7	8306.2
0	0	0	12.894	0	4.9477	0	0	0	26.454	100.84	173.08	250.18	500.3	554.77	873.6	914.24	1410.2	1591.5	2067.6	2528.4	2624.6	2540.3	2892.6	2983.9	3421	3605.1	3938.1	4246.3	4170.6	4376.2	4234.6	4217.3	4206.4	4359.2	4442.7	4515.6	4543.5	4705.6	4708.3	4784	4866.8	4888.1	4882.6	4850.3	4934.1	4964	4917.1	5000.7	4879.5
36.807	0	0	26.939	0	0	0	0	0	75.569	164.73	338.99	592.4	950.37	1273.7	1896.4	2207.9	2720.4	3225.2	3899.3	4514.1	4951.2	5423.4	5969.2	6386.9	6774.9	7104.6	7502.5	7646.8	8012.5	8540.5	8480	9054.3	9268.8	9486	9691.9	9719.8	9698.8	9817.7	9767.9	9907	9953.9	10012	9926.7	10060	10043	10056	10154	10080	10340
0	0	0	0	5.0724	66.976	125.34	265.26	275.59	486.06	742.49	1041.8	1433.9	1853	2160.5	2532.6	2833.1	3207.7	3707	3790.6	3800.4	3880.4	4180.3	4228.8	4582.1	4908.6	4735.5	5168.8	5363.8	5450.6	5683.1	5770.7	5874.7	5888.4	6264.4	6305	6294.2	6280.3	6459.9	6565.5	6400.3	6656.7	6806.4	6689.6	6838.8	6751.5	6682.2	6599.2	6738.1	6711.5
0	0	0.7996	0	38.569	29.838	34.123	44.551	136.63	173.53	92.593	170.11	540.04	566.73	609.45	854.59	1084.2	1152.6	1371.5	1666.7	1876.4	2159.6	2514.2	2622.4	2971.4	3300.8	3511.3	3823.2	3868.7	4197.1	4410.5	4449.2	4633.4	4894.8	5011.9	5046.5	5079.1	5329	5444.1	5552.7	5674.4	5576	5788.1	5820.4	5875.7	6003.8	6023.6	5944.4	6078.5	6075.4
0	0	0	27.623	70.556	42.979	113.68	186.07	223.13	238.75	304.73	383.68	376.52	537.46	542.58	637.05	1017.3	971.81	1270.7	1230.2	1656.9	1742.1	1911.9	2098.7	2312	2658.5	2158	2436.3	2521.5	2672.5	2713.9	2867.5	3120.7	3140.6	3318.5	3427.8	3562.9	3704.8	3798.3	3878.5	3823.8	3881.4	3994.7	4071.1	4114.9	4048.1	4154.1	4189.2	4270.6	4260.2
0	6.0244	0	0	0	0.93069	32.27	81.4	169.85	366.1	571.54	896.13	1103.5	1305.3	2181.4	2604.8	2834.4	3466.4	4032.6	3515	4482.5	4843.4	4490	4848.4	4821.7	5193.8	6127.3	6268.6	5795.4	6204.6	6260.5	6403.7	6447.5	6652	6917.5	6908.5	7243.5	7418.6	7468.1	7742.3	7750.3	7690.4	7895.6	7969.4	7977.8	7966.7	8058.3	8035.3	8270.8	8340.1
0	0	0	0	11.189	21.1	31.462	100.53	218.84	390.16	626.93	759.94	991.65	1292.1	1624.2	1879.3	2043.2	2409.1	2660.8	3101.6	3415.1	3565.2	3686.2	4121.2	3949.1	4555	4210.5	4479.4	4837.1	5085.7	5390.3	5429.9	5789	5458.8	6055.7	6016.4	5713.1	5831	6540.7	6905	6758.4	6620.4	6781	7117.7	6870.5	6759.8	6883.2	6911.4	6758.1	6837.1
0	0	0	36.191	86.6	121.26	128.72	171.45	217.46	334.67	413.15	541.41	708.38	908.88	1129.7	1401	1641.3	1909.9	2094.1	2404.9	2753.8	3071.3	3194.9	3673.2	3809.6	4226	4272.8	4553.2	4793.9	4850.4	5096.4	5162.8	5494.1	5682.5	5780.2	6006.7	6109	6729.4	6895.5	6997.6	5777.7	7595	7530.7	7563.9	7615	7628.7	7805.8	7798.7	8345.7	8296.1
0	0	1.6376	6.6388	6.7841	18.681	25.674	47.999	74.928	125.96	209.36	338.79	539.64	729.22	951.29	1096.7	1472.9	1780.5	2093.3	2187.5	2557.7	2870.3	3169.9	3588.3	3682.3	4158.8	4216.2	4554.3	4825.1	5166	5107.7	5380.2	5654.8	5709.3	5911.3	5988.3	6164.4	6297.2	6371.5	6401.3	6506.6	6464.5	6636.7	6648.9	6622.2	6828.6	6807.9	6853.8	6761.9	6779.3
6.6152	7.0647	4.8712	12.331	5.7223	0	0	10.02	77.487	136.33	236.13	366.31	525.83	703.14	988.59	1311.5	1697	2011.8	2432.5	2752.5	3306.4	3507.7	3968.4	4287.8	4566.5	4803.6	5092.9	5626.4	5605.6	5973	6207.2	6322.3	6660.7	6895.7	7187.4	7265	7584.9	7614.5	7723.4	7947.1	8037.5	8248.5	8474.6	8321.6	8426.8	8383.6	8356	8549.4	8570.8	8530
0	0	0	0	45.101	136.76	294.66	455.98	541.72	741.92	928.36	1188.8	1548.7	1861.4	2196.8	2656.2	3027.8	3446.8	3961.1	4178.4	4590.5	5123.9	5440.9	5680.6	6088.7	6455.6	6710.1	6853.5	7271.8	7187.9	7518.4	7669.9	7789.8	8033.8	8032.5	8470.7	8558.5	8674	8738.7	8855	8934.2	9083.9	8871.7	8996.6	9077.4	9108.3	9128.1	9196	9191.1	9317.1
0	0	0	0	44.402	46.94	25.324	84.751	82.651	186.84	373.51	743.33	763.07	1104.9	1353.5	1668.1	2015.6	2222.5	2419.1	2738.4	3180.8	4138.1	3743.1	4031.1	4170.8	5573.8	5953.9	5967.7	6079.9	6236.8	5365.6	5856.6	6115.5	6156	6438.7	6443.2	6581.3	6656.8	6735.6	6589.4	6849.7	6958.8	6901.3	6942.3	6926.2	7047.2	7142.9	7050.3	7066.5	7115.4
25.332	5.3157	0	0	0	0	10.076	47.978	127.69	241.88	374.24	685.39	989.98	1274.9	1876.4	2194.7	2688.6	3306.1	4023.9	4696.3	5193.8	5653.8	5649.6	6645.6	6850.2	7671.1	7511.6	7767.4	8455.6	9277.7	9117.4	9042.3	8394.5	8588.9	9014.3	9202	9255.8	9365.3	9378.5	9662.6	9519.6	9462	9661.2	9546.6	9493.6	9688.7	9820.9	9972.5	9784.6	9766.6
0	0	0.70849	0	0	1.444	27.858	103.63	287.6	572.77	1031.7	1497.3	2072	2724.7	3410.7	4116.8	4952.7	5044.5	6011.5	6685.6	7198.3	7949.5	8072.6	8572.2	8814.1	9211.7	9570.8	10114	9995.5	10718	10626	10713	11062	11191	11419	11533	11978	12274	12424	12631	12918	13018	12853	12825	12699	12500	12977	12934	13140	12980
0	0	0	0	4.3186	8.3734	90.665	213.34	483.95	858.95	1384.7	2009.2	2764.1	3593.4	4466.4	5385.1	6226.3	6985.9	7726.5	8116.8	8885.2	9654.7	10011	10529	10851	11192	11552	11943	12486	12753	12916	13238	13397	14025	14088	14203	14047	14364	14163	14238	14651	14540	14495	14761	16482	14420	14228	14134	14040	14147
1.6376	3.7872	5.6979	0.66099	0	0	3.9402	31.666	104.8	242.66	500.03	540.14	1018.5	1047.8	1704.8	2175.5	2290.1	2521.3	2900	3313	3648.7	4744.8	4551.9	4632.3	4867.3	5190.2	5191.9	5298	6264.3	6459.8	6682	6480.2	7042.6	7037.8	7135.1	7323.4	7463.8	7618.2	7672.8	7791.3	7935	7980.7	8059.3	8076.6	8167	8412.2	8194.5	8244.4	8307	8333
0	23.361	12.973	0	6.5655	7.4851	0.77281	0	91.761	217.3	409.2	604.01	941.84	1323.4	1664.5	2237	2617	3014.2	3370.3	3749.4	4431.5	4737	5082	5475.6	5903.7	6155.4	6476.7	6876.1	6978.6	7160.4	7655.8	7718.5	7870	8264.8	8432.8	8910.5	8950.7	8795.9	7990.8	7975.8	8118.5	7760.6	8137.8	8146.4	7920.3	8851.5	8956.7	9302.8	8070.3	8177.4
0.40674	3.6805	0.69699	2.4478	0	0	0	9.4698	75.142	156.56	292.77	466.62	794.36	955.52	1227.9	1447	1726.2	2052.3	2338.8	2737.8	2939.5	3253.4	3610.3	3987.6	4132.3	4369.5	4503.9	4843.7	4866.7	5049.3	5258.6	5488.4	5714	5819.9	5958.9	6028.6	5822	5831.7	5938.1	5889.3	6014.7	6166.4	6112.6	6047.7	5984.5	5880.9	5941.5	5986.8	5709.9	5704.4
0	0	0	18.663	9.1549	26.725	69.428	96.019	245.3	451.7	665.25	814.31	1136.5	1435.1	1743	2054.1	2042.4	3057.5	2939.8	3362.2	3260.3	3264.3	3410.2	3772.6	3476.4	4346.6	4460.3	4172.9	4152.4	4180.8	4470.7	4557.1	4729.5	4785.6	4872.7	4901	5017.8	4965.6	5063.3	5153.7	5273.6	5424.7	5414.8	5356.4	5530.5	5556.7	5801.6	5719.1	5696.2	5689.8
0	1.6811	11.607	5.3504	0	0	7.4103	36.664	56.121	149.37	244.2	397.16	597.17	809.34	1041.8	1260.1	1457.5	1705.9	1898.2	2172.1	2395.1	2736.8	2862.4	3127.7	3262.8	3343.8	3658.4	3768.9	3773.1	3953.3	4188	4222	4430.9	4632.2	4598.3	4752.7	4683	4715.7	4796.6	4822.1	4912.7	4942.1	4952.9	4952.9	4980	5031.9	5112.1	5175.8	5223.4	5200
0	0	0	1.2574	14.319	15.333	41.254	93.702	139.09	176.54	244.77	295.06	397.13	503.05	691.73	808.71	1036.8	1192.7	1300	1461.6	1680.4	1864.6	1945.6	2240.7	2417.5	2505.9	2680.4	2858.1	3010.6	3214.8	3390.4	3473.9	3681	3720.8	3872.6	3977.5	4049.2	4211.8	4378.8	4474.3	4657.8	4578.3	4602.2	4731.8	4884.7	4828.3	4780	4806.2	4871.8	4923.3
0	0	0	0	2.8128	11.464	3.6537	5.6059	25.761	30.444	59.458	87.104	107.75	156.15	172.29	233.7	327.42	400.16	553.01	753.56	781.72	1112.2	1312.9	1483.3	2217.5	2316.4	2839	3198.1	3466	3418.2	4363.6	4215.3	4868.1	5297.5	5624.1	5867	6244.1	6506.2	6646.7	6636.9	7078.9	6861.3	7077.5	6945.3	6981.9	7166.1	7031.5	6464.2	6553.8	6816.5
0	0	0	28.765	31.893	47.984	17.575	24.785	16.175	53.551	83.635	170.44	251.53	437.12	587.92	779.87	983.4	1244.6	1513.4	1488.6	1718.8	1960.4	2405.3	2334.3	2725.6	2864.2	2957	3095	3547.1	3872.6	4471.9	4070.1	4351.3	4403.1	4856.9	4876.3	5289.7	5339.8	5246.5	5253.6	5680.8	5570.9	5663.4	5551.3	5488.6	5858.8	5967.1	6086.2	6124.5	6136
0	0	0	8.2306	72.353	137.76	240.9	415.22	638.4	851.44	1088.2	1448.7	1869.6	2482.2	3244.4	3778.3	3692.4	4860.4	4638.1	4914.2	5491.3	6768.2	6997.8	7658.8	6806.8	7107.8	8607.3	7504.1	8897.7	9367.5	9615.1	9571.3	9672.4	8589.3	10225	8934.2	9012.8	10466	9312.2	10922	11094	10936	11535	11339	11606	11433	10243	11609	11880	11844
10.353	13.68	0	0	0	2.3471	0	0	0.62615	7.1257	28.741	79.666	163.84	247.04	393.56	504.99	682.88	803.13	963.99	1144.6	1431.4	1569.7	1900.7	2083.7	2313	2457	2727.4	2908.3	3181.3	3288.2	3517	3622.7	3771.4	3925.4	4043.2	4143.6	4224.2	4346.3	4472	4530.7	4594.5	4796.1	4800.5	4864.6	5052	5040.1	5052.1	5058.1	5005.6	5088.1
0	32.253	0	84.265	43.303	41.284	19.668	31.034	0	33.755	122.74	249.32	439.63	674.11	957.31	1299.8	1565.1	2054	2207.3	2644.2	3041.6	3371.6	3618.7	3930.9	4443	4802.2	5085.2	5401.9	5757.5	5879.2	6398	6424.3	6765.3	6943.3	7297.6	7292.7	7397.2	7504.5	7764.8	7890.8	7874.8	8039.7	8153.8	8045.1	8197.1	7788.9	8035.7	8111.7	8203.8	8150.9
0	0.13171	7.3616	4.3845	0	3.9161	0	36.917	127.67	185.91	315.08	529.62	719.37	1015.6	1289.1	1622.2	1621.9	2072.8	2323.9	2438.6	2884.4	3010.5	3429.6	3792	3806.1	3980.8	4174.3	4335.2	4479.3	4678.5	4722.6	4994.9	5253.3	5404.5	5481.8	5464.4	5662	5633.4	5742.8	5874.4	5857.2	6036	6092.8	6050.9	6060.1	6053.1	6131.4	6345.9	6115.5	5783.7
0	0	0	1.6562	5.9318	29.619	6.7011	0	22.961	42.005	38.236	99.984	162.85	243.97	340.53	440.98	593.74	819.51	885.09	1092.8	1296.4	1390.4	1690.4	1790.3	2151.4	2379.7	2719.1	2897.8	3088.7	3302.7	3574.3	3740.3	4031.9	4084.9	4251.1	4459.8	4630.3	4778.9	4887.4	5114.8	5160.7	5235.7	5338.9	5394.9	5483.3	5555	6021.9	6367	6528.2	6646.6
0	0	0	6.4326	29.997	12.558	32.309	34.367	89.051	219.24	381.35	651.54	870.72	1274.9	1688.9	1921.8	1991.6	2301.6	2589.2	3042.5	3930.6	4051.8	4282	4745.4	4976.9	5539.8	5666.3	5737.9	6289.4	6259.6	6318.3	5505.2	5605.5	5735.9	5977.6	5949.5	6096.9	6232.9	6354.8	6367.8	6343.3	6660.7	6641.3	6664.6	6677.6	6740	6750.2	6820.4	6824.5	6824.4
0	9.1029	2.4661	18.355	0	15.034	1.5482	40.361	140	256.42	389.87	612.75	860.07	1124.1	1446.2	1930.3	2055.9	2504.8	2855.5	3226.6	3609	3946.6	4314.4	4490.2	4788.3	5213.4	5366.3	5589.3	6034.9	6227.6	6583.9	6547.9	6758.6	7107.8	7231.3	7473.3	7688.7	7889.5	7851.5	8162.6	8123.8	8508	8521.6	8575.7	8655.1	8774.9	8741	8940.2	8771.5	8922.7
0	0	0	5.9645	24.161	41.502	51.596	75.048	102.75	132.54	265.04	481.93	598.85	627.95	678.6	789.53	931.42	1131.8	1172.5	1455.3	1451.9	1626.2	1884.5	2027.9	2112.3	2352.8	2492.4	2622	2832.3	3030.5	2929.1	3215.6	3306.1	3419.2	3573.3	3642.1	3674.6	3673.7	3825.8	3886.2	3971.2	4074.1	4060.9	4053.9	4180.4	4118.1	4210.9	4296	4328.4	4311.9
0	0	0	28.706	0	0	6.5396	34.385	103.42	235.38	424.04	655.19	949.46	1277.1	1581.3	2044.1	2424	2464	3089.4	3590.7	3848.9	4241.6	4549.8	4932.5	5010.9	5335.4	5790.5	6325.6	6231.1	6678.6	6839.8	6781.3	6827.5	7044	7220.4	7348.6	7411.2	7517	7559.4	7653.3	7695.4	7813.9	7883.7	7921.6	8030.9	8017.7	8045.8	8092	7941.7	8078.2
0	0	0.18876	22.015	34.974	47.385	35.403	232.29	305.18	373.76	401.47	622.84	732.74	1039.9	1145.6	1527.8	1378.6	2063.1	2392.7	1946.9	3051.6	3080.6	2852.8	3829.8	3984.6	4055.6	3658.8	3872.8	3933	4080.6	4373.6	5417.6	5304.4	4802.3	4972.3	4926.6	5072.5	5145.2	5274.6	5373	5554.8	5694.9	5654.6	5679	5725.7	5753.8	5813.5	5850.1	5984.4	5689.4
0	0	0	0	0	24.705	62.328	136.65	289.26	485.53	755.38	1032	1313	1733.8	2169.4	2637.5	3170.6	3556.6	3810.1	4250.9	4410.7	4517.7	4948.6	5142.8	5327.7	5458.6	5674.7	5972.9	6033.2	6120.1	6213.1	6351.5	6364.4	6479	6597.6	6618.6	6673.3	6707.2	7056.7	6836.9	6899.8	6965	7078.4	7128.4	7792.9	7181	7243.5	7203.6	7258.2	7296.7
14.085	10.739	0	0	0	0	0	29.986	88.121	192.82	319.19	448.5	611.86	883.07	1100.5	1134.4	1401	1992.4	1912.7	2540.7	2229.8	3099.1	2705.5	3532.4	3050.9	3397.6	3766.6	3741.1	3872.4	3926.8	4109	4457.1	4620.5	4924.1	4982.3	4916.1	5344.1	5377.5	5206.2	5581	5425.7	5788	5462.9	5721.8	5736.8	6146.2	6040.1	6026.6	6238.6	5885.7
0	0	0	18.72	24.006	13.23	31.132	68.648	123.78	263.59	431.78	575.88	856.5	1027.8	1303.2	1534.7	1766.8	2059.6	2290.2	2378.9	2769.8	2845.4	3136.6	3368.2	3435.9	3633.7	3563.7	3954.6	4135.6	4228.3	4304	4641.1	4745.1	4911	4935.4	5124.7	5154	5328.1	5457.5	5377.8	5400.7	5504.6	5529.5	5643.8	5667.1	5674.1	5413.1	5693.9	5592.3	5604.8
0	0	0	0	2.4991	16.404	35.554	56.667	98.162	196.03	250.06	412.9	573	764.1	1132.3	1293.9	1710.3	1886.2	2220.1	2477	2697.4	3080.6	3346.3	3681.9	3803.9	4075.7	4561	4812.5	5048.8	5297.4	5509.8	5498.8	5137.3	5297.7	5327.4	5463.9	5517.3	5734.6	5803.7	5728.6	5803	5990.4	5840.4	6051	5984.7	6046.8	6030.2	6072.9	6185.4	6165.5
9.674	9.601	0	0	1.8262	0	0	0	68.494	173.41	315.77	489.94	718.73	976.9	1228.7	1573.6	1887.2	2169.7	2414.9	2686.4	3081.7	3289.8	3487.7	3808.4	4003.7	4188.9	4583.1	4820.3	5006.1	5340.2	5309.6	5418.6	5388.6	5688	5935.9	5722.5	5855.9	5865.2	6217.8	6194.5	6310.5	6428.6	6287.4	6469.5	6580.4	6469.1	6735.3	6716.8	6675.6	6757.7
12.45	4.0102	0	0	0	0	0	22.165	58.349	109.07	195.76	279.27	389.46	578.81	662.97	824.77	998.34	1126.7	1321.5	1428.3	1620.2	1801.6	1896.4	2016.8	2086.6	2224.3	2426.5	2545.4	2751.8	2767	2861.3	2951.2	3031.8	3186.8	3333.3	3496	3562.3	3656.9	3733.7	3724.8	3736.8	3826.1	3887.7	3903.5	4018.1	4007.1	3975.1	4070.5	4091	4060
0	0	0	0	7.7536	1.2252	14.389	25.84	75.48	154.74	237.75	350.59	514.97	674.28	836.6	1139.3	1310.4	1574.5	1730	1938.6	2224.4	2385.7	2639.6	2745.7	3066	3218.7	3363.5	3670.9	3793.5	4035.3	4318.6	4360.2	4556.3	4655.5	4742.4	4830	4745	4815.5	4842.9	4966.8	5102.9	5219.2	5244.2	5212.9	5282.1	5274.7	5387.2	5417.9	5431.3	5452.6
0	0	0	0	0	6.5796	18.545	54.215	171.96	328.09	690.49	1062.6	1327.2	1841.3	1874.6	2804.7	3422.9	2920.6	3399.7	4825.1	4260	5800.1	5252.5	7204.2	5643	7398.2	6681.2	7001.3	7065.2	7603.4	9444	8351.6	8625.2	8512	9016.5	8965.1	9113.3	9429.3	9370.3	9476.2	9816.4	10013	9952.9	10090	10186	10166	10130	10132	10151	10141
0	0	0	30.837	63.97	42.839	84.012	57.305	116.11	222.87	379.22	616.05	871.37	1239.6	1554.3	2198	2614.5	3117.1	3555.2	4022	4551.8	4968.9	5384.2	5617.8	6191.7	6420.9	6676	7399	7295.5	7596.4	8348.1	8006	8303.6	8681.9	8739	9061.6	8904.3	9302.6	9105.8	9363.2	9266.3	9428.5	9466.4	9482.8	9596.7	9477.5	9663.2	9784.5	9742.7	9787.7
0	0	0	4.7743	32.04	52.751	72.184	121.08	193.02	350.96	520.03	723.33	1017.1	1287.2	1551.4	1917.2	2245.8	2665.9	2989.7	3413.6	3602.6	3908.7	4233.4	4611.8	4781.5	5032.6	5203.3	5596.8	5985.1	6139.7	6409.1	6646.3	6893	7245.7	7543.2	7652.3	7821.9	8014.3	8177.1	8278.5	8405.8	8443.2	8576.5	8719	8664.7	8701.6	8865.9	8709.5	8799.2	8953.7
0	0	3.0658	8.7728	5.1829	7.3273	27.263	88.894	160.73	234.56	365.31	513.85	700.88	884.13	1098.6	1365.2	1603.4	1839.1	2126.1	2333.9	2542.2	2793.8	3031.5	3191.1	3329	3574.6	3672.7	3851.4	4098.9	4193.8	4342.5	4422.4	4582.1	4790.9	4972.5	5005.4	5077.5	5208.7	5252.6	5474.3	5403.7	5609.1	5672.2	5658	5737.1	5745.8	5833.4	5905.2	5955.1	5981.1
0	0	0	0.43048	93.589	102.71	170.87	278.4	485.96	830.42	1298	1873.5	2502.7	3213.2	4991.5	6003	5932.8	8072.6	9472.7	10361	8600.9	9988.6	10818	11401	12062	12463	12567	13402	13556	15581	14020	14442	14790	15094	15292	15529	15365	15639	15712	15940	15985	16054	16138	16304	16244	16427	16351	16472	16403	16545
0	0	0	41.707	124.1	210.78	286.9	444.41	617.47	852.18	1151.1	1498.8	1917.4	2308.9	2866.2	3318	3911.5	4285.4	4980.8	5420.7	5805.1	6222.7	6644.7	7109.6	7385.9	7455.3	7955.1	8127.6	8230.5	8370.5	8838	9109.7	9203.5	9337.9	9888.5	9819.9	9724.8	10291	10451	10701	10885	10967	11146	11234	11267	11767	11440	11482	11596	11937
0	7.7238	8.2029	8.7266	0	10.732	0	21.086	62.272	207.55	353.08	544.34	775.17	1050.5	1340.4	1659.6	1987.4	2371.5	2601.5	2833.4	3281.6	3294.8	3633	3695.4	3912.7	4131.9	4234.3	4440.2	4454.2	4433.6	4687.5	4810.7	5120.8	5293.5	5522.8	5664.6	6129.6	6286.9	6292	6459.1	6354.3	6576.6	6754.9	6647.4	6736.7	6762.4	6985	6813.2	7112.7	7044.5
0	0	0	16.025	55.129	131.49	175.01	210.5	266.94	266.11	456.93	693.64	889.35	1337.9	1698.6	2263.9	2665.1	3390.3	3989.3	4692.7	5225.2	5751.5	6454.5	6931.3	7334.4	7907.5	8390.1	8806.7	9135.4	9322.7	9825.9	10089	10302	10513	10364	10812	11608	11302	11403	11797	11514	11241	12196	11717	11426	12382	12288	12404	12410	12426
0	0	0	33.124	0	0	25.409	61.466	160.26	360.89	495.35	831.44	1143.4	1533.5	1928.3	2474.6	2814.8	3390.7	3810.7	4365.5	4965.5	5283.9	5860.6	6142.3	6475.9	7347.2	7316.8	7736.5	8239.3	8372.8	9106.4	8633.4	9088.3	9440.3	9637.7	9811.2	9975.6	9972.8	10169	10206	10346	10522	10585	10744	10610	10595	10494	10493	10775	10804
0	0	0	0	10.568	8.3644	30.716	84.247	173.92	370.25	555.23	790.44	1011.9	1284.1	1538.8	1970.4	2166.3	2382.7	2385.7	2511.2	2776.7	3006.2	3087.7	3908.8	3513.9	3854	4122.3	4192	3969.4	4053.1	4749.4	4238.8	4345.3	4457.6	4535.9	4668.3	4712.4	4603.7	4678.3	4692.5	4783.5	4798.5	4878.4	4798.5	4990.7	4958.5	4920.6	4898.6	4879.5	4899.6
26.844	35.282	32.018	0	0	3.3932	0	17.527	55.62	163.38	347.69	520.81	731.46	1131.2	1244.7	1727.4	2041.6	2428.6	2554.5	2507.7	3271.2	3125.2	3777.9	4057.1	4269.4	4398.2	4675.6	4738	5087.1	5086.5	5174.8	5310.7	5455.6	5575.3	5586.8	5598.8	5674.5	5813.8	5877.4	6062	5972.6	5967.5	5991.7	6126.9	6196.3	6206.5	6329.2	6332.7	6429.5	6427.4
7.1339	6.0358	0	0	0	0	0	0	0	19.888	84.047	207.69	379.77	628.74	890.51	1366.9	1730.3	2139.9	2576	2971.9	3379.3	3675	4029.9	4350.6	4755.4	4905.9	5215.6	5578.4	6098.5	6069.5	6298.9	6286.1	6625.1	6834.1	6919.7	7078.8	7255.6	7361.1	7250.1	7378.3	7428.7	7474.3	7511.4	7557.2	7599.8	7620.3	8032.4	7571.4	7544	7786.8
0	28.638	10.217	7.3528	0	0	0	8.5392	53.451	121.27	255.29	406.8	600.85	847.9	1130.7	1396.7	1725	2040.3	2433.3	2774.6	3138.8	3500.6	3821.7	4106.7	4499	4583.5	5162.8	5429.2	5450.5	5851.4	5994.7	6208.6	6544.2	6723.9	6838.9	7077.4	7116.6	7337.2	7496	7322.1	7582.6	7682.9	7718.3	7919.2	7742.7	7848.2	7930.4	7967.2	7979	7955.3
0	0	16.778	12.912	7.8799	10.433	3.4949	23.748	115.43	211.19	356.53	600.64	865.58	1219.9	1587.7	1858.9	2329.2	2631.2	3130.4	3572.1	3882.7	4048.8	4565.2	4909.4	5464	5508.2	5652.2	6171.3	6165.9	6497.5	6626.9	6812	7021	7253.4	7394.8	7604	7847.8	7936.4	8155.4	8041.7	8196.9	8266.1	8316.7	8267.9	8568.9	8708.2	8474.6	8620.4	8659.7	8326.4
0	0	22.096	71.527	0	106.87	151.55	355.98	409.15	544.8	733.93	886.41	1477.1	1888.5	2358.8	3100.5	3102.2	4143.4	4692.6	4607.1	5716	5712	6159.8	6389.3	6877.1	6538.9	6774.7	7021.2	7641.6	7632.1	8134.6	8217.5	8557.8	8429.8	8687.1	8883.9	9062.5	9288	9343.6	9285.1	9531.7	9185.1	8627.1	9588.9	9508.8	9589.7	9387.1	9442.4	9557.3	9339.7
0	0	0	0	6.9512	46.518	110.73	219.12	282.16	505.27	549.94	943.16	1141.1	1411	1790.6	2007	2431.7	2754.5	2974.8	3239.8	3498.4	3764.4	3925.2	4169.3	4368.3	4519.6	4690.4	4950.6	4942.6	5197.1	5308.2	5404.5	5467.7	5482.1	5651.5	5653.8	5661.3	5842.7	6021.8	6000.4	6034.9	5930.7	6064.9	6201.6	6230.1	6151.6	6179.5	6072.8	6071.2	5979
0	0	0	0	26.303	45.788	77.874	158.68	273	415.68	608.77	792.89	989.41	1221.2	1408.6	1510.8	1760.6	1972.2	2131.6	2019.9	2448.9	2519.7	2734.2	2668.7	3170.1	3292.5	3326	3478	3468.6	3836.3	3898.9	4062.7	4170.7	4157.8	4479	4658.4	4670.6	4761.4	4900.4	4989.8	5153.3	4983.2	5124.4	5206.1	5374.3	5271.2	5374.6	5356.2	5400.4	5348.1
5.3904	0	1.7569	1.6557	4.9825	2.7717	0	29.999	105.14	248.78	463.68	761.44	1157.8	1539.9	2047.3	2574.9	3136.9	3835.1	4366.6	4893.5	5313	6092.9	6286.7	6979.2	6902.9	7433.8	7775.4	8337	8460.2	8402.6	8493	9249	9562.8	9944.5	10085	10091	10212	10440	10645	10557	10627	10621	10697	10715	10699	10768	10809	10903	10856	10929
0	0	0	3.6405	36.127	51.032	103.44	221.55	468.99	721.6	1090.5	1495.6	1937.2	2358	2757.1	3298.4	3675.9	4283.7	4621.3	5085.1	5478.6	5984.9	6368.9	6595.5	6973.4	7379	7592.6	7891.4	8188.8	8213.9	8388.1	8502.6	8710.3	8888	9157.8	9222.4	9267.9	9407.5	9534.9	9518.4	9617.4	9609	9834.7	9769.3	10080	9944.3	9983.9	10164	10184	10103
5.2252	11.714	0	0	0	0	4.607	9.6783	32.917	78.294	141.74	218.56	290.35	359.08	459.61	565.86	817.7	946.99	1061.8	1151.2	1118	1124	1216.6	1372.9	1402.7	1505	1547.8	1621.4	1603.2	1678.4	1652.3	1653.3	1758.2	1815.5	1840.7	1894.3	2005	2045.2	2141.7	2155.7	2192.1	2200.4	2224.8	2824	2802.7	2931.1	2880.7	2969.7	2870.3	2986.9
0	13.968	0	0	3.3613	0	4.5532	85.392	178.33	290.2	588.17	708.01	868.11	1304.4	1600.9	1962.5	2644.9	3138.7	3387.8	3209	3796.4	4686	4489.3	4764	5043.5	5241.1	6009.8	5622.6	6072.4	6067.1	6156.7	6239.1	6515.1	6703.8	6840.8	7052.1	7070.5	7244.5	7470.4	7544.2	7751	7719.4	7841.1	7721.3	7778.5	7745.1	7822.9	7803.4	7922	7813.4
0	0	2.5589	0	7.0956	4.2195	19.948	45.326	115.26	244.06	415.53	660.24	909.78	1255.6	1657.8	1906.3	2496.9	3278.1	3249.9	3719.5	4228.5	4950.4	5464.4	5930.4	6290.1	6716.4	6874.4	7210.9	7659.8	7728.6	8007.7	8060.9	8285.4	8829.6	8757.3	8877.6	9272.7	9213.4	9349.9	9232.4	9428.2	9575.2	8425.4	9258.4	8785.5	8971.6	9298	9272.1	10103	9111
0.54547	11.15	10.435	0	0	0	0	6.9363	25.243	91.494	227.89	407.42	696.48	1042	1490	2067.5	2401.3	2973.1	3316.7	3955.2	4383.1	4910.5	5324.5	5702.8	6133.4	6785.1	7038.7	7412.6	8050.5	8349.1	8545.3	8874.3	9437.9	9609.9	9794.4	9821.5	10341	9991.9	10918	10969	10982	11547	11566	11586	11447	11490	11650	11370	11246	11551
5.2383	0	0	0	0	17.294	28.572	111.46	224.21	390.98	671.55	977.13	1397.3	1785.5	2141.7	2598.2	3010	3478.7	3774.6	4218.4	4556.2	4953.8	5228.5	5831.7	6274.1	6715.3	7062.5	7313	7616.2	7934.8	8267.4	8323	8651.8	8790.8	8990.2	9189.9	9404	9438.3	9742.3	9816.3	9937.7	10057	9957.4	9832.8	9860.4	9849.2	9908.9	10019	9854.1	9974.1
0	0	0	0	0	17.549	94.398	222.95	450.96	681.4	1062.4	1485.6	1887.5	2422.1	3020.6	3496.1	4174.8	4692.8	5114.6	5570.6	6055.8	6591.6	6965.5	7362.5	7812.1	8221.7	8345.7	8646	8990.7	9307.3	9415.3	9613.5	9847.6	10139	10220	10696	10598	10940	11283	11396	11524	11378	11385	11692	11696	11751	11662	11768	11929	11964
10.052	0	0.15012	0	17.084	0	0	0.46101	6.8572	28.591	43.049	59.89	62.452	139.39	243.05	391.94	536.75	726.06	950.17	1151.7	1432.6	1651.4	1885.9	2108.7	2372.3	2673.3	2920.5	3207.1	3458.2	3645.4	3946	4087.6	4189.7	4503.3	4699.4	4873.7	5029.5	5147.1	5325.5	5445.9	5531.7	5640.6	5794.5	5751.5	5602.7	5769.5	5739.2	5884.9	5776.3	5830.3
0	0	0	37.318	34.755	40.104	35.499	93.359	212.1	363.27	581.19	892.56	1620.7	1565.3	2024.8	2451.2	2901.5	4344.1	4459.3	4387	4668.6	5090.3	5558.7	5871.8	6030.8	6545.9	6630.5	7021.8	7227.8	7528.3	7792.6	7667.4	7868.8	8010.7	8193	7777.1	8083	8308.5	8448.9	8376.9	8634.7	8635.1	8703.5	8914.2	8779.9	8745.8	8970.6	8812.3	8768.1	8925.4
13.2	46.684	0	0	0	0	0	114.85	191.88	245.7	490.34	589.97	781.43	1114.4	1513.2	2351	3011.9	2768.8	3252.5	3607.9	4118	4363.7	4824.9	5257.6	5414.9	5933	7088.8	7148.2	7229.3	6690.1	6819.5	6985.2	7424.1	7414.9	7605.5	7773.8	7710.4	7504.4	7747.9	7827.5	8073.1	8181.9	8082.1	8086.6	8171.4	8078.9	8189	8160.6	8175.6	8170.5
11.551	28.549	10.101	0.2654	0	0	22.19	91.522	223.2	453.6	808.37	1276.8	1766.1	2319.6	2948.5	3390.5	3829.5	4067.5	5313.3	6265.2	7006.8	7635.7	6655	7038.3	7977.1	8558.2	8703.6	8941.3	9192	9226.4	9763.4	9730.6	10036	10135	10154	10586	10503	10668	10913	11101	11034	11182	11417	11380	11301	11372	11198	11292	11544	11489
0	0	0	7.7823	41.536	69.579	60.563	63.822	72.309	84.667	139.77	185.36	216.59	278.1	331.6	375.16	430.15	492.74	605.6	709.55	870.93	1044.2	1229.7	1363	1668	1787.3	1913.7	2269	2359.1	2534	2689.5	2840.2	2989.2	3044.2	3164.5	3285.2	3481.7	3403.5	3450.2	3481.8	3619.8	4321.8	3762.1	3821	3762.9	3925.9	3906.2	3958	3947.5	4008.6
0	10.566	4.1429	0	0	0	0	6.1252	0	13.313	44.039	89.795	179.78	275.61	388.83	544.22	701.76	988.34	1196.5	1402.4	1607.9	1826.2	2030	2198.8	2386.4	2444.8	2727.9	2785.7	2968.8	3201.1	3273.9	3385.5	3421.3	3505	3590.9	3704.6	3734.7	3771	3982.6	3925.8	3903.7	3963.1	4000.2	3952.3	4012.2	4065.1	4092.1	4173.5	4251.6	4242.7
0	0	0	0	20.289	0	15.514	79.479	195.42	374.65	585.21	911.94	1363.2	1614.4	2124.9	2755.6	2921	3638	4168.4	4537	5043.8	5398.2	6048.9	6345.1	6701.6	6692	6378.1	7172.3	7604.3	7938.4	7559.3	8525.7	8826.4	9021.8	9310.2	9113.3	9202.2	9296.5	9529.8	9512.7	9779.7	9681.6	9632.8	9852.8	9854.7	9800.1	9779.6	9748.2	9740.3	9414.2
0	0	0	10.459	0	0	24.568	61.207	140.34	247.48	459.58	607.92	761.09	1115.8	1337.6	1717.3	2050.3	2440.9	2600.4	2923.2	3336.3	3715.9	4160	4691.7	4423.3	4657	4937.6	5107.9	5372.9	5481.1	5640.9	6251.9	6505.9	6748.9	6764.8	6988.6	7160.7	6988	7400.1	7533.9	7563.4	7750.1	7594.4	7707.5	7724.9	7726.7	7851.8	7878	7787.2	7794
4.587	0	0	0	0	1.7525	19.319	38.515	65.866	126.99	223.12	307.69	448.92	624.85	798.75	1011.6	1224.4	1483.1	1682.3	1922.1	2279.4	2425.1	2669	2911.8	3178.1	3214.1	3652.2	3849.4	4004.8	4159.4	4359.9	4564.7	4742.4	4914.3	5076	5321.6	5508.8	5583.9	5629.7	5701.9	5956.9	6018.1	6057.6	6215.2	6100.2	6350.5	6386.7	6442.6	6538.9	6545.7
0	0	0	17.823	36.807	38.489	62.87	113.3	178.96	282.4	527.22	758.93	1151.1	1570.1	1908.9	2189.2	2941.5	3448.5	3987.6	4572.4	4927.4	5614.9	6092	6539.4	7278.1	7562	7692.8	8017.7	8554	8733.9	9216.7	9345	9709.9	9952.1	10365	10271	10472	10795	10916	10808	11125	11483	11219	11301	11397	11479	11546	11455	11319	11444
0	0.65684	0	0	0	3.2714	15.008	50.789	134.15	243.05	433.59	656.99	933.83	1175.9	1555.9	1772	2041.1	2312.1	2525.8	2859.3	3103.1	3365	3569.6	3854.3	4110.1	4261.2	4342.1	4525.4	4644.8	4747.3	4785.8	4893.3	5000.8	5148.3	5195.9	5326.1	5395.3	5408.3	5424	5424.8	5447.6	5528.4	5513	5540.9	5522.5	5505.4	5597.7	5485.3	5481.1	5474
0	0	0	0	21.862	40.383	93.736	172.97	275.45	436.75	699.66	975.34	1356.7	1723.8	2166	2633.5	3054.8	3539.8	3949.6	4338.9	4817.2	5091	5355.2	5723.4	5731	6135.8	6289	6556.2	6652.9	6764.2	6903	6952.6	7096.8	7297.5	7404	7656.2	7700.8	7844	7746	7845	8020.9	7917	8123.5	8097.9	7972.1	8161.8	7994.1	7719.7	7544.2	7442
6.9284	4.8986	2.9795	0	0	18.782	0	43.778	120.07	235.79	403.26	639.23	788.23	1032.2	1417	1877.7	2337.4	2837.9	3317.8	3982.7	4548.5	5067.2	5688	6149.1	6785.4	6916.3	7465.4	7948.4	8550.5	8698.5	9008.9	9195.7	9705.3	9872	9943.8	9816.3	10446	10794	11224	11227	11229	11602	11766	11661	11446	11621	11703	11613	11679	11779
3.1166	6.1239	3.8359	13.428	0	0	0	0	1.432	8.5772	3.4909	0	23.988	44.331	105.94	166.49	309.62	391.69	491.36	641.11	751.58	943.01	1130.1	1212.8	1473.8	1595.5	1777.2	1908.5	2465.8	2175	2396.5	2719.3	2883	2990.5	3121.3	3207.3	3330.1	3450.9	3601	3636.7	3695.8	3845.9	3856.1	3900	4001.8	4011.7	4012.4	4114.6	4101.4	3959.4
0	0	0	19.015	17.963	34.193	48.408	90.997	163.67	268.03	463.74	656.73	950.79	1169.4	1403.6	1706.9	1956.6	2410	2572.8	2918.2	3119.8	3348.6	3548.5	3783.4	4046.5	4244.9	4417.2	4770.5	4934.7	4828	5043.2	5154.7	5293.2	5457	5504.3	5671.7	5814.6	5690.9	5849.4	5930.5	6002.2	6152	6157.3	6133	6088.2	6140.3	6145.8	6102.9	6059.6	6174.3
0	2.519	0	1.2045	0	3.7946	0	0	7.6215	10.516	48.663	125.96	202.15	323.86	502.86	684.89	869.47	1106.3	1266.1	1460.3	1684.7	1937.4	2178.6	2372.5	2623	2924.1	3195.7	3705	3747.9	3985.3	4098.7	4315.5	4526.4	4626.4	4788.3	4871.4	5077.7	5256	5311.3	5680	5709.7	5865.4	5471.9	5551.3	5483.4	5567.1	5513.1	5537.7	5616.6	5632.8
0	0	0	0	0	0.12003	8.0568	38.727	91.312	188.41	357.63	576.78	805.63	1101.5	1533.4	2214.5	2508.4	3188.2	3934.8	4400.6	5027.1	5594.1	6034.4	6539.4	6853	7212.4	7818.1	8121.8	8367.6	8863.2	9055.6	9296.3	9675	9509.8	9654.8	10028	10115	10093	10166	10434	10327	10333	10415	10552	10526	10525	10598	10628	10587	10929
8.2565	2.7095	0	0	0	10.862	6.1723	5.8906	15.834	50.017	113.56	192.67	310.72	445.19	620.44	828.97	1036.7	1202.5	1426.8	1712.4	1949.8	2187.5	2290.1	2738.1	2813.1	3278.6	3444.5	3802.2	3971.2	3901.2	3880.5	4598.4	4581.2	4775.1	5052	5200.2	5216.3	5496.7	5565.7	5636.1	5802	5868.9	5814	5791	6029.7	6050.4	6244.4	6036.4	6280.5	6432.1
0	0	0	4.7688	0.87081	9.0018	7.9856	21.238	27.069	31.321	68.023	94.111	152.24	248.65	375.76	533.99	673.66	919.17	1097.9	1387.7	1542.2	1794.3	2028	2218.6	2438.5	2697.9	2879.3	3042	3143.1	3192.4	3503.3	3518.1	3672.6	3784.5	3950.7	4041.4	4070.5	4123.4	4243.4	4287.4	4336.5	4435.3	4340.9	4494.3	4566.6	4541.3	4711.4	4613.7	4545.3	4618
45.177	19.881	0	0	0	0	3.3189	62.583	104.02	208.26	390.88	641.82	892.52	1153.1	1526.2	1926.9	2238.5	2649.6	2957.3	3359.2	3734.8	4468.7	4819.9	4616.3	4717.1	4969.2	5548.9	5702.5	5989.5	6181.3	6212.8	6272.8	6528.6	6721.1	6998.2	7198	7068.2	7247	7432.6	7329.4	7293.6	7603.1	7495.3	7559.4	7725.2	7711.7	7518.9	7377.3	7413.8	7317.5
0	0	0	15.358	91.535	100.7	280.53	472.93	895.52	1279	2175.3	2482.5	3331.9	3997.9	5378.5	6227.4	6756.8	7681.3	8661.3	9553.8	10461	11306	12313	12917	13593	13917	14490	15353	15798	16162	16508	16798	17107	17384	17853	18236	18224	18353	18681	18628	18896	18610	18661	18634	18759	18628	18596	18343	18305	18161
0	0	0	0	7.3729	50.566	129.55	233.34	390.39	603.01	672.39	1001.2	1357.7	1728.9	1816.5	2603.4	3060.6	2942.9	3373.7	3520.6	3964.9	4693.4	4738.2	5463	5402.9	5636.4	5757.9	6153	6101.1	6613.7	6541.1	6834	7036.5	7280.6	7377.6	7601.2	7633.6	7839.1	8027.5	7985.3	8123.2	8416.2	8464.2	8431.3	8464.9	8586.7	8570.3	8613.9	8654.4	8749.7
0	0	0	0	0	45.859	64.476	103.19	167.08	250.53	402.25	506.74	706.21	854.12	1082.2	1283.9	1489.7	1738.3	2001.6	2219	2389	2586.1	2828.7	3046.3	3202.8	3375.1	3589.9	3681.2	3745.3	3850.7	3957	4256.8	4308.6	4350.2	4611.1	4526.2	4734.1	4794.9	4808.2	4861.1	5043.9	5046.4	5055.6	5142.3	5086.1	5181.6	5182.7	5338.5	5295.5	5277.5
5.312	0	0	0	0	1.3163	31.262	123.21	276.67	435.57	652.78	914.06	1150.1	1534.2	1852.4	2280.9	2707.9	3156.1	3509.6	4003.5	4261.2	4520.5	4752.5	4964.8	5149	5456.8	5560.3	5732.8	5941.8	6108.3	6226.3	6314.5	6395.8	6530.3	6639.4	6741.1	6958.2	6874.2	7041	7113.7	7055.1	7194.4	7421.8	7330.2	7419.7	7305.6	7437.9	7345.9	7368.1	7343.7
0	0	0	125.32	9.0509	43.577	191.6	103.83	215.52	170.46	240.11	261.52	367.83	495.3	662.41	909.25	1129.3	1456.8	1733.1	1991.3	2305.2	2754.3	2457.1	2715.6	2978.4	3270.3	3532.6	3843.1	4095.9	4219.2	4434.2	4529.2	4772.4	4938.1	4977.7	5078.2	5159.7	5194.4	5495.9	5433.6	5554.7	5563.4	5697.7	5738.1	5740.8	5755.2	5832.8	5810.6	5858.8	5839.6
11.41	4.8566	0	6.2342	0	0	0	0	61.174	163.79	313.14	508.7	755.44	816.03	1148.1	1542.1	1637.9	2175.2	2445.2	2415.3	2923.8	3463.5	3799.6	3343.2	4289.4	4420.9	4816.1	4982.8	5245.7	5358.9	5560.8	5565.9	6066.5	6076	6256.6	6258.3	6453.9	6501.5	6658.6	6768.1	6635.9	6757.8	6916.9	7068.8	7017.1	7173.1	7143.9	7134	7039	7162.6
0	0	0	0	0	9.355	14.597	19.265	66.715	166.64	312.24	524.46	809.73	1147.6	1463.5	1991.6	2368.7	2624.8	3233.2	3756	4280.2	4820.3	5156.2	5575.7	6083.7	6556.8	7049.6	7456.4	7922.6	8173.4	8486.6	8495.9	8831.9	8788.8	9272.6	9296.1	9605.2	9687.3	10037	10132	10233	10524	10546	10574	10878	10941	11373	11217	11289	11579
0	0	0	9.6607	6.8271	12.377	3.1133	44.333	88.073	154.54	256.64	385.74	574.16	760.6	968.6	925.59	1415.7	1698.6	1954.7	2312.2	2576.4	2869.2	3329.1	3374.9	3650.2	3162.2	4229.8	4539	5214.9	5252.3	5488.8	5160.7	5785.3	5803	5605.7	6134.7	6390.6	6340.4	6532.2	6474.5	6592.8	6825.5	6955	7089.9	6988.1	6664.7	7247.5	7107.5	7243.9	7250.9
0	0	0	15.816	17.161	19.854	28.738	45.134	35.691	42.498	42.06	70.485	127.66	136.35	189.69	194.68	301.11	355.26	422.6	488.98	622.9	778.97	878.43	1038.3	1206.6	1323.6	1498.6	1620.9	1834.1	2020.2	2101.9	2299.2	2451.1	2514.9	2728.3	2754.1	2848.3	3102.8	3216.1	3227.3	3413.2	3315.9	3483.7	3416.1	3595.2	3550.5	3417.8	3411.2	3481	3598.8
0	0	0	0	14.262	25.69	35.52	65.939	131.39	284.42	436.66	676.31	976.51	1345.2	1775.9	2202	2729.9	2952.9	3474.8	3958.8	4182.4	4681.9	5111.6	5272.1	5736	5906.7	6020.3	6255	6674.7	6786.6	7117.5	7153	7668.6	7904.4	8213.4	8070.3	8436	8468.4	8633.3	8696.5	8765	8840.8	8871	8930.7	8969.4	9044.6	8974.8	8908.6	8904.4	8866
0	25.239	7.3252	15.16	0.0069703	0	0	0	1.4667	61.934	203.23	271.07	486.33	753.6	1091.5	1457	1836.3	2208.7	2565	2938.7	3260.9	4194.3	3921.9	4287.2	4514.4	4639	4905.2	5035.1	5202.1	5433.5	5666.6	5816.5	6028.1	6291.6	6278.4	6439.4	6574.3	6633.7	6800.7	6865.3	6965.4	6900.8	6846.7	6782.9	6903.1	6888.1	6955.8	7004	6928	6500.4
0	0	0	0	0	15.539	87.651	226.43	493.92	816.53	1210.9	1712.8	2260.7	2902.6	3648	4167.3	4994.2	5688.6	6669.5	7303.3	7968.9	8772	9045.6	9839.6	10691	11049	11270	11857	12001	12526	12917	13142	13262	13782	14185	14291	14440	14667	14529	15011	14903	14907	14933	15185	14970	15102	15448	15072	14977	14761
4.8495	4.4992	23.029	0	0	3.5493	0	70.661	129.28	203.99	352.89	530.23	699.44	928.4	1255.4	1578.2	1703.8	2037	2110	2506.8	2887.5	3270.6	3487.3	3697.5	3924.2	4117.6	4290.4	4465.8	4880	5028.6	5325.2	4799.9	4995.1	5102.8	5133.7	5380.1	5480	5455.4	5414.8	5464	5558.8	5713.3	5634.3	5672.7	5904.7	5668.1	5883.7	5997	5752.4	6026.1
189.5	129.35	128.41	0	0	0	0	0	0	108.99	78.871	271.27	560.94	733.4	1149.9	1299.2	2051.2	2631.8	3079.4	3260	3849.1	4097.9	4723.5	5077.2	5490.6	5735.6	6137.4	6340.1	6259	6822.1	7098.9	7188.6	7242.9	7661.9	7770.6	7919.2	8004.7	8060.7	8374.2	8359.4	8540.6	8557.9	8359.9	8456.5	8440.3	8493.1	8588.7	8624.6	8614.7	8221.6
0	15.033	3.1556	0	0	0	22.011	75.794	125.92	252.98	404.59	602.82	873.61	1145.6	1385	1772.4	2176.6	2518.1	2825.2	3315.2	3585.6	4009.4	4286.4	4794.3	5006.1	5446.2	5756.2	5927.2	6375.9	6662.8	6696	7269.6	7542.4	8021.7	8074.4	8413.5	8416.6	8657.5	8848.1	8754	8884.3	9018.1	8870.5	8867.9	9201.3	9129.6	9442.6	9318.4	9358.9	9499.1
0	0	0	14.449	27.8	60.06	27.057	65.256	100.5	178.89	197.56	320.02	391.53	488.44	589.62	786.77	919.98	1102.7	1237.9	1477.8	1693.5	1965.3	2134.8	2477.7	2624.8	2779	2925.7	3147.9	3236.8	3460.8	3458.6	3725.7	4112.3	4044.5	3431	3712.4	3655.1	3525.2	3542.2	3562.5	3392.3	3376.5	3432.4	3403.1	3510.6	3536.9	3602.3	3752.4	3804.6	3795.4
16.37	25.694	26.684	0	0	0	0	25.033	73.768	187.68	296.55	478.22	670.42	889.64	1162.6	1433.4	1685.2	2169.3	2335.4	2699.9	2965	3272.3	3601.5	3822.2	4012.6	4362.5	4544.6	4755.5	5004.5	5236.5	5448.7	5656.2	6065	6046	6409.3	6359.7	6875.7	6933.6	6795.8	6884.7	7010.1	7075	7146.3	7126.6	7334.3	7199.6	7387.4	7342.8	7473.8	7488
0	3.3911	1.4477	5.5865	11.88	0	3.4118	22.395	93.934	194.5	361.99	586.75	967.3	1358.1	1821.2	2368.8	2803.2	3112.6	3609.5	4324	4752	5113.5	5334.6	6007.7	6490.1	6974.8	7293.9	7472.4	7774.4	8065.2	8334.8	8675.9	8870.3	8995.8	9447.3	9529.4	9908.9	10207	10312	10319	10524	10721	10843	10865	10911	11017	10990	10867	11144	11424
1.6642	0	0	0	0	0	69.155	98.753	285.74	538.24	595.1	869.83	1181.8	1584.4	1963	2649.9	3100.2	3143.3	3903	3848.1	4627.3	4555.8	5375.4	5063.6	5969.7	6091.3	5861.4	5726.4	5939.3	6051.5	6260.4	6238.3	6450.1	6632.4	6804.5	6851.2	7139.6	7134.2	7139.1	7233.8	7296.3	7316.8	7430.5	7286.1	7423.3	7504.8	7360.4	7388.6	7477.7	7484.6
0	15.433	3.5652	3.8405	13.279	1.3851	5.8391	32.483	35.132	35.336	85.028	153.02	302.94	458.44	617.4	898.81	1158.1	1423.5	1755.3	2054.1	2321.1	2678	2985.9	3261.3	3597.2	4826.7	4323.6	4735.4	4981.2	5340.3	5588	5736.8	6227	6274.5	6497.5	6630.9	6827.9	6948.4	7088.5	7505.8	8264.3	8653.4	8577.9	8916	8944.3	8781.2	9115.5	9176.2	9063.3	8978.3
0	0	0	0	13.688	1.6395	11.802	31.608	43.172	95.883	175.23	306.25	484.62	642.53	875.34	1075.3	1288.1	1703.5	1937.9	2589.8	2601.8	3051	3400.1	3999	3982.2	4850.8	4614.5	3969.1	5660.4	4485.8	6196.7	5168.7	5277.4	5414.9	5668	5990.5	6133.5	6513.6	6517.8	6650	6769	6820.6	7058	7217.4	7344.3	7180.8	7344.4	7397	6940	6941.9
1.5443	0	0	2.6383	0.13639	0.20636	2.2538	3.9971	6.2924	23.169	91.894	181.22	321.21	500.16	751.3	1014.7	1352.4	1678.2	2062.3	2529.2	2978.3	3377.6	3631.8	4054.6	4489.1	4876.5	5090.9	5438.7	5757.6	5926	6397.5	6742	7003.4	7234.8	7328.9	7543.3	7871.1	8319.6	8384.3	8520.4	8612.7	8734.6	8782.8	9075.3	8951.2	9246.3	9231.7	9284.8	9302.1	9115.9
0	0	8.9153	0	0	6.4996	10.891	10.85	37.587	63.696	168.98	281.13	416.66	570.13	686.31	984.11	1184.5	1519.7	1757.4	1832.3	2091.9	2535	2825.9	2945	3195.9	3328.8	3442.9	3758.4	3632	3805.5	4010.1	4207.3	4385	5016.3	5142.7	4907.2	5185.4	5530.2	5648.6	5713.1	5889.2	5721.7	5679.6	5808.5	5926.7	5985.2	6039.1	6236.7	6101.5	6281.4
0	0	0	0	0	10.165	43.249	121.48	242.11	628.74	718.05	1009.4	1691.7	2034.5	2552.6	3067.9	3295.5	3788.6	4601.8	4993.2	5194.2	5695.6	6198.2	6301.2	6780.9	7076.2	6667.9	7006.2	7989.2	7437.6	7389.6	8309.4	8422.2	8653.9	8733.6	8993.7	8919.8	8941.5	9048.8	9316.3	9226.1	9501.4	9329.1	9400.8	9639.5	9457.9	9380.1	9421.1	9402.3	9517.5
16.929	2.9541	0	2.1759	0	10.717	0	26.409	59.017	129.73	223.08	434.59	736.32	1047.2	1218.5	1593.1	1870.3	2266.7	2030.3	2636.4	2581.4	2704.5	3980.9	4282.6	4682.6	4864.9	5310.1	5473	4577.9	5804.5	5124	5302.2	5457.5	6689.1	5796.2	6069.1	5828	6113.3	6234.2	6419.5	6326.4	6488.1	6586.9	6550.4	6666.1	6638.6	7470.9	6802.3	6608.9	6696.5
0	0	0	0	28.583	49.801	52.153	110.98	188.49	279.22	450.06	669.8	986.69	1428.2	1869.8	2236.5	2661.5	3125.1	3753.7	4191.3	4841.9	5373.2	6067.6	6628.7	6924.9	7663.9	8167.4	8287.6	8774.9	9334.9	9916.3	9936.6	10773	11021	11504	11832	11939	12290	12953	12812	13150	13182	13391	13532	13632	13607	13732	13867	13809	13837
0	0	0	0	24.98	53.202	131.43	237.1	383.02	530.67	960.39	1242.8	1540.8	1929.5	2363.6	2386.6	3118	3484.9	4031.9	4406.7	4308.1	4826.5	5164.5	5420.6	6110	6360.8	6422.8	6846.4	6870.2	7541.2	7540.3	7788.3	7819.9	8258.5	7207.1	7494.8	8026.2	8197.9	9027.8	8626	8674	8687.1	8625.5	8695.7	8793.2	9089.9	9010.2	9070.8	9174.4	10420
0	0	0	0	50.853	7.7721	82.249	55.984	120.44	117.11	140.93	155.86	216.96	311.28	460.4	611.69	862.26	1096.7	1410.8	1487.7	1996.4	2428.4	2567.2	2831.7	3255	3472.5	3850.9	3980.6	4099.5	4303.2	4445	4689.1	4813.5	4925.3	4942.4	5144.1	5329.2	5362.5	5375.3	5490.5	5530.8	5631.3	5528.5	5580.8	5566.1	5819.7	5873.3	6032.9	6028.8	5916.6
0	0	0	0	3.1419	41.07	42.298	70.994	94.243	196.62	275.53	411.53	581.87	785.77	1011.6	1165.5	1319.2	1747.3	1830.1	2096	2352.6	2514	2691.3	2845.4	3126.4	3283.7	3368.7	3494.5	3675.6	3784.3	3972	4059.3	4170.9	4346.3	4380.7	4429.4	4561.6	4627.2	4808	4835.5	4844.9	4988.2	5056.3	5044.6	5195.3	5124.2	5229.3	5255.3	5279.7	5358.9
0	0	0	0	2.883	6.4793	27.398	74.388	185.52	372.08	585.71	839.71	1156.7	1455.6	1759.8	2349.9	2624.8	3193.2	3604.4	3992.7	5040.1	4860.3	5297.6	5663.2	6042.1	6370.5	6792.7	7148.7	7600.4	7562.6	8206.5	8275.3	8749.7	8928.7	9052.1	9393.6	9656.5	9740.7	9709.2	9949.8	10515	10776	10835	10862	10855	11037	11032	11061	11275	11360
33.949	40.698	24.922	15.824	0	0	0	52.547	158.52	323.05	589.28	837.24	1272.2	1804.4	2325.6	2904.9	3439.9	4100.5	4575.9	5121.5	5608.6	6018.6	6709.3	6956	7456	7849.3	8374.8	8877.8	9151.9	9382.5	9792.1	10078	10512	10074	10106	9895.9	9437.5	9808.9	9903.1	9931.7	9851.6	10309	9919.3	9875.1	10274	10092	10400	10138	10307	10061
0	0	0	0	83.479	105.53	135.54	158.73	245.1	231.88	306.45	436.56	685.24	848.67	1006.1	1191.5	1452.3	1591.7	1899.1	2133.9	2533.8	2618.2	2965.9	3367.3	3327.7	3628.4	3831.7	4035.3	4332.7	4445.8	4632	4595.5	4970.2	5250.8	5279	5499.8	5802.7	5747.9	6062.4	6231.6	6365.7	6299.3	6401.2	6470.9	6636.2	6926.8	6743.9	6951.4	6915.8	6824.8
0	0	0	0	0	6.9673	13.687	56.716	126.1	227.76	423.03	657.25	923.62	1227.2	1564.7	1930.3	2295.2	2671.5	3004.3	3515.2	3741.3	4097.3	4468.1	4761.4	4954.5	5337.1	5549.7	5922.9	6078.6	6291.6	6480.6	6596.2	6911.6	7050.6	7126.1	7475.2	7543.7	7796.4	7968.6	8149.1	8199	8648	8752.2	8903.8	8966.2	8717.2	8835.8	8551.4	8843.9	8668.2
0	0	0	3.1284	7.0779	1.3267	23.093	53.518	131.16	178.17	286.45	386.46	533.4	687.07	839.58	1024.1	1219	1359.8	1626	1721.2	1927	2073	2228.5	2436.5	2557.6	2727.9	2848.9	2975.3	3107.4	3140.7	3187.4	3336.6	3345.4	3506	3649.1	3752.9	3826.5	3896.9	3996.9	4047.3	4116.2	4134.4	4268.6	4208.9	4221.2	4298.8	4305.7	4395.6	4352.3	4409.6
0	0	40.858	15.176	38.642	21.469	52.565	174.9	332.77	528.6	862.87	1283.1	1814.8	2247.3	2973.6	3485.7	4089.7	4888.8	5335.9	6232.9	6496.5	7089.6	7530.1	7910	7959.7	8371.2	8727.2	9073.5	9560.4	9626.9	12251	9953.7	10376	10411	10742	10716	10897	11151	11031	10987	10914	11309	11323	11605	11504	11461	11566	11693	11657	11711
0	0	0	5.9233	0	36.922	88.6	231.47	345.61	577.76	759.52	1013.5	1270.6	1736.8	2046.6	2536.1	2562.1	3258.4	3605.9	3644.8	4280.1	4570.6	4988.8	5221.6	5513.2	5640.9	5894.6	6028.7	5887.8	6340.5	6516.2	6676.6	6734.4	6915.7	6970.6	7025.3	7172.7	7324.4	7325.7	7418.4	7421.1	7495.6	7630.2	7509	7569.1	7505	7445.7	7137.2	6898.6	6622.6
0	13.64	12.607	0	2.3906	19.973	0	6.965	66.554	231.47	521.47	917.73	1371.4	2009.6	2618.5	3384.1	4538.7	5173.8	5821.6	6582.5	7124	8683.5	8535.6	8811.8	10454	11324	11497	11925	12141	11771	12702	12536	12865	13118	13549	13728	13725	14077	14242	14123	14360	14368	14503	14550	14420	14408	14658	14430	14516	14545
0	13.922	4.2864	13.22	1.6449	0	0	0	0	5.1607	52.535	103.93	193.65	323.15	429.43	596.07	698.76	956.68	1168.1	1294	1542.6	1692.7	1904.3	2126.5	2371.4	2410.8	2624.6	2833	2961.8	3118.2	3398.6	3343.2	3432	3427.6	3507.9	3576.7	3595.6	3711.1	3722.1	3867.2	3853.9	3874.2	3953.3	3776.9	3835.5	3818.2	3858.1	3872.9	3966	3999.1
0	15.418	8.758	19.297	0	0	0	45.867	130.34	294.43	559.12	829.58	1226.2	1773.2	2241.3	2737.9	3153.5	3832.1	4212.2	4540.9	5279.6	5866.8	5942.5	7187.8	7734.1	6977	8007.1	8189.8	8065.6	9026.7	8329.2	8330.7	9120.5	9001.2	9164	8983.3	9149.1	9052.9	9667.3	9257	9767.5	10131	11135	11218	10572	10309	10461	10567	10652	9898.3
33.448	20.163	10.065	0	0	0	17.589	125.21	293.82	599.13	851.21	1321.7	1698.4	2209	2746.2	3510.7	3811.9	4236.8	5035.1	5658.1	6216.9	6836.6	7700.4	7777.6	8449.5	8841.8	9129.7	8406.7	8840.7	8881.9	8926.5	9319.5	9681.7	9949.2	10128	10251	10248	10538	10553	10576	10599	10719	11201	11274	11342	11477	11374	11461	11318	11494
0	2.9055	0	0	0	5.6856	6.328	11.452	49.488	98.937	189.66	304.59	473.74	662.22	869.15	1095	1371.3	1560.1	1733.5	1928.7	2144.8	2271.8	2304	2481.5	2769.5	2766.3	2892.8	2971.6	3013.8	3131.1	3187.7	3336.4	3334.8	3568.9	3650.4	3635.4	3794.6	3928.3	4148.7	4308.8	4444.6	4470.2	4512.7	4504.6	4396.2	4552.3	4611.4	4635.6	4649.6	4717
1.4928	8.0613	3.3151	0	0	6.6518	0	5.9178	34.445	86.276	181.33	325.94	527.4	704.05	1087.2	1362.9	1723.6	1948.1	2320.2	2615.7	3038.9	3396.8	3616	3982.7	4221.1	5027.4	5000.3	5379.2	5703.2	5955.1	6112.1	6446	6514.2	6538.2	6596.4	6722.7	6948.1	7015	7174	7231.9	7091.1	7281.7	7275.2	7332.7	7610.2	7539.8	7524.7	7513.1	7503	7489.8
0	0	3.3027	1.97	0	5.8823	0	3.9922	47.62	106.23	213.76	321.76	502.1	724.92	899.59	1113	1350.9	1623	1914.5	2245.5	2496.3	2792.2	3060.4	3402.8	3784.9	4146.9	4353.9	4590.3	4813.2	5080.5	5359.3	5546.2	5893.1	5782.7	5949.4	6034.8	6589.4	6721.9	6569.7	6879.7	6893.1	7075	7132	7124.8	7195.1	7332	7364	7354.4	7319.3	7374.3
0	0	2.8794	0	0	9.5685	18.375	73.413	154.56	309.32	489.13	703.18	1037.5	1341.3	1646.5	1960.9	2219.5	2458.9	2887.5	3208.8	3429.3	3584.3	3986.1	4127.5	4437.7	4625.1	4868.7	5190.5	5273.9	5303.6	5477.7	5493.4	5631.7	5711.5	5873.7	6162.7	6096.8	6112.1	6191.9	6185.2	6145.9	6068.3	6459.4	6447.9	6639.5	6368.3	6344.2	6457.2	6239.4	6126.9
14.969	8.1792	3.4514	0	0	0	8.703	110.14	306.9	586.2	1059.9	1404.5	1812.8	2383.9	2861.8	3316.3	4149.3	5152.6	5468.9	5830.7	6877.9	6641.3	7175.4	7500	8612.8	8429.7	8880.9	8957.2	9915.4	9826.4	9657.7	10838	10106	10636	10617	11345	11210	11046	11315	11454	11920	11344	11701	11367	11704	11824	11882	11608	11754	11587
54.972	61.157	61.283	53.932	0	0	0	0	104.07	245.87	476.4	706.03	997.95	1226.4	1522.3	2070.5	2474.7	2780.4	3298.5	3730.3	4060.3	4393.5	4736	4741.6	4716.5	5578.6	5684.5	5851.2	6131.2	6192.1	6205.4	6434.7	6737.6	6966.2	7079.2	7202.2	6898.6	6897.8	7019.3	7001.9	7107.1	7087.2	7083.7	7098.3	7148.4	7162.8	7170.6	7126.4	7202.7	7224.1
0	8.2762	2.821	3.4302	0	0	0.84357	0	0	10.203	20.086	69.215	148.71	180.42	294.8	415.77	500.73	674.44	744.36	908.15	1023.2	1179.9	1292.4	1474.4	1618	1734.9	1857.9	1868.3	1992.4	2024.2	2136.6	2184.6	2296	2446.4	2486.7	2604.7	2609.8	2624.9	2767.3	2877.8	2929.4	2883.1	2928.4	2935.1	3044.3	3094.4	3208.5	3193.4	3232.7	3251.1
0	0	0	15.78	14.123	30.383	29.306	31.786	59.521	121.62	254.12	430.49	658.54	1006.8	1310.5	1663.9	2080.9	2494.6	2869	3238.6	3651.9	4023.2	4348.2	4693.3	4954.3	5269	5604.7	5714.4	6110.8	6238.4	6538.8	6739.2	7070	7125.2	7357.5	7441.3	7691.5	7768.1	7888.3	7884.7	7957.1	8015.5	8088.8	8076.8	8083.9	8020.5	8056.6	8085.5	8072.2	8270.5
0	0	0	18.623	26.017	13.715	33.122	82.6	172.64	367.59	659.39	964.53	1482.7	1803.1	2376.2	2981.7	3446.4	3923.8	4214.1	4763	5501.8	5770.5	6275.5	6509.8	6586.5	6724.9	7334.6	7657.8	7935.6	8156.5	8221.4	8449	7890	7989.6	8038.4	8000	8285.7	8298	8541.4	8724	8719.6	8629.2	8560.6	8501.8	8427.9	8483	8553.4	8493.1	8605.8	8780.7
0	0	0	72.627	75.324	170.56	241.28	335.32	533.13	685.4	963.02	1295.3	1751.7	2350	3007	3518	3927.8	4705.8	4930.3	5423	6111.5	6480.4	7230.4	7310.3	7260.4	8114	7928.1	8056.7	8340.4	8376.4	8781.5	7864.9	9086.8	9215.8	9149	9469.7	9365.2	8798.2	9633.3	9543.1	9044	8324.1	8923.6	8566.2	8564.4	8266.6	7980.6	7907.5	7886.1	7978.1
0	0	0	16.501	61.477	56.415	65.363	66.184	64.374	71.372	109.67	172.29	221.88	408.71	565.83	788.16	1038	1320.3	1568.9	1886.3	2131.8	2474.7	2728.9	2913.4	3189.3	3475.7	3799.1	3805	4068.2	4276.4	4563	4741.5	5223.4	5298.4	5445.6	5439.6	5445.6	5550.1	5685.3	5752.1	5746.6	5799.1	5776.4	5965.5	5983.6	6027.9	6165.2	6249.3	6092.4	6244.2
0	0	0	15.773	0	17.16	45.963	158.4	329.41	576.98	958.89	1325.9	1662.7	2095.2	2477.5	2774.5	3029.7	3626.7	3846.4	4025.4	4339	4648.6	4903.6	5028.7	5250	5605.9	5734.4	5984.2	6079.4	6249	6505.9	6215.5	6507.5	6521.5	6643.6	6587.5	6823.4	6702.9	6746.1	7102.8	7159.3	7085.7	7266.6	7322.9	7320.5	7375.3	7366.9	7255.5	7246.3	7364.5
0	13.321	0	0	0	0.32016	2.5366	9.0379	35.462	83.877	126.69	235.77	332.39	523.83	890.3	1436.7	1553.5	1998.4	2121.2	1914.4	2308.1	2750.3	2752	2325	2759	2837.1	3308.5	3281.7	3283.9	3413.1	3537.5	3728.6	4302.3	3863.8	4188.2	4149.8	4566.2	4504.6	4699.5	4588.4	4826.3	4109.8	4760.8	4089.9	4853.5	4339	4841.4	4750.8	4177.5	4238.1
0	0	0	0	47.183	23.077	33.825	77.95	116.16	138.14	312.75	379.69	430.96	752.29	789.1	956.27	1452.6	1305.7	1479.3	1613.1	1764.9	1830.6	2121.9	2131.2	2232.1	2265.8	2429.7	2543	2554.4	2610.9	2690.7	2645.8	2761.7	2905.6	2879.3	2969	3041.1	3087.4	3197.4	3193.4	3249.4	3298.2	3314	3386.1	3468.3	3460	3495.8	3511.5	3463.1	3461.7
0	4.3181	3.4619	0	28.27	0	0	27.489	79.383	160.52	263.84	429.34	608.49	795.12	1073.4	1331.9	1535.7	1865.8	2114.8	2432.2	2765.6	2980	3782.4	3730.6	3595.2	3818.9	4201	4354.6	4489.3	4638.6	4887.6	4625.1	4748	4818.6	4965.2	5280.5	5668.4	5825.9	5858	5752.2	5789.1	5844.2	5915.7	5836.1	5998.7	5980.2	6032.7	6133.3	6135.6	6126
0	0.053472	0	7.5872	5.2693	8.6298	9.6663	48.752	102.69	193.99	381.21	624.16	938.5	1286.2	1643.8	2054.9	2503.1	3112.5	3382.3	3826.7	4295.5	4795.8	5264.9	5635.7	6040.3	6531.9	6847.9	7373.6	7551.9	7838.2	8143.4	8219.1	8389.4	8595.9	8943.2	9090.4	9279	9425.6	9479.5	9554.7	9756.8	9827	9930	9895.8	10103	10187	10316	10145	10244	10323
0	0	0	0	0	10.989	9.3806	19.188	52.83	86.681	184.71	397.13	451.42	713.93	922.07	1270.8	1571.1	1949.4	2396.7	2715	3060.6	3448.2	3787	4040.3	4296.2	4490.7	4786	5018.8	5242.7	5329.4	5471.3	5562	5760.6	5849.7	6021.5	6173.9	6219	6309.1	6340.7	6463.3	6455.2	6523.8	6576.4	6611.1	6721.7	6699.3	6734	6785.6	6838.6	6852.5
7.737	2.3378	5.6219	0	0	0	0.37058	24.893	60.356	122.99	226.49	332.42	489.88	638.12	818.61	950.41	1116	1305.4	1457.3	1633.2	1820.7	2007	2169.1	2425	2631.2	2783.7	3010.3	3278	4411.4	4616.3	4738.8	5010.4	5069.3	5103.3	5347.2	5553.6	5682	5616.5	6154.2	6215.2	6988.9	7109.7	7261.9	7358	7425.6	7471	7584.1	7646.2	7635.3	7742.5
0	0	0	0	0	22.975	69.335	195.53	409.09	749.74	1238.3	1854.7	2571.5	3418.1	4508	5215.4	6354.5	7174.1	8159.2	8762.2	9790.5	10251	11056	11243	12663	12740	13279	13804	13739	13702	14095	14736	14928	15032	14980	15427	15363	15697	15959	16077	15887	15957	15954	16175	16185	16372	16182	16118	16319	16142
0	0	0	0	0	118.12	125.51	180.53	264.02	313.44	440.31	617.15	825.37	1054.7	1304.6	1603	1915.2	1949.7	2388.1	2612.3	3080.5	3514.7	4021.4	4429.4	4449.6	4944.4	5549.7	5465.2	5338.5	5524.9	5705.4	5824.4	6063.9	6487.2	6460.7	6568.5	6707.6	6720.7	6825.9	7089.6	7042.8	6990.7	7067.5	7073	7207.3	7245.8	7350.1	7423.6	7174.5	7263.7
0	4.8728	0	0	0	0	32.833	96.381	242.63	422.73	651.26	979.37	1341.3	1674.6	2072	2350	2805.2	3081.6	3349.4	3584.9	3911.6	4128.3	4772.8	4256.9	5255.7	5494.1	4544.4	5789.7	5399.9	5736.9	5821.1	4987.8	5112.5	5194	5169.9	5301.7	5452.9	5511.3	5456.2	5455	5633.4	5831.7	5654.5	5598.7	5722.5	5917.2	5767.1	5954.8	5904.5	5840.3
0	0	9.1041	11.174	71.03	45.491	53.682	153.44	273.24	485.01	812.5	1397.5	1881.4	2520.6	2551.5	4349.1	3999.1	5479.1	6992.3	6150.3	7025.6	7693.5	10271	9513.2	9919.7	12858	10935	13611	14231	12667	12929	14945	15703	16090	16009	16663	17105	16788	17301	17608	17638	17578	17849	17787	17859	17862	17732	17772	17614	17607
0	0	0	9.9714	112.53	117.1	113.19	139.99	220.77	222.87	343.44	520.39	722.15	870.9	1061.7	1101.2	1296.8	1582.2	1791.5	1926.3	2134.4	2273.7	2512.9	2837.1	3063	3241	3398.8	3504.9	3677.6	3773.6	3977.7	3998.2	4217.5	4234	4409.4	4620.3	4790.1	4868.4	4870.3	4917.3	5065.3	5062.7	5270.1	5299.3	5490.7	5535.3	5434.2	5461.9	5534.6	5553.2
0	0	0	8.4475	15.504	23.143	18.292	54.848	70.972	130.57	206.26	267.55	356.2	452.89	613.49	706.99	854.66	995.31	1112.4	1279.5	1406.8	1580.8	1762.6	2049.5	2379.6	2485	2661.3	2913.2	3165.4	3469.4	3542	3705.9	3884.8	4067.3	4107.6	4237.6	4360.8	4450.1	4559.5	4341.6	4388.3	4425.8	4191	4316.6	4280.2	4378.5	4818.8	4812.3	4835.9	4945.6
0	0	0	25.668	38.669	49.64	40.596	138.35	222.4	454.5	733.53	1090.5	1476.5	1967	2368.3	3028.7	3550.6	4172.5	4728.1	5172.9	5309.7	6638.9	7197.9	7967.5	8238.8	8455.2	8819.2	8200.5	9839.5	10632	9004.1	9679.9	9943.2	9997.2	9931.9	10200	10081	10331	10201	10295	10430	10479	10599	10597	10754	10731	10615	10599	10723	10931
0	0	0	0	14.86	7.3821	24.322	58.993	135.39	244.28	378.22	584.83	854.31	1083.9	1326.9	1679.7	1879.5	2179	2484.2	2698.5	2945.9	3272.5	3509.2	3632.3	3798.3	4041.3	4199.4	4312.2	4519.6	4677.8	4595.5	4933.8	5078.3	5201.6	5350.6	5557.2	5562.9	5564	5718.7	5811.9	5853.6	5859.9	5938.2	5882.8	6024	6039.2	6040.7	6033.2	6034.1	6055.9
0	7.0447	19.35	0	0	0	37.799	91.828	165.92	271.8	364.02	606.16	884.31	1090.2	1364.3	1655.2	2053.6	2401.5	2640.3	3351.5	3309.8	3736.8	3993.2	4328.7	4582.6	5006.7	5183.1	5496	5812.1	6153.6	6346.5	6606.5	6771.1	7097.4	7059.9	7474.4	7451	7632.3	7772.8	7865.5	7921.2	7966.7	8205.1	8171.9	8307.4	8278.4	8388.5	8404	8449.9	8584.3
0	10.121	0	14.503	21.105	12.935	0	0	5.453	11.958	55.339	138.9	181.13	329.25	430.09	601.93	669.84	900.77	1008.2	1225	1436.6	1602.5	1773.9	1950.4	2108	2334.8	2459.1	2603.5	2740.9	2836.9	2925.6	3000.6	3128.7	3209.6	3236.7	3346.8	3498.7	3511.9	3512.8	3534.6	3430.9	3516.5	3585.7	3556.9	3595.5	3637.6	3640.9	3585.9	3603.3	3668.8
0	68.252	96.112	46.315	0	0	0	0	0	0	150.14	309.16	497.34	835.57	1106.1	1373.8	1650.5	1907.1	2874.1	2363.4	2624	2829.6	2950.6	3163.4	3221.7	3374.8	3523.9	3538.7	3619.4	3688.2	3674	3968.6	3979	4044	4140.5	4086.3	4120.4	5679	4310.1	4413.7	4305.3	4403	4340.8	4291.6	4505.4	4548.9	4329.2	4322.8	4330.4	4413.5
0	0	7.0207	8.0145	18.2	10.866	0	0	5.5507	41.313	80.73	159.62	293.6	447.5	683.34	897.28	1007.7	1266.2	1568.4	1807.3	2134.2	2321.5	2562.5	2791.3	3010.4	3142.6	3510.3	3528.5	3705.8	3878.7	4121.2	4335.4	4725.7	4728.6	4944.2	4968.8	5200.1	5417.2	5561.3	5471	5577.3	5752	5741.5	5821.3	5967	5876.6	6042	6059	6129.2	6222.3
0	10.825	3.3939	3.5631	0	36.022	0	0	0	11.629	1.9886	31.631	70.225	151.37	196.37	325.05	395.33	472.16	592.53	721.74	811.89	1074.4	1233.4	1459.1	1609.8	1776.4	1994.8	2230.7	2318.2	2940.4	3286.5	3616.5	3873.4	3944.8	4132.1	4520.2	4401.3	4721.1	4718.9	4806.6	4885.9	4989.6	5065	4985.9	5155.1	5163.7	5274.8	5506.2	5476.2	5562.5
0	0	0	81.352	117.61	276.18	341.8	432.33	911.26	729.85	1465.2	1704	1977.7	2586.8	2184.1	3332.5	3146.8	3211.8	3570.5	3972.6	4145.8	5085.7	5325.6	5547.2	5753.4	6176.2	6568.7	6927.9	7058.6	7070	7049.8	7476.5	7660.1	8206.4	9203.7	8112.4	8667.3	8842.8	9212.6	9362.9	9128.1	9102.3	9146.3	9320.3	9208.8	9303.9	9862.4	9333	9331.1	9154.4
0	0	0	0	66.956	152.53	309.1	448.17	563.61	872.46	1142.3	1461	1769.6	2106	2436.7	2811.7	3227.7	3511.1	3821.2	4161.9	4518.1	4442.4	4862.4	5242.2	5920.5	5821.4	6128.5	6964.7	7213.9	7402.6	6880.5	6926.4	6929.4	7308.2	7571.7	7722.6	7698.1	8009.5	8116.5	8032.3	8105	8207.6	8088	8231.6	8207.8	8280.2	8423.5	8469	8345.1	8372.7
8.9423	0	0	0	5.6476	4.7671	0	12.743	73.683	163.63	310.43	521.06	777	1099.6	1409.7	1715.3	2146.3	2456.5	2973.3	3205.3	3671.6	4074.6	4439.3	4768	4977.7	5290.5	5668.2	5860.1	6219.2	6675.7	6795.8	7087.8	7264.3	7859.7	7817.9	7961.5	8038	8318.9	8652.8	8819.9	8888.4	9059.4	9036.9	9195.2	9231.8	9141.1	9256.2	9289.2	9244.5	9212.9
0	0	0	0	55.572	137.6	232.67	444.28	625.47	831.73	1093.9	1380.6	1750.7	2082	2402.6	2808.8	3182.2	3674.1	3977.3	4315.2	4620.3	4935.6	5169.8	5457.1	5735.4	5625.9	6102.7	6509.3	6776	6827	6878.4	7144.7	7192.9	7284.1	7356	7489.4	7557.4	7458.2	7782.6	7649.8	7714.8	7748.9	7728.9	7740.6	7610.8	7863.8	8062.6	8015.7	7448.1	7740.9
0	17.217	14.959	3.086	0	0	8.5184	91.639	258.24	543.05	881.92	1260.5	1790.3	2211.1	2886.4	3344.4	4032.8	4667.1	5262	5830.4	6428.9	6931	7245.2	7795.8	7873	8327.6	8746.3	9031.7	9451.2	9740.1	9964.1	10084	11687	11046	10385	10829	11168	11172	11555	11577	13731	13036	11483	12983	11539	11434	12133	11427	11530	11611
0	10.737	2.545	0	1.3914	0	0	7.4617	57.05	168.02	359.97	609.68	1009.4	1406.9	1888.6	2419.4	3102.5	3685.4	4184.4	5107.7	5615.7	6297.5	6954.3	8290.5	7816.1	8443	8818.8	9403	9620.9	10263	10401	10908	11296	11834	12116	12284	12790	12875	13259	13394	13858	13997	14113	14185	14035	14303	14298	14449	14624	14575
0	0	0	0	0	61.709	77.37	31.84	88.679	204.86	361.51	535.36	651.24	954.22	1156.8	1422.4	1716.3	2343.8	2397.8	2804	3129	3510.8	3902.6	4855.6	4659.6	5110.5	5297	5829.9	6092.1	6539.9	6620.9	6905.4	6824.7	7206.9	7508.1	7784.4	7985.4	8269.5	8494.4	8534.8	8452	8495.4	8602	8650.9	8805.5	8673.7	8766	9034.9	9024.1	8986.2
0	0	0	0	39.936	51.411	66.289	56.631	114.79	169.66	274.26	416.65	550.5	799.04	1012.3	1181.5	1540.8	1878.6	2251.9	2442.4	2866.6	3247.2	3567.8	3824.2	4134.9	3595.3	3825.2	4510.6	4476.1	4562.5	4861.9	4493.3	4596.8	4601.9	4808.9	4953.4	5099.2	5109.1	5314.3	5334.8	5426.7	5456.3	5543.9	5512.7	5646.6	5794.9	5799.3	5809.4	5766.4	5848.6
13.827	0.0092684	0	0	5.1338	0	0	0	35.637	90.455	234.43	418.58	668.5	973.79	1312.7	1714	2104.4	2458.9	3004.4	3309	3645.7	4235.3	4496.5	5489.5	5931.3	6242.8	6738.2	7062.2	7205.3	7426	7787.7	8336.8	8854.5	8989.5	8952	9296.1	9559.7	9436.5	9863.5	9918.3	10206	9970.9	9811.6	9978.8	9992.9	10132	10333	10311	10291	10212
16.659	0	4.6502	0	0	0	54.503	95.149	218.22	387.54	690.49	1016.8	1389.2	1884.5	2339.7	2870.2	3325.8	3816.9	4280.2	4773.4	5379.2	5640.5	6010.1	6264.9	6753.1	6978.1	7229.8	7310.9	7492.3	7805.5	7928.8	7984.1	8169.7	8323.9	8362.5	8451	8432.9	8577.5	8576.1	8698.4	8836.7	8726.4	8858.3	8882.2	8899.5	8908.1	8940.2	9053	9173.4	9030.2
0	0	0	0	17.684	32.627	18.268	118.25	197.83	467.47	637.11	1046.8	1289.4	1786.1	2410.6	2896.5	3035.9	3377.5	3934.2	4595.4	4972	5312.3	5602.1	5980.7	6364.4	6891.7	7280.8	7297.1	7358.7	7752.4	8031.1	8069.1	8305.3	8362.2	8605.1	8895.2	9126	9376.7	9279.4	9178.9	9293.8	9492.8	9498.9	9485.9	9516.6	10272	9635.3	9731.3	9373.3	9527.4
0	0	0	0	17.781	13.433	32.693	85.828	221.23	429.39	688.19	971.37	1345.4	1742.4	2086.1	2526.5	2984	3459.5	3846.2	4319.4	4654	5046.6	5505.8	5584.3	6230	6419.8	6606.9	6579.8	6618.8	6885.5	7078.5	7373.9	7553.9	7745.1	7975.6	8022.4	8171.4	8276.7	8176.8	8192.7	8264.7	8458.5	8546.2	8614.3	8618.5	8635.3	8674.2	8721.8	8722.1	8719.4
0	0	0	0	0	13.519	10.096	0	18.656	74.661	108.74	131.54	287.8	511.42	767.06	1015	1282.7	1676.7	1902.2	2395.1	2817.2	3033.9	3832.4	4284.6	4230.5	5107.7	5255.4	5320.7	5528.2	6049.1	6139.4	6268.4	6765.1	6981.1	7144.6	7350	7410.9	7787	7864.1	7894.3	8195.6	8157.5	8346.7	8413.2	8773.4	8724	8858.3	8807.3	8852.2	9194
0	0	0	184.49	126.95	93.579	0	50.044	227.16	393.53	536.62	1122.3	1395.2	1629.4	1307.5	1584.9	1828.1	2158.5	2367.7	2648.3	2501.4	3169.6	3380.9	3429	3721.2	3891.5	4092.7	4478	4501.8	4390.3	4508	5502.4	4812.4	5041.2	5341.7	5320	5639.1	5782.1	5840.6	5700	5879.9	5791.7	6063.5	6163.9	5822.9	5629	6314.5	6158	6371.7	6180.8
0	0	8.801	0.74587	5.4438	4.2596	1.434	10.861	30.658	73.814	157.08	343.59	553.73	846.86	1126	1540.6	1890.9	2339.6	2823.4	3104.5	3472.5	3894.1	4091.2	4444.6	4842.9	5005.9	5325.2	5409.6	5955.3	6017.9	6325.2	6367.9	6898.8	6675.3	6810.5	7110.4	7188.5	7099.9	7087.6	7313.2	7498.5	7591.4	7701.3	7703.3	7783.4	7721.1	7754.8	7775.8	7842.4	7790.7
0	0	0	66.945	64.36	96.371	168.1	142.94	200.34	253.79	305.91	379.5	487.01	652.35	748.6	1016.4	1208.1	1365.5	1596.9	1809.2	2108.4	2295.2	2500.7	2883.2	3260.5	3317.1	3567.7	4056.6	4037.6	4276.7	4524.1	4625.9	5125.8	5100.2	5337.4	5299.5	5415.4	5501	5430.3	5574.7	5603.6	5567	5509.4	5735.1	5528.4	5508.5	5571.8	5505.2	5432.1	5497
0	0	0	0	6.706	62.867	105.58	203.85	367.51	565.14	783.71	1144.8	1478.3	1839.4	2201.8	2517.3	2736.6	3125.6	3486.5	3820.2	4267.3	4565.2	4832.9	5179	5339	5627.1	5709.7	6147.7	6385.9	6382.2	6552.6	6619.6	6747.5	6868.5	6973	7162.7	7272.8	7350.4	7492.9	7450.7	7676.7	7633.8	7735	7697.6	7898	7904.4	7787.6	7933.9	7880.6	7948.3
0	0	0	0	20.592	50.968	61.695	120.94	226.41	390.54	598.76	808.79	1063.9	1359.2	1740	1995.3	2359.3	2812.2	3205.9	3545.7	3826.5	4288.4	4522	4816.5	5115.7	5287.4	5760.7	5609.9	6420.9	6327.2	6747.1	6864.1	6791.5	6890.3	7061.7	7255.8	7378.4	7326.7	7394.6	7477.8	7619.9	7709.2	7534.1	7427.1	7632.4	7450.5	7549	7431.5	7390.1	7507
0	0	0	0	28.494	17.507	36.525	75.337	169.51	322.18	633.38	1034.3	1543.1	2025	2792.6	3428.3	4364.4	5003.7	5769.8	6649.1	7605.7	8315.4	9031.7	9985.9	10554	11453	12080	12707	13732	13898	14370	14861	15093	15643	16095	16222	16562	17269	16861	17542	17433	17474	18014	18722	18500	18090	18119	17693	18032	17804
4.1186	24.297	4.6502	0	0	0	0	17.719	103.01	200.54	471.26	618.78	1040.7	1410.9	1911.4	2272	2733	3207.2	4203.2	4628.4	5268.4	5502.3	6219.3	5670.1	6533.7	6871.3	7565.8	7369.3	7276.5	7516.9	8703.7	8461.6	8060.6	8083.8	8402.2	9105	9217.3	9250.8	9285.5	9872.3	9133.8	9065.1	9954	9929.9	9479	9413.3	9335.4	9511.1	9827.7	9662.7
3.2528	11.783	0	0	10.507	13.743	0	79.735	118.84	397.96	398.18	561.63	788.2	1017.3	1364	1422.8	1734.2	2224.2	2082.5	2067.1	2667.8	2911.8	3088.4	3421.2	3477.2	3854.3	4261.6	4194	4281.2	4576.3	4692.2	4910.3	4915.2	5089.5	5212.7	5373.7	5510.8	5466.1	5607.4	5653.3	5766	5907.2	5754	5862.6	6040.6	6117.8	6204.7	6226.8	6280.5	6296.6
0	0	0	21.637	7.0658	24.981	63.021	75.247	173.04	269.8	425.02	602.98	856.88	1112.5	1461.4	1748.1	2140.1	2626.3	2877.9	3209.8	3571.7	3831.7	4163.3	4517.3	4844	5124.3	5520.9	5773.4	6109.7	6444.5	6507.7	6689.4	7061.7	7202.4	7454.9	7636.8	7758	8160.2	8264.2	8289.1	8434.7	8502.5	8589.9	8709.6	8649.6	8709.9	8867.2	8918.6	9013	9138.6
0	0	0	0	16.469	42.497	61.478	115.21	252.77	398.92	632.22	901.67	1238.3	1529.4	2043.1	2429.1	2842.8	3424.3	4133.8	4461.5	5058.5	5909.2	6700.9	6966.9	7463.2	8104.5	8587.7	9215.4	9745.9	10039	10552	10723	11205	11464	11720	10947	11398	12069	12488	12316	12644	12703	12922	12914	12936	13026	12979	13281	12811	12781
0	0	0	0	164.25	254.91	483.41	650.54	874.96	1166.5	1381.7	1761.8	2107.9	2284.1	2678.9	3138.3	3406.7	3734.2	3986.7	4440.5	4494.8	4766.6	4920.1	5362.1	5576.6	5692.7	6013	5877.3	6320.1	6246.4	6709.4	6486.1	6711.4	6834.2	6821.7	6800.7	6825	6899.3	6984.6	6836.1	6841.5	6770	6774.3	6850	6886.8	6737.4	6993.1	6672.8	6631.3	6606.5
0	0	0	3.064	12.673	0	26.998	107.45	206.97	511.69	745.75	1022.4	1354	1545.1	1970.4	2330.2	2731.8	3082.3	3591.9	5157	5443.6	5933.5	5684.7	6481.6	7405.1	7135	7786	7742	8225.3	8101.8	8271.7	8060.6	8351.9	8453.7	8706.1	8789.2	8933.3	9083.7	9181.7	9148.1	9349	9637.3	9731.9	9719.7	9840.9	9710	9784.2	9893.7	9827.8	10018
25.629	0	0	0	0	0	20.615	48.63	112.06	178.16	286.76	398.4	548.94	824.47	949.06	1220.3	1441	1721.7	1899.7	2158.8	2278.3	2572.6	2829.3	3006.1	3077.8	3378.2	3504.8	3575.4	3655.4	3818	3957.2	4022.3	4316.5	4270.3	4516.4	4454.9	4631.3	4728.6	4780.2	4813.5	4934.5	5067.2	5073.2	5099.6	5204.5	5216	5307.2	5282.9	5266.2	5233.7
0	29.412	28.801	32.421	0	0	0	40.181	0	41.486	118.21	201.94	394.64	587.52	856.75	1085.2	1326.1	1848.1	1922.3	2325	2550	2711	3063.3	3222.3	3513.8	3962.6	3848.9	4251.4	4409.8	3984	4371.4	4790	4926.2	5099.5	5242.4	5386.1	5573.5	5696.6	5768.8	5747.1	5803.6	5810.6	5931.9	5914	6038.6	5812	5961.3	6001.7	5954.1	6054.8
0	0	0	50.721	44.767	33.366	69.796	120.32	258.23	389.85	489.74	738.77	897.19	1149.3	1358.2	1667.7	1844.3	2012.3	2372.3	2173.1	2675.2	3214.4	3238.8	3615.1	3943.2	4051.4	4427	4759	4464.9	4717.1	5059.2	5229	5432.5	5593.7	5746.4	5835	5780.9	5953.7	6118.2	6165.9	6105.3	6274.3	6318.3	6283.1	6220.7	6307.1	6393.2	6427.2	6338.2	6156.7
0	4.1804	0	0	0	0	14.76	38.912	90.525	183.41	308.41	526.83	755.19	1015.4	1318.3	1615.8	1887.7	2096.9	2495.3	2739.3	3189.7	3487.2	3821.6	4151.6	4283.5	4449	4675.8	4694.6	4961.2	5142.6	5161.6	5550.1	5605.5	5852.1	5918.6	6269.1	6234.6	6484.8	6471	6558	6691.6	6316.1	6684.1	6914	6764.1	6807.7	6851.8	6987.3	6957.5	7015.9
0	0	0	0	0	0.88203	34.918	150.94	312.45	425.64	904.81	1211.7	1602.1	2181.9	2684.3	3201	3068.3	4323.8	4513	4009.5	4482.4	4793.5	5229.1	6752.9	7212.1	7693.3	8030.2	8349.7	8012.7	8477.7	8612.2	8691.2	7344.3	7550.6	7512.1	7664.2	7725.5	7788.3	8003.5	8077.9	8142.5	7976.9	8120.4	8020.4	8291.8	8120.1	8318.2	8264	8316.5	8330.5
0	12.225	8.1988	9.9431	0	0	0	0	32.505	73.95	124.43	157.04	237.29	408.81	513	664.52	932.9	1020.6	1193.6	1448.1	1972.9	2119	2307.9	2600.3	2873.6	2941.5	3295.1	3214.8	3625.5	3915.4	3987	3673.2	3643.4	3854.6	3817.4	3913.8	4182.6	4254	4445.8	4584.2	4613.8	4727.5	4830.3	4830.6	4678.2	4819.8	4932.8	4911.9	4949.2	4968.9
0	2.8153	0	0	24.476	1.3977	10.821	50.752	142.01	268.02	458.88	640.87	924.47	1333.1	1595.9	1951.3	2505	2873.2	3386.9	3764.7	4304.6	4579.9	5274.9	5629.9	6152.1	6376.1	6843.7	7065.8	7509.1	7668.3	8020.5	8162.3	8775.2	8950.4	9245.1	9150.3	9458	9508.1	9722.8	9872.6	10127	10230	10399	10424	10489	10580	10462	10616	10410	10586
7.9165	6.7128	0	0.41477	0	0	0	18.91	47.775	78.499	178.67	266.77	399.97	509.2	711.29	828.19	1004.7	1204.7	1433.2	1612.3	1843.8	2070.3	2158.1	2450.5	2701.3	2889.2	3143.2	3341.9	3478.4	3790.2	3944.7	4110.8	4296.2	4478	4580.4	4669	4864.1	4986.1	4982.9	5135.9	5165.5	5234.9	5181.4	5166.1	5279.5	5326.9	5337.3	5288	5391	5336.8
11.723	1.3851	0	0	0	4.9642	5.568	55.407	126.4	221.55	383.31	562.73	770.91	999	1271.2	1400.3	1630.6	1763.6	2043.8	2346.8	2419.6	2802.9	2936.6	3096.9	3295.1	3338.9	3522	3623.9	3762.1	3763.4	3815.2	3878.2	3896.4	4122.9	4212	4170.1	4235.9	4222.1	4270.1	4235.3	4272.9	4276.9	4412.7	4339.7	4464.1	4557.9	4582.2	4532.5	4506.6	4619.9
0	0	0	7.6725	1.5164	76.52	91.777	171.61	200.71	303.66	383.33	586.13	727.76	928.68	1160.1	1389.4	1526	2021.2	2312.4	2532.8	2986.6	3126.1	3598.1	3947.5	4230.1	4477	4588.4	4942.8	5125.2	5352.7	5522.4	5809.1	6101	6335.3	6549.9	6593.1	6795.4	6700.3	6855.9	7049	7242	7252.2	7243	7280.8	7315.6	7257.3	7394.7	7413	7375.1	7192.7
0	0	0	0	10.644	9.7595	29.415	75.302	189.24	367.77	590.16	860.66	1220.5	1683.3	2147.2	2564.4	3114.3	3629.3	4181.3	4681	5079.8	5568.8	6192.6	6712.6	7195.1	7349.7	7875.1	8223.1	8226.7	8689.9	8764.3	9205.9	9317.7	9800.2	9905.3	10352	10427	10582	10752	10840	10983	11288	11368	11350	11480	11606	11297	11518	11530	11427
19.551	25.443	11.085	2.3511	0	0	0	0	69.534	193.27	361.73	565.47	846.04	1184.1	1539.1	2078.2	2429.3	2970.7	3468.4	3950.8	4561.9	5017.6	5544.7	5939.1	6460.4	6836	7162.2	7182.5	7741.7	7947.9	8347.4	8505.1	8789.2	8996.7	9006	9254.9	9455.8	9439.2	9624.6	9648	9694.9	9732	9792.6	9619.3	9737.3	9839.6	10020	10180	10140	10367
0	0	0	18.452	62.596	107.51	127.55	169.69	221.94	304.99	445.88	616.21	870.54	1288.9	1546.2	1904.9	2339.7	2935.2	3206.3	3789.2	4289.4	4837.2	5226.8	5279.4	6102.4	6380	6770.1	6889.4	7068.3	7280.4	7701	7850.4	8704.4	8640.5	8788.3	8687.8	9184.6	9397.9	9212.9	9188.2	9389.3	9199.5	9313.4	9301.5	9511.9	9313.3	9579.3	9629.6	9503.9	9717.7
0	0	0	0	69.26	68.489	156.47	240.91	388.8	557.43	771.21	1037	1176.2	1695.9	2013.8	2106.6	2532.6	2895.9	3227.8	3585	3981	3834.5	4583.2	4366.2	4803.6	5026.5	5230.4	5508.9	5661	5990.6	6052.4	6850.6	6948.3	7231.8	7463.5	7361.5	7542.7	8002.8	8107.1	8195.3	8116.8	8300.4	8324.4	8325.3	8658.8	8880.8	8900.9	8781	8744.9	8845
0	0	0	23.479	0	15.266	16.97	37.052	69.583	137.15	236.06	384.92	583.63	825.2	1099.3	1449.3	1742	2238.1	2479.4	2943.4	3305.5	3620.7	4052.8	4312.5	4597.4	4987.3	5078	5561.4	5982	6253.5	6463.4	6610.5	6789.1	7000	7215.7	7352.9	7606.8	7638.5	7816.5	8126.1	8243.6	8249.1	8169.1	7990.4	8146.4	8011.8	8170.9	8323.7	8195.5	8211.7
9.6721	2.6226	0	0	5.9453	2.4928	0	0	0	0	0	30.893	65.241	124.62	275.9	545.24	739.12	801.84	999.92	1244	1495.1	1967.9	2007.7	2604.1	2974.3	3267.8	3001.3	3212	3542.4	3760.6	3884	4173.2	4439.1	4720.8	4822.4	5001.5	5191.1	5390.2	5433.6	5543.7	5529.7	5595.3	5756.3	5819.6	5992.9	6090.3	6145.8	6109.4	6193.1	6262.6
16.752	36.821	7.3226	15.163	0	0	0	8.3806	61.995	153.73	308.16	526.13	700.77	1131.2	1533.8	1853.4	2097.5	2826	3191.4	3456.8	3930.1	4140.4	4800.2	5117.2	5223.3	5527	5696.1	6213	6358.3	6582.1	6975	6970.4	7215.2	7401	7552.3	7749	8804.5	8593.3	8057.2	8278.7	8234.9	8435.4	8558	9141.8	9089.3	9075.2	8868.6	9121	8914.8	8379.1
0	0	0	63.563	34.455	151.65	146.92	300.33	406.88	628.67	885.77	1296.7	1774.6	2167.6	2754.5	3287.3	4007.6	4748.9	5335.1	5851.1	5861.2	7032	7483.9	8053.6	7828.4	8100.2	8529	8919.1	9036.1	9416.7	10219	10370	10871	10622	10975	11366	11408	11561	11503	11649	11905	12273	12262	12134	12174	12271	12428	11904	12114	12087
0	0	0	10.85	34.254	15.506	18.745	59.085	138.04	288.99	444.13	672.63	902.78	1314.4	1713.8	1976.6	2240.6	3030.9	3165.2	3526.2	3699.7	3754.3	4197.7	4603.9	5054.5	5775.7	6402.6	6740.5	6712.7	6518.7	7141.7	7918.6	7502.5	7970	8041.1	7997.6	7752.2	8196.2	8327.8	8649.4	8831.5	8777.6	8745.2	8935.2	8923	9026.5	8870.3	8726.9	8994.8	9001.6
0	0	28.636	13.356	36.417	5.1856	80.512	146.23	245.9	347.28	501.63	641.29	777.61	974.61	1154.9	1269.4	1584	1883	2155.6	2308.5	2730.2	2701.7	3107.8	3332.5	3672.2	3721	4121.8	4060.1	4261.2	4460.5	4934.5	5275.4	5333.6	5277.4	5526.1	5620.6	5777.8	5792.6	5845.8	5975.3	6051.8	5689.9	6120.2	6404.3	6295.4	6151.4	6229.7	6264.4	6496.5	6220.6
2.3682	38.368	2.9557	5.4107	3.7294	0	0	0	0	0	63.089	122.77	229.56	379.88	605.82	796.55	985.25	1299.1	1456.3	1774.8	2015.2	2200.1	2369.4	2557	2742.1	2848.2	3311.3	3333.3	3490.2	3545.1	3700.5	3890.1	3935.7	4070.7	4197.9	4330.5	4465.1	4408.2	4454.2	4502.4	4531.6	4528.8	4544.5	4932.2	5001.5	4946.3	5115.3	5180.5	5063.1	5318.8
0	0	0	0	3.0999	19.118	39.017	99.097	167.59	297.32	441.87	636.89	856.27	1144.4	1459.5	1750.9	2138.9	2553.1	2923.1	3274.8	3577	4009.3	4404.4	4662.4	5006	5439	5784	6108.2	6495.6	6415	6798.3	6841.1	7525.3	7433.5	7739.8	8066.2	8142.4	8367.6	8280.3	8631.5	8822.3	8897.7	9115.8	8951.8	9243.7	9243.7	9159.3	9146.9	9297.6	9273.8
0	0	31.86	2.5836	13.205	13.616	10.219	32.979	95.456	194.99	350.27	586.97	762.17	1034.8	1291.5	1407.8	1844.8	2109.2	2388.7	2530.1	2842.7	2875.8	3150	3332.4	3650.8	3723.2	3803.8	3995.3	4154.1	4330.5	4475.2	4671	4631.2	4693.4	4936	5015.5	5147.4	5226.1	5372.4	5322	5480	5474.7	5524.6	5490	5591.5	5428.3	5534.7	5440.6	5542.4	5505.2
0	0	0	20.975	6.9628	12.979	37.137	157.81	270.76	567.48	933.72	1385.3	1988.1	2650	3343.5	4099.2	4956.4	5512.5	6455.3	7214.3	7823	8687.5	9062.9	9532.5	10322	10786	11200	11947	12400	12694	13464	13725	14305	14407	14428	14557	14825	15144	15388	15485	15640	15843	15908	15940	16026	15550	15706	15559	15802	16467
18.259	9.5743	3.6649	0	0	0	0	0	0	0	21.622	81.41	148.33	264.67	365.59	525.78	692.46	885.11	1061.3	1241.4	1692	1714.7	1947.3	2168.7	2397.1	2665	2889.5	2968.8	3427.8	3390.4	3555.9	3673.8	3702.3	3903.5	4068.2	4201.6	4300	4397.5	4479.5	4538.7	4665.1	4611.3	4626.8	4644.3	4682.3	4749.7	4753.4	4773.1	4843	4895.4
0	0	0	6.8207	9.5971	15.008	30.584	71.603	173.52	266.62	439.74	700.15	956.35	1306	1658.5	2080.8	2550.5	3010.5	3583.9	3997.7	4308.6	4725.1	5154.4	5751.6	6103.4	6340.8	6756.3	7213.6	7444.4	7786.4	8002.2	8191.9	8531.8	8865.3	9098.3	9408.1	9633.9	9467.9	10003	9885.3	10116	10243	10484	10472	10655	10709	10687	10522	10621	10702
0	0	0	0	0	14.659	31.916	69.925	148.17	248.57	381.24	504.09	727.79	883.54	1042	1237.6	1460.4	1715	1910.7	2065.5	2150.7	2426.4	2546.2	2654.6	2812.7	2933.5	3187.5	3322.9	3517.8	3719.5	3854.8	4068.1	4166.8	4324.8	4544.8	4623.2	4749.5	4873.3	4925.8	5035.4	5195.6	5207.9	5595	5558.2	5375.1	5569.4	5604.2	5596.6	5477.4	5507.8
0	0	0.072158	3.5861	1.4773	0	0.00050346	11.968	31.811	147.86	247.83	467.64	697.92	1038.4	1382	1710.7	2074	2442.7	2795.8	3255	3592.7	3893.3	4252.7	4314.4	4700.9	4718.7	5069.6	5152.8	5586.7	5347.3	5519	5608.2	5721.3	5779.3	5963.8	6435.6	6277.7	6606	6481.8	6631.5	6723.4	6705.7	6979.5	6797.8	6850.8	6829	6770	6845	6880	6724.3
0	0	0	0	100.83	133.7	257.05	325.57	452.92	603.97	622.07	875.49	999.07	1169.1	1322.6	1446.7	1670.3	1789.4	1980.4	2048	2310	2413.5	2610.3	2739.7	2954.4	3003.7	3190.8	3320.1	3360.5	3561.8	3660.1	3738.8	3866	3975.5	4083	4275.3	4474	4511.2	4629.3	4697	4727	4735.7	5066.4	5093.1	5141.4	5224.3	4852.2	4862.6	4945.5	4894.2
0	0	0	0	52.408	42.65	88.856	110.86	178.91	316.3	476.17	753.89	1029.3	1226.6	1531.7	1926.5	2151.9	2442.6	2677.7	3087.1	3407.6	3682.8	3957.4	4321.8	4522.2	4698.8	4902.5	5147.8	5290	5600.5	5625.7	5833.8	6195.6	6366.1	6500.2	6719.4	6807.3	6752.2	6861.5	7086.7	7188	7265.5	7324.6	7424.1	7670.9	7673.6	7819.9	7783.7	7801.4	7943.4
2.9402	0	2.884	0	0	0	11.165	65.953	222.62	499.59	924.9	1503.4	1955.4	2547.5	3038.5	4128.8	5276.3	6514	7178.9	7628.4	8682.8	9316.8	10182	10661	11435	11762	12213	12576	13116	13679	14458	14350	14288	14504	14936	15246	15694	16008	16070	16026	16234	16413	16025	15988	16330	16049	15469	15274	15237	15640
0	4.4685	0	0	14.742	20.038	38.436	73.484	111.9	198.71	308.7	456.75	634.03	911.56	1207.5	1434.1	1697.6	2023.5	2400.3	2689.6	3029.1	3254.6	3559.3	3897.9	4283.6	4331.4	4718	5090.5	5130.9	5341.5	5543.1	5814.8	6075.8	6222.9	6347.7	6464.9	6619.3	6703.4	6801.1	7010.3	7307.4	7085.6	7199.7	7240.1	7366.1	7425	7269.5	7381.6	7241.9	7276.5
18.248	40.161	3.4795	3.6572	0	0	0	41.059	169.55	458	829.87	1173.6	1421.9	2089.7	2344.5	3197.1	3827.6	4265.6	4330.1	5860.2	6394.4	7047.9	7778.2	7752.6	8599.2	9096.2	9259.9	9541.4	9940.3	10368	10499	10592	10879	11066	11022	11461	11426	11770	11994	12044	11997	12315	12349	12432	12358	12265	12425	12357	12294	12260
0	0	9.7144	13.441	10.828	13.168	7.3589	36.582	74.467	204.14	530.97	607.38	920.43	1663.6	2103.1	2145.5	3067.5	3092	3572.7	3744.8	4628.5	4850.7	4982.4	5306.5	5622.6	6058	5945.1	6398.3	7055.6	7054.4	6806.9	7424.8	7491.8	7691.2	7904.6	8098.9	8307	8243.1	8323.8	8277.5	8177.1	8232.1	8532.1	8728.3	8556.5	8745	8664.7	8861	8866	8781.3
0	1.6604	0	0.55951	8.435	0	0	30.31	93.473	180.91	304.86	471.62	655.71	832.27	1058.7	1316	1567.5	1835.6	2106.8	2503.7	2784.2	3022.6	3500.1	3614.4	4012.7	4228.7	4398.1	4645.9	4876.6	5064	5271.7	5340.4	5488.5	5750	5820.4	5977	5990.6	6135.3	6235.3	6367.4	6350.6	6466	6599.7	6711.6	6636.2	6589	6693.6	6598.1	6654.4	6733.5
0	0	0	0	10.636	13.486	37.075	84.484	172.15	302.19	531.79	750.03	1008.3	1389.7	1710.4	1865.9	2459.5	2820.6	3219.7	3597.6	4045	4319.2	4585.7	4946.8	5326.8	5313.9	5617.2	5807.8	5920	6158.7	6318	6517.4	6607.6	6661	6977.7	7480.9	7218.6	8189	7868.2	7734.8	7957.6	7789.4	7917	7843.3	8055.3	8198.1	8088	8222.6	8358.3	8329.2
0	0	0	0	0.19395	1.2152	28.541	69.226	154.37	305.59	520.95	802.33	936.31	1266.4	1406.6	2293.5	2013.7	2315.5	2656.8	2967.4	4253.5	3612.3	3923.4	4250	4960.4	5166.5	5393.9	5119.7	5965.1	6244.8	6151.2	5542.9	5650.3	5871.1	5952.4	6064.6	6212.2	6348.7	6436.1	6376.3	6460.4	6557.5	6674.2	6596.8	6695.3	6753.7	6725.3	6747.9	6593.8	6689.7
23.493	12.245	15.281	0.88131	0	0	0	0	0	0	2.7008	96.17	263.96	445.32	677.56	921.11	1191.2	1483.5	1802.4	2058.7	2329.2	2539.3	2899.8	3086.1	3245.3	3491.1	3664.9	3775.6	3961.9	4021.9	4059.9	4346.1	4426.3	4410.1	4539.3	4558.5	4672.2	4721.9	4804.7	4793.8	4856.1	4902.3	4943.2	4925.1	4847.9	5062	4936.2	5039.2	4989.5	5064.8
0	7.8752	0	2.6644	8.6443	9.9079	0	0	0	40.818	151.54	277.56	502.47	693.33	960.73	1406.1	1653.2	2169.2	2489.3	2640.1	3051.4	3444	3948.7	4289.7	4451.8	4870.7	5258.1	5470	5732	5884.7	6553.8	6528.2	6905.8	7035.6	7194.9	7387.9	7439.3	7694	7748.2	7912	7936.6	8118.2	7988.1	8041.9	7983.9	8011	8057	8195.9	8151.1	8250.7
0	0	0	3.6401	0	0	25.816	44.898	72.921	141.5	231.13	377.75	575.5	813.25	1003.2	1266.9	1513.8	1904.4	2163.6	2483.5	2581.6	2873.6	3136	3322.5	3688.7	3915.7	4052.3	4338.5	4007	4420.2	4776.5	4794	4927.6	5079.3	5172.7	5246.3	5308.5	5516.3	5360.9	5552.6	5456.7	5641.9	5744.7	5723.3	5691.3	5771.6	5855.2	5815.9	5826.9	5600.1
1.0044	12.527	0	0	4.2427	1.4902	0	2.1909	37.495	93.042	165.89	279.58	484.69	570.61	785.5	1011	1257.3	1515.2	1797.7	2133.1	2393.4	2562.3	2854.9	3117.7	3414.3	3620.1	3942.7	4162.1	4394.2	4551.6	4827.4	5000.4	5131.6	5380.1	5405.5	5626	5812.9	5810.7	5904.8	6037.9	6086.7	6218.8	6147.6	6157.6	6330.1	6220.4	6273.1	6324.1	6183.8	6253.1
0	0	0	22.142	32.18	26.392	46.235	198.24	310.35	507.86	777.9	1015.4	1398	1642.6	2163.9	2696.1	2920.7	3516	4036.9	4460.3	3857.2	3643.1	3952.9	4145.1	4337.3	4455.3	4762.2	4843.4	4905.5	4989.1	5125.7	5285.6	5304.8	5428.2	5374.6	5734.2	5581.7	5619.9	5651.8	5576.6	5738.4	5597.4	5573	5538.4	5444.9	5549.3	5469.4	5530.5	5544.4	5651.6
0	0	3.4869	9.7086	20.702	13.24	13.163	22.28	61.155	117.48	213.09	363.05	544.32	818.27	982.21	1376.3	1691.3	2032.8	2363.5	2708.1	3067.3	3416.3	3826.5	4064	4362.3	4681.4	4905.9	5233.3	5606	5772.7	5938.6	6024.8	6360.8	6308.9	6698.9	6704.3	6913.5	6835.1	6962.4	6874.1	7073.8	7066.6	7065.9	7235.9	7131.7	7217.7	7183.8	7203.8	7206.5	7093.9
0	0	2.8646	19.101	33.517	15.359	13.164	16.554	32.102	60.194	150.3	324.55	534.58	803.81	1219.2	1680.2	1927.8	2706.3	3182.7	3669.7	4194.3	4978.2	5279	5863.6	6236.1	6652.6	7062.6	7499.6	8052.4	8510.2	9052.5	9002.6	9359.1	9816.5	10099	10222	10623	10553	10905	10882	11119	11261	11195	11438	11370	11142	11501	11595	11517	11581
0	0	0	0	16.799	12.687	83.02	248.79	512.7	885.92	1277.2	1905.5	2309.7	2955.3	3449.2	3563.3	4278.7	4764.1	5317.4	5533.6	6543.9	6306.1	6844.6	6311.7	6932.1	7045	7129.2	7609.6	7744.4	7884.7	8001.5	8277.9	8052.8	8649.4	9177.4	9611	9784	9791.2	10175	9827.7	10392	10443	10607	10515	10196	10376	10159	10315	10427	10424
0	0	0	0	0	73.077	75.201	187.2	294.33	403.08	614.49	847.67	1072.7	1546.4	1788.8	2306.4	2271.2	3042.8	3558.6	3662.1	4183.9	4530.6	5131.1	5472.5	5649.1	5880	6236.8	6357.9	6029.1	6546.4	6705.1	6573.2	6723.5	6942.1	6887.3	6843.4	7266.9	7175.5	7175.5	7143.5	7312.6	7293.8	7346.9	7296	7355.4	7385.3	7466.9	7334.9	7357.8	7289.9
0	0	0	3.4982	0.37884	9.3399	16.321	56.963	129.06	227.87	429.05	612.46	861.1	1154.2	1497	1728.2	2138.9	2486.8	2811.1	3307.6	3480.8	4029.2	4221.2	4640.6	4836.5	4992.4	5171.7	5142.5	5766.6	5541.3	5971.3	5907.1	6414.4	6438.2	6523.2	6552.5	6673.2	6718.8	6929.8	7019.9	7074.5	7161.3	7259	7173.6	7266.4	7141.3	7183.5	7110.2	7141.6	7171.3
0	0	0	0	0	5.7102	21.9	60.09	168.6	295.24	495.32	729.48	1025.2	1351.5	1712.3	2046.8	2431.1	2866	3255.9	3677.6	3940.4	4313.5	4630.7	4998	5208.6	5611.7	5816.8	5953.1	6144.8	6416.2	6501.4	6676	6800.7	7006.2	7479.7	7476.2	7693.1	7798.8	7832.7	7949.9	8209.3	8496.2	8566.9	8758.6	8626.3	8817.6	8682.4	8483.7	8707.1	8717.7
0	0	0	0	0	39.253	47.74	86.785	182.37	343.12	593.87	889.52	1226.6	1666	2144.8	2882.4	3337.3	3917	4408	5095	4825.1	5227.1	5542.1	5901.2	6412.6	6727.8	6935.5	7297.2	7631.8	7830.1	8075.5	8218.1	8515.1	8668.1	8912.3	9394.7	9368.5	9407.1	9322	9690.3	10005	10137	10086	10155	10105	10232	10104	10346	10315	10448
0	0	0	12.249	1.3402	11.716	1.5175	1.0995	0	8.1276	0	34.525	72.174	127.78	264.64	360.26	613.5	798.65	874.92	1118.5	1669.7	1736.1	2236.4	2271.8	2622.1	3151.7	3702.9	3354.6	4237.3	4008.7	4061.2	4454.9	4667.6	4892.2	5167.9	5408	5417.4	5358.6	5553.7	5675	5675.2	5679	5705.7	5850.9	5846.3	5898.2	5986.9	5902.7	5791	5939.1
15.699	0	0	0	20.276	1.4739	0	18.041	118.14	171.36	330.64	486.8	742.89	885.24	1306.8	1411.1	1757.7	2057.7	2280	2565.9	2776.5	3101.3	3447.7	3612.8	4104.5	4246.1	4362.2	4491.4	4883.7	4894	5219	5248.6	5431	5626.9	5734.9	5925.7	6013.3	6129.3	6264.6	6424	6547.4	6433.6	6471.3	6584	6606.3	6636.2	6593.4	6736.1	6713.1	6630.7
0	0	0	1.8542	0	0	128.02	288.51	515.4	831.88	1295.7	1818.7	2391.8	2632	3301.5	4215	4551.7	5306.2	6473.7	6870.4	7391.5	7888.7	8116.4	8468.1	8773.7	9267.2	9655.6	10521	10621	12549	11189	12497	12313	12094	12347	12236	12475	12442	12726	12671	12814	12865	12976	13061	12124	13325	13337	13363	13213	13310
0	0	0	35.901	69.458	160.12	145.69	325.8	311.95	399.97	353.42	710.21	898.15	979.91	1116.9	1441.7	1796.3	2390.6	2603.6	2866.9	3094.2	3198.3	3490.1	3564.6	3844.5	3981.4	4070.9	4203	4305.3	4765.6	5779.1	4917.9	5049.2	5105.2	5249.3	5268.3	5419.2	5431.6	5029	5831	6065.8	6010.2	6064.1	5946	6143.5	6234.3	6137.6	6099.8	6153.6	6269.2
8.9258	2.7743	5.1321	0	8.1765	0	0	0	0	32.961	162.42	306.73	532.87	790.31	1109.4	1447.8	1835.8	2303.2	2687.4	3060.5	3463.1	3820.4	4301	4762.8	5483.7	5400.3	6281.4	6417.6	6757.4	7016.5	6879.3	7067.5	7405.2	7583.2	7562.4	7740.1	7999.1	8030	8181.9	8293.2	8365.3	8496	8913.6	8901.5	9064.5	8620.9	8498.4	8374.1	8379.1	8299.2
5.2196	9.3933	0	0	0	6.7968	0	0	7.4612	3.527	33.441	56.389	90.165	161.47	233.3	325.98	425.25	500.25	595.33	707.72	832.68	927.25	1018.4	1152.3	1294.6	1365.5	1499.1	1619.5	1739	1876.4	1970.8	2114.9	2245.8	2329	2469.1	2622.6	2769.2	3068.9	2787.1	2850.9	2978.7	3015.4	3020.3	3143.4	3221.4	3330.7	3222.1	3271.5	3316.6	3282.5
0	0	0	0	16.73	30.28	60.186	98.83	161.75	274.94	418.75	631.31	871.04	1168.5	1484.6	1847.2	2214.7	2635	2935.5	3287.5	3646.8	4035	4406.9	4858.2	5150.4	5496.2	5747.3	6219.1	6360.4	6765.9	6985.6	7214.4	7491.7	7710.1	7953.7	8358.7	8561.5	8718.6	8790.8	9012.5	9065.1	9195.6	9298.4	9210.1	9490.4	9490	9573.3	9585.8	9609.4	9755.6
0	0	0	0	0	2.665	39.673	46.837	121.02	245.86	384.58	545.97	712.86	740.46	1092.2	1156.8	1202.6	1445.7	1494.8	1851.3	1751.9	2311.2	2321.3	2395.6	2660.9	2415.8	2627.2	2763.3	2788.2	3105	2931.5	3013.7	3227.6	3190.4	3221.7	3240.6	3285.9	3280.6	3347.2	3272.5	3247.9	3358.1	3297.8	3296.2	3355.6	3351.3	3314.6	3324.1	3358.3	3361.1
0	0	0	0	0	2.7756	70.286	107.37	327.64	573.06	894.37	1336.2	1735.4	2275	2823.9	3371.5	3782.5	4315.7	5068.7	5717.6	5710.1	6441.8	6780.3	7216.1	7730.4	7521.9	8608.2	9094	8887.7	9263.1	8234.4	8507.7	8606.3	10738	9105.9	11302	11485	9624.6	11863	11773	9901.3	10108	10009	10208	10238	10381	10485	10668	10690	10726
6.2931	0	0	0	0	2.2625	32.378	116.2	254.01	419.48	655.06	960.25	1280.1	1646.9	2092.8	2453	2923.5	3379.5	3927.3	4181.9	4553.6	4902.5	5323	5713.8	5781.7	6115.5	6402.8	6709.9	6999.2	6950.2	7035.7	7098.6	7357.8	7451.2	7447.9	7377.5	7515.9	7656.7	7580.8	7734.1	7715.4	7648.8	7797.3	7772.7	7734.1	7811.9	7782.6	7743.9	7903.1	7751.1
0	7.2692	8.9305	3.6258	4.7666	8.4921	0	7.9674	15.256	50.684	100.48	160.78	263.81	422.45	621.33	692.19	1092.6	1321.9	1564.7	1872.8	2068.3	2532.1	2798.1	3233.2	3863.9	3889.2	4169	4417.9	4385.1	4667.2	4983.7	5193	5170.2	5303.1	5574.8	5642.8	5878.9	5836.5	6076.1	6240.7	6208.9	6403.1	6484.6	6244.8	6399.2	6472.3	6682.6	6582.4	6813.7	6879.3
0	0	7.2676	0	13.472	27.657	55.655	112.59	151.64	258.67	357.98	550.28	751.32	1002.3	1306.5	1559.8	1897.5	2196.6	2508	2835.3	3116.1	3498.4	3758.6	3867.8	4218	4393.5	4577	4987.5	5085.3	5482.3	5304.7	5776.9	5754.2	5890.2	6023.7	6195.2	6399.2	6518.7	6653.2	6741.7	6906.9	6771.9	7172.1	7176	7442.3	7281.4	7303.2	7334.2	7319.7	7449.4
0	0	0	0	47.567	48.946	67.629	81.924	114.78	160.21	204.45	270.39	392.74	488.11	619.46	765.13	966.1	1140.5	1350	2047.1	1897.5	2046.1	2323.8	2726	3554.7	3064.5	3451	3844.4	4046.4	4104.1	4480.9	4825.9	5025.7	5601.6	5803.6	5882.8	6024.6	6333.4	6662.2	7284.6	7278.4	7179.5	7342.6	7331.9	7522.9	7652	7832	7760	7662.1	7853.1
0	0	0	2.4199	0	12.233	21.78	83.044	155.07	273.24	489.27	647.72	897.51	1061.2	1261.4	1565.7	1763	2124.9	2329.6	2592.6	2868.1	3100.9	3278.6	3520.1	3851.3	3931.4	4088.5	4247.5	4258.3	4487.4	4586.5	4635.6	4769.1	4998.6	5021.7	5067.3	5177.8	5153.1	5197.4	5374.4	5398.1	5367.1	5373.5	5474.4	5477	5471.2	5505.2	5504	5530.3	5550.5
0	0	0	0	17.693	17.936	26.346	16.504	32.148	61.707	74.155	120.65	198.72	299.38	426.78	540.82	659.35	707.18	889	988.5	917.19	984.28	1078.5	1267.5	1356.7	1509	1738.4	1819.4	1935	2146.5	2276	2426.7	2609.1	2722.4	2982.6	3074	3005.7	3275.9	3334.5	3266.6	3625.6	3579	3524.4	3554.5	3549.9	3619.8	3687.9	3759.8	3710.2	3558
0	6.2253	0	7.6795	7.7089	2.6403	3.5953	78.344	190.37	388.77	746.19	1067.3	1617.9	2219.2	2831.5	3757	4261.3	5170	5863.8	6579.5	7490.2	8160.5	8868.4	9132.6	9664	10295	10522	11428	11867	12823	12766	13196	13575	13973	14289	14703	14903	15122	15357	15689	15801	15974	16193	16123	16439	16358	16468	16812	16983	17117
0.97742	36.041	5.5032	13.184	0	0	0	36.705	78.85	252.52	351.89	590.33	864.04	1113.2	1403.3	1746	2071.8	2544.3	2735.1	3136.6	3489.4	3827.5	4069.8	4431.5	4646.3	4835.2	4872.5	5183.2	5216.3	6149	6114.1	6406.1	6252	6600.7	6713	6880.1	7003.1	6985.8	6937	6855.7	6810.2	6911.6	6916	6943.5	7002.6	6970.2	7066.5	7171.7	7229.7	7119.2
0	0	0	195.65	400.92	425.31	504.69	583.83	833.87	1013.7	1365.2	1440.1	1740.8	2253.3	2784.9	3405	3947.7	4512.9	5657.3	6144.8	6754.3	7535.8	7945.3	8435.3	9012	8903.2	9547.4	10062	10489	10609	10628	10836	10853	11328	11222	11254	11332	11538	11848	11615	11735	11938	11660	11652	11759	11597	11620	11597	11629	11705
0	16.651	0	22.058	20.877	0	0	3.7473	5.7573	43.889	124.54	273.54	450.87	742.88	1022.6	1237.9	1285.4	1833.3	2284.8	2370.4	2826.6	3000.5	3528.2	3924.6	3814.7	4446.7	4438.1	4813.1	5003.9	5186.1	5514.3	5510.8	5962.7	6090.9	6199.2	6280.5	6535.4	6481.3	6726.1	6943.6	6992.2	6878.2	6990.5	6929.3	7029.2	7059.5	6979.8	7013.7	7033.8	6990.6
5.0605	4.0921	5.7812	0	0	0	0	15.979	63.257	137.94	246.49	438.55	705.82	995.98	1581.8	1790.7	2140.2	2629.3	3164.5	3535	3864	4338	4843.8	5111.1	5582.4	6011.9	6190.5	6392.4	6801.7	6999.6	7181.3	7118.9	7247.4	7688	7753.4	7860.6	8072.6	7944.9	8352.5	8091.6	8288	8597.8	8522	8708.5	8868.5	8755.7	8709	8867.9	8705.3	8783.1
0	11.118	0	32.474	29.287	0	93.88	125.7	147.86	256.16	387.93	531.04	690.79	950.16	1200.1	1506.4	1798.1	2094.4	2253.5	2703.7	2945	3159.2	3523	3700.3	3962.4	4065.5	4275.8	4488.4	4648.5	4814.6	4909.1	4641.6	5427.2	5578.4	5735.4	5895.1	6010.5	6236.1	6433.7	6389.8	5938.6	6526.2	6611.9	6557	6807.1	6733.6	6763.8	6084.7	6806.8	6833.5
0	2.8881	7.189	0	7.9345	16.136	8.2937	33.985	47.783	135.86	252.3	451.95	686.27	1025.5	1324.6	1622.2	1982.8	2340.8	2712.7	3071.7	3752.8	3885.3	4161.7	4623.4	5003.3	5177	5391.9	5625.2	6079.6	6352.4	6422.7	6520	6738.7	6981.3	7082.4	7434.9	7573.8	7814.4	7831.6	7821.2	8031.2	7953.3	8147.6	8132	8329.6	8403.4	8374.8	8330.3	8467.7	8461.7
0	3.0322	0	13.331	0	0	36.742	133.53	332.07	568.34	1179.3	1590.9	2147.3	3009.9	3517	4090.2	4917.3	4779.1	5984.6	6877	7781	8097.7	8918.5	9307.6	10005	10449	10807	11405	11700	12632	12806	13205	13346	13677	14277	14416	14293	14510	14628	14821	15116	15658	15673	15520	15855	15756	16041	15960	16209	15854
0	0	0	0	12.914	30.398	48.891	136.69	241.72	385.03	613.34	882.28	1157.3	1366.2	1630.7	2086.3	2372.3	2705.2	3231.8	3279.8	3627.4	4213.9	4538.8	4860.1	5215.4	5413.1	5757	6016.6	6045.3	6475	6477.4	6589.7	6588.8	6723.9	6832	6841.5	7065.8	7125.3	7272.7	7514.7	7614.6	7369.9	7742.2	7622.8	7727.5	7503	7640.6	7691	7884.2	7744.5
0	0	0	21.629	21.478	62.625	71.84	190.62	336.44	520.31	833.77	1107	1507.4	2036.6	2517.8	3432.4	3940.9	4714.6	5652.5	6420.1	7268.6	8037.9	8727.5	9847.9	10142	10857	11277	11991	12838	12737	12951	13249	14166	14503	14625	15466	15412	15440	15898	16259	16424	16389	17009	16920	16854	16925	17408	16908	16857	16870
0	0	15.17	0	6.509	8.7379	9.392	39.97	125.41	303.45	592.78	996.67	1488	2058.5	2697.4	3274.9	4168.8	4999	5777.6	6354.4	6940.9	7723.5	8182.3	8717.5	8554.8	9360.6	9579.7	9074.7	10134	10382	11257	11303	11413	11508	11867	12040	12103	11815	12679	12874	13156	11886	12024	11797	11917	11954	11937	12124	11942	11883
0	0	0	11.603	40.929	50.804	77.142	131.15	241.95	360.28	576.48	867.7	1207	1561.2	2070.5	2247.5	3064.2	3454.9	4282	4840	5840	6429.2	7029.2	7628.8	8429.3	8809.2	9498.2	10100	10838	11466	11636	12353	12501	12727	13002	13684	13897	14368	14330	14819	15397	14961	15370	15496	15656	15581	15719	15430	15281	15210
0	0	0	0	0	3.595	80.779	0	109.18	391.27	353.55	604.58	1048.8	1096.2	1396.5	1659.6	2006.8	2813	2493.8	2814.6	4212.5	4410.1	4638.6	4959.5	5502.6	5772.9	4517.5	4580.1	5012.9	5479.1	5308	5208	5092.4	5256.5	5448.9	5567	5452.4	5641.6	5614.9	5616.4	5796.3	5682.8	5711.9	5668.9	5642.9	5804.7	5935	5809.4	5767.2	5609.4
0	0	0	3.4033	0	16.726	11.686	38.029	81.79	174.29	299.59	477.31	671.09	942.07	1198.6	1634.7	1996.8	2516.8	2779.3	3359	3717.9	4530.7	4864.8	5586.1	5897.2	6207.7	6742.6	7149.6	7436	8066.2	8387.1	8791.9	9188.9	8893	9353.3	9352.9	9472	9705.6	10223	9779	10330	10312	10242	10436	10484	10609	10690	10113	10648	10456
11.612	23.667	16.84	0	0	0	0	35.355	73.698	204.73	201.71	477.47	618.09	855.86	1153.1	1361.8	1673.4	2027.1	1597.3	2259	2015	2944.5	3153	2649.7	2692.2	2815.9	3059.1	3114.3	3268.6	3368.5	3510.9	3583.1	3656.8	3680.2	3656.3	3807.9	3839.6	3869.1	3934.6	3935.3	3935.9	3996.9	3998.3	4002.8	4130.1	4313.3	4579.5	5157.7	4965.2	5053.7
10.884	0	0	0.87327	0	0	0	17.304	22.838	78.811	156.08	256.71	395.71	627.14	867.27	1093.1	1287.6	1726.1	2037.8	2261.6	2681	2861	3360.9	3721.9	3957.5	4170.9	4250	4673.8	4791.9	4940.6	5141.9	5279.9	5449.9	5636.7	5816	5693.4	5797	5887.5	6025.2	6124.2	6218.1	6242.6	6304.7	6247	6325.8	6294.3	6370.6	6454.6	6396.2	6277.9
8.3102	24.997	2.0264	0.23627	15.179	0	0	21.559	62.111	158.5	298.1	516.2	642.46	949.73	1257.8	2245.6	2461.9	3279.7	3950.3	4984.1	5302.4	5780.9	6521	6864.6	7066.7	7751.3	7591.5	8931.5	8481.7	8310.9	9015.1	8437.8	8674.4	8915.8	8982.2	9270.5	9295.2	9436.4	9544.5	9725	9815.5	9727.9	10384	10591	10705	10808	10875	11148	11261	11318
0	0	1.5403	3.5196	4.7943	14.375	7.0012	0	11.919	55.739	86.332	118.8	236.34	367.98	547.65	719.1	930.64	1054	1219.9	1436.6	1618.3	1795.1	2028.4	2121.6	2272	2474.6	2643.6	2810.2	2961	3045.1	3237.5	3314	3651.3	3735.8	3913.5	3913	4138.6	4282.3	4440.5	4329.1	4476.8	4494.7	4480.8	4611.5	4706	4636.5	4610.4	4680.2	4753.7	4766.4
1.4034	0	0	15.503	0	12.183	2.9009	17.415	67.716	192.96	394.03	643.34	948.77	1307.4	1689.5	2176.5	2592.9	2930.5	3447.6	3958.9	4367.1	5056.8	5499	5529.5	6244.6	6648.9	7124.9	7561	7896.8	7964.5	8387.7	8528.9	8839	8765.4	9160.5	9116.3	9045.9	9342.8	9995.1	10156	10106	10159	10201	9998.1	10366	10342	10484	10427	10385	10442
0	0	0	0	0	16.143	60.345	147.31	284.68	469.15	680.72	855.07	1131.4	1311.2	1742.9	2094.8	2464.4	2794.1	3139.1	3434.5	3755.6	4157.5	4337.8	4746.3	5035.2	5187.7	5316.6	5587.5	5908.3	6059	6219.2	6448.7	6468.9	6907.2	7022.7	7085.1	7064.4	7144.7	7184.6	7313.3	7300.5	7218.6	7279.7	7437.6	7270	7510	7515.5	7525	7432.6	7607.6
0	0	0	0	13.273	10.172	42.369	161.38	322.29	547.53	854.86	1292.9	1761.5	1810.7	2435.9	3033.3	3363.4	4070.4	4527	4599.8	5967.2	5635.8	6156.5	6310.8	6668.8	7378.9	7321.9	7825.3	8147.8	8336.5	8840.5	8495.1	8633.2	8708.8	8843	8995.8	9014.8	9300.3	9383.6	9265.2	9435	9513.8	9409.8	9583.5	9528.7	9630.9	9621.1	9714.3	9703.9	9767.9
0	0	0	0	0	1.8183	25.177	87.065	217.2	442.94	702.74	1039.7	1423.7	1885.3	2407.7	2903.2	3377.1	4028.6	3974.8	4837.4	5354.1	5420.6	5817.8	5276.9	6391.9	6857	6072.4	7161	7278.7	7328.4	6718	7123.7	7341	7741.1	7608.4	7568.4	7757	7924.1	8174.6	8251.4	8283.9	8166.3	8288.9	8351	8333.9	8368.5	8397.2	8367.2	8785.7	8662.3
0	0	6.0417	9.2488	3.9573	5.4321	15.208	58.479	178.92	170.19	281.5	579.45	838.11	1141.3	1528.2	1428.3	1774.8	1975.1	2053.2	2297.6	2343.2	2529.3	2705.7	2700.8	2887.4	2978.9	3150.5	3268.1	3255.7	3261.3	3322.9	3407.7	3509.7	3534.2	3520.7	3487.1	3500.1	3579.5	3649.4	3607.9	3621.7	3736.5	3590.1	3580.5	3574.9	3604.8	3652.9	3648.8	3627.4	3633.9
0	0	0	1.6712	14.619	20.36	34.905	92.779	212.61	398.31	640.51	879.12	1089.7	1342.4	1659.6	2180.5	2406.2	2915.5	3236.1	3626.7	4027.6	4328.6	4756.1	5119.6	5421.4	5781.7	6071.8	6399.6	6921.5	6355.5	7269.2	6852.9	7283.7	7501.4	7673.4	8655.3	7967.9	8215.9	8288.8	8407.4	8912.4	8611.2	9019.8	8649.8	8696.7	8720.5	8707.6	8758	8733.1	9015.4
0	0	0	0	10.263	10.436	7.4447	44.309	110.64	257.12	391.42	559.61	801.54	1093.4	1383.5	1464.1	1771.7	1849.5	2042	2252.3	2691.3	2972.2	3201.4	3374.6	3596.3	3610.7	3900	4057.6	4262.6	4543	4796.5	4900.8	5044.2	5111.9	5434.6	5421.2	5451.6	5539.9	5700.9	5896.4	5887.8	5966	6157.1	6146.5	6440.5	6550.6	6491.9	6678.9	6719.1	6941.2
0	0	0.89428	0	6.1118	4.0063	9.4241	36.38	31.829	101.68	182.65	362.44	584.15	848.69	1183.9	1546.9	1880.1	2333.3	2732.3	3027.4	3351.4	3715	4180.4	4530.1	4703.7	5157.5	5391.6	5514.2	5737.5	5949.7	6177.7	6302.9	6543.2	6725	6838	7251.2	6858.1	7087.9	7302.3	7277.9	6902	7400.7	7202	7139.4	7497.8	7369.7	7280.6	7687.4	7708.1	7664.4
3.9788	19.681	1.1331	0	0	0	0.40375	40.611	105.28	232.34	366.92	507.01	733.29	991.59	1193	1503.6	1721.2	1908.5	2022.7	2433.4	2877.3	2967.1	3289.9	3653.1	4290.5	4581.4	4808.3	4862.4	4819.1	4947.8	5372.7	5012.7	5250	5531.3	5521.3	5597.1	5208.4	5532.8	5156.4	5716.9	6029.8	6034.3	5752.1	5996.3	5833.8	6002.1	6136.5	5485.9	5514.1	5688.1
0	0	0	0	0	15.345	59.2	92.831	182.37	341.23	550.89	730.48	1007.3	1356.7	1545.6	1876.6	2131.5	2468.6	2782.9	2860.1	3244.8	3609.6	4198.9	4556.7	4325.5	5052.8	5496.2	5655.4	5804.4	6083.2	6408.6	6654.9	6506.6	6990.9	6264.9	6588.4	6673.1	6689.4	6800.4	6833.5	6880.2	7190.5	7231.9	7340.6	7337.9	7325.4	7340.5	7472.8	7466.6	7406.4
0	26.028	0	36.509	0	0	0	30.233	24.373	112.03	242.25	411.09	602.67	802.49	1138.3	1413.5	1682	2159.6	2434.5	2698.4	3134.4	3328.2	3709.1	3773	4152.1	4297.7	4490.7	4670.4	5003.5	5203	5509.9	5595.4	5711.3	5696.2	6061.1	6067	6304.7	6477.6	6502.1	6821.7	6640	6661.9	6466.7	6788.8	6929.2	7026.9	7183	7111.2	7095.4	7027.9
0	0	0	0	62.261	185.01	407.21	709.16	1134	1624.8	2159.4	2791.6	3471.3	4275.9	5050.6	5975.5	6632.5	7245.2	8036.1	8455.8	8451.6	8817.2	9387.4	9853.9	10379	10439	10821	10930	11409	11560	11684	12135	12592	13001	12971	13158	13303	13574	13698	13822	13837	13890	13938	13951	14016	14139	13998	14110	13919	13940
0	0	0	4.0434	86.362	204.38	271.62	446.6	588.32	795.47	989.49	1241.3	1511.7	1780.1	2103.6	2440.1	2897.6	3291.3	3625.2	4038.8	4477.8	4639.8	5132.4	5377.1	5745.6	5962.9	6248.3	6484.8	6708.5	7036.8	6908.3	7112	7366.3	7349.3	7518.1	7620.6	7576.2	7794.7	8047.9	8054	8375.9	8039.2	8205.7	8262.1	8353	8394.4	8334.5	8156.6	8442.2	8240.4
0	0	0	2.2665	1.3749	16.55	29.034	95.156	217.42	373.23	580.5	868.79	1130.5	1483.5	1854.2	2183.2	2455.1	2770.4	3150.2	3436.2	3691.5	3977.6	4264.1	4479.8	4483.4	4689.9	4898.6	5014	5148.2	5338.6	5459.7	5532.3	5727.1	5970.1	6013.1	6098.5	5966.9	6056.8	6129.2	6112.1	6134.2	6022.1	6101.9	6242.4	6233.9	6258.6	6270.1	6194.5	6215.9	6210.8
2.9434	37.855	0	14.418	6.3587	15.141	0	0	338.08	184.54	428.34	632.66	884.23	1323.9	1733.2	2128.2	2561.4	3018.2	3342.5	3781.9	4156.1	4449	4906	5059.2	5659.6	5934.7	6228.2	6457.8	6770.4	6920.6	7063.4	7236.3	7279.5	7570.5	7685.8	7903.4	8113.6	8242.1	8117.1	8177.4	8555	8616.1	8684.7	8416.4	8443.4	8125.3	8423	8061.6	8533.1	8249.5
0	0	0	14.351	3.4351	0	3.3427	31.674	69.824	159.32	307.56	539.61	785.86	1148	1479.1	1893.5	2238.1	2634.2	3130.9	3544.3	4082.9	4515.1	4885.5	5283.2	5649.9	5912	6412.2	6500.2	6862.5	7118.3	7271.5	7543.8	7708	7677.3	8049.8	8278.5	8380.5	8461.5	8712.4	8975	9054.9	8966.5	9181.4	9072	9232.2	9490.9	9601.4	9617.7	9601.2	9642.6
0	0	0	1.7008	0.28147	9.3864	36.424	103.43	197.81	321.35	471.98	668.87	911.2	1213.7	1478.6	1888.9	2192.2	2408	2733.7	3055.1	3458.7	3805.7	5480.5	4425.4	4861.7	5052.7	5341.3	5755.6	5887.2	6175.7	6374.4	6368.6	6588.7	6865.6	6850.8	7252.9	7212.1	7237	7558.3	7316.2	7650.2	7847.4	7820.8	7779.8	8118.7	8062.8	7998.7	7911.7	7895.9	7990.6
0	0	2.3051	3.6349	0	21.777	5.793	29.659	45.939	96.891	176.93	324.09	497.3	713.07	970.58	1197.8	1485.3	1837.9	2145.6	2587.3	2738.4	3533.6	3400.3	4028.8	4255.5	4256.4	4690.3	4833.1	5007.6	5409.7	5336.4	5590.6	5555.4	5843.3	6028.3	6416.3	6294.2	6426.8	6525.8	6688.7	6745.5	6610.1	6637	6642.9	6815	6808.4	6728.4	6681.6	6821.5	6754.9
186.83	278.89	0	0	0	0	0	0	0	20.58	125.24	270.03	441.8	648.17	857.18	1073.8	1314.5	1981.5	1947.8	2176.9	2759.8	2969.6	3247.1	2960.8	3548.3	3701.5	3788.4	3944.6	4182.7	4041	4502.4	4577.3	4640.4	4670.1	4720.2	5025.6	4987.1	5069.9	5170.7	5187	5113.7	5252.9	5392.2	5268.1	5379.5	5372.9	5251.5	5203.6	5266.7	5239.1
0	0	0	15.753	20.272	4.199	25.19	68.165	133.62	217.01	334.45	464.88	650.06	840.74	1106.7	1369.4	1565.6	1817.3	2057.2	2316.8	2603.8	2836.2	3115.9	3341.7	3470.3	3570.5	3808.2	3847.5	4130.2	4409	4474.5	4276.3	4717.4	4753.5	4874	5040.9	5175.1	5390.8	5210.3	5328.2	5399.6	5720.4	5800.6	5855.8	5833.9	5915.4	6160.8	5923.7	5981.1	5925.6
2.4367	0	0	6.3433	16.36	0	0	8.8429	39.311	126.61	240.5	307.32	516.79	784.05	1017.7	1167.9	1390.8	1755	2106.1	2131.7	2334	2406.1	2806.3	2974.8	3191.8	3175.5	3404.6	3697.1	3845	3871.3	3176.4	3154.7	3332.2	3479.2	3701	3759.5	3731.1	3781.4	3881.9	3907	3933.7	3966.5	3938.4	4006.5	3997.6	4014.5	4002.9	3944	3903.3	3943.2
0	0	0	0	162.24	274.76	527.64	791.34	1002.2	1238.7	1556.1	1944.3	2269	2651.3	2992.4	3119	3680.1	4060.3	4427.3	4662.2	5031.5	5174.5	5585.9	5837.7	6188.4	6197.6	6362.8	6708.3	6800.9	6995.1	7108.7	7266.5	7258.6	7284	7404.5	7582.1	7732.2	7903.3	7952.9	7892.4	7925	7949.7	8072.2	7950.9	8301.8	8257.7	8101.3	8169.8	8276.2	8133.5
0	0	0	0	9.9069	13.445	24.226	33.413	86.416	159.33	238.22	319.15	419.76	578.61	730.17	919.47	1071.7	1115.7	1325.8	1596.6	1790.7	1951.1	2174.7	2326.1	2528.6	2749.9	2595.4	3184	3173.1	3189.2	3728.9	3869.1	4110.7	4097.1	4211.1	4414.7	4677.5	4712.9	4718.9	4706.3	4798.4	4948	4876.3	4882.8	4935.7	4989.6	5067.8	5076.6	5244	5111.2
0	0	0	10.819	43.128	31.291	82.503	157.02	275.49	440.22	666.27	864.36	1041.8	1328	1532.9	1824.8	2142.3	2474	2686.1	2890.9	3126.6	3596.2	3914.6	4111.2	4305.4	4453	5151.3	5555	5909.1	6087.6	6173.6	6268.8	6547.9	6600.2	6762.1	6827.1	6746.6	6726.1	6274.7	6282.4	6364.7	6505.2	6458.5	6546.7	6670	6439.9	6601.2	5843.5	6837.1	6836.7
0	0	0	0	3.8116	13.084	49.361	108.2	246.96	494.73	689.14	971.3	1444	1761.1	2264.5	2713.7	3213.4	3832.7	4164.1	4656.5	5272.3	5475.7	5959.1	6313.6	7125.5	7148.8	7548.3	7908.2	8435.2	8800.8	9037.2	9235.5	9367.1	9658.4	10337	10037	10103	10367	11573	11074	11050	11616	11311	11110	10635	11473	11319	10535	10503	10885
0	0	0	0	3.1321	12.905	29.365	71.733	169.29	251.32	460.39	688.63	972.51	1256	1521.3	1899.8	2189.6	2544.6	2923.8	3131.9	3542.6	3720.4	4009.7	4462.5	4574.6	4860.1	4920.5	5048.3	5373.3	5564.4	5658	5731.9	5974.5	6169.6	6334.5	6431.8	6459.6	6570.5	6743	6761.3	6847.8	6869.7	6972.2	6932.4	7015.1	7062.9	7036.2	7022.5	7125.9	7189.7
0	4.8516	0	0	0	94.295	0	0	0	32.012	96.68	209.49	362.22	453.84	723.56	899.9	1065.5	1503.9	1752.7	2049.1	2295.2	2487.9	2790	3181.8	3168.4	3369.5	3522	4086.5	4114.4	3948.8	4128.9	4219.6	4255.7	4403.8	4407.9	4618.5	4539	4618.5	4726.1	4666.2	4741.4	4831	4865.6	4832.9	4887.5	4878.9	5088	5009.6	4996	5040.2
0	0	0	3.7436	0	10.281	8.5381	44.524	124.91	300.85	587.78	927.03	1315.5	1897	2317.4	2879.3	3260.9	3158.5	4322.2	4567.8	5008.1	5410.1	5809.6	6064.3	6675.1	7880.7	7842.5	8828.9	9104.5	9067.2	9169	9970	8048.2	8269.2	8274.5	8600.9	8775.1	9022	9077.3	9211.2	9526	9874	9770.4	9793.7	9981.9	9939.2	10103	10194	10340	10290
0	0	0	0	153.36	261.67	286.75	484.57	572.69	533.89	881.58	1203.5	2031.5	1599.8	2129.4	2829.5	3088.3	3593.6	3882.9	4458.6	4763.1	5000.9	5415.7	5481	5943.8	6300.3	6819.7	6860.8	7236.6	7338.9	7786	7627.9	8190.4	8276.4	8519.3	8705.6	9034.1	11106	9434.1	9535.9	9722.3	9639.2	9900.3	9839	10032	9741.3	10020	10040	9942.6	10256
19.659	0	0	0	0	21.397	10.295	43.57	132.91	275.54	507.48	893.39	1215.2	1786.8	2289.6	2722.9	3119.9	3866.4	4416.3	4693.9	5410.7	5261.9	6273	6745.8	6937	7386.5	8064.4	8217.4	8391.9	8759.1	8810.4	8870.1	9059.4	9334.1	9366.4	8783.3	8739.2	8818.2	8986.6	8808.2	8755.5	8857.3	9040.3	8932.1	8517.5	8677.5	8899.8	8743	8801.8	8742.4
77.441	18.501	0	0	14.158	2.0836	46.298	116.25	172.07	285.29	422.9	584.83	734.84	875.61	1170.5	1363.4	1510.7	1645.3	1850.3	1871.6	2097.5	2188.1	2317.5	2367.6	2519.4	2591.3	2830.3	3010.6	3023.7	3075	3118.5	3232.4	3260.5	3370.6	3412.3	3573.6	3794.1	3604.3	3675.1	3653.4	3826.3	3898.4	3875.3	3811	3840.5	3960.2	3741.7	3935.2	3847.5	3951.7
22.198	28.736	24.443	0	2.8226	0	0	3.23	12.783	42.088	120.63	208	309.76	478.96	703.88	789.1	1037.2	1085.5	1285.2	1521.7	1817.2	1994.7	2191.9	2365.3	2570.2	2677.8	2859.3	3063.2	3233.9	3315	3490.1	3438.6	3508	3413.3	3698.6	3633.6	3893.6	3870	3770.1	3849	3904.4	3836.6	4001.4	3883.8	3955.9	4060	4145.6	4050.9	4222.6	4235.7
0	0	0	0	0	71.237	163.29	292.11	453.56	698.41	990.12	1250.5	1608.5	2047.2	2393.2	2767.7	3184.7	3606.7	4085.6	4514.7	4863.4	5302.1	5710.3	6010.9	6471.7	6804.4	7062.2	7557.2	7744.9	7843.9	8169.1	8106.1	8560.2	8867.7	9132.4	9144.7	9507.8	9415.4	9692.2	9660.3	9721.3	9766.6	10047	10049	10106	10102	10214	10123	10208	10175
0	1.8611	3.0851	13.446	0.28412	17.188	7.5561	88.2	178.49	356.97	583.6	844.82	1104.1	1408.5	1748.2	2019.8	2442.8	3079.1	3099.8	3560.2	3925.3	4848.5	5341.6	5877.5	4935.7	6484.2	5641.9	7342.4	6090.6	6480.7	6843.1	6772	6903.8	7138.6	7415	7331.2	7773.7	7792.2	8156	8119.1	8306.4	8391	8467.9	8595.1	8637.3	8745.3	8779.1	8666.5	8731.5	8796.3
0	0	18.783	4.3938	32.973	60.056	65.39	119.37	226.71	360.65	616.11	949.31	1368.3	1786.4	2227.7	2599	3002.8	3461.2	3904.9	4395.3	4748	5101.2	5487.1	5831	7431.3	6966.1	7306.9	6953.6	7020.4	7262.8	8606.8	7539.2	7606.2	7637.5	7771.3	7897.6	7995.9	8021.5	7974.3	8184.8	8276.8	8232	8308.4	8370.5	8461.9	8348.4	8485.6	8468.7	8521.8	8449.4
0	0	0	0	4.1662	23.248	30.386	70.703	131.5	278.8	431.57	625.61	805.4	1115	1314.6	1596	1857	2123.5	2436.2	2643.8	2832.3	3076.5	3303.4	3502.8	3704.8	3893.6	4179.7	4294.4	4442.2	4562.4	4733.4	5117.7	5293.9	5436.7	5460.5	5718.1	5806.6	5946.9	6071.8	6144.1	6356.6	6296.3	6328.9	6396.5	6409.2	6521.7	6486.6	6581.1	6504.4	6480
0	0	0	2.1923	79.608	144.57	147.9	183.56	223.3	244.23	267.27	283.92	318.79	444.53	487.43	575.14	690.79	735.93	922.78	1069	1248.4	1442	1571.3	1714.8	1960.1	2056	2266.4	2461.1	2644.1	2778.3	2986	3071.2	3234.9	3407.8	3623.6	3772	3811.7	3906.8	3961.2	4150.8	4251.9	4189.5	4240.5	4263.7	4304.6	4257.8	4425.7	4467.6	4478.7	4555.8
0	0	0	1.3703	30.897	64.587	65.871	97.019	74.192	132.24	194.83	236.25	316.93	405.4	509.91	593.66	690.69	847.01	868.33	1056.5	1137.4	1201	1379	1422.8	1619.9	1707.9	1908.6	2065.5	2159.1	2326.5	2561	2581.9	2717.7	2793.7	3002	3070.9	3168.2	3269.9	3352.4	3293.5	3305.5	3395.9	3549.3	3465.3	3573.3	3547.4	3555.4	3571	3615.6	3909.3
0	6.1303	0	14.983	25.663	8.6476	0	0	23.321	22.403	75.13	102.91	223.94	321.38	480.3	650.79	836.52	1125.6	1299.6	1581.6	1814	2061.8	2206.4	2385.6	2590.8	2778.4	2929.4	3187.5	3414.1	3600.3	3724.1	3849.9	4141.6	4186	4324.4	4475.6	4498.2	4707.6	4774.4	4812.1	4980.4	5062.6	5144.5	5122	5166.6	5149.5	5306.5	5257.6	5090.1	5138.2
0	0	0	44.79	14.569	42.026	43.997	64.549	97.75	128.02	222.65	339.22	415.39	555.33	706.11	891.18	948.7	1141.1	1254.2	1486.9	1594	1668.1	1772.5	1826.2	1898.2	2032.4	2145.7	2196.4	2581.8	2384.8	2409.1	2506.1	2710.8	2772.4	2955.5	2951.6	2996.1	3039.5	3099.5	3183.1	3185.5	3253.2	3263.4	3345.1	3348.8	3352.1	3318.8	3246.2	3346.9	3413.5
0	0	0	0	12.916	25.603	36.615	69.358	115.31	217.34	399.06	647.55	929.61	1299.6	1558.8	1972.8	2238.9	2735.8	2988.9	3510.2	3646.8	4042.6	4346	4746	4942.1	5249.9	5382.4	5635.5	5810.2	5849.4	6058.2	6257.3	6206.8	6507.9	6460.7	6630.3	6646.1	6697.6	6639.1	6963.3	6937.4	7024	7148.1	7121.9	7183.8	7328.8	7295.5	7304	7293.3	7464
0	0	0	0	12.953	87.618	158.37	292.01	411.25	631.28	771.22	1016.7	1322.3	1706.7	2070.4	2401.7	2792.1	3196	3685.3	3882.7	4218.6	4583.3	5050.1	5362.9	5664.2	5738.7	5933.1	6345	6159.5	6747.2	7102.4	7244.1	7648	7850.6	7971	8069.5	8109.9	7957.8	8111.8	8379.8	8431.9	8629.9	8740.1	8715.5	8711.4	8825.3	9067.4	8833	8897.6	8377.3
0	0	0	10.401	30.31	84.5	94.333	79.224	66.148	67.737	143.16	285.2	398.18	719.92	944.61	1225.5	1716.8	2139.2	2561.4	3077	3522	4333.6	4809.1	5189	5727.2	6157.6	6698.2	6403.8	7240.7	7681.4	8261.7	8546.9	8625.5	8984.9	9413.9	9824.3	10187	10460	10649	11038	11304	11003	11292	11561	11972	12021	12085	12552	12074	11852
21.563	30.446	0	0	0	0	0	0	40.847	86.329	160.92	246.77	335.69	423.5	533.71	679.1	810.57	994.41	1212.8	1317.8	1528.3	1706.6	1838.9	2064.3	2196.5	2722.8	2549.6	2651.3	3190.5	3448.8	3247.4	3352.2	3462.3	4054.1	3930.9	4022.6	4700.7	4309.6	4396.4	4447.8	4471.4	4643.2	4713.4	4663.7	4666.6	4704	4693.8	4790.9	4867.3	4738.5
0	0	0	0	5.4132	14.257	36.689	51.075	190.98	387.59	709.27	1262.3	1885	2811.4	3381.6	4111	5143.9	4999.4	5863.6	6587.6	8606.6	7931.5	9745.9	10926	11070	11822	12455	14058	13529	13709	13761	14239	14907	15143	15482	15839	16568	16688	16541	16447	17080	16908	16958	16904	17283	17323	17342	17595	17682	17382
0	14.499	8.5775	0	0	0	0	7.4596	38.528	99.817	172.6	315.02	471.86	626.59	856.96	1064.2	1369.1	1719.7	1892	2179.9	2452.2	2639.3	2908.7	3009.9	3323.7	3491.2	3645.8	3929.8	4059	4162.3	4042.8	4157.9	4319.3	4382.5	4537.4	4578.4	4683.7	4763	4893.1	4831.1	4949	5022.3	4991	5038.6	5165.6	5203.4	5321.5	5274.2	5431.7	5449.2
0	0	0	38.544	106.79	190.34	230.4	377.74	507.93	570.36	1063.3	1183.9	1468.4	1363.6	1415.9	1716.7	2093.1	2289.3	2438.8	2702.4	2786	3103.8	3232.6	3435.6	3523	3711.3	3838.8	3862.6	3918.9	3917.7	4005.7	4065.5	4291.6	4225.7	4279.7	4307.1	4387.2	4470.2	4549.3	4583.6	4619.9	4625.3	4835.2	4876	4791.4	4752.2	4815.7	4808.5	4784.1	4800.4
0	7.1827	4.6204	0	0	0	4.5887	32.229	135.51	244.13	439.5	625.46	929.86	1269.1	1572.3	2062.1	2361.2	2808.1	3203.8	3530.2	3958.7	4257.1	4650.2	4839.8	5125.7	5381.6	5644.2	5959	6197.2	6299.8	6607.2	6611.3	6769.5	6898.7	7245.6	7275.1	7669.6	7658.2	7634.3	7658.1	7710.4	7698.3	7763.8	7747.5	8009.6	7858.2	7982.8	8053.9	8003.7	8192
0	33.742	0	0	0	0	188.16	191.22	293.23	408.9	560.77	775.5	717.56	824.14	1156.2	1254.2	1419.2	1610.1	1727.4	1906.5	2073.5	2119.8	2226.6	2404.1	2468.2	2548.8	2666	2806.7	2831.7	3015.4	3053.8	2978.2	3250	3235.5	3220.5	3341.6	3384.7	3439	3405.5	3483	3488.9	3549	3490.8	3555.8	3514.7	3608.4	3582.5	4164	3575.7	3647.3
0	11.496	0	4.7907	0	0	0	155.32	346.13	640.39	1061.4	1540.2	1986.5	2652.3	3321.8	3996.1	4687	5339.8	5870.8	6452.7	6928.7	7478.4	7667.1	8231.8	8554	8966.9	9293.9	9579.9	9775.9	9950.8	10174	10506	10728	10782	10958	11177	11327	11335	11387	11486	11584	11789	11601	11605	11707	11826	11780	11801	12024	11851
25.793	62.531	42.84	0	0	0	0	0	40.67	194.36	252.54	651.44	802.95	1090.4	1492.3	1978.8	2792.5	2754.7	3327.8	3291.7	3872.3	4155.4	4778.8	5405.2	5365.7	5744.3	5834.4	6428.4	6787.6	6747.9	6898.2	7362.8	7507.8	7610.4	8191	8197.5	8493.6	8510	8250.5	8553.9	8508.9	8657.2	8687.4	8731.7	8878.1	8872.4	8815.1	8806.3	8803.7	8816.2
5.2539	22.615	0	0	14.72	2.351	0	0	25.505	131.62	204.87	379.65	487.42	738.91	805.88	1045.5	1219	1366.9	1572.3	1663.7	1930.8	2113.3	2249.1	2410.6	2680.2	2827	3104.7	3131.2	3275.1	3445.5	3418.3	3493.9	3615	3797.9	3977.8	3635.3	3563.9	4120.3	3949.5	4674.5	4066.3	3986.6	4124	4221.1	4323.5	4365.3	4436.8	4419.8	4453.9	4448.1
0	0	0	0	0	15.922	31.062	54.889	129.21	223.69	373.35	499.91	661.81	868.57	1052.8	1224.9	1855.2	1930.2	2166.4	2350.1	2585.1	2867.9	3104.4	3272.8	3352.3	3799.2	3853	4124.2	4298.2	4406.7	4509	4697.1	4942.8	5125.6	5227.5	5307.8	5387	5488	5617.3	5507.2	5595.5	5657	5700.8	5660.8	5770.2	5741.7	5846.1	5788	5759.1	5833.1
0	0	14.185	21.615	22.763	9.455	10.839	32.944	50.446	107.63	198.03	305.03	418.56	529.83	682.83	789.44	1067.7	1241.7	1454.7	1589.8	1915.2	2129.2	2308.7	2494.7	2696.3	2866.8	3006	3079.5	3283.8	3447.6	3503.6	3734.6	3745.1	3857.2	4060.1	4254	4296.1	4393.8	4424.9	4426.3	4402.5	4434.4	4515.6	4509.5	4511.6	4531.1	4606.7	4628	4814.8	4773.8
0	16.351	0	10.551	0	11.783	1.9084	35.388	98.333	232.95	342.36	567.46	860.32	1138.2	1505.6	1868.4	2176.2	2605.7	2953.5	3445.7	3561.8	3994.2	4495	4664.8	4977.3	5555	5709.7	5942.3	6116.5	6338.2	6573.1	7053.5	7220.5	7517.2	7873.1	8202.2	8086	8254.3	8180.5	8543	8469.1	8589.9	8600.4	8540.2	8574.2	8823.7	8846.6	8946.1	8922.5	9034.3
0	3.0544	0.85294	0	1.243	0	11.49	32.649	84.965	171.5	302.86	501.76	719.46	977.95	1243.2	1643.5	2070.8	2448.2	2404.7	2975.5	3112	3503.2	3782.1	3941.6	4226	4283.1	4430.6	4678.9	4795	5074	5398.9	5048.5	4851	4982.5	4876.2	5024.1	5034.1	5144.7	5090.9	5212.6	5233.8	5226.4	5268.9	5288.3	5413.2	5386.4	5502.4	5546.2	5552.6	5653.7
0	0	0	0	152.98	231.16	251.82	324.54	429.38	408.35	468.24	648.35	777.02	924.16	1153.6	982.73	1352.8	1574.4	1845.4	1931.3	2155.4	2215.2	2274.1	2423.6	2454.9	2339.9	2415.4	2432.4	2496.5	2492.4	2654.9	2644.8	2659.1	2821.9	2868.8	2935.3	3073.9	3187.3	3271	3307.6	3292.8	3370.7	3479.4	3496.6	3515.1	3549.5	3571.9	3556.5	3639.7	3623.9
122.73	0	0	0	33.181	0.86157	8.5067	21.808	85.401	170.56	316.5	468.64	627.51	1111.8	1347	1673.2	2150.2	2267.5	2784.8	2878.1	3414.1	3884.6	4317.4	4688.5	4877.5	4858.4	5147.5	5523.5	5884.4	5803.6	6220	6269.8	6257.5	6514.9	6700.7	6802.2	6746.8	7051.5	7007.2	7241.5	7229.9	7335.9	7191.6	7226.9	7493.8	7677.1	7664.4	7369	7376.9	7382.1
0	0	0	1.2497	7.7168	11.297	2.905	28.373	80.723	181.85	338.91	518.03	804	1076.1	1451.1	1857.4	2258.4	2709.3	3093.5	3617.1	3999.1	4658.7	4831.3	5203.8	5860.4	5858	6233.3	6456.2	6259.5	6945.4	7210.5	7856.9	8219.8	8051.8	8319.5	8046.5	8184.1	8426.1	8665.7	8915.3	8735.8	9037.3	9047.8	8920.2	9165	8735	8930.8	8906.9	8889.3	9256.4
0	8.5892	3.5947	0	0.6403	9.5143	0	0	11.396	74.872	121.49	220.54	339.72	521.73	780.6	998.97	1315.4	1624.9	1892	2264.9	2606.3	2923.5	3226.2	3413.9	3692	3840.5	4296.6	4706	5228.1	5414.4	5408.5	5799.4	6024.8	6287.9	6470.8	6566.2	6865.5	6975.7	7071.5	7246.6	7423.3	7338.8	7350.6	7356.6	7552.9	7713.7	7762.9	7746.5	7690.9	7833.4
0	0	0	44.198	69.297	75.941	0	13.382	73.228	26.97	72.482	67.798	124.7	209.95	442	677.2	929.5	1176.6	1575.6	1291.2	1498.3	1777.4	1898.6	2146.3	2508.6	3313.2	3912.7	3564.3	3231	3498.9	4133.3	4209.4	4213.6	4677	4873	4994.4	5215	5233.7	5341.9	5545.3	5629.1	5595.8	5751.3	5801.1	5956	6010.4	6063	6181.1	5972.7	6103.4
29.644	14.938	0	0	0	0.15108	0	0	26.227	107.8	213.41	402.69	625.59	850.47	1107.2	1323.2	1716.7	2021.9	2382.2	2588.9	2933.3	3321.7	3648.2	3847.5	4170.7	4420.8	4487.2	4609.7	4896	4959.5	4897.2	5121.2	5226.9	5375.7	5552.1	5701.5	5772.4	5751.2	5895.1	5974.2	5971.1	5979.2	5969.3	6016.4	6014.1	6163.4	6077.5	6005	6010.8	6062.4
0	0	0	0	2.6953	0	26.756	87.459	193.95	352.67	547.4	786.72	1035.8	1409.5	1784.3	2204.1	2694.7	3175.3	3747.1	4294.4	4816.7	5403.3	5877	6500.4	6965.9	7343.6	7926.2	8317.1	8995.4	9253.4	9881.4	10361	10827	11105	11115	11749	11813	11936	12179	12739	12943	13227	13119	13478	13370	13429	13342	13371	13299	13456
0	0	0	10.856	5.0349	6.2531	0	1.1869	19.323	41.935	91.845	157.22	224.88	366.54	475.05	746.8	903.55	1172.2	1349.3	1606	1908.4	2131.6	2507.5	2534.4	2773.2	2974	3029.5	3334.7	3612.7	3692.3	3586.6	4169.8	4384.8	4582.8	4712.7	4940	5122.5	5103.2	5474.8	5481.2	5665.4	5691.7	5851.6	5886.5	5887.3	5950.1	5975.3	5942.5	6068.3	5957.6
0	0	0	0	25.363	0	27.204	26.575	81.89	135.26	218.15	352.52	467.05	593.74	793.3	991.88	1247.7	1423.9	1700.1	1876.4	2259.4	2430	2575.1	2854.9	3162.8	3495.5	3702.8	3984.2	4150.5	4463.5	4625	4608	5030.4	5267.6	5334.8	5579	5503.6	5632.7	5758.2	6350.4	6225.9	6398.3	6399.3	6349.9	6483.2	6450.1	6644.3	6704.2	6526.4	6576.8
0	0	0	0	3.3384	6.7747	23.424	44.09	115.67	196.72	351.93	533.91	783.47	1037.7	1323.4	1731.6	1974.8	2264.3	2661.9	2994.9	3279.5	3510.8	3731.5	4210.8	4304.9	4572.5	4844.4	5164.1	5439.3	5571	5833.6	5737.2	6013.8	6398.3	6604.6	6740.3	6856.1	7069.3	7325.5	7286.2	7445.5	7542.3	7660.9	7657.4	7806.7	7929.9	7795.1	7926.3	7898.2	8025.9
2.9635	5.9064	0	8.2077	0	1.1227	4.2473	30.407	106.78	224.57	478.96	667.98	1004.4	1305	1760.9	2191.6	2727.9	3139.2	3688.4	4217.1	4837.9	5256.6	6013.8	6202.5	6654.9	7118	7603	7956.3	8552.3	8899.9	9106.6	9533.1	9812.8	10151	10856	11041	11091	11148	11241	11348	11503	11731	11536	11553	11788	11703	11869	11901	11829	11886
33.16	12.444	0	1.0443	0	0	0	0	0	7.2167	52.288	127.65	253.61	448.84	645.65	955.64	1107.7	1428.3	1682.2	1941	2180.5	2404.2	2841.9	2974	3280.9	3494.8	3784	4022	4234.8	4324.9	4540.7	4666	4926.8	5109.7	5210.5	5268.6	5232.2	5117.5	5346.2	5486	5562.6	5780	5654.1	5584.5	5634	5532.3	5461.3	5594.8	5640.8	5711.8
0	0	2.1403	11.051	3.1277	8.5854	0.047568	23.733	22.042	15.927	47.146	146.21	239.51	321.6	482.46	608.44	835.35	990.83	1051.2	1252.2	1438	1601.7	1804.1	2061.4	2216.6	2296	2468.1	2609.3	2850.9	2993.7	3149.9	3289.5	3416.4	3550.7	3648.4	3712.6	3897.3	4010.2	4111.4	4106.9	4298.7	4368	4419.7	4496	4549.7	4614.4	4525.5	4449.7	4608.1	4680
0	0	0	23.892	59.589	62.893	105.98	243	411.26	577.73	896.58	1275	1593.9	1973.4	2437.6	2729.8	3225.2	3932.2	4376.1	4693.4	5401.2	5578.2	5652.8	5847.2	6221.3	6282.4	6621.6	6821.9	6996.8	7110.6	7118.6	7653.2	7660.7	7880	7707.4	7997.8	8259.8	8288.1	8261.3	8526	8210.4	8212	8406.9	8467.9	8420.5	8804	8479.4	8522.8	8712.1	8729
0	0.01838	0	5.8195	43.113	83.626	6.6482	222.02	345.92	495.74	571.87	1244.7	1168	1744	1768.2	2669.7	2885.9	3284.8	3601.8	3799.9	4466.9	5161.8	5614.1	6243.5	5371.9	6785.7	7119.9	7221	7667.2	7709.3	8070.8	8491.1	8678.2	8887.6	9042.7	9092.8	8001.9	8571.8	9292.4	8959.5	9114.3	9324.4	9444.4	9454.4	9513.9	9576.6	9631.1	9766.8	9593.5	9415.3
0.088381	6.3174	0	0.11221	0	2.6699	0	0.78382	0	41.148	97.434	180.72	295.7	482.51	667.19	847.28	1068.4	1175.2	1587.3	1845.2	2088.6	2212	2508.8	2740.9	3087.7	3177.7	3199.8	3551.7	3649.7	3783.3	3823.3	4020.6	4066.3	4188.7	4401.2	4424	4602.4	4617.8	4730.9	4818.2	4864.5	4737.9	4990.1	4913.2	4995.2	4945.5	4925.6	4911.3	5071.5	5047.5
8.8106	0	0	0	0	0	23.257	101.66	213.37	359.04	544.6	766.7	1066.3	1320.4	2092.7	2293.8	2145.8	2778.6	3269	3646.7	4239	4310.2	5108	5447.6	5835.3	6187.9	6531.8	6971.9	7240.3	7651.9	7813.9	8025.8	8227.8	8544.6	8607.8	8703.8	8977.3	8919.7	9093.6	9123.4	9379.5	9521.8	9601.8	9559.8	9627.4	9521.2	9386.8	9692.2	9708.1	9403.2
0	0	10.862	30.149	1.4874	62.265	31.297	53.775	106.52	205.95	373.9	598.7	893.44	1194.3	1412.4	1738.4	2067.2	2307	2352.8	2649.2	2630.5	3341.7	3548.4	3768.3	4010.7	4112.1	4482.7	4648.1	4788.6	5006.5	5126.5	5181.9	5255.7	5458.2	5503.9	5644.1	5797.5	5892	6007.1	6013.2	6108.6	6334.5	6329.5	6310.9	6484.6	6543.1	6464	6593.1	6687.5	6656.8
13.846	17.204	0	0	4.4235	0	0	0	0	0	19.212	67.893	145.77	204.5	306.37	452.8	612.51	767.15	967.11	1125	1321.2	1528.7	1639.4	1847.8	1914	2080.1	2200	2407	2583.3	2607.2	2736.5	2753.6	2914.3	3057.6	3122.4	3235.3	3368.9	3430.8	3472	3530	3591	3717.9	3698.9	3549.3	3629.2	3664.9	3587.2	3632.8	3683.6	3554.8
0	0	0	0	36.677	106.36	206.24	337.85	495.44	707.45	922.22	1197.6	1477.3	1782.6	2025.9	2227.2	2632.8	2977.4	3230	3424.6	3797.9	3945.3	4242.6	4555.5	4765.2	4876.6	5120	5362.4	5354	5559.2	5657	5726.9	5828.8	6076.1	6015.8	6247	6296.1	6254.1	6230.3	6722.8	6650.4	6837.2	6863.6	6875	6998.1	6745.7	7026.5	6952.5	7037.2	7009.9
0	0	0	16.332	29.719	57.908	100.26	193.65	267.77	407.88	572.46	791.85	1006.2	1306.1	1564.4	1883.2	2063.9	2287.2	2491.1	2712.2	2868.4	3040.1	3210.2	3410.9	3489.2	3606.9	3596.7	3810.4	3949.8	4112.4	4135.3	4256.3	4357.5	4281.9	4433.1	4509.8	4424.3	4605.9	4732.4	4789	4849.3	4768.3	4840.8	5002.5	4959.8	4992.7	4912.2	4698.6	4781.3	4884.8
0	0	0	0	2.8199	0.59033	8.3693	49.604	123.11	222.94	379.78	564.87	789.63	1116.1	1461.9	1779	2217.4	2631.7	3101.7	3811.5	4369.3	4764.3	5003.4	5502.1	6066.4	6334.3	6714.1	7105.6	7395.7	7207.1	7476.8	7673.4	7897	8244.2	8333.9	8574.3	8732.1	8845.5	8939.5	9033.9	8997.8	9202	9306.7	9270.9	9390.5	9467.9	9496	9453.1	9534.2	9372.4
0	0	0	0	10.479	0.39354	13.505	69.786	187.66	342.83	616.86	858.51	1258.6	1620.7	2080.1	2425	2947.7	3303.8	3879.4	4166.9	4740.9	5072.7	5379.1	5941.1	5986.5	6217.5	6457.4	6552	6897.6	7029.3	7218.5	7330.1	7590	7456.2	7418.9	7562.4	7589.4	7463.8	7518	7806.7	7700.8	8036.3	7714.5	7995.4	8148.6	7897.2	7859.7	7869.7	7997.9	8089.6
0	0	0	21.204	1.7184	0.60984	0	0	0.0022018	35.454	89.916	178.76	312.58	511.08	759.8	1178.9	1476.2	1949.4	2270.7	2753.6	3176.1	3609.5	4061	4361.2	4855.3	5153.3	5657.1	6050.9	6658.5	6845.8	7230.1	7383.6	7742.8	7922.3	8158.4	8459.6	8273	8591.8	8685.6	8955.6	9130.9	9411	9460.1	9476.6	9477.9	9585.2	9722.1	9618	9608.9	9740
0	1.8715	1.515	3.522	0	7.4328	0	14.296	40.924	164.48	366.92	782.49	1209.7	1686.1	1691.3	2139.9	2647	3198.1	3576.6	4039.2	4521.6	4957.5	5170.4	5503.1	5838.1	6150.6	6277.8	6614.5	6781.9	6948.7	7254.5	7324.2	7542.1	7553.9	7695.7	7895.6	8027	8241.5	8354.9	8239.9	8382.4	8540.8	8577.4	8426.3	8785.1	8497.8	8683.2	8735.8	8823.1	8730.8
0	3.4359	0	9.4564	40.24	0.49533	0	0	31.849	78.313	163.57	236.9	378.83	726.24	908.97	1026.9	1546.9	1616.1	2036.7	2320.2	2690	3029	3231.3	3557	3704	3879.6	4046.5	4307	4484	4751.2	5028.4	5111.2	5486.5	5596.5	5790.3	6169.8	6098.1	6240.3	6193.3	6218	6409	6413	6599.9	6668.6	6677.1	6734.1	6767.1	6850.4	6776.8	6649.8
0	0	3.169	0	7.0022	34.663	0	0	0	44.967	104.8	234.39	359.29	514.79	696	914.76	1055.5	1401.8	1427.8	1655.4	1894.6	1940.2	2111.2	2204.2	2333.2	2411.3	2442.2	2480.5	2578.7	2712.6	2715.4	2661.2	2794.7	2797.2	2814.6	2833.6	2871.5	2934.2	2960	2935.6	2991.8	3018.2	3031.8	2950.7	3000.2	3022.1	3002.4	3018.9	3114.1	3083.9
0	0	4.2321	0	7.4823	8.1687	21.415	67.746	153.42	309.18	516.44	779.38	1065.2	1403.9	1710.8	2074.8	2497.1	2860.8	3095.6	3372.4	3888.5	4359.3	4586.9	5185.7	5532.5	5674.4	6188.2	6542.3	6669.8	7050.2	7251.3	7575.4	7726	7628.3	7900.7	8381.7	8186.8	8907.3	8611.3	8677.6	8971.7	8672.2	8990	8851.6	9570.7	9547.4	9455.1	8927.9	9518.7	9123
0	9.012	0	8.4388	11.889	33.346	36.24	42.394	43.788	126.39	208.42	300.53	400.22	621.87	774.96	1032.3	1206.7	1554.8	1802.7	2009	2450.1	2710.6	3060.7	3291.5	3553.5	3755.4	3935.2	4283.2	4538	4602.3	4791.2	4688.7	5276.6	5228.4	5358.6	5392.1	5435.8	5510.5	5663.3	5713.3	5625	5722.1	5653	5814	5693.9	5859.4	5915.1	5865.1	5792.4	5910.4
0	0	41.579	48.261	9.9535	47.999	45.694	101.81	283.43	249.69	334.7	571.98	819.21	890.65	1243.5	1291.6	1556.2	1759.3	1944.5	2175.7	2440.1	2347.2	2753.3	3076.1	2689.3	3064.2	3191.2	3362.5	3580.4	3544.3	3661.7	3649.3	3695.6	3740.9	3734.7	3662.9	3749.9	3851.7	4016.3	3902	3964.2	3929	3965.3	4055.1	4114.6	4026.5	4062.4	4102	4071	3971
0	0	0	0	0.039499	12.725	19.057	66.841	161.92	322.19	588	897.09	1301.2	1753.3	2252.5	2599.7	3305.3	3884.5	4524.7	4879	5524.2	6060.3	7060.9	7421.3	7415.7	7262.1	7912.2	7976.3	8457.2	8871.6	9045	9223.2	9578.1	9800.7	10298	10775	10591	11392	11333	12008	12287	11854	11552	11622	11825	11982	12049	12015	11908	12106
0	0	0	0	0	16.665	32.072	59.927	112.12	211.48	310.49	470.24	659.15	893.24	1150.7	1399.2	1712	2140	2370.4	2715.6	2969.9	3201.2	3498	3227.5	3165.2	3720.1	3818.4	4016.9	4269.6	4461.3	4675.7	5661.4	5919.9	6148.3	6305.8	6598.3	6699.2	6665.5	6760.7	6875.1	6941.9	6971.6	7079.4	7228.7	7305.6	7367.8	7266.2	7326.8	7379.4	7386.8
0	0	23.738	0	31.183	43.548	0	11.462	11.8	157.4	309.21	577.73	1021.5	1495.4	2013.7	2650.3	3156.3	3734.3	4761.6	5453.8	6117.1	6710.3	7179.7	7642.1	8647.8	8753.6	9039.9	9319.6	9631.6	9761.1	10235	10469	10738	10822	11240	11723	11797	11554	11866	11832	12460	12669	12668	12716	12403	12827	12835	13083	13145	13207
0	0	0	4.1534	10.642	13.324	50.873	89.86	178.9	374.5	580.59	782.28	1102.9	1369.8	1773.5	2114.6	2503.3	2952.5	3340.3	3767.9	4028.3	4509.4	4923.2	5166.8	5593.2	5879.3	5965.9	6394.9	6566.7	6881.8	7082.2	7092.3	7558.8	7467.1	7667.7	7760.5	8322.8	8962.8	9064.1	9086.2	9227.2	9369.5	9400	9456.9	8403.3	8408.9	8515.2	8388.6	8349.3	8392.8
0	15.844	6.1854	5.0597	0	6.984	0	38.631	121.59	217.72	395.91	611.77	868.31	1179.7	1509.8	1800.1	2177.5	2474.7	2808.2	3194.5	3459.6	3721.4	4012.5	4316	4688.5	4816.7	5168	5397	5540.5	5840.6	5811.1	5773.1	6028.4	6246.8	6164.5	6254.2	6576.2	6549.9	6704.8	6745.4	6778.4	6838.4	6933.6	6997.7	7132.1	7090.2	7111.7	7214.7	7272.8	7326.9
0	0	0	0.45162	1.4029	14.068	17.911	56.443	214.19	497.2	738.26	1169.7	1828.5	2294.3	2959.2	3473.6	4240.4	4667.6	5270.1	6124.5	6741.6	7146.5	7590.5	8183.9	9000.3	9159.7	10070	10315	10663	11599	11580	11881	12382	11901	12133	12089	12180	12247	12450	12426	12710	12653	12681	13063	12906	13328	12982	13125	13191	13246
0	0	9.5918	3.2225	5.8663	3.8051	0	0	0	29.596	63.079	179.33	366.74	564.53	822.64	1108.8	1472	1781.6	2407.7	2849.9	3202.8	3981.2	4271.4	4823.8	5180.9	5554.3	6100.3	6475.7	6930.7	6926.3	7517.7	7706.2	7961.5	8359.9	8514	8503.6	8805.7	9018.1	9121.1	9349.9	9571.3	9577.2	9634.6	9715.7	9678.4	9680.4	9822.8	9846.8	10028	9826
0	2.2402	2.0323	0	6.1694	8.21	5.7257	23.847	50.769	93.106	173.15	386.15	618.66	929.54	1355.6	1879.5	2677.8	2845.7	3432.7	4116.3	4398.4	3973.5	4280.6	4401	4569.9	4647.7	4611.5	4966.1	5065.3	5161.8	5587.4	5445.7	5498.2	5566.5	6075.1	6053	6197	5940.9	6217.6	6236.7	6352.5	6277.2	6333.9	6277.6	6382.6	6557.6	6528.5	6735.4	6811.7	6650.5
0	5.2155	17.082	6.5474	2.285	8.0132	13.002	99.536	183.71	343.84	588.12	841.54	1411.1	1495.6	1952.9	2081	2563.1	2909.4	3175.7	3049.5	3510.7	3677.1	3859.6	3969.8	4427.3	4591.5	4882.5	5261.2	5308.6	5597.7	5636.4	5662.4	5516.9	5753.4	6031.1	5967.1	6188.1	6267.2	6326.2	6362.1	6513.4	6516.5	6644	6431.4	6726.6	6644.7	6628.7	6483.7	6664.1	6542.6
0	0	0	0	22.426	107.99	111.81	199.2	273.81	359.63	439.79	577.55	748.56	961.11	1148.4	1401.4	1802.9	2147.2	2421.5	2763	3122	3451.4	3656.8	4174.3	4749.4	4735	5094.8	5287.5	5715.7	5899.1	6355.9	6408.4	6498.5	7032.9	7287	7495.6	7613.1	7736.8	7811.5	7924.7	8107.1	8080.8	8133.5	8024.6	8003.6	8046.5	8222	7959.7	8219.9	8425.9
0	0	0	59.035	76.619	110.79	105.44	133.69	161.44	137.68	394.58	538.56	685.15	1683.4	1971.6	2462.5	2760.9	2999.3	3521.6	4100.8	4585.3	4915.6	5246.1	5353.6	5842.4	6177.3	6644.9	6609.4	6742.6	7024.8	7626.7	7487.7	6664.3	6610.8	6836.8	7072.4	7030.8	7354.6	7297.9	7277.2	7374	7353.7	7522.4	7470.9	7608.9	7495.6	7689.1	7722.5	8063.8	8099.5
0	0.625	0.31439	0	4.6003	0.76485	4.8733	46.407	113.81	220.6	334.78	556.68	804.96	1111.9	1402.6	1606.6	1792	2080	2369.8	2699.2	2990.5	3218.9	3521.2	3778.4	4091.9	4181.3	4576.4	4809.6	4985.1	5299	5601.1	5601.2	5828.7	6135.3	6205.7	6520.6	6656	6766	6737.7	6972.9	7224.1	7323.4	7386.9	7300.7	7561	7843.4	7509.8	7588	7577.5	7630.6
0	0	0	6.0356	12.497	17.157	19.443	85.912	195.68	317.47	458.44	668.58	859.23	1079.3	1291.7	1523.5	1773.7	2073.5	2302.8	2475	2955.9	3274	3476.5	3380	3771.7	3980	4150.7	5384.4	4599.9	4908.5	5106.6	5332.3	5339.8	5493.8	5680.5	5959.1	6081.6	6278.8	6328.3	6446.7	6565.6	6549.6	6694.8	6772	6839	6800.4	6791	6953.4	7062.8	7171.1
1.0557	0.37791	0	0	0	10.955	12.789	14.956	109.61	260.6	448.82	721.81	1072.6	1494.9	1968.3	2583.1	3141.6	3587.5	4254	4617.6	5298.3	5965.4	6373.9	6213.6	7602.9	7678	7798.8	8169.3	8757.8	9351.8	9284.9	9893.1	10341	10657	11143	11524	11529	11625	11978	11582	12334	12160	12393	12422	12384	12467	12483	12432	12179	12374
0	0	2.35	4.3347	3.7413	0	14.03	90.409	214.21	446.26	752.05	1155.8	1749.9	2326.6	2915.8	3607	4224.4	4897.1	5425.9	6110.2	6820.5	7398.6	7855.9	8627.4	8930.6	9314.1	9922.7	10256	10658	11479	10451	11561	12002	11744	12288	12561	12630	12992	13090	13071	13379	13353	13279	13424	13528	13603	13606	13197	13182	13641
0	0	4.9338	2.6449	8.5747	17.014	0	6.8867	52.26	156.32	298.99	498.22	745.61	1065.6	1391.4	1743.4	2171.5	2732.9	3062.4	3579.7	4068.5	4575.8	5052.5	5314.1	6059.5	6492	6966.6	7445.2	7675.7	8248.6	8304.7	8696.8	9121.4	9377.3	9550.1	9767	9837.1	10001	10087	10244	10334	10531	10743	10709	10628	10752	10978	10844	10890	10957
30.215	11.815	0	15.818	0	0	0	0	2.8906	4.7602	59.3	181.26	240.25	364.19	563.62	737.54	912	1255.1	1309.7	1599	1770.1	2040.9	2207.4	2398.6	2727.7	2965.7	3016.4	3237.7	3331.8	3805.1	3791.5	4052	4218.4	4351.4	4376.1	4676.1	4785.9	4771.2	4857.4	5015.7	5259.4	5237.7	5032.4	5289.3	5127.4	5200.8	5196.9	5313.2	5324.1	5277.4
0	0	0	7.5748	10.635	4.4022	37.93	58.362	146.24	313.28	403.86	661.46	903.78	1320.7	1879	2191	2588	2725.4	3736.5	4244.4	4434.3	4901.8	5215	5416.7	5851.2	6300.8	6794.1	7210	7018.7	7461.7	7647.2	6521.5	6942	7054.4	7294.3	7386.2	7544.3	7796.3	8064.1	7987.9	7892.2	8119.2	7994.5	8202	8287.1	8302	8377.1	8299.9	8385.5	8424.5
0	0	0	26.145	23.943	11.141	16.898	52.973	87.212	148.12	243.01	404.16	564.92	794.65	991.69	1255.3	1530	1816.7	1989.1	2459.6	2410.3	2935.8	3316.8	3645.3	3975	4292.1	4682.1	4914.2	5180.1	5342.7	5734	5713.2	5905.4	5720.3	5829.9	6673.6	6306.5	6898.3	6916.1	6903.8	6836.3	7108.1	7019.7	7062.6	7803.9	7194.6	7166.2	7117.2	7161.3	7308.1
0	0	0	7.8016	0	1.3517	14.87	71.565	148.43	255.66	437.75	647.1	965.1	1228.9	1578.2	1996.7	2280.4	2891.1	3232.7	3854.2	3827.4	4113.7	3861.3	4530.1	4777	5140.5	5598.8	5686.7	5761.8	6124.8	6084.3	6506.1	6654.4	6911.9	6884	7028.3	7038	7370.9	7358.7	7298.5	7104	7153.3	7476.2	7391	7102.2	7148.2	7353.6	7405.8	7422.6	7262.9
0	19.192	32.692	4.7352	0	0	0	31.904	45.609	75.757	120.33	254.64	350.22	459.8	497.11	679.81	853.84	1027	1208.3	1366.9	1474.7	1638.6	1800.2	1972.9	2140	2247.2	2418	2590.2	2746.3	2975.4	3950.7	3283.4	3409.4	3494.6	3566.7	3715.5	3842.8	3986.6	3944.8	4039.1	4143.3	4235.1	4259.9	4406.3	4487.3	4447.4	4595.1	4532.1	4560.7	4617.1
0	0	0	301.92	0	93.399	105.3	281.98	417.43	732.17	984.14	1369.2	1789.2	2284	2799	3275.9	2849.9	3263	3666.5	4262.1	4466.7	4639.8	4967.2	5429.6	5609.1	5793.2	5943.5	6158.4	6371.4	6342.5	6382.2	6588.3	6716.6	6753.4	6690.4	6932.4	7077.6	7161	7117.7	7379.6	7408.1	7513.6	7265.2	7442.7	7475.3	7614.9	7509.5	7815.7	7895.7	7980.3
0	0	0	0	3.9494	11.139	25.877	37.976	50.365	88.796	172.51	291.71	448.46	676.88	811.86	1050.9	1346.9	1649.5	1863.6	2202	2464.5	2740.1	3030.3	3330.4	3567.8	3732.1	3953	4147	4336.3	4421.8	4531.1	4624.7	4794.2	4930.9	4918.2	5188	5162.7	5253.2	5443.3	5434.9	5511.8	5497	5489.3	5484.7	5579.9	5632.9	5697.6	5692.1	5729.7	5778.4
13.247	42.6	0	0	0.89155	0	0	0	0	0	53.104	140.78	283.77	469.56	682.46	950.25	1086	1354.2	1679.7	2035	2411.7	2729.8	3052.5	3277.8	3722.4	3939.6	4317	4379.5	4909.6	5166.4	5491.9	5711.2	6004.4	6085.8	6340.8	6381.1	6508.9	6643.5	6718.2	6766.9	6941.1	6946.4	6948.8	6986.5	7148.2	7240.3	7327.1	7279	7166.5	7139.1
0	0	0	0	3.1387	10.498	24.296	46.008	86.02	163.51	265.91	405.13	636.76	712.85	1107.9	1445.1	1787.3	1889.7	2201.7	2550.9	3225.2	3387.1	4257	4263.6	5010.2	4980.7	5298.1	5604.3	6881.1	6368.5	7468.7	7605.7	7792.8	7976	8348.6	8590.5	8580.7	8826.9	8996.6	8770.3	9202.4	9292.4	9412.7	9258	9526.6	9435.3	9465.5	9258	9295.8	9355.9
0	0.58863	18.698	11.194	7.4008	7.4445	5.4399	42.47	50.446	91.608	163.84	261.32	350.01	503.63	693.1	844.66	1162.5	1374.9	1701.7	1852.9	2237.6	2550.7	2574.6	3091.4	3228.9	3363.3	3556.4	3615.7	4065.9	4137	4223.3	4307.9	4234.7	4371.1	4701.3	4926.2	4975.7	4907.5	4971.2	5008.1	4954	5202	5200.7	5149	5258.3	5329.3	5371.1	5441.3	5577.3	5532.7
0	0	0	0	33.191	71.803	75.835	107.39	127.02	214.6	365.69	218.75	273.29	351.43	424.89	479.71	486.1	626.57	679.73	735.08	758.63	831.76	997.77	925.83	1051.5	1164.7	1289.1	1400.2	1519.7	1619.8	1650.4	1751.1	1887.5	1893.2	1998	2033.4	2095	2215.1	2210.5	2255	2303.4	2286.8	2376.2	2378.9	2415.3	2394.7	2455.9	2446.5	2492.2	2505
0	0	0	0	22.181	35.283	81.862	137.02	252.88	336.95	515.24	654.12	879.62	1029.8	1280.9	1468.1	1657.8	1869.2	2046	2299.6	2488.9	2774.4	2914	3433.1	3641.8	3331.8	3541.3	3722.8	3783.8	3737.4	3885.5	4116.8	4341.2	4300.8	4395.4	4462.9	4467.3	4547.7	4622.6	4456.6	4713.6	4709.6	4694.6	4767.4	4845.2	4820.4	4854.8	4819.6	4892.7	4892.2
0	0	0	0	21.498	17.793	33.87	72.594	170.13	343.28	558.9	834.04	1165.1	1384.1	1848.2	2336.2	2571.1	2971.1	3214.7	3763	3960.1	4254.6	4679.6	4941.2	5259.2	5592.2	5748.3	5814.3	6055.1	6245.7	6431.1	6496.8	6994.5	7097.8	6979.9	7222.3	7173.2	7376	7626.1	7495.8	7660	7814.6	7654.2	7888.4	7922.6	7949.1	7940.7	7947.2	7927.2	8005.5
0	0	0	26.869	122.59	151.02	209.19	383.11	392.57	513.04	637.85	769.31	970.8	1096.5	1304.7	1342.5	1711.9	2085.8	2004.4	2303.1	2649.5	2960.4	2815.2	3088.9	3267.4	3645.1	3687.5	3787.7	3955	3955.7	4515.9	4631.8	4511.2	4442.4	4547.3	4432.7	4726.5	4847.8	4733.9	4859.6	4768.7	4848.6	4892.1	4881.2	5044.3	5027.1	4900.2	5068.8	5348.5	5327
0.34555	0	0	1.0365	0.32351	0.23036	21.158	49.19	106.81	200.14	350.23	563.81	895.33	1260.4	1689.8	2103.3	2498.8	2941.8	3531.7	3884.8	4369.5	4766.6	5147.7	5732.9	5938.5	6751.8	6968.5	7438.2	7893.6	8025.9	8545.6	8700.7	9100.1	9478.8	9519.8	9975.8	10009	10098	10294	10402	10545	10468	10697	10615	10815	10836	10840	10742	10686	10755
0	0	4.8594	3.826	8.7108	9.0683	6.0666	14.88	50.681	99.707	173.11	285.6	422.28	555.78	680.83	778.44	1014.6	1160.9	1357.1	1497.1	1547.1	1725.9	2205.9	2007.9	2125.5	2321.2	2406.4	2566	2759	2813.9	2955.6	2905.4	3095.2	3153.9	3164.5	3149	3383.1	3361.5	3482.7	3335	3519	3582.9	3587.2	3580.1	3689.7	3736.3	3805.4	3716.8	3678.4	3684.5
0	0	0	2.8562	0	0	54.502	171.49	377.66	616.31	887.66	1291.1	1691.4	2178.3	2644.4	3295.7	3789.1	4499.9	4800	5364.7	5853.9	6481.7	7015.9	7174.5	7371.8	7656.8	8311.4	8440.6	8637.3	8775	9054.6	9328	9619.3	9672.5	9828.8	10017	10281	10285	10267	10485	10633	10815	10965	11281	11134	11578	11760	11379	11501	11603
54.73	59.753	53.366	0	0	0	0	0	0	59.953	164.12	346.64	553.17	865.9	1169	1452.8	1773.8	2133.7	2492.8	2813.4	3174	3506.1	3806.3	4057.6	4379.3	4660	4834.8	5062.3	5245.8	5542	5670.9	5745.4	5902.1	6044.6	6240.1	6357.5	6468.3	6565.4	6582	6767.5	6788	6733.8	6860.1	6896.3	6916.3	6905.8	6918.7	7091.6	7064.6	7041.1
0	8.5498	48.583	33.582	11.394	0	14.626	69.483	145.55	365.29	569.4	893.75	1431.4	1893.7	2327.7	2986.4	3531.4	4149.8	4837.2	5522	6271.8	6848	7657	8064.4	8805.3	9052.2	9590.6	10019	10488	10773	11208	11295	11476	11893	12180	12523	12806	12913	12949	12994	12981	13145	13354	13312	13065	13341	13266	13346	13126	13015
0	0	26.412	52.837	24.457	0	9.2576	102.11	151.95	352.97	573.68	902.71	1206.1	1560.9	1821	2172.6	2949.8	3599.2	4186.7	4254	5800.9	6397.3	7164.2	7808.7	8585.4	8018	8461.6	8885.7	9339.7	10428	10673	11039	11523	11929	12151	12421	12689	12922	13171	13392	13283	13537	13530	13863	14071	13843	13871	13726	13892	13972
21.522	20.939	27.737	0	2.1589	0	0	0	27.993	118.41	277.46	520.65	943.03	1337.8	1869.7	2206	2751.7	3268	3795.9	4569.7	5044.3	5274.2	6174.2	6636.3	7100.8	8084.8	7910.8	9134.3	9690.6	10322	10655	10801	11128	11364	11556	11654	11903	11740	11825	11885	12031	12069	12125	12026	12125	12123	11944	11895	12254	12256
0	0	0	19.143	58.79	85.186	111.74	192.84	250.47	364.08	566.08	774.97	1063.6	1528.2	1393.3	1707.1	1920.7	2193	2570.4	2840	3234.2	3408.9	3630.1	3856.2	4085.2	4276.5	4434.8	4721.1	4782.6	4980.1	5204.1	5340.4	5556.4	5680.3	5729.7	6047.2	6097.1	6119	6153.3	6478.7	6503	6578.2	6759.3	6746.7	6904.3	6967.7	7190.3	7128.3	7095.6	7129.8
0	0	23.499	16.289	49.092	32.711	48.439	192.87	264.9	483.11	777.46	1109.2	1504.6	2022.2	2479.8	3068.1	3701.1	4283.7	4972	5508.7	6161.9	6651.7	7126.3	7508.8	8131.1	8488.6	8823.4	8984.5	9386.4	9444.4	9736.8	9936.8	10162	10454	10659	10742	9960.9	9547.4	11286	9896.5	10669	10993	11132	10940	11124	11560	11507	11612	11619	11721
0.92947	0	0	0	3.5928	0	11.801	47.451	127.21	258.77	409	603.59	864.93	1277.5	1505.7	1968.4	2284.2	2574.1	3006.2	3346.9	3423.7	3768.7	4184.6	4341.6	5044.7	4314.2	5385.7	5028.4	5917.8	5121.6	6030.5	5494.5	6264.6	6466.3	6660.9	6704	6841.6	7021.6	7104.9	7090.8	7301.9	7275.5	7437.6	7363.2	7458	7508.4	7498.9	7338.1	7363.1	7559.7
0	22.134	0	0	22.64	81.929	44.917	24.11	106.47	145.81	187.7	493.37	585.03	949.28	1294.5	1622.6	2025.6	2371.6	2656.8	3166.2	3516.8	3952.5	4285.4	4626.2	4913.9	5321.7	5409.6	6175.4	6513.9	5710.9	7011.6	6038.7	7357.4	7803.7	7969.1	7521.1	8229	8431.8	8094.1	8368	8502.5	8978.3	8685.8	8592.7	8656.7	8726.8	8741.9	8958.4	8762.2	9045.5
0	0	0	23.257	92.17	80.514	136.8	223.32	330.48	627.68	869.72	1241.3	1672	2023.3	2303.7	2957	3244.2	3894.8	3139.4	4400.2	3665.7	5094.4	4237.6	4360.5	4502.7	4906.4	4968.8	5276.6	5406.6	5584.1	5663.7	5751.1	5827.8	6023.8	6073.8	6199.8	6467	6545.5	6462	6559.6	6535.4	6698.3	6818.8	6664.8	6673	6776.3	6795.7	6686.5	6735	6752.5
8.5639	0	1.9785	0	0	4.1581	6.4364	51.546	127.28	235.79	377.73	639.83	881.01	1252.6	1421.9	1736.3	2039.8	2463.1	2766.9	2961.2	3260	3268.4	3622.3	3844.5	4337.9	4525.9	4783.9	4809.3	5468.1	5137.5	5746.3	5948.9	5449	5516.4	5604.9	5782.9	5872.5	5970.4	6117.7	6121.3	6186.8	6347	6296.9	6382.7	6335.1	6454	6562.8	6553.2	6459	6508.3
0	0	0	103.69	46.432	321.96	483.01	586.95	695.99	829.99	980.06	1212	1661.9	2202.7	2690.7	2914	3541.7	4478.6	5284.2	5566.1	6448.2	6755.4	7443.8	8051.4	8772.1	8752.5	9059.9	9395.8	9984.3	9788.9	10530	10481	11213	11507	11204	11245	11370	11901	11668	11797	12088	11782	12221	11884	11980	11937	11930	11826	11873	11670
15.146	0	0	0.4735	7.3764	21.064	11.544	14.646	22.421	34.468	93.849	158.23	233.81	418.97	613.17	841.89	1041.2	1209.3	1341.1	1576.3	1831.6	2000.3	2285.7	2406.6	2649.6	2878.9	3060.3	3222.1	3526.4	3636.9	3849.7	4020.7	4251.6	4292.2	4399.4	4549.5	4489.2	4401.3	4480	4609	4592	4677.3	4693.8	4755.6	4762.7	4781.9	4787.2	4749.7	4643.2	4740.2
5.9294	0	3.5326	0	0	1.964	3.7114	51.771	151.25	271.84	456.76	674.39	959.97	1246.9	1512	1823.9	2108	2423.1	2822.8	3121.6	3484.3	3886.9	4236.1	4457.3	4862.3	5253.9	5400.5	5990.1	6224.2	6375.7	6813.4	7034.6	7210.7	7295.6	7544.8	8047	8308.6	8034.3	8227.3	8372.2	8476	8557.2	8715.1	8720.8	8486.9	8640.9	8701.8	8820.1	8910.2	8797
0	0	11.362	0	75.537	85.349	76.377	123.85	173.88	314.18	415.74	625.74	788.13	1213.3	1551.4	2055	2665.3	3165.4	3710.1	4190.3	3849.2	5403.8	5280.8	6067.5	6529.5	6186.3	6689.8	6684.2	7203.4	7323	7714.7	7799	8284.7	8500.8	8437	9030.4	9027.6	8777.2	9158	9119.4	9268.3	9220.5	9438.8	9235.4	9391.1	9232.9	9350.8	9488.5	9393.2	9569.3
0	0	0	34.653	0	65.133	63.103	46.141	181.94	506.57	793.01	1074.2	1479.2	1914.3	2352	2329.5	3593.5	3327.4	3841.7	4369.3	4935.3	5360.1	5831.5	6159.8	6598.1	7014.3	7376	7723.4	8216.5	8607.8	8857.2	9136.7	9580.2	9811.9	10124	10561	10814	10831	11359	11562	11666	11788	11847	11604	12028	11957	11951	12078	12285	12060
37.482	76.774	82.743	82.92	0	0	0	0	29.196	204.82	476.99	764.44	1013	1545.9	1990.5	2260.7	2834.4	2882.1	3799.2	3689.1	4393.9	4389.7	5131.4	5376.4	4736.6	5535.6	5837	6346.9	6654.5	6292.2	6914.8	7128.5	7615.1	7937.6	8146.6	8410	8168.3	8579.8	8513.2	8490.2	8557.9	8603.3	9128.8	9014.5	8866.5	8907.6	8620.1	8739.4	8854.1	8830.6
0	1.7479	0	14.5	2.6923	0	0	0	0	0	0	0	27.397	83.487	209.23	320.12	505.49	752.16	986.46	1364.1	1574.1	2034.1	2325.9	2696.2	3092.7	3274.5	3561.4	3909.5	4183.6	4396.8	4698.3	4848.7	5057.6	5360.2	5492.6	5641	5849.7	6032.4	6000.2	6103.4	6121.4	6367.7	6362.7	6560.5	6613.7	6549.9	6741.1	6789.6	6811.4	6697.5
0	0	0	24.228	154.07	247.39	293.96	388.13	404.15	484.63	560.05	671.6	762.46	847.64	1031.3	1323.7	1469.5	1807.1	1983.1	2229.9	2432.6	2715.9	3036.9	3272.3	3397	3634.1	3851.9	4103.6	4466.9	5573.3	4640.6	4600.4	4813.3	4929	5156.5	5310.5	5403.2	5414.6	5431.9	5766.5	5780.1	5899.5	5953.3	5850.7	5944.6	6020.4	5934.8	6010.7	6016.3	5957.6
52.654	58.197	57.497	31.717	0	0	0	0	49.866	197.16	476.7	909.47	1496	2038.3	2630.7	3043.9	4079.3	4647.7	5342.2	5648.2	6620.8	7533.6	8107	8488.7	9117.9	9310.7	9918.2	10079	10580	10933	11295	11395	11757	12084	12257	12549	12586	12869	12818	13088	12836	13024	13121	13289	13253	13283	13452	13414	13252	13280
0	3.6174	4.3574	8.8512	23.286	0.82361	0	15.492	21.495	47.895	110.24	166.93	238.95	358.89	551.87	759.17	1065.5	1361	1696.2	2040.9	2404.1	2814.6	3243.5	3636.4	3875.3	4264	4726.9	5059.7	5358.7	5711.7	5942.7	6286.7	6517.9	6654.2	6921.7	7089.2	7160.9	7417.8	7478.4	7473.5	7695.5	7920	7650.6	7745.9	7976.5	7883	7904.9	7828.7	7813.7	7804.5
38.486	27.052	20.243	0	0	35.075	28.624	83.367	143.61	262.7	122.06	353.29	933.97	1210.5	1682.1	1945.6	2363.6	2720.7	3147.7	3470.6	3769.2	4186.6	4408.4	4611.8	4997.5	5312.6	5295.4	5492.8	5776.3	5808.5	5954.1	5969.8	6400.6	6249.2	6462.4	6610.7	6626.9	6666.8	6980.2	6945	6638.4	6636.5	6963	7289.9	7323.9	7190.4	6709.1	6696.1	6641.9	6513.4
0	3.9752	14.32	5.439	0	0	0	11.679	60.444	210.23	458	519.95	894.88	1259.5	1666.4	2184.4	2699.8	3323.6	3602.6	4298.9	4889.8	5424.3	5866.4	6288.6	6872.8	7299.5	7629	8074.8	8349.1	8638.7	9169.6	9372.2	9903.8	10275	10473	10682	10817	10955	11169	11079	11135	11268	11481	11358	11358	11412	11575	11505	11591	11746
3.0444	3.913	3.1673	2.2276	0	0.58849	0	0	0	34.652	86.367	164.09	253.53	340.93	478.35	621.05	774.81	947.4	979.98	1234.9	1354.5	1572.3	1646.1	1874	1914.6	1995	2140.9	2298.4	2434.2	2588.5	2613.6	2661.5	2855.8	2890.2	3042.6	3132.8	3035.2	3004.9	3094.2	3082.4	3047.3	3016.7	3010.3	3016.9	3077.8	3178.4	3191.6	3301.4	3249.2	3307.3
0	0	0	0	38.871	42.364	56.693	110.75	151.93	281.58	543.64	762.23	1067.1	1398.2	1762	1992.4	2281.6	2763.5	2785.8	3201.3	3612.1	3797.6	4159.7	4238.6	4440.1	4853.6	5020.1	5377.2	5294.2	5612.2	5874.5	5943.6	6138	5926.2	6020.2	6193.6	6194	6419.8	6820	6661.9	6614.8	6736.7	6813.9	6900.1	7021	6964.1	6907.2	6826.1	7053.7	7157.5
1.5404	0	0.22454	0	2.947	0	2.5153	64.507	145.71	310.89	499.13	1135.4	1133.8	2072.5	2646.8	3266.6	3798.2	4382.4	5020.5	5382.7	6037.2	6648.3	7090.5	7505.9	6010.9	8050.8	6638.7	6901.6	7127.8	7244.8	7433	7558	7912.1	8093	8266.1	8510.7	8552	8595.9	8761.7	8782.7	9050.1	9025.2	9106	9152.1	9127	9150.8	9228.1	9161.6	9096.2	9165.9
0	0	0.28353	0.0059663	17.426	6.807	0	8.6509	19.522	59.113	93.595	150.67	266.4	358.07	509.33	635.84	774.63	1012.6	1180.9	1396.5	1618.4	1759.6	2012.8	2314.9	2490.3	2621	2836.9	3048.5	3282.4	3561.1	3741.3	3917.5	4050.6	4187.8	4306.7	4528.1	4655.5	4778.1	4939.6	5158.3	5058.4	5118.3	5099.7	5216	5206	5292.1	5324.5	5199.9	5220.7	5307.8
0	0	0	0	0	56.595	55.563	1.8999	171.31	238.02	347.89	539.21	744.67	917.3	1149.4	1379.3	1646.5	1909.1	2133.2	2397	2712.6	2861.8	3310.2	3488.7	3756.4	3995.7	3915.8	4143.8	4327.4	4527.5	4756.3	5042.6	5137	5324.1	5536.3	5713.2	5918.6	5920.5	6037.5	6010.1	6223.4	6276.2	6275.3	6422.1	6468.9	6499.1	6546	6506	6646.4	6610
0	14.045	8.8891	10.769	5.0227	2.8381	0	5.9021	15.369	74.655	170.34	303.26	478.7	721.03	957.15	1258.6	1522.2	2030	2448.6	2760.6	3359.3	3570.7	4088.3	4460.3	4845.5	5137.9	5610.9	5599.1	6005.1	6272.5	6384.7	6886.6	7143.9	7497.5	7544.1	7942.9	8045.7	8335.1	8578.3	8498.2	8671.4	8733.1	9046	9119.9	9258.8	9198.3	9405.6	9370.8	9389.7	9088.7
0	0	0	6.0709	10.001	27.39	18.655	11.522	30.786	92.304	208.14	357.58	555.94	791.2	1074.7	1415.6	1787.4	2296.5	2777.3	3164.7	3611.2	3954.4	4428.5	4770	5271.1	5744.1	6031.9	6446.9	6943.3	7284.5	7846.8	7774.6	8250.3	8451.8	8783.4	9028.8	9188.7	9311.8	9649.9	9501.6	9631.9	9669.3	9898.9	10184	10227	9936.9	10092	10177	10030	10034
0	0	0	10.247	27.318	0	29.173	34.382	89.414	116.23	211.14	202.62	338.69	515.88	529.04	809.22	1073.7	1232.8	1555.7	1814.5	2030.9	2223.5	2463.8	2742.3	2928.8	3215.2	3397.4	3707.5	3864.8	3877.7	3981.7	4257	4622.6	4541.1	4658.2	4847.2	4938.5	5023.1	5130.9	5127.9	5208	5334.9	5334.7	5384.5	5402.9	5434.9	5525.4	5461.3	5479.1	5522.9
19.987	13.868	0	0	0	0	0	0	0	23.162	79.575	140.92	247.89	443.61	527.85	710.4	1064.9	1135.9	1533.5	1727.7	2133.3	2459.7	2325.5	2407.8	3235.7	3058.9	3312.4	3810.3	3756.4	3981.2	4079.4	4595.6	4950.1	5162.9	5315.5	5285.7	5486.4	5644	5731.6	5796.5	5949.1	6046.8	6052.4	6188.2	6192	6189.9	6262.2	6401.3	6448.1	6503.3
0	0	0	0	0	13.28	52.46	124.11	220.62	356.61	581.36	801.39	1152.8	1459.3	1997.6	2452.8	2820.2	3165.5	3448.2	4017.9	4149.4	4495.1	4962.9	5294.2	5676.9	5864.3	6012.8	6358.9	6523.9	6907.2	6992.4	7134.5	7444.3	7470.2	7774.5	7646.6	7936.9	7864.7	8059.3	7849.3	7957.5	7910.8	7956	8228.7	8535.2	8299.3	8327.7	8277.6	8295	7990.3
4.1129	7.2091	0	0	0.047584	0	1.4991	45.163	99.023	168.1	248.31	354.93	514.81	667.92	881.23	1134.9	1363.5	1689.4	1971.2	2262.6	2555.8	2903.7	3107.5	3328.7	3611.9	3808.4	4193	4377.6	4474.2	4916.1	5048.3	5268.7	5640.6	5587.2	5756.5	5963.9	6064.3	6230.7	6541.9	6543.2	6618.1	6751.6	6850.4	6875.5	6898.6	6865.7	6990.7	7101.1	7119.6	7152.9
0	0	0	0	298.21	236.63	267.53	277.46	357.18	550.16	874.35	882.59	1439.9	1608.3	2045.4	2702.6	3476.5	3483.5	3825.1	3892	3945.7	4515.9	5412.8	5660.4	5968.7	6284.8	6732.2	6720.2	7387.5	7183.6	7476	7730.1	8117.2	8254.1	8532.1	8483.4	8771.9	8831.6	9098.7	8973.7	9004.7	9320.1	9223.5	9430.1	9258	9309.2	9645.3	9851.5	9989.8	10284
0	0	0	0	19.298	47.736	0	8.2745	35.604	228.43	221.89	398.89	621.92	1188.3	1235.6	1924.5	1792.5	2241.9	3255.7	2912.7	3377.9	4568.4	3930.4	4601.6	4678.8	5041.3	5442.4	6094.8	6558.9	6700.4	6870.6	7078.4	7344.8	7492.7	7867.6	8002.8	8230	8448.6	8527.8	8443.3	8771.6	8806.4	8950.7	9053	8970.9	9110.3	9108.1	9164.9	9108.9	9186.3
0	0	0	0	0	11.454	49.859	138.12	376.24	506.49	722.38	957.29	1176.3	1664.5	1741.4	2708.9	3212.6	3636.2	4125.2	4495.8	4880.9	5127	5294.8	5812.7	5603.9	5823	5895.7	6350.6	5966.4	6317.6	6385.4	6566.5	6800.3	6954.8	7191	7346	7663.7	7690	7629.3	7930.2	8152.5	8123.1	8121.1	8121.9	8380.2	8233.7	8330.7	8206.7	8322	8320.6
0	0	0	0	65.455	156.31	215.89	282.19	417.55	618.62	847.67	1123.4	1470.9	1777.5	2159	2419.2	2861.3	2766.2	3369.6	3686.9	4028	4199.2	4465.3	4814.5	4977.5	5104.2	5392.6	5526.5	5587.2	5954.2	5929.6	6186.4	6337.6	6415.4	6556.4	6789.9	6955.5	7022.1	7128.1	7101.9	7156.7	7223.9	7076.9	7249.8	7103.4	7189	7293.2	7348.9	7317.5	7268.4
17.137	0	12.796	4.2138	0	0	4.0482	42.335	110.16	299.35	579.23	882.4	1294.6	1720.8	2150.3	2538.9	2956.6	3361.6	3752.1	4171.9	4414.9	4861	5194.7	5371.9	5631.9	5890.3	6059.9	6485.7	6466.5	6616.1	6857.8	7206.4	6978.2	7740.4	7501	7831.7	6694.1	6753.9	6838.7	6841	6888.3	7159.1	7188	7080	7139	7254.7	7184.5	7332.7	7104.7	7071
0	0	0	0	2.8002	15.445	54.271	120.2	259.96	418.16	651.42	923.39	1266.1	1554.2	1836	2232.4	2600.9	2963.4	3235.1	3521.1	3968.8	4207.3	4710.6	4674.9	5123.2	5434.4	5671.9	5917.1	6088.9	6185.4	6377.8	6554.4	6795.8	6662.8	6888	7071.7	7098.2	7165.4	7347.7	7281.5	7384.6	7476	7328.1	7377.5	7405.5	7504.8	7496.1	7478.9	7454.5	7430.8
0	2.3238	0	0	4.1297	27.056	39.182	128.46	170.03	277.32	376.38	531.28	616.78	794.54	907.26	1018.2	1167.1	1259.7	1407.1	1523.8	1643.1	1802.9	1880	1866.3	2078.1	2125.1	2168.7	2273.2	2258.4	2272	2390.6	2479.4	2472.9	2494.2	2634	2622.2	2610.1	2652	2642.6	2624.6	2643.9	2634.5	2636.1	2664.5	2748.1	2811.3	2870.7	2799.8	2677.9	2733.3
10.409	0.29471	0	0	0	0	6.1497	27.011	112.66	207.16	373.97	545.8	747.97	1044.5	1344.6	1855.6	1985.4	2485.8	2719.2	3179	3632.9	3955.5	4253.1	4670.2	5107.9	5326.6	5760.6	6154.3	6504.8	6967.5	7244.5	7558.3	7852.2	7914.9	8237.2	8280.1	8429.6	8467.7	8587	9022.8	8940.3	9443.1	9220.2	9261.9	9497.1	10064	10474	10749	10707	10874
0	0.18481	0.89655	0	6.9116	8.1233	22.858	0.010449	33.899	123.26	133.14	261.21	360.92	555.45	592.43	823.97	937.06	1298.7	1320.1	1464.8	1814.3	1865.8	2088	2200.4	2328.6	2580.4	2692.6	2746.9	2997.4	3008	3141.7	3093.3	3243.1	3263.4	3327	3380.3	3452.7	3569	3662.8	3642.4	3734.4	3785.2	3828.7	3834	3834	3905.4	3973.8	3943.3	3997.7	3976.5
4.3858	0	0	0	14.333	19.731	10.256	18.562	0	0	84.238	153.52	138.29	443.46	455.82	612.23	763.95	923.96	1123.9	1813.2	2095.2	2338.6	2750.8	2915	3192.2	3593	3996.2	4337.5	4186.1	4188.5	4622.2	3956.6	4045.2	4228.3	4350	4631	4711.8	4709	4745.3	4763.4	4976.9	4926	5090	5025	5102.8	5214.7	5208.9	5167.1	5421.7	5219.8
0	13.715	15.968	10.612	6.9656	5.8891	11.571	39.113	84.432	184.67	332.46	471.64	754.5	1038.7	1295.8	1816.8	2257.4	2450	3066.4	3234.2	3749.1	4101.9	4501.1	4697.1	5168.7	5667.2	5831.8	6227.8	6571.4	6567.3	6913	6892.9	7174.1	7297.8	7415.7	7576.8	7756.5	8018.9	8095.6	8122.1	8138.5	8355.1	8390.1	8391.5	8262.5	8302.5	8254.5	7954.2	8343.6	8203.5
0	0	0	6.9895	2.6728	29.052	56.955	115.51	230.32	289.21	496.98	725.05	962.96	1233.9	1521.9	1662.3	2036.3	2253.9	2552	2911	3076.7	3291.5	3664.7	3768.1	4084.6	4279.1	4522.7	4853.1	5102.4	5444.6	5627.4	5852.1	5997.7	6231	6546.7	6792.5	7090.4	7258.4	7354	7420.3	7409.3	7420.3	7648.7	7663.7	7831.3	8047.7	7785	8117.8	8338.8	8200.4
0	8.9857	15.872	24.7	0	11.624	11.72	40.019	147.76	244.36	429.12	656.59	846.9	1143.3	1478.9	1880.3	2128.9	2562.8	2953.1	3418.3	3817.7	4297.1	4671.3	5065.7	5287.1	5838.2	5945	6316.6	6381.6	6818.1	6909.6	7221.8	7381.9	7414.3	7618.2	7871.6	7768.7	7847	8236.9	8424.3	8220.5	8263.2	8599.3	8481.5	8735.4	8582	8886.3	8861.2	8646.7	8603
0	0	0	12.672	31.893	22.455	43.289	90.048	134.44	247.23	387.03	549.07	780.01	1018	1247.6	1469.6	1773	2027.5	2439.7	2965.7	3072.9	3408.5	3795.7	4043.3	4236.6	4390	4572.6	4613	4820.6	4863.6	5131	5239.4	5374.9	5584.5	5629.1	5704.8	5634.1	5666	5775	5776.1	5964.5	6018.6	6108.7	6057.5	6233.1	6217.1	6229	6279	6356.9	6305.8
0	0	0	2.3221	10.654	28.508	61.471	111.56	217.28	304.36	409.78	561.03	716.97	879.7	1052.1	1226.2	1450.7	1661.1	1972.1	2292.2	2454.3	2257.1	2815.1	2764.7	2957.1	3567.5	3340.3	3507.9	3755.3	4047.2	4206.8	4006.9	4138.9	4192.1	4280.6	4365.4	4523.5	4721.5	4884.3	4930.2	5124.1	5058.3	5127.1	5272.9	5419	5455.2	5448.3	5466.9	5718.3	5661.8
0	1.6645	0	1.3825	6.3978	11.571	9.2974	34.394	78.61	149.84	270.25	408.62	552.97	774.69	956.29	1139.7	1315.4	1622.7	1814.8	2105.6	2207.2	2410.7	2642.4	2746.9	2950.7	3291.2	3402.7	3577.1	3580.1	3657.6	3826.9	3835.6	4080.9	4188.2	4205.8	4337	4438	4531.9	4608.9	4782.1	4720.2	4720.9	4793.9	4849	4930.9	4935.3	4920.8	4998.5	4993.1	4977
0	0	0	0	4.6566	4.5409	33.383	119.68	250.57	441.68	707.96	1049.1	1387.9	1839.7	2349.2	2821	3301.2	3853.8	4319.7	4776.6	5082.6	5627.5	6115.5	6404.5	6736.2	6902.7	7093.3	7778.4	8252.6	8673.3	8411.7	8358	8448.1	8715.4	8743.1	8702.2	8771.6	8914.9	9047.5	9112.8	9273.2	9291.9	9329.8	9364	9470.2	9722.2	9850.9	9783.6	9644.4	9716
0	0	9.1085	0	0	3.1682	0.46598	24.662	76.188	182.29	379.82	641.29	1037.4	1471.8	1881	2469.8	2927.1	3654.9	4447.1	4881	5351.1	4988.4	6717.4	6327.3	6710.8	7377.1	7775.5	8254.3	8761.4	8677.6	10592	9809.4	9909.2	10258	10434	10576	11037	11315	11618	11903	12005	12167	11980	12327	12405	12611	12906	12767	12557	12723
0	0	0	0	7.9509	34.454	60.776	124.33	152.59	406.92	653.44	1001	1406.4	1808.9	2183.1	2763.5	3343.5	3796.1	4665.2	4909.4	5302.8	5879.6	6240.6	6395.9	7050.9	7346.7	7375	7688.3	7893	8009.2	8117.2	8312.6	8582.1	8621.5	8556.8	8923.3	8987.9	9078.2	9109.9	9281.6	9532.9	9495.5	9580	9263.7	9680.4	9609.7	9737.1	9649.2	9678.4	9592
10.273	0	0	0	0	6.0903	2.9761	54.251	135.15	283.02	439.64	645.08	890.64	1130.8	1356	1741.4	2090.9	2585.2	2900.3	3246	3575	3972	4431.4	4785.5	5113.7	5361.6	5778.6	5927.2	6277.2	6480.1	6541.7	6768.2	7044.3	7184.6	7277.8	7651.1	7769.3	7834.6	7940.8	8046	8043.9	8126.5	8169	8237.6	8307.2	8330.7	8197.6	8180.1	8163.6	8191
0.57866	2.1215	0	0	5.0216	1.8839	0.55421	12.375	32.477	55.048	142.8	255.25	373.15	575.69	780.97	1006.6	1227.6	1459.8	1698.1	1960	2181.4	2407.3	2559.2	2763.2	2973.2	3115.7	3320.5	3559.5	3682.9	4017.2	4142.7	4272	4534.8	4710.2	4775.1	4915.4	5149.7	5213.4	5498.6	5478.8	5564.3	5714.4	5780.2	5689.5	5761.1	5726.6	5812.9	5995.2	5929.4	5917.6
0	0	0	0	28.998	24.554	43.031	140.77	236.16	290.52	401.48	582.29	759.94	975.93	1222.1	1772.4	1665.5	1712.6	1925.8	2030.9	2208.3	2388.8	2759.4	3029.2	3110.7	3323.5	3352.4	3572.4	3820.6	3547.8	4004.8	4041.5	4193.1	4254.3	4301.6	4372.5	4391.3	4556.5	4624.6	4692.5	4822.6	4921.9	4918	5018.8	5084.3	5165.6	5019.2	4887.9	5023.3	5034.6
0	7.1193	0	0	3.1933	12.746	12.026	52.251	123.73	275.03	398.39	617.68	836.29	1065.7	1394.7	1722.5	2105.3	2537.3	2904.8	3157	3665.7	3780.8	4529.2	4967.8	5431.6	6008.4	6194.6	6667.4	6418.7	6628.1	6852.4	7474.2	7679	7964.2	8131.4	8173.7	8610.5	8799.8	9171.5	9085.9	9198.4	9379	9334.7	9413.9	9513.6	9581.8	9619.5	9932.4	9863.9	9917.7
3.0654	1.1616	0	0	0	0	26.52	109.82	262.38	422.32	670.51	899.69	1172.6	1481.5	1784.6	2170.2	2416.4	2805.4	3025.5	3364.3	3630.6	3743.6	4016.4	4191.2	4360.6	4532.5	4613.7	4873.4	4968.1	5097.9	5174.8	5331.7	5501.7	5668.6	5638.9	5901.8	5853.2	5933.2	5952.9	6105.6	6122.5	6193.6	6224.8	6179.8	6258.1	6309.4	6238.9	6482.2	6413.4	6205.6
0	8.652	0	8.1364	12.556	4.7362	0	46.3	79.187	159.2	287.58	420.12	660.81	855.17	1119.8	1415	1793.8	2036.8	2410.2	2605.6	2928.2	3294.3	3630.3	4049.5	4256.7	4689.4	4904.4	5203.4	5333.2	5951.9	5954.3	6331.1	6735.8	6794.6	7099.7	7320.3	7027.5	7724.8	7940.9	8092	8259.3	8293.2	8219.1	8235.9	8528.5	8474.4	8413.3	8265.4	8339	8535.2
0	0	0	7.2261	0	31.059	42.74	46.354	82.491	142.36	135.71	358.23	395.95	607.8	932.73	1158.7	1412.7	1651.4	1820.3	1619.9	1748.2	2420.7	2664.5	2300.3	2513.9	3433	3483.2	3044.9	3938.4	3381.8	4119.7	3533.7	4057.3	4375.5	4133.8	4225.9	4187.2	4176.9	4636.4	4334.1	4381.4	4693.5	4281.3	4527.2	4647.6	4396.4	4576.2	4495	4305.9	4529.4
0	10.281	0	0	6.3004	0	20.023	11.901	39.946	141.99	239.11	399.65	566.78	771.52	1143.5	1543.5	1936	2338.5	2730.8	3184.9	3731.1	4129	4663.2	5003.6	5726.1	5896.7	6216.2	6430	7004.4	7150.2	7858.6	8160.9	8508.6	9025.9	9301	9578.8	9780.4	9815.2	10092	10149	10382	10397	10439	10824	10795	10714	11160	10904	10925	10971
18.444	13.421	0	0	0	8.8015	0	0	0	6.7488	27.235	140.4	303.73	526.36	796.15	1197.1	1584.6	1983.8	2429.1	3071	3737.6	4450.3	5225.4	5405.2	6036	6886.1	7372.1	8267.2	8027.5	8842.8	9754	10453	10319	10802	11332	11503	11961	11989	12180	12496	12424	12769	12794	12854	12998	13175	13249	13313	13097	13115
0	0	12.07	0	0	0.48104	0	1.3609	0	9.5663	0.57142	59.014	93.189	192.24	281.76	379.33	481.94	690.52	778.84	979.02	1069.1	1266.4	1450.4	1566.6	1633.6	1720.6	1875.3	1848.9	1983.1	2040.4	2185	2152.3	2234.1	2376.3	2373.7	2483.7	2503.1	2572.5	2636.8	2702.5	2781.3	2786.2	2880.1	2851.5	2881.8	2944.3	2909.9	3014.6	3032.3	3045.5
0	0	23.247	5.0948	0	0	0	0	29.439	130.48	301.94	516.37	863.57	1183.2	1742.5	2067.1	2675	3151.8	3530.6	4219.7	5068	5351.4	5927.8	6858.6	6997.4	7475.9	7943.6	8235.9	8487.3	9210.1	9635.8	9426.5	9874.7	9813.3	10379	10246	10489	10575	10511	10861	10593	10497	10838	10708	10523	10607	10624	10697	11191	11416
0	0	0	0	0	0	178.67	0	0	0	81.572	250.84	462.45	583.89	695.24	1000.5	1393.9	1745.2	1917.5	2201	2032.8	2175.1	2766.9	2688.9	3452.7	2840.1	3100.3	3372.8	3434.1	3833.9	3906.3	3782	3929.5	3989.4	4045	4244.4	3778.3	4245.4	4146.8	4227.9	4118.3	4031.2	3969.7	4239	4221.7	4305	4359.4	3913.9	3782.3	4137.4
0	0	0	0	4.701	39.795	102.3	225.87	423.05	677.25	985.8	1834.2	1984.1	2342.5	2806.4	3878.4	4260.7	4141.9	4576.4	5100.4	5609.8	5770.4	6155.5	6242.5	6242.5	6611.2	6800.1	7059.8	7304.3	7471.4	7870.5	8265	8514.5	8566.7	8655.6	8631.6	8725	8769.9	8790.5	8985.5	9024	8959.5	8941.8	8858.1	8899.2	8911.4	9000.5	8930.9	8968.6	9020.1
0	1.5863	4.8289	0	0	0	39.813	156.88	303.21	570.61	862.72	1227.1	1694.2	2203.5	2804.1	3355	4048.5	4746.9	5381.6	6161.7	6757.3	7370.7	7747.3	8565.2	9015.9	9390.2	9944.7	10383	10838	11146	11338	11631	12106	12306	12367	12568	12677	12940	13142	13426	13344	13310	13666	13413	12947	12911	12935	13200	13018	12174
0	0.10601	3.8634	0	0	5.6608	23.081	70.009	184.07	331.64	542.76	788.92	1049.4	1896.6	2082.1	2070.9	2569.8	2934.7	3425.9	3801	3940.1	4365.8	4659	4908.9	5238	5288.1	5718.6	5750.9	6246.8	6623	6536.9	7351.3	7410.8	7486.9	7730.3	8061	8191.7	8356.3	8677.7	9117.5	9406.5	9293.9	9276.4	9204.5	9420.8	9643.5	9454.3	9674.6	9521.5	9480.2
0	0	0	0	27.526	90.688	127.8	207.12	268.36	334.47	397.7	522.96	569.86	651.72	621.83	1127.1	1292	834.86	1556.3	1618.2	1794.1	1980.2	1953.7	2170.5	2294.6	2402	2416.4	2460	2631.4	2686.7	2729.4	2842.6	3156.5	2523.9	2562.6	2657.7	2712.8	2769.9	2838	2863.1	2915.1	2878.3	2945.4	3041.3	3102.3	3176.4	3151.9	3188.5	3184.2	3278.2
0	2.247	0	2.6941	2.0497	12.772	2.6376	22.019	25.781	26.855	45.523	56.054	78.545	119.42	132.22	164.13	194.69	254.52	291.44	380.36	453.12	498.14	585.79	722.75	818.51	964.34	1105	1297.9	1359.5	1574	1701.2	1842	2018.1	2146.6	2230.9	2341.2	2418.4	2486.2	2585.3	2647.3	2640.7	2649.4	2713.1	2763.8	2856.7	2826.2	2855.6	2840.3	2899.6	2907.1
0	0	0	2.1262	20.055	41.624	41.898	88.412	123.12	192.69	273.94	379.72	485.77	623.95	783.95	981.54	1161.3	1307.5	1466	1817.5	2050.3	2269.6	2332	2575.5	2813.3	3030.3	3142.3	3078.7	3169	3185.2	3227.4	3435.5	3483.1	3576.8	3635.3	3703.2	3859.2	4062.8	4050.3	4095.1	4156.3	4225.7	4149.4	4203.6	4224.4	4417.7	4416.2	4555.2	4398.7	4293.3
2.9643	6.3066	0	0	8.6656	0	3.0027	0	55.214	176.33	319.51	490.28	758.88	1034.5	1331.5	1615.8	1943.9	2260.2	2526.5	2807.9	2979.4	3256.8	3623.5	3758.9	4033	4296.6	4461.2	4692.8	5035.9	5112.5	5437	5645	5950.5	6102.5	6232.6	6392.1	6545.2	6746.2	7038.9	6948.3	7048.7	7223.1	7258.7	7333	7492.8	7396.2	7473.7	7226.4	7489.5	7415.2
5.234	1.2713	0	0	0	0	23.744	31.875	110.84	197.25	337.2	561.62	893.7	1217.5	1644	2095.7	2555.5	3120.8	3539.3	3882.4	4430.6	4875.2	5229.8	6657.2	7153.8	7621.6	7531.3	8133.2	8181.3	8293	7409.5	7406.8	7580.9	7832.8	7975.3	8265.5	8557	8715.8	8733.4	8804.2	8858.4	8806.5	9020.4	9058.8	9109	8979.5	8982.6	9208.9	9084.7	9100.3
0	33.145	42.773	18.422	0	0	4.7492	61.028	42.614	132.47	233.51	420.3	708.77	1010.4	1342.7	1997.2	2264.3	2872.2	3460.5	3780.2	3491.6	4851.3	4975	5565.8	5826.2	5934.4	6146.4	6515.4	7037.2	7409.6	7396.7	7560	7080.7	7246.9	7429.3	7768.3	7779.6	8028	8025.5	8409.3	8328.2	8346.4	8676	8513.3	9003.7	8907.1	9130.2	9306.7	9205	9235
0	0	0	0	0.31292	10.404	53.598	134.84	274.28	457.32	682.53	1019.6	1326.3	1538	2004.8	2276.8	2714.5	3174.1	3694.8	4431.2	4895.2	5196.7	5125.6	5899	6253	6484.9	6751.2	6611.3	6972.8	7327.6	7729.9	7853.4	8140.7	8268.9	8383.3	8602.6	8735.2	8709.7	9154	9153.9	9222.6	9217.1	9287.3	9313.6	9440.3	9591.8	9444.6	9473.1	9493.1	9760.8
0	0	10.901	14.655	3.9575	9.833	0	10.856	62.086	133.35	242.74	396.97	572.35	757.59	945.2	1136.9	1369.7	1575.4	1794	2021.1	2283	2456.5	2714.8	2917.8	3160.1	3229.1	3400.3	3615.8	3811.6	4041	4137.2	3897.3	3941.5	4492.5	4241.2	4895.8	4926.3	5102.6	5154.2	5290.9	5363.3	5367.2	5454.2	5501.7	5664.8	5687.5	5519.5	5755.9	5622.3	5303.1
0	24.462	6.6616	12.197	0	16.295	0	0	66.332	163.74	281.35	501.15	739.75	1013.4	1359.6	1842.8	2161.6	2566.1	3054.6	3305	3966.8	4247.8	4529.6	5029.4	5172.8	5650	5731.1	6070.4	6377.2	6394	6609.5	6752.9	6892.7	7040.5	7203.7	7404.2	7520.4	7667.9	7724.8	7730.8	8046.3	7884.9	7924.5	7962	8050.1	8049.1	8061.3	7943.9	8088.4	8038.2
0	16.259	16.586	24.613	0	0	0	5.1767	46.412	143.92	246.61	356.42	619.9	916.22	1124	1524.9	1622	2136.1	2555.6	2628.6	3585.7	3446.9	3828.6	4047	4338.3	4147.8	4717.7	4919.8	5141.9	5153.4	5399.6	5636.5	5765.2	6053.1	6027	6431.6	6402.9	6258.7	6505.5	6445.2	6383.1	6536.6	6627.6	6650.9	6639.7	6634.4	6698.1	6689.5	6737.8	6772.7
0	0	0	3.0264	54.852	57.037	2.3532	69.903	149.3	246.94	438.2	548.31	890.62	1206.9	1650.6	2056.8	2540.8	3072.5	3535.8	4109.4	4540.2	5087.7	5632.1	5810.6	6417.5	6642.5	6974.5	7536.3	7670.7	7873.9	7983.3	8338.5	8562.5	8666.6	8964.6	9019.8	9277.6	9550.9	9684.6	9844.3	9876.4	10056	10006	10070	9900.5	9972.7	9996.1	9931	9927.5	9961.2
0	0	0	40.812	68.243	69.693	83.46	148.8	282.98	498.16	777.11	1140.6	1543.9	2018.3	2530.4	2853	3428.5	3769.6	4256.7	4577.7	5144.6	5494.8	6003	6669.7	6817	5638.2	6953.3	7146.6	7232.9	6626.1	6619.5	7851.9	7808.5	8032.5	8105.2	8330.7	8503.9	8448.9	8586.8	8826.9	9039.1	8932.3	9110.9	9327.1	9301.3	9239.6	9342	9392	9489	9610.2
14.133	9.8631	0	1.2537	0	0	0	0	0	22.988	119.84	202.53	574.45	754.12	1075.4	1008.5	1616.7	2199.4	2345.1	2841.4	3343.6	3775.5	2834.6	3047.6	3252.1	3514.6	4974.1	5010.8	4848.1	6033.7	6313.7	5070.1	5278.5	5462.1	5449.2	5813.6	5989.3	5966.6	5939	6050.4	6186.1	6261.9	6278.4	6260	6189.7	6283	6260.8	6327.6	6258.5	6482.9
21.901	7.8712	12.854	0	0	0	0	12.129	103.83	247.3	443.05	676.25	1006	1353.1	1739.8	2160	2547	2942.5	3427.5	3841.8	4374.4	4814.9	5232.8	5508.7	5954.5	6318.4	6692.1	6970.4	7314.2	7639.9	7783.3	7922	8312	8693.8	8660.3	8943.9	9118.1	9411.4	9465.2	9604.1	9768	9568.2	9618.8	9770.1	9612.9	9589.9	9642	9998.3	9870.6	10060
4.3987	16.732	0	0	0	0	13.771	53.809	158	312.47	484.2	696.04	1010.1	1440.9	1827.6	2295	2547.7	3049.7	3642.3	3824.7	4675.2	4380.4	5045.3	5323.2	5647.2	5790.6	6116.7	6389.8	6816.5	6374.4	6738.8	6919.4	7056.2	7202.8	7447.3	7303.5	7408.5	7373.8	7507.3	7667.9	7637.8	7754.9	7686.5	7703.7	7703.6	7705.3	7803.9	7641.6	7784.7	7440.2
0	3.1417	0	1.6892	6.5932	0.671	10.083	16.94	69.999	165.72	269.13	380.88	502.08	668.27	823.21	1093.2	1285.6	1472.9	1670.5	1920.7	2121.3	2260.5	2617.8	2595.5	2960.7	2998.2	3151.7	3218.6	3483.4	3551.4	3594.7	3602.1	3800.2	3807.3	3876.3	4006	4069.8	4100.5	4092.6	4222	4180.7	4368.1	4395.7	4428.1	4477.8	4406.1	4331.8	4352.6	4280	4487.3
0	0	0	0	111.51	233.96	444.25	542.57	767.42	1043.3	1364.3	1671.5	1958.7	2313.1	2620.4	2718.4	2937.6	3193.2	3422.2	3693.6	3856.8	4102.9	4194.3	4272.7	4415.6	4480.4	4466.6	4752.9	4746.3	4898.6	4952.8	4874.1	5144.5	5300.9	5501.2	5559.9	5617.8	5689.5	5900.7	5845.3	6033.7	5832.5	5855.2	5873.3	5957.7	5939.6	5859.4	5803	5794.7	5891.4
68.109	0	0	93.913	190.38	159.52	98.705	249.69	165.63	261.99	499.35	604.72	874.41	595.82	1303.9	1632	1321.1	1621.6	1711.6	2733.3	2993.7	3092.5	2716	3703.3	3930.2	4185.8	4175.1	3710.7	4043	4124.9	5132.3	4410.1	4601	4749.8	4838.4	5016.3	5124.2	5161.5	5225.6	5364.8	5416.3	5470.3	5623	5540.6	5524.7	5582.8	5545.5	5665.8	5622.5	5612.4
0	0	0	0	3.0111	53.317	132.63	238.86	435.76	716.46	1026.9	1376.8	1840.5	2226.2	2701.3	3020.3	3568.8	4107.6	4372	4832.7	5071.7	5457.1	5169.2	5828.3	6269.9	6328.5	6489.5	6613.1	6797.1	7246.8	7177.9	7306.8	7474.1	7832.6	7691.1	7870.2	8139.9	8374.3	8309.1	8504	8586.4	8679.9	8633.6	8686.7	8698.9	8650.4	9009	8664.3	8897.5	9025.4
0	24.536	0	0	0	30.441	121.73	292.16	560.8	948.35	1403	1903.4	2490.2	3149.6	3866.4	4548.2	5081.1	5883.9	6312.3	6822.2	6826.9	7084.3	7530.7	7847.3	8141.9	8211.7	8519.4	8816.3	9082.8	9222.3	9454.1	9572	9954.3	10092	10152	10204	10052	10168	10250	10475	10400	10424	10565	10622	10557	10769	10827	10793	10590	10607
0	0	0	6.8366	0	0	5.5053	34.004	121.07	256.05	442.49	686.57	1009.7	1497.7	1947.6	2393.4	2718.6	3284.9	3489.7	4073.2	4365.3	5058.9	5523.6	5911.9	6387	6623	7150.4	7414.2	7191.8	8057	8035.6	8391.2	8575.2	8807.2	8811.2	8899.8	8965.9	8888.6	9097.9	9164	9062.8	9226.4	9205.9	9165.4	9036.4	9045.9	9459.7	9668.7	9410.5	9428.4
0	55.918	0	75.089	251.42	254.76	158.53	247.12	281.92	153.19	217.61	230.13	470.95	660.41	1194.3	1791.7	2617.1	3220.7	3790.3	4478.9	4953.6	5748.9	6037.6	6895.6	7163	7875.6	8328.1	8436.3	8868.9	9338.6	9360	10281	10201	10333	10474	10894	11011	11264	11265	11396	11376	11612	11555	11396	11487	11633	11517	11597	11448	11524
0	0	0	9.8778	18.67	26.11	36.957	61.235	108.11	166.91	250.11	379.2	527.84	745.98	988.36	1204.9	1461.2	1709.8	1946	2122.6	2456.2	2620.6	2768.1	3052.4	3295.9	3487.5	3658.1	3732.8	3994.7	4219.1	4333.1	4413.3	4557.1	4611	4627.8	4737.9	4711	4925.2	5020.5	5099.6	5233.1	5149.2	5237.9	5239.2	5321.3	5346.6	5339.4	5318.1	5423.7	5416.2
0	0	0	0	29.583	75.741	143.05	241.25	380.63	561.33	803.94	1042.2	1462.1	1846	2175.9	2570.7	3062.5	3348.1	3914.2	4284.6	4646.8	5054.3	5480.2	5639.2	5916.8	6247.4	6509.1	6726.2	6857.9	6931.8	6936.6	7051.4	7273.8	7563.6	7589	7742	7682.6	7936.9	8100.6	8029.8	8145.8	8233.5	8221.8	8326.4	8272.4	8345.9	8404.9	8325.2	8213	8263.2
0	0	0	0	6.5882	9.6905	0	57.605	130.28	279.86	522.05	802.12	1125.6	1475.4	1951.4	2397.7	2849.9	3337.2	3657.4	4114.2	4441.5	4890.5	5230.2	5173	5685.1	5794.1	5987.7	6143.2	6308.2	6343	6481.9	6602.3	6828	6915.3	7036.4	7119.5	7145.6	7361.5	7408.5	7602.6	7540.9	7571	7674.4	7690.1	7576	7679.6	7661.1	7638.7	7570.4	7390.5
0	0	0	0	46.939	114.59	167.88	182.73	311.72	423.17	606.6	834.26	1123.2	1496.5	1860	2306.1	2793.9	3141.2	3730.3	4007.8	4387.9	4977.9	5534.6	5933.7	6227.4	6759.7	6853.6	7307.9	7538.7	7670.3	7966	8261.3	8519.5	8641.6	8836.6	9036.2	9059.6	9037.5	9199.8	9308.5	9326.7	9545.4	9495.1	9617.3	9690	9735.6	9761.7	9697.2	9889.8	9872.7
0	0	0	10.276	23.994	2.9076	4.4496	61.944	143.01	234.21	359.63	533.25	709.6	852.41	1243.4	1540.3	1847.9	2134.8	2433.1	2728.4	2992.1	3434.1	3691.2	4028.5	4416.4	4430.2	4834.3	5003.3	5333.6	5356.9	5716.9	5693	5789.2	5896.5	6015.9	6120.1	6111.8	6278.1	6319.8	6400.7	6475.3	6503.7	6394.4	6535.1	6555.8	6849.6	6751.2	6580.4	6523.4	6752.4
0	0	4.3701	23.077	18.67	0	39.626	90.711	158.11	286	432.73	606.15	888.61	1141.6	1319.4	1597.9	1818.6	2147.5	2304.6	2570	2809.3	2750.7	3058.3	3354.9	3451.8	3599.3	3853.6	4083	3929	4162.6	4221.6	4447.1	4056.4	4211.5	4270.5	4256.7	4455.5	5102.3	5284.5	5289.4	5404.1	5650.2	5697.8	5682.1	5578.2	5821.6	6008.2	5953.9	5639.6	5664.8
3.4489	4.7683	0	0	0	0	0	8.0236	29.278	61.282	129.65	242.57	384.37	569.56	820.48	1059.2	1337.6	1690.6	1888.7	2227.8	2636.3	3371.4	3365.1	3663.1	4320.7	4537.9	4929	4792.1	5952.1	6272.4	6753.6	6106.2	6329.6	6471.4	6489.7	6823.7	6881.2	7211.8	7311	7582.4	8370.3	8695.1	8726	8810	8912.1	8983.4	8987	9262.5	9333.6	9422.7
6.3592	11.521	0	0	1.1989	2.1953	0	0	0	0	0	0	0	0	16.165	83.29	224.3	380.27	582.27	789.56	1074.3	1346.5	1562.9	1820.5	2158.5	2368.2	2611.8	2790.2	2920.8	3224	3471.3	3535.6	3754.6	3876.9	4001	4119.1	4129	4190.9	4296.7	4393.2	4414.6	4482.6	4493.7	4542.9	4496.3	4595.1	4635.1	4633.9	4527.6	4724.6
0	8.8475	0	9.7505	24.244	9.9978	0	26.087	80.798	154.91	333.89	515.94	747.06	1014.7	1220.4	1563	2043.4	2258.5	2648.1	2935.7	3378	3617.8	4001.1	4204.7	4598.4	4815.3	5242.3	5516.7	5695.6	5833.1	6061	6248.1	6490.1	6677.7	6939.2	6980.5	7178.5	7170.1	7229.6	7452.5	7365.3	7459.5	7583.5	7572	7582	7816.8	7838.4	7803.4	7770.4	7882
0	0	10.739	0	0	29.29	38.84	89.531	218.74	411.79	542.51	1015.2	1338.7	1731.8	2304.5	2451.5	2960.1	3394.8	4000.1	4523.3	5391.9	5457.2	6028.3	6302.7	6562.9	6860.9	7302.1	7531	7827.4	8125	8171.8	8362	8643.5	9037.6	8905.9	9243.3	9184	9480	9578.3	9495.1	9765.5	9865.7	9886.6	9861.2	9896.8	10076	10152	10106	10185	10253
0	11.389	19.7	5.5961	0	8.1024	0	0	18.212	105	204.82	334.83	533.81	702.54	926.35	1119.6	1347.7	1569.2	1652.6	1825.8	1969.1	2190.7	2427.2	2519.4	2824.6	2891.4	3079.8	3142.6	3238.1	3373.5	3374	3330	3534	3731.6	3703.7	3729.9	3854.9	3654.1	3730	3687.9	3859.6	3932.9	3884.9	3916.7	3971.9	3916.6	3963.6	3979.7	3933.3	3928.2
0	5.6295	0	2.408	0	2.5606	5.1339	20.926	100.34	167.31	299.76	489	755.18	1204.8	1408.8	1753.3	2177.7	2510	3096.1	3746	3983.6	4339.8	5170.3	5490.6	5678.3	6423.2	6885.9	7005.2	7263.2	7483.2	7947.5	8348.3	8496	8976.2	9039.2	9183.9	9251	9232.3	9202.6	9319.6	9507.2	9527.9	9596.1	9647.6	9658.8	9684.9	9779.9	9697.2	9336.5	9719.6
0	0	0	0.1415	10.581	45.882	73.665	195.17	363.25	580.55	812.73	1114.6	1502.3	1945	2357.5	2735.7	3250.1	3687.1	4225.8	4604.9	4994.6	5446.1	5727.8	6037.8	6489.9	6539.8	6719.5	7330.6	7461.6	7681.3	7998.9	8251.1	8630.6	8897.5	9060.6	9110.6	9266.5	9270.7	9178.7	9223.6	9237.5	8348.6	9805.1	9669	9660.7	9887.4	9943.8	9967.3	9985.7	10020
0	0.2556	11.228	12.813	11.873	14.148	0	0	19.051	46.733	117.2	190.56	368.28	519.3	785.9	1132.4	1491	1928.6	2433.6	2854.6	3389.2	3933.6	4564.7	5011	5495.3	5869.3	6529.3	6590.8	6994.2	7570.9	7967.7	8308.7	8501.6	8741.3	9381.1	9686.1	9817.6	10043	10309	10416	10590	10727	10630	10826	11128	11139	11026	11269	11248	11098
0	0	0	0	31.769	0	207.86	105.88	259.42	157.63	209.59	316.22	441.94	546.24	669.86	787.79	882.72	1170.4	1246.3	1501.6	1883.9	2081.5	1874.1	2118.7	2178.2	2290.8	2504.9	2506.2	2667	2843.9	3012.9	3079.3	3251.1	3358.3	3520.1	3661.7	3703.8	3708.7	3849.7	3907.9	4001.5	4013	4043.4	4057.9	4181.9	4237.1	4273	4386.8	4366.6	4411.4
0	0	0	0	17.574	27.058	63.858	58.94	154.11	267.99	492.82	706.15	1011	1343.1	1614.5	2023.3	2330.1	2641.5	3107.3	3492	3813.8	4137.9	4315.2	4587.6	4735.5	4978.1	5191.2	5300	5489.2	5537.5	5589.9	5589	5732.3	5949.3	5923.7	6013.8	6186.1	6207.5	6361.2	6306.6	6472.3	6450.1	6576.8	6536.7	6566.6	6552.2	6502.5	6643.1	6505.6	6638.4
6.4647	0	0	0	6.5165	1.4063	0	0	4.4413	20.862	60.415	121.73	229.48	343.86	495.61	632.55	783.4	911.45	1046.1	1112.5	1251.1	1354.4	1388.5	1630.4	1767.4	1816.1	1991.8	2050.4	2153.7	2288.1	2401.8	2476.6	2582.3	2652.5	2709.6	2787.1	2980	3047.3	3046	3044	3027.3	3085.9	3047.2	3200.1	3110.5	3099.3	3156.7	3158.9	3168.6	3182.2
0	0	9.7665	0	19.085	14.841	0	74.846	212.73	412.9	655.99	993.49	1361.2	1823.3	2268.9	2899.9	3387.3	3952.2	4491.7	4969.5	5512.4	6013.4	6455.5	6891.8	7376.1	7671.1	7962.2	8210.2	8642.2	8931.2	9149.2	9353.5	9515.7	9825.2	9924.6	10294	10374	10385	10562	10556	10790	10732	10925	10805	11078	11006	10971	11021	10904	10813
6.3269	10.232	1.6591	0	0	0	0	23.012	80.989	190.13	336.98	530.24	769.61	1083.9	1437.5	2062.8	2401	2902.5	3333.7	3826.3	4263.8	4800.9	5259.4	5430.7	5924.3	6255.2	6720.4	7061.9	7499.6	7728.8	8066.5	8275.9	8641.9	8932.9	9008.2	9409.6	9739.3	9930.7	10478	10467	10512	10579	10709	10510	10862	10640	11034	10789	11005	11233
0	0	7.7523	33.452	59.67	101.45	44.941	178.82	361.49	638.8	1066.6	1410.9	1575.3	2030.2	2389.3	3293.9	3894.6	4447.5	5009	5778.8	6092.3	6539.7	7078.8	7338.5	8079.7	8021.1	8075.5	8654.4	8779.2	8675.1	8746	9186.4	9231.4	9456.1	9815.4	9998.1	10389	10264	10733	10657	10835	10828	10835	10962	10970	10995	11065	10922	10908	10907
0	0	0	0	5.9275	25.965	31.273	37.485	145.82	285.21	453.28	618.18	895.42	1270.4	1479.1	1811.2	2169.6	2567.1	2963.1	3284.8	3630.3	3720.2	4051.6	4209.3	4519.3	4820.5	4853.7	5306	5488.7	5565.3	5577.1	5857.6	6033.1	6182.5	6312.2	6503.6	6506.4	6616.1	6708.5	6839.5	6871.9	6866.1	6958	7112	6919.4	6983.2	7135.2	7124.3	7050.9	7231.3
0	0	3.11	1.1076	0	2.4287	4.077	0	23.728	75.277	215.71	299.67	466.76	654.87	1076.3	1050.3	1297	1544.5	1819.8	2076.1	2293.4	2507.7	2754	2980.5	3254.5	3393.6	3577.4	3770.2	3840.8	4016.8	4179.1	4288.4	4454.5	4637.1	4782.5	4951	5002.5	4936.3	5006.8	5087.8	5191.1	5314.6	5366.3	5304.3	5364.4	5389.1	5404.9	5306.1	5341.3	5443.2
0	0	0	31.145	55.762	67.522	79.073	123.75	195.85	337.92	519.25	757.6	1093.4	1413.7	1795.4	2159.2	2630.2	3035.3	3505.7	3910.1	4258.6	4709.8	5047	5379.9	5702.3	5854.9	6300.9	6454.1	6481.9	6904.6	6995.8	6775.1	7173.2	7419.1	7363	7507.6	7661	7631.5	7618	7749.1	7791.6	7980.9	7795.2	7741.9	7784.2	7891.3	7918.4	7928.9	7998.6	8005.4
0	0	0	0	0	0	46.77	160.99	343.05	683.32	1110.9	1584.2	2090.1	2712.1	3328.7	3904.5	4549.6	5214.4	5674	6255.3	6758.5	7624.1	8109.2	8634.3	8751.3	9525.5	9725.8	10326	10772	10745	11249	11419	11903	12357	12541	12619	12743	12970	13247	13196	13474	13639	13791	13691	13885	13930	13963	13983	13993	14088
0	0	0	5.6372	14.137	17.689	29.143	69.901	138.07	273.55	428.01	653.11	911.07	1223.4	1479.8	1766.2	2181.7	2529.8	2883.4	3384.1	3668.4	4006.2	4341.8	4949	5118.6	5467.3	5416.9	5658.4	5871.6	6043.6	6212.3	6391.3	6546.5	6718.7	6766.3	6865.5	6929.6	7212.9	7302.8	7289.2	7609.2	7600.8	7624	7563.3	7799.4	7826.6	7782.9	7626.6	7731.6	7778.2
0	7.5016	2.624	0	0	0	25.81	64.117	165.69	276.68	383.86	557.77	807.97	1018.2	1340.6	1625.3	1991.4	2300.6	2775.7	3093.6	3501.3	4104.1	4515.1	4889.5	5215.1	5701.4	6004.4	6238.9	6523.8	6748.3	7116.5	7340.2	7556	7636.8	8000.7	8266.2	8464.7	8660.5	8911.8	9032.8	9085.7	9118.7	9160	9370.4	9622.4	9589.1	9590.8	9592.6	9650	9720.2
14.09	3.4818	0.75496	0	0	0	0	20.983	64.7	142.35	272.9	478.77	665.62	974.41	1260.2	1580	1851.2	2448	3100.4	3239.3	3968.7	3812.3	5016.5	5439.1	6199.3	6343.6	6769.1	7173	7634.3	8065.5	8581.3	8880	9449.9	9682.4	9947.7	9950.1	10383	10515	10698	10757	10922	10798	11004	10979	11130	11249	11319	11418	11366	11347
0	0	0	6.1172	12.953	14.092	15.993	73.908	146.69	249.78	346.94	546.43	747.47	980.87	1164.5	1390.6	1605.8	1875.9	2007.6	2418.4	2641.5	2834	3000	3324.3	3629.9	3761	4155.3	4386.1	4593.1	4768.6	4729	5111.9	5155.6	5434.5	5599.7	5779.7	5942.9	6017.6	6166.8	6461.3	6523.5	6317.2	6550	6609.7	6735.7	6967.9	6903.7	7009.1	7017.3	6936.5
0	5.5352	2.3642	0	0	3.7837	9.063	40.104	77.569	215.86	309.27	498.14	709.33	1030.5	1233.1	1509.8	1804.3	2136	2429.5	2738.8	3056.4	3290.4	3471.3	3750.9	3962.1	4178.4	4444.6	4517.9	4808.4	5025.8	5098.4	5289.4	5442.6	5630.5	5717.7	5955.4	5992.6	6067.1	6241.8	6094.8	6235.1	6246.5	6227.3	6172.9	6378.6	6380.4	6496.6	6477.7	6498.8	6225.2
0	0	0	17.554	34.918	35.57	68.664	99.144	89.008	170.69	246.12	371.64	532.91	687.34	736.86	851.2	1067.5	1274.1	1425.8	1606.2	1861.1	2094.1	2299.1	2602.5	2798.6	3068	3299.8	3440.1	3564.1	3836.3	3988.4	4081.8	4286	4539.3	4583.9	4839.6	4871.6	4895.5	4934.5	5018.1	4890.7	5065.9	5043.1	4977.7	5080.7	5277.2	5310.9	5326.3	5308.9	5384.7
4.7232	0.57799	0	0	0	3.9475	3.8427	0	13.431	61.206	178.95	325.64	530	830.2	1172.3	1616	2118.8	2760.2	3050.9	3669.7	4333.7	4969.1	5687.2	6121.5	6927	7559.6	8104.7	8613.9	9514.7	10024	10788	10742	11172	11960	12503	12673	13187	13169	13366	13861	14063	14098	14298	14472	14658	14814	14984	15092	14924	15130
8.3359	2.0943	0.16646	9.3404	0	0	0	0	0	0	0	0	26.498	108.1	226.35	354.51	491.57	685.9	824.38	1030.4	1227.3	1411.4	1748.7	1869.3	2158	2297.3	2531.6	2720.6	2901.1	3099.2	3185.2	3408.6	3585.1	3809.5	3956.3	4099.6	4269.3	4392.2	4457.4	4550.3	4640	4784.4	4799	4804.9	4960.1	5011	5103.5	5131.2	5157.1	5164.7
0	0.021592	0	0	0	0	25.094	59.843	179.44	273.47	507.68	940.71	1310.4	1306	2142.8	2155	3230.5	3007.5	4370.2	4481.2	5069	5588.3	5035.7	5443.1	6278	6650.6	6718.3	7053.3	7310.7	8031.7	7356.2	7815.1	7845.4	8129.3	8016.2	8139	8118.8	8253.6	8200.7	8405.8	8451.4	8652.7	8536.3	8448.2	8440.7	8550.3	8111.3	8665.5	8452.5	8532.6
0	0	0	112.39	143.35	173.65	180.72	428.63	461.3	795.3	992.01	1396.7	1519.3	2105.3	2362.1	2531.4	2783.1	3300.8	3592.2	3999	3669.8	3725.2	4097.3	4421.1	4685.9	4744.2	4809.3	5120.3	5073.7	5326.8	5242.8	5449.1	5766.3	5911.5	6111.5	6575.7	6818.4	7287	7093.2	7085.1	7036.2	7112.3	6956.4	7319.9	7007.6	7249.9	7211.5	7006.4	7269	7197
0	0	5.7923	0	19.646	19.766	24.077	12.206	50.747	110.14	181.8	326.41	566.58	711.1	906.73	1154.5	1302.4	1653.5	1774.5	1992.1	2182.3	2364	2621.1	2751.4	2908.6	3077.1	3330.5	3377.7	3392.6	3488	3620.4	3687.3	3787.4	3837	3953.2	3853.7	3941	3984.1	3999.3	4157	4242.4	4259.6	4203.4	4351.3	4332.4	4383.3	4529.3	4608.8	4619.6	4521.3
0	0	0	20.551	6.2207	14.615	5.4292	22.369	69.547	185.09	317.9	509.86	777.69	1057.6	1465.3	1905.3	2351.2	2926.9	3456.4	4078.4	4626.8	5226.2	5789.2	6269.9	6955.1	7525.3	7895.4	8403.7	8664	9313	9360.7	9549.7	10272	10609	10926	11271	11778	12055	12414	12408	12658	13105	13124	12964	13297	13176	13097	12884	13084	13097
0	0	0	0	9.2619	11.709	19.613	24.077	53.157	79.628	143.67	183.54	300.35	416.07	611.68	767.61	916.16	1085.8	1274.7	1588.8	1829	1735.7	2155.5	2379.9	2402.7	2716.2	2736.9	3102	3670.6	3715.2	4322.8	4391.3	4482.9	4871.3	4871.5	5272.6	5414	6131.9	5862.1	6054.3	6223.6	6446.4	6314	6364.7	6337.8	6380.2	6695.3	6626.4	6731.6	6859
0	0	0	0	18.54	38.196	82.452	141.64	275.41	445.11	732.65	1020.8	1382.4	1899.7	2408.5	3204.7	3619.3	4475.6	5198.8	5702.1	6436	7156.7	7754.2	8483.3	8961.8	9523.7	9706.1	10565	10647	11153	11391	11803	11906	11967	12263	12334	12623	12662	12590	12708	12604	12751	12887	12947	13213	13079	13154	13329	13165	13522
0	0	0	27.3	44.459	55.931	68.477	57.241	130.86	386.52	318.37	495.04	677.58	901.45	1178.8	1430.4	2125.2	2573.7	2889	3346.6	3545.4	3977.6	4368.6	4550.9	4768.8	4825.8	5336.2	6000.1	6359.2	6430.6	6765.3	6227.6	6380.6	6750	7812.3	7673.1	8448.5	7332.1	7413.1	7513.1	7635.9	7691.1	7576.8	7625.1	7691	7903.1	8554.9	8060.9	8046.1	7921.5
0	0.045044	0	3.7273	2.1721	1.871	6.5925	26.073	86.196	215.46	392.01	608.6	882.48	1207.6	1541.3	1920.6	2236.4	2609.3	2929	3357.5	3608.6	4073.4	4310.4	4518.7	4826.8	5064.2	5303.9	5461.2	5567.6	5809.3	6037.2	6115.6	6281.7	6225.1	6378.9	6325.4	6566.4	6559.4	6435.2	6493.9	6664.1	6582	6493.9	6580	6542.5	6599	6485	6650.8	6502.9	6702.3
0.19801	1.0124	0	1.5505	0	0	3.5308	19.883	51.152	105.72	224.41	392.88	594.93	859.98	1179.1	1478.9	1880.6	2177.9	2527.8	2885.6	3226.2	3450.2	3809.8	4086.3	4196.1	4255.6	4282.2	4899	4897.9	5009.8	5316.2	5334.6	5463.9	5517.6	5742.7	5866	6080.9	6181.4	6202.9	6326.8	6396.3	6375.6	6364.8	6502.6	6354.7	6487.9	6535.7	6354.1	6375.7	6456.9
2.0345	58.214	12.248	0	0	0	0	0	77.928	156.71	313.13	553.03	840.62	907.97	1522.6	1390.2	1902.7	2143.9	2340.3	2524	2800.6	3145	3456.7	4113.4	3886.9	4342.2	4478.5	4721.6	4976.3	5173.6	5335	5686.2	5882.4	6057.9	6160.1	6458.9	6363	6500.1	6806.4	6927.1	6763.1	6907.4	6685	7018.4	6937.1	6969.7	7149.9	6748.1	7043	6923.2
0	0	0	0	5.3629	28.089	55.641	120.81	241.17	449.95	708.78	1013.6	1351.6	1738.5	2105.7	2647.1	2874	3363.8	3748.4	4179.4	4710.7	5274.1	5685	5992.7	6195.1	6331.2	6544.7	7019.2	7364.9	7589	8015.2	8035.4	8391.4	8587.8	8639	8870.1	8868.8	9144.1	9162.3	9361.8	9447.5	9722.6	9670.2	9695.3	9880.5	9826	9929.4	10008	10131	10123
0	2.8189	7.1696	0	13.442	0.43609	4.1691	21.919	40.093	47.127	80.27	121.42	192.76	236.34	353.64	452.87	637.73	870.15	1060.6	1259.1	1540	1678.8	1889.6	2129.4	2350	2481.8	2702	2971	3060.3	3328.2	3313.3	3607.3	3704.6	3664.2	4082.8	4100.6	4355	4312.1	4331.8	4425.7	4352.2	4295.6	4380.8	4404	4518.7	4650.9	4647.6	4524.8	4706.5	4717.7
0	9.5823	1.8786	7.7341	0	0	0.70126	40.856	101.95	211.84	337.42	485.85	704.84	892.58	1111.3	1487.8	1642.7	1586.5	2007.7	2251.4	2555	2617.7	3007.3	3298.5	3387.7	3573.5	3740.4	3952	4026.7	4272.1	4314.3	4570.8	4783.5	4999.4	5123.9	5254.6	5429.5	5447.5	5622.2	5716.3	5799.2	5875.7	5875.3	6036.2	6150.5	6177.5	6194.4	6185.5	6199.6	6000.5
0.70161	12.105	2.971	15.196	0	0	0	2.1574	48.087	149.16	324.44	811.18	1178	1591.3	2008.2	2762.2	3111.8	3829.9	4176.4	4842	5681.5	4660.4	6641.6	5415.1	5705.1	6142.8	6548.8	6659.8	7206.8	7657.2	9414.4	7503.8	7676.2	8182.8	8050.3	8467.5	8220.9	8385.1	8808.8	8758.5	8784.9	8757.9	9021.1	9027.9	9018.4	9143.5	9023.4	9067.4	9136.9	9199.7
0.70434	3.9627	0	0	0	7.588	18.261	56.502	142.18	276.98	447.64	682.06	959.66	1267.6	1495.6	2004.5	2243.2	2499.6	2745.9	2923.8	2804.8	3497.1	3329.7	3604.7	3636	3575.5	3497	3897.5	4178.1	3872.1	4016.4	4099.8	4069.9	4324.4	4390	4516.7	4438.2	4625	4740.2	4764.3	4866.8	4920.5	4807.5	4929.8	4982.6	4994	4963.2	5078.1	5200.9	5194.8
0	0	0	0	0	14.289	10.575	20.935	46.25	103.88	200.6	331.28	509.49	759.04	994.87	1317.6	1651.3	1903.9	2110.4	2449.4	2955.3	3232.3	3593.3	3835.2	4278.3	4312.2	4572.5	4938	5048.1	5330.3	5591	5946.2	6290.9	6368.7	6530.4	6757.5	7109.6	6974.9	7191.6	7337.9	7238.6	7317.4	7397.4	7444.3	7507.1	7594.2	7501.4	7631.6	7365.5	7480.8
0	0	0	0	19.165	14.64	39.432	113.75	236.99	407.97	660.15	974.61	1375.5	1796.9	2264.1	2713.2	3241.3	3839.3	4084.9	4699.9	4956.6	5269.3	6053.5	6513.6	6803.4	7022.7	7310.2	7552.9	7444.5	7488.7	7608.8	8000	8104	8359.5	8515.4	8699.1	8943.3	9109.5	9108.1	9180.8	9460.1	9487.5	9670.4	9701.1	9841.9	9799.4	9859.6	9981	9969.5	9957.3
0	0	0	66.634	187.53	467.36	522.39	747.85	1016.1	1324.5	1676.6	2259.8	2801	3342.1	3833	4671.4	5312.7	6094.3	6299.8	7001.9	7311.2	8020	8318	8602.8	8716.4	9156.4	9490.6	9555.9	10200	9890.5	10272	10564	10628	10808	11105	11147	10903	11055	11408	11134	11654	11667	11646	11777	11728	11583	11975	11826	11867	11749
0	0	1.6169	8.7431	0	14.417	6.7608	19.989	61.248	117.08	221.1	339.94	431.23	610.71	759.15	933.03	1168	1500.1	1659.5	1950.6	2183.6	2425.8	2551.8	2774.5	3092.7	3302	3501.5	3721.9	3784.4	4043.3	4178.1	4305.9	4410.1	4625.5	4718.4	4758.2	4941.5	4914.6	5098.6	5122.6	5194	5238	5335.5	5216.6	5282.5	5431.2	5402.6	5449.4	5448.8	5419.9
0	0	0	3.102	33.239	35.288	109.02	54.737	95.107	113.66	351.54	620.52	932.97	1427.7	1893.9	2428.1	2772.4	3273.8	3728.3	4218.2	4556.6	4993	5315.6	5641.7	5966.8	6228.1	6527.4	6743	6758.8	7416.7	7344.2	7389.3	7548.4	7573.5	7783.4	7749.8	8110.4	8093.3	8433.3	8350.4	8704.2	8458.3	8578.1	8727.3	8109.9	8311.8	8260.7	8219.3	8223.4	8611.4
0	0	5.7546	4.1942	3.1427	0	0	31.908	103.83	215.5	381.15	580.72	826.81	1100.4	1402.8	1679.5	2061.5	2320.2	2692.7	3031.3	3395.3	3626.8	3987.3	4398.2	4606.4	4838.5	4978.5	5320.5	5335.3	5485.9	5683.8	5874.1	5958.9	6138.8	6323.3	6443	6665.4	6745.9	6811.2	6915.9	6935	6895.3	7044.4	7097.3	7105.6	7210.3	7069.7	7172	7112.7	7261.2
0	0	0	0	1.9843	101.07	237.51	426.73	617.9	907.64	1173.2	1451.8	1777	2146.4	2472.4	2821.3	3709.8	4103.3	3912.3	4224.6	4587.9	4839.9	5279.6	5606.9	5916.9	6957.3	6444.4	6807.6	7067.8	8395.4	7632.5	8091.3	8086.2	8368.9	8558.7	8810.2	8923	9035.3	9295.9	9502.3	9372.7	9713.7	9889.5	9891.4	9912.2	10030	10224	10365	10159	9866
0	0	0	11.483	12.536	30.527	65.765	108.32	249.73	380.3	542.58	808.1	1078.7	1292.7	1489	1729.9	1937.7	2178.8	2373.2	2335.5	2524.5	2737.8	2913.1	3269.5	3262.8	3504.2	3733.9	3928.2	3942.5	3726	4077	4240.7	3532.3	3590.7	3669.2	3787.5	3856.2	3891.5	3986.3	3894.9	4047.1	4041.7	4147.8	4191.8	4256.3	4197.5	4160.9	4188	4318.2	4223.6
0	0	16.981	0	11.126	14.924	9.5865	62.959	126.44	275	449.11	662.84	997.08	1250.5	1564	1897.5	2291.7	2544.5	2890.6	3399.5	3550.7	3993.4	4319.9	4369.7	4686.2	4903.7	4956.9	5268.2	5208.1	5461	5348.9	5571.6	5774.4	6020.1	5939.7	6085.2	6158.5	6221	6332.6	6301.1	6375.3	6493.8	6546.2	6572.1	6563.1	6567	6513.9	6427	6432.2	6504.8
0	0	0	90.486	223.47	125.17	383.16	526.95	584.4	656.2	911.47	1091.9	1365	1595.2	1895.8	2072.2	2493.7	2915	2992.3	3466.7	3527	4017.7	4022.1	4400.1	4797	4814.8	4854.4	5230.6	5384.2	5402	5509.3	5701	5767.4	5833.5	6008.5	6173.8	6201.8	6347.6	6385.1	6489.5	6472.2	6445.5	6470.8	6557.8	6416.3	6489.4	6621.2	6728.3	6669.3	6668.9
0	0	0	37.275	88.781	45.579	154.39	306.93	425.59	595.7	868.83	1226.7	1808.2	1964	2753.3	2493.5	3413.5	3827.5	4036.8	4257.3	4495.2	5637	5626.4	6213.4	6480.5	6914.1	7303.1	7759.4	7440.1	7910.7	8053.6	8329.2	7234.6	7604.9	7669.2	7957	8009.8	8243	8238.3	8381.3	8456.4	8683.2	8644.3	8712.4	8702.8	8854.4	8910.4	8844.3	8933.1	8943.2
0	0	0	0	0	25.669	35.356	101.11	213.52	405.73	716.32	1009.1	1427.9	1868.8	2385.5	2961.4	3357.9	3902.1	4623.4	4830.6	5586.8	5870.4	6554.7	6830.9	7353.4	7531.2	7935.8	8146.3	8596.3	9058.7	9244.5	9389.6	9404.7	9607.5	9651.2	10116	10198	9971.8	10312	10296	10306	10493	10465	10504	10595	10603	10592	10427	10589	10285
0	0	0	17.243	130.83	257.07	321.73	457.48	599.99	646.41	739.6	886.19	1081.9	1187.6	1386.4	1354.8	1837.8	1973.8	2118.2	2252.5	2669.6	2910.1	3145.4	3474.1	3674	4079.4	4280.5	4496.5	4872.6	5168	5311.6	5383.3	5678.6	5860.7	6078	6278.8	6426.6	6618.2	6932.9	6870.5	7123	6971.1	7150.6	7200.4	7445.6	7469.8	7493.1	7648.3	7710	7520.2
0	0	0	26.731	87.633	82.656	172.78	280.03	407.61	601.26	828.92	1125	1499	1867.8	2337.4	2851.6	3473.8	3973.4	4396.8	4900.3	5497.2	5935.7	6343	6707.9	7279.8	7514.2	7873.2	8432.3	8180.4	8508.4	8951.3	9497.1	9493.1	9745.5	9973.9	10210	10230	10416	10611	10749	11069	11142	11199	11229	11283	11395	11588	11346	11385	11649
0	0	0	1.2098	10.143	19.993	26.641	51.282	89.003	169.02	280.2	411.66	582.25	756.52	917.47	1096.1	1296.8	1483.2	1643.2	1807.9	1932.2	2063.3	2306	2473	2609.3	2769.8	2878	3038	3183.7	3227.4	3378.4	3523.3	2717	2773.5	2850.8	2908.9	2862	2896.3	3043.8	2964.7	3056.1	3098	3081.9	3098.5	3176.9	3213.4	3342.5	3261.4	3321.1	3348.8
0	0	0	5.9834	51.652	65.852	147.48	249.68	429.26	642.87	872.97	1143.9	1443.1	1836.7	2138.4	2555.4	2785.8	3039.5	3276	3607.9	3812.6	3974.5	4200.1	4298.5	4562.4	4784.7	4857.5	5076	5178.1	5266.4	5375.1	5505.9	5634.6	5793.9	6106.1	6212.1	6269.3	6292.7	6287.3	6408.1	6403.1	6468.3	6512.3	6588.2	6617.8	6683.5	6845.8	6746.4	6731.7	6786.8
0	0	0	0	3.8995	18.764	33.746	53.182	130.6	250.06	407.64	575.24	833.1	1076	1410.1	1793.6	2393.3	2245.3	2656.3	3649.8	4108.7	4397.2	5059.8	5202.5	5565.8	6310.4	6574.2	6735.5	6920	7443.5	7439.3	7464.8	7904.2	8028.3	8064.8	8193.4	8433.1	8396.1	8590.6	8653.9	8809.3	8739.6	8676.6	8651.5	8720.5	8710.4	8643.7	8657	8650.4	8790
0	11.062	0	0	0	9.2766	6.889	4.7032	8.0799	18.659	27.116	46.373	96.138	178.84	291.37	399.45	541.85	633.51	834.57	929.21	1097.8	1189.9	1371.6	1540	1718.2	1799.6	1942	2036.6	2201.2	2338.6	2368.8	2559.3	2684.7	2914.6	3059.6	3181.5	3209.5	3321.7	3406.5	3480.5	3626.8	3585.6	3654	3798.3	3810	3935.6	3943.6	3960.6	3908.6	3966.5
0	0	9.7745	13.988	8.5885	35.162	1.4906	61.94	166.51	212.33	255.99	416.49	493.41	671.66	542.56	802.02	928.95	692.86	1092	1169.2	1234.8	1358.1	1462	1389.5	1522.8	1498.7	1413.8	1363.1	1480.2	1485.8	1674.6	1509.3	1779.6	1840	1950.2	1931.1	1904.2	1918.5	1981.1	1915.9	1950	1983.1	1966.5	1937.4	1943.7	1990.8	1950.4	1915.5	1908.6	1972.3
17.36	33.317	38.078	0	0	0.18278	34.318	120.3	291.04	302.05	581.38	1155	1515	2001	2453.6	3250.4	3660.7	4053.2	4684.4	5164.5	5346.6	5781	6060.2	6456.7	6842	6913.1	7344.5	7581.8	7688.7	7999	8368.2	8426.3	8589.2	8816.1	9019.5	9072.8	9466.8	9389	9266.1	9482.5	9538	9404.2	9613.4	9292.5	9476.8	9463.9	9372.4	9433.5	9488.4	9514.9
27.58	11.491	0	3.4843	0	0	1.1009	89.126	173.41	322.61	488.87	730.23	983.43	1266.3	1544.9	1806.8	1914.5	2433.6	2817.2	2889.2	3341.6	3508.6	3817.3	4045	4326.2	4321.1	4310.6	4601.4	4699.5	4761	5002.5	5044.7	5212.4	5315.9	5309	5368.1	5564.1	5658.1	5776.1	5848.7	6033.3	5935.5	6059.4	6085	5954.3	6068.7	6063	6098.8	6056.4	5961.9
0	0	0	8.8024	28.366	50.886	68.342	106.28	129.72	182.18	239.09	334.49	450.32	601.38	725.19	885.3	1057	1262.8	1450.8	1720.8	1862.4	2076.1	2823.5	2460.7	2720.7	2809.2	2891.6	3205.9	3318.7	3457.3	3555.8	3571.2	3626.5	3688	3830.4	3964.9	4089.9	4077.1	4130	4152.3	4224.2	4216.8	4239.6	4310.9	4397	4381.1	4402.3	4477	4500.8	4481.6
0	0	14.445	0	7.4449	0	36.825	60.887	110.66	256.65	420.24	563.45	817.31	1171.7	1403.6	1758.2	2180.4	2533.4	2870	3255.1	3618.8	4014.6	4415.1	4709.4	4945.3	5143.4	5527.9	5808.1	6070.2	6410.7	6524.6	6922.4	7263.3	7408.1	7653.9	8004.1	7976.3	8235.3	8490.2	8495.1	8696	9045.1	8812.6	8877.8	8959.9	8890.4	9058.2	8820.7	9120.2	8976.5
0	6.6992	6.3501	3.0228	0	4.3426	16.005	31.433	76.907	166.19	303.02	444.22	635.2	832.12	1063	1313.7	1558.5	1824.5	2100.8	2419	2716.3	2824.1	3315.3	3522.6	3818.6	4094.8	4351.3	4195.2	4805.2	4639.7	4779.9	5364.3	5762.7	5758.6	5938.4	6010.3	6240.4	6428.9	6566.3	6650.5	6803.8	7017.1	6965.5	7104.5	7066.6	7157.4	7159.1	7322.7	7419.1	7335
0	0	0	26.024	45.979	42.834	41.481	61.984	149.02	193.81	297.38	483.84	612.01	799.72	909.36	1100.1	1258.9	1474.2	1619.2	1798.8	1945.1	1936.1	2174.5	2239	2394.2	2564.8	2662.4	2751	2915.5	2910.1	2923.9	2951	3066	3047.6	3112.9	3121	3206.5	3195.9	3279.1	3229.3	3336.6	3432.4	3395.3	3421.3	3410.4	3438.3	3501.2	3382.3	3433.8	3455.7
0	3.2438	0	0	6.3983	28.951	0	11.76	63.026	112.44	197.93	288.92	372.02	545.33	665.63	786.22	987.61	1050	1237.1	1424.9	1556.9	1640.5	1810.8	2003.6	2179.3	2268.4	2455.5	2493	2833.6	2981.6	3154.6	3300.1	3615.8	3823.3	4104.1	4247.5	4367.3	4520.8	4636.1	4778.4	4883.3	4871	5133.9	5243.9	5225.4	5409.1	5360	5392.2	5378.9	5430
0	6.571	0	0	10.86	37.708	33.684	46.248	220.97	414.04	645.02	1023.2	1386.7	1929.2	2388	2856.4	3472.7	3923	4660.7	5019.9	5395.8	6046.3	6523.3	6997.5	7248.1	7603.4	7913.3	8119.7	8358.6	8782.9	8679.6	9001.6	7745.2	8135.3	8193.9	8370.4	8326.1	8489.6	8651.2	8555.9	8728.9	8910.6	8864.2	8775.7	8869.6	9070.2	9032.5	9020.7	9164.5	9205.2
0	0	0	10.48	54.325	62.419	117.66	184.74	293.25	422.56	644.7	815.76	1092.1	1301.4	1562.9	2049.5	2236.2	2908.9	3207.4	3519.3	4118	4280	4683.4	5162.7	5070.6	5413.1	5661.9	6076.9	6564.6	6799	6946.2	7370.1	5763.6	5861	6018.1	6219.8	6260	6726.3	6680	6746.4	6948.7	6989.1	7097	7169.1	7268.4	7467.4	7377.4	7356	7307.5	7412.7
0	0	0	8.0629	43.42	56.063	17.793	4.3757	46.679	131.13	257.82	429.17	668.98	939.6	1243.3	1608.9	1972.1	2298.2	2702.5	3023.5	3371.1	3669.8	4038	4344	4560.1	4897.8	5064.8	5382.5	5765.2	6370.7	6589.9	6992.4	7085	7474.6	7573.8	7779.9	6501.6	6131	6238	6236.7	6313.2	6471.8	6397.4	6477.7	6581.8	6598.2	6547.3	6495.6	6647.4	6563.7
0	32.031	14.309	0	0	0.4159	0	10.443	0	47.17	189.26	358.74	598.61	1003.3	1431.4	1920.1	2322.7	2995.9	3159.7	3712.9	4706.5	5130.6	5641.3	6102.6	6628.8	7478.3	7800.6	8098.3	8308.1	9059.5	9100.6	9616	10062	10673	10451	11459	10128	11372	11651	11659	11421	12176	11653	11713	11217	12174	12187	11900	10757	11954
0	0	0	5.2047	22.115	0	12.219	0	0	0	0	0	0	0	52.659	90.748	160.67	202.37	286.84	355.36	419.91	482.46	551.74	682.92	831.71	885.74	997.35	1099.4	1210.6	1359.5	1469.2	1539	1642.8	1745.1	1825.8	1929.4	2006	2121.5	2215.7	2195.8	2282.8	2356.3	2383.3	2428.9	2455.9	2488.3	2548	2550.6	2586.8	2625.2
6.0361	18.245	6.224	0	0.83909	0	0	0	8.0094	49.496	102.58	161.62	262.18	375.86	579.94	759.73	953.41	1095.1	1297.2	1584.5	1800.5	2033.8	2334.2	2601.4	2725.1	2959.5	3322.4	3431.8	3643.8	3737.7	3787.5	4017.7	4027.4	4366	4536.5	4656.3	4663.5	4676.5	4797.9	4920.4	4914.1	4954.3	5048.2	4935.7	5066.8	4903.2	4977.7	5047.5	4992.5	4948.1
0	0	0	1.2687	58.565	66.91	44.901	95.79	113.32	242.96	385.67	526	680.38	895.5	1230.9	1491.2	1783.7	2086.1	2397.1	2685.7	3018.2	3284.6	3454	3767.2	3930	4063.6	4342.5	4474.2	4743	4826.3	4986.7	5101.2	5137.1	5427.5	5443.7	5606.7	5752.5	5843.9	5858.4	5919.2	6063.2	5998.4	6196	6160.5	6115.3	6139.2	6139.9	6217.3	6300.1	6298.5
0	0	0	0	7.8049	4.9029	14.461	32.893	85.301	207.85	331.19	479.91	759.08	1033.1	1408.9	1798.6	2211.3	2649.1	3225.6	3794	4377.5	4862.9	5424.9	5842.5	6423.3	6948.4	7437.5	7859.3	8286.1	8413.4	9023.8	9344	9870.2	10035	10315	10424	10640	11038	11104	10999	11060	11243	11144	11073	11274	11331	11634	11542	11789	11712
8.9872	5.7041	0	0	0	0	1.0935	31.22	81.347	145.97	209.48	305.47	381.19	504.08	607.24	729.7	881.45	990.31	1109.6	1230.3	1346.9	1481.5	1545.7	1615.7	1703	1754.9	1911	2058.4	2103.8	2219	2225.5	2251.7	2368.1	2468.4	2571.2	2630.4	2758.8	2776.8	2839.4	2895.1	3055.6	2980.3	3104.7	3060.9	3075.6	3106.2	3054.6	3126.6	3226.3	3163.9
0	0	0	0	3.7382	26.386	38.436	105.72	192.81	303.94	464.65	686.42	850.76	1086.8	1311	1586.9	1842.2	2100.7	2326.6	2541.5	2828.1	3038.3	3253.5	3533.7	3718	3747.3	3954.9	4150.4	4275.7	4329.9	4507.8	4592.1	4669.8	4840.4	4886.3	5014	5142.9	5132.3	5174.6	5131.7	5236.6	5339.7	5435	5297.1	5342.2	5322.6	5306.2	5303.1	5309.7	5292.5
0	0	0	10.449	52.159	81.7	50.589	144.11	130.05	231.45	383.51	649.57	1001.5	1300.6	1909.6	2263.2	2620.7	3715.7	3605.4	4273.8	4447.2	4877.9	5166.1	5469.5	6052.3	6257	6976.9	7323.7	7819.9	8203.1	8565.8	8578.4	8631.1	8927.5	9895	9817.9	9315.2	9488.1	10427	10381	10585	10763	10785	11045	11058	10979	11348	11202	11346	11236
0	9.8934	8.0192	24.733	17.662	5.7623	0.23348	21.085	67.973	94.815	173.73	268.88	368.83	567.3	562.94	815.86	719.96	845.58	983.81	1314.1	1122.3	1156.2	1198.4	1286.1	1331.9	1368.1	1413.8	1492.3	1498.6	1523.5	1481.2	1491.3	1510.1	1519.1	1492.6	1553.1	1554.1	1509.6	1550.5	1588.4	1562	1562.5	1617.3	1619.4	1675.6	1619.9	1649.3	1620.9	1629.9	1612.9
0	3.7802	0	7.4479	0	0	12.913	17.642	106.37	362.14	676.09	994.49	1414.3	1896.2	2348.2	2473	3502.5	4537.1	4034.7	4531.2	5158.2	5713.4	6057.8	6465.6	6733.1	6935.3	7264.2	7355.1	7841.6	8080	8615.4	8688.5	8849.1	9136.2	9397.9	9818.5	9635	9909.4	10010	9986	10186	10190	10438	10296	10505	10350	10582	10579	10602	10463
0	0	13.622	0	0.15377	0	0	71.112	206.38	345	728.12	1177.9	1639.5	2248.8	3020.3	3765.1	4332.4	5923.4	6241.2	6856.3	7418.7	8048.6	8797.8	9287.6	9559.9	10244	10654	11182	11483	11708	11985	12594	12686	12891	13115	13338	13699	13828	14047	14068	13902	14009	13621	14143	13827	14419	14306	13833	14025	14340
0	0	0	24.101	41.242	91.193	116.61	127.93	208.29	323.25	551.79	740.21	984.05	1287.4	1613.9	2096.2	2498.4	2839.9	3308.9	3737.8	4140.3	4502.1	4809.1	5246.7	5612.3	5775.5	6047.4	6401.2	6654.8	6927.1	7020.6	7313.1	7646.7	7874.8	8070.5	8108	8324.5	8455.2	8569.8	8531.1	8669.1	8701.4	8848.9	8796.5	8793.1	8827.4	8807.2	8835.2	8883.8	8682.3
0	0	0	11.722	16.1	0	13.604	38.119	116.54	248.51	422.36	653.63	881.95	1298.7	1592	2034.9	2512.1	2934.4	3319	3841.3	4462.6	5100.3	5711.5	6190.4	6567.2	7124	7349.5	7754.7	8006.7	8194.2	8322.7	8734.3	9268.8	9940.8	9649.7	10147	10277	10531	10620	10798	10752	10724	11006	11074	10914	11433	11370	11468	11335	11661
0	18	20.364	10.016	7.6147	0	0	17.737	25.35	75.432	128.11	192.82	269.44	351.13	495.79	592.87	722.63	834.62	920.81	1083.2	1214.8	1539.6	1553.4	1743.8	1958	2239.8	2327.8	2547.7	2752.2	3052	3428.4	3488.1	3689.3	4069.2	4010.7	4115.1	4102.3	4785.9	4484	4707	4707.9	4631.9	4773.9	4946.8	5084.7	5202.1	5189.7	5147.5	4962.5	4964.7
0	8.7689	0	1.9877	7.0939	7.2779	9.4665	46.702	99.685	132.29	301.13	444.65	608.75	792.15	1038.5	1288.8	1552.7	1771.4	2089.1	2290.8	2348.4	2867	3009.8	3348.7	3546.8	3854.7	4179.4	4420.9	4686.5	4945.6	5193.1	5365.8	5495.3	5717.9	6054.4	6206.7	6316.9	6547.4	6729.6	6660.1	6812.5	6849.1	6949	6804.2	7031.2	7099.5	7114.7	7276.7	6995.4	7027.3
0	0	0	9.3138	8.4901	15.786	39.489	84.866	208.17	358.75	552.71	772.72	1040.4	1522.2	1592.4	1826.3	2096.6	2526.4	3340.1	3495.4	3610.6	3848.6	4319.7	4362.5	4567.6	4522.3	4287.9	5017.4	5164.5	4984.6	5217.6	4542.2	4835.9	4896.3	4881.4	4891.4	5162.6	5102.2	5159.3	5054	5196.3	5127.7	5087.7	5140	5081.1	5041.5	5081.7	5063	5090.4	5125.5
5.8111	2.5901	0	0	0	18.573	12.65	0	64.052	20.502	109.35	199.89	463.7	477.37	909.55	905.35	1439.5	1685.1	2005.8	2296.2	2389.5	2515.3	2849.4	3224.7	3535.4	3845.8	5173.4	5581	4618.8	4719	4931.3	6673.6	5889.1	6748.3	5953.1	6107.2	7813.5	6303.2	7650.2	7905.3	6665.5	7983	8281.8	7924.5	7707.5	7632.6	7269.2	7212.9	7191.5	7247.9
2.3701	0	0	0	8.5602	7.7606	2.9855	0	8.3899	54.058	99.11	224.1	297.25	469.95	678.9	913.99	1167.2	1444.9	1777.9	2125.2	2610.1	2910.5	3380.4	3693.1	4165.5	4555.9	5007.6	5397.8	5637	6088.3	6441.1	7214.6	7961	8641.4	8954	9279.2	9565.7	9938.3	10125	10451	10657	10630	10696	11011	10975	11139	11088	11107	11228	11182
0	0	0	3.8946	3.2584	13.408	19.144	42.671	119.08	236.91	400.57	675.64	968.45	1308.5	1667.4	1974.4	2448	2740	2851.1	3499	3795.8	4157.3	4561.3	5232.1	5592.1	5821.6	6105.5	6474.4	6676.1	6827.2	6940	6538.6	6908.7	6863	7104.3	7884.3	6952.8	7003.9	8297.8	7622.8	7576	7666	8676.2	8741.7	7916.5	8593.2	8576.6	8569.6	8529.1	8500.6
3.9654	0	8.8615	0	0	3.1607	7.0646	0	42.855	78.05	158.79	267.09	372.57	492.94	618.14	748.86	830.23	948.31	1097	1222.6	1313.5	1359.1	1471	1562.3	1598.3	1758.4	1845.3	1945.1	2016	2021.6	2113.8	2092.1	2249.4	2276.1	2340.5	2371.2	2394.4	2576.3	2640.6	2637.8	2611.5	2654.4	2760.4	2708.8	2734.5	2783	2781.3	2876.1	2850.5	2978.9
0	0	0	0	0	10.399	45.092	144.22	314.85	528.03	797.62	1124.5	1512.2	1907.5	2314	2768.4	3157.3	3475.8	4153.5	4521.8	5166.5	5627.7	5946.3	6166.9	6419.7	6676.1	7086.4	7333.5	7281.3	7552.1	7754.9	7749	8247.1	8316.2	8632.3	8575.2	8853.6	8865.9	9031.4	9140	8991.5	9084.8	9138.4	9151.3	9395.7	9424.4	9310.3	9312.5	9227.6	9426
0	12.835	0	0	19.885	7.3649	0	23.05	72.869	129.67	267.34	528.82	713.84	1003.9	1318.8	1671.1	1919.2	2356.4	2628	2983.5	3382.8	3613	3822.6	3932.1	4297.5	4508.6	4766.4	4966.2	5299	5479	5554.9	5583.9	5643.6	5728.1	5862.4	5991.2	6047	5674.2	6206.5	6454.4	6601.4	6915.9	6905	6883.1	7053.7	7050.2	7123.4	7318.4	6928	7116.3
0	0	7.2521	6.6321	13.139	15.796	5.4287	22.264	44.385	126.31	234.28	384.2	581.5	831.55	1069.5	1372	1613.1	1822	2133.8	2481.1	2594.9	2784.2	3253.3	3518	3848.9	3971.3	4248	4517.6	4729.2	4744.4	4886.4	4824.8	5066.6	5408.3	5484.9	5668.6	5787.5	5730.5	5889.5	5915.4	6000	6209	6373.1	6386.2	6277.1	6248.7	6289.4	6316.1	6281.7	6373.1
0	0	0	16.234	35.534	8.9069	56.32	89.45	131.84	261.68	501.03	731.01	1088.3	1457.8	1878.5	2334.9	2896.2	3339.1	3811	4371.5	4785.2	5054.6	5302.5	5973.8	5875.5	6049.4	6288.1	6531.8	6602.5	6690.3	6489.5	7133.4	7102.1	7327.7	7746.8	7863.3	7935.2	7997.8	8089	8332.9	8240.5	8491.2	8494.2	8453.7	8485.3	8638.9	8762.9	8757.4	8796.4	8766.5
0	0	0	0	64.249	77.959	108.26	176.17	253.84	406.44	716.62	568.44	1165.5	1448.2	1919.2	2251.6	2829.5	3245.2	3557.7	2932.3	4520.7	4853.2	5084.1	5425	5750.1	5790.7	6232	6555.5	7038.9	7145	7350	7471.1	7650.5	7666.7	8055.9	8250.2	8260.5	8507.1	8600.7	8631.9	8864.1	8815.5	8960.4	9154.6	9003	8941.7	8942.9	8862.5	8961.8	8889.9
0	0	0	25.02	205.84	350.01	517.92	691.32	925.23	1273.5	1666.6	2180.8	2766.4	3498	4125.7	4926.1	5677.2	6363.4	7369.7	8025.8	8470.2	9411.9	10115	10588	11218	11507	12087	12160	12514	12789	13013	13466	13696	13957	14050	14395	14455	14685	14685	14710	15033	15006	15167	15255	15235	15161	15082	15051	14966	15051
0	0	0	11.111	97.427	125.58	162.55	242.68	418.17	699.26	939.88	1294.2	1722	1972.3	2419.1	3022.3	3552.9	4055.3	4687.9	5241.8	5569.4	5937	6847.5	7290.2	7632.2	8116.2	8253	8806.6	9389.2	9199.2	9451	9767.3	10359	10726	10721	10803	10862	11015	11426	11363	11492	11486	11718	11614	11965	12128	11676	11944	11887	12231
0	0	0	0	21.132	0	16.175	65.361	154.94	294.33	507.14	782.95	1095.9	1511.7	2042	2568	3197.4	3792.5	4463.5	5241.3	5698.8	6403.3	7156.3	7530	8381	8732.1	9161.6	9673.9	10472	11143	11010	10913	11556	11873	11747	12062	12463	12452	12521	12663	12669	13014	12849	12848	12986	12852	13187	12945	12953	13223
0	0	0	13.004	30.177	61.053	83.697	265.02	225.97	267.93	320.31	448.62	593.33	775.72	881.77	1092.7	1288.7	1545.9	1690.2	1969.7	2239.2	2499.8	2697.9	2899.9	3058.7	3236.8	3476	3549.5	3673	3815.2	3877.3	4100.6	4173	4372.2	4420	4619.8	4586	4590.9	4737	4806.3	4822.4	4747.5	4909.3	4798.9	4794.2	4780.7	4883.8	4955.6	4957.2	5012.1
0	7.5625	0	14.787	11.767	17.304	18.003	27.251	66.398	91.599	157.61	241.77	324.06	435.53	522.09	647.29	665.93	768.01	877.17	980.08	1226.3	1196.2	1247	1478.1	1532.4	1646.9	1745.6	1888.5	1948.6	2016	2130.9	2253.3	2356.7	2373.3	2523.4	2584.1	2646.5	2601.9	2675.8	2589.7	2626	2796.2	2947.9	2895.7	2982.6	3076.9	3078.1	3137.7	3191.7	3203.3
0	0	0	0	0	36.299	83.952	212.27	308.51	450.81	669.27	937.87	1223.2	1551.7	1793.4	2223.8	2551.1	2886.2	3228.9	3521.8	3850.5	4024.6	4253.1	4557.3	4672.7	6217.9	5129.1	5322.4	5498.5	5570.1	5666.3	5736.5	6025.9	6056.2	6248.1	6280.5	6520.2	6513.2	6793.4	6638.4	6771.3	6691	6763.4	6760.6	6761.5	6817	6905.7	6837.8	6903.7	6901.4
0	0	1.6632	12.803	0	4.9331	4.8753	1.3079	13.914	28.191	81.869	136.53	179.68	292.78	439.97	582.89	710.94	932.74	1148.7	1365	1594	1736.8	1950.5	2086.9	2362.5	2465.8	2708.2	2894.5	2987.8	3221.8	3427.3	3554.1	3718.9	3781.6	3868	4098	4165	4352.1	4454.5	4522.5	4585.6	4614.6	4696.2	4754.1	4850.1	4788.2	4840.4	4915.9	5032	5016.9
0	0	0	324.72	20.641	0	124.76	114.43	317.05	465.13	727.09	1211.6	1614.9	2219.1	2885.9	3554.1	3896	4392.9	5042.1	5562.9	6579.7	6833.6	7139.6	7726	8371.9	8780	9281.4	9570.9	10127	10287	10746	11013	11223	11540	11934	12178	12430	12884	13203	13092	13452	13433	13627	13573	13650	13742	13790	13685	13933	13724
0	0	0	0	0	8.0277	72.451	174.71	371.67	599.34	1020.9	1382	1881.3	2283.4	2633.1	3173.1	3710.1	4100.5	4546.4	4995.1	5589.7	5691.1	5949.8	6355.4	6562.8	6803.7	6986.7	7209.3	6715	7219.1	7566.7	7442	7573.9	8003.8	8146.6	8491.9	8448.8	8524.1	8459	8363.3	8603.9	8583.3	8784.4	8697.2	8624.8	8697	8664.9	8808.4	8778.7	8857.5
0	0	0	0	13.842	6.9771	27.893	14.408	21.482	27.224	72.152	110.66	206.84	339.77	504.12	665.22	842.66	1021.9	1212.6	1386.9	1650.8	1756.8	1991.5	2184.9	2361.8	2520.5	2704.2	2915.6	3029.6	3290.9	3360	3322.8	3496.6	3670.1	3756	3809.9	3950.4	4071.4	4353.6	4337.5	4252.9	4505.5	4484.2	4569.5	4530.4	4536.4	4595.7	4564.7	4600.2	4590.8
0	0	0	0	23.932	79.689	125.84	208.09	334.84	550.03	743.34	963.75	1186.4	1484.6	1674.7	1931.9	2188.6	2469.6	2645.9	2759.4	3008.2	3290.8	3319.5	3573.3	3675.7	3623.6	3771.6	3780.3	3954.4	3958.5	4039.8	4150.9	4282.8	4424.9	4465.1	4461.8	4482.6	4507.1	4581.5	4616.2	4741.8	4762.7	4801.3	4778.6	4827	4890.4	4782.7	4751.2	4769.4	4808.2
0	4.8699	2.5426	0	9.183	0.1907	5.6346	51.334	112.31	203.47	366.15	514.87	779.92	1098.1	1438.2	1637.5	2065.3	2342.1	2612	3021.4	3286	3479.3	3881	4234.8	4539.1	4731.3	4885.9	5197.4	5354.5	5675.2	5711.8	6063	6177.2	6244.7	6510.9	6630.4	6977.3	7170	7143.9	7241.1	7327.8	7283.4	7333.4	7259.7	7368.9	7455.8	7603.9	7494.3	7613.9	7518.9
0	0	0	0	6.7847	20.284	21.244	44.387	65.808	90.019	147.06	226.79	268.2	428.78	495.42	637.66	750.53	940.46	1084.9	1255.3	1410.4	1568.3	1709.1	1847.5	2036.3	2168.5	2254	2441.5	2488.4	2584.2	2714.6	2825.3	3014.7	3034.6	3157.3	3136.3	3210.4	3304.9	3382.2	3404.2	3413.4	3438.8	3406.8	3509.4	3597.2	3582.9	3644.8	3611.9	3730.6	3628.5
0.25646	0	0	0	1.5784	0	12.613	27.256	58.088	91.019	149.99	243.56	352.77	480.38	619.39	806.98	1022.7	1271.7	1527.3	1746.1	1978.2	2237.3	2524.5	2825.7	3169.6	3449.7	3567.9	3721.9	3985.9	4079	4295.1	4448.9	4578.8	4847.8	5031.9	4970	5107.4	5436.6	5421.2	5234.3	5604.4	5908	6079.9	6126.5	6262.1	6300	6362.3	5960.9	6022.2	6098.9
0	10.49	9.0623	5.8868	3.011	6.1578	0	0.28428	11.911	19.718	60.4	129.98	233.55	354.98	516.64	708.35	847.38	1132.8	1270.1	1517.8	1755.6	1890.4	2091.4	2192.4	2421.5	2543	2679.4	2812.5	2976.2	2987.4	3073.3	3167.4	3270.2	3382.2	3432.7	3455.3	3521.1	3612.2	3549.1	3696.2	3672	3731.7	3704.2	3782.5	3816	3841.5	3878.3	3866.3	3872.6	3937.7
0	0	7.7431	7.7603	20.509	49.279	41.338	95.464	122.59	178.56	301.24	560.8	675.92	895.36	1164.4	1350.8	1711.6	1970.9	2630.6	2689.7	3491.5	3440.2	3602.6	3971.2	4377.7	5047.6	5495.7	5814.7	6169.4	6180.4	6348.6	6770.8	6889	7233.9	7630.4	7519.5	7722.6	7750.7	8152.8	7853.3	7773.7	7894.8	7982.1	7858.7	7765.1	7983.8	8031.1	8254.8	8126.4	8356.8
0	0	0	0	21.995	107.79	226.02	448.73	475.31	655.53	872.86	1072.7	1368.8	1531	1794.3	2225.7	2438.5	2850.7	3056.9	3296.2	3649.6	3981.7	4196.3	4509.8	4763.1	4702.8	5102.5	5111.2	5345.1	5396.8	5713.7	6022.1	6348	6253.4	6422.2	6608	6688.9	6718.8	6790.7	6871.8	6952.1	6970.2	7066.4	7110.9	7110.3	7200.9	7235.9	7221.7	7325.2	7113.2
0	1.2541	0	9.9287	10.158	6.0435	0	13.455	95.497	224.05	395.19	633.41	860.77	1190.8	1511.1	1883.1	2411.2	2917	3411.4	3917.9	4074.2	4659.7	5119.8	5072.8	5492	5790.8	6405.4	6276.4	6885.7	7083.6	7193.7	7318.7	7592.8	7656.9	7879.8	8130.2	7964	8368.6	8202.8	8193.7	8319.8	8273.5	8538.6	8382.3	8191	8387	8309.5	8421.4	8242.4	8349.8
0	0	5.7944	0	15.202	19.321	32.658	90.364	184.41	310.28	485.88	736.07	1004.8	1354.5	1687	2069.6	2429.1	3012.4	3330.2	3922.4	4232.1	4741.8	5177.9	5420.6	5906.6	6155.4	6433.2	6855.3	7002.6	7273.4	7356.8	7622.1	7778.8	7672.2	7878.1	7927.7	8179	8034.6	8295	8346.4	8589	8464.9	8530.5	8721.5	8594.2	8565.3	8688.9	8553.7	8826.4	8554.2
0	15.79	0	5.5327	0	15.187	4.7889	92.399	194.37	309.08	467.02	661.33	977.23	1286.4	1497.8	1915.3	2163.8	2624.1	3054.3	3356.1	3869.1	4304.3	4757.9	5106.8	5344.5	5609.9	5767.2	6119.2	6371.8	6565.8	6936.5	7098.9	7385.7	7548.8	7688.8	7628.6	7685.8	7812.1	8055.7	8222.2	8422.1	8383.7	8413	8375.4	8466.2	8582.4	8580.4	8494.7	8780.1	8443
0	8.3131	0	0	0	6.5329	4.4178	9.255	34.843	56.311	113.71	200.66	279.5	420.09	563.71	741.73	888.82	1080.6	1261.8	1407.8	1579.5	1792.3	1977.1	2144.1	2341	2527.2	2683.9	2834.6	3025	3170.3	3258.5	3490.4	3484.9	3600.7	3890.1	4263.5	4387.1	4613.8	4577	4781.5	4873.4	4792.8	4855.6	4989.7	5100.2	5083.2	5131.9	5167.7	5226.7	5283
0	6.7356	0	0	0	7.0778	33.351	137.63	291.98	569.68	920.95	1322	1873.1	2454.5	3082.6	3737.2	4477.5	5222.3	5693.1	6567	7066.7	7711.4	8454.5	8874.1	9320.9	9750.1	10205	10659	10944	11445	11684	12062	12287	12990	13157	13133	13376	13156	13643	13564	13728	13930	14102	14159	14241	14168	14256	14136	14343	14230
0	0	0	77.664	0	62.705	227.96	256.23	366.53	530.83	708.92	892.46	1256.5	1499.9	2038.6	2420.8	2993.1	3415.4	4375	4700.5	5221	5433.7	5598.3	5986.2	6578.5	6793.6	6893.5	6918.5	7425.5	7861.3	7233.2	7166.6	7571.9	7564	7413.9	7827.9	7619.2	7875.7	7768.7	7590.5	7799.3	7923.2	7853.5	8012.7	7933.5	8099.9	7979.2	7967	8180.5	8130
0	0	0	45.365	26.086	40.607	49.508	70.071	12.994	43.971	29.47	92.312	175.82	301.26	412.88	535.09	712.82	947.07	1243.8	1451.1	1821	1985	2155.2	2378	2673.6	2777.6	3058.2	3207.4	3486.8	3766	3976.1	3990.8	4114.7	4423.3	4584.7	4807.7	4890.6	5059.3	4801.7	5149	5120.2	5219.9	5282.3	5327.8	5410.1	5390.4	5419.2	5605.3	5651.1	5590.3
0	0	0	4.1867	86.853	191	229.85	342.89	470.33	491.34	613.29	664.69	718.74	776.86	900.27	946.71	1088.3	1166.2	1320.7	1352.5	1403.9	1507.2	1598	1576.2	1771.7	1812.6	1949.5	2124.7	2260.8	2238.4	2392	2482.1	2659.7	2819.1	2911.4	3007.2	3073.9	3306.1	3362.7	3494.8	3650.1	3625.2	3691.3	3634.2	3698.8	3637.5	3647.9	3724.8	3759.2	3787.9
0	0	0	1.6037	15.457	12.782	32.747	23.674	127.5	237.63	550.34	918.34	1519.6	2063.4	2959.8	3577.4	4477.7	5016.6	6571	7642.9	8469	8152.7	8802.2	10074	10061	10902	11359	11700	14019	12722	14515	13234	13686	14040	14408	14723	14756	15152	15295	15504	15399	15324	15678	15387	15718	15876	15649	15817	16141	16029
55.042	9.6749	0	0	0	0	6.7578	29.321	97.928	189.44	367.4	708.9	1084.1	1295.4	1839.2	2249.1	2809.4	3360	4098.6	4187.3	5461.7	5773.1	6440.7	7249.2	7017.3	7794.4	7943.9	7529.4	7812.4	8219.7	8530.8	9951.7	8748.3	9217.6	10503	9703.7	9891.3	10172	10186	10480	10410	10401	10615	10613	10853	10844	10812	10895	10863	10893
0	0	17.213	13.724	36.908	24.809	35.479	44.09	80.725	69.615	221.6	358.76	758	1167.7	1649.6	2056.1	2589.8	3091.9	3746.3	4270.4	4566.5	5298.9	5699.3	6054.1	6206.5	6955.1	7316	7578.8	8144.9	7870.6	7940.4	8475.6	8519.3	8652.3	8982.4	9038	9278.9	9115.3	9414.1	9442.8	9451.6	9437.4	9480.1	9432	9607.1	9535.4	9198.9	9178.4	9081.3	8889.6
0	0	10.767	0	0	3.1495	11.325	25.544	66.245	153.11	265.67	470.73	723.84	1001.9	1350.1	1688.5	2143.6	2539.1	2886.3	3207.5	3438.9	3759.4	4016.7	4345.8	4593.8	4712.9	4888.5	4994.7	5212.3	5230.9	5516.6	5660.7	5690.3	5872.6	5941.6	6324.4	6325.1	6436.9	6355.5	6498.9	6668.5	6834.3	6683.6	6651.6	6741.2	6707.4	6653.8	6794.2	6772.9	6917.1
18.19	4.6339	0	0	0	0	0	0	0	43.877	80.33	169.78	266.54	398	484.53	705.94	1016.1	1229.8	1431.6	1560.7	1914.5	2112.7	2194.3	2401.8	2534.8	2549.6	2857.2	2908.8	2957.1	3189.6	3276.2	3351.4	3491.8	3639.4	3609.1	3760.4	3834.1	3888.2	3893.2	3960.4	3922.6	3994.2	4017.4	3972.4	4078.8	4068.4	4036.8	4134.5	4088.1	4035.8
0	0	7.5276	40.608	54.551	87.674	117.22	182.02	294.9	362.19	587.37	807.2	1016	1344.6	1626.8	1982.1	2254.9	2635.6	2899.5	3362.7	3408.7	3884.4	4211.2	4494.7	4753.1	5105.1	5212.6	5456.1	5473.8	5736.8	5887.6	6108.5	6196.4	6291.9	6475.4	6564.4	6675.9	6580.1	6780.6	6729.1	6751.8	6687.2	6776.5	6733.9	6844.7	6870.4	6897.5	6946.7	6940.4	6896.7
0	0	0	15.286	2.6623	20.428	19.626	44.095	74.566	102.87	169.32	314.11	428.26	650.66	875.03	1023.3	1378.7	1659.2	1948.8	2508.8	2876.4	3201	3338	3717	4172.4	4767	5070.2	5182.7	5489	5606	5881.9	5973.7	4829.2	5647.9	6341.6	6234.2	7037.4	6545.1	6737.4	7220.3	7526.7	7464.6	7160.2	7200.3	7615.1	7758.4	7702.5	7829.1	7977.1	7897
0	0	9.1591	3.923	10.306	13.4	30.268	76.789	159.77	290.85	546.25	843.5	1181.2	1525.4	1911.4	2269.3	2671.6	3122.2	3523.1	3893.6	4303.3	4681.2	4932.4	5336.5	5728.7	5971.9	6124.3	6431.6	6774.4	7073.2	7312.1	7482.5	7685.6	7920.8	8194.9	8624.1	8845.4	9011.4	9134.7	9326	9535	9488.4	9453.2	9657.8	10045	10010	10093	10115	10294	10063
0	0	0	16.773	22.815	3.8755	54.847	55.186	127.56	273.3	458.88	668.92	961.88	1278.6	1708.4	2025.1	2567.9	2815.2	3456.9	3621.1	4403.4	4982.6	5234.4	5472	6007.2	6329	6574.3	7001.5	7135.1	7552.6	7898.1	8080.5	7036.5	7057.3	7250.3	7411.2	7530	7689	7788.3	7788.8	7750.8	7858.4	8061.5	8087.9	8194.6	8423.3	8298.7	8413.2	8310.8	8490.5
0	0	0	1.9968	13.245	42.624	41.104	132.25	122.01	281.65	479.94	750.72	915.38	1125.7	1488.4	1794.3	2181.5	2497.4	2688.2	3135.6	3201.1	3782.2	3807.7	4177.4	4760.8	4880.7	5014.5	5433.2	5876.2	5529.1	6007.8	5808.6	6127.6	6067.3	6257.2	6478	6480.1	6635.2	6741.5	6858.9	7063.5	7006.1	7030.2	7085.1	7133.8	7179.8	7141.2	7020.6	7157.5	7208
0	0	0	0	41.155	57.648	48.02	79.756	189.59	252.19	368.71	544.9	725.52	996.56	1312.4	1521.4	1941.5	2298.1	2603.5	2881.4	3209.3	3499.9	3815.1	4129.6	4322.4	4465.3	4772.2	4986	5149.2	5392.8	5602.6	5725.5	5831.9	6060.3	6231.3	6317.6	6453.7	6537.9	6514.5	6543.3	6608.1	6632.9	6727.1	6813.5	6745.4	6802.5	6818.1	6865.4	6699.2	6821.8
0	0	12.465	8.5382	0	17.334	0	27.42	112.17	255.62	611.16	905.39	1262	1668.1	2154.9	3081.6	3216.9	3960.4	4563.5	5113.7	5649.6	5797.5	6193.2	6575.6	6892.9	7464.9	7301.6	7936	8287.3	8668.7	9096.7	8006.6	7733.1	8466.2	8928.9	8683.4	8936	9181.9	9712.9	9907.8	9789.3	10008	9677.7	9885	10115	9926	10139	10176	10170	10238
0.26709	0	0	0.72139	1.5151	4.2042	4.7918	24.797	77.881	118.47	187.62	241.02	358.24	424.16	521	603.73	752.05	899.76	1012.8	1134.7	1318.5	1655.4	1619.7	1820.8	1994.9	2097.2	2205.9	2332.8	2429.6	2511.8	2728.2	2781.7	2858.6	3018.2	3070.3	2463.8	2525.7	2496.9	3301	3371.9	2937	3520.8	3525.9	2901.3	3076	2933.7	3075.4	3193.7	3642	3051.6
0	0	0	90.509	108.65	80.74	0	0	128.82	179.19	329.48	606.33	767.59	990.98	1171.9	1469.9	1698.5	1897	2185.8	2665.2	2301.5	2770	2732.5	3547.9	3204.2	3538.5	3943.1	4268.6	4057.1	4611.4	4786.8	4742.9	5104.1	5127.9	5369.1	5405.8	5632	5667	5833.6	5909.4	6121.2	6293.3	6366.2	6209.4	6360.9	6086.3	6417.6	6353.8	6383.2	6411.1
0	7.4138	0	0	6.9675	0	33.378	66	156.65	308.19	529.11	760.16	1177.9	1627.4	2062.3	2606.4	3225	3872.8	4573.6	4884.8	5241.3	5985	6480	6643.3	7238	7798.8	8174.3	8651.6	8878.5	9030.2	9329.3	9406.8	9570.1	9876.7	10183	10393	10471	10684	10868	10772	10926	11319	11249	11372	11411	11572	11524	11502	11499	11503
0	0	0	56.959	41.012	77.8	107.69	129.52	273.72	502.81	853.03	1102.5	1692.2	2193.2	2741	3286.3	3853.5	4255.3	5006.7	5210.1	7859.2	6439.8	6714.9	7074	6709	7084.2	7344.4	7849.4	8080.3	8101.8	8603.7	8604.1	8844.6	8518.5	8840.5	8806.8	8912.2	8956.9	9249.4	9050.1	8966.9	9188.6	9546.7	9165.4	9266.9	9193.5	9222.3	9197.3	9242.8	9366.5
0	0	0	0	38.146	35.389	71.545	65.212	84.753	104.82	185.42	302.25	445.33	642.5	850.6	978.45	1284.5	1448.4	1761	1927.7	2198.7	2483.8	2612.4	2861	3016.6	3153.1	3335.8	3485.9	3652.8	3849	3898.1	4007.8	4129	4246.4	4441.1	4547.5	4738.8	4868.6	4966.5	5004.2	4986.4	4981	5063.3	5081.4	5145.4	5219.6	5221.7	5155.6	5155.2	5164
0	0	0	74.794	124.89	83.266	126.56	177.16	241.15	442.29	530	717.65	1003.9	1233.3	1348.8	1873.2	2274.1	2637.6	3096.7	3509.4	3900.3	4172.2	4414.2	3695.7	5245.2	5658.8	5841.3	6071.9	6302.6	6468.4	6556.1	6848.3	7138.3	7477	7478.5	7601.5	7770.8	8128.2	8209.8	8250.3	8250.2	8517.3	8461.8	8893.9	8733.7	8832.6	8669.1	8726.2	8883	8780.8
0	0	0	8.0328	52.246	82.67	250.77	298.67	350.81	460.47	485.53	606.36	787.58	734.1	934.25	1047.4	1337.5	1352.6	2146.9	2148.4	2550.2	2769.4	3009.8	3384.5	3510	4331.1	3683.3	3786.3	4322.4	4887.8	4651.3	4862.7	4980	5324.8	5262.9	5514.2	5730.9	5844.4	5968.6	6102.6	6208.5	6317.5	6244.9	6354	6244.9	6817.6	6792.7	6770.9	6931.7	6903.2
27.481	10.622	0	0	4.2835	0	5.4004	32.918	76.166	217.12	370.1	581.96	783.14	1202.3	1609.2	1961.6	2519	3016	3524.3	4019.7	4734	5285.7	5800.8	6481.1	7070	7129.2	7620.2	8278.5	8743.4	9269.5	9843.6	9997.4	10296	10843	11301	11544	11489	11871	12010	11957	11898	11926	12202	12183	12380	12380	12266	12526	12283	12457
0	15.674	0	0	4.3054	16.223	0	0	6.0398	19.712	67.806	152.56	231.85	351.77	581.16	747.47	1040.1	1262.9	1581.1	1888.1	2214.1	2526.8	2883.2	3248.9	3613.5	4001.2	4359.2	4856.7	5247.4	5686.8	6013.9	6372.7	6744.3	7116.4	7520.2	7744.8	8105.8	8209.6	8116.3	8273.8	8722.8	8460.7	8454.4	8524.2	8568.9	8654.9	8762.1	8785.3	8637.8	8889.5
0	0	0	0	49.673	73.536	112.9	197.65	314.54	474.97	639.85	704.8	832.22	1085.2	1279.4	1584.9	1777.1	2051.7	2226.4	2512	2665.5	2889.6	3089.3	3265.2	3587.6	3794.5	3906.9	4028.2	4223.1	4279.5	4374.5	4496.3	4685.2	4668.1	4836.3	4821.2	4800.4	4823.5	5000.6	4921.9	4990.8	4973.2	4964.7	5022.7	5035.6	5053.8	5067.2	5146.9	5147.1	5167.9
0	0	0	3.5904	6.7127	12.331	22.806	79.158	153.92	257.42	426.01	618.47	769.35	945.73	1212.4	1451.1	1804.6	2039.6	2238.9	2479.2	2849.3	3155.6	3291.1	3586.4	3822.5	4025.7	4248.3	4217.4	4263.5	4973.7	4510	4836.6	5125.8	5133.6	5390	5432.2	5316.4	5586.8	5508.4	5685.1	5879.2	5658.8	5787.8	5925.3	5919.3	5947.1	5920.5	5787.5	5904.9	5979.8
0	0	0	0	0	1.393	130.49	82.567	218.32	282.34	307.87	304.03	569.46	693.23	818.14	1067.6	1329.7	1818.5	2150.9	2101.5	2643.9	2752.9	3017.3	3290.4	3376.7	3496.9	3640.6	3891.9	3869	4205.1	4316.1	4439.9	4616.4	4678.5	4667.2	4747.9	4750.3	4727	4866.4	4948	4898.9	4976.6	5024.2	4944.2	4948.5	5008.6	5017.7	5045	4993	4865.2
0	0	0	0	24.839	35.62	96.21	99.565	101.88	264.6	365.83	386.2	676.39	795.11	1008.3	1232.1	1568.9	1887.9	2140.2	2479.2	2857.6	2974.4	3325.6	3709.8	3946.4	4164.7	4160.2	4612.1	5016.2	5364	4868	5103.5	5191.6	5607.4	6106.3	6302.6	6441.5	6498.1	6780.9	6833.8	6817.2	6879	6775.2	6903.3	6942.6	7005.6	6919.4	6783.3	6855.3	7080.4
0	0	0	14.429	0	0	22.68	69.678	162.43	306.81	517.71	829.58	1184.4	1609.5	1997.9	2429.3	2939.1	3471.1	4013.9	4318.1	4947.3	5380.4	5728.3	6244	6483.1	6728.8	7057.6	7262.2	7570.5	7767.9	7900.7	8019.6	8282.1	8313	8560.8	8632.2	8679.8	8783.5	8799.2	8686.2	8731.9	8940.3	8974.9	8886.2	8830	8664	8638.4	8637.4	8750.7	8766
0	0	0	0	19.563	18.928	22.082	31.869	83.619	132.79	198.82	233.84	338.89	430.44	540.81	668.7	774.26	837.36	994.51	1041	1212	1262.8	1385.7	1484.2	1711.1	1868	1964.2	2088.1	2255.3	2436.6	2605.3	2694	2938.7	3021.8	3104.4	3143.1	3249.6	3357.2	3460.7	3389.4	3493.1	3488	3581.2	3619.9	3736.4	3720.9	3771	3703.7	3739.2	3770.1
0	5.7509	0	32.714	0	27.019	15.912	106.7	331.14	254.9	615.98	1149.2	1059.9	1662.4	1743.5	1989.4	2632.7	2970.9	3299.9	3679.2	4184.1	4311.5	5828.9	6062.9	6251.2	7900.9	6955.4	7327	8747.6	7541.9	8774.7	7776	8315.2	8404.7	8449.3	8380	8671.5	8749.4	9113.9	9069.7	8824.1	9109.2	9375.8	9669.1	9674.5	10018	9852.9	9904.6	9781.4	9886.4
14.576	11.754	0	15.14	0	0	0	3.7456	23.408	65.124	135.86	245.6	387.27	549.68	812.69	994.28	1234.5	1479.1	1687.7	1886.8	2004.2	2597.3	2727.4	3014.7	3365.9	3671.9	4027.4	4030.2	4507.1	4698.3	4834.6	4914.9	5145.7	5482.7	5476.4	5625.2	5952.4	6317.5	6522.9	6503.4	6508.6	6593.8	6711.1	7002.6	7029.9	7264.4	7150.3	7326.9	7321.3	7414.7
0	0	0	0	41.048	83.276	103.1	173.15	274.27	437.69	597.23	835.41	1123.3	1378.4	1631.7	1991.8	2287.2	2552.4	2804.8	3252.4	3529.6	3979.7	4202.5	4480.4	4772.8	4920.7	5019.5	5157.6	5356.3	5398.9	5593.1	5671.4	5818	5936.5	5884.1	6058.6	6116.3	6154	6176.2	6316.9	6262.1	6273.8	6381	6313	6428.9	6475	6453.1	6310.3	6311.8	6381.6
0	0	0	0	4.7869	4.4089	13.978	20.451	28.616	22.07	37.687	77.065	117.87	157.65	237.41	322.62	436.5	597.93	816.45	996.16	1247.4	1418.8	1611.2	1928.7	2100.9	2323.2	2604.6	2804	3002.3	3188	3400.6	3489.1	3707.1	3951.2	4066.4	4293.7	4339.9	4522.5	4520.6	4604.7	4732.3	4706.8	4873.9	4927.8	4971.5	4922.3	4923.8	5034.1	5027.6	5046
0	0	0	0	107.67	220.25	216.75	487.92	650.08	825.66	999.6	1122.9	1397.1	1528.5	1778.8	1946.9	2082.5	2232.3	2697.3	2458.8	2604	2921.1	3156.3	3336.7	3572.9	3676	3876.3	3429.5	4013.6	4173.9	3805.5	4277.3	3959.8	4552.5	4648.2	4396.5	4517.4	4558.7	4659.9	4617.5	4749.2	4785.5	4822	4778.4	4787	4862.4	4908.9	4895	4835	4885.9
0	0	0	0	0	0	207.24	92.403	203.15	378.56	703.81	1034.7	1376.6	1786.6	2292.3	3442.2	4131.6	4013.6	5226.6	5893.9	5374.4	5954.7	6441.6	7956.7	7215.2	7661.7	7704.6	8020.2	9319.5	8443.6	8830.5	9038.8	9332.1	9380.1	9560.3	10102	10121	10054	12489	10635	10584	10672	10802	10597	10794	10940	11031	11140	11289	11328
0	0	0	16.972	33.777	39.013	127.82	243.46	440.84	650.03	956.5	1315	1669.2	2081.6	2492.1	2807.1	3433	3811	4295.2	4695.6	5039.9	5470.7	5880.5	6142.7	6597.9	6883.5	7000.5	7538.1	7390.2	7834.8	8001.5	8050.7	8342.3	8522.4	8519.1	8728.2	8914.4	8989.6	9017.3	9042.6	9211.2	9106.3	9045	9033	9174.9	9145.9	8853.5	8811.6	8988.5	9064.5
0	0	0	0	3.9028	10.916	80.702	167.17	347.69	686.2	1084.8	1496.9	2081.4	2710.8	3273.7	4046.8	4709.3	5381.4	6063.4	6808.8	7525.1	8025.6	8764.5	9022.5	9636.5	10049	9951.8	10206	10274	10530	10915	11324	11754	11869	11925	12195	12078	12195	12281	12467	12507	12664	12928	12843	13058	12917	12930	13241	13225	13212
0	4.729	0	5.4403	11.29	1.3019	24.956	61.706	117.45	177.08	346.3	499.68	697.25	899.02	1154.9	1441.7	1777.3	1996.2	2332.8	2576.6	2812.9	3098.2	3339.5	3590.8	3914.6	4061.5	4187.5	4501.1	4594.5	4744.9	4911.3	5026.2	5076.2	5190.1	5264.2	5388.6	5441.9	5548	5553.6	5872.9	5762.1	5784.4	5746.1	5909.1	5793.8	5939.8	5799.4	5818.1	5898.9	5952.3
0	0	0	0	0	0.056587	56.892	113.97	221.86	393.3	609.72	823.74	1149.6	1425.7	1717.7	2077	2449.7	2857.5	3178.4	3603.3	3935.3	4314.9	4767.6	5087.8	5515.7	5789.6	6122.4	6442.1	6435.8	6695.3	6714.4	7056.8	7228.4	7387.7	7418.5	7525.3	7809.6	7957.1	8099.2	8032.7	8183.6	8263.2	8233	8403.5	8278.5	8389.4	8330.7	8276.8	8319.4	8242.7
0	0	0	0	60.458	166.16	317.43	507.38	654.61	994.76	1167	1627.4	1813	2687.4	3116.2	3545.6	4076.1	4520.4	4971.9	5322.1	5881.1	6121.1	6544.2	6844	7233.7	7270.2	7722.2	8162.6	8410.2	7406.7	7672.1	8930.3	8349.6	8224.4	8359.8	8366.1	8219.8	8712.9	8643.2	8769.8	8829.8	8992.4	8961.5	8939.6	9103.9	8956.4	9107.8	9121.3	9139.3	9250.9
0	2.7703	6.7218	0	1.2741	0	1.8748	29.122	64.508	162.16	238	348.64	487.02	655.38	816.81	1015	1273.7	1586	1784.6	2135	2420.9	2886.9	3022.5	3469.7	3861.2	4486.8	4763.7	5344.3	5647.7	5662.7	6183.7	6812.8	6950	7393.3	7491.7	7771.9	7719	7933.5	8284.9	8333.1	8375.2	8365.3	8506	8507.1	8577.8	8858.6	8843.1	9001	9049.1	9140.9
0	0	0	0	8.772	63.816	83.272	176.75	274.2	427.74	587.38	736.99	960.76	1133.4	1427.5	1699.1	1664.3	2275.3	2600.3	2824.3	3095.2	3380.2	3663.2	3990.2	4490.5	4692.3	5024.3	5265.4	5391	5782.3	6063.6	6234.2	6352.9	6589.1	6637.9	6833.9	6881.8	7127.3	7110.6	7367.7	7525.5	7358	7493.9	7495.9	7746.4	7815.1	7892.9	7893.7	8008.1	8210.4
0	8.5454	6.7896	0	0	5.6275	5.8714	14.957	34.337	93.341	179.74	273.91	391.65	488.88	698.13	958.08	1124.6	1451.1	1657	1960.9	2339	2559.7	2821.8	3174.6	3367.3	3779.3	4027.3	4265.3	4455.6	4692.9	4975.8	5193.2	5488.3	5671.9	5858.2	6246.4	6373.9	6477	6668.5	6776.9	6832.2	6790.4	6767.9	6757.2	6769.2	7007.5	7140.4	7382.8	7544	7708.4
0	0	0	13.949	28.309	0	84.082	17.011	123.01	147.59	327.02	573.54	765.38	960.6	1306.3	1622.9	2040.6	2325.6	2700.4	3019.9	3435.2	3822.6	4058.9	4502.7	4746.1	5020.8	5277.1	5631	5888.2	6056.5	6465.4	6402.9	6560.4	6798.6	6958	7157.9	7340.1	6539.2	7030.1	6503.4	6361.1	6836.2	7183.1	7138.6	6689.2	7904.8	8023	7995.4	8278.6	8096.5
10.847	16.338	1.5379	0	1.0774	0	0	0	68.206	199.65	405.57	749.77	1249.1	1621.3	2157.2	2635.7	3145.7	4040.5	4772.5	5499.1	6167.8	5419.7	5654.8	6148.2	8186	7214.2	7490.4	7890.6	8312.2	8437.3	8960.4	9078.4	9415.4	9533.1	9592.2	9939.5	10109	10163	10314	10343	10401	10561	10654	10748	10898	10588	10921	10782	10955	11174
0	0	0	0	212.95	0	45.607	0	224.2	364.32	614.15	806.87	1090.4	1410.7	1643.3	2072.4	2667.6	3152.8	3514.5	3603.3	4042	4361.5	4699.6	5444.4	5339.8	5733.6	6019.3	6044.5	6162.9	6959.8	7015	7014.8	8188	8484.3	8676.3	8473.1	8579.7	9056.2	8904.1	9290.1	9367.7	9535.6	9693.2	9404.3	9752.9	9602.6	9557.6	9826.1	9898.1	9719.2
0	0	0	0	3.9805	22.955	41.117	118.58	237.29	412.96	616.74	852.45	1128.2	1462.5	1696	2289.2	2583.5	2965.3	3392.4	3799.7	4192.2	4524.7	4927.2	5146.5	5576.7	5841.7	6276.8	6549.6	6841.7	7125	7193.9	7491.2	7771.4	7913.7	7990.1	8228.7	8407.5	8545.1	8622.9	8803.4	8974.3	9044	9047.2	9168.4	9157.8	9155.3	9522.6	9479.1	9536.9	9732.5
0	0	0	0	2.7334	10.87	9.2132	58.212	124.47	267.73	420.03	639.74	894.14	1163	1411.8	1539.1	1711.9	1979.9	2259	2591.7	2879.7	3280.5	3603.3	3835.8	4096.8	4201.4	4479.5	4939.4	5117.6	5376.6	5516.3	5852.7	6171.9	6324.6	6446.9	6781.9	6946.1	7202.3	7402.3	7477.4	7745	7811.4	7921.8	7921.3	7964.7	8133.8	8193.6	8196.4	8135.7	8235.1
0	0	0	8.5838	22.887	31.471	45.472	80.393	146.5	287.82	491.1	744.49	1009	1380.7	2288	3000.7	3419.2	4039	4698.3	5325.6	5528.4	6585.1	6575.1	7361.1	8337	7935.3	8535.9	8585.4	9444.5	8912.6	8134.1	9776.7	8430.6	8504.6	8288.8	8806.2	8112.7	8814.5	8882	9197.2	9085.4	8997.4	8532.7	9271.5	9140.2	9135.8	9148.6	9413.4	9637.7	9050.1
0	0	0.81611	7.8799	7.1868	10.658	11.454	49.143	61.777	132.9	241.25	384.71	573.04	791.91	1005.6	1313.7	1607.5	1954.4	2302.5	2629.6	2950.3	3410.9	3609.4	3812.3	4089.6	4338.4	4408.1	4629.2	4692.2	4756.9	4886.5	5112.9	5273.3	5453	5403.9	5708.6	5681.8	5768.1	5820.3	5963.1	5985.6	6130.2	6139.3	6092.2	6265.5	6252	6303.7	6321.7	6410.9	6393.1
0	0	0	0	21.678	55.4	8.5008	95.265	149.21	218.3	374.59	581.44	824.22	1159.2	1525.9	1741.6	2244.1	2538.4	2962.1	3264.1	3635.4	4065.5	4216.4	4691.7	4995.4	5154.4	5467.4	5686.9	5973.9	6229.6	6386.4	6527.5	6659.1	6987.2	7283.4	7281.2	7539.9	7492.8	7701.6	7608.9	7753.1	7950.3	7809.5	7964.1	8024.8	8079.4	7994.3	7879.5	7999.6	8035.5
17.675	32.094	9.3542	0	0	0	11.401	66.645	124.6	174.98	356.52	382.81	759.09	1041.8	1340.1	1490	1797.4	2159.7	2483.6	3295.8	3592.7	3904	3616	3885.4	4719.8	4081.7	5146.5	5589.5	5616.6	5768.3	6685	5908.2	5881.4	6069	6323.3	6456.3	6534.6	6547.1	6347.9	6365.2	6830.5	6845.5	6989.4	7146.4	6988.8	6999.5	7014	7117	7127.9	7171.4
0	0	0	5.9615	20.872	17.885	11.952	50.801	101.06	168.37	233.42	340.59	466.05	590.59	727.43	847.79	1020.1	1202.2	1284	1382.8	1536.9	1665.5	1834.8	2015.9	2089.8	2233.3	2369.5	2533.2	2659.4	2733.6	2952	2995	3013.1	3082.7	3164.7	3169.3	3202.8	3338.8	3495.6	3510.1	3590.1	3633.7	3701.1	3740.2	3778.5	3700.3	3742.6	3695.5	3779.9	3785.5
0	0	0	0.43543	4.2699	3.3897	35.168	112.83	258.37	448.36	725.77	1086.3	1398.9	1789.5	2270	2579.8	2866.2	3480.3	3838.1	4398.4	4639.4	5121.5	5518.5	5797.8	6041.7	6419.5	6715.1	7032.5	7231.9	7620	7785.6	7744.8	8157.5	8289.3	8324.3	8420.9	8645.3	8941.8	9131	8661.3	8900.4	8931.4	9013.8	9070.7	9194.5	9304.6	9508	9530.6	9295.7	9404.4
0	0	20.629	1.694	14.262	25.047	17.001	38.683	63.415	119.18	111.19	206.98	294.47	515.79	708.81	876.12	1147.8	1445.5	1895.8	2042.8	2385.2	2819.9	3204.1	3582.4	4046	4123	4488.8	4724.3	4896.2	5205.2	5436.8	5479.4	5798.2	5942.4	6278.2	6286	6306.7	6539.1	6735.8	6651.1	6721.7	6666.4	6821	6800.7	6938.9	6945.8	6656.4	6600.6	6833.9	6792
0	4.4922	10.344	0	4.6689	2.8692	0	5.2533	46.11	135.34	254.15	432.01	653.65	872.73	1129.4	1488.9	1829.6	2182.1	2613.2	2937	3130.1	3493.3	3748.2	4010.7	4347.6	4513.2	4618.3	4832.2	5050.8	4937.1	5189.3	5241.7	5350	5620.3	5659.4	5817.9	6031.7	5970.9	6085	6121	6152.4	6303.5	6419.9	6430	6628.9	6664.9	6755.1	6807.3	6770.7	6743.8
14.8	5.3616	0	0.81466	0	0	0	15.282	81.347	210.69	390.08	636.51	950.82	1220.2	1612.6	2320.6	2735.2	3355.1	3886.4	4517.4	5161.7	5605.2	6275.7	6701.8	7427.9	7898	8305.2	8951.6	9502.3	9839.8	10443	10449	10772	11467	11292	12206	12341	12845	12693	12859	13046	13012	13544	13225	13529	13738	13461	13791	13946	13824
0	0	0	0	0	13.394	36.599	138.56	319.84	590.42	954.37	1560.7	2204.6	2897.9	3572.4	4353.9	5165.7	5572.3	6311.8	7002.9	7325.1	8056.7	8702.6	9316.7	9392.3	9690.4	10493	10484	10862	10808	11294	11594	11535	11815	12061	11924	12143	12448	12535	12770	12874	13037	12880	12659	12984	13283	13085	13087	12927	12662
0	0	0	2.5024	14.424	15.859	12.134	49.955	95.445	262.52	452.58	595.06	877.94	1198.6	1434.3	1798.8	2173.3	2630.1	3005.3	3367.7	3912.8	3935.3	4522.9	4498	5161.5	5299.4	5659.8	5865.3	5958.6	6108.4	6387.2	6360.3	6538.4	6643.4	6740.9	6861.9	6733.5	7044.6	7175.6	7116.3	7229.2	7329.1	7477.1	7464.2	7498.1	7547	7622.9	7674.9	7616.6	7666.6
0	30.148	29.774	3.3159	0	0	0	0	0	22.861	118.85	243.65	353.13	529.63	614.86	827.76	957.97	1119.1	1290	1527.7	1575.1	1738.3	1874.5	1994.4	2132.3	2029.8	2218.1	2197.9	2388.7	2400.3	2594.1	2807.1	2967.3	3038.7	3183.8	3406.1	3362	3520.2	3537.5	3616.5	3736.8	3743.8	3794.3	3856	3863	3926.6	3932.6	3915.9	3922.7	3933.2
4.6636	0	0	0	2.6731	0.22673	17.923	94.833	189.67	345.46	557.79	789.02	1102.8	1449.8	1837.3	2158.2	2605.8	3002.8	3501.4	3917.5	4199.3	4517.9	5116.9	5273.1	5575.8	5934.2	6315.2	6397.1	6649.1	6599.6	6951	6817.5	6986.2	7292	7399.5	7336.4	7420.6	7679.3	8140.7	8071.8	8931.9	8836.3	9105.8	9345.5	9338.1	9239	9208.7	9253.9	9173.5	9189.1
0	3.5371	0	7.4633	0	29.15	40.075	72.117	139.86	290.87	412.95	603.89	757.87	1181.9	1413.8	1745.3	1879.6	2287.4	2396.1	2676.8	2860	3462.3	4055.2	4198.3	4547	4930.1	5234.8	5421.4	5835.4	6360.9	6607.8	6797.6	7141.4	7447.2	7667.9	7800.2	8120	8256.7	8503.3	8673.6	8784.2	8963	9153	9182.7	9079.8	9233	9304.4	9340.7	9778.1	9182.2
0	0	0	0	0	3.5279	64.449	186.11	377.9	708.75	1095.1	1551.4	2171	3107.4	3836.6	4681.1	5316	4894.5	7098.5	7483.7	8143.9	8986.7	8343.4	9753	9278.9	9598.1	10085	10255	10987	11913	11713	10853	10934	11072	11086	11428	11424	11774	11829	11723	11702	11755	11871	11953	12040	11713	11913	12228	12023	11787
0	0	0	0	16.635	148.26	277.3	539.54	901.87	1333.4	1873.6	2507.7	3248	4031	4675.9	5253.1	6040.3	5876	6934.4	8450.6	8829.8	9138.2	10060	10443	10997	11619	12316	12631	12841	13134	13884	13795	14199	14480	14851	14927	15300	15169	15510	15790	15678	15539	15833	15821	15781	15314	15421	15581	15762	15734
0	0	0.86981	14.527	0.59909	26.594	0	34.747	52.747	76.781	138.04	211.48	280.18	369.67	491.85	632.97	719.73	910.54	992.86	1219	1343.4	1536.1	1617.8	1785.8	1949.5	2143.4	2258.2	2471.6	2578.5	2742.6	2887.2	2976.7	3165.5	3236.6	3331.2	3482.7	3603.8	3635.7	3756.9	3921.6	3978	4041	4089.2	4135.2	4169.1	4142.4	4141.9	4271.9	4221.5	4222.7
0	0	17.766	1.588	0	23.827	16.881	26.985	39.273	70.928	85.099	151.18	280.98	397.53	511.92	647.86	786.85	965.79	1141.2	1319.4	1419.7	1573.7	1694.9	1841.1	1974.9	2166.2	2081.9	2336.6	2442.2	2534.7	2470.6	2642.6	2644.8	2758	2766.7	2802.1	2892.7	2939.3	2984.6	3016.1	3058.2	3069	3088.4	3091.8	3160.4	3260	3081.5	3331.4	3093.9	3073
0	0	0	0	10.049	20.52	115.36	210.48	345.41	619.14	833.55	1154.1	1411.6	1818.6	2109.9	2488.6	2753.3	3024.7	3314.3	3526.2	3846.9	4718.6	4907.8	4597.7	4834.7	5062.4	5298	5584.7	5688.4	5867.8	6105.9	6181.6	6558.6	6753	6823.6	7131	7245.1	7504.4	7501.4	7352.8	7686.4	7730.5	7834.9	7817.6	7901.7	8008.2	7935	8182.1	8193.2	8022.5
0	0	0	13.65	54.985	78.07	139.8	188.12	268.85	419.95	583.85	848.25	1212.2	1724.3	2182.4	2682.2	3172.7	3722.6	4196.7	4802.2	5141.9	5461.2	5829.6	6073.2	6408.7	6982.1	6980.3	7288.1	7797.8	8105.4	8278.7	8463.6	8787.8	8972.1	8909	9039.5	9088.9	9198.5	9157.4	9321.1	9224	9513.9	9411.7	9192.1	9399.1	9672.1	9596.7	9277.6	9465.1	9460
0	0	0	5.2559	1.9295	12.791	16.104	0	48.036	134.79	257.18	395.14	636.74	890.07	1253.3	1565.7	1889.5	2303.7	2721.1	3099.5	3460.9	3912.3	4270	4614.1	4949.5	5245.9	5478.6	5912.8	6007.8	6322.3	6381.5	6556.7	6707.3	7065	7156	7179.6	7574.1	7512.8	7648.1	7478.9	7722.6	7722	7782.7	8196	7687.2	7859.7	7931.2	8108.6	7924.7	7922.1
0	0	0	12.605	0.90924	18.692	8.2321	45.568	102.2	225.1	414.06	609.58	951.14	1318.2	1676.8	2112.4	2489	2890.8	3411	3629.6	4056.3	4379.2	4654.3	4886.1	5467.4	5722.5	6011.3	6301.6	6417.6	6763.5	6862.7	7011.4	7538	7789	7955.6	7863.4	7837.5	8085.1	7730.6	8352.6	7956	8139.4	8138.3	8128.5	8186.6	8218.5	8190.9	8391.9	8313.9	8551.3
0	0	0	0	129.76	134.99	362.87	466.91	657.75	824.73	1072.9	1360	1808.7	2083.9	2435.1	2730.1	3086.8	3446.3	3687.7	3935.8	4360.4	4537.9	4599.7	4893	4967.1	5182.1	5543.8	5726.3	5935	6108.7	6249.6	6467.9	6547	6645.9	6692.4	6868.4	6984.9	7071.7	7184.5	7286.4	7357.9	7348.8	7439	7481.9	7602.2	7593.9	7560.2	7508.9	7546.8	7554.4
0	0	7.3016	4.6632	5.0417	0	13.43	87.023	183.11	359.37	597.36	869.91	1203.7	1593.6	2011.5	2290.9	2691.4	3170.5	3346.2	3743.2	4103.4	4385.9	4766.5	4899.3	5302.9	5681.4	5968.9	6132.6	6447.2	6574.3	6755.6	6918.3	7104.6	7217.6	7188.9	7186.7	7195.1	7412.7	8414.2	8437.6	7707.2	8782.6	7682.8	8003.3	8849.5	7992.9	8092.5	8312.8	7434.7	7530.9
0	0	0	0	32.729	51.584	62.335	89.1	121.65	167.39	239.64	323.55	465.51	680.65	899.82	1116.3	1397.5	1694.8	1954.4	2230.2	2535.7	2818.2	3078.3	3365.8	3809.8	3965	4152.2	4413.3	4539.5	4767.6	5000.8	5173.7	5296.2	5601.4	5714	5846.2	5925.9	6113.2	6184.8	6265.9	6406.3	6432.1	6395	6517.8	6416.2	6365.7	6527	6492.6	6417.6	6471.6
0	0	0	0	28.111	250.34	395.33	619.73	799.64	1001.7	1405.9	1620.2	2029.4	2523.8	3083.2	3664	4089.1	3053.2	4537.1	4612.8	5189.9	4908.8	5271.9	5273.1	5399.1	6667.3	6894.6	7238.8	7334.9	7800.2	8020.4	8129.8	8246.4	8386.3	8377.1	8677.6	8765.1	8971.4	9176.7	9267	9273.3	9490.7	8727.3	9085.5	9089.6	9175.5	9152.2	8917.9	9743.2	9035.8
21.591	20.966	0	0	0	0	0	0	36.666	80.718	175.78	297.12	409.49	558.88	763.4	976.57	1256.4	1493	1899.2	2214.6	2690.2	3027.6	3474.9	3955.8	4514.4	4771.7	5180	5652.2	6008.2	6294.9	6635.5	6940.2	7410.1	7736.5	8199.2	8490.5	8337.1	8515.9	8618.1	9031.5	8932.2	8894.4	9035.1	9519.8	9369.9	9836.1	9856.3	9720.7	9749	9617.6
0	0	0	0	2.6997	18.478	36.428	66.812	108.48	159.58	215.7	272.24	410.21	566.81	781.31	1009.6	1294.5	1570.3	1848.6	2142.8	2500.9	2718.3	3107	3425.7	3706.7	3898.4	4208.5	4534.8	4843.9	5078.3	5295.6	5527.8	5625.9	6154.1	6064.5	6304.9	6814.3	6589.3	6842.5	7002	7000.5	6877.1	7286.9	7189.4	7046.6	7388.9	7265.5	7374.5	7390.9	7300.4
0	0	0	19.464	57.498	134.27	178.83	258.01	378.13	437.24	605.38	819.91	1108.8	1299.4	1574.5	1859.9	2112.7	2399.8	2630.6	2899.6	3202.4	3527.8	3775.6	4121.1	4357.6	4636.2	4865.9	4908.5	5315.2	5539.3	5749	5861.8	5913.9	6081.9	6262.3	6437.6	6565	6955.2	6869.8	6480.6	6661.3	6755.3	6893.4	7324.6	7342.1	7323.8	7116.8	7202.8	7258.1	7251.4
0	0	0	136.89	186.54	0	0	255.41	307.9	159.59	450.65	396.56	753.32	1016.1	967.44	1019.8	1080.6	1400.4	1649	1777.1	2047.2	2105.5	2448.2	2609.6	2787.8	2895.2	3044.5	3189.5	3332.1	3336.5	3595.1	3651.1	3806.3	3896	3978.2	4029.9	4141.9	4170.9	4254.3	4355.6	4409.3	4452.9	4493.5	4491.1	4540.6	4548.4	4580.5	4672.5	4639	4733.3
0	1.9832	1.3561	0	5.5892	8.6	5.417	24.392	41.799	101.08	179.99	298.3	503.17	703.35	956.44	1179.1	1538.6	1818.2	2096.9	2435.6	2750.4	3089.8	3534.9	3997.4	4408.9	4825.6	5266.9	5654.7	6166.7	6488	6785.7	7096.7	7663.3	7720.6	7941.1	8259.1	8587.3	8651.7	8900.3	9082.8	9143.4	9294.1	9363.4	9456.6	9546.9	9582.6	9680.2	9880.1	9669.4	9737.1
0	0	0	2.1115	49.06	12.224	77.534	69.64	87.353	108.23	245.46	315.84	487.06	596.68	875.46	1142.5	1001.8	1269.9	1512.9	1804.4	2016.1	2351.1	2534.3	2700.2	3069.5	3250.8	3335.9	3526.7	3693.8	3799.4	3807.7	4035.7	4102.9	4280.8	4195.2	4479.9	4502.1	4658.9	4700.5	4749.3	4784.5	4809.6	4807.1	4855.1	4913	4958.5	4976.7	5085.6	5208.2	5213.7
0	0	0	0	8.8706	9.2618	26.622	50.736	86.099	150.51	252.14	349.96	554.14	691.42	910.14	1076.2	1283.9	1492	1709.2	1942.5	2191.1	2451.3	2661.8	2851.8	3045.5	3185.7	3508.7	3762.4	4015.6	4184.6	4490.4	4762.4	4918.8	5203.9	5345.8	5573.1	5872.4	6020.4	6216.8	6203	6334.7	6522.3	6723.8	6792.4	6938.8	6774.8	7081.2	7025.7	7051.8	7104
0	0.26699	0	0	12.18	1.2567	17.963	28.586	117.05	250.01	472.53	728.53	1113.3	1527	1894.3	2383.1	3050.4	3736.8	4156.2	4952.1	5626.6	6193	6826.5	7456.6	7862.4	8358	8750.4	9084.8	9519.1	9815.9	10002	10574	10794	11102	11412	11596	12064	12044	12392	12486	12394	12826	12768	12998	12991	13177	13027	13201	13079	13129
0	0	0	0	6.4157	16.481	10.102	86.004	131.63	186.64	250.65	357.42	472.82	635.38	766.67	936.18	1104.7	1239.8	1404.6	1649.9	1878	1905.2	2033.7	2315.8	2444	2616.8	2746.4	2845.5	2952.5	3022.7	3084.9	3185	3271.3	3330.3	3429.1	3591.5	3701.2	3731.4	3821.5	3804.2	3868.2	3990.6	4036.8	4101	3974.6	4047.2	3934.1	3672.1	3811.1	3856.4
0	0	0	0	0	39.947	88.486	177.78	289.95	393.2	528.88	879.87	1098.8	1314.8	1590.1	1928.1	2322.3	2699.4	3055.4	3308.2	3943.7	4223.3	4719.4	5066.6	5264.3	5468.5	5689.5	5727.3	6027.5	6251.5	6155.1	6268.2	6490.5	6512.7	6597.3	6630	6777.4	6804.9	6872.2	7264.7	6999.2	7183.2	7196.2	7263.7	7147.1	7052	7249.2	7166.1	7146.4	7219.5
7.1843	0	0	0	0	3.5708	6.854	64.439	212.43	325.29	488.5	706.79	912	1158.3	1384.5	1641.5	1949.7	2280.3	2528	2902.4	2707.2	2929.1	3542.3	3813.9	3485.6	3683.2	4008.5	4243.2	4397	4533.3	4584.5	4773.4	4906.7	5180.7	5236.5	5350.4	5439.7	5600.8	5745.4	5775.8	5850.6	5864.8	5962	6091	6132.2	6108.2	6079.4	6110.6	6029.6	6061.1
42.708	13.253	0	0	0	26.136	0	0	58.225	199.91	451.53	779.31	1601.7	1931.1	2508.2	3228.9	3904.9	5021	5256.2	6011	6889	7176.7	7764.1	8393.5	8683.8	9199.6	9722.9	10017	10209	11033	11246	11619	12006	11679	11718	11910	12364	12501	13145	13569	13645	14028	14090	14226	14428	14331	14285	14440	14626	14018
0	0	3.4932	2.8891	0	3.6924	2.9898	1.054	44.231	108.41	219.65	380.01	537.3	946.12	1358.7	1848.8	2062.4	2466.7	2984.7	3481.9	4100	4630.1	6265.8	5809.8	6148.3	6640.6	7216.2	7637	7941.3	8074.1	8373.3	8636.8	8929.5	9145.8	9440.4	9701.5	9978.6	10031	10239	10405	10637	10866	10725	11146	11119	10843	11094	10879	11084	10995
0	4.2631	22.843	10.889	0	30.983	58.83	64.047	76.277	14.701	74.862	78.743	83.93	158.45	243.27	350.73	440.7	674.31	802.56	1065.7	1241.5	1452.2	1639.2	1862	2211.6	2462.9	2624.3	2930.8	3133.4	3401.8	3584.4	3758.9	3850.8	4249.4	4269.9	4383.8	4611	4719.8	4896.2	5207.9	5165.5	5333.7	5443.7	5555.6	5676.4	5772.2	5707.3	5674.9	5674.7	5589.9
0	0	0	0.05606	0.32257	9.4234	14.152	22.177	63.655	156.14	225.38	441.79	671	877.11	1185.7	1479.2	1817	2256.8	2595	2913.8	3209.5	3549.7	3927.5	4287.2	4608.3	4830.6	5154.1	5341.6	5824.1	5899	6024	6085.7	6601.2	6687.6	6887.5	7169.2	7263	7347.3	7405.7	7554.9	7619.5	7815.6	8016.4	7893.7	7723	7738.9	7707.2	7881.5	7842.1	7966
0	32.106	0	2.2642	5.5523	0	0	0	77.662	208.99	378.79	617.91	905.77	1454.8	1365.1	1650.5	2106.4	2668.4	2619	3524.9	3027.1	4151.1	4404.7	4625.3	5798.2	5190.2	5472	5767.6	6206.9	6466.4	6555.4	6650.3	6816.5	7061.5	7177.9	7390.6	7646.6	7706.1	7762.5	7755	7629	7950.1	8290	8454.9	8543	8479.3	8440.1	8428.1	8590.4	8581.2
19.48	43.803	38.234	13.955	10.574	0	0	0	0	40.221	135.06	243.95	446.94	600.2	702.35	867.93	1134.2	1349.3	1608.7	1810.6	2105.6	2323.6	2475.1	2549.8	2892.7	2805.4	2955.8	3259.1	3240.2	3337.7	3606.4	2976.4	3028.9	3168.4	3159	3282.5	3368.3	3202.2	3191.2	3261.4	3359	3557.8	3329.1	3480.8	3477.7	3709.7	3704.7	3572.1	3692.8	3576.5
7.6724	0	0	0	3.4406	3.8184	8.0911	5.3198	20.033	55.818	86.633	163.77	280.94	448.91	630.55	862.96	1095.6	1374.3	1659	1980.9	2302.4	2478.2	2765.7	3119.6	3282.1	3571.1	3843.7	3907.1	4292.8	4392.6	4590.3	4686.9	4730.4	4911.5	5047.9	5101.4	5293.8	5323	5466	5445.6	5523.1	5484.3	5490.9	5711.3	5675.4	5560.7	5688.1	5623.5	5768.5	5620
0	0	0	119.22	145	136.44	85.304	168.67	250.57	298.27	325.21	366.26	371.05	383.23	477.83	574.44	676.6	806.72	839	951.2	1099.9	1332.9	1469	1650.7	1752.5	1894.6	2093.7	2247.6	2344.9	2405.8	2324.5	2478.5	2523.9	2536	2657.9	2706.4	3021	3075.7	3136.6	2972.5	3037.7	3009.5	3238.8	3037.8	3118.1	3128.5	3133.5	3156.3	3104.7	3170.8
0	0	0	1.0587	46.704	71.212	181.69	308.23	506.18	718.72	1039.4	1383.7	1715.4	2027.9	2351.6	2664.2	2946.3	3322.7	3597.4	3743.2	4040.5	4292.6	4411.2	4655.8	4877.5	4985.8	5184.5	5366.5	5612.7	5655.4	5868.4	5956.1	6052.6	6331.7	6247	6494.4	6492.1	6679.7	6599.9	6668.1	6794.5	6783.2	6869.7	6843.3	6906.6	6907.6	6923	7023.3	6981.1	7010.9
22.146	8.1476	39.859	11.483	0	0	0	0	43.38	95.989	281.08	389.21	609.33	1088.2	1352.2	1730	2393.5	2841.2	3590.9	4257.9	4590.9	5112.8	5621.6	6042.6	6625.4	7187.4	7530.9	7805.5	8344.6	8532	8895.9	9078.6	9414.2	9687.9	10089	10037	10343	10524	10719	10792	10997	10998	11105	11160	11395	11232	11285	11396	11531	11338
0	34.978	43.308	49.279	6.3449	0	0	0	53.325	136.87	270.18	431.07	674.08	1040.5	1350.3	1823.3	2050.6	2547.6	2852.1	3214.7	3462.8	3723	3978.9	4344.1	4631.5	4871.7	4949.1	5235.8	5548	5620.4	5970.9	5988.7	6250.3	6486.3	6598.7	6645.9	6651.2	6782.1	6816.9	7014.2	7037.7	7231.9	7280.4	7341.6	7425.1	7219.6	7337.3	7407.1	7193.3	7229
26.942	29.75	16.028	0	0	0	0	2.3176	71.724	164.86	325.13	484.26	682.22	971.68	1265	1599.2	2046.1	2531	2837.9	3284.1	3755.2	4195.8	4580.6	4892.2	5367.9	5818.6	6114.6	6800.4	7046.9	7496.6	7706	7985.2	8328.4	8479.4	8643.4	8867.9	9148.9	9368.6	9668.7	9771.8	9852.4	10249	10353	10654	10418	10470	10583	10629	10527	10366
0.84901	19.938	8.7346	5.3484	0	6.9365	0	0	0	0	9.4913	100.48	228.5	449.44	699.99	1166	1465.7	1923	2377.3	2805.8	3361.1	3758.1	4215.6	4602.9	5008	5415.5	5823.9	5997.8	6492.2	6642.8	6980.7	7142.1	7540.2	7747.1	7903.2	8169.9	8390.2	8482.1	8618.4	8808	8784.8	8977.9	9064.2	9085.5	9049.7	9080.1	9186.8	9314.5	9349.3	9537.9
5.9439	0	0.50928	0.2288	0	17.767	0	0	0	0	18.661	54.396	128.64	227.03	357.82	525.8	749.37	974.92	1176.6	1458.4	1748.1	2046.4	2317.2	2590.2	3185.9	3157.9	3486.8	3629.3	3897.7	4276.9	4550.3	4852.5	5081.4	5255.2	5341.8	5555.6	5857.8	5982	6222.1	6305	6409.1	6509.8	6629.5	6651.9	6737.8	6699	6798	6991.2	7535.3	7061
0	0	7.1404	0	79.913	58.558	32.229	103.39	142.49	246.68	323.75	561.39	866.11	1301.1	1571.2	2043.7	2506.2	2806.7	3385.9	3775.8	4221.8	5136.1	5244.7	5696.9	5537	5494.8	5812.9	6334.7	6139.9	6514.8	6748.2	6912.8	7112.2	7340.4	7420.1	7882.6	8090.5	8193	8264.7	8329.8	8127.2	8192.2	8785.9	8549	8532.1	8372.7	8347.9	8348.7	8551.6	8614.4
0	0	0	9.9553	26.058	12.193	26.259	67.318	137.23	310.5	505.46	658.05	981.02	1234	1450.8	1901.5	2478.1	2475.2	2998.1	3461.5	3553.5	3640.2	3803.4	3792	3867.7	5042.4	5499.1	5829.5	6222.3	6171.2	6398.1	6616	5734.6	5716.1	5842.8	5922.7	6067.5	6102.6	6272.6	6343.4	6463	6415.9	6494.9	6996.7	6661.7	6604.7	6203.1	6442	6554.4	6922.1
0	6.6184	27.715	4.7925	0	0	0	0	26.889	140.69	686.09	1057.5	1617.4	2103.3	2781.2	3456.5	4428.8	3462.5	4496.7	4736.1	5218.8	5983.3	6472.9	7013.3	7870.2	8555.1	8887.6	8486.8	8931.2	8881.1	9272.2	10331	10663	10716	10898	10931	11384	11227	11201	11483	11619	11724	11972	12051	12011	12134	12154	12052	11972	12043
28.508	6.0653	0	0	0	0	11.7	55.915	145.88	266.66	467.9	701.97	1020.2	1379.8	1637.4	1975.9	2317.3	2685.3	2860.9	3230.3	3502.6	3717.1	3823.7	4118.8	4117.6	4203.3	4179.3	4124.1	4304.5	4481.7	4821.8	4806.4	5155.6	4950.3	5558	5660.3	5748.6	5895.3	6026.3	5211	5431.8	5441.2	5592.5	5582.6	5642.3	5666.7	5650.7	5761.7	5382.3	5382.4
0	0	0	0	1.1717	1.8067	31.326	72.672	154.05	277.13	463.64	642.44	917.46	1209.1	1506.9	1752.6	2039.8	2235.5	2571.2	2863.2	3186	3349.1	3606.5	4000.6	4204.3	4532.6	4682.3	5061	5242.1	5443.2	5665.8	5872.8	6118.1	6380.3	6513	6596.8	6793.9	6985.9	7081.4	7165.9	7272.7	7233.3	7464.6	7469.8	7601.5	7611.3	7609	7641.9	7593.1	7695.4
1.4347	2.4253	0	2.6288	0	2.4732	0	0	0	0	6.3857	50.35	145.32	312.52	560.21	834.1	1105	1447.4	1790.1	2104.2	2393.3	2823.5	3085.2	3436.5	3930.5	4075.1	4344.5	4502.5	4827.1	5333.3	5418.6	5551.5	5682	6046.7	6301.2	6319.1	6523.9	6872.4	6824.5	7114.3	7182.9	8054.3	7341.7	7432.8	7538.3	7591.8	7547.7	7594.9	7702.9	7736
0	0	11.931	7.2394	19.298	0	0	48.157	160.43	347.02	644.99	1045.6	1551.8	2164.5	2909.3	3634	4451	5418.2	6152.6	7131.6	7747.9	9000.3	9446.7	9549.8	10569	11054	11591	11987	12455	13099	13135	13831	13997	14513	14595	15270	15164	15357	15535	15711	15640	15700	15698	15891	15554	16093	16321	16226	16156	16114
18.815	6.5317	0	0	0	0	0	31.326	114.76	292.03	533.31	907.58	1269.2	1795.7	2751	3025.6	3977.6	4533.1	5096.1	5548.3	6197.2	6659	7024.7	8093.7	7906.5	8762.1	9147.2	9343.2	9066.8	9352.6	10298	10876	11346	11231	11428	11531	11347	10214	11165	10796	10736	10014	10365	9940.6	10085	10779	10525	10180	10518	10277
0	0	2.2468	2.7508	3.061	0.86184	3.4136	2.2745	27.087	86.542	145.73	247.14	332.37	437.52	594.7	787.41	976.8	1165.4	1402.6	1599.8	1871.3	2133.9	2431.9	2560.4	2890.6	3095.1	3330.2	3577.6	3757.5	3979.6	4253.5	4563.2	4822.7	4960.4	5187.2	5342	5591.6	5731.6	5883.5	5943.1	6095.1	6124.6	6174.8	6247.2	6308.2	6272.3	6431.2	6393.9	6485.2	6445.6
0	0	0	0	48.684	67.389	167.12	284.47	397.8	565.98	694.73	892.14	1064.2	1235.7	1324	1407.6	1725.5	2137.8	2138.7	2457.9	2432.9	2841.3	2878.8	3058	3148	3369.8	3503.7	3675.6	3770.5	4188	4053.1	4105.9	4521.5	4302.8	4405.2	4492.8	4499.7	4675.7	4649.4	4699.4	4871.2	4768	4810.2	4740.6	4853.3	4964	4777.4	4771.1	4830	4878.7
0.24499	12.674	10.355	7.9163	0	0	0	1.6403	52.074	97.159	147.19	226.35	284.79	386.2	448.17	578.32	638.89	811.95	872.29	1030.3	1183.3	1299.1	1457.4	1583.5	1745.6	1810.9	1927.2	2020.1	2192.2	2313.6	2520.3	2543	2671.1	2750.4	2809.2	2929.5	2924.8	2974.4	2967.9	3077.4	3149.8	3215	3244.2	3254.9	3288	3286.2	3392.1	3446.9	3542.1	3643.1
0	4.1115	0	8.5515	15.165	2.3181	0	0	24.829	111.35	224.28	337.86	305.43	780.92	1039.7	1256.6	1447.2	1678.7	2003.7	2222.2	2269	2356.1	2629.7	2602	2839.9	3082.8	3239.8	3318.1	3459.4	3615.4	3675.7	3761.8	3944.2	3880.7	4013	4124.4	4323	4297.2	4303.5	4306.8	4438.2	4427.7	4574.8	4509.2	4637.8	4576.7	4647.1	4741.6	4799.7	4785.8
0	0	0	0	0	8.7288	65.424	164.05	281.61	518.27	825.28	1164.3	1553.7	2001.2	2540	2989.9	3565.6	4595.5	4586.7	5159.1	5558.4	5786.4	6171.8	6393.4	6836.9	7242	7545.4	7861.8	8356.8	8285.7	8504.2	8691.7	8874.3	8971.1	9097.3	9161.8	9059	9222.9	9322.5	9342.5	9474.6	9494.1	9656.3	9495.6	9681.4	9606.3	9838.2	9866.6	9890.1	9843.1
30.585	28.315	3.7423	0	0	0	0	79.475	235.8	455.16	758.63	1183.1	1649.7	2124.4	2551.4	3318	3986.4	4370	5036.5	5798.3	6235.6	6945.8	7088.2	7692.6	8226.8	8408	8825.8	9060	9532.2	9793.5	10006	10238	10508	10871	10949	11148	11219	11530	11391	11452	11527	11578	11610	11978	12043	11749	12092	12068	11794	11828
3.0579	4.5346	1.9595	0	0	0	2.8833	16.423	99.991	213.88	383.68	627.39	928.76	1290.6	1644.9	2304.3	2591.5	3308.1	3686.4	4056.8	4595.9	4945.1	5300.8	6808.6	7055.8	7547	7793.2	8273.8	7331.4	7451.2	7827.3	8217.8	8264.1	8493.3	8626.5	9203.2	8953.3	9048.4	9292.4	9479	9715.8	9960.3	9967.8	9988.8	10161	10078	10278	10293	10388	10469
0	0	0	7.8102	0	76.737	129.31	242.2	438.47	653.24	953.62	1340.7	1817.8	2285.3	2777.6	3298.9	4007.8	4783.1	5635.5	6156.3	7230	7614.2	7991.8	8719.3	9180.5	9558.4	10133	10390	10974	10815	11422	11373	11806	11953	11844	12249	12250	12764	12429	12586	12994	12873	12975	12964	13158	12946	12940	12857	13042	13024
5.393	5.2944	5.3692	0	0	0	0	0	23.045	83.15	175.79	329.93	521.44	787.22	990.15	1291.1	1709.2	2000.6	2450.5	2724.1	3051.3	3272.7	3680.2	4558.3	4499.4	4825.7	5048.5	5108.6	5367.9	5440.5	5897.4	6079.2	6529.2	6766.8	6972.1	7021.9	7033.9	7277.8	7336.2	7517.4	7677.1	7712.3	7851.3	7895.2	7996.7	8152.1	8082.7	8143.8	8221.1	8107.2
0	13.596	0	0	0	10.38	19.59	39.611	28.461	89.667	173.93	288.41	437.51	721.86	781.53	1027.6	1237.5	1569	1752.1	2094.7	2390.6	2734.2	2982.8	3329.9	3584.3	3838.3	4188.4	4218.7	4553.9	5340.6	5722.7	5804.8	6106.2	6173.5	6488.6	6585.9	6769	6884	7063.2	7144	7222.2	7317.7	7344.3	7335.4	7488.1	7485.3	7631.2	7891.4	7802	7714.6
0	0	14.158	2.9487	17.195	0	19.707	15.319	39.547	48.935	31.398	76.928	146.93	263.76	308.87	463.95	544.34	681.72	859.07	1033.6	1303.3	1260.7	1360.8	1448.3	1560.4	1692.1	1649.3	1789.9	2401	2378.4	2520.8	2732.4	2783.7	2481.4	2515	3207.5	2706.3	2738.7	3422.5	3303.4	2774.9	3089.8	3734.6	3051.3	3225.6	3297.5	3190.6	3322.4	3311.6	3341.1
0	0	2.9622	3.5314	6.4015	12.719	15.311	35.778	63.16	150.33	295.57	487.71	706.94	1105.2	1213.2	1788.9	1987.7	2635	2707.1	3090.7	3350.3	3230	3888.1	4146.1	5072	5398.7	5898.5	5892	6035.7	6044.4	6670	6457.6	5193.8	6837.2	6650.2	7253.7	7043.4	7339.5	7084.1	7249.9	7037.9	7624.9	7115.7	7881.7	7734.3	7799.6	7986.6	7837.8	7803.2	7868.8
5.8849	5.721	6.4355	3.9126	2.1493	0	0	0	0	0	0	80.964	139.09	280.67	437.84	599.74	710.79	747.44	1158.2	1253.8	1546.4	1565.3	1941.6	1970.8	2154.6	2421.6	2500.8	2665.2	2812	3041.6	3157.6	3138.1	3386.9	3369.9	3363	3566.7	3562.9	3775.1	3783.2	3780.7	3791.9	3822.4	3847.4	3791.1	3934.5	3943.5	3956.4	4086.2	4025.3	3977.6
0	0	0	34.732	4.5221	0.052557	20.006	75.001	145.53	183.01	255.06	410.11	795.15	467.75	583.15	974.82	1110.8	1324.9	1670.4	1807.9	2023.5	2239	2409.3	2672.5	2956.7	3074.6	3270.6	3442.6	3520.5	3710	3824.6	4006.9	4208.9	4369.9	4465.7	4554.6	4763.7	4930	5011.5	5058.2	5196.9	5253.4	5275.7	5434.3	5343.6	5506.3	5531.9	5678.5	5760.8	5695.7
0	0	0	5.4619	12.783	16.869	15.45	32.923	30.127	87.934	141.06	258.4	417.16	563.13	778.8	975.48	1180.2	1570.4	1850.4	1960.7	2252.6	2634	2715.7	3041.1	3326.5	3439.7	3629.5	3929.5	4303	4371	4575	4768.1	4793.1	4725.3	4887.4	5020.5	4986.1	5317.4	5410.4	5522.8	5735.9	5745.4	5760.9	5844.6	5823.1	5841	5961	5901.4	5947.2	5988.1
0	0	7.2643	9.8737	27.939	21.287	21.366	64.634	136.19	247.61	238.81	408.66	549.48	741.46	917.95	1084.2	1377.8	1539.7	1723.5	1881.2	2014.3	2306.3	2516.4	2733.6	2777.5	2883.5	2996.5	3179.8	3360.7	3225.6	3394.5	3652.7	3669.8	3785.5	4043.3	3839.1	3943.7	3899	3997.3	3996.4	4092.7	4041.7	4390.6	4176.4	4580.1	3771.7	3834.4	3788.2	3679.2	3705.8
0	0	0	6.1015	43.948	77.036	105.52	182.02	315.52	551.49	824.14	1187.3	1586.1	2194.8	2770.7	3326.5	4048.5	4797.7	5191.4	5852	6366.3	7136.6	7688.2	7834.4	8277.6	9030.8	9228.6	9746.5	10227	10568	11062	10705	10950	11389	11152	11826	11657	11901	11881	12196	12147	12368	12204	12166	12719	12535	12698	12646	12690	12590
0	0	0	0	20.136	21.024	12.172	15.88	59.95	155.02	261.99	442.74	737.74	1060.8	1462.9	1872.2	2338.1	2770.9	3191.1	3758.4	4146.5	4567.3	5086.4	5594.5	5653.1	7780.6	7259.1	7238.7	7308.9	7779.8	7830.3	7983	8293	8383	8593.3	8785.8	8969.3	9069	9102.8	9193	9045.8	9214.8	9278.8	9195.5	9201.4	9349.6	9375.6	9368.4	9497	9403.8
0	0	15.554	9.5491	11.259	4.2887	0	0.7722	0	0	0	0	57.815	152.93	290.4	464.5	764.48	979.45	1231.6	1501.4	1744.2	2033.9	2447.9	2860.9	3285.5	3935.9	4151.4	4379.1	4607.5	4893.4	5188	5247.3	5496.3	5681.1	5842.2	5866.7	6033.3	6286.8	6526.6	6622.9	6786.3	6757.5	6813.4	6910.5	6969.2	7085.8	7141.9	6976.7	6957.4	7026.1
0	0	0	0.61708	12.547	51.261	111.22	205.78	359.55	563.75	806.77	1033.5	1378.2	1688.7	1917.1	2327.5	2642.4	3058.2	3342.9	3743.5	3988.6	4248.9	4629.3	4775.2	4948.1	5369.5	5491.4	5819.4	6040.8	6149.9	6328.8	6371.7	6692.8	6743.6	7035.9	7183.4	7185.4	7273	7357.5	7493.1	7544.8	7488.7	7593.7	7427.2	7656.5	7642.3	7523.4	7584.4	7619	7650.2
0	0	29.679	0	0	25.171	56.535	88.025	179.5	316.05	572.01	826.91	1208.6	1589.3	1978.9	2433.9	2829.5	3379.1	3571.8	3989.7	4860.1	4671.3	4894.1	5425.9	5641.9	6651.6	6656.2	6452.5	7118.3	7289.1	7604.1	7958.9	8321.2	8352.9	8543.3	8779.9	8579.5	8862.2	9039.9	9213.4	9199	9330.6	9273.1	9341.5	9349.3	9441.9	9663.7	9590.1	9655.7	9848.8
0	0	0	2.1875	11.588	0	7.0769	59.366	143.55	273.92	465.82	670.13	968.46	1275.4	1595.3	1967.3	2353.2	2808.9	3078.2	3440.3	3871	4031.7	4391.3	4699.6	4913.1	5111.2	5412	5823.9	5849.3	6091.4	6231.6	6525.5	6640.3	6905.3	7004.9	7077.4	7293.5	7312.2	7373.5	7450.1	7494.8	7686.6	7726.7	7706.3	7801.1	7764.3	7730.6	7858.7	7835.1	8454.4
41.206	22.708	1.8606	0	0	0	10.438	62.3	211.13	423.46	685.84	1028.2	1482.9	1978.7	2437	3109.5	3765.7	3714.2	4554.5	4809.7	5262.9	5767.4	6233.1	6917.2	7052.5	7245.6	7426.7	7820.8	8642.7	8508.8	8679.7	9268.5	9725.9	9767.9	9995.2	10141	9996.7	10298	10488	10357	10485	10539	10564	10664	10688	10782	10736	10745	10803	10840
0	0	0	0	0	39.601	84.742	149.57	280.22	432.96	636.96	865.58	1068.3	1216.6	1924.8	1711.7	2080.3	2297.7	2505.7	2830.7	2973.6	3024.8	3168.1	3409.9	3642.9	4056.6	4328.9	4583.8	4553.7	4854.5	4879.8	5010	5385.2	5653.7	5785.5	5880.7	5918.8	6036.9	6303.5	6357.3	6487	6556	6644.4	6660.6	6625.9	6682.5	6669.5	6851.2	6788.5	6793.3
4.3667	0	0	0	0	4.361	17.961	15.509	0	38.547	100.39	182.18	343.38	622.57	912.42	1795.1	2377.8	1759.4	2272.1	2664.5	2653.2	3071.6	3765.8	3908.8	3949.4	4279.1	4631.8	4647.1	4670.4	4986.7	4956.5	5230.9	5306.4	5294.5	5418	5565.3	5561	5668.3	5762.8	5883.3	5918.1	6123.5	6090.1	6104.4	6171.8	6262.4	6306.6	6265.8	6246.3	6253.6
0	0	2.6555	0	8.9763	5.3882	18.065	56.522	104.41	216.99	359.09	544.72	660.14	859.74	1003.1	1289.5	1373.4	1656.6	1863.2	2090.9	2214.1	2346.5	2607.5	2810.4	3062.9	3226.1	3407.7	3625.7	3689.1	3621.3	3904.6	4047.5	4053	4147.6	4478.8	4519.7	4536.6	4409.7	4479.8	4672	4924.1	4928.2	4923.3	5006.4	5040.6	5077.2	5119.6	5119.9	5122.8	5123.9
0	0	21.682	22.446	34.449	0	34.919	23.014	124.82	188.54	335.72	618.93	814.23	1099.9	1335.5	1751	2096.5	2352.2	2601.6	2832.1	3101.5	3267.5	3484.1	3990.1	4015.5	4112.2	4229.7	4222.3	4562	4576.2	4496.3	4749.7	4691.5	4954.7	5053.7	5149	5040.7	5241.8	5136.4	5075.7	5173.4	5235.2	5164.9	5203.1	5353.6	5204.1	5315.1	5285.1	5301	5288.6
5.375	0	30.841	0	0	0.68775	0	15.515	100.15	256.56	414.35	699.65	1037	1371.2	1595.1	2593	2422.6	3399.4	3539.7	3697	4143.5	4464.3	5126.1	6190.9	5495.8	6285.6	5915	6999.7	6388.2	7743	8287.2	8101.9	7120.2	7264.4	7276.3	7595	7583.8	7676.2	7658.8	7732	7670.9	7584.1	7537.4	7530.8	7550.1	7592.5	7648.2	7873.4	7750.4	7863.5
16.181	0	0	12.408	0	0	18.018	62.461	184.46	344.72	635.5	1001.6	1385.9	1870.3	2446.9	2773.8	3349.6	3911.7	3907.6	5561.7	6308.5	6958.5	7492	7892	8676.9	8743.1	9324.8	9749.9	9246.2	10629	10881	11279	11562	11942	12597	13019	13258	13283	13280	13731	13695	13576	13796	13841	14035	14247	14106	14297	14303	14382
0	0	0	24.335	98.129	119.75	185.54	239.77	424.9	566.5	803.11	879.15	1175.4	1434.7	1743.4	2064.7	2468.2	2668.3	2694.4	3177.9	3217.2	3387.6	3979.4	4012	4397.9	4858.5	4956.8	5262.2	5042.8	5384.6	5660.7	5643.9	5923.7	5866.1	5941.8	6180.6	6128.6	6336.4	6275.8	6368.1	6433.5	6285.9	6394.9	6545.9	6590.5	6475	6677.5	6534	6644.1	6654.9
0	0	0	0	0.61748	14.879	58.755	133.2	270.97	398.06	612.09	881.01	1143.1	1454.8	1782.9	1952.3	2428.4	2719.1	2848.9	3294.1	3904.6	4008.5	4154.4	4297	4936.5	4827.8	4989.2	5456.6	5564	5857.8	6054.2	6174.6	6203.2	6484.8	6831.6	6946.6	6942.4	7047.3	7234.2	7423.5	7411.5	7588.3	7508.5	7808.1	7800.3	7950.8	7871.6	7828.3	7942.2	7874.2
0	0	0	0	60.614	54.033	0	17.819	64.088	171.09	282.88	456.81	630.36	877.66	1061.4	1291.8	1569.8	1852	2152.8	2432.2	2653.3	2969.5	3196.6	3456	3775.9	4012.9	4264	4384.2	4702.8	4968.2	5307.6	5305.7	5525.5	5676.9	5864.3	6106.7	6163.4	6271	6314.3	6328.1	6454.9	6488.9	6616.3	6522.2	6642	6775.9	6690.7	6809.1	6819.8	6897.8
0	0	3.4973	5.776	13.517	13.594	11.434	42.981	92.271	170.37	287.87	465.88	676.16	993.86	1421.1	1732	2247.6	2739.9	3327	3789	4392.2	4768.5	5193.9	5683.7	6184.4	6516.7	7023.7	7364.1	7773.8	8307.1	8463	8737.4	9035.6	9133.4	9670.6	9669.9	9909.8	10241	10448	10615	10778	10873	10966	10992	10984	11147	11008	11076	11209	11107
3.7529	0	0	0.067375	0	2.6058	12.729	33.744	79.685	157.39	270.29	375.32	521.53	727.22	978.4	1271.1	1588.9	2070.8	2366.5	2792.4	3165.8	3620.4	4306.9	4461.8	4818.3	5230.6	5461.3	5811.3	5989.8	6411.9	6646.9	6939.9	7252.7	7336.9	7635.4	7771.2	7958.4	8141.8	8300.6	8380.8	8439.3	8604.8	8759.7	8803.3	8650	8773	8956.6	8891.1	8990.6	8956.9
0	0	0	0	0	94.466	103.33	145.97	327.25	519.75	850.98	1168.4	1580	2046.2	2390.2	3044.3	3653.4	4064.8	4318.1	4834.6	5411.9	5876.2	6433.7	6520.2	7089.8	7542.2	7769.8	8081.4	8076.5	7465.7	7568.2	8058.2	8222.2	8352.9	8645.8	8524.2	8864	9320.2	9252.3	9428.3	9621.3	9435.3	9754.9	9462.7	9396.4	9404.2	9408.2	9473.5	9486.9	9644.2
3.266	0	0	0	0	8.3533	20.222	26.869	51.31	89.445	132.21	182.96	234.66	369.82	458.52	591.82	714.54	798.28	953.63	1151.7	1228	1334.4	1431	1569.6	2039.8	1601	1717.5	1916.2	2022.6	2159.9	2170.5	2424.1	2525.9	2645.9	2767.4	2795.7	2903.4	2969.2	3027	3044.9	3089.6	3069	3140.1	3253.6	3307.1	3458.7	3508.2	3445.9	3445.9	3502.2
0	0	15.055	11.057	22.256	19.204	0	44.025	142.74	251.25	422.42	574.54	815.59	1127.2	1418.8	1799.9	2113.7	2559.4	2827.5	3408.3	3730.9	4170.5	4418.4	4781.9	5023.6	5130.1	5204.6	5334.6	5486.9	5621.3	5647.2	5642.2	5808.2	5846.7	5858.1	6072.5	6176.7	6277.8	6235.6	6293.3	6313.5	6356.1	6405.4	6408.3	6439.5	6345.3	6461	6470.7	6333.7	6339.2
0	14.012	5.4017	0	4.1729	3.9698	0	5.6826	40.326	60.992	176.91	272.28	340.41	479.23	676.89	876.47	1186.6	1270.3	1483.3	1669.4	1891.5	2098.1	2277.2	2944.3	2603	2789.1	3108.8	3458	3444	3610.1	3719	3846.4	3918.1	4180.7	4180.9	4339.9	4319.5	4398.9	4475.1	4525.1	4641.5	4592.8	4672.5	4688.4	4793.8	4741.6	4621.6	4803.4	4868.4	4738.3
0	0	0	0	0	7.1956	26.99	137.32	334.78	698.7	1149.3	1639.4	2120.9	3066.8	4168.8	4995.7	5793.2	7010.3	7857.1	8730.2	9953.4	10822	11716	12034	12911	13802	14482	15319	15727	15965	16361	16982	17335	17364	17737	18153	18334	18295	18740	18939	19150	19305	19376	19313	19778	19502	19214	19145	19392	19733
0	0	0	0	0.27952	6.7274	12.095	26.31	59.104	150.95	274.78	445.47	653.9	947.52	1156.5	1493.4	1715	1831.2	2122.8	2351	2776.6	3055.2	2856.6	3461.4	3610	3780.1	3995.1	4197.8	4272.4	4433.1	4568.4	4552.7	4704.5	4758.4	4982.1	5086.6	5131.5	5074.6	5052.8	5143.2	5259.6	5341.4	5358.3	5403.1	5519	5493.4	5501.7	5690	5744.1	5748.2
0	4.4399	2.6517	0	3.1944	0	27.082	63.283	145.72	300.69	555.62	908.96	1309.5	1763.4	2359.8	2921.9	3630.9	4067.9	4821.3	5137.1	5968.2	6521.6	7006.5	7996.9	8582.4	8761.2	9267.1	9540.4	9737	10642	9779.5	10597	11488	11459	11050	11720	11555	11694	12010	12130	12184	12143	12343	12257	12190	12703	12159	12152	12175	12430
0	0	0	23.677	32.633	32.081	76.706	98.464	126.4	182.66	276.64	335.57	514.24	710.85	939.42	1326.4	1606	1934.6	2155.8	2498.1	2867.2	3152.4	3393.9	3604.9	3913	4197.5	4456.1	4921	5156.5	5305.1	5736.4	5677.1	6025.3	6460	6581.6	6781.5	7012.1	7215.2	7290.4	7504	7426.2	7628.8	7709	7888.7	7981.5	8033.5	8128.8	8216.3	8550.1	8432.9
0.56174	9.4563	0	1.6958	7.5106	0	0	27.945	115.78	234.12	327.84	515.98	827.64	1056.6	1217.3	1467.7	1845.4	2330.2	2379.2	2834.4	3201.5	3238.7	3352.1	3677.8	4057.8	4054.5	4808.6	4764.5	6094.8	5073.5	5276.4	5400.8	5571.8	5628.8	5962	6047.2	6298.5	6256	6317.2	6304.9	6386.4	6520.7	6639.3	6466.6	6537.8	6644.1	6605.2	6730.7	6728	6700.4
0	4.3002	16.172	8.6185	15.725	0	6.2094	15.978	45.047	64.736	150.49	230.23	338.57	521.56	712.98	799.6	1065.7	1341.6	1529.6	1747.1	2026.8	2164.8	2475.9	2663.3	2934.4	3186.9	3357.5	3629.8	3857.8	4015.9	4279	4395.5	4530.2	4583	4846.3	4999.2	5022.2	5097.3	5168.8	5349	5376.8	5348.9	5407.4	5457.2	5621.6	5537.5	5604.8	5653.5	5682.3	5745.5
268.56	0	0	128.91	117.76	60.682	52.568	37.484	88.388	156.39	173.9	274.29	433.81	584.39	810.87	909.04	1115.9	1320.1	1587.2	1787.9	1853.1	2170.5	2506.9	2230.6	2523.3	2794.2	2852.8	3410.7	3228.3	3431.1	4045.8	4210.5	3678.9	3953.5	4748.1	4289.4	5097	5151.3	5275	5245.5	5410.7	5666.3	5708.2	5653.2	5773	5644.2	5753.8	5742.8	5802.9	5913.8
0	0	0	18.365	119.57	201.36	323.01	401.46	532.91	682.05	867.37	1218.2	1575.9	1961.8	2365.6	2925.6	3376.5	3834.7	4421.5	4793.2	5110.2	5789.2	6073.2	6253.9	6805	6923.7	7159.3	7795.1	8043.1	8100.8	7340.5	8572.4	9107	7809.1	7843.9	7633.1	8037.4	8257.5	8380.2	7927.7	8331.3	8357.5	8382.4	8032.4	8434.8	9246.6	8726.8	8577.5	9119.5	9193.3
0	0	2.7605	7.4286	0.30418	11.295	12.15	59.261	125.81	207.61	350.73	528.54	699.06	964.46	1108.8	1424.1	1812	2142.9	2664.9	2677.6	2901	3177.7	3425.5	3639.9	3944.8	4461.1	4124.8	4364.2	4418.4	4780.4	4819.7	4987.6	4972.3	5062.5	5066.6	5164.8	5327.8	5368.5	5394	5327.3	5448.1	5427.7	5575.9	5510.1	5633.1	5671.3	5737.9	5695.5	5969.8	6002.7
0	0	0	0	0	9.4864	24.456	151.94	347.21	597.86	1053.1	1467.5	2114.6	2850.8	3785.4	4312.6	5047.2	6695.2	7814	8963	10082	10818	12239	12811	14380	14799	15452	15928	16985	17196	17824	18501	18939	19167	19522	19386	19554	19770	19867	19607	20115	20077	19871	19717	20065	19369	19531	19220	18923	19040
10.425	5.0882	3.1363	0	0	0	0	41.702	134.8	199	336.69	487.55	631.79	859.28	1156.8	1363.4	1890.8	1837.4	2134	2445.4	2646.5	2818.5	2979	3346.3	3326.8	3634.6	3726	3947.7	4055.5	4229.1	4364.7	4401.9	4684.5	4806.1	5048.2	5193	5415.8	5432	5448.6	5618.6	5641.8	5728.4	5629.1	5622.2	5795.1	5839	5785.4	5844.2	5754	5829.3
0	0	0	0	0	7.129	48.57	142.17	299.4	471.51	734.22	1071.5	1476.5	1918.6	2518.6	2968.2	3486.3	3883	4543.3	4964.7	5452.4	5989.8	6360.2	6842.2	7250.2	7429.9	7702.3	7982	8267.6	8608.6	8605.8	8665.8	8841.1	9214.2	9617.2	9647	9691.3	9758.5	9514	9847	9811.1	9840.9	9962.2	10100	10174	10355	10451	10405	10195	10424
0	3.5868	0	20.003	17.094	0	18.843	142.72	289.54	578.47	904.17	1262.6	1754.9	2268	2672.7	3117.9	3522	4119.2	4679.1	5098.9	5430.9	5813.8	6289.2	6405.4	6924.5	7062.6	7392	7389	7806.3	7967.9	8031.1	8256.7	8484.6	8676.3	8798.2	9008.2	8965.9	9043.6	9265	9546.1	9950.4	10008	10071	10511	10527	10529	10595	10600	10534	10652
0	0	0	0	0	24.945	24.33	25.206	54.118	70.599	114.98	158.79	223.54	375.39	514.23	693.28	863.44	1076.1	1355.5	1582	1852.6	2078.5	2287.9	2530.3	2860.6	3036.7	3195.9	3347.4	3592.1	3805.8	3949	4038.5	4089.6	4246.4	4421	4534.6	4729.9	4874.2	4862.5	5043.1	5075.2	5077.4	5144.4	5195.2	5166	5194.2	5143.9	5236	5312.5	5381.9
0	0	0	19.059	28.425	14.727	33.327	78.053	199.71	343.91	587.99	800.95	1011.5	1453.5	1835.1	2028.8	2567.5	2686	3130.9	3481.1	3817.5	3985.4	4470.2	4729.3	5151.6	5201.3	5358.9	5462.7	5597.2	5984.3	5966.6	6329.1	6396.5	5369.4	5505.6	5679.1	5852.7	5878.5	5995	6105	6150.7	6469.9	6799.4	6906.3	7027.8	6971.4	6926	7124.5	7185.1	6939.6
0	33.432	14.881	49.745	0	0	0	0	2.2483	20.895	56.268	157.58	263.23	406.39	522.75	670.97	885.38	1107.9	1327.6	1473.4	1729.4	1914	2034.1	2130.7	2315.6	2644.8	2615.9	2674.8	3047.4	3140.6	3177.5	3249.4	3352	3497.7	3614.8	3587.3	3779.3	3822.6	3979.6	4018.9	4006.3	4201.9	4196.4	4134.9	4299.2	4314.4	4327.7	4412.1	4364.2	4344
0	3.3338	5.7206	13.583	9.2001	0.88353	0	0	0	52.239	105.97	214.33	341.18	506.23	704.01	883.6	1045.5	1392	1521.7	1730.6	1937.1	2010.8	2207.6	2320.7	2425.9	2584.5	2662.6	2781.6	2902.8	3008.4	3095.8	3121.5	3204.6	3298.9	3341.1	3426.3	3474.2	3604.7	3606.8	3584.1	3555.6	3563.3	3701.4	3615.1	3662.1	3585.1	3691	3727.1	3725.6	3643.6
0	0	0	3.7379	37.521	185.68	200.65	201.49	250.77	299.71	504.56	684.6	912.86	1237.9	1550.3	1885	2304.4	2654.6	3141.6	3434.5	3709.2	4147.5	4647.8	4926.1	5246.2	5629.3	6027.4	6118	6405.7	6887.4	7017.7	7249.4	7267.9	7484.3	7993.9	8156.9	8173.9	8487.5	8438.1	8807.5	8916.8	8800.3	8857.6	8879.8	8970.5	8958	8955.1	9008.7	8877.9	8857.6
0	0.84895	0	2.6094	0	10.067	0	15.494	36.825	158.91	262.64	425.65	910.19	1205.7	1503.8	1898	2034.2	2431.6	2942.6	3021.9	3411	3592.7	3402.4	3816.6	3819.6	4245.1	4444.1	4504.4	4566	4903.9	4880.2	4799.2	5051.5	5307.4	5260.3	5321.4	5306.4	5565.7	5500.9	5594.3	5636.5	5738.9	5851.2	5793.4	5857.2	5904.2	5922.3	5921.7	5929.7	5923
0	0	0	0	42.095	106	133.28	194.78	242.5	323.21	370.43	558.71	790.09	1107	1446	1752.3	2241.5	2556.2	3061.3	3393.3	3927.6	4093.1	4616.4	4664.4	5418.5	5777.1	5762	6000.7	6610.8	6487.9	6578.8	6895	7121.8	7136.3	7459.6	7437.5	7477.8	7787.8	7965.6	8101.8	8254.4	8227.8	8315.6	8390.9	8661.4	8605	8685.1	8704.2	8744.7	8776.6
0	0	11.56	3.4792	0	0	7.4882	88.347	202.81	376.63	571.95	853.19	1125.5	1460.6	1878	2292.9	2699.2	3061.1	3427.8	3774.4	3984.5	4452.6	4817	4804.5	5280.3	5425.6	5853.9	6111.2	6346.1	6558.1	6691	6869.3	7115.7	7481.5	7497.9	7686.1	7609	7646.2	7816.7	7806.1	7892.6	8097.8	8204.6	8102.2	8114.9	8188.7	8217.2	8124.9	8222	8229.4
16.982	11.327	5.6522	0	0	0	4.5763	83.022	227.74	484.4	790.08	1193.7	1685.5	2304.3	2913	3391.4	3935	4273.2	5130	5984.1	6017.8	7136.9	7344.9	7835.9	8030.1	8719.3	10117	9612.4	9908.3	10314	10598	10914	11081	11161	11472	11382	11852	12019	12195	12312	12344	12526	12616	12756	12788	12851	13067	12565	12491	12372
0	0	0	0	21.55	24.461	49.833	77.839	165.13	302.85	459.23	670.94	919.32	1182.6	1454.4	1766.3	2139.4	2327.4	2592.1	2948.4	3301.4	3478.1	3851.8	4140.7	4529.3	4672.6	4950.7	5220.9	5458.8	5769.3	5857.4	5932.6	6282.9	6358	6542.7	6633.9	6750.4	7153.7	7119.2	7239.7	7298	7359.9	7305.5	7223	7225.3	7323.5	7453.5	7410.8	7533.3	7451.1
0	0	0	0	0	10.094	25.599	78.255	166.8	297.2	502.22	747.36	1067.6	1373.5	1794.6	2348.6	2760.5	3278.6	3651	4135.7	4717.5	5238.6	5751.8	6338.1	6979.4	7430.5	7907.8	8278.2	8830.9	9000.2	9405.6	9728.2	9990	10431	10648	10887	11411	11721	11792	11867	12415	12315	12654	12684	12935	12722	12749	12926	12845	13176
0	0	0	6.4312	34.498	52.177	69.891	156.75	168.66	330.98	585.9	870.74	1161	2111.4	2007.7	2469.5	2859	3391.2	3780.3	4361.6	4788.7	5093.7	5476.4	5683.8	6096.4	6543.5	6952.1	7105.4	7793.4	8291.9	8517.2	8481	8666.1	8477.7	8167.4	8552.4	8551	8476.6	8448.3	8464.3	8590.6	8671.9	8700.7	8661.8	8747.9	8744.4	8844.1	8915.3	9002.1	8901
0	0	0	2.8251	1.7569	0	15.76	42.431	82.634	141.88	252.64	360.18	546.48	734.6	962.31	1161.1	1461.4	1775.2	2085.9	2410.4	2786.3	3164	3495.4	3881.1	4115.5	4380.8	4581.9	4809.1	5104.9	5354.8	5369.8	5821.6	6045.5	6296.5	6384.1	6794.1	7024.2	7032.5	7201.9	7307.5	7432.3	7559.5	7567	7606.4	7564.2	7656.7	7854.8	7881.6	7864.9	7848.2
9.3828	15.955	0	0	0	0	0	13.867	48.756	135.48	403.5	360.53	803.76	1120.6	1457.8	1821.2	2253	1854.4	3177.4	2449.2	2740.3	3011.1	3822	4241.5	3742.1	4035.8	4174.6	4260.4	4563.2	4743.2	4862.9	5125.8	4003.6	4246.1	4531.5	4856.9	4964.6	5108.5	4938.5	4997.1	5032.2	4884.2	5182.2	5187.8	5190	5313.6	5609.6	5602.5	5685	5532.1
0	10.382	4.6912	0.44401	0	0	0	5.8072	36.261	65.646	123.04	231.76	392.98	615.08	765.62	911.99	1120.8	1350.4	1620	1872.1	2090.8	2390	2619.9	2877.1	3064.2	3266.4	3397.7	3745.2	3790.9	4036.1	4098.3	4307.1	4386.7	4513	4681.9	4765.3	4893.3	4962.2	5031.4	5177.1	5221.7	5124.8	5188.3	5277.6	5425.9	5445.3	5491.1	5493.5	5568	5601.6
0	0	0	0	0	3.6106	54.308	90.01	216.42	326.49	465.1	725.92	878.98	1165.4	1480.8	1824.9	2221.6	2511.6	2819.2	2776.7	3058.9	3511.6	3799.2	4216	4411.1	4828.4	4967.2	5150.3	5485.8	5766.4	5807.3	5934.3	6163.8	6381.8	6596.7	6739.8	6953.1	7091.4	7090	7135.8	7230.7	7265.9	7348.4	7386.9	7361.1	7521.9	7338.4	7512.7	7426.7	7514.7
0	0	4.972	0	16.546	5.5929	45.053	50.281	157.16	252.06	416.11	599.28	838.4	1154.6	1506.2	1936.9	2194.1	2595.3	2454	3412.8	3758	4065.7	4342.4	4901	5108.2	5459.6	5635.2	5815.1	5900.6	6072.3	5280.2	5533.8	5581.5	5895	5954.6	6130.1	6213.7	6405.5	6446.4	6398.2	6512.7	6549.1	6506.3	6568.9	6605.8	6564.7	6646.4	6753.3	6749.5	6602.4
1.7222	6.8686	12.608	0	0	0	2.4252	28.994	34.447	135.34	229.35	347.79	492.46	636.43	823.21	1110.5	1346.4	1620.3	1772.8	2129.1	2429.5	2691.6	3121.6	3316.6	3564.3	3699.9	4109.6	4563.8	4618.1	4801.7	5711	5085.6	5305.4	5539.9	5716	5908.5	5829.7	5967.9	6203.7	6411.3	6170.3	6475.4	6325.6	6480	6627	6614.8	6637.7	6651.3	6651	6729.2
0	0	0	0	0	0	31.394	116.26	283.65	486.5	829.46	1309.4	1788.2	2308	2884.3	3613.9	4248.4	4810.6	5569.7	6418.2	7097.6	7637.8	8530.5	9186.5	9679.5	10321	11004	11405	12009	12520	12860	13207	13790	13793	14419	14420	14430	14170	14902	14762	14972	15189	14913	15887	15843	15886	15871	16124	15944	16035
0	0	0	0	32.452	93.488	106.49	135.27	319.29	614.61	996.63	1406.4	1925.6	2515.4	3200	3940.5	4662.3	5593.7	6222.7	7137.7	6927.9	7594.5	8309.9	8986.6	9566.2	10106	10920	11122	11371	11955	12341	12344	12664	13211	13303	13476	13301	13823	13984	14007	14028	14133	14065	14134	14257	14256	14213	14036	13979	14087
9.5486	31.672	0	0	0	0	0	16.724	96.38	228.43	413.36	571.6	795.76	1066.6	1373.6	1874.4	2193.3	2748.8	3094.3	3562.9	3907.7	4183.1	4740.7	5075.3	5309.2	5848.7	6094.5	6566	6943	7159.7	7558.5	7544	8023.2	8233.7	8462.7	8650.3	8946.5	9094.6	9244.6	9531.1	9593.4	9875.3	9676.2	9574.9	9543.6	9765.4	9887	10021	9856.6	9994.4
0	0	0	0	0	48.011	50.228	133.65	246.83	389.37	590.09	801.71	966.45	1236.8	1537.6	1692.2	1947.8	2275	2518.5	2594.1	2868.9	3046.3	3126.8	3201.8	3429.7	3499	3673.6	3778.9	3924.6	3946.3	3954.8	4138.5	4171.5	4305	4473.2	4473.1	4550.2	4643.1	4777.4	4706.5	4663.7	4642.7	4903.3	4809.2	4938.3	4863.2	4894.2	4865.5	4923.6	4847.2
24.157	1.3139	0	0	0	0	22.576	155.44	397.17	732.06	1119.3	1452.2	1900.8	2563.9	3102	3649.5	4365.2	5007.1	5693.1	6318.9	6905	7507.3	8004.3	8535.9	9113.3	9618.3	10181	10730	10880	11073	11081	11704	12350	12665	12595	12463	13037	13323	13427	13625	13559	13871	13969	13685	14105	14023	13088	13812	14087	13911
5.6993	31.199	0	0	14.691	8.4602	5.0493	7.6193	22.883	122.94	247.65	379.57	631.52	831.71	1167.8	1462.7	1705.1	2052.7	2435.3	2800.2	3061.5	3401.2	3711.5	3884.5	3253.6	3757.4	4483.4	4761	5069.9	5436.8	5642.5	5951.7	6277.5	6023.5	5927.1	5894.2	6484.2	6044	6266.1	6508.5	6259.7	6782.6	6476.3	6989.7	6538.4	6576.2	6872.3	6713.9	6780.9	6899.7
0	0	0	0	15.451	0	42.037	129.36	268.43	466.36	742.58	1016.9	1351.2	1735.2	2106.7	2495.2	2930	3416.7	3874.5	4073.1	4511.3	4932	5246.2	5417.4	5882.2	6066.8	6302.4	6431.4	6568.1	6745	6914.4	7129.4	7376.7	7529.8	7656.6	7872	7902	7920.3	7885.1	7980	8166.6	8200.2	8300.8	8508.1	8506	8538.9	8515.6	8497.8	8429.9	8458
2.9532	13.804	0	10.002	0	0	0	0	17.765	74.873	149.4	252.06	363.07	509.74	696.87	992.14	1177.8	1420.3	1670.8	1958.2	2289.7	2574.7	2798.2	3000.8	3262.1	3500.7	3778	4000.4	4289	4509.4	4886.4	4922.1	5218	5373.9	5607.5	5859.5	6052.3	6177.2	6228.4	6383.7	6456.8	6693.9	6728.6	6852.8	6898.4	6923.8	6982.9	7082.1	7035	7223.3
0	0	0	0	2.8348	3.512	6.5152	31.754	68.165	128.88	240.6	328.41	528.78	696.54	905.49	1085.2	1348.5	1651.8	1833.9	2254.2	2586.8	2718.8	3053.3	3374.1	3612.8	3776.5	3857.6	4225	4382.2	4609.3	4776.1	4983.2	5281.4	5341.5	5284.9	5568.1	5659	5738.1	5880.3	5943.6	5889.5	5997.8	5998	6386	6388.7	6363.6	6304.4	6321.4	6185.8	6282
0	0	0	8.8449	15.699	17.132	10.764	30.875	50.965	130.13	227.74	506.76	617	1055.6	1110.3	1697.5	1823.8	2093.7	2407.3	2803.2	3118.6	3444.8	3824.2	4067.1	4139.8	4407.5	4598.6	4728.8	4828.9	5189.4	5242.9	5205	5383.6	5578.6	5744.7	5695.7	5975.8	5918	6039	6011	6005.2	6034.8	6304.2	6148.6	6468.9	6203	6185.1	6149.6	6288.6	6286.5
0	0	2.3019	0	9.6655	10.8	46.919	77.407	163.69	280.75	430.27	606.87	796.59	981.29	1183.2	1288.9	1559.3	1748	1918	2064.2	2310.3	2408.2	2540.5	2666.3	2768.1	2823.4	2955.4	3154.5	3143.3	3295	3255.6	3319.7	3253.8	3359.2	3421.1	3542	3658.4	3726.4	3797.2	3771.3	3902.2	3931.4	4031.6	3954.2	4036.1	3980.3	4033.4	4111.6	4159.3	4040.6
0	4.1509	0	1.4872	2.8161	0	11.588	46.527	112.72	177.18	273.45	390.08	504.54	619.7	764.24	988.78	1165.9	1392.6	1557	1760.8	2021.1	2148.8	2370.6	2546.7	2733.5	2904.6	3074.5	3176.1	3491.3	3705.4	3942.9	4127.8	4194.3	4283.4	4574.2	4813.4	4973.2	5058.7	4921.6	5042.9	5100.5	5312.6	5427.5	5371.6	5506.8	5492.6	5478.7	5529.7	5499.8	5623.8
0	0	0	0	0	0	22.054	65.74	182.27	377.73	669.43	1031.9	1524.9	2044.1	2623.2	3258.8	3948.5	4659.4	5445.9	6030.1	6720.2	7493.5	8200.4	8324.2	8907.4	8742.3	9214.6	9767.9	9982.7	10185	10540	10643	11081	10879	11233	11403	11747	11841	12056	12147	12330	12263	12174	12234	12506	12217	12587	12543	12290	12331
0	0	0	25.962	90.059	104.67	203.73	338.23	532.49	718.71	929.75	1158.1	1429.6	1726	2032.5	2356	2680.2	2856.6	3116.2	3322.7	3611.9	3931	4168.8	4293.3	4515.3	4444.4	4480.1	4671.9	4686.5	4912.4	4942.6	4917	5148.7	5244.5	5416.1	5409.4	5616.9	5690.8	5764.2	5746	5777.2	5853.6	5833.7	5912.7	5900.9	5870.6	5998.9	5962.5	5998.8	6040.1
0	0	0	0	3.7033	45.459	78.604	136.63	249.92	393.41	579.43	805.69	1033.9	1308.8	1533.6	1764.5	2075.2	2348.3	2543	2755.7	2945.2	3025.1	3147	3336.2	3427.3	3595	3731.2	3803.9	3926.8	4013.6	4053.4	4143.5	4211.4	4418.8	4452.1	4473.5	4571.5	4596.8	4601.2	4591.6	4618.7	4681.3	4745.8	4621.6	4735.4	4773.5	4724.1	4733.3	4664.6	4699.1
10.399	0.73622	2.8663	0	0	0	0	67.196	210.12	384.73	633.1	904.31	1088.8	1499.6	2127.1	2570.3	3136.2	3701.8	4275.1	4680.8	5248.9	5764	6184.3	6429.4	6943.9	7146.2	7610	8091.3	8427.1	8700.5	8772.3	9320.4	9078.3	9190	9521.9	9569.4	9605.3	9772.6	9841.5	9906.8	9979.4	9950.1	10022	9961.3	10050	10023	10020	10041	10072	10142
55.126	63.349	25.654	0	17.976	0	0	0	50.748	266.24	421.69	1082.3	1369.2	1614.6	2099.4	2687.4	3244.2	3525.8	4271.3	4701	5284.9	5844.9	6169.3	6639	7018.4	7309.9	7905.5	8106.1	8444.1	8487.5	8962	9141.2	9151.8	9170.1	9474.5	10005	9911.3	9915.2	10110	10229	10325	10272	10323	10292	10445	10446	10244	10303	10372	10517
0	0	0	14.874	0	112.26	49.092	155.71	213.02	473.77	777.67	956.76	1397.3	1595.2	2046.8	2502.8	2804.6	3188.5	3399.1	3969.3	3828.5	3920.2	4231.9	5033.1	4293	4911.5	5725.3	5882.3	5878.5	6082.6	6247.6	6283.8	6524.6	6574.9	6827.1	5792.4	5901.8	6542.4	6604.2	6559.4	6653.2	7004.8	6673.7	6787.2	6182.6	6253.5	6219.8	6202.8	6310.3	6429.8
0	0	0	32.966	181.4	207.23	236.86	440.75	704.34	1105.2	1599.6	2228.3	2954.1	3761.5	4561.5	5425.8	6233.6	7018.5	7943.9	8566.1	9250.3	9997.4	10590	11065	11698	11873	12431	12758	13175	13584	13816	14226	14686	15049	15247	15511	15782	16062	16095	16045	16320	16293	16403	16519	16644	16843	16813	16843	17000	16969
0	0	0	0	15.823	13.452	15.962	13.134	38.813	89.434	170.02	248.24	377.31	528.54	781.95	936.9	1129.7	1420.3	1611.2	1958.4	2282.1	2347.8	2928.4	3418.5	3625.9	4033.3	4472	4809.2	4767.6	5155.6	5364	5817	5920.8	6071.1	6319.3	6454.4	6678.1	6796.8	7010.4	6944.7	7032.6	7133.4	7130.3	7197.1	7192	7268.7	7364.7	7291.7	7325.4	7312
0	4.2206	0	0	0	3.062	36.565	85.433	167.77	245.53	390.88	654.14	645.01	887.96	1072.9	1340.1	1481	1739	2020	2103.5	2268.1	2458	2540.9	2938	2791.6	3063.7	3223.6	3034	3417.3	3216	3604.8	3376.4	3449.6	3595.4	3597.3	3786.4	3806.5	3862.7	3885.8	3903.4	3983.3	4003.2	4059.7	4027	4130.3	4162.1	4127.1	4112.3	4162	4185.8
0	0	0	0	20.414	41.73	49.382	79.941	119.94	188.73	256.78	408.42	541.1	686.1	910.03	1158.4	1392.2	1668.8	1928.9	2154.7	2464.4	2739.5	2988.8	3080.2	3329.4	3548.6	3753.6	4013.2	4244.2	4490.9	4463.5	4699.6	4773.1	4929.9	5098.7	5228.8	5379.3	5489	5597.1	5556	5586.7	5588.1	5759	5745	5788.8	5896.4	5904.9	5955.2	6023.3	5995.2
0	0	289.11	238.22	381.86	411.98	468.52	447.18	558.48	620.22	1012.6	1339.3	1775.4	2272.9	2783	3270.6	3545.9	4374.9	4499.5	5323.9	5986.3	6429.6	6799.8	7292.1	7529.5	8272.7	8284.1	8724.9	9020.4	8958.2	9310.4	9656.1	9543	9977	10107	9845.9	9981.9	10203	10187	10492	10644	10488	10596	10645	10657	10645	10375	10166	10174	10105
0	0	0	0	1.8418	16.156	35.175	129.87	292.45	539.69	863.27	1282.3	1757.5	2306.6	2883.4	3519.6	4218.6	4760.8	5613.7	6132.9	6824.9	7320.4	7753	8071.9	8565.4	8862.2	9334.3	9697.3	10054	10413	10517	10922	11372	11942	12206	12421	12644	12871	13048	13186	13393	13341	13479	13594	13674	13867	13850	13836	13841	14048
0	0	2.6088	2.0447	0	2.4793	6.276	4.5264	33.529	92.363	196.4	359.78	570.4	820.92	1138.5	1473.6	1865.1	2239.7	2605.6	3090.4	3657.1	4082.2	4789.3	5111.4	5740.3	6142.3	6500.5	7039.5	7311.9	7886.5	8339	8434.8	8756.7	8914.6	9283.9	9347.1	9600.8	9618.4	9562.7	9822.9	9822.5	9927.5	9756.9	9841.9	9878.9	9876.2	9786.3	9958.8	9800	9988.6
0	0	0	0	0	46.626	94.854	163.18	259.75	397.09	568.26	842.72	1172.3	1589.6	1976.1	2434.5	2934.9	3476.6	4025.2	4568.4	4962.9	5382.4	5725.8	5587	5899.9	5936.1	6207.6	6473.5	6718.7	6593.8	6751.7	6990.8	7001.4	7107.2	7232.9	7220.9	7241.2	7344.3	7494.2	7519.7	7611.1	7789.9	7707.1	7741.2	7699.3	7796.8	8026.1	8224.9	8367	8116.9
0	0	0	32.67	39.393	27.152	47.615	79.124	97.619	153.76	236.7	357.64	547.78	757.19	1105	1319.9	1809.2	2069.8	2270.6	2729	3223.3	3613.8	3919.1	4210.2	4808.2	5170.4	5231.4	5349.9	5597.5	5772.2	5998.3	6054.1	6082.8	6009	6144.3	6302.6	6321.8	6574.1	6629.5	6756.1	6760.6	6630.2	6555	6488.2	6479.9	6567.9	6369.7	6069.4	6289.6	6140
0	0	0	3.561	252.04	233.22	347.57	470.77	464.31	602.53	946.63	1229.5	1527.1	1911.7	2270.7	2685.9	2927	3721.7	4065.1	4772.5	4826.7	5619.8	5961.6	6513.8	7137.9	7501.5	7763.6	8401.4	8623.2	9279.9	9447.7	9409.3	9972.4	10408	10593	11080	11097	11386	11726	11619	11641	11763	11675	11932	11674	11836	12096	12308	12348	12367
0	0	0	0	1.3863	11.052	16.695	63.158	149.86	283.54	486.07	695.23	934.45	1209.8	1541.3	1813.5	2161.4	2416.8	2706.5	2936.6	3160.4	3359.6	3618.3	3879.1	3948.9	4100.7	4467.1	4559.2	4786.1	4776.4	4986.6	5519.2	5561.8	5699	5879.1	6046.2	6122	6152.6	6483	6474.1	6545	6839.3	6809.8	6908.5	6769.4	6881.6	6932.7	6897.8	6951.7	7110.7
26.956	5.4043	4.8649	2.1523	0	0	0	0	26.325	112.58	299.52	517.69	839.4	1203.8	1695.6	2167.3	2629.3	3214.1	3789.6	4419.7	4890.2	5384.8	6115	6551.4	7096.5	7618.1	8174.6	8398.9	8818.8	9086	9504.3	10017	10066	10150	10767	10442	10999	10921	10997	11125	11269	11439	11577	11589	11728	11666	11703	11464	11522	11403
0	0	0	0	5.7143	11.258	43.144	118.55	270.22	482.06	752.37	1005.9	1274	1563.2	1926.1	2200.1	2485.8	2884.9	3090	4156.9	3611.2	3829.7	3920.3	4247.4	4309.3	4341.9	4497.4	4664.2	4768.1	4912.8	4972.4	5048.6	5211.2	5358.9	5587.6	5600.8	5711.8	5673.7	5725.5	5741.7	5803.8	5807.3	5801.4	5838.6	5947.5	5838.9	6008.8	6027.6	5878	5948.5
4.2957	3.1743	0	0	0	0	7.1641	68.685	226.71	500.37	921.95	1338.7	1446.4	1786.3	2232	2219.8	2489.5	4576.9	4073.9	4428.5	4739	5301.5	5566.4	6189.9	6002.6	6613.4	7224.2	7380	9622.2	9988.5	9439	8793	9017.4	9467.3	9133.6	9874.5	9674.4	9940.3	9936.4	9907.5	10462	10094	10390	10334	10413	10583	10491	10456	10573	10371
0	0	0	0	2.8981	0.37787	20.725	90.839	209.89	414.25	649.32	964.44	1384.3	1823.5	2334.4	2851.9	3437.3	3890.9	4505.1	4980.3	5459.8	5868.9	6273.9	6709.5	7019.3	7433.2	7683.4	8144.8	8413	8726.7	8654.3	9054.5	9353.3	9562	9698.1	9857.7	9911.7	10240	10477	10356	10535	10515	10617	10773	11100	11041	11057	11171	11185	11311
0	0	0	0	0	3.6537	21.984	57.129	155.1	266.8	508.23	647.56	968.68	1287.9	1560.7	1906	2301.9	2430.4	2660.1	3173.7	3445.6	3657.9	3945.4	4416	4636.4	4930.3	5013	5416.8	5760.7	5714.8	5928	6024.1	5559.7	5702.1	5307.6	6330.3	6280.1	6447.5	6634.1	6647.1	6847.9	6752.7	6795.6	6732.7	6833.4	6870.6	6990.1	7079.7	6987.4	7017.4
0	0	0	200.16	305.23	288.04	367.45	485.41	526.59	550.18	729.67	906.72	1018.1	1129.8	1615.8	2465.6	2719.7	3243.6	3590.6	4435.2	5042.4	5506.4	5961.8	6511	7110.5	7575.1	8133.3	8407	8816.1	9131.8	9854.7	9830.4	10289	10477	10869	11122	11346	11436	11496	11574	11427	11391	11390	11405	11463	11375	11259	11668	11489	11520
0	1.7812	0	0	0	0	16.987	22.83	42.052	91.965	182.26	312.07	432.29	603.16	831.95	1020.2	1271.7	1495.1	1699.5	1981	2118	2381.1	2559	2832.5	3086.5	3212.9	3421.6	3437.8	3472.2	3819.6	3767.7	3871.4	3929.2	4049.8	4220.9	4318.6	4295.3	4285	4309.1	4427.9	4452.1	4309.1	4468	4446.5	4437.1	4403.8	4402.7	4474	4470.8	4439.7
0	0	0	0	60.336	169.13	280.9	428.67	612.25	750.62	967.13	1233.5	1537.8	1873.3	2162.5	2362.6	2678.7	2935.7	3177.1	3442.3	3683.1	3835.5	3902.8	4170.8	4563.5	4701.6	5026	5092.7	4898.4	5522.3	5617.1	5800.1	5825.3	6031.5	6187.1	6288.2	6402.8	6495.1	6607.2	6561.2	6637.6	6420.2	6456	6604.9	6612.7	6678.7	6773	6807.3	6855.9	6947.5
0	0	0	0	112.62	203.07	260.97	343.23	529.98	728.34	975.12	1370.2	1886.1	2315.7	2912.6	3587.5	4054.8	4918.1	5539.6	6224.6	6794.5	7562.7	8207.6	8928.6	9411.9	9997.5	10316	10765	11242	11256	11704	11996	12157	12655	12727	13159	13272	13545	13494	13428	13456	13471	13441	13532	13285	13476	13228	13404	13273	13105
0	0	5.9759	3.5423	16.313	6.5283	0	81.169	212.05	470.45	958.61	1432.4	1982.7	2713.4	3500	4492	4851.9	6376.9	6988.9	7961.2	8982.4	9747.4	10206	10387	11542	12067	12012	13038	12939	13099	14241	15170	16441	16073	16185	16586	16184	16192	17234	17629	17202	18130	18086	18191	17847	17948	18125	17594	18209	17910
0	0	0	0	0	15.975	12.977	70.342	129.79	307.75	514.32	826.93	1088.8	1337.6	1957.5	2742.6	3329.2	4207.5	4686.7	5375.1	5950.8	6666.9	7295.5	7671.9	8054.6	8957.5	8898.7	9333.4	10088	10177	10634	10932	11205	11255	11426	11478	11725	11899	11977	12187	12179	12521	12562	12626	12711	12781	12796	12614	12741	12821
0	0	0	0	42.376	43.565	71.609	51.788	302.28	424.89	787.63	1220.3	1660.9	2344.3	3600.8	3613.6	4231	5846	5304.3	5828.5	6061.5	8029.9	7424.4	7583.4	9709.7	10560	11339	9280.8	9252.7	11808	12176	9774.5	10173	10343	10140	10168	10418	10286	10583	10226	10384	10334	10244	10243	10442	10377	10453	10265	10301	10270
5.3937	0	0	0.95569	0	0	6.0329	14.791	47.774	104.73	187.5	273.04	401.5	552.39	744.24	1018.5	1162.7	1434	1674.7	1918	2207	2449.6	2661.3	2850.3	3019.9	3289.8	3621.2	3878	4101.2	4197	4382.3	4326.9	4631.5	4736.6	4711.3	4645.8	4325.3	4431.9	4400.7	4489.3	4660.7	4729.4	4731.6	4726.5	4707	4789.7	4800.4	4852.9	4870	4952.6
0	0	0	43.411	94.095	201.74	309.72	311.74	470.27	618.25	959.68	1334.6	1749.9	2225.5	2672.5	3605.2	4052.1	4531.1	5093.8	5587.6	6170.7	6515.8	7010.3	7828.1	8049.1	8474.7	8906.8	9183	9711.8	9890.5	10162	10368	10493	10681	10950	11063	11641	11765	12122	12143	12092	12293	12337	12391	12534	12617	12614	12464	12436	12424
0	0.73091	0	0	3.6191	7.6675	7.7383	27.049	29.619	30.529	53.734	61.854	156.29	267.58	464.71	690.37	1015.2	1322.2	1716.7	2068.6	2536.9	2996.8	3415	3916.4	4338.1	4695.2	5153.1	5818.5	6515	6672.5	7012.3	7187.8	7680.4	7731.9	8237.6	8547.5	8364	8898.9	8861.8	9323.1	9267.2	9236.3	9418.4	9683.3	9981.1	10302	10304	9800.8	10048	10088
0	0	0	0	9.6524	3.845	33.684	70.765	157.48	302.31	515.88	783.07	1064.6	1360.5	1679.9	2047	2346.6	2712.3	3048.5	3329.6	3658.9	3827.5	4100.5	4449.9	4702	4922.7	5146.9	5351.6	5656.5	5795.8	6047.5	6261.7	6469.6	6579.4	6831	6799.9	6902.5	7057.6	7328.1	7349.7	7506.8	7683	7769.7	7695.8	7846.7	7892.9	7957.2	8032.6	7879.1	8022.6
0	0	0	18.452	31.447	35.834	34.536	72.058	126.77	207.46	365.45	513.56	682.57	911.04	1211.1	1465.9	1879.8	2127.7	2358.7	2684.1	2916.3	3165	3423.5	3699.5	3973.5	4199.3	4404.5	4715.7	4911.9	5103.3	5346.1	5531.4	5594.9	5664.5	5720.5	5807.1	5896.6	6213.1	6100.5	6173.3	6260.2	6291.8	6220.7	6228.1	6331.8	6266.7	6323.1	6276.7	6262.5	6255.4
0	3.8458	2.4176	0	0	2.444	14.997	46.645	62.257	133.2	228	345.85	503.47	669.1	841	1060.2	1300.5	1489.1	1685	1906.7	2151.4	2367.5	2512.3	2845.7	3032.2	3246.6	3456.7	3713.7	3879.9	4040.3	4272.1	4432.5	4698.3	4753.6	4669.8	4764.5	4995.2	5016.8	5153.7	5226.9	5306.1	5217	5407.7	5297.3	5472.3	5452.3	5440.3	5601	5581.7	5472.7
20.454	12.76	13.002	1.3035	0	0	0	0	31.514	235.81	434.84	719.75	1108.2	1540.4	2107.2	2771.4	3432.4	3900.7	4591	5003.5	5803.9	6087.8	6538.1	6876.9	7553.5	7856	8243.4	8501	9025.7	9125.2	9681.3	9703.1	10474	10605	10795	11216	11249	11381	11629	11775	11696	12189	12228	12143	12007	12220	12267	12302	12077	12314
0	0	0	3.6387	7.3325	0	0	47.834	117.28	245.62	423.77	634.74	867.16	1185.9	1502.1	1876.1	2416.8	2558.5	2863.3	3307.6	3609.5	3957	4062.4	4685.4	4639.8	5396.8	5337.4	6462.8	6670.2	6853.5	7216.5	6951.1	7380.5	7635.7	7788.2	8009.3	8171.3	8261.4	8432.1	8623.3	8757.1	8967.9	8856	9106.6	8927.7	9002	8972.4	9104.7	9237.2	9171.6
0	0	0	73.746	72.53	4.6918	0	59.587	40.671	255.84	492.67	736.01	1255	1875	2417.1	3210.2	3664.3	4447.2	5412.7	6249.2	6766	7529.2	8252.4	8846.6	9304	9903.7	10555	11005	11491	11662	11866	11975	12352	12492	12746	12784	12409	12321	12891	12839	12317	12726	12809	13054	12170	12175	11427	11552	11557	11339
0	0	0	122.84	204.25	396.25	395.29	359.27	473.54	595.73	688.29	853.71	999.55	1119.8	1627.2	1975.4	2481.1	2849.2	3314.4	3721.5	3955.3	4293.2	4403.1	4525.3	4846.9	5497.3	5442.2	5558.2	6050.2	5993.1	6107.7	6525.4	6796.4	6996.5	7110.9	7316.7	7383	7593.2	7770.3	7623	8218.3	7936.3	7871.9	8267.4	8598.4	8425.8	8712.1	8583	8581.9	8739.9
0	0	0	0	6.3098	13.169	70.615	134.79	276.49	442.62	656.63	913.24	1093.7	1422.5	1716.2	1974.2	2230.3	2570.8	2766.7	3297.5	3464.5	4015.1	4361.3	4581.3	5200.7	5564.1	6057.1	6300.6	6777.5	7395.9	7594.8	7719.5	7851.4	7795.7	8388.8	8408.9	8697.4	8835.8	9521.4	9437.6	9492.6	9827.5	9852	9830.7	9962.1	10229	10138	10204	10354	10420
0	0	0	55.069	147.49	241.55	366.75	504.23	578.92	635.38	793.63	930.74	1004.2	1250.6	1349.2	1343.5	1695.8	1802.5	2028.8	2074.6	2250.4	2423	2589.9	2743.6	2888.7	3065.3	3155.7	3336.2	3421.7	3543.3	3580.7	3659.2	3824.4	3989.7	4051	4290.7	4374.9	4440.6	4566.3	4580.6	4648.1	4633.9	4565.4	4594.5	4516.6	4634.3	4515	4628.4	4624.2	4641.9
0	0	0	11.188	66.827	36.507	22.103	60.143	125.31	190.74	294.58	479.59	672.87	904.1	1159.2	1455.4	1881.5	2191.9	2413.2	2663.3	3158.3	3324.7	3589.7	3827.9	4461.3	4644.7	5025.1	5244.2	5202.3	5362.2	5638.8	5969.6	6171.1	6297.3	6369.3	6509.1	6718.4	6901.3	6959	6957.1	7120.7	7265	7186.4	7397.4	7413.2	7562.8	7752	7744.8	7828.3	7842.1
0	0.39822	0	0.94694	5.6449	1.9262	0.24368	14.055	27.95	75.98	173.86	265.36	385.33	569.35	722.87	916.97	1143.1	1406.4	1683.1	2002.8	2280.3	2533.9	2676.6	2938.4	3194.4	3340	3554.1	3777.4	3861.7	4102.1	4310.9	4598.7	4690.3	4836.8	5001.2	5248.1	5427.3	5549.1	5630.5	5737.8	5952	6031	6033.5	6107.1	6181	6258	6289.7	6431.8	6377.3	6356.6
0	11.068	0	1.5536	1.6675	0	23.626	134.04	291.95	531.22	821.26	1237.9	1631.2	2336.8	2912.2	3491.6	3840.7	4791.9	5384.1	5421	6387.8	7198.3	7493	7837.8	8267.5	8539	9135	9465	9882.6	9719.6	10468	10437	10886	10867	11046	11099	11375	11274	11628	11645	11790	12006	12066	11883	11978	12198	12210	12059	12018	11987
0	0	0	59.619	224.46	0	177.86	429.25	698.07	760.84	1041.7	1321.4	2095.6	2362.1	3058.3	4016.6	3288	3858.4	4447.9	4827.7	5751.4	7552.6	7046.4	7691	8134.1	8538	10526	9349.7	9753.5	10097	10625	10571	10932	11304	11987	11923	11819	11877	11776	11796	11664	12511	12381	12100	11941	11904	11914	11853	11785	11969
0	0	0	24.276	42.084	97.232	128.38	201.49	351	548.46	786.12	1000.3	1426.2	1663.3	1915.9	2427.5	2751	3149.5	3338	3863.7	4044.9	4431.2	4511	5088.3	5078.8	5513.7	5476.4	5477.3	5975.7	6271.5	6282.9	6443.4	6559.2	6713.7	6888.6	7102.4	7193.9	7288.6	7348.8	7283.7	7558	7439.8	6818.3	7467.1	7425.8	7509.9	7397.2	7364.6	7487.3	7295.8
20.58	1.5605	0	0	0	0	5.2305	53.311	129.2	245.99	405.36	682.26	859.47	1197.3	1476	1792.6	1984.9	2358.6	2602.2	2706	3107.3	3447.7	3698.4	3921.5	4172.4	4259.2	4468.9	4498	4975.5	5145.7	5059.1	5287.6	5474.5	5667.5	5759.4	5744.2	5955.2	6108.8	6230.3	6419.8	6490.7	6630.4	6723.1	6803.2	6997	7323.9	7984.2	8040.2	7895.4	7557.8
0	0.017293	6.6114	9.711	8.6931	0	2.1854	6.4335	34.633	82.773	190.36	335.35	547.42	677.27	981.79	1199.3	1534.3	1806	2065.2	2316.9	2566.8	2691.4	2863.3	3189.9	3427.3	3456.3	3975.1	3964	3952.4	4117.8	4100.9	4242.5	4429	4537.2	4628.6	4780.3	4935.3	5010.6	5028.1	5354	5296.1	5293.4	5305.6	5390.4	5290.3	5406.2	5420	5575.2	5669.3	5623.1
0	0	0	0	0	3.1036	40.193	159.51	408.46	723.31	1084	1512	2029	2552.3	3098.9	3710	4372.6	4873.3	5414.3	5938.1	6337.1	6876.3	7347.7	7448.5	7870.4	8111.3	8274.8	8446.7	8777.6	9126.4	9235.6	9393	9771.9	10126	10199	10587	10480	10597	10608	10633	10796	11046	11024	11135	11179	11233	11262	11271	11356	11204
0	0	0	1.4873	45.051	52.999	74.434	94.424	116.49	223.33	367.45	624.9	828.73	1081.1	1365.7	1595.2	1891.3	2245.2	2287.9	2935.7	3083.6	3299.9	3638.4	3739.9	4117	4395.3	4468.2	4766.1	5021	5174.5	5202.7	5066.9	5287.9	5563.7	5463.3	5556.7	5405.7	5549.8	5551	5621.8	5469.1	5748	5718.5	5744.9	5825.5	5684.8	5743.2	5688.1	5852.1	5742.8
0	0	0	2.6589	3.6337	0	4.7745	20.466	92.546	217.85	433.5	781.59	1073.4	1491.6	1901	2375.2	2668	3272.3	3492.1	3560.3	4463	4538	5545.8	6015.9	6343.5	6544.5	7181.1	7409.2	7800	8331.8	8307.6	8766.5	8692.2	9005.1	8883.9	8995	9846.2	9879.2	10432	10245	10271	10362	10240	10150	9608.1	9203.3	9312.4	9569	9544.2	9328.2
0	2.6353	0	2.9952	1.5524	0	1.3886	38.553	115.22	224.52	442.57	676.75	986.65	1319.6	1658.3	1962.7	2346.8	2691.7	3081	3460.5	3739.5	4094.6	4291.9	4631.7	4946.8	5192.7	5482.2	5626.6	5790.4	6006	6084.3	6299.7	6412.7	6554.9	6721.8	6771.1	6952.2	6936.1	7096.4	7138.7	7288.8	7274.5	7416.2	7396.4	7414.3	7501.6	7413.7	7414	7448.8	7548.6
0	0	0	3.1432	7.9017	7.2751	6.7416	39.799	81.632	142.18	226.76	342	507.75	688.9	776.28	997.39	1180.9	1356.2	1585	1734.5	1895.9	2163.6	2276.7	2361.1	2495	2772.4	2815	3021.6	3017.3	3045.6	3149	3273.2	3324.3	3499.4	3565.5	3612.7	3707.7	3713.5	3752.4	3808.8	3913.7	3928.7	3898.1	3892	4018.7	4008.4	4019.1	4011.4	4034.6	4066.1
0	8.6826	0	28.579	0	0	1.2727	31.34	204.69	269.06	464.63	919.18	1170.9	1267.7	1939.4	2402.6	2283.5	2702.8	3141.2	3532.5	3893.5	4204.1	4593.9	4868.4	5280.1	5336.4	5756.9	6135.1	6298.7	6310.5	6394.7	6773.3	6876.4	6923.8	7203.1	7361.3	7417.2	7580.8	7704.8	7677.6	7865	7961.5	8157.6	8023.9	8066.4	8252.6	8206.4	8322.6	8255	8217.8
0	0	0	63.564	207.68	335.59	460.79	624.99	797.5	686.74	1202.8	1393.8	1773.2	2081.6	2203.7	2475.7	3084.7	3261.7	3554.1	3730.1	4125.9	4376.5	4579.2	4862.1	5104	5258.1	5603.3	5629.6	5898.3	6064.4	6341.8	6498.5	6674.8	6663.3	6895.3	7037.4	6975.4	7269.7	7271.1	7454.5	7711.2	7653.3	7831.8	7961	7904	7948	7876.4	7653.1	7470.9	7663.8
0	0	0	0	177.13	121.61	108.61	375.96	502.38	787.99	1109.9	1132.5	1768.9	2255	2638.3	3273.9	3797.4	4374.5	5017.7	5693.2	6038	6235.8	6998	7502.1	7749.8	8461.3	9162.6	9542.9	9629.2	10050	10970	11315	11233	11650	11842	11474	12604	12772	12503	13093	13186	13349	13505	13630	14104	14073	14270	14328	14290	14284
0	0	0	17.902	18.847	54.756	25.606	60.141	117.04	230.26	378.16	623.63	916.21	1105.9	1463.5	1661.5	1944.5	2158.5	2480.7	2667.8	3126.6	3627.7	3629	3877.7	4493.7	4728.6	4961.9	4928	5209.2	5455.1	5714.5	5846.5	6167.1	6305.2	6588	6775.7	6720.3	6859.1	6785	6902.9	7032.4	7103.7	6801.9	7037.3	7074.8	6877	7084.2	7119.7	6921.2	7086.2
0	0	0.036831	0	1.2746	4.1643	15.659	30.009	66.209	117.53	214.69	340.99	474.87	699.13	898.8	1148	1423.6	1718.6	2117.2	2490.2	2857.4	3326.2	3539.6	3926.1	4376.5	4600.9	5202.9	5251.1	5612.5	5451.6	6216.7	6475.5	6452.2	6678.3	6763	7075.5	7138.3	7247.1	7244.2	7325.2	7484.8	7668.9	7745.1	7697.7	7754.5	7868.7	7710.1	7782.6	7736.7	7730.4
8.3414	15.223	0	0	0	0	9.392	53.398	131.78	257.84	406.61	622.07	937.31	1363.4	1625.6	2005.9	2570.4	3082.5	3453.7	3929.6	4418.1	4953.2	4981.2	5576.8	5799	6346.1	6636.2	6792.6	6726.8	6961.6	7079.7	7244.7	7697.3	7736.9	8208.4	8369.4	8648.9	8727.4	8972.1	9110	9246.6	9301	9260.8	9220.6	9469.6	9575.6	9643.3	9777.6	9454.8	9389.9
0	0	0	0	13.254	5.893	20.247	48.691	124.84	257.24	342.08	642.55	850.67	1074.4	1394.2	1696.2	2011.4	2645	2984.2	3375.6	4050.3	4190.3	4542.2	4867.9	5269.6	5837.5	5131.8	6146.6	6365.9	6624.3	6439	6403	7494.7	7673.8	7897.2	8251.5	8330.6	8633.9	8560.7	8675	8779.2	9011.7	9024.6	9072	9206.2	9208.9	9191.2	9035.3	9270.8	9332.7
0	7.9421	0	5.0025	25.793	0	8.3315	20.69	44.622	126.56	186.83	368.91	528.66	706.21	1073	1243.5	1568.8	1920.9	2375.4	2884.2	3051.2	3260	3425.8	3722.4	4152	4555.2	4494.1	4953.3	5355.7	5224.6	5418.2	5651.6	5764.6	6233.1	6470.3	6630.3	6894.9	6203.1	6186.4	6408.8	6656.5	6725.2	6841.1	7511.6	7465.9	6965.3	6987.6	7054.9	6895.5	6807
0	0	0	0	25.145	76.275	129.49	235.67	372.95	551.49	740.75	967.22	1115.6	1381	1591.3	1787.5	2004	2235.4	2396.6	2531.1	2594.4	2745.3	2808	2844.5	2979.8	3112.1	3235.6	3290.2	3387.1	3410.3	3464.4	3527	3602.1	3653.7	3708.8	3699.3	3734.9	3764.5	3898.8	3903.6	3889.4	3872.2	3853.4	3882.8	3959.7	3962.6	4040.4	4042	4106.5	4089.9
15.367	2.1486	0	0	0	17.123	6.4157	95.983	215.93	336.75	555.89	742.98	994.79	1284	1530.3	1812.2	2124.3	2370.4	2711.9	3038	3270.2	3662.6	3872.3	4208.2	4633.9	4878.3	4945.2	4968.8	5277.8	5351.3	5668.3	5729	5936.5	6112.3	6167.4	6407.1	6469.3	6546.2	6592.9	6637.3	6597.4	6876.2	6918.1	6776.7	6869.3	6904.9	6910.8	6940.9	6891.1	6947.4
7.8757	0	0	0	1.0134	8.2755	3.2307	6.4606	22.897	42.209	118.28	199.27	362.91	523.04	812.07	1223.1	1497.8	1914.6	2352.3	2617.8	3315.8	3925.3	4153.9	4285.4	3944.8	4948.5	5649.2	5964.4	6255.5	6357.4	6809.4	7943.2	8594.5	8888.3	7975.3	8323.1	8439.7	8614.4	8696.4	8590.8	8829.5	8837.1	8822.6	8958.9	8953.8	9110.2	9205.5	9376.3	9200.8	9208.6
11.524	4.777	14.871	0	0	0	0	0	0.22426	60.628	173.75	371.88	695.46	1089.2	1545.9	2004.4	2477.4	3088.6	3643.8	4284.7	4820.8	5466	6070.2	6522.5	7054.1	7243.4	7872.7	8188.9	8430.1	8879.4	9105.7	9463.3	9438.6	9866.9	9113.9	9155	9400	9314.4	9339.4	8912.6	9747.3	9410.2	9847.2	9247.8	9731.8	9077.9	9613.5	9592.3	9521.5	9578.2
13.968	36.918	69.18	0	0	13.694	36.429	74.496	173.73	328.91	481.84	685.57	858.14	1129.5	1379.6	1738.4	1920.6	2250.7	2351.4	2656.3	2835.2	3182.9	3238.8	3366.1	3567.9	3708.3	3770.7	3941.7	4309.9	4341	4478.4	4563.2	4735.6	4905.2	4955.5	5166.8	5264.8	5400.3	5459.7	5589.6	5632	5736.1	5843.2	5808.7	5937.4	5974.2	6061.7	6114.3	6198.7	6300.1
0	0	15.478	7.3171	0	21.475	17.753	18.504	51.325	121.99	219.89	319.89	368.59	510.99	585.49	760.7	854.4	1108.8	1148.1	1316	1419.9	1576.6	1795	1930.4	2100.7	2223.6	2490.1	2727	2875.9	3001.2	3219.4	3273.8	3435.6	3551.2	3674.6	3777.9	3896.6	3957.1	4108.7	4037	4095.6	4151.3	4175.1	4280.6	4320.1	4320.7	4305.9	4364.5	4378.4	4436.3
0	0	0	0	6.3212	17.569	38.911	62.25	149.23	215.55	337.64	523.07	675.16	858.36	1116.4	1292.3	1586.7	1734.4	2099.2	2286.9	2455.2	2868.5	2993.2	3222.3	3431.2	3740.2	3964.9	4106.9	4275.6	4353.1	4617	4825.7	5039.2	5243.3	5534.5	5753	5936.5	6111.2	6198.1	6220.9	6476.7	6474.5	6676.7	6683.5	6820.5	6887.2	7114.8	7165.9	7299.7	7311.8
0	2.0806	0	17.325	0	0.40335	40.787	60.078	127.9	285.24	509.07	656.37	954.29	1280.9	1699	2040.7	2373.1	2724.8	3092.6	3602.1	3651.4	4328.8	4584.5	4948.1	5458.4	5698.4	5934.1	6386.1	6402	6670.2	7063.7	7050.1	7204.4	7314.6	7669.1	7791.5	7948	7937.9	8102.5	8243	8428.1	8261	8486.5	8410.3	8673.7	8231.8	8028.7	8640.2	8385.7	8151
0	0	0	0	0	42.609	108.83	240.17	423.72	687.28	964.48	1319.1	1638.3	2011.1	2533.4	2816.3	3164.8	3646.5	3980.7	4333.8	4781.8	5086	5411.4	6014.2	6159.2	6468.6	6691	6803.2	6831.6	7572.4	7382.4	7364.2	7457.1	7633.2	7923.3	8058.6	8113.2	8095.9	8414.2	8862.1	8953.3	9120.7	8924.9	8914.7	9088.9	9084.9	9179.8	9219.2	9307.1	9214.5
0	0	0	156.01	7.9922	127.03	257.92	446.68	597.4	792.89	692.17	901.46	1260	1763.9	2081.5	2340.4	2406.3	3139	3477.9	3600.1	4061.1	4460.9	5005.5	5229.6	5573.5	5611.3	5944.3	6238.6	6021.7	6939.1	7307.3	7826.7	7916.7	8115.4	8406.3	8680.9	8746.8	9355.7	9319.5	9529.7	9469.3	9691.2	10107	10427	10267	10178	10349	10487	10486	9874.7
0	0	0	63.849	64.132	0	4.5359	0	2.545	32.632	88.099	235.54	383.05	565.36	737.82	976.52	1091.6	1431.1	1638.4	1724.7	2018	2100.4	2311.5	2548.4	2681.4	2767.7	3000	3097	3020.8	3342.4	3510.7	3622.3	3782	3918.6	4083.6	4195.9	4228.3	4247	4376.9	4434.8	4537.7	4561.7	4493.7	4536.2	4508.7	4546.7	4564.7	4678.2	4678.4	4368.9
0	0	1.5438	2.0828	9.1669	6.7085	28.782	58.693	113.46	243.15	372.04	605.54	800.67	1166.3	1555.6	1952.5	2415	2831.1	3425	3786.3	4182.5	4508.2	4993.9	6384.5	6901.3	7090.8	7167.5	7770.8	8261.2	8491.5	8563.3	7094.8	7259.9	7397.9	7428.1	7696	7759.1	7740.5	7889.5	7837.9	8134.4	8077.4	8131.5	8182	8270.9	8405.3	8312.1	8391.5	8311.6	8332.1
0	0	0	0	17.353	22.988	78.109	111.41	162.7	257.49	352.45	478.51	586.88	720.91	898.64	1100.5	1306.1	1546	1752.2	1926.2	2231.8	2495.1	2649.6	2952.9	3172.9	3388	4170.1	3910.1	4011	4147.3	4298.9	4515.7	4735.2	4963.9	5071.4	5161.2	5445.3	5572.9	5623	5651.1	5727	5872.1	6283.8	6402	6337.8	6370.2	6289.6	6311.8	6395.7	6318.6
0	0	0	0	12.479	49.833	1.8167	0	69.932	91.915	119.19	302.53	344.05	511.09	753.08	929.71	959.62	1121.5	1278.5	1344.8	1573.9	1806.7	2224.7	2364.5	2382.4	2415.9	2515.4	2779.3	2909.9	2963.5	3016.7	3160.1	3110.2	3389.9	3490.9	3497.9	3572.4	3598.4	3733.7	3734.2	3772.4	3800.4	3690	3782.6	3760.8	3903.3	3933.2	3930.6	3924.8	3847.3
0	0	0	0	31.824	25.178	1.9011	35.803	52.521	167.88	344.75	575.21	1015.8	1416.9	1792.7	1986.3	2854.8	3249	4237.7	4879.3	4969	6104.4	7524.4	7599.6	8366.9	8774.2	9068	9177	10081	9548.9	10682	11065	11155	11488	11580	11810	11938	12045	12237	12327	12337	12518	12473	12400	12556	12608	12652	12884	13110	13040
0	0	11.854	0	0	9.7908	24.367	23.255	76.824	137.27	351.95	596.62	745.57	910.11	1190.9	1488	1710.4	2067.5	2325.8	2383.6	2836.8	3094.2	3496.8	3505.8	4164.5	4526.4	5007.5	4782.7	4752.9	5022.7	5666.5	6003	6090.6	6249.7	6457.2	6599.7	6819.9	6923.7	7056.9	7204.6	7318.1	7466.7	7511	7662.8	7680.8	7694.7	7807.3	7814.5	7988.7	7978.1
0	0	4.3025	2.8976	8.4477	16.352	22.505	43.749	90.98	188.27	379.06	680.69	925.49	1290.2	1689.1	2146.3	2704.9	3222.5	3734.5	4412.2	4917.2	5384.5	6036.4	6499.5	6609.7	7123.6	7732.1	8144.8	8687.2	8797.1	9302.7	9497.5	9593.9	9905	10049	10033	10325	10592	10541	10669	10738	10761	10834	10790	11062	11061	11061	11100	11026	10662
0	0	10.37	0	0	7.5882	0	0	13.662	122.4	241.18	407.75	633.4	877.89	1200.6	1489.6	1779.3	2106.9	2550.9	2994.4	3343.3	3720.4	4134.4	4410.3	4715.7	5285.1	5717.7	5916.1	6089.4	6520.3	6535.6	6459	6656.9	6849.3	6956.8	7076	7427.8	7228.2	7420.8	7548.8	7535	7658.1	7651.9	7738	7824.1	7804.5	7764.9	7769.8	7936.4	7996.2
0.51015	6.1242	0	0	0	0	28.126	48.742	78.876	178.61	322.86	547.99	764.67	1142.9	1527.6	1840.8	2215.2	2426.7	3101.8	2887.6	3274.3	3631.2	3989.9	4249	5222	4803.7	4793.7	5149.9	6387.5	6464.5	5901.2	6716.9	5955.9	5800.1	6137.3	6278.9	6269.5	6419.8	6322.1	6399.9	6443.6	6382.9	6421.2	6536.2	6580.9	6575.7	6441.6	6640.5	6562.3	6596
0	0.27467	0	6.4249	0	11.485	12.558	84.997	194.09	338.62	551.62	784.65	1081.2	1328.8	1621.5	1928.9	2140.2	2468.6	2654.2	2889.5	3078.7	3266.7	3496.3	3565.7	3777.7	3899.6	4005.6	4100	4119.7	4256.1	4295.3	4284.9	4428.2	4523.8	4636.9	4554.6	4623.4	4703.4	4621	4815	4756.1	4785.6	4875.4	4817.2	4913.9	4913.5	4855.8	4833.9	4870.1	4916.8
23.187	3.7162	0.054937	0	0	0	0.14425	6.2421	20.357	60.317	144.4	221.21	345.59	502.01	629.91	888.39	1313.6	1568.9	1769.4	1996.3	2163.6	2397.8	2623.2	2722.9	3080.7	3200.5	3549.4	3557.2	3807.1	4070.8	4173.3	3413.7	3585.3	3743.7	3753.9	4018.1	4107	4213.5	4179.5	4217.8	4393.7	4406.1	4501.2	4594.8	4626.5	4569.3	4648.2	4707.5	4703.4	4935.6
0	0	2.8664	0	0	0	11.529	21.32	21.316	70.219	149.76	301.54	487.14	760.3	1066.5	1424.6	1810.2	2258.9	2705.2	3374.4	3815.2	4492.2	4856	5515.3	5986.7	6371.9	7119.1	7418.8	7742.1	8292.1	8531.3	8807.6	9085.5	8732	9031.2	10273	10500	10356	10722	10764	11008	11031	11081	11236	11406	11627	11910	11975	11906	11993
0	0	0	0	184.49	331.57	533.25	635.43	809.07	936.48	1156.3	1384.9	1679.1	2077.5	2436.5	2876.4	3098	3351.2	3778.4	4153	4764.1	5003.7	5188.2	5602.6	5798.1	6277	6614.6	6813.4	6980.9	6865.7	7196.2	7412.5	7416.1	7504.7	7903	8100.9	8127.2	8282.8	8459.1	8269.2	8542.9	8457.3	8591.5	8635.4	8712.1	8883.4	8632.7	8775.6	8843.4	8654.4
0	0	0	0.86403	0.78611	5.2573	10.121	40.2	117.07	204.26	371.18	587.72	852.78	1124.7	1421.9	1755.4	2065.4	2425.5	2869.6	3207.1	3607.4	3862.5	4148.3	4516.4	4777.7	5081.1	5322.9	5626.1	5791.8	6010.2	6237.6	6457.4	6653.1	6883.1	6891	7170.9	7142	7360.3	7584.3	7467.9	7709.2	7635.3	7748.5	7630.6	7796.3	7836.5	7824.6	7915.2	7836.8	7904.3
0	0	19.85	17.365	30.525	16.014	57.778	110.2	115.04	266.2	541.99	807.41	1193.5	1449	1824.1	2165.5	2579.2	2894.3	3328	3630.3	4097.9	4330.3	4358.7	4622.9	5177.4	5189.5	5448	5509.6	5662.5	5484.1	5483	5801.4	5831.7	6083.3	5984	5983.4	6157.2	5373.7	5411.9	5435.2	5431.3	5587.8	5561.8	5562.1	5589	5614.3	5596.4	5591.9	5552.7	5552.8
0	0	0	28.111	0	25.001	0	77.703	61.649	182.05	307.2	461.54	666.23	1133.7	1127.2	1379.8	1549.1	1956.2	2060.9	2376.9	2692.1	2678	2873.9	3025	3175.4	3424.1	3809.3	3744.2	3863.8	3991.5	4115.8	4083	4317.7	4487	4556.3	4740.6	4792.5	4844.1	4931.3	4998.4	5069.5	5114.1	5256	5217.5	5331.5	5413.9	5352.8	5447	5519.4	5407.3
0	0	15.49	26.974	19.265	8.7685	13.392	11.589	51.226	99.829	183.11	280.46	467.68	723.82	904.94	1341.6	1581.9	2093.1	2940.5	2899	3351.2	3669.7	4249.7	4562.9	4942	5234	5672.8	5867.4	6380.4	6450.2	6864.2	6804.7	7214.3	7438	7571.7	7919.1	8226.7	8222.3	8454.5	8526.1	8724.1	8771.5	8996.9	9081.6	9159.3	9164.3	9112.9	9342.5	9355.3	9607.2
0	2.7096	0	0	0	0	18.772	97.156	270.81	510.54	858.05	1248.7	1739.3	2259.6	2865.4	3443.2	3999.6	4434.4	5017.2	5722.1	5992.6	6548.2	6863.8	7180.4	7668.9	8133.6	8330.8	8717	8686.6	9017	9205.7	9615.7	9756.3	9793.1	10028	10121	10501	10528	10628	10590	10736	10881	10991	10905	10733	11067	10961	11013	10938	11007
0	0	0	14.798	21.156	18.681	4.3088	71.95	117.97	173.31	279.65	272.56	397.21	530.45	833.94	841.93	1031	1297.8	1514.6	1518.9	1934.2	2099.5	2416.5	2635.6	2530.4	3033.3	3121.2	3010.8	3726.2	3310.6	4236.8	3936.8	3724.3	4079.4	4149.1	4239.9	4375.4	4447.9	4514.8	4517.9	4640.1	4779.3	4800.1	4865.7	4913.4	4888.2	5080.3	5101	5046.9	5141.9
0	0	6.2222	8.9937	8.6703	0	44.917	84.444	227.7	385.1	634.15	922.57	1258.2	1642.4	1820.6	2323.7	2682.7	3040.5	3336.6	3727.1	3954.4	4179.6	4363	4683.5	4906.2	5214.6	5189.2	5559.5	5723.7	5715.7	6023.2	6188.7	6494.2	6702.4	7018	7074.5	7453.6	7468.6	7669.5	7266.5	7604.2	6824.9	6876.6	6956.1	7182.9	7154.9	8048.2	7318.3	7775.1	7993.4
0	0	0	0.45248	31.258	0	95.511	7.7284	33.816	216.67	361.09	411.59	594.89	704.77	865.88	940.26	1316.7	1226.5	1325.9	1414.6	1630.4	1732.2	2222.7	2182.1	2265.3	2168	2543.1	2761.5	3817.4	3399.9	4091.7	4609.5	4866.8	5124.6	3728.8	3973.3	4060.8	3823.9	3965.8	4158.2	4194.2	4264.6	4327	4266.4	4154.1	4177.7	4484.1	4539.2	4326.3	4532.3
0	3.6058	0	0	0	2.1889	15	39.959	131.24	241.51	420.65	633.68	938.18	1198.7	1489.2	2127.9	2266.3	2751.1	3069.5	3636.3	3936.6	4317.5	4562.8	4993.8	5266	5765.7	5910	6007.7	5938.2	5837.7	6415.5	6118	6444.8	6449	6660.7	6744.8	7098.5	7198.4	7189.5	7366.4	7598.1	7841.7	7787.6	7826.8	7778.5	7915.4	7815.9	7841.1	7852	7980.4
0	0	0	0	5.7582	0	16.508	26.509	105.64	177.82	326.8	474.9	703.37	924.84	1225.3	1602.1	1974.1	2442.9	2983.9	3405.4	3857.9	4370.2	4758.4	5421.7	5661.6	6117.9	6434.3	6955.4	7171.9	7420.7	7660.7	7941.6	8218.1	8605.5	8866.5	8902.4	9037.5	9143.6	9258.6	9414.8	9521.2	9532.3	9663.5	9719.9	9883.5	9758.9	9868.5	9858.4	9928.9	9878.1
0	0	8.4695	0	10.848	18.296	14.031	44.298	85.413	170.12	316.54	501.93	742.69	1002	1306.3	1486.3	1891.1	2248.3	2560.3	2709.2	3055.4	3277.2	3585.7	3776.1	4070.7	4272.8	4580.8	4744.8	4998.1	5273.1	5271.5	5536.1	5396.9	5563	5979.3	6207.2	6123.8	6152.5	6233.5	6261.4	6377.1	6325.3	6591.9	6477.4	6554.2	6633.1	6510.1	6619.3	7036.1	6736
25.616	15.708	19.509	9.4588	0	0	0	0	1.945	29.644	86.829	200	297.09	452.5	692.02	819.06	970.33	1127.5	1182.2	1396.3	1502.7	1922	2111.1	2128.2	2371.3	2250	2412.2	2707.2	3476.2	3622.2	3882.1	3610	3947.4	4134.5	4165.9	4259.4	4443.2	4357.2	4480.6	4552.6	4515.5	4675	4655.7	4613	4619.3	4721.6	4672.4	4781.7	4690.3	4624.6
0	0	0	78.983	60.71	28.29	6.974	61.004	29.351	91.191	170.58	244.85	436.05	515.05	667.77	771.87	930.18	1106.5	1390.1	1675.1	2003.6	2150.7	2475.4	2519.6	2957.1	3193.2	3368	3694.7	3892.9	4022.4	4311.1	4519.3	4820.5	4876.6	5118	5128.9	5151.1	5328.6	5463.4	5541.5	5687.3	5904.5	6102.9	5996.3	5392.6	5353.3	6052.7	5354.6	5119.3	6027.2
0	0	0	18.167	44.925	100.41	25.662	128.45	300.36	481.52	695.82	922.87	1144.4	1431.1	1705.9	2062.8	2386.6	2766.9	2939.9	3376.3	3718	4027.4	4414	4548.4	4943	5214.6	5324.2	5670.9	5906.2	6158.4	6464.5	6577.7	6820.3	6887.8	6751.4	7033.1	7190.3	7417.4	7225.7	7229.7	7253.8	7395.8	7462.8	7399.7	7476.4	7444.3	7560.6	7451.4	7595.9	7558.9
0	0	17.177	0	0	25.824	0	10.106	0	22.5	82.067	169.15	273.98	379.27	514.8	664.48	801.5	1067.2	1164.5	1385.9	1630.2	1668.4	1922.1	2018.8	2198.7	2363.4	2499.3	2620.6	2774.7	2834.8	2934.2	2979.6	3197	3227.4	3344.1	3355.8	3436.9	3568.2	3585.8	3576.2	3588.1	3681.6	3729.6	3729.3	3798.2	3719	3812.5	3837.6	3883.8	3827.9
0	0	20.046	48.474	43.71	107.18	72.258	118.79	207.46	139.88	349.1	458.46	713.63	936.91	1127.2	1536.3	1828.7	2286.8	2487.2	2953.9	3360.8	3807.7	4099.3	4325.9	4710.8	5042.7	5330.4	5572.6	5766.3	6235.6	6393.6	6455.7	6675.9	6868.7	6986.2	6995.6	7209.3	7249	7280.5	7488.9	7487.3	7528.8	7565.5	7539.7	7777.9	7733.9	7692.7	7663	7608.9	7791.7
0.85845	0	0	0	0	0.96409	55.849	119.19	256.63	415.54	590.62	924.63	1168.7	1606.9	1964.2	2330.2	2400.7	3095	3503.2	3243.3	4133.6	3978.6	4670	5004	5137.8	5306.7	5493.5	5912.5	6141.6	6070.9	6475.5	6530.3	6782.4	7047.2	7076.8	7223.2	7232.7	7317.1	7426	7481	7756.2	7821.2	7757.3	7485.8	7521.8	7647.7	7515.5	7592.4	7605.8	7926.1
0	0	0	0	0	31.685	15.722	26.521	39.581	63.014	136.81	275.52	411.23	629.3	928.03	1188	1547	1922.5	2360	2826.6	3178.3	3619.9	4068.6	4428.1	4937.3	5164	5485.1	5795.8	5970.7	6065.7	6344.2	6556	6938.6	7069.9	7246.3	7281.7	7507.8	7382.7	7401.5	7497.8	7624.5	7648.4	7559	7769.4	7703.9	7748.1	7624.8	7703.2	7695.8	7767.6
45.29	25.81	0	0	0	0	0	0	0	6.4452	50.327	151.2	302.67	477.76	619.69	909.85	1128	1399	1627.7	1864.4	2096.1	2301.6	2588.2	2618.3	2911.8	2870.7	2867.5	2995.9	3143.6	3231.4	3665.3	3284.9	3296.2	3307	3396.7	3466.1	3478.3	3576.1	3693.6	3682.8	3689.8	3724.9	3826	3786.2	3857	3788.4	3878.9	3875.4	3878.3	4047.3
46.521	34.864	14.531	0	0	0	0	27.697	97.276	267.09	433.85	675.37	920.29	1265.8	1939.3	2087.8	2973.7	3682.2	3493.5	3934.7	4244.8	4663.5	4918.7	5269.8	5485.4	5626	5914	6226.5	6419.4	5905.7	6033.6	6580.6	6689.7	6744.1	6824.4	7051.1	7120.3	7288.7	7396.4	7561.9	7625.9	7605.8	7846.7	7759.2	7900.2	7939	7726.4	7760	7694.2	7879.6
0	32.513	3.4064	10.891	19.017	0	0	0	0	0	0	0	0	59.887	167.18	268.29	443.36	678.08	930.21	1275.8	1407.4	1638.6	1920	2170.8	2474.2	2876.1	3369.8	3277.8	3580.8	4040	4248.3	4585.9	4929.6	5097.6	5525.6	5829.6	5826.6	6059.9	6187.7	6392.8	6617.7	6675.9	6710.3	6802.8	6835.1	6890.5	6913.7	6958.6	7012.2	7046.9
0	0	0	10.489	69.907	201.04	197.49	280.91	298.65	204.5	287.8	343.24	522.84	587.9	533.97	645.86	795.2	1004.4	1068.4	1335.1	1447.7	1590.8	1813.2	1766.2	2059.4	2076	2168.6	2330.1	2488.3	2619.9	3056.9	2678.4	2818.9	2960.7	3049.4	3141.6	3234.7	3262.6	3269.6	3368.3	3296.1	3388.3	3283.3	3374.3	3384.7	3378.5	3344.3	3219.3	3259.6	3261.9
0	9.501	0	5.2205	8.3801	0.29863	0	5.6405	57.739	105.24	255.64	444.31	652.44	865.71	1156.8	1348.9	1575.6	2014.8	2169.7	2427.9	2783.8	3136.1	3469.9	3742.9	3967.8	4216.4	4363.9	4695.5	4927.8	5127.6	5185.3	5286.9	5452.4	5671.8	5750.1	5954.2	6092.5	6165.7	6383.8	6436.2	6499.9	6529.2	6508.8	6480.1	6621.8	6628.6	6688.7	6760.8	6596.9	6673.3
7.4733	7.1952	0	1.6396	3.1054	0	0	26.956	113.87	222.6	224.37	369.58	507.05	659.36	812.01	1024.8	1229.9	1386.5	1593.4	1740.7	1808.2	2079	2261.5	2453.3	2634.7	2688.7	2886.4	2978.9	3089.2	3198.7	3281.9	3346.8	3475.6	3576.7	3707.9	3740.5	3900.6	3805.1	3911.5	3926.5	3955.1	3980	4039.3	4091.5	4133.2	4127.2	4105.7	4075.9	4111.1	4141.2
0	0	0	0	12.038	41.478	102.56	200.39	364.17	541.24	756.58	964.07	1294	1493.7	1828.4	2072.1	2641.8	3020	3179	3509.7	3905.7	4223.8	4464	4670	4724.7	4835.9	5122.9	5369.8	5561.9	5799	5925.8	6100.8	6293.3	5484.9	6487.8	5909.1	6029.9	5935.7	5995.3	6033.5	6181.4	6125.7	6152.5	6293.5	6882.8	6380	6526.8	6271	6679.2	6596.2
0	0	0	0	12.454	60.422	133.04	282.69	448.17	674.1	1005.6	1320.1	1626	2100.1	2570.7	3164.8	3383.3	4270.2	4683.2	5138.4	5485.3	6141.3	6229.1	7044.5	7420.5	7458.9	8251.8	8410.2	8728.3	9268.2	9329.2	9762.6	9466.1	10322	10349	10432	10536	10741	11005	10791	10957	11068	10992	11144	11383	11475	11433	11515	11331	11242
11.165	2.421	0	3.7646	0	0	1.8138	10.478	40.853	71.339	136.91	217.89	308.52	440.33	702.16	874.24	874.78	786.45	997.91	1099.9	1278.4	1589.4	1787.3	2113.1	2316.1	2364	2533	2802	2857.5	2995.6	3215.5	3227.5	3447.7	3532.7	3640.7	3767.3	3787.4	3854.1	3869.2	3941.8	4009	4006.1	4115.6	4134.1	4346.1	4254.1	4276.1	4333.1	4348.7	4421.4
0	0	0	18.619	76.153	113.13	84.119	153.71	227.65	285.88	488.82	635.4	920.52	1196.8	1453.4	1853.6	2144.3	2548.9	2965.8	3253.7	3681	3892.6	4180.2	4490.9	4655.6	5094.9	5201.2	5438	5497	5911.9	6076	6064.8	6335.7	6485.1	6546.3	6797.9	6875.2	6947.1	7124.1	7166.9	7145.8	7357.9	7340.3	7494.9	7533.3	7484.2	7560.7	7617.1	7742	7754.5
6.2248	0	7.5681	16.573	0	0	0	0.26326	5.3723	40.455	88.405	133.03	217.71	310.79	512.25	680.55	797.29	1032.1	1176.5	1432.9	1631.3	1852	1993.3	2136.8	2430.9	2458.8	2647.3	2768.2	2835.7	2924.4	3018.6	3135.6	3183.5	3412.5	3455.8	3395	3461.2	3476.8	3477.6	3549.5	3528.5	3572.6	3615.4	3602.6	3645.4	3754.8	3838.2	3776.3	3778.4	3740.5
0	0	0	0	18.426	32.397	61.308	138.28	225.19	401.57	605.69	830.43	1184.3	1457.8	2089.1	2128.4	2455	2841.8	3117.1	3501.6	4558.3	4817.2	4962	5327.3	5782.5	6088.9	6383.2	6778.3	7023.2	7489.6	7441.1	7615.2	7788.2	8014.9	8233.2	8593.8	8847.2	8883.8	8886.3	9054.7	9150.1	9150.5	9381.3	9373.2	9437.3	9569.4	9566.5	9657.1	9746.1	9853.6
0	0	0	27.558	140.9	194.24	253.83	314.21	478.66	592.84	833.51	1057.9	1454.9	1775.7	2146.1	2578.8	3056.3	3411.2	3931.4	4368.8	4599.3	5003.4	5568.5	5813	6270.7	6527.9	6825.2	7243.9	7710	8119.3	8278.8	8578.6	8985	8929.5	9284.9	9330.3	9615.3	9628.3	9742.9	9855.5	9840.1	9969.1	9843.8	9781.3	9903.4	9948.3	10081	10020	9954	9888.9
0	12.299	9.8639	1.8963	0	3.6246	0	0	11.134	32.831	84.938	189.05	314.89	446.11	615.13	832.44	999.96	1247.7	1435.4	1608.8	1842.3	2066.5	2397.4	2545.9	2686.6	2819.9	3056.3	3196.5	3337.5	3514.6	3625.9	3841.2	4027.9	4118.8	4258.3	4402.2	4620.7	4633	4749.5	4938.3	4963.2	5260.7	5244	5294.2	5288.9	5337.2	5387.7	5446.6	5502.4	5484.9
6.1018	0.46963	0	0	0	0	15.776	89.386	232.92	469.62	799.36	1209.2	1758	2323.5	2965.8	3690.9	4374.5	5240.6	6290	6898.9	7248.7	7914.4	8342.5	8671	9124.1	9461.3	9948.3	10185	10558	10649	10963	11153	11675	11920	11814	12350	12273	12456	12726	10834	13207	11846	12062	13488	13364	13565	13516	13518	13196	13273
0	0	0	4.1696	37.404	52.623	76.939	197.67	364.29	601.61	914.03	1327.3	1713.3	2226.8	2786.3	3357.1	3905.5	4514.8	5120.6	5638.6	6072.8	6470.6	6889.6	7363.3	7695.7	7803	8163	8426.9	8541.3	8612.5	8896.4	9073.5	9383.3	9693.8	9880.6	10163	10349	10322	10514	10488	10597	10549	10738	10809	11025	11004	11128	11090	11089	11040
0	0	8.5385	0	0	21.655	27.688	26.512	103.4	229.1	379.98	540.39	848.18	1113.9	1473.5	1749.8	2136	2431.1	2835.8	3190.2	3663.9	3945.1	4262.3	4564.3	4829.9	5027.2	5333.6	5511.5	5842.8	6017.9	6223.4	6468.5	6568.4	6791.7	6844.2	6983.6	7094.8	7293.3	7434.5	7459.6	7559.5	7613.7	7767.1	7667	7758.7	7837.2	7752.4	7800	7834.1	7916.7
0	0	12.385	0	20.43	15.352	19.19	54.973	189.72	408.11	754.16	1194.5	1755	2416.6	3142.7	3903.1	4441.7	5162.1	5876	6558.1	7412	7749.7	8899.1	9315.8	9549.4	10004	10514	10522	10487	10963	11434	11650	12033	12253	12314	12611	12727	12863	13019	13016	13090	12996	13049	13142	13158	13153	13194	13019	13004	12868
0	0	10.225	0	5.6172	0	13.836	19.929	88.213	166.22	356.83	550.2	894.02	1211.3	1404.6	1754.5	2077.2	2551.3	2603.5	3341.1	3542.9	3940.5	4463	4690.9	5244.7	5491.9	5584.3	5987.3	6264.2	6584.4	6617.2	6794.2	7129.9	7260.3	7432.9	7487	7724.3	7952.5	7879.3	7837	8083.3	8363.4	8296.4	8435.3	8416.9	8305.1	8517	8492.5	8569.7	8645.6
39.146	25.098	33.72	0	0	0	0	0	17.062	95.945	219.06	346.8	685.79	933.9	1138.7	1408.8	1648.2	1793	1891	2268.6	2287.3	2668.5	2631.6	2624.6	2862.4	2845.6	3359.2	3399.5	3692.7	3690.7	3518.4	3805.6	3947.2	4108	4193.6	4303.5	4279.3	4434.3	4592.8	4514.8	4585.6	4513.9	4588.9	4572.5	4321.6	4266.1	4320.2	4310.3	4299.4	4233.9
0	0	0	3.5443	1.1782	3.9082	8.3046	31.102	67.505	101.56	174.89	306.37	404.49	514.43	524.97	738.39	864.07	1041.6	1193.5	1396.1	1310.7	1380.8	1564.9	1749.4	2081.2	2293.7	2441.5	2619.7	2792.3	2968.1	3099.8	3305.7	3474.9	3630	3911	4135.4	4314.4	4319.9	4458.5	4517.5	4563.6	4871.4	4886.4	4901.2	4810.4	5001.1	5083.6	4993.6	4993.3	4994.7
6.3632	2.0956	0	0	9.416	2.5147	0	0	0	9.3936	30.724	35.346	89.258	142.9	221.18	302.02	402.75	459.32	646.21	749.37	954.79	1063.3	1265.3	1416	1558.2	1741.5	2036.8	2124.1	2226.3	2490	2590.4	2595.3	2782.8	2858.9	3143.5	3211.8	3310.4	3471.8	3317.1	3590.2	3635.3	3821.7	3650.7	3772.2	3772.2	3940.6	3922.8	3905.3	3849.5	3947.8
8.383	46.478	32.295	0	0	0	8.4958	86.205	79.908	189.29	317.73	461.25	623.48	853.37	1143.1	1567.5	1902.1	2266.3	2655.1	3276	3514.6	3764.6	3999.8	4293.4	4550.6	4777.6	4739.2	5102.4	5490.7	5632.9	5760.4	6042.4	6341.2	6151	6170.7	6360.9	6487.4	6617.8	6555.9	6746.4	6862.4	6912.7	6942.6	6837.2	6879.4	6941.4	7095.1	7049	7101.3	7197
0	7.0041	21.327	4.1421	4.0289	0.078108	0	5.0273	83.178	163.67	350.55	590.66	897.93	1208.4	1611.7	1962	2408.6	2805.2	3330.7	3705.7	4214.7	4860.2	4803.3	5154.7	5587.8	5923.4	6104.6	6541.8	6714.8	7171.3	7261.3	7636	7885.7	7941.5	8167	8580.5	8644.1	8101	8926.5	8673	8880	8916.7	8543.5	9029.6	9079	9195.3	9234.6	9445	9112.7	9342.3
11.498	0	0	0	2.2489	11.281	0	62.476	165.45	311.6	583.42	1001.2	1336.1	1904.9	2370.3	2569.8	3394.2	4020.1	4421.6	4933.4	5411.6	5567.5	6206.4	6635.9	7284.5	7417.7	7924.7	8458.2	8495.5	8484.2	8934.4	9370.7	9396.8	9670.4	9873.8	9783.2	10123	10118	10054	9814	10152	10432	9898.5	10947	10817	11291	10782	11058	10880	11114
0	8.7712	0	0	0.52228	10.101	0	21.576	43.893	162.75	281.59	474.31	808.68	1097	1488.4	1900.5	2389.9	2828.6	3336.5	3988.4	4518.6	5186.6	5699.3	6251.6	6753	7275.3	7913.3	7894.2	8272.5	8492.4	8813.3	9386.5	9916.1	9913.6	10346	10776	11088	11051	11351	11406	11481	11340	11947	11485	12008	11818	11916	11966	12119	12157
0	1.7276	0.98024	0.19824	0	2.1367	11.742	60.385	132.76	270.79	467.64	680.76	929.13	1195.2	1506.5	1826.5	2120.9	2481.8	2607.9	2438.3	2691.7	3390.6	3594.8	3842.3	4070.8	4067.3	4496.3	4069.5	4820	4922.8	4970.2	5045.4	5354	5197.1	5319.5	5008.3	5098.9	5161.5	5151.9	5187.4	5707.5	5355.3	5389.9	5326.9	5854.6	5541.3	6012.4	5515.9	5821.1	5847.1
0	0	0	0	45.652	53.973	58.754	70.384	148.4	255.71	358.21	556.82	799.26	1090	1466.5	1804.5	2108.2	2534	2899	3287	3617.3	3887.1	4256	4519.4	5072.7	5269.7	5700.1	5734.9	6231.2	6478.7	6615.4	6676.4	7217.2	7205.6	7159.6	7330	7556.9	7695.3	7734.2	7740.4	7715.6	7834.4	7737.4	7889.3	7993.2	7931.1	7944.8	7945.9	7916.9	8065.8
0	0	0	0	62.153	189.71	245.24	397.14	677.72	953.13	1348.4	1645.5	2052.8	2689.3	3122.1	3868.5	4139.7	5080.7	5580	6235.6	6532.2	6935.3	7901.8	8376	8581	8980	9321.6	9783	10227	10569	10431	11131	11074	11374	11195	11424	11824	12166	11808	11724	12034	12092	12376	12036	12245	11996	12086	12084	12058	12263
0	0	0	0	0	39.738	4.6568	44.138	58.644	172.44	302.15	393.85	596.54	859.66	1130.3	1907.3	2206.4	2739.3	3123.2	3551.5	3913.3	4313.2	4797	5055.2	5268.1	5611.8	6019.7	6210.6	6374.5	6709.1	6811.2	6979.5	6987.8	7428.6	7611	7999.4	6882.2	6888.9	6752.4	6918.4	6929	7015.6	7014.7	6993.8	7058.3	7137	7129.8	7254.1	7316.2	7427.5
0	0	0	12.468	1.2728	0	21.027	0	17.585	122.49	297.14	415	664.4	989.53	1361.1	1730.8	2057.4	2556	3153.4	3705.6	4113.4	4620.3	5041.1	5170.9	5641.3	5808.4	6057.7	6392.2	6646.9	6725.4	6943.5	6994	6902.9	7082	7151.9	7381.6	7489.8	7104.8	7561.3	7760.9	7797.6	7870.9	8011.7	7967.6	8311.8	8068.4	8312.7	8303.1	8262.1	8339.7
0	0	0.97515	9.2454	22.148	0.84467	0	12.574	22.36	59.246	117.19	186.47	328.35	475.43	660.73	843.86	1130.6	1440.3	1708.5	1992.9	2367.6	2637.2	2971	3441.9	3744.7	4131.9	4393.1	4730.3	5105	5422.3	5649.2	5854.2	6218	6551.9	6686.2	6917.9	7009.1	7062.5	7418.5	7393.7	7380.1	7585.8	7426.4	7675.5	7387	7652.8	7627	7704	7172	7280.3
4.7669	3.1945	12.404	0	0	0	1.538	5.3113	85.908	170.54	287.3	479.3	667.1	961.85	1231.9	1486.8	1815.5	2264.5	2713.9	3136.4	3513.8	4147.9	4494.8	4928.5	5425.4	5892.1	5916.6	5916.2	6556.9	6702.5	6672.1	6766.6	7010.4	7158.2	7219.4	7654.2	7795.2	7942.9	7882.7	8065.4	8180.3	8017.9	8302.6	8296	8349.1	8479.8	8507.2	8374.9	8382.2	8483.7
8.7267	27.337	0	0	0	12.113	23.696	57.227	127.19	169.21	397.87	568.47	825.52	879.48	1323.5	1666.9	1552	2328.8	2223	2478.2	2702.6	3359.6	3185.3	3399.7	3542.8	3888.4	4027.2	4183.8	4506.8	4666.3	4762.3	4897.2	5029.7	5193.3	5296.1	5430.7	5527.1	5658.6	5650.5	5769.9	5704.4	5828.6	5827.7	5915.2	5895	5937.6	6029.4	5980.5	5929.5	5940.8
0	0	0	0	0	11.096	36.909	128.17	267.49	501.66	750.25	1116.7	1569.1	2025.8	2300.8	2788.8	3160.8	3655.3	4254.5	4834.2	5198.9	5743.2	5950.5	6554.9	6818.5	7172.9	7472.6	7848.7	8153.3	8448.5	8533.1	8571.9	9077.4	9349.7	9650.8	9990.9	10184	10095	10343	10227	10502	10558	10606	10563	10837	10914	11144	10993	11120	11141
0	0	0	40.135	106.2	146.27	212.57	218.66	255.9	345.21	436.61	703.97	1045.2	1262.1	1624.7	2104.1	2482.4	2808.2	3391.1	3567.1	4041.9	4375.3	4767.5	5048.6	5142	5772.1	5891.3	5879.3	6315.4	6336.1	6494.8	6893	7014.8	7101.9	7116.6	7333.5	7561.1	7629.4	7822.8	7787.5	7816.6	7880	7861	7949	7931.4	8005.8	7942.6	8039.3	7851.3	7998.4
14.753	22.704	18.509	0	0	0	0	0	3.1815	0	0.39621	11.586	43.152	47.678	106.61	173.97	314.56	422.04	554.94	735.4	907.66	1133.9	1290.1	1501.3	1697.7	1761.2	1899.8	2212	2287.8	2428.3	2671.8	2818.7	2964.2	2975.1	3203.4	3259.4	3312.3	3435.8	3651.8	3752.8	3779.6	3799.4	3738.1	3851.8	3890	3909.6	4079.8	4061.8	4144.6	4071.9
0	0	0	27.165	177.84	200.24	374.23	526.83	714.49	734.54	881.28	1025.9	1065.1	1227.7	1299.1	1188.7	1461.1	1648.3	1848	1970.3	2068	2223.8	2417.6	2539.5	2732.3	2693.6	2788.4	3034.3	3067.5	3301.8	3178.1	3398.7	3435	3598.7	3699.3	3814.5	4046.4	4121.6	4187.2	4248.3	4347.5	4290.3	3706	3733.9	3767.3	3814.2	3786.5	3791.5	3897.3	3793.8
0	0	0	50.839	9.2126	94.988	71.792	126.28	315.46	404.55	618.27	771.16	1035.8	1180.7	1434.6	1625.3	1786.9	2119.2	2267.7	2483.3	2625.6	2755.2	2961.6	3161.2	3426.7	3475.9	3641.1	3937.7	4151.8	4115.1	4268.6	4400	4416.5	4722.4	4825.1	4949.1	5128.2	5177.6	5303.3	5521.1	5529.7	5797.9	5836.9	5701.7	6089.3	6153.9	5871.1	5892.4	5963.1	5992
0	1.6533	21.491	14.749	0	0	0	0	0	65.611	139.59	221.82	280.33	389.05	493.51	651.59	753.22	868.9	1010.9	1151.9	1266.9	1459.5	1513.3	1748	1810.1	1990	2126.7	2204.6	2301.8	2479.6	2580.8	2691	2820.5	2918.9	3033.3	3189	3156.6	3181	3345.8	3346.5	3428.3	3417.4	3390.8	3501.8	3613.9	3729.4	3682.8	3780.9	3844.1	3773.9
0	2.5632	0	0	9.4731	24.998	50.987	107.01	163.18	464.22	792.25	1083	1533	2034.8	2655.7	3261.7	4070.9	4653.9	5434.1	6048.8	6824.1	7362.1	8040.8	8577.9	9258.4	9472.8	10163	10378	10930	11241	11769	12040	12442	12753	12827	12917	13094	13079	13138	13568	13464	13527	13274	13592	13441	13497	13568	13235	13340	13547
0	21.053	13.863	0	0	0	0	0	0	49.97	102.6	211.13	372.16	407.66	756.19	974.44	1212.5	1524.2	1795.9	1880.6	2134.9	2562.7	2678.6	3007.6	3279.3	3270.4	3490.1	3810.9	3843.1	4023.9	4167.1	4235	4397.8	4460.5	4654.6	4880.8	4806.9	4896.7	5065.6	5170.8	5249.4	5288.6	5247.1	5189.8	5349.4	5376.3	5570.9	5642.7	5607.4	5633
0	0.6526	1.9272	0.6666	0	0	15.011	55.949	132.44	257.44	390.26	633.1	923.13	1290.4	1693.4	2098.3	2591.5	3016.9	3559.5	3968.7	4512.2	4956.8	5428.1	5796.6	6251.1	6541.1	6975.5	7278.9	7657.6	7824.6	8154.1	8383.7	8573.2	8894.3	8881.3	9045.2	9145.5	9074.8	9224.1	9358.8	9282.8	9318.7	9323.6	9466.3	9556	9693	9532.4	9598.5	9335	9304.6
0	0	0	0	0	0	31.254	88.79	236.52	377.04	757	981.35	1254.8	1703.3	2097.9	2472.5	2773	3253.8	3720	4049.5	4359.5	4352.7	4699.4	5129.6	4890.2	5276.5	5397.5	5449.3	5677.2	5837.3	5792	5871.9	5992.9	6015.1	6039.5	6247.5	6418.4	6513.4	6554.3	6561	6829.7	6797.5	6742.6	6901.7	6875.5	7049.7	7023	7197.9	7346.3	7514.7
0	0	0	31.829	91.484	0	1.3509	89.511	185.53	382.86	585.77	1039.7	1179.2	1665.1	2142.8	2707.3	2633.3	3459	4059.1	4172.4	5075.1	5601.2	5922.5	6216.9	6809.4	6861.9	7195.7	7747.8	7821.3	8187.6	8614.3	8697	8820.4	9155.6	9546.5	9541.8	8616.4	9937.4	9899.5	9940.4	9938	10170	10304	10370	10469	10491	10598	10681	10627	10969
0	0	0	0	16.139	7.0055	3.1588	0	4.6865	34.777	78.748	121.69	216.86	366.48	535.51	753.76	1005.9	1249.4	1511.9	1736.4	1903.8	2206.4	2458.6	2705.1	3021.6	3261.5	3472.6	3791	3926	4314.4	4351.4	4561.5	4605	5109.1	5125.7	5450.8	5434.2	5381.7	5966.6	5590.1	5833.8	5802.4	5842.2	6062.8	6130.1	6251.5	6419.9	6320.9	6164.5	6554.1
0	0	0	0	10.159	7.0797	47.478	92.371	147.27	221.41	355.92	513.73	717.21	895.1	1134.3	1353.2	1594.9	1836.1	2116.1	2324.6	2491.4	2670.4	2925.9	3194.2	3421.5	3481.5	3639.4	3868.7	4034.8	4154.5	4207.6	4504.6	4532.1	4701.6	4938.3	4978.5	5155.5	5290.7	5330.9	5358.6	5490.9	5617	5690.2	5746.3	5652.1	6113.7	5894.7	6040.8	6051.6	5963.5
0	20.025	21.357	0	0	7.7608	57.617	55.83	163.31	189.47	354.44	703.4	1016.7	1296.8	1640.8	2102.7	2485.5	2907.9	3392.4	3822.2	4447	4895.2	5216.9	5754	6001.2	6439.6	6823.3	7128.8	7515.2	7785	7892.4	8170.3	8555	8630	8913.5	9214.6	9285.3	9335.4	9542.6	9598.4	9611	9771.4	9905.7	9814	9985.7	10175	10084	10307	10247	10258
0	0	0	3.1841	17.855	53.165	91.585	208.44	393.29	664.22	1068.5	1589.1	2079.4	2756.8	3417.8	4007.2	4697.2	5497	6302.7	6878.7	7776	8199	8544.7	8631.3	9610.3	10072	10260	10424	11104	11080	11966	11774	12000	12263	12500	12787	12764	12668	12808	12994	12974	13097	13217	13351	13169	13273	12974	13191	13324	13110
4.6851	35.662	1.3837	0	0	0	0	26.812	222.22	476.69	815.48	1247.2	1709.1	2054.9	2302.2	3003.8	3369.4	4249.9	5573.6	6825	6462.8	6938.7	8284	8884.4	8482.4	8853.9	9676.5	10749	11892	11631	11772	11435	11330	12023	11855	11704	11498	11464	11777	11311	11336	11592	11735	11689	11825	11831	11699	12016	11760	12101
32.247	26.934	0	0	0	0	0	7.0237	56.75	140	266.37	400.89	576.16	763.19	1017.5	1310.4	1652	1908.8	2167.5	2489	2700.5	3008.3	3267.1	3601.4	3999.9	4160.8	4373.7	4549.3	4999.9	5206.4	5381.6	5450.7	5706.8	5856	6265.5	6349.1	6295	6740	7030.3	6956.3	7037	6739.6	6888.8	7062	7138.5	7392.2	7314.8	7319.2	7181.6	7445.8
4.8946	4.7472	0	0	0	0.37105	10.787	35.002	93.99	156.54	283.9	394.62	572.03	746.84	952.91	1229.7	1688.4	2208	2107.9	2294.4	2646	2763.3	2982.8	3796.6	3758.2	4505.1	4714.6	4273.4	4488.9	5747.3	4649.5	4992.4	5242.9	5220.5	5431.9	5566	5683.2	5741.8	5742.8	5731.6	5914.4	5901.3	6002	5982.5	6062.7	6157.6	6094.1	6161.9	6207	6159.4
0	0	0	7.2501	44.97	91.914	76.1	188.02	157.86	271.91	374.39	586.75	795.1	1104.6	1481	1809.8	2705.9	2788.1	3123.9	3438.9	3870.8	4421.4	4709.3	5069.6	5595.1	6736.8	5762.8	6186.2	6389.1	6714.3	7201.5	7078.3	7357.3	7458.7	7652.1	7704.3	8003.3	7993.5	7947.7	8093.7	8096.4	8090.3	8096.8	8057.5	8150.4	8996.6	8660.9	8667.8	8767.1	8727.3
0	0	0	9.6793	0	8.7696	10.481	121.2	115.34	210.78	358.79	694.71	927.34	996.11	1446.4	1614.6	2087.2	2482.8	2564.2	3175.2	3056.8	3301.9	3601.7	3808.7	4083.4	4367.4	4463.6	4649.3	4806.9	4962.8	5132.5	5234.3	5534.1	5744.6	5851	5875.9	5985.3	5981.7	6120.5	6187.9	6157.2	6214	6314.6	6385	6278.7	6333.1	6241.5	6314	6264	6356.6
12.705	0	0	5.8219	0.46577	0	0	17.577	80.026	160.71	332.69	549.81	864.22	1220.9	1602.7	2115.4	2368.4	3223.9	3383.7	3462.6	4136.5	4365.9	5067.6	5411.7	5589.1	5912.8	6233.2	6482.5	6508.1	6899	7260.4	7382.2	7746.5	7907.9	7996.6	7983.9	8442	8434.1	8739.1	8768.9	8690.9	8824.2	8882.2	9117.3	8752.4	8730.1	8994.4	8992.4	8996.9	8760.9
0	0	0	0	3.6083	63.435	160.34	295.98	533.97	841.27	1150.6	1532.4	1902.1	2431.3	2754.7	3254.5	3702.7	4078.2	4431.1	4755.2	4696.8	5616.9	5885.2	5814.4	6524.1	6973.8	6992.6	6915.4	6902.1	7152.3	7416.9	7263.8	7453.7	7483.6	7728	7940.9	7984.9	8008.1	8188.3	8091.7	8307	8580.2	8354.1	8499.6	8623.4	8619.4	8735.2	8669.6	8839.9	8916.5
0	0	0	0	10.135	13.239	11.061	32.565	57.356	87.07	172.86	261.59	396.63	542.51	699.43	904.76	1108	1387.5	1601.9	1859.8	2089.4	2435.8	2599.5	2870.7	3114.7	3213.5	3249.2	3465.9	3719.1	3816.7	3973.3	4137.7	4297.2	4411.7	4532.8	4692.1	4716	4746.3	4890.9	4797.5	5017.1	5152.8	5117.4	5177.5	5182.4	5164.5	5246.6	5342.3	5247.9	5244.9
17.658	9.2776	0	0	0	0	2.7938	74.23	194.45	336.17	516.49	672.02	1025.5	1281.3	1415	1716	2100.2	2345	2321.9	2806.1	2938.5	2822.2	3054.3	2979.6	3313.1	3203.6	3530.1	3679.1	3761.2	3885.2	4022.5	4294.1	4016.3	4296.7	4349.5	4250.3	4186.6	4237.2	4186.8	4357.4	4426.4	4480.1	4441.8	4633.7	4585.7	4660.8	4454.8	4443.2	4488.1	4548.4
0	0	0	21.434	33.405	63.969	88.3	158.93	285.46	433.8	589.79	724.64	953.83	1170.6	1388.3	1586	1749	2043.3	2186.9	2405.2	2357.4	2611	2833.4	3110.6	3181.7	3326	3488.7	3574.8	3826.2	3979.4	4026.4	4122.3	4468.8	4346.4	4565	4589.6	4735.2	4916.2	4959	5131	5220.9	5149.7	5378.4	5402.1	5626.9	5550.6	5628.9	5611.7	5509.1	5524.4
0	0	30.864	40.913	77.97	159.25	149.87	232.22	333.62	553.64	878.08	1174.9	1641.4	2158.8	2604.7	3194.1	3795.8	4441.5	5078.9	5780.6	6365.5	7048.9	7599.3	8025	8627.1	8238.5	9527.8	9223.3	9428.2	9564	11860	10091	10547	10705	10731	10771	10719	10788	11163	11002	11324	11204	11671	11770	11789	11429	12025	11947	11043	11122
0	0.39746	13.143	56.208	25.218	0	0	4.4967	0	34.136	327.02	274.63	641.41	643.79	856.28	1038.1	1196.3	1465.2	1749.2	2056.7	2194	2447.4	2874.9	2995.3	3245.2	3465	3372.5	3605	3695.3	3952.4	3977.2	4274.7	4348.4	4535.5	4648	4789.8	4921.5	4946.8	5045.9	5193.8	5215.4	5355.2	5396.5	5504.8	5497.5	5574	5699.1	5637.1	5534.8	5563.1
0	0	0	9.6765	5.5981	15.928	23.28	50.139	50.169	114.28	210.44	371.59	617.58	943.81	1242.6	1759.4	2218	2520.4	3200.8	3904.9	4028.3	4747.4	5269.2	5789.7	6339.9	6850.8	7209.9	7813.1	8262.2	8650.4	8842.8	9217.4	9156.1	9414.2	9538.5	9842.6	9916.8	10242	10282	9918.3	9988.4	9859.9	10068	9974.8	10117	10058	10019	10067	10098	10411
0	0	0	132.82	117.81	301.46	387.15	425.1	658.5	656.87	771.11	868.73	1096.3	1302.5	1511.4	1732	2090.4	2214.7	2546.6	3016.5	3285.2	3475	3636	4040.2	4235.1	4580.2	4929.7	5047.3	5281.5	5393.2	5538.1	5721	5713.6	5993.4	6041.4	6106.9	6238.5	6273.6	6393.7	6552.3	6510.3	6492.4	6641.1	6334	6611.2	6697.7	6651.9	6721.7	6726.2	6702.3
0	0	0	6.5687	4.0185	12.386	9.0396	52.883	102.46	184.39	306.65	481.91	663.11	894.89	1122.1	1395.3	1652.9	2000.4	2364.9	2535.7	2848.9	3176.7	3408.2	3742.4	3859.7	5146.8	4328.3	4478.5	4722.2	4846.9	4902.5	5073.4	5274	6240.4	6418.3	5693.9	5781.6	5953.9	5781.8	5963.5	6235.9	6255.5	6328.3	6474	6478.4	6580.1	6495.6	6647.6	6610.6	6634.4
0	0	0	0	20.471	82.372	65.083	103.51	193.87	325.8	532.64	740.62	1105.5	1428.2	1649.4	2073.9	2298.9	2748.7	3022.6	3458.6	3715.1	4034.3	4404.6	4327.6	4568	4737.3	5032.7	5206	5402.6	5642	5565	5852.1	6090.2	6339	6489.4	6445.7	6693.7	6538.4	6563.4	6701.4	6993.8	7010.9	6968.2	6976	7077.8	7106.9	7337.9	7114.3	7218.8	7105.9
0	0	0	0	6.2845	20.01	92.047	190.38	354.43	578.87	879.1	1225.4	1668.4	2149.3	2709.9	3221.1	3808.1	4322.3	4925.7	5336.2	5774.7	6286.9	6696.7	7088.9	7472.5	7741.1	8127.6	8439	8687.2	8915.8	9108.9	9281.6	9730.1	9975.7	10175	10321	10428	10519	10507	10490	10665	10681	10796	10651	10606	10794	10636	11022	10974	10946
0	21.067	17.794	10.336	7.1014	0	0	39.819	124.16	175.99	247.5	369.74	528.22	637.37	710.67	739.29	889.17	1127.1	1258.3	1376.5	1494.3	1631.2	1688.9	1739.2	1936.1	2053.2	2173.6	2356.8	2346.9	2479.1	2513.9	2577.7	2532.8	2652.2	2670.7	2790.2	2847	2954.9	2971	2983	3085.5	3027.9	3141.1	3130	3177.4	3218	3128.3	3198	3148	3174.9
0	0	0	0	29.89	118.42	275.59	432.22	642.51	921.8	1299.4	1594.6	2148.6	2580.4	3160.5	3607.8	4152.9	4729.6	5420	5787.4	6284	6748.8	7184	7807.2	8093.7	8415	8936.1	9265.8	9421.3	9763.5	9944.5	10251	10079	10220	10463	10845	11069	11150	11219	11523	11422	11488	11436	11658	11560	11579	11602	11632	11681	11765
11.417	29.396	9.372	0	0	15.159	0	0	13.131	78.514	141.93	335.82	502.26	733.04	1003.4	1326.2	1514.7	1758.1	2138.4	2420.3	2663.2	3000	3183.5	3930.7	3697	3799.7	4044.1	4901.4	4444.4	4471.2	4771.1	4857.2	5051.3	5149.5	5314.6	5595.1	5779.8	5817.3	5854.8	5869.9	5956.4	6023.9	6183.6	6123.3	6328	6263.1	6173	6345.4	6333.9	6286.5
12.641	24.794	18.487	0	0	0	0	42.774	158.9	309.14	508.52	799.54	1102.4	1500.4	1936.2	2387.2	2897	3257.3	3831.7	4354.4	4767.2	5178	5511.5	5978.2	6449	6530.1	6776.1	7085	7579.8	7778.6	8085.7	8074.5	8389.6	8677.7	8725.8	8938.1	9098.4	9433.6	9253.5	9392.5	9518.5	9539.6	9725.1	9583.9	9495.1	9799.8	9581	10431	10224	10236
0	0	0	0.23809	0	13.467	25.443	66.47	120.35	200.08	310.94	456.75	599.54	759.76	930.35	1097.1	1265.1	1499.1	1672.1	1898.1	2064.6	2278.5	2361.1	2511.4	2717.5	2924.4	3134.7	3052.9	3402.5	3703.6	3905.4	4068.6	4342.1	4453	4595.1	4584.3	4702.9	4833.8	4914.7	4324.8	4345.9	4411.3	4508.1	4421.1	4516.1	4505.5	4622.5	4619.4	4661.8	4658.7
14.723	15.617	8.0923	0	0	0	27.306	91.544	197.29	429.13	645.2	1054.6	1255.3	1721.4	2152.5	2856.5	3110.5	3746	5470.6	5148.7	5252.8	5646.3	5670.6	6212.8	6610.8	6858.5	6995.2	8176.4	7659.7	8490.6	8045.3	8254.8	8314.2	8459.6	8435.3	8503.4	8671.5	8608.4	8697.4	8816.4	8619.7	8768	8671.6	8752.7	8924	8901.7	8926.4	8870.9	9074	9072.5
0	0	4.6981	0.54206	0	8.2806	36.211	88.39	173.76	308.72	444.89	691.75	953.74	1198.6	1409.4	1640.3	1989.9	2304.9	2630.1	3065.3	3499.7	3694.5	3953.4	3982.1	4320	4451.1	4866.6	5142.4	4747.7	5282	5692.9	5797.2	5919.5	6141.2	6217	6393.8	6591.6	6644.4	6741	6874.5	6991.4	7071.6	7259.5	7379.3	7613.7	7611.2	7603.1	7629.6	7699.4	7741.5
0	0	0	0	23.203	37.648	108.61	176.36	273.1	405.95	581.05	792.77	977.82	1293.8	1596.4	2098.9	2197.2	2550.5	2679.6	2921.1	3273.6	3460.1	3787.9	3986.8	4360.3	4564.7	4781.5	5619.6	5154.3	5497.9	5627.8	6130.1	6153.1	6298.2	6437.5	6740.3	6868.4	7049.7	7203.2	7325.6	7507.9	7228.1	7326.8	7451.6	7735.7	7679.2	7587.8	7640.9	7862.3	7774.1
0	0	0	15.725	100.47	159.02	226.65	306.59	397.62	581.61	915.02	1283.8	1764.8	2152.8	2908.8	3597.8	4308.5	4886.9	5701.6	6427.3	7027	7708.7	8156.3	8848.2	9699.4	10191	10749	11164	11398	12187	12191	13210	13608	14227	14296	14755	15156	15488	15810	15923	16071	16060	16147	15948	15834	15876	16046	16191	16456	16197
0	0	0	25.498	45.991	33.026	64.336	94.105	114.06	145.9	200.3	190.96	310.19	398.83	620.24	749.59	911.11	1139.3	1285.3	1438.9	1588.6	1793.3	1951.9	2130.5	2343	2395.2	2632.5	2886.9	2859.2	2990.6	3117.9	3272.8	3504	3589.5	3734	3953.6	4057.7	4143.4	4355.1	4340.5	4529.3	4663	4612.3	4813.2	4683.9	4949.2	5044.3	4884	4876.4	4971.2
0	0	0	17.884	155.84	48.573	0	0	36.492	363.75	365.46	653.98	962.28	1393.6	1822.2	2534.1	2892.3	3472.9	3942.2	4512.9	5020.1	5343	5356.2	5443.6	6156.8	7055.2	7804.7	7612.1	8088.1	8197.8	8891.7	9054.3	9410.7	9728.3	9864	10004	10246	10501	10496	10605	10837	11056	11054	10959	10353	10443	10638	10454	10555	10884
0.04136	0	0	0	10.512	1.5383	0	82.381	207.27	470.22	785.05	1056	1478.9	1956.1	2437.3	2996.9	3695.5	4161.2	4626	5126.4	5593.7	6036.1	6440.1	6621.5	6903.4	7559.1	7659.9	8087.1	8339.2	8703.2	8722.3	8936.9	9163.3	9407.3	9601.3	9761.7	9861.5	10083	10112	10168	10377	10333	10189	10279	10340	10393	10362	10283	10361	10354
0	0	0	0	15.529	10.445	73.37	46.279	99.22	206.99	364.95	325.01	611.17	778.11	913.76	913.87	1122	1245.3	1819.1	2045.2	1801.2	1955.9	2128.7	2355.8	2469.9	2693.7	2893.2	3008.2	3173.3	3351.8	3479.8	3570.3	3685	3506.7	3058.3	2834.5	2897.3	3017.6	3062.4	3123.7	3169.5	3121.6	3166	3162	3238.8	3221.9	3233.8	3659.3	2991	3096.7
0	0	0	43.943	25.983	57.32	58.049	92.035	233.79	308.92	524.7	822.9	1064.5	1339.2	1586.4	1930.2	2179.2	2767.9	3019.1	3339.4	3593.3	3886.2	4229.9	4436.1	4659.2	4895.8	4871.7	5094.3	5211.2	5474.8	5490.1	5665	5881.3	6017.4	6026.3	6203.5	6299.6	6351.5	6395.8	6468.5	6438.3	6483	6542.5	6584.4	6660.7	6630.2	6699.5	6743.2	6631.7	6586.6
0	0	0	33.773	77.473	11.151	0	30.884	82.717	253.25	448.46	744.81	1006.6	1414.3	2118.7	2468.9	3496.2	4054.6	5059.6	5680.2	6068.3	6865.8	7357.9	7999	8626.9	9143.5	9480.9	9326.3	9585.1	9855.1	10484	10410	10915	11463	11227	11706	11751	11949	12188	12383	12548	12625	12851	12759	12848	13085	12911	13037	13221	13272
0	0	0	6.5511	11.259	1.5338	3.5672	0	62.139	134.68	293.52	565.14	821.93	1250.6	1677.6	2190.6	2527.1	3205.5	3686.1	3871.9	4296.9	4641.2	5698.3	6136.6	6440.7	7192.2	7275.1	7614.6	7875.8	7940.3	8487.7	8796.3	9120.2	9371.1	9692.2	9650.8	9874.7	10104	10099	10016	9992.3	10052	10451	10284	10440	10620	10303	9930.1	9884.8	9848.9
0	0	7.5516	26.285	17.952	25.698	37.793	67.604	58.016	50.154	108.31	183.56	300.44	485.65	718.97	1010	1310.7	1666.9	1949.6	2558.6	2766.8	3413.3	3599.3	4012.9	4517.2	4806.4	5098.5	5508.8	5673.9	5805.8	6125.5	7057.4	7009.8	7437.4	7630.4	7752.5	8072.4	8107.4	8285.5	8001.3	7943.7	7979.8	8034.6	8126.4	8109.4	8162.6	8313.9	8139.7	8179.9	8238.7
0	0	2.2334	0	12.347	0	29.881	96.647	202.89	382.02	616.34	1101.1	1364.4	1842.5	2358.7	2811.2	3588.5	3865.1	4362.6	5616.8	5720.3	5935.9	6839.9	6136.6	6817.7	7731.8	7348.8	7909.9	9028	8952.6	8672.9	9543.3	10024	10037	10112	10518	10678	10989	11330	11363	11449	11725	11932	11980	11979	12156	11929	12141	12246	12241
0	0	0	0	64.84	66.219	115.64	194.73	307.75	493.44	785.28	1131.9	1597.3	2024.5	2616	3068.1	3696	4218.5	4732.3	5397.9	5582.2	6016.6	6450.9	6707	6863.8	7074.6	7584.4	7785.5	7719.3	7941.9	8197.3	8286.7	8601.3	8809.1	8699.9	9181.5	8905.7	9010.7	9166.6	9412.6	9389.8	9462	9415.1	9273.4	9552.5	9452.3	9580.5	9491.6	9580.7	9696.4
0	0	0	0	23.651	47.576	73.727	103.38	159.61	220.4	339.14	519.27	794.8	1206.6	1637.3	2036.5	2492.3	2845.8	3283.3	3670.1	4003	4386.9	4829.2	5232.9	5431.3	5248.1	5524.2	5845.8	6160.2	6797.4	6827.5	7171.2	7495.8	7254.9	7298.9	7315.5	7347.6	7823.7	7980.9	8165.6	8269.5	8118.3	8262.8	8551.6	8449	8434.8	8567	8576.3	8712.1	8799.6
0	20.318	7.5781	8.9255	1.8877	0	0	0	72.641	134.77	310.55	508.83	759.65	1039.3	1323.7	1670.3	1981.1	2249.5	2594.4	2914.5	3176.7	3350.8	3655.9	3877	4031.1	4263.9	4499.8	4561.7	4785.3	4822.3	4909.1	5080	4480.9	4969.9	5542.7	5516.1	4751.6	5170.6	5291.3	5430.1	5252.8	5198.8	5217.8	5298.7	5471.7	5240.8	5349.9	5524.2	5353.4	5385.3
0	0	0	0	3.4843	0	18.195	29.399	115.11	236.27	479	777.16	1155.8	1548.2	1961.7	2480.9	2876.9	3381	3905.8	4241.2	4636.2	5061.5	5390.1	5586.6	5984.1	6308.2	6634.1	6847.5	6966.7	7224.2	7273.4	7420.9	7660	7775.4	7770.6	7951.4	8047.4	8143.8	8364.3	8058.7	8241.4	8161.4	8297.5	8490.1	8322.3	8412.8	8517.5	8584.5	8614.8	8572.6
0	1.6818	0	2.224	6.4185	4.2488	0.052085	16.707	55.372	118.98	243.29	406.94	589.83	772.95	1003.4	1219.6	1489	1718.7	1982.9	2265.5	2486.7	2736.1	2886.6	3124.6	3357.4	3740.3	3934.7	4046.6	4267.5	4624.7	4592.8	5057.5	5276.9	5280.2	5298.9	5541.9	5640.9	5834	5929.2	5972.5	6296.2	6286.3	6329.6	6394.6	6401.3	6468.6	6481.7	6552.1	6626.6	6614.1
0	0	0	26.431	74.801	159.45	146.09	241.8	270.07	455.18	554.87	763.81	965.15	1292.2	1526.7	1793.6	2087.3	2482.1	2786.6	3186.7	3479.1	4007.1	3820.5	4187.7	4455.8	4717	5168.7	5257.4	5474	5144.4	5294.9	5896.8	4945.6	4945.3	5123.4	5188.1	5509	5521.7	5574.9	5918.2	5452.8	5536.4	5536.7	5527.7	5465.7	5548.4	5590.5	5575.7	5471.8	5569.6
0	14.965	0	0	10.564	2.8687	12.156	33.054	69.885	105.86	181.11	262.22	380.28	553.61	745.81	942.09	1201.6	1479.4	1773.7	2051.1	2432.2	2678.4	3062.8	3263.5	3871.1	4218.7	4386.2	4799	5001.3	5223.3	5383.6	5808.1	5990.5	6230.5	6525.2	6777.8	6972.3	6919.2	6871.6	7050.1	7290.6	7398.7	7672.4	7597.8	6959.5	6828.5	6990.8	7095.9	7240	7082.4
0	1.2592	0	11.983	26.322	16.483	16.536	18.598	24.938	42.93	74.644	135.38	285.42	418.89	587.71	793.27	959.02	1204.2	1429.6	1709.2	1981.9	2240.5	2507.6	2810.6	3029.9	3305.9	3581.6	3861.3	4063.1	4445.4	4649.6	4853.5	5092.3	5232.2	5318	5520.9	5496.7	5750	5869.4	6006.2	6252.9	6125.7	6267.6	6330.5	6400.6	6484.9	6414	6321.4	5343.8	5401.4
0	0	0	23.844	45.042	100.14	88.395	156.56	216.21	285.25	431.87	484.88	634.94	846.04	1018.9	1143.9	1405.4	1562.1	1688.6	1875.4	2039.3	2265.7	2436.4	2634.4	2797.7	2915.1	3051.3	3266.4	3492.7	3480.8	3651.1	3740.6	3852.8	3975.7	4096.6	4167.2	4238.7	4184.7	4340.4	4257.1	4339.3	4435.8	4442.9	4450.4	4622.7	4576.4	4672.6	4658.9	4651.4	4527.3
34.527	38.291	0	56.517	0	0	0	0	133.94	0	383.17	462.02	738.36	1029.1	1392.8	1170	2034.8	1726.1	2540.7	2210.3	2615.4	3434.2	2973.7	3082	4218.2	3640.2	4597.9	4962.4	4921.6	5111.3	5278	4558.2	4714.7	4761.6	4851.3	4957.5	4947.9	4559.6	4656	4883.2	5101.6	5179.3	5228.1	5279.5	5383.3	5338.4	5486.8	5541.8	5738.1	5589.5
0	3.5541	5.6765	7.2626	1.4959	0	0	46.977	146.5	313.37	504.64	731.86	973.14	1324.1	1671.1	2137.7	2407.2	2893.5	3235.6	3609	4058.9	4305.3	4762.6	4949.5	5319.3	5659.3	5778.8	6000.8	6353.9	6376.6	6625.8	6669.4	7028.5	7030.9	7110.9	7333.7	7357	7415.5	7486.7	7613.7	7644	7663.3	7517.5	7423.3	7584.3	7733.4	7727.1	7840.5	7708.9	7839.4
0	0	0	9.8841	0	45.292	104.48	219.26	440.55	719.89	1083.3	1937.6	2052.3	2618.3	3337.3	4226.8	5175.1	5570.3	6752.2	6622	7333.9	7759	8957.9	9764.3	9372	9421.5	10622	10419	11281	10422	10730	10836	10601	10782	10860	11270	11523	11542	11764	12023	12057	12059	12036	12462	12356	12582	12722	12617	12501	12425
24.501	20.314	12.023	11.684	12.925	0	0	9.2263	33.265	79.878	148.87	237.85	333.94	486.79	707.03	941.52	1163.5	1403.8	1708	1967.4	2243.9	2549.9	2920.4	3153.4	3470.4	3539	3454.3	3571.1	3782.1	3990.5	4120.9	4172.7	4377.1	4569.3	4909.8	4950.4	5203.1	5134.7	5371.2	5504.8	5500.6	5559.8	5635.7	5691.7	5820.7	5827.8	5895.7	5861.1	5844	5913.8
7.1444	0	0	0	0.9549	11.749	0	10.362	46.83	142.42	217.06	366.91	567.08	731.46	985.32	1241.7	1776.7	1753	2092.2	2461.6	2573.9	2899.4	3154	3424.7	3793.7	3786.4	4045.8	4071.3	4202.5	4560.7	4523.6	4580.6	4766.5	5057.6	4970	5162.7	5601.4	5618.7	5761.3	5820.2	5830.9	5942.7	6182.8	6224.3	6145	6372.8	6484.8	6589.6	6885.6	7070
0	0	0	0	9.1796	33.517	45.21	132	251.79	451.48	640.67	906.01	1275.9	1661.3	1430.2	2418.1	2912.3	3324.3	3691.6	4172.2	4860.7	5098.6	5576.8	5902.3	6341.4	6917.4	7208.3	7618.5	7901	8234.1	8371.6	8555.1	6674.9	6867.7	6963.7	7224.6	7264.3	7459.2	7672.3	7741.2	7812.2	7908.6	7859.1	8006.5	7905	8055.3	8086	8079.2	8091.7	8088.2
0	6.207	5.5243	18.973	0	3.6757	12.212	25.835	39.343	147.42	192.31	326.01	454.79	662.35	845.51	982.91	1209	1485.3	1783.2	2005.1	2177.1	2438.7	2654.5	2760.1	3074.9	3155.5	3466.9	3615.7	3827.1	3966.7	4108.4	4108	4358.1	4451.4	4650.9	4784.5	4854.5	5043.9	5130.4	4974.5	5042.8	5136.3	5090.5	5153	5224.4	5229.3	5275.6	5402.5	5355.7	5311.8
49.249	33.032	2.4626	0	0	0	0	0	23.272	85.199	159.97	294.67	542.57	780.61	1072.5	1362.1	1535.4	1931.1	2219.1	2616.6	2823.7	3119.9	3771.4	3934.7	4336.8	4432.1	4748.4	5288.5	5384.7	5676.8	5738.4	5972.1	6327.9	6415.5	6839.2	7052.2	7444.1	7602.7	7909.7	7804.2	7901	7926	8283.8	8082.6	8145.2	8270.4	8292	8389.7	8350.2	8533.9
0	0	0	13.332	0	23.165	24.199	89.783	204.64	376.38	670.87	957.44	1383.2	1774.9	2610.4	2634.8	3331.3	4034.3	4686.4	5093.4	5285.6	5682.8	6303.4	6662.7	6904.1	7438.2	7514.5	8255.6	8439.1	8775.9	8721.6	8842.6	9240.5	9170.1	9487.2	9773.4	10169	10001	10424	10083	10495	10561	10381	10272	10547	10406	10696	10779	10628	10754
0	0	0	9.6321	10.75	23.967	37.235	126.7	221.77	382.58	673.91	981.95	1323.1	1663.4	2010.3	2373.3	2745.5	3200.8	3427.4	3818.4	3994.8	4258.8	4729.4	4702.1	5101.8	5277.4	5516.9	5807.2	5959.2	6107.3	6273.3	6189.5	6523.1	6513.8	6749.3	6878	6913	7112.6	7104.3	7334.9	7359.4	7428.5	7441.9	7567.8	7531	7675.5	7716	7703.8	7698.9	7647.8
0	0	0	37.533	69.17	58.247	156.23	246.74	338.61	432.51	666.86	948.34	1236.6	1588.3	1983.2	2294.7	2661.9	3106.8	3578.7	3904.3	4213.3	4578	4887.7	5155.3	5462.3	5646.5	5808.2	6077.1	6220.2	6441.5	6451.9	6542.2	6501.1	6437.7	6665	6844.5	7221.9	7189.5	6992	7264.5	7660.9	7730.6	7713.7	7470.6	7450.5	7542.6	7889.3	7947.5	7647.2	8128.2
0	0	0.49247	0	12.923	26.359	36.076	84.717	120.76	263.92	235.55	414.77	620.38	889.5	1184.5	1573.9	1882.5	2283.7	2617	3043.5	3489.2	3961.8	4047.7	4566.4	4777.5	5391.7	5943.4	6017.6	6562.7	6022.9	7575.8	6915.4	6780.7	7351.9	7113	7141.9	7249.3	7261.2	7430.9	7299.7	7322.3	7319.9	7453.8	7338.9	7503.3	7419.1	7617.6	7609.1	7564.5	7499.4
0	0	0	0	66.204	157.01	580	309.46	470.76	491.97	523.57	655.86	812.69	996.47	1216.4	1480	1678.5	1944.7	2181.5	2508.1	2981.5	3166.1	3469	3883.1	4170.3	4482	4746.3	4990.9	5293.5	5430.6	5797.6	6099.2	6379.3	6497.5	6691.1	6823.2	6953.1	7247.7	7470.7	7625.2	7732.5	7837	7919.9	7962	8039.6	8028.8	8195.4	8136.1	8329.4	8139.4
0	55.8	57.94	29.515	28.365	0	0	0	40.174	58.944	174.31	309.3	563.53	760.8	1029.6	1336	1790.2	2046.1	2657.4	2819.8	3454.5	3642.4	4397.5	4851.9	5305.7	5630.5	6069.8	6287.4	6394.4	6975.8	7013.5	6860.2	7346.1	7397.9	7826.8	8149.2	8203.5	8223.6	8285.9	8458.8	8582.1	8702.5	8784.1	8849.6	8807.4	8718.3	8817.7	8895	8876.4	8578.3
0	15.053	1.3465	0	0	6.2789	6.3419	18.756	26.444	121.45	204.92	377.8	537.98	760.51	995.23	1298.4	1561.4	1865.7	2150.5	2596.2	2953.4	3374.5	3789.8	4229.5	4529.3	4864.5	5280.2	5409.5	5748.3	5928.2	6050.7	6236.6	6620.6	6732.3	6844.4	7045.1	7122.3	7291.6	7414.3	7528.2	7625.2	7826.7	7811.6	7915.2	7550.6	7647.2	7530.2	7715.8	7734.2	7808.2
1.521	0	0	0	0	12.516	22.93	72.58	139.22	220.83	345.19	519.07	713.08	957.2	1162	1280.3	1749.1	2000.2	2125.8	2463.8	2772.6	3159	3330.7	3315	3606.5	3795	3993.6	4392	4550.9	4580.7	4380.8	4860.9	4970.7	5105.1	5112.5	5093.8	5432.1	5589	5585	5758.1	5797.6	5686.5	6126.6	6130.5	6167.1	6316	6511.4	6430.8	6284.2	6441.7
0	0	19.494	53.855	0	32.552	9.889	115.52	186.1	263.64	244.76	606.44	729.46	904.35	1185.6	1438.8	1491.7	1726.1	2040.9	2158.6	2378.2	2367	2479	2693.2	2955.5	3095.9	3226.7	3418.2	3438.3	3881.7	3956.2	3330.7	3496.7	3651.9	3768.3	3918.6	4065.4	4048.9	4104.7	4186.7	4263.8	4244	4326.5	4414.5	4441.7	4412.2	4380.8	4455.3	4512.4	4585.4
4.5074	3.7536	0	0	0	0	12.038	85.86	234.77	417.69	707.87	1051.7	1452.1	1895.1	2345.2	2756.6	3274.8	3578.6	3929	4339.1	4540.9	4841.1	5162.5	5186	5840.4	5582	6038.3	6128.1	6130.6	6413.2	6570.4	6676.3	6753.9	6835.7	7100.8	7089.5	7359.3	7646.6	7678.4	7634.8	7579.5	7894.6	7745.7	7900.9	7887.6	7964.9	7924.8	7999.7	8195.7	8140.8
0	0	1.2983	37.292	50.465	38.793	52.451	52.79	136.69	232.9	373.84	516.84	734.07	992.77	1345.3	1681.4	2050.5	2399.6	2910.6	3345.8	3872	4288.2	4660.4	5393.2	5738.6	6167.7	6646.3	7027	7504.5	7724.9	7969.4	8264.4	8727.6	8899.5	9325.9	9525.3	9541.3	9766.5	9967.9	10005	9899.1	10105	10238	10279	10194	10279	10199	10152	9962.3	9928.3
[truncated: 78 more columns]
