# Supplementary material for: Limits on information transduction through amplitude and frequency regulation of transcription factor activity
Source: eLife. 2015 May 18;4:e06559. doi: 10.7554/eLife.06559 (PMC4468373; doi:10.7554/eLife.06559)
Supplement: Supplementary file 1. — Raw single-cell time-trace data for HXK1 (15259 cells), SIP18 (21242 cells), pSIP18 mut A (18203 cells), pSIP18 mut B (17655 cells), 1× reporter diploid (21236 cells), and 2× reporter diploid (19222 cells). The data are also available from Dryad Digital Repository (Hansen and O'Shea, 2015). DOI: http://dx.doi.org/10.7554/eLife.06559.014 [file elife06559s001.zip › source_data/HXK1_DM_70min_175nM.txt]

0	0	0	0	151.8	427.87	615.24	985.19	1289.8	1265.4	1601.1	1864.5	2203.8	2502.7	2884.1	3176.6	3608.2	3893.6	4124.8	4399.1	4689.1	4909.5	5279.6	5426.8	5590.8	5582.9	5805.8	6010.5	6099.1	6266.4	6536.1	6570	6657.1	6909.4	6956.6	6977.4	6939.2	7273.7	7271	7219	7145	7313.4	7345.1	7245.7	7158.8	7049.5	6853.4	6389	6532.9	7159.9
2.0049	11.625	3.3819	0.30721	0	0	0	0	21.05	44.972	84.719	128.07	201.31	275.4	347.46	460.39	563.12	685.26	839.44	972.24	1084.3	1265.8	1452.6	1539.5	1646.5	1804	1828.2	1953.6	2011.1	2135.4	2222.9	2223.9	2291.9	2538.4	2500.8	2555	2617.1	2643.4	2829.4	2851	2789.6	2817	2733.1	2848.9	2888.8	3095.9	3078.9	3087.4	3173.4	3114.9
0	15.103	0	49.667	0	23.631	31.731	35.82	89.413	141.89	214.86	351.1	557.62	741.43	1092.2	1355.6	1749.7	1889.3	2162.2	2631.5	2813.8	2874	3351.7	3204.3	3446.8	3578.5	3902.9	3908.8	3970.1	4027.7	4018.9	3913.1	4157.1	4432.9	4501.3	4172.4	4782.7	4319.5	4641	5004.9	4657.8	5073.6	5052.7	5175.9	5234.9	5226.4	5441.1	5376.3	5456.7	5551.7
0	4.9827	2.1902	6.5158	0	0	0	0	0	6.4425	18.658	50.105	77.595	133.57	175.89	259.71	312.4	369.69	442.22	484.81	596.82	774.92	785.91	852.72	825.41	1088.2	1136	1156.3	1211.6	1310.3	1352.1	1001.8	1461.1	1215.9	1581	1692.5	1696.3	1840.5	2014.4	1957.2	2042.5	2102.8	2198.4	2271.5	2215.1	2242.9	2346.9	2313.3	2374.4	2322.3
0	0	0	17.402	7.6327	13.018	2.3628	55.416	73.354	140.96	198.99	352.03	480.39	599.03	767.84	986.55	1350.3	1528.2	1937.2	2145.8	2533.3	2798.6	2991.7	3356.9	3635.3	3881	3879.3	4109	4351.6	4472.2	4753.7	4946.3	5090.1	5388.4	5317.3	5503.3	5637.9	5777.4	5658.9	5472.1	5861.2	5806	5952.4	5672.3	5812.3	5719.6	5758.4	5854	5936.8	5948.7
0	0	0	5.7158	6.8404	4.823	2.1755	11.195	21.075	32.549	60.951	75.387	103.67	147.9	124.5	175.21	225.92	270.43	328.13	408.59	471.75	557.14	638.23	751.97	848.28	953.79	1059.4	1156.1	1269.9	1391.7	1562.5	1642.9	1840.2	1962	2082.1	2183.8	2294	2368.9	2464.7	2642.2	2659.5	2646.9	2813.1	2822.5	2924.3	2885	3020.8	3032.4	3017	3025.1
0	15.121	42.744	42.212	25.33	0	0	0	0	10.42	185.96	341.57	599.26	931.45	1361	1712.1	2217.8	2437.1	2967.6	3282.6	3794.8	4411.9	5089.7	5526.2	5905.1	5995.4	6776.4	6605.3	7321.2	7801.7	7974	9014	8422.4	9690.7	10121	11103	11676	11483	11939	12699	11591	12165	12436	12485	12538	13082	12654	12983	12978	12300
0	21.848	3.2362	1.612	0	0	31.11	4.0716	0	17.429	11.851	88.76	121.57	213.39	338.79	479.02	601.52	723.13	926.72	1086.5	1248.7	1407.4	1564.7	1713.6	1894	2044.6	2192	2505.3	2678.1	2858.4	3065.6	3270	3460.8	3635.8	3817.7	3971.2	4335.8	4307.5	4562	4818.2	4828.4	5214.5	5427.7	5570.1	5633.1	5613.9	5854.2	6219.6	6303	6344.8
0	0	3.9993	14.289	1.822	0	2.9923	0	0	0	0	0	7.4001	2.5197	0	0	1.7937	11.353	15.21	24.054	43.381	82.495	89.266	103.27	130.81	143.58	163.83	206.8	184.74	208.08	250.58	352.84	421.92	469.61	495.88	542.38	545.46	597.61	634.64	664.7	697.37	728.36	736.96	775.47	739.6	780.64	806.17	834.92	842.18	866.08
0	5.3105	0	0	0.48886	4.3427	2.1966	0	0	11.139	15.387	33.022	51.481	76.127	139.92	219.15	313.13	419.11	554.24	689.42	839.85	992.23	1140.8	1309.7	1424.9	1586.5	1719.5	1795.1	1945.4	2101	2268.2	2376.1	2536.5	2674	2778.1	2902.3	2990.6	3094.7	3244	3302.4	3433.8	3491	3531.6	3714.7	3687.2	3760.9	3851.6	3863.2	3977.2	3884.4
0.71179	8.8324	0	3.5569	0	2.0038	0	6.1645	18.978	58.301	75.288	117.79	181.89	235.6	329.67	403.44	475.01	523.38	613.31	675.05	721.07	813.89	877.13	946.66	960.3	991.31	1076.2	1114.5	1194.6	1234.5	1326.8	1340	1370.9	1404.1	1433.7	1499.8	1528.8	1587.3	1582.7	1603.5	1641.3	1673	1646.6	1715.7	1677.4	1722.9	1726.2	1765.1	1814.2	1747.3
2.0505	0	0	0	0	21.882	25.916	50.653	71.279	114.85	137.99	259.79	306.49	352.98	446.56	492	512.95	536.74	588.71	583.4	662.42	648.97	680.99	688.39	680.02	695.25	725.63	730.3	736.03	717.72	696.79	679.5	660.99	661.02	668.83	690.09	690.18	676.49	687.4	678.67	702.73	722.08	725.32	740.04	718.51	732.73	760.59	771.7	813.07	912.62
0	0	6.8338	9.7482	0	0	2.6106	0	0	0	0	0	0	0	0	0	0	18.698	40.952	2.158	55.041	70.161	137.05	129.41	239.2	315.35	382.55	532.83	586.41	626.53	870.71	818.25	888.51	1047.3	1147.6	1243.6	1302.5	1418.8	1533.4	1548.5	1648.8	1726.8	1790.8	1855.3	1885.6	1933.3	1973	2055.3	2029.2	2122.8
0	0	0	0	25.561	146.15	357.21	475.1	672.57	806.55	1029.8	1326.3	1657	1920	2174.3	2730.2	3121.9	3603.4	3718.9	4470.5	4769.2	4897.6	5375.5	5641.4	5990.2	6213.6	6555	6888.6	7029.5	7340.7	7514	7642.9	8047.4	8589.7	8861.6	8966	9048.7	9094.9	9239	9605.1	9578	9759.4	9476.8	9615.5	9811.1	9733.4	9845.8	9793.2	10117	10198
0	0	0	0	1.2586	11.146	12.387	15.248	28	70.089	115.51	202.06	308	437.59	553.7	716.59	849.77	843.73	1090.8	1363.1	1357.7	1371	1477.4	1590.4	1776.8	2021	2160.5	2096	2191.8	2383.7	2423.8	2344.6	2434.5	2583.7	2569.2	2492.4	2463.5	2545.6	2598.9	2595.7	2657.3	2683.2	2671	2658.5	2672.9	2685.7	2698.9	2664.7	2656.8	2675.3
0	0	12.901	19.997	0	13.844	22.686	0	0	0	0	0	0	0	0	0	0	0	0	0	0	0	0	0	7.3518	82.702	139.67	268.61	459.36	586.7	792.02	1100.3	1388.5	1703.9	2037.6	2391.4	2752.5	3210.7	3332.7	3730.4	4077.3	4380.7	4626.1	5071.4	5232.2	5843.2	5823.7	6025.6	6198.5	6046.5
0	7.8089	0	4.8061	0	4.9793	5.1616	3.693	51.628	83.632	144.25	239.61	307.45	442.41	582.08	757.1	922.22	1326.3	1550.9	1769.2	2032.9	2208.1	2420.8	2524.1	2641.8	2869.6	2960	3134.8	3410.6	3413.8	3674.2	3657.5	3592	3689.6	3815.7	3753.1	3731.5	3644	3614.5	3629.9	3645.9	3655	3751.3	3814.5	3818.6	3809.5	3889.5	3732.5	3791.2	3806.2
0	0	0	132.06	234.13	389.26	412.47	593.49	695.83	712.34	875.14	913.02	1082.2	1176.7	1308.5	1455.7	1486.9	1721.2	1958.2	2299.3	2534.9	2713.7	3207.1	3308.3	3379.7	3846.9	4185.5	4416	4601.3	4957.4	5366.6	5670.5	5732.9	5775.5	6476.7	6430.5	6786.5	6667.6	6848.5	7085.3	7070.6	6879.7	6922.7	6828.4	6914.7	6980.1	6870.4	6839.7	6854.9	6754.6
0	7.9931	2.3817	2.2872	0	0	0	0	0	0	0	0	0	0	0	0	0	0	22.746	33.166	58.483	61.398	104.35	150.16	198.59	227.36	170.04	215.1	261.72	344.04	361.27	408.89	429.75	475.99	524.15	549.36	596.3	606.18	617.53	635.95	741.73	748.45	750.72	772.42	775.13	787.54	798.13	770.86	760	805.73
0	0	0	27.962	19.468	38.526	77.729	139.11	199.07	286.02	389.91	578.91	876.97	1112.7	1409.1	1759.8	2128	2333.5	2736.7	2983.5	3310.3	3532	3832.2	4114.9	4258.1	4492	4636.4	4816.7	4866.9	5058.2	5095.1	5284.8	5323.4	4059.4	4955.1	4890.1	5046.3	5147.8	5076.8	5255.7	5219.5	5038.1	5090.5	5025.5	5087.3	4966.8	4978	4978.6	4860.5	4892.3
0	14.406	0	0	4.5185	0	0	9.1297	48.982	138.14	256.39	423.4	627.01	866.11	1166.4	1432.3	1749.1	2047.6	2422.9	2661.2	3025.2	3348.4	3565.7	3897.2	4053.9	4166.5	4426.1	4395.4	4716.4	4757.5	4925.6	5111.8	5293.8	5531.9	5466.1	5631.2	5726.7	5886.6	5934.8	5976.6	6043.3	6087.5	6046.1	6066.1	6186.8	6088.9	6130.3	6218.2	6146	6183.1
0	0	0	44.477	105.85	124.34	163.39	208.34	228.27	250.08	274.4	212.22	255.69	253.53	277.35	284.17	147.81	273	278.41	303.78	362.95	418.18	456.97	516.93	586.12	620.28	723.2	725.1	754.79	788.01	845.18	954.47	985.39	1079.8	1146.7	1190.3	1219.6	1310.4	1385	1398.9	1491.3	1437.8	1483.2	1549.3	1603.1	1634.5	1627	1612.7	1613.1	1601.6
1.0781	0	0	0	0	6.9156	1.5724	6.9237	0.41078	0	5.3697	5.4562	11.48	1.0313	3.1069	11.35	15.093	16.73	14.001	38.839	46.276	72.951	82.696	101.58	120.93	141.54	172.13	215.1	236.18	263.89	283.21	333.46	369.88	422.85	461.82	504.72	570.5	626.01	696.99	733.61	759.34	780.84	813.68	864.27	864.69	875.84	895.82	865.64	912.02	940.24
0	0	0	4.3207	29.035	7.517	7.7209	0	4.134	12.043	58.847	114.43	179.16	295.01	391.1	508.82	633.88	760.62	954.19	1146.1	1270.8	1434.7	1562.8	1714.5	1842.7	2022.9	2151.4	2224	2376.2	2469.9	2661.7	2695.2	2824.8	2909.1	2973.3	3023.2	3075.7	3157.5	3255.3	3345.1	3412.3	3451.5	3518.4	3547.7	3319.6	3331.8	3360.8	3343.2	3400.6	3364
5.9542	21.087	11.967	1.5889	0	0	0	6.3341	2.9377	52.026	99.952	177.46	274.87	348.48	457.5	645.1	772.32	990.81	1189	1282.7	1467.5	1518.9	1776.5	1907.9	2104.3	2242.8	2449.4	2566.3	2656.9	2641.8	2612.4	2853.9	2889.3	3011.7	3009.9	3079.2	3138.2	3143.1	3232.9	3326.6	3320.2	3417.3	3421.8	3468.5	3199.2	3481.4	3486.5	3521.3	3621.4	3605.3
1.6892	0	5.2777	0	0	9.4744	0.59801	9.0035	0.86572	6.8734	21.806	74.222	148.55	313.17	474.17	683.03	929.38	1264.9	1543.3	1797.3	2113.2	2462.5	2827.8	3044.1	3321.4	3902.3	3816.7	4148.6	4377.5	4621.5	4769.3	4935.9	5065.1	5111.3	5437	5457.2	5605.1	5651.2	5846.5	5912.6	5949.5	5980.2	6042.4	5978.6	5958.6	5993.7	5584.7	5046.1	5201	5184.6
0	0	0	32.404	19.562	10.788	9.0462	0	3.0107	0	0	15.722	8.3539	32.014	55.048	105.87	142.88	281.99	384.09	487.69	653	853.34	957.24	1141.1	1248.8	1410.6	1553.3	1704.5	1763.9	1858.1	1830.9	1917.5	1997.4	2077.2	2123.9	2298.2	2394.2	2450.4	2582.4	2648.2	2783.8	2871.5	2882.4	2951.1	2788	2885.7	2928.7	2913.9	2923.8	2913.1
0	0	0	0	47.449	29.097	567.7	332.97	858.66	665.34	810.41	983.13	1173.2	1321.8	1557.2	1729.6	2451	2805.3	2684.3	3290.6	2976.6	3561.2	3697.3	4070.1	4048.9	4182.7	4425.3	4684.8	4827.3	4985.3	5024.7	5288.5	5861.2	5546.4	6155.2	6097.9	6456.6	6516.2	6560.6	6605.4	6775.5	6866.2	7020.9	7016.7	6897.7	6958.9	6899.2	6825.2	6718.6	6786
0	0	0	81.954	82.958	130.08	163.39	162.82	192.36	200.62	296.97	198.56	309.71	427.81	538.34	650.69	800.08	1137.1	1241.6	1485.1	1701.4	1962.3	2111	2061.8	2439.3	2339.2	2722	2700.3	2953.3	3047.8	2716.6	2962.1	3141.6	3438.9	3662.5	3824.8	3987.2	4010.6	4336	4415.3	4457.4	4772.2	5207.1	5244.1	5284.6	5296.3	5339.1	5531.3	5526.8	5596.2
0	0	0	8.7541	13.841	0	16.086	4.5872	30.706	44.812	62.854	146.31	198.55	291.14	395.6	485.65	644.76	728.31	886.92	990.61	1131.1	1333.5	1454.5	1567	1662.8	1752	1861	1902.1	2014.7	2130.7	2225.2	2274.5	2367.1	2498	2538	2615.3	2704	2724.1	2808.4	2875.5	2980.9	3059.7	3004.2	2966.1	2971.9	2968.6	2933.4	2914.8	2769.7	2680
0	8.8547	12.263	3.6961	15.135	0	0	0	0	0	0	8.5224	63.07	126.18	200.81	300.2	396.16	439	549.82	700.44	783.83	926.58	1023.2	1066.6	1144.8	1250	1316.4	1458	1381.8	1413.6	1521.1	1496.1	1617.4	1680.1	1675.2	1689.2	1615.6	1659.1	1700.4	1683.1	1704.3	1722.8	1696.3	1681.3	1696.3	1764.1	1729.4	1632.1	1668	1749.9
2.7115	33.476	0	0	10.338	0	0	0	0	30.295	71.337	175.58	218.85	363.31	515.94	686.59	959.82	1089.9	1153.3	1477.4	1675.1	1916.3	2076	2205.9	2574.1	2901	3145.4	3249.6	3399.5	3796.6	3827.4	3954.8	4171.3	4354.3	4425.9	4776.7	4934.5	4749.6	4814.6	4949.3	5006.6	5213.3	5210.6	5416.9	5265.9	5398.3	5447.8	5468.8	5568.4	5669.2
0	0	0	80.847	102.45	96.61	167.85	200.81	305.01	346.15	421.2	620.18	792.31	963.6	1267.8	1630.7	2089.1	2576.5	2791.9	3174.1	3442.3	3815.1	4088.3	4454	4686.6	5095.8	5244.4	5553.8	5651.3	5684.1	5930.7	6065.7	6223.2	6202.8	6326.7	6403	6606.6	6765.5	6560	6689.5	6552.4	6703.2	6659.9	6922	6869.1	6722.6	6682.7	6436.1	6568.3	6473.8
2.1126	5.4791	0	0	2.1681	0	0	16.43	47.791	103.26	137.5	227.47	343.07	408.83	639.18	753.86	927.34	1055.7	1250.4	1457.7	1663.9	1787.8	1928.5	2166.4	2327.9	2380.6	2575.3	2666.9	2812.7	2816.3	3078	3092.1	3307.1	3506.3	3494.2	3775.3	3839.9	3837.4	3953	4044.9	4089.8	4324	4340.2	4264.4	4271.7	4401.7	4330.3	4451.4	4392.8	4419.6
0	5.6826	6.9552	1.7503	0	0	4.7775	7.8475	2.2125	14.839	14.242	13.011	15.542	12.943	20.298	21.011	24.786	25.171	24.597	50.848	48.668	58.674	59.69	72.944	86.08	83.091	98.735	104.55	120.79	142.25	135.97	144.46	155.94	204.3	202.6	208.86	235.32	254.16	271.93	303.51	315.29	319.04	337.27	371.81	319.13	640.69	676.99	712.35	726.84	725.09
0	5.5119	6.0081	12.093	21.477	10.407	1.1476	54.911	0	0	0	0	0	0	0	0	0	0	0	0	0	0	0	0	117.49	129.64	177.64	285.7	320.33	387.62	569.63	617.35	755.6	731.44	805.22	877.57	1004.4	1055.9	1149.3	1242.9	1283	1337.4	1390.1	1480.9	1521.9	1509.7	1526.5	1574.3	1540.7	1584.3
0	0	0	0	11.662	48.033	85.913	134.53	166.13	229.64	265.11	308.98	368.2	414.1	462.47	502.57	577.57	617.26	659.85	762.75	806.23	827.06	888.45	914.33	951.6	1049.3	1070.7	1168	1193.6	1221.8	1344	1388.7	1353	1571.3	1560	1537.4	1565	1693	1699.2	1723.4	1760.3	1804.3	1824.7	1821.5	1756.1	1745	1779.5	1761.6	1793.4	1751.9
4.6539	8.5574	0	0	0	1.7433	0	0	10.454	11.682	15.14	5.9393	10.609	6.2405	28.657	49.566	66.249	94.866	103.35	111.96	122.53	162.42	164.62	158.42	200.13	258.21	383.79	452.87	545.32	615.75	656.71	825.35	889.02	1029.3	1076.6	1177.7	1296.8	1365.5	1448	1546.4	1559.5	1624.2	1629.3	1673.2	1702.2	1643.6	1697.8	1739.8	1844.9	1896
0	0	0	54.802	49.645	33.42	21.15	81.262	102.49	138.93	122.2	298.46	415.62	545.12	613.45	798.2	917.86	1027	1214.2	1300.7	1369.2	1446.3	1629.9	1704.4	1795.4	1935.6	1996.2	2138.4	2310.8	2463.3	2366.4	2399.8	2518.8	2658.8	2735.1	2807.3	2786.8	2900.4	2997.6	2984.1	3105.6	3194.6	2979.5	3141.8	3177.2	3173.6	3107.1	3157.4	3011.4	3027.4
0	5.4438	9.1307	19.804	0	0	0	0	15.902	68.621	188.87	316.21	455.84	685.64	908.21	1171.5	1382	1626.1	1855.6	2192.9	2270.6	2638.2	2872.4	3011.8	3135.2	3266.5	3501.9	3602.6	3719.8	3980.2	4127.8	4112.5	4212	4331.6	4480.7	4497.2	4506.2	4544.9	4735.6	4571.6	4619.8	4946	4885.4	4778.6	4820.3	4914.1	4909.7	4808.8	4902.1	4827.9
20.202	24.694	4.3995	13.31	0	0	0	0	0	0	0	0	0	0	0	0	0	0	145.48	239.44	328.96	447.33	583.04	737.27	886.72	1057.8	1308.5	1542.7	1750.2	1964.4	2124.8	2600.8	2837.9	2937.3	3081.2	3255.5	3444.5	3554.6	3581.8	3774.9	3785.4	4072.2	4016.2	4063.6	4116.8	4220.1	4329.5	4374.4	4525.1	4498.9
0	14.162	2.943	0	0	3.9891	17.338	36.373	99.413	196.62	389.66	578.22	947.85	1274.4	1693.8	2100.3	2578.3	3055.5	3428.6	4077.9	4189.9	4240.8	5219.7	5572.8	5744.7	6044.5	6379.6	6497.5	6637.2	7005.5	7044.6	7094.2	7276.3	7337.9	7393.2	7560.4	7618.3	7553.4	7635.5	7492.1	7627.6	7592.6	7576.2	7656.2	7724.1	7462.1	7706.1	7512.2	7577.6	7631.5
0	0	0	35.456	16.558	49.474	41.126	71.844	96.921	176.36	315.82	414.85	546.93	665.23	685.14	858.08	1097.9	1327.3	1681.1	2041	2320.7	2572.3	3017.4	3305.3	3972.6	3905.5	4109.4	4210.1	4656.3	4521.2	4993.2	5300.9	4975.3	4133.9	4265.2	5860.8	5343.8	5643.1	4316.9	4827.8	4512.1	4221.6	4610.7	4268.4	4243.7	4545.7	4815.8	4969.5	4973.5	4959.8
0	12.231	0	0	0	1.8726	0	0	0	12.832	48.334	98.395	169.06	288.58	400.2	574.3	749.36	904.42	1075.2	1313.1	1504.5	1704.6	1887.9	1981	2195.1	2365.7	2576	2632.5	2728.7	2976	3077.1	3208.2	3362.3	3567	3743.3	3952.7	4169.3	4236.6	4399.5	4490.7	4520.9	4613.6	4906.6	4811	4920.2	4899.5	4922	5053	5200.9	5258.7
0	1.3926	3.503	3.0428	0	3.056	5.1318	1.673	0	7.1876	19.182	83.902	159.81	279.54	342.82	444.96	570.25	684.57	815.68	893.63	1016.6	1073.1	1112	1204.3	1280.1	1346.9	1368.5	1513.9	1559	1603.5	1631.2	1693.6	1766.6	1945.9	1953.5	1973.2	2076.4	2115.5	2135.2	2232.1	2254.8	2418.8	2315.7	2329	2344	2340.7	2323	2356.9	2360	2411.2
0	1.9859	0	0	6.8382	0	18.855	24.427	78.249	138.92	271.65	386.03	563.42	699.19	912.68	1029.8	1294.8	1496.2	1684.8	1843.9	2073.7	2205.9	2461.8	2502.3	2770.7	2983.4	3206.8	3318.7	3466.4	3685.6	3817.9	3807.6	4194.3	4289.7	4410.8	4585.7	4649.3	4887.3	4787.8	5051.1	5020.5	5234	4805.1	4824.6	4714.3	4771.7	4801.7	4993.3	5041.3	4976.3
0	7.8462	5.9142	6.0784	0	0	0	0	2.8782	4.0857	21.039	43.104	93.522	177.94	223.44	401	550.79	829.6	1048.2	1197.5	1551.3	1845.3	2156.8	2763	3090.4	3530.8	4209.1	4537.9	4432.4	5038.9	5265	5086.8	5204.2	5322.1	5616.8	5680.3	6115.9	6123.1	6448.6	6509.4	6670	6882.2	6930.4	6969.2	6931.1	7070.3	7051.7	7021.7	7105.4	7163.7
0	0	0	26.853	5.3795	5.2655	7.9607	18.526	25.321	28.069	57.023	123.26	154.33	250.68	376.29	482.95	624.71	705.27	831.52	923.69	1010.2	1145	1208.5	1341.3	1359.4	1373.8	1502.9	1509.6	1538.6	1595.2	1601.7	1651.8	1657.2	1694.4	1711.9	1701	1721.5	1776.8	1739.5	1768.7	1780.9	1817.6	1813.2	1810.6	1860.9	1878.6	1852.9	1897.3	1846.3	1888.4
0	0	0	6.5694	12.625	13.644	47.183	126.18	229.12	346.64	509.21	706.93	922.85	1176	1449.6	1707.7	2025.7	2257.6	2568.6	2833.4	3262.6	3468.3	3632	3850.5	4129.3	4385.9	4645.9	4794.3	4998.9	5196.8	5401.4	5537.6	5962.5	6032.5	6078.3	6194	6369.9	6500.7	6521.9	6740.3	6829.3	6915.2	7034.2	7006.7	7095.8	7084.2	7025.4	7193.7	7236.8	7208.5
0	0	0	13.071	11.56	33.8	35.618	73.792	115.84	186.17	294.28	415.16	581.94	767.24	988.67	1254.9	1494.1	1763.9	1809.7	2019.1	2161.3	2389.6	2581.5	2698.3	2848	3019.7	3188.2	3350.4	3384.2	3543.2	3796.5	3816	3917.9	3923.5	4142.3	4251.9	4409.2	4359.7	4481.1	4382.2	4520	4343.8	4378	4303.1	4413.3	4552.7	4501.5	4537.9	4559.9	4587.3
0	0	0	9.0092	11.474	17.027	0	0.30555	16.028	25.675	108.46	172.18	287.55	434.13	582.34	737.96	955.91	1145	1317.4	1479.5	1737.1	1877.4	2004.1	2119.6	2204.9	2298.4	2352.7	2555.3	2624	2812.5	2845.1	2838.5	2942.1	3008.3	3106.6	3165.5	3191.6	3197.9	3287.1	3362.5	3256.7	3426.5	3345	3449.9	3442	3394.9	3428.7	3422.1	3461.4	3377.4
0	0	5.4996	19.451	16.361	17.05	20.721	55.196	72.199	106.64	182.56	243.52	286.46	356.05	421	571.45	708.06	876.48	966.04	1121.1	1226	1672.5	1833.1	1886.7	1998.2	2134.3	2330.5	2478.5	2549.9	2693.7	2846.3	3054.3	3185.1	3342.1	3612.3	3725.1	3824.9	3801.9	3905.4	4021.1	4050.5	4189.6	4112.3	4186.8	4293.3	4318.6	4428.2	4394.3	4433.7	4469.5
0	0	11.643	15.56	12.751	0	0	0	0	64.694	114.43	226.63	309.16	441.22	616.23	823	1064.6	1344.8	1661.2	2017.9	2349.2	2782.5	2984.5	3363.8	3593.9	3777.1	4024.2	4090.3	4177.5	4278	4482	4530.5	4730.7	4838.1	4834.9	4791.3	4820.2	4954.6	4731.9	4823	4790.4	4792	4867.8	4877.3	4898	4931.1	4981.5	4957.2	5017	4940.5
0	0	0	5.0974	11.474	14.628	46.699	82.051	118.49	169.64	215.63	251.93	305.01	351.8	410.99	466.24	598.76	657.16	734.43	812.41	948.91	1021.3	1027.1	1042.7	1145.7	1226.3	1259.7	1329.5	1362.2	1415.1	1432.4	1491	1487.5	1513.9	1496.3	1546.2	1529.4	1542	1487.9	1489.4	1577.7	1560.5	1558.7	1516.2	1527.1	1544.7	1486.1	1574.8	1535.9	1537.3
0	25.199	58.53	80.428	52.564	0	0	0	0	0	85.619	276.39	548.31	798.15	953.44	1330	1626.8	1999.7	2194.6	2473.9	2651.8	2981.3	3268.9	3455.5	3610.2	3662.9	3831.4	4027	4312.2	4397.5	4575.6	4787.9	4876.8	4916	5084.4	5184.8	5656.7	5761.2	5787.4	5788.2	6032.7	5936.5	5871.5	6040.7	6147.8	6249.1	6270.5	6301.4	6239	6362.1
0	0	0.025695	15.23	33.711	28.215	48.313	30.381	19.59	2.5298	0	6.103	0	26.55	10.103	52.4	142.76	189.15	301.68	368.41	429.48	534.65	627.27	683.67	761.92	894.89	973.02	1111.1	1198.7	1278.9	1405.1	1464.3	1621.2	1709.5	1858.1	1933.4	1991.1	2222.1	2240.9	2268.4	2404.6	2415.9	2490.5	2549.3	2470	2500.2	2596	2636.7	2738	2642.2
0	0	0	5.4564	76.386	165.29	342.4	507.25	741.63	1045	1313.8	1805.7	2159.1	2596.4	3162.5	3687	4157.2	4650.6	5082.7	5285.1	5715.1	5893.7	6291.8	6642.3	6795.4	6949.8	6889.7	7188.4	7377	7456	7488.9	7656.2	7806.5	7774.1	7970.2	8007.8	8108.5	8071.3	8138.4	8161.8	8162.2	8311.7	8149	8035.9	8273.2	8457.5	8236.9	8281.6	8162	8205.2
0	10.382	0	3.4211	0	0	0	26.903	49.271	113.35	205.8	314.22	489.18	730.52	999.91	1347.5	1686.9	2145.5	2389.9	2766.5	3153.2	3544.5	3927.5	4181.8	4512.6	4834.8	5278.7	5509.9	5872.2	5927.5	6176.9	6618.8	7035.5	7223.2	7372.9	7550.1	7856.9	7942.3	8143.2	8189.5	8082.7	8164	8194.7	8483.6	8432.3	8419	8491.1	8410.2	8764.5	8956.8
0	0	3.1004	8.6906	4.6908	1.6414	0	3.7955	0	3.8926	0	22.716	16.645	27.623	66.079	105.8	138.02	172.49	226.7	281.45	344.07	422.71	468.86	516.9	566.96	623.23	688.12	751.61	822.68	908.22	971.35	1022	1115.3	1210.3	1213.7	1322.7	1437.6	1547.9	1612.1	1742.8	1758.8	1853.7	1974.8	1995.1	2046.3	2061.7	2097.3	2095.1	2128.5	2167.1
0	11.651	0	8.1132	1.0661	5.6638	0	0	0.45781	16.867	79.917	132	222.12	336.91	383.78	503.08	645.44	819.35	949.38	1074.5	1167.2	1277.3	1300.9	1392.8	1513.4	1586.5	1579.5	1669	1761.6	1870.2	1946.3	2035.5	2050.2	2153.3	2248.6	2327.5	2357.7	2318	2381.7	2434.8	2523.9	2509.1	2578.2	2484.6	2655	2613.7	2506.3	2509.2	2498.4	2453.5
0	11.088	0.029167	5.6998	0	0	0	0	0	0	0	0	12.503	79.774	157.45	299.11	449.01	619.19	751.71	959.99	1039	1310.5	1467.3	1689.4	1835.3	2001.4	2130.1	2168.4	2168	2513.9	2620.7	2704.2	2722.3	2750.7	2929.5	3017	2885.6	3331.3	3533.5	3606	3896.2	4086.6	4199.5	4340.8	4513.1	4429.8	4311.3	4283.7	4292.5	4324.4
0	0	0	21.373	12.014	38.334	19.83	59.876	58.081	141.22	321.06	519.19	734.39	999.44	1488.7	1826.5	2327.5	2671.9	3236.1	3459.5	3890.7	4378.2	4702.4	5156.5	5328	5704.1	5845.1	6084.9	6141.1	6255.8	6233.8	6612.8	6470.1	7164.5	6896.6	7333	7285.9	7422.3	7796.1	7742.9	7944.6	7917	8122.7	8062.8	8127.6	8317.6	8314.3	8145.2	8190.8	8174.8
0	0	3.5375	16.365	34.557	39.101	33.483	60.685	43.002	65.51	93.649	107.12	136.6	199.37	233.24	286.64	337.09	369.24	439.44	460.91	507.41	530.94	530.2	595.19	583.18	621.34	684.47	705.51	734.48	770.78	784.9	778.61	834.86	898.6	932.04	972.09	1042.3	1005	1047.8	1074.3	1128.2	1116.4	1175.7	1198.4	1216.8	1213.9	1235.2	1281.8	1273.2	1288.7
0	8.4008	3.2892	3.5285	16.259	19.022	0	0	0	0	0	0	0	12.443	84.279	203.32	310.5	460.26	592.6	684.44	701.32	935.58	1365.7	1245.8	1694.2	1875.2	2148.4	2247.8	2342.4	2524.5	2602.8	2936.3	3246.2	3483.9	3606.5	3623.5	3824.1	3846.5	4061.7	4182.4	4226.1	4466.2	4323.6	4524.8	4540.4	4625.9	4796.4	4600.2	4710.7	4928.8
0	0	0	0	11.886	36.385	33.1	78.814	95.432	114.38	172.61	266.58	376.03	517.56	667.77	909.72	1171.1	1428.2	1794.3	2180	2631.2	2903.4	3302.6	3615.4	3855.8	4164.4	4408	4550.3	4730.7	4938.4	5173.8	5315.5	5596.7	5584.7	5634.8	5861.7	5991.5	6086.3	6237.2	6158.1	6239.2	6246.4	6359.8	6415.9	6511.2	6628.7	6674.8	6591.3	6856.4	6827.6
0	0	16.481	12.033	0	29.454	33.168	35.469	84.251	183.44	293.32	401.05	599.38	715.57	731.86	849.53	1050.7	1197.9	1367.4	1543.5	1705.4	1896.9	2099.4	2249.9	2438.8	2541.8	2605.9	3023.8	3122.7	3022.6	3275.4	3388.7	3178.9	3408.6	3448.5	3535	3579	3597.2	3503.6	3508.5	3646.2	3753	3832.7	3856.9	3864.2	3760.9	3698.6	3830.8	3860.3	3808
0	33.996	0	3.1366	0	38.425	41.886	46.583	74.649	131.92	172.63	235.53	335.83	426.33	547.54	703.98	810.59	1033.9	1099.5	1205.7	1406.5	1610.5	1858.7	2116.1	2356.9	2440.7	2468.8	2860.1	3021.1	3206.5	3294.9	3055.3	3081.6	3296.7	3505.6	3568.5	3740.6	3741	3882	4042.7	4042.3	4430.4	4305	4364.5	4380.3	4380.3	4484.3	4513.3	4651.4	4745.3
0	2.0048	0	3.9834	0.15243	0	4.3888	0	0	9.552	35.006	69.609	101.75	153.32	228.68	276.14	367	428.13	496.69	581.39	658.02	740.75	776.75	843.28	878.7	889.45	939	966.26	996.45	1057.3	1102	1123	1230.4	1300.9	1362.1	1454.7	1549.2	1591.7	1681.6	1713.8	1802.7	1926.8	1955	2042.9	2014	2105.5	2118.8	2133.9	2186.8	2190.1
0	2.5048	1.9287	0	5.5185	0	4.4722	38.787	71.116	154.28	224.72	340.33	432.43	561.78	656.43	820.68	936.08	1083.9	1237.3	1407.9	1492.4	1607.6	1689	1813	1842.9	1914.7	2007.8	2106.1	1987.2	2219.6	2260.1	2215.1	2315.5	2378.1	2419.8	2472.6	2443.8	2562.1	2632.1	2653.5	2644.5	2741.4	2782.8	2806.7	2904.8	2925.1	3007.3	2989.7	3024.4	3085.7
0	0	0	43.045	19.925	0	10.858	37.566	87.043	74.649	71.692	52.58	63.82	70.626	123.05	100.1	135.3	196.99	253.9	278.3	278.57	333.53	336.17	400.55	408.32	496.11	544.84	640.13	754.88	849.3	891.48	1031.4	1141.1	1222.3	1327.7	1402.7	1398.8	1580.1	1521.2	1531.4	1599.7	1572.4	1587.2	1610.2	1694.1	1690.6	1771	1788.9	1778.9	1786.2
0	1.0883	0	2.8308	0.29191	2.4008	17.903	30.548	59.629	106.62	169.19	264.85	338.23	482.11	596.66	756.12	885.27	1064.8	1292.4	1389.1	1591.2	1689.4	1865.1	2023	2251.2	2390.5	2529.6	2730.5	2813.2	2579.5	2747.9	2723.2	2849.5	2901.9	3201.5	3195.3	2876.4	2853.7	2976.6	3013	3129	3146.5	3209.4	4006.3	3390.5	3583.2	3447.5	3376.4	3351.9	3408.9
0	0	5.0376	46.977	66.207	58.264	31.442	78.653	111.9	77.863	167.83	220.06	309.08	411.3	512.78	612.54	702.24	867.06	855.64	960.21	1021.1	1089.1	1216.7	1309.8	1437.9	1527.6	1564.6	1700	1706.9	1801.1	1873.9	1950.8	2075	2189.1	2284	2424.8	2516.7	2534.6	2701.5	2946.5	2952.3	3007	3012.5	3094.5	3113.9	3160.1	3315.4	3395.1	3556.3	3538
0	0	0	0	23.911	26.678	52.833	56.451	89.524	105.58	156.26	188.98	200.53	222.52	281.95	313.65	348.28	374.23	395.09	451.37	486.12	494.32	487.03	547.03	540.8	583.1	612.92	635.88	678.86	664.9	694.65	711.54	695.08	731.21	714.84	774.83	769.21	784.79	824.43	806.68	844.67	829.69	842.64	857.63	833.74	828.05	881.35	852.74	868.61	904.94
0	10.999	0	22.99	4.078	27.674	0	0	40.36	44.145	37.025	28.349	67.249	77.474	170.09	140.42	152.82	241.16	256.96	286.57	379.7	418.8	464.88	580.15	680.95	782.31	898.55	910.86	1004.9	1156.3	1185.8	1358.1	1494.7	1530.3	1632.7	1802	1899.8	2042.6	2200.9	2207.6	2161.4	2137	2191.4	2217.4	2149.2	2086.2	2168.8	2138.9	2236.7	2258.8
0	0	2.9293	0	16.313	29.492	23.989	40.787	53.465	92.331	173.73	314.61	385.68	568.29	703.26	864.1	1007.4	1192.3	1356	1450.3	1500.2	1584.5	1682	1735.5	1842.8	1886.7	1903.3	1968.3	2054.4	2070.5	2086.7	2101.7	2183.8	2145	2169.4	2173	2138.9	2139.9	2180.5	2166.4	2181.2	2151	2120	2075.8	2137.4	2124	2107.9	2084.6	2112.9	2113.1
0	6.0902	0	3.1125	0	4.7605	5.3395	12.353	0	14.991	11.692	16.137	10.55	33.004	32.199	32.076	56.832	71.439	69.54	107.48	110.06	137.36	140.81	170.72	180.74	204.48	205.2	231.05	254.25	294.12	296.66	323.72	425.79	513.97	583.01	711.29	723.35	738.94	769	795.68	820.47	846.1	869.32	889.15	905.12	917.91	935.56	916.95	939.45	932
0	0	0	0	3.6797	29.123	47.455	72.353	129.34	195.21	305.52	432.09	597.23	817.91	1034.4	1217.9	1411.1	1709.3	1895	2080.6	2266.1	2501.3	2744.3	3059.8	3379.9	3577.4	3761.7	4090.5	4204.2	4563	4141.4	4278.3	4284.9	4654.1	4765.5	4862.5	5533.6	4523.3	4479.5	5738.2	5797.1	5567.1	5612.8	5532.5	5757.7	5637.3	5727.3	5633	5421.2	5496.5
3.4482	7.3084	0	0	0	5.6077	0	0	5.3797	17.337	47.749	113	217.58	329.55	484.16	675.22	920.35	1084.7	1388.8	1435.2	1724.4	2026	2330.9	2580.5	2698.9	2894.6	3101.5	3180.1	3348	3733.3	3771.7	3889.2	4008.9	3923.7	4090.1	4091.6	4240.8	4255.9	4423.3	4391.6	4556.5	4559.9	4844	4637.6	5036.6	4886.9	4911.6	4865	4925.7	4807.3
10.22	13.575	25.405	0	0	0	0	32.877	113.13	211.88	301.02	481.94	662.46	833.37	1108.7	1300.8	1540.3	1777.7	2064.1	2304.6	2456.4	2698.4	2849.2	3005.2	3097.6	3144.8	3307.1	3418.6	3296.8	3466.7	3548.8	3703.9	3912.9	4046.5	3918.8	4081.2	4175.6	4144.7	4158.1	4093.8	4220	4285.1	4305.4	4289.7	4378.6	4332	4371.5	4499.8	4495.6	4344.1
0	0	1.7409	7.3728	9.5595	12.352	26.812	31.253	30.882	55.809	60.513	75.314	38.542	54.981	74.678	87.674	102.31	118.53	124.74	128.27	164.98	175.67	188.3	210.56	211.86	238.53	243.13	266.61	298.72	285.24	269.81	276.06	352.85	363.7	429.97	494.85	542.13	557.66	615.08	648.86	685.73	717.32	745.54	761.93	786.18	818.8	825.52	849.94	857.53	891.78
0	0	3.7016	3.4861	4.0527	10.489	13.653	12.301	10.175	9.8045	5.0796	8.0406	21.801	3.3306	0	8.9399	13.422	17.424	29.901	38.96	52.316	68.236	107.05	139.95	214.04	313.39	451.64	601.65	894.26	1082	1293.9	1444.6	1759.7	2126.2	2273.9	2746.9	2814.2	3059.9	3282	3680.1	4048.6	4120.1	4311.8	4399.7	4781.3	4888.3	4885.4	4948.5	5064.2	5048.2
0	0	0	0	1.2548	4.0232	11.523	16.529	78.508	141.68	270	432.19	608.58	878.55	1163.5	1428.5	1673.3	1954.6	2137.9	2397.7	2604.4	2919.1	3073.6	3197.7	3433.2	3541	3592.8	3759.3	3817.4	3891.3	3820.4	4025.2	4127	4229.7	4394.8	4398.9	4738.8	4781.7	4993.7	4988.1	4997.3	5123.1	5081.8	5101.3	5104	5209.8	5368.6	5237.1	5213	5370.6
0	0	0	15.404	29.873	62.926	101.01	105.15	171.71	132.54	171.83	252.69	274.33	299.14	241.49	278.37	299.35	309.6	416.35	367.8	365.7	397.21	404.56	446.73	462.99	465.25	501.39	592.07	645.09	701.12	763.89	882.9	967.78	1029.3	1178.5	972.39	1058	1141.8	1083	1172.7	1181.9	1335.8	1314.1	1417.7	1376	1440.4	1517	1476	1480.2	1461.7
0	0	0	7.614	8.5363	2.8971	8.4833	23.934	25.373	55.89	98.037	146.65	222.07	327.86	456.61	560.39	745.69	942.87	1102.9	1263	1428	1595.5	1766.7	1908.8	1989	2100.2	2184.2	2225.9	2469.1	2588.3	2547.6	2612.4	2804.4	2782	2932.9	2975.2	2989.7	3171	3067.8	3108.8	3265.4	3248.2	3328.1	3318.9	3308.7	3354.1	3314.1	3372.2	3379.2	3354.1
0	24.589	29.502	8.1199	16.852	0	0	0	0	8.4416	61.692	142.43	251.6	394.97	499.8	666	895.03	1173.5	1387.1	1631.2	1789.3	2124.3	2445.7	2692.2	2909.7	3135.8	3350	3548.9	3801.4	4058.7	4314	4314.1	4555.8	4795.4	4800.9	4994.7	4956.3	5055.1	5209.4	5073.6	5204.6	5274.3	5297.6	5379.5	5248.4	5455.1	5235.8	5269.8	5151.6	5176.2
0	0	0	0	4.379	11.462	16.101	29.933	61.655	120.11	179.89	223.97	293.72	353.84	432.64	473.43	533.64	608.28	629.42	698.48	741.59	772.61	836	864.9	866.13	887.92	916.36	946.79	1007.3	1052.6	1114.8	1162.8	1244	1129.2	1464.1	1517.2	1610.3	1668.2	1828.3	1910	1949.9	2021.3	2144.1	2224.1	2291	2412.2	2425.3	2500.7	2495.6	2524.6
0	22.694	0	20.488	0	15.939	0	64.278	191.43	353.09	575.36	867.37	1124.8	1418.6	1712.3	2005.9	2356.5	2622	2946.3	3256.3	3404.1	3728.4	3933.9	4006.4	4248.1	4344.9	4301.7	4415.4	4486.9	4600.8	4688.1	4864.5	4885.2	5053.5	4891.9	4935.7	4929.8	4632.1	4877.5	4951.8	4963	4864.1	4974.2	4931.1	5076.1	4941.7	4981.4	4950.6	5052.7	5112.8
13.162	82.538	47.757	98.999	0	0	0	0	42.73	128.16	321.65	499.04	735.47	1571.1	1363.5	1729.5	2076.6	2420.1	2754.8	3207.6	3420.3	3891.4	4089.6	4372.4	4577.5	4915.6	5164.4	5156	5311	5520.7	5816	5716.7	5996.7	5936	6073.4	6200.3	6349.9	6315.7	6521.4	6703.1	6543.4	6581.6	6646.5	6615.8	6647.6	6109.6	5886	5959.4	5964.3	5987.8
0	0	0	7.7563	0.42891	0	0.58375	0	0.2889	7.9865	19.524	46.931	72.302	107.11	160.64	223.09	317.26	394.56	494.05	536.96	592.4	666.2	719.46	784.31	813.14	881.18	916.82	936.48	955.26	970.44	996.77	1036.7	1034	1091.8	1138	1167.8	1222.3	1255.6	1289.6	1311.2	1356.7	1381	1369	1385.8	1439.5	1449.8	1424.5	1473.7	1450.4	1497.4
0	0	0	0	28.915	16.84	20.145	20.216	49.43	129.31	187.4	314.55	399.84	521.44	719.2	841.7	996.49	1103.2	1354.3	1493.2	1668.5	1738.1	2001.2	2136.3	2228.4	2246	2309.7	2372.2	2453.4	2496.7	2638.4	2739.2	2808.5	2975.3	2942.8	3030.9	3193.3	3218.5	3306.6	3280.7	3314.8	3347.6	3314.6	3367.2	3362.8	3402.7	3343.4	3347.8	3449.4	3435.8
0	6.7428	0	1.6415	0.5797	0	0	0	7.1092	9.1665	14.347	50.33	113.83	199.81	325.2	447.76	647.37	832.63	1076.8	1313.6	1539.1	1783	1939.6	2179.4	2407.6	2679.4	2867.8	3061	3251.8	3366.5	3659.8	3709.3	3843.9	3973.8	4151.5	4319.3	4395.4	4648.5	4626.3	4734.4	4851.4	4981.5	5086	5039.2	5168.8	5319.1	5499.3	5487.7	5490.9	5543.9
0	0	0	7.4632	8.5578	3.0077	11.99	5.3258	10.806	14.755	25.521	51.832	66.337	112.92	132.18	177.37	211.93	256.46	294.97	334.25	359.45	388.36	416.12	428.78	475.17	521.78	540.06	598.45	640.65	612.56	652.12	669.28	702.64	720.9	765.67	788.65	831.83	877.13	891.43	932.8	961.9	950.88	995.81	1003.4	1003.5	1029.4	1022.7	1053.1	1060.8	1068.1
0	0	0	22.739	95.621	166.21	167.26	276.46	329.94	538	629.49	828.18	882.69	1052.1	1234.2	1289.3	1452.4	1434.4	1490.6	1542.1	1654	1814.7	1788	1886	1866.7	1982.1	2066.5	2129.3	2147	2193.4	2174.1	2188.2	2074	2043.6	2004.8	2118.2	2025	2094.1	2075.9	2065.1	2148.8	2136.3	2177.8	2151	2182.6	2220.5	2197.8	2248.9	2244.9	2240.7
0	36.871	15.685	22.347	0	0	0	0	0	0	0	13.991	55.281	155.57	217.88	332.47	511.05	620.34	761.16	971.49	1110.5	1255.4	1388.6	1427.1	1556.1	1619.5	1823.3	1943.8	1920.3	1963.5	2028.4	2042	2401.1	2481.4	2424.4	2649.4	2724.6	2687.5	2745.5	2837.7	2978.7	2990.5	2980.2	2953.6	3096.6	3071.9	3054	3061.9	3054.6	3184.2
0	1.1275	0	10.493	9.4301	0	12.924	0	0	0	0	1.7838	13.817	39.512	75.397	129.81	186.44	238.37	288.89	438.58	520.08	620.29	703.77	747.52	757.14	704.53	950.19	1057.8	1108.7	1081.6	942.63	1015.2	937.92	1143.9	1219.6	1241.6	1242.1	1244.5	1191.4	1214.3	1140.9	1150.5	1092.7	1032.1	1025.3	985.08	947.52	954.47	882.54	874.07
0	0	0	0	6.0133	31.278	76.973	123.69	198.78	202.13	269.52	362.38	434.98	538.88	639.3	755.22	889.72	994.37	1190.9	1288.6	1515.1	1694.6	1862.1	1962.3	2076.6	2260.5	2316.6	2428.6	2436.5	2545.4	2617.8	2726.3	2918.6	3036	3112.7	3178.9	3205.6	3302.8	3251.2	3273.3	3187.2	3316.8	3317.2	3315.2	3519.5	3585.8	3746.4	3527.8	3386.1	3472.1
0	6.345	7.922	0	2.6072	0	0	0	0.049506	36.048	105	215.53	361.62	545.83	752.76	1004.6	1278.9	1645	1947.7	2194.2	2446.9	2729.2	3152.4	3327	3447.4	3734.8	3912.2	4118.4	4274.2	4454.2	4488.6	4762.2	4876.6	4670.6	4806	5088.8	4824	5004.4	4986.4	5076	5190.6	5299.5	5303.6	5266.7	5248.2	5302.8	5305.1	5327.2	5289.6	5271
9.136	18.437	1.4333	0	0	0	0	0	0	10.128	32.235	84.233	133.15	192.65	294.18	402.21	511.11	579.12	738.43	840.03	912.59	1055.6	1187.1	1253.6	1334.3	1481.8	1680.7	1813.4	1906.5	2063.8	2049	2258.2	2367.5	2545.2	2624.2	2835.3	2946.3	3053.7	3248.7	3382.7	3455.6	3565.2	3656.1	3763.2	3814.8	3858.2	3995.1	3988.4	4129.8	4178
0	0	0	0	21.831	0	13.126	0	22.454	72.978	114.99	206.17	347.05	510.4	759.81	1039.9	1325.6	1567.5	1874.7	2080.5	2390	2466	2768.4	2961.5	3189.5	3347.4	3548.1	3804.2	3712	3844	3922.8	4106.9	4198	4302.6	4372	4306.6	4434.5	4454.7	4477.3	4435.5	4372.7	4506.9	4513.5	4454.4	4428.2	4547.5	4500.7	4556.6	4620.5	4477.3
1.9212	1.4205	8.1575	7.8531	2.8701	0	0	0	0	0	13.444	59.504	102.22	172.8	266.3	345.08	412.73	480.84	559.85	629.28	699.75	768.88	844.06	928.57	978.54	1036.7	1057.5	1112.8	1179.5	1225.6	1293.2	1343.6	1372.3	1400.1	1390.3	1457.5	1463.1	1557.4	1727.2	1948.5	1983.9	2010.9	2045.3	2020.2	1985.5	1953.2	2039.2	2026.5	2020.6	2062.6
0	0	0	0.98148	31.894	16.558	18.71	16.437	41.761	40.507	49.176	104.01	176.07	304.71	460.61	610.56	790.42	930.03	1232.8	1603.4	2036	2336.7	2785.2	3089.3	3397	3691.3	3896.2	4058.3	4181	4460.4	4860.8	5151	5378.1	5805.4	5916	6289.8	6387.8	6393.8	6773.7	6943.9	7177.5	7042.7	7246.2	7105.3	7251.5	7153.5	7097.9	6680.3	6775.7	6733
0	0	0	0.86721	9.957	5.6416	8.2598	0.21839	0.057511	3.959	2.5084	4.2867	32.321	19.965	65.846	96.667	238	281.5	361.69	401.07	474.85	536.74	617.31	675.44	727.99	751.22	789.09	854.85	901.42	950.18	1016.5	1016.3	1096.5	1082.8	1261.4	1347.4	1510.2	1576.7	1621.5	1585	1655.4	1679.7	1678.9	1671	1666.4	1684.2	1670.2	1712.6	1739.4	1713.9
0	0	0	1.7634	11.261	4.4104	47.52	20.124	36.143	45.032	63.502	173.38	252.95	406.57	626.9	865.61	1152.3	1402.4	1690.8	2101	2329.3	2608.3	2947.8	3406.8	3603	3894.8	4078.6	4280.7	4393.1	4747.5	4743.9	4789.4	4998.8	5359.7	5261.4	4762.6	4565.6	5472.7	5630.8	5481.3	5524.2	5418.9	5365.4	5372.6	5389.8	5570.8	5504.2	5419	5622.8	5607.3
0	0	0	8.4804	19.787	19.856	13.449	25.232	18.434	57.293	65.083	122.9	197.08	274.67	325.27	386.65	450.92	552.21	613.15	689.71	734.43	788.66	857.41	909.7	923.26	946.1	1040.7	1061.7	1076	1104.4	1167	1157.2	1196.4	1198.1	1246.6	1240.3	1241.3	1259.9	1346.7	1312.8	1329.1	1297.2	1341.5	1338.5	1331	1289.4	1327.1	1322.5	1334.2	1379.9
0	19.782	51.975	0	15.36	8.047	0	0	0	0	0	0	0	0	20.213	71.291	170.93	202.97	267.57	406.7	453.07	591.31	713.98	792.01	920.57	1015.2	1154.1	1297	1547.3	1613	1631	1746.1	1834.9	1919	2077.6	2175.7	2104.7	2202.9	2483.4	2327.9	2372.8	2343.6	2350.9	2336.6	2354.7	2453.4	2359.2	2355.5	2470.9	2466
0	7.7352	4.197	0	0	0	3.3873	7.8053	22.607	26.726	33.127	24.348	38.406	19.146	57.79	68.725	107.62	139.01	202.14	260.89	324.57	380.95	472.81	528.46	604.94	677.03	751.6	813.02	871.3	961.73	958.65	1067.8	1172.3	1292.9	1327.6	1422.6	1503	1511.5	1674	1677	1732.5	1852.5	1816.4	1866.8	1852.7	2045.7	1995.4	2023.7	2065.7	2052
0	18.79	1.6327	0.03897	0	0	0	0	0	3.1474	0	0	12.233	12.98	42.317	64.48	77.15	109.92	123.98	148.6	151.81	175.97	197.83	194.94	203.75	248.54	338.36	346.25	365.64	373.97	379.63	436.52	411.17	500.34	479.85	487.42	531.57	577.05	600.69	589.28	610.98	603.4	645.84	654.93	657.66	612.06	619.5	695.02	734.24	799.42
0	0	0	0	0	34.98	76.559	132.61	202.9	305.96	453.3	551.3	713.25	849.69	942.45	1073.1	1226.1	1217.9	1278.2	1439.2	1535.8	1630	1708.7	1724.8	1752	1853.5	1856.9	2026.9	2079.1	2004.9	1983.5	2028.2	2088	2049.7	2263.7	2217.5	2220.4	2249	2205.3	2219.7	2251.9	2336.2	2337.1	2333.3	2345.4	2337.4	2472.8	2337.4	2296	2302.7
0	0	0	0	10.382	117.04	194.81	111.98	200.57	175.1	356.02	383.54	468.48	629.2	818.82	1060.9	1288.2	1352.9	1521.9	1808.5	1923.7	2080.2	2360.5	2476.3	2834.6	2868.6	3072.9	3361.6	3333	3531.4	3697.7	3931.5	4062.3	4193.6	4402.5	4456.5	4789.2	4941.3	4984.7	5051	4866.1	5011.6	4463.9	4540.6	5037	4623.9	4907.6	4916.9	4896.9	5020.4
5.6737	17.412	2.0043	3.0114	0	0	0	0	0	0	0	0	0	26.078	37.474	70.7	87.095	136.61	135.01	139.38	172.65	218.45	308.23	363.38	442.35	506.86	528.37	615.11	677.21	803.15	873.58	900.36	863.57	918.26	968.06	1027.9	1075.5	1146.1	1202.9	1241.8	1307.2	1317	1393.1	1412.5	1503.7	1419	1407.9	1407.9	1339.6	1412.3
0	0	0	6.0448	5.4906	22.058	36.841	54.251	55.806	52.601	76.634	85.917	102.23	111.03	141.18	161.41	179.17	216.01	239.67	232.15	279.09	337.43	331.31	377.77	449.57	472.4	512.85	598.93	600.56	666.13	711.41	776.78	808.85	893.99	960.57	974.62	1047.8	1095.5	1141.3	1213.1	1301.2	1289.5	1310.9	1375.5	1347.3	1392.5	1416.7	1445.7	1445.7	1441.5
0	0	8.1616	74.076	58.298	31.62	38.354	48.527	53.363	19.003	0	4.3187	0	47.336	104.24	125.03	107.95	164.44	203.39	260.56	334.89	424.68	433.71	492.37	459.06	559.17	598.85	678.2	707.59	696.7	792.21	854.68	923.18	988.94	1000.4	1043.3	1063.3	1047.4	1110.2	1106.8	1150	1155.3	1215	1242.6	1329.8	1590.4	1458	1472.2	1519.4	1484
0	0	0	6.409	2.4058	5.7747	12.686	9.8687	0	2.8095	13.233	14.431	38.323	55.186	100.65	166.94	258.09	342.7	508.95	616.52	712.07	864.71	953.21	1069.2	1223.7	1209	1304.2	1408.1	1529.5	1619.8	1755.2	1820.4	1951	2116.3	2138.6	2357.2	2475.3	2599.9	2654	2701.3	2711.6	2683.4	2673.5	2584.2	2554.3	2586.4	2751.7	2719.5	2637.6	2645.2
0	0	0	3.1932	4.2314	2.1979	3.2691	6.1295	9.0412	16.653	15.902	13.959	13.006	10.284	16.565	12.718	18.698	19.555	30.459	56.647	63.552	94.481	116.25	142	168.52	169.19	184.41	229.1	242.85	286.91	274.13	295.13	330.4	370.14	397.46	401.31	431.71	442.93	473.17	487.03	490.17	499.58	513.74	527.02	525.1	491.78	501.44	488.87	514.03	510.54
0	12.254	8.3576	0	2.3387	0	8.1544	0	3.6754	0	0	0	0	0	0	0	0	0	21.801	13.98	22.44	58.472	93.026	104.32	151.55	167.16	214.01	251.84	271.29	347.03	387.19	506.84	529.39	645.54	702.37	785.55	909.35	969.04	1072.3	1162.4	1198.5	1299.4	1330.6	1416.7	1417.2	1492.3	1439.2	1374	1356.1	1351.2
5.6647	9.5521	0	6.5393	0	0.68921	0	0	0	46.112	126.8	236.1	333.42	456.96	610.31	794.2	922.15	1102.3	1316.8	1407.2	1508	1526.2	1646.9	1720.8	1783.4	1814.2	1824.6	1921.5	2033.4	2125.4	2292.7	2369.7	2498.9	2629.3	2748.3	2960.5	3023.8	3144.2	3307.4	3320.2	3380.5	3527.1	3526.5	3579.1	3707.3	3801.6	3706.7	3746.3	3796.1	3865.9
0	12.258	12.387	26.245	0	0	0	0	0	0	0	0	0	0	0	0	0	0	0	0	0	47.143	101.15	178.6	228.7	277.99	286.26	379.11	445.44	600.45	634.23	620.97	652.36	676.21	719.43	783.38	802.15	844.27	859.75	877.96	947.88	924.64	1024.3	1010.4	1057.8	987.64	1014.4	1014.1	1057.8	1090.7
0	0.63824	0	2.5475	2.5627	0.30951	1.337	31.891	82.854	198.91	302.31	492.08	773.34	1200.4	1561	2094.6	2523.7	2990.1	3381	3926.2	4375.4	4942	5333.6	5825.8	6349.5	6609.4	6933.7	7344.3	7540.4	7757.8	7786.8	8193.2	8523.7	8799.6	9010.9	9132.1	9259.4	9198	9420.6	9086.7	9094.9	9202.6	9227.5	9396.2	9487.5	9475.1	9242.3	8984.4	8934.2	8906.3
0	0	0	11.791	27.387	38.807	69.601	109.11	153.93	182.61	222.18	251.91	370.71	497.67	596.19	723.79	975.21	1148.3	1390.9	1565.7	1771.3	1938.7	2151.8	2368.9	2524.4	2691.4	2720.9	2789	2917.5	3044.9	3532.9	3707.6	3739.7	3783.3	3619.9	3760.4	3949.6	3815	3888.7	3840.6	3839.1	3936	3661.7	3686.8	3690.7	3653.5	3700.7	3613.6	3662.9	3753.3
0	0	1.2539	3.4722	1.9518	0	8.2283	11.555	40.705	94.256	162.43	226.03	292.65	425.74	492.92	631.45	709.68	808.69	912.43	963.17	1038.6	1113.3	1146.9	1243.6	1294	1362.7	1344.7	1369.9	1415.8	1370.8	1429	1472.9	1501.6	1564.7	1619.6	1609.1	1807.2	1795.9	1796.2	1812.9	1840.6	1819.8	1818.8	1907.1	1958.8	1978	1948.9	1986.8	1988.7	1966.6
0	0	0	5.3591	11.443	0	5.7887	0.3198	15.521	20.353	41.654	54.18	88.463	120.78	180.37	252.16	343.75	451.33	617.11	745.99	892.8	1042.5	1200.6	1347.3	1467.8	1599.2	1739.8	1853.8	1918.1	1906	2033.4	2192.1	2330.5	2481.4	2522.2	2600.3	2755.2	2744.3	2934	2905.4	2995.3	3005.4	2930.5	3037	3300.3	3756.6	3748.2	3818.5	3926.4	3878.6
0	0	0	0	26.361	142.74	139.32	293.76	453.91	565.25	726.28	1005.5	1187.4	1537.5	1795.4	1990.3	2365.6	2549.8	2908	3092.6	3408.5	3572.1	3833.7	3932.6	4393.9	4228.8	4590	4681.1	4736.7	4857.2	5142	5061.9	5188.2	5424.2	5491.3	5623.9	5731.9	5896.6	6120.6	6232.9	6250.8	6334.6	6461.2	6562.2	6499.6	6674.7	6452.5	6373.3	6543.4	6397.3
0	0	0	3.5093	4.2473	2.2275	4.841	2.5033	15.786	6.0707	0.29279	8.6978	8.5517	13.724	13.596	31.824	60.949	55.366	129.14	152.77	250.66	314.42	384.86	495.4	532.94	597.4	645.55	757.5	724.12	881.87	950.18	964.08	1070.7	1170.6	1269.4	1285.4	1361.8	1382.1	1417.8	1527.4	1494.3	1620.2	1573.2	1509.6	1571.4	1565.3	1610	1662.8	1666.7	1697.8
17.424	29.1	38.865	29.161	0	0	0	0	0	0	0	0	0	0	0	0	0	0	0	0	0	0	25.028	60.554	84.14	126.81	154.41	206.12	266.37	334.71	397.32	436.38	526.61	587.27	632.11	686.25	735.37	774.67	833.11	876.19	928.16	980.52	995.87	1043.1	1039.5	1076.7	1056.6	1091.5	1058.1	1015.5
26.577	44.301	0	0	0	0	0	54.272	109.56	204.55	325.72	477.97	683.27	891.05	1220.9	1411.6	1626.4	1773.5	2202.5	2435.5	2573.7	2647.1	2939.9	3209.4	3169.7	3354.4	3464.8	3667.9	3818.2	3919.1	3956.7	4011.9	4211.4	4378.6	4442.4	4394.3	4726.3	4721.7	4892.7	4813.8	4826.1	4730.6	4698.8	4673.7	4505.2	4754.1	4716.1	4814.9	4715.3	4614.9
0	0	0	0	0	68.08	149.01	341.32	587.65	906.3	1243.1	1717.9	2114.4	2804.4	3203.8	3602.8	4201.9	4810.7	5281.3	5554.5	5728.2	6109	6538.2	6924.4	7108.4	7142.3	7440.4	7620.1	7894.6	7914.3	7832.9	8063.6	8354.7	8418.8	8352.4	8615.9	8705.2	8607.8	8894.3	8909.5	8879.2	8843.7	8632.7	8674.6	8831.6	8726	8571.6	8599.5	8576.3	8442.5
0	4.2331	0	10.018	0	1.4352	0	0	23.108	58.681	138.15	241.73	371.49	533.32	717.14	913.43	1120.6	1287	1492.3	1669.6	1852.2	2021.1	2110.9	2330.1	2421.4	2608.8	2769.2	2823.8	2966	3138	3330.6	3441.6	3533.5	3519.5	3709.2	3711.1	3793.7	3776.9	3897.1	3825.2	3866.9	3801.2	3873.1	3861.6	3781.5	3770.6	3847.9	3900.1	3867.2	3901.6
12.189	17.154	0	6.0087	0	0	0	0	0	0	16.86	37.921	58.386	124.48	216.94	278.95	367.87	490.41	526.49	604.11	666.67	732.81	806.34	859.84	904.67	926.49	1055.4	1116.7	1093.7	1166.9	1132	1252.2	1242.9	1310.5	1312.9	1325	1338.1	1397.5	1395.8	1462.1	1422.8	1399.5	1461	1472.7	1410.3	1347.6	1297.2	1400.5	1453.4	1502.2
0	22.986	8.2172	15.846	2.0901	0	0	0	0	0	0	0	0	0	0	0	0	10.972	77.772	137.65	170.61	217.04	327.01	420.29	525.9	656.63	777.45	844.77	986.4	1153	1306.4	1502.7	1700	1799.4	1929.8	2068.6	2250.5	2273.1	2532.2	2735.1	2843.5	2951.8	2956	3037.5	3143.7	3210.3	3203	3283.3	3210	3204.4
0	0	0	3.4293	7.2857	2.4536	1.765	12.07	12.612	4.6369	8.5821	16.926	51.743	72.355	124.52	195.97	345	463.96	702.03	922.71	1265.1	1511.7	1918.8	2286.6	2617.6	3041.3	3457.2	3863.5	4072.8	4281.5	4710.2	4877.3	5363	5664.6	5985.8	6106.7	6358.2	6789.7	7343.5	7573.4	7640.1	8034.4	8213.9	8082.8	8177.7	8180.6	8460.7	8642.5	8556.7	8566.2
0	3.6547	0	1.9873	0	10.778	0.34046	0	0	0	0	0	0	46.22	84.255	135.72	198.47	295.79	346.26	431.19	551.91	656.41	785.78	955.22	1095.5	1231.4	1346.1	1554.6	1713.8	1974.9	2115.9	2148.3	2318.2	2375	2624.3	2578.3	2756.2	2839.3	2961.4	2984.6	3073.5	3190.6	3348.8	3312.2	3298.3	3329.4	3406.6	3385.6	3365.8	3303.1
0	0	0	46.327	32.507	2.0013	0	0	0	0	0	0	0	0	0	62.612	78.556	0	0	0	0	0	0	7.5229	15.114	19.874	28.833	0	0	0	0	0	0	0	0	0	15.97	50.929	96.209	92.294	121.23	187.74	221.02	232.13	226.25	249.99	163.73	164.55	190.6	245.89
0	0	0	1.8442	0	44.491	37.609	227.18	128.58	257.21	391.8	539.46	823.27	923.61	1181.7	1445.1	1776.7	2130.5	2234.2	2750.3	3062.6	3369.2	3649.7	3914.7	4037.2	4540.2	4621.9	5138.8	5397.1	5816.2	5790.5	6166.7	6274.7	6443.9	6715.4	6872.4	7172.8	7302.9	7350.9	7408.9	7289.3	7452.6	7597.2	7554.1	7337.9	7414.2	7523.4	7400.1	7381.8	7420.7
0	0	0	4.2898	12.31	0	9.008	5.072	15.469	54.158	89.673	153.96	226.72	332.76	431.76	488.41	574.1	606.15	675.52	780.4	901.39	971.28	1106.9	1190.5	1218.9	1254.3	1404.5	1517.5	1552.4	1610.9	1648.7	1815.7	1868.6	1903.5	2027.5	2033	2247.5	2300.1	2329.1	2357.1	2449.7	2462.4	2409.2	2322.9	2590.7	2572.8	2568.2	2519.8	2696.5	2698.1
0	0	11.192	16.386	32.423	28.092	42.903	193.43	380.41	512.6	661.43	774.56	928.22	1162.4	1364.6	1631.4	1855.7	1942	2185.2	2507.8	2827.4	3026.4	3181.5	3299.1	3557.8	3688.8	3855.5	3964.3	4148.1	4219.2	4382.8	4398.5	4648.4	4864.4	4931.3	4910.4	4953.8	4960.3	5152.4	5016.8	5084.4	5168.3	5090.2	5141.1	5133.1	5292.6	5186	5113.1	5151	5153.6
0	0	0	5.2728	16.102	10.218	41.884	20.254	35.541	53.882	3.8875	0	0	0	0	0	22.3	56.061	139.06	242.44	339.02	491.2	643.56	810.18	956.98	1107.5	1332.1	1552.5	1762.9	2008	2156	2283	2452.7	2615.6	2802.8	2910.2	3091.4	3094.5	3140.3	3222.6	3256.8	3357.5	3320.6	3253.9	3366.3	3336.2	3408.1	3369.9	3428.2	3357.7
0	11.083	9.5719	19.023	2.9488	0	19.265	0.24143	2.0817	48.045	70.67	185.57	345.71	520.36	787.82	964.64	1201.5	1695.2	1933.6	2290.2	2095	2809.1	2843.3	2871.6	2983.6	3201.7	3317.2	3379.1	3534.5	3379.2	3758.8	3805.5	3755.4	3884.3	3936.9	3984.1	4081.1	4075.5	4252.5	4252.4	4272.7	4094.5	4070.7	4097.8	4059.7	4124.8	4136.5	4077.5	4184.9	4164.4
0	0	0	5.3259	13.927	9.5236	12.707	29.688	73.218	135.49	265.07	365.17	567.66	749.25	984.35	1201.7	1450.6	1605.9	1729.4	1937.7	2098.8	2264.8	2452	2497.2	2715.3	2797.2	2914.9	3155.9	3216.7	3458.5	3648.1	3600.6	3749	4050.2	4220.7	4334.7	4342.1	4437.9	4421	4530.1	4598.4	4547	4645	4716.4	4777.6	4823.3	4847.8	4756.3	4818.8	4736.2
0	0	0	4.1655	0.41986	5.039	16.601	27.675	46.213	102.61	182.03	260.73	370.38	493.96	693.33	902.45	1210.9	1468.4	1726.7	1975.5	2625.8	2932.9	3204	3496.3	3707.4	4271	4335.1	4625	4672.5	5070.5	5232.6	5566.8	5570.6	5799.1	5807.2	6111.3	5966.8	6293	6327.1	6226.3	6414.7	6293.4	6457.8	6291.7	6377.5	6447.3	6578.5	6491.1	6472.6	6450.6
7.1003	0.4956	0	0	0	0	14.227	50.417	106.71	174.75	285.15	394.38	570.86	734.47	984.92	1127.1	1353.4	1607.6	1802.2	2057.7	2205.7	2407.9	2532.5	2579.9	2717.2	2775.6	2927.1	2974.4	3030	3127.4	3152.6	3225.7	3344.8	3443	3455	3452.7	3619	3576.2	3514.4	3540.5	3483.4	3515.4	3504.3	3484.2	3529.9	3501.4	3576.1	3556.2	3605.2	3592.2
0	1.9197	0.31544	5.5855	0	0	5.0773	0	6.8867	4.2288	0	0.39379	21.543	23.044	30.269	32.926	60.587	72.103	109.94	134.81	149.94	165.49	191.99	209.03	231.34	279.12	289.93	341.09	353.74	389.16	425.16	454.21	454.45	510.46	537.41	577.83	607.48	636.19	698.72	713.52	786.89	840.34	804.27	841.26	853.53	835.5	846.95	885.02	850.37	915.94
14.601	29.147	0	0	0	0	0	0	0	84.534	152.12	289.12	425.91	563.62	682.27	835.79	1010.8	1143.5	1281.9	1364.3	1468.3	1553	1617.2	1697.1	1761	1761.1	1784.5	1834.6	1817	1914.9	1885.1	1862.1	1878.2	1894.2	1878.9	1905.5	1865.8	1864.9	1877.7	1903.1	1890.5	1932	1903	1930.9	1909.9	1878.5	1876.3	1887.9	1872	1929.8
0	0	3.4524	12.853	0	0	16.035	0	0	0	0	0	0	0	0	39.565	129.16	266.31	398.57	612.21	841.41	1071.1	1310.6	1493.3	1800.8	2012.1	2280.4	2465.7	2715.3	2786.5	2880.8	3178.7	3449.3	3554.5	3730.3	3821.8	4096.3	4222.3	4244.7	4425.6	4296.6	4527.4	4403.7	4470.7	4522	4289.1	4313.7	4086.1	4199.6	4179.2
0	0	0	0	0	18.373	45.175	187.08	289.27	437.48	672.26	853.85	1185.4	1488.8	1845.5	2101.2	2492.9	2752.6	3059.8	3376.5	3501.6	3741.8	4061.4	4188.7	4342.9	4441.5	4463.5	4669.8	4778.1	4707.9	4556	4937.6	4937.2	5042.4	5102.9	5153.6	5172	5227.9	5189.6	5309.9	5149.4	5125.7	5102.2	5201.8	5131	5160.3	5129.4	5035.4	5176.8	5180.9
0	7.1002	9.1948	0	0	0	0	0	0	0.5101	0	0	0	0	0	0	0	0	0	0	0	8.3431	12.853	22.727	43.366	49.953	46.704	77.46	74.542	139.67	106.06	147.42	164.8	191.53	209.29	200.44	236.39	266.72	296.8	331.68	327.14	355.08	339.4	385.15	403.73	412.23	389.79	386.14	404.94	405.83
16.344	85.19	91.87	122.97	0	0	0	0	0	0	0	72.413	244.54	463.24	668.95	877.24	1134.9	1408.3	1666.9	1766.4	2015	2304.1	2612.3	2710.4	2753.7	2917.9	3069.6	3206.5	3298.5	3353.8	3512.2	3525.3	3620.6	3668.3	3829	3820.1	3707.1	3701.2	3875.6	3609.8	3638.2	3652.4	3672	3695.2	3786.2	3637.5	3703.2	3701.5	3754.9	3746
10.739	7.5206	0	11.379	0	0	0	10.701	62.013	171.53	359.24	595.45	879.44	1208.4	1686.7	2102.6	2756.4	3275	4073.8	4481.1	5118.5	5628.8	6232.5	6833.5	7247	7529.9	7988.2	8387.4	8554.3	8934.3	9291.5	9385.1	9751	9886.4	10207	10237	10296	10295	10445	10419	10382	10334	10386	10394	10635	10499	10407	10286	10193	10184
0	0	0	0	16.908	4.5205	16.725	0	37.063	134.1	277.75	478.38	724.04	1004.1	1299.1	1603.2	1886.1	2177.1	2553.7	2816.1	3110.3	3344	3604.5	3639.8	3902.4	4083	4255.3	4462.6	4592.6	4768.2	4940.4	5021.9	5145.6	5309.6	5486.4	5532	5579.4	5767.4	5763.7	5895.6	6026.8	5940.5	5972.1	6002.6	6036.5	6065.2	6000.7	6033.8	5940.3	5894.5
0	0	0	0	0	9.8532	58.704	159.3	336.85	521.8	770.38	1025.5	1333.1	1681.6	1979	2440.3	2972.4	3047.8	3590.3	3740.5	4246.3	4576.9	4904.3	5320	5598.2	5611.3	5890.9	5913.7	5887.2	6258.3	6352.1	6287.8	6351.5	6658.6	6822	6673.9	6833	7003.5	7053.3	7489.7	7454.2	7515	7644.8	7507.2	7706.9	7600.7	7678.6	7762.9	7879.7	7719.4
0	0	0	20.242	0	22.951	24.69	65.942	98.075	130.06	206.18	257.73	429.55	504.23	576.05	755.05	846.51	1015.1	1110.4	1233.5	1401.8	1450.6	1578.2	1701.4	1875	2110.3	2231.8	2680.3	2704.6	3143.3	3256.1	3483	3262.6	3792.9	3954.8	3828.9	4043.2	4190.1	4263.9	4393.6	4387.9	4473.3	4333.3	4699.5	4578.1	4569.3	4806.3	4904.8	4991.9	5037.2
0	0	0	0	20.147	9.3028	32.748	23.321	42.763	40.663	62.899	106.93	184.64	257.86	357.53	501.24	632.49	770.95	969.13	993.92	1267.9	1374.1	1527.1	1855	2016.2	2090.4	2220.9	2540.3	2793.9	3098	3377.3	3516.8	3565.1	3779.2	3533.7	3737.4	3894.8	3896.2	4077.4	4261.7	4404.1	4518.8	4557.6	4486.7	4550.4	4643.9	4547	4624.7	4604.9	4693.3
0	0	0	56.243	44.509	68.33	92.466	144.92	198.3	280.89	372.43	572.78	786.27	1218.1	1547.6	1982.9	2496	2900.5	3446.4	4109.4	5075.9	5455.3	6058.5	6627.9	7411.6	7938.8	8536.1	8762.5	9220.8	9605.9	9914.4	9599.5	9952.7	10752	10487	10671	10672	10703	9165.9	10724	10946	10700	10635	10803	10883	10668	10639	10686	10746	10526
0	12.146	0	2.8031	0.38522	0	0.56053	3.9802	41.506	101.98	217.04	361.14	546.1	786.59	1051.8	1347.4	1659.9	1935.3	2277.3	2597.1	2804.8	3125.7	3353	3697.1	3959.7	4120.9	4224.1	4344.4	4586.7	4479.3	4922.9	5063.4	5071.8	5183.1	5269.5	5313	5440.3	5358.7	5596.4	5461.9	5646.9	5633.7	5686	5703.8	5596.1	5640.7	5615.3	5790.2	5774.5	5827.3
0	0	0	22.377	60.268	102.51	84.487	15.252	40.159	44.042	54.693	104.65	190.83	248.14	320.09	433.77	500.04	653.52	761.46	792.74	899.4	965.1	1100.5	1196.9	1173.6	1354.5	1358.8	1390.7	1467.7	1546.5	1601.1	1647.7	1698.7	1731.8	1791.7	1886.5	1966.3	2014.7	2036	2044	2141.4	2270.3	2239.7	2218.8	2266.3	2304.7	2296.6	2359.1	2332.1	2381.4
0	8.484	8.9708	13.623	0	0	1.3934	0	0	0	0	0	0	0	0	0	0	0	17.049	5.8039	0	59.605	105.42	177.45	219.46	265.05	263.06	316	364.84	437.25	470.48	496.24	488.86	580.72	622.75	686.57	756.17	803.82	905.86	961.72	1012.4	1057.5	1167.7	1146.6	1237.4	1187.3	1216.3	1161.3	1116.5	1185.6
0	0	0	0	12.231	13.768	16.217	10.081	14.304	23.491	27.15	43.974	58.455	51.959	42.119	57.029	67.336	87.086	110.96	121.46	115.5	169.01	164.63	178.93	203.28	228.74	244.13	273.4	282.69	306.66	361.68	390.21	427.77	475.59	496.09	542.6	556.29	566.59	615.39	652.27	655.64	674.55	692.96	724.57	714.3	728.74	744.06	764.09	770.1	768.59
4.0064	9.3991	0	5.3337	0	0	0	0	0	0	3.8989	11.538	37.973	57.299	89.943	116.59	139.35	163.06	192.54	248.65	309.42	345.97	409.35	464.34	498.42	557.88	627.86	702.8	756.61	796.45	901.15	963.42	1045.3	1145.5	1146	1220.4	1270.4	1303.6	1394.8	1405.1	1433.2	1490	1469.4	1496.3	1488.1	1509.1	1530.4	1505.2	1561.5	1234.6
0	19.429	0	22.29	31.859	30.677	0	11.929	2.5623	21.696	106.54	134.61	240.41	310.61	490.98	705.44	802.56	1022.8	1197.9	1394.4	1557.4	1669.5	1831.4	1950	2164.7	2244.1	2425.4	2549.7	2626.8	2759.4	2797.6	2942.6	3142.1	3351.4	3621.6	3595.1	3749.3	3651.1	3786.3	3900.1	3853.3	3828.6	3819.5	3881.8	3901	3796	3911.2	3852.1	3968.9	4080.5
0	0	0	10.536	22.823	10.16	37.638	0	0	6.1727	5.0035	20.965	40.998	45.745	56.04	40.767	70.374	78.019	151.42	172.46	293.84	229.17	258.72	338.43	399.3	431.76	561.58	582.84	640.68	721.96	729.04	810.92	917.71	985.27	1003.4	1018.5	1048	1060.5	1110.1	1131.8	1071.1	1083.7	1069.7	1068.9	1094.1	1149.1	1118.7	1142.7	1120.6	1164.9
0	0	0	3.1861	31.566	85.423	121.88	199.15	283.43	329.57	454.3	570.77	773.1	884.47	1097.8	1283.3	1519.4	1629.3	1851.6	2079.1	2246.2	2517.5	2600.9	2673.8	2967.4	3117.3	3399.7	3638.2	3572.2	3898.3	3850	4048.3	4125.7	4198.9	4145.4	4352	4309.4	4150.5	4241.5	4242	4208.8	4437.9	4316.6	4388.7	4343.2	4340.3	4337.5	4324.3	4297.6	4268.2
5.1251	0	0	21.188	4.9378	22.172	42.625	48.956	73.027	103.29	209.05	326.34	511.33	651.23	935.2	1152	1426.4	1807.6	2114	2387.4	2744.1	3077.5	3406.7	4107.2	4119.2	4515.4	4805	5096.4	5369.2	5663.7	5789.8	6137.3	6314	6653.9	6826.3	7113.3	7298.2	7505.2	7569.3	7917.9	7643.1	8061.2	8461.3	9170.9	9098.6	8881.5	9008.4	8960.5	9532.4	9505
0	0	0	0	0	21.699	65.482	171.34	281.66	429.33	643.89	885.64	1105	1446	1728.6	1997.5	2289	2555.3	2635.9	2869.3	3000.5	3201.7	3403.6	3501.5	3538.8	3676.3	3640.4	3760.1	3903.5	4066.6	4203.9	4223.9	4252.6	4281.7	4403.5	4542	4447.3	4517.2	4627.5	4585.2	4667.2	4812.5	4883.6	4875.9	4925.3	4851.8	4861.3	4853.9	4852.4	4840.3
0	26.056	0	0	2.5034	0	8.0809	6.9753	27.105	12.026	81.648	55.781	138.72	150.82	186.27	256.79	339.19	393.05	522.74	606.05	626.46	428.18	444.83	441.77	476.96	542.16	573.52	627.73	714.24	766.17	775.58	843.46	947.58	1010.8	989.46	1032.2	1062.9	1079.1	1087	1165.4	1243	1330.8	1210.4	1244.5	1266.7	1221.7	1282.4	1256.5	1273.6	1296.1
0	1.0838	0	3.7844	4.3523	4.46	0	7.8885	18.527	33.841	39.152	58.365	79.252	106.08	167.86	210.84	267.68	326.7	402.39	512.91	596.79	713.2	801.12	935.27	1030.9	1111.4	1235	1280.1	1355.1	1392.8	1453.2	1447.7	1490.8	1518	1497.9	1558.7	1614	1722	1693.1	1699.9	1740.9	1738.5	1725.2	1677.4	1714.2	1773.7	1749.6	1764.3	1699.5	1758.7
14.639	15.663	3.7778	5.892	0	0	0	0	0	0	0	0	0	0	44.939	54.338	72.145	187.18	242.05	333.04	376.71	494.48	548.76	516.17	651.18	759.08	946.38	1047.1	1122.4	1248.3	1299.9	1299.8	1424.8	1527.6	1614.6	1763.7	1862.4	1759.6	1882.2	1823.4	2030.2	2037.8	1652.2	2097.9	1870.7	1867.2	1893.8	1950.1	2010.2	2120.2
0	0	0	14.086	0	0	21.116	96.609	217.8	378.07	550.67	807.74	1104.1	1484.7	1850.8	2210.3	2552.8	2825.9	3133.3	3582.1	3886.3	4364.9	4535.1	4819.8	4992.3	5226.2	5543.7	5833.7	5820.2	6217.3	6675	6662.6	6851.8	7053.9	6978.8	7046.2	7002.1	7137.3	7158.2	7225	7414.8	7603.7	7378.7	7354.8	7545.6	7281.5	7266.9	7697.8	7491.1	7431.3
0	0	0	8.4758	12.095	18.816	14.283	21.795	23.156	62.002	82.443	142.93	209.73	281.08	394.9	490.6	557.82	644.74	707.19	797.52	848.32	940.23	1040.8	1123.8	1096.6	1242.4	1292.5	1349.6	1375.1	1399.5	1606.1	1561.3	1746.5	1698.6	1615.8	1694.2	1706.8	1757	1701	1734.8	1702.4	1688.6	1680.4	1701.1	1741.6	1763.2	1741.9	1757.4	1789.4	1725.3
0	0	10.173	21.057	23.067	21.954	42.832	32.888	4.7019	16.092	0	21.359	44.122	42.548	154.1	212	317.49	417.36	585.88	725.45	845.31	1010.5	1123	1306.7	1462.3	1536.4	1684.8	1814.3	1931.1	2016.6	2069.7	2063.7	2381.9	2457.6	2327	2257.9	2394.8	2485.3	2572.6	2622.6	2739.7	2838.3	2744.8	2823.8	2791	2932.6	2858.8	2924.2	3047.1	3072.8
0	27.932	9.94	9.2003	11.465	0	0	0	18.313	22.703	74.064	120.4	148.07	200.38	267.06	327.14	372.7	487.11	649.45	711.06	831.75	982.39	1069.4	1257.5	1412.2	1562.2	1652.8	1893.7	2143.2	2336.2	2487.2	2704.4	2740.5	3070.9	3109.3	3127.5	3204.3	3310.6	3352.9	3459	3526.6	3632.6	3603.6	3675.4	3702.1	3647.3	3750.9	3872	3776	3815.8
0	6.5868	0	6.5478	0	0	3.8957	9.3093	55.259	128.56	229.9	364.12	516	680.22	875.17	1057.5	1243.5	1400.8	1566.4	1730.3	1785.4	1969.1	2019.3	2136.8	2149.3	2243.2	2259.5	2271.8	2367.1	2393.8	2385.5	2441.6	2462.9	2439.6	2427.9	2437	2497.6	2520.9	2514	2496.1	2546.1	2493.1	2520.6	2483.5	2469.4	2475.4	2485.7	2547.1	2558.9	2528.9
0	3.596	0	7.7151	0	9.5024	0	0	0	29.931	51.591	77.317	99.221	90.839	145.93	189.48	210.73	220.95	210.93	220.4	250.57	234.92	260.01	268.65	297.57	352.73	329.43	357.91	375.25	216.44	203.44	208.39	184.8	223.45	180.18	180.31	162.87	150.49	177.69	177.9	271.26	347.49	320.31	303.16	306.69	290.72	307.7	311.72	273.95	296.15
0	10.974	1.5159	0.096665	3.8413	0.087796	0	34.365	94.743	191.13	343.63	546.14	751.83	952.32	1159.4	1403.2	1654.4	1872.5	2033.9	2368.1	2542.2	2822.1	2957.8	3193.2	3457.7	3592.5	3698.1	3993.6	4092	4080.6	4279.3	4537.1	4679	4802.7	5021	5050.8	5152.5	5274.7	5297.7	5400.7	5557.4	5410.5	5433.4	5544.3	5517	5495.3	5391.3	5471.2	5542.9	5504.9
0	0	8.1291	5.6621	9.658	6.7067	0.97635	31.46	62.478	72.793	91.473	127.4	152.09	104.97	141.11	184.81	223.42	267.95	311.68	377.18	415.09	481.62	502.7	651.67	764.38	867.65	985.16	1142.5	1302.5	1428	1554.7	1684.3	1846.5	2039.2	2191.6	2343.2	2515.6	2530.3	2685.5	2742.7	2922.6	2909.6	3094.3	3170.2	3381.1	3318.1	3341.9	3571.1	3614	3593.4
0	0	1.3247	10.032	8.5641	0	9.1337	22.544	82.352	183.96	352.87	550.61	840.84	1130.5	1511.5	1805.7	2229.1	2683.8	3070.3	3486.3	4032.6	4683.4	5049	5244.3	5368.8	5641.8	5934.6	6273.2	6344.1	6654.2	6998.5	7013	7319.8	7736.1	7782.7	7933.2	8042.5	8317	8350.1	8392.6	8542.8	8288.3	8276.1	8285	8212.7	8311.9	8248	8161.4	8199.8	8259.6
0	33.856	0	0	0	6.0329	0	1.4524	24.009	53.32	151.25	245.79	417.88	639.19	851.51	1057.9	1352.9	1647.3	1939.8	2182.8	2416.5	2627.4	2979.8	3237.7	3446.8	3725.7	3811.7	4068.4	4197.9	4492.4	4677	4786	4476.2	4427.5	4478.7	4373.3	4448.6	4488.4	4467.3	4705.3	4721.2	4802.8	4941	4884.7	4944.6	4886.5	4889.7	4784.5	4773.2	4833.4
0	0	4.2123	13.345	1.2778	18.842	3.1693	34.649	71.312	140.31	236.38	353.18	587.02	794.21	1089.2	1298.6	1626.7	1760.6	2154.5	2376.5	2603.9	2897.4	3092.5	3438.2	3596.9	3453	3838.3	3859	3954.1	4087.1	4034.3	4173.2	4378.5	4443.1	4465.9	4754.8	4619.3	4850	4829.5	4805.1	5131.5	5264.9	5243	5386.6	5440.3	5307.9	5432.3	5517.5	5424.9	5552.3
0	10.898	4.8856	0	7.041	1.0399	0	0	19.362	100.84	264.62	415.47	669.15	940.16	1277	1557.9	1905.8	2194.8	2669.3	2952.8	3324.5	3535.4	4064	4165.1	4627.6	4733.8	4963.7	5215.7	5388.5	5513.3	5779.1	6027.5	6081.7	6203.7	6323.6	6450.4	6512.5	6565.9	6891.4	6900.8	7133.7	7008.2	7201	7244.7	7290.8	7355.5	7325.1	7456.6	7367.4	7383
0	0	0	0	65.308	139.24	165.79	262.54	375.29	439.13	519.37	707.45	789.64	860.88	887.67	973.8	998.35	1085.1	1146.7	1203.5	1258.6	1293.4	1123	1192.1	1255.9	1160.3	1247.1	1315.5	1393.4	1415.7	1500.2	1561.9	1599.6	1715.3	1688.9	1696.9	1723.7	1752.5	1855.3	1857.2	1970.4	2001.3	2013	2028.5	1957.3	1985.6	2019.5	2026.2	2023.8	2043.4
0	0	0	3.2675	12.738	7.4595	14.807	49.135	94.332	153.96	219.72	307.82	405.65	515.38	581.78	701.08	834.48	933.86	1049.6	1135	1174	1290.6	1366.9	1499	1424.5	1433.8	1559.7	1613.4	1700	1677.5	1724.8	1864.3	1872.7	2040.6	2042.3	2140.6	2216	2267.6	2438.4	2456	2592.7	2528.4	2658.9	3113.1	3053	3092.5	3140.2	3103.6	3091	2974.8
0	0	0	6.2665	7.8786	41.813	39.956	73.274	96.265	144.45	191.22	302.64	456.17	599.14	778.64	924.06	1108.3	1307.8	1557.5	1765.1	1969.6	2202.3	2312.5	2562.1	2611.9	2645.7	2791.7	2913.9	2995.2	3091.6	3159.6	3264.3	3222.6	3362.4	3359.2	3376	3455.3	3568	3491.3	3484	3586.3	3598.7	3562.4	3572	3652.2	3519.7	3591.7	3518.4	3532.5	3479.4
0	0	0.11061	1.5068	8.5402	9.3369	16.826	0	0	23.442	4.3456	0	0	0	0	0	3.6446	0	2.6933	71.819	123.25	169.52	355.62	475.96	523.68	642.75	751.5	893.07	1004.9	835.64	1296.5	1478.4	1594.9	1720.2	1920.6	2078.9	2196.7	2255.8	2000.2	2271.8	2287.4	2335.3	2443.3	2569.6	2418.5	2526.9	2604.4	2634.9	2564.9	2618.7
0	2.0655	8.5131	11.237	1.1587	0	21.405	29.011	50.328	144.14	273.68	423.8	641.69	907.46	1247.8	1512.9	1925.6	2329.1	2782.5	2963	3432.4	3837	3522.7	4461.2	4810.7	5124.9	5340.7	5594.3	5710.2	5968.4	5878.3	5904.1	6213	6292.3	6529.3	6357	6709	6777.8	6596.7	6459.4	6866.1	6929.5	6963.7	6891	6860.7	6887	7037.3	6890.6	6904.7	6866.8
0	0	0	22.661	0	12.478	6.9022	41.763	40.89	34.201	45.829	35.253	58.692	48.367	109.03	185.06	238.37	359.35	441.43	550.05	605.08	741.75	882.54	929.63	1151.4	1371.2	1585.1	1780.9	1889.4	2069.7	2204.8	2363.3	2544.9	2712.8	2778.1	2883.7	3173.2	3102.4	3923.5	3376.4	3432.1	3513	3574.5	3626.8	3648.9	3655.8	3617.3	3671.6	3727.5	3715.5
0	0	0	107.63	0	275.42	369.85	433.5	994.32	1142	1466.3	1362.5	1614.1	1837.5	2069.6	2339	2616.5	2877.5	3051	3381.3	3531.9	3994.8	4278.1	4367.4	4885.5	4985.4	5269.8	5463.6	5574.6	5859.9	5487.5	5666.7	5685.5	5802.4	5869.4	6067.4	6488.6	6486.8	6630.8	6748	6786.4	6975.4	6900.5	7130	6959.1	6971.5	6803	6918.9	6891.8	6861.1
0	0	0	3.8602	7.0871	12.431	21.796	65.588	83.976	117.43	124.11	164.7	153.93	169.32	199.32	230.56	249.14	228.63	230.17	215.92	266.21	298.86	342.47	386.7	412.8	438.11	520.48	591.66	684.51	827.2	1000.1	1162.7	1312.1	1467.8	1619.7	1872.8	1962	2084.5	2280.4	2442.5	2569.4	2635	2742.1	2988.4	3021.3	3142.2	3205.1	3295.3	3333.6	3431.4
16.215	29.624	0	7.0146	4.4128	0	0	0	0	0	0	0	0	0	9.6069	31.431	92.842	185.12	389.09	470	561.26	591.08	729.37	886.38	1002.7	1086.1	1092.4	984.55	1032.1	1104.3	1176.7	1145.3	1018.2	1040.9	830.95	702.25	699.97	734.17	779.63	783.74	830.27	809.96	864.21	897.43	936.37	877.95	868.87	776.19	803.11	798.94
0	10.391	20.523	16.961	1.0412	0	5.6238	14.399	10.405	51.55	90.662	171.58	276.06	353	497.47	590.41	719.27	842.56	1007	1341.6	1485.7	1586.6	1721.4	1717.8	1835.2	1947.7	2012	2176.4	2120.9	2241.1	2266.7	2447.7	2451.2	2501.5	2545.1	2507.7	2591.7	2621.5	2121.8	2167.5	2707.5	2742.8	2831.7	2789.4	2763.4	2770.7	2783	2844.3	2902.8	2912.8
4.365	43.23	74.169	0	10.725	3.5544	0	50.447	147.03	351.81	506.12	870.44	1102.6	1390.7	1739.8	1896.4	2286.9	2334.4	2596.8	2753.8	2964.3	3235.7	2284.3	2303.3	3423	3457.3	3558.9	3627.5	3682.5	3624.1	3902	3799.3	3921.4	3953	4081.5	3983.4	4111.3	3838	4057.9	3991.3	3903.9	4022	4050	3890.9	4038.5	4042.7	4139.8	4079.3	3982.8	4069.8
1.3665	48.168	16.78	1.5702	0	0	0	0	0	0	0	0	0	0	0	0	0	0	0	0	32.75	71.705	152.84	167.76	259.33	319.66	437.84	516.21	574.79	705.85	709.27	825.75	834.7	923.65	934.45	962.67	1139.9	1130.3	1224.6	1316.5	1323.2	1432	1447.4	1670.2	1680.8	1595.5	1666.7	1750.1	1764.7	1873.5
0	0	0	5.4289	50.253	7.5074	0	8.4877	7.0782	0	0	0	0	0	0	0	0	23.731	0	18.449	52.598	116.92	192.44	196.01	235.35	270.81	382.11	438.51	487.18	633.12	571.74	609.68	581.04	626.28	707.34	794.25	814.45	771.19	796.34	798.75	818.69	836.72	768.93	840.5	867.97	869.2	873.87	907.15	876.96	866.14
0	15.221	12.652	5.4826	16.96	0	0	0	16.336	0	42.329	83.335	188.14	295.41	451.4	421.28	489.58	629.17	754.62	1069.9	1395	1750.1	2020.2	2136.7	2351.9	2423.5	2649.4	2824.1	3183.5	3530	3710.4	3397	3558.6	3694	3818.1	3815.9	4273	4399.9	4597.6	4937.3	4994	5061.2	4719.1	5179.2	4832.6	5180.7	5593.4	5464.4	5462	5444.4
0	0	0	0	6.0614	3.1776	25.876	3.2392	15.836	67.15	118.13	176.94	302.31	428.24	607	749.16	927.76	1121.2	1306.6	1491.8	1697.1	1935	2179.1	2418.9	2703.4	2875.1	3170.4	3482.5	3618.1	3895.1	4191.7	4114.7	3569.8	3779.1	3948.3	5147.8	5527.9	5566.3	5910.2	6039.1	6032	6243.3	6446.1	6530.8	6586.4	6691.5	6708.1	6656.2	6873.4	6875.7
0	0	7.328	1.637	7.7922	9.1319	6.0319	20.722	27.739	37.136	21.007	23.941	28.786	0	0	4.9759	2.9788	3.4049	17.245	22.175	24.47	36.799	47.57	65.222	59.101	78.843	106.51	140.64	159.63	205.06	236.55	291.07	330.01	417.34	523.97	604.88	715.55	798.97	948.51	968.08	1021.8	1112.8	1236.8	1370	1511.3	1626.3	1722.6	1803	1797.2	1927.2
0	0	32.62	37.995	70.084	13.222	0	27.312	73.731	250.95	437.53	692.51	986.99	1207.9	1553.2	1967.3	2236.5	2652.5	2954.6	3218.3	3607.9	3964.1	3990.9	4418.5	4511.5	4776.6	5088	5142.9	5282.8	5275.2	5420.8	5851.9	6005.7	6074.2	6167.5	6244.2	6255.9	6404.1	6662.8	6598.6	6728.3	6751.7	6587.5	6632.9	6594.5	6741.5	6715.4	6700.3	6730.2	6600.5
0	0	25.436	22.589	53.012	43.421	34.785	34.13	34.521	0	0	75.287	10.352	197.87	357.87	547.07	731.99	874.66	1088.7	1385.3	1565.4	1879.2	2116.3	2351.8	2645.2	2874.6	3125.5	3235.9	3462.2	3886.6	3939	4258.2	4505.7	4758.1	4805.7	5008	5287.6	5540.4	5808.5	5835.6	5992.7	5829	6221.6	6106.4	6271.8	6366.7	6288	6355.5	6118.9	6185.5
2.1204	5.2162	10.694	0	0	0	0	0	0	0.37604	0	0.01133	3.0118	9.9935	41.108	93	136.79	226.8	350.35	469.24	608.25	702.59	870.14	989.82	1161.5	1274.4	1426.8	1567.1	1717.1	1849.2	1928.9	2146.3	2176.9	2411.6	2480.3	2616.5	2646.4	2703.5	2872.5	3209.3	3237.7	3376.1	3329.6	3440.9	3422.6	3567.1	3430.2	3549.2	3574.1	3562
0	0	0	2.3273	8.5596	10.251	15.152	27.841	28.383	32.892	52.053	70.711	119.64	161.59	226.49	315.21	384.62	466.93	593.01	752.28	946.97	1044.4	1145.3	1241.5	1342.3	1426.7	1490	1560.4	1592.6	1710.7	1813.9	1930.6	2028.5	2114.2	2192.6	2276.1	2435.3	2495.4	2565.1	2623.1	2687	2744.9	2762.4	2756.2	2806.6	2917.7	2961	2975.3	2991.8	3078.7
0	2.267	3.5082	0	3.6986	1.0778	0.69922	14.272	18.181	13.763	29.702	49.98	83.627	124.68	175.77	247.56	324.28	384.33	463.48	574.76	667.41	788.87	878.27	993.45	1118	1201.7	1308.1	1409.7	1549.6	1670.1	1776.1	1838.6	1954	2092	2093.5	2151.7	2255.6	2350.3	2357.7	2322.4	2340.7	2351.9	2403.4	2396	2457	2462	2485.7	2523.9	2448	2549
0	0	0	0	37.154	90.187	197.98	102.6	149.88	231.79	447.46	640.21	1078.7	1284.3	1577.9	2092.9	2514.1	2769.4	3090.8	3364.4	3700.1	4111	4303.2	4389.8	4595.9	4724	4999.6	4916	5015.6	5318	5273.5	5588.2	5677.5	5804.5	5749.8	5707.2	5790.5	5814.4	6121.8	6048.3	6229.6	6257.7	6196	6089.1	6127.3	5989.9	5979.8	5916.6	5806.7	5631.3
4.665	37.303	8.7312	0	0	9.7893	0	0	0	0	0	0	0	0	0	0	21.504	37.145	62.228	84.586	141.46	211.79	305.63	389.94	504.19	682.01	895.8	1075	1181	1380.2	1609.1	1936.3	2021.6	2252	2440.1	2589.2	2751.4	2764.6	3084.4	3209.6	3194.8	3190.5	3371.6	3320.3	3378.7	3346.1	3323.3	3360.7	3456.8	3447.4
0	0	0.038484	2.7633	4.2497	0	1.4595	5.1997	3.8885	0	10.974	10.054	18.144	23.305	47.107	57.605	66.961	95.212	95.987	144.37	141.18	171.76	189.24	214.2	242.36	279.78	295.54	333.53	384.77	459.04	515.73	598.03	642.15	754.9	842.63	987.14	1085	1174	1328.5	1431.2	1515	1605.9	1716.3	1817.2	2374.6	1899.6	2070.1	2210.4	2276.2	2281.7
2.4425	2.8851	0	0	0	0	11.192	57.663	112.25	201.21	282.76	441.86	586.33	737.76	944.96	1100.7	1324	1483.2	1675.2	1765.9	2040.6	2152.9	2272.3	2438.5	2506	2556.6	2682.9	2745.4	2872.2	3060.5	3206.2	3309.7	3540.8	3654.8	3752.5	3919	3978.3	4223.5	4368.6	4554.7	4534.2	4706	4894.4	4892.7	4901.2	5109.7	5133.3	5171.4	5085.7	5388.3
0	25.205	0.72412	0.83213	0	5.3657	0	27.254	68.866	162.22	289.37	463.8	639.35	777.82	967.96	1124.2	1326	1485.9	1664.5	1883.9	2020.7	2190.9	2471.4	2638.6	2807.7	2944.2	3012.9	3125.8	3231.9	3358	3533	3586	3729.2	3856.7	3937.1	3990.7	4101.4	4325.7	4280.6	4349.1	4423.7	4561.4	4626.8	4577.5	4632.8	4600.5	4658.8	4738.8	4730	4685.6
0	0	0	20.117	20.275	30.037	31.461	38.251	77.441	106.45	185.11	323.36	485.09	633.56	827.28	985.25	1176.1	1431.2	1645.3	1798.3	2121	2284.6	2206.7	2409.7	2547.9	2758	2904.9	3079	3137.4	3264.9	3474	3575.2	3844.3	3882.2	3961.3	4123	4211.4	4336	4490.8	4544.4	4521.7	4447.4	4652.7	4451.8	4617.1	4544.8	4586.9	4185.5	4172.3	4218.1
0	0	0	1.7165	13.059	16.98	8.4889	3.0206	5.643	19.183	19.428	14.296	12.077	4.6362	4.6274	17.058	23.834	16.305	43.93	61.196	51.928	70.489	74.015	91.623	101.65	104.32	110.39	124.04	139.42	182.3	210.01	246.76	294.78	356.16	430.96	465.76	526.96	582.65	648.59	696.68	764.86	785.64	875.26	936.51	949.59	969.39	985.39	999.6	1073.3	1086.2
0	4.547	12.686	12.805	16.116	0	0	0.76947	16.858	68.251	115.14	186.66	281.54	396.14	554.74	666.87	787.68	1050.3	1265.5	1559.4	1721.2	2035	2401.8	2780.5	2948.2	3207.9	3277.9	3736.1	3843.6	4184.5	4070.3	4291.3	4400.2	4611	4888.8	4640.7	4959.3	5286.9	5355.9	5517.1	5372.4	5609.1	5090.6	4800.1	5123.8	5106.9	5155.7	4889.9	4796.6	4808.4
13.371	31.587	14.126	12.351	0	0	0	0	0	0	0	29.527	108.49	212.74	326.39	470.72	616.03	749.83	950.59	1108.9	1233.9	1403.3	1521.3	1736.7	1766.7	1956	2150.6	2081.3	2317.3	2498.7	2662.7	2772	2923.8	2918.6	2971.2	3234.2	3167	3236	3300.6	3386.9	3333.8	3310.5	3409.6	3396.8	3377	3272.5	3302.3	3405.2	3362.9	3348.4
0	28.48	0	12.654	0	33.974	0	8.4157	1.0078	105.6	225.72	388.07	588.67	848.52	1092.1	1366.9	1882.4	2094	2391.6	2642.9	2993.6	3396.2	3563.4	3806.1	4085.3	4441.9	4623.9	4900.9	5101.3	5422.6	5513.6	5717.8	5902.4	6146.2	6304.7	6233.2	6354.5	6496.8	6779.4	6943.1	6855.3	6830.4	6956.9	7116.6	7235.8	7138.9	7416.7	7413.4	7482.5	7425.8
0	0	0	25.875	11.232	7.6985	28.644	23.738	94.169	157.43	305.85	454.72	573.75	745.41	873.87	1123.5	1322.4	1593.6	1686	1861.1	1946.1	2167	2277.6	2404.3	2496.6	2589.1	2567.2	2735.3	2731.9	2807.4	2869.5	2826.4	2978.3	3114	3343.4	3387.7	3487.8	3416.4	3596.2	3637.7	3540.9	3586.6	3547.8	3504.2	3417.7	3364.7	3304.4	3259.3	3151.5	3183.2
0	0	0	5.8902	24.66	42.193	54.341	62.434	103.99	166.45	275.87	347.53	513.88	650	802.62	935.87	1051.4	1249.5	1293.2	1388.2	1512.9	1577	1693.2	1774.7	1761.3	1826.5	1927.1	1874.3	1928.5	1974.6	1955.5	1982.7	1911.4	1893	2012.2	2066.2	1946.5	2107	2082.4	2094.6	2000.6	2215.1	2186.6	2201.3	1991.9	1988.6	2071.1	1986.2	1999	1991.2
0	0	0	13.301	18.252	2.9874	0	0	0	0	0	0	0	15.888	43.47	46.131	72.911	98.861	205.24	285.88	393.9	522.24	636.97	754.48	912.7	1058.3	1150.1	1289.4	1416.4	1571.1	1674.9	1859.4	1991.7	2135.7	2329.7	2450.6	2640.2	2775.6	2987.8	3095.4	3167.8	3261.7	3279.8	3388.2	3438	3655.4	3569.6	3739.1	3751.9	3861.9
0	16.566	26.33	31.448	43.705	3.4824	0	1.4752	0	0	0	0	0	0	0	0	0	36.015	28.912	37.005	74.859	148.48	191.2	223.36	61.205	95.886	146.54	198.51	242.63	338.02	383.11	448.54	459.75	530.17	601.9	697.45	722.67	716.76	784.34	808.87	804.34	857.24	814.05	870.23	881.46	912.64	948.64	899.03	903.24	876.02
0	39.505	10.841	21.11	0	0	0	7.3075	76.043	172.48	370.55	639.39	940.14	1268.3	1572.7	1928.1	2359.2	2706.6	3147.5	3475	4029.3	4404.9	4791.5	4979.7	5109.7	5596.3	5943.1	6173.2	6471.9	6777	7127.9	7235.4	7186.7	7441	7830.6	8155.9	8097.6	8403.6	8518.6	8932.3	8912.6	9200.6	9318.4	9022.9	9318.7	9684.5	9955.1	9690.6	10133	10261
10.182	9.1236	0	9.0457	0	0	0	0	1.7828	37.325	86.861	195.79	296.09	445.23	682.94	951.54	1140.2	1417.6	1636	1984	2212.1	2432.6	2616	2890.3	3215.5	3303.7	3639.9	3896.9	3967.9	4150.5	4217.2	4528.4	4642.5	4854	4852.1	4929.9	5008.8	5088.9	5172.2	5312.5	5273	5351.1	5467.3	5482.8	5417	5510.6	5387.3	5524.6	5739.8	5620.9
0	7.8633	12.621	0	0	0	0	0	8.1089	19.89	35.778	88.774	127.38	244.85	366.45	492.88	667.67	1108.4	1395.3	1394.1	2011.9	1819.7	2086.7	2801.5	2982.6	3216.7	3685	3849.4	3167.9	3502.3	3621.1	3784	3748.1	4195.5	4114.7	4391.1	4299.3	4558.8	4739.9	4683.3	4670.1	4347.9	4430.6	4750.4	4480.6	4576	4591.2	4689.6	4562.9	4768.1
0	0	0	8.6966	4.3175	6.5397	14.106	35.268	60.308	116.98	184.77	268.22	341.82	421.5	480.58	554.25	619.46	640.53	705.29	745.52	768.64	823.83	821.11	877.47	898.08	908.94	966.26	1039.2	1030.1	1080.7	1088.4	1149.7	1195.6	1252	1272.5	1296.7	1287.5	1282.6	1379.4	1312.4	1366.3	1332.3	1341.7	1343.5	1335.1	1372.2	1390.2	1435.6	1435.6	1421
0	0	67.288	94.28	116.96	87.648	9.9259	0	110.66	0	0	31.164	239.8	226.93	433.21	495.87	734.74	767.11	1004.8	1243.9	1331	1430.9	1683.4	1874.3	2023.3	2105.2	2200.2	2305.3	2529.1	2497.1	2646.5	2717	2972.9	2969.6	2947	2825.7	2968.2	2895.2	2840.9	2907.5	2919.7	2889.7	2786.9	2781.3	2810.3	2839.6	2642.8	2657.7	2634.9	2725.3
12.572	17.252	12.441	14.378	0	0	0	0	0	0	0	0	0	3.7217	97.805	112.1	167.33	229.02	290.21	342.59	444.29	473.04	555.03	621.25	681.58	725.99	847.52	871.61	879.98	993.23	994.81	1088.6	1196.3	1288.1	1341.2	1394.6	1519.4	1576.4	1679.4	1724.8	1670.6	1749.4	1872	1813.6	1745.8	1812.1	1841	1877.2	1948.2	2001.8
0	2.9007	15.21	3.6842	4.8193	0	0	0	7.7055	31.631	62.261	128.37	214.71	343.62	464.52	609.55	738.27	908.35	1078.9	1188	1289.5	1431.8	1610.6	1652.7	1761.4	1827.7	1902.9	2161.3	2213.7	2279.9	2281.2	2400.3	2456.6	2284.5	2333	2449.9	2469.6	2506.8	2559.6	2627.6	2588.5	2604.1	2630.3	2610	2671.3	2640.5	2540.5	2535.5	2562	2590.6
0	16.175	0	14.32	0	0	5.9341	0	0	42.698	68.813	115.83	161.48	224.34	305.77	383.03	477.42	599.01	654.57	770.13	872.42	985.6	1107.2	1165.4	1017.5	1077.9	1150	1328.1	1291.4	1423.8	1405.5	1455	1598.2	1629.4	1662.1	1727.9	1792.7	1770.7	1876.9	1905.6	1967.4	1983.9	2011.9	2014.3	1928.7	1962.6	1954.8	1991.7	2099.5	2183.2
0	0	0	1.1739	5.2733	5.6339	6.6851	5.2094	6.5725	15.867	42.288	85.845	145.2	226.73	350.51	436.21	563.25	720.69	851.12	997.26	1152.3	1317.3	1440.2	1559.6	1482.1	1525.9	1586.2	1644	1685.8	1758.9	1773.3	1818.2	1896.8	1910.4	1895.4	2023.2	1985.8	1973.6	2047.3	2028.7	2056.2	2075	2059.5	2097.3	2087.8	2097.1	2089.2	2075.1	2081.9	2077.9
0	8.0877	15.709	10.83	3.4825	0	0	0	11.527	44.18	101.11	168.82	297.24	422.25	550.87	698.15	844.96	962.2	1084.8	1218.8	1343	1381.8	1461	1531.9	1617.3	1673.2	1770.2	1842.2	1946.4	1986.2	2172.6	2256.4	2347.8	2602.4	2774	2985.1	3217.7	3366.8	3567.3	3841.6	4030.8	4231.4	4459.3	4542	4601.6	4897.4	5009	5091.1	5007.5	5048.5
0	0	0	0	9.1893	2.9744	17.479	11.802	51.407	94.929	189.4	312.26	459.24	678.02	944.34	1175.2	1392.6	1605.3	1807.4	2065.8	2198.5	2361.8	2684.4	2866.4	3147.1	3398.6	3672.5	3891.1	4057.1	4136.1	4154.5	4405	4667.9	5007.2	5186.9	4778.1	5780.9	5714.7	5592.3	5579.1	5572.4	5724.1	5773.5	5777.6	5878	5946.9	6001.6	5924.6	6242.2	6159.2
0	35.551	70.015	0	0	0	0	52.165	58.482	56.703	50.077	63.482	84.863	145.39	151.43	187.46	222.32	258.67	266.11	291.48	317.28	328.94	342.5	343.91	365.93	384.33	399.68	456.97	430.62	507.49	502.16	501.69	502.15	502.89	501.62	500.23	509.16	513.48	486.75	502.63	567.39	582.97	560.51	546.32	534.39	522.12	544.79	522.11	501.94	536.14
0	0	4.372	4.1061	2.7217	0	21.829	70.41	73.863	108.96	132.9	184.8	323.6	366.99	466.75	582.94	703.79	770.11	876.86	1062.5	1125.4	1243.7	1229.8	1314.7	1326.6	1436.9	1556.2	1588.3	1546.2	1630.1	1599	1642.6	1797.9	1861.8	2031.7	2071.8	2152.5	2147.2	2202.4	2178.1	2241.2	2284.8	2268.3	2331.9	2380.9	2300.3	2514.2	2471.4	2245.6	2275.6
0	0	1.1915	0.88326	2.2293	14.821	6.9658	18.207	40.124	67.2	115.35	176.51	254.6	361.02	518.91	687.3	845.12	1049	1229.6	1371.9	1590.7	1770.9	1912.8	2102	2270.4	2413.4	2535.7	2825.5	2883.4	3053.3	3206.8	3216.8	3128.1	3164.7	3307.4	3390.4	3340.3	3441.1	3454.7	3496.2	3586	3569.1	3670.5	3615	3691.5	3686.7	3517.9	3497.1	3497	3640.1
0	0	0	4.8813	13.829	0	8.9561	21.87	67.626	154.32	258.62	382.15	546.19	696.67	891.09	1045.3	1273.6	1454.7	1692.5	1862.7	2019.2	2248.1	2383.8	2535.1	2608.3	2829.6	2987.7	3026	3175.9	3234.5	3366	3530.8	3581.5	3836	3838.8	3873.3	4027.7	4161.5	4318.3	4415.3	4593.7	4766.8	4814.6	4570.5	4584.6	4701.9	4791.6	4746.3	4816.7	4925.5
0	0	0	5.6732	9.5624	9.2864	20.39	16.107	0	2.9071	13.359	7.3726	40.7	52.252	76.873	109.75	164.52	217.18	286.64	367.76	422.37	498.09	575.42	671.07	814.15	925.21	1064.1	1223.3	1368	1529.5	1700.7	1802.4	1939.3	2095.3	2184.4	2239.7	2437.3	2496.3	2608	2659.2	2701.2	2782.4	2838.8	2963.7	3024.9	3011.5	3035	3092	3088.5	3077.7
0	0	5.4967	0	0.09578	9.572	0	8.1719	19.34	51.288	94.905	178.67	274.64	370.21	509.7	702.45	887.35	1085.5	1349.5	1579.9	1833.6	2052.1	2357	2659.1	2900.7	3179.9	3451.8	3776.7	3869.1	4179.5	4335.3	4681.3	4988.2	5311.2	5685.4	5934.3	6108	6213.9	6420.3	6631.7	6578.6	6713	6686.3	6901.6	6764.2	6859.6	6847.8	6870.8	6833.5	6723.3
0	3.3296	0.58653	7.0638	9.7245	0	1.9746	1.6221	22.958	76.367	167.45	304.93	470.34	640.77	872.46	1106.7	1333	1536	1739.4	1899.6	2117.3	2118.6	2290.9	2549.3	2635.8	2822.3	2969.4	3349.4	3374.2	3475.8	3516.1	3649.8	3719.2	3790.6	3807.8	3967	4020.7	4062.5	4077.3	4077.8	4089.2	4186.1	4278.7	4138.9	4125.7	4114.1	4165.4	4208.8	4177.6	4150.9
0	0	0	8.274	10.691	0	134.39	146.42	155.17	100.25	155.35	181.43	199.38	198.81	170.24	330.23	338.8	460.86	484.49	573.59	667.96	780.55	845.26	872.98	879.7	875.9	848.66	915.39	984	1055	1166.3	1180.6	1196.4	1257.3	1374.9	1291.2	1340.6	1284	1397.6	1374.8	1416.1	1455.5	1456	1439.6	1407	1384.8	1518.7	1489	1526	1555.5
0	0	0	8.5036	8.5937	0	33.282	11.893	62.04	132.06	221.33	356.95	480.2	611.26	835.34	1083.6	1366.5	1679.7	1947.8	2343.3	2548.1	2816.4	3092.5	3259.3	3444.4	3797.3	4067.8	4391.2	4447.7	4598.1	4782	4727.2	4959.4	5060.5	5246.5	5078.9	5221.3	5292.3	5442.8	5464.2	5625.1	5640.5	5652.7	5527.3	5588.9	5551.6	5627.5	5581.6	5682.7	5601.8
0	1.9984	7.4675	0.8575	2.7625	0	0	6.932	32.998	72.936	108.95	169.93	210.1	267.47	371.28	532.17	664.37	796.65	1007.9	1255.4	1401.4	1605.8	1815.2	1959	2149.8	2361.6	2573.6	2545.8	2674.8	3113.5	3116.2	3097.9	3246	3365.3	3395.5	3454.1	3569.7	3762.1	3790.7	3797.5	3997.7	4135	4025.9	4030.6	4308.1	4281.7	4615	4673.3	4660.2	4703.6
0	13.246	0	18.772	0	2.6585	0	0	0	0	0	0	0	13.685	53.698	104.26	178.17	213.41	312.8	357.87	438.58	545.46	563	706.65	836.73	883.42	1009.6	1108.5	1240.4	1346.1	1404.6	1469.3	1585.6	1662.4	1739	1766.3	1911.1	1823.4	1931.1	2070.2	2067.6	2175.6	2123.6	2164.6	2112	2114.7	2143.6	2174.7	2206.4	2022.9
0	0	0	37.119	1.387	16.727	31.263	16.022	73.48	152.09	323.97	489.04	700.33	948.77	1245.6	1602.6	1959.8	2231.4	2596.8	3008.2	3404.8	3682.2	4010.5	4286	4576	4761.1	4844.5	5195.7	5337.3	5682.2	6052.3	6312.1	6454.4	6536.4	6775	6719.5	6969.2	6987.9	7059.5	7189.2	7463.5	7501.3	7548.8	7553	7830.4	7724.7	7653	7719.9	7498.5	7508.1
0	0	5.2783	11.581	0	2.466	8.6536	4.4995	20.929	76.82	134.47	234.4	316.33	372.52	492.16	560.56	702.83	749.97	827.66	973.22	1025.8	1044	1169.8	1250.6	1291.7	1327.3	1360	1452.9	1526.8	1589.3	1617.1	1612.4	1730.2	1623.5	1671.3	1632.5	1616.7	1639.4	1664.6	1667.6	1651.6	1717.4	1568.6	1748.8	1669.5	1716.3	1673.8	1706.2	1719.4	1738.1
34.799	34.369	13.23	2.7064	0	0	0	0	0	0	6.1432	98.753	115.35	209.47	364.08	553.95	739.62	962.68	1240.4	1503.2	1731.4	1950.5	2430.8	2601.7	2997	3341.7	3626.1	4009.1	4043.5	4071.4	4471.6	4562.5	5037.2	5268.9	5408.7	5718.3	5903.3	5873.3	6000.5	6146.8	6073.4	6483	6482.3	6859.8	6689.4	6765.7	6831.4	7183.1	7186.1	7433.8
0	0	12.194	0	5.073	4.5333	5.1344	0	4.4085	1.1093	0	0	0	0	0	0	5.281	14.893	41.476	66.331	77.537	106.86	128.21	160.27	207.17	274.19	293.66	367.55	434.68	464.81	547.18	578.63	648.59	744.98	736.38	799.56	833.02	883.54	931.68	953.55	1003	1004.9	1058.5	1086.8	1111.2	1110.3	1114.7	1115.2	1165.4	1155.5
0	0	3.6132	9.3632	14.456	10.593	7.3162	6.7602	19.004	36.914	90.592	136.31	160.15	247.76	312.86	480.91	609.44	724.39	882.71	1005.2	1183	1177.5	1254.7	1430.7	1353.9	1563.6	1628.9	1679.1	1741.3	1772.8	1843.2	1881.8	1919	2036.5	2055.1	2037.5	2043.7	2125.4	2105.3	2072.3	2156.5	2172.3	2103.8	2079	2099.7	2121.5	2251.3	2083.9	2217.3	2198.2
0	0	0	26.849	8.0742	40.512	19.041	69.262	54.856	98.07	147.99	287.14	369.4	531.84	657.45	741.94	916.04	1141.4	1297.6	1599.3	1764.7	1938.6	2075.1	2237.7	2507.1	2654.7	2586.2	2710.4	2865.4	2993.8	3133.6	3078.7	3307.3	3209.4	3393.6	3335.5	3273.2	3324.4	3321	3129	3003.8	3075.4	2947.5	2927.6	3027.5	2991.7	3000.4	3093.5	3170	3185.6
0	0	0	13.014	14.998	0	6.1399	20.541	39.209	39.511	41.697	44.682	60.302	60.912	94.778	122.51	194.3	644.39	724.64	817.76	941.72	1102.8	1216.7	1364	1526.4	1708.7	1871.1	2098.3	2158.6	2305.3	2410.8	2577.6	2690.9	2970	3033.2	3290.7	3408	3625.7	3749.1	3838.8	4060	4130.3	4260.4	4356.7	4561	4583	4609.3	4611.4	4736.2	4727.1
0	0	3.7844	8.7016	0.75439	0	14.941	18.258	0	0	0	0	27.54	68.047	89.04	209.45	305.14	442.2	507.84	558.34	632.17	749.48	871.6	953.58	1106.9	1176.9	1242.7	1311.9	1434.9	1518.9	1605	1629	1729.1	1782.7	1882.9	1817.4	1716.1	1724	1750.5	1753.2	1862.2	1883.7	1901.7	1882.5	1919.2	1917	1921.6	1978.5	1986.4	1991.9
0	0	0	10.377	4.4226	10.294	1.4112	0	0	0	16.599	40.02	54.535	87.818	111.05	157.72	197.22	214.47	263.97	289.41	348.26	374.29	412.83	477.05	531.31	538.91	605.22	676.5	742.93	811.63	874.65	934.93	1019.5	1071.6	1112.7	1187.3	1243.6	1309	1347.7	1428.8	1460	1509.5	1539.7	1621.4	1594.4	1699.9	1601.5	1595.5	1676	1655.5
5.161	0	26.133	13.643	11.241	0	0	0	0	0	0	0	0	0	22.866	47.402	92.002	113.29	86.645	161.3	188.1	231.42	259.28	257.53	266.89	296.76	341.25	370.84	377.74	420.75	450.74	501.23	557.66	594.14	634.03	656.76	709.74	757.4	736.13	771.45	741.87	774.49	745.31	721.66	784.47	716.44	716.35	702.54	798.22	745.38
14.562	12.103	0	5.5653	0	0	0	0	0	36.436	84.378	158.49	262.38	431.93	574.59	793.46	943.84	1165.3	1400	1548.9	1782.7	1963.3	2118.7	2306	2441.5	2565.5	2799	2874.5	3140.9	3168.9	3287.7	3359.3	3502.3	3535.9	3758.2	3795	3767.2	3967.8	3859.1	3959.2	3991	4048.2	4058.9	4094.7	4241.8	4231.7	4177.8	4261.5	4209.4	3908.7
0	0	0	23.2	17.963	47.789	42.312	82.163	111.03	174.43	236.32	347.38	479.98	684.81	1046.9	1355.5	1714.3	2194.8	2633.1	3038.5	3745.9	4055.7	4682.3	5152.3	5612.7	6126.1	6768.6	7095.6	7566.1	8258.1	8482.7	9097	9604.1	10145	10462	10976	10921	11028	11175	11610	11814	12587	12443	12840	12596	12665	12975	12917	13023	13104
0	0	0	32.447	168.72	287.05	417.41	526.75	688.95	654.7	773.44	760.85	819.16	842.82	903.59	949.28	1012.5	1103.9	1270.6	1415.6	1575	1744.4	1984.5	2324.5	2402.3	2646.9	2739.7	2796.4	3006.5	3381.9	3540.4	3551.9	3486.4	3950.7	4026.2	4048.3	4409.9	4241.6	4640	4595.5	4837.4	4869.9	4769.5	5071.6	5114	5273.2	5202.6	5243.2	5261.2	5310
4.0828	1.9999	0	6.0186	0	0.70182	0	0	0	0	3.5515	12.688	19.62	22.909	63.205	44.272	60.459	72.631	68.759	114.06	132.39	148.23	131.08	159.73	154.41	246.4	251.54	281.8	267.47	322.51	328.91	379.58	442.67	502.12	589.05	657.77	712.77	808.31	905.3	1007	1067	1115.6	1207	1384.8	1438.8	1496.8	1571.6	1651.1	1725	1789.2
0	0	44.596	35.734	0	30.555	0	0	0	0	0	0	0	0	0	20.883	340.71	403.72	625.56	865.01	1295.1	1501.2	1759.7	2010.5	2277.2	2604.4	2909	3086.7	3451.7	3608.7	3907.8	4221	4373.2	4605.3	4828.8	4848.3	5011	5100.4	5285.6	5284.5	5279.5	5616.6	5592.7	5568.5	5770.9	5696	5595.9	5707.7	5888.7	5833
0	19.649	2.7759	14.967	14.42	4.3947	10.391	49.045	111.77	159.39	251.28	334.03	503.6	598.8	765.66	912.31	1063.8	1221.5	1332.9	1509.1	1738.8	1911.6	1935.2	1986.7	2096.8	2216.8	2213.1	2322	2296.6	2405.2	2446.8	2411.3	2414.4	2234.3	2290.6	2418.8	2371.4	2345.6	2229.5	2224	2219.8	2144.9	2177.8	2136.8	2136.4	2099.7	2186.6	2083.9	2109.1	2138.7
0	1.7157	0	4.28	1.8697	4.868	5.5285	6.884	14.06	9.0256	14.65	7.3168	9.0211	3.8478	7.459	5.8547	6.587	18.005	16.65	17.421	21.559	44.112	65.281	98.731	131.37	156.93	202.02	256.72	295.58	331.55	332.23	379.29	397.95	413.89	444.62	450.62	492.92	509.08	528.96	526.86	542.42	561.31	606.2	598.45	612.89	608.86	608.69	628.66	646.87	654.88
0	0	0	2.8739	8.6093	9.2634	16.815	29.49	26.84	54.86	63.042	116.29	144	183.72	248.99	340.7	458.48	496.82	611.94	700.25	814.13	931.04	1027.4	1098	1203.8	1276.8	1361.9	1421.2	1462.8	1568.9	1624.5	1673.1	1725.9	1786.4	1763.1	1907.8	1875.7	1966	2039.6	2048.5	2064.4	2109.7	2119.7	2188.2	2194	2182.1	2202.3	2180.5	2266.7	2391.4
0	0	0	4.1256	0	9.6591	9.5183	22.67	39.155	97.411	157.85	272.53	355.66	488.61	614.11	734.39	895.35	1013.1	1151.1	1276.7	1409.7	1518.9	1613.8	1757.4	1751.5	1816.8	1905.2	1948	1993.6	2091.3	2164.4	2119.6	2242.1	2271.6	1844.6	2031.1	2187.1	2256	2048.1	2553.9	2632.3	2467.7	2708.7	2686	2721.5	2736.2	2714.4	2674.4	2701.8	2784.7
0	0	0	29.537	5.0073	22.381	8.5019	42.673	0	41.61	41.278	76.203	83.364	153.42	201.51	270.6	318.81	357.93	425.22	402.7	499.54	571.76	586.07	646.77	658.55	708.42	806.3	850.39	878.04	892.1	883.97	885.5	860.9	929.62	897.68	985.25	921.57	1040.3	1033	1043.5	1081.8	1011.5	1047.4	1058.8	1088.1	1054	1002.1	996.11	1043.7	963.57
4.8726	23.64	23.408	10.072	4.6338	0	0	0	0	0	4.2322	71.554	186.39	381.61	618.98	930.41	1357.7	1752.5	2218.6	2840.6	3283.9	3755.7	4236.5	4813.3	5512.6	5685.2	6375.6	7359.8	7600.9	8089.3	8581.9	9152.4	9781.3	10405	10771	11246	11956	12098	12373	12857	13101	13350	13695	13942	13955	14350	14265	14367	13910	14038
0	0	0	8.436	10.488	16.459	49.478	80.975	159.14	249.87	330.98	421.05	541.98	690.68	794.93	898.43	949.8	1051	1185	1266.5	1294.2	1368.1	1350.9	1317.5	1337.9	1380	1398.3	1436.9	1466.8	1435.7	1447.1	1479.9	1454.3	1467.1	1443.8	1478.9	1505.4	1503.8	1464.3	1461.3	1521.1	1468.4	1434.6	1419.1	1473.4	1430.5	1406.8	1461.1	1436.1	1422.1
0	0	0	74.443	220.16	324.78	510.49	632.67	685.61	760.93	827.3	972.92	1015.9	1130	1201.4	1176	1273.1	1294.1	1510.1	1527.7	1648.1	1626	1679.1	1763.8	1917.4	1930	1979.1	2082.7	2122.5	2186.4	2245.4	2331.5	2526.1	2534.8	2530.4	2661	2751.1	2758.3	2702	2716.4	2819.7	2823.1	2850.8	2961.7	2904.6	2873.9	2942.2	2954.9	3103.4	2971.5
0	0	0	1.7299	0	8.2098	22.357	69.645	149.17	171.72	183.35	245.72	239.1	292.34	329.57	398.34	427.78	494.18	565.12	613.66	686.7	714.92	758.06	777.31	846.58	879.65	871.78	904.86	943.78	937.24	994.78	994.77	993.68	1040.1	1046.8	1055.8	1058.3	1091.8	1096.3	1124.2	1187.3	1192.9	1173.6	1155.9	1184.4	1170.1	1184.4	1156.1	1170.5	1190.7
0	0	0	4.5562	1.7558	8.9735	5.3627	0	0	0	0	0	0	0	25.424	86.084	157.42	284.94	461.45	577.78	749.25	955.57	1078.1	1259.3	1443.4	1532	1751	1869.8	2094	2227	2390.9	2516.1	2782.7	2847.8	2940.5	3225.1	3366.7	3488.7	3611.2	3702.8	3977.9	3914.5	4063.3	4159.1	4188.8	4221.9	4300.6	4377.2	4272.7	4272.3
0	16.958	16.705	12.127	0	0	11.42	30.434	91.687	180.04	237.89	402.44	518.1	701.75	881.6	1038.2	1203.3	1543.4	1770.6	2064.2	2237.9	2526.3	2699.8	2937.9	3071.5	3259.7	3225.7	3778.7	3815.2	4099.4	4272.7	4327.6	4555.2	4811.3	4849.5	5012.1	4863.1	4990.6	4909.5	4789.4	4922.8	4860.9	4841.2	4780.4	4793.2	4964.2	4987.2	4931.3	5000.9	5100.7
0	17.227	5.6595	9.9857	0	0	0	2.7697	23.851	60.044	132.14	250.56	391.3	583.68	773.28	1009.9	1211.8	1577.6	1871.8	2166.6	2505.4	2851.3	3153.4	3553.7	4081.5	4340.7	4527.1	4787.2	4933	5226.9	5501	5724.2	5742.6	5814	5933.9	5924.4	6150	6090.8	6112	6197.3	6144.7	6207.7	6163.5	6079.4	6140.8	6085.3	6249.2	6027.8	6074.2	6259.8
0	0	0	0	56.972	79.364	266.72	342.63	507.54	722.83	935.99	1237.4	1675.8	1875.2	2146.8	2960.4	3369.3	2920.3	3079.6	3386.4	3629.8	3999.8	4726	4857.6	4950.6	5311.4	4585.8	4794.1	4906.5	5103.9	5947.9	5244.1	5407.5	5356.1	5745.2	6257.4	5361.9	5775.1	5967.6	6005.1	5947	5505.1	5573.1	5750.7	5747.2	5777.2	5718.1	5907.6	5716.9	5857.4
0	0	0	3.7104	6.4057	0	18.977	9.5681	13.1	27.314	93.577	171.56	320.8	453.94	635.74	824.15	1144.1	1430	1554.6	1827.3	2154.9	2519	2870	3125.5	3477.4	3879.1	4167.7	4602.5	4973.9	5169.9	5648.8	5628.4	6175.8	6349.7	6525.9	6725.8	6656.6	6964.3	6696.5	7102.8	7084.1	7184.7	7074.4	6893.5	7003.7	7150.7	6979.2	7065.3	7192.3	7192.1
0	0	0	18.97	32.324	33.562	57.459	109.4	184.74	210.02	298.67	541.31	750.87	924.3	1176.5	1545.1	1738.5	1968.5	2321.1	2525.5	2819	3079.3	3321.5	3328.5	3463	3760.8	3998.3	4196.8	4316.1	4480.4	4840.7	4805.9	4579.8	4784.6	4841.8	5073	5120.2	5340.1	5211.2	5356	5546.9	5600.6	5662.4	5732.6	5706.6	5696	5668.2	5553.1	5484.7	5479.8
0	35.37	14.138	13.77	15.431	0	0	12.017	0	43.119	94.449	151.91	241.24	372.47	503.19	672.05	820.64	1062.7	1334.4	1511.9	1794.1	2175.5	2248.2	2613.9	2796.4	3014.4	3044.7	3480.6	3609.7	3920.7	4030.3	4148.3	4492.9	4682.6	4732	4822	4786.6	5041.1	5248.6	5346.8	5583.5	5556.8	5589.8	5614.4	5681.8	5720.6	5708.3	5685.3	5598.5	5744.3
0	10.412	2.4732	2.7463	2.6602	0	0	0	0	3.8431	29.194	139.29	232.83	368.95	517.31	703.03	912.55	1115.4	1355.8	1631.7	1889.2	2162.8	2343.3	2471.1	2820.8	2963.7	3174.5	3510.9	3490.5	3728	3885	3905.9	4044.1	4010.8	4252.4	4371.9	4285.3	4539.2	4515	4663	4605.2	4703.2	4767.2	4887.9	4882	4980.1	4969.9	5063.8	5223.9	5292.1
2.8716	4.1231	14.672	18.967	0	0	0	0	74.887	207.01	423.17	635.16	972.84	1237.4	1636.3	1996.9	2385.4	2747.8	3248.9	3397.4	3732.4	4079.5	4252.7	4489.2	4780.4	4982.2	5212.4	5377.9	5488.5	5754.3	5902.5	5931.5	6405.3	6473.6	6622.3	6581.7	6749.3	6770.1	6885.4	7055.6	6946.2	7126	7088.1	7181.1	7123.5	7099.5	7076.6	7068.3	6834.3	6861
0	46.011	9.7042	25.198	0	0	8.2022	0.39875	33.653	0	68.063	167.62	296.25	438.65	707.34	992.93	1283.7	1728.8	1898.6	2344.1	2707.2	3029.5	3362.8	3544.7	3840.5	4293.2	4501.8	4691.7	4828.8	4998.9	5210.1	5163.6	5108.4	5287.1	5287.2	5544.4	5721.3	5568.2	6006.2	6288.8	6487.2	6246.4	6359	5877.8	6182.7	5738.4	5575.2	5626	5850	5424
0	0.5574	10.204	11.623	1.8695	3.1486	0	0	0	0	0	0	8.2265	29.661	64.927	93.176	151.05	233.78	304.25	455.56	552.44	779.09	988.75	1157.4	1494.7	1835.3	2139.4	2464.2	2684.5	2963.1	3279.3	3813.5	4176.9	4730.8	4952.3	5023.7	5118.6	5245.6	5406.2	5451.7	5660	5798.3	5685.2	5768.9	5961.9	5874.5	6180.4	6093.4	6165.8	6116.7
0	0	0	5.5459	7.8365	0	0	0	0	53.033	101.98	192.06	296.38	395.5	537.02	678.92	862.49	1008.8	1185.7	1248.5	1414.3	1509.3	1617	1732.5	1858.1	1971.1	2027.3	2088.2	2143.7	2259.1	2364.7	2401.9	2530.6	2609.1	2587.3	2598	2661.3	2526.1	2529.6	2603.1	2600.4	2733.8	2773.2	2843.2	2847.4	2875	2853.6	2848.5	2859.4	2858.7
0	17.587	0	11.601	0	32.502	23.274	0	2.8146	13.176	24.878	0	19.367	52.15	69.932	107.57	148	193.08	232.14	265.73	325.44	465.88	497.09	633.42	705.05	800.66	914.01	990.17	1112.4	1202	1318.1	1370.6	1450.4	1540.1	1541.4	1673.2	1707.5	1700.3	1711.2	1766.5	1803.1	1838.7	1913.6	1857	1884.4	1900.3	1903.6	1898.8	1881.1	1946.1
14.401	0.48646	0	0	0	0	13.584	41.13	145.56	329.71	579.03	874.81	1236.6	1692.6	2122.7	2644.8	2979.9	3412.4	4071.1	4651	5247.5	5789.8	6180	6617.7	7157.2	7552.8	7924.5	8197.7	8557.5	8742.1	9126.1	9030.6	9391.9	9564.6	9856.6	9717.4	9813.7	9809	9601.8	9570.6	9546.7	9786.2	9616.8	9471	9543.7	9447.1	9443.4	9458.5	9455	9451.1
0	0	0.69726	5.776	11.236	19.097	10.612	23.77	28.307	21.444	19.986	23.439	27.23	35.304	43.225	63.29	89.718	102.86	113.64	134.03	150.32	180.41	209.25	282.55	312.61	394.1	439.54	532.07	623.81	720.01	772.81	874.02	967.25	1105.2	1220.8	1303.5	1463.1	1483.7	1618.7	1717.5	1774.1	1825.8	1910.5	1962.3	2032.7	2041.1	2112.7	2099.9	2133.8	2138.3
0	0	0	10.775	9.6697	34.695	31.582	38.01	51.14	90.063	127.66	203.62	311.6	432.41	526.88	694.79	815.86	969.52	1171.5	1374	1459	1613.6	1703.8	1893.5	2019.7	2171.4	2288.2	2454.7	2638	2729.1	2847.9	3009.5	3147	3379.5	3469.5	3597.7	3694.2	3762.1	3859.8	3934.6	4017.9	4018.5	4091.9	4131.1	4227.7	4237.5	4243.1	4404.2	4329.6	4346.6
0	0	0	0.16975	20.349	42.466	31.371	24.283	76.47	107.76	193.84	293.78	404.01	545.15	723.07	861.23	1034	1260.1	1274.3	1445.9	1676.6	1859.4	2194.9	2297.4	2505.3	2633	2848.9	3019.9	3261.1	3415.7	3494.1	3621.8	3695.5	3914.8	3788.6	3917	4054.2	4030.4	4075.5	4098.6	4203.7	4274.7	4258.7	4189.9	4193	4183.7	4304.1	4335.5	4506.2	4323.9
0	0	0	18.934	12.342	4.4503	14.768	27.059	37.1	77.653	141.51	201.53	283.75	396.39	506.28	642.82	807.94	891	1100.5	1224.9	1360.3	1523.1	1595.3	1745.4	1844.3	1994.8	2103.9	2276.2	2488.4	2491.8	2661.6	2935.6	3040.8	3104.9	3235.4	3403.9	3548	3693.3	3782.2	3785	4001.4	3953	3974	4019	4052.5	4046.3	4091.6	4192.3	4249.2	4193.3
0	4.2477	3.5512	0.99116	5.2882	10.293	20.004	29.219	2.5543	0	0	0	0	0	0	0	0	31.62	103.48	132.61	216.95	229.32	291.66	390.75	424.7	516.11	603.14	723.6	821.98	881.41	983.35	1034.2	1197.2	1520	1506.1	1559.1	1573.6	1621.6	1701.4	1786.6	1888	1914.2	1837.2	1801.4	1841	1942.5	1889.4	1876.8	1873.7	1916.1
0	0.78931	2.2992	0	12.123	13.027	0	1.8927	17.108	16.53	56.644	86.22	157.13	214.83	279.21	383.08	482.01	543.67	630.69	751.06	663.8	683.3	877.21	1026.4	1092.2	1173.6	1274.6	1311	1369.6	1417.1	1537.2	1549.8	1650.8	1725.8	1825.3	1875.6	1973.5	2079.2	2038.8	2149.9	2332	2246.3	2238.6	2300.3	2392.6	2470.9	2453.3	2514.9	2506.2	2671.8
0	0	0	9.3611	50.041	64.691	83.479	70.344	82.126	114.45	135.6	206.23	271.82	369.39	498.74	599.82	731.25	847.44	1043.2	1211.5	1380.8	1687.3	1829.8	1968.4	2151	2084.7	2213.6	2324.2	2424.4	2531.1	2693.2	2852.1	2970.8	3056.3	3110.2	3161.1	3395.3	3378.8	3482.3	3377.6	3530	3469.5	3483.5	3435.1	3519.5	3543	3485.8	3446.2	3519	3500.3
0	0	0	0	63.923	132.33	155.58	190.34	303.53	350.8	441.14	554.22	738.02	937.27	869.95	1107.1	1412.5	1758.5	2134.1	2515.9	2852	3182.8	3553	3969	4573.7	4807.4	5175.1	5328.5	5586.9	5844.3	5877.1	6365.9	6391.8	6684.6	6820.6	6887	6927.8	7074.3	7194.8	7423.4	7344.9	7395.1	7335.6	7534.6	7491	7269.9	7378	7405.3	7377.1	7513
0	0	0	3.1012	4.3803	0.36499	5.9695	17.229	47.495	124.7	256.24	410.21	624.7	857.75	1051.4	1325	1644.2	2049	2325.2	2651.8	2880.3	3217.4	3496.7	3881.1	4214.8	4564.6	4701.8	4821.3	5165	5261.6	5575	5729.4	5863.8	6013.6	6266.5	6296	6697.8	7035.2	6950.1	6968.7	7042.9	7174.1	7328.1	7230	7400.7	7585.4	7340.8	7431.4	7297.1	7401.3
0	11.419	0	1.4673	0	0	12.716	0	14.604	96.334	186.04	298.89	515.79	757.01	1032	1293.4	1623.1	1953.2	2358.2	2768.4	2980.4	3424.7	3806.1	4088.2	4449.8	4729.8	5078.9	5459	5646	5913.3	5876.2	6121.3	6513.1	6851.3	7089.5	6891.2	7242.7	7180.1	7504.2	7574.7	7525.7	7576.5	7393.8	7469.5	7423.3	7446.8	7497	7418.7	7528.2	7454.1
0	0	17.362	15.236	0	0.68262	0	3.1394	0	32.948	86.252	175.78	333.1	529.77	748.81	951.06	1223.4	1450.7	1849.6	2165.5	2441.7	2906	3113.9	3416.9	3721.8	4087	4251.8	4302.2	4521.3	4889.8	5348.2	5537	5789.2	6169.5	6567.2	7165.7	7236	7355.3	7390.4	7537.6	7754.7	7861.8	7918.8	7885.8	7967.9	7981.4	8001.1	8079.9	8023.3	8030.8
0	0	0	46.568	98.88	149.91	176.98	215.16	234.7	283.62	378.7	484.31	642.98	751.4	929	1062.9	1143.4	1301.9	1409.9	1583.6	1739.1	1915.4	2060.8	2170.3	2294.2	2410	2589	2620.1	2647.1	2684.9	2745.1	2720.5	2834.4	2804.5	2805.9	2647.5	2661	2628.6	2693.2	2650.8	2799.3	2691.2	2674.7	2608.6	2613.2	2678	2666.7	2659.4	2683.1	2624.6
0	10.004	0	0.72255	12.918	0	2.8274	38.954	101.63	231.32	451.37	741.28	1086.9	1451.9	1935.5	2320.1	2700.4	3215.9	3634	4138.6	4386.1	4923.6	5088.3	5524.5	5705.1	6042.6	6146.8	6221.9	6463.7	6505	6561.3	6834	6800.2	6948	6937.8	6790.6	6970.4	6763.9	6884.8	7069.3	7036.9	7176.8	7032.9	7240.4	7193.3	7067.5	7068.9	6966.9	7021.2	7024.9
0	1.5935	0	10.329	0	30.456	17.08	44.644	50.606	79.593	124.07	246.15	423.4	598.87	833.42	1023.6	1218.2	1434	1616	1761.2	1978.7	2261.1	2302	2498.9	2633.3	2769.4	2938.7	2942.2	3149.1	3143.1	3333.6	3437.3	3472.5	3567.8	3628.9	3751.9	3790.2	3867.7	3878.3	3850.2	3933.2	4011.5	4081.2	4097.5	4136.5	4130.8	4013.6	3967.2	3947.3	4036.6
0	0	3.9758	19.855	2.3399	5.1069	12.132	62.817	153.07	283.14	489	671.92	962.45	1239.8	1545	1861.9	2161.8	2577	2785.7	3163.8	3591.3	3980.5	4243.3	4421.9	4735.5	4944.4	5107.4	5317.6	5480.6	5891.5	5974.1	6058.8	6320	6376.3	6546.3	6578.8	6737.6	6597.3	6800.8	6746.1	6648.9	6704.6	6962.8	6856.3	6655.6	6806.1	7140.6	6756.2	6907.5	6975
0	12.867	0	10.363	2.5189	0	0	40.377	77.972	213.35	354.48	524.54	776.33	983.84	1323.9	1641.2	1947.2	2450.9	2909.1	3138.3	3423.4	3563.1	3764.3	3811.1	4118.3	4384.5	4509.8	4557.9	4676	4726.8	4633.3	4696.6	4893.6	4845.6	4855.4	4620.3	4954.7	4927.5	5024.9	4938.9	4721.2	4660.9	4644.1	4753.5	4681.8	4572.1	4591.8	4661.5	4566.8	4651.7
0	0	0	9.064	15.075	12.309	29.247	40.017	66.591	125.32	209.21	302.95	441.25	572.95	748.7	909.02	1152.1	1326.2	1506	1821.9	2080.5	2239.9	2476.4	2619.4	3019.2	3120.2	3328.1	3520.5	3788.9	3801.3	3880	3917.3	4161.1	4230.9	4218.1	4362.8	4355.6	4399.6	4538	4613.6	4231.3	4260.8	4235.2	4296.6	4358.2	4229.5	4400.8	4414.7	4434	4425
0	0	1.1506	0	12.792	11.171	24.587	53.748	78.344	110.96	154.58	240.73	388.83	506.92	599.3	719.56	924.58	1129.5	1385.9	1516	1734.5	1946.4	2143.8	2287.8	2546.9	2852.2	3010.1	3280.2	3484.2	3389.4	3554.6	3728.7	3844.4	3966	3962.2	4161.7	4054.3	4108.4	4433.2	4449.1	4390	4511.3	4609.5	4568.8	4415.9	4385.1	4515.8	4535.1	4404.2	4557.6
11.797	4.4616	12.72	8.4453	1.072	0	0	0	0	29.444	59.057	135.89	167.52	228	245.83	331.65	385.6	459.38	509.3	492.58	526.37	580.4	583.49	645.59	667.21	686.18	670.44	755.69	752.43	721.4	827.34	832.38	885.65	897.84	865.91	909.13	892.94	1057.2	1072.1	1134.6	1117.9	1122.1	1144.1	1127.3	1181.7	1159.4	1158	1154	1227.7	1246
0.089535	0.80838	7.4819	4.4828	0	0	0	1.5902	33.688	71.322	129.73	202.31	289.46	392.4	520.82	630.92	754.13	841.57	982.26	1076.1	1189.6	1320.1	1441.5	1572.5	1625.6	1660.2	1737.8	1797.8	1864	1942.6	1930.4	1936.9	1945.3	2071.1	2090.3	2052.5	2169.2	2177.9	2224.2	2254.4	2297.3	2299.2	2284.8	2325.3	2192.3	2305.1	2231.9	2259.3	2199.1	2240.5
0	0	0	48.084	37.692	106.78	135.88	0	12.713	98.49	180.75	328.45	544.82	753.16	1120.9	1526.2	1880.1	2173.6	2361.6	2595.2	2756.2	3030.5	3202.5	3373	3497.2	3543.8	3806.8	4192.3	4149.2	4072.8	4310.5	4710.9	4664	4716.2	4999.9	5071.8	5017.2	5206.4	4992.7	5127	4859	5395.5	5243.3	5345.4	5329.2	5425	5583.4	5475.7	5610.4	5565.7
0	2.311	12.295	5.701	1.8104	0	0	0	22.086	74.743	158.85	279.69	465.26	719.54	936.82	1166.3	1512.4	1722.4	1978.7	2208.4	2369.2	2452.1	2623.5	2763.4	2858.5	2935.3	3016.7	3078.3	3187	3237.1	3311.3	3454.6	3369.1	3493.7	3519.5	3496.7	3564.1	3690.8	3746.6	3608.2	3653.3	3780.1	3734.7	3821.8	3766.5	3864.2	3791.5	3910.6	3783.9	3649.3
0	8.8175	13.092	2.3636	0	0	0	0	7.6292	42.677	98.31	209.79	315.2	434.35	564.82	715.18	897.71	1110.1	1309	1498.8	1649.4	1924.8	1950.6	2139.5	2284.8	2374.7	2589.4	2808	2748.7	2911.7	3010.5	3149.2	3406.8	3476.8	3587.2	3880.5	4015.6	4097.5	4106	4140.2	4360.2	4531.5	4570.1	4597.7	4617.9	4541.2	4504.4	4565.9	4507.1	4556.3
0	33.228	0	5.5216	22.553	114.96	44.893	63.384	159.07	166.04	193.3	288.35	414.99	502.16	575.38	656	764.61	849.73	987.91	1040.9	1111.6	1141	1139.1	1111.3	1281.2	1275.8	1346.5	1350.4	1429.7	1416.7	1473.8	1503.8	1630.3	1515.7	1611.4	1643.8	1637.3	1726.4	1752.4	1786.7	1752.5	1799	1843	1819.2	1827	1795.1	1779.8	1792.1	1771.6	1794.3
0	0	0	59.358	146.74	232.53	328.53	389.03	485.7	607.19	669.26	831.12	969.27	1200.9	1321.7	1500.2	1740.9	1929.4	2223.7	2390.8	2619.6	2764.6	2966.3	3174.3	3244.9	3429.2	3548.7	3659.8	3818.6	3835.8	3938.3	4077.3	4205.7	4429.2	4419.9	4642.4	4764.2	4754.6	4796.8	4717.2	4953.7	4865.7	4876.4	4931.9	4981	4871	5050.6	5029	5107.4	4981.4
0	6.936	0	0	9.3979	0	0	0	5.9535	19.14	66.5	105.51	186.77	292.43	406.33	540.11	659.39	768.62	823.55	950.25	1082.5	1164.8	1266.2	1316.7	1415.6	1498.2	1601.7	1666.7	1793.9	1862.9	1896.4	1981.2	2065.9	2093.6	2168.8	2163.1	2227.1	2181.2	2229.2	2225.1	2266.4	2249.9	2276.1	2315.6	2310.2	2328.3	2300.5	2454.2	2155.1	2036.2
0	0	4.7745	4.5358	3.1141	2.6315	2.2466	15.217	12.935	21.742	25.448	39.579	67.446	89.367	132.98	195.15	285.32	363.65	457.95	547.83	704.91	844.46	994.23	1142.5	1243.2	1438.3	1623	1789.5	1878	2020.2	2170.5	2324	2467.9	2585.6	2758.8	2749.4	2917	2937.2	3019.4	3138.6	3167.3	3304.3	3361.8	3389.1	3479.7	3471.1	3528.7	3507.5	3638.8	3572.8
12.972	4.2425	0	0	0	14.537	0	0	0	0	0	0	0	0	1.3598	38.061	87.105	126.43	167.2	186.57	241.05	295.21	342.56	387.33	416.23	482.36	523.54	569.78	610.82	648.44	685.38	715.69	765.06	792.27	751.58	799.67	818.06	875.74	851.82	893.86	922.83	916.35	940.4	969.85	950.78	928.09	940.45	916.82	930.19	955.77
0	0	49.213	11.901	166.69	34.951	205.44	267.97	293.73	325.34	396.28	420.96	414.73	567.95	619.87	625.79	710.01	796.65	896.92	932.94	931.73	1057.7	1053.4	1125.2	1231.3	1221.6	1255.6	1383.3	1417.8	1422.6	1344.5	1020.1	1066.6	1067.5	1037.3	857.33	948.31	1063	1006.5	973.06	1061.4	1193.8	1196.9	1300.1	1229.6	1243.8	1254.5	1271.8	1274.3	1225.6
4.3151	0	0	0	0	7.4859	0	36.727	57.051	89.537	105.9	167.67	256.3	365.37	472.51	584.55	725.71	793.1	911.7	983.45	1048.6	1116.5	1204.2	1284.8	1384.2	1508.7	1589.3	1684	1750	1787.1	1862.8	1869.1	1876.2	2019	1885.7	1906.4	2052.2	2102	2056.4	2088.6	2200.5	2305.5	2218.5	2226.1	2232.6	2253.2	2189.9	2202.8	2159.4	2198.6
0	0	0	5.4369	0	0	15.134	33.932	68.841	119.8	165.2	259.18	334.51	503.59	598.18	760.94	975.38	1112.6	1365.6	1496.7	1641.6	1817.5	1973.6	2082.7	2262.7	2411.4	2542.3	2643.9	2817.2	2780.1	2935.5	2999.1	3120.3	3168.2	3304.6	3280.7	3369.1	3478	3454.3	3524	3570.8	3612.1	3546.1	3601.1	3616.3	3631.1	3584.7	3654.5	3606.8	3668.8
0	20.944	7.181	0	0	1.8724	0	1.3239	16.958	34.88	34.121	62.07	108.83	181.75	240.42	367.67	480.57	601.36	737.29	852.61	1011	1157	1281.6	1418.2	1519.4	1610.4	1729.5	1872	1955	2100.6	2166.5	2300.4	2427.2	2500.2	2622.6	2645.6	2748.6	2809.4	2955.1	3056.6	3026.4	3074.7	3099.3	3211.1	3172.3	3192.6	3366.7	3356.3	3391.6	3378.4
0	8.9486	0	17.857	0	3.6459	0	0	0	0	10.197	47.794	108.82	178.01	288.99	491.52	518.66	812.19	1025.1	1114.1	1283.3	1334.9	1545.1	1748.7	2046.9	1821	1918.3	2221.1	2325	2313.1	2682.6	2523.5	2511.7	2623.9	2741	2819.9	2973.6	2968.7	3098.4	2968.3	3046.7	3028.8	3094.5	3090.3	3188.4	3125.9	3106.1	2934.3	2895.2	2908.6
0	0	0	0	0	7.2186	24.24	61.809	128.53	207.18	298.92	459.1	612.62	847.36	1041.3	1245.6	1474.2	1711.2	1942.4	2136.9	2379.1	2642.5	2795.3	3017.5	3153.3	3323.3	3551.9	3641.7	3720.1	3784.6	3831.6	4117.3	3956.4	4083.3	3973.7	4138.7	4222.8	4226.3	4163.2	4202.4	4262.2	4369.5	4327.6	4535.8	4655.5	4471.1	4475.3	4523.7	4332.5	4351.8
0	38.327	0	6.1223	0	0	0	0	0	15.807	1.3999	89.938	194.18	269.37	401.91	556.99	659.11	781.69	892.43	1031.9	1187.8	1256	1390.9	1347.4	1505.8	1581.1	1653.7	1711.1	1661.7	1746.3	1789.3	1917.2	1963.2	1980.3	2118.7	2148.8	2156.2	2178.6	2205.7	2253.8	2273.2	2252.9	2182.8	2278.2	2305.6	2327.3	2406.6	2385.4	2474.8	2523.9
0	0	0	0	0	28.971	26.25	56.341	83.448	93.337	166.25	206.3	198.84	229.94	253.32	294.74	336.65	347.61	392.96	400.8	424.04	473.49	490.01	514.34	530.52	523.85	564.89	581.76	605.03	652.79	714.84	741.6	780.88	825.59	852.66	897.64	919.19	995.62	1055.9	1131.3	1148.5	1205.1	1247.1	1287.3	1304.8	1316.9	1264.8	1272.8	1313.7	1317.7
0	0	16.108	9.9356	0	0	0	0	24.937	44.091	106.28	168.09	234.92	337.59	498.02	624.81	766.28	962.03	1207.8	1382.7	1582.7	1773.7	1926.9	2073.5	2157.2	2323.7	2509.2	2536.6	2714.2	2710.7	2822.5	2863.3	2949.6	3022.7	3075	3145.4	3287.4	3473.2	3433.3	3483.4	3740.9	3866.4	3983.3	3764.9	3929	3867.3	3939.8	3902.2	3298.4	3963.2
0	0	4.2826	11.676	9.6164	1.9932	4.1641	0	2.6267	10.988	0	18.709	40.167	80.244	121.29	170.4	253.18	303.89	454.64	575.06	682.46	623.61	706.18	775.47	834.07	949.23	1121.8	1144.1	1273.8	1350.5	1449.2	1521.4	1694.2	1757.8	1800.4	1833.7	1999.2	2105.5	2130	2214.8	2289.7	2341.1	2263.9	2340.5	2347	2532.2	2524.2	2470.7	2528.1	2530.3
0	0	0	2.6601	5.0598	1.1909	5.0872	15.949	35.439	61.643	122.11	219.84	349.56	441.77	740.89	774.31	1125.9	1255.9	1455.5	1645.8	1939.9	2051.4	2274.8	2482.7	2614	2803.8	2853	2900.9	2974.5	3262	3366.8	3398.8	3535.8	3615.4	3715.2	3777.6	3842.5	3924.3	3958.8	3955.2	3909.9	4004.5	4110.2	4043.9	4085.4	4066.5	4094	4811.5	4724.3	4841.7
0	5.1583	0	13.615	0	0	0	24.245	34.848	65.718	78.1	113.57	158.34	228.44	283.84	344.92	417.09	435.23	511.44	531.46	608.74	656.82	707.34	762.13	823.12	852.71	965.97	999.94	1042	1088.4	1162.9	1155.8	1189	1229.7	1224.2	1309.8	1313.4	1344.3	1355	1358.5	1373.1	1400.8	1395.7	1426.7	1416.6	1398.6	1390.3	1418.3	1423.1	1407.4
0	0.52102	0	14.268	20.642	37.261	14.564	23.641	52.329	67.861	123.03	241.15	335.89	435.34	507.69	689.44	809.91	836.86	1107.9	1152.8	1314.1	1355.1	1451.4	1534.5	1546.2	1741.1	1766.5	1968.9	2213.9	2093.8	2481.1	2418.7	2709.8	2699.5	2970.4	3036.3	3192.9	3407.7	3570.7	3710.8	3801.9	3947	3950.3	4025.2	4318.1	4352.5	4283.4	4141.3	4053.6	4140.5
0	0	0	0	0	11.843	25.793	89.886	210.01	377.02	523.77	755.96	1016.1	1322.5	1569.9	2001.9	2355.7	2708.5	3105.1	3543.7	3960.8	4257.9	4679.1	4993.4	5264.9	5571.4	5833.3	5942.4	6279.9	6436	6811.4	6843	7024.9	7710.1	7937.4	8241.5	8354.1	8444.6	8485.1	8479.1	8567	8559.9	8615.5	8585.7	8603.2	8500.2	8484.1	8345.5	8061.8	8260.9
0	0	0	0	15.459	15.969	16.388	2.4266	37.729	68.895	117.6	215.66	312.33	434.59	627.91	761.32	921.03	1024.7	1234.3	1384.1	1573.1	1756.1	1857.9	2048.4	2104	2210.9	2286.8	2503.8	2493.9	2610.1	2592.4	2781.2	2761.1	2931.5	2973.5	2986.5	3170.6	3267.8	3264	3333.9	3442	3451	3554.3	3641.4	3665.6	3758.5	3741.3	3772.4	3732.6	3750.4
0	0	0	3.3989	18.634	30.245	39.187	16.743	8.6643	17.314	18.332	14.864	47.405	60.338	78.092	130.64	155.04	163.94	220.47	236.82	282.7	316.17	319.32	349.89	374.61	396.49	340.05	485.3	535.17	584.56	609.71	636.66	656.84	739.04	735.09	756.05	774.57	791.92	846.8	881.39	904.88	885.01	916.76	945.28	934.93	953.23	947.07	946.84	1001.9	1026.6
0	0	1.1638	13.322	0	6.734	6.5381	0	20.787	28.33	52.83	82.31	132.65	188.31	226.82	298.65	357.23	390.5	469	508.78	526.7	558.81	579.13	610.58	612.52	657.81	655.45	681.19	698.18	700.2	735.06	761.17	753.08	756.89	801.39	807.89	851.86	873.26	898.93	897.38	949.26	942.45	998.7	1027.1	1062.1	1029.9	1070.4	1081.6	1052.2	1095
0	22.459	30.552	33.574	31.781	0	0	0	52.165	132.29	251.19	419.02	593.25	868.3	1076.8	1423.4	1744	1949.1	2345.5	2572.6	3104.6	3243.8	3752.4	4300.1	4375.2	4528.6	4891.8	5069.4	5227.3	5340.3	5493.5	5694.5	5556.9	5314.2	5425.6	5357	5562.5	5491.2	5432.3	5632.3	5521.8	5549.8	5903.3	5766.9	5849.8	5786	5894.7	5976.1	5863.1	5940.4
14.285	11.114	5.249	4.0265	0	0	0	0	0	0	0	20.91	70.968	157.25	280.81	419.58	520.61	742.34	937.83	1083	1319.5	1518.2	1803.9	1966.2	2185	2443.1	2721.6	3008.6	3185.4	3348.7	3401.8	3769	3962.4	4143.4	4087.1	4559.4	4631.6	4719.8	4756.7	4800	4762.8	4614.9	4660.9	4726	4630.4	4484.1	4646.8	4639	4659.9	4739.3
0	0	26.788	28.896	12.164	13.705	0	12.046	22.91	28.987	28.302	26.089	84.732	109.12	166.72	201.15	243.54	321.29	389.55	471.77	505.38	551.81	626.61	666.51	746.59	794.61	836.35	934.11	973.24	1075.1	1058.4	1188.8	1245.2	1289.8	1299.2	1293.8	1412.4	1378.2	1466.4	1465.8	1495.3	1553.4	1482.2	1557.8	1505.5	1593	1517.6	1556	1539.5	1575.7
0	0	0	13.116	16.38	30.413	18.251	27.06	43.137	28.794	49.233	46.473	56.6	80.314	144.07	188.51	248.81	341.94	407.14	490.92	561.14	638.12	765.6	817.22	859.71	844.25	1052.9	1022.8	1072.2	1288.2	1348.1	1436.1	1535.1	1517.1	1614.5	1794.9	1787.4	1752.6	1797.1	1767.1	1744.8	1807.2	1846.2	1834	1860.8	1826.8	1973.3	1940.8	1954.5	1994
0	0	0	0	0.73012	25.818	30.6	55.629	85.233	152.08	223.16	308.94	452.8	594.16	710.34	920.07	1116	1271.8	1483.8	1763.6	1941.1	2165.5	2355.3	2559.9	2713.5	2895.9	3100.2	3280.9	3374.7	3600.2	3714.7	3727.9	3897.2	4107.1	4113.4	4292.8	4420.9	4430	4534.8	4650.5	4653.7	4767.6	4849.9	4902.3	4911.1	4974.1	4984.1	5169	5121	5234.5
0	56.579	54.121	0	0	1.1213	5.9183	0	4.5627	44.976	93.046	189.42	249.87	358.62	538.92	697.44	773.35	1041.9	1228.2	1400.7	1557.9	1764.8	1894.5	2186.8	2233.5	2350.4	2371.8	2616.5	2632.2	2826.8	2883.8	2939.7	3019	3050.4	3183.3	3320.5	3385.2	3336.5	3384.3	3257.9	3433.4	3516.1	3602.4	3516.8	3294.5	3470	3669.8	3549.6	3551.9	3472.2
0	12.668	17.451	1.0698	0	19.834	0	0	0	52.542	109.55	205.09	307.97	411.6	555.58	686.42	859.7	1005.6	1201.8	1243.1	1524.6	1705.8	1856.9	1990	2173.7	2342.3	2543.3	2768.9	2837.2	2875.8	2861.9	3199.2	3235.7	3348.6	3405.1	3516.1	3630.2	3631.1	3770	3612	3736.4	3890.2	3823.6	3855.5	3855	3890.9	3879.1	3894.4	3949.6	3932.6
0	0	0	9.1236	16.831	13.99	14.631	19.923	24.765	40.686	83.486	127.32	207.04	259.57	374.57	464.83	556.7	642.16	778.65	838.31	928.26	1059.2	1112.7	1224.4	1264.9	1411.7	1475.9	1529	1564.5	1620	1610.2	1653.9	1720.9	1730.2	1773.7	1825.3	1778	1861.3	1865.8	1815.7	1902.9	1860.8	1877.3	1859.7	1902.2	1924.3	1922.5	1990.4	1998.3	1979.6
0	0	0	0	15.306	60.3	76.558	68.743	134.84	236.55	318.84	425.02	697.2	892.96	794.2	986.02	1122.3	1391.4	1858.3	1981.2	2132.6	2352.9	2435.4	2563.3	2684.7	2729.7	2885.3	2861.2	2978.5	3009.6	3101.7	3150.5	3193.8	3229.5	3164.2	3230.9	3265.6	3371.8	3359.6	3369.1	3427	3410.7	3490.3	3459.8	3468.1	3482.6	3432	3468.1	3479.1	3531.9
0	0	0	63.587	85.739	22.392	90.702	187.92	209.5	321.39	470.51	626.87	935.53	1256.4	1578.1	1794.3	2036.1	2315.1	2514.1	2723.4	2879.7	3089.3	3065.8	3404.9	3559.9	3638.3	3608.2	3706.4	3840.7	3802.1	3864.6	3832.9	3784.6	3860.4	3849.7	3913	3877.5	4010.9	4092.9	3945.5	4004.9	3966.7	4023.7	4024.1	3961.3	3970.8	4081	3990.7	3898.5	3821
0	81.956	0	68.786	0	0	0	0	17.531	203.62	263.6	408.46	493.24	688.69	1057.5	1168	1553.4	1789.9	1913.8	2094.7	2302.9	2378.8	2652.8	2948.4	2924.7	3016	3052.1	3026.2	3270.6	3199.9	3193.3	3296.9	3650.2	3681.9	3825.6	3865.4	3838	3977.9	3922.7	4001.5	3887.4	3957.3	3693.3	3723.4	3699.1	3729.3	3439.9	3716.4	3581.2	3969.2
0	0	0	5.5584	1.8682	19.196	35.073	56.341	115.8	253.44	402.89	561.26	731.12	965.96	1046.1	1299.6	1546	1696.1	1961.2	2244.6	2617.3	2889.5	3102.3	3246.4	3276.1	3564.9	3713.8	3902	4042.6	4116.6	4359.4	4492.2	4642.9	3552.1	3648.9	3741.5	3836.6	3945.5	4076.7	4014.3	3953.9	4007.7	4011.7	4084.7	4101.6	4030.4	4309.5	4382.6	4384.9	4256.3
0	0	0	1.5692	2.8631	9.9617	22.365	48.911	119.43	230.36	433.51	657.45	941.04	1284.3	1667.1	2084.5	2546.7	3031.1	3566.6	4092.4	4521.8	4974.5	5268.1	5683.5	5943	6211.5	6639.5	6885.9	7037.7	7382	7580.5	7979	8230.6	8416.7	8136.4	8091	8320.5	8519	8607.7	8709.3	8822.1	8740.2	8760.2	8796.9	8827	8914.1	8793.5	8949.3	8974.3	9033.6
0	0	0	2.6946	17.111	4.486	8.876	16.008	14.004	18.091	28.513	38.965	71.763	123.17	196.98	263.67	373.5	487.35	672.94	841.73	1069.3	1245.6	1337.8	1560.5	1750.6	1921.8	2181.6	2314.4	2428	2590.6	2801.6	2904	3074.5	3182.2	3286.8	3406.9	3500.6	3451.9	3580.1	3609.4	3657.1	3724.5	3658.1	3759.5	3799.6	3999	3958.2	3931.4	3992.1	3987.9
0	0	0	3.3169	1.3729	21.708	59.828	108.51	82.2	143.47	194.76	259.29	291.63	384.61	447.5	554.64	647.9	787.71	889.62	1004.3	1080.8	1169.9	1308.8	1358.9	1477.4	1568.1	1709	1867.8	1859	1923.6	1917.8	2241	2423.7	2621	2863.3	3111	3355.5	3509.7	3775.1	4023.5	4045.8	4160.5	4318.6	4274.9	4389.1	4559.4	4588	4802.5	5003.2	5132.8
6.7856	13.504	2.3703	0	0	0	0	34.812	71.142	163.84	259.07	402.5	564.53	731.14	939.45	1234.4	1486.4	1705.4	1934.1	2264.7	2437.3	2724.5	2938	3134.1	3363.4	3679.4	4014.3	4219.9	4494.4	4919.2	5103.7	5429.8	5714.3	5879.7	6305.8	6314.7	6491.5	6116.5	6794.3	7742.2	6925.6	7434.2	7231.8	7595.5	8055.9	7667.4	8722	8460.3	8318.5	8806.4
0	9.1084	8.104	13.708	0	0	0	0	0	0	4.188	56.66	108.08	198.41	267.43	367.58	445.17	520.03	775.79	860.71	972.76	833.34	806.51	1024.2	1119.8	1157.1	1215.9	1313.6	1347.8	1432	1422.2	1496.6	1539.2	1581.6	1583.3	1561.6	1607.8	1617	1624.6	1683.4	1708	1742.3	1754.5	1722.5	1730.8	1772.9	1785.4	1763	1804.4	1798.7
0	0	0	6.1475	32.576	21.956	34.981	49.325	49.388	47.628	40.03	88.381	134.79	174.79	203.53	292.64	322.77	408.48	495.55	657.67	720.57	833.9	868.53	907.92	973.11	1064	1103	1260.4	1244.4	1331	1320.3	1311.6	1421.3	1408.8	1456	1475.5	1482.6	1411.9	1458	1466.2	1508.3	1361.6	1382.9	1360.6	1346.8	1388.1	1394.3	1401.7	1405.2	1420.6
0	0	0	10.375	66.305	28.837	56.272	56.067	75.179	105.59	206.37	291.22	458.49	648.45	883.09	1110.5	1394.2	1735.6	1943.9	2257.6	2434.6	2762.2	3081.7	3334.6	3533.1	3877.3	4123.3	4212	4453	4607.9	4872.5	4121.2	4252	4291.5	4353.1	4357.4	4513.4	4557.7	4700.4	4737.8	4647.6	4775.8	4705.7	4792.8	4915.4	4996.2	4941.9	4959.9	4990.6	5050.8
0	0	6.2144	0	3.2457	7.4095	0	0	0	0	0	0	0	0	37.425	112.67	210.56	266.75	409.29	507.86	612.39	721.09	852.33	1006	1118.8	1243.7	1384.1	1440.2	1538.8	1595.6	1726.5	1778.3	1829.3	1965.6	1935.2	2030.5	2029.9	2107.4	2137.9	2231.7	2185.7	2211.6	2238.8	2314.9	2291.3	2406.9	2368.8	2363.4	2336.3	2377.5
0	27.713	52.154	27.825	0	0	0	0	0	0	0	0	102.27	0	0	0	0	5.8864	27.48	104.65	106.36	121.28	139.39	190.32	216.99	229.82	248.17	238.95	264.5	317.5	331.91	349.95	375.1	391.32	427.54	463.79	512.41	498.63	539.36	597.52	565.08	609.79	638.28	679.69	686.62	696.41	682.7	721.22	735.99	734.71
0	0	0	12.681	1.4928	3.9388	9.4873	9.6887	1.4777	0	0.83927	0	0.91734	0	0	0	0	0	0	0	0	0	0	10.83	30.454	48.805	56.25	81.485	95.688	125.21	144.78	180.15	246	314.92	383.67	444.4	518.05	594.41	616.74	721.06	768.78	844.63	878.2	939.09	952.13	1008.9	1019.8	1056.9	1070.6	1038.5
0	0	0	0	32.626	69.278	103.42	108.56	113.94	138.17	182.58	196.27	259.87	336.33	420.1	509.5	604.78	704.57	771.25	899.49	1085.3	1179.5	1240.7	1399	1485	1536.4	1634.7	1675.2	1764.6	1799.9	1914.3	1968	1992.5	2111	2143.7	2092.3	2178.5	2215.3	2231.7	2220.7	1946.3	1945	1912.4	1835	1941.6	1801.1	1874.6	1909.6	1936.8	1903.8
0	0	0	0	0	59.934	94.721	106.11	124.75	182.7	250.41	408.15	586.71	752.92	950.79	1133.4	1378.6	1673.7	2027.5	2295.7	2638.9	2858	3197.3	3436.4	3566	3889.3	4161.9	4406.5	4618.4	4917.3	4851.9	4883.4	5092.9	5439.2	5476.8	5535.2	5779.1	5719.7	5818.8	5914.6	6254.8	6257.1	6136.5	6228.7	6568.6	6506.3	6473.2	6903.4	6708.7	6529.8
0	0	0	5.1939	0	13.016	25.927	77.931	171.11	329.58	510.86	824.53	1140.7	1466.3	1854.8	2199.9	2609.1	3165.9	3422.2	3789.9	4120	4330.2	4671.7	4851.2	5059.7	5385.1	5570.3	5604.2	5887.4	5935.6	6001.6	6169.1	6419.6	6554.9	6761.5	6902.4	7011.5	7044.9	7188.2	7438.5	7469.9	7464.7	7376.5	7450.5	7525.9	7401.3	7462.9	7572.9	7406.3	7454.1
0	0	0	0	166.14	282.3	223.53	172.18	184.45	0	157.8	314.47	496.49	476.35	549.48	946.24	707.49	898.62	969.87	1154.5	1408.8	1452.2	1673.8	1817.3	1945.9	2284.1	2380.8	2502.4	3208.1	3492.6	3716.9	3925.5	4145.8	4118.1	4178.3	4405.1	4643.3	4719.5	5092.9	5190.5	5594.4	5409.9	5932.1	5771.8	5955.9	6052.4	6047.9	5914.1	5940.9	6097
0	0	0	0	10.238	7.4019	7.5142	17.107	19.346	21.588	24.56	37.259	71.763	84.108	135.56	188.57	228.44	302.57	397.23	463.07	558.38	667.83	735.92	794.65	879.66	984.46	1077.7	1181.5	1229.8	1204.2	1298.2	1471.3	1529.6	1665	1678	1724.4	1804.7	1870.2	1950.4	1925.3	1962.9	1992.7	2039.7	2069.9	2016.9	2117.4	2032	2066.5	2031.8	2071.8
0	0	0	0.46309	14.492	53.998	0	0	0	0	0	0	36.947	63.618	119.63	174.19	213.02	311.42	415.86	483.62	663.8	800.61	883.65	1032.5	1129.3	1278.2	1432.2	1506	1632.2	1723	1973.6	1986.9	1751.4	1670.6	1613.2	1548	1655.5	1506.7	1577.1	1559.4	1553.3	1541.2	1546.8	1544.5	1574.3	1574.9	1562.7	1594.5	1612.5	1592.3
0	0	0	17.578	6.6916	12.489	50.7	62.726	105.02	141.25	220.77	358.57	474.38	647.48	846.8	1068.2	1198.5	1393.5	1654.7	1811.9	1997.7	2202.3	2302.4	2529.8	2711.1	2770.3	2858.8	2933.4	3095.3	3207.6	3336	3369.7	3598.5	3658	3743.1	3743.6	3728.7	3844.7	3720.5	3720.4	3600	3605.8	3667.3	3660.1	3698.8	3688.7	3670.6	3614.5	3745.8	3797.5
0	0	0	0.80152	2.7398	1.9411	13.476	24.644	66.275	120.96	227.17	337.03	489.49	635.53	797.06	1012.1	1191.3	1348.4	1506.6	1683.7	1875.3	2101.9	2224.4	2406	2499	2622.8	2692.8	2830.2	2959.5	2977.3	3145.2	3196	3420.4	3329.4	3455.8	3579.8	3673.4	3783.5	3876	3949.1	4031	4018	4032.7	4138.7	4031.1	4172.2	4268	4245.3	4236.7	4279.8
0	7.1265	0	5.2667	0	11.878	7.4816	17.916	43.441	127.73	238.72	383.18	577.74	775.43	1087.9	1476.3	1941.4	2499.7	2868.7	3316.5	3766.3	4131.7	4507.9	4685.9	5220	5751	6241	6646.1	6951.3	7585.2	7583.4	7983.2	8322.9	8598.5	8875.7	9174.3	9396.4	9587.7	9689.5	9986.9	10335	10358	10411	10398	10454	10310	10568	10652	10671	10781
0	0	0	5.5625	13.742	0	7.5035	42.774	110.55	207.74	336.28	471.37	652.95	884.76	1085.1	1272.8	1515.5	1716.6	1944.5	2206.9	2405.2	2575	2849.1	2977.6	3069.8	3129.8	3224.9	3495.8	3508.6	3578.4	3718.4	3776.9	3926.4	3955.7	3980.1	3939.3	4017.9	4032.7	4053.8	4001	4071.6	4124.3	4058.2	4112.3	4153	4073.1	4051.1	4002.2	4051.6	4092.8
0	0	0	10.005	0	16.052	38.755	44.748	124.16	237.96	340.72	442.61	575.52	714.9	895.91	1016.5	1168.3	1293.5	1377.8	1506.5	1646.3	1709.6	1736.1	1805	1843.2	1810.9	1837.8	1891.7	1840.7	1891.6	1973.5	1994.2	1957	1977	2053.7	1995.5	2029.8	2072.8	2072.6	2014.5	2075.9	2031.5	2008.7	2003.9	2081.3	2015.4	2041	2051.6	2070.2	2057.5
0	30.641	3.6911	0	0	26.897	67.019	0	0	76.642	130.98	305.9	366.38	504.77	509.22	626.56	834.46	1042.6	1276.8	1524.4	1699.6	1955.4	2125.3	2450.3	2483	2644.6	3257.1	3483.5	3600.6	3250.1	3498.7	3721.5	3778.1	4045.5	4161	4105.8	4219.7	4420.3	4318	4448.8	4660.6	4775.5	4691.4	4715.7	4801.4	4763.8	4860.8	4844.5	4921.5	4981.6
0	0	1.3073	1.3275	4.2	0	9.1239	11.575	43.477	102.46	193.95	281.75	421.3	534.18	662.92	775.62	937.45	1015.7	1189.1	1305.7	1502	1583.6	1669	1709.7	1797.2	1909.9	1985.8	1983.4	2053.4	2101.3	2159.2	2318.2	2420.1	2470.1	2508	2458.1	2465.8	2394.3	2506	2533.4	2426.1	2446.7	2427.9	2481	2477.5	2544.2	2478.5	2500	2502.7	2552.2
0	0	0	13.004	0	22.911	0	21.236	32.614	32.856	69.178	73.901	80.674	79.024	123.58	171.48	210.21	235.29	284.81	349.31	349.91	459.26	511.72	581.54	630.96	636.87	706.16	767.47	772.68	809.47	825.82	806.04	871.92	912.76	911.61	912.59	929.48	947.98	936.09	953.82	967.46	958.76	954.8	967.56	935.29	942.91	970.14	933.34	936.11	912.47
0	0	0	0	20.647	42.92	82.557	125.54	170.19	261.08	376.34	505.81	702.75	927.05	1208.7	1445	1744.5	2014.8	2257.8	2650.4	2874.2	3133.1	3149.9	3364.6	3464.5	3630.3	3852.4	4074.8	3877.7	4026.4	4143.7	4319.8	4399.3	4562.7	4496.4	4631.4	4731.1	4765.2	4922.3	4762.8	4806.8	4830.8	4933.6	4976.7	5002.4	4931.9	5077.4	4992.8	5093.6	5086.5
0	0	0	5.1199	6.41	5.6912	2.5605	10.71	11.169	23.64	58.892	105.63	200.25	302.1	427.44	551.94	642.55	768.72	892.83	999.21	1063.3	1158.1	1198	1303.9	1348.5	1411.3	1493.3	1544.4	1627.5	1691.3	1696.4	1762.2	1823.7	1909.4	1973.1	2159.6	2174.2	2205.3	2253.2	2316.1	2334.8	2323.4	2442.7	2486.3	2512.8	2546.7	2528	2535.7	2470.2	2536.3
0	1.6594	5.103	14.257	9.7618	1.3271	5.7992	0	0	0	0	9.4871	20.166	19.956	58.324	75.506	101.61	148.52	179.46	250.36	271.85	347.38	374.54	400.4	431.64	464.69	496.75	497.34	524.24	549.91	533.42	564.69	558.67	578.91	604.35	595.35	595.64	616.68	626.03	634.06	634.66	649.8	629.77	617.01	643.34	610.55	609.96	619.81	603.9	621.49
0	0	0	0	0	2.466	14.594	34.076	71.286	167.87	275.93	397.52	540.43	671.86	841.34	1033.4	1195.5	1381.7	1495.1	1700.4	1853.7	2005	2158.6	2309.7	2474.7	2587.1	2703.2	2771.3	2865.6	3032.5	3094.5	3146.3	3273.3	3423	3601	3725.9	3861.8	3935.7	3989.7	4057.9	4184.1	4269.7	4329.9	4358.1	4302.3	4345.7	4434.9	4500.2	4603.5	4712.6
0	0	0	10.921	6.6813	9.5354	3.343	9.3841	55.99	121.09	235.29	391.46	623.72	787.59	1027.1	1236.7	1534.6	1863.3	2244.9	2385.4	2712	2910.5	3178.2	3430.7	3623.4	3803.5	3850.8	4257.6	4322.6	4611.4	5006.7	4941.9	5320.6	5609.8	5800	6114.9	6239.3	6564.3	6698.8	7191.6	7129.4	7163.7	7303.1	7147.5	7106.2	7306.9	7303.4	7209.6	7309.3	7442
13.745	18.867	0	1.516	0	0	0	6.1881	12.899	72.243	119	210.22	330.18	470.68	698.25	862.39	1058.3	1300.2	1485.4	1666.2	1870.1	2090.1	2300.9	2482.9	2669.2	2815.5	3067.6	3199.3	3418.9	3477.6	3602.1	3851.5	3760.8	4035.7	3840.2	4027.8	4170.7	4429.5	4580.4	4742.7	4829.3	4795.7	4848.2	5056.5	4893.9	4989.7	5125.5	5137.4	5145.2	5199
0	0	0	0	0	14.556	11.303	67.306	107.38	209.64	289.4	406.83	528.05	630.76	790.13	870.39	958.89	1030.9	1183.6	1243	1352.1	1403.7	1502.1	1545.7	1605.6	1603.8	1725.2	1742.6	1780.7	1851	1899.5	1865.1	1903.2	1984.8	1929.8	2011.1	2005.9	2092.1	2057.3	2190.2	2190.9	2161.9	2201.1	2178.9	2221.5	2190.1	2185.4	2200.2	2220.2	2215.6
14.287	25.086	8.5957	6.5652	0	0	0	0	7.9484	55.26	101.45	181.51	279.67	410.08	573.09	768.41	980.36	1228.6	1435.1	1703.3	1844.5	1968.3	2219.2	2395.5	2593.3	2748.2	2929	3092	3125.1	3236.7	3170	3232.6	3266.4	3490.7	3346.1	3423.4	3407.2	3321.9	3401	3406.8	3442	3530.5	3282.1	3293.1	3249.7	3225.9	3291.8	3370.2	3339.9	3366.9
0	0	0	0	14.366	36.714	62.753	85.264	93.66	117.54	141.35	219.04	321	423.48	636.49	738.48	898.67	1046	1252.5	1600.1	1742.8	1793.5	1986.9	2165.2	2354	2600.3	2863.3	3125	3352	3680.2	3880.9	4137.1	4307.9	4692.6	4946.8	5132.6	5480	5612	5814.1	6142.6	6232.6	6467.5	6360.3	6508.9	6513.1	6661.8	6757.5	6835.6	6792.6	6911.9
0	0	0	28.391	60.809	74.541	52.812	78.891	168.28	231.47	386.97	540.11	714.06	807.63	983.32	1236.4	1090.3	1700.5	2385	2698.6	2528.3	2686.7	2859.3	3081.9	3110.7	3151.2	3276	3488.2	3514.1	3647.7	3823.4	3903.1	3634	3756.3	3702.3	3837.7	4004.4	3917	4072.5	4104.2	4200	4220.8	4198.2	4166.9	4169.9	4077.1	4129.3	4121.5	4080.1	4003.9
0	24.036	0	0	2.7851	0	6.9442	0	0	2.1799	8.7679	4.6189	16.798	16.154	44.983	45.617	59.968	77.694	102.52	108.46	114.96	109.27	142.16	168.9	180.93	200.81	208.99	232.75	250.82	278.82	298.05	335.28	364.58	382.01	416.81	417.07	460.6	502.2	532.77	545.74	574.97	587.15	605.25	617.8	607.52	623.1	625.11	638.32	645.58	635.85
0	21.755	9.9076	40.103	36.443	0	0	0	0	0	0	0	0	0	0	0	31.11	70.82	111.56	191.2	242.49	308.37	403.68	454.63	495.8	537.53	670.45	732.02	791.37	854.97	945.02	1009.7	1088.2	1159.7	1308.6	1323.7	1473.3	1536	1560.4	1684.1	1790	1826.8	1881.3	1851.9	1943.8	1971	2064.7	2089.9	2197.2	2207.3
0	0	0	23.666	39.769	19.013	33.587	35.068	53.286	110.26	209.08	301.44	398.69	589.17	733.62	769.16	1003.7	1151.4	1082.1	1262.8	1538.7	1412.5	1627.2	1670.7	1919.6	1732.4	1927.3	2116.2	2134.6	2222.6	2299.1	2295.2	2303.6	2531.7	2573	2756.9	2793.4	2617.9	2669.9	2868.3	2776.5	2962.7	2807.3	2933.1	2846.3	2960.6	2997.9	2832.9	2928.8	3055.2
0	0	13.788	21.407	3.3271	8.1477	8.4209	7.3194	93.295	155.13	243.46	431.79	659.2	861.07	1028	1016.7	1501.1	1481	2018.1	1966.7	2413	2354.2	2543.5	2628	2867.5	3334.7	3520.5	3327.2	3510.3	3814.7	3973.8	3666.7	3750.8	3935.4	4054.4	4139.9	4220.1	4205.7	4115.8	4140.3	4482.1	4337.4	4420.7	4326.1	4265.2	4224	4406.6	4384.5	4313.8	5193.4
0	0	0.31489	4.4744	7.6879	11.539	13.043	2.6244	0	12.138	21.801	12.169	6.9721	0	6.1992	0	0	0	0	12.415	28.197	27.124	56.807	86.136	106.69	163.71	167.87	220.74	261.76	303.24	379.95	460.85	613.05	673.26	760.5	955.85	1153.8	1252.4	1366.5	1386	1585.8	1702.6	1800	1936.1	1946	2050.2	2032.3	2083	2216.9	2277.7
0	4.1294	2.2856	3.7881	0.19153	0	4.0464	0.10734	15.919	37.598	73.745	138.15	234.05	341.04	493.2	651.38	817.94	988.22	1382.9	1465	1679.9	1550	1671.1	1877.1	1981.7	2226.1	2431.5	2613.5	2694	2801.4	3026	3025.6	3108.9	3201.6	3413	3363	3457.5	3477.3	3537.8	3550.7	3641.6	3555.5	3532.7	3524.4	3658.6	3619.6	3627.8	3683.3	3560.6	3616.9
0	0	0	0	36.275	93.047	192.31	320.72	467.02	625.05	866.71	1139.6	1409.7	1715.7	2025.5	2182.2	2381.1	2636	2973.2	3292	3464.1	3531.3	4009.8	4331	4418.3	4632.5	4927.8	5003.1	5097.2	5401.9	5590.8	5684.2	5861.6	6456.7	6535.2	6640.3	6686.5	6598.9	6570.5	6600	6660	6739.2	6989.9	6916.2	6946.2	6917.4	7105.4	7116.1	7060.9	7212.9
0	0	0	8.9086	5.5693	1.1198	6.0957	10.939	25.321	25.665	69.76	126.89	214.67	333.33	485.75	687.54	891.59	1113.8	1411.5	1706	2067.7	2300.8	2622	2984.8	3370.7	3741.5	4012.4	4131	4360.5	4566.2	4777.4	5168.2	5323.9	5487.5	5831.2	6091.8	6047	6196.6	6369.7	6555.9	6590.2	6485.1	6558.5	6606.8	6628.4	6651.7	6758.8	6856.5	6797.8	7145.9
0	0	0	9.5226	6.8014	12.535	26.586	20.006	17.054	19.361	8.8172	29.641	44.14	35.65	25.202	34.623	71.371	105.9	158.06	210.59	248.27	250.26	344.53	329.97	422.34	489.95	507.23	607.76	623.42	668.93	733	752.12	839.24	914.69	946.35	1007.3	1024.7	1082.4	1146.9	1188.2	1274.8	1316.5	1380.9	1388.5	1402.8	1410.6	1414.1	1471.9	1387.9	1421.6
2.9804	2.8604	1.0539	2.1098	0	0	0	0	0	0	0	0	0	0	0	0	0	0	0	20.212	33.521	63.596	90.973	125.94	161.96	187.29	233.28	279.89	300	358.71	369.69	394.8	433.52	504.56	523.71	556.76	592.22	643.38	694.04	751.72	767.93	810.97	832.53	855.05	828.8	845.97	853.55	872.18	909.68	913.84
0	0	0	0	0	3.3323	31.527	61.114	123.87	183.98	290.93	439.5	552.71	641.42	848.62	1033.5	1202.7	1373.5	1521.2	1733.8	1906.3	2109	2383.1	2626	2671.2	2829.5	2959.2	3126.5	3252.4	3353.8	3556.7	3690.8	3942.9	3900.4	4149.6	4260.6	4714.6	4487.8	4426.9	4484.7	4482.5	4469.7	4632.1	4587.7	4823.5	4664.8	4792.5	4760.2	5084.9	5008.1
0	16.001	0	1.1509	4.5782	5.0431	0	22.478	53.088	130.09	180.51	287.7	415.81	585.14	770.03	965.8	1211	1390.6	1503	1760.7	1938	2167.6	2406.1	2679.1	2882.3	2814.3	2888.4	2898.8	3437.3	3449.6	3801.9	3694.4	3706.4	4047.5	4063.2	3982.9	4269.8	4378	4532.4	4326.4	4431.2	4290.7	4228.2	4532.5	4558.5	4523.7	4142.7	4206.3	4275	4207.7
0	0	0	34.71	21.238	12.83	0	0	0	5.0069	42.885	32.815	150.02	248.55	480.38	609.31	766.51	1011.1	1265.3	1546.4	1640.4	1861.2	1956.8	2398.1	2530.4	2683.5	2951.4	3231.8	3237.1	3554.2	3783.5	3885.7	3972.6	4248	4379.1	4535	4689.2	4887.3	4957.8	5055.6	5101.2	5314.4	5284.3	5165.1	5437.1	5395.2	5487.5	5560.6	5598.7	5654.3
0	1.8323	0	1.6237	3.8209	0.38166	9.2219	15.694	48.419	91.685	184.86	288.01	441.23	571.56	785.92	896.9	1074.3	1196.5	1384.5	1511.3	1641.2	1803.2	1854.2	1963.4	1989	2156.5	2195.3	2341.8	2392.7	2441.9	2549	2666.7	2768	2947.5	3020.4	3170.8	3136	3389.2	3462.7	3443.3	3516.1	3567.2	3598.4	3618.5	3737.2	3694.3	3812.4	3870.9	3908.2	3918.2
0	0	0	9.6381	25.787	5.3665	25.046	0	17.555	27.896	79.527	99.092	165.53	203.84	299.78	371.44	257.24	289.23	345.47	424.22	902.21	1166.2	1309.8	1412.4	1501.1	1602.3	1633.1	1725	1764.6	1710.9	1819.3	1901.6	1947	2037.8	1968.2	2007	2045.4	2092.4	2078.2	2083.9	2130.6	2058	2079.2	2084.1	2144.3	2191.2	2214.9	2175.9	2149.1	2214.3
0	0	0	11.535	22.627	21.692	20.015	25.224	40.257	42.255	56.556	130.93	262.9	359.68	531.29	714.91	900.01	1077.7	1209.4	1500.1	1820.4	2065	2268.4	2548.4	2689.7	3005.8	3204.6	3486.2	3832.8	3880	4187.1	4487.6	4827.2	5228	5458.7	5526.5	5701.6	6061.5	6311.3	6537	6969.1	7211.7	7452.3	7452.9	7946.1	8009.8	8102	8150.3	8188.3	8155.5
0	0	0	2.9211	0	20.8	36.674	26.793	55.631	132.96	215.97	361.87	382.87	570.96	1080	1332.8	1681.4	1918.3	2169.6	2376	2682.7	2996	3233.7	3470.3	3602.9	3855.2	4009.5	4156.1	4301.4	4415.9	4537	4677.3	4953.6	5013.1	4860.3	5124.1	5090.2	5291.1	5444.9	4346.5	5418.3	4345.5	4287	4092.6	4263.6	4351	4310.1	4093.3	4194	4049.6
0.97521	0	0	7.0706	0.73811	2.4134	1.8187	22.108	22.373	47.75	78.535	120.87	186.34	274.65	368.16	441.27	586.36	703.49	832.94	954.99	1069.4	1219.6	1296.9	1432.9	1558.4	1658	1793.7	1950.7	2104.3	2208.4	2384.8	2386.5	2543.8	2560.9	2641.3	2657.9	2618.7	2663.8	2695.6	2660.4	2710.5	2715.6	2829.6	2879.4	2838.5	2910.7	2856.3	2886.1	2856.5	2848.6
8.0958	7.0255	0	0.29881	0	0	0	2.292	17.232	65.836	120.9	202.08	263.56	343.47	443.52	548.94	683.87	789.83	949.75	1041.2	1195.6	1265.2	1408.7	1553.8	1658.9	1727.6	1803.7	1860.8	1938.8	2000.9	2128.1	2188.2	2182.1	2243.4	2294.6	2372	2364.8	2420.6	2426.9	2493.4	2449.1	2552.2	2555.1	2534	2562.8	2548.7	2585.3	2547.3	2532	2506.9
2.0968	3.5462	1.5202	7.997	0	1.7799	0	0	0	0	0	0	30.083	115.71	220.03	368.02	542.97	721.37	824.94	1010.3	1179.5	1375.5	1515.6	1734.4	1816.6	2004.9	2100.4	2216.6	2308.3	2454.3	2502.2	2593.4	2563.9	2502	2513.4	2575.3	2581.4	2661.8	2708.8	2680.7	2689.3	2691.7	2816	2708.2	2809.5	2748.9	2711.6	2691.5	2687.7	2717
0	0	0	0	0	22.741	91.126	186.13	295.7	466.35	710.42	983.96	1272.3	1520.1	1889.5	2219.4	2651.5	2932.2	3230.7	3727.6	3878	4181.2	4417.5	4634.1	4717.6	5151	5387.9	5447	5615.5	5775.8	5912.9	5844	6072.9	6289.1	6258	6217.1	6183.1	6322	6450.2	6407.8	6375.7	6490.8	6615.2	6443.6	6638.3	6580	6549.4	6528.1	6548	6756
0	14.347	0	26.209	4.8953	3.0678	0	0	0	6.3996	61.234	110.48	210.32	355.53	500.15	624.86	799.77	929.8	1137.3	1281.5	1528.5	1675	1829.5	2005.6	2072.8	2236.5	2220.3	2346	2379.6	2496.3	2597.3	2622.7	2788.3	2887.6	2971.2	3001.1	3059.4	3050.1	3031.9	3113.6	3187.9	3195.6	3253.4	3194.6	3247.5	3232.1	3208.3	3270	3228	3245.7
0	0	0	93.436	129.72	135	126.52	126.22	176.54	239.37	338.87	673.86	772.49	1067.4	1237.5	1325.3	1774.5	2188.8	1978.3	2151.6	2060.2	2027.8	2435.6	2406.8	2715.5	2486.8	2503.8	2621.8	2848.4	2857.3	2866.3	2921.3	2809.9	3107.7	3517.5	3372.1	3240.4	3314.5	3158.4	3322.7	3080.7	3213.6	3159.7	3285.3	3257	3215.6	3243.3	3288.7	3294.7	3478.7
0	5.6513	2.8043	10.009	2.634	1.5284	10.599	4.9324	0	0	0	0	0	3.0971	0	0	1.539	14.841	36.65	44.978	87.16	122.38	210.83	298.1	399.94	544.82	672.53	855.62	1014.2	1213.2	1396.6	1561.9	1763.1	1918	2094.1	2332.6	2619.4	2812.5	3010.4	3304	3540.2	3961.8	4162.8	4327.1	4381.4	4547	4607.1	4586.9	4581.7	4722.2
0	6.8009	3.5672	6.752	0	0	7.0788	0	0	0	0	0	6.8918	21.35	19.451	55.493	97.735	141.91	171.57	184.35	240.55	258.88	321.18	362.37	394.88	465.76	523.78	614.46	648.18	689.21	712.16	771.13	855.11	855.51	1003	1059.3	1319.3	1447.7	1488.7	1600.9	1686.3	1738.2	1789.7	1860.8	1860.3	1994.7	2219	2245	2303.7	2306.6
0	41.521	0	0	66.785	0	17.408	0	33.816	93.072	176.61	271.66	411.41	559.37	750.09	877.65	1025	1350.4	1498.6	1885.5	2035.3	2256.8	3001.4	2637.1	3065	3137.9	3279.8	3554.2	3537.1	3916.9	4008.2	4176.5	4848.7	4806.9	5270	5576.4	5880.2	5999	6116.9	6428	6571.2	6711.8	7043.8	7154.7	7343.5	7498.8	7634.4	7919.2	8026	7864
0	0	9.9678	56.256	16.035	25.167	34.236	29.118	52.275	45.099	59.659	64.168	142.46	216.66	260.67	281	353.99	421.8	520.73	572.97	645.14	746.85	917.68	980.96	1112	1197.7	1326.7	1471.2	1553.4	1659.5	1832	1968.1	2108.9	2262.6	2407.2	2514.2	2688.8	2803.4	2943.4	3110.3	3181	3338.2	3476.6	3617.9	3676.7	3735.5	3824.6	3902.6	3978	3999.1
0	0	0	0	51.666	0	83.492	93.326	65.309	102.08	90.02	106.13	143.55	80.862	102.05	149.1	259.64	307.28	415.73	430.01	507.33	571.65	583.9	733.69	686.24	895.52	861.18	1068.5	1174.7	1231.4	1234.3	1451.7	1559.9	1729.6	1829.6	1875.9	1930.5	2061.5	2239.5	2260.4	2454.8	2413.7	2456.8	2456.9	2505.7	2610.6	2643.7	2739.3	2723.7	2704.5
0	3.9739	0	0	3.9883	0.53969	12.431	49.324	74.67	143.14	194.55	274.13	322.15	397.19	471.82	583.05	635.9	682.25	760.12	822.26	887.38	956.66	960.31	1002.7	1012.5	1019.8	1099.3	1132.9	1225.2	1140.5	1185.6	1185.4	1197.3	1231.9	1221.8	1277.4	1219	1180.9	1314.3	1316.6	1241.7	1284.3	1364.7	1371	1375.9	1390.4	1467.5	1425.1	1447.3	1490.6
0	0.82704	0	5.9012	0	0	60.797	30.98	85.147	190.56	317.92	436.82	574.49	731.55	851.87	978.24	1128	1355.3	1269.1	1425.4	1557.4	1710.1	1816.4	1958	2129.1	2311.6	2432.1	2534.4	2561.9	2662.9	2889.1	3012.6	2933.3	3099.7	3323.5	3347.3	3396.3	3457.3	3398.8	3418.6	3586.5	3677.3	3645.1	3580.1	3639.3	3716.9	3613	3699.3	3734.3	3810.7
0	0	0	4.1455	16.485	25.186	15.625	0	9.8515	44.519	73.659	123.13	210.43	256.75	355.05	435.66	520.94	683.36	665.67	731.08	952.35	1059.8	1088.3	1070.7	1115.6	1255.3	1248.7	1350.5	1275.5	1495.2	1471.3	1524.5	1553.4	1634.3	1655.7	1634.4	1653.2	1728.2	1718.4	1741.5	1759.5	1761.4	1784.5	1796.5	1837.1	1835.8	1819.3	1826.8	1779.1	1826.1
0	0	0	6.5974	7.1858	6.8365	10.157	14.534	39.658	60.665	98.775	141.97	194.19	245.53	307.04	373.48	419.06	474.17	534.78	555.99	616.22	667.35	706.39	728.59	782.92	831.6	893.21	890.26	899.12	963.96	995.19	1014	791.12	1097.8	1089	1064.4	1096.3	1084.6	1098.9	1097.5	1087.1	1093.9	1141.4	1159.4	1222.2	1122.7	1153	1150.9	1168.3	1196.3
0	0	0	0	0	30.527	64.984	164.83	261.83	406.77	605.17	837.69	1042.4	1285.7	1518.4	1804.7	2095.1	2440.1	2677.6	2954.9	3286.1	3494.8	3973.2	4078.6	4111.3	4282.9	4655	4635.2	4873.3	4867.7	5164.5	4923.1	5163.6	5493.3	5383.5	5589.9	5628.8	5889.1	5920.9	6104.9	6273.3	6359.9	6423.3	6496.2	6470.4	6555.5	6578.3	6628.7	6790.1	6670.3
0	0	0	12.191	22.738	11.906	17.21	6.9373	9.994	27.087	34.523	36.698	63.121	83.706	112.16	144.73	141.08	157.79	181.34	211.6	240.66	254.22	254.66	297.22	317.87	332.57	363.83	400.14	417.29	513.67	584.48	636.11	709.59	794.58	862.52	983.03	1027.8	1117	1159.7	1262.8	1284	1362.5	1469	1542.5	1533.1	1552.3	1616.4	1661.3	1652	1625.7
0	0	0	0	0	387.54	0	178.92	0	0	43.512	0	48.179	193.76	283.78	397.08	577.88	646.71	790.41	1009.5	1152.9	1388.1	1410.6	1515.5	1720.7	1851.8	2071.9	2210.4	2249.2	2273.3	2303.9	2413.4	2543.2	2599.3	2660.6	2692.4	2699.5	2773.6	2857.5	2787.2	2864.2	2881.1	2863.1	2796.8	3068	3052.9	2901.1	2902.2	2946.4	2950.4
0	0	0	0	0	0.8923	20.262	55.605	92.504	207.99	288.46	390.67	483.43	574.69	659.65	770.6	860.57	912.44	988.88	1036.5	1125.1	1220.8	1259	1314.8	1425	1450.9	1592.7	1678.2	1683.3	1874.2	1894.4	2013	2068.5	2175.8	2204.2	2430	2442.7	2581.9	2703.2	2697.2	2825.3	2938.5	2907.3	3013	3009.9	2999	3048.1	3133.9	3137.5	3449.4
0	6.9201	12.117	2.426	0	0.44853	0.41093	38.04	47.312	102.12	199.82	297.27	431.9	600.86	745.97	966.21	1167.1	1406	1623.3	1808	2035	2257.3	2425.6	2628.1	2778	2924.5	3116.6	3290.8	3442.6	3631.5	3720.4	3840.9	3981	4027.5	4050.4	4039.1	4142.5	4090.8	4196.9	4230.6	4137.9	4084.5	4107.8	4071.5	4157.5	4161.8	4244.7	4310.9	4440.3	4420.9
0	1.6463	0.61258	10.208	6.2158	9.5812	3.4415	16.502	0	0	0	0	12.192	0	0	0	0	0	0	0	0	0	0	12.113	0	0	90.929	225.36	215.13	225.69	234.01	285.86	42.426	100.19	97.524	126.71	168.68	254.89	214.29	264.53	313.36	321	362.2	460.3	435.84	409.92	423.37	448.68	452.58	456.48
33.3	35.043	19.427	17.557	0	0	0	0	0	0	0	0	10.964	34.615	81.377	143.24	171.18	246.51	320.35	382.47	483.65	610.48	690.52	816.58	921.47	1071.2	1207	1331.9	1353.7	1451.2	1533.5	1684.2	1763.5	1774.8	1838.8	1792.4	2072	2029	2363.6	2323.3	2315.1	2354	2414.4	2463.6	2533.1	2375.1	2405.1	2448.6	2571.8	2641.1
0	0	0	1.1295	0	19.674	12.401	44.464	69.414	146.95	247.83	464.64	664.87	882.02	1198.7	1468.8	1839.3	2148.4	2492.8	2827	3190.4	3519.7	3741.2	4126.6	4266.5	4569.3	4789.7	4893.8	5057.3	5524.5	5612.3	5675	5915.2	5791.3	5852.2	6083.1	6198.6	6348.6	6286	6444.3	6506.4	6721.2	6714.2	6860	6700.2	6551.8	6592.6	6605.2	6913.3	6895.7
0	21.375	18.774	52.708	12.519	2.3489	0	0	0	0	0	0	0	0	0	0	3.6971	33.865	54.493	112.1	119.8	180.76	209.21	233.78	277.85	291.75	349.83	418.51	468.97	563.98	589.3	658.38	535.31	698.65	880.46	1118.5	969.83	988.08	1056	1142.8	1242.1	1212.5	1281.6	1332.2	1295.5	1328.7	1324.1	1254.8	1357.3	1361.2
0	6.8606	0	45.793	22.442	31.409	91.458	19.837	14.986	72.143	0	69.206	209.42	274.47	356.75	481.24	621.04	701.84	840.72	911.8	1025.6	1119.5	1209.6	1325	1353.9	1541.7	1480	1597.5	1629.6	1662.4	1733.4	1763.7	1805.6	1886.8	1983.6	1939.3	1924.1	2070.9	2067.8	2229.6	2277.3	2255	2279.2	2266.5	2302	2192.7	2226.2	2176.2	2255.7	2323.2
5.5608	8.6806	9.6682	19.918	0	0.70719	0	4.537	84.26	217.07	413.53	667.76	927.43	1287.3	1665.2	1961.7	2410.6	2814.3	3329.9	3625.7	4057.9	4341.5	4680.9	4976.8	5085.2	5524.6	5878.4	6064.1	6125.1	6419.3	6974.4	7030.4	7494.4	7928.7	8160.4	8357.2	7853.8	8306	7974	8123.7	8376.5	8352.6	8438.7	8598.1	8644.1	8682	8609.9	8686.4	8595.2	8283.5
0	0	0	0	6.6011	15.673	10.26	18.646	18.014	39.936	78.153	179.23	286.75	420.64	570.44	729.47	883.95	1030.2	1240.4	1433.6	1579.2	1769.3	1868.7	2036.6	2177.4	2289.9	2506.7	2634	2865.7	2815	3014.5	3034.8	3141.8	3245.6	3318.2	3470.9	3635.1	3655.7	3635.7	3707.4	3732	3783.2	3797.6	3918.2	3999.1	3984.7	3942.5	4153.5	4018.8	4047.1
0	4.2966	0.96229	3.7298	1.9763	9.7656	0	1.7738	6.4223	7.4543	18.502	32.68	132.15	137.1	168.07	262.27	322.52	411.38	452.89	484.3	473.76	499.88	537.02	512.21	532.83	570.92	551.29	627.16	637.94	770.85	775.51	854.89	782.48	752.83	780.13	854.39	805.1	883.4	872.52	913.79	931.12	927.85	1061.9	1025.9	1090.1	1006	1002.8	941.49	926.77	977.46
5.3435	0	0.51973	6.8729	0	0	11.561	13.171	25.262	31.919	43.189	84.716	109.88	145.15	236.36	301.15	359.9	461.07	515.97	661.89	749.14	838.64	898.48	956.95	1074	1140.1	1235.7	1276.3	1310.5	1375.6	1461.1	1529.9	1562.6	1599.2	1840.3	2070.2	2222.6	2264.8	2321.2	2366.5	2475	2594.9	2616.6	2633.3	2654.5	2634.6	2770.4	2775.9	2188.4	2205.7
15.402	58	21.497	27.045	0	0	0	0	0	0	0	0	12.679	78.729	189.56	271	413.88	522.07	747.21	881.5	1053	1508.6	1754.9	1905.4	1828.6	2080.3	2560.6	2505.4	2664.3	2852.7	2831.3	3030.7	3036.5	3088	3083.5	3139.9	3305.7	3282.7	3461.1	3518.5	3755.6	3702.7	3525.5	3781.9	3813.7	3785.5	3724	3928	3739.7	3754.8
0	8.5471	12.823	264.65	113.96	200.61	0	0	63.799	0	107.92	80.2	571.4	628.6	1014.2	1263.4	1408.6	1693.9	2047.8	2321.5	2564.3	2826.5	3040.3	3171.5	3330.2	3408.6	3652.1	3746	3772.1	4088	4134.1	4226.4	4669.8	4294.7	4378.1	4543.6	4494.3	4518.9	4505.7	4495.4	4338.1	4267.3	4308.7	4103.8	4167.4	3992.4	3828.7	3665.4	3707.8	3670.2
0	1.0278	5.6278	1.6772	0	2.612	6.3177	42.734	128.82	252.29	456.69	703.02	1032.2	1357.2	1780.8	2187.5	2598.8	3150.3	3599.7	4038.9	4447.7	5082.8	5159.4	6091.4	6023.2	6057	6630.2	6921.1	6944.6	7217.3	8641.5	7492.8	7831.3	7742.3	8019.9	8138.3	8128.2	8337.1	8372	8428.2	8628.2	8880.1	8887	8935.9	8889.5	9022.5	8933.6	9204.8	9118.2	8965.4
0	4.3418	0	10.359	1.9986	0	0	3.2221	1.1255	0	0	0	15.101	37.46	80.994	129.08	221.32	299.18	458.65	597.08	842.18	1067	1294.3	1544	1731.6	1919.9	2227.4	2460.9	2615.2	2825.4	3159.1	3439.5	3609.1	3772.9	4013.7	4270	4362.1	4541.9	4616	4603	4845.1	4979.2	4943.3	4832.6	5261	5194.4	5466.2	5366.3	5527.1	5519.7
4.3695	11.305	0	4.4583	0	0	0	0.34051	29.729	109.8	212.85	389.93	558.76	768.13	998.52	1233.9	1478.5	1690.4	2058.8	2394.9	2560.7	2802.5	3147.9	3329.2	3572.6	3839.3	4028.6	4356.2	4671.5	4875.6	5425.1	5719.7	5093.5	6306.5	6497.1	6765.8	6885.2	7236.4	7435.6	7670.2	8248.5	8129.9	7004.8	8747.9	8705.7	9072.5	8948.2	8929	8901.5	9122.1
0	0.32084	13.47	4.883	5.16	0	0.97841	7.5347	0	0	8.9491	35.411	59.123	92.264	130.4	149.96	211.87	280.36	347.22	412.77	465.96	533.09	536.64	565.2	578.9	658.54	735.74	870.86	910.22	907.79	942.43	941.51	989.02	1059.2	1011.6	960.1	954.42	981.07	1074.8	1023.9	1028.3	1028.5	964.35	934.3	995.16	1050.9	1025.3	1005.8	1016	1046.6
5.9137	0	3.5278	1.2361	0	0	0	1.9794	0	3.5031	16.627	35.434	86.854	167.01	262.95	398.13	551.37	703.01	897.27	1142.3	1315	1532.4	1661.4	1899.2	2102.2	2330.8	2450.5	2870.8	3076.2	3254.6	3465.9	3669.9	3846	4179.2	4319.9	4445.5	4633.5	4582.9	4750.5	4841.3	5094.3	5088.8	5227.8	5278.4	5235.3	5373	5470.8	5450.5	5400.5	5471.5
4.1057	3.7146	0.40792	0	0	8.3663	0	0	12.629	27.327	34.588	51.51	106.21	148.37	213.44	282.27	348.59	426.72	495.54	641.52	693.58	817.07	914.01	998.18	1107.2	1187.3	1276.2	1356.2	1457.3	1495.7	1594.1	1681.2	1734.4	1727.9	1798.3	1851.7	1878.4	1872.7	1896.6	2029.7	2039.1	2145.2	2161.2	2195.9	2143.1	2234.9	2217.1	2233.4	2197.3	2210.9
1.1838	4.4888	1.9689	0	11.581	0	0	0	0	14.121	60.213	113.43	187.85	285.15	398.2	531.25	633.68	745.83	903.21	1090	1223.5	1392.7	1454.9	1591.4	1673.9	1706.6	1831.4	1949.8	1988.9	2084.6	2153.5	2209.8	2322.5	2334.9	2386.9	2460.4	2494.2	2333.2	2405.5	2363.9	2291.7	2544.8	2526.7	2640	2569.7	2639.1	2676.9	2663.2	2830.5	2842.4
0	24.35	14.532	0	0	5.6385	0	11.529	46.574	89.313	159	257.93	370.68	543.73	758.47	909.2	1170.4	1316.5	1549.9	1843.1	1950.1	2226.1	2387.8	2539.4	2750.7	2872.1	3058.3	3261.1	3342.9	3668.4	3666.7	3828.3	4102.1	4155.7	4299.6	4419.3	4553.8	4539.4	4811.8	4832.7	4869.3	4958.5	4924.8	5001	5021.2	5048.9	4937	5061.4	5088.5	5109.5
0	0	0	27.746	2.6361	17.365	37.025	93.961	175.28	251.8	368.1	523.65	690.28	934.11	1161.9	1406.6	1587.3	1807.4	2119	2328.2	2605.5	2796.3	3036.6	3214.2	3351.5	3782.6	3962.5	4099.4	4296.3	4462.5	4694.5	4678.8	4915.2	4979.6	5078.5	5247.4	5412.2	5540.7	5556.9	5821.4	5924.6	6078.5	6043.1	5956.2	5984.8	6064.3	6155.9	5983.5	6055.4	6041.3
0	0	0	0	0	26.409	39.557	116.67	204.8	329.42	530.78	753.4	1012.5	1335.9	1664.3	2094.3	2519.4	2887.8	3271.9	3653.2	3948	4141.9	4543.8	4838	5001.2	5274.6	5459.1	5913.3	6054.3	6373.3	6446.5	6589.9	6989.7	6919.4	7279.9	7233.1	7434.9	7534.7	7674.8	7695.4	7638.7	7893	8003.7	8048.7	8166.5	7938.9	7730.3	7365.3	7352.6	7235.4
0	0	0	26.266	0.39682	10.86	0	2.6886	20.384	69.706	91.459	194.93	301.22	433.74	544.15	712.56	880.91	1028.9	1179.9	1326.1	1386.5	1538.9	1670.3	1801.5	1901.9	1918.2	2015.6	2043.6	2176.5	2278.9	2308.6	2313.8	2433.4	2580.6	2639.9	2763.3	2948	3026.5	3063.7	3008.5	2980.1	3195.8	3203.9	3249	3278.4	3361.3	3309.2	3351.2	3272.2	3342.8
0	0	0	47.379	26.909	23.518	33.17	45.047	60.15	88.161	129.75	190.73	247.07	340.05	417.04	517.07	623.08	686.97	857.58	962.95	1120.6	1315.5	1486.5	1640.3	1622.3	1975.6	1911.5	2167.1	2231.2	2329.1	2621.8	2941.6	3221.5	3439.4	3453.6	3862.6	3967	4133.7	4277.9	4584.6	4679.7	4852.9	4901.4	4850.8	4950.6	5093.1	5065.5	4953	5077.1	5104.6
0	0.54545	0	0.96542	2.7502	0	11.644	7.7013	31.439	65.522	145.28	197.61	319.58	415.99	556.09	715.98	864.76	971.46	1134.2	1180.6	1495.2	1589.6	1779.1	1871.2	1998.8	1968.9	1888	1900.8	1867.5	2002.9	2077.7	2180.4	2220.9	2285.1	2092.3	2149.1	2474	2486.2	2553.4	2567.3	2585	2674.7	2675.8	2639	2646.7	2627.9	2683.2	2704.8	2742.2	2675.3
0	24.191	10.11	5.259	0	0	0	0	0	3.1786	19.462	70.073	135.85	211.46	257.18	360.28	428.39	542.47	669.77	744.59	840.96	937.12	1071.3	1190.6	1330.2	1406.4	1393.5	1619.2	1687.7	1876.5	2008.5	2042.2	2146	2224.5	2337.4	2617.3	2784.6	2871.4	2942.7	2948	3071	3122.4	3174.4	3121	3278.8	3157.5	3163.3	3100.3	3059.3	3050.4
0.11554	19.207	29.53	39.181	0	0	17.11	5.7895	6.0506	16.753	12.604	21.305	45.333	70.566	116.44	152.63	215.15	292.83	333.75	408.99	470.67	492.81	535.51	575.76	591.22	600.66	652.78	661.76	700.2	698.41	753.57	768.43	793.48	829.36	806.55	796.39	852.71	841.98	876.28	896.47	870.24	897.26	930.53	898.89	892.43	855.88	907	888.36	923.38	881.34
0	0	0	0	1.8991	6.6368	12.35	11.429	24.06	57.027	124.51	196.98	309.89	479.6	652.76	855.13	1156.6	1281.1	1537	1515.3	1639.5	1893.1	2021.6	2135.6	2289.8	2495.4	2513.8	2763.3	3251	3168	3364.5	3758.5	4144.9	3810.6	3920	4192.5	4432.6	4549.1	4766.7	4795.6	4988.1	5231.8	5334.2	5476.2	5539.1	5596.3	5607.2	5795.5	5974.5	6067.3
0	0	8.839	5.4707	6.2516	12.543	3.0504	11.84	10.91	19.316	20.179	67.677	141.85	244.29	379.72	537.18	654.63	829.28	1066.9	1285.9	1398.5	1637.2	1885	1992.4	2160.8	2433.1	2471.4	2738.7	2872.2	3008.4	2989.2	3301.8	3477.2	3579	3727.6	3821.3	3912.6	4014.9	4208.1	4266.7	4356.3	4472.6	4453.3	4643	4667.9	4708.4	4818.8	4842.7	4840.9	4833.7
0	0	0	7.4261	0	9.442	15.054	30.669	81.647	142.4	249.05	376.62	550.35	745.16	955.55	1230.9	1476.3	1785.5	2112.8	2380.8	2552.9	2962.4	3249.7	3592.2	3799.4	4072.4	4223.2	4431.4	4712.8	5009.3	5232.5	4971.4	5571.4	5620.1	5530	5272.3	5315.5	5503.9	5566	5583.8	5658	5537.9	5667.2	5666.3	5700.1	5654.6	5624.7	5625	5493.2	5473.1
0	0	0	0.97308	10.859	13.708	24.956	35.242	47.015	53.61	76.609	109.69	125.15	191.95	251.92	340.8	421.69	513.04	585.29	689.71	730.96	784.62	875.46	980.77	1042.9	1162.8	1212.8	1318.7	1339.3	1470.5	1452.6	1566.7	1646.7	1796	1939.1	2025.2	2122.6	2204.9	2286.4	2420.3	2501.2	2825.7	3074.9	3166.5	3409.8	3524.8	3611.6	3649.4	3746.3	3826.7
0	0	0	6.0988	9.1548	5.201	28.319	82.437	153.03	210.15	316.61	442.18	613.12	804.86	1013.9	1184.9	1342.8	1575.3	1816.5	1892.5	2150.5	2314.9	2439.4	2633.5	2730.5	2838.9	2946.9	2932.1	3013.1	3131.4	3170.3	3218.1	3328.1	3290.9	3333.1	3432.9	3448.4	3527.1	3482.8	3455.5	3444.2	3523	3590.6	3541.6	3561	3596.1	3525.7	3533.4	3537	3621.2
0.72594	5.3453	8.2837	0	0	0	0	13.285	50.3	112.58	193.43	322.71	506.38	738.4	1008.9	1237.7	1599.9	1871.1	1999.2	2431.5	2799.5	3024.6	3063	3757.3	3754.1	4189.4	4370.7	4212.3	4631	4535.2	4711.3	4895.6	4824.8	5007.1	5084.8	5220.9	5244.9	5268.7	5382.9	5398.1	5419.7	5416.6	5577.1	5613.2	5516.7	5631.6	5576.4	5482.3	5536.7	5568.1
3.3643	14.657	1.6178	3.4873	7.9794	0	0	0	52.886	202.93	379.25	654.81	904.59	1208.4	1457.3	1729.6	2143.4	2395.5	2762.5	3105.5	3491.3	3790.5	3843.1	4096.1	4364.8	4460.5	4576.4	4692.1	4711.2	4719.3	4983.8	5037.7	5122.2	5211.1	5247.4	5446.3	5354.7	5488.3	5512.7	5497	5450.8	5544.8	5588.8	5510.1	5421.2	5496.5	5640.7	5608	5563.8	5531.6
0	0	0	62.409	59.972	18.814	19.102	51.9	175.27	224.25	452.81	618.59	834.86	1177.3	1545.8	2014.9	2412.4	2736.6	3307.1	3614	4360.7	4657.9	5254.4	5656.3	5998	6578.9	7096.3	7591.6	7880.3	8280.8	8466.2	8606.8	9286.6	9361.8	9395.9	9632.1	9918.1	9968.7	10063	10421	10412	10588	10347	10380	10469	10473	10421	10461	10391	10316
0	14.251	3.7834	0.31055	6.2148	0.90077	0	0	0	26.326	46.344	40.5	1.033	0	16.339	35.701	65.048	101.56	121.19	134.77	151.39	222.88	234.75	309.94	365.02	395.73	425.33	481.69	480.54	527.81	617.28	603.71	638.38	710.69	772.46	828.5	848.19	902.51	924.94	903.6	984.11	1050.6	1092.3	1148.7	1121.7	1197	1164.3	1211.7	1240.6	1106.9
0.26142	17.59	9.202	0	0	0	4.2812	0	0	16.77	24.472	69.53	121.14	175.32	279.74	394.89	554.66	696.06	889.38	1053.8	1280	1559.7	1856.4	1888	2237.5	2410	2679.9	2916.4	3085.3	3287.3	3308.8	3526	3691.4	3672.6	4226.5	4173.9	4530.1	4551.8	4574.3	4559.7	4603.2	4638.8	4650.1	4872.3	4993.2	5007.7	5041.1	5095.2	5115.4	5030.9
0	0	9.7547	6.5221	5.6207	0	2.4361	0	1.6018	22.64	67.46	114.58	157.53	245.85	346.69	503.95	668.36	852.79	1052.7	1307	1530.1	1715.5	1983.7	2114.4	2254.7	2445.6	2671.1	2830.8	2936.3	3180.9	3224.7	3339.9	3343.9	3390.1	3378.4	3411.3	3509.5	3493.5	3563.3	3541	3635.1	3506.8	3464.9	3522.3	3514.2	3602.2	3585.8	3550.4	3529.2	3494.1
0	0	0	33.002	38.492	33.28	16.756	21.482	31.189	10.671	50.409	30.641	44.481	52.913	47.811	60.142	85.55	44.407	91.043	119.57	194.96	218.06	282.1	287.16	323.61	401.41	1068.4	738.89	720.63	785.81	827.06	845.23	907	1163.4	1368.1	1327.9	1212.2	1279	965.99	972.16	998.04	1124	1145.6	1109.2	1178.3	1186.7	1267.4	1046.7	1008	905.57
0	0	0	20.487	102.2	143.73	183.4	245.27	341.32	441.11	632.4	754.34	1158.6	1616.9	2083.8	2359.8	2896.8	3224.6	3847.6	3839.8	4298.8	6011.9	5239.6	6445.2	6278.9	6678.4	6336.1	6546.5	6948.8	8057.5	7518.9	8449.1	8698.4	8370.3	8630.7	9006.1	8989	9148.8	9310.2	9287.9	9304.3	9424.5	9548.6	9530.4	9529.9	9926.9	9568.5	9584.5	9866.7	9604.6
0	11.78	6.7908	5.6509	0	0.6436	0	0	0	0	32.02	201.72	328.19	493.97	692.42	909.61	1103.7	1236.5	1408.3	1563	1687.8	1829.6	2055.9	2262.5	2324.6	2536.5	2552.4	2155.1	2217.6	2367	2376.9	2358.7	2653.1	2596.5	2734.2	2513	2533.6	2456.2	2388.5	2394.4	2516.2	2516.2	2533.7	2532.6	2686.4	2580.3	2472.3	2439.1	2387.7	2359.1
0	0	0	0.12398	2.4058	13.245	8.732	40.902	86.402	183.3	316.16	505.72	732.02	1004.7	1358.1	1710.6	2059.2	2491.9	2215.2	2831.8	3065.4	3232	3479.9	4095.4	4220	4433	4281.1	4784.1	5137.8	5092.1	5303.7	5357.8	5353.8	5532.4	5562.7	5787	5776.9	6047	6071.3	5832.1	6011.1	6169.4	6135.6	6180.4	6221.7	6156.6	6021.7	6229.1	6074.6	6160.7
0	0	0	7.8074	69.584	114.97	148.53	170.67	297.64	306.17	360.96	528.82	523.41	861.84	833.03	919.55	966.17	1198.7	1297.7	1415.5	1472.7	1561.7	1805.7	1847.5	2016	2193	2224	2328.4	2450.1	2517.6	2627.2	2684.2	2835.3	2912.2	3000.2	3064.1	3248.9	3363.6	3404	3583	3465.3	3597.8	3708.4	3714	3805.5	3967.3	3869.1	3794.1	3755.4	3711.7
0	16.591	0	0	31.688	19.77	16.295	33.537	1.9964	44.477	54.767	69.128	80.465	184.67	253.65	347.74	520.11	630.79	784.13	936.58	1060.5	1205	1399.6	1598.8	1656.5	1870.7	2085.1	2207.2	2446.1	2585.1	2917.8	2915.1	3093.4	3404.7	3382	3524.1	3590.9	3715.2	3783.4	3819.1	3937	4087.9	4063.2	4051.1	4072.5	4039	4091.6	4272.9	4222.9	4160.1
8.4357	14.777	6.702	10.301	0	0	0	16.473	30.863	165.18	352.4	591.23	794.31	1107.8	1347.6	1719.2	1973	2329.9	2530.5	2796.3	2930.4	3263.6	3387.8	3523	3715.5	3921	4170.9	4025.6	4120.2	4382.6	4549.6	4650.6	4643.4	4759.6	4885.2	5121	5149.6	5184.4	5108.1	5278.5	5145	5246	5228	5237.6	5342.9	5260.4	5202	5305.2	5333.4	5244.5
0	0	0	3.8273	2.7799	11.668	11.436	9.5569	12.64	12.535	26.506	35.121	44.035	65.336	71.633	104.44	125.88	176.86	205.76	247.53	263.18	319.43	338.43	385.35	425.5	504.1	548.95	606.74	675.82	717.7	807.67	894.32	1019.4	1135.2	1342.2	1470.7	1550.6	1707.6	1691.2	1937.7	2100.6	2104.3	2275	2316.5	2398.4	2512.4	2589.9	2716	2684.4	2585.5
0	8.3595	0	8.5797	2.6589	0	10.656	35.275	116.51	265.52	499.33	826.59	1123.8	1743.1	2041.5	2250.4	3284.6	3991.5	4610.1	5192	5775.7	6412.6	7046	7805.4	8466.7	8761.8	9075.2	9606.6	10018	10364	10508	10512	10749	10570	10917	11191	10967	11067	11049	10967	11176	11043	11243	10967	11229	11004	11078	10977	10995	11122
0	0	0	12.188	65.653	58.187	41.979	48.764	107.75	21.013	153.61	147.05	188.3	108.3	148.77	164.37	257.09	461.68	653.15	846.95	1104.6	1390.5	1639.7	1849.2	2242.4	2512	2829.4	2922.6	3397.5	3711.8	4062.5	4443.2	4528.9	4659	4780.6	5286.4	5089.6	5478.7	5864.6	5839.9	5864.3	6012.9	6351.4	6345.8	6518	6782.5	6593.9	6515.2	6859.6	6740.8
0	36.228	15.331	0	6.0235	0	0	0	0	0	0	0	0	0	0	0	0	0	0	0	0	0	0	0	0	24.158	56.515	103.41	208.48	186.26	223.07	323.96	405.08	497.15	505.21	617.18	682.29	768.18	876.06	921.79	972	1015.3	1049.6	1064.9	1149.3	1139.2	1222.8	1196.7	1304	1369.3
0	38.446	14.256	27.269	14.697	31.202	0	0	38.257	117.92	40.813	170.48	192.58	315.06	343.75	647.47	804.52	915.06	1092.5	1181	1314.8	1421.6	1130.3	1203.7	1738.4	1686.3	1921.3	1840.7	1969.7	2161.3	2293.9	2234.9	2385.4	2437.7	2343	2313.8	2388.5	2341.1	2361.6	2447.8	2349.5	2432.3	2434.2	2400.6	2452.8	2413.9	2385.1	2307	2311.3	2339.2
0	16.355	16.116	12.791	0	5.0239	0	0	0	53.269	126.18	226.14	374.81	560.69	734.91	972.59	1176.4	1226	1602.2	1753.7	2026.2	2088.7	2284.8	2354.6	2683.3	2893.2	2981.1	3148.9	3166.1	3531.4	3583.4	3634.3	3755.9	3796.6	3960	3928.2	4019	4112.7	4357.8	4230.8	4104.5	4165.9	3945.3	4195	4216.1	4178.8	4139.7	4054.8	4071.1	4138.7
0	10.46	1.7993	0.30848	0	0	9.8845	0	26.754	93.854	97.987	275.49	299.26	536.15	847.02	1018.7	1269.8	1461.4	1769.6	2111.9	2258.5	2651.2	2874.2	3209.8	3773.4	3968.2	4373.8	4786.8	4682.9	5138.4	5462.5	5178.6	5940.3	6158.9	6291.8	6838.9	6939.2	7016.5	6229.1	6447.1	6541.3	7764	7798.2	7786.7	7598.7	7768.7	7684.7	7691.2	7843.5	7810.6
0	3.639	2.9103	3.0268	11.993	5.9956	0	0	4.829	11.201	44.108	70.245	110.14	176.55	270.58	330.36	361.86	428.83	492.95	539.6	599.98	671.55	686.43	714.71	725.34	791.92	824.53	846.71	891.43	894.04	919.93	945.22	948.61	1267.9	1290.9	1306	1325.1	1348.6	1320.1	1329.3	1362.3	1356.5	1396.1	1373.8	1299.9	1206.9	1194.9	1235.1	1193.7	1154.3
0	0	0	93.185	50.82	213.8	102.08	201.5	228.81	251.45	286.85	324.67	325.93	395.67	436.52	532.33	629.16	689.99	827.63	939.59	1050	1110.2	1251.5	1410.3	1538.4	1710.2	1896.2	2036.7	2246	2433.5	2642.2	2735.3	2955.9	3037.3	3170	3052	3518.6	3685.2	3926.1	3943.2	4160.6	4297.2	4381.4	4513.5	4713	4627.8	4701	4855.8	4988.2	4919.4
0	0	0	45.216	0	63.282	27.409	88.111	92.009	198.55	270.5	356.62	355.31	466.54	544.03	696.1	780.43	960.81	1138.5	1224.5	1276.6	1401.8	1573.3	1758.6	1971.1	2157.4	2179.6	2311.3	2392.3	2669.1	2816.9	2790.1	2526.8	2837.7	2772.2	2769.1	2846	2858.3	2962.5	3054.2	3149.2	3359.9	3416.9	3316.3	3441.1	3809	3995	3762	3995	3954.1
0	48.754	11.149	39.012	27.544	0	0	0	34.436	144.1	325.23	556.99	909.35	1170.9	1501	1965.6	2243.8	2729.6	3075.1	3451.8	3823.4	4140.4	4321.3	4601.1	4755.4	5112.7	5271.3	5368.3	5613.5	5759.2	5876	5938.3	6066.2	6211.9	6203.5	6232.9	6277.2	6301.1	6198.7	6222.7	6121.6	6239	6240.6	6324.7	6268.6	6184.1	6198.3	6250.9	6239.5	6151.9
2.2003	12.138	0	5.6322	1.1607	0	0	0	8.9436	13.309	1.0077	13.34	53.082	143.13	217.04	349.85	538.31	683.89	866.09	1019.9	1322.4	1485.4	1715.2	1968.4	2182.9	2309.1	2577.4	2830	3009.8	3224.7	3369.1	3693.6	3837.5	4045.6	4290.5	4424.4	4531.1	4709.3	4756.1	4944.8	4967	5106.1	5095.5	5095.6	5154.7	5206.4	5267.2	5196.7	5043.6	5243.8
0	10.376	0	0	8.7748	0	33.364	23.412	119.44	247.27	451.99	698.72	980.84	1239	1663.5	1948.3	2338.4	2672.5	2950.7	3252.7	3572.3	3737.8	4003.9	4162.8	4337.9	4635	4956.7	4892.4	4972.4	5361.5	5541	5526.3	5620.7	5678.6	6073.1	6100.9	6296.3	6253.7	6432.8	6352.5	6310.2	6522.6	6516	6574.7	6587.6	6677.9	6616.2	6656	6826.3	6691.6
11.084	0	0	8.1858	0	0	0	0	28.149	73.267	115.08	219.26	266.36	440.22	490.37	501.23	752.77	668.17	786.62	826.44	823.93	983.71	1043.3	1078	1170.7	1182.3	1293.9	1360	1353	1327.2	1394.9	1418	1482.4	1496.3	1486.3	1515.7	1622.7	1562.4	1420.2	1667.6	1638.7	1670.3	1701.3	1688.1	1678.3	1652.1	1627.1	1637.4	1638	1636.4
0	1.001	19.713	3.9859	5.7608	2.3601	0.99636	0.62562	0	24.226	107.84	171.28	289.63	403.35	521.98	661.92	816.68	967.11	1033.1	1119	1290.8	1484.3	1571.4	1706.3	1787.2	1934.3	2002.6	2049.7	2129.5	2301.2	2315.4	2389.8	2493.9	2559.1	2560.7	2612.2	2781.9	2770.6	2794.8	2896.4	2808.1	2892.3	2866	2895.5	2919	2904.6	2969	3031.3	3045.6	3008.8
0	25.123	5.5172	25.12	4.3718	0	0	0	1.0699	8.9711	57.002	95.222	211.04	304.05	483.28	613.81	782.08	984.97	1176	1451	1620.8	1782.4	1951.7	2127.7	2351.1	2533.1	2856.4	2958.6	3079.1	3212	3423.1	3663.3	3706.8	3986.7	4121	4152.7	4156.6	4012.8	4109	4298.8	4729.3	4716.1	4808.3	4968.6	4849.9	4628.7	4874.5	4959.3	5030.1	5177.2
0	0	0	0	9.3869	12.134	28.987	0	10.532	59	124.84	188.17	263.46	398.1	598.86	785.75	1054.9	1274.7	1593.7	1740.9	2065.9	2345.8	2600.2	2908.9	3114.4	3184.6	3408.2	3627.7	3697.6	4009.2	3759.9	3824	4031.2	4388.5	4372.4	4588	4787.4	4897.2	4958.7	4991.2	4987.9	4812.6	4830.9	5033.3	4999.8	5046	4950.2	5156.1	5235.9	5312.8
17.907	17.306	14.525	6.2415	0	0	0	0	0	0	0	1.9524	0	19.104	24.516	39.28	72.18	90.532	140.13	186.5	239.21	341.59	384.9	458.08	514.25	566.08	639.3	685.42	733.19	778.18	857.55	874.12	888.33	917.8	963.06	1017.9	964.85	1026.5	1054.2	1082.9	1046.2	1100.9	1113.9	1136.7	1140.4	1121.8	1130.6	1135.5	1142.7	1158.3
0	0	0	21.65	34.227	45.897	59.529	8.4941	83.08	183.74	208.8	273.98	322.41	330.78	392.1	392.69	428.06	479.43	523.18	542.97	563.5	616.79	632.97	655.42	646.77	667.08	718.18	718.25	748.51	758.33	836.03	847.46	878.06	890.43	939.81	909.7	948.19	1007.6	988.6	1045	1033.6	1021.5	926.98	1014.3	1015.9	1043.1	1033.3	1036.3	1013.7	1028.9
0	0	11.764	10.649	68.606	8.8097	0	0	12.856	33.068	29.13	59.51	136.15	264.57	363.78	510.75	685.71	856.18	1108.8	1317.7	1545.8	1691.1	1931.5	2091.3	2393.2	2403.6	2850.8	3066	3313.3	3392.9	3614.5	3788.7	3754.2	4185.4	4217.3	4407.2	4495.1	4594.8	4689	4835.9	5189.6	5243.5	5338.7	5389.8	5515.9	5633.3	5634.5	5821.9	5607	5804.7
0	0	2.7341	20.093	52.128	39.974	0	0	0	0	0	0	0	0	0	0	0	0	0	0	0	0	0	0	0	0	5.5387	32.967	39.658	97.933	126.14	181.73	198.04	221.2	285.48	308.93	302.06	349.53	390.34	383.83	371.88	408.38	463.53	464.65	460.73	494.68	528.11	519.85	539.82	535.6
0	4.9292	3.9579	5.1783	1.3412	0	0	0	0	0	0	0	0	0	0.95342	11.06	23.565	33.192	35.049	28.807	1.655	1.7993	13.03	18.734	27.035	28.473	18.465	36.905	70.39	132.1	183.52	260.81	335.24	464.62	559.03	654.13	730.61	829.08	928.21	1027.3	1099.3	1162.2	1247.8	1279.8	1293.2	1346.4	1397.9	1361.8	1384.8	1452
1.6323	6.2553	10.413	0	0	28.29	13.388	0	0	11.891	1.1579	77.587	172.12	300.49	392.75	528.14	645.71	730.56	870.34	1108.9	1199.1	1351	1466.4	1508.1	1630.2	1753.7	1917.1	1936.7	2123.4	2242.7	2229.8	2457.6	2605.4	2667.2	2835.2	2909.5	2962.3	3036.8	3055.6	3127.8	3236.8	3359.2	3412	3420	3485.1	3413.1	3526.3	3569.2	3717.7	3671.1
0	0	1.6804	14.651	21.451	18.639	26.176	73.086	166.31	311.75	650.62	904.59	1275.6	1848.3	2464.6	3023.7	3481.7	4120.3	4738.2	5390	5662.6	6344.4	6742.8	7290.3	7474.7	7990.5	8335.6	8555.8	8603.3	8805.7	9285.1	9194	9745	9813	9588.5	10478	10893	10812	10917	10783	10618	10528	10369	10163	9951.8	10137	9883.9	9755.7	9756.3	9921
11.688	7.2389	13.016	10.109	0	0	0	0	0	0	0	38.582	80.991	115.48	162.68	240.27	343.04	314.04	394.31	460.06	711.13	625.94	730.73	1005.6	884.57	962.02	1108.4	1203.7	1273.5	1369.8	1428.2	1579.3	1657.6	1804.8	1847.2	1920.1	2044.2	2105.8	2233	2300.1	2369.5	2452.7	2437.3	2518.3	2524.9	2545.9	2505.2	2552.5	2487.3	2368.7
0	0	2.7064	6.9793	8.0117	6.1068	33.49	47.833	106.19	158.86	249.1	362.87	487.67	661.76	824.84	1000.4	1124.9	1326.9	1476.5	1584.6	1722.4	1780.6	2050.3	2117.4	2149.4	2190.6	2221.4	2193	2284.4	2395.4	2429.2	2438.5	2504.9	2570.4	2625	2657.8	2639.6	2670.7	2697.1	2746.5	2908.6	2783.2	2780.5	2936.9	2917.1	2911.2	2941.6	2889.5	2891.1	2972.2
4.4837	13.262	0	7.3795	0	0	0	5.7106	0	10.51	0	15.288	36.542	92.104	175.96	288.5	420.86	566.9	730.85	955.47	1114	1341.1	1572.2	1669.8	1899	2055.6	2376	2527.1	2670.2	2803.8	3028.1	3331	3632	3945.7	3899.5	4048.4	4444.2	4414.3	4609.9	4684.3	4777.7	4908.1	4977.6	5085.9	5161.2	5027.9	5146.5	5271.1	5551	5459.2
0	0	0	0	34.901	22.586	34.114	33.196	83.683	176.67	275.32	449.56	701.27	995.28	1329.9	1726.3	2083.5	2556.5	3005.2	3467.2	3823	4232.2	4582.9	5076.5	5494	5699	5947.1	6433.3	6828.1	7090.6	7324.5	7503.6	8112.3	8460.3	9068.7	9417.6	9786.7	9849.2	10060	9508.8	10104	9995.1	10557	10485	10893	10786	10586	10800	10780	10639
5.1936	24.128	11.192	9.8092	0	0	0	0	0	0	0	68.6	179.78	316.85	478.31	681.82	857.26	1078.4	1264.6	1466.1	1675.9	1870.2	2173.4	2378.5	2608.9	2816.2	2941.9	2579.2	2726.2	2872.3	2984.7	3018.3	3024.1	3074.6	3197	3215.5	3306.5	3322.8	3459.5	3410.6	3441.7	3501.7	3574.5	3608	3637.5	3561.9	3564.8	3537.3	3595.4	3572.9
0	0	0	0.24638	5.4432	8.8761	13.685	21.624	44.441	13.064	57.868	89.226	165.18	247.72	360.46	478.26	544.8	775.61	825.67	1075.4	1368	1603.4	1864.7	2075.4	2258.9	2545.9	2837.8	3198.5	3392.8	3668.3	3437.2	4141	4209.7	4376.8	4624.5	4829.4	5087.2	5265.6	5366.8	5572.9	5664.7	5634.3	5790.4	5691.6	5906.6	6071.2	5970.9	6028.4	6201.6	6217.5
0	0	6.9186	4.3839	6.394	3.5916	0	2.1261	0	26.419	45.156	106.23	148.7	200.07	276.75	374.86	478.15	586.76	725.55	787.66	936.1	1038.7	1102.6	1180.4	1241.2	1293.3	1381.7	1500.1	1565.8	1651.8	1764.7	1774.1	1910.9	1993.3	2062.8	2178.1	2245.3	2294.6	2359.6	2512.4	2533.9	2553.7	2628	2634.2	2714.8	2746.5	2753.5	2762.6	2780.7	2706.3
0	4.6479	0	1.3646	1.0301	17.319	18.623	6.7057	50.66	95.048	171.65	255.51	378.47	479.82	502.15	777.87	970.37	1111.2	1279	1507.1	1625.3	1938	2098.6	2348.7	1988	2684.9	2805.4	2876.1	3100.1	3092.7	2402	3119.1	2998.4	3498.5	3419.6	3832.5	3648.6	3348.8	3629	3883.3	3456.3	3966.1	3938.5	3847.6	3892.1	4013.4	3985.6	4100.2	3981.8	3825.4
0	0	0	0	0	48.497	58.819	89.968	114.66	177.68	205.23	372.52	471.23	565.26	703.12	846.76	949.85	869.25	945.06	1060.7	1083.7	1095.7	1192.7	1184.2	1226.1	1254.8	1318.7	1356.3	1304.5	1303.5	922.94	968.7	965.49	924.75	925.52	919.38	963.28	962.41	981.09	1046.3	994.6	1038.1	1103.4	1105.3	1079.2	1033.2	1087.4	1146.3	1228.7	1293.6
0	0	2.8287	9.1955	16.893	32.67	21.009	15.597	62.296	105.82	203.03	291.66	536.15	628.68	750.69	877.63	896.82	1214.3	1352.9	1482.5	1578.5	1572.9	1819.4	1880.8	2062.8	2077.6	2161	2374.8	2346.5	2470.4	2596.5	2655.2	2830.4	2892.2	3046.3	3052.3	3151.3	3061.8	3105.4	3260.9	3021.5	3282.8	3141.7	3226.1	3248.9	3246.7	3334	3325.5	3314	3209.2
0.43396	10.666	6.0542	5.8019	0	2.2152	0	0	0	0	0	15.007	64.803	120.37	200.75	276.39	355.85	487.01	558.48	680.24	767.36	860.42	992.83	1030	1126.7	1254.5	1389.6	1435.6	1502.7	1573.7	1595.7	1654.2	1704.8	1784.5	1798.4	1884.5	1902.7	1939.9	1930.7	1959.8	1960.6	1884.3	1948.8	2016.2	1955.9	1931.7	1941.8	1980	2035.7	2052.8
0	0	0	0	7.1984	17.424	8.2524	7.9693	4.6146	17.109	5.2992	17.208	0	7.1846	46.147	40.065	89.886	89.965	94.493	86.24	103.73	117.62	144.27	161.82	154.66	167.92	177.42	180.25	195.7	215.63	224.16	209.36	209.11	243.14	238.03	268.8	259.41	285.88	279.86	311.52	300.93	323.97	341.42	378.97	377.43	355.36	360.8	340.83	346.46	356.3
0	0	115.5	194.01	0.87753	24.215	29.442	76.61	109.33	39.326	109.15	130.59	141.28	279.91	91.817	97.701	206.6	448.07	657.71	685.56	904.75	1136.3	1508.6	1845.8	2138.6	2158.7	2181.5	2633.3	2789.9	2870.6	3135.1	3148.1	3413.2	3407.4	3713	3844.1	3968.5	3908	3990.7	3991.4	3925.6	4063.2	4197.9	4272.5	4437.8	4162.7	4235.3	4416.8	4329.6	4119.7
0	0	0	25.636	0	46.188	49.519	70.155	70.084	131.12	273.31	440.21	696.91	1039.9	1334.6	1850.6	2166.4	2814.1	3463.5	3744.1	4530.2	5213.3	5426.5	5913	6500.9	6919.2	6986.3	7513.3	7510.2	7510.9	7675.1	7707.4	7827.5	8048.3	8516.3	8537.9	8905	9244	9329.9	9398.3	9472.4	9499.2	9657.2	9523.2	9629.2	9623.9	9703.9	9651	9735.2	9789.4
0	0	0	0	0	18.431	6.4785	4.0657	0	0	0	1.5072	0	0	0	0	2.6707	22.834	34.183	63.056	36.58	64.679	68.475	130.79	132.08	147.71	170.18	198.4	243.22	272.15	268.69	322.41	651.31	400.53	409.64	474.85	468.8	494.46	530.64	515.39	539.56	544.48	574.81	574.32	563.42	565.3	616.17	680.59	686.73	679.63
0	0	0	0	176.52	369.36	550.92	739.34	910.48	1206.9	1451.7	1891.5	2056.2	2385.2	2624	3173.5	3577.8	3664	3833.1	3981.2	4205.5	4260.7	4402	4468.4	4641.8	4614.6	4862.4	5025.9	5120.3	5225.4	5410.5	5387.9	5651.5	5561.3	5617	5704.4	5684.2	5714.2	5849.1	6125.6	6060.2	6127.5	6222.1	6214.7	6133.3	6231	6263.1	6170.3	6172	6197
0	0	6.1339	16.669	21.965	0	0	8.7682	61.016	115.3	236.85	419.09	698.83	1000.5	1345.6	1754.7	2176.5	2703.4	2955.2	3322.7	3803.8	4230.6	4896.5	5375.1	5961.2	6375.5	6766.7	7082.3	7464.5	7822.4	8075.4	8229.9	8621.4	8583.7	8642.7	8787.5	8809.8	8932.9	9131.9	9074.3	9141.8	9288.6	9298.8	9331	9373.1	9136.6	9267.9	9123	9096.4	9108.1
0	8.5366	4.7245	12.808	1.3535	0	0	0	0	0	0	0	0	0	0	0	20.18	54.392	74.344	98.24	111.47	135.59	152.96	137.96	114.32	163.55	191.66	239.24	248.54	264.21	237.6	314.86	309.58	404.68	372.04	367.45	426.86	447.15	392.64	553.52	497.9	504.75	541.28	557.46	549.26	411.04	338.21	398.88	431.01	481.59
0	0	0	170.58	193.85	143.41	268.99	112.28	144.08	125.36	11.809	18.696	0	0	0	0	0	0	0	0	0	24.013	67.653	142.24	193.83	183.43	294.02	287.79	339.73	580.2	672.72	709.84	944.73	960.51	981.07	1024.3	1040	999.77	225.63	420.73	879.41	709.22	473.15	862.8	450.8	506.87	1156.8	554.61	492.54	506.38
0	4.5178	1.5343	1.3607	0	6.0396	1.2053	14.467	42.898	94.472	124.5	204.66	278.17	337.93	419.3	487.49	559.97	624.63	703	797.18	858.46	869.73	919.06	1009.3	1037.1	1058.6	1101.1	1106.2	1077.3	1105.3	1123.8	1130.8	1136	1170.9	1175.7	1167.8	1197.8	1158.8	1175.8	1182.2	1179.1	1159	1194	1208.4	1132.1	1171.1	1156.2	1208.3	1211.9	1220.4
0	24.486	0	8.8923	12.727	0	0	8.7759	14.111	44.494	89.139	151.06	216.31	264.01	338.98	437.94	520.11	638.18	725.86	813.96	860.03	1037.3	1075.8	1210.5	1328.5	1428	1597.2	1956.9	1678.4	1742	1853.7	1783.8	1853.5	1960.2	1977.5	2007.8	2040	2062.6	2067.2	2092.5	2114.8	2096.2	2094.1	2102.1	2064.7	2065.3	2149.8	2146.1	2157.6	2179.6
0	0	0	43.995	77.868	29.28	20.644	0	13.756	29.289	64.964	124.5	252.2	410.36	703.53	1089.3	1510.8	1974.7	2324.1	2781.9	3252.4	3488.6	3845.7	4173.7	4495.5	4763.5	4904.5	5196.3	5384.7	5639	5735.9	5450.7	5484.7	5674.7	6033.1	6061.9	5959.3	5950.7	5983.2	5798.3	5878	5876	5839	5623.2	5735.2	5752.7	5934.3	5786.8	5852.3	5892.8
0	190.94	165.35	183.17	0	0	0	0	0	0	0	47.343	160.27	244.29	323.57	405.75	440.73	622.35	721.03	814.59	1058.3	1037	1253.4	1236.3	1258.2	1321.4	1326.6	1429.1	1471.6	1622.8	1804.1	1786	1951.4	2163.8	2313.4	2387	2459.7	2367.8	2374.5	2328.8	2393.7	2361.7	2282.8	2144.8	2196.2	2172.1	2188.7	2270.2	2198.4	2123.6
0	0	0	0	11.696	7.2619	9.6558	23.881	43.803	93.381	153.43	228.64	329.41	484.77	631.31	848.58	1031.6	1391.1	1708.5	2042.2	2313.1	2609.8	2441.9	2788.2	3106.2	3393.7	3485.3	3739.4	3763	4167.7	4253.9	4342.2	4441.5	4573.3	4826.7	4655.1	4667.1	4638.4	4816.7	4810.1	4732.2	4666.3	4636.6	4731.7	4791.6	4741.9	4816.9	4625.7	4618.6	4670
5.9987	9.5729	0	0	0	0	0	0.26815	1.0292	0	0	5.1766	47.068	106.9	194.7	272.06	391.03	511.48	625.62	755.34	936.22	1064.6	1252.8	1394.6	1468.3	1582.6	1700.3	1844.7	1913.2	2019.5	2145.4	2298.2	2425.5	2521.7	2521.2	2669.4	2753.4	2855.3	2915.2	3016.4	3021.3	3162.1	3258.4	3244.3	3260.9	3397.4	3265.4	3345.9	3254.3	3397.2
0	0	0	0	11.85	49.97	98.759	114.43	151.37	198.48	269.28	363.5	451.07	565.3	639.44	789.3	875.5	997.75	1094.3	1177.4	1292.8	1350.8	1426.1	1474.2	1505.9	1637.5	1681.6	1759.2	1843.4	1904.3	1976	2049.1	2054	1825.7	1871.8	1948.3	1929	1971.6	2049.5	2127.5	2214.2	2261.2	2258	2262	2279.9	2390.9	2428	2495.7	2464	2551.8
35.538	22.483	25.608	9.4269	0	0	0	0	0	0	0.009664	79.836	185.21	341.52	520.52	835.41	916.15	1515.8	1237.4	1713.1	1586.1	1783.5	2013	2353.5	2343	2385.7	2832.3	2655.9	2705	2760.5	2832	3102.2	3212.2	3437.5	3428.8	3366.4	3552	3596.3	3610.6	3585.7	3694.6	3529.2	3603.4	3693.8	3586.9	3567.7	3557.1	3593.7	3558.8	3694.7
0	0	0	6.5286	0	9.0842	2.2413	12.251	9.2426	24.607	41.963	70.969	100.03	133.04	185.45	260.49	350.57	417.01	506.75	592.48	627.84	704.92	774.57	836.1	889.46	938.06	977.36	1053.7	1043.2	1201.4	1441.2	1367	1406.6	1431.3	1436.6	1442.5	1466.1	1492	1479.6	1565.1	1524.3	1544.1	1562.4	1572.7	1585.1	1582.7	1617.5	1631	1642.4	1642.3
0	0	0	0	42.238	59.253	94.272	137.63	217.69	322.5	437.32	598.46	768.32	918.15	1132.3	1348.9	1595.7	1834.6	2130.6	2367.8	2661.2	2931.8	3151	3322.7	3473.1	3731.1	3902.4	4125.3	4218.2	4256.8	4258.6	4672.2	4534.8	4743.8	4780.8	4915.5	4976.9	4976.8	5079	5268.2	5193.2	5188.3	5261.5	5403.9	5395.4	5458	5404.6	5578.3	5490.5	5257.1
0	0	0	8.5663	8.5868	4.769	0	2.04	1.6608	31.218	54.459	124.73	185.4	263.56	382.68	480.35	573.32	665.43	789.75	867.78	943.95	1005.2	1100	1161.6	1155.7	1251.9	1289.3	1331.4	1362.6	1443.7	1459.8	1451.5	1479.2	1503.4	1452.8	1516.1	1545.8	1554.5	1585.4	1634.1	1613.2	1635.3	1607.2	1646.2	1624	1679.5	1669.4	1644.8	1633.6	1663.5
0	0	0	0	29.758	64.212	141.53	216.64	283.43	332.37	435.47	540.14	607.45	680.19	738.44	845.34	964.02	1018.1	1056	1125.4	1288.7	1378.8	1399.6	1503.1	1496.3	1573.9	1618	1753.1	1905.8	1964.4	2118.3	2191.1	2253.5	2376.5	2528.4	2652.6	2689.2	2686.4	2658	2716.4	2757.6	2801.3	2827	2845.7	2842.6	2823.7	2843.8	2819	2934.7	2980.7
23.484	17.303	4.986	4.4711	0	0	0	0	0	0	0	0	16.282	81.12	198.02	326.86	424.27	596.94	792.39	927.92	1058.8	1282.3	1384.3	1606.9	1762.4	2050.1	2256.5	2535	2743.6	2960.6	3145.1	3441.7	3501.6	3748	3878.9	4035.5	4156	4195	4391.8	5293.3	4541.8	4649.7	4701.7	4762.8	4662	4671.4	4684.7	4676.9	4629.6	4799.6
0	4.7709	0	1.2964	0	2.2313	0	4.4133	0	7.7685	30.764	74.292	158.6	253.59	333.97	476.5	670.15	890.03	1085.2	1316.5	1567.4	1826.2	2093.2	2420.4	2628.4	2916.6	3079	3318.7	3398.7	3588.1	4095.1	4142.6	4222.5	4519.5	4719.1	4739	4699.7	4904.4	5143.7	5163.1	5347.4	5429.7	5625	5619.2	5676.7	5706.7	5719.4	5658.1	5710.9	5768
0	0	0	1.6268	7.1496	7.04	14.972	0	22.768	87.598	149.42	218.36	344.48	475.55	677.66	950.65	1170.5	1380.7	1690.6	1898.5	2103.1	2265.2	2576.9	2868.1	2962.6	3274.9	3302.5	3589.7	3584.8	3746.3	4064.6	3809	3800.9	4104.7	4044.8	4202	4317.7	4687.8	4678.9	4934.5	4840.4	4924.9	4874.5	4880.4	4715.8	4631.8	4890.1	4922.2	4979.4	4878.2
4.7439	0	0	28.753	14.145	0	0	0	0	0	26.251	82.253	91.024	106.57	159.49	204.21	281.8	350.99	443.51	511.92	617.36	690.36	774.35	876.14	917.04	1077.7	1119.2	1218.5	1311.9	1376.6	1414.4	1597.6	1727.6	1753.4	1847.4	1941.1	1957.4	2084.3	2147.2	2093.9	2216.5	2200.6	2305.1	2288	2336.1	2397	2463.8	2467.1	2510.2	2470
0	0	0	119.64	7.0133	33.599	6.0752	0	0	0	0	0	0	0	40.584	126.44	195.11	297.37	417.18	590.03	874.02	1112	1336.1	1626.1	1920.3	2278.3	2572.2	2989.1	3106.5	3387.1	3710.4	3998.6	4259.3	4501.8	4821	5027.6	5171	5579.4	5828.1	5975.8	6240.8	6471.5	6774.6	6563	6617.6	6609.5	6960.6	7074	6675.7	6856.5
0	2.7852	0.65196	11.153	0	0	8.3073	57.088	115.47	215.07	336.21	491.81	656.87	841.82	1064	1318.8	1571.5	1786.1	2065.1	2293.9	2565	2900	3126.3	3479.8	3702.9	4063.5	4371.3	4642.2	5025.8	5246	5353.6	5870.1	6243.3	6720.9	6952.2	7350.7	7439.5	7560.5	7885.5	7953.3	7925.6	8225.1	8056	8155.3	8171.6	7998.2	8213.7	8216.1	8603	8531.4
0	42.034	37.268	3.7951	0	0	0	0	0	0	0	0	0	0	0	0	0	0	67.284	72.588	130.3	180.98	237.02	306.98	334.63	357.36	484.04	495.58	562.51	583.32	645.54	659.24	688.02	798.01	757.51	780.48	755.34	810.98	828.6	837.25	891.18	872.98	866.53	829.42	858.47	856.32	845.08	849.73	845.08	888.91
0	3.2071	0	2.0899	2.324	1.7773	0	0	0	2.218	8.0238	29.025	30.28	37.413	64.335	82.618	118.07	120.6	151.89	173.96	182.55	220.01	215.53	254.32	276.1	292.27	323.66	336.02	357.68	405.59	446.87	494.99	523	573.05	629.04	715.52	752.01	799.54	805.7	889	869.27	917.5	951.84	980.04	1045.8	1030.4	1017.6	1014.3	1063	1060.6
0	0	0	20.563	0	15.724	25.357	12.214	3.1604	0	0	0	0	9.0791	50.896	77.313	138.46	154.93	229.76	249.26	304.05	344.23	396.57	442.69	438.44	472.22	515.66	542.46	589.47	658.28	658.21	776.95	800.42	876.4	923.37	946.45	989.78	1015.6	1100.1	1180.6	1175.2	1233.8	1220.7	1266.1	1303	1316.4	1321.3	1297.2	1311.9	1260.8
0	27.18	87.593	0	0	0	273.3	209.99	224.9	201.29	292.3	171.87	182.22	272.04	247.27	222	258.46	228.51	140.29	111.85	116.3	162.86	134.6	121.35	146.86	116.65	176	163.36	142.59	145.56	161.87	117.07	120.44	134.85	157.41	142.02	154.59	145.68	141.73	178.19	135.75	213.37	184.97	198.73	172.43	186.45	205.52	253.04	255.76	211.89
4.0877	5.4652	0	7.1622	0	0.59867	0	11.858	10.53	27.968	58.099	111.86	176.52	265.51	382.71	526.73	669.02	792.66	900.69	1049.5	1187.3	1377.5	1434.6	1586.1	1813.8	1729.1	1941.3	1972.5	2237.1	2338.1	2443.3	2366.2	2476.6	2648.3	2711.5	2890.5	2898.8	2994.3	3051.6	3067.8	3186.4	3345.5	3375.3	3414.8	3463.1	3502.4	3514.2	3530	3573.7	3557.4
0	0	0	25.288	35.237	30.228	8.489	9.3346	5.1337	14.474	23.66	35.848	0	33.63	3.0315	76.27	80.73	128.58	218.82	225.63	266.53	346.51	356.34	431.33	434.74	528.77	586	599.45	651.72	747.57	832.47	813.3	905.58	923.03	936.39	1102.2	1123.7	1242.4	1159	1234.3	1312.1	1313.3	1376.1	1332.6	1379.8	1355.5	1457.2	1542.5	1618.8	1576.5
0	0	0	9.4182	15.944	9.3961	10.192	0	12.477	17.068	89.718	139.91	248.11	366.23	486.53	621.58	722.1	887.03	1048.2	1167	1284.9	1450	1582	1697.5	1804.9	2040.6	2241.5	2389.6	2484.9	2719.7	2722.3	2788.3	2918.4	3027.5	3156.9	3270	3264.3	3199.2	3397.8	3633.4	3638.3	3673	3702.1	3724.3	3766.2	3743	3821	3776.9	3790.1	3813.6
0	17.372	0	91.719	0	24.626	0	0	6.2677	49.023	121.77	314.77	490.1	737.16	983.93	1276.7	1506.2	2484.7	2692.5	2342.8	2621.7	2895.1	3172	3439.2	3582	3810.4	4037.2	4078.1	4170.9	4414.9	4524.9	4548.4	4606.9	4634.6	4759.6	4682	4868.8	4999.8	5074.1	5002	5094.4	4957.6	5032.5	5067.5	5184.2	4937.1	4930.3	4908.9	4927.8	4922.1
0	25.798	17.9	34.289	23.033	0	0	0	0	0	41.544	98.389	231.12	342.39	498.97	647.06	792.56	893.49	1137.4	1204.2	1346.6	1442.4	1545	1672.3	1661.1	1710.4	1804.3	1858.4	1913.3	1835.3	2145.2	2096.1	2138.3	2149	2217.8	2364.2	2301.6	2491.2	2509.3	2514.4	2579.7	2642.4	2628.5	2537.5	2611.9	2596.1	2927.3	2206.6	2265.9	2158.6
0	0	9.2124	10.909	15.862	6.5199	45.223	38.838	85.174	169.34	266.6	459.46	705.14	1018.1	1383.2	1802.5	2287.3	2654.9	3142.2	3615.5	4010.2	4824.3	4936.4	5033.7	5265	5573.7	5950.3	6128.9	6151.3	6457.3	6781.9	7003.7	7212.6	7403.8	7601.1	7911.7	7967.9	8040	7607.1	7182.9	7237	7372.9	7348.6	7303.5	7361.1	7229.7	7362.8	7626.8	7480.5	7468.9
0	7.1008	6.2383	6.7319	17.659	0	2.5894	19.49	40.415	114	206.91	294.77	425.11	546.38	733.2	942.89	1114.3	1288.4	1475.6	1594.2	1797.5	1930.4	2098.6	2261.3	2317.4	2453.7	2620.2	2825	2831.6	2911.1	2970.5	3122.9	3059.8	3266.7	3192.2	3230	3109.8	3188.7	3255.6	3213.1	3283.2	3238.3	3192.8	3267.7	3261.3	3293	3336.3	3328.1	3394.8	3409.9
0	7.7609	2.5499	3.3633	18.26	5.2672	9.8796	33.303	14.637	6.6332	0	0	0	0	0	0	4.9778	30.134	49.302	88.908	84.544	129.37	152.19	166.01	202.21	250.16	343.4	440.41	534.74	609.59	635.75	754.22	785.01	939.9	966.01	995.85	1084	1096.6	1180.7	1198.7	1239.9	1256.1	1296.6	1348.3	1385.6	1231.5	1239.7	1311.2	1415.4	1464
0	0	0	3.0107	16.998	5.1835	22.885	7.1386	5.6365	11.907	56.431	108.29	209.82	287.34	455.95	530.64	691.19	785.68	917.39	1071.1	1208.8	1300.9	1474.3	1585.1	1857.5	1884.3	2075	2167	2279.3	2363.5	2502.3	2609.7	2799.4	2850.9	3045.3	3035.6	3187.5	3295.1	3389.1	3402.2	3522.9	3592	3734.4	3664.1	3633.5	3452	3504	3410.4	3443.7	3489.7
0	8.2635	0.077997	3.2168	17.104	0	8.7827	36.857	85.286	178.59	306.63	420.11	593.2	748.4	921.36	1133.4	1332.8	1509.2	1436.5	1629.5	2032.4	2227.5	2536.2	2652.9	2676.8	3318.2	2967.4	3099.6	3221.1	3274.2	3224.3	3032.5	3087.8	3223.7	3107.4	3209.1	3463.8	3452.1	3698.2	3788	3733.7	3860.5	3787.4	3901	3986.1	4133.2	4087.5	4058	4095.8	4058.5
13.644	0	0	2.832	0	0	9.0887	0	0	0	0	0	0	0	0	31.986	81.153	143.41	236.52	234.19	302.69	358.84	415.81	530.89	672.78	763.8	962.35	1204.9	1310.6	1626.2	1845.2	2101.2	2105.2	2568.3	2771.1	2881.5	3101.8	3290.1	3486.3	3624.2	3702	3954.8	3934.9	4029.3	3969.3	3923.7	4184.5	4190.4	4305.8	4584.9
0	6.5792	0	14.03	0	1.0419	0.41278	17.566	38.529	115.77	248.68	334.94	476.29	654.62	878.67	1116	1326.9	1663.3	1866.5	2129.2	2427.1	2582.8	2731.4	3105.9	3436.7	3503	3812.3	4118.1	4308.2	4415.3	4603	4827.6	5017.2	5131.1	5296.8	5318.4	5565.5	5672	5757.6	5992.5	5878.2	6140.8	6361.8	6605.7	6423.1	6405.8	6521.4	6564.7	6461.8	6776.4
0	0	9.7574	23.278	20.223	0	0	3.0914	57.196	115.33	235.06	369.83	505.3	782.42	789.82	1015.1	1262.1	1495.5	1765.4	1974	2014.7	2403.7	2727.7	2670.1	2890.8	3050.9	3119.3	2881.8	3377.6	3086.4	3620.2	3719.8	3761.1	3746.9	3922.5	4054.9	4126.5	4168.2	4231.7	4411.2	4361.1	4501	4381	4228.1	4315.4	4352.8	4399.8	4307.6	4344.4	4331.3
0	0	0	14.113	48.795	46.923	95.763	124.35	152.51	174.46	200.68	264.28	343.32	431.07	590.76	811.16	992.12	1191.9	1428.2	1660	1869.8	2065.1	2227.1	2375.2	2627.9	2963.9	3233.8	3467.3	3726.2	3978.8	4136.4	4399.4	4558.1	4983.6	5192.5	5325.2	5417.6	5672.9	5839.9	5972.9	6004.8	6114.6	6092.8	6094.8	6005.9	6098.9	6210.3	6217.6	6388.6	6457.3
0	0	0	8.013	1.9278	5.4501	9.6925	25.966	43.604	76.081	120.6	185.58	299.66	436.92	598.89	813.96	1042.1	1317.2	1571.1	1872.1	2071	2334.8	2644.6	2895.8	3024.6	3293.9	3370.1	3667.3	3766.5	4051.9	4098.3	4230.3	4300.6	4392.5	4528.9	4752.2	4683.1	4806.5	4629.5	4849.9	4857.5	4945.4	4912.3	5056.2	4950.7	5016.1	4940.1	5016.7	5085.9	5014.2
0	28.376	19.292	29.156	0	0	77.756	66.776	38.168	5.1246	15.689	15.071	15.115	7.1973	52.254	104.19	162.92	202.17	258.93	359.84	467.94	597.28	699.73	794.04	669.05	743.24	866.01	977.17	1179.2	1291	1467	1563.4	1715.6	1867.4	2075	2043.1	2155.4	2296.6	2439.7	2496.1	2523.1	2718.2	2793	2718.9	2677.7	2761.9	2871.3	2889.1	2885.7	2890.3
0	10.683	0	0	0	0	42.485	83.443	136.58	250.25	317.97	535.68	752.19	1000.5	1295.4	1595.5	1841.7	2105.9	2470	2726.7	3154.2	3315.3	3364	3853.7	4172.3	4307.9	4530.3	4461.8	4697.7	4613.4	4761.5	5048.8	4857.2	5013.5	5414.1	5643.2	5514.4	5520.6	5801.7	5789	5804.3	5716.5	5841.1	5666	5809.8	5783.8	5863.7	5889.6	5849.5	5892.7
0	6.3709	0	0	4.6895	1.4283	15.025	34.902	87.96	192.39	335.97	462.89	590.06	750.79	932.3	1152.9	1451.2	1742.1	1967.6	2241.5	2631.8	2836.2	3210.4	3340.6	3960.7	3883.3	4449.1	4668.6	4667.2	5198.6	5478.6	5649.4	5892.5	6244.5	6218.3	7085.3	6992	6942.1	7598.6	7981.6	8141	8703.2	8738.2	8034.5	10551	8929.6	9183.2	8167.3	7810.1	7790.7
0	0	0	1.8455	12.4	14.082	24.66	32.806	41.048	57.946	53.448	82.899	125.44	152.31	208.67	252.35	301.69	330.69	374.63	443.59	502.57	591.07	670.57	750.85	573.91	699.07	767.48	891.67	1112.7	1262.7	1269.6	1434.7	1564.2	1669.8	1772.7	1839.1	2027.2	2163.1	2310.2	2426.1	2435.4	2588.7	2615.1	2739.5	2765.6	2848.7	2794.6	2870.6	2883.7	2862.2
10.624	10.514	0	0	0	11.58	0	3.786	0	0	0	0	4.7579	0	75.255	103.09	160.91	256.4	316.97	389.27	453.82	512.51	579.93	640.01	709.05	766.19	879.91	951.33	984.85	1061.9	1093.4	1185.8	1246.5	1384.5	1426.7	1533.1	1708.1	1667.7	1757.8	1959.9	2000.2	2062.7	2121	2153.6	2210.4	2148.3	2252.2	2353.6	2400	2505
0	0	0	31.221	30.936	34.496	40.443	41.484	38.798	50.257	50.876	80.515	126.89	189.06	235.56	288.03	396.22	469.13	581.63	611.83	741.87	790.04	859.38	883.84	962.12	1077.7	1108.6	1178.1	1236.9	1308.4	1367.2	1378.1	1448.8	1612.2	1624.1	1596.6	1671.8	1684.8	1749.4	1772.8	1861.7	1943.8	1903.1	1916.4	1943.3	1979.2	1959.4	1885.5	1877.9	1981.7
0	0	0	13.859	13.424	35.404	35.917	85.24	249.62	312.39	436.15	575.65	643.54	766.01	885.54	1024.8	1155.6	1293.5	1417.2	1532.7	1640.2	1729.1	1859.1	1938.8	2024.4	2353.9	2625.7	2836.5	2988.8	3126	3166.9	3370.4	3401.4	3544.4	3570.7	3642.7	3735.1	3752.1	3784.6	3839.3	3877.7	3945.4	3866.6	3927.6	3985.9	4019.3	4111.1	3939.2	3945.9	3980.2
0	13.143	10.924	36.434	11.487	0	0	0	4.5253	18.537	28.439	69.507	38.838	28.212	70.052	103.05	83.823	77.276	76.366	78.898	126.7	177.33	225.35	254.66	374.84	410.06	434.32	554.63	423.45	385.14	442.76	523.63	607.46	699.93	823.83	891.44	1088.9	1195.1	985.41	1131.8	1255.6	1386.2	1560.7	1697.3	1788.6	1897.2	1934.3	2063.1	2139.5	2183.3
0	0	0	0	30.148	82.763	151.75	223.28	306.46	454.48	662.02	888.65	1154.5	1434.9	1676.9	1962	2213.5	2436.5	2694.2	2897.1	3157.4	3301	3407.8	3626	3726.9	3737.5	3911.4	4044.6	4183	4350	4525.5	4616.1	4688.9	5009.2	4982.2	5189.4	5134.3	5322.4	5360.8	5469.7	5458.8	5453.8	5604.3	5731.2	5741.2	5679.3	5665	5816.3	5784.8	5835
0	13.392	2.7677	0	15.942	0	0	0	0	0	8.3112	70.3	108.52	177.13	243.91	322.51	389.29	475.57	545.51	575.38	636.61	684.69	750.06	833.12	897.79	936.28	923.65	979.27	1061.4	1188.4	1204.2	1199.3	1179	1184	1557.5	1110.6	1151.7	1189.6	1235.2	1240.4	1253.8	1232.8	1270.1	1271.8	1321.3	1307.7	1271.9	1216.7	1195	1204.5
0	0	0	48.894	17.212	39.931	42.066	110.81	94.451	52.549	91.198	289.63	276.38	357.49	408.25	462.02	515.45	603.31	718.21	745.3	957.34	1056	1236.9	1355.2	1446.9	1548.7	1672.8	1785.4	1832.7	1922.7	1997.4	2004.8	2190	2319.1	2303.9	1892.3	1960.8	1938.1	2495.9	2718.7	2591.3	2620.5	2754.9	2636.7	2728.7	2744	2713.8	2779.6	2664.9	2763.8
0	0	0	62.767	186.25	156.85	225.04	310.79	421.79	531.62	665.88	779.76	838.06	834.44	1169.4	1435.7	1627.6	1746.7	1938.4	1958.3	2145.8	2179.4	2241.6	2342.2	2258.7	2418.6	2397.7	2584.6	2517	2850.5	2610.2	2734.8	2827.2	2775.5	2969.4	3008.5	2988.8	3016.5	3296.6	3243.2	3169.6	3238.1	3340.7	3285.1	2894.2	3319.3	3211	3309.3	2994	3391.4
0	0	3.9798	106.55	18.523	52.194	7.1182	20.725	41.729	44.504	82.224	169.31	288.08	438.33	539.49	745.57	899.8	1025.7	1268.7	1412	1625.9	1759.2	1979.6	2155.4	2222.1	2543.3	2634	2880.6	2970.3	3162.6	3398.4	3452.9	3511.6	3687.4	3764.2	3855.2	3980.3	4255	4031.3	4212.3	4245.5	4459.3	4391.5	4394.8	4428.9	4533.5	4488.7	4491.9	4483.3	4542.4
0	0	0	0	56.943	92.033	132.64	179.03	204.32	216.63	274.32	286.51	322.04	342.08	379.12	425.76	436.1	434.71	495.38	496.43	613.96	628.88	663.74	644.96	709.76	750.22	767.89	821.29	850.18	939.96	972.02	962.59	1117.8	1119.6	1182.8	1116.6	1101.6	1128.7	1173.6	1213.5	1280.7	1315.9	1291.7	1266.8	1335.2	1363.1	1407.2	1368.5	1381	1362.8
21.905	29.492	23.035	0	0	0	0	0	0	26.702	97.954	274.93	443	677.64	945.76	1316	1671.8	2055.4	2451.6	2905.6	3370	3819.7	4195.6	4435.6	5258.6	5756	6151.6	6559.5	6927	7277	7479.4	7676.1	7663.3	7979.8	8130	8242.9	8374.1	8385.4	8614.6	8783.1	8622.4	8688.1	8740.3	8733.3	8807.4	8640.9	8637.1	8637.1	8637.1	8832.4
0	0	0	0	22.201	79.255	161.47	283.06	460.71	718.41	929.48	1205.3	1500	1789.9	2104.2	2457.7	2721.9	3129.2	3448.3	3752.1	4108.8	4313.5	5169.6	5384.2	5686.4	5566	5609.8	5841.1	6078.1	6386.9	6625.1	6788.1	7199.8	7289.2	6805.7	6912.2	7078.5	7080.4	7342.6	7418.8	7387.2	7473.4	7379.7	7395.9	7456.8	7344.8	7448.2	7294	7178.4	7307.3
21.945	30.752	4.8595	3.4887	0	0	0	0	35.772	156.63	347.03	547.85	901.32	1197.5	1614.3	1987.9	2357.8	2806	3119.1	3547.3	3901.2	4241.5	4741.4	4697	5088.9	5206.1	5343.5	5662	5869.5	5884.7	5898.9	6080.4	6054	6149.4	6219.3	6314	6470.9	6407.9	6614.8	6652.4	6715.7	7018.3	7060.9	7173.6	7221.4	7268.2	7221.9	7283.3	7419.3	7492.1
1.8188	5.8985	0	0	0	0	11.234	52.509	135.68	290.81	448.13	666.03	918.77	1231	1517	1858.4	2162.6	2470.5	2840.1	3242.2	3815.9	4116	4530.7	4918.6	5211.9	5664.3	5903.6	6201.7	6356.5	6560.1	6884	6852.6	7212.1	7372.7	7537.9	7176.9	7309.8	7390.6	7608.4	7751.6	7790.2	7930.7	7888.6	7832.8	8050.2	7950.9	8029.1	7816.7	7778.9	7961.3
0	0.51995	0	5.6909	8.5785	5.8561	1.1546	6.6917	23.775	112.44	238.79	413.28	645.45	893.56	1217.9	1495.1	1700.1	1969	2313.2	2625	2912.5	3193.2	3361.9	3600.5	3827.9	3977.1	4327	4477.8	4513	4792.3	5054.8	5167.8	5317.4	5598.5	5434.6	5758.3	6005.8	5999.2	5990.5	6184.6	6142.7	6310.3	6345.9	6253.3	6314	6368.9	6329.8	6437	6460.8	6340.3
0	3.2186	0.82399	3.5439	15.197	6.4407	0	25.953	53.244	100.36	203.25	328.68	534.59	701.35	914.83	1205.5	1432.1	1673.3	1876.4	2111.3	2284.9	2452.7	2663.6	2801.7	3033.3	3088.6	3231.9	3447.3	3434.1	3701.4	3687.8	3821.5	3911.8	3979.6	4077.1	4193.1	4259.8	4300.9	4339.7	4438.1	4318.7	4580.5	4543.9	4323.2	4501.4	4554.7	4089.1	4338	4406	4511.2
0	0	0	11.664	6.4196	8.242	2.1267	13.491	35.232	52.525	99.709	155.47	225.63	337.46	514.7	690	844.6	1005.6	1193.8	1399	1592.2	1793.5	2029.8	2234.2	2430.6	2733.7	2770.8	3037.4	3153.9	3312.9	3320	3436.1	3638.5	3664.8	3735.6	3770	3942.5	3891	3913.2	4055	3991	3965.1	4025.8	3967	4048.2	4126.3	4142.9	4166.4	4186.3	4224.6
7.1408	29.78	0	21.551	0	0	0	0	0	0	0	0	0	0	0	0	29.144	124.78	228.44	353.07	496.87	622.83	838.2	930.66	1046.6	1197.2	1356.1	1557.2	1620.8	1768.6	1844	2017.9	2168.9	2403.2	2571.4	2718.9	2874.6	2954	3063.9	3222.8	3176.1	3221.3	3325	3407.2	3335.4	3322.4	3538.2	3480.6	3624.6	3619.1
0	0	0	0	17.566	62.559	87.69	92.215	122.52	128.34	153.56	197.91	260.95	360.1	485.76	566.82	720.22	838.01	960.12	1114	1251.4	1383.8	1567.9	1747.4	1862.3	1958.4	2132.4	2186.8	2357.2	2463.2	2598.4	2577.5	2765.7	2849.3	2812.5	2787.5	2911.3	3041	2957.1	2984.3	3103.6	3093.5	3074.7	3148.6	3068.4	3124.6	3116.7	3147.4	3128.4	3144.4
0	0	3.2156	0	0	4.7288	10.447	14.288	39.386	98.264	186.76	337.89	550.15	776.25	1017.5	1282.1	1517.7	1762.9	2117.2	2360.1	2751.7	3068.3	3477.8	3775.3	4062.7	4374.3	4700.5	5013.3	5293.4	5632.7	5960	6049	6136.9	6632.2	6925	7127.8	7399.7	7428.5	7593.5	7853.5	7837.4	8075.1	8226.9	8236	8075.2	8446	8383.1	8448	8402.8	8570.2
12.598	6.7012	0	13.854	0	0	0	30.023	94.349	215.37	351.44	509.09	693.91	872.65	1056.2	1249	1432.1	1692.5	1849.4	2113	2433.3	2552.7	2698.6	2898.2	3199.3	3260.1	3500.7	3626.9	3717.3	3877.8	4005.3	4209.2	4322.5	4558	4616.8	4733.1	4817.1	4816.1	4917.1	5013.3	5058.5	5119	5187	5272.3	5281.7	5189.2	5230.6	5327.8	5438.9	5420.8
0	0	0	12.527	47.205	119.05	159.31	270.88	373.61	461.08	619.89	756.56	971.09	1146.5	1361.5	1573.6	1734.3	1909.5	2099.3	2193	2401.1	2496.9	2725.6	2812.3	2921.1	3016.8	3078.2	3200.3	3222.6	3347.3	3383.1	3533.9	3621.1	3775.1	3755.6	3712.9	3894.6	3941.3	4042.6	4086.6	4029.3	4104.8	4021.3	4078.9	4067.6	4083.9	4097.5	4049.4	4056.1	4046.6
0	0	0.36476	0	18.165	6.8889	9.3539	11.784	9.4271	6.758	17.351	34.048	17.268	33.31	47.281	61.765	75.947	114.78	146.29	180.24	185.39	248.27	273.03	308.91	353.31	432.96	460.11	512.99	581.31	677.86	730.74	791.02	912.93	1021.8	1163.9	1207.6	1308.6	1386.4	1480.4	1573.7	1577.5	1624.6	1649	1751.5	1682.1	1770.5	1764.8	1843.3	1835.9	1778.6
2.7763	0	0	0.67206	3.4788	0	4.5959	0	0	1.2952	10.249	30.598	69.582	149.79	253.55	359.62	518.93	678.78	950.47	1235.2	1463.8	1706.7	2002.1	2176.9	2475.4	2632.9	2756.2	2961.8	3147.9	3395.3	3308.9	3501.3	3715.3	3857.5	4017.6	4102.7	4311.9	4316.9	4331.7	4413.4	4425.8	4441.1	4552.5	4702.3	4708.5	4580.2	4728.4	4018.2	4545.6	4655.8
0	0	2.6342	0.16117	1.7615	0	20.671	43.499	91.516	185.14	255.44	367.06	402.62	573.96	739.18	921.8	1184	1446.9	1613	1859	2015.8	2298.7	2579.7	2834.4	3059.2	3262.1	3383.8	3659.7	3933.4	4293.1	4364.8	4364.7	4668.3	4951.2	5466.8	5606.2	5929.7	6013.9	6255.6	6335.9	6716.6	6772.2	6583.3	6699.1	6903	6901.6	7203.6	6901.5	7112.1	7315.1
0.24669	4.2311	3.1866	0	0	0	4.7554	0	12.596	50.35	88.144	208.98	334.84	522.39	694.62	894.38	1114.1	1496.4	1621.4	1973.9	2285.3	2407.6	2691.3	3011.5	3464.7	3666.6	3834.4	3982.9	4258.2	4538.7	4805.8	5010.6	5747.5	6238.1	6446.5	6451.9	6374.4	6377.2	6356.1	5989.4	6069.7	6193.1	6155.4	6187.3	6171.6	6319.1	6434	6426.3	6461.8	6253.8
0	0	0	3.2068	1.3231	3.6498	16.182	10.196	16.704	33.921	62.42	97.267	140.68	198.61	266.65	328.17	386.03	445.15	551.03	636.73	644.43	783.48	890.43	984.18	1095.8	1196.1	1246.1	1463.1	1612.4	1782.7	1845.1	1822.8	2081.7	2191.4	2295	2482.2	2443	2669.9	2758.1	2926	3146.5	3147.8	3276.5	3337.9	3371.1	3524	3426.3	3504.3	3550.9	3587.4
0	0	7.0467	0	17.886	6.9689	18.891	32.215	26.263	32.423	45.111	89.898	50.006	110.96	202.91	253.67	395.55	487.5	668.63	859.53	985.24	1189.2	1360.8	1496.7	1599.9	1828.9	2005.3	2070.8	2108.9	2285.3	2399.5	2480.1	2547.5	2637.3	2835.9	2815.9	2865.6	2899.3	3081.1	2920.3	3001.9	3055.5	3052.4	3089.9	3110	3197.5	3174.8	3195.1	3141.1	3211.5
0	0	0	0	20.3	9.1953	28.946	41.442	86.861	156.67	280.11	404.46	598.7	863.43	1116.5	1420.8	1722.8	2079.1	2542.2	2876.1	3304.5	3824.7	4209.9	4583.1	4539	4964.1	4772.8	5194.4	5166.4	5376.6	5964.8	6406.2	5725.5	6846.2	5553.7	5211.2	5223.8	5560.7	5510.4	5488.1	5460.7	6269.5	5651.4	5568	5998.3	4949.7	6931.4	6404.9	6125	6966.6
0	0	0	11.56	44.099	43.407	91.416	0	0	0	0	60.407	198.87	348.61	570.53	771.36	978.34	1246	1580.6	1931.6	2193.9	2473.1	2759.3	2966.6	3185.4	3377.2	3607.4	3851.7	3939.9	4218.2	4393.4	4573.7	4693.5	4909.1	4849.9	5151.2	5265.7	5214.9	5460.9	5444.3	5821	5753.5	5803.1	5831.6	5896.8	6079.1	6010.2	6043.8	6058.3	6048.4
8.5775	8.9873	0	2.7203	0	0	0	0	0	0	46.504	125.6	231.58	381.68	550.16	757.99	939.64	1162.8	1417.9	1620.3	1826.5	2083.2	2360.5	2668.7	2855.8	3090.7	3276	3539	3705.3	4241	4366.8	4712.2	4509.6	4849.5	4996.1	5460.9	5782	5842.9	6216	6072.8	6271.1	6276.4	6575.3	6658.4	6760.4	6749.3	6914	6819.7	6922.6	6883.2
0	0	0	0.042006	10.08	12.712	18.721	22.533	47.523	77.344	126.15	184.24	269.01	331.91	418.83	494.62	578.54	667.48	752.84	847.49	890.77	965.41	987.26	1061.4	1103.3	1090.2	1149.6	1195	1270.1	1186.9	1256	1355.3	1445.9	1557.7	1716.6	1840.1	1956	2188.1	2142.4	2338.3	2404.3	2536.8	2729.9	2812.3	2850.3	2945.8	3004.5	3176.7	3172.6	3226.8
0	0	2.415	0.87051	2.0506	0	3.9568	7.6171	5.9746	9.0529	3.5044	13.966	26.057	39.966	44.709	59.005	70.567	93.256	134.91	151.84	178.97	204.16	241.5	286.48	287.08	338	386.83	452.45	487.69	540.87	544.3	592.28	646.76	651.2	713.84	740.73	723.21	788.95	810.71	837.97	906.57	889.46	905.52	927.64	941.63	961.44	1019.5	994.46	1025.5	1056
0	0	0	15.084	69.507	95.365	126.73	168.54	204.18	311.08	295.77	351.74	395.19	412.47	538.4	547.58	596.47	689.24	707.05	757.89	926.91	930.09	971.89	1022.3	1135.8	1199.4	1285	1300.1	1322.7	1430.4	1392.3	1236.2	1601.8	1324.6	1391.7	1431.9	1500.5	1388	1499.3	1328.9	1416.9	1643.6	1727.2	1739.9	1782	1881.7	1949	1973.2	2073.5	2089.4
0	6.3171	9.0154	1.7638	0	0	0	0	8.9969	6.6015	0	10.009	58.587	112.76	185.04	268.32	353.45	453.29	568.34	676.78	761.12	848.13	937.92	1003.7	1106.4	1122	1228.7	1284.4	1327.9	1393.2	1318	1450	1498.6	1544.1	1605.1	1624.9	1617.2	1662.2	1764.9	1743.7	1774.2	1763.6	1759.6	1784.4	1768.8	1833.4	1822.5	1835.9	1759.8	1793
0	39.474	1.8068	53.31	0	0	0	0	0	0	0	103.94	255.37	398.52	587.93	1049.3	1398.6	1641.8	2037.5	2437.8	2792.1	3177.3	3659.3	4062.1	4391.5	4658.7	4837.7	5231.5	5536.8	5746	5801	6043.5	6041.1	5643.2	6507.6	6616.2	6595.5	6996.8	6531	6396.9	6477.5	6616.7	6771.5	6449.7	7069.1	7581.2	6944.1	6799.9	6771.4	6728.4
0	4.4824	0	0	0	14.132	13.867	20.123	26.537	37.03	49.063	61.28	84.828	99.884	107.3	233.99	281.26	287.15	323.2	315.35	338.03	346.48	415.18	444.41	509.05	562.98	531.62	647.93	668.6	793.97	803.73	817.1	819.99	753.63	819.3	833.95	859.75	865.9	908.32	895.14	943.61	914.5	964.87	952.77	1013.9	965.99	950.18	863.47	843.9	851.27
0	0	0	2.4999	3.1567	4.6833	44.142	105.35	331.25	518.06	758.05	1116.5	1548	1898.2	2032.7	2562.3	2293.6	2766.8	2925.2	3239.6	3422.7	3568.2	3633	4096.3	4189	4480.2	4690.1	4784.6	4742.9	5352.9	5401.7	5806.3	6016.8	6501.9	6839	6986	7066.5	6977.7	7123.6	7200.3	7278.8	7331.8	6876.7	6952.1	6855.1	6885.4	6986.7	6939.1	6891.8	6746.2
0	0	0	4.8415	11.934	5.5459	6.2407	11.704	19.53	27.328	26.23	34.309	36.324	36.432	53.093	54.285	76.273	80.962	95.876	104.07	120.64	132.84	143.31	168.82	180.37	209.24	223.03	239.82	254.98	210.74	255.76	276.01	302.09	341.85	389.52	407.78	455.78	471.72	500.12	533.18	539.42	569.55	604.68	625.37	626.47	640.06	647.21	663.8	661.7	697.36
0	5.1676	0	12.932	2.8477	0	5.8635	15.64	0	25.162	12.877	50.751	103.09	135.17	214.57	243.07	344.16	405.32	470.12	564.42	611.28	721.92	762.61	879.05	935.93	1025	1069.8	1099.8	1184.4	1250.5	1282.2	1365.3	1416.9	1437.4	1488.2	1575.2	1664.6	1675.2	2184.1	1791.9	1820.4	1849	1865.1	1845.5	1865.6	1897.8	1892.5	1887.7	1857.6	1928.6
0	3.9238	1.8688	3.4341	0	3.4489	1.4443	0	0	0	42.722	88.894	191.01	284.48	415.26	547.97	720.04	875.78	1006.3	1126.7	1189	1224	1356.3	1486.3	1636.9	1736.8	1751.2	1906.8	1976.9	2113.6	2155.1	2102.8	2198	2635.7	2723.1	2773.8	2827.9	2795.2	2874.5	2526.5	2370.8	2412	2990.8	2670.3	2868.2	2861.3	2903.1	2766.5	2794.7	2827.1
0	0	0	4.4259	1.1838	10.757	18.053	0	14.321	20.83	95.446	170.12	260.56	441.88	685.98	1008.8	1318.2	1706.7	2095	2429.7	2749.5	3211.2	3384.2	3741.1	3929	4057.1	4169.9	4497.1	4517.7	4724.2	4544.2	4933.4	5199.3	5342.8	5397.1	5688.3	5719	5964.7	5907.2	6031.1	6157.7	6237.5	6380.2	6287.7	6294.5	6321.2	6450.9	6766.3	6455.2	6536.7
0	0	0	47.892	95.526	57.134	216.31	275.85	314.47	343.45	405.8	474.06	497.6	550.09	568.34	658.55	733.31	843.24	842.01	932.68	1086.2	1106.3	1158.9	1167.8	1325.2	1357.5	1356.1	1442.3	1370.4	1517.4	1534.1	1569.3	1575.9	1581.4	1830.4	1764.7	1718.1	1827.1	1864.1	2041.9	2093.9	2184.5	2207.4	2076.1	2148.7	2130.7	2207.5	2194.2	2258.5	2320.4
0	0	0	34.601	17.651	50.713	28.503	15.161	0	28.881	0	61.079	57.245	118.54	155.32	210.21	299.31	465.32	579.45	724.2	976.39	1140.7	1174.9	1397.7	1676.9	1927.4	2035.1	2204.3	2453	2611	2694.6	2814.8	2950.1	3437.4	3610.2	3606.3	3780.9	3907.6	3963.8	4085.2	4176.8	4415	4600.1	4779.7	4677.1	4728.7	5009.3	5265.4	5367.6	5312.6
0	2.9665	14.848	30.035	54.939	32.935	0	22.843	0	87.524	132.8	223.69	296.57	423.62	530.19	636.58	708.56	756.66	922.01	1045.2	1120.5	1227.8	1301.2	1387.7	1454	1500.7	1553.7	1566.9	1618.6	1654.1	1718.4	1750.8	1830.7	1950.7	2026	2048.1	2071.1	2086.1	2142.5	2146.8	2174.6	2200.8	2217.8	2281.5	2330.6	2321.8	2366.2	2306.9	2333.6	2382.8
0	0	0	10.649	0	14.037	28.433	36.458	49.137	64.468	112.29	129.08	201.04	289.4	394.32	497.71	617.32	700.1	763.26	893.4	997.22	1059.7	799.45	843.22	938.78	1052.5	1076.9	1219	1328.9	1487.1	1547.6	1612	1663.3	1854	2008.6	2035.8	2060.3	2091.2	2101.2	2066.9	2143.6	2173.1	2211.4	2195.1	2274.5	2228	2176	2112.2	2100.8	2137
0	0	0	0	25.817	32.35	27.691	55.442	81.942	138.8	185.98	214.06	318.11	415.08	508.54	648	992.05	1258.5	1329.4	1452.2	1672.5	1800.8	2140.5	2243	2432.6	2269.2	2419.8	2324.7	2513.2	2630.4	2685.5	2803.3	2822.8	2834.5	2933.1	2969.1	3041.5	3129.4	3091.8	3102.5	3211.2	3285.9	3250.4	3333.8	3248.2	3284.4	3418.6	3397.8	3379.9	3449.2
13.733	6.6881	8.6668	10.09	0	0	0	0	0	0	17.829	64.25	146.82	243.44	363.47	537.7	691.07	799.15	964.39	1150.5	1287.2	1483.9	1622.7	1754.6	1898.2	1983.6	2196.7	2338.5	2454.1	2554.4	2458.4	2719.7	2820.6	2900.3	2984.6	3026.4	3126.3	3163.2	3287	3371.9	3360.8	3471.3	3513	3508.5	3557.9	3575.9	3541.6	3496.3	3487.1	3464.1
0	0	0	48.374	57.861	108.5	115	142.22	121.9	171.04	273.15	321.77	479.74	626.57	774.67	1048.7	1284.7	1512.5	1754.7	2089.5	2415	2805.8	3129.9	3462.2	3665.8	3993.6	4420.5	4900.5	5160.1	5546.3	5798.2	5900.4	5992.5	6184.5	6447.5	6502.7	6902	6946	7229.7	7021.3	7067.7	7269.2	7215.4	7337.7	7379.2	7439.7	7575.7	7465.9	7344.9	7274.6
0	28.622	4.8653	0	4.9625	0	0	13.069	0	11.003	13.738	53.289	94.259	162.62	261.37	372.51	514.11	612.66	748.31	878.52	1016.4	1085.1	1199	1296.3	1372.1	1492	1629.6	1784.4	1859	1988.7	2065.2	2231.1	2329.4	2509.2	2580.5	2659.8	2840.5	2954.1	3051.6	3095.9	3248.7	3312.3	3246.1	3372.7	3281.8	3348.7	3367.3	3450.1	3464.8	3520.6
0	0	6.6639	8.5909	11.821	0	15.958	0	0	0	0	0	0	0	0	7.0877	25.22	50.186	95.024	153.28	237.61	282.74	283.38	344.02	373.18	277.96	282.62	324.22	319.68	329.36	325.79	294.5	323.56	353.84	374.44	353.69	403.66	376.17	358.44	350.22	375.25	413.52	378.52	307.73	366.6	322.2	376.06	386.46	455.03	436.07
5.1801	0.58098	0	0	2.7732	0	6.9702	13.797	73.296	176.13	291.24	473.18	702.28	986.83	1265.4	1627.9	1943.4	2278	2556.2	2901.3	3100.2	3553	3854.3	4077.6	4420.8	4397.4	4394.9	4583.7	4649.6	4768.5	4882.3	4926.6	5089.7	5115.7	5209.2	5254.4	5359.1	5353.2	5306.3	5259.3	5433	5440.5	5374.2	5354.7	5403.9	5459.9	5412	5515.2	5572.2	5542.3
0	0	0.20215	9.7898	8.1488	7.6542	13.948	28.707	67.758	131.67	226.91	341.1	487.3	610.99	812.83	924.9	1181.1	1362.6	1527.9	1665	1839.7	2051.4	2221.9	2411.1	2635.3	2798.6	2997.2	3307.6	3496.3	3689.7	4127.5	4375.8	4766.4	5027.6	5363.4	5348.6	5597.8	5912.9	6072.1	6179.1	6382.6	6407.1	6548.8	6853.9	6791.5	6991.4	7123.4	7148.1	7297.5	7351.1
0	0	0	16.871	2.5324	42.532	44.34	101.52	98.076	104.24	122.42	121.37	140.2	79.479	0	0	0	11.239	95.271	206.95	385.7	495.57	580.61	660.26	756.53	905.06	1093.8	1296.2	1456	1648.8	1698.4	1973.1	2113.3	2358.1	2500.2	2621.8	2772.4	2741.1	3036.9	3121	3229.4	3610.6	3494.1	3499.6	3599.6	4078	3784.8	4173.1	4129.6	4154.9
0	0	0	38.669	88.705	37.844	0	0	68.839	64.463	0	0	8.4536	86.66	120	201.11	248.01	366.06	500.28	606.63	697.11	800.93	891.6	1039.4	1154.6	1275.5	1317.5	1439.8	1778.4	1729.1	1886.9	2116.7	1863.8	1895.8	2587.1	1683.7	1787.6	1841.8	1944.1	1913.8	2006.9	1971.3	2121.5	2126.8	2225	2155.1	2136.7	2085.5	2035.3	1854.7
0	0	0	16.296	26.973	9.9959	0	54.817	61.753	66.554	82.224	68.727	117.74	118.23	91.795	158.06	232.99	215.95	318.19	402.15	509.2	612.83	583.84	854.1	726.11	934.32	872.46	946.48	948.89	1084.7	1168.3	1252.9	1313.3	1385.9	1453.3	1455.1	1509.8	1570.4	1607.2	1674.2	1701	1770.8	1807.4	1809.8	1907	1887.8	1903.8	1922.3	1848.8	1869
0	0	44.408	42.399	0	0	0	0	156.68	0	0	349.27	136.67	572.11	705.08	830.35	1024.8	1333.5	1505.7	1537.7	1779.8	1590.6	1802.5	1982.3	2202.6	2402.1	2583	3175.6	2887.2	2977.2	4015.4	3810.8	3294.7	3217.3	3408.1	3406.2	4064.7	3707.7	3689.8	3829.5	3989.5	4160.1	4139.1	4034.3	4317	4268.8	4392.2	4250.6	4266.4	4287.5
0	0	0	0	12.541	1.0561	10.355	0	6.8714	12.816	19.924	33.122	46.687	79.945	131.71	196.88	283.9	373.95	462.96	593.55	758.56	877.54	1013.2	1165.1	1191.8	1377.6	1546.2	1699.1	1718.3	1799.9	2031.9	2088.7	2234	2333.5	2462.1	2503.8	2667.2	2743.3	2603.9	2728.2	2779.3	2801	2805.6	2914.2	3117.5	3211.1	3317.6	3371.4	3509	3431.5
1.5416	13.595	1.2174	7.1185	5.0941	0	0	0	0	0	1.2318	85.126	137.17	220.02	318.16	421.64	542.47	540.81	743.59	865.87	961.25	1001.3	1105.8	1210.1	1233.2	1283.5	1364.2	1487.4	1557.4	1698.5	1783.8	1744	1990.8	2033	2183.2	2259.9	2314.5	2531.1	2503.6	2619.3	2723.7	2676.8	2594.9	2608.7	2588.2	2645.9	2697.5	2787.8	2840	2893.5
0	2.9475	0.98732	17.902	0	0	10.979	0	0	0	0	13.827	24.491	55.171	105.9	114.89	161.71	144.01	176.24	230.47	289.72	372.96	420.66	494.89	551.64	603.63	715	844.72	927.38	1019	1141.6	1223.3	1338	1446.7	1560.1	1721.9	1841.9	1983.4	2074.6	2232.2	2261.5	2438.8	2369	2500.5	2538.1	2494.5	2596.3	2579.8	2685	2558.7
0	0	10.714	13.584	6.2868	5.5515	13.45	2.0948	11.875	23.239	48.389	63.146	85.693	134.01	181.95	254.67	335.75	419.22	502.96	560.97	692.27	764.12	846.14	878.57	871.78	942.86	998.18	1048.6	1082.6	1107	1129.9	1162.2	1150.4	1147	1215.5	1259.7	1265.7	1261.9	1277	1339.7	1331.5	1354.8	1306.2	1339.8	1361.3	1351.3	1399.6	1406	1349.5	1382.5
0	0	0	55.835	159.13	120.93	142.01	256.27	214.38	458.5	653.25	977.84	1296.4	1703.5	2125.6	2460.5	2880.5	3254.4	3727.4	4232.2	4515.1	4775.3	5126.3	5413.8	5700.5	5902.7	6430	6359.1	6443.3	6622.8	6847.3	6897.5	6788.6	7443.5	7482.4	7257.6	7403.6	7316.3	7618.3	7583.4	7737.8	7812.1	7693.2	7626.5	7747.3	7807.7	7721.2	7640.7	7652.8	7668.4
0	0	0	0	49.955	124.44	187.41	288.83	417.12	514.81	671.99	934.74	1126.2	1404.6	1760.4	2062.4	2358.8	2879.1	3271.2	3880.7	3541	4426.2	4215.4	5004.9	5089.5	5510.4	5720.4	5762.8	6109.1	6063.6	6079.5	6114.3	5555.2	5842.6	5768.4	5740.5	6004.8	5865.3	5874	5909.2	5888.4	5706	5843.3	5988.9	5755.8	5846.1	5781.2	5835.2	5856.7	5869.3
0	0	0	41.966	40.171	92.533	103.53	102.67	161.98	151.7	211.97	285.37	398.47	457.77	540.12	624.85	764.08	857.66	1008.9	1141.8	1304.6	1427.5	1593.6	1797.8	1920.5	2059.6	2213	2333.3	2471.3	2653.1	2768.2	2892.1	2888.9	3084.8	3324.6	3271.3	3425.8	3488.6	3546.6	3607.4	3693.5	3644.3	3717.2	3710.3	3774	3804	3719.2	3703	3681.7	3727.2
0	0	0	0	0	235.19	21.61	53.973	103.03	130.18	216.52	338.2	458.6	671.27	845.73	1184.3	1395.9	1615.9	1992.2	2278.3	2609.2	2783	3173.8	3378.3	3552.3	4417.9	3998.6	4292.3	4375.3	4488.3	4974.3	4823.7	5114.4	5045.6	5266.5	5266.9	5444.4	5460.6	5529.6	5665.9	5668.2	5700.9	5799.6	5701.8	5769.2	5727.5	5894.4	5886.8	5941.7	6038.9
0	0	0	9.4276	28.137	37.761	42.693	37.422	40.221	74.028	66.462	61.202	114.84	163.46	246.3	312.24	389.23	451.93	567.16	714.61	767.77	889.54	932.76	1030.3	1099.6	1128.1	1228.7	1238.9	1325.2	1333.2	1426.6	1517.4	1734.5	1726.8	1869.1	1891.4	1916.4	1960.6	2093.3	2101.8	2241.6	2321.8	2353.3	2512.5	2673.8	2751.2	2723.6	2694.5	2740.6	2759.2
0	0	0	50.61	50.885	57.44	117.52	190.99	336.24	493.13	706.16	952.5	1178	1460.9	1731	2080.5	2297.7	2623	2954.1	3184.5	3593.6	3937.1	4052.8	4334.6	4631.7	4806.5	4976.9	5023.3	5225.9	5089.3	4965.2	5126.4	5451.8	5587.2	5610.3	5780.5	5904.2	6051.8	6225.2	6319	6342.7	6358.9	6546.1	6516.1	6532.4	6614.1	6621	6536.7	6526	6154.3
0	5.1547	5.113	11.55	4.1428	0	0	22.664	73.905	198.56	369.59	628.02	861.25	1154.1	1542	1938.2	2348.2	2645	3194.8	3597.4	3909.4	4243.4	4779.2	5067.1	5282.4	6036.5	6273	6478.4	6705.4	7138.6	7469.1	7511	7942.6	8132.6	8565.3	8686.3	8696.2	9091.3	9299.1	9392.2	9475	9513	9543.5	9667.9	9787.1	9815.1	9740.8	9984.1	9780.3	9991.9
0	0	0	9.0753	0	16.329	8.0931	0	0	0	0	0	0	0	0	0	28.436	80.809	74.963	49.856	63.999	93.193	149.08	225.04	262.68	265.77	292.81	391.86	445.22	573.16	586.56	641.66	614.59	652.48	683.71	702.11	773.54	800.06	849.75	889.2	932.47	957.77	1046	1046.6	1126.9	1008.3	1003.5	932.26	943.49	959.04
9.681	4.9853	1.9989	0	0	0	0	2.4777	0	0	0	5.7929	21.097	16.954	30.27	137.94	175.38	249.6	291.68	374.19	422.82	440.7	405.87	453.73	508.01	555.49	593.34	686.2	740.64	816.04	851.46	895.45	936.43	990.71	1015.3	1071.5	1084.4	1130	1180.6	1257.5	1267.2	1558.1	1412.3	1422.5	1608.4	1464.3	1479.3	1522.2	1555.3	1603.1
0	0	0	34.428	43.294	0	87.662	99.491	42.853	64.232	148.31	251.24	297.99	435.35	522.51	723.66	849.76	958.74	1078.5	1251.3	1456	1624	1710.9	1923.6	1988.3	2210.4	2285.4	2400	2457.1	2642.9	2631.1	2624.4	2838.2	2769.9	2781.6	2933.6	3060.4	2991.9	3105.5	3155.6	3174.9	3088.7	3105.8	3115.9	3185.7	3240.4	3014.9	3034.8	3050.5	3081.1
0	0	17.537	25.186	0	14.525	39.33	53.008	66.989	53.751	40.241	110.36	66.716	68.005	81.586	65.247	89.386	90.763	105.64	138.22	164.44	157.54	171.39	161.34	213.29	221.03	259.44	294.83	341.58	303.96	362.32	357.25	436.36	483.65	547.21	553.52	631.65	717.21	774.56	788.02	867.67	901.23	921.25	957.55	958.21	1002.3	1010.3	1053.6	1041	1076.5
6.2791	0	0	0	0	86.559	40.962	61.681	200.35	245.02	332	460.22	490.18	592.85	730.63	789.94	922.12	997.61	1125.3	1220.7	1278.5	1394.7	1463.9	1607.8	1670.9	1735.7	1834.7	1803	1880.5	1898.5	1955	1983.9	1924.2	1965.4	2015.9	2035.2	1979.1	2110.3	2071.5	2023.9	2063.7	2085.6	2110.4	2013.4	2032.7	2053.9	2003.1	1968.4	1965.3	1939.6
92.434	141.51	83.832	0	0	0	0	0	0	0	112.86	215.4	395.67	550.51	882.76	1171.1	1473.8	1968.7	2140	2589.9	2876.5	3497.6	3971.4	4322.2	4669.5	4848.6	5262.5	5502.5	5627.9	6077.2	6348.9	6681	7009.5	7169	7317	7422.8	7779.4	7843.5	8014.7	8324.2	8480.2	8355.3	8651.1	8558.3	8594.4	8599	8615.1	8860.4	9104.7	9344.6
0	0	0	1.3031	19.856	0	0	0	0	0	0	0	44.529	111	213	401.43	550.27	827.67	945.94	1263.7	1404.4	1988.9	2319.7	2574.1	2398.4	3123.1	3315.8	3706.9	4309.6	4139.4	4560.2	4538	5054.2	4458.3	5103.2	5172.4	5341.2	5321.7	5254.3	4994.1	5167.7	5252	5066.2	5418.6	5519.3	5362.7	5582.6	5481.6	5663.1	5664.2
0	6.7044	0	0	0	2.4935	4.4368	5.1619	6.1762	11.832	28.364	51.997	98.548	149.23	190.15	248.82	314.59	420.8	541.11	539.76	586.47	640.09	835.37	937.97	1019.2	1130.2	1143.5	1227.5	1296.8	1386.2	1436.8	1524.3	1497.6	1544.4	1640.2	1636.8	1715.9	1756.1	1813	1920.7	1908.2	1912.2	1914.1	1911	2072.9	1976	1978	1967.4	2019.8	2015
0	0	0	102.53	332.14	528.86	666.39	730	804.28	842.32	944.38	886.55	865.05	826.76	918.22	945.34	992.16	1145	1060	1113.6	994.07	1134.1	1335.2	1346.7	1489.4	1606.9	1760.3	1870.5	1889.4	2029.5	2143.9	2243.7	2218.5	2530.2	2518.8	2736.4	2989.3	3178.9	3253	3299.1	3558.9	3534.7	3759.7	3875.2	4150.2	4024.7	4085.9	4101.5	4219.8	4265
8.9788	7.7046	0	0	0	0	6.0623	0	0	0	0	0	0	0	0	0	0	0	0	0	0	20.075	19.857	23.738	5.4911	34.925	39.716	57.497	63.509	87.528	115.75	117.67	148.42	159.57	172.38	182.43	201.65	234.08	230.36	299.92	318.82	349.14	387.37	382.6	395.83	423.55	403.35	392.55	421.58	420.64
0	0	0	22.699	32.86	21.984	68.085	107.19	130.17	205.44	245.52	406.33	570.13	734.3	931.68	1161.1	1429.6	1760.5	2066.7	2268.1	2567	2654.9	3006.9	3303.3	3424	3737.3	3895.2	4028.3	4205.3	4329.6	4541.3	4656.9	4751.4	5026.8	5032.1	5153.1	5283.2	5255.7	5301.3	5326.2	5343	5347.4	5450.8	5160.2	5209.1	5254.4	5359.6	5294.1	5512.9	5301.7
0	0	0	9.0444	1.6877	30.586	7.6164	38.524	50.864	16.312	29.579	19.975	40.49	61.847	108.29	140.13	135.05	157.98	193.67	230.96	268.28	306.87	335.08	375.42	406.45	437.8	508.37	542.97	578.54	633.56	684.12	723.88	754.69	853.23	884.08	911.88	983.59	1006.8	1085	1142.4	1146.9	1189.5	1218.5	1263.3	1270.4	1257.4	1314.1	1353.3	1322.8	1340.9
8.1776	5.0643	0.42439	2.3115	4.3882	0	0	0	0	46.997	96.545	219.54	314.84	434.62	550.08	701.82	802.67	915.93	1100.5	1179.5	1299.5	1426.2	1550.6	1628.8	1681.1	1758.7	1825.7	1928.5	1980.8	2024.8	2110	2135.3	2178.4	2202.9	2216.6	2306	2270.6	2332.3	2420.6	2470	2445.8	2452.5	2444.9	2479	2476.4	2462.3	2480.6	2466.1	2471.6	2460.2
0	27.274	20.102	0	0	0	0	15.981	36.204	74.334	115.11	167.9	282.4	359.31	497.56	632.28	774.6	895.75	1034.3	1121.5	1244.6	1326.9	1446.7	1511.2	1573.3	1661.1	1836.1	1836.7	1827.2	1825.8	1843.5	1918.9	1871.2	1978.8	2017.3	1995.9	2024.6	2005.1	2050.1	2082.8	2017.4	2136.5	2086.9	2031.2	2035.5	2059.9	2053.2	2079.7	2157.7	2225.9
0	25.95	40.742	32.115	37.61	0	0	0	0	0	141.52	334.57	524.65	733.4	945.91	1150.1	1318.5	1671.8	1965.8	2100.2	2282.7	2533.1	2598.6	2795	2930.3	3253.4	3170	3248.4	3190.8	3272.5	3417	3430.5	3492.9	3449.8	3543.8	3501.4	3591.7	3491.8	3656.8	3745.8	3822.9	3771.2	3858	3980.9	3827.1	3823.3	3872.8	3813.3	3919.4	3799.9
2.6346	4.0319	0	6.9106	0.11803	2.1325	0	5.6773	23.757	69.362	121.01	231.75	362.24	512.94	682.05	857.24	1029.9	1200.5	1375.4	1555.1	1727.1	1928.7	2148.5	2364.4	2480.7	2650.1	2785.4	2937.6	3037.5	3206.9	3318.9	3363.2	3451.4	3480.6	3528.4	3619	3637.2	3792.6	3803.3	3962.7	3931.7	4059.3	3998.9	4068.4	4079.3	4145.8	4059.1	4109.1	4113.2	4085.8
0	2.7022	0	1.4268	17.543	0	5.6357	0	0	0	85.084	209.53	432.14	615.17	893.9	1278.1	1557.3	1883.2	2140.8	2491.9	2806.6	3058	3318.1	3557.1	3877	3987.1	4211.8	4461.3	4600.5	4864	4988.5	4266.1	4812.5	4893.3	5506.2	5607.5	5880.7	5627.8	5725.8	5814.9	5751.8	5875.1	5797.6	5774.3	5856.6	5835.5	5872.9	5781.2	5848.7	5878.1
0	0	0	0	25.471	7.5208	5.7853	52.414	94.985	145.25	217.44	364.13	490.51	654.28	876.22	1115	1251.8	1499.1	1668.7	1975.3	2063.9	2290.4	2461.8	2637.2	2811.4	3043	3085.1	3404.3	3466.9	3629.2	3882	3996.4	4386.4	4561.9	4879.8	5127.2	5152	5359.6	5075.3	5616.5	5629.3	5934.4	5685.3	5553.3	6272.6	6248.3	6187.8	6150.6	6450.2	6691.9
0	0	0	5.9521	2.1005	8.8863	9.4759	30.18	60.932	108.04	162.39	235.33	327.54	405.2	495.85	631.53	747.13	862.52	970.44	1053.8	1169.2	1047.4	1027.3	1104.3	1455.2	1546.4	1662.7	1727.9	1536.5	1632.9	1886.6	2173.8	2263.5	2221.2	2298.6	2590.2	2714.6	2877.8	2630	2814.8	2704.1	2778.6	2946.5	3171.4	3338.5	3229.2	3140.9	3233.2	3246.4	3237.9
29.379	3.8153	0	0	0	0	16.293	79.356	208.01	378.27	531.85	687.04	885.64	1004.4	1243	1499.8	1682.8	1963.2	2169.6	2464.5	2569.6	2736.1	2974.8	3081.2	3358.7	3598	3876.3	3961.8	4366.3	4693	4514.2	4631.1	4806.5	5024.4	5069.8	5535.3	5686.4	5649	5780.5	5803.1	6007.7	6061.1	6070	6052.1	6144.2	6067.7	6109.4	6164.7	6223.5	6202.8
0	3.6996	6.7423	6.4652	0	0	0.9194	0	0	0	0	0	0	0	0	0	0	0	0	0	0	0	20.526	30.342	62.034	108.45	146.14	215.63	285.96	352.72	402.04	479.92	593.02	663.56	768.3	866.97	961.7	1056.6	1134.7	1205.1	1321.6	1407.2	1474.5	1538.8	1608.8	1668.8	1710.9	1761.8	1817.3	1836.3
18.588	42.491	8.193	21.673	0	0	0	0	0	0	0	0	0	0	37.307	90.714	188.48	282.43	386.16	461.15	547.71	570.36	687.97	736.9	845.83	894.7	1037.4	1155	1221.9	1314.5	1375	1499.5	1526	1702.6	1823.6	1878.7	2023.4	2106.6	2200.7	2254.6	2265.5	2440.3	2460.3	2588	2576.9	2554.6	2521.8	2704	2739.8	2840.1
0	0	0	7.8252	6.9268	3.8222	5.2463	4.9027	7.3211	4.7057	0.81006	2.2158	0	0	0	0	0	0	0	0	76.4	126.95	198.8	258.76	300.21	396.93	469.57	606.55	689.1	811.27	904.92	956.23	1055.2	1180.9	1276.2	1311.6	1373.3	1463.5	1472.6	1517.7	1564.2	1635.3	1697.1	1671.1	1760.2	1772.9	1837.4	1828.9	1782.6	1824.1
0	0	0	0	0	37.922	68.529	184.62	267.5	425.93	629.6	924.96	1259	1548.7	2057.7	2446.1	2792.2	3150	3553.2	4075	4278.2	4585.7	4960.2	5391.4	5699.7	6017	7006	7272.9	7258.9	7493.3	7548.7	7720.5	7816.6	7931.9	7956.4	8029.4	8293.5	8433.1	8463.6	8504.7	8444.7	8503.6	8398.9	8476.5	8987.5	8936.4	8942	9032.8	9074.8	9095
0	5.7901	0	0	3.2559	6.4669	10.735	9.0768	1.4834	0	0	35.633	98.558	185.53	279.11	423.04	555.98	749.72	998.54	1166.3	1404.9	1654.4	1887	2042.3	2316.4	2670.2	2993.8	3311.9	3768.5	4160.8	4447.4	4920.3	5464.3	5965.3	6359	6827.4	7273.8	7797.1	7932.1	8368.7	8366.3	8846.1	8898.9	9087.8	9272.5	9406.3	9645.4	9524.3	9182.4	9352.3
0	0	0	56.913	67.743	75.25	106.32	167.19	124.12	171.05	209.04	235.76	328.9	428.48	523.35	620.46	680.52	717.45	817.73	900	1177.4	1260.6	1345.7	1479.4	1451.3	1643.1	1637.7	1709.1	1698.6	1786.1	1908.3	1995.2	2149.9	2246.4	2424	2319.3	2390.9	2440.4	2521.3	2577.1	2607.9	2727.9	2788.7	2843.6	2829.7	2834.7	2903.1	2906.8	2875.8	2977.4
15.235	37.563	15.89	0	0	0	0	0	17.407	60.312	398.03	210	347.52	510.36	1129.3	1304.2	1508.1	1406.1	1766.8	2024.5	2221.2	2431.6	2631.1	2760.6	2932.2	3125.8	3272.5	3417.4	3453.5	3665.6	3729.2	3741.8	3830.6	3832.3	3896.4	3955.8	4057	4042.5	4128	4157.5	4309.2	4233	4175.3	4205.2	4136.5	4188.8	4154.8	4165.2	4119.2	4045.5
0	0	4.9239	3.2866	4.3246	0.26997	2.491	4.9937	18.692	48.46	112.39	186.8	323.31	457.68	653.96	887.22	1116.6	1398	1616.1	1848.4	2144.4	2380.9	2612.2	2726.5	2937.9	3106.5	3360.3	3630.9	3596.2	3783.5	3926.8	4170.1	4244.1	4386.8	4579.6	4721.4	4882.1	4951.2	4900.3	5136.5	4900.6	5083.7	5069	5289.8	5285.1	5300.5	5485.2	5387.5	5389.4	5247.1
0	0	0	6.0048	33.188	15.087	24.493	0	0	0	0	31.644	151.91	253.54	349.47	562.14	727.45	806.05	1089.4	1131.5	1268	1174.8	1404.9	1297	1367.9	1488.7	1631.1	1673.1	1895.3	1866.8	2211.4	2064.2	2072.6	2457.7	2521	2432.7	2469.2	2746.6	2755.1	2739.1	2754.7	2835	2822.6	2734.8	2804.9	2888.3	2866.3	2849.2	2819	2849.7
0	10.82	14.109	12.177	0	1.2832	1.56	27.953	38.66	78.865	142.84	243.17	347.15	492.07	641.06	797.42	857.55	1435.4	1628.8	1842.3	1940.2	2202.7	2000.4	2308.4	2474.6	2577.7	2585	2827	2901.7	3135.1	3318	3402.1	3489.5	3558.2	3582	3696.1	3829.1	3900.8	4014.7	4061.8	4186.4	4189.7	4297	4271.5	4388.5	4445.9	4411.4	4335.8	4462.9	4329.4
0	0	0	7.7216	5.5634	16.624	24.691	14.573	24.802	19.688	34.668	104.82	143.02	259.82	329.61	460.72	535.69	632.61	746.05	801.19	925.92	1027	1114.4	1198	1249.1	1349.9	1430.7	1516.6	1605.5	1641.6	1675.2	1707.3	1752.6	1781.7	1825.5	1888.8	1911.8	1977.1	1963.8	2036.2	2118.5	2116	2068.9	2044	2070	2091.5	2096.3	2071	2035.8	2059.8
0	0	0	0.062751	2.7287	11.503	35.421	68.075	120.09	200.64	372.7	429.9	578.34	762.59	993.18	1140	1456.8	1672.5	1944.3	2151.5	2489.1	2715	3052.1	3318.1	3457	3708.9	3875.9	4093.3	4410.7	4598.3	4901.4	5090.6	5286.3	5479.9	5608.2	6001.7	5921.7	6070.1	6170.8	6329.4	6433.4	6576.5	6492.3	6424.6	6562.5	6599.9	6665.7	6656.6	6742.9	6820.7
0	0	8.2714	9.3465	1.5134	0	0	32.59	119.93	254.47	468.89	758.76	998.64	1423.9	1832.9	2077.8	2428.5	2613.7	2785.4	3104.8	3448.6	3533.1	3785.4	3827.4	3941.7	4086.5	4104.9	4178.6	4297.4	4473	4475.1	4399.2	4525.9	4834.7	4922.9	4836.5	5083.1	5008.3	5021	5053	5099.5	5093	5052.1	5082	5175.5	5161.7	5012.4	5050	5132.6	5060.8
0	0	0	12.708	2.1136	15.93	4.7443	20.66	7.6332	4.5305	0	0	0	0	0	18.752	22.864	49.156	82.642	109.42	132.51	214.06	222.8	289.54	301.22	329.58	345.1	380.56	444.18	482.79	544.14	534.36	564.68	579.75	585.85	623.79	634.34	670.01	674.61	656.2	677.85	690.73	656.5	681.83	644.1	629.03	606.31	605.03	611.88	606.25
0	0	0	3.6042	1.7556	10.507	13.201	0	16.453	51.112	106.59	178.75	253.57	341.84	443.99	522.03	599.39	687.22	850.34	931.63	1057.9	1141.4	1327.4	1476.1	1536.2	1682.4	1786.1	1918.3	2092.4	2224.1	2362.4	2441	2581.9	2834	2905.6	3053.2	3057.1	3174	3286.6	3263.2	3384.7	3409	3426.1	3528.4	3506.5	3511.5	3636.1	3614.8	3611.9	3620.2
0	13.128	10.123	0	1.0325	1.7115	0	0	5.5376	0	0	0	0	0	0	22.754	106.89	132.68	279.07	347.2	452.98	588.07	745.22	815.21	897.89	991.36	1103.3	1160.3	1277.2	1310.7	1433.8	1537.2	1567	1706.8	1785.2	1775.8	1731.2	1749.5	1943.4	1872	1853.7	1922.8	2005.8	1981.2	1892.6	1928.1	1946.6	1986.8	1934	1886.1
0	0	0	8.341	13.27	0.9713	0	3.5768	9.2656	40.379	55.431	113.08	181.5	247.94	401.75	494.76	637.65	844.67	1038.4	1369.8	1586.4	1804.1	2040.2	2227.2	2525.6	2701.9	2875.6	3253.9	3338.2	3434.8	3541.9	3880.4	3953.4	4268.8	4489.6	4417.5	4542.3	4529	4813.5	4733.6	4943.6	5025.2	4858.9	5086.1	4946.4	4981.4	5060.7	5045.1	5212.4	5078.7
0	0	4.7521	0	7.7154	27.483	45.329	98.491	159.57	226.37	322.62	476.46	623.7	784.19	953.38	1166.5	1294.2	1488.9	1538.2	1679.9	1840	1950.7	2129.4	2098.6	1944.2	1887.8	1889.6	2075.9	2009.1	2032.5	2013.7	2057.3	2002.7	2042.1	2040.2	2093.5	2098.2	2056.9	2039.4	2040.6	2058.7	2093.8	2109	2086	2139.7	2141	2162.6	2237.3	2213	2214.3
0	0	0	0	9.6781	35.257	68.21	106.23	172.93	262.29	409.24	524.81	719.71	991.61	1275.2	1559.8	1811	2229.1	2538.7	2914.2	3296.9	3545.4	3720.1	4054.3	4332.3	4596.3	4764.3	5102.8	5380.3	5673.1	5874	5937.2	5973.6	6095.2	6321.6	6152.7	6417.9	6326.7	6464.5	6242.3	6164.5	6239.2	6330.3	6387.9	6307.3	6228.3	6177.8	6174.9	6137.4	6194.1
0	0	0	0	0	19.011	50.637	95.233	155.67	214.56	316.82	374	495.64	654.24	847.72	1004.7	1133.5	1387.1	1549.2	1801.9	1914.8	2044.4	2423.9	2637.6	2853	2968.7	3284.9	3294.5	3518	3799.5	4105.7	4483.8	4320.7	4459.4	4899.4	5151.5	5485.7	5436.2	5633.3	5898.3	5791.9	5982.3	6057	6211.9	6328.2	6289.6	6455.7	6502.8	6460	6650.6
0	3.3404	5.7577	3.456	0	4.1283	0	0	0	0	13.565	69.661	141.66	273.69	400.05	545.02	717.41	928.59	1157.1	1321.9	1557.1	1726.9	1878.4	2125.6	2364.9	2534.8	2712.2	2823.4	2934.2	3139.8	3249.9	3397.3	3342.8	3339	3503.7	3619.6	3557.2	3594.4	3715.2	3702.1	3808.2	3859.6	3889.2	3888.6	3992.2	4009.9	3910.9	3872.7	3859.8	3884
0	0	0	68.71	59.897	133.04	0	121.23	191.31	317.52	413.83	586.69	807.18	948.81	1167.8	1271.9	1385.4	1567.8	1770.1	1895.2	2106.4	2264.3	2529.6	2594	2482.2	2490	3064.8	2663.7	2851.8	3540.3	3566	2898.8	2930.2	3123.2	3327.2	3201	3266.1	3505.8	3456.1	3542.8	3685.5	3679.7	3632.2	3561.6	3643.1	3768.3	3742.1	3781.8	3725.1	3641.5
8.1736	28.348	40.199	0	0	26.678	19.429	33.141	13.714	5.2075	35.678	27.089	49.656	70.429	123.2	185.23	232.91	292.79	481.5	528.1	587.18	685.9	790.19	972.6	972.51	1046.2	1061.3	1102.7	1175.5	1239.3	1295.3	960.64	979.82	1099	1106.7	1153.9	1427.5	1207.7	1452.6	1460.8	1564.1	1540.3	1578	1594.6	1602	1714.9	1804.4	1759	1658.6	1564
0	3.8141	0	15	15.538	0	18.001	57.814	133.89	261.39	460.44	716.18	986.4	1333	1687.4	2057.2	2386.9	2668.7	3106	3512.1	3600.5	3896.6	4078.3	4225.7	4361.3	4577.9	4717.9	4787.2	4880.8	5020.1	5193.1	5275.1	5429	5498	5419.5	5144.5	5401	5456.3	5408.6	5367.3	5484.5	5410.2	5407.3	5492	5483.2	5509.5	5496.2	5404	5503	4921.7
0	38.967	0	30.306	18.352	2.8434	3.5287	86.212	191.64	364.51	668.47	1024.5	1380.2	1856.8	2252.2	2870.2	3403.5	3941	4417.7	5264.6	5554.1	6080	6750.9	7101.2	7190.8	7893.1	8315.1	8700.2	9326.3	9395.3	9217	9518.6	9753	9699.6	9956.1	9821.7	9993.3	9710.1	9693.1	9846.7	10127	10264	9963.4	10223	10253	10171	10184	10125	9957.4	10077
15.448	21.147	10.095	2.2006	0	0	0	13.473	32.013	48.344	92.602	133	193.32	292.33	428.98	545.21	618.02	831.72	952.33	1144.3	1304.5	1517.9	1735.1	1807.5	1952.5	2041.2	2208.8	2315.7	2379	2461.1	2503.3	2663.7	2670.6	2813.9	2841.4	2871.7	2871.5	2883.2	2926.9	2933.2	2936.4	2954.3	3041.8	2955.5	3001.2	2950.9	3044.9	3073.6	3131.7	3180.5
0	3.6774	0	8.049	1.2849	0.6751	0	16.337	63.172	151.87	304.23	523.41	834.1	1172.1	1500.3	2052.6	2550.8	3034.6	3554.6	4053	4503.7	4989	5525.6	6237.6	6583.1	7079.1	7317.8	8209.7	8729.9	9121	9293.5	9410.3	9477.9	10080	10221	10186	10355	10435	10562	10647	10734	10900	11299	11155	11320	11239	11247	11250	11308	10752
0	0	0	1.7196	16.786	32.599	34.445	34.628	48.365	62.958	83.53	36.402	0	0	0	0	14.839	93.443	142.62	213.22	372.46	496.57	653.16	770.42	836.19	1016.5	1152	1306.9	1450.5	1561.7	1657.7	1798.7	1773.9	1935.7	2016.5	1998.1	2107.2	2127.7	2357	2663.6	2842.9	2997.2	2989.6	2920.5	2995	3013.1	2968.1	2985.8	2990.5	3070.2
14.271	24.198	4.0111	2.9145	0	0	0	0	0	0	0	0	21.95	41.392	85.942	143.5	170.53	214.05	214.36	226.16	251.43	310.42	346.08	378.99	423.15	502.06	609.02	728.22	755.22	855.26	929.91	1110.4	1176.9	1394.3	1477.6	1585.4	1682.9	1761.8	1873.4	1929.9	2029.8	2077.7	2202.4	2251.3	2196.8	2191.3	2313.1	2289.5	2297.1	2348.3
0	21.573	2.296	1.8502	8.9686	0	0	0	16.769	45.394	151.12	287.71	512.2	838.76	1123.4	1500.7	1996	2823.1	3557.5	4146.2	4671.9	5398.4	6057	6683	7404.1	7932.7	8515.3	8814.3	9333	9690.1	9431.7	9877.5	10051	10329	10697	11074	11028	10884	10909	11165	11311	11053	11246	11135	11505	11837	12223	12257	12046	12136
25.404	24.771	4.3443	17.706	0	0	0	0	1.9913	28.767	84.87	146.59	201.88	271.39	397.5	531.02	617.66	798.02	951.86	1063.6	1164.3	1208.9	1272.3	1343.4	1382.7	1491.3	1639.2	1697.5	1723.9	1799.1	1813.5	1954.6	1975.9	2186.8	2164.6	2297.2	2415.7	2508	2661.3	2817	2860.1	3050.2	3246.5	3261.8	3219.7	3282.9	3387.3	3401.5	3511.1	3534.9
0	0	0	10.391	13.126	9.0163	18.801	23.452	50.961	125.48	186.22	307.83	405.67	590.3	772.21	928.25	1118.2	1253.4	1497.3	1685.1	1810	2039.9	2185.5	2351.1	2556.9	2694.3	2892.7	3092.3	3307.1	3416.1	3586.2	3801.7	3815	4012	4237.3	4322.1	4384.5	4528	4596.7	4633.3	4714.4	4664.2	4640.8	4712	4801.5	4855.7	4809.7	4975.2	4759	4905.3
0	0	0	4.8664	14.007	16.141	7.1626	14.179	20.537	17.397	13.91	10.122	17.41	16.005	34.936	41.399	49.833	53.959	73.34	89.449	84.423	126.22	157.67	181.58	201.06	242.92	295.07	352.09	409.86	450.31	502.57	574.45	650.83	740.62	818.11	878.67	971.72	1035.1	1123.3	1177.5	1215	1251.9	1353.7	1355.8	1388.3	1409.5	1443.5	1451	1465	1482
4.9341	4.4196	0	0	0	0	35.994	55.379	111.91	183.6	288.62	454.29	595.89	807.43	1026.2	1213.9	1444.9	1644.2	1836	1981	2231.2	2446.7	2687.1	2696.3	3003.2	3196.7	3350.5	3490.9	3608.2	3737	3998.4	4095.8	4310.5	4497.5	4662.2	4792.3	4905.9	5120.6	5066.9	5142.3	5230.3	5445.1	5280.7	5277.1	5286.2	5172.2	5359.5	5344.5	5426	5307.2
26.45	50.534	16.711	15.304	0	0	0	0	0	0	0	0	0	0	0	0	0	34.465	86.057	190.92	247.02	333.7	466.66	488.35	643.68	720.61	822.61	985.96	1030	1102.7	1145.4	1211.6	1277.9	1398.4	1443.5	1471	1559.2	1581.5	1658.6	1821.3	1833	1892.4	1907.8	1908.9	1906.8	1956.7	1968.7	1984.9	2120.2	2150.2
0	0	0	80.876	0	0	0	0	0	0	2.3795	0	0	0	106.01	174.66	311.46	384.42	408.63	683.38	847.95	1092.8	1125.1	1335.9	1448.8	1614.5	1676.8	1756.6	2011.4	2100.2	2207.3	2331.4	2431.6	2377.3	2479.1	2482.3	2416.4	2439.2	2481.6	2477.9	2527	2610.8	2542.2	2614.6	2520.1	2663.3	2527	2586	2562.8	2598.2
0	0	0	46.564	38.928	138.72	168.18	268.43	309.79	377.06	379.95	431.78	529.02	624.1	715.16	857.68	954.52	1172.2	1365.3	1436.5	1623.6	1809.2	1980.7	2067	2274.9	2445	2531.1	2749.1	2833.9	3004.7	2942.6	3246.5	3188.2	3336	3425.7	3418.4	3425.8	3472.8	3686.9	3656.8	3688.4	3771.4	3800	3780.6	3715.8	3768.6	3577.9	3700	3806	3810.8
0	0	0	0.20022	13.949	35.631	46.53	25.415	54.836	83.454	92.14	82.063	103.07	161.6	180.88	197.09	245.6	227.36	262.13	265.57	313.73	339.39	378.05	415.17	476.22	449.11	469.6	516.3	505.15	542.4	568.8	595.67	602	670.87	709.79	790.11	834.06	882.21	989.39	1021.2	1152.8	1242	1434.8	1591.1	1854.6	2033.8	2197.2	2340	2492.4	2665.8
1.2142	7.3289	18.998	0	0	0	0	0	0	0	0	0	26.669	85.034	147.32	247.14	344.17	505.8	629.1	811.44	989.64	1229.3	1512.3	1838.2	2104.2	2472.2	2752.2	3102.6	3247.2	3565.3	3822.7	3956.1	4141.7	4176.1	4376.9	4440.9	4559	4426.7	4444	4754.7	4692.7	4610.8	4797.8	4780	4830.9	4754	4797.7	4969.3	5035.8	5085
0	0	0	0	107.86	91.761	93.776	76.267	164.35	182.08	288.74	311.43	365.62	402.12	504.95	561.04	640.45	696.94	854.07	934.35	1177.8	1218.3	1363.5	1382.7	1293.7	1468.8	1630.6	1724.3	1890	1922.9	2058.8	2133.7	2172.7	2488.4	2681.3	2838.8	2915.3	2916.6	3027	3077.7	3293.9	3387.3	3516.8	3567.9	3642.9	3725.4	3591.9	3746.3	3739.6	3772.9
0	0	0	4.196	106.82	133.22	185.88	211.78	193.28	272.04	232.46	320.13	350.48	440.08	538.02	646.07	802.39	904.4	1063.8	1152.8	1273.6	1383.3	1551.2	1672.7	1799.2	1904.4	1998.3	2017.9	2149.8	2230	2354	2443.9	2535.6	2568.2	2654.4	2737.3	2759.9	2777.1	2796.8	2815.3	2808.6	2893.2	2901.5	2918.5	2913.8	2885.4	2787.6	2899.6	2810.5	2802.5
0	0	6.575	5.4337	0	0	6.5646	55.705	117.24	190.3	258.11	373.82	485.52	618.25	779.38	902.81	1073.6	1213	1323.9	1442.8	1619.2	1705.8	1842	1977.6	2087	2183.1	2265.5	2367.2	2424.4	2642.2	2531.4	2712.4	2843.3	2862.8	3040.7	3065.1	3149.1	3238.9	3206.7	3318.7	3370.2	3420	3439.5	3509.7	3377.9	3598.9	3511.9	3420.5	3524.5	3473.4
0	0	0	26.879	42.444	3.7089	0	8.0136	31.326	68.484	95.674	170.88	292.56	387.7	549.37	700.52	834.25	961.53	1079.3	1159.3	1256	1371.5	1526.2	1673.3	1722.6	1835.4	1979	2085.8	2221.3	2320.5	2461.1	2606.2	2749.8	2899.9	2989.3	3209	3246.9	3284.3	3368.8	3502.8	3553.1	3617.6	3689.4	3735.1	3721.4	3819	3781.6	3807.7	3826.8	3883.2
0	0	0	19.998	16.424	11.688	16.917	28.098	97.682	215.37	396	706.67	1021.4	1359.9	1807.9	2098.9	2641.9	3026.9	3548.1	4161.7	4743.9	4974.5	5365	5766.5	6146.7	6692	6872.1	7210.2	7361.4	7494.1	7859.4	7733.1	8121.5	8171.4	8245.6	8202	8587.3	8156.5	8475.3	8313.3	8371.2	8368	8384.8	8443.3	8417.5	8667.5	8522.6	8511.7	8477	8466.4
0	0	0	4.9275	2.2074	2.656	8.2852	6.6074	6.5228	18.648	26.961	40.527	48.157	71.266	91.254	122.09	163	206.64	245.13	285.62	322.81	367.27	414.63	440.31	464.79	508.28	518.52	575.47	584.24	622.52	681.2	698.31	727.29	747.32	755.68	792.59	806.09	871.46	914.11	941.43	983.16	964.76	985.69	960.37	958.73	983.17	950.64	962.81	1018.1	1018.7
0	0	0	0	46.615	81.738	187.16	288.05	394.91	598	789.39	939.72	1163.6	1240.3	1387.1	1897	1822.8	2351.5	2622.5	2947.7	3190.1	3446.8	3641.6	3846.7	3993.6	4156.2	4355.6	4342.7	4591.5	4712.7	4850.4	4947.3	4848.8	5113.4	5179.4	5092.7	5343.4	5468	5726	5459.5	5767.5	5772.7	5766.2	5617.4	5879.9	5906.5	5923.8	5854.2	5961	5996.6
44.983	32.647	0	32.132	4.7632	0	0	46.134	82.232	133.99	246.29	382.86	544.82	703.92	900.8	1176.5	1383.2	1700.3	1993.9	2245.7	2415.7	2641.5	2908.1	3127.5	3302.1	3483.5	3667.3	3759.1	3980.8	4318	4427.6	4347.6	4405.3	4474.2	4975.6	5020.4	5087	4728.6	4947.4	4935	4964.6	5070.8	5297.6	4943.6	5096.8	4811.1	5063.9	5274.3	5264.2	4699.3
23.192	28.563	0	0	0	0	0	0	0.88091	33.917	112.11	205.01	363.35	567.6	816.76	1123.7	1556.7	1885.8	2238.1	2590.3	2870.2	3149.3	3391.7	3654.5	3957.3	4071.7	4311.5	4176.8	4508.1	4331.3	4584.2	4601.6	4691.6	4977	5077.9	5043.6	4945.7	5259.5	5185.8	5145.2	5224.8	5322.6	5283.9	5360.5	5326.6	5315.8	5429.3	5457.9	5509.8	5456.5
0	0	0	0	0	4.5662	31.719	40.721	105.81	215.38	311.32	508.38	682.3	912.38	1182.7	1398.9	1624.5	1824.7	2103.8	2352.8	2606.1	2768.4	2922	3153.1	3354	3418.4	3539.3	3667.6	3713.5	4040.3	4093.1	4210.5	4242.6	3533.7	3538.8	3638.2	3644.3	3740.3	3827.9	3751	3774.4	3876.5	3889.3	3949.6	3904.2	3904.9	3897.6	3914.8	3913.2	3960
0	0	1.2959	10.202	6.5979	10.925	16.412	35.696	45.201	94.168	145.36	188.9	272.48	324.27	380.34	446.7	497.5	565.85	629.85	710.26	763.75	832.27	831.4	902.01	964.34	1006.1	1024.7	1227	1139.4	1191.7	1211.4	1242.6	1283.8	1348.9	1384	1477.7	1518	1495.5	1566.8	1565.7	1635.9	1659.3	1707.3	1706.3	1747.5	1786.3	1862.5	1840.2	1880.7	1843
0	0	0	0	0	137.25	328.98	560.69	871.24	1319.4	1882.6	2446.3	2556.5	3051.3	4186.3	4894.8	4638.2	5931.9	5596.7	6244.7	6440.6	6964.4	7139.7	7362.8	7482	7758.8	7782.5	7963.6	7833	7992.7	8116.8	8076.9	8199.5	8194.9	8403.6	8318.2	8379.9	8228.7	8331.8	9168.6	9101.5	9103.4	9290.6	9079.7	9097.7	8884	8889.5	8840.7	8494.5	8777.6
0	0	0	17.109	0	16.458	24.956	32.373	79.1	145.94	279.36	383.65	562.58	791.32	1067	1296.4	1577.6	1854.7	2181.3	2455.1	2756.5	3019.5	3306.7	3630	3989.4	4294.4	4668.5	5000.7	5347.6	5659.9	6036.3	6260.4	6263	6635.2	7087.3	7226.1	7301.2	7798.8	8002	8139.1	8316.2	8336.4	8508.4	8382.9	8466	8375	8468.1	8461.1	8236.2	8605.3
0	6.3085	0	6.866	8.0722	5.1172	2.4518	0	0	0	0	0	0	0	2.7189	26.965	39.826	48.119	70.961	98.833	115.34	162.97	149.9	178.91	193	210	250.96	266.57	277.56	319.28	372.65	407.43	464.52	483.49	536.61	777.05	797.03	878.46	685.69	706.3	717.29	732.75	759.17	800.98	809.02	806.9	813.42	767.07	782.61	824.34
0	0	0	14.656	9.0393	8.5232	0	6.2609	3.8836	9.1548	23.132	17.202	51.779	67.758	81.095	105.88	131.93	172.1	228.64	267.99	276.8	360.96	327.72	384.48	391.11	374.8	402.32	417.74	464.37	481.28	497.32	500.75	1501.9	522.6	551.91	555.33	580.85	561.86	595.5	570.08	615.75	602.42	577.58	588.42	579.3	586.68	661.79	670.29	673.7	639.84
0	0	0	36.694	134.76	201.5	263.83	233.89	264.85	314.54	426.82	573.86	845.71	1103	1363.2	1566.2	1911.8	2003.1	2231.7	2459.9	2692.6	3041	3129.6	3337.3	3555	3725	3908.1	4097.7	4316	4531.9	4691	4891.6	5018	5244.2	5373.5	5756.7	6011.4	5989.7	6299.6	6214	6265.3	6484.9	6419.2	6315.1	6786.4	6405.2	6747.4	6814.7	6854.1	6490
0	0	12.509	10.845	11.406	12.566	2.8303	36.691	65.229	33.513	92.487	130.42	209.06	324.49	465.55	581.45	689.17	916.73	1027.7	1218.9	1394.5	1677.5	1941.4	1857.9	2255.2	2558	2786.5	2858.2	3005.7	3294.7	3424	3268.1	3207.3	3371.4	3497.4	3686.3	3760.9	3871.8	3888.9	4039.9	4101.5	4225.3	4150	4265.6	4358.4	4320.6	4381.7	4385	4385.7	4330.5
0	0	0	46.771	12.238	35.11	68.678	84.805	106.72	92.106	155.81	254.05	371.75	521.89	682.98	923.75	1163.3	1376.9	1650.8	1865.3	2156.3	2255	2518	2659.3	2843.7	3065	3171	3336.6	3364.3	3545.3	3628.2	3800.4	4048.1	4189.3	4401.8	4420.9	4600.5	4742.5	4741.3	4944.8	4921.2	4998.5	5034.3	5008.3	5221	5176.6	5223.7	5250.2	5196.9	5289.8
0	0	0	10.342	140.05	366.75	520.28	702.44	833.17	967.54	1011	1229.7	1311	1460.8	1552.5	1675.6	1955.2	2185.5	2421.6	2628.8	2905.6	3137.8	3295.4	3478.8	3648.6	3970.3	4180.2	4342.9	4573.9	4623.3	4740.3	4924.5	5089.8	4961.1	5154.9	5258.5	5051.5	5404.7	5251.6	5480.6	5482.7	5510.4	5619.2	5261.1	5285.8	5330.3	5293.3	5294.4	5280.3	5445.1
1.9627	11.781	0	0	0	0	0	23.398	59.389	133.62	184.31	271.14	449.34	560.43	778.76	980.5	1185.3	1505.5	1692.1	1973.7	2218.6	2420.6	2708.3	2828	3068.8	3213.8	3370.4	3525.6	3627.3	3708.3	3727.8	4007.6	4006.9	4154.3	4048.1	4037.4	4122.9	4157.8	4151.9	4302.6	4235.1	4249.1	4224.4	4269	4210.9	4116.4	4210	4264.8	4249	4277.6
0	0	0	2.0125	2.528	8.2255	18.407	39.768	80.154	126.14	182.47	264.49	383.76	510.41	678.61	816.95	889.27	1042.5	1206.6	1401.2	1504.6	1687.4	1821.8	1948.6	2158	2264.2	2464.9	2673.2	2659.5	2873.7	2831.4	3185	3208.6	3400.1	3558.3	3799.7	3932.7	3965.7	3987.4	4106.4	4153.8	4284.3	4377.1	4475.5	4461.3	4580.4	4614.8	4648.1	4774.8	4808.5
0	0	7.3085	0	0	0.97955	4.9111	27.946	50.187	83.367	114.05	206.22	270.4	357.62	472.3	592.42	713.19	808.57	973.26	1099.5	1225.8	1317.7	1387.8	1459.8	1571.1	1665.4	1676.7	1826.4	1877.3	2001.8	1960.3	2164.9	2318.7	2397.9	2467.3	2513.4	2578.3	2601.7	2758	2816.5	2831.2	2860.4	2905.3	2959.4	2887.9	2975.7	2895.5	2936.8	2931.4	2976.1
0	0	25.037	87.177	118.32	22.642	62.129	183.57	112.34	131.19	112.2	98.969	266.77	238.4	211.34	318.68	400.8	400.71	430.72	505.1	577.67	660.12	699.54	740.57	807.44	827.31	866.7	847.85	869.2	837.82	927.12	1028.5	1103.2	1257.3	1196.4	1223.7	1356.5	1379.2	1518.1	1548.1	1547.7	1648.2	1566	1678.9	1702	1806	1681.9	1731.9	1783.9	1783.1
0	14.319	3.7794	0	3.2033	0	4.3231	18.214	16.713	38.427	56.917	78.138	106.55	165.94	209.44	244.6	280.78	332.54	423.09	514.44	563.75	684.75	764.28	843.17	910.84	975.33	1065.9	1120	1187.4	1217.7	1269	1342.8	1414	1523.6	1452.7	1490	1546.2	1485.9	1616.8	1555.6	1637.3	1630.6	1605.1	1651.9	1678.7	1689.7	1743.7	1729.1	1714.9	1791.4
0	0	50.854	0	0	9.6109	0	10.319	39.608	65.755	112.56	141.32	196.76	251.23	315.94	397.76	501.54	507.38	630.75	720.76	878.52	921.01	1062.2	1159.6	1244.7	1394.6	1408.1	1469.4	1544.3	1659.5	1748.7	1783.9	1806.2	1970	1969.2	2273.7	2327.8	2436.1	2551.2	2114.4	2088.1	2094.1	2111.2	2102.5	2184	2592.7	2619.5	2592.9	2616.1	2691.4
0	8.8356	10.143	10.351	0	9.2095	24.847	18.865	58.66	99.599	154.49	240.96	365.32	544.46	294.96	471.93	687.89	844.78	1048.7	1289.2	1405.6	1576.6	1790.5	2013.2	2112.5	2277	2408.4	2635.5	2789.8	2987.6	3904.5	3108.8	4089.3	4089.1	4451.7	4167.6	4270.1	4126.4	4418.9	4557.2	4404.6	4058.5	4128	4224.5	4205.4	4195.5	4232.6	4536.3	4628.7	4684.1
8.5838	5.5975	0	0.21847	0	1.7643	0	5.0545	16.693	20.87	21.538	35.006	52.914	60.791	82.131	104.81	135.34	127.57	188.45	202.16	313.82	343.14	417.2	482.8	522.23	603.96	419.4	460.86	399.74	440.36	463.11	491.38	530.21	534.89	530.26	541.1	544.11	528.27	416.98	439.97	444.23	448.58	438.55	446.25	453.15	426.2	465.34	447.32	468.97	508.94
0	0	12.074	43.541	0	5.1748	13.272	3.0061	0	0	0	0	0	0	0	0	0	0	0	0	0	0	0	0	0	0	16.317	63.34	156.1	218.85	297.25	365.26	408.88	505.66	581.89	621.52	664.97	728.73	761.93	751.44	812.74	831.99	839.33	836.73	831.15	890.37	867.86	900.31	876.6	921.99
0	29.764	0	4.3187	9.6394	0	3.7319	0.44611	0	9.9474	8.569	0.54091	15.324	27.686	55.339	61.674	87.185	102.69	155.55	208.74	247.94	318.3	356.46	417	441.25	503.28	578.27	615.79	658.85	703.48	782	844.9	948.4	1014.8	1006.9	1013.1	1073.1	1096.5	1178.8	1164.2	1223.6	1248.3	1247.1	1264.5	1322.3	1347.2	1350.2	1323.6	1383.4	1440.5
0	0	2.885	10.599	19.655	6.0401	3.2283	5.8022	0	0	0	0	0	0	0	0	0	0	0	0	0	0	0	0	0	0	0	0	0	0	0	0	0	11.4	92.237	177.3	282.13	366.65	447.19	490.05	583.68	670.55	719.87	775.54	825.59	878.61	903.74	968.67	1018.6	1051.8
0	0	0	0	0	77.597	107.79	152.51	171.42	230.67	289.52	417.85	562.97	720.09	927.41	934.75	1093.1	1219.1	1287.6	1445.5	1590.5	1755.9	1898.1	2117.2	2231.8	2351.6	2507.4	2709.5	2899	2993.2	3227.6	3394.1	3476.4	3674.5	3995	4144.1	4358.7	4587.1	4470.5	4354.7	4662.6	4939.5	5169.7	5249.6	5293.4	5391.3	5485.2	5621.5	5630.7	5859.8
0	0	0	0.56503	1.5506	5.4311	6.2855	9.8063	14.889	80.767	165.57	288.93	434.52	643.84	837.21	1160.2	1442.1	1758.2	2067.9	2371	2697.8	2984.9	3172	3428.5	3696.3	3894.5	4006.1	4193.3	4444.9	4583.4	4736.5	4973	5032.6	5300.2	5299.7	5414.9	5696.9	5823.5	5885.8	6153.3	6136.5	6349.5	6393.3	6266.3	6306.3	6364.9	6395.4	6538.9	6552.1	6675.4
0	0	112.22	0	11.46	142.43	53	461.29	575.91	546.68	720.7	917.19	1179.6	1373.2	1605.6	1851.1	2048.5	2237.3	2601.2	2941.8	3302	3426.7	3722.3	4008.8	4136.1	4499.6	4579.2	4742.4	4908.3	5315.1	5308	5516.2	5524.8	5661.6	5867.3	6014	5830.8	6203.2	6213.6	6449.7	6169.9	6210.1	6329.8	6486.3	6588.7	6506.1	6556.4	6567.8	6546.9	6416.7
0	24.068	0	17.887	0	0	0	20.713	38.399	123.94	215.78	442.09	641.76	987.02	1388.9	1750.4	2182.6	2552.7	3027.2	3539.4	3826.4	4401.3	4978.2	5313.7	5489.5	5876.6	6698.7	7203.5	7768	8177.9	8565.2	8939.9	9139.3	9795.8	10537	10536	11243	11517	11542	11865	12205	12770	12459	12977	13184	13272	13440	13581	13822	13636
29.155	44.969	0	10.059	12.152	0	0	0	22.982	123.29	267.29	481.57	753.28	1022.5	1340.8	1528.9	1840.9	2108.2	2514.4	2734.1	2983.3	3179.5	3311.9	3622.9	3721.5	3908.4	4085.8	4173.9	4253.3	4190.7	4389.2	4456.4	4570.7	4684.7	4753.9	4858.2	5000.3	4982.8	5072.4	5031.4	5062.2	5045.7	5098.1	5074.8	5134.1	5253.7	5186.7	5193.2	5145.2	5028.9
10.549	1.9527	0	0	0	1.9107	0	0	0	0	0	0	0	0	0	0	0	0	0	0	0	0	0	0	0	0	10.387	54.752	102.49	149.72	174.58	163.01	216.09	301.38	379.77	392.56	464.95	444.62	612.52	630.99	647.5	736.95	900.15	810.11	915.41	903.94	969.87	986.82	1053.7	1047.2
0	0	0	0	13.725	9.3226	15.845	10.249	52.865	115.77	227.16	361.4	550.85	799.6	1072.1	1369.1	1724.7	2029.6	2487.2	2820	3375.9	3648.5	4026	4410.7	4665.3	4850	5318	5619.4	6017.6	6267.2	6295.3	6515	7092.7	7474.9	7654.7	7352.5	7491.5	7867.5	8281.4	8063.9	8546.9	8862.8	8614	8886.6	9042	8706.5	8949.9	8987.3	8973.7	9010.5
0	0	0	17.074	21.159	7.5595	16.542	19.496	35.966	65.77	117.07	207.19	312.09	456.75	618.38	777.53	983.56	1203.8	1438.9	1673	2001	2244.7	2490.8	2721.5	2964.8	3113.4	3378.4	3527.2	3637.2	3875.3	4082.3	4170.1	4361	4399.8	4460.4	4611.8	4740.7	4931.9	4870.5	4930.6	4954.9	5032.6	4362.2	4286.8	4570.4	4305.1	4514.1	4404.2	4577	4434.8
0	0	0	74.323	253.75	316.04	276.1	493.27	576.05	654.33	742.71	786.21	991.51	1090.9	1251	1473.3	1745.9	2035.1	2282.8	2513.7	2790.1	3054.7	3328.6	3421.6	4074.2	4137.3	4474.2	4870.8	4924.8	5154.9	5397.6	5658.3	5989.9	5985.3	6416.3	6470	6733.9	6863.7	6701.7	6869.1	6921.5	7009.5	7073.3	6840.9	6889.7	6916.6	6972.3	6920.4	7116.9	7021.3
0	0	2.9332	11.2	0	1.406	3.4281	0	0	0	0	9.1398	41.028	112.74	188.77	65.636	145.43	260.79	360.92	440.05	534.31	647.68	750.98	971.89	1175.1	1269.2	1208.6	1386.1	1436.4	1624.4	1780.8	1805.5	1842.2	1893.6	1933.2	2009.8	2026.3	2049.1	2042.7	2152	2239.9	2212.1	2175.8	2170.7	2214.7	2154.7	2160.6	2056.9	2031.4	2036.1
0	0	0	0	10.139	87.8	269.68	462.1	612.13	828.65	1015.7	1560.7	1789.7	1732.6	2188.5	2102	2241.9	2492.5	2626.9	2675.7	2752.5	2871.3	3116.4	3042.9	3154.9	3306.8	3194.5	3333.1	3461.3	3637.4	3658.2	3675.3	3524.3	3595.7	3876	4127.6	4111.7	4236.9	4154.7	4067.8	4227.8	4142.2	4263.8	4220.1	4130.2	4166.1	4070.2	4009.4	3943.3	3854.1
0	22.049	69.663	71.837	0	0	0	0	57.921	115.57	180.28	279.85	382.48	477.83	610.6	720.45	827.06	1000.2	807.81	865.93	988.5	1009.1	1065.7	1151.1	1243.5	1223.6	1302.1	1362.2	1412.7	1510.3	1527.5	1575.5	1634.6	1700.2	1708.3	1727.2	1696.9	1731.2	1761.2	1751.5	1800.1	1878.1	1860	1868.7	1877.5	1866.9	1897.1	1859.5	1882.6	1954.7
0	3.5582	0.95079	0.67242	0	10.118	0	38.286	83.917	151.93	254.23	347.04	458.08	667.1	837.41	1054.8	1162.4	1357.1	1473.3	1598.3	1653.6	2044.2	1903.3	2052.6	2135.5	2293.4	2527.3	2673	2729.2	2786.4	2836.7	2967.3	3050.7	3148.7	3084	3101.2	3235	3175.5	3193.5	3186.8	3231.8	3277.2	3341.4	3337.9	3351.2	3438.1	3514	3720.2	3762.8	3770.2
0	0	0	29.516	188.27	287.67	288.05	441.81	390.84	484.56	423.01	469.52	626.75	753.8	899.81	966.22	1093.4	1238.7	1426.3	1504	1624.9	1827.1	1924.9	2141.1	2143.1	2252.1	2382.1	2547.9	2463.4	2611.8	2664.4	2805	2973.3	3200.4	3055.5	3361.4	3247.1	3315.4	3402.7	3503.2	3621	3589.3	3923.4	3913.8	3964.8	3952	4023.1	3842.8	3975	3834.4
0	10.14	7.3377	24.628	0	3.9828	0	0	0	0	0	3.6472	1.6106	41.676	118.64	137.77	176.25	212.41	255.27	318.25	366.2	394.72	444.23	484.53	565.23	565.44	610.14	655.5	676.21	735.78	776.95	796.73	816.46	882.78	831.32	897.79	888.88	890.04	851.16	920.71	913.73	974.9	941.4	1018.1	945.85	888.94	913.97	929.38	1004.4	957.15
0	0	0	0	128.96	94.275	506.94	582.08	838.41	880.41	1221.7	1357.5	1273.7	1512.6	1585.8	1933.8	2083.8	2398.8	2508.2	2802.3	2624.6	2602.5	3140	3094.3	3161.3	3088.7	3421.1	3639.4	3770.1	4141.1	4189.6	3273.5	3780.1	3680.9	4068.7	4355.4	4213.7	4787.7	4694.1	4737.2	5093.1	5111.3	5062.4	5210.1	5348.9	5185.3	5432.5	5342.2	5487.7	5535.8
6.5657	37.112	0	3.8052	0	0	0	0	0	12.501	53.651	123.84	250.24	373.84	574.95	726.9	1108.9	1492.2	1653.8	1924.2	2089.3	2275.9	2579.4	2828.5	3025.4	3240	3434.9	3629.3	3831.2	4075.9	4317.2	4424.4	4748.1	5054.6	5395.9	5607.9	5598.1	5967.1	6053.9	6406.3	6590.6	6799.5	6974.3	7042.4	7008.6	7197.4	7239.5	7289.2	7167.6	7267.5
0	0	0	2.6646	7.9046	9.0042	13.161	12.952	16.139	26.981	48.341	67.323	89.192	80.024	79.378	106.01	110.04	129.53	141.13	143.18	163.73	182.53	197.8	220.6	250.86	310.98	350.83	427.48	494	617.06	723.31	841.72	958.31	1157.5	1306.7	1456.7	1601	1800.8	1985.9	2121.6	1960.7	1805.6	1984.5	2061.1	2210.2	2294.9	2334.5	2430.3	2512.6	2506
0	0	0	79.368	2.3494	44.55	36.302	12.728	11.489	51.612	22.361	118.09	209.83	285.27	413.05	551.87	597.91	897.37	1174.4	1251.7	1787.8	1912.6	2072.6	2351.4	2541.4	2732	2799.4	3085.8	2908.3	3351.8	3516.8	3578.1	3903	3938.9	4026.3	4058.9	4221.3	4296	4317.2	4556.6	4530.6	4697.7	4539.2	4502.9	4549.3	4680.4	4811.8	4852.3	4741.4	4849
0	0	80.323	0	23.866	60.119	23.327	1.23	0	85.554	0	15.556	204.9	196.72	280.7	420.14	583.93	704.75	860.56	1022.8	1280.2	1432.4	1652.1	1775.1	2592.7	2208.6	2537.8	2996.5	2779.6	2767.9	3014.3	3907.1	3720.5	3614.6	3911.1	4473.5	3369.7	3948.3	3697.2	3712.7	3818	3818.2	3957.5	4212	4034.7	4202.3	4271.8	4667.2	4502.8	4088
0	0	0	8.5401	7.9866	8.3902	8.2433	33.079	50.93	85.235	138.03	201.07	285.66	384.55	493.12	593.71	686.8	791.63	900.63	960.19	1006	1109.5	1151.6	1224.6	1232.6	1308.1	1332.8	1382.4	1394.5	1430.2	1433.6	1451.6	1409.8	1537.6	1531.5	1631.7	1688.9	1709.9	1705.4	1738	1753.5	1922.5	1722.8	1640.7	1775.5	1619.2	1588.7	1774.4	2040.3	1664.6
0	0	8.9336	13.996	31.581	39.71	53.025	50.615	55.155	65.385	139	244.27	300.09	414.89	582.8	739.97	963.07	1115.7	1324.9	1542.4	1787.2	1903.9	2171.6	2265.8	2504	2611	2809.3	2947.3	3147.9	3304.6	3448	3549.1	3729.8	3866.7	3891.6	3998	4016.2	3975.5	4085	4132.6	4222.9	4307.9	4300.8	4525.6	4492.9	4631.6	4613.3	4625.8	4647.2	4697.3
0	0	0	0	23.042	29.181	46.622	55.826	109.83	165.17	247.37	340.14	441.05	541.39	691.34	806.28	914.82	988.48	1179.1	1237.9	1339.8	1416.5	1467.5	1509.7	1557	1615.9	1544	1665.5	1730.1	1660.5	1795.3	1784.7	1754.5	1795.4	1881.5	1810.1	1738	1660.8	1679	1655.2	1587.1	1704.5	1685.2	1657.4	1649.3	1700.7	1714.1	1702.5	1725.7	1686.4
9.93	15.28	6.4309	6.5349	0	0	0	0	0	0	0	0	0	0	0	0	21.691	33.554	52.304	73.904	99.658	146.52	160.11	192.42	200.5	241.97	256.77	297.94	311.43	372.42	377	413.21	431.83	452.51	432.9	449.94	463.45	465.9	494.28	534.33	555.73	638.39	713.64	741.52	759.98	808.93	794.48	789.01	800.66	805.91
0	0	0	24.742	19.268	29.479	31.991	41.997	45.617	41.002	59.667	118.79	218.28	314.78	404.02	537	662.23	786.33	954.61	1011.5	1114	1186.3	1213.9	1317.5	1438.4	1579.6	1632.4	1830.9	1901.5	1952.7	2028.7	2082.8	2380.3	2411.2	2280.3	2412	2593.7	2460.6	2227.7	2308.1	2333.2	2454	2402.5	2379.7	2379.8	2386.3	2452.6	2521.3	2470.6	2552.3
0	0	0	5.1176	11.142	7.2135	7.6163	8.9677	43.313	50.803	83.073	109.16	151.29	182.46	226.31	323.09	384.92	508.12	571.26	646.03	777.59	899.2	973.34	1079.2	1131.6	1250.7	1312.8	1350.5	1459.2	1560.6	1546	1555.2	1584.6	1620.4	1719.2	1748.4	1763.8	1765	1839.5	1845.3	1826.5	1855.2	1795.6	1788.6	1777.8	1811.2	1840.8	1801.8	1836.5	1759.9
0	0	0	0	33.813	15.678	30.743	33.084	34.321	11.401	28.807	11.632	23.247	5.4176	0	0	3.4833	8.9273	17.801	51.127	54.117	79.119	77.964	81.483	106.39	34.162	158.07	192.48	228.42	284.11	350.1	93.348	90.886	139.93	131.15	134.59	145.6	149.97	131.76	92.714	78.525	83.753	52.183	62.294	34.392	23.182	31.986	39.753	44.578	49.009
0	25.977	23.942	0	0	0	0	0	0	27.414	67.734	139.71	235.5	376.78	493.08	609.32	777.39	893.3	1026.6	1206.6	1365.1	1448.4	1574	1708.6	1741.1	1764.1	1747.3	1714.6	1809.3	1955.9	1980.1	2010.7	2072.9	2131.7	2172.8	2191.7	2231.6	2213.5	2241.2	2224.8	2232.6	2282	2197.4	2272.9	2211.5	2259.1	2225.7	2187.7	2133.9	2154
0	8.5536	0	0	1.5318	0	7.949	6.6736	11.18	13.527	9.7971	31.152	73.502	107.65	139.17	204.44	258.12	357.83	446.94	520.98	631.08	739.55	859.97	995.94	1124.7	1467	993.06	1101.6	1194.2	1283.9	1408.8	1484.4	1558.7	1600.9	1691.5	1761.2	1738	1752.4	1704.6	1821.8	1886.3	1953.2	1802.7	1924.3	1902.9	1947.7	1942.4	1905.3	1851.6	1929
0	0	0	12.928	29.674	18.511	19.247	27.539	32.033	34.009	113.96	429.64	625.42	866.4	1014.6	1237.3	1538.5	1860.2	2210.1	2487.3	2578.7	2675.5	2722.6	2868.4	2982.4	3103	3135.4	3361.2	3413.5	3355.5	3468.2	3535.4	3605.7	3669.8	3682.5	3592	3576.8	3627.2	3636	3637.9	3579.9	3576.7	3479.9	3504.1	3490	3538.4	3549	3562.4	3563	3572.4
0	0	5.3846	0	0	0	18.741	33.695	74.603	113.61	202.08	304.42	436.12	602.99	777.66	917.44	1058.4	1241.5	1435.4	1639.8	1769	1923.1	2061.3	2244	2335	2660.8	2969	3047	3486.5	3336.3	3545.7	3626.8	3938.7	4026.3	4264.6	4297.8	4538.4	4897.2	4902.7	4936.1	5280.1	5230.5	5368.2	5361.2	5451.5	5621.9	5508.8	5722.1	5775.3	5835
0	0	0	0	19.243	76.433	104.18	166.23	250.1	370.41	571.45	734.58	938.61	1194	1469.7	1818.9	2046.8	2332	2611.3	2881	3060.2	3271.9	3361.2	3581.6	3609.6	3757.1	3914.4	4026.2	4037.4	4128.7	4175.7	4295.1	4306.8	4467.1	4530.6	4501.5	4486.7	4591.7	4671.9	4651.6	4732.3	4740.1	4799.4	4762.3	4746.2	4757.3	4932	4813.5	4951.3	4972
0	0	0	9.7042	10.291	6.5596	0	6.083	7.1725	32.197	28.833	87.457	127.91	196.6	283.16	352.12	465.03	501.56	604.99	654.1	743.1	773.14	827.29	913.06	1025.4	1007.8	1086.4	1085.6	1101.4	1153.5	1181	1221.3	1267.5	1296.4	1311.9	1398.7	1396	1472.4	1490.7	1460.1	1496.7	1540.4	1591.7	1660.8	1644.1	1700.7	1658.4	1675.5	1681.7	1651.6
10.783	47.058	16.821	20.263	0	0	0	0	0	0	0	17.025	102.7	172.12	299.57	417.62	547.75	707.86	823.92	916.87	996.55	1175	1296.1	1381.4	1439.7	1574.4	1775.7	1861.6	1907.4	1919.1	1984.4	2149.5	2187.2	2321.6	2340	2316.9	2446.7	2493.3	2573.8	2613.8	2596.1	2555.4	2671.7	2713.3	2693.1	2484.9	2524.2	2548.2	2631.6	2654
0	0	0	0	11.429	26.151	77.465	126.87	236.66	393.41	576.69	789.22	1033.1	1293.8	1574.3	1877.3	2161.8	2395	2786.3	3157.9	3249.4	3610.7	3877.1	4147.8	4533.6	4773	5011.5	5011.7	5157	5283.7	5373.7	5379.2	5749.4	5735.8	5845.4	5805.8	5857.3	5883.9	6185	6106.4	6170.9	6116	6043	5998.2	6177.4	6250.4	6101.4	6154.9	6275	6365.7
0	0	10.372	4.5038	0	0	2.4967	17.946	73.514	175.08	293.64	447.78	699.62	955.04	1294	1546.4	1817.2	2158.3	2494.6	2772.2	3031.1	3491.5	3660.5	3877.4	4175.5	4310	4728.6	4728.9	4877.4	4936.1	4819.1	5019.7	5136	5263.1	5449.3	5372.9	5543.8	5390.6	5628.3	5437.5	5521	6226.4	6103.9	6134.5	5816.2	6088.6	6128.6	6081.9	6152.7	6130.2
0	0	0	11.18	44.778	44.891	48.499	73.351	88.394	130.13	174.72	185.1	221.13	320.27	382.4	407.58	574.79	646.31	751.16	874.56	887.4	1062.3	1161.8	1260.4	1291.6	1435.9	1396.1	1544.6	1550.4	1692.1	1732.8	1826.5	1840.3	1982.1	1988.8	2032.1	2156.8	2174.5	2182.2	2069.4	2343.1	2354.5	2490.9	2470	2418.7	2446.1	2545.1	2532.5	2554.9	2623.2
14.515	20.146	8.5776	4.7988	0	0	0	0	0	49.533	105.89	211.5	362.4	560.1	879.51	1180.3	1543.5	1974.9	2337.7	2811.9	3258.4	3592.9	3822.9	3998.4	4490.7	4471.1	4784.4	5057	5140.2	5368.8	5520	5639.5	5694.2	5957.7	5999.9	5987.4	6043.8	6329.8	6322.9	6312.5	6403.8	6385	6320.3	6293.8	6330	6287.2	6309.2	6395.1	6431.7	6301.1
0	4.1284	0	0.11506	0.93361	4.379	6.1625	42.529	115.46	217.36	361.27	519.28	670.36	940.01	1213.5	1402.5	1568.9	1853.7	1827.5	2407	2534	2578.4	2786.9	2985.9	3074.7	3148.6	3251.6	3451.4	3340.1	3478.5	3512.2	3573.9	3721.9	3966.7	4043	4551.1	4511.3	4515.8	4482.3	4640.4	4664.9	4810.2	4799.8	4578.8	4588.4	4604.6	4644.4	4633.6	4637.4	4469
0	2.9075	0	12.524	0	2.516	7.8583	7.5117	9.0475	24.246	46.881	85.943	139.29	189.59	274.61	339.43	408.74	451.74	313.31	442.37	517.86	544.75	622	609.53	632.89	702.95	672.86	841.77	681.4	990.19	1007.1	1080.7	1007.1	937.43	1177.6	1074.3	1304.2	1358.1	1362.2	1359.1	1409.6	1442.6	1411.7	1419.5	1496.4	1474.8	1494.8	1537.1	1557.9	1553.4
0	0	0	0	0	26.706	69.162	94.217	193.03	301.74	412.2	611.36	791	944	1196.9	1360.6	1522.6	1708.8	1848.6	2019.6	2164.5	2396.6	2488.1	2690.6	2682.2	2785	2907.7	3000.2	3037.3	3119	3204.7	3265.4	3317.6	3457.8	3433.1	3589.1	3593.3	3613	3673.5	3720.6	3734.3	3769.8	3818	3858.7	3862.5	3855.2	3866.5	3758.7	3746.1	3706.7
33.073	29.01	0	0	0	0	27.708	87.226	190.36	323.63	498.74	656.4	943	1228	1499.5	1847.8	2080.5	2468.1	2544	2868.3	3030	3282	3429.8	3668.7	3720.6	4023.2	4185.4	4272.5	4360.4	4331.3	4324.3	4481	4561.8	4645.8	4658.3	4811	4715.4	4659.2	4808.9	4744.8	4703.8	4653.6	4829.9	4836.4	4685.8	4665.8	4691.8	4680.2	4805.5	4798.9
0	0	0	2.4619	13.249	0.79338	3.83	10.66	23.489	83.287	177.8	322.56	540.7	805.96	1107.4	1384.1	1737	2114.1	2369.8	2742.9	2998.4	3269.1	3667.9	3879.6	4074.5	4304.8	4502.4	4559.5	4592.3	4776.7	4905.6	5013.2	4950.6	5227.5	5248.5	5394.9	5462.2	5585.5	5679.5	5617.6	5663.5	5825.8	5700.8	5515.9	5626.4	5758.9	5769.2	5819.7	5871.8	5872.1
8.1917	0	0	0	0.34124	0	6.1243	0.35246	0	0	0	0	0	0	0	21.552	78.344	128.43	200.14	309.92	410.98	532.93	664.49	785.33	894.37	1051.3	1161.8	1306	1359.1	1539.4	1504.3	1723.6	2007.2	1724.5	1842.4	1809.4	1927.9	2008.1	1957.2	2062.9	2013.6	2150.7	2126.9	2105.3	2112.9	2136.1	2275.7	2209.2	2329	2323.6
0	0	0	17.544	269.58	261.6	385.17	731.62	937.49	1147.2	1006.8	1374.6	1634	2398.2	3093.8	3389.5	3800.9	4243.9	4488.8	4843.6	4940.2	5396.2	5470.6	5502.7	5791.1	6015.5	5996.7	6327.5	6489.4	6754.8	6777.5	6817.3	6740.4	6990.4	6938.8	7171.5	7327.7	7192.6	7229.6	7221	7275.2	7265.1	7048.2	7304.2	7276	7205.2	7228.4	7221.7	7104.6	7055.7
0	0	6.468	4.3029	11.89	0.49102	0	0	0	0	0	0	0	0	0	0	0	0	0	0	0	4.4797	28.512	66.56	83.402	149.64	186.6	271.38	322.6	464.63	565.49	718.7	878.97	1021.4	1131	1221.2	1387.9	1515	1648	1764.2	1858.3	1945.8	2056.2	2181.6	2236	2208.3	2251.7	2329.8	2213.2	2334.1
15.279	5.523	0	1.4804	0	0	0	0	0	6.4209	0	0	0.44671	143.68	237.75	351.39	468.72	643.58	869.99	1083.6	1280.9	1531.3	1321.7	2164.6	2428.2	2668.6	2960.1	3234.3	3575.7	3714.1	4037.8	3148.7	3231.3	3055.5	4450.6	3373.3	4855.7	4935.5	5037.9	5247.1	5530.4	5679.1	5914.6	6001	6055.9	6053.3	6028.6	6086.3	6058.2	6031.9
0	0	0	12.573	8.9354	12.362	18.17	47.025	77.881	106.58	172.01	302.3	375.38	440	534.94	645.56	803.64	941.67	992.31	1072.7	1205.9	1270.8	1393.2	1457.6	1552.9	1616.9	1739	1672.2	1757.1	1767.6	1767.4	1935.4	1900	1935.3	1991.9	2005.3	2063.3	2034.7	2074	2167.2	2229.8	2221.9	2231.3	2230.2	2228.6	2267.5	2238.7	2261.2	2243.1	2261.1
0	0	0	0	43.701	133.04	282.4	460.31	747.81	1015.7	1288	1633.3	1938.3	2214.4	2496.4	2978.6	3253.5	2982.9	3189.7	3133.4	3483	3553.5	3558.9	3800.4	3925.3	4098	4208.6	4326.5	4370	4446.1	4383.6	4365.8	4404	4315.6	4427.3	4675.7	4512.4	4617.5	4746.5	4724.5	4559.2	4683.6	4571.6	4519.2	4645.1	4662.8	4660.7	4554.9	4779.9	4680.6
0	6.2336	0	7.3693	0	0	16.285	66.384	93.965	240.43	346.14	511.96	641.22	862.31	1008	1101.6	1198.9	1273.8	1448.4	1621.2	1699.8	1860.8	1937.5	2082	2055	2173.3	2241.7	2356.6	2389.9	2441.5	2551.2	2644.6	2701.3	2626.6	2728.3	2815.5	2914.2	2926.1	2849.9	3036	2985.3	2960.2	2967.6	2978.8	2974.3	3063	3011.2	3074.5	3051.5	3023.1
0	0	0	7.9962	11.022	0	6.2288	8.7128	41.55	43.578	80.885	111.18	222.41	348.28	526.4	684.89	888.67	1092.5	1491.1	1850.5	1882.3	2163.3	2391.6	2679.2	2990.2	3185.4	3435.5	3679.2	3845.2	3922.9	3980.7	4147.5	4306	4468.3	4367.6	4543.3	4607.1	4632.8	4774.6	4690.6	4712	4854.3	4799.9	4878.1	4816	4880.2	4847.1	4828.1	4989.9	4879.3
0	4.0407	0	4.8998	0	2.3796	6.3026	17.276	39.687	75.102	112.02	149.18	211.73	265.96	337.25	417.8	511.69	626.39	722.4	828.23	913.86	1026.1	1148.1	1275.9	1394	1609	1707.6	1939.9	2013.9	2183.1	2201	2397.3	2505.8	2649.7	2641.4	2724.6	2802.6	2844.3	2921.7	2911	2912.9	2923.5	2974.1	3044.8	2989.3	2679.8	2768.3	3034.9	2901.4	3068.8
12.414	2.4625	0	0	0	0	19.27	30.586	80.4	175.41	325.76	470.04	657.75	872.45	1090	1358.9	1673.8	1906	2388.2	2754	2905.7	3127.4	3301.6	3424.6	3628.4	3756.2	3918.6	3955.4	4049.3	3705.2	3879.3	3730.7	4238.3	4210.1	4429.3	4372.5	4515.9	4665.6	4584.9	4588.4	4753.5	4903	4838.7	4613.6	4792.2	5012.8	5167.5	4899	4958.1	5140.4
3.4697	32.661	6.2062	24.507	0	0	0	0	0	0	55.373	89.066	203.22	318.18	504.96	696.6	864.52	1038.2	1127.6	1318.2	1541.2	1597.3	1903.6	2036.8	2243.8	2393	2600.2	2735.7	2867.4	3052.1	3122.1	3358.7	3498.6	3666.9	3915.4	3978.9	3502.1	3523.1	3666.4	3788	3863.6	3861.2	3930.7	4019.1	3896.2	3906.2	4065.7	4324.5	4083.4	4262.4
1.2657	0	0	0	2.9944	3.1733	10.954	23.086	60.752	104.52	165.41	294.91	449.66	588.94	741.44	904.87	1110.5	1243.6	1542.7	1510.4	1749.2	1758.2	1802	1733.5	1972.4	2079	1977.7	1971.7	1961.1	2182.2	2311.7	2279.4	2354.6	2412.9	2432.3	2512.1	2580.6	2522.5	2227.9	2307.3	2387.4	2372.1	2471.1	2497.1	2523.8	2506.2	2602.1	2543.6	2655.8	2765.5
0	0.97569	0	0.56905	0	1.3837	9.1935	38.375	73.009	156.1	234.43	382.91	496.76	638.42	800.04	951.65	1093.7	1213.9	1301	1452.5	1575.6	1654.5	1850.3	1892.5	1913.6	2111.9	2183.1	2287.2	2332.7	2420.4	2473.9	2444.9	2517.3	2486.7	2484	2488	2533.2	2551.5	2594.7	2576.5	2642.5	2655	2722.6	2715.8	2702.2	2704.6	2707.9	2687.4	2686.2	2694.3
0	0	0	0.82403	10.742	18.127	47.489	127.36	262.06	497.03	764.32	1038.9	1530.2	2006.9	2319.5	2923.9	3261.1	3798.6	4063.4	4635.3	5046.9	5359.5	5878.7	6081.7	6734.3	6848.6	7226.4	7163.9	7290.4	7517.3	7875.2	7471.1	7583.4	7871.6	7953.2	7882.9	8080.2	8258.2	7980.2	7978.7	8106.4	8007	8312.7	8264.5	8770.6	8731.9	8755	8416.2	8329.8	8339.5
66.42	33.56	3.0074	0.44105	0	0	0	0	0	0	5.5057	64.328	157.05	240.42	395.97	594.63	824.75	1068.4	1252.2	1552.9	1791.8	2054	2247.2	2348.6	2535.5	2694.9	2914.7	2983.6	3159.8	3326.4	3423.5	3641.6	3782.1	4046.1	4162.3	4182	4281.9	4388.8	4536.6	4621.2	4490	4581.4	4560.3	4638.2	4570.4	4513.4	4589.6	4556.8	4603.9	4705.5
0	0	0	60.407	102.35	92.926	111.79	93.473	0	111.49	182.83	398.92	577	803.61	1108.3	1388	748.54	904.83	1273.3	2413.1	1440.8	2249.8	2439.1	2610.2	2816.2	3015.3	3144.2	3368	3597.2	3728.5	3986.8	4222.8	4367.1	4597.5	4855.4	4766.9	4903.9	4914.9	4931.4	4862.3	4945.7	4935.4	4904	5023.8	4866.6	4973.7	4913.9	5100	5083.9	5034.4
0	3.9288	8.1946	0	0	0	10.08	46.682	97.462	174.4	371.54	515.55	773.75	1008.4	1268.8	1495.7	1865.2	2123	2402.7	2777.9	3055.4	3225.6	3515.7	3664.4	3912.1	4059.3	4336.5	4563.4	4604.4	4674.2	4827.2	4912.2	5057.6	5046.6	5339.9	5315.2	5426.8	5477.6	5498.6	5533.4	5554.7	5701.6	5604	5643.5	5634.5	5666.1	5783.8	5720.7	5801	5704.9
0	1.5875	0.78555	7.9505	8.95	5.3614	11.874	0	0	0	0	0	0	0	0	9.2806	19.897	27.937	64.14	66.058	110.44	181.58	189.29	241.17	325.53	334.78	368.57	454.63	486.32	566.03	650.92	755.75	859.15	1030.4	1237.3	1406.9	1622.9	1774.1	1905.7	2109.3	2356.7	2432.1	2455.9	2523.4	2646	2646.8	2685.9	2732.8	2740.7	2744.1
0	1.1429	1.6869	2.9982	2.1573	7.4086	23.298	50.129	114.62	223.82	353.85	583.64	828.79	1125.2	1420.1	1773.6	2094.6	2312.2	2692.3	2893.7	3252.7	3524.2	3793.2	4114.8	4345.6	4534.1	4774.4	4955.9	5157.5	5347.7	5482	5577.8	5794.5	5921	5990	5893.4	5914.5	6387.5	6504	6202	6418.7	6498.7	6390.6	6250.6	6402	6380.1	6339	6503.4	6670.9	6640
0	0	0	13.014	4.6174	0.46912	7.2191	1.3622	6.2119	0	0	0	22.836	35.808	71.384	117.25	147.41	219.36	1046.1	1165.6	1371.5	523.89	590.57	627.52	680.2	780.4	846.95	900.24	938.84	1001	1043.7	1131.4	1102.5	1215.2	1265.1	1301.5	1295.3	1394.8	1376.2	1431.8	1434.5	1537.5	1554.1	1525	1546.2	1577	1604.3	1531.8	1499.3	1553.5
0	0	20.109	26.581	22.659	5.4956	0	1.0026	8.6551	8.1905	33.752	44.865	81.396	156.47	194.68	214.9	282.1	297.35	404.09	496.04	606.02	703.57	761.05	859.88	928.51	990.86	1111.8	1179.6	1254.8	1305.4	1403.1	1440.8	1609.1	1686.5	1643.8	1667.1	1802	1814.3	1906	1899.9	1971.7	1964.8	2020.3	2042.7	2067.6	2130.9	2156.4	2151.1	2182.6	2171.5
0	13.643	0	0.19114	21.813	46.516	5.3056	14.129	0	19.268	80.24	53.921	92.336	161.01	246.16	334.86	435.39	550.39	579.94	615.23	661.78	740.46	768.62	847.92	788.79	830.49	856.64	869.11	871.12	959.54	956.28	994.82	1015.9	1054.6	1126.5	1131.6	1163.6	1176.8	1203.7	1189.5	1167	1174	1114.8	1107.5	1168.4	1203.3	1255.4	1146.8	1168.1	1186.1
10.376	9.1833	4.1408	0	3.1074	0	0	1.3468	0	0	15.767	74.861	149.05	247.72	393.16	579.66	748.9	980.25	1142.9	1335.2	1536.7	1749.1	1982	2121.7	2364.8	2482.7	2781.7	2963.8	3072	3257.5	3362.5	3591.6	3710.6	3898.5	3970.2	4001.9	3896	3943.2	4077.4	4166.6	4199	4332.2	4284.9	4329.6	4392.9	4248.4	4329.2	4366	4460.6	4497.8
0	0	32.17	65.892	34.87	0.24181	0	0	13.932	0	0	0	8.7561	103.49	231.79	409.75	562.72	752.25	966.43	1192.3	1466.4	1502.6	1703.9	2116.2	2075.5	2289.2	2444.8	2523.1	2808.9	2947.4	3128.2	3200	3496.5	3679.6	3722.2	4061.4	4112.1	4186.8	4303	4456	4608.3	4546.8	4888.9	4819.5	4881.4	4797.6	4797.1	4958.2	4853.3	4830
0	0	0	6.1299	15.765	0	5.0358	0	9.1981	7.3082	35.316	62.63	124.44	198.99	296.17	392.14	587.44	635.4	736.48	854.97	1078.2	1129.7	1420.2	1536.9	1612.5	1621.9	1784.1	1846.7	1937.4	1998.5	2129.4	2241.1	2273	2367.9	2419.6	2519.1	2475.5	2474.8	2684.6	2495.7	2610.3	2603.4	2525.9	2552.8	2462.5	2608.1	2555.4	2455.9	2573.9	2513.8
7.6691	17.613	21.311	67.096	42.208	0	0	0	0	0	20.279	63.319	143.45	242.32	505.72	652.4	796.92	944.19	1048.4	1334.9	1562.3	1775.3	1887.2	2014.2	2058.9	2166.7	1892.3	1926	1981.5	2014.2	2115.6	2160.5	2304.4	2270.3	2334.9	2345.2	2345.1	2360.8	2431.7	2495.7	2476.6	2563.2	2550.8	2554.4	2608.8	2616.9	2637.7	2686.7	2649.8	2701
0	0	0	7.7535	9.6712	0	17.327	29.262	31.571	25.091	5.1423	2.1158	67.951	88.698	78.259	116.08	170.97	150.2	220.97	271.48	364.34	421.76	508.97	611.02	745.48	858.49	1024.6	1364.3	1610	1733.2	2018.6	2247.9	2458.3	2675.7	2860.4	3214.5	3408.7	3587.6	3949.1	4290.8	4483.3	4667.8	4827.4	5106.9	5173.6	5438.9	5496.9	5679.8	5646.1	5811.8
0	0	0	131.07	129.74	246.09	200.46	336.96	230.96	0	0	0	0	0	3.0963	65.318	171.63	290.87	371.99	442.28	450.11	559.01	628.48	1016.1	1106.9	1337.6	1354	1366.7	1215.4	1555.3	1351.1	1102.9	1010.3	953.57	1424.4	887.19	948.04	1267.6	1379.4	1409.7	1699.4	1833.2	1863.6	1878	1860	1788.6	1721.8	1752.1	1926.2	1964.8
0	0	1.0801	7.8787	3.4142	15.629	15.072	39.493	62.456	116.06	152.7	197.07	228.01	306.89	353.24	403.04	480.64	519.72	564.41	608.66	657.7	749.06	813.68	824.97	904.98	911.77	966.86	1032.5	1208.1	1265.8	1311.1	1369.7	1203.8	1320.7	1301.5	1362.4	1316.5	1331	1362.2	1371.8	1485.1	1447.2	1583.9	1868.6	1918.4	2030.4	2056.5	1966.1	1944.8	1982.8
0	0	2.6716	19.64	18.093	13.573	29.892	35.464	78.255	103.93	188.16	317.29	479.45	682.53	904.67	1206.8	1405	1724.6	1995.6	2239.2	2510	2754.4	3020.8	3268.6	3377.9	3614.1	4025.9	4202.3	4490.9	4462.9	4610.7	4714	4816.4	5023.8	5289.5	5298.6	5424.3	5511.7	5862	5833.1	5994.3	5946.2	5955.3	5889.8	6162	6046.3	6085.2	6065.6	6031.2	6124
0	0	0	70.372	15.041	309.74	454.02	637.09	862.32	969.46	1522.9	1925.4	2167.4	2612.7	2983.7	3275.6	3264.6	3756.4	3979.2	4369.9	4480.9	4757.8	4869.5	5114.6	5356.8	5584.2	5656.1	5745.1	5727.3	5852	5931	6118.8	6083.6	6225.9	6267.9	6177.6	6197.2	6185.5	6358.3	6252.2	6348.8	6365	6330.5	6375.2	6447.4	6450	6434.6	6267.4	6331.4	6345.3
5.5586	8.1669	0	0	0	9.0532	0	0	9.3291	43.455	74.604	152.62	212.76	266.91	359.63	436.34	523.53	594.68	697.37	767.99	820.63	932.3	976.53	1030.7	1091.3	1151.5	1246.7	1258.8	1301.4	1327.6	1399.8	1411.3	1405.1	1457.7	1475.5	1529.5	1586.1	1623.9	1623.7	1608.5	1665.3	1718.2	1660.4	1688.9	1727.7	1767.3	1759.5	1830.4	1780.2	1782.7
0	0	0	22.079	0	47.579	150.31	165.57	301.39	356.06	468.3	638.45	763.27	949.4	1272.9	1497	1637.2	1867.6	2078.1	2327.8	2415.8	2607.5	2993.2	2934.9	3244.5	3430.6	3707.8	3968.8	4092.5	4251.5	4405.1	4762.6	4736.3	5131	5380.9	5430.7	5671.2	5873.1	6136	5987.9	6295.1	6093.4	6455	6181.4	6075.9	6085.5	6414.8	6437	6247.2	6373.1
0	6.3856	0	0	0	1.7686	1.2812	2.7751	24.152	78.508	142.83	219.75	337.68	441.16	609.85	733	867.51	968.08	1149	1368.3	1494.7	1631.8	1735.7	1848.9	2030.3	2088.4	2239.7	2434.9	2459.8	2540.9	2722.8	2707.2	2734.7	2910.9	3055.8	2985.2	3086.7	3195.5	3358.1	3341.5	3384.3	3472.7	3575.2	3579.8	4067	4244	4188.2	4192.4	4313.3	4326.6
0	3.032	0	2.7271	0	4.0141	24.69	65.218	165.83	272.66	427.37	567.38	755.76	1032.3	1312.6	1590.7	1889.9	2131	2442.8	2608.6	2826.5	3216.1	3436.1	3732.7	3873.2	3998	4113.6	4283.4	4342.2	4573.6	5175.4	5378.8	5582.3	5756.7	5626.3	5757.8	5662.7	5900.3	5945.3	5869.7	6080.1	6170.6	6266.9	6005.4	5921.6	6108.7	6070.9	6113.1	6021.4	6077.9
0	2.8987	3.5846	5.267	3.2611	0	0	0	0	8.8839	26.747	95.404	203.05	358.97	565.92	845.69	1105.9	1436.9	1745.3	2129.6	2448.6	2846.9	3196.9	3505.2	3902.9	3991.8	4281.7	4484.8	4602.1	4770.6	4894.3	5043.1	5020	5215.7	5272.5	5194.1	5257.7	5422.6	5620.4	5622.7	5741.8	5885.8	5757.2	5754.9	5741.7	5792.1	5702.1	5727.8	5851.5	5821.3
0	0.88998	0.031905	3.1494	4.3917	0.26975	0	0	14.453	34.062	99.516	165.16	269.7	373.68	530.94	722.84	950.09	1192.8	1354.7	1648.9	1869.1	2114.3	2439	2582.9	2715.8	2943.6	3107.8	3291.7	3435	3616.4	3852.3	4048.5	4270.6	4590.2	4626.8	4787.2	4906.5	4978.5	5099.9	5253.6	5244.6	5326.4	5293	5400.1	5494.5	5428.9	5557.7	5535.8	5493.3	5450.2
0	4.7606	0	1.8196	14.647	6.0298	17.751	42.32	70.81	110.77	150.06	192.11	254.55	311.09	342.36	433.77	475.11	476.27	527.65	545.45	568.42	579.31	577.88	680.33	682.22	686.56	706.75	739.84	748.09	755.75	806.19	816.21	848.44	897.62	951.59	969.06	1001	1021.2	1061.5	1090.3	1149.6	1162.2	1239.9	1279.6	1311.2	1307.8	1330.8	1355.3	1328.9	1304.4
0	24.42	0	19.575	8.8841	0	0	18.153	7.753	20.69	41.368	110.64	174.01	242.28	333.36	458.1	568.31	603.88	732.11	826.08	960.14	1118.6	1246.5	1310.2	1332.3	1442.7	1556.2	1625.3	1661.7	1745.2	1855.2	1828.8	1957.2	1986.1	1998.9	2059.8	2105.5	2190.1	2205.9	2174.5	2241.4	2306.7	2211.7	2164.9	2231.2	2243.7	2279.4	2297	2336.6	2335.3
6.4617	12.095	0	4.4147	0	0.95361	0	12.788	23.571	58.029	83.811	113.49	165.71	253.21	401.21	549.77	731.06	934.59	1211.3	1458.4	1689.3	2020.6	2322.4	2579.2	2852.4	3139.9	3465.3	3786.8	4164.3	4463.8	4653.5	4908	5274.3	5581.1	5592.7	5803	6068.1	6460.8	6594.3	6829	6907	7080.7	7200.7	7394.1	7479.8	7403.3	7730.4	7742	7809.2	7800.5
0	0	0	6.9084	5.9306	14.314	14.39	5.8202	10.967	19.54	49.878	79.898	146.77	151.7	184.53	205.9	242.87	303.22	368.17	412.88	468.16	537.06	604.64	693.68	758.14	838.17	879.62	961.42	1015.9	1090.6	1133.7	1224.3	1240.2	1311.3	1390.8	1452	1506.7	1578	1617	1645.6	1705.4	1635.5	1708.6	1720.4	1669.3	1698.8	1797.2	1788.7	1797.3	1771.2
0	0	0	5.6538	6.9074	0.71724	11.447	0	0	0	0	0	0	0	35.965	70.599	70.032	84.839	100.66	184.53	186.37	266.63	299.59	354.03	398.74	444.28	529.55	646.87	693.18	812.78	878.97	970.11	1126.7	1441.4	1695.1	1746.3	2013.4	1996.8	2050.1	2142.7	2280.9	2383.5	2496.5	2408.6	2590.1	2542.4	2706.6	2782.4	2921.6	2892.6
0	0	0	0	13.472	47.61	92.739	56.596	64.579	77.883	95.873	145.5	186.61	263.85	331.39	435.84	547.34	633.26	752.99	871.13	925.27	1005.3	1062.6	1050.7	1169.1	1259.7	1413	1541.6	1495.6	1598.5	1743.4	1910.3	1987.1	2085.8	2259.1	2316.7	2592.2	2719.6	2032.4	2235.2	2299.3	2318.3	2270.4	2298.1	2340.3	2288.9	2457.3	2681.6	2423.2	2657.1
0	0	0	0	46.333	79.83	106.09	172.5	262.67	341.37	437.26	593.66	660.1	766.45	858.07	948.15	1050.1	1304.6	1341.9	1451.8	1543.5	1720	1912.5	2030.7	2049.3	1612.6	1665.4	1744.7	1767.7	1821.1	1866.5	1925.1	1986.7	2033.7	2088.7	2113.4	2111.4	2136.9	2230.8	2214.7	2213.2	2281.6	2254.2	2226.7	2201.3	2320.3	2341.1	2351.6	2294.1	2321.1
0	0	0	3.0996	11.576	19.268	22.018	9.5406	7.7519	16.798	27.13	29.561	33.132	85.617	60.945	60.39	64.019	57.488	74.397	63.77	66.053	78.726	79.399	94.467	128.15	197.15	204.1	283.18	339.4	463.16	650.06	765.64	953.09	1177.9	1435.1	1789.3	1949.4	2256.4	2027.9	2045.5	2258.1	2263.2	2373.2	2550.6	2517.6	2646.2	2678.9	2691.9	2703.9	2741
0	10.574	0	14.628	0	0	0	1.2263	0	0	0	0	0	0	0	0	56.007	150.27	221.45	374.01	521.81	634.17	811.76	983.28	1141.8	1365.5	1597.4	1823	1978.2	2262.4	2371.4	2594.5	2814.8	3072.2	3189.1	3333.2	3432.8	3591.7	3773.2	3894.9	3993.2	4147.2	4185.1	4203.3	4169.8	4097.3	4244.3	4271.1	4462.3	4452.1
0	30.025	23.923	18.872	13.05	0	0	0	0	0	0	0	0	0	0	0	35.245	16.411	59.345	25.717	78.476	99.637	156.32	212.55	243.06	327.84	481.04	576.2	709.98	890.99	993.98	1031.5	1214.9	1367.7	1415.8	1617.3	1713.5	1655.3	1792.6	1801.7	1875.4	2031.6	2090.8	2178	2188.2	2156	2168.3	2192.5	2204	2291.1
0	0	0	16.861	10.586	5.2938	6.723	0	13.806	8.2464	13.368	0	4.1675	0	0	0	10.134	0	8.0528	0	0	25.605	54.979	77.924	119.83	196.85	271.96	329.4	392.26	448.44	507.77	560.72	640.35	719.36	851.91	847.63	831.85	967.01	1083.7	1125.3	1171.5	1200.2	1242.2	1287.5	1335.8	1276.5	1268.1	1268.1	1263.8	1226.4
0	0	0	9.0836	15.018	20.313	50.104	107.88	200.26	347.38	539.75	785.57	1046.5	1396.2	1823.4	2279	2678.7	3136	3501.7	3804.5	4280.3	4578.2	4951.8	5427	5644.7	5767.5	6206.5	6594.6	6739.5	6731.4	7154.1	7199.5	7363.3	7489.5	7649.2	7810.3	8077.7	8210	8290.5	8537.2	8567.2	8664.7	8701.8	8935	8951.6	8933.6	9059.4	9225.9	9116.5	9190.1
0	0	0	0	9.0692	18.809	50.519	122.61	214.51	360.63	549.6	771.82	987.92	1212.2	1486.6	1742.6	2064.6	2372	2607.3	2909.3	3139.6	3537	3674.4	3861.9	3954.2	4094.5	4269	4533.4	4669.7	4634.8	4772.4	4925.5	5102.5	5306.3	5471.5	5431	5897.5	5767.5	5835.8	5834.4	5988.1	5914.1	5814.6	6053.1	6402.2	6385.5	6383.3	6469.2	6474.8	6542.9
0	28.11	0	8.8739	0	0	0	12.217	7.4676	6.1263	0	0	5.3544	22.162	107.26	167.62	230.55	323.62	407.28	483.28	618.73	729.26	926.76	995.29	1174	1405.7	1596.2	1893.6	2067.7	2320.8	2455.2	2703.3	2890.5	3090.2	3280.7	3272.1	3493.8	3519.9	3728.8	3894.8	3847.7	3824	3929.2	4022.2	4097.3	4053.4	4102.9	4128.7	4146	4243.8
0	0	0	10.931	6.3097	1.6658	26.248	0	0	0	0	0	0	0	0	0	0	0	0	0	0	0	0	0	0	0	25.418	89.452	99.265	146.09	128.18	206.66	283.69	280.76	401.91	372.83	445.56	455.29	437.84	455.99	527.3	584.04	562.11	526.51	579.59	500.72	564.03	579.34	605.99	559.51
0	0.073103	3.405	7.0746	1.4381	0	1.4581	2.4173	21.881	60.027	106.29	184.04	241.54	324.78	417.98	470.59	544.16	664.4	801.73	875.34	908.7	956.84	996.33	1088.8	1119.4	1132.6	1195.5	1228.2	1203.5	1240.7	1284.1	1312.6	1434.9	1408	1458.3	1603.6	1570.9	1567.7	1603.1	1629.1	1660.9	1662.9	1654.5	1664.4	1645.3	1695.5	1704.6	1707.2	1724.8	1738.4
0	0	10.144	14.227	6.9703	8.6524	1.0353	0	8.3247	20.648	61.452	111.9	207.16	302.76	395.36	531.48	670.22	830.38	963.64	1087.7	1224	1402.7	1510.8	1605.6	1598.4	1801.8	1885.4	2016.3	2076	2156.7	2253.6	2265.2	2367.4	2417.2	2532.5	2644.9	2705.5	2762.4	2704.3	2822	2750.8	2818.6	2734	2756.3	2821.8	2829.2	2868.4	2829.7	2855.9	2785.7
0	50.695	82.329	117.85	0	0	0	0	0	0	17.958	60.234	177.53	325.51	437.13	583.42	800.55	964.2	444.15	544.64	650.04	775.51	960.52	1142.2	1333.8	1371.6	1524.8	1711.4	1846	2016.9	2179.6	2258.6	2365.7	2518.3	2600	2674.4	2708.6	2851.2	2902.4	3009.5	3055.4	3101.4	3148.5	3126.5	3201.3	3196.6	3225.7	3277	3234.6	3274
0	0	4.5114	2.7116	0	6.8516	7.3193	24.973	33.25	49.481	82.208	152.37	233.1	362.78	513.97	770.25	963.77	1198.6	1464.1	1757.2	2139.1	2342.5	2712.2	2971.6	2910.5	3445.6	3518.8	4214.1	4352.9	4826.6	4781.1	4568.1	4895.7	4965.3	4846.4	4972.6	5161.7	6006.7	6126	6139.5	6215.3	6283.3	6469.1	6389.2	6536	6572.8	6636.7	6492.8	6556.3	6568.4
0	8.3628	17.3	8.6066	0	0	0	0	0	0	0	0	1.8221	4.9171	15.447	31.04	58.28	95.124	116.87	174.33	210.06	258.73	312.16	328.25	398.08	428.94	508.16	608.23	670.92	773.88	846.71	898.83	946.72	1062.4	1148.9	1234.5	1271.5	1321.4	1432.2	1498.8	1526.5	1604.7	1662	1697.4	1689.3	1703.2	1712.6	1715.1	1769.8	1742.3
29.135	25.398	0	7.265	0	0	0	0	0	0	0	0	38.482	58.447	268.8	538.61	691.21	991.7	1266.5	1557	1901.7	2149.6	2412.7	2732.4	3032.3	3013.3	3372.3	3582.5	3661.2	3885.7	3970.6	3980.8	4203.9	4273	4628.7	4550.8	4595.8	4693.6	4661.1	4675.1	4654.6	4711.5	4723.2	4780.4	4778.5	4643.2	4772.5	4755.2	4781	4679.7
0	8.8496	0	0	0	0	14.794	43.351	83.959	145.32	213.24	337.03	440.13	603.71	737.75	874.95	1025.7	1185.4	1346.9	1433.4	1528.2	1652.5	1765.3	1861	1967.8	2080.8	2205.7	2341.3	2363.3	2430.8	2478.8	2532.2	2537.7	2640.6	2625.1	2663	2553.3	2520.8	2567.7	2648.2	2740.8	2742.8	2796.2	2782.6	2753.2	2740.7	2796.3	2862.4	2864.9	2863.4
0	0	3.2071	16.266	45.557	42.448	45.967	52.23	73.755	71.043	118.44	121.95	178.98	222.28	341.52	384.36	490.2	550	630.05	764.04	911.34	1025.7	1118.9	1252.5	1357.2	1455.8	1576.8	1709.6	1776.9	1884.3	1796.8	2092.7	2201.3	2309.4	2765.8	2858.3	3068.7	3070.6	3141.5	3315.8	3234.5	3203.1	3330.2	3337.9	3424.3	3004.6	3069.5	3589.8	3538.7	3506.5
0	0	0	33.934	18.423	74.933	78.446	132.1	118.15	119.4	134.02	131	133.73	120.04	156.38	158.81	167.64	199.05	182.59	206.53	193.41	180.53	195.32	198.71	198.86	202.76	298.97	326.9	334.24	402.8	423.96	461.3	507.46	523.71	561.1	592.06	666.76	700.36	827.4	832.44	875.38	864.27	927.33	961.27	974.55	985.52	1031.3	1056.5	1153.2	1221.9
0	0	0	1.5467	11.577	7.1583	14.345	7.3081	8.8014	17.851	38.588	84.453	155.92	282.49	498.78	654.53	875.09	1125.7	1438.8	1732.2	2068.8	2323	2568.4	2923.8	3118.6	3307.9	3631	3719.5	3889.5	4172.1	4311.6	4406.2	4662.5	4816.6	5001.1	5089.4	4944.5	4959.8	5249.6	5158.4	5069.5	5119.2	5150.7	5176	5197.7	5366.5	5298.9	5320.6	5295.6	5092
0	0	0	8.9144	22.694	33.946	0	0	0	0	0	0	6.5634	40.416	69.913	124.34	166.21	217.78	275.02	301.88	327.98	299.82	319.16	384.24	409	414.37	464.66	498.3	520.22	569.69	570.75	610.64	580.84	633.17	611.67	617.78	553.54	538.63	537.95	585.28	629.54	644.63	637.32	627.63	637.51	659.79	675.65	712.55	695.12	721.96
1.1629	35.984	4.0626	13.83	6.9709	0	0	0	0	38.752	103.95	208.5	360.34	490.25	685.07	918.86	1107.9	1325.1	1515.9	1765.4	1990.5	2136.8	2299.6	2534.4	2711.4	2813.1	3085.7	3283.5	3580.1	3830.4	3970.8	4345.9	4408.6	4727.4	4821.3	4873.1	5011.9	5112.1	5339.1	5514.4	5758.9	5803.4	5827.2	5923.2	6073	6015.4	6102.2	6112	6161.2	6218.5
0	10.693	0	60.693	0	0.4406	36.887	0	5.5771	60.996	149.79	283.62	367.89	582.63	701.25	961.69	1109.7	1440.1	1661.9	2053.4	2320.3	2653.7	2984.2	3626.1	4030.8	4178.8	4569.2	4841.4	5423.3	5650.2	5847	6507.2	6319	6557.8	6738.8	7276.7	7593.7	7428.8	7419	7575.8	7590	7562.5	7239.4	7608.7	7511.2	7474.6	7241.6	7414.1	7383.9	7500.3
0	0	0	12.09	18.455	78.862	27.471	35.914	59.996	70.756	305.64	97.633	117	115.93	153.13	177.94	194.57	212.36	238.44	312.24	324.91	381.52	439.1	450.79	472.56	385.18	394.11	433.17	427.89	464.82	491.13	485.32	558.28	580.15	661.96	567.84	668.32	661.42	629.11	628.22	648.38	664.97	665.47	612.78	660.01	612.1	699.12	717.13	771.87	718.73
13.497	0	0	8.8354	15.153	0	0	19.359	55.886	159.59	298.19	496.32	771.44	1074.8	1275.6	1646.4	1878.6	2151.1	2432.2	2778	3126.6	3406.7	3758.1	3969.7	4372.8	4587.2	4774.5	5150.3	5351.6	5567.7	5885.4	6098.6	6248	6284.1	6466.7	6544.1	6379.3	6598.7	6755.2	6748.4	6929.2	6977.5	7012.3	7147.5	7067.4	7107.3	7096.8	7156.5	6984.7	7027.9
0	6.4447	13.273	5.5155	0	0	0	4.4482	5.5843	24.622	47.122	73.549	149.73	211.31	340.62	452.16	601.45	760.46	939.28	1104.2	1273.8	1453	1641.3	1778.7	1947.8	2092	2264.3	2377.2	2374.7	2534.5	2552.4	2729.8	2842.1	3058.7	3041.5	3177.8	3264.9	3293.4	3423.2	3439	3495.7	3562.7	3579.6	3630.6	3642.4	3799.3	3722.7	3701.2	3770.3	3825.7
0	0	0	25.61	0	21.423	15.125	31.98	54.95	34.189	79.04	96.378	130.47	212.33	262.47	354.97	459.9	586.16	737.87	906.02	1022.6	1205.9	901.82	1040.8	1228.6	1420.4	1549.2	1702.1	1884.8	2156.1	2319.9	2430.9	2528.5	2576.5	2728.5	2836.5	2965.6	3097.3	3220.6	3165.6	3276.8	3357.3	3462	3448.7	3569.9	3492.9	3573.8	3512.3	3473	3508
0	9.7255	1.2876	0.13791	0	4.4443	0	40.059	78.129	176.33	294.1	415.52	542.71	750.7	960.19	1257	1272.9	1615.6	1680.5	2216.6	2470.2	2874	2617.1	3523.5	3385.7	3186.2	3517.2	3947.4	4134.9	4074.6	4122	4378.8	4357	4410.9	4363.3	4562	4471.5	4756.4	4765.8	4866.9	5143	5167.2	5195.3	5152	5031.9	4958.9	4975.1	5100.4	5000.5	4964.1
0	0	0	3.7621	0	7.0938	22.772	48.156	98.499	165.88	260.16	380.3	536.34	715.2	889.23	1095.3	1291	1533.6	1749.8	1948.7	2224.1	2526.1	2756.5	2880.5	3021.4	3289.9	3362.2	3581.4	3748.1	3887.9	4216.9	4274.9	4324.9	4442.1	4558.7	4619.3	4815.3	4808.2	4925.2	5004.7	5140.3	4535.8	4485.7	4587	4901.2	4661.2	4668.5	5048.6	5043.9	5087.2
0	0	0	11.626	53.861	42.611	31.654	27.633	42.195	45.504	15.842	30.043	39.115	68.939	80.974	101.98	126.1	143.79	208.64	307.01	361.92	482.46	574.7	698.16	778.98	903.87	987.75	999.3	1000.6	1059.5	1137.2	1100.4	925.68	940.59	904.47	938.3	984.59	941.15	1018.7	959.58	979.64	957.26	976.69	941.36	944.91	983.97	958.97	921.83	933.08	968.85
0	0	0	14.639	5.5482	0.003331	3.9542	15.152	29.457	31.279	52.549	116.89	190.33	297.92	433.54	616.79	767.24	997.07	1312.8	1561.8	1894.6	2225.7	2495.6	2845.3	3118.1	3431	3731.3	4099.1	4490.5	4716.3	4992.9	5084.8	5598.6	5780.1	6235.1	6174.2	6478.9	6773.9	6798.1	6947.3	7235.7	7270.5	7441.7	7557	7513.3	7461.4	7609.1	7707.6	7705	7716.8
0	0	0	19.794	9.3139	25.683	29.247	47.838	95.64	76.079	135.52	246.79	432.66	521.77	661.7	883.88	1105.4	1369.4	1727.1	1983.9	2409	2645.3	2949.6	3317	3557.7	3867.8	4034.1	4281.1	4457.4	4645.6	4773.3	3328.5	3458.1	3600.6	5344.8	3652.9	5052.7	5101.3	5202.9	5254	5324.6	5289.1	5535.8	5387.3	5507.6	5369.1	5392.3	5286.7	5212.7	5240.4
4.4455	16.952	0	0	0	6.6981	6.6853	0	0	0	0	0	0	16.935	90.018	136.57	204.97	300.38	450.02	618.25	743.95	884.92	1080.8	1210	1429.8	1572.9	1729.9	1859.2	1952.3	2146.2	2206.6	2245.6	2528.4	2816.3	3076.5	3143.4	3246.8	3321.8	3351.8	3292.2	3392.1	3433.7	3407.3	3402.1	3537.5	3445.3	3523.1	3511.1	3735.5	3546.5
0	52.387	0	17.127	0	0	0	0	0	0	0	0	0	27.569	133.29	151.46	319.03	538.7	665.41	872.59	1119	1362.4	1700.6	1888.9	2187.4	2416.6	2698.7	2880.7	3153.1	3321.6	3434.4	3526.1	3562.4	3681.6	3767.4	3889.1	3916.3	4060.9	4031.5	4034.8	4130.1	4158.5	4430.2	4250.3	4347.1	4210	4281.3	4065	4162.8	4173.9
0	0	0	34.999	54.608	92.763	117.53	143.72	219.83	245.66	275.46	353.23	408.92	467.7	540.47	586.83	652.67	774.53	881.95	978.05	1082.3	1170.1	1307.6	1424.4	1591.6	1720.3	1767.3	1861.6	2086.7	2241.4	2261	2350.9	2421.8	2442.2	2579.7	2617.3	2744	2859.1	2988.9	3033.7	3065.4	3123	3181.9	3170.6	3235.1	3186.2	3190	3133.5	3157	3160.1
0	0	0	10.98	14.824	0	3.0882	0	0	40.876	88.798	160.38	296.5	449.71	659.6	866.9	1064.2	1322.1	1617.4	1954.5	2196.4	2570.9	2774.8	3068.2	3270.5	3492.1	3736.6	3941.8	4047.2	4304.3	4524.2	4696.1	4977.3	5014.9	5066.7	5241.1	5335.3	5339.3	5355	5138.9	5196.7	5257.7	5336.1	5401.4	5403.1	5527.1	5559.6	5674.7	5676.3	5659
0	3.7762	0	4.4463	1.5302	3.3514	1.2884	0	0	3.8017	17.164	30.221	38.03	58.428	85.743	109.28	139.7	169.85	182.27	232.62	256.57	295.51	294.69	311	334.29	338.4	332.97	374.52	384.15	414.75	402.94	429.19	453.5	513.18	510.2	566.13	612.33	648.84	696.03	730	782.01	804.35	804.55	834.36	843.79	852.83	800.91	802.98	804.08	856.49
0	0	0	7.1383	14.085	10.975	16.646	32.025	72.933	120.39	229.88	371.9	541.85	717.97	951.32	1211.2	1437.1	1952.7	2186.2	2419.3	2693.8	3097.7	3417	3595	3842.7	4063.4	4428.7	4942.4	5127.4	5370.4	5962.4	6404.7	6597.2	6716.2	6973.5	7151.2	7500.3	7741.8	7889.7	8081.1	8141.1	8577.7	8501.3	8115.9	8063.4	8372.6	8751.1	8494.9	8552.5	8494.4
0	0	0	1.8964	22.339	7.3615	19.211	34.196	85.323	149.67	269.88	409.78	562.75	748.71	942.17	1126.3	1282.1	1456.9	1695.6	1896.4	2058.3	2325.5	2379	2447.6	2693.9	2753.2	2928.8	3088	3096.6	3147	3331.4	3380	3562.3	3656.2	3699.6	3761.9	3844.6	3864.8	3994.3	4123.7	4184.3	4198.5	4218.9	4199.1	4294.6	4409.6	4349.3	4428.4	4525.2	4394.1
0	0	0	11.076	21.191	26.417	60.191	122.6	223.89	348.06	486.13	687.84	880.73	1067	1320	1525.3	1749.8	1958.4	2242.5	2436.5	2610.4	2840.3	2961.5	3105.5	3355.4	3522.2	3686.2	3705.5	3703.5	3855.9	3865.9	3998.9	4131.8	4184	4267.9	4377.8	4360.7	4434.1	4485.6	4388.4	4401.9	4471.7	4480.7	4393.6	4275.9	4337.9	4414.6	4342	4322.4	4291.5
0	0	6.2666	8.6428	0	0	7.6738	51.246	143.19	270.19	471.8	678.86	954.6	1243.1	1549.7	1844.3	2118.5	2389.1	2713.2	2962.5	3255.8	3495.4	3690.4	3739.3	3867.4	4045	4321.7	4340.7	4509.7	4734.7	4595.2	4880.6	4964.7	5032.9	4868.8	5179.1	5349.1	5457	5457.3	5670.7	5600.3	5778.7	5729.6	5689.3	5666.9	5748.1	5943	5773.3	5797.6	5768.1
0	10.399	2.8659	19.769	0	0	0	0	0	2.9395	26.519	51.004	96.681	135.05	184.67	248.02	327.47	378.95	414.55	524.8	544.2	620.87	720.97	799.29	794.16	821.61	847.72	818.7	883.63	963.11	981.38	1066.6	1082.8	1062.4	1053.4	1081.3	1065.7	1110.9	1159.5	1202.1	1222.8	1257.9	1311.9	1393.4	1357.5	1394	1368.7	1379.7	1420.1	1426.1
0	17.239	19.452	12.188	2.0957	0	0	0	39.444	104.38	198.11	316.03	455.2	610.37	804.74	989.84	1227.5	1542.8	1823.6	2184	2514.2	2835.2	3232.5	3609.1	4088.4	4334	4920.2	5527.5	5760	6324.9	6580	7098.8	7575.4	8040.2	8445.1	8805.4	9025.1	9317.9	10064	10277	10354	10442	10353	10502	10312	10327	10236	10498	10608	10509
0	0	0	0.77513	0	13.264	20.153	58.461	100.11	231.24	415.77	591.83	848.87	1072.7	1188.7	1423.3	1615.9	1795.3	1928.6	2131.5	2182.5	2250.7	2539.9	2736.3	2958.7	3077.2	3384.3	3552	3360.6	3567.4	3678.7	3857.3	4060.4	4201.7	4111.7	4513.1	4383.2	4479.8	4752.1	4735.6	4754.7	4870.2	5015.8	5088.3	5007.7	4735.7	4955.1	4812.5	5139.6	5113.7
0	0	0	56.552	102.71	82.495	115.67	121.41	119.57	217.18	184.63	211.6	248.46	289.13	421.37	453.95	551.77	638.38	764.96	865.58	944.22	1000.3	1096.6	1341.8	1352.4	1472.9	1511.9	1536	1615.5	1567.2	1856.8	1705.4	1830	1832	1875.1	1870.4	1964.1	2106.7	2052.4	2026.2	1992.9	2010.9	2051.8	1846.6	1887.6	1930.9	1859.1	1859.7	1836.5	1812.6
0	0	0	0	7.0001	3.0737	8.2573	15.025	58.305	112.38	188.91	278.92	378.38	496.3	621.76	748.16	903.53	1037.9	1191.2	1381.4	1466.5	1669	1755.2	1800.1	1991.9	2036.4	2125.7	2180.5	2235.3	2394.9	2391	2734.7	2706.4	2771.9	2943.5	2873.9	3015.4	2997.3	3035.6	3137.4	3294.7	3317	3329.1	3413.3	3446.8	3401.1	3566.3	3539.8	3666.2	3590.3
23.083	1.4931	0	33.478	8.2243	0	0	27.324	114.07	238.07	406.02	610.51	905.36	1115.6	1448.9	1757.6	2017.9	2254	2481.6	2713.6	2860.5	3047.8	3241.4	3312.5	3471.6	3691.4	3782.7	3934.4	4060.7	4341.7	4341.8	4512	4592.1	4805.6	4808.1	4836.2	4923.3	5008.4	5111.1	5117.5	5142.2	5255.5	5201	5274.5	5375	5253.6	5349.6	5238.5	5411.4	5089.6
0	0	0	0	3.3255	5.7516	31.84	41.234	72.117	116.89	153.09	177.68	206.37	233.44	274.22	315.97	331.69	379.49	410.2	423.03	427.05	441.63	465.05	520.37	537.06	543.81	583.76	604.28	609.54	645.19	657.94	663.61	736.43	775.09	829.02	891.58	967.68	976.84	1064.7	1100.5	1169.9	1202.5	1270.3	1322.8	1323.4	1364.8	1384.9	1397	1455.3	1454.6
0	2.8277	5.1382	10.381	0	3.1511	0	0	0	0	0	0	0	0	0	0	0	0	0	0	0	0	0	0	0	0	0	0	0	0	0	0	0	29.97	43.549	88.238	122.05	164.47	208.35	248.23	256	288.27	328.72	353.57	328.09	341.33	386.82	406.53	417.37	417.74
0	3.3231	0	21.876	23.398	43.12	0	39.818	23.463	75.864	104.09	122.45	188.24	286.14	390.55	523.96	613.46	760.2	857.7	895.52	1039.7	1059.1	1184	1314.2	1447	1514.9	1490.3	1535.2	1496.6	1649.7	1704.2	1626.1	1690	1700.8	1698.1	1652.4	1700.1	1804	1792.9	1766.9	1705.5	1834	1869.2	1767.3	1851.2	1820	1717.5	1647.2	1655.2	1680.7
15.785	23.816	16.337	20.452	0	0	0	0	0	0	0	0	0	0	0	0	43.395	141.24	233.21	400.88	499.38	664.87	816.64	981.45	1071.6	1305.6	1509.3	1822.7	2020	2099.9	2301.5	2625.3	2798.1	2467.6	3088.4	3172.9	2831.4	2873.5	3535.2	3119.9	3723.8	3177.6	4200.6	3937.1	4085.3	4064.3	4253	3604.1	3701.2	3967.6
0	4.2951	0	14.092	0	0.38102	0	0	27.302	91.311	149.94	243.44	364.7	432.23	658.61	806.63	974.91	1193.7	1384.6	1593.1	1721.8	1953.5	2120.9	2224.4	2354.1	2538.2	2683.6	2732.9	2773.5	2936.1	2798.3	2863.1	2821	2847.1	2798	2810.2	2904.8	2853.2	2933.7	2974.6	3189.5	3098.8	3106.5	3052.4	3094.2	3118	3077.1	2987.6	3027.7	3040.2
0	0	0	28.456	0	1.7252	8.1634	5.9	9.9851	1.9044	0	36.094	43.348	83.995	97.418	142.84	177.92	242.13	299.8	353.17	405.94	441.35	507.97	549.69	567.58	531.67	472.68	526.42	519.39	559.71	578.89	632.4	602.74	673.58	668.23	695.96	724.02	720.83	766.28	796.42	885.31	918.17	894.39	899.41	922.11	895.7	930.58	925.5	947.5	974.47
0	4.4701	0	0	24.086	6.5573	0	0	0	37.197	80.613	135.31	202.17	309.93	418.07	606.98	794.31	988.21	1238.7	1525.4	1746.8	2044.4	2307.4	2459.5	2807.1	2854.8	3009.8	2897.1	3362.8	3704	3900.6	4069.6	4292.9	4395	4528.2	4408	4634.5	4781.4	4859.7	5026.5	5173.2	5401.2	5223.7	5475	5378.1	5481.2	5578.1	5714.1	6078.9	6287.1
0	17.772	0	0	0	3.1858	0	0	0	0	0	11.334	58.979	68.293	140.42	202.42	292.12	401.06	496.06	590.5	687.94	738.57	832.91	936.04	1032.7	1087.3	1139.9	1292.8	1382.6	1412.8	1447.2	1617.8	1773.6	1908.7	1971.7	2146.7	2200.7	2273.5	2483.9	2449.9	2555.4	2562.6	2661.5	2861.9	2909.5	3016.9	2904	3006.8	3030.3	2990.6
0	18.928	13.828	0	7.2054	8.6716	20.357	71.504	168.36	309.85	509.11	808.02	1181.9	1604.9	2015.7	2503.2	2950.3	3552	4083.6	4445.7	4818.8	5326.8	5742.4	6005.3	6476.1	6648.1	7100.5	7280.9	7299.9	7827.2	7967.4	7985.2	8364.7	8314.6	8623	8744.1	8757	9016.7	9115.9	9197.5	9180.6	9473.7	9633.6	9443.3	9739.3	9435.3	9386.2	9458	9369.5	9548.7
0	3.7225	0.70288	5.5637	2.4749	3.203	0	6.5971	11.249	4.2189	13.338	23.248	47.882	73.535	90.181	117.56	147.55	169.45	228.6	232.87	251.3	258.64	286.46	300.83	327.21	360.6	391.81	433.03	455.05	494.59	465.61	527.19	595	662.67	699.77	702.35	731.41	752.6	843.37	857.23	843.01	891.03	859.67	884.16	879.01	952.34	882.33	915.19	913.73	907.36
3.1011	0	0	0	0	13.342	60.581	128.8	272.33	453.49	739.79	966.38	1268.4	1547.6	1866.8	2396.3	2771.4	2893.6	2909.2	3190.1	3501.3	3828.9	4049.1	4227.1	4608.5	4857	4965.2	5021.2	5271.4	5502.8	5792.8	5869	6179.4	6042.4	6213.8	6266.5	6396.8	6344.8	6774.1	6723.1	6660.3	6835.5	6940.4	6816.1	6833.4	6564.6	6875.8	6871.9	6967.1	6925
0	0	6.5798	0	1.6991	5.311	0	4.1647	0	0	0	7.3455	0	0	0	0	0	0	0	0	0	16.122	58.592	134.23	184.4	285.69	391.99	489.04	609.06	758.65	918.74	1019.9	1207	1468.9	1597.2	1866.4	2167	2522.8	2800.5	2656.7	2944.6	3185.6	3315.8	3916.5	3975	4051.7	4259.7	4156.5	4197.6	4392.2
0	0	0	10.952	0	1.2068	28.681	21.806	63.73	123.68	236.41	367.09	525.43	735.13	996.59	1222.3	1547.7	1695	2142.7	2243.7	2562.7	2957.7	3038.7	3394.8	3630	3721.7	3840.6	3967.2	3996.3	4127.1	4175.5	4401.8	4405.3	4586.3	4593.7	4639.3	4759.2	4793	4949.5	5012	4990.4	4963.8	4963.1	5022.8	4983.7	5106.9	5183	5149.8	5251.2	5228.7
0	65.438	86.27	0	190.85	0	5.1313	39.731	86.273	164.25	254.87	423.45	408.03	664.92	808.05	894.3	1008	1253.5	1301.9	1499.3	1730	1630.1	1989.3	1773.3	2175.7	2140	1827.7	2118.9	2191.3	2339.7	2410	2317.5	2346.9	2403.8	2504.1	2475.5	2590.3	2710.3	2721.9	2819.6	2744.4	2787.1	2684.4	2781	2879.8	2756.4	2961.9	2779.8	2735.4	2717.2
0	11.726	0	16.023	0	0	21.895	8.7413	0	11.449	0	24.155	79.393	155.4	244.9	406.7	553.88	765.58	861.97	1052.6	1181.5	1366.2	1560.6	1764.8	1877.1	2106.2	2250.4	2328.9	2464.8	2659.4	2836.8	2896.8	2948.9	2987.2	3104.5	3147	3232.4	3320.7	3367.4	3417.7	3459.2	3465.4	3548.2	3527.7	3676.4	3634.4	3641	3344.5	3334.9	3406.2
0	14.912	0	26.683	0	0.045593	0	0	0	11.54	90.395	153.72	290.16	448.78	617.87	845.84	1021	1216.5	1431.6	1612.9	1744.8	1877.5	2107.1	2169.9	2376.6	2509.4	3541.5	3613.1	3606.8	3186.6	3977.1	4187.6	4366.3	3618.2	3682	3508.4	3887.9	3942.1	4133	4051	4131.9	4198.4	4218	4221.6	4186.1	4110.4	4236.8	4255.4	4318.7	4494.5
0	0	0.009493	45.916	33.673	62.064	63.813	74.63	69.913	58.983	55.575	47.263	70.607	79.611	143.12	216.86	273.25	397.36	489.79	581.15	667.49	810.48	929.36	1010.4	1164.1	1264.3	1319.7	1462.4	1668.2	1801.5	1804.9	1949.9	1979.7	2207.4	2316.8	2418.8	2494.8	2602	2735.2	2788.1	2812.8	2941.9	2975.1	3047.1	3103.2	3170.9	3241.8	3108	3207.6	3119.1
1.0195	2.945	0	0	0	0.096041	18.102	52.926	120.75	308.74	512.17	750.19	805.89	1080.4	1345.6	1624.1	1883.2	2185.2	2378.8	2520.4	2755.9	2940.2	2993.4	3260.4	3476.8	3608.6	3862.8	3832.9	3945.4	4196.6	4299.6	4581.1	4694.9	4985.2	4882.8	5159.2	5008.8	5246	5699.4	6342.1	6263.6	6581.1	6574.2	6805	6868	6766.7	6770.1	6785.7	6880	6813.8
0	4.5236	6.3002	0	0	0	11.406	22.274	55.558	130.57	203.19	328.73	520.65	696.63	881.35	1112.7	1376.1	1590.1	1943.8	2169.9	2418.7	2596.9	2997.1	3178.6	3278.8	3469.6	3579.1	3722.3	3923.8	4083	4319.2	4320	4451.9	4515.8	4715.4	4849	4746.8	5211.5	5304.3	4848	5355.9	5110	5218.7	5510.2	5563.8	5612.8	5542.2	5753.8	5563	5704.7
4.3234	2.4628	3.4952	0.75522	0	0	0	3.8596	16.122	20.241	23.777	30.004	57.603	79.05	141.72	208	341.13	489.99	676.57	939.15	1129.6	1378.1	1693.1	1922.9	2301.8	2584	2844.3	3172.2	3307	3897.7	4133	4315.1	4534	4856.3	5129.3	5435	5776.9	6007.5	6249.5	6350.9	6461.9	6496.1	6823.9	6981.7	7069.5	7178.7	7106.8	6912.5	6871.1	6444.9
0	0	0	0.047876	0	0	7.1627	0	0	33.019	83.972	178.22	305.64	461	630.25	870.03	1037.5	1303.4	1541.7	1847.4	2004.5	2183.7	2456.3	2591.8	2715.3	3008.9	3245.7	3490.1	3608.6	3951.5	4178.6	3984.4	4141	4312.1	4907.5	5026.4	5032.8	5178.1	5285.7	5377.4	5334.4	5524.3	5460.1	5480.7	5574.9	5615.6	5572.1	5554.3	5622.5	5637.8
0	0	0	0	0	38.289	185.43	328.06	429.23	623.76	797.62	1052	1257.1	1496	1686.6	2105.5	2204.7	2361.9	2732	2895.6	3152.6	3218.4	3460.7	3685.4	3744.4	3912.2	4105.3	4144	4382.6	4280.7	4407.9	4458.5	4529.8	4737.4	4642.7	4887.1	4917.6	4033.5	4882.2	4154.2	4265	4187.2	4258.6	4322.9	4373.3	4447.7	4684.4	4766.4	4995.7	4800.8
0	0	0	0	0	44.777	10.047	25.623	78.69	87.22	224.21	209.38	314.49	468.8	591.98	761.81	819.13	972.84	1035.2	1095.3	1255.4	1317.6	1512.2	1544.6	1587.4	1675.7	1707.4	1764.3	1863.6	1895.7	1973.1	2032.5	2137.3	2203.1	2270.2	2261.6	2470.4	2586.8	2528	2680.2	2797.7	2922.6	2785.7	2816.6	2846.7	2806.9	2865.2	2970.5	2960.3	2885.9
0	0	0	7.3313	14.961	5.4753	29.944	84.493	173.82	283.59	441.94	638.44	868.27	1080.9	1305.3	1547.4	1913.1	2129.4	2238.8	2703.6	2906.6	3260.6	3539.8	3757	3990	4242.9	4436	4483.6	4638.8	4726.4	4742	4831.1	4974.3	5167.8	5194.3	5209.9	5168.7	5096.5	5223.5	5247	5177.4	5033.5	4983.2	5008.9	5029.1	5116.9	5072.3	5012.5	4981.9	5083.6
0	0	0	19.135	0	11.797	17.505	32.554	40.934	60.573	72.608	100.19	52.926	89.564	123.68	158.99	216.21	257.18	315.28	340.24	418.79	450.54	515.27	565.86	586.2	641.66	684.92	706.24	704.32	665.85	556.63	562.88	684.12	715.38	739.88	809.4	850.92	862.36	897.34	887.52	885.87	874.56	906.69	886.94	842.22	807.11	833.72	844.1	862.41	906.72
5.9607	18.238	15.368	0	0	0.069692	0	11.752	39.577	47.257	9.0271	29.462	110.19	22.289	33.601	46.568	24.853	4.5937	24.282	18.162	16.827	46.152	87.561	80.334	155.17	133.71	204.18	281.24	358.81	461.71	487.8	661.84	676.21	817.69	899.68	954.69	1046.4	1077.7	1230.2	1342.8	1321.1	1340.3	1468.4	1550.9	1616.5	1573.4	1553.9	1656.7	1682.7	1761.1
0	0	0	0	23.798	28.699	48.435	41.275	77.56	134.47	206.78	295.16	428.46	587.78	786.24	1018.6	1296.2	1606.4	2022.1	2383.4	2617.1	2814.3	2894.2	3376.5	3609.5	3816.5	4088.6	4352.9	4299.7	4279.8	4437.6	4805.8	5032.4	4990.5	5261.1	5285.1	5242.5	5510.6	5331.4	5394	5503.1	5511	5575.9	5739.9	6031.1	5965.3	5763.1	5716.2	5770.1	5759.5
0	0	0	2.2686	15.091	0	0	70.725	142.34	159.03	196.49	237.85	292.31	351.74	416.32	454.59	553.06	1549.3	1574.9	1671.1	1763.5	1849.7	1909.8	2027.2	2101	2187.3	2318.9	2459.7	2434.5	2488.2	2514	2546.2	2661	2782.1	2782.9	2756.8	2815.1	2787.4	2909.5	2871.1	2819.1	2843.3	2852.2	2786.1	2828.8	2884	2904	2916.9	2862.8	2869.5
0	0	0	34.664	54.448	29.173	55.998	39.924	68.618	52.629	90.575	94.083	101.41	169.27	196.99	227.89	259.56	271.58	340.09	393.96	435.41	685.7	376.59	405.56	453.02	523.48	530.19	566.07	602.81	587.09	580.55	641.42	723.6	765.67	800.47	763.19	816.09	987.35	962.35	1005	1090.3	1132.3	1178	1170.4	1069	1074	1061.5	1112.2	1138.2	1185.2
0	10.785	9.4955	0	2.1163	0.35805	2.2111	19.371	88.618	213.59	356.39	570.48	789.92	1081.6	1382.5	1728.2	2145.3	2427.9	2806.1	3185.8	3483.1	4361.7	4153.4	4368	5205.4	4955	5111	5230.2	5467.1	5604.6	5798.3	5901.2	6026.5	6074.3	6049.5	5849.4	5971	6013.5	6217.2	6374.6	6441.3	6380.8	6357.8	6479.7	6581.7	6591.5	6613.1	6589.4	6571.6	6484.3
0	0	0	0	64.422	127.06	270.08	291.59	325.67	392.14	473.53	581.05	675.62	805.65	950.42	1056.9	1181.7	1332.3	1433.5	1616.3	1711.7	1861	2023.6	2125	2250.6	2365.3	2487.8	2434.1	2546.6	2628.8	2750.1	2648.5	2866.8	2931.2	3023.1	3092.9	3119.8	3067.2	3128.3	3177.3	2288.6	2285.5	2231.4	2183.2	2284.3	2206.8	2306.1	2276.3	2255.9	2246.1
0	3.8501	0	4.9745	0	4.7047	0	5.1091	0	0	0	0	15.796	39.823	69.219	106.7	181.47	228.53	314.7	336	425.15	533.57	560.36	686.72	746.17	832.46	907.24	1030.6	1158.9	1276.2	1364.1	1445.8	1521.2	1642.3	1627.6	1819.4	1846.6	1992.4	1991.8	2059.5	2198.5	2255	2291.4	2364.3	2428	2425.9	2468.1	2543.5	2555.5	2597.4
0	5.4928	0	86.005	0	60.072	22.515	66.523	20.401	310.58	95.478	0	5.6043	31.381	74.849	134.44	194.44	200.83	364.42	361.91	491.78	511.77	702.23	790.37	813.85	923.55	1041.5	1093	1183.2	1360.3	1355.9	1352.7	1405.7	1454.5	1140.9	1137.1	1133.5	1172.9	1144	1147.5	1121.8	1135.8	1335.7	1335	1378.6	1396.2	1466.4	1432.6	1457.6	1449.8
0	0	0	10.023	58.583	57.729	91.231	132.85	125.59	111.49	115.34	105.18	116.6	83.998	97.926	146.11	173.12	118.65	143.75	152.66	136.8	187.7	191.24	238.23	238.53	243.33	271.62	256.07	308.42	322.17	348.88	346.97	360.01	406.26	455.59	470.26	535.99	528.42	540.98	555.31	592.23	584.39	631.07	644.54	647.43	675.82	698.41	695.96	690.97	694.88
0	10.599	7.6189	7.3941	0	5.5289	0	50.334	94.68	192.08	317.33	494.43	748.51	1009.5	1293.9	1791.8	2157.9	2625	3033	3392.1	3904	4431.8	4848.3	5287.1	6021.4	6313.1	6760.7	6916.8	7293.6	7704.4	7938.6	8511.7	8416.3	8600.7	8989.9	9162.3	9156.8	9330.1	9846.1	10143	9900.2	10113	10111	10129	10180	10088	10383	10274	10382	10498
0	0	0	0	132.56	236.38	311.33	351.68	363.62	420.62	438.8	432.64	494.63	478.25	496.63	469.64	482.54	531.69	419.47	428.46	445.66	447.04	435.47	482.12	452.52	453.54	463.47	505.5	495.81	516.94	539.64	562.76	590.89	698.45	720.49	784.52	888.92	998.46	990.89	1068.5	1093.2	1101.3	1210.1	1234	1345.5	1358.5	1381.9	1369.5	1414.9	1424.1
3.3989	9.6578	0.090813	13.134	0	0	0	0	0	1.8905	0	0	0	0	0	0	0	0	0	0	0	13.25	36.126	32.856	55.45	66.088	100.23	145.51	162.02	205.55	265.69	322.55	380.06	452.79	505.21	602.89	648.65	696.98	781.03	865.74	851.1	927.21	942.04	970.02	984.22	1112.3	1017.5	1048.9	1063.7	1079.3
0	9.1063	4.7267	0	0	0	21.043	9.9509	9.6294	27.489	75.801	239.61	245.68	565.98	531.43	702.58	872.92	1099.3	1346.9	1615.3	1872.3	2091.1	2353.2	2555.6	2792.3	3019.2	3218	3535.4	3623.8	3888.5	4095.8	4454.9	4629.4	4910.5	5273.7	5339.2	5629.8	5678.1	5780.8	5842.5	5943.5	6060.3	6066.5	6048.9	6130.5	6126.7	6213.9	6246.2	6342.6	6290.5
0	0	0	50.808	356.65	556.66	835.8	505.72	1517.9	1111.3	1513.8	1856.9	2350	2861.3	3481.5	4004.4	4625.2	5256.1	5889.7	6403.8	6581.8	7225.1	7735.8	8389.1	8700	9234.8	9321.7	9963.2	10444	10580	10882	11023	11175	10944	11149	11235	11459	11633	11765	11802	11988	11983	12028	12128	12315	12582	12632	12368	12347	12749
0	6.7466	0	12.844	0	0	20.254	51.548	134.42	238.21	333.9	492.63	644.62	797.53	1054	1248.6	1232	1375	1575.6	1738.3	1857.7	2032.3	2135.5	2378.7	2547.3	2726	2867	2885.2	3154.4	3326.3	3448.6	3733.8	3793.9	4224.9	4269.8	4507	4723.5	4981.5	5225.9	4899.2	5092.3	5533.3	5460.5	5661.9	5679.1	5913.9	5829.8	5836.2	5940	6162.3
32.401	31.745	0	1.3635	0	0	0	11.857	27.047	104.46	224.97	420.33	701.27	1129.4	1475.6	1961.7	2442	2870.9	3339.4	3908.7	4367.1	5715.6	4959.4	5248.8	6346.3	5746.2	7061	6207.9	7561.8	6401	8003.2	6825.8	7036.1	7073	7276.6	7533.8	7757.6	7448.3	7471.4	7675.4	7653.9	7604.7	7647.2	7684.6	7702	7793.4	7852.4	7813.5	7758.7	7972
0	46.086	45.637	22.095	0	0	0	0	54.949	0	2.5779	134.89	377.69	493.3	736.45	878.71	1241.1	1644.2	1863.3	2051.4	2673.4	2845.8	3405.7	3380.1	3804.7	3205	4513.7	4721.1	4854.1	5110.3	5520.7	5482.3	5568.1	5846.5	5747.3	5912.5	6033.6	6052.2	6203.9	6301.3	6055.8	6255.8	6256.5	5909.3	6218	6164.8	6381.6	6232.9	6388.8	6323.3
58.389	103.62	0	0	0	0	0	0	0	42.195	63.608	147.53	172.12	268.08	364.58	426.05	595.62	711.16	783.85	893.46	987.78	1036.9	1104.6	1194.9	1184.7	1222.9	1232.4	956.01	1386.7	1102.9	1142	1152.8	1159.5	1194.9	1191.1	1245.1	1257	1495.2	1257.7	1331.7	1271.2	1299.4	1298.5	1260.4	1236.5	1297.4	1314.2	1308.6	1270.9	1258.4
11.696	17.669	5.6826	0	0	0	0	0	0	37.041	105.72	227.42	363.14	555.88	798.1	1051.3	1506.8	1867.1	2300.9	2707.1	3180.3	3366.1	3720.2	4006.5	4259.6	4449.4	4972.7	4990.5	5224	5451	5606.3	5704.2	5849.3	6227.2	6530.9	6711.2	6786.1	7144.1	7389.5	7276.1	7517	7659.4	7708.6	7576.4	7597.2	7615.2	7621.5	7785.9	7603.5	7649.1
0	0	0	22.033	21.22	11.614	20.224	24.015	69.058	110.85	161.61	233.43	436.78	616.54	789.7	1005.7	1253.8	1457.4	1708.4	2002.7	2253.2	2480.4	2814.1	3006.5	3229.1	3484.7	3800	4023.6	4187.4	4321.8	4496.5	4714.2	4808.4	4888.7	5079.2	5435.5	5632.1	5695.2	5549.2	5989.6	6030.7	6006	6040.4	6053.1	6168.6	6019.9	5654	5433.9	5366.7	5389.4
0	0	0	0	23.442	92.979	258.09	379.84	535.03	668.92	876.65	1073.8	1055	1304.7	1426.7	1625.9	2044.7	2154.6	2394.6	2718.5	2983.3	2986.3	3451.3	3743.5	4144.7	4281.4	4545.1	4785.1	5141.1	5168.5	5277.2	5485	5710.6	5996	5980.2	6144.8	6250.2	6239.2	6393.2	6482.1	6520.2	6486.5	6620.5	6542	6565.8	6752.1	6730.1	6284.8	6668.6	6657.9
0	50.581	22.899	0	0	0	5.1521	5.955	5.2652	8.6485	9.9914	43.706	69.13	149.13	220.27	316.71	440.94	626.63	959.06	1151.7	1414.8	1481.7	1729.4	1885.7	2142.7	2595.4	2855.5	3089.4	3302.8	3574.7	3660.8	3770.8	3916	4331.8	4440.8	4617.1	5015.9	5097.9	4795.7	5316.5	4926.8	5310	5402.3	5441.5	5504.3	5360.7	5389.9	5561.7	5442	5605.2
0	0	0	26.989	45.206	94.916	95.839	151.7	166.69	237.71	309.01	406.49	516.45	674.92	869.16	1124.9	1488.9	1950.3	2354.5	2757.6	3193.5	3580.3	4109	4481	5018	5213.3	5648.4	6061.4	6277.6	6305.6	6833.9	6719.5	7008.8	7489.5	7725.4	7696.3	7844	7991.5	8130.9	9063.3	9097.6	8999.7	9037.2	9095.6	8785.5	8881.9	8938.2	9088.7	9215.6	9302
0	0	0	0	0	39.835	58.793	77.59	116.65	158.57	229.05	273.48	354.4	466.5	544.65	692.19	801.6	952.34	1108.9	1242.7	1305.3	1490.2	1544.8	1695.5	1789.7	1942.1	2058.9	2232.6	2511	2717.9	2943.7	3074	3229.8	3304.6	3490.1	3877.9	3968.7	3769.9	3851.2	2646.8	2692.3	2686.3	2795.8	2859.7	2879.5	2875.2	2953.3	2894.5	3012.7	3054
0	0	0	7.4927	22.825	16.001	9.4223	26.075	71.472	135.86	248.69	356.74	534.41	685.87	871.32	1032.3	1254.2	1403.8	1611.4	1829.3	2076.2	2267.9	2384.9	2553.9	2661.5	2880.5	3030.5	3084.9	3400.3	3398.8	3476.3	3515.1	3644.1	3759.8	3162.8	3842.8	3902.3	3880.8	4099.2	4071.3	4042.2	4120.7	4029.1	4026	3942.6	4069.4	4018.6	4018.2	4021	4033.4
3.9988	18.272	12.297	0	0	0	0	0	0	0	0	0	0	0	0	0	9.3139	4.8854	19.022	0	12.175	29.571	23.341	31.971	17.121	8.8401	6.3092	14.764	12.268	20.068	43.626	55.919	80.337	96.566	116.49	133.03	161.99	203.84	213.47	283.71	293.94	348.05	372.54	393.19	410.34	440.88	422.45	416.52	417.28	442.61
0	0	0	26.326	70.285	91.821	108.5	194.19	245.51	421.17	590.35	775.26	1014.6	1434.8	1734.5	2187.2	2593.4	2970.9	3392.2	3893.7	4508.5	5032.4	5446.1	5853.4	5812.2	5871.2	6119.3	6263.7	6484.4	7297	7892.3	7715.3	8229.7	8381.4	8248.8	8327.1	8396.1	9056.8	9127.2	9109.9	8690.6	9379.4	9729.8	9683.9	9847.9	8903.7	8851.9	8826.4	8463.3	9752.7
2.5173	6.6607	8.9461	0	0	0	0	0	22.218	71.31	147.05	260.76	437.94	601.79	819.64	1045	1315.5	1581.1	1858.9	2158	2397	2618.2	2863.8	3135.6	3458.6	3527.1	3782.2	3892	3963.3	3994.2	4303.9	4578.7	4498.3	4695.6	4698.1	4792.4	4695	4816.6	4734.7	4893.5	4903.8	4870.6	4831.8	4847.3	4826.2	4854.8	4824.1	4866.2	4950	4931.5
0	0	0	0	12.031	15.83	39.01	150.31	234.57	428.64	587.82	806.11	940.73	1199.4	1377.2	1631.4	1823.3	1968	2222.6	2374.4	2454.7	2607.7	2773.2	2918.8	2943	3002.5	3051.3	3021	3176.4	3199.7	3215.8	3260.2	3317.1	3417.3	3442.6	3445.1	3357.9	3410	3476.1	3421	3479.6	3468.1	3494	3473.3	3471.3	3550.9	3521.8	3461	3510	3431.4
3.6093	0	3.1058	4.0956	0	0	4.1591	17.817	35.928	76.099	101.36	153.83	165.2	199.57	243.67	272.5	331.9	354.84	360.74	382.17	410.24	442.16	449.32	467.07	478.12	483.98	477.5	512.8	521.81	520.13	525.97	505.99	509.17	538.24	534.14	558.72	516.3	552.65	561.01	561.74	545.09	568.18	582.69	573.52	545.46	551.36	558.72	564.8	573.16	588.32
0	0	0	0	0	29.395	20.594	40.867	0	3.3221	25.263	64.279	131.73	219.08	360.31	529.18	689.39	879.02	1082.1	1239	1489.5	1716.3	1963.6	2164.7	2291	2643.9	2808	2840.3	3132.9	3238.1	3510.8	3716.8	3831.5	3878.4	3949.7	3989	4156.2	4398	4610.7	4717.6	4856	4936.5	5151.8	5148.4	5187	5229.7	5374.1	5481.8	5614.3	5513.3
0	0	0	0	15.405	3.8984	24.48	0	34.484	135.69	269.68	481.48	668.73	992.82	1211.9	1508.7	1824.7	2114.2	2492.2	2813.4	3042	3278.6	3421.1	4022.3	4280.5	4498.1	4305	4604.5	4677.5	5247.8	4854.1	5401.9	5422.6	5719.9	5695.5	5161.5	5262.7	5751.9	5896.6	5916.1	5965.3	6078	6121.7	6103	6207.9	6028.5	6080.9	6106.2	6077.6	6157.4
17.337	5.2287	1.7588	1.1025	0	0	0	3.6937	0	4.8934	53.006	158.25	264.33	410.81	602.06	807.67	966.33	1153.6	1387	1522	1738.2	1911	1881.1	2282.4	2521.6	2594.5	2853.7	3018.1	3170.5	3231.7	3528.5	3440	3443.1	3509.6	3662.5	3774.7	3823	3802.9	3848.8	3923.3	3898.1	4034.4	4030.4	4115.7	4132.4	4092.1	4129.1	4132.6	4093.2	4097.5
0	0	0	0	14.046	3.2449	29.565	36.432	81.802	174.22	313.86	501.26	739.36	1103.7	1437	1844.3	2191.5	2591	2816.9	3173.2	2783	2964.7	3949.1	4263.2	3550.5	4863.4	3950.6	4076.2	4043.8	4199.9	4311.3	4412	4525.3	4546.5	4706.7	4708.9	4855.8	4840.3	4830.3	4832.1	5038.1	4986.7	5090.3	4940.1	5015.1	5078.1	5473.3	5743.6	5759.1	5494.7
15.601	16.065	6.7772	0	0	0	0	0	2.4657	30.183	79.012	180.68	283.17	415.63	552.65	733.57	901.91	1079	1245.4	1494.2	1617.7	1833.3	2017.6	2215.3	2445.5	2469.9	2559.9	2601.4	2689.5	2806.8	2911.3	2917.9	2963.7	3062.6	3141.3	3134.6	3315.5	3346.1	3375	3445	3405.7	3457.5	3457.6	3452.6	3463.3	3468.5	3482.6	3519.5	3501.7	3539.1
0	0	0	0	17.646	44.101	78.546	110.17	147.42	220.78	283.77	331.94	405.39	432.27	492.96	549.66	575.42	620.2	706.04	761.81	779.95	868.91	903.17	959.16	1012.8	1056.1	1088.2	1113.9	1157.2	1194.6	1195.4	1183	1205.7	1263.5	1255.1	1219.9	1236.7	1227.9	1227.5	1266.6	1258.4	1259.8	1243.3	1264.9	1197.9	1198.8	1186.6	1185.9	1214.1	1207.9
0	4.59	0	14.97	6.1877	0	4.1374	0	5.31	0	0	0	0	32.474	75.78	151.46	202.36	266.67	360.13	440.39	487.11	549.58	634.16	658.17	729.93	800.33	912.92	1001.6	1056.4	1193.3	1277.4	1289.2	1424.3	1448.7	1468.7	1514.7	1596.5	1602.2	1823.4	1812.8	1918.1	1966.5	1957.6	1993.8	2008.4	2059.6	2036.1	2046.6	2098.1	2109.8
0	11.508	0	13.752	8.6608	0	0	0	11.335	56.002	147.45	260.02	406.79	573.96	769.36	964.67	1290	1462.5	1861.7	2115.8	2443.2	2640.2	2999.8	3171.6	3419.1	3731.8	3646.5	3846.1	4137.3	4301.8	4572.6	4512.9	4779.7	4807.3	4708.2	5205.9	5274.6	5426	5512.9	5479.1	5634.2	5582.5	5728.6	5677.9	5654.2	5570	5747.3	5822.3	5803.5	5725.2
0	0	0	0	3.2385	13.583	14.318	18.264	48.652	88.988	162.64	246.76	424.58	611.38	812.39	1124.2	1391.4	1745.4	1819.7	2090.6	2424.2	2770.6	3154.3	3419.8	3707.1	3983.2	4130.2	4406.7	4815.3	4968.3	5166.6	5419.5	5616.3	5692.9	6059.3	6167.2	6419.6	6449.5	6501.9	6767.9	6784.3	7018.5	7112.6	7186.3	6965.4	7197.7	7138	7223.7	7376.7	7443.5
0	27.482	25.124	24.256	0	0	0	37.839	73.917	156.72	212.51	288.9	399.83	450.98	600.93	745.76	820.44	983.66	1143.7	1257.5	1322.1	1433.2	1577.8	1576	1759.3	1765	1811.7	1898.7	1980.2	2019.8	2040	2229.3	2284.9	2394.4	2454.7	2498	2614	2628.6	2707.5	2773.4	2697.2	2669.2	2663.4	2702.9	2772.7	2838.6	2701.4	2764.4	2680.1	2704.4
0	0	12.505	9.402	0	4.9705	0	0	8.1182	51.689	106.59	169.37	231.15	282.8	389.34	488.57	540.34	659.93	736.92	877.04	957.74	1075	1190.4	1285.8	1411	1495.6	1638.5	1722	1802	1886.2	1930.4	1933.7	2037.3	2110.4	2151.3	2220	2322.1	2318.1	2353.6	2411.6	2455.1	2458.9	2474.8	2513.4	2561.3	2547.3	2549.4	2599.3	2600.9	2647.8
0	0	1.9972	4.442	28.457	17.213	17.649	24.006	63.487	307.85	214.63	300.06	629.4	736.77	956.3	742.91	1174.2	1023	1116.3	1365.1	2078.7	2251.4	1923.9	2658.3	2220	2521.9	2570.5	2626.7	3684	2895.7	3026	3107.4	3401.3	3421.4	3559.4	3608.3	3876.2	3773.8	3883.4	4995.3	3976.1	4016.2	3935.5	4049.3	4051.4	4272.7	4182.7	4174.2	4220.1	4166.6
0	0	0	56.632	89.667	26.26	62.584	77.702	91.03	122.37	167.2	210.46	250.83	281.3	309.09	346.67	392.4	399.22	460.94	543.01	603.04	649.46	738.07	771.67	782.21	818.01	1026.1	1042.7	1075.1	1040	1077	1098.3	1021.9	1214.1	1186.1	1120.1	1144.7	1143.1	1146.5	1105.4	1138.7	1165	1089.7	1074.6	1113.9	1114.6	1130	1095.8	1129.7	1125.2
0	3.0609	1.8494	7.2748	3.8636	0	0	2.8676	0	0	0	7.0963	2.8786	6.1566	0	2.6039	12.545	27.296	34.35	70.212	63.558	83.322	81.436	113.08	130.99	146.94	197.56	242.01	310.72	354.85	400.18	460.92	524.2	592.21	672.12	740.92	847.75	971.67	1049.3	1090.2	1147	1148.7	1253.4	1248.7	1289	1262.9	1274.2	1300.2	1296.3	1367.2
0	0	0	0	81.599	106.03	148.1	199.55	171.76	205.71	217.33	263.24	255.47	269.91	271.62	320.6	363.54	402.53	436.63	460.15	506.8	572.95	632.91	692.14	725.32	843.82	967.09	1064.9	1212.7	1376	1537.7	1628.3	1873.5	1956.9	2121.5	2245.4	2409.7	2543.6	2571.9	2709.2	2721.1	2771.9	2805.4	2906.7	2966.1	3052.8	3131.8	3164	3252.4	3252.2
0	0	0	7.5299	5.9017	7.9571	10.837	22.127	4.7848	23.589	31.218	60.852	63.242	96.57	112.52	152.94	185.85	209.66	220.81	229.09	258.44	271.94	281.94	312.97	330.46	335.99	355.73	335.76	348.45	362.25	320.32	348.19	337.82	376.47	358.9	400.38	409.88	462.38	511.61	545.67	605.52	634.38	658.23	700.43	743.68	788.01	834.62	833.8	801.3	884.91
0	0	9.0361	6.0179	0.59933	0	0	8.6711	14.816	16.828	16.424	25.492	66.789	155.45	293.69	447.58	638.39	844.26	1111.6	1476.8	1846.8	2178.1	2623	3318.5	3771.8	4159.7	4705.3	5216	5561.7	6004.3	6248.4	6735.4	7227.1	7657.7	8052	8221.6	8787.5	9006.5	9368.5	9509.3	9322.3	9577.8	9457.2	9876.8	9909.3	10050	10011	9799.8	9794.8	9766.8
0	0	11.657	0	0	2.0543	0.35421	19.167	32.725	46.814	69.18	115.23	156.36	211.09	266.04	323.42	397.56	469.26	569.89	645.68	760.91	869.31	1000.5	1057.2	1222.4	1290.4	1409.7	1527.8	1588.7	1656.5	1793.8	1945.2	2074.4	2101.1	2212	2225.5	2298.2	2342.3	2418.7	2574.1	2540.6	2527.5	2485.9	2615.3	2597.6	2563.7	2552.3	2558.3	2591.4	2580
0	0	0	57.645	36.166	55.462	75.626	111.24	120.02	173.29	227.36	288.63	363.14	396.25	434.08	503.09	558.88	594.94	607.9	640.55	657.34	753.28	741.83	837.97	829.19	883.13	938.47	1034	1098.5	1146.2	1297.7	1453.6	1583.9	1581.8	1757.1	1871.2	1929.6	2553.8	2178	2304.1	2309.5	2329.4	2492.8	2564.2	2697.1	2694.4	2771.5	2788.3	2791	2806.2
0	0	0	17.933	14.793	7.3683	0	10.581	11.555	0	5.0588	5.8953	2.0704	0	5.0049	6.7062	31.786	51.476	76.884	123.39	135.82	178.46	201.22	237.18	269.34	298.21	334.65	393.68	413.77	438.6	474.28	525.89	550.8	591.71	619.64	653.42	693.23	695.3	766.21	757.58	806.26	797.64	855.46	879.21	884.03	921.05	935.53	948.39	956.1	979.38
0	0	0	3.1281	8.2436	7.3947	3.8176	8.7802	36.504	104.06	195.46	325.72	484.56	666.72	875.04	1076.9	1275.7	1506.5	1683.3	1932.8	2084.8	2311.7	2457.6	2523.3	2695.3	2812.9	2966.4	3074.9	3181	3241.8	3283.8	3392	3453.4	3472	3526.6	3538.2	3646.2	3695.1	3817.9	3830.3	3806.9	3764.9	3800.7	3837.4	3814.4	4013.9	3990.7	4054.9	4144.9	4118.5
14.69	32.193	14.721	12.139	0	0	0	0	0	23.463	94.424	200.75	318.92	495.01	714.28	1015.5	1254.6	1539.3	1811.3	2113	2402.8	2668.2	2920.2	3086.7	3174.9	3458.9	3744.4	4118.6	4220.9	4444.1	4503.8	4897.5	4838.5	5214.9	5638.9	5906.6	6013.7	6159.7	6500.6	6861.1	7087.1	7346.5	7251.6	7269.6	7299.4	7295	7490.2	7379.3	7367.4	7385
0	6.7253	0	0	6.1749	25.293	17.753	49.977	51.768	77.453	102.42	124.55	134.96	133.7	156.24	215.32	226.25	251.51	300.87	297.47	333.73	390.98	407.44	462.57	504.99	515.76	584.43	611.22	637.59	673.69	707.89	770.56	816.58	854.89	857.58	916.36	940.42	955.76	1008.7	1017.7	1010.6	1023.3	982.56	1005.6	1004.2	967.98	986.42	953.54	977.07	958.13
0	0	0	0	34.301	46.901	72.972	87.827	103.32	152.95	211.72	280.32	461.89	560.03	768.02	969.93	1292	1572.5	1825.6	2029.3	2461.6	2544.3	2917.2	3120.8	3365.6	3715.7	4035.8	4251.7	5231.5	5871.2	4953.2	4981.2	5302.9	5516.9	5798.4	6009.1	6224.8	6578.7	6684.7	6962.8	6835.7	6763.7	6829.8	6928.2	6944.5	6956.5	7086.9	7024.2	6960.3	7000.7
0	0	7.7216	19.037	41.166	29.286	63.93	38.53	41.69	18.476	51.972	156.95	280.03	516.56	746.44	962.59	1266.3	1606.6	1880.6	2177.6	2503.9	2817.9	3206.9	3623.9	3862.3	4016	4372.2	4563.6	4784.4	5131.8	5330.7	5523.1	5615.5	5914.3	6109.2	6261.9	6401	6594	6558	6606.5	6842.6	6764.1	6940.6	6956.4	7137.4	7175.1	7415.8	7070.9	7065.5	7059.2
0	12.982	2.6597	10.892	11.453	0	0	0	3.0315	35.648	68.224	110.16	134.64	184.65	241.63	309.97	334.37	411.22	515.9	548.33	576.88	657.54	681.28	736.73	790.64	848.36	919.26	977.56	1072.6	1065.7	1171.6	1224.6	1307.5	1395.1	1487.7	1532.2	1643.4	1768.4	1820.1	1906.4	1995.3	1990.5	2060.6	2110.7	2226.2	2309.4	2298.9	2361.5	2451.8	2472.9
0	0	0	0	6.7539	7.3963	17.751	38.097	89.668	176.12	328.77	450.49	658.03	908.28	1161.5	1370.6	1650.2	1887.7	2149.4	2417.4	2602.5	2838.2	2999.1	3215.4	3276.8	3518.3	3549.6	3680.1	3813.5	3840.9	3850.7	4014	4051.4	4164.3	4100.4	4171.8	4174.7	4279.8	4281.7	4234.1	4168.8	4336	4303	4343	4319	4269.8	4303.7	4190.6	4213.6	4255.2
0	0	0	2.5133	50.49	79.593	127.02	129.26	124.68	137.2	167.03	170	169.16	176.5	166.86	186.85	170.29	201.55	198.61	221.11	200.88	232.43	231.12	271.28	303.89	302.58	317.84	373.71	393.24	419.17	499.34	551.95	607.52	719.76	758.14	813.76	884.6	944.55	981.33	1091.1	1130	1113	1132.6	1198.4	1175.8	1245.4	1242.3	1312.4	1298.3	1329.3
0	0	0	1.4444	8.5483	0	20.72	18.548	21.669	29.058	28.09	62.149	99.39	116.22	94.53	157.12	154.66	204.97	609.91	674.88	735.14	281.68	278.24	371.33	371.72	397.16	390.87	417.25	407.07	460.75	452.45	470.76	467.75	508.82	496.28	474.68	454.26	479.61	490.6	568.78	573.7	620	607.94	583.42	590.83	628.54	640.85	585.22	577.77	628.64
0	0.40125	9.5803	10.949	15.043	5.9363	31.874	0	119.55	259.15	366.48	538.86	750.76	840	1064.1	1352.1	1509.7	1665.8	2085.6	2193.9	2464	2673.3	2933.5	3082.5	3177.7	3408.3	3315.5	3558.2	3649.6	3663.7	3778.9	3928.9	3908.9	3947.9	3956.3	4106.4	4107.9	4225.7	4276.4	4212.8	4267.4	4234.8	4262	4364	4349.6	4439.7	4409.7	4472.7	4602.7	4470.4
0	0	9.1693	0	0	8.7747	3.555	6.936	23.844	30.524	48.818	80.193	147.08	224.19	313.46	401.73	553.26	663.12	880.25	1054.2	1189.8	1391.4	1624.1	1945.2	2186.4	2437.7	2549.3	2835.9	2928.8	3045.8	3056.7	3504.1	3659.4	3875.5	4067.5	4260.9	4457.7	4444.3	4340.2	4292.1	4415	4647.1	4679.4	4821.1	4849.5	4875.5	4910.8	4909	4910.5	4989.8
0	0	3.5869	0.089525	6.3312	0	3.6146	0	0	0	0	0	0	0	0	0	0	0	10.347	39.948	68.726	99.61	116.62	140.94	172.28	191.47	246.66	298.92	339.8	451.86	526.11	618.49	725.25	845.68	953.24	1022.9	1123.5	1243.1	1382.7	1592.6	1638	1743.5	1877.7	1898.1	1831.3	1964.2	2018.5	2086.2	2066.7	2106.1
0	0	0	264.95	496.13	690.39	1301.6	1618.8	1214.6	1671.2	1623	1635.3	1563.2	1648.3	2006.7	1785.4	1813.5	1857.2	1905	1987.2	1961.8	2068.1	2248.1	2136.1	2064.9	2024.3	2174.1	2192.1	2166	2251.7	2182.1	2208.9	2323.4	2384.2	2685.8	2786.7	2890.7	2852.5	2956.9	2839	2899.1	2931	2981.4	2973.4	3018	2886	3073.9	2922.4	3030.9	3045.1
0	0	0	36.265	76.831	64.919	101.94	92.81	119.52	138.38	147.51	180.73	197.07	163.56	216.85	336.79	380.76	459.08	604.05	699.07	801.59	940.6	1052.6	1085.8	1136.3	1206.8	1276.9	1293.3	1363.2	1399.7	1395.2	1318.6	1331.7	1482.7	1449.6	1505.4	1524.2	1553	1550.5	1585.4	1656.5	1695.8	1657.5	1634.1	1634.5	1613.1	1661.8	1690.6	1670	1626.4
0	0	0	33.484	39.455	88.948	80.343	173.53	195.23	178.37	224.18	188.64	244.3	360.49	376.94	480.99	661.72	781.84	915.22	1043.2	1188.5	1308.7	1438.8	1625.3	1741.4	1824.6	1952.2	2068.2	2157.6	2189.5	2307.2	2386.8	2309.5	2478	2530.4	2657.7	2730.8	2745.1	2881.2	2950.6	3054.8	3128.8	3191.2	3223.6	3252.5	3203.2	3231.8	3282	3290	3159.2
0	0	3.2045	10.197	14.839	0	0	0	2.1765	13.92	6.0323	10.491	5.6947	5.3631	19.366	0	0	0	0	0	0	0	0	0	0	0	0	0	0	0	0	2.9736	14.474	54.763	77.51	80.978	142.85	155.39	185.05	185.56	200.65	193.43	234.27	229.34	226.68	211.04	244.67	91.428	89.604	98.558
0	21.524	0	21.762	2.5419	0	17.839	31.303	51.171	27.521	72.4	104.06	140.6	218.77	327.64	438.38	532.23	661.37	760.58	933.04	1083.2	1221.5	1356.8	1387.3	1560.1	1700.2	1919.2	1991.8	2050.6	2182.1	2316.3	2462.6	2389.1	2420.3	2470.1	2596.8	2682.7	2699.3	2772.4	2824.7	2861.9	2855.4	2827	3003.7	2944.5	2922.6	3046.4	3085.1	3116.9	3133.7
0	0	0	21.677	24.498	13.334	52.152	93.778	144	223.97	355.6	475.34	663.93	864.13	1013.3	1140.9	1273	1390.1	1600.7	1778.3	1969.2	2160.8	2238.7	2315.5	2350.1	2443	2519.5	2564.3	2712.9	2731.9	2786.7	2652.1	2903	2971.8	2994.8	3185.3	3105.5	3144.6	3205.5	3266.2	3298.7	3317.7	3194.4	3038.6	3012.2	3049.7	3091.8	3102.4	3043.4	3083.9
0	0	0	24.496	43.865	29.264	28.934	78.094	105.65	116.22	177.33	251.17	332.88	436.48	534.22	656.56	790.45	912.86	1090.1	1225.1	1479	1471.5	1725.5	1854.6	1829.7	2087.3	2175.5	2180	2358.9	2522.4	2673.2	2733.4	2904.7	2955.6	3150.8	3294.1	3471.3	3603.6	3635.1	3546.2	3605.5	3651.7	3824.2	3753.1	3711.4	3814	3852.9	3846.1	3910.3	3880.8
0	0	0	0	12.443	25.781	63.106	28.278	40.268	105.26	139.72	255.87	342.89	462.09	614.66	783.05	923.25	1102.1	1254.3	1384	1538.3	1672.7	1763.9	1915.8	1915.9	2196.2	2401.4	2559.4	2628.6	2712.5	2705.4	2851.4	2970.2	2895.4	2879.5	2905.2	2995.4	2972.2	3090.4	3092.9	3154.7	3202	3263.9	3216.1	3211.5	3213.7	3206.4	3173.3	3267.4	3312.5
0	2.19	0	1.2932	7.4079	0.6424	7.091	10.672	17.498	15.612	12.213	5.8391	0	0	0	0	2.1631	0	0	0	15.714	15.047	16.26	33.946	33.321	68.467	15.516	28.119	22.744	41.973	43.187	62.251	54.087	78.86	79.332	90.621	94.088	96.521	128.34	130.99	159.29	153.17	165.23	164.48	176.64	156.81	181.01	164.71	191.22	217.49
0	0	8.5345	20.498	17.072	34.796	30.561	0	17.159	99.505	123.01	206.75	300.83	407.77	537.2	660.58	794.07	892.7	1086.9	1216.7	1347.5	1561.7	1748.5	1933.2	2031.6	2105.1	2331.9	2400.7	2499.4	2568.4	2775.3	2778.4	2900.7	2987.4	2984	3118.1	3117	3227.5	3201	3260.9	3316.8	3401	3454.7	3518.1	3567	3586	3527.2	3490.6	3518.4	3509.3
0	0	3.2659	0.87531	0.86411	7.0054	9.7036	12.24	7.1287	0	0	0	1.8475	13.099	16.83	34.315	58.355	88.164	83.627	105.69	119.64	133.02	147.17	177.73	197.93	218.77	207.16	243.82	268.79	313.26	323.03	321.96	317.4	354.65	356.33	366.84	345.77	384.06	390.43	399.15	413.66	457.32	434.8	428.54	437.51	442.93	452.47	445.5	454.87	469.94
0	0	0	18.473	8.4066	12.653	6.1114	11.734	21.365	26.597	71.901	121.67	259.36	461.94	669.59	974.32	1276.3	1644.1	1976.9	2373.6	2635.6	3095	3296.3	3596.1	3952.5	4428.4	4718.3	4939.4	5122.8	5621.1	5643	5947.8	6105.6	6345.8	6398.5	6595.2	6799	7033.9	7143.9	7243.9	7169.4	7430.1	7402.7	7604.1	7832.4	7883.6	8075.1	8104.2	8316.7	8307.5
0	0	0	0	7.5211	25.827	48.428	76.942	105.45	170.71	187.34	261.19	311.84	360.5	450.96	546.49	672.19	918.15	1089.8	1213.9	1322.9	1470.5	1628.2	1705.6	1762.2	1867.9	2010.4	2077.7	2133.6	2172.2	2277.3	2289.5	2304.6	2361.2	2361.3	2354.7	2393.4	2494.2	2426.3	2503.2	2473.9	2557.6	2542.3	2593.4	2570.8	2555.4	2561.9	2546.1	2572.5	2607.7
0	0	7.5111	6.6323	0	0	3.0192	5.1522	0	17.761	19.189	47.593	60.363	72.708	96.554	132.97	161.01	172.11	192.71	219.6	243.45	304.45	316.51	364.98	389	401.28	449.42	477.3	525.92	567.52	572.67	607.54	649.14	694.12	627.62	690.51	760	784.72	826.51	843.56	873.6	893.3	885.81	913.8	908.76	940.9	945.83	921.59	951.45	861.4
0	1.5297	7.7548	9.174	0	0	0	17.954	41.94	75.368	116.68	186.48	273.74	387.84	501.88	639.28	844.33	995.82	1199.9	1372.5	1571.7	1700	1874.2	2049.5	2146.6	2262.9	2436.7	2558.5	2630.1	2759.5	2826.4	2927.1	2958.9	3112.5	3213.8	3223.6	3316.4	3437.1	3547.9	3641.8	3554.7	3600.2	3719	3669.4	3718.7	3720.9	3731.3	3695.9	3674.7	3752.6
0	0	0	45.793	0	47.294	53.62	68.963	95.989	115.45	140.53	192.93	187.71	303.85	353.53	553.82	583.86	796.93	871.97	904.73	995.87	1102.2	1180.7	1433.1	1508.7	1698.6	1754.1	1870.1	2028.8	2159	2196.1	2173.3	2282.4	2226	2413	2375.9	2438.7	2518.7	2534.8	2509.8	2458.5	2551.9	2652.9	2601.7	2699.6	2744.2	2670.4	2590.5	2619.9	2721
0	0	4.5398	14.537	8.4527	5.473	0	0	3.5427	1.9578	8.545	4.5353	10.51	26.156	50.66	96.84	152.11	282.48	339.66	467.33	645.69	813.88	1022.4	1163.1	1390.5	1640	1942.3	2136.1	2306	2659.7	2828.6	2974.7	3215.2	3252.2	3337.6	3550.8	3650.2	3812.7	3956.8	4010.8	4078.1	4141.8	4014.9	3975.5	4044	4077.8	4172	4032.8	4077.8	4025.1
8.7718	0	18.995	47.618	0	0	0	47.073	30.388	30.334	42.06	49.414	90.404	88.416	81.853	122.19	146.5	155.38	207.8	249.11	267.56	297.53	323.15	406.85	443.81	503.65	576.09	670.89	741.78	836.88	957.53	1049.4	1194	1308.4	1434.9	1567.8	1644.1	1717.4	1892.7	1973.6	2330.6	1439.7	1498.4	1552.6	1609.7	1657.6	1659.8	1766.1	1725.7	1740
[truncated: 78 more columns]
