# Supplementary material for: Limits on information transduction through amplitude and frequency regulation of transcription factor activity
Source: eLife. 2015 May 18;4:e06559. doi: 10.7554/eLife.06559 (PMC4468373; doi:10.7554/eLife.06559)
Supplement: Supplementary file 1. — Raw single-cell time-trace data for HXK1 (15259 cells), SIP18 (21242 cells), pSIP18 mut A (18203 cells), pSIP18 mut B (17655 cells), 1× reporter diploid (21236 cells), and 2× reporter diploid (19222 cells). The data are also available from Dryad Digital Repository (Hansen and O'Shea, 2015). DOI: http://dx.doi.org/10.7554/eLife.06559.014 [file elife06559s001.zip › source_data/HXK1_DM_70min_275nM.txt]

0	0	0	10.127	54.004	86.017	180.92	281.23	340.5	395.62	474.45	530.64	680.35	939.04	968.28	1159.1	1202	1281	1674.8	1791.9	2166	2385.6	2493.3	2800.4	3026.6	3067.9	3093.7	3284.6	3571.3	3821.8	3905.5	4093.1	4153.3	4424.3	4167.7	4386.1	4535.6	4377.7	4649.9	4805.8	4697.2	4774.6	4788	4985.7	4990.5	4800.8	4857	4869.1	4826	4894.1
0	13.461	0	4.8867	0	38.013	0	0	0	0	0	0	30.797	142.04	313.81	527.36	844.87	1148.6	1527.1	1881.1	2294.6	2604.9	3059.5	3440.2	3775.6	4193.4	4706.7	4967.5	5246.6	5491.5	5758.6	6063.6	6408.5	6730.2	6837.6	7144.4	7495.4	7549.9	7420.9	7654.2	7748.3	7949.9	7798.2	8119.3	8223.8	8140.8	8094	8030.9	8169.6	8080.9
0	0	0.7283	1.4506	17.271	28.337	66.64	70.563	87.323	89.249	102.77	151.46	227.97	325.65	455.93	599.31	802.74	962.53	1264.1	1498	1755.5	2002.8	2273.3	2559.5	2802.9	3079.7	3310.3	3544.5	3726.2	3987.8	4219.1	4497.1	4794.7	5043.7	5175.6	5332.3	5851.6	5964.5	6283.7	6644	6518.1	6660.1	6841.1	7010.8	7124.5	7127.5	7288.7	7318.3	7569.4	7446.6
3.7666	16.73	20.396	18.555	8.8634	0	0	0	0	0	0	31.996	132.72	244.8	340.76	494.43	658.68	854.28	1038.1	1243.4	1452.7	1561.7	1726.6	1888.8	2038.6	2196.7	2319.7	2482.7	2553	2690.7	2807.2	2843.2	2954.6	3037.1	3063.6	3026.1	3004.9	3020.6	3080.7	3086.8	3161	3122.9	3114.7	3087.1	3150.9	3139.8	3182.9	3121.5	3118	3112.3
0	0	0	3.4335	0	3.2075	8.0848	45.841	92.351	156.8	281.58	405.1	577.42	758.32	1029	1236.9	1529.3	1726.3	1992.2	2235.2	2418.7	2589.9	2863.9	3124.6	3305.3	3511.4	3689.6	3808.9	3898.2	4171.2	4315.4	4415.7	4546.6	4746.8	4937.5	4994.2	5175.5	5318.6	5518.6	5559.4	5492.6	5662.6	5695.1	5644.7	5806.4	5815.3	5723.2	5829.1	5871.4	5820.1
0	0	1.6069	4.7511	38.265	0	7.5547	68.534	194.48	293.57	439.12	695.84	905.81	1147.7	1347.8	1690	2097.4	2397.4	2759.4	2994.9	3452.8	3737.3	3746.1	4231	4262	4422.1	4826.3	5043.3	5074.1	5094.5	5311.9	5345.7	5509.6	5598.5	5588.3	5725.6	5786.3	5829.6	6080.4	5941.8	5839.6	5835.2	5733.5	5863.1	5814	5807.4	5786.7	5713.6	5786.8	5798.9
0	29.864	10.963	0	0	6.0824	7.3669	44.019	56.846	87.853	125.54	224.13	204.21	393.87	543.45	586.66	691.87	939.2	950.32	1112.2	1308.2	1517.1	1636.3	1688.8	2433.8	2406.5	2798.1	2949.5	2991.4	3150.8	3032.3	3443.6	2759.9	3167.6	3120	3461.5	3432.7	3477.1	3315.2	3406.4	3314.9	3664.9	3826.8	3437.9	3621.2	4118.7	3784	3744.5	3851.6	3672.5
0	0	26.248	1.9271	10.931	55.565	0	0	0	0	0	0	0	0	36.809	131.63	255.79	386.66	551.58	660.92	852.05	999.58	1164.5	1438.7	1490.3	1713.8	1795.3	2043.8	2182.2	2180.1	2360.6	2479.7	2572.8	2684.8	2828	2930	3020.1	3091.5	3229.1	3260.9	3336.3	3405.6	3433.3	3472.7	3436.5	3467.7	3433.7	3588.1	3530.7	3448.7
0	0	0	3.6447	30.091	41.464	69.644	63.038	159.11	166.9	286.31	452.25	761.15	865.31	1102.7	1370.3	1716	2030	2454.7	2734.6	3080.7	3306.5	3648.2	4449.6	4192	4401.5	5060.5	4782.9	5589	5710.5	5416.4	5379.4	5643.7	5830.8	5999.2	6130.5	6354.6	6261	6458.9	6237.6	6122.9	6250.8	6310.6	6338.1	6191.9	6221.3	6266.8	6328.8	6409.1	6320.5
0	0	0	9.6157	5.8501	0	12.157	4.4959	20.55	33.511	54.746	150.13	235.95	395.72	554.66	701.71	838.98	998.23	1226.4	1374.1	1628	1946.7	1757.1	2136.1	2258.3	2415.4	2566.2	2590.9	2819.2	2649.7	2759.1	2745	2889.8	2949	2998	2958	2956.4	3018.2	3079.4	3118.3	3052.3	3089.7	3069.3	3167.1	3224	3235.8	3116.4	3262.1	3251.6	3299.8
0	0.44894	0	0	16.251	0	8.3278	3.3218	45.399	46.342	103.84	195.29	282.74	400.44	231.51	356.64	488	687.46	814.64	960.34	1190.8	1217.1	1500.9	1771.2	2002.3	2322.7	2381.7	2727.4	2854.6	2988.4	2929.8	3329.3	3460.5	3527.2	3712.6	3822.1	3873.3	3843.4	3930.5	3971.2	4082.6	4135.2	4105.7	4170.2	4166.6	4234.3	4140.2	4030.7	4054.6	4050.2
0	0	0	0	6.1835	14.352	39.551	35.886	56.958	80.515	173.75	258.43	383.45	528.42	697.12	873.8	1073.2	1282.3	1561.5	1715.7	1913.8	2218	2412.7	2745.2	2935.5	3180	3345.2	3572.9	3695.2	3817	3895.1	4124.9	4189.4	4408.6	4435	4498.3	4615.2	4666.3	4609.6	4678.8	4793.1	4751.8	4831.4	4755.7	4897.2	4775.9	4864.5	4813.6	4833.2	4860.6
0	8.0058	5.8081	0	0	17.347	63.804	135.15	220.85	337.67	615.06	727.81	921.87	1214	1536	1697.1	2000.4	2092.7	2445.6	2586	2832.9	3116.2	3264.7	3362.1	3676.4	3794	4186.1	4017.9	4133	4273.4	4363.7	4396.9	4358.3	4647.3	4764.3	4771.4	4851.6	4800.4	4919.6	5084.1	4967.5	5370.9	5405.2	5583.6	5668.8	5421	5397.2	5195.5	5397.7	5516.1
0	0	0	0	3.3399	22.473	84.733	69.014	103.35	192.39	352.14	616.42	960.86	1374.4	1924.7	1807.3	2289.3	3058.9	3721.1	4240.7	5143.2	5825.4	6619.7	7091.7	7793.4	8244	8544.9	9144.3	9262.8	9799.6	10260	10390	10901	11178	11579	11700	11476	12152	12263	12425	12299	12339	12288	12204	11917	11850	11982	11711	11881	11758
0	0	0	70.026	134.7	145.43	173.38	229.93	294.27	361.91	430.46	496.73	614.38	707.1	871.88	1210	1366.2	1591.3	1788.4	1936	2147.1	2311.6	2429	2579.7	2861.4	3082.1	3492.5	3008.8	3167.1	3212.8	3420.6	3418.5	3479.4	3526.7	3626	3631.7	3658.7	3693.6	3724.1	3874.8	3803.6	3845.3	3768.6	3908	3797.5	3810.3	3775.1	3757.6	3829.7	3911
4.3547	0	0	0	0	4.3779	0	0	0	4.5435	40.216	99.965	164	293.45	478.61	697.43	1004.9	1329.9	1771.8	2197.7	2643.7	3112.5	3606.6	4197.9	4414.7	4959	5402.1	5976	6548.9	6981.9	7380.9	7561.9	7956.1	8559.3	8612.4	8924.8	9128.3	9319.9	9635.1	9988.7	10304	9993.6	10031	9924.5	9740	9580.8	9410.4	9864.8	10044	9985.7
0	0	10.156	12.25	6.8484	0	15.038	15.209	26.118	49.449	98	211.19	396.67	384.54	502.48	647.02	741.76	899.02	1163	1326.2	1598.3	1792.2	1986	2126.3	2291.1	2562	2703.4	2991.6	3230.3	3418.6	3353.5	3701.3	3783.3	4178.1	4320.8	4727.6	4806	4847.8	5103.1	5147.2	5212.9	5207.8	5347.6	5248.2	5369.3	5278.4	5398.5	5349.6	5453.3	5436.2
0	14.427	0.73041	12.661	26.284	56.94	0	32.849	36.93	42.167	53.977	41.464	74.183	119.34	136.29	144.19	233.44	294.37	378.08	514.15	650.88	822.54	879.42	960.11	1089.6	1157	1253.1	1270.6	1290.1	1356.1	1417.2	1567.3	1658	1753.4	1801.1	1756.8	1878.3	1894.4	1792.8	1939.3	1763.2	1934.4	2011.4	2127.8	2142.2	2045.7	2115.2	2164.3	2109.3	2118.6
0	7.3223	4.9702	1.8698	0	1.3149	6.672	98.222	209.57	381.79	654.14	883.8	1218.1	1583.9	1931.9	2520.4	2921.6	3385.8	3940.4	4266.8	4638.4	5194.1	5782.9	5721.4	6160	6321	6805.5	6653.8	7355.3	7105.1	7361.8	7763	9494.6	9098.4	8781.5	8929.7	9081	9096.4	9175.2	9246.1	9196.2	9381.8	9373	9403	9354.3	9380.7	9347.7	9543.8	9310.5	9293.6
0	0	1.0805	0.52338	2.0119	0.031695	9.3254	0.29788	14.375	64.406	135.31	259.56	394.19	606.98	831.4	1077.2	1435.4	1757.7	2097.1	2465.8	2742	3196	3456	3815.5	4105.4	4431.2	4842.1	5125.4	5556.6	5699.2	6178.6	6400.8	6560.2	6817.4	6961.3	7301.2	7361.1	7512.7	7938.5	8009.1	7999.2	8160.9	8180.1	8268.2	8163.3	8190.3	8300	8367.7	8360.5	8283.1
0	0	0	17.569	36.863	18.171	12.171	0	27.342	81.804	188.7	321.93	460.68	653.46	878.72	1135.2	1320.7	1535.5	1790.2	1979.8	2247.7	2461.5	2757.3	2970.6	3186.3	3370.2	3463.4	3671.8	3767.8	3782.4	4023.7	3948.5	3885.9	3523.6	3610.2	3386.6	3347.5	3472.8	3449.8	3445.2	3571.3	3588.6	3657.4	3538.3	3487.8	3630.2	3633.7	3715.2	3721	3728.5
0	0	0	7.9573	79.815	117.69	160.97	188.86	194.49	203.49	207.46	237.88	256.82	298.62	345.18	410.99	469.59	612.76	753.24	818.84	973.09	1098.2	1185.3	1000.8	1467.1	1691.2	1339.2	1848.9	2003.7	2342	2455	2665.5	2446.3	2705.6	2798.6	2980.1	3710.4	3219.3	3474.6	3364.8	4011.6	4562.8	3670.4	4671.1	4575.4	4612.8	4566.9	4508	4673.5	4663.3
0	0	0	0	18.679	18.223	44.414	59.08	162.35	280.7	398.46	682.55	955.09	1310.2	1673.3	1998.1	2309.1	2689.5	2976.1	3541.2	4058.7	4209.9	4574.6	4804.8	4608.1	5182.2	5336.3	5626.3	6206.9	6028.8	6756.6	6072.2	6326.8	6265.9	6440.3	6451.4	6199.8	6314.3	6399.2	6657.4	6621.1	6646.4	6701.2	6593.4	6751.3	6605.1	6592.2	6939.9	7178.1	7156.5
0	0	0	4.4197	6.8262	10.655	21.372	15.139	18.623	10.459	21.695	32.949	53.755	94.412	130.85	226.47	373.04	540.05	759.08	963.46	1261.2	1458.9	1617.3	1845.9	2116.6	2262.8	2591.3	2696.2	3106.8	3373.5	3863.5	4010.7	4196.6	4421.4	4618.9	4617.1	4907.4	5110.9	5187.5	5165.4	5100.3	5414.9	5546	5349.5	5168.3	4905.8	5007	4949.1	4963.2	4970.8
0	0	22.508	39.089	46.514	45.393	60.03	88.714	77.517	141.94	187.37	245.85	335.58	447.22	551.27	725.15	797.21	922.49	1015.4	1243	1393	1511.4	1648.2	1771	1852.3	1941.5	2015.1	2055.2	2185	2247.6	2320	2353.6	2513.8	2603.7	2659.5	2752.7	2724.6	2720	2728.1	2729.6	2866.4	2742	2797.9	2776.5	2874.8	2802.7	2835.5	2955.9	2987.4	3015.7
0	0	0	3.7241	15.125	0	16.13	25.838	55.864	88.069	136.75	250.91	377.38	612.41	863.15	1138.8	1477.4	1804.6	2141.5	2470.1	2675.8	2991.3	3351.9	3674.2	3906.7	4132.2	4455.4	4700.3	5131.6	5185.8	5505	5759.5	6095.2	6323.2	6516.7	6687.5	6782.4	7177.5	7352.6	7511.9	7708	7858.9	7831	8070.8	8163.9	8314.6	8225.5	8346.8	8357	8414.8
0	6.5564	0.66345	6.0975	5.6533	0	0	0	7.8258	43.249	100.34	186.63	310.4	439.94	618.48	798.84	979.23	1231.2	1422.5	1680.1	1946.8	2078.3	2304.8	2547.5	2865.8	3364.8	3494.9	3929.6	4004.7	4154.5	4406.7	4684.7	4701.8	5018.6	5220.5	5464.7	5675.2	5869.5	6041.9	6214.6	6264.7	6477.2	6364.6	6477.8	6691.6	6644.2	6572.3	6646.1	6694.2	6908.9
0	0	0	59.334	130.76	147.87	156.49	206.58	194.55	348.41	373.93	568.11	719.32	917.78	1193.7	1456.4	1691.6	1952.1	2240.5	2459	2816.7	2889	3163.2	3457	3564.5	3992.9	4277.6	4206.3	4219.4	4534.4	4729.9	5073.9	5156.1	5232.3	5603.7	5612.7	5881.2	5909.1	5973.9	6173.2	6108.2	6143.9	6262.5	6369.1	6466.4	6417.7	6509.2	6214.6	6206.3	6096.4
0	0	0	14.726	9.1074	0	6.5339	12.45	13.611	61.042	154.33	341.5	600.01	892.9	1253.6	1661.5	2147.7	2591	3076.3	3629.8	4015.9	4523.6	5036.2	5363.7	5873.9	6252.7	6448	6891.7	7263.6	7686.3	7790.1	8152.4	8283.4	8626.4	8934	9323.6	9267.1	9680.2	9683.5	9755.4	10021	10087	10225	10319	10547	10734	10480	10401	10347	10357
21.733	16.431	0	0	4.6136	0	0	0	25.766	92.309	157.99	180.25	306.42	417.75	563.62	727.7	955.85	1128.4	1388.8	1482	1757.4	1876.3	2015.9	2219.5	2400.6	2526.9	2503.4	2604.5	2737.2	2869.6	3067.2	2962	3004.1	3093.6	3205.6	3234.8	3193.8	3310.5	3296.9	3184.2	3280.9	3271.4	3324.6	3380.4	3257.6	3254.1	3393.8	3189.8	3310	3211.7
0	0	0	3.5136	0	4.7272	24.306	61.704	95.944	212.97	347.11	393.02	564.16	761.39	1097.4	1306.3	1454.7	1728.4	2006	2303.4	2537.3	2704.8	2936.9	3035.9	3299.3	3451.6	3795.7	3771.1	3768.6	3845.7	3967.2	4077.1	4483.7	4441.7	4519.1	4270.2	4649.7	4656.2	4593.3	4787.1	4664.2	4914	4923.2	4913	4794.5	4748.5	4683.9	4890.3	4845.1	4770.8
0	0.44562	0	11.544	8.1486	0	16.713	16.852	48.097	108.89	221.97	395.18	552.99	752.9	1018.6	1215.9	1438.7	1663.3	1943.5	2161.3	2269.2	2529.7	2629.1	2963.7	2898.8	2900.1	3002.3	3016	3472.3	3504.2	3667.1	3743.9	3872.6	3994.7	4125	4186.1	4368.7	4457	4465.2	4519.6	4675.6	4750.9	4720.9	4717.3	4840.5	4810.1	4876.5	4700.5	4863.7	4873.6
6.7004	0.69062	0	0	0	1.7125	11.636	61.124	117.89	212.69	342.9	566.51	768.3	993.63	1272.8	1476.5	1725	2007.1	2274.7	2499.9	2812.7	3079.1	3258.2	3524.8	3679.6	3927.5	4187.8	4429.9	4504.2	4626.6	4700.7	4894.7	5048.2	5111.8	5266.2	5374	5457.5	5479.3	5521.4	5554.8	5784.1	5774.2	5835.8	5796	5827.3	5886.5	5937.1	5988.3	5883.8	5956.4
0	14.047	10.604	0.49694	25.578	0	8.7555	0	0	0	30.63	72.65	204.96	366.76	517.79	706.04	717.55	1023.3	1255	1591.1	1797.2	2060	2359.6	2561.4	2807.9	2910.4	3152.3	3365.1	3530.9	3670.9	3740.2	3967.2	4029.9	4113.3	4161.2	4198.3	4180.4	4268.2	4440.7	4467.5	4515.8	4622.9	4633.8	4659.4	4492.7	4578.5	4732.2	4625.2	4664.6	4601.5
0	4.5928	9.5171	0	14.695	0	20.707	77.606	198.75	442.4	785.41	1225.5	1701.2	2181.2	2729.9	3177.2	3881.9	4466.5	4802.2	5033.4	5495.3	5911.7	6169	6765.1	6970.3	7214.9	7908.8	8363.8	8296.9	8852	8890.7	9260.9	9381.9	8812.3	8698	8680.2	9011.3	9073.7	8724.3	8741	8697.2	8573	8689.1	8687.7	8694.2	8466.3	8548.9	8492.5	8523.1	8524
5.2131	0	0	9.9844	11.306	0	0	0	8.7324	60.693	167.16	392.1	622.67	939.98	1276.4	1654.9	2017	2395	2783.4	3168.7	3502.7	3740.7	4077.4	4369.3	4618	4640.2	5005.6	5220.2	5337	5452.7	5559.6	5787.2	6126.1	5948.2	6136.5	6229.3	6256.5	6466.6	6432.6	6450	6501.7	6520.3	6608.4	6609.5	6669.7	6695.6	6622.3	6565.4	6597.5	6625.6
0	0	0	57.315	100.49	207.47	201.02	221.96	378.6	384.34	594.98	864.13	1184.4	1510	1862.2	2153.7	2455.7	2887.8	3251.1	3762.8	4401.4	4784	5275.9	5545.6	6099.8	6443.1	6849.1	7355.4	7695.7	7932.3	8401.6	8578.6	8992.2	9171.8	9400.4	9508.2	9460.8	9781.7	10139	9888.9	10151	9727.7	9874.1	9902.6	9603.4	9590.2	9956	10053	10044	9913.6
0	0	0	16.667	26.152	32.053	23.252	19.336	16.849	23.659	21.916	54.059	137.26	186.12	351.42	458.96	672.39	908.91	1101.3	1116.3	1311.9	1467.4	1663.5	1861.6	2087.9	2291.1	2502.9	2734.6	2724.8	2897.8	3050.3	3247.3	3426.8	3568.6	3554.4	3713.5	3844.3	3824.4	3904.3	3910.1	3968.8	3843.7	3875.7	3986.7	4080	4084.1	4112.8	4039.3	4045.9	4067.6
0	2.875	0	0	0	5.1573	27.8	100.82	219.99	369.66	626.6	886.82	1211.5	1594.2	1964.4	2353.9	2690.7	3064.1	3422.5	3799.8	4112.2	4284.1	4461.5	4606.6	4901.1	4928.6	5248.9	5356.3	5647	5639	5670.4	5634.2	5895.2	5933.7	5812.9	5859.1	5950.4	6052.1	6201.6	6259.1	6335.4	6361.1	6450.2	6378.2	6429.9	6547.5	6589.5	6592.9	6504	6403.5
0	0	0	0	1.563	20.376	36.005	46.025	132.74	181.72	288.86	396.65	532.51	722.31	898.49	1114.5	1334	1660	1699.3	2162.6	2494.1	2751.8	3098	3276.5	3366.5	3643.8	4000.8	4103.7	4351.7	4231.7	4577.2	4891	5028.5	5345.6	5273.4	5348.2	5681.4	5400.6	6072.9	6208	6288.5	6283.3	6443.9	6422.9	6336	6423	6464.1	6601.3	6608.3	6616.6
0	0.53585	0	0	10.111	42.586	32.371	2.6995	0	0	13.574	19.102	104.72	277.73	460.42	761.46	1093.8	1482.3	2121.2	2450.7	2969	3616.2	4116.6	4744.7	5167.7	5729.1	6168.1	6701	7194.9	7644.2	7777.4	8046.4	8595.6	8853.2	9117.2	9520.9	10077	10043	10170	10448	10073	10289	10193	10227	10244	10244	10166	10123	10220	9830.3
0	7.4062	7.9281	22.269	12.142	0	0	46.52	119.75	260.01	445.2	706.65	936.01	1237.7	1529.1	1955.2	2256.6	2664.6	3106.9	3468.5	3910.9	4307.1	4622.1	5042.8	5501.3	5781.3	6441.1	6692	6936.7	7427.3	7718.1	7943.3	8258.3	8310.4	8418.9	8670.4	8573.7	8765.3	9077.7	9423.6	9231.3	9556.1	9565.2	9850.1	9683.1	9660.5	9706.6	9446.4	9459.6	9706.6
0	7.6622	10.704	0	4.0833	0	8.1242	19.117	42.462	113.15	221.39	408.03	559.14	831.48	1044.5	1316.2	1581.7	1814.9	2161.3	2434.6	2671.7	2860.7	3224.2	3498.4	3626.8	3838.8	4262.6	4383.8	4799.4	4634.7	4881.1	4445.6	4644.7	5275.6	5354.6	5739.7	5699.7	5257.3	5317.1	5997.6	6280.8	6447.2	5806.7	5683.7	5817.5	6372.6	6122.6	6091.3	6090.2	6130.2
0	6.6214	5.1504	0	0	0	16.997	48.287	131.37	244.15	392.98	602.76	846.08	1077.5	1270.9	1528.4	1760.7	1980.4	2204.9	2459.1	2714.2	2980.2	3259.8	3441.4	3721.4	3934.6	4144.5	4429.7	4720.1	5045.7	5166.7	5480.6	5732.4	5963.1	6095	6304.7	6523.4	6908.8	7085	7160	7463.1	7429.4	7461.8	7595.5	7648.7	7693.2	7648.5	7678.7	7700.3	7773.3
0	0	0	11.834	130.04	109.57	104.53	148.92	139.95	177.88	189.97	308.88	330.77	408.16	536.83	670.65	763.37	851.3	991.33	1182.8	1275.2	1452.6	1553	1700.2	1762.8	1948.7	2282.5	2336	2533	2609.1	2556.4	2741.7	2611.9	2721	2816.2	2930.3	2958.5	2916.7	2902.9	2899.3	3133.3	3032.5	3152.6	3062.6	3174.5	3146.1	3113.5	3202.1	3129.2	3178.2
0	0	0	2.6695	9.6688	10.692	1.5306	11.235	27.278	85.562	134.58	191.23	273.77	268.93	480.14	583.48	719.35	871.71	973.22	1032.4	870.74	1229.7	1294.9	1065.5	1036.7	1012.3	1140.4	1213	1510.2	1230.9	1411.3	1065.2	1059.6	1211.6	1260.7	1262.6	1309.1	1259.1	1094.3	1051.8	1075.3	1184	1217.9	1161.1	1197.4	1254.4	1222.5	1190.9	1112.2	1159.6
0	0	7.4898	27.364	17.667	14.094	0	0	6.478	30.093	78.78	159.59	119.46	204.7	220.66	325.18	440.87	473.61	577.19	655.82	682.84	836.09	828.79	898.02	865.36	947.57	1065	1136.7	1158.3	1101.3	1000.8	956.36	983.91	1118.6	1161	1142.4	1154.8	1271.7	1242.9	1259.5	1259.7	1317.5	1387.9	1285.3	1300	1346.9	1321.9	1292.7	1228.7	1250.6
0	0	0	30.817	43.42	44.48	70.712	86.046	176.02	284.72	396.79	577.45	719.67	888.17	1133	1261.7	1394.8	1533.7	1694.9	1884.2	1926.5	2049.8	2060.9	2256.5	2302.5	2382.2	2468.6	2494.6	2475.1	2524.4	2553.8	2674.8	2792	2776.9	2839.3	2961	3355.8	3553.8	3522.3	3636.8	3622	3680.8	3804.2	3767.3	3860.9	3862.3	3860.2	3899.5	3917.5	3859.6
0	0	0	17.892	33.205	38.941	50.149	74.545	136.11	256.14	397.6	638.55	946.8	1325.9	1717.8	2141.3	3291.9	3841	4408.6	4955.9	5256.1	5914.6	6473.8	6947	7399.2	7777.7	8040.2	8384.4	8837.3	8955.9	9417.3	9581.8	9848.5	10058	9278.2	9283.2	9494.1	9552.2	9935.4	10228	10196	10443	10613	10853	10873	10932	10832	10732	11025	11019
0	0	0	0	8.48	3.0324	9.0854	15.256	74.631	183.68	333.76	558.13	831.18	1167.6	1539.2	1907.1	2377.3	2682.1	3080.7	3498.8	4003.2	4209.5	4635.8	5003.9	5321.5	5686.2	5992.9	6165.3	6664.6	6680.7	7115.5	6957.2	7085.7	7730	7961.1	8301.1	8358.5	8404.9	8731.4	8857.5	8635.7	8825.1	8841.1	8865.8	8812.2	8898	9118.8	8996.5	8886.1	8833.1
0	0	0	0	17.079	47.24	71.536	118.51	106.5	233.82	234.38	554.95	685.08	1039.5	1259.2	962.58	1168	1237.1	1502.9	1691.4	2052.2	2175.1	2400.8	2585.3	2683.3	2897.7	3105.9	3205.6	3290.9	3354.5	3467.9	3624.2	3765.9	3893.7	3920.5	4064.2	4282.1	4297.8	4424.6	4308.4	4321.8	4487.7	4428.6	4508	4441.7	4572.8	4429.7	4459.7	4499.7	4473
0	23.94	9.2112	0	0	0	0	0	18.296	78.259	190.4	330.61	490.18	766.71	1001.5	1334.1	1721.5	1971.9	2344.6	2608.6	2953.8	3204.5	3441.2	3680.8	3909.3	4121.4	4202	4338.7	4423	4578	4752.6	4733.9	4853.7	4862.9	4757.3	4915.8	5015.7	5097.1	5199.2	5122.8	5223.6	5209.3	5331	5333.7	5325.9	5483.6	5534.9	5575.8	5568.7	5613.3
11.326	0	0	0	0	0.47376	3.9428	0	5.588	0	30.854	84.385	143.91	197.39	259.58	344.69	508.3	598.77	761.71	779.23	1011.6	1068.6	1232.3	1383.4	1629.3	1829.2	2009.2	2178.1	2403.8	2611.9	2743.8	2899.3	3127	3218.8	3349.3	3453.4	3717.5	3844.8	3894.6	3967.5	4113.3	4147.1	4218.7	4294.1	4281.3	4335.4	4335.3	4412.5	4353.3	4406.4
0	0	0	1.6092	1.4584	0	30.322	93.799	186.59	304.74	448.59	641.96	822.59	1020	1251.4	1447.3	1660.4	1807.6	1819.1	1995.7	2113.6	2282.7	2273.9	2406.9	2486.6	2530.3	2651.7	2739.7	2732.7	2667.5	2814.4	2860.5	2852.5	2927.4	2944.8	2926.5	3032.2	2947.2	3065.7	3103	3052.9	3174.4	3207.6	3204	3139.9	3158.3	3147.7	3163.7	3128.3	3201.6
0	20.646	0	30.229	35.206	0	56.613	153.03	235.41	251.15	474.73	539.28	677.83	852.47	1084.1	1132.4	1369.4	1474.2	1578.7	1488.3	1758.9	1862.5	1972.1	2068.9	2277.9	2292.8	2482.4	2317.7	2199.7	2329.1	2434.4	2418.3	2537.6	2641.3	2792.9	2695.1	2813.5	2886.3	2832.3	2729.9	2747.9	2832.1	2831.2	2887	2918.3	2867.7	2854.5	2651.4	2682.4	2247.1
0	13.026	9.0528	11.952	0	0	2.7952	9.9804	2.7061	19.212	49.273	100.1	170.97	319.56	451.94	678.5	916.5	1180.8	1546.7	1823.2	2133.5	2420.7	2664.7	3040.4	3461.1	3720.8	3884	4171.8	4315.8	4534.5	4716.7	4820.1	5298.5	5307.1	5629.4	5627.9	5923.1	6136.2	6076.6	6286.4	6055	6402.8	6201.4	6323.9	6915.2	6319.8	6366.7	6544.4	6687.7	6161
0	0	0	7.1629	23.15	55.708	74.294	114.43	179.57	288.41	527.56	813.36	1196.5	1550.6	2130.7	2718.2	2993.7	3711.4	4099.5	4728.1	5716.5	5949.1	6919.2	6953.6	7817.9	8691.6	9362.6	9002.4	10045	10615	11164	11371	11435	11913	12016	12378	12566	12602	12708	12807	12905	13110	13071	12935	13358	13132	13007	12940	12885	12814
24.37	0	2.9884	2.1349	0	0	0	0	30.56	84.92	218.06	478.57	593.63	730.88	887.51	1068.2	1257.5	1411.5	1659.7	1796.9	2066.5	2191	2365.3	2317.6	2154.8	2319.9	2399.2	2576.7	2677.5	2772.2	2923.5	3006	3206.3	3358.6	3507.4	3594.9	3726.8	3808.5	3974.9	4028	4199.1	4205.4	4341.3	4354.8	4386.7	4585.7	4532.5	4637.5	4641.3	4685.3
0	0	0	82.705	40.642	134.18	145.77	110.14	259.04	270.48	508.46	629.59	843.89	1196	1486.4	1786.4	1972.6	2467.6	2778.6	2971.8	3542.5	3747.7	4059.2	4337.4	4783.9	4818.6	5241.9	5387.6	5209.6	5499.9	5957.1	5806.1	5476.5	5624.5	5723	5606.3	5786.1	5725.6	5919.8	6009.9	6094	5933.6	6211.4	6285.2	6519.5	6192.2	6236.8	6234.5	6204.4	6156.1
0	14.635	24.087	16.376	0	0	0	0	0	0	0	0	0	0	40.963	125.52	178.94	286.96	402.63	498.79	600.74	690.12	891.82	1080.8	1315.5	1439.6	1768.7	1863.7	2048.2	2088.3	2445.4	2639.5	2859.1	2936	2984.3	3131.9	3204.2	3260.1	3337.9	3469.4	3524.4	3805.1	3742.3	3820.3	3812	3816.4	3829.3	3926.3	3457.2	4000.1
0	0	0	13.125	24.268	7.9286	7.3363	0	0	6.2048	13.049	37.098	88.498	171.2	259.73	374.24	526.04	633.32	783.61	944.36	1155.1	1197.9	1338.6	1508.6	1687.2	1857.2	2019.7	2324	2592.9	2706.2	3000.5	3167.1	3378.7	3593.1	3730	3758.6	3929.9	4064.3	4159.9	4245.7	4227.1	4294.1	4209.8	4318.6	4401.3	4382.9	4387.4	4222.4	4390.5	4601.7
7.281	9.5566	1.5918	2.6537	0.98699	0	0	5.0961	11.247	64.963	130.66	269.65	449.04	681.11	976.83	1261.8	1400.3	1778.7	2055.1	2432.7	2821.6	3218.9	3637.5	4087.7	4460.4	4815.9	5326	5631.3	5864.3	6211	6785.3	7300.7	7854.7	8249.3	8405.9	8368.8	8777.3	8940.7	8989.4	9094.7	9179.6	9255.4	9236.8	9394	9618	9456.1	9497.1	9490.4	9431.8	9311.7
0	0	0	8.3264	5.0907	13.565	11.971	43.325	77.637	95.608	192.25	281.52	366.68	563.77	707.61	971.61	1213.8	1606.2	1972.5	2274.1	3036	3117.3	3020.6	3297.6	3599.5	3798.7	4196.2	4015.6	4540.7	5259.5	5280.8	5038.9	6008.2	6117.2	5619.3	6355.7	5979.7	6129.3	6373.4	6232.7	6407.5	6497.9	6679.2	7600.7	7828.9	6842.9	7115.2	8061.5	7726.2	7875.5
15.266	0	0	0	0	15.248	0	0	0	48.033	112.04	13.819	446.95	666.38	876.63	1151.6	1460.6	1650.5	1905.6	2117	2297.9	2514	2748.1	2938.7	3119.2	2925.7	3327	3543.3	3664.3	3799.7	3887.5	4028.6	4132.6	4137.3	4363.2	4546.4	4574.5	4632.1	4247.3	4746.8	5027.7	4888	5064.1	5103.3	4990.3	5010.4	5273.2	5270	5398.1	5346.8
0	0	0	0	0	19.292	22.201	51.229	131.98	198.97	337.58	535.99	761.14	1006	1276.7	1671.9	1940.7	2290.5	2663.7	2857.4	3231.8	3717.5	4024	4520.1	4774.1	5242.4	5551.7	6101.3	6028.1	6273	6546	6827.7	7369.5	7380.4	7440.1	7685	7881.2	8013.9	7857	7965.5	8017.1	8292.2	8140.7	8157	8453.9	8296.4	8451.1	10689	9906.1	8806.1
12.478	7.5469	3.807	0	0	0	0	0.10978	0.92101	0.1063	0.20031	13.57	73.438	155.78	244.4	363.03	498.57	635.86	854.7	1053.9	1247.9	1506.7	1691.6	1880	2110.4	2262.3	2341.3	2597.1	2906.8	2912.6	3104.8	3346	3409.3	3653.2	3824.7	3921.5	3870.6	3930	3867.9	4183.4	4139.2	4388.9	4294	4483.5	4464.8	4357.1	4710.2	4758.6	4828.8	4790
0	0	0	0	4.1911	8.0633	22.881	19.371	37.704	67.168	132.29	225.45	298.52	419.71	597.19	777.64	955.41	1149.6	1406.2	1447.7	1584.7	1760.5	2002.6	2170.4	2345.3	2627.6	3049.7	3182.5	3259.7	3486.4	3591.7	3526.3	3861	4237.6	4107.2	4193.3	3857.1	4542.5	4553.2	4774.7	4968.9	5040.2	4845.8	5108.2	4661.2	4791.9	5298.5	4689.6	4752.4	5465.9
0	0	0	22.021	15.563	44.431	33.502	18.714	1.0393	34.544	56.153	154.87	182.77	271.29	350.67	484.02	619.44	749.71	935.02	1140.7	1188.6	1360.5	1384.3	1524.3	1576.6	1614.4	1768.1	1942	2086.9	2043.9	1965.6	1944.7	1894.4	2100.6	2138.1	2109.4	2187.1	2153.1	2102.1	2086.4	2082.3	2183.3	2220.2	2158.9	2130	2143.2	2120.9	2174.4	2094.3	2056
0	0	0	11.057	5.4595	15.759	7.8911	1.0094	11.03	45.793	104.26	244.83	471.44	697.04	948.61	1189.7	1465	1764.8	2072.6	2279.4	2620.1	2734.8	2981.1	3210.6	3468	3680.4	3782.1	3948.8	4104.1	4161.6	4314.9	4261.1	4558.7	4620.7	4793.5	4673.2	4767.7	4709.9	4945.9	4783.5	5019.7	5009.8	4855	4915.4	4946.1	4958.6	4978.4	4954.8	4957.5	5031
0	12.547	7.521	0	0	0	17.278	30.256	30.742	65.237	193.23	300.33	544.77	855.25	1107.1	1415.1	1817.8	2137.8	2563.5	2966.7	3401.5	3700.1	3951.3	4077.7	4538	4622.8	5014.9	5084.7	5407	5317.5	5416.1	5796.8	5898.8	6032.9	6075.2	6169.8	5960.4	6238.5	6330.6	6425.1	6320.1	6046.7	7475.6	6356.3	6299.5	6087.8	6078.5	6279.9	7494.5	6163.7
0	0	6.605	8.1877	3.5286	0	11.697	32.635	83.699	153.6	315.67	501.01	723.96	948.1	1108	1376	1725	2100	2333.6	2809.6	2960.4	3182.6	3596.3	3836.6	4336.5	4602.5	4710	5069.7	5151.4	5520.2	5369.9	5526	5632.3	5938.8	6087.9	6172	6224.4	6181.8	6296.6	6434.7	6204.6	6391.7	6571.2	6516.6	6675.2	6732.7	6791.4	7231.6	7398.7	7355.6
4.1822	0	23.911	6.794	0.20772	0	0	0	41.026	118.1	247.27	435.72	614.83	862.38	1171.2	1452.9	1745.2	2129.2	2393.4	2678.9	2894.9	3076.3	3343.4	3526.8	3747.3	3948	4086.2	4190.6	4392	4394.7	4478.3	4581.4	4776.8	4858.4	4883.3	5050	5067.4	5306.5	5208.2	5294.2	5376.7	5498.7	5456.7	5557.2	5590.9	5442.4	5457.3	5587.7	5523.3	5389.2
0	15.149	4.4281	0	13.531	0	3.5071	58.728	142.19	247.07	240.85	385.52	529.89	668.78	862.89	1015.8	1259.4	1438.3	1751.7	1984.9	2265.8	2596.6	2772.2	3047.7	3200.9	3483.3	3809.6	3829.9	4081.9	4192.6	4586	4640.8	4745.3	5187.3	5406.6	5537	6902.6	5757.7	6123.4	5950.4	5876.6	6042.4	6246.7	5846.3	6149.2	6366.4	6631.7	6152.3	6029.3	6066
9.2211	20.629	12.506	0	0.06527	0	0	0	0	0	0	24.822	8.0253	30.541	46.692	100.18	127.29	176.98	263.88	345.17	368.48	528.7	571.15	602.75	662.95	741.92	862.35	984.65	948.35	948.53	872.72	855.03	865.82	984.7	1087	1177.9	1202.1	1376.4	1406.5	1390.3	1477.8	1538.2	1627.5	1514.7	1528.1	1581.8	1563.3	1606	1515.2	1537
0	0	2.5913	3.7113	35.085	17.533	20.366	29.769	29.853	86.386	178.6	286.02	434.07	657.09	882.69	1225	1097.3	1451.9	1961.8	2348.8	2703.3	2970.8	3201	3468.1	3713.1	3940.2	4171.4	4419.5	4639.2	4864	5158.6	5094.8	5358.6	5479.2	5679.1	5824.7	5882.6	6125	6658.3	6614.5	6622.7	6602.8	6522.3	6494.4	6378.7	6309.7	6379	6675.6	6837.9	6744.9
0	6.2378	0	1.8158	39.208	43.502	5.9939	28.542	78.116	174.16	300.85	433.84	584.24	868.96	1163.5	1333.5	1879	2088.7	2549.3	2852.1	3203.4	3613.4	3912.6	4108.1	3708.9	3995.7	4108.1	4272.2	4405.7	4632.7	4635.8	4746.7	4774.1	4710.2	4935.7	5012.1	5041.1	5142.3	5192.8	5324.8	5422.9	5438.5	5493.8	5404.2	5500.1	5428.5	5473.2	5549.9	5766.3	6124
0	0	0	13.702	0.77971	15.661	1.2899	48.671	87.968	262.05	483	816.47	1233.3	1678	2216	2587.8	3011.1	3461.3	3932.2	4267.2	4546.2	5043	5142.5	5430.9	5574.7	5857.3	5887.6	6223.8	6323.8	6374.6	6789.6	7070	7123.9	7382.1	7655.3	7891.4	7960.6	8069	8356.9	8375.8	8475.2	8642.1	8769.8	8750.6	8838.3	8997.8	9361.2	9082.6	9148.1	9115.7
0	0	0	0	2.9863	0	33.414	103.04	136.43	282.14	451.54	697.51	959.17	1238.2	1535.9	1813.4	2043.2	2259	2477.7	2756.1	2900.8	3166.2	3303.7	3396.5	3614.2	3601.9	3784.2	3799.7	3681.9	3809.7	3930.7	4154.4	4200.9	4138.2	4128.2	4127	4122	4179.7	4175.2	4147.6	4187.3	4158.4	4260.6	4148.5	4180.2	4117.8	4110.4	4227	4137.5	4089.6
0	0	3.8407	3.9702	5.1648	6.1612	24.02	24.294	51.26	110.63	222.58	357.76	503.97	750.14	927.99	1165.1	1451.7	1730	1989.7	2331.7	2613.6	3002.5	3365.2	3669.5	3859.1	4058.7	4352.1	4431.3	4530.8	4668.9	4757	4991.3	5171.5	5460.2	5615.1	5568.3	5728.7	5758.6	5812.2	5817.7	5890.2	5852.8	5844.8	5920.7	5966.1	5870.2	5924.9	5873.7	5947	5936.4
0	2.8266	2.217	3.474	0	0	6.6377	72.459	192.87	380.4	678.21	1092.3	1542.9	2139.8	2658.8	3300.5	3872.6	4503.8	5016.2	5587.7	6223.2	6468.4	6726.6	7167.9	7316.4	7726.2	7698	8383	8649.9	8858.8	8775.3	8899.2	9322.2	9862.9	9953.5	10219	10122	10224	10424	10458	10679	10453	10632	10636	10793	10804	10843	10920	10928	10664
4.114	0	0	0.85918	4.8425	0	0	21.322	51.006	93.298	163.71	325.59	400.81	539.54	718.36	879.04	1061.2	1202	1412.6	1536.3	1702.5	1828.3	2020.7	2133.5	2245	2410.4	2509.3	2583.2	2633.8	2689.3	2719.6	2715	2854.6	2842.1	2831.8	2975	3009.7	3105.9	3077.5	3087	3127.4	3204.9	3133.8	3216.9	3137.4	3197.9	3209.5	3156.8	3199.8	3148
0	0	0	26.746	229.16	468.76	656.82	906.4	1150	1476.9	1831.6	2219.8	2577.7	3005.7	3418.5	3877	4172.7	4757.8	5259.6	5842.1	6565.6	7150.1	7524.2	7884.7	8387.4	8789.5	9539.5	9944.4	10355	10883	10639	10855	11089	11174	11377	11543	11915	11859	12219	11914	11811	11942	12342	11978	12197	12318	12052	12194	11721	11756
0	2.2385	0	6.2047	0	12.55	4.7308	24.105	72.483	132.54	232.23	301.6	431.08	521.76	693.44	857.13	927.96	1103.5	1164.1	1234.2	1379.1	1431.9	1410.9	1444.9	1455.7	1578	1640	1693.4	1736.1	1806.4	1827.9	1885.6	1998.7	1984.5	2068.1	2170.4	2236.1	2294.7	2278.6	2321.3	2328.5	2398.7	2416.6	2444.6	2493.7	2548.5	2608.6	2578.3	2573.6	2684.4
27.178	24.733	15.01	0	0	0	0	0	0	23.438	36.355	66.442	124.65	200.06	235.35	310.19	359.23	428.55	512.36	556.29	611.53	654.11	701.53	747.81	817.53	847.26	874.97	981.37	1113.4	1178.7	1250	1326.6	1400.6	1481.1	1476.6	1634.4	1275.8	1251.9	1295.2	1297.6	1454.4	1448.9	1583.4	1581	1641.5	1577.6	1663.3	1744.4	1822.9	1831.8
0	0	0	0	17.057	28.946	45.797	94.344	161.01	269.47	439.48	597.1	827.22	1047.8	1293.3	1555.8	1764.7	2017.2	2233.2	2445.5	2565.6	2794.6	2858.1	3212.8	3417.8	3564.9	3963.4	4098	4170.3	4278.9	4408.8	4879	4930.5	5177.3	5292.9	5238.2	5249.1	5380.2	5436.6	5535.8	5578	5664.1	5692.8	5771.2	5880.4	5851	5881.2	5815	5814.8	5874
0	12.073	0.6082	1.8806	0.44093	0	1.7831	59.006	148.93	314.99	527.29	811.73	1136.6	1568.8	1956.3	2372.6	2942.8	3472.5	3959.5	4532.7	5060.6	5536.2	5903.8	6350.6	6880.8	7315.3	7819.6	8037	8509.3	8606	9008.2	9280.1	9373.5	9591.3	9922.7	10386	10273	10570	10592	10882	10987	10996	10730	11085	11284	11228	11172	11065	11139	10844
0	7.5756	0	25.651	56.703	65.086	0	103.41	192.24	316.32	488.77	714.53	943.06	1369.9	1697.8	2123.8	2423.8	2904.4	3369.8	3825.9	4103	4579.2	4759.3	5170.3	5686	5870.1	6259.1	6460.2	6798.3	7054.5	7494.8	7544.1	7791.2	7854.7	8142.4	8164.9	8553.4	8565.5	8516.2	8688.7	9059.2	9112.6	9269.2	9115.9	9077.4	9194.4	9120.4	9361.3	9121.2	8978.6
0	0	0	7.2834	7.7319	1.6524	0	15.176	49.488	63.467	90.164	126.17	158.2	173.72	258	281.56	410.7	418.62	537.44	567.15	645.42	669.22	712.55	942.33	987.98	986.63	1059.3	1067	1047.1	1048	1153.9	1178.1	1232.2	1302.5	1414.1	1379.2	1412.4	1432.3	1429.6	1372.6	1375.6	1384	1357.4	1443	1454.3	1426.7	1384.8	1328.5	1318.4	1335.9
0	0	0	0	24.766	47.949	28.044	97.39	101.37	153.61	238.35	327.14	431.82	587.89	710.92	875.89	1007.9	1224	1459.6	1701.4	1759.5	1922.9	2103.7	2359.3	2337.3	2595.3	2602.1	2623.8	2811.7	2916.2	2968.1	3002.1	3062.3	3024.5	3100.9	3121.5	3136.8	3125.7	3307.2	3373	3274	3295.5	3286	3294.9	3195.7	3127.6	3176.6	3126.4	3154.2	3149.7
0	0	3.0645	3.5408	0	0	23.003	55.777	141.68	250.33	401.56	593.91	838.58	1119.6	1447.6	1785.4	2121.7	2487.7	2829.7	3240.5	3528.9	3828.1	4205.1	4400.4	4566.1	4909.4	5227.3	5467.1	5462.6	5693.7	5956.4	6147.1	6425.6	6423.5	6621.3	6763.3	6884.6	6899.1	7027.2	7120.2	7286.1	7569.7	7647.4	7817.2	7819.2	7711.4	7847.4	7773.9	7645.9	7706.6
0	0	1.4068	4.3033	0.29877	1.4731	1.7403	20.726	40.089	83.03	124.57	224.61	320.17	453.43	662.36	904.38	1213.7	1519.2	1894.8	2335.7	2760.7	3108	3523	3895.6	4351	4733.6	5237.5	5557.8	5887.4	6212.1	6553.9	6650.7	7107	7296.1	7544	7736.2	8164.2	8436.3	8716.9	8728.2	8615.6	8802.2	8780.2	8941.4	9095.8	9063.9	9074.5	9093.2	9175.9	9003.4
0	0	0	10.002	41.861	19.395	1.1932	4.484	41.118	123.64	253.37	387.8	516.16	772.96	1072.7	1307.4	1627.2	1993.9	2545	2925.2	3522.9	4140.4	4330.7	4606	5253.5	5641.2	6136.9	6423.7	6687	6801	6965.1	7108.1	7151.4	7456.5	7687.8	7712.2	8094.2	7681.6	7585.9	7599.2	7570.6	7896.8	7804.3	7546	7461.4	7654.8	7608.8	7521.6	7455.3	7554.5
0	0	0	2.4583	5.5112	0	10.328	22.395	25.182	31.322	28.747	79.035	79.785	77.996	93.49	119.53	179.35	188.92	212.81	241.12	263.45	335.55	386.45	389.16	382	444.25	505.61	627.04	574.38	560.5	551.21	571.82	582.28	570.57	609.03	654.5	746.88	772.5	733.54	767.18	763.43	864.68	815.48	888.44	859.31	818.07	755.81	726.14	738.62	704.27
0	12.318	2.8562	6.0816	15.572	0	20.493	51.902	98.983	201.57	333.77	484.92	703.35	917.83	1246.3	1502.5	1811.9	2209.1	2499.8	2814.6	3151.6	3441.6	3693.7	4051.2	4212.1	4626.3	4947.5	5017.7	5100	5097.4	5333.2	5484.2	5561.1	5705.8	5787.7	5802.7	6046.7	6009.3	5986.2	6205.8	6229.7	6180.5	6195	6333.4	6207.1	6371	6322.2	6391.2	6314.8	6279.7
0	12.211	0	3.0206	5.5522	0	4.214	0	36.922	18.487	37.359	75.358	67.946	123.04	234.07	359.84	522.79	703.53	817.91	1020.2	1218.6	1397.3	1521.5	1773.4	1945	2069.9	2225.2	2183.2	2251.2	2484.4	2665.7	2873	2912.8	2989.7	3175.4	3372.8	3658.8	3588.4	3706.7	3684.9	3649.3	3808.7	3832.6	3972.4	3887.6	3943	3936.9	3994.2	3846	3875.6
0	16.217	96.241	112.92	0	0	0	0	0	0	0	31.861	74.392	192.1	305.13	441.32	565.2	705.3	710.73	810.48	993.13	1087.7	1358.3	1443.3	1446.3	1619.6	1627.3	1617.5	1569	1803.1	1912	1918.1	1961.6	2011.9	2013.1	2102.1	2085.3	2030.6	1985.2	1941	2117.9	1897.3	1983.5	1934.7	1918.8	1924.7	1897	1954	2058.6	2132.9
0	0	4.1565	0	3.9025	0	28.621	59.896	54.801	138.47	171.54	285.17	514.88	683.25	852.58	1034.3	1223.2	1368.6	1550.4	1664.5	1847	1874	1979.5	1991.1	2169.8	2328.9	2400.3	2486.8	2606.6	2643.9	2879.1	2876.4	3006.9	3044.3	3125.7	3259.4	3485.7	3463.4	3455.4	3458	3473.6	3621.1	3575.8	3668.7	3606.5	3609.4	3579	3633.8	3585.1	3553.5
0	2.9239	0	2.6432	3.4545	5.3344	0.30496	14.169	27.77	43.594	78.551	100.58	181.34	250.62	384.29	479.97	646.68	811.82	951.93	1120.8	1196.7	1423.4	1566.2	1690	1836.9	2007.3	2122.9	2134.3	2172.4	2268.2	2316.6	2487.6	2536.7	2756.8	2975.8	2992.6	3086.8	3153.9	3197.4	3274.1	3167.8	3249.7	3331.9	3405.4	3393.6	3219.6	3195.7	3141.5	3410.4	3395
60.326	64.773	7.0453	0	0	0	0	0	0	145.95	242.71	450.6	775.22	1095.7	1507	1914.6	2373.8	2934.2	3391.8	3829.2	4448.3	4926.6	5456.8	5892.1	6216	6954.8	7153.5	7478.7	7896.5	8053.3	8525.2	8482.7	8950.3	9229.7	9564.4	9877.2	9367.5	9470.4	9427.6	9713.6	10260	10132	10670	10472	10493	10496	10610	11042	11286	11393
0	5.7431	0.39777	4.0661	0	0	0.53708	14.36	64.345	153.25	250.16	361	539.75	710.7	946.54	1293	1498.8	1806.3	2006.5	2289.1	2435.7	2804.3	2852	3147.9	3421.7	3688.4	3854.2	3942.4	4090.4	4167.9	4276.9	4375.6	4494.9	4662.6	4693.3	4791.9	4835.6	4954.3	5056.6	5172.7	5206.9	5197.1	5177.4	5158	5340.4	5357.1	5437.5	5395	5440.6	5218.4
0	0	0	1.9428	10.306	12.089	35.748	61.421	119.5	171.62	258.5	420.17	600.09	781.65	978.44	1218.1	1494.6	1599.1	1911.2	2191.9	2275	2583.2	2713.5	3017.2	3213.6	3341	3467.8	3649.1	3777.7	3859.4	3939.1	4097.1	4232.1	4198.9	4360.6	4309.4	4412.1	4537.8	4496.7	4606.5	4688.2	4595.2	4665	4674.5	4618.6	4667.1	4636.4	4763.4	4722.6	4664.4
0	0	5.6286	33.562	21.35	39.895	64.55	85.786	162.88	263.79	408.2	570.69	780.28	1000.7	1332.8	1611.4	1978.7	2352.6	2727	3073.3	3351.3	3808	4250	4571.5	4879.4	5189.6	5484.5	5621	5833.6	6012.6	6409.3	6166.1	6409.4	6747.7	7078.2	7047	7207.5	7115.8	7267	6977.6	7059.6	6979.4	6909.8	6798.3	7122	6878.6	6972.6	7074.5	7114.1	7119.8
0	7.6086	0	0	60.557	143.54	107.48	118.69	212.15	327.23	458.22	632.16	910.72	1062.3	1427.9	1721.3	2057.4	2432	2758	3093.5	3377.9	3611.7	4387.8	4758	5157.8	5504	5664.6	5046.5	5322.8	5620.2	5687.2	5779.4	5962.9	6059.1	6365.4	6393	6579	6567.5	6478.9	6636.8	6737.4	6842.8	6865.4	6882.6	6641.4	6989.9	6705.2	6693.3	6861.3	6819.4
0	0.55089	0.87599	0	1.4061	8.26	17.092	83.98	137.98	248.04	398.88	523.75	717.94	901.24	1096.7	1303.6	1489.9	1750.9	1977.5	2165.7	2374.8	2499.3	2595.9	2865.7	2920.9	3079.2	3169.1	3273.7	3276.7	3518.1	3503.8	3784.5	3848.1	4101.4	4160.7	4175.1	4184.7	4223.4	4323.3	3779.6	4400.5	4392.1	4063.8	4393.1	4338.6	4276.1	4294.1	4250.7	4392.3	4354.4
0	9.48	2.8195	0	5.6151	0	2.1676	3.3552	20.81	65.047	109.12	232.05	368.64	568.72	865.6	1096.2	1469.6	1778.5	1420.1	2233.9	2598	2938.5	3188.6	3532.7	2880.8	4211.6	3569.4	4508.6	4308.4	4782.6	4922.5	5624.5	5698.4	5980.4	6221	6358.9	6531.8	6729.8	6679.8	6879.2	7034.2	7081.3	7099.5	7216.5	7414.3	7365.4	7465.1	7396.3	7490.8	7524.9
0	0	0	32.522	43.24	38.855	65.216	77.078	129.06	197.94	297.39	515.33	788.59	1076.3	1399.1	1765.1	2253.3	2466.2	3168.1	3627.9	4131.2	4367	4793.6	5245.8	5480.3	5914.2	6119.8	6543	6639.9	6862.7	7602.8	7768.1	7637.8	7838.9	7614.9	7700.9	7903.4	7999.8	8100.3	8307.8	8605.7	8503.1	8657.1	8700.8	8714.3	8734.6	8742.4	8692.8	8900.6	8933.3
0	0	1.0485	0	10.409	0	9.7138	0	8.139	33.738	74.409	160.14	305.38	489.42	646.28	824.32	1036.1	1316.1	1461.3	1806.3	2110.8	2273.2	2505.2	2715.1	2996.6	3218.5	3311.1	3553.9	3570	3802.8	3906.3	3883.7	4046.1	4093.6	4266.9	4238.2	4260.5	4405.4	4396	4481.3	4437.4	4611.7	4624.6	4666.7	4549.3	4644.8	4644.5	4517	4527.2	4428.3
45.895	44.162	10.309	0	0	0	0	0	27.271	100.42	200.63	356.89	591.9	883.06	1152.1	1487.9	1784	2081.5	2436.4	2860.2	3047.9	3401.3	3716.6	4067.2	4303.3	4615.3	4731.3	4990	5109.6	5322.1	5543.8	5548.9	5369.6	5602.1	5675.4	5905.5	6084.1	6145.3	5973.8	6335.6	6447.9	6568.7	6593.3	6691.8	6747.5	6735.7	6862.7	6930.1	7064.7	6964.7
0	0	0	0.78858	10.092	60.353	96.296	111.4	186.79	233.89	355.35	462.05	589	815.74	935.68	1178.9	1371	1780.9	1769.5	1960.1	2108.3	2250.7	2559.5	2674.9	3210.8	3678.8	3946.9	4076.6	4127.3	4307.8	4584.7	4580.5	4746.6	4863.7	4950	5127.8	5307	5376.5	5585.4	5641.5	5721.6	5750.4	5749.6	5857.5	6027.2	5782.5	5913.7	5779	5880.5	5783.1
0	0	0	0	14.773	2.2854	7.6551	0	14.171	29.362	89.315	210.88	407.03	690.34	1057.2	1484.1	1995.6	2626.8	3247.4	3797.6	4500.7	5067.9	5458.4	6260.9	6969.1	7528	7836.9	8050	8425.3	9188.2	9651	9352.8	9927.7	9898.8	10221	10419	10561	10813	10742	10836	10814	10858	10936	11274	11253	11060	11173	11242	11228	11210
0	0	14.1	8.919	17.974	18.829	18.091	37.099	50.125	102.15	190.92	317.43	232.52	327.02	302.03	628.5	805.17	851.23	1172	1302.9	1529.9	1689.7	1980.1	2124.8	2159.8	2450.7	2787.7	3005.4	3132.5	3225.1	3179.8	3282.3	3384.9	3593.8	3779	3963.9	3908.2	4061.3	4266.3	4329.5	4230.9	4269.3	4268.6	4335.1	4338.7	4442.5	4288.1	4439.5	3811.5	4075.1
0	19.512	2.0334	0	1.4127	7.4317	0	18.203	52.581	140.72	299.86	622.63	892.75	1307.6	1780.2	2246.7	2738	3236.8	3524.1	4135.4	4490.7	5103.9	5416.5	5679.6	6021.1	6862.8	9325.7	9537.9	7786.4	9590.5	9792.3	10103	9241.7	9366	9707.3	9828.4	9964.9	10020	10151	10349	10395	10774	10864	10695	10970	11007	11133	11018	11022	10918
0	57.328	40.222	40.009	0	0	39.35	0	20.24	17.979	0	0	0	130.61	153.19	221.28	288.43	294.39	443.13	545.31	595.44	756.44	874.46	1038.2	1135.3	1275.5	1364.8	1382.2	1403.9	1347.2	1460	1460.1	1587.7	1695	1673.5	1766.4	1802.5	1845.4	1926.2	1874.7	2068	2047.7	2122.7	2220.2	2198.3	2234.3	2215.4	2267.5	2293.7	2271.4
0	0	0	3.2656	2.1163	1.4833	22.843	30.902	62.806	79.258	118.98	222.1	312.82	429.33	557.99	750.87	907.25	1120.7	1341	1524.8	1788.8	1918.7	2155.8	2357.7	2589.8	2802	2882.3	3044.9	3106.1	3328.6	3496.2	3547.3	3694.9	3793.7	4036.2	4312.6	4297.9	4487.3	4535.1	4671.8	4592	4654.1	4772	4674.6	4716	4714.9	4904.5	4829.2	4921	4849.4
0	13.993	4.8846	0	0	0	0	0	34.364	86.763	171.2	321.72	542.37	756.59	1091.3	1448.8	1872.8	2231.6	2656	3083.9	3523.2	3925.5	4257.2	5225.7	5049.7	5293.6	5873.6	5983.1	6249.7	6456.2	6427.7	6837	6783.7	6878.4	7329	7336.4	7447.4	7475.9	7792.3	7741.7	7813.9	7865.9	8097.8	8094.9	8203.4	8177.1	8079.5	8034.7	8030.5	8008.5
0	0	1.1346	7.3837	0	1.4483	2.8015	0	0	9.5844	34.168	144.73	276.77	476.68	722.46	1049.8	1446.5	1861.6	2331.8	2795.5	3362.8	3783.2	4466.8	5022.6	5492.4	6057.6	6381.5	6834	7258.9	7444.5	7808.4	7979.1	8390.8	8683.7	8709.9	9135.2	9318	9459.1	9375.3	8972.5	8998.2	8927.9	8570.5	9547.7	9475.3	9178.8	9882.3	9514.2	9594	9831.5
18.214	13.818	0.97148	0	0	0	0	10.596	31.504	61.247	124.04	245.9	416.89	639.88	929.51	1269.4	1538.1	1898.3	2130.8	2399.1	2721.9	3004.5	3236.4	3503.9	3804.4	4034.8	4219.9	4386.6	4644.4	4770.7	5065.5	5118.1	5235.6	5344.8	5502.1	5649.8	5628.7	5596.2	5799.7	5569.2	5885.2	6049.3	6382.8	6357	6237.6	6213	5633.1	5747.9	5796.4	5920.4
0	0	0	27.355	40.862	65.254	81.549	95.774	94.113	120	131.37	116.66	90.523	117.37	136.69	171.81	200.77	234.97	256.23	304.22	358.71	392.5	493.52	550.84	632.57	750.41	861.25	950.89	1083.5	1183	1299.1	1423.4	1590	1776.9	1905.5	2068.4	1687.8	1743.8	1824.9	1895.4	2003.9	2058	2060.8	2088.3	2174.6	2227.4	2293.9	2453.9	2373.9	2318.3
0	0	0	15.969	13.563	19.436	0	13.881	63.069	169.86	319.84	574.6	757.32	1082.9	1407	1873.8	2290.2	2819.1	3425.8	3858.8	4220	4699.4	5010.7	5480.5	6046.3	6374.5	6729	7448.7	7541.4	7834	8116.3	8322.6	8627.8	7484.1	7918.4	7926.7	9179.6	9501.2	9410.8	9543.4	9910.2	10115	10185	10228	10213	10304	10218	10429	10230	10243
0	3.9727	0	14.762	25.966	36.785	0	47.818	47.645	116.52	221.19	271.89	350.27	411.53	479.3	651.47	788.43	884.59	929.56	1002.2	1194.7	1153	1167.4	1381.5	1404.9	1475.7	1477.4	1521	1470.3	1469	1528.7	1551.1	1511.6	1612.1	1590	1677.8	1596.2	1612.3	1512	1475	1609.4	1467	1492	1430.9	1542	1495	1588.7	1618.6	1637	1623.2
0.86842	14.389	0	0	0	0	0	0	0	24.043	92.488	206.31	341.11	521.95	719.1	950.28	1191.5	1401.9	1653.2	1951.6	2198.1	2298.7	2566.5	2742.6	3016.7	3173.9	3567.1	3564.2	3826	4057.1	4373.1	4487.2	4915.7	4836.5	5012.6	5132.1	5334.2	5361.8	5517.6	5590.2	5962.6	5892.6	6121.6	5941.7	5828.2	6247.9	5766.8	6155.6	6016	5905.4
0	0	0	0	3.3396	28.47	42.386	75.395	114.13	131.34	198.46	261.98	348.96	424.08	600.89	722.49	958.09	1110.5	1311.8	1519.6	1619.4	1751.8	1887.7	2007.5	2225.8	2263.7	2388.1	2392	2521.9	2630.5	2678.5	2714.5	2816.9	3013.2	3038.6	3086.8	3113.7	3128	3131.6	3133	3039	3115.5	3116.1	3200.7	3160.4	3180.5	3151.4	3074.2	3135.1	3171.4
0	0	0	0	9.7589	8.3531	10.191	20.743	27.321	89.096	161.15	255.11	407.38	599.77	797.89	1030.7	1263.5	1542.3	1822.3	2102.5	2364.7	2659.6	2892.8	3080.4	3320.2	3461.6	3503.6	3921.4	4170.1	4465	4525.1	4668.2	4839.4	4965.9	4951.1	5002.4	5071.3	5075.7	5220.5	5370.8	5295.2	5412.6	5527.9	5639.5	5605.2	5604.2	5747.1	5545.4	5608.1	5528
0	0	0	0	1.5292	41.872	28.825	44.075	40.482	50.662	120.07	183.97	352.28	466.97	587.35	772.93	941.89	1134.4	1375.9	1601.9	1841.6	2027.1	2212.3	2487	2793.8	3057.9	3225.1	3463.1	3438	3913.2	4010.6	4198.1	4401	4398.5	4765.8	4682.2	4800.8	4999.5	5049.8	5110.9	5280.5	5249.4	5274.7	5468.3	5488.7	5473	5513.8	5506.6	5357.1	5358.4
0	5.8371	0	0.8368	1.2493	0	2.498	0	33.772	50.493	110.3	280.94	493.13	682.37	1030.1	1121	1304.4	2001.5	2003.4	2621.1	3020.7	3267.2	3683.5	3951.5	4215.3	4588.5	5052.8	4961.5	5788.1	5967.4	6148.9	6407.7	6663.9	7197.4	7320.2	7570.8	7571	7746.7	7578.4	7540.7	7542.6	7525.7	7607.8	7486.4	7677.8	7558.5	7538.8	7654	7597.6	7557
1.4607	0	0	0	13.752	9.3797	6.3381	5.746	26.275	32.554	67.683	130.06	219.71	316.97	428.69	582.76	700.49	839.79	1005.9	1177.5	1306.4	1403.1	1538.3	1682.4	1839.7	2058.7	2163.6	2345.2	2301.4	2546.1	2692.7	2664.9	2794.9	2872.9	3020.2	3154	3080.4	3213.8	3234.7	3260.4	3371.3	3382.4	3426.6	3469.8	3434.2	3419.8	3483	3322.6	3405.6	3405.7
0	0	0	0	63.973	128.21	89.597	220	196.3	628.36	380.72	677.82	935.38	1209.6	1912.8	2268.5	2630.6	2754.5	3298	3608.1	4327.1	5526.3	5391.5	5800.4	5676.3	6241.7	6671.9	6705.6	7042.5	7150.2	7299.9	7525.4	7706.5	7641	7402.1	7406.1	7443.8	7508.4	7589.8	7614.8	7677.8	8880.9	7954	8580.3	7778.7	7753.1	7616.4	7713.4	8094.1	7980.4
0	0	0.59735	1.5138	6.4504	2.0272	9.8923	15.603	28.529	65.317	153.27	235.86	334.25	529.69	785.25	1047.5	1455	1747.7	2191.2	2619	3082.5	3736.9	4167.6	4615.3	5113.8	5614.9	5937.9	6383.1	6954.4	7125.4	7552.5	7951.9	8206	8662.4	8830.5	8830.2	9262	9624.4	9622.4	9860	9822.9	10067	9857.3	10118	9797.3	9914.5	10173	10204	10311	10134
0	0	0	2.7094	1.1541	11.625	26.477	27.114	33.636	50.408	99.352	172.82	241.05	348.85	410.96	600.02	770.78	1071.8	1324.5	1562.3	1797.4	1973.1	2245.2	2521.1	2738.8	2988.1	3219.7	3451.7	3438.4	3641.4	3774.6	4071.7	4234.2	4536.9	4755.1	4570.3	4541.8	4624.7	4643.6	4691.9	4631.6	4680.2	4641	4644.5	4743.9	4755.9	4766.1	4735.1	4628.1	4615.1
0	62.216	97.097	84.735	106.51	18.043	82.408	139.9	119.31	286.02	426.34	856.62	1155.7	1473.7	1946.7	2420	2787.6	3292.5	3805.6	4173.1	4491.7	5100.6	5327.8	5645	6070	6480.6	6445.2	6533.1	6957.2	6988.7	7157.4	7282.8	7401.4	7527.3	7506.6	7806	7866.9	8044.6	8250.7	8241.2	8360.9	8546.2	8477	8576.7	8333	8557.8	8754.1	8885.4	8860.4	8499.2
0	0	29.662	35.097	4.6953	0	8.9664	51.893	193.87	355.6	585.5	935.63	1306.4	1807.9	2231.4	2809.2	3349.7	3772.2	4363.1	5091.9	5693.4	6335.6	6701.1	7021.9	7546	7920.2	8294.4	8432	8877.6	8552.4	8410	8332.2	8335.6	8502.8	8550.6	8833.1	8901.2	9006.7	8931.8	8981.4	8879.6	9157	9505.3	9782.8	9809.7	9663.3	9816.1	10285	10279	10402
0	28.842	30.705	0.25169	0	0	0	0	7.2404	41.536	197.85	461.69	844.17	1358.7	1771	2441.3	3123.2	3587	4337.3	4968.1	5457.6	6195.4	6643.7	7028.3	7551.9	8012.3	8484	8506.9	8879.7	8951.4	9148.6	9740.9	9946.5	10122	10374	10023	10247	10177	10184	10241	10115	10283	10410	10427	10346	9950.4	9870.8	10079	9971.6	10148
0	0	3.6801	5.5264	3.1663	0	9.2407	3.7255	5.9131	0	0	0	0	0	0	0	33.942	70.899	123.09	185.81	299.11	359.29	484.64	546.82	683.02	803.04	842.1	1119.1	1229	1339.9	1500	1616	1850.8	2119.6	2343.4	2475.9	2763.4	2914.9	3104.1	3189.8	3895.6	3588	3714.5	3756.7	3776.8	3933.1	3912.6	3972.5	4160.1	4018.4
0	0	8.6879	15.946	54.298	68.659	65.587	131.69	221.45	378.13	615.2	1067.8	1093.9	1996.4	2342	2621.3	3363.6	3931.6	4537.2	5119.4	5895.5	6389.9	6703.6	7001.9	7460.8	7709.8	8074.5	8199.7	8427.1	8506.5	8728.5	8837.1	8900.6	9125.3	9173	9054.1	9211.1	9205	9313.3	9386.6	9043.9	9245.6	9330	9133.8	9147.3	8955.5	8923.5	8972.4	8801	8750.3
0	8.8457	3.7231	2.6316	4.7535	0	6.5592	0	17.019	31.862	75.084	153.08	233.8	401.72	512.36	736.97	926.02	1129	1368.9	1588.4	1888.2	2059.6	2316.1	2530.6	2718.6	2754.7	2867	3021	3092.6	3104.7	3198.4	3387.5	3427.7	3566.4	3644.5	3645	3786.6	3760.7	3811.1	3822.8	3819.7	3925.1	3938.8	3924.6	3870	3851.7	3923.7	3935.4	3525.3	3951.5
0	9.0091	4.0608	3.5782	0	2.2489	2.4234	47.08	81.059	149.96	227.8	346.06	466.4	638.47	860.05	1046.7	1251.9	1491.2	1695.1	1888.2	2033.3	2238.6	2373.8	2527.9	2785.4	3000.8	3106	3010.7	3099.1	3269.3	3367	3399.7	3473.8	3570.7	3746.2	3737.7	3873.4	3875.1	3895.5	3911.3	3901	3995.5	4006.2	4006.9	4074.8	4053.8	4037.8	3986.4	3947.9	4035.7
0	0	12.207	0	0	30.688	102.89	103.43	190.91	312.42	507	745.54	1008.1	1396.5	1699.1	2026.3	2374.4	2784.5	3179.7	3342.5	3388.8	3781.5	3899.2	4180.6	4450.6	4643.6	4888	5280.3	5548.2	5545.1	5702.5	5733.1	5912.8	6134.4	6157.1	6338.8	6564.8	6560.2	6701.6	6737.4	6846.7	6950.5	7171.4	6980.9	7103.1	7205.5	7139.4	7193	7047.3	7195.4
0	5.2412	2.3759	1.231	0	0	27.007	58.158	85.775	135.92	242.27	326.22	448.66	636.06	707.81	817.08	1012.5	996.01	1232.5	1269.5	1448.3	1388.1	1479.4	1709.8	1835	1741.9	1956.9	1815.8	1916.5	2092.5	2245.8	1984.9	1949.7	2141.1	2068.4	2162.6	2276	2328	2364	2381.2	2424.5	2469.9	2339.2	2537.6	2580	2581	2550	2564.7	2633.9	2811.4
0	31.64	0	15.232	0	24.637	43.869	32.596	57.315	152.73	245.1	369.59	471.97	564.09	869.38	1026.4	1270.2	1580.5	1804.8	2000.5	2112.4	2271.1	2428.2	2535.7	2771.8	2803.1	2904.2	3012.5	3130.6	3177.7	3123.4	3152.9	3333.5	3292.8	3320.3	3435	3349.2	3365.4	3477.8	3365.6	3538.2	3488.7	3584.6	3624.8	3620	3568	3507.8	3653.8	3648	3680.4
0	0	3.6488	4.3409	25.129	3.8401	24.414	16.747	0	0	0	20.733	220.45	190.57	452.22	741.08	1032.3	1218.6	1705	2066	2435.1	2503.6	3079.5	3256.5	3536.7	3671.3	4317.5	4680	5112.9	5508.6	6044.1	4632.3	4786.8	4830.2	4906.5	5001.9	5079	5156.1	5216.1	5160.9	5279.4	5258.1	5432.2	5487.9	5554.9	5531.9	5733.9	5590.6	5637.1	5563
3.4562	0.7458	0	0	7.4947	2.8647	0	0	0	0	32.207	79.446	120.25	240.16	378.79	484.65	640.99	850.99	1021.4	1115	1375.7	1604	1875.1	2161.5	2375.2	2627.8	2840.2	2868.2	3383.7	3212.8	3253.5	3805.7	3960.2	4053.3	4287.8	4696.8	4899.1	5305.9	5690.5	6013.1	6168.7	6410.1	6396.8	6406.8	6626.3	6900.6	6741.2	6725.2	6978.1	6945.1
0	0	0	0	40.941	8.3986	49.684	64.329	92.153	85.517	137.08	199.46	252.87	371.78	495.83	649.98	811.53	1043.5	1272	1511.3	1793.5	2089.4	2439.4	2861.9	3031.7	3402.8	3578.9	3911.4	4159.6	4611.7	4752.3	4984.1	5229	5387.4	5494.5	5617.9	6045	6005.5	6273.5	6348.7	6349	6293.6	6442	6441.1	6622.8	6604.4	6730.2	6691.3	6708.5	6547.2
0	8.9628	7.5632	18.545	0	0	0	0	0	0	0	0	44.66	166.73	305.86	401.81	658.71	852.16	1044.1	1305.9	1481.8	1722	1875.8	2126.1	2418.4	2691.9	2940.5	3393.7	3623.8	3883.6	4068.7	4383.2	4814.2	5084.3	5397.2	5557.3	5808.4	5948.7	6382.1	6561.9	6806.1	6844.5	6952.3	7067.5	7163.2	7064.5	6966.4	6948	6897.4	6955.7
0	0	0	16.46	39.364	53.597	95.596	129.88	222.04	322.36	475.56	693.35	930.26	1212.8	1507.6	1906.8	2237.2	2512.3	2868.6	3239.4	3469	3712.2	4005	4378.4	4683.6	4823.6	4977.6	5124.4	5321.2	5364.6	5765.9	5806.8	6037	6243.9	6261.6	6420.3	6576.9	6725	6853.6	6792.6	6917.9	6959.7	6976.5	7215.6	6988.2	6982.8	6899.7	6671.5	7349	7433.8
0	0	4.8973	1.1968	6.0381	7.9585	1.739	19.384	23.638	25.809	37.712	37.843	72.646	96.234	170.79	241.14	374.19	508.41	656.51	831.88	983.75	1161	1352.9	1598.7	1858.7	1958.1	2147.3	2291.7	2470.1	2715.8	2764.8	2927.5	3201.3	3199.6	3438.9	3498.6	3694.1	3660.6	3702.7	3883.1	3852	3943.9	4033	4042.4	4096.4	4095.4	4238.9	4236.5	4134.2	4048.4
0	0.86603	0	0	0	18.271	30.253	99.708	240.16	438.25	731.24	1070.9	1358.9	1723.8	2080.2	2470.1	2816.4	3086.7	3492	3842.9	4039.3	4245.1	4333	4616.2	4609.5	4713.9	4953.6	4971.9	5038.4	5006.5	5096.8	5317.8	5419.4	5425.4	5462.6	5451.7	5454.6	5489.8	5471.7	5568.2	5536.2	5605.8	5667.5	5702.4	5550.6	5642.5	5703.4	5609.4	5673.6	5654.6
34.924	62.198	0	0	0	0	0	0	0	27.19	65.685	207.14	245.16	425.86	598.35	833.79	1041.6	1351.2	1677.6	2082.2	2464.6	2843.8	3196.5	3435.4	3876.8	4215.6	4563	5152.6	5293.2	5754.3	6155.9	6359.8	6469.4	6762.9	6922.3	7057.3	6989.3	7339.3	7556	7536.8	7758	7701.8	7837.5	8099.5	8223.5	8198.1	7857.1	7963.6	7925.8	7996.9
0	0	9.8004	0	2.8486	0	16.281	32.189	63.08	137.72	224.53	366.67	503.18	685.6	847.97	1016.8	1258.7	1532.1	1898.6	2096.3	2411.6	2570.7	2805.6	2948.9	3158.4	3412.9	3618.2	3616.9	3838.5	3622.4	3815.3	3937.9	4100	4153.7	4239.1	4325.3	4689.7	4543.1	4675.9	4729.5	4601.3	4396.1	4143.4	4326.3	4314.9	4224	4272.3	4469.5	4084.3	4138.4
0	3.2699	0	10.244	4.9038	0.57548	7.4889	0	6.4091	21.674	43.972	104.08	210.69	387.62	606.11	842	1158.9	1504	1797.4	2102.6	2429.5	2748	3083.2	3470.8	3785.4	4039.9	4362.4	4703.5	4994.4	5123.8	4913.3	5142.8	5265.7	5518	5741.4	5758.2	5989.7	6248	6281.2	6447.5	6557.4	6655.8	6730	6837.1	6872	6924.9	7002	7144	7236.4	7188.7
0	0.1924	0	12.277	9.8693	0.34667	0	21.736	56.733	163.79	285.13	456.12	722.21	1021.6	1345.4	1696.7	2068.2	2513.5	2981.4	3353.2	3826.8	4298	4590.8	4992.3	5569.6	6036.1	6535.3	6714.1	7166.3	7708	8097.7	8592.9	8659.3	9322.8	9507.1	9684.2	9969.9	9968.9	10344	10331	10755	10927	10939	11170	11199	11312	11382	10991	11100	11516
0	0	0.46915	0	0	11.522	15.496	16.722	35.116	51.202	131.8	229.82	364.61	496.8	612.35	765.88	979.19	1174.7	1408.4	1550.2	1804.9	1839.6	1985.5	2023.6	2271.8	2522.6	2793.1	2830.6	3090.9	3118.4	3274.1	3309.1	3480.8	3718.3	3819.5	4001.9	3869.6	4064.6	4260.6	4188.3	4294.5	4104.4	4346.1	4373.8	4463.3	4478.8	4512.5	4524.1	4468.6	4561.7
0	0	0	0	6.4414	17.299	36.49	56.537	114.01	208.84	285.69	424.07	586.59	791.78	1044.9	1344.7	1763.2	1908.3	2203.1	2471.6	2726.8	2940.5	3155.8	3261.5	3527.5	3859	3742.7	4197.6	4094.2	4373	4557.9	4454.2	4560.5	4637	4800	4848.3	4858	5027.9	4948.7	4921.1	5049.5	5106.7	5105.6	5129.4	5130	5046.3	5070.9	4949.8	5055.1	5030.9
0	0	0	0	13.721	15.53	47.441	65.491	155.01	342.53	475.63	596.94	928.38	1183.3	1428	1845.1	2158.6	2743.4	3195.3	3557.4	3447.5	4454.9	4193.9	4505	6028.7	6060.3	6287.3	6791.7	6955.7	7334.6	7733.9	7768.9	8121.8	8268.8	8650.7	9095.7	8975.1	9093.2	9084.6	9506.9	9167.7	9583	9385.9	9541	9672.2	9675.2	9899.4	9916.1	9926.1	9920.8
0	0	0	330.58	214.42	446.08	584.09	688.77	845.8	810.9	1066.4	1509.7	2081.2	2640	3248.5	3630.3	4084.7	4485.1	4823.4	5214.5	4909.3	5612.2	6125.4	6284.6	6526.3	6424.9	6856.2	7145.2	7092.8	7826.2	8060.7	8075.5	8469.6	8719.4	9065.8	9562	9576.5	9849.6	10223	10426	10460	10327	10599	10583	10711	10911	10944	11004	11152	11161
0	0	0	6.9693	17.771	34.476	98.097	75.983	118.31	200.83	326.53	433.5	659.67	885.63	1088.5	1320.2	1570.2	1854.3	2092.9	2320	2575.9	2741	2924.1	3009	3130.8	3201	3400.5	3468.3	3611.9	3592.4	3782.9	3845.1	3848.2	4111.7	4136.6	4127.5	4225.7	4264.5	4377.4	4366.9	4320.9	4381.6	4564.8	4407	4433	4492.3	4485.2	4467.4	4556.5	4467.3
0	0	10.279	0.037874	9.0718	3.5378	8.2722	18.385	19.86	16.501	0	34.304	26.611	78.289	169.61	313.39	479.11	653.73	877.77	1139	1435.5	1670.2	1926.6	2165.4	2414.9	2739.4	3081.1	3177.4	3347.5	3535.5	3701.1	3882.4	4178.3	4454.3	4525.3	4682.4	4891.3	5146.6	5191	5256.9	5297.2	5410.5	5483.5	5639.7	5702	5561.2	5584.5	5605.9	5681.9	5682
0	0	0	2.7611	15.93	36.164	14.631	14.601	53.24	127.5	180.81	264.85	305.77	391.76	496.67	633.77	762.12	863.11	990.11	1188.2	1332.3	1239.1	1439.9	1689.9	1916.1	2019.2	2278.2	2553.6	2987.5	2914.8	2938.8	2874	2997	3119.2	3171.5	3234.2	3366.7	3429	3424.9	3514.2	3483.5	3709	3747.8	3661.4	3693.2	3747.7	3715.3	3720.7	3549.1	3654.1
0	0.48985	0.018033	0	4.8932	8.6135	10.335	12.501	41.475	95.334	153.91	273.23	384.13	557.62	745.13	926.19	1149.8	1363.1	1558.7	1857.2	2168.7	2356.1	2882.8	3177	3515.3	3807.5	4075.1	4371.5	4855.3	5144.7	5385.7	5179.4	5357.8	5504	5613.1	5849	5980.4	6174.6	6248	6473.1	6570.8	6755.2	6823.5	6763.9	6631.1	6869.8	6851.6	6916.6	6935.8	6889.5
0	0	0	12.768	126.57	306.04	306.74	379.69	407.23	541.15	301.02	342.38	465.68	616.26	708.73	809.59	1043.6	1138	1313.5	1500.2	1659.1	1816.1	1836.5	1978.4	2326.9	2502.5	2475.7	2705.8	2788.4	2969.6	3286.5	3193.2	3519.3	3483.4	3662.1	3801.7	3811.9	3993.7	4065.7	3865.3	4304.4	4308.4	4301.4	4386.2	4316.4	4355.7	4371.4	4025.2	4090.5	4324.4
0	9.8595	0	0.13342	4.0694	2.6236	9.5838	0.19334	21.11	90.908	141.54	230.45	333.21	496.72	662.63	881.69	1156.9	1399.2	1653.4	1938.4	2260.7	2624.1	2965.8	3315.6	3498.8	3748.9	4204	4336	4767.3	4835.4	5025.9	5334.6	5695.7	5931.2	6173.4	6185.6	6530.8	6666.4	7073.9	7274.7	7142.1	7402	7378.1	7314	7339.3	7394	7308.5	7578.1	7607.4	7514.8
0	0	3.9675	128.75	156.96	165.49	131.36	108.82	319.94	565.29	620.85	1009.1	1252.8	1553.1	1964.2	2409.1	2787.9	3271.8	3733	4214.9	4755.9	5073.5	5312.7	5594.7	5820.7	6058.1	6551.5	6529.3	6942.6	7268.2	7269.2	7585.6	6837.7	5736.8	7178	7403.9	8762.4	8895	8956.8	9105.2	9312.6	9605.5	9764.3	9513	9364	9441.3	9266.8	9306.8	9669.2	9345.6
0	0	27.269	65.671	42.13	10.237	18.747	184.25	344.27	608.58	889.55	1316.6	1728.7	2160.3	2679.2	3180.3	3637.5	4147.6	4693	5024.5	5361	5766.7	6107.8	5860	6617.4	7022.8	7219.7	7539.9	7828.9	7903	7992.7	7919.1	8136.8	8214.4	8376.1	8409.6	8478.1	8398.2	8645.1	8819.9	8801.8	8798	8748.4	8852.3	8904	9097.3	9053.9	9090	9012.5	9037.3
0	0	0.9403	2.4141	7.1009	0	7.155	60.072	141.1	238.04	382.51	562.87	824.96	1007.4	1410.6	1645.2	1989.8	2286.2	2653.8	3029	3234.1	3554.3	3780.3	3959	4245.3	4442.4	4542.2	4705	4931.1	4995.9	4964.2	5223.9	5279.3	5534.1	5661.7	5630	5807.7	5768.6	5907.9	5983.8	5874.7	5991.5	6033.4	6178.2	6079.1	6054.2	6105	6081.5	6072.3	6027.6
0	0	0	43.868	113.17	90.288	158.72	101.78	182.78	103.63	93.528	150.35	251.83	392.8	453.09	630.23	834.16	952.96	1255.7	1516.8	1717.7	1834.5	2239.3	2480.3	2766.1	2916	3285.4	3442.5	4003.3	4131.6	4399	4646.6	5283.1	5596.1	6039.7	6213.6	6442.8	6718.1	6882.8	7178.8	7232.7	7210.9	7678	7775	7623.3	7629.5	7343.2	6920.1	7649.5	7738.5
0	0	0	44.899	86.526	174.58	236.06	292.13	324.1	360.79	451.73	581.77	798.25	1022.7	1225.6	1412.2	1867.3	2148.5	2432.7	2738.6	3150.1	3237.2	3759.1	4118.9	4220.9	4597.5	4900.3	5078.3	5349	5727.6	5845.4	5370.6	6396.3	6557.2	5979.2	6186.9	6378.6	6482.5	6471.1	6764.2	6705.3	7054.8	6979.5	6882.9	6955	7075.5	6907.6	7005	6983.6	7032.8
0	0	0	12.533	83.012	97.457	189.04	298.52	360.39	509.45	593	781.83	1071	1359.9	1749.4	2169.4	2672.3	3075	3692.3	4242.4	4731.8	5329	5319.5	6051.4	6288.3	6714.7	6856.3	7215.7	7729.2	7733	8141.2	8439.1	8625.2	8978	9125.8	9259.8	9674.5	9595.9	9984.4	9742.8	9978.8	9709	9942.4	9931.7	10070	10048	10051	10126	10111	9933.9
1.6572	4.216	0	0	5.2004	0	1.1268	0.056002	1.7107	30.633	84.512	168.94	283.53	422.51	613.09	841.24	1107.9	1375.3	1696.4	2020	2305.3	2721	3097.2	3536.4	3845.7	4306.4	4842.4	5097.6	5581.2	5660.1	5539.2	5787.7	5861	6245	6219.9	6499.5	6702.5	6771.9	7120.7	7357.5	7325	7344.2	7253.7	7413.5	7416.9	7324.9	7322.3	7645.5	7503.5	7547
0	0	0	23.538	82.646	107.1	174.81	221.23	362.73	561.34	830.02	1088.7	1494.1	2032.2	2593.3	2985.2	3840.3	4390.9	4994.4	5547.6	6143.5	6692.8	7320.9	7828.3	8371.4	8765.4	9180.6	9553	10050	9833.5	10029	10304	10607	10894	10995	11329	11765	11800	11851	12211	12281	12609	12553	12252	12333	12201	12075	11930	12121	12321
0	0	0	24.815	137.27	175.37	309.86	363.56	570.98	767.79	1041.8	1322.5	1623.1	1981.7	2361.5	2786.2	3034.8	3595.8	3919.9	4163.4	4887	5189.4	5743.6	6263.5	6469	6908.7	7214.7	7678.2	7744.3	7977.5	8265.8	8438	8689.4	8852.4	9090.7	9229.4	9335.2	9557.6	9746.1	9748.3	9826.9	9912.2	9923.4	10112	10077	10119	10071	10138	10267	10378
0	9.5236	10.49	3.9135	0	0	0	29.298	97.632	163.89	362.7	648.49	1066.7	1590.9	2181.1	2831.1	3570.5	4259.2	5106.2	5842.7	6620.2	7623.3	8244.5	9065.1	9581	10144	10689	10915	11565	12103	12548	12685	12935	13437	13456	13428	14212	13580	13996	14036	14054	14018	14058	14005	14345	14077	14080	13994	14215	14164
0	0	0	23.433	61.111	93.461	115.01	149.39	196.67	263.98	340.93	461.32	576.18	752.56	961.68	1222.1	1474.6	1694.2	1958.9	2155.5	2517.1	2843.8	3100.7	3395.4	3537.9	3800.3	3868.3	4041.9	4272.6	4361.9	4606.3	4661.1	4810.9	4987.1	5122.1	5058	5052.4	5277.9	5400.2	5543.2	5713.6	5745.8	5835.2	5712.3	5744.3	5984.8	6065.5	6212.9	6049.3	6056.4
0	0	0	4.0031	11.746	7.7995	4.8307	16.68	51.552	70.294	134.14	236.4	381.66	527.79	749.91	900.9	1084.8	1332.5	1513.7	1649.9	1859	2044	2218.5	2402.9	2555.3	2799	2936.3	3080.2	3073.7	3255.6	3216.9	3353.8	3564.2	3723.4	4003.2	3989.3	4048.2	4160.2	4084.1	4069.5	4317.1	4329.7	4489.1	4527.5	4276.9	4380.9	4376.6	4361.2	4399.6	4294.2
0	3.7566	1.1254	0	5.1314	3.8724	13.236	25.348	92.174	176.41	355.71	578.88	919.62	1307	1715.3	2248.5	2647.3	3105.4	3695.4	4099.8	4822.5	5459.2	5857.3	6377.8	6719.9	7244.9	7702.7	7934	8347.3	8599.4	8931.2	9302.8	9679.8	10127	10111	10162	10485	10445	10682	11022	10927	11047	11001	11213	11283	11203	11168	11313	11151	11091
0	0	0	0	13.746	11.339	21.484	64.999	175.66	318.14	535.11	785.54	997.54	1294.8	1495.1	1865.4	2131.1	2411.7	2709.8	3050	3278	3763.9	4029.5	3676.6	4239.5	4374.5	4462.4	4663.5	4764.3	4956.5	5324.6	5441.5	5610.5	5842.4	5829.6	6221.8	6293.2	6425.4	6373.3	6429.4	6573.1	6611.5	6577.9	6749.7	6703.1	6669.7	6506	6567.9	6432.4	6409.4
0	0	0	0	21.265	33.812	39.119	60.798	89.65	123.68	138.21	196.94	241.07	269.88	314.41	381.85	424.61	490.08	569.49	623.91	737.03	731.21	741.79	807.14	904.28	978.79	945.43	1023.4	995.83	1112.2	1242.9	1155.2	1275.7	1313.7	1416.7	1438.6	1444.9	1490.9	1535.7	1527.5	1589	1633.6	1689.1	1712.5	1664.2	1624.6	1673.6	1616.7	1638.8	1650.8
16.594	3.1448	0	0	0	5.5239	0	8.6619	24.113	73.492	130.83	196.33	365.19	501.68	705.29	865.4	1040.8	1247	1470.7	1597.2	1805.1	1820	1975.6	2137.9	2123.8	2219.1	2217.2	2260.2	2363.9	2463.3	2478.8	2523.7	2574.5	2623.5	2641.9	2768.9	2711.2	2679.5	2653.5	2605.8	2805.6	2687.8	2625.5	2575.7	2530.3	2511.4	2573.1	2596.1	2774.7	2936.4
0	0	9.9425	24.076	6.8504	0	1.6698	3.2482	31.205	62.115	80.334	145.75	214.64	317.09	221.35	371.08	593.78	349.92	730.57	641.35	809.65	856.09	967.37	1037.5	1083.5	1168.6	1158.2	1144.1	1270.1	1280.7	1127.8	1065.4	1107.1	1181.6	1181.2	1122.4	1142.9	1136.7	1126	1081.9	1149.1	1141.1	1135.8	1223.5	1218.5	1217.2	1132.8	1090.8	1106.9	1157.8
1.8837	25.439	12.419	4.129	0	0	0	11.339	5.0436	0	0	0	0	0	0	0	0	1.999	50.648	82.441	156.42	222.88	186.22	228.69	235.53	238.69	340.18	298.47	233.6	239.48	251.7	359.91	461.11	506.7	471.64	437.88	519.36	547.41	549.74	539.34	437.2	607.99	661.03	819.11	769.3	730.8	789.67	851.17	792.53	860.42
0	0	2.0244	7.4747	16.828	13.502	14.849	40.975	94.904	170.16	325.67	534.86	747.04	1085.5	1407.8	1740.2	2151.5	2466.5	2819.1	3262.6	3342.6	3925.7	4125.8	4409.4	4632.5	4886.6	4959.5	5134.1	5253.2	5323.1	5391.4	5476.3	5722.1	5824.8	5963	5830.7	5967.7	6057	6200.1	6154.3	6173.8	6023.6	5773.9	5865.4	5789.2	5695.4	5728.6	5678.2	5591	5606.5
45.231	43.44	42.463	0	0	0	0	0	0	0	0	69.647	134.74	210.33	302.1	371.14	557.67	634.96	837.67	1032.4	1258.2	1413.2	1612.6	1745.3	1912.4	2145	2287.7	2421.5	2609.2	2658.6	2576.8	2682.8	2862.1	2942.3	2997.2	3118.9	3323.6	3371.3	3348.5	3343.2	3379	3445.4	3417.1	3513	3499.4	3512.4	3486.7	3462.3	3528.3	3476.7
0	0	0	0	9.5729	32.145	21.514	0	0	3.9646	15.382	70.491	131.65	249.28	359.52	544.09	681.42	885.33	1025.8	1353.2	1491.9	1686.7	1978.4	2043.9	2219.3	2324.6	2506.3	2621.9	2806.9	2882.1	3217.3	3137	3256	3392.7	3446.3	3557	3751.9	3684.9	3782.7	4028.3	4002.2	4102.5	4166.9	4237.9	4190.6	4174	4286.5	4396	4474.1	4604.9
0	49.646	0.89737	0	4.5369	2.0554	0	4.3283	72.206	85.923	130.71	199.6	419.6	603.18	816.22	1088.5	1214.7	1482.6	1575.5	1822.8	1933.5	2181.1	2416	2595	2989.5	3121.8	3111.5	3282.4	3325.8	3593.1	3758	3674.5	3902	4062.6	4211.5	4329.5	4531.8	4685.7	4874.3	4925.8	4921.9	4836.1	4778.7	4829.8	4747.7	4698.1	4778	4700.3	4696.9	4613.7
0	0	0	0	12.888	40.132	101.99	143.82	217.64	265.03	428.53	549.78	708.98	848.95	1020.8	1173.9	1381.6	1831.5	1895.1	2136.7	2378.3	2550	2720.3	2866.8	2962	3195	3338.6	3530.8	3747.8	3980.5	4018	4267.5	4312.3	4767.3	4472.2	4578.1	4661.9	4815.8	4771.8	5077.2	4224.5	4287.1	4349.7	4269.2	4421.9	4540.2	4452.2	4466.1	4427.1	4305.3
0	13.809	20.019	0	31.63	0	0	47.115	11.434	56.412	111.2	195.95	305.91	480.85	636	818.54	988.3	1138.5	1393	1471.7	1758.2	1942.3	2227.2	2457.9	2609.7	2852.6	2741.2	2850.4	2955.5	3022.4	3092.8	3217	3246.7	3462.8	3445.2	3594	3866.2	3847.2	3822.7	3901.8	3954.2	4356.9	3863.9	4059.6	3950.8	4055.4	4001.3	3932.6	3938.6	4009.2
8.4435	0	0	0	0	0.51344	9.341	45.776	122.53	229.83	407.21	629.38	918.06	1211.7	1484	1772.4	2035.4	2248.7	2553.8	2745.7	3087.6	3254.8	3566.1	3672.9	3742.7	3940.9	4169.5	4297.6	4319.3	4419.2	4461	4343.1	4587.8	4670.2	4807.5	4854.8	5133.3	5099.6	5187.4	5187.6	5220.2	5269.6	5101.9	5169.9	5105.2	5058.1	5120.5	5248.6	5232	5260.5
0	0	0	0	0	7.2108	44.063	41.289	35.142	72.845	172.05	296.66	543.44	872.6	1173	1569.6	1929.7	2344.3	2757.3	3068.4	3453.5	3694.2	4064.6	4340.2	4614.7	4670.8	5046.8	5167.4	5468.6	5651.4	5712	6024.5	6206	6212.5	6431.1	6640.2	6887	6288.5	6521.8	7296.6	7395	6804.2	6894.7	6850	6942.9	6881.3	7530.8	6970.3	7014.6	7185.6
0	19.073	6.8398	36.807	22.08	0	22.897	40.093	0	76.481	108	256.53	402.11	588.58	796.79	993.92	1130.2	1441.1	1792.1	2070.9	2229.8	2523.2	2767.9	3077.7	3315.7	3346.3	3733.3	3791.1	3877.7	4203.8	4374.8	4576.7	4810.6	4943.4	5049.6	5079.8	5119.2	5110.9	5451.8	5421.4	5648.9	5732	5656.9	5847.4	5726.6	5559	5737.1	5739.3	5923.2	5890.7
0	0	0	110.68	74.787	0	22.514	117.68	157.1	199.33	337.39	444.25	647.56	819.95	1058.7	1263.9	1511.1	1090.8	1327.9	1566	1665.9	2081.8	2083.2	2276.5	2583.9	2645.3	2974.6	3123.4	3127.1	3428.1	3444.1	3564.2	3685.4	3775.2	3186.1	3862.5	3818.9	3618.6	3707	4093.4	4059.8	4049.3	3545.5	4600.9	4282.9	4273.8	4354.5	4199.2	4281.5	4285.1
0	0	8.2905	9.2127	3.4747	0	14.024	14.394	25.155	68.302	139.26	266.16	361.07	585.35	818.86	1000.2	1302	1522.7	1820.4	2097.5	2306.3	2535.1	2723.7	3028.2	3094.9	3232.2	3449.4	3541.6	3729.8	3736.9	3867	3927.4	4109.2	4209.3	4272.5	4282.1	4521.3	4430.3	4562.9	4708.4	4667.9	4621.3	4801.3	4652.7	4708	4738.5	4807.9	4761	4849.6	4848.7
0	0	0	56.463	171.55	272.31	412.18	500.79	624.67	733.53	753.11	1073.3	1298.1	1497.1	1835.6	2140.6	2451.2	2772.4	3125	3246	3768.4	3763.7	4311.1	4500.9	4628.5	4912.2	5115.1	5149.6	5320.8	5265.4	5545	5481.5	5695	5746.5	5823.2	5990.2	6196.6	6016.4	6182.7	6212.5	6210.8	6378.4	6275.7	6365.3	6366	6441.7	6338.4	6290.1	6365.2	6283.9
0	0	0	2.9794	35.857	68.612	93.055	148.45	146.13	138.63	165.48	175.31	233.74	251.73	340.62	317.85	418.22	583.5	919.18	1095.9	1207.8	1371.5	1385.3	1805	1621.4	1744.7	1870.3	2329	2073.2	2191.8	2339.4	2373.9	2510.7	2715.2	2944.1	2932	3076.7	3028.4	3023.5	3084.5	3036.4	3056.9	3173	3222.1	3285.2	3185.6	3250.1	3186	3280.8	3332.1
0	0	0	21.693	21.983	9.802	15.548	42.508	112.41	207.3	356.84	551.74	908.15	1049.9	1363	1681.9	2023.6	2303	2730	3052.6	3324.3	3610	3922.3	4099.3	4353.3	4696.2	4859.2	5003.7	5394.7	5464.1	5897.3	5943.2	6082.1	6201.7	6453	6492.4	6602.1	6553.1	6727.1	6504.7	6546.5	6524.7	6740.3	6707.3	7002.5	6842.9	6800.2	7013.3	7105.9	6969.8
0	14.868	0	18.083	0	5.2533	0	0	0	52.085	215.75	402.18	712.97	1089.4	1404.8	1895.6	2361.8	2840	3384.2	3905.2	4386.1	4594.6	5209.7	5646	5822.5	6213.7	6610.2	6795.8	7152.2	7500.8	7669.8	8007.5	8294.9	8477.3	9032.4	8760.7	8980.4	9119.8	9552.8	9732.3	9860.2	9618.7	9625.8	9531.2	9748.6	9674.4	9671.1	9808.4	9755	9707.2
0	0	147.75	0	136.06	139.32	125.22	131.84	154.32	171.42	158.32	174.27	203.09	288.01	321.53	442.52	541.37	647.65	824.88	962.91	1087.9	1191.4	1433.5	1473.3	1805.9	1912.9	2106.4	2254	2398.3	2585.4	2599.3	2737.2	2813.2	2746.6	2946.2	2959.1	3030.6	3108.1	3196	4110.1	3579.9	3503	3523.3	3536.8	3401.7	3201	3059.2	3035.5	2967.8	2971.3
19.242	12.694	0	0	6.3117	0	0	0	12.088	42.233	58.591	141.98	187.11	295.78	370.72	488.52	580.77	706.64	902.65	1072.5	1311	1437.8	1798.4	1996.2	2197.1	2512.3	2669.2	2835.7	3077.4	3151.8	3351.8	3369.7	3481.4	2673.7	2747.5	3983	4299.2	4529.7	4570.6	4683.8	4800.4	4736.5	4833.6	4883.3	4900.6	4887.4	4790.3	4795.2	4983	5025.2
0	11.707	0	0	6.9614	0	17.898	35.25	78.497	140.08	183.47	293.27	400.68	664.39	934.42	994.26	1183	1269.8	1507.9	1652.5	1748.6	1915.7	2054.7	2244.5	2352.3	2454.3	2689.6	2729.8	2833.1	2933.7	3124.8	3053.5	3235.6	3317.6	3344.7	3391.6	3423.8	3521.2	3556.7	3555.8	3700	3660.4	3646.6	3747.6	3796.5	3850.1	3808.3	3823.5	3827	3919.9
0	0	19.339	4.6954	22.653	8.6408	0	69.381	180.87	296.36	488.54	687.85	976.12	1219.8	1556.4	1834.5	2161.1	2468.9	2649.2	2867.3	3193.2	3531	3709.5	3802.5	4020.6	4462.4	4539	4666	4718.4	4959.7	5097.7	5121.1	5397.8	5351.6	5792	5675.2	5889.3	5867.2	5700.2	5979.4	5860	5829.5	5841.5	5882.5	5963.4	6013.9	5964.5	5888.6	5923.3	5858.8
0	2.4533	0	0	7.7929	7.8461	19.423	38.754	114.16	222.83	354.08	545.69	781.27	999.69	1389.7	1687.3	1909	2287.9	2574.5	2873.7	3090.9	3212	3490.8	3669.7	3926.4	4018.5	4159.6	4295.2	4015.4	4539.4	4446.6	4113.1	4945.4	4429.6	4426.8	4428.9	4436.3	4448	4458.1	4619.8	4531.2	4744.3	4752.9	4802.6	4752.7	4744.4	4701.7	4584.6	4691.7	4629.4
0	0	0	0	17.241	0.78895	26.985	23.76	32.779	31.077	48.571	94.948	143.57	226.58	399.78	631.22	726.22	862.93	872.53	1013.7	1107.7	1264.9	1412.1	1598.7	1679.6	1813.7	1824	1977.6	2063.8	2159.7	2199.8	2330.7	2480.1	2638.1	2737.3	2849.2	2989.5	3002.2	3063.5	3125.9	3227.7	3258.2	3403.8	3354.7	3436.2	3413.4	3495.6	3513.6	3581.3	3517.6
0	0	0	98.591	208.17	383.18	170.64	459.52	438.47	526.18	623.99	543.73	993.75	881.87	1294.8	1512.1	1481.7	2010.4	2410.6	3188.8	3967.6	4028.6	4519.3	4853.5	4708.2	5517.2	6298	8140.4	6043.4	6800.6	7501.1	7790.3	7652.2	7863.9	8311.8	8469.9	8508.7	8522.4	8583.2	9402	9395.3	9059.5	8823.3	8731.8	8911.7	9126.8	8812.7	8901.9	8471.3	8651.1
0	0	0	0	8.1478	16.513	20.171	10.732	52.358	87.035	146.94	302.13	426.09	630.87	799.99	1034.2	1302.6	1520.4	1784.9	2042.4	2296.7	2496.4	2765.4	3098.5	3393.5	3503.8	3703	3946.6	4154.3	4296.9	4368.4	4604.4	4876.9	4916.9	5137.3	5153.7	5294.1	5487.4	5576.4	5784.6	5636.7	5858.4	5891.8	5987.6	5934.2	5880.3	6014.9	6038.4	5945.6	5972.2
0	0	104.31	0	54.165	86.609	90.257	109.57	137.18	177.01	227.59	337.72	587.93	706.91	825	1001.4	1265.3	1502.3	1804.7	1952.2	2297.2	2571.9	2802.6	3017.3	3244.3	3506.5	3675.8	3973.1	4157.9	4114.4	4443.9	4514.7	4780.4	4846.8	4904.4	5077.8	5140	5257.3	5178.4	5227.2	5207	5413.9	5515.9	5548.4	5487.2	5622.6	5568.9	5510.4	5557.5	5540.9
0	8.2304	0	0	28.216	32.195	39.123	59.525	132.9	243.5	407.31	633.82	1021.9	1419.7	1839.4	2320	2892.6	3385.6	4025.6	4368.2	4979.5	5272.1	5807.1	6040.7	6417.5	6991	7244	7528.4	7627.3	7939.8	8033.1	7998.4	8518.4	8482.6	8600.2	8936.3	9123.8	9308.1	9556.1	9673.7	10174	9980.6	10397	10268	10126	10264	10442	10349	10400	10526
0	0	16.429	17.704	4.4361	19.343	0	0	0	0	40.171	225.98	334.07	589.27	864.48	1158.9	1503.9	1826.3	2218.6	2528.7	2937.5	3361.5	3822.5	4156.2	4502	4997.7	5281.9	5550.8	5979	6083	6548.1	6563	6851.3	7314.8	7474.3	7549.3	7860.7	7997	8199.8	8175.1	8546.3	8655.1	8681.4	8972.4	8869.1	8989.5	9063.1	9312.2	9306	9272.5
2.6505	2.727	0	0	5.1313	0	6.9964	0	0	9.4646	0	24.273	26.142	58.545	85.952	123.85	170.94	213.38	296.47	327.73	474.99	563.59	700.24	837.05	971.65	1139.7	1325.4	1481.1	1610.6	1703.2	1880.6	2010.9	2161	2341.5	2491.1	2635.9	2918.6	2965.9	2942.3	2996.6	3166.6	3223.4	3261.2	3283.3	3213	3343.6	3261.3	3176.7	3190.9	3115.5
0	0	2.4647	0	7.1402	7.483	20.414	10.143	17.52	0	0	0	0	0	0	0	0	0	0	11.576	57.904	58.367	15.088	56.106	143.14	211.91	110.99	133.19	122.55	182.91	172.25	112.59	64.605	82.463	166.08	183.19	157.55	220.36	207.95	155.17	249.51	286.74	279.39	203.25	104.85	211.33	234.48	173.61	163.79	206.96
10.319	13.233	0	0	0	1.1775	0	0.3134	0	15.541	19.576	54.688	141.64	286.35	449.93	746.45	997.69	1402.7	2015	2476.9	3071.9	3520.5	4253.4	4699.6	4964.9	5332.4	5430.9	5251.9	5328.9	4947	4678.6	6876.8	7145.1	7370	7462.3	7822.4	7843.2	7905.6	7985.3	8124.8	8132	8294.1	8400.6	8453.4	8356.7	8447.6	8556.2	8815.4	8924.4	9024
0	0	0	64.921	8.8011	148.96	44.065	0	0	0	271.42	33.173	541.18	757.75	870.74	608.51	1146.5	1030.2	1654.1	1839.3	2072.6	2244.6	2031.1	2622	2614.9	2811.8	2995.5	3092.2	3317.4	3318.5	3513.2	3341.7	3237.6	3506.2	3888.2	3923.9	4032.7	4126.4	4212.1	4118.1	4406	4498.5	4593.5	4632.6	4599.8	4707.5	5551.5	4832.7	4761.9	4800.5
0	12.93	4.9798	0	4.6846	8.3793	38.35	53.646	142.4	210.13	416.88	572.14	812.06	1020.5	1345.8	1680.9	1969.9	2298.8	2707.8	3044.8	2909.9	3095.7	3314.9	3562	3738.9	4100	4197.9	4376	4685.7	4907	5037.5	5208.3	5332.3	5404.8	5575.2	5673.9	5878.1	5894.7	6111.9	6281.3	6297	6405.3	6386.5	6443.5	6482.1	6434.1	6418	6478.3	6499.9	6474.1
8.2316	8.4277	0	0	0	0	0	11.949	43.993	96.666	160.34	291.74	407.73	574.71	729.47	920.25	1053.4	1277.1	1374.7	1612.7	1624.1	1820.4	2095.8	2110.3	2306.4	2388.4	2536.2	2576.2	2697	2761.8	2818	3110.5	2911	2959.3	3045.9	3529.2	3584.5	3834.2	3819.6	3838	3561.8	3900.7	3748.6	3880.2	4137.2	4110.8	4090.1	4077	4008.5	4148.3
0	0	0	0	6.5124	43.3	160.06	222.76	336.11	395.45	684.55	874.06	1047.7	295.62	424.15	602.66	781.87	864.34	963.18	1195.8	1458.3	1596.7	1812.1	1959.9	2026.3	2210.9	2151.2	2240.4	2371.7	2515.6	2619.1	2955.4	3122.4	3464.5	3293.7	3356.1	3644.5	3241.2	3226	3239.2	3423.8	3497.9	3414.9	3416.7	3549.8	3503.7	3783.1	3324.1	3376.7	3461.2
0	0	0	1.6858	53.632	61.024	95.564	130.29	209.95	272.35	349.49	506.04	609.85	785.01	920.99	1080.5	1283.6	1413.7	1536.7	1695	1857.1	1967.1	2132.3	2307.8	2399.9	2436.2	2617.9	2676.7	2706.4	2742.9	2901.5	3060	3174.9	3390.7	3443.5	3537	3764.3	3791.1	3805.9	3868.4	3882.6	4048.7	4013.7	3904.2	3956.7	4052.4	4067.8	3970.6	3999.5	3940.5
0	0	0	1.7413	17.575	2.9855	30.282	45.117	111.37	224.47	356.52	612.7	870.39	1135.7	1474.2	1752.1	2133.2	2425.1	2678.7	2977.6	3345.5	3667.3	4078.2	4646.4	5146.6	5700.3	6065.1	6349.6	6923	7287.1	7831.3	7889.6	8100.2	8205.1	8616.8	8806.6	8984.6	8996	8970.6	9002.6	9126.5	9512.7	9379.1	9526.9	9630.4	9771.8	9554.2	9432.8	9459.3	9833.3
0	0	0	0	14.414	15.247	27.661	4.6354	25.926	53.466	147.25	236.01	354.27	523.15	663.13	901.24	1194.9	1259.7	1514.9	1626	1864.4	2035.2	2269.5	2514.8	2673.9	2852.7	3005.8	3157.5	3212.9	3307.4	3406.6	3556.6	3693.8	3862.4	3994	4192.4	4570.9	4977.7	4971.3	5042.4	5201.5	5246.7	5230.5	5176.6	5121.7	5283	5245.7	5396.8	5424.6	5447.8
0	15.78	12.865	0	3.9796	0	0	0	0	0.51005	7.559	47.795	73.202	150.15	209.68	278.5	371.24	495.63	601.35	711.57	898	996.34	1013.9	1166.3	1316.4	1440.3	1505.4	1610.6	1768	1794.8	1914.2	2030.7	2083.4	2295.7	2336.1	2405.4	2510.7	2568.7	2626.8	2640.9	2647.5	2672.4	2703.5	2700.1	2741.4	2807.1	2817.1	2852.3	2880.4	2807
0.016612	3.886	0	7.7848	2.0625	0	0	3.7454	17.508	23.594	22.799	33.509	54.703	68.793	119.67	181.6	243.53	361.65	457.26	562.02	706.81	837.13	970.81	1089.3	1303.7	1459.5	1745.8	1823.5	2021.3	2177.8	2444.4	2569.4	2638.7	2850.6	2892.5	2909.9	3087.4	3212.5	3397.2	3521.9	3504	3710.2	3635.9	3766.4	3791.7	3797.4	3742.5	3809.2	3846.3	3987.2
0	0	0	0	0	15.205	72.746	46.353	65.153	89.989	132.43	156.88	235.52	273.34	367.39	436	546.27	736.25	1024.7	1312.4	1288.9	1476.2	1754.9	1898.9	2084.9	2243.8	2398.3	2708.4	2931.5	3265.7	3181.1	3450.4	3549.5	3767.7	4089	4171.1	4406.2	4496.6	4693.5	4633.1	4913.3	4985.7	5145.7	5146.4	5199.7	5403.1	5156.4	5293	5418.3	5270.6
0	0	4.3827	6.3603	2.9542	2.5868	0	30.081	111.79	254.79	445.98	751.44	1158.8	1590.1	2112.6	2538.1	3053.4	3475.2	4306.2	4927.2	5248.6	5798.8	6479.4	6925.3	7434.8	7785.7	8006.7	8000.7	8732.2	9035.4	9657.5	10241	10247	10416	10725	11073	11303	11445	11758	11645	11686	12019	11795	12200	12287	12317	12190	12057	12199	12294
0	7.2743	11.582	15.385	12.424	0	5.0853	7.3036	67.708	139.89	258.4	449.67	683.19	1004	1381.7	1760.9	2020.9	2348.5	2723.8	3105.5	3302.2	3767.2	4194.1	4600.8	4798.2	4655.9	5150.2	5273.1	5121.9	5468.1	5209.7	5428.4	5725.9	6120	6112	6165.8	6036.9	6298.8	6126	6059.3	6185.2	6083.1	6041.1	6058.2	6081.1	6037.1	5893.2	6012.8	6070.1	6265.3
0.33375	0	0	0	0	0.24886	10.307	14.612	31.482	64.003	105.28	167	248.07	342.13	485.64	675.14	850.99	1074.8	1244.9	1510.1	1644.4	1824.5	2044.3	2255.7	2326.6	2494	2719.5	2568	2694.4	2802.1	2971.6	3106.8	2984.8	3298.1	3443.7	3427.7	3381.2	3491.9	3539.6	3791.2	3733.7	3802	3793.8	3758.1	3707.2	3752.7	3764.2	3793.2	3829.1	3748.9
0	31.615	0	0	70.578	26.567	0	0	0	0	0.0035955	22.257	234.63	415.45	667.56	877.25	1115.7	1394.6	1614.9	1933.9	2372.8	2617.6	2884.2	3082	3287.5	3758.8	3805.1	3907.7	4078.9	4228	4469.2	4796.1	4748.7	5014.1	5062.2	5380.2	5428	5430.1	5635.1	5609.8	5764.3	5640.8	5788.5	5894.7	5818.6	5828.5	5895.8	5876.7	6011.1	5923.5
0	0	7.9278	2.939	14.628	7.8882	9.8917	9.2115	43.132	66.429	132.73	248.65	263.76	332.73	544.03	529.4	797.07	905.93	891.69	1065.6	1310.7	1356.7	1327.9	1389.6	1515.5	1620.8	1663.5	1752.8	1838	1885.9	1921.8	1871.6	2022.6	1853.4	2088	2151.1	2272.2	2271.1	2328.9	2249.7	2104.9	2123.7	2108.4	2152	2108.3	2145.2	2181.8	2169.1	2316	2112.7
0	6.5525	0	10.457	6.4838	0	3.7008	14.286	95.664	225.26	428.89	788.2	1160.7	1680.7	2229.1	2729.8	3281.5	3699.5	4328.7	4813.9	5441.4	5920.3	6292	6713.5	6686.3	7302.9	7478.4	7903.7	8381.6	8364.7	8649.9	8715	8874.5	8948.3	9209.4	9166.2	9244.7	9271.9	9409	9410.7	9845.2	9807	9950.6	9951.3	9875.9	10022	9806.6	9897	9797.6	10094
8.9268	1.3114	0	0	2.168	0	1.3066	22.047	109.54	219.05	422.79	655.96	929.28	1251.5	1622.9	2040.1	2442.2	2767.1	3185.3	3519	3977.6	4388.2	4715.4	5155.4	5727.5	6100.6	6365.7	6784	7154.4	7530.6	7896.5	8205	8720.7	8836.9	9340.9	9592.8	9871.7	10321	10323	10454	10560	10735	10690	10981	10954	10938	10331	10202	10197	10162
0	0	0.35632	0	8.0785	1.3226	8.1843	0.1324	14.204	39.701	46.844	90.382	153.82	244.23	398.08	559.49	727.59	923.04	1103.9	1305.3	1475.6	1796.4	1904.9	2228.4	2506.2	2738.2	3083.7	3386.6	3732.6	3958.6	4176.1	4572.6	4796.5	5121.7	5202.1	5694.7	6031.1	6162.1	6544.7	6662.9	6978.8	6901	7155.4	7235.8	7461.6	7464.2	7667.7	7709.4	7908.8	7856.6
0	5.8183	2.897	0	0	1.6088	3.5865	31.798	79.544	122.18	201.87	302.01	450.72	580.11	747.28	881.63	1061.3	1221.6	1406.7	1549.3	1794.4	2058.7	2068.1	2163.4	2308.8	2369.1	2518.2	2526.8	2445.3	2551.1	2585.3	2791.2	2901.6	3014.7	3011.5	2997.6	3003.9	3048.2	3065.2	3144.8	2943.5	3132.6	3234.8	3330.8	3286.9	3213.8	3190.8	3280.6	3201.7	3201.5
0	0	0	0	14.76	16.474	39.864	51.812	88.992	154.84	245.38	371.32	520.92	741.65	900.82	1054.9	1202.4	1408	1749	1972.9	2202.7	2344.8	2422.1	2637.9	2762.2	2647.6	2882.5	2972.4	3007.4	3105.1	3257.7	3429.2	3571.5	3761.6	3734.5	3809.8	3748	3678.7	3846.8	3827.6	3944.1	3946.7	3937.8	3917.5	3932.7	3851.6	3932.7	3965.8	3960	3951.2
0	0	25.294	20.034	20.776	0	16.07	23.774	68.741	150.07	280.53	455.09	616.27	810.38	927.99	1146.8	1339.8	1611.1	1857.5	2100	2241.1	2485.8	2649.9	3044.2	3318.8	3348	3442.6	3493.1	3616.8	3607.4	3747.6	3893.2	3596.9	4133.9	3764.1	3819.7	3831.2	3883.9	3975.5	4026.2	4032	3940.6	4017.9	3993	3992.1	4398.9	4272.4	4231.1	4216.8	4318.3
0	0	0	0	52.18	154.24	238.79	387.01	553.75	687.29	890.83	1058.7	1372.6	1609.8	1764.3	1997.4	2264.5	2490.2	2798.4	3052.5	3309.4	3628	3702	4093.9	4300.9	4600.5	4724.5	4557	4556.7	4728.2	4868.2	5107	5184	5176.3	5327.8	5219.8	5419.4	5494.5	5387.8	5370.6	5502	5702.7	5798.9	5760.8	5885.9	5681.7	5743.4	5843.1	5791.5	5740.4
0	46.712	29.306	25.325	0	0	0	0	29.087	61.624	154.34	177.17	318.29	454.98	573.81	737.23	861.3	1061.5	1255.3	1372.4	1624.1	1856	1663.7	1807.6	1477.1	1694.5	1983.9	2449.7	2314.7	2729.3	2794.3	3042.5	3146.6	3199	3429.3	3252.2	3341.3	3413.8	3402.9	3452.9	3373.4	3525.5	3684.4	3778.2	3858.2	3673.1	3771.6	3624.5	3420.2	3552.2
0	0	0	4.2523	6.5857	0.59509	13.899	46.574	120.56	234.24	388.07	538.55	696.88	925.9	1003.3	1410.7	1669.8	1833.1	2078.8	2335.9	2485.9	2785.4	2867.4	3002	3208.8	3414.1	3584	3788.8	3830.8	3950.9	4092.7	4328.2	4413.1	4541.3	4637.4	4671.6	4764.3	4847.5	4926.2	5055.1	4971.2	5103.5	5132.5	5231.6	5132.8	5072.4	5085.4	5129.7	4998.3	5093.1
0	0	0	52.479	136.5	167.03	238.1	101.94	385.39	551.73	762.49	1094.7	1380.5	1799.1	2347.9	2757.6	3333.5	3976.3	4484.5	4916.5	5385.8	5772.5	6305.7	6721.1	6825.6	7210.2	7649.9	7897.9	8089.9	8315.3	8350.7	8395	8939.7	9218.1	9200.2	9322.8	9520.6	9509.1	9656.7	9791.8	10059	10065	10061	10084	9964.6	9992.5	9926.7	9708.8	9842.4	9920.8
0	24.003	0	33.011	41.7	2.0527	0	0	0	0	0	8.3103	71.913	179.8	253.04	394.28	544.31	730.1	949.35	1138.3	1276	1516.4	1678.5	1886.3	2034	2163	2288.9	2426.4	2517.3	2540.1	2708.8	2847	2986.7	2937.4	2957.5	2932.7	3039.1	3175.6	3192.9	3234.1	3318.3	3361.3	3363.7	3361.5	3332.6	3367.7	3325	3352.9	3329.9	3324.9
0	0	0	22.92	3.7559	81.45	62.626	78.32	76.335	159.91	267.66	415.18	610.6	831.47	1146.4	1499.6	1932	2284.8	2762.9	2878.2	3055	3533.6	3931.8	4459.2	4535.9	4836.6	5117	5309.2	5684	5704.8	5888.6	5840.2	5948.2	6146.1	6121.2	6554.6	6679.4	6890.8	6661.4	6729.4	6612.6	6942.5	6841.7	6712	6704.8	6748.1	6574.8	6695.8	6699.2	6630.4
0	0	0.35239	10.1	39.689	56.994	72.427	99.772	132.95	216.36	261.01	403.06	599.59	775.22	1023.7	1243.8	1473.5	1696.7	1906.2	2436.4	2749.4	2934.3	3209.6	3550.6	3704.4	3988.2	4267.5	4314.7	4503.9	4499.3	4624.4	4627.6	4980	5109.7	5296.9	5506	5596.7	5683.1	5665.1	5784.6	5666.6	5750.7	5840.7	5969.3	5999.2	5896.9	5947.6	5848.7	5874.3	5887.5
0	9.0512	0.079373	12.632	9.9515	0	0	1.5038	18.538	69.26	167.27	305.12	450.88	648.15	856.61	1145.1	1435.2	1855	2177.6	2520.9	2775.1	3245.6	3421.7	3759.8	4125.2	4474.9	4360.8	5161.9	5138.5	5051.2	5059.8	5335.1	5440.8	5396.3	5556.7	5797.9	5699.4	5770.5	5828.6	5844.4	5781.2	5991.7	6125.7	6103.7	6002.7	6164.8	6045.6	5853.1	5952.5	5830.5
0	0	0	98.368	241.17	243.42	452.35	451.84	405.18	467.67	377.93	447.24	494.86	629.82	654.64	715.51	957.71	871.1	1050.7	1200.6	1320.2	1413.6	1603.2	1697.7	1897.7	2160.8	2349.4	2588.4	2811.1	2842.1	3058	3209.8	3418.8	3583.4	3775.3	3965	4116.6	4287.6	4313.6	4386.3	4578.3	4487.9	4562.2	4725.9	4676.1	4656.8	4606.2	4633.9	4763.6	4766.5
0	0	4.4606	6.9948	2.8373	0	0	13.287	23.091	72.658	133.54	230.2	368.92	469.46	651.43	783.41	1039	1158.6	1364.7	1558.9	1787.2	2057.9	2291.8	2474.2	2684.3	2868.6	2955.9	3041.2	3258.7	3457.4	3521.7	3636.2	3823.5	4201.2	4211.3	4178.9	4311.4	4382.1	4559.6	4539.4	4500.6	4658.1	4634.7	4689.1	4788	4684.9	4771.3	4740.2	4712.6	4678.4
0	0	0	5.6288	7.1094	26.314	17.895	26.795	20.357	37.955	79.153	146.28	250.84	430.82	613.6	816.24	1053	1364.3	1721.3	2085.4	2458	2817.5	3189.5	3554.7	3840.9	4196.3	4428.7	4932.4	5138.4	5293.4	5426.3	5755.7	6008.9	6243.8	6502.3	6604.9	6702.6	6795.6	6899.3	7015.3	7312.2	7086.7	7271.6	7246.6	7499.9	7645.3	7525.1	7803.4	7756.8	7818.6
0	0	0	45.989	123.4	202.91	156.37	206.55	234.48	300.71	363.43	423.96	508.58	563.49	851.73	952.62	1219.1	1339.9	1477.2	1601.2	1701.5	1752	1897.5	2009	2142.8	2359.1	2593.8	2656	2385	2763.9	2839.3	2925.8	3299.1	3396	3541.2	3699	3722.5	3789.5	3955	3830.9	3855	3931.3	4091.7	3970.9	4056.4	3791.8	3981.4	3857	4013.1	4078.9
0	0	0	0	2.9186	23.483	56.174	150.57	428.36	738.01	1403.2	2009.3	2611.7	3325.1	4077.2	5104.6	5669.3	6174.4	6957.2	7563.1	8340	9243.2	9472.6	9963.8	10195	11199	11539	12049	12621	12531	12938	13059	13552	13446	13575	14089	14152	14281	14413	13427	13514	13610	13659	13458	13340	13542	13526	13532	13379	13239
0	9.7616	17.479	0	16.527	8.9835	24.407	47.058	89.217	140.47	191.99	289.99	429.88	558.93	664.2	791.71	1007.8	1232.2	1396.4	1611.8	1892.3	2034.5	2030.7	2582.3	2789.5	2990.8	3204.7	3201.2	3361.7	3064.3	3101.3	3121.9	3313.8	3374.7	3414.3	3473.8	3523.6	3524.1	3533.1	3774.9	3610	3549.3	3534	3499.6	3542.1	3541.8	3547.4	3626.9	3657.8	3631.5
0	0	0	16.186	28.206	21.277	27.243	58.472	137.11	256.85	365.96	609.85	951.64	1345.8	1780.2	2186.9	2562.9	3114.3	3551.4	3956.8	4409.6	4432.5	5099.4	5534.3	5661.1	5892.5	6141.7	6489.4	6587	6964	7189.8	7464.3	7663.6	7662.9	7756	7993.6	8108.8	8183.4	8482.5	8518	8579	8983.6	8973.8	8926.9	9017.8	8918.9	9055.5	8900.9	9259	9017.7
0	10.795	16.013	21.832	0	0	1.8661	4.6109	70.563	174.07	334.46	557.11	840.36	1154.9	1516.9	1808.8	2224.1	2773.9	3108.5	3572	3903.3	4115.7	4710.4	5005.8	5411.1	5829.5	6289	6593.7	6815.6	7300.6	7482.1	7829.5	7914.4	8382.2	8810.1	8954.8	9246.5	9500.6	9555.4	9815.8	9667.3	10290	9830.1	10336	10446	10641	10638	10790	10838	10862
0	0	0	0	15.79	6.1136	17.709	17.857	53.744	109.21	232.62	399.21	596.62	862.34	1077.4	1393.7	1714.3	1809	2179.1	2213.5	2791.5	2920.8	3216.8	3346.5	3507.1	3641.6	3748	4109.4	4242.5	4311.8	4358.8	4262.3	4492.9	4543.9	4550.7	4604.4	4734.8	4566.1	4758.3	4766.1	4817.3	4770.5	4949.2	4665.6	4761.4	5126.4	5011.6	5242.3	5117.4	5072.7
0	0	0	18.362	24.547	0	8.6928	74.277	177.01	290.87	473.62	771.81	1076.6	1373.6	1660.7	1981.9	2345.1	2758.3	3040.1	3451	3779.3	4008.9	4282.9	4559.1	4785.1	5045.2	5156	5380.9	5400.1	5560	5799.1	5666.7	5872.7	5854.7	6228	6311.8	6212.3	6365.2	6251.5	6179.9	6328.5	6436	6417.2	6498.5	6391.2	6404	6408.6	6185.7	6260.6	6192.2
0	1.4961	0	35.916	27.678	14.149	8.9491	70.572	78.968	160.67	298.87	479.84	668.29	868.81	1131.8	1414.5	1665	1928.9	2223.6	2533.3	2862.8	3293.5	3599.8	3902.1	4262.7	4530.2	4821.5	4989.9	5208	5514.6	5573.8	5368.7	5645.6	6081.5	5994.7	6282.9	6457.1	6718.1	6767.9	6690.9	6646.2	6662.8	7132.6	7247.4	7471.9	7119.9	7284.8	7287.6	7272.2	7025.2
0	0	0	6.9628	71.348	144.31	183.02	251.61	365.82	386.69	543.45	643.92	865.54	1061.8	1543.6	1785.6	2239.6	2544.1	3034.8	3533.7	3993.3	4547.4	5013.2	5495.6	5909.4	6620.6	6990.9	7618.5	7925.9	8387.8	9095	9418.9	9937.1	10233	10667	11057	11644	11425	12050	11968	12381	12397	12478	12578	12636	12550	12806	13007	13005	12748
0	0	0	15.641	43.348	46.729	63.451	85.257	131.92	226.49	346.06	496.67	641.31	786.04	985.01	1165.3	1319.8	1573.4	1728.7	1928.8	2019.9	2098.4	2128.8	2371.6	2646.5	2766.6	2823.5	3028.1	3067.8	3182.7	3130.5	3228.1	3325.1	3377.6	3475.4	3609	3606.7	3607.9	3705.2	3715	3741.1	3678.5	3692.8	3705.4	3702.3	3612.3	3578.4	3591.6	3570.7	3571.9
0	0	0	0	33.532	13.731	40.303	67.888	81.258	139.5	180.63	228.42	231.01	308.52	338.18	422.09	569.62	664.01	852.74	1009.7	1076.7	1236.9	1325	1438.9	1583.2	1796.8	1929.9	1837.6	2106.5	1980.3	2034.4	2249.5	2256.9	2378.7	2412.1	2519.5	2502.4	2524.2	2544	2556.1	2642.9	2592.8	2746.4	2772.7	2736.1	2828.3	2770.3	2839.2	2786.8	2740.6
0	0	0	0	30.251	30.075	61.154	79.191	121.64	199.59	320.32	448.75	629.37	829.87	1070	1278.7	1521.2	1864	2124.2	2459.9	2793.5	2989.8	3283.2	3543.1	3956.2	4283.7	4399.3	4775.5	4868.6	5175.1	5410.5	5543.7	5782.5	6028.2	6290.2	5736.1	6567.6	6803.7	6943.8	7101.9	7246.9	7385.2	7480	7539.5	7460.8	7466.2	7559.1	7618	7607.5	7584
5.3208	0	0	0	6.2837	3.8039	0	0	0	19.548	31.817	86.289	104.12	203.89	296.46	426.48	569.39	722.93	871.01	1001.6	1205.3	1387.1	1554.4	1771.9	1937.2	2168	2413.2	2430.3	2536.1	2768.8	3311.6	3550.1	3980.4	4384.6	4415.9	4245.9	4249.3	4302	4674.7	4535.8	4769.6	4840.6	5022.8	5258.2	5033.7	5232.6	5532.9	5872.5	5712	5679.2
0	0	1.7516	10.755	13.693	20.724	27.69	42.9	74.82	133.86	211.1	390.66	624.56	880.22	1183	1442.7	1769.4	2247.1	2418.4	2765.3	3131.9	3387.3	3905.4	4052.4	4414	4603.3	4945.7	5159.6	5279.2	5416.1	5598.7	5924.4	6225.3	6424.2	6604.7	6672.9	6816.8	6857.4	7016.3	6662.7	6794.7	7122	6941.8	6986.8	7172.8	7037.5	7147.1	7014.6	7212.7	7126
0	8.2403	4.168	20.932	3.0689	0	0	0	0	0	0	0	0	0	12.675	9.743	20.455	63.741	93.442	139.66	227.11	260.96	347.14	452.97	634.81	810.94	1009	1132.2	1130.1	1319.9	1414.9	1637.1	1751.4	1929.5	2017.6	2104.7	2200.6	2191	2303.7	2351.2	2362.7	2420.9	2490.8	2600.7	2651.1	2619.7	2692.1	2665.5	2619	2672.8
0	0	8.465	17.826	3.223	0	1.3281	21.911	50.03	102.85	203.15	340.61	463.08	640.48	819.11	1070.2	1343.1	1678.2	1977.7	2242.2	2590.3	2765.6	3265.4	3513.8	3690.4	3799.1	3992	4723	4462.3	4613.5	4742.4	4927.1	4710.6	5313.4	5334.5	5461.6	5453.1	5674.8	5644.8	5784.5	6161.4	6042.7	6094.8	5990.3	5738.5	5901.5	5864.6	5839.3	5801.5	5854.7
0	0	0	0	32.203	9.0521	48.328	132.11	254.66	425.38	650.89	937.07	1273.9	1619.9	2120.8	2479.3	2872.7	3214.3	3676.6	3927.9	4001.8	4455.6	4617.2	4927.9	4915.3	5211.7	5319.5	5371.5	5388.1	5637.1	5711.8	5723.7	5782.3	5982.8	5953.9	6148.7	6319.5	6225.6	6252	6387.7	6552.9	6480.7	6583.1	6409.4	6439.7	6541.5	6520.5	6659.6	6595.2	6519.4
0	0	0	0	75.147	22.014	59.461	0	45.327	122.07	268.88	614.16	598.82	1025.8	1383	1352.7	1647.7	1953.4	2143.5	2529.5	2766.6	3133.1	3372	3623.6	4251.5	4467	4876	4219	5227	4807.5	5358.6	4717.8	4910.7	5055.8	5164	5338.6	5404.1	5369.7	5469.3	5536.6	5610.8	5466.3	5575.9	5621.1	5627.1	5591.5	5833.8	5823.1	6257.8	6144.7
8.0381	19.424	5.9818	0	0	0	0	11.868	53.959	115.06	195.36	327.3	518.39	786.49	1083.3	1372.4	1657.3	2181.5	2771.4	3059.5	3532.3	4054.6	4592.8	5172.8	5801.3	6301.3	7059.6	7459.6	8232.9	8488.8	9330.8	9637.6	9926.9	10458	10830	11589	11508	11761	11891	11832	12093	12345	12599	12692	12828	13178	13064	13310	13164	13200
0	0	0	0	6.3716	10.853	11.389	14.513	15.703	0	27.236	52.236	99.392	152.12	215.45	282.06	359.52	473.09	551.75	682.72	836.13	905.12	1035.5	1117.8	1201.5	1361.3	1495.1	1662	1740.9	1828	1909.5	2033.2	2128	2209.9	2286.8	2264.5	2502.5	2596.2	2771.4	2767.7	2888.2	2874.1	2856.3	2946.8	3002.4	3073.2	3054.7	3126.8	3159.8	3167.8
0	2.9268	0	4.8548	0.075663	0	0	0	9.8095	35.969	83.363	171.45	270.66	391.85	540.08	673.58	814.78	975.97	1147.5	1245	1427.2	1563.5	1667.6	1783.4	1945.8	2088	2224	2338	2495.1	2533	2665.1	2755	2907	3056	3168.6	3166	3354.2	3360.6	3310.4	3406.2	3484.3	3614.2	3614.3	3767	3829.5	3768.8	3841.7	4038.7	3947.3	4078.9
0	28.322	21.614	9.2011	0	0	0	0	0	60.925	180.29	347.11	573.13	882.27	1215.4	1538.8	1892.4	2366.9	2713.4	3101.3	3468.7	3715.5	4237.2	4508.9	4834.8	5115.1	5566.7	5738.8	5906	6139	6234.1	6755.8	6579.3	7121.4	7228.2	7344.5	8023.1	7843.1	8030.8	7760.9	7767	7961.5	8221	8280.7	8368.8	8485.7	8612.1	8486.7	8714	9123.9
0	0	0	1.899	34.039	0	48.027	13.388	26.523	34.412	78.51	141.62	221.41	343.15	1010.5	1125.3	1335.8	1556.9	1077.8	1281	1512.3	1735.1	1911.9	2248.9	2392.2	2468.6	2583.4	2940.6	2971.4	3129.7	3300.4	3389.6	3381.8	3595.1	3692.2	3714.3	3813.2	3882.9	3946.2	4015	4044.8	4142.2	4252.8	4176.1	4231.2	4288.5	4227.5	4326.7	4328	4277.4
0	4.8242	3.2871	12.225	12.259	0	0.71988	17.455	44.257	97.547	138.19	256.86	330.84	477.29	559.93	692.5	775.73	936	1029.8	1188.4	1175.1	1256.2	1311.5	1421.1	1621.3	1486.8	1669.1	1603.9	1603.3	1604.2	1750.3	1736.8	1711.4	1778.3	1807.7	1879.4	1808.9	1774.4	1917.9	1916.8	1847.4	1968	1918.5	1923.2	1884.6	1879.4	1831.6	1884.1	1821.4	1850.6
0	0	0	14.984	27.647	31.059	57.8	78.872	108.79	126.14	222.06	282.41	423.23	505.28	592.12	737.81	1006.9	919.93	1121.6	1264.6	1387.5	1502.9	1628.6	1867.8	1816.7	2032.9	2089.3	2169.6	2344	2431.5	2612.2	2682.4	2653.1	2767.2	2770.8	2797.4	2894.7	2931.2	2963.8	3026.3	2996.7	3040.9	3042.2	2986.1	3037.2	3081.3	3050.6	3056.4	3051.2	3057.1
0	0	1.0376	1.9899	9.7457	7.3053	12.265	13.849	22.816	28.152	39.25	36.43	72.092	151.23	290.31	458.67	728.66	984.26	1168.6	1448.8	1674.1	1979.1	2143.2	2407.7	2619	2932.4	3156.1	3425.9	3635.3	3787.3	4019.8	4194	4346.3	4470.1	4676.3	4861.8	5070.5	5154.7	5305.1	5447.6	5540.4	5623.1	5745.1	5677.8	5749.3	5714.4	5714.4	5750	5715.8	5768.6
0	0	0	0	15.056	0	25.953	41.707	85.419	161.31	245.9	234.44	367.24	557.96	750.98	1002.8	1323.9	1647.8	2055.2	2083.7	2458.8	3107.8	3130.8	3505.4	3787.7	4749.1	5133.8	4538.1	4943.1	5766.4	5230.3	5642.9	5879.7	5968.6	6147.9	6355.7	6504.8	6841.2	6759.4	6625.5	6755.3	6826.9	6998.5	6935.2	6899.4	6927	7010.6	6963.2	6905.6	6961.5
6.5023	3.43	3.3788	0	0	0.75639	9.2578	21.209	52.349	118.83	237.84	398.44	602.23	782.77	1061.6	1333.2	1560.8	1858.5	2106.6	2345.2	2724.3	2793.3	3066.9	3330.6	3553.9	3735.8	3763.2	3963.4	4159.2	4359.8	4555.5	4573	4823.4	4991	5311.4	5452.2	5427.2	5588.6	5621	5687.9	5877.4	5963.4	6105.7	6068.3	5810.3	5951.3	6059.1	5917.2	5728.2	5840.6
11.584	4.858	12.254	9.8328	0	0	0	58.124	172.06	354.19	604.43	972.44	1414.9	2012.6	2527.6	3174.9	3922.5	4578.2	5392.9	4609.1	5244.5	7447.6	6628	8670	9515.8	10023	8407.2	8683.8	9416.3	9106.5	9867.4	10548	11677	10905	11920	11411	11930	11731	11970	12294	12008	12229	12646	12813	12773	12520	12553	12830	12642	12536
0	0	0	7.3179	24.247	25.796	55.275	107.97	167.96	269.2	393.95	594.24	806.21	1072.2	1326.9	1572	1806.9	2046.3	2359.4	2674.1	3091.5	3508.4	3674	4023.3	4172.2	4584	4650.4	4932.9	4983.4	5017	5111.1	5167.4	5361.1	5471.1	5497.6	5498.5	5710	5725.7	5898	6014.4	5929.8	5992.5	6069.8	5955.1	5887.6	5930.7	5930.8	5898.2	5861.1	5896.3
0	0	7.9266	24.528	7.5896	0	11.454	0	0	0	28.181	131.02	215.28	332.69	572.51	728.86	938.2	1147.8	1366.2	1589.2	1837.3	1959.4	2293.4	2484.2	2696.6	2956.5	3075.5	3257.8	3414.4	3553.7	3819.8	3852.8	4080.1	4360.1	4346.4	4376	4396.1	4566.6	4513.7	4394.5	4720.2	4587.1	4641.3	4573.9	4402.5	4516.8	4426.5	4526.7	4374.5	4459.2
0	2.2206	5.3187	4.1653	0	0	3.6631	0	16.374	43.413	113.31	221.87	377.34	546.44	785.59	1096.8	1369.5	1640.7	1992.7	2237.8	2513.1	2769.7	3045.9	3356	3542.2	3911.4	4161.4	4339.6	4629	4838.6	5092.3	5349.6	5238.2	5469.5	5518.4	5746.6	5635.5	5772.3	5838.6	5922.1	6112.9	6230.1	6077.4	6139.9	6032	6113.8	6150.1	6185.3	6250.1	6109.9
0	0	0	27.306	29.359	44.636	36.173	48.619	68.74	93.325	168.52	240.79	362.79	572.33	861.27	1100.2	1358.5	1721.1	2006.5	2319.8	2678.6	2903.5	3229.1	3568.2	3888.9	4362.2	4265.3	4675.1	4776.9	5264.8	5555.3	5522.7	5716.5	5964.9	6146.6	6322.2	6294.9	6325.4	6301.2	6321.8	6484.3	6559.1	6618.5	6464.1	6319.5	6389	6394.3	6351.3	6426.4	6377.9
10.192	13.313	0	0	0	0	0	46.267	95.48	187.45	278.56	397.11	557.06	728.79	923.42	1096.7	1266.7	1455	1681.4	1834.5	1938.1	2133.2	2027.4	2211.7	2269.5	2411.5	2507.1	2817.1	2888.7	2805.3	2925.3	3156.3	3243.8	3272.5	3336.8	3421.3	3394.1	3336.7	3251.7	3302.6	3459.3	3599.3	3576.6	3614.5	3568.8	3564.5	3506.6	3523.8	3650.1	3656.6
8.1108	0	0	0	12.771	1.0632	5.98	8.5779	14.591	22.308	59.023	126.81	198.36	322.73	486	627.58	876.55	1020.3	1229.8	1438.5	1624.6	1857.8	2006	2246.7	2426.9	2694.2	2910.4	3125.9	3345.3	3437.3	3567.6	3774.6	4029.6	4091.8	4254	4519.7	4646.1	4747.6	5007.1	5047.6	5107.3	5218	5133.9	5348.8	5117.9	5433.5	5408.1	5432.8	5448.3	5537
0	14.739	13.256	23.46	0	0	0	0	4.4429	37.485	78.012	162.53	253.99	382.9	403.02	515.8	751.35	727.75	901.12	1013.1	1111.5	1224.9	1315.7	1470.4	1572.5	1777.3	1760.3	2022.5	2127.7	2051.4	2169.2	2226.7	2425.5	2432.8	2540.7	2635.3	2598.6	2644.6	2668.9	2687.4	2808.3	2778.5	2828.2	2908.2	2841.9	2768.2	2785.9	2780.7	2805.8	2800.1
0	0	0	14.227	0.4196	13.429	9.2326	13.682	77.813	158.23	293.55	474.28	754.9	1087.2	1402.6	1778.8	2215.2	2680.2	3219.5	3769	4335.1	4460.8	5226.4	5494	6001.9	6463.8	6757.8	7377.1	7770.3	8239.7	8280.9	8513.8	9056.2	9182.5	9565.8	10073	10198	10820	10716	10626	11053	11127	11175	11280	11355	11425	11494	11647	11489	11597
0	0	1.9887	2.2751	10.625	9.1325	5.4732	20.95	25.617	33.292	66.201	98.16	152.54	226.76	321.7	439.67	536.38	685.62	778.53	928.01	1005.9	1178.3	1216.1	1374.8	1465.2	1565.4	1738.5	1804.4	1884.8	1966.4	2014.7	2179.1	2268.8	2405.3	2450.6	2505.6	2567.3	2699.5	2733.8	2878.5	2892.2	3016.2	3031.6	3190.7	3127.9	3172	3240	3240.4	3292	3330
0	4.6444	0	0.34321	7.2075	0	5.7296	15.032	14.791	7.8731	8.0834	6.0393	24.611	2.3409	23.868	45.302	99.416	123.45	194.19	212.7	302.59	395.01	504.76	652.91	781.95	873.43	1055.9	1095.1	1250.6	1266.1	1414	1569.4	1619.7	1779	1938.3	1973.1	2108.8	2180.4	2212.7	2269.2	2174.7	2327.9	2382.8	2508.9	2530.8	2579.3	2603.3	2514.1	2509.8	2575.3
0	0	0	0	141.56	225.93	397.64	605.51	748.12	1017	1340.9	1671.5	2191.2	2709.3	3095.5	3279.8	3575.5	3780.3	4114.7	4919.1	5184.7	5492.2	5826	5464.5	6120.2	5997.7	6590.6	6830	6940.4	7119	7234.3	5335	7279.5	7329.5	7268.8	7474.7	7501.4	7686.9	7666.3	7938.2	7830.6	7983.7	7962.6	8038.6	8088.5	7821	7973.3	7871.4	7978.9	7845.2
0	0	0	6.2621	48.192	49.171	92.529	69.687	24.136	0	0	0	0	38.552	102.23	134.93	231.74	269.53	468.84	558.28	744.16	893.52	1162.4	1465.7	1806.9	2110.2	2543.7	2847.2	3222.9	3434.6	3965.3	4186.8	4398.6	4698.5	4850.5	4998.8	5081.2	5370.1	5469.8	5553.3	5766	5940.9	5966.3	6184.3	6059	6127.3	6250.9	6096.2	6125.8	6119.6
0	0	0	0	0	0	20.007	86.52	158.91	344.27	559.13	910.15	1193	1468.8	1904.2	2181.4	2656.7	2921.2	3461.8	3847.9	4138.8	4490.9	4888.6	5071.4	5458.2	5877.4	6128.6	6240.3	6617.6	6421.5	6905.2	6979	7059.6	7193.6	7358.7	7587.7	7939.4	8307.7	8217.9	8075.4	8125.2	8346.7	8074.2	8011.5	8021.1	8144	8179.5	8345.3	8405.6	8316.7
0	0	0	0	10.349	8.2336	6.2164	38.513	103.83	197.14	360.07	517.47	678.84	1049.5	1171	1571.5	1846	2060.7	2588.9	2771	3196	3370.4	3581.9	3716	3945.3	4028.7	4194.2	4341.2	4395.6	4462.9	4547.4	4635.9	4782.7	4906.4	4868.3	4876.3	4849.1	4838.5	4950.3	4793.7	4870.5	4839.4	4902.1	4949.3	4907.6	4796.9	4884.2	4765.7	4849.7	4826.7
11.844	47.955	21.465	10.576	0	0	0	18.846	0	0	0	0	4.5801	71.117	106.95	205.47	244.98	271.3	387.8	467.65	559.85	805.58	823.06	714.51	892.09	987.45	1152.3	1165.4	1416	1515.9	1566.7	1598.8	1745.3	1805.5	1858.2	1921.3	1995.7	2130.1	2191.6	2166.8	2274.4	2284	2344.9	2406.3	2530.9	2468.1	2490	2520.5	2461.5	2443.5
0	0	0	2.8146	1.0159	7.097	35.95	124.21	225.8	387.59	550.46	748.83	973.01	1118.1	1472.6	1685.5	1974	2244.6	2492.4	2579.7	2808.4	3083.3	3326.9	3424	3652.8	3886.6	4076.3	4014.1	4186.5	4446.9	4570.7	4790.4	4946.5	5242.6	5485.4	5564.2	5710.8	5823.5	5841.2	5922	5950.3	6137.5	6244.9	6281.6	6491.6	6520.2	6308.5	6319.6	6304	6319.1
0	1.6761	0	0.87515	0	14.847	18.423	59.142	124.77	235.76	342.35	513.76	660.46	871.44	1024.9	1221.2	1356	1560.4	1788.5	1914.3	2081.1	2207.6	2288.4	2452.2	2595.1	2835	3009.9	2553	2608.7	2755.7	2983.6	3100.2	3287.5	3490.9	3525.8	3797.5	3896.5	4019.2	4175.4	4169.3	4196	4283.8	4531.1	4563.6	4481.7	4479.8	4585.4	4552.2	4507.1	4531.8
0	0	0	17.246	19.417	18.391	7.8168	32.204	76.555	210.51	360.76	596.49	869.33	1154.9	1521.2	1889.6	2350.5	2792.8	3218.9	3624.3	4010.3	4505	4807.6	5069	5450.5	5813.3	6117.1	6334.6	6624.2	6982.6	7077.7	7171.6	7302	7299.1	7623.3	7819	7840.7	8017.9	8129.9	8180.8	8289.8	8260.2	8259.5	8414.1	8351	8409.4	8369.7	8342.5	8404.8	8369.9
0	0	0	9.8348	13.583	24.69	17.949	35.614	34.149	44.555	85.785	137.64	187.84	225.23	250	316.8	399.65	436.99	502.98	576.8	680.96	705.28	781.68	828.41	922.69	1025.9	1092.7	1179.1	1293.9	1306.8	1339.7	1448	1569.3	1544.9	1676.2	1724.8	1893.6	1924.6	2016	1988.9	2088.8	2022.2	2093.6	2110.7	2154.6	2161.5	2101.9	2104	2081.9	2137.3
0	0	0	28.565	111.19	150.74	184.14	237.46	289.3	336.59	404.74	458.7	580.83	707.24	846.42	1114.9	1205.6	1367.6	1571.9	1671.9	1882.8	2017.9	2191.9	2440.3	2413.8	2656.6	2735.1	2898.4	2828.1	2807.7	2894.6	2999.6	3088.3	3144.3	3176.1	3286.3	3358.8	3405.4	3429.9	3406.1	3439.4	3566.4	3536.5	3539.4	3498	3551	3538.4	3478.8	3473.7	3495.8
0	0	0	44.177	55.398	72.378	75.528	157.48	190.65	212.43	391.1	672.08	814.52	766.73	1015	1202.2	1633.2	2133.9	2226.9	2014.7	2239.7	2396.3	2527.9	2675.8	2777.9	2876.8	3001.1	3088.7	2941.7	3874.9	3880	3113.4	3196.3	3366.8	3493.5	3466.4	3346.1	3380.5	3501	3555.9	3611	3591	3675.4	3655.1	3617.2	3509	3538.4	3451.5	3520.7	3468.5
0	0	0	0	11.356	12.288	54.26	151.15	286.94	491.84	702.44	876.16	1305.1	1294	1589.4	1836.5	1929	2326.3	2498.7	2754.3	3138.5	3332.9	3430.8	3834.8	3786	3865.9	4080.2	4309	4486.3	4662	4812.1	4895	5012.5	5253.8	5315.9	5338.5	5197.3	5248.5	5515.5	5562.5	5578.5	5738.3	5642.4	5641.6	5542.2	5626.8	5612.2	5590.6	5772.9	5610.6
0	15.737	13.107	8.932	0	0	0	0	0	7.8911	23.869	106.41	207.17	357.42	529.24	733.93	1009.5	1260.2	1522.3	1843.9	2134.8	2415.5	2699.7	3141.6	3410.8	3647.4	3942.2	4204.1	4487.4	4849.6	4984.2	5190.1	5441	5723.4	5706.9	6051.9	6372	6142.5	6337.7	6630.5	6680.9	6761.6	6669.3	6918.4	6863.9	6856.5	7135.3	7181	7156.3	6881.6
0	0	0	0	31.402	41.099	103.51	192.79	312.41	506.36	760.14	1021.4	1268.5	1576.6	1942	2215.1	2691.6	3042.2	3361.2	3576	3954.6	4116.8	4250	4436.6	4540.8	4721.7	4962	4904.5	5001	4854.2	5131.8	5210.5	4846.1	5036.4	4985.1	5152.3	5140.2	5358.4	5381.8	5318.4	5306.4	5267.3	5048.6	5164	5303.2	5387.2	5423.9	5371.2	5391.6	5430.2
0	0	0	0	8.8647	22.11	34.817	26.637	12.217	20.617	75.91	147.63	239.67	319.49	487.88	657.08	831.18	1093.9	1360.3	1608.3	2040.3	2301.4	2655.5	2987.8	3409.5	3799.3	4056.8	3973.6	4510.6	4751.4	4932.3	5251.5	5421.1	5658.8	5819.6	5948.4	6074.9	6257.8	6583	6497	6517.1	6395.8	6573.3	6736.9	6407.9	6576.9	6331	6264.6	6222.8	6048.4
0	0	0	0	5.3691	23.194	17.969	22.234	101.11	230.49	288.25	472.62	665.89	927.19	1474.6	2073.7	2222.5	2686.8	3092.2	3405.8	3666.6	3946.1	4263	4716.8	4860.8	5041.6	4902.3	5276.9	5383.3	5365.9	5521.2	5706.1	5990.1	6114.4	5728.9	5804.5	5787.7	6010.2	6084.5	5725.7	5923.1	6031.1	6079.6	6015.1	6192.6	6221	6112.7	6239.2	6265.8	6151.5
0	0	0	0	123	0	7.2572	184.12	37.878	52.983	355.61	644.37	403.71	1062.2	1294.3	1780.8	1733.3	1867	2163	2529.1	2644.9	2855.5	4361	3625.1	4014.8	3944.5	4985.7	5576.9	5172.4	6013.4	5695.7	5248.8	5310.1	5446.8	5420.1	5760	5922	6067	6071.4	6114.6	6239	6273.8	6492.2	6454.2	6479.2	6472.4	6492.2	6548.1	6592	6552.7
0	6.8165	0	0	1.8211	0	17.528	58.643	151.92	324.88	477.73	682.28	1025.2	1329.8	1630	1998.1	2354.7	2739.9	3106.8	3436.3	3636.6	3905.9	4220.3	4467	4674.3	4822	4999.7	5184.1	5394.9	5445.2	5606.9	5792.3	5944	5988.1	6081.3	6194.2	6472.6	6554.2	6734.8	6864.2	6915	6745.3	6571.9	6593.4	6738.9	6672.1	6756.7	6752.5	6807.1	6873.2
0	0	0	13.041	8.3338	37.584	43.294	78.228	190.91	332.95	564.42	706.32	1023.7	1445.7	1821.9	2314.4	2703.3	3029.9	3481.3	3984.7	4386.5	4779.9	5107.6	5444.6	5795.9	6026.2	6425.9	6801.5	7073.1	7357.1	7454.7	7603.2	7708.5	7965.7	8154.9	8291.9	8291.9	8454.4	8527.2	8636.2	8895.7	8997.6	8760	8745.6	8543.5	8496.5	8403.7	8611.7	8416.2	8434.8
0	0	0	54.678	83.843	125.34	229.94	249.78	342.22	421.11	588.29	831.31	1059.3	1325.2	1690.5	1969.3	2211.3	2427.6	2868.5	3037.9	3220.9	3564.7	3654.8	4103.1	4325.8	4469.3	4817.1	4866.3	5130.7	5111.3	5479.9	5383	5622.5	5581.1	5684.1	5900.1	6052.7	5862.5	6004.8	5872.1	5946.6	5931.9	6028.5	6038.4	5896	5780.4	5626.5	5626.7	5585.8	5661.7
0	0	0	0	20.21	49.323	59.719	82.717	159.96	258.25	438.61	733.64	1136.3	1543.3	1793.9	2327.3	3046.6	3584.6	5411	6250.6	5566.1	7095.1	6567.3	7088.3	7707.3	8297.4	9013.5	9274	9523.6	10022	10235	10116	10700	11258	11660	11987	12045	12515	12573	12843	12996	13324	13592	13466	13395	13142	13239	13138	13303	13158
0	0	0	0	0	29.881	90.58	190.22	311.77	448.59	615.39	847.65	1014.1	1276.6	1597.3	1742.5	1991.2	2323.7	2613.3	2890.8	3178.8	3396.9	3633.1	3879.6	4164.4	4224.3	4561.4	4665.8	4946	5113.7	5227.9	5279.5	4819	4896.9	4591.1	5073.1	5516.5	5549.1	5725.8	5761.2	5534.1	6106.2	5333.3	6005.5	6063.5	6136.4	6378.7	6350.1	6403.4	6426.7
0	0	15.454	53.632	46.834	77.684	0	16.208	57.347	209.16	182.36	315.93	658.06	668.25	1015.5	1105.4	1296.3	1580.4	1714.1	1801.7	2212.6	2295	2491.2	2510.5	2779.9	2679.7	2755.3	2930.9	2958.5	3355.3	3225.8	3439.8	3598.6	3614	3886.4	3832.7	3837.8	4046.5	4079.6	4062.3	4086.4	4191.3	4283.5	4276	4277.8	4377.3	4299.5	4179.2	4251.9	4305.8
0	0	0	0	3.2869	9.9194	9.1146	14.87	27.014	83.466	171.69	293.81	474.35	708.37	1009	1319.5	1651.7	1957.5	2373.3	2753.5	3168.9	3393.8	3688.8	3954.8	4291.5	4635.2	4814.7	5042.2	5084.6	5314.4	5685.3	5608.3	5783.2	5884.3	6166.1	6183.8	6264.7	6467	6517.2	6546.5	6712.3	6651.4	6848.7	6871.5	6789.2	6706.9	6782	6790	6827.4	6801.9
0	0	0	48.286	0	16.094	31.411	79.13	156.71	286.55	471.19	832.09	1136.3	1544.2	1925.3	2599.3	3213.8	3651.2	4235.2	4722.3	5248.4	5644.9	5886.7	6178.6	6830.7	6960.3	7382.1	7484	7623.8	7988.3	8240.6	8447.4	8543	8678.6	8924.9	9152.7	8371.3	8279.7	8391.1	8345.3	7721.3	8499.7	8549.3	8544.4	7763.9	8379	8418.1	8610.1	8490.8	8491
0	0	0	0	14.031	5.5249	0	0	0	0	19.292	45.062	0	0	65.253	187.04	296.68	429.28	560	683.12	917.19	946.59	1136.5	1275.4	1507	1668.8	1709.1	1886.7	1880.3	2033.9	2369.1	2185.2	2591.7	2373.2	2740.3	2649.8	2823.1	2689.8	3017	2984.5	3064.4	3127.1	3169.9	3226.8	3225.3	3154.9	2912.6	2725.6	2856.4	2854.1
0	0	16.179	0	11.576	6.2369	34.229	140.7	296.76	514.39	829.7	1256.5	1744.2	2286.6	2814.7	3573.9	4075.2	4821.6	5408.1	6182.6	6946.1	7579.2	7945.8	8392.2	9193.9	9639.6	10168	10574	10759	11243	11614	12020	12172	12254	12495	12783	12703	12665	13197	13244	13270	13579	13328	13470	13427	13561	13736	13770	13858	13785
0	0	0	1.53	13.569	3.5761	3.1931	7.5363	25.536	79.564	260.44	394.83	536.95	767.65	969.17	1284.9	1562.3	1866.7	2136	2403.7	2805.4	3011.1	3422.3	3678.7	3913.1	5166.5	5503.5	4700.7	4961.6	5103.8	5377.9	5419.1	5544.3	5587.9	5803.2	5961.9	5974.5	6070.6	6118.8	6263.4	6452.8	6479.6	6521.4	6482.6	6389.2	6481.6	6427.9	6540.7	6559.8	6613.5
0	19.649	22.455	0.95843	1.6143	0	0	43.404	148.61	267.86	463.1	742.65	1056.1	1344.8	1853.9	2261.4	2691.7	3111.3	3484.9	4011.4	4347	4969	5147.1	5712.2	6296.9	6575.3	6950.4	7235	7805	7965.3	8194.6	8668.6	8832.3	9055.5	9049.5	9004.7	9500.3	9557.8	9486.7	9618.2	9667.9	9757.9	9843.6	9970.7	9820.6	9720.3	9739.4	9511.3	9779.9	9735.5
0	0	0	0	4.8526	0	25.385	37.445	40.252	81.737	146.66	231.74	352.97	478.9	638.43	741.02	906.59	1093	1293.3	1521	1711.2	1964.6	2170.6	2292.7	2514.3	2729.3	2889.4	3067.5	3200.7	3261.7	3421.6	3546.7	3681.7	3840.3	3970.8	4156.9	4323.1	4265.6	3937.9	4155.2	4320.1	4201.2	4302.4	4311.3	4435.2	4375.7	4413	4592.1	4531.5	4498.4
0	21.097	13.463	17.544	37.382	29.109	10.969	8.1625	17.083	19.029	7.9425	1.8682	34.499	56.738	108.42	105.33	142.42	193.15	344.93	451.78	487.95	633.69	765.96	876.48	1023.6	1087.4	1145	1155	1208.3	1287.7	1331.8	1411	1535.6	1634.9	1780.5	1764.7	1860.1	1918	1937.5	1956.7	1978	1971.1	2048	2106.7	2156.8	2134.6	2055.8	1987.7	2062	2147.5
0	0	0	0	53.848	32.218	0	0	18.98	0	58.048	69.736	153.28	217.26	363.9	498.23	599.33	883.78	1093.4	1398.6	1610.6	1642.3	1876.8	2081.4	2373.7	2614.8	2847	3100.2	3215.7	3447.8	3831.5	4063.1	4110.7	4764.6	5223.6	5047.7	5607.1	5965	6029.6	6321.5	6186.4	6397.1	6665.7	6595	6760.6	6672.1	6876	6586.2	6437.3	6597.5
0	0	0	0	15.079	4.6903	16.679	0	14.522	5.326	0.29136	12.345	68.218	144.64	247.4	422.22	587.01	835	1142.6	1430.4	1815.7	2023.4	2370.7	2712.1	3083.8	3497.6	3636.6	4071.7	4248.5	4671	4992	5176.6	5250.9	5496.6	5819.5	5824.7	6012.4	6154.6	5900.7	6205	6126.9	6232.5	6179.7	6365.6	6245.6	6260.6	6262.8	6209.9	6184.7	6255
0	0	0.9766	37.065	37.742	4.3441	14.693	0	31.957	38.95	121.44	211.6	381.07	554.02	802.42	1004.6	1293.8	1650	1949.5	2228	3116.8	2896.5	3267.2	3427.7	3960.8	4174.7	4421.3	4756.6	4978.3	5184.7	5364.1	5620.5	5983	6198.5	6731	6831.8	7110.9	7134.2	7219	7334.8	7352.1	7515.3	7355.4	7538.7	7405.2	7592.9	7650.4	7613.2	7695.9	7669.3
0	1.5402	0	1.9996	1.7361	12.838	9.9935	36.912	96.297	213.65	355.61	558.11	839.46	1092.6	1429.4	1774.7	2159.2	2479.3	2939.5	3388.6	3652.5	4241.1	4622	4968.2	5237.6	5617.3	5927.9	6410.8	6646	6942.1	7097.2	7302.7	7546.3	7803.6	7972.7	8217.3	8230.8	8402.2	8437.1	8598.3	8631.9	8728.5	8962.6	8833.9	8929.4	8980.4	9024.1	9033.4	9039.4	8939.3
0	0	4.0836	0	0	0.41724	9.7909	22.595	62.148	129	218.18	338.43	464.18	683.5	915.45	1152.5	1448.2	1720.7	2046.6	2293	2581	2814.5	3090.8	3303.3	3531.6	3823.7	4025.4	4414	4435.9	4756.5	4901.4	5091.4	5350.8	5396.9	5588	5763	5980.6	5938.1	6090	6012.1	6220.8	6294.3	6320.2	6428.2	6400.4	6472	6466.4	6447.8	6513.6	6409
0	0	22.482	12.557	30.779	36.23	15.581	38.567	0	49.964	115.36	248.75	401.9	563.42	849.19	1137.6	1431.7	1803.9	2076.7	2492.8	2800.3	3114.4	3688.8	3923.4	4401	4577.2	5057.3	5297	5483.2	5754.1	5896.8	6109.1	5782	5286.4	5333.4	5365.7	5565.8	5704.7	5611.7	5728.4	5972.7	5861.7	5920.1	5950.5	6092.6	6121.9	6081.7	6018.7	6082.7	6094.4
0	0	0	0	42.126	89.957	187.46	243.93	373.24	509.99	654.46	915.69	1125.6	1433.2	1752.6	2219.6	2695.5	3080.6	3433.8	3829.4	4446.9	4718.2	5016.9	5711.1	5796.6	6259.5	6423.9	6804.7	7085.9	7487.1	7784.4	8070.3	7842.4	8121	8233.7	8370.4	8465.5	8629.9	8875.7	8674.6	8815.1	8834.1	8907.5	8884.6	8831.9	8986.7	8945.2	9088.5	8987.1	8890.1
0	0.91605	6.1719	3.016	0.76134	0	0	3.1599	13.179	27.686	79.936	146.12	279.62	420.57	638.95	829.27	1126.5	1369.6	1613.5	1919.6	2213.4	2674.7	3047.2	3438.8	3849.8	4298.2	4647.4	4863.5	5225.7	5512.4	5950.3	6001.6	6257.2	6662.6	6962.6	6997.8	7499.1	7692.5	7792.4	7987.6	7942.1	8252.8	8225	8287.2	8282.6	8394.5	8177.5	8058.2	8204	8293.3
16.365	6.9937	6.167	0	8.6634	0	0	0	0	0	88.282	205.04	444.5	651.83	930.97	1330	1605.9	2150.5	2549.7	3121.9	3785.1	4041	4709.2	4890.3	5335.2	5776.4	6083.7	6375.6	6567.7	6979.7	7341.6	7246.8	7485.9	7618.6	8170.3	8424	8304.1	8444.9	8435.2	8332	8413.9	8701.7	8728.2	8809.5	8840.1	8660.8	8626.9	8591.9	8618.9	8540.5
0	0	2.3421	0.48349	12.648	3.5092	1.8033	31.986	81.293	190.28	327.23	558.26	794.43	1082.6	1462.9	1707.3	2245.8	2679.6	3165.9	3786.1	4304	4732.5	5282.9	5698.1	6302.4	6297.4	6618.1	7107.5	7465.7	7608.9	7946.1	8722.7	8497.7	9492.8	9074.8	9136.6	9475.8	10028	10304	10654	10870	10828	10768	10775	9940	9859.3	9863	9883.4	10076	10027
0	0	0	7.4167	7.9387	14.002	30.451	31.302	29.327	24.97	32.495	50.862	83.477	107.21	159.06	246.13	394.94	518.4	678.2	848.47	1049	1242.4	1526.7	1808	2002.5	2227.8	2369.3	2587.7	2728.5	2824.6	2998.1	3227.8	3296.5	3479.9	3663.8	3744.1	3950.8	3951.3	4138.8	4166.9	4409.3	4399.7	4541.4	4558.1	4497.6	4578.4	4603.7	4522.3	4663.3	4602.1
0	0	0	0	5.3676	29.248	42.831	46.314	82.824	154.44	277.81	497.28	706.5	1074.8	1339.9	1717.8	2177.4	2549.3	2939.6	3320.5	3642.1	4076.9	4440.2	4486.3	4988.7	5371.1	4904.6	5199	5369.2	5570.1	5783.3	6542.1	6121.2	6501.5	6430.8	6773	6839.6	7019.6	7203.5	8024.8	7563.4	7721.5	7824.1	7630.1	7702.6	7759.3	7710.3	7992.1	8006.4	7903.2
0	0	1.9691	32.135	10.89	41.659	29.649	61.985	76.343	31.832	88.784	195.18	323.38	560.7	885.95	1269.6	1775.4	2278.2	2919.6	3606.3	4198.2	4923.7	5667.4	6245.6	6511.3	7143.6	7782.2	8063.3	8284.9	8681.5	9107.9	9390	9669.7	9907	10251	10027	10204	10565	10308	10485	10468	10570	10669	10736	10503	10286	10333	10209	10052	10054
0	0	0	0.44863	21.139	27.737	50.357	128.38	244.69	398.71	614.81	839.38	1146.7	1501.1	1872.1	2228.6	2709.2	3045.5	3511.6	4263.7	4629.5	4907.6	6542.5	7276.3	5787.7	6078.5	5585.3	6337.5	6612.3	6973.5	7184.8	6982.8	7225.2	7436.6	7651.6	7826.1	7920	8212.2	8244	8321.2	8514.9	8520.7	8607.8	8723.5	8629.8	8890.7	8679.4	9040.7	8773.7	8990.9
0	0	0	0	2.9774	19.552	26.386	3.7174	24.002	47.348	76.892	138.23	216.29	313.75	473.57	621.69	779.83	952.23	1117	1260.2	1449.6	1610.5	1805.3	2005.9	2132.4	2328.3	2485.8	2572	2649.4	2727.8	2853.8	2963.8	3132.3	3236.9	3304.5	3380	3430.5	3509.5	3696.6	3713.7	3898.6	3985.5	4060.7	4063.7	3987	4153	4191.9	4140.8	4226.5	4191.2
0	0	0	26.006	18.697	47.997	0	10.687	47.477	160.18	305.98	508.84	625.17	850.68	1168	1527.4	1777.7	2133.5	2439.9	2672.5	3093	3468.8	3698.8	4067.7	4151.3	4206.1	4638.6	5050.5	5187.6	5169.2	5292.3	5440.5	5376.2	5824	5793.2	5872.5	5924.7	6118.8	6013.1	6061.3	6059.7	6168.3	6203.8	6184	6213.9	6377.3	6148	6301.8	6135	6093.1
4.0999	10.453	3.1667	0	0	0	2.2208	22.538	172.59	124.98	215.44	528.94	482.3	660.74	896.3	1107.4	1343.3	1540.2	1807.7	1951.9	2233.2	2423.3	2612.7	2749.2	2927.5	2995	3140.6	3295.1	3445.1	3520.9	3548.7	3624.2	3681	3819.5	3876.6	3981.6	4003.8	4092.9	4097.9	4093.2	4174.4	4161	4285.1	4270.5	4293.2	4310.2	4602.3	4571.9	4579.1	4652.9
0	0	2.1215	5.7033	8.7173	0	0	13.962	20.723	32.355	47.454	74.794	133.14	191.78	263.75	369.42	494.06	591.27	693.54	799.53	881.15	997.91	1136.5	1296.6	1493.5	1607.8	1714	1913.3	2061.7	2172.4	2290.9	2506.4	2790.4	2919.3	3050.6	3017.9	3207.9	3343.7	3362.5	3383.9	3330	3381.7	3430.3	3503.1	3508.2	3504.5	3524.6	3478.5	3462.2	3464.8
0	0	7.0885	13.914	35.653	25.693	40.946	19.754	23.937	55.471	111.48	187.73	266.54	388.01	435.2	591.66	761.07	906.71	1101.5	1198.2	1413.7	1456.7	1597.7	1655.7	1837.8	1926.7	2049.5	2198.9	2422.8	2421.4	2655.1	2811	2944.5	3075.6	3295.4	3390.6	3579.1	3641.5	3777.6	3874.6	3907.4	4110.6	3997.8	4144.4	4358	4158.5	4254.1	4011.4	4312.2	4142.8
22.144	17.984	3.0719	0	0	0	0	8.165	60.706	140	203.67	297.43	418.77	603.17	782.94	948.9	1108	1242.6	1425.3	1576.4	1780.8	1937.1	2086.1	2203.8	2301.2	2484.3	2547.1	2628	2710.6	2766	2877.6	2945.8	3057.4	3055	3097	3193.3	3189.6	3079.1	3060.5	3011.7	3266.3	3199.8	3233.1	3225.2	3359.8	3217.1	3272.1	3297.9	3411.5	3444.3
0	1.4681	0.042312	5.3628	2.0146	0	9.901	9.7885	38.287	85.059	136.62	241.18	315.22	491.78	644.22	860.83	1077.5	1289.4	1534	1759.4	1968.8	2216.5	2510.5	2725.7	3032.7	3171.1	3521.7	3697.8	4060.8	4324.7	4561.6	4833.9	4989.1	5364	5319.5	5577.6	5912.3	6286.8	6412.6	6897.4	6883.8	7217.3	7214.1	6970.7	7399.4	7480.4	7693.3	7867.9	8057	8003.8
0	0	0	24.258	17.327	22.369	24.744	35.231	54.088	105.81	174.55	276.31	358.22	575.27	780.35	903.71	1003.3	1317.5	1505.9	1726.8	1919.5	2202.6	2588.3	2807.3	3070.6	3156.8	3335.8	3283.4	3552.3	3640.8	3826.1	4057.5	4141.1	4387.2	4534.3	4516.7	4346.4	4276.3	4339.7	4497.8	4432.5	4588.4	4556.6	4539.3	4557.4	4570.9	4488.2	4464.5	4513.9	4551.3
0	0	0	0	7.112	0	25.917	60.778	171.11	307.89	501.09	804.53	1104.7	1487.9	1911.7	2244.1	2665.6	3004.2	3467.8	3672	3968.5	4271.2	4545.9	5030.1	5261.1	5356	5506.9	5823.1	5827.8	6127.8	6587.7	6748.3	7113.7	7360.5	7529.7	7736.5	7870.2	7972.5	8177.7	8308.4	8483.6	8655.8	8727.1	8865.9	8864.8	8907.7	8744.9	8697.1	8880.4	9035.7
7.2343	0	0	4.0675	7.7209	2.4543	7.4385	0	18.358	63.291	157.98	337.77	532.01	828.48	1190	1601.1	1923.5	2349.1	2755.5	3180.8	3714.3	4180.8	4638.1	5224.1	5661.7	6200.6	6678	7136.7	7619.1	7997.7	8332.2	8562.8	8877.1	9116.8	9286.2	9329.2	9461.2	9713.8	10062	10039	10328	10249	10439	10588	10503	10689	10762	10887	10707	10611
0.36531	0	0	0	6.8155	4.9432	7.2178	1.9653	17.879	45.209	51.578	83.166	123.69	228.66	344.15	450.33	601.51	707.77	819.19	889.9	1031.3	1119.7	1292.9	1420.4	1484.6	1589.3	1678.4	1689.4	1771.3	1773.1	1873.1	1915.7	2059.4	2188.3	2159.3	2271.3	2261.4	2335.1	2426.3	2439.1	2502.7	2508.6	2525.9	2483.1	2463.7	2559.1	2524.9	2684.5	2622.1	2638
16.453	24.867	5.2955	0	0	0	0	8.2422	63.028	169.7	300.86	523.74	745.3	1059.9	1467.5	1822.8	2491.8	2952.1	3578.8	3751.1	4237.9	4812.6	5226.7	5780.4	6235.5	6696.2	7097.6	7470.7	8460.4	8647.7	8910.6	9297.8	9648.5	10170	10239	10489	10662	10802	10926	11227	11527	11257	11419	11204	11310	11456	11564	11607	11890	11691
0	0	8.458	0	1.6691	2.2826	18.909	51.527	105.3	176.8	298.23	377.92	521.76	666.99	776.21	910.95	1069.7	1267.7	1445.5	1665.9	1846.8	2118.2	2244.8	2348.2	2550.1	2841.9	2997.4	3196.8	3263.8	3366	3525.1	3610.8	3667.8	3881.8	3973.9	3933.1	4106.1	4180	4232.9	4254.4	4468.6	4413.1	4369	4518.9	4569.4	4530.5	4580.7	4566.4	4503.3	4662.5
0	9.28	10.394	22.592	0.78769	0	0	10.857	64.166	147.86	288.61	668.12	1003.1	1400	1860.8	2417.2	2804.6	2811.6	3801.4	4075.9	4351.4	4751.2	5109.8	5141.5	5545.6	5605.1	5795.9	6537.1	7102.7	6764.9	7147.4	6182.1	6340.2	6438.4	6462.2	6603.7	6713.5	6733.5	6919.3	6977.1	6930.4	7053.8	6930.6	7115.1	7173.2	7238.5	6961.2	6942.2	7073.5	7146.8
11.774	0	0	0	0	0	5.0748	2.4955	5.6263	13.983	40.554	86.601	148.95	239.64	406.89	473.47	647	794.18	937.76	1091.8	1252.9	1413.2	1512	1684.6	1762.3	1989.4	2227	2409.2	2472.4	2493.1	2606.6	2692.8	2937.7	3131.3	3213.6	3267.7	3511.8	3649.1	3639.6	3919.2	4009.7	4101.5	4219.6	4040.6	4139.6	4189.8	4182.8	4468	4388.6	4376
11.563	8.9807	0	0	0	0	0	0	15.421	42.421	151.74	277.8	427.98	727.45	874.65	1170.8	1777.4	2216.4	2639.5	3183.1	3752.7	4198.5	4841.1	5066	5795.6	6164.2	6512	7003.8	7245.2	7537.7	7994.1	8677	8975.5	9321.6	9921.6	9967.6	10255	10488	10632	10974	11184	11582	11511	11410	11464	11504	11499	11400	11677	11602
0	0	0	0	7.4419	61.422	64.878	68.5	139.57	203.9	390.73	591.97	789.37	1051.3	1316.3	1618.5	1918.8	2230.6	2566.3	2877.1	3105.7	3388.9	3612.1	3828.5	3875.8	4166.9	4396.1	4630.7	4481.6	4713.5	4715.7	4786	4946.8	5140.1	5176.8	5466.8	5428.4	5702.6	5665	5781.7	5863.1	5956	6063.6	5985.2	6035.8	6151.8	6134.4	6232.8	6074.9	6002.3
0	0	0	0	0	24.137	10.164	11.831	61.764	98.492	138.27	209.16	273.8	324.79	445.58	530.06	622.15	757.25	810.62	887.24	888.46	1052	1136.7	1254.7	1310.4	1308.8	1449	1464.8	1519.6	1471.2	1527.1	1550.9	1624.5	1671.7	1646.1	1660.5	1682.2	1665.8	1752.7	1759.1	1779.8	1699.5	1732.2	1747.4	1717.6	1832.6	1752.3	1826	1795	1811.7
0	5.8335	3.4096	0	1.4264	0	0.92801	4.0656	29.634	68.191	111.05	177.46	251.8	354.8	479.69	604.17	761.46	913.79	1023.8	1154.6	1285	1441.4	1527.8	1612.3	1808.4	1874.8	2043.3	2076.5	2348.4	2455.6	2514.6	2724.2	2707.7	2915	2941.8	3148.9	3348.1	3455.1	3655.4	3737.5	3784.7	3802.3	3817.7	3916.5	3901.1	3431	3368.4	3545.8	4173.6	4223.4
0	0	0	15.959	12.604	11.736	23.112	16.845	39.651	100.41	215.64	441.91	544.47	767.46	1023.8	1401.2	1749.1	2126.7	2426.4	2758.1	2958.4	3258.3	3569.2	3932.4	4138.7	4750.7	4985.3	5128.6	5607.7	5824	5947.4	6314.4	6513.5	6556.1	6766.3	6689.7	6860.2	7137.5	7255.7	7134.2	7308.9	7359.4	7419.7	7326.3	7421	7588.3	7419.3	7588.4	7570.7	7519.9
0	23.618	0	19.476	0	0	6.7666	12.578	53.297	170.23	304.71	489.23	802.01	1087.6	1458.1	1817.6	2171.5	2609.9	3038	3397	3781.2	4042.3	4377.7	4818.5	5018.1	5265.8	5482.4	5444.1	5832.6	6097.1	6263.2	6373.2	6311.8	6347.1	6426.8	6420.4	6591.7	6657	6657.8	6962.3	6946.8	7018.8	6912.4	6954.1	7047.7	7012	7051.3	6934.8	6969.6	6959
0	0	8.5905	0	1.4629	0	11.403	8.8304	6.9955	31.832	37.002	99.405	226.13	291.82	403.64	647.96	889.84	1233	1536.2	1781.2	2105.5	2487.6	2754.5	3041.6	3353.4	3592.3	3804.2	3973.9	4358.8	4548.6	4622.7	4850.1	5026.5	5229.9	5357.9	5463	5688.6	5379.9	5911.2	5944.3	5603.9	5576.7	5751.3	5766.3	5717.2	5798.2	5846.7	5759.6	5850.6	5738.1
24.899	34.554	19.763	0	0	0	0	0	0	0	0	0	0	10.44	31.084	82.593	132.22	227.1	273.1	474.94	531.56	738.75	770.65	942.94	1028.4	1141.1	1287.6	1535.6	1812.7	1800.7	2391.8	1869.9	2028.7	2072	2195.1	2326.1	2223.1	2248.8	2320.7	2118.1	2387	2362.8	2446.5	2312.4	2368.1	2376.4	2485.9	2648.3	2615.8	2729.2
0	0	0	0	12.48	1.4365	102.19	169.61	182.39	313.48	541.43	871.34	805.03	1160.8	1446.5	1816.8	2118.5	2320.9	2550.9	3037.5	3335.7	3715.8	3968.1	4109.4	4129.9	4841.5	5264.2	5427.7	5374.5	5765.3	5843.6	6187.2	6255.3	6357.8	6747.3	6884.8	6977.9	7080.2	7178.7	7003.3	7011.8	7071.9	7363.6	7156	7258.3	7295.4	7530	7566.6	7520.2	7458.3
0	0	0	0	8.7728	5.813	11.661	61.211	109.91	189.74	308.05	444.77	612.61	776.29	996.08	1171.8	1398.1	1580	1818.5	1993	2270.3	2454.5	2642.4	2816.9	3056.9	3114.1	3350	3418.5	3527.4	3619.9	3825.5	3995.8	4176.3	4328.1	4501.3	4533.8	4704	4766.7	4888.5	4928.4	4976.6	5141.6	5106.1	6061.7	6276.4	6189.2	6037.1	6000.7	6326	5504.2
5.8059	34.889	17.824	0	0	0	0	0	0	0	47.224	92.618	256.62	416.87	591.83	725.02	918.51	1106.9	1381.6	1563.3	1876.8	2085.5	2314.9	2525.5	2640.4	3015.4	3114.8	3388.3	3341.6	3603.7	3614.1	3744.2	3891.1	4091.4	4129	3915.1	4069.9	4315.2	4501.2	4430.9	3665	4453.9	4060.5	4093.4	4540.2	4150.3	4593.1	4618.7	4605.8	4681.9
3.3516	10.179	9.6763	0	0	0	0	0	0	2.9333	58.85	138.17	223.51	350.01	513.95	682.66	922.47	1046.7	1262.1	1502.8	1753.6	1894.8	2146.8	2327.7	3013.8	3095.2	3411.7	3402.7	3606.1	3839.7	3940.3	3476.2	4220.9	4239.5	3933.8	4472.2	4587.9	4260.8	4871.7	4408.7	4551.8	4638.4	4666.7	4829.6	4779	4909.3	4925.7	5083.9	4958.9	4957.3
11.229	9.5198	0.51775	2.6653	0	0	0	0	0	24.94	123.14	294.32	536.18	843.12	1244.8	1675.6	2112	2630.6	3146.6	3719.1	4167.6	4593.6	5249.1	5731.1	6267	6843.7	7255.4	8075.1	8386.1	8855.1	9283	9311.2	9802.8	10123	10778	11048	11311	11843	11838	11864	12133	12357	12439	12525	12158	11894	11969	11994	12269	12189
0	1.102	0	85.737	0	51.831	53.987	74.914	119.81	103.67	176.46	241.34	404.99	565.73	717.31	890.74	1065.1	1200.3	1455.2	1610.1	1851.3	1994.3	2138.1	2244.8	2487.8	2724.6	2795.2	3052.1	3219.3	3337.7	3401	3501.6	3712.5	3829.1	3945.6	4041.7	4181.2	4289.6	4351.7	4269.2	4492.3	4469.7	4536.5	4473	4601.2	4612.8	4579.1	4606.6	4538.2	4534.2
0	2.6779	0	17.47	15.446	0	17.801	25.719	63.495	81.018	113.52	191.9	273.19	392.72	508.82	588.05	718.59	811.96	1139.4	1696.2	1866.8	1988.9	2200.7	2383.8	2591.6	2776.6	2916.2	2981.8	3330.9	3457.8	3661	3770.9	3928.3	4126.4	4332.5	3386.3	3502.4	3520.2	3547.9	3616	3543	3198.9	3532.7	3519.9	3445	3493	3470.3	3512.1	3399.6	3436.8
0	0	0	12.96	0	26.731	44.58	111.16	231.59	371.81	542.96	710.24	946.32	1211.2	1449.5	1632.8	1879.2	2092.9	2412.9	2601	2846.6	2987.7	3330.9	3520.6	3960.5	4307.2	4707.3	3721.4	3830.8	3866.3	4018.6	4336.8	4300.8	4415.4	4447.7	4517.8	4666.1	4691.5	4673.8	4833.3	4880.3	5161.6	5149.9	5242.4	5066.3	5177.1	5269.1	5330	5287.8	5346.3
0	0	1.6943	6.2661	10.408	11.323	43.221	57.252	84.342	171.3	310.4	506.87	739.09	1046.5	1361	1783.1	2236.6	2645.5	3070.4	3514	3933	4333.3	4765.6	5310.5	5474.2	5953.3	6358.3	6528.7	6821.5	7090	7293.1	7510.3	7733.2	8047.9	8075.4	8209.7	8354.4	8806.2	8750.7	8734.7	8710.9	8667.9	8654.1	8984.1	9019.8	9048.4	9217.2	9136.4	9155.3	9122.9
0	3.8336	4.8125	2.2343	2.3649	0.37336	0	15.956	39.7	70.81	144.83	237.91	369.63	435.98	583.35	682.31	828.67	950.16	1152.6	1338.2	1532.5	1806.1	2013.6	2380.6	2701.1	3050.6	3408.4	3706.3	3945.1	4334.7	4689.8	5061.1	5586.8	5895.2	6226.7	6614.8	7039.1	7158.2	7346.8	7627.1	7818.2	8084.9	8227.3	8293.1	8565.1	8404.9	8345	8298.2	8385	8378.5
0	4.0101	11	0	13.326	5.2039	5.8049	34.54	93.256	161.62	213.85	287.22	423.06	509.92	693.36	861.45	1029.6	1125.6	1316.5	1447.4	1611.4	1750.5	1995.5	2233.4	2432.4	2617.2	2883.8	3141.2	3420.2	3568.6	4082	4131.9	4338	4511.5	4684.1	4822.2	5189.6	5078.5	5488	5648.4	5751.6	5811.7	5745.9	5991	6136.7	6119.3	6099.5	6133.4	6262.9	6137.7
15.41	10.721	0	0	0	0	3.7858	11.161	16.45	51.692	98.49	165.62	230.34	361.81	462.52	592.23	705.63	859.36	969.15	1102.5	1233.3	1342.8	1499	1546.9	1665.9	1703.8	1831.4	1936.8	2037.4	2155.5	2236.7	2265.8	2300.3	2371.1	2501.4	2491.3	2662	2699	2736.9	2725.2	2785.8	2808.8	2927.9	2973.1	2961.5	3035.1	3053.5	2982.3	3047.1	3159.3
0	0	0	5.3944	24.707	41.162	36.218	61.434	81.149	138.64	261.61	412.21	672.53	1051	1394.7	1838.6	2201.2	2674.6	3149.3	3874.4	4489.2	4985.7	4990.4	5608.6	5679.8	6530.4	6244.7	6931.2	6948.9	7278.8	7266.9	7227.8	7355.1	7607.4	7738	7726	7372.8	7513.7	7540.5	8388.5	7610	7779.3	8095.9	8448	8483.8	8138.2	8240	8073.3	8101.6	8016.1
0	0	0	4.5399	0	3.1552	0	8.8047	32.528	66.751	175.07	346.09	600.23	822.92	1151.7	1483.2	1769.9	2014	2255.9	2416.2	2719.3	2893.1	3035.6	3129.5	3362.6	3502.4	3585.4	3854.6	4022.7	3903.2	4103.3	4068.6	4294	4376.5	4383	4482.3	4483.9	4609	4695.2	4559	4667.7	4689.3	4843.2	4853.9	4767.8	4806.2	4837	4861.7	4765.1	4762.5
0	0	0	0	0	0	105.37	111.16	99.018	100.38	87.351	157.96	207.12	322.42	380.95	532.27	748.78	879.71	1081.1	1228.3	1361.8	1543.3	1737.2	1838	2007.3	2276.9	2509.2	2635.4	2783.7	2856.2	3054	3314	3530.1	3483.8	3638.8	3604.2	3766.6	3803.6	3974.2	4029.3	4142.3	4184.5	4227.3	4278.9	4283.3	4323.4	4325	4299.1	4392.3	4378.9
51.173	92.974	89.104	0	0	0	0	0	0	15.306	78.438	164.43	262.43	368.29	546.18	734.84	848.65	993.88	1167.6	1295	1491.3	1693.5	1813.6	1943.3	2137.6	2271.2	2358.1	2466.3	2703.7	2742.4	2994.4	3085.4	3139.3	3320.4	3367.4	3627	3555.9	3606.6	3571	3675.6	3976.7	3925.1	4022.6	3988.9	4139.5	4025.2	4069	4203.5	4308	4303.8
0.86612	0	0	0	4.0899	5.8264	10.399	17.787	84.272	138.52	272.75	424.1	543.33	754.42	991.81	1194	1428.8	1669.1	1876.2	2036.6	2259.3	2461.5	2628	2867.8	3010.2	3081.1	3287.4	3344.8	3547.2	3645.5	3870.7	4016.9	4169.7	4238.9	4379.8	4426.7	4482.7	4557.3	4737	4682.6	4847.1	4829.4	4856.8	4864	4806.9	4895.2	4971.1	5060	5080.8	5053.5
0	0	0	40.088	188.99	308.74	389.72	0	21.174	35.601	319.11	719.29	875.27	934.73	1406.9	1616	2063	2357.1	2676.3	3033.3	3410.6	3793.8	3999.8	4481.8	4908.1	5269.8	5378.4	5713.4	5702.5	6280	6525.9	6923.6	6901.2	7394.7	7532.9	8110.4	7815.1	8288.3	8313.6	8555.7	8710.4	8525.8	8688.6	8840.8	8796.3	8905.1	8933.6	8928.9	9003	8892.7
44.666	60.283	22.969	0	0	0	0	13.718	8.1874	42.806	108.15	233.52	367.35	732.1	1013.1	1351.8	1145.7	1448.9	1840.9	2228.8	2607.9	3082.4	3416	3760.6	4061.6	4489.2	4633.2	5081.2	5179	5516.5	5692	6019.7	6526	6532.6	6682.2	6907.7	7107	7214.3	7316.1	7402.9	7650.6	7658.6	7480.1	7480.3	7738.3	7586.3	7716.1	7902.4	7928.7	7937.8
0	10.111	0.15746	0	0	10.892	0	25.681	67.338	154.04	295.53	438.35	631.69	813.86	1174.2	1347	1615.5	2085.3	2414.8	2646	3163.6	3336	3650.7	3982	4041.8	4227.8	4478.7	4631.5	4644.2	5115.6	5486.9	4999.4	5354.9	5502.3	5563.2	5678.4	5945.7	5963.2	6109.7	6139.9	6266.7	6401.5	6465.6	6495.7	6419.4	6445.2	6206.9	6513.2	6699.8	6535.7
0	0	0	6.5757	0	32.374	47.922	93.027	218.79	385.39	645.21	909.54	1290.7	1535.1	2030.4	2502.6	2719.7	3250.6	3482.3	3819.7	3949.9	4284.6	4543.4	4713.2	5014.8	5196.9	5641	5853	5840.9	6137.7	6253.2	6604.1	6882.3	7099.6	7135.2	7410.6	7672.4	8072.8	7947	7843.4	7810.8	7709.3	7718.5	7853.9	7795	7484.6	7662.7	7535.3	7503.8	7649.9
0	0	0	0	13.01	14.524	26.711	29.4	6.1988	47.865	45.749	138.98	278.86	435.63	672.15	911.66	1255	1567.5	1948.6	2276.5	2742.2	3126.2	3561.4	3946.3	4292.1	4577.9	4864	5159.3	5555.9	5847.2	6272.8	6209.7	6450.2	6761.9	6845.6	7281.5	7535.7	7568.5	7774.6	7970.5	7941.8	7894.3	8129	8260.8	8202.9	8445.5	8336.4	8313.1	8520	8410.4
0	0	0	12.877	7.4543	0	7.057	15.449	70.121	136.42	271.3	483.91	821.69	1174	1661.3	2119	2758.2	3037.1	3841.2	4468	4983.7	5103.7	5895.8	6269.7	6779.1	7019.6	7296.9	7589.6	8010.9	8178.9	8155.6	8002.5	8433.8	8718	8638.3	8791.9	9016.9	9030.4	9427.4	9734.3	9758.7	9938.6	10066	10037	9844.3	10100	9991.1	10067	10290	10425
0	0	0	20.937	16.306	6.8825	12.122	54.539	135.29	254.33	431.86	665.25	561.27	1052.5	1324.1	1306.9	1982.1	2203.8	2479.9	2748.7	2467.8	3217.1	3465.7	3413.6	3818.6	4018.3	4101.9	4196.5	4329.4	4485	3763.4	4466	4115.3	4219.2	4203.8	4199.8	4174.2	4431.5	4414.7	4533	4632.4	4340.5	4106.3	4140.8	4114.8	4054.6	4219.4	4092.7	3978.2	4136
0	0	26.147	18.745	3.1941	0	17.626	0	0	0	34.894	76.677	139.47	245.98	434.44	549.41	755.48	966.57	1275.6	1454.2	1809.8	1837.2	2143.8	2288.9	2527	2722	2924.3	3098.2	3334.1	3379.8	3506.9	3741.8	3848.1	4081.6	4413.9	4272.7	4643.8	4698.5	4921.7	5021.8	5167.2	4496.6	4623.4	4746.2	4834.9	4802.8	4967.2	5066.3	5299.5	5239.3
0	0	2.898	5.3301	0	0	6.5968	47.876	121	239.15	399.99	572.4	831.69	1101.2	1411.4	1684.4	1993.7	2226.2	2484.3	2748.9	3031.3	3318.7	3589.8	3716	3895.9	3938	3818.2	3986.3	4132.6	4294.5	4271.5	4329.3	4395.3	4422.2	4693.9	4847.7	4698.1	4725.8	4661.2	4805.4	4678.4	4705.2	4889.3	4925.3	5014.4	4860.6	4829.6	4778.9	4787.4	4886.1
0	5.0009	0	3.3551	0	0	1.0429	0	10.6	2.3765	14.612	30.741	54.9	73.173	83.436	125.03	167.19	203.37	250.08	301.96	368.69	392.08	458.28	479.26	557.24	653.4	681.71	783.85	882.82	904.16	961.41	1008.4	1151.4	1193.9	1281.5	1344.8	1436.6	1567.6	1643.4	1627.2	1691.8	1787.7	1897.2	1941.3	1981.6	2055	2082.4	2072.4	2127.2	2263
0	0	0	15.397	25.395	40.887	69.542	97.77	118.65	177.69	190.11	280.22	364.49	509.4	603.62	652.32	793.45	676.71	877.41	991.44	1095.3	1213.5	1342.4	1401.2	1545.6	1632.7	1660.1	1892.8	1937.5	2021.5	2088.1	2179.7	2286.3	2391.1	2521.2	2674.6	2658.1	2858.2	3024.1	3000.2	2915.6	2912.1	2988.3	3094.7	3230.8	3083.5	3012.4	3241.3	3108.4	3071.3
0	19.582	24.687	0	0	0	0	0	22.549	39.633	82.691	123.31	174.41	299.36	356.25	405.95	448.2	532	538.3	572.31	552.61	573.73	599.09	646.66	680.43	706.21	787.03	824.35	747.1	754.77	782.35	1331.7	1591.8	1039.3	1044.4	1073.3	1115.6	1158.6	1182.1	1196.5	1226.4	1223	1314.7	1363.5	1422.5	1449.9	1424.6	1375	1404.5	1482.5
0	0	28.398	29.116	4.5027	0.1226	14.002	11.51	12.846	4.3576	0	0	0	0	4.9048	0	2.8373	17.738	57.162	49.642	49.242	139.85	212.71	359.73	502.74	635.49	704.08	772.05	866.23	903.04	1043.4	1037	1181.7	1240.8	1318.5	1302.4	1401.9	1401.2	1433.1	1489.6	1519.2	1572.1	1550.4	1623.4	1623.5	1694.7	1639.4	1680.6	1711.3	1742.1
0	29.521	25.667	14.138	0	0	0	0	34.935	77.132	171.88	366.46	609.03	900.23	1277.4	1669.6	2220.7	2664.3	3160.6	3795.3	4171.5	4726.6	5026.4	5464.9	5981	6216.3	6545.6	6748.3	7139.1	7150.9	7423.3	7689.7	7927.7	8105.2	8349.7	8362.1	8613.4	8675.7	8121.2	8228.3	8048.8	8300.8	8405.1	8395.4	8580.4	8331.1	8563.4	8531.6	8397.9	8519.3
0	0	0	21.027	37.8	135.24	139.55	122.16	156.93	170.03	251.64	148.81	219.6	246.25	304.48	353.43	429.4	601.79	698.37	896.51	1063.4	1185.2	1314.1	1511.8	1697.4	1975.2	2143.9	2267.1	2276.6	2547.3	3157.9	2943.9	3060.2	3261.1	3374.4	3468	3537.2	3645.6	3746.1	3853	3855.9	4000.7	3992.9	4068.9	3902.2	3823.8	3752.4	3844.4	3707.1	3894.5
0	0	0	4.1638	21.682	13.387	24.814	38.038	74.82	120.83	212.5	326.17	560.14	800.43	1028.3	1265.6	1581.2	1876.2	2234.8	2574.6	3008	3296	3748.7	3935.9	4321	4646.4	4992.2	5362.4	5612.3	5613.1	5965.2	6274.3	6619.8	6872.6	7318	7470.5	7701.8	7961.2	8322.6	8401.7	8542.8	8591.5	8815.3	8826	8993.6	9104.7	9142	9400.5	9450.4	9504.8
0	0	4.5905	3.0976	0	4.6335	13.887	51.292	140.61	292.27	523	817.2	1137.3	1508.9	1904.5	2211.7	2703.5	3001.3	3645.6	3984.8	4547.2	4915.4	5268.4	5513.1	5722.3	6059.4	6474.3	6732	6735.3	6671.3	6912.6	7037.7	7088	7290	7559.9	7807.8	7692.3	7467.5	7777.5	7810.2	7585.6	7671.1	7637.1	7401.4	7541.9	7553.9	7602.6	7707.8	7711.8	7610.7
0	0	0	4.4424	0.65664	6.1521	3.2341	0	2.6542	11.948	19.938	34.712	65.763	164	342.86	598.86	888.9	1206.4	1579.4	1910.1	2377.8	2839.3	3211.3	3795.8	4088.4	4505.6	4804	5060.2	5626.2	5827.9	6117.8	6393.5	6883.6	7272.1	7331.3	7595.9	7598	7742.9	8062.5	7834.5	8000.3	7963.4	8005.7	8184.6	8082.4	8302.3	8155.9	8256.1	8134.9	7960
0	26.188	0	21.714	11.851	0	0	0	0	13.058	1.611	53.25	140.57	241.08	323.49	396.22	529.52	683.71	870.07	781.04	1220.9	1325.9	1479.3	1527	1746.9	1806.7	1969.8	2177.2	2079.5	2332.1	2382.8	2570.5	2911.4	2959.4	3081.4	3258.9	3344.6	3328.5	3563.1	3593.7	3761.7	3864.5	4010.1	3979.2	3836.7	4030	4089.3	3871	4010.5	3962.5
0	6.3975	0.39332	0	0.91399	24.091	6.3381	52.361	109.1	236.68	445.08	629.31	783.86	1152.4	1455.3	1945.1	2276.2	2588.3	2916.7	3064.4	3362.8	3604.1	3844.6	4070	4363.7	4533.6	4527.1	4612.3	4672.6	4959.4	4939.8	5144.4	5229.3	5191.7	5169.9	5383	5360.3	5592	5332.7	5330.3	5486.2	5718.8	5696.4	5565.9	5566.6	5617.1	5698.8	5880.6	5942.3	5764
0	0	0	15.946	10.069	25.666	27.793	84.868	189.58	373.12	648.41	1036	1442.3	1959.7	2498.8	3198.3	3754.5	4216.2	5063.1	5507.1	5893.2	6574.5	7251.4	7431.9	8148.9	8435	8993.9	9168.5	9342.5	9648.5	9741.8	10314	10175	10269	10558	10610	10887	11438	11026	11394	11289	11184	11473	11433	11226	11717	11307	11488	11412	11447
4.8573	3.2209	3.1234	3.9648	1.495	0	0	3.1655	3.0067	26.335	59.453	146.62	230.99	327.99	463.87	624.51	836.12	980.19	1150.9	1296.5	1436.8	1554.1	1689.8	1856	1945.2	2157.3	2227.2	2324.5	2385	2395.5	2398.4	2496.9	2655.4	2692.5	2713.7	2820.9	2957	2922.3	2942.3	3013.9	3041	3196.5	3085.3	3223.6	3072.1	3149.4	3113.9	3059	3077.3	3020.2
0	0	0	13.567	8.512	18.339	42.747	55.399	158.84	273.98	427.58	641.17	940.39	1195.7	1652.2	1905.2	2336.3	2584.2	3239.3	4443.4	4650.4	5070.9	5352.4	5906.9	5235.1	6800.1	5835.8	7686.8	8023.1	8343.8	8526.2	8980.6	9429.3	7712.4	8083.4	8374	8103.2	8681.6	8380.2	8873.9	9154	8529.1	9218.6	9284.4	9373.8	9441.6	9572.1	9530.5	9821.5	9344.4
6.3324	0.44735	0	0	0	6.1214	6.0932	5.288	20.977	39.298	53.909	114.11	158.77	231.67	295.3	360.11	465.23	513.54	589.48	706.07	875.61	938.08	1091	1281.5	1384.4	1527.8	1691.7	1823	1868.5	1943.5	2078.9	2159	2289.5	2411.2	2499.7	2690.1	2802.1	2847.7	2996.8	3086	3132.8	3195.8	3078.2	3154.9	3127.2	3199.6	3213.5	3230.7	3303.2	3203.3
0	0	0	4.5268	81.681	111	150.64	138.6	197.98	89.967	435.53	556.71	642.04	801.56	970.91	1198.6	1537.3	1988	1660.3	2214.6	2453.5	2866	3007.9	3016.7	4698.9	3753.5	4153.3	4363.8	3939.4	4682.2	4812.7	5214.5	5319.7	5421.7	5545.9	5363.6	5564.1	5774.4	5725.4	5869.2	5820.3	6091.9	6162.6	6005.1	6121.9	6072.1	5958.9	6078.3	6147.5	6284.9
0	0	0	30.509	76.683	158.66	153.55	188.97	283.69	434.26	510.97	632.94	743.61	1010.6	1226.4	1553.6	1704.5	2035.3	2407	2709.8	3092.8	3421.3	3821.9	4190.7	4295.7	4633.7	4866.8	5010.7	5319.2	5558.1	5893.5	5683.1	5976.4	6236	6311.1	6433.7	6479.9	6708.4	6849.1	6912.8	7183.4	7144.3	7132.3	7259.3	7188.1	7201	7075.2	7117.5	7088.8	7103.2
29.358	50.71	59.975	0	0	0	0	0	9.8774	46.497	140.56	283.5	417.9	570.89	844.51	1013.8	1263.8	1440.5	1649.3	1963.4	2069.9	2281.9	2683.1	2886.5	2917.4	3119	3368	3628.7	3721.6	3621.2	3749	3788.7	3831.5	4005	4243.5	4248.2	4256.4	4172.8	4258.6	4225.8	4369.4	4313.3	4429	4352.3	4812.6	4572	4786.9	4718.5	4792.7	4802.9
0	0.095171	7.9697	31.915	2.7566	0	0	0	7.0403	0	0	38.443	140.81	274.92	495.71	696.81	931.03	1120	1452	1675.1	1935.4	2083.4	2423.8	2592.5	2896.4	2963.2	3167.2	3288.6	3462	3560.8	3928.1	3961.9	4252.2	4318.7	4349.7	4411.3	4578	4578.1	4669.8	4719.9	4879	5078	5115.3	5096.9	5215	5175.7	5018.9	5090	5078.2	5180.5
0	14.254	6.8308	21.42	0	0	0	0	0	0	14.646	48.004	149.99	215.15	370.41	535.81	721.87	887.53	1119.3	1338.6	1565.7	1755.4	1953.2	2166.7	2379.2	2581.3	2801.7	2876.2	3030.3	3208.3	3378.9	3414.7	3603.6	3916.2	4034.4	4091.1	4275	4318.7	4371.6	4405.8	4370.1	4457.7	4507.9	4627.3	4615.2	4543	4530.1	4398.8	4457.8	4497.7
12.314	1.1857	0	0	14.889	13.815	0	0	1.2793	15.904	131.73	271.82	507.94	748.12	1151.6	1434.8	1814.5	2379.7	2934.8	3447.9	4026.3	4376.5	5049.2	5403.3	6147.1	6674	6941.2	7197.7	7608.1	7764.6	7968.7	8307.2	8527	8856	8866.2	8917.8	9242.5	8944	8822.2	9321.1	9166.5	9116.9	9149.5	9198.1	9404.9	9122.4	9108.8	8974.2	8927.9	8900.6
0	0	0	16.461	16.446	11.901	31.648	81.628	229.16	425.92	691.36	1076.6	1471.5	1979.7	2514.6	3025.5	3527.4	3901.3	4695.4	4963.7	5386	5880.7	6449.6	6631.5	6955.8	7149.7	7308.5	7557.7	7976	8311.7	8496.7	7863.4	8229.5	8174.1	8112.6	8268.8	8417.5	8337.6	9088.8	9742.6	10798	10762	10265	10733	11038	10829	10676	10563	10660	10368
0	18.502	0	0	0	0	2.3479	15.665	60.774	130.14	251.33	377.45	529.03	714.9	988.77	1200.5	1421.2	1729.4	1955.4	2247.4	2477.8	2728.8	3116.3	3380.4	3600.3	3933.8	4130.4	4389.9	4575.9	4861.4	4883.9	5182.6	5194	5422	5410.9	5593.2	5652.3	5719.1	5767.6	5769.4	5845.2	6012.9	5874.9	5984.6	6125.7	6222.7	6206.4	6030.4	6199.9	6199.2
0	2.7496	7.6668	4.2979	2.535	5.7772	0	7.3881	41.994	124.78	233.74	391.59	600.66	795.95	1054.3	1289.3	1550.3	1810.3	2141.3	2356	2604.7	2973.2	3289.1	3503.3	3691.4	3882.7	3606.6	4324.9	4417.6	4422.1	4666.4	4839	4924.8	5039.3	5132.1	5166.8	5204.5	5194	5399.4	5342.8	5385.8	5640.9	5477.4	5596	5508	5648.2	5698.2	5637.5	5588.6	5714.4
0	74.995	0.52898	0	0	12.832	0	18.135	54.108	218.7	349.95	468.68	675.36	866.2	1243.3	1338.9	1628.8	1915.8	2009.4	2274.9	2701.9	2901.2	3206.6	3134.1	3219.4	3535.9	3580.4	3815.9	3942.9	4069.8	4346.3	4396	4442	4593.2	4643.6	4776.3	4908.3	4989.1	5050.6	5185.8	5154	5237.5	5204	5277.6	5408	5299.2	5361.9	5508.3	5406.2	5472.1
0	9.3816	0	6.1963	14.933	3.0032	0	0	0	11.594	62.055	115.45	141.16	214.04	313.01	421.68	567.04	665.39	832.59	965.82	1151	1304.6	1402.3	1530.5	1634.5	1751	1932.6	2110.8	2166.1	2276.5	2188.7	2313.8	2345.2	2688.1	2726.4	2774.5	2812.2	2937.9	2926.3	3012	3083.1	3234	3235.4	3190.9	3254.7	3420.8	3410.8	3367.6	3359.9	3370.9
0	0	8.1039	22.368	26.477	0	27.6	32.817	70.328	213.37	308.59	435.44	576.03	667.57	998.93	1164.4	1172.1	1433.6	1270.5	1734.5	2138.1	2153.5	2091.3	2496.8	2610.6	2815.3	3140.1	3298.2	3505	3588.3	3617.1	3479.1	3829.2	3646.7	4182	4358.9	4176.2	4445.9	4950.1	5129	5430.7	5357.3	5486.9	5609.5	5485.3	5490.9	5530.4	4415.1	4501.7	4490.1
0	0	0	19.534	18.055	14.974	17.669	66.454	157.07	270.35	380	635.08	809.36	1017.1	1220.6	1467	1787.3	1925.5	2213.1	2462.5	2688.9	2921.8	3248.5	3372.1	3617.5	3750.3	3832	4076.4	4175.2	4158	4321.4	4666.5	4838.7	4728.2	4978.8	5155.8	4878.3	5174.9	5326.6	5361	5350.2	5303.5	5452.4	5416	5391.9	5358.1	5242.1	5494.3	5382.3	5308.2
0	0	0	22.76	275.26	601.39	818.05	1184	1239.5	1306.7	1338.6	1444.4	1524.1	1621.9	1969	1805.5	2039.1	2248.1	2537	2707.2	2637.4	3001.3	2939.1	3188.6	3324.6	3710.6	3907.3	4177.6	4543.5	4584.2	4599.4	4058.4	4216.5	4495.1	4624	5007.9	5288.5	5458.1	4862.6	4887.7	4860.7	4870.5	5073.4	4978	4996.6	5236.7	5215.3	5446.8	5166.8	5237.7
0	0	0	13.755	45.904	87.874	104.94	129.01	181.27	180.19	255.14	238.61	305.28	513.89	524.3	842.82	873.85	1123	1217.5	1369.7	1687.2	1898.5	2019.9	2021.8	2176.3	2245.8	2187	2374.3	2425.6	2533.4	2565.2	2553.2	2378.9	2381.9	2435.9	2494.6	2450.1	2508.6	2511.2	2471.6	2590.3	2575.2	2661.9	2739.9	2655.8	2636.9	2565.3	2681.6	2652.6	2650.3
0	0	0	15.502	0.47895	10.979	9.115	44.718	45.593	112.7	220.33	308.84	472.69	684.98	845.49	1110.9	1303.4	1688.8	1944.9	2265.3	2662.3	2841.5	3260.2	3119.3	3796.9	3616.3	3828.3	4201.1	4474.6	4705.6	4561.5	4820.2	5118.9	5254.8	5504.6	5305	5454.9	5579.1	5663.6	5733.2	5790.9	5773.2	5873.3	5926.5	5819.2	5778.3	5882.5	5671	5703	5593.9
0	0	0	0	0	23.333	116.11	202.28	370.21	567.23	823.92	1163.1	1421	1835.6	2294	2695.8	2952.4	3229.5	3563.6	3835.5	4009	4164.8	4372.7	4714.9	4991.7	4913.1	5379.1	5417.9	5730.3	5984.1	6074.1	6250	6287	6543.8	6608.3	6784	6771.3	6790.6	6874	6907.2	7071.4	6856.2	6939.4	7353.8	7101.1	7308.6	7153.1	6996.7	7302.8	7266
0	5.8999	0.56677	0	8.7069	0	2.3838	0	0	15.176	97.53	199.74	317.47	500.51	651.66	840.24	1053.6	1269	1561.4	1793.7	2086.8	2268.2	2565	2812.1	2916.6	3129.1	3170.3	3320.5	3477.5	3579.5	3756.6	3690.1	3672.4	3751.2	3831.9	3913	3993.8	4006.9	4091.8	4174.8	4235.2	4238.4	4239.1	4213.4	4256.2	4263.4	4315	4287.6	4279.2	4234.7
0	0	0.29765	0.54775	11.385	13.694	0	22.535	31.573	108.8	233.33	372.09	630.53	944.64	1224.5	1459.8	1815.8	2296.8	2691.4	2951.9	3451.8	3759.3	4023.6	4277	4695.6	4886.2	5056.6	5239.3	5459.6	5814.2	6028.7	6150.3	6359.1	6605.4	6632.2	6646.5	6842	6806.5	6927.9	6903.8	7102.7	7230.1	7215.7	7365.8	7301.1	7378.7	7336.9	7215.4	7396.1	7327.3
0	0	0	84.424	123.04	142.73	128.85	206.49	172.64	172.66	169.03	157.24	153.46	257.22	351.63	376.85	512.04	600.2	721.09	920.97	1000.7	1150	1309.4	1641.4	1766.3	1874.4	2079.3	2311.7	2559.9	2643	3036	3020.7	3161	3314.8	3454.8	3436.5	3585.5	3553.4	3791.1	3858.5	3944.6	3985.6	4087.6	4231.9	4237.4	4147.6	4355.6	4378.8	4243.4	4222.2
0	27.882	28.344	0	0	0	44.549	62.174	130.7	250.29	388.22	586.75	792.26	1079.3	1368.3	1759.2	1946.1	2566.2	2669.8	3151.4	3477.9	4058.7	4296.3	4556.8	5106.1	5193	5654.6	5789.1	6009.9	6162.6	6079.6	6033.9	6315.6	6557.6	6778	6837	7015.4	7051.4	7173.2	7140.9	7143.3	7400.9	7551.7	7502.6	7637.3	7351.2	7225.2	7541.6	7606.1	7658.3
0	0	7.1742	0	10.983	0.53852	20.387	79.521	126.82	193.07	295.86	375.98	500.3	707.11	862.34	1015.7	1343.4	1373.6	2185	1782.9	2079.8	2196.3	2224.6	2426	2691.9	2762.3	2911.6	3049.2	3684.8	3315.2	3446.4	3225	3460.5	3625.6	3569.8	3638.3	3734.8	3792.6	3723.7	3850.2	3663.5	3909	4008.1	3986.2	4031	3942.2	4012	4155.6	4036.2	4083
0	0	0	0	9.8495	2.5573	5.1142	13.577	23.949	43.132	68.289	127.3	161.57	216.38	274.49	342.86	418.95	447.71	517.55	536.64	641.25	693.91	812.27	883.15	971.42	1103.1	1180.6	1284.1	1361.9	1393.7	1600.8	1611.3	1718.9	1807.1	1906.1	1998.2	2111.3	2129.9	2139	2186.3	2194.5	2278.4	2282.2	2302.6	2305	2386.9	2373.5	2343.2	2357.6	2315.2
0	0	40.787	0	89.918	0	146.13	131.48	227.22	335.7	467.65	659.96	997.94	1260.4	1696.5	1797.1	2163.6	2635.2	3255.1	3255.1	3697.1	3893.2	4160	4663	5033.5	5317.9	5569.8	5896.5	5945.1	6291.5	6499.8	6885.9	7153.9	7480.1	7810.3	7947.6	7592.4	7787.5	7436.9	7562.8	7449.2	7479.1	7444.7	7683.5	7542.5	7533.1	7608.1	7472.2	7532.9	7593.2
0	0	0	53.384	306.79	391.31	469.97	612.13	729.3	871.82	1138.1	1447.4	1775.5	2029.3	2528.8	2910	3249.5	3712.3	4045.9	4477.9	4787.7	5080	5520.2	6063.3	6494.1	6799.6	7389.4	7759.6	7989.2	8318.6	8623.8	8902.3	9000.1	9549.5	9827	9902.9	10162	10289	10278	10330	10261	10630	10999	11368	12202	11340	11300	11119	11003	9429.2
0	2.9259	0	0	12.632	0	25.348	24.675	50.388	119.47	175.02	270.07	361.43	443.58	618.59	759.6	969.57	1102.8	1213.7	1390.4	1440.8	1570.1	1647.1	1758	1904.7	2005.4	2154.4	2226.7	2363.3	2520.6	2622.1	2661	2715.3	2854.3	2962.6	3053.1	2909.6	2833.7	2907.6	2983.7	3030.2	3070.3	3144.1	3137.3	3127.1	3149.9	3423.7	3231.5	3402.1	3380
0	0	2.6027	139.83	61.881	103.83	103.85	274.73	331.64	448.93	751.27	1097.4	1332.2	1845	2275.6	2738.1	3194.6	3506.6	3636.7	4052	4386.8	4973.9	5099.3	5357.6	5531.2	5656.1	5911.2	6157.6	6325.2	6637.6	6719.4	6817.7	6964.4	7085.3	7262.7	7229.6	7429.3	7323.5	7362.2	7549	7749.8	7818.6	7986.9	7883.9	7853.9	7948	7976.2	8000.6	7938.4	7958.2
0	0	12.178	6.1175	0	1.9773	11.117	0	20.737	23.305	88.094	179.62	316.52	498.85	734.25	923.05	1157	1446.9	1858.7	2052.9	2457.7	2705.5	3006	3268.5	3410.4	3742.3	4036.7	4274.8	4587.4	4541.6	4915.5	4938.4	5006.2	5108.6	5358.2	5391.8	5622.7	5603.5	5803.5	5854.8	6055.3	6140	6018.6	6083.9	6199.1	6206.6	6403.6	6365.7	6157.6	6334.1
0	0	0	9.8564	2.3814	16.962	15.366	6.1202	25.605	62.537	102.29	170.51	224.58	320.55	443.52	504.59	633.55	747.12	837.5	898.15	1052.4	1126.1	1318.1	1369.4	1425.9	1480.2	1547.3	1614.1	1692.3	1761.8	1863.1	1984.3	2074.7	2216.1	2296	2384.3	2519	2562.6	2639.6	2683.5	2838.2	2906.9	2900.1	2908.5	3008.4	3061.1	3096.2	2988.3	2778.3	2663
0	1.7322	0	12.182	14.866	2.179	19.555	63.724	91.269	215.43	369.86	463.29	838.69	1074.8	1363.3	1727.7	1968.6	2331.7	2598	2559.9	3209.2	3645.6	3843.9	4218.7	3997.9	4131	4378.9	4745.6	4613.6	4930.5	5295.9	5401.2	5713.2	6156	5933.7	6164.8	6165.3	6431.6	6615.2	6635.3	6866.8	6925.8	7239.3	7382.4	7111.8	7060.3	7369.9	7297	7530.9	7425.9
0	0	0	5.8772	12.133	7.0602	9.3784	11.783	76.802	182.79	353.31	615.87	891.43	1255.2	1593.6	2060	2443.6	2923.7	3298	3331.5	3477.7	3699.1	3965.1	4223.5	4636.9	4830.1	5291.6	5540.3	5846.5	5931.1	6648.7	7099.8	7420	7597.2	8052.3	7915.5	7981.4	8262.8	8492.2	8256.4	8281	8167.3	7920.7	8033.7	7874.2	8207.6	8074.9	8245.7	7979.8	8279.7
0	0	0	0	23.937	33.541	45.071	48.645	65.242	123.37	228.57	398.84	625.69	859.52	1205.7	1471	1707.5	1957.2	2315.3	2673.7	2999.1	3335.8	3496.6	3774.3	4065.2	4303.7	4570.9	4868.9	4941.3	5203.3	5137.4	5388.4	5543.9	5561.3	5550.8	5641.3	5713.7	5668.7	5732.1	5876.2	5906.9	5900.5	5856.5	5729.9	5801.4	5767.1	5651.5	5703.3	5661.9	5667.5
0	0	4.3702	4.3127	23.725	0	41.546	17.635	5.2934	0	0	0	0	94.412	171.47	247.28	453.32	584.04	823.61	973.49	1194.8	1396.3	1593.7	1781.6	1945.6	2136.8	2319.9	2428.5	2603.7	2642.4	2833.4	2927.5	3049.9	3129	3362.5	3354.9	3645.5	3601.2	3681.9	3689	3753.9	3778.7	3796.9	3809.6	3795.1	3848.6	3895	3917.9	3952	3930.5
0	0	0	0	9.3745	15.979	30.83	28.978	28.127	17.352	15.527	30.313	27.91	59.453	53.757	53.197	102.64	120.5	188.66	215.32	310.59	339.2	408.98	461.22	564.83	641.83	710.17	781.43	851.74	712.2	903.63	984.9	1016.2	1030.9	1181.3	1204.6	1360.9	1417.4	1512.2	1688.4	1635.4	1690.5	1652.4	1667.4	1661.4	1686.6	1655.7	1701.4	1775.3	1700.1
0	0	0	0	23.103	35.207	19.553	31.353	59.039	86.129	139.92	247.72	384.2	434.32	535.86	677.11	892.37	1066.5	1209.4	1529.1	1881.2	2157.5	2451.3	2511.6	2786.6	3217.6	3443.4	3685.7	4161.3	4334.4	4322.2	3717.2	3887	3772.6	3926.4	3973.1	4119	4135.6	4200.2	4267	4492.9	4319.6	4368.5	4568.1	4499.1	4530.8	4521.1	4542.2	4598.5	4536.8
0	0	24.331	45.896	63.262	0	158.82	194.09	363.46	435.74	569.2	817.86	1049.4	1292.9	1630.2	1910.9	2231.8	2595.3	2940.4	3651.1	3969.8	4168	4597.5	4835.6	5095.2	5666.9	6038.6	6264.9	6696.4	6734.6	6853.7	7876.9	8081.9	8066.8	8105.1	8219	8333.2	8610.6	8672.7	8872.2	8728.4	9040.2	9326	9573.9	9114.5	9220	8939.8	8791.9	9023.3	9010.3
0	0	2.348	2.1628	9.3522	17.422	0	0	0	0	22.962	115.19	283.85	415.06	599.52	839.54	1072	1251.3	1506.1	1701.7	2031.5	2174.3	2462.4	2649.5	2924.9	3132.7	3353.5	3537.8	3686.1	3704.5	3900.9	3954.4	4211.9	4196.9	4314.8	4310.9	4392.4	4553.8	4618.4	4606.8	4606.9	4702.7	4700.2	4693.3	4711.2	4711.8	4697.7	4720.4	4707.9	4701.1
0	0	15.042	15.574	11.165	22.971	56.4	59.469	101.99	238.81	415.54	693.85	933.08	986.25	1672.2	2053.6	2350.3	2756.8	3186.5	3506	3869.8	4213.3	4365.1	4744	4877.4	5134.2	5366.4	5684.6	5990	6012	5647.9	5855.8	5761.1	6094.4	6199.7	6188.5	6424.7	6595.5	6701.5	6770.7	6822	6890.2	6932.5	6933.1	6837.9	7019.8	7062	7223.4	6890.7	6938.5
0	0	0	19.07	25.493	24.307	4.1593	48.962	143.82	262.42	432.5	624.4	809.45	1070.6	1425.9	1686.4	2088.7	2366.3	2731.5	2959	3330.8	3548.7	3622.1	3706.6	4098.6	4169.7	4249.7	4439.2	4586.6	4613.8	4678.5	4390.4	4333.9	4683.7	4642.2	4622.6	4628.1	4765	4628.2	4687.7	4920.5	4867.7	4691.5	4144.4	4814.2	4876.1	4261.6	4234.3	4181	4152.5
0	0	0	15.915	18.913	67.648	61.245	141.31	280.55	356.71	563.8	780.82	955.22	1067.1	1443.7	1705.3	2057.9	2154.5	2375.1	2390.3	2881.9	2907.8	2972.1	3210.9	3380.3	3429.4	3708.5	3824.2	4039.8	4030.9	4138.5	4285.4	4296.7	4399.8	4532.1	4589.6	4728	4859.9	4941.7	4991.1	5122.5	5343.9	5482.4	5564.9	5562	5678.1	5671.8	5771	5827.4	5816.1
0	0	17.513	0	24.134	0	25.69	0	0	0	30.616	92.991	238.22	380.25	537.37	631.51	828.69	1065.4	1246	1436.9	1580.9	1648.1	1853.1	1967.9	2129.8	2271	2402.7	2566.9	2475.4	2518.9	2650	2761.1	2733	2906.1	2890.6	2923.4	2997.9	3007.9	2949.1	2947.2	2885.6	2952.7	2924.6	2960.6	2959.2	3007.5	2993	2940.6	2932.2	2948.2
0	0	0	0	41.534	67.28	161.93	181.49	256.93	454.87	695.54	1114.3	1613.2	2161.5	2784.6	2777.1	3618.1	4031.9	4631.1	5134.6	3883.6	5929.3	6371.5	6641.1	7083.5	7249	7498.4	7735.7	6279.4	6398.6	8697.5	6710.9	6941.6	6783.5	7079	7179.7	7149.4	7209.1	7286.3	7382.1	7483.7	7547	7540.6	7755.6	7662.3	7627.8	7633	7685.6	7779.6	7686.4
0	0	0	0	362.09	424.26	560.82	671.73	774.53	802.51	783.58	1018.7	1159.5	1375	1523.8	1588.6	1792.3	1964.6	2132.9	2450.5	2588.1	2826.6	3073.5	3269.6	3384.3	3574.2	3728.9	4363.8	4038.3	4266.6	4357.6	4493	4679.5	4855.1	4968.2	5084.3	5187.4	5094.4	5284.2	5208.2	5473.6	5439.6	5275.9	5367.1	5327.8	5452.8	5418.8	5330	5435.5	5352
10.017	0	4.1613	0	3.892	0	1.4726	0	0	0	0	0	0	65.377	132.05	234.46	332.38	448.86	574.6	681.52	877.72	879.92	974.6	1149.4	1434.2	1625.5	1668.9	1902.4	1982	2228	2442.9	2514.5	2736.1	2894.9	2759.8	3001.9	3069.5	3240.7	3318.1	3466.7	3568.5	3749.2	3750.9	3906.2	3874	3926.3	3909.5	3904.5	3933.2	3946.9
0	0	0	1.1376	22.562	44.43	85.786	138.06	288.35	470.28	681.05	1028.9	1209.6	1501.8	1834	2174.9	2480.6	2778.1	3166	3300.2	3672.7	4507.2	4048.1	4313.1	4006.7	4392.2	5086.7	4505.6	5102.4	4553.6	4752.8	4933.4	5112.2	4964.1	5115.1	5245.7	5268.5	5388.4	5446.2	5471.9	5432.5	5432.4	5505.6	5446.7	5485.4	5520.5	5485.7	5553.2	5637.7	5530.7
0	0	0	13.967	0	0	14.631	9.6559	45.606	79.257	172.54	290.64	463.09	721.83	904.53	1138.3	1512.5	1910	2146.4	2611.5	3024.9	3188.6	3573.5	3965.5	4431.9	4789.7	5365.2	5402.2	5768.4	6085.8	6657.7	7061.6	7631.6	8009.5	8209.9	8372.9	8710.2	9086.2	9086.4	9339.4	9134.4	9501.3	9305.7	9413.7	9672.3	9743.5	9800.2	10098	10229	10415
0	4.1025	6.2454	7.5382	8.6407	0	5.1066	2.1427	1.3089	0	0	5.3	29.985	97.051	170.59	263.19	414.06	568.5	731.47	902.93	1093.4	1224.2	1390.8	1526.1	1685.9	1802.8	1904.2	2220.3	2151.2	2169.7	2345.5	2362.6	2535.9	2630.8	2694	2758.1	2950.5	2952.2	3031.2	3019	2963.6	2959.1	2959.5	2950.2	3003.8	3003.2	3080.8	3116.4	3107.3	3056.8
4.7966	69.102	43.111	0	0	0	106.82	98.178	253.28	634.69	745.63	1003	1458.2	1944.7	2897.4	2862.2	3559.6	4118.8	4874.9	5120.2	5591	5660.5	6863.2	8098.5	8709.2	9207.8	9942	9439.1	9852.7	10254	10590	8524.2	8891.8	9066.5	9132.8	9449.4	9516.1	9435.1	9733.4	9694.5	9779	10041	10137	10217	10304	10391	10404	10311	10096	10206
0	0	0	185.8	22.506	226.29	88.102	302.85	157.41	191.5	258.85	353.58	473.48	651.81	782	1026.8	1338.4	1510	2111.9	2206.4	2621.5	2700.4	2578.1	3500.1	3932.5	4210.7	4809.7	5872	5999.8	6023.2	6398	6923.4	7295.4	7751.6	8399.9	8106.6	8290.3	9273.4	9858.5	9492.4	9900.3	9698.6	10276	10230	10390	9804.2	9448.8	8747.8	8452.7	8565.8
0	0	7.4124	5.4757	0	9.8874	10.59	47.675	113.84	174.99	309.8	482.07	726.62	1037.8	1273.6	1548.9	1860.7	2121.8	2426.5	2750.2	3040.2	3340	3525.9	3791.1	3910.7	4528.5	4135.2	4223.5	4363.6	4409.8	4562.9	4808.9	4899.4	5071.1	5123	5232	5346.2	5411.2	5429.7	5532.1	5467.3	5557.1	5709.7	5798	5764.6	5747.4	5685.7	5892.4	5682.6	5857.4
0	19.465	0	12.518	0	23.368	16.365	13.784	0	12.612	44.918	35.665	46.04	52.291	105.97	146.7	247.86	295.94	331.67	385.93	429.21	489.68	551.1	626.2	729.14	772.42	828.97	773.36	822.18	852.52	904.78	941.93	1012.6	1111.6	1185.5	1218.5	1222.1	1235.3	1270.9	1266.2	1232.8	1271.3	1308.9	1325	1345.8	1349.3	1367.3	1237.3	1296.7	1327
0	0	0	5.8256	0	3.7343	31.208	13.319	47.333	68.668	121.5	245.13	430.27	671.74	919.78	1229.8	1581.4	1948.5	2350.4	2824.6	3137.5	3506.4	3915.9	4067.1	4501.6	4733.6	4975.6	5312.5	5485.9	5857.2	6279.6	6305.9	6519.9	6690.3	6997.2	7087.9	7314.5	7264.1	7541.2	7720.1	7455.7	7677.4	7647.4	7670.1	7548.3	7686.2	7756.2	7697.3	7748.1	7443
0	0	9.6325	0	0	0	6.4059	0	9.3961	20.581	77.82	201.15	331.21	518.78	675.27	922.81	1154.3	1404.1	1776.7	2093.3	2413.3	2733	3191	3531.2	3878.1	4424.2	4434	4827.2	5277.2	5717.5	6105.1	6312.2	6330.6	6496.7	6830.7	7186.9	7177	7443.2	7489.6	7566.1	7659.7	7837.5	7928.2	7719.4	7855.3	7993.1	7934.8	7866.2	7841.8	7871.2
0	0	2.6031	20.356	0	9.5189	10.042	61.836	153.46	241.29	370.42	535.41	802.76	1440.6	1272.6	1686.9	2274.7	2499.8	2926.8	3404.8	3668.7	4195.6	4508.5	4989.5	5445.4	5609.2	5847	6192.2	6348.7	6556.8	6895.9	7073	7447.5	7736.9	7865.9	7785.9	8216.1	8098.5	8411.5	8537.4	8619.9	8763.2	8940.7	9017.9	9148.4	9046.2	9077.7	9068.7	9172.8	9061.9
68.658	27.737	43.667	0	0	0	0	0	0	0	80.019	244.74	323.38	579.82	793.37	1035	1307.7	1479.2	1669.2	1940.6	2079.4	2289.4	2442	2635.7	2717.8	2916.9	2946.4	3136	3206.7	3296.5	3340.4	3304.7	3256	3381.4	3432.9	3461.7	3481.6	3463.5	3475.9	3366.7	3595.4	3627.1	3755	3651.1	3552.9	3616.4	3653.2	3669.8	3615.9	3593.4
0	0	0	0	3.5751	31.544	47.947	116.31	199.59	336.96	471.31	643.89	838.57	1116.5	1300.8	1633.1	1837	2135.5	2391.3	2636.2	2912.8	3105	3321.3	3604.1	3752.7	3995.3	4135.7	4105.6	4353.6	4510	4778	4861.2	5089.9	5208.9	5519	5588.7	5658.4	5809.7	5670.8	5915	6119.9	6138.8	6293	6299.8	6251.5	6467.7	6457.1	6702.1	6726.5	6921.7
0	0	14.379	0.69172	10.805	0	37.862	92.327	234.37	362.92	606.89	833.67	1459.7	1996.5	2462.6	2862.9	3303.8	3793.5	4327.3	4942.9	5264.7	5560.6	4959.3	5305.1	6106.8	6005	6553.2	6953.3	6610.9	6981.7	7414	7052.1	7199.2	7362.1	7579.6	7661.3	7770.2	7688.4	7598.8	7851.6	7969.4	8127.8	8137.3	8158.6	8256.3	8181.4	8349.4	8509.8	8393.1	8351.4
6.9762	7.3803	4.6512	0	1.0837	0	0	0	0	9.2173	44.88	165.87	373.46	660.18	1022	1423.9	1949.1	2331.4	2915	3453.4	3933.7	4323.2	4974.1	5495.1	5863.3	6119.2	6702.8	6911.9	7278.9	7571.8	8044.9	8314.6	8756.3	9241.3	9402.5	9817.4	10144	10311	10603	10731	10914	11130	11204	11448	11580	11478	11668	11570	11472	11713
0	7.6024	8.099	12.204	8.797	0	0	5.8983	50.235	93.593	240.06	373.16	605.79	844.7	1013	1269.3	1654.1	1855	2138.2	2415.2	2632.1	3003.7	3217.2	3601.8	3930.2	4237.1	4545.7	4769.8	5018.1	5359.8	5603.7	5715.5	5892.3	6064.7	6261.3	6353.6	6603.2	6742.6	6715.5	6837.6	7171.5	7269.8	7048.8	7004.9	6929.7	6907.6	7058.1	7059.2	6938.2	6888.3
0	3.8491	0	6.1262	3.7574	0	0	0	0	4.8352	0.30374	13.206	37.449	76.728	118.7	222.74	304.88	496.63	699.22	891.7	1034.5	1208.2	1378.5	1497.1	1757.4	1981.9	2229.5	2463.2	2669.4	2874.9	2522.1	2619	2877.5	3141.1	3319.6	3490.3	3804.7	3867.4	3886.3	4003.5	4196.9	4416.3	4550.2	4587.3	4595.6	4556.6	4617	4540.6	4670.6	4725.1
0	0	0	18.369	10.311	23.66	24.344	56.049	119.34	227.92	331.05	492.59	698.46	919.8	1156.6	1410.3	1735.9	1954.7	2264.1	2558.6	2712.4	2979.8	3192.9	3399.4	3649.6	3790.3	3966	4147.7	4448.3	4654	4848.8	4992.9	4851.2	5001.2	5088.3	5362	5340.8	5484.8	5533.7	5606.1	5813.7	5693.9	5683.8	6161.9	6100.1	7089.1	6856.6	6369.5	6516.5	6425.8
0	8.5926	0	7.221	0	0	0	30.237	78.958	149.8	289.99	434.02	561.99	785.78	989.25	1263.4	1494.3	1749.7	2017	2271.8	2512.3	2746.4	3004.9	3207.6	3507	3660.7	3888.1	3641	3465.3	3308.6	3504.5	3434.2	3589.2	3662.3	3609.3	3663.9	3761.3	3819.8	3871.8	3910.6	3835.4	3962.1	3941	3814.5	3927.5	3816.3	3976.1	3966.3	3978.7	3910.1
0	8.8274	6.707	0	0	0	4.744	0	0	0	0	0	0	29.627	104.75	256.5	523.32	739.59	852.39	1048.7	1526.9	1514.1	1614.3	1878.4	2223.5	2705.8	2676.3	3297.6	3190.4	3202.8	3456.8	3685.1	3783.8	4016.1	4124.5	4376.2	4393.9	4489.3	4737.6	4735.2	4881.4	4965.4	4934.7	4995.5	5123.7	5097.6	5189	5241.1	5288.7	5213.9
0	0	0	100.03	0	23.054	79.893	144.14	301.6	487.45	603.66	864.93	1127.2	1478.3	1888.9	2138.8	2520.4	2872.4	3237.5	3728.2	3962.9	4200	4550.6	4862.9	5319.4	5505.5	5634.7	5853	6012.2	6260.7	6413.1	6431.4	6657	6780.7	7156.2	7272.7	7170.8	7254.3	7309.7	7475.8	7418.7	7436.9	7477.7	7542.9	7474.3	7391.3	7244	7221.4	7220.1	7270.1
0	0	0	13.847	9.9094	20.154	27.521	19.175	31.147	65.198	105.21	186.35	295.29	404.96	562.18	672.6	698.83	604.41	755.85	923.82	1097.7	1291.3	1432.7	1674.2	1836.6	2015.4	2209	2340.1	2450.5	2578.7	2725.2	2948	3000.2	3128.8	3331.6	3321.6	3413.5	3492.9	3535.6	3603.4	3725.8	3749.2	3860.4	3807.4	3690.1	3678.1	3644.5	3739.7	3728.4	3609.4
0	0	0	60.004	156.36	305.62	336.77	332.36	349.47	417.34	479.47	530.9	595.63	696.65	866.71	977.98	1233.3	1451.9	1740.2	2057	2401.6	2588.3	2933.9	3437.5	3507.5	4023.9	4254.8	4396.8	4662.1	4818.2	5054.8	5137.1	5416.7	5342	5644.2	5628.9	5761.9	5772.9	5838.7	6212.5	6198.1	6290.9	6305.9	6332.1	6201.8	6305.5	6313.4	6279.6	6172.6	6186.8
0	0	14.979	8.3078	56.364	39.63	102.41	103.83	123.23	169.7	214.7	264.04	299.52	345.13	406.17	461.1	518.92	585.8	730.76	763.91	902.91	957.51	1069.5	1113.9	1192.9	1296.3	1389.7	1579.1	1765.4	1858	2031.9	2153.4	2279.4	2543.7	2667.2	2755.8	2998.8	3099.8	3241.2	3318.4	3307.4	3359.2	3460.4	3478.9	3511.2	3566.2	3689	3572.7	3838	3721.6
0	0	0	1.4524	8.3862	5.2673	14.706	0.38133	0	0	0	0	0	16.209	26.375	91.399	213.61	217.17	259.72	332.75	520.15	494.4	699.68	652.12	724.03	785.67	915.27	1023.9	1109.4	1198.4	1310.6	1455.3	1569	1703.7	1635	1738.2	1882.8	1941.5	1997.4	2039.5	2151.1	2136.1	2176.5	2260.8	2300.4	2331.8	2432.7	2428.1	2516.1	2517.4
14.638	17.57	7.1911	0	5.6661	0	0	0	16.492	67.989	139.21	256.67	452.37	615.35	820.52	1036	1346.7	1536.4	1756.9	2127.8	2490	2537.4	2994.5	3134.1	3373.1	3809.4	3943.6	4250.1	4567.2	4647.2	4869.5	5045.5	5168.2	5348.3	5592.2	5714.4	5862.3	5830	5968.7	6087.7	6095.9	6188.9	6270	6367.7	6290.4	6398.5	6363.3	6288.8	6294.2	6231.1
0	5.133	1.7192	0	0	0	74.246	0	112.31	134.6	272.97	334.76	505.79	694.57	1070.4	1212.6	1555.7	1924.9	2325.6	2726.7	3115.2	3501.9	3995.5	4241.9	4502.1	4894.5	5132.9	5610.4	5931.6	6309.4	6672.8	6944.2	7385.2	7489.6	7723.2	8067.9	8175.9	8423.9	8567.1	8669.2	8976.9	8812.3	8849.8	8974.9	8941.8	9115.9	8864.8	9035.5	9057.2	9090.4
0	0	0	18.745	49.674	86.121	76.479	98.371	95.089	176.56	229.21	356.59	456.6	600.87	869.63	1037	1248	1391.9	1729.5	1915.1	2193.9	2413.7	2778.8	3232.3	3370	3554	3706.1	3776.8	4144	4302.2	4451.9	4519.2	4786.2	5054.9	5111.6	5338.4	5545.7	5475.6	5653.6	5841.1	5821.9	5971.7	5919.1	5952.9	5917.7	6080.2	6068.1	6071	6177.8	6034.5
0	0	15.459	0	2.2382	20.705	0	19.141	1.7412	87.749	179.34	294.27	399.69	613.22	620.64	1029.2	1182.7	1448.4	1726.9	1973.9	2112.1	2305.6	2409.4	2677.2	2640.8	2908.9	2644.9	2937.4	2721.3	3126.7	3365.4	3137.6	3545.3	3608.1	3290.2	3439.1	3419.5	3451.8	3352.6	3492.2	3583.5	3555.9	3591.6	3519	3247	3530	3489.7	3459.4	3554.9	3450.4
0	0	0	9.4697	14.792	52.704	37.723	41.896	83.296	110.16	248.3	320.63	121.3	286.18	468.01	654.69	809.52	1029.7	1236.8	1555.1	1788.9	2019.2	2149.9	2631.4	2880.9	3036.1	3138.7	3599.7	3867.4	4080.4	4351.7	4393.2	4826	4917.4	5019.5	5287.1	5533.6	5532.9	5783.1	5991.5	6007	6246.2	6266.4	6341.2	6451.5	6344.5	6421.3	6321.1	6305.2	6309.6
0	7.1396	5.6233	0	5.9136	0	0	0	44.963	128.63	284.35	522.83	824.56	1243.7	1702.3	2394.2	2995.7	3666.6	4386.7	5089.1	5692.8	6491.7	6987.5	7632.8	8228.4	8797	8947.4	9875.8	9862.1	10067	10630	10534	10734	11505	11730	11882	12292	12574	12850	12984	13095	13185	12992	13275	13064	13242	13275	13201	13385	13275
0	0	0	36.057	179.17	254.79	324.47	346.88	413.73	493.09	615.53	704.71	843.07	1009	1124.1	1309.1	1571.8	1848.4	2120.5	2412.1	2609.1	3008.6	3183	3362.2	3875.5	4032.9	4397.6	4728.9	4916.6	5251.2	5273.1	5599.9	5717	5945.4	6358.4	6496.7	6652.9	6635.1	6966	7001.3	7036.2	7055	7207.5	7183.9	7460.5	7551.5	7359.6	6529.4	6586.6	6553.5
0	0	2.9746	11.672	17.209	0	7.825	0	0	0	0	0	20.124	28.131	96.999	159.78	317.43	388.75	659.08	665.22	848.14	1235	1311.2	1485.8	1689.5	1886.3	2152.8	2257	2426.2	2598.9	2726.3	2869.8	3027.9	3200.1	3443.4	3444	3689.6	3736.5	3862.7	3868.4	3886.6	3919.3	4065.8	4108.3	4193.1	4156.9	4167.7	4227.5	4283.6	4251.3
12.341	0	13.568	0	36.06	27.943	22.239	24.194	41.398	64.216	169.2	321.38	579.52	958.23	1298.8	1852	2368.7	2818.6	3497.6	4054.1	4501.1	5334.6	5598.7	6507.5	6784.6	6840.4	7735.9	7984.2	8106.5	8385.6	8256.6	8476.2	8094.7	8280.3	8894.4	8702.9	9293.5	9480.8	9641.1	10245	10003	9626.1	10138	10396	10601	10416	10487	10172	10131	10392
0	0	0	75.163	315.62	0	22.916	29.185	29.592	129.34	214.34	346.55	514.08	760.11	1025.4	1253.1	1598.5	1806.3	2171.1	2509.1	2770.9	3162.4	3623.8	3894.5	3993	4141	4594.4	4671.2	4870.1	5098.9	5504.9	5491.9	5523.4	5730.9	5864.3	6026.7	6124.1	6206.4	6252.8	6251.3	6508.2	6340.4	6538.6	6657	6568.5	6818	6631.6	6666.5	6546.9	6704.8
5.1304	5.5166	0	0	6.9086	0	16.954	12.781	89.807	230.34	408.76	748.59	1108	1501	2306.2	2831.5	2765.4	4423.1	5107.9	5020.2	5581.4	6068.7	6656.7	6864.6	7390.9	7958.8	8052.2	8641.6	8632.6	8861.9	9317.1	9408.1	9701	9640.6	10106	10273	10265	10605	10320	10618	10710	10604	10991	10925	10767	10743	10887	10905	10900	10594
0	0	0	1.8348	1.6705	13.212	27.709	54.038	89.072	170.92	262.21	376.56	490.83	595.36	724.92	937.34	1122.1	1226.9	1487.4	1630.3	1678.3	1978.8	2108.8	2226.7	2329.6	2526	2754.6	2965.8	3049.7	3147.5	3069.1	3413	3529.4	3779.3	3900.5	3957.9	4035.4	4192.3	4115.5	3929.3	3948.5	4131.5	4136.9	4069.7	4066.6	4188.1	4145	4123.1	3987.4	3986.6
0	0	0	36.833	107.99	219.1	223.4	277.59	307.06	500.37	603.9	821.36	1024.7	1253.8	1707.9	2102.7	2406.9	2635.3	3247.5	3574.6	3949.6	4398.8	4755.6	5324.5	5894.3	6076.4	6362.1	6557	6845.3	7066.1	7109.8	7491.7	7614.3	8061.8	8316.8	8274.5	8370.7	8538.1	8790.8	8445.5	8643.8	8936	8951.5	9258.3	9209.5	9090.1	9062.8	9084.9	9054.4	9049.9
0	12.372	28.588	25.503	4.8531	0	0	0	205.77	375.17	448.49	313.91	1002.5	823.19	1406.1	2470.8	1942.9	3521.6	3028.1	3114.4	3635	3835.5	4053.4	4600.3	4931.8	5092.3	5441.5	5418.8	5802.8	5640.8	5677.1	5746.1	5668.7	5815.4	5851.2	5762.8	5904.3	5821.5	5843	5936.4	5967.7	6012.3	5966.1	6111.9	6012.2	6530.7	6675.4	6482.5	6630.2	6431.5
0	0	0	0	10.096	37.279	45.46	106.26	211.7	336.69	498.37	753.11	932.8	1114.8	1473.3	1674.6	1886.9	2106.4	2400.3	2561.1	2757.3	3015.7	3130.2	3354.6	3574.2	3504.5	3816.2	3999	3931	4420	4452.1	4295.9	4424.1	4472.8	4556	4532.4	4658.9	4653.4	4714.5	4839	4927	4841.1	4982.7	4946.3	5083.2	5041.2	4976.4	5006.1	4961	4879.1
0	0	0	4.1237	15.499	21.956	10.857	2.2179	17.498	8.9146	0	51.623	80.234	154.98	233.81	336.86	441.19	556.11	667.33	763.2	889.22	943.64	1049	1149.2	1257.8	1366.8	1420.5	1501.5	1587	1631.1	1674.5	1789.3	1950	1809.4	1965.1	1928	2039.5	2138.2	2193.6	2277.7	2293	2289.6	2321.4	2334.6	2318.9	2322.1	2311.3	2349.2	2425.8	2367.5
8.1664	9.3125	4.6216	2.5826	3.7961	0	0	0.95401	0	0	18.558	80.753	147.5	204.36	329.77	430.1	539.99	665.66	754.98	878.62	1051.9	1109.8	1509.3	1409.1	1500.8	1627.9	1706	1935.2	1989.3	2022.7	2491.4	2450.3	2442.2	2509.2	2921.4	3122.8	3337.9	3295.6	3096	3168.9	3223.9	3395	3333.1	3424.4	3433.1	3495.1	3428	3446.9	3483.2	3454.9
12.56	18.737	0	0	0	0.5053	0	0	0	4.7382	12.469	56.888	131.35	257.65	334.79	461.21	585.13	751.72	873.83	1011.8	1140.3	1340.7	1537.7	1725.8	1832.5	1998.4	2227.3	2315.9	2405.4	2492.8	2664.5	2681.1	2788.3	3030.3	2984.2	3009	3035	3037.1	3027.5	3191.6	3372	3180.2	3322.4	3234.3	3394.1	3313.9	3379.8	3434	3590.7	3716.8
0	0	0	0	191.98	178.54	294.05	246.83	286.29	421.38	517.33	521.96	498.5	811.25	902.83	1085.6	1363.8	1636.6	1972.4	2280.5	2512.9	3146.6	3418.2	3585.7	3882.9	4113.2	4290.2	4723.4	4458.8	4856.7	4840.6	4846.8	4951.3	4998.5	5064.3	5236	5282	5317	5555.8	5646.4	5630.9	5699	5562.1	5630.4	5699.2	5710.6	5695	5521.9	5596.2	5620.4
6.7512	28.337	15.074	2.1512	0	0	0	0	50.891	97.33	250.97	449.58	666.92	892.44	1333.1	1579.9	1983	1786.5	2223.4	2445.4	3304.2	3532.8	3585.6	4017.4	4428.5	4900	5342.4	5386.6	4981.9	4863.3	5239	5389.7	5612.2	5759	5766	6293.8	6520	6425.8	6388.8	6360.3	6476.3	6398	6825.9	6808.7	6952.4	6793.1	6473.7	6624.5	6629.2	6866.7
18.933	8.5504	2.4399	2.5713	0	0	0	0	20.873	43.945	148.3	193.58	359.01	493.24	672.49	857.93	1018.3	1150.3	1335.3	1506	1690.1	1923.9	2044.4	2178.1	2272	2580.5	2567.5	2975.3	2842.3	3144.9	3137.7	2634.4	2658.5	2698.2	2749.3	3127.9	2862.4	2897.6	2892.9	3046.1	3134.9	3491	3329	3453.6	3598.3	3128.5	3415.1	3088.9	3381.4	3314.2
0	0	0	0	14.696	66.378	107.91	225.65	256.2	570.36	799.15	1121.9	1346.3	1739.4	2234.3	2652	2964.6	3323.3	3802.3	4204.8	4478.2	4969.1	5166.2	5306.6	5602	5924.1	6513.1	6567.2	6775.8	6893	6800.6	6981.5	7188.5	7181.4	7504.4	7881.3	7855.2	7978.3	7668.6	8027	7940.6	7811.8	7828.4	7741.6	7908.3	7647.8	7669.4	8018.3	7821.9	7807.6
7.0806	85.587	35.101	5.1201	17.143	0	0	0	0	0	182.8	231.33	495.24	669.97	984.6	1240.1	1660.6	1964.6	2626.6	3273.7	3766.2	4379.2	4783.7	5197.6	4983.5	5836.5	5817.8	6331.4	6192.4	6748.3	7025.8	7331.3	7968.6	8218.3	8247.2	8316.2	8203	8357.9	8690.4	8244.3	8465.5	8515.1	8495.5	8480.1	8369.4	8387.6	8440.8	8465.3	8515.9	8525.3
8.4899	40.479	3.1212	0	0	6.2817	0	0	0	0	10.954	95.006	178.45	288.15	400.91	596.74	653.5	808.76	975.61	1041.1	1203.4	1281.8	1363.2	1564.7	1624.4	1696.4	1792.7	1941	2131.8	2244.2	2422.9	2368.1	2559.6	2455.6	2509.4	2678.8	2555.2	2462.4	2564.1	2495	2640.3	2537.3	2703.9	2653.2	2683	2693.6	2720.4	2832.3	2865.1	2839.4
0	5.4617	0	1.9785	7.9941	1.9983	2.5146	3.2426	36.15	64.195	98.338	208.21	337.15	470.1	666.49	852.26	1024.9	1234.6	1401.7	1505.4	1694.4	1784.7	1999.2	2121.9	2295.8	2441	2585	2735.1	2813.1	2879.8	3017.1	3139.8	3278	3321.6	3400.8	3521	3605.3	3649.8	3709.9	3769.3	3856.7	3940.9	4023.4	4002.2	4213.8	4154.3	4250	4111.9	4140.9	4185.8
0	0	1.0184	16.419	20.012	27.705	21.18	39.199	24.507	40.775	38.475	30.623	19.445	0	2.1221	0	0	53.885	141.88	203.51	248.8	375.93	433.04	522.88	644.36	767.72	828.05	928.21	1045.8	1064.2	1115.2	1168.2	1232.6	1331.4	1358	1445.6	1483.1	1439.1	1527.1	1506.5	1599.1	1578.6	1653.6	1724.6	1762.8	1712.3	1627.6	1677.8	1670.8	1673
0	5.1073	0	2.3905	3.1563	0	15.226	15.981	83.192	117.95	169.18	295.18	426.98	629.93	689.32	986.13	1171.8	1464.5	1726	1951.6	2245.7	2388.6	2575.6	2891	3149.2	2702.2	2861.6	3362.5	2841.9	2778.7	3183	3347	3406.5	3499.7	3481.6	3426.3	3430.3	3323.4	3493.3	3511.9	3454.7	3596.9	3570.5	3692.9	3527.3	3534.8	3534.3	3542.7	3526.4	3561.1
0	1.2002	2.2452	13.975	19.462	1.751	8.7675	8.9231	3.6914	8.7397	30.343	84.169	132.4	205.89	271.06	382.35	486.52	513.41	674.42	869.62	999.16	1162.5	1349.4	1486	1774.1	1962.1	2136	2419.2	2585.6	2790.2	2988.6	3159.8	3067.9	3034.8	3050.5	3237.7	3178.1	3251.5	3346.3	3369.4	2796	3580.9	2895.7	3109.2	3835.5	3882.4	3095.7	4005.7	4093.1	4066.8
6.2512	0	0	0	1.6559	3.3624	3.7196	12.379	41.965	75.761	141.73	211.15	291.95	385.76	506.67	646.24	765.93	921.04	1074.5	1221.7	1365.8	1499.4	1725.5	1948.4	2058.8	2283.2	2434.4	2529.6	2610.5	2630.3	2858.2	2960.3	3003.3	3138.4	3291.8	3280.5	3547.1	3512.9	3726.8	3795	3951.9	4067.5	4176	4219.6	4220.2	4348.1	4374.8	4480.4	4434.7	4528.8
7.9382	2.9763	2.1697	0	3.9521	0	0	0	6.428	52.208	114.93	273.71	461.24	755.29	1063	1401.1	1860.5	2269.6	2702.8	3241.9	3833.2	4219	4766.5	5188.3	5566.9	5916.4	6309.3	6753	7104.7	7508.2	7531.8	7904.7	8060.8	8366.6	8457.6	8634.1	8825.4	8815.2	8781.7	8878.8	8470.8	9050.3	8968.8	8760.8	8564.3	8548.5	8454	8256.1	8377.2	8390.8
0	0.81567	0	2.6934	4.1862	9.2195	6.0531	6.2843	13.018	9.1134	33.009	0	107.25	187.83	241.11	264.16	388.64	476.99	703.99	786.92	950.58	1296.4	1267.6	1254.6	1260.9	1407.4	1481.9	1562.1	1629	1686.6	1695.6	1696.4	1820.7	1875.2	1883.9	1909	1994.5	2039.4	2149	2174.3	2233.9	2261.8	2245.5	2286.1	2313.4	2370.7	2345	2299.8	2291.5	2389.8
0	16.917	11.273	20.12	5.7898	0	0	0	0	0	33.971	68.641	149.45	267.25	428.14	615.86	787.52	1060.5	1290.1	1531.4	1823.5	1997	2336.4	2548.4	2887.7	2925.3	3276.3	3340.3	3489.4	3625	3721.6	3926.3	4069.1	4085.9	4185.7	4283.5	4221.3	4309.6	4445.6	4508.6	4473.5	4547	4698.4	4649.2	4540.9	4624.2	4440.5	4339.8	4177.5	4346.2
0	0	0	29.959	92.418	40.507	129.96	154.37	189.69	291.06	434.74	696.09	932.16	1314.9	1616.8	1934.8	2299	2593.4	3002.1	3292.6	3642.2	4031.2	4319.1	4682.8	4899.4	5080.2	5379.5	5397.8	5846.7	6153.2	6240.7	6466.3	6568.4	6738.7	6763.8	6967.6	7055.7	6873.3	6911.3	6967.6	7022.1	6936.1	7082	7086.6	6982.4	7148.7	7166.6	7280	7182	7174.2
0	0	0	0	59.178	77.974	118.12	145.62	150.9	185.98	307.01	434.83	606.31	933.1	1204.8	1526	1896.1	2400	2783.5	3235.5	3754.6	4110.5	4681.9	5131.2	5779.5	6221.3	6215.3	7186.4	7091.4	7491.6	8373.4	8096	8688.7	8465.5	9378	9631.6	9425.6	9659	9930.2	9806.9	10307	10520	10288	10676	10755	10824	10725	10265	10619	10395
0	0	0	4.3823	19.72	16.287	15.951	20.174	45.099	43.786	106.05	181.65	238.04	361.16	488.95	674.17	842.45	1082.7	1319.9	1606.1	1884.3	2149.5	2378.9	2617.5	2896.2	3215.9	3338.3	3660.7	3873.8	4120	4240.3	4310.4	4535.2	4690.8	4861.3	4970.6	5131.5	5233.1	5341.3	5414.9	5956.8	5685.8	5828.5	5891.5	5920.9	4825	4710.7	4639.6	4731.2	4829.2
0	0.88509	8.577	4.208	0	0	7.6521	3.3084	30.564	96.925	228.91	397.08	625.58	864.75	1112	1373.4	1693.3	2024.5	2294.6	2558.6	2874	3099.7	3279.2	3585.3	3833.5	4064.9	4350.2	4323	4580.2	4848.4	5005.8	5245	5687.6	5772.7	6121.2	6152.7	6430.4	6478.2	6528	6621.3	6705.1	6788.4	6853.9	6826.8	6976.6	6966.8	6994.4	6997.6	7146.5	7142.3
0	0	13.011	6.2693	27.486	55.308	25.536	0	0	35.17	120.9	254.34	382.16	590.64	753.83	1090.6	1303.7	1639.3	1939.3	2348.1	2543	2818.6	3217.6	3542.3	3892.2	3801.6	3909.4	4093.5	4231.4	4409	4895.6	5044.8	5173.5	5433.2	5682.4	5109.9	4978.2	5210.3	5113.1	5355.1	5315.7	5559.8	5609.7	5482.1	5461.1	5536.8	5480.3	5577.9	5408.9	5191.4
0	0	0	4.1278	6.8488	12.087	25.656	17.979	14.096	0	1.9736	49.016	92.06	232.55	371.97	514.81	685.37	824.22	1167.8	1328.2	1550.4	1725.5	2062.7	2506.8	2773.7	2890.1	3076.2	3336.8	3566.7	3697.5	3902.2	3908.2	4084.3	4095.8	4064.3	4236.9	4483.3	4413.5	4497.4	4313.6	4477.5	4458.8	4483.5	4798.2	4728.9	4887.9	4742.7	4925.1	4955.8	5074.7
0	0	0	11.327	0	80.048	85.145	162.48	112.84	320.67	469.2	596.1	753.97	968.18	1273.5	1560	1746.5	1953	1833	2013.1	2115.2	2402.4	2501.7	2596	2761.6	2709	2845.2	2874.9	2921.1	3083.1	3118.1	3349.4	3382.9	3525.8	3526.6	3574.7	3552	3583.3	3538.9	3544.9	3671.6	3615.5	3815.8	3689.6	3672	3670.8	3714.8	3720.6	3691.9	3655.4
0	0	0	0	22.571	134.94	183.37	311.72	349.82	417.98	523.12	685.26	833.68	1014	1090.8	1268.8	1486.1	1556.3	1715.6	2057.5	2168.3	2264.3	2528.7	2382.8	2689.8	2859.4	2891.5	3266.2	3226.3	3397.7	3429.6	3743.7	3798.3	3777.8	3929.2	4017.5	4276	3614.7	3559	3516.7	3617.9	3673.1	3574.9	3612.5	3654.4	3636.5	3620.9	3633.2	3600.2	3702.9
0	6.7435	17.297	8.6687	20.789	0	0	57.886	96.996	257.55	469.25	707.68	1128.9	1356.5	1879	2333.7	2641.9	3225.3	3422.2	4026.3	4332.1	4737.3	5012.5	5417.3	5800	6049.1	6282.6	6419.7	6441.8	6664.3	6743	7198.4	7238.9	7323.6	7383.8	7379.6	7405.2	7609.2	7595.7	7802.3	7559.5	7758.1	7630.5	7805.7	7953.6	7779.2	7714.3	7576	7705.6	7609.5
0	0	12.938	6.7804	2.855	23.764	19.366	25.915	21.859	6.7933	20.171	48.051	116.4	111.94	161.06	298.77	504.66	590.65	807.42	1013.6	1300.4	1522.5	1774	2037.8	2267.3	2518.1	2847.2	3080.6	3342.8	3627.8	3893.6	4132.4	4379.9	4672.5	4774.9	4971	5169.8	5484.2	5590.9	5704.5	6007.4	5950	6092.2	6147.7	6118.4	6185.7	6250.8	6322.4	6368.5	6472.2
0	0.58856	0	0	0	1.4159	11.448	21.321	54.569	97.006	185.57	330.52	472.72	626.28	757.55	914.79	1103.4	1229.5	1410.6	1515.6	1718.5	1869.6	1956.6	2170	2303.4	2483.2	2629.1	2736.7	2869.3	2991	3152	3203.8	3458.5	3560.3	3690.9	3799.3	4003.6	4073.8	4180.8	4196.6	4470.2	4661.3	4684.3	4837.5	4868.5	4907.5	4840.1	4772.2	4898.6	4860.4
0	8.5774	13.558	2.2676	16.782	0	9.4076	28.666	84.087	247.46	313.94	531.52	744.39	988.83	1212.3	1412.3	1693.4	1911.9	2383	2697	3023.2	3362.4	3580.2	3828.8	4189.3	4445.3	4728.3	4973.9	5146.2	5484.8	5532.8	5692.5	5876.9	5976.2	6218.9	6333	6458.9	6587.1	6776.4	6745.8	6901.2	6922.6	7179	7268.1	7309.9	7200.3	7170.7	7249.3	7289.2	7225.1
0	0	0	30.422	42.404	26.698	18.601	24.556	7.9507	67.064	129.46	139.67	160.98	270.71	361.86	460.26	560.92	662.5	1054.1	956.2	1074.8	1494.2	1487.9	1729.4	1466.2	1677.3	2305.9	2468.2	2145.6	2106.5	2703	2300.8	2821.1	3009.4	3102.9	3290.2	3286.7	3368.2	3377.4	3059.3	3064.8	3165.1	3023.7	3061.9	3264.8	3044.1	3106.8	2967.1	2883.3	2949.8
0	0	0	49.108	56.945	64.057	88.352	215.49	366.82	671.34	893.12	1278.8	1750	2152.4	2708.5	3129.3	3607.8	4090.5	4650.7	4993.1	5390.5	5708.8	5949.3	6253.4	6484	6850.6	6800.2	6996.2	7218.8	7242.2	7496.7	7589.5	7679.8	7605.7	7684.2	7900.4	7791.7	7927.6	7984.2	8071.9	7919.9	8166.1	8186.3	8096.7	8086.5	8137.8	8167.8	8142.9	8111.3	8270.3
0	12.007	9.0208	0.59769	3.7936	2.3619	0	0	9.1668	75.521	144.07	275.65	407.87	620.18	823.62	1074.5	1356.8	1657.6	1976.7	2200.3	2483.2	2940.5	3193.9	3572.3	3806.7	3874.8	4196.4	4344.8	4577.3	4736.6	4888.7	5095.6	4972.2	4911.4	4788.1	4943.2	5111.7	5170.6	5286.5	5423.8	5391.8	5490.2	5434.5	5527.6	5526.1	5470.7	5593.7	5664.3	5699.4	5753.8
0	0	0	0	9.3624	2.4632	26.468	61.518	160.2	233.88	447.16	710.69	1002.7	1241.4	1713	2034.3	1701.4	2430.3	2862.9	3302.6	3641.8	4142.1	4655.7	4974.8	5062.2	5858.5	5981.7	5689.3	6466.2	6563.2	7008.1	5528.3	6008.4	6291	6366.1	6411.2	6571.7	6012.9	6331.5	6335.7	6466.3	6421.4	6447.1	6474.9	6515.8	6351.9	6536.6	6885.4	6864.6	7018.7
0	10.032	0	0	0	0	13.53	0	0	0	0	0	29.438	65.048	131.36	137.82	112.08	179.27	242.26	322.46	397.47	471.31	568.33	638.49	705.47	877.28	944.37	1024.7	1128	1228.7	1308.5	1405.5	1447	1470.9	1496.3	1589.8	1643.8	1719.9	1872.6	1959	1925.5	1978.1	1966	1955	2028	2031.7	2095.3	2023.1	2070	2083.7
0	0	0	13.072	22.592	59.51	53.237	72.093	57.867	64.272	102.5	86.191	119.77	131.69	195.63	92.085	81.976	94.331	129.55	156.05	179.13	200.14	323.17	378.68	372.88	491.29	496.14	559.31	611.07	850.55	783.99	767.87	759.13	822.16	848.37	1091	975.76	1076.6	1190.5	1269	1398.3	1456.5	1404.5	1599.1	1651	1728.6	1627	1686.3	1696.3	1884.6
0	0	0	36.901	26.082	31.619	44.195	51.702	57.382	71.462	84.914	117.23	152.36	180.38	241.21	301.44	370.12	492.96	634.64	739.6	841.49	1007.7	1144.4	1261	1497.8	1611.9	1761.2	1927	2098.7	2223.6	2309.1	2429.7	2271.8	2332.6	2554.2	2574.4	2563.5	2736.3	2749.6	2621.3	2738.1	2798.8	2886.8	3005	2949.4	2992.9	2969.3	3531.4	3595.1	3675.4
0	6.7606	0.35769	0	0.37668	2.2076	2.7991	41.773	75.877	165.17	237.82	338.96	465.82	574.93	739.82	944.51	1091.8	1297	1440.4	1619.9	1859	1934.1	2126.2	2316.2	2502.8	2635	2759.6	2975.8	3129.3	3247.3	3412.6	2810.6	3718.4	2936.1	3956.6	3363.7	3937	4017.1	3954.6	3569	3759.4	3647.5	3738.2	3708.8	3773.7	3681.2	3754.7	3793.9	3913.9	4511.5
2.787	0.76558	2.628	0	0	4.1509	0.49681	17.395	53.312	93.548	188.53	289.56	405.11	571.33	732.88	887.03	1119.5	1314.7	1570.9	1827.8	2093.5	2241.2	2500.6	2723.4	2988.9	3236.5	3526.1	3711.3	3894.4	4223	4300.5	4437.6	4637.9	4503.5	4666.7	4720.2	4752.9	4916.1	4897.2	4891.3	5045	4927.6	4982.6	5067.2	5133.7	5117.8	5125.3	5170.6	5177.1	5067.6
0	1.0388	0.52341	6.7281	9.486	6.8922	2.9055	30.276	72.071	117.32	210.92	316.53	406.5	581.14	715.41	866.66	1013.6	1163.1	1288.4	1444.1	1469.7	1691.1	1785.8	1860.3	2012.9	2104.6	2265.6	2328.2	2323.1	2428.9	2570.3	2632.1	2733.4	2724	2639	2672.1	2746.9	2745.8	2800.5	2820.2	2816.4	2955.6	2957.5	2972.9	2903.6	2867.7	2931	2963.8	3015.4	3023.6
0	0	0	7.6427	16.855	7.5256	34.67	30.175	42.16	46.382	55.141	98.291	128.85	201.83	290.28	357.15	464.87	503.77	680.46	738.18	817.1	848.63	935.23	1100.5	1196.9	1303.8	1316	1443.3	1556.4	1588.7	1718	1779.4	1910	1984.7	1986.5	2053.5	2151.2	2231.2	2260.4	2255.2	2294.1	2347.2	2382.4	2482.7	2433.5	2472.6	2328.2	2361.6	2398.3	2401.9
0	10.746	3.4982	2.8748	0	0	4.6661	16.723	84.868	79.3	135.89	221.41	272.77	351.81	421.03	490.43	552.25	602.36	657.84	699.56	811.88	809.7	891.95	862.73	946.34	951.17	1024.9	1047.2	1131.2	1148.4	1178.1	1099.5	1171.8	1289.6	1251.1	1209.6	1242	1260.5	1265.1	1261.1	1314.3	1304.4	1289	1267.5	1295.6	1280	1255.4	1229.1	1209.7	1240.7
0	0	0	0	12.845	13.434	10.969	9.4758	6.4049	22.903	67.908	113.24	198.32	284.17	335.84	422.47	527.38	635.19	787.21	921.65	1063.9	1182.8	1336.3	1483.9	1619.2	1713.6	1889.6	2048.2	2162.1	2403.4	2525	2735.5	3282.6	3501.2	3579.9	3708.6	3782.5	3861.8	4025.7	4063.4	4151.7	4260.3	4379.4	4448.6	4396.8	4407.4	4495.3	4440.7	4182.2	4113.2
0	0	14.358	41.269	61.449	69.447	87.206	112.82	185.39	282.98	488.58	759.48	1027	1369.9	1699.9	2021.7	2318.8	2637.1	2926.4	3253.6	3555.7	3737.6	3859.4	3953.8	4086.8	4187.3	4260.4	4441.6	4658.7	4732.6	4716.1	4786.6	4893.2	4862.3	4950.5	4962.7	5042.3	5048.4	5143.6	5065.5	5169.1	5174.9	5250.4	5173.3	5131.6	5218.7	5212.9	5218	5193.2	5019.2
0	0	8.2832	23.732	22.333	0	0	0	0	5.3229	1.6519	51.316	91.521	179.45	217.47	264.7	356.65	387.32	546.21	549.77	499.8	590.06	709.39	867.61	1008.5	1064.3	1236.7	1310.6	1520.9	1558.8	1692.2	1758.5	1952.7	2069.5	2124.6	2251.7	2339.9	2448.6	2466.5	2518.5	2546.5	2578.9	2641.8	2687	2721.9	2762.2	2622.2	2642.3	2651.6	2747.2
0	0	9.7307	35.854	3.312	0	3.527	0	0	35.96	43.674	64.649	92.469	138.86	185.94	241.72	335.09	397.84	530.66	701.26	728.66	766.58	855.54	1048.6	1238.2	1339.6	1429	1597.4	1687.5	1790.8	1837.1	1858.8	1991.9	2004.7	2043.8	2163.4	2220.3	2282.7	2295.1	2045.3	1446.2	1438.2	1384.4	1439.6	1406.2	1347.7	1334.1	1338.1	1374.3	1381.9
0	0	0	44.908	120.61	232.53	236.92	343.1	368.38	460.85	519.78	575.12	666.85	831.54	897.02	1123	1244.6	1488.1	1632.3	1841.1	2002	2257.2	2340.9	2495.7	2745.8	2932	3150.5	3173.6	3322.3	3358.6	3600	3767.1	3841.3	3995.8	4036	4148.2	4252	4312.5	4350.8	4495	4594.1	4840.2	4672.8	4783.8	4724.3	4819	4791.1	4852.1	4679.6	4905.8
18.114	11.477	4.6812	3.3519	0	0	0	3.2138	45.171	216.84	198.03	386.64	456.11	583.05	877.3	983.7	1191.5	1657	1739.4	1929.9	2212.9	2455.3	2760	2999.6	3147.3	3360.3	3361.2	3580.5	4869	5103.5	5443.2	4984.9	5164.6	5395.3	5605	5693.9	5879.6	5890.5	6046.2	6181.6	6313.8	7054.3	6920.1	6385.3	7342.1	7219.2	7387.7	6651	6778.5	6679.6
0	0	0	7.9778	56.372	6.7897	68.983	58.695	92.754	153.85	166.44	211.04	251.58	304.83	365.81	428.3	494.41	611.75	494.19	894.35	880.99	999.6	1099.6	1189.2	1294.1	1467.1	1532.8	1642.2	1757.8	1834.6	1833.1	1922.2	2018.8	2098.8	1983.5	2254.5	2241.7	1911.7	1425.6	1501.5	1547.9	1559.3	1744.8	1833.8	1799.6	1778.5	1770.6	1919.3	2025.1	1915.7
37.483	31.574	0.4562	0	0	0	0	0	0	0	0	0	8.1757	75.815	124.41	211.96	341.31	448.05	530.75	611.65	776.65	844.02	998.8	1150.4	1219	1385	1439.9	1596.2	1748	1797	1932.6	1955.5	1954.9	2068.3	2065.5	2197.9	2198.3	2250.8	2316.6	2280.7	2479.7	2519.3	2578.6	2723.8	2646.6	2715.1	2775.4	2873.8	2866.2	2817.1
0	0	0	3.9691	38.304	19.066	49.067	54.464	57.887	93.773	113.4	196.16	260.9	375.67	481	573.03	709.98	835.85	1000.3	1082.1	1266	1338	1490.9	1686.7	1742.6	1943.9	2115.9	2221.9	2513.1	2519.4	2654.5	2902.7	3079.2	3145.1	3351.9	3362.1	3587.1	3765.9	3846.1	3982.4	3992.2	4097.5	4166.2	4158.9	4163.5	4259.3	4329.7	4447.1	4438	4369.9
29.044	35.852	0	33.558	11.943	0	0	0	0	0	43.951	259.58	418.81	492.69	723.27	893.39	1246.7	1533.2	1832.2	2124.2	2543.9	2486.6	3033.7	3186.9	3450.8	3562.2	3871.5	4156.1	4519.5	4260.1	4300.2	4110.2	4483	4678.9	4831.9	4797.4	4917.5	5125.7	4956.2	5073.3	4933.8	5070.6	5180.7	5258.5	5070.6	5081.1	5163.4	5342.9	5018.6	5042.5
0	0	0	0	64.298	106.8	114.16	139.34	136.58	264.24	504.23	839.56	1224.8	1629.9	2238.1	2744.2	3614.6	4500.7	4442.4	6292.3	6553.1	7587.3	7916.7	8435.7	9800.9	9947.9	10178	11294	11323	12031	12339	10733	10244	10839	11024	10986	11122	11229	11293	11419	11365	11635	11696	11813	11526	11329	11352	11291	11537	11347
0.59103	0	0	3.5054	15.6	7.0089	0.63417	0	19.674	0	41.379	85.857	179.93	268.7	391.83	528.75	637.59	767.93	856.52	958.47	1133.4	1146.2	1232.5	1287.4	1486.5	1551.8	1512.4	1640.1	1590.6	1688.8	1788.1	1727.7	1818.8	1740.6	1900.7	1937.6	1885.7	1915.7	1988.8	1991.4	1971.3	2038.4	2020	2045.8	2025.8	1992.3	1998.4	1938.9	2013	2057.8
0	0	40.875	60.327	11.446	13.96	79.878	80.238	124.93	190.81	332.26	470.63	536.59	584.36	839.61	1027	1192.3	1330.2	1572.3	1684.9	1922.9	2002.3	2192.7	2323.3	2480.8	2432.1	2354.1	2439.5	2505.7	2558.4	2772.8	2737.4	2856.6	2923.5	3057.9	3102.5	3025.9	2926.1	3020.4	2987.5	3048.9	3092.5	3129.2	3082.7	3022	3059.6	3136.2	3006	3026.3	3063.3
0	17.1	0.85176	0	39.099	8.2437	11.121	0.71506	32.796	50.67	141.12	182.82	262.73	339.46	512.32	631.38	835.05	1149	1535.5	1664.9	1880.8	2319.1	2283.2	2419.6	2780.3	2798.2	2796.8	3313.8	3323.9	3460.6	3451.6	3783.3	4174.6	4061.2	4306.5	4264.6	4379.1	4195.4	4253.7	4234.8	4364.7	4436.2	4490.5	4436.1	4423.8	4361.2	4281.3	4302.6	4460.5	4392.3
0	0	0	0	136.96	244.65	343.06	347.98	379.99	378.64	522.17	547.1	578.6	517.15	642.52	763.29	704.19	954.81	1165.6	1347.7	1383.7	1569.8	1612	1753.3	1957.1	1978.7	2027.9	2185.7	2243.3	2246.3	2411.6	2596.3	2803.3	2776.1	2890.4	2971.7	2974	2867.7	2969.2	2851.6	2828.2	2818.9	3016	3103.5	3068.6	3047.8	2964.2	3043	3060.5	3010
0	0	0.38371	49.504	35.439	14.783	37.609	130.49	219.52	293.87	507	710.44	941.33	1183	1322	1601.2	1383.4	2010	2204.4	2072.5	2583.8	2722.6	2930.5	3216.9	3343.9	3518.6	3792.7	3915.6	4106.7	4204.7	4456	4117.6	4593.3	4821.8	4932	4934.1	5060.8	5115.5	5287.1	5384.2	5477.2	5606.6	5512.2	5669.5	5635.7	5663.5	5657.2	5661.9	5656	5829.6
0	0	0.1941	0	0	0	28.568	102.69	192.41	293.15	472.08	653.98	823.4	1159.6	1446.3	1653	1918.5	2192.6	2542.1	2794.8	2988.6	3405.4	3674	4041.3	4388	4653.6	4788.1	4900.8	5094.9	5196.4	5317.7	5530.6	5668.5	5934.7	6078.9	6140.4	6360.2	6398.1	6518.5	6505.5	6574	6622.1	6770	6835.4	6874.2	6725.3	6765.5	6723.9	6922.3	6668.5
21.059	21.281	0.15487	0	0	0	0	21.534	77.345	141.33	346.31	545.4	874.71	1225	1559.1	1973.5	2305.5	2743.6	3145.6	3637.3	4402.8	4811.3	5100.5	5546.9	5649.9	5985.7	6288.8	6523.6	6919.5	7125.6	7310.7	7582.8	7736.7	8090.3	8205.1	8566.4	8436.8	8654.5	8751.9	8850.3	8550.3	8691.4	8948.8	8602.6	8958.4	9070.5	8873.8	8886.2	8832.3	8826.8
0	5.649	0	0	0	7.5646	6.9655	1.8627	37.321	74.535	151.89	272.9	416.46	555.43	747.97	934.72	1179	1698.8	1794.6	1751	2342.6	2139.5	2297.3	3494	3640	3963.6	4171.3	4517.7	4787.2	5067.5	5196.8	4958.3	4882.7	5073.2	5220.6	5259.9	4605.4	4525.5	5035	5422.6	5598.7	5763	5578.2	5687.3	5715.2	5778.4	5593.1	5695.8	5693.2	5872.6
0	0	5.2747	0	0	0	48.777	97.804	197.66	354.09	530.95	831.05	1102.3	1392.1	1793.9	2138.7	2500.2	2852.5	3246.6	3613.9	3923	4224.3	4541.2	4927	5146.5	5493.2	5805.1	5940.1	6373.6	6574.8	6819.5	6973.6	7029	7267.7	7308.2	7881.6	8118.8	8188.1	8331.4	8589.5	8541.2	8591.7	8728.3	8711.4	8807.3	8803.8	9117.5	9049	8873.3	9044.1
0	0	0	22.489	0	13.122	142.54	218	335.37	503.18	616.77	856.74	1074.6	1317.4	1555.9	1741.9	1916.9	2137	2357.6	2457.8	2722.3	2825.2	2930.6	3175.1	3195.4	3328.3	3348.6	3401.9	3516.9	3572.7	3720.8	3808.1	3813.7	3848.7	4028	3948.9	3765.9	3804.2	3814.6	3828.3	3980.9	3969.5	3893.5	4049.9	3941.4	3899.9	3870.3	4089.8	3882.5	3955.2
0	0	6.7309	18.435	19.011	0	0	0	19.83	40.98	48.519	74.402	116.2	165.74	218.94	342.84	404.78	550.78	659.52	741.34	879.69	991.22	1092.4	1214.2	1379.7	1464.9	1789.2	1831.8	2086	2215.3	2571.1	2721.5	2946.4	3045.4	3163	3357.7	3493.7	3632.5	3688	3793.4	3850.2	4115.8	4235.4	4328.6	4283.1	4408.1	4573	4669.6	4534.4	4740.2
0	6.7681	22.663	4.0435	24.45	0	0	0	27.912	50.847	92.112	171.92	347.71	444.85	700.56	901.57	1178.3	1346.3	1719.3	1851.5	1872.4	2258.8	2348.2	2767.4	3043.4	3219.9	3571.3	3644.7	3837.3	3997.9	4224	4206	4588.9	4847.6	5092	5294.2	5614.2	5697.4	5886.4	5919.6	6079.7	6013.4	6188.2	6197.5	6400.4	6523.2	6540.1	6496.9	6765.8	6720.2
0	84.743	53.058	8.1042	0	0	0	0	0	181.48	167.67	352.55	504.53	742.66	1045.9	1328.4	1654.8	2037.9	2342.5	2882.9	3228.7	3654.5	4089.9	4606.5	5216.1	6513.8	5969	6527.7	6815.5	7252	7536.3	7635.7	8167	8106.4	8702.9	9129.3	9039.2	9309.3	9425.7	9787.7	9994.2	10233	10624	10662	10861	11022	10829	10943	11149	11257
0	5.6804	11.06	2.2676	0	0.37389	0	0	12.642	36.2	88.591	158.86	329.38	462.69	697.85	995.03	1295.6	1673.2	2098.6	2531.1	2880.9	3279.5	3613.5	4046.1	4469.4	4817	5252.5	5517.5	5764.5	6165.2	6490.9	6623.4	6932.9	7074.5	7360.9	7387.5	7765.4	7824.1	8023.5	8245	8219.7	8194	8231.7	8542.3	8559.8	8442.2	8367.9	8413.5	8218.3	8018.3
0	0	0	137.04	28.659	0	0	0	0	0	33.121	102.96	189.9	260.86	360.98	519.82	622.44	847.64	1029.2	1143.2	1420.3	1595.6	1813	2043.6	2290.1	2535.1	2695	2830	3200.1	3227.3	3467.8	3347.6	3611	3798.2	3866.4	3983.3	3917	3976.7	4018.3	4042.1	4245.3	4346.3	4372.9	4264.8	4400.3	4299.5	4493.2	4504.5	4569.2	4707.6
0	3.535	0	13.243	10.122	0	5.9819	6.7904	0	0	0	0	0	8.628	16.547	50.62	103.85	181.67	318.14	388.45	467.07	566.05	658.07	737.92	1252.3	1371.6	1385.3	1613.7	1656.1	1724.7	2058.3	1988.4	1795.6	1794.9	2094.4	2241	2221.4	2333.1	2367.9	2489.5	2502.8	2609.3	2725.3	2754.1	2632.5	2915.5	2938.7	2984.1	3019.5	3043.6
0	0	0	56.118	110	215.08	288.2	215.99	423.91	547.44	744.32	1054.2	1259	1295.1	1648.7	2078.1	2368.5	2419.1	2877.8	2842.1	3106.7	3145.8	3471.3	3636.4	3743.4	4039.8	3958.4	4071.4	4110.3	4083.2	4105.6	4284.8	4441.8	4594.2	4512.4	4591.4	4619.5	4707.5	4735.1	4754.5	4724	4780.7	4700.4	4694.1	4594	4671.6	4650	4555.4	4524.5	4503.3
0	0	0	21.922	26.032	76.213	81.264	109.07	199.11	333.3	502.93	763.87	1001.5	1403.3	1669.2	2010	2452.3	2918.3	3341.6	3919.5	4289.9	4758.2	5141.8	5413.8	5896.5	6160.7	6693.6	6839.7	7268.6	7538.1	7517.6	7689.1	8030.4	8133.2	8228.4	8426.8	8936.2	8820.6	9192.2	9152.9	8962.7	9173.8	9061.9	9014.7	9129.2	9023	9116.6	9034.8	9203.1	9061
0	0	0	16.017	17.782	41.352	77.499	75.138	81.839	74.497	80.908	116.63	152.08	256.07	384.01	527.16	697.84	897.22	1112.2	1248.5	1494.9	1717.2	1917	2159.4	2285.2	2502.2	2687.2	2814.7	3023.1	3075.9	3336.8	3581.5	3766.1	3964.6	4204.9	4233.9	4413.5	4767.5	4930.8	4980.4	5061.5	5050.7	5220.5	5157.3	5050.9	5201.5	5216	5436.6	5359.7	5334.9
2.8731	31.686	14.279	7.5761	0	0	0	0	38.925	68.744	164.2	267.86	456.45	706.02	867.29	966.88	1316.5	1500.6	1723	1877.2	2092.3	2303.7	2738.3	3424.7	3602	3828.5	4209.1	4022.1	4062.3	4084	4242.7	4543.1	4696.7	4716.6	4910.3	4896.9	4983.4	5128.8	5187.1	5283	5143.5	5470.4	5597.8	5506	5506	5349.7	5331.9	5348.1	5145	5336.3
1.5819	16.345	8.598	1.5273	0	0	0	0	0	14.358	86.191	211.48	358.82	567.4	760.24	999	1181.8	1440.6	1677.8	1911	2153.6	2310.7	2498.5	2681.9	2850.9	3126.7	3253.9	3543.3	3748.7	4044.1	4135.9	4365.8	4723.1	4836.1	5033.7	5170	5420.3	5607.6	5914.6	5843.9	6209.8	6051.9	6252.6	6195.3	6239.4	6256.2	6161.2	6297.3	6348.3	6519.6
0	0	0	0	10.023	9.2682	11.537	24.045	28.688	68.665	153.49	275.48	474.79	687.34	964.97	1272.6	1643.1	1998.6	2596.3	2959.1	3459	3832.1	4258.8	4669.5	4914.3	5223	5608.4	5815.4	5983.1	6202.4	6353.5	6760.1	6985.3	7040.8	7266	7399.5	7376.1	7354.7	7676.3	7803.7	7915.5	7949.4	7933.3	8208.2	8060.1	8084.4	8211.2	8135.9	8347.5	8211.8
0	0	0	34.971	185.92	291.09	440.18	524.39	592.27	636.61	702.8	816.88	843.72	921.83	910.75	1045.5	1150.3	1191.6	1371.5	1583.4	1455.6	1514.8	1876.4	1919	2185.1	2276.5	2261.6	2065.1	2510.6	2150	2601.8	2309.5	2292.5	2299.6	2383.2	2538.9	2403.2	2439.8	2431.3	2552.1	2555.7	2493.2	2497.7	2650.9	2597.2	2570	2473.4	2522.5	2530.2	2515.2
0	0	0	3.7604	7.8538	24.41	8.2969	12.399	7.5296	30.928	43.357	74.947	113.37	160.21	230.23	311.85	435.62	516.18	729.13	896.23	1033.8	1141.6	1379.2	1552.5	1799.4	1871	2127.2	2436.7	2550.8	2745.3	2853	2965.7	3144.2	3797.2	4176.4	4341.5	4645.8	4821.1	4830.5	4897.5	5153.4	5104.5	4425.4	4419.8	4495.5	4489.6	4452.2	4462.2	4531	4465.9
0	2.4939	0	0	0	0	31.227	47.171	130.01	256.61	524.83	785.06	1092.8	1725.9	2284.2	2899.7	3568.3	3959.5	4669.6	5549.8	5838.9	4743.8	6788.6	7661	8019.1	8682.4	9172.8	9574.3	9855.1	10349	10009	8451.4	8430.3	8675	8934.1	9312.9	9619.3	9684.8	9845.4	9555.1	9982.5	9497.9	9891.4	9788.4	9971.5	9924.5	10086	10277	10263	10228
5.1881	5.2805	4.8505	3.7997	0	0	0	0.26741	29.796	85.265	181.74	323.63	448.92	609.54	821.41	1091.3	1300.6	1494.8	1691.1	1955.1	2174.8	2406.7	2502.7	2757.4	2931.3	3159.2	3351.1	3508.1	3590.4	3678.2	3703.3	3831.8	4087.4	4182.9	4157.8	4237.4	4376.5	4536.2	4733.1	4823.4	4932.7	4928.4	4925.2	5028.6	5090	5019.4	4960.9	5096.5	5136.3	4929.5
48.139	34.083	11.248	0	0	0	0	0	0	45.58	110.09	275.91	493.62	726.15	1003.7	1239.8	1167.6	1610.7	1986.2	2420.5	2730.2	2983.8	3001.8	3374.1	3586.6	3436.5	3507.1	3660.7	4051.8	4045.8	4478.3	4492.4	4573	4824.5	4986.6	5347.6	4970.9	5092.5	5008.4	5008	5251.7	5320.4	5358.6	5376.5	5413.4	5386.3	5447	5559.3	5590.8	5585.3
0	0	0	27.157	61.29	109.96	159.1	246.74	381.89	535.4	841.72	1174.9	1525.2	2020.1	2484.3	2946.1	3516.2	3942.8	4396.2	4898.5	5271.5	5743.9	6127.5	6547.2	6857	7051.7	7317.1	7708.5	7566.6	7917.5	7844.1	8122.5	8125.2	8300.2	8266.6	8710.5	8648.3	8899.7	8848.2	8939	8377.2	8698.5	8854.8	8666.8	8750.5	8600.6	8522.5	8688.6	8933.8	8955.9
0	10.732	2.1006	15.617	0	1.224	0	25.381	32.656	45.593	108.29	242.07	462.52	595.05	823.26	1084.2	1513.7	2008.4	2628.4	3167.9	3774.9	4398.4	4760.2	5392.4	6094.5	7002.6	7454.5	7885.3	8119.3	8986.5	9249.9	9905.1	9769.5	10750	11218	11719	11080	11640	11895	12111	12295	13135	12893	12627	12648	13171	13579	13350	13120	13154
0	0	0	22.099	46.887	15.721	47.843	55.061	68.638	155.69	201.38	252.94	270.94	354.23	388.27	441.13	546.03	623.24	722.41	775.87	893.21	977.4	982.83	1148.4	1242	1426.1	1527.1	1643.5	1704.2	1874.1	1879.3	1921.7	1964.2	1924.8	2073.3	2159.5	2168.2	2156	2196.6	2205	2308.4	2320.6	2464.4	2519	2517.7	2505.3	2384.9	2471.2	2405	2513.5
0	0	0	0	21.563	53.474	32.477	50.286	60.635	82.534	62.178	100.73	154.32	193.06	263.29	346.38	469.97	623.05	876.23	1183.9	1345.4	1586.1	1796.3	1998.4	2190	2270.1	2466.6	2414.6	2758.3	2649.7	2733.4	2464.2	2703.9	2798.1	2866.6	2911.1	3002	2968.5	2980.3	3174.4	3022.3	3217.6	3306.5	3377.2	3460.1	3384.7	3428.6	3400.9	3356.6	3383.9
0	0	13.735	12.28	4.2321	24.705	0	37.093	86.104	163.56	327.67	476.2	720.37	1003.5	1261.5	1552.4	1940	2219.4	2734.6	3115.3	3522.2	4177.7	4432.1	4703	5234.4	5454.3	5774.1	6104.1	6518.7	6530.4	7019.2	7256.9	7448.2	7757.5	7935.7	7904.3	8104.2	8238.9	8084.1	8186	8196.4	8561.1	8783.3	8720.5	8683.2	8675.8	8638.7	8697.7	8721.2	8718
0	12.342	27.252	8.0489	0	0	0	14.231	23.805	54.748	95.157	132.05	241.11	353.92	455.65	573.61	718.01	810.96	960.42	1096.6	1201.9	1281.4	1394	1507.4	1599	1720.1	1920.6	1911.6	2078	2098	2231.1	2361.8	2522	2659.3	2785.8	2991	3108.3	3342.1	3526.7	3735.4	3815.8	4060.3	4043.4	4187.1	4273.1	4228	4386.9	4444.4	4522.9	4642.1
0	0	0	9.89	16.433	30.08	25.858	34.753	88.972	190.12	367.26	606.72	862.23	1208.5	1553.7	1941.9	2301.1	2732.2	3162.6	3623.5	3965	4300.8	4576.8	4760	5033.9	4997	5086.2	5321.1	5398.7	5561.5	5675.3	5820.4	6043.5	6190.5	6031.8	6237.9	6094.4	6125.9	6199.1	6237.4	6323.5	6395.2	6398.5	6413.5	6371.7	6231.3	6303.2	6294.6	6415.2	6373.1
0	0	0	0	0.054181	8.7861	20.879	72.12	115.37	228.89	333.24	473.63	625.93	855.51	1062.5	1320	1590.5	1858.5	2132.6	2421.9	2502.5	2986.6	3344.2	3654	3970.8	4282.8	4329.6	4751.9	4963.1	5061.3	5373.3	5568.9	5858	6081.4	6380.6	6621.9	6625.1	6462.5	6990.5	7043.9	7108.5	7289.2	7466.4	7572.5	7545.3	7635.6	7728.9	7831.8	7835.6	8015.1
8.1217	6.6451	0	4.8118	8.6369	0	0	23.599	85.208	174.18	281.24	494.33	693.63	995.27	1359	1754.1	2208.4	2685.7	3235.5	3852.4	4398.6	5023.3	5638.7	6343.5	6694.1	7522.2	8113.8	8513.7	9176.4	9339.8	9612.9	10065	10765	11123	11464	11952	12214	12723	13038	13169	12977	13191	13042	13010	13127	13149	13171	13090	13032	13086
0	0	0	4.7835	5.0687	20.628	23.916	34.525	60.127	135.23	252.21	470	734.67	1041.9	1436.3	1825.6	2227.8	2732.8	3089.2	3547.1	3694.9	4108.4	4391.7	4695.7	4941.1	5324.3	5388	5542.1	5754.3	5872.2	6031.5	6192.3	6441.1	6261	6475.8	6397.6	6684	6805.8	7291.5	6571.8	6461.1	6778	6810.2	6781.4	6805.9	6800.4	6724.9	6743.6	6880.8	6676.4
0	20.29	0	24.442	20.701	52.98	104.5	134.5	238.75	319.44	475.13	659.76	980.82	1163	1544.6	1840.9	2100.4	2340.4	2657.2	2927.2	3156	3191.4	3579.4	3683.8	3721.3	4125.6	4283.6	4572.9	4649.5	4937.3	5035.7	5187.6	5551.9	5825.5	5987	5467.2	5408.3	6064.4	6086.2	6211.5	5201.8	5844	5415.6	5446.3	6065.4	5565.4	6096.7	6094.8	5989.3	6050.7
0	12.907	0	0	0	0	7.3916	15.211	73.41	168.3	244.95	388.63	536.87	757.17	982.07	1229.3	1469.5	1680	1978.5	2296	2583.6	2923.8	3343.7	3674.3	3906.6	4230.3	4530.1	4864.4	5169.6	5311.3	5645.6	5799.1	5910.7	6094.5	6246.3	6561.9	6769.9	6846.7	7023.6	7209.6	7178.3	7405.5	7402	7625	7557.5	7481.1	7666.4	7775.7	7888.6	7793
25.058	35.068	20.203	1.0091	0	0	0	0	1.3432	44.427	131.79	258.4	434.65	585.73	778	1007.4	1269.5	1515.9	1708.5	1919.3	2167.1	2539	2739.5	2985.2	3156.7	3227.8	3333.8	3476.9	3473.2	3480.4	3660.6	3693.6	3755.2	4045.3	4108	4135.5	4331.5	4422.8	4305	4424	4549.8	4626.7	4842.3	4706.6	4932.2	4795.9	4901.5	5055.9	5197.7	5232.5
0	0	0	133.21	20.821	91.444	100.36	185.96	197.5	260.82	349.16	499.08	604.22	847	1165.1	1207.6	1450	1933.9	2285.2	2539	2806.3	3015	3172.1	3344.4	3701.4	3712.7	4013.8	4195.9	4181.1	4387.5	4456.9	4637.5	4725.8	4941	5006.9	5134.2	5217.5	5225.4	5349.6	5439.5	5576.1	5477.3	5652.1	5478.5	5422.5	5702.6	5793.2	5765.2	5850.5	5954.4
0	0	0	26.643	59.657	122.97	129.43	152.01	244.97	257.14	300.96	385.39	594.25	734.53	939.77	1168.5	1340.4	1667.3	1864.9	2041.9	2305.2	2428.7	2618.8	2716.9	2902.9	3314.9	3305	3190.5	3436.9	3550.5	3719.4	3913	3974.8	4274.3	4490	4500.3	4499.3	4649.3	4607.9	4646.6	4721.9	4893.2	4801.1	4951	4881.8	4824.2	4921.5	4763.3	4905.3	4894
0	0	0	2.8433	7.2886	3.3369	25.108	23.876	56.096	117.84	173.02	291.95	390.88	515.36	627.04	800.29	931.7	1103.7	1325.1	1466.8	1588.1	1747.1	1854	2034.3	2196.6	2284.3	2443.9	2578.7	2707.4	2959.4	2832.4	2713.4	2831.2	2680.3	2693.5	2671	2766.7	2796.8	2908.6	2854.7	2852.9	2888.8	2856.4	2845	2870	2926.3	2929.9	2943	2904.7	2861.7
0	17.023	0	4.9436	8.6605	1.7822	0	0	4.2341	36.663	72.032	218.22	298.29	471.32	682.7	977.21	1193.9	1533.9	1890.1	2432.6	2692.7	2957.2	3392.9	3591	3803.9	4037.8	4145.3	4577.5	4868.8	5164.7	4911.1	5235	5453.1	5645.7	5930.3	6205.8	6038.1	6120.5	6163.9	6331.9	6298.8	6272.8	6248.3	6223.7	6300.3	6280.6	6227.2	6273.1	6169.3	6279.5
0	20.964	0	8.7504	40.348	17.93	0	0	85.084	56.558	84.123	176.09	442.74	706.82	990.24	1295.1	1769.1	2182.3	2634.1	3092.3	3622.3	4277.5	4672.6	5169.3	5892	5824.2	6229.9	6630.7	6701.3	6931.3	7212.2	7477	7853.1	8243.8	8035.2	8351.4	8631.6	8573.2	8659.8	8581	8600.7	8702.5	8772.9	8885	8946.2	8908.6	8883.6	9057.3	8859.4	8854.6
0	0	0	109.85	3.6604	20.513	24.961	249.94	198.07	399.7	546.61	797.47	1009.9	1257.8	1477.6	1776.5	2052.1	2358.4	3039	3076.2	3278.3	3524.8	3754.3	3611.6	4210	4311	4441.7	4513.8	4730.8	4883.3	4910	5081.8	5197.2	5321.5	5339.3	5516.7	5514.9	5669.2	5647	5651.6	5937.3	5791.8	5923.6	6032.3	5971.3	6005.1	6029.5	6094	6232.7	6213.1
0	6.0735	5.7681	0.80282	0	1.2148	0.96687	0	16.686	11.437	38.304	0	0	29.872	79.239	134.46	232.68	319.81	433.96	557.82	641.26	811.54	928.33	1054.4	1128.3	1292.2	1363.5	1443.7	1636.6	1635.6	1789.2	1977.3	2076.1	2007.1	2096.2	2190.4	2345	2433.2	2586.4	2679.4	2742.4	2814.8	2840.9	2914.4	2953.4	2974.2	3016.2	3081.2	3179.4	3120.4
0	0	3.1107	0	18.348	20.994	27.242	30.277	96.953	184.04	210.8	286.46	384.71	478.55	628.51	709.89	848.34	930.36	1035.4	1137.6	1224.8	1327.8	1454.1	1554.2	1648.1	1771.2	1941.9	2021.2	2107.4	2179.3	2247.1	2348.4	2426.6	2486.4	2496.2	2538.6	2624.8	2771.8	2904.3	2989.5	2949.5	2964.6	2974.1	3047.6	3048.5	3041.1	3090.2	3123.4	3147.7	3113
0	8.0826	19.276	44.876	0	0	0	72.927	129.83	161.33	273.23	403.65	486.41	715.54	929.08	1129.4	1452.2	1692.8	1947.9	2201.3	2492.9	2695.3	2919.1	3027.7	3097.1	3297.5	3341.2	3567.1	3622.8	3593	3572.6	3748.2	4024.1	4127.7	4197.3	4028.5	4103.2	4104.9	4274.4	4131.5	4249.9	4215.6	4339.1	4409.7	4433.9	4282.5	4340.3	4292	4294.3	4343.5
0	5.7318	28.902	26.85	0	0	0	26.77	48.505	90.382	81.79	167.22	232.56	301.56	420.44	564.95	689.59	754.16	897.21	973.99	1036.2	1156.3	1224.6	1328	1406.4	1447.9	1536.9	1605.9	1706.1	1685.1	1788	1852.2	1856.9	1871.8	1839.3	1846.7	1917.4	1923.2	2029.9	2072.3	2103.7	2152.6	2084	2086.5	2064.1	2046.6	2103.4	2140.4	2218.3	2171.6
0	0.68075	0	0	159.29	65.281	123.25	203.64	269.3	305.66	506.83	596.84	650.54	859.51	1081.7	1195.3	1331.3	1577.9	1777.2	1884.7	2088.4	2241.8	2396.5	2633.3	2611.2	2906.2	2941.1	3017.3	3143.3	3559.2	3653.6	3573.6	3545.7	3838.2	3737.2	4054	3969.6	4094.6	4137.6	4324.9	4364.4	4397.7	4607.2	4770.9	4733.7	4682	4748.2	4696.2	4738.8	4777.6
0	0	0	8.7809	10.906	24.868	48.951	79.375	142.07	160.19	276.67	437.24	562.69	799.81	1024.9	1269.2	1443.3	1713.9	2080.6	2397.4	2618.4	2796.4	3148.1	3588.2	3652.2	3786.9	3928.1	4286.9	4477.5	4614.4	4685.1	5000.1	4455.6	4632.5	5371.6	5598.9	5521.6	5496	6039.5	5633.8	5679	5848.1	5876.6	6030.9	6037.2	6273.7	6069.5	6218.8	5446.6	6616.9
0	0	0	12.559	16.754	190.56	235.44	306.85	405.95	621.16	888.29	1231.2	1596.6	2032.4	2499	3033.6	3426	3789.1	4313.9	4796.3	5312.3	5749.2	6059.4	6488.3	6835.9	7060.8	7578.9	7866.5	8172.2	8542.4	8850	8926	9240	9419.3	9401.8	9864	10106	10063	10099	10214	10034	9930.6	10029	10052	10009	9779.3	9917.3	10099	9854.5	9983.1
0	0	0	15.828	46.565	26.835	8.7546	36.34	42.779	71.767	154.85	333.04	458.95	637.14	828.87	1131.3	1449	1415.6	1612.6	1756.1	2065.4	2267	2625.3	2919	3121.9	3306.1	3470	3699.7	4049.4	4113.9	4177.9	4487.3	4821.3	4931.8	5072.9	5237	5520.7	5711.7	5744.7	5824.5	5832.4	6055.8	6136	6238	6051.2	6205.1	6186.6	6206	6296.7	6182.8
0	19.998	7.8365	5.0401	0	0	0	0	23.864	109.93	183.52	287.95	437.75	566.65	718.74	898.45	1021.7	1214.9	1351.7	1620.9	1774.3	1940.7	2108.5	2299.3	2439.1	2617.2	2767.9	2889	2885.9	3026.4	3160.9	3303.6	3444.3	3528.8	3625.3	3712.4	3788.3	3885.5	3983.7	4022.5	4080.4	4209	4276.6	4427.8	4586.5	4618.5	4732.3	4663	4690.8	4797.3
0	0	0	0	10.019	10.783	30.807	57.456	139.07	275.31	472.18	739.08	997.44	1314.3	1732.4	2071.4	2572.1	2910	3408.7	3853.3	4306.7	4797.8	5264	5707.5	5949	6210.1	6558.4	6900	7103	7382.7	7510.5	7656.1	7811.5	7931.8	8129.4	8274.3	8533.8	8848.5	9042.2	8636.5	8532.1	9027.1	9140.4	9127.3	9037.4	9225.9	9215.7	9462.3	9380.8	9239.8
0	0	0	0	126.14	317.95	487.82	707.12	908.18	989.38	1134.7	1455.2	1479.6	1623.2	1924	2044.5	2178.2	2367.4	2434.3	2593.3	2718.3	2873.7	2961.5	3256	3306.8	3449.2	3391.3	3529.7	3777.8	3684.4	3708.5	3767	3757.8	3796.2	3850.7	4025.8	3866.7	3948.2	3945.4	3917.7	3977.8	3906.2	3935	3817.6	3843.4	3852.4	3832	3861.9	3750.6	3698.2
0	0	4.0732	0	0	2.5379	16.808	45.584	98.971	200.49	337.15	465.25	655.99	822.09	1070.7	1282.3	1514.6	1717.9	1968.9	2168.5	1978.4	2681.9	2339.8	3087.3	3257	3446	3688.2	3986	4107.5	4093.5	4210.5	4258	4318.1	4519.7	4322.4	4470.3	4663.5	4599.4	4711.5	4621.8	4704.4	4725.3	4549.7	4719.1	4652.2	4614	4774.5	4794.4	4769.3	4797.7
0	0	4.1189	33.485	54.938	40.654	8.653	0	78.336	227.37	352.73	706.94	873.11	1196	1611.8	1921.8	2255.3	2750.1	3231.7	2891.3	3992.5	4362.8	4595.3	4429.4	4984.3	5104.9	5315.3	5554.4	5673.1	5563.9	5622.1	5756.8	5555.1	6099	6268.4	6449.1	6539.9	6767.8	6601.1	6722.3	6714.3	7030.3	6867.1	6528.6	6712.6	6821.7	6611.8	6648.6	5796.6	5858.4
0	11.009	0	4.4988	6.7937	0	2.975	0	11.902	3.2962	0	9.013	32.568	101.61	183.58	245.01	330.85	443.73	611.57	697.64	833.06	930.76	1067.3	1278.9	1420.4	1488.9	1639.2	1697.5	1869.5	1950.5	2165.4	2159.7	2338.7	2391.6	2517.2	2511.4	2561.1	2583.6	2701.2	2678.3	2737.1	2690.4	2799.6	2756.5	2747.8	2694.9	2608.4	2631.6	2617.8	2662.6
0	0	0	25.029	16.904	16.644	13.711	0	57.652	208.81	321.84	703.17	911.43	1438.1	1774.2	2175.7	2877.6	3235.5	3745	4035.6	4791.7	4638.5	4764.9	5190.4	6154.4	5855.7	6068.3	7322.8	7154.8	7587.7	8373.6	8631.9	8675.7	9115.3	9491.6	9537.3	9683.1	9652.4	10045	10325	10318	10563	10559	10602	10737	10753	10901	11183	10992	11077
0	10.047	3.0709	0	8.6858	0	9.7536	24.386	68.178	183.01	348.55	548.91	838.17	1152.1	1498.9	1814.5	2188.2	2665.7	3083.5	3591	4072.1	4413.7	4407	4796.9	5078.5	5918.3	6256.7	6798.1	7103.5	7687.2	7725.9	8361.7	8735.3	9186.4	9252.8	9562	9788	9987	10257	10572	10651	10874	10828	11008	10693	10771	11068	11030	10924	11025
0	0.43475	2.7522	2.4312	2.8782	0	8.1376	5.8039	19.772	41.94	93.497	202.87	363.72	575.55	829.66	1046.3	1392.9	1858.8	2222.6	2576.2	2983	3441.7	3826	4289.9	4708.6	5344.8	5580.8	5918.6	6115.1	6630.3	6750.5	7618.1	7847.7	8092.3	8148.8	8069	8929.6	9632.7	10111	10196	10087	10200	9972.9	10060	10251	10311	10942	11093	10956	10937
0	0	0	0	0	34.775	83.689	195.14	300.63	470.14	721.82	1007.9	1379.1	1711.5	2116.9	2375.2	2664	2969.3	3200	3486.5	3730.9	4068	4300.1	4304.7	4472.6	4666	4853.9	5004.1	5331.9	5349.7	5614.8	5827.6	5738.3	6011.8	6087.5	6201.1	6339	6083.1	6281	6164.3	6178.1	6334.9	6599.4	6528.7	6592.8	6269.6	6399.8	6433.9	6349.7	6451.5
0	0	0	114.61	143.95	159.26	208.29	356.24	465.56	637.48	798.82	1168.2	1306.2	1612.7	1935.8	2244	2544.1	2687.1	2954.1	3131	3295	3570.4	3784.9	3769.3	3798.7	3901.1	4393.4	4347.1	4783.7	4762.3	4896.4	4784	4892.7	4868.8	4818.8	4830.5	5076.2	5108	5127.8	5064.9	5050.9	5220.5	5175.1	5064	5090.7	5132.3	5074.9	5153.9	5098.2	5112.8
0	0	16.034	10.34	3.4696	0	11.494	10.607	23.009	11.071	3.0519	28.298	25.703	66.832	71.254	59.883	75.612	57.175	142.64	147.46	144.84	171.13	270.84	412.02	541.76	689.13	894.4	1016.5	1269.7	1417.3	1703.4	1892.6	2195.2	2463.5	2737	3041.3	3134	3365.8	3689.3	3702	3833.7	3945.2	4099.3	4275	4373.9	4395.6	4315.5	4375.3	4503.2	4512.3
0	0	0	22.243	34.372	44.516	38.646	30.052	52.456	85.729	136.66	249.18	389.05	520.09	738.12	914.91	1157	1410.5	1691	1657.2	1978	2185.7	2481.9	2719.1	3073.4	3344.7	3644.7	3903.5	3998	4264.7	4497.4	4513.7	4729.8	4956.3	5130.7	5243.5	5359.8	5448.7	5531.8	5625	5696.9	5781.3	5856.1	5869.6	5932.4	5887.6	5902	5814.3	5892.3	5919
0	0	6.1744	1.907	10.725	13.851	39.496	81.979	143.07	236.99	394.26	567.86	790.94	1021.3	1298.5	1609.2	1883.2	2200.6	2545.3	2713.1	3127	3409.6	3579.9	3913	4131.9	4351.4	4665.1	4732.5	5092.2	5178.3	5973.8	6008.3	6161.3	6488.6	6507.3	6669.7	6761.2	6714.4	6841.3	6920.8	6678.1	6917.9	6897.5	6892.3	7103.9	6601.2	6473.1	6487.2	6589.6	6569
0	0	0	18.86	53.018	75.867	96.25	79.905	156.96	196.09	252.92	215.37	184.58	228.72	300.65	372.94	428.84	558.51	646.33	717.89	854.31	990.34	1248.6	1436.1	1646	1995.2	2230.3	2451.8	2659.3	3055.7	3230.1	3656.9	3858.4	4029.4	4331.9	4525.2	4605	4707.4	5031.4	5079.1	5312.3	5380.7	5406.5	5414.3	5621.7	5709.2	5804.1	5701.9	5759.2	5832.3
0	0	0	30.028	67.705	52.075	51.048	38.074	26.993	61.491	68.949	118.13	152.1	256.07	366.84	482.49	646.76	713.24	920.61	1093	1210.4	1395.6	1564.3	1666.4	1940.3	2120	2247.5	2318.3	2395.3	2512.8	2635.2	2831.6	2932.5	3103.4	3324.3	3477.6	3560.9	3786.1	3873.9	3691.7	3551.2	3598	3715	3818.4	3860.6	3813.4	3748.8	3766.9	3667.9	3741.5
0	34.97	5.4331	16.705	16.57	0	0	3.6619	8.0783	63.655	107.68	206.51	361.82	586.93	797.91	1039.7	1291.5	1454.9	1699.7	1911.3	2081.6	2391.6	2467.7	2618.3	2975.2	3010.1	3220.7	3612.4	4253.7	3682.8	3747.4	3769.2	3969.8	4068.9	4155.9	4217.3	4259.7	4359.5	4380.2	4378.3	4475.7	4341.5	4459.4	4510.6	4574	4492.8	4481	4461.3	4501.4	4538.4
0	0.020832	5.4012	9.1225	11.653	0	24.553	31.878	99.513	139.13	292.34	460.77	587.32	790.03	975.89	1166	1425.5	1625	1910.9	2098	2329.1	2475.9	2631.7	2800.8	2970.1	3240.1	3268.2	3405.8	3635.2	3662.2	3934.1	4019.3	4294.2	4541.5	4734.5	4733.2	4964.5	5086.6	5197	5188.9	5383.3	5223.4	5050.2	5324.7	5442.6	5406.7	5260.6	5296.7	5240.9	5503.3
0	0	0	0	6.59	10.687	24.503	81.757	128.36	275.18	399.77	553.98	771.58	1174	1235.2	1454.6	1721.8	2040.8	2342.2	2569.3	2771.6	3026.4	3371.9	3530	3639.7	3857.7	4070.2	4195.4	4329.7	4406.8	4469.4	4588	4861.8	5038.7	5203.8	5214.6	5157.9	5272.9	5457.7	5459.1	5404.5	5456.3	5598.8	5607.6	5361.8	5374.1	5407	5334.5	5517	5315.1
6.9479	21.333	0	0	0	4.9823	0	47.842	91.589	216.67	343.96	469.21	698.78	944.66	1160.6	1577.3	1691.7	2022.2	2542.9	3136.2	3914.7	4220.6	4540.1	4718.5	5125.7	5129.9	5444.4	5724.7	6059.1	6029.1	6189.3	6340.8	6402.3	6563.6	6779.9	6909.6	7040	7069.2	6955.1	7099.9	7205.1	6832	7163.1	6846.4	6888.8	6822.7	6768.9	6505.5	6659.7	6648.1
0.57161	0	0	0	0.78215	10.184	5.4933	0	9.4774	4.7963	44.019	87.596	135.6	212.15	317.54	428.58	534.36	648.73	774.08	801.06	946.94	1036.2	1141.8	1274.5	1320.9	1452.1	1544.6	1629.6	1664.6	1715.9	1779.5	1767	1803	1887.7	1868.7	1887.6	1937.1	1970.9	1994.7	2097	2173.8	2120.9	2153.8	2121.1	1999.5	2043.7	2026	2155.4	2034.9	1984.7
0	0	0	0	1.3013	7.1787	16.239	7.3643	3.677	0.66955	4.0871	22.771	40.197	95.491	191.61	298.93	396.01	518.43	667.04	799.52	996.98	1089.1	1272.9	1465.7	1603	1786.7	1958.2	2099.5	2320.4	2409.1	2565.1	2850.1	3091.5	3298.4	3552.9	3725.8	4035.2	4204.2	4438.9	4557.8	4811.3	4882.2	5254.7	5010.6	5106.3	5395.3	5474.2	5595.7	5517.7	5692.9
5.4117	17.133	15.186	13.589	0	0	0	0	0	0	0	41.35	96.769	181.26	293.57	438.98	546.06	701.75	849.78	994.39	1185.4	1356.1	1533.1	1677.9	1839.4	2070.7	2175.8	2296.8	2470	2624.6	2836.6	3033.7	3167.8	3262	3387.6	3506.3	3622.1	3548.6	3662.3	3693.1	3899	3781.8	3858.3	3846.3	3974.9	3930.4	4001.8	4198.6	4248.5	4262.6
0	0	0	27.474	44.43	49.839	72.977	53.553	62.891	107.8	103.35	212.02	356.52	451.09	714.69	930.74	1154	1392.5	1600.4	1953.1	2286	2482	3061	3152.2	3359	3664	4006.9	4305.1	4540.7	4897.1	4736.5	4893.7	4647.6	4800.4	4928.2	5245.6	5293.5	5814.4	5654.9	5713.5	6067.8	5925.5	6094.6	6193.8	6309.6	6170	6208.4	6121.1	6202.3	6113
0	0	0.41173	0	6.1037	6.7457	11.708	5.8438	7.8041	0	0	0	29.519	60.47	118.76	199.86	277.49	391.43	459.33	564.69	723.88	776.05	871.92	996.23	1083.6	1219.7	1218.9	1394.9	1391.3	1590.6	1646.4	1613.5	1747.8	1762.4	1909.1	1804.7	1799.7	1835.2	1914.7	1881.5	1888	1945.4	1958.9	2000	1898	1912.8	1905	1864.8	1905.5	1877.5
0	0	6.7815	5.5937	7.9707	0.7651	26.023	8.6276	15.989	1.9498	0	3.1714	15.322	76.271	132.16	172.14	294.05	416.25	543.55	644.05	791.93	886.5	1030.9	1066.2	1250.9	1290.6	1501.8	1563.6	1638.8	1613	1691.6	1767.9	1852.5	1903.3	2003.3	1999.4	2072.8	2028.6	2094.9	2084.4	2072	2099.8	2087.8	2095.6	2093.9	2145.2	2153.5	2186.2	2207.9	2167.4
7.9945	10.039	5.5229	4.6827	0	0	0	10.902	70.53	163.17	393.5	597.93	1401.2	1815.7	1834.4	2197.6	2651.9	3579.6	3175.5	2933.6	3093.7	3918	3561.3	4581.9	5038.5	4951.8	5182	6964.7	5660.3	5747.3	6123.6	5824.8	6079.4	6458.9	6076.3	6328.6	6688.6	6534.3	6673.9	6686.5	6612.5	6753	6949.8	6852	6773.5	6847	6865.2	6890.5	6498.3	6926.5
2.8487	0	0.022565	0	7.1225	0.93177	0	18.522	43.802	122.1	189.32	353.86	501.19	693.68	907.81	1149	1382.8	1580.5	1799.2	2074.3	2262.4	2479.4	2612.3	2898.7	3027.3	3185.4	3449.2	3641.9	3881.2	3881	4026.1	4240.6	4576.5	4575.4	4737.3	4833.6	5161.7	5297.3	5461.1	5476.7	5615	5628.1	5624.9	5741.2	5586	5773.9	5741.6	5697	5728.3	5645.6
0	19.336	0	2.2667	0	7.0705	0	11.504	34.284	59.49	125.97	244.84	522.62	799.94	1162.1	1686.2	2185.2	2675.2	3155.7	3826.8	4551.6	5048.1	5501.2	6180.8	6623.2	6904.3	7410.4	8089.4	8175.9	8486.8	8683.5	9280.4	9570.2	9954.5	10196	10202	10323	10642	10896	11185	10992	11473	11768	11729	11668	11420	11536	11723	11739	11841
0	0	16.552	79.628	30.652	64.604	122.57	183.74	320.17	405.19	536.46	837.22	1103.9	1429.3	1727	2021.8	2299.9	2486.3	3079.5	3326.9	3545.2	3908.1	4257	4433.5	4544.2	4610.8	4771.3	4967.6	5224.3	5136.9	5409.8	5302.4	5527	5612.9	5665.7	5610.3	5693.8	5684.7	5683	5682.3	5477.8	5623.6	5724.5	5761.6	5874.7	5865	5841.5	5727.2	5883.1	5943.7
0	12.036	0	0	0	0	23.088	0	52.53	127.1	248.07	555.84	772.25	1111.4	1516.2	1897.9	2283.7	2662.5	3062.8	3457.4	4121	4208.3	4686.4	4932.2	5273.5	5445.6	5725.8	6167.8	6016.6	6921.3	6323.8	6212.3	6267.2	6457.1	6539.1	6519.4	6747.1	6946.4	7393.3	7649.9	7447.1	7142	7110.1	6977.3	6887.2	6919.8	6859.5	6972.9	6999.8	6960.2
0	4.4346	0	0	0	0	10.88	5.2225	8.7482	28.406	81.035	222.22	314.92	281.08	439.7	560.31	740.05	790.52	975.89	1164.9	1559.1	1549.8	1701.9	1901.8	2019.5	1973	2630	2495.7	2594.1	2708.6	3148.9	3072.4	3162.4	3258.5	3345.3	3407.1	3394.3	3333.6	3353.4	3499.6	3575	3505.1	3683	3549.7	3577.3	3625.5	3693.2	3743.5	3752.3	3591
0	0	0	2.1317	14.185	8.9065	23.089	15.771	66.807	92.45	141.13	255.42	352.68	517.49	689.58	877.33	1070.7	1203.5	1493.4	1749.5	1892.6	2101.4	2393.7	2665.6	2827.7	3063.3	3270.4	3535.1	3861.6	3939.3	3693.5	4396.5	4683.7	4634.7	4195.9	4393.9	5201.6	5474.4	5565.1	5548.9	5704.8	5739.7	5801.8	5982.9	6060.7	6217.5	5995	5966.9	5961.6	6028.3
0	0	0	0	70.197	105.99	132.21	161.46	229.63	277.63	330.86	467.35	578.93	716.56	941.88	1216.9	1588	1770.3	2139.3	2796.4	3262	3464.5	4370.3	4577	4987.7	5928.4	6461.3	6612.3	7422	7307.4	8487.2	8868.6	9373.7	9894	10080	10555	10536	10993	11038	10358	11611	11410	10911	11298	11299	11433	11371	11251	11342	11601
0	0	8.1621	0	0	7.6466	9.6989	21.833	50.875	63.473	154.24	308.42	438.64	581.71	838.18	1009.8	1325.8	1544.4	1844.3	2148.3	2499.3	2765.8	3029.9	3413.1	3640.9	3734.7	3911.4	4127.5	4421	4570.9	4843.6	4989.4	5289.2	5554.8	5674.5	6026.9	6228.8	6452.7	6542.1	6699.2	6895.6	6968.1	7102	7216.5	7244.6	7296.2	7379.7	7419.8	7568.4	7959
13.294	0	7.8808	4.5514	0	0	0	2.7856	12.354	5.5406	46.692	98.4	162.62	243.07	331.86	460.73	568.24	740.35	940.35	1116.8	1395	1543.1	1762.2	1963.6	2122.1	2346.6	2577.6	2801.2	3006.8	3105.1	3269.3	3413.7	3632.4	3666.5	3715.1	3738.2	3848.5	4060.5	4115.1	4010.2	4330.5	4322.6	4256.8	4322.9	4307.4	4258.3	4291.7	4345.4	4315.1	4288.2
0	0	0	0	14.068	33.279	96.629	237.76	359.81	596.12	877.75	1152.8	1461	1694.9	2025.2	2289.1	2580.4	2952.4	3349.2	3604.1	3919	4096.4	4387.2	4548.5	4618	4756.2	4965.5	5150.8	5310.8	5518.1	5487.8	5610	5828	6116.9	6079.9	6055.7	6092.1	6044.1	5672	5653	5716.5	5826.4	5538.8	5563.5	5860.3	5822.4	6020.8	5712	5664.4	5484.3
0	0.55835	0	8.9535	2.1351	0	13.022	0.84009	23.939	36.114	51.994	127.34	190.55	310.02	398.29	516.5	571.08	662.42	957.55	984.67	1097.3	1142.1	1272	1703	1789.3	1956.9	2128.3	2312.6	2471.6	2588.8	2775.1	2792.9	2905.6	2920.6	3030.2	3119.1	3109.5	3154.9	3123.2	3000.2	3227.7	2998.2	3290.7	3417.9	3312	3501.3	3370.3	3361.3	3478.5	3495.4
0	0	0	20.556	26.226	3.3885	30.381	39.592	63.369	85.384	116.55	194.33	234.4	382.19	493.02	608.45	711.29	792.27	1048.8	1169.8	1279.8	1423.3	1500.9	1764.5	1912.8	2074	2276.3	2365	2599	2740.2	2953.4	2974.1	3259.9	3429	3478.2	3472.7	3589.7	3691.8	3764	3780.9	4105.8	4406.2	4440.1	4569.4	4588.2	4763.3	4895.6	4708.6	4846.3	4836.4
0	5.7187	30.862	19.605	15.409	0	0	0	32.646	53.66	107.11	251.93	373.44	544.78	768.75	1006.1	1277.1	1507.6	1846.3	2083.3	2412.5	2564.4	2829	3197.3	3475.1	3885.3	4388.2	4638.7	4676.4	4818.8	5121.4	5222.5	5501.3	5676.7	5864	5718.4	5897.1	5965	5900.4	6072.4	6202.8	6288.2	6288.7	6466.1	6503.1	6472.2	6426.4	6535.9	6498	6464.4
0	17.081	19.007	0	3.3957	1.4916	0	0	0	48.704	172.06	298.4	466.17	739.74	1013.9	1351.7	1733.1	2058	2510.9	2849.6	3047.3	3520.4	3977	4251.5	4370.5	4598.1	5129.3	5256.7	5559.4	5368	5740.7	5934.3	5974.6	6239.7	6429.3	6665.9	6585.2	6551.3	6392	6341.1	6459.2	6472.9	6728.1	6481	6526	6360.1	6374	6416.1	6168	6306.6
16.987	10.204	0.67111	0	0	3.3016	0	0	0	0	15.596	50.117	142.35	278.12	455.07	647.39	866.28	1099	1346.4	1586.7	1823.7	2098.5	2344.1	2631.5	2814.8	2983.6	3095.6	3341.5	3380.1	3493.5	3734.9	3836	3987.4	4216.3	4244.9	4465.7	4440.3	4366.8	4415.2	4405	4673.2	4518.3	4619	4721.5	4722.9	4780.7	4804.6	4783.1	4907.5	4905.5
0	2.3898	2.7459	6.8706	10.349	0	9.9433	14.278	66.013	120.08	190.49	325.34	483.19	603.19	907.61	1098.4	1391.9	1595.3	1885.3	2286.8	2457.7	2745.4	3010.9	3258.1	3556.1	3763.8	4130.1	4280.6	4345.6	4572.8	4820.3	5091.1	5315.2	5640.8	6028.9	5997.3	6140.9	6457.1	6548.9	6882.5	6640.1	6904.3	7025.5	7323	7337.3	7297.4	7641.7	7407.8	7461	7604.5
29.131	53.643	39.635	0	0	0	0	0	0	0	0	54.195	133.93	250.53	325.42	459.21	582.66	813.33	898.49	1139.6	1256	1125.3	1449.5	1543.1	1753.5	1858.7	1576.4	2095.7	1784.6	1959.8	1912.9	2247.3	2333.7	2514.9	2595.9	2564.1	2722.9	2799.7	2849.6	2927.2	2977.6	3020.6	2924.4	3126.7	2991.7	3170.7	3234.3	3587.7	3574.3	3434.3
23.149	20.747	0	21.32	0.4873	0	0	0	9.0131	74.432	266.54	485.87	664.61	969.81	1200.7	1494.2	1770.9	2272.4	2632.2	2912.1	3174.9	3541	3846.3	4006.5	4285.7	4562.9	4923	5256.2	5541.9	5725.1	5787.4	5907.1	6079.5	6054.4	6207.8	6415.9	6403.4	6420.6	6545.7	6447.5	6387.1	6420.4	6511.3	6598.4	6586.2	6473.9	6581	6698.1	6798.5	6635.1
0	0	0	25.847	0	41.293	39.379	63.335	55.005	28.748	69.04	101.03	134.95	226.72	357.8	434.31	537.51	828.63	984.99	1223.9	1305.5	1651	1627.2	1796.3	1946.7	2045.6	2180.7	2375.7	2454.7	2504.8	2529.5	2884.6	3131	3104.6	3144	2902.8	3177.6	3131.2	3142	3253.8	3104.1	3188.4	3300.9	3474	3318.5	3278	3355.3	3438.9	3375.7	3450
0	0	0	10.216	19.733	6.6167	36.338	62.047	113.23	178.7	252.06	385.28	554.35	719.16	907.51	1093	1367.5	1586.8	1885.1	2085.3	2379	2544.8	2762.8	2925.5	3115.1	3255	3421	3543	3651.5	3661	3867.4	3864.5	4031.9	4008.8	4279.7	4245.6	4505.1	4390.3	4628.4	4619.8	4605	4735.8	4688	4665.1	4738.6	4894.8	4748.9	4920.8	5006.4	4974
0	0	2.6652	4.9733	4.5494	3.6075	8.3873	7.1697	23.066	87.803	190.73	355.49	550.55	822.99	1094.9	1412.1	1757	2137.9	2562.5	2966.2	3343.7	3681.3	4153.2	4327.4	4732.6	4742.9	5341.4	5768	6040.5	5997.6	6322.4	6648.1	7001.7	7163.1	7514.8	7971.1	8047.2	8357.2	8390.4	8656.4	9477.9	9460.8	8368.6	8390.7	8513.8	8382.7	8313	8410.4	8617.2	8552.9
0	0	0	12.921	25.41	14.556	0	24.319	92.885	162.92	221.44	362.18	533.4	834.13	1167.2	1062.8	1277	1587.1	1946.1	2208.1	2435.8	3109.9	2524.6	2677.8	2821.2	2949.1	3166.8	2929.6	2953.8	3113.5	2875.1	3028.9	2972.7	3386.8	3224.9	3454.4	3485.1	3602.1	3669.4	3774.2	3778	3877.1	4061	3990.1	4029.6	3535.7	4100.4	4145.9	3458.5	4044
0	0	10.129	2.9804	1.5566	5.9511	16.676	5.0913	27.275	12.018	73.879	130.07	233.38	328.09	451.58	569.64	699.59	852.17	973.43	1141.5	1276.1	1403.1	1559.5	1749.7	1793.8	2008.3	2151.9	2272.9	2463.5	2524.9	2665.9	2732.2	2808.7	2814.3	2930.9	3065.4	3096.7	3095.7	3240	3212.9	3225.4	3344.1	3328.2	3395.6	3409.5	3360.3	3406.8	3342.8	3356.3	3317.8
0	0	0	0	27.229	28.618	12.853	4.5409	20.693	45.406	65.406	149.09	179.1	296.51	417.74	576.46	766.84	924.43	1077.7	1113.4	1291.1	1377.1	1573.2	1709.4	1831.8	1977.4	2114.2	2200.1	2421.5	2604.5	2756.4	2757.8	2888.7	3110.3	3051.6	3148	3175.9	3306.3	3324.5	3340.1	3439.7	3441.3	3462.5	3521.2	3482.3	3582.7	3561.4	3749.8	3686.8	3664.2
0	0	0	0	8.716	17.04	10.286	70.193	127.53	235.79	353.83	507.52	701.08	935.55	1205.3	1428.5	1823	2092.3	2346.9	2573.9	2893.4	3142.8	3437.9	3650.6	3813.5	4016.7	4150.2	4236.1	4509.3	4660.3	4764.8	4862.7	5114.4	5041.6	5117.9	5265.4	5410.6	5516.6	5542.4	5575.3	5591.6	5736.6	5720.8	5868.8	5795.4	5804.9	5770.3	5838.7	5868.4	5803.2
0	0.14022	3.3705	0	9.7304	0	9.3943	1.5832	28.006	60.313	126.6	200.93	324.24	404.81	618.65	723.74	860.32	1067.3	1241	1425.8	1610.8	1706.9	1897.5	1922	2135.9	2225.9	2388.1	2562.6	2498.4	2614.8	2732.9	2910.4	2980.8	2491.8	2495.4	2603.3	2680.3	2643.2	2508.3	2638.1	2618.3	2703.9	2699.1	2793.8	2810.4	2850.9	2797.6	2797.5	2747	2734.4
0	0	0	8.4778	33.24	18.552	44.614	35.233	48.543	39.331	97.144	185.42	274.17	420.29	607.55	784.45	936.6	1243.5	1522.9	1817.2	2124.3	2518.2	2856.1	3153.9	3387.2	3585.8	3818.8	4146.4	4194.4	4216.8	4282.2	4398.8	4587.8	4665.2	4807.5	4699.9	4882.1	4855.3	4904.5	4956.7	5177.1	5072.6	5195.7	5129.3	5197.6	5212	5213.8	5310.4	5064.1	5166.3
0	37.888	8.8492	8.4579	14.327	0	0	0	0	0	0	0	91.768	203.13	315.66	465.79	624.21	820.21	1030.2	1284.4	1528.5	1724.7	2027.7	2211.7	2302.6	2668.5	2670.5	3113.5	3172.8	3340.5	3369	3363.2	3599.3	3537.7	3757.8	3703.3	3742.6	3989	4046.6	3897.4	4095.7	3984.3	4143.1	4092.2	4101.8	4175	4139.4	4162	4148.1	4130.4
0	3.7298	6.8566	7.6705	28.259	0	3.3551	49.508	46.228	90.299	135.17	169.49	297.04	416.7	509.91	652.63	756.3	920.02	1057.4	1188.6	1323.1	1480.9	1545.7	1620.6	1682	1820	1824	1985.3	2019.4	2167.9	2147.1	2281.3	2451.1	2554.1	2372.6	2403.6	2414.2	2530.7	2740.3	2441.1	2596.4	2487.9	2888.9	2554.8	2547.9	2894.1	2923.2	2884.8	3019.1	2970.8
0	0	29.504	4.5384	0	14.266	45.704	0	11.433	0	0	0	110.14	162.31	151.05	172.59	257.26	204.6	382.34	377.4	415.1	422.5	708.5	847.89	935.29	1008.7	1098.7	1068.5	1174.5	1116.4	1251.7	1241.2	1323.6	1402.1	1360.6	1343.8	1365.5	1411.2	1439.6	1427.2	1504.7	1517.8	1533.9	1613.6	1583.1	1630.3	1624.3	1594	1592.3	1623.4
0	13.779	0	0	16.566	9.0747	0	12.47	0	65.541	135.13	288.45	470.78	707.68	977.29	1273.6	1278.8	1659.5	2042.8	2313.2	2627.3	2976.1	3154.3	3371.1	3626.4	3769.7	4034.5	4198.7	4422.3	4668.6	4711.2	4668.5	4954	5095.1	5380	5291.8	5299.9	5462.7	5577.1	5630.7	5699.8	5829.8	5792.2	5976.4	5873.5	5881.9	5961.6	6050.6	6129	6091.2
0	5.1452	119.29	0	0	0	0	0	24.176	129.73	506.25	764.84	976.71	1412.2	1147.8	1824.3	2132.8	2355.2	3016.1	3375.3	3587	3297.1	3342.2	3562.6	3755.8	3712.9	3864.7	4028	4158	4176.5	3547	3622.8	4192.2	4455.1	4406.3	4577.3	4562.1	4799.5	4859.2	5038.1	4808.8	4775.1	4744	5016.3	4865.9	4856.4	4817.3	4764	4849.6	4906.5
0	2.1012	0	0	0	1.6512	15.647	32.243	95.312	173.66	310.93	448.64	651.36	885.74	1147.9	1390.8	1678.2	1943.5	2188.7	2471.1	2700.8	3009.2	3148.4	3530.1	3751.8	3935.8	4159.9	4324.2	4606.8	4683.1	5026	5167.1	4883.9	5193.8	5303.9	5468.5	5543.3	5674.2	5966.7	6011.4	5990	6131.1	6156.4	6139.4	6188.3	6213.4	6319.7	6452.1	6523.9	6474.3
0	0	0	0	43.755	57.614	65.757	77.839	60.978	57.24	61.975	98.677	88.674	127.84	204.09	131.11	151.91	239.04	257.5	323.47	374.19	449.52	478.76	467.95	476.49	576.6	690.91	783.54	803.62	754.25	978.02	1042	1148.9	1263.5	1301	1299.4	1308.5	1288.8	1450.4	1404	1478.9	1516.4	1546.6	1609.8	1505.6	1488.4	1469.3	1471.2	1518.4	1530.9
0	0	5.8915	3.1788	14.066	0	3.785	28.248	23.701	32.652	36.571	44.573	111.95	187.91	253.67	410.08	567	740.11	891.35	1087.3	1202.2	1400.1	1596.9	1607.6	1868	2094.1	2197.8	2300.9	2470.2	2445	2706.9	2798.3	2889	3013.8	3245	3204.6	3225.7	3291.8	3408.8	3460.9	3329.2	3571.8	3647.5	3746.3	3761	3701.7	3565.4	3464.3	3525.2	3449.7
0	0	0.80537	0	10.097	0	7.8166	13.662	36.653	83.69	163.27	283.74	400.95	564.46	743.98	934.86	1148.1	1356.4	1553.7	1748.8	1991.3	2089.9	2297.8	2533.9	2641.3	2789.2	2924.7	3082.4	3172	3221.7	3294	3459.5	3652.7	3628.8	3777.1	3954.6	4010.1	4112.3	4189.1	4220.8	4289.2	4457.9	4377.4	4507.6	4480.2	4512.8	4409.1	4436.9	4411.6	4402.9
0	0	0	71.877	147.45	105.09	113.96	83.382	92.657	167.36	569.32	491.62	580.63	674.25	881.15	1113.4	1291.1	1572.3	1862.5	2043.7	2200.2	2386	2542	2703.1	2768.9	2875.7	3105.1	3254.9	3310.6	3425	3226.4	3392.9	3381.1	3607	3706.1	3716.8	3783.3	3939.7	3908.7	3999.6	4175.8	4207.6	4231.9	4172.7	4202.1	4122.7	4179	4152.2	4029.4	4137.6
22.901	17.7	0	0	20.692	0	36.436	85.674	51.884	67.654	168.53	285.71	442.94	493.12	646.39	808.47	882.8	1089.9	1266.6	1407.4	1577.9	1639.4	1709.4	1841.6	2012.8	2209.3	2156.3	2123.9	2043	2276.4	2371	2323.4	2453.5	2503.5	2691	2741.6	2707.3	2782.2	2617.2	2632.8	2647.9	2749.4	2780.2	2859.1	2810.5	2832.6	2807.1	2713.3	2774.2	2795.6
0	0	0	3.9648	0.6566	18.471	19.214	17.443	18.369	26.586	54.973	80.549	162.15	225.99	240.69	237.52	257.2	329.13	292.26	356.01	415.37	481.47	540.68	534.03	532.42	501.01	679.6	607.34	719.69	811.82	810.22	951.06	978.79	1118.1	1174.5	1113.6	1164.9	1114.7	1249.7	1285.7	1332.2	1339.2	1416.1	1493	1416.1	1405.7	1403.9	1275.5	1447.3	1448.4
0	0	0	0	10.047	17.53	14.125	20.126	12.467	44.977	57.86	65.51	101.7	131.26	174.63	229.64	292.73	434.17	510.76	624.41	753.93	835.43	917.44	984.12	1005.8	1065.2	1171.5	1313.8	1292.1	1407.1	1422	1525.7	1624.3	1722.8	1678	1634.4	1634.3	1611.5	1670	1670.9	1700.5	1716.9	1752.5	1775.1	1694	1690.2	1686.7	1583.3	1677.5	1619.4
0	0	0	0	33.706	73.766	81.587	131.2	195.38	291.86	533.43	764.11	926.55	1207.6	1571	1967.5	2165.8	2381.6	2935	3536.7	3875.2	4112	4331.7	4701.7	5000.9	5785.4	5107.5	6261.7	6385.8	6488.8	6967	6412.1	7517.1	7650	7659.7	7941	7887.4	8173.8	8224.7	8175.2	8215.4	8443.7	8762.9	8973.6	8723.1	8806.8	8801.3	8573.1	7733.2	7577.6
0	0	0	0	6.6379	30.884	47.011	108.45	159.57	234.87	364.4	490.08	702.94	1033.9	1274	1618.5	2023.3	2285.7	2783.3	3088.3	3537.7	4024.3	4210.9	4438.4	4731.7	4861.3	5224.3	5325.8	5588	5663.5	5975	5865.4	6274.5	6414.8	6549.5	6429.1	6643.2	6766.5	6506.6	6706.8	6452.4	6706.3	6952.3	6944.8	7055.2	6882.3	6962	6970.1	6969.8	7065
0	0	0	0	113.95	0	174.76	156.6	0	32.796	60.1	156.86	211.53	312.96	454.78	552.9	791.6	885.76	1181.3	1267.3	1591	1745.7	1932.2	2209.2	2403.3	2688.7	2796.4	3050.2	3305.3	3385.3	3503	3847.3	4151.4	4305.4	4482.5	4566.7	4789.1	4852.2	5010.1	5175.4	5272.5	4964.2	5313	5555.6	5470.8	5584.2	5430.5	5418.4	5584.5	5501.1
0	25.544	15.259	12.131	0	0	0	0	0	5.1408	29.133	94.464	140.26	278.35	401.92	548.71	749.78	966.28	1175.7	971.78	1173.4	1364.7	1544.5	1761.8	1965.3	2076.9	2222.5	2486.5	2714.2	2746.4	2888.2	3113.5	3296.6	3453	3524.9	3503.9	3767.9	3771.9	3958.9	3972.6	3908.3	4072	3911.9	3922.3	3953.3	4101	4612.6	4734.7	4786.5	4845
0	0	0	12.842	12.348	35.624	35.243	38.854	52.964	101.14	112.73	176.99	324.37	429.89	622.51	809.34	953.38	1204	1450.5	1707.5	1924.8	2229.6	2383.2	2709.4	2760.2	3056.7	3322.2	3397.8	3595.1	3659.4	3913.9	4099	4396.1	4345.8	4389.6	4654.7	4738.4	4787.2	4909.7	4986	5015.8	5046.2	5340.5	5333.1	5343.3	5365.6	5463	5500.4	5454.8	5401.8
0	0	10.06	6.8204	10.411	4.4767	9.2571	53.979	76.989	78.198	124.32	186.99	273.98	390.02	517.04	667.21	775.65	986.17	1185.7	1323.5	1445.4	1650.9	1675.8	1792.8	1990.9	2110.2	2345	2408.1	2529.4	2535.1	2708.3	2809	2859.3	3051.5	3111.9	3262	3342.5	3408.4	3460.7	3552.7	3480.1	3614.7	3589.2	3686.1	3524	3623.7	3626.4	3633.1	3585	3708.3
0	0	0	11.244	4.9417	1.2601	0	0	0	0	0	15.416	39.178	124.06	207.97	389	620.02	869.75	1169.5	1487.3	1848.7	2265	2464.3	3088.5	3441.9	3862.2	4227.8	4785.3	5013.5	5474.2	5624.2	6114.3	6468.5	6672.3	6874	6953.2	7180.4	7282.4	7455.7	7487.8	7864.9	7764.2	7711.6	7661	7780.8	7849.2	7961.2	7960.9	7997.9	8025.7
0	33.54	0	43.547	21.53	21.015	16.506	48.465	76.315	89.519	158.12	250.98	406.37	571.58	796.68	943.85	1163.2	1330.9	1604.3	1816.1	1947.1	2122.6	2370.1	2503.5	2772.8	2894	3103.9	3194.1	3480.4	3697	3793.4	3954.1	3967.3	3891.3	4038.8	4077	4240.8	3991.6	4044.6	4286.4	4194.9	4192.7	4216.9	4165.5	4204.1	4166.6	4234.1	4058.8	4146.7	4107.3
0	1.1819	0	3.2069	0	4.7729	4.1124	0	8.0861	14.585	43.677	114.72	222.18	345.86	498.12	645.82	822.07	1015.8	1215.9	1422.3	1615.5	1783.4	1967.9	2099.4	2292.2	2517.4	2668.8	2822.4	2961.9	3103.3	3167.7	3245.5	3423.4	3451.3	3609.3	3536.4	3732.3	3821	3898	3831.3	4008.9	3979.1	4046.3	4126	4154.3	4206.3	4174.9	4125.1	4069.9	4219
0	0	0.25904	0	13.584	24.1	0	41.488	150.09	242.04	371.25	531.38	705.94	914.32	1074.3	1244.2	1530.9	1746.1	1873.1	1664.2	2096.5	2863.4	2635.6	3013	3265.2	3333.4	3367.2	3732.5	3570.4	3770	3628.1	4190	4421.5	4604.6	4683.9	4858	5209.8	5172.4	5286.6	5341.8	5447.3	5555.3	5605.7	5730.7	5760.5	5921	5770.9	5932.3	5999.1	5828.3
0	0	0	0	44.771	55.398	71.292	67.954	101.53	173.3	186.02	358.02	398.93	569.69	678.54	980.47	1200.2	1364.7	1650.5	2065	2135.6	2306.4	2506.4	2939.9	3099.7	2986.9	3215.8	3294.7	3353.7	3546.4	3949	3432.7	3541.4	3981.8	4032.7	4222.6	4303.1	4072.5	4375.1	4364.3	4479.3	4511.8	4935.9	4073.1	4090.3	4100	4194.4	4103.5	3951.7	4078.5
0	4.6158	7.6781	19.455	0	6.3488	0	0	0	1.5279	43.881	102.83	209.12	344.28	547.01	689.2	848.41	1070.8	1249.8	1509	1654.4	1777.3	1985.6	2164.5	2362.8	2436.1	2522.9	2740.8	2755.7	2919.8	2977.1	3112.1	3160.4	3281.1	3356.4	3430.8	3558.5	3805.4	3818.7	3941.6	3896.4	4004.7	4043.9	4070.4	4231.1	4343.4	4378.8	4297.6	4471.8	4376
0	6.5817	5.5671	20.464	0.2976	0	1.7945	17.716	71.028	159.75	263.23	404.09	524.02	728.29	876.01	1049.4	1286.7	1494.7	1717.4	1860.3	2072.6	2169.6	2381.9	2633.4	2686.2	2787.1	2928.3	2978.6	3221.9	3243.7	3383	3358.4	3530.7	3579.2	3682.9	3654.9	3806.3	3830.1	3738.6	3865.5	3861.7	3984.2	3973.2	3859.8	4008.8	4127.3	4118.8	4107.8	4179	4083.2
0	0	0	0.83429	27.546	26.488	36.39	80.958	159.21	282.55	468.69	745.83	1026.1	1379.6	1816	2274.8	2601.5	3048	3484.5	3833.5	4362.2	4567	4962.5	5387.6	5550.1	5687.3	5943.3	6240.1	6486.6	6610.9	6742.5	6755.2	6996.7	7087.2	7276.6	7261.4	7523.1	7621.4	7714.6	7665.6	7586	7805.8	7891	7966.2	7773.7	7760.8	7753.5	7729	7601	7637
0	0	0	15.461	77.333	153.81	88.837	200.31	163.52	184.42	160.11	262.66	375.68	490.31	657.87	837.77	1072.4	1249.6	1511.5	1525.9	1862.7	1951.7	2175.4	2304.3	2501.1	2583.4	2583.8	2848.4	2725.9	2793.8	2705.7	2935.9	3104.4	3134.8	3184.7	3254.3	3341.2	3294.4	3322.7	3282.6	3268.1	3323.9	3253	3253.7	3141	3188.5	3152.8	3234	3189.8	3110.7
5.5664	29.325	3.9849	17.24	0	0	0	0	0	0	0	0	0	43.963	147.38	220.74	336.61	441.78	615.22	743.28	840.12	965.74	1109.4	1284.6	1313.2	1531.3	1575.1	1642.7	1793.5	1895	2006.4	2249.5	2288.4	2480.3	2698.7	2783.1	2731.6	2774.9	2747.1	2614.3	2924.3	2740.4	2745.1	2691.2	2704.8	2694.5	2726.4	2850.7	2959.9	2990
6.0779	0	0	0.16358	2.7659	5.159	0	6.0895	25.778	51.908	104.16	202.18	316.11	475.13	657.82	829.2	1112.1	1290	1581.4	1801.3	2174.4	2281	2683	2920	3093.4	3379.1	3610.6	3901.1	3989.7	4114.2	4250.1	4411.7	4591.5	4652.6	4708.2	4774.4	5016.1	5056.9	5104.1	5213.2	5277.1	5429.8	5388.1	5317.8	5356.5	5448.1	5419.6	5393.6	5380.9	5412.3
0	0	0	10.784	0	3.559	34.501	71.663	137.91	179.51	274.32	356.55	555.94	730.34	950.55	1229	1539.2	1765	1918.2	2237.6	2433.2	2581.5	3017.5	4083.3	4434.6	4832.9	5057.3	5334.8	5458.8	5476.6	5555.6	5620.2	5864.6	6040.2	6272.2	6527.4	6646	6813.1	6474.4	6578.4	6768.8	6717.3	6868.4	7093.5	7201.9	6444.1	6483	6505.3	6424.2	6399
0	1.7103	4.6512	0	0	5.0522	2.576	23.032	32.029	47.51	104.44	121.86	197.26	298.32	469.22	775.29	899.82	1223.9	1487.6	1789	2030.2	2394.7	2715.6	2869.7	3285	3608.7	3817	3750.9	4003.5	4345.1	4450.1	4421.6	3632.9	5047.4	5280.6	4953.6	5295	5142.4	5141	5262.5	5209.7	5049.4	5362.5	5346.5	5340.6	5281.4	5332.4	5160.7	5310.2	5332
0	10.706	15.087	8.5516	0	0	0	26.091	74.368	134.3	260.81	442.06	757.46	1049.1	1400.1	1795.6	2263.4	2407.5	3324.3	3392.2	4156.8	4403	4713	5045.7	5784.8	5720.1	6610.6	6254.3	7167.2	7181.4	7429.8	7582.2	7823	7977.3	7960.5	7934.1	8254.6	8294.7	8338.7	8382.6	8247.2	8369.7	8152.7	8180.4	8289.8	8141.2	8224	8226.4	8210.1	8215
0	7.1944	9.0768	13.583	8.2885	0	0	0	9.6566	5.971	31.698	58.269	114.82	188.03	291.39	396.77	509.79	685.3	833.68	1011.8	1063.2	1262.3	1390.4	1543.8	1795.3	2075.9	2388.9	2426	2700	2809	2985.1	3163.5	3386.8	3664.6	3701.7	3880.1	4557.7	4520.9	4700.7	4206.7	4328.7	4426.8	4382.8	4569.7	4460.4	4557.2	4574.9	4581.7	4497.3	4706.3
0	10.859	8.3632	1.1481	5.8413	0	0	0	9.8426	0	13.426	13.147	37.542	54.008	35.467	60.039	122.77	226.6	279.72	339.51	407.07	482.13	524.81	580.7	776.39	1004.3	1181	1202.1	1333.8	1399.4	1549.5	1640.8	1760.1	1849.5	1996.4	2049.2	2057.7	2109.7	2182.3	2227.9	2195.3	2355.6	2388.7	2457.3	2338.1	2391.9	2382.1	2405.2	2343.7	2442.3
0	10.27	45.68	0	7.8343	0	8.8049	11.066	58.7	88.295	187.81	289.47	436.09	607.99	804.14	959.86	1137.8	1335.6	1509.9	1696.2	1935.1	2071.3	2251.9	2332.3	2477	2602.5	2730.4	2874.1	2852	2971	3063.3	3200.2	3239.4	3395.9	3383.2	3396	3368.9	3669.1	3669.4	3745.8	3629.5	3733.7	3746.4	3751.6	3838.7	3847.9	3813.4	3795.8	3835.9	3847.1
0	0	0	14.172	6.8144	26.303	32.978	63.929	57.509	102.48	116.3	156.36	199.86	275.45	371.74	499.5	671.43	891.2	1144.8	1359.4	1609	1885.8	2127.3	2240.5	2531	2787.3	3040	3249.3	3545.6	3788.8	4038.5	4218.8	4383.3	4523.5	4926.5	5200.5	5468.7	5635	5714	5826.7	6001.7	6082.8	6097.9	6330.6	6467.1	6452.7	6420.6	6485.6	6549.8	6420.9
16.609	0	37.826	4.1746	0	0	0	0	46.096	60.067	154.96	301.31	413.8	553.26	726.73	846.44	1096.5	1218.3	1396.3	1589	1781.4	1945.8	2128.9	2295.6	2508.1	2552.2	2771.6	2898	3068.7	3117.3	3219	3166.3	3340.3	3447.5	3387.8	3431.4	3540.8	3581.7	3566.3	3611.6	3611.5	3590.4	3583.9	3646.6	3643.1	3655.1	3697.8	3716.7	3610.7	3618.8
0	0.11147	4.2589	5.183	1.6038	1.2476	1.5926	0	0	0	6.463	17.232	72.098	112.91	203.71	312.66	450.29	633.33	844.24	1133	1459.1	1698.7	2093.4	2469.6	2815.7	3181.3	3556.9	3865.2	4157.7	4407.8	4704.8	5018.1	5315.3	5559.6	5848.2	5894.1	6155.2	6284.8	6224.5	6545.5	6574.3	6786.3	6860.6	7040.9	7248	7203.4	7330.6	7289.9	7241.6	7258.9
0	0	11.685	0	15.558	27.3	23.458	0	30.456	14.071	36.459	64.638	136.15	189.12	260.56	359.11	584.74	654.76	761.41	884.97	990.19	1125.8	1238.1	1339.9	1486.3	1608.2	1732.8	1796.8	1901.1	1881.3	2029.3	2026.2	2117	2206.1	2228.2	2303.5	2407.6	2473.3	2574.2	2691.9	2629.6	2792.2	2799.1	2835.6	2866.5	2826.3	2878.6	2926.7	3044.3	2973.4
0	4.6286	5.0887	0	0	3.2245	21.862	27.302	27.31	76.653	163.13	296.77	510.03	726.39	1056.1	1416.9	1938.3	2301.8	2773.9	3223.8	3569.4	3979.1	4266.1	4632.2	4975.8	5301.8	5711.9	5821.8	6214.6	6401.1	6589.2	6848.8	7123.7	7432.2	7726.2	7731.9	8196.4	8163.1	8299.5	8397.3	8485.6	8405.3	8418.3	8743.1	8815.9	8649.9	8911.5	8731.1	8882.1	8854.9
0	0	0	5.2397	0	9.5379	11.371	0.29996	0	7.9803	12.883	0.059487	18.265	39.584	76.515	145.35	138.11	226.45	504.33	617.17	773.15	1129	1156.3	1343.2	1499.7	1567.4	1621.9	1651.6	1713.1	1754.8	1915.1	1961.2	1971.9	2121.4	2106.2	2216.4	2255.7	2372.5	2465.5	2508.3	2596.7	2670.2	2635.1	2769.2	2822	2905.7	2964.9	3053.1	3120.8	3159.2
0	0	0	28.241	26.199	47.301	53.243	167.94	189.24	592.67	572.1	887.86	1313.3	1465.2	2003.3	2292.8	2837.9	3094.7	3311.1	3722.7	4055.8	4365.2	4475.3	4776.1	5201.3	5416.4	5563.7	5735.5	5778.2	6080.3	6295	6504.3	6629.7	6930.3	7035.9	6985.2	7110	7175.8	7215	7299.7	7326.5	7647.9	7386.8	7791.3	7652.3	7591.9	7600.9	7572.4	7656.1	7583.1
0	0	0	14.384	8.1391	51.114	34.924	48.758	64.136	62.169	102.37	217.2	296.94	421.13	642.35	883.76	1101.2	1357.8	1694.8	1888	2131	2398.8	2563.5	2685.6	2957	3092.8	3448.8	3674.1	3909.7	3987.4	3766.3	3810.4	3883.1	4092.7	4294.1	4436.7	4604.9	4816.5	4808.1	5016	5044.5	5263.8	5259.8	5141.7	5274.7	5385.1	5462.7	5563.9	5448	5489.4
0	0	0	9.7349	19.795	0.71945	25.238	25.176	49.845	123.4	240.78	398.66	637.29	989.06	1423.9	1827	2425	3003	3465.7	4071.5	4601.2	5013.2	5515.5	5957.8	6489.2	6929.1	7486.4	7755.5	8364.8	8404.1	8932.5	9153.7	9346.2	9813.2	9924	10015	10317	10459	10711	10782	10671	10283	10290	10847	10798	10829	10962	11081	11252	11055
0	0	0	3.2983	0	104.64	97.33	112.4	167.19	298.23	250.44	502.66	554.28	942.4	1204.8	1596	1655	1757	2298.2	2403.2	2218.2	3002.6	2546	2625.6	2775.2	2948	3069.4	3149.6	2889	3150.5	3126.4	3413.3	3459.5	3530.2	3566.4	3559.8	3560.8	3678.2	3623.4	3636.5	3680.5	3748.4	3849.3	3782.7	3749.4	3707.7	3723.8	3815.3	3737.3	3685.6
0	20.299	0	12.344	18.165	0	0	0	0	0	0	70.389	212.46	397.68	673.09	953.66	1441.3	1683.5	2136.9	2602.1	3106.1	3482.5	3804.8	4112	4493.6	4592.7	4981.3	5530.1	5646.4	6268.1	6197.6	6234.9	6360.9	6614.4	6871.6	7071.4	7111.1	7400.6	7293.9	7598.8	7929.4	8002.3	8194.8	8182.4	7921.1	7927.1	7860.2	7917.8	8017.7	7647.1
0	0	0	0	0	5.7757	10.512	0.62412	12.916	10.915	60.127	120.61	204.97	356.8	574.34	767.53	925.01	1155.9	1411	1710.8	2052.3	2271.1	2702.1	2886.7	3189.7	3956.7	4147.8	4524.5	4596.4	4845.5	5023.8	4892.9	5202.1	5281.8	5586.2	5814.6	5839	5954.5	6048.8	6019.4	6233.1	6235.7	6487.5	6452.9	6283	6444.6	6488.5	6472.3	6614.9	6548.8
0	0	0	3.7084	9.5913	12.482	9.6145	29.462	14.208	16.257	21.611	15.287	38.799	68.578	73.396	97.791	99.428	175.71	254.2	348.81	443.92	509.67	575.72	657.74	656.21	691.46	777.96	869.99	882.23	994.21	1041.3	1162.8	1253.3	1355.7	1431.9	1353.5	1422.7	1362.8	1543.5	1491.5	1601.5	1637.3	1760	1748.6	1672.6	1688.8	1762.2	1681.4	1832.6	1773.7
0	7.9006	16.937	12.141	16.713	0	0	0	32.71	116.74	281.28	485.26	788.46	1017	1394.4	1802	2187.7	2558.9	3076.1	3446.6	4043	4558.6	4145.9	5148.8	5436.9	5799.5	5821.2	5985.9	5201.9	5150.3	5555.4	5473.3	6601.9	5775.9	6974.7	7083.3	7252.9	6663.3	7401.9	7379.9	7276.3	7385.3	7478.5	7522.1	7440.8	7442.4	7547.3	7605.7	7791.7	7575.3
0	4.5376	1.9327	2.2667	0.86207	0	1.4135	18.871	21.726	18.535	32.457	38.016	74.953	130.94	220.23	326.99	464.69	511	695.57	810.15	935.48	1030.4	1212.2	1400.4	1646	1742.4	1919.2	2048.4	2178	2405	2505	2757.2	2899.7	2907.8	3078.7	3222	3454.8	3483.7	3617.3	3608.9	3619.2	3783.1	3827.7	3990.6	4032.6	4000.9	3973.6	3925.3	3987.7	3998.7
0	0	0	5.6427	35.148	26.549	35.95	79.397	125.97	118.14	204.02	328.17	517.14	765.78	981.06	1254.4	1585	1476.9	1920.9	2327.8	2739.6	3002.4	4026.3	4284.7	4446.9	4642.7	4191.4	4747.6	4944.5	4777	5274.6	5614.3	6157	6201.2	6371	6436.5	6510.3	6640	6667.4	6631.2	6494.3	7199.4	7337.2	6731	6713.2	6746	6679.6	6792.9	6763.5	6793.9
0	2.2793	3.8224	0.20979	4.5782	0	18.007	15.082	50.406	126.88	236.98	421.98	662.78	928.99	1154.5	1500.2	1866.8	2154.1	2733.5	3005.3	3492.4	3812.4	4147.3	4586.5	4796	4909	5334.5	5585.4	5860.2	6285.8	6131.1	6299.8	6569.4	6621.4	6892	6863.6	7165.2	7142.5	7339.7	7461.1	7379	7633.3	7750.4	7883.1	7750.2	7967.6	8144.3	8206.5	8494	8241.6
0	9.8237	8.2583	18.138	39.036	0	40.496	52.19	174.37	269.06	330.41	414.63	531.56	636.39	787.06	888.83	993.57	1136.4	1205.7	1391.9	1414.2	1538.8	1619.5	1636.4	1743.3	1787.1	1956.9	1982.1	2117.9	2102.9	2217.4	2273.2	2371.8	2392.8	2403	2454.6	2471.6	2482.7	2522.8	2617.7	2553.6	2661.9	2651.1	2743.3	2718.9	2674.3	2604.2	2684	2637.5	2695.9
13.773	20.768	8.6303	35.135	0	0	0	4.1921	75.453	169.18	280.66	463.19	613.47	845.01	1046.7	1383.5	1602.3	1882.7	2247	2441.6	2704.1	3152.7	3365.2	3595.9	3792.1	3921.9	4343.6	4549.1	4816.4	4877.4	4885.6	4845.2	4882.8	5038.7	5163.5	5373.1	5428.6	5579.8	5559.7	5737.3	5601.2	5775.8	5900.8	5680.8	5793.1	5834.4	5811.6	5936.9	5843	5242.6
0	0	0	69.823	196.7	127.85	215.61	290.55	362.94	392.96	549.86	648.48	846.4	954.54	1145.9	1323.2	1500.6	1727.6	1952.9	2126.4	2338.2	2574.1	2628	2910.4	3063.9	3253.2	3365.7	3535.7	3726.6	3830.1	4017.7	4042.7	4209.5	4391.7	4464.1	4489	4633.7	4652.5	4724.8	4961.5	4919.3	5026.6	4924.1	5239.9	5102	5156.1	5258.5	5189.8	5183.9	5191.5
0	0	4.1063	5.0569	15.406	32.179	12.995	36.975	85.246	132.02	237.4	377.63	574.18	810.9	1091	1390.9	1690.6	2100.6	2341.7	2697.3	3065.9	3368.1	3586.1	3959.1	4225.5	4469.6	4608.2	4930	5047	5132.6	5359.3	5516.4	5742.2	5775	6035	5898.7	6135.9	6094.5	6214.6	6113.6	6274.8	6148.9	6122.6	6142.1	6181.3	6083.7	6145	6093	5998.1	6009.7
0	0	0	17.101	46.051	72.938	55.736	121.39	242.98	371.36	563.37	827.2	1187.7	1493.9	1920.6	2459.8	3005.8	3468.2	3990.3	4425.3	4722.9	5190.5	5474.4	5853.3	6186.6	6434.2	7056.3	7012.8	7343.7	7792.9	7641.5	8041.9	8324.6	8635.3	8538.4	8676.3	9016.6	9232.3	9557.6	9677.6	9715.2	9864.4	9974.2	9947	10054	10139	10252	10205	10070	10048
0	0	0	0	8.1036	73.604	164.03	294.48	572.94	640.07	737.57	984.77	1208.3	1416.8	1715.5	2002.5	2269.5	2681.6	3227.5	3353.9	3963.7	4719.3	4378.8	4992.3	5117.8	5197.8	5260	5535.3	5960.4	6844.9	6346.2	6234.1	6349	6623.4	6822.6	6986.6	7166.2	7116.6	7089.1	7519.4	7275.9	7301.8	7280.5	7391.6	7634.4	7745.9	7877.3	7837.6	7921.4	7908.1
0	0	57.051	136.19	0	6.0309	3.4773	198.67	285.41	367.87	500.5	704.87	871.53	1117	1428.4	1755.7	2072.8	2418.2	2966.5	3388.5	3964.1	4371.1	4824.6	5237.4	5678.2	6050	6298.1	6552.6	7060.8	7232.9	7383.1	7697.9	7228.1	7847.4	8048.5	8089	8170.2	8367.9	8329.2	8518.3	8718.6	8615.4	8600.2	8519.8	8627	8728	8752.1	8921.4	8883.2	9001.7
0	0	0.47692	4.3874	10.909	10.997	10.05	29.759	28.138	62.69	106.5	181.64	232.13	347.16	416.12	536.2	671.33	831.4	1009.4	1196.1	1376.1	1531.9	1687.8	1878.9	2015.8	2148.1	2294.9	2542.7	2647.5	2904	3041.2	3246.9	3483.5	3646.3	3807.9	3861.4	3879.6	3989.6	4143.8	4333.2	4340.4	4427.9	4478.1	4638.4	4593.7	4613.7	4592.3	4568	4632.7	4557.3
0	0	10.723	0	34.416	12.547	108.35	233.25	322.09	499.74	673.24	937.11	1149.3	1522.4	1777.2	2010	2326.4	2583.4	2883	3149.5	3397.7	3656.4	3946.4	4151.9	4301	4407.9	4708.2	4920	4980.8	5100.7	5212.1	5235.3	5258.9	5433.2	5397.2	5334.9	5472.6	5078.2	5210.6	5284.3	5310.8	5128.2	5533.2	5131.5	5298.3	5278.8	5410.5	5164.4	5138.3	5348.1
0	0	0	26.325	65.767	66.365	114.36	108.92	163.3	0	137.72	239.65	385.7	557.37	914.71	1212.4	1472.6	1704.5	2231.6	2559.5	2990	3539.2	3910.9	4174.1	4526.4	4882.3	5169.4	5452.4	5722.4	5784.5	5859.8	6349.5	6572.8	6788.8	6478.5	6740	6882.1	6897.5	6872.9	7269.8	7144.9	7239.8	7342.4	7417.2	7096.3	7069.4	7078.8	7058.6	7068.7	7091.8
0	2.1069	0.8587	3.3763	0.61243	1.6019	0	4.0989	20.093	22.808	63.164	103.1	187.47	268.59	386.13	526.37	686.06	932.04	1071	1277.2	1551.2	1823.8	2085.2	2333.5	2783.9	2917.3	3219.8	3395.2	3763.4	3996.6	4248.4	4470.4	4358.9	4691.8	5365	5461.1	5734.8	5888.5	5885.1	5829.4	5910.2	6200.5	6063.5	6304.5	6326.4	6205	6097.3	6036.1	6491.6	6417.5
0	0	0	0	9.2662	55.992	159.72	282.72	390.51	507.82	727.83	825.14	952.26	1085.6	1270.6	1332.4	1542.3	1656.5	1804.5	1982	2002.8	2259.1	2394.5	2811.9	2921.1	3065	3246.1	3275.1	3377.2	3621.1	3671.3	3729.1	3872.5	4079.5	4171.7	4291.5	4478.8	4400.3	4510.2	4645.2	4652	4765	4793.2	4761.3	4918.4	4873.3	4758.4	4702.4	4765	4821.8
0	0.53623	0	0	0	0	23.224	54.199	138.64	232.98	414.89	630.11	894.99	1118.2	1416.1	1701.9	1921.8	2366	2765.3	3032.9	3244.4	3440	3807.3	4023.8	4311.1	4481.8	4879.9	5141.9	5265.5	5400.8	5880	6113.9	6368.6	6758.9	6903.3	7095.8	7410.6	7727.4	7748.1	8019.5	8276.7	8441.2	8509.3	8587.5	8760.3	8659	8725.3	8794.6	8661	8622.9
0	14.411	0	27.993	26.807	23.242	42.206	24.682	28.989	35.48	254.57	409.12	655.8	982.13	1312.7	1753.3	2014.7	2438.4	2826.1	3119.1	3495.3	3814.3	4157.7	4606.4	4850.1	5226.1	5725.3	5803.4	5996	6257	6707.9	6501.2	6717.9	6700.1	7075.6	7168.9	7248.9	7468.9	7537.4	7699.9	7810.1	7697.9	7821.8	7877.4	7902.7	7956.4	7880.2	7890.7	7985.8	7667.6
0	0	18.987	43.107	31.889	52.011	47.948	109.35	164.2	160.19	223.63	321.17	424.41	508.7	505.92	588.79	694.48	780.54	921.82	1034	1156.4	1430.5	1456.5	1524.4	1640.3	1301.3	1418	1469.6	1471	1481.1	1466.7	1597.1	1626.6	1722.5	1684.8	1651.3	1754.2	1745.6	1787.1	1862.3	1723.5	1856.9	1909.8	2024.1	2042.1	2016.9	2006.9	2263.6	2254.1	2266
0	0	43.776	14.824	44.023	104.64	6.0448	57.49	33.074	0	0	0	45.523	91.212	168.53	167.93	262.91	319.27	368.72	448.38	583.52	656.17	754.18	886.84	1054.3	1191.8	1406.8	1548	1662.4	1792.9	1928.8	2020.2	2264.2	2468.6	2560.1	2655.5	2885.4	3001.6	3141.2	3173.3	3355.9	3344.9	3430.8	3421.6	3529.8	3623.3	3650.2	3635.5	3449.7	3570.3
0	0	0	0	188.44	318.29	403.6	472.13	593.55	759.7	1043.6	1316.5	1474.4	1947.3	2610.7	3145.7	3782	4319.7	5283.8	5697.9	6413.4	6944.4	7597.9	8120	8521.1	9278.3	9807.6	10215	10725	12009	12415	12811	13500	13817	14078	14537	14925	14775	14507	14307	13459	13701	13522	13420	13507	14003	13628	13732	13615	13694
0	23.352	4.8197	14.296	0	0	0	4.9422	0	12.076	25.972	89.498	196.27	312.07	409.77	523.79	703.95	826.58	1034.4	1159.4	1361.5	1525.1	1582.2	1766.2	1953.6	2077	2193	2275.8	2439.2	2420.9	2545.5	2757.3	2904.5	3150.8	3229.3	3245.8	3330	3483.7	3500.1	3559.9	3381.6	3667.2	3831.1	3795.4	3851.1	3788.9	3776.2	3851.6	3738.1	3762.2
0	0	0	0	3.8205	7.4283	14.495	20.6	57.04	137.71	218.92	340.52	528.73	734.2	993.3	1194.6	1468.1	1694.4	1960.9	2233.6	2426.2	2587.3	2827.2	3098.1	3310.7	3490.1	3590.5	3803.1	3896.5	4047.3	4141.7	4333	4498.6	4648.3	4810.2	4953.1	5134.3	5193.1	5302.3	5209	5482.6	5285.8	5126.5	5212.9	5331.9	5424.4	5420.9	5221.6	5262.1	5398.8
0	0	2.6598	0	15.766	0	42.825	18.358	43.299	187.82	312.2	470.18	690.16	942.66	1216.9	1493.2	1856.2	2206.4	2512.6	2859.4	3167.6	3425.9	3755.3	3996.9	4242.1	4565.1	4730.2	4891.2	5086.9	5035	5202.6	5278.7	5617	5600.6	5590.4	5697.1	5552.6	6021.8	6240.3	6306.8	6295.9	6263.8	6260.5	5907.2	6390.3	5929	6480.4	5779.6	5823.9	6083.2
0	5.0653	0	0	0.30338	3.3025	4.5398	13.427	59.027	146.59	257.77	407.18	588.2	781.11	997.3	1323.9	1618.2	1953.2	2232.3	2742.7	2963.9	3341.7	3786.2	4123.1	4394	4760.7	5013.3	5204.9	5517.5	5625.5	6026	6070	6297	6736.4	6624.5	6716.6	6996.1	7081.1	7157.3	7327.3	7324.4	7381.8	7360.5	7445.3	7440.2	7458.3	7616.4	7774.2	7956.2	7849.1
8.6943	0	0	10.139	0	7.562	0	0	0	0	0	0	0	22.253	102.02	191.38	285.18	380.25	454.5	579.83	746.73	871.95	985.79	1116.3	1203.2	1391.9	1461.5	1503.1	1611.6	1649.4	1853.2	1850.4	1896.1	1967.4	2015.7	1982.9	1990.7	2031	2086	2056.8	2202.3	2219.7	2216.5	2190.3	2134.8	2214	2155	2322.9	2233.5	2249.4
0	0	0	24.288	1.9502	10.737	16.155	0	0	11.405	61.779	145.01	217.81	364.14	560.53	791.29	1031	1186.5	1432	1701.6	1830.3	2046.6	2203.4	2399	2498.7	2648.2	2769.7	2941	3130.1	3173.8	3203.2	3284.3	3362.1	3558.4	3686.5	3694.8	3810.1	3994.6	3889.4	4035.3	4051	4209.6	4304.9	4162.9	4084.6	4142.5	4123	4182.5	4001.2	4017.4
0	0	0	0	0	0.86658	24.622	95.014	188.08	361.69	597.16	824.17	1122.3	1524	1843.7	2289.7	2631.3	3085.6	3473.6	3802.3	4438.4	4691.7	4996.4	5483.1	5689.9	5944.7	6057.3	6334.5	6550.9	6836.6	6940.6	6967.9	6832.8	6836.1	6979.2	7411.1	7542.3	7637.4	7641	7830.6	7951.6	8009	7960.7	8005.8	8109.1	8018.2	8137.1	8338.4	8260.8	8270.1
0	0	31.89	7.0342	28.601	0	0	0	0	0	5.6828	71.759	94.949	160.36	226.77	365.88	447.79	572.77	732	790.57	852.85	952.8	1041.8	1177.6	1166.4	1232.4	1401.2	1528.3	1611.3	1634.2	1606.9	1594.1	1637.6	1827	1896	1974.9	2031.3	2065.5	1988.5	2054.7	2719.3	2768.2	2852.6	2813.6	2826.8	2882.4	2885.3	2912.9	2817.9	2776
0	0	1.8685	1.7712	31.418	11.695	58.164	62.219	105.63	169.68	305.51	542.99	753.74	1021.9	1430.6	1766	2214.4	2626.7	3312.9	3498.9	3873.3	3936.1	4011.7	4351.9	4546.1	6553.6	6637.7	6972.2	8333.1	7657.1	8243	6805.7	7623.4	7779.7	8382.7	8412.8	8465.7	8618.5	8777.7	9067.9	9030.6	9151.6	8700.7	8511.6	9224.9	9386.8	9527.1	9673.4	9635.5	9491.1
0	0	0	0	120.37	345.72	498.39	737.18	955.48	1280.7	1606.1	1997.2	2301.9	2580.1	2974	3404.7	3870.8	3409.9	3577.6	3931.4	4176.2	4471.1	4786.7	4951.7	5040.6	5317.6	5384.5	5665	6000.9	6050.8	5960.1	5902.5	6037.3	6347.5	6425.4	6552.4	6814	7064.5	6825.8	7148.7	7112.1	7295.6	7263.7	7358.1	7525.6	7680.6	7538.3	7652.2	7519.8	7557.5
0	0	0	18.761	42.34	121.83	137.25	270.57	444.25	717.46	1069.2	1447.1	1988.2	2537.8	3052.9	3651.6	4107.6	4630.2	5299.2	5682.1	6119.1	6593.8	7169.7	7599.6	7704.9	7964.4	8107.1	8571.5	8957.5	9019.5	9274.4	9356.2	9476	9281.9	9294.8	9286.6	9633.6	9466.8	9610.6	9720.8	9492.7	9587.1	9468	9543.6	9792.2	9757.5	9698.6	9608.4	9511.9	9459.7
0	0	5.1998	0.72744	3.7411	0	2.8811	0	0	0	0	0	0	0.45572	0	0.27126	16.386	12.336	56.272	28.43	79.319	76.356	71.254	63.887	105.5	106.48	116.81	132.82	160.85	138.25	142.3	154.97	99.655	88.797	127.4	112.77	163.17	177.96	196.29	242.74	192.76	210.7	204.62	205.66	239.39	263.14	288.02	324.89	357.81	326.67
3.02	0	0	0.34704	1.3031	5.2395	2.8279	17.239	58.92	137.63	254.17	412.99	579.24	795.27	1019.2	1265	1553.7	1745.8	2008.6	2288	2657.2	2794.5	3134.7	3430.8	3751.5	4043.5	4358.8	4588.5	5014.5	5053.4	5426	5658.5	5943.5	6035.4	6137.7	6417.7	6649.8	6714.8	6908.9	7061.1	7081.2	7195.9	7168.6	7383.4	7389.8	7400.2	7374.5	7419	7503.4	7438.1
0	0	0	33.741	61.689	94.391	129.81	182.12	302.74	411.04	514.1	707.14	894.75	1097.4	1295.3	1516	1636.7	1736	1884.8	2034.5	2172.8	2349.4	2370.5	2525.2	2660.9	2661.7	2683.8	2824.2	2815.2	2820	2877.3	3046	3137	3129.4	3183.2	3109.6	3247.3	3308.3	3245.2	3290.8	3244.2	3294.8	3240.1	3164.6	3221.4	3208.9	3205	3203.1	3173.9	3166.4
0	0	0	0	24.35	60.351	81.449	66.743	105.49	103.35	169.31	222.21	330.26	477.07	618.51	759.08	908.97	963.78	1212.9	1324.3	1440.9	1608.6	1753.9	1971	1999.4	2171.4	2270.2	2400	2503.2	2632.4	2648.2	2687.3	2660.4	2809.3	2833.1	2801.6	2947.1	3044.6	3149.1	3143	3143.6	3169.8	3106.3	3144.1	3335.3	3208	3318.6	3158.6	3255.5	3150.4
0	0	0	12.833	41.941	5.1786	49.927	102.01	164.75	317.93	478.26	770.52	1042.6	1441.9	1869.4	2261.4	2803.5	3241	3665.6	4020.5	4396.2	4751	5116.4	5304.8	5581.8	5833.3	6188.8	6456.8	6507	6720.8	6928.8	6977.9	7151.5	7264.5	7312.7	7563.3	7673.4	7741.9	7799.8	7926.6	7739.9	7808.2	7921.2	7943.7	7895.8	7919	7989.4	7918.8	7947.4	7885.5
0	0	0	0	85.657	190.18	388.79	504.94	587.1	767.04	857.81	1072	1225.7	1584.1	1746.1	1724.9	2131.4	2402.6	3124	3122.2	3828.7	4187.5	4369.6	4541.6	4580.4	5019.9	5381.9	5826.7	6050.4	6276.1	6243	6090.9	6404.6	6791.4	6816.7	6826	7207.4	7269.7	7273.9	7345.9	7496	7694.9	7773.8	7719.6	7581.5	7333.1	7592.4	7607.3	7553.4	7554.7
4.7883	0	8.901	0	0	0	4.9653	0	0	0	1.6659	9.6729	0	33.766	75.564	100.19	136.09	143.05	167.49	235.67	289.28	350.69	395.46	456.92	520.11	619.48	697.62	789.03	869.47	946.8	1091.2	1165.8	1333.5	1425.9	1516.2	1678.3	1691.1	1808.1	1908.6	1931.1	2070	2142.1	2245.6	2216.8	2194.8	2356.3	2381.1	2385.6	2452.5	2466.6
3.0211	0	0	0	4.3197	0	2.2423	7.3485	36.614	81.479	168.26	299.6	421.35	624.33	825.46	1088	1327.6	1590	1862	2198.5	2258.5	2493.4	2905.6	3252.4	3460.4	3728	3892.4	4323.1	4372.6	4422.7	4398.3	4997.6	5197.7	5413.7	5535.5	5712.5	5806.5	5817.6	5996.6	6066.1	6104.6	6084.3	6201.5	6333.1	6327	6392.9	6353.7	6480.5	6511.2	6506.3
0	0	0	16.05	112.48	173.17	143.37	204.67	197.96	314	514.13	739.93	947.91	1202.5	1539.1	1876.4	2211.7	2503	2833.4	3111	3299.6	3574.2	3723.6	4027.9	4066.8	4362.4	4494	4591.5	4654.5	4704.2	4936.9	4977.1	5139.5	5231	5266.9	5383	5386.1	5312.1	5500.2	5495.3	5692.8	5672.8	5705	5615.6	5838	5681.3	4842.7	4888.9	4925.6	4967
0	23.591	0	0	18.306	18.842	4.1693	12.119	0	0.31651	0	0	0	14.451	9.7967	49.95	53.149	96.618	167.52	246.41	300.82	379.04	433.75	536.04	602.41	756.61	870.71	1040.9	1180.3	1366	1484.2	1675.9	1889.4	2119.1	2214.2	2344.5	2369	2453.2	2599.1	2512.9	2643.1	2796.3	2898.1	2960.4	2840.7	3028.3	2993.1	3072.2	3359.1	3292.4
0	0	0.10034	6.5784	11.381	0	27.665	25.769	35.286	46.42	91.174	129.73	244.56	294.26	419.01	525.46	653.37	793.26	940.21	958.84	1162.6	1224.5	1293.7	1440.5	1589.8	1782.1	1772.1	1758.2	1867.1	2035.1	2117	2137.2	2223.8	2231.1	2382.8	2556	2477.6	2650.2	2634	2647.3	2757.2	2760.1	2907.9	2993.5	2977.7	2963.3	2920.7	2926.7	2958.3	3062.8
0	0	0	173.75	593.4	967.12	1153.8	855.02	1443.1	1330.1	1576.5	1884.2	1995.7	2382.5	2855.1	3143.5	3343	3503.6	3919.8	4108.2	4273.1	4618.8	4741.9	4406.7	4543.5	4955	5268.1	4368.5	4609	4704.3	4728.9	5787.9	5995.7	5984.5	5971.8	5403.3	6313.5	6319.5	6301.5	6471.3	6600.4	5750.4	6015.7	5960.1	6171.6	6731.1	6370.8	6340.9	5906.8	6333.3
0	0	0	19.446	34.555	11.504	14.734	22.667	102.09	252.41	433.11	810.89	1170	1632.8	2327.5	3431.6	4102.2	4794.7	4553.1	5124.3	5729.1	6353.8	7497.9	8003.3	7678	8053.1	8450	9989.3	10438	10094	12486	12673	12108	11931	11822	12307	11809	12508	12498	12269	12655	12744	12843	13731	13486	12968	12414	12419	12423	12414
0	0	1.9266	1.1034	10.567	13.748	19.711	24.395	26.643	49.305	107.86	248.12	414.56	650.91	932.59	1320.2	1745.3	2150.1	2635.8	3178	3411.8	3924.9	4170.7	4888.8	4892.3	5395.2	5804.3	5932.7	6325.4	6576	6890.1	6831.6	7188.2	7451.1	7327.8	7526.2	7701	7852.3	8165.7	8080.8	8113.3	8417.9	8380.6	8638.8	8627.5	8795	9054.8	8910	9179.6	8914.8
0	0	0	10.36	17.06	16.451	14.172	36.899	77.542	151.03	297.57	490.54	648.75	863.53	1022.2	1341.1	1543.4	1820.9	2065	2289.4	2463.2	2804.4	2885.3	3143.3	3200.3	3301.9	3604.2	3746	3810.7	4016.2	3919.3	3911	4083.7	4298.8	4361.7	4533.2	4592.5	4752.1	4574.8	4817.5	4949.3	5135.6	5132.1	5102.3	5059	5036.8	5243.6	5106.3	5085.7	5132.4
0	0	0	15.543	42.761	71.295	55.04	73.374	0	57.979	103.41	163.77	260.46	388.74	539.65	697.47	889.63	1028	1133.8	1353.1	1550.5	1785.3	1928.3	2108.8	2255.8	2456.6	3169.2	2658.8	2779.8	2930.6	3010.2	3897.7	3970.1	4111.7	3812.4	3649.4	3728.7	3646.4	3714.9	3755.7	3815.2	3823.9	4061.1	4006.4	4135.8	4182.2	4129.2	4158.1	4210.3	4187.3
0	2.3234	0	0	9.35	4.2574	6.0609	2.5485	12.671	48.286	84.307	122.66	177.27	257.02	378.48	508.43	661.33	784.43	930.11	1075.6	1181.8	1357.6	1476.5	1643.8	1745.3	1882.3	2005	2074.9	2249.1	2270.7	2420.4	2477.8	2494.1	2531.9	2488.8	2548.2	2638.8	2694.7	2819.8	2862.5	2865.2	2948.7	2913.9	3026.8	3002.6	2934.2	3059.3	3091.3	3220	3170.3
0	1.1601	0	3.5769	13.175	8.1347	0	0	0	0	0	0	0	13.185	32.453	122.83	232.42	306.03	400.09	514.38	506.06	626.97	664.43	709.49	733.01	787.69	904.66	993.88	1060.3	1027.6	928.84	915.65	946.69	1080.8	1156.9	1237.1	1282.8	1348.6	1314.5	1358.2	1324.3	1452.9	1466.2	1366.9	1450.6	1511.2	1476.5	1514.1	1356.3	1406.9
0	52.598	117.3	0	0	19.343	54.797	106.25	134.48	186.6	262.48	375.45	518.71	619.77	839.54	1030	1283.4	1493.7	1727.9	1970.6	2203.4	2489.1	2762.1	3051.5	3277.1	3517.2	3813.2	4097	4387.5	4619.2	4857.8	5102.1	5357.6	5508.9	5652.8	5790.3	5935	6009.7	6376.5	6472.7	6639.4	6753.9	7153	7287.1	7278.1	7277	7336.8	7331.1	7381.8	7329.1
0	0	0	51.379	20.167	53.94	58.564	71.89	82.46	72.956	91.352	117.62	58.893	84.333	86.326	122.57	214.79	254.67	331.81	452.31	586.21	780.77	967.48	1233.9	1392.4	1715.1	2127.8	2489	2882.9	3242.9	3398.6	3782	4079.4	4636.9	4899.8	5230.5	5475.2	5838.7	6032.4	6447.7	6372.1	6703.1	6798.4	6956.6	7037.2	7121.2	7084.8	7288.7	7046.1	6987.9
0	0	0	0	0	0	31.406	91.304	224.91	433.86	705.42	1084.8	1475.6	1878.3	2302.4	2714	3216.9	3530	3932.3	4234.8	4809.1	5041.9	5396.3	5751.2	6018.3	6334.1	6676.9	6797	7120.5	7379.7	7652	7709.9	7907.1	7942.8	8070.7	8174.3	8464.3	8549.5	8525.2	8641.4	8606.3	8818.9	8676.5	8860	8712.7	8665.1	8510.3	8713.8	8801.4	8609.9
0	3.9502	0	3.8979	0	0	1.715	0	0	0	0	6.2918	51.273	98.13	166.22	241.27	315.42	437.62	551.56	619.45	747.59	884.6	981.82	1170.9	1321.1	1513.8	1665.8	1843.9	1949.3	2055	2179	2451.2	2445.9	2653.8	2754	2800.7	2834.9	2933.6	3121.7	3141.4	3255.8	3242.5	3184	3270.4	3370.4	3518.6	3438.8	3428.6	3432.7	3519
0	14.412	0	0	0.62148	25.161	55.541	118.39	117.96	199.31	246.83	297.3	398.29	446.6	467.83	565.73	703.28	806.36	850.41	923.06	945.48	938.12	965.24	1126.1	1023.6	1329.6	1204.3	1409.3	1468.1	1558.3	1564.3	1651	1809.2	1848.9	1904.6	2053.7	2164.8	2277.2	2368.2	2404	2463.6	2522.1	2577.5	2618.7	2588.2	2681.1	2676.5	2586.1	2588.9	2583
0	0	0	0	14.419	19.36	25.287	37.446	88.844	169.14	325.61	534.1	603.77	907.7	1215.2	2080.7	1922.9	2365.7	2851.6	3368.1	5040	5700.9	6360.4	7099.5	7516.3	8234.5	6861.3	7304.1	9605.6	8073.1	10556	10881	11155	11547	11848	11973	12295	12451	12668	12810	12853	13003	13031	13115	12813	13150	11796	11852	13429	11940
14.117	25.912	12.089	0	0	0	0	0	21.55	78.511	169.37	287.66	412.23	579.95	756.76	1033.5	1286.3	1552.2	1638.2	1928.1	2067.1	2324	2426.3	2967.9	3065.3	2888.1	3364.2	3653.5	3706.1	3930.7	3957.2	3961.7	4150.9	4308.9	4330	4440.5	4429.4	4478.7	4415.3	4590	4546.9	4654.7	4813	4776.4	4767.5	4750.2	4843.5	4746.1	4642.4	4577.5
0	0	2.4549	7.6515	6.841	0	0	2.6691	41.514	85.842	128.61	216.81	337.32	442.88	558.68	641.51	815.03	923.76	1090.4	1219.5	1420.4	1592.5	1799.4	1920.6	2048.8	2219.5	2438.1	2585.8	2708.7	2779.4	2903.5	2988.8	3149.7	3211.8	3203.2	3386.6	3509.6	3518.6	3610.9	3648.8	3647.2	3751.7	3652.8	3796.2	3731.3	3748.3	3734.1	3762	3755.9	3737
0	0	11.921	9.5616	12.011	0	39.781	52.843	170.68	316.52	527.04	744.14	1097.4	1481.1	1815.6	2270.9	2690.3	3061.3	3578.8	3924.8	4439.4	4744.5	5110.4	5370.4	5593.3	5680.1	5986.2	5896.9	6133.4	6241.7	5943.6	6500.7	6740.9	6669.5	6864.6	6806.2	6969.5	7109.2	7249.7	7448.6	7176.4	7218.2	7136.9	7132.7	7249.1	7350.9	7315.3	7437.2	7491.8	7580.2
0	0	0	0	28.681	57.033	71.372	136.6	241.99	362.79	643.21	904.41	1220.2	1311.4	1474.8	1757.8	2005.3	2410.8	2814.9	3278.8	3801.6	4192.9	4797.2	5039	5480.7	5683.3	5982.8	6171.2	6461.3	6571.3	6788.6	7071.4	7242.5	7683.3	8131.4	8115.4	8289.2	8251.7	8310.9	8365.7	8544	8734.3	8629.1	9008.3	8895.7	8752.3	8870.9	8798.7	8878.8	8788.9
0	0	0	0	41.351	158.93	306.24	400.14	696.17	850.52	1184.5	1460.6	1754.8	2207.2	2772.2	3187.7	3793.4	4274.1	4564.9	4731.4	5755	6206.3	6414.3	7114.3	7170.5	8014.5	8266.6	8501.1	9046.7	9445.5	9632.9	9878.5	9098.7	10576	9675.8	10943	10944	10238	10786	11854	11923	11157	12262	12580	12349	12446	12256	12508	12337	12205
0	0	0	24.185	49.348	59.737	41.244	57.407	64.625	110	167.35	246.04	370.15	499.38	654.12	756.15	935.83	1139.5	1383	1556.6	1729.8	1919.6	2023.3	2961.3	2378.2	2513.5	2736.7	2785.7	2936.6	2933.3	3156.7	3218.6	3378	3386.9	3421.2	3436.6	3460.6	3501.3	3542.8	3633.8	3500.6	3662.2	3605.8	3624.2	3474.2	3549.5	3531.4	3494.3	3473.9	3499.1
25.441	25.078	0.80736	0	0	0	0.65641	23.83	75.818	149.6	211.31	316.68	394.63	578.81	701.31	771.14	986.02	1239.5	1358.2	1596	1682.6	1755.2	2032.3	2176.7	2369.2	2384.1	2475	2540.2	2600.8	2604.3	2737.3	2847.7	2912.3	2813.7	2835.9	2833.1	2675.4	2658.9	2681.6	2684.1	2788.3	2721.9	2819.8	2777.3	2816.7	2840.7	2861.7	2873.5	2916	3078.1
0	0	0	0	0	143.54	125.7	0	0	0	86.872	136.02	183.07	312.6	316.29	495.13	616.48	638.52	777.88	880.56	1100	1286.4	1462.6	1671.3	1980.5	2341.1	2499.3	2723.4	2908.9	3168.4	3487.4	3606.4	3956.1	4128.2	4324.3	4631.3	4659.1	4819.1	4890.8	5076.4	4987.1	5258.5	5287.1	5472.3	5364.2	5298.6	5335.9	5283	5264.3	5220
0	5.3514	23.538	30.183	32.517	0	0	63.029	110.62	178.26	331.02	592.38	828.25	1085.1	1428.6	1756.1	2217.8	2631.3	2966.2	3396.6	3786.3	4006	4438.4	4900.5	5246	5388.9	5720.6	5642	6052.5	6372.2	6598	6640.3	6930	7359.4	7518.9	7925.2	8030.8	8235.1	8533.4	8640.3	8552.6	8594.5	8807.9	8907.9	8568.8	8645.1	8680.5	8570.2	8799.8	8738.2
0	0	0	16.114	14.466	30.942	42.176	62.079	107.74	193.75	326.37	473.44	681.23	870.93	1164.5	1365.8	1616.6	1934.6	2212.5	2576.3	2788.9	3003.4	3304.4	3482.2	3759.3	4014.2	4356.9	4636.2	4771.1	4942	5150.3	5415.5	5502	5765.4	5935.4	6029.7	6248	5572.8	6296.8	6415.5	6429	6489	6544.4	6568.1	6720.1	6776.8	6784.8	6696.8	6900.3	6828.9
0	0	0	0.43358	0	12.75	26.017	47.417	113.65	158.18	291.9	423.26	554.49	808.53	1062.1	1270	1563.4	1805.3	2094.6	2413.5	2765.9	2928.5	3243.2	3492.6	3763.2	4079.9	4408.3	4551.8	4676.2	4982.6	5187.9	5179.9	5415.5	5643.1	5894.9	5775.9	5986.7	6249.8	6227.1	6371.1	6532.1	6475	6585.1	6590.9	6628.3	6620.3	6670.6	6381.1	6382.4	6611.3
0	0	0	53.447	139.5	166.18	304.02	280.88	387.96	391.07	506.87	413.1	519.49	948.04	1104.7	1411.7	1747.3	2048.5	2438.7	2713.9	2989.6	3117.9	3657.3	3715.3	3936.2	4215.7	4652.5	4582	4900.5	5336.4	5224.5	5609.5	5873.9	6038.5	6100.8	6237.6	6366.3	6557.1	6776.4	6723.8	6762.4	6718.9	6937.6	6827.3	6812.5	6691.2	6641	6855.7	6927.8	6791.7
0	0	0	20.595	9.8401	15.332	34.315	40.024	71.365	123.22	179.19	316.57	470.15	709.11	986.66	1284.6	1703.1	2228.1	2555	2935	3373.9	3707.4	4377.6	5017.2	5553.9	6083.6	6666.8	7391	7872.6	8243.6	8915.4	8250.6	7782.6	9220	9859.9	9585	10059	11142	11043	10998	11372	11489	11411	11196	11242	11680	11345	11936	12196	11956
0	0	0	6.3401	24.756	0	5.8018	0	0	0	0	0	0	0	0	0	0	0	39.476	71.111	153.47	143.14	237.61	292.45	404.83	449.67	424.75	556.32	567.89	784.77	866.53	868.3	998.41	1089.4	1198.6	1364.4	1326.2	1500.9	1518.2	1668.4	1677.1	1820.6	1847	1942.2	1844.1	1899	1931.5	1885.4	1918.2	1846.3
0	6.0833	7.9815	3.425	0	0	0	7.4592	22.695	26.299	35.39	53.609	115.49	257.85	208.31	312.4	410.33	590.16	721.22	866.38	999.86	1141.9	1281.9	1477.5	1858.1	1540.1	1636.5	1676	1819.9	1860.6	2016.4	1992.5	2048.6	2092	2142	2205.9	2166.3	2147.3	2206.4	2263.6	2247.7	2454.4	2334.9	2435.6	2349.4	2387.3	2349.4	2315.8	2315.8	2398.4
46.295	0	0	9.8752	29.259	7.7128	53.351	132.38	216.39	387.11	610.3	874.2	1182.3	1536.1	1854.1	2281.7	2510.4	2922	3242.4	3525.9	3860.6	4187	4465.5	4533.3	4784.4	4992.5	4970.8	5319.5	5349.1	5374.3	5396.1	5498.3	5688.9	5836.2	5856	5673.7	5866.2	5807.9	5960.5	6051.6	6062.1	6098	6241	6319.6	6263.7	6266.5	6294.5	6438.1	6554.3	6524.6
0	18.516	0	0	6.6251	2.8452	0	38.602	28.406	35.693	29.721	50.478	102.9	180.08	229.91	352.9	428.13	620.99	770.55	936.86	1114.9	1306	1424.8	1308.9	1661.6	1744	1533.7	1956.6	2081.9	1815	2291.8	2047.1	2825	2994.8	3019.9	3029.5	3048.5	3033.9	3190.2	3227.4	3336.5	3367.9	3371.6	3450.9	3364.1	3406.3	3434.8	3361.5	2794.4	2828.2
0	0	9.4434	13.315	0.92975	0	12.166	16.212	52.966	83.065	101.86	184.53	242.63	372.83	570.24	729.04	659.97	979.88	928.28	1249.2	1009.9	1066.8	1346.5	1494.9	1393.6	1678	1515.2	1533.4	1713.8	1759	1758.8	1729.3	1819.7	1924.9	1965.4	1932.5	1957.6	1918.4	1984.5	1996	2024.4	2080	2004	2106.3	2074.6	2170.6	2025.1	2099.6	2162.5	2198.1
0	0	0	0	8.2365	14.25	13.696	22.272	69.446	109.28	188.22	276.71	344.11	470.5	613.72	765.68	945.26	1071.8	1241.7	1322.2	1515.1	1662.8	1807.3	1994	2148.5	2395.4	2516.8	2649.9	2729	2891.5	3012.8	3087.2	3149.8	3356.6	3154.3	3287.3	3379.1	3519.3	3544.4	3489.2	3603.6	3592.5	3614.8	3689.4	3706	3766.4	3741.2	3848.2	3759.1	3758.7
10.06	23.613	14.907	0	0	0	0	13.392	1.0752	25.762	122.85	269.5	476.58	654.58	1019.8	1488.2	1796.1	2420.1	2848.8	3477	3904.6	4034.4	4483.9	4897.9	5918.4	6016.6	6675.1	7273.9	7355.8	7103.5	7331.8	7440.9	7525	7730.9	7894.3	8215.3	8279.1	8418.6	8570	8491.3	8658.5	8837.1	8771.8	8949.3	8856.6	8756.7	8776.2	8591.8	8571.8	8642.3
0	13.197	2.9498	17.181	3.2629	0	0	14.993	37.458	95.452	255.51	405.61	558.11	699.95	871.91	1052.4	1372.9	1543	1860.4	2108.3	2291.2	2440.5	2557.4	2724.1	2884.3	2627.7	3227	3322.3	2801.3	3698.4	3194.4	3228.6	3234	3254.7	3364.2	3440	3437	3410.5	3485	3591.7	3509.1	3612.7	3682.8	3663.1	3508.2	3564.5	3565.3	3539.7	3438.3	3494.1
0	5.2498	0	19.012	3.8551	0	1.9654	0	38.045	128.26	287.42	481.17	738.47	992.62	1279.1	1595.4	1852.5	2152	2469.6	2742	2947.4	3167.1	3372.7	3598.8	3636.4	3894.8	4163	4450.1	4375.7	4460	4593.9	4743.9	4780.2	5110.4	4784.8	5019.5	5055.7	5047	5327.7	5245.4	5266.9	5299.2	5446.4	5549	5406.5	5388.2	5380.7	5263.6	5435.3	5437.5
0	0	0	3.5035	44.439	106.27	152.09	155.22	220.1	147.38	214.83	372.54	646.24	838.89	780.73	1271.9	1269	1794.6	2060.1	2297.8	2624.8	2515.6	3140.4	3531.2	3638.7	3955.7	4255.7	4402.3	4516.9	4740.8	5152.9	5108.6	5457.5	5419.8	5543.9	5668.9	5717.2	5804.5	5959.2	5749.7	5388.3	6279	6191.1	6200.8	6085.1	6108.6	6205.4	5815.3	6022.3	5954.1
0	20.361	18.735	0	13.548	0	12.161	21.184	2.5008	89.063	156.81	235.56	362.13	517.45	691.86	837.52	1017.2	1261.6	1400	1509.9	1651.6	1733.3	1842.2	1901.7	2053.4	2222.9	2411.1	2474.8	2488	2607.4	2618.4	2863.9	2839.3	2934.3	3057.6	3140.9	3315.8	3345.5	3339.8	3398.4	3476.3	3569.8	3597.5	3605.8	3752.2	3735.8	3799.1	3613.6	3652.8	3698.8
0	0	6.1077	0	61.555	78.09	105.54	100.63	205.36	365.87	491.21	894.78	1215.1	1680.6	2054.6	2378.5	2957.4	3246.2	3853.2	4180.9	4588.1	4911.6	5197.3	5581.8	5863.1	6172.4	6276.6	6636.3	6628	6678.3	6969.5	7129.2	7021	6961.1	7311	7431.4	7166.5	7221.2	7429.4	7300.7	7123.2	7171.2	7303.1	7539.7	7463.9	7288.6	7209.5	7689.2	7684.5	7434.7
41.458	26.802	7.3656	0	0	35.452	39.855	42.675	50.57	85.19	144.19	261.32	370.06	541.04	762.39	1013.1	1318.8	1576	1847	2188.9	2544.8	2823	3174.3	3440	3754.6	4135.5	4393.1	4762.6	5044.5	5071.4	5350.8	5541.5	5879.3	6136.2	6365.2	6684.5	7009	7195.8	7123.2	7393.9	7298.1	7548.9	7639.3	7746.2	7827.5	7809.8	7832.9	7904.6	7828.7	7554.9
0	8.0853	0	0	10.133	4.7704	7.0226	44.715	127.07	256.73	447.68	758.03	990.4	1389.8	1730	2107.8	2325.3	2663.2	2981.8	3305.5	3488.9	3801.9	3817.5	4296.9	4262.9	4400	4497.9	4874.2	4752.8	4810.2	4757.2	4897.7	4919.2	5122.2	4931.2	5155.2	5160.2	4966.5	4926.6	5097.1	5145.8	5035	5141	5052.6	5000.2	4998.1	5086.7	5139.7	5195.9	5229.2
4.6466	5.3699	5.9432	15.577	0	0	0	6.4714	99.778	143.75	431.02	660.73	948.31	1286.6	1634.9	2137.3	1834.4	2265.4	3166.3	3795.2	3124.8	4309.8	4570.1	5071.3	5146.4	5501.2	5878.4	4830.4	6080.9	5356.2	6688.7	5973.6	6119.3	6182.1	6245.5	6289.6	6634.5	6780	6840.5	6696.9	6875.2	6969.1	7033.2	7062.6	7160.4	7251.8	7512.9	7494.5	7424.2	7733.9
0	0	8.087	3.4164	0.98969	10.409	0	5.3021	34.261	76.661	163.21	315.44	455.54	660.21	828.44	1105.3	1418.8	1674	1919	2202.3	2562.8	2819	3056.7	3391.3	3636	3885.1	4122.4	4369.1	4656	4767.7	5101.9	5210.2	5421.8	5552	5700.4	5688.5	5761.8	5891.5	5997.1	6071.8	6208.4	6011.8	6155.6	6220.6	6411.7	6275.6	6205.7	6283	6307.8	6242.8
0	0	0	10.182	7.0615	13.182	14.375	33.262	73.12	126.55	211.24	320.84	475.17	690.92	946.94	1311	1651.5	2063.6	2629.5	3136	3560.6	3812.1	4676.7	5077.4	5728.9	6177.7	6668.2	7111.1	7510	7823.5	8491.1	8827.3	9054.5	9172.4	9695.7	9648.7	10025	10207	10350	10618	10745	11056	11151	11596	11411	11546	11519	11847	11512	11825
0	5.0724	37.814	30.178	0	0	0	0.079922	20.039	0	0	79.598	164.98	290.72	416.57	548.2	703.8	829.42	992.89	1142.7	1337.4	1444.2	1512.4	1573.3	1716	1756.4	1832.4	1910.4	1998	2007.7	2108.3	2054.2	2119.1	2206.5	2243.3	2282.2	2366.3	2381.1	2457.9	2408	2537.1	2488.7	2558.2	2617.5	2648.8	2527.5	2635.2	2632.5	2596.1	2554.6
0	1.0852	0	0	4.2686	0	21.447	64.841	130.85	286.36	455.13	662.86	789.34	1159.1	1173.9	1383.8	1701.9	1850.9	2099.9	2319.8	2586.6	2876.2	3045.3	3170.9	3436.3	3596.6	3827	4057.2	4293.6	4379.4	4803.8	5026.8	4973.6	5284.4	5274.2	5434.9	5629.7	5818.4	6405.6	5991.2	6032.3	6163.7	6267.6	6339	6332.6	6325.3	6448.7	6537.1	6593.9	6497.7
0	0	0	23.609	242.16	390.97	509.3	685.24	876.7	1094.1	1233.5	1498.1	1784.5	2050.2	2311	2514.8	2891.3	3221.1	3556.4	3938.5	4247.5	4311.7	4721.9	5162.9	5638.6	5840.4	5958.6	6188.2	6236.2	6593.7	7071	6986.5	7225.3	7405.9	7313.6	7340.4	7528.7	7553.1	7798.4	7906.3	7745.8	7946.3	7728.8	7963.9	8051.1	8071	8125.7	8094.6	8024.5	7868.1
0	0	0	0	0.80925	19.739	41.08	70.996	176.46	302.29	504.41	744.13	1017.8	1276.2	1652.7	1927.4	2269.5	2597.6	2923.2	3307	3560.7	3759.7	4135	4360.7	4585.3	4871.5	5187.1	5388.3	5527.8	5746.8	5949	6248.3	6377.9	6659.8	6646.6	6780.9	6948.8	7064.7	7066.6	7376.8	7242.6	7417.6	7543.7	7856.8	7695	7736.9	7940.7	7796.7	7560.1	8039.5
0	0	0	22.968	45.562	86.173	126.84	173.73	226.97	186.78	158.41	215.5	319.61	398.32	457.24	556.36	696.8	798.87	980.45	1162.5	1397.6	1709.5	1869	2054.1	2186.2	2449.1	2633.7	2867.4	2984.6	3223.2	3332.2	3524.4	3789.2	3843.6	3953.3	4008.3	3984.1	4157.5	4307	4438.9	4589.6	4625.9	4787.2	4812.7	4737.7	4963.1	4963.2	4955.9	4913	4961.1
0	0	0	4.8228	14.452	4.8925	0	0.46165	73.171	167.4	342.41	624.2	918.21	1276.9	1652.5	1969	2519	2886.9	3355.8	3783.6	4117.3	4590.3	4899.3	5287	5729.4	5888.9	6098.5	6308.8	6406.1	6567.5	6651.7	6831.7	7041.9	7149.5	7398.1	7401	7564.6	7656.1	7778.8	7812.1	7638.2	7642.2	7702.2	7740.3	7707.2	7755.3	7828.1	7837.9	7847.5	7867.4
0	2.6336	0	6.806	11.371	0	19.763	39.813	76.038	155.96	258.03	457.8	616.24	780.59	968.68	1177.3	1389.7	1528.9	1776.1	1927	2003.2	2070	2277.4	2493.6	2579.2	2697.8	2769.9	2884.3	3072.2	3124.2	3222.9	3202.7	3322.9	3362.5	3300.9	3422.3	3507.7	3422.1	3557.5	3539	3548	3501.4	3540.1	3558.2	3541.3	3643.7	3579.6	3598.5	3549.1	3615.4
0	0	0	87.871	153.12	209.86	249.47	331.68	305.44	373.55	481.92	556.25	612.01	796.36	1027.1	1254.4	1397.1	1744.5	2073.6	2491.7	2804	3132.1	3401.7	3524.5	3892.1	4083.3	4304.7	4260	4456.3	4655.7	4679	4687.1	4985.1	5067.7	5280.2	5380.7	5570.3	5805.9	5786.1	6010.6	5958.3	6050.1	5971.1	6087.1	6146.8	6132	6344.8	6261	6124.1	6312.1
0	5.3511	4.1593	0	0	0	7.7752	0.045998	25.911	51.881	83.767	166.27	306.97	449.44	682.37	883.68	1104.7	1356.3	1604	1830.4	2148.6	2342	2564.3	2786.3	3004.2	3242.2	3519.3	3660.6	3806.3	3844.7	4064.5	4409.7	4361.9	4612	4589.4	4766.9	4757.7	4713.9	4806.1	4819.1	4916.7	4967	4853.7	5023	5122.8	4960.5	5016.8	4898.3	4963.9	4898.3
0	0	0	14.706	0	18.953	49.471	63.869	184.31	332.71	568.48	872.32	1156.2	1639.2	1988	2425.9	2983.6	3440.9	3826.9	4187.1	4323.1	4553.3	5539.2	6015.6	6170.2	6527.1	7070.2	7468.9	7480.1	7546.2	8022.5	7933.1	8252.2	8280.9	8290.6	8448.5	8408.2	8610	8585.3	8508.2	8295.3	8126.4	8361.1	8341.5	8197.3	8402.5	8061.3	8129.4	8326	8557.8
0	10.571	0	7.2945	0	0	3.2874	0	37.072	94.411	197.05	365.46	535.07	798.79	1119.5	1449.9	1949.9	2215.4	2607.2	3204.5	3487.9	3831.8	4446.2	4723.3	5205	5639.4	6030.6	6351.8	6926.9	7250.2	7484.6	7731.9	7812.8	8176.7	8159.6	8412.1	8715.2	8725.8	8958.5	9027	9170	9275.8	9239.7	9458	9471.7	9375.9	9639.6	9591.3	9686.2	9476
0	0	3.5946	9.8617	11.501	8.0521	17.601	25.013	58.742	91.565	143.14	209.35	341.88	420.55	578.33	713.5	843.59	1092.3	1383.6	1610.9	1840.7	2139.7	2015.4	2634.9	2824.2	3055.4	3209.2	3479.1	3744.5	3957.5	4328.5	4478.1	4482.4	4915.5	5074.8	5092.6	5342.7	5420.4	5855.5	5903.4	5833.4	6310.4	6023.8	6184.7	5990.7	6205.2	5869.5	6564	6459.3	6551.2
0	0	0	102.46	75.482	99.256	7.1896	0	89.626	126.61	251.52	380.56	616.71	829.19	1059.4	1250.1	1493.8	1619.2	1867	2124.7	2333.7	2470.3	2888.4	2947.8	3155.3	3400.7	3599.1	3725.1	3849.2	3881	4217.8	4507.1	4579.2	4704.1	4912.8	5019.1	5151.3	5320.9	5414.7	5318.5	5409.5	5329.5	5374.1	5469.2	5477.1	5515.9	5486.1	5552.7	5544.8	5493.1
0	5.8994	11.536	2.3182	0	1.8193	0	45.178	88.241	139.76	240.92	324.78	584.28	746.76	797.37	1137.7	1395.6	1619.2	1826.7	2010.5	2310.4	2579.4	2635.9	2927.3	3348.8	3179.3	3426.6	3553.4	3719	3656.9	3788.8	4101	4076.7	4219.3	4001.9	4240.4	4273.6	4594.5	4513.4	4755.5	4405	4635.2	4649.9	4686.5	4639.1	4669.9	4602.5	4798.8	4886.9	4894.9
0	3.6728	1.407	0	0.46419	0.35537	0.38005	0	22.036	61.679	137.9	291.21	468.17	682.62	959.52	1245.4	1562.8	1908.7	2264.2	2624.8	2910	3191.7	3656.3	3977.9	4363.4	4720.9	5214.4	5476.3	5578	5962.9	6123	6574.6	6804.1	7343.2	7664.7	7885.2	8015	8428.1	8381.6	8675	8893.5	9012.2	9380.6	9682.3	9838.9	10045	9952.8	9652.6	8789.9	8688
1.3798	0	0.11021	0	1.2253	0	6.9989	40.619	86.16	169.59	333.85	486.25	691.95	914.04	1189.8	1467.8	1777.7	2094.7	2435.4	2828.1	3270.7	3548	4059.6	4517.2	4843.9	5235.3	5580.6	5886.3	6092	6634	6968	7206.9	7385.7	7705.2	7813.4	8037.1	8161.1	8147.2	8407.4	8516.7	8573.8	8367.9	8269.7	8391.6	8433.4	8359	8353.8	8183.1	8196.4	8090.5
15.938	23.647	0	0	0	2.5035	0	19.829	31.377	148.94	231.19	338.91	521.03	756.02	892.99	1159.9	1143.5	1642.2	1781.5	2172.9	2120.7	1921.1	2327.7	2456.5	2633.2	2556.2	2632.4	2995	3338.9	3539.9	3419.1	3355.2	3442.3	3597	3600.5	3724.5	3511.2	3599.1	3693.9	3527.2	3699.4	3701.8	3809.5	3790.7	3725.7	3659.5	3704.9	3817.7	3954.5	3915.5
0	0	0	133.98	128.54	181.06	262.39	269.31	404.38	648.34	725.7	893.03	1160.8	1399.1	1750.2	2058.9	2501.2	2855.7	3349.4	3868.7	3916.4	4605.6	4765.7	5789.8	6106.7	6198.7	6633.4	7089	6876.4	7345	7486.3	6984.6	7246.4	7962.2	7554.4	8348.6	7447.5	8296.7	7438	8086.4	7056.6	7016.8	7098.8	7147	7935.4	7114.1	7065.2	7047.8	6995.9	6928.3
0	0	0	0	21.511	15.444	53.159	123.29	230.25	404.54	622.28	877.57	1225.6	1585.9	1938.4	2449.2	2861.6	3163.9	3718.5	4262.4	4673.6	5077.2	5451.4	5893.7	5900.4	6449.5	6698.8	7151.9	7261.8	7454.1	8007.2	7996.7	8097.4	8281	8492.7	8601	8775.1	8896.7	8964	9242.7	9985.3	10401	10535	10350	10442	9907	9834.3	9730.5	9835.2	9301
0	15.657	9.5155	13.977	6.8808	0	6.2156	32.977	115.15	246.96	401.95	667.42	966.47	1332.8	1604.5	2160.7	2679	2827.7	3376.4	3685.4	3967.7	4212.4	4419.6	4943.1	5156.8	5403.9	5598.8	5878.7	6274.6	6537.7	6670.6	7053.8	7379.2	7485.6	7811.3	7761.8	8303.1	8494.2	8612.2	8516.1	8617.6	8769.7	9001.8	9244.7	9352.9	9291.8	9152.1	8724.5	9039.1	9053
0	0	0	42.811	0	2.0077	44.25	55.449	117.84	369.17	300.59	473.96	607.25	872.49	1096.5	1361.3	1744.4	2036.9	2324.2	2642.8	2836.4	3093.5	3456.3	3681.8	3796.9	4115.9	4386.1	4552.2	4880.3	4935.2	4993.8	4995.8	5322.3	5306.9	5494.3	5382.9	5404.8	5783	5420.7	5291.8	5401.6	5410.4	5442.6	5386.3	5446	5418.9	5348	5421.8	5406.1	5508.3
0	14.922	0.96919	0	0.32686	0	3.7904	70.308	140.26	192.44	348.7	547.2	906.44	985.62	1560.6	1520.7	1748.1	1944.3	2385.8	2612.6	2873.1	3140	3370	3621.3	3677.6	3937.4	4165.7	4133.4	4283.8	4303.6	4663.8	4985.5	5227.9	5512.9	5643.4	5777.3	5856.8	5829.6	5858.4	6023.3	5856.1	5905.7	6145.2	6148.7	6225.9	6128.3	6137.7	6177.4	6017.1	6025
0	0	0	0	0	19.865	132.88	168.83	248.63	378.07	493.85	622.84	755.73	870	1023.8	1167.5	1288.8	1435.4	1584.6	1683.4	1837.7	1963.6	2083.5	2128.3	2313.7	2414.8	2573.3	2492.2	2665.5	2740	2860.7	2928.5	3002.6	3106.4	3106.8	3180.9	3276.7	3231.5	3338.7	3382.1	3385.7	3458.3	3421.3	3576.1	3460.7	3486.1	3485.2	3608.2	3454.4	3459.3
0	0	6.234	0	17.314	6.7422	12.296	15.275	57.478	35.305	136.17	256.52	332.28	477.8	665.41	874.73	1145.1	1365.2	1591	1795.7	2047.4	2215.6	2364.6	2471	2611.8	2728	2766.7	3050.6	3089.9	3208.4	3378.2	3443.6	3436.5	3570.5	3672.6	3806.3	4004.6	4268.4	4336	4343	4622.2	4581.1	4684.3	4564.9	4718.3	4772.6	4751.6	4698	4782.2	4668.9
0	0	33.319	17.923	37.674	0	30.318	28.616	76.706	130.02	232.02	354.94	478.26	589.67	725.06	929.89	1130.6	1234.9	1468.8	1778.2	2001.9	2135.6	2312.8	2461.5	2654	2803.6	2971.9	3031	3163.4	3123.4	3259.1	3320	3385.5	3529.6	3649.5	3582.6	3675.8	3652.1	3775.2	3838.4	3783.5	3814	3747.3	3731	3882.1	3915.2	4034.5	4063.5	4134.2	4223.4
0	7.074	6.8307	1.0015	0	0	1.0692	0	0	9.5105	54.001	144.46	213.47	364.44	511.54	638.52	814.55	985.56	1131	1275.2	1498.8	1532.7	1561	1712.5	1811.9	1977.5	2010.7	2202.4	2294.6	2417.6	2576.1	2580.2	2609.4	2597.6	2790.9	2946.7	2952.7	3123	3186.9	3257.2	3653.2	3432.7	3447.5	3601.1	3553.2	3695.6	3605.7	3677	3636.4	3644.9
0	6.365	0	0	12.758	8.3559	0	0	0	0	37.969	108.55	215.56	400.88	565.77	794.26	1020.4	1317.9	1673.1	1980.6	2269.8	2495	2756.9	2983.8	3071.1	3499.9	3586.7	3920.9	3945.6	4035	4142.1	4385.7	4491.2	4588.6	4434.6	4285.4	4219.5	4315.5	4388.2	4410.4	4366.6	4535.5	4503.6	4565.8	4539.1	4447.6	4513.1	4422.7	4518.9	4468.6
0	0	8.3431	12.871	0	12.6	20.1	22.048	0	6.6203	39.109	53.04	79.44	163.89	182.21	294.81	266.15	347.06	331.97	474.39	622.74	749.12	854.77	1039	990.81	1270.4	1336.6	1417.3	1558.2	1730.1	1953.6	2034.1	2095.4	2192.2	2302.7	2326.3	2492.6	2552.1	2725.9	2859.3	2871.3	2961.3	3049	2984.4	3075.1	3134.3	3258.9	3097.7	3156.8	3113.8
0	0	0	9.4147	9.3797	2.3219	11.34	12.255	48.545	103.42	156.6	320.98	457.84	634.66	828.49	1069.8	1301.8	1525.4	1768.4	1995.7	2217.4	2452	2651.6	2894.6	3078.8	3240.1	3353.7	3602.2	3680.1	3874.5	3997	4198.5	4400.4	4466.4	4620.2	4678.5	4777.7	5006.4	5143.2	5202.3	5312.2	5346.1	5377.8	5368.4	5438.9	5606.4	5594.1	5706.1	5663.1	5777.9
0	8.0411	8.8469	1.414	1.6855	0	0	14.501	26.293	72.56	124.68	192.28	295.76	360.78	456.46	514.94	606.87	751.37	832.78	929.13	1040.1	1072.5	1123.8	1243.3	1347.5	1420.4	1572.1	1607.6	1578.8	1649.4	1711.6	1779	1864.3	1917.5	1958	2015.4	2173	2372.6	2803.9	2455.7	2244.7	2171.2	2177	2189.9	2228.8	2285.4	2251.5	2193.5	2233.7	2216.7
0	0	13.114	10.081	85.253	58.958	94.954	121.92	165.83	197.54	272.48	480.51	629.65	820.02	1059.1	1382.3	2497.9	2143.3	3451.9	3885.6	4347.9	4885.4	5295.7	4258.5	5873.7	6391.5	6770.1	5564.1	5836.7	7455.7	7764.2	6551.4	6533.8	6644.9	6749.4	6943	7046.4	6922.1	7119.8	7362.8	7088.6	7327.4	7280.7	7246.7	7041.5	7143.4	7150.9	7230.9	7043.8	7119.3
0	0	0	0	9.0299	17.485	11.142	12.699	23.736	37.667	93.705	187.55	255.4	290.31	399.6	488.83	568	766.81	904.64	1051	1228.3	1270.5	1541.8	1481.6	1763.6	1710.3	1884	2004.9	2012.6	1933.8	1987.9	1970.9	2030	2043.1	2063.5	2090.5	2187.7	2099.8	2082	2013.7	2128.7	2069.6	2109.7	2060.6	2075	2101.7	2033.6	2077.2	2039.3	2027.8
0	14.94	35.321	14.579	4.9747	0	31.56	28.884	43.068	62.075	105.83	199.98	271.57	412.61	604.38	672.51	908.58	1097.7	1420.7	1739.9	2008.6	2332.8	2608.2	2933.7	3274.2	3562.9	3807.5	4137.3	4574	4567.3	4916	5087.7	5263	5669.2	5591.9	5811.8	6533.6	6484.6	6800.3	7026.7	7155.4	7263.6	7424	7483.9	7633.3	7399.5	7874.2	7873.1	8018.8	7961.1
9.4097	14.896	0	17.018	0	0	0	0	0	0	12.731	49.904	126.65	188.08	303.15	376.6	428.35	556.67	702.76	880.59	1008.7	1241.6	1465	1711.5	1828.4	2060	2231.8	2414.9	2584.3	2861.2	3100.1	3191.8	3290.3	3358.9	3421.6	3474.1	3620.6	4122.9	3763.2	3843	3921.4	4055.9	4003.1	4070.3	4142.6	3997.8	4084.2	4136.3	4043.2	3532.6
46.219	43.486	0	0	0	0	0	0	0	0	0	3.4033	51.026	97.896	197.14	303.47	384.09	493.44	626.7	621.86	746.66	828.6	916.81	1070.4	1184.1	1386.9	1397.5	1587.7	1579.3	1784.6	1883.8	1898.5	1917	2011.9	2208.3	2228	2226.3	2341.5	2368.4	2417.5	2465.5	2494.9	2576.4	2646	2628.5	2578.8	2674.6	2601.2	2653.1	2665.3
0	0	1.4868	13.504	16.083	11.745	8.2623	15.807	39.742	129.1	242.16	457.23	648.1	809.96	1132.3	1499.6	1868.8	2268.3	2572.6	2963.9	3622.2	3849.2	4079	4389.6	4465.5	5559.6	5057.4	5174.2	5542.4	5974.9	5896.2	6138	6373.1	6381.3	6625.9	6749.2	7016.7	6665.9	6694.4	6823.1	6954.5	6961.5	6909.3	7187.9	7178.7	7180.2	7115.6	7327	7349.5	7232.5
0	0	0	0	91.515	252.25	311.8	462.96	607.03	658.94	803.86	1051.7	1344.9	1411.1	1541.9	1767.2	1952.1	2155.7	2390.8	2572.2	2742.7	2814.8	3004.1	3113.1	3211.3	3341.7	3374.4	3415.8	3638.4	3914	4196	4340.1	4491.5	4631.5	4796	5033.7	4885.3	4847.1	5027.4	5024.3	5221.5	5290.7	5391.2	5218.6	5444.4	5257.6	5379.9	5395.2	5600.8	5486.8
18.235	55.689	19.688	0	0	0	0	25.333	169.22	324.49	357.92	683.71	951.75	1275.8	1721	2157.8	2553.4	2900.1	3316	3659	3967	4301.4	4659.3	4890.2	5167.2	5410	5565.8	5710.5	5854.8	5802.7	6149.3	6208.9	6389.7	6346.5	6244.1	6415.4	6645	6642.8	6717	6827.9	6920.6	6734	6657	6756.4	6695.7	6692.1	6780.8	6835.8	6943.4	6819.8
0	20.909	11.68	0	10.74	0	0	11.182	12.513	57.591	107.2	160.32	203.87	304.15	411.9	523.05	705.42	855.28	1002.1	1175.2	1364	1601.6	1788.4	2028	2175.7	2355.3	2517.5	2687.5	2854.3	2961.8	3285.5	3323.2	3382.5	3600.3	3758.1	3770	3717.2	3788	3818	3914.2	3809.7	3973.1	3946.5	3988.5	3854.4	3916.3	3915.2	4017.8	4163.1	4059.5
0	1.4657	0	1.5213	0	13.742	20.802	54.228	123.96	186.25	309.48	476.51	612.69	826.2	1077.7	1327.9	1569.1	1850.3	2080.8	2393.4	2683.8	2647.4	2985.1	3328.2	3511.9	3658.8	3839.8	3843.8	4117.3	4210.5	4484.1	4277	4426.1	4557.3	4645.8	4690.5	4862.6	4874.7	4861.3	5028.2	5075.8	5059.7	5044.5	4935.3	4833.6	4899.2	5062.2	4899.3	4926.4	4968.2
18.226	20.876	0	0	0	0	0	18.127	37.963	111.08	175.52	243.57	368.94	519.54	702.25	917.36	1115.6	1109.7	1400.9	1589.5	1819.6	1993.7	2188.5	2468.4	2546.2	2698.6	2818.3	2934.2	3027.7	3152.2	3305.6	3564.1	3625.6	3821.7	4070.3	4160.6	4234.9	4301.6	4470.9	4650.4	4683.1	4864.4	4809.5	4703.2	4677.9	4559.8	4598.3	4851	4333.9	4386.4
0	7.2559	0	6.2721	11.987	17.717	0	39.208	119.37	225.96	376.17	575.57	808.94	1075.8	1418	1686.2	2020.9	2415.1	2829.3	3189.4	3652.5	3889.6	4097.4	4436.7	4550.9	4586.2	4819.9	4819.5	4939.7	5252.1	5288.2	5598.5	5936.3	5989.8	6275.8	6080	6349.2	6273	6493.5	6586.8	6631.4	6660.8	6867	7031.4	7047.7	7083.8	7097.5	7149.1	7345.4	7144.4
0	0	0	0	7.7891	0	1.9948	10.622	32.605	61.622	166.45	264.75	406.56	565.35	748.33	958.94	1146.6	1501	1870.4	2187.4	2367.9	2562	2657.8	2998.9	3228.4	3399	3697.5	3926.6	4106.1	4225.6	4625.7	4706.3	4536.4	4758.1	4793.9	4731.7	5010.2	4883.2	4984	5279.3	5403.6	5308.1	5292.8	5391.8	5609.6	5697.5	5447.1	5515.1	5466.6	5441.1
0	0.44637	0	10.754	19.729	15.073	0	0	27.428	84.907	105.99	377.39	565.99	947.4	1308.2	1817	2290.1	2904.9	3594.5	4275.8	4367.4	5285.2	5808.6	6221	6352	6646	7529	7877.3	7592.4	8311.3	8397.9	9016.9	9055.3	9504.5	10019	9911	9840.8	10402	10657	10823	10963	11332	11277	11050	11065	11299	11416	11397	11111	11090
0	0.47336	2.8561	0	14.744	0	8.203	10.182	35.791	75.371	116.14	222.19	338.73	513.61	659.92	875.68	1069.4	1334.8	1610.4	1830.7	2201.2	2456.1	2825.3	3128.3	3382.7	3847.9	4213.5	4426.2	4688.4	5215.2	5553	5660.4	6538.4	7183	7550.5	7700	8146.1	8581.5	8625.5	8745.2	8543.7	8864	8972.7	8929	8821.6	8942.3	8959.3	8871.2	8934	8798.4
0	1.6739	11.681	0	0	2.9014	14.27	94.853	166.57	370.42	642	869.85	1273.5	1671.3	1956.5	2429.9	2699	3185.4	3595.5	3886.9	4197.8	4352.2	4791.7	5130.6	5045.3	5212.8	5372.8	5599.5	5967	6679	6420.7	6034.6	6250.7	6370.7	6544.3	6661.3	6729.9	6902.3	6866.4	7037.6	7090.5	7047	7121.2	7278	7483.2	7134.5	7468.8	7430.5	7328.9	7364.2
0	0	0	8.9411	6.3258	7.2832	18.943	77.865	219.09	425.77	710.05	867.44	1624.1	2283.8	2644.2	3255.2	3663.7	4040.5	4547.9	5263	5833.5	5986.1	6114.7	6429.7	7322.5	6938.9	7497.2	8211.4	7818.1	8080.4	7765.1	6965.6	7052	7228.5	7145.6	7413	7551.6	7558.7	7570.3	7729.1	7598	7866.7	7849.8	7888.7	7834.6	7882.9	7862.4	7818.9	7850.4	7732
0	0	0	14.821	17.933	30.857	46.855	3.0257	26.802	70.779	110.43	212.56	345.42	500.64	779.81	914.35	1348.5	1693.2	2148.4	2477.8	2873.8	3469.3	3627.8	3971.9	4466.3	4829.5	5192.4	5543.8	5610.2	6082.6	6232	6483.1	6512.3	6755.8	7131	7264.5	7470.9	7683.5	7759.1	7790.1	7704	7683.9	7720.8	7833.6	7891.1	7605.8	7804.8	7818.3	7860.9	7959.4
0	0	5.9496	12.641	0	0	21.498	14.376	70.713	137.35	244.58	391.81	560.13	774.09	1005	1199.3	1465.2	1725	2004.9	2237.7	2513.9	2523.8	2924.2	3089.8	3326.6	3552.3	3607.5	3745.7	3905.3	3861.9	3903.1	3985.8	3696.9	3692.7	3872.3	3849.6	3945.6	3906.9	3978.3	3987.9	4052.6	3998.5	4021.9	4006.2	4097.8	4106.9	4177	4150.1	4241.8	4085.7
0	0	0	17.302	12.066	12.589	29.228	63.412	171.99	366.64	612.31	978.3	1408.9	1925.6	2513.6	3130.1	3773.4	4394.5	5023.9	5690	6204.6	6692.3	7215.9	7700.4	8257.1	8645.8	8884.7	9368.6	9694	9991.4	10338	10765	11098	11441	11720	12032	12273	12477	12797	12936	13134	13278	13180	12924	12972	12728	12728	12820	12772	12633
0	0	0	1.5275	8.978	11.245	2.9854	0	0.98915	35.901	98.787	211.09	225.99	400.96	539.87	810.68	1252.9	1600.5	1954.2	2332.8	2652.5	3310.2	3444.7	3842.1	4089.8	4422.8	4798	5070.3	5345	5503	5640.4	5725.8	5900.1	5995.8	6170.3	6303.5	6392.3	6666.7	6564.2	6866.9	6793.8	6924.9	7057.5	6832.6	6969.7	7074.5	6973	7047.2	7004.1	6948.9
0	0	8.5386	25.979	11.182	11.909	9.2465	21.668	70.516	125.31	209.47	350.08	492.04	696.09	864.78	1092.8	1409.5	1622.8	1819.8	2160.8	2327.6	2859.6	2748.4	3337.6	3554.4	3910.5	3996.1	3690.3	4388.7	4519.4	4580.2	4809.2	5080.9	4328.4	4545.9	4525.8	4717.8	4715.5	4774.1	4860.1	4950.1	4971.9	5010.3	5057.7	5061.2	5099.4	5006.6	5103.9	5018.5	4919
0	0	0	11.977	5.947	0	12.89	4.8722	22.333	24.244	15.79	56.068	65.974	142.06	227.45	286.52	330.3	373.58	527.54	640.73	704.51	756.82	1097.8	1064.7	1212	1276.9	1402	1649.7	1654.2	1748.8	1938.8	1939	2131.1	2144.3	2276.6	2309.9	2396.3	2442	2491.4	2463.3	2530.7	2600.8	2625.8	2763	2713	2809.5	2711.7	2783.2	2868.3	2940.4
0	0	6.3992	0	19.449	0	0	25.026	88.696	202.11	361.1	576.12	763.67	1024.1	1360.8	1540.7	1877.1	2236.5	2634.2	2972.6	3286.2	3550.6	3767	4053.6	4310.9	4540.9	4871.6	4937.3	5102.8	5257.4	5311.1	5626.2	5725	5950.2	6060.1	6151	6329.5	6369.1	6449.2	6670.9	6535	6741.5	6694.1	6862	6842.5	6800.3	6900.8	6801.2	6764.4	6793.5
87.083	102.97	90.266	0	0	0	0	0	0	0	0	0	0	15.493	50.511	99.373	159.07	224.64	270.2	331.49	375.83	446.53	524.32	595.39	672.13	788.33	826.66	882.15	1035.5	1135.6	1269.2	1371.4	1393.5	1500.8	1569.3	1706.4	1606.8	1657.9	1649.6	1644.8	1833.9	1785.5	1915.4	1856.3	1918.3	1874	1936.8	1984.9	2088.3	2182.2
0	22.368	0	8.5454	0	6.5258	14.31	32.708	30.749	63.144	129.96	246.06	385.18	611.77	804.15	896.05	1077.7	1192.3	1344	1526.4	1685.6	1821.1	1991.1	2235.1	2362.7	2626.2	2641.3	2843.2	2825	2888.9	3028.6	3159	3164.1	3372.1	3496.2	3565	3569.1	3635.1	3771.8	3930	3996.5	4176	4247.2	4218.8	4242.6	4315.9	4325.9	4235.4	4308.1	4318.5
0	0	0.13114	29.72	10.709	0	8.107	7.9438	49.554	162.79	277.44	518.54	711.6	1000.4	1428.1	1975.9	2416.9	2900.6	3589.8	3909	4439.6	5016.4	5450.1	6152.8	6654.6	6948.7	7452.5	7633	8115.5	8387.8	8369.1	8514	8773	9052.6	9282.9	9456.3	9586.4	9791.8	9889.9	9997.6	10209	10292	10535	10458	10581	10464	10620	10633	10646	10645
0	0	0	48.736	256.43	262.08	316.76	394.39	387.79	466.3	565.32	567.36	952.48	1227.3	1474.9	1798	2201.6	2657.5	2973.9	3205.9	3378	3681.6	4011.3	4409.2	5081.6	5275.2	5550.5	5609.5	5605.3	5918.7	5714.9	6182.7	6331.9	6464.6	6662.6	6603.7	6808.9	6844.3	6912.9	7137.7	7026.6	7078	7130.2	7263.8	7336.1	7346.3	7270.7	7307	7503.1	7500.4
0	0	0	0	38.092	38.986	0	53.051	52.371	78.45	67.143	96.795	132.71	160.84	284.53	245.68	368.31	499.49	775.9	936.35	1069.3	1188.5	1368.3	1457.6	1720.9	1946.8	1979.1	2235	2329.3	2341.4	2531.3	2690.2	2763.4	2896.7	3055.7	3153.2	3221.6	3255.5	3348.5	3416.7	4314.1	3955	4054	4103.2	3945.8	4229.2	4266.8	4249.6	4244.4	4220.9
0	0	0	1.3396	33.961	24.421	54.085	30.773	139.65	107.02	155.61	223.94	406.41	570.87	732.73	939.57	1151.7	1359	1606.1	1820.7	2134.2	2252.6	2606.7	2686.4	2942.8	3115.2	3354.6	3613.2	3750.6	3971.2	4125	4173.2	4288.7	4508.4	4525.7	4589.4	4647.5	4619.4	4745.9	4724.4	4850.1	4827.1	4620.6	4817.8	4814.9	4796.4	4846.8	4817	4698.4	4817.4
0	0	0	0	13.229	1.536	20.087	40.967	112.05	244.97	437.66	675.21	925.73	1191	1466	1756.4	2138.3	2413.4	2720.8	3101.6	3410	3686.8	3943.3	4162.9	4384.7	4652.5	4706.4	5113.3	5186	5504.9	5826	5765.8	6050.8	6171.8	6477.9	6457.4	6537.9	6734.2	6711.4	6697.1	6950.2	7029.6	7186.3	7176	7023.3	7130.5	7089.3	7047.4	7242.6	7088.6
21.512	20.114	0	0	9.3166	0	12.361	0	19.608	92.194	113.39	379.94	509.31	1056.9	1431.5	1780.5	2109.5	2911.1	3289.9	3684.8	4630.1	5565.7	4961.3	5420.7	5982.9	6098.1	6711.3	6754.3	6684.8	7432.3	7476	7457.8	7886.8	7988.6	8144.1	8675.3	8274.4	8322.5	8598.6	7557.7	8701.9	8746.6	9920.2	8895.6	8725.6	8742.8	8868.3	8650.4	8588.4	8768.6
0	0	0	0	3.7811	59.121	87.205	0	5.3907	83.249	134.84	250.23	376.58	573.06	774.97	1060.1	1290.8	1663.6	1901	2203.1	2390	2700.6	2957.6	3100.7	3283.2	3391.1	3669.6	3934.8	4053.4	4200.8	4356	4582.4	4557.2	4943.5	4929.9	5172.1	5245.2	5495.2	5529.6	5428.9	5647.5	5740.8	5953.5	5770.6	6036.5	6026.5	6025.7	6032.5	5988.7	5979.6
0	7.0429	4.6706	0	0	0	6.7331	24.089	130.41	330.18	621.75	1046.9	1524.4	2070.3	2776.2	3443.2	4093.8	4802.6	5536.5	6151.1	6764	7320.6	7996.9	8568.2	9138.5	9725.9	10060	10513	11097	11177	11513	11719	11920	12550	12178	12554	12752	12735	13047	13069	13186	13203	13308	13514	13608	13385	13686	13732	13749	13735
0	13.001	33.725	0	0	0	0	37.226	64.858	135.46	177.41	247.29	312.62	404.2	460.29	578.68	699.24	788.21	881.5	941.82	1000.2	1054.6	1145.9	1263.6	1317.9	1396.2	1359.9	1379.8	1411.5	1554.9	1684.3	1602.4	1751	1779.7	1931.7	2030.6	2145.8	2132.8	2203.1	2234.9	2468.9	2355.8	2575.5	2510.5	2592.5	2690.4	2671	2735.1	2791.4	2910.6
0	0	0	0	8.9447	0	7.9483	26.321	63.088	115.69	247.02	411.12	580.58	802.09	1044.8	1287.9	1543	1859.7	2189.6	2478.9	2872.2	3147.2	3455.8	3811.8	4023.8	4294.3	4483.5	4652	4972.3	5092.1	5257.7	5470.6	5591.6	5609.4	5726.1	5848.9	6092	6232.5	6383.6	6496.9	6644.8	6662.9	6724.3	6810.7	6919.9	6526.4	6519	6498	6457.7	6357.2
0	2.8172	0.23797	0	0	4.1743	13.486	18.906	37.735	100.14	184.94	284.69	392.73	532.41	685.25	856.59	1093.8	1303.9	1518.1	1799.6	1632.8	1715.7	2011.3	2076.1	2300.1	2335	2417.6	2631.2	2614.1	2980.8	3071.6	2954.8	2991.5	3024.5	3174.9	3009.1	3110.4	3198.6	3242.3	3218.5	3262.6	3320.2	3320.1	3318.6	3324.2	3380.3	3324.4	3246.6	3288.2	3318.3
0	0	4.4054	7.1297	15.527	3.1011	5.4376	21.212	39.697	65.592	106.37	172.15	246.97	333.77	479.62	590.61	694.58	843.27	981.64	1158.2	1220.6	1414	1482.4	1575	1738.5	1847.8	1999.8	2020.3	2147.2	2132.2	2230	2255.5	2370.1	2393.7	2475.9	2509.3	2514.6	2531.3	2557.3	2588.5	2562.4	2693.6	2587.2	2709.9	2601	2636.2	2637.7	2656.1	2617.7	2614.8
0	0	0	0	0	7.6587	40.964	97.335	215.63	344.3	546.72	749.92	1004.5	1293.7	1551.7	1806	2148.5	2299.1	2614	2857.6	3073.4	3190.9	3482.9	3525.6	3804.1	3982.2	4037.8	4436.5	4541	4633.8	4689.5	4816.4	5072.7	5204	5455.4	5430.4	5577	5792.6	6001.8	6036.5	6207.7	6072	6165.6	6312.4	6443.8	6551.7	6571.3	6604.1	6641.8	6715.5
4.8355	37.284	30.531	8.8352	2.0092	0	0	0	61.463	219.95	413.62	660.82	1001.9	1380.6	1678.9	2152	2464	2686.5	3201	3313.8	3794.7	4357.8	4444	4979.3	5169.1	5487.8	5722.3	5803.6	6215.5	6381.3	6548.2	6968.5	7243.2	6899.1	7468	7613.3	7909.5	7903.5	7941.3	8180.7	8101.3	8363.4	8499.9	8498.1	8729.7	8574.8	8687.6	8679.1	8852.7	8874.2
0	2.1508	1.3766	0	1.9213	1.5233	14.162	14.833	9.8517	31.128	11.87	45.92	68.919	110.85	151.75	243.89	399.65	557.63	698.1	857.56	1058.6	1278.9	1467.4	1677.4	1895.5	2165.8	2420.8	2718.5	2958.2	3082.9	3371.7	3553.5	3773.3	4025	4213	4445.6	4662.4	4906	5036.3	5231.3	5473.2	5703.6	5843.2	5425.1	5840.3	6579.9	6084.4	5543.1	6141	5959.6
0	6.9567	9.6008	13.186	18.733	0	0	35.167	52.905	115.97	201.83	396.76	720.83	1005.1	1419.3	1659.4	2080.2	2521.5	2981.6	3396.5	3880.5	4189.1	4667.1	5025.6	5341.5	5643.8	5937.8	6280.8	6390.2	6820	6961.8	6974.6	7224	7395.1	7670.9	7905.9	8133.1	9116.5	9532.8	9356.8	9984.7	9941	10168	10355	10470	10611	10578	11009	10991	10948
0	0	0	14.936	25.047	36.914	29.812	34.128	44.664	90.182	109.42	196.1	282.33	390.8	570.04	856.24	935.62	1097.4	1565.8	1770.1	1919.4	2076	2286.1	2200.9	2583.2	2700.3	2825.5	2931.6	2935.7	3224.4	3139.7	2995.3	3051.9	3240.1	3333.4	3413.4	3538.9	3638	3562.3	3711.2	3710.9	3957.6	4037.6	3933.4	4021.6	4044.6	4168.2	4158.3	4031.3	4166.9
0	5.0958	0	5.1177	0	1.2526	0.062523	10.025	12.515	17.114	50.46	113.11	231.44	432.46	621.83	854.12	1092.1	1381.2	1504.7	1736.2	2009.1	2497.7	2775.7	2996.1	3185.1	3443.6	3689.8	3789.4	3856.7	4081	4365.7	4502.1	4654.7	4773.7	4816.5	4921.5	5041.6	5088.5	5047.3	5119.5	5072.2	5148.9	5211.3	5330.5	5394.4	5378.9	5419.3	3895.5	3902	3962
0	0	0	10.73	27.339	0	13.226	5.9451	4.9337	5.5842	10.183	21.999	63.909	117.39	138.33	189.23	266.93	398.04	497.92	530.85	620.02	663.43	746.25	804.54	977.58	978.93	1063.7	1213.9	1245.6	1297.4	1383.6	1463.8	1516.5	1419	1669.1	1691.8	1714.2	1679.8	1649.5	1808.7	1791.6	1773.8	1891.7	1955.8	1887.7	1830.7	1809.8	1851.7	1878.8	1852.7
0	0	0	69.333	44.904	83.132	191.83	255.15	427.14	730.4	951.11	1345.2	1538.8	2307.4	3028.8	3679.7	4058.5	4561.2	4940.9	5794.5	6911.6	7488	7346.9	8059.9	8425	9539.6	9763	9150.4	9674	9733.7	10886	11058	9152	9514.9	9456.7	9476.5	9800.8	9689	9859.9	9900	10037	9909.4	9926.7	9956.3	10018	10240	10042	10146	10226	10253
0	0	0	0	3.1052	5.1488	17.306	54.524	143.06	270.77	485.53	803.24	1119.7	1488.9	1893.1	2081.3	2669	3080.2	3511.3	4206.6	4656.1	4732.3	5623.3	5804.9	6221.9	6746.9	6953.9	7413.4	7544.1	7879.3	7925.4	8278.7	8718.4	8766.5	8981.9	9069.9	9259.4	9497.8	9380.7	9617.3	9414.9	9702.2	9497.6	9652.1	9758.1	9720.5	9877.3	9971.5	9710.5	9863.3
0	25.805	5.4814	10.07	9.4005	0	0	0	0.26912	0	0	0	15.695	43.571	93.135	154.52	273.06	388.67	479.03	619.35	701.38	849.06	944.26	1049.7	1168.6	1233.8	1266.5	1265.9	1285.2	1369.6	1401.5	1472.9	1528.7	1699.4	1752.2	1674.1	1747.2	1689.8	1711.3	1761.9	1668.8	1736.1	1700.9	1818.3	1796.7	1754.2	1755.6	1661.6	1700.1	1732.1
0	0	3.4057	6.9438	17.077	0	12.285	33.221	78.95	147.79	268.39	423	627.18	924.44	1281.8	1644.4	2027.5	2514.1	3100.7	3485.4	3799.7	3992.8	4521.3	5164.8	5404.8	5813.5	5857	6315.6	6771.3	6920.3	6654.6	7290.6	7364.7	7413.1	7649.1	7635.3	8034.1	7923	8102.8	7969.9	7779	7847.9	7844	7798.9	7529.5	7413.9	7495.3	7470.3	7275.1	7439.8
0	0	1.228	8.3976	5.1757	1.6049	25.499	36.899	74.952	125.33	219.87	368.19	533.39	696.34	800.21	960.07	1163.5	1365.8	1615.7	1861.4	2126.3	2358.8	2489.5	2668.9	2888.9	3112.8	3030.8	3494.3	3674.4	3756.9	3719.6	3530.5	3848.7	3922.8	3879.3	4062.5	4360.1	4171.6	4489.6	4542.9	4379.7	4420.2	4420.3	4451.9	4526.9	4557.9	4592	4660.6	4874.9	4667
0.21835	0	47.686	42.027	0	0	0	0	0	36.111	119.03	245.51	477	743.3	1239.2	1408.1	1847.4	2270.4	3292.9	3314.5	3682.1	4375.4	4736.8	5316.1	5653.2	6226.4	6843.5	6687.4	7164.7	7062.7	7293.5	7683.5	7948.2	8324.4	8673.5	9240.9	8655.4	8593.7	8409.4	9031.9	8675.8	8926.3	9545.7	9051.1	8806.2	8726.4	8835.5	8568.1	8594.2	8660.7
0	0	0	0	0	28.197	71.559	130.92	273.78	453.69	664.39	1025.6	1347.6	1694.9	2132.8	2637.2	3078	3393.8	3918.4	4336.4	4619.8	4999.7	5279.4	4849.2	5789.7	5878.4	6428.6	6573.8	6681.8	6326.5	6183.3	6427.4	6631.5	7033	7738.5	7797.5	7978.6	7861.9	8064.5	8188.7	8347	8465.3	8692.3	8525.1	8603.3	8625.1	8847.7	8906.5	8803.8	8903.6
0	8.8492	0	0	9.8285	1.3302	8.716	5.0619	37.748	142.29	189.3	371.4	566.65	809.89	1071.1	1386.7	1666.3	1997.9	2484.1	2846.7	3271.3	3756.3	3903.6	4514.6	4997.9	5284.7	5873.6	6307.9	6580	6793.5	6775.1	7517.4	7630.6	7903.5	7999	8469.8	8686.2	8890.7	8775	9006.2	8697.2	9000	9060.2	9035.5	9156.5	9665.4	9364.7	9714.8	9524.1	9422.8
0	0	2.2715	16.128	7.7225	10.774	0.42932	19.625	40.94	100.23	183.14	250.57	404.44	566.19	707.44	1059.7	1187.4	1478.3	1757.7	1883.5	2444.1	2790.7	2685.6	3368.4	3574.1	3998.8	3985.7	4299.4	4486.6	4881.1	4936.4	5086.3	5298	5343.6	5809.8	5387.4	5434.3	5581.5	5764.1	5446.5	5593.4	5376.7	5659.6	5764.4	5536.8	5960.6	5280.2	5497.1	5415.7	5547.9
0	0	0	0	0	57.364	51.478	20.539	39.096	62.252	136.93	264.77	405.73	611.23	807.15	990.97	1204.4	1454.1	1687	2033.5	2268.2	2370.8	2609.5	2829.1	3069.2	3327.6	3494.2	3604.7	3843.4	4014	4155.3	4361.8	4546	4741.7	4865.3	5047.1	5356.9	5357.8	5459	5518.3	5492.9	5615.5	5506.5	5632.6	5677.1	5678.4	5724.2	5776.5	5817	5816.7
0	22.232	6.6546	0	0	0	0	34.097	88.732	177.1	321.54	530.48	785.1	1055.1	1350.9	1576.8	1922.7	2244.8	2444.7	2772.7	2974.2	3468.6	3308.9	4370.9	4502.5	5012.8	5377.2	4894	5693.5	4806.9	4780.6	4997.7	5145.8	5209.4	5341.6	5181.7	5289	5393.6	5521.4	5445.1	5571.2	5553.1	5540.6	5526.8	5532	5446.4	5540	5509.2	5448.3	5529.2
0	63.727	20.151	0	0	0	0	11.751	0	0	0	12.839	103.07	187.66	285.15	289.19	372.18	605.7	722.27	994.67	1107.8	1233	1375.5	1678.2	1432	1911.8	1870.8	2215.6	2163.5	2266.9	2609.3	2460.4	2476.1	2587.4	2669.7	2842.9	2804.7	2851.4	2923	2943	3011.3	2940.4	2995.5	2994	3068.4	3075.3	3106.5	3045.5	2980.8	3016.7
0	0	0	0	148.26	326.93	514.37	701.2	902.67	1096.7	1257.9	1367	1444.8	1560.9	1717.5	1821	1780.8	1953.7	2234	2314.1	2350.8	2485.2	2501.5	2605.9	2613.6	2654.6	2797.7	2907.5	2963.2	2920.9	2887	2844.4	2947.6	3015.3	3055.7	3208.1	3293.8	3422.2	3516	3450.8	3461.6	3580.1	3669.3	3597.3	3559.1	3681	3639	3669.7	3568.6	3359.1
0	0	15.322	0.99171	24.502	67.249	55.252	79.54	217.27	401.86	621.54	899.66	1263.5	1663.6	2187.1	2850.5	3204.1	3744.9	4476.2	4975.8	5688.7	5921.3	6375.5	6926.1	7308.8	7805.6	8141.9	8374.5	8775.9	8954.8	9386.7	9502.4	9655.9	9717.7	9812	10478	10509	10761	10822	10638	11227	11146	11388	11429	11446	11439	11595	11697	11780	11885
0	0	3.6316	4.7389	0	2.5721	4.2259	4.3069	13.346	15.913	23.913	44.523	90.853	127.64	226.92	329.14	447.49	644.8	782.64	1022.1	1266.1	1433.4	1753.1	2008.3	2402.3	2733.9	3252.5	3607.5	3746	3940.3	4196.9	4509.7	4617.6	4973.2	5049	5310.3	5589.1	5742.4	5912.7	6040.4	6150.8	6259.8	6233.5	6381	6459.5	6366.3	6439.9	6392.9	6440.9	6467.7
0	79.057	11.853	0	48.135	0	0	0	0	0	0	0	66.371	292.02	443.21	684.93	991.21	1144.8	1511.8	1671.7	1979.3	2246.7	2372.6	2745.9	2951.7	3169.9	3395.6	3596.5	3718.3	3779.5	3988.7	4027.5	4213.2	4297.2	4388.5	4560.4	4639.6	4731.2	4748.3	4746.6	4681.4	4751	4765.9	4844.4	4741.6	4785.2	4677	4749.9	4812.6	4832.5
0	0	11.854	9.4638	18.375	66.862	78.802	121.34	207.29	376.33	587.78	818.47	1166	1433.9	1752.1	2142.7	2623.8	3000.7	3253.2	3692.7	3968.4	4411.1	4591.2	4828.2	5202.6	5460.1	5636.8	5887.3	6046.8	6372.2	6675.4	6916.2	7002.9	7283.2	7576.2	7744.2	8165.8	7924.4	8309.4	8220.9	8425.2	8694.7	8567.6	8585.1	8766.9	8638.6	8712.1	8703.8	8693.1	8826.9
0	3.907	0	0	6.9737	8.1986	0	5.4819	1.7642	14.11	63.219	92.916	163.39	203.73	317.11	399.52	441.73	519.35	620.85	672.16	656.03	769.16	832.5	955.11	946.08	1093.8	1279.6	1227.6	1257.4	1330.6	1435.7	1432	1446.3	1435.7	1460.8	1493.4	1525.2	1508.7	1567.2	1634.7	1711.9	1650.5	1680.5	1713.4	1661.7	1727.5	1731.3	1626.7	1708.6	1654.4
0	0	0	4.2498	0	22.14	24.637	0	1.2003	4.4308	55.612	104.19	163.52	251.97	353.32	496.7	576.72	740.55	860.49	968.14	1137.9	1325.6	1538.4	1737.3	1855.2	2029.8	2217	2338.6	2424.5	2500	2674	2652.9	2800.3	2947.8	3001.8	3119.5	3165.8	3234.3	3261.6	3232.2	3331	3264.5	3318.8	3329.4	3285.2	3240.2	3223.2	3346.9	3311.7	3343.8
0	42.568	5.9447	2.4686	26.38	31.929	0	0	0	58.649	198.82	420.08	617.99	1068.7	1277.9	1619.5	1930.6	2456.7	2909.5	3287.9	3677.1	4207.6	4645.5	4930.4	4988.8	5368.3	5751.1	5928.4	6075.8	6123.3	6456.4	6414	5334.1	5870.5	5763.5	5771.5	5996.3	6201.4	6268.7	5942.9	6547.3	6895.8	6632	6674.8	6566.2	6604	6562	6751.7	6847.9	6726.1
0	0	0.85483	2.9325	0	0.43304	7.411	16.819	91.704	212.74	380.05	637.18	917.92	1324.9	1550.3	2056.5	2500.2	2957.9	3332.8	3902.8	4380	4832.1	5197	5560.7	5996.5	6224.8	6514	6705.4	7028.1	7125.1	6813.4	7385.3	7240.6	6589.3	6600.9	6907.7	6632.1	7619	7904.4	7271.3	7340.5	7297.6	7255.6	7305	7380.9	7332.3	7374.7	7235.9	7201.5	7168.6
0	1.2677	0	0	0	3.8482	14.402	35.551	92.106	190.69	318.05	488.24	689.64	950.24	1179.1	1541.9	1833.1	2102.3	2377.9	2598	2822.8	3252.2	3373.8	3555.5	3801.8	4089.3	4407.6	4522.2	4771.7	4872.2	5101.5	5109.7	5231.8	5374.7	5372	5404.9	5402.4	5565	5593.6	5809	5730.4	5696.4	5918.8	5860.2	5775.7	5753.2	5784	5858.3	5803.8	5614.4
0	2.1372	0	4.1463	9.7841	0	8.834	16.016	21.362	32.652	51.254	75.719	143.08	188.28	298.48	378.7	385.16	645.05	812.26	932.62	980.99	1176.7	1311.5	1455.1	1609.9	1716.5	1888.4	1942.5	2056.6	2125.5	2222.4	2258.6	2391.6	2583.6	2706.1	2747.4	2867.5	2846.1	2812.3	2817.8	2771.7	2858.6	2979.6	3018.5	3035.1	3008.2	3033.3	3053	3083.2	3036
0	0	11.754	33.717	85.997	120.55	199.03	310.76	433.07	497.75	669.46	834.1	1030.1	1353.1	1529	1500.7	1967	2310.8	2694.1	3008.2	3303.3	3834.9	3934.3	4539	4729	5070	5425.3	5130.4	5829.7	6021.5	5979.8	6358.6	6585.7	6732.5	6784.7	6788.8	7054.2	6924.7	7376.2	7499.5	6991.3	7220.3	7367.4	7408.9	7404.9	7325.3	7429.6	7351.8	7456.1	7451.6
0	0	0	11.495	134.32	164.93	172.58	252.16	234.73	301.79	370.44	430.48	511.31	576.94	641.5	711.14	848.28	840.79	906.03	959.38	1072	1192.3	1110.7	1233.3	1224.2	1310.7	1450.7	1655.6	1683.5	1808.9	1984.6	1959.4	1914.9	2026.1	2021.2	2152.9	2298.3	2252.2	2341.8	2518.7	2381	2399.2	2384.1	2391.2	2497.6	2407.3	2438.2	2439.8	2484.5	2485.2
0	11.429	5.1894	0	0	3.2091	4.3426	4.0871	34.809	72.938	116.59	186.79	269.35	333.75	431.85	506.26	599.5	737.77	840.82	939.36	1051.7	1130	1266.2	1330.1	1443.4	1529.5	1684.2	1780.7	1796.8	1862.2	1936.9	2185.8	2264.1	2244.6	2264.9	2354.1	2445.9	2539.5	2564.3	2607.8	2643	2728.8	2770.5	2836.8	2978	2914.2	2936.9	2930	2930.5	3030.1
0	0	0	44.295	39.322	33.113	71.179	90.057	108.88	168.93	232.59	336.56	436.33	598.88	805.7	1078.2	1354.3	1718.2	2066.3	2539.7	2855.6	3251.6	3594.4	3883.3	4278.5	4600.2	4810.7	5091.3	5322.8	5656.4	5963	5984.8	6284.4	6406.6	6537.3	6657.5	6875.3	6947.9	6957	7142.1	7263.4	7300.9	7216.2	7135.5	7195.7	7229.3	7185.1	7213.1	7265.4	7182.3
2.8192	9.8066	78.719	0	0	0	0	0	0	0	106.06	159.77	296.47	537.51	711.13	1083.3	1354.2	1749.3	2189.2	2503.1	2878.6	3432.8	3753.5	4170.6	4602.8	5178.7	5615.5	6218.2	6714.1	7023.7	7391.2	7900.7	8377.6	8916.2	9116.2	9324.7	10138	10298	10362	10946	10858	11042	11322	11735	11719	11788	11992	11475	11343	11251
0	0	0	0	10.611	6.4237	27.309	10.513	26.623	51.379	88.721	137.67	180.12	267.01	456.69	699.43	813.02	1028.7	1264.5	1497.9	1745.8	2037.2	2314.8	2656.9	2945.3	3372	3548.5	3897.2	4272.9	4497.3	4740.1	4840.7	5089.5	5478.7	5683.6	6020.2	6194.7	6354.8	6726.7	7073.8	7350.9	7498.4	7596.4	7836.4	7947.2	7807.5	8062.2	8096.6	8128.1	8046.2
0	0	20.405	25.771	26.93	36.962	25.053	25.684	19.217	62.825	108.48	190.17	318.62	519.86	722.81	1034.6	1361.5	1791.4	2201.7	2738.7	3194.8	3794.5	4154.5	4718.2	4975	5339.2	5677.3	5681.7	6040.8	6258.5	7450.9	6954.4	8060.6	8165.4	8320.1	8292.2	8708.4	8583.7	9012.2	9067.3	9181.5	9303.2	9473	9684.9	9281.9	9305.5	9312.5	9383.8	9245.9	9759.5
0	0	0	7.4412	19.824	35.806	29.292	44.392	78.775	128.69	287.22	457.5	682.49	963.92	1238.1	1474.6	1808.2	2073.1	2335.7	2555.7	2854.9	2937.3	3620.9	3637.8	3457.4	3904.2	4014	4054.7	4353.3	4582.9	4753.4	4685.8	4735.4	4584.5	4626.8	4723.1	4796.3	4739.9	4895.8	4917.3	4975.6	4951	5029.2	4955.3	5003.3	4893.4	4936	4936.2	4913.5	4921.7
0	0	0	30.262	18.667	35.723	10.313	33.636	67.076	107.95	190.69	283.15	378.72	502.35	658.5	758	990.16	1061.1	1264.3	1333.7	1490	1691.3	1720.8	1971.2	1873.9	2021.9	2124.9	2197.6	2195.5	2228	2358.6	2525.4	2648.6	2705.8	2781.4	2778.9	2842.4	3698.9	2884.5	2951.1	2921.3	3088.9	3213.8	3375.8	3343.9	3322.3	3434.5	3446.1	3459.8	3507.3
0	142.38	104.58	137.93	0	0	0	268.58	93.222	59.527	227.79	97.148	524.94	480.39	827.6	720.9	1145.7	1270	2012.7	2234.6	2298.6	2875	3105.8	3738.6	4319.8	4285.5	4772	5077.6	4703.2	5037.8	5514.2	5661	6101.6	6354	6743	6695.7	6930.8	7178.6	7217.2	7380.2	7724.7	7736.8	7871.7	8144.5	8024.9	7983.7	8150.3	8128.7	8114.1	8248
0	0	0	14.056	39.959	29.304	41.983	29.987	46.89	156.11	241.62	455.87	593.8	820.87	992.66	1352	1703.3	2029.8	2392.6	2674.3	3190.3	3435.5	3736.1	4063.1	4448.5	4807.7	5061.8	5370.3	5604.3	5976.6	5878.3	6064.9	6286.8	6493.3	6706.9	6845.5	6760.2	6950.3	7140.6	7172.6	7292.4	7360.8	7549.7	7642.9	7604	7749.8	7595.7	7757.9	7836.2	7767.8
0	0	0	3.1611	9.8522	5.0192	6.1456	9.8796	29.459	68.013	144.47	306.64	420.1	682.25	866.15	1185.8	1360.2	1669.8	2012.7	2341.2	2600.8	2850.8	3197.9	3523.8	3844.4	4164.3	4407.1	4637.9	4746.2	4997.8	5344	5473.5	5749.9	5725.3	5977.7	6002.5	6013.3	6235.8	6213.2	6745.9	6069.5	6107.7	6049.4	6106.9	6123.4	6195.5	6206.8	6150.4	6256.2	6218.5
0	0	6.0936	4.0545	39.942	54.675	23.74	71.718	196.95	263.45	483.96	650.71	824.41	947.08	1141.2	1351.3	1581.4	1759.8	1980.1	2204.5	2441.9	2536.7	2855.2	2915.2	2994.5	3196.1	3373.8	3522	3701.6	3761.7	3907.1	3945.4	4121.5	4030.3	4108.8	4329.2	4306.1	4296.8	4625.8	4577.5	4721.2	4811.5	4748.5	4761.5	4830.4	4856.4	4889.9	4864.5	4730.5	4858.3
0	0	0	0.6541	1.7509	6.56	15.398	34.182	71.028	94.494	174.5	266.51	356.44	484.27	623.75	776.88	948.94	1175.1	1328.6	1539.5	1718.8	1927	2101.1	2307.1	2443	2600.9	2834.7	2929.9	3045.8	3199.7	3277.5	3402.1	3480.3	3643.8	3669.5	3564	3704.3	3766.2	3714.9	3725.2	3879.8	4058.7	4138.1	4204.1	4171.3	4171.5	4312.4	4110.5	4077.7	4142.5
10.549	23.884	19.482	6.8175	0	0	0	0	23.062	78.443	140.03	296.61	401.04	561.82	762.34	928.89	1165.8	1411.1	1679.5	1865	2098.6	2304	2534.6	2701.9	2848.7	2989	3207.8	3369.6	3462.2	3612.8	3721.2	3886.9	3626.7	3992	4233.8	4349.2	4537.9	4665.3	4722.8	4827.8	4775	4823.7	4897.7	5015.5	4971.9	5080.6	5068.7	5038.9	5027.5	4949.5
0	0	0	5.9889	15.963	18.473	10.289	12.695	84.007	149.75	268.85	490.69	687.66	922.69	1236.1	1504.7	1815.7	1973.9	2237.3	2481.4	2755.5	3060.2	3116.8	3350.7	3624.7	3847.2	4032.9	4188.4	4225.6	4282.2	4560.2	4763.1	4942.5	4946.3	5011.9	4997.7	5876.9	5908.6	5855.1	6122.9	6022.8	6086.5	6271.9	5966	5852	6006.5	5743.5	5758.5	5681.4	5656.5
4.1049	3.4705	0	0	2.5328	0	0	0	17.679	40.086	79.31	163.41	282.24	416.22	549.2	705.09	903.76	1044.6	1212.2	1364.2	1633	1842.6	1956.6	2074.2	2213.6	2360.9	2478.6	2711.8	2865.4	2965.9	3092.2	2979	3276.3	3285.9	3362.4	3365.3	3539.2	3617.8	3554	3658.8	3719.6	3657.2	3760.8	3804.4	3835.7	3821.1	3894.8	3936.5	3980.7	4072.1
1.0598	3.2022	0	0	0	0.042854	4.0493	6.0995	13.623	85.792	208.48	403.46	671.59	971.46	1331.1	1683.7	2044.4	2336.6	2785.5	3236.7	3596	3956.9	4294.4	4692.9	5000.5	5270.9	5511.1	5875.9	6010.7	6359.9	6449.1	6537.2	7038.3	7036.2	7203.9	7313.9	7494.1	7578.8	7614.4	7763	7920.6	7938.6	8151.9	8157.1	8192.1	8186.2	7843	7966.3	7971.1	7831.3
0	0	0	0	18.035	16.825	38.381	83.361	203.96	376.1	592.27	957.19	1301.2	1632.2	2019.5	2424.4	2813.8	3158.7	3623.8	3997.1	4372.7	4748.8	4965.9	5190.1	5343.9	5582.9	5805.3	5856	6114.4	6287.4	6392.9	6450.7	6607.4	6883.1	6990	7561.7	7644.1	7535.2	7813.9	7592.2	7801.4	7634	7649.7	7812.2	7795.9	7944.9	7855.8	8077.4	8209.9	7957.6
0	3.9351	0	5.1283	2.2995	0	0	7.4615	42.348	104.31	192.59	345.05	479.96	642.79	765.11	1084.2	1312.1	1410.3	1952	2129.2	2226.1	2481.9	2398.1	2449.6	2969.4	2881.4	3401.1	3122.2	3099.2	3203.3	3565.4	3413.7	3415.2	3501.3	3629.1	3698.6	3786.7	3744.6	3864.5	4094.4	4241.2	4269.1	4256.7	4418.9	4419	4400	4330.7	4412.7	4342	4327.6
0	0	0	0	10.327	6.1259	11.774	22.407	33.485	73.022	144.08	249.31	365.07	550.77	722.06	945.53	1155.6	1496.3	1801	2077.3	2307.6	2580.4	2831	3110.6	3212.4	3456.4	3559.6	3807.3	3878.6	4170.2	4357.8	4532.1	4821.2	4941.5	5122.9	5191.3	5152.5	5217.9	5372.9	5392.6	5463.6	5584	5598.4	5738.9	5661.2	5695.7	5610.6	5532.2	5754.9	5846.5
24.464	44.258	0	30.91	0	0	0	0	44.367	62.565	179.1	232.49	366.32	516.34	611.18	487.44	813.34	876.4	1076.1	1204.2	1233.6	1471	1694.5	1816.9	1989.5	1928.3	1863.4	2590	2468.6	2890.3	2649.7	3185.2	2745.8	2782.7	2872.3	3032.5	3188.5	3124.6	3355.8	3395.2	3541.4	3468	3432.7	3536	3656.7	3359.4	3545.7	3471.3	3598.3	3485.3
0	0	0	24.347	51.894	88.454	103.3	122.81	155.06	145.77	230.28	316.21	369.94	483.25	592.11	773.76	936.96	1124.6	1388.2	1556.3	1691.1	1842.4	2047.8	2132.8	2481.5	2623	2736.9	2868.8	2940.2	3047.8	3110.7	3097.7	3167.7	3216.9	3419.4	3476	3530.1	3536.2	3612	3749.3	3899.8	3854.3	4017.6	4094.6	4052.2	4125.3	4111.2	4197.6	4398.9	4407.3
4.6852	23.009	0	33.447	0	0	0	0	0	0	0	0	0	0	0	103.02	261.08	409.76	590.67	706.64	760.53	896.31	1058.4	1014	1114.7	1244.4	1395.1	1499.6	1616.6	1620.2	1689.8	1733.6	1790.8	1918.1	2012	2083	2090.5	2113.3	2135.1	2133.1	2252.1	2254.1	2420	2443	2424.1	2497.1	2453	2486.5	2471.1	2456
0	0	7.9032	0	17.339	6.5943	22.597	33.794	33.902	90.838	160.71	259.4	385.7	528.03	672.12	807.38	977.71	1069	1237.4	1402.8	1599.6	1676.9	1740.8	1897.6	2025	2032.4	2190.9	2303.3	2479.8	2539.6	2682.7	2716.4	2905.8	3199	3106.1	3273.5	3294.1	3328.5	3272.2	3620.2	3715.8	3748.5	3738.1	3616.3	3844	3743.5	3835.7	3920	4004.8	3905.6
0	0	0	0.80475	9.567	92.493	189.02	234.02	493.62	799.34	1260.2	1639.8	2239.5	2823.4	3426.2	4047.8	4545.3	5202.5	5625.1	6311.9	6865.9	7142.7	7402.3	7618.6	7670.4	7958.9	7961.4	8075.3	8353.1	8292.3	8420.7	8600.8	8591.4	8495.8	8550.3	8429.1	8577.4	8777.1	8706.4	8813.4	8807.5	9079.5	9025.7	9011.4	9043.3	9191.7	9357.9	9320.2	9145.3	9148.7
0	0	21.861	36.923	40.197	0	30.809	20.476	49.573	14.541	86.035	127.9	202.23	307.17	399.54	501.89	630.13	847.31	948.14	1079	1282.3	1410.7	1562.4	1675.8	1816.9	2093.5	2297.4	2339.9	2463.5	2496	2786.3	2938.2	3020.7	3150	3218.4	3364.2	3364.4	3346.2	3434.1	3594.7	3603.5	3781.5	3706.2	3795.7	3713.6	3724.2	3689.2	3767.1	3711.7	3797.1
0	0	0	4.9583	10.777	0	13.884	1.6301	32.999	113.65	222.81	390.13	538.74	730.21	976.26	1244.2	1463.5	1767.7	2014.9	2202.5	2439.5	2640.8	2894.6	3154.5	3256.5	3537.3	3612.2	3790.1	3973.8	4188.3	4454	4617.3	4748.4	4884	5023.4	5131.3	5251.3	5396.9	5532.9	5508.7	5708.1	5697.8	5789.4	5798.9	5724	5818.3	5795.6	5878.2	5889.2	5639.7
0	17.613	2.8795	0	2.6212	2.5763	6.667	0	22.413	41.261	91.144	158.45	250.82	353.25	529.99	668.03	839.26	1058.1	1238.2	1360.9	1484.2	1660.7	1840	2114.3	2199.7	2350.4	2500.2	2668.9	2882.2	3021.6	3125.3	3137	3267.3	3439	3349.4	3388.3	3455.6	3605.3	3664	3676.6	3790.6	3767.7	3891.7	3915.4	3884.8	3958.4	3998.1	4112.8	4114.2	4043.7
0	0	0	79.313	162.44	264.09	362.44	411.27	470.93	520.34	595.38	803.18	952.19	1036.7	1241.6	1439.9	1726.8	1953.1	2309.9	2550.9	2795.3	3080.7	3247.7	3432.3	3696.5	3811.6	3836.2	3873.9	4076.7	4109.3	4154.8	4632.7	4915.4	4965.5	4985.9	5013.5	5299.5	5189.2	5522.3	5725.3	5489	5586.8	5413.6	5507.1	5576.4	5702	5655.9	5532.1	5919.5	5582.1
0	0	0	0	6.2078	11.767	13.235	37.358	81.946	111.35	185.38	316.32	500.38	640.96	779.17	957.35	1100.4	1317.4	1524.2	1712.8	1937.8	2135.9	2321.3	2496	2735.6	2938.9	2973.1	3144.8	3233.5	3475.7	3621.7	3510.8	3684.7	3898.5	3968.6	4112.3	4037.7	3968.5	4091.4	4235.9	4329.8	4476.9	4458.7	4303.8	4226.5	4257.8	4254.1	4276.6	4399.2	4382.9
0	0	0	9.6605	20.559	0	3.1338	17.265	39.695	57.84	93.112	142.04	209.83	273.95	324.23	401.4	475.12	642.45	773.41	915.46	1055.6	1139.4	1226.9	1333.4	1454.8	1520.5	1688	1781.8	1847.3	1983.3	2135.5	2268.4	2342.9	2307.6	2319.7	2459.8	2578.4	2698.9	2647	2768.5	2735.3	2881.6	2882.5	2941.1	2896.7	2951.6	2939.9	3001.5	2937.5	2999.4
0	0	1.7121	11.71	0	0	25.07	17.915	25.048	38.701	71.147	122.9	197.25	302.94	409.01	575.28	774.05	953.45	1220.1	1404.4	1653.3	1851	1993.4	2155.6	2347.3	2474.1	2642	2694.2	2930.2	2853.2	2886.2	2926	3022.9	3143.4	3175.5	3217.6	3411.4	3371.4	3350.1	3229.4	3478.1	3562.9	3375.9	3199.7	3146.5	3313.6	3326.3	3388.6	3477.4	3303.6
0	0	0	27.002	90.349	119.91	163.41	159.37	101.63	152.93	187.31	183.4	267.65	314.64	381.57	457.34	545.72	690.01	790.34	923.6	1065.8	1205	1263	1383.2	1471.9	1660.2	1767.1	1913.2	1792.4	1770.7	2065.3	2321.4	2189.4	2585.3	2575.3	2599.1	2505	2724.9	2773.8	2849	2972.8	3057.4	2924.5	3082.7	3102.5	3215.2	3219.4	3018.5	2982.3	3049.9
0	0	0	14.847	3.9735	8.8907	0	7.9021	25.423	53.334	95.727	163.29	246.65	378.26	483.4	649.86	801.15	996.59	1115.8	1311.6	1453.2	1589	1786.3	1914.9	2029.5	2229.5	2440.5	2411.2	2603	2724.6	2884.2	3130	3239.8	3344.4	3437.3	3554.8	3579.1	3644.2	3824.6	3789.1	3880.3	4141.7	4041	4259.6	4034.9	4131.4	4105.1	4035.5	4147.5	4168.4
0	0	0	13.142	102.55	169.82	167.96	323.96	297.8	330.24	414.24	452.99	624.95	747.71	936.43	1139.5	1403.1	1528.8	1908.9	2260.2	2552.9	3024.3	3384	3666.3	4008.3	4337.5	4595.2	4913.4	5326.5	5490	5522.8	6057.8	5979.9	6316.6	6524.9	7120.6	6776	6883.5	7371.7	7170.7	7407.9	7354.4	7619	7905.2	7758.9	7799.7	7657.2	7372.1	7735.5	7549.1
0	0	0	5.406	20.861	20.081	11.868	0	12.194	98.461	231.35	429.25	514.47	741.67	981.01	1301.9	1545.3	1812.5	2115.6	2329.6	2644.5	3045.5	3240	3444.9	3673.9	3926.1	4283.7	4582.8	4710.4	4887.2	4922.8	4887.9	4900	5237	5425.6	5546.5	5671.8	5842.8	5937.6	5936.6	5899.8	6178	6278.8	6239.2	6153.6	6264	6278	6342.5	6210.1	6176.5
3.3504	0	6.1183	0	0.97381	0	0	16.038	45.032	136.09	241.91	446.02	663.19	994.96	1318	1635	2044.9	2387.6	2881.3	3197.3	3746.7	4184.9	4806.2	5288.2	5724.2	6107.5	6589.9	6803	7309.6	7705.2	8305.7	8543.2	8872	9256.2	9554.3	9784.3	9937.6	10044	10386	10559	10631	10841	10772	10963	11077	11077	10951	10695	10586	10462
0	0	0	10.87	14.957	0	18.402	30.249	95.451	144.45	221.43	325.6	473.55	605.44	742.57	839.74	1012.9	1038	1324.2	1378.7	1428.4	1220.5	1438.4	1676	1679.9	1824	1916.8	1950.4	1843.1	1937.9	1937.2	2193.9	2297.3	2365.4	2307.4	2069.1	2129.5	2098.6	2106.6	2103.7	2139.6	2127.4	2125.7	2140.8	2110.6	2099.1	1990.1	1986.1	1999.6	2015.7
14.729	4.3489	11.805	0.29596	2.2784	0	0	0	0	52.69	109.14	209.8	322.12	488	655.32	851.86	1070.7	1294.2	1557	1820.9	2098.8	2445.6	2663.2	3022	3201.7	3525.6	3773.1	4020.4	4271.8	4239.3	4640.9	4690	4991.7	5295.5	5944.7	5805.2	5471.9	5860.1	5895.9	5926.2	6291.5	5408.2	5693.4	5575.9	5632.1	5566.6	5750.6	5907.1	5969.1	5720.1
0	0	0	14.3	12.217	0	0	0	3.4693	33.915	98.197	201	317.95	512.4	689.52	936.68	1079.5	1316.7	1625.8	2094.9	2312.8	2731.1	2905.5	3014.2	3298.3	3513	3698.3	3860.6	4018.1	4270.1	4220.1	4406	4409.9	4610.5	4756.8	4806.3	4873.5	5054.9	5003.9	5122.1	5426.6	5619.6	4891.4	4813.7	4947.1	4749.8	4796.7	4799.9	4930	4841.8
0	0	0	0	92.666	79.892	126.91	273.02	391.52	589.34	760.45	1138.9	1484.1	1792.5	2281.6	2552.6	2887	2937.6	3534.1	3851.9	4089.2	4444.5	4540.4	4801.4	4998.2	4962.6	5057.1	5435.1	5618.3	5592.2	5768.3	5971.5	6093.2	6134.3	6309.2	6427.9	6614.7	6822.4	6918.5	7063.8	7091.6	7151.1	7218.5	7500.8	7490	7560.8	7538.7	7567.3	7658.9	7612.5
0	1.2117	0	2.9873	2.5698	0	11.802	0	13.485	7.7985	10.037	27.503	34.595	93.646	137.59	196.59	246.72	316.7	448.19	526.89	632.53	702.37	832.95	1000	1098.2	1255.7	1340.6	1453.8	1688.1	1828.1	1979.9	2087.5	2315.4	2396.3	2546.9	2587.1	2746.2	2733.1	2890.4	2878.4	2982.2	3082.3	3133.5	3262.9	3506.6	3526.3	3335.4	3301.8	3475	3567.1
0	0	0	0	3.2754	14.62	16.114	0	0	2.3242	27.288	137.35	245.83	409.58	662.78	795.81	1009.8	1236.9	1505.1	1699.3	2005.8	2121.4	2263.4	2535	2643.2	2896.2	2912	3229.9	2991.8	3257	3370.2	3512.6	3641.9	3641.9	3951.7	4017	4009.2	4159.5	4245.8	4291.9	4421.7	4430.3	4518.7	4727.3	4575.4	4548	4626	4655.9	4700.9	4664.1
0	0	0	4.9895	18.654	41.05	41.105	39.374	87.357	158.14	257.96	450.73	637.55	855.78	1104.1	1442.2	1971.5	2327.1	2814.9	3325.7	3606.7	4173.2	4576.1	4906.4	5336.3	5696.3	6643.9	7132.3	6933.5	7169.4	8053.3	7873.6	7990.9	8404.5	8457.6	9302	9194.6	9356.4	9513.9	9692.3	9689	9765.7	9832.7	9745.9	9841.5	9960.3	9895.2	9923.1	10041	9999.4
0	0	18.585	11.812	47.789	64.119	5.9712	93.48	233.52	386.54	630.4	982.68	1392.6	1873.7	2368.1	2882.3	3425.6	3862.1	4468.6	5284.2	5642.5	6018.7	6672.4	7101.3	7462.1	7646.5	8280.6	8733.8	9149.8	9392.1	9628.6	9925.7	10302	10764	10776	10939	11250	11529	11345	11524	11515	11355	11447	11547	11445	11376	11631	11623	11639	11630
0	1.9396	0	20.105	12.502	0	21.859	14.544	21.569	56.322	85.822	196.7	280.17	475.77	660.39	962.69	933.67	1157.1	1245.1	1414.7	1539.4	1704.3	2026.4	2016.6	2353.9	2356.5	2544.7	2619.3	2907.1	3032.5	3263.2	3596.2	3697.9	3591.9	3617.1	3583.8	3686	3794.6	3968	3970.3	4054.7	4096.8	4208.2	4216.1	4103.4	4210.4	4110.9	4069.1	4097	4160.8
0	0	0	0	28.089	57.101	82.341	140.39	187.96	235.96	324.66	418.07	527.9	720.48	940.86	1150.5	1406	1679.8	2122.6	2495.7	2843.7	3294.4	3807.3	4344.8	4576.6	5028	5518	5709.5	6167.6	6551.6	6369.3	6537.8	6827.9	7089.3	7047.2	7319.7	7544.7	7816.4	8116.2	8213.7	8310.1	8540	8506.9	8573.9	8686.8	8532.3	8634.3	8780.8	8836.4	8855.8
0	0	3.7467	1.8736	6.2683	8.2903	6.2024	0	10.406	35.332	69.123	131.03	228.29	343.68	517.4	673.48	829.63	1029.9	1271.5	1672.1	1928.4	2093.6	2357.7	2534.6	2774.8	3034.4	3194.7	3399.2	3525.4	3647.2	3683.6	4071.6	4213.8	4289.6	4545.2	4597.4	4659.8	4676.6	4707.4	4952.4	5265.3	5736.2	5847.3	5721.9	5624.9	5476.7	5315	5226.2	5308.8	5526.5
0	0	0	1.0429	66.069	76.926	119.73	167.25	311.09	607.26	605.38	1264.8	1801.2	1856.2	2251.3	2373.3	3311.3	3887	4767.9	5010.1	5395	5846.8	6240.7	6715.3	7204.6	7358.1	7691.5	7970.5	8285.1	8275.6	7706.7	7724.2	7942.2	7898.9	8270.8	8486.7	8871.1	8741.7	8903.8	8682.7	9025.6	8953.8	9028.1	9001.1	9028.7	8951.3	8935.8	9083.7	9030.1	9019.8
0	0	0	0	56.045	100.92	280.45	362.04	520.15	768.53	1037	1404	1676.3	2090	2714.5	3251.1	3824.4	4419	5027.4	5733.6	6612.3	5596.5	7487.3	7335.7	7414.6	7986.6	6870.8	7234.2	7921.3	7784.7	7498.8	7693.2	7996.8	8515.7	8488	8892.9	9143.7	9216.7	9454.7	9672.7	9704.3	9576.9	10021	9670.9	9438.6	9416.3	9568.4	9508.9	9758.8	9425.3
0	0	0	7.9997	41.054	55.678	50.204	52.737	65.657	95.379	175.71	296.78	493.13	633.17	825.41	1042	1344.5	1603.7	1870	2096	2402.5	2621.8	3128.7	3395.5	3773.3	4037.4	4345.9	4843.1	4839.7	4733.5	5510.5	5672.7	5766.2	5934.3	5935.4	6198.8	6153.4	6457.8	6590.3	6807	6670.2	6769.8	6906.2	7045.5	7232.2	7290.9	7329.4	7077.1	7165.9	7183.2
3.156	40.483	0	0	0	0	0	0	0	0	43.524	85.268	287.19	572.03	788.8	1172.5	1631.2	2153.6	2719.3	3346.5	3908.5	4329.6	4784.6	5438.5	5788.1	6069	6345.9	6735.4	7012	7401.1	7750.5	7965.1	8362.5	8352.6	8769	8772	8602.5	8839	9142.9	9124	9270.4	9401.8	8691.7	8612	8698.5	8404.7	8156.9	7791.5	7797.8	7569
0	0	0	76.037	262.5	350.6	330.43	477.74	567.91	536.86	871.74	904.3	1240.9	1376.3	1959.2	2121.7	2747.7	1840.7	2135	2420.2	4396.5	4845.1	5356.1	5860.3	6218.5	6676.2	6655	7295.3	8716.5	9602.4	8269.6	8396.7	8762.8	8913.5	9475.1	9708.9	9656.8	9918.2	10133	10011	10382	10646	10465	10641	10646	10440	10425	10350	10414	10444
0	0	0	32.131	74.405	68.884	187.39	262.03	385.81	570.22	628.23	919.96	1167.4	1445.8	1732.2	1966.5	2151.3	2346.1	2919.8	3089.8	3315	3566.4	3843.8	4133.8	4202.9	4311.7	4707.5	4906.1	4295.8	5682	5646.7	5848.5	5890.4	5996.7	6001.2	6175.3	6368.8	6497.2	6397.1	6470	6539.5	6641.8	6587.5	6499.4	6622.5	6581.8	6480.5	6581.4	6517.2	6636.2
0	0	0	0	26.952	38.749	40.559	54.305	109.84	190.76	369.01	578.34	766.51	1079.7	1375.4	1678.7	1921.2	2205	2499.9	2813.7	3317.3	3713.7	3768.4	4073.2	4304.2	4340.2	4576	4820.4	4842.2	5012.2	5416.1	5568.7	5663.8	5834.8	6046.8	6078.3	6073.6	6270	6395.9	6233.6	6301.4	6394.8	6497.5	6462.3	6405.4	6393.4	6593.7	6470.7	6725.8	6554.3
0	0	0	17.755	0.58935	8.0315	26.342	40.595	146.71	319.73	563.71	993.54	1229.8	1592.7	2117.4	2673.1	3232.9	3852	4561.1	5166.3	5781.2	6403.5	7110	7735.6	8207.4	8727.5	9095	9278.6	9923.9	10561	10828	10869	11000	11261	11590	12220	12432	12311	12711	12966	12863	13191	13066	13014	13220	12964	13164	12645	12835	12817
0	7.594	0	6.6738	11.656	0	0	0	42.412	58.538	148.53	290.72	452.97	647.35	926.14	1094.4	1234.8	1935.4	1717.5	2393.4	2588.1	2709.3	2676.7	2874.8	3269.1	3528.6	3035.1	3183.1	3387.5	3634.2	3762.6	3918.1	4077	4161.5	4375.3	4526.6	4476.6	4594.5	4567.6	4587.4	4667	4719.2	4797.4	4815.9	4774.9	4780.4	4805.9	4676.9	4713	4769.8
0	0	0.79851	7.31	3.4857	0	2.8341	28.502	106.89	216.7	367.31	588.01	842.76	1073.7	1379.2	1621.9	1836.7	2065.6	2412.5	2645.7	2859.3	3007.3	3363.4	3596.3	3711	4044.3	3948.7	4273.3	4382.8	4549.4	4714.6	4888.8	5155.5	5230.1	5311.5	5435.8	5462	5710.1	5911.2	5787.3	5754.4	5781.9	5789	5988.4	5895.9	6070	5901.7	5859.5	5907.9	5880.1
0	0	0	54.45	52.302	57.41	54.316	0	26.003	141.87	292.98	513.83	695.55	991.26	1324.5	1676.2	1993.5	2241.2	2722.3	3093.3	3460.1	3863.5	4386.4	4860.8	4842.8	4938.9	5537.8	5733.9	6127.5	6119.9	6252.9	6362.9	6398.4	6499.2	6746.3	6962.1	7135.8	7213.9	7278	7348.3	7343.6	7555.2	7426.6	7184.7	7468.4	7358.4	7421.8	7453	7377.6	7303.1
0	0	0	0	13.46	22.215	17.061	0	0	149.67	262.5	378.9	586.97	792.31	1042.4	1346	1600.6	1863.7	2277.8	2661.5	2993.9	3074.1	3289.3	3760.1	4010.9	4216.1	4589	4775.9	5050.9	5203.6	5446.6	5545.3	5759.7	5938.9	6037.8	6255.5	6225.4	6374.3	6451.3	6399	6513.4	6365.7	6558.7	6108.9	6220.2	6152.9	6406.4	6412.7	6373.6	6377.8
0	0	0	7.2911	7.8972	24.913	52.97	100.25	124.69	227.03	288.01	420.54	492.8	630.44	756.53	870.05	1119	1337.5	1535.9	1834.1	1994.1	2291.7	2639.9	2865.2	3185.8	3313.2	3253.1	3566	3822	4005.8	4269.1	4472.7	4718.7	4960.3	5090.4	5221.7	5369.2	5346.4	5466.3	5658.3	5687.9	5618.1	5728.8	5829.9	5880.6	5807.1	5764.5	5773.3	5816.8	5776.9
2.301	0	0	0	0	10.048	13.936	25.825	7.7861	46.308	72.589	136.59	250.87	360.47	517.41	689.55	878.69	1052.5	1288.5	1506.6	1711.5	1959.7	2193.8	2289.9	2417.8	2539	2592	2688.2	2991.1	3075	3124.2	3277.3	3389.2	3548.7	3606.3	4300.4	4298.7	4213.5	4137.2	4201.7	4546.5	4477.3	4545.4	4454	4446.6	4393.9	4418.8	4548.4	4515.2	4807.9
0	0	0	28.988	21.824	0	18.748	0	13.983	34.003	223.67	254.83	592.78	855.32	1055.1	1385.8	1805.4	2112.2	2420	2224.3	2496.1	2740.2	3010.5	3524.5	3308.6	3448	3578.1	3655.1	3836.5	3909	4024.4	4057.2	4214.4	4308.5	4278.3	4361.2	4495	4484.5	4604.8	4561.8	4436.1	4514.5	4573.9	4565.3	4499.4	4583.6	4613.3	4561.7	4560.2	4470.1
0	3.3276	8.0023	11.045	0	0	7.6686	14.669	68.299	114.82	169.41	250.63	381.98	460.93	571.11	639.1	803.44	955.2	1071.7	1190.5	1265	1482.6	1643.7	1767.7	1950.8	2110.2	2353.9	2416.8	2535.9	2711.2	2796.6	3013	3149.6	3419.9	3528.1	3658.4	3807	3842.1	3920.7	3908.4	3995	4174.8	4236.9	4295.7	4488.1	4523.1	4592	4474	4468.3	4608.7
9.5969	11.022	1.0573	2.6428	0	0	0	0	0	5.2682	32.799	83.153	170.71	292.78	452.91	616.18	829.56	1052.9	1260.4	1517.4	1692.8	1969.6	2219.5	2580	2871.3	3263.3	3478.9	3894	4250.8	4447.7	4792.1	5097.7	5206.3	5675.9	5645.2	5755.6	5922.5	6150	6312.3	6337.3	6375.1	6341.5	6410	6511.2	6621.4	6457.2	6626.5	6695	6766.1	6764.8
0	7.4628	5.702	4.3838	2.9095	6.3347	0	0	0	2.5269	31.094	74.78	190.01	357.14	596.48	873.08	1230.8	1641.1	2013.7	2389.9	2845.6	4351.4	3589.3	5134.4	5799.6	6215.2	5495	6979.2	6132.9	6133.8	6418.4	6680.6	7006.4	7202.1	7351.5	7351.8	7647.6	7748.5	7667.1	7734.5	7588.3	7759.6	7834.6	8036.3	8169.8	8260	8159.3	8096.6	8154.3	8256.2
0.95706	4.6718	16.289	4.2879	0	0	0	18.279	90.017	176.95	345.97	536.29	804.2	997.49	1314.1	1587.8	1998	2324.1	2684.8	2935	3368.7	3497.3	3866.4	4101.8	4298.5	4492.5	4763.2	5103.2	5155.7	5292	5468.9	5511.7	5757.3	5857.7	5829.2	6073.2	6137	6243.7	6429.6	6341.3	6559.6	6281.5	6481	6432.3	6486.8	6452.6	6516.2	6430.4	6436.8	6553.7
0	5.9132	1.0137	2.9975	0	0	29.298	112.85	285.57	521.1	966.37	1449.7	2042.6	2712.3	4287.4	5155.7	5800.6	6315.2	6201.8	6553.4	7393.9	8010.3	8648.2	8815.7	9554.2	9880.2	10515	10537	11245	11486	12064	12322	12569	12946	13322	13440	13720	13708	13821	13912	13817	13935	14218	14336	14565	14298	14255	14262	14534	14404
0	0	0	44.519	94.598	78.315	116.44	143.71	162.79	155.23	261.49	319.37	377.7	490.76	553.01	607.51	687.21	755.87	820.97	890.58	926.95	990.54	995.06	1095.3	1149.6	1149.1	1237.5	1266.5	1295.2	1311.7	1413.3	1549.3	1592.9	1582.8	1649.2	1610.6	1709	1767.2	1850.5	1874.2	1928.1	1869.4	1895.7	1876.9	1859.4	1843.2	1841.9	1847.4	1869.5	1812
0	0	0	34.262	77.915	76.896	166.72	260	369.27	481.83	698.01	870.46	1184.8	1547	1934.8	2471.8	2844	3311	3906.3	4421.3	4743.5	5040.2	5532	6088.6	6407.8	6610	7182.6	7445.1	7933.4	8093.1	8245.6	8397.2	8747.3	8872.9	8980.3	9181.9	9320.9	9161.7	9309.9	9594.2	9603.8	9522.5	9399.6	9409.4	9594.4	9486.9	9536.7	9533	9410	9276
0	0	0	23.977	31.492	20.078	0	27.738	122.43	250.17	358.02	553.95	895.63	1212.9	1539.8	1800.4	2267.3	2548.7	2887.5	3226.8	3392.4	3792	4152.4	4513.1	5066.9	5086.8	5447.2	5582.7	5804.5	6056.1	6131.7	6408.3	6617.8	6951.9	7244.9	7456.3	7642.2	7588.8	7698.4	8129.9	7932.7	8305.5	8174.8	8371.9	8291.9	8269.4	8476.9	8429.4	8598.4	8453
0	4.4195	0.64961	19.169	11.785	0	15.137	48.671	110.37	215.64	379.6	587.42	851.13	1203.2	1547.9	1791.2	2168.5	2561.1	2923	3104.5	3595.1	3891.6	4185.1	4293.9	4729.6	5199.5	5338.7	5619.5	5791.2	5993	6209.9	6271.8	6471.4	6774.8	6848.8	7091.6	7302.8	7352.9	7802.3	7997.9	8039.1	8361	8243.6	8422.2	8164.7	8365	7914	7818.7	7816.2	7770.6
0	11.249	2.5645	0	11.895	8.3177	0	0	0	0	35.308	73.913	120.43	198.03	267.51	368.35	447.57	519.32	605.2	653.56	826.87	949.7	1085.5	1184.6	1266.7	1389.9	1441.8	1562.1	1652.2	1745.9	1806.2	1997	2064.1	2125.6	2200.1	2336.8	2509.7	2472.2	2574.1	2674.7	2758.7	2835.5	2919.8	2988.7	3014.9	3039.8	2999.7	3059.4	3049.2	3025.3
0	0	0	0	9.8831	10.396	11.793	42.123	115.45	205.3	307.5	476.52	675	833.03	1059.7	1212.9	1442.3	1692.2	1818.9	2092	2212.6	2406.6	2462.7	2703.2	2795.6	3034.4	3114.7	3221.1	3225.5	3412	3588.7	3661.1	3812.1	4034.5	3968.4	4047.5	4099.2	4163	4161.1	4104	4224.4	4201.5	4313.2	4379.5	4433.3	4300	4327.9	4359.3	4289.7	4274
0	11.447	0	5.1573	0	13.608	0	0	7.6741	23.519	119.69	233.58	383.01	644.03	889.76	1226.2	1467.3	1767.1	2190.7	2434.6	2773.5	3104	3430.5	3933.1	4248.1	4665.4	5005.6	5109.8	5364.1	5638.1	5857.3	6034.9	6363.8	6352.9	6353.3	6643.5	6888.4	6883.6	7018.7	7225.1	7506.9	7474.6	7588.6	7620.7	7766.4	7684	7829.4	7914.4	7958.2	7869.7
1.532	0	2.7904	0	0.52581	0	3.0895	0	0	0	0	7.7889	84.557	135.65	275.94	473.35	692.54	890.17	1217	1571.3	2018.8	2568.1	3008.6	3500.6	3879.3	4510.9	4986.9	5596.5	6008.6	6731.9	7273.2	7559.9	8158	8611.2	9096.9	9392.6	9885	10092	10056	10285	10436	10102	10189	10434	10370	10480	10365	10349	10244	10138
4.3068	0	0	0	6.0025	0.99561	0	8.4086	34.957	80.031	152.24	238.76	276.27	370.14	468.78	575.94	680.03	779.7	913.09	935.2	1036.5	1125.9	1267.2	1319.5	1351.2	1425.7	1491.1	1546	1554.2	1600.6	1802.6	1843	1956.6	2114.1	2199.3	2292.9	2421.1	2504.7	2732	2835.8	3006.9	3056.7	3187.2	3242	3186.8	3358.5	3462.4	3561.4	3593.5	3595.7
0	0	0.056766	0	0	11.245	14.262	17.231	0	0	32.536	140.81	335.47	505.55	739.47	1109.8	1471.7	1797.3	2146.5	2503.9	2746.9	3119.4	3624.5	3944.4	4322.2	4624	4857	4999.7	5247.4	5483.3	5789.8	5984.8	6242.2	6428.5	6632.9	6735.6	6940.5	7227.2	7338.7	7292.2	7375.1	7432	7490.7	7430.5	7641.7	7584.7	7613.7	7707.7	7694	7723.8
0	0	0	10.597	28.321	32.868	27.11	24.148	18.127	54.454	75.268	105.94	149.14	286.48	371.5	472.69	584.75	755.56	942.98	1115.2	1292.1	1440.5	1589.3	1657.2	1725.2	1921.5	2056.8	2259.9	2208.9	2387.8	2572.9	2719.1	2785.3	2992	3067.5	3054.2	2899.1	2862.2	2917.8	2873.6	2864.1	2937.8	2953.6	2947.1	2749	2705.8	2753.8	2709.3	2845.8	2789
0	0	0	1.6856	3.4067	7.4368	8.4594	21.075	18.938	22.52	81.815	174.16	338.36	523.64	808.99	1158.6	1530.7	2008.9	2411.4	2905.3	3480.3	3882.8	4442.6	4957	5348.5	5913.6	6232.1	6747.5	6908.8	7275.7	7552.8	7549.2	7707.1	7837.8	8233.6	8129.8	8403.2	7979.2	8135.7	8259.4	8236.1	8513	8448.8	8588.2	8515.2	8154.2	8405.9	8468.6	8368.6	8159.9
0	23.575	0.36817	0	0	34.351	2.9624	9.113	13.18	137.71	266.55	514.51	794.93	1123.1	1588.6	2066.1	2553.7	3114.3	3639.5	4112.4	4779.5	5069.7	5684.8	6252.8	6746.3	7092.3	7284.4	7657.2	7925.8	8389.3	8570	8808.1	9100.9	9317	9322.9	9551.5	9579.9	9623.1	9604.9	9797.4	10115	9821.6	9913.8	10008	9753.8	9705.6	9806.4	10045	10019	10238
0	0	0	6.4983	11.093	1.4118	38.249	46.335	134.97	285.86	474.91	718.52	1057.7	1411.8	1847.7	2217.9	2686.7	3124.5	3667.5	4000.1	4534.2	4922.6	5353.7	5737.8	6075.1	6414.7	6775.7	7077.9	7471.2	7614.8	8005.7	8221.6	8298.4	8752.3	8802.7	8731.9	9116.4	9104	9184.9	9198.7	9244.7	9173.4	9081.6	9226	9275.7	9211.4	9605.1	9607.4	9752	9639.8
0	0	0	0	44.457	125.01	137.84	333.83	380.91	528.37	523.32	578.21	647.36	667.58	826.42	802.53	853.45	1033.5	1076.7	1092.2	1251.6	1292.9	1331.3	1404.7	1555.9	1622.7	1627.1	1636.3	1593.8	1737.7	1724	1782.4	1613	1610.7	1615.7	1581.7	1560.5	1563	1611.6	1601.7	1639.4	1704.8	1691.3	1704.4	1641.2	1627.5	1667.8	1594.2	1657.9	1608.2
0	0	15.23	37.658	20.234	0	9.0482	13.268	28.186	85.014	156.8	257.33	335.19	462.94	616.48	805.32	1030.4	1184.6	1421.9	1590.2	1800.5	1947	2146	2327.1	2692.9	2811.2	2916.7	3166.3	3194.7	3441.1	3603.2	3706.8	3862.4	3916.4	4181.6	4101	4386.2	4253.2	4307.7	4218	4438.8	3142.5	3311.4	3401.7	3311.5	3336	3320.1	3301.4	3326.5	3302.5
0	0	0	15.123	4.7003	14.782	27.291	20.133	52.219	137.93	238.16	436.64	616.05	895.93	1078.5	1614.1	1515.5	1759.3	1973.3	2221.3	2404.1	2683.7	3238.5	3515.8	3737.6	3926.5	3981.5	4065.4	3965.5	4057.1	4202.4	4609.5	4762.1	4775.1	4986.4	4884.5	5113	5272.4	5261.3	5275.6	5415.1	5451.7	5539.1	5369.8	5357.3	5315.6	5516.1	5546.8	5463.9	5482.6
0	0	0	34.507	70.48	140.39	184.81	223.38	252.14	348.49	498.57	772.34	913.9	1231.6	1607.1	1852	2185.2	2533.4	3001.1	3408.1	3755.6	4353.5	4713.7	5178.4	5646.5	5983.5	6343.8	6697	7093.2	7467	7593.8	7749.8	8163	8239.7	8766.8	8913.1	9366.1	9272.9	9142.1	9496.4	9730.3	9469.5	9696.1	9743	9851.1	9764.9	9562.1	9828.8	9781	9280.8
24.324	28.697	15.914	4.3102	0	0	0	0	58.117	198.08	309.05	469.09	681.19	860.44	1067.8	1356.5	1570.3	1856.2	2126.7	2286.1	2498.6	2717.9	2932.5	3154.5	3165.5	3385.7	3571.7	3738.4	3781.8	3844.2	3962.2	4140.8	4286.1	4411.8	4425.6	4474.1	4391.9	4463.3	4392	4385.6	4600.4	4551.6	4662.5	4548.5	4615.4	4604.8	4553.2	4769	4804.2	4895.2
0	0	5.1362	0.19745	3.6312	0	2.382	20.499	52.763	131.45	260.16	454.02	751.03	1002.3	1324.3	1543.6	1980.2	2253.4	2655.1	2845.3	3093.1	3525.9	3735.1	3985.8	4249.8	4545.5	4748.4	4986.9	4939.3	5393	5376.4	5343.2	5789.9	5869.9	6003.2	6049.7	6187.5	6274.1	6270.4	6348.5	6222	6293.5	6410.6	6499.4	6301.6	6200.4	6244.4	6016.6	6168.9	6438.5
6.5199	0	0	2.821	3.0631	7.3102	0	0	0	0	19.889	75.709	136.53	239.95	373.31	563.26	775.42	989.6	1224.2	1444.3	1716.9	1958.9	2222.8	2771.4	2704.7	2675.5	2926.2	3097.8	3224.4	3347.6	3417	3608.6	3836.4	3935.3	3983	4142.7	4130.9	4264.5	4375.4	4370.2	4514.5	4628.8	4625.6	4657.9	4583.7	4707.9	4647.9	4773	4719.9	4768
0	0	7.8947	5.162	22.737	0	0	0	4.0976	146.54	167.95	300.94	532.87	783.68	1104.8	1360.4	2036.1	2047.5	2337.6	3247	3755.8	4165.9	4158.3	4511	4852.6	4357.6	4708	4923.6	5024.5	5177.7	5330.7	5503.5	5729.9	5955.6	6009.5	6110.8	6224.8	6299.9	6381.5	6401.8	6538.6	6639.8	6679.8	6718.2	6922	6901.4	6945.8	6869.5	6856.2	6733.1
0	0	0	0	29.034	2.8756	37.597	41.938	108.1	250.37	346.94	680.83	715.68	846.26	1172.5	1310.5	1892.7	2107.7	2290.7	2596.5	2810.8	2999.2	3152.4	3441.1	3817.2	3345.1	4003.6	4231.7	4489.2	4348.2	4890.1	4169.1	4179.1	4302.1	4324.7	4379	4385.4	4510.8	4678.5	4864.3	4698.6	4955.6	4795.3	4779.1	4723.5	4763.3	4743.6	4816.2	4911.7	4913.5
0	0	0.14893	0	1.3805	0	24.344	30.648	77.637	137.22	234.62	372.89	534.21	766.11	951.31	1109	1357.8	1599.3	1762.3	1912.9	2040.7	2133.9	2272.3	2207.5	2126.4	2215.8	2191	2243.6	2378.6	2425.3	2441	2656	2886.4	2784.3	2711.2	2792.7	2976.8	3008.4	3122.9	3147.5	3157.5	3098.3	3319.3	3194.7	3162.5	3305.5	3302.3	3303.1	3439	3355
0	0	0	13.52	5.094	9.0265	62.628	151.89	342.14	595.34	1005.4	1457.5	1762.4	2412.2	3307.5	3817.5	4142.6	5469.8	6006.8	6678.8	7247.1	7707.2	7960	9485.5	10088	9839.1	10437	10953	11243	11423	11227	11335	11409	11750	12071	12086	12448	12265	12448	12936	12586	12476	12233	11793	12828	13254	12771	13177	12674	12894
0	0	1.7398	5.0577	4.9181	3.1114	16.5	63.698	116.05	194.68	289.68	393.07	523.52	692.49	857.38	990.71	1168.9	1329.9	1480.5	1645.9	1804.6	1934	2118	2238.5	2443.2	2572.3	2627.3	2610.9	2723.3	2780.7	2874.1	2909.2	3033.6	3169.7	3292.8	3249.1	3379.6	3461.7	3418.7	3453	3425	3526.4	3536.1	3610.7	3662.9	3624.5	3628.1	3506.1	3592.8	3578.3
0	0	0	16.796	56.227	92.522	106.87	173.04	206.04	310.39	380.31	536.68	662.97	787.24	934.84	1215.3	1444.6	1626.6	1777.3	1932.2	2172.8	2344	2512	2594.3	2844.7	2742.1	2924.4	3035.8	3124.7	3536	3458.4	3656.1	3849.5	3812.3	4054.4	4104	3985	4216	4239.8	4280.6	4297.7	4338.3	4501.2	4505.3	4497.3	4452.2	4431.6	4410.5	4397.1	4397.3
0	0	0	34.992	100.06	160.45	211.9	287.1	313.15	360.46	461.99	548.5	658.64	779.7	981.38	1168.4	1408.3	1611.2	1861.4	2154.8	2392	2533.7	2814.9	3005	3375.9	3556.8	3692.8	3860.3	4076.3	4277.5	4425.9	4650.6	4894.5	4956.2	5159	5299.1	5408	5403.7	5414.8	5463.7	5763.5	5115.5	5260.4	5174.2	5087.6	5112.2	5151.8	5193.5	5178.6	5155.2
0	0	0	0.28024	22.702	46.556	35.053	66.622	124.3	221.1	308.23	508	691.06	975.82	1184.1	1625.7	1140.9	2106.9	2467.6	2800	2935.2	3332.7	3532.4	3678.4	3913.1	3904.1	4467.8	4335.9	4817.1	4513.3	4978	4648.9	4658.8	4895.7	5034.3	5073.9	5177.4	5311.5	5287.7	5416.3	5398.9	5568.3	5559.2	5605.2	5538.9	5514.7	5557.3	5622.3	5490.3	5540.4
0	0	0	0	14.241	33.569	92.538	155.2	263.71	434.19	728.43	1011.4	1379.5	1809.6	2294.8	2943.8	3887	4586.7	5088	5921.4	6507	7203.5	7827.1	8361.5	8895.1	9370.9	9589.4	10167	10421	10753	11172	10711	11109	11239	11672	11781	11794	12019	12162	12369	12767	12639	13053	13014	13046	12963	13193	13185	13183	13050
0	0	2.0708	11.857	6.3575	4.1403	25.14	85.797	153.31	201.83	361.3	540.65	716.05	977.22	1225.9	1468.2	1877.8	2214.1	2670.1	3125.2	3534.7	4079.8	4281.8	4699.1	4983.9	5011.4	5710.6	5676.4	6245.3	7514.6	7740.3	8193.7	7054.3	7216.1	7454	7807.2	8242.9	8437.4	8420.6	8504	8369.3	8535.3	8780.9	8833.8	8843.8	8722.3	8761	8782.1	8781.6	8762.5
0	9.133	1.1076	24.512	15.782	0	0	33.467	113.49	196.14	404.12	612.78	873.99	1102.3	1444	1762.9	2172.7	2483.6	2894.4	3185.7	3499.6	3908.2	3987.1	4428.7	4742	4664.3	5123.2	4906.9	5266.7	5286.9	5440.1	5750.6	5927.4	5924.5	5722.2	5756.9	5978.5	6146	5960.2	6035.9	6097.8	6342.3	6224.8	6209.9	6396.5	6192.4	6137.4	5991.5	6073.5	6083.2
0	2.4183	0	3.6641	7.4497	2.7101	0	27.342	80.463	163.73	306.27	496.47	721.39	961.48	1211.6	1589.1	1918	2243.8	2622.6	2845.8	3231.8	3495.3	3833.1	4119.5	4501	4707.8	5168.8	5120.6	5404	5453.2	5472.3	5803.4	6042.7	6011.1	6189.5	6324.7	6203.3	6451.7	6245.5	6577	6451.2	6437.7	6394.2	6488.5	6398.5	6316.6	6305.6	6278.9	6342.5	6690.3
0	14.422	0	0	0	4.3074	43.977	26.159	90.946	129.99	246.01	337.07	581.01	849.3	1153	1466.2	1686.9	1903.6	2241	2092.6	2870.6	3207.2	3360.3	3766.7	4040.9	4652.5	4745.4	5042.5	4943.9	5391.7	5090.6	5310.6	5391.4	5666.8	5766	5927.4	6216	6135.1	6279.1	6472	6676	6709	6651.8	6723.6	6749.2	6746.2	6722.9	6754.2	6709.1	6785.5
7.5839	13.487	0	0	0	0	0	0	0	0	0	13.306	33.495	108.31	187.51	305.59	406.06	501.08	630.27	732.89	859.16	1020.7	1168.3	1362.8	1394.2	1595	1714.7	1921.9	2078.6	2165.6	2328.2	2564.4	2735.4	2935.6	3080.5	3208.6	3293.9	3463.2	3548.6	3644.4	3765.5	3896.1	4083	4012.5	3989.7	4129.6	4175.7	4361.7	4299.5	4356.4
2.4219	22.771	5.9655	7.2803	0	8.9404	0	0	75.494	140.12	302.39	518.78	731.93	861.86	1304.5	1862.6	2209.2	2579.1	3001.8	3411.7	3747.4	4116.3	4765.7	5345.5	5829.6	6305.7	6605.4	6866.3	7389.6	7781.1	8087.3	8259.2	8599.8	9111.2	9223.6	9384	9902.3	10319	10500	10523	10710	10897	10574	10872	10891	10911	10689	10631	10821	10695
0	0	9.1486	1.9143	9.6971	0	10.066	2.8833	5.6841	26.001	71.71	160.92	278.17	472.09	677.87	899.11	1181.7	1393.4	1767.8	1951.2	2298.2	2525.5	2851.5	3066.2	3253.8	3486.2	3666	3983	4241.6	4309.2	4544	4638.6	4981	5185.1	5340.7	5354.9	5606	5681.1	5768.2	5994	5939.1	6012.9	6049	6018.3	6151.4	6226.9	6292.8	6355.4	6558.9	6367.3
0	0	0.070774	16.349	14.708	17.096	49.132	67.012	93.54	143.11	174.07	299	395.47	556.36	722.35	927.05	1120.5	1327.1	1536.4	1763.5	1872.7	2139.6	2247.3	2435.3	2590	2675.1	3093.1	3118.5	3265.1	3372.7	3514.5	3735.3	3717.7	3871.1	3952.9	4050.2	4107.7	4140.2	4231.6	4423.5	4258.8	4393.5	4329	3990.7	4046.3	4095.6	4037.4	3976.3	4007.3	3996.8
0	0.69335	0	0	0	1.943	26.467	87.819	173.33	345.46	622.29	962.2	1339.6	1805.5	2236.5	2748.5	3243.4	3703.4	4342.4	5046.7	5253.7	5832.7	6402.3	6758.3	7208.5	7561.7	7802.7	8557.7	9545.9	9853.1	9167.1	10102	10940	11324	11168	11788	10610	11094	12346	12536	11647	11709	11772	11862	11849	13098	13179	13026	13392	13129
2.9815	0	0	6.5726	8.3809	6.671	1.4608	0	22.487	73.151	236.3	434.33	685.93	915.42	1495	1508.1	1816.6	2461.2	2427.6	3088	3294	3112.3	3242.5	3553.6	3765.4	3790.8	3893.8	4003.7	4042.6	4257.9	4290.2	4444.5	4532.6	4381	4446.7	4432.4	4473.8	4645.6	4518	4589.8	4498.1	4480.5	4401.8	4440.2	4373.4	4488.2	4459.6	4441.3	4504.5	4427
7.6491	0	12.743	7.9095	0	0	0	0	9.1961	29.219	90.45	188.92	293.12	426.6	514.24	635.43	806.42	946.9	1063.5	1236.5	1409.5	1467	1623.6	1668.9	1800.9	1783.8	1981.7	2179.7	2139.2	2390.5	2456.9	2517.3	2655	2748.3	2843.2	2839.1	2876.4	3195.4	3276.5	3335.7	3326.9	3483.5	3523.6	3750.6	3786.5	4059.6	4249	4452.1	4374.2	4839.9
0	0	4.0523	18.288	22.4	10.984	12.928	40.026	74.515	137.47	220.01	274.83	386.81	551.26	679.75	934	1130.1	1463.9	1722.9	2107.3	2375.2	2618.6	3037.5	3235.9	3615.2	3855.3	4252.1	4498.2	4706.7	4859.3	4979	5017.5	5247.7	5518.6	5558.8	5599.3	5742.9	5736.6	6023.5	6140.8	6168.4	6312.4	6209.3	6465.7	6260.9	6164.3	6153.1	6250.2	6205.6	6359.7
0	0	0	0	16.456	87.539	116.78	191.32	294.88	381.43	521.25	727.84	962.48	1222.5	1578	1980.8	2273.4	2707	2898.8	3327.7	3619	4054.4	4331.9	4595	4766.3	5031.7	5262.2	5453.1	5680.2	5981.8	6068.4	6189.9	6353.1	6563.3	6658.9	6773.6	6962.6	6961.7	6770.1	6857.3	7132.4	6894.9	6982	6978	6990.5	6912.7	7242.6	6252.6	6442.1	6334.2
0	0	0	0	13.175	11.71	57.287	119.67	199.61	251.81	394.12	546.25	744.83	882.08	1088.4	1213.6	1477.6	1602.5	1835.6	1968.6	2153.1	2095.7	2283.3	2359.8	2560.6	2701.7	2721	2903.3	2936.7	2910.6	2982.3	3209.9	3086.6	3140.2	3201.1	3295.1	3431.3	3506	3595.8	3558.1	3527.4	3716.3	3715.2	3826.7	3870.1	3924.5	3900.2	3923.4	3879.9	3959.7
0	0	16.85	14.659	9.3656	0	36.17	52.958	44.768	60.392	74.219	112.82	171.27	279.74	362.71	504.95	660.86	781.62	989.75	1233.9	1363.5	1518.6	1678.9	1818.6	2023.4	2199.4	2316.7	2468	2515.5	2624.1	2576.1	2779.1	2648.7	2727.7	2827.7	2952.1	2907.8	2975.5	2954.2	2899.8	3029.2	2956.2	3035.2	3050.5	3029.8	3006.7	2972.3	2949.6	3002.2	2988.2
0	0.41905	2.7814	2.0599	9.621	9.787	0	0	0	0	0	0	0	8.1549	14.958	45.672	91.403	163.87	273.09	352.45	444.88	532.36	591.01	657.28	663.27	695.67	755.05	849.12	880.77	924.4	925.51	1044.5	1084.9	1179.7	1192.4	1181	1139.7	1161.4	1272.3	1237.4	1282.8	1294.3	1356.8	1362.9	1280	1260.1	1246.5	1223.1	1274	1245.1
0	38.202	0	25.986	43.751	0	0	0	0	0	0	22.167	65.567	201.37	253.2	356.44	551.79	614.61	714.23	859.9	908.29	935.14	1078.3	1173.2	1323.9	1774	1475	1694.1	1749.5	1699.8	1829.9	1866.7	2076.6	1947.3	2053.9	2188.5	2143.5	2143.2	2098.3	2078.7	2129.1	2105.7	2265.4	2262.8	2192.2	2181.9	2196.7	2124.8	2250	2227.4
0	0	0	10.079	40.602	40.57	57.31	72.222	42.001	66.885	86.153	111.09	151.44	199.36	238.05	304	346.89	466.38	592.77	623.49	655.62	678.32	699.55	700.76	819.24	856.5	819.23	888.54	936.37	975.58	994.41	1015	1093.4	1108.4	1219.5	1258.8	1268	1337.2	1372.5	1344.2	1433.3	1445.8	1522.4	1670.8	1702.8	1699.5	1604.2	1679.1	1681.9	1728.5
0	0	0	4.1817	9.8622	2.368	1.9872	50.985	129.86	255.52	464.35	722.26	1049	1412	1907.6	2401.1	2916.5	3305.4	3865	4379.7	4791	5346.8	5643.6	5962.2	6338	6490.3	6725.5	6813.9	7098.8	7444.3	7559.9	7473.7	7877.2	8154.2	8379.4	8245.9	8562.6	8515.9	8411.6	8554.8	8591	8711.5	8886.7	8775.8	8760.1	8829.2	8840.5	8746.6	8780.8	8906.9
0	6.3402	6.0642	2.1669	5.5333	0	1.8471	22.352	61.541	119.89	232.94	401.3	637.87	901.96	1267.8	1624.1	2090	2533.9	3063.8	3632.8	4005.2	4628.5	5182.1	5719.6	6227.9	6582.6	6820.2	7259.8	7708.1	7878.6	8250.8	8575.5	8736	9105.7	9463.9	9498	9799.6	9916.1	10118	10352	10308	10434	10523	10444	10684	10591	10762	10396	10620	10686
0	0	0	0	17.839	32.681	70.594	126.3	189.26	294.82	399.16	545.05	670.68	845.99	1072.2	1292.7	1515.8	1741.1	1933.1	2156.8	2337.4	2484	2705.8	2829.7	3027.8	3110	3233.1	3346.1	3471.2	3600.5	3658.5	3692.2	3743.5	3834.2	3777.5	3876.1	3994.4	4038.2	4056.8	4081	4105.1	4213.1	4163.4	4248.2	4191.1	4132.5	4298.4	4269.3	4363.5	4303.3
0	0	0	0	80.321	14.563	63.253	59.11	42.967	66.752	34.76	61.363	58.817	0	40.627	24.776	12.708	81	356.83	318.27	572.76	653.77	836.16	973.38	1240	1532.6	1741.5	1993.5	2260.2	2482.9	2683.5	3068.8	3262.3	3382	3786.5	3997.9	4025.1	4391.1	4616.2	5045.8	5089.2	4965.4	5074.6	5225.6	5336.7	5457.7	5275.8	5463.7	5338.7	5362.1
10.292	20.035	3.422	1.492	0	0	0	0	0	14.205	62.052	148.56	242.51	389.49	556.14	761.44	911.97	1091.6	1278.7	1446.6	1611.3	1758.8	1962.3	2093	2231	2383.7	2508.7	2684.7	2818.8	2963.5	3165.5	3306.9	3507.5	3545.8	3569.4	3764.1	3692.6	3705.5	3721.3	3653.5	3905.9	3779.8	3868.6	3785.5	3693	3795.5	3819.9	3813.7	3433.2	3919.4
0	0	0	0	22.355	28.36	31.237	52.416	83.742	135.07	182.81	264.87	276.66	328.28	385.62	503.49	552.18	654.14	756.32	893.26	970.13	1138.1	1213.5	1313.8	1325.7	1346.1	1550.4	1607.8	1683.2	1555.1	1447.5	1471.8	1533	1698.8	1761.4	1813.4	1907.1	2046.8	1965.7	2000.8	2050.9	2105.5	2138.6	2042.9	2110	2156.1	2047.2	2025.1	1904.2	1936.1
0	38.25	22.705	0	0	0	0	0	57.564	117.6	207.2	326.41	497.96	682.9	765.93	1008.5	1191.2	1442	1573.5	1730.9	1978.5	2100.1	2466.8	2746.1	2769.3	2941.2	3102	3130.9	3345.6	3454.3	3561.3	3671.8	3827.9	3805.1	3853.9	4040.2	4162.8	4152.9	4132.2	4204.2	4412.7	4406.5	4442	4380.5	4478.6	4371.4	4239	4314.6	4397.1	4463.6
0.17347	8.8797	0	0	0	23.154	14.966	64.007	194.26	286	423.95	464.13	601.21	798.35	877.92	1024.9	1162.8	1452.4	1486.3	1602.4	1564.5	1685.3	1711.4	1734	1965	2009	2013.6	1932.1	2154.7	2161.1	2137.6	2119.9	2181.3	2192.3	2238.5	2240.5	2256.7	2266.9	2343	2308.3	2432.2	2176.2	2224.8	2465.3	2554.4	2521.8	2555	2574.6	2558	2601.6
0	10.396	5.2394	37.312	0	10.602	9.4375	24.126	57.676	72.986	197.69	272.34	437.9	631.22	819	1003.1	1363.4	1582.8	1921.9	2352	2874.6	3310.3	3362.4	3961.2	4168.3	4438.9	4860	5111.8	5517.3	5706.4	5868.5	6075.7	6351.3	6720.5	6940.5	7046.7	7110.2	7211.7	7302.6	7445.8	7291.4	7542.8	7835.1	7908.1	7917.3	7956.3	7800.9	8006.5	7903.4	7888.2
13.77	30.026	31.417	0	0	0	21.831	119.54	255.49	463.04	627.99	961.06	1257.9	1761.4	2014.8	2413.1	2687.1	3065.9	3550.7	3796.8	4047.8	4412.8	4656.9	4936	5127.7	5374.1	5547.2	5738.3	5705.4	5837.7	5997.7	6160.7	6486.4	6670.2	6723	7031.5	7049.6	7155.5	7244.5	7330.2	7662	7622.9	7696.2	7700.8	7729.2	7694.8	7926.3	8032.6	8125.4	8209
0	0	0	0	11.837	31.309	50.767	85.356	151.32	228.1	404.54	555.42	777.97	992.56	1133	1308.4	1454	1651.5	1830	2045.4	2324.4	2375.9	2622.8	2786.5	2982.5	3146.2	3475.6	3669.6	3685.5	3887.4	3999.4	4172.8	4372.8	4512.7	4610.7	4607.3	4771.8	4969.2	5001.5	5076.6	5344	5502.3	5357.7	5361.7	5522.9	5550.3	5416.5	5554.9	5497.3	5537.8
0	1.673	7.7967	0	2.3957	0	0	22.149	30.253	74.03	127.4	208.51	366.34	478.69	639.63	794.63	1002.8	1157.4	1371.7	1568	1764.5	1959.8	2097	2358.3	2526	2628.6	2739.2	2901.9	2973.2	3157.4	3249.3	3302.2	3296.5	3423.5	3561.7	3577.8	3652.3	3644.6	3757	3747.1	3759	3791.2	3778.6	3955.6	3928	3970.7	3959.8	3867.9	3974.9	3935.7
0	0	0	18.674	46.624	68.321	85.16	128.62	136.52	186.54	249.96	359.78	480.5	633	824.87	1008.9	1239.9	1459.9	1751.7	1998.3	2268.2	2520.6	2882.9	3173.4	3626.8	3818.9	4274.7	4468.8	4761.9	4955.1	5171.3	5476.4	5746.9	6218.3	6384.7	6531.5	6763	6865.8	7220.9	7094.7	7205.2	7379.1	7498.6	7825.2	7813.9	7733	7879.5	7868.2	7949.8	8010.2
0	0.80943	1.8877	0	0	0	22.03	21.385	33.353	38.267	133.37	245.26	391.24	562.64	714.59	951.72	1197.4	1432.1	1775.1	2160	2474	2932.1	3273.3	3578.9	3897.8	4245.6	4544.7	4791.1	5197.3	5428.3	5702.1	5932.5	6152.4	6197.3	6403.6	6427.4	6744.5	6856.7	6933.7	7278.8	7349.2	7410.4	7377.8	7440.2	7565	7606.3	7700.5	7628.5	7788.7	7786
14.539	8.7679	11.441	1.7414	0	0	0	0	0	5.4261	9.5999	57.662	99.981	171.47	300.34	436.06	602.54	791.36	1083.5	1385.4	1640.9	1978.2	2301.8	2718.6	3133.6	3335.9	3846.8	4303.4	4599.3	4989.6	5396.6	5724.8	6339.6	6687	6942	7507.6	7802.2	8056	8359.8	8430.7	8901.2	9388.7	9257.1	9261.8	9702.1	9610.2	9657.4	9864.7	10290	10369
0	0	6.1476	14.9	10.726	0	0	0	8.936	23.024	74.915	154.43	291.44	389.39	513.26	608.43	730.18	865.18	960.05	1092.1	1215	1365.9	1550	1736.7	1887.7	1998.8	2007.4	2091.7	2254.6	2325.3	2459.6	2642.9	2773.4	2979.6	3221.6	3156.2	3413.5	3433.9	3483	3528.5	3530.9	3701.2	3801.7	3897	3949.6	3943.1	3959.2	3944.8	4012.8	4012.5
0	0	27.211	22.887	10.189	12.951	18.676	59.064	110.84	144.77	233.71	345.16	501.33	648.86	817.56	936.43	1137.2	1284.8	1456.1	1639.9	1748.8	1831.9	1955.9	2140.9	2258	2387.5	2512.8	2666.7	2727.1	2712.2	2895.9	3089.9	3275.3	3226.1	3320.5	3271.9	3355.9	3332.4	3388	3470.9	3459	3528.6	3573.9	3602.9	3458.2	3572.3	3540.2	3580.9	3533.6	3664.2
0.78028	0	0	0	0	2.7079	8.3749	9.5741	30.341	49.886	104.13	222.23	411.16	677.16	1019.7	1399.3	1867.6	2319.1	2951.3	3444	4019.7	4514.3	5011.2	5616.6	6031.3	6553.5	6778.7	6940.4	7335.1	7498.9	8155	8448.1	8477.5	8701.1	8971.8	9139.6	9430.7	9567	9514	9636	9940.6	10031	10083	10146	10003	10246	9934.4	9903.2	9822.6	9817.5
4.728	26.066	7.675	9.2476	0	0	0	0	24.603	74.32	152.82	231.02	333.95	507.87	693.67	917.1	1146.8	1383.8	1627.4	1788.9	2047.2	2373.3	2516.6	2855.6	3125.5	3380.3	3648.6	3847.8	4011.2	4145.1	4354	4432.5	4606.3	4745.2	4893.8	5032	5130.2	5260	5455.9	5479	5492.1	5648.7	5613.2	5675.1	5728.6	5684.6	5812.2	5829.1	5967.8	5933.4
0	13.985	12.956	0	16.388	13.229	2.2766	19.733	20.082	1.4686	0	48.682	89.444	179.95	275.07	419.2	575.73	812.63	1070.8	1337.2	1632.1	1919.3	2220.8	2454.8	2703.7	2947	3187.2	3034.2	3638.9	3703.4	4008.6	4330	4142.6	4018.5	4886.1	4872.8	4906.6	5053.6	5036	5333.7	5468.4	5657.3	5683.3	5662.5	5750.3	5717.8	5668.7	5532.5	5760	5677.1
5.2924	5.7516	14.359	0	3.6915	0	0	14.573	112.6	243.42	539.23	954.89	1498.9	2140.7	2891.5	3673.2	4605.9	5295	6233	6833.7	7640.9	8409.7	9027.9	9805.1	10345	10912	11559	11858	12601	12929	13603	13779	14266	14596	14758	14696	14793	15059	14959	15266	15157	15377	15572	15388	15633	15403	15537	15533	15136	15569
0	0	0	17.154	13.455	1.9309	2.0179	0	9.0119	80.686	165.79	347.54	504.93	760.66	1010.8	1264.4	1591	1791.8	2030.8	2333.1	2539.4	2823.7	3228.5	3158.7	3339.6	3507	3445.4	3575.2	3798.1	3851.5	3868.2	3969.8	3951.7	4041.8	4130.9	4325.6	4227.4	4398.9	4639.6	4541.4	4573.8	4686.9	4653	4736.2	4726.2	4696.9	4747.2	4771.4	4888.2	4713.8
0	0	0	0.83275	11.538	9.5588	0.29173	15.612	49.848	109.09	193.33	358.67	484.58	684.27	944.68	1208.6	1527.7	1821.4	2196	2549.2	2855.5	3281.5	3687.4	3998.9	4236.2	4587.9	5040.8	5398.7	5550.9	5739.8	6012.9	6192.5	6711.4	6887.1	7017.7	7773.8	8059.2	8270.4	8259	7668.4	8500.4	8741.6	8648.1	8794.2	8821.7	8973	8823.8	8888.9	8854.7	8902.8
0	0.021164	0	13.075	10.624	23.439	8.0821	0	0	0	27.471	138.68	249.02	331.11	395.74	401.36	565.74	742.43	909.1	1052.8	1287.5	1408.3	1556	1740.7	1935.6	2138.7	2141.3	2283.5	2383.4	2642.5	2798.3	2722.7	2992.2	3101	3365.9	3422.8	3571	3665	3671.3	3705.7	3867.7	3909.5	4023.4	4165.1	4091.6	4143.8	4090.1	4140.4	4143.1	4126.3
0	17.744	0	14.687	3.4221	0	0	0	20.624	145.19	239.77	464.11	590.41	898.01	1099.5	1361	1576.6	1805.6	1978.1	2091.9	2243.1	2466.8	2693	2698.8	2827.6	3032.4	3195.5	3101.9	3221	3319.8	3416	3609.2	3749.3	3776.1	3875.4	3843.9	3864.1	3964.5	4126.6	4212.6	4388.9	4578.3	4515.8	4586.8	4570.9	4615.9	4645.7	4771.3	4751	4707.7
0	0	0	13.681	16.279	32.086	15.635	31.221	49.586	128.8	181.23	299.65	433.79	646.77	860.14	1042.2	1308.6	1669.7	1992.2	2377.8	2602.9	2831.7	3492.9	3555.1	4471.4	4299.4	4310.9	4709.1	4772.6	5255.9	5168.3	5840.3	5524.6	5828.8	5841	5958.5	6648	6766.4	7000.1	6887	6930	7152	6867.8	6984.6	6993.4	7055.8	7209	7466.8	7467.7	7303.5
0	3.35	2.6619	7.1061	17.544	0	0	0	0	0	0	12.697	36.008	139.86	267.12	512.44	717.63	1023.6	1387.9	1668.8	2001.8	2345.5	2617.1	2946.8	3194.6	3338.5	3678.7	3982.4	4283.9	4440.9	4511.7	4672.7	4795.1	5161.5	5439.9	5485.9	5751.3	6086.7	6078.2	6247.3	6432.2	6477.4	6457.7	6265	6391	6575.5	6832.3	6702.4	6440.2	6444.2
0	1.9993	2.7039	0	0	0	4.5773	0	0	1.066	2.2051	15.548	38.965	90.469	153.57	268.97	374.5	484.03	588.69	708.71	836.17	958.69	1128.1	1184.3	1340.9	1357.7	1496	1552.7	1687.5	1704.4	1832	1895.7	1890	1960.3	1955.6	1997.7	2057.7	2155.8	2235.2	2256.1	2261.6	2393.5	2366.5	2430	2419.1	2411.3	2441.2	2494.7	2746.4	2656.1
1.1529	0	0	0	0	0	22.145	88.542	158.4	279.21	397.63	582.73	765.22	1002	1274.6	1486.8	1777	2065.6	2322.4	2525.5	2851.8	3036.5	3295	3502.1	3683.2	3887.4	4060.5	4270.9	4301.4	4398.6	4531.7	4688.7	4861.3	4763.3	4823.2	4884.4	5061.6	5008.6	5042.6	5097.5	5204.2	5273.6	5223.1	5286.7	5243.2	5244.1	5235.6	5397.7	5273.4	5147.9
0	0	3.0723	9.9666	12.578	18.386	28.662	0.20864	30.643	0	0	4.3557	42.024	61.927	59.085	156.89	194.58	246.12	250.36	243.18	281.44	317.7	415.36	465.9	481.49	564.04	578.26	623.24	679.32	619.68	666.43	741.92	743.62	842.21	827.31	873.86	904.1	884.96	950.82	948.34	997.48	980.17	961.41	1009.9	995.76	1079.5	1076.7	1302.5	1242.8	1322.5
0	0	30.73	14.469	11.629	1.0576	23.367	0	36.622	43.327	100.08	192.47	335.31	575.15	825.68	1303.2	1390.6	2171.2	2056.1	2414.9	3446.3	2966.6	3318.5	3804.9	4122.2	4484.2	4501.9	4799.1	5873.9	6763.6	5805.8	6012.6	6409.7	6691.6	6525.7	6845.4	6852.1	6899.9	7375.7	7072.8	7281.4	7399.5	6631	7672	7534.5	7602.9	7423.8	7443.7	7500.7	7691.1
0	0	0	0	14.326	10.466	8.9104	1.3247	0	18.485	44.837	94.353	163.11	318.77	518.7	695.85	892.85	1212	1502.8	1902.4	2179.1	2454.6	2778.8	3103.2	3341.4	3610.5	3895.9	4125	4371.9	4482	4826.3	4879.1	5015.3	5175.6	5293.2	5376.6	5604.8	5582	5708.6	5841	5884.5	5792.3	5615.3	5669.4	5712.8	5707.8	5855.2	5846.5	5943.7	5914.2
0	0	0	29.549	33.088	71.795	77.993	94.806	92.351	143.73	229.45	242.86	486.66	698.12	991.66	1279.1	1396	1676.6	2100.3	2624	2781.9	2851.1	3366	3554.7	3843.6	4095.1	4336.5	4663.5	5036.8	5430.2	5408.7	6010.2	6259.4	6692.9	6662.2	6794.4	7180.1	7281.2	7429.7	7522.2	7629.6	7629.2	7833.3	7870.5	7851.3	7861.2	7891.8	7910.2	7886.6	8111.4
0	0	0	0	5.7061	2.839	25.391	67.923	158.7	275.99	446.25	705.77	979.18	1322.3	1658.6	2074.8	2423.5	2870.3	3567.9	3731.3	4043.5	4607.1	4646.9	4953.4	5580.1	5352.5	5754.9	5873	6096.8	6003.8	5981.4	5960.2	6188.1	6410.8	6417.3	6525	6617.4	6871.9	6882.5	6921	6918.7	6930.8	6862.3	6788.2	6877.9	6870	6837.5	6930.3	6823.7	6756.8
0	0	0	6.4154	9.4474	24.48	20.626	19.883	21.135	32.119	58.011	95.267	177.8	295.76	429.95	606.55	739.49	978.42	1267.2	1614.7	1871.3	2252	2496.9	2653.3	2940	3131.8	3354.6	3717.9	3816.2	4183.8	4442.7	4686.8	4767.5	4946.8	4988.1	4981.4	5223.4	5273.1	5276.6	5274.8	5309.3	5336.2	5184.1	5237.9	4977.5	5167.5	4923.4	5033.6	5117.3	5066.5
0	0	0	15.035	33.473	11.403	10.437	10.79	51.571	59.609	106.86	185.34	282.72	387.51	554.09	382.4	496.98	600.22	739.42	852.82	1021.8	1123.3	1228.2	1391.6	1529.6	1716.8	1678.3	1798.8	1835	1940.7	2049.3	2003.2	2176.3	2238	2396.7	2407.5	2294.3	2501.4	2462	2506	2595.9	2586.6	2583.3	2590.4	2528.3	2518.2	2590.2	2443.8	2481.7	2467.3
37.75	36.372	12.279	1.6265	0	0	0	36.028	57.645	256.04	389.74	602.9	822.18	980.44	1344.1	1765.4	2113.2	2815.1	3220.6	3800	4122.8	4229	4835.3	5687.9	6148.8	6492.9	7060.6	7367.5	7605.7	8088.6	8488.6	8641.2	9193.5	9313.3	9367.2	10173	10129	9735.5	9946.2	10011	10606	7835.3	7907.2	8026	8155.7	8294.7	8284.8	8351.4	8337.4	8387.6
0	0	0	0	26.972	52.108	98.695	139.61	201.37	277.8	427.38	637.29	836.03	1070.1	1442	1751.2	2185.2	2564.5	3027.6	3487.1	3824.3	4199.6	4550.5	4896.3	5391.9	5795.3	5980.7	6747.6	6764.4	7051	7474.2	7515.1	7970.8	8101.6	8429.7	8735.5	8714.6	9263.7	9257.3	9041.5	9452.8	9566.1	9791	9538.1	9380.8	9373.8	9554.4	9502.1	9646	9613.2
0	0	0	18.35	13.691	25.155	23.17	17.323	13.738	2.6755	16.07	71.139	104.48	217.63	317.84	469.47	641.23	834.5	1063	1072.3	1298.6	1416.1	1550.5	1689.7	1889.7	2098.1	2220.1	2267.9	2552.9	2643.6	2803.8	2930.8	3120.6	3221.9	3188.5	3419.4	3640.2	3578.3	3684.2	3758.3	3728.7	3523.3	3720.4	3607.7	3799.3	3833.9	3285.7	3244.4	3229.5	3267.3
0	16.274	0	0	6.0557	0	0	16.159	78.949	192.12	341.98	531.02	792.55	1082.8	1478.1	1866.9	2385.6	2786.4	3417.9	3730.9	4343.5	4674.9	5329	5689.9	5970.7	6452.7	6586.9	7049.7	7360.3	7530.2	7786.4	7956.7	8289.4	8499.1	8534.2	8788.1	8918	9017.5	9339.5	9411.6	9463.2	9694.6	9976.8	9790.6	10018	9916.3	9936.1	9967.3	9899.7	9996.3
0	0	24.157	8.19	0	5.4963	57.788	27.423	87.1	173.3	260.46	437.46	606.63	897.02	1122.9	1431.7	1808.2	2154.1	2556.8	3106.3	3691.4	4150.8	4540.3	4919.4	5179.6	5591.2	6012.6	6216	6416.9	6553.2	6740.7	6912.3	7028.3	7174.9	7411	7501	7657.6	7641.4	7746.2	7833.1	7840.9	7706.8	7731.8	7809.8	7845.9	7906.4	7839.1	8012.4	8032.7	7956.3
0	0	0	5.8753	37.912	38.996	54.96	62.418	87.496	98.598	137.02	257.85	373.5	562.69	748.03	1024.7	1334.6	1688.2	2106.1	2489.3	2715.6	3097.3	3514.4	3910.7	4251.3	4499.1	4790.3	4958.2	5255.7	5732.7	5984.2	6560.3	6871.4	7154	7634.9	7695.7	7868.9	8142.7	8015.6	8281.1	8253.7	8247.3	8330.6	8337.3	8441.1	8358.9	8277.9	8429.7	8423.7	8404
0	385.55	0	290.13	0	20.128	0	114.83	123.94	314.56	500.65	673.85	977.56	1338.7	1777.5	2239.6	2709.6	3065.4	3706.5	4272	4722.1	5498	5840.9	6344.1	6939.4	7212.6	7951	8057.7	8299	8393.3	8796.4	8731.2	9409.3	9969	9692.6	10366	10269	10437	10559	10800	10775	12529	11674	11557	11554	11570	11632	11675	11657	11682
0	0	0	0	24.277	63.085	135.31	293.5	441.41	659.94	837.29	1098.6	1291.6	1559.3	2619.9	2146.1	2392.7	2738.9	2927.8	3260.4	3343.1	3536.1	3634.4	3856.8	3866.2	3941.3	4012.9	4034.4	4174.4	4210.2	4346.9	4316.6	4395.6	4442	4510.7	4614.1	4444.2	4467.2	4516.4	4457.5	4675.6	4613.9	4786.8	4692.2	4659.2	4658	4663.9	4635.2	4722.2	4736.4
0	0	0	17.587	23.874	43.91	27.801	40.568	30.525	55.627	74.167	123.99	139.87	184.12	272.47	349.07	348.05	480.34	604.19	774.57	858.82	1053.7	1296.3	1465.6	1592.8	1856.1	2142.7	2135.2	2417.4	2464.4	2259.7	1986	2077	2346.7	2363	2544.6	2595.9	2629.3	2700.9	2710.2	2758.1	2950.1	2985.7	2938.9	3074.2	3051.6	2982.6	3074.4	2951.1	2914.1
0	17.456	0	0	0	4.5743	11.746	22.663	93.093	147.71	281.02	442.59	648.53	852.67	829.42	1204.9	1346.7	1728.7	2113.7	2523.7	2834.9	3076.2	3423.9	3808.5	4055.9	4650.4	4980.2	5878.6	6040.4	6397.5	6260.4	6718.3	7264.3	7299.2	7440.7	7516	7462.1	7599	7728.3	7676	7874.2	7722.9	7808	7710	8003.5	7916.6	7941.8	8096.9	8154.7	8057.9
0	0	2.0755	0	0	2.1903	2.5069	0	4.5805	0	38.001	64.801	120.47	200.24	311.73	403.02	505.22	577.08	668.94	717.94	829.74	881.95	1004	1104.4	1123.6	1242.2	1322.4	1406.7	1467.5	1575.4	1643.7	1803.6	1914.4	2159.2	2219.5	2386.5	2465.1	2587.8	2705.2	2640	2762.6	2845.2	2907.1	2926.6	2909.1	3066.4	3095.7	3173	3249.9	3216.1
0	0	0	6.5898	35.446	67.073	83.587	62.608	88.752	114.94	166.65	324.53	462.51	602.79	801.49	1058.8	1459.2	1777.2	1725.7	1682.3	1843.4	2020.8	2246.5	2410.2	2637.9	2783.2	2873.4	2946.5	2923.2	3009.1	3104.8	3252.3	3405	3419.2	3454.5	3430.8	3548.9	3678.6	3741.2	3755.6	3818.3	3737.9	3842.9	3831.5	3863.7	3808.3	3769	3866.7	3865.8	3840.3
0	0	7.3399	7.4151	0	5.1537	7.311	31.413	70.712	143.01	239.75	383.98	597.92	744.61	1037	1225	1488.6	1736.1	2076.2	2349.6	2590.8	2926	3137.2	3513.9	3978.5	4135.7	4422	4491.3	4702.7	4890.4	5528.7	5174.2	5397.4	5715	5830.6	5965.2	6152.6	6101.6	6260.7	6313.2	6503.1	6416.5	6596.8	6650.6	6628.7	6629.5	6587.9	6530.9	6592.2	6620.5
0	0	0	35.477	10.251	9.4555	18.094	113.42	225.67	441.87	702.29	1116.2	1578.8	1949	2441.6	3011	3626.4	4133.1	4859.5	5337.5	5842.1	6260.7	6713.5	6428.3	6949.5	6970.7	7247.4	7475.8	7706.7	7752.2	7901.4	7987	8080.4	8415.2	8360.1	8559.7	8486	8695.3	9074.2	9193.7	9134.7	9135	9500.2	9456.7	9403.3	9104.5	9118.2	9219	9171.4	9054.4
0	8.8672	3.0474	8.7575	0	15.016	32.421	36.527	83.377	147.56	289.91	522.82	689.26	1019.2	1300.9	1565.1	1939.7	2220.9	2553.6	2866.5	3152.8	3486.3	3829.3	4022.5	4387	4586.2	4814.9	4969.3	5174.5	5333.5	5494	5726.4	5941.4	5946.1	6142.7	6102.5	6215.7	6297.9	6234.1	6479.2	6664.8	6752.6	6796.9	6713.4	6839.4	6774.4	6750.4	6726.8	6825.2	6721.7
0	0	0	0.69186	11.525	18.279	26.573	17.9	72.025	133.9	198.4	339.15	462.23	661.96	828.33	1011	1191.3	1326.1	1490.6	1615.9	1684.3	1743.5	1769.8	1944.4	2036.7	2041.7	2103.1	2119.9	2133.5	2166.8	2201.2	2287.3	2342.6	2338.3	2384.3	2395.5	2435.4	2527.7	2703.7	2691.2	3159.4	3752.5	4668.3	4746.7	4619.1	4404.7	4256.9	4024.1	3939.6	3720.6
0	0	0	6.6928	1.7227	35.862	0.6084	0	0	0	0	59.901	77.484	172.85	396.84	564.88	673.6	1033.7	1083.2	1914.9	1700.1	2653.7	2349.8	2544.5	2843.9	3087.2	4297.5	4086.5	3739.1	4313.8	4339.4	4680.1	4817.1	5094.1	5304.9	5519	5697.4	5703.9	5843.4	5856.6	6121	6141.8	6276.1	6311.9	6582.7	6496.8	6679.7	6571.8	6616.3	6691.1
0	0	44.172	0	42.317	0	0	0	0	0	0	32.562	161.63	175.91	414.7	599.63	546.56	736.69	868.11	1212	1408.6	1591.5	1798.3	1752.3	2466.2	2406.5	2712.5	2422.5	3282.8	2834.1	2993.3	3190.6	3300.9	3389.6	3563	3644.7	3740.8	3909.8	3949.4	4053.9	4072.7	4234.2	4151	4426.3	4305.3	4386.7	4316.3	4362.5	4348.5	4578.7
0	0	0	13.52	18.157	0	0	24.18	63.97	216.59	343.31	534.3	756.42	1042.6	1400.1	1745.1	2112.8	2568.7	3085.3	3593.1	3982.5	4329	4681.2	5023.4	4794.5	5012.1	5385.6	6072.9	6176.9	6444.7	6701.9	7006.9	8193.6	7266.5	7977.7	8190.2	9155.7	9372.2	8780.9	10192	10395	10437	9344.7	9487.9	9659.8	9457.7	9441.1	9676.2	9595.8	9586.6
0	0	0	0	0	11.174	39.742	119.29	202.84	361.76	555.45	785.06	1066.8	1359.9	1634.1	2146.9	2334.6	2611.6	2961.2	3146.9	3423.8	3564.6	3833.7	4099.1	4207.8	4446.8	4700.9	4825.3	4926	4839.4	4996.1	5086.9	5341.5	4753.6	4692.8	4618.5	4446.5	4609.9	4506.9	4736.3	4859	5093.6	4963.2	4696	4956.7	4961.6	5275.5	5278.9	5634.9	5516.3
0	0	0	0	48.801	189.73	162.04	282.73	216.14	408.81	597.71	742.92	798.9	1258.3	1502	1605.5	2163.7	2468.8	2302.1	3057.3	3027.7	3385.7	3422.5	3462.4	3930.4	4354.7	4942.1	4779	5237.7	5252.5	5575	5585.2	5422.2	4879.9	5583.7	5729.9	6046.5	5126.1	5326.3	5302.5	5296.7	5360.8	5437.9	5499.6	5522.7	5454.5	5508.5	5451.6	5433.5	5537.6
0	0	0	0	26.888	11.243	0	0	48.132	110.89	274.87	460.77	648.12	946.51	1285	1519.1	1711	1957.9	2266.8	2610.1	2824.2	3002.9	3404.7	3541.8	3731.2	4033.6	4058.5	4307.8	4460	4696.7	4806.6	4664.3	4651.8	4773.7	4885.4	5058	5170.8	5218	5279.2	5351.8	5448.2	5501.5	5479.1	5425.3	5523.8	5479.1	5433	5468	5449.8	5441.3
0	0	0	18.934	5.7083	7.6203	10.746	31.112	100.5	215.38	361.75	519.61	798.19	1128.8	1464	1801.4	2166.5	2639	2921.2	2161.2	3174.9	3324.2	3513.9	3672.1	3289.5	3416.2	3866.3	4512.3	4589.2	4882.3	4882.8	5130	5127.5	5186.6	5355.6	5361.5	5467.6	5785.9	6072.1	5618.8	5894.5	5937.4	5924	6109.4	6149.1	6111.2	5889.8	5780.9	5886.9	5936.8
0	0	0	0	15.504	97.369	192.31	298.41	457.05	579.41	805.61	1075.9	1331.4	1602.7	1885.1	2248.1	2556	2735.8	3035.9	3216.8	3518.1	3748.2	4083.2	4234	4475.4	4714.9	4904	5314.1	5415	5581.2	5880.3	6118.9	6422.8	6557	6575.6	6673.7	6690.4	6840.2	6876.7	6860.6	7075.8	7062.1	6983.8	7064.7	6931	6977.9	6982.1	7052.5	7080.9	6996.8
0	0	0	19.873	38.77	25.064	38.773	105.99	256.46	513.2	832.54	1372.6	2059.1	2658	3458.5	4159.8	4903.8	5658.4	6445.1	7268.9	8240.6	8940.6	9476.8	9495.2	10214	10133	10938	11002	11442	11645	11721	12029	12307	12650	12819	13061	13374	13525	13491	13785	13957	13863	14157	13373	13745	14106	13897	14444	14351	14301
0	0	0	8.3002	48.644	53.337	45.876	44.51	53.129	83.283	166.18	277.04	407.17	581.98	811.05	995.74	1176.6	1405.3	1566.3	1818.1	1998.7	2209	2315.2	2685.5	2718.8	2947.5	2966.3	3118.3	3177.6	3320	3311.5	3179.5	3447.3	3238.9	3473.9	3466.4	3607.4	3436.5	3597	3602.5	3704.4	3852.2	3769.7	3766	3909.2	3693.8	3625.9	3345.1	3524.1	3544.7
0	0	0	0	20.195	86.692	31.847	67.841	79.916	96.404	92.272	98.464	112.77	142.21	139.6	209.23	271.9	343.81	316.42	388.11	423.73	441.9	419.64	496.85	551.96	607.92	761.15	737.76	790.02	779.29	905.44	999.07	1092.8	1105.3	1176.4	1209.4	1202.5	1299.6	1360.3	1383.6	1337.6	1493.4	1454.9	1519.2	1454.7	1472.1	1442.8	1501.5	1466.4	1524.3
0	0.52038	0	0.010874	3.3063	7.9307	7.7697	7.7884	21.542	44.569	86.744	152.56	183.82	265.79	353.08	498.21	619.69	746.46	937.73	1091.8	1232.8	1429.1	1525.2	1650.3	1767.5	1896.9	2141.6	2296	2526.8	2629.5	2560.5	2608.5	2678.1	2844.3	3149.2	3314.8	3298.9	3362.3	3396.6	3209.9	3329.3	3443.7	3357.7	3326.3	3397.9	3397.3	3343.9	3357	3183.5	3205.9
11.043	9.1842	0	0	0	1.076	2.9206	22.566	32.296	85.404	158.49	224.14	371.45	592.06	846.51	1174.4	1403.1	1747.7	2078.5	2381.3	2726.2	3012.2	3313.7	3583.3	3790.1	4045.6	4254.4	4412.9	4652.3	4813.4	4906.7	5091.2	5267.4	5525.3	5593	5855.8	5940.8	5925.6	6024.8	6203.6	6314.7	6231.9	6463.1	6477.2	6555.7	6639.9	6610.6	6587.2	6722.9	6830.9
0	8.1482	8.1359	13.077	7.5148	0	0	0	0	73.304	173.49	338.61	542.63	763.46	1048.1	1441.9	1904.4	2269.6	2812.7	3201.4	3550.7	4013.7	4630.2	5012.5	5408.9	5419.1	5920.4	6577.7	6569.3	6825.7	6966.5	6909.8	7154	7300.6	7377.2	7461.3	7473.8	7761.2	7718	7854.7	7826.7	8039.8	7872.5	7830.2	7971.6	7904.5	7841.4	7927.7	8302.5	7838.8
0	0	0	0	26.68	92.447	156.31	243.51	343.5	423.18	593.74	772.45	1046.9	1253.3	1437.5	1714.6	1993.3	2292.6	2539.5	2789.3	3103.8	3148.6	3513.7	3646.9	3769.4	4056.3	4262	4463.2	4675.7	4758.4	4952.6	5164.2	5420	5514	5650.5	5862.1	6130.7	6133.7	6371.6	6245.7	6570.8	6444.4	6606.6	6743.7	6831.6	6799.9	6732	6762.3	6779.1	6952.7
0	0	0	21.266	1.6899	19.863	31.537	73.777	142.12	252.71	410.26	604.58	939.07	1355.4	1892.5	2307.8	2645.5	3193	3720.1	4544.9	5023.4	5449	6134.8	6628.7	7064.8	7233.3	7800.1	8006.8	8494.6	8694	8909.1	9181.7	9499.7	9819.5	9912.8	10231	10377	10470	10417	10486	10074	10326	10115	10750	10682	11301	11223	11413	11526	11543
1.2955	9.6076	2.459	0.0071637	0	0	0	0	0	0	6.3101	38.631	73.594	127.76	163.82	255.28	376.2	487.74	636.95	825.26	1062.1	1119.7	1393.1	1554.2	1846.3	2241.7	2244.6	2535.9	2814.9	2976.4	3288.7	3402.2	3490.1	3576.6	3692.4	3603.7	4090	4048.5	4177.5	4368.6	4513.7	4672.4	4680.1	4592.2	4535.4	4356.2	4341.6	4405.9	4338	4356.7
0	10.161	3.8841	0	0	0	0	0	0	6.2012	31.822	87.389	183.47	307.12	512.29	722.57	1037.9	1340.6	1578.8	2001.2	2337.1	2730.4	2931.7	3483.6	3787.2	4161.4	4266.4	4920.9	5241.3	5324.3	5675.9	5849.2	6085.7	6247.8	6691.8	6529.5	6751	6864.8	7036.7	7242.8	7335.1	7291.7	7344.2	7452.5	7469.2	7505.6	7675.1	7727.6	7700.8	7660.2
0	4.2757	0	5.3208	0.71519	7.3955	0	0	17.693	6.1014	128.98	245.37	387.28	585.72	749.67	1005.9	1293.2	1575.3	1961.1	2257.7	2732.6	2968.7	3207.8	3656.8	3784.8	3884.5	4397.3	4501.3	4466.6	4646.6	4697	4778.4	5073	5065.3	5257.4	5303.1	5503.5	5588.3	5616.2	5567.7	5744.5	5843.3	5766.5	5850.3	6187.1	6192.5	6086.1	6103.1	6171.4	5543.1
0	0	0	7.2725	28.044	11.746	14.297	19.212	24.524	40.305	69.557	148.73	227.48	353.36	548.17	847.35	1167.9	1491.6	1881.6	2248.8	2728	2993.1	3515.6	3967.8	4346.6	4918	5271.3	5626.2	5991.4	6258.3	6465	6846.7	7384.5	7490.3	7555.8	7919.2	8210	8250.2	8474	8688.9	8913.9	9049.8	9034.7	9220.5	9194	9104	9207.1	9128.4	9269.2	9118.3
0	0	0	0	8.4837	11.713	17.108	33.711	71.222	175.54	333.09	580.96	861.57	1290.9	1612.2	2034	2578.9	3123.6	3669.9	4439.3	5089	5551.3	6012.8	6348.5	6980.3	7305.3	7792.6	8236.7	8499.5	8950.5	9145.4	9406.7	9815.7	10225	10175	10260	10156	10169	10274	10392	9394.6	9463.6	9781	10025	9974.9	9836	9600.3	9484.6	9488.8	9706
0	0	0	0	0	9.1501	24.021	75.48	150.68	308.23	445.79	712.49	961.43	1164.3	1461.5	1711.5	2040	2240.6	2498.1	2721.6	2964.3	3156.8	3337	3561.7	3767	3937.8	4106.3	4199.4	4240.7	4354.3	4553.4	4462.9	4660.8	4763.9	4888.1	4952.4	5125.9	5294.6	5307.6	5091.9	5263.2	5281	5259.2	5227	5169.3	5203.7	5200.2	5166.7	5147.2	5137.3
0	17.038	24.446	17.448	4.1098	0	0	84.912	79.191	218.01	450.71	670.74	1027.4	1407.7	1763.6	2300.9	2709.1	3295.1	3867.5	4445.4	5067.5	5688.7	5974.3	6058.1	6735.6	6932.5	7388.1	7325.8	7462.1	7485.9	7542.8	7591.8	7905.7	7902	7904.6	8106.6	8089.3	8177.9	8238.1	8270.8	8065	8198.2	8352.6	8410	8574.2	8424	8414	8423.1	8569.9	8525.4
0	0	0	24.638	144.43	161.34	199.28	280.77	307.99	405.15	464.68	625.83	696.45	819.31	994.24	1051.6	1180.9	1256.6	1389.3	1497.2	1562.4	1719	1871.3	2183.2	1700.4	1778.9	1659.8	1742.7	1845.6	1827.4	1996.8	1997.9	2035.8	2062.2	2068.9	2126.3	2105.3	2071.8	2180.9	2146	2090.1	2123.9	2081.8	2200.9	2166.3	2185.8	2111.5	2169.6	2187.4	2179.6
0	0	0	0	75.666	6.1565	0.91892	74.915	368.49	489.96	695.6	903.11	1071.5	1377.4	1066.3	1266.5	1473.2	1561.7	1630.3	1762.3	1824.9	1973.3	2138.9	2189.1	2158	2304.7	2333.5	2404.1	2263.8	2244.7	2336.4	2315.7	2410.9	2517.1	2529.3	2615.2	2718.5	2678.2	2747.2	2714.6	2703.1	2723.1	2785.9	2834.1	2810	2776.5	2763.3	2712.9	2797.5	2654.9
0	0	0	0	10.405	10.25	14.677	57.321	114.95	235.17	367.44	539.35	747.99	975.76	1268.8	1553.1	1917.5	2147.6	2545.5	2827.4	3208.1	3480.8	3921.1	4234.7	4583	4803.7	5202.9	5427.7	5787.4	6024.4	6123.3	6398.4	6762.3	7026.5	7028.6	7237.7	7488.7	7615.6	7839.7	7910.9	8144.8	8320.7	8456.4	8310.3	8454.7	8388.1	8359	8317.5	8311.7	8367.2
18.536	2.58	0	2.1969	4.8917	0	0	80.186	11.387	73.838	12.628	59.926	104.45	188.54	156.77	218.3	235.95	307.39	401.8	516.57	647.69	783.93	949.62	1182.4	1412.2	1220.9	1813.6	2079.6	2367.4	2711.5	3103.9	3504.9	3931	4382.8	4762.7	5200	5439.6	5742.8	6128.8	6288.7	6681.3	7135.3	7335.5	7338.9	7452.5	7829.3	7968.9	7967	8258.7	8463.4
0	2.6045	4.9553	5.2743	0	3.847	0.4411	16.452	23.625	30.574	47.023	82.761	147.72	219.29	363.82	528.47	653.46	893.52	1135.5	1375.4	1570.7	1943.6	2163.2	2595.4	2899.4	3144.9	3570.4	3675	4020.1	4350.6	4752.6	5011.1	5285.1	5731.2	6194.8	6279.4	6649.3	6783.2	7147.2	7205.4	7278.5	7533.8	7472	7857.3	7775.9	7949.5	7963.6	7784.6	7892.3	8116.7
0	0	0	0	127.75	133.56	187.89	222.96	257.32	383.91	522.85	644.28	846.31	877.05	1429.6	1642.7	2060.9	2374.6	2380	2748.1	3049.4	3136.4	3098.1	4026.1	4222.5	4685.3	4641.7	4880	5134.8	4625	5533.4	5858.7	6149.8	6215.7	6244.8	6231.1	6356.3	6110.4	6556.6	6573.9	6454.3	6390.6	6591.1	6855	6919.9	6765.1	6919	6809.6	6811.8	6832.8
2.1737	0	0.83693	0	3.7956	6.9743	8.7317	54.766	141.14	311.42	459.6	728.14	980.93	1243.7	1567.6	1855.5	2294	2680.3	2768.7	3138.7	3281.2	3483.8	3922.4	4162.5	4318.1	4481.1	4707.6	4910.6	5083.1	5139.6	5238.8	5377.2	5557.8	5597	5512.1	5694.6	6048.1	5945.5	6087.4	6274.9	6595.7	6559.5	6701	6901.5	6889.2	6674.3	6631.7	6523.8	6557.8	6596.7
0	0	0	13.464	20.962	1.345	14.148	0	0	3.8605	0	0	0	0	18.93	16.248	46.375	30.235	125.99	129.82	143.97	121.38	205.67	268.92	337.1	386.87	391.98	411.01	550.24	589.24	729.06	748.58	887.91	906.23	995.03	1034.9	1134.8	1238.4	1182.1	1214.8	1268.9	1309.7	1312	1402.5	1387.8	1491.3	1359.7	1416.6	1441	1497
0	0	0	19.896	173.21	351.17	443.99	706.61	762.23	986.5	1014.9	1177.3	1348	1736.6	1995.8	2332.9	2626.6	2838.6	3169.7	3311.8	3479.2	4004.8	4104.7	4391.7	4601.3	4835.9	5046.4	5193.5	5354.5	5507.7	5817.9	5972	6297.6	6396.5	6487.2	6398	6350.2	6580.2	6788.2	6726.7	6469.1	6697.2	6759.1	6844.1	6933.2	6788.7	6747	6771.8	6669	6888
0	0	1.1801	0	3.2726	1.414	0	0	6.1823	38.297	76.63	194.28	319.71	486.35	684.31	877.5	1153.9	1392.6	1684.7	1777.9	2026.7	2220.6	2534.1	2815.7	3007.5	3229.5	3397	3592.2	3793.2	4016.3	4264	4353.3	4591.7	4710.4	4847.6	5130	5217.5	5372.7	5455.2	5475.9	5464.9	5640.4	5671.1	5676.9	5668.2	5766.4	5637.1	5770.5	5728.5	5767.1
0	0	0	0.52896	5.8827	8.0979	23.541	35.764	99.018	209.74	342.78	591.91	897.86	1246.7	1660.6	2015.7	2418.3	2975.6	3331.3	3589.8	3943.4	4404.7	4546.6	5036.3	5342.1	5253.4	5582.5	6047	6067	6217.8	6717.6	6733.2	6729	7189	7631.1	8207.5	8664.6	8805.9	8880.6	8581.7	9057.8	9452	9424.6	7372	8344.7	9268.6	8878.8	9083	8201.4	8372.6
0	34.448	53.943	0	0	0	50.491	117.89	192.58	336.83	433.96	675.54	873.24	1008.6	1533.6	2037.5	2375.6	1938.7	2347.4	2683	2976.5	3194.3	3487.8	3625.5	4031.1	4258.7	4618.3	4678.8	4706.7	4965.8	5145.5	5231.2	5377.9	5465.7	5638.1	5806	5804	5837.8	5930.9	5672.1	5887.5	5945.3	6006.3	6112.6	6334.4	6368.5	6197.2	6236	6615.1	6428.7
0	0	0	0	0	34.839	63.034	94.54	142.56	239.09	362.05	513.4	610.84	815.37	1039.6	1316.3	1639.2	1817.2	2243.9	2594.2	2914.1	3197.2	3321.4	3506.3	3629	3860.2	4153.2	4415.3	4493.3	4518.7	3934	4131.6	4108.8	4305	4502.9	4516	4637.1	4994.8	4958.5	5077.8	5151	5368.6	5563.1	5126.2	5475.5	5560.4	5606.7	5573	5503.8	5438
0	0	7.2866	0	1.1747	0	29.431	110.53	243.32	417.39	700.81	986.03	1269.9	1768	2159.5	2525.3	2947	3546	4097.7	4088.3	5275.1	5633.7	5636.4	6336	6785.6	7825.1	8088.5	7958.6	7254	8742.3	8962.6	8130.2	8437.1	8662.5	8900.2	8880.5	9100.6	9276.4	9241.3	9300.7	9277.8	9799.4	9825	9634.2	9567.3	9550.4	9728	9668.8	9661	9700.5
0	0	0	0	55.75	412.59	432.3	583.12	591.02	609.87	631.86	777.81	729.43	827.8	1050.8	1120.6	1188.7	1137.4	1299.7	1781.6	1795.2	2217	2414.5	2536.5	2698.9	2889.8	3159.1	3203.9	3592.3	3752.5	3862.3	4102.3	4315.4	4505.2	4621.6	4661.6	4779.3	4949.8	5033.7	5269.1	5164.3	5290.3	5270.5	5298.5	5406.2	5495	5586.2	5537.3	5567.4	5321.6
0	0	0	1.3289	15.939	7.5178	22.596	27.32	37.819	38.872	74.114	121.83	197.36	243.2	319.79	406.14	548.27	605.21	756.86	846.95	1021	1125.5	1243.4	1405.9	1577.5	1794	1767.7	1969.8	2022.9	2215.5	2259.1	2185.5	2305.2	2266.5	2403.1	2474.5	2278.7	2299.8	2266.9	2233.7	2248.8	2231.1	2287.3	2295.2	2228	2231.4	2194.2	2144.5	2206.3	2184.3
1.2731	21.193	0.55148	0	0	0	0	31.011	78.063	213.66	383.92	619.24	890.36	1243.1	1586	1992	2379.6	2864.9	3402.6	3712.6	4135.2	4610.9	4859.6	5247.1	5499.3	5856.4	5919.4	6122.2	6433.5	6519.2	6588.3	6650.7	6882.3	6775.3	6783.4	6909.5	6926.8	7039.7	6881	7105.2	7197.2	7240.3	7201.3	7088.6	7151.8	7078.2	7285	7377.5	7360.5	7446.4
6.1098	0	2.4363	6.3072	1.714	0	0	13.152	50.446	89.861	158.17	174.9	311.92	498.63	664.78	852.54	1011.4	1165.5	1366	1459.9	1547.2	1673.7	1750.9	1880.3	1947.5	1953.7	2041.2	2073	2191.5	1973.9	2278	1911.4	2324.2	2452.7	2436.4	2679.9	2297.4	2536.6	2377.9	2533.3	2789	2597.7	2807.9	2689.8	2417.4	2219.2	2496.2	2624.4	2510.4	2587.8
0	7.2478	14.334	0	11.179	0	10.441	0	23.81	86.555	151.24	253.84	368.37	492.81	658.74	788.49	974.57	1243.3	1182.4	1468.5	1597.1	1751.4	1818.8	2002.3	2074.7	1944.2	2319.6	2188.4	2208.8	2409.4	2442.4	2571.3	2621.7	2775.9	2831.5	2852.9	2839.3	2947	2949	3018.9	3016.1	3074.4	3132.2	3060.4	2998.5	3069.7	3051.7	3319.3	3338.5	3260.3
0	0	4.7249	65.557	88.846	105.5	0.23885	139.97	80.078	100.05	322.68	365.63	433.27	324.85	522.8	376.21	546.63	579.72	643.17	775.68	776.78	1075.9	1298.6	1247.2	1358.9	1382.8	1642.8	1831.6	1872.3	2070.1	2068.5	2300.2	2563.3	2771.9	2885.6	2744.7	2749.5	2814.7	2798.6	2953.1	2814.8	3013.3	3018.9	3134	3161.7	3043.7	3112.6	3217.1	3178.7	3099.3
0	0	0	3.1071	83.279	169.06	185.44	283.64	314.6	392.93	468.71	546.52	598.54	435.64	997.49	1136.1	1238.1	1481.8	1545.1	1776.4	1891.7	2162.4	2260.6	2528.2	2540.5	2680.7	2772.4	2919.4	2970.3	3216.6	3271.8	3363.8	3536.9	3597.6	3646.6	3974.3	3912.7	3820	3967	3954.3	4232.5	4097.3	4290.7	4172.3	4309.3	4206.7	4313.1	4381.2	4455.5	4137.6
0	21.206	0	15.747	0	0	0	0	0	6.938	0	0	0	0	19.132	7.9786	11.257	21.241	41.071	49.323	68.446	113.63	162.26	263.92	319.72	436.01	490.53	493.78	719.96	789.92	921.62	1008.9	1195.8	1359.6	1453.3	1663.4	1733.2	1844.5	1934.3	2035.8	2399.4	2383.2	2440.3	2585.7	2665.6	2698.3	2877.8	2959.2	3050	2986.8
0	0	0	0	11.375	5.6267	16.879	14.085	45.982	91.864	166.44	294.77	434.14	641.55	858.63	1174.3	1356.8	1773	2063.3	2182	2696.8	2876.3	3213.3	3758.9	4048.8	4339.5	4308.9	4628	4777.9	4940.2	5177.6	5109	5333.3	5273.5	5718.1	5726.8	5795.6	6153.7	6144.5	5993.1	6080.8	6131.8	6069.8	6435.2	6252.5	6258	6298.8	6094.4	6155.1	6098.2
0	0	0	0	162.34	0	240.72	248.7	10.547	0	135.66	316.1	539.6	350.21	448.24	671.27	793.5	1348.7	1136.1	1836.2	1790.6	1773	2192.3	2563.9	2549	2589	2875.2	2845.6	2927	2704.6	3280.3	2740	2963	3027.9	3046.4	3145	3197.4	3260.9	3357	3266.7	3321.9	3444.8	3442.2	3453.4	3520.3	3436.5	3265.6	3313.9	3305.5	3489.4
0	0	0	111.19	240.55	241.95	358.83	411.82	566.84	730.42	937.71	1256.5	1693.7	2094	2577.2	3157.6	3765.4	4287.1	4813.7	5097.6	5699.2	6200	6516.7	6963	7488	7973.6	8200.2	8539.7	8859.1	9263.4	10543	9739.2	10890	10356	10735	11214	10613	10728	10938	10944	11119	11161	11296	10966	10980	10955	11107	11079	11171	10665
0	0	0	0	2.2358	6.135	17.212	21.69	42.88	114.96	227.37	385.07	554.05	762.06	1058.5	1299.5	1519	1593.2	1844.1	2151.2	2384.1	2656.3	2846.5	2917.1	3045.5	3287.6	3547.1	3670.5	3797.3	3856.3	3927.9	3774.1	4010.3	4013.6	3981.9	4129.2	4138	4077.3	4125.9	4149	4213.2	4210.6	4423.9	4248	4262.3	4185.6	4223.5	4292	4283.9	4176.7
0	0	0	0	7.0246	15.416	24.565	59.419	133.04	262.73	452.58	719.63	1050.1	1500.2	1929.4	2533.3	3121	3824.6	4505.8	5155.1	5707	6261.6	6854.3	7358.8	7855.3	8235.5	8685.5	8897.6	9371.1	9407.4	9924.8	10189	10238	10466	10456	10715	10825	10993	11037	11005	11161	11203	11215	11513	11684	11446	11699	11676	11753	11568
0	30.469	0	43.847	16.945	22.053	0	0	15.555	9.6193	104.68	341.27	430.86	526.93	790.4	968.94	1156.8	1365.2	1584	1706.6	1805.2	1990.8	2080.1	2204.3	2205.7	2392.4	2623.5	2802.1	2925.9	2694.6	2732.4	2736.4	2682.2	2808.7	2839	2898.2	2950.4	3035.2	3011.4	3071.7	2904.1	3235.5	3224.6	3068.1	3156.4	3162.2	3117.8	3127.9	3068.9	3116
0	0	0	23.106	28.342	40.576	25.125	36.968	43.881	60.963	117.86	194.18	291.6	485.06	675.67	902.56	1087.9	1423.4	1707.6	2068.2	2440.2	2645.3	3039.3	3365.6	3620.6	3865.1	4116.9	4385.6	4572	4824	4882.5	5163.1	5216.1	5269.1	5644.3	5642.4	5742.7	5763.9	5566.9	5676.1	5725	5794.3	5989.4	6063.7	5859.6	5852.5	5916.2	5890	5863.8	5889.1
19.609	0	15.17	1.3371	16.347	12.23	13.263	0	4.8578	19.989	22.992	79.759	173.69	304.26	404.01	487.7	571.76	699.1	898.71	973.86	1129.9	1159.5	1197.3	1280.8	1470.1	1627.7	1572.4	1767.7	1511.1	1945.7	1810.4	1849	2002.6	2107.4	2346	2491.8	2520.6	2607.7	2775.6	2892.3	2966.4	3106.3	3186.8	3332.9	3241	3363.4	3283.4	3206.8	3252.1	3272.2
22.638	20.745	0	0	0	0	0	0	0	0	0	0	0	34.108	89.955	117.51	220.34	459.96	584.49	670.25	761.9	1028.2	1157.6	1358.6	1470.3	1575.2	1658	1847.8	1880.2	1938.2	2006.1	2110.9	2263.4	2255.3	2317.7	2509.2	2457.4	2383.1	2377.7	2305.4	2552.2	2451.6	2605.3	2531.4	2345.9	2334.7	2365.5	2534.5	2824.1	2492.3
0	0	4.7307	29.5	15.665	7.6046	36.771	98.881	236.97	427.73	565.33	840.06	1042.3	1338.4	1597.7	1895.2	2135	2372.6	3094.8	2961.8	3111.2	3582.7	3599.6	3946.4	4219.4	4459.6	4477.4	4999.9	4939.2	5003.9	5250.4	5212.7	5917.3	5590.9	5197.2	6574.8	6617.6	6816.2	6709.3	6426.4	6932.5	6788.8	6807.9	6923.9	6811.3	6894.8	6740.4	6037.9	6750.9	6053.2
0	0	0	0	28.016	69.675	98.569	108.62	112.69	122.58	127.64	108.02	122.93	179.91	232.34	275.95	397.49	445.32	502.35	570.25	644.4	679.11	731.3	834.9	939.39	1045.6	1028.5	1194.4	1234.8	1275.5	1440.3	1388.1	1524.9	1505.5	1646.3	1674.3	1751	1779.5	1814.3	1872.6	1840.1	1896.1	1964.1	1998.4	2022.5	2005.6	1953.5	1969.1	1945	1954.4
0	0	6.7021	1.5143	4.6135	0	0	22.383	40.755	59.989	95.913	143.15	212.76	291.36	413.12	514.28	649.52	773.16	909.52	1027	1200	1363.4	1502.5	1669.1	1862.6	1996.8	2156.6	2322.2	2463.3	2567.8	2700.5	2802.4	2924.7	3172.5	3264	3273.8	3447.6	3477.2	3439.2	3484.8	3488.6	3577.4	3708.7	3725.7	3759.8	3700.9	3723.1	3669.1	3664.3	3665.2
0	16.563	27.268	16.726	0	0	0	22.71	36.926	9.3979	38.446	68.57	118.14	189.93	222.27	243.48	334.31	413.57	548.14	596.09	719.65	920.18	1001.5	1070.3	1115.9	1295.5	1415.7	1513.3	1459.7	1523.7	1679.5	1815.2	1844.4	1985.8	1997.1	2044	2073.4	2149.7	2052.5	2183.4	2067.1	2257.9	2343.4	2457.9	2297.7	2233.3	2154.2	2167	2249.4	2225.7
0	0	9.6327	35.337	18.47	0	4.4957	167.83	43.456	121.05	160.43	292.07	491.91	689.21	891.4	1153.7	1393.4	1658.2	2004.9	2266.5	2483.9	2686	2863.5	3108.7	3371.7	3504	3780.1	3830.1	3883.3	4069.9	4059.2	4267.9	4469.4	4398.9	4585.4	4486.8	4658.8	4657.9	4778.1	4746	4752.2	4780.4	4824.9	4657.8	4659.9	4703.1	4701	4715.6	4605	4566.7
0	0	0	0	6.8383	0.69171	49.132	110.39	227.29	380.65	560.47	784.7	1065.1	1298.9	1691.5	1964.5	2307.7	2614.2	3009.1	3250.8	3540.5	3745	4049.5	4393.3	4583.5	4937.9	5175.7	5368.6	5589.6	5879.8	5980.6	6345.5	6422.5	6593.5	6778.5	6750.6	7109.8	7253.5	7283.5	7238.7	7444.2	7375.2	7588.2	7675.2	7737.9	7572.6	7625.6	7551.3	7903.4	7930.5
0	13.536	0	0	5.7795	0	0	0	0	0	0	0	61.643	174.66	284.58	449.42	615.2	842.31	1040.9	1235.2	1608.2	1727.1	2061.9	2133.3	2436	2661	2839.4	3003.3	2994.8	3406.3	3423.9	3662.1	3834.4	3933.1	4002	4090.5	4099.9	4188.8	4348.2	4321.5	4504.7	4692.5	4733.7	4791.6	4763.8	4827.8	4877.2	4848.5	4912.5	4890.7
0	0	0	0	8.8557	20.84	50.775	131.65	326.43	387.72	811.01	1126.9	1465.9	1900.2	2354.4	2970	3368.7	3908.7	4470.8	5023.5	4932.4	5857.9	6200	6510	6969.5	7398.3	7757.8	7999.3	8476.5	8569.6	8525.5	8847.4	9559.6	9708	10079	10099	10345	10347	10433	10644	10349	10533	10632	10723	10789	10746	10932	10742	10697	10734
0	9.8936	10.352	0	0	0	14.965	1.1836	26.531	67.591	148.69	253.63	428.16	589.64	776.78	1028.5	1302.3	1534.4	1849.5	2236.9	2601.9	2862.6	3070.5	3251	3512.1	3840.4	3997.4	4314.8	4408.7	4698.8	5009.7	5171.2	5454.9	5554.6	5824.3	6007.9	6278.1	6368.2	6769.1	6822.1	7138.3	7317.5	7288.3	7291.3	7469	7466.1	7528.4	7617.6	7690.6	7842.2
28.794	40.269	23.204	0	0	0	0	0	0	0	14.506	38.327	97.897	188.8	248.26	386.67	504.3	670.78	861.58	1036.2	1254.3	1529.2	1717	1889.4	2134.9	2350.7	2523.4	2716.3	3002.3	3145.7	3396.3	3665	3975.8	4079.2	4439.2	4657.3	4751	4909.2	5044.2	5297.1	5532.3	5757.7	5818	5948.2	6107	6138.4	6235.4	6474.5	6669.1	6749.3
0	0	0	0	14.277	11.814	47.473	77.034	161.78	267.75	352.96	327.12	446.16	496.15	686.24	865.55	1056.6	1305.3	1519.4	1666.8	1964	2095.9	2286.7	2383.5	2709.2	2904.2	3008.8	3046.7	3187.2	3410	3592.6	3223.8	3317.7	3384.6	3573.6	3626.4	3761.5	3837.2	3918.7	3962.7	4110.2	4098.6	4201.7	4239.7	4216.5	4269.2	4209.4	4195	4269	4241.8
0	0	0	27.437	14.522	15.834	70.138	98.705	155.4	151.43	278.45	388.41	412.61	599.49	673.86	841.05	1077.8	1276.1	1494.9	1615	1777.8	1966.2	2170.9	2291.4	2510.1	2590.9	2720.8	2823.6	3064.5	3021.6	3154.8	3227.2	3167.5	3377	3571.8	3582.8	3816.1	3853.7	3929.1	3944.7	3991.9	3962.2	3909	4129.6	4061.7	4034.9	4167.7	4147.3	4351.6	4198.8
0	21.455	0	28.968	0	23.502	0	42.708	70.991	144.85	232.48	387.33	553.61	853.99	1159.4	1541.3	1860.6	2197.6	2699.4	3019.3	3500.5	3772.1	4094	4676.6	5006.8	5497.2	5839.8	6039.4	6130.3	7066.5	5615.6	6290.4	6507.5	6776.2	6814.4	6989.4	7068.6	7121	7426.7	7431.9	7548	7739.2	7869.8	7891.2	7874.1	7861.2	7856	7795	8028.9	7900.2
0	8.4405	0	6.1327	2.2083	0	2.0554	11.659	0	18.598	5.4518	7.6271	13.647	12.048	17.468	32.958	55.415	107.81	171.22	214.9	239.57	238.58	279.8	316.54	359.36	355.7	409.57	484.21	450.61	487.5	381.84	458.35	515.5	536.89	613.28	556.77	607.04	622.64	584.37	562.94	572.78	529.1	595.49	634.59	620.47	571.37	571.57	555.84	627.04	580.15
0.64766	27.115	10.389	1.8432	0	0	0	81.957	236.9	448.99	737.2	1110.1	1504.5	1944.8	2443	2893.4	3269.6	3731.3	4201.5	4719.4	5083.1	5399.8	5793.9	6054.2	6319.3	6552	6743.4	6915.1	7126.3	7299.6	7460.1	7842.7	8032.9	8200.6	8305.1	8439.8	8611.8	8621.1	8947.5	9077.7	8905.7	9159.2	9392.8	9518.7	9356.5	9236.4	9483.9	9644.3	9557.9	9742.5
0	22.663	66.775	63.555	0	160.18	43.743	117.79	323.49	558.24	1015.7	1220.8	1394	1548.3	1759.7	2035.5	2395.2	2619.3	2961.1	3301.2	3570.2	3724.9	4037.9	3962.3	4086.8	3484	3624.9	4051.8	3823.6	3864.9	3966.6	4560.6	4864	4849.3	5024	5235.9	5240.7	5505.5	5668.1	5696.9	5796.6	6419.3	6386.6	6309.6	6205.6	6408.7	6393.2	5934.2	6484.5	6459.6
0	0	1.0307	0.73055	3.5544	1.7433	10.535	21.491	26.208	38.628	51.812	77.467	106.02	148.41	180.39	225.65	294.66	396.07	461.04	595.71	917.72	1135.2	1230.2	1365.2	1519.3	1599.2	1785.4	1844.6	1904.2	1917.6	2065.7	2371.9	2445.2	2507.9	2578.8	2694.1	2594.3	2681.7	2776.3	2854.9	2799.3	2977.9	2926.6	2958.4	2882.9	2983.2	2938.4	2931.2	2988.5	3041.4
4.059	0	2.1654	4.3267	2.5268	0	0.84469	11.104	8.5502	8.3294	12.31	3.5576	44.17	96.526	215.43	372.25	541.33	789.97	1034.3	1004.3	1214.2	1497.2	1870.7	2085.4	2365.9	2438.8	2856.3	2835.7	3083.9	3569	3778	4070.2	4289.1	4709.8	4920	5111.7	5366.1	5498.4	5635.6	5638.7	5740.9	5892.1	6151.1	6116.7	6384.8	6375.4	6418.7	6566.9	6438.6	6579.3
0	17.666	23.329	10.12	0	8.463	0	0	45.51	66.718	156.02	261.8	441.75	640.34	913.9	1185.6	1554.8	1757.5	2150.3	2476.7	2939.6	3293.4	3633.3	4102.1	4310.9	3927.6	4127.5	4166.2	4307.5	4268.1	4452.8	4559.8	4649.4	4794	4917.2	4873.4	5048.8	5065.8	5030.7	5218.9	5069.3	5106.3	5293.2	5285.8	5067.4	5082.3	5117.5	5144.6	5102.4	5144.3
0	0	0	13.414	33.864	39.11	44.656	48.941	78.345	119.92	212.87	364.54	458.92	706.04	874.24	1067.5	1247.5	1523.1	1710.3	2033.5	2338.5	2596.8	2789	3113.1	3233.8	3610.1	3883.7	4162.9	4357.3	4531.1	4658.3	4778.3	4951.5	5213.7	5415.5	5482.9	5446.1	5669.1	5632.4	5775.9	5810.9	5888.7	5830.9	5910.4	5958.1	5978.7	6007.3	6038.8	5910.1	5907.3
0	0	0	5.6077	11.25	0	10.485	16.345	29.854	52.156	87.285	185.99	259.93	396.8	562.77	657.06	872.75	1010.9	1388.2	1484	1631.5	1803	2015.4	2253	2460.3	2488	2731.3	2807.7	3019.2	3099.5	3296.8	3364	3505.3	3640.5	3726.3	3788.6	3912	3905.8	4099.2	4079.6	3828.2	3822.7	3952.2	3974.3	3933.8	4000.3	3866.1	4004.9	3946.9	3921.1
0	0	0	52.796	73.127	93.425	0	30.133	142.48	220.4	343.04	334.78	380.41	521.37	611.34	646.65	795.03	966.19	1076.2	1339.9	1382.9	1690.9	1705.4	2042.2	2132.8	2174.7	2331	2532.7	2708.5	2598.5	2524.9	2717.1	2853.8	2931.8	3067.3	3093.7	3158.2	3348	3206.1	3337.9	3366.4	3442.3	3555.7	3453.6	3565.1	3721.8	3731.9	3798.6	3628.8	3560.5
0	0.6526	3.1762	0	6.4716	4.1684	0	28.746	51.959	100.62	193.3	320.29	536.98	791.29	1061.2	1349.1	1699	2092.5	2407.6	2839.8	3061.9	3203.5	3403.8	3932.6	4370.8	4481.7	4643	5003.9	5285.3	4913.5	5547	5626.1	5719.8	5996.2	6072.6	6041.7	6241.9	6260.3	6370	6445.8	6439.3	6434.5	6308.3	6426	6281.3	6268	6251.4	6116.7	6159.7	6187.8
7.4393	3.6186	0	5.2227	0	4.6477	0	0	0	0	9.4227	67.303	108.11	241.72	406.68	603.24	804.01	1008.1	1229.4	1520.5	1738.2	2025.8	2224	2560.3	2755.8	2928.4	3219.9	3473.4	3550.7	3662.9	3656.8	3847.2	3897.7	4019.7	4061.6	4313.2	4243.1	4280	4236.2	4263.1	4293.1	4316.3	4402	4236.4	4378	4349.6	4346.6	4448.1	4270.9	4291.7
0	0	0	5.5749	33.776	56.348	73.436	70.148	121.46	183.14	329.61	489.15	628.78	838.11	1093.4	1321.7	1591.2	1829.4	1995.4	2265.6	2484.9	2809.8	3012.9	2932.3	3061.4	2891.4	3592.6	3698.8	3813.2	3843.1	4075	3592.7	3640	3820.4	3940.7	4005.8	4045.9	4262.3	4152.5	4251.9	4250.6	4441.5	4423.1	4332.6	4387.3	4507.7	4414.2	4443.4	4321.7	4416.8
0	0	0	0	0	8.7711	61.542	124.13	303.74	482.58	764.19	1125.4	1475.9	1926.5	2444.9	2628	3458.9	4062.1	4615.2	5135.1	5855.9	6075.6	6582.5	7131.6	7428.7	7626.1	7897.2	8145	8367.1	8583.1	8690.9	8981.3	9381.6	9390.5	9420.2	9516.6	9657.2	9629.4	9651	9725	9705	9645.4	9652.4	9693.6	9516.4	9410.5	9410.1	9410.2	9369.6	9301.6
0	0	0	0	6.789	16.294	9.4064	3.4376	0	17.758	20.972	43.151	80.262	156.96	229.43	301.73	344.89	594.04	694.12	909.95	1111.4	1253.2	1356.2	1437.3	1632.8	1672.2	1961.1	2258.3	2435.1	2513.4	2824.3	3066	3162.4	3704.4	3643.1	3898.2	4165.5	4035.4	4354.4	4403.3	4460.2	4950.2	4623.1	4944.9	4418.3	4651.7	4730.6	4743.8	4635	4683
0	0	5.2835	1.3306	1.5398	0	21.786	41.145	99.698	192.98	329.9	574.55	826.45	1085.4	1343.4	1684.8	2073.9	2309.5	2652.5	2908.9	3403.7	3722.8	4054.7	4342.6	4660.3	5008.5	5456.1	5544.9	5888.2	5950.4	6047.6	6281.7	6361.8	6698.2	6862.2	7116.2	7220.5	7103.6	7135	7213.7	7168.8	7299.4	7284.7	7184.9	7307.6	7392.7	7495.3	7568.6	7638.5	7449.6
10.717	2.8854	0	0	0	0	0	29.382	115.1	175.88	295.29	448.37	648.95	862.53	977.25	1234.1	1423.1	1602.5	1796.5	2029	2208.1	2389.5	2582.8	2711.5	2931.2	3125.2	3361.8	3391.7	3533.7	3883.3	4208.4	4236.2	4498.5	4688.7	4872.5	4996.1	5264.2	5413.4	5589.5	5653.9	5894.8	5835	6072.3	6219.3	6338.9	6324	6479.8	6495.3	6402.6	6614.9
0	0.24215	0	0	10.731	17.484	18.393	31.582	72.319	116.94	187.94	291.13	619.88	731	891.94	1058.7	1252.1	1400.3	1574.9	1772.1	1977.5	2064.1	2276	2435.4	2649.3	2875.7	3078.7	3443	3598.8	3679.3	3836.3	4136.5	4336.9	4506	4674.6	4745.9	4926.5	5064.1	5358.4	5350	5601.9	5551.6	5651.9	5731.5	5842	5873.4	5891	5988.4	5964.4	6051
0	0	10.985	0	64.597	94.213	159.61	190.25	265.98	300.95	395.63	558.11	532.48	830.71	918.48	1277.7	1243.2	1435.6	1662.9	2034.1	2127.2	2462.5	2639.3	2999.8	3242.8	3574.3	3715	3903.5	4114.1	4191.1	4502	4703.8	4891.3	5090.5	5171.6	5376.9	5409.4	5464.9	5493.7	5656.3	5946.1	5115.9	5202.5	5205.8	5193	5299.6	5297.5	5546.8	5560	5612.1
0	0	0	0	90.293	80.95	99.99	128.08	176.07	269.78	373.27	560.58	816.2	1046	1289.8	1633.7	1852	2147.9	2392.7	2621	2779.2	3073.4	3129.2	3535.9	3658.3	3863	4005.9	4056.9	4232	4280.9	4302.9	4425.1	4563.6	4694.9	4829.2	4841	5002.6	4960.6	5025.6	5017.2	4932.4	4996.6	5021.6	5136	5169.2	5118.8	5155.4	5015.9	5130.6	5160.4
0	11.237	0	0	4.6296	0	0	0	0	0	0	0	0	34.19	98.318	163.16	202.06	307.99	455.47	537.74	684.64	898.18	1040	1174.4	1281.9	1407.7	1524.6	1683.7	1756.4	1880	1991.5	2118.5	2270.9	2350.7	2540.8	2673	2727.9	2775	2871	2989.9	3123.8	3107.3	3319.6	3313.9	3399.1	3385.1	3386.4	3424.5	3513.9	3458.3
0.31943	0	0	0	10.438	7.5466	0	7.7432	62.366	100.51	182.16	335.08	441.67	655.01	873.99	1059.1	1318.7	1528.1	1807.3	2012.2	2156.1	2515.1	3160.9	3591.6	3725.3	4015.8	4250.1	4344	4533	4574.4	4896.8	4883.7	5045.8	5201.8	5332.3	5358.5	5489.8	5563.7	5261.8	5283.5	5312	5382	5286.9	5424.6	5371.2	5372.4	5380.4	5255.3	5232.9	5215.8
0	0	12.321	23.714	14.421	10.296	0.76343	0	0	0	0	0	14.876	64.234	147.13	248.79	398.05	532.12	675.98	831.82	910.24	1138	1273.9	1459.9	1589.7	1748.3	1914.7	2035.8	2264.2	2261.5	2436.5	2505.1	2614.6	2774.2	2757.5	2912.4	2917.5	3037.8	3142.4	3160.3	3243.2	3275.1	3263.4	3326.9	3252.9	3234	3464.3	3515.9	3659.7	3560.3
0	0	8.7953	17.044	14.309	4.5613	19.863	35.781	56.385	33.982	47.85	47.638	124.02	181.94	247.78	420.42	602.28	806.1	1079.6	1415.5	1743.1	2050.5	2248.3	2729.9	2724.3	3349.4	3446.4	3940.1	4364.4	4650	5051.6	5387.5	5720	6067.6	6239.5	6382.6	6843.9	6927.9	7033.7	7195.5	6844	7264.1	7558.3	7752.7	7828.3	7796.9	7631.6	7516.7	7483.9	7495.6
0	0.1385	2.0022	0	1.0038	0	10.638	4.3122	7.7341	7.855	10.55	34.402	56.391	91.112	114.16	149.48	193.8	217.92	308.47	182.62	272.42	289.76	308.25	325.42	403.04	419.1	416.62	449.97	519.96	518.91	552.78	594.86	625.43	632.53	706.6	711.13	783.38	729.91	810.5	869.45	816.11	833.28	856.22	829.95	877.84	919.22	1045.3	1117.8	1186.6	1121.4
0	7.9919	5.0589	6.3917	0	0	0	0	11.434	15.186	19.137	52.783	104.17	189.66	251.91	327.57	414.44	400.99	606.04	609.67	687.35	674.74	815.1	898.88	949.4	1012	1011.2	1059.9	1044	1153.3	1358.2	1364.1	1525.7	1636.8	1684.5	1765.5	1789.7	1888.7	1914.9	1926.1	1957.9	1960.6	1971	2134.9	2142.6	2176.3	2083.5	2054.4	2167.1	2188.6
0	0	0	0	12.389	12.097	27.723	53.57	100.01	166.6	283.58	430	631.35	848.66	1359.7	1742.6	2178.9	2569.6	2428.2	2836.4	3080.3	3564.3	3820	4233.2	4596.3	4893.5	4783.6	5062.4	5426.1	5681.9	5828.5	5733.5	4814.6	4773.6	5718.8	5343.8	6588.5	6714.9	6329.6	6914	6739.8	7278.4	6976.2	6990.7	7012.5	7110.8	7052.1	7174.6	6939.4	6953.7
0	42.981	73.184	0	0	0	0	6.5735	135.91	243.77	458.86	683.19	1027.2	1423.8	1729.6	2229	2682.5	2709.9	3208.5	3639.3	4062.9	4425.7	4587.9	5011.9	5238.6	5456.6	5752.5	5889.3	6302.9	6008.5	6636.2	6626.2	8524.9	7172.9	7891.8	7358	7745.8	9139.3	7884.3	8074.1	7922	7932.6	8275	8139.2	8209.7	8360.8	8095.7	8067.7	8268.7	8178.7
0	0	0	36.812	43.476	42.818	79.954	72.518	90.921	137.51	127.19	196.85	262.12	361.33	469.55	557.24	683.29	707.76	838.59	902.17	968.78	919.17	921.26	1038.1	1146	1177.9	1217.7	1250.4	1447.3	1459.9	1544	1640.9	1780.6	1801.4	1851.7	1861.1	1917.6	2065.8	2108.5	2122.7	2179	2244.3	2302.9	2436.3	2476.7	2520.9	2488.6	2483.9	2574.8	2583.8
0	0	3.8442	24.171	37.323	2.2292	17.702	67.52	126.66	176.3	317.12	472.27	618.61	771.11	955.18	1162.8	1448.6	1578.9	1745.6	1891.5	2178.5	2231.9	2413.5	2557.5	2648.2	2868.4	3044.3	3166.9	3371.6	3417.6	3497.6	3678.8	3777.5	3991.1	4025.9	4048.2	4044.9	3990.1	4005.2	3953.5	4145	4100.4	4129.5	4170.8	4062.3	4196.6	4214.4	4196.2	4257.2	4235
19.005	12.002	10.566	0	0	0	0	0	0	0	0	0	0	40.606	67.059	101.38	158.85	242.74	329.44	427.93	477.88	571.3	698.86	843.14	979.5	1123.2	1333.9	1507	1734.2	1827.1	1917.5	2070.7	2104.4	2218.1	2258.5	2357.8	2346.7	2346.5	2265.7	2296.5	2395.9	2428.3	2463.9	2396.8	2467.9	2413.4	2433.7	2528.5	2691	2621.6
2.1135	0.71527	0	0	0	8.1868	10.646	16.501	30.579	52.604	155.06	238.21	357.39	516.64	863.14	1048.2	1327.1	1605.2	2074.5	2455.6	2961.5	3283.2	3712.4	4172.2	4604.2	5051.2	5335.2	5346.6	5603.1	5904.1	6148.6	6080.3	6514.9	6816.6	6919.9	7116	7130.3	7365.4	7218.1	7324.3	7420.3	7524.6	7591.8	7863.9	7645.9	7767.1	7667	7671	7628.8	7581.6
0	0	5.9903	1.6455	6.6944	0	0.79622	0	0	0	0	7.5522	0	0	30.775	54.537	62.452	102.43	144.78	196.76	318.21	439.27	665.71	919.96	1174.1	1468.8	1781.4	2108.6	2437.1	2792.1	3162.6	3418.6	3887.9	4179.3	4513.4	4886.2	5195.1	5551.7	5684.8	5722.2	6050.3	6254.3	6231.4	6474	6380.5	6472	6595.8	6715.1	6836.5	6656.5
0	0	0	18.451	5.0345	0	14.005	8.4301	0	0	0	6.0118	20.601	42.702	61.761	139.36	197.42	264.41	391.02	425.27	625.53	715.11	843.77	956.05	1071.4	1240.5	1310.1	1366.1	1616.1	1671.1	1690.8	1762.2	1940.8	2085.8	2225.7	2219.1	2351.8	2334.3	2424	2480	2462.7	2608.8	2636	2551.4	2606.3	2639.2	2650.1	2593.3	2749.5	2634.2
0	6.3465	2.767	0	0	0	14.399	48.145	122.7	242.91	447.13	732.45	1076.5	1390.1	1860.5	2308.9	2776.2	3276.6	3609.1	4008.5	4568.7	4860.3	5209.5	5470.3	5830.3	6126	6520.3	6881.5	6808.2	7179.8	7405.2	7546.2	7717.2	7915.3	8176.8	7599.4	8250	8340.4	8254	8204.4	8345.9	8324.3	8300.8	8426.7	8563.9	8484.2	8385.2	8311.6	8326.8	8211.9
0	0	0.35109	0.72394	4.2305	4.1491	13.005	10.744	21.181	9.6733	1.3901	0	0	0	4.4297	4.027	44.604	43.54	111.5	157.58	213.19	319.97	423.7	523.74	684.67	795.97	935.88	1007.6	1131	1258	1436.1	1523.6	1685.9	1842.9	2117.4	2018.9	2202.5	2310.3	2349	2452.9	2340.6	2456.7	2567	2695	2780.1	2684.4	2791.8	2784.4	2761	2822.3
0	22.555	10.967	2.8023	0	0	0	0	0	0	0	53.793	205.42	385.23	717.62	1010.9	1413.9	1847.9	2318.2	2818.3	3215.4	3673.2	4090.2	4627.9	5165.6	5514.7	5937.9	6243.8	6706.5	7007	7086	7433.3	7729.7	7985.9	8006.9	8510.5	8531.7	8669.1	9102.6	9024.8	9020.8	9217.5	9254.5	9174.7	9234.9	9390.1	9395.5	9278.3	9243	9263.8
0	0	0.91527	0.86744	22.763	17.163	36.843	110.79	128.51	207.35	349.8	547.77	753.32	971.64	615.93	801.66	983.29	1231.5	1460.3	1522.2	1845.4	2269.8	2629	2826.8	2920.4	2617.2	3153.9	3169.3	3136.2	3337.8	3644.3	3223.9	3298.4	3412.9	3565.1	3711.2	3565.5	3901.8	3893.4	3906.7	4077.5	4216.2	4206.1	4401.3	4220.5	4257.8	4344.4	4292.7	4259.3	4352.8
0	0	3.0236	35.704	107.5	169.97	18.509	43.068	97.487	199.56	127.41	493.39	658.5	797.09	1104.6	1380	1667.9	2001	2459.4	2815	3070.4	3548.4	3914.5	4282.4	4726.7	4944.7	5337.9	5773.7	5874.7	6194.7	6436.7	6478.5	6875.3	6967	7256.8	7215.9	7269.7	7661.3	7774.9	8089	8474.5	8811.9	8241.9	8083.1	8194.9	8261.2	8320.2	8333.9	8226.2	8341.5
0	9.4322	7.1691	17.689	1.5535	0	13.888	7.7949	40.833	57.93	103.71	178.93	283.56	403.47	500.32	598.49	676.86	770.26	972.56	1006.2	1083	1149.6	1290.9	1422.6	1534.7	1691.1	1678	1863.1	2076.5	2286.7	2394.1	2565.4	2791.5	2787.1	2964.9	2918.6	3061	3111.7	3187.5	3032.5	3147.4	2984.4	3150.5	3287.9	3263	3332.7	3253.1	3180	3325.7	3370.1
0	0	0	88.158	32.031	128.87	24.768	124.55	313.15	345.12	638.05	910.43	1184.6	1466.2	1896.5	2293.1	2568.3	2941	3311.1	3170.4	3606.1	4019.4	4884.3	5272.3	5649.1	6054.6	6145.6	6573.4	6740.7	6807.4	6971.2	7046.5	7279.6	7964.4	8123.7	8229.6	8388.5	8337	8372.3	8245.2	8355.2	8350.7	8518.2	8627	8648.5	8753.8	8809.5	8795.2	8839.8	8852.7
4.3635	1.7286	0	1.6405	0.23871	0	0	0.88318	22.732	79.064	145.92	231.76	361.67	537	699.91	924.9	1051.7	1317.1	1501.9	1733.1	1967	2162.1	2582.4	2704.3	2939.3	3077.8	3539.8	3691.5	3826.2	4133.8	4405.9	4630.7	4898.4	5218.3	5376.7	4855	5084.2	5114.2	5188.7	5267.8	5443.5	5496.3	5465.5	5648.6	5758	5756.8	5884.8	6147.2	6111.3	6147.2
0	8.2965	9.1844	0	0	0	8.176	42.736	120.24	233.69	500.09	799.81	1140.1	1548.7	1949.2	2454.1	2957.1	3469.9	3991.8	4540.7	5008.1	5359.8	5960.4	6448	6733.9	7026	7390.2	7938.4	8064.8	8470	8538.8	8946.4	8658.5	8924.9	9078.3	9378.7	9158.8	9219.9	9699.1	9710.6	10431	9704.3	9625.2	9640.4	9908.6	9855.5	9942.9	9796.6	9714.1	9599.7
0	0	0	50.984	135.25	187.46	264.32	309.54	330.23	366.42	418.03	515.09	634.19	764.04	923.59	1143.6	1578.9	1860	2189.2	2521.1	2905.8	3185.6	3564.6	3914	4144.2	4512	4888.9	4231.9	5509.5	5869.9	5503.1	5580.5	5898.6	6144.1	6052.3	6447.8	6618.8	6731.1	6823.1	6972.3	6911.1	7135.3	7107.2	7344.9	7371	6751.6	7063.4	7082.1	7374.1	7229.6
14.189	11.67	21.008	0.07884	0	0	0	0	14.905	133.98	257.16	513.55	755.42	1047.1	1367.5	1730.7	2174.5	2542.2	3103.4	4501.1	4913.2	4605.2	4928.1	5364.2	6059.3	6529.4	6952.1	7720.3	8351.7	8669	9228.1	9429.3	9788.9	10064	10228	10199	10564	10927	11015	10932	11274	11414	11328	11371	11051	11162	10935	11234	11388	11322
3.3967	7.925	0	0	17.89	13.643	0	0	0	14.136	57.908	147.72	239.76	320.6	455.85	616.49	816.82	910.18	1115.4	1252.5	1414.5	1520.2	1644.6	1908.9	2132.5	2218.4	2270.1	2418.9	2490.8	2722.8	2821.4	2748.3	2897.3	2928.1	2929.7	3017.7	3009.6	3107.6	3173.6	3193.1	3246.2	3260	3251.7	3354.2	3269.4	3242.8	3179.4	3214.2	3189.9	3261.6
0	29.827	25.088	0.73622	0	0	0	0	0	0	0	23.953	49.934	144.05	254.44	317.89	409.24	493.05	667.97	796.28	880.92	934.57	1082.4	1221.5	1363	1468.1	1616.6	1626.5	1784.8	1880.3	2025.3	2015	2194.6	2253.5	2333.4	2394.8	2475.4	2526.9	2597	2620.2	2741.4	2790.5	2762.1	2858.4	2882	2962.3	2798.7	2882.1	2979.1	3049.7
0	2.1843	0	12.448	22.803	9.1404	19.448	125.12	256.37	404.1	641.42	897.97	1209.4	1446.4	1809	2193.6	2585.8	3019.4	3296.7	3632.2	3994.8	4266.3	4529.8	4889.1	5241.9	5366.8	5604.2	5606.9	4695.1	4651.2	4788.1	5108.6	5451.2	4681.6	5672.5	5063.4	5291.4	5104.8	5199.9	5383.8	5264.1	5330	5501.1	5493.3	6509.1	6175.1	6265	6664.9	6455	6410.3
0	4.6147	0	0	7.9128	0	19.727	76.489	136.31	267.7	437.31	573.94	776.45	1030	1204.4	1415.1	1627.1	1838.3	2089.9	2222.6	2371.8	2533.1	2782.9	2902.9	3008.9	3180.1	3350.9	3479	3495.2	3478.9	3586.4	3616.3	3747.3	3840.1	3858.4	4015.1	4259.6	4343.3	4246.6	4293.3	4419.4	4534.1	4489.3	4517.4	4474.8	4583.8	4560.1	4552.1	4494.9	4461
30.453	35.025	0	0	32.356	0	0	12.161	48.655	232.27	349.76	563.49	792.13	1123.9	1467.6	1835.2	2178.3	2638.6	2968.8	3371	3623.4	4039.7	4314.5	4710.9	4938.3	5846.1	5136.7	6321.2	6300.2	6241.8	6742.9	6164.2	6320.2	6317.5	6591.6	6642.9	6697.3	6627.4	6678.4	6762.9	7172.3	7314.2	7484.9	7363.6	7410.9	7361.5	7452.8	5958.2	6028.6	6109.5
0	0	0	7.8952	0	0.26233	0.59377	8.6305	17.404	0	0	28.364	79.233	130.37	212.23	322.38	493.45	667.68	805.89	931.38	1041.8	1226.9	1315.3	1450.4	1657.8	1791.7	1910.4	2170.9	2272.4	2415.6	2522.2	2606.6	2771.5	2809	2941.1	3036.2	3116.9	3162.4	3251.5	3273.8	3298.9	3318	3402.1	3303.8	3425.8	3343.3	3151.5	3290.2	3164.4	3161
0	0	2.5748	6.1482	6.2109	3.2846	0	20.576	39.568	63.982	116.62	181.64	290.13	389.83	528.69	649.99	790.65	923.73	1088.3	1233	1411.5	1614.5	1829.6	2016.6	2259.5	2477.2	2672	2716.7	2811.8	3035.8	3268.2	3347.8	3672.7	3767.1	4006	3958.1	4243.3	4338.5	4448.8	4447.2	4386.9	4593.9	4663.3	4805.8	4938.8	4898.1	4917.8	4963.2	4949.1	5032.9
0	13.727	0	15.579	0	4.8638	0	7.4035	19.754	60.754	87.607	130.2	175.74	223.11	282.35	326.24	437.27	559.88	708.1	783.06	885.27	928.17	1036	1102	1273.3	1362.5	1474.3	1506.4	1633.8	1710.7	1698.2	1776.6	1963.5	1999.3	2085.4	2227.6	2220.8	2245.7	2354.6	2385	2554.8	2405.8	2465.3	2563.6	2586.3	2600.6	2549.8	2559.9	2629.3	2665.6
0	0	0	14.761	0	9.0819	31.318	31.253	34.466	59.448	94.188	137.92	161.71	237.56	288.52	387.7	453.78	503.23	579.79	664.17	696.05	750.11	821.67	875.16	947.55	978.03	1016.3	1082.1	1083.9	1107	1171	1254.7	1341.9	1344.2	1401.2	1409.5	1538.4	1636.3	1706	1807	1853.3	1981.6	1963.2	2044.6	2074.1	2146.3	2202	2311.3	2369	2362.4
0	0	17.362	3.4038	0	20.624	1.5848	11.4	43.107	54.887	102.57	164.36	296.31	450.67	578.08	682.56	840.25	1006.7	1216.8	1384.5	1526.8	1716.6	1754.3	1828.1	1914.1	2000.1	2108.4	2012.7	2079.4	1914.9	2092.7	2597.4	2588	2637.5	2575.8	2431.4	2501.4	2520.9	2445.9	2513.7	2422.8	2459.1	2613	2671	2652.9	2604	2622	2658.2	2609.7	2644.7
0	0	0	62.198	258.8	442.36	597.02	727.82	768.22	878.5	932.55	1130.7	1225.6	1227.2	1441.4	1683.2	1975.3	2299.2	2734.7	3030.8	3351.8	3554.2	3459	3929	4427.3	4480.1	4415.5	4469.2	5165.4	5160.7	5651.8	5920	6008.5	5978.7	6060.4	6206.8	6330.8	6451.3	6359.8	6400.5	6561.3	6584.9	6830.5	6802.5	6810.5	6784.5	6654.3	6734.1	6813.3	6840
0	0.23896	17.097	11.808	10.949	5.0841	0	4.12	44.928	77.527	166.33	250.52	394.38	601.98	899.34	1124.4	1564.7	1844.9	2246.5	2254.9	3046.4	3077.4	3640.7	3418.6	3796.8	4958.1	5324.5	5780.9	6269.6	6451.9	6777.2	7357.8	5997.1	6084.5	6869.9	5634.4	6857.5	6812.4	8898.4	7295.5	7396.6	7422	8200	8215.5	8488.6	8676.1	8578.4	8344	9165.8	8303.9
0	16.88	2.7243	3.112	13.431	0	0	6.239	20.552	31.892	60.7	129.17	218.72	331.13	431.92	544.62	686.63	742.25	902.07	998.29	1049.4	1135.5	1286.8	1528.1	1660.1	1609.9	1687.1	1735.8	1909.2	1963.9	2112.2	2194.3	2402.9	2456.9	2502.6	2535.4	2612	2675.5	2746.8	2710	2782.9	2861.3	2867.7	2949.5	3017.3	2881.2	2871	3004.3	2982.1	3017
0	0	2.5717	7.4114	6.8943	0	0	18.608	50.19	106.29	187.59	313.78	439.89	631.81	895.34	1210.2	1551.2	1933.1	2344.9	2888.8	3198.6	3646.3	4072.2	4499	4783	5164.7	5553.4	5833.2	6429.8	6362.3	7081.2	7568.9	7529.4	7747.9	7949.2	8168	8245.1	8005.5	8080	8318.2	8557.2	8681.2	8672.3	8920.8	8735.6	8606.5	8668.9	8909.8	8723	8740.8
0	0	0	65.163	120.56	119.18	148.44	186.04	207.23	246.63	319.76	449.22	538.31	667.08	853.63	1004.6	1174.9	1207.8	1525.8	1682.5	1825.6	2107.3	2269.1	2518.7	2661.1	2837.2	2929.6	3062.3	3150.4	3236.8	3342.8	3497.8	3534.5	3625.6	3693.6	3766.6	3828	3476.8	3555.6	3689.8	3728.7	3729.1	3787.3	3728.6	3754	3724.3	3739.1	3734.3	3754.2	3747.6
3.664	11.718	4.4032	0	0	0	0	11.025	43.026	131.14	227.75	380.69	528.33	737.89	922.1	1088.7	1349	1519.3	1840.1	2028.5	2184.7	2289.1	2503.1	2621.1	2749.1	2999.2	2992	3085.5	3231	3222.4	3360.4	3551.9	3560.4	3677.6	3795.7	3891.2	3802.1	3859.3	3664.3	3851.9	3993.7	3813.4	4031	3842.8	3954.2	3920.9	3851.2	4040.2	4033.9	4074.9
0	0	0	47.616	103.6	75.067	91.418	87.141	117.79	146.49	190.72	263.34	301.96	422.26	560.21	708.59	883.13	1109.9	1391.1	1490.6	1744.2	1875.2	2039.6	2210.4	2551.5	2572.6	2690	3011	2974.4	3125.5	3155.6	3391.4	3325.9	3409	3620.7	3717.4	3645.1	3802.7	3903.4	3950.7	4080.2	4010.6	4064.4	4250.1	4284.5	4214	4107.5	4200.8	3928	4199
0	0.16419	0	6.1996	8.8808	0.019947	7.4124	0	14.841	55.357	101.18	155.68	286.95	417.97	596.93	728.86	990.9	1270.5	1617.5	1891.7	2194.1	2444	2746.6	3009.8	3324.4	3504.6	3762.2	4015.4	4118.2	4379	4400.4	4640	4731.1	4680.6	4856.8	4951.5	5173.4	4976.4	4912.7	5037.4	5065.7	5120.4	4663.9	4695.1	4702.5	4686.4	4726.1	4712.6	4764.8	4787.6
0	0	0	0	15.65	54.231	86.123	106.99	92.769	157.86	192.73	225.74	299.85	376.81	503.4	570.53	708.18	701.67	1236.1	1081.3	1175	1357.1	1495.6	1547.9	1690.4	1818.1	2000.2	2120.8	2249.5	2374.2	2493.9	2577.5	2787.6	3002.2	2703.5	2785.3	2759.3	2767.2	2598.3	2732	2989	2980.3	3028.2	2915.7	3017.7	3136	3118.3	3178.1	3141.7	3356.9
0	0.72061	0	14.793	6.6051	2.2115	0	7.2865	27.279	42.576	75.044	127.25	216.45	352.52	499	665.02	861.02	1084	1332.2	1618.8	1892.8	2169.3	2363.3	2605.9	2835.3	3053.7	3346.8	3345.6	3398.3	3407.3	3507.8	3611.1	3789.9	3925.3	4002.5	4057.4	4141.4	4183.1	4281.4	4346	4266.7	4581.4	4689.9	4754.1	4775.2	4659.9	4767.3	4817.4	4814.8	4769.1
0	0	0	0	70.236	55.295	110.85	108.32	45.711	29.068	144.46	101.22	205.79	446.19	466.75	760.2	965.62	983.29	1562	1441.9	2012.8	1912.3	2192.1	2470.4	2695.2	2854.2	3199.9	3435.6	4175.1	4305.6	4333.8	4839.7	5046.2	5165.2	5228.1	5383.6	5643	5589.3	5852.5	5881.9	5783.1	5771.1	5914.9	5803.3	6053.5	6024.7	6264.1	6180.9	6166.5	6230.9
0	0	0	3.2849	4.1817	8.3758	3.6116	8.231	9.0374	8.4492	21.951	48.488	98.34	159.78	248.49	349.09	459.03	598.3	724.84	905.52	1044.8	1175.3	1336.6	1511.3	1582.2	1767.9	1976.6	2053.2	2166.4	2207.4	2329.2	2484.3	2585	2645.3	2712.9	2824.7	2842	2911.4	2952	2984.9	3055.5	3050.1	3069.1	3169.7	3237.4	3219.9	3298.5	3287	3261.5	3327.7
0	17.458	23.786	25.57	0	0	0	0	0	2.7205	17.872	68.302	170.98	233.79	374.72	518.47	689.83	890.09	1155.1	1397.4	1578.9	1898.1	2124.6	2397.8	2553.3	2755.3	3012.1	3329.9	3525.3	3852.7	4083	4370.1	4471.4	4645.4	4726.2	4834.7	4842.6	5078.9	5306.1	5288.7	5195.7	5371.8	5436.2	5502.4	5408.1	5477.1	5607	5532.4	5729.9	5744.9
0	0	0	0.97915	14.527	29.107	17.953	29.022	16.426	10.875	33.076	56.654	85.346	159.69	235.91	294.6	377.8	492.46	648.61	800.76	1020.4	1171.5	1314.7	1447.7	1572.5	1802.4	2022.7	2425.6	2535.2	2765.9	2942.1	3273.2	3497.2	3840.5	3934.6	4131.9	4161.3	4295.2	4547.7	4746.4	4837.1	4943.9	4876.5	5056	5110.5	5114.9	5109.6	5145.8	5078.3	5060.8
0	0	0	1.2494	7.7636	31.945	49.988	68.992	113.36	200.15	322.79	510.85	716.93	956.17	1074.4	1269.5	1671.4	1918	2267.8	2437.7	2788.2	3073.1	3410.1	3717.4	3909.3	4233.9	4538.4	4790.7	5204.8	5209	5523.2	5784.1	6035.9	6108.8	6141.3	6215.5	6226.7	6330.6	6637.5	6714.8	6750.5	6931.1	6832.2	6900.6	7041.1	6825.8	6954.5	6709	6804.9	6819.1
0	0	0	0	28.708	51.543	141.23	123.61	142.34	156.34	179.83	285.01	153.19	268.66	425.22	605.55	778.88	1030	1251.4	1443.1	1647.4	1915.8	2042.2	2233.6	2452.7	2601.7	2611.6	2799.9	2814.4	3062.7	3100	3307.4	3382.4	3392.8	3587.9	3430	3570	3691.7	3739	3740.4	3834.1	3744.1	3940.4	3972.2	3961.2	3890.6	3827	3975.3	3921.5	3907.6
0	6.6098	12.358	8.566	0	0	0	19.898	66.341	76.581	118.85	175.43	305.65	433.99	565.07	639.59	883.7	1148.2	1374.1	1634	1848.6	2159.2	2193.6	2421	2689.7	2872.7	3125.7	3170.9	3372	3510.2	3576.2	3855.9	4028.2	4297.2	4425.6	4469.6	4591.5	4500	4587.4	4717.5	4475.3	4875.6	4748.4	4750.2	4809.1	4741.5	4614.4	4805	4800.7	4969.3
12.115	9.4067	1.0873	0	5.2077	0	0	0	9.5453	26.467	91.417	148.58	281.07	447.76	644.95	894.23	1193.1	1581.5	1869.7	2247	2655.1	2946.6	3295.3	3691.3	3909.2	4209.4	4476.8	5265.5	4886.2	5188.7	6138.9	5559.6	6330.6	5938.2	6221.6	6416.4	6413.4	6606.8	6728	6821.6	6924.4	6839	6896.7	7161.1	6974.1	7075.6	7092.9	7063.9	7257	7193
0	9.9358	0	7.794	6.1679	0	0	0	6.3436	24.422	42.709	145.2	205.56	368.1	543.61	677.91	817.16	943.08	1185.8	1271.9	1393.6	1460.5	1691.1	1824.5	1942.1	2087.5	2169.4	2273.5	2430.4	2522.3	2650.3	2847.3	3030.5	3097.5	3198.4	3267.7	3371	3373.9	3499.1	3536	3705.6	3627.6	3607.1	3788	3748.2	3846.3	3669.7	3722	3828.4	3810.8
59.677	0	62.512	0	0	62.233	0	0	112.65	8.5004	205.01	204.72	475.64	574.21	709.9	861.19	1029.1	1211.6	1479	1670.5	1396.8	1496.3	1709.7	1880.2	2031.4	2214.3	2243.8	2429.7	2570	2688.3	2916.5	2881.1	2957.1	3056.3	3278.2	3334.8	3322.9	3430.7	3494.3	3571.7	3642.4	3735.3	3837.3	3814.2	3776.8	3809.7	3861.6	3798.9	3832.6	3815.5
0	0	0	0	2.919	8.0996	40.161	86.744	194.5	313.71	475.8	629.07	783.05	964.47	1141.9	1311.4	1502.3	1535.9	1564.5	1696.5	1814.3	1775	2047.4	2170.9	2168.9	2300	2477.8	2640.2	2809.8	2904.1	3327.7	3456.5	3638.5	3760.4	3876.3	4035.3	4214.7	4347.7	4534.6	4723.3	4763.5	4637.5	4746	4632.2	4519.7	4684.4	4694.2	4728.7	4906.7	5011.7
0	0	0	0	0	11.548	28.95	63.405	105.83	181.93	318.88	468.4	628.71	881.38	1163.5	1395.8	1622.6	1821.5	2088.4	2379.2	2618.1	2984.2	3072.4	3464.1	3634	3838.7	3832.4	4187.8	4339.1	4424.9	4323	4486	4807	4877.9	4980.5	5061.9	5143.4	5174.8	5055.1	5162.7	5361.5	5337.8	5374.3	5304.9	5469.3	5376.2	5308.6	5347.1	5407.7	5389.5
0	5.6418	0	35.019	18.363	0.16414	14.345	19.169	37.38	94.155	143.01	252.37	346.88	512.95	686.09	870.73	1064.1	1291.9	1545.3	1726.7	1928.6	2119.4	2254.4	2420.8	2665.9	3216	3470.9	3602.1	3604.2	3606	3842.1	3917	3968.1	4142.9	4207.9	4356.9	5254.4	5267.9	5300.7	4740.8	4822.2	5010	4717.5	4885.8	4778.1	4751.6	4774.5	4813.1	4759.8	4755.4
0	0	0	67.117	120.91	130.87	181.88	193.41	250.09	362.32	547.37	778.93	1185.3	1476.5	1818.9	2276.3	2771.3	3109.6	3508.1	3987.6	5180.1	4857.6	5138.1	6640.2	7746.4	8031.4	7100.6	7534.2	8817.5	7616.1	8121.2	8048.9	8312.7	8193.5	8492.3	8505.5	8556.7	8498.7	10989	11074	8986.6	10789	9070.3	9090.3	9085.6	9020.3	8941.6	9166	9116.9	9034.1
0	8.9861	23.877	25.838	7.9899	3.8388	14.103	0	5.6008	25.384	78.528	150.04	199.9	303.7	367.6	450.92	547.93	595.05	754.29	773.93	885.18	896.3	919.4	952.62	1058.8	1083.9	1129.5	1183.5	1279.9	1247.8	1219.3	1298.1	1389.8	1402.1	1466.6	1416.5	1536.5	1519.1	1533.6	1588.5	1584.4	1535.6	1657.2	1524.6	1565.2	1577.2	1576.4	1615.2	1614.5	1642.2
0	0	0	18.302	10.233	0	30.731	73.105	145.6	245.35	422.72	758.55	1042.7	1437.2	1897.9	2135.6	2834.6	3515.6	4220.5	4344.9	4682.3	5536.5	6135.1	6381.8	6386.2	6834.9	7453.8	7065.6	7191.4	7751.1	7583.5	8300.1	8766.7	8966.1	8896.9	9060.8	9257.4	9305.6	9140.4	9049.6	9163.7	9306.5	9346	9485.1	9319.2	9782.8	9877.3	9996.4	9953.1	9985.2
0	14.1	4.9723	6.3963	0	0	4.17	0	6.9358	23.124	56.179	110.29	235.09	356.33	542.47	731.04	899.35	1173	1483.6	1843.3	2159.3	2645.8	3030.2	3373.4	3799.6	4115.5	4521.7	4887.6	5227	5317.7	5544.1	5945.5	6202.5	6618.7	6826.4	7105.9	7226.3	7357.6	7621.9	7602.3	7883	7937.8	8084.1	8188	8358.5	8228.1	8132.5	8111.1	8200.7	8398.3
0	11.2	0	4.4888	51.705	0	0	0	19.444	49.595	91.973	235.22	382.67	506.5	630.69	815.57	948.16	1137.7	1339.4	1491.5	1586.8	1721.7	1866.3	1982.3	2144.8	2146.1	2292.3	2353	2400	2537.6	2514	2660	2861.8	2734.8	2871	2799.7	2922	3002.3	3068.8	3198.1	3158.5	3244.1	3178	3203.6	3191	3186	3239.9	3222.5	3298	3203.9
0	0	0	6.0038	13.935	15.061	9.5769	34.517	100.46	201.89	350.63	538.81	683.83	880.9	1072.8	1337.8	1567.7	1768.3	1967.7	2359.8	2576.4	2805.1	2962.1	3242.5	3549.9	3704.6	3983.9	4046.7	4106.6	4265.4	5027.8	4431.5	4480.8	4635.7	4757.8	5047	5106.7	5126.4	4994.2	5167.7	5244.3	5394.5	5321.8	5141.8	5718.3	5358.6	5342.5	5264.7	5145.9	4684
0	9.723	0	0	10.814	0	6.6675	18.912	35.141	77.095	169.37	298.44	472.88	680.23	981.8	1308.9	1580.8	1937.8	2376.8	2704.6	3133.8	3631.4	3995.2	4432.4	4826.9	5139.9	5592.8	5942.4	6142.3	6591.2	6840.9	7086.6	7383.5	7628	7986.6	8296.4	8568.9	8942.8	8945.1	9140	9515.2	9522.4	9824	9612.5	9767	9875.4	9894.9	9982.8	10120	10067
0	0	0	0	37.487	48.039	107.9	175.76	285.52	418.71	483.61	744.88	926.37	1114.6	1277	1522.7	1744.2	1827.8	2122.7	2198.4	2364.6	2532.1	2648.6	2815.3	3121.7	3071	3098.7	3224.8	3340.3	3440.4	3463.7	3497.7	3314.9	3415.6	3290.9	3541.8	3466.9	3738.7	3712.9	3754.8	3586.4	3704.3	3797.8	3807.1	3856	3816	3907.9	3963.4	3906.2	4000.5
1.7077	0	0	0	3.3906	0	1.1251	4.3236	10.079	23.536	84.403	133.72	180.64	266.69	379.27	482.37	603.46	728.22	916.19	1099.3	1322.6	1535.8	1785.4	2014.3	2149.1	2468.6	2562.6	2750	2908.3	3021.5	3208.4	3397.8	3634.9	3815.3	3980.6	4142.9	4231.5	4393.9	4544.7	4872	4109.1	4538.7	4662.4	4569.2	4537.4	4719.6	4680.4	4739.8	4793.4	4885.1
0	1.2601	0	0	1.6762	1.0815	6.7692	15.901	84.408	139.75	232.59	427.28	588.15	827.18	1038.3	1330.7	1612.3	1872	2219.9	2544.6	2875.1	3119.6	3365.4	3769.5	3962.3	4276.2	4383.4	4639	4782.2	4894	5126.2	5181.6	5323.2	5492.5	5521.5	5669.9	5712	5756.7	5973.7	5845.1	5767.7	5772.1	5841.6	6006.3	5972.6	6030.3	5756.1	5753	5820.6	5880.1
0	5.6468	0	18.063	0	10.335	3.7262	42.811	82.805	117.65	256.18	445.43	756.33	1149.6	1565.5	2064.6	2608.3	3113.2	3756.8	4305.5	4962.4	5688.6	5995.1	6703.7	7106	7455	7966.6	8284.6	8523.9	8580	8833.4	9005.3	9358.6	9568.9	9770.6	9624.3	9879.6	9837.9	9992	10039	9784.2	9933.2	10137	10238	10342	10107	10508	10789	10705	10729
18.38	35.59	10.081	0	0	0	0	0	34.948	102.88	193.83	335.06	502.07	692.71	949.74	1190.9	1427	1649.6	1799.6	2115.5	2422.1	2698.2	2813.6	3142.6	3296.3	3441.6	3638.3	3713.8	3908.4	3985.8	4258	4375.9	4488.1	4589.9	4762.1	4839.7	4835.9	5044.1	5051.5	4967.5	4860.2	4730.4	4705.9	4730.3	4841.3	4815.4	4803.5	4862.9	4931.6	4857.1
0	0	0	92.739	116.42	141.86	136.41	129.07	223.87	296.8	402.75	576.78	667.62	952.19	1197.9	1484.5	1673.5	1991.5	2326.6	2664.9	2744.1	3135.4	3184.9	3338	3575.3	3752.7	3870.2	4109.9	4144.8	4345.9	3651.5	3934.1	3846.5	4015.8	4301.3	4386.6	4392.1	4297.7	4319.2	4346.4	4454.1	4440.5	4489.9	4617.8	4552.6	4567.3	4556.4	4604.5	4746.3	4688.2
0	0	0	161.99	135.91	116.38	459.48	342.71	902.76	1410.4	1737.4	2024.3	2648.3	3179.6	2332.7	4101.1	2999.2	3403.7	3653	4034.6	4201.7	4364.3	4358.2	4599.1	4318.6	4424.9	4633.6	4674.5	4837.6	4657.2	4555.9	4984	4997.9	5059.5	5063.8	5112.2	5156.1	5189.4	5082.2	5277.9	5336.4	5587.9	5474	5506.9	5365.5	5422.1	5409.5	5347.8	5282.1	5371.3
19.456	6.8147	0	0	0	0	1.2923	0	0	0	0	6.2148	8.424	93.397	231.32	396.86	571.22	779.04	1009.8	1165.3	1388.4	1643.4	1887.7	2110.4	2383.9	2806.3	2987.2	3213.2	3419.6	3538.4	3827.9	4033.7	4380.4	4453.2	4843.4	4813.1	4915.1	5316.4	5389.4	5404.4	5711.8	5762.9	5906.1	6130.8	6085.4	6096.2	5835.6	5798.8	5729.1	5644.4
0	41.308	42.264	0	0	0	0	14.95	82.689	127.11	268.92	379.35	549.44	718.83	933.15	1139.8	1349.3	1632.7	1825.3	2171.5	2275.4	2574.6	2691.7	2980.2	3115.6	3165.3	3371.2	3471.1	3483.6	3575.4	3756.6	4061	4239.8	4522.7	4712.5	4716.5	4945.3	5046.2	4861.7	4876.9	4902	5126.7	5346.5	5507.4	5355.9	5360.3	5505.8	5529.7	5471.4	5566.7
3.1478	0	0	0	10.185	7.7478	11.409	16.559	42.198	75.592	175.64	392.58	540.72	663.3	822.51	1008.1	1135.6	1359.9	1171.4	1356.9	1562.1	1661.9	1824.2	1968.1	2148.9	2385.5	2395.7	2616.2	2449.9	2655.4	2802.1	2816	2963.7	2932.8	3005.4	2976.2	2996.5	3064.3	3096.4	3067.3	3105.3	3202	3166.9	3247.3	3203	3182.3	3153.1	3105	3148.6	3131.3
0	0	0	0	10.31	78.282	150.95	253.89	419.69	624.22	849.19	1132.8	1406.1	1652.8	1980.5	2179.7	2453	2893.3	3124.7	3420	3632.6	4005.5	4216.9	4500.5	4588.9	4847	5022.1	5329.3	5587.3	5524.6	5688.1	5689.3	5804.7	5968.8	6178.6	6267.5	6246.8	6361.9	6405.2	6396.9	6431.6	6585	6543.8	6437.2	6535.4	6519.9	6563.2	6509.9	6422	6436.4
0	0	0	5.8503	2.8538	0	9.1826	18.355	78.997	137.81	203.68	311.39	402.65	478.72	546.65	614.85	674.57	713.96	902.57	911.18	957.72	1163.9	1240.1	1395.3	1431.7	1510.2	1674.9	1903.1	1982.8	1943.2	2206.8	2131.6	2243.4	2438.5	2456.8	2550.3	2601.8	2668.3	2707.7	2674.7	2770	2804.6	2889.5	2981	3019	3038.1	3026.2	3142.4	3329.6	3395.9
0	0	1.5568	6.1236	29.663	13.086	29.517	48.245	89.518	191.08	276.16	431.18	624.19	850.37	1039.5	1272.9	1397.3	1718.6	1948.9	2100.7	2337.2	2461.2	2547.4	2815.7	2980.9	3194.6	3436.4	3415.5	3490.4	3449.7	3597.2	3622.8	3754.6	3877.4	3851	3815.8	3918.3	3948.8	3984.5	3985	3993.8	4158.2	4138.2	4122	4075.8	4073.1	3970.4	3927.6	3843.1	3964.5
0	0	0	5.8422	27.149	5.8506	51.788	27.383	41.864	84.099	134.18	255.76	386.66	572.66	779.56	996.71	1144.8	1419.2	1662.8	1987.7	2133.8	2546.6	2683	2962.5	3117.4	3335.6	3546.6	3745.3	3844.2	3911.6	4061.7	4336.2	4491.5	4660.6	4907.8	5112.9	5310.4	5326.6	5115.8	5372.9	5469.6	5506.7	5788.9	5754.6	5817.3	5784.3	5970	6182.3	6041.6	6080.4
0	0	0.050903	2.9583	1.6796	6.6025	14.142	30.321	99.632	163.4	262.87	398.75	604.96	849.1	1133.8	1398.3	1738	2040.2	2376.5	2757.2	3105.3	3489.7	3820.9	4153	4578.6	5186.2	5605.4	6088.1	6479.7	6935.9	7196.5	7625.9	8015.2	8356.3	8718.9	9030.8	9442.6	9758.4	9543.5	9904.4	9935.8	9965.3	10194	10198	10270	10335	10114	10242	10201	10217
0	0	6.411	6.3168	13.591	3.5927	31.105	34.14	93.773	155.2	254.44	377.02	498.94	668.4	847.46	1036.6	1221.4	1360.2	1602.1	1707.1	1968.2	2079.2	2202.9	2360.1	2532.9	2548.4	2719	2862.1	2981.5	2959.1	3131.6	3199.8	3268.3	3309.3	3492	3551.4	3589.2	3637.7	3722.6	3721.3	3735	3795.9	3760.8	3755.3	3803.7	3884.3	3963	3950.5	4059.6	3740.9
0	13.778	3.724	0	6.1412	0	16.261	0	20.322	50.951	113.25	210.39	279.27	420.62	542.5	668	772.92	920.17	1092.7	1261.5	1597.8	1633.5	1819.7	1990.7	2144	2329.7	2526	2735.7	2867.6	2984.1	3103.7	3227.8	3428.2	3566.1	3715.8	3743.2	4007.9	3985.8	4165.5	4260.6	4241.7	4250.3	4429.5	4244.4	4255	4304.7	4373.7	4362	4353.2	4188.2
0	0	0	0	15.141	43.828	35.789	67.509	63.012	105.34	132.31	0	0	0	0	24.617	139.82	216.24	426.07	599.41	798.37	899.14	1057.4	1193.3	953.89	1111.3	1153.9	1313.9	1350.5	1505	1721.4	1811.6	1977.1	2192.9	2290.3	2440.4	2542.4	2494	2516.2	2612.2	2786	2775.8	2778.4	2671.3	2718.5	2626.2	2666.3	2679.8	2757.9	2797.6
0	24.032	15.114	25.886	62.738	0	0	0	0	0	0	0	0	0	12.512	87.908	119.94	180.95	216.38	227.75	386.45	445.95	587.49	710.86	757.88	881.49	898.89	1084.6	1068.2	1134.7	1282.5	1336.6	1421.5	1538.7	1618.6	1710.3	1895.1	1880.9	1918.7	2259.8	2331	2486.9	2445.4	2572.5	2511.4	2508.9	2570.4	2510.6	2506.6	2556.1
8.0229	6.2947	3.8709	2.2924	0	0	0	21.133	52.532	102.79	201.29	388.78	585.07	895.02	1231.8	1593.6	1969.8	2410.5	2812.3	3249	3749.8	4100.1	4630.1	4991.1	5513.6	5827.2	6193.3	6630.4	6991.5	7234.7	7690.9	8025.7	8548.7	8781	9129.1	9560.7	10223	10515	10579	10904	11369	11391	11531	11734	11715	11895	11963	12054	12019	12001
0	1.9276	6.5757	14.353	2.3278	6.4498	17.188	29.322	106.67	224.53	423.84	695.43	999.66	1490.5	1900.7	2251.2	2875.4	3350.7	3633	4144.9	4497.3	5190.7	5664.1	5963.1	6441.6	6685.2	7390.4	7409.1	7736.5	7960.2	8628	8445.2	8751.5	9200.8	9492.6	9721.8	9846.6	9941.6	10016	10447	10388	10761	10764	11053	11030	11229	10948	11050	10877	11162
0	8.0314	27.939	4.323	4.8041	0	0	0	0	0	0	0	23.331	41.128	82.27	121.8	156.66	241.13	300.22	383.46	451.78	486.57	485.45	488.35	458.12	462.57	507.98	477.92	510.08	654.33	509.47	576.6	590.85	646.42	634.64	599.9	577.67	566	762.99	842.81	644.96	680.18	713.77	722.54	676.33	665.29	666.6	629.69	740.94	703.09
0	0	0	49.871	67.606	72.949	169.41	204.67	340.78	461.69	658.84	978.85	1186.7	1580.5	1941.9	2456.1	2924	3249.8	3774	4172.8	4712.7	5300.4	5655.4	5910.8	6398.2	6461.5	7166.3	7266.9	7734.6	7796.7	8191.4	8220	8425.3	8674.5	9014.2	8967.8	9251.4	9393.2	9359	9689.9	9997.2	10279	10136	10040	10049	10136	9911.2	10268	10151	9851.9
0	0	14.007	5.7505	0	17.382	16.51	14.578	43.592	64.883	162.57	302.03	475.51	678.91	876.57	1086	1345.1	1564.6	1744.2	1962.1	2236.5	2372.8	2450.9	2636.3	2830.1	2951.5	3141.7	3335.5	3363.2	3415.5	3518	3713.6	3774.6	3868.3	3901.2	3883.1	4030	4214.1	4146.5	4209.6	4184.6	4152.6	4180.2	4455.7	4506.3	5096.5	5281.8	5294.2	5150.8	5294.3
0	0	0	100.01	114.34	144.85	309.26	270.33	224.19	299.79	317.79	393.25	524.62	645.98	716.37	860.62	879.59	1088.1	1199.2	1406.3	1489.7	1710.8	1885.9	2014	2212.4	2348.7	2491.6	2684.7	2637.3	2865.7	2934.6	3173.9	3340.7	3211.5	3278.8	3356.7	3219.1	3370.5	3327.8	3424.4	3444.7	3515.8	3480.9	3530.7	3437.8	3543.3	3492.7	3597.4	3480.7	3556
0	4.4084	0	5.438	4.3788	11.686	3.6151	31.741	90.038	157.39	280.76	390.07	575.21	761.21	992.05	1211.6	1450.9	1728.7	1920.2	2119	2368.8	2610.8	2795.7	3116	3618.3	3938.8	4241.4	4484.9	4574.4	4695.9	4852.3	5056.1	5172.9	5367	5462.1	5489.6	5677.9	5745.5	5846	5808.2	5922	5864.8	5909.8	5981.3	6105.6	6121.1	6150	6071.6	6217.8	6150
0	0	18.554	8.1233	22.84	26.664	53.286	52.169	83.91	96.469	144.23	231.18	322.14	445.28	572.83	736.51	931.53	1118.1	1334.3	1468.2	1781.8	1890.5	2203.5	2466.8	2674.4	2919.9	3332	3571.8	3952.8	4141.8	4340.9	4617.4	4828	5158.9	5213.5	5445.6	5569.3	5564.4	5738.2	5811.7	5744.9	5830.8	5958.1	5909.7	5939.2	6002.3	6038.6	6070.5	6106.8	5988.5
0	0	28.973	21.749	15.7	0	41.305	0	48.105	78.624	114.74	243.31	404.54	591.28	806.43	924.03	1115.4	1304.7	1494.4	1716.6	2980.7	2165.9	2774.2	2593.4	3221.3	3478	3848.3	4003.9	3994.6	4099.2	4156.8	4392.9	4530.4	4641.2	4658.3	5047.7	5035.4	5213.7	5245.1	5321	5298	5388.9	5259.8	5433.9	5556.7	5469.1	5444.9	5448.6	5529.3	5608.5
6.8156	14.999	10.854	30.714	0	0	0	0	0	0	0	0	0	0	0	32.943	67.239	125.77	184.97	205.06	262.37	330.05	410.85	432.07	481.53	510.67	566.44	652.17	671.09	737.72	757.24	811.85	871.12	755.64	820.48	895.94	906.7	912.63	905.6	870.57	943.61	947.43	1145.3	1175.6	1207.6	1261	1299.4	1430.4	1393.6	1440
0	7.7964	3.3683	4.9014	0	0	0	0	12.913	20.135	22.07	26.944	23.611	43.234	78.806	117.21	227.22	277.92	1036.8	289.86	385.24	471.61	473.6	549.53	559.88	692.01	689.65	1091.7	900.02	1040.6	3320.9	1441.8	4097.3	4233.5	2315.5	2394.1	3969.9	2607.3	4456.6	4504.7	4754.8	4846.4	5327.6	5393.8	5608.1	5927	5996.8	5841.6	6266.1	6410.2
0	0	0	0	0	300.52	159.8	407.77	359.11	501.54	611.91	925.92	1132.1	1824.9	2116.7	2403.8	2621.1	2416.1	3223.1	3109.5	3142.5	3326.3	3998.5	4163.4	4106.8	4306.7	3983.6	4604.3	4574.8	4627.8	4636.6	4671.1	4827.7	4798.5	4890.2	4931.1	4950.8	4854.7	4840.4	4857.9	4933	4876.7	5053.6	4881.6	4910.4	4884.9	4858.3	4908.5	4920.4	4841.1
0	0	0	0	0	9.4181	44.515	130.09	259.65	437.37	674.51	983.53	1189	1440.4	1749.1	2275.2	2565.1	2614.2	2980.6	3105.8	3402.5	3710.2	3820.4	4312.4	4138.7	4586.8	4590.6	4673.6	4588.2	4895.6	5260.1	5003.9	4995.3	4932.8	5125.4	5352.7	5494.5	5866	5919	6119.9	6307	6372.1	6473.1	6671.7	6480.1	6769.1	6685.2	6729.9	6717.3	6562.9
0	2.5061	4.1225	2.2033	4.7869	0	0.49292	0	1.2872	0	17.843	50.73	80.013	186.64	250.84	388.53	589.16	742.06	881.39	1117.8	1366.4	1400.6	1697	1926.5	2005.8	2546.5	2999	3017.6	3296.4	3464.6	3381.3	3943.5	4347.8	4574	4713.1	4885.7	5220.8	5362.8	5662.6	6085.1	6490.3	6586.4	6795.3	6906.4	6748.7	7071.6	7121.4	7169.3	7358.3	7348.9
0	6.8442	0.10759	0	6.725	7.1909	3.7193	15.498	9.244	36.97	88.714	172.72	294.55	420.32	619.2	751.82	901.33	1088.3	1249.8	1454.9	1623.9	1833.9	1967.8	2116	2217.8	2446.1	2613.7	2865.4	2965.5	3143.4	3304.7	3562.2	3700.8	4031.2	4054.6	3833.4	4293.8	4338.7	4589.5	4745.9	4796.2	4892.6	5110.4	5316.3	5233.7	5239.4	5311.1	5193.3	5309.7	5272.2
0	3.3864	6.6178	4.0748	9.077	2.1722	0	12.631	17.477	20.249	13.904	3.8008	21.078	9.9728	25.02	53.273	99.883	147.55	210.03	313.47	381.57	497.88	592.55	763.81	892.81	986.91	1084.5	1172.1	1245.9	1392.2	1414.9	1498.1	1590.3	1768.9	1928.6	1901.1	1957.4	1915.4	1937.5	1940	1870.1	1951.5	1945.4	2039.9	2025.8	1988.3	2012.4	1902.2	1955	1970.6
1.0873	5.4715	7.5121	0	4.5566	0	0	18.288	63.429	129.67	239.28	397.72	558.4	792.25	1045.4	1320.5	1698.5	2012.8	2337.3	2677.5	3012.3	3325.7	3609.3	4602.8	4440	4466.1	5007.8	5630.7	5754.9	5389.4	5356.5	5412.9	5504.3	5638.1	5769.1	5673	5924.2	5939.9	6123	6161.4	6241.5	6254	6135.4	6357.6	6367.9	6241.1	6359.2	6395.1	6574.3	6577.9
0	0	0	16.399	15.24	5.0903	41.532	107.19	246.57	489	695.22	968.17	1282.7	1628.6	1877.3	2090.7	2359.7	2730.5	3206.7	3484.3	3520.9	3598.4	3722.5	3806	3805.9	4057.9	4055.5	4562.4	4379.3	4878	4658.2	4675.1	5113.3	5215.3	5173	5072.4	5263	5162	5193.6	5284.9	5154.1	5214	5262.1	5249	5277.5	5337.2	5159	5179.6	5376.9	5297.1
0	0	0.93198	14.711	11.677	0.84814	20.536	17.296	28.996	28.131	0	0	0	20.804	72.326	91.713	162.54	187.91	304.05	454.23	601.11	716.38	866.4	1141.6	1344.8	1604.4	1786.7	2035.1	2367.8	2495.5	2713.4	2803.1	3081.4	3333.8	3471.7	3551.7	3724.8	3734	3873.9	4055.9	4068.9	4201	4296.7	4441.9	4477.5	4536.8	4457.3	4466.7	4467.8	4490.9
0	16.306	16.273	2.2765	2.2511	3.8657	9.5317	6.985	15.753	62.548	133.58	256.34	401.47	665.46	839.75	976.62	1147.1	1269.9	2035.8	1669	1894.9	2065.6	2230.7	2499.4	2621.9	2858.8	2993.3	3195.6	3354.9	3590.4	3751.4	4017.9	4265.2	4464	4450	4609.3	4809.6	4760.1	5073.7	5273	5364.1	5556.2	5391.4	5417.7	5528.9	5534.5	5520.6	5493.7	5505.9	5554.9
0	0	0	0.97399	0	25.269	57.624	116.72	250.24	455.02	709.69	990.54	1267.7	1640	1980.5	2466.4	2797.9	3106.9	3304.9	3636.7	3778.7	4092.1	4293	4520.7	4798.9	4816.2	4960.2	5170.8	5286.5	5371.1	5618.8	5696.7	5819.1	5888.4	6069.8	6035.1	6226.3	6261.6	6446.5	6653.4	6662.2	6641.1	6797.8	6791.6	6841	6831.1	6867.2	6787.1	6842	6824
0	8.383	4.0009	3.0478	0	0	0	48.89	174.4	287.05	506.48	779.92	1306.6	1616.3	2184.1	2640.6	2993.5	3647.3	4026.6	4236.2	4590.5	5050.9	5302.8	5901.3	5544.2	5645.9	6112.5	6308.8	6380	6322.3	6537.8	6540	6735.8	7016.4	7142.7	7021.3	6939.1	7087.6	7162.1	7121.8	6532.6	6569.4	7218.9	6934.1	7033.5	6888	6813.6	7010.3	6792.8	6751.8
7.5653	12.635	4.8466	0.79807	0	0	0	0	27.857	62.693	150.84	248.17	375.76	481.65	670.72	880.98	1138	1333.8	1524	1728.8	1970.1	2137.3	2389	2612.2	2703.3	3038.5	3232.3	3449	3609.2	3817.8	3910.9	4052.3	4205	4389.4	4651.7	4678.5	4709.9	4790.9	5028.9	4981.8	5183.9	5195.9	5215.9	5138.3	5210.2	5181.5	5223.2	5279.5	5231.8	5278
15.18	34.672	11.746	0	0	0	0	0	0	0	0	0.13344	63.111	163.1	285.39	418.89	549.86	754.65	973.13	1190	1369.9	1597.9	1842.8	2067.4	2339	2622.8	2830.3	3047	3384.8	3599.9	3740.6	3923	4156.8	4421.5	4483	4762.1	4653.8	4799.1	4901.7	4969.7	5255.8	5203.8	5367.5	5328.7	5383.1	5455.7	5514.6	5673.8	5772.5	5754.7
0	0	0	1.1494	5.5645	5.6283	7.2489	16.796	30.49	72.533	119.63	247.97	309.62	475.06	666.43	864.02	1179.8	1402.3	1698.3	1990.9	2313.7	2594.3	2989.4	3355.7	3438.5	3722.2	3787.9	4137.7	4177.2	4465.2	4528.6	4858.3	5007.6	4918.2	5126.3	5290.9	5622.4	5795.5	5806.8	5892.1	5784.1	5927	6246.2	6217.3	6103.1	6140.9	6216.1	6009.3	6010.9	5677.9
0	84.472	0	15.813	0	0	47.369	430.36	781.54	437.34	564.58	826.16	1246.5	1283.2	1789.3	2243.4	2690.7	3291.7	3757.9	3920.5	4145.8	5059.8	4950.9	5334.7	5858.2	5972.1	6049.3	6549.5	6674.7	6932.2	7572.9	7680	7994.1	8018.8	8402.4	8430.4	8411.5	8659.8	8897.1	8755	8784.7	8725.7	8762.5	8758.3	8734.1	8640.1	8694.6	8872.6	8871.2	8984.3
13.983	9.4629	4.2426	0	0	0	0.62208	32.13	95.513	172.14	328.45	552.6	770.47	1084.7	1375.7	1711.6	2053.3	2468.5	2743.8	3132.4	3560.2	3844.2	4153.7	4430.4	4834.1	5182.3	5437.1	5660.9	5823.7	6050.5	6193.6	6381.8	6467.7	6697.9	6651.5	6726.5	6700.4	7157.2	7327.4	7160.2	7262	7361	7362.9	7444.8	7503.9	7395.1	7289.3	7316.9	7336.5	7521.8
0	0	1.3277	8.4735	11.495	10.399	14.126	13.899	42.607	103.06	160.8	277.17	431.14	652.11	905.59	1231.5	1582.4	1999.9	2343.9	2750.3	3170.8	3568	3747.2	4161.2	4530	4697.2	5090.8	5349	5754.3	5749.8	6177.6	6559.8	6577.6	7135.1	7136.2	7399.7	7813.6	8044.9	8242.2	8464.7	8563.9	8709.5	8772.7	8910	8957.4	9053.7	9237.8	9211.9	9348.9	9324.2
0	10.972	4.0341	8.6991	0	0	0	0	11.811	40.63	94.794	174.39	259.52	387.59	558.68	725.76	952.15	1082.2	1267.4	1484.3	1609.2	1793.3	1902.3	2084.7	2174.2	2351.1	2455.8	2579.6	2664.6	2732.5	2872.1	2872.2	2880.1	3020.7	2952	2980.3	3069.6	3096.7	3177.9	3215.7	3182	3219.1	3228.7	3246.9	3245.2	3191.1	3269.1	3285.3	3303.9	3299
[truncated: 3 more rows]
[truncated: 78 more columns]
