# Supplementary material for: Limits on information transduction through amplitude and frequency regulation of transcription factor activity
Source: eLife. 2015 May 18;4:e06559. doi: 10.7554/eLife.06559 (PMC4468373; doi:10.7554/eLife.06559)
Supplement: Supplementary file 1. — Raw single-cell time-trace data for HXK1 (15259 cells), SIP18 (21242 cells), pSIP18 mut A (18203 cells), pSIP18 mut B (17655 cells), 1× reporter diploid (21236 cells), and 2× reporter diploid (19222 cells). The data are also available from Dryad Digital Repository (Hansen and O'Shea, 2015). DOI: http://dx.doi.org/10.7554/eLife.06559.014 [file elife06559s001.zip › source_data/HXK1_DM_70min_3uM.txt]

0	0	0	0	24.382	43.242	78.402	123.16	169.58	237.82	324.24	428.09	533.92	647.7	806.2	964.84	1111.7	1307.1	1429.4	1575.3	1772.7	1895.5	2144.7	2228.3	2309.2	2496	2532.5	2681.6	2845.2	2851.1	3062.9	3157.6	3247.3	3296.6	3516.9	3595	3848	3756.8	3724	3864	3988.4	4195.8	4266.7	4290.9	4313.2	4376.4	4517	4704.9	4688.6	4663
0	6.0643	0	0	2.5549	0.20504	14.789	73.742	136.06	278.17	451.86	663.3	897.66	1105.5	1378.3	1599.6	1824.8	2041	2286.7	2491.5	2723.2	2948.8	3070.1	3344.5	3526.3	3765.1	4010.3	4114.4	4336.6	4672.6	4810.3	4865.3	5100.2	5319.3	5433	5702.3	5947.7	6088.7	6197.3	6406.6	6275	6374.9	6552	6678.5	6551.8	6777.1	6781.7	6664.1	6819.6	6753.7
0	0	0	147.16	238.25	0	25.338	152.23	318.94	379.99	705.09	1062.1	1548.1	2013.7	3021.3	3607.9	4807.1	4939.3	6304.9	6599.8	7070.9	7668.2	8209	8606.9	8643.9	9175.9	10737	10793	9685.9	10428	10611	10365	10637	10282	10616	10878	10643	11055	11274	10962	10936	10725	10754	11058	10773	10779	10920	10881	10748	10999
61.407	125.4	99.168	22.51	0	0	0	0	0	0	0	0	128.47	403.09	610.11	937.82	1336.6	1750.4	2047	2235.7	2608.1	3094.7	3549.4	3665.3	4239.2	4477.7	4673.6	4935.4	5084.7	5286.1	5759.9	5974.3	6750.4	7123.6	6926.7	7024.5	7288.9	7362.7	7601.6	6992.6	7495.5	7157.6	7582.9	7431.8	7776.3	7574.2	7617.5	7856.1	7601.2	7822.9
0	10.976	0	5.7093	0	0	1.7996	37.581	126.86	313.35	497.83	830.96	1102.7	1456.3	1860.4	2255.2	2659.3	3201.8	3632.5	4173.4	4711.9	4957.7	5332.5	5983.1	6227.1	6597.1	7068.7	7306.9	7498.5	7893	8072.2	8304.6	8516.7	8681.2	8839.8	8802	9092.3	9166.2	9229.1	9283.9	9317.7	9213.6	9302.1	9430.6	9458.1	9491.3	9556.4	9679.4	9762.3	9678
0	0	0	9.9493	185.32	408.54	520.96	673.95	968.75	1332.6	1615.6	2037.1	2560.9	3286	3930.4	4751.2	5419.2	6220.9	7257.8	8069	8578.5	9821.2	10502	11314	11909	12624	13523	13323	13518	13760	14303	14286	14987	15035	15374	15698	15877	15949	16431	16567	16478	16912	16906	16866	16708	17147	17357	17186	17202	17562
0	0	10.935	0	0	4.7732	26.535	40.408	102.9	223.6	331.99	479.69	651.53	818.3	1020.9	1176.6	1311.2	1483.6	1620.3	1851	1946.9	2060.1	2133.4	2164.4	2288	2395.3	2444.6	2608.6	2697	2863.7	2795	2944.9	3010.7	3022	3257.6	3226.9	3354.1	3447.7	3479.1	3551.9	3584.5	3524.8	3621.3	3667.1	3713	3783.4	3750.8	3794.4	3643	3550.1
0	0	0	10.694	6.4032	0.049389	7.5727	12.583	52.027	134.65	270.45	425.32	656.17	893.15	1182.2	1412	1713.8	2075.1	2355.5	2740.6	3018.9	3262.2	3627	3872.5	4136.2	4384.7	4653.4	4794.2	4922.7	5199	5237.5	5318.9	5692.2	5755	5932.1	5548.2	5753.7	5784.9	6018.2	6108.9	6143.4	6115.8	6144.3	6095.2	6324	6396.1	6354.8	6405.7	6317.6	6360
10.745	6.9117	4.2312	0	0	0	45.408	45.201	76.314	64.359	156.91	217.81	289.53	433.97	583.99	685.23	843.14	983.67	1052.7	1290.1	1399.6	1531.8	1681.1	2217.3	2487.3	2559	2737.9	2955.5	3120.4	3227.9	3273.4	3390	3567.9	3636.3	3759.8	3912.5	4064.3	4149.9	4277	4393.4	4516.8	4335.2	4448.3	4538.6	4583.7	4580.9	4582.7	4523.4	4515.1	3464.8
0	0	5.7049	6.7057	0	27.446	36.327	65.751	145.67	201.09	400.42	520.75	692.37	884.97	1118.4	1284.7	1566	1885.6	2247.7	2476.2	2753.4	3017.1	3283.5	3512.3	3710.6	3861.4	4078	4176.1	4470.4	4549.2	4657.5	4858.8	4896.3	4927	5107.6	4991.9	5183.6	5326.3	5442.8	5616.8	5419.1	5465.6	5483.6	5623	5665.4	5799.4	5609.9	5380.4	5637.7	5668
0	0	0.23713	8.7508	5.3602	1.7259	7.3453	20.83	80.484	191.73	344.09	502.52	747.63	988.64	1200.4	1525.5	1843	2034.1	2288.8	2494.9	2647.1	2903.3	3182.9	3370.9	3443	3677.2	3870.4	4057.6	4163.6	4290.1	4353.2	4699.4	4807.8	4775.6	4918.7	4895.5	5004.2	5112.8	5358.7	5306.3	5404.8	5419	5444.6	5509.4	5508.8	5589.6	5674	5569.6	5742.6	5739.6
0	16.352	3.8569	1.7679	9.1732	0	0	0	0	0	0	30.873	37.054	87.669	204.68	258.34	329.62	417.34	502.95	639.05	762.28	897.83	1025.9	1180.8	1204.8	1389.5	1530.5	1502.7	1623.7	1637.1	1798.2	1793.5	1909.9	1853.7	1925.6	1967	1999.9	2120.9	2168.7	2199.6	2197.1	2242.5	2188.2	2240.8	2274	2332.7	2329.4	2270.7	2360.2	2357.7
0	0	0	0	48.469	114.8	192.05	351.35	511.77	722.71	954.51	1155	1457.9	1785.6	2066.1	2423	2863.5	3258.9	3528.2	3776.8	4100.9	4417	4744.1	4954.5	5162.8	5500.4	5806.5	6213	6514	6661.6	6779	6974.3	7251.2	7352.6	7742.1	7836.3	7912.4	7828.3	7957.8	7610.6	8174.5	8197.5	8257.8	8403.9	8045.5	8473	8226.9	8303.5	8542.6	8332.7
0	0	0	12.28	104.12	276.35	381.97	503.75	647.68	753.63	896.67	999.55	1264.3	1487	1490.7	1683.4	1827.6	2023.1	2717.6	2717.7	2406.6	3111.2	3426.7	3549.4	3411	3166.6	3288.6	3329.2	3417.5	3665.1	4450.1	3861.8	4055.9	4090.8	4208.4	4331.7	4359.4	4400.3	4494	5050.5	4679.3	4763.7	4638.8	4542.1	4582.5	4527.7	4597.6	4698.1	4707.7	4751.3
0	0	0	0	45.746	130.72	211.06	371.24	570.74	887.13	1101.3	1438.4	1820.8	2226.2	2796.3	3390	3782.7	4361.7	4914.5	5379.1	6027.6	6336.3	6940.1	7202.2	7491.8	7739.4	8409	9074.9	9367.7	9292.8	9578.4	9767.2	9978.6	10257	10428	10421	10786	10804	10920	10988	11357	11222	11294	11278	11422	11308	11575	11527	11679	11651
0	0	0	0	34.008	68.581	194.64	361.52	599.68	853.41	1224.8	1500	2044.9	2300	2694.4	3231.3	3703	4040.5	4551.2	4816.7	4405.5	5227.9	5632	6169	6563.4	6956.1	7168.2	7248.2	7552.7	7278.8	7501.8	7825.6	8183.2	8389.3	8426.6	8448.2	8616.9	8608.2	8991	8967.8	9205.2	9277.3	9121.9	9185.6	9364.2	9363.9	9295.7	9206.4	9289.1	9226.6
0	0	0	48.239	222.43	317.07	639.76	917.19	1172.7	1552.7	1886.4	2338.1	2841.1	3281.6	3876.3	4255.4	4776.3	5181.7	5475.3	5977	6346.3	6894.6	7046.4	7324.1	7638.2	7556.4	8247.5	8598.3	8761.4	9118.6	8950.5	9252.7	9542.2	9646	9720.1	9958.4	9754.7	10152	9914.3	9919.1	10159	9930.2	10274	10118	10122	10298	10550	10327	10102	10214
0	0	0	103.95	0	217.64	253.51	459.85	522.58	843.81	1062.2	1365	1629.1	2118	2604.9	2800	3082.2	3635.1	3683.6	3684.8	3560.3	4154.3	3768	4590.6	5072.9	4903.2	4405.4	4483.2	5178.9	4895.5	5231.1	4886.8	5078.4	4815.8	4860.8	4914	4862	4957.7	5010.9	5067.8	5290.3	5019.6	5026.6	4923.2	4892.3	5074.2	5057.3	4968.3	4947	4865.4
0	0	0	0	139.94	266.22	387.39	635.27	815.9	1004.6	1358.4	1770	2022.1	2389.5	2651.5	2947.4	3258.6	3526.6	3790.6	4132.9	4283.3	4651.5	4949.5	5258.6	5436.6	5718.9	5774.4	5890.6	6150.9	6071.9	6157.3	6362.8	6359.2	6532.9	6705.3	6769.2	6910.1	6940.9	7121.4	7181.8	7333	7427.6	7256.9	7327.8	7546.3	7467	7439.5	7583.8	7548.6	7503.2
0	0	0	0	15.722	47.496	105.8	191.07	318.7	561.82	779.96	1142.1	1475.7	1778.7	2210.4	2560.5	2977.8	3481.6	3863.4	4190.9	4421.2	4711	5093.6	5267.6	5577.3	5730.1	5958.4	6259.5	6321.3	6423.2	6675.1	6849	6918.7	7044.2	7101.5	7169.3	7302.6	7372.8	7361.3	7355.5	7529.1	7540.8	7491.9	7459.7	7581	7609.2	7656.5	7640.7	7680.1	7692.6
0	0	0	2.3355	5.3016	6.6463	1.6188	31.066	93.946	220.84	430.56	690.73	999.16	1374.8	1818.8	2286.8	2739.9	3306.4	3992.7	4315.7	4733.7	5412.5	5847.5	6280.7	6673.5	7117.5	7622.2	7789.4	7856.2	8074.7	8222.1	8794	8877.7	9290.3	9537.2	9446.2	9610.7	9815.9	9829.2	9675.5	9480.9	9591.9	9529.6	9304.7	9227.6	9401.8	9443	9525.9	9481.3	9633.9
0	14.7	0	0.78288	0	0	0	23.881	83.989	198.01	337.78	491.63	677.81	877.5	1155.2	1413.7	1709.6	1912.1	2302.8	2638.5	2795.2	3057.5	3426.3	3609	3908.3	4200.3	4397.7	4598.1	4857.7	5052	5153.1	5255.3	5387.8	5556.7	5871.9	5992.6	6106.1	6088.8	6138.3	6375.5	6301.4	6464.7	6397.8	6493.7	6597.5	6516.7	6583.2	6621.6	6712.7	6671.2
0	48.831	0	0	6.9678	0	37.159	175.23	368.13	650.4	986.1	1366.9	1800.3	2382.1	2947.6	3572.4	4135.7	4853	5497	6101.1	6642.2	7310	8091.2	8432.5	8784.7	9337.5	10034	10312	10756	11046	11631	11680	12217	12134	12497	13157	12593	12689	13033	12039	11942	11631	12134	14365	14406	14689	15176	14890	14767	14839
3.1991	0	0	0	1.5454	0	5.4681	8.9641	60.978	144.96	316.11	659.01	1009.2	1526.4	2013.4	2734.8	3351.6	4061.7	4740.8	5186.1	5855.5	6323.5	6835.7	7207.9	7597	8064.6	8345.6	8685.9	9209.4	9339.6	9464	9731.5	9846.1	9733.8	9810.8	9939.1	10241	10230	10113	10330	10288	10377	10652	10787	11054	10898	10649	10816	10906	10739
0	0	0	14.755	0	29.813	89.049	156.94	320.18	532.8	836.9	1224.1	1489.6	1926.4	2307.4	2774.4	3171.5	3612.3	4034.2	4452.3	4779.7	5095.4	5451.4	5787.7	6392.1	6650.5	6724.9	7422	7471.1	7901.7	8254	8648.7	9081.8	9175.3	9404.9	9480.2	9565.8	9571.3	9952.5	9760.4	10108	10078	10121	10224	10306	10358	10360	10325	10405	10352
0	0	0	0	285.37	316.25	713.3	1037.5	1872.7	2557.1	2360.1	3579.2	3658	4118.3	4875.7	5395.4	6240.6	6983.3	7412.2	8040.2	9063.2	8934.7	10032	10608	11350	11657	12582	12761	12948	13111	13397	13890	14030	14115	14364	14508	15026	14944	15216	15201	15271	15319	15639	15756	15930	15811	16235	16562	16400	16299
0	0	0	2.413	38.519	72.45	125.05	228.96	396.36	617.14	942.12	1291.8	1628.3	1971.4	2349.8	2758.3	3064.6	3367	3701.9	3999.7	4120.8	4460.4	4706.3	4671.6	5236.7	5599.3	5352.4	5752.6	5930	5892.6	6107.1	6110.3	6377.1	6564.5	6742.3	6910	6831.3	6792.4	6894.4	6969.2	7219.1	7161.5	7254.7	7402.6	7393.3	7281.8	7034.3	7245.5	7199.7	7101.7
39.319	0	19.865	0	0	0	0	0	3.3023	22.556	131.25	233.68	397.11	548.13	867.58	952.21	1400.3	1545.8	1883.9	2232.5	2682	2917	3513.3	3788.5	4463.8	5137.5	5422.9	6082.1	6127.9	5918.9	7012.2	6773.3	7675.6	7754.4	8183.6	7006.8	7158.2	7295.8	7338.4	7331.8	7567.5	7514.3	7626.9	7696.9	7701.9	7813.2	7597.3	7564.2	7883.6	7810.4
0	0	0	27.21	16.294	35.882	68.538	179.57	349.39	468.04	737.15	1065.2	1409.8	1898.6	2527.5	3199.9	3472.8	4358.2	4480.5	4818.2	5168.1	5721.7	5106.9	5038.8	5477.9	5553.9	6120.2	6340.1	6485.4	6662.7	6824.6	6865.5	6895.7	7079.1	7206.7	7384.3	7434.8	7447.7	7420.6	7437.3	7554.4	7553.2	7779	8065	7722.6	8062.9	7759.8	8163.8	7961.4	8350.6
7.4759	3.8081	0	0	0	0	20.576	108.27	291.7	604.59	1011.3	1580.9	2210.7	2914.3	3627.9	4356.5	5116.7	5679.9	6428.3	7168.5	7843.8	8564.8	9288.2	9431.9	10111	10496	11082	11583	11829	12182	12657	12903	13602	13684	13771	14229	14238	14473	14634	14790	15284	15395	15658	15430	15436	15049	15060	15169	15360	15165
0	0	0	0	17.349	27.98	85.775	171.12	336.81	563.52	864.87	1175.2	1604.1	2014.3	2478	2946.9	3446.8	3957.4	4457.8	4777.6	5411.9	5844.4	6445.1	6973.8	6962.8	7319.2	7615.6	8326.6	8521.3	8623.9	9142.2	9198.6	9497.3	9659.9	9883.6	10332	10415	9780.4	10877	10728	11089	11117	10950	11062	10970	11143	10471	10433	10866	10913
7.8048	0	0	2.0182	1.3515	0	1.5467	20.645	60.971	153.28	316.71	532.75	786.3	1111.6	1477.8	1808.5	2232.6	2671.5	3160.1	3529.7	4123.7	4585	5010.6	5359.1	6003.5	6467	6890.2	7237.7	7712.5	8181.2	8422.8	9137.2	9300.5	9849.2	10181	10316	10465	10695	10782	11026	11178	11313	11338	11262	11343	11335	11255	11551	11418	11278
3.5668	0.27797	0	0	0	0	18.53	51.165	138.78	232.32	369.47	529.4	634.02	835.83	1116.7	1342.1	1468	1771.3	1909.8	2033.7	2322.9	2422.7	2984.5	3101.9	3159.2	3249.4	3217.4	3717.7	4109.3	4266.3	4476.7	4599.6	4699	5080.1	4334.9	5281.1	5564.2	5675.6	6061.5	5900.6	5051.2	5073.5	5612.9	5116.4	5348.2	5419.1	6059.2	5459.1	6648.8	5647.9
8.5138	16.126	6.6068	5.6609	3.0779	0	0	10.156	72.024	182.59	360.36	631.16	890.61	1219	1595.9	1880.7	2368.2	2678.6	3072.6	3383.4	3813	4126.6	4447.2	4635.2	4850.7	5118.4	5360.4	5383.9	5680.6	6174.5	6422.9	6490.8	6610.6	6636.9	6878.2	6938.1	7184.6	7108.2	7236.1	7246.9	7552.2	7440.2	7633.4	7420	7698.5	7682.9	7827.4	7877.4	7682.2	7768.8
0	0	0	0	14.81	0.80129	7.1464	34.785	100.02	211.59	358.41	524.44	766.2	917.26	1285.6	1536.9	1851.4	2322.2	2469	2839.5	3105.8	3352	3656.1	3772.8	3988.6	4172.2	4296.2	4156.9	4680.1	4718.9	5183.2	5669.8	6373	6514.4	6797.3	7010.4	7018.8	7169.4	7285.1	7159.2	7336.8	7408.1	7523.5	7395.9	7461.1	7502.4	7497.4	7515.3	7632.9	7626
0	0	0	0	94.305	175.73	357.25	524.07	719.57	999.8	1276.7	1640	1989	2383.8	2741.1	3142.5	3621.6	3855.8	3999.7	4332.8	4643.2	5146.9	5456.2	5852.2	5911.2	5990	6372.9	6525.2	6716.4	6998.3	7092.2	7194.2	7304.4	7459.3	7675.6	7905.9	8144.4	8175.1	8117.9	8430.8	8652.3	8619	8545.5	8682	8875.8	8809.4	8834	8840.9	9241.4	9387.5
0	0	0	0	28.198	78.683	124.59	265.26	513.05	587.26	712.93	998.75	1221.4	1482.1	1791.2	1980.6	2395.9	2667.7	3010.3	3139.9	3439.3	3796.5	4011.3	4136.3	4285.4	4474.2	4787.4	5081.6	5070.3	5250.3	5288.3	5493.9	5550.7	5763.3	5772.4	5806.3	6088.9	6117.3	6248.5	6401.3	6444.3	6582.8	6526	6725.4	6879.5	6802.7	6973.1	6995.7	7130.4	7008.2
0	0	0	0.22183	0.67011	15.156	26.472	61.153	111.26	197.31	319.26	447.59	615.81	835.85	1095.5	1357.5	1589	1909.8	2134	2423.6	2699.6	3098.8	3364.1	3628.7	3975.1	4332.5	4459.4	4779.7	5024.7	5368.9	5624.4	5910.3	6169.7	6370.6	6438.2	6711.9	6933.8	7056.4	7136.4	7151.2	7322.3	7389.9	7339.9	7401.7	7304.9	7464.9	7469.4	7429.5	7560.3	7574.8
0	0	6.663	8.93	6.389	0	0	23.835	101.18	239.9	450.71	749.23	1089.6	1521.2	1986.8	2470.2	2956.9	3525.9	4029.9	4615.2	5128.2	5552.8	5859.8	6465.9	6754.9	7219.9	7614.5	7901.3	8487	8473.7	8669.3	8972.5	9319.5	9378.1	9699.2	9992.1	10084	10257	10449	10585	10815	10750	10936	10952	11142	11014	11084	11208	11332	11350
0	0	0	3.0364	72.273	176.5	254.5	437.03	535.61	667.67	934.65	1183.2	1416.6	1642.5	1966.6	2207.7	2591.5	2863.4	3148.5	3393.5	3669.8	3817.1	4094	4348.6	4460.2	4542.5	4640.4	4590	4915.6	5094.9	5196.3	5273.2	5374.7	5455.8	5479.5	5598.2	5828.2	5795.1	5835.7	5928.3	5985.2	6056.8	5958.9	6070.4	6138.2	6155.6	6238.4	6262.7	6387.9	6360.1
0.29102	6.4245	0	0	0	0	12.342	71.967	178.37	300.03	514.65	761.81	1076.8	1347.5	1670.1	2075.2	2406.4	2766.1	3089.8	3482.4	3888.8	4270.3	4378.6	4877.7	5143.5	5567.6	5709.8	5346.7	6337.7	6644.4	6124.2	7244.4	7603.6	7995.7	8285.2	8502	8716.1	9075.9	9155.7	9362.7	9367.2	9442.4	9475.6	9477.4	9532.1	9525.4	9379.9	9434.5	9303.3	9301.8
0	1.1083	0	5.8784	0	0	28.896	95.957	155.83	314.05	469.76	652.03	892.99	1136.2	1391.6	1741.8	1976.2	2113.4	2397.3	2617	2821.4	3070.9	3374.7	3562.4	3803.2	4025.2	4325.3	4437.7	4531.5	4807.2	4950.5	5039.4	5269.5	5475.4	5558.4	5808.7	5727.5	5893.9	6086	6158.4	6128.7	6386.9	6459.5	6429.6	6424	6608.1	6487.7	6411.9	6451.5	6417.9
0	0	0	0	28.746	5.1307	42.925	82.29	141.31	190.34	375.89	464.49	652.39	977.22	1281.1	1492.4	1717.5	2402.3	2698.1	3017.8	3376.6	3656.1	4004.5	3901.1	4100.8	4403.5	5150	4686.1	5291.3	5811.5	5440.6	5874.4	5839.3	6260.7	6401.6	6449.1	6565.8	6646.7	6902.3	6921.5	7303.9	7511	7579.5	6469.1	7607.3	6610.6	7613.1	7784.3	6793.3	6723.6
0	0	0	31.514	60.68	138.98	168.43	244.82	345.55	490.48	730.43	989.69	1419.2	1826.9	2290.3	2779.4	3344.4	4150	4750.6	5190.5	6046.9	6616	7457	7754.1	8445	8551	8732.2	8987.6	9503.6	9742.4	10058	10018	10249	10200	10356	10422	10411	10546	10585	10506	10693	10684	10584	10707	10723	10997	11288	11215	11380	11468
0	0	0.8338	0	0	0	21.975	92.493	165.85	298.8	496.68	766.09	1045.9	1367.5	1679.8	2007	2491.5	2868.2	3225.2	3664.7	4224.8	4278	4650.9	4717.7	5114.3	5450.9	5735.1	6088.9	6524	6722.4	6900	7245.3	7265.4	7335.4	7681	7838.5	7984.2	8065.6	8158	8207.2	8210.4	8272.9	8146.8	8470.3	8270.4	8398.7	8501.7	8643.2	8623.7	8663.5
0	0	0	0	15.212	8.6653	47.977	149.32	299.08	625.24	1049.5	1557.3	2226	2920.9	3647.8	4638.1	5313.2	6091.1	7099.8	7860.5	9420.8	9432.9	10210	11012	11393	11909	12716	12904	13465	13756	13909	14342	14923	15059	15123	15403	15558	15968	16108	16156	16131	16215	16200	16382	16252	16387	16500	16394	16442	16327
0	0	0	18.556	75.318	48.547	28.017	235.53	444.39	605.51	884.08	1143.5	1374.9	1698.8	1977.5	2382.6	2868.5	3156.2	3624	3938.6	4326.4	4670.9	4873.9	5226	5615.7	5798.2	6000.4	5898.5	6088.2	6036.7	6207.1	6331.1	6408.2	6646.1	6731.7	6874.2	7080.7	7037.4	7095.6	7269.3	7291.7	7334.1	7355.1	7260.4	7437.4	7381.6	7296.5	7260.4	7515.6	7502.7
0	8.8425	0	4.405	0	0	12.623	51.813	143.45	288.68	455.77	710.7	923.33	1223.6	1528.2	1875.2	2271.5	2702.9	3179.6	3686.8	3983.6	4554.8	5017.5	5272	5654	5907.1	6221.3	6608.5	6820.4	6989.8	7372	7391.3	7695.3	7925.1	7940.1	8239	8433.9	8524.5	8904.1	8628.1	8658.2	8718	8760.4	8936.8	9024.7	9025.5	9001.2	9052.3	9044.3	9075.8
0	5.7607	0	9.7858	2.8943	1.0452	6.1331	93.253	271.44	502.41	829.6	1185.8	1669	2048.4	2586.3	3211.2	3701.6	4360.8	4852.2	5267.2	5564.5	5970.7	6678.2	7007.3	7403.4	7864.5	8155.4	8685.7	8939.3	9186.6	9576.7	9919.6	10237	10466	10667	11134	11349	11786	11855	11985	12172	12269	12285	12595	12620	12666	12574	12800	13119	13287
0	0	0	13.774	75.004	100.83	194.34	421.91	637.17	1006.4	1402.7	1950.2	2396.1	2897	3575.9	4467.1	5160	6016.7	6508.5	6850.1	7297.3	6814.5	8557.6	9755.8	10275	10077	10304	10646	11878	11293	12027	12547	12461	12527	12852	12613	12973	13121	12510	13663	13287	13315	12663	12711	13270	12214	12651	12626	12187	12498
16.187	6.5386	0	6.3887	0	0	0	14.279	46.135	145.09	302.77	504.56	735.51	1062.4	1396.1	1739.1	2170.1	2461.9	3194.5	3262.8	3530.8	3647.6	4023.1	4241.8	4675.4	4829	4725.8	4819	4935	5106.4	5249.1	5418.5	5468.2	5511.6	5624.5	5636.5	5762	5882.8	5747.2	5966.8	6033.8	6061	5997.1	5838.2	6061	5896.7	5873.2	5868.8	6024.2	6131.6
0	3.3493	0	0.67558	0	0	30.488	109.89	240.25	403.51	627.6	919.66	1264.7	1601.4	1901.8	2280.9	2677.2	3005.8	3407.5	3744.1	3236.5	3546.8	3686.3	3677.5	3820.6	4049.8	4040.5	4327.6	4286	4310.8	4534.3	4461.5	4600.5	4703.9	4797.1	4764.3	4772.1	4872.5	4998.8	5010.3	5091.8	5138.5	5151.9	5307.5	5287.8	5395.6	5332.1	5414.9	5511.1	5551.7
0	0	0	0.21673	0	1.4026	27.683	102.09	214.54	421.17	655.98	932.46	1279.3	1647.6	2098.7	2576.5	2822.1	3303.8	3737.5	3928.1	4158	4615.7	4758.3	5367.8	5443.6	5618.4	5862.8	6286	6367	6623.9	6687	6700	6929	5740.8	5750.9	7138.8	6377.9	7415.6	7656.5	7797	8090.8	8101	8015.3	8275.9	8399.8	8326.7	8850.2	8647.2	8523.9	8679.8
0	0	0	0	0.20428	43.206	88.188	202.19	372.21	635.2	981.33	1317.6	1743.6	2227.4	2679.8	3113.6	3557.1	3905.2	4205.4	4634.7	4958.7	5245.3	5497.8	5623.5	6154.7	6443.6	6477	6883.7	7012.3	7369.2	7536.6	7729.7	8095.9	8254.2	8496.7	8905.5	9059.2	9290.4	9424.6	9705.8	9841.8	9805.6	10096	10330	10321	10601	10391	10479	10601	10521
0	0	0	0	25.78	73.05	127.7	237.17	359.29	535.2	735.86	892.43	1070.3	1265.1	1453.8	1650.8	1623.4	2027.7	2111.6	2228.1	2433.2	2482.2	2760.3	2869.8	3013.2	3260.4	3079.7	3124.2	3415	3322.5	3332.7	3485.3	3739.1	3797.7	3879.9	3955.1	3944.8	3976.6	4053.3	4091.7	4367.2	4349.4	4183.4	4315.4	4403	4595.4	4455	4626	4661.6	4608.4
0	0	0	0	0	5.6196	78.233	178	324.85	487.37	696.11	965.66	1245.3	1491.5	1823.1	2088.7	2445.8	2719	2892.3	3169.3	3387.6	3650	3791.4	4015.5	4156	4303.6	4333.9	4607.9	4771	4791	4783.7	4895.2	4874.6	4994.1	5193.8	5151.5	5303.5	5326.4	5376.7	5570	5663.6	5388.9	5530.8	5500.4	5666.8	5548	5489.5	5578.8	5384.9	5436.3
0	0	0	4.2878	18.076	32.695	57.182	172.64	294.61	565.01	909.78	1131.5	1831.9	2026.4	2989	3546.6	4169.5	4728.3	5032.2	6219.6	6081.1	7048.4	7208	7592.1	8297.1	8560.3	9749.2	9281.4	10630	9998.9	10733	9917.6	10431	10746	10971	11388	11401	11940	11996	11959	11907	11966	12076	12038	12089	12325	12509	12536	13570	13522
0	0	0	0	106.52	500.84	713.48	1118.6	1509.5	1988.4	2378.3	3085.2	3380.3	3996	4440.8	4766.8	5322.3	5508.3	5867.4	6395.2	6493.4	6558.2	7305.5	7364.2	7829.4	7911.7	7702.9	8281	8190	8423	8412.7	8234.4	8400	8406.6	8260.5	9134.9	8773.5	9258.7	9099.9	9467.1	9469.4	9458.5	9352.8	9442.7	9214.5	9303.7	8941.6	9527.6	9829.6	9602.3
0	0	0	42.127	98.58	104.24	150.49	214.59	241.47	299.96	515.37	660.6	889.54	1213	1472.6	1885.7	2171.5	2645.5	3071.1	3227.3	3768.3	4237.5	4814.8	5050.5	5238.1	5769.9	6024.2	6947.7	7106.8	7278.2	7583.4	7877.1	8166.1	8417.3	8778.9	9097.2	9138.4	9591.2	9594	9453	9867.3	10227	9987.1	10568	10618	10834	10535	10703	11137	10670
0	0	0	0	0	12.827	90.185	188.51	362.77	571.08	887.39	1268.2	1575.7	1920	2293.8	2672.6	2895.6	3135.3	3365.3	3669.1	3775.5	3983.9	4225.2	4362.3	4699.5	4862.1	4719.6	4895.5	4981.7	5214.8	5412.5	5524.5	5515	5747.5	5939.1	5973	6068.7	6172.9	6361.3	6451.4	6541.4	6502.5	6576.5	6594.1	6740.9	6900.9	6716.3	6718.3	6607.2	6499.9
0	0	0	5.6788	10.507	8.706	4.22	21.441	47.497	83.619	156.33	299.72	432.12	597.51	804.9	1015.9	1286.2	1543.8	1803.9	2132.3	2400.5	2798.2	3046.9	3400.6	3787.7	3939.3	4508.5	4863.1	4810.7	5111.9	5534.4	5700.9	5966.2	6341.3	6562.9	6614.9	6846.9	6906.5	7105.8	7075.9	7310.9	7375.5	7279.6	7808.1	7518	7981.7	7871.8	7988.3	7921.8	8276.4
0	0	0	0	69.849	128.49	252.43	420.46	646.97	725.94	1069.6	1281.7	1533.5	1872.9	2193.5	2592.3	2995.6	3380.6	3793.4	4137.6	4609.9	5030.8	5563.1	6012.1	6300	6735.1	7041.6	7370.7	7644.5	7807.5	8141.5	8380.6	8814	9031.4	9188.5	9406.5	9614.9	9686.7	9886.4	10008	9714.8	9713.1	9471.1	9585.5	9570.5	9635.3	9677.5	9754.1	9895.5	9880.1
0	0	0	0	0.96668	6.3113	19.79	74.361	181.31	310.4	472.86	608.38	771.79	955.79	1133.7	1361.2	1572.8	1679.5	1932.2	1978.9	2190.9	2528.9	2535.2	2962.9	3089.1	3053.8	3394.3	3447.7	3744	3785.5	4052.8	4297.6	4509.9	4537.3	4567.2	4780	4868.1	4939.8	5056.6	5127.1	5260.4	5255	5258.5	5413.5	5405.7	5536.8	5516.7	5465.7	5549.5	5546.6
3.5317	0.18529	0	0	0.67054	1.6189	4.5615	54.582	143.57	385.34	699.76	1139.6	1652.5	2217.9	2836.6	3598	4368.5	5965.6	5527.3	7420.5	8509.9	7886.6	9322.9	9135.8	9074.8	10019	10435	10576	11104	11725	12146	12450	12760	13225	12970	13205	13228	13960	14098	13571	13768	14075	13782	13831	14080	14337	14101	14129	14617	14361
0	0	8.6773	2.9638	0	11.036	1.8806	22.277	50.928	124.17	204.07	304.85	407.79	523.45	638.37	752.2	896.21	1021.4	1161	1267.1	1418	1572.7	1719.8	1824.5	1950.2	1988.1	1933.1	2000.8	2067.8	2069.2	2175	2204.1	2347.4	2397.7	2432.7	2490.2	2514.2	2554.5	2660.8	2681.4	2659.5	2689	2734.3	2712.3	2705.6	2773.6	2818.1	2817.5	2855.9	2827.5
0	0	0	0	17.626	74.391	218.33	353.09	543.24	734.2	962.66	1290.1	1482.4	1781.9	2099.3	2366.7	2708.6	3057	3300.6	3399.6	3635.9	3968.6	4248.8	4493.8	4794.5	4768.7	5062.5	5316.1	5487.4	5768.1	5866.6	6096.6	6345	6413.4	6680.6	6479.4	6541.7	6608.1	6656.3	6861.6	6745.3	7051.8	7742.2	7014.6	7129.4	7009.6	7168.1	7085.1	7215.4	7288.3
0	16.249	0	3.5192	3.3053	0	0	26.764	70.498	150.84	274.8	458.85	733.81	927.39	1230	1589.8	1924.5	2224.7	2571.7	2723	3008.3	3276.7	3627.2	4035.8	4563.9	4789.3	5630.2	6060.1	6423	6857.5	7327.2	7606.8	8078.2	8271	8876	9099.8	9082.4	9503.2	9771.1	9805.8	10026	10228	10704	10371	10345	10453	10108	9851.6	9606.6	10205
0	0	0	0	80.901	164.27	232.53	383.9	620.2	831.42	1096.5	1290.5	1785.6	1985.5	2266	2613.4	2883.4	3100.4	3092.9	3640.5	3764.3	3845	4247.7	4765.1	4814.4	4576.1	4996.7	5205.7	5445.7	5380.4	5575.4	5419.8	5354.2	5984.8	6021.9	6079.7	6133.8	6172.7	6413.5	6434.9	6446.4	6422.3	6359.7	6373.7	6399.5	6578.9	6504.7	6574.6	6586.4	6688.7
0	6.5373	0	22.673	0	28.959	38.228	31.177	52.908	111.06	186.34	275.9	434.53	640.78	814.27	1120.9	1352	1555.6	1886.5	2275.3	2545.7	2851.6	3125.1	3375	3652	3791.9	4016.5	4248.7	4449.4	4598.9	4882.4	5017.4	5262.6	5409.8	5565.3	5800.8	5933.2	6067.4	6244.5	6217.6	6376.8	6352.8	6441.3	6517.8	6600.2	6550.2	6601	6610	6630.7	6724.1
0	0	0	0	8.9699	64.093	93.067	158.02	254.39	379.72	476.44	626.66	740.14	937.72	1138.5	1289.1	1494.3	1677.2	1824.6	1947.7	2105	2233.1	2355.3	2534.7	2607.6	2824	3002.7	3112	3392.9	3519.3	3689.1	3899.1	3947.6	3878.1	4080	4179.7	4295.7	4330.5	4373.3	4498.6	4595.7	4486.8	4409.4	4567.2	4636.6	4605	4555.2	4665.4	4747.9	4953
0	0	0	11.292	9.3869	12.942	24.825	46.614	44.179	85.972	95.476	140.29	204.64	261.3	343.91	408.08	488.88	578.92	736.15	808.8	912.71	1063.1	1114.9	1338.5	1400.3	1522.2	1648	1534.1	1731.3	1907.4	1862.3	2046.2	2164.5	2206	2280.3	2355.2	2456.1	2537.8	2457.6	2538.2	2578.8	2632.5	2788.3	2832.7	2889.6	2925.4	2941.8	2981.5	2992.7	3057.1
0	0	0	0	67.376	136.32	277.16	496.12	765.18	1044.2	1517.9	1957.6	2434.8	2978.4	3623.7	4232.6	4633.3	5331.4	6071.2	6571.6	7353.8	7948.1	8238.8	8974.9	9340.6	9885.4	9938.5	10079	10378	10555	10929	11150	11418	11671	11756	11906	11845	12069	12114	12099	12109	12321	11988	12176	12076	12273	12384	12127	12225	12453
0	38.792	0	6.645	2.2594	17.853	0	141.84	146.48	343.22	567.87	950.22	1375.2	1719.3	2275.2	2732.9	3087.3	3052.1	3199.9	3714.4	3703	4162.1	4222.7	4465.9	4697.3	4746.6	5023.1	4997.8	5273	5463.9	5493.2	5524.7	5746.4	5776.3	5837.8	5965.8	5979.9	6009.9	6151.3	5984.9	6100.1	6031.9	6169.5	6126.9	6230.8	6190.5	6180	6213.2	6301.2	6144.9
0	0	0	49.929	210.57	286.28	447.17	600.79	742.61	1019.3	1285.9	1667.6	1972.8	2405.9	2761.4	3153.7	3720.9	4219.4	4808	5305.8	5879.4	6157.8	6772.6	6945.2	7290.1	7609.6	7923.4	8404.2	8400.7	8323.2	8647.4	8924.3	9276.1	9306	9006.5	9709.5	9908.9	9627.6	9480	9829	9823.5	9932.8	9950	9967.6	10115	10106	9931.6	10234	10109	10280
0	0	0	0	124.69	217.4	519.52	534.84	791.05	1221.4	1912.3	2710.4	3436.9	4364	5710.7	6773.7	7725.2	8539.5	9710.6	10158	11475	12050	12435	13177	14899	14967	16197	16018	16052	17380	17194	17619	15941	15532	16777	15500	15643	16037	19170	18193	18458	17691	18197	18298	18679	17374	18869	19080	18530	17344
68.819	34.579	1.3728	0	0	0	0	0	0	43.427	185.2	350.84	570.73	820.96	968.55	1209.3	1478.1	1674.9	2015.3	2298	2518.1	2842.6	3167.2	3374.5	3652.6	3758.6	3832.9	3929.3	4125.8	4323	4530.5	4762.8	5127.1	5239.4	5274	5398.7	5432	5650.5	5730	5682.1	5829.8	5778.9	5923.9	6018.2	5900.8	5977.9	5762.7	5692.6	5866.7	5781.1
0	0	0	8.8812	10.439	134.97	148.2	306.38	579.18	801.47	1019.9	1274.4	1615.6	1940.6	2330.6	2497.8	2735.5	3099.4	3388.2	3486.6	3691.2	4059.3	3970.6	4179.4	4351.6	4627.9	4518.8	4494.3	4595	5061.9	5550.6	5346.5	5410.2	5482.8	5723.9	5703.4	5881.8	5913.8	6096.5	6179.7	6117.2	6110.1	6263.5	6215.1	6370.7	6332.3	6225.7	6270.5	6062.3	6214.1
4.245	0	1.3928	1.3171	9.2155	0	0	0	10.233	69.867	196.72	300.82	477.19	657.86	972.65	1325.8	1677.2	2052.3	2456.1	2687.7	3235.7	3420.4	4064	4388.5	4902.7	5278	5629.6	5943.1	6222	6570.1	6810.5	6920.5	7252.2	7598.7	7625.6	7759.9	7988.3	7981.8	8328.5	8354.9	8470.7	8490.4	8747.9	8843.6	8756.5	8932.4	8769	8690.5	8839.4	8902.9
0	0	0	56.691	153.14	232.15	332.45	409.86	499.91	739.04	1022.2	1301.8	1514.4	1812.5	2207.4	2689.3	3253.4	3657.5	4190.7	4457	4759.9	5321.9	5459.5	6127.1	6461.2	6465	6715.4	6862.1	7117.6	7378	7931.4	7905.6	8143.2	8121	8228.9	8428.2	8561.1	8677.3	8728.5	8805.1	8929.3	8945.3	9039.9	9198	9056.9	9386.2	9281.1	9242	9308.5	9374.5
0	0	0	0	102.76	237.93	369.79	588.25	871.56	1149.2	1416.5	1758.9	2066.4	2388.4	2777.5	3124.3	3358.3	3555	3817.2	3929.6	4197.7	4715.6	4899.7	5028.1	5227.3	5405.7	5521.8	5721.4	6025.6	5898.1	6069	6163.5	6193.3	6312.1	6430.4	6643.6	6665.1	6742.7	6779.2	6962.4	6928	7101.5	7089.2	7184.1	7285.3	7308.2	7405.6	7408.3	7393.1	7432.7
0	0	0	2.46	10.948	19.344	38.119	50.235	112.21	222.96	373.62	591.18	862.07	1247.2	1641.8	2121.7	2475.2	2971.4	3325.6	3715.9	4023.8	4296.3	4808.4	4976.9	5363.6	5594.2	5992.7	6215.3	6358	6439.6	6842.9	6819.4	6965.8	7138.4	7212.9	7255.7	7458.8	7517.5	7619.3	7793.6	7757.9	7781.8	7697.5	7951.7	8052.9	8074.2	8172.1	8145	8095.4	8179.5
8.1444	2.1581	0	0	0	0	8.0991	9.269	5.2858	34.818	84.005	167.8	303.48	397.09	585.17	804.21	1035.1	1262	1500.4	1702.4	1923.9	2126.7	2449.9	2817.8	3070.3	3204	3499.3	3697.5	3932.1	4024	4253.7	4266.7	4567.7	4645.4	4949.1	5035	5175.2	5270.1	5439	5506.9	5537.7	5670.9	5557.4	5696.9	5782.3	5853.1	5792.7	5874.1	6018.7	5950.2
0	0	0	0	24.577	91.184	174.26	309.69	434.42	675.2	758.52	1116.2	1314.8	1585.5	1842.2	2073.1	2285.2	2372.6	2550.6	2734.8	2915.1	3130.3	3277	3481.5	3504.2	3649.6	3714	3743.4	3843.5	3871.9	3921.6	3897.5	4074.1	4206	3549.4	3670.5	3736.2	3711.7	3836.8	3806	3838.3	3827.5	3853.5	3810.6	3872.7	3900.7	3844.2	3823.2	3883.9	3836
0	0.51925	0	0	0	3.4024	24.825	141.78	274.01	515.14	851.49	1259	1598.2	1999.3	2361.3	3040.5	3087.2	4157.8	4664.6	4990.4	6060.8	5900.6	6627.7	6804.2	7042	7425.3	7558.3	8203.2	8055.5	8376.7	8698.9	9201.6	8213.1	8493	8570.3	8951.4	8885.6	9013.4	9259.8	9183	9322.6	9325.4	9447.3	9518.2	9656	8473.3	8620	9836	10005	9962.1
0	0	0	0	6.9747	26.677	75.417	161.04	334.82	547.93	854.81	1268.2	1765.6	2297.1	2825.4	3393.4	3839.6	4541.4	4919.5	5329	5885	6251.2	6870.3	7315.5	7615.9	7736.6	7933.7	8139.1	8317.2	8553.2	8813	8845.5	9102.9	9198.1	9244.5	9472.8	9417.3	9447.7	9715.6	9687.5	9802.3	9692.5	9715.3	9590.8	9606.9	9761.3	9606.1	9648.3	9281.2	9482.9
0	0	0	0	113.51	250.59	344.25	514.43	689.92	892.35	1148.9	1377.9	1607.6	1816.4	1950.1	2142.3	2232.2	2522	2580.4	2607.1	3002.2	3089.2	3314.5	3397.3	3650.3	3815.3	3925.6	4014.3	4172.1	4223.9	4483.3	4509.9	4540.2	4674.3	4557.6	4852.6	4891.9	4924.3	4955	4951.8	5125.9	5106.7	5059.6	5318.4	5290.8	5277.7	5145.4	5180.1	5279.5	5222.8
0	0	0	0	0	57.249	130.85	295.93	395.08	723.9	885.79	1249	1603.4	1966.6	2437.1	2820.3	3273.4	3649.8	4139	4432.8	4788.7	5284.4	5680.9	6142	6337.4	6609.9	6900.2	7252.6	7591	7758	8124.3	8048.7	8355	8532.9	8622.9	8894.8	8931.5	8977	9242	9509.1	9457.2	9538.6	9621.8	9557.6	9637.9	9587.4	9663.8	9671.7	9737.9	9794.5
0	0	0	354.42	142.22	398	734.75	1010.6	1462.3	1869.7	2497.7	3141.6	3770.8	4299.9	4760.1	5597.5	5482	5955.2	6346.6	6707.6	6771.9	7269.7	7537.5	7901.7	8430.4	8611.4	8838.6	9028.3	9273.8	9552.5	9536.1	9847.5	10079	10216	10481	10469	10659	10391	10544	10676	10585	10717	10734	10440	10572	10717	10508	10320	10751	10555
0	0	0	0	0	0	22.045	70.473	156.34	260.26	405.76	629.92	830.18	1118.6	1370.6	1700.7	2041.5	2426.3	2891.6	3300.6	3683	4081.4	4292.7	4660.7	4824.8	5092.9	5311	5617	5890.2	6107.8	6173.7	6427.9	6590	6632.1	6789	6911.1	7044.6	7126.1	7066.3	7158.2	7154.9	7179.3	7348.6	7288.3	7342	7320.5	7467.2	7487	7541	7485.1
0	0	0	0	28.051	42.71	80.516	160.5	197.87	295.94	456.15	591.21	798.19	938.55	1106.2	1312.1	1507.4	1624	1796.8	2012.3	2187.8	2396.6	2581.4	2682.7	2808.2	2954.2	3060.1	3174.8	3368.5	3558.8	3645.4	3685.9	3751.3	3871.8	3917.1	3883.1	3637.6	3509.5	3545.6	3555.4	3685.6	3733.8	3668.3	3663.4	3668.2	3714.5	3717.8	3658.8	3747.9	3749.1
0	6.8169	0	1.2767	4.7664	1.8798	6.1297	5.66	3.7916	46.538	86.642	203.69	364.93	558.29	826.88	1124	1542.6	1934.7	2454.9	2925.9	3434.5	3900.2	4580.3	5163.6	5543.1	6130.5	6612.6	7198.1	7466.9	7966.9	8227.9	8546.3	9006.9	9205.8	9634.4	9892.3	10153	10426	10648	10596	10747	10812	10977	11046	11013	10867	10755	11100	10940	10927
0	1.5574	0	0	1.2984	5.9358	13.307	79.09	163.01	271.95	442.48	622.14	831.85	1103.5	1344.8	1607.8	1889.1	2205.8	2567.3	2253.4	2926	3582.3	3437.8	3903.1	4495.2	4577.6	4489.6	4672.2	4695.1	4864.5	5116.2	5085.9	5168.2	5172.2	5389.9	5402.2	5431.6	5551.8	5580.5	5674.4	5697	5714.9	5675.3	5652.4	5796.5	5806.5	5881.9	5928.7	5986.8	6080.4
0	0	31.179	49.297	0	43.589	75.484	88.285	135.01	184.5	252.09	337.99	479.21	577.47	701.3	823.16	944.14	1082.9	1317.1	1570.8	1690.8	1822.5	1959	2159.7	2160.9	2546	2621.2	2798.3	2867.9	3012.8	3019.6	3275.2	3588.1	3817.5	4003.3	4123.7	3941.5	4160.5	4292.1	4423.1	4530	4542.6	4554.7	4795.6	4779.5	4844.4	4764.4	4761	5003.8	4757.1
0	10.925	0	2.3408	17.719	3.1123	8.0788	76.637	160.95	262.71	440.65	716.12	1049.7	1350.7	1702.9	2062.1	2473.1	2858.8	3361.5	3581.4	4102.3	4543.8	4981.4	5468.8	5883	6331.1	6790.6	7037	7473.4	7850.6	8139.3	8481.8	8996.6	9423.2	9793.3	9982.8	9064	9152.4	9657.2	9523.7	9506.6	9779.3	9856.9	9908.7	8702.9	9876.2	9883.1	9889.3	9681	9610.3
0	0	0	24.906	172.37	386.59	489.2	834.24	1036.6	1084.4	1344.8	1578.8	1993.1	2385.6	2800.3	2678.8	3191.4	3773.5	3556.6	4241.6	4498.8	4970.5	5160.4	5520.4	6032.7	6063.5	6217.8	6540.7	6893.2	7097.7	7026.9	7535.3	7645	7351.8	7478.6	7769.2	7819.2	7766.5	7796.5	7883.2	7888.7	7835.3	7911.4	8047.4	8057.1	8205.3	8158.6	7974.1	8072.1	8113.2
0	0	0	0	12.916	5.1097	10.823	15.621	60.364	138.31	243.25	415.21	611.45	729.85	974.64	1178.1	1362.5	1672.4	1846.6	1987.7	2177.7	2355.4	2561.8	2758.9	2803.1	3024	3145.5	3339.8	3454.9	3473.7	3536.7	3496.6	3615.9	3673.1	3757.5	3888.1	3993.7	4041.2	4009.6	3998.1	4076.2	4162.4	4185.3	4356.6	5264.9	4712.1	4460.7	4378	4348.4	4437.8
0	0	0	0	60.651	268.76	493.04	832.62	1313.1	1759.3	2356.7	2806.8	3470.3	3971.7	4759.8	5251.1	5777.4	6254.1	6828.4	7034.1	7635.4	8095.2	8685.9	8930.5	9328.9	9443.5	9779.7	9987.1	10277	10710	10613	11129	11449	11560	11589	12188	11924	12234	11881	12341	12407	12337	12440	12392	12497	12412	12649	12513	12566	12826
8.8494	6.7543	0	5.7832	7.4255	0	0	17.595	90.523	160.56	320.94	474.77	674.77	913.82	1182.6	1470.7	1750.7	1971.1	2283.7	2437	2722.2	2974.7	3164.3	3415.1	3621.4	3874	4133.1	4355.6	4584.3	4892.3	4990.4	5107.7	5170.2	5458.9	5482.3	5630	5706	5806.7	5779.1	5980.6	6093.3	6207.9	6249.8	6238.6	6252.8	6185.9	6262.7	6331.7	6438.9	6585.6
0	0	0	4.4396	44.803	99.676	127.9	173.17	259.64	389	569.75	886.76	948.21	1212.4	1675.4	1616.7	2091.6	2189.6	2537.4	2758.9	3304.3	3642.7	3704.1	3957.9	3884.9	4575.8	4789.8	4852.1	5197.8	5225.5	5206.7	5439.3	5704.6	5764.4	6081.5	6183.1	6536.9	6565.5	6628.1	6861	6645.9	6628.8	6701	6572.7	6706.5	6686.6	6794.9	6783.3	6886.6	6987.1
0	0	0	0	392.95	856.46	1053.3	2112.5	3048.6	3779.5	4865	5923.8	7228.6	8265.8	9948.3	10945	12332	13486	14520	16157	16773	17963	19309	19879	20748	21211	20977	22083	22718	23036	23141	23280	23882	24819	25116	25962	26137	27079	26883	27369	27394	27906	28051	28384	29026	29235	29026	28650	28416	28749
0	0	0	0	61.11	177.52	295.44	556.32	812.11	1082.6	1342.6	1976.5	2531.1	3140.7	3389.2	3886.6	4648.8	5222.2	5975.4	6410.7	6955.4	7764	8170.9	8722	8828.6	9531.3	9767.8	10461	9929.7	10615	11640	11610	12300	12561	12728	12978	13295	13223	13369	13527	13574	13618	13522	13467	13643	13583	13291	13194	13526	13493
0	0	0	0	10.362	70.352	181.75	257.45	347.41	470.57	685.11	866.87	1103.8	1352.4	1579.1	1877.6	2069.7	2407.8	2703.4	2700.1	3192.5	3462.7	3659.5	4004.6	4079.2	4667.5	4706.5	4845.1	5490.8	5689.3	5984.7	6139.2	6259.7	6497.8	6341.3	6719.6	6666.6	6763	6793.8	6945	7290.7	7172.4	6881.3	6833.7	6458.4	6401.6	6400.5	6236.9	6977	6921.3
0	0	0	28.777	5.5257	95.41	44.414	232.36	231.84	377.61	619.99	877	1149.9	1528	1853.5	2147.9	2536.4	3061	3446.5	3707	4110.6	4206.6	4069	4329	4567.2	4858.9	4818.4	5044.4	5324.5	5478.1	5570.6	5791.4	5978.4	6307.4	6506.4	6504	6771.7	6896.1	7011.6	6940.1	6958.8	7279.8	7219.6	7344.5	7204.5	7467.5	7409.6	7374.2	7279.2	7256.7
0	0	0	0	110.5	232.31	332.38	505.74	726.14	909.62	1159.1	1385.6	1773.9	1888.6	2201.6	2504.8	2856.7	3088.4	3595.3	3932.9	3946.6	4164.3	4495.1	4723.5	4899.3	5099.3	5554.2	5754.5	6163.8	6300.4	6632	6677.1	6450.4	6653.2	6767.5	6869.9	7114.4	7065.3	7084	7283.4	7278.7	7529.7	7484.5	7416.3	7354.1	7298.3	7351.6	7367.7	7476	7607.5
0	0	0	2.1323	0	18.888	24.55	78.945	178.32	268.59	448.16	586.12	766.61	913.08	1145	1314.1	1533.9	1664.5	1676.9	1869	2084.3	2191.9	2341.2	2419.2	2485.2	2563.3	2742.8	2785.3	2902.3	2990.5	3081.9	3071.6	3052.5	3148	3239.9	3249	3414.3	3428.6	3408.9	3570.9	3547.8	3572	3514.7	3633.3	3604.1	3562	3589.5	3590.8	3645.2	3655.7
0	5.1959	18.036	0	0	1.4352	34.028	101.62	200.92	375.56	576.18	801.42	1148.3	1394.4	1702.7	2101.6	2351.4	2616	2944.8	3370	3707.4	4065.4	4377.9	4903.5	5207.4	5155.2	5602.6	5676.1	6000	5954.3	6250.8	6123.8	5607	5618.9	6531.3	5892.6	6672.7	6728.1	5794.2	6596.7	5962.3	6746.3	6842	6668.9	6831.4	6736.6	6868.5	6765	6668	6201.4
0	8.7104	6.2062	0	0	0	9.6676	69.305	172.52	321.65	570.17	810.79	1149.8	1561.1	1914.8	2440.1	2902.6	3392.3	3904.8	4305.9	4703.1	5230	5777.4	6095.8	6535.5	6740.6	6813.6	7083.4	7337	7234.1	7573.5	7415	7362.3	7546.1	7790.6	7684.9	7832.6	7972.8	7977.4	8167.2	8278.8	8427.8	8428.1	8486.7	8500.9	8497.6	8598.1	8528.9	8607.2	8609.9
0	0	0	43.133	59.321	18.776	90.621	83.572	121.46	203.51	296.24	543.05	836.68	1271.6	1601.4	2056.2	2730.7	3219.5	3648.8	4119.1	4711	5291.9	5707.3	6203.8	6567.5	7120.9	7834.1	8181.5	8655.7	8967.7	9093.3	9450	9855.4	10121	10464	10798	11051	11280	11560	11747	11843	11887	12041	12183	12232	12406	12401	12510	12703	12727
0	0	0	8.5988	31.244	26	55.468	126.26	294.3	456.02	712.68	1017.1	1457.9	1652	2040.9	2503.1	2845.6	3198.4	3693.3	4048.3	4812.7	4868.2	5301.5	5434.5	6420.6	6457.4	6887	6847.9	7255.1	7277	7498.8	7635.2	8307.2	8162.1	8192.7	8684.5	8646.6	8867.9	8999.9	9090.8	9356.4	9439.6	9390.4	9585.3	9733.2	9708.9	9654.6	9666.4	9776.5	9773.2
0	0	0	0	23.503	56.734	115.22	183.38	398.46	408.54	533.89	864.29	948.88	1238.4	1572.2	1940	2266.5	2831.6	3215.4	3831.9	4225	4732.7	5353.2	5688.8	6234.8	6680.4	7207.4	7615	7964	8486	8586.9	9066.1	9367.1	9466.3	9869.7	10162	10640	10700	10629	10860	11050	11339	11390	11587	11607	11913	11747	12028	12004	11972
0	0	0	11.422	26.3	22.887	43.042	126.69	282.05	485.97	775.91	1173.1	1622.1	2138.9	2779.6	3441.8	4128.8	4847.6	5594.8	6059.9	7253	7597.3	8319.8	9109.3	9670.3	10267	10695	11163	11798	11877	12141	12465	12981	13316	13524	13717	14017	14038	14021	14091	14186	14263	14545	14371	14290	14030	14004	13888	13777	13609
0	0	0	8.5121	8.5348	33.566	80.593	173.77	334.62	571.21	914.76	1317.2	1731.5	2171.8	2732.2	3337.5	4028.4	4679.9	5507.2	6169.8	6572.9	7140.6	7780.6	8188.2	8712	8989.3	9543.4	10205	10420	10646	11013	11213	11810	11775	12160	12272	12354	12609	12987	13089	13145	12826	12824	13552	13585	13204	13176	13140	13420	13621
0	0	0	0	7.1344	89.918	260.44	385.46	718.2	930.66	1511.1	1889.5	2235.9	2856.2	3213.3	3443.4	3924.5	4279.8	4736.5	5416	5393.2	5759.3	5484.1	5726.6	6076.9	7318.6	6699.3	7614.7	8263.1	8484.6	8830.7	8862.4	9119.4	9374.5	9543.6	9642.8	9851.8	9886.4	9907.1	10259	10157	10314	10320	10497	10393	10659	10566	10418	10604	10746
0	0	10.867	0	0	8.1777	6.3482	34.216	100.01	229.05	400.61	668.58	896.77	1253	1717.7	1953.9	2367	2834.6	3285.7	3835.8	4249.4	5488.1	5815.3	6559.5	6516.1	7330.5	7694.9	7802.8	8278.9	8374.1	8684.3	7678.7	8069.1	8237.9	8437.4	8375.7	8678.5	8733.3	8614.8	8820.7	8800.4	8940.1	8774	8763.3	8857.9	8874	8799.8	8873.1	8922.1	8961.9
0	0	0	31.587	187.94	404	600.77	894.75	1169.9	1524.1	1697.8	2144.6	2463.2	2767.9	3129.6	3490.3	3707	4295.8	4688.1	4649.9	5181.6	5484.8	5749.6	6145	6090.1	6433	6544.6	6632.9	6765.7	6894.2	7053.8	7177.4	7408.3	7468.9	7382.1	7757.7	7860.2	7966.9	7884.2	8306.9	8295	8413.2	8276.4	8333.3	8301.6	8394.5	8270.3	8026	8455.2	8541.8
0	25.139	0	0	7.622	0	6.267	0	16.728	38.742	114.33	204.29	271.09	416.45	530.06	656.17	881.81	1036.5	1229.5	1440.3	1696.5	1779.7	2065.8	2330.5	2332	2609.5	2724.2	2860.8	3158.3	3314.1	3393.4	3614.3	3744.7	3791.4	4042.5	4145.8	4226.7	4425.1	4426.4	4643.4	4662.1	4677.1	4860.5	4845.8	4896.4	4924.6	4817.5	4983.5	4898.8	4885.8
0	0	0	0	7.9562	48.664	106.49	195.91	387.52	664.69	973.36	1401.2	1886.7	2515.9	3162.8	3820.1	4502.3	5163.2	6462.4	6598.4	6854.6	7611.4	8150.6	8585.8	9104.6	9575.4	9776.2	10052	10505	10621	11100	11109	11364	11605	11814	12210	12303	12374	12468	12705	12670	12756	13039	13040	13271	13172	13243	12917	13041	13168
0	0	0	0	15.443	67.148	66.145	129.45	256.18	362.24	517.11	780.01	998.17	1214.5	1616.9	1943.4	2292.7	2541.1	3027.3	3389.5	3862.4	4148.3	4399.7	4895.9	5187.2	5444.6	5920.7	6274.3	6629.5	6751.1	7556.5	7735.2	7770.4	7808.5	8099.1	8373.5	8700.7	8569.6	8622.7	8873.4	8941	9196.2	9227.7	9211.3	9159.9	9278.4	9443	9416.8	9139.7	9280
0	0	0	54.089	201.79	453.74	729.85	1035.4	1323.4	1641.9	1998.1	2536.4	3031.7	3463.5	4055.8	4629.1	4995.2	5469.2	5871.8	6308.6	6828.9	7282.1	8036	8148.5	8723.1	8946.1	9404	9894.4	10195	10495	10335	10989	11333	11416	11798	12024	12272	12431	12557	11503	12903	12418	13071	13002	12936	13197	12289	12516	12353	12996
0	0	0	0	0	23.179	119.18	256.97	460.05	730.92	1076.3	1410.6	1866.9	2279.6	2791.1	3358.2	3857.1	4403.2	4505	5358.1	5943.9	6881.6	6347.1	6823.4	7211.9	7724.1	7857.7	8306	8261.1	8366.8	8711.7	8849	9242.1	9477.9	9648.5	9894.1	9963.6	10064	10265	10233	10400	10432	10566	10485	10463	10814	10582	10784	10700	10713
0	0	0	13.374	30.896	98.528	115.39	227.04	352.19	399.83	484.93	608.26	739.96	827.03	957.08	1119.6	1332.5	1432.7	1422.3	1571.7	1727.7	1933.8	2062.8	2201	2327.1	2582.8	2712.5	2884	2989.7	2803.1	3231.3	3466.3	3503	3591.7	3333.9	3475.1	3426.5	3420.4	3494.8	3584.8	3722.6	3669.2	3760.9	3780.4	3804.9	3863	3803.5	3962.4	3982.3	4041.4
0	0	0	0	43.768	179.41	308.32	413.75	543.49	699.57	945.37	1145.9	1416.7	1741.2	2101.7	2322.8	2601.9	2847.9	3096.8	3328.7	3608	3851.3	4022.8	4341.8	4675.2	4794.7	5140	5481.9	5625.2	6035	5902.2	6045.8	6664.6	6791.7	7004.6	7160.6	7444.4	7285	7383.6	7429.9	7677.9	7521.6	7659.8	7899	7876.7	7938.6	7723	7999.9	7715.6	7800.2
0	0	0	0	58.05	106.22	283.07	444.62	716	1099.4	1486.9	2038.1	2434.7	2932.4	3365.9	3855.2	4433.6	4896	5308.4	5731.2	6109.9	6602.3	6636.8	6937	7261.4	7886.1	8227.9	8380.9	8465.8	8448.3	8461.5	8600.3	8917.6	9003.9	9087.2	9273.6	9432.3	9466.5	9622.5	9671.1	9709.6	9754.6	9835.9	9825.1	9932.5	10042	10046	10071	9913.6	9876.2
0	0	0.85299	5.5705	0.1467	9.9749	19.314	36.23	103.77	225.08	400.41	693.05	1023.5	1405	1895.4	2464.9	3028.6	3535.7	3979.6	4470.6	5182.2	5632	6032.8	6526.5	7210.6	7931.5	7712.2	8183.9	8302.6	8370.4	9052.9	9106.5	9096.6	9312.4	9548.1	9729.9	10072	10063	10143	10345	10431	10634	10710	10897	10820	11106	11069	10911	11138	11244
16.409	22.77	8.908	1.3171	0	0	0	17.549	123.81	289.49	488.95	751.67	997.71	1340.3	1735.8	1980.2	2325.3	2559.1	2098.5	3247.5	2654.4	2943.3	3086.4	4294.3	4559.9	4860.8	5144.6	5431	5868.2	6219.2	6268.1	6477.1	6692.5	6714.1	6905.8	6966.5	7079.6	7136.6	7132.3	7300.4	7357.3	7232	7265.3	7325.9	7284.8	7284.8	7228.2	7293.7	7197.8	7122.2
0	0	0	5.0626	9.8093	31.11	36.202	70.613	122.61	219.14	348.76	453.41	595.73	755.65	874.36	1062.5	1281.2	1597.5	1841.2	1679.1	1819.6	2097.6	2181.2	2359.1	2486.7	2617.3	3020	3098.9	3163.2	3365.2	3443.9	3644.5	3733	3882.5	4064.2	4099.3	4276.4	4403	4626.6	4539.1	4614.8	4618.5	4614.6	4644.3	4817.2	4763	4901.4	4959.9	4847.9	4897.5
0	0	0	23.807	161.11	305.34	458.3	617.67	927.59	1150.1	1388.8	1651.1	1969.7	1990.9	2540.3	2766.7	2913.3	3276.8	3502.1	3802.4	4172.9	4318.3	4408.9	4676.2	4955.4	5207.2	5161.8	5439.2	5527.4	5715.2	5829.5	5982.7	6189.9	6347.8	6542.2	6708	6725.2	6705.7	6785.7	6715.9	6918.6	6850.6	6934.5	6997.6	7138.5	7139.6	6968.9	7160.3	7149.9	7141.3
0	0	0	107.6	258.45	423.3	644.12	820.62	1108.4	1470.6	2000	2559.8	3129.9	3778.1	4529.3	4444.9	6138.5	6731.7	7327	8062.5	8488	9084.3	9650.7	10142	10643	11065	11409	11307	12186	12308	12551	14358	13849	14474	14374	14415	14330	13923	14528	14385	14590	15049	15038	14493	14624	14625	14531	14416	14503	14406
0	0	0	68.27	91.343	275.2	541.99	794.34	1162.4	1305.1	1871.3	2177	2450.2	2965.8	3663.2	4051.3	4809.4	5118.2	5706.4	5996.4	6203.6	6850.5	6826.7	7176	8044.8	8056.6	8397.1	8451.8	8681	8963.6	9028.5	9178.1	9773.5	10405	10493	10552	10677	10864	10795	11253	11438	11665	11844	10745	11813	11888	10920	11211	11192	11474
0	0	0	0	29.7	90.917	227.94	382.54	687.37	1042.6	1376.4	1918.9	2431	2822.8	3123.2	3684.6	3920.1	4301.1	4718.1	5284.5	5463.5	5840	6484	7422.5	7654.9	7802.6	8029.5	8596.3	8605.4	8941.7	9245.1	9132.5	9362.8	8485.6	8579.1	8499.9	8668.1	8902.3	8842.6	8850.4	9115.1	9125.1	9226.9	9165.7	9025.7	9120.9	9278.5	9298.9	9414.3	9468.4
0	0	0	36.319	20.284	0	137.18	146.07	230.28	413.69	704.2	1240.4	1808.8	2393.7	3174.6	3923	4632.2	5512.3	6606.6	7484.2	8123.2	8890.4	9735.5	10588	10781	11556	12133	12693	12720	13212	14428	14183	14607	14984	15093	15469	15863	16100	15985	16383	16498	16183	16397	16591	16525	16283	16497	16388	16345	16270
16.445	17.918	5.4257	0	0	0	0	42.656	162.35	320.77	591.39	889.49	1209.2	1624.3	2155.1	2549.7	3009.6	3418.4	4095.6	4319.1	4682.1	4868.4	5408.2	5624.4	6092.7	6307.3	6727.1	6934.6	7077	7110.2	7496.3	7363.9	7700.8	7869.3	8155.6	8134	8355.9	8118.6	7815.1	8898	8784.5	8634.6	8758.8	8920.9	9032.6	8771.6	8695.8	8953.9	8875.8	8896.6
0	0	0	10.456	6.6069	7.2131	15.791	50.188	77.665	134.15	220.68	301.66	418.59	584	764.15	973.93	1186.8	1409.5	1681.3	1919.8	2109.4	2445.7	2748.2	3032.1	3337.3	3481.5	3783.8	3906.8	4027.8	4194	4389.5	4600.6	4761.2	4815.3	5036.5	5242.7	5344.4	5514.9	5631.9	5742.6	5825.8	5939.9	6054.3	6096.7	6156.4	6200.4	6368	6339	6348.5	6437.2
0	0	0	77.664	3.8254	23.49	0	144.61	136.65	272.07	542.59	758.21	1139.4	1691.9	2336.9	2379.1	2647.5	3094.1	3335.6	3736.4	4325.6	4821.6	5122.5	6432.8	5594.2	4830.5	6548.5	6875.1	7229.9	7985.9	7095.1	7282.1	7736.8	8089.2	8052.9	8414.9	8869.4	8927.7	8935.7	8979.2	9019.1	9036.6	9333.6	9308	9484.1	9747.4	9634.3	9401.7	9510.8	9680.7
0	0	0	0	104.16	216.76	257.67	395.28	584.95	761.15	978.18	1200.6	1470.6	1696.3	1973.9	2180.7	2538.5	2812.2	3113.3	3307.2	3506.7	3756.5	3936.4	4178.7	4302.7	4534.1	4841	4939.7	5196.2	5219.3	5209.8	5534.3	5671	5834	5962.6	6143.8	6349.4	6353.7	6635.4	6705	6876.6	6949.9	7004.9	6957	7051	7160.8	7262.2	7350.5	7403.9	7394.4
0	13.504	0	39.82	50.758	13.934	8.0388	48.253	91.404	182.63	288.41	397.83	472.47	605.98	826.41	924.9	1135.4	1218	1479.4	1592	1747.4	1954.6	2125.1	2383.6	2547.2	2714.2	2876.9	2987.4	3176	3211.5	3432.8	3608.3	3780.6	3892.8	3996.4	4223.2	4329.5	4488.5	4779.8	4906.1	4966	5004.1	5047.2	5134.2	5193.7	5267.6	5296.9	5358.5	5440.4	5552.8
0	0	0	22.136	4.2086	0	30.057	49.026	136.46	268.65	442.55	668.39	919.79	1224.2	1582.5	1815	2118.1	2427.5	2872.7	3068.9	3516.5	3964.3	4159.8	4507	4954.7	5071.2	5265.2	5472.1	5903.9	5965.9	6056.2	6620.5	6545.6	6778.3	6992.2	7049.9	7348.2	7421.4	7392.1	7597	7812.7	7759.3	7893.2	7829.1	8083.7	7998.8	7946	7990.1	8074.8	7984.1
0	6.8755	0	0	0	0	12.371	69.674	176.56	335.52	551.63	804.53	1082.7	1410.1	1632.2	1985.2	2211	2415.2	2604.9	3089.1	3217.2	3578	3919.6	4181.1	4515.2	4737.3	5052.8	5374	5613.9	5830.7	6244.2	6244.4	6637.5	7222.9	7228.5	7231.9	7708.4	7782.7	7894.1	7987.2	8028.8	8038	8108.6	8166.9	8018.5	8328.6	8310.5	8317.9	8318	8209.5
0	0	0	7.2094	11.977	21.279	49.706	99.128	227.91	368.77	634.03	935.61	1252.4	1668	1970.2	2375.3	2796	3210.6	3531.5	3999.7	4315.7	4707.3	5007.4	5344.1	5657	5982.2	6706.3	7133.3	7078.5	6929.4	7416.1	7334.4	7733.8	7985.3	8101.4	8221.9	8538.6	8625.5	9070.7	8867.7	9271	9460.5	9697.5	9948.4	10046	10147	10416	10418	10483	10712
0	0	0	9.2156	63.531	148.65	225.95	358.83	625.67	888.83	1320.4	1786	2147.4	2829.8	3444.3	4085.1	4732.4	5211.9	5853.9	6699.4	7321.2	7876.7	8550.4	8877.4	9521.6	10086	10525	10874	11276	11591	11885	12234	12523	12922	13679	13800	14329	14392	14512	14810	14839	15258	15145	15402	14891	14731	14761	14877	14833	14901
12.003	0	4.102	0	0	0	1.823	34.669	142.99	294.98	512.03	868.11	1250.6	1743.6	2241.4	2824.9	3387.5	3907.8	4500.2	5041.6	5496.4	6080.2	6501.5	7046.3	7456	7687.1	8219.7	8517	8662.4	8990.4	9248.6	9351.2	9733.1	10020	10224	10679	10538	10593	10673	10767	10823	10836	10961	11208	11095	11237	11427	11251	11333	11487
0	0	0	9.7158	40.867	66.723	112.96	166.69	219.06	379.32	588.93	789.32	1078.2	1465.7	1859.7	2269.3	2629.2	3121.6	3679.8	4099.7	4504.6	4954.8	5219.7	5550.4	5935.2	6079.4	6363.3	6736.5	6894.8	7135.4	7476	7509.3	7802.5	7972.3	7993	8041.4	8085.8	8207.5	8387.7	8685.1	8774.1	8940	8927.2	8939.2	9062.3	9028.2	8945.8	8882.6	8972.1	9205.9
0	0	0	0	15.036	18.886	27.603	81.697	207.67	367.79	612.3	919.93	1202.5	1560.3	2006.9	2439.1	2903.4	3491.7	3971.4	4494.9	5185.2	4559.2	4974.6	5325.8	5702	6057.3	6250.3	6730.3	6544.2	6986.2	7066.5	7669	7746.7	8159.2	8227.2	8570.5	8987	9032.7	9407.4	9632.5	9620.9	9806.8	9577.5	9519.3	9719.1	9697.2	9859.8	10094	9967.9	10048
0	0	0	6.2158	0	7.299	56.124	180.27	388.39	651.83	1032.8	1481	2063	2614.7	3330.1	4011.7	4775.3	5489.2	6018.5	6704.3	7229.9	8081.4	8549.4	9129.4	9424.6	9992.7	10435	10957	11188	11527	12106	11940	12205	12576	12548	13430	13439	13816	14244	14227	14226	14552	14394	14321	14553	14299	14478	14576	14767	14764
0	0	0	41.4	124.95	165.71	188.95	265.39	320.14	539.31	831.46	1245.2	1817.2	2356.9	3119.5	3952	4703.4	5547.5	6533.5	7211.5	8054.7	8727.7	8818.3	11149	11153	11657	12169	11532	11993	13022	13304	13612	13550	15084	13997	14877	14417	14415	13955	14389	14741	14200	14659	14990	14725	14649	14695	15010	14923	14631
0	0	0	1.4572	64.151	161.11	246.11	440.21	589.02	764.14	1057	1276.4	1572.4	1812.2	2037.6	2479.7	2733.1	2960.7	3277.7	3427.7	3782.1	3928	4243.1	4423.4	4630.5	4739.7	4941.8	5033.6	5143.3	5312.6	5481.4	5716.2	5793.2	6050.5	6129.6	6123.9	6354.9	6396	6236.6	6454.6	6631.2	6834.4	6604	6664.1	6751.1	6779.4	6754.4	6847.8	6671.8	6693.7
0	0	0	52.542	81.417	75.162	16.64	24.037	40.949	146.21	337.46	582.51	878.24	1414.1	1824	2433.9	3000.4	3927.7	4536.2	5399.9	6127.6	6977.7	7578.7	8282.2	8917.3	9835	10349	10985	11645	12104	12511	12606	12958	13043	13318	13663	13968	14287	14257	14262	14282	14244	14184	14206	14378	14283	14437	14383	14076	14741
18.694	32.479	0	0	0	0	0	9.1916	47.092	98.048	154.32	266.87	411.69	559.27	796.09	1001.2	1258	1448.3	1700.7	1865.2	2155.7	2437.7	2709.7	2904.7	3214.1	3321.1	3606.5	3927.8	4174.9	4886.3	5206.6	4977.1	4888.4	4986.1	5178.8	5361.8	5269.5	5375.5	5374.7	5449.3	5506.4	5495.9	5483	5691.5	5790.5	5697.4	5714.1	5741.9	5681	5623.2
0	0	0	0	1.8372	0	52.176	70.683	244.14	342.73	585.97	926.68	1217.4	1705.3	2176.8	2590.4	3127.9	3623.1	3697.9	4409.4	4582.8	5105.7	5232.3	5731.8	6045.8	5636.2	6036.3	5956.7	6464.7	6701.2	6804.2	6889.6	7283.4	6716.3	7195.4	7174.3	7491.9	7676.2	7965.1	8081.4	8199.5	8666	8536.4	8637.5	8517.3	8430.1	8301.3	8353.4	8187.6	8559
42.898	19.381	0	0	0	21.394	0	21.44	89.841	328.45	540.63	836.37	1241.4	1710.5	2199.9	2751.2	3344.1	3875.5	4407.9	4834.3	5443.1	5874.1	6312.4	6732.4	7072.2	7512.2	7706.8	7988.8	8255.4	8557.3	8586.3	8794.4	8880.1	9213.1	9465.6	9636.9	9724.9	9784.7	9893.8	9984.6	10187	10159	10289	10127	10377	10397	10366	10301	10399	10457
0	0	0	0	36.948	72.853	61.01	142.98	250.34	410.99	580.71	797.43	1041.9	1294.4	1529.4	1787.5	2043.2	2312.6	2580.3	2584.7	2874.2	3226.3	3505.5	3870.3	4016.9	4780	4502.7	4685.7	4724.6	5238.7	5172.9	5331.7	5604.7	5845.8	5981.3	6079.2	6289.5	6546.5	6420.1	6469.4	6743	6656.6	6709.4	6699	6803.2	6793.6	6955.9	6894.8	6942.2	6874.5
0	0	0	0.19292	40.82	85.23	79.954	134.72	192.78	198.87	299.9	365.93	433.31	485.73	695.92	736.21	874.22	1054.9	1194.8	1427.1	1666.8	1857.4	2038.9	2219.3	2450.4	2643	2767.4	2969.4	3133.4	3291.5	3518.7	3651	3850.1	3965.4	4007.7	4133.5	4184.8	4314.5	4371.3	4457.6	4515.2	4509.6	4508.1	4569.3	4564.1	4607.9	4670.5	4712.3	4739.3	4661.8
22.27	33.25	3.3549	0	4.0151	0	0	5.6852	66.642	238.26	499.09	792.17	1172.7	1549.5	1930.4	2706.3	3113.1	3660.3	4616.8	5588.9	6297.2	7152.3	7548.8	8534	9299.1	9729	10373	10866	11227	10779	11299	12017	12196	12086	12354	12649	12523	13206	13034	12862	13260	13366	12945	13329	13082	13275	13383	13204	13589	13426
0	0	0	0	67.313	80.585	153.51	273.46	384.18	183.5	611.15	731.78	1007.8	1173.6	1533.3	1758.2	2147.6	2423.8	2705.4	2918.7	3052.1	3300.1	3484.7	3613.3	3598.7	3682	3657.4	3804.9	3987.6	4084.1	4487.1	4571.4	4230.7	4226.1	4297.5	4272.4	4699.7	4672.8	4643.5	4422.9	4596.6	4646.2	4649.3	4700.5	4688.5	4455.3	4558.8	4587.1	4624.6	4660.9
0	0	2.9629	3.2256	7.2103	19.672	13.903	44.055	82.108	146.1	229.04	374.99	507.51	692.38	892.15	1102	1378.4	1613.5	1807.3	2083.9	2358.7	2648.7	2838.6	3047.5	3323.9	3511.1	3728.6	3940.1	4048.9	4186.9	4269.4	4403.8	4760.4	4852.6	5030.2	5138.3	5314.8	5567.6	5461.5	5732.6	5687.8	5759.4	5691.7	5625.4	5802	6074.7	6040.4	6049.8	6143.6	6186.3
0	10.491	6.0943	7.0803	10.268	0	9.0166	87.071	229.9	423.08	673.2	1037.4	1411.7	1856.2	2323.8	2858.6	3271.7	3549.1	4295.9	4839.3	5125.8	5580	5659.9	6033.8	6316.8	6502.6	6652.8	7043.6	7251.5	7302.8	7641.4	7689.6	8136.3	8416.8	8388.5	9217.4	8767.9	9054.3	9195.7	9388.6	9541	9459.2	9674.9	9725.7	9810.9	9827.1	9848.9	9802	9702.5	9782.2
0	0	0	0	27.028	111.76	227.81	385.51	731.54	985.12	1355.2	1967.1	2568.4	3280.7	3994.5	4757.5	5530.4	6252.8	7234.1	7763.2	8429.3	9191	10048	10452	10941	11622	12074	12394	12743	12632	12925	13051	13451	13622	13809	14244	14649	14699	14858	15331	15467	15201	15608	15277	15530	15566	15540	15747	15674	14970
0	0	0	0	0	18.268	51.437	170.63	390.13	660.32	1030.8	1490.1	2018.6	2584.9	3193.1	3896.3	4594.9	5265.7	5943.4	6599.1	7692.2	8419.9	9314.4	10033	10796	11469	12241	12815	13487	14154	14753	14703	15436	16018	15601	16687	16700	16814	17057	17311	17520	17403	17477	17777	17753	17873	17666	18097	17883	18046
0	0	0	0	47.66	128.7	265.35	453.32	639.6	937	1264.2	1632.4	2011.1	2407	2813.1	3120.5	3231.8	3583.8	3782.1	4185.4	4462.8	4986.6	5324.2	5762.3	6062.7	6414.5	6615.3	7055	7339.4	7550.8	7621.3	7814.9	8036	8116.4	8412.9	8547.7	8660	8772.5	8960.6	9023	9344.2	9137.3	9406.8	9506.6	9381	9526.6	9599.2	9656.8	9416.3	9321.3
8.9574	5.211	2.0872	0	0	0	23.351	109	228.22	420.94	679.56	979.64	1317.2	1615.1	2007.3	2466.2	2833	3171.7	3554.9	4039.4	4301.7	4754.5	5286.2	5598.9	5811.9	6169	6474.9	6913.5	6964.1	7296.9	7709.2	7854.4	8376.3	8255.2	8553.6	8804	8770.5	9084.3	9140.9	9336.1	9220.1	9630.9	9685.1	9777.2	9671.9	9794.5	9807.1	9816.3	9916.8	9874.6
0	0	0	27.033	21.258	0	1.0282	40.42	107.66	206.4	306.4	528.93	720.35	724.59	1013.4	1097	1354.5	1499.9	1572.7	1708.5	1792.7	1902.9	2137.5	2235.4	2302.4	2494.9	2430	2563	2492.6	2586.4	2720.6	2803.2	2871.1	3337.3	3508.7	3658.4	3515.7	3570.7	3601.9	3625.2	3674.4	3692.5	3776.6	3698.5	3655.6	3725.2	3702.4	3786.2	3719.7	3745.2
0	0	0	21.413	7.9128	22.283	26.676	59.386	114.93	185.83	319.22	427.07	575.01	793.75	1016.5	1306.3	1587.9	1980.1	2217.1	2519	2802.2	3061.1	3374.9	3716.3	4084.7	4304.9	4701.5	4905.8	5265.9	5571.3	5602.2	5937.1	6221.2	6309.6	6385.5	6618.2	6727.3	6958.4	6884.4	6985.3	7064.9	7130.1	7254.4	7252.4	7274.2	7270.2	7418.9	7424.9	7383.6	7348.3
0	0	0	0	25.683	65.603	98.796	186.1	362.87	625.49	921.29	1420.9	1927.8	2328.1	2990	3482.7	4067.8	4657.1	5189.5	5850.8	6326.4	7018.7	7547.6	8154.8	8540.3	8821.6	9500	9978.3	10289	10637	10876	11231	11506	11832	12086	12616	12836	12974	13200	13384	13313	13652	14427	14478	14205	14222	14126	13937	14145	14052
0	0.31467	25.057	17.601	18.835	0.11163	0	5.8781	35.174	110.51	203.51	383.43	554.4	789.75	1089.2	1425.4	1748.4	2234.4	2590.2	2864.7	3354.2	3712.7	4041.4	4318.1	4626.8	5012.8	5246.7	5553.9	5948.1	5986.5	6340.4	6586.1	6857.3	7085	7294.9	7353.4	7615.5	7727.6	7952	8061.2	8168.2	8424.3	8272.3	8551.5	8510.1	8664.3	8720.2	8721.1	8661.9	8660.6
0	0	0	7.4671	152.04	341.15	411.9	570.36	773.79	753.46	876.47	980.65	1154	1363	1651.1	1986	2170.8	2401.9	2736.9	3023	3369.2	3708.1	4030.6	4294.7	4628.7	4945	5200.2	5324.8	5789.9	6197.1	6288.2	6426.5	6482.9	6658.9	6935.8	6876.5	7151.1	7453.5	7496.4	7687.9	7566.3	7749.4	7573.7	7783.1	7934.1	8081.1	8062	7990.2	7872.6	8039.6
0	0	0	0	114.88	392.1	511.02	753.13	1081.7	1339	1785	2277.1	2611	3065.5	3554.4	4103.4	4660.6	5031.9	5546.9	5849.7	6528.8	6991.2	7165.4	7743.3	7909	8329.4	8780.3	9224.3	9377.3	9699.9	9956.1	10224	10701	10751	10876	11028	11552	11399	11655	12037	12157	12008	12258	12038	12069	11934	11937	12220	12144	12141
0	0	0	56.664	292.86	431.16	595.41	748.44	1036.4	1292.6	1470.2	1998.2	2447.2	2663.8	3111.1	3416.3	4070.3	4197	4501.9	4699.6	4922.2	5223.4	5462	5737.5	6227.4	6278.1	6298.5	6803.6	7003.4	7301.3	6978.9	7288.7	7671.9	7717.9	7685	7620.7	7630.8	7699.9	8091.5	8258	8289.7	8389.9	8242.1	8114.8	8132.7	8479	7505.4	7830.2	7870.5	7795.9
0	0	0	0	5.7019	3.1867	3.0132	0	5.3851	62.865	211.01	423.28	694.84	997.33	1474.9	1844.5	2259.2	2709.6	3087.5	3483.5	3891.6	4329.4	4606.6	5041.6	5352.9	5611.4	5922.5	6268.5	6641.9	6937.8	7526.3	7374.2	7801.9	8139.3	8203.2	8465.9	8513.1	8618.3	8668.1	8493	8635.1	8865.2	8957.6	9178.8	9224.9	9006.9	9213.4	9355.2	9314.9	9484.6
0	0	0	0	65.244	162.66	270.83	435.28	591.39	783.71	998.05	1329.3	1550.2	1843.1	2125.3	2413.3	2673.1	3048.6	3339.5	3619.9	3786.4	4091	4396.3	4676.3	4806.2	5184.3	5271.2	5345.2	5618.5	6025.3	5954.2	6027.8	6368	6680.9	6391.9	6709.3	7051.4	7016.7	7315.8	7124.9	7319.2	7504.9	7434	7520.3	7557.4	7654.5	7662.1	7733.8	7625.6	7673.4
0	0	0	5.3185	9.4477	9.7158	58.268	128.86	222.76	312.08	447.34	570.43	656.19	770.15	994.12	1205	1844.6	2096.1	2181.7	2589.8	2560.3	2755.4	3255.9	3524.4	3841.6	3995	4122.3	4025.4	4154.4	4232.5	4552.6	4426.9	4921.7	5032.6	5205.1	5325.6	5482.6	5405.9	5542.7	5617.5	5782.8	6022.4	5958.6	5971.9	5985.2	6115.7	6169.1	6129.4	6245	6262.1
0	0	0	2.5066	83.262	184.79	322.47	474.27	670.73	974.03	1297.6	1752.4	2169.4	2744.3	3316.7	3989.7	4614.7	5402.6	6090.2	6637.2	7421.3	7902.6	8532.1	8817.8	9422.2	9749.1	10222	10512	10729	10870	10773	10976	11249	11389	11604	11688	12184	12072	12068	12450	12296	12617	12518	12444	12563	12733	12650	12750	12819	12703
0	0	0	0	137.78	307.66	533.42	762.19	1031.8	1246.5	1506.6	1815.1	2093.1	2317.3	2694.6	2993.3	3341.2	3630.1	3905.9	4201.3	4375.2	4583.1	4759	4854.1	5257.6	5342.6	5465.2	5246.8	5650	5556.9	5523.5	5555.4	5624.3	5971.4	5669.5	6256.2	5784.1	5602	6258.3	6353.1	6643.3	6667.6	6468	6579.7	6281.7	6647.1	6791.9	7093.6	7124.6	7077.9
0	0	0	0	7.8154	16.07	15.036	47.661	93.681	169.87	274.3	408.77	567.75	722.08	878.25	1091.4	1291.6	1508.3	1714.1	1930	2086.9	2335.2	2546.5	2765.4	2882.6	3055.6	3262.4	3413.3	3644.7	3743.6	3828.3	4074.7	4046.8	4200.1	4324	4354.5	4530.7	4550.4	4704	4694.6	4767.2	4854.1	4950.6	4955.1	4979.9	4957.3	5043.7	5131.2	5178.6	5267.8
0	0	0	0	12.631	35.857	47.219	75.094	152.65	195.29	274.06	382.96	439.87	493.93	643.51	689.17	897.45	965.21	1042.5	1141.2	1222.5	1335.6	1404.2	1620.2	1806.9	1800.1	1984.7	2041.4	2058.2	2186.1	2174.3	2395.5	2548.6	2717.7	2726.1	2734	2773.5	2689.3	2761.8	2859.9	3055.8	3157.4	3161.4	3026.1	3067.6	3147	3174.2	3201.6	3353.5	3127.4
0	0	0	1.7575	25.599	32.294	70.996	100.05	166.5	229.94	360.72	546.51	764.69	916.52	1213.9	1440.1	1871.5	2194.1	2556.2	3028.4	3304.6	3562.5	3892.7	4003	4447.2	4737.6	5023.2	5200.3	5466.3	5592.9	5623.6	5846.7	6140.5	6516.9	6426.1	6631.9	6643.1	6790.6	6738.5	7006	7142	7072.7	7117.7	6925.1	7049.3	7116.7	7168.8	7019.6	7131	7177.5
12.043	8.4986	0	0	0	0	7.4118	90.23	212.09	374.22	576.67	894.22	1360.9	1903	2251.5	2719.1	2947.4	3628.3	4704.6	4323.8	4793.1	5365.6	7549.8	7879.3	6547.8	6746.5	7011.7	7242.8	7303.7	9213.1	9327.2	7997.1	8377.6	8659.5	8680	8909.6	9061.5	9156.3	9347.1	9452.1	9262.2	9593.6	9635.4	9723.1	9491.7	9609.8	9568.8	9477.9	9725	9702.9
0	0	0	0	12.21	99.063	253.44	490.86	745.15	1161.9	1516.9	1955.9	2497.6	3200.6	3722.8	4308.2	4959.4	5681.8	6180.6	6827.4	7298.5	7864.8	8349.4	9103.1	9561.7	10036	10459	10698	11363	11526	11852	12378	12458	12782	13310	13217	13481	13462	13663	14199	14148	14338	14380	14315	14460	14244	15302	14578	14525	14464
0	0	12.919	14.975	49.157	0	50.574	45.055	195.26	366.72	606.48	854.81	1210	1530.2	1866.1	2354.5	2767.9	3088.6	3482.2	3700	4053.2	4326.1	4560.2	4889.3	5009.2	5141.5	5537.9	5756.4	5918.1	6330.8	6385.4	6641.9	6948	6999.4	7428	7450.9	7929	8124.8	8110.7	8608.5	8549.8	8718.9	8563.7	8518.7	8336.6	8804.6	8876.4	8614.4	8722	8684.6
0	0	0	0	216.99	407.47	657.64	951.82	1254.8	1516.6	2029.1	2320.1	2843.2	3205.8	3498.8	3726.1	3984	4075.8	4270.7	4269.9	4592.1	4738.7	5124.6	5312.2	5468.1	5638.3	6256.4	6518.4	6555.8	6651.5	7091.6	6870.7	6745.7	6822.2	6936.1	6967.8	7017.9	6534.7	6505.2	6641.9	6467.5	7297.4	7076.5	7021.4	7092.4	7176.8	7196.5	7033.9	7235.2	7084.7
0	0	0	8.7094	8.9329	14.822	22.992	46.576	122.22	280.32	528.48	865.17	1095.7	1499.8	2003.6	2472.7	3229.4	4311.8	4368	5344	6249.2	6854.7	6996.1	7254.5	7672.1	8099.9	8398.3	8888.2	9426.1	9397.2	10525	10183	10764	10750	11088	11292	11659	11407	11581	11769	11586	11658	11721	11913	12108	12267	12398	12123	12272	12159
0	0.17797	0	7.4158	4.9445	0	47.681	175.67	334.35	554.79	705.17	960.58	993.93	1336	1546.9	1740	2070.5	2373.2	2486.2	2699	2849.9	3063	3181.9	3248.4	3396	3599.1	4126.7	3742.3	3878.5	3877.4	4006.8	4220	4274.1	4428.7	4601.6	4665	4626.1	4658.3	4825.8	4774.2	4936.6	5070.4	5151.1	5184.5	5172	5282.1	5410.6	5352.3	5389.1	5394.5
0	26.333	2.4523	5.1595	6.5524	1.0743	0	0	0	45.796	106.76	267.56	485.41	680.21	915.15	1140.9	1413.6	1804.1	2073.1	2367.8	2507.6	2846.7	2833.3	3119.8	3320.6	3552.4	3860.4	3547.8	3558	3786.4	4074	4313.3	4671.4	4894.2	5327.1	5353.6	5599.7	5767.7	5971.7	6081.6	6292.9	6275.2	6526.4	6063	5815.2	5861.1	5967.1	5963.2	5927.1	6059.6
0	0	0	46.655	81.025	141.15	229.95	400.4	595.73	904.27	1303.1	1800.7	2361.5	2964.8	3747.7	5593.2	5505.5	6205.3	6662.9	7132.5	7842.9	8392.3	8821.4	9218.6	9674	10058	10463	10821	11126	11312	11141	11502	12001	12318	12112	12066	12034	12307	12047	11894	12205	12227	12307	12372	12355	12559	12562	12679	12770	12638
0	0	0	110.4	218.16	367.19	461.77	503.12	540.39	711.24	911.17	1140.2	1445.5	1836.8	2261.7	2688.2	3264.9	3953.9	4291.3	4940.9	5550.7	6279.8	6842.6	7625.4	8097.5	8907.5	9345.9	9350.9	9998.2	10587	10795	11068	11340	11635	11668	12237	12057	12250	12441	12292	12308	12179	12218	12277	12377	12471	12291	12435	12305	12247
0	0	0	0	0	0	53.891	158.81	345.13	568.26	858.58	1161.1	1607.8	2069	2172.1	2483.1	2714.8	3177.7	3496.4	3756	3918.1	4238.6	4401.4	5321.7	5614.8	4864	5105.6	5206.2	5430.1	6204.5	5725.6	5822.8	5927.5	5980.3	6172.7	6028.4	6350.2	6261.6	6405.9	6574.8	6544.2	6619.1	6598.8	6756.8	6761.8	6751.9	6715	6861.8	6770.5	6866.6
0	0	0	4.6425	0	14.092	36.152	107.52	241.97	403.11	677.94	963.82	1319.4	1664.3	2072.1	2511.7	3023.9	3478.5	4003.8	4339.6	4731.5	5252	5639.7	5982.8	6473	6774.4	6896.6	7595.1	7529.9	8606.8	9094.1	8122	8385.7	8558.5	8543	8885.7	8927.1	9058.1	9276	9491.4	9574.8	9662.2	9698.6	9718.5	9638.3	9726.7	9830	9813.4	9803.3	9951.5
0	0	0	0	98.975	218.84	459.14	700.59	937.47	1189	1658.7	2135.7	2986.8	3505.7	4069.2	4640.6	5181.6	5797.1	6381.6	7003.3	6993.6	7440.3	7748.9	8126.4	8478.8	8596.9	8924.2	8964.7	9111.2	8960.4	8676.7	9016.5	9570.2	9785.5	9853.2	10114	10211	10220	10465	10453	10522	10517	10467	10335	10504	10369	10661	10784	10775	10499
0	0	8.7958	6.405	17.673	46.243	44.896	51.739	57.193	60.471	126.01	265.05	440.68	627.9	922.76	1068.3	1335.9	1841	2201.4	2656.7	2961.4	3510.9	3657.5	4000.4	4424.2	4430.1	4986.1	5372	5811.2	5728.5	6003.4	6333	6716.1	6716.6	6991.5	7178	7280.1	7310.1	7265.8	7772.8	7604.3	7891.6	7982.2	7962.1	7647.9	7948.1	7795.4	7740.2	7741	7824
0	0	0	0	74.997	256.2	526.54	812.67	1213.7	1604.4	2062.2	2551.1	3126.1	3768.8	4327.3	4712	5043.5	5484.6	5761.9	6142.5	6559.5	6765.1	7037.7	7423.3	7872.7	7784.9	7848.8	8407	8523.6	8762.8	8916.8	9181.1	9613.8	9675.6	9941.5	9999.6	10228	10244	10345	10409	10506	10592	10691	10481	10821	10816	10592	10776	10481	10460
3.3538	3.6343	0	5.0486	0	0	21.183	103.02	243.8	435.42	723.05	1057.7	1405.1	1844.8	2283.8	2876.5	3387.6	4063.2	4535	5031	5381.3	5686.6	6280.2	6692.5	6992.3	7599.9	7694.4	8116.4	8390.5	8616.3	8985.4	8991.5	9463.3	9509.1	9996.6	10118	10385	10262	10682	10553	11067	11032	11059	11044	10784	10708	10903	11064	11063	11247
0	0	3.4602	0	1.6836	0.37187	4.9681	10.713	33.329	96.375	216.59	400.69	637.86	905.89	1330	1798.7	2259.4	2643.1	3162.2	3631.3	4350.3	5150.3	5382.7	6017.3	6223	6645.3	7325.3	7667.6	8165.2	8590.2	8979.2	9667.6	10206	10529	10859	10908	11181	11063	11358	11437	11883	12081	11784	12077	11938	12103	11911	12260	12102	12072
6.2427	7.9292	0	0.21409	0	6.6869	0	8.8149	8.325	41.2	116.03	221.56	377.44	541.17	805.93	1073.6	1232.8	1766.3	2133.1	2348	2763.9	3250.5	3550.3	4035.6	4410.4	4707	5116.7	5248.7	5629.8	5892.3	6107.4	6330.4	6643.5	6849.3	7075	7403.3	7548.7	7822.5	8003.7	8139	8144.4	8228.4	8237.6	8351.5	8220.9	8425.7	8604.8	8685.8	8737.2	8940.8
0	0	0	0	0	4.888	57.163	190.79	395.48	704.32	1140	1592.4	2243.6	2775.6	3451.7	4234.3	5016.6	5714.6	6495.3	7040.8	7624.4	8362	9203.9	9786.3	10308	10949	11168	12078	12241	12733	13168	13302	13473	13803	14294	14649	14698	14969	15424	15395	15709	15258	15483	15812	15594	15607	15814	15801	15891	15964
0	0	0	0	0.59903	0	61.45	163.42	367.09	613.47	963.09	1377.7	1877.6	1871.4	2950.9	2901	3389.5	4790.4	5243.6	6011.7	6507.3	6973.8	7733.2	8240.8	8706.6	9010.7	8052.2	8273.1	8609.8	9211.7	9361.6	9525.4	9773.4	10099	10205	10373	10425	10899	11065	11309	11447	11336	11267	10962	11220	11214	11132	11030	10872	10756
0	0	0	0	0	44.495	136.38	276.93	456.29	760.03	1026.4	1348.5	1712.5	2058.1	2636.9	2889.3	3113.1	3616.5	3695.7	3958.4	4296.7	4554.8	4780.4	4885.8	4995.2	5052.4	5125.1	5053.9	5290.3	5525.8	5465.4	5656.4	5730.4	5955.8	6029.2	6032.9	6172.6	6264.7	6288.4	6287.7	6395.1	6256	6116.4	6342.3	6302.6	6370.6	6306.2	6292.5	6299.6	6225.5
0	36.145	43.753	13.538	0	52.162	0	16.445	106.21	257.63	473.82	782.9	1144	1513.5	1977.5	2573.1	3044.6	3553.7	4236.6	4756.3	4939.6	5571.6	6365.6	6442	7359.5	7853	8340	8599.5	8813.8	8792.9	9062.2	9088.7	9070.5	9368.6	9977.4	9924.8	9998.4	10399	10708	11214	10779	10928	11045	11271	11084	11064	11502	11299	11281	11008
0	0	0	0	317.74	700.95	1361	2069.3	3011.5	3845.8	4794	5668.6	6616.9	7679.4	8788	9576.9	10505	11035	11742	12374	12728	13257	14014	14421	14621	15315	15560	16075	16738	17218	17066	18157	18798	18563	19526	19953	19978	20624	20594	20613	20787	20867	20872	20824	21098	21426	21291	21904	21307	21744
0	0	0	4.7536	9.9309	16.593	40.285	124.51	227.2	363.28	577.9	893.31	1194.1	1608.8	2097.3	2627.3	3078.6	3396.1	3831.7	4232.2	4912.3	5221.4	5588.6	5934.1	6122.7	6494.2	6880	7147.5	7367.6	7639.4	7613.6	7752.8	7970.1	7795	8102.5	8265.2	8485.5	8468.2	8352.8	8554.8	8612.5	8601.2	8679.1	8911.8	8931.3	8905.9	8853.5	9041.4	9143.9	9178.5
0	0	0	0	173.72	367.52	424.86	740.64	948.55	1239	1544.1	1918.6	2416	2724.9	2420.3	3408.9	3505.7	3780.5	4305.5	4910.4	5205.9	5614.7	6973.4	7079.2	5727.9	6127.9	6492.4	6654.7	7165.1	10136	10720	8243.4	8246.8	8377.6	8428.3	8489.2	8782	8753.7	8869.2	8974.2	9007.2	8832.9	8954.1	9020.8	9211.5	9241	9364	9179.1	9413.9	9288.9
0	0	0	0	0.64405	32.107	49.268	112.26	231.3	425.15	786.32	1174.2	1612.8	2124.2	2771.6	3458.9	4140.2	4911	5639.4	6258.2	6961.9	7582.6	8436.3	9121.9	10089	10571	11342	11674	12286	12719	12868	13167	13781	13692	13862	14295	14117	14244	13301	14209	14304	14113	14442	14503	14562	14215	14238	14269	14108	14195
0	0	0	0	0	29.666	121.23	292.67	509.68	793.57	1294.3	1961.1	2623	2845.4	3315.9	4151.3	4528	5703.7	6598.5	6030.8	6868	6987.2	7227.5	7544.2	8498	8146	8657.8	8777	8975.9	9279.1	9477.5	9690	9747.7	10150	10390	10453	10907	10637	10733	10863	10899	10859	10990	10950	11084	11196	11448	11378	11303	11500
0	0	5.3677	5.0824	14.591	11.642	14.203	20.117	30.544	55.264	84.675	114.09	135.13	183.96	261.99	347.45	480.82	585.45	754.34	899.11	1140.4	1262.4	1477.7	1632.8	1947.4	2111.8	2297.9	2452.6	2591.8	2690.9	2840.7	2971.1	3096.6	3238.7	3368.2	3505.1	3658.9	3696.6	3827	4043.7	4059.9	4152.1	4248.6	4292.6	4400.2	4498.3	4618.1	4692	4663.8	4772.6
0	0	0	0	0	33.551	117.54	213.9	366.31	528.06	788.04	1061.1	1370.9	1662.9	1952.7	2405.2	2603	2797.3	3036.4	3286	3459.1	3704.3	3941.4	4057.6	4253.6	4380.6	4587.1	4799.8	4917.8	5160.9	5343.9	5464.3	5748.8	5877.1	6120	6309.6	6350.9	6673.2	6980.3	6963.1	7164.9	7405.7	7470.7	7530	7662.6	7800.3	7796.4	7836.3	7926.3	8050.2
0	0	0	10.24	0.29143	15.053	0	8.0875	19.91	64.677	150.83	272.24	468.74	641.25	911.97	1132.7	1453.2	1692.8	2057.2	2316.4	2573.8	2895.4	3222.6	3475.7	3807.2	4061.2	4269.2	4509	4771.5	5094.8	5248.8	5291.2	5546.3	5695.2	5808.3	5994.5	6089.6	6205.7	6290.3	6529.3	6468.9	6535.4	6556	6768.5	6814.7	6808.5	6978.6	6895	6938.7	7012.1
0	0	0	31.301	2.6	21.73	58.124	45.746	142.47	184.69	247.35	342.99	455.52	517.69	687.8	827.56	917.22	1228	1301.6	1514.1	1647.4	1727.6	1993.7	2043.6	2266.9	2356.5	2404.9	2640.6	2905.2	3384.3	3152.5	3203	3443.8	3622.9	3703.4	3788	3907.1	3993.8	4157.4	4259.3	4381	4408.3	4346.5	4365.6	4420.4	4520.4	4522.6	4552.9	4558.6	4681.1
0	0	0	0	149.67	338.09	500.89	845.92	1020.4	1414.7	1686.7	2609.4	3146.8	3400.5	4003	4514.6	5182.2	5702.6	5137.2	5975.5	6515.9	7412.6	7972.5	7255.5	7830.8	9212.7	9639.3	8968.5	9258.2	9515.1	10154	10522	10834	11479	11346	11478	11432	11437	11883	12001	12297	12548	12383	12118	12139	12421	12527	12499	12679	12668
0	0	0	0	37.099	84.313	101.25	150.45	222.95	347.71	579.37	858.89	1293.1	1741.7	2368	2894.7	3429.3	4230.9	4970.4	5342.3	5992.4	6582.4	7415.2	8122.8	8829.7	9158.9	9287.6	9305	9453.3	9903.2	10045	10123	10798	11418	11852	12314	12036	12548	12642	12569	12786	12975	13381	13622	13513	13457	11952	12959	13282	13345
0	0	0	72.198	212.53	221.7	310.99	481.79	572.31	697	813.23	1115.4	1194.7	1555.7	1760.7	2091.3	2344.1	2524.4	2784.5	2828.2	3055.5	3251	3645.2	3698.1	3886.9	4001.8	4064	4170.3	4251.6	4156.2	4328.4	4228.6	4462.2	4524.7	3810.4	3758	3846.8	4026.3	4095	4067.9	4168.8	4086.7	4090.3	4075.4	4154.9	4050.9	4093.3	4040.4	4189.3	4159.1
0	0	0	0	222.92	368.05	389.68	530.31	556.42	904.15	1149.5	1610.5	2049.1	2439.8	2944.9	2182.2	2609	3062.5	3449.1	3958.5	4403.4	4553.3	5249.9	5488.3	5741.8	6179.2	6458.2	6940.3	6926.9	7158.3	7402.9	7623.7	7881.6	8201.6	8356	8462.7	8534.5	8633.5	9010.9	8770.9	8749.5	8888.3	9061.8	9171.6	9213.7	9246.7	9290	8967.2	9077.9	9110.9
0	0	0.71105	0	4.474	6.0503	40.962	130.94	330.84	560.68	933.73	1321.2	1838.7	2283.7	2876.2	3503.9	4128.8	4753.9	5230.3	4966.2	5328.2	5686.9	6334.5	6672.8	7078	7450.3	7509.9	7723.4	7867.2	8258.7	8746.9	8328.2	8505.9	8712.1	9007	9454.9	9189.8	9340.7	9451.2	9158.4	9286.4	9397.9	9495.5	9397	9486.6	9185.9	9344.3	9161.6	9215.7	9312.8
0	39.701	10.836	39.91	9.6019	0	0	8.7301	154.84	394.4	699.75	1151.1	1625.6	2107.7	2725.3	3463.5	4046.9	4631.6	5139.6	5879.6	6592.2	7283.6	7935.9	8713.5	9052.1	9905.5	10120	10928	11348	11917	11879	12466	13444	13225	13316	12845	13621	13949	13601	13535	14057	13914	14611	14645	14813	14765	14423	13854	14536	14103
0	0	0	0	21.69	61.186	100.48	134.07	182.99	230.58	281.71	359.01	416.22	465.12	583.92	649.06	818.41	963.44	1113	1273.6	1364.1	1535.4	1668.2	1907.8	2236.4	2379.3	2590.3	2568.1	2521.3	2614.1	2610.6	2759.3	2789.3	3014.2	3017.3	3060	3512.6	3238.3	3423.1	3474.2	3714.2	3920.3	3813.6	3892.9	3815.2	3949.8	4122.5	4008.6	4084.4	4003.8
0	0	0	34.573	15.68	7.9765	36.558	119.13	94.817	493.65	719.1	1052.8	1352.3	1748.4	2278	2714.7	3412.1	3988.4	5026.3	5321.1	6018.9	6398.7	6834.9	7874.5	8213.2	9140	9699.9	9769.1	10140	10653	11153	11578	12275	12865	13357	13831	14034	14486	14932	15152	15396	15334	15397	15574	15580	15806	15749	15815	15724	15512
0	0	0	0	2.0732	25.151	78.914	173.01	299.5	468.95	717.95	1021.5	1288.3	1586.3	1850	2041.6	2361.6	2707.4	2998.9	3256.9	3555.7	3921.1	4018.7	4338.7	4548.1	4750.2	5100.1	5046.4	5306.6	5492.4	5704.9	5754.8	5988.8	6043.9	5972.7	6031	6399.7	6261.9	6554.6	6575.3	6556.7	6890.8	6837.4	6942	6969.8	6912.6	7048.1	7036.4	6924.4	6865.1
0	0	0	0	23.731	59.481	108.49	268.54	355.49	544.09	745.37	1048	1296.2	1505.4	1736	2049	2178.4	2354	2594.9	2765.8	3200.5	3462.9	3479.6	3544.8	4005.8	4005.1	3806.4	4421.1	4570.8	3797.3	4584.7	4966.2	4901.8	4819.8	5049.5	4947.2	4872.5	4845.7	4815.7	5137.6	4967.2	5253.2	5379.6	5342.7	5398.2	5492.4	5564.6	5637.5	5577.4	5528
0	0	0	0	0	79.633	154.91	323.63	519.08	722.7	995.49	1332.3	1638.3	2006.3	2341	2681.5	2957	3084.3	3345.5	3549.4	3763	3897.7	4117.4	4357.7	4418.3	4605.8	4763.5	4817.3	5077.6	5139.3	5226.3	5304.4	5463.9	5507.9	5733.8	5762.3	5853.1	5762.1	5754.6	5903.7	6130.5	6299.5	6097.4	6114.1	6032.9	6159.5	6151.6	6295	6118.7	6345.5
0	0	0	33.128	50.658	47.244	96.984	122.59	203.11	402.27	623.95	922.16	1355.8	1694.9	2229.3	2756.5	3199.5	3811.2	4342.4	4709.4	5248.7	5822	6250.4	6583.9	6998.3	7345.3	8061.1	8388.7	8590.7	8767.9	9358.1	9345.5	9801.2	9849.5	10337	10505	10909	11197	11499	11429	11672	11731	11820	12194	12335	12477	12363	12678	12685	12742
0	0	0	0	84.729	233.41	386.04	555.91	812.22	1067.5	1382.8	1804	2197.8	2657.6	3126.5	3566.8	4231.3	4718.1	5159.9	5733.5	6143	6657.3	7139.5	7756.7	8255.8	8480.6	8717.2	9180.8	9552.7	10098	9867.5	10432	10968	11085	11233	11537	11914	12019	12328	12682	12242	12432	12899	12276	12664	13232	12908	13029	13285	13236
28.122	21.147	0	0	0	0	3.4456	52.912	154.38	306.98	567.36	907.52	1345.7	1851.2	2339.5	3021.4	3454.8	3952.6	4387.3	4956.2	5563.3	6030	6412.3	6770.9	6873.9	7614.6	7853.4	7889.6	8257	8488.5	8407.6	8806.3	9081.1	9114.8	9339.8	9388.9	9133.3	9399.5	9508.8	9137.5	9209.3	9378.4	9300.5	9623.7	9331.8	9385.4	9511.6	8888.7	9284.5	9364.8
0	0	25.626	8.9793	3.2411	1.4864	0	43.494	152.72	344.24	615.65	1018.4	1427.3	2005.5	2708.6	3419.6	4084	4807.4	5734.6	6382.8	7082	7726.8	8324.9	9201.4	9736.3	10163	10430	11066	11359	11696	11865	12443	12759	12983	13280	13542	14062	14135	14179	14206	14043	14153	13957	14111	14413	14186	14126	13994	14025	14027
0	0	0	0	19.004	49.628	64.722	189.67	325.39	541.44	875.48	1174.8	1862.8	2152.8	2431.3	2937.3	3356.3	3739.3	4260.9	4458.4	4890.2	5266.2	5562.1	5976.4	6284.2	6431.1	6712.7	6646.1	6863.8	7117.6	7415.7	7567	7799.3	7856.9	7910	8007.4	8285.8	8186.9	8423.9	8471.6	8587.7	8712.2	8419.6	8571.6	8658.2	8776.6	8778.2	8633.6	8808.9	8897.9
0	0	0	56.022	97.283	189.37	215.34	307.2	417.54	413.21	929.5	1065.3	1889.7	2723.5	3507.6	4292.1	4577.5	6207.4	6951.4	7819.4	8488.2	9595.6	10182	10837	11525	11367	11830	13235	13573	14033	14409	14808	15430	16094	16393	16866	16965	17182	17458	17654	17963	17847	17669	17912	18030	18019	18053	18185	17844	17962
0	0	0	0	185.09	351.2	666.09	889.45	1136.9	1416.2	1779.8	1912	2128.6	2361.3	2564.1	2789.7	3047.1	3317.8	3710.8	3872.9	4084.4	4366.5	4526.5	4706.8	4838.3	4984.9	5071	5155.6	5433.6	5474.5	5609	5523.6	5703.8	5851.5	6036.1	6127.6	6312.4	6323.3	6369.3	6486.5	6569.8	6800.2	6777.9	6897	7383.5	6244	7262.1	6853.1	6871	6817.1
0	0	0	0	5.103	25.658	39.229	132.73	239.88	392.73	571.64	769.93	1021.5	1256	1484.2	1754.6	2056.5	2259	2586.2	2682.3	2946.3	3132.4	3398.6	3559.1	3604.5	3849	3994.7	4218.8	4328.6	4362.6	4428.5	4530.6	4605.3	4676.6	4804.9	4845.2	4917.7	4952.7	5093.7	5096	5075.7	5064.9	5102.7	5044.8	5180	5256.2	5294.2	5275.4	5387.1	5269.3
0	0	0	0	105.47	313.46	625.26	1040.6	1352.3	1791.1	2344.5	2856.7	3460.1	4044.5	4524.4	5004	5871.5	6574	7045.9	7374	7734.3	7942.5	8141.9	9080	8768.1	9919.3	9372.9	9959.5	10509	9881.4	10728	11586	10394	10446	10594	10674	10773	10648	10772	10675	10917	10966	11021	10993	11206	11046	11339	11148	11216	11182
0	0	0	0	133.59	225.39	275.01	422.56	453.41	615.69	841	1300.9	1609	1799.9	2029.5	1990.3	2320.1	2623	2922	3624.4	3842	4234.9	4067.5	4734.2	5069.8	5316.7	5571	5682.2	6027.6	6075.5	6468.5	6763.3	6918.4	7113.5	7281.4	7415.6	7689.4	7585.3	7927.7	7944.9	7629.7	8027.4	8145.2	8029.4	8423.8	8349.4	8433.4	8460.6	8443.9	8477.5
0	0	0	14.919	58.41	57.984	223.41	328.78	543.22	974.25	1391.2	1922.8	2446.7	2982	3457	3969.3	4797.7	5524.8	6294	6541.7	7280.5	7344.4	8527.1	8458.9	8837.1	9565.7	9625.2	9601.6	10182	10113	10279	11175	11346	11202	11443	11750	11862	12016	12292	12231	12444	12511	12495	12569	12537	12882	12569	12705	12929	12571
20.988	37.628	0.92675	0	0	0	0	0	10.445	39.338	135.55	258.85	399.62	572.05	688.86	911.15	1095.9	1306.3	1501.6	1649.2	1783.1	1940.8	2118	2414.1	2518.5	2617.1	2748.5	2953.7	2936.5	3241.5	3248.7	3281.7	3445.6	3526.1	3689.8	3878	3880	3948.1	4011	4106.1	4207.6	4172.7	4287	4193.4	4123.8	4198.8	4247.6	4254.5	4380.7	4345.2
0	0	0	0	158.29	273.94	472.53	503.48	613.93	777.36	885.28	960.43	967.81	1106.5	1229.3	1302.8	1413.8	1519.5	1652.9	1792.7	1981.4	2068.6	2264.2	2504.5	2607.9	2797	2971.5	3128.2	3321	3426.4	3515.8	3626.1	3701.1	3811.6	3933.9	3950.2	4054.1	4109.2	4098	4227.7	4224.7	4333.6	4371.8	4326.5	4393.8	4393.7	4421.6	4424.8	4474.2	4477.5
0	0	0	0	12.467	24.281	45.852	120.56	206.22	322.75	476.23	614.87	800.55	997.08	1125.1	1327	1601.3	1846.1	2069.6	2285.6	2477	2789.6	2854.3	3160.2	3142.1	3358.1	3629.9	3774.2	3872.9	3958.8	4059	4120.8	4164.4	3798.7	3944.4	4116.9	4217	4322.7	4293.3	4599.4	4544.5	4111.8	4685.3	4195.5	4264.8	4718.8	4784.4	4786.6	4858.8	4765.1
0	18.239	19.134	31.217	42.215	0	21.385	132.13	220.67	398.78	863.2	1173.5	1775	1973	2392.7	2917.2	3420.3	4265.8	4602.8	4979.7	5418.5	5684	6079.9	6584.4	6724.5	7034.3	7464.4	7658.2	7925.1	7937.5	8024.1	9883.8	9906.1	10252	10242	10486	10433	10921	10805	11123	11034	10084	9724.3	11217	11538	11329	9821.8	11362	9919.9	9843
0	0	0	34.752	64.777	19.623	128.37	301.72	532.17	853.16	1253.2	1752.5	2423.5	2880.7	3476.9	4170.6	4876.2	5708.7	6694.8	6749.3	7406.6	8072.9	8350.2	9305.1	8297.9	10285	9040	9160.1	9330.3	9569.3	9983.3	10026	10175	10281	10450	10599	10801	10967	10986	10898	10776	10887	10979	10901	11082	11232	11189	11226	11439	11431
0	0	0	0	75.39	223.39	346.55	501.71	668.06	939.28	1259.9	1528.5	1984.7	2299.4	2764.1	3111	3547.9	3872.3	4447.2	4626.6	5160.7	5340.4	5877	6048.5	6362.5	6635.4	6844.9	7287.9	7444.4	7449.9	7643.3	7707.3	8019.6	8382.3	8309.7	8542.6	8869.8	8799.7	9269.8	9223.3	8866.6	9132.5	9432.7	9785	9884	9828.8	10343	9465.2	10020	10081
0	0	0	0	53.015	120.23	239.86	384.9	634.23	880.54	1191	1452.6	1767.5	2068.8	2598.6	2566.1	3322.4	3970.6	4339.3	4849.2	5161.4	5390.9	5730	5903.4	6489.5	6605.1	6898.9	5649	7102.1	6308.8	7122.2	7600.9	7671.5	8087.4	7995.9	8040.8	8023.5	7935	7980.6	8238.6	8317.2	8328.8	8405.4	8773.5	8389.2	8678.4	8971.8	8585.8	7354.7	7393.4
0	4.8594	8.9415	6.2439	11.748	2.8916	4.0665	0	0	0	0	12.062	13.933	54.834	80.672	134.19	192.48	307.69	399.47	574.36	703.87	783.04	941.25	1095.5	1328.5	1573.8	1655.9	1882.2	2058.5	2207.8	2336.5	2516.5	2788.4	2982.5	3156.5	3407.7	3347.4	3433.2	3551.1	3528.3	3730.6	3740.9	3773.3	3829.6	3778.8	3876.6	3786.7	3923.1	3894.3	3900.5
0	0.61368	0	1.1942	0.1251	2.0219	20.355	116.42	280.27	494.29	848.92	1293.7	1841.2	2426.4	3021.8	3741	4408.8	5275.3	6007.7	6700	7279.3	7831.3	8515.5	8933.7	9526	10089	10796	11094	11580	11679	12016	12298	12761	13044	13119	13530	13447	13714	13788	14006	14145	14076	14361	14316	14211	14333	14124	14147	14241	14086
0	0	0	12.658	114.87	214.86	387.3	600.28	883.33	1155.1	1616.7	2008.3	2429.7	3077.9	3384	3769.5	4266.2	4913.7	5380.8	5692.7	6139.4	6403.1	6793.5	7158.7	7431.3	7819.5	8011.2	8235	8419.1	8623.1	8732	8894.4	9063.3	9156.1	9352.9	9510.1	9673.1	9759.9	9824.4	10119	9940.6	10155	10075	10082	10185	10296	10235	10356	10402	10347
0	0	0	0	0.73833	6.1214	12.132	36.596	12.996	42.56	126.95	204.08	333.23	306.76	572.76	614.78	720	1089.5	1039	1478.6	1666.4	1635.5	1718.1	1918.7	2080.5	2363.4	2581.6	3073.4	2794	2986.6	3471.7	3750	3860.1	4046.9	4144.9	4213	4438.7	4488.8	4644	4691.3	4715.8	4804.9	5013	5020.7	5272.8	5241.2	5233.5	5476.1	5394.4	5517.3
0	0	0	0	121.78	165.24	82.902	170.45	196.49	798.79	1258.8	1793.4	2528.3	3162.2	3914.5	4821.2	5739	6517.8	7483.4	8191.8	9004.1	9825.2	10601	11541	12232	12644	13139	13697	14190	14557	14855	15211	15391	15370	15339	15223	15862	17682	18027	18094	18757	17901	18702	18725	18669	17223	17145	17297	17631	17104
9.281	0	0	7.6222	0	1.7294	0.067628	70.124	188.15	319.16	546.01	793.61	1030	1290.6	1611.5	1948.8	2321.5	2802	2966.1	3327.9	3680.4	4072.8	4281.3	4597	4828.3	5085.6	5314.8	5541.8	5916.4	6123.1	6283.6	6482	6961.3	6835.5	7003.4	7262.2	7280.1	7557.2	7767.1	8004.1	8147.6	8244.4	7414.4	7236.9	7343.6	7211.5	7290.1	7336.8	7412	7421.8
32.317	7.0155	1.2157	6.3428	0	0	0	0	0	0	0	17.089	44.71	125.58	238.85	310.66	397.51	460.36	538.41	550.4	692.72	808.55	908.71	1009.5	1256.3	1275.9	1440.9	1374.5	1507.7	1641	1851.6	1904.1	2519.6	1989.3	2111.5	2096.1	2253.5	2319.1	2294.5	2486.2	2498.6	2686.4	2561	2565.8	2633.4	2527.5	2597.1	2790.6	2864.2	2906.6
10.421	18.272	0	20.19	2.1848	0	2.076	113.47	126.08	424.13	668.17	976.95	1319.9	1474.2	2076.8	2418.1	2534.7	3177.2	3502.3	3705.5	4187.5	4257	4903.1	5287.9	5617.5	5888.5	6223.9	6343.8	6565.6	6814.4	7183.6	6899.9	6827.8	6904	7162	7408.1	7312.3	7367.9	7377.2	7738.3	7689	7729.6	7717.5	7618	7873.7	7467.6	7557.5	7728.5	7799.6	8051
0	0	0	0	0	0	40.354	149.48	385.97	701.98	1009.3	1472.2	2080.7	2689.9	3306.6	4017.6	4722.7	5433.1	6046.5	6805.8	7416.4	8044	8487	9136.1	9514.2	9847.6	10492	10744	11192	11582	11992	12214	12550	12508	13108	13542	13294	13276	13395	13907	14033	14030	14328	14196	14312	14108	14034	14330	14139	14262
0	5.5109	4.6419	9.1188	6.8733	10.445	0	10.964	54.841	104.46	205.47	284.84	504.73	529.51	802.76	639.97	812.12	1272.2	1143.7	1280.5	1524.3	1710.5	1753	1951.6	2072.4	2261	2457.4	2597	2987.5	2791	3030	3106.3	3162.6	3242.9	3375.6	3530.5	3713.3	3801.4	3938.1	3952.5	3951	4077	4099	4121.5	4266.9	4251	4443	4399.6	4494.5	4489.3
0	0	9.0726	10.698	0	0	27.471	81.516	218.81	469.47	802.34	1201.6	1725.5	2323.2	2897	3655.5	4390.2	5124.9	5889.8	6507.9	7478.9	8157.9	8517.6	9204.2	9694.3	10087	10705	11078	11665	11601	11874	12306	12396	12786	13016	12881	13577	13285	13439	13708	13762	13885	13825	13926	14075	14001	13994	14086	14249	14023
0	0	0	0	10.003	44.733	134.38	265.84	429.12	617.52	839.57	1054.8	1337.4	1717	2045.7	2379	2818.2	3098.8	3459.3	3761.6	4081.7	4430.4	4547.2	4908.8	5322.7	5211.2	5744.4	5937.6	6039.5	6334.2	6336.7	6653.5	6549.4	6953.5	6994.1	7219.7	7337.7	7532.1	7464	7598.4	7655.9	7806.4	7690.1	7755.9	7811.5	7391.3	7562.3	7587.1	7612.4	7813.7
24.158	28.973	0	0	0	0	36.374	31.856	9.8133	43.212	67.533	122.07	221.54	354.17	550.06	703.81	917.61	1166.8	1482.2	1760.1	2082.6	2449.6	2717.6	3110.2	3324.7	3731	4017.8	4350.9	4616.1	4801	4987.9	5020.7	5219.1	5370.2	5546.8	5773.6	5885	5952.2	6043.6	5941.3	6092.7	6049.9	6073.7	6206.6	5802.5	5534.3	5462.5	5505.2	5627.5	5210.3
14.078	0	0	0	0	26.99	16.099	102.16	211.52	377.92	619.52	929.7	1274.1	1609.8	2132.2	2581.4	3173.1	3582.3	4052.3	4404.8	4688.4	5166.7	5400	5512.2	5619.3	5981.5	6088.8	5937.1	6186.4	6175.6	6697.9	6666.1	6769.7	6870	7214.9	7117.9	7291.2	7422	7492.7	7585.1	7670.2	8268.9	8188.5	8223.7	8122.6	7953.7	8109	8165.6	8269.5	8290.6
0	0	0	0	0	7.9903	14.559	47.619	79.946	166.77	300.67	530.11	795.43	1125.5	1472.4	1945.1	2422.9	2995.8	3564.7	4246	4884.9	5403.4	5918.5	6488.2	7090.4	7305.1	7608.1	8150.4	8500.4	8702.3	8885.9	9325.3	9391.8	9632.4	10092	9931.5	9982.4	10088	10197	10334	10668	10587	10788	11045	10999	11197	11022	11005	11148	11152
0	0	0	31.361	54.984	83.043	106.08	135.07	137.96	147.25	240.78	354.77	561.85	680.76	961.79	1251.6	1551	1978.3	2249.3	2548.9	3014.9	3245.8	3538	3839.8	4338	4587.6	4828.6	5069.2	5457.4	5883.8	6210.5	6224.6	6447.4	6649.7	6847	7259.6	7340.2	7423.1	7523.2	7872.9	7872.9	7977.5	7963.2	8102.8	7978.7	8010	8014.6	7895.9	8087.8	8064
0	0	0	0	100.88	254.82	460.84	749.69	1029.8	1394.6	1640.2	2334.9	2808.4	3346.2	3791.1	4377.4	5040.3	5641	6814.6	6442.3	7581.1	7303.2	7767.8	8473.3	8946	10295	9565.5	10810	10561	11536	10645	11140	11041	11412	11492	11595	11239	11639	11501	11932	12312	12438	12342	12302	12371	12379	12110	12320	12341	12197
0	0	0	0	52.414	106.13	187.83	296.65	398.81	502.69	786.81	913.2	1062.7	1258.7	1462.4	1944.8	2438.5	2130	2285.8	2419.8	2658.9	2970.6	3950.5	4036.4	3667.8	3657.8	4553.8	3939.3	4004	4715.8	5057.1	5004.2	5571.7	4839.1	5507	5013.3	5031	5083.4	5115.2	5266.2	5401	5582.9	5422.5	5767.8	5785.5	5729.4	5752.2	5798.7	5744.4	5774
19.524	5.5217	0	0	0	1.3853	0.77651	14.339	129.78	255.02	435.47	644.24	950.35	1264.5	1627.5	1979.4	2359.8	2708.8	3183	3505.4	3900	4276.6	4775.3	5122.6	5250	5830.6	6233.1	6669.7	6917.6	6825.5	7303.2	7394.5	7928.4	7969	8373.4	8749.1	8531.1	8968.5	9146.4	9238.5	9285.2	9530.1	9189.9	9481.9	9489.8	9729.9	9567.3	9735.6	9918.4	9834.5
0	6.2437	0	0	0	0	33.479	58.351	107.21	156.51	276.28	427.25	609.74	840.23	1142.7	1374.2	1692.3	2040.2	2329.4	2808.8	3016.3	3341.7	3655	4064.9	4276.5	4311.1	4798.6	5230.9	5446.1	5665.1	5976.8	6408.9	6532.4	6707.7	6956.8	6979.8	7078.6	7129.6	7298.5	7149.3	7321.5	7132.2	7231.7	7317.9	7400.8	7229.6	7430.1	7314.4	7249.6	6707.2
0	0	0	0	14.281	23.271	101.45	243.48	473.52	704.9	1022.8	1461.5	1841.7	2314	2780	3177.4	3556.4	3970	4445	4881.7	5276.6	5773.7	6076.5	6587.4	6823.3	6782.1	7123.4	7297.9	7810.8	8072.5	8355.9	8454.8	8764.3	8721.1	8856.1	9057.7	9125.7	9332.5	9300.5	9571.9	9672.5	9706.8	9750.7	9950.9	9910.7	9851.1	9740.8	9800.5	10069	9995.5
0	0	0	0	266.29	738.45	1086.5	1486	1947	2283.8	2660.2	2959.1	3355.7	3850.6	4363.5	4646.7	5153.3	5353.1	5627.9	6069.3	6465.8	6802.1	7023.1	7237.8	7434	7623.1	7809.7	7959	8282.5	8425.5	8561.7	8426.8	8700.5	8775.8	8889.8	9137.3	9399.9	9388.8	9467	9772.9	9788	9810.2	9934.3	9861.5	9783.6	9646.4	9665.7	9848.9	9839.4	9945.6
0	0	0	0	0	268.12	156.99	365.68	59.781	553.76	822.54	1156.4	1081.6	1378.2	1419.7	1792.2	2022.1	2229.7	2189.4	2916	3167.9	3347.3	3148	2949.5	3002.4	3384.2	3629.9	3651.9	3898	4094.3	4754.3	4461.9	5125.7	4914.2	5175.9	5217.7	5216.6	5328.4	5474.9	5426.3	5530.5	5483.4	5430.9	5480	5558.2	5406.2	5387	5449.9	5390.7	5565.2
0	0	0	15.332	2.467	12.198	97.836	236.65	439.06	753.8	1172.4	1627	2220.7	2681.9	3205.6	4213.2	4880.2	5281.1	6467.3	6763.1	7758.2	7747.9	8873.9	8750.9	10325	11728	12064	13085	13786	14537	13543	14655	13736	13710	14397	13589	14358	14403	14146	15061	14586	14649	14617	14425	14942	14639	14373	14645	14518	14629
0	17.412	0	0	3.161	0	10.147	84.222	167.53	366.42	609.09	920.87	1329	1663.8	2154.5	2710	3504	4177.2	4916	5467.2	6124.4	6723	7473.2	8064.8	8660.6	9216.5	9630.9	10298	10353	10770	11383	11472	11868	12422	12867	13276	13317	13486	13707	13517	13658	13348	13552	13528	13580	13782	13594	13472	13671	13583
0	0	2.4134	35.377	32.689	73.842	118.02	169.43	276.22	445.74	660.05	937.53	1288.6	1699.2	2155.9	2622.1	3071.1	3694.8	4041.8	4667.9	5000.2	5635.4	6192.3	6596.8	7040.4	7649.1	8184.6	8119.8	8915.8	8967.6	9691.8	9946.8	10329	10506	10682	10953	11142	11384	11468	11160	11315	11400	11407	11569	11753	11671	11706	11970	12112	12368
1.4262	0	0	0	0	6.8293	17.955	82.318	161.48	321.82	504.95	720.79	1019	1228.6	1564.8	1944.2	2412.5	2653	3026.3	3529.1	3722.6	4147.5	4582.9	4848	5091	5263	5881.1	6182	6600.5	6933.5	7155.4	7282	7792.6	7649.5	8188.7	8434.6	8537	8771.7	9011.4	9184.9	9241.2	9152.4	9193.7	9285	9347.8	9663.8	9516.4	9556.8	9859.8	9758.6
0	0	0	4.0114	8.8719	16.642	44.871	137.19	284.59	523.4	765.84	1089.5	1375.1	1839.2	2051.2	2321.3	2471.1	2885.9	3364.5	3557.8	3827.4	4152.7	4715.1	5135.7	4978.5	5360.9	5337.9	5636.9	6099	6539.6	7326.2	6684.9	6520.9	6607.5	6769.2	7091.3	7183.3	7129.7	7311.6	7291.7	7451.5	6640.1	6701.4	6869.1	6862.4	7015.2	6835.1	7168.8	7008	6992.6
0	1.4349	0	0	0	0	34.967	141.37	294.63	572.66	878	1314.6	1712.5	2116.3	2624.4	3117.7	3585.2	4085.7	4849.5	5267.1	5784	6181.9	6612.9	6935.7	7269.5	7850.7	7922.4	8482.7	8636.5	8759.6	8946.3	9117.5	9342	9308.3	9898.9	9852.9	10030	10061	10010	10291	10337	10431	10541	10384	10584	10590	10609	10733	11066	11060
0	0	0	12.93	48.939	54.892	112.56	203.86	333.23	729.14	806.52	1169.3	1405.4	1751.7	2469.9	2544	3381.6	3575.7	3995	5153.4	4787.3	5137.8	5378.7	5773.6	6289.9	6625.7	7371.1	6975	7250.5	7596.5	8699.1	7968.5	8124.5	8434.1	8456.2	8488.9	8893.8	8620.7	9101.4	9269.8	9279.7	9557.9	9605.7	9317.4	9761.2	9909.4	9936.6	9920.8	9981.5	10005
0	0	75.617	165.22	121.58	192.79	214.02	336.3	500.52	736.04	966.38	1333.3	1782.2	2473.9	3191.3	3829.7	4710.9	5856.1	6538.8	7575.1	8025.8	8883.5	9602.8	10478	10866	11434	12061	11907	12618	14869	12872	13491	13346	14308	14122	14719	15146	14678	15398	15931	15873	16043	16278	16412	16699	16827	16701	16698	16738	17048
0	0	0	0	153.85	319.66	506.68	711.98	869.35	1029	1247.1	1395.5	1467.2	1594	1674.6	1854.1	1909.8	2044.3	2055.3	2111.9	2205.9	2229.8	2389.9	2531.6	2639.6	2676.9	2758.6	2828.8	3047.8	3055.3	3188.3	3221.3	3221.6	3292	3414.6	3532.3	3533.3	3624.8	3711.7	3849.1	3839.8	3771.6	3692.3	3837	3828.4	3742.7	3918.9	3604.7	3844.3	3717
0	55.548	19.257	6.7952	0	0	27.103	54.919	186.33	489.67	734.66	1135.6	1608	2114.3	2756.6	3304.9	3865.7	4592.6	5181.3	5853.5	6449.4	6994.8	7441.8	7998.6	8422.6	8578.9	9147.3	9380.2	9731.2	9997.5	10428	10640	11027	11187	11386	11401	11603	11933	11934	11919	12119	12047	12333	12220	12142	12314	12216	12421	12246	12343
0	0	0	4.8357	0.78449	3.1013	2.8455	14.849	90.128	173.74	319.33	591.7	665.52	872.12	1198.2	1453.7	1929.3	2186.3	2569.8	3196	3237.4	3672.1	3916.3	4652.1	5100	5349.7	5534.1	5619.4	5802.8	6025.8	5876.4	6179.7	6261.2	6542.7	6543.1	6556.6	6708.1	6706.5	6691.3	7000.6	7209.5	6991.4	6949.7	7010.1	6902.8	7197.2	7187.5	7286	7248.6	7302.9
16.843	14.319	7.0116	0	0	0	0	0	0	0	25.727	107.18	242.98	359.23	592.99	847.58	1165	1529.9	1865.9	2283.5	2656.3	3027.1	3686.6	4006.9	4345.5	4982.7	5511.8	5776.4	6169.1	6705.6	6984	7332.5	7566.5	7603.5	8037	8366	8365.5	8587.3	8545.6	8699.8	8707.2	8681.2	8856.5	9125.9	8739.5	8861.4	8848.1	8616.8	8869.3	8756.1
0	0	0	20.582	43.884	62.362	71.393	152.6	270.39	361.75	569.34	787.78	993.83	1197.5	1485	1870.8	2240.3	2416.7	2625.8	2950.9	3323.1	3548.8	4015.4	4359.1	4491.9	4646	4974.7	5181.8	5376.5	5653.8	5754.6	6006.5	6080.1	6192.3	6305.4	6626	6661.6	6682.2	6711.7	6930.8	6965.9	7095.6	7104.7	7108.2	7227.9	7083.3	7138.1	7263.3	7357.3	7435.1
0	0	0	0	0	3.9466	110.03	149.27	319.59	476.98	674.52	885.15	1099.4	1333.4	1609	1806.9	1995.4	2251.7	2307.8	2604	2710.4	3038.9	3048.6	3265.8	3736.2	3864.4	3863.5	4030.6	4074.9	4288.3	4329.8	4407	4536.9	4581.4	4617.5	4728	4728.3	4823.9	4853.6	4824.7	4964.8	4811.2	4886	4903.2	4980.5	5022.5	4975.4	4971.9	4922	4955
0	0	0	0	136.59	287.45	428.65	844.76	1053.3	994.99	1688.9	1521.5	2144.5	2735.1	2957.4	4045	4315.3	4483.2	4526.5	4835.1	5488.3	5690.9	6165.5	5604.6	5747.8	6631.5	6164.8	6470.4	7005.5	6242.7	6224	6324.4	6861.3	6944.2	7057.1	6906.9	6981.7	7107.2	7189.7	6950	7263	7135.2	6949.9	7037.4	7074.4	7328.2	7156.8	7216.1	7322.2	7270.1
0	0	0	0	44.519	85.629	180.19	331.42	654.09	898.27	1293.9	1638.8	1922.4	2092.1	2428.2	2765.4	3044.9	3154.3	3409.9	3373.3	3792.5	3889.1	4090	4253.1	4353.3	4468	4594.2	4726.8	4790.3	4759.1	4851.1	4941.7	4981.4	4805.3	4879.8	5024.6	5163	5033.1	5149.6	5389.9	5241.2	5406.2	5394.6	5376.8	5476.4	5329.6	5442.9	5467.4	5498.3	5528.3
0	7.9978	0	2.5769	5.4022	0	1.9106	30.728	73.539	135.12	270.26	475.96	657.91	930.93	1211.4	1511.8	1780.3	2035.1	2241.3	2433	2686.9	2811.3	3199.1	3442.2	3673.4	4085.9	4311.4	4593.9	4750	4923.3	5308.2	5408.4	5801.3	6031.7	6229.8	6464.8	6523.9	6659.1	6881.9	6951.5	6941	7305.1	7366.8	7455	7551.6	7674.8	7608.6	7781.5	7894.1	7977.7
0	0	0	32.795	100.02	212.03	311.39	458.39	668.84	930.83	1217.2	1570.6	1895	2169.5	2474.2	2987.8	3166.5	3772.1	4187.4	4776.2	5243	5443.9	6031.5	6041.4	6628	6723.5	6904.1	7182.3	7631.7	7807.4	7972.6	8179.7	8384	8494.4	8676.1	8978.3	9049.1	9174.3	9201	9263.8	9210	9660.8	9627.6	9552.7	9625.7	9649.2	9637.3	9456.3	9441.6	9274.1
0	5.0749	0	0.96699	0	0	9.4563	70.572	181.17	424.87	754.53	1196.7	1776.4	2372.3	3080.8	3993	5003.7	5679.5	6551.1	7464.3	8343.5	8968.3	9745.5	10274	10816	11382	11836	12542	13335	13795	14076	14314	15004	15168	16073	16564	16526	16858	17040	17368	16972	16998	17385	17473	17281	17451	17700	17891	17634	17862
0	0	0	0	165.29	374.8	560.65	751.45	1080.8	1287.3	1590.9	1927.4	2296.7	2327.6	3037.7	3335.7	3849.9	4326.5	4675	5325.9	5627.6	6363.5	6561.9	6998.5	7298.6	7416.9	7754.5	8347.9	8419	8828.5	8979.3	8912.8	9256.9	9569.1	9226.1	9336.9	9232.9	9391.8	9495.4	9916.2	9653.4	9779.2	9765.2	9810.7	10037	9825.9	10149	10266	10205	10127
0	0	0	3.0268	1.8148	20.491	40.853	97.357	194.3	340.07	563.34	800.43	1083.2	1462.8	1885.8	2228.7	2757.5	2996.6	3460	3952.5	4213.3	4734.4	5044.5	5578.5	5851.8	6083.3	6333	6543	6784.5	7106.5	7351.9	7505.4	7639.5	7940.2	7987.6	8460.3	8372.9	8555.7	8830.2	8869.2	8906	9080.8	8972.9	9179.3	9161.9	9217.3	9542.4	9521	9447.1	9573.9
0	0	0	0	4.7147	23.71	32.142	61.084	111.71	180.45	317.43	492.13	754.12	1014.9	1304.8	1683.9	2011.1	2392.8	2820.9	3251.6	3672.2	4161.7	4673.3	5098.8	5622.4	6113.4	6601.7	6926.8	7452.3	7611.8	7877.9	8125.8	8513.6	8680.9	8933.5	9136.7	9206.5	9469.6	9481.1	9679.3	9767.7	9875.8	9882.7	9969.4	10232	10497	10322	10411	10530	10488
0	1.9886	0	15.461	12.608	0	3.3207	15.622	29.481	50.167	91.006	155.57	278.16	333.32	406.16	610.45	681.96	874.96	1001.5	1148.9	1257.6	1358.6	1509.5	1614.9	1660	1886.5	1926.6	1903.8	2045.1	2033.6	2012.7	2110.6	2209.8	2276	2369.6	2520.5	2432.9	2658.7	2666.7	2762.6	2793.8	2826.6	3016.9	3125.4	3240.9	3428.8	3025.8	3496.3	3495.3	3504.9
0	0	0	4.024	140.37	305.52	412.07	597.22	721.22	1008.6	1330.5	1733.3	2617.2	2587.5	3067.3	3564.8	3991.2	4591.5	5030.4	5550.8	5983.9	6569.8	7045.4	7452.6	7861.1	8830.4	8465.9	8925.7	9076.4	9297.8	9604.9	9617.7	10077	10276	10285	10708	10720	10905	10973	10904	11007	11059	11148	11266	11006	10966	11045	11017	11113	11026
0	0	0	1.1013	12.782	8.5734	31.267	49.792	100.39	181.48	350.27	521.2	733.68	954.22	1195.8	1367.6	1655.8	1980.7	2218.5	2481.5	2783.3	3188.7	3475.5	3694.1	3839.9	4188.3	4244.4	4666.4	4781.1	5106.3	5242.7	5251.1	5586.8	5934.4	5907.3	6185.1	6258.2	6443.4	6606.1	6411.4	6574.1	6778.1	6824	6994.4	6885.6	6960.5	7071.1	6850	7033.4	7091.3
0	0	0	0	95.648	183.94	339.57	490.78	693.17	967.59	1268	1634.8	2051	2476.3	2960	3462	3751.3	4361.1	4754.6	5277	5830.7	6349.2	6859.9	7108.1	7461.1	7799	7913.4	8131.5	8307.4	8301	8645.1	8818.5	9020.7	8987.8	9290.3	9571	9476.9	9489	9572.5	9644.2	9749.1	9777.8	9821.8	9893.4	9892.3	9903.9	9842	9915.5	9886.1	10031
0	0	0	0	71.322	226.18	216.04	354.65	346.9	629.23	788.29	1007.4	1337.1	1374	2289.6	2001.3	2494	2789.1	3169.3	3240.4	3549.9	2852.1	3798.9	3233	3907.9	4292.6	4428.6	4773.3	4912.7	5025.6	5186.1	5340.9	5519.9	5678.1	5934.2	6062.7	6231.1	6291.4	6505.3	6404.5	6606.5	6746.6	6762.3	6846.3	7120.6	7095.6	7190.9	7123.9	7163.5	7138.1
0	2.2321	10.319	9.5489	5.5306	10.041	0	23.461	151.99	357.94	718.65	1307.3	1979.6	2928.7	4112.9	5261.6	6486.9	7871.6	9214.7	10613	12151	12970	14153	15519	16360	17064	18139	18829	19887	20125	20676	21289	21625	21540	21463	21435	21918	22034	22306	22487	22216	22436	22704	22845	23324	22945	23073	23287	23287	23298
0	0	0	9.0039	0	0.79485	40.375	31.911	142.75	296.22	605.07	852.83	1150.6	1595.1	2097.8	2379.8	2812.9	3596.7	3945.9	4209.1	4813.5	5279.2	5466.3	5849.1	6597.7	6404.9	6618.2	7112.1	7105.4	7533.3	7715.9	8028.6	8410.3	7902.8	8111.7	8180.7	8251.2	8347.7	8348.3	8448.9	8540.8	8475.7	8703	8983.7	9046.6	8992.5	9065.2	8978.2	9028.4	8907.7
0.61521	3.9558	0	0	1.3687	0	2.76	22.157	88.22	204.91	396.23	653.91	984.53	1334.5	1743.5	2148	2627.7	3082.9	3620.8	3990.9	4566.9	5130.3	5437.4	5837.2	6221.2	6380.2	6571.2	7048.5	7303.8	7751.7	7824.6	7937.2	8024.2	8325.1	8455.8	8639.2	8632.6	8608.5	8668.3	8854.4	8810.1	8875.1	8697.6	8937	8893.6	8790.2	8807.3	8708.1	8855.6	8805
0	0	0	0.48704	95.142	208.91	234.3	384.8	405.07	911.69	1078.8	1331.8	1691.1	1718.2	2064.7	2292.9	2330.9	2671.5	2821	2914.6	3510.2	3911.2	4225.5	4234.8	4981.4	5531.9	4993.8	6568.8	6889.9	6800.7	6954.1	6525.7	6656.4	6685.3	6652.5	7108.5	7213.2	7610.1	7674.1	8078	8382.3	8462.7	8637.7	8298.7	7598.3	7344	7263.5	7437	7296.9	7286.2
0	1.9091	0	2.5517	0	14.987	4.2678	0	29.764	74.653	182.04	353.58	518.28	758.26	826.29	1301.5	1624.5	1939.9	2347.8	2743.1	3075.4	3554.2	3870.1	4336.8	4749.9	5166.8	5634.8	6127.2	6710.6	6863.6	7291.8	7636.2	7931.3	8190.4	8564.8	8756	8969.9	9319.1	9523.3	9607.6	10082	10113	10401	10273	10308	10359	10388	10410	10389	10668
14.735	13.627	4.1973	0	0	0	0	0	33.364	86.04	231.14	407.45	583.73	802.18	1060.6	1293.2	1478.4	1684	1787.6	2238.4	2192.8	2328.1	2205.8	2354	2536.2	2628.3	2685.4	2878	3184.4	3221.6	3178.1	3288.7	3479.5	3533.2	3589.5	3740.7	3809	3967.8	4103.5	4233.4	4276.8	4147.8	4339.8	4393.3	4445.1	4565.1	4509.3	4577.6	4298.2	4338.9
4.8428	2.332	0	0	0	0	14.788	81.19	186.38	327.31	524.87	789.21	1047.4	1430.5	1838.9	2200.5	2620.2	3135.9	3425.8	3984.6	4457.9	5002.2	5405.5	5490.9	6041.4	6189.9	6542.9	7103.2	7325.6	7444.6	7679	8026.2	8406.4	8657.7	8690.5	8819.7	9121.8	9168.1	9281.9	9342.9	9332.7	9642	9709.8	9783.6	9729.7	9810.3	9760.3	9903.4	9856.8	9807.3
0	0	0	5.8358	117.91	179.7	195.13	298.82	259.11	519.07	660.43	1031.3	1446.2	1554.8	2385.3	2950.8	3576.6	4231.7	4691.4	5651.1	6126.6	6314.7	6865.1	7685.6	7968.6	8646.5	9113.9	9534.8	10048	10338	10457	10760	11090	11349	11655	12021	12106	12343	12348	12224	12457	12210	12391	12513	12554	12954	12361	12727	12639	12506
0	0	0	0	2.7119	16.826	14.516	34.303	52.297	79.685	153.77	246.5	341.56	536.24	715.26	943.69	1148	1363.6	1608.5	1860.9	2115.3	2396.8	2714.2	2918.1	3217.6	3489.3	3624.2	3799.7	4084.9	4291.1	4515.1	4555.6	4821.5	4932.4	5147.6	5394.1	5566.2	5745.9	5879.8	5981.3	6038.8	6047	6245	6253.1	6237.5	6458.5	6437.8	6480.7	6513	6612
0	0	0	0	13.235	44.271	93.854	253.13	427.64	698.01	1011.5	1427.1	1842.7	2329.8	2699.4	3116.2	3674.3	4162.1	4774	5194.5	5837	6059.3	6680.1	6679.1	6917.1	7305.9	7454	7808.9	7893.3	7949.8	8072.7	8095.2	8508.7	8795.5	8678.9	9014	9032.2	8964.2	8999.7	9122.2	9335.5	9168.5	9367.8	9416.8	9211.5	9607.5	9389.4	9450.1	9429.2	9456.1
0	0	0	1.4234	3.133	9.8579	19.38	103.38	231.05	402.26	633.92	967.14	1239	1557.2	2080.7	2507.4	2888.1	3413.2	3783	4345.5	4622.6	5189.2	5479.7	5997.4	6361.9	6495.6	6976.3	7354.3	7546.2	7900.5	8307.8	8599	8780.2	8484.3	8988.7	8993.8	9327	9786.7	10013	10293	10281	10666	10495	10556	10648	10433	10708	10971	10952	10890
0	0	0	0	14.66	28.834	110.85	208.16	416.11	665.64	936.56	1281	1644.3	2157.5	2783	3259.9	3807.2	4430.3	4936.3	5524.4	6068.4	6463.3	6963.7	7166.6	7546.4	7778.8	8116	8470.6	9047.6	9132	9295.2	9516.8	9712.9	9669.4	10188	10031	9901.6	9839.4	9774.1	9932.4	9931.8	9957.4	10153	10148	10083	9999	10099	10113	10384	10127
3.5256	2.0779	0	0	0	0	23.831	58.078	162.58	352.25	596.73	1021.1	1127.1	1401.4	1726.9	2119	2521.5	2884.7	3323.8	3610.2	4012.7	4289.8	4692	4947.6	5269.2	5580.9	5840.7	5870.3	5972.1	6135.8	6292.8	6486.5	6654.5	6995.3	6976.5	7104.2	7306.8	7340.1	7491.5	7764.6	7817.5	7873.5	7718.2	7817.2	7877.7	7852.5	8030.2	8086.3	8084.6	8216.2
0	0	0	0	2.5496	6.785	24.809	88.262	198.65	345.81	538.68	711.42	974.13	1193.7	1402.2	1608.9	1811.8	2051.6	2257.6	2366.2	2567.8	2840.5	2976.7	3353.9	3494.6	3678.7	3870.7	4034.4	4199.9	4312.5	4512.8	4583.5	4642	4789.4	4960.9	5038.5	5317.9	5287.5	5399.4	5463.1	5442.9	5603.5	5589.3	5537.8	5869	5782.9	6069.7	6049.7	6002.9	6010.6
0	17.603	34.707	0	0	0.17148	9.1836	46.484	101.58	166.66	271.26	398.82	514.78	651.45	817.67	970.85	1221	1428.4	1722.7	1840.8	2016.5	2211.7	2434.1	2577.7	2722	2899.9	3205.5	3399.8	3595	3661.5	3737	4049.3	4077.8	4235.7	4387.9	4468	4677	4776.7	4910.6	5000.7	5088.2	5150.8	5115.6	5289.5	5337.6	5334.3	5305.7	5251	5523.2	5378.8
0	24.694	3.7099	0	1.4274	0	0	9.6987	42.798	93.456	223.13	300.07	458.89	576.71	783.89	905.22	1035.9	1225.4	1330	1490.4	1810.9	1850.3	1958	2140.1	2293.1	2711.3	2529.5	2645.8	2797.8	2829	3059.6	2956.2	2903.2	3111.1	3281.6	3398.3	3320.2	3430.8	3491.7	3497	3651.9	3493.6	3622.6	3616.2	3669.6	3780.3	3715.9	3741.2	3722.9	3626.8
0	0	0	0	114.33	221.64	341.61	457.22	656.31	915.83	1183.3	1628.1	1812.7	2177.9	2636.3	3001.1	3263.7	3774.9	4137	4516.7	4921.5	5271.3	5621.4	5856.1	6259.7	6440.1	6797.5	6945.8	7242.4	7359.3	7560.3	7850.6	8019.8	8060.4	8179.5	8466.6	8440.1	8388.9	8576	8862.2	8736	8779.6	8549.9	8738	8803.4	8779.4	8724.7	8865.1	8817.3	8850.2
0	0	0	0	40.885	94.322	143.34	251.78	362.51	495.46	761.22	990.22	1285.2	1541.1	1879.3	2369.7	2574.3	3042.5	3091.6	3075.5	4002.7	3883.4	3898.1	4527.1	5027.9	5496.6	4833.3	5933.7	5657	6442.5	6201.7	6492.8	7084.1	7264	7580.2	7725	7755	8022.6	8131.8	8168.8	8215.7	8230.4	8341.6	8361.9	8451.7	8408.6	8248.7	8611.7	8247.8	8270.2
11.694	6.7398	0	0	0	0	6.6446	18.022	38.292	59.776	125.03	229.04	378.49	580.84	788.15	1027.5	1266.8	1577.9	1927.8	2194.6	2634.1	2998.5	3178.2	3466.7	3831.3	4037.8	4435.7	5793.1	5173.2	5450.2	5622.9	5885	6225.1	6239.1	6505.3	6745.1	6734.7	6778.5	6781.4	7202.4	7195.1	7249.3	7293.9	7447.9	7587.9	7538.2	7659.8	7640.4	7745.1	7624
0	7.4265	0	0	0	27.681	45.339	138.85	262.84	494.39	735.49	1029.5	1373.2	1663.8	2007.8	2414.8	2280	3063	3592.1	3901.8	4349.7	4635	4898.4	5228.9	5439.3	5583.3	5917.3	6000.9	6241.9	7454.4	6562.9	6697.8	6690.4	6824.6	7085.1	7112.6	7222.6	7265.8	7219.8	7394.2	7407.4	7415.9	7595.4	7615.1	7613.4	7687.2	7724.6	7598.7	7584.4	7697.8
19.209	8.7618	0	0	0	0	14.666	107.46	285.26	477.58	757.18	1140	1539.8	1786.6	2174.5	2723.7	2958.4	3375.9	3798.3	4408.7	4643.5	5110.6	5524.6	5782.8	6197.7	6427.8	6785	6851.2	7215.4	7333.9	7865	8015.2	8181.3	8153.8	8401.9	8448.3	8461.2	8644.2	8773.3	8684.9	8638	8798.5	8978.2	8814.8	8978.4	9063	8974.6	8939.5	8965.9	9164.6
0	0	0	0	22.8	71.386	160.77	245.76	380.15	559.13	785	1092.9	1478.3	1743.2	2060.5	2381.6	2647.7	3029.2	3149.4	3671.8	3629.5	3917.9	4097.7	4328.2	4432.8	4632.7	4775.3	4998.2	5095.3	5361.8	5257.6	5391.2	5482.2	5648.8	5744.2	5754.2	5828	5907.2	6025.1	6084.3	6081.3	5987.3	6042.3	5973.4	6082.3	6114.7	6047.3	6108.7	5827.6	5911.7
0	0	0	0	0	4.3134	29.657	62.512	145.36	255.61	415.31	637.83	865.26	1064.7	1446.2	1792	2172.8	2457.1	2769.9	3341	3525.8	3841.2	4210.4	4388.8	4875.1	5120.3	5423	5593.6	5654	5952.8	6057	6291.1	6492.1	6680.5	6759.6	6851.9	6953.4	6784.8	7050.8	6945.9	7341.9	7462.7	7464.2	7425.2	7404	7538	7558.6	7590	7738.8	7592.9
0	14.832	17.174	0	0	0	23.083	111.46	231.62	412.5	720.54	1024	1391	1741.1	2007.5	2365.8	2819.5	3203.7	3443.1	3827.6	4170.9	4415.9	4481.1	4785.9	5027.5	5364.8	5546.1	5696.9	5806.8	5984.6	6250.6	6166.1	6324.2	6489.3	6521.3	6533.1	6586.2	6374.5	6680.5	6824.7	6734.2	6679.3	6753.5	6786.2	6805.3	6668.3	6804.5	6985	6928.2	6947.8
0	0	0	18.251	50.923	43.974	55.461	95.137	191.4	290.03	513.57	699.89	970.92	1275.4	1683.3	1979.4	2409.8	2849.7	3155	3302.6	3694.1	4133.6	4346.1	4502.8	4822.6	5007.8	5456.4	5773	5690.8	5987.5	5854	5934.1	5888.9	5937.1	6286.7	6502.7	6445	6473.7	6496.5	6364.1	6194.5	6470.3	6331.6	6126.4	6400.7	6443.1	6421.8	6576.2	6687.9	6824.1
0	1.4924	0	0	13.074	13.528	0	0.59515	21.166	68.776	169.55	305.12	514.97	798.43	1207.5	1586.4	2063.9	2575	3089.8	3508.7	4067.7	4734	5317.8	5716	6211.9	6639.9	7170.4	7663	8032.2	8245	8392.5	8895.9	9116.9	9533.4	9732.2	10760	10509	10560	10288	10030	10648	10615	10684	11547	11135	11079	10871	11408	11394	11150
0	0	0	0	0	25.133	62.673	164.83	240.23	395.94	525.82	712.28	864.66	1124	1355.8	1556.4	1646.7	1856.1	1964.4	2074.9	2049.1	2345.4	2541.9	2694.2	2879.5	3068.7	3208	3287.2	3497.3	3606	3740.2	3628.6	3792.4	3952.2	3967.9	5036.4	4180.7	4194.4	4175.3	4230.9	4360	4389.8	4312.7	4367.2	4327.8	4991.6	4987.4	4261.9	4263.9	4298.8
0	0	0	0	129.45	153.98	274.02	335.94	407.43	546.53	672.54	547.54	799.36	1066.6	1351.1	1630.4	2232.1	2513.4	3026.3	3529.6	4227	4771.3	4836.4	5853.7	6375	6547.4	7595.6	7575.6	8139.1	8718.9	8848.7	9365.3	9456.9	10016	10865	10931	11126	11077	11621	11589	11394	12015	12508	13088	12181	12311	13049	11732	11755	11855
0	0	0	34.869	51.502	75.011	121.1	172.22	301.07	485.35	790.18	1139.4	1508.1	1864.8	2350.3	2941.2	3380.9	3717	4174.3	4824.5	4990.4	5334.1	5900.6	5999.9	6418.8	6594.9	7060.7	7187.8	7575.1	7870.1	8240	8316.6	8688.2	9045.1	9268	9566.6	9810.5	9860.1	10242	10472	10426	10580	10575	10803	10632	10710	10849	10765	11043	11172
10.313	10.114	0	0	0	0	0.74889	22.736	60.15	131.33	200.43	326.86	487.73	660.24	889.01	1111.8	1356	1547.4	1811.2	2025.5	2197.7	2415.3	2595.1	2818.7	2963.2	3138	3280.1	3536.3	3799	3912.1	3929.3	3982.9	4195.7	4274.7	4439	4604.8	4607.6	4651.6	4787.4	4790.7	4821.8	4790.5	4817.3	4837.6	4876.8	4993.2	5009.4	5028.8	5083.9	5058
0	0	0	7.3944	0	14.344	3.7112	1.2863	21.876	49.199	84.343	111.31	147.71	184.25	239.37	277.12	371.14	348.89	424.23	483.28	525.52	559.53	638.74	599.3	687.54	719.26	735.29	776.59	838.05	813.08	850.52	876.63	980.22	964.17	1005.1	1043.7	1068.6	1063.9	1101	1180.1	1104	1132.6	1141.5	1214.6	1243.7	1312.5	1265.1	1296.5	1292.1	1280.6
0	0	0	0	16.002	72.69	181.88	283.22	433.43	554.48	788.01	1079.8	1423.3	1785.2	2216.8	2634.4	3103.7	3382.6	3760.4	4379.7	4258.8	4676.2	4903.3	5074.8	5694.1	6130.9	6611.6	6744.1	6496.1	7331.4	7245.4	7687.9	7723.8	7830.4	8118.7	8212.1	8346.9	8444.8	8711.7	8882.4	9010.5	8770.1	8993.4	8925.9	8954.4	9116.2	9081.6	8976.1	8884.2	8890.8
22.049	14.239	5.6128	8.128	0	0	0	12.89	81.439	221.12	497.89	778.71	1101.7	1540.1	1983	2264.1	3042.1	3756.4	4435.4	4882.3	5389.5	5496.5	6182.2	6206.6	6065	6880.7	7277.5	7886.7	8127.4	7822.7	8206	8092.2	8386.2	8327.5	8555.8	8917.8	8850.9	8898.8	8776.9	9047.5	9244.5	9161.1	9291.5	9285.2	9132.3	9187.9	9160	9010.8	8934.4	8891.3
0	0	14.125	0	26.984	9.7424	0	8.6422	54.975	156.69	326.64	554.97	847.23	1060.5	1261.9	1825.2	1680.1	2264.1	2289.2	2925.8	3176.4	3350.3	4069.8	4384.8	4614.8	4997.6	5256.2	5661.4	5985.5	5970.7	5739.3	6179	6411.3	6561.4	6846.6	7895.8	7716.9	7841.2	8493.2	8335.7	8531.6	8714.9	8826.2	8837.6	7516	7560.2	7500.6	7558.2	7736.8	7625.2
15.113	5.347	0	0	0	0	51.326	179.92	388.95	673.92	1088	1532.3	1966.1	2490.9	3009.3	3736.8	4283.8	4646.6	5018.4	5499	5997.4	6490.2	6962.6	7375.9	7548.3	7544	7970.5	8146.1	8218.2	8337.9	8434.1	8700.4	8791.7	8963.6	8966.8	9165.8	9035.8	9172.5	9477.3	9433.8	9600.3	9695.4	9736.3	9573.2	9385	9425.6	9429.3	9277.3	9329.4	9466.3
0	0	0	0	17.757	66.566	129.27	234.4	338.18	631.34	861.16	1171.1	1469.2	1805.9	2223.2	2550.3	2881.3	3309.3	3537	4084	4347.9	4811.3	5134.7	5534.6	5821.7	6255.9	6626	6729.6	6965.9	7113.1	7327.8	7537.4	7808	8075.1	8120.1	8563.5	8600.1	8461.6	8333.3	8869.6	8693	8856.8	8984.9	9225.8	9059.8	9047.1	8937.5	8841	9050.8	8993.8
0	1.9905	0	0	0	0	24.625	70.011	188.02	372.44	611.35	915.83	1329.4	1758.6	2187.9	2752.4	3143.8	3721.8	4132.9	4595.1	5006	5524.9	5930.5	6295.3	6705.3	7224	7527.6	7796	8104.9	8377.3	8619.3	8843.9	9426	9292.2	9481.8	9955.3	9769	10018	10015	9998.1	9975.5	9976.8	10055	9978.9	9964.7	10113	10236	10047	9915.2	9952.6
0	0	0	0	42.793	99.17	136.54	207.71	438.6	622.88	801.44	873.18	1061.5	1291.9	1564	2173.3	2131.4	2437.2	2703.1	2974	3255.8	3482.9	3930.5	4156.4	4523.5	4796.6	5018.5	5336.5	5490.9	5770	6551.6	6228	6604.1	6895.5	6599	6666.7	7631.5	6834.3	7055.9	6910.6	6910.7	6986.7	7108	7342.5	7363.1	7403.7	7604.2	7655.5	7745.9	7773.5
6.1089	7.1498	0	0.93126	0	2.3966	0	31.117	154.39	131.14	332.81	464.51	527.96	881.74	1065	1118.6	1529.6	1773.6	1848.7	2279.4	2643.3	2811.9	3021.7	3337.2	3320.8	3576.4	3980.8	3979.2	3909.8	4301.8	4765.8	4257.9	4516	4555.1	4790	4993.8	5015.6	5139.3	5200.2	5196.4	5291	5366.5	5547.4	5640.7	5659.3	5657.2	5272.8	5241.9	5235	5230.6
0	0	0	8.4173	0	2.4985	36.202	93.547	224.08	426.72	712.49	1045.1	1455.8	1993.4	2428.6	3131.6	3691.1	4443.9	5036.6	5672.1	6321.3	6973.6	7662.1	8186.5	8937.2	9039.5	9589.2	10213	10421	10643	11596	11968	12532	12877	12979	13180	13566	13293	14055	13957	14104	14102	14208	14412	14621	14571	14479	14452	14617	14763
0	0	0	0	66.281	192.34	254.04	445.57	682.2	949.04	1188.7	1685.1	2117.5	2445.3	2853.3	3234.5	3834	4220.7	4827.1	5066.2	5373.5	5714.5	6244.8	6622.4	6745.1	7326.3	7413.5	7996.9	8271.9	8361.9	8695.5	8761.4	8898.6	9244.2	9306.1	9716.9	9705.7	9927.8	10048	10119	10309	10420	10397	10438	10489	10443	10579	10655	11229	10847
0	0	1.0348	0	1.1175	11.051	9.9744	18.881	27.35	82.743	159.33	259.36	386.67	528.34	713.93	913.37	1135	1347.9	1655.9	1890	2225.1	2548.6	2728.6	3044.7	3255.5	3486.5	3776.9	3807.7	4168.3	4543.9	4767.7	4967	5201.8	5453.8	5695.8	5903.8	6077.4	6412.2	6359	6532	6652.9	6767.7	6903	6968.8	6865.6	7027.8	7145.7	7217.7	7143.3	7116.3
0	0	0	0	16.484	14.012	21.071	68.6	184.14	297.67	527.26	837.62	1094.1	1456.4	1863.9	2184.9	2584	2987.7	3447	3839.5	4214.6	4457.8	4819.9	5064.3	5467.8	5651	5889.1	6251.4	6552.3	6658.1	6909.3	6997.2	7287.9	7561.5	7679.6	7942.2	8075.2	8116.5	8518.8	8695.4	8886.7	8949.2	9237.8	9399.3	9507.1	9648.5	9703.8	9579.3	9614.2	9847.1
0	0	0	74.052	143.39	245.28	284.97	343.95	491.48	763.83	968.44	1155	1552.5	1913.8	2367.3	2771.4	3548.1	3861.2	4441	4690.5	5214.1	5480.1	5831.9	6153.3	6471.1	6833.6	7158.4	7417.3	7583.7	7580.3	8031.2	8357.9	8453.2	8534.5	8803.7	8995.1	9160.6	9333.5	9377.6	9350.1	9482.6	9523.7	9365.5	9471.5	9304.8	9402.6	9537.3	9359	9470.9	9415.3
0	0	0	0	91.365	172.15	267.33	361.05	532.12	555.32	803.25	1112.8	1422.8	1763.3	2093.8	2398.3	2772.2	3143	3458.2	3718.2	4314.6	4799.9	5016.6	5330.1	5857.2	6232.6	6532.8	7003.5	7333.3	7540.5	7523.6	7793.7	8147.7	8205.9	8599.1	8838.3	8872.1	9114.7	9515.6	9142.3	9582.3	9703.5	9620.1	9680.7	9653.6	9996	9701.4	10116	10164	10289
0	0	0	0	198.56	408.7	714.01	1065.7	1406.4	1699.3	2047.4	2493	2825.4	3046.8	3285	3619.1	3927	4198.7	4661.8	4862.1	5119.4	5446.6	5559.5	5733	5919	6090.5	5578.1	6383.6	6522.5	6595.7	6784.8	6984.5	7082.5	7182.5	7247.9	7440.2	7535.9	7527.3	7569.1	7632.4	7625.3	7697.9	7572.8	7664.5	7623.8	7671.1	7715.4	7734.5	7666.3	7705.3
0	0	0	63.834	36.406	58.608	107.69	182.48	348.11	568.73	926.61	1229.9	1598.9	2037	2498	3011.4	3449.9	3997.9	4239.9	4657.3	5089.2	5381.2	5858.8	6078.9	6526.5	6600.1	7067.3	7416.8	7592.2	7765	8059.5	7999.3	8144	8585.9	8642	8882.3	9201.7	9258.3	9385.9	9474	9639.7	9696.3	9904.3	10044	9917.9	10251	10194	10082	10141	10258
0	0	0	0	85.003	197.91	312.4	513.36	756.85	929.31	1197.3	1529.8	1786.7	2103.9	2435.3	2738.1	3054.5	3424.5	3620	3668.9	3879.9	4062.9	4352.6	4624.3	4826.2	4841	5064.6	5191.1	5250	5307.3	5483.6	5612.2	6578.5	6632.6	6562.2	7257.7	6948.8	7288.7	7785.3	7216.2	7413.2	7808.3	6967.6	7234.5	7263.1	7277.5	7289.2	7112.4	7229.2	7235.7
1.9487	0	0	0	0	9.6896	36.67	130.11	253.28	412.68	603.78	858.85	1118.8	1406.3	1740.5	2067.3	2530.6	2827	3286.4	3645.6	3974.1	4417.1	4838.8	5275.8	5582.8	5982.2	6419.5	6617.4	6888.6	7148.3	7293.7	7619.9	7521.7	7615.7	8563.5	8749.6	8984.8	9070.7	9292.2	9636.9	9700.7	9821.9	9744.8	9851.9	9884.7	9837.7	9901.5	9981.7	10033	10157
0	4.4747	0	0	28.497	0	20.577	35.361	67.149	69.243	134.27	190.27	295.44	337.8	443.54	533.71	636.85	762.03	913.29	1027.7	928.26	1196.6	1300.2	1494	1597.3	1622.4	1505.2	1872.4	1868.8	1724.5	1842.5	2104.5	2277.5	2374.3	2490.4	2593.4	2532.8	2667.4	2747.5	2758.1	2807.4	2798.3	2904.7	2919.2	2885	2908	2874.1	2992.6	3065	3012.8
0	0	0	0	16.54	65.871	138.12	288.05	356.01	788.28	1198.5	1564.9	1760.2	2591.8	2663	3740.8	4273.8	4359	4889.5	6505.2	7040.8	7382.8	8364.8	8903.7	9196.2	10123	10192	11177	11437	12209	12655	13304	13718	14821	14831	15564	14683	14370	15925	14255	14510	14424	14458	12603	13452	13912	13314	13332	13300	13046
0	2.6621	0	4.3309	9.1571	0	0	12.217	56.4	138.86	261.42	454.59	645.28	847.87	1060.7	1305.9	1605.3	1738.2	2169.2	2332.8	2762.3	3013.4	3302	3458.9	3643.3	3843.1	3807.4	4202.5	4475	4500.6	4806.7	5089.1	5421.5	5587.6	5479.1	5747.5	5945.4	5929.5	6093.1	6175.3	6275.4	6340.2	6446.8	6571.7	6409.9	6392.6	6516.2	6498.7	6518.8	6320.2
0	0	0	4.839	0	8.2136	37.17	95.386	275.98	581.68	843.35	1253.1	1611.6	2098.8	2625.4	3192.9	3756.8	4203	4670.4	5412.2	5979.5	6518.8	6755.6	7291.2	7763.3	8190.5	8572.7	9022	9240.2	9581.6	9571.9	10090	10261	10376	11007	10756	11303	11476	11549	11737	11945	11999	12162	12064	12134	12549	12269	12301	12394	12407
0	0	0	0	124.42	465.57	701.94	1121.2	1463.2	1960.5	2492.3	3035.1	3501.9	4074.1	4682.1	5183.7	5799.3	6127.1	6474.3	6682.1	7288.6	7669.6	8182.4	8205.9	8626.8	8607.9	9021.8	9112.9	9476.6	9670.1	9940.7	9570.3	9767.1	10075	9906.4	9889	10127	10198	10118	10302	10146	10342	10266	10379	10057	10250	10207	10265	10257	10295
0	0	0	0	55.673	151.45	287.11	451.14	698.34	936.96	1425.3	1638	2176.1	2282.5	2887.5	3335.6	3804.5	4159.7	4650.3	4921.9	5135.3	5475.5	5852.9	6049.9	6232.8	6605.5	6705.6	7101.6	7295.4	7673.2	7862.3	8104.2	8187.7	8562.6	8663.9	9017.3	9229.4	9451.8	9614.5	9726.8	9788.5	9999.9	10009	10003	10039	10168	10210	10017	9968.1	10026
0	0	0	12.073	17.561	37.245	58.175	138.54	248.79	368.62	598.11	821.69	1141.7	1383.6	1693.8	1970.2	2363.1	2636.7	2989.5	3252	3506.6	3756.5	4033.2	4154.3	5178.6	5449.8	5927.5	5416.9	6332.2	6284.6	6725.1	5885.7	5840	6025.9	6287	6407.8	6307.4	6381.9	6274.6	6511.5	6408.7	6295.4	6301.6	6364.7	6227.4	6254.3	6369.9	6248.6	6524.1	6479.7
0	0	0	0	57.361	122.17	315.5	559.74	879.22	857.35	1533.7	1717.6	1571.6	2187.6	2359.8	2630.1	2997	2826.5	3040.5	2653.9	2680.1	2830.4	2907.1	2901.5	3113.5	3598.3	3410.3	3445.1	3605.2	3782.3	3781.1	3845.3	4770.9	4123.1	4032	4160.1	4223.7	4300.7	4662.8	4462.8	4610.4	4398.3	4719.2	4652.7	4473	4623.3	4635.8	4487.2	4351.5	4643.9
8.1641	0	0	0	0	0.61234	15.695	42.969	130.28	273	492.03	747.48	1077.1	1403.5	1812.8	2197.3	2629.9	2922.1	3459.4	3698.5	4253.6	4631.8	4980.6	5404.8	6110.6	6172	6540.7	6825.8	7127.6	7373.2	7679.3	7828.5	8205.4	8239.2	8689	8730.5	8926.7	9239.4	9295	9226.6	9248.1	9425.2	9497.9	9725.9	9657.6	9698.5	9897	9672.8	9656.7	9759.8
0	0	14.88	4.9461	45.747	56.627	40.348	48.44	130.73	232.12	361.45	550.81	747.69	1089.8	1323	1542	1830	2249.8	2590.7	2971.2	3514.9	3961.7	4375.2	4791.9	5264.3	5799.8	6092.4	6465.3	6765.8	7283.5	7201	7535.7	7904.9	7798	7975.9	8186	8479.5	8560.7	8872.2	8779.9	9062.4	9379.3	9185.8	9209.9	9557.8	9696.9	9603.9	9725.7	9621.6	9852.8
0	0	0	0	13.858	16.787	94.217	161.85	258.44	343.43	547.41	738.42	1012.6	1296.3	1994.2	2386.2	2692.8	2233.3	2957.4	2669.6	2849.2	4044.3	4346.9	3462	3654.1	3820	4081.1	4198.7	4417.2	4596.1	4755.8	4908.2	4943.5	5139	5252.3	5465	5355.9	5583.6	5767.2	5811.4	5999.7	6049.5	5975.4	5965.2	6127.7	6173.9	5999.5	6084.9	6219.5	6113.5
0	0	0	0	248.76	330.08	282.86	572.34	666.22	867.45	1044.8	1172	1455.6	1551.1	1868.9	1946.9	2216.3	2477.1	2703.1	2887.6	3181.6	3363	3532.6	3788.6	3936.4	4259.9	4414.5	4621.2	4849.6	5016.6	5174.3	5294.2	5443.5	5595.7	5810	5786.9	6003.1	6074.5	6160.1	6223.1	6379	6601	6531.2	6629.8	6767.6	6655.4	6829.9	6877.1	6822.5	6937.9
0	0	0	1.312	11.486	18.414	34.184	72.557	152.67	245.72	406.19	571.69	762.94	1042	1277.4	1508.7	1828.9	2105.1	2447.7	2768.7	3062.5	3507.2	3982	4245.5	4581.7	4904.5	5159.7	5506	5886.6	6016.8	6287.7	6444.7	6678	7006.1	7153.1	7245.5	7421.2	7556.2	7630.1	7712.4	7690.1	7754.5	7748.1	7955.6	7972.1	8146.2	8296.5	8188.5	8118.3	8186.9
0	0	0	4.0252	57.523	124.27	165.5	229.68	287.49	407.79	447.56	734.99	755.49	1137	1282.3	1528.6	1687.8	1900	2145.6	2311.3	2566.3	2632.9	2500.9	3099.6	2790	2960.9	3145.1	3240.4	3249.2	3396.4	3536.8	3567.3	3681.8	3740	3785	3870.7	3935.8	3992.8	4099.8	4111.7	4120	4164	4272.9	4171.7	4232.6	4478.6	4596.4	5052.3	5081.5	5119.6
0	21.703	3.9821	13.454	0	0.27187	0	0	0	0	14.531	96.331	217.21	264.4	397.73	539.69	701.33	855.29	1011	1205.4	1243.1	1405.6	1511.9	1656.6	1784.6	1976.7	2122.4	2245.4	2200.5	2348.4	2410.8	2466.4	2519.5	2609.3	2744.1	2873.3	2765.3	2797.2	2848	2914	2923.2	2910.7	2968.1	2950.5	2931.3	2919.9	2895.3	2991.4	2941.2	3071.1
0	16.634	17.515	0	0	0	19.377	93.823	226.59	403.35	544.46	788.48	960.25	1204.6	1451.6	1778.9	1828.6	2164.7	2475.9	2552.3	2568.9	2820.4	3144.3	3290.8	3497.8	3769	4005.3	4201.8	4362.5	4299.1	4350.5	4504.6	4678.9	4932.4	4981.8	5290.5	5452.8	5623.4	5767.3	5973	5982.4	6103.8	6069.1	6228.7	6251	6427.7	6462.5	6436.4	6546.6	6464.9
0	17.019	13.289	6.663	0	9.5745	0	17.974	60.688	117.26	260.09	366.68	574.14	867.28	1101.8	1327.4	1624.2	1950.1	2409.7	2474.6	2902.9	3115.7	3546.2	3595.2	3988.4	4135.5	4642.8	5014.2	4602.2	5153.8	5437.9	4810.4	4951.6	4876.9	5018.5	5224.3	5353.2	5301.8	5519.1	5475.2	5396.9	5475	5620.4	5681	5718.9	5774.7	5936.3	5885.6	5706.5	5815.6
0	0	0	121.09	256.01	421.88	630.19	818.4	1039.5	1350.5	1846.7	2117.6	2674.1	2883.3	2714.1	3775.5	3473.4	4441.6	4992.8	4376.3	4931.3	5215	5511	5823	5983	6327.1	6642.7	7781.7	7246.1	8280.4	8893.3	8976.6	8208.1	8234.6	8381	8689.2	8704.7	8960.3	9326	9452.3	9586.4	10002	9871.7	10011	10590	10050	9971.5	10002	9986.5	11058
0	0	15.594	0	6.4436	5.8078	7.4215	0.29053	17.245	76.148	258.79	396.86	782.09	1034.1	1434.5	1920.2	2318.1	2704.9	3252.5	3701.6	3529.5	4472.6	4231.7	4447.8	4958.7	5193.9	5415.6	5620.6	6140.8	6379.9	6280	6263.8	6338.2	6858.4	6891.2	7223.2	7492.8	7700.5	7708.9	7764.5	7804.8	7480.5	7549.8	7877.6	7579.8	8247.9	7586.8	8083	8015.2	7891.2
0	0	0.50903	0	3.6298	12.382	16.959	54.848	122.44	212.33	360.86	518.64	688.39	870.42	1078.2	1299.3	1503.2	1777.8	1999.4	2228	2379.5	2608.1	3257.1	3101.6	3304.8	3803.8	3693.9	3845.8	4479.6	4590.3	4370.8	4498.5	4749	4820.3	4831.6	4988.6	5182.2	5283.6	5233.8	5430.9	5483.1	5549.3	5564.1	5522.8	5581.2	5649	5670.9	5611.5	5594.8	5645.3
0	0	0	0	96.067	160.33	210.08	242.74	306.55	406.54	602.74	858.15	1123.8	1374.4	1910.6	2255.3	2761.8	3119.7	3628	4038.6	4521.4	4818.3	5231	5574.2	5911.5	6385.8	6683	6763.5	7162.7	7429.3	7600.1	7828.5	8092	8259.1	8504.7	8771	8974.2	9030.1	9206.6	9437.1	9278.7	9381.6	9557.1	9305.4	9613.8	9541.7	9604.3	9660.6	9371.6	9343.5
0	0	0	0	66.084	150.93	294.95	506.77	726.08	889.46	1178.6	1574.4	1862.6	2228.9	2488.3	2804.9	2998.4	3309.9	3472	3479.8	3826	3917	3965.3	4179	4325.2	4800.6	4816.3	4921.5	5186.3	5179.9	5346.9	5193.2	5350.6	5426.6	5363.7	5513.9	5439.5	5465.5	5635.2	5553.1	5572.9	5469.5	5510	5594.7	5434.2	5531.7	5452.8	5435.2	5428.4	5406.9
0	0	7.8916	0	67.76	103.17	189.84	311.72	510.97	769.5	828.11	1379.8	1749.8	1942.5	2626	3118.5	3671.6	4264.3	4845.2	5267.5	5889.2	6210	6752.3	7255.2	7811.3	7816.1	8508.1	8779.5	9417	9446.1	9769.3	10268	10628	10730	11363	11742	11790	11408	11759	12155	12553	12359	12652	12918	12852	13163	13090	13125	13158	13173
0	0	2.7457	11.683	4.2918	28.062	54.873	118.82	270.2	529.94	906.64	1287.8	1800.9	2480.9	3143	3642.9	4341.3	5014	5869.9	6897.5	7351.9	8122.3	8977.8	9675	10495	11379	11596	12521	13392	13150	14154	14185	15295	15497	15956	16859	16223	16309	16929	17285	17263	17221	17824	17759	17592	17434	17565	18025	17607	17892
0	0	0	67.599	53.261	101.44	168.55	191.48	369.9	607.06	981.56	1462.2	1929.7	2481.7	3160	3764.6	4291.5	5020.8	5706.9	6336	6629.8	7215.3	7669.4	7761	8258.8	8650.9	9165.1	9414.5	9499.8	9511.9	9504.3	9794.3	10090	10107	10279	10395	10505	10445	10418	10329	10465	10389	10370	10480	10380	10335	10407	10320	10152	10259
0	0	0	0	4.7406	66.281	45.637	79.271	29.201	135.91	280.93	466.16	615.01	849.66	1234.6	1644.3	2062.1	2567.2	3148.6	3588.5	4044.2	4479.9	5012.5	5294.5	5605.6	5981.7	6539	6860.8	7116	7191.5	7412.7	7501	7919.8	8167	8392.1	8503.1	8764.5	9071.5	9059.1	9248.4	9340.2	9350.5	9459.2	9692.4	9568.8	9384.3	9630.6	9586.4	9637.2	9716.2
0	0	0	0	71.264	140.06	265.97	373.8	522.41	593.7	815.01	977.35	1127.9	1209.4	1469.3	1638	1785.6	1924.5	2135.8	2266.7	2345.9	2508.9	2592.7	2851.3	2956.4	3071	3233.6	3354	3497.4	3607.9	3803	3709.4	4039.9	4247.8	4273.9	4365.2	4544.6	4538	4586.7	4709.1	4747.3	4748.1	4678.9	4814.9	4791	4843	4864.5	4894.1	4891.4	4952
0	0	0	0	27.255	64.471	134.1	244.54	382.42	548.65	686.45	876.85	1116.1	1319.5	1442.8	1661.2	2337.5	2052.6	2627.5	2750.3	3069.2	2749.4	3556.9	3134.5	3281.7	4066.5	4058.9	4278.3	4366.3	4438.4	4536.1	4554.8	4703.4	4096.2	4098.1	4929.5	4285.2	4324	4452.8	4461.1	4447.6	4544.4	4442.1	4553.4	4601.2	4581.5	4685.9	4530	4642	4549.5
0	0	0	0	22.841	49.178	89.305	188.94	352.92	611.5	982.09	1434.9	2041.3	2678.9	3347.6	4126.3	4727.5	5574.9	6293.2	6892.9	7444.3	8133	8410.6	8699.3	9173.2	8982.8	9512	9659	9865.2	10439	10254	10328	10339	10592	10550	10726	11009	10909	11069	11034	10919	10775	10929	10914	10913	11046	10683	10585	10260	10247
0	0	0	28.747	1.2737	61.749	78.088	89.467	119.76	182.37	280.88	388.79	563.53	746.99	904.5	1102.6	1382.7	1593.8	1838.3	1918.7	1980.6	2207.2	2358.7	2569	2666.6	2873.8	3075.8	3251.6	3343.6	3445.8	3530.3	3685.3	3767.9	3860	3911.1	3969.8	4141.5	4197.8	4279.8	4272.6	4279.9	4434.2	4382.7	4428.5	4493.5	4477.7	4595.3	4568.9	4616.6	4650.2
5.668	0	0	5.5393	0	26.132	10.089	67.234	118.77	52.396	144.33	237.75	314.35	449.32	523.37	666.73	815.77	951.88	1020.7	1056.6	1178.8	1309.6	1449.7	1560.2	1546.7	1743.2	1902.1	1983.7	1896.8	2076	2287.5	2301.6	2308.2	2339.4	2422.5	2541.6	2690.7	2774.4	2879	3032.3	3018.3	3149.8	3157.8	3128.5	3218.8	3201	3296	3310.3	3406.1	3500.8
0	0	0.45152	0	0	0	22.23	66.468	171.98	329.1	566.34	840.01	1211.8	1536.1	1951	2369	2665.2	3122.2	3488.3	3865	4132.1	4468.5	4934.7	5035	5406.5	5621.7	5676.9	6108.7	6260.5	6428.2	6572.1	6736.3	7125	7216	7483.8	7628.8	7718.2	7904.4	8094.4	8161.5	8210.7	8353.9	8462.5	8431.7	8503.1	8575.3	8616.1	8513.3	8423.6	8521.8
0	0	0	0	5.4307	41.462	116.52	225.19	434.28	682.22	1118.7	1536.5	1970.9	2444.5	2797.8	3478.3	4129.2	4316	4902.4	5634.5	6144.1	6378.3	8216.2	7163.7	7517.7	7974.1	9724.4	8824	9085.2	9126.3	11982	9763.7	10040	10330	10450	10443	10787	10483	10688	10937	10884	11103	11085	11199	11332	11415	11636	11452	11356	11285
0.86142	10.273	3.5458	0	0	0	0	0	1.8483	45.083	125.49	299.74	541.22	811.6	1196.7	1481.6	1862.3	2194.7	2470.6	3017.4	3276.6	3631.5	3903.6	4276	4354.7	4674.6	4714.2	5040.8	5247.6	5360.2	5405.6	5600.4	5747	5797.4	5992	6154.8	6273.5	6307.9	6328.4	6438.8	6615.1	6424.6	6514.3	6512.9	6562.2	6694.2	6588	6586.6	6530.9	6586.3
0	0	0	2.3264	7.0329	18.604	16.624	22.542	40.961	91.716	167.03	291.2	459.36	678.16	958.94	1229.2	1561.9	1920.8	2256.2	2574.6	2933.9	3201.4	3562.2	4110.7	4247	4612.4	4798.1	4996.1	5173.7	5328	5551.5	5834.6	6011.8	6231.6	6558.8	6730.5	7012.5	7157.6	7383.4	7608.9	7715.6	7916	7993.7	8124.1	8090.9	8477.4	8463	8674.2	8630.6	8714.7
0	0	0	52.907	165.91	261.56	280.84	442.51	469.48	727.98	1000.3	1172.7	1727.7	2189.6	2822.4	3041.2	3968.9	4606.5	5200.8	5726.3	6278.1	7255.8	7487.6	7755.1	8873.7	9163.8	9695.9	10309	10617	10698	11449	11210	11566	12170	11891	12830	13070	13185	13476	13656	13404	13724	13566	13556	13885	13592	13803	13807	13652	13639
0	0	0	0	16.463	20.714	93.948	100.65	330.46	448.15	872.05	1301	1611	2089.8	2503.7	2952.2	3431	3912.8	4256.5	4829.3	5296.7	5696.8	6277.2	6672.6	7132.7	7675.7	7845.1	8617	8975.7	9211.6	9879.7	10022	10633	10921	10999	11457	11845	11896	12279	12155	12422	12453	12539	12632	12859	12931	13141	13172	13202	13191
0	0	0	0	6.2708	5.5907	26.52	46.258	104.51	193.82	314.73	478.39	711.72	934.08	1246.4	1513.2	2078.1	2164.4	2559	2852.8	3965.1	4435.4	4772.9	4641.5	4677.2	5070.2	5118.1	5559.4	5667.6	5773.1	6006.7	6371.1	6371.4	6864.6	6632.9	6883.8	6830.2	7489	7563.3	7682.3	7664	7565.4	7556.7	7581.6	7777.5	7758.9	7883.9	7958.5	7902.3	7851.7
17.948	45.41	28.8	0	0	0	0	0	137.5	280.6	461.63	615.62	935.31	1080.7	1491.1	1905.7	2064.1	2614.5	2900.4	2967.5	3213.5	3528.4	3852.8	4263.9	4468.4	4626.1	4799	5354.1	5277.2	5214.3	5817.1	5756.5	5905.6	6121.8	6301.2	6487.9	6452	6554.2	6622	6660.6	6904.8	6843.9	6888.8	6762.7	6807.6	6978.6	6781.4	7040.9	6951.4	6923.9
0	0	0	14.194	18.644	14.32	16.042	27.985	62.35	67.277	145.62	288.08	432.32	703.1	997.35	1277.8	1617.4	2020.6	2396.1	2795.6	3075.9	3397.6	3819.3	4066	4398.5	4178.4	4682.1	5088.2	5321.8	5431.6	5690.4	5929.6	6151	6328	6612.5	6973.9	7093.1	7150.2	7365.1	7449.5	7614.7	7419.5	7555.1	7619.7	7629.2	7688.1	7647.8	7998.2	7845.6	7925.1
0	0	0	4.8981	47.462	91.712	141.97	162.01	272.36	350.41	523.29	606.31	768.32	1009.4	1240.5	1408.3	1686.7	1895.3	2134.9	2343.6	2629.5	2780.2	3042.3	3253.9	3511.8	3605	3666.8	3976	4112.2	4353.1	4721.3	4533.4	4671	4523.3	4731.9	4842.2	4936	5055.7	5120.2	5136.2	5109.3	4878.3	5195.1	4988	4957.2	5177.3	4899	4868.2	4736.7	4722.5
0	0	0	7.9157	6.7489	12.883	29.316	80.268	145.86	260.65	419.93	585.87	789.8	1054.9	1290.1	1610.7	1844.3	2157.4	2424.5	2713.5	2951.5	3243	3440.8	3686.2	3934.2	4113.3	4366.2	4529.3	4700.2	5221.9	5440.4	5507.2	5656.4	6000.4	6237.9	6267.5	6472.1	6694.8	6807.5	6801.6	6977.2	6977.2	7181.4	7147.7	7203.7	7177.8	7246.1	7357.7	7296.6	7362
0	0	3.1966	5.1368	11.972	4.0612	14.11	33.461	84.302	192.56	280.15	488.81	659.19	915.65	1260.8	1540.8	1799.2	2187.3	2676.2	2948.6	3254.8	3688.1	4011.1	4323.6	4653.3	5020.6	5364.1	5567.9	5740.9	6172.2	6294.6	6576.3	6839	7111.6	7383.4	7661.8	7854.8	8063.5	8112.8	8372.9	8378.9	8125.8	8241.3	8113.8	8120.9	8230.1	8463.2	8555.4	8391.8	8245.5
27.196	31.277	46.45	122.61	14.078	0	0	0	96.45	243.01	458.58	714.98	1034.9	1460.6	1835.5	2371.4	2882.3	3243.8	3857.9	4478	4784	5487.8	5956.7	6261.1	6747.6	6998.4	7864.7	7877.6	8558.1	8835.2	9146.9	9020.3	9706.5	9624.3	9935.1	10317	10327	10520	10861	10936	11037	11190	11423	11474	11193	11468	11382	11729	11628	11651
0	0	15.161	10.746	51.198	20.095	75.214	107.31	43.458	117.46	182.11	119.05	156.19	176.12	247.36	330.16	468.03	514.73	603.8	684.52	750.95	870.32	951.44	1098.7	1309.9	1477.7	1558	1617.5	1688.3	1797.8	1720.7	1915	2043.6	2082	2090.9	2143.6	2113.7	2061.6	2090	2207.7	2380.4	2372.9	2342.3	2246.3	2252.6	3072.6	2250.4	2233.7	2269.8	2235.6
0	0	0	0	230.91	524.36	726.06	1100.9	1419.7	1961.1	2363.8	2594.9	3361.9	3580.4	4325.8	4825.1	5092.9	5669.8	6284.8	6962.5	7386.8	7721.4	8026.4	8340.8	8660.7	8547.7	9183.5	9213	9473.5	9777	9947.2	10240	10562	10783	11073	11023	11837	11411	11765	11973	12115	11976	12255	12286	12454	12405	12598	12723	12829	12896
0	0	0	0	13.741	18.871	78.994	200.52	419.19	776.3	1248.5	1853.6	2544.7	3351.3	4227.2	5022.3	5981.1	6928.3	8033.9	9052.9	10026	10940	11702	12800	13714	14456	15319	15625	16181	16819	17158	17989	18559	18700	19042	19260	19516	19761	19693	19923	19929	19864	20205	19895	19820	20265	20425	20780	19617	19367
0	2.6704	27.841	0	4.8679	22.891	18.283	51.435	141.53	54.284	335.53	452.47	661.68	849.2	1032.8	1227	1431.2	1557.2	1868.9	1979.2	2170.9	2404	2394.4	2768.4	2917	2847.9	3262.6	3307.9	3496.9	3773.8	3737.5	4018.5	4109.4	4337.3	4627.4	4557.3	4758.4	4830.7	5114.6	5140.6	5275.6	5326.9	5271.1	5315.6	5623.5	5585.3	5141	5204.6	5443	5294.2
0	0	0	0	80.672	250.53	471.79	814.69	1177.6	1518.6	1974.4	2358.6	2834.6	3384.5	3801.3	4294.5	4732.5	5254.3	5718.9	6085.3	6383.1	6405.2	7066.9	7261.3	7969.5	8064.5	8333.2	8432.6	8309.3	8547.4	8870.3	9095.1	9132	9433.3	9541.7	9528.4	9800.2	9770.9	9966.6	10189	10462	10347	10313	10409	10708	10614	10650	10504	10483	10586
0	0	0	0	35.761	147.59	332.94	553.22	787.21	1074.9	1433	1762.8	2286.5	2529.5	3197.6	3630.5	3962.4	4458.8	4829.3	5161.4	5586.7	5890	6132.1	7259.6	6017.1	6277.7	6419.6	6717.5	6856.3	6927.9	7228.4	7312	7402.6	7473.7	7436	7688.8	7722.1	7713.2	7702.9	7703.5	7810.2	7908.5	7798.9	7813.3	7495.3	7993	7966.8	8027.7	7741.3	7860.8
0	2.9196	0	0	12.457	0	8.9924	41.792	78.851	117.8	208.6	309.63	391.69	459.26	541.55	679.27	812.61	916.65	1073.1	1201.5	1400.7	1548.2	1723.3	1983.9	2132.5	2458.1	2837	3081	3013.5	3591.6	3841.3	3870.1	4349.9	4331.2	4660.7	5104.9	4970.1	5518.2	5517.3	5468.6	5621.4	5616.7	5759.7	5838.2	5733.4	5861.8	6055.7	5976.8	6052.8	6063.9
0	0	0	0	0	115.63	319.79	477.91	766.58	1065.5	1291.8	1751.2	2148.8	2554.8	2951.8	3478.1	4038.1	4645.7	5297.6	5733.1	6270.6	6902.2	7353.6	6785.4	7941.9	8695.2	9362.8	9490.5	9488.1	10629	10556	11111	11312	11719	11960	12311	12766	13218	13314	13494	13668	13793	14251	14326	14724	14617	14911	14906	15070	15152
0	0	0	77.185	119.24	0	53.866	232.63	399.05	470.1	545.68	737.53	839.61	1021.8	1303.6	1342.6	1545.8	1826.6	2023.4	2320.3	2526.1	2165.9	2339	1866.2	3018.2	3186.9	3158.7	3081.8	3102.2	3141.7	3059.1	3375.3	3527.5	3596.7	3655	3777	3869.4	3876.1	4008.2	4049	4196.1	3961.8	3882.8	3909.2	4053.5	3942	4111.4	4193	4192.4	4216.2
0	19.524	6.3123	0	0	0	8.8265	16.338	72.062	124.29	228.39	354.32	486.03	663.11	927.72	1174.9	1337.7	1613.2	1797.7	2095.7	2305.3	2677.1	2899	3120.9	3284.6	3409.1	3627.8	3824.2	4082.5	4212.5	4201	4469.2	4633.9	4833.4	4718.3	5005.3	4715.9	5262.2	5193.6	5141.1	5153.1	5221.9	5340.3	5334	5487	5468.4	5461.3	5566.6	5433.4	5467.1
0	0	0	0	0	125.97	244.07	475.44	707.19	1046.2	1496.4	1851.6	2354.6	2703.9	3263.8	3833.8	4109.8	4998.1	5499.7	5937.7	6351.3	6487	7039.6	7407.5	7493.3	8086.3	8086.6	8485.5	8956.3	8928.6	8776.1	9664.4	9813.3	9946.3	10211	10487	10680	11106	11290	10959	11735	11320	11089	11350	11551	11454	11317	11464	11288	11088
11.087	11.559	6.2746	8.2379	0	0	0	9.311	64.434	117.39	249.19	442.04	673.06	918.11	1259.7	1587	1840.3	2242.8	2618.4	3248.8	3730	4021.6	4283.9	4608.3	4818.8	5309.1	5380.1	5722.4	5942.5	6298.4	6241.1	6300.8	6763.2	7274.3	7415.3	7529	7692.6	7868	7978.3	8502.3	8643.3	8311.7	8432	8683.1	8784.1	8889.3	8813.2	9003	8908.1	8900
1.8534	0.82026	0	0	6.577	0	0	7.8737	79.487	164.61	307.16	468.21	702.52	944.07	1189.6	1416.1	1715.9	1982.7	2365.6	2539.9	2844.9	2980.9	3280	3493.5	3753.6	3953.2	4099.7	4436.7	4602.3	4544.5	4759.9	4955.1	5006.6	5355.9	5426.2	5674.6	5738.7	5770.8	5960.9	5879.8	5925.6	6228.8	6197.3	6307.2	6275.9	6216.3	6256.3	6221.3	6339.4	6322.7
0	0	0	0	127.68	276.2	337.75	485.94	747.91	953.39	1199.4	1461.2	1659.8	2021.2	2769	2605.1	3485.7	3743.5	3561.1	3850.7	4126.9	4578.5	4795.7	5003.6	5274.1	6396.9	5681.2	5732	5859.2	6987.4	6520.8	7048.6	6419.9	6690.5	6789.7	6811.9	6918.1	7081.2	7098.7	7313.4	7392	7522.1	7291.7	7395.7	7424.5	7493.9	7481.1	7583.8	7571.7	7627.1
33.054	36.164	27.98	0	0	0	0	81.12	209.42	292.88	582.75	877.29	1197.8	1504.8	1929.9	2393.8	2901.5	3183.3	3532.9	3807.2	4099.9	4537.1	4697.5	5148.2	5067.2	5215.6	5362.4	5554.6	5803.4	5899.5	6093.4	6166.8	5989	6075.9	6203.3	6098.4	6299.2	6285.5	6092.6	6260.4	6228.6	6246.6	6174.7	6095.6	6111.2	5989.2	6097.2	6039.1	6375.5	6415.1
0	0.074779	0	0	0	5.8759	80.887	240.05	401.85	777.03	1185.3	1692.2	2151.7	2662.9	3098.1	3650.3	4152.2	4686.2	5149.7	5690.2	5927.2	6473	6903.8	7469.9	7808.1	7920.5	8215.2	8593.7	8714.7	9084.4	9564.7	9432.2	9383.1	9602.4	9619.7	9615.2	9884.6	9856.5	9988.5	10072	10163	10559	10397	10556	10713	10696	10767	10723	10898	10564
0	0	0	0	23.055	34.298	45.535	52.493	218.25	436.36	682.69	1032.1	1333.1	1743.5	2086.6	2387.6	3398.9	3868.9	4088.4	4315.6	4493.9	4162.5	4462.2	4828.6	5819	5315.4	5436.7	5490.4	5716.5	5807.1	5966.9	5759	6223.8	6136.3	6248.3	6265	6492.6	6619.6	6887.1	7396.3	6861.1	7812.5	6744.9	6768.1	6794.4	6885.2	6786.8	6858.1	6911.9	6829.1
0	1.8938	0	3.2322	29.005	0	16.625	73.185	118.97	189.62	320.35	412.14	566.24	917.95	1039.2	1280.2	1641.6	1858.1	2387.4	2626.9	2911.3	3062.3	3409	3786.5	3877.2	4665.7	4383.8	4609.6	5128.5	5011.9	5149.2	5331.2	4674.1	4969.9	4995.1	5203	5216.1	5194.6	5396.6	5498.6	5649.6	5678.5	5828.3	5886.8	5625.4	5878.5	5957.3	5840.6	6015.1	5841.3
0	0	0	0	20.556	17.251	7.6286	43.598	65.307	161.16	311.68	502.21	716.49	1054.7	1276.3	1610.7	1893.3	2246.8	2626.4	2833.9	3175.7	3278.5	3650.1	3896.4	4160	4386.1	4730.1	5124.9	5247.7	5509	5713.6	5810.2	6028.9	6565.7	6758.3	6537.1	6675.4	6728.1	6844.2	6819.7	6987	7171.6	6956.4	7303.3	7151.7	7188.2	7206.6	7368.4	7526.8	7615.1
0	0	0	0	127.16	299.93	565.98	654.78	941.67	1213	1426.9	1735.8	2002.6	2185	2536.6	2659	2881.4	3060.5	3148.6	3386.1	3331.6	3416.4	3571.5	3748	3993.3	3962.1	3996.2	4096.8	3912.6	4238.3	3898.8	4094.4	4221.5	4241.7	4268.6	4210.5	4341.8	4380.9	4443.7	4458.1	4601.6	4353.5	4469.2	4486.4	4603.1	4565.8	4561.9	4495.9	4433	4377.9
0	0	0	0	8.0088	26.609	102.42	267.88	527.52	876.89	1444.8	1988.4	2703.3	3383.5	4167	5002.4	5777.7	6440.3	6795.7	7765.5	8475.7	9060.5	9694.6	10481	11214	12085	12469	12837	13402	13825	14517	14600	15023	15696	15629	16239	16256	16608	17004	16852	17403	19180	15673	15903	15875	16147	15972	16439	16730	16762
0	0	0	63.461	362.97	502.23	731.83	823.38	1042.8	1195.1	1459.6	1767.2	1862.2	2160.2	2681.2	2261.5	2611.6	2864	3026.3	3648.3	4103.9	3456.3	4325.9	4610.8	4657.8	4344.1	4443.3	4639.7	4837.9	4891.7	4938.7	5234.7	5195.4	5359.8	5633.8	5780.7	5785.7	5768	5809.5	6049.3	6101.9	6090.1	6335.2	6116.4	6214.2	6321.9	6246.2	6348.4	6507.5	6474.9
0	0	0	2.9574	13.645	23.736	32.707	101.33	157.15	287.98	466.48	700.37	1013.8	1192.4	1422.1	1314.4	1489.4	1642.6	2173.1	2129.8	2389.8	2575.5	2821.1	2988.2	3271.2	3452.9	3693.2	4040	4092	4253.4	4403.2	4529.7	4727.3	4923.1	5107.3	5230.3	5338	5449.3	5549.3	5504.8	5468.3	5440.2	5465.3	5686.2	5698.8	5795	5736.1	5803.5	5829.9	5852.3
0	0	0	0	0	11.66	101.33	231.66	418.8	638.29	996.3	1401	1828.3	2377.1	2923.1	3468.4	3992.1	4413.6	4745.8	5338.2	5642.3	6072	6419.7	6606	6932.1	7181.2	7441.6	7846.2	7947.4	8255.1	8164.9	8483.8	8843	8671.8	9030.2	9336.4	9400.6	9590.2	9608.7	9732.2	9979.7	9835.1	10052	10024	9997.5	10285	9922.2	10091	10123	10015
0	0	0	0	12.779	30.779	70.96	163.29	295.1	435.43	608.43	858.96	1120.3	1361.9	1655.1	1864.2	2237.5	2480	2703.9	2960.3	3153.4	3327.2	3518	3724.5	4019.6	4167.8	4383.1	4497.5	4574.5	4727.6	4898.7	5207.2	5390.9	5491.7	5517.7	5564.5	5745.3	5608.9	5758.4	5815.6	6155.5	6180.2	6003.4	6039.7	6054.9	6387.2	6271.7	6356.7	6312.6	6310.4
0	0	0	0	33.882	117.65	281.1	409.64	645.7	906.2	1181.3	1551.3	1904.9	2472.9	2873.1	3326.3	3894.5	4326.5	4768.8	5273.1	6081.3	6539	5627.8	6662.7	6353.7	6616.9	7178.4	7269	7038.7	7205.7	7453.3	8275.6	7401.6	8133.3	8174	6819.8	6900.2	7036.6	8702.5	7295.2	7291	7123	7245.9	7335	7305.8	7417.4	7217.1	7244.3	7162.9	6793.7
0	0	0	39.866	120.71	204.97	211.31	281.73	335	483.82	726.03	978.09	1290.6	1738.9	2166	2759	3206.6	3706.5	4278.6	4901.1	5256.8	5880	6447	6794.6	7219.2	7590.2	7952	8302.2	8664.6	9147.8	9474.2	9997.4	10177	10284	10695	10871	11206	11480	11392	11376	11819	12055	12013	11972	11873	12090	12061	12003	12190	12004
0	0	0	0	23.077	6.2178	35.605	75.597	149.82	230.05	362.78	558.65	847.43	872.28	1088.9	1367.8	1751.8	2066.4	2606.2	2759.7	3058	3347.1	4544.7	4008.3	4400.8	4499.7	4831.4	5126.2	5138.3	5514.9	5443.6	5638.7	5888.2	6271.6	5959.3	6087.8	6453.9	6450	6422.6	6629	6738.3	6827.7	6546.6	6440.3	6386.7	6503.6	6709.7	6774.1	6706.7	6703.9
4.907	0.51857	0	0.99573	0	1.9994	29.628	82.292	178.47	345.94	604.25	929.82	1316.8	1736.5	2244.9	2514.4	3177.8	3482.9	4210.2	4352.5	4618.3	4772.2	5291.9	5670.1	6507	7132.7	7354.9	7626	8023.3	8144	8481.5	8109.2	8580.6	8589.7	8870.3	9008.5	9269.5	9383	9517	9646.9	9696.3	9903.1	9898.9	10048	10148	10217	10383	10376	9217.2	10209
0	0	0	23.822	71.866	48.911	60.831	72.495	191.64	223.23	426.36	633.06	842.34	975.73	1404.2	1575.7	1832.1	2001.8	2085.3	2463.5	2772.3	2801.5	2901	3323.5	3330.1	3651.6	3687	3862.8	4011.4	4300.6	4486.9	4807.3	4978.4	5066.5	5333.1	5466.1	5426.5	5489.5	5609	5784.4	5700.2	5592.8	5772.4	5885	5998.5	6004.1	5967.8	5915	5818.7	5834.1
0	0	6.5661	38.672	13.097	0	14.16	132.19	335.2	511.64	803.57	1031.8	1525.1	1914.9	2146.2	2604	2976.7	3291.4	4030	4182.2	4776.5	5452.8	5955.9	6328.1	6486.1	6934.5	7211.1	7556	7829.5	7792	8036.5	8099	8424.2	8619.8	8697.7	9001.8	9040.6	9093.2	9267.4	9245.6	9397.1	9463	9505	9743.2	9125.6	9387.7	8881.9	9155.3	9418	9585
0	0	0	7.9886	127.1	288.78	339.08	575.59	782.49	1101.3	1468.1	1767.9	2133.3	2717.8	3170.6	3723.4	4403.4	5067.1	5788	6352.5	6666.9	7349.2	7842.3	8471.5	8998.8	9411.1	10083	10434	11298	11709	12336	12386	12631	12885	13345	13563	13726	13918	13982	14266	14412	14558	14361	14661	14562	14641	14703	14607	14517	14476
0	0	0	58.567	47.284	0	84.879	237.48	317.88	581.15	923.5	1261.1	1520.2	2199.9	2557.4	3163.9	3738.6	4677.8	4981.7	5825.6	6029.4	6690.8	7114.7	7650.9	8409	8458	9501.2	9733.8	10027	10093	10574	9524.5	9795.7	9869.9	9824.8	9972.9	9965.1	10085	10032	10109	10193	9909.8	10053	10110	10058	10039	10048	10108	10042	10023
36.367	45.78	0	0	0	0	0	31.287	75.73	191.31	351.26	483.72	725.31	958.95	1100.5	1472.4	1602.2	2043.2	2111.6	2261.8	2549.2	2896.9	3055.2	3456.2	3675.3	3842.5	4445.3	4336.1	4225.1	4253.5	4440.2	4668.2	4830.7	4963.2	4899	5115.3	4965.5	5049.2	5079.6	5034.3	5116	5074.8	4999.6	5078.2	5038.5	5049.5	5005.5	5057.7	5074.4	5182.5
0	0	0	0	0	0	85.699	171.83	309.66	520.56	794.37	1181.5	1583.8	1944.3	2439.4	3021.5	3495.2	4050.8	4630.9	5306.5	5749.1	6205.1	6541.6	7235.5	7738.3	8150.6	8771.6	8802.6	9801.1	10220	10540	10784	11103	11208	11683	11793	12252	12410	12195	12578	12976	12689	13190	12921	13038	13191	12757	13315	13095	13047
0	0	0	0	8.7098	24.551	47.503	72.799	149.51	194.4	292.12	440.4	527.37	668.73	768.29	859	1027.5	1166.6	1218.8	1385.8	1520.8	1697.6	1813.5	2088.1	2268.5	2406.6	2436.5	2655.2	2781.5	2955.8	2908.5	3117.4	3240.3	3374.7	3489.7	3552.3	3626.8	3510.4	3612.2	3826.4	3856.3	3756.4	3824.5	3762.7	3851.4	3901.2	3856.9	3770.7	3654	3696.9
0	0	0	0	0	183.95	469.22	694.81	992.76	1344.2	1671	2155.6	2665.9	3070	3468.8	4701.6	5059.9	5412.1	5540.9	5940.8	6223.3	7266.3	7427.4	8008.4	7906.1	8164.8	8631.3	8730	8947	9586.6	9461.4	9681.6	9875.9	9960	10116	10609	11396	11321	11809	12014	12053	12039	12096	12171	12324	12511	12353	12291	12254	12396
2.4058	6.6314	0	5.5839	0	0	7.3527	163.21	363.39	636.47	952.66	1347	1876.1	2277.6	2792.2	3331	3898.5	4437.4	5087.6	5629.2	6048.8	6629.6	6847.2	7506.1	7899.8	8162	8485.8	8786.4	10183	10338	9816.5	9934	10210	10265	10502	10867	10362	10738	10862	10932	10928	10949	11166	11311	11079	10556	10917	11131	10972	10893
0	0	0	38.045	252.37	544.54	594.39	861.01	1028.8	1139	1396.1	1584.2	1871.8	2166.9	2365.4	2802.3	3168.7	3519.5	3874.6	4200.2	4256.4	4705.5	5235.5	5526.4	5830.3	6030.6	6436.9	6707.9	6938.8	6882.6	7288.6	7696.7	8012.2	8222.7	8385.7	8588	8905.9	8942.9	9277.1	9417.5	9645.6	9860.3	9673.7	9529.7	9506.6	9726.7	9930.7	9500.9	9628.6	9585.2
0	0	9.1638	27.832	31.786	35.552	71.584	67.413	83.198	124.61	184.85	291.97	390.06	563.93	836.6	970.62	1153.9	1316.9	1485.5	1878.5	2060.4	2091.8	2406.6	2545	2736	3015.1	3160.7	3163.5	3401.3	3641.9	3700.6	4011.3	4219.7	4238.9	4419.3	4550.8	4785.6	4886.6	4914.2	5041.9	5086.8	5075.4	5196.1	5050.9	5000.7	5319.7	5194.5	5276.8	5106.6	5069.9
0	19.205	0	0	0	0	10.062	73.276	131.21	178.52	271.99	458.84	620.35	763.02	968.59	1105.5	1331.5	1658.2	1842.3	1992.8	2260.8	2605.2	2879.4	3222.7	3486.9	3771.2	3898.4	4322.2	4500.4	4472.6	4609.3	5195.6	5129.5	5580.1	5600.5	5916.4	5937.2	6152.5	6539.3	6522.5	6689.1	6507.3	6716.4	6675.8	6615	6804.4	6632.1	6898.5	6762.7	6801.4
0	0	0	15.46	212.51	485.17	639.25	984.57	1107.2	1258.4	1569.9	1898.9	2383.5	2603.4	3120.8	3541.5	3685.1	4091	4482.1	4606	3453	4964.7	5320.5	3916.5	4058.9	4181	4287.4	4450.4	4593.5	4632.2	4795.7	6733.3	6982.4	6990.6	7235.9	7121.9	7379.7	7539.6	7412.9	7499	7338.8	7695.1	7429.9	7557.1	7438.1	7743.6	7538.1	7758.7	7874.3	7911.8
0	0	0	0	80.938	187.67	321.9	515.34	723.32	911.6	1215.3	1455.5	1874.8	2120.9	2467.3	2862.9	3043.3	3391.5	3654.9	3858.7	3982.8	4459.3	4604.7	4854.2	5017.7	5289	5626.6	5799.9	5971.7	6273.9	6408.5	6430	6598	6736.8	6741.8	7018.4	7009.8	6786	6943.4	6915.4	7271	7194	7057.2	7254.1	7152.6	7182.4	7255.4	7189.3	7329.1	7425
0	0	0	29.551	0	0	21.18	60.73	115.13	220.24	390.18	642.24	867.19	1198.2	1831.3	2264.3	2553.4	2827.3	3534.6	3689.8	3719.1	4130.3	4394.5	4675.9	4981.7	5402.8	5512.6	5842.6	6133.3	6319.4	7690.9	6668.3	6844.5	6997.9	6896.5	7274.6	7211.3	7394.6	7649.5	7558.9	7750.7	7674.5	7767.4	7999.2	7734.5	7834.7	7967.2	7872.7	8002.6	8001.8
0	0.72674	0.33895	0	3.2148	12.82	15.364	84.562	166.79	242.35	387.76	515.61	693.36	820.97	976.22	1139.8	1334	1504.7	1726.3	1862.3	2013.8	2189.8	2362.3	2538.8	2691.2	2935.1	3281.1	3417.5	3593.9	3689.8	3286.6	3382.7	3315.9	3326.9	3480.8	3598.7	3898	3859.3	3902.1	3906.4	3978.6	4039.5	4008.5	3928.5	3903.8	3821.8	3971.9	3941.4	3917.5	3876.5
0	0.17308	0	6.4154	11.257	14.194	1.3645	54.534	161.99	306.54	500.5	782.64	1138.6	1532.9	1920.5	2392.5	2973.6	3579.6	3965.8	4303.3	4946.7	5344	5996.1	6200.1	6651.5	7442	7830.5	8303.2	8512.8	8860	9140.9	9115	9248.2	9587.9	9821.1	9680.3	9664.8	9741.6	10161	10152	10296	10562	10574	10643	10395	10616	10402	10348	10377	10388
0	0	5.5892	12.966	7.5525	0	1.3725	21.187	77.284	121.97	238.61	359.23	530.91	689.95	846.72	1112.6	1332.1	1741.8	1953.6	2315.5	2582.7	2619.3	2661.8	2843.7	3032.3	3399.1	3599.6	3781.2	3945.8	4134.1	3929.6	4161.1	3984.9	4042.6	4137.8	4132.7	4282.8	4302	4426.5	4484.9	4502.8	4556	4600.7	4547.3	4571.8	4607.1	4752.3	4812.9	4780.5	4753.2
0	0	0	0	87.434	181.09	307.26	483.73	725.8	945.86	1197.5	1522.3	1733.7	2074	2324.8	2684.6	2953.4	3156.7	3423.5	3625.7	3792.1	4155.9	4920.6	5254	5565.3	5743.1	5859.3	5881.2	5984.9	6220.9	5827.9	5110.4	5257.5	5340.9	5325.3	5376	5379.7	5394.3	5346	5434	5450.8	5494.4	5358.7	5486.6	5353.8	5414.3	5356.1	5388.3	5361.9	5320.6
0	0	0	14.274	21.215	31.18	49.24	38.824	44.352	288.2	126.14	335.91	363.31	512.39	699.08	891.93	1475.8	1631.3	1916.5	1854.7	2559.2	2767.2	3018.8	2614.6	2859.2	3031.6	3854.2	3233.2	3547.7	3434.5	3621	3591.8	3661.3	3833.9	3898.3	3866.9	3952.2	4057.7	4175.9	4160	4322.4	4426.8	4427	4392.8	4564.8	4478	4399.6	4410.3	4484	4407.5
0	0	0	0	31.201	112.39	263.68	455.32	629.43	854.22	1056.3	1378.1	1840.7	2190.5	2677.5	2950.1	3329.2	3736.9	4550.4	4910	4997.3	5648.7	4994.9	5247.5	5687.6	6140.3	6193.5	6318.8	6334.2	6692.5	7273.6	7290	7518.1	7690	8311.4	8354.4	8421.8	8642.8	8848.2	8908.8	9166.9	9255.1	9238.7	9368.6	9394.2	9491.2	9292.4	9341	9523.9	9418.2
0	0	0	37.389	11.538	35.172	0	22.06	98.319	85.553	233.88	410.02	544.88	687.55	876.07	1131.6	1358.2	1581.1	1963.7	2284	2578.4	3030	3159.9	3579.8	3947.6	4172.1	4616.6	4797.4	5258.5	5484.8	5950	5965	6398.1	6654.7	6958.7	6913.7	7199.2	7482.3	7709.9	7472.3	7636.3	7852	8241.6	7843.1	7831.7	7849.7	7712.7	7724.5	7762.6	7919.9
0	0	0	0	37.582	104.85	182.54	309.38	579.52	843.68	1220.6	1530.9	2045.7	2550.4	2937.2	3372.1	4651.4	5447.7	6396.8	5910.2	8217.7	8908.5	10788	11277	11002	11235	13193	14192	12024	13182	13782	14580	14723	14937	14927	15222	15344	15476	15873	15734	16360	16246	16460	16407	16713	17124	15798	15957	16062	16337
0	0.92887	0	0	16.656	0	21.965	4.3122	74.616	172.83	320.11	539.01	807.48	1077.9	1493.6	1904.3	2375.4	2822.5	3336.6	3781.4	4327.2	4821.4	5279.1	5677	6220.1	6634.4	7189.3	7482.5	7880.9	8235.7	8434	8513.8	8926	9203.6	9627.7	10011	10070	10374	10487	10638	10708	10922	10807	10959	11108	11113	11331	11312	11332	11557
0	0	0	0	26.238	20.426	144.88	269.25	539.52	840.23	1301.2	1528.7	2003.9	2463.3	3014.4	3428.5	4161.4	4630.7	4910.4	5336	5772.8	6004.9	6500.3	6650.1	6986	7402.7	7632.8	7889.2	8444.9	8686.8	8603.2	8522.5	9014	9141.2	9439.5	9344.7	9285.5	9391.4	9466.6	9317.3	9848.4	9692.6	9410.6	9560.5	9615.7	9603.7	10192	10902	11098	11071
2.0717	13.904	19.273	0	4.579	0	1.5373	0	17.262	35.672	140.63	287.38	505.61	708.46	999.08	1279.3	1526.8	1949.9	2221.9	2675	2931.7	3398.2	3808.7	4159.1	4378.2	4801	4842	5244.2	5627.2	5918.1	6549	6105.5	6410.1	6603	6962	7289.3	7354.6	7620.9	7769.2	7780.1	7774.5	7670.7	7779.6	7811.4	7955.7	8117.9	8293.9	8129.9	8106.6	7827.3
0	0	0	0	5.4169	4.5977	48.074	101.38	189.69	296.43	446.92	631.47	749.88	965.21	1150.4	1327	1436.2	1658.1	1774.4	2003.9	2173.5	2376.2	2590.3	2782.3	2926.6	3119.4	3356.3	3430.6	3653.6	3883.2	4088.4	4311.5	4454.9	4675.8	4945.8	4882.2	4834.2	5345.8	5137.6	5514.1	5436.9	5536.7	5587.6	5643.4	5320.5	5497	5647.9	5721.7	5442.9	5456.5
31.653	44.65	0	0	0	0	0	5.4818	106.37	228.2	419.83	662.83	997.32	1324.1	1822	2277.1	2671.8	3265.3	3863.8	4432.1	4967.2	5365.8	5685.9	6170.7	6551.3	7116.4	7771.7	7942.1	8212.7	8831.2	9104.9	9288.7	9633.8	9829.8	10305	10628	10474	10699	10859	11137	11309	11359	11306	11449	11289	11441	11564	11647	11807	11472
0	29.676	1.6658	5.7364	18.52	0.77904	0	0	0	0	0.42696	69.093	169.48	324.52	524.73	775.37	1017.1	1254.9	1666.5	1979.9	2253	2783.8	2797.6	3259.6	3879.1	4180.5	4594.4	4941.8	5430.5	5898.7	6043.8	6402.3	6482.7	6899.6	6952	7307.7	7563.8	7867.5	7815.2	8014.2	8201.3	8292.6	8498.1	8408.1	8586.9	8741.9	8875.2	8835.1	8932.3	8952.6
0	0	0	80.083	84.131	51.323	0	53.7	0	57.038	244	388.54	497.79	675.83	835.57	1165.3	1272.9	1497.6	1778.3	1933	1991.9	2181.7	2395.8	2635.3	2787.9	2997.8	3139.9	3308	3356.9	3546.2	3324.8	3300.1	3490.4	3530.7	3582.1	3751.8	3858.4	3846.7	4025.3	3941.6	4094.2	4028.3	4037.9	4126.9	4133.8	4143.8	4142.3	4107.1	4161.1	4100.1
0	0	0	3.6703	18.634	53.368	57.863	142.75	270.31	462.87	788.92	1198.7	1678.5	2272.3	3070.3	4088.3	4631	5101.6	5825.8	6526.2	8026.4	7816	7969.5	8586.1	9580.7	10104	10767	11468	11486	12270	12370	12836	13449	13930	14033	14391	14403	14932	15010	15063	15338	15429	15787	15995	15777	15941	15571	16127	15896	16123
0	0	0	0	0	42.303	100.14	207.12	407.98	641.46	917.28	1234.1	1610.2	2074.6	2499.7	2916.9	3382.2	3802	4103.3	4541.2	4943.5	5173.5	5239.4	5286	5653.4	5847.3	5978.8	6155.8	6589.5	6550	6836.4	6881.6	6989.8	7281.6	7479.2	7737.7	7772	7947.3	7906.1	8202	8354.5	8603.1	8531.9	8675.8	8135.7	8179	8288.6	8078.8	8119	8275.8
0	0	0	10.81	8.3454	3.4506	8.6015	16.117	54.897	158.83	303.76	520.13	749.56	1085.6	1446.7	1746.8	2046.6	2426.8	2796.5	3158	3585.2	3836.2	4241.1	4589	4954.7	5200.3	5440.1	5737.3	5949.9	6073.8	6175	6407.2	6577.7	6785.3	6947.2	7236.5	7389.5	7544	7601.8	7767.2	7883.5	8003.2	8030.5	7968	8031.2	8115.8	8107	8109.1	8131.2	8242.9
0	0	0	0	0	30.785	123.11	275.18	449.73	789.33	1110.4	1648	2017.9	2491.5	3012.3	3659.1	3984.3	4491.1	5021.3	5315.4	5618.3	6031.8	6466	6956.7	7186.9	7366	7680.6	7659.3	8049.3	8425.2	8573.8	8525.2	8655.1	8642	9356.9	9558.9	9382.1	8758.3	8849.2	8650.3	9133.1	9077.3	8567.7	8245.6	8251.4	8176	8363.6	8288	8122.2	8288
0	6.6363	0	0.21983	8.7423	8.7411	0	69.54	174.73	287.47	469.11	702.03	977.01	1278.4	1612.9	2001.2	2402.4	3089	3255.6	3873.8	4229.8	4594.6	5260.4	5542.8	6153.2	6418.9	6997.1	7276.5	9238.7	7874.6	9867.2	8329.4	8295	8657.4	8645.1	8917.2	8876	8869.8	9104.1	9216.4	9268.6	9264.6	9604.3	9645.2	9627.3	9730.2	9835.1	9675.3	9930.8	9812
0	0	0	27.657	0	6.9206	51.782	72.746	179.03	302.88	675.66	833.26	1310.6	1658.6	1901	2447.1	3202	3819.9	4369.1	5250.7	5821	6174.4	6876.7	7526.5	8171.7	8634.4	9142.5	9792.3	10230	10330	10823	11013	9438.7	9760.9	9848.4	10195	10289	10442	10478	10533	10624	10906	10899	11141	11109	11158	11073	11067	11071	11075
0	0	0	0	0	472.25	784.12	1160.2	1599	1894.6	2540.7	2953.5	3605.2	4177.8	4627	5236.3	5805.6	6313.3	6941.5	7281.9	7810	8203	8611.3	9364.3	9184.6	9323.3	9710.1	9936.6	10274	10307	11134	10503	10289	10823	11666	11288	11075	11388	11453	11099	12078	11074	11002	11190	11411	12132	11332	11009	11029	11576
0	4.6296	0	0	0	0	46.883	163.46	298.13	494.18	709.8	946.91	1234.2	1512.5	1775	2120.9	2448.9	2756	3025.1	3336.1	3520.7	3703.5	3899.8	4234.4	4380.7	4608.9	4901	4973.2	4933.6	5157.6	5206.3	5395.9	5517.9	5663.2	5764.9	5919	5920.3	5964.1	6065.9	6089	6253.1	6231.1	6224	6194.8	6221.2	6308.4	6209.2	6302.4	6278.9	6264.4
17.845	10.751	0.24788	0	0	0	0	8.2781	85.37	206.05	410.28	611.55	930.02	1217.8	1656	1905.8	2097.2	2481.7	2805.2	3093	3347.3	3623.5	3956.1	4280.4	4543.8	4726.3	4844.3	5330.4	5330.3	5476.6	5589.5	5673.5	5888.8	6059.2	6211.3	6458	6473.5	6683.3	6706.9	6626.1	6773.3	6854.4	7055.6	7094.2	7039.1	7149	7280.3	7271.9	7460.8	7435.5
0	12.176	13.418	5.1888	0	0	0	0	48.064	109.88	196.88	328.36	443.59	615.99	806.17	981.19	1188	1396.1	1599.9	1811.9	2049.6	2237.4	2438.6	2544.1	2750.3	2961.5	3048.9	3134.2	3206.1	3298.6	3430.3	3560.6	3646.1	3748.6	3809.3	3891.9	4030.1	3963.9	4022.3	4209.9	4100.6	4190.7	4177.7	4178.2	4219.3	4335.9	4294.3	4356.2	4241.7	4329.5
12.772	0	0	0	0	4.9825	103.49	162.13	401.71	618.46	948.94	1341.1	1696.9	1923.9	2376.5	2752.3	3654.9	3711.3	3728.8	4457.2	4601.5	4851.2	5350.6	5431.3	6819.9	7130.5	6456.8	6657.3	7952.8	7587.2	7361.3	8214.2	8379.6	8716.3	8962	9310	9433.6	9661.4	9900.4	9998.2	10164	9888.2	10133	10084	10178	10310	10137	10229	10051	9975.1
0.52301	0	0	0	3.8907	0	17.136	69.477	192	269.75	388.84	634.94	813.73	1015.4	1402	1712.8	1987	2341.5	2580	2863.1	3207.4	3575.4	4003.9	4454.6	5040.8	5382.9	5355.9	5945.6	6070.2	6001	6398.5	6595.3	6786.6	6983.1	6899.6	7074.3	7198.6	7190.6	7350.5	7335.4	7361.7	7401.1	7265.5	7181.6	7023.7	7297.7	7410.6	7272.4	7453.4	7349
0	0	0	0	6.984	7.4529	1.4732	0	1.5444	8.6683	40.153	85.015	158.65	224.17	352.18	409.62	528.41	719.34	854.85	976.87	1151.9	1351	1608.1	1801.5	1948.3	2154	2295.1	2491.2	2727.8	2888.2	3072.6	3080.4	3239.2	3522.6	3631.6	3966.8	4119.8	4195.6	4369.9	4171.6	4454.8	4527.3	4601.4	4738	4903.5	4926.2	4875.8	5028.5	4959.4	5258.3
0	0	0	0	10.493	103.19	245.22	453.6	625.15	860.4	1091	1418.6	1757.4	2172.4	2562.9	2857	3354.9	3679.4	4068.3	4415	4860.6	5157.2	5264.2	5566.6	5898.5	6141.9	6462.9	6647.6	6953.8	7317.4	7496.8	7727	7671.9	7799.1	8029.7	8141.7	8288.3	8408	8492.4	8726.4	8722.3	8767.6	8769.3	8821.1	8910.2	8651.3	8736.8	8735.5	8785.5	8872.9
2.1299	0	0	1.0989	3.8111	0	11.736	62.317	160.72	340.42	690.28	1149.7	1648.8	2167.6	2748.8	3539.8	4302.9	5357.3	6119.7	7151.2	7695.8	8172.8	8736.3	9661.7	10140	9788.1	11507	11717	12045	11870	11921	11769	10978	11503	11712	11915	13222	12110	13523	13463	12916	12879	13218	12815	12945	13237	12954	13179	13156	13152
0	0	0	19.483	44.914	34.873	27.396	46.734	65.097	124.21	253.89	372.31	537.89	760.1	950.73	1194.5	1415.3	1610.6	1800.9	2139.8	2460.2	2852.5	3252.3	3399.6	3306.6	3517.9	3629	3786.2	4079.9	4323.3	4557.4	4617.3	4793.1	5072.6	5014.2	5217.8	5382.2	5463.7	5603.3	5586.5	5973.7	5862.2	5685.7	5678.8	5798.3	5747	5753.7	5680.4	5702.7	5812.4
0	0	31.663	71.042	35.699	21.906	11.233	38.938	63.6	159.75	309.14	457.71	719.41	1013.3	1325.1	1644.9	1991.4	2386.6	2785.5	3163.6	3532.5	3887.9	4045.6	4472.4	4504.1	4873.4	5102.5	5368.1	5610.9	5712.6	5773.4	5749.5	5925.3	5938.6	6055.3	6335.6	6253.4	6520.6	6599.9	6734.5	6799.8	6704.9	6705.5	6906	6982	6774.3	6916.2	6933.5	7057.6	7066.1
0	12.282	0	0	0	0.81338	7.4042	79.082	158.28	290.07	485.78	762.08	1111.6	1420.8	1721.4	2126.6	2599.1	3007.3	3421.4	3827.8	4291.7	4697.6	5173.6	5677.7	6013.4	5595.1	6767.5	7042.1	6993.3	7420.5	7472	7931.5	8227.2	8315.7	8479.1	8592.2	8739.5	9075	8998.6	9122	9196.2	9226.1	9455.3	9375.6	9255.2	9518.8	9554.7	9489.4	9446.3	9820.8
0	0	0	0	10.101	80.813	172.89	298.83	489.06	719.86	1012.4	1323.1	1534	1919.8	2225.8	2503.5	2760.5	3081.7	3244.6	3589.3	3899.1	4146.2	4448.9	4772.6	5041.2	5194.9	5356	5547.2	5739.4	5495.5	5957.7	5695.2	6167.3	6438.1	6393.4	6512.1	6584.6	6712.8	6852.3	6871	6875.3	6565.2	6851.9	6898.2	7037.6	6951.8	6705.4	7280.9	7310.8	7401.8
0	0	0	0.45288	5.2157	7.6944	7.9978	36.809	107.56	209.51	352.19	577.17	859.74	1108.8	1446.1	1729.6	2134.1	2422.4	2829.6	3229.7	3804.6	4240.4	4661.2	4872.8	5581.9	5671.9	5894.2	6376.1	7167.5	6360.2	6240	6238.2	6367.9	6400.4	6585.7	6722.3	6694.3	6712.7	7043	7064.1	7247	7375.3	6836.1	6886.7	6729.9	6805.3	6786.9	6917.2	6962.3	6991.4
172.72	120.1	67.746	0	0	0	0	43.202	265.57	497.48	809.79	1165.8	1500.3	2073.4	2551.1	2934.7	3489.9	4161.5	4830.1	5032	5531.2	5620	6223.5	6775.4	6872.8	7783.2	8169.1	8663.4	9064.5	9014.8	9058.3	9267.6	9622.3	9989.2	9852	9737.7	9942.3	10164	9948.6	10112	10575	10462	10781	10789	10343	10528	10752	10802	10782	10671
107.02	87.718	0	0	0	0	0	0	88.257	99.751	263.22	412.66	554.25	701.77	1020.2	1273	1555.1	1813.3	2089.2	2403.9	2474.3	2898.7	3093.9	3097	3423.6	3658.8	3863.5	4002.4	4054.8	4412.2	4561.6	4719.1	4801.6	4784	4767.8	4864	5201.6	5191.8	5114.5	5140.4	5292.7	5250.9	5194.2	5341.5	5260.1	5222.3	5106.2	5193.4	5287.1	5321
16.279	10.435	0	0	0	12.912	16.164	95.937	155.87	244.96	390.23	549.79	742.4	915.37	1126.8	1272.1	1561.5	1762.7	1975.1	2057.9	2358.8	2493.5	2634	2935.4	2613.6	3136.8	3342.6	3576.8	3646.6	3839.8	3999.9	4136.8	4109.7	4320.8	4433.1	4639.7	4783.6	5048.1	5434.9	5634	5783.8	5820.6	5854.6	5602.7	5837.4	5717.4	5853.8	5983.4	5991.4	6005
0	0	0	0	22.527	127.42	224.75	429.06	676.76	979.72	1313.9	1567.9	1922.9	2228.5	2703.5	3017.9	3440.7	3849.6	4101.5	4460.1	4546.2	4859.5	5276.5	5511.9	5777.6	6135.9	6342	6442.1	6588.9	6781.3	6770.1	7545.4	7967.3	7136.8	7384.1	7511.4	7729.2	7728.8	7754	8014.7	8336.1	8402.1	8314.5	8312	8302.1	8017.9	8006.9	7925.5	7928.7	8068.6
0	0	0	58.603	174.8	417.69	498.87	615.93	798.87	1042.4	1207.4	1575.5	1943.8	2200.3	2431.7	2753.5	3098.8	3686.4	3934	4374.4	4710.2	5009.2	5477.2	5943.7	6279	6415.5	6715.8	6709.7	6861.7	7124.4	7214.7	7432	7838.5	7759.6	7877.9	8161.6	8116.6	8307.2	8395.3	8386.9	8574.3	8793.8	8689.2	8970.2	8747	8962.1	9124.8	9122.5	9150.5	9120.7
0	0	0	0	34.556	74.638	164.62	289.36	451.31	627.82	812.59	959.71	1252	1508.3	1766.6	2012.9	2208.2	2597.8	2767.3	3062.2	3198.6	3387.6	3667.1	3799.9	4108.7	4297.4	3982.5	4521.1	4687.8	4786.5	4832.9	4878.1	5009.2	5105	5179.6	5325.2	5300.8	5266	5274.7	5411.8	5456.2	5302.2	5494.9	5604.3	5608.7	5705.6	5614.2	5801.4	5839.3	5803.2
0	0	0	34.527	240.35	435.13	689.86	930.88	1233.2	1443.6	1792.2	1973.4	2384.9	2843.2	3338.3	3570	4278.2	3971.2	5010.4	5434.8	5615.1	5929	6586.8	6676.2	6195.7	7213.2	7780.9	7829.9	8173.2	8148.8	8503.9	8935.5	8808.7	9443.2	9285.7	9672.2	9936.1	10233	10619	10773	10483	10104	9827.7	9965.1	9709.5	10348	10438	10220	10323	10180
0	0	0	0	26.956	167.03	272.89	402.62	667.52	960.85	1362.6	1827.2	2355.6	2974.3	3729.7	4326.1	5014.8	5763.3	6373	7212.5	7680.8	8420.7	8863	9612.4	10268	10840	11129	11953	12347	12332	13584	13068	13692	13860	14395	14536	14868	14893	15288	15282	15500	15385	15636	12218	12063	12645	12605	12657	12539	12636
0	0	0	2.6913	119.02	218.47	406.62	625.47	881.81	1133.4	1453	1855.8	2164.8	2547.1	3013.6	3512.5	3838.7	4243.6	4535.8	4826.9	5353.2	5596.9	6127.1	6188.4	6448	6693.7	6795.3	6831	7180	7258.3	7473.4	7564.3	7848.9	7926.9	8057.2	8252	8219.3	8216.3	8342.5	8360.6	8385.6	8394	8213.5	8203.1	8137	8106.1	8153.1	8125.8	8175.4	8215.6
0	1.2386	0	0	9.4627	3.744	17.02	32.139	53.59	106.69	171.34	273.26	349.06	468.66	639.13	756.7	892.21	1089.2	1244.7	1349.2	1622.1	1797.5	2013.6	2257	2423.1	2581.3	2815.9	2908.9	3051.2	3129.3	3332.4	3335.3	3529.2	3622.6	3704.7	3764.2	3697.6	3848	3853.4	3863.5	3929	3935.5	3985.7	3933.5	3958.4	3942.5	4038.1	3969.3	3982.8	4011.8
0	38.653	65.67	82.437	0	76.152	77.152	0	73.885	135.22	224.68	286.44	434.55	595.59	781.78	996.53	1198	1511.1	1774.5	2221.2	2372.1	2739.2	2950.2	3255.1	3566.2	3841.1	4115	4368.4	4606.1	4676.6	4938.2	5130.6	5492.3	5516.3	5586.6	5732	5709.6	5846.8	6136.6	6153.2	6235.7	6349.7	6220.7	6718.1	6700.4	6567.3	6596.1	6574.8	6579.8	6616.7
0	0	0	27.644	0	0	0	0.14357	0	87.799	216.24	399.83	612.22	845.59	1147.5	1550.5	1853.4	2182.7	2583.3	2777.1	3113.1	3625	3857.4	4252.4	4549.5	4729.5	5144.9	5630.4	5881.9	6057.6	6542.3	6500.1	6804.1	6949.5	7138.8	7423.8	7638.5	7730.5	7919.2	8020.7	7952.9	8121.5	8102.8	8210.4	8082	8355.6	8207.7	8204.7	8460.1	8398.1
0	0	0	0	32.927	90.161	168.4	306.91	497.79	784.39	1052.6	1427	1803.2	2326.8	2779.8	3284.6	3705.6	4057	4666.9	4950.1	5417.5	5771.7	5955.3	6359.2	6563	6622.6	7040.3	7261.9	7615.8	7886.2	8083.4	8124.9	8402.9	8618	9009.2	9173.3	9485.5	9551.8	9852.7	9834.3	10196	10334	10112	9910.9	10005	10055	10328	10259	10324	10459
0	0	0	45.497	75.41	99.977	6.2995	106.26	64.132	248.4	541.59	753.78	860.56	1055.3	1486.6	1869.3	2302.6	2276.6	2565	2959.4	3261.3	3295.7	3920.1	3810.3	4347.3	4713.5	4915.8	5048.7	5083.1	5615.4	5656	5606.5	6204.2	6041.4	6363	6170.1	6319.9	6427.3	6408.1	6405	6560.5	6827.7	6827.8	6423.7	6658.2	6647.3	6731.7	6688.5	6861.4	6528.3
0	0.15229	15.127	10.482	0	32.296	46.157	143.37	264.96	411.86	626.96	867.23	1084.4	1322.5	1541.2	1838.6	2120.1	2414.9	2657.1	2951.1	3310	3650.6	3973.1	4239.8	4570.1	4733.4	5033.3	5233	5411.8	5851.5	6069.5	6130.6	6438.7	6525.8	6747.1	7070.8	7178.7	7322.5	7419.6	7555	7659.1	7766.5	7793.2	7947	7860	7919.1	8129.6	8067.7	8183.8	8219.6
0	0	0	1.2332	36.054	80.329	117.05	256.26	453.88	861.09	1381.2	2023.1	2829	3724.5	4619.8	5691.1	6676.7	7794.7	9109.9	9711.5	11092	11813	12841	13298	13700	14944	15403	15570	16234	16707	16955	17027	17934	17621	18829	18978	18548	18653	18968	18951	19610	20149	20192	19772	20190	20338	20005	20230	19984	19881
0	15.504	0	3.3693	0.094148	0	0	0	0	42.729	113.91	217.1	370.57	549.92	782.14	1001.2	1301.4	1616	1936.4	2290.6	2661.2	3007.5	3354.8	3745.4	4072	4359.9	4720.4	4963.2	5140.1	5293.6	5596.8	5617.6	5803.7	5731.3	6033	6222	6292.4	6434.3	6669.9	6665	6758.1	6991.7	7005.5	7053.3	7110.8	7276	7377	7315.1	7405.6	7467.6
0	0	0	0.73631	101.99	202.6	287.47	388.2	569.01	777.83	960.7	1277.3	1600.2	1930.5	2301.5	2712.6	3011.4	3378.9	3790.7	4076.2	4625.4	5065.4	5335.6	5825	6167.8	6524.1	6839.9	7105.8	7296	7208.3	7509.7	7614.9	7536.4	7775.2	7911.7	8247	8190.7	8394.3	8387.8	8520.4	8616.8	8608	8658.6	8686.4	8908.2	8792.9	8983.7	8885.8	8782.3	8810.1
0	0	0	40.491	42.637	29.152	9.7067	46.839	110.99	142.56	198.92	294.33	436.77	546.12	654.34	829.58	905.83	1124	1290.6	1451.2	1628.5	1812.2	1950.4	1937.7	2148.6	2212.4	2186.1	2353.2	2468.2	2589	2667.6	2756.8	2750.9	2891.9	2879.2	2972.6	2998.4	3068	3021.1	2999.6	3115.2	2957.7	3022.4	3104.5	3040.8	3173	3047.4	3178.2	3057.2	3118.5
0	0	0	3.399	3.72	0	7.2947	43.66	96.167	193.86	356.03	614.91	894.68	1334.7	1809.4	2313.8	2970.4	3534.1	4155.7	4901.1	5526.7	6277	6657.4	7466.8	8039.9	8317.3	8874.8	9239.3	9808.6	10043	10314	10880	11068	11392	11579	11794	11960	11893	11755	12168	12028	12127	12186	12088	12093	11910	11852	12139	11933	12111
0	0	0	0	0	6.2501	37.77	115.83	179.36	336.5	567.01	889.78	1211.4	1626.8	2387.3	2926.8	3524.2	3702.1	4338.2	5095.3	5520.6	5923.4	6479.9	7154.1	7922.8	8292.7	7977.5	8392.7	8465.8	8866.4	9481.1	10099	10719	10973	11625	12148	12311	12616	13050	13107	13496	13623	13590	13862	13616	13623	13743	13893	13951	14018
0	7.7892	0	0	0	0.50251	42.998	126.2	320.07	504.96	768.8	1147.3	1516.7	1622.6	2653.7	3033.3	3529.1	4146.9	4300.2	4846.3	5064.9	5582.7	5732.9	6578	6715.7	6609.4	6186.5	6229.3	6966.5	7792.7	7353.7	7037.6	7378.4	7542	7728.6	7772.9	8082.2	7982.1	8266	8510.9	8756.3	8713	9146.1	9005	9281.2	9265.7	9345.2	9410.9	9280.7	9099.2
0	0	0.36011	0.39564	14.344	4.5951	6.208	10.642	8.7755	18.825	39.205	81.213	133.48	246.84	380.05	572.43	719.62	976.8	1192.4	1438.9	1750.2	2073.1	2435.1	2786.6	3042.7	3404.4	3572.9	3821.2	4175.6	4463.9	4572.5	4895.8	5186.4	5222.8	5489	5708.3	5812	5959.8	6052.2	6407.1	6486	6436.8	6471.7	6596.1	6620.6	6758.5	6752	6691.9	6719.3	6750.7
0	0	0	0	10.793	22.418	2.9887	191.41	320.97	543.01	773.03	971.19	1266.5	1456.1	1838	1849.7	2117.6	2293	2837.7	2981.6	3145.1	3315.7	3648.2	3865	4563.9	4584	4583.8	4665.3	5048	4904.1	4530.3	5275	4153.3	4959.9	5043.1	5008.1	5368.8	5354.1	5473.4	5589.5	5535.4	5782.5	5688.6	5909.5	5955.7	6072.8	5234	5233.8	6299.4	5434.2
0	0	0	0	18.949	41.612	100.61	243.66	461.19	684.4	881.53	1129.1	1417.3	1775.1	2428.9	2874.2	3092.4	3403.1	3758.3	4041.3	4395	4625.3	5039.5	5344.2	5556.6	5923.2	5757.2	5968.5	6195.1	6222.1	6442	7443.9	6586	6879.2	7014.4	7184.1	7146	7354.8	7358	7359.9	7558.6	7619.3	7636.3	7820.7	7812.6	7864.5	7895	8131.6	8012	8040.5
0	0	0	42.94	76.811	42.419	101.57	232.13	443.18	586.61	1025.6	1055.7	1471.4	1953.4	3068.7	3694.1	4102.2	4439.9	4949.3	6343.4	6480.3	7145	7401.8	8195.5	8761.2	8969.3	9149.1	9864.5	10067	10600	10780	11261	11639	11959	11707	12404	12382	12745	12712	12483	13104	12569	13138	12754	13068	13010	12764	12924	12564	13015
0	4.3641	3.9649	0	0	0	33.633	130.8	283.85	566.65	864.89	1269	1663.8	2213.1	2712.5	3296.9	3779.2	4303.3	4916.4	5486.6	6144	6630.5	6949.7	7542.7	7917.3	8493.5	8954.8	9196.6	9642.1	9794.8	10071	10469	10594	10798	11008	11176	11271	11346	11445	11369	11684	11434	11632	11659	11796	11767	11828	11726	11638	11574
29.984	32.004	0	0	0	0	0	66.172	222.04	449.3	746.7	1114.9	1519.9	1997.7	2396	2882.3	3374.6	3796.6	4309.2	4631.5	5094.4	5518.8	5870.3	6288.8	6388.8	6771.2	7087.9	7149.5	7428.8	7420.9	7761.1	7777.6	8111.2	8332.1	8138.3	7849.9	8095.9	8125.2	8141.2	8266.7	8229.9	8263.7	8259.7	8253.9	8127.3	8124.5	8230.2	8117.3	8142.6	8134.1
0	0	0	0	321.33	659.47	998.21	1441.9	1892.3	2349.3	2800.2	3143	3574.7	3962.6	4331.8	4710.7	5136.7	5499.1	6032	6158.7	6508.7	6786.6	6787.1	7162.5	7368.9	7499.2	7769.4	7931.7	8048.9	8146.2	8280	8359.2	8608.5	8751.2	9001.4	9034.3	9393.2	9385.4	9398.5	9551.7	9542.3	9656.4	9628.3	9689.7	9654.3	9838.4	9668.4	9640.2	9803.6	9677.6
0	0	33.744	32.584	0	9.0986	64.95	97.58	238.5	429.11	572.88	782.99	1089.4	1304	1609.7	1929.9	2198.9	2605	2914.5	3029.2	3262.6	3418.9	4060.1	3973.3	4259.9	4451.1	4691	4906	5509.6	5613.3	5488.9	5541.3	5724.2	5949.2	6103.3	6446.1	6521.7	6630.7	6727.4	6561.6	6771.9	6894.1	6998.7	7086.9	7101	7198	7345.3	7457.5	7837.2	7846.2
0	0	0	52.986	117.22	86.173	212.43	445.48	715.72	1052.3	1535.6	2016.4	2596	3067.9	3903.3	4475.7	5105.8	5755.5	6280.4	7143.2	7728.7	8569.7	9239.2	9620.6	10429	10806	10969	11513	11761	12251	12330	12518	12549	12691	12998	12993	13434	13852	14075	13942	14406	14103	14169	13689	13835	13647	13623	13786	13561	13678
0	0	0	0	15.775	40.483	95.897	199.32	395.05	561.45	852.15	1126.4	1165.5	1392.1	1996.7	1827.6	2054.3	2193.8	2574.6	2751.1	3038.5	3174.2	3348.1	3580.4	3616.9	3685.4	3637.7	3774.3	3954.2	4005.1	4113.3	4112.2	4271.6	4339.3	4343.3	4500.7	4469.1	4504.7	4550.2	4500	4467	4583.5	4541.6	4501.6	4471.8	4604.6	4642.4	4547.3	4707.9	4487.7
0	0	4.2616	0	7.0781	5.0311	3.2584	8.3209	35.977	93.979	160.56	270.16	389.14	513.71	710.77	954.45	1187.3	1415.1	1683.3	1935.9	2233	2496.9	2761.2	3099.5	3304.7	3598.3	3858.7	4098.6	4356.7	4476.2	4617.4	4871.3	5108.7	5334.3	5499.7	5605.7	5752.2	5819.8	5933.9	6109.1	6076.6	6198.6	6172	6265	6455.4	6378.7	6445.5	6550.2	6540.8	6606.4
0	0	0	0	0	0	75.386	182.39	389.31	647	970.71	1425.2	1936.1	2547.3	3232.3	3833.7	4524.2	5091.7	5572.3	6280	6961.1	7483	8281.1	8605.8	9011.2	9585.1	9704.4	10183	10411	10783	10866	10676	11233	11498	11989	12085	12150	12382	12679	12510	12945	12647	13313	12888	12788	12794	12925	12788	12639	12688
0	0	0	25.32	55.787	122.02	157.76	234.39	419.95	784.98	1166.9	1710	2255.9	2699.8	3461.5	4198.7	4908.3	5612.2	6370.4	6797	7453.4	7804	8501.8	8881.8	9289.5	9781.6	9995	10563	10637	10820	11074	11313	11789	12533	13146	12356	12391	12585	12586	12616	12786	12635	12811	12885	12876	12822	12881	12813	12928	12833
0	0	0	13.095	19.933	24.5	30.127	46.877	34.953	25.946	73.514	98.75	104.37	138.54	224.62	355.26	439.64	582.23	738.85	883.72	1170.7	1458.8	1719.4	2000.6	2276.8	2599.9	2883.4	3659.3	3103.1	3217.5	3433.6	3544.2	3716.3	3921.8	4047.3	4338.7	4471.6	4670.7	4799.5	4939.3	5106	5192.1	5111	5214.4	5299.8	5317.9	5269.8	5317.7	5321.7	5475.1
0	0	0	1.5688	0.8711	6.1169	7.515	25.327	71.477	156.72	269.24	431.7	641.71	891.44	1149.8	1456.8	1799.3	2054.7	2447.7	2900.6	3192.6	3664.8	4046.8	4314.8	4582	5033.1	5378.4	5692.7	5922.6	6148.5	6341.7	6519.3	6914.4	6962.5	7026.8	7299.5	7367.3	7539.3	7741.8	7887	7964.9	7880.8	7742.8	7864.2	7819.6	7765.9	7922.2	7991.9	7956.8	8150.9
0	0	0	11.389	59.337	70.678	155.9	316.47	629.12	846.28	1219.1	1824.8	2117.8	2521.3	3483.3	3866.6	4621.1	5141.7	5819.8	6033.9	6527.8	7281.1	7528	8278.9	8515	9649.1	9672.6	10417	10871	10893	11376	12080	11843	12285	12515	12823	13250	13309	13521	13756	13792	14092	14374	14277	14680	14404	14574	14666	14650	14675
0	0	0	0	80.423	195.88	285.67	435.13	561.22	691.6	794.52	908.75	994.1	1246.3	1422.6	1576.3	2051.5	2118.9	2358.3	2587.7	3467.7	3220.3	3555.1	3650.7	3910.1	4335.2	4093.7	4419.8	4502.5	4652.4	4922.1	5064.1	5212.3	5380.6	5592.5	5666.1	5913.6	5799.6	6000.4	6108.9	6118.5	6276.4	6225.9	6339.2	6304	6557.1	6696.5	6618.5	6622.2	6671.7
0	0	0	0	115.6	278.62	449.13	583.12	728.7	900.2	1155.9	1188	1277.1	1331.7	1469.9	1741.2	1710.9	1791.9	1801.3	1959	2103.4	2162.1	2155.9	2407.5	2361.2	2372.5	2579.1	2587.9	2767.2	3193.8	3550.3	3631.2	3724.2	3841.4	3889.2	3930.2	4120.7	4140	4280.1	4246.8	4344.2	4352	4370.6	4441.1	4424.8	4510.5	4583.9	4560.7	4591.3	4590.4
0.4392	4.6109	0	0	23.89	6.0228	0	19.224	47.114	117.57	205.42	323.08	510.78	679.6	839.95	1121.9	1329	1552	1747.9	1981.7	2217.9	2316	2556.2	2815.8	2335	3250.1	3004.6	2932.2	3143.8	3714.1	3859.2	3594.1	3641.2	4388.2	4538.4	4607.7	5056.8	4967.8	4684.4	4710.9	4710	4546.5	4927.1	4711.4	4781.5	5087.4	4757.5	5090.1	5153.4	5131.3
0	0	0	43.785	78.777	86.624	183.21	290.68	429.71	580.83	820.92	1043.4	1478.1	1467.5	1684.5	1827.8	2327	2200.8	2358	3163.1	3256.4	2860.4	3406.7	3287.6	3299.7	3457.3	3535.4	3904.3	4426.2	4103.6	4379.4	4229.1	4960.4	4614.9	4447.2	5197.4	4622.9	4671.8	4741	4765.4	4923.7	5010.4	5186.2	5785.7	4970.1	4971.3	4960.4	4980	4746.4	4870.5
0	8.0077	0	1.4255	0.086753	0	2.885	71.164	177.39	384.68	620.93	912.15	1205.7	1667.5	2348.9	2535.1	3020.7	3345.8	3832.6	4046.6	4511.4	4946.4	5233	6007.1	5961.5	6349.4	6589.8	6719.7	6689.5	7478.4	7449.5	8162.5	7908.5	7833.2	8079.2	8272.3	9561	8511.5	9819.9	8663.3	8747.2	8758.8	8934.3	8729.3	8896	8961.2	8710.1	8801.5	8817.5	8803.8
11.584	11.099	0	0	0	0	0	9.8963	33.21	75.741	172.55	364.58	563.84	746.27	1004.5	1197.1	1769.1	2180	2705	3089	3496	3912.4	4359.9	4820.8	5150.5	5342.3	5655.2	5912.4	6188.4	6419.9	6656.5	6795.2	7135.5	7287.7	7382.1	7592.5	7633.5	7756.1	8023.5	8110.8	8285.9	8138.9	8159.2	8568.4	8403.2	8534.4	8450.6	8695.2	8916.8	8706.2
0	0	0	36.402	8.4592	112.91	226.82	372.16	815.01	925.14	1325	1717.8	2128.9	2668.6	3059.7	3520.8	3991.3	4373.7	4708.4	5157	5542.1	5823.6	6180.8	6485	6465.3	6816.7	7224.1	7745.1	8115.8	8511.8	9290	9425	9883.6	9772.8	9850.4	10136	10220	10337	10568	10754	10850	10898	11075	11019	11233	11500	11334	11350	11421	11640
0.73291	0	0	0	1.9835	3.7333	22.137	71.504	163.57	299.23	566.31	881.21	1282.8	1631	2144.5	2758.8	3443.4	3888.7	4606.9	5295.5	5995.6	6903.9	7321.5	7895.5	8890.3	9605.8	10415	10872	11394	11840	12306	12972	13610	14007	14063	14676	14634	15347	15179	15380	15533	15577	16084	16343	16693	17021	16348	16688	16783	17267
0	0	0	62.843	284.9	395.21	386.16	659.95	1005.2	1304.2	1867.1	2496.3	3109.7	3765.2	4512.9	5350.2	5987.7	6868.7	7489.7	8023.3	8662.6	9384.2	9960.4	10686	11177	11640	12207	12706	12988	13478	13957	14222	14141	14673	14750	15395	15419	15825	15985	16234	16368	16654	16771	16412	16599	16837	16955	16653	16694	16824
0	0	0	0	24.993	46.871	130.3	215.22	363.4	497.83	715.98	1027.5	1288.9	1654.5	1943.6	2296.3	2692.1	2766.4	3062.9	3286.8	3348	3674.3	3855.2	3977.1	4261.1	4374.9	4484.6	4657.8	4625.8	4862.8	4815.9	5070.4	5128.6	5198.1	5279.2	5593.4	5685.6	5762.9	5738.5	5929	5790.2	5610.5	5781.5	5763.9	5833.4	6023	6018.4	5957.2	5860.5	5800.7
0	0	0	0	79.98	237.83	387.99	581.4	755.4	957.9	1235	1595	1863.7	2150.4	2609.3	2926	4337	3347	5029.1	5402.4	5843.2	5874.7	6183.2	6464.6	6701	7156.6	5973.4	7426.4	7722.7	7857.6	8243	8341.6	6725.2	6859.2	7034.2	8908.9	7258.6	7321.3	7482	7592.3	7488.3	7743.5	7674.4	7859.1	7874.2	7843.5	7841.6	7744.2	7848.6	7753.7
0	0	0	0	64.597	0	33.939	84.488	100.52	147.16	200.21	258.81	434.59	542.32	613.4	842.52	1084.6	1031.6	1425.4	1398.7	1616.3	2146.1	1972.5	2208.9	2600.1	2675.9	2769.8	3428.3	3077.8	3781.2	3505.5	3622.5	3812.5	4040.6	4240.4	4488.6	4484.2	4577.7	4803.1	4802.5	5048.5	5066.8	5064.9	5050.8	5129.1	5306.3	5110.4	5283.9	5367.5	5458.8
0	0	5.8894	5.532	7.3812	9.6963	25.308	33.696	70.345	165.49	370.44	593.7	925.42	1302.5	1626.8	2049.3	2529.5	3058	3529.7	4560.8	5048.3	5635.5	6283.2	6617.5	6832.2	7289.9	7819.3	8106.4	9044.9	9412.2	9794	10031	10388	10738	10861	11044	11094	11206	10606	11303	10613	10364	10533	11006	10950	11091	10951	10851	10948	10729
0.59824	9.1062	0	3.5018	0	0	26.457	111.89	395.48	672.16	749.81	1333.8	1352.7	1775.6	2080.5	2572.1	2673.1	3191.1	3327.8	3597.3	4178.3	4607.8	4590.1	4942.9	5323.8	5558.2	5840.6	6057.7	6578.8	6924.1	6843.9	7677.3	7822.9	8189.2	8363.2	8476.6	8839.7	9084.3	9190	9446.2	9459.8	9372.6	9607.1	9588.1	9758.2	9887.4	9996.5	10021	10152	10304
0	0	0	0	88.929	82.803	174.69	266.82	442.19	630.53	976.87	1327.3	1806.6	2252.4	2552.8	3368.1	3787.5	4236.7	4845.2	5534.2	5934.4	6093.3	6959.2	7224.1	7588.8	7894.7	8189.9	8327.1	8494.8	8898.7	8813	9312.5	9784.9	9809.2	9829.4	9949.1	10078	9958.7	10006	10189	10351	10270	10160	10366	10018	10397	10206	10166	10160	10392
0	2.0032	0	0	17.061	24.16	38.388	115.48	230.53	465.8	689.29	1033.7	1365	1720.3	1982.1	1824.2	2297	2654.7	3045.2	3399.3	3785.5	4162.6	4661.5	5575.5	5896.7	6127.7	6547.6	7027.5	7235.7	7451.3	7739.2	7896.9	8114	8563.6	8816.5	9157.2	9151.7	9450.2	9467.2	9674.3	9780.3	9743.9	8653.8	8492	8644.1	8576.7	8937.2	8930.7	9057.6	8961.7
3.958	5.2325	0	0	0	0	30.199	128.16	253.81	530.22	815.21	1197.7	1668.4	2128.3	2651.2	3190.8	3699.7	4203.3	4983.8	5642.4	6154.6	6611.9	7453.2	8279.7	8885.4	9515.7	9653.9	10301	10570	11279	11538	12166	12293	12669	12999	13392	13588	13877	14371	14725	14712	15070	14857	14938	15127	15254	15342	15362	15512	15861
0	0	0	23.893	64.031	99.731	148.81	246.21	396.45	615.41	848.64	1158.5	1532.1	1972.1	2487.5	3104	3596.8	4122.7	4582.2	5122.4	5534.9	6069.6	6660.4	6903.2	7419.3	7893.3	8111	8757.6	8997.9	9562	10009	10509	11014	11267	11387	11910	12121	12464	12763	12719	11926	12027	12003	12114	11917	12008	12061	11943	11893	12036
0	0	0	0	28.885	11.526	39.775	48.325	90.836	146.48	218.44	271.27	371.6	460.57	550.2	652.67	769.95	991.6	1108.1	1176.8	1339.5	1402.1	1682	1754.3	1934.1	2053.4	2193.4	2503.6	2501	2716.3	2821.3	2954.6	3110.9	3259.7	3403.3	3675.9	3745.6	3857.2	3869.3	3778.2	3773.2	3876.7	4037.6	4136.4	4098.5	4115.5	4090.3	4070.8	4242.8	4265
0	4.0061	0	4.2997	11.869	3.3328	0	37.948	146.14	284.85	483.33	748.52	1068.2	1420.1	1771.4	2017.2	2273.4	2714	3034.8	3353.3	3846.8	4224.2	4331.8	5046.6	5908	5946.5	6258.4	6209.3	6546.8	6714.8	7061.3	7065	7391.9	7413.2	7234.6	7151.7	6877.2	6826	7030.5	7325.9	7341.7	7186.4	7298.4	7274.1	7153.8	7169.7	7209.4	7448.7	7388.2	6926
0	16.335	8.1967	10.135	26.375	0	0	4.6578	28.483	68.98	175.63	254.93	369.88	531.13	653.73	884.16	1099.6	1268.9	1646.3	1917.5	2100.1	2317.3	2536.3	2797.6	2938.8	3199	3344.6	3482.1	3611.4	3922.6	4131.3	3536.8	4388	4622.7	4846.5	5266.2	5389.1	5380.4	4837.2	5687.5	5815.1	5893.7	5914	5981.6	6011.7	6116.6	6110.1	6051.8	6051.7	6070.7
0	0	0	0	0	0	34.866	95.693	230.42	443.74	695.87	1031.8	1408.8	1788.1	2240.4	2468.7	2912.2	3283.4	3788.8	4129.2	4439.5	4821.9	5051.8	5311.7	5594.8	5894.9	5945.6	6349.9	6699.7	6851.4	6920.7	7032.1	7416.6	7601.5	7648.3	7799.1	7859.8	8075.6	8159.7	8315.1	8367.6	8454.5	8479.3	8442.1	8531	8851.2	8796.6	8835.2	8810.3	8867.8
0	0.15832	0	5.1703	0.048895	0	11.934	40.061	146.62	278.46	445.59	704.61	1031	1405.1	1809.6	2159.6	2601.9	3084.5	3569.3	3935.2	4381.9	4992.9	5268.5	5568	6000.4	6291.1	6689.1	7054.2	7267.6	7316	7743	7658.5	7807.4	8222.1	8467.3	8787.2	8945.2	8729.8	8910.3	9357.4	9474.5	9464.5	9386	9647.6	9574.4	9594	9768.3	9632.3	9683.4	9578.2
0	7.9453	6.0646	0	0	0	7.9513	57.325	170.43	300.99	488.83	801.21	1010.7	1324.9	1681.1	2002.2	2565.5	2995.2	4100.6	3908.4	4348.8	4644.1	5033.2	5183.5	5547.1	5821.2	6328.3	6373.1	6697.2	6691.4	6728.4	7282.9	7647.2	7708.8	8052.2	8266.5	8401.9	8681.7	8725.7	8926	9019.9	9209.1	9343.1	9493.1	10158	9652.7	10250	10236	10173	10529
0	0	0	0	0	0	41.419	70.807	179.87	271.93	421.31	662.66	901.84	1137.1	1450	1702.5	1918.5	2252.7	2479.5	2938	3155.4	3510.4	3659.4	3928.9	4210.9	4812.8	4964.2	5267.1	5352.1	5670	5814.7	6156.2	6563.2	6466.6	6649.7	6965.4	7081.8	7165	7377.6	7319.1	7398.2	7253.2	7403.4	7682.1	7776.3	7721.1	7802.3	7721.2	7606.9	7641.1
0	0	0	59.866	28.662	44.049	100.55	34.237	409.54	603.18	729.38	972.17	1462.2	1782.6	2076.1	2336.9	2771.2	2636.2	3105.1	3450.7	3676.2	4413.8	4736.9	4507.9	5400	4605.6	5785.4	5265.3	5939.8	6097.5	5691.9	6422.4	5819.7	5917.6	6091.6	6243.9	6173.9	6296	6360.8	6424	6439	6621.6	6850.9	6788.9	7000.4	7004.7	7139.4	7170.9	7298.9	7311.4
0	0	0	2.6856	4.144	4.7656	12.441	80.3	222.38	405.72	739.62	1162.9	1623.5	2214.4	2811.2	3331.4	3941.8	4469.3	4930.4	5564.6	6070.7	6595.6	6886.1	7413.3	7753.5	8327.5	8515.8	8633.4	9051.4	9346.7	9483.4	9511.5	9914	10209	10575	10739	10782	11285	11168	11558	11721	11748	11991	12064	11968	11705	11864	11837	11776	11899
0	0	0	0	15.537	36.227	35.26	97.006	185.25	304.24	481.09	669.58	871.55	1112.6	1334.8	1551.8	1894.6	2098.8	2382.7	2531.6	2622.7	2819.6	3021.6	3170.5	3319	3502.3	3779.8	3925.6	4126.8	3904.5	4063.1	4272.4	4321	4418.5	4608.6	4732.8	4901.7	4934.2	5016.7	5029.4	5236.1	5290.2	5390.4	5410.4	5656.4	5628.3	5697.2	5670.5	5822.8	5937.7
0.86157	10.839	0	0	0	5.5207	29.729	74.676	147.61	213.06	379.55	537.77	723.75	1026.2	1348	1587.4	1804.4	2557.8	2893.2	3423.9	3626.2	4202.2	4298.7	5189.3	5406.5	5680.1	6100.5	6604.2	6748.4	7129.8	7571.3	8036.4	8426.4	8450.2	8960.8	9060.8	9449.1	9626.6	9883	9787.2	10258	10407	10572	10424	10617	10625	10597	10580	10817	10808
0	0	0	0	126.76	267.35	520.2	809.7	1128.4	1449.1	1740.4	2145	2452.1	2722.9	3124.9	3411.5	3973.5	4085.4	4452.3	4697.4	4990.7	5272.9	5605	5822.8	6308	6481.5	6758.2	6959.5	6973.3	7195.7	7156.7	7364.8	7462.4	7461	7626.5	7777.2	7842.1	7821	8015.1	8306.1	8557.7	8431.4	8504.1	8477.3	8494.2	8694.4	8586.1	8707.1	8683.3	8745.9
0	0	0	18.19	0	16.053	41.193	115.02	208.28	333.63	517.1	721.31	961.82	1236.4	1615.3	1934.2	2381.5	2771.1	3181.6	3660.4	4061.6	4602.8	5032.5	5526.3	6011.4	6441.8	6888.8	7161.6	7513.8	7910.9	8286.5	8626.2	8914.4	9131.3	9412	9615.6	9880.3	10003	10068	10416	10561	10648	10835	10821	10851	10666	10837	10890	10754	11037
0	0	10.412	18.913	32.374	38.168	73.205	115.81	244.03	466.69	820.59	1193.2	1580.9	2129.3	2677.9	3332.6	4090.4	4659.4	5300.9	5959.6	6633.8	7190.2	7937	8548.1	9045.7	9381.9	9773.6	10373	10482	10992	11303	11626	11713	12023	12261	12447	12445	12953	13179	13098	13199	13571	13677	13505	13654	13576	13473	13713	13359	13321
0	0	0	0	129.83	413.13	629.08	988.38	1331.6	1659.1	2137.8	2472.7	2968.4	3307.2	3724	4140.1	4562.3	4978.8	5584	5970.2	6232	6627	6818.5	7186.7	7762.2	7863.9	8322.5	8473.1	8670.2	8685.6	9333.2	9130.1	9287.8	9671.4	9800.9	9954.6	10384	10308	10155	10345	10386	10569	10350	10802	11381	11821	11631	12080	12411	12083
0	0	0	10.461	119.4	188.43	314.04	510.73	720.16	955.34	1360.4	1720.4	2076	2381.8	2786.2	3174	3519.4	3996.6	4349.6	4719	5036	5230.5	5552.1	5763.5	5995.3	6311.3	6365.7	6651.6	6497.1	6817.2	6917.2	7129.6	7295.4	7461.1	7774.7	7759.4	7699.6	7716.3	7958.8	8134.3	8258.2	8112.2	8223.4	8243.8	8280.9	8360.2	8255.7	8558.6	8516.1	8661.1
0	4.891	0	5.9095	2.4414	0	0	54.897	146.14	264.83	434.41	701.12	958.61	1236.5	1559	1904.1	2262.9	2597.5	3102.2	3238.3	3584.5	3927.5	4407.6	4492.4	4852.5	4975.6	5208	5553	5661.5	5603.2	5699.7	5823.7	5877.2	5843.4	5966.5	6187.8	6343	6317.1	6332	6433.8	6518.8	6533.8	6671.2	6482.6	6539	6701.8	6549.2	6576	6507.1	6623.5
0	0	0	0	4.276	0	23.718	60.583	167.62	258.83	413.31	656.38	797.8	987.38	1213.3	1413.4	1804.7	1983.1	2239.1	2554.5	2774	2950.4	3209.6	3442	3742.5	3925.5	4107.7	4316.8	4409.3	4540.3	4515	4690	4826.1	4945.6	4969.9	5153.1	5112	5165.7	5231.6	5284.5	5521.4	5554.3	5451.7	5494.8	5452.2	5467.5	5620.7	5620.3	5667.5	5636.5
0	0	0	0	103.61	210.66	307.08	426.31	524.06	694.62	866.24	1107.8	1295.1	1513.9	1757.9	2133.3	2473.1	2659.8	2961.2	3342.7	3747.3	4178.4	4480.4	4825.5	5127.7	5439.3	5833.6	6049.3	6292.9	6597.1	6441.8	6770	7136	7405.4	7423.4	7845	8041.9	8254.2	8398.2	8657.5	8741.3	9056.5	9025.9	9092.9	9075.3	9147.6	9291.2	9258	9384	9575
119.38	73.356	75.993	50.053	0	0	0	0	0	0	0	175.89	457.6	694.52	1242.3	1635.4	2242.4	2791.3	3449.5	3960	4714.3	5099.8	5447.4	6011.5	6452	7021.1	7519.5	7760.6	8095.7	8404	8494.7	8816.2	8991.9	9189.2	9605.9	9682.4	9862	9923.2	9927.3	10145	10181	10400	10338	10091	10293	10221	10184	10159	10153	9821.4
0	0	0	0	0	2.3479	47.976	138.1	275.54	477.94	717.91	1025.1	1378.9	1791.7	2149.8	2696.5	3165.7	3584.7	4041.4	4635.5	5008.3	5506.5	6173.4	6573.9	6986.9	7373.4	7727.8	8133.1	9184.6	9540.8	8953.5	9047.4	9414.4	9657.9	9915.2	10143	9844.1	10173	10300	10170	10300	10261	10553	10556	10524	10537	10522	10493	10607	10525
0	8.3503	0	0	0	0	19.485	91.521	188.45	372.13	652.31	1048.8	1370.1	1785.9	2260.2	2670.8	3232.5	3768.5	4220.9	4604.5	5065.8	5551.1	5817.3	6100.4	6676.7	7077.7	7470.3	7272.2	7807.7	7930.4	8160.4	8469.2	8510.4	8906.6	9328.2	9322.5	9525.1	9595	9798.8	9868.6	9791.3	9807.7	10072	10094	10135	10185	10402	10323	10153	10474
0	0	0	25.413	51.251	95.175	65.345	146.99	208.42	376.18	555.54	780	1118.7	1438	1683.9	2053.6	2425.7	2663.7	2899.7	3244	3534.7	4071.8	5324.9	4461.2	5873	4961.6	5153.5	5479.9	5705.5	5744.7	5797.2	5892.5	5996.2	6165.4	6024.1	6330.1	6194.7	6481.3	6542.6	6432.1	6605	6584	6407.1	6461.4	6759.3	6798.2	6783.5	6726.9	7004.7	7061.5
0	0	0	0	0	11.438	65.367	195.85	393.98	632.92	987.28	1479	1741.1	2342.5	2687.7	3250.2	3797.5	4134.6	4523.5	4916.2	5190	5463.9	5716.2	6601.6	6930.2	7215.9	7463.1	7839.2	7740.5	8240.8	8325	8397.4	8618.6	8620.1	8677.8	8932.7	9003.3	8923	9183.7	9208.8	9251.4	9205.3	9146	9235.7	9230.5	9197.2	9213.9	9142.9	9264.6	9254.9
0	0	0	7.9231	29.104	15.076	16.685	30.873	77.723	121.5	219.78	320.78	441.2	544.66	681.55	874.86	1034.4	1207.9	1385	1597.9	1747.1	1945.3	2075.3	3003.2	3466.7	3677	3902.9	4026	4245.3	4381	4565.4	4721.4	4953.9	5087.7	5169.4	5452.9	5340.8	5647.6	5678.6	5663.1	5760.6	5837.8	5825.5	5846.7	5705	5782.8	5700.9	5770.9	5930.1	5897.3
0	6.1138	0.89412	0	0	0	19.457	61.985	156.41	255.41	450.34	684.57	981.21	1400.5	1727.1	2251.3	2834	3201.4	3791.2	3948.6	4691	4883.8	5118	5459.5	5821.4	6177.8	6397	6726.3	6881.4	7160.1	7119.4	7333.1	7697.1	8054.4	8140.1	7958.9	8245.4	8306.5	8287.4	8579.2	8371.9	8495	8353.3	8502.6	8418.5	8465	8625.3	8410.1	9070.2	8650.2
0	27.638	0	0	0	10.657	64.647	168.39	316.72	529.61	810.82	1080.6	1415.8	1756.5	2170.8	2541.3	2921.6	3380.6	3746.1	4067.3	4266.5	4604.5	4948.5	5235.7	5534.1	5697.3	5792	5979.1	6177.4	6374.6	6708.5	6688.2	6882.3	7105.2	7031.4	7164.9	7018.2	7050.9	7245.1	7363.4	7423.7	7572.7	7673.1	7186.1	7247.1	7553.9	7679.2	7760.1	7265.8	7597.8
0	0	0	0	16.703	110.91	192.07	363.77	580.47	782.94	1104.7	1367.4	1685.8	1937.6	2218.5	2556	2893.7	3198.2	3499.7	3810.6	3956.9	4086.5	4352.4	4527.1	4796	5104.9	5260.5	5270.5	5503.1	5527.6	5657.6	5808.9	5927.9	5995.6	6100.5	6153	6270	6309.4	6363.8	6645.4	6785.5	6668.3	6539.4	6676.5	6477.2	6373	6394.3	6378.3	6292.6	6142.8
0	0	0	0	388.63	651.54	710.59	898.49	1014.4	1673.8	2076.6	2368.5	2764.5	3401.7	3931.9	4758.8	5367.7	6037.6	6978.5	7331.6	7850.2	8586.2	9158.2	9798.9	10129	9984.9	11041	11482	11643	11998	12459	12417	12573	12974	12917	13190	13181	13519	13392	13176	13555	13524	13729	13654	13515	13688	13448	13346	13378	13505
0	0	0	0	81.086	158.45	248.01	420.94	560.3	1027	1346.8	1646.5	1847.8	2139.1	2670.8	3187.6	3802.2	4336.4	4910.4	5237.6	5666.6	6237	6514	7098.5	7511	8040.8	7972.5	8120.8	8557.9	8786.4	9066	9127.4	9352.7	9689	9963.8	10124	10472	10421	10529	10521	10745	10938	10948	11215	11427	11362	11570	11677	11761	11847
0	0	8.2333	4.7873	4.0429	6.144	4.5376	22.252	51.444	107.56	212.86	347.62	490.24	654.97	854.02	1092.2	1437.6	1617	1919.5	2083.1	2218.6	2346.5	2433.4	2633.7	2947.4	2798.2	3243.4	3331.3	3077.4	3659.9	3706.1	3255.5	3297.9	3323.1	3398.8	3265.1	3456.7	3488.1	3463.7	3466.2	3503.8	3579	3505.6	3592.2	3643.1	3761.8	3938.2	3850	3852.7	3918.1
0	14.139	6.0956	5.1213	14.33	0	0	49.865	149.37	282.93	449.38	654.55	1006.2	1119.1	1389.1	1702.2	2110.6	2471.8	2732.6	3091	3254.7	3529.9	3758.4	4165.8	4189.2	4487.3	5282.8	4735.2	4666.5	5916.9	4939.5	5134.1	5628.6	5649.5	5598.3	5938.1	5772.6	5797.9	5867.5	5874	5854.5	5878.9	5978.7	6031.7	5941	6213.5	5999.8	6045.3	5828.8	6012.9
0	0	0	0	17.073	60.761	199.14	303.88	528.97	774.18	1100.7	1471.8	1787.3	2161.4	2510.4	3008.2	3478.9	3875.9	4211	4567.7	4945.7	5456.6	6028.2	6155.4	6603.2	6996.8	6971.8	8411.1	7470.3	7521.8	8022.9	8837.7	8126.5	8261.4	8147	8444.7	8468.6	8523	8809.7	8834.4	8871.8	8831.7	8802.7	8788.3	8870.2	8982.4	8984.1	9781.3	9518	9008
0	0	2.4029	24.85	35.455	7.9336	0	28.794	108.31	228.06	340.98	569.52	778.84	1008.5	1457.8	1803.1	1864	2321.6	2902.8	3212	3704	3892.8	3330.8	3587.4	3758.1	3997.1	3971.2	4232.3	4817.9	4559.4	5096.6	4650.5	4748.5	4967.9	5059.2	5034	5103.2	5122.2	5393.8	5300	5408	5388.4	5416.5	5391.6	5524.4	5628.3	5457	5596.5	5613.2	5507.7
0	0	0	0.72023	4.6771	3.0395	9.0289	21.623	61.39	121.5	234.93	415.91	565.34	844.56	1142.5	1501.2	1846.2	2294.8	2727.8	3340.5	3677.2	4127.1	4623.5	4995.9	5393.8	5759	6176.7	6492.1	6899.3	7158.8	7425.6	7417.6	7859.9	7938.5	8069.4	8313.2	8539	8581.2	8660.5	8958	9030.8	9074.7	8945.6	9098.1	9124.6	9283.4	9180.8	9324.9	9123	9127.4
0	0	0	10.167	33.513	58.189	86.629	233.81	388.79	613.98	905.77	1193.4	1412.8	1770.7	2162.6	2426.1	2812.9	3170.6	3573	3834	4204.6	4529.7	4840.4	5175.9	5416.1	5604.1	5981.2	5839	6580.2	6701.3	6911.9	6830.1	7060.3	7138.6	7063.5	6967.9	7062.7	7141	7160	7137.5	7203.2	7319.6	7485.2	7513.6	7440.9	7563.7	7446.7	7638	7720.3	7666
0	0	0	0	0	0	21.523	73.749	169.3	361	570.64	833.56	1037.4	1392.3	1653.6	2244.3	2282.4	3050.3	3136.5	3792.9	4183.6	4040.4	4574.7	5075.1	5568.5	5595.4	6308.4	5818	6101.6	6613.5	6648.2	6784.1	6909.9	7010.2	7136.3	7447.9	7371.2	7519.3	7701.6	7829.4	7849.3	7907.6	7832.3	8025.3	8038.9	8101.4	8226	8030	8164.4	8146.4
0	0	0	0	0	20.19	33.765	107.7	207.91	281.38	402.15	564.81	734.4	881.19	1119.1	1241.4	1456.4	1568.8	1851.4	2112.2	2292.2	2519.4	2650.4	2834.8	2895.9	3140.9	3316.8	3460	3741	3880.8	4037.7	4045.7	3957	3719	3471.7	3556.2	3594.7	3745	3694.1	3840.3	3895.7	4049	3976.6	3886.7	3854.4	3570.1	3694.9	3738.8	3879	3495.8
0	0	0	97.288	265.79	424.23	545.18	750.65	1020.5	1319	1627.2	1975.8	2329.3	2745.8	3401.1	3679.1	3947.9	4523.9	4536.8	5232.1	5271.6	5613.6	5816.9	5909.4	6173.7	6113.7	6063.3	6538.6	5946.2	6790.6	6576.3	6808	7105.9	7175	7236.5	7121.7	7161.1	7250.4	7383.2	7517.9	7485.7	7250.5	7270.6	7333	7438.4	7417.3	7313.5	7218.4	7076	7081
0	0	0	6.0116	18.629	24.991	19.602	48.02	142.65	320.42	567.34	911.46	1383.8	1883.5	2555.9	3407	4131.8	5180.6	5854.1	6492.9	7302.6	8127.5	8908.8	9649.2	10272	10897	11337	12063	12439	12486	12897	12758	13075	13601	13945	14573	14555	15061	15230	15395	15583	15653	15716	15778	15560	15989	15959	16002	16142	16277
0	0	0	0	98.599	234.76	300.23	503.87	712.37	957.45	1201.9	1589.7	1854.1	2270.2	2570.8	2931.1	3268.5	3447	3709.7	4056.6	4387.7	4836.7	5002.2	5405.5	5626	5885.8	5952.9	5965.4	6706.2	7008.6	6963.6	7184	7615.2	7697.6	7892.1	8185.3	8240.3	8368.7	8277.2	8395.4	8554.4	8713.1	8704.6	8759.3	8936.1	8819.9	8856.8	8810.5	8496.2	8873.9
7.2583	11.923	0	3.1299	0	0	0	0	0	30.678	95.103	172.33	296.09	429.44	583.38	755.97	988.9	1123.1	1415.4	1563.3	1709.8	1943.2	2189.7	2467.4	2591.8	2857.3	3030.5	3338.9	3529.9	3681.7	3791	3552.3	3963.4	4028.1	4275.8	4483.2	4532.7	4682.5	4735	4876.5	4911.1	4809.6	5075.9	5121.2	5097.2	5358.5	5348.9	5243.7	5370	5422.4
0	0	0	0	222.23	457.42	772.11	1058.5	1305.3	1723.8	2180.4	2696.1	3121	3598.5	4010.5	4566.7	5065.3	5495.5	6006.6	6290.4	6543.6	6960.6	7224.7	6957.1	7183.3	7851.6	7528.9	7707.5	8606.1	8694.3	8758	8784.9	9099.7	9242.4	9225.3	9426.6	9389.6	9600	9614.4	9716	9699.5	9717.5	9551.6	9596.1	9766.4	9494.4	9458.4	9563.4	9617.8	9634.4
0	0	0	11.563	8.9555	23.213	6.9283	20.369	63.81	96.525	164.69	303.45	446.58	565.16	780.24	966.5	1209.9	1478.2	1662.5	1997.6	2307.5	2405.4	2692.5	2970.8	3260	3484.8	3736.9	3979.3	4107	4313.4	4548.5	4782.4	4918.6	5311	5333.8	5596.5	5791.9	5694.5	5947.3	6334.1	6234	6332.7	6328.7	6216.2	6537	6572.4	6589.9	6696.3	6669.1	6666
36.201	19.975	1.7903	0	0	0	10.225	82.378	203.1	411.54	649.44	1025.3	1389.9	1797	2232.6	2744.1	3201.4	3160.6	3551.5	3739.6	4142.8	3800.8	4348.9	5116.4	5640.9	6558	6414.5	6476.5	6597.6	6858.3	6948.5	7078.7	7445.9	7656.8	7754.5	8082.3	8003.6	8102.1	8116.7	8107.6	8224	8349.7	8490.2	8548.1	8463	8450	8614.7	8468.2	8609	8596
0	0	0	16.63	67.13	133.49	248.79	314.75	528.25	740.54	951.79	1212.9	1478.6	1665.7	1969.6	2276.9	2512.7	2854.1	2989.5	3231.4	3558.9	3867.4	4019.3	4302.4	4552.7	4680.4	4850.7	5068.8	5293.4	5350.1	5505	5700.4	5671.8	5782.7	5896.9	5931.5	5946.1	6104.7	6076.3	6336.8	6327.3	6270.4	6317.7	6228.4	6327.9	6412.7	6231.8	6300.2	6320.3	6462.2
0	0	0	0	16.173	43.256	50.609	110.3	0	97.003	293.19	559.28	929.24	1297	1699.3	2192.4	2665.8	3251.5	3728.2	4245.7	4721	5165	5704.5	6148.9	6539.6	6902.2	7208.4	7756.6	7836.3	8019.2	8520.8	8755.6	9252.4	9522.9	9971.3	10131	10253	10699	10827	10966	11239	11107	11119	11088	11295	11334	11476	11468	11485	11593
13.511	10.222	0	0	0	0	24.008	63.888	168.5	305.04	528.68	795.08	1065	1321.5	1625.2	1890.1	2123.6	2364.3	2544.3	2834.5	3075	3259.9	3183	3117.9	3183.2	3211.3	3177	3547.7	3558.1	3619	3525.4	3783.6	3937.1	3907	4034.3	4115.6	4149.8	4290.3	4481.1	4591.3	4709.3	4603.6	4815.5	4867.2	4952.7	5054.5	5180.4	5121.8	5030.7	5069.3
0	0	15.126	4.1114	0	6.5947	21.269	47.644	187.01	333.46	612.29	889.77	1227.1	1740.7	2207.1	2638.4	3009.5	3978.9	4222.5	4909.8	5488.3	6147	6681.1	7198.8	7611.8	7948.9	8120.2	7931.7	8445.8	8451.2	9007.6	9087.2	8933.4	9501.7	9219	9844.7	10146	10100	10328	10414	10449	10657	10687	10807	10918	11014	11085	11061	11053	11100
0	22.532	6.159	0	15.934	0	0	0	0	37.935	69.821	255.66	408.26	641.22	1065.6	1364.8	1868.3	2339.2	2765.6	3290.5	3597.8	4036	4686.6	5130.4	5565.1	5684.8	5843.4	6172.5	6459.9	5941.9	6475.8	6610.9	7476.6	7811	7416.3	8128.4	8049.1	7647.9	8081.5	8532.3	8201.6	7891.4	8346	8369.7	7864.5	8431.6	7860.1	7941.9	7865.2	8117.7
0	0	0	0	43.298	37.695	102.78	158.16	316.88	510.42	723.45	983.37	1322.8	1692.8	2239.4	2683	3002.9	3635.4	4139.7	4618.5	5135.3	5540.3	5991.1	6507.7	6878.9	6902	7363.8	7555.2	7891.5	8098.1	8459.2	8718.8	8980.7	9372.3	9416.4	9795.7	9883	9930.8	10288	10112	10229	10372	10121	10375	10691	10225	10380	10395	10732	10978
0	0	0	0	7.9644	44.982	150.43	279.07	508.05	854.41	1324.2	1864.6	2522.1	3174.6	3885.7	4471.8	5403.6	5953.4	6855.6	7397.8	7989.7	8488.8	8981.3	9800.6	10209	10313	10656	10569	10490	10614	10969	11127	11442	11760	12094	12050	12441	12406	12590	12539	12362	12476	12567	12830	12949	12986	12921	12917	13082	13137
0	0	0	0	164.22	359.87	550.39	798.57	1043.1	1374.4	1667.3	2074.3	2424.4	2840	3243.4	3634	4058.9	4208.4	4704.8	4848.1	5222.7	5551.8	5946	6303.5	6458.6	6752.6	6876.2	7128.2	7309	7283.6	7704.4	7836	8127.2	8228.5	8060.6	8301.9	8514	8541.1	8636.2	8720.7	9019.6	9078.6	9001.2	9140.7	9181.9	9222	9320.8	9101.1	9262.9	9078.3
0	0	0	72.732	137.44	182.7	214.39	253.4	361.5	420.94	486.42	592.93	759.66	824.31	1015.3	1256.5	1308.2	1526.3	1735.2	1909.1	2078	2200	2407.2	2531.7	2822.5	2993.4	2873.9	3053.9	3140.7	3201.4	3375.6	3281.5	3456.7	3501.1	3637.8	3837.9	3736.2	3720	3729.3	3782.9	3987.3	3792.8	3860.3	3901.1	3909.4	3912	3803.8	3937.9	3960.4	3918.2
0	0	0	0	2.3556	305.49	435.29	654.45	922.67	1072.7	1437.9	1802	2419.2	2773.8	3689.3	3865.3	4468.4	5145	5471.1	6063.7	6291.3	6672.6	6982.1	7303	7601.9	7506.1	7958.7	7830.9	8497.7	8651	8481.3	8618.9	8873.1	8744.8	8996.7	9297.5	9303.6	9359	9366.2	9415.5	9514.7	9362.7	9607.4	9485.1	9616.4	9716.6	9647.3	9672.7	9304.5	9327.2
0	0	0	2.4586	0	0	54.997	165.72	346.17	623.83	1010.9	1396.3	1987.1	2547.1	3156.6	3806.9	4298.1	4852.3	5455.9	5988.5	6709	7137.7	7715	8238.2	8866.8	9366.2	9780.4	10409	10646	11051	11425	11882	12638	12413	12512	12785	12967	12759	12670	13202	13400	13811	14557	14872	14587	14328	14374	14400	14052	14557
0	0	0	10.588	0	3.9785	48.772	82.261	161.44	265.96	442.88	665.66	857.72	1147.9	1478.7	1735.5	1972.8	2310.5	2516.1	2758.7	3045.3	3371.5	3540.2	3889.9	3981.6	4249.5	4402.4	4660.7	4809.5	5096	5172.1	5316.4	5507.4	5175.2	5326.7	5466.4	5571.4	5738.5	5772.1	5869.9	5985.7	5849.7	5987.8	5900.4	6049.2	5952.5	5868.1	5861.8	5682.8	5674.5
0	0	0	0	99.98	217.61	304.21	467.33	599.43	770.58	998.04	1331	1630.2	1972.5	2374.5	2792.5	3262.6	3724.6	4166.3	4331.8	4467.9	4660	4820.2	5151.2	5356.9	5618.7	4888.4	5971.2	6257	6328.7	6620.1	6731.6	6827.2	7089.3	7087.1	7247.8	7325.6	7368.7	7506	7556.5	7677.2	7820.2	6700.1	7739.8	7058.6	7003.1	7745.1	7730.7	7719.3	7636.6
0	0	0	9.372	74.477	122.86	192.31	520.59	644.59	810.3	1011.2	963.04	1417.4	1564.5	1917.1	2170.7	2424.8	2798.2	2985.7	3420.2	3419.6	3803	3825.9	4097	4097.8	4310	4645.6	4631.9	4848.7	4922.4	5134	5275.3	5294.3	5463.5	5521.9	5896.3	5726.1	5695.1	5860.2	5974.5	6154	6125.8	6134.4	6242.3	6119.5	6197.1	6158.5	6311.2	6433	6354.8
0	0	2.1708	0	11.388	3.8809	27.123	218.99	450.05	756.74	1101.9	1633.3	2113.9	2742	3437	3948	4584.6	4979.1	5359.7	5906.5	4411.2	6827.1	7361.9	7656.4	7915.8	8091.2	8459.4	9155.7	9141.2	8772.8	9144.6	9150.8	9343.9	9603.4	9831	10014	10121	10289	10316	10279	10310	10536	10479	10464	10338	10607	10542	10487	10696	10628
0	0	0	74.106	308.66	522.61	604.44	603.08	99.573	1130.2	1244.8	530.8	1252.2	1478	1809.6	2062.5	2106.1	2414.2	2722.3	3023.4	3438.4	3536	4225.1	4469.5	4301.3	4558.9	4578.8	4816.7	4927.4	5104.3	5131.2	5429.4	5612.4	5746.8	5903.4	6073.7	6051.7	6139.3	6138.5	6109.9	6310.7	6387	6300.7	6571.5	6308.4	6594.9	6568.5	6681	6757	6501.9
0	8.4679	0	18.042	1.7002	0.53362	0	9.5729	31.624	96.937	133.76	193.98	304.6	385.51	505.19	638.51	775.71	924.98	1062.1	1203	1377.7	1494.8	1691.8	1754.3	1889.9	2017.7	2208.9	2327	2475.2	2615.8	2734.5	2766.4	2859.7	2916.7	3009.6	3171.9	3257.2	3322.4	3378.2	3476.2	3559.5	3528	3530.5	3622.3	3650.9	3678.3	3696.7	3751.6	3858.9	3867.8
0	0	0	1.6161	163.41	309.8	461.25	554.57	780.3	1020.4	1142.3	1465.1	1638	2063.4	2303.3	2711.1	2973.2	3488	3766.3	4142.5	4638.5	4765.8	5404.3	5734	6181	6642.9	6775.6	7260.7	7721.2	8270.8	8558.2	8710.6	8945.1	9273.9	9613.4	10250	9860.2	9633.3	10743	10893	11603	11992	11872	11963	12124	12214	12105	11696	11679	11984
0	1.4935	14.172	0	2.7083	0	25.664	70.044	216.2	399.04	764.42	1066.6	1416.8	1795.4	2405.1	2859.5	3179.6	3663.2	4105.9	4610.6	5063.2	5652.8	6219.8	6386	7285.3	7221.5	7720.1	7861.4	8215.8	8379.5	8737	8787	9014.9	9594.7	10485	9916	10515	11351	11457	12005	12218	12309	12517	12483	12875	12738	12993	13016	13097	13052
0	0	0	11.655	413.97	580.25	712.91	874.94	1274	1525.7	2030	2638.1	3302.1	3893.8	4794.6	5446.2	6417.7	7120.8	7733.8	8662.3	9208	9786.9	10593	11275	12075	12982	13228	13594	13771	14245	14847	14922	15238	15916	15941	16145	16574	16756	16718	16859	16958	17021	16977	17206	17299	17403	17486	17504	17397	17395
0	0	0	0	169.51	216.78	348.01	492.6	606.63	911.15	1040.4	1164.3	1292.9	1473.6	1674.8	1832.7	1994.4	2141.5	2589.9	2709.9	2771.4	2477.2	2570	2601.6	2684.8	2775	3481.7	3433.7	3698.2	3386.3	3405.4	3415.9	3641.5	3724.8	3695.6	3854.9	3883.1	3907.8	4073	4103.9	4134.4	4527	4152.9	4015.9	4121	4163.3	4215	4305.7	4116.2	4227.8
0	0	0	0	133.97	264.21	404.55	550.82	729.69	1001.9	1281	1651.9	1906	2346.8	2691.4	3149.7	3652.3	3912.4	4404.2	4712.4	5231.8	5704.6	6065.3	6468.1	6991.5	7306.7	7731.2	8094.5	8241.8	8617.8	8897.5	9199.3	9303.4	9385.4	9651.1	10042	9712.3	10028	10332	10500	10728	10792	11015	10884	10778	10959	11008	10972	11285	11115
0	0	0	0	8.9035	3.2128	28.36	39.16	67.72	121.69	200.21	342.66	459.91	587.45	769.97	979.21	1142.9	1438.2	1700	2064.8	2337.1	2782.2	3262.1	3696.6	4241.9	4629.6	5310.8	5657.8	6270.1	6744.3	7044.4	7488.6	8110.9	8546.4	8778.5	9106.5	9363.7	9604.8	9803.2	10274	10421	10603	10745	10776	11225	10981	11076	11179	11017	11204
0	0	0	0	81.572	177.39	300.74	486.93	670.61	914.46	1255.7	1626.3	2016.4	2328.5	2585.8	2075.8	2336.8	2594.1	2937.5	3053.6	3329.8	3673.1	3846	3961.3	3991.9	4179.2	4487.7	4648.1	4859.9	5080.5	5200.3	5346.9	5709.7	5504.3	6189.3	6272.5	6374.2	6595.6	6413.6	6691.2	6709.7	6890.5	6753	7013.6	7008.1	7112.2	7292.6	7329.6	7467.5	7293.7
0	1.7495	0	0	37.727	40.872	26.317	71.781	100.18	164.47	266.04	367.38	485.65	622.64	728.83	957.88	1124.3	1308.6	1394.6	1558.5	1763	1908.4	2109.9	2176.5	2330.8	2405.6	2561.5	2660.8	2710.1	2900.5	3019.4	3093	3158.7	3280.8	3325	3519	3567.2	3683.3	3752.7	3810	3863.8	3856.1	3914.3	3990.7	4021.8	4059.8	4085.3	4083.3	4069.6	4072.7
3.1711	5.6027	0	2.1719	0	0	0	6.6074	38.455	95.194	212.81	389.46	620.25	968.63	1335.4	1793	2224.3	2805.1	3449.8	3927.6	4473.4	4989.3	5498.3	5981.1	6501	6610.9	7101.3	7203.3	7628.6	7966.3	8061.7	8236.6	8636.3	8917.2	8844.9	9092.5	9361.7	9483.9	9213.9	9456.8	9513.9	9600.7	9555.2	9627.8	9564.1	9557.1	9542.9	9660.3	9416.5	9384.3
0	0	0	0	61.724	98.092	257.5	421.09	654.98	812.44	1078.4	1357.5	1611.6	1963.3	2174.2	2499.7	3006.8	2782.7	3104	3542.8	3751.1	4062.8	4764.1	4809.8	5177.8	5459	5761.8	6100.5	6368.5	6345	6431	6651.1	7096.2	7201.2	7495.1	7627.8	7742.1	8035.7	8228.4	8320.7	8523	8385.7	8721.8	8659.5	9022.4	9094.5	8893.4	9264.9	9145.1	8944.2
0	0	0.39499	0	0	4.8097	43.488	121.82	294.09	521.07	836.64	1241.2	1443	1809.5	2246	2680.8	2971.2	4240.2	4674.2	5231.5	5887.1	6431.6	7068	7543.5	7652.5	8482.7	8403.6	8697.9	9041.4	9355.6	10275	10379	10850	11221	11457	11983	12351	12116	12458	12548	12511	12796	12911	12941	13232	13204	13338	13399	13343	13322
0	0	0	3.8663	4.6032	6.1655	14.199	61.226	190.53	395.02	783.34	1323	1959.9	2693.3	2986.2	3776.6	4441.9	5355	6187.1	7157.6	7848.9	10116	11189	11578	12051	12805	13401	13943	14299	14642	15206	15369	14498	16084	16584	16517	16629	16914	17049	17127	17450	17464	17285	17235	17627	17524	17903	17783	17477	17648
0	0	11.977	0.85854	1.9033	35.319	0	35.055	73.588	140.93	265.01	426.49	591.33	962.5	1073.5	1539	1757	2072.4	2871.3	2562.4	2957	3906.3	4131	5360.9	4950.3	5295.4	5676.7	6842.5	6416	5831	7226	7409.6	6323.6	6613.3	7507.7	7685.8	7440.8	7721.2	7965.2	8194.9	8317.9	8558.6	8601.5	8390	8620	8577.6	8431.1	8633.3	8772.8	8838.6
0	4.1495	0	0	0.17829	0	22.045	75.646	173.83	262.25	404.56	596.78	808.31	1060.7	1333	1611.1	1785.7	2219.6	2474.6	2771.9	3097.5	3374.8	3627.7	3821.6	4111.3	4169.2	4455.8	4538.6	4841.4	5041.4	5102.2	5467.1	5471.8	5832.4	5921.2	5957.2	6250.8	6192.2	6485.2	6578.3	6630.2	6784.6	6781.2	6819	6967.5	7000.9	7027.1	7118.2	7059.9	6994
0	0	0	70.916	138.75	165.45	274.07	244.51	513.23	719.22	1045.1	1365.1	1564	2130.9	2652	3010.6	3461.3	3700.4	4097.2	4593.3	4914	5497.1	5580.1	6210.2	6115.3	6840.6	7711.9	8466	8627.5	8802.6	8968.2	9369.2	9662.7	9747.3	9691.2	10023	9967.2	9741.5	9852	9821.1	9833.5	9718.7	9879.6	9440.4	9661.7	9797.1	9759.6	9756.1	9629.7	9530.1
0	0	0	0	208.66	259.77	305.24	396.65	513.77	609.55	769.75	956.55	1173	1446	1640.2	1872.2	2157.5	2358.3	2522.7	2730	2784.9	3081.3	3181.9	3288.2	3402.8	3663.3	3569.9	3643	3725.3	3880.5	3895.2	4071.5	4269.5	4353.3	4420.6	4554.3	4492	4578.5	4633.7	4713.9	4849.6	4794	4996.2	5006.5	5006.3	5206.9	5141.6	5277.1	5313.1	5145
0	0	20.484	29.88	39.761	0	24.751	88.19	29.855	162.5	182.99	323.76	721.41	589.28	780.53	977.52	1255.7	1410.4	1851.6	2061.6	2366.1	2733.2	3030.8	3353.9	3561.4	3818.4	4152.3	5239.9	4965.7	5140.2	5409.6	5539.2	5648.2	5728.4	6096.2	6044.4	6335.8	6218.8	6360.5	6453.7	6598.8	6496.6	6552.9	6782	7019.5	6873.1	6360.7	6257	6536.9	6299.2
0	0	0	0	8.9473	56.872	140.28	222.27	367.56	481.19	669.01	884.44	1243.6	1503.4	1841.1	2129.1	2753.4	3144.6	3414.2	3861.9	3985.9	4442.7	4384.5	4214.4	5869.1	5874.4	5460.9	6648.6	5652.3	5958.2	7019.6	7130.6	7274	7892.5	7928.7	7990.6	8304.8	8181.3	8538.3	8583.9	8826.8	8856.9	8748	8998.8	8895.5	9296.9	9441.5	9256.3	9486.7	9475.7
0	0	0	0	7.2241	60.226	80.154	226.1	343.87	537.14	893.68	1103	922.96	1176	1387.4	2495.8	2929.4	3277.5	3657.3	3991.1	4313.8	4503.5	4755.9	5044.3	4234.2	4301.5	4575.8	4805.5	4875.5	5028.5	5146.2	5351.6	5339.5	5441.8	5529.8	5626.1	5832.2	5822.4	5737	5985.6	5849.6	5935.5	5910.6	5992.7	5974.8	6072.1	6139	6020.6	6101.3	6216.3
1.4529	26.88	0	0	0	0	6.6252	75.318	190.43	450.26	754.26	1170.1	1692.7	2219.9	2690.7	3548.9	4113	5224.3	5755.8	6335.6	7139.4	7838.3	8430.2	8936.2	9598	9805.3	10521	10852	11108	11227	11774	11827	11941	11834	10817	10750	10419	10317	10204	11155	11294	10936	10696	10931	10945	11059	11193	11031	11117	11103
0	0	0	0	294.85	448.38	682.39	1148.3	1520	1938.8	2446.5	2998.1	3561.4	4148.7	4707.8	5267.1	5744.9	5937.7	6208.8	6554.6	6759.4	7161	7462.3	7891.9	8228.7	8454.6	8725.2	8819.6	9158.2	9216.8	9782.8	9914.1	10250	10265	10491	10678	10887	11061	11328	11372	11401	11283	10758	10749	10974	10950	10726	10664	10696	10604
0	0	0	0	41.128	83.631	109.28	151.52	300.88	452.5	662.98	966.16	1267.7	1622.7	2024.7	2440.9	2847.2	3212.7	3545.8	4033.7	4588.4	4909.9	5331.1	5670.5	5149.7	6301.4	6684.4	6985.4	7222.4	7399.8	7470.8	7782.6	8049.3	8514.3	8697.5	9028.2	9004.2	9348.1	9571.6	9792.5	9721.7	9968.6	9940	10065	10214	10300	10319	10170	10247	10505
14.825	21.318	0.065372	0	0	0	0	24.933	110.46	206.15	384.52	630.43	933.12	1221.4	1507.4	1936.2	2262.3	2609.8	2948.5	3260.7	3633.8	3960	4255.4	4530.4	4657.8	4994.8	5241.7	5405.4	5281.8	5812.4	6067.9	6052.9	6412	6615.5	6636.3	6776.8	6676.6	6713.6	6828.7	6871.1	6968.1	7176.4	7122.8	7120.3	7263.4	7333	7358.2	7264.3	7321.6	7312.8
0	0	0	0	35.526	172.27	382.57	553.03	823.65	1111.9	1506.3	1805.7	2198.1	2605.5	3160.2	3429.5	3896.5	4178	4443.2	4987.1	5390.3	5848.6	6165.9	6290.9	6672.1	6970.8	7187.2	7507	7748.5	8101.1	7978.5	8320	8481.1	8658.7	8880.4	9065.8	9165.5	9384.9	9611.8	9777	9876.4	9691.2	9851.4	10070	10141	10147	10054	10120	9997.5	10094
0	0	0	0	1.3388	3.9379	24.627	102.36	236.79	452.86	743.26	1112.4	1571.1	2015.7	2565.6	3061.9	3501.3	3885.9	4391.1	4832.6	5070.2	5448.9	5681.8	6150	6394.5	6548.3	6949	7166	7362	7438.6	7450.5	7598.8	7922.6	8097.5	8189.9	8142.7	8297.6	8474.9	8195	8304	8498.3	8663.1	8646	8640.5	8635.3	8709.2	8807.6	8856.4	8851.7	8799.2
0	22.045	26.542	0	19.533	0	0	0	0	0	0	20.334	131.4	168.19	329.14	602.3	875.45	905.07	1117.5	1531.1	1582	1741.8	1899.2	2031.3	2262.8	3680.5	2991.1	3401.4	3499.3	3408.5	5225.4	4469	4306	4472.3	4694.8	4787.3	5027.2	5242.5	5297.5	5292.5	5372.6	5435.6	5386.7	5463.9	5621.9	5778	5510.5	5345.7	5223.4	5371.8
0	0	0	0	10.423	105.05	218.06	319.08	456.24	512.22	733.88	874.33	1114	1926.9	2284.4	2560.9	3148	3310	3128.9	3485.7	3581.5	4214.7	4236.2	4574.4	4931	5344.1	5548.7	5645.8	5912.1	5867.8	6290.6	6397	6287.7	6338.5	6605.7	6438.2	6746.7	6670.2	6641.8	6902.4	6839.7	7038.1	7025.2	7063.6	7162.5	7133.9	7095.7	7241.7	7283	7119.1
2.9227	0	0	23.906	0	0	6.8045	84.877	258.72	391.9	817.39	1231.1	1690.7	2241.3	2944.2	3301	4077.8	4538.8	5134.4	5732	6297.1	6393.9	6533.6	6442.1	7927.9	8727.9	8191.7	8421.6	10072	9353.5	9561.5	9902.8	10343	10777	10553	11390	10573	10771	10772	10655	10155	10099	10295	10928	9934	11728	11634	10617	11297	11411
19.912	0	0	6.9118	0	77.683	9.2399	98.799	276.34	475.65	748.36	1078.9	1389.7	2029.3	2395.3	2989.7	3434.5	4165.2	4462.5	5216	4901.7	5730.8	6185.5	6417	6106.8	6963.2	7216.4	8106.3	8335.2	8755.5	8310.2	8765.3	6930.2	6941.7	7224.5	7400.6	7470.8	7318.3	7379.9	7606.2	7485.3	7582.5	7443	7439.1	7282.8	7133.1	7161.3	7252.9	7293.3	7441
0	0	0	0	14.874	27.587	54.777	157.55	296.66	442.55	640.12	831.67	1114.1	1402.2	1744.1	2011.3	2363.2	2726	2907.6	3514.6	3643.4	3939.7	4169.2	4462.1	4724	4612.5	4881	5075.6	5221.2	5386.3	5216.3	5630.9	5764.7	5805.8	5810	6111.1	6031.6	6189.5	6090.7	6323	6330.4	6393	6507	6546.7	6500.3	6710.5	6566.8	7265.7	6474.2	6032.3
0	0	0	0	18.711	33.877	90.282	172.52	113.05	278.8	449.64	688.37	954.09	1187.9	1535.7	1916.9	2272.4	2676.5	3072	3571.7	4047	4282.9	4743.9	5439.6	5719.1	6190.3	6435.8	7333.6	8071	8107.2	8419.9	8798.2	9334.6	9855.5	10156	9988.1	10186	10487	10758	10707	11140	11058	11148	11175	11490	11514	11397	11555	11439	11618
16.482	7.7559	0	0	0	0	13.588	70.745	170.37	364.77	628.63	910.38	1337.2	1780.7	2263.1	2891.7	3438.3	3973.9	4629.1	5244.7	5835.2	6360.3	6902.2	7564.1	7775.1	8295.2	8737	9060.9	9399.8	10074	10253	10319	10562	10726	10709	11064	11360	11565	11691	11503	11550	11839	11553	11738	11668	11766	11716	11749	11904	11831
0	0	0	0	1.9653	14.021	6.8803	15.799	39.397	75.167	164.71	232.14	378.56	540.01	791.79	998.93	1257.9	1514	1769	1963	2277.6	2412.2	2675.5	2957.2	3214.9	3449.3	3622.1	3812.1	3895.5	4125.3	4335.9	4534.7	4673.9	4750.7	4677.3	4838.9	4989.4	5234.7	5319.4	5310.4	5459.8	5498.4	5566.3	5649.6	5594.9	5578.2	5602.6	5558.6	5513.5	5549
10.868	6.2019	0.12149	5.9522	0	0	0	2.9509	46.253	142.6	259.85	465.88	737.74	1048.1	1441	1965.6	2436.1	2899.8	3364.7	3960.9	4300.9	4621.1	5398.3	5623.3	6065.1	6400	6674.6	7010	7144.3	7478.1	7647.4	7912.3	8273.5	8438.7	8436.7	8493.7	8561.2	8773.5	8795.7	8857.6	8811.3	8821.4	8916	8876.3	8989.8	9110.2	9274.3	8959.3	9176.9	9183.7
19.239	10.947	0	0	0	0	18.961	99.438	236.32	422.94	652.26	999.48	1382.7	1792.6	2184.8	2769.7	3142.7	3527.4	4248	4619.8	5116.5	5738.4	6204.7	6652.1	6908.9	7026.8	7590.7	7812.1	7910.9	8195.6	9137	8512.5	8932.8	9023.3	9390.6	9640.6	10241	10538	10352	10176	10491	10378	10625	10487	10470	10675	10667	10823	10639	10894
0	3.7451	2.9863	0	0	0	13.994	9.1157	103.44	259.44	551.87	902.92	1394.6	1931	2580.2	3151.8	3896.6	4446.4	5182.7	6081.1	6427.4	7267	7822.7	8426.8	8746.2	9146.2	8249.7	8790.5	9098.3	9202.7	9351.4	9274.4	9407	9410.6	10351	10720	10764	10837	11061	11110	11234	11157	11351	11074	11258	11293	11275	11291	11274	11081
0	0	0	2.7946	8.8306	7.2445	12.907	21.634	75.512	106.95	191.22	364.06	518.48	744.51	1030.4	1358.4	1511.1	1809.6	1995.1	2315.6	2507.2	2717.1	3019.2	3186.5	3290.4	3411.3	3611.3	3641.1	3873.9	4032.1	4118.2	4288.2	4364.4	4499.6	4686.4	4623.2	4713.7	4889	4811.6	4803	4947.3	4974.8	4887.2	5096.7	5129.4	5229.1	5107.8	5138.6	5032.6	5112.6
0	5.6317	7.3221	13.97	2.0028	29.682	51.004	82.561	249.82	416.49	639.46	843.05	1177	1157.7	1319.4	1636.5	2352.1	2878.9	2545.6	2946.4	3266.8	3618.5	4339.5	4640.8	5424.1	5268.6	5319.4	5915	6393.4	6036.3	5698	6182.9	6438.8	6294.9	6680.8	7588.1	6940.7	7034.1	7132.3	7119.1	8341.9	7373.8	7422.5	7453	7820.9	7664.5	7848.7	7833.9	8103.4	7920.8
0	0	0	0	0	30.213	96.29	207.02	399.93	669.78	1088.4	1584.9	2122.5	2658	3359.5	3857.5	4602.2	5284.8	5842.9	6648.6	7073.8	7656.9	8071.5	8354.8	9052	8956.6	8896.8	8809.9	8821.8	8987	8930.6	10052	9685.9	10312	10229	10200	10208	10269	10315	10549	10516	10601	10555	10780	10705	10948	11278	11034	11041	11089
0	0	0	0	0	33.743	111.03	287.77	547.7	846.72	1260.4	1536.4	1839.1	2405.9	3014.5	3546.3	3686.4	4354.7	4997	5479.3	5771.9	6339.7	6875.3	7338.9	7835.2	8106.4	8432.9	8657.4	9026.3	9336	9331.9	9724.2	9943.9	10260	10142	10445	10515	10629	10610	10942	10981	11264	11099	11097	11194	11263	11256	11411	11443	11510
0	0	0	34.636	104.42	144.71	256.98	331.1	446.26	598.59	747.58	959.94	879.4	1392.7	1476.3	1838.1	2065.3	2144.9	2327.6	2507.9	2667.6	2803.4	2878.2	3104.7	3568	3563.1	3845.7	3622.5	3774.2	4044.8	4329.8	4421.2	4686.4	4820.3	5083.2	5144.7	5376.9	5444.4	5603.1	5695.2	5936.8	5936.5	6134.3	6345.6	6319.9	6368.6	6460.2	6425.1	6452.1	6412.4
0	0	0	0	157.06	303.08	496.79	701.73	754.37	950.89	1314.6	1609.8	1603.2	2106.1	2268.2	2800.9	2940.3	2890.4	2666.5	3672.8	4013	4328.1	4071.3	4684.9	4883.2	5099.2	5221.2	5583.8	5720.3	6124.6	6220.8	6456.3	6775.9	6654.1	6969.4	7128.7	7287.6	7533.2	7562.4	7733.5	7954.3	8041.5	8034.4	8062.4	8102.4	8173.6	8118.7	8113.8	8128.3	8240
0	7.8761	0	0	0	39.024	57.271	189.53	312.04	541.9	847.8	1160.8	1539.7	2020.4	2510.1	3069.5	3420.4	3861	4201.9	4468.6	4830.1	5032.4	5233.9	5834.4	6170.9	6292	6502.9	6639	6746.9	6806.8	7175.5	7314.7	7588.3	7541.8	7287.7	7633.4	7819.2	7710	7842.1	7945.9	8094.8	8123.8	8115.9	8048.3	8422.4	8053.7	8119	7991.3	8036.7	8211.7
0	0	0	0	0	8.5466	16.487	80.9	159.86	214.39	387.8	569.73	658.28	816.33	1097.7	1203.9	1717.5	1641.8	1957.4	2631.4	2369	2596.6	3907.7	4067.3	4314.8	4412.6	4274.7	4486.3	4696.3	4841.4	5118.4	5060.6	5349.9	5569.8	5881.3	5949.2	6076.5	6304.6	6363.9	6551	6609.5	6817.6	6993.9	7088.7	7162.5	7165.8	7269.2	7282.6	7381.5	7364.1
0	0	0	0	0	0	29.863	93.536	256.48	488.13	747.51	1009.6	1354.4	1717.4	2205.6	2547.6	3028.2	3488.2	4070.7	4859.5	5103.8	5376.1	5692.4	6800	6625.6	6933.2	7400.2	7628.1	7803.2	8448.9	8677.9	9028.5	9477.7	9687	10223	10068	10409	10231	10603	10637	11095	11383	11061	11365	11681	11824	11581	11943	12109	12158
0	0	0.13651	14.629	43.247	28.695	75.953	88.207	127.05	179.25	237.56	376.32	478.43	557.22	789.75	945.13	1117.6	1331.3	1553.9	1772.3	1990.2	2229.5	2428.2	2602.9	2816.6	3009.9	3150.1	3228.7	3402.3	3515.8	3675	3884.7	3908.7	4053	4191.6	4453.3	4561.1	4432.1	4676.8	4873	4787.9	4989.5	5062.6	4980.2	5114.6	5209.4	5250.7	5313.8	5248.7	5348.6
0	0	0	0	0	3.66	71.737	198.12	449	686.87	1040	1352.5	1815.4	2291.6	2681.7	3306.5	3920.1	4427.6	4533.4	4848.1	5520.7	5799.6	6220.3	6670.6	7099	6860.3	8217.1	7907.2	7739.7	8053.1	8249.9	8612.5	9701.7	9326.2	9743.5	9248.2	10603	10632	10660	10514	10893	11018	11011	10814	10711	10932	10943	11096	11396	11126
3.9705	19.772	5.9207	11.572	0	0	0	7.8564	40.637	106.61	236.15	423.04	712.67	1049.9	1377.2	1812.5	2270.7	2747.3	3197.5	3765.1	4240.5	4717.8	5165.2	5702.6	5987.9	6644.6	7004.3	7307.8	7631.1	8029.3	8468.4	8673.5	9059.9	9381.3	9910	10225	10162	10305	10413	10613	10833	10986	11333	10989	10922	11141	11431	11541	11556	11399
0	0	0	56.746	31.833	24.811	82.891	129.03	244.22	370.24	433.53	608.07	553.88	1109.8	1367.7	1675.3	1967.7	2191.6	2521.2	2729.4	2998.4	3258.9	3513.3	3732.6	4075.2	4253.6	4339.1	4601.1	4767	5080.5	5117.4	5201.2	5532.1	5438.2	5660.7	5653.7	5712.1	5892.8	5952.8	5967.7	6045.4	5997.3	6063.2	6101.6	6139.2	6156.9	6129.8	6289.6	6180	6202.4
16.905	12.122	0	5.1403	0	0	0	46.056	118.42	253.54	470.34	736.1	1078.2	1438.6	1907.2	2315.8	2753.1	3217.1	3570	3961	4220	4618.8	4983.2	5325.2	5570.4	6021.2	6238.3	6407	6746.4	6903.5	7266.6	7459.2	7822.3	7633	7486.9	7996	7941.8	7925.3	8895.9	8291	8727.4	8606.2	9018.5	8961.3	8799.6	9078.5	8903.2	9167.1	9250.1	9296.7
0	0	0	16.267	3.0878	0	15.279	63.395	129.97	215.33	343.86	493.67	684.97	913.42	1164.6	1521.5	1605.7	1895.1	2137.5	2300.1	2656	3277.4	3391.3	3424.5	3241.4	3459.5	3547.9	3725.1	3885.5	4163.9	4296	4290.6	4332.3	4459	4874.5	4828.3	5177.7	5142.6	5284.4	5292.5	5463.4	5547.1	5392.5	5524.8	5489	5546.9	5495.3	5486	5499.4	5483
5.707	9.2908	0	0	0	0	11.165	0.8063	5.8987	10.989	47.762	57.678	102.14	183.64	276.78	335.38	417.25	510.19	622.75	787.38	908.6	1053.8	1220.1	1321.1	1438.9	1577.6	1808.7	1967.9	2247.1	2375.7	2713.1	2925.9	3178	3322.3	3506.9	3626.1	3812.8	3865	3988.7	4043.1	4187.7	3980.1	4183.6	4245.5	4383.7	4424.5	4374.8	4558.7	4443.9	4337
0	0	0	24.69	100.22	202.16	290.13	641.75	901.21	767.17	1092.2	1373.1	1751.2	2067.3	2433.9	2855.7	3325.7	3869.2	4171.4	4057.6	4463.6	4592.8	4963.2	5037.8	5357.4	5649.5	5554.1	5892.7	6059.5	6301	6381.4	6305.7	6433.2	6584.7	6674.8	6841.9	6941.3	7078.5	7132.8	7334.2	7503.4	7544.1	7515.8	7541.6	7556	7632.5	7506.1	7465.6	7660.6	7640
0	0	0	24.414	22.937	49.666	56.047	73.124	108.01	198.56	299.01	343.71	480.45	625.35	723.71	831.8	1035.5	1169.3	1341.3	1447.3	1577.1	1723.4	1861.6	2028.1	2115.4	2257.5	2438.7	2509.5	2641.1	2728.4	2721.4	2868.9	2957.6	3130.8	3328.3	3363.1	3451.1	3463.8	3537.1	3762	3793.8	3670.4	3628.3	3606.6	3716.6	3803.3	3846.8	3882.6	3850.2	3891.2
0	0	0	83.225	168.2	359.61	472.83	601.96	1651.1	1971	1290.1	1543.4	1816.4	2115.4	2379.9	2686.1	3017.3	3021.5	3434.8	3615.3	4027.7	4294.3	4454.6	5014.2	5172.3	5369.4	5300.3	5725.7	5999.7	6134.8	6028.4	6154.3	6471.7	6411.5	6509	6739.8	6694.1	6923.2	7087.1	7027.8	7077.8	7101.6	7092.1	7137.7	7228	7238.2	7299.6	9356.6	7409	9375
0	0	2.4385	29.453	10.617	6.9942	0	4.1523	31.866	95.642	228.57	395.74	501.85	793.01	1235.8	1475.9	1707.1	2542.1	2406.9	2877.2	3290.6	3582.5	4209.2	4626.6	5047.3	4952.2	5745.6	6341	6506.3	6644.6	7131.1	7238.6	7663.2	7865.9	8499.4	8573.5	8758.4	8998.2	9275.5	9164.4	9383.6	9236.2	9153.1	8842.1	9286.5	9791.9	9802.9	9515.1	9259.2	9558
0	0	0	0	32.351	66.488	116.63	177.1	266.15	431.11	631.94	860.4	1300.1	1823.9	2240.9	2604.4	3267	3711.2	4248.3	5233.8	5728	6119.6	6497.2	6899.3	7218.8	7840.7	7402.1	6892.8	7615	8060.3	7557.7	7741.6	7083.1	7279	7290.2	8943.6	9093.6	8114.2	9381.3	9130.8	9324.4	9358.1	8807.9	8590.4	8821.5	9217.6	10053	9819	9859.9	9903.2
0	0	0	3.5898	19.986	20.31	50.115	102.87	246.16	443.16	796.5	1206.6	1622.8	2236.8	2806.7	3433	4037.1	4828.2	5335.3	5652.8	6175.2	7567.7	8106.9	7778.9	8183.9	8644.8	9384.6	10393	9966.8	10384	10703	11286	11287	11897	12023	11726	12271	13065	12846	12522	12742	13563	13225	13470	13399	13402	13506	13336	13260	13568
37.244	57.135	0	0	0	0	0	88.878	219.52	391.06	658.58	924.33	1335.9	1692.5	2134.2	2726.2	3224.9	3720.2	4138	4634.3	6092.2	5290.5	5244.2	6011.7	6155.2	6226.7	6884.7	7444.8	8078.7	7261	7352	8045.7	8220	8263.1	8449.4	8618.9	8637.5	8669.7	8958.5	8951.4	9037.7	9166.3	9531.1	9718.3	9812.5	9946.2	9879.3	9923.1	10083	10042
15.13	11.703	4.9377	0	0	0	0	22.892	80.848	220.48	418.08	736.16	1051.8	1459.6	1801.9	2258.9	2610.1	3034.9	3402.8	3850.8	4214.6	4661.8	5090.8	5408	5826.5	6105	6330.9	6504.8	6658.7	6967.2	7174.7	7287.6	7603.2	7680.7	7723.2	7915.9	7909.4	8111	8120.2	8150.2	8262	8269.8	8305.9	8245.5	8334.2	8422.8	8412.6	8716.3	8729.6	8740.2
0	0	0	6.143	4.9186	11.253	24.629	70.656	181.37	330.47	579.43	855.48	1203.7	1541.6	1931.5	2311.2	2753.8	3004	3386.8	3676.8	4034.5	4479.7	4690.4	4999.6	5222.9	5352.6	5706.2	5918	6070.3	6333	6176.4	6163	6362.9	5876.1	5965.7	6625.9	6620.1	6829	6875.2	6776.7	6651.9	6776.4	6891.6	6812.2	7015.6	6918.9	7326.2	7186.8	6724	6700.7
0	0	0	0	0	0	219.46	223.83	410.02	691.65	1039.2	1503.8	1626.7	2759.5	2669.7	3091	4434.4	4428.1	4826.4	5479.3	5687.9	7217.3	7526.7	8119.8	7662.9	8122.3	8583.8	8944.9	9411.7	10507	10364	10222	10392	10553	10442	11145	10754	11066	11267	11362	11180	11309	11439	11549	11582	11640	11768	11600	11953	11810
0	0	0	0	138.82	319.29	544.68	757.15	995.74	1218.3	1628.9	1902.7	2366.2	2743.9	3138.8	3496.7	3871.8	4197.1	4406.5	4905.3	5231.4	5416.1	5321	5560.1	5813.8	5784.5	5916.8	5872.4	6018.2	6294.1	6239.1	6326.9	6427.3	6397.5	6685.7	6635.2	6754.3	6750.8	6884.8	6934.7	7132.1	6869	7148.7	7643.3	7724.3	7517.7	7643.8	7608.8	7417.3	7506.8
0	0	0	15.545	6.5686	11.95	6.5053	48.211	157.81	291.52	474.2	713.76	954.67	1292.1	1550.6	1782.1	2154.2	2481.3	2791.3	2898.7	3335.9	3587.3	3875.6	4162.9	4403.9	5047.5	4751.4	5022.5	5707.4	6042.5	6346	6157.1	5852.2	7233.4	6057.6	6309.5	6482.4	6473.7	6612.9	6805.4	6810.4	6930.6	7030.7	7069.8	7261.2	7531	7521.7	7518.5	7477	7592.5
0	0	0	0	69.144	184.46	319.32	482.32	857.08	1199.5	1601.3	1985.6	2420	2879.5	3360.9	3766.6	4423.5	4806.1	5371.8	5877.3	6047	6491	7026.1	7410.5	7910.2	8215.4	8788	8861	9086.7	9031.9	8792.6	9519.1	9635	9465.7	9896	9746.9	10226	9938.8	10316	10272	10560	10443	10599	10620	10742	11014	10924	10860	10701	10942
17.524	8.2066	0	0	0	0	3.5329	71.567	176.64	304.52	464.96	772.89	970.37	1235.9	1554	2327.9	3089	3783.9	4189.5	4724.2	5184	5453.4	6771.3	6770	7529.3	7930.2	7405.8	8233.9	9020.5	9606.4	10187	8426.6	7849.3	7840.7	8079.3	8123.9	8330	8443.1	8622.3	8977	9008.7	9226.3	9232.7	8999.1	9010.7	8648.3	8521.7	8649.3	8975	8852.1
0	2.5371	0	0	2.8118	0	21.126	87.624	168.22	325.36	566.02	912.53	1289	1706.3	2217.5	2769.1	3353	4005.8	4822.1	5507.2	6413.5	7051.6	7784.3	8427.7	9105.7	9727.4	10140	10714	11109	11375	11903	12054	12406	12573	12901	13297	12999	13902	12848	13214	13071	14261	13545	14474	14803	15186	15309	15541	15687	16059
0	0	0	17.396	162.97	291.33	441.24	631.7	870.82	1137.3	1421.1	1777.7	2106.9	2425.7	2818	3062.6	3296.9	3744	4140.4	4371.5	4592.1	4849.4	5141.1	5366.8	5454.2	5909.8	5872.2	6233.3	6391.3	6565.7	6558.9	6782.7	6979.5	7200.4	7298.2	7625.4	7793	7869.8	8022	8299.5	8416.2	8474.4	8484.1	8572.3	8700	8761.5	8631.7	8674.3	8645	8592.6
0	0	3.4651	15.362	1.8043	5.8039	45.682	142.58	259.94	487.8	817.45	1161.3	1583.1	1953.5	2483.6	2968.1	3561.1	4082.8	4527.2	5198.5	5663.7	6102.5	6422.4	6948.9	7418.3	8063	8373.1	8922.9	9290.5	9665.3	10126	10599	10702	11389	11302	11674	11817	11849	12059	12240	12732	12975	12877	12493	12650	12409	12598	12312	12155	12107
0	4.5882	45.977	0	0	14.866	22.467	82.539	220.73	377.5	563.07	826.94	1172.9	1603.5	1986.8	2593.5	3264.9	3565	4335.8	4846.5	5236.9	5720.6	6121.6	6393.1	6993.7	7247.3	7423.8	7773.2	7819	7864.6	7783.6	8034.1	8288.8	8304.6	8649.4	8607.3	8801.7	8859.9	8993	9091.7	9158.1	9207.7	9210.2	9123.7	9331.7	9469.1	9553	9517.3	9732	9861.9
0	15.337	0	0	0	8.3838	0	4.6826	0	31.948	89.234	190.65	347.64	535.71	771.06	1025.1	1344.2	1663.1	1987.6	2308.7	2599.2	2872.7	3287.5	3511.4	3718.2	4186.3	4493.6	4726.6	5070.3	5258.1	5433.3	5541.4	5872.8	6056.6	6498.7	6284.7	6844.1	6953.4	7030.1	6994.5	7113.3	7425.7	7380.9	7372.5	7666.9	7819	7648.3	7656.3	7889.9	7932.9
0	25.493	0	1.4846	7.8627	0	0.35839	28.895	59.55	217.71	373.47	632.79	1046.3	1359.7	1858.3	2270.2	2779.9	3041.9	3588.4	4054	4513.3	4731.9	5067.6	5692.9	5941	5916.2	6428	6551.4	6840	7188.2	7177.8	7749.9	8164.4	8432.4	8820.2	9516.2	9880.1	9985.7	10245	10466	10600	10585	10596	11045	10816	11258	11085	11317	10920	11137
0	0	0	47.037	126.95	376.53	526.14	515.75	795.97	1227.5	1360.1	1665.3	2127	2560.6	3028.4	3439.6	3813.4	4239.7	4712.7	5174.5	5524.7	6019.3	6231.6	6596	7046.8	7178.3	7519.1	7650.5	7812.8	8440.6	8355.8	8633.4	8733.9	8705.8	8756.9	8992.3	8948	9352.4	9478	9891.5	9835.7	9788.9	9913.5	10101	9967.3	9962.9	9914.6	9786.7	9810.5	9887.8
0	0	0	0	21.491	62.701	151.87	248.31	408.47	559.57	839.15	1094.4	1377	1724.7	2092.9	2436.8	2864.6	3282.8	3405.7	3747.9	3919.8	4300.1	4467.7	4706.7	4991.2	5135.2	5267.9	5526.1	5608.8	5858	6073	6299.3	6467.9	6530.7	6684.5	6631.6	6851.3	6850	6954.3	6977.7	7072.5	7198.6	7095.2	7071.3	7237.3	7133.1	7278.9	7094.6	7229.1	7043.8
0	0	0	0	64.154	90.358	186.77	419.33	660.5	990.11	1401.7	1894.5	2347.4	3010.5	3441.9	4168.9	4605.1	4984.4	5390.3	5862.6	6224.1	6782.4	6992.6	7344.8	7638.8	8042.8	8187.1	8882.4	9837.2	10358	10153	9818.1	10215	10164	10263	10321	10371	10485	10725	10686	10836	10822	10941	10809	10845	11113	11313	11047	11206	11155
0	28.095	37.553	19.319	0	0	0	0	23.428	54.14	110.07	251.17	384.27	564.72	762.92	1016.7	1232.6	1540.1	1854	2231.6	2661.6	3074.2	3374.3	3634.8	3630.6	4377.7	4879.7	4750.5	5094.9	5552.6	5949.6	5769.2	6078.2	6415.9	6406.5	6523.3	6650.2	6791.9	7050.8	7048.8	7317.1	7284.3	7358.4	7382.2	7340	7270.1	7141.8	7378.1	7427.2	7545.5
20.309	0	0	0	21.743	30.865	17.053	21.785	80.658	201.71	476.4	789.8	1225.1	1755.3	2528.1	3138.2	4014.8	4651.7	5305.5	5659.9	6104.6	7135.5	7881.5	8180.3	9002.5	9515.7	9876.3	10141	10255	10768	10989	11082	11425	12119	11989	12240	12494	12821	12955	12854	12985	12893	13024	13634	13375	13736	13335	13267	13142	13186
29.182	40.875	9.7781	29.253	0	0	0	0	21.449	44.303	139.82	251.9	429.58	597.15	747.49	932.96	1372.5	1395.1	1484.3	1730.6	1754.4	1900.7	1962.8	2059.1	2233.7	2452.2	2531	2715.8	2760.2	2947.6	3139.4	3307	3396.7	3600	3672.3	3837.2	3934.3	3980.3	4074.7	4042	4256.6	4327.5	4508.2	4629	4436.4	4695.3	4656.8	4731.4	4867.5	4873.3
0	0	10.159	0	0	1.8834	28.64	96.543	216.55	414.29	715.93	1060.5	1444.2	1884.2	2373.8	2836.7	3381.5	3866	4369.6	4850.9	5201.7	5652.8	6060.6	6672.8	6970	7174.3	7646.5	7786.8	8066.9	8448.3	8355.3	8657.5	8712.3	8789.7	9216.2	9060.4	9387.2	9396.7	9347.2	9459.1	9456.1	9627.2	9658.7	9596.4	9677.9	9512	9512.5	9632.8	9671.8	9649.9
0	0	0	0	20.172	56.321	60.288	150.23	207.5	210.53	354.2	426	566.5	649.96	785.93	965.7	1114.4	1414.7	1565.6	1686	1824.3	1975.6	2106.7	2285.1	2465.3	2506.5	2727.8	2867.9	2892.2	2942.3	3142.9	3131.6	3319.3	3390.6	3455.5	3461.2	3827.5	3695.3	3765.9	3799.6	3842	3893.1	3903.7	3935.2	3884.7	3940.2	3963.3	3978	3998	3954.5
0	0	0	0	59.211	75.416	110.27	191.94	347.4	509.11	795.33	1093.5	1427.2	1761.9	2146.4	2583.7	2841.5	3230.7	3580	3982.9	4292.7	4577.9	4851.8	5271.3	5733.7	5726.2	6010.7	6368.2	6716.9	7155.9	6968.8	7219.7	7353.8	7667	7757	7897.6	8030.2	8103.3	8116.7	8305.3	8666.7	8786.2	8813.6	8789.6	8679.7	8705.3	8891.8	9013.8	9108	9012
24.137	14.923	0	0	0	0	0	32.747	99.715	206.94	337.86	587.12	757.01	1045	1359.4	1769.8	2102.8	1993.6	2866.7	3234.4	3458.4	3760.3	4191.7	4496.3	4719.3	5087.7	5234.9	5407.1	5811.1	5986.5	6252.7	6385.1	6598.2	6813.1	7102.3	7373.7	7408.7	7636.8	7840.1	7851.7	7825.3	8190.7	8132.8	8218.1	8127	8187.3	8278.9	8231.4	8375.9	8384.9
0	0	0	0	95.93	219.14	424.63	713.89	1008.9	1374.5	1789.8	2217.6	2665.6	3039.5	3417.6	3742.6	3933.7	4456.6	4637	4943.5	5398.2	5708.9	5501.3	5872.9	6338.8	6559.5	6332.8	6789.4	6960.3	7136.2	7425	7357.8	7508.5	7852.1	8120.9	8158.4	8299.5	8263.5	8560.5	8237.8	8521.6	8603.1	8492.8	8450.6	8544.9	8366.7	8491	8342.5	8575.2	8481.9
5.7415	13.016	0	0	0	0	17.28	84.811	187.95	423.44	784.67	1146.7	1642	2206.5	2719.4	3296.5	3872.8	4467.6	4922.8	5324.9	5937.2	6333.8	6832.5	7250.8	7703.2	7856.4	8241.8	8219.2	8477.2	8842.7	8982.6	9385.6	9719.8	9931.5	9996.4	10155	10280	10229	10258	10443	10174	10234	10481	10702	10615	10873	10682	10385	10370	10562
0	0	0	3.3585	9.4152	16.315	9.2682	3.606	29.39	87.141	174.91	288.56	425.37	620.38	837.72	1081.3	1368.1	1704.5	2017	2270.7	2696.3	3181.8	3563.5	3883.5	4197.7	4508.6	4289	4509.7	4257.5	4869.9	5099.1	5362.3	5542.6	5714	5944.7	6221	6466.3	6511.7	6735.3	6819.7	6873.8	6993.2	7053.5	7083.8	7190.8	7623.1	7782.7	7818.2	7769.1	7734.7
0	0	0	0	4.2657	15.523	21.84	36.857	63.739	132.41	214.89	352.76	477.4	653.28	857.21	1061.7	1369.5	1571.6	1901.1	2150.2	2352.5	2577.5	2847.2	3112.7	3433.1	3653.7	3893.2	5055.6	4347.5	4514.1	4861.3	4912.8	5196.6	5283.5	5452.6	5636	5612.4	5738.9	5809.1	5858.8	5947.7	5922.7	6060.8	6058.7	6099	6140.2	6235.3	6197.8	6273.4	6278.8
0	3.1698	18.451	0	0	9.9983	14.012	49.093	304.75	449.02	655.33	959.57	1288.2	1682.4	2129.1	2474.6	2969.5	3589.9	4063	4500.7	5311.8	5369.5	6062.4	6300.2	6689.1	7084.5	7280.5	7464.5	8087.4	8285	9210.9	8670.9	9053.4	9137.2	9334.5	9629.2	9924.6	9800.6	10047	10364	10493	11330	10786	11740	11090	11827	10974	10852	10871	11024
0	0	0	0	25.375	58.11	178.18	350.12	564.35	824.3	1158.5	1544.3	2035.9	2411.4	2950.3	3394.1	3751.8	4338.5	4782.8	5320.8	5820.5	5941.7	6396.8	6633.9	6993.1	7583.4	7874.7	8372	8347.8	8832.5	9023.9	9348.1	9740.1	9992.8	10609	10835	10836	10923	11335	11593	11592	11559	11975	12078	12152	12157	12005	12404	12427	12346
0	0	0	13.27	29.529	46.376	196.84	346.1	516.55	822.8	1110.2	1431.7	1743.1	2151.4	2481.7	2799.3	3267.7	3679.7	4256.7	3822.3	4190.8	4316.8	4782.9	5578.7	5167.4	5514.3	5735.7	6084.7	6848.2	6525.8	6681.8	6781.4	6988.9	7098.7	7320.5	7465	7423.4	7602.2	7738.3	7765.3	8012.9	7850.8	7938.5	8011.8	8074.9	8131.8	8072.6	8379.4	8436.3	8407.8
0	0	0	0	89.869	257.69	399.59	571.93	881.11	1251.7	1711.5	2239.2	2747.6	3231.5	3802.3	4314.5	4888.8	5310.5	5805	6145.3	6604.6	6922.7	7676	7821.7	7966.7	8361.6	8595.5	9188.2	9459.9	9414.8	9824.4	9997.6	10356	10649	10848	11412	11521	11248	11636	11388	11705	11484	12049	12120	12069	12013	12148	11915	12435	12400
0	0.86406	0	7.9494	0	12.352	1.1579	4.7211	33.897	68.723	159.62	276.51	436.47	638.58	877.12	1151.9	1468.4	1745.4	2149	2504.5	2922.9	3321.1	3744.4	4146	4484.1	4967.5	5281.8	5421.1	5754.5	6280.3	6615.9	6551	6686.7	6934	7102.5	7418	7786.9	7540	7600.9	7655	7802.7	7599.7	7758.3	7874	7720.4	7846.8	7882.4	7401.4	7393.7	7697.3
0	0	0	54.763	122.32	213.42	349.07	646.52	680.02	880.99	1466.3	1234.5	1545.2	1742	2010.5	2269.3	2323.9	3300.5	2861.6	2908.2	3828.8	3033.9	3272.8	3184.5	3329.9	3521.2	4363.4	4569.7	4738.4	4915.6	5125.7	4362.8	4787.8	4677	4908.6	5005.5	4939.7	5008.4	5013.5	5160.9	5186.3	5162.8	5296.2	5261.8	5315.6	5262.6	5238	5318	5347.5	5312.5
0	0	0	0	87.367	257.4	432.06	672.46	896.02	1211.1	1638.1	1910.9	2264.3	2630.9	3022.7	3234.2	3716.2	4008.7	4444	4583	4925.2	5220.1	5546.9	6033.5	6535	7098.7	7693.9	7534.4	7825.5	8166.1	8572.1	9232.2	9015.9	9197.8	9480.8	9553	9670.7	9886.7	9894.1	10123	10270	10314	10623	10338	10505	10560	10659	10596	10505	10686
0	0	0	0	0	28.035	52.158	118.85	245.19	375.89	515.22	716.35	1028.1	1234.5	1623.3	1985.4	2815	3292	3607.3	3935	4190	5172.9	4979.1	5362	6049.8	7266.4	7381.9	7469.6	8061.1	7955	7978.4	8493.4	7122.5	7243	7352.4	7424.2	7427.2	7161.5	7483.2	7513.7	7821	7964.1	7817.9	7843.8	7682.5	7782.8	8129.4	8004	7951	7953.7
0	0	0	0	33.42	38.455	81.434	36.855	0	101.9	270.57	533.72	870.28	1265	1698.7	2262.2	2865.6	3498.9	3921.8	4711.1	5171.7	5456.7	6138.5	6591.2	7176.9	7689.9	8293.6	8288.4	8608.3	9498.8	9417.7	10051	10094	10400	10911	11136	11402	11453	11433	11647	11735	11653	11721	11730	11811	12011	11982	12108	12417	12542
0	0	0	0	0	12.254	47.443	99.625	177.7	303.4	451.3	686.03	962.19	1309.5	1701.2	2045.4	2537.5	2910	3400	3656.2	4065	4531.1	4809.1	5803.4	6677.6	5575.2	7218.1	7327	7986.7	6897.8	6965.4	7039.8	7311.4	7564.7	7665.6	7625.1	7942.5	7949.3	7940.3	7959.4	7960.4	8081	8256	8214.1	8386.6	8041	8270.1	8252	8194.5	8126.7
0	0	0	0	0	1.9885	91.163	171.6	276.25	585.32	879.2	1227.5	1594.1	2014	2458.1	2822.6	3229.7	3516	3765.8	4136	4337.1	4231.6	4463.1	4549.2	4807.8	4869.3	4639.7	4797.5	5139.4	5357.9	5186.5	5382.1	5545.2	5321.8	5623.4	5367.9	5627.6	5420.1	6130.9	6071.7	6143.3	5944	6111.9	6033.9	6066.4	6248.9	6077.5	6024.9	5758.6	5952.3
0	0	0	0	44.013	0	134.03	317.78	551.09	822	1698.4	1661.4	2263.4	2765.8	3469.4	4147.8	4834.6	5365.9	5953.5	6662.8	7073.6	7495.7	8194.2	8478.9	8805.9	9332.5	9799.1	10355	10343	10450	10926	11294	11782	12103	12356	12726	12856	12965	13062	13166	13468	13768	13833	13906	13988	13757	13493	13671	14070	13974
0	0	0	62.531	80.953	27.831	84.317	0	0	0	37.935	16.374	127.06	292.26	514.72	772.66	1088.8	1378.8	1740	2100.9	2403.6	3438.9	3264.5	4140.8	4545	4959.4	4820.8	5623.6	5745.1	6143.1	5799.4	6023.2	6113	6533.6	6738.5	6496.3	6607.1	6643.5	6720.5	6969.1	7097.8	7041.3	6981.1	6892.9	6943	6884.8	6958.4	7011.9	6895.7	6711.9
0	1.4478	0	0.59132	0	0.26851	9.3683	11.209	31.607	52.588	113.7	200.59	287.31	424.97	568.71	730.41	853.69	1082.2	1120.8	1307.1	1573.8	1762.7	1730.2	1861.6	2044.7	2297.1	2334.2	2446.6	2770.4	2797.5	2790.5	2961.9	3077	3199.5	3317.1	3480.1	3490.2	3521.5	3675.4	3719.5	3777.6	3800.2	3776.7	3818.1	3980.2	3988.6	3973.4	4076.8	4063.1	4112.1
0	0	0	26.412	18.459	46.102	67.207	127.86	212.25	355.42	338.7	529.12	748.58	1416.6	1811.3	2119.2	2598.9	3034.6	3474.3	3842.6	4339.8	4582.1	4970.9	5393.2	5667.9	5978.9	6283	6416.8	6756.8	7108.2	7269.2	7517.4	7484.5	7831.2	7961.7	8211.4	8250.1	8473.1	8457.3	8643.2	8771.2	8738.1	8705.8	8895.8	8830.8	8835.7	8977.1	8891.6	8975.5	8904.3
0	0	0	6.7129	243.86	470.28	507.98	1197.6	1177	1663	2013.1	2531.2	3005.5	3346.1	3900	4485.2	4942.9	5234.1	5706.2	6273.7	6529.6	6917	7434.4	7863.9	7977.5	9442.2	9242.6	9258.8	9104.6	9427.9	9457	9628.4	9501	9867.7	10232	9904.7	9993.6	10159	10198	10424	10638	10656	10544	10222	10427	10427	10632	10578	10821	10977
0	0	0	0	0	21.715	28.727	57.368	111.24	237.28	358.49	566.95	839.82	1113.1	1397.4	1976.1	2252.8	2612.2	2971	3377.1	3865.7	4379.8	4594.4	5407.2	5853.1	6156.1	6247.6	6517.3	7290.5	7550.7	7895.7	8165.8	8432.8	8839.4	8746	8873.4	9218.8	9207.8	9478.4	9045.8	9298.4	10188	10534	10570	9990.5	10106	9713.8	9796.8	10345	10389
0	0	0	15.854	45.831	42.967	61.009	122.36	201.23	259.4	395.73	501.51	692.23	833.26	974.22	1197.4	1356.6	1563.6	1688.8	1908.7	2064.3	2239.6	2386.7	2596	2739.5	2990.8	3085.7	3215.8	3393.9	3513.7	4045.4	3645.7	3839.9	4184.5	4607.2	4066	3998.5	4087.9	4210.8	4257.3	4439.7	5302.5	5064.9	5409.6	5266.1	4418.3	5375	5077.3	5133.9	5072.5
0	0	0	121.49	238.68	363.73	391.92	588.9	642.17	760.01	1014.1	1152.7	1347.2	1593.6	2014.8	2370.4	2964	3166.8	3623.9	4004.1	4508.5	4813.8	5294.4	5418.8	5811	5935	6062.1	6276.3	6265.4	6714.7	6814.4	6990.5	7319	7525.7	7593.5	7777.1	7886.4	7932.6	7894.9	8160.2	8368.1	8266.9	8059.9	8035	7969.7	8019.4	7977.5	8077.4	8016.6	8050.5
0	0	0	30.211	78.243	60.987	111.06	223.16	429.47	667.39	1056.4	1361.8	1898.8	2230.8	2818.6	3412.4	3961.3	4558.7	5164.7	5728.4	6082.2	6862.3	7206.2	7853.7	8224.7	8231.7	9093.8	9091.1	9615.9	10080	10217	10268	10489	10793	10733	11182	11506	11534	11832	11993	12464	11615	12445	12554	12811	12495	12502	11572	12650	12762
0	12.373	0	3.1717	3.1517	0	0	14.543	37.877	119.2	234.97	419.63	674.03	981.26	1349.9	1708.6	2245.6	2594	3124.1	3695.2	4056.8	4588.9	4886.2	5338.8	5724	6072.3	6336.9	6588.3	7107.1	7154.3	7473.5	7898.8	8096	8273.2	8270.2	8837.4	8735.7	9224.6	9225.6	9206	9338.9	9707.1	9540.5	9860	9895.8	10003	9986.1	9983.3	9841.8	9996.4
74.858	57.252	0	0	0	0	0	5.7001	94.322	296.72	506.52	763.33	1153	1502.5	1860.6	2334.5	2769.4	3151.3	3658.8	4071.3	4224.2	4597.8	5014.4	5425.6	5717.4	5745.8	6108.1	6373.4	6628.9	6826.8	6995.6	7020.3	7228	7529.6	7513.4	7687.7	7722.6	7621.7	7797.5	7791.4	7807.7	7940.4	7895.7	8008.2	8086.4	8255.3	8195.2	8240.1	8301.5	8303.7
0	32.976	0	0	0	53.458	68.492	109.78	169.32	300.63	604.18	866.71	1237.3	1670.2	1932.1	2480.4	2846.1	3936.5	3786.4	5038.9	4608.7	5101.2	5434.7	6636.9	6207.4	6637.3	6831.8	7431.2	8699.6	7599.1	7852	7817.4	8038.8	8235.2	8396.8	8577.7	8706.3	8869.1	8990.4	9000.6	9334.6	9304.8	9256.5	9254.9	9221.4	9348.8	9237.7	9247.9	9285.2	9277
0	0	0	0	8.8098	77.806	106.69	230.21	387.63	560.42	842.19	1108.7	1478.8	1766.9	2080.5	2235.8	2713.3	3088.7	3513.6	3703.1	3991.6	4895.3	5207.2	5577.7	5952.1	6278.3	6730.5	6738.6	6994	7198	7385.2	7422.1	7627	7661.9	7165.7	7135.9	7311.3	7437.9	7419.2	7508.3	7423.3	7426.3	7538.5	7489.1	7757	7692.6	7882.5	7895.4	7905.4	7937.6
0	0	0	0	30.051	214.41	525.29	818.26	1224.2	1816.5	2324.7	2874	3272.6	4045.8	4741.5	5567.6	6284.8	6617.9	7256.7	7773.5	8602.2	9154.5	9114.7	9357.5	9136	9642.2	9830.6	10353	10611	11040	11140	11374	11698	11751	12034	12203	12320	12495	12861	12830	12840	12747	13108	13090	12994	12925	12872	13074	13032	12937
0	0	0	0	34.301	121.54	202.73	291.38	387.78	615.8	836.14	981.92	1275.5	1491.7	1744.1	1927.7	2315.7	2311.2	2238.9	2444	2629.2	2872.9	3032.9	3599.5	3712.2	3852.9	4035.4	3939.4	4155.3	4307.9	4563.6	5365.5	5134.7	5495.8	5775	5548.7	5878.9	5826.8	5961.4	6213.7	6296.9	6320.9	6642.9	6546	6784.2	6877.7	6953.1	6930.9	7096.2	6995.3
0	0	0	18.355	25.362	23.259	25.286	61.125	121.11	234.74	410.39	668.91	947.02	1274.3	1639.4	2066.2	2500.8	2882.1	3300.9	3803.1	4149.2	4476.3	4962	5484.9	5696.8	6115.3	6719.2	7051.8	7384.2	7809.1	8132.4	8271.1	8684.1	8872.3	8978.7	9510.6	9604.9	9922.2	9938.6	10073	10267	10369	10321	10706	10565	10564	10647	10722	10679	10699
0	0	0	9.2905	6.3128	12.113	9.2554	22.569	53.209	103.23	188	333.86	498.68	658.44	897.21	1096.7	1408.8	1691.6	1973.9	2133.3	2539.4	2800	3124.3	3325.5	3513.2	3752.9	3984	4267.8	4509.4	4498.6	4615.6	4906.8	5031.5	5071.7	5391.7	5454.6	5684	5657.6	5587.5	5776.1	5750.8	5953.8	6054.1	6109.2	6104.7	6361.4	6220.4	6246.4	6291.1	6302.4
0	0	0	0	16.234	123.48	277.89	529.98	847.73	1228.2	1747.7	2325.4	2963.1	3715.6	4202.3	5011.7	5617.8	6338.3	6969.6	7576.5	7978.6	8777.1	8879.8	9419.6	9733	9944.3	10433	10717	11032	11342	11698	11785	12010	12327	12239	12306	12267	12686	12919	13040	12944	12884	13130	13157	12887	12993	13105	12972	12937	13153
0	5.6412	10.096	0	0.64456	0	18.102	85.768	165.75	255.33	488.01	731.62	1078.1	1495.7	1961.4	2358.2	2944.9	3319.9	3851.5	4152.2	4714.3	5125.7	5529.6	5870.9	6201.8	6468.8	6858.5	7117.2	7399.6	7762.2	8110.4	8556.1	8674.9	9177.3	9583.9	9864	10009	9824.4	9918.2	10117	10284	10641	10518	10760	11021	10831	11136	10924	10945	10993
7.5946	0	0	0	9.6263	0	13.077	89.186	128.35	397.13	532.14	892.44	1291.1	1708.5	2792.3	2761.5	3262.5	3799.6	4480.7	4847.6	5311.9	5931.5	6461.1	7000.1	7617.6	8053.2	8212.9	8877.6	9268.3	9493	10134	10035	10421	10684	10914	11541	11808	11645	12020	12141	12305	12517	12617	12510	12602	12615	12607	12690	12677	12688
0	0	0	0	7.2903	11.168	23.746	82.774	220.97	426.02	685.46	990.3	1369.3	1734.4	2064.7	2459.2	2853.8	3277.5	3565.3	3855.9	4244.6	4567.5	5037.5	5256	5659.1	6020.5	6469.2	6938.5	7207.2	7523	7391.7	7618.7	7813.2	8284.9	8511.9	9853.2	9916.2	10343	10298	10215	10396	10578	10706	10842	10877	10408	10564	10858	10859	10803
15.398	93.716	0	0	0	0	2.6643	0	78.346	148.26	276.61	480.5	551.68	695.14	903.36	1090.5	1202.4	1361.4	1482.3	1566.7	1790.2	1976.2	2126.8	2268.3	2477.8	2675.9	2753.7	2921.5	3011	3065.8	3179.2	3309.5	3431.7	3471.3	3471.4	3578.1	3675	3700.2	3811.8	3851.7	3891.3	3918	3971.5	3963.2	3912.5	3980.5	3999.7	3955.1	4044.5	4065.2
0	0	0	16.708	170.76	294.09	368.22	429.91	333.58	423.66	728.34	846.28	832.39	1092.1	1315.3	1435.2	1297.7	1870.8	2182.5	2248.2	2297	2552.4	2688.6	2972.6	2881	2895.7	2884.7	2848.4	3154.8	3171.2	3069.9	3368.5	3507.3	3533.6	3578	3835.7	3945	3975.5	4016.2	4109.9	4227.4	4238.7	4168.4	4242.5	4486.4	4661.6	4619.8	4763.3	4720.3	4749.7
0	0	0	0	2.4892	35.309	97.574	167.85	273.93	443.53	658.5	861.91	1180.8	1622.3	1886.9	2344.9	2926.4	3298.2	3790.2	4232.5	4411.7	4881.3	5214.4	5787.2	5867.7	6443.2	6748.6	7068.2	7272	8023.3	8068.4	8690.2	8686.1	9340.6	9501.9	10129	10164	10416	10499	10496	10708	11334	11311	11493	11719	11759	12033	12071	12259	12579
0	0	1.6786	0	6.7909	1.6296	31.244	96.346	228.17	389.79	581.08	912.31	1202	1581.6	1832.8	2182.9	2591.1	2967.9	3350.8	3791.3	4105.3	4467.1	4852.9	5414.6	5622.7	6006.9	6334	6631.8	7032.2	7249.5	7422.1	7546.5	7663.6	8245	8465.6	8732.9	8992.6	8836.7	9209.7	9641.5	9360.4	9526.5	9587.8	9474.1	9625.5	9646.3	9630.2	9769.6	9679.9	9782.5
0	0	0	0	154.75	312.47	470.02	528.72	772.45	880.71	967.16	1062.6	1175.4	1302.9	1353.9	1442.4	1568.1	1668.6	1682.9	1774.5	1896.8	1953.5	1913.8	2081	2167.3	2338.2	2421.7	2402.4	2496.4	2534.7	2509.4	2630.2	2730	2933.2	2917.4	2971.3	2935.7	2990.7	3040.9	3080.5	3219.5	3254.6	3205.9	3181.4	3245.9	3347.1	3467.4	3402.5	3499.6	3448.9
6.3939	15.655	0	6.104	10.597	0	0	27.726	87.155	196.23	388.01	609.77	966.06	1244.5	1534	1923.3	2359.3	2711.1	3115.1	3343.4	3727.6	3982.8	4518.4	4939.3	4923.2	5427.2	5472.9	5855	5774.4	6022	6106.2	6284.1	6484.4	6552.9	6653.5	6915.9	6882.9	6951.7	7040.1	7118.2	7270.2	7219.4	7380.3	7331.5	7428.3	7639.9	7375.5	7536.7	7525.7	7514.7
0	1.4619	0	0	0	20.555	144.88	243.22	463.44	724.36	1112	1574.4	2094.3	2710.8	3315.4	3878	4490.5	5102	5554	6429	6846	7473.9	7374	7950	8135.6	8788.5	9234.1	9774.5	10023	10623	11220	11427	12160	12695	13776	13340	13520	13520	14216	14546	14823	14862	15144	12560	13116	12741	12714	12732	12860	12596
0	0	0.56246	4.7557	0	8.597	1.9801	6.1512	9.1493	12.555	32.218	39.438	67.46	95.806	139.98	185.27	241.42	393.16	491.88	591.68	685.68	784.04	936.18	1112.4	1254	1364.5	1424.8	1674	1756.9	2022.3	2237.3	2575.4	2840.6	2928.5	3067.8	3293.7	3433.2	3640.4	3989.3	4161.2	3729.6	3866.6	3934.3	4030.5	4023.7	4144.3	4146.6	4297.5	4348.2	4351.9
0	0	0	25.874	69.419	173.16	296.9	448.71	583.26	822.75	1051	1294.7	1552.5	1882.9	2252.8	2574.6	2890.8	3344.9	3618.4	4134.7	4437.5	4982	5165.2	5629.5	5707.1	6264.5	6607.7	6967	7558.5	7439.4	7733.2	8076.2	8607.1	8914.5	9281.6	9770.7	10149	10162	10388	10875	10855	11184	11238	11312	11163	11338	11349	11431	11558	11714
15.658	24.176	12.711	14.112	0	0	0	16.254	102.43	249.74	450.02	731.11	1089.7	1474.3	1818.5	2368.6	2814.4	3332.4	3782.9	4284.3	5762.1	5291.9	5654.3	6168.3	8012.9	6672.3	7192.1	7421.3	7619.7	7988.4	8255.3	8225.2	8488.3	8777.8	9063.9	9226.5	9172.6	9541.2	9630.3	9669.5	9694.2	9889.8	9955.5	9961.5	10140	10186	10183	10303	10234	10271
0	0	0	0	4.7622	54.371	115.14	187.63	312.62	501.2	729.87	746.29	1073.6	1247.5	1393.6	1526.5	1950.1	2176	2389.7	2390.8	2714.4	2969.1	3267.4	3339.7	3489.5	3547.4	3869.1	3875.4	4621.4	5080.6	4060.7	4264.9	4856.6	5009.8	5095.6	5306.6	5502.9	5412.1	5576.8	5680.3	5718.6	5811.8	5758.9	5782.4	5892.4	5956.3	6037.3	5986.1	6164.9	5934.2
0	0	0	29.297	83.575	95.935	172.58	159.48	145	256.91	333.49	530.85	651.43	794.14	923.41	1170.1	1377.1	1556.5	2000.3	2311	2589.8	2926.8	3284.8	3672.9	4103.5	4268.1	4617.3	4846.6	4995.8	5210.5	5495.2	5754.1	5777.1	6068.7	6311.7	6426	6689.6	6839.3	6625.2	6894.6	6913	7004.8	7152.8	7206.3	7209.6	7316.4	7373.4	7432.9	7407.7	7335.9
0	0	0	0	31.623	48.222	63.182	107.31	222.88	358.73	585.73	833.74	1129.3	1476.9	1859.9	2144.2	2575.9	2964.7	3422.8	3791.4	3965.7	4212.7	4492.4	4944.5	5175.1	5453.9	5931.9	6263.4	6572	6547.2	6735.1	7035.9	6949.1	7192.5	7438	7680	7877.1	7885.4	8149.1	7931.9	8110	8361.8	8335.8	8212.8	8564.2	8405.5	8481.9	8525.4	9029.9	9122.4
0	0	0	0	125.31	300.91	459.13	648.86	613.44	787.31	1078.7	1404.2	1676.1	1936.8	2306.5	2640.1	2966.6	3396.9	3456.2	4080.7	4467.5	4908.7	5211.3	5561	6004.3	6286.4	6656.7	7008.5	7177.7	7478.8	7474.8	7968.4	8249	8571.3	8720.6	8819.4	8964.8	9066	9182.8	9410.1	9573.9	9764.1	9737.4	9621.6	9797.8	9669.4	9909.2	10040	10250	10089
0	0	0	0	98.799	192.27	312.54	475.98	662.75	885.81	1179.2	1538.9	1850.8	2231.4	2580.2	2829.8	3157.2	3510.5	3815.1	4020.3	4361.5	4467.3	4681.1	4851.9	4943.7	5128.3	5280.6	5318.4	5720.7	5783.8	5978.9	6033.4	6103.7	6222.2	6358.1	6568.6	8225	8439.3	8453.8	6824.4	6836.3	6935.2	6926.1	6807.3	6854.8	6710.3	6677.3	6829.4	6856.4	6927.2
0	0	0	0	184.64	66.641	130.42	221.62	338.44	460.87	634.37	869.65	995.87	1220.7	1471.7	1643.7	1988.5	2410.8	2999.9	3101	3138.5	3979.3	3844.9	4038.4	5014.3	5022.7	5280.7	5768.7	6016.3	5864.8	6104.2	6563.6	6865.2	7085.6	7215	7473.3	7488.3	7582.9	7935.1	8087.6	8056.6	8125.9	8194.1	7641.5	7989.4	8351.5	8360.5	8113.2	8420.4	8436.3
3.6115	39.345	4.9475	12.156	9.0404	1.3706	0	0.077478	106.8	211.85	384.38	560.56	774.86	1056.3	1264	1534.7	1955.4	2191.1	2790.4	2858.4	3160.9	3202.7	3598.4	3883.2	4164.9	4307.9	4636.4	5081.7	4927.1	5067.9	5306	5791.3	5862.8	6002.9	6022.5	6371.6	6452.7	6506.4	6486.3	6817.4	6842.6	6853.1	6978.5	6952.7	6950.4	6984.8	6957.3	7003.8	7150	7428.9
0	0	0	0.61822	116.91	229.71	370.35	502.12	658.43	827.86	1015.5	1296.6	1444.9	1683.1	1983.7	2086.7	2469.1	2606.3	2781.5	3097.4	3175.4	3401	3564.1	3708.8	3971	4112.1	4380.5	4329.1	4490.6	5019.9	4511	4926.7	5115.8	5248.5	5460.1	5340	5582.9	5348.4	5720.1	5729.4	6118.3	6134.7	6119.4	6057.8	5936.7	6012.5	6051.8	6145.9	6134.8	6081.2
0	0	0	68.525	286.43	292.65	460.33	524.61	624.18	833.03	1129.3	1367.4	1425.7	1601.6	1862.4	2373.2	2635.5	2769.4	3271	3581.9	3731.8	4136.8	4274.6	4606.2	4652.7	4943.3	5227.6	5305.7	5382.3	5363.7	5558.1	5851.7	5904.6	5943.9	6153.1	6025.3	6212.5	6295.7	6393.9	6370.4	6490.5	6457.7	6501.8	6522.1	6382.6	6605.9	6643.6	6640.4	6666.2	6622.6
0	0	0	0	0	8.0264	37.783	131.97	251.63	436.33	680.75	907.93	1205.7	1493.2	1761	2083.1	2385.8	2692.9	3068.3	3323.6	3607.1	4108.2	4447.6	4847.6	5203.9	5515.2	5919	6409.8	6460.4	7046.5	7152.7	7347.9	7698	8021.6	8184.6	8322.9	8508.2	8632.3	8805.8	9018.5	9102.1	9148.8	9335.3	9411	9463.2	9545.6	9547.4	9594.5	9745.6	9667.5
0	0	0	0	2.0481	0	34.974	119.22	308.36	549.33	897.3	1375.5	1851.1	2694.8	3487.7	3727.1	4498.3	5457.3	6251.2	7739.8	7134.2	9738.9	8523.6	8421.2	8800.1	9171.5	11064	10492	11251	11367	11875	12008	12534	12818	13117	13021	13389	13308	13299	13489	13526	13756	14266	14124	14108	14445	14889	14892	15150	14964
0	0	3.5183	2.2252	1.8883	25.789	0	20.66	24.937	57.98	162.88	275.55	411.53	703.63	828.97	1094.6	1332.7	1610.9	1879	2357.1	2509	2654.7	3075.9	3316.8	3667.2	3910.7	4163.9	4393.9	4434.3	4830.1	4860.2	5220	5136.9	5299.2	5405.2	5649.3	5565.8	5944.4	6046.3	6265.8	6213.1	6247.7	6261.9	6508.3	6459.7	6640.6	6637.8	6630.1	6765	6710.6
1.791	2.8333	0	0	4.9633	0	5.9631	57.857	121.36	194.83	306.94	464.38	575.06	709.05	849.99	997.15	1169.1	1314.2	1472.9	1579.8	1650.7	1807	1904.9	2065.9	2201	2328.4	2468.3	2572.3	2640.4	2767.1	2855.1	2953.5	3019.4	3149.3	3282.6	3474.7	3506.3	3635.7	3818.4	3853.9	3828.2	4021.5	4087.9	4185.7	4152.6	4226	4289.4	4631	4846.6	4980.1
0	0	0	0	2.4156	3.2613	20.417	57.496	123.88	233.22	374.77	533.59	732.37	1154	1261.2	1447.3	1689.7	2019.4	2172.4	2443.4	2675.1	3113.6	3340.7	3864.4	4028.7	4199.6	4459.6	4448.9	4841	4926.7	5029.9	5374	5437.2	5542.2	5777.8	5781.4	6025.9	6126.7	6072.2	6322.4	6336.3	6359.2	6522.7	6293.4	6297.5	6202.7	6461.8	6296.8	6524.9	6461.6
0	0	0	0	19.278	135.23	254.79	311.58	531.42	700.32	1052.5	1468.3	1684.3	2067.5	2415.7	2934.5	3425	3998	4644.2	5130.1	5217.2	5813.7	6230.6	6515.9	7103.2	7953.1	8893.8	8769.1	8384.5	9062.6	9429.4	9363.1	8734.4	9074.8	9263.5	8999.6	9286.1	9427.1	9259.4	9118.9	9652.6	9622.7	9545.4	9578.7	9593.2	9837.5	10186	10193	9992.3	10176
0	0	0	17.225	29.386	25.833	67.899	180.01	413.87	746.82	1146.2	1710.8	2306.5	3020.3	3853.7	4558.2	5464.2	6437.3	7325.1	8021.1	7817.1	8412.1	8826.9	9792.2	10331	10737	11346	11931	12212	12620	13040	13231	13770	14005	14673	14794	14956	15004	15401	15716	15547	15759	15871	15822	15987	16053	16384	16412	16308	16723
0	0	0	42.519	114.64	190.35	258.73	363.93	425.57	559.35	791.43	1054.3	1296.4	1600	1968.9	2416	2733.5	3155.1	3612.9	4085.4	4694.4	4899.3	5312.5	5922.4	6258	6384.9	6735.6	7048.4	7251.1	7627.3	7836.4	7994.6	8200.1	8035.5	8217.5	8560.6	8759.3	8924.5	9045.8	8870	9244.1	9210.3	9030.2	9433.3	9544.9	9618	9885.2	9689.8	9986.7	10108
0	0	0	0	75.828	163.88	308.71	359.88	765.77	1012.8	1376.2	1530.5	1949.6	2257.5	2625.1	2823.1	3218.5	3586.4	3993.1	4133.7	4507.9	4930	5362.8	5599.6	5803.9	6068.4	7151.1	10095	5712.6	5666.8	5326.6	4854.3	5023.1	4898.4	4931.7	5160.2	5154.6	5242.6	5355.6	5376.8	5343.9	5381.1	5319	5465.3	5387.4	5608.6	5436.8	5519.6	5510.6	5394.9
16.717	16.241	0	0	5.8828	0	0	16.134	114.53	282.08	557.74	961.91	1462.3	2044.2	2560	3257.4	3919.4	4502.6	5315.8	6083.1	6571.7	7505.7	8254.9	8979.7	9313.3	9794.2	10363	10738	11104	11394	11892	11901	12183	12619	12573	12906	13125	13517	13360	13228	13743	13748	13998	13979	13985	13759	13753	13874	13847	13827
0	0	0	0	96.544	179.22	265.06	417.15	598.69	830.07	1069.6	1290.8	1676.9	2134.7	2399.5	2689.6	2930.1	3345	3694.1	4118	4528.8	4797.4	5353	6139	6256.3	6480	6913.1	7403.5	7260.1	7363.6	7718.8	7880.2	7996.7	8368.6	8834.4	8696.1	8475.4	8938.2	9226	9014.4	9247.6	9300.5	9294.4	9420.9	9397.4	9916.4	9224.2	9442.7	9494.9	9444.2
0	13.135	0	0	0	0	7.7108	32.061	96.218	182.08	332.58	511.39	692.64	947.6	1240.3	1627.2	1748.6	2057.2	2646.4	2610.9	3002	3271.6	3882	4003.5	4322.8	4226.2	4400.4	4624.7	4592.8	4831.4	5475	4991.4	5055	5323.2	5407.4	5391.8	5483	5499.1	5547.8	5669.2	5708.3	5714.8	5764.5	5775.3	5790.7	5859.7	5884.3	5996.3	6034.1	6021.3
0	0	0	2.2568	11.231	23.981	26.708	48.673	105.12	202.41	365	611.61	889.87	1194.5	1585.1	2056.7	2423.1	2795.2	3238.7	3778.6	4066.5	4511.9	4738	5128.4	5535.3	5709.7	6128	6120	6268.8	6466.4	6671.5	6812.6	7040.3	7234.4	7374.5	7497.5	7802	7937.9	8005.2	8174.5	8197.7	8179	8388.3	8468	8364	8497.1	8697.8	8547.7	8566.6	8502
8.0266	0	0	0	18.038	17.898	56.294	45.181	97.831	227.3	431.7	703.7	984.06	1344.9	1697.4	2373.4	2884	3506.9	4232.9	4440.2	4606.7	4940.5	5220.4	5613	6165.3	6488.3	6657.9	6805.8	6990.4	7202	7685	7750.9	7896.3	8164.2	8399.8	8489.1	8623.8	8570.8	8795.2	8718.6	8749.2	8626.8	8837.6	8940	8706.5	8892	8767.3	8772.5	8782.2	8739.9
0	38.167	50.085	0	0	0	0	37.145	66.771	124.95	256.85	375.66	525.58	716.67	832.04	937.42	1201.9	1366.6	1444	1669	1695.5	1888.7	1925.7	2063.1	2118	2303.8	2383.7	2418.1	2414	2598	2577.6	2681	2758.1	2906.8	2958.5	3014.3	3039	3111.3	3129.5	3170.9	3328.7	3315.9	3251	3287.1	3193.9	3194.8	3214.7	3249.6	3222.4	3341.9
0	0	0	0	17.773	98.27	229.21	428.41	686.8	997.62	1383	1786.3	2250.8	2605.1	3027.7	3450.6	3854.5	4219.1	4560.5	4965.2	5232.9	5595.5	5931.8	5896.3	6213.3	6420	6702.8	6916	7492.3	7637.4	7662.2	7731.3	7791.5	7913	8010.7	8280.9	8512.3	8680.3	8820.4	8882.3	8858.1	8949.8	9211.2	9131	9020.7	8961.4	9111.1	9073.8	9044.2	9109.6
0	0	0	48.662	102.05	226.02	152.38	410.29	546.91	715.79	886.27	1133.7	1390.9	1670.7	1945	2278.9	2584.1	3148.7	2760.9	3189.5	3425.7	3620.9	4069.4	4276.2	4592.4	4682.8	4707.9	4807.3	4946.1	5117.3	4311	4097.2	4195.4	4363.7	4487.9	4652.7	4655.9	4824	4983.5	4946	5127.3	5210	5188.5	5210.7	5253.6	5222.1	5210.3	5261.5	5390.8	5292.3
17.66	8.3884	0	0	0	0	0	10.407	56.333	137.73	273.38	441.55	671.55	935.56	1256.4	1651.7	1962.8	2358	2832.6	3242.1	3720.6	4033.3	4507.2	5198.5	5659.4	5818.8	6204.1	6557.1	6873.1	7319.2	7741.2	7884.1	8222.8	8330.2	8681.3	8928.1	9060.6	9326.2	9433.9	9366.8	9540.5	9694.3	10100	10139	10079	9928.6	10085	10239	10311	10311
0	0	0	0	394.64	900.78	1382.5	2067.9	2785.5	3549.6	4551.1	5309.1	6438.7	7713.7	8570.9	9210	10369	11782	12840	13806	14300	15241	16245	16722	17652	18379	18867	19393	19583	19824	20354	20582	21527	21200	21354	21739	21688	21792	22300	22364	22717	22594	22760	22746	23442	23002	22772	23249	23162	23161
0	0	115.5	0	205.78	550.14	557.49	668.41	595.75	617.31	846.27	972.07	1191.8	1314.7	1645.4	1517.6	1783.9	2554.6	3000.2	3368	3494.9	4237.3	4664.4	4799.4	5161.8	5535.9	6223	6224.8	6570.1	6888.8	7213.8	7496.3	7817.1	8099.4	8145.8	8068.9	8412.3	8506.8	8917.9	9096.2	9289.4	9611.7	9387.9	9365.2	9924.5	9796.3	10306	10033	10188	10355
0	0	0	39.601	5.0242	1.4477	32.145	45.878	85.821	180.08	340.01	578.92	717.76	947.7	1188.9	1436.4	1660.7	1925.3	2102.2	2418.3	2597	2907.2	3064.4	3242.2	3635.7	3799.9	4073.6	4368.9	4642.3	4733.6	4842.9	4996.8	5321.2	5160.7	5459.9	5727.8	5900.3	5962.1	6222.4	6122.6	6221.2	6321.3	6351.8	6700	6527.6	6556.9	6517.4	6552.2	6707.4	6739.7
0	0	4.5	0	0	4.7518	14.796	50.944	119	235.33	332.55	462.79	633.79	815.24	999	1215.5	1482.2	1741.6	1960.2	2198.5	2532.2	2877.4	3219	3441.5	3789.7	4038.3	4160.7	4452.1	4809.4	4997.2	5160.3	5280.5	5502.5	5699	5845.7	6181.4	6400.1	6573.2	6592.9	6877.8	6870.3	6788	6889.9	6958.2	7114.4	7195.8	7171.8	7195.1	7254.7	7350.5
0	0	0	8.4802	2.9123	0.19547	47.669	94.778	178.25	317.25	509.48	674.38	881.36	1059.8	1260.2	1504.9	1720.3	1962.8	2095	2263.7	2482.7	2687.8	2820.4	2918.4	3050.4	3228.8	3289.6	3403.3	3502.2	3590	3748.9	3699.5	3736.6	3775.6	3710.5	3835	3882	3996.8	3983.1	4052.7	4165.9	4135.8	3976.5	3976.5	3931.6	3832.4	3813.3	3847.8	3857.7	3930.9
0	0	0	0	180.6	228.04	573.88	1007.4	1330.7	1704.4	2088.4	2457.8	2899.8	3209.1	3835.3	3573.2	4481.2	4535.4	4821.7	5416.6	5557.5	5372.4	6279.6	6814.5	6861.1	7025.8	7498	7604.3	7418.8	7516.4	6718.8	7949.2	6707.1	6868.3	6771.5	7038.2	6974.9	7180.2	7235.7	7340.2	7403	7466.2	7321.5	7416.4	7462.3	7372.4	7451.3	7335.8	7458.2	7532
0	0	0	0	0	33.26	107.51	301.42	544.94	880.67	1342.1	1819	2404.2	3040.8	3663.4	4402.6	5821.2	5766.5	6452.8	7073.4	7537.8	8043.8	8446.1	8968.7	9450.8	9945.1	9984.4	10110	10463	10837	11069	11464	11706	11673	11695	11914	11982	12174	12280	12421	12759	12752	12702	12903	13018	13080	13070	13051	13340	13397
0	0	0	0	82.35	86.246	158.81	365.8	549.81	759.95	1014.2	1318.2	1643	2043	2337.4	2779.6	3208	3510.4	3891.6	4196	4590.7	5118.1	5376.6	5803.8	6232.2	6375.6	6582.8	6788.5	7059.7	7167.6	7545.8	7567.4	7845.3	7893.4	7794.8	8006.2	8121.1	8148.3	8363.2	8259.6	8243.4	8550.3	8396.8	8564.9	8478.3	8477.2	8520.7	8495.9	8672.7	8641.8
0	0	0	0	42.748	92.94	308.88	547.7	792.73	1084.5	1425.7	1814.8	2107.2	2402	2797.3	3135.4	3420.1	3856.6	3831.4	4082.1	4417.6	4533.7	4424.5	4725.9	4931.5	5075.4	5353.2	5436	5558.8	5796.7	5800.1	6066.3	6299.9	6386.6	6555.4	6812	6921.9	6934.7	7015.2	7076.6	7362.3	7344.5	7323.8	7687.2	7801.1	7744.4	7928.5	7815.4	8063.7	8192.8
0	0	0	0	15.213	0	61.893	161.81	278.4	478.49	730.71	1016.7	1314.6	1907.7	2382.5	2844.7	3243.5	3782	4249.6	4116.4	5446	5934	5847.7	6831.8	6635.3	6260.6	6443.3	7464.9	7901.1	8529.8	8815.8	7983.5	8532.1	8694.6	8832.9	9149.7	9276.4	9485.1	9638.4	9758.7	9990.4	10073	9900.4	10020	10157	10336	10261	10153	10236	10265
0	0	0	8.2046	0	13.264	61.871	208.58	359.09	631.77	940.83	1312.5	1705.3	2077.7	2452.1	2966.4	3273.8	3875.1	4191.7	4132.1	4552.3	5103.4	5417	5705.6	5783.5	6405.4	6393.5	6595.4	6776.8	7035.2	7372.9	7236.9	7458.7	7595.3	7649	7782	7809.1	7963.8	8073.1	8183.1	8401.7	8478.5	8477.6	7704.1	8543	8586.6	8716.2	8666.4	8835.2	8951.7
2.2987	0	0	0	0	0	31.077	144.29	327.43	570.42	888.53	1281.7	1637.6	2135.5	2554.1	3124.9	3610.5	4074.6	4551.7	5070	5480.4	5864.8	6444.2	6911.1	7220.2	6993.8	7451.6	7675.8	7729.6	7899.2	8116.4	8043.3	8139.6	8114.8	8198.6	8473	8680.5	8734.5	8618.2	8741.2	9081	8890	9263.5	9424.7	9514.2	9498	9558.9	9410	9485.5	9359.9
5.2272	10.091	0	3.4305	0	0	5.7624	47.12	123.6	230.05	428.88	609.29	799.32	1065.3	1272.6	1540	1834.8	2106	2415.3	2685.9	2952.3	3129.4	3410.8	3705.7	3897.7	4095.7	4317.6	4460.9	4505.2	4640.5	4760.5	4903	5054.5	4975.3	4870.6	4837.3	4741.7	4776.1	5117.1	5081.8	5140	5198.9	5086.2	5095.5	5137.9	5253.9	5201.2	5111	5140.5	5084.2
0	6.235	26.824	0	13.191	0	23.461	94.271	238.76	496.42	754.2	1089	1439.7	1707.8	2116.2	2590.8	2768.1	3178.6	3481.3	3884.5	4109	4309.7	4665.4	5015.4	5082.3	5468.1	5542.3	5839.6	5872.7	6387.3	6393.1	6507.7	6774.8	6913.4	7251.9	7342.9	7471.4	7556.9	7788.1	7631.5	7746.1	7913.7	7995.6	7974.4	8052.4	8147.1	8226.2	8219.5	8223.5	8291.1
0	0	0	0.10861	23.93	85.063	177.72	371.03	535.61	814.72	1148.6	1483.8	1903.7	2288.3	2637.2	2879.9	3366.3	3774.9	3865.2	4170.7	4407.1	4873.7	5045.2	5175.6	5588.8	5793.4	6311.2	6368.7	6269.4	4880	4851.4	7048.3	7204	7411	7547.1	7947.3	7889.3	7959.7	8271.6	8318.3	8320.9	8584	8524.1	8720.4	8675.9	8881.1	8905	8911	8989.3	8921.3
0	0	0	2.4463	15.522	22.8	27.247	54.56	86.877	185.46	330.78	517.99	801.3	1038.8	1527.5	1884.8	2292.9	2683.6	3147.3	3483.3	3971.8	4315.9	4769.3	5148.7	5440.4	5769.6	6230.4	6505.9	6816	6972.3	7200.6	7380.8	7538.4	7657.4	8059.9	8205.4	8273.6	8365	8320.9	8247.9	8550.6	8532.4	8571.3	8782.1	8728	8720.4	8653	8674.1	8718.6	8800.4
0	0	0	24.075	24.594	78.182	85.493	94.142	85.946	133.28	293.95	475.5	841.21	1241	1594	2173.5	2768.2	3178.1	3752.8	4359.6	4809.2	5549.1	6056.7	6302.2	6770.8	7334.4	7583.1	7921.9	8541.3	8626.6	8710.6	9421.3	9512.4	9604	9834	10292	10459	10569	11275	11093	11373	11400	11440	11435	11359	11592	11540	11675	11543	11680
0	0	0	4.5849	2.3124	5.7636	20.925	43.703	117.21	221.64	425.17	666.35	932.71	1213.1	1552	1899.1	2243	2666.6	2938.1	3355.3	3449.7	3788.2	4196.3	4406	4919.1	5374.6	5503.7	5849.4	5966.5	6219.6	6542.3	6475.3	6853.8	6967.2	6998.1	7216.6	7268.2	7429	7467.2	7529	7710.7	7858.5	7799.2	7820.7	7769	7971.2	7896.8	7763	7752.4	7723.4
0	0	0	0	9.0613	174.26	257.67	484.14	717.42	1119.8	1477.2	2032	2642.9	3038.6	3598	4274.2	4772.1	5258.8	5781.1	6086.3	6528.1	6853	7064.5	7274.5	7751.8	7905	8150.5	8569.8	8314	8763.5	8813	8821.7	8953.6	9040.9	8912.1	8986	9215.9	9165.4	9243.4	9098.2	9117.2	9230.9	9277.4	9044.5	9076	9132.5	9066.2	9185.3	9180.9	9310.1
24.485	0	13.667	4.1985	0	0	28.739	0	0	26.508	193.28	341.62	516.55	747.45	1152.8	1008.1	1162.3	1719.4	1923.3	1797.6	1738.3	1953.9	1960	2170.1	2459.3	2892.7	3026.2	3152.5	3264.2	3407.1	3447.9	3581.7	3776.5	3809.9	3745.4	3997.5	3933.6	4054.6	4325.3	4318.1	4370	4212.8	4263.8	4353.9	4460.6	4477.8	4409.3	4475.3	4283.2	4302.7
0	2.3577	8.2579	7.2531	3.1029	0	0	0	0	0	28.121	75.676	162.59	289.01	330.44	435.95	579.56	696.5	846.45	866.37	989.7	1125.6	1276.3	1333.8	1507.5	1552.3	1733.6	1806.3	1946.4	1954.1	2057.3	2128.5	2186.8	2223.9	2300.7	2364.7	2512.4	2602	2609.9	2663.7	2747.9	2830.4	2992.2	2986.4	3169.2	3127.4	3242.3	3259.4	3360.2	3417.1
0	10.388	0	0	0	0	16.402	125.26	291.91	505.68	852.83	1334.9	1603.8	2051.5	2501.6	3785.4	4258	4990.2	5841.5	6162.3	6397	7217.3	7393.2	7737.1	7848.5	8985.1	9008.6	9748.7	9753.3	10028	10844	10737	8898.5	11155	11581	11734	9789.8	9709	9919.4	9875.8	10199	9974.7	10176	10192	10102	10333	10121	10365	10309	10331
0	0	0	0	15.636	13.399	23.255	53.089	131.73	283.45	494.3	717.31	1054.8	1381.4	1847.9	2294.2	2660.1	3124.6	3594.9	3925	4331.8	4907.1	5308.8	5669.4	5812.5	6449.9	7843.9	7044.2	7323.5	8572.8	8754.9	8122.4	8178.7	8487.8	8684.4	7916.6	9353.3	9512.5	9558.7	9740.6	9958.5	9794.2	10049	10078	10239	10272	10330	10682	10513	10663
0	0	0	5.9774	8.5812	23.555	48.864	119.4	83.173	155.57	257.36	347.66	450.1	741.79	880.87	1002.6	1066.5	1140.9	1309.7	1458.1	1748.6	1825	1914.9	2092	2349.5	2589.7	2652.1	2587.8	2884.1	3056.1	2933.2	3662.4	3107.9	3145.8	3277.6	3994.2	3603.4	3680.6	3827.5	3889.3	4038.4	4096.4	5055	4288.3	5288	4441.4	5265.8	4557.2	4592	4661.6
5.6273	0	0	0	0	15.779	101.54	239.14	461.43	770.37	1117	1524.5	1908.4	2323.9	2829.8	3184.8	3565.5	3372	3656	4188.8	4495.7	4879.4	5139.7	5549.7	5787.5	6075.7	6781	6719.6	7038	7347.2	7560.7	7561.7	7765.8	7791.5	8012.8	8451.6	8175.9	8371.4	8304.3	8653.4	8789.4	8753.5	8788.5	8808.4	9049.6	8854.9	8812.9	9019.3	9047.4	9096.2
0	0	0	34.964	113.4	189.9	175.72	254.59	353.76	503.22	705.15	816.61	913.73	999.94	1252.2	1379.5	1498.1	1747.1	1999.4	2143.6	2339	2541.9	2704.3	2953.6	3197.2	3298.2	3529.9	3738.3	3848	3963.9	4222.7	4228	4669.9	4800.4	4844.6	5067.8	5179.7	5361.2	5500.1	5505.5	5686.9	5707.3	5763.9	5717	5769.1	5906	5743.4	5780.9	5891.1	5866.3
0	16.753	0	18.848	0	0	0.030578	77.289	202.29	367.32	685.89	1017.5	1466.3	2018.4	2593.5	3173.3	3728.2	4488.1	5059.1	5724.3	6356.6	7065.7	7568.8	7956.2	8324.3	8668.1	8807.4	9224.4	9340.6	9463.4	9854.6	10025	10317	10445	10711	10947	11080	11207	11384	11479	11674	11682	11846	11976	11999	12207	12301	12305	12588	12516
0	0	0	0	3.1978	34.045	75.514	166.17	275.96	469.98	716.1	1029	1335.9	1676.1	2108.4	2616.1	3216.6	3739.9	4125.2	4752.9	5164.8	5760.6	6162.3	6575.2	7354.8	7350.3	8179.5	8100.7	8411.4	8479.4	8858.1	9079.1	9401.6	9448.7	9705.3	9895.9	9914.8	10259	10434	10392	10531	10819	11091	10614	10639	10619	10787	10756	10936	11050
0	0	2.861	32.081	15.196	12.049	49.836	117.26	255.34	423.62	631.43	771.83	1037.5	1363	1624.4	1852.5	2123.4	2420.2	2817.9	3057.6	3416.5	3668.7	3912.9	4210.7	4489.3	4808.8	5019.9	5278.1	5440.4	5669.3	6156.5	6534.2	6822.3	6991.7	7232.9	7411.6	7544.7	7911.6	7824.5	8213.9	8337.9	8498.8	8510.7	8457.7	8296	8455.9	8632	9118.1	9187.8	9106.2
0	0	0	0	9.2753	74.188	104.93	258.12	390.34	613.99	876.84	1202.2	1314.9	1726.5	1941.4	2437	2820.1	2771.3	3117.8	3504.1	3634.1	3987.2	4390.5	4390.8	4640.2	4878.7	5348.5	5356.2	5636.3	5681	5718.7	5786.8	5855.6	6141.9	6131.9	6236.6	6086.1	6213.3	6367.8	6257.7	6264.3	6226	6204	6205.9	6217.7	6341.6	6241.4	6160.5	6181.9	6243.2
9.5972	0	0	2.0476	0	5.4791	2.0946	39.889	119.85	225.72	400.57	581.51	695.59	906.29	1186.6	1414.9	1665	1818.4	2097.5	2331.3	2598.8	2868.6	2996.4	3264.8	3463.4	3557.5	3851.4	4105	4367.6	4535.2	4642.5	4700.4	4605.5	4743.5	4764.9	4833.4	4855.7	4811.6	4952	5110.3	5168.5	5267.5	5308.9	5186.3	5264.9	5223.7	5137.6	5222.4	5333	5528.2
0	0	0	31.254	0	103.57	0	183.48	298.99	458.59	652.45	908.5	1246.1	1772.7	1517	1807.6	2204.9	2522.4	2894.6	3119.8	3287.6	3778.6	4237.7	4127.1	4567	4632.6	4912.5	4635.1	4703	4871.6	5043.9	5193.5	5523.5	5609.4	5669.5	5861.7	5836.4	6013.6	5987.3	6168.5	6373.2	6145.1	6236.9	6145.1	6183.1	6277.3	6445.2	6426.2	6448.1	6717.6
0	0	2.3195	5.0687	3.718	5.8855	1.0289	10.185	35.485	68.785	153.07	262.4	447.84	596.42	693.75	1063.5	1257.2	1337.2	1517.8	1944.2	2039.5	2080.8	2266.4	2436.4	2579.9	2736.2	2836.1	3057.2	3101.4	3189.2	3303.4	3379.1	3561.7	3591.8	3714.6	3761.4	4019.6	4106.1	4206.8	4285.6	4360.2	4518.8	4405.4	4487.5	4599	4675.5	4643.3	4805.1	4776.4	4812.5
0	0	9.2415	0	0	47.947	182.5	324.41	524.15	751.68	1147.4	1536.8	1989.8	2289.8	2654.3	3075.2	3420.6	3853.9	4236.6	4646.6	4998.7	5545.5	5707.2	6039.3	6930	7382.9	7700.6	8089.5	8618.4	9064.9	9105	9327.2	9687.8	10171	10367	10594	10696	11802	12106	12013	12538	12064	12145	11673	11276	11166	11016	10733	10773	10724
0	0	0	17.369	61.116	109.3	138.79	153.67	228.31	237.77	340.9	524.55	670.25	891.8	1184.5	1431.5	1824.4	2127.3	2440.1	2685	3028.2	3366.9	3586.2	3985.8	4368	4688.1	5134.3	5257.2	5512.4	5810.8	5903.9	6353.7	6397.4	6569.6	6857.4	6842.6	6953.7	7487.2	7139.2	7410.5	7412.2	7497.3	7266.8	7304.2	7258.5	7130.4	7259.5	7300.3	7253.9	7394
0	0	0	0	59.564	199.1	330.49	525.39	754.53	984.82	1286.9	1650.4	2109.1	2593.4	3086.8	3662.1	4055.5	4753	5324.7	5491.5	6325.9	6591.8	7190.9	6929.2	7274.3	7753.4	7754.7	8495.7	8669.1	8747.8	8930	9008.2	9178.3	9341.8	9757.7	9550.6	9989.1	10220	10232	10286	10643	10393	10553	10743	10534	10793	10583	10582	10911	10850
0	0	0	0	3.6932	7.6394	62.801	172.67	412.72	741.94	1142.6	1724.8	2180.8	2863.7	3507.3	4380.5	4904.4	5735.4	6631.7	7437.7	8325.4	9145.6	9663.5	10347	10843	11330	11730	11999	12330	12586	13016	13187	13386	13813	14031	14365	14813	14958	14911	15188	15333	15353	15705	15645	15855	15981	15721	15947	16025	15809
0	0	4.6359	0	3.7526	0	18.229	38.654	161.82	310.33	549.64	895.94	1254.9	1693.5	2142.1	2669.1	3171.6	3748.6	4207.6	4755.7	5185.7	5788.9	6226.8	6614	6947.7	7234.7	7529.9	7782	8181.7	8382.2	8674.3	8817.5	9188.3	9433.8	9787	9828.8	9883.1	9933.8	9965.7	10030	10298	10507	10301	10716	10893	10808	10765	11147	10990	10999
0	0	0	0	153.72	420.65	537.15	762.76	889.22	1174	1473	1753.8	2140.1	2451.4	2906.9	3562.3	4006	4006.9	4593.6	4734.8	5237.2	5546.9	5928.7	6395.4	6440.6	6816.9	7057.1	7263.9	7660.6	7820.3	8101	7954.9	8332.7	8661.8	8685.5	8820.7	8859.8	9158.1	9381.1	9303.7	9405.4	9490.9	9669.3	9384.8	9469.8	9629.7	9745.4	9791.6	9792.8	9728.5
0	2.5021	0	0	1.3784	8.4083	14.383	76.928	137.5	272.52	474.46	719.53	1026.4	1306.4	1656.6	1978.9	2403.2	2618.7	3041.8	3356.5	3727	4030.8	4346.9	4885.8	5139.5	5365.7	5672.1	5943.8	6212.9	6512.5	6663.9	6642.4	7029.9	7158.4	7471.5	7598.4	7839.7	7981.1	8099.4	8298.2	8312.2	8375.6	8448.2	8390.1	8449.6	8485.3	8599.1	8549.7	8642.6	8650.9
23.279	6.0975	9.2366	10.915	10.956	0	0	30.929	99.602	252.61	417	624.13	970.01	1268.9	1334.2	1697.8	2190.4	2558.4	2825.3	3394	3667.6	4140.3	4363.2	4700.5	4743	5210.4	5649.1	5879.2	6231.1	6532.8	6667.7	7111.5	7234.9	7449.1	7961.8	8109.6	8397.9	8606.8	8780.3	9223.5	9218.5	9618.7	9670.9	9609.1	9815.1	9385.7	10008	9807.7	9683.2	10030
0	54.522	0	0	62.737	22.914	67.728	150.89	269.22	473.26	824.24	1227.9	1131.2	1637.2	1231.1	1547.2	1915.9	2126.3	2415.6	2935.6	2794.2	3106.4	3821	3850.5	4026.7	4758.6	4471.1	5206.4	4679.3	4397.2	4940.6	4782.5	5682	5661.6	6001.1	6043.5	6090.2	6167.5	6331.9	6386.9	6383	6312.6	6334	6393.4	6490.8	6496.8	6701.9	6577.4	6563.1	6590.5
0	0	0	0	0	19.663	29.221	5.2948	21.918	32.345	169.69	322.02	528.96	708.94	1017	1059.1	1320.6	2134.9	2498.5	2868	3272.4	3749.2	4207.9	4600.5	5001.9	5467.5	5778.4	6114.1	6580.2	6951.5	7218.2	7525.5	7854.3	7974.5	8218.4	8655.8	8646	8946.9	9104.1	9059.1	9454.7	9704.1	9513.4	9583.9	9558.3	9823.5	9681.7	9754	9681.4	9830.9
0	0	0	16.411	113.42	444.73	473.68	636.42	904.09	1346.6	1859.8	2436.3	2910.4	3439.8	3978	4148.4	5018.7	5268.3	5764.7	6161.8	6804.1	6882.9	7518.3	7930.2	8099	7902	8960.6	8494.7	9419.4	9934.1	10113	10316	9867.8	10563	10040	9871.1	9960.9	9948.5	9033.5	9226.8	9571.7	9807.4	9684.8	9651.3	9639.6	9523.6	9503.3	9492.1	9497.3	9570.7
0	0	0	0	0	4.6235	79.072	217.46	418.52	686.41	1016.1	1546.2	1998.2	2449	2997.8	3558.8	4294.8	4690.4	5340.3	5796.8	6393.4	6805.8	7224	7550	7884.8	8277.2	8431.7	8648.7	9325.2	9389.3	9442.4	9976.9	10151	10353	10697	10674	11053	11246	11362	11500	11616	11886	11808	11976	11840	11577	11710	11823	11790	11504
0	0	0	0	30.903	79.379	168.02	268.25	479.1	701.3	1098.5	1427.1	2040.3	2358.3	2759.6	3140.5	3613	3839.4	4465.8	4721.7	5296.7	5501.7	6550.4	6338.4	7008.8	7290	7451.6	7410.5	7599.1	7728.8	8394.5	8587.6	8574.3	8423.8	8516.5	9096.7	9348.2	9381.9	9306.5	9307.8	9402.8	9510.8	9618.1	9733.4	9688.2	9643.8	9608.4	9645.8	9629.7	9691.8
0	0	0	34.987	37.263	75.822	16.973	181.17	262.34	468.02	753.71	947.65	1228.7	1557.8	1936.5	2390.3	2619.5	2767.5	3714.4	4553.1	5287.4	4467.2	4883	5108	5430.3	5848.5	6047.3	6326.4	6514.7	7007.9	7190.1	7358.9	7639.8	7681.3	7847.7	8054.5	8046.6	8177.9	8647.8	8509.1	8603.1	8589.5	8810.8	9068.5	8867.5	8847.9	8737.9	8734.3	8727.8	8195.9
0	0	0	7.2307	10.477	10.735	22.819	58.704	125.46	230.19	459.54	696.98	1012.9	1393.3	1808.3	2291.5	2746.3	3209.9	3630.7	4312.3	4719.4	5121	5692.8	5984.8	6423	6634	7081.8	7401.5	7665	7851.3	8125.6	8234.9	8498.7	8686.2	8972.9	9237.9	9387	9531.4	9823.3	9699.6	9823.8	9891.3	9862.7	10055	9967	9884.6	9882.2	10009	10145	10464
61.933	50.381	0	0	7.8165	0	16.853	132.63	317.45	613.05	800.26	1182.5	1704.4	2195.5	2714.1	3324	3878.7	4359.1	4839.1	5217.3	5642.6	6202.7	6701.4	7038	7111.2	7327.8	7772.6	8353.2	8387.7	8937.1	8618.5	8393.5	8536.4	8379.3	8625.2	8684.7	8588.4	8850.7	8721.3	8728.2	8823.3	8958.4	9001.6	9045.3	9042.3	9183.9	9126.4	9087.6	9064.6	9151.1
0	0	0	0	0.74621	6.2222	16.813	25.468	58.385	106.05	203.32	300.89	410.33	564.29	738.8	890.34	1042.8	1198.3	1334.1	1539.6	1660.1	1864.9	1987.5	2041.9	2235	2390.1	2458	2525.3	2645.9	2709.2	2861.9	2992.7	3025.6	3069.8	3163.2	3207	3305.1	3399.9	3451.3	3500.5	3563	3579.2	3712.4	3674.5	3677.6	3704.5	3719.8	3742.3	3662.6	3801
0	0	0	0	0.58523	51.08	140.39	262.49	350.5	554.46	866.75	1189.3	1568.7	1957.7	2464.3	2831.1	3274.3	3753.1	4268.4	4755.1	4959.7	5558.1	6447.5	6349.1	6703.3	7202.8	7874	7808.9	7351.5	7871.3	7805.2	8515	8788.2	8728.3	8674.3	8649.2	8826.3	8762.9	8986.5	9152.5	9252.8	9197.5	9113.2	9201.4	9193.2	9326.8	9374.6	9322.5	9361.1	9437.7
0	0	0	0	110.67	310.74	494.07	760.67	1073.7	1380.8	1750.6	2347.1	2763.6	3248.7	3943.8	4320.2	4740.6	5149.8	5604.8	6111.1	6350.6	6887.1	7026	7651.9	8078.8	8057.2	7970.7	8188.3	8229	9781.8	9849.9	10429	9217.9	9538.8	9661.8	9951	10234	10380	10400	10658	10770	10820	10873	10798	10801	11066	11277	11288	11095	11072
0	0.12946	9.05	0	0	14.305	3.629	33.392	77.917	139.86	274.95	435.27	628.04	844.08	1048.8	1503.2	1893.9	2112.8	2362.9	2648.1	2600.5	3439	3768.1	3982.3	4177.4	4367.8	4590.9	4710.3	4874.5	5065.7	5196.2	5271.3	5376.7	5486.4	5562	5685.3	5859.4	5915.4	5970.5	6076.1	6084.7	6242.7	6306.4	6417.2	6383.3	6436.6	6527.1	6546.5	6333.1	6328
0.10378	0	0	0	0	6.6728	42.732	120.5	126.61	265.65	413.08	537.81	757.72	1048.4	1394.2	1611.7	1960.8	2113.1	2349.8	2308.1	2584.4	2829.6	2952	3195.5	3428	3557.9	3737.8	3885.8	4163.1	4318.5	4438	4578.6	4651.2	4739.8	4746.6	4783.2	5035.7	5157.1	5082.8	5203.2	5257.1	5429	5292.2	5417.9	5381.2	5391	5570.6	5546.6	5596.7	5698.9
0	0	0	0	32.073	93.663	149.58	184.83	350.81	470.85	601.78	679.28	833.32	996.54	1270.2	1452.2	1728.5	1860.2	2192.5	2327.5	2469.7	2865.5	3022.2	3208.7	3238.1	3458.2	3599.3	3854.6	4085.4	3990.3	4324.1	4446.7	4643.1	4515.4	4507.3	4587.3	4706	4756.8	4993.4	5199.6	5246.9	5250.4	5237	5372.5	5219.6	5203.3	5110	5148.5	5283.4	5339.4
0	0	0	11.395	40.412	75.001	156.15	243.07	345.3	619.77	930.2	1204.8	1635.3	1976.9	2406.9	2786.5	3222.3	3544.3	4124.2	4330.4	4785.8	5113.6	5299.2	5672.9	5931.3	6289.3	6625.3	6765.6	7039.6	7430.2	7609.9	7708.7	8243.6	8453.7	8676.2	8886.2	8728.7	8908.9	9337	9415.2	9480.2	9381.2	9532.8	9705.2	9748.2	9631.5	9437	9477.1	9634.3	9516.8
0	11.469	3.4813	0	10.375	0	0	0	73.57	222.32	422.67	669.18	967.01	1209.6	1771.9	2270.4	2594.6	3476.1	3777.8	4418.1	5565.7	6192.8	6360.6	7318.8	7538.4	7232.5	8438.4	8705.1	9356.6	9665.5	9959	10386	11338	11543	10600	10763	10708	10975	10983	10852	10890	11082	11089	11153	11166	11267	11152	11316	11206	11119
46.71	17.077	0	13.984	0	0	0	0	0	0	0	27.399	112.15	272.51	500.29	694.9	871.19	1076.8	1315.8	1449.7	1704.8	1980.8	2121	2320.6	2457.7	2718.9	2813	3031	3202.7	3311.6	3492.5	3656.2	3810.2	3880.2	4060.7	4275.2	4437.5	4484.2	4497.5	4786	4806.6	4946.8	4981.7	5026.6	4994.5	4987.9	4878.4	4995.2	5185.7	5286.1
8.1988	22.822	27.445	0	0	0	0	28.726	112.09	268.95	567.22	687.56	995.86	1286.9	1726.4	1859.8	2366.4	2485.2	2764.1	2988	3199.4	3530.7	3782	4056.7	4140.7	4169.6	4459.9	4545.6	4686.9	4862.3	5121.7	4735.7	4804	4941.7	5103.8	5219	5182.8	5339.8	5130.8	5232.2	5364.6	5415.6	5389.7	5503.4	5464.4	5523.9	5587.5	5332.1	5536.2	5440.5
0	0	0	121.43	0	0	106.69	113.39	309.95	463.12	547.52	813.29	1310.4	1464.6	2120.1	2326.3	3104.4	3463.7	4186.2	4823.1	5240.1	6114.1	6285.9	6722.6	7197.9	7739.3	8119.6	8339.3	8493.4	8930.3	8819.5	9308	9510.2	9772.7	10313	11209	10472	10207	10458	10620	10795	10843	10829	10692	10293	10431	10523	10444	10234	10219
0	0	0	2.6639	11.354	9.2628	14.312	56.893	137.61	299.46	570.7	676.6	891.86	1172.3	1592.6	1720.7	2555.1	2842.1	3291.2	3887.9	3691.2	4186.2	4565.5	4951.5	5340.6	5739	6075.9	6336.8	6638.3	6813.2	7219.8	7669.1	7864.3	8243	8381.7	8759.4	9177.2	9019.7	9212.8	9373.1	9507.1	9580.1	9666	9622.2	9763.9	9953.7	9734.4	9841.3	9921.3	9980.8
0	0	0	12.625	12.382	0	77.82	126.74	234.09	396.4	408.32	845.02	1103.3	1377.3	1547.1	2318.9	3718.2	4193.9	4685.5	5271.1	5619.9	6152.4	6284.1	6597.3	6999.9	7112.6	7525.9	7353.2	7664.9	7978.2	8070.5	8287.8	8615	8833.2	8818.6	9017.9	9037.3	9185	9262.6	9699.6	9679.5	10038	9908.6	10016	10046	10192	10236	10283	10371	10343
0	7.8798	2.0662	9.8296	7.3405	0.91676	0.21699	1.6586	29.182	77.645	159.56	250.71	355.54	487	611.84	700.06	845.48	1026.1	1160.3	1290.4	1371.1	1539.3	1646.8	1747.6	1841	1866.6	1996.8	2046.2	2038.2	2180.3	2239.6	2269.3	2333	2404.8	2449.4	2550.1	2541.3	2685.1	2652.3	2757.3	2786.3	2854.2	2847.4	2882.8	2835.5	2964.5	2990.8	2965.1	2919.6	2972
0	0	0	2.9139	31.122	72.554	79.716	116.74	249.85	377.27	692.93	915.05	1099.7	1598.5	1940.1	2493.9	2999.1	3625.9	3728.3	4658.6	5454.4	5190	5597.3	6248.4	6676.4	6995.9	7133.4	7458.4	7567.3	7665.8	7958.6	7986.7	7998.5	8327.5	8285.6	8611.3	8874.2	8756.4	9050.8	9147.6	9268.6	9417.5	9311.4	9326.2	9198.7	9317.1	9289.3	9219.9	9168.1	9218.8
3.5197	11.76	1.4403	3.9232	0	0	0	16.27	76.151	154.38	306.53	507.87	723.53	943.26	1250.9	1885.5	2229.8	2776.6	3093.3	3456.6	4165.8	4539	5219.1	4685.7	5155.7	5620.3	5351.7	7347.8	7331.6	8605.7	6837.4	7416.5	7659.3	8028.6	8002.2	8613.9	8760.2	8766.4	9068.1	9228.1	9309.1	9536.2	9651.3	9963.2	9989.7	10379	9922.5	9986	10242	10790
0	0	0	4.7131	103.77	333.87	399.4	773.08	891.5	1245.1	1481.7	1987.2	2337	2771.6	3148.2	3638.7	3856	4354.7	4675.6	5139.8	5581.9	5828.3	6248.3	6270.4	6685.1	6903.2	7096.6	7284.4	7212.5	7393.8	7644.4	7714.4	7941.9	8125.1	8306.5	8407.9	8364.6	8465.3	8477.4	8481	8460	8385.8	8347.9	8628.1	8415.5	8510	8408.4	8589.4	8523.1	8564.4
0	0	0	0	101.15	278.16	514.29	781.64	1165.7	1481.3	1941.4	2478	2780	3269.5	3768.9	4249.5	4665	4721.6	5394.4	5760.1	6261.8	6696.5	7179	7552.5	7952	8299.9	8319.5	8926.1	9320.1	9370.9	9956.1	10036	10141	10607	10558	10639	10929	11009	11395	11169	11300	11456	11258	11320	11488	11306	11635	11414	11610	11628
0	0	0	17.184	77.006	139.39	224.99	406.92	529.79	726.79	1081.7	1372.8	1734.6	1926.6	2229.3	2588.5	2910.8	3163.3	3412.9	3627.7	4595.6	4825.5	4971.2	5170.4	5534.6	5910.9	5944.5	5908	6078.9	6737	6928.5	6598	7848.9	6543	8313.1	7100.6	6972.5	7129.2	7284.4	7714.7	8031.1	7329.2	7863.1	7392.5	7925.1	7891.1	8368.4	7901.1	7922.6	7597.4
0	0	0	0	133.15	359.33	644.98	939.87	1287	1603.1	1911.2	2273.7	2544.3	2828.6	3057.1	3385.7	3558.6	3667.9	3981	4054.2	4270.7	4390.3	4711	4860.8	4968.2	5060.8	5200.7	5257.3	5413.6	5459.6	5566.4	5588.6	5763.7	5696.5	5801.9	5897.9	5878.6	5926.8	6041	6056.8	6195	6224.9	6181.1	6225.8	6128.2	6162.9	6148.7	5984.4	6113.5	6154
0	0	0	0	26.799	62.661	78.12	148.11	301.38	523.41	707.04	825.14	1209.3	1476.4	1834.7	2083	2150.6	2588.7	2637.7	3134.9	3534.7	3852.1	4170.4	4564.5	4854.9	5264.4	5553.1	5554.6	5976.3	6199.4	6250.8	6417.8	6267.2	6579	6676.8	6712.5	6777.3	7132.3	6912.3	7205.4	7398.2	7290.1	7284.5	7320.1	7289.3	7383.9	7514.9	7378.2	7516	7577.6
0	0	0	0	0	16.739	34.385	106.38	255.3	486.94	779.66	793.26	1152.6	1457.5	1796.3	2128.6	2808.6	3294.6	3814.1	4118.7	4657	4841.4	5498.6	5832.7	5994.3	6217.7	6618.8	6633.6	7147.3	7159.4	7451.4	7788.9	8071.1	8480.9	8500.8	8750.4	9072.7	9260.8	9542	9481.6	9703.4	9928.2	9856.9	9735.6	9712.3	9865.9	9847.4	9936.1	9588.9	9609.1
0	0	0	0	24.659	43.942	207.33	289.46	368.13	544.6	728.99	997.41	1355.9	1821.5	2215.5	2879.1	3257.5	3776.6	4136.9	5041.7	5050.8	5865.5	6322	6613.4	7207.9	7515.2	8186.7	8737.8	8670.2	9061.1	9245.1	9474.1	10110	10631	10645	11115	11589	11701	12127	12249	12273	12315	12691	12517	12605	12868	13145	12852	12749	12950
0	0	0	4.3333	12.748	35.297	62.527	156.13	285.34	492.94	820.69	1157.6	1486.5	1949.5	2535.7	3083.5	3830.4	4466.6	4992.8	5518	6144.9	6869	7282.8	7851.4	8056.5	8632.1	8937.9	9370.4	10019	10271	10524	10861	11107	11092	11698	12031	12330	12199	12346	12772	12709	12922	13066	13016	13086	12929	13106	13005	13135	13252
0	0	0	0	229.8	446.58	659.53	1074.6	1300.9	1872.8	2358.5	3039.9	3513.1	4188	4814.3	5374.6	6270.2	6818.7	7371.5	8232.6	8746.2	9432	9934.3	11198	11206	11804	12282	12584	13263	13655	13989	14375	14808	14676	15029	15668	15607	15760	16015	16156	16676	16527	16611	16884	16475	16669	16880	16776	16966	17189
0	0	0	35.221	209.64	376.44	649.23	746.29	843.93	1159.4	1466.3	1618.1	1167.3	1379	1557.2	1810.6	1935.4	2421.3	2550.2	2831	3029.2	3162.3	3163.6	3457.7	3663.6	4116.4	4188.1	4400	4511.1	4604.8	4970.1	4646.4	4662.6	5026.8	5089.7	5346.4	5479.6	5345.1	5440.6	5543.7	5806.7	5855.4	5928.4	6015.3	5977.6	5902.9	5877.7	5944.3	5943.8	5885.2
0	0	0	90.377	248.52	490.92	454.71	682.23	959.7	1318.3	1704.5	2496.1	2936.5	3366.1	3992.6	4836.4	5403	5964.2	6509.1	6985.4	7199.5	7853.3	7887.7	8733.9	8759.7	9047.7	9392.4	9576.2	9973	10162	10539	10574	10459	11041	10678	10738	11049	11004	11250	11212	11330	11479	11114	11220	11212	11226	11159	11001	11008	10970
0	4.1289	8.1841	23.563	5.4031	29.811	15.22	73.971	143.95	227.95	374.4	524.4	743.23	987.78	1273.2	1610.5	1951.7	2344.4	2700.1	3163	3426.8	3952.6	4205	4606.2	4996.7	5348.4	5729.9	6105.1	6268.3	6550.7	6718	6012.2	5514.9	5857.5	6663.9	5925.9	5992.9	6213.3	6478.7	6617.3	7351.9	7065.5	7339.7	7257.6	6756.6	6862.3	7376.6	7625	7780	7653.1
0	0	0	0	8.9246	61.919	125.41	226.19	320.29	427.05	645.15	839.36	1007.6	1223.1	1383.3	1636.5	1891.6	2064.7	2204.4	2392.8	2587	2749.7	2887.6	3073.3	3301.1	3440.4	3559.3	4845.4	4880.1	4591.5	4984.6	3916.4	4098.9	4085.4	4132.2	4212.1	4252.8	4391.6	4557.1	4535.1	4613.6	4686.3	4599	4574.8	4608.7	4604	4547.7	4617.3	4634.6	4661.4
0	0	0	0.65434	8.2303	81.202	118.33	254.65	435.01	588.51	855.07	1189.9	1499.4	1797.2	2389.1	2726.3	3162.4	3410.4	4122.4	4333.3	4754.2	5124	5441.2	5612.5	5999.5	6432.1	6857.3	6775.3	6938.2	7292.3	7564.2	7571.9	7622.1	7932.3	8033.7	8000	8327.2	8412.9	8738.3	8759.4	8980.3	9012.2	9097.7	9046.6	9017.7	8837.6	9020.2	9087.4	9186.9	9208.9
9.5075	11.396	0	0	0	0	0	5.2992	36.157	96.678	176.73	287.32	430.78	562.09	710.46	889.7	1034.9	1204.3	1372.8	1659.2	1885.5	2214	2441.3	2528.1	2858.3	3125.7	3784	4401.5	4703.6	5065.5	6302.8	6715.7	7029.4	7258.2	7435.5	7661.9	7670.7	7963	7987.2	8010.1	8087.8	8145.1	8203	8342.7	8282.2	8352.4	8318.3	8394.6	8532.1	8632.3
0	0	0	0	9.3363	41.318	43.94	82.117	166.8	247.69	372.12	425.2	448.97	576.47	758.71	887.49	1063.6	1142.2	1344.6	1455.9	1608.6	1622.7	1743.1	1627.7	1850	2012.2	2069.7	2268.5	2201.2	2317.6	2511.6	2439.2	2407.3	2805.2	2700.8	2902	2994.9	3065.1	3096.7	3196.8	3327.9	3414.1	3399.7	3334.6	3365.7	3359.7	3422.1	3517.2	3631.1	3668.5
0	0	0	0	0.6601	18.478	99.69	233.38	438.35	606.04	1000.8	1363	1885.4	2332.4	2860.7	3502.6	3657.4	4406.1	4914.1	5349.4	5853.7	5602.9	6055.9	6418	6739.6	7006.7	7159.1	7522.2	7803.9	8113.5	8420.5	8602.4	8732.8	8778.1	8830.1	9149.1	8976.8	9089.5	9470.7	9636.3	9859.5	9788.9	9718.9	9701.5	9900.1	10170	10080	10049	10174	10401
0	0	0	0	88.578	200.38	229.71	307.5	409.11	466.73	696.95	904.02	1068	1376.5	1606.6	1754.7	2043.9	2305.3	2611.3	2753.1	2941.1	3283.7	3558.5	3814.4	4068.3	4315.3	4480.1	4672	5148.3	5195.2	5626.4	5552.9	5886.8	5993.1	6456.3	6303.6	6492.1	7037.2	7057.7	7208.3	6932.7	7247.8	7240.8	7335.1	7744.8	7827.5	7903.7	7999.9	7895.1	8059.9
0	0	10.59	24.74	20.18	6.3915	14.176	22.378	11.671	47.207	126.41	233.16	359.18	551.81	787.49	1030	1336.8	1614.1	1887	2262.5	2607.3	2873.8	3229.4	3481.8	3626.7	3934.3	4158.7	4355.7	4435.7	4674.8	4915.6	5003.5	5022.7	5310	5453.5	5767.1	5895.5	5904.6	5929.3	6072.9	6133.9	6199.9	6189.1	6158	6245	6305.4	6274.5	6261.3	6201.9	6171.9
0	0	0	0	8.274	36.408	124.53	290.23	522.52	897.57	1387.9	1927.3	2568.9	3200.5	3888.1	4467.9	4936.2	5561.3	6182	6788.6	7460.5	8008	8790.6	8562.9	9204.1	9530.5	9954.5	10304	10611	10524	10629	10660	10848	11000	11090	11392	11476	11627	11522	11662	11706	11807	11970	11808	11953	12061	12170	12000	12024	11707
0	0	0	0	0.35873	42.25	99.983	214.9	369.8	524.3	731.92	965.17	1279.1	1604.4	1917.7	2289	2492.7	2853.6	3238.9	3646.2	3826	4167.2	4434.2	5037.5	5078.9	5407.8	5950.6	5990.7	6189.1	6801.9	6985	7264.9	7571.7	7556.7	7443.6	8020.3	8228.4	8430.4	8363.3	8573.2	8763.6	8527.3	8812.2	8633.5	8510.1	8824.3	8721.6	8962.5	8828.2	9004.3
2.2866	0	0	0	3.0452	11.014	2.8634	37.134	76.758	132.16	202.68	310.4	442.16	615.24	806.37	1073.6	1306.4	1505	1736.3	1955.8	2130.8	2516.3	2572.6	2670.6	2973.2	3005.6	3339.6	3694.7	3830.1	4127	4203.3	4348.5	4593.7	4696.2	4705.5	4669.7	4786.9	4864.1	4911.7	5043.6	5137.9	5316	5223.7	5288.1	5410.4	5389.7	5366.2	5448.4	5589.5	5567.8
8.1753	0	0	0	0	2.6171	64.223	195.05	386.23	569.38	921.47	1215.5	1594.3	1987.7	2297.8	2650.3	2945.5	3223.6	3471.6	3737.6	4042	4227.9	4390.6	4702.5	4919.1	5020.2	5181.5	5287.5	5427.6	5537.8	5752	5837.2	5961	6262.2	6309.4	6466.1	6500.4	6510.7	6665	6744.3	6867.6	6909.9	6869	6972.5	7024.3	7136.7	7133.7	7092.4	7172.8	7171.2
0	0	0	31.737	91.795	168.71	247.24	449.73	656.31	873.14	1197.8	1463.4	1958.3	2315	2731.5	3084.3	3299.1	3697.2	4496.8	3624.7	3983.8	4449.2	4535.5	4782.6	5405.6	5580.5	6171.5	6452.7	6758.1	6644.1	6728.9	6730.3	7404.8	7470	7415.9	7669.7	7712.1	7943.4	8077.7	8237	8075.7	8457.5	8639.4	8456.1	8135.2	8242.1	8299.9	8064.6	8206.1	8121.3
0	0	0	4.8132	15.624	74.964	111.65	196.98	293.65	408.37	661.93	748.11	1004.9	1228.9	1533.4	1840.5	2136.5	2787.3	2477.2	2971.5	3188	3583.2	3660	3907.8	4116.2	4169.4	4107.5	4366.4	4393	4542.1	4890.8	4950.8	5158.1	5269.7	5243.9	5341.9	5455.4	5595.1	5620.6	5683.9	5801.4	5831	5804	5890.3	5922.7	6037.8	6050.6	6088.4	6035.6	6080.4
0	0	0	8.3515	0	95.193	89.586	167.71	298.94	643.92	617.29	846.25	1441.7	1657.9	1952.5	2116.5	2463.7	2300.5	2477.7	2719.3	3374.5	3735.4	3881.4	4359.4	4080.6	4286	4116.1	4133.9	4362.2	4708.2	4779.6	4602.6	4873.9	5177.4	5121.5	5139.7	5312.2	5299.6	5311.2	5547.9	5673.9	5718.7	5608.6	5675.9	5659.9	5693.9	5753.9	5809.6	5767	5854.2
0	4.188	0	0	13.947	9.37	0	0	24.025	94.067	200.03	392.49	527.84	741.28	990.78	1196.2	1405.4	1838.4	2142.4	2481.3	2726.4	3039	2663	3541.6	3814.7	3793.4	4526.4	4532	3995.3	4890.8	4435.8	5319.7	5396	5599.9	5699.7	5778.4	6177.1	6081.5	6246.1	6237.5	6293.3	6481.7	6473.5	6578.5	6819.9	6674.2	6767.1	6737.3	6537.1	6599.2
0	9.4859	0	0.53397	0	1.215	0	26.204	51.126	125.52	189.17	269.52	358.99	475.41	592.92	728.98	912.27	1084.1	1244.7	1486.8	1685	1922.6	2147.3	2388.6	2659.7	2764.9	3109.5	3289.1	3470.1	3658.4	3815.5	3900.5	4108	4240	4487.1	4675.9	4742	4852.3	4781.6	4845.8	4930	4928.8	4999	5150	5043.1	5177.7	5183.3	5240.2	5344.7	5308.9
0	0	0	58.32	182.69	493.47	880.46	1252.5	1800.7	2005	2503.1	3046.6	3890.2	4398.8	4894.7	5380.9	6211.3	6550.6	6827.8	7501.4	7787.3	8499.6	8863.2	9397.9	9362.2	9166.4	9431.8	9406.8	10694	10873	10908	11484	11968	12024	12274	12488	12569	12648	12863	12869	12985	12902	12094	12854	12103	13024	12823	12906	12715	12844
0	0	0	0	0	1.9443	106.68	302.19	646.41	1114	1814.2	2626.5	3485.3	4429.9	5522.8	6528.5	7714	8955	10079	11204	11960	12778	13324	14806	15196	15799	16822	17116	17797	18575	18886	19231	19964	20701	20199	20567	20790	20664	19989	20136	20110	20939	20564	20507	20690	20906	20717	20380	20108	19825
0	0	0	0	0	0	34.314	106.75	222.59	390.49	595.59	897.78	1143.3	1360.8	1599.2	1849.3	2133.8	2305	2546	2714.2	2930.5	3115	3270.5	3559.8	3647	3721.2	3831.3	4001.8	4225.7	4365	4326.6	4639.1	4814.9	4891.7	4877.9	4890.4	4985.4	5143.3	5209.9	5200.4	5259.5	5350	5395.1	5482.6	5449.2	5474.9	5440.8	5521.1	5566.4	5471.2
0	0	0	0	92.619	150.17	221.13	363.45	558.19	812.07	1120.1	1481.3	1923.3	2428.4	3083.4	3649.5	4030.5	4615.7	5127.6	5805.7	6342	6659.1	7309.3	7888	8242	8486.6	9251.2	9288	9641.9	9861.8	9999.1	10431	10930	10817	11168	11311	11720	11523	11612	11736	11647	11839	11718	11588	11874	12150	12402	12398	12692	12526
0	0	0	2.6444	24.96	20.125	19.031	54.455	109.76	191.9	326.02	470.67	631.86	780.68	997.87	1190.7	1417.3	1713.3	1943.5	2159.9	2430.5	2484	2867	2943.1	3010	3315	3358.2	3564.9	3791.7	3862.4	3970.3	4074.6	4225.2	4590.2	4668.1	4831	4921.6	5021.2	5065.3	5006.2	5164	5126.8	5155.4	5364.7	5345.8	5571.7	5421.1	5518.5	5987.4	6004.3
15.604	7.2718	0.54188	0	0	0	0	15.234	69.91	177.52	333.66	546.22	777.31	1056.2	1325	1785.3	2107.4	2433.5	2685.6	2972.6	3294.7	3820.4	3993	4400.8	4687.7	5009.7	5314.1	5443.8	5680.8	5764.8	5985.2	6406.2	6603.3	6788.9	6881.1	6970.8	7115.7	7355.2	7277.9	7375.5	7455.2	7395.8	7406.6	7546.5	7657	7672.6	7608.6	7683.2	7737.3	7740
0	0	0	0	29.392	131.42	286.33	482.93	704.72	1036.2	1447.4	1956	2412.4	2975.9	3526.7	4082.5	4541.5	4999.2	5640.4	6089.6	6425.8	7095.8	7420.5	7830	8120	8230.8	8615.3	10095	9812.8	10109	10376	10768	9540.2	11379	11609	11660	11629	12094	11644	10589	10471	11787	10637	10632	10403	10736	10824	10674	10792	10550
0	0	0	1.5418	14.595	12.818	13.523	36.066	105.36	205.23	364.14	539.66	775.28	941.92	1168.6	1342	1608.6	1874.5	2080	2280.1	2554.8	2864.1	3041.7	3080.9	3266	3480.5	3595.7	3869.2	3904.9	4109.3	4249.7	4334.6	4580.5	4766	4903.9	5155	5239.9	5446.7	5478.4	5457	5432.4	5596.1	5578.6	5687.1	5644.9	5625.3	5568.3	5432.8	5506.5	5521.7
0	0	0	63.438	170.65	328.4	226.31	472.33	636.78	767.37	1007.9	1182.7	1404.3	1694.2	1930.1	2389.7	2694.2	2793.9	2855.7	3155	3502.1	3687.6	3989.9	4807	5233.7	4392.5	5433.2	5288.9	4905.4	5900.6	5237	5526.5	5640.6	5509.6	5682.1	5676.2	5654	5653.8	5883.7	5920.4	6118.6	6016	6122.9	6041.3	6045.2	6128.8	6246.2	6085.4	6149.1	6203.2
0	0	0	0	39.261	53.605	91.89	158.12	249.21	455.28	705.12	1020.7	1277	1694.1	1981.4	2577.4	3010	3292.1	3865.5	4147.3	4418	4599.4	4966	5176.8	5460.5	5657	6043.5	6127.6	6236.9	5307.2	6421.9	6393.1	6541.2	6587	6810.7	6999.5	6958.8	7170.7	7244.3	7315.8	7301.3	7317.9	7332.2	7381.3	7273.3	7302.2	7624.6	7327.4	7380.7	7469.4
0	0	0	0	163.85	506.26	861.12	979.9	1376.5	1681	2124.5	2581.2	2394.2	3166.2	3692.2	3922.7	4297.7	4765.4	5215.5	5526.9	6028.7	6241.4	6659.8	6861.2	7439.4	7262.4	7799.7	8158.3	8503.2	8628	8754.4	9011.5	9167.5	9586.4	9671.1	9998.7	10086	10347	10497	10689	10741	11148	11108	11293	11170	12520	11162	11061	11127	11037
0	0	0	0	0	74.349	165	307.16	441.46	686.72	883.78	1077.8	1468.6	1679	2005.7	2449.2	2759.2	3092.7	3608.4	4172.3	4549	5225.2	5879.2	6489.9	7164.1	7505.2	7997	8224.4	8656.4	9165.2	9463.1	9215.6	9831.2	10108	10437	10338	10382	10876	10949	10767	10939	11146	11009	11044	11129	11067	11090	11219	11411	11349
0	0	0	0	26.374	117.42	215.68	360.79	533.09	794.55	1022.5	1308.9	1599.8	1936.9	2244.7	2583	2911.8	3145.1	3574.6	3893.5	4062.8	4375.9	4591.2	4719.1	4983.9	5139.6	5294.3	5346.5	5403.9	5454.4	5665	5701.8	5825.1	5799.9	5932.7	5952.8	6189.6	6266.3	6086.7	6322.7	6291.4	6254.5	6398.2	6314.8	6452.2	6695	6542.3	6693	6714	6596.5
0	0	0	0	42.06	123.76	211.15	317.36	440.25	617.16	890.63	1115.2	1376.7	1698.8	2069.7	2379.7	2594.5	2978.3	3316.5	3678.7	3938	4219.8	4320.3	4601.8	4806.2	5136.2	5254.1	5414.4	5592.2	5854.9	6081.1	6143.3	6380.1	6699.7	6638	6811	6925.7	6865.1	6959.8	7023.3	6955.7	7132.2	7028.7	7163.5	7237.5	7212.4	7198.8	7149.6	7054.2	7166.5
0	0	0	31.55	86.936	176.24	275.95	367.97	523.83	726.29	1147.3	1644.3	1764.4	2598.8	2787.4	3290.1	3935.4	4663.2	5209.3	5820.6	6725.1	7241.1	7821.5	8038.1	8860.6	9168.7	9560.3	9974.2	10005	10328	10960	11090	11258	11557	11900	11852	12321	12241	12290	12366	12270	12531	12520	12562	12813	12958	12963	12824	12903	13078
0	0	0	0	0	116.78	277.48	490.49	754.79	992.39	1391.4	1874.1	2476.4	3025.8	3750.9	4429.3	5055.7	5670.9	6170.7	6852.3	7404.3	8017.2	8014.8	8690.9	9414	9989.9	10189	10688	11491	11512	11936	12306	12598	12472	12934	13260	13439	13754	13911	13774	14174	13320	13686	11436	11492	11067	11310	11508	11447	11306
0	0	0	0	41.495	55.537	192.64	158.63	192.47	367.73	541.98	827.73	1145.4	1553.3	1915.8	2326.8	2727.6	2989.4	3330.9	4059.2	4523.4	4944.6	5272	5467.6	5771.8	6071.1	5495.3	5836.8	6586.5	6129.8	6710	6596.8	6412.7	6828.9	6825.4	7100.2	7500.1	7605.8	7615.6	7799.9	8032	8212.1	8151	8313.1	8392.2	8545	8533.9	8555.9	8536.9	8642.8
16.221	27.062	6.2683	12.872	0	0	0	19.435	131.75	231.88	380.9	596.03	834.79	1086.2	1422	1753	2151.7	2544.2	2672.5	3023.1	3401.2	3856.4	4256.6	4612.7	4990.8	5248	5667	5759.5	5926	6390.8	6144.1	6504.1	7035.3	6977.4	7287.4	7511.9	7712.2	7925.9	8098.5	8449.8	8553.9	8513.7	8734	8861	8858.7	8750.4	8829.4	8689.2	8632.6	8571.6
0	72.227	0	0	0	32.399	40.527	93.188	206.96	385.77	741.58	1147.4	1669.6	2197	2763.5	3645.8	4170.3	5009.6	5472.7	6434.7	6832.8	7459.8	8241.2	8409.9	9096.4	9035.9	9757.4	10073	10392	10694	10600	10673	10823	10915	11144	11307	11300	11499	11516	11520	11544	11488	11339	11392	11264	11283	11241	11187	11293	11293
0	0	0	0	73.705	206.4	361.63	649.96	999.03	1415	1916.9	2508.2	3052	3535.9	4228.8	5028.4	5339.9	6042.2	6496.6	7264.9	7524.3	7921.3	8037.3	8728	8903.8	9165.8	9363.6	9949.4	10233	10387	10567	10629	11408	11653	11959	12072	12251	12246	12254	12454	12442	12659	12798	12098	12014	12147	11840	12074	11873	12010
0	0	0	0	22.144	64.81	131.93	198.3	311.82	451.68	646.29	884.1	1116.9	1412.1	1797.7	1961	2229.4	2466.4	2710.4	3056.5	3183.3	3937.4	3505.4	3594.8	3734.3	4280.1	4860.5	4117	4957.8	5128.2	5422.6	4391.5	4353.6	4357.8	4566.5	4660	4746.5	4864.6	4928.2	5054.4	5183	5090.5	5120.3	5187.2	5455.9	5532.1	5537.6	5417.4	5296.9	5366.4
0	0	0	0	69.324	140.27	233.56	365.03	473.04	576.04	757.59	899.22	1027.4	1183.5	1372.5	1516.4	1664.9	1797.6	1915.5	2036.6	2090.6	2211.3	2316	2566	2585.3	2620.6	2829.5	2812.4	2945.8	3057.3	3061.2	3207.7	3291.5	3338.4	3412.8	3377.6	3475.3	3617.5	3601.3	3640.9	3654.7	3762.2	3635.8	3717.1	3690.9	3755.6	3882.8	3821.6	3584.8	3550.8
0	0	0	0	81.972	195.36	357.46	480.6	636.4	834.09	1060.6	1402	1733.7	2040	2493.2	2890.2	3482.5	3941.9	4354.3	4849.5	5209.5	5651	6044.6	6363.6	6959.3	6898.2	7167.3	7471	7632.5	7815.5	7932.2	8083.8	8379.5	8726.7	8990.5	9450.4	9475.9	9600.6	9691.2	9766.9	9992.7	10050	9861.8	10096	9645.3	8698.2	8751.9	8883.7	8895.9	8770.2
4.1545	5.5104	0	8.3063	0	1.7533	0	0	6.6159	52.376	99.227	274.48	436.66	717.3	1031.9	1410.3	1871.9	2249.4	2793.8	3103	3665.2	4146.8	4602	4845.4	5347.6	5680.1	6362.5	6202.1	7072.3	6944.4	7380.9	7228	7956.5	8131.8	8359.4	8435.3	8385.9	8608.4	8662.8	8600.7	8715.8	8585.7	8527.8	8534.4	8407.2	8487.1	8490.4	8365.4	8248.1	8256.9
0	0	104.69	9.0962	31.877	227.45	246.11	1036.5	420.97	655.49	1259	2442.2	1760.3	2213	2680.2	3213.1	3689.5	4412.2	6184.7	5257.4	5755.8	5948.4	6281.5	6614	7557.6	7545.3	7615.8	7565.7	7886.6	8190	10730	8450.6	8493	8822.8	8701.8	9254.6	8885.7	8988.8	9039.1	9130.6	9208.8	9276.1	9298.4	9320.7	9244.5	9288.7	9113.8	9361.4	9392.2	9331.5
0	0	0	2.7036	0	156.49	324.16	449.48	469.71	851.17	1071.8	1330.8	1555.4	1790.2	2042.7	2716.3	2506.4	2617.7	2887.5	3064.9	3148.1	3257.4	3508.6	3663.1	3778.4	3763.7	3982.8	4094.9	4246.5	4784	4361	4393	4469.5	4545.5	4474.2	4848.3	5082.4	5233.5	5188	5278.3	5106.2	5192.2	5135.7	5192.8	5363.5	5368.3	6244.8	5290.1	5396	5344.2
0	0	4.0357	0	12.414	35.091	15.998	86.921	185.98	333.81	526.37	761.17	1058.5	1320.8	1523.9	1885.1	2433.2	2681.6	3061.7	3416.2	3625.8	4057.2	4245.8	4467.9	4955.3	4953.2	5349.2	5419	5459.7	5872	5797.7	6012.7	6214.6	6302.8	7287.1	6716.1	6252.5	6263.5	6345.3	6387.5	6478.5	6621	6723.5	6561.6	6258.3	6463.2	6676.2	6830.9	6821.8	6827.4
0	4.6579	0	22.493	44.045	11.004	12.458	27.135	77.736	142.41	290.68	458.52	617.92	794.53	995.09	1194	1406.9	1594.9	1795.5	1925.8	2069.3	2186.5	2336.2	2514	2699.1	2803.4	2980.8	3052.1	3281.7	3291.6	3407.6	3489.4	3642.4	3590.4	3837.7	3972.6	3900.2	3952.1	4141.1	4051.1	4049.4	4055.2	4144	4209.1	4158.2	4231.9	4226.4	4239.1	4330.2	4285
0	3.5592	0	6.0145	0	0	12.505	76.011	91.273	238.89	489.98	672.57	1063.2	1430.9	1825.6	2278.2	2737.4	3294	3729.7	4160.9	4884.2	5234.9	5796.1	6241.9	6624.7	7025.5	7723.9	8319.5	8786.3	9315.8	9830.2	10312	11018	11373	11297	11832	12037	12306	12503	12994	13090	13655	13159	13226	12999	13643	13349	13745	13781	13563
0	0	0	22.31	17.468	113.21	138.84	237.82	455.43	661.64	972.46	1307.5	1724.4	2164.8	2668.7	3065.2	3475.8	3878.1	4228.3	4723.1	5102.6	5450	5828.5	6045.4	6348.4	6582.6	6187	7015.6	7212.4	7504.6	7624.5	7977.4	8123.7	8287.3	8676	9008.1	9146	9448.2	9463.6	9527.1	9750.4	9691.4	9907.8	9811.1	9958.6	10169	10194	10188	10209	10531
0	0	0	69.35	63.112	112.96	195.61	358.52	523.8	814.33	1108.8	1357.5	1615.4	2013.4	2441.8	2916.3	3331.9	3751.8	3991.8	4279	4842.8	5093.9	5429	5720.4	5961.1	6089.3	6077	5791.2	6687.5	6538.2	6948.2	7066.4	6919.4	7319.6	7525.3	7758.1	7899.3	8072.8	8128.3	8074.9	8098.7	8017.7	8091.5	8355.1	7726.4	7906.4	8003	8294.2	8493.2	8280.9
0	0	0	0	6.7961	7.8326	33.85	99.504	213.1	398.84	633.56	900.05	1290.6	1593.9	2111.3	2526.9	3034.4	3479.2	3974.9	4310.2	4601.3	4926.6	5208.3	5517.5	5807	5856.3	6352.1	6909.2	6954.8	7150.6	7217.4	7422.8	7618.5	7567	7694.5	8016	7978.4	8150.2	8152	8103.5	8201.7	8210.5	8305.3	8486.3	8459	8443.5	8330.7	8469.7	8529.2	8640.5
0	100.81	0	76.029	109.6	59.352	68.058	58.161	97.008	201.91	427.06	820.02	1455.9	1591.1	2198.1	2758.1	3588.2	4204.3	4774.7	5611	6238.4	7194.4	7184.7	8079.9	8666.5	10594	11403	10034	10579	10325	11055	11684	11549	11311	11579	11937	12562	12257	13230	12383	12674	13357	13202	13510	13619	13230	13330	12845	12838	12928
33.076	35.148	10.057	0	0	0	0	44.06	141.72	311.23	553.98	864.01	1170.2	1562.1	1987.4	2419.1	2846.6	3280.9	3605.8	4098.9	4367.5	4643.6	5104.4	5834.7	5902.7	5922.7	6410.1	6926.1	6724.5	7391.5	7063.5	7317.3	7672.4	7863.9	8001.2	8158.2	8192.4	8272.3	8421.1	8551.9	8566	8527.4	8731.3	8698.4	8797.6	8812.7	8652.6	8425.2	8786.8	8836.5
0	0	0	0	131.63	244.52	439.24	581.34	855.41	1080	1354.4	1631.2	2041.7	2290.6	2823.3	3072.3	3450.8	3846.1	4214.1	4504.2	4762.7	5039.3	5297.5	5576.9	5739.7	5917.8	5676	6198.4	6032	6310.7	6603.7	6481	6426.3	6681.6	6733.3	6964.8	6985.9	6914	7170.8	6933	6988.2	7038	7220.8	7212.6	7159.1	7152.1	7054.8	7049.8	7133.1	7170.8
0	0	2.0751	11.238	9.1243	3.2151	3.5016	23.342	95.125	218.73	346.66	562.22	737.8	998.19	1253.1	1517.1	1903.9	2217.9	2568.5	2933.7	3358.9	3581.6	3934.6	4186.4	4462.6	4636.1	4978.4	5185.9	5314.1	5488.8	5707.2	5852.9	6075.3	6283.8	6504.3	6710	6939.6	6916.6	7032	7129.9	7185.6	7290.8	7330.3	7444.7	7772.8	7995.6	8046.6	8075.4	8049.8	8167.6
0	0	0	0	29.366	22.381	38.092	38.453	57.643	97.913	162.1	290.44	462.61	560.23	762.48	629.06	774.8	922.42	1123.4	1219.6	1486.8	1558.1	1787.2	1929	2119.3	2272.5	2582.8	2714.6	3065.2	2861.9	3290.4	2941.9	3063.9	3284.6	3385.5	3648.9	3690.2	3713.9	3834.3	3796.6	3870.3	3982.4	4133.4	4220.6	4182	4260.9	4173.2	4362.4	4419.4	4540.2
0	0	0	1.2606	0	31.01	62.065	150.17	268.3	379.25	554.97	761.6	916.53	1159.2	1372	1700.2	1839.2	2022.5	2297.7	2661.1	2921.5	3244.7	3419.7	3754.7	4048.9	4079.9	4318.3	4655	4733.3	5191.2	5571	5880.3	6073.7	6225.6	6368.9	6676.3	7060.5	6988.8	7168	7267.1	6340.5	6462.2	6447.7	6455.5	6457	6499.1	6549	6506.4	6645.6	6638.2
0	0	0	17.63	33.053	57.029	104.98	225.61	345.9	542.22	843.1	1121.1	1521.3	1940.2	2330.7	2874.9	3333.6	3931.9	4195.7	4894.8	5256.6	5757.8	6313	7031.8	7103.7	7380.7	7890.9	8312.1	8618.2	8882.6	9140.7	9472	9661.7	9835.4	10109	10458	10789	11016	11084	11002	11200	11119	11150	11428	11334	11339	11463	11132	11447	11543
0	0	0	0	10.258	111.08	233.38	437.9	723.9	1068	1423.9	1826.1	2191	2649.8	3094.8	3563.5	4017.7	4467.9	4825.3	5277.5	5533.7	6158.1	6570.4	6884.4	7247	7420.1	7727	7889	8219.5	8684.5	8621.8	8998.2	9196.1	9241.9	9392.3	9759.9	9913.6	10042	10335	10383	10514	10381	10657	10595	10875	10741	11004	10716	10747	10824
0	0	0	1.7335	18.181	27.013	33.163	77.339	181.99	268.6	418.21	546.44	777.2	983.99	1239.2	1330.1	1624.2	1887.6	2279.4	2734	3211.9	3651.5	4135	4504.8	5199.4	5493	5677.5	6167.1	6649.9	6837.5	7280.3	7626.1	7792.9	8316.7	8668	9080.7	9529.5	9603.4	10116	9940.7	10538	10651	10630	10940	10467	10665	10614	10980	10912	11066
0	0	1.7129	6.0219	6.9959	0	6.5684	87.427	177.5	363.25	564.26	884.51	1345.4	1866.6	2466.7	2903.6	3484.2	4160.7	4742.5	5402.6	6017.2	6779.3	7501.5	8104.4	8760.5	9083.7	9686.6	10077	10101	10920	10976	11548	12083	12040	11721	11848	12334	12526	12460	12850	12470	12661	12948	12896	13205	13222	13720	13362	12393	12499
0	0	0	0	2.9712	14.423	51.388	121.6	231.65	421.84	655.06	901.11	1284.5	1636.2	2071.5	2621.6	2871.5	3102.3	3545.2	3739.6	4240.7	4687	4983.6	5262	5658.9	5786.8	6219.6	6417.8	6466.2	6401.4	6997.9	7001	7069.6	7496.7	7433.3	7485.6	7578	7864.9	7794.7	7842.2	7917	7933.5	7911	8088.4	8028.7	8153.1	8082.1	8361.2	8155.5	8250.2
0	0	0	15.549	3.4334	3.0755	27.85	116.39	225.13	320.1	556.79	792.69	1043.6	1377.7	1621.2	1889.3	1958.3	2106	2332.2	2542	2640.7	2908.3	3053.8	3250.3	3311.6	3301.1	3524.7	3542	3787	3969.1	4163.8	4375.9	4423.6	4472.6	4620	5129.2	4914.5	4989.1	4965.4	5776.6	5717.6	5934.3	5978.8	5826.5	5618.1	5733.9	5173.5	5813.7	5998	6064.3
0	0	0	17.335	16.448	48.869	42.618	158.86	254.42	406.33	638.55	796.66	1066.4	1326	1475.9	1729.9	1861.6	2058	1994.7	2381.7	2510.3	2683.9	3004.3	3136	3255.6	3344.3	3442.2	3652.9	3693.4	3867.2	3954.6	4022.5	4201.5	4194.8	4322.3	4525	4646.8	4764.8	4810.3	4888.5	4978.5	5072.5	5049.3	5150.6	5189.5	5255.9	5425.4	5393.5	5345	5451.3
0	0	0	2.9595	0	0	22.352	67.974	192.4	313.05	586.74	895.48	1251	1628.7	2061.9	2636.2	2981.3	3575.6	4100.6	4541.4	5083.9	5633.5	6159.5	6550.7	7059.4	7452.2	7727.8	8198	8342.8	8786.1	9138	9111.6	9755.2	9820.1	10169	10336	10750	10556	11041	10983	11128	11130	11287	11298	11453	11321	11495	11599	11638	11733
0	0	0	0	2.8857	18.274	52.263	105.31	200.24	341.88	489.03	703.99	948.26	1180.2	1471.6	1745.7	1986.1	2315.3	2563.2	2866.8	3187.7	3520	3711.2	4089.9	4313.4	4465.3	4497.4	4829.7	5185.2	5224.6	5402.3	5627.2	5879.6	6050.9	6339.1	6547.2	6865.5	6835	6960.3	7121.3	7343.9	7310.8	7525.8	7599.3	7889.7	7935.8	8010.9	8260	8434.1	8558.7
3.5237	0	0	0	0	9.5434	19.493	80.498	121.5	209.07	367.74	543.44	688.53	969.72	1229	1523	1809.8	2375.5	2083.3	2267.1	2484.3	2669.5	3101.4	2512.2	3054.5	3103.7	3344.4	3309.2	3446.8	3663.8	3826.8	3612.1	3767.6	3779.8	3714.3	4023.8	4076.7	4053.3	3983.1	4138.4	3866.5	4219	4202.5	4177.7	4144.8	3948.5	4130.6	4004.4	4062.1	4291.2
0	0	0	0	299.17	460.63	738.42	960.15	1199.5	1440.4	1774	2047.3	2498	2822.4	3283.2	3764	4173.7	4655.4	4990.6	5445.4	5837.9	6004.8	6438.5	6914.4	7269	7872.3	7973.9	8317.7	8663.9	8923.5	8897.4	9320.5	9798.7	10159	10174	10461	10560	10675	10902	10895	11186	11294	11183	11151	11281	11426	11237	11498	11820	11673
0	0	0	38.964	71.786	303.55	589.14	764.01	1167.5	1597	2041.4	2483.3	2988.1	3310.7	3871.8	4133.6	4709.6	5123.4	5614.6	6324.2	6672.4	7085.8	7546.2	8162.2	8525.7	8837.3	9319.1	9434.2	9831.5	10120	10233	10490	11052	11276	11535	11902	11989	12447	12263	12853	12704	12797	13007	12755	13121	13102	13197	13067	13274	13193
14.305	14.195	13.383	0	0	0	8.9109	34.673	121.97	204.52	410.17	601	826.37	1064.3	1512.5	1694.6	2188.3	2571.3	2912	3623.6	3733.4	3684.5	3943	4185.4	4623.1	4795.1	5042.8	5342.6	5468.2	5883.8	5954.2	6038.6	6489.2	6617.3	6843.8	7152.6	7204.5	7458.4	7388.9	7560.2	7390.6	6588.9	7499.6	7347	7559.7	7679.4	7565.3	7540.6	7477	7441.7
0	0	0	0	4.2463	45.777	92.639	183.56	276.87	473.89	741.94	1021.2	1226.1	1475.1	1403.2	1987.8	1836.9	2427.6	2354.6	2642.1	2593.5	3036.7	3319.8	3438	3566.4	3807.6	3806.9	4042.6	4241.8	4109	4376.8	4503.2	4754.4	4828.8	4890.1	5048.1	5170.2	5374.4	5562.1	5488.1	5638	5710	5630.3	5817.4	5831.5	5910	5860.2	5726.9	5906.2	5943.4
0	0	0	1.2152	0	0	27.569	75.488	192.76	354.26	626.52	963.17	1281	1715.1	2368.9	2902.2	3470.2	4043.8	4545.8	5120.8	5661.9	6048.5	6430.9	6776.7	7256.4	7666.4	7858.8	8241.1	8506.4	8742	9055.7	8878.2	9252.7	9036.4	9478.4	9562.1	9486	9750.9	10308	10383	10418	10520	10637	10701	10896	10937	10770	10838	10970	10892
[truncated: 78 more columns]
