# Supplementary material for: Limits on information transduction through amplitude and frequency regulation of transcription factor activity
Source: eLife. 2015 May 18;4:e06559. doi: 10.7554/eLife.06559 (PMC4468373; doi:10.7554/eLife.06559)
Supplement: Supplementary file 1. — Raw single-cell time-trace data for HXK1 (15259 cells), SIP18 (21242 cells), pSIP18 mut A (18203 cells), pSIP18 mut B (17655 cells), 1× reporter diploid (21236 cells), and 2× reporter diploid (19222 cells). The data are also available from Dryad Digital Repository (Hansen and O'Shea, 2015). DOI: http://dx.doi.org/10.7554/eLife.06559.014 [file elife06559s001.zip › source_data/HXK1_DM_70min_413nM.txt]

12.495	6.5811	12.173	0	0	0	0	12.623	47.338	118.64	234.2	402.09	657.24	907.6	1255.1	1601.9	2014.4	2464.4	2996.2	3687	4063.9	4757.4	5380.5	6057.8	6666.8	7135.3	7549.9	7923.8	8570.5	8763.4	9177.9	9370	9304	9723.2	9972.7	9991.3	10301	10478	10707	10517	10176	10527	10466	10566	10470	10425	10989	10857	10656	10806
0	13.064	0	0	0	6.0433	9.2877	38.776	101.76	186.45	324.39	532	732.99	988.74	1253.9	1566	1932.8	2204.5	2510.4	2788.2	3050.1	3271.3	3544.8	3905.4	3864.3	4058.5	4257	4411.2	3825.5	4313.8	4768.8	4833.8	4947.8	4990	5082.4	5161.2	5342.5	5408.3	5351.9	5489.9	5624.3	5559.3	5974.5	5961.4	5808.7	5955.3	6051.1	6246	6258.4	6149.5
0	0	0	42.736	58.629	159.44	161.47	256.2	302.87	256.72	318.83	455.58	574.96	732.09	868.54	841.35	1173.9	1459	1652.7	1714.5	1859.4	1951.9	2143.7	2289.6	2560.9	2577.2	2745.4	2849.6	2798.1	3256.5	3457.7	3670.9	3890.9	3952	4114.6	4216	4224.9	4227.7	4402.2	4331	4393.7	4307.6	4426.1	4415	4327.6	4365	4401.3	4475.1	4386.1	4430.9
0	0	0	0	0	3.6853	19.441	53.372	84.015	155.84	216.99	281.99	364.11	434.71	548.17	610.67	732.62	825.67	869.73	1009.3	1122.1	1205.5	1378.9	1474.7	1635.5	1622.8	1766.6	1810.1	1848.3	2003	2073.9	2132.7	2194.7	2323.7	2411.4	2455.9	2470.5	2602.3	2633.5	2693.5	2677.2	2765	2668.7	2730.1	2740.6	2783.9	2814	2855.5	2840.6	2853.6
0	0	0	4.9358	6.349	28.238	41.108	166.06	220.74	397.81	460.07	710.1	945.59	1298	1620.5	1926.1	2477.4	3018.5	3077.3	3901.5	3814.2	4062.1	4319.3	5227.9	4876.9	5117.5	5547.3	5798.3	6445	6928.9	6798.4	6662.4	6703.9	6798.2	7022.5	7028.7	7052.1	7258.8	7539.4	7297.9	7309.8	7197.5	7201.5	7396.1	7399.9	7278.4	7248	7361.9	7440.9	7506.7
0	0	0	15.922	17.056	4.4238	6.8246	21.683	15.367	44.985	76.629	149.82	261.14	415.7	602.92	781.72	1028.6	1358.2	1564	1829.3	2222.3	2440.1	2698.6	3023.8	3248.3	3598	3704.8	3929.2	4036.2	4320.8	4509.6	4873.1	5092.3	5274.4	5465.4	5507.6	5760.2	5918.8	6023.8	6033.6	6205.7	6247.6	6319.2	6250.4	6405.7	6481.7	6528.2	6648.2	6698	6589.5
0	10.33	0	22.21	16.783	0	0	1.2447	0	18.839	10.571	25.197	47.754	68.914	107.42	151.57	194.52	206.67	264.12	322.54	345.88	424.04	478.55	549.79	674.26	765.68	804.05	972.81	1063.3	1188.8	1310.5	1426.6	1525.8	1641.4	1807.3	1965.9	2137.8	2180	2264.1	2401.7	2411.9	2200	2221.6	2194.3	2163.7	2327.2	2304.8	2299.2	2334.8	2360.6
0	6.8365	1.7042	0	0	1.4986	18.659	35.998	91.079	193.97	324.84	403.33	597.61	804.67	986.31	1204.5	1432.2	1638.1	1754.2	1967.3	2136.9	2287.2	2479.1	2655.5	2874.1	2997.2	3067	3153.6	3178.5	3402.1	3560.2	3605.6	3665.8	3864.8	3971	3991.7	4160.6	4259.1	4196.4	4423	4472.6	4513.7	4558.8	4558	4628.7	4553.8	4888.3	4878.7	4833.6	4935
0	57.118	0.33078	0	0	0	0	1.8555	20.838	47.831	83.307	152.34	274.2	462.8	671.33	1105.5	1524.2	1998.2	2322.2	2768.6	2931.6	3404.9	3065.7	3942.5	3588.7	3851.3	4888.3	4645.3	4652.1	5361.2	4680.6	4531	4707.8	4784.8	4770.7	4884.4	4882.5	4923.1	5088.2	4956.7	4909.7	5020.4	5131.7	5120.6	5131.5	5055.2	5093.9	5060.3	5283.6	5189.2
0	9.3749	8.2699	5.2471	4.1821	3.5497	6.0086	36.055	83.504	132.13	248.67	393.63	569.69	741.41	890.65	1096.7	1303.8	1563.4	1771.9	2039.4	2215	2501	2715.4	3149.7	2677.2	2247.9	2101.9	2181.8	2174.3	2184.8	2200.4	2218.7	2214.6	2294.6	2415.4	2409.9	2167.4	2427.2	2497.7	2542.8	2507.2	2514.3	2197.8	2150	2144.3	2123.8	2126.2	2132.7	2097.3	2068.8
0	0	0	34.865	61.279	168.77	213.72	350.96	578.75	698.9	878.83	1131.4	1586.7	1845.6	2011.3	2270.2	2522.2	2751.3	3049.6	3230.1	3428.4	3502.8	3540.7	4022.7	4101.8	4244.6	4447.2	4347.2	4401.2	4574.1	4097.5	3966.2	4117.3	4253.5	4161.5	4334.3	4185.9	4187.2	4225.8	4318.1	4314	4337.5	4339.2	4417	4298.1	4401.6	4440.8	4478	4365.5	4415.1
0	0	0	0	21.039	56.006	109.85	168.3	265.8	358.27	559.33	646.66	1035.5	1042.3	1257	1503.5	1708.7	1884.4	1910.9	2139.2	2286.2	2425.6	2605.7	2796	2903.5	2956.2	3202.9	3238.1	3418.4	3597.7	3524.8	3697.8	3729.7	3805.8	3946.3	3930.3	4090.6	4242.7	4224	4335.2	4397.1	4464.9	4527.3	4521.6	4618.5	4818.6	5042.4	5050.1	5118.5	5241.1
0	0	0.93225	9.0539	7.0042	9.7175	3.8157	19.128	57.755	116.9	202.95	318.18	426.22	537.22	668.57	798.71	945.86	1171.7	1658.6	1589.7	2238.1	2498.6	2265.2	2577.4	2838	3132	3287.7	3452.2	3612.7	3730.4	4098.1	4030.8	4274.7	4539.3	4467.5	4879.1	4846.6	5041.5	5035.8	5225.4	5341.7	5301.5	5439.2	5317.6	5408.1	6313.7	6599.8	6649.4	6517.8	6613.6
0	24.616	0	6.6754	3.6824	1.0618	0	0	0	0	27.951	53.178	134.14	233.53	363.1	479.42	691.06	911.01	996.74	1150.7	1297.6	1515.3	1638.5	1786.7	1988.7	1951.3	2088.7	2212.2	2049.5	2189.2	2488.8	2133.5	2036.9	2104	2247.7	2347.6	2684.5	2756.4	2810	2855.6	2921.7	2974.8	3030.5	3044.8	3013.1	3093.5	3189.2	3290	3137.5	2983.9
0	0	0	9.5987	0	6.4509	10.868	68.876	145.58	303.54	460	709.91	938.25	1109	1361.6	1628.1	1950.1	2243.4	2562	2771.6	3127.9	3399.6	3616.4	3883.3	4231.6	4370.4	4604.2	4812.1	4954.3	5262.6	5324.6	5611.6	5790.1	5744.6	5926.3	5988.9	6043.2	5982.2	6059.3	6196.8	6299.5	6314.2	6391.1	6443.3	6513.1	6382	6498	6761.3	6931.6	7519.4
0	0	0	3.0095	0.38817	23.643	58.678	120.48	240.56	419.37	568.02	901.79	1059.2	1376.4	1586.4	1968.6	2296.1	2516.1	2839.3	3066.3	3282.5	3554.7	3664.9	4093.8	4276.6	4526.6	4562.4	4571.6	4644.8	4726.4	4854.1	4838.3	4867.4	5019.6	5254.3	5184.2	5152.9	5142.7	5259.6	5284	5353.1	5145.3	5528	5430.2	5474.4	5545.5	5597.9	5477.9	5514.9	5554
0	0	0	2.1979	4.6386	45.869	51.026	125.89	223.13	372.59	590.43	881.16	1155.4	1483.6	1848.7	2295.4	2706.8	3243.2	3666.9	4097.3	4497.7	4878	5192	5624.9	5975.5	6343.3	6772.1	7245.7	7552.2	8015.8	8384.7	8855.7	9085.7	9559.1	9596.5	10135	9974.4	9715.8	10651	10305	9972.4	10266	10223	10856	10448	10624	10359	10521	10747	10425
0.53269	22.87	0	25.2	9.9998	0	0	0	26.151	61.515	189.88	315.56	512.49	705.25	949.7	1230.1	1594.9	1908.7	2262.2	2449.6	2834.1	3139.4	3392	3721.6	4006	4122.9	4421	4555.9	4694	4914.8	4696	5121.9	5295.9	5292	5321.7	5219.6	5182.7	5281.2	5174.3	5192.7	5172	5220.7	5232.3	5179.7	5268.8	5173.4	5179.7	5193.4	5247.7	5198.1
0	92.918	35.981	9.9458	0	0	0.10323	30.224	105.12	203.96	338.03	535.82	841.01	1094.5	1369.7	1749.4	2060.4	2424.8	2703.1	2943.4	3157.3	3398.1	3752.8	3937.7	4125.9	4311.8	4496.8	4777.3	4802	5001.9	5069.1	5134.5	5204.2	5321	5406.9	5427.7	5588.1	5732.2	5787.8	5619.5	5674.3	5918.9	5895.7	5958	5865.1	5830.6	5932.6	5894.1	5938.3	5972.6
0	0	0	26.538	21.923	26.22	16.523	25.164	81.658	191.57	399.64	770.92	1138.3	1661.1	2225.8	2770.2	3226.7	3501.9	3923.3	4355.2	4746.9	4973.6	5131.3	5340.8	5608	5718.5	6083.9	6123.9	6306	6513.3	6487.3	6600.2	6803.6	6912.1	7105.2	7204.8	7149.2	7132	7293.9	7212.3	7247.4	7296.7	7455.3	7436.5	7551.4	7426.7	7444.2	7414.1	7345.9	7364.9
0	17.962	4.2859	6.2781	0	0	3.4332	0	15.78	0	42.118	117.75	272.01	454.27	680.01	940.26	1224.5	1539.3	1808.5	2166.3	2477.1	2706	3135.9	3368.3	3851.2	4008.2	4227.1	4583.8	4803	4964.7	5157.5	5075.2	5326.2	5267.7	5611.4	5647.5	5814.5	5799.4	5978.6	5938.5	6061.4	6201.1	6145.3	6325.2	6230	6306.3	6366	6182.9	6240.9	6292.4
0	0	0	14.678	30.553	69.174	106.21	118.7	151.59	174.64	164.88	190.47	225.74	291.94	350.06	403.46	507.24	545.04	614.82	769.01	881	1058.4	1190.3	1304.2	1459.2	1482.9	1629.9	1713.2	1846.5	1987.2	2058	2172.2	2231.7	2308.1	2485.5	2512.9	2579.3	2597.3	2636.6	2578.2	2579.5	2705.1	2621.9	2590.5	2606.4	2584.1	2601.2	2612.7	2652.9	2620.4
0	0	9.0622	11.939	14.064	0	0.32589	31.252	87.397	168.15	343.99	584.05	853.55	1166.8	1543.6	1923.8	2335.5	2738.7	3143.2	3542.5	3920.6	4444.6	4685.6	5064.3	5409.7	5662.9	6115.2	6364.4	6576.8	6857.7	6937.7	7319.8	7319.3	7397.1	7501.9	7626	7668.3	7676.6	7859.1	7777.8	7986	8100.4	8123.7	8150	8096.3	8361.8	8198.7	8344.7	8380.8	8206.6
0	0	0	0	96.718	218.77	315.57	497.19	633.23	807.61	1105.7	1491.9	1596.3	1851	2321.4	2682.3	3235.9	3335.3	4038.6	4733.4	5065.2	5492.5	5937.4	6759.2	7185.2	7471.3	7706.6	8104.4	8619.1	8737.8	9085.8	9064.6	9411	9831.5	9770.6	9931.1	9872.1	10010	10193	10364	10427	10406	10633	10429	10906	11038	10753	10677	10665	10573
0	0	0	22.869	18.56	0	20.393	85.032	184.73	311.67	647.04	757.29	1168.8	1364.4	1776.1	2042.6	2744.4	3173.5	3784.8	3935	4421.6	4735	4858.5	5488.9	5535.5	5969.2	6254	6460.8	6493.6	7149.8	7235	7231	6902.2	7596.3	7347.4	7551.9	7554.5	7487.3	7673.6	7887.8	7915.1	8029.2	8133.3	8066.3	8199.6	8218.3	8129.7	8124.2	8064	8064.7
0	0	10.446	3.4237	5.9123	0	0.22079	14.843	69.371	150.71	293.28	488.85	695.13	969.63	1265	1603.3	1932.3	2312.1	2711.9	3053.1	3503.1	3915.3	4268.8	4708.3	5187.9	5378.9	5917.6	6208.9	6520.5	6665.3	6917.1	7269.4	7459	7696	8154.3	8103.7	8486.4	8334.5	8496.4	8721.3	8788.1	8699.8	8716.5	8925.3	8755.2	8742	8753.4	8743.8	8739.2	8618.7
0	0	0	0	83.474	354.08	493.56	400.37	614.75	842.22	1060.5	1498.7	1877.4	2484.4	3212.7	3899.2	4699.3	5153.7	6236.3	6967.9	7778.1	8276	9280.1	10451	10935	11563	12248	12859	12942	13693	14746	14143	14819	15364	15640	16222	15845	16524	16152	16210	16518	16544	16185	16885	16802	17066	16644	16623	15957	16291
0	0	0	6.8759	12.195	0	15.084	98.661	214.04	411.59	684.37	1073.6	1462.3	2017.5	2546.1	3112.7	3654.6	4345.9	4770.6	5391.2	6097.4	6746.9	7035.1	7656.2	7855.4	8573.8	8921.8	9299.9	9633.7	9940.6	9915.2	10187	10642	10977	11032	11037	10921	11140	11397	11333	11746	11580	11569	11796	11964	11726	11542	11753	11614	11341
3.1173	0.69941	7.8531	0	4.1663	0	0	22.97	65.317	142.74	261.66	403.17	603.16	783.84	1013.4	1252.5	1472.7	1700.5	1935.9	2121.4	2300.1	2442.4	2658.5	2829.8	3033.6	3248.3	3281.7	3360	3452.6	3592.9	3689	3732.1	3652.5	3853.5	3967	4097.7	4133.3	4092.3	4086.9	4204.2	4345.5	4286	4344.5	4303	4379.1	4428	4431.2	4455.1	4465.6	4413.9
0	0	2.3006	2.5102	4.5199	0.31522	4.1962	20.765	79.587	171.23	322.09	560.93	873.72	1278.6	1697.9	2204.9	2764.6	3186.4	3821.8	4243.6	4810.3	5253.4	5514.4	6090.3	6421	6824.7	7159.3	7677.1	7853	8262.4	8514.1	8866.8	9273	9252	9748.1	9827.8	10156	10108	10231	10478	10546	10633	10863	10733	10587	10615	10657	10662	10660	10669
0	16.686	0	0	24.374	11.705	11.342	11.179	58.21	181.65	288.89	459.58	670.13	872.91	1058.1	1332.7	1592.6	1952.5	2168.3	2414	2616.4	2907.7	3055.6	3246	3639.1	3608.6	3732.9	3909.9	4007.6	4169.8	4156.9	4256.1	4358.2	4440.2	4646.1	4550	4582.3	4662.1	4645.9	4737.7	4739.9	4759.8	4854.3	4785	4859.5	4891.9	4957.5	4999.9	5008	5086
2.4774	6.9469	0	0	0	11.245	0	6.505	28.586	69.804	155.55	279.14	450.75	676.1	927.57	1166.8	1513.7	1925	2287.7	2592.2	2866	3236.3	3460.5	3838.6	4077.4	4422.9	4566.7	4792.7	4809.3	4875.4	4997.1	5064.8	5175.1	5189.5	5299.9	5440.5	5378.6	5488.9	5576.6	5487.1	5659.2	5612.9	5829.8	5801.2	5923.8	5836.2	5802.2	5877.6	5862.4	5782.8
0	0	0	5.847	8.2825	9.2868	5.3944	29.592	73.528	189.26	371.72	606.51	923.91	1017.6	1380.1	1727.9	2194.3	3135.8	3591.9	4149.4	3933.8	4268.7	5532.6	4892.6	6437.1	5656.6	5935.7	6248.7	6496.9	6835.1	8552.1	7140.3	7285.8	7389.7	7585.1	7813.6	7831.9	7968	8080.4	8244.7	8399.2	8367.7	8406	8556.8	8507.6	8595.1	8593.9	8669.1	8482	8549.3
0	0	0	0.55789	2.5082	0.062498	12.586	50.147	117.66	244.47	420.23	615.52	798.99	1043.7	1278.5	1586.3	1874.2	2109.9	2521.4	2626.7	2790.2	3036.4	3199.4	3444.5	3663.9	3835	3948.9	4018.1	4232.5	4235.8	4468.5	4547	4591.7	4700.3	5144.6	4729.1	4740.7	4828.1	4958.6	5017.6	4909.9	4971.7	5199.4	5178.4	5307	5130.1	5177.3	5076.9	5193.4	5277
2.6459	1.4838	0	0	0	1.6376	17.23	67.485	172.07	358.71	614.59	982.39	1405.3	1868.9	2433.2	3098.5	3708.4	4347.7	4977.4	5458.5	6058.9	6522.8	7282.6	7731.9	8111.8	8652.6	8771.3	9126.5	9469.2	9844.9	10244	10538	10867	11424	11285	11570	11884	11720	12104	12562	12410	12461	12524	12696	12377	12468	12310	12249	12378	12351
0	0.63278	0.99536	16.596	3.0323	0	15.179	2.9203	24.744	93.642	217.33	387.86	666.16	870.88	1187.3	1507.1	1830.4	2259.3	2519.8	2863.9	3203.9	3600.6	3911.1	4084.4	4440.4	4625	4954.1	5126.5	5432.4	5716.8	6095.2	6397.1	6351.6	6837.1	7054.7	7444	7778.7	7883.3	7997.2	8421.3	8506.3	8512.2	8564.7	8794.6	8726.1	8952.8	9129.6	9027.3	9038.9	9380.8
0	0	0	21.042	23.023	68.116	99.485	148.6	196.23	324.96	618.03	749.11	1035.5	1308.6	1828.6	2250.4	2693.1	3233.9	3581.3	3869.7	4408.7	4954.3	4981.9	5493.8	5778.1	6429.8	6422.1	6442.9	7101.2	6973.5	7959.1	7283.7	7748.9	7852	8063.8	8665.9	8490.4	8645.9	8791.8	8655.9	8373.1	8384.7	8730.8	8873.7	8829.1	8449.2	8555.7	8363.7	8369	8526.3
0	0	0	6.0448	13.747	8.734	14.997	54.725	125.38	256.02	443.64	741.85	1047.6	1385.4	1735.6	2050.7	2345.3	2690	3017.8	3332.3	3824.8	4136.4	4391.8	4581.5	4939	5196.7	5339.9	5610.3	5967.2	6113.4	6162.3	6329.9	6476.6	6552.2	6814.8	6993.9	7049.5	7267.8	7436.6	7424.1	7484.5	7640.9	7763.5	7891.1	7436.3	7378.1	7457.1	7381.3	7448.8	7641.6
1.6769	0	0	1.0399	9.7827	6.0407	0	0	42.979	146.67	311.12	537.25	770.06	1076.1	1444.8	1887.6	2349.9	2726.4	3201.6	3738.9	4228.1	4692.4	5097.1	5617.2	6200.3	6379.7	6756.8	7223.9	7283.5	7697.9	7790.2	8205	6377.7	8165.6	6996.9	8327.5	9335.7	9398	9543.6	9587.1	9662.9	9691.1	9811.6	9776.9	9826.1	10007	9895.7	9814.4	9910.9	9983.3
0	2.0372	3.9025	21.619	5.5463	0	0	0	2.9383	8.412	47.028	98.362	171.54	266.06	406.44	554.07	709.54	861.55	1049.3	1174.2	1305.9	1486.3	1562.6	1768.8	1917.8	2028.2	2149.6	2249.2	2288.7	2332.8	2475.7	2550.7	2635.1	2782.7	2744	2669.9	2831.8	2871.5	2937.9	2823.5	2802.4	2808.1	2829.2	2750.4	2767.1	2844.9	2819.7	2883.9	2943.3	2861.1
0	0	61.598	5.6706	34.112	62.435	1.7781	34.517	21.657	5.3712	7.6126	0	2.0995	4.2616	32.838	14.136	87.791	110.27	103.64	115.67	99.106	123.37	152.29	122.62	136.17	101.9	198.38	235.63	187.69	300.55	243.42	378	437.33	485.01	543.63	574.17	659.36	680.64	760.59	923.07	995.61	1442	1447.2	1444.9	1450	1442.5	1256.7	1321.5	1360	1328.7
0	3.4611	0	12.669	0.63668	6.9355	0	11.664	39.635	101.77	216.85	372.37	614.73	870.04	1158	1511	1956.3	2393.7	2790.8	3208.9	3521.7	4053.9	4330.3	4639.8	5091.7	5438.7	5672.4	5975.9	6039.7	6410.3	6613.8	6813.4	7124.6	7036.4	7237.6	7154.2	7298.8	7349.5	7372.3	7397.2	7530.7	7479.6	7664.2	7592.4	7334.6	7437.8	7464.3	7386.9	7411.1	7417.6
10.23	10.087	0	5.1705	0	0	0	4.8469	34.075	107.1	217.71	365.71	609.64	869.58	1212.1	1594.5	2011.3	2415.2	2840.3	3182.5	3530.9	3981.1	4368.7	4671.6	5047.4	5313.8	5506.5	5841.9	5923.7	6140.9	6303.1	6451.8	6690.6	6615.3	6962.7	7152.5	7140.1	7228.1	7422.9	7576.9	7586.1	7639.7	7604.3	7692.7	7679.9	7619.6	7788.7	7812.6	7734.7	7746.4
0	0.20834	0	8.5512	5.7132	0	5.3269	15.572	56.477	181.37	375.23	680.46	1069	1532.1	2056.7	2648.8	3189.4	3739.9	4329.4	4773.3	5349.1	5805.6	5917.8	6246.2	6471.6	6592.3	6934.8	7107.1	7140.3	7402.9	7533.9	7269.9	7394.1	7459	7411.7	7466.8	7601.1	7612.2	7614.9	7734.3	7627.3	7853.5	7926.2	7997.9	7980.3	8037.3	7885.6	7833.8	7913.7	8082.4
0	3.6483	0	6.3443	0	8.2742	8.5512	3.7984	29.888	68.808	157.22	308.05	494.54	769.67	1052	1383.6	1704.6	2038.4	2340.1	2651.6	2882.1	3066.1	3384	3655.2	3976.2	4200.4	4342.5	4623.7	4710.2	4769.5	5046	5163.9	5352	5462.5	5634.3	5741.1	5874.6	5926.6	6007.6	6048.7	6260.8	6475	6432	6435	6320.1	6110.3	6134.4	6132.6	6138.4	6175.9
0	0	1.3563	8.4432	4.6306	4.3482	9.3712	12.345	20.304	81.937	206.55	422.73	676.1	1017.9	1344.2	1726.7	2057.6	2463.6	2858.5	3270.5	3575.9	3833.6	4134.9	4464	4653.6	4900	5124.4	5394.7	5651.5	5695.5	5817.8	5823.6	6055.1	6133.8	6301.8	6317.8	6224.1	6436.5	6413.6	6765.6	6757.1	6746.9	6387.2	6438.5	6403.8	6335.9	6504.4	6506.7	6382.5	6303
15.599	14.193	3.7976	0	2.1475	0	0	10.141	55.59	184.27	381.23	657.05	992.41	1396.8	1874.5	2344.3	2882.8	3345.5	3900.7	4477.6	4846.8	5462.9	5677.6	6148.5	6463.5	6884.9	7032	7304.9	7424.2	7501.6	8046.8	8064.2	8161.3	8269.3	8475.5	8764.5	8859.5	8682.3	8732.7	8788.8	8880.7	8805.1	8867.6	8836.9	8922.6	8738.8	9022.6	8934.9	8845.3	8763.9
0	60.492	33.094	6.7049	0	0	0	0	0	64.742	199.96	297.41	536.32	699.53	933.77	1139.5	1629.4	1881.2	2069.7	2424.9	2804	3085.8	3331.5	3432.7	3796	3814	4017.3	4103.7	4105.9	4301.6	4314.8	4622.4	4748.7	4767.9	4589	4871.5	4876.6	5095.6	5076.9	5197.9	5205.5	5252.6	5032.7	5153	5220.9	5129.5	5238.8	5262.9	5222.1	5344.3
0	0	0	0	140.76	168.92	155.68	108.56	296.86	401	530.33	640.92	797.64	969.23	1261.1	1423.8	1863.2	2266.5	2612.1	2970.4	3324.5	3739.5	4047.1	4460.6	4628.8	5229.7	5291.5	5674.9	5626.6	5929.1	6183	6366.1	6530.1	6730.7	6864.9	6949.4	7647.1	7261.7	7282.9	7363.5	7477.2	7412.1	7413.9	7554.9	7518.2	7581.1	7661.3	7671.6	7781.4	7670.4
0	2.3449	0	11.933	0	1.4824	8.6719	14.935	59.56	119.41	184.93	249.49	337.74	482.7	648.13	786.14	955.07	1170.6	1347.6	1487.9	1711.7	2027.5	2301.8	2428.5	2508.4	2811.2	2911.3	2873.5	3073	3480.3	3492	3461.8	3621.5	3773.4	3931.5	3738.2	4017.9	4045.9	4176.4	4455	4090	4254.3	4323.2	4425.5	4489.4	4632.8	4778.7	4619.5	4699.5	4704.1
0	0	1.2807	5.1471	7.135	1.0596	9.3123	0.2538	18.015	17.23	47.111	75.776	181.7	265.87	400.96	502.37	656.95	858.9	1076.6	1351.7	1485.3	1749.2	2002.7	2352.8	2528	2673.7	2781.2	2808.8	3224.1	3602.3	3769.9	4026.3	3997.4	4272.7	4561.9	4370.6	4101.6	4556.1	4355.3	4952.7	4659.9	4503.6	4848.1	4890.4	4737	4679.7	4807.3	5202.3	4597.6	4522.3
0	0	0	15.062	31.35	56.676	0	51.544	185.37	342.36	564.72	808.13	1094	1438.6	1726.3	2130.1	2591.5	2936.1	3199.3	3638.4	4005.1	4263.5	4578	4726.4	5031.7	5294	5431.4	5651.1	5858.8	6286.3	6225.9	6470.6	6617.9	6831.6	6852.6	7026	6979.3	7199.1	7195.1	7438.7	7457.5	7580.2	7615.7	7537.9	7691.5	7746.5	7453.3	7377.8	7389.4	7444.5
0	0	0	0	26.568	77.733	184.19	278.06	429.77	565.35	709.62	893.31	1158.3	1292.2	1541.2	1750.6	1991.4	2181.2	2285.1	2589.3	2757.8	2970.4	3146.5	3200.2	3357.6	3428.6	3548.1	3593	3781	3897.8	3824.6	4068.8	4165.1	4261.4	4372.4	4386.4	4532.1	4535.5	4407	4671.1	4651.5	4735.3	4670.9	4594.5	4594	4661.3	4571.1	4541.2	4583.8	4588.4
0	42.987	6.9669	12.842	0	0.12149	0	0	0	0	80.398	211.22	479.12	648.94	1061.3	1491.5	1923.2	2382.5	2951.1	3133.8	3648.7	4111.8	4632.7	5098.3	5510.6	5874.5	5990.6	6676.5	7071.6	6728.7	7112.6	7581.5	7942.2	8030.6	8293.1	8270.3	8430.3	8308.2	8569.9	8681.7	8555	8609.9	9031	9088.9	9173.8	9024.2	9059.2	8958.7	9081.3	9180.4
0	0	0	68.025	136.9	203.02	226.93	289.51	365.48	462.79	535.29	721.17	853.07	979.34	1217.7	1324.3	1624.9	1906.4	2149.6	2503.7	2825.3	2801.3	2874.4	3369	3598.2	3450.8	3901.8	4076.9	4071.9	4179.3	4409.4	4372.2	4390.9	4733.4	4609.9	4454.4	4655	4815.8	4888.5	4835.7	4940.3	5001.5	5100.7	4955.1	5127.3	5323.6	5375.2	5354.1	5481.7	5342.6
4.2935	0	0	0	2.3573	3.3898	2.9656	13.252	48.01	118.08	296.05	576.75	983.26	1497.4	2025.9	2785.9	3532.3	4216.3	5026.2	5792.7	6595.8	7332.5	7944.8	8435.3	9032.9	10010	10401	10567	11722	11651	11954	12207	12348	12641	13029	13168	13113	13233	13294	13383	13599	13768	13759	13563	13649	13644	13656	13558	13524	13604
0	0	0	0	0	14.392	35.181	149.34	300.09	531.41	806.03	1100.9	1432	1797.2	2250.3	2620.1	3015.2	3411.4	3700.7	4123.8	4429.9	4422.9	4751.2	4951.9	5293.8	5579.7	5678.7	5857.2	6078.3	6219.4	6327.9	6574.2	6788	6931.3	6992.3	7152.1	7164.6	7166	7262.5	7414	7571.5	7412	7467.3	7459.4	7542.7	7382	7431.4	7317.5	7275.6	7212.5
0	0	0	0	0	0	43.468	83.619	264.81	398.29	651.14	974.46	1384.7	1772.3	2234.4	2759.3	3202.2	3747	4622.7	4989.5	5727.6	6081.6	6955	6699.8	7275.7	8023.7	8807.2	9533.3	8888.3	9064.6	9084.6	9189.2	9346.3	9549.4	9948.6	10070	10299	10370	10559	10629	10670	10855	11113	11060	10968	11088	11145	11080	11175	11201
0	0	10.567	3.5967	19.093	29.874	76.743	118.62	363.56	599.62	1120.3	1689.3	2455.9	3116.5	3806.3	4969.3	5915.5	6894.8	7463.5	8368.9	7686	9170.4	9608.8	10062	9877.4	11787	11516	12026	11925	12515	10725	12816	13062	12737	13000	13927	12749	13911	13858	13041	13803	13984	13410	13052	12481	13620	13930	12637	12401	13485
0	0	8.3142	12.954	0.32532	0	36.616	95.979	232.36	397.45	622.15	961.63	1313.4	1812.6	2286.4	2771.4	3289.6	3952.2	4466.4	5151.9	5802.1	6328.6	6805.2	7324.1	7697.6	8073.8	8466	8737.5	9034.5	9102	9275.1	9493.5	9605.8	9793.9	9568	9679.2	9807.2	9858.7	10019	10002	10255	10250	10358	10297	10432	10274	10639	10406	10374	10423
0	0	0.014807	0	3.9558	8.6431	18.119	25.763	35.101	73.982	130.73	219.46	338	484.29	685.91	866.1	1094.7	1329.5	1539.7	1809.8	1984	2376	2336.5	2532.5	2841.5	2876.6	3273.6	3384.8	3343	3601	3601.7	3810.6	4013.6	4106.4	4305.9	4463.8	4675	4865.6	4673.7	4807.3	4858.2	5094.8	5077.5	5081	5118.7	5195	5243	5202	5235.2	5275.1
0	0	0	18.078	10.852	14.267	16.839	44.51	97.803	194.64	313.85	579.51	826.41	1105.9	1429.8	1769.6	2007.6	2361.3	2803.7	3192	3531.8	3932.8	4273.1	4317	4618.7	5108.8	5273.2	5855	6081.8	5857.3	6039.7	6316.7	5923.5	6064.1	6136.6	6303.4	6421.3	6395.1	6530.7	6616.4	6601.6	6674.5	6712.8	6762.7	6726.9	6647.6	6690.5	6653	6732.2	6920.5
11.512	5.1326	0	0	9.5103	0	0	28.46	82.138	142.19	218.04	340.76	467.07	588.33	720.48	866.63	1038	1242	1345.1	1534.4	1740.7	1962.2	2196	2297.3	2439	2461.6	2597.6	2686.1	2761.2	2823.6	2834.8	2999	3070.8	3144.8	3223	3256.2	3348.1	3386.5	3387.8	3500.6	3538.9	3592.6	3660.1	3603.6	3569.6	3664.9	3696.9	3673.5	3567.1	3365.3
0	93.832	0	39.242	26.801	0	0	18.158	47.71	262.21	370.4	847.43	1708.2	2034.8	2620.1	3144.8	4508.3	5317	5962.4	6923.9	7837.3	7802.6	8485.3	8172.2	10117	9909.1	10309	10710	10994	11340	12131	12336	12640	12847	11268	11565	11825	12030	11759	11774	11933	12233	11781	11863	11967	12212	12017	12127	12207	11882
8.6602	0	0	19.086	2.0648	2.5959	4.0348	22.091	101.35	227.64	405.02	717.47	946.24	1440.4	1794.1	2237.7	2902.1	3414.9	4100.1	4448.5	5079.6	5927.3	6266.1	6501.2	7101.9	7712.1	7634.5	8174.6	8368.3	8769.4	9151.2	7731.8	8068.3	8043.3	8506.5	8595.6	8809	9066	8965.3	9003.6	9200.8	9522.5	9288.8	9527	9246.7	9429.5	9387.3	9653.4	9474.4	9675.5
0	0	0	2.014	0	10.435	17.524	75.137	176.72	312.77	521.72	787.34	1014	1357.6	1707.1	2253.8	2592.7	3048.7	3343.4	3650	3903.7	4155.2	4520.1	4819.7	5135.4	5205	5540.4	5656.3	5994.6	6286.8	6293	6343.3	6534.3	6806.2	6990.7	7056.5	6987.1	7145.1	7268.8	7373	7512	7653.7	7667.6	7491.5	7307.2	7297.9	7228	7367.5	7350.9	7399
0	21.206	12.259	0.98806	1.8002	0	0	8.5351	67.793	173.11	345.02	621.95	1000.4	1280.4	1684.5	2101	2326.6	2728.6	2999.7	3354.4	3595.4	4114.7	4362.8	4871.9	4942.7	5307.5	5684.1	5806.3	6041.5	6100.9	6114.2	6437.4	6339.5	6446.8	6401.7	6484.7	6365.6	6478.4	6286.8	6291.9	6661.7	6659.9	6961.1	6963.4	6876.8	6916.3	7007.5	7027.2	7091.7	7074.8
0	4.0297	0	4.1331	5.2747	15.282	28.019	46.871	102.55	188.38	285.84	469.3	626.88	767.7	1003.4	1230	1535.8	1802.2	2012	2331.9	2600.5	2829.2	3100.2	3356.5	3569.2	4003.3	4132.7	4236.1	4602.8	4594.2	5021.7	5111.9	5216.1	5634.9	5751	5984.1	6207.3	6232	6184.6	6290.6	6373.7	6330.7	6515.8	6468.6	6525	6628.4	6773.8	6771	6620.7	6842
0	0	0	34.27	15.128	7.5243	34.37	15.852	18.265	39.587	100.9	172.68	338.05	528.5	724.35	1013.2	1433.8	1720.1	2051.4	2252.9	2524.7	2838.4	3464.6	3394.3	3477.5	3949.2	3989.5	4165.5	4523.1	4805.1	4926.8	4945.1	4888.7	4854.9	4998.6	5110.5	5205.8	5279.7	5647.4	5615.3	5437.5	5483.2	5579.6	5458.1	5380.7	5286.6	5418.2	5450.1	5265.5	5371.6
0	0	5.7658	0	0	16.401	23.985	15.75	23.678	51.253	105.41	221.5	422.92	691.58	1108.2	1578	2167.4	2883.2	3565.4	4440.7	5109.8	6086.3	6880.1	7562.9	8398	9318.2	9591.6	10576	10984	12041	12010	12918	13456	13996	14371	14784	14960	15157	15560	15451	15641	15518	15797	15683	15850	16014	16201	16559	16205	16385
0	7.2916	15.092	0	0	0	37.666	137.86	291.01	518.12	809.27	1165	1506	1966.5	2317.5	2687.8	3235.7	3693.5	4311.8	4756.3	3807.4	5502.6	4451	6468.2	6666.1	5404.1	5775.7	5847.4	6089.1	6235.1	6137.9	6375.3	6505.9	6822.6	6897.8	6868.9	7131.5	7094.8	7234	7216.4	7337.3	7382.2	7513.9	7487.4	7439.8	7603	7613.2	7771.2	7742.1	7787.1
0	6.5312	1.5233	0	0	0	7.4638	6.5383	16.336	55.235	105.26	163.63	266.26	394.76	573.84	771.11	1019.7	1256.6	1505.6	1816.2	2037.7	2234.2	2514.9	2735.6	3012	3123.2	3205.8	3434.2	3547.5	3836.1	3825.6	4091	4177.9	4285.8	4477.4	4560.9	4695.2	4840.2	4792.2	5032.6	4956.1	5150.1	5068.9	5111.9	5215.3	5233.6	5372.1	5466.1	5511.2	5536
0	0	0.88438	30.775	55.312	2.3511	4.5998	38.276	22.687	31.757	20.272	91.799	162.05	259.5	359.91	433.49	633.36	881.9	1021.9	1090.1	1316.7	1436.8	1551.6	1665.6	1865.1	1987.5	2034.3	2168.2	2264.5	2110.5	2197.7	2320.8	2416.6	2402.6	2471.7	2498.9	2498.8	2331.1	2352.7	2391.4	2517.4	2445.6	2510.7	2455.6	2385.6	2444.5	2467.9	2480.7	2432.6	2434.2
0	0	0	0.63344	8.1458	9.6251	20.101	51.046	87.546	172.84	294.11	499.12	757.02	928.4	1169.8	1459.1	1774.1	2256.5	2500.6	2921.3	3269.2	3671.6	3905.2	4435.7	4782.2	5291	5692.6	6112.5	5972	6277.5	6469	6429.1	7099	7220.3	7424	7368	7655.5	7891.4	7814.7	7846.5	8053.8	8140	8174.8	8137.2	8148	8266.4	8313.8	8433.5	8492.7	8447.3
0	0	0	0	0	8.3094	46.091	42.249	57.271	76.92	203.59	265.44	534.89	876.44	1046.3	1518.8	1970.7	2473.8	3328	3454.2	4195	4476.9	4636.7	5157.5	5435.5	5359.6	6215.1	5973	6458	7140.6	6718.4	6586	6705	6958.4	7003.7	7152.9	7546.7	7231.3	7353.1	7178.5	7078.4	7266.3	7330.2	7335.8	7219.7	7290.3	7341.3	7327.3	7233.9	7267.2
0	0	0	0	59.114	80.449	89.628	171.74	178.28	530.34	506.1	712.75	1029.7	1352.8	2142.8	1994.1	2420.8	2811	3738.5	4378.2	4558.6	5069.7	5303.2	5595.6	5423.2	6512.3	6732.2	7090	7291.2	6901.2	7473.2	7554.5	8028.6	8249.6	7590.7	8018.8	7867.5	7712.6	8795.8	8846.1	8289.5	8367	8303.3	8924.5	8223.8	8180.2	8184.4	8170.2	8195.7	8322.6
0	0	8.3919	0	28.998	16.974	3.6991	32.046	90.177	224.52	385.42	615.62	839.91	1045.4	1374.5	1657.6	1892.6	2245.8	2556.9	2786.8	2984.3	3270.3	3540	3749.5	3976.2	4335.8	4363.6	4629.1	4790.6	4925.4	5272.5	5406.8	5375.5	5515.9	5598.1	5868.7	5889.7	5934.6	6069.3	6123.3	6076.5	6261.9	6325.9	6423.5	6509.9	6445.1	6619.4	6650.7	6550.4	6611.9
0	0	0	13.032	35.04	51.217	55.93	67.361	98.57	156.33	193.41	313.35	458.61	586.81	760.16	947.7	1150.8	1297.4	1429.3	1637.6	1736.4	1863.3	2033.9	2119.8	2275.5	2515.9	2385.7	2443.8	2281.1	2420.6	2442.3	2566	2632.1	2715.6	2742.5	2768.5	2792.6	2868.3	2874	2940	2852.7	2961.9	2930.5	2889.1	2932.6	2911	2930.2	2952.3	2933.8	2936
0	0	2.4778	12.643	0	6.7017	0	16.136	31.294	70.67	153.69	262.09	402.64	606.86	807.2	998.26	1238	1395.8	1668.1	1807.6	2152.8	2229.8	2477.8	2747.8	2930.7	3124.5	3386	3462.7	3439.6	3608	3808	3948.8	4194.2	4182.2	4305.5	4188.5	4420.5	4447.9	4501.3	4455.5	4417.4	4353.6	4333.1	4395.7	4350.5	4492.8	4412.1	4484.9	4447.3	4441.3
0	0	0	15.128	59.36	19.572	46.426	96.057	147	327.23	488.58	656.72	903.23	1255.3	1415.5	1783.8	2199.1	2616.7	3040.7	3423	3900.7	4209	4555.3	4822.5	5231.9	5444.6	5749.2	6217.7	6452.5	6767.2	6950.9	7270.2	7509.3	7918.5	7737.5	8168.7	8506.4	8679.3	8805.4	9522.8	9950.1	9968.2	9907.4	10197	9949.4	9931.5	9794.6	9555.8	9642.1	9624.1
0	0	4.772	0	0.66668	9.9242	9.2851	22.425	37.936	103.63	219.94	332.88	470.52	653.69	792.21	969.21	1182.6	1347.1	1527.8	1665.9	1803.8	1917	2065.8	2146.4	2212	2379.9	2443.8	2596.4	2717.8	2815.1	2889.3	3019.7	3065.4	3099.9	3078.8	3084.7	3134	3238	3313.9	3295.8	3278.1	3349.6	3431.3	3539.1	3522.2	3593.2	3643.3	3839.3	3878.7	3915.3
0	0	0	0	7.8541	54.596	91.675	165.61	274.22	356.55	511.49	690.1	851.28	1102.7	1342.5	1638	1907.8	2184.8	2525	2792.1	3056.7	3381.6	3614.2	3980.5	4241.9	4583.3	4778.4	5053.5	5050.9	5244.4	5432.7	5631.3	5827.4	5964.2	6071.5	6221.8	6408.9	6500	6576.7	6739.9	6883.3	6981.8	7053.7	7144	7229.6	7242.1	7424.9	7507.1	7636.1	7994.1
0	0	0	2.3498	0	0	71.762	38.537	104.75	228.6	360.74	531.2	703	901.04	1117.2	1292.8	1856	1839.3	1768.3	2066.5	2396.5	2315	2699.8	2964.8	2908.8	3436.7	3882.4	3637.1	3751.5	3815.7	4018	4168.9	4230.7	4321.5	4488.8	4490	4623.3	4653.5	4593.4	4649.6	4763.2	4685.4	4809.7	4786.7	4848.7	4872.3	4960.2	5103.4	5051.3	5032.4
0	0	12.04	53.073	58.279	31.856	37.204	32.892	95.163	144.77	158.18	200.37	292.87	417.65	523.26	677.27	807.97	1030.1	1102.4	1301.4	1432.2	1550	1695.7	1857.3	1948.7	2163.4	2254.9	2304.8	2348.2	2317.1	2556.9	2544.2	2625.3	2773.7	2710.1	2927.5	2988.9	3049.5	3114.1	3333.8	3243	3289.8	3255.1	3352.1	3330	3254.8	3377	3339.3	3414	3425.1
0	0	10.22	0	45.705	76.928	11.523	36.407	86.377	140.67	237.68	389.59	584.57	948.81	1205.8	1450.7	1630.6	2047.3	2299.8	2567.8	2803.3	2831.5	3432.8	3370.9	3561.3	3763.4	4053	4105.6	4903.1	4549.1	5148.7	4810.5	5457.1	5440.8	5659.6	5252.6	5806.2	5897.6	6076.2	6243.4	6401.9	6253.1	6324.9	6526.1	6327.3	6541.6	6485	6431.6	6359.7	6567.8
0	5.5544	0	13.787	0	39.168	28.641	47.996	49.265	98.383	125.92	161.15	204.02	248.9	310.51	376.65	452.74	533.41	565.05	644.15	579.28	511.45	357.68	317.08	355.9	339.44	338.51	353.76	394.99	427.8	444.63	486.72	539.77	605.28	643.76	676.66	727.9	777.95	813.15	851.5	867.26	937.99	929.69	964.84	986.69	986.4	1065.6	1087	1082.9	1106.1
0	8.2975	0	1.2865	0	0	9.0577	42.249	113.17	285.43	497.77	811.31	1187.8	1560.5	1968.9	2453.9	2879.8	3306.9	3777.2	4143.6	4533.6	4857.9	5238.2	5549.5	5978.2	6259.4	6441.1	6553.4	6712.6	7106.4	7428.8	7550.5	7778.6	7981.5	7986.8	8329.7	8331.1	8508.7	8629.6	8419.4	8555.8	8869.1	8786.6	8973.2	8750.5	8910.2	8848.9	9042.5	9096.4	8996
2.7186	0.79625	0	0	0	0.058774	11.873	47.902	128.16	278.47	475.47	743.55	991.74	1283.3	1710.7	2137.7	2464.9	2775.5	2911.2	3541.8	3736.9	4059	4390.2	4923.9	5066.9	5421.3	5507	5650.4	5923.3	6204.9	6172.3	6392	6720.3	6806.1	6973.1	7091.3	7239.9	7426.8	7580.6	7402.9	7775.6	8001.2	8006.3	7981.8	8218.3	8147.3	8164.9	8308.6	8558.8	8722.6
0	0	0	0	17.646	57.351	94.004	213.31	342.66	528.07	759.69	993.02	1352.2	1671.1	2196.6	2677.4	3242.3	3753.6	4423.2	4979.5	5454.9	5829.3	5739.2	6242	7308.9	7652.5	8092.4	7897.6	8679.4	8766.1	9103.2	8460.4	8639.6	9329.8	9447.2	9606.2	9796.5	9440.1	9590.6	9676	9548	9373.2	9386.1	9329.7	9671.5	9597.6	9553.1	9687.1	9780.3	10166
0	0	4.891	0	29.992	9.6552	13.545	32.612	35.218	81.518	148.34	240.68	365.14	538.1	752.88	946.81	1182.9	1312.6	1493.4	1737.8	2119.9	2337	2540.7	2801.9	2917.1	3117.9	3449.5	3609.1	3748.8	3909.7	4056.7	4363.8	4474.2	4574.1	4827	4851.3	4937.7	5155.9	5285.5	5368.1	5378.8	5498.6	5561.1	5643.3	5596.7	5771.4	5730.8	5807.6	5775.3	5799.7
11.874	0.68106	0	6.7176	4.2414	0	0	0	0	4.5642	45.66	126.06	247.47	338.54	374.03	454.42	506.23	787.16	703.11	1052.6	1134.2	999.17	1060.5	1112.7	1085.5	1549.6	1174.4	1218.8	1249.5	1886.4	1396.4	1465.9	1490.2	1491.5	1505	1628.7	2170.8	1834.9	1820.6	1868.5	2384	1943.9	2432.9	1992.5	1958.3	1913.6	1797.2	1877.1	1981.6	2034.3
0	0.28426	0	0	0	6.8403	44.529	123.52	245.09	448.1	694.07	973.56	1261.8	1633.3	2067.2	2449.2	2940.6	3431.2	3825.8	4278.5	4766.8	5110.2	5403.1	5796	6114.4	6419.7	6644.1	6999.1	7312.2	7529.5	7821.7	8014	8062.9	8295.5	8369.1	8478.3	8718.9	8696	8685.6	9137.4	9015.9	9271.4	9342.4	9311.2	9601	9481.1	9542.7	9413.8	9362	9491.1
0	7.0756	0	17.457	4.4859	0	0	0	0	0	0	18.471	60.57	119.83	228.12	363.35	507.71	631.61	732.49	903.42	1027	1223	1364.7	1451.7	1566.8	1636.7	1732.5	1752	1811.6	1885.4	1963.9	2148.6	2203.9	2259.2	2332.5	2371.6	2372.1	2419.4	2480.7	2503.3	2488.5	2508.8	2476.3	2489	2511.9	2470.9	2572	2584.1	2630.1	2588.7
0	2.5896	0	3.609	12.376	0	2.5219	11.155	77.911	202.76	399.85	672.05	1010.7	1569.8	2160.2	2752.6	3340.5	3994.9	4571.2	5247.3	5825.1	6133.1	6803.1	6910.8	7509.8	8492.2	8084.8	8212.5	8631.4	8940.7	9042.7	9217.8	9503.1	9542.5	9501.6	9643.8	9812.6	9827.3	9828.1	9880.9	9961.7	9894.9	10011	9957.1	10004	9971.4	9965.5	10291	9998.3	10060
0	0	0	11.552	19.263	31.674	34.085	58.861	110.52	191.08	353.25	606.58	896.38	1328	1733.2	2278.9	2895.8	3451.3	4712.7	5237	6206.6	6841.8	7640.2	6449.1	6788.7	7160.6	6732	6934.5	7193.3	7105.7	7373.9	7665.5	8016.2	8213	8305.5	8544.2	8849	8945	8901.7	9094.2	9106	9153.1	9218.9	9092.9	9267.7	9120.6	9278.3	9177.7	9326.8	9233.7
0	0	0	0	102.27	176.24	196.61	216.47	261.03	356.98	526.64	804.21	1215.8	1581.1	2201.3	2726.5	3374.7	4048	4696.5	5391.9	6380.8	7110.9	7665.3	8651.1	9368.5	10161	10341	10920	11993	12006	12499	13153	13668	13886	14326	14716	15044	15186	15260	15267	15572	15467	15786	15744	15947	15991	16123	16448	16457	16169
0	0	0	20.425	17.65	98.8	104.15	168.84	390.83	549.02	828	1145	1557.8	1928.5	2430.8	2945.3	3618.1	4081.7	4694	5214.4	5661.5	6128.5	6566.6	7363.3	7831.4	8177	8442.1	8875.4	9342.3	9808.8	10044	10420	10730	10075	11370	11272	11669	11670	11775	12028	12381	12429	12510	12704	12466	12656	12715	12656	12930	12749
8.5895	4.0324	0	0	1.9858	3.3874	0	10.915	35.958	94.699	192.19	393.18	594.47	873.48	1193.3	1538.8	1815.9	2611.6	2831.1	3248.5	3356.1	4512.4	4067.3	4400.3	4911.6	5032.3	5191.8	5458.5	5774.5	5863.6	6650.7	6024.1	6090.4	6226.4	6333.4	6787.4	6819.3	7109.9	7063.4	7278.7	7313.8	7405	7358.8	7279.9	7350.3	7384.5	7408.1	7546.6	7594.5	7621.3
0	0	4.4312	7.802	0	42.881	0	92.164	176.98	401.18	620.62	936.52	1341	1671.4	2070.2	2504.1	3005.7	3389.4	3989.5	4504.6	5089.3	5286.4	5775	5972.5	6420.5	6665.4	6898.7	6823.5	6982.6	7118.2	7264.6	7167.9	6985	7133.8	7200.7	7336.7	7430.2	7631.5	7727.1	7796.8	7892.4	8026.3	7873.1	7949.7	7925.7	7901.3	7949.9	7955.4	7973.1	8144.3
0	4.0011	0	41.756	63.996	22.585	0	198.81	361.39	781.58	1387.5	1964.1	2602	3362.3	4106.1	4878.7	5673.6	6585.4	7375.4	7685.6	8003.1	8612.3	9575.8	10101	10913	11590	12085	12416	12711	12933	13432	13413	13468	13811	13668	14697	15146	14905	15012	15161	15416	15744	15343	14541	14440	14363	14268	14655	14540	14379
0	12.332	1.9147	0	0	1.6334	7.273	30.777	106.77	202.99	321.62	407.34	579.04	748.18	900.05	1142.3	1220.1	1366.5	1563	1703.5	1913.2	2058.1	2089	2166.9	2291.5	2399.8	2552.6	2653.7	2717.6	2836.4	2837.8	2989.6	3110.3	3077	3273.6	3327.1	3317.2	3459.9	3437.3	3628.9	3615.6	3747.6	3644.8	3683.5	3691.5	3677.3	3806	3829.2	3686.9	3805
0	0.86305	0	0	0	0	39.14	73.674	238.33	417.96	711.23	1121.5	1181.7	1918	2430.3	2925.4	3506.7	4024.8	4515.6	4937.6	5667.6	5711.9	6142	5833.2	7407.3	6683.9	8531	8961.4	8845	8479.2	8736.3	8063.4	8142.8	8247.4	8442.5	8436.7	8645.2	8720.4	8781.4	8803	9101.6	9106.9	8986.5	9227.3	9222.9	9228.2	9298.4	9254.2	9174.9	9211.2
0	7.2921	7.1381	35.382	10.065	0	0	0	64.63	176.85	327.23	560.46	809.06	1186.3	1515.6	1656.6	2040.3	2387.5	2673.5	3016.2	3448.9	3594.4	4128.6	4314.2	4323.1	4558	4744.5	4918.8	5073.2	5183.3	5499.7	5658.9	5910.3	6018.3	6250.6	6316.8	6543.4	6727.3	6753.2	7006.6	7120.6	7219.1	7273.4	7263.1	7201.1	7423.1	7418.3	7518.4	7506	7447.3
0	2.8562	6.1708	0	0	4.983	0	5.7072	15.151	43.925	90.79	138.32	273.19	464.14	698.36	1000.9	1328.3	1616.5	2033.7	2438.1	2826.2	3344.9	3670.1	4055.7	4324.5	4820	5385.4	5613.7	5811.2	6064.8	6328.5	6875.6	6960.1	7055.2	7262.9	7268.2	7555	7689.1	7757.7	7866.6	7751.7	7920.4	8039	8145.5	8184.9	8344.2	8112	8179	8106.6	8116.6
0	11.908	0	17.2	0	0	8.4782	71.571	189.21	373.91	562.06	799.6	1116.3	1382.4	1700.6	2100	2503	2810.8	3202.9	3515.7	3822.7	4083.9	4487.2	4639.9	4978.2	5031.1	5353.7	5667	5560.6	5929.9	6035.9	6151.3	6358.8	6375.7	6479	6858.7	6720.6	6850.5	6725.9	6927.6	6884	6978.3	6926.1	7046.4	7009.8	7004.4	6999.6	6896.8	6997.5	6957.7
0	0	0	5.5987	11.542	4.2094	26.08	56.327	134.58	219.54	363.96	569.38	761.4	1009.5	1241.2	1455.7	1637.9	1893.9	2045.5	2238.3	2362.8	2606.4	2732.8	2997.6	3096	3199.4	3354.7	3584.9	3781.2	3856.4	4018	4093.7	4278.5	4336.7	4484.3	4471.2	4619.6	4744.5	4964.4	4895.7	4954.1	4975.1	5090.7	5115.2	5133.6	5275	5322.3	5254.6	5247.9	5267.1
0	0	0	0	4.3157	6.753	3.0816	26.207	80.618	202.9	359.01	614.33	901.2	1250.7	1615.3	2023.5	2444.8	2900.3	3336.3	3742.8	4122.8	4467.6	4774.1	5306.7	5623.3	5738.3	6037.2	6523.4	6780.2	7050.4	7292.5	7613.1	7948.6	7850.4	8376.4	8541.5	8506.3	9015	9022.8	9249.1	9328.7	9306.8	9501.4	9284.8	9258.2	9593.8	9505.2	9807.3	9763	9712.1
0	0	5.1157	14.122	6.1873	15.071	7.0955	29.322	70.716	163.09	272.48	409.4	539.27	759.23	951.12	1123	1248.4	1534.7	1715.4	1910.7	2062.6	2272.8	2400	2592.5	2615.6	2883.4	2964.8	3099.5	3187.2	3226.9	3357.7	3412	3582.7	3741.2	3797.4	4000.1	4086	4159.1	4227.3	4291.6	4349.9	4386.2	4422.5	4371.5	4484.6	4527.3	4524	4614	4676.2	4695.8
0	0	0	7.7393	0	0	13.229	29.094	76.742	148.61	255.16	402.02	541.26	724.7	937.68	1128.8	1406.8	1580.8	1814	2034.3	2213.8	2398.7	2518	2818.2	3031.2	3181.8	3268.9	3514.9	3711.5	3863.3	4007.2	4150.3	4203.7	4466.8	4417.9	4679	4840.6	4854.2	4977.9	5124.5	5055.2	5018.2	5172.8	5289.5	5372.6	5163.4	5157	5288.6	5325.3	5350.2
0	0	0	27.273	86.694	135.1	169.72	232.19	314.48	405.52	527.59	716.57	903.55	1193.4	1565.6	1827.8	2172.2	2499	3042.7	3253.7	3530.7	3870.6	4163.5	4536.2	4759.4	5221	5351.3	5533.4	5732.4	5660.2	5838.1	6127.2	6129.6	6307.8	6359.7	6276.5	6575.9	6445.2	6426.7	6669.3	6673.3	6798.6	6887.2	6914.9	6744.2	6961.4	6904.6	6887.9	7049.3	7083
0	0	13.477	0	27.131	8.1568	34.168	8.0004	95.168	199.6	392.57	629.29	955.73	1271.5	1596.3	2051.8	2508.7	3054.6	3430	3698.9	4219.5	4722.5	4991.2	5678.4	5863.4	6117.5	6679.3	6939	7289.6	7587.1	7528	7905.6	8238.6	8508.1	8260.5	8327.5	8399	8617.4	8669.5	8583.1	8648.7	8640	8530.9	8682.2	8862.7	8956.1	8771.5	8875.7	8774.2	8774.7
0	0	0	0.7237	35.381	55.588	96.584	154.2	290.73	632.54	989.96	1082.4	1835.8	2337.5	2894.9	2807.9	4276.9	4865.5	5816.9	5619.2	5383	6096.9	5948.6	6480.6	6915.1	7293.2	7497.9	7972.8	9090.4	8710.2	10074	8894.3	9053	9185.1	9260.2	8951.1	9408.2	9275	8826.9	8764.1	8377.2	8874.9	8911	8735.8	8337.7	8141.2	8098.9	8118.1	8664	8733.5
0	0	3.8728	0	11.338	13.677	21.437	10.755	11.287	35.324	89.882	192.98	339.92	559.55	752.98	1069.3	1253.7	1599.2	2033.5	2486.5	2849.9	3324.8	3711.7	3867.9	4019.8	4434.4	4650.3	5268.4	5556	5803.5	6052.1	6449.4	6572.5	6687.2	6653.9	6768.5	6946.6	7048	7148	7322.2	7628.7	7613	7806.1	7871.6	7882.8	7924.7	7864.6	8027.9	7946.8	7985.5
0	0	9.6718	22.881	10.614	1.2662	0	1.468	15.829	75.337	139	296.2	456.31	666.08	879.72	1071.3	1318.1	1663.9	1868.9	2070.6	2418.2	2627.5	2820.2	3028.9	3057.2	3577.3	3542.4	3848.2	4023.1	4078.4	4280.2	4241	4474.7	4674.6	4652.5	4628.1	4738.5	4866.7	4741.7	4780.3	4867.7	4966.4	4832.5	4820.5	4897.9	4914	5007.2	5072.5	5138.2	5128.7
0	0	1.5561	5.0235	42.848	71.958	0	101.98	204.65	250.32	293.21	507.92	696.08	920.67	1278.8	1612.5	2017.8	2299	2692.6	3180.7	3952.3	4113	4767.7	5112.1	5655.6	6143.7	6370.3	6686.4	7088.9	7546.5	8033.5	8200.4	8543.2	8906.8	9114.3	8949.6	9832.9	9940.4	10339	10351	10841	10599	10932	9989.5	10164	9944.9	10444	10488	10225	10536
0	0	0	0	18.862	37.491	73.418	128.86	222.62	335.28	587.34	892.98	1258.7	1497.6	1876.6	2284.5	2752.6	3176.2	3498.3	3778.8	4124.9	4416.2	4705.8	5126.6	5389.6	5622.3	6110.2	6135.1	6142	6449.8	6494.5	6949.5	7020.2	6885.1	7311.1	7255.3	7347.5	7623.5	7643.6	7452.2	7741.2	7597.7	7972.2	7808.7	7900.3	7937.5	7935.4	8107.8	7988	7959.5
0	0	0	10.977	3.0701	0	7.7659	2.7156	18.55	50.403	101.41	155.99	272.33	363.7	488.23	638.4	808.38	1053.8	1197.6	1395.2	1567	1796.6	2005.8	2168.7	2399.1	2325.2	2333.2	2463.1	2499.6	2690	2789.6	2837.9	3062.7	3114	3313.6	3402	3479.3	3581.1	3583.2	3731.7	3716	3883.2	3819.7	3894.2	3913.7	3929.4	3876.8	3955.7	4046.4	4053.7
0	0	0	0	59.445	201.72	277.2	355.6	372.91	673.12	909.82	1442.2	1794.8	2315.3	3175.5	3760.1	4214.7	4752.2	5372.2	6044.3	6701.3	7228.6	7490.8	7719.6	7965.7	8496.2	9092.7	9221.8	9510.7	9665.2	9667.8	10026	10313	10448	10402	10590	10758	10935	11185	11093	10837	11243	11303	11280	11429	11414	11347	11340	11409	11487
0	0	0	11.433	9.963	0	0	3.7399	15.335	10.652	15.815	46.325	42.806	114.73	158.35	211.72	253.12	355.83	401.34	462.55	580.77	638.14	721.11	830.22	907.94	992.43	1121	1140.9	1254.9	1221.3	1254.9	1358.5	1411.6	1432.1	1487.5	1488.5	1560.2	1539.8	1646.2	1637.2	1661.2	1675.7	1691.3	1668	1725.8	1691.5	1774	1721.6	1800	1729.7
0	0	0	9.0977	7.7129	19.058	28.092	55.423	134.99	256.01	441.61	685.97	1010.9	1356.9	1689.8	2062	2444.6	2901.6	3288.8	3831.9	4212.5	4609.9	4980.9	5375.6	5612.1	6041.6	6166.8	6272.1	6571.3	6777.1	6634.4	7186.7	6781.1	6943.9	7572.3	7691.7	7872.6	8280.5	8312	8624.5	8564	8059.1	8645.2	8540.4	8639.2	8582.5	8290.6	8639.7	8614	8529.2
32.178	15.018	5.7437	0	0	0	0	0	5.2534	29.755	56.721	121.98	197.9	333.43	454.7	633.18	797.26	985.91	1140	1382.6	1537.1	1851.1	2075.8	2327.8	2679	2794.8	2907.8	3221.2	3586.3	3697.7	3817	3991.3	4242.3	4380.1	4241.7	4727.7	4747.7	4799.1	4834.2	4974.4	4884	5022.2	5016.2	5048.3	5113.3	5175.7	5098.5	5057.6	4924.4	4880.3
0	0	0	0	0	28.361	15.74	57.782	143.45	222.74	349.95	525.82	668.32	882.5	1108.8	1277.1	1477.8	1711.7	1868.9	2063.4	2299.2	2563.3	2443.6	2818.3	2946.9	3016.5	3167.5	3391.1	3542.5	3575.9	3654.5	3471.2	3730	3744.1	3921.9	3914.9	3927.4	3879.7	3972.2	3960.9	4012.9	4013.8	4087	4131.9	4318.9	4190.8	4196.1	4246.7	4202.7	4216.4
0	0	0	0	13.594	102.55	104.48	141.2	221.32	322.31	427.02	633.59	828.21	1071.4	1354.1	1657.5	1877.9	2112.2	2408.2	2336.8	2794.5	2924.6	3365.1	3316.7	4000.7	4565.4	4642.8	4805.2	4933.6	5167.3	5237.2	6033.6	6054.8	6441.6	6457.1	6169.7	6302.2	6330.7	6378.7	6484.6	6005.8	5820.5	5922	5947.9	6177.4	6224.1	6279	6258	6402.5	6436.2
1.4231	8.8499	0	3.6956	0	0	0.25808	1.4657	0	22.907	89.388	223.94	442.01	732.01	1133.5	1510.4	2046.1	2553.8	3110.5	3679.1	4409.2	4994.5	5543.4	6242.2	6913.8	7735.2	8097.5	8929.1	9002	9616	10148	10333	10841	11010	11130	11487	11579	11941	12068	12336	12120	12454	12304	12730	12576	12608	12778	12584	12679	12753
0	0	0	0	2.2222	9.6855	21.805	94.652	265.35	446.59	836.28	1245.5	1620.2	2050.3	2777.3	3392.3	3945.4	4716.2	5243.2	5473.1	6422.7	6958	7777.2	7856.9	8296.4	8928.8	9114.6	9756	10280	10419	10425	10572	10822	10777	11395	11641	11978	12222	12389	12564	12544	12437	12633	12477	12476	12578	12577	12599	12279	12264
79.687	0	65.283	0	0	46.122	0	51.509	22.01	70.356	132.64	224.42	413.86	553.13	730.09	1043.4	1249.2	1477.2	1778.1	2003.7	2154.4	2330.5	2602	2909.5	3062.6	3337.3	3521.1	3709.4	3765.7	3848.5	3948.3	4085.6	4246.8	4350.9	4396.9	4701	4757.3	4671.3	4632.2	4662.8	4728.8	4726.1	4741.6	4707	4660.1	4737.4	4701.2	4695.7	4666.6	4760.6
0	8.1133	17.306	7.5552	0	0	0	13.463	26.319	37.408	98.861	154.4	233.32	378.73	539.64	688.75	942.39	1185.9	1435.1	1674.7	1955.1	2120.5	2420.4	2717.1	2944.6	3155.9	3351.7	3448.5	3727.6	3894.6	4100.6	4223	4470.6	4514.7	4591.5	4661.3	4802.8	4849.6	4974.2	4881.9	4855.3	4960.7	4874.3	4892.1	4988.1	5021.4	5051.4	5036.2	5225.2	5131.3
0	0	0	0	41.968	122.58	167.22	206.88	309.82	452.28	559.23	746.21	967.33	1169.4	1343.4	1547.3	1830.3	2062	2074.7	2410	2604.9	2735.5	2898.5	2960.3	3131.5	3182.9	3482.5	3662	3725.6	3757.5	3733.3	3855.2	3749.6	3809.8	3779	4013.8	4218.2	4168.9	4204.9	4279.8	4299.6	4372	4326	4352	4345.1	4304.5	4397.2	4341.5	4437.6	4267.7
0	0	0	0	14.268	12.649	18.039	54.633	97.491	181.27	295.93	447.54	622.64	845.29	1068.2	1363.9	1723.5	2039.5	2372.4	2795.3	3155.7	3545.6	3858.3	4278	4533.4	4791.7	4886.8	5088.8	5252.9	5445.6	5933.6	5971.1	5983.2	6271.6	6329.6	6618.9	6628.6	6590.2	6797.8	6643.6	6798.5	7085.4	7098.5	7192.2	7499.6	7712.4	7801.8	7503.1	7384.1	7518.5
0	0	15.801	15.151	33.497	48.996	29.11	104.39	161.7	259.5	393.63	581.02	795.19	1039.9	1284	1455.7	1712.7	1992.4	2296.8	2562.1	2862.9	3032.2	3317.7	3393.3	3562.6	3994.4	4182.1	4408.6	4526.4	4689.5	4904	5127.7	5488.9	5670.8	5828.4	5900.2	5965.4	6172	6243.9	6267.7	6394.5	6491.4	6588.1	6667.4	6685.7	6867.4	6759.4	6879.8	6920.7	6966.2
0	0	7.3414	40.922	23.964	0	0	0	37.806	104.23	209.04	334.25	620.8	918.32	1298.7	1699.1	2129.4	2595.9	3086	3550.8	4099.6	4643.8	5003.6	5618.3	5707.8	6057.7	6406.5	6642.5	6805.1	7228.4	7308.5	7578.5	7787.5	8029.8	8187.9	8182.1	8439.6	8537.7	8625.8	8666.7	8773.7	8785.7	8987.9	8902.4	8839.9	8821.4	8847.1	8939.5	9118.9	9187
0	0	5.1045	0	3.4841	0	18.725	68.169	180.06	378.6	661.36	935.24	1282.8	1741.4	2149.7	2663.1	2978.2	3455.9	3858.5	4237.5	4749.7	5041.1	5243.1	5625.4	5977.3	6162.1	6456.8	6502.4	6819.5	6937.5	6955.7	7127.3	7289.9	7546.2	7604.7	7769.6	8344.4	8072.3	8027.9	7808.9	8063.5	7838.7	7886.4	7822.8	7948.1	7889.2	7831.5	7721.9	7738.1	7756.1
0	0.77243	9.071	0	0	1.5428	8.5099	66.517	118.75	228.08	370.49	551.46	741.64	1011.1	1272.4	1552.7	1874.6	2152	2395.9	2688.3	3001.8	3184.7	3336.6	3537.2	3675.2	4002.2	4330.2	4383.4	4567.1	4721.6	4705.4	5012.3	5148.8	5259.2	5445.6	5456.9	5624	5689.3	5842.7	5925.1	5988.5	6011.5	6079.5	6214.6	6163.5	6198	6170.9	6328.5	6417.9	6377.6
0	0	0	17.432	24.894	23.665	33.573	56.602	84.416	180.13	283.43	447.34	731.57	989.3	1226	1541.7	1800.8	2292.9	2639.8	3036.4	3425	3791	4210.5	4859.2	4917.8	5599.9	5994.2	6166.2	7303.6	6992.1	7372.8	7709	8083.6	8761.5	8818	9297.9	9452.3	9292.1	9768.9	9013.4	9659	9891.3	9832.4	9252.4	9902.5	9487.6	10131	9863.2	9846.1	9793.2
0	0	2.4641	5.4702	1.2223	4.1871	20.554	96.769	215.63	407.08	632.79	908.66	1323.3	1756	2245.1	2696.9	3270.4	3862.1	4309.1	4838.6	5292	5739	6307.8	6622.9	6901.4	7195.7	6655.9	6708.3	6999.2	7064	7290.3	7451.1	7552.9	7781.1	7828.1	8123.1	8389.1	8244.1	8336.6	8456.9	8573.1	8467.1	8542.2	8663.9	8625.7	8704	8787.1	8900.6	8849.1	9102.3
0	0	9.0682	0	0	3.3395	5.5652	12.548	15.066	26.83	26.728	35.765	73.836	151.48	313.64	465.86	655.93	918.04	1231.2	1524.7	1897.1	2150.7	2456	2761.5	3025.1	3417	3659.9	3923	4242.8	5204.3	4713.5	4981.1	5280.8	5577.7	5349.8	6060.9	6243.7	6448.9	6593.4	6664.6	6833.5	6964.9	7024.7	6575.9	6519.9	6654.2	6688.3	6457.6	6831.6	7248
0	0	0	0	0	164.59	198.69	196.1	212.06	266.89	300.03	392.59	487.2	667.96	852.68	1062	1229.3	1443.9	1817	1841.7	2042.8	2216	2485.8	2715.1	2862.2	3120.9	3371.9	3544.3	3738.1	3918.9	4127.7	4390.8	4446	4662.1	4355	4406	4456.7	4544.1	4747.7	4391.7	4352.5	4462	4515.1	4551.3	4552.8	4616.5	4666.3	4698.6	4737.3	4807.3
0	0	0	2.367	22.929	47.721	57.129	85.865	132.52	231.49	350.76	590.98	912.45	1179.1	1541.7	1919.6	1675.3	2052.5	2356.3	3068.4	2837.5	3756.8	3411.7	3422.5	3589.9	4182.2	4310.6	5091.7	5949	5609.7	6248.8	5112	6829	6474.7	6858.9	5910.6	7677.4	7131.5	8006.5	8442.8	7775.7	8206.7	8500	8308.9	8447.5	8722.2	8429.3	8602	8462.1	8662.6
0	0	0	5.0872	29.386	0	39.873	50.574	99.669	155.67	261.87	391.57	571.3	717.53	923.46	1183.2	1391.6	1565.4	1806.8	2048.2	2292.5	2394.7	2681.4	2822.8	3098.1	3185.8	3413.1	3603.9	3625.3	3789.7	3902.7	3996.7	4079.4	4081.3	4247.9	4383.1	4487.6	4415	4515.5	4560	4579.7	4719	4732.6	4772	4741.7	4767.2	4776	4833.2	4790	4942.2
0	0	6.2504	13.725	14.778	39.368	0.46316	19.242	0	0	85.055	193.56	332.29	638.02	843.96	1260.3	1356.8	1656.3	1930.4	2265.4	2662.7	3071.3	3337.5	3739.7	4077.5	4284.8	4630.7	4831.5	5085.4	5176.9	5170.5	5383.5	5641.5	5914.1	5811.5	6152.4	6459.9	6472.7	6409.2	6463.9	6212.4	6253.6	6330.8	6261.4	6397.5	6432.2	6483.4	6414.4	6397.1	6375.1
0	1.6893	0	0	0	2.9607	17.455	92.94	166.02	299.63	465.06	648.56	728.48	948.59	1236.5	1365.2	1582.5	1782.3	2121.1	2381	2372.5	2477.8	2616.2	3130.2	3061.3	3423.3	3518.4	3282.4	3710.9	3728.6	3901.2	4009.6	4236.3	4397.5	4448.1	4631.3	4690.1	4765.1	4857.1	4840.6	4773.4	4666.1	4708.2	4726	4590.7	4565.7	4595.1	4583.8	4583.6	4528
0	1.736	0	5.4648	0	4.3025	0	4.5765	40.091	117.85	291.85	550.84	877.53	1288.6	1769.3	2307.8	2914.9	3586.5	4057.6	4763.8	5361.8	5795.1	6225.7	6493.4	7046.1	7170.3	7594.5	8252.5	8241.3	8237.4	8377.6	8580.1	8667.8	8741.4	9030.2	9422.3	9330.6	9200.5	9287	9491.3	9416.7	9697.7	9711.2	9644.1	9854.2	9666.6	9879.4	9894.2	10069	10134
0	24.723	0	2.9779	0	0	25.165	0	22.278	94.283	222.33	321.24	388.84	458.35	574.44	652.31	734.47	791.39	700.55	834.07	1248.3	1067.2	1495	1645.2	1444	1814.2	2004.6	2079.2	1901.3	2042.9	2236.7	2310.7	2410	2522.7	2615.8	2414.5	2440.3	2599.1	2611.9	2733.9	2614	2793.2	2736.9	2794.5	2765.5	2769.1	2759.8	2845.9	2819.1	2931
0	0	0	0.34008	1.5587	3.4431	24.495	47.882	117.19	227.63	387.64	628.1	988.81	1316.8	1702.7	2144.4	2661.5	3029.4	3577.7	3955	4413.7	4525.5	4964	5255.2	5712.6	6159.6	6218.9	6579.4	6688.9	6910.8	6980.3	7212.5	7357.9	7384.6	7586.3	7659.1	7712.2	7837.9	7805.5	7862.6	7889.9	8091.8	7981.9	8143.4	8138.9	8038.2	8130.5	8033.1	8142.1	8259.3
0	0	0	0	0	37.022	57.617	114.16	259.38	476.86	747.9	1186.1	1593.2	2039.5	2477	3060.1	3575.5	4064.5	4703.3	5150.6	5859.4	6140.7	6437.6	6771.5	7225.7	7444.2	7678.2	8157.6	8236.9	8602.9	9028.4	9749.6	9605	10142	10514	10926	11462	11497	11674	11654	11956	11865	12031	12070	12058	11920	11918	11900	11915	12302
0	13.789	55.053	0	0	0	0	7.5864	78.768	222.39	434.52	728.37	1121.7	1609.4	1963.9	2446	3073.7	3563.1	4253.6	4788.5	5257.3	5599.8	6124.1	6898.2	7560.1	7636.4	8015.1	8344.4	8724	9007.9	8935.4	9080.9	9748	9859.7	9782.8	10026	10201	10335	10333	10544	10624	10827	11002	11211	11016	11006	11031	10907	10969	10866
7.9198	13.147	0	0	1.9361	0	0	0	31.144	157.06	361.81	661.78	1025.8	1530.9	1970.3	2582.6	3056.5	3648.3	4332.6	4819.3	5394.3	5871.5	6371.1	6754.6	7106.1	7499.4	7671.6	7893.2	8364.2	8530.4	8685.5	8895.3	8957.4	9270.4	9025.5	9397.5	9520.4	9507.4	9552.1	9633.6	9470.1	9329.6	9499.2	9511.3	9549.2	9719.3	9461.3	9545.3	9413.9	9435.7
11.433	42.102	48.213	0	0	0	0	8.636	76.484	175.34	312.45	504.45	717.1	973.03	1281.8	1633.5	1923.1	2332.7	2598.3	2958.3	3287.9	3511	3932.3	4196.9	4435.6	4821.4	4929	5135.1	5274.4	5214.9	5739.1	5825	5981.8	6099.2	6267.3	6382.6	6504.8	6449.9	6674.7	6664.9	6633.5	6630.8	6697.1	6651.9	6660.4	6779.3	6755.7	6765.4	6842	6737
0	0	0	16.513	6.5289	8.481	0	0	6.9314	70.281	127.72	273.22	416.14	611.93	793.56	1052.4	1310.1	1626.7	2012	2425.2	2685.3	3082.4	3373.8	3630.8	3851.2	4003.3	4333	4680.7	4845.8	5061.2	5306.2	5658.3	5799.2	5801	6201.3	6203.7	6598.5	6593.7	6987	7046.4	6940.4	7342.2	7341.2	7525.5	7459.9	7441.3	7263.8	7397.9	7514.1	7590.7
0	0	7.262	8.1696	0	19.053	43.003	167.53	284.78	447.28	723.81	959.56	1242.4	1583.7	1932.6	2065.7	2369.2	2806.7	3141.7	3289.1	3891	4262.7	4507.1	4340.4	4774.2	4970.9	5492.1	5406.3	5345.1	5566.7	6157.7	6146.7	6274	6289.6	6783.2	6561.4	6987.7	6796.5	6753.2	6968.5	7311.8	7418.2	7463.2	7466.4	7652.3	7363.2	7262.7	7901.2	7809.1	7955.7
0	0	0	78.998	111.29	64.115	128.88	123.1	177.73	430.15	632.76	1103	1631.4	2228.1	2609.3	3450	4362.8	4751.4	5454.4	6151.6	6955.6	7193.2	7798	8313.4	8718.3	9227.9	9514.5	9705.7	10352	10371	10726	10951	11215	11147	11069	11286	11218	11267	11746	11894	11966	12010	12221	12069	12122	12183	12105	12334	12390	12298
0	23.807	0	47.063	0	10.682	0	0	0	45.4	163.3	335.83	592.93	851.49	1231.3	1600.3	2032.2	2408.6	2830.1	3250.2	3757.5	4065.6	4613.3	4895.7	5341.6	5631.9	5903.1	6332.8	6632.8	6850.3	7076.7	7274.1	7580.3	7489.2	7874.6	7997.8	8011.9	8349.1	8165	8261.8	8310.5	8349.6	8634.7	8640.7	8623.6	8623	8381.8	8416.1	8665.6	8853.6
0	0	0	0.29809	0	0	16.657	58.127	76.483	211.84	303.7	488.23	739.27	1060.4	1395.3	1868.7	2248.9	2814.6	3408	4024	4490.7	5003.7	5610.3	5870.3	6335.5	6779	7095.9	7476.8	7702.3	8102.1	8474.2	8911.9	9224	9346.7	9517.3	9924.9	9983.8	10130	10457	10466	10643	10707	10799	10694	10840	10840	10897	10853	10756	10829
11.394	29.964	47.33	12.762	0	0	0	0	24.288	125.56	381.83	568.35	710.93	838.88	1286.3	1646.5	1519.4	2256.5	1980.1	2333.3	2551.6	3195.3	3650.2	3649.8	4111.9	4221.1	4528.9	5174.1	5430.8	5377.6	5753.5	4799.8	6227.8	6623.1	6621.4	6737	6839.1	6868.5	7075	7227.3	7213.4	7269.6	7280.2	7449.1	7384.2	7650.3	7461.5	7731.3	7770.5	7666.4
14.268	27.033	15.983	1.4862	0	0	0	16.424	85.297	180.71	317.98	528.16	741.23	1047.6	1394.4	1614.6	1992.7	2393.2	2845.7	3218.9	3583.9	4004.1	4253.3	4763.8	4923	5391.3	5526.2	5392.7	6218.5	6837	7045.1	6571.6	6644.2	6497.7	6619.5	6834.2	7122.3	7158.1	7127.6	7476.1	7694.2	7503.7	8240.5	8081.6	8284.8	8552.2	8562.5	8687.3	8726.5	8907.9
0	0	9.2674	0	0	8.3421	34.527	8.179	15.373	34.907	112.57	194.58	252.25	399.16	559.36	775.07	931.24	1151.5	1320.4	1480.6	1694.2	1880.9	2039.8	2254.6	2336.1	2461.5	2700	2895.4	3040.6	3067.8	3207.3	3397.6	3539.2	3604.1	3677.4	3770.7	3782.8	3683.5	3977.5	4050.6	3904.8	3938.7	4195.6	4156.4	4190.2	4366.8	4327.5	4392	4469.6	4477.6
0	0	0	19.385	0	19.333	46.481	174.33	401.32	582.5	944.52	1328.2	1831.6	2492.1	3051.7	3604.9	4047.3	4603.3	5070.6	5595.7	6280.5	6455.4	6740.9	7393.4	7581	7841.9	8378.4	8427.4	8556.2	8661	8654.9	8882.1	9090.2	9103.2	9280.1	9482.8	9617.3	9519.4	9675.2	9662.3	9654.2	9622.3	9856.8	9977.4	9887.8	9797.5	9955.2	9833.5	9922.5	9759.5
0	0	13.416	10.544	7.9408	12.33	8.1853	15.286	28.367	38.128	86.458	112.13	178.32	271.52	405.04	520.24	656.37	870.6	1102.2	1248.2	1424	1637.3	1794.5	2027.5	2074.9	2350	2505.8	2563.9	2771.5	2865.6	2965	3137.5	3161	3322.2	3396.2	3427.1	3266.4	3242.5	3394.8	3491.4	3448.4	3488.7	3517.5	3598.7	3523.9	3639.3	3689.6	3684.2	3612.2	3621.7
0	3.7239	7.874	18.267	0	0	18.928	8.8367	93.394	276.6	477.89	727.05	564.35	1233.2	1613.6	1352.4	2549.3	3194.7	3329.3	3565.8	3850.9	4123	4474.2	4958.8	5102.9	5412.7	5091.7	5742.4	5719.2	5936.9	5473.6	6160.9	6372.3	6428.8	6462.2	6598	6575.7	6559.6	6907.7	6862.8	7032.9	7105	7042.4	7053.7	7059.8	6879.8	6912.9	6923.7	7103.6	6977.7
9.0915	7.7035	1.1441	0	0	0	21.648	118.16	266.54	481.11	710.94	1079.4	1274.2	1725	2192.5	2737.2	2930.3	3222	3770.8	4181.7	4366.2	4758.9	5672.5	5393.3	5700.1	6244.4	5935.4	6735.8	6583.1	6866.7	7218	6739.3	7012.9	7128.9	7160	7500	7529.1	7626.9	7856.1	7941.7	7748.4	7790	8009.7	8512	8142.5	7856.8	8290.8	8190.8	8128.5	8228.4
0	9.9946	0	8.7476	4.0162	0	3.9628	9.594	69.024	148.32	333.32	564.64	946.71	1315.6	1954.6	2464.7	3059.8	3561.5	4500.5	4390.5	5603.1	5877.8	6083.9	6343.1	7638.3	7478.1	8110	8494.1	8625.3	9024.4	10306	10076	10233	10550	10997	11278	11392	11081	11672	11613	11873	11826	12008	11835	11918	11837	11878	11598	11466	11740
0	0	0	34.321	53.274	55.707	25.354	52.435	0	0	0	0	0	0	134.41	143.24	278.14	494.11	651.05	778.95	1030.6	1195.4	1441.3	1623.5	1864.7	2100	2208.1	2478.2	2521.8	2719	2918.7	2957.2	3102.7	3256.3	3202.8	3276.5	3384.9	3348.2	3510.1	3515.4	3642.4	3688.5	3699.7	3723.2	3742.8	3750.7	3697.8	3637.9	3342.9	3207.5
0	0	0	0	12.877	30.038	51.272	144.7	282.2	492.67	747.08	1139.3	1432.8	1782.7	2130.5	2518.1	2930.3	3426.5	3841.1	4389.5	4589.7	4911.6	5206.9	5593.8	5855	6149.8	6075.7	6217.4	6268.5	6419.3	6672.5	6650.1	7022.4	7107.7	7123.3	7144.8	7216.7	7315.2	7353.8	7470.7	7610.8	7558.4	7721.8	7729.3	7786.6	7753.3	7870	7905.5	7863.7	7856.6
0.2138	11.057	9.4441	0	0	0	5.3669	74.238	94.222	192.18	344.35	507.85	720.04	877.68	1164.2	1514.3	1876.7	1905.2	2106.2	2466	2656.4	3040.4	3278.3	3258.7	3594.5	3832	4383.4	4536.5	4764.9	5003.6	5094.9	5270	5451	5547.6	5781.8	5817	5985.4	6127	6151.2	6374	6316	6631.1	6594	6604	6763.5	6692.7	6725.8	6772.8	6939.5	6903.8
0	0	0	103.78	105.34	176.68	266.47	333.07	415.44	704.22	743.3	1127.7	1323.4	1852.9	2242.3	2676.5	3314.4	3613.2	4505.4	5088	6002.5	6399.7	6978.8	7323.7	7351	7481	8173.7	8278.9	8603.1	8316.1	9015.2	9036.6	9828.8	10267	9964.7	10573	10736	10900	10830	11388	11348	11496	11494	11600	11750	11556	11613	11654	11658	11442
0.84594	1.1218	2.7228	0	0	0	8.8199	51.138	99.11	201.91	381.79	595.9	840.44	1186.3	1477.1	2052.2	2397.7	3035.6	3101.6	3546.8	3748.5	4219.9	4351.6	4738.5	4777.9	5256.1	5339.5	5563	5875.2	5994.3	6593.5	6523.3	6661.2	6835.5	6918.7	7044.3	7315.7	7341	7355.5	7385.7	7271.1	7503	7617.4	7749.1	7802.3	7723.4	7811	7969.4	7855.3	7911.2
0	2.3833	0	9.7331	5.4725	1.3776	0	0	8.2314	42.907	109.3	206.19	331.02	465.37	608.55	803.53	985.02	1203.9	1368	1663	1891.3	2064.4	2190.5	2296.2	2370.8	2474	2562.4	2794.7	2786.1	2984.4	3057.3	3143.1	3269.3	3199.9	3252.7	3499.3	3450.6	3652.7	3697.9	3771	3808.4	3891.6	3793.4	3804.4	3758.9	3684.7	3656.4	3692.6	3743.5	3716.4
0	0	0	0	0	15.86	13.798	34.452	95.822	205.6	333.88	473.76	698.89	972.04	1313	1672.6	1996.4	2433.5	2801.8	3271.1	3565.3	3928.1	4262.9	4571.9	4727.4	5154.7	5441.2	5639.2	5663.4	5962.6	5999.4	6292.2	6456.9	6553	6809.6	6774.8	7020.1	6970.7	7160.8	7293.7	7242.9	7278.9	7267.6	7387.8	7343.6	7422.4	7187.9	7356.7	7510.2	7565
0	18.625	0.32027	0	0	10.513	15.017	54.166	132.38	244.09	399.86	588.48	869.28	1167.5	1596	2010.4	2374.7	2866.1	3409.8	3788.4	4444.9	4920.5	5688.4	6399.3	6396.9	7482.1	7947.8	8168.4	8407.9	8633.4	8040.5	8374.5	8206.3	8758.6	9007.8	9111.7	9236.3	9529.8	9728	10031	10049	10085	10251	9989.6	10469	10623	10740	10950	11156	11113
0	0	0	0	14.872	95.458	214.75	391.54	690.21	964.44	1355	1780.4	2231.7	2744.6	3293	3869.2	4371.2	4743	5299.7	5672.6	6051.7	6469.6	6631	7058.1	7391.6	7583	7845.2	8559.6	8168.5	8514.6	8698.1	9260.3	9950.6	9756.1	9859.1	9964.4	10260	10453	10556	10892	11087	11159	11094	11392	11213	11559	11510	11618	11519	11758
0	0.96212	7.8416	8.9976	3.7031	0	0	0	0	0.10954	10.76	93.81	194.58	399.69	620.43	893.61	1219.9	1548.9	1931.8	2301.3	2649.4	3109.8	3399.7	3828.3	4151.6	4558.2	4919.8	5128.9	5536	5736.4	5889.5	5061.5	5381.7	6514.9	5857.3	6015.9	6332.7	6198.6	6590.2	7692.3	6961.2	6538	8204.6	8194.8	7734.8	8184.1	8474	8469	8496.7	8712.4
0	0	0	7.0226	1.6389	10.621	10.561	30.319	83.641	140.31	253.14	417.56	576.75	794.3	990.4	1207.7	1422.2	1687.6	1752.5	2029.2	2106.4	2382.4	2467.2	2823.7	2831.9	3091.6	3143.8	3503.8	3742.2	4018.6	4061.6	4141	4263.3	4363.9	4437.1	4631.8	4710.5	4837.4	4916.7	5024.1	4984.6	5049.3	5074.9	4992.2	5011.4	4974.4	5095.6	5135.8	5178.5	5209.8
0	0	0	84.129	87.584	106.38	161.39	292.41	297.68	442.5	580.7	735.14	1009.2	1256.8	1584.8	1903.1	2019	2278	2655.6	2998.7	3395.3	3839.2	4131.7	4465.8	4664.2	4880.3	5242.5	5613.6	5800.1	6151.3	6147.7	6724.2	6558.6	6844.8	7090.9	7173.1	7466.9	7722.8	7770.3	7671.4	7623.5	7841.3	7831.6	7907.2	8022	8222.3	8032.6	8562.9	8496.3	8486.8
0	0	0	8.735	11.352	0	2.614	2.9748	0.45893	0	0	0	0	38.772	73.568	129.76	215.41	346.12	504.3	751.52	987.33	1331.2	1673.2	2246.1	2495.5	2958	3294.7	3815	4268.7	4668.5	5061.9	5339.1	6137.8	5961.3	6477.3	6554.5	6755.5	7132.9	7435.3	7481.9	7503	7586.6	7867.4	8006.2	7856.4	8153.2	8136.6	8213.1	8355.1	8272.4
0	0	0	60.768	94.573	205.88	228.72	295.42	518.39	630.62	754.17	758.38	1184.6	1166.9	1700.1	1934.4	2050.9	2522.8	2817.8	3289.5	3262.7	3590.4	3779.5	4148.7	4366.4	4848.4	4827.7	5184.9	5153.4	5732	5819.7	5887.2	6030.3	6206.7	6273.3	6408.5	6542.2	6586.7	6588.5	6754.8	6820.4	6725.4	6572.3	6651	6608.5	6726.9	6607.2	6373.3	6514.5	6500.9
0	0	0	24.281	139.86	218.99	273.84	312.71	413.8	464.81	540.98	670.06	785.76	941.02	1077.3	1223	1291.6	1403.5	1539.5	2398.9	2505.5	2100.6	2249.1	3071.9	3246.6	3241.9	3648.4	3892.7	4153.1	4605.3	4643.6	3876.5	4019.5	4050	4340.4	4331.2	4385.1	4515.2	4693.8	4852	4782.6	4995.2	5040.6	5014.5	5051.8	5093.4	5028.5	5122.6	5037.1	5213.2
0	13.026	0	0	0	0	82.846	196.16	400.88	646.15	963.61	1327.2	1701	2347	2622.6	3279.7	3618.4	4140.7	4511.6	5260.3	5438.3	5896	6235.8	6604	6877.7	7143.7	7499.1	7622	7888.4	8085.2	8297.4	8620.5	8966.4	9206.9	9335.7	9306.6	9396	9653.6	9648.3	9920.5	9587.9	9505.1	9599.4	10058	10041	10391	10211	10209	10349	10017
0	0	0	0	73.559	165.43	289.3	423.66	564.62	750.43	955.67	1282.2	1538.1	1805	1972.6	2170.5	2530	2627	2917.1	3063.9	3384.3	3519.9	3722.5	3979.1	4037	4314.9	4398.3	4468.4	4646.9	4666.2	4839.3	4692.4	4809.3	4904.5	5035.4	5117.6	5181.3	5351.4	5416.2	5438.4	5459.1	5473.7	5496.2	5533.5	5509.2	5466.6	5525.5	5540	5617.5	5597.2
0	2.0883	2.3214	3.6474	0	1.3506	0	0	13.554	81.519	200.23	384.96	624.33	883.3	1146.3	1492.6	1854.5	2039	2421.1	2925.9	3250.8	3669.6	4058.7	4242	4656.5	5015.7	5325.4	5580.3	5927	5808.7	6013.1	6076.2	6268.5	6339.7	6478.2	6565	6722.4	6668.4	6833	6923.9	6952.7	7064.6	7020.8	7123.4	7040.5	6919.9	7071.6	7039.3	6994.3	6867.6
0	0	0	27.695	33.916	45.514	117.28	172.4	335.93	553.92	800.33	1125	1504	1948.1	2420.6	2916	3321.3	3895.9	4413.1	5137.7	5559.1	6041.5	6315.6	6870.3	7275.1	7503.7	7716.1	8028.1	8391	8473.2	8390.6	8470.3	8846.1	9038	8856.1	9352.1	9493.8	9236	9206.1	9253.6	9560.4	9655.8	9628.8	9434.2	9459.6	9465.2	9401	9335.6	9533	9420.2
0	0	0	8.186	4.1307	5.9396	12.112	19.48	39.879	77.093	128.95	195.2	285.55	354.23	464.89	691.89	875.69	1078.8	1246	1401.5	1558	1703.7	1805.7	2002.6	2116	2257.2	2347.6	2419.4	2430.4	2500.8	2578.6	2627.8	2716.7	2608.2	2688.2	2727.6	2693.5	2657.9	2674	2747	2802	2881.8	3562.6	2936.9	2921.8	2855.6	2698.6	2741.4	2760.4	2751.3
0	0	0	64.064	164.42	244.49	273.87	277.45	343.76	496.06	637.72	680.2	948.52	1244.4	1585.7	2218.6	2515.7	2839.1	3327.4	3940.3	4349.1	5019.7	5305.2	5511.4	5903.8	6200.8	6524.3	6711.1	7086.3	7099.4	7381.8	7460.2	7722.5	8044.2	7932.2	7803.9	7821.3	7987.5	8136	8144.8	8194.3	8102.6	8187.6	8120.1	8154.6	8236.6	8061.5	7981.2	7930.2	7948
0	8.779	6.7043	9.9157	0	0	26.628	8.7857	117.43	195.95	335.3	540.72	849.16	1256.9	1558.3	1992.1	2473.6	2431.9	3418.3	3267.4	3853.2	4851.8	4932.3	4749.1	5004.4	5257	5412.3	5836.5	6310.5	6498	7050.9	6532.9	6632.9	6766.1	6990.5	6863.4	6952.1	7112.2	7101.8	6990.5	7091.4	7081.4	7167.1	7249.2	7131.7	7181	7365.1	7245.1	7336.3	7376.8
0	22.375	5.0554	0	0	0.79422	0	7.1355	38.952	148.41	316.58	550.59	762.09	1097.4	1172.9	1701	2279.5	2830.8	2687.2	3310.8	4885.5	5027.7	5471.4	5991.7	6002	6285.1	6979.5	7408.5	7753.8	7554.1	7902.7	7693.4	7618.3	8154.2	8472	8257.1	8362.4	8616.3	8954.5	8615.5	8926.9	8221.1	8398.7	8467.7	8096.8	8402.9	8082.6	7394.1	7632.3	7876
0	8.6461	0	6.5234	0	0	5.4661	0.81215	20.447	46.448	90.975	163.04	270.86	444.08	565.6	779.47	947.22	1125.2	1345.1	1491.4	1667.6	1781.7	1887.8	2045.3	2272.7	2415	2505	2565.1	2775.3	2846.8	2840.4	2928.6	3042.4	3066.4	3151.8	3259.4	3362.8	3346.2	3352.3	3403.5	3405.3	3487.9	3439.2	3450.7	3485.7	3487.9	3489	3468.5	3527.1	3618.4
18.343	37.454	22.265	25.62	0	0	0	45.62	121.77	253.09	464.55	679.28	865.7	1207.7	1371.1	1539.6	1971.5	2270.5	2529.7	2651.8	2803.5	3007.6	3326.2	3433.4	3622.3	3776.1	3940.4	3910.7	3762.7	3942.5	4020.1	4217.8	4217	4374.2	4497.8	4383.8	4335.5	4373.8	4317	4398.7	4548.6	4609.9	4651	4709.9	4720.9	4736.7	4776.5	4764	4834.3	4747.5
3.1083	9.5582	1.6818	0	0	0.59642	0	7.9497	30.082	125.67	261.22	487.6	798.93	1150.1	1594.8	1945.8	2386.2	2874	3257	3693.1	4158.3	4324.2	4693.8	5050.9	5535	5937.5	6071.3	6209.8	6500.6	6758.2	6957.6	7092.7	7264.1	7438	7637.7	7667.9	7773.2	7708.2	7824	8144.5	8204	8027.7	8172.2	8156.9	8153.9	8328.4	8170.8	8383.1	8738	8058.5
33.786	0	0	0	5.096	0	0	40.025	115.02	233.13	401.72	670.9	910.64	1301	1607.7	1904.1	2028.2	2312.1	2645.9	2876.4	3138.2	3308.2	3463.3	3550.4	3580.8	3932.4	4284.4	4287.8	4225.4	4263	4330.4	4501.5	4709.6	4682.7	4904	4850	4902.9	5027.9	4982.5	4933.4	5095.1	4982.3	5074.7	5050.7	5064.7	5210.5	5146.2	5224.5	5075.6	5099.4
0	0	0	0	18.282	16.524	26.235	27.793	51.68	84.707	155.16	300.34	474.05	784.25	1112.6	1411.7	1784.5	2063.5	2669.1	3059.9	3577.1	4079.5	4523	5061.9	5557.8	6015.8	6245.1	6680.3	7110.1	7334.2	7606.6	7560.8	8112.5	8058.3	8296	8659.1	8755.1	8932.8	9040.7	9205.7	9065.4	9536	9221.1	9243.1	9496.9	9473.5	9467.1	9397.4	9658.6	9537.8
0	0	5.6751	7.6803	13.049	10.069	10.769	31.663	81.882	136.8	184.73	281.21	389.03	518.54	651.48	734.89	914.16	1088.7	1093	1168.7	1374.3	1491.5	1611.4	1768.6	1824	1943.6	2136.6	2205.7	2362.6	2423.6	2493.3	2613.9	2685.4	2744.6	2732.7	2800.6	2977.3	2998.9	3096.2	3135.7	3057	3197.8	3173.6	3247.8	3315.3	3276.3	3288.1	3414.9	3415.2	3429.9
0	1.6629	0	9.5779	0	6.7738	5.2553	38.298	126.01	253.39	359.63	562.27	760.64	971.43	1197.8	1457.4	1749.9	1986.8	2218.1	2286.5	2460.7	2752.9	3170.4	3043.7	3561.2	3224.7	3546.7	3481.8	3545.4	3894.6	4421.4	3891	3846.9	3811.5	4033.2	4167.1	4107.2	4276.8	4365.3	4868.3	5034	5125.7	5154.7	5145.9	5217.8	5176.8	5063.7	5110.5	5115.7	5216.6
0	0	0	0	0	5.6077	166.38	163.75	158.17	42.841	67.799	217.5	356.97	508.59	745.86	1030	1263.1	1621.4	1859.2	2378.6	2605.8	2776.3	3124.5	3217.4	3839.7	4102.5	4228.2	4468.4	4709.3	4820.6	4940.4	5016.3	5126.7	5181.2	5201.6	5279.7	5273.7	5272.2	5360.9	5327.6	5505.7	5568.5	5508.7	5472.2	5535.9	5523.6	5474.3	5428.9	5412.3	5400.5
0	3.4894	0	5.9043	3.4314	0	13.089	49.679	95.789	198.89	358.81	560.88	886.15	1249.5	1581	2139	2615.4	3218.6	3875.1	4451.1	5001.3	5623.9	6412.7	6892.8	7425.3	8146.1	8850.1	9244.3	9739.5	10253	10464	10940	11377	11669	11761	12301	12606	11768	11509	11609	11346	11125	11092	11111	11087	10712	10714	9507.8	10515	10551
0	0	26.81	0	22.266	17.991	41.623	107.7	254.26	428.15	648.95	959.3	1314	1523.1	1940.7	2356.4	2757.8	3196.2	3654.3	4153.7	4594.8	4992.5	5547.3	6090.2	6386.5	6521	6949.7	7207.5	7616.2	8110.5	8411.8	8577.9	8936.2	9213.6	9310.7	9380.9	9588.9	9650.7	9767.9	10072	10127	10300	10277	10026	10127	10329	10151	10101	9993.1	10105
0	0	0	0	11.465	10.376	39.324	112.2	235.46	424.73	718.91	1048.7	1426.2	1933.6	2416.3	3101	3619.3	4105.6	4616.2	5146.9	5762.6	6308.7	6902.4	7288.9	7806.5	8069.1	8407	8995.7	9598.8	9610.6	9763.1	10220	10456	10990	10902	11339	11518	11535	11745	11619	11671	11687	11633	11660	11721	11637	11677	11598	11597	11955
0	0	0	12.758	139.51	98.924	115.81	197.68	413.8	517.87	864.07	1242.9	1511.2	2012.4	2609.6	3056	3500.8	4050.8	4656.8	5242.7	5573.8	5985.7	6378.6	6580.3	7225.3	7404	7431.7	7838.7	7877.4	8024.3	8287.9	8530.5	8616.7	8761.1	8815.7	9140.6	9326.1	9423.5	9605.7	9710.3	9692.6	9813.8	9869.4	9863.1	9903	9920.6	10056	10093	10045	10169
0	0	0	0	0	4.1177	58.263	169.33	321.03	570.14	830.28	1195.2	1598.2	1992.5	2488.1	3001.3	3177.9	3485.1	3919.8	4236	4658.1	4924.9	5336.2	5551.2	5879.6	6241.6	6327.9	6499.2	6845.9	6976.7	7083	7232.3	7429	7562.7	7692	8082.3	8075.9	8190.7	8192.9	8109.9	8301.3	8379.6	8593.2	8458	8690.6	8730.9	8675	8771.9	8685.8	8673.7
0	0	0	0	2.8809	2.5635	20.129	101.07	225.61	437.87	734.92	1092.1	1596.3	2122.1	2650.8	3231.7	3859.6	4418.3	5181.9	5679.7	6336.6	6816.4	7125.7	7569.4	7933.2	8158.8	8455.4	8989.1	9189.5	9428.4	9620.9	9680.9	10024	10134	10299	10529	10578	10463	10625	10830	10839	10879	10931	10892	11012	10839	10857	10966	10745	10886
0	0	0	0	0	21.482	0	1.4744	19.153	51.737	122.41	194.67	306.83	456.61	645.47	966.77	1377.7	1822.8	2241.2	2586.8	2990.9	3435.2	3869.9	4332	4602.5	4839.7	5327.9	5684	6086.1	5917.6	6146.2	6222.1	6383.6	6432.6	6290.1	5962.6	5825.5	5412.7	5422.4	5451.1	5623.5	5586.4	5582.6	5602.9	5565.2	5548.6	5638.3	5625.7	5703.7	5734.2
1.2687	3.6723	3.315	5.8537	0	0	0	10.634	49.994	148.38	254.57	370.2	540.77	715.8	966.82	1141.7	1413.6	1756.1	1989.5	2101.6	2341.6	2442.2	2565.1	2594.2	2883	3182.5	3391.6	3545.7	3744.4	3452.8	3737.8	3858.9	3995.2	4019.2	4062.9	4016.5	4065.7	4040.6	4150.1	4231.7	4201.2	4231.1	4230.5	4152	4256.4	4206.9	4209.4	4339.3	4609.6	4875.2
7.3596	21.569	0	5.7142	0	0	0	42.018	132	249.12	414.46	714	1025.9	1382.1	1770.4	2135.9	2615.9	3091.4	3582.9	4194.1	4564.2	5008.8	5587.4	5791.7	6175.6	6571.1	6708.2	6884.3	7126.5	7492.9	7553.3	7742.7	7824.7	7949.7	8042	8360.8	8500.9	8547.5	8839.9	8652.8	8761.4	8819.7	9106.6	9190.8	9222.1	9067.8	9072.2	9043.6	9133.1	9164.9
0	0	3.1629	0	13.968	25.978	66.611	83.744	124.73	226.89	351.1	527.66	724.06	941.42	1219	1516.2	1783.9	2119.8	2338.6	2763	3057.5	3310	3486.8	3673.4	3787.2	4080.4	4427.9	4372.1	4760.1	5296.6	4674.9	4859.1	4874.3	4753.7	5091.1	5086.6	5053.8	5170.9	5125	5166.3	5199	5390.4	5373.8	5380.2	5341.7	5552.1	5351.2	5609.9	5506.2	5604.8
0	0	0	0	4.5653	47.052	81.657	155.79	314.44	491.53	807.24	1096	1477.3	1765.2	2309.7	2766.6	3321.6	3948.7	4378.6	4769.4	5037	5628.6	5767.5	6173.6	6487.1	6526	6728.3	7198.5	7327.1	7448.2	7603.2	7835.6	7458.8	7928.3	7828.1	7946.7	8014.2	8181.9	7749.2	7861	7797.1	7734	7347	7157.8	7153.2	7149.9	7101.8	7179.7	7023.9	7087.6
0	0	0	18.187	0	14.313	4.508	41.446	76.007	145.56	216.21	285.83	445.32	576.03	783.69	885.49	1136.9	1411.5	1638.7	1864.7	2031.3	2200.7	2300.9	2444.5	2692.2	2920.9	2890	3152.1	3258.4	3261.5	3159.2	3297.8	3590.7	3760.8	3939.2	3931.4	4163.9	4179.8	4259.2	4323.7	4413.3	4503.5	4501.5	4529.3	4569.1	4671.1	4526.7	4496.6	4555.2	4547
0	0	0	13.178	5.0379	8.966	3.1361	39.546	53.542	92.501	152.58	267.21	356.79	500.34	588.84	667.39	847.77	978.18	1167.2	1322	1530.5	1702	1808.7	1862.4	2019.2	2126.4	2264.4	2431.8	2524.9	2634.2	2725.5	2837.1	2976.3	3038.8	3161.9	3272.5	3349.6	3521	3559.3	3651.5	3668.7	3751.5	3757.2	3831.2	3792.4	3771.8	3787.9	3797.9	3858.5	3991.5
0	0	0	0	5.1363	14.165	17.285	48.033	103.31	228.78	421.87	646.89	935.02	1236.8	1604.7	1876.7	2191.3	2708.3	2982.8	3245.7	3672.4	3692.9	4058.4	4389.8	4889.7	5123.7	5176.6	5388.3	5631.8	5815.4	6029.2	6211	6428.3	6798.8	6348.9	6558	7083.1	7218.3	7415.4	7762.2	7589.4	7698.3	7309.3	7694.7	7702	7778.9	7698.3	7409.5	7590	7765.2
0	0	0	41.154	34.749	76.98	44.733	105.87	259.25	411.81	595.09	735.13	961.07	1240.1	1556.1	1855.9	1995.6	2312.9	2597.9	2684.9	2729.5	3030.1	3095.6	3271.6	3436.3	3420.5	3583	3687.8	3664.6	3771.4	3739.8	3849.2	3937.7	4036.4	4061.7	4096	4279.3	4498.6	4615.6	4639.1	4520.8	4625.1	4574.5	4577.4	4657.1	4647.6	4543	4480.5	4437.8	4545.5
0	0	0	0.52383	9.0288	15.02	8.6555	60.477	171.2	311.78	496.97	719.33	977.86	1265	1609.7	2001.5	2368.9	2881.2	3314.4	3607.2	4261.3	4450.2	4766.5	4975.5	5343	5660.1	5770	6047.3	6368.8	6449.7	6299.1	6756.7	7025.3	7159.9	7188.1	7291.1	7473.5	7521	7592.6	7785.9	7705.2	7796	7894.6	7905.4	8012.4	7978.4	8057.6	8052.6	7996	7984.4
0	8.4004	12.146	0	0	10.14	0.48807	4.348	15.915	19.863	38.003	107.05	209.27	348.63	525.83	680	859.72	1098.9	1245.3	1470	1617.9	1809.4	1913.4	2109	2258.9	2388.4	2393	2557.2	2633.6	2648.1	2764.8	2769.6	2790.5	2864	2899.7	3162.8	3140.9	3187.5	3192.8	3479.7	3367	3362.1	3289.8	3291.8	3315.1	3345.6	3381.5	3335.8	3418.2	3415.6
0	2.7682	2.0297	36.023	7.1802	0	0	0	52.777	76.464	193.26	201.86	270.66	485.81	431.04	579.55	762.33	841.71	1035.3	1244.1	1379.6	1463.4	1544.6	1462.4	1487.5	1647.8	1796.7	1778.9	1859.6	1887.4	2032.5	1855.7	1986.7	1979.2	2048.1	2155.6	2238.3	2256	2318.3	2369.3	2451.5	2424.8	2479.3	2444.4	2448	2618.1	2597.6	2674.1	2670.7	2725.7
2.9668	8.2237	0	5.652	0	0	0	0.52836	0	9.9292	58.734	98.919	176.46	279.93	416.78	565.18	684.41	888.44	1005.2	1221.8	1335.5	1548.3	1673.5	1862.1	2015.6	2166.6	2203	2397.1	2545.8	2703.4	2767.1	2877.5	2845.7	3039.3	3097.5	3346.4	3373.3	3396.6	3500.2	3437.9	3541.6	3649.6	3645.3	3699.6	3807	3746.9	3843.6	3364.7	3757.1	3825.4
0	0	0	14.502	0	13.823	16.094	45.459	94.978	229.55	383.96	631.02	866.76	1246.3	1561.3	1907.5	2321.7	2890.3	3396.9	3892.5	4330.2	4877.5	5357.7	5832	6347	6546	6834.7	7151.4	7614.2	7766.8	7994.2	8161.7	8321.3	8131.7	8848	9027.7	9016.7	9476.5	9719.9	9845.6	9875.7	9928.2	9953.8	9865.3	9958.8	10006	10174	10042	9857.2	10182
8.4752	13.062	0	4.0132	0	0	3.6675	56.792	162.08	343.32	625.22	927.08	1296.4	1719.7	2242.7	2856.5	3436.5	4100.6	4835.5	5482.7	5962.3	6493.8	7283.7	7790.1	8299	8622.5	9056.9	9521.6	10042	10006	10394	10806	11261	11538	11714	12096	12234	12358	12343	12525	12926	13135	12590	12963	13117	13168	13261	13181	13119	13315
0.15947	0	0	2.3543	0	9.2546	4.3846	62.743	156.81	318.8	623.91	1022.4	1484	1954.9	2589.6	3431.2	4189.5	5215	6179.5	6793.8	7829.4	8638.8	9270	10070	10634	11531	12279	12660	13050	13450	14104	14395	14794	15419	15331	15861	15898	15975	16232	16495	16322	16225	16598	16478	16385	16198	16275	16248	16150	16130
21.524	20.686	0	0	0	0	14.165	2.3118	58.926	155.09	278.59	432.56	621.37	843.29	1168.9	1365.9	1701.3	2315	2852.6	3241.1	3587.8	3611.5	4262	4589.3	4313.2	5194.7	5174.8	5261	5625.8	5670.9	5812.9	5099.7	5209.6	5223.8	5254.1	5280.4	5382.5	5101.1	5568.4	5389.5	5508.9	5312.3	5589.8	5761.2	5792.4	5654	5819.8	5631.9	5719.7	5788.6
0	4.9496	5.1566	0	4.0366	3.4891	0	0	6.8467	62.74	180	418.97	645.27	984.02	1306.3	1709.8	2095.7	2533.6	2885.3	3187.4	3546.5	3981.3	4207.3	4618.6	4866.1	5038.3	5502.1	5602.2	5982.7	6066.7	6396.1	6414.3	6542.9	6713.3	6863.9	6998.9	6908.1	7218.4	7391.6	7372.9	7348.5	7450.3	7577.3	7645.7	7607.4	7634	7778.5	7546	7707.2	7640.3
0	0	0	7.4141	0	2.0491	5.6115	0	0	0	5.8453	67.248	138.73	283.67	411.79	581.49	732.26	925.86	1093.2	1314.3	1488.5	1721.2	1915.3	2156.8	2273.9	2531.8	2666.9	2881.6	3069.3	3080.3	3182.3	3371.2	3496.6	3527.1	3869.7	3810	3981.4	4008.2	4192.6	4209.3	4288	4265.1	4409.2	4501.9	4529.6	4571.2	4629.3	4671.4	4615.2	4652.5
0	0	0	5.215	5.267	10.602	14.519	65.55	145.49	278.78	433.24	648.74	885.33	1139.2	1372.9	1578.9	1904.7	2180.9	2255.3	2561.4	2800.8	2982.7	3259.8	3390.6	3592.3	3786.3	3829.6	3880.7	4134	4036.7	4489.3	4343.9	4419.4	4737.3	4692.9	4927.4	5110.7	5319	5353.2	5573.9	5532.8	5617.7	5652.3	5670.4	5620.6	5582.7	5680.7	5802	5702	5874
0	0	0	0	7.2578	4.8073	5.6282	15.87	23.016	55.125	124.98	211.94	367.13	541.11	816.06	1092.1	1396.4	1771.1	2093.5	2432.9	2598.2	2919.5	3077.6	3380.9	3560	3939.4	4042.3	4153	4358.7	4577.1	4807.3	4759.7	4753.1	4931.2	4935.6	5178.9	5169.1	5182.2	5327.2	5254.1	5449.9	5220.4	5358.7	5392.9	5467.3	5332.7	5369.1	5369.8	5404	5457.1
0	0	0	0	0	11.808	21.201	72.123	159.65	308.56	460.54	625.26	902.89	1164.3	1456.7	1641.6	1858.1	2118.6	2407.6	2614.2	2896.3	3103.4	3275.3	3381.4	3771.8	3866.5	3928.6	4178	4441.4	4703.7	4874.9	4980.7	5022	5124	5357.8	5466.2	5553.5	5592.9	5682.7	5897.8	5786.4	6019.3	6081.2	6010.5	6109	6229.6	6228.4	6252.8	6176	6209.3
0	0	0	6.7306	2.1271	7.1528	13.405	27.692	116.03	183.21	284.44	534.03	724.74	1131.5	1399.7	1557.8	1861	2127.5	2572.1	2710.1	3023.4	3551.5	4085.1	4286.7	4087.7	4402.4	4766.4	4871.5	5075	5174.4	5348.6	5404.6	5601.6	5769.8	5964.5	6069.2	6150.7	6221.1	6367.3	6277.5	6344.9	6256.1	6438.5	6563.1	6480.1	6539.3	6610.4	6527.1	6605.3	6496.3
0	0	0	39.387	50.911	24.002	81.54	126.42	299.93	424.22	747.76	996.92	1423.1	1806.3	2249	2726.6	3182.9	3968.2	4599.9	5108.6	5375.9	5923.1	5901.6	6462.5	6783.6	7369.2	7833.7	7484.6	7859.3	8264	8201.8	8459.9	8320.1	8260.2	8480	8617.8	8748.2	9073.2	9110.2	9166.2	9359.1	9221.6	9424.2	9494.9	9608.3	9704.2	9721.5	9650.1	9761.4	9853.3
0	11.453	0	0	14.878	21.019	30.693	80.895	165.65	284.54	420.16	535.22	737.88	985.35	1163.6	1342.8	1476.6	1686.3	1926.5	2092.2	2160.4	2306	2472.5	2649.2	2843.9	2871	3070.2	3098.1	3420.4	3305	3288.9	3323.3	3369.9	3556.3	3574.7	3592.6	3580.5	3646	3683.4	3661.5	3597.8	3652.2	3614.6	3620.5	3642.5	3635.4	3588.2	3632.7	3606.9	3590.1
0	0	0	0	10.742	45.005	106.95	198.68	312.24	521.78	705.67	994.84	1264.6	1489.5	1794.2	2039.6	2346.4	2673.2	2896	3166.1	3538.2	3753.2	4003.8	4212.8	4462.1	4531.9	4700.8	4871.5	5026.7	5288.9	5309.4	5479.3	5659.1	5706.9	5824.6	5806.7	5936.4	5907.8	5853.5	6106.1	6130.7	6055.7	5921	6056.7	6128.1	6250	6292.1	6134.8	5990.9	6186.4
1.2308	10.292	9.6136	5.1509	0	0	0	0	18.607	66.496	188.73	310.81	491.92	724.3	916.32	1206.5	1412.7	1754.8	1894.9	2180.7	2414	2593	2887.1	3116.2	3324.9	3520	3700.6	3858.2	4059.5	4151.7	4222.1	4319.1	4500.7	4532.6	4705.3	4889.5	4999.8	4952.7	4653.5	4801	4925.6	5132.2	5024.7	5051.9	5219.8	5245.9	5246.5	5282.2	5223.4	5286.3
0	0	0	0.64775	20.895	2.7398	13.391	34.57	70.963	131.51	184.21	270.84	372.73	484.71	626.21	762.78	1054.5	1278.6	1484.4	1805.8	2040.5	2343.9	2709.1	2898.1	3355.3	3460.1	3824.9	4100.6	4344.5	4803	4949.6	5265	5599.4	5644.2	5856.1	6155.7	6316.4	6577.7	6678.8	6970.9	7046.7	7134.4	7236.2	7428.8	7527.3	7575	7519	7560.9	7426.9	7436.7
0	0	0	0	6.2083	20.92	44.623	24.485	72.668	174.33	267.61	380.54	569.96	728.81	926.7	1101.5	1322.7	1579.8	1815.2	2148.3	2371.7	2736.4	3018.4	3202.4	3525.4	3575.1	3968	3993.2	4325.4	4496.9	4628.3	4638.5	4795.3	4972.3	5124.5	5149.7	5402.3	5490.8	5588.7	5554.4	5549.2	5686.4	5653.4	5664.6	5799.4	5637.5	5760.7	5721.9	5684.5	5699.3
0	0	5.0397	21.037	16.414	5.7801	11.928	2.6383	0	9.0852	0.47649	44.526	59.335	95.127	123.67	172.63	298.61	388.36	476.13	576.12	691.43	836.86	967.46	1054.2	1245	1312.2	1534.7	1574.2	1725.1	1874.6	1915.2	2072.6	2131.9	2321.4	2391.7	2394.7	2552.6	2544.4	2589.3	2714.8	2728	2817.2	2879.7	2856.6	2906	2933	2978	3019.3	3055.4	3026.9
0	0	6.3429	12.569	5.9202	24.183	33.052	73.093	130.46	239.3	403.81	906.53	994.19	1712.2	1774.8	2079	3371.2	4062.9	3729.4	3703.3	4100.7	4371.1	4649.3	5076.5	5445.4	5745.4	6284.1	6178.7	6547.9	6611.8	6635.2	6863.3	7057.8	7019	7017.1	6958.8	6907.3	7115.8	7135.1	7028.8	7162.1	7249.2	7031.9	6974.1	7143	7134.4	7336.3	7456.1	7512.5	7431.8
0	0	37.415	138.28	227.13	366.75	284.46	417.33	444.76	478.61	840.67	1326.9	1669.4	1937.5	2469.3	2851.9	3049.8	3175.3	3954.9	4052.4	4728.8	5241.5	5391.4	5808.4	5893.6	6442.2	6757.8	7048.3	7080.6	7304.6	7699.1	7507.3	7833.3	7968.9	8067.2	8046.9	8384.9	8398.9	8672.1	8507.3	8682.1	9039.9	8897.4	8938.6	9120.5	9201.3	8993.4	8993.8	9067.6	9035.9
0	0	6.9723	1.2949	5.3807	13.235	13.181	11.249	33.797	67.827	125.34	230.16	381.33	550.07	805.13	1057.5	1344.1	1674	2346	2621.7	3017.7	3424.8	3612.9	3919.5	3719.6	4043.4	4257.1	4318.7	4571	4708.2	4909.1	5158.2	5264.1	5451.6	5582.6	5622.5	5746.1	5836.2	5932.4	6080.5	6103.7	6188.3	6276.9	6360	6353.6	6389.6	6352	6497.7	6565.5	6614.3
0	0.32951	0	8.9321	1.011	2.5784	8.5982	9.7484	15.286	36.688	71.472	120.66	234.44	346.85	522.03	609.65	766.56	873.22	1093.8	1283.6	1567.7	1777.9	1979.4	2141.5	2415.3	2552.2	2671.2	2710.2	2937.3	3138.5	3080.5	3289.9	3266.1	3320.2	3382.7	3517.3	3589.7	3588.7	3687.6	3835	3842.2	3847.5	3763.8	3837.6	3867.5	3886.8	3946.1	3952.3	3956.8	4023.9
17.047	17.818	11.418	0	0	0	0	3.4106	43.087	114.22	210.29	356.48	544.45	719.28	929.57	1065.7	1204.3	1347.9	1571.3	1678.7	1790.2	1914.5	2041.1	2189.4	2387.8	2667.2	2674.7	2873.6	3077.3	3100.4	3236.6	3353.7	3488.5	3729.4	3781.4	4056.6	3893.9	4089.4	4168	4287.4	4335.1	4277.7	4319.4	4420.8	4415.6	4490.8	4561.3	4522.6	4611.7	4593.2
0	0	0	0	3.1194	30.793	49.955	144.07	187.94	602.43	765.43	996.86	1341.4	1742.8	2187.2	2667.9	3160.1	3687.1	4195.2	4741.5	5144.4	5691	5994.9	6249.1	6631.4	7029.1	7010.5	7358.1	7649.3	7981.6	8382.5	8156	9557.5	9943	8907.9	8931.6	10392	10327	9040.2	9028.8	9056.8	9118.4	9041.2	9101.4	9096.7	8962.8	9086.9	8961.6	8854.2	8865.3
0	0	0	0	118.74	109.45	216.59	93.41	220.46	474.75	695.01	937.79	1294.1	1552.1	1962.3	2280.8	2632.2	2937.9	3454.3	3719	4197.9	4508.1	4913.4	5196.3	5607.8	5826.5	6128.9	6393.9	6415.8	6608.6	6675.5	6635.2	6690.6	6802.2	6875.1	6888.3	6859.7	6643.7	6993.5	6936.8	6942.5	6960.2	6639.6	6730.3	6684.1	6680.8	6562.4	6561	6382.9	6487.8
0	0	0	0	1.401	27.23	42.104	55.738	81.975	125.52	184.57	293.81	423.08	551.62	745.6	932.32	1121.1	1397.3	1587	1796.2	2000.9	2188.2	2328.9	2484.1	2840.8	2933.2	3047.7	2942.7	3134.5	3340.1	3336.7	3467.5	3715.5	3823.2	3997	4072.5	4397.9	4620.1	4530.3	4515.9	4479	4785.7	4902.5	4960.9	5079	5202.9	5302.1	5240.1	5261.8	5297.6
0	0	0	1.1762	3.1614	0	10.662	14.582	21.938	42.008	70.949	140.55	230.11	338.19	476.53	615.19	804.91	942.77	1119	1271.3	1454.4	1626.2	1747.6	1928.1	2183.7	2297.5	2537.3	2583.1	2589.9	2820.3	3091.3	3302.2	3384.8	3607.9	3441.3	3532	3634.7	3757.6	3828.9	3904	3744.1	3779.3	3901.9	3774	3914.5	3806.4	3818.7	3908.7	3880.7	3972
0	0	0	0	0	23.968	20.83	55.48	79.83	150.89	194.92	240.65	369.09	508.68	752.25	897.94	1085.9	1327.6	1570.1	1757.9	1987.6	2163.8	2360	2535.9	2693.9	2808.2	2918.5	3039	3185	3272.6	3382.7	3384.4	3599.2	3737.7	3769.7	3833.9	3958.6	4085.6	4156.3	4034.4	3972.4	4030.9	3995.1	3920.5	4060.8	4069.5	4052.8	3921.4	3878.7	3982.7
0	0	6.2378	14.145	9.3894	2.754	0	0	0	0	20.031	90.284	203.63	344.19	502.39	641.06	851.29	1080.8	1325.5	1543.1	1811.3	2060	2225.8	2401.3	2489.4	2705.5	2910.9	3110.6	3233.4	3372.4	3562.2	3792.5	3852.4	3848.8	3950.3	4053.6	4134.3	4318.7	4493.7	4513.4	4540	4701.9	4587.8	4735.3	4878.6	4751.1	4737	4875.1	4968.8	5028.1
0	109.98	72.354	76.036	0	85.886	0	0.56287	0	0	39.725	84.647	50.386	82.131	180.86	203.02	304.79	329.16	355.48	515.22	515.92	567.46	619.55	657.89	790.04	720.14	758.09	791.11	836.02	923.89	1001.7	766.79	606.51	970.8	963.48	776.74	725.62	858.62	1288.2	1345.4	1211.8	804.55	1352.7	843.65	892.42	1313.3	1389.9	1412.1	1412.9	1304.8
0	0	1.0358	0.54394	8.7328	6.806	14.062	20.597	54.724	97.92	168.63	301.93	422.57	607.53	766.17	1027.9	1210.5	1442.6	1675.7	1946.2	2188.1	2667.6	2650.1	2926.6	3173.9	3146.7	3540.7	3698.3	3924.1	3864.9	4120.3	4251	4359.3	4445.5	4659.2	4657.4	4717.7	4695.2	4907.9	4935.2	5071.2	5054.3	5086	5079.9	5040.3	5205.8	5155.3	5092.1	5095.9	5119.4
9.6662	26.864	1.1743	8.273	0	0	0	0	0	13.014	105.54	229.82	411.82	614.2	912.74	1175.4	1458.4	1744	1996	1924.7	2467.1	2795.4	3111.1	3098.1	3543.9	3892.7	4112.7	4356.9	4503.1	4763.7	5030.3	5238.8	5388.9	5648.8	5840.1	5888.1	6069.9	6151.4	6245.3	6396.2	6289.1	6518.2	6623.1	6641	6621.4	6627.8	6497.8	6693.6	6583.6	6591.8
0	0	0	21.595	78.268	148.13	156.06	177.14	197.82	180.58	170.96	281.91	212.91	305.18	572.67	731.66	909.2	1141.2	1385	1705.8	2007.7	2362	2632.9	3124.1	3376	3551.7	3993.8	4411.1	4609.4	4865	4961	5283.6	5563.8	5885	5878.9	5905.8	6066.6	6274.5	6385.1	6524.3	6640.3	6416.2	6635.6	6764.3	6783.7	6674.2	6815.9	6914.4	6951.4	6628.6
0	0	0	0	11.646	60.78	73.369	83.732	81.433	224.69	340.29	479.4	628.79	996.46	1126.8	1522.3	1548.8	1918.1	2219.4	2376.2	2690.7	2872.9	3646	3400.1	3946.3	3806.8	3669.6	3864.6	4371.1	4547.4	4465.5	4876.5	4481.3	4519.6	4950.5	5170.6	4933.7	5078.2	5286.4	5030.6	5079	5049.9	5077.7	5070.9	5202.3	5202	5165.5	5280.9	5299.4	5256.9
0	0	0	1.8834	20.862	74.906	124.63	184.48	317.15	446.78	591.59	806.4	1042.5	1243.3	1458.3	1692.1	1892.9	2141.9	2230.8	2532	2942	3072.5	2907.6	3185.2	3244.1	3585.3	3653.9	4060.3	3756.3	3737.3	4146.4	4023	4091.9	4408.8	4457.8	4612.2	4714.6	4775.6	4969.4	4943.2	4981.8	5071.5	5118.2	5089.3	5198.9	5150.1	5223.1	5233.4	5202.9	5327.9
0	7.7539	0	0	5.3332	24.216	8.2022	15.224	47.186	133.72	261.08	453.95	677.31	1002.9	1315.6	1667.3	2063.7	2451.8	2816.6	3116.2	3473.2	3842.4	4087.8	4538.4	4937.3	5058.6	5408.1	5645.5	5594.9	5774.8	6135.1	6081.8	6226.6	6244.8	6416.8	6508.8	6464.5	6558	6760.2	6756.6	6821.1	6811.8	6847.2	6779.3	6813	6791.2	6851.6	6803.6	6835.8	6814.4
0	0	0	11.033	0	8.2001	15.971	89.214	192.08	380.16	597.33	879.68	1258.2	1612.9	2085.7	2414	2964.6	3380.7	3717.9	4004.9	4477.6	4635	4762.8	5159.3	5287.3	5421.1	5468	5648.9	5914.2	6139.6	6362.4	6503.4	6959.6	7192.9	7144.2	7494	7373.5	7538.7	7695.4	7733	7647.1	7326.6	7942.6	7370.9	7391.7	7685	7671	7762.4	7857.8	7426.4
0	0	0	0.91131	36.909	82.364	150.45	288.12	502.15	673.69	928.08	1174	1520.1	1931.9	2306.6	2665.1	2930.7	3410.6	3713.1	4031.7	4444.9	4757.4	4845.4	5224.2	5376.3	5737.2	6168.8	6306.2	6526.9	6621.7	6800.6	6773.4	7030	7049.3	7438.2	7400.8	7488.3	7589.7	7812.3	7725.1	7958.5	7848	8257.2	8183.3	8243.7	8263.1	8404.4	8302.1	8336.6	8374
18.578	124.01	130.58	39.46	0	0	0	0	0	9.4467	123.77	301.39	502.68	728.54	962.16	1258.1	1507.6	1853.8	2240.4	2510.1	2986.9	3297.1	3760.1	4400.8	4722.6	4934.4	5344.2	5243.6	5836.7	5913.1	6142.6	6476.5	6830	7043.4	7207.7	7319	7517.3	7611	7722.8	7854.7	7790.2	7964.7	7916.7	7988.7	8089.2	8104.9	8194.4	8106.8	8205.8	8025.8
0	0	2.2445	14.972	21.009	16.901	0	0	0	0	4.9672	16.82	47.065	85.011	167.51	275.58	396.4	598.12	777.55	942.1	1148.1	1231.2	1395.9	1638.7	1816	2070.2	2145.1	2370.8	2478.5	2547.6	2736.6	2944.6	3149.5	3208.3	3316	3357	3505.2	3616.3	3697.2	3764.8	3910.7	3928.8	3940.4	4023.9	3977.5	4140.6	4049.7	4178.4	4112.3	4187.3
0	0	0	13.794	22.077	14.884	18.054	34.081	82.961	196.67	337.94	684.35	983.18	1386.6	1798.4	2605.5	2678	3213.8	3601.4	4199	5390.6	5068.3	5539.3	6032.4	6629.5	6693	7085.2	7552.6	8444.3	7351.3	8617.5	8009.4	8010.6	8248.4	8248.6	8499.9	8820.3	9238.1	9225.4	9386	9326.7	9289.9	9389.6	9746.8	9824	9574.1	9671.6	9709.9	9850.5	9962.5
0	0	4.0961	0	0.41512	10.456	0	45.145	128.27	244.66	415.55	659.63	886.09	1277.8	1568.6	1964.8	2373.3	2802	3313.5	3503.1	3756.9	4104.1	4132.3	4338.9	4640.1	4906.4	4991.9	5290.6	4978.6	5384.1	5881	6082.1	6271.4	6340.7	6283.6	6389.4	6493.1	6466.4	6481.5	6471.7	6529.2	6645.9	7101.4	7127.9	6949.2	7065.6	7129.5	7030.3	7144.1	6985.1
0	0	0	28.531	89.644	95.259	104.44	156.32	183.36	255.19	403.85	512.7	650.69	733.39	1082.8	1274.5	1401.6	1617	1794.6	2000.2	2163.1	2170.9	2240.8	2359.2	2576.7	2697.7	2754.2	2919.9	3070.3	3168.8	3209.2	3390.9	3531.5	3584.5	3468.5	3680.6	3745.5	3796.6	3884	4055.3	4080.3	4211.4	4169.2	4174.1	4279.7	4264.2	4216.8	4174.7	4184.6	4172.5
0	10.921	23.719	0	0	23.96	13.517	13.003	54.009	93.802	133.56	216.68	334.52	436.63	580.34	697.16	824.1	968.5	1165.1	1282.6	1445.4	1617.5	1670.6	1866.9	1898.5	2094.7	2335.6	2469.7	2594.6	2707.7	2788.4	2978.7	3096.9	3177.3	3224.6	3330.7	3335.5	3448.5	3550.2	3526.6	3570.8	3571.8	3636.5	3603.8	3590.3	3688.6	3619.6	3713.8	3647.7	3691.6
0	0	0	8.8793	0	8.3113	8.0033	49.892	98.448	207.77	364.93	551.4	770.27	1016.2	1310.9	1597	1862.7	2217.3	2572.6	3031.7	3430.4	3764.8	4071.4	4210.3	4478.2	4818.5	4953.7	5285.9	5503	5545.3	5718.9	5801.3	6028	5992.7	5979	6146.7	6242.9	6424.2	6563.2	6695.7	6746.9	6805.1	6800.1	6834.7	6842.6	6756.8	6733.4	6755.3	6886.4	6901.1
0	13.519	1.7109	0	0	0	2.7876	0	5.0007	40.344	54.32	165.87	285.76	444.05	636.64	845.96	980.8	1289.5	1393.4	1615.5	1826.7	1982.1	2172.3	2263.6	2593.4	2726.7	2935.3	3013	3131.4	3320.5	3480.7	3533.9	3672.6	3797.3	4019.1	3977.1	4097	4146.3	4290.3	4278.9	4379.9	4333	4514.4	4493.4	4620.3	4700.8	4664	4843.9	4831.5	4806.4
0	8.9827	9.8674	5.9446	24.018	50.876	14.647	139.26	356.89	579.83	901.46	1278.9	1660.7	2093.2	2542.1	2873.9	3372.1	3765.7	4077.6	4584.7	4937	5534.9	5812	6188.9	6299.9	6520.9	7035.8	7042.1	7464.8	7398.7	7453.7	7610.2	7785	7945.9	8251.9	8202.3	8596.1	8605.4	8746.1	8844.4	9025.6	8646.8	8857.7	8930.5	8672.6	8895.1	8821.4	8682.5	8844.3	8793.5
7.8677	6.4114	0	9.0174	0	0	0	10.756	42.806	124.35	264.32	445.17	685.94	995.21	1370.9	1695.6	2049.8	2473.4	3017.1	3400.6	3936.1	4492.9	5178.1	6126.9	5940.1	6298.2	6713	7279.4	7592	7951.6	8213.3	8662.1	8870	8868.2	9042	9317.5	9782.8	10153	10240	10374	10585	10921	10962	11027	11095	11001	11035	11043	11038	11386
0	0	17.066	0.31283	0	0	11.875	33.77	71.022	142.57	305.51	486.92	723.46	1023.7	1328.1	1687	1984.8	2414.2	2776.5	3222	3514.6	3816.6	4165.5	4411.4	4694.3	5007.3	5423.7	5762.8	5956.1	6195.3	6269.4	6668.7	6834.7	7150.1	7128	7223.8	7486.4	7569.8	7952.8	8038.7	7989.1	8198.1	8200	8480.5	8473.9	8604.2	8538	8592.3	8642.3	8476.2
0	127.77	28.717	0	52.935	0	0	38.311	154.33	239.51	493.84	853.84	1162.3	1595.9	1919.8	2793.5	3376.4	3952.5	4245.6	4614.6	4884.3	5250.7	5625.7	6195.9	6483.6	6585	6943.5	7054.6	7574.8	7469.2	7701.4	7815.2	8140.3	8372.6	8683.5	8638.1	8950.6	9078.9	9207.1	9368.3	9417.7	9751.3	11628	11234	11259	10365	9788.8	9874.6	9929.1	9955.8
4.5231	34.259	36.305	0	0	0	0	0	0	0	0	13.625	30.429	42.953	86.251	137.51	149.27	253.15	245.47	384.1	446.38	571.8	827.24	862	961.39	1129.1	1238.7	1390.1	1481.1	1614.5	1840	1850.4	1885.3	2175.2	2206.6	2427	2505.1	2658.6	2714.4	2907.6	2877.3	2835.8	2908.1	2937.9	2985.6	3028.5	3084.6	3121.1	3116.2	3130.4
0	0	0	50.636	147.69	293.87	326.8	466.73	570.49	623.62	714.72	915.2	1120.1	1377.8	1630.4	1835.2	2037.4	2244.6	2501.2	2836.4	3043.2	3237.9	3264.5	3642.3	3793.5	3970.4	4181.9	4303.4	4396.2	4502.7	4558.8	4772	5023.8	5055	5212.2	5210.6	5307.8	5485.5	5596.7	5698.4	5769.3	5827.8	5883.9	5923.7	5793.6	5880.3	6031.4	6073.7	6172.1	6042.5
0	0.036397	0.82608	9.5997	4.3814	13.764	11.929	22.838	87.262	191.05	318.18	490.64	685.97	967.25	1196.6	1421	1686.7	2025.7	2353.3	2565.4	2886.2	3120.2	3424.8	3624.5	3777.5	3892.8	4158	4295.7	4277.9	4560.4	4607.8	4707.8	4799.1	5013.6	4946.5	5115.3	5265.4	5241.5	5167.1	5197.8	5285.3	5356.2	5331.5	5427	5350.3	5518.6	5820.9	5922.4	5923.7	5860.5
0	0	0	0	0	5.1671	16.045	17.494	26.237	39.483	59.682	77.377	116.19	171.65	218.55	302.76	384.33	503.67	563.14	694.51	822.08	941.36	1107.7	1203.7	1383.6	1482.8	1627.4	1697.5	1636.9	1813.2	1923.2	2093.9	2216.8	2394.1	2493.4	2773	2881.5	2998	3032.4	3135.9	3280.1	3336.4	3379.2	3355.7	3410	3456.9	3531.1	3580.7	3624.9	3569.6
0	0	0	0	11.524	46.776	58.876	117.67	221.57	379.75	608.58	866.31	1092.2	1434	1730.7	2028.3	2587.4	2879.9	3210.9	3498.8	3714.6	3980.5	4116.3	4611.6	4914.6	4936.1	4931.2	5181.4	5325.8	5286.6	5620.1	5689.4	5745.2	5977.6	6021.4	6065.8	6116.6	6250.3	6198.2	6199	6252.3	6128.1	6113.3	6070	6100.7	6019.5	6115.9	6142.1	6123.1	6176.7
0	0	0	0	0	8.5279	22.895	32.578	62.258	104.53	177.28	221.01	297.8	387.89	478.65	570.05	673.08	757.14	803.97	892.21	971.62	1055.3	1132.5	1178.3	1251.4	1236.6	1263.5	1250.2	1315.3	1395.3	1352.2	1405	1403.5	1442.1	1459.6	1488.4	1525.7	1511.7	1445.2	1511.2	1529.8	1572.5	1565.5	1550.9	1570	1541.8	1570.1	1559	1609.3	1568.7
0	0	0	0	2.1772	4.2815	39.324	99.785	219.85	412.16	654.01	967.67	1355.5	1603.7	2002.5	2437.4	2913.2	3408.4	4002.8	4353.2	4625.6	5067.7	5624.7	5782.9	6165.6	6617.4	6829.4	7256.2	7548.9	7796.2	8039.9	8292.5	8446.8	8499.4	8809.1	8983.2	9117.7	9061.3	9509.3	9654.5	9844.4	9955.6	10099	9954.8	10068	10039	10051	10061	10038	10117
0	0	0	18.229	14.773	30.633	0	0	22.582	119.34	232.62	435.45	724.02	1072.5	1484.3	1870.2	2367.4	2808.4	3498.9	4101.6	4662.9	5182.3	5529.8	6036.8	6374.3	6980.3	7074.4	7494.1	7712.6	8172.6	8477.6	8649.8	8884.7	8851.6	9164.9	9266.7	9477	9432.2	9449.7	9411.6	9580	9674	9301.3	9595.7	9584	9622.9	9393.3	9435.8	9234.4	9374.7
0	0	0	47.46	194.63	197.47	237.59	260.3	311.2	380.74	309.09	354.9	378.93	343.87	330.67	343.33	389.94	373.64	300.83	299.74	238.93	226.52	286.81	302.65	356.28	324.06	416.84	49.075	396.34	480.61	544.68	630.05	728.07	891.86	955.26	1000	1238.5	1453.7	1433.8	1587	1546.3	1693.2	1755.1	1755	1856	1867.4	1870.2	1826.2	1784	1821.4
0	11.483	2.5041	8.299	7.2755	0	0	18.134	50.753	178.15	298.17	541.62	712.89	1193.5	1590.3	1871.5	1874	2115.8	2912.8	3228.2	3490.7	3857.1	3526	5347.3	5216.5	5594.9	5819.7	6014.4	6080.3	6345	6334.7	7452.6	5753.4	6918.2	5694.4	6067.1	6360.5	6645.9	6582.2	6833.6	6733.6	6799.1	6576.4	6810.5	6879.7	6964.7	7006.3	6678.4	7189.3	7128.1
0	1.9443	0.74119	2.7468	0	0	2.7589	36.439	76.261	181.87	366.51	623.39	900.95	1179	1494.8	1817.7	2171.1	2528.1	3016.7	3180	3565.4	4006	4231.2	4484.9	4872.7	4869.7	4628.4	4807.8	4961.6	5076.1	5313.8	5387.5	5436.7	5576.1	5708.8	5883.6	5853.6	5947.3	6013.8	5993.2	5869	5915.3	6178	6169.4	6122.1	5936.2	6092.1	6107	6044.9	6126.1
0	0	0	10.3	5.2393	0.95472	7.4769	12.096	46.759	121.11	271.64	491.42	652.62	971.33	886.59	1610.6	2084.3	2486.9	2979.4	3365.6	3953.2	4341.4	4743.9	5016.3	5413.7	5552	5805.8	5739.3	6437	6636.6	6837.8	6923.8	5762.2	7571.1	6251.1	7842.1	8191.3	8608.7	8699.6	9095.5	9679.6	9872.8	10097	10157	10490	10018	10018	10221	10067	10036
0	0	6.2554	3.3467	1.8776	5.461	1.5471	10.854	46.825	88.653	193.05	338.25	546.85	796.4	1120.9	1475.4	1863.8	2264.3	2981.5	3160.9	3468.6	3781.8	4031.3	4367.1	4727.5	5170.4	5317.4	5583	5902.4	6158.9	6365.3	6651.1	6822.7	6907.6	6989.6	6616.5	6821	7088.5	7130	7306.1	7295.4	7676.9	7818.7	7909.7	7870.7	7735.9	7798.4	7780.3	7768	7865.8
0	0	0	49.346	84.061	148.02	152.91	275.29	363.47	551.2	752.34	1118.6	1466.3	1840.1	2317.4	2753.9	3133.2	3570.1	4068.1	4580	4809.8	5336.5	5633.5	5763.2	6417.2	6582.9	6750.2	7070	7383.8	7430.9	7689	7852.9	8302.2	8216.5	8369.2	8523.2	8477.7	8698.9	8651.9	8789.3	8792.6	8999.7	9031.2	8991.1	9102.5	8944.5	8988.4	8982.9	9273.3	9341
0	0	0	8.4888	4.2197	6.4305	27.423	98.311	207.97	382.51	655.61	969.81	1355.6	1809.5	2252.5	2699	3255.7	3701.5	4287.6	4811.4	5272.9	5690.1	6147.5	6275.7	6486	6729.5	6803.4	7186.1	7177.7	7565.3	7744.1	7814	7875.5	8100.6	8123.2	8206.5	8311.8	8411.8	8791.6	8600.8	8707	8947.3	8920.9	9106.6	9014	8985.2	9091.6	9015.2	9072.9	9045.2
0	0	0	0.9721	0	11.852	7.7645	37.893	85.153	176.11	338.97	525.72	844.75	1207	1625.5	2122.6	2673.5	3273.2	3841.2	4480.4	5063.4	5682.8	5987.3	6702.2	7132.2	7912.8	8420.5	8986.4	9495.6	9649.7	9831.5	10026	9975.2	10125	10176	10135	10348	10289	10476	10616	10975	10936	11231	11026	11163	11476	11276	11440	11563	11500
0	0	0	0	2.8891	10.994	26.027	70.763	139.29	285.76	489.05	789.68	1094.7	1452.7	1888.3	2485.6	2944.5	3460.2	3997.4	4489.7	4872.7	5186.9	5504.8	5939.5	6142.4	6283.1	6610.6	6732.5	6978.5	7186.8	7246.2	7532.4	7851.5	8095.2	8407.9	8575	8767.4	8885.2	9047.1	9298.1	9162.8	9212.4	9532.6	9602	9740	9824	9971.6	9770	9744.8	9690.8
0	5.4521	5.8892	13.211	0	1.9476	0	0	45.874	147.12	307.92	551.64	1040.6	1592	2168.4	2608.7	3197.5	3955.4	4685.5	5119.7	5691.6	5863.8	5788	6304.4	6654.4	7627.6	8070.5	8262.7	9022.9	9467.9	8459.9	9211.1	9293.8	9285.8	9139.1	9765.7	9685.8	9856	10106	10504	10958	11106	11089	11248	11384	11292	11184	11203	11299	11158
6.5693	3.5744	0	0	0	5.4897	0	26.428	116.25	296.52	577.99	955.85	1351.8	1867.2	2431.8	3097	3822.8	4581.9	5386.8	6011.7	6749.8	7341.7	8186.2	8907.3	9668.1	9937.4	10302	10679	11373	11878	12563	12606	12522	12527	12927	13111	13170	13364	13334	13409	13078	13419	13087	12966	12921	13167	13058	13103	13179	13014
0	14.756	15.021	0	0	0	0	0	0	0	0	0	0	14.284	42.524	83.079	130.72	250.73	294.17	444.34	558.48	733.34	859.03	1016.5	1209.6	1372.5	1459.5	1680.7	1822.8	1973.7	2186.1	2146.7	2377.6	2659.6	2700	2989.8	3016	3129.2	3171.1	3389.2	3378.4	3313.8	3492.6	3467.2	3449.2	3544.1	3550.2	3554.5	3605.8	3585.3
12.794	11.767	0	0	0	0	0	0	1.2608	36.565	75.775	158.61	253.79	394.72	490.14	623.14	696.97	856.44	1041.4	1166.9	1266.4	1374.4	1440.1	1566.2	1678.3	1725.7	1837.5	1892.1	1996	2077.1	2111.1	2183.7	2201.8	2334.5	2366.7	2483	2535	2604.4	2659.3	2759.9	2741.3	2785.6	2864.8	2980.3	3047.2	2866.8	2959.6	2971.2	2934.8	2765.4
0	0	3.6419	2.8782	10.767	0	24.633	46.386	62.566	60.097	98.255	160.52	209.84	296.73	404.33	542.35	658.24	850.57	1029.2	1249	1487.6	1800.4	1941.5	2212.3	2415.7	2861.7	3190	3520.3	3924.4	4207.6	4416.4	4747.3	4991.5	5324.5	5758.4	5886.5	6095.6	6229	6494.1	6616.5	6811.8	6923.7	7121.8	7184.9	7623.2	7360.9	7394.4	7378.8	7278.5	7211.2
0	8.2512	5.5121	0	0	0	25.82	68.602	211.48	418.65	732.76	1093.1	1508	1907.2	2368.3	2786.2	3335.3	3663.9	4281.6	4499	5065.1	5412.2	5805.5	5810.5	6002.8	6272	6622.8	6745.1	6808.8	7119.1	7228.1	7222.3	7363.7	7551.9	7619.9	7477.2	7557.4	7851	7607.8	7749.1	7763.9	7867.2	7887.2	7782.2	8162.7	7992	8078.7	8054.7	8283.4	8003.9
4.043	17.301	10.508	3.1008	0	0	0	0	0	0	0	0	2.8811	23.775	35.1	26.799	71.845	98.394	68.165	95.324	204.65	314.11	425.24	486.78	590.02	609.94	693.96	812.51	919.21	1079.4	1209.8	1358.5	1635.2	1775.1	1923.8	2073.3	2224.7	2448.3	2542.9	2674.1	2919.5	2886.1	3131.4	3243.8	3218.7	3365.4	3341.7	3383.8	3460	3592.7
0	0	0	5.0517	11.857	20.814	41.941	93.504	158.97	276.51	424.39	669.51	1021.7	1303.8	1699.4	1908.5	2417.6	3682.3	4199.9	4757.5	4449.4	5199.5	5496.1	5908.9	6397.5	7153.3	7533.8	7433	7857.6	8198.3	8310.3	9119.2	9264.9	9568.4	9262.7	9598.4	10018	10299	9985	10462	10150	10598	10632	10512	10514	10563	10672	10787	10731	10628
0	0	0	4.0959	19.957	38.341	41.821	48.7	73.903	114.77	159.61	268.71	371.5	545.89	746.67	971.18	1106.9	1386.3	1570.5	1831.5	2079.8	2211.9	2326.5	2551.4	2620.3	2894.1	3013.2	3111	3222.2	3448.9	3560.1	3543	3722.5	3927.8	3943.4	4078.3	4246.4	4305.3	4369.4	4513.4	4512.7	4602.1	4657.9	4605.3	4615.5	4685.7	4575.7	4621.1	4643.6	4600.3
4.9389	0	0.01026	0	1.407	5.0068	0	25.168	74.245	151.99	252.76	433.25	617.9	791.03	1002.5	1252.8	1519.5	1754	1766.4	2204.2	2420.8	2461.8	2724.9	3139.4	3046.4	3331	3394.6	3420.9	3617.6	3611.5	3741	3727.8	3865.8	4041	3918.4	4176.2	4194.6	4186	4229.9	4292.3	4234.2	4315.4	4441	4429.4	4375.3	4444.2	4442.4	4706.7	4615.7	4518.8
0	0	0	5.1417	0	6.0682	0.44128	40.87	97.807	225.19	402.93	684.59	1016.6	1412.8	1879.7	2374.5	2993.6	3773.1	4428.6	4594.7	5184	5556.4	6073.9	6621.9	7485.7	8159.1	8899.9	9338.3	10175	10921	11265	11625	11687	12537	13019	12404	12677	10523	10039	10298	10425	10412	10350	10330	10238	10216	10318	10257	10342	10331
0	0	7.8958	0	0	4.1918	7.3656	65.641	172.99	377.41	610.61	984.4	1405.3	1910.4	2402	2918.2	3506.6	4071.2	4499	5068.4	5542.8	6032.9	6548.3	6862.7	7121.3	7461.2	7824	8019.9	8296.3	8074.8	8476.6	8730.9	8902.2	9111.6	9265.2	9177.6	9006.4	9107.6	9648.9	9635.9	9807.2	9456	9522.7	9782.5	9854.7	10034	9929	10113	9992.2	10062
0	0	0	87.322	212.67	75.817	327.79	386.29	465.16	807.7	857.06	855.73	824.65	578.34	1050.3	1466.9	1579.9	1585.1	1774.1	2376.2	2176.5	2216.7	2597.5	2846.6	2900.4	3184.8	3463.1	3633.3	3751	4061.8	4319	4257.5	4439.8	4433.9	4501.2	4729.7	4867.6	4832.9	4857.1	4768.9	5050	5123.1	5157.4	5306.2	5333.9	5404.7	5485.4	5498.8	5394.3	5450.3
0	0	0	5.8961	81.768	66.512	73.78	51.458	61.997	92.94	174.55	317.55	458.82	676.77	912.24	1236.6	1328	1697.9	2067.2	2265.4	2071.4	2193.2	2422.1	2680.7	2753.9	3136.7	3023.7	3408.9	3752.6	3855.2	4039.2	4205.2	4387.9	4570	4564.7	4930.3	4942.1	5099.8	5108	5188	5293.3	5320.3	5232.4	5262.9	5272	5258.5	5219.8	5318	5345.5	5320.4
0	0	0	14.472	7.0308	0	0	7.8032	45.278	76.06	118.66	238.41	376.89	587.45	835.05	1109.6	1399.4	1738.3	2037.9	2526.4	2859.6	3295.5	3585	4019.2	3703.1	4176	4411	4689	5074.7	5453.5	5555.2	6001.3	6292.8	6493.3	6854	7015	7134.7	7455.4	7666.7	7801.3	8204.7	8132.7	8297.7	8518.8	8598.1	8682.2	8870.9	9056.1	9194.7	9072.7
0	0	0	0	11.347	14.775	79.87	77.103	69.056	118.89	291.99	458.52	455.5	835.59	1047.1	1021.2	1349.9	1510.5	1767.2	2156.3	1952.9	2594	2660	3029.7	2750.4	3037.4	3195	3988.8	3507.1	3599	4397.1	3901.1	4301	4149.3	4326.7	4417.1	4582	4653.8	4658.3	4772.3	4867.7	4817.1	4945.9	4852	4847.7	4933	4980.5	4872.8	4864.3	4843
0	2.7673	0	6.0492	0	0	6.4086	16.478	26.823	94.239	161.76	275.65	442.34	658.16	899.67	1202	1488.1	1805.8	2153.2	2411.6	2804.9	2955.1	3317.9	3578	3898.3	4078.6	4296.1	4538	4592.9	4830.8	5097.4	5162	5449	5659.5	5867.8	5977.3	6002.5	5982.2	6086.6	6217	6265.5	6328.2	6076.1	6145.4	6207.9	6161.8	6297.9	6193.1	6258.9	6303.4
0	0	0	3.3748	0.65455	29.49	37.605	85.476	186.77	331.15	557.52	773.4	1101.1	1278	1768.9	2205.3	2863.6	3278.2	3745.1	4769.1	5163.5	5881.6	6277.5	6841.5	7425.5	7957.6	8148.1	8308.3	8164.3	9081.7	9948.5	9811.9	9927.4	10135	10171	10331	10246	10356	10730	10475	10513	10521	10778	10791	10610	10433	10519	10577	10449	10495
0	0.23046	6.8249	14.616	18.857	0	0	0	11.5	17.703	28.97	65.887	80.121	168.7	235.86	290.74	352.6	430.81	466.18	557.14	689.32	782.11	937.66	993.81	1083.2	1198.9	1324.4	1401.4	1461.2	1473.4	1652.7	1746.2	1909	2036.5	2100.9	2193.8	2263.4	2329.6	2410.3	2419.4	2531.2	2489.8	2659.3	2634.1	2690.6	2741.6	2788.5	2717.7	2740.4	2795.5
0	0	0	10.199	0	27.019	44.055	68.065	127.81	238.44	426.73	678.11	981.97	1169.1	1618.9	2047.8	2511.5	3093.3	3544.8	4024.5	4383.5	4905	5269.6	5723.7	5659.7	6159.8	6220	6571.5	6713.1	6940.8	7273.7	7112.1	7107.8	7446.7	6647	7034.3	7735.3	7891.2	7824.2	7914.3	8001.3	7953.6	8063.2	8224.4	8239.8	8100.8	7702.2	7936.1	7667.2	7723.2
0	11.386	9.7934	10.856	0	1.9696	0	17.764	50.133	153.78	285.08	497.89	818.08	1168.9	1585.5	1943.1	2423	2822.5	3275.4	3751.7	4146.3	4496.5	5055.2	5508.7	5926.9	6028.6	6034.5	6378	6547.7	6766.6	6651.8	7136.9	7233.6	7469.5	7482.4	7638.7	7693.4	7844	7233.1	7453.4	7502.1	8073.4	7311.4	7295.9	7572	7512.8	7576.4	7488	7634.6	7709.9
0	0	29.249	19.261	16.368	16.362	24.749	119.42	224.39	390.97	688.3	1072.2	1542.9	2148.3	2810.5	3430.6	4047.7	4605.3	5321.4	5978.5	6583.7	7146.5	7500.8	7943	8539	8902	8953.3	9446.5	9798.9	10159	10507	11468	11500	11558	11755	12151	12329	12580	12722	12740	12742	12831	13268	13326	13423	13141	13105	13045	13165	13410
0	2.1275	25.31	8.5102	0	0	0	1.1938	17.897	94.368	196.63	382.71	586.22	870.02	1170.6	1432.8	1812.7	2310.5	2627.1	3079.5	3561.3	3967.6	4082.5	4210.6	4211.5	4655.3	5195.6	5346.7	5350.8	5606	5712.5	5957	6158.6	6267.9	6188.5	6619.1	6533.7	6646.5	6886.9	6905.7	7004.6	7153.6	7222	7313.7	7460.8	7450.5	7256.9	7124.6	7225.8	7295.8
0	0	0	1.4558	9.3263	10.373	7.2636	7.7242	20.622	40.116	107.33	217.71	341.96	534.22	731.99	948.18	1182.1	1423.2	1633.7	1862.8	2094.6	2322.1	2601.9	2825.1	2973.8	3238.4	3453.9	3560.1	3730.7	3989.4	4141.3	4253.2	4442.6	4588.8	4683	4716.2	4951.7	5063.1	5206.5	5256.4	5403.7	5447.9	5311.3	5233.7	5326.3	5503.9	5563.4	5717.3	5678.3	5656
0	0	0	15.54	13.332	66.543	78.781	130.17	166.45	273.87	433.96	652.42	873.65	1109.4	1420	1718.9	2020.6	2277.5	2424.6	2648.9	2826.6	2898.4	3183.3	3278.5	3487	3574.8	3720.6	3794.2	3704	3940.9	3981.3	4155.5	4322.3	4021.8	4052.2	4317.5	4211.7	4380.3	4401	4338.7	4457.4	4516.1	4464	4374.5	4460.2	4381	4440.4	4553	4513.5	4600.4
0	0	0	0	0	109.26	232.57	455.41	752.92	1125.1	1510.8	1936.7	2529.8	2968.1	3617.4	4200.3	4785.2	5274.8	5541.2	6202.8	6637.2	7075.3	7619.2	8114	8292.6	8923.8	9215	9438.2	9636.5	9960.7	10044	10232	10522	10821	11133	11337	11357	11610	11622	11968	11629	11878	11593	11616	11635	11838	11926	12029	12177	12356
0	0	0	0	64.652	38.055	178.69	198.46	385.45	468.61	694.92	1130.9	1199.6	1588.6	1980.7	2386.6	2745.5	2735.7	2966.9	3194.7	3634	3614.1	4141.2	4475.8	4517.6	4690.8	5966.8	4576.9	4774.9	4755.1	4968.2	4449.9	4562.5	4606.1	4649.3	4866.1	4878.9	4989.4	4953.2	5136.8	5139.1	5217.7	5247.6	5299.1	5355.7	5360.4	5347.9	5314.2	5406.1	5473.5
0	0	0	6.1397	0	57.878	25.311	45.227	128.06	200.37	422.14	626.55	835.83	1088.4	1302.7	1507.4	1918	2170.5	2475.7	2767.2	3000.2	3245.5	3480.7	3754.4	4022.2	4123.8	4312.3	4478.4	4643.3	4814.7	4829.5	5064.4	5103.1	5258.2	5439.8	5497.7	5430.9	5458.9	5476.6	5546.7	5707	5700.8	5735.3	5755.6	5739.2	5717.2	5765	5760.7	5787.1	5827
0	4.5823	0.3849	9.7884	0	0	3.3297	0	7.3173	16.702	20.709	64.629	121.61	233.64	389.39	601.77	788.34	1010.5	1208.2	1411.8	1618.3	2173.3	2526.9	2746.6	3114.8	3512.3	3736	3831.6	4021.4	4203.7	4329.8	4558.9	4752.6	4814.1	4903.4	5069.3	5253.6	5342.2	5396.2	5562	5686.2	5858.6	5877.6	5986.1	6055.4	6054.4	6250.9	6210	6120.2	6376
19.737	38.277	0	0	0	29.481	0	0	57.428	120.91	315.63	278.11	578.74	721.54	908.48	1160	1453.5	1671.9	2020.2	2447	2388.4	2576.5	2942.4	3042.1	3283.8	3589.5	3821.9	3808.6	3897.8	3933.7	4031.4	4271	4397.8	4528.3	4629.3	4842.8	4816.8	5032.4	5113.3	4967.5	5125.9	5042	5148.6	5212.8	5200.6	5132.5	5042.8	5201.3	5158.6	5162.2
0	11.216	0	0	11.243	0	14.89	60.715	182.16	346.72	628.6	909.92	1270.7	1582.2	2017.4	2576.2	3173.1	3661.1	4134.3	4755.1	5235.6	5715.7	6140	6598.2	6998.8	7582.6	7854	8301	8709.7	9090.9	9642.8	9861.6	10079	10421	10663	10864	11175	11341	10814	10822	10841	11080	11582	11660	11763	11614	11679	11452	11476	11503
0	0	0	12.332	4.2811	9.8642	16.272	10.557	28.418	43.101	121.87	238.98	356.31	531.47	681.77	878.57	1079.3	1323.5	1483.1	1766.8	1916.7	2273.7	2439.9	2562.9	2852.5	3014.4	3201.3	3476.7	3600.3	3835.4	3946	4041.9	4201.7	4346.5	4447.6	4827.4	4738.1	5081.3	5001.2	5298.1	5332.8	5308.5	5267.3	5221.6	5899.2	5730.1	5911.3	5728.3	5648.9	5486.6
0	1.0517	2.1719	0	77.663	73.599	61.965	162.52	250.86	407.79	570.75	828.49	1076.2	1318.6	1669.9	1859.3	2129.7	2181.2	2297.4	2514.2	2762.9	3052.1	3187.2	3434.6	3621.3	3572.1	3749.3	3697.5	3778.3	3805.2	3832.9	3862.1	3977.1	4015	4156.1	4120.7	4178.3	4205	4215.3	4111.5	4113.8	4109.1	4063.4	4134.3	4246	4157.5	4054.3	4245.1	4211.9	4156.2
0	0	0	1.6274	13.581	37.309	67.971	127.14	175.78	351.82	484.22	635.64	837.53	1051.2	1314.4	1510.6	1794.2	2004.1	2208	2440.6	2669.3	2857.3	3051.6	3217.7	3394.5	3508.7	3618.9	3722.8	3797.6	3889.8	4005.7	4177.1	4314.7	4380.6	4539	4333.5	4431.4	4544.7	4485	4528.2	4537.4	4627.7	4628	4776.1	4763.4	4816.7	4945.7	4807.9	4865.5	4834.3
0	0	0	2.7897	0.85252	6.3298	5.2938	30.188	49.681	56.75	81.357	120.12	208.56	309.96	492.46	685.54	947.61	1300.2	1648.9	1973.8	2376.6	2641.8	3021.5	3453.6	3763.7	4110.6	4504.1	4787.3	5018.6	5198.6	5530.1	5763.9	6117.5	6434.3	6613.8	6738.6	6850.2	7165.9	7204	7290.4	7714.3	7588.7	7816.9	7778.4	7893.8	8100.2	8140.3	8271.2	8330.4	8253.8
0	0	0	0	9.1743	23.642	21.342	56.022	119.3	224.71	369.58	516.04	748.02	951.97	1172.5	1501.8	1767.9	2053.8	2313.9	2630.3	2776.4	2963.7	3119.9	3431.7	3557.2	3757.4	3913.7	3978.3	4151.7	4338.8	4460.9	4577.1	4603.2	4752.4	4900.7	4994.5	5001.4	5060.8	5180.8	5307.7	5304.7	5336.7	5484.3	5461.3	5530	5573.8	5679.7	5574.8	5530.2	5595.7
0	29.692	8.7932	12.646	9.1621	0	0	3.8095	46.498	141.17	248.31	378.4	542.02	721.35	926.13	1174.5	1366.3	1532.3	1827.9	2019.7	2259.3	2503.7	2688.2	2866.1	3066.6	3390.8	3468.9	3600.4	3776	3904.5	4034.9	4166.5	4305	4333.5	4495.9	4654.8	4738.3	4760.6	4822.7	4940.9	4998.1	5130.5	5097.4	5182.2	5174.6	5176.8	5308.9	5255.1	5254.5	5424.7
0	11.577	12.545	29.614	0.87799	8.9198	0	8.9585	0.051924	0	74.771	72.898	196.99	243.15	490.94	599.01	774.37	1006.8	1241.3	1462	1708.7	1857.4	2081.9	2316.2	2576	2787.6	2883.8	3052	3269.9	3447.8	3518.5	3622.7	3730.3	3931.4	4091.9	4104	4261.9	4255	4283.6	4329.1	4286	5040.1	5016.8	5045.4	5102.5	5193.5	5108.5	5091.2	5138.3	5201.3
0	0	0	1.1553	9.2916	32.285	30.485	34.892	57.971	95.768	170.85	315.42	489.83	744.68	1105.5	1450.1	1813.7	2288.5	2710.8	3297.7	3856.5	4509.3	5061	5605.1	6149.9	6768.4	7054.3	7477.7	8192.2	8366	8643.9	8865.4	9172.1	9490	9547.2	9886	10092	10500	10635	11004	10771	10902	11075	10913	11076	11019	11087	11207	11161	11229
0	5.2374	0	27.757	11.166	3.2869	1.7427	0	25.063	65.049	135.93	218.94	367.27	500.54	689.86	880.37	1062.4	1280.4	1449.5	1627.2	1738.1	1890.6	2047.4	2171.3	2377.8	2618.4	2875.7	2557.9	2812.3	2935.9	2781.4	2966.8	3102.6	3154.9	3181.3	3237.1	3297.8	3364	3394.3	3338.5	3357.3	3433.3	3413.7	3349.9	3499.4	3461.3	3414.5	3466.9	3513	3604.9
0.92227	8.1912	2.8783	0	0.99985	0	0	0.86478	38.768	120.27	236.27	380.52	574.38	832.95	1144.2	1414.2	1668.9	2039.7	2334.9	2609.9	2949.3	3175.9	3419.2	3465.4	4004.7	3970.3	4406	4506.9	4707.6	4596.6	4894.8	4778.2	5190.3	5321.2	5495.2	5475.4	5652.3	5667.3	5911.3	6015.9	6023.3	6442.4	6499.4	6452.1	6574.1	6624.4	6633.2	6633	6628.2	6726
0	0	2.1776	16.86	11.26	16.051	16.771	31.747	69.125	123.68	176.93	346.32	512.69	753.96	1429.7	1748.4	1850.5	2288.2	2626.1	2965.7	3413.6	3647.6	4019	4464.7	4793.2	5079.8	5439.6	5796.8	5847.9	6111.6	6218.3	6466.3	6574.7	6784.7	6713	6951.7	7066.3	7244.9	7189.8	7130.7	7264.5	7252	7304.3	7226.5	7262.5	7323.6	7298.7	7409.7	7442.1	7318.3
0	0	0	0	1.0492	16.862	31.947	75.422	134.04	245.84	408.55	670.96	960.16	1281.5	1542.8	1818	2051.6	2468.5	2738	3002.7	3290.2	3769.2	4072.7	4305.4	4458.6	4731.8	4782.7	5000.6	5290.9	5415.9	5568.4	5546.9	5796.2	6124.3	6222.3	7205	6525.8	6673	6690.9	6995.9	6988.1	6996.8	7034.1	6898.6	7089.3	7099.9	7107.7	7163.3	7061.8	7315.2
2.521	21.902	0	0	0	0	0	37.102	97.42	227.71	359.53	537.16	725.47	949.93	1246.2	1537.1	1821.1	2134.8	2419.1	2733.8	2995.4	3236.4	3461.6	3687.8	3943.3	4120.6	4345.6	4505.4	4703.1	4815.6	5024.3	5125.4	5260.5	5463.9	5582.8	5678	5801.1	5949.6	5979.5	6100.8	6181.4	6164.3	6227.9	6299.5	6277.7	6167.4	6070.1	5975.3	6011.1	5962.7
57.297	12.473	0	0	22.53	0	19.747	62.141	111.83	351.69	665.2	1108.3	1397.7	1860	2199.9	2560.9	2988.1	3479.9	3879.4	4241	4459.3	4785.3	5109.1	5159.9	5454.1	5701.1	5750.9	5626.3	6009.3	6399.9	6374.1	6675.2	6836.7	6739.2	6769	7101.9	7211.4	7084.9	7540.3	7553.4	7358.6	7497	7400.9	7467.7	7416.3	7433.4	7467.5	7219.9	7215.9	7419.5
0	0	0	0	9.6764	10.514	8.806	56.86	113.59	256.91	413.51	646.56	950.09	1293.9	1752.9	2245.9	2726.7	3183.5	3736.3	4275.1	4830.9	5354.3	5803.7	5860.7	6257.7	6480.9	6836.8	7174.8	8631.7	7849.7	8188	8539.6	8675	8783.1	9061.6	9770.8	10080	10145	10275	10748	10389	10509	10721	10608	10629	10410	10311	10458	10392	10585
0	0	0	2.5127	8.597	10.299	10.402	19.413	65.61	129.1	266.25	471.07	740.98	1066.6	1466.2	1798.2	2186.1	2876.7	3140.4	3697.9	4396.8	4615.6	5103.2	5728.5	6041.6	6389.7	6701.3	7173.4	7440	7883	7756.7	7983.2	8164.9	8513	8433.9	8749.6	8796.4	8985.4	9166.3	9318	9240.8	9272	9351.7	9295.2	9362.7	9406.4	9357.3	9494.1	9465.8	9501.1
0	0	15.341	33.654	49.845	12.959	0	17.488	71.636	133.95	276.82	514.66	845.22	1093	1686.6	2069.4	2571.1	2871.2	3648.8	4100.8	4699.8	5221.3	5695.7	6352.9	6311.3	7186.3	7481.2	7723.2	7869.5	7456.5	8381.9	8746.1	7898.6	8141.4	8272.8	8283.9	8450.2	8584.5	8798.2	8838.3	8912.6	8990	8862.3	9001.7	8995.6	9286.2	8986.9	9121.4	9075.9	9203.7
0	21.795	12.689	0	0	0	0	9.6017	70.924	161.73	360.41	637.81	952.38	1406	1811.2	2417.4	2929.5	3590	4243	4814.8	5368.3	5456.7	5915.5	6690.4	7213.6	7313.2	7761	8224.1	8331	8179.2	9140.7	9405.8	9001.4	9583	9564.4	9859.6	9820.6	9936.2	9990.1	10177	10019	10220	10278	10551	10590	10588	10560	10290	10156	10106
0	27.586	0	0	0	0	0	36.058	146.07	287.39	444.83	679.29	941.29	1246.7	1493.4	1917.7	2178.1	2481.5	2870.1	3216	3579.2	3933.1	4255.3	4580.2	5091.6	5433.2	5789.6	5043	6083.9	6402	6972.3	7072.7	7188.3	7423.7	7577.4	7750.4	7741.6	7776.6	7969.9	8007.8	8019.5	8202.5	8271.1	8319.5	8304.3	8126.9	8168.5	8158.2	8199.9	8375.9
0	0	0	5.057	15.129	15.214	8.3767	0	1.932	39.562	122.77	262.14	399.3	620.77	781.73	988.65	1214.1	1434.5	1584.7	1794.2	1972.4	2430.9	2576.1	2704.6	2913	3244.9	3329.6	3774.5	3973.4	4190.5	4466.8	4923.4	5019.9	5052	5076.5	5147.9	5175.6	5493.7	5127.9	4967.4	4843.6	5056.4	4943.1	5080.4	5070.3	5009.8	4976.5	5001.8	5027.1	5155.3
5.0826	0.57244	0	0	0.76878	1.2455	6.0442	25.764	77.845	165.69	269.55	425.23	614.22	815.21	1054.4	1331.6	1571	1818.4	1989.1	2313.3	2724.8	2856.9	3114.3	3293.1	3518.1	3770.5	3969	4151.2	4384.3	4317.7	4461	4452.8	4562.7	4793.4	4863	5069	5074.6	5185.1	5226.9	5445.3	5326.2	5389.2	5436.8	5481.9	5482.7	5486.5	5564.7	5590.6	5586.4	5530
0	0	0	0	0	11.526	47.866	158.04	344.19	567.62	821.98	1196.2	1623.7	1996.7	2647.9	3196.3	3614.6	4204.8	4788.3	5379	6038.8	6284.9	7061.1	7698.2	8043	8013.1	8574.8	8839	9629.1	9844.3	9848.6	10212	10807	11237	10887	10955	11104	11497	11554	11640	11752	12123	12325	12304	12353	12160	12104	12215	12106	12147
2.0167	12.19	0.29317	0	1.3453	0	0	10.275	23.834	63.393	122.28	225.94	330.84	448.51	623.13	780.97	982.64	1158.6	1338.5	1455.1	1568	1801.1	1990.7	2152.9	2196.5	2366.7	2413	2555.8	2534.1	2790.1	2837.8	2899.4	2900.2	2825.8	2828.3	2913.6	2971.5	2918.6	2981.6	2993.5	2922.8	2918.4	3045.7	3096.3	3093.9	3021.2	3009.4	3000.6	2987	2966.3
9.6764	3.5467	0	0	0	0	13.662	0	32.9	106.36	233.36	390.25	838.43	1019	1520.7	2223.7	2417.7	3093.2	3399.5	3931.8	5137.4	4971.3	6338	6731.3	7457.8	7895.5	8185.8	8563.4	9080.9	9362	10176	9445.8	10146	10478	10669	11158	11285	11412	11424	11307	11317	11715	11731	11955	12376	12495	12472	12449	12443	12783
0	17.269	0	11.151	0.72142	0	0	0	0	0	13.958	50.291	93.077	146.23	236.61	375.42	449.25	463.62	586.64	666.69	738.03	836.62	971.8	1016.3	1193.3	1277.3	1364	1499.5	1548.6	1803.6	2003.6	2019.3	2102.3	2115.9	2190	2262.9	2269.5	2171.5	2204.6	2260.2	2343.7	2379.8	2411.4	2538.2	2576	2645	2758	2268.8	2205.5	2261.7
0	0	5.6896	3.7709	4.1157	26.832	9.9099	64.716	169.68	305.7	490.42	773.28	1038.1	1396.9	1695.9	1988	2299.2	2508.1	2467.5	3029.8	3493.6	3789.1	4030.6	4352.1	4298.8	4601	4905.6	5079.3	4993.9	5120.7	5273.7	5543.8	5702.9	5893.5	5905.4	5874.4	5948	6124.8	6054.3	6229.5	6239.4	6256.3	6381.6	6525.4	6448	6592.7	6366.9	6653.1	6409.8	6475.9
0	42.868	0	0	0	0	46.573	50.288	98.887	197.78	350.77	424.86	571.74	721.5	895.14	1095.8	1275.5	1413	1648.2	1677.5	1868.5	2087.8	2258.6	2411.7	2666.5	2916.8	3111.4	3268.5	3324.6	3512	3783.7	3965.4	4021.1	4152.2	4357.8	4481.6	4587.2	4573.5	4844.6	4838.5	4875.1	5148.4	5096.2	5117.9	5232.3	5100.9	5144.1	5064	4920	5104.5
8.1429	4.6546	0	0	0	2.2505	0	23.727	82.636	213.94	390.75	633.98	910.4	1266.7	1601	2023.2	2428.5	2865	3275.8	3648.2	4033.3	4238.3	4505	4876.2	5117.3	5275.2	5606.8	5834.8	5901.8	5944.3	6265	6188.6	6289.2	6437.9	6494.9	6564.2	6592.5	6377.7	6589.5	6783.9	6804.8	6810.4	6814.8	6650.6	6793	6807.4	6707.9	6590.4	6675.1	6758.6
0	0	0	20.318	23.165	25.862	119.98	138.16	145.79	171.3	253.42	378.61	657.02	959.28	1273.4	1710.1	2191.2	2667.1	3357.4	4000.4	4586.7	5166.3	5849.9	6263	6839.4	7707.3	7769.2	8367.9	9628.1	9841.7	9982.9	10308	10641	10640	10933	11413	11560	11412	11578	11821	12048	12197	12359	12344	12547	12663	12589	12436	12411	12461
0	1.4661	0	0	0	21.349	16.676	114.89	221.31	421.01	600.67	909.49	1229	1506.4	1889	2251.4	2618.4	2968.8	3340.7	3625.7	3921.4	4160.6	4442.5	4552.4	4933.7	5083.7	5316.2	5394.2	5520.2	5579.8	5769.3	5877.8	6080.3	6119.2	6440.6	6581.3	6548	6641.5	6782.2	6777.8	6915.1	6947.4	6957.7	7111.9	6948.6	6921.2	6913.3	6957.4	7067.1	7128.9
0	2.0539	0	0	12.733	10.381	0	0	0	27.329	92.821	209.49	349.99	530.65	770.82	1021.6	1331.6	1698	1922.5	2371.1	2790.6	3193.3	3456	3936.3	4276.9	4725.4	5013.4	5395.6	5732.6	6237.5	6266.9	6629.3	7007.4	7380.7	7491.5	7723.9	8026.5	8253.2	8445.8	8489.2	8804.2	9037.1	9016.5	9237.8	9481.6	9608.5	9519.2	9666	9583.9	9704.5
211.16	249.1	0	0	0	0	0	0	34.29	137.17	321.86	531.52	723.53	1029.7	1388.9	1752.4	2066.7	2399	2837.2	3142.1	3478.2	3994.6	4377.5	4731.2	4900.9	4968.4	5537.8	5373.9	5877	5760.9	5794.9	6161.9	6457.1	6287.5	6726.9	6744.8	6861.8	7065.7	6970.6	7152	7064.8	7313.7	7408.4	7473.4	7582.7	7420.8	7379.6	7437.1	7477.4	7662.2
0	0	0	2.5622	19.539	31.881	23.918	58.095	79.717	278.17	300.39	526.54	763.79	1043.5	1385.5	1521.5	2026.5	2077.1	2664.6	3004.4	3311.6	3371.7	3738.9	3795.9	4059	4812.6	5143.9	5255.6	5552.3	5575.3	5703.2	5980	5941.1	6295.5	6385.1	6241.9	6422.4	6528.3	6615.9	6723.3	6618.9	6583.4	6839	6712.1	6804.3	6860.9	6872.9	7049.4	6979.4	7006.9
0	2.7011	0	0.36466	0	6.4741	0	11.885	50.78	127.19	231.04	423.79	616.14	688.26	930.2	1228.6	1536.4	1901.7	2227.2	2457.2	2836.5	3181.4	3434.3	3746.7	4064.3	4297	4576.2	4721.9	4852.5	5020.1	5250.6	5511.3	5790.3	5819.8	5861.7	6076.5	6141.9	6131.3	6182.3	6195.5	6312.6	6432.3	6496.7	6529.5	6523.3	6540.8	6676.9	6746.4	6705.9	6721.4
0	0	0	0	9.8119	48.223	85.588	210.79	331.45	504.79	757.36	1052.2	1452.9	1774.6	2141.3	2554.6	2951.9	3389.5	3849	4237.8	4751.3	5209	5505.7	5913.2	6240.7	6666.1	6921	7325.3	7512.5	7619.8	7866.5	7814.7	8085.5	8160.7	8236.2	8075.1	8272	8514.5	8626	8724.7	8830.4	8872.6	8928.8	8875.4	8924.4	8864.2	8605.4	8949	9052.1	9032.6
0	0	0	21.062	64.083	69.188	94.782	111.99	184.61	300.84	370.35	543.93	1144.4	1467.3	1488.8	1842.9	2235.3	2652	2928.6	3502.5	3742.2	4099.5	4553	4841.2	5047.3	5186.1	5575.1	5905.2	6156.1	5575.1	6533.9	6892.6	6827.2	7089.7	7437.8	7440.8	7644	7703.7	7413.8	7539.1	7516.7	8000.6	7926.2	7994.7	7962	8150.2	8159.3	8129.7	8261.4	8238.2
15.865	10.95	0	15.576	0	0	0	33.31	127.36	279.45	662.04	779.33	1159.1	1539.7	2029.8	2530.8	3075	3450.7	4165.2	4664.8	4953.3	5575	6088.3	6402.9	6723.9	7075.2	7301.2	7636.4	7900.4	8166.5	8248.4	8463.5	8717.2	8876.9	9088.3	9270	9229	9616.4	9349	9430.5	9614.2	9777.3	9873.4	10008	10220	10072	10236	10111	10098	10215
2.433	0	0.848	0	0	0.047358	11.671	59.254	152.4	288.89	501.63	790.88	1093.8	1499.8	1875.2	2282.4	2773.2	3413.6	3901	4329.3	4833.1	5428.7	5485.3	5779.4	6083	6405	6706.2	7114.9	7443.1	7529.9	8005.2	8686.8	8570.7	8827.9	8679.9	8821.7	8835.9	8774.7	8753.7	8824.7	8821.7	8990.6	8961.4	9152.5	9279.5	9108.8	8833.8	8914.9	9000.3	9019
0	11.537	0	5.8835	0	0	12.276	51.894	123.73	275.68	471.29	712.45	1031.5	1384	1817.3	2286.1	2663.9	3277.2	3879.1	4284.2	4830.7	5298.6	5859.5	6232.4	6708.6	7017.3	7523	7760.6	8008.6	8021.5	8454.8	8463.4	8702.6	8796.4	8955.6	9016.8	9059	9134.5	9026.4	9100.4	9091.8	9229.7	9298.1	9245.6	9176.9	9092.3	9036.7	9045.5	8907.6	8992.7
0	0	0	0	0	57.412	150.94	278.49	522.55	759.41	1125.4	1551.5	1958.6	2403.3	2876.3	3471.4	3946.9	4266	4692.1	5134	5414.9	5785.9	6209.9	6657.3	6883.6	7109.4	7049.2	7664.2	7693.2	7641.9	7964.6	8089.5	8164	8558.9	8651.7	8961.8	9013.7	9087.8	9129.4	9215.7	9225.2	9341.4	9309.9	9181	9199.7	9193.2	9132.1	9066.4	9068.3	9095.3
0	0	0	0	0	29.313	81.864	170.82	304.74	425.12	639.64	861.59	1073.3	1328	1648.4	1923.2	2282.7	2593	2995.9	3361.7	3751.4	3937.3	4222.1	4630.9	4848.7	5253.2	5528.9	5784.8	6050.8	6343.7	6482.3	6824.6	6721	7094.4	6904.7	6896.4	6850	7151.5	7117.9	7162.5	7090.9	7192.5	7122.5	7350.3	7346.3	7374.2	7354.3	7396.7	7400.1	7454.2
30.698	25.523	6.7866	0	0	0	0	77.805	200.65	415.23	699.07	1108.7	1511.2	2031.4	2518.9	2978.5	3381.6	3844.6	4519.6	4964	5258.4	5492.5	6011.6	6175.7	6252.4	6487	6549.5	6880.5	6917.6	7231.3	7258.8	7640.7	7738.7	7662.4	7816.6	7952.2	8201.5	8489	8455.3	8683	8705.8	8949.8	8924.1	8974.3	9097.9	8958.1	9060.3	8964.7	8966	9087.2
8.8577	5.133	0	0	0	0	0.88159	81.4	130.98	258.07	410.3	601.1	811.46	910.28	1052.4	1697.2	1653.4	1730.9	2068.4	2182.2	2456.9	2573.1	2803.9	3057	3222.2	3368.5	4514.2	3566.9	3730.1	4004	4039.5	3991.2	4073.8	4169	4411.8	4471.8	4438.4	4450.5	4480.7	4674	4632.5	4751.1	4854.8	4909.3	4954.1	4952.3	5050.1	5014.9	4945.7	4860.9
0	0	0	0	2.5281	3.184	9.8346	16.53	35.614	70.782	100.37	173.69	279.09	378.94	468.18	505.15	634.3	840.91	872.95	976.64	1091.5	1193.2	1349.6	1427	1589.8	2082.4	1729.9	1807.4	1876.5	1959.5	2052.2	1848.3	1898.7	1928.7	1943.6	2039.1	2042.6	2148.6	2119	2198.2	2037.4	2271.7	2309.1	2246.5	2252.5	2210.7	2186.3	2193.6	2184.6	2200.9
0	0	0	0	0	14.439	43.958	127.35	294.13	527.35	826.11	1266.9	1722.6	2216.5	2667.6	3375.3	3956.7	4523.2	5246.2	5818.2	6316.1	6628	7189.3	7565.8	8169.5	8400.6	8937.4	9204.6	9374.1	9718	9804.4	10093	10405	10505	10832	10972	11024	10974	11155	11162	11310	11398	11401	11587	11469	11664	11679	11660	11778	11806
0	23.529	0	9.0959	0.61433	18.683	5.3132	58.547	98.694	157.76	277.45	409.68	589.49	798.03	1109.1	1401.9	1715.3	2052.6	2434.5	2758.9	3311.7	3138	3395.8	3662	3877	4193.7	4448	4598.3	4960	5066.5	5339.8	5477.6	5672.9	5830.2	5988.6	6073.9	6246.4	6416.5	6500.4	6630.6	6693.4	6706.7	6880	6785.6	6938.3	6784.1	6759.6	6730.9	6748.4	6734.1
0	2.8919	0.98517	14.664	9.155	20.071	3.1107	27.815	101.92	230.64	454.63	774.74	1163.2	1656.7	2278.1	2890.5	3546.2	4107.3	4329.5	4433.1	5381	6273	7243.5	8270	8346.6	10998	10797	11307	11142	11390	11335	10159	10462	10701	10862	10902	11194	11415	11607	11878	11853	12005	11939	11959	11758	12011	12037	12462	12014	12394
0	0	0	11.996	0	0.27011	15.305	85.306	205.66	397.57	666.18	1083.1	1546.1	2071.2	2612.7	3183.7	3917.4	4452.5	5430.6	5817.2	6564.9	7274.1	7896.4	8321.1	8895.6	9618.3	10084	10545	10748	11536	11686	12047	12030	12222	12474	12685	13236	12902	13359	13570	13702	13907	13844	13912	13870	13523	13746	13698	13739	13612
0	0	0	0	20.461	29.218	48.438	126.02	238.89	427.25	728.89	994.91	1394.4	1745.6	2170	2679.3	3081.8	3779.6	4040.1	4502.1	5283.2	5562.7	6127.5	6203.7	6576.4	6726.1	7320.1	7401.6	7962	7984.9	8277.9	7065.3	7281.2	7970.4	8283.4	8327.1	8344	8444.8	8796.8	8847.3	9259.5	9271.3	9078.3	9124	9289.5	9216.5	9332	9304.7	9317.8	9332.5
5.145	9.0288	1.548	0	3.9293	0	0	0	0	35.64	69.065	210.63	341.98	517.03	741.22	1018.6	1302.3	1581.6	1874.3	1985.9	2264.6	2432.7	2753.5	2976.4	3176.2	3388.7	3533.6	3659.8	3877.6	3844	4038.4	4026.6	4296.4	4318.3	4409.2	4449.6	4587.8	4622.2	4549.8	4579.5	4405.8	4476.2	4482.9	4444.8	4515.4	4513	4491.1	4418.1	4457.2	4419.7
22.707	16.471	0	23.375	0	0	0	0	20.293	56.33	143.76	276.04	406.47	517.66	698.94	907.66	1137.3	1377.5	1650.6	1844.5	2149	2512	2802.2	3017	3104.6	3121.6	3465.9	3924.9	4030.2	4387.8	4567.9	4575	4904	4918	5170.8	5362.5	5414.8	5837.1	6072.2	6053.9	6048.2	6236.4	6449.2	6561	6588.6	6545.2	6673	6615.2	6741.9	6877.2
0	0	0	46.193	11.08	20.239	37.344	40.398	66.078	138.06	218.68	384.12	597.8	885.74	1223.4	1507.4	2088.5	2451	3010	3402.7	3955.9	4376.7	4856.6	5159.4	5811	6215	6594	7121.7	7381.4	7580.7	8123.2	7897.6	8544.7	8740	8371.4	8549.1	8686.6	8828.4	8720.2	8728.4	8877.3	8875.2	8836.9	9023.7	8742	8042.3	7803	8988.3	8981.8	8884.1
10.725	0.11599	0	0	0	4.6648	0	18.101	46.748	108.78	177.87	299.09	394.67	554.67	678.25	862.4	1003.2	1161	1299.6	1421.7	1613.4	1739	1855.1	2019.5	2128.7	2283.9	2306.9	2413.4	2478.6	2541.2	2612.6	2729.3	2744.6	2804.3	2877.9	2982.1	3001.8	3016.8	3042.2	3125.1	3090.7	3122.3	3126.5	3097.5	3161.6	3117	3040.5	3127.4	3098	3153.3
4.6759	4.3628	2.1333	0	6.6919	0	0	0	0	0	0	0	19.42	99.313	183.83	313.03	441.52	598.73	751.84	929.87	1092.5	1239.4	1312.8	1504.3	1701	1793.7	1850.8	1994.9	2180.7	2232.2	2274.8	2322.4	2388.6	2501.4	2523.2	2651.4	2616.1	2741.2	2823	2875	3701.2	3585.1	3365.9	3387.2	3427.5	3460.5	3427.5	3397.8	3455.9	3451
0	0	0	9.9661	0.57303	7.7325	29.606	15.051	12.426	8.5318	0	56.825	115.17	195.12	339.66	509.43	646.92	811.22	1066.2	1172.7	1417.5	1587.2	1829.4	2032.2	2276.4	2473.9	2565.4	2819.2	2827.8	2930.7	3283.7	3504	3666.1	3673.6	3782.5	3908.2	4043.6	4101.8	4150.9	4238.5	4208.9	4194	4196.7	4170.6	4164.9	4315.2	4336.1	4370.3	4428	4572.7
0	0	0	7.8998	11.451	7.9952	11.121	79.411	204.41	375.42	604.8	948.95	1286.1	1641	2083.6	2488.9	3056.6	3491.3	3803.6	4256.7	4780.7	5219.3	5657.7	6058.7	6302.5	6754.6	7050.2	7199	7337.7	7559.5	7551.7	7718.6	7814.6	7901.5	8031.1	7999.6	8182	8216.8	8302	8411.1	8515.7	8487.2	8576	8487.4	8593.8	8673.7	8480.6	8489.8	8535.8	8429.8
0	6.749	0	0	7.6379	0	0	6.9561	19.386	42.578	131.04	239.09	406.83	631.49	945.24	1160.3	1404.7	1666.7	2015.3	2435.4	2754.4	2969.8	3357.6	3715.1	3947.4	4289.5	4487.3	4639.2	4892.3	5240.7	5478.2	5612.7	5680	5949.4	5922.5	6158.8	6458.8	6425.2	6809.6	6711.8	6504.5	6482.6	6531.7	6510	6673.7	6415.9	6583.4	6417.3	6392.1	6405.3
0	5.4455	6.5258	0	11.122	13.095	0	0	0	2.3899	48.776	168.42	308.68	543.65	762.27	1121.7	1494.9	1783.9	2233.3	2583.7	2800.9	3183	3683.9	3851.5	4373.5	4677.4	5031.5	5196.6	5486	5640.8	6050.7	6169.8	6411.7	6523.1	6632.8	6714.5	6920.6	6898	6990.7	7068.5	7141	6715.5	6955.8	6886.6	7242.4	7136.6	7125.6	7061.7	6955.4	7012.6
0	0	0	0	36.905	69.843	85.972	125.79	175.11	317.55	507.32	582.93	891.73	1220.5	1437	2345.5	2328.2	2707.8	3620.4	3272.4	3598.5	3792.6	4042.9	4443.4	4622.6	6239.7	4781.7	5057.6	5104.1	5244.4	5374.5	5440.1	5586.2	5844.2	5868.9	6084.9	5894.4	7785.8	6153.4	5912.5	6547.9	6074.8	5976.4	6163.7	7453.6	6056.1	6292.9	5842.3	6217.6	6408.6
0	0	0	112.67	254.22	468.52	497.03	593	765.1	985.31	1165.5	1508.4	1866.7	1970.7	2453.6	2856.1	3222.3	3546.7	3870	4273.3	4448.9	5221.2	5532.3	5938	5934	6338.6	6480	6782.7	6821.8	6897.2	7213.4	7378.5	7283	7327.3	7242	7507.4	7499.2	7624.1	7588.3	7607	7590	7626.2	7814.9	7696.6	7960.1	7850.8	8031.5	7897.1	7826.5	7757.2
0	4.2518	6.815	0	0	12.959	19.378	46.406	95.055	181.23	298.96	481.62	704.83	897.51	1110.4	1473.6	1757.7	2059.9	2420.1	2694.4	3119.3	3475	3845.4	4070.3	4402.6	4651.6	5077.5	5405.5	5715.1	5881.1	5911.1	6319.6	6496.7	6654.6	6780.7	6764.7	6916.3	7033.1	7182.8	7143	7402.3	7487.6	7616.1	7635.2	7669.4	7687.2	7819.1	7988.2	7977.2	8170
0	0	0	17.848	8.9688	14.745	6.839	26.523	49.426	90.827	187.94	259.45	431.7	585.87	873.86	1115.7	1408	1729.5	1975.6	2187.2	2566	2710.1	2930	3203.1	3503.7	3787.7	3840.3	4100.6	4419	4532.9	4809.6	4855.4	4995.8	5181.9	5246.6	5372.5	5651.6	5671.5	5723.3	5954	6025.1	6161.4	6201.2	6216.3	6325.1	6281.9	6298.9	6194	6344.2	6346.2
0	0	0	3.5755	7.3269	16.898	36.032	66.611	125.81	229.04	367.17	464.98	563.02	728.72	785.9	957.43	1083.4	1168.6	1247.8	1340.9	1441.8	1569	1693.1	1676.9	1857.5	1793.5	1854.3	1968.5	1858.2	1944.4	1960	2025.5	2083.3	2045.2	2149.3	2185.4	2203	2277.2	2256.7	2349.8	2414.6	2528.7	2499.5	2472.1	2537.6	2552.4	2611	2653.5	2687.2	2699.1
0	0	0.94763	6.832	6.7035	0	10.098	37.114	90.415	206.04	345.95	579.53	776.13	1074.5	1342.6	1698.8	1876.2	2321.1	2572.9	2812.3	3230.8	3560.1	3768.5	4188.8	4459.9	4781.1	5011.7	5288.6	5478.5	5812.4	6023.2	6189.6	6381.8	6519.2	6853.9	6921.5	7072.9	7162.6	7404.7	7362.3	7395.2	7441.6	7529.6	7546.3	7466.2	7640.9	7660.2	7670.7	7526.9	7591.6
0	0	0	9.8844	2.7639	1.2507	0	32.717	111.71	267.66	559.3	931.93	1385.6	2001.1	2470.6	3110.5	3922.1	4503.3	5221.2	5969.8	6642.9	7274.6	7592.5	8292.2	8556.3	9311.5	9526.6	9583.6	10134	10531	10851	11110	11180	11406	11561	11671	11698	11623	11843	11680	11489	11897	11994	12106	11718	11962	12063	12022	12050	12099
0	0	2.2227	6.4239	8.3369	6.7859	3.3697	23.699	53.926	108.12	197.38	311.54	450.65	603.6	778.8	865.99	1037.7	1210.3	1360.3	1545.7	1687.7	1788.4	1917.4	2102.5	2174.5	2230.6	2376.9	2527.9	2742.4	2689.2	2629.2	2877.1	2948.5	3053.6	3117.7	3167.8	3314.9	3460.8	3567	3620.5	3681.5	3704.2	3848.9	3912.8	4036.1	4100.3	4074.7	4105.1	4084.3	4180.6
0	0	0	0	0.82731	13.426	28.418	55.309	99.451	242.66	321.57	446.02	468.26	556.19	663.28	816.84	977.71	1058.1	1144.4	1264.6	1350.9	1488.3	1513.9	1646.3	1628.5	1649.9	1810.4	1784.9	1889.5	1959.8	2015	2147.9	2259.6	2380.7	2457.3	2499.7	2634.7	2730.9	2809.1	2916.9	2998.1	3104.8	3174.1	3167.5	3142.5	3189.3	3290.7	3279.6	3346.3	3331.6
0	0	0	3.5354	9.7227	63.209	28.611	0	167.11	129.39	160.45	319.45	496.63	771.58	1089.4	1358.3	1836.6	2213.3	2699.6	3207.7	3695.5	4427.6	4340.8	5283	6698.6	5516.4	5594.1	5797.5	5683.1	6020.1	6265.9	6208.6	6404	6596.1	6906.9	7013.3	7137.2	7112	7160.4	7414.7	7371.6	7661.1	7581.7	7623.3	7618.8	7606.4	7687.7	7652.3	7772.1	7769.7
0	2.653	0.37547	7.2239	0	8.586	6.8955	20.222	54.725	132.93	282.84	562.28	835.46	1214.6	1550.5	2006.3	2385	2895.4	3234.1	3843.4	4091.6	4594.1	4985.7	5264.3	5668.9	5887.7	6231.9	6270.1	6644.7	7001.1	7247.3	7242.3	7234	7367.4	7637.7	7664.3	7914.3	8136.3	8134.1	8219.6	8109	7960.5	8151.3	8071.2	7885.5	8007.7	7924.8	7882.4	7789.5	7956.9
3.8533	31.289	0.86867	0	0	0	4.504	67.14	207.96	461.22	768.36	1219.2	1292.3	2087	2503.6	3222.5	4496.2	5327.5	6226	6953	7804.5	9074.9	9463.1	10541	10975	11954	12003	12225	13041	13577	14289	14674	14861	15165	15483	15617	16299	16174	16222	16243	16127	16143	16466	16472	16191	16157	16878	16666	16501	16666
8.5242	0	0	3.429	0	22.157	0	8.7365	62.616	218.92	408.63	670.38	1012.4	1334.2	1711.8	2151.7	2579.8	2930.5	3500.1	3972.2	4355.5	4880.1	5343.2	5857.3	6495.9	6453.2	6976.9	7319.8	7643.7	7861.2	8231.5	8358.6	8624.8	8841.4	9490.9	9601.5	9656.4	9689.9	9922	9886.7	10092	10049	9974.7	10219	10091	10256	10417	10357	10399	10215
5.794	3.9066	0	6.35	0.69561	0	0	66.057	174.66	424.1	793.83	1211.8	1790.5	2749.2	2967.2	3383.4	4030.3	4506.4	5121.6	5609.7	5790.1	6165.3	6587.3	6716.1	7020.2	7176.6	7265.3	7490.4	7446.6	7543	7627.1	7853.4	7828.4	7734.7	7760.7	7456	7994	8080.2	7847.7	7878.6	7759.6	7857.7	7807.1	7923.7	7927.4	7741.9	7824.7	7840.7	7956.4	8099
0	0	0	1.3385	76.248	136.8	216.3	366.06	616.65	889.37	1184	1500.8	1914.2	2299	2857.9	3244.4	3550.6	4074.3	4251.8	4572.8	4882.8	5323.7	5531.1	5939.1	6158.9	6282	6473.3	6474.1	6089	6410.2	6409.9	6594.8	6513.6	6771.7	6898.7	7191.8	7338.6	7410.2	7508.8	7609.3	7657.4	7954.9	7842.1	7625	7597.3	7725.4	7680.9	7735.8	7801.2	7982.2
13.124	14.44	0	0	0	0	0	15.233	59.056	148.67	275.67	428.26	662.13	885.73	1191.9	1486.4	1816.2	2149.7	2509.1	2860.7	3004.9	3422.1	3580.6	3876.8	4062	4314	4636.4	4823.7	4878.1	5156.8	5432.3	5257.7	5388.2	5459.4	5567.8	5701.9	5937.6	6005	6082.8	6241.2	6099.8	6268.2	6220.5	6393	6518.6	6366.3	6541.3	6435.3	6393.9	6351.1
0	0	0	0	1.4599	10.748	16.819	66.252	150.51	320.57	537.41	692.1	945.83	1220.4	1772.4	1903.8	2431.8	2883.3	3032	3402.7	3724.1	4352.8	4481.9	5036.1	5181.4	5411.4	5572.7	5771.5	6021	6083.9	6442.4	6534.8	6795.6	6733.4	7009.4	7070.2	7351.4	7403	7348.4	7529.9	7549.9	7594.7	7549.1	7499.7	7612.9	7425.1	7369.2	7509.7	7832.4	7802.5
0	0	19.921	27.718	5.3736	18.223	7.1525	0	0	0.34656	12.816	43.359	76.509	114.96	166.09	249.57	320.85	422.08	461.76	630.39	780.26	922.62	1044.5	1242	1395.4	1480.7	1700.3	1818.7	2040.7	2221.6	2361.3	2624.4	2818	2914.1	3130.7	3154	3251.6	3401.5	3357.1	3440	3549.6	3619.4	3645.2	3670.7	3837.2	3834.1	3983.1	4012.2	4113.7	4124.3
0	0	0	21.152	2.0346	41.403	90.331	125.29	117.35	271.33	418.66	620.68	918.2	1316.9	1647.9	2280.7	2721.9	3410.1	3850.6	4407.6	4910.1	5622.6	6243.4	6633.3	7139.2	7713.7	7844.8	8480.8	9136.9	8728.6	9732.5	9722.8	10115	10531	10572	10756	11321	11514	11643	11914	12185	12669	12556	12776	12909	12876	13053	13247	13360	13515
0	0	0	0	33.004	107.22	169.03	248.62	367.26	495.92	637.97	813.54	964.76	1097	1243.5	1430.6	1604.4	1856.1	2023.2	2339	2502.3	2732.5	2900.4	3128.4	3367.5	3654.9	3302	3414.6	3691.1	3796.6	3957.7	4069.8	4335.4	4565.1	4724.5	4911.8	5278.5	5046.1	5037	5243	5013.8	5028.1	5017.3	5122.5	5088.7	5067.2	5304.7	5311.6	5305.2	5393.5
0	0.56064	0	11.425	2.8707	4.2317	10.291	78.617	214.04	453.89	720.63	1067.7	1493.1	1885.3	2441.2	3009	3566.9	4121.3	4701.9	5198.7	5703.9	6247.7	6756.2	7219.8	7633.1	7636.7	8200.3	8529.2	9144.9	9050	9247.3	9546.3	9847.6	10002	9934.7	10171	10390	10440	10162	10281	10185	10282	10128	10128	10171	10165	10145	9972	10065	9933.3
6.9587	1.336	0	0	0	3.4343	1.0141	6.4333	19.668	46.138	85.123	151.98	193.99	297.27	426.17	539.21	673.92	809.92	961.26	1072.6	1276.7	1368.8	1532.4	1652.3	1862.6	1982.4	2126	2249.3	2475.5	2550.1	2715.8	2804.7	2830.4	2983.2	3147.8	3325.2	3515.2	3593.1	3677.3	3727.8	4041.1	3899	3881.1	3950.9	4062	4041.8	4110.2	4188.7	4115.9	4143.3
0	0	0	0	0	86.868	194.52	406.53	663.84	979.67	1335.2	1900.8	2564.7	2904.1	3419	4363.9	4797.5	4999.3	4780.6	5348.7	5550.4	5928.7	6205.3	6470	6739	7115.8	7182.5	7495.1	7576	7566.6	7774.7	7934.2	8033	8327.8	8299.5	8528.2	8563.5	8646.2	8839.6	8971.9	8973.1	9161.5	9237	9188.5	9209.1	9247.6	9333.2	9044.7	9009.2	9114.5
0	0	0	2.2476	0	14.96	35.391	126.06	226.55	392	627.21	895.79	1202.3	1526.5	1935.2	2244.4	2682.9	2996.1	3372	3849.3	4165.7	4408.2	4644.2	4935.5	5124.1	5507.7	5574.3	5732.8	5940.6	6133.5	6146	6183.3	6287.9	6447.3	6556.6	6398	6543	6664.7	6658.1	6779.3	6757.9	6835.9	6947.9	6906.6	7129.6	7147.8	7058.9	6985.5	6978.7	7015.4
0	0	0	7.8301	7.5105	3.1362	1.5662	16.089	43.251	93.468	198.83	311.06	498.38	712.51	988.82	1194.9	1443.2	1657.9	1927.1	2043.6	2224.6	2475.5	2548.9	2786.5	3025.1	3020.2	3172.4	3320.5	3281.4	3440.2	3471.1	3414.4	4096.2	4184.8	4163.6	4237.5	4467.2	4440.5	4476.5	4506.5	4699.2	4620	4571.9	4557.1	4624.2	4758.5	4674.1	4796.9	4825.8	4757.5
0	12.952	2.2788	5.1284	5.7773	0	0	12.735	46.017	126.21	213.39	366.18	556.22	752.7	1056.6	1365.3	1694.4	2046	2459	2803.5	3210	3440	3747.4	4046.2	4225.4	4597.3	4758.6	4941.3	4936.7	5390.9	5483.7	5589.3	5817.4	5935.6	6012.2	5950.8	6158.3	6145.3	6291.2	6428	6557.8	6623.3	6575.3	6547.9	6715.3	6698.6	6633.6	6612	6710.8	6700.9
0	3.0886	0	7.0884	0	9.536	0	3.9677	0	6.615	32.657	25.234	53.584	74.059	108.75	129.34	175.51	232.54	192.98	261.27	329.09	397.87	499.61	551.8	654.19	664.94	730.57	736.72	835.31	914.5	940.82	1097.9	1130.3	1235.3	1341.9	1444.6	1544.6	1571.7	1692.5	1695.2	1732.7	1754.6	1774.1	1787.8	1772.5	1749.3	1880.5	1957.8	1985.7	1952.7
0	0	0	18.957	45.404	47.587	58.566	88.955	114.67	243.91	423.51	605.03	920.73	1539.3	1761.9	2538.1	3139.9	4011.5	4765.9	5460	6222.3	6802.5	7485.2	7929	8571.5	9024.2	9494.6	10074	10772	11493	12046	12578	12675	13267	13454	13433	13676	13782	13878	14033	14160	14215	14101	14528	14210	14556	14508	14084	14373	14881
0	0	0	1.1889	5.3418	12.614	42.512	94.012	214.16	396.12	601.47	839.41	1142.6	1461.8	1808.8	2152.7	2508.8	2776	3063.9	3407.4	3628.6	3916.3	4042	4379.4	4325.7	4667.9	4853.8	4914.4	5096.6	5209.4	5248.5	5285.7	5328.8	5301.4	5473.2	5515.8	5649.4	5653.4	5768.5	5682.7	5683.8	5667.3	5776.2	5847.4	5873.2	5898.9	5927.8	5867.8	5932.6	5905.9
0	4.8033	4.257	7.2973	7.4508	0.016268	14.652	59.437	130.81	226.77	360.75	551.13	730.42	954.72	1220.7	1468.1	1737	1941.4	2338.1	2601	3014	3159.7	3468.3	3818.6	4187.1	4524.7	4776.9	5110.5	5382.8	5600.3	5726.3	5429.6	6146.2	6394.6	6147.2	6883.5	6151.5	7177.9	7253.2	6899	7274	7376.4	7504.8	7489.4	7549.6	7456.9	7478.4	7486.9	7429.1	7534.7
0	0	0	0	0	44.034	93.647	189.63	283.95	472.96	622.13	814.45	1089.4	1308.1	1512.1	1776.5	2037.3	2377.7	2442.1	2777	2887.1	3058.5	3309.9	3389.5	3617.7	3664.3	3816.8	4057.9	4097.5	4171.6	4267.4	4483.3	4594.7	4777.3	4982.4	5013.5	5141.1	5221.7	5430.1	5514.1	5569.8	5738.6	5798.1	5888.8	5941.4	5899.8	6357.3	6560.2	6630.6	6573
0	6.7741	8.5334	5.6185	4.6616	0	0	2.5551	20.088	64.645	117.34	245.53	365.27	661.69	931.34	1247.8	1448	1719.1	2054.2	2296.7	2633.5	2884.7	3096.3	3437.5	3525	3754.6	3810.2	3975.6	4200.1	4219.3	4362.1	4334.4	4562.4	4566.9	4805	4792.2	4796.4	4829.4	4992.2	5048.4	5064.1	5115.8	5266.2	5278.7	5204.2	5303.8	5255.6	5411.7	5372.2	5209.3
2.943	10.931	0	9.4461	0	0	0	1.7471	20.852	89.093	182.92	339.05	565.72	825.43	1145.5	1572.1	2024.7	2443.7	2836.3	3383.5	3697.8	4247.1	5098.1	5334.8	6058.3	6503.2	6821.1	7485.2	7359.7	7674	8146.4	8302	8712.7	8897	9610.3	9534.2	9588.6	9746.7	9997.5	10083	9981	10148	10119	10180	10237	10171	10205	10468	10198	10249
0	0	0	12.993	11.175	16.973	0	37.211	59.566	85.91	132.44	219.85	334.85	461.13	648.56	919.32	1225.6	1485.3	1895.3	2372.3	2729.7	3203.9	3770.9	4067.7	4608.6	5037	5387.1	5637.3	5984.1	6250.4	6749.5	7064.8	6963.1	7778.6	8033	8064.9	8373.2	8290.2	8091.9	8041.6	7927.3	8417.1	8246.8	8223.9	8241.4	8307.5	8676.7	8429.8	8559	8494.7
0	6.5953	0	15.262	0	2.2919	0	40.84	149.37	371.95	650.26	1096.9	1546.4	2073.2	2715.7	3254.6	3794.3	4494.4	5173.1	5705.5	6279.1	6719.3	7162.5	7394.4	7914.2	8405.9	8556	8961.3	8309.8	8600.2	8622.1	8859.3	9082.8	9256.2	9425.8	9553.6	9855.9	9792.8	9909	10197	10092	9916.5	9847	9966.9	10045	10126	9993	9902.2	9927.8	9889
1.038	21.307	0	0	0	0	0	6.8715	14.796	38.18	71.863	127.08	210.95	258.37	342.47	432.83	520.42	595.19	608.49	692.88	759.16	834.34	886.74	905.98	959.09	940.2	993.44	976.04	1027.7	1031.3	1046.3	1052.8	1063.9	1084.4	1063.1	1132.7	1138.8	1139.9	1108.9	1159.5	1177.9	1227.9	1206.2	1171.6	1168.7	1115.3	1185.2	1216.7	1258	1222
0	9.8121	16.214	1.4175	42.266	0	0	35.427	61.779	19.356	215.65	154.46	255.63	361.74	792.79	950.21	782.63	1320.5	1601.9	1772.8	1950	2577.9	2778	3076	3158.1	3326.5	2417.3	2644.3	2875.5	2992.1	3205.1	2837	2875.6	3007.6	3029.3	3070.1	3116.9	3234	3282.2	3275	3302	3316.6	3399.3	3419.4	3424.4	3473.8	3567.5	3637.9	3595	3615.8
0	0	4.3999	26.564	2.9441	7.4004	13.137	20.295	77.642	167.2	236.65	354.6	478.33	602.08	719.87	822.64	980.66	1075.2	1148.5	1306.1	1431.2	1541.7	1652.3	1725.4	1825.6	1837.3	1887.4	1958.6	2019.2	2077.2	2118.6	2188.8	2254	2338.7	2457.9	2524.1	2531.2	2610.4	2510.6	2579.4	2606	2749.3	2759.5	2680.4	2760.3	2726.8	2702.2	2767.4	2752	2744.6
0	0	0	0	20.139	16.125	31.45	44.137	100.35	241.91	450.18	718.38	1075.3	1443	1776.2	2387.4	2790.6	3280.8	3883.8	4267.4	5070.4	5890.4	6471.9	7045.7	7528.3	8104.3	8308.8	8708.8	9321.8	9330.9	9750.2	10030	10053	10469	10694	10908	10870	11322	11291	11396	11260	11430	11517	11500	11577	11561	11422	11492	11433	11476
0	0	0	0	0	8.4971	2.972	38.24	94.386	178.58	373.35	649.26	920.86	1357.1	1807.4	2358.8	2909.7	3461.4	4067.1	4519.3	4972.1	5508.1	5966.4	6494.3	6909	7428.4	7694.1	8225.3	8281.6	8754.6	8957.4	9262.4	9344.4	9648.6	9637.6	9963.7	10206	10224	10272	10430	10417	10386	10343	10533	10404	10560	10534	10278	10391	10381
0	0.66464	6.0152	0.50682	0.76844	12.126	0.80276	18.748	42.812	56.873	89.079	160.98	219.4	348.23	390.17	536.58	643.54	864.43	1037.3	1333.1	1473.8	1776.2	2043.1	2374.8	2629.1	2727	3042.5	3102.9	3356.5	3526.2	3689.8	3470.4	4081.9	3985.8	4107.5	4478	4572.5	4484.5	4460.4	4539.9	4765.4	4428.6	3751.5	4410.2	4140.7	3911.6	4125.6	3914.9	3806.2	3529.3
0.1283	3.1794	0	8.7558	0	1.4062	0.76587	49.886	112.51	320.27	528.06	876.18	1261.5	1650.6	2093.4	2559.4	2912.9	3379.6	3767.9	4049.4	4789.2	5042	5347.9	5405.6	5728.7	5931.5	6074.3	7124.7	7566	6634.5	6526.1	6885.4	7145.9	7159.6	7237.1	7478.8	7565	7694.3	7881.5	8060.2	8057.7	8057.9	8187.2	8204.9	8338.9	8208.3	8219.1	8263.6	8374.9	8504.9
0	0	0	22.67	34.052	57.515	37.918	45.443	64.203	106.38	193.02	392.93	602.73	1060.3	1405.5	2003	2637	3302.3	3772.7	4496	5229.7	5927.7	6335.6	6916.2	7423	8071.5	8306.4	8467.7	8665.7	9183	9477.7	10126	10167	10398	10978	10601	10987	10994	11106	11325	11197	11038	11366	11681	11571	11661	11297	11206	10792	10728
0	0	0.65883	2.9715	3.3885	10.852	10.478	27.422	54.858	113.32	182.76	280.01	405.54	568.16	771.34	938.94	1221.7	1484.7	1808.8	2104.8	2473.2	2768.2	3151	3654.2	4102.3	4551.2	5047.5	5408.9	5796.4	6262.5	6467.9	7110.2	7498.4	7939.8	8150.8	8247.8	8599.4	8885.5	9042.4	9263.7	9440.7	9580.8	9609.2	9617.3	9541.1	9673.8	9633.6	9958.8	9891.8	9875.6
6.6355	3.8481	0	0	10.875	0	0	0	17.641	73.757	147.27	371.46	586.21	841.78	1167	1546.5	1895.5	2361	2773.9	3056.2	3524.2	3848.6	4372.4	4622.4	5175.1	5787.9	5692.5	5912.2	6252.5	6378.5	6605.2	6723.8	6993.4	7174.1	7261.4	7474.8	7619.5	7689.8	7887.9	7972.2	7861.1	7943	8314.7	8283.6	8398.2	8323.9	8380.7	8132	8670	8779.2
0	0	0	26.042	4.2291	30.439	48.753	103.52	173.57	210.19	365.1	514.5	723.6	901.37	1089.4	1188.2	1358.5	1637.1	1924	1951.6	2220.3	2245.1	2361.7	2355.4	2446.9	2542.7	2759.9	2670.8	2891.7	2995.2	3007.2	3070.7	3192.3	3452.6	3625.8	3563.4	3607.6	3804.6	3778.9	3812	3969.7	3829.8	3895.2	3819.6	3890.3	3938.6	3956.9	3948.5	4002.3	3956.4
0	10.121	0.26527	0	19.84	0	0	0	40.419	155.47	436.31	615.61	809.41	1136.5	1494.6	1878.1	2282.9	2703.1	3037.6	3540.7	3964.4	4239.8	4552.9	4843	5267	5530.3	5793.5	6125.5	6484.7	6446.3	6509.5	6500.5	6807.4	7044.1	6921.2	7249.2	7404.9	7345	7487.9	7565.8	7625.6	7473.7	7644.3	7605.3	7804.8	7677.6	7761.5	7831.9	7916.4	7914.1
0	4.3374	10.289	0	3.2726	0	2.626	4.8533	18.132	46.827	102.46	197.41	302.11	462.63	627.07	807.2	1021.9	1276.9	1498	1720	1976	2222.9	2581.5	2805.9	3023.2	3367.3	3707.7	3933.6	4181.1	4402.3	4615.3	4749.9	4982.8	5231	5544.1	5677.3	5882.8	5952.6	6177.2	6225	6385.6	6420	6527.2	6557.2	6657.5	6697.3	6898.6	6755.5	6858.3	6797.9
0	0	0	36.623	35.963	34.244	105.12	153.77	247.1	430.24	762.68	1049.9	1319.3	1849.1	2247.6	2711.5	3186.6	3759.6	4305.3	4714.2	5078.3	5548.2	5892.4	6321.8	6661.4	6550.5	7192.7	7542.9	7805.2	7974.8	8288	8545.6	8680.3	8813.1	9011.3	8982.7	9107.4	9048	8930.5	8903.7	9121.9	9050.2	9255.7	9395.1	9342.2	9422.1	9441.7	9555.1	9576.5	9450.8
0	0	0	9.8664	20.469	30.978	89.87	198.1	421.79	666.05	873.45	1258.5	1668.3	1997.5	2599.7	2862.6	3162.2	3760.9	3968.1	4428.4	4740.7	5226.7	5434.8	5484.1	5588.6	5902.3	6004.7	6677.2	6542.5	6628.8	7271.9	7051.5	7129.7	7382.7	7382.2	7580.6	7727.5	7834.3	7915.8	7906.9	7946.8	7949.1	8146.1	8052.8	8183.3	8025.8	8073.3	7989.2	8038.6	8147.1
0	7.5989	4.1436	0	0	5.9195	13.016	52.251	132.02	246.86	399.23	549.42	771.53	774.51	953.64	1320.4	1602.3	1826.3	2008.1	2240.7	2496.2	2774.5	2961.7	3152.6	3418.6	3477.4	3606.6	3786.8	3729.7	3822.6	3944	4099.1	4170.8	4285	4477	4607.2	4751.1	4877.9	4909.8	5072	5111.3	5232.5	5321.6	5212	5384.7	5378.9	5401.6	5428.4	5530.7	5561.3
0	0	0	103.71	131.04	208.57	129.29	250.48	310.32	527.65	611.72	829.07	1092.8	1463.4	1894.5	2294.5	2845.9	3371.1	3850.3	4529.7	4879	5197.1	5678.6	6224.1	6567.7	6877.7	7128.5	7365	7548.9	7755.1	8091.4	8327.3	8483.3	8333.4	8429.3	8522.5	8545.4	8633.8	8771.6	8781.8	8745.8	8680.2	8644.2	8956.6	8927	9020.1	8983.1	8996.9	8982.8	8823.9
16.515	22.123	12.378	2.7015	0	0	0	0	22.977	144.97	307.67	588.67	913.66	1393.1	1873	2505.8	3057.8	3724.5	4397.5	5032.6	5665.4	6245	6651.3	7533.3	7913.7	8657	8980.8	9471.4	9768.9	9914.8	10517	10598	10825	11090	11278	11478	11852	12010	11766	11805	11668	11677	11953	11737	11819	11520	11728	11898	11749	11859
5.7845	3.9742	0	0	21.47	10.56	0	7.9987	3.9423	32.254	73.943	122.82	209.77	297.47	297.45	361.54	604.1	706.13	864.67	1135.6	1780	1828.2	2323.1	2520.6	2571.1	2734.3	2986.5	3331.6	2250.1	2555.1	2633	3114.9	3517.1	3812.7	4084.9	4228.2	4448.1	4715.8	4803.2	5139.7	5302.3	5570.8	5488.6	5737	5744.8	5785.3	5931.3	6019.3	6077.8	6168.4
0	0	4.2186	0	5.799	0	0.30858	1.7122	27.934	70.322	147.01	290.38	438.25	664.65	891.41	1179.4	1460.1	1725.9	2088.5	2304.6	2544.7	2896	3139.8	3398.9	3697.1	3911.8	4038.5	4195.5	4425	4536.5	4682.5	4741.7	4840.2	5057.1	4982.1	5084.6	5146.2	5217.1	5316.8	5397.4	5382.4	5494.1	5505.3	5550	5598	5626.2	5585.1	5544.8	5560.7	5565.1
0	24.602	2.5043	8.4352	0	20.821	23.706	72.259	127.42	175.29	349.06	516.69	765.95	1010.3	1228.8	1603.5	1925.1	2159.6	2354.6	2672	3103.4	3224.2	3519.5	4021.4	4356.7	4511.7	4813.5	4855.4	5191	5282.5	5460.6	5619.6	5921.8	6017	6148.9	6127	6270.9	6554.7	6519.9	6706.5	6822.7	6771.5	6985.9	7030.6	7041	7049.8	7127.3	7182.1	7192.7	7104.9
0	7.0768	15.817	0.77399	0	0	0	3.0925	45.947	125.97	253.84	484.2	689.94	938.91	1251.1	1576.2	1869.8	2192.9	2622.7	2959.1	3324.4	3581.3	3786.5	4163	4312	4552.6	4860.5	4953.9	5202.7	5335.4	5597.9	5839.9	5897.3	6127.2	6245.1	6397.7	6356.7	6459.9	6612	6720	6612.1	6672.8	6785.1	6890.5	6829.6	6809.7	6883.4	7222.2	7208.6	7333.1
0	0	4.4144	3.8589	7.5227	15.043	19.352	21.087	51.56	69.781	99.94	190.95	315.31	491.31	546.03	706.26	957.12	1209.3	1184.1	1379.7	1714.6	1646.4	2233.2	1978.7	2088.4	2712.5	2660.8	2465.8	2684.3	3322.5	3460.8	2965.7	3215.3	3415.2	3589.9	3783.5	3866.6	4033	4154.4	4333.7	4323.5	4288.4	4315.3	4328.6	4553.5	4542.5	4604.7	4542.4	4579.4	4590.1
14.9	13.521	0	0	0	2.2205	0	0	0	12.479	46.963	139.15	278.64	353.76	470.25	638.6	743.05	887.67	1054.4	1214.4	1382.6	1573.4	1742.2	1914.6	2111.5	2276.2	2353.1	2432.4	2635	2755.8	2884.4	2937.5	2919.1	3133	3244	3429.3	3435.5	3448.8	3564.9	3675.3	3745.8	3747.6	3746.1	3695	3797.2	3808	3694.3	3792.8	3744.8	3701.8
0	0	0	26.553	34.138	21.652	29.108	15.275	34.118	41.649	94.727	159.26	216.63	372.83	535.04	616.41	764.93	815.03	973.39	1032.7	1103.1	1109.6	1161	1237	1339.4	1345.2	1474.6	1486.6	1578	1818.1	1798.5	2007	2095.6	2150.1	2270.4	2373.7	2491.2	2520	2623.3	2579.3	2566.7	2601.4	2603.8	2582.8	2638.4	2593.1	2630	2632.4	2669.8	2667.2
0	0	0	3.9065	0	19.429	21.086	23.567	31.552	44.89	63.056	99.525	216.56	341.26	604.3	821.78	1088.8	1441.2	1691.1	2162.2	2562.6	2612.9	2994.1	3179.5	3575.8	3680.2	4059.2	4315.8	4439.2	4388.7	4840	4900.4	4965.4	5188.4	5286.5	5378.9	5349.3	5537.2	5589.2	5601.6	5685.1	5715.6	5776.3	5832.6	5864.3	6054.8	5868.3	5861.6	5826.3	6081.7
0	3.2672	8.2357	0	11.522	0	5.5704	25.135	72.369	126.08	206.86	344.17	457.91	632.01	787.05	986.1	1129.3	1273.6	1423.6	1681.2	1940.2	2057.3	2213.7	2511.3	2540.4	2640.4	2877.8	2973.5	3137.8	3144.7	3253.6	3265.7	3477.6	3525.1	3561.8	3628.2	3620	3736.8	3788.2	3766.7	3802.3	3834.7	3888.9	4007.4	4079.9	4079.9	4187.4	4139.3	4163.7	4198.9
0	0	0	53.913	121.32	323.92	485.68	501.05	633.6	803.89	945.29	1173	1134.6	1183.8	1339.1	1387.3	1521.4	1656.3	1683.7	1908.6	1970.7	2007.4	2046.9	2162.5	2250.4	2262.5	2247	2298.6	2305.1	2291.2	2472.4	2347.4	2444.1	2636.1	2628.2	2712.9	2772	2784.7	2796.5	2864.5	2892.5	2878.2	2802	2802.4	2869.4	2933	2969.2	3104.4	3040.5	3088.2
0	0	0	0	111.23	311.08	412.97	340.69	555.1	822.34	1154.5	1509.6	1751.7	2094.1	2421	2944.9	3248.9	3586.4	4184.2	4349.9	4988.2	5050.7	5522.4	5422.7	5854.1	5991.8	6296.5	6304.4	6748.9	6903.7	6619.2	7227.7	7090	7196.9	7497.1	7513.2	7746.3	7905.3	7960.5	8377.1	8145.5	8502.7	8503	8607.2	8729.1	8806.1	8747.5	8666.4	8647.6	8723.2
0	0	0	24.569	64.534	128.86	259.73	331.38	549.89	792.93	1200	1653.2	2264.9	2910.2	3894.4	4485.6	5299.5	6065	6613.8	7546.8	8281.5	9042.2	9467.1	10211	10603	10977	11269	11325	12017	12344	12494	12899	13392	14043	13979	14091	14377	14708	14957	15184	15110	14950	15221	15177	15189	15206	15219	15425	15359	15501
0	0	0	7.4915	0.34961	1.4355	6.6684	1.3145	14.988	50.305	101.64	193.02	311.43	411.47	557.12	734.65	955.06	1103.6	1271.1	1391.4	1520.2	1695.2	1905.6	1992.3	2175	2338	2464.4	2571.7	2613.6	2709.6	2872.7	2858.2	2887.1	2946.2	2915.8	3080.6	3042.1	3099.1	3038.4	3169.4	3176.6	3197.1	3162.3	3197.1	3187.7	3147.6	3213	3286.1	3233.9	3245.9
0	30.477	0	0	24.841	38.122	42.89	103.01	290.11	535.98	825.78	1326.6	1864.3	2314.5	2888.7	3734.2	4014.1	4833.9	5638.2	6064.4	6733.6	7012.2	7330.2	7527.6	7622.9	7947.4	8082.6	8223.9	8440.6	8744.7	8776.3	8869.8	8963.1	8974.3	9039.7	9372.7	9150.7	9350.3	9670.1	9796.4	10079	10169	9860.8	9827	9780.3	9814.1	9748.6	9661.7	9728.6	9895.1
0	34.034	34.887	28.367	23.23	0	0	0	0	143.62	164.14	206.07	349.97	371.66	475.36	587.98	695.09	801.05	927.96	1059.1	1125.1	1246.3	1300.4	1554	1610.4	1703.9	1814	1921.8	1982.7	2092	2215.9	2216.1	2264.4	2343.7	2443.5	2521.2	2534.3	2561.1	2600.1	2613.5	2588.3	2577.5	2738.4	2712.5	2771.7	2706.3	2775.5	2754.9	2702.1	2746.4
0	0	4.2376	5.7658	3.7919	6.5797	3.8447	15.899	44.025	82.458	155.67	284.81	428.19	651.33	857.28	1121.8	1342.3	1652.2	1898.2	2241.5	2545.6	2893.7	3126.3	3464.6	3848.5	4195.9	4631.8	4640.6	5146.6	5293.5	5373.3	5442	5756.1	5865.8	6099.8	6125.4	6093.4	6358.9	6448.3	6444.1	6630.8	6422.4	6692.9	6859.3	6903	6911.2	7034.6	7039.6	7026.4	7078.1
0.98186	5.542	19.199	0	0	0	4.516	26.776	79.368	236.24	392.96	611.37	881.3	1229.9	1501	1845.3	2437	2718.1	3165.3	3441.2	3866	4180.4	4495.7	4635.1	4902.6	5745	5507.4	5650.9	5960.7	6167.4	6446.1	6543.9	7354.7	6965.6	7090	7119.6	7495.2	7455.3	7596.5	7798	7830.1	7874	7952.7	7825	7899.7	7862.6	7795.6	7747.2	7746.8	7853.6
0	30.339	0	10.833	0	3.1426	0	53.576	155.66	252.09	440.83	657.9	939.25	1226.7	1632.5	1964.1	2396.1	2851.4	3168.1	3556.5	3442.6	3868	4916.3	5023.9	5180.5	5581.1	5455.3	5855	6120.5	6257.1	6639	6533.8	6443.2	6687.1	6819.4	6740.4	6923.4	7047.4	7003.7	7154.5	7223.1	7305.9	7480.7	7266.8	7405.9	7347.3	7440.3	7532.4	7510.3	7536.5
0	13.962	26.826	0	8.7929	1.5612	0	0	111.68	171.14	329.23	597.29	864.58	1239.8	1670.2	2188.9	2797.4	3315.9	3995.3	4636.3	5256.2	6043.1	6911.1	7445.6	7952.7	8676	9035.2	9554.7	10201	10487	10668	11056	11391	11952	11891	12460	12689	12767	13082	13415	13598	13503	13519	13546	13688	13766	13711	13888	14101	14261
0	0	0	22.105	138.26	239.61	340.81	504.77	654.27	952.98	1284.1	1714.5	2068.4	2583.1	3049	3515.1	3848.5	4266.6	4580.2	5129.1	5288.4	5544.5	6027.2	6121.1	6311.8	6586.5	5985.2	6920.8	7047	6992.6	7351.4	7102	7402.4	7898	7705.5	8286.1	8094.7	8176.5	8218.3	8566.5	8246.1	8394.3	8216.9	8351.7	8423.6	8416.9	8335.6	7898.1	7923.9	8454.9
0	0	4.9565	4.5842	10.566	5.2156	0	0	15.62	65.15	128.01	278.36	478.17	654.1	972.7	1478	1837.9	2211.1	2616.1	3013.2	3547.6	4047.4	4428.9	4959	5361.8	5960.4	6110.9	6586.9	6809.7	6997.1	7234.5	7487.9	7832.9	8151.3	8135.3	8219.8	8329.1	8545.1	8771.1	8811.2	8851.4	8886.7	8919.3	9056.8	9009	9116.4	9053.8	9213.2	9202.1	8926.8
0.17394	8.4836	0	6.2294	7.1675	0	3.087	11.764	57.716	148.99	276.29	470.35	694.3	947.78	1275.3	1635	2008.4	2356.5	2807.2	3204.3	3647.8	3974.6	4574.2	4899.9	5291.5	5524.5	5680.3	5947	6018	6092.4	5479.4	5438.8	5599	5657.3	5826	5962.3	6120.4	6107.7	6119.9	6302.9	6290.2	6363.2	6307.7	6390.5	6372.8	6360.4	6451.7	6432.5	6501.3	6615.4
0	7.2624	0	5.9604	0	0	22.735	10.173	19.705	50.643	102.32	191.01	293.38	386.44	544.4	715.28	854.7	999.92	1168.5	1273.2	1410.9	1529	1665	1796.5	1897.7	2073.3	2120.7	2181.3	2189	2243.6	2477.8	2551.9	2579.2	2542.9	2642.2	2764.8	2745.9	2758.2	2724.4	2755.7	2870	2864.4	2787.1	2815.1	2834.1	2816.2	2781.4	2737.5	2810.9	2846
0	0	7.1284	30.358	8.5279	15.158	0	46.605	113.13	266.15	492.65	763.69	1114.4	1618.9	2630.3	2655.3	3541.1	3778.8	4958.7	5070.3	5657.4	6174.8	6830.7	7270.4	7992.7	8380.5	8638.4	9248.8	9512.3	9935	10261	10952	11193	11496	11632	11796	11478	11709	11563	11491	11862	11911	11860	11904	11745	11929	11867	11865	12021	12032
0	0	0	3.1229	19.642	50.473	133.8	229.6	358	515.38	675.55	810.9	993.14	1203.9	1391.5	1573.3	1788.7	1862.1	2040.2	2207.6	2324.8	2471.3	2636.8	2783.6	2945.1	3056.3	3197.2	3275.8	3300.4	3421.5	3520.8	3656.7	3798.3	3831.9	3906	3868.8	3957.3	3992.7	4055.7	4142.3	4200.1	4195.7	4244.7	4225.1	4233.7	4290.9	4377.5	4378.6	4443.8	4396.5
0	9.1754	0	35.04	0	0	13.414	82.7	154.14	333.54	522.73	870.15	1238.6	1589.6	1924.7	2440.2	2830.1	3264	3683.6	3933.6	4238.9	4639	4813.9	5023.5	5246.1	5348.5	5371.4	5586.2	5763.7	5817.3	5834.4	6042.7	6201.3	6145	6365.1	6265.7	6309.9	6257.9	6383.3	6454.5	6653.5	6671.3	6688.4	6746.8	6799.1	6850	6874.2	7001.7	7047.3	6928
0	7.0673	0	3.0551	0.63607	11.523	2.6626	0	8.2114	35.908	72.4	145.12	209.88	288.95	377.76	510.68	636.96	788.97	908.02	1080.7	1249.6	1427	1655.2	1813.7	2061.5	2186.6	2420.8	2632.4	2879.8	3078.8	3242.8	3530.3	3694.5	3916.9	4305	3952.2	4142.9	4147.3	4260.8	4497.9	4421.8	4611	4564.7	4655	4707.7	4737.4	4864.1	4903.3	4796.9	4830.8
5.0454	34.093	0	0	0	72.037	0	0	0	192.19	333.41	284.42	763.15	938.87	1410.3	942.14	2003.6	2053.6	1781.4	2681.1	2236.8	3292.1	3696.4	3017.3	3168.8	3495.9	3734.5	3726.8	4107	3860.6	4104.7	4842.2	4993.2	5161.9	5276.3	5461	5547.3	5733.5	5744.8	5812.8	6161.4	6280.9	6176.4	6312.8	6443.2	6365.6	6332.4	6387.2	6461	6497
0	29.043	27.039	7.394	7.1166	3.123	1.2089	42.855	98.803	201.36	283.29	511.99	725.28	985.11	1283	1549.3	1915.2	2189	2558.5	3086.5	3514.6	3641.4	3886.1	4282.5	4264.7	4545.4	4847.4	5136.1	5245.6	5408.8	5411	5712.1	5751.2	5999.6	6111.1	6109.5	6200.1	6134.4	6277	6349.7	6320.2	6461	6557.3	6590.9	6520.9	6622.6	6702.5	6844.4	6686.3	6676.2
0	2.6361	0	0	1.0958	3.9558	12.711	52.194	115.02	235.45	423.89	668.79	976.53	1345.9	1858.8	2334.4	2775.4	3310	3829.5	4349.8	4911	5568.4	6261.3	6965.9	7465.6	7406.2	7481.6	7567.9	8113.1	8157.7	8430.1	8371.5	8715.7	8939.4	9105.7	9449.9	9402.8	9537.5	9584.4	9739	9679.5	9947.4	10139	10088	10191	10143	10295	10208	10207	10293
0	1.791	11.809	11.346	5.7152	0	0	2.2045	14.047	42.891	85.123	166.34	300.51	459.89	694.84	987.15	1208.2	1564	2030.2	2531.6	2895.4	3292	3551.2	3901.9	4297.9	4665.5	4653.8	5384.7	5420.2	6077.3	6423.3	6361.8	6612.5	6850.5	7175.2	7136	7518.8	7509.7	7755	7485.9	7873.3	7756.4	8095.8	8256.4	8255.9	8420.6	8388.6	8466.4	8653.2	8636
0	0	0	2.7488	41.109	218.98	37.277	90.665	131.2	246.63	432.4	698.12	949.67	1289.6	1655.9	2081.8	2545.8	2858	3305.1	3744.8	4012.7	4397.8	4745.5	5164.9	5472.3	6027.7	6141.3	6731.3	7045.7	7330.3	7432.3	7683	7852.3	7862.3	7941.6	8882.2	8837.1	8929.5	8901.5	9064.4	9197.4	9056	9661.2	9931.2	10059	10048	10168	9843.7	9900.6	9790.3
0	4.1472	1.9206	0	0	5.8271	4.9544	16.264	37.067	89.297	160.41	301.1	453.49	651.63	861.26	1127.5	1376.1	1604.7	1845.3	2141.7	2425.6	2640.3	2882.2	3163.6	3350.4	3530.6	3765.6	3716.9	3954.5	4168.9	4157.1	4205	4227.7	4278.1	4424.8	4363.3	4474.5	4541.3	4686.9	4661.1	4770.1	4806.7	4815.6	4824.8	4704	4800.1	4887.9	4784.3	4779.7	4791.6
0	0	0	0	5.9093	23.379	47.793	134.97	242.57	401.82	538.7	697.44	934.15	1150.7	1464	1749	1968.9	2071.4	2358.3	2759.1	2947.8	3102.2	3160.8	3385.5	3311.9	3416.5	3570.2	3585.8	3647.3	3671.9	3785.8	3873	4016	4014.1	4064	4210.5	4175.6	4099.4	4207.2	4285.9	4313.3	4292.8	4419.9	4398	4325.3	4388.6	4428.9	4468.5	4461.6	4440.3
2.2622	0.90847	0	0.73965	6.6936	0	1.2287	19.747	115.01	248.77	460.75	716.33	1088.9	1452.7	1848.1	2361.5	2792.1	3326.8	3853.6	4428.6	4923.2	5441.2	5834.7	6196.5	6752.6	6987.7	7102.2	7509.3	7832.1	7939.3	8293.3	8325.6	8627.5	8783.9	8942.4	9090.3	9326.3	9495.4	9703.9	10098	9798	9728.9	9883.7	9983.7	9978.9	10038	9946.4	10060	9985.6	10029
0	0	8.3689	2.3328	3.3841	0	22.063	75.797	157.94	269.43	460.03	671.9	800.4	1043.5	1369.2	1476.4	1649.6	1821.1	1960.2	2007.9	2171.6	2391.3	2600.5	2759.9	2915.9	3006.6	3121.2	3244.6	3458.2	3535.4	3639.6	3798	4027.4	4067.6	4297.3	4396.2	4396.8	4356.8	4606.4	4637.1	4785.1	4771.6	4769.8	5043.2	5060.3	5183.6	5370.9	5195.4	5149.7	5220.2
0	1.6461	3.1112	0	0	0	42.531	100.98	292.69	613.18	767.49	1455.7	1939.7	2180.6	2655.7	3133.9	3911.4	4508.9	4923	5486.7	5184.1	6597.8	6512.9	6621.1	6259.1	6105.2	7045.4	6774.2	7487.1	7881.6	8619.3	8847.3	8228.1	8255.8	8660.5	8809.6	8533.6	8706.8	9285.9	8834.4	9069.2	8920.5	9074.7	9105.3	9568.7	9646.1	9311.5	9146.3	9280.4	9394.8
13.929	11.324	4.4096	0	0	0	0	1.4418	31.303	69.036	170.31	320.56	471.17	722.19	907.92	1222.4	1462.1	1704.9	2110.4	2315.4	2609	2722.4	3031.4	3102.9	3372.7	3614.3	3792.3	3924.3	3975	4253.2	4361.4	4435.5	4575.8	4609.6	4719.9	4906.7	4932.7	4854.2	4960.9	5091.9	4941.6	4998.4	4984.3	5090	5111.8	4983.1	4961.3	4847.5	4719.6	4800.5
0	11.908	2.2677	3.3561	0	0	0	24.864	66.767	139.35	226.26	386.41	576.43	839.26	1190.4	1568.3	1974.8	2484.3	2944	3478.3	3977.3	4571.9	5177.8	5676.8	6329.9	6816.7	7193.7	7921.3	8254	8593.5	9173.1	9423.8	9685	10067	10360	10995	11144	11146	11366	11486	11394	11574	11594	11537	11502	11485	11612	11471	11313	11480
0	0	4.2781	8.3575	6.1937	15.288	21.416	22.319	28.767	31.467	23.257	16.508	39.96	99.372	187.27	249.77	416.64	592.68	797.81	975.49	1178.3	1383.7	1651.1	1710.8	1871.1	2091.1	2242.9	2524	2725.6	2860.6	2958.4	3229	3390.2	3437.8	3493.5	3598	3706.2	3782.7	3886.5	4008.4	4093.5	4209.9	4292.9	4376.5	4355.2	4384.4	4399.4	4471.7	4472.9	4502.7
14.278	28.843	0	0.56958	0	0	0	1.5158	94.742	225.89	453.49	648.99	926.51	1209.5	1711.8	2139.6	2625.1	3064.6	3549.5	3929.7	4393.5	4732.2	5205.2	5452.7	5749.9	6186.2	6265.3	6547.2	6574.9	6845.1	6178.2	6301.9	6610.7	6774.2	6889.1	7009.5	7019.7	7023.9	7209.9	7258.4	7290	7492.1	7560.9	7508.7	7537.7	7562.2	7705.7	7638.6	7772.4	7780.7
0	1.3504	0	0	0	4.5625	10.49	32.439	32.527	72.704	150.08	232.67	332.47	495.75	581.35	743.61	834.66	991.71	1102.1	1246.3	1463.4	1560.5	1778.8	1960.8	2226.6	2333.9	2578	2741	2887.1	2988.8	3109.5	3204.5	3362.7	3456.7	3650.8	3706.6	3778.2	3897.7	3866.6	4029.5	4037.3	4050.9	4112.8	4111.6	4166.3	4159.1	4236.4	4147.5	4073.7	4256.1
0	0	0	0	10.151	7.0335	6.8756	53.083	173.3	399.69	754.33	813.61	1637.8	1724	2255	2805.3	4162.1	4185.6	4761.6	5570.5	6416.1	7777.7	8776.1	9943.2	10766	10882	10774	11280	12223	12411	12896	13060	13547	14159	14240	14617	14963	15071	15261	15483	15222	15749	15869	15830	15987	15976	15603	15678	16142	16241
0	0	5.6972	27.358	29.569	5.9423	37.574	32.686	120.3	169.74	283.78	380.78	587.98	702.62	928.57	1096.9	1343	1513.9	1711.9	2229.7	2158.3	2589.1	2826.2	3324.5	3483	3717.3	3895	4163.8	4246.3	4196.8	4368.3	4549.9	4651	4657	5388.4	5125.8	5252.9	5141.5	5743.7	5702.8	5714.1	5794.5	5797.2	5795	5899.6	5909.8	5928.8	6053.5	6156.5	6236.8
0	0	0	0	32.956	55.04	88.301	173.89	271.4	414.53	610.28	829.94	1007.8	1235.3	1480	1673.9	1962.5	2354.3	2684	3002.2	3211.5	3593.2	4085.4	4397.6	4856.7	4976.3	6751.7	7340.8	7547.7	8164	8532.1	8796.4	9092.8	9409.5	9718.4	10090	10502	10500	10787	11163	11122	9658.4	11058	11216	11312	11283	10241	11978	10396	10380
0	0	0	6.7844	31.589	52.572	74.05	101.66	130.57	203.43	261.96	406.73	560.91	738.44	957.96	1172.1	1354.2	1583.6	1691.9	1911.3	2068.3	2233.5	2415.2	2513.7	2600.8	2755.1	2639	2887.1	2752.8	2923.5	2975.8	3247.9	3300.7	3509.5	3536.1	3786.4	3934.4	4020.1	4059.9	4171.4	4189.9	4358.9	4331.2	3832.4	4291.7	4401.5	4603.6	4632.6	4569.7	4606.3
0	0	0	0	7.3346	15.297	15.775	14.621	24.691	51.218	87.486	136.04	185.64	271.21	342.66	448.93	530.5	649.99	743.9	864.61	1024.2	1177.6	1280.8	1431.1	1591.9	1655.5	1869.3	1974.1	2175	2171.1	2303.2	2378.7	2471.9	2600.7	2710.9	2781.1	2853.4	2920	3054.6	3055.1	3111.6	3053.3	3203.7	3271.4	3349.5	3421.9	3512.3	3377.7	3468.6	3473.2
0	0	0	0	0	5.9809	38.795	66.423	169.3	378.06	627.37	1020.7	1492.4	1997.9	2566.6	3172.5	3977.6	4761.2	5509.5	6170	6909.3	7635.9	8154.4	8589.5	9145.2	9642.8	10065	10261	10784	10966	11340	11525	11599	11760	12005	11889	12158	11948	12405	12727	12566	12448	12274	12504	12160	12029	12112	11866	11780	11771
0	0	0	14.483	0	0	5.2183	0	0	0.010548	32.871	129.74	274.18	493.38	778.16	1136.1	1576.7	1905.4	2391.8	2938.9	3329.5	3858.3	4468.5	4952.1	5513.3	5882.1	6382.5	6801.7	7035.7	7336	7857.5	7986.2	8267	8364.7	8678.2	9071.2	9186.2	8453.8	9343.1	9472	9738.1	9762.4	10014	9986.5	10085	9999.9	9997.5	10111	10365	10689
0	0	0	0.52016	88.495	105.64	133.54	161.24	178.04	242.54	404.32	349.77	508.09	769.83	903.44	1048.3	1314.7	1489.6	1716.7	2055.1	2152.2	2398.1	2658.8	2870.9	3068.6	3227.7	3292.9	3696.7	3867.2	3952.5	4163.7	4209.7	4375.9	4622.7	4574.8	4921.1	4816.2	5569.9	5203.9	5293.9	5410.1	6037.2	5458.9	5811.6	5351.8	5960.3	6036.7	5537.6	6138.6	5573.9
3.3787	3.1919	0	6.5398	0	3.1602	0	0	0	32.714	97.038	252.94	405.78	707.29	989.64	1338.6	1758	2156.8	2551.9	2982.7	3335.6	3666	3962.8	4372	4700.2	5090.4	5205.5	5492.5	5801.4	5846.4	6237.2	6253.6	6348	6616.2	6605.4	6870.2	6900.1	7000.9	7065.2	7212.8	7057.9	7238.6	7161.6	7257.9	7237.1	7251.2	7226.3	7227.2	7244.1	7272.4
0	0	0	8.6062	20.633	14.739	27.967	28.156	93.179	188.78	364.21	620.89	958.46	1236.4	1586.2	2004.2	2434.4	2887.6	3435.4	3850.6	4259.8	4717.6	4959.7	5304.5	5922.2	5947.5	6174.5	6427.5	6895.6	6788.6	7020.1	7220.1	7315.4	7555	7459.5	7742.4	7826.7	7807	7915.9	8003.6	7902	7974.9	8177.5	8103.5	8212.6	8175.3	8040.9	8243.7	7792	7742.7
2.6451	0	0	0.14219	0	0	22.348	97.872	217.32	347.81	536.63	692.37	1032.6	1373.3	1530.1	2187.2	2693.5	3050.2	3234.9	3733.9	3702.6	4123.8	4478.3	5321.3	4884.9	5323.1	5684.4	5793.9	6065.2	6265.8	6462	6417.1	6451.3	6574.1	6753.1	6996.2	6830.5	6996	6915.4	6981.6	7016.7	7141.7	7138.5	7213.5	7445.6	7375.6	7550.2	7600.1	7628.8	7630.3
0	0	8.4808	6.6851	17.731	25.276	31.41	63.188	111.44	196.99	338.74	496.56	723.52	1012.6	1312.9	1621.8	1983.6	2300.7	2735.9	3009.3	3580.2	3774.3	4099.4	4382.7	4634.5	5067.3	5236.2	5449.5	5689.8	5833.7	6063.5	6397.6	6488.8	6679	6598.9	6896.5	6999.3	7110.7	7272.1	7071.9	7059.4	7346	7260.1	6807.3	6232.8	6363.6	6389.9	6303.1	6529.7	6336.4
0	0	0	0	0	0	46.266	123.58	249.62	407.55	612.69	819.06	1042.8	1313.5	1520	1835.4	2031.4	2267.5	2461.1	2724.3	2904.3	3098.3	3268	3478.1	3605.6	3684.4	3967.8	3906.7	3958.1	3987.9	4133.9	4216.4	4281.8	4425.9	4588.5	4671.7	4708.6	4828.3	4918.7	4968.5	5021	5014.1	5045.4	5182.3	4932.7	5064.8	5054.7	5048	5170	5108.9
0	0	0	0	104.43	95.796	112.52	131.3	198.84	318.49	529.15	793.09	858.19	1583	1908.4	2346.1	2805.5	3270.1	3930.8	4366.4	4656.7	5027.1	5243.9	5524.8	5641.2	5902.6	6109.9	6290	6382.4	6464.1	6839.8	6771.7	6764.1	6905.3	7036	7194.7	6940.6	6938.9	7195.2	7112.1	7123.2	7183.5	7292	7289.3	7250.7	7099	7216.6	7248.6	7236.8	7315.4
52.019	12.567	74.751	92.566	0	0	0	0	0	104.7	499.25	880.91	1299.5	1646.7	2269.4	2187.1	2540.4	2897.7	3415.4	3618.7	3808.1	4162.1	4258	4933.5	5142.7	5408.7	5624.8	5821.2	6170.1	6321.3	6319.3	6586.1	6818	7267.4	7250.2	7420.3	7436.3	7534.3	7515.5	7506	7636.1	7542.5	7569.9	7778	7774.2	7803.6	7826.5	7698.1	7829.8	7732.2
10.716	19.145	5.986	0	0	0	0	58.321	117.2	155.66	323.19	538.12	830.18	1161.7	1515.2	1925.9	2360.6	2776	3261.3	3703.8	4159.2	4490.7	4943.7	5147.6	6413.6	5764.5	6136.2	6395.5	6327.2	7123.2	7460.3	7460.5	7638.6	7764.7	8071.9	8419.3	8479.1	8454	8511.8	8525.7	8553.6	8722.8	8570	8558.8	8700	8722.4	8760.5	8716.9	8782.9	8859.5
0	0	4.0885	7.7948	7.389	15.846	24.871	15.704	49.151	86.227	150.95	264.4	404.61	565.31	737.23	946.06	1169.4	1395.4	1597.8	1817.4	2041.9	2308.5	2525.3	2737.8	3040.5	3203.2	3362.7	3444.9	3272.1	3587.3	3587	3717.6	3880.2	4040.3	4175.6	4293.9	4424.4	4772.7	4797.2	4979.6	5123.3	5349.5	5294.4	5184.6	5111.9	5138.3	5229.9	5353	4982.9	4881.9
0	0	0	38.849	23.273	26.403	45.563	50.359	24.94	51.302	34.06	72.264	108.91	143.62	240.81	280.2	377.48	536.79	627.16	760.05	921.66	1103.5	1287.2	1359.6	1548.1	1729.9	1755.9	1856.9	1969.8	1970.3	2052.3	2040.3	2146.7	2392.7	2413.2	2623.9	2610.5	2715.3	2831.8	2918.1	2997.9	2969.1	2978.2	2913.2	2947.2	2987.4	3034.2	3099.2	3042.1	3109.4
2.4333	8.3438	4.4326	0	0	0	7.6627	15.437	75.818	184.23	388.61	659.92	959.16	1376.9	1854.4	2278.4	2875.4	3553.2	4045.9	4583.3	4782.3	5158.8	5668.8	5941.6	6271.3	6324.7	6370	6649	6830.1	6966.2	7073.3	7377.8	7414.2	7126.7	7806.5	8285	7564	8401.2	7878.5	7734.2	8727.6	8596.3	8785.8	8994.2	8981.2	9065.1	8938.1	9048.7	9073.2	9064
0	0	0	13.337	37.096	59.757	57.205	64.774	116.32	177.09	401.73	651.22	784.02	1424.1	1665.9	2201.4	3015.8	3546.6	3839.5	4576.5	4288.3	4875.8	5650.8	6711.6	6534.5	7105.1	7964.7	7683.1	8309.2	9595.9	9005.7	9793.7	8680.9	9010.6	9089.8	9082.3	9192.5	9283.5	9434.4	9367.6	9590.8	9322	9418.2	9625.9	9681.8	9959.7	10057	10056	10115	10351
0	0	52.117	62.96	31.985	17.765	28.091	0	11.523	14.761	157.92	332.17	541.97	819.58	1166.1	1506.2	1788.2	2166.4	2490.1	2869	3281.9	3679.3	3948.1	4286.9	4504.1	4836.5	5118.5	5124.9	5528.5	5411.3	5554.7	5668.4	5817.7	5947.9	5979.1	5993	6002.5	6082.9	6145	6150.2	6092.6	6049.9	6158.3	6144.2	6157.4	6281.7	6238.5	6276.3	6293.6	6195.6
0	0	0	13.352	10.604	6.1262	0	3.0139	20.274	70.048	161.84	296.55	441.95	658.17	873.2	1069.8	1258.5	1484.4	1845.9	2071.6	2374.8	2591	3980.5	4424.5	3137	3234.6	3297.2	3527.1	3554.8	3829.2	3914.1	4156	4266.6	4261.1	4442.6	4585	4708.7	4825.3	4902.6	4989.1	5029.7	5164.1	5164.9	5281.7	5238.6	5190.2	5178.7	5172.2	5262.8	5420.4
0	0	0	0	14.18	25.625	62.93	127.91	195.59	324.44	468.45	667.73	886.23	1142.8	1513.3	1769.4	2151	2610.9	3018	3459.3	3838.3	4187.8	4599	4930.4	5236.5	5679.7	5714.1	5973.7	6070.2	6322.4	6784.1	6554.8	6732.9	7057.3	7125.1	7357.2	7495.9	7344.7	7468.6	7711.1	7831.6	7746.1	7918.3	7785.9	7689	7772.6	7875.2	7833.5	7916.9	7919.5
0	4.1825	0	0.18967	1.997	5.5283	0	7.6485	66.366	169.38	253.32	512.79	716.32	996.04	1324.4	1750	2055.5	2296.4	2738.8	3330.1	3500	3290.1	3543.4	3936.3	4046.5	4310	4699.5	4982.9	5216.1	5476	5827.9	5697.6	6062.5	6200.4	6365.8	6447.7	6471.8	6494.7	6544.6	6867.8	6741.4	6900.9	6845	6916.6	6924.1	6747.3	6810	6855.9	6797.9	6889.2
0	50.174	0	0	0	0	88.829	0	66.677	173.7	345.61	450.98	804.55	1069	1150.3	1411	1674.3	1792.1	2129	2396.9	2995.9	3389.3	2433.9	3812.8	4072.2	3520.8	3848.9	4684.6	4335.2	5412.8	5497.6	4655.2	4820.2	4749.9	4867.9	5027.8	4986.4	5119.9	5114.2	5221.8	5245.1	5207.7	5565.5	5564.8	5574.6	5098.2	5140.8	5238.6	5093.4	4992.9
0.70462	4.5496	0	0	4.7383	0	0.73819	42.323	159.45	296.35	482.47	712.1	925.58	1267.7	1582.7	1980.8	2319.9	2715.2	3101.8	3516.4	3950	4111.5	4472.1	4775.1	4957.7	5289.1	5656.7	5726.3	5732.8	5985.8	6301.8	6294.2	6570.1	6754.5	6628	6797.2	7004	7095.2	7026.3	7048.8	7163.5	6872.3	6681.4	6630.6	6778.3	6775.1	6712.7	6860.9	6859.6	6831.6
0	0	0	5.8187	37.311	34.863	37.902	94.089	197.85	404.53	622.12	895.84	1294	1625.7	2205.1	2687.8	3166.9	3933.5	4477.5	5123.4	5651.6	6248.1	6793.2	7390.1	7758.2	8361.9	8915.1	9421.5	9639.4	10128	10277	10646	11136	11400	11406	11475	11827	11930	12079	12213	12338	12307	12466	12328	12379	12570	12697	12752	12630	12592
0	0	0	15.454	51.763	57.948	79.888	56.079	123.48	202.5	288.57	445.59	561.17	729.01	911.61	1305.1	1500.9	1873.7	2060.6	2587.1	2492.6	2726.6	3063	3287.2	3323.4	3399.3	3814.1	4305.4	4098.7	4299.2	4515	4482.8	4372.7	4786.3	4844.1	4973	4901.8	4722.3	4727.1	4886.1	4987.9	4916.8	4993	4984.9	4922.6	4886.2	4876.2	4859.5	4838.5	4953.4
0	0	0	19.39	20.127	18.193	31.625	60.978	77.854	100.14	182.63	242.69	400.2	529.84	740.51	882.56	1087.8	1259.5	1343.6	1570.2	1678.9	1928.7	2075.6	2213.6	2356.7	2461.7	2628.2	2743.1	2948.9	3011.6	3091	3057.9	3074.1	2957.6	2967.6	3001.8	2995	2896.2	3055.1	3158.3	3163.1	3244.3	3208.2	3220	3221.2	3284.3	3305.1	3314.2	3304.4	3348.1
0	0	0	4.0262	0	2.1289	14.489	38.854	105.75	223.84	398.84	710.92	981.35	1353.7	1759.1	2227.9	2775.2	3307.2	3837.9	4382.5	4793.9	5433.5	6040	6525.3	6845.3	7125.9	7539.3	7721.3	7991	8096	8140.6	8449.1	8524.1	8706.7	8940.5	8956.3	9100.4	9545.6	9366.9	10785	10893	10873	9805.8	9551.2	9382.2	9411.4	9474.6	9460.9	9640.9	9779.9
0	0	0	0	6.6766	19.258	31.526	87.921	195.1	351.29	563.91	851.7	1205.9	1638.5	2129.4	2628.1	3142.8	3731.1	4242.5	4791.6	5457.2	5841.8	6359.8	6709.3	7148	7466.1	7998.4	8238.1	8349	9016.8	9230.7	9294.2	9785.7	9844.9	10138	9573	9844.1	10169	9638	9787.9	10334	9979.9	10366	10305	10186	10394	10192	10169	10173	10255
0	0	8.5471	0	3.3086	16.824	22.54	52.646	100.2	248.43	464.32	769.45	1099.9	1600	2061.9	2555.4	3260	3696.8	4250.7	4785.6	5348.8	5667.2	6209.3	6839.5	7158.7	7333.1	7660.1	8070.3	8187.3	8453.7	8735.1	8893.6	8976.2	8877.5	8937.9	9088.1	9133.8	9447.3	9426.1	9369.8	9213.7	9506.1	9382.6	9628.7	9574.3	9651.4	9409.3	9649.9	9457.1	9660.6
0	0	0	3.2944	1.7952	13.17	14.195	23.213	52.283	147.42	228.08	387.92	512.36	729.99	952.33	1197.9	1447.6	1656.7	1796.3	2031.3	2277	2438.4	2647.4	2829.4	3012.1	3083.3	3228.3	3387.4	3453	3648.6	3673.6	3602.7	3686.1	3723.4	3712.5	3959.9	3853.3	3856.9	4050.4	4088.4	4080.4	4001.2	4067.4	4050.2	4136.8	3962.8	3891.5	3901	3849.4	3810.6
0	0	12.637	0	0	0	17.775	87.157	252.07	549.47	778.08	1337.7	1818.7	2361.7	2812.2	3433.7	4046	4736.6	5516.3	5627.5	6677	7093.3	7504.3	8074.4	8463	9238.5	9928.7	9839	10745	10779	10859	10772	10971	11285	11207	11085	11697	11793	11978	12051	11734	12011	12007	11834	12034	12051	11913	11717	11784	11908
0	0	0	8.2571	8.5212	14.543	44.255	138.59	238.71	404.05	638.89	901.15	1115.7	1439.9	1754.1	2136.6	2523.4	2825.6	3194.3	3452.2	3817	4102	4432.7	4868.8	5012.3	5082.6	5670.7	5773.9	5931.6	6093.2	6259.9	6477.7	6569.3	6682.7	6818.8	6878.1	6843.5	7040.3	5535.3	6583.6	6955.5	6869.3	7020.4	7019.5	6997.9	7034.4	6968.7	7047	7135.4	7045.2
7.6682	16.082	17.405	0	0	0	14.17	52.217	100.23	191.26	323.52	455.28	648.91	845.48	1096.2	1298.9	1532	1807.5	2048.3	2286.7	2498.8	2623.2	2757.1	2940	3034.9	3219.9	3298.9	3455.4	3569.7	3679.6	3820.5	3823.5	3902	3963.9	4047.5	4088.8	4251.9	4254.8	4310.2	4371.6	4404.9	4438.8	4430.2	4428.1	4508.8	4519.3	4441.3	4440.6	4390.8	4510.7
2.0438	1.3225	0	0	4.6243	0	3.6394	0	0	46.343	145.79	347.26	585.75	867.11	1242.7	1652	2075.2	2397.5	2822.9	3208.1	3642.6	3992	4348.4	4735.6	5198.9	5605.7	5920.6	6205.6	6605.4	6826.8	7092.1	7344.1	7486.5	7800.9	7927.4	8214.8	8533.4	8674.4	8893.6	8946.3	8952.4	9149.1	9044.1	9096.2	9361.9	9185.1	9070.5	9090.5	9021.9	9002.4
0	1.5309	0	14.066	0	0	20.997	31.413	56.133	135.71	241.58	561.63	825.31	1076.3	1391.5	1743.2	2138.2	2528.4	2347.1	2650.4	2919.4	3816.6	4189	4244.1	4078.4	4196.4	4159.9	4394.3	4439.4	4522.7	4500.1	4865.6	5208.6	5063.9	5372.8	5342.7	5333.7	5355.4	5596.4	5475.5	5584.9	5492.9	5530	5584.7	5564.5	5626.9	5653.1	5655.1	5617.2	5635.7
0	0.5904	0	8.8311	6.2542	1.6838	0	0	0	0	0	54.961	158.88	275.81	442.08	674.23	874	1081.8	1456.2	1833.6	2038.4	2566.5	2926.2	3128.3	3447.3	3695.9	3877.5	4232.3	4296.9	4679	4908.6	5107.6	5410.6	5439.5	5517.2	6056.4	6140.8	6122	6617.6	6674.8	6699.3	6859.2	6586.7	6510.4	6398.2	6621.7	6545.5	6566.9	6794.4	6171.3
0	0	4.8245	41.209	70.836	155.46	215.33	325.87	453.05	574.96	762.39	1052.3	1333.6	1789.8	2127.1	2492.4	2993.3	3609.9	4041.8	4618.6	4861.4	5225	5691.3	5890.5	6267.4	6436.2	6590.7	6883.5	7042.8	7285.9	7299.6	7435.8	7445.7	7752.5	7807.7	7911	7739.8	7966.3	7935.6	7905.5	7896.2	7839.5	7716.9	7872.8	8115.7	8060	8001	8137.3	7982.7	8197.1
0	0	1.3739	0	0	16.864	14.371	10.692	31.132	0	36.411	60.887	70.646	247.42	270.48	375.13	632.71	760.15	1006	1262.9	1669.8	2063.6	2131.4	2150.8	2729.4	2598.3	2932.9	3138	3386.5	3548.4	3743.6	3889.5	3910.9	4132	4217.3	4368.2	4506.2	4656.4	5140.8	5002.4	4931.2	4952.2	4981.7	5146.9	5115.5	5213.1	5268.9	5399.2	5340.4	5411.3
0	2.4293	0	5.4329	3.4785	3.1126	2.3127	7.2984	5.2476	51.065	89.856	153.21	227.22	301.56	403.72	492.08	564.88	685.41	766.77	888.12	913.85	962.93	964.95	1004.7	1096.3	1043.2	1143.9	1169.1	1219.5	1213.3	1200	1298.5	1389.4	1420.1	1532.8	1585.9	1605	1645	1669.9	1740.5	1733.7	1856.3	1872.3	1891	1919.7	1926.3	1955.9	1993.4	2037	2040.8
0	11.702	0	0	0.083014	0	47.508	75.135	155.71	345.82	531.06	760.01	1029.3	1367.4	1703	2152.8	2581.7	3015.1	3357.1	3778.9	4060.4	4507.1	4688.5	4984	5263.5	5584.7	5825.4	6038.8	6291.4	6442.6	6595	6812.4	7036.9	7194.4	7270.4	7655.2	7685.4	7711.2	7882.6	7847.1	7962.9	8196.8	8170.2	8261.3	8258.8	8451.5	8595.6	8078.2	7943	7942.9
0	0	0	0	2.0936	49.424	64.278	32.169	133.12	204.1	281.94	500.87	651.12	942.95	971.6	1199	1386.4	1663.3	1849.6	2169.2	2304.9	2534.1	2705.1	2896.9	3104.9	3295.5	3297.1	3535.6	3717.4	3865.7	3968.4	4099.6	4247.4	4477.3	4487.7	4758.3	4948.4	4850.8	5014.3	5079.9	5269.4	5247.9	5271	5221.6	5253	5339.6	5328.6	5388.2	5319.7	5448.5
0	0.95714	11.523	0	0	0	31.961	121.67	312.22	691.69	1242.7	1504.8	1997.2	2557.5	3190.6	3725.5	4311.5	4349.5	5031.1	5545.2	6708.1	7019	7168.5	7943.8	8244.3	8779.9	9309.7	9331	9583.3	9862.2	9983	10323	10345	10373	10339	10308	10628	10735	10762	11024	10902	10980	11065	11214	11268	11320	11319	11516	11357	11203
0	2.6058	0	19.228	3.4886	9.3089	7.5565	0	0	9.2338	35.792	113.85	241.24	415.11	612.64	833.99	1131.4	1445.6	1793.5	2077.8	2465.9	2733.4	3139.7	3434.5	3828.5	3998.9	4425.7	4717	4822.1	4923.3	5435	5297.7	5512	6015.3	6056.2	6279.7	6355.5	6496.3	6632.3	6737.7	6917	6903.5	6977.8	7042.1	6978.8	6920.5	7092.2	7170.9	7119.8	7166.9
0	0	0	0	260.49	372.94	532.26	790.18	877.11	1042.3	1247.4	1445.1	1671.1	2005.1	2330.4	2643.9	2889.6	3430.4	3972.1	3986.4	4204.8	4619.9	5285.3	4778.9	5092.2	5614.9	5777.3	6208.3	5967.8	6154	6529.3	6215.5	6306.4	6501.1	6784.1	6853.6	6885.2	6907.5	7131.5	7161.4	7224.4	7323.7	7370.2	7381.2	7470.8	7370.9	7388.9	7297.7	7329	7271
0	0	0	0	56.468	118.38	195.83	325.27	414.98	592.56	772.56	980.72	1196.7	1490.1	1737.7	1992.8	2305.2	2699.3	2906.2	3187.2	3504.8	3608	3881.3	4096.8	4361.8	4500.4	4565.5	4798.4	4787.6	4815	4974.5	5031.6	5117.4	5201.6	5235.8	5364.4	5412.3	5460.1	5553.8	5527.8	5459.6	5400.5	5509.7	5514.6	5617.7	5781.5	5870	5997	5872.9	5831.6
0	0	0	9.1378	9.0269	16.477	24.54	19.4	37.595	69.234	107.94	197.15	378.31	574.36	864.05	1131.8	1449.7	1882.3	2186.2	2519	2847.5	3187.5	3316.2	3549.7	3553.5	3799.1	4016.4	4130.5	4196	4357.3	4269.7	4503.8	4636.7	4702.3	4733.4	4706.5	4723.9	4776.8	4889.9	4961.1	4959	5126	5151.3	5326.7	5320.6	5244.5	5142.8	5193.7	5172.6	5099.8
2.4904	5.6119	0.47452	0	0	0	3.8069	12.463	26.592	58.447	140.08	233.98	357.57	534.03	769.49	1029.7	1308.6	1598.2	1882.2	2123.2	2320.2	2673.7	2834.8	3090.3	3242.4	3448.9	3641.6	3834.6	4066.7	4202	4388	4400	4511.9	4598.2	4669.7	4786.6	4935.6	4942.8	5066.7	5006.6	5033.5	5270.3	5394.7	5361.4	5448.9	5385.3	5449.6	5395.1	5439.2	5601.1
0	0	0	0.69799	44.731	91.919	169.77	250.85	404.92	556.28	939.67	1233.1	1302.6	1611.3	1958.3	2323.9	2735.9	3134.9	3540.5	3821.2	4306.2	4747.1	5181.7	5536.6	5978.1	6236.2	6414.7	6676.6	7172.7	6939.1	7315.3	7378	7588.9	7907.7	7951.1	8375.1	8574.5	8589.5	8753.6	8992.4	8913.4	9004.2	9031.6	9043	9189.2	9251.4	9264.5	9269.6	9134.9	9213.1
0	0	0	101.78	202.31	298.11	225.55	358.6	365.28	393.57	617.5	984.24	804.97	1039.6	1428.2	1703.9	2299.5	2700.9	2909.5	3560.9	3767.1	4060.5	4894.6	4944.4	5078.1	5349.5	5757.7	5835.3	5983.7	6311.3	6342.1	6712.2	6824.6	6962.3	7250.3	7145.4	7195.2	7502.3	7605.3	7819.9	7932.8	8036.1	8122.5	8032	8187.8	8327.3	8029	8355.2	8131.5	7945.9
0	0	0	5.489	0	16.46	30.985	88.085	209.39	469.96	831.14	1168.7	1421.5	1907.3	2419.2	2889.7	3360.4	3890.2	4315.4	4737.5	5109.7	5305.5	5679.1	6019	6242.9	6705.1	6890.3	6979.6	7130.6	7439.1	7414.3	7600.1	7774.2	7777.7	7936.9	8268.1	8312	8437.8	8743.6	8690	8978	8972.7	9006.2	8997.3	8862.6	9087.8	9045.8	8972.7	9152.9	9039.3
1.4786	0	17.142	0.57702	8.8277	0	0	10.465	72.565	169.8	308.26	684.39	653.81	971.59	1195.9	1389.8	1787.8	2209.4	2605.5	2797.9	2942	3328.6	3448.8	3483.1	3750.6	4037.2	4190.3	4376.2	4593.9	4812.2	4968.6	5289.5	5391.4	5585.8	5656.4	5659.4	5996.1	6037.9	6037.7	6122.4	6156.1	6160.4	6314.4	6366.9	6400.2	6558.4	6513.8	6744	6554.6	6814.8
0	7.9798	6.489	20.748	6.4884	5.4328	0	1.6933	39.912	83.789	181.23	337.64	530.87	769.9	1075.1	1336.9	1709.4	2068.8	2486	2830	3181.8	3531.6	3865.7	4150.5	4427.3	4660.1	5178.8	5225.3	5652.4	5858.7	5946.6	6413.7	6558.8	6935.7	7157.4	7407.8	7738.7	7941.9	8172.2	8153.2	8210.6	8245.7	8542.5	8497.6	8513.3	8485.7	8415.1	8539.3	8443.2	8291.8
0	0	0	14.444	40.245	87.711	150.35	267.81	483.56	712.82	1057.9	1350	1672.8	2063.7	2551.9	2891.4	3312.8	3786.3	4086	4434.7	4832.1	5106.6	5321.8	5762.6	5787.2	6160.8	6580	6469.1	6786.8	7075.6	7104.7	7014.6	7256.8	7193.5	7431.9	7371.3	7340.3	7473	7439.7	7638.2	7609.1	7660.1	7772.6	7739.3	7567.6	7743.3	7783	7800.6	7731.8	7760.2
0	0	0	1.4629	0.44967	5.9645	10.971	10.194	37.443	66.759	148.45	293.82	434.51	659.91	861.32	1160.8	1376.8	1655.2	1964.5	2292.1	2676.7	3052.8	3222.8	3485.9	3830.8	4164.9	4377.9	4603.7	4814.9	4971.8	5102	5285.1	5471.1	5654.3	5959.1	6085	6253	6255.4	6351.5	6331	6461.7	6359.7	6572.7	6667	6721	6789.5	6945.1	6856.6	6820.9	6745.8
0	0	0	37.315	0	15.945	197.43	215.05	275.53	345.57	422.45	473.3	648.23	782.51	912.94	1059.2	1201.3	1521.4	1622.1	1854.4	1985.7	2179.6	2318.2	2467.3	2650.6	2768.7	2728.8	2910.4	2976.7	3064.5	3259.2	3123.7	3139.7	3342.7	3467.4	3667.8	3724.1	3691.1	3801.1	3790.1	3901.5	3871.5	3958.6	3905	3964	3957.7	3989	3982.5	4063.9	4056.8
0	0	28.229	0	70.013	86.855	142.66	245.94	184.59	322.1	481.49	645.35	920.87	1091.9	1601.9	1919.5	1979.6	2384.6	2648	2960.7	3553.4	3771.1	4144.4	4383.3	4668.7	4724.6	5137.8	4852	5318.6	5310.7	5684.7	6051.5	6305.5	6434.3	6240	6453.8	6677.2	6887.2	6826.3	6917	6980.8	6870.5	6911.2	7120.2	7090.3	7058.1	6932.2	6682.4	6726	6694
8.874	0	0	13.506	0	44.494	0	0	0	0	0	0	19.64	66.053	57.059	107.94	240.59	355.58	433.82	537.15	645.85	753.78	843.46	1012	1046.3	1187	1249	1287.6	1301.2	1383.9	1456.8	1485.2	1565.9	1537.9	1531.4	1556	1543.3	1562.7	1501.8	1506	1538.8	1546.1	1779.6	1811.7	1890.7	1537.4	1579.4	1799.6	1808.9	1807.2
0	7.8338	1.756	9.753	6.8178	0	0	0	0	0	32.762	115.13	177.66	255.18	332.19	391.54	450.51	547.43	674.78	738	843.56	1024.5	1281.4	1111.6	1209.4	1277.2	1386.9	1517.4	1648.9	1798.8	1863.3	1987.5	2018	1979.4	2105.6	2078.4	2103.2	2147.3	2254.6	2227.8	2308.1	2533	2370	2392.9	2356.7	2233.4	2260.2	2235.7	2283.9	2404.5
0	0	0	46.529	53.427	42.021	73.317	37.547	115.02	196.4	339.79	563.7	710.67	1039.2	1352	1580.3	2159.8	2353.3	3076.3	3347	2966.5	3378.3	4594.3	5027.1	5317.3	5845.5	6357.1	6449.4	6762.4	6889.1	7314.7	6495.7	6691.6	6906.9	6999.1	7197.3	7357.5	7617.8	7761.7	7975	8014.9	8097.7	8086.9	7999.9	8139.1	8252.7	8154.3	8303.3	8436.8	8351.2
0	0	0	3.4429	6.4291	10.525	9.9513	16.42	30.445	75.92	140.82	253.89	398.24	584.26	970.24	1051.6	1255.6	1516.6	1739.9	2056	2249.7	2588.2	2721	3097.9	3333.8	3571.1	3868.6	4095.3	4242.8	4431.1	4595.6	4795.5	5092.2	5237.5	5359.8	5610.8	5795.9	5991.6	5134.1	6380.3	6753.1	6741.9	6822.1	6911.2	6896.8	6765.4	6781.1	6892.9	6875.9	6829.6
0	0	0	0	0	45.368	97.141	213.65	378.09	581.55	795.48	1067.4	1350.8	1614.2	1942.9	2205.5	2494.1	2892.5	3076.7	3400.1	3642.2	4014.8	4315.2	4392	4756.4	4817.8	5004.8	5124	5165.7	5169.1	5261.4	5481.6	5718.7	5690	5776.4	5762.2	5951.8	6052.1	5981.5	6214.7	6159.3	6266.6	6258.2	6023.6	6121.4	6275.8	6170.7	6193.4	6249.9	6290.4
27.657	2.5986	0	0	0	8.6233	0	8.8462	81.629	186.12	387.27	650.81	983.87	1424.5	2020.3	2584.9	3153.6	3795.7	4445.5	5135.6	5958.5	6624.6	7406.7	8167.3	8864	9148.6	9742.3	10201	10825	10992	11381	11708	11925	12309	12640	12908	12698	13497	13551	13830	13657	13875	13764	13697	13745	13654	13653	13640	13701	13563
0	0	0	7.9539	19.127	18.158	8.1847	133.43	262.38	528.33	800.32	1151.4	1449.9	1786.1	2313.5	2636.3	3072.2	3497	3958.9	4295.5	4647.3	4888.5	5019.1	5278.4	5561.4	6014.3	5996.9	6369.9	6640.8	6770.6	6950.2	7075.3	7078.8	7261.5	7311.8	7325.9	7502.4	7563.6	7637.2	7735	7678.6	7852.8	7725.7	7750.3	7958.5	7896.7	7800.1	7811.2	7788.8	7775.1
0	0	4.9716	0	1.8543	13.749	20.401	43.954	75.939	105.16	153.92	236.94	313.74	485.94	744.6	943.91	1235.2	1251.5	1850.1	2046.5	2305.3	2585.9	2799.3	3209.2	3356.5	3708.6	4063.3	4055.9	4337.8	4535.3	4649.4	4851.9	4765.9	5136.6	5471.7	5576.8	5036.1	5669.4	5800.9	5255.6	5916	5985.7	5914.7	6102.4	6037.8	5967.5	5590.9	5639.6	5570.2	5584.5
0	0	0	0	12.715	13.507	7.0935	24.753	32.337	41.28	60.726	162.47	250.92	429.11	633.71	820.4	1028.1	1185.7	1409.6	1384	1561.3	1688.2	1874.1	1990	2184.4	2345.4	2394	2503.2	2689.3	2726.2	2856.9	2909.9	2943.1	3133.1	3122.6	3242.8	3202.9	3298.1	3343	3419.6	3378.8	3433	3449.6	3536.2	3482.6	3516.4	3483.8	3500.3	3564	3516.3
0	5.9183	5.8541	2.8585	3.0793	1.6424	0	0	0	0	0	4.3855	53.925	120.4	233.29	378.99	581.45	782.44	1025.2	1254.5	1629.5	1815.5	2193.2	2551.2	2724.8	3084.2	3391.2	3707.1	3986.4	4291.2	4339.1	4748	4975.6	5179.2	5493.5	5541.1	5690.5	5757.4	5814.4	5803.5	5829.7	5902	5938.8	5847.6	5940	5985.4	6002.2	6043.4	5980.6	5965.8
0	0	0	0	108.54	152.79	152.88	253.86	270.44	454.2	605.74	837.86	1144.8	1714.3	2132.7	2750.2	3259.7	3755.5	4281.1	4960.7	5227	5725.4	6073.6	6703.3	7139.7	7950	7976.5	8214.1	8706.7	8943.1	9286.3	9676.8	9808.3	9970.9	9853	10157	10228	10580	10579	10875	10984	11025	10955	11204	11082	11181	11295	11415	11450	11331
0	0	0	8.1885	47.498	53.703	90.457	230.71	409.21	664.95	999.36	1386.1	1843.6	2368.3	2978.3	3510.3	3886.8	4493.6	5114.4	5696.6	6676.6	6071.7	6336.1	6540.3	7184.9	7204.4	7701.8	7933.8	8307	8507.8	8771.9	8831	9042.6	9294	9692.9	9770.6	9880.6	9803.9	10019	10114	10106	10176	10116	10188	10412	9999.7	9966	10026	9726.8	10036
0	0.85659	0	9.0219	5.9166	6.3448	3.8101	35.913	60.308	117.52	206.11	354.89	583.86	863.47	966.1	1363.8	1558.7	2308	2464.2	2618.4	2731.9	2769	3244.5	3537.6	3768.4	4033	4075.2	4366.9	4502.7	4566.7	4548	4753.1	4831.9	5004.4	5123.7	5298.3	5112.8	5270.9	5201.5	5470	5401.7	5308.6	5453.9	5535.4	5395.9	5465.2	4893	4909	5007.6	4914.4
0.93862	8.7476	0	0	5.5231	1.8484	0	0	0	0	1.1004	43.945	111.61	297.44	310.08	449.39	558.05	719.96	849.34	1028.3	1215.1	1429.3	1573.7	1781	1964.5	2168.7	2266.7	2070.7	2945.8	2263.7	2372.2	2482.3	2618.8	2807	2955	3074.9	3161.8	3337.5	3389.5	3445.3	3526.5	3631.6	3650.1	3669.8	3788.3	3829.1	3859.7	3830.9	3867.6	3975.1
5.5993	3.4822	2.128	1.0854	4.0211	0	0	0	0	0	0	103.04	208.24	392.18	681.05	974.96	1168.2	1509.1	1981.7	2274.6	2839.4	2986.9	3292.3	3694.7	3883	4318.3	4945.7	4857	5186.2	5482.8	5639.5	6277.2	6446.3	6791.4	7001.1	7255.7	7463.1	7837.2	7974.8	7916.5	8300.2	8367.3	8588	8656.8	8749.6	8860.1	8964.4	8939.2	9043.2	9046.2
0	0	0	14.304	20.248	35.74	34.796	61.239	84.1	129.04	130.38	155.11	183.62	200.93	238.13	263.99	355.91	412.09	460.09	516.8	626.46	658.35	736.01	766.07	744.36	914.64	961.68	990.24	1077.5	1081.5	1204.8	1363.2	1397.1	1501.1	1429.2	1531.9	1534.5	1526.6	1636.3	1639.4	1673.6	1664.2	1690.2	1665.2	1609.8	1719.7	1719.8	1831.7	1840.3	1793.2
0	0	0.67516	14.35	2.2529	7.1288	13.325	38.513	99.236	179.04	308.95	503.74	764.32	1034.1	1398.9	1763.6	2074.4	2563.3	2889	3196.9	3538.4	4012.7	4166.7	4671.6	5119.5	5437.2	5654.1	5902.8	6178.9	6553.2	6948.2	6685.2	7164.2	7139.6	7364.5	7643.8	7569.4	7977.5	8148.1	8596.8	8506.6	8390.4	8736.7	8631.1	8886.5	9206	9014.3	8852.1	9032.1	8831.4
0	0	0	0	1.8704	8.3067	40.924	118.48	274.34	467.31	739.41	919.66	1400	1813.3	2197.9	2619.6	3099.5	3513.2	4240.5	4465.3	5130.5	5135.1	5287	5750.5	5939.6	6214.2	6754.1	6905.9	7144.7	7813.7	7964.8	8167.1	8152.1	8573.1	8890.9	8894.2	9153.8	9292.9	9348.4	9713.7	9697.6	9844.1	9846.9	9727.6	10226	10319	10076	10033	10207	10493
0	26.813	16.33	17.766	5.7036	0	0	0	0	48.695	133.14	281.34	471.71	702.83	993.9	1243.5	1542.1	1809.5	1952	2352.1	2585.1	2876.6	3108.6	3342	3621.3	3716.3	4008	4097.7	4269.3	4444.3	4646.9	4730.2	4950.3	4897.6	5144.9	5340.7	5406.6	5574.9	5533	5656.4	5512.9	5786.5	5729.8	5878	5879	5775.4	6014.7	5800.7	5954.9	5707.8
0	9.6448	0.31062	2.4305	0	5.894	0	7.3895	37.385	134.85	237.01	390.92	573.33	754.92	951.4	1269.7	1514.3	1690.6	1840.3	2152.3	2316.3	2536.5	2797	3111.6	3100.3	3277.2	3402.2	3624.6	3937.4	4330.5	4233.8	4402.4	4603.7	4855.4	5178.7	5305.3	5537.6	5710.5	5715.8	5622.2	5897.1	6070.9	6532.5	6552.4	6668	6698.8	6765.6	6761.2	6948	6851.5
0	0	0	11.605	5.3544	0	5.5908	3.0257	0.067965	41.768	124.38	262.55	384.33	542.09	761.88	869.12	1070.2	1274.1	1416.5	1632.3	1814.6	1979.3	2127.1	2083.6	2264.3	2313.8	2372	2614.2	2623.8	2721.3	2806.9	2894.5	2945.2	2943	3051.2	3055	3186.9	3328.5	3392.9	3488.8	3465.4	3693	3700	3784.8	3970.6	3849.9	3743.3	3898.5	3888.5	3934.1
0	0	0	12.435	12.047	8.755	107.66	127.52	240.6	407.08	477.49	925.73	1193.1	1470	1593.9	1929.9	2260.2	2512.4	2990.8	3041.8	3379.7	4115.7	3679.9	3951.1	4928.3	4544.1	4629.6	5301.2	4707.4	4888.9	5525.7	4807.2	5487.4	5702.7	5652.5	5829.7	5846.5	6147.7	6354.5	6467.6	6525.4	6498.6	6574.4	6605.6	6552.6	6619	6510.5	6585.3	6676.6	6612.1
0	3.2165	4.1131	0	0	9.9292	11.349	41.329	110.61	217.01	362.89	604.32	840.12	1210.2	1514.5	1901.2	2186.7	2689.3	3072	3354.2	3844.9	4169.4	4486.8	4702.2	4920.4	5255.5	5326.3	5572.6	5694.1	5748.8	6005.8	6050.9	6403.9	6441.7	6425.5	6491.6	6645.1	6675.8	6561.5	6730.6	6746.1	6763.7	6683.6	6747.9	6782.2	6861.3	6728.6	6750.2	6769.7	6715.2
0	3.1432	1.6337	0.1163	0	4.3955	0	14.563	74.075	143.45	257.15	366.35	534.18	627.39	783.18	969.29	1163.6	1412.3	1592.3	1843	1999.4	2242.1	2450.7	2715	2940.1	3188	3316.7	3463.1	3670.3	3855.7	4011.1	4128.6	4472.5	4489.8	4713.5	4804.8	4846.9	4996.6	5039.5	4886.7	5194.5	5209.5	5388.8	5508.3	5412.4	5308.4	5193.7	5325.8	5260.5	5250.9
0	0	0	82.911	161.57	171.87	214.94	278.18	296.33	355.51	491.55	663.07	775.85	1078	1339.2	1592.9	2002.6	2211.8	2491.4	2793.1	3125.7	3354.2	3456	3740.9	3931.6	4179.6	4255.4	4477.6	4701	4842.7	5173.8	5280.2	5365.7	5437.5	5456	5629.3	5383.8	5573.8	5516.2	5252.3	5294.5	5044.9	4994.4	5019.7	5115.5	5031.5	5180.6	5236.6	5303.1	5157
0	0	11.742	16.171	0	0.021308	8.2379	43.047	77.269	164.86	310.06	497.55	697.32	991.89	1293.7	1618.8	2048.8	2454.7	3184.5	3337.1	3611.3	3897.7	4263.2	4588.7	4837.7	5218.1	5855.8	6017.5	5914.3	6401.4	6562.4	6576.1	6721.5	6849.9	6847.6	7082.9	7259.8	7465.4	7466.8	7617.7	7637.5	7825.6	7799.3	7940.2	7915.6	7996.9	8040.5	7996	8071.7	8075.8
0.67133	0	0	7.0507	1.216	2.1953	0	43.319	117.01	218.73	361.63	545.96	762.88	1028.1	1352.2	1713.4	2092.1	2521.8	2995.8	3338.2	3835.1	4094.6	4517.9	4831.2	5236.5	5593.5	5831.8	5948.3	6301.6	6387.6	6729.5	6818.8	6935.1	7109.9	7258.5	7416.9	7463.2	7591.3	7742.6	7767.4	7862.7	7779.3	7779.9	7843.8	8036.9	7889.2	7948.7	7625	7573.3	7699.5
0	5.9192	11.767	0	0	0	33.816	13.924	77.904	186.12	352.23	600.32	986.61	1374.9	1843.9	2347	2843.3	3373	3887.3	4355.3	4974.1	5543.9	6201	6636.9	7162.4	7432.5	7891.5	8129.4	8480.4	8730	8970.8	9041.4	9319.5	9552.3	9820.1	9811.2	10240	10049	9896.2	10287	10464	10514	10428	10205	10176	10351	10508	10560	10799	10794
5.6118	5.5071	0	0.22074	0.013579	0	0	6.1085	56.524	64.686	138.96	258.9	408.18	622.15	877.9	1160.5	1465.7	1756.6	2312.2	2722.7	3077.1	3442.2	3684.3	4044.1	4317	4698.2	4950.4	5114.6	5501.1	5593.1	5781.4	5795.1	6025.9	6154.8	6309.1	6457.7	6504.2	6444.2	6686.5	6773.2	6794.8	6719.2	6793.3	6865.1	6751.7	6772.5	6707.2	6727.8	6582.5	6570.5
9.5655	0	0	6.8819	13.318	6.9047	17.665	23.97	29.248	0	0	6.144	103.39	191.12	337.57	493.12	637.82	807.05	1030	1205.7	1364.6	1495.9	1680.7	1759.4	1973.2	2037	2143.4	2290.2	2357.7	2418.4	2624	2707.6	2789	2823.6	2784.6	2940.2	2937.6	2894.7	2917.3	2930.9	3061.6	3111.7	2981.9	2887.3	2911.3	2938.8	2982.6	2973.4	2938.5	3143.8
0	36.612	0	2.9876	38.152	0	17.235	0	0	44.859	125.63	259.38	447.22	537.97	770.67	948.63	1200.6	1356.7	1608.9	1744.2	1914.8	1997.9	2258.6	2334.3	2572.5	2763.1	2854.7	2988.1	2975.3	3095.8	3264.6	3364.6	3439	3397	3472	3813.7	3831.7	3828.7	3881.2	3871	4033.3	4239	4088	3704.8	3866.1	3892.7	4008.3	3909.5	3936.5	4041.7
0	0	0	14.722	9.6272	12.342	15.54	44.15	88.033	158.76	258.75	398.67	546.71	718.54	996.56	1233.6	1513.1	1805	2032	2369.2	2387.7	2635.9	2805.4	3123.6	3421.2	3503.4	3729.7	3902.8	3781.5	3992.8	3992	4009.6	4267.2	4324.5	4537.2	4542.4	4619.8	4706.8	4716.4	4857.2	4867.5	4850.8	4959.1	4894.3	4505.2	4457.7	4270.1	4210.8	4240.4	4308.6
21.453	25.538	3.5121	0	0	0	0	20.159	65.069	160.42	254.25	553.92	664.43	957.33	1304.5	1659.9	2131.6	2617.4	3012.1	3449.8	3896.4	4287.7	4544.7	4530.4	4741.3	5568.5	5328.6	5960	6229.7	6441.3	6641.5	6782.2	7185.9	7350.6	6815	6978.9	7284.5	7335	7330.7	7533.2	7584.9	7636.1	7751.1	7610.9	7670.7	7675.4	7728.8	7646.3	7706.7	7627.2
0	0	0	0	6.2713	0	13.345	30.679	60.597	116.61	233.24	389.06	591.48	886.01	1162.1	1554.3	1940.9	2258.4	2595.5	3196.8	3331.3	3751.6	4065.4	4735.2	4756.5	5197.8	5252.2	5576.5	5826.1	6086.4	6283.2	6451.1	6527.7	6694	6759.7	7028.8	7025.9	6881.2	7105.8	7227.3	7239.8	7629.6	7700	7884.7	7767.9	7724	7931.5	7796.9	7788	7756.9
3.8326	0	0	0	2.1048	0.15411	5.7095	62.62	156.53	306.19	523.36	776.64	1106.3	1085.7	1403.4	1678.4	1931.3	2227	2500.5	2925.6	3237.4	3454.1	3591.4	4177.5	4315.6	5006.9	5088.5	5100.7	5263.6	5069.5	6010.4	5807.2	5535.1	6239.9	6050.9	6055.2	6301	6499.5	6715.8	6956.5	6523.2	6803.8	6777.5	6889.4	6915.8	6969.8	6738.6	7001.4	6808.4	7026.4
0	24.777	0	0	75.116	0.90905	110.07	121.06	241.23	411.07	619.86	966.08	1352.6	1663.4	2010.6	2301.1	2671.4	3160.1	3579.1	3998	4342.1	4468.3	4643.8	4942.4	5169.5	5737	6041.2	6229.7	6372.6	6715	7066.7	6953	7409.3	7743.8	7654.3	8009.9	8320.9	8410.2	8564.1	8664.1	8723.2	8814.3	8847.7	8750.9	9147	8806.3	8925.9	9065.5	8825.6	8986.7
0	0	0	9.4398	0	0	13.564	32.175	119.68	257.01	448.12	744.05	1099.3	1454.4	1919	2418.9	2933	3440.5	4013.9	4567.4	4981	5369.8	6373.9	6320.4	7038.4	7304.7	7724.4	8404.7	8640.1	8903.3	9227.7	9285.8	9758.4	10169	10690	10828	10845	10931	11179	11223	11432	11464	11289	11359	11153	11276	11182	10972	11162	11028
4.6336	12.163	0	8.2731	1.1176	0	0	4.4276	17.545	78.657	142.96	304.79	508.75	931.43	1088.6	1451.3	1880.1	2266.2	2836.5	3230.2	3669.3	3990.3	4591.3	4873.9	5460.4	5925.2	6287.1	6541.3	6866.9	7110.9	7543.9	7725.9	8063.4	8265.1	8515.5	8732.4	8455.5	8908.4	9139.2	9129.9	9280.7	9293.3	9352.2	9290.5	9513.7	9335.2	9635.5	9549.7	9425.9	9709.8
18.083	33.742	11.795	0	0	0	0	23.363	126.39	211.61	400.9	556.54	808.36	1028.3	1331.7	1600.9	1775.8	2057.6	2348.6	2666.2	2815.3	2936.5	3168.3	3466.3	3634.1	3856.7	3889.3	4034.8	4257.5	4298.1	4575.8	4636.4	4717.8	4926.4	4836.1	5073.7	5037	5188.6	5273.3	5306.5	5250	5206.6	5351	5347.4	5425.6	5446.4	5558.4	5475.1	5437	5378.5
0	0	1.6509	13.369	12.181	16.274	13.503	28.78	29.106	56.426	120.65	180.73	312.92	456.54	672.09	911.4	1130.4	1435.3	1664.9	2073.9	2254	2580.9	2819.3	3154.9	3368.4	3643	3939.6	4299.2	4452.8	4551.3	4765.4	5136.4	5429.9	5725.7	5837.3	6229.6	6380.1	6344.7	6343.9	6568	6620.2	6748.4	6684.3	6591.4	6823.9	6767.7	6901.6	7065.2	7007.8	7093.7
0	0	0	2.341	2.7614	22.928	48.302	108.83	199.56	362.01	543.68	816.53	1071	1376.9	1648.1	1960.4	2258.1	2612.4	2828.1	3156.8	3408.5	3717.3	3985.6	4161.1	4558.7	4627.9	4873.3	5049.6	4473.3	4700.6	4753.7	5140.3	5134	5260.3	5406	5391.1	5594	5891.3	5867.7	6121.5	5962.5	6430.9	6190.9	6061.8	6078	6183	6229.4	6313.2	6383.2	6488.3
0	0	4.5318	13.076	4.2045	8.6252	19.078	64.042	134.59	252.87	390.9	615	766.8	1075.1	1306.5	1606.5	1840.3	2133.4	2353.3	2603.9	2870.3	3149.8	3372.6	3625.4	3863.2	3994.9	4334.7	4410	4631.9	4733.9	4850.6	4699.9	4751	4465.3	4823.7	4907.5	4845.2	4878.8	4960.4	4842.9	4932.1	4771.7	5215.9	5321.1	5350.3	5454.2	5557.3	5462.6	5560.5	5546.1
0	0	0	1.5042	7.6259	4.8311	3.5057	19.307	26.094	63.346	84.162	128.5	187.75	252.51	391.66	455.84	578.84	720.01	901.64	1038.7	1207.7	1282.7	1432.9	1569.4	1730.9	1855.7	1866.8	2028.9	2146.8	2335.6	2347.4	2492.4	2623.6	2754.7	2708.3	2746.7	2769.5	2841.2	2859	2958.1	2927.9	2962.9	2906	2920.2	2962.6	2999.8	2940.4	2871.2	2917.8	2960.7
0	11.802	0	14.994	0	0	0	2.7389	55.319	201.6	499.09	876.95	1380.7	1942.8	2616.5	3213.6	3923.4	4486.8	5192.3	5903.7	6515	7083.5	7602.9	7931.6	8419.9	8374.7	8876.6	8960.5	9256.1	9500.8	9532.4	9697.5	9993.2	10088	10406	10428	10619	10716	11008	10765	10750	10866	10745	10953	10748	10611	10590	10514	10790	10871
0	0	0	21.529	112.16	130.85	186.73	312.98	449.88	596.22	721.47	908.57	1180.7	1529.8	1754.2	2093	2400.2	2723.7	2955.1	3255.1	3459.3	3718.9	4097.7	4300	4661	4842.5	4919.1	5259.2	5539.1	5556.8	5624.3	5750	6037.4	6067.4	6247.7	6456.9	6613.5	6560.5	6713.1	6807	6863.9	6935.3	7049.3	6930	7122.5	7040.7	7164	7292.2	7293.1	7306.4
0	0	1.8463	17.662	18.318	56.047	48.398	40.9	70.636	114.1	186.63	278.19	390.64	527.76	657.06	815.23	954.25	1249.5	1472.2	1631.8	1840.5	2051.8	2159.5	2361.1	2608.1	2930.8	2959.6	3115.6	3284.3	3462.5	3723.2	3842.7	3992.3	4134.9	4306.8	4545.2	4712.8	4672.6	4882	5025.1	5029.6	5174.7	5240.3	5202.8	5389.9	5369.7	5409.5	5422.1	5416.5	5505.4
0	16.081	0.55083	25.237	0	0	0	9.6153	71.201	243.66	415.11	729.99	1036.2	1399.9	1820.2	2257.1	2749.2	2997.7	3408.1	3704.5	3957.3	3977.8	4402.5	4636	5027.1	4951.2	5212.8	5384.6	5341.8	5182.8	5341.3	5393	5566.2	5206.2	6495.7	6521.8	5474.2	5421.6	5516.6	5475.4	5656.7	6977.3	6708.6	5639.7	5731.2	5673.7	5680.7	5732.6	5765.4	5727.8
0	4.9725	1.4951	1.4624	0.096523	32.999	0	0	0	0	0	17.33	62.605	99.818	194.76	289.88	585.18	715.7	778.66	827.3	1222.5	1391.8	1161.7	1369.3	1453.5	1491.4	1602.5	1653.6	1994.8	1907.9	1985.2	1966.5	2467.8	2232	2324.3	2464.9	2478.7	2975.4	3112.8	3103.1	2768.2	2785.6	2841.3	2846.2	3358.4	3270.4	3355.2	3375.6	3374.7	2909
0	0	0	12.016	12.736	13.411	28.009	72.735	170.8	157.68	353.55	673.59	706.41	1486.6	1767.4	2060.9	2467.5	2560	2573	3188	3675.3	4086.9	4312.3	4642.7	5129.1	5088.4	5416.7	5823.1	4809.5	6387.2	6017.2	5644.8	5863.9	5913.4	6125.3	6295.3	6374.7	6603.5	6729.6	6726.6	6782.3	6999.9	7032.6	7187.4	7446.1	7436.3	7474.8	7537.3	7656.1	7677.2
0	0	0	42.418	190.06	277.78	353.26	445.36	482.92	668.85	718.97	1146.2	1441.8	1989.7	2285.9	2893.8	3501.1	3928.4	5618	6286.2	7302.7	6234.2	6639.9	7005.3	7576.6	7888.2	8322.1	8478.9	8913.6	8872	9174.8	9441.8	9443.6	9579.9	9879.8	10077	10088	10196	10430	10428	10205	10156	10552	10328	10485	10366	10298	10286	10065	10201
0	0	0	4.0593	3.5773	11.46	18.72	50.765	145.34	282.95	466.22	675.68	928.51	1223.9	1616.3	1898.9	2236.2	2606.6	3003.5	3303.9	3579.9	3907.7	4032.3	4436.7	4520.9	4701.2	4835.5	5284.1	5241.3	5340.7	5667.4	5724.3	5708.6	5855.2	5865.4	5980.2	6113.8	6062	6092	6043	5930.1	6126.4	6097.7	6109.4	6306.8	6231.9	6340.5	6171.5	6038.9	6067.7
0	0	0	5.9511	0	15.815	35.519	99.457	170.4	334.78	630.58	933.49	1272.3	1613.6	2000.5	2420.7	2771.6	3183.8	3597.3	3970.6	4363.8	4758.1	5025.6	5411.3	5664.9	5913.3	6279.9	6570.9	6410.3	6966.1	7182.7	7590.3	7676	7810.9	8098.3	8214.1	8524.9	8513.6	8592.6	8692.7	8732.5	8854.1	8722.2	8688.5	8652.3	8901.4	8767	8916.7	8823.4	8800.9
0	2.9455	0	5.069	9.4161	12.795	15.815	40.901	36.994	80.386	52.397	117.92	303.78	424.55	616.01	726.48	910.24	1091.3	1227.5	1437.5	1584.2	1757.4	2003.9	2106.6	2204.7	2223.2	2422	2477.7	2577.8	2685.8	2728.7	2773.8	2951	2967.4	3088.2	2960.9	3123.2	3233.6	3147.2	3228.3	3309.8	3383.3	3419.3	3357.2	3400.5	3383.5	3553.1	3539.2	3632.6	3693.5
0	0	0	0	6.1832	10.248	29.343	57.071	132.35	245.19	373.62	547.79	721.52	896.46	1131.6	1339.1	1352.7	1561.3	1676.9	1830.2	1916.2	1993.4	2256.1	2186.1	2534.3	2407.7	2428.3	2412.8	2477.6	2584.3	2553.5	2628.7	2699.6	2722.4	2781.7	2777.9	2785.9	2832.7	2815.1	2803.4	2818.4	2879.4	2848.7	2828.3	2807.4	2719.3	2810.7	2790.7	2841.6	3140.7
0	0	12.174	30.401	0	7.2774	12.302	25.399	99.189	253.68	441.31	725.02	998.12	1333.4	1713.9	2031	2447.3	2839.3	3208.5	3656.5	3917.6	4327.9	5314.8	4673.5	4585.6	4783.9	4983.9	5124.5	5290.7	5458.3	5640.5	5725.9	5981.8	5847.2	6152.5	6144.5	6250.1	6507.1	6525.3	6646.8	6596	6713.1	6750.5	6767.9	6750	6704.3	6645.7	6664.3	6727.5	6781.3
0	0	0	8.3767	22.353	19.269	31.72	33.498	52.376	78.769	115.59	161.93	211.39	314.14	406.61	509.2	617.12	712.13	832.02	989.43	1163.5	1159.4	1329.6	1474.7	1616.9	1796.5	1898.9	2017.2	2180.1	2365.2	2507.9	2602.5	2755.3	2812.9	2970	3045.2	3210.6	3265.9	3340.9	3441	3527.3	3634.5	3635.8	3650.8	3876	3922.4	3874.8	3840.8	3673.8	4011.9
0	0	16.394	0	9.6726	10.226	7.6202	0	10.272	40.908	90.011	187.96	306.17	454.82	661.9	889.21	1188.6	1433.3	1748.3	2044.9	2404.3	2672	3185.4	3517.3	3871.9	4169.2	4513.4	4794.9	4990.1	5375.1	5572.2	5482.7	5583.5	5916.5	6173.8	6437.9	6459	6507.8	6624.9	6814.1	7009.5	7115.1	7167.4	7259.2	7470.7	7478.7	7501.8	7558.6	7738.5	7287.1
0	0	0	24.75	22.628	42.655	63.501	118.11	267.35	401.4	671.1	991.04	1313.2	1696.8	2092.6	2495	3017.7	3416.6	3943.9	4505.7	4717.3	5121.1	5614.1	6024	6422.3	6835.7	7080.6	7474.4	7864.7	8039.9	8149.7	8170.1	8189	8539.8	8605.6	8715.7	8999.3	8944.5	9286.5	9246.6	9355.7	9457.9	9484.4	9430.5	9571.1	9610.1	9685.8	9628	9583.2	9644
0	0	0	0.82373	0	6.9817	10.248	44.642	128.67	263.73	485.71	691.13	1036.3	1362.4	1671.3	2007.7	2323.4	2642.6	3090.5	3440.3	3812.8	4064.9	4547.3	4690	4760.7	4511.4	5466.4	5306.3	5444.2	5673.2	5811.6	6055.3	6247.9	6326.7	6376.9	6559.1	6683.1	6750.3	6920.6	7160.9	6887.6	7179.8	7055	7301.3	7318.6	7084.6	7073.2	7102.3	7142.6	7233.2
0	0	0	0	0	21.612	39.99	95.199	153.43	245.3	410.67	542.02	743.14	1000	987.78	1203.6	1471.7	2299.9	2013	2260.6	2677.9	2771.7	3184.4	3577.2	3786.3	4034.2	3994.6	4175.5	4354.9	4177.3	4713.4	4662.4	4895.6	5124.3	5163.3	5404.7	5508.8	5513.4	5630.1	5746	5671.6	5820.3	5666.6	5709.8	5891.1	5862.6	5921.6	5932.3	6039.7	6025.9
10.019	12.936	0	0.096505	0	0	0	0	0	0	0	2.9914	37.964	92.692	173.46	285.28	397.13	526.87	643.65	762.76	896.94	1019	1222.5	1357.1	1591.8	1784.3	1959.3	2085.6	2146.7	2250.3	2624.4	2448.4	2682.1	2576.8	2694	2818.7	2923.9	2902.5	2984.6	3059.7	3106.2	3191.5	3218.8	3295.1	3270.7	3230.5	3275.8	3219	3295.1	3376.2
0	11.628	0	25.08	0	15.992	0	5.4959	16.311	71.279	197.52	312.09	468.64	672.33	884.03	1009.3	1407.9	1516.7	1812	2129.7	2453.4	2772.5	3020	3520.7	3776.9	4150.3	4539.5	4509.4	4653.9	4911.3	5376.9	5650.1	6054.4	6255.2	6435.9	6587.1	6642.3	6704	6858.8	7098.2	7015.9	7306.3	7396.7	7375.8	7312.7	7514.6	7579.8	7721.5	7636	7705.2
0	1.9684	0	4.79	0	0	4.4502	0	0	3.0692	15.604	50.83	113.43	174.29	273.76	437.64	600.66	793.86	1053.7	1297.1	1550.2	1858.8	2168.6	2465.4	2898.6	3229.2	3539.7	3874.5	4001.1	4619.5	4767.3	4939	5298.3	5557.6	5737	6088.8	6206.4	6506.8	6598.6	6657.7	6737	6915.1	6831.3	7044.9	7052.1	7019.6	7131.6	7207.9	7091.7	7201.7
0	0	0	0	90.308	124.55	209.68	278.46	456.2	630.1	833.49	1072.3	1377.9	1627.7	1838	2218.9	2593.2	2868.3	2418.4	2698.8	2956.1	3853.7	4016.8	3931.2	4442.3	4396.7	4781	5355.6	5529.7	5732.9	5837.1	6236.3	6133.3	6617	6454.6	6800.5	6542.9	6829.6	6846.9	7318.8	7243.9	7284.2	7458.1	7382.8	7324.2	7302.7	7374.6	7466.5	7297.3	7281.6
5.2081	8.5307	1.0422	6.8182	0	0	0	25.469	71.701	211.51	402.07	649.75	909.74	1196.5	1538.5	1817.3	2187.1	2537.4	2863.3	3181.1	3498.5	3938.5	4217.6	4437.7	4769.5	4852.6	4950.7	5388.9	5839.9	5936.7	6040	6347.1	6592.8	6405.4	6633.4	6701.7	6747.6	6709.1	6820.2	6827.5	6949.9	7135.9	7144.8	7312.9	7080.1	7054.5	7151.5	7193.5	7159.8	7072.5
0	0	0	0	67.719	186.6	209.33	338.73	432.09	622.63	970.53	1116.3	1454.9	1674.4	1960.8	2152	2570.1	2826.3	3250.8	3376.9	3738.3	3931	4223.4	4583.2	4956.9	5014.6	4843.1	5598.9	5800	6047.9	6096	6595.2	6665.3	6972.6	7142.4	7281.5	7561.6	7755.6	8013.5	8052.3	8015	8205.4	8160.5	8259.3	8331.1	8241.3	8464	8464.8	8585.1	8780.7
0	0	7.3928	0	0	7.7193	6.0794	15.241	22.721	43.471	76.879	126.34	205.87	316.38	426.23	582.57	706.54	931.14	1128.3	1319.9	1425.3	1569.4	1695.8	1874.1	1982.6	2249.5	2343.4	2425	2577.7	2659.6	2674.8	2883.7	2826.7	2865.2	2928.6	3005.8	2931.2	2959.9	2982.5	2940.3	3005.3	2987.8	3090.8	3070.6	2998.3	3076.2	2593	2731.5	2646.9	2690
0	0	0	0	4.3766	3.7137	23.874	59.76	142.2	261.75	407.41	600.79	796.99	1052	1222.3	1512.8	1685.4	1940.8	2181.8	2288.4	2593.5	2762.8	3000.2	3152.1	3352.6	3522.4	3660.7	3800.2	3998.5	3904.7	4100.2	4199.2	4345.5	4519.5	4718.5	4780.6	4607.5	4782.8	4846.3	4798.4	4870	4802.4	4875.3	4977.3	4954.9	5005.4	5135	5108.6	5069.1	5053.5
5.6698	20.904	2.5078	4.7919	0	0	0	0	0	34.165	79.818	146.1	250.49	374.03	536.03	708.73	908.61	1110.1	1392.9	1611.9	1772.4	2041.9	2256.1	2514.9	2662.9	2951.5	3185.1	3396.1	3521.4	3787.9	3928.3	4038.7	4127.1	4222.8	4437.2	4542.5	4688.2	4714.2	4662.2	4682.6	4607.7	4742.5	4953.9	5082.6	5043.4	4989.4	5075.6	4997.4	5005.4	5061.3
0	0	0	0	0	9.4558	41.167	129.19	262.23	433.04	845.12	954.64	1287.2	1677.6	2184.1	2488.5	2857.5	3173.6	3547.6	3940.5	4199.8	4550	4948.5	5234.2	5664.7	5870.4	6220.2	6411.3	6635	6808.6	6908.9	6915.2	7284.2	7246.5	7251.1	7288.9	7356.1	7409.8	7522.9	7589.7	7687.8	7890.4	8046.9	7953.2	8036.1	8062.7	8232.6	8314.6	8220.9	8273
0	0	0	0	27.545	33.197	11.37	0	31.866	95.832	141.73	227.7	389.65	578.32	801.71	1004.8	1244.2	1474.7	1708.7	2052	2247.8	2259.3	2543.1	2760.5	2975.1	3096.7	3427.9	3498.5	3781	3716.8	4135.2	4043.2	4085.1	4210.7	4474	4522.8	4631.1	4944	5051.1	5029.3	4963.6	5144.5	5200.4	5232.8	5195.3	5321.6	5305	5214	5270.5	5286.8
0	0	4.5437	7.807	40.882	48.387	69.486	71.722	164.18	303.38	561.32	883.56	1286	1819.2	2398.4	2968.1	3569.5	4183.4	4724.1	5496.5	6108	6460.9	6984.2	7597.5	7947.6	8631.6	9083	9321.2	9597.8	9736.6	10014	10340	10486	10714	11199	11020	11352	11210	11571	11753	11450	11660	11824	11869	11806	11752	11913	11394	11488	11339
0	0	1.6831	0	11.566	15.534	10.284	31.924	138.84	341.57	624.61	982.88	1474	1970.8	2513.9	3131.4	3690.9	4329.1	5068.1	5217.1	5667.4	6094.1	6487.7	6974.1	7426.6	7808.2	8328.2	8504	8698.5	8662.2	9297	9296.2	9339	9404.7	9340.4	9393.2	9213.5	9576.8	9388.6	9716.1	9776.4	9460	9940.4	9809.5	9944.6	10026	9942.7	10113	10225	10090
0	0	0	0.13099	6.1853	16.068	10.902	34.783	50.692	58.887	107.38	213.5	389.23	603.54	921.86	1261.6	1615.8	1900.2	2221.4	2579.3	3052.1	3406.3	3853.7	4311.4	4497.3	5039.6	5072.7	5389.3	5684.3	5849.6	6087.1	6424	6801.7	7038.2	7167.3	6967.7	7241.7	7445.4	7514.5	7432.6	7763.6	7707.6	7589.5	7660.4	7677.7	7770.9	7863.9	7896.7	7910.2	7887.8
0	0	0	0	8.0087	26.001	28.017	23.337	61.001	101.26	173.79	303.09	441.82	725.85	1012.6	1384.2	1853.3	2390.1	2840.9	3134.2	3786.9	4234.2	4704.8	5134.2	5516.1	5362.5	5592.5	5785.7	5973.3	6271.6	6453.4	6626	6785.1	7015.2	6966.6	7155.4	7258.1	7251.3	7279.1	7654.3	7586.8	7455	7598.2	7603	7826.4	7644.3	7735.4	7609.6	7636.7	7477.7
0	9.0218	7.9397	18.997	1.9333	0	0.49757	0	0	0	0	0	0	0	21.466	69.54	125.28	212.27	238.27	383.72	487.78	558.03	659.02	747.08	926.48	1041.8	1123.2	1329.5	1462.6	1607.4	1872.2	2012.9	2257.9	2473.6	2740.4	2982.4	3198	3342.1	3465.7	3748.5	3798.4	3809.1	3907	3996.7	3962.4	4255.8	4373.7	4422.2	4570.4	4581.3
0	18.235	0	0.70609	0	0	15.484	6.8663	44.015	119.1	242.85	426.89	650.7	941	1228.2	1479.7	1991.5	2216.6	2907.6	2998.1	2984.6	3332.8	3624.1	3654.9	3932	4377.3	4488.7	4818	5147.5	5318	5491.8	5596.5	5848.7	6026.5	6208.9	6387.9	6537.9	6007.7	6465.7	6545.6	6393.8	6243	6634.4	6488.8	6567.4	6671	6809.5	6758.4	6888.6	6853.1
0	0	0	11.556	6.0406	2.2287	1.2485	3.7957	25.679	78.969	139.7	228.2	328.72	480.69	608.8	780.49	907.17	1085.3	1232.4	1443.2	1578	1725.5	1871.5	2065	2199.3	2319.2	2479.9	2592.8	2717.2	2726.5	2837.7	2875	2973.9	3021.6	3157.5	3164	3255.4	3301.9	3406	3181.5	3284.5	3381.8	3211.2	3205.8	3222.1	3276.8	3335.9	3291.5	3348.1	3310.8
10.96	2.7578	23.049	0	0	0	8.1162	67.258	228.19	416.07	760.88	1159.8	1638.6	2084	2572.9	3215.6	3423.4	4199.7	4761.4	5041.8	5558	6059.5	6422.3	6819.2	7146.4	7417.7	7543.4	8326.7	8349.3	8120.6	8929.5	9068.4	8755.4	8493.4	8759.4	8982.4	9089.9	9243	9431.4	9410.6	9505.8	9855.3	9771.2	9844.4	9835.4	9925.1	10170	10274	10201	10518
0	0	7.2596	0	4.7175	11.515	14.318	0	10.798	24.117	45.728	95.597	153.98	251.74	345.63	499.68	680.51	831.86	994.71	1178.4	1346.2	1586.4	1820.3	1968.5	2156.6	2004.5	2086.2	2103.3	2430.2	2407.8	2604.1	2952.5	3075.6	3035.5	3098.1	3227.8	3320.5	3466.9	3417.6	3459.7	3446.9	3588.8	3530.4	3473	3527.2	3544	3498.7	3503	3536.9	3443.6
0	0	0.47954	1.0565	1.709	1.8751	17.426	51.959	119.62	204.53	362.03	567.65	751.22	1010.8	1250.9	1990.9	2237.5	2669.9	2170.5	2406.6	3127.8	2867.2	2932.9	3170.7	3296.4	3334.3	3342.1	3570	3538.6	3722.5	3907.7	3826.7	4072.7	4128.6	4193.2	4175	4543.9	4760.3	4803.4	5266.3	5101.3	5258.5	5219.1	5271	5337.8	5293.4	5348.1	5158.3	5051.5	5146.5
0	29.496	0	0	0	4.67	3.6747	5.2059	1.375	10.273	23.155	65.024	121.42	189.71	316.53	470.82	735.56	890.44	1126.9	1116.9	1310.3	1622.1	1795.8	2195.6	2259.8	2264.6	2828.8	2423.7	3076	3262	3331.2	3530	3733.3	3897.6	4056.4	4113.2	4398.6	4476.8	4588.4	4662.3	4748.8	4885.5	4907.4	4957.4	5002.6	5099.2	5112.8	5226.1	5224	5247.5
0	0	0	0.96902	16.455	17.633	28.826	84.754	175.74	282.26	396.87	543.06	743.21	898.52	1096.2	1252.3	1552.9	1731.3	1979.7	2286.1	2458.9	2627.8	2832.5	2972.4	2810.7	3031.5	3180.7	3279.8	3442.8	3561.1	3657.9	3894.1	4114.4	4287.4	4283.3	4384.9	4616.7	4670.7	4800.8	4762	4868	4876.1	4857.3	4883.4	4968.7	4976.5	5028.6	5164.5	5278.7	5241.3
0	0	0	21.897	32.434	108.12	150.58	255.97	359.22	467.53	362.1	656.32	911.93	966.5	1387.7	1545	1742	2036.5	1641.7	2232.1	2173.4	2575.4	2728.4	2698.2	2875.5	3160.1	3252.5	3483.7	4045.5	3999.4	3724.4	4733.3	4959.2	5276	5476.7	5590.7	5862.8	5859.5	6058.2	6263.4	6359	6312.3	6386.3	6293.2	6543.8	6503.6	6528.4	6503.3	6599	6616.3
2.5793	5.6638	0	0	7.7454	0	0	11.782	65.569	155.39	302.42	521.06	787.25	1101.3	1510.6	1870.9	2292.4	2699.6	3239.9	3617.3	4086.6	4296.5	4655.3	4971.6	5259.6	5521.6	5847	6032.6	6253.3	6389.2	6699.2	6905.5	6764.1	6382.2	6349	6185.8	6660.9	6445.4	6431.3	6527.9	6717.1	6755.7	6724.9	6639	6867.7	6830.4	6710.8	6746.8	6819.9	6868.5
1.0398	0	0	0	0	1.9481	6.6086	59.63	115.72	249.18	470.51	655.04	906.74	1128.1	1430.9	1683.4	2090	2411	2765	2991.1	3337	3460.7	3697.2	3918.5	4157.5	4259.6	4480.3	4677.1	3785.3	4906.1	5009.7	5061.5	5139.2	5280.1	5282.8	5396.3	5462.9	5492.8	5606.2	5678.7	5658.5	5636.2	5679.4	5708.2	5590.5	5738	5609	5368.4	5319.1	5369.6
0	0	0	0	67.782	160.33	284.13	293.81	344.67	578.09	725.82	1151.9	1382.2	1034.7	2001.4	1550.6	2808.4	2696.6	3557.7	3428.5	3615.4	4128.2	4558.8	4584	4881.9	5107.7	5425.3	4855.7	6006.7	5677.6	6104.3	5606.1	5695	5891.6	5698.6	5729.7	5696.6	5743.3	5849.8	5942.3	5926.3	6013.1	6003.7	6105.2	6090.6	6243.3	6361	6385.7	6449.9	6442.5
0	0	0	3.761	8.0468	0.13496	2.3605	0	0	0	0	39.174	74.381	194.29	273.83	438.62	513.5	705.71	840.82	1054.5	1199.5	1448.1	1614.8	1847.8	2013.9	2122.5	2388.1	2523.2	2630.3	2744.5	2872.6	2992.4	3115.7	3230.8	3443.9	3440.2	3585.1	3487.5	3702.2	3615.3	3677.4	3644.8	3767.9	3812.6	3816.8	3823.4	3861.3	3897.4	3881.8	3938.8
0	0	0	52.545	7.6174	123.56	128.54	20.657	123.79	138.94	121.8	126.65	126.78	168.58	231.32	331.06	492.36	657.63	912.13	1132	1395	1625.4	1872.2	2146	2445.9	2739	3039.9	3484.7	3721.1	3953.9	4232.2	4488.5	4659.6	4750.1	4786.7	4687.6	4955.6	4971.4	5224.1	5278.1	5185.2	5353	5463.9	5512.7	5557.4	5594.9	5662.4	5773.7	5755.4	5857.2
0	2.4917	9.3023	0	0.33335	0.59246	0	0	16.231	65.956	149.08	292.13	465.98	698.33	953.63	1211	1511.7	1779.2	2046.8	2283.8	2578.8	2767.5	3029.6	3248.5	3370.4	3556.8	3796.5	3905.3	3977.9	4131.6	4055.3	4367.3	4447.6	4248.1	4407.2	4541.8	4370.2	4616.2	4687.6	4825.2	4747.2	4813.8	4914.3	4988.6	4890.4	4995.8	5013.8	5084.5	5100.9	5027.3
0	0	0	30.955	103.54	204.21	251.82	312.74	413.12	584.11	835.37	905.61	1274	1769.9	2310.6	2624.2	3307.5	3628.7	3834.6	4357.3	4717.9	5152.2	5492	5884.9	6166.6	6491.6	6605.1	6932.6	6864	6887	7303.5	7332	7367.1	7917.7	7858.8	8108.5	8019	8078.2	8294.8	8072.5	7975.9	7913.9	8065	8126.8	8022.9	7974.6	8060.9	7908.1	7817.9	7966.5
0	3.2291	0	3.1817	0	2.0649	0	23.628	52.913	129.83	219.03	316.2	462.12	599.33	836.68	1096.3	1374.4	1712.1	2057.1	2397.4	2841.9	3160.7	4288.9	3888.6	4217.1	4645.8	4652.5	5112.3	5638.7	5651.3	5963.6	6025.4	6475.7	6782.8	6932.3	7343.1	7450	7715.1	7773.3	8050.6	8035.3	8305.3	8327.6	8769.4	8688	8837.2	8788.3	8819	8757.7	8861.2
0	0	0	0	25.091	49.041	34.691	31.477	75.715	166.22	280.37	422.2	677.13	900.97	1248.3	1478.3	2000.9	2309.2	2875	3172.4	3364.2	3861.1	4063.1	4671.7	4670.7	5113.8	5435.1	5580.5	5892.5	6020.5	6223	6497.6	6774.8	6643.2	6980.8	7008.8	7293.3	7166.3	7385.9	7354	7366.5	7497.3	7440.7	7588.9	7553.4	7630.8	7472.2	7512.7	7450.8	7445.9
0	0	0	0	32.451	135.64	205.81	379.12	610.04	902.08	1183.2	1358.5	1884.1	2251.9	3017.5	3421.5	3679	4858.9	5228.4	5577	6096.2	6441.1	6671.9	6738.6	7105	7754.1	7969.2	8265	7906.3	8715.1	8852.2	8974.5	8962.2	9248.2	9301.6	8988.9	9618	9492.8	9338.2	9316.5	9432.2	9403.9	9469.9	9386.1	9446.6	9471.4	9236.7	9422.8	9185.9	9426.8
0	0	0	0	35.658	149.68	126.1	184.21	463.39	536.89	778.84	1034.6	1369.6	1641.1	2131.4	2507.2	2337.9	3217.6	3058.6	4076.8	4488.2	4776.2	5007.9	4926.6	5249.5	6093	5863.8	6921.5	6833.8	7355.8	7366.7	7414.6	7700.9	7850.4	8146.6	8134.6	8275.3	8402.2	8407.7	8619.6	8772.2	8864.9	8890.8	8787.8	8787.4	8940.8	8889.8	8970.2	9255.4	9189
0	0	0	6.2664	0	4.6891	31.309	76.594	147.35	234.3	352.78	485.73	624.1	920.61	948.99	1277.8	1423.3	1623.5	1676.4	2022.3	2179.7	2212.8	2489.4	2624.6	2866.6	2990.1	3197.3	3531.6	3541.2	3864.5	3928.9	3966.7	4134.5	4133.2	4354.2	4619.2	4784.5	4834.6	4923.9	5114.7	4935.6	5208.5	5131.6	5148.6	5274.1	5276.2	5354.4	5238	5329.4	5297
0	0	0	0	12.19	36.037	56.517	137.26	267.32	411.37	338.57	819.31	1051.4	1292.2	1525.5	1846.7	2086.6	2532.3	2959.7	3196.5	3538.1	3689.5	3852.3	4169.4	4083	4283.1	4586.6	4857	4866.5	5037	5088.7	5359.6	5495.6	5559	5841.8	5937	6056.9	6074.8	6070.8	6185.7	6260.1	6261.5	6319.8	6300.5	6371.1	6518.6	6298.5	6331.2	6395.6	6507.7
0	0	0	27.798	53.145	32.432	0	43.55	71.956	168.36	338	476.15	688	915.26	1187.2	1444.2	1752.3	1994.5	2360.6	2405.3	2681	2817.6	2866.7	3202	3115.3	3383.9	3435.8	3563.2	3656.1	3710.2	3771.6	3902.8	3977.4	4003.2	4045	4120.2	4207.7	4107.1	4149.8	4270.5	4313.3	4353.5	4276.1	4251.2	4224.3	4099.6	4090.4	4100.9	4110	4091.2
0	0	6.9396	0	0	23.736	20.223	27.737	48.547	15.546	90.073	179.15	377.76	568.06	801.83	969.25	1197.4	1538.9	1781.4	2187.7	2448.7	2800.4	2996.1	3364.8	3517.6	3526.5	3731.3	3972.7	3961.7	4092.9	4273.1	4252.2	4446.5	4528.9	4726.3	3769.2	4016.7	4717.8	4725.7	4665.8	4682.9	4729	4788.2	4760.5	4713.8	4778.4	4887.6	4823.3	4827.8	4762
0	0	0	6.4173	4.1262	1.0111	6.2826	6.4074	13.694	18.518	35.698	53.105	70.366	150.04	198.14	257.17	344.87	436.4	587.78	726.31	866.06	1064.5	1172.9	1388.4	1519.4	1702.4	1872.1	2043.8	2244.8	2416.7	2561.6	2695.3	2838.8	3036.8	3208.1	3362.6	3492.1	3565.6	3706.6	3850.8	3787.7	3951	4040.4	4034.6	3883.4	3907.4	4165.1	4112.4	4087.9	4264.2
0	0	0	26.553	78.236	82.129	79.842	100.5	124.19	137.3	257.4	294.67	397.18	488.82	574.74	741.46	917.32	1028.4	1201.3	1364.3	1353.2	1574.6	1617.2	1809	1877.4	2133.9	2224.2	2327	2399.4	2515.4	2584	2663	2716.5	2754.9	2854.3	2940.1	2927.7	2977.1	3018.8	2978.2	2967.1	3039.4	3147.3	3151.3	3244.7	3161.6	3213.3	3160.6	3206.3	3198
0	0	0	38.394	70.127	99.104	143.39	175.86	235.43	369.58	469.68	680.57	914.34	1202	1540.9	1835.9	2115.8	2514.7	2822.6	3159.7	3442.9	3760.4	4048	4362.3	4585.6	4935.3	5025.1	5247.6	5323.3	5640.2	5772.1	6054	6324.1	6546.6	6814.4	7261.5	7450.5	7469.8	7797.7	7828.5	7693.2	7861	7854.3	7942.3	8198	8306.9	8355.7	8004.5	8070.2	8148.4
0	0	0	15.436	1.343	0	25.787	77.297	153.76	312.86	481.5	729.08	984.71	1382.3	1598.8	1878.2	2234.6	2566.2	2998.6	3195.5	3432.7	3898.6	4081.5	4203.8	4484.4	4618	5012.3	5368.3	5498.4	5729	5863	6125	6302.8	6296.8	6314.6	6754.3	6736.3	6885.2	6899.9	6908.8	6929.3	7040.5	7202.7	7266.5	7293.5	7229.1	7273	7240.5	7169.7	7277.1
13.504	2.1185	0	0	0	0	8.9794	50.624	138.86	183.34	400.67	683.2	878.31	1165	1714.9	1880.7	2163	2503.9	2886.7	3217.7	3550	3985.1	4323.3	4427	4808	4634.7	6230.4	5482.5	5556.9	5564.5	5931.3	6205.5	6145.7	6260.2	6366	6536.5	6636.5	6762.2	6776.1	6811.3	6790.6	6845	6989.3	6953.9	6938.1	7096.5	7147.4	7149.5	7467.7	7490.3
0	6.0154	0	10.599	2.9348	0	3.3939	20.51	40.969	157.03	342.53	553.38	813.04	1086.6	1412.2	1593	1949.6	2256	2656.9	3028.1	3361.4	3723.2	4116.3	4611	5006.6	5560.2	5865	6282	6483.7	6678.2	6954.9	7189.5	7473.5	7535.9	7698.7	7897.1	8058.9	8252.9	8381.4	8318.8	8630.2	8797.3	8811.8	9056	9448.5	9317.1	9463.9	9360.2	9206	9502.1
2.3539	7.0091	0	3.9626	3.665	0	0	5.3004	6.6715	26.112	97.697	174.76	238.51	372.47	594.95	786.48	1000.1	1303.7	1566.4	1868.4	2059.2	2397.6	2724.3	2963.3	3159.5	3541.8	3846.4	3973.7	4120	4289.8	4493.4	4596	4642.6	4897.3	4923.4	5228	5333.4	5306.2	5443.3	5548.4	5464.7	6392.4	6555	6375.8	6713.4	6503.1	6650.5	6664.6	5917.2	5082.4
5.4383	12.404	0.55037	0	0	0	0	5.7684	25.288	66.236	152.24	244.27	388.24	597.88	788.52	985.04	1164.3	1360.5	1640	1776.2	1942	2103	2289.7	2413.3	2707.2	2812.8	2855.6	3124.1	3181.8	3227.8	3325	3405.2	3753.9	3357.4	3407.7	3936.6	3647.6	3537.4	4159.4	3723.1	3647	3735.2	3832.3	3933.7	3964	4307.5	4171.8	4204.5	4179.9	4326.3
0	0	0	0	5.3859	5.7931	0	7.859	17.889	42.123	67.154	115.58	193.47	288.69	409.19	542.85	666.88	898.03	1113	1312.5	1554.7	1747.3	1965.4	2155.2	2363	2612.1	2684.2	2840.9	3009.4	3206.6	3347.3	3365.1	3541.2	3595.4	3742.5	3742.7	3917.8	3860.9	3946.6	4125.6	3987.1	4166.4	4145.6	4225.8	4306.6	4194.3	4141.9	4121.4	4129.8	4330.8
0	11.3	2.4569	0	0	11.615	25.882	63.15	99.672	279.21	461.29	756.28	1046.4	1402.4	1793.1	2174.7	2624.6	3110.6	3266.6	4460.9	4888.8	4169.3	5865.7	4956.9	5206.9	6066.8	6358.3	6545.4	6706.8	7967.9	7448.2	7471.7	7525.8	7821.3	7836.6	8083.8	8285.6	8391.1	8409.9	8537.9	8428.6	8349.6	8838.8	8472	8447.8	8497.2	8571.8	8480.6	8446.9	8463.6
0	0	0	4.9572	5.3718	3.1652	22.104	22.164	33.899	72.123	146.63	268.9	435.05	654.63	930.52	1261.6	1557.2	1918.5	2274	2606.3	3010.2	3152.2	3713	3900.4	4584.8	4998.6	5290.2	5553.7	5583.6	5731.6	6033.8	6227.4	6293.3	6463	6637.9	6804.6	6866	7050.6	7250	7364	7380.8	7550.1	7620.4	7951.4	7801.5	7897.4	7965.6	7984.7	7982.9	8007.2
0	0	0.48656	0	3.5774	10.455	58.895	90.366	177.2	253.18	395.4	571.27	810.69	1077.9	1426.5	1785.6	2003.4	2271.9	2690.4	3118.8	3442.1	3740.8	4150.1	4367.2	4947.7	5400.5	5248.5	5767.6	6131.2	6234.6	6712.6	6820.5	6736	6839.1	7005.5	7196.6	7170.8	7495.5	7456.4	7543	7895.5	8101	8229.5	8310.3	8339.5	8228.1	8036.9	8076.6	8126.7	7993.2
11.582	18.936	0	1.3542	0	0	0	0	74.391	165.16	330.09	524.38	786.84	1099	1409	1715.3	2057	2275.3	2568.6	2820.3	3518.4	3644.7	3837.3	4342.5	4280.5	4357	4421.7	4657.2	5086.1	5396.3	5476.9	5274.4	4964.4	5140.3	5497.7	5717.8	5526.4	5577.1	5509.5	5600.4	5659.9	5677.1	5711.8	5840.2	5711.9	5916.3	5954.9	5727.9	5892.2	5744.9
7.8083	9.2892	1.0249	1.4977	0	0	2.3237	43.025	116.11	199.72	383.24	604.57	770.54	897.08	1178.6	1476.9	1764.1	2077.7	2315.8	2556.9	2836.5	3060.3	3277.7	3560	3782.5	4142.7	4092.6	4292.2	4415.1	4608.5	4654	4883.3	5118.7	5157.2	5237.7	5407.3	5492.3	5620.6	5593.9	5759.3	6008.2	6033.9	6099.7	6071.3	6051.9	6010.5	6118.6	6086.6	6161.7	6184.1
0	0	0	3.5411	11.878	9.6784	27.933	49.826	129.85	235.83	408.22	644.76	879.97	1210	1547	1872.2	2194.5	2652	2883.3	3266.8	3617.2	3865.1	4006	4397.8	4583.3	4827.9	5033.7	5177.3	5487.6	5469.2	5879	5734.9	5890.5	6038.8	6180.7	6178.1	6323.1	6486.4	6609.4	6661.4	6801.4	6820.4	6949.6	7018.4	7009.2	7147.3	7173.6	7151.3	7337	7211.7
0	0	0	2.5	3.4477	7.5452	33.928	125.99	300.41	581.04	975.55	1495.3	2128.3	3009.9	3980.9	4793.7	5794.1	6897.8	8071.6	9039	9777.1	10634	11383	12149	12839	13432	13860	14468	14966	15197	15408	15904	16100	16511	16244	17143	16955	17453	17647	17954	16636	16776	17625	17198	16997	17197	16722	16929	16727	15743
0	14.633	9.0688	15.185	23.375	0	0	8.5667	23.708	8.3519	26.879	55.455	73.772	198.27	289.01	365.91	511.11	564.46	730.63	791.74	985.02	1036.4	1239.3	1370.8	1466.7	1667	1705.3	1838.1	1961.2	2009.2	2102.7	2298.6	2417.4	2572.1	2538.6	2517.5	2605.6	2655	2683.7	2662.9	2701.4	2707.4	2750.1	2724.4	2697.7	2824.8	2800.6	2886	2901.6	2897.7
1.7983	10.234	0	3.4989	0	0	0.47374	0.010511	13.698	51.799	86.901	149.19	245.51	316.84	416.65	528.42	627.55	723.5	781.26	889.01	1003.1	1056	1144.4	1190.9	1318	1395.8	1528.1	1590.5	1780.7	1941.8	2019.6	2181.1	2308.4	2572.9	2740.8	2937.4	3070.5	3340.9	3410.6	3575.5	3675	3837.5	3884	4126.4	4181.3	4324.9	4466	4491.3	4509.7	4563.9
0	0	0	25.447	0	11.786	0	20.838	57.344	145.19	261.33	541.81	782.22	956.82	1247.1	1662.6	2032.8	2417.8	2814	3195.2	3506.8	3698.4	4158.9	4491.1	4752.8	4973.9	5114.8	5290.9	5452.5	5528.6	5637.4	5791	5907.6	6115.6	6224.2	6456.6	6413.5	6578.4	6506.3	6707.1	6653.4	6649.1	6669.8	6660.5	6651.2	6805.9	6787.6	6765	6806.4	6724.3
0	0	0	58.843	39.684	51.347	58.069	83.477	157.41	250.94	397.15	661.55	846.26	910.22	1237.2	1588.9	1809.3	2274.8	3397.1	3150.7	4462.3	4888.3	5400.2	5911.2	6357.6	6968.3	6991.1	7323.9	7469.9	7675.4	7740.5	7966.4	8160.9	8496.7	8509.5	8994.9	9218.8	9386.7	9351.6	9634	9456.5	9444.3	9585.3	9482.2	9523	9670.6	9609.3	9560	9385.2	9669.9
0	4.6019	8.631	19.503	0	0	0	4.4257	64.653	116.66	203.4	358.31	583.12	729.5	942.73	1149.7	1421.7	1685.8	1920.7	2194.4	2430.9	2644.3	2815.8	3065.4	3241.3	3474	3335.5	3514.4	3627.3	3751.1	4012.6	3885	4005.2	4347.5	4416.8	4611.9	4606.8	4677.4	4800.5	5016.8	5143.7	5024	5147	5157.3	5147.4	5093.5	5240.6	5352.4	5254.2	5435.1
15.772	21.292	11.628	20.174	0	0	0	3.4369	72.625	236.82	528.26	888.78	1190	1687.3	2150.6	2689.1	3419.6	3849.8	4623.8	5412.3	5781.8	6600.3	7271.6	7524.3	8168.1	8355.9	8855	9377.4	9851.2	10166	10066	10566	10732	11190	11275	11535	11649	12043	12301	12321	12312	11987	11307	11822	11718	12163	12291	12109	12378	12744
0	0	0	128.51	174.93	200.42	203.51	258.15	369.75	472	561.37	708.29	1085.9	1627.1	1962.4	2227.3	2488.2	3018.6	2951.5	3576	4051.6	4523.6	4627.1	5091.2	5330.2	5611.4	6045.8	6376.8	6733.2	6921	7365.8	7417.6	7846.8	7903	8209.9	8205.2	8279.4	8362.9	8671.6	8724.5	8988.8	9050.4	9217.5	9398	9145.3	9427.5	9624	9706.1	9834.2	9840.2
0	0	10.623	13.676	9.189	11.726	4.3682	22.267	62.223	137.69	223.34	397.77	586.6	810.27	1002.6	1239.4	1462.5	1739.4	1904.2	2274.5	2506.9	2707	2869.4	3155.1	3363.8	3576.5	3708.3	3802	4013.3	4023.8	5265.6	4375.8	4528.3	4816.7	4841.9	5154.8	5230.5	5187.6	5288.7	5481.8	5427.4	5647.2	5635.8	5724.1	5771.1	5676.3	5731.7	5786.7	5717.5	5842
0	0.044666	1.7538	3.5411	9.6479	0	6.8732	57.263	147.28	277.46	478.82	794.44	1079.4	1436.3	1782.7	2080.5	2489.5	2758.2	3301.4	3810.7	4104.3	4411.6	4919.4	4997.8	4878.7	5850.4	5831.9	6329.3	6472.6	6478.4	6742.3	7007.6	7013.3	7125.6	7241.7	7382.8	7500.9	7753.8	7836.3	7705.8	7808.4	7868.9	7819.8	8046.2	7839.1	7631.6	7696	7637.6	7616.4	7729.1
0	0	0	37.928	8.0169	34.012	47.392	109	153.59	275.15	339.94	542.44	720.55	937.35	1116.4	1409.4	1741.7	1974.7	2177.2	2499.8	2697.3	2844.9	3107.8	3318.5	3576.5	3832.4	3957.2	3996.4	4086.5	4294.8	4353.2	4508.6	4658.1	4748.6	4796.7	4865.3	4842.4	4894.6	4850.1	4867.9	5012.8	5008.5	5100.7	5005.9	4997.8	5049	5065.9	5056.9	5101.6	4963.7
0	11.862	2.0954	0	0	0	4.5209	2.0603	0	0	0	0	0	0	0	0	0.38293	70.584	175.33	289.01	409.73	521.32	591.43	724.4	801.66	1026.6	1226.1	1344.6	1470.4	1647	1601.6	1817.7	1951.4	2151.6	2257.3	2362.5	2440	2631.8	2807.4	2850.5	2844.3	2911.1	2890.2	2972.6	3017.3	3095.9	3059.8	3203.8	3127.8	3144.5
0	0	0	13.003	142.36	269.88	322.01	383.38	484.29	479.96	522.58	604.38	932.25	1157.3	1417.5	1714.6	1976.7	2322.1	2539.1	2961	3311.8	3490.6	3786.2	3969.7	3996.9	4228.3	4725.4	4960.5	5103.3	5055.1	5049.2	4952.4	5259.5	5350.1	5426.5	5570.8	5781.9	5413.7	5425.3	5459.6	5398.6	5417.2	5498.1	5552.7	5514.5	5557.5	5420.2	5358.7	5395.9	5533.4
0	0	0	0	128.83	238.8	345.81	483.37	594.53	733.47	881.91	1088.8	1214.8	1453.9	1678.3	2040.9	2288.1	2599.4	2972	3184.3	3479.2	3823.8	4110.4	4370.3	4671.8	4744	5158.4	5336	5678.7	5784.5	6040.1	6188.5	6342.6	6621.1	6750.8	7045	7107.6	7343.4	7421	7652.1	7876.4	7841.1	7742.4	7704	7955.9	7830.2	8161.3	8137.7	8208.6	8172.7
0	0	0	23.759	41.443	96.626	131.71	172.42	204.63	252.56	297.84	421.08	574.56	721.36	959.41	1203	1503.7	1778.1	2058.1	2336.2	2656	2984.3	3289.4	3581.5	3822.2	4260.7	4437	4590.8	4841.3	5025.8	5186.6	5442.7	5672.1	5733.7	5881.2	5854.9	6055.1	6281.4	6294.1	6254	6405.5	6436.3	6507.3	6584.8	6647.2	6734.5	6757.1	6754	6798.9	6770
0	0	0	23.098	31.766	0	26.853	18.543	104.43	214.9	350.36	422.93	598.44	813.53	987.22	1248.1	1508.1	1604.9	1940.8	2078	2287.3	2414.7	2632.7	2682.3	2792.1	2884.6	3064.7	3082.5	3324.9	3393.8	3515.9	3733	3610.9	3770.2	3709.8	3794.4	3877	3946.9	3893.4	3934.6	3979.4	4111.9	4201.1	4185.8	4058.8	4120.1	4326.3	4588	4636.4	4449.4
0	6.5672	12.336	0	0	0	4.1983	20.267	53.577	105.57	178.17	283.12	389.9	531.63	688.69	1134.9	1428.5	1628	1873.8	2099.5	2350.5	2651.6	2835.7	3098.6	3314.7	3510.8	3768.3	3867.7	3968.5	4173.7	4458.9	4085.2	4059.6	3830.3	3676.8	3759.5	3769	3814.5	3686.6	3719.3	3747.1	3750.8	3731.6	3638.8	3708.9	3766.3	3858.5	3841.3	3885.2	3853.6
0	0	0	0	16.796	56.729	22.529	41.749	41.326	61.379	95.69	181.8	273.08	372.18	551.86	766.42	1058.6	1338.3	1649.6	1957.3	2240.1	2598.4	2976.1	3384.3	3749.9	4070.7	3997.7	4234.9	4602.6	4774.9	4932.5	5106.2	5500.4	5762.4	6052.1	6140.1	6732.4	6587.8	7200.9	6689	6913.9	7641.1	6809.6	7594.4	6603.1	7652.9	7666.9	7684.2	7707	7799.2
0	0	3.9155	17.902	10.656	4.2432	0.81176	30.989	89.298	212.17	367.48	630.63	908.28	1288.2	1766.4	2251.6	2764.6	3309	3797.7	4466.5	5043.6	5493.9	5597.8	6179.4	6830.4	6994.4	8290.1	8198.4	8706.3	8971.2	9464.7	10269	10215	10235	10708	10847	11032	11254	11253	11458	11547	11606	11622	11624	11473	11591	11573	11595	11522	11436
0	0	0	0	0.2446	6.7755	33.244	108.51	210.8	418.32	707.12	1056.9	1455.5	1992.6	2509.7	3083.4	3567	4280.2	4782	5443.7	5782.1	6322.3	6651.5	7246.1	7246.7	7802.8	8044.1	8374.2	8611.8	8811.3	8967.7	9158	9346.3	9466.8	9731.9	9682.4	10016	10090	10222	10170	10166	10085	10233	10254	10352	10179	10249	10111	10264	10213
0	0	4.5604	1.0822	0	10.068	22.714	42.929	118.81	213.75	328.56	477.49	633.22	824.12	1075.2	1224.2	1487.6	1685.8	2012	2278.5	2526.4	2762.3	2985.4	3188.8	3362.3	3594.6	3972.6	4072.5	4368	4509.7	4763	4987.6	5244.1	5433.3	5529.7	5746.7	6010.6	6044	6223	6368.2	6438.8	6562.6	6619.5	6527.1	6639.8	6732.2	6647.2	6806.1	6753.9	6757.8
0	0	0	46.899	15.143	72.43	193.45	141.05	175.84	278.97	296.69	303.18	402.6	424.6	552.01	692.71	838.78	977.36	997.94	979.27	1163	1339.5	1433	1548.4	1679.9	1652.3	1811.2	1918.9	1352.1	1456.7	1437.1	1503.8	1597.4	1676.1	1723	1828.7	1940.8	1974.4	1995.2	2039.3	2005.6	2128.9	1993.7	2006.3	2099.7	2089.2	2124.5	2153.4	2134.4	2175
0	0	0	123.06	68.755	156.46	118.58	98.725	33.135	212.7	324.44	437.64	794.1	1062.6	1371.2	1638.8	2040.1	2374.8	2727.3	3305.1	3568.2	3858.3	4036.1	4448.1	4743.3	4745.1	4912.8	5329.7	4666.4	4962.4	5095.1	5041.2	5402.2	5409.7	5772.4	5649	5940.1	6158.3	6403.8	6416.2	6115.8	6302.5	6344.7	6356.2	6371.7	6271.4	6425.6	6318.3	5781.3	6399.6
0	0	0	0	12.366	4.2601	16.383	70.85	174.58	333.11	550.21	857.75	1189.2	1708.1	2229	2743.3	3048.2	3465.6	4216.2	4436.9	4946.9	5816.4	6077.9	6808.4	7257.2	7229	7875	8379.8	8569.6	8602	8724.9	8785.3	9224.3	9484.6	9244.1	9514.4	9306.6	9471.2	9841.1	9786.2	9734.5	10027	10251	10277	10578	10365	10579	10479	10450	10526
0	9.0149	0	22.315	58.652	0	0	0	0	0	0	35.262	67.444	105.1	217.58	365.14	427.21	886.82	1098.2	1342.2	1157	1195.7	1429.3	1653	1689.2	1876.6	1864.8	2104	2244.9	2330.9	2479.1	2497.3	2445.5	2635.7	2683.7	2902.7	2834.5	2897.5	2955	3038.2	3068.3	3072.9	3010.5	3081.3	3190.6	3098.5	3176.3	3150.6	3133.2	3118.8
0	0	0	0	0	19.845	60.869	120.47	235.67	368.49	533.78	756.53	986.3	1215.6	1545.1	1821.5	2118.7	2521.5	2835	3139.4	3512.2	3735.8	4181.9	4505	4853.9	5130.9	5369.6	5654.3	5725.7	6138.8	6227.4	6557	6778.2	7087.7	7054	7856.5	8160.8	8319.6	8629.3	8423	8722.6	8714.6	8513.7	8361.6	8834.1	8621	8454.1	8866.3	8842.9	8758.4
0	0	4.6204	10.286	0	0	5.9293	72.853	192.13	300.03	692.58	966.42	1381.7	1741.1	2088.2	2617.9	2999.5	3359.1	3801.7	4212.8	4670.8	4746.1	4927.9	5211.1	5466.8	5785	5883.5	6049.9	6304.2	6465.7	6664.5	6851.5	6794.8	6970.6	7047.7	7164.1	7306.2	7310.8	7384.1	7398.8	7683.7	7726.8	7731.6	7883.8	7937.4	7940.8	7796.5	7803.8	7630.1	7815.1
3.1581	8.2991	0	0.61376	0	0	2.4226	18.74	25.457	85.86	173.14	287.69	418.52	539.25	738.87	901.08	1102.2	1314.2	1563.6	1773.4	1887.2	2161.6	2326.5	2511	2660	2936.7	2822.3	3025.9	3007.5	3178.1	3264.2	3349.2	3404.9	3475.6	3506.1	3652.3	3670.9	3719.7	3723.7	3706.3	3703.8	3680	3922.3	3858.7	3901	3862.8	3894.2	3858.1	3858.3	3868.1
1.7153	0	0	0	0	2.9872	6.475	57.391	149.91	301.14	437.18	649.31	882.34	1175.1	1534.5	1875.2	2222.2	2632.6	3069.3	3385.4	3867.5	3674	4198.1	4719.7	4871.4	5126.2	5699.5	5629.8	4875	4973.9	5001.5	4964.7	5182.4	5299	5388.1	5389.9	5482.7	5438.5	5566	5612.5	5697.8	5727.9	5820.9	5719.9	5913.9	5904.7	5825.9	5743	5703.1	6002.6
2.3316	0	0	0	1.3486	12.182	14.413	33.056	75.997	202.4	387.62	627.76	916.92	1293.1	1880.8	2228.2	2764.8	3265.4	3808	4227.3	4797.3	5233.9	5773.8	6305.9	6624.6	7323.7	7706.4	8140.2	8606.5	8927.4	9390.5	9597	9861.6	10289	10478	10653	10856	10955	11166	11398	11561	11476	11667	11898	12011	12206	11986	12414	12742	13155
0	0	0	12.29	0.48483	3.1161	5.1117	18.442	62.143	141.16	220.39	389.55	563.55	891.75	1163	1529.1	1861.6	2380.2	2600.3	3479.9	3348.3	3503.1	3888.4	4337.8	4489.3	4919.6	5242.2	5402.2	5843.5	5989	6208.6	6337.2	6536.3	6637.9	7023.4	7170.2	7305.3	7336.8	7473.3	7501.1	7560.5	7630.5	7703.8	7858.6	7792	7988.5	8023.1	7890.9	7954	8074.8
0	0	0	0	8.446	35.465	50.63	137.31	284.28	493.36	742.15	1038.5	1368.2	1731.1	2128.1	2452.4	2888.9	3346	3694.3	4019.9	4440.5	4836.6	5121.5	5413.8	5611.8	6068.6	6278	6372.9	6748.4	6576	6741.4	7053.8	7050.5	7139.2	7452	7440.7	7647	7642.2	7702.5	7804.3	7811.2	7902.1	7922.8	7918.2	7993.9	8128.5	7960.2	8007.3	7923.1	7913.5
0	0	74.313	0	56.929	0	75.433	139.69	350.79	549.22	840.61	1118.2	1522	1873.3	1939.2	2761.1	3360.1	3254.3	3614.1	3979.1	4243.5	4562.8	4957.7	5277.9	5620.8	6301.1	6336	6769.3	7160.7	7157.3	6646.5	7453.4	8286	7145	7666.9	8110.8	8241.5	8524.9	8755.6	9022.9	9074.7	8559.5	8011.2	8033.1	7987.4	8053.2	7998.6	7936.4	8161.7	8058.5
0	0	32.782	10.441	2.8573	0	8.5348	6.2119	36.358	91.373	151.3	284.68	473.01	690.52	843.07	1417.2	1824.7	1859.7	1955.9	2147.7	2359.9	3165.7	2974	3064.6	3129.3	3392.8	4770.8	4932	5179.9	5492.9	5301.5	4550.3	4767.9	4834.5	4934.9	5010	5103	5092.1	5055.5	5144.2	5268.8	5372.8	5460.8	5516.6	5559.7	5631.2	5565.4	5781.6	5750.7	5754.5
0	1.498	5.4257	0	0.14652	9.6794	0	0	0	0	0	9.8187	51.612	148.66	248.44	448.36	661.35	894.24	1135	1455	1749.7	2064	2299.2	2945.9	3144.4	3417.8	3926.1	4027.4	4445.6	4904.4	5133.3	5601.4	5903.3	6235.8	6600.3	6651.1	7117	7311.8	7404.3	7638.5	7824.5	7827.7	7852.4	7999.9	8052.9	8254.7	8058.7	8225.2	8226.2	8259.3
0	0	0	6.8454	0	23.569	95.855	220.46	410.98	663.74	956.87	1248.4	1740.6	2111.7	2725.7	3157.9	3707.5	4299.5	4675.2	5292	5677	6015.6	6307	6585.1	7010.8	7164.8	7235.9	7525	7882.7	7979.5	7882.6	8489	8286.8	8632.2	8581.3	8853.3	8971.6	8906.9	9025.8	9139.4	8954.8	9071.5	9205.4	9164	9259	9293.9	9226.2	9239.6	9205.9	9524.7
0	0	0	0	0	0	42.522	116.3	231.21	387.32	637.73	895.53	1174	1475.2	1813.9	2215.6	2577.6	2921.2	3195.1	3542	3872.5	4146.4	4552.1	4856.7	5180.9	5406.4	5426.7	5677.5	5986.8	6269.5	6498.7	6589.8	6904.3	7054.5	7296.7	7635.8	7819.3	7877.7	8107.8	8102	8171.2	8258.6	8457.7	8585.1	8605	8591.5	8692.2	8674.8	8481.9	8611.6
0	36.463	20.349	14.476	5.5236	0	0	0	0	6.9882	43.912	313.66	180.36	318.22	481.14	637.39	870.9	1088.9	1419.2	1702	2022.6	2246.8	2435.2	2608.7	2857.5	3101.1	3355.2	3788.8	3979.4	4105.8	4356.5	4604.5	4542.1	4800	4746.9	4997.9	5017.1	5095.5	5236.3	5279.3	5273.3	5329	5478.1	5435.4	5352.5	5470.7	5415.3	5537.9	5618.2	5411.9
0	0	14.352	0	4.1822	9.3463	4.8991	33.264	92.906	171.24	280	421.35	580.83	751.95	999.34	1163.7	1292.8	1561.4	1778.1	1866.3	2244.9	2279.8	2559.4	2773.3	2920.1	3244.7	3307.3	3320.1	3630	3818.5	3852.7	4084.6	4289.7	4276.4	4357.7	4351.5	4430	4451.2	4419.3	4514	4477.9	4474.7	4514.3	4433.4	4519.4	4615.1	4639	4689.5	4650	4600.2
0	0	0	27.942	0	49.76	43.066	0	37.832	62.273	61.778	124.79	178.36	218.9	253.91	339.75	403.54	468.54	538.36	605.02	700.8	871.29	977.34	1082.5	1205.8	1249.3	1355.9	1417.9	1528	1654	1663.7	1814.5	1970	2051.2	2049.4	2057.2	2182.3	2233.9	2289	2368.5	2323.5	2431.2	2425.4	2371.3	2442.9	2421.4	2524.5	2547.4	2535.3	2504.9
0	4.4596	0	0	31.642	25.243	0	0	0.99311	37.855	138.77	278.3	436.85	679.37	1023.2	1339.2	1745.5	2089.9	2459.4	2971.6	3413.7	3657	4154	4426.9	4890.7	5336	5530.6	5895.9	6441.2	6656.7	6967	7064.5	7405.3	7856	7966.9	8190.7	8510.3	8442.9	8523.6	8832.8	8915	8807.2	8985.7	9109.3	9134	9032.9	8989.5	8910.6	8933.6	8848.1
1.5477	3.2334	0	5.3182	0	0	0.66771	0	0	0	0	0	24.094	50.611	97.255	191.6	300.76	384.06	485.41	596.76	674.74	776.3	942.42	1051.4	1255.4	1427.3	1605.1	1641.2	1708.7	1876.2	1996	1953.4	2183.3	2248	2469.3	2574.6	2602	2565.6	2610.9	2724.4	2741.5	2890	2861.9	2820.8	2924.8	2944.9	2979.8	2998.4	3053.1	3055.3
0	0	0	40.184	141.49	144.03	224.87	294.56	673.53	820.15	959.43	1108	1171.7	1513.1	1803.6	1937.5	2226.9	2783.9	3096.3	3261.3	3436.6	4198	4461.1	3471.3	4595.7	3925.4	5164.2	5831.3	6209.6	4528.7	4748.7	4722.1	5005.2	4715	4921.3	5069.9	4932.1	5256	5347.2	5363.6	5198.6	5406.6	5479.9	5291.9	5225.2	5385.3	5309.6	5385.6	5357	5698.8
3.1131	0	0	30.251	20.1	11.616	9.4196	4.0112	13.837	25.49	121.53	234.88	357.65	536.78	843.34	1110.3	1565.3	1864.4	2257.6	2593	2866.4	3140.8	3594.9	4330.5	4564.6	4769.5	5030.3	5401.9	5020.5	5157	5898.4	6122	6009.8	6405.2	6561.4	6818.9	6827.7	6763.9	6693.7	6848.8	6436.3	6875.5	6718.9	6691.3	6650.1	6634.2	6661.4	6720.6	6857.6	7163.6
0	0	0	16.867	3.1532	21.256	0	57.645	138.91	345.76	492.17	840.24	1299.7	1807.6	2284.9	2695	3151.7	3621.9	4139.1	4639	5258.3	5444.9	5939.9	5979.8	6301.4	6458.2	6609.4	6108.7	7336.8	7268.4	6942	7430.4	7742.4	7727.2	7746.5	8127	8015.6	8316.4	8551.1	8594.7	8507.2	8621.7	8475.5	8714.6	9367.2	9050.3	8919.8	8867.4	8740.9	8871.1
0	1.5785	0	1.0831	1.0273	11.596	14.09	20.537	95.194	165.1	267.05	319.51	522.79	746.46	788.6	954.3	1433.7	1680.4	1915	2163.9	2499.1	2592.9	2851.8	3059.1	3290.1	3375.7	3569.2	3742	3564.8	3945.4	3775.9	4062.9	4173	4332	4343.6	4426.9	4479.5	4556	4539	4449.2	4379.4	4283.9	4353.6	4286.3	4303.3	4416.3	4427	4519.5	4543.7	4523
0	0	0	4.5962	0	6.4565	60.485	102.21	171.39	281.75	440.03	578.07	771.81	938.62	1147.7	1317.8	1979.4	2107.4	1952	1901.8	2382.5	2166.6	2964.8	2219.9	3054.7	2952.9	2917.4	3001.6	3268.2	3103.6	3709.8	3211.1	3288.1	3309.9	3519.5	3678.5	3738.8	3698.3	3751.9	3744.6	3828.2	3862.1	3848.7	3960.1	3935.5	3940.8	3978	4021.8	4092.8	4008.1
0	0	0	0	2.0817	8.9076	35.184	106.67	196.46	359.33	494.79	759.06	1043.7	1350.6	1695.8	1950.3	2291.1	2640.7	2932.1	3261.2	3479.8	3774.7	3911.9	4174.1	4271.8	4383.3	4667	4629.9	4895.4	4935.2	5104	5193.3	5333.3	5406.4	5586.4	5611.5	5636.9	5722.1	5881.7	5794.6	5972.3	5940.7	6074.1	5852.9	5738.4	5729.7	5846.7	5760.6	5875.9	5842.2
0	0	6.5253	9.8234	13.253	4.5415	0	0	7.2327	23.612	67.174	125.84	192.93	288.14	406.36	567	668.8	811.52	1079.6	1191	1399.1	1539.1	1692.5	1894.1	1996.8	2131.3	2262.2	2418.4	2554.9	2638.3	2701.1	2894.1	2863.5	3006.6	3077.3	3137	3316.3	3395.9	3518.8	3558.7	3562.7	3621.1	3770.9	3802.3	3777.1	3817.5	3738.5	3754.2	3737.1	3714.6
0	0	0	7.5189	3.9344	21.055	43.536	109.1	261.84	410.7	652.42	928.96	1272.2	1623	2026.7	2390.4	2754	3165.6	3420.3	3794	4089.7	4515	4811.1	5179.1	5416.1	5686.7	5875.1	5966.2	6383	6497.4	6070.4	5928.2	6600.8	6747.2	6668.4	6850	7107.1	7396.8	7528.3	7862.4	7679.5	7870.3	7801.3	7891.8	7966.6	7971.7	8106.2	7816.9	7958.3	8044.4
0	0	0.71597	0.0054392	2.5509	19.747	35.638	65.239	127.37	241.43	349.22	523.73	733.6	941.36	1139.6	1377.1	1631	1799.1	2126.5	2374.5	2516.5	2801.7	3017.4	3190.2	3396.3	3353.3	3852.6	3955.6	3882.9	4007.7	4203.7	4192.8	4033.4	4422.7	4597.2	4506.3	4610.9	4712.4	4917	4962.8	5029.5	5148.6	5172.9	5222	5288.7	5335.5	5464.3	5530.6	5531.6	5640.3
0	0	0	2.9224	9.6519	18.575	46.413	116.62	190.84	321.24	488.35	713.02	936.68	1195.1	1406.2	1664.2	1912.3	2096.8	2270	2461.7	2624.6	2786.6	2841.3	3107.3	3142.6	3340.4	3477.6	3507.7	3522.2	3582.4	3590.3	3614.3	3680.5	3712.5	3753	3713.1	3745.3	3791.4	3763	3945.2	3964.6	3919	3916.4	3908.1	3945.5	4046.5	4063.9	4097.9	4100.2	4136.9
0	0	0	46.384	92.283	105.31	137.05	235.14	286.19	355.83	393.38	559.29	895.95	1155.5	1279.5	1378.8	1707	2028.8	2484.5	2750.5	3037.5	3289.7	3727.2	3949.5	4188.1	4453.7	4666.4	4854.7	4917.1	5050	5253.1	5299.8	5288.4	5531.1	5538.5	5787.3	5806	5779.8	5830.7	5839.6	5932.2	5978.7	6053.5	6073.9	6079.6	6031.7	6099.9	6108.6	6114.9	6230.2
0	0	4.7609	37.564	37.427	54.918	46.928	75.031	120.17	172.8	288.31	411.77	554.86	782.43	1041.2	1344.6	1596.3	1913.5	2375.8	2732.5	3147.2	3488.6	3837	4218.2	4576.1	5076.4	5428.2	5741.1	6143.2	6272.1	6315.4	6657.6	6898.1	6991.5	6995.4	6924.3	7121.3	7238.8	7616.8	7600.4	7811.6	7789.6	7833.8	8092.7	8091.2	8106.5	8237.5	8262.6	8281.6	8247.5
3.2536	7.2136	0	5.7627	0	0	0	1.7362	0	6.0694	32.627	78.645	144.11	194.23	282.05	431.71	570.63	715.09	866.17	995.56	1192.1	1354.8	1538	1658.1	1823	2006.2	2191.6	2280.1	2303.9	2459.5	2592.9	2508.5	2653.2	2700	2778.8	2866.5	3002.4	2856.2	2913.6	3062.7	3040	3161.9	3092.3	3210.5	3259.7	3165.8	3172.6	3318	3301.3	3468.1
6.8368	0	0	0	4.9502	0	0	0	0	1.4473	47.771	155.01	269.37	487	742.29	1029.9	1589.7	1679.1	2436.7	2408.4	2925.4	3886.6	3951.7	4572.6	4961.8	4910.2	5071.6	5317.8	5790	6117	6143.7	6490.6	6586.1	6835.6	6893.4	7170.3	7355.3	7370.7	7355.3	7724.3	7693.7	7652.6	7827.2	7717.7	7827.7	7875.7	7813.7	7846.3	7740.7	7603.5
6.0483	12.533	8.701	13.798	0	0	0	50.782	201.09	423.32	705.11	1182.4	1671	2264.6	2826.7	3507.5	4160.2	4892.1	5946.7	6827.9	7353.7	8042.5	8719.2	9337.4	9955.5	10498	11079	11915	12577	12777	13228	13728	14333	14271	14413	14655	14832	14886	15462	15536	15588	15411	15839	15864	16157	15861	15699	16061	15988	16063
0	0.51118	0	11.287	4.7845	3.7832	0	0	0	12.206	18.972	52.177	103.93	156.73	219.18	303.57	428.47	564.17	662.79	808.1	941.75	1068.7	1198.1	1379.3	1646.2	1701.1	1845.1	2014.2	2186.2	2397	2395	2677.5	2810.5	3041.6	3335.4	3342.3	3668.5	3986.5	3907.7	4017.7	4145.7	4389.9	4536.5	4687.6	4820	4955.8	5127.9	5227.6	5318.4	5284.9
0	20.25	9.4737	0	4.3441	8.5918	0	18.92	49.669	105.88	247.04	375.76	575.5	784.6	1139.6	1414.3	1678.3	2027.1	2418.4	2714.9	3130	3421.7	3752.3	4087.5	4266.8	4404.1	4670.7	4834.1	4933.7	5121.4	5291.2	5496.6	5695.9	5641.4	5667.2	5808.7	5828.5	5972.9	6120.4	6211.6	6079.8	6036.3	6071.4	5977.6	6111	6093.1	5973.1	6036	5989.5	6034.1
0	0	0	0	10.197	10.954	19.475	7.478	19.394	41.487	79.029	169.19	271.14	461.47	651.9	910.4	1172.6	1476.3	1748.6	2100.7	2431.6	2807.6	3076.2	3461	3703.5	3883.2	4262.2	4494.4	4833	4835.6	4963.5	5089.8	5370.7	5390.2	5707.9	5663.3	5619.5	5818.2	5786.3	5750.2	5765.2	5808.7	5878.9	5943	5921.4	6047.4	6145.7	6137.9	6127.7	6110.2
0	3.2052	13.453	0	0	27.882	2.6378	18.938	76.451	142.46	233.76	311.82	437.14	604.85	888.18	1101.8	1325.1	1733	2005.7	2192.7	2356.8	2563.8	2715.1	3108.5	3489	3461.7	3560.3	4075.4	4214.4	3758.9	4712.5	4126.7	4195.8	4336.5	4269.1	4365.1	4399.7	4355.1	4580.5	4481.1	4481.4	4603.9	4666.4	4583.3	4682.7	4805.3	4869.7	5053.8	5023.2	4998.7
0	0	0	7.8576	9.3888	21.901	19.145	54.815	139.07	340.5	554.64	895.39	1303.9	1748.6	2206.3	2688.3	3237.7	3916.8	4343.9	4871.5	5366.1	5516.4	6232	6710.3	7211.7	7719.9	8006.5	8344.4	8610.5	8638.1	9217.3	9121	9360.9	9901.3	10077	10687	11045	10653	10769	10704	10796	11175	11276	11312	11706	11436	11617	11540	11407	11759
0	0	0	0	1.6345	18.119	57.01	147.77	323.46	607.91	949.43	1382.9	1963.9	2629	3489	4333.8	5176.7	6198.5	7053.7	7866.3	8877	9677	10298	10834	11506	12111	12419	12680	12846	13274	13698	14119	14455	14867	14915	14805	15154	15289	15169	15438	15554	15270	15467	15492	15389	15326	15416	15470	15476	15364
0	0	0	5.1689	0	1.7979	22.032	12.413	75.628	75.431	137.96	263.62	333.38	469.12	641.72	754.1	914.79	1084.3	1291.5	1520.9	1787.7	2025.3	2272.8	2425.7	2725.8	2974.3	3202.2	3541.6	3758.8	3859.1	4120.6	4401.6	4607.4	4586.6	4886.9	5118	5337	5509.9	5663.7	5951.2	6026.2	6104.6	6067.8	6079.7	5841.9	6137.1	6186	6197.3	6260.3	6314.3
0	0	0	0	31.647	48.554	52.543	225.85	312.58	232.13	331.03	485.91	778.79	1057.9	1417.1	1773.6	2245.8	2672.1	3103	3526.3	3950.7	4372.4	4647.1	4980.1	5235.5	5539.8	5949.4	6227.6	6314.7	6352	6620.4	6897.8	7060.7	7183	7171.9	7313.7	7376.2	7490	7497.3	7584.1	7522.5	7772.2	7750.7	7730.5	7778.3	7841.3	7772.7	7891.9	7946.7	7829
0	0	0	8.8724	26.748	17.936	16.138	56.201	35.494	186.29	150.55	214.61	351.44	480.84	669.05	744.15	900.07	1104.2	1181.3	1346.8	1484	1707.3	1589.1	1599.1	1649.8	1684.8	1704.3	1644	1659.3	1729.4	1732.5	1868	1924.1	1879	1962	1950.1	1975.6	1964.1	1957.1	1986.1	1936.6	2001.9	1932.7	1991.2	2006.2	1996.8	2025.9	1953.1	2041.7	2200.7
0	4.6948	0	4.533	16.209	0	0	0	11.333	78.205	236.7	399.82	621.51	909.64	1233.5	1564.7	2002.1	2381.6	2820.8	3275.2	3697.2	4176.8	4568	4880.3	5394	5786.3	6144.8	6465.2	6767.8	7054.2	7369.7	7557.3	7739.6	8051.4	8305.2	8246.6	8551.3	8847.5	9095.6	9159.3	9438.4	9445.6	9543.6	9510.3	9607.7	9827.2	9603	9367.6	9578.4	9521.3
0	0	6.8092	0	0	0	32.89	73.026	201.4	353.21	531.08	829.24	1132.4	1517.1	1830.5	2119.1	2532.1	2888.8	3230.6	3480.5	3920.7	3983.4	4189.6	4665.1	4807.7	4972.5	5271.5	5063.2	5695.3	5894.4	6100.5	6376.7	6389.1	6619.3	6917.7	6968.5	6818.8	6887.6	7191.7	7174.9	7148.4	7078	7270.6	7440.6	7476.2	7584.3	7548.6	7548.6	7575.9	7573.6
0	12.006	29.23	0	12.831	24.303	0	43.852	99.266	204.8	345.75	534.67	849.94	1077.5	1415.4	1737.1	2137.5	2555.6	2871.7	3344.7	3637.3	3926.3	4200.9	4351.4	4739.2	4740.8	4910.7	5130.9	5373.9	5721.4	5959.1	6185.2	6220.1	6462.7	6800.7	6688.7	6922.7	7151.7	7032.4	7253.8	7419	7267.5	7508.4	7368.3	7583.6	7589	7585.6	7699.4	7644.3	7689.1
0	0	0	4.2495	31.583	55.895	67.087	109.33	154.04	247.72	368.81	524.76	704.27	890.95	1163.3	1501	1850.3	2225.5	2526.6	2899.7	3106.3	3313.7	3628.5	3939.1	4281.4	4671.9	5052.7	5119.6	5488.2	5807.2	6205.9	6397.9	6732.7	7022.8	7315.3	7451.3	7603.3	7824	7898.1	8146	8188.4	8344.3	8436.7	8236.5	7915	7994	7926.6	8029.3	8089.2	8167.6
0	0	2.3814	62.109	49.586	89.342	101.88	130.38	143.17	247.68	281.4	389.36	569.6	710.59	907.99	1119	1367.1	1516.8	1767.2	2072.5	2358.8	2518	2870.4	3136	3131.5	3438.5	3585.4	3994.9	3997.3	4235.3	4608.8	4678.9	5081.5	5054.9	5299.1	5302.4	5353.1	5588.1	5747.3	5650.3	5490.4	6080.4	6063.8	6030	6257.4	6040.9	5869.5	6170.8	6120.8	6163.3
0	0	0	0	6.3436	9.5062	25.473	92.962	177.84	312.53	553.78	760.37	1028.2	1293	1714.9	2046.4	2341.9	2736.1	3143.6	3400.6	3618.9	3634.4	3957.2	4448	4467.8	4698.8	4790.4	5094.3	4873.7	5241.4	5272.6	5202.9	5441.2	5482.2	5499.2	5662.4	5713.3	5651	5902	5894	5903.5	5950.4	6166.8	6179.3	6157.3	6043.9	6167.4	6184.5	6176.8	6178.1
0	0	0	30.211	162.22	253.78	296.13	1059.7	527.22	692.33	980.32	1293.7	1636	2120.7	2409.9	2808.9	3076.2	3690.9	3991.7	4507.4	4844.1	5180.6	5393.7	5704.2	6114.7	6296.5	6505.1	6714.8	6976.4	7204.3	7534.6	7558.5	7732.1	8010.4	8157.5	8291.8	8342.8	8634.7	8839.5	8818.9	8673.3	8752.5	8953.8	8826	8975.5	9016.7	11069	11072	9164.2	9156.4
0	0.94419	6.1659	3.98	0	1.5404	0	2.1525	21.981	46.246	139.42	262.33	452.04	792.32	1030.3	1364.6	1619.7	1828.8	2511.2	2770.9	3168.2	3538.4	3716.9	3589.1	4144.1	4070.5	4364.5	4183.1	4984.1	5038.2	5032	5075.4	5050.8	5089.8	5025.4	5042.5	4710.2	5224.9	4841.7	5204.8	5139.4	5230	5310.2	5329.3	5322.6	5236.3	5321.5	5262	5281.4	5319.3
0	0	0	0	42.582	50.194	99.649	0	288.49	504.19	851.76	1223.7	1792	2296.6	2872	3575.1	4258.3	4916.5	5436.5	6216.1	6925.9	7431.8	8109.5	8894.9	9101.7	9494.7	9473.4	10303	10217	10609	10927	11080	12615	11599	11794	12233	12041	12336	12448	12608	12271	12415	12465	12610	12577	12576	12431	12393	13368	12431
0	0	0	1.0322	7.0776	6.6	12.508	43.595	137.97	338.37	469.66	831.12	1042.5	1317.6	1704.5	2763.1	2400.7	2906.8	3059.7	3821.2	5038.7	3749.4	5764.8	6017.3	4980.6	4884.3	5447.7	5573.2	7104.4	5733.3	5564	6280.8	6232.1	7426.9	7970.1	8077.4	8176.7	8332.5	8416.1	8331.5	8513	8346.9	8626.5	8714.9	8470	8685	8673	8564.5	8720.7	8618.7
0	0	4.6358	0	4.2047	1.5937	2.2772	3.6918	6.5101	19.713	78.327	179.85	310.52	498.27	730.34	901.92	1140.8	1414.2	1638.6	1875.8	2224.2	2429.6	2627	3026.7	3219.4	3453.5	3663.6	3781.5	4038.6	4151.6	4256.5	4345.4	4552.4	4731.1	5032.6	5113.8	5134.7	5261.6	5437.4	5446.6	5744.9	5834.7	5953.2	5909	6001	6039.4	6264.4	6251	6308	6341.4
10.218	6.6652	0	0	0	0	6.9143	36.783	92.04	211.91	374.37	672.79	941.69	1426.7	1951.9	2325.1	2869.8	3681.9	4467	5499.5	5984.3	6279	6695	7604.1	7903.8	8803.6	9378.1	9689.1	9847	10362	11104	11237	11564	11596	12068	12274	12817	12523	12925	13144	12996	13129	13006	12866	12425	12483	12481	12404	12114	12138
21.492	36.309	0	0	2.4416	0	0	10.44	16.936	39.853	104.45	173.91	268.66	403.66	571.35	819.91	1027.5	1264	1563.6	1917.4	2240.1	2654	3054.8	3498.7	3922.6	4233.5	4718.5	5103.2	5378.8	5888.5	6173.9	6361.8	6723.4	7117.7	7423.8	7447.7	7782.4	7914.5	7993.5	8224.7	8400.3	8681.2	8801.3	8988.7	8930.5	8967.6	9036.6	8984.3	8997.8	9239.4
0	0	0	99.084	169.17	277.5	357.25	507.14	666.33	950.4	1199.9	1423.5	2049.6	2430.9	3007.8	3370.1	3833.5	4561.7	5110.8	5850.1	6311.2	6808	7519	7721	8218.9	8696.7	8840.8	8970.4	9386.8	9660	9770.1	10061	10353	10366	10659	11067	11110	11335	11513	11706	11593	11686	11721	11617	11661	11767	11842	11521	11842	11725
0	0	0	38.541	171.72	257.03	331.34	377.82	472.86	608.8	813.51	1139.7	1549.2	1914.4	2431.9	3058.9	3658.1	4235.2	4860	5463.3	6334.7	6191.9	7269.9	7489.1	8175.9	8873.7	8844.2	9296.4	9129.1	9916.2	10220	10068	10696	10696	10613	10659	10944	10980	10943	10832	10592	10824	10754	10717	10917	10723	10834	10838	10683	10636
0	19.651	0	0	0	13.688	42.149	139.92	255.48	367	604.79	842.89	1102.7	1451.3	1731.7	2068.9	2407.3	2672.1	2951.5	3296.1	3397.6	3620.1	3897.2	4092.9	4323.6	4599.5	4767.3	4936.2	5088.7	5239.5	5346.1	5415.5	5595.2	5675.5	5733	5810.7	5855.1	5999	6070.9	6035.3	6192.5	6153.1	6290.6	6188.2	6203	6288.3	6363.1	6346.6	6325.5	6353.2
0	0	0	0	46.381	84.787	144.71	260.09	349.61	499.94	674.44	864.2	1147.5	1352.4	1589.2	1775.6	2060.4	2250.1	2453.3	2735.3	3041.7	3212.1	3441.4	4115.1	3812	4067.2	4105	4153.8	4188.8	4341.5	4423.4	4167.4	4280.5	4350.1	4354.9	4284.9	4329.4	4486.6	4500.5	4506.8	4589	4566.9	4593.7	4643.6	4620.3	4718.3	4598.8	4631.6	4778.3	4782.8
0	0	0	0	96.72	306.31	531.46	795.08	1161	1873.6	2326.9	2647.3	2499.8	2947.2	3325.5	3811.8	4576.5	4756.2	4909.6	6236.9	5923.3	6285	7015.6	7045	6899.2	8233.6	8069.8	8342.8	8517.6	8801.3	8684.6	8753.8	8997	9032.9	9166	9179.5	9426	9575.6	9589.4	9529.6	9711.7	9688.8	9854.1	9971.1	9836.1	9996.2	10137	9970.7	10299	10398
0	0	0	0.64572	7.1659	4.1972	21.137	17.519	52.805	98.856	190.9	319.03	460.63	600.55	836.33	1072.7	1364.4	1706.4	1975.9	2391.2	2712.1	3001.6	3374.7	3657.1	3984.1	4319	4514.1	4805.6	5030.9	5251.5	5531.4	5557.7	5734.3	6301.9	6339.8	6751.2	6892.7	6867.9	7112.2	7174.2	7481.2	7500.2	7522.7	7460	7471.2	7721.5	7916.8	7881.9	7950.3	7997
0	2.3329	0	1.9687	0	0.84886	22.755	84.83	192.43	337.27	602.03	867.87	1244.5	1622.9	1911.9	2355.7	2782	3147.6	3758.2	4166.9	4486.3	4828.1	5390.7	5514.9	5905.6	6058.4	6586.7	6793.7	7077	7296.9	7716	7849.7	8157.9	8276.4	8568.5	8876.3	8985.6	9196.7	9470.5	9434.9	9662.1	9927.6	10107	10121	10015	10306	10276	10258	10526	9934
0	0	21.214	4.1883	9.2108	7.9752	9.6799	28.974	86.361	214.33	386.77	621.91	826.22	1098.1	1384.3	1967.3	2039.6	2457.2	3105.3	3208.2	3548.3	3947.2	4135	4268.5	4398.2	5647.9	5314	5106.8	5656.8	5784.1	6079.3	5762.8	5837.2	5831.6	5964.6	6025.1	5982.7	6056.8	6014.6	6043.2	6124.1	6153.9	6208.1	6162.3	6215.7	6191.4	6238.9	6224.8	6263	6297.8
0	0	0	0	1.9119	7.2891	32.049	59.527	156.82	297.32	516.29	811.66	1156	1473.7	1883.3	2314.9	2676.4	3154.2	3514.8	3938	4452.4	4719.6	5052.6	5507.5	5540.8	5841.8	6334.7	6462.7	6503.8	6831.1	7161.9	7339.5	7586.2	7978.2	8115.2	8346.9	8433.3	8549.8	8759.4	8888.8	8884.7	8985.8	9178.8	9190.4	9059.1	9190.9	9020.8	8940.8	8967.1	8860.7
0	0	69.981	132.45	133	132.91	122.89	42.191	202.01	150.98	200.11	280.83	298.1	496.67	617.28	737.65	882.45	1073.2	1244	1291.2	1492.4	1616.1	1779.2	1881	1983.3	2179.6	2233.9	2405.6	2566.9	2636.7	2643.6	2792.7	2930.4	2981	3080.4	3171.4	3424.1	3440.3	3485.4	3454.8	3602.5	3561.5	3636.8	3576.9	3590.4	3717.7	3353.9	3502.3	3425.7	3419.9
0	0.47833	8.7336	1.338	0	0	7.8407	43.299	121.08	246.8	421.89	697.47	1049.6	1496.2	2008.6	2351	3139.4	3803.1	4480.3	5128.6	5743.3	6256.5	7029.2	8002	8580.1	9446.3	10299	10390	10800	11438	11804	12373	12780	12857	13439	13283	14100	14269	14314	14887	14981	15062	15335	15288	15499	15329	15444	15461	15475	15448
36.845	28.704	12.524	0	0	0	0	47.377	125.13	258.37	414.74	584.86	827.5	1131.1	1478.9	2266.3	2230.6	2620	3115.8	3549	4062.2	4558.3	4930.9	5300.7	5840.9	6187.2	6655.5	7010.3	7607.3	7774.5	8079.7	8342.2	8829	8959.8	9184.7	9491	9400.7	9542.2	9635.2	9815.3	10116	10089	10003	9893.9	10021	9971.9	9907.5	10036	10089	10049
0	0	0	0	0	34.968	83.313	177.39	327.14	540.18	802.06	1133.4	1532.2	1986.3	2357.6	2834.2	3307.4	3761.2	4120.9	4702	5043.5	5388	5656.3	5849.3	6153.4	6595	6685.6	7493.7	6985.3	7217.5	7238.3	7508.8	7713.7	8014.3	7791.6	6053.8	8051.8	7980.4	8155.5	8110.6	8173.7	8189.1	8290.6	8268.4	8511.9	8555.1	8707.5	8982.9	9003.6	8964.8
0	0	0	50.776	56.013	94.252	10.597	61.508	98.795	148.13	143.16	265.71	404.02	510.94	699.31	901.41	1075	1154.7	1461.9	1710.8	1834.9	2082.1	2287.1	2498.3	2714.6	3084.2	3204	3349.9	3560.3	3835.7	4025.3	3947.8	4012.2	4243	4249.4	4311.4	4480.9	4446	4545.9	4503.3	4469.1	4425	4581.4	4619.1	4665.9	4557.7	4592.6	4513.8	4537.2	4512
4.2927	3.7463	0	0	0	4.9582	0	0	0	0	0	19.688	72.051	176.53	329.07	511.61	708.73	1026.7	1188.5	1525.5	1804.1	2039.2	2314.4	2549.3	2779.2	3036	3146.9	3391.7	3538.6	3691	3866.9	3854.5	4147.5	4333.7	4324.2	4264.2	4349	4567.4	4580.3	4664.9	4761.2	4681.1	4706.5	4683.6	4748	4825.5	4916.6	4819.5	4815.5	4711.2
0	8.8202	0	0	20.852	14.948	7.9127	0	7.7885	42.882	121.3	235.4	397.25	637.4	900.63	1270.9	1673.2	2007.4	2482.6	2880	3301.3	3709.4	4081	4463.8	4951.4	5285.7	5600.3	5890.7	6163	6221.5	6375.9	6532.2	6728.9	7116.8	7116.8	7225.3	7315.2	7329.6	7287.3	7634.4	7500.2	7465.1	7575.8	7635.8	7667.8	7619.6	7632	7550.1	7545.8	7436.9
0	6.3837	6.6417	8.5843	1.7916	0.0003281	0	0	24.839	66.995	151.49	259.48	387.7	555.82	765.32	984.7	1205.9	1430.9	1711.3	1938.4	2157.7	2461.1	2654.1	3041.5	3167.3	3336.3	3534.9	3705.2	3949.4	4016.8	4108.9	4338.9	4419.5	4646.5	4455.1	4560.4	4725.1	4812.9	4917.9	4887.6	4912.3	4967.5	4957.1	4887.8	4939.2	5053.3	5070.6	5112.2	5130.7	5021.8
0	3.2069	0	1.6196	0	0	21.954	48.63	92.524	213.46	318.35	416.68	594.84	708.16	862.21	991.7	993.76	1106.2	1246.2	1314.6	1715.5	1857.3	2148.4	2260.9	2477.5	2472	2544.4	2668.7	2703.7	3198.1	2863	2916.3	2929.7	2975.9	3015.3	3050.1	3004.3	2938.9	2845.8	2859.4	2829.5	2852.9	2824.6	2760.7	2733.1	2692.7	2592.5	2544.5	2546.3	2557.1
0	0	0	47.419	13.186	88.778	119.45	148.29	236.5	375.53	588.92	887.74	1219.6	1630.6	2084.7	2508.3	2994.8	3451	3843.8	4316.5	4633.1	5051	5391	5767.5	6089.3	6472.6	6638	6813	7053.6	7065.9	7314.6	7401.1	7537.2	7772.5	7792.9	8016.9	8212.3	8279.4	8294.9	8590.9	8498.3	8618.1	8672.4	8581.7	8593.2	8545.1	8521.6	8410	8378.2	8317.1
0	25.258	33.246	15.667	0	0	0	1.7204	59.618	142.25	277.61	361.94	692.14	1147.2	1511.7	1915	2380.7	3223.1	3600.6	4175.8	5021	5645.8	6214.4	6711.2	7373.7	7692.5	8052.2	8562.6	8933.5	9719.2	10036	10721	11008	10860	10622	10678	10699	10729	11427	11363	11296	11356	11894	11798	11788	12018	11176	11616	11472	11489
36.138	35.813	7.8031	0	0	0	0	0	30.834	109.86	253.84	468.05	705.45	1011.8	1394.9	1815.9	2246	2647.2	3099.1	3661.4	3991.9	4405.2	4902.1	5207.4	5511.1	6354.7	6777.4	7087.3	7616.3	7779	7700.3	7881.8	7877.3	8116.2	8070.1	8182.7	8435.9	8347.7	8472	8532.4	8704.5	9037.6	9592.6	9613.8	9782	9452.8	9503.8	9529.1	9555.5	9800.2
0	0	0	14.509	49.429	43.942	49.413	123.48	229.03	356.61	470.11	658.11	890.83	1132.6	1416.4	1809.1	2055.8	2829	3298.2	3345	3887.1	3767.3	3990.1	3931.2	4440.4	4634.9	4803.3	4507.5	4968.4	5378.1	5176.7	5309.2	5521.4	5626.3	5707.1	5663.2	5748	5900.1	6071.6	6025.6	6199.6	6147.1	6231.8	6096.4	6108.8	6205	6229.1	6447.8	6428.5	6418
0	0	1.2863	7.064	3.6909	1.1104	0	0.76383	0	16.622	84.396	185.66	338.6	521.07	757.05	946.86	1214.8	1372.3	1767.2	1921.7	2152.8	2505.8	2617.7	2974.8	3140.6	3202	3543.4	3627.2	4004.3	4120.9	4253.3	4460.1	4585.4	4713.4	4765.6	4833.1	5053.8	5097.4	5178.6	5160.9	5276.8	5308.1	5432.2	5320.2	5522.7	5506	5543	5702.9	5729.8	5746
3.8614	11.249	0	8.4036	0.57226	0	0	27.084	110.3	245.67	465.26	738.01	974.78	1299.1	1612	1870.5	2113.3	2426.2	2609.6	2909.3	3209.3	3452.1	3642.3	3674.4	3796.2	3926.7	3948.1	4198.8	4284.5	4395.5	4452.5	4596.9	4752.3	4767.2	4963	5055.5	5222.9	5445.2	5263.2	5316.2	5313.2	5468.4	5272.9	5397.8	5399.6	5419	5477.5	5524.7	5620.9	5748.2
0	0	24.32	13.465	21.214	37.666	32.45	47.457	63.214	80.9	120.42	146.15	198.21	278.41	342.26	413.55	292.47	379.58	468.48	788.77	826.58	892.47	918.15	978.51	1012.1	1162.5	1219.1	1229.3	1305.7	1366.6	1488.7	1430.7	1567.4	1614.7	1604.2	1679.6	1640.5	1681.7	1710.5	1741.1	1725.3	1760.3	1824.5	1855.1	1832.2	1892	1900.3	1955.3	1866.4	1889.5
[truncated: 78 more columns]
