# Supplementary material for: Limits on information transduction through amplitude and frequency regulation of transcription factor activity
Source: eLife. 2015 May 18;4:e06559. doi: 10.7554/eLife.06559 (PMC4468373; doi:10.7554/eLife.06559)
Supplement: Supplementary file 1. — Raw single-cell time-trace data for HXK1 (15259 cells), SIP18 (21242 cells), pSIP18 mut A (18203 cells), pSIP18 mut B (17655 cells), 1× reporter diploid (21236 cells), and 2× reporter diploid (19222 cells). The data are also available from Dryad Digital Repository (Hansen and O'Shea, 2015). DOI: http://dx.doi.org/10.7554/eLife.06559.014 [file elife06559s001.zip › source_data/HXK1_DM_70min_690nM.txt]

0	1.8171	0	0	0	44.047	57.761	110.17	151.04	290.27	523.11	695.68	917.24	1328.6	1672.7	2007.3	2366.4	2557.7	2886.8	3121.7	3453.3	2699.3	2957.9	3168.3	3277.4	3301	3583.4	3501.2	3860.5	3900.9	3858.6	3774.8	4025.8	4316.5	4319.7	4272	4384.2	4469.3	4599.1	4616.5	4690.1	4626.6	4593.6	4613.4	4722.9	4640.2	4648.5	4681.6	4606.9	4631.7
0	0	0	0	0	16.502	35.647	31.501	99.677	218.51	369.93	566.77	837.82	1154.6	1689.9	2062.9	2493.4	2929.5	3602.1	4088	4602.1	5116.2	5461.5	5882.1	6055.5	6379.4	6674.8	6319.1	6493.7	7001.1	7616.6	7800.3	8125.6	8507.9	8675	8759.9	7051.6	7140.7	7246.3	7298	7332.4	7458.7	7333.6	7412.8	7486.4	7450.8	7525.2	7518	7503.1	7432.8
0	0	0	0	19.672	7.4087	3.8435	22.248	50.585	112.12	196.68	355.74	503.58	700.96	895.01	1124.2	1356.7	1625.6	1861.7	2032.4	2241.4	2718.5	2732.7	3156.2	3397	3583.2	3856.1	3920.2	3911.8	3934.5	4090.1	4088.3	4291.3	4550.4	4616.8	4885.6	4859.2	5044	4856.7	4969	5070.7	5253.9	5412	5349.5	5238	5468.3	5282.1	5291.3	5329.5	5393
0	0	6.7008	1.2681	2.9076	1.4738	0	4.7111	9.3037	25.313	55.808	100.23	182.07	266.61	358.62	453.63	551.1	663.43	799.72	927.78	1320.6	1260.5	1498.2	1590.1	1917.5	2204	2058.2	2470.2	2320.5	2514.5	2603.7	2860.5	2565.5	2648.2	3034.3	2813.2	3207	2964.7	2984	3073.8	3070.4	3096.5	3390.6	3115.7	3521.4	3503.1	3548.4	3566.2	3576.5	3559.5
5.2981	22.039	0	0	4.4741	0	9.2123	33.84	113.85	241.98	472.57	651.58	939.18	1209.1	1502.3	1761.2	1957.3	2279	2605.9	2864.6	3214.7	3358.4	3609.8	3956.9	4150.3	4369.9	4321	4403	4409.5	4500.7	4966.3	4942.2	4994.4	5331	5587.4	5471	5624.7	5899.9	6106.2	6245.6	6261.6	6337.3	6149.2	6270.2	6367.4	6284	6404.9	6690.8	6466.7	6552
0	0	0	0	0	16.66	42.146	78.792	158.41	291.25	484.69	705.1	1018.3	1399	2007.9	2087.5	2251.3	2588.1	3073.3	3581.8	3556.4	4157.3	4734.3	4872.1	4848.3	5744.8	5484.7	5192	6069.3	6711.7	7469.3	6250.1	6285.6	6778.6	6674.9	6568.7	6918.9	7013.3	7069.2	7272.9	7175.9	7408	7449.2	7474.8	7493.6	7447.2	7633.6	7660.9	7583.1	7701.8
0	0	0	0	0	3.4695	15.413	35.957	84.823	179.48	285.85	490.51	765.92	1055.2	1351.2	1727.1	2166.4	2553.4	3198.9	3766.6	4483.4	4862.2	5425.1	5974.4	6223	6730.8	7317.6	7757.6	8078.9	8318.1	8771.2	8969.5	9374.1	9721	9804.5	10185	9981.4	10097	10092	10241	10612	10744	11467	11444	11150	11405	11348	11377	11569	11392
0.34573	15.076	11.562	0	0	0	0	0	1.2575	54.056	153.77	279.14	475.85	721.39	904.96	1239.1	1431.5	1816.9	2043.7	2293.9	2585.8	3017.9	3280.5	3502.2	3909.3	3957.7	4475.6	5002.3	4919.6	5034.9	5308.1	5309.3	5431.9	5451.9	5511.1	5689.4	5675.5	5656.6	5731.9	5678.2	5739.2	5577.1	5544.1	5502	5488.1	5890.2	5791	6051.3	6137.7	6098.6
9.2374	14.662	0	0	1.7865	0	0	14.398	45.952	123.77	201.47	346.43	549.72	714.22	998.9	1260.2	1551.1	1899.4	2187.8	2568.4	2950.3	3344.2	3662.7	4036.8	4245.6	4421.6	4822.9	4635.7	5394	5562.4	5698.9	5908.3	6067.9	6366	6430.7	6406.2	6516.6	6962.7	7143.1	7245.8	7511.7	7433.5	7659.1	7471.4	7600.3	7689.5	7688.6	7713.4	7749.6	7732.9
0	0	0	0	1.9709	22.089	67.535	147.2	271.11	414.33	620.81	843.9	1095.7	1336.7	1579.6	1843.1	2069.9	2202.2	2410.3	2590.1	2763.2	2795.1	3010.4	3286.6	3132.4	3188.1	3269.4	3384.8	3416.6	3220.5	3249	3291.3	3286	3344.4	3488.1	3368.6	3472.5	3478	3489	3474.5	3507.6	3581.8	3562	3599.2	3644.9	3566.7	3531	3505.4	3484	3505.8
0	0	0	0	71.549	99.077	158.05	250.85	315.49	493.06	691.29	911.49	1133.8	1395.3	1680	1812.6	2124.4	2191.3	2341.7	2418.7	2640.2	2743	2839.4	2928.6	3016.1	3065.5	3213	3312.8	3435.3	3320.4	3416.9	3586.4	3581.4	3562.1	3712	3771.5	3823.9	3772.6	3806.3	3818.9	3834.4	3898.6	3919.1	3914.6	3915.6	3883.9	3855.1	3866.1	3855.8	3844.8
0.67939	0	0	0	21.805	0	0	11.14	39.147	62.033	168.25	328.99	584.98	898.28	1295.5	1728.5	2218.5	2896.5	3424.4	4188.4	4750.8	5334.8	5983.1	6576.2	6945.9	7171.7	7872.2	8568.2	8750.8	8189.8	9543.2	10224	10293	10393	11010	10479	11395	11672	11819	13006	11978	12046	12858	12381	12665	12804	12640	13071	12910	12763
0	0	0	27.524	44.761	31.863	20.851	79.147	184.95	312.08	562.98	859.37	1154.2	1451.7	1929.8	2339.3	2795.1	3145.5	3504.7	4115.4	4497.4	4768	5134.7	5471.4	5464	5747.1	5895.3	5867.1	5996.8	6151.8	6468.5	6197.5	6348.9	7028.7	7030.8	6899.9	7142.6	7426.8	7411.2	7403.4	7016.4	7451.7	7262.7	7380.7	7049.1	7395.1	7384.2	7150.4	7201.2	7095.3
0	51.715	31.278	15.83	37.397	0	0	0	79.882	213.45	405.45	693.2	938.25	1253.6	1798.2	2221.4	2703.1	3081.1	3891.5	4829.1	5407.9	5679.6	6540.1	6530.4	6410.7	6928.9	7171.9	7097.4	7713.6	7285.3	7701.3	7178	7515.1	7280.6	7743.4	7757.1	7938.9	7992.6	8390.6	8322.3	8221.5	8319.3	8264.2	8255.9	8348.6	8411.3	8317.8	8341.9	8524.7	8380.4
0	0	0	0	14.616	19.754	91.694	145.9	239.96	462.72	741.61	1039.4	1433.8	1734.9	2111.2	2489.7	2832.8	3191.2	3518.6	3724.6	4164.8	4327.8	4578.1	4603.3	4817.4	4873.3	4996.8	4788.6	4968.2	5097	5345.4	5474.9	5692.9	6080.9	6027.5	6067.7	6422.3	6788.1	6334.8	6312	6390.4	6350	6381.2	6494.8	6626.8	6707.8	6696.3	6645.8	6734.3	6668.5
9.2788	3.302	1.086	9.8028	0	0	0	9.2544	25.146	61.179	104.93	206.57	382.55	504.52	770.57	976.61	1376.3	1696.2	2061.4	2160.8	2635.5	2807.8	3081.7	3369.6	3741.8	3986.8	4199.6	4354.3	4532	4410.7	4714.2	4609.1	4592.1	4941.8	5167.3	5580.5	5441.6	5506.1	5673.6	5623.2	5776.9	6053.7	6265.3	6170.1	6225.5	6134.1	6382.5	6289.2	6297.4	6403.1
0	0	0	3.1432	3.8734	0.34905	19.435	118.04	223.6	385	607.11	827.12	1064	959.6	1171	1607.8	1855.7	2189.1	2369.3	2733.5	3139.7	3340.4	3555.4	3630.8	3715.7	3861	4135.5	4400.6	4515	4634.1	4743.2	4930.5	5013.7	5015.9	5110.9	5116	5240.5	5424.5	5452.7	5679.4	5690.9	5724.5	5898.5	5805.2	5764.4	5904	5949.2	5910.7	6023.2	6165.2
0	0	0	0	0	0	51.89	161.7	307.86	497.72	768.28	1064.8	1496.7	1590.3	2041.6	2321.5	2616.5	2768	3101	3311.4	3275.9	3651.1	3771.6	3999.3	4095.9	4260.1	4555.1	4725.8	4804.5	4912.2	5073.8	4931.6	5412	5567.8	5616	5708.6	5768.9	5833.1	6015.6	6197.1	6317.2	6356.9	6466.7	6245.3	6326.4	6526.3	6519.8	6548.9	6388.1	6489.3
0	16.566	0	6.3966	0	0	0	6.318	44.114	161.99	376.15	553.97	944.05	1222.8	1699.8	2119.1	2608.3	3121.1	3881.8	4487.5	4958	5872	6408.1	6444.4	6929.3	7404.4	7838.7	8355.6	8144.1	8582.6	8875.1	8507	8962.4	9027.8	9099.5	9165.4	9138.7	9388.4	9389.5	9667.6	9562.7	9436.2	9601.1	9815.5	9795.4	9499	9732.7	10059	9995.8	10139
17.867	14.121	1.3571	0	0	0	8.8751	51.575	142	277.05	445	595.2	872	1129.6	1528.6	1737.1	2116.4	2309.2	2596.8	2847.2	3120.2	3336.7	3574.5	3721.9	3904.6	4074.2	4322.1	4515.3	4634.4	4667.7	4857	4963.5	5250.2	5335.3	5477.9	5683.7	5652.4	5711	5947.5	6072	6006.1	6186.8	6390.6	5973.9	6165	6348.5	6120.4	6402.1	6275.2	6326.1
3.1872	0	0	1.2032	0	18.148	0	34.429	46.345	99.395	211.57	367.71	591.7	875.5	1209	1572.4	1940.1	2326.5	2776.5	3203.9	3683.9	4142.2	4434.4	4775.3	4882.2	5136.9	5477.9	5671.6	6476.2	6337.6	6770.7	7060.2	7563.8	8246.7	7941.6	8028.2	8375.4	8688.7	8681.4	8715.4	8903.9	8990.2	9060.8	9138.9	9043.8	9172.2	9096.5	9156.2	9110.3	9039.7
0	0	0	2.1043	0	9.7857	36.592	73.133	186.48	338.18	538.06	865.47	1238.3	1641.9	2085	2541.4	2989	3483.3	3986	4559.2	5182.7	5728.7	6204.9	6708	7029.2	7303.1	7758.9	7321.3	7685.8	7868.6	8395.6	8368.7	8605.4	9288.8	9083.4	8955.7	9327.6	9462.1	9726.5	9817.4	10012	10036	10009	10173	10221	10212	10191	10149	10202	10276
0	0	6.6987	4.836	6.4572	3.6019	2.4866	19.582	27.125	50.574	68.967	133.82	216.43	296.67	404.32	510.15	630.93	797.7	917.17	1092.4	1218.2	1361.5	1442.2	1638.3	1770.7	1834.3	2030.9	2059.5	2117.9	2188.6	2310.4	2384.5	2501.1	2503.8	2508.2	2561.3	2645.7	2689.4	2725.6	2780.7	2785.9	2866.2	2846.2	2886.7	2812.9	2869.6	2805.7	2801.1	2786.1	2905
0	0	0	16.061	44.749	42.422	92.355	201.4	321.93	574.09	930.96	1388.4	1905.6	2413.9	3032.1	3729.5	4393.1	5050.3	5806.3	6264.7	6941.5	7590	8048.8	8425.2	8690.9	9043	9281.5	8794.7	8727.2	9515.7	9116.2	9678.4	10502	11131	11099	11144	11552	11824	11937	12101	12319	12755	12615	12561	12519	12921	12163	12747	12950	13175
0	0	0	0	71.451	60.366	38.594	257.38	428.48	687.34	1102	1659.6	2090.4	2721.8	3461.4	4039	3435.3	3790.7	4430	4604.5	5139.2	5561	5817.1	6302.5	6793.5	7011.3	7325.4	7549.9	7966.7	7977.3	8315.9	8523.5	8689.1	8780.4	9001.1	9214.7	9255.5	9369	9512.6	9809.5	9910.3	10102	9791.4	10114	10145	9929.9	10216	10189	10241	9975.7
4.6577	11.671	24.592	0.92357	0	0	0	0	5.5816	68.457	160.07	279.78	420.27	544.81	731.89	917.59	1108	1316.2	1556.7	1754.9	1908.5	2161.1	2410.3	2636	2740.6	3099.5	2880.2	2989	3118.8	3179.3	3454.9	3498.2	3667.8	3818.1	4008.5	4151.6	4327	4491.9	4601.3	4702.7	4882.5	4930.7	4969.8	4956.7	4902.9	5105.1	5131.2	5163.1	5128.2	5178.7
0	5.7427	0	8.6909	9.2635	0	32.977	175.87	331.98	560.95	904.34	1411.9	1971.8	2475.8	3017.2	3256.4	3944.3	4484.5	4597.2	5152.7	5899.1	6273.4	6839.4	7105.5	6769	6908.3	7390.5	7597.2	8367.8	7978.6	8454.6	8581.6	9086.8	9401.4	9223	9207.1	9631.2	9819	9831.6	10038	10219	10220	10369	10349	10306	10222	10201	10251	10221	10171
0	2.6674	7.6629	1.4157	17.018	11.513	5.0335	11.019	20.315	1.7882	0.24229	14.993	37.969	82.288	128.52	177.41	260.77	336.87	426.42	541.65	678.01	864.83	1007.7	1142.6	1285.8	1437.3	1621.8	1798.5	1979.7	2160.4	2310.6	2611.1	2753.4	2935.7	3127.7	3092.7	3352.6	3359.1	3548	3542.1	3638.6	3772.7	3739.1	3782.3	3883.2	3827.3	3814.8	3881.6	3887.7	3971.1
0	0	13.468	4.7486	20.529	0	17.407	0	22.106	37.168	59.041	134.73	204.74	322.77	551.46	765.89	982.97	1164.9	1423.4	1647.7	1838	2014.7	2188.8	2440.6	2732.5	2854.2	2949.3	3199.3	3344.2	3547.4	3651.6	3875.2	4011.6	4151.4	4230	4379.1	4419.2	4523.2	4657.3	4725.7	4732.2	4875.7	4866.4	4880.8	5022.3	4963.9	5119.7	5049.8	5109.5	5057.8
0	2.0122	0	34.062	17.622	0	0	0	24.826	182.67	313.86	595.18	1595	1332.9	1686	2716.6	3170.7	3627	4150.8	5323.6	6045.8	6316.1	5656	6014.7	6198.8	6515.2	6615.5	5894.9	6200.8	6911.7	7416.7	8041	8246.1	8335	6778	6628	6503.1	5935.9	6644.8	6092.5	6276.9	6158.6	6415.1	6485.6	6253	6531.2	6041.4	6462.8	6561.6	6212.5
5.934	30.76	13.119	4.5243	0	0	0	0	41.57	86.032	195.42	322.32	565.48	701.9	973.44	1223.1	1432.4	1713.6	1918.2	2192.1	2373.1	2520	2729.1	3216.9	3350	3534.9	3623.7	3492.6	3658.7	3773.7	3588.3	3650	3882.4	4106.9	4151.7	3999.6	4286.8	4376.7	4497	4408.8	4501.6	4471.5	4551.6	4652.7	4619.9	4230.3	4446.6	4281.2	4590.1	4525.5
0	28.219	0	0	3.4299	0	0	60.13	108.91	274.52	359.58	593.33	881.07	1132.5	1404.4	1718.5	2015.8	2376.7	2551.2	2894.7	3086.2	3292.8	3638.4	3862.8	3962.7	3932.5	4563.4	4607.5	4714.2	4540.9	5178.9	5585.9	5569.4	5536.5	5722	5465.1	5633.2	5808.7	6423.4	6656.8	6349	6126	6207	6466	6686.9	6744.9	6553.1	6644.8	6653.3	6485.3
0	7.74	0	0	0	0.86098	26.721	92.641	186.42	391.74	586.72	935.11	1323.6	1664.6	2134.7	2558.7	3018.7	3470.4	3906.8	4194.3	4700.9	4975.2	5180.7	5794.3	5945.4	6023.8	6514.5	6663.3	7059.9	7459.7	7520.9	7349.2	8055.9	8224.8	8447.4	8671.5	8663.9	8673.1	8745.4	8714.9	8798.3	8775.5	8959.2	9125.5	8875.6	9042.9	9138.5	9220.8	9272.7	9231.4
0	1.5311	0	6.6844	0	0	24.858	25.845	54.884	60.456	116.64	207.43	343.69	501.09	733.99	939.74	1088.5	1473.3	1806.8	2005.1	2298.5	2585.7	2697.9	2947	2934.6	3480.6	3820.2	3753.1	3751.9	3948.3	4154.4	4351	4445.8	4609.2	4699.8	4819.9	4930	5093.4	5222	5305.3	5424	5443.9	5509.9	5572.7	5680.3	5498	5771.8	5681.8	5759	5875.2
22.68	0	23.602	0	1.848	2.8298	0	0	0	66.886	128.26	292.72	482.42	757.33	1135.4	1454.8	1818.7	2245.1	2646.2	3187.6	3546.3	3881.5	4291.2	4726.3	4858	5433	5706.6	6075.8	6278.7	6233	6794.2	6848.4	7173.2	7404.8	7368.1	7690	7615.5	7963.7	7825.5	8080.4	8346.9	8434.1	8569.9	8353.2	8249.1	8439.6	8306.4	8695.3	8456.1	8666.8
15.282	0	0	3.2047	9.0357	6.4062	0	0	67.733	227.84	407.42	687.57	1096.9	1440.5	1729	2082.9	2187.2	2561.5	3550.2	4206	4606.3	4772.5	5417.6	5580.4	5003.1	5277	6086	6413.6	7044.5	6512.3	6969.9	6769.2	6853.8	7251.2	7292	7527.3	7411.8	7598.7	7750.6	7706	7873.5	7926	8051.2	8265.5	8289.4	8272.7	8357.9	8491.5	8472.3	8510.7
0	0	4.2406	20.716	6.3754	0	0	4.4163	24.62	43.26	96.53	171.63	268.35	405.92	613.9	864.96	1108.6	1378.8	1646.8	1926.9	2210.4	2537.8	2841	3161.1	3442.7	3774.2	3978.6	4239.7	4380.6	4709.3	5450.3	5229.4	5503	5693.4	5859.7	5934	5933.6	6158.3	6398.2	6686.4	6888.4	6921.6	6915.1	7224	7257.3	7203.1	7351.3	7275.2	7460.8	7305.3
0	0	0	34.773	27.023	23.714	71.946	149.23	210.62	372.43	609.21	826.08	1083.8	1333.9	1652.9	2092.3	2488.7	2798.4	3131.3	3586.3	4058.4	4248.3	4868.6	5132.9	5401.7	5460.8	5606.9	5505.8	5981.5	6088.7	6356.5	6568.7	6940.4	7336.7	7266.3	7187.8	7501.2	7943	7919.7	7875.8	8030.1	8195.6	8111.7	8227.8	8452	8520.1	8526.6	8479.6	8690.9	8487.2
0	0	0.7736	0	0	0	34.755	54.168	124.32	223.98	354.81	658.35	770.81	914.13	1071.8	1262.1	1396.6	1586.5	1735.5	1938.5	2076	2218.3	2301.3	2393.9	2457.1	2912.5	3000.8	2565.9	2612.8	2687.7	2770.5	2733.5	2807.4	2999.1	2983.9	3031.8	3159.9	3210.6	3123.8	3113.9	3177.5	3169.5	3216	3245.6	3372.7	3367.4	3393.3	3344	3304.1	3253.9
0	0	0	24.938	25.027	0.98202	8.4427	17.267	37.696	64.402	164.66	287.34	500.51	676.95	917.25	1180	1469.1	1759.3	2064.9	2414.5	2734.9	2982.8	3154.1	3420.2	3820.8	3976.9	3863.5	4171.1	4459.6	4631.9	4770.4	5038.6	5326.8	5737.3	5683.1	5684.6	5849.3	6194.2	6340.6	6453.1	6582.4	6557.6	6647.6	6684.8	6762	6896.1	6959.1	6807.5	6843.8	6732.8
0	12.553	0	11.226	0	22.493	10.517	39.132	71.629	80.927	178.2	263.27	407.64	617.61	767.99	974.42	1213.4	1774.6	2158.7	2455.4	2599.1	3169	3550.8	3721.4	3965.3	4017.6	3876.5	3774	4553.6	4620.7	4515.7	4623.6	4735.8	5327.6	5554.2	4738.4	4524	4703.2	5278.1	5350.2	5953.8	5841.8	5835.8	6086.6	5785.5	5766.6	5581.7	5465.9	5751.7	5810.2
0	0	2.5952	3.5607	0	3.7623	16.911	18.942	35.227	57.432	102.18	210.37	310.79	448.82	595.76	709.22	895.74	1043.9	1198.6	1367	1526.9	1678.2	1767.2	1989.2	1963.6	1964.6	2196.8	2054.8	2583.6	2604.4	2639	2562.7	2765.8	2937.7	3024.8	2903.6	3025.3	3084	3193	3286	3205.8	3267.8	3308.5	3359.3	3317.6	3292.7	3342.4	3316.7	3289.6	3353.6
0	0	0	23.467	0	0	93.989	101.23	195.51	373.88	546.07	784.66	1345.6	1919.7	2166.4	2646.5	3806.1	4773.4	5403.3	6171.7	6751.2	7345.9	8089.1	8611.6	9324.2	9943.8	9814.2	10871	11108	10443	12393	12530	12647	12758	13283	12840	13217	13526	14688	14976	14312	14378	14295	14700	14809	15065	14717	14746	14710	14636
0	0	6.2474	0	6.5678	0.63255	24.474	24.537	61.877	150.71	254.72	478.38	623.55	864.72	1130.4	1262.5	1673.2	1848.5	1936.2	2422.5	2854.5	3126.1	3253.7	3438.8	3280	3031	3119.1	3879.7	4190.9	4394.1	4561.9	4762.2	5141.9	5274.4	5398.5	5264.9	5601	5656.5	5701.9	5856.3	6079.8	6070.2	6225.7	6413.7	6324.8	6494.9	6507.8	6465.3	6559.5	6518.4
0	0	0	0	11.791	48.429	78.005	210.91	407.43	721.18	1148.2	1750.3	2194.8	2803.2	3624.6	4341.2	5050	5584.7	6078.3	7164.5	7654.5	7131.9	8240.6	8641.7	8488.2	8198.6	8588.5	8722.7	9178	8719.1	9168.3	8886.6	9084.1	9617	9915.1	10203	9696.9	10298	9990.9	9907.3	9856.5	9820.2	10025	9810.5	10006	10378	10312	10816	10658	10413
0	0	0	0	0	13.761	84.06	179.96	324.31	551.97	854.75	1237.1	1714.8	2210	2749.9	3284.9	3851	4392.6	4987.6	5451.1	5733.9	6252.7	6550.5	6949.7	7108.7	7361.3	7671.1	7511.7	7819.2	8109.5	8373.9	8235.2	8860.2	9347.8	9065.9	9272.1	9376.4	9656.7	9965.2	9653.4	9919	9846.3	9795.2	9668.7	9592.6	9801.2	9692.9	9572.4	9632.2	9586.8
0	0	16.465	0	0	33.13	45.811	120.62	254.6	416.37	678.85	931.45	1256.9	1617.1	2068.1	2525.1	2840.1	3296.5	3826.3	4262.6	4703.2	5249.6	5568.9	6256.2	6071.6	6490.6	6799.2	6572.8	6681.2	7092.4	7195.3	7286.4	7469.7	8114	7836.2	7812.3	8324.3	8446.7	8499.8	8843.5	8745.8	8856.5	8834.4	8938.3	8839.7	8980	8950.3	8912.4	8989.6	8944.1
0	17.159	0	22.173	0	57.978	31.523	64.87	203.05	340.68	482.1	841.71	1122.5	1214.7	1509.3	1667	2336	2135.1	2404	2683.6	3017.9	3386.7	3415	3719.2	3825.3	3954.4	4296.2	4364.9	5370.9	5422.8	5788.6	6186.3	6635.3	6762.7	6901.4	6931.9	6927.4	7438.1	7407.6	7506.6	7677.2	7770.6	7861.4	8086.3	6579	6833.2	6579	6710.6	6687.1	6610.9
0	0	0	0	0	34.038	128.57	201.83	366.87	568.9	855.43	1162.5	1540.8	2050.1	2593.3	3283	3570.6	4277.1	4579	4912.5	5942.8	6476.4	6875.4	7184.6	7640.1	8111.2	8052	7861	8421.3	8658.1	9128.5	9262.4	9522.2	10411	10069	10104	9615.2	9750.1	10022	10199	10131	10125	9984.3	10217	10251	10273	10379	10165	9916.1	9924.3
3.8313	4.712	8.6086	0	0	0	0	0	8.2224	25.216	28.119	81.677	154.4	208.14	351.96	445.48	567.86	775.04	1006.1	1169.1	1497.8	1672	1957.5	2302.4	2633.4	2854	2998.2	3261.2	3442.5	3530	3786.4	3843.4	4082.4	4372.8	4459.6	4836.8	4804.3	4880.5	4764.3	4932.4	5059.5	5293.2	5380.4	5539	5548.1	5601.9	5581.6	5789.9	5700.3	5739.8
1.6856	0	0	0	0	0	50.578	144.45	317.87	580.56	842.47	1144.5	1564.3	1831.7	2236.6	2573	2864.3	3236.3	3586	3803	3837.5	3800.1	4646.7	4324.4	5093.7	4564.6	4911.5	5081.7	5176.8	6133.2	5517	6055.1	6256.6	6542.7	6649.1	6589	6536.1	6977.7	7167	7333.7	7553.3	7294.2	7466.8	8298.4	8301.2	7812.8	8139.7	8081.7	8327.9	8441.8
0	0	0	7.7161	4.3542	4.0014	21.966	102.14	208.83	383.95	574.13	840.25	1212.7	1562.2	1956.2	2364	2862.2	3258.1	3707	4031.4	4376.9	4790.5	5216.2	5434.1	5706.4	5804	6042	5593.3	6325.7	6506.5	6549.7	6481.4	6672.8	6934.5	7230.2	7009.2	7120	7567.6	7863.1	7878.1	7854.8	7821.5	8119.9	7922.3	7923.9	7953.5	7974.4	7928.5	8020.6	7923
0	0	15.162	9.6394	22.707	28.693	26.601	34.543	67.114	108.28	176.63	261.81	386.26	531.4	595.67	915.15	1037.8	1261.7	1388.4	1623.1	1552.6	1878.1	2027.4	2207.7	2304.8	2390.2	2397.7	2412.2	2616.8	2569.6	2779.7	2667.7	2755.1	3003.8	2808.9	3169.9	3222.2	3420.1	3188	3353.1	3275.6	3587.7	3639.3	3487.8	3474.3	3516.5	3676.5	3494.6	3620.5	3663
0	0	0	0	0	11.343	36.799	125.35	252.11	490.25	760.29	1064.1	1450.1	1716.8	2070.4	2394.8	2680.1	3099.1	3383.9	3595.3	3944.8	4162.1	4448.9	4460.2	4759.7	4695.2	4952.7	5022.3	5296.1	5165.7	5590	5617.2	5993.3	6171.5	6219.4	6404.2	6499.7	6712.8	6808.8	6787.8	7022.5	7021.9	7100.1	7130.7	7083.2	7333.6	7293.6	7135.5	7193.7	7286.3
0	0	7.6887	5.7775	21.824	12.733	32.415	54.099	192.58	357.61	660.79	962.94	1386.7	1871.6	2382.4	2958.6	3450.8	3991.6	4737.1	5041.9	5689.3	6188.2	6862.8	6953.7	7422.7	7895.9	8253	7725.3	8228.4	8684.7	8969.3	9306.5	9669.6	10564	10605	10377	10978	11144	11263	11137	11512	11443	11354	11513	11563	11421	11591	11347	11342	11411
8.3973	8.2011	2.8075	0	0	0	8.4312	79.391	178.84	356.75	593.57	896.88	1281.4	1631.7	2216.2	2750.7	3353	3794.9	4234.5	4729.7	5850	6040	6293.3	7020.4	7384.8	7842.8	8439.4	8457	9890.6	9735.5	10185	10352	10669	11134	11378	11921	12139	12372	12573	12664	12925	12756	12792	12906	12802	13054	13055	13189	13415	13292
0	0.025936	0	0	3.5827	0.32643	14.01	99.476	190.93	409.76	774.35	1138.2	1663.7	2084.3	2849.4	3389.7	3955.6	4902	5358	6242.1	7119.9	7668.2	8649.7	9003.2	9592.5	10373	10356	11203	11453	11512	11694	11856	12158	12222	12562	12621	12933	13184	13129	13383	13370	13751	13830	13545	13330	13570	13971	13865	13815	13824
0	125.92	0	0	0	32.47	198.15	367.3	479.12	509.83	1138.1	1464.7	1703	2410.9	2335.2	3242.9	3614.4	5171.1	5004	5480.5	6151.6	6675	7145.7	7700	7965.6	8221.5	8359.7	8937.3	9001.6	8940.1	9445.5	9690.3	10051	10381	10385	10644	10758	10611	10604	10546	10846	10600	10752	10968	10778	10933	10796	10875	10827	10837
0	0	12.993	0	12.475	28.585	40.492	118.17	211.35	353.03	569.04	816.1	1118.8	1549.7	1738.8	2272.2	2564.6	3061.8	3879.3	4425.3	4744.1	5166.9	5619.3	4714.6	4895.2	5056.8	5261.1	5459.7	5498	5659.6	5744.4	5883.1	5757.6	5865.3	5859.6	6001	6120	6068.7	6254	6155.3	6173.2	6188.5	6248.7	6318	6372.2	6331.5	6516.7	6438.2	6329.5	6389.3
0	12.148	5.7001	0	0.41437	0	0	5.2725	23.194	87.448	151.53	246.11	286.06	370.69	556.65	690.67	875.37	1033.2	1226.7	1382.3	1620.4	1771.6	1942.3	2080.9	2274.2	2454.5	2569.6	2753.2	2969.1	3053.6	3201	3176.7	3416.9	3684.4	3716.1	3731.2	3766.2	3995	3986.4	3911.8	3889.6	3928.8	4069.5	4136.9	4252.3	3944.6	4069.4	3963.5	4125.1	4053.8
0	8.5827	0	7.1262	0	11.882	0	9.9012	4.1107	13.12	43.036	81.09	168	252.9	350.76	502.16	609.54	827.89	964.13	1164.6	1332.9	1628.6	1798.9	1956.5	1985.3	2125	2306.7	3086.4	3308.7	3535.6	3957.3	3916.1	3496.3	3749	3791.4	3880.2	3955.5	4141.5	4255.6	4524	4430.7	4573.4	4769.1	4734.3	4649	4824.3	4831	4985.9	4864.5	4963.5
0	0	0	15.338	23.303	41.779	74.285	83.264	114.34	207.08	280.57	408.51	565.35	717.08	966.83	1151	1422.8	1615.2	1867.2	2096.1	2286.1	2566.5	2770.5	3061	3161.7	3293.4	3211.4	3370.7	3380.3	3707.3	3883.8	3711.7	3870.4	4079.9	4020.2	4064.7	4225.2	4486.3	4382.1	4472.4	4590.5	4505.3	4537.5	4541	4530	4563.5	4789.1	4796.4	4876.1	4624.7
1.2624	0	9.9147	0	21.227	0	0	0	69.328	143.6	268.59	454.64	666.46	847.31	1134	1329.9	1647.8	1884.4	2189.6	2351.2	2633.4	2949.7	3204	3476.4	3007.7	3508.2	3657.8	3293.5	3868.9	4449.6	4631.9	4101.4	4472.3	4811.8	5055.9	4910.3	4928.1	4797.3	4981.6	4947	5012.2	5024.2	5176	5084.8	5207.6	5062.4	5062.8	5040.9	5134.7	5016.8
0	0	0	0	0	0	41.556	94.703	232.4	434.14	675.31	1016.4	1429.3	1870.1	2263.2	2650.6	3097.3	3638.1	4150	4625.8	4914.9	5372	5585.6	5772.4	6338.6	6592.8	6774.2	6434.1	6610.3	6750.5	7189.2	7214.9	7318.6	7596.6	7911.7	7666.7	7888.8	8236.4	8417.2	8379	8225.2	8310.2	8154.9	8254.1	8168.5	8177.1	8114.1	8334.1	8131.8	8077.2
0	0	0	8.6939	8.2642	1.5439	25.046	24.987	73.259	162.99	277.82	432.43	603.4	777.5	1030.4	1231.3	1610.5	1872.4	2093.9	2396.6	2667.7	2953.4	3229.6	3384.2	3582.5	3927.6	4014.5	3890.1	4104.5	4840.8	4593.9	4710.8	4660.2	5059.9	5146.9	5237.3	5406.1	5682.1	5716.1	5808.8	5809.3	5890.7	5850.5	6082.3	6029.9	5994.6	6174	6422.7	6197.9	6311.7
0	7.8438	0	9.5327	0	0	5.6239	59.53	158.31	357.13	593.91	953.95	1361	1826.7	2331.1	2960.7	3524.8	4145.9	4807.9	5275.6	6002.4	6393.3	6789.6	7114.6	7286.6	7929.6	8186.8	8717.9	8635.3	8689.5	8878.3	9383.4	9213.3	9670.5	10034	10193	10342	10323	10500	10471	10395	10528	10944	10714	10880	11108	10924	10889	11186	11156
0	18.725	35.437	20.859	9.8969	6.4993	0	0	1.2653	18.611	71.123	125.32	250.53	154.14	439.91	600.25	739.48	882.11	1040.6	1172	1433.6	1542.6	1721.5	1834.4	1958.4	2075.4	1846.9	2123.6	2333.6	2341.4	2543.4	2490.4	2584.5	2872.4	2701.6	2713.1	2712.1	2969.8	3069.5	3060.1	3137.5	3051.7	3055	3061.5	3093.8	3073.6	3123.6	3085.7	3113.2	3200.6
0	0	0	13.968	20.052	0	16.323	75.055	190.32	366.98	534.72	980.57	1042	1309.7	1534.9	1677.3	2162.8	3102.6	2821.4	3531.4	3344.7	3630.8	4517.3	4073.1	4528.3	4555.5	4718.8	4530.6	5801.2	4810.7	6063.8	5010.5	5161	5362.8	5220.8	5081.7	5204.4	5469.9	5558.9	5556.1	5750.8	5717.6	5714.2	5714.2	5644.9	5701.7	5756.7	5731.6	5725.1	5775.7
0	15.949	11.709	0	0	2.3172	2.0071	0	10.186	28.201	51.029	150.42	224.1	360.8	565.92	726.62	924.09	1099.1	1301.2	1440	1704.7	1902.2	2102.4	2388.6	2520.6	2535.2	2785	2768.9	3158.7	3192.1	3132.6	3489	3935.8	4270.2	4375.9	4205.1	4457	4257.3	4905.6	4384.5	4823.3	4890.2	4839.6	4965.7	5009.3	5183.2	5197.3	4850.6	4871.4	4879.8
53.45	0	0	53.493	58.647	0	0	50.261	96.374	419.28	703.2	1153.7	1732.6	2397	2674.1	3673.5	4291.9	5609.2	6288.2	7337.1	8345.4	9399.4	9925.9	10768	11643	12022	12178	12348	12730	13053	13377	12680	13930	14353	14634	14065	14173	15028	15611	15699	15608	15728	15771	15734	15662	15729	15604	15959	15734	15838
0	0	12.517	0	0	0	41.175	58.029	173.72	209.05	455.85	512.13	961.43	1070	1663.2	1681.3	2906.6	3224.7	3819.3	4643.2	4296.8	4761.1	4843.3	6094.2	5358.9	5722.1	5863.2	6278.8	6333.3	6494.9	7091.9	6516.3	6582.1	7087	6871.9	6878.1	7077.1	7330.7	7146.6	7170.6	7087.3	7255.8	7680.3	7353.2	7065.2	7520.4	7614.4	7567.4	7600.5	7420
0	0	15.738	7.501	28.489	20.101	42.509	49.666	80.933	104.66	115.81	187.16	253.83	438.13	596.68	763.56	974.24	1238.2	1436.2	1659.8	1857.2	2054.9	2212.4	2324.1	2528.8	2736.5	2868.6	3055.7	3153.6	3247.3	3371.9	3542.5	3708.6	3900.1	3872.6	4030.4	4131.8	4179.3	4314.3	4415.4	4375.7	4610.2	4703.7	4729.4	4654.4	4778.4	4764.9	4693	4829	4877.6
0	0	9.1349	0	7.6161	7.445	12.041	33.047	79.105	136.38	219.29	311.07	445.37	636.48	808.47	940.8	1132.5	1306.4	1465.5	1635	1627.8	1862.2	1923.2	2022.9	2092	2099.8	2209.2	2278.9	2616.8	2641.7	2585.6	2524	2691.1	2909.6	2931.5	2837.7	2988.7	3176.2	3253.1	3297.7	3290.9	3295	3343.2	3265.8	3297.6	3295.5	3352.8	3302.8	3332.8	3363.4
0	6.4391	0	6.5629	3.3309	0	0	0	0	64.769	212.3	310.7	628.38	911.68	1239.2	1612.6	2032.4	2356.9	3102	3275.3	3788.7	4247.3	4708.8	4997	5403.3	5784.3	6148.4	6292.6	6806.2	7024.2	7285.7	7731.7	8036.9	7439.1	7645.2	7453.8	7699.9	7796.4	8060.7	8018.9	7984.4	8062.3	8265	8249.2	8327.6	8374.4	8293	8526	8589.6	8405
9.5531	9.7373	0	1.2108	0	0	0	5.4928	29.642	122.88	243.96	465.34	694.57	950.93	1396.1	1793.7	2209.3	2422.8	2851.5	3262.4	3576.3	3838.4	4273.4	4339.3	4522.2	4823	5143.7	5460.7	5530.6	5717.3	5988.5	6086.2	6204	6267.5	6333.9	6542.9	5808.3	5972.5	6058.3	6208.7	6214	6268.3	6323.6	7007.2	6908.1	6603.1	6382.8	6799.2	6583.5	6713
0.38767	0	0	6.4239	0	2.3659	0.95086	51.404	121.55	305.63	627.46	1028.5	1501.8	1627.2	2567.3	2426.2	3078.1	3601.9	4207.1	4364.8	5909.1	6128.8	6547.9	6638	6557.8	6673.1	7191.3	7226.6	7692.6	7766.2	8057	7969.9	8286.3	9054.4	8901.1	9024.7	9079	9374	9382.3	9200.7	9251.4	9022.2	9274.4	9158.8	9453.3	9401.9	9333.1	9318.2	9293.3	9344.6
0	0	5.4292	0	0.18425	8.2444	28.241	58.129	140.38	259.67	454.29	667.08	926.15	1228	1536.2	1755.2	2194.1	2415.7	2768.3	3158.2	3453.5	3689.7	3856.1	4176.2	4501.3	4707.4	4745.9	5037.8	5216.7	5355	5520.2	5180.3	5605.1	5949.3	6120.2	6038.2	6418.2	6471.2	6655.5	6556.7	6692.6	6810.2	6809.4	6869.7	7111.1	6657	7119.2	7721.1	7656.5	7244
0	27.046	0	11.859	5.9466	0	0	13.412	111.82	261.75	510.37	797.1	1136.6	1567.4	2050.2	2450.8	2943.3	3496.4	3963.4	4626.3	5127.9	5587.5	5950.3	6523.1	6744.4	6814.5	7231	7760.8	7506.2	8717.7	8747.5	7830.8	9505.2	9952.3	10105	9619.6	9010.5	11083	10925	11208	11037	9642.7	11518	11394	11132	11581	11242	11514	11490	11418
0	7.2409	0	4.6011	4.5917	2.9791	0	0	0	33.946	69.731	173.25	263.23	425.09	618.5	846.29	1180.7	1484.4	1772.1	2121.6	2538.8	2799.8	3077.6	3755.3	4019.8	4342.7	4585.2	4661.7	5198	5271.6	5478.4	5565	5977	6769	6534.8	6596.9	6606.5	6701.3	6330.5	6239.4	6273.6	6312.5	6472.2	6605.5	6629.1	6743.7	6838.6	6913.9	7103	7167.6
0	1.2246	0	5.5456	0	5.8858	18.548	52.373	119.74	241.46	428.49	701.16	1058	1395.6	1823.7	2293.7	2742.9	3140	3734.6	4095.4	4706.5	5220.9	5661.5	6076.3	6648.8	6743	7231.4	7160.6	8045.8	8168.9	8331.7	8362.7	9083	9755	10128	9781	10374	10834	11240	11407	11590	11684	11780	11993	11976	11334	11379	11440	11364	11505
0	0	4.3055	21.068	17.35	0	11.617	23.134	80.394	159.96	245.32	442.35	618.58	836.01	1045.9	1258	1504.8	2043.5	2374.1	2392	2555.5	3195.1	3503.3	3646.9	3859.7	4193.9	5076.6	4537.6	4805.3	5509.7	5774.3	5869.2	6261.1	6673.2	6940	6774.4	6986.3	7555	7813.3	8056.1	8195.1	8172.7	8183.8	8273	8569.4	8770.3	8602.4	8647.8	8508.5	8677
0	24.581	0	0	0	2.7344	26.564	0	18.393	95.706	59.438	142.2	263.26	572.63	723.76	954.04	1107.3	1284.1	1458.9	1617.2	2054.6	2534.5	2380.4	2681.9	2755.4	3274.7	3186.8	2756.3	2697.8	3313.4	3782.9	3809.9	3967.6	4219.5	4223.1	4407.3	4756.6	4826.6	4874	4931.2	4941.3	4986.9	4845.4	4929.5	4923.2	4854.8	4841.5	4743.9	4783	4803
0	0	0	6.2686	7.8025	2.8152	14.758	25.504	89.182	151.63	261.16	426.08	595.4	810.8	1093	1296	1350.6	1583.7	1896.3	2191.4	2359.1	2340.9	2545.3	3096.2	3201.5	3226.9	3125.3	3270.6	3663.2	3702.8	3696.8	3688.3	3783.3	4133.5	4206.8	4170.3	4462.5	4631.1	4860.5	4861.2	4902.2	5093.1	5148.9	5180.6	5284.9	5289.1	5330.9	5454.3	5452.3	5529.6
0	0	0	0	269.87	290.4	389.99	573	1870.7	1169.4	1424.2	2940.4	3562.3	3918.2	4226.4	4641.8	4820	5314.9	5599.8	5854.2	6330.1	6527.7	6851.9	7015.2	6765.4	7206	7377.1	7279	7416.4	7730.9	7828.2	7830.3	8077.6	8479.1	8391	8454.8	8720.1	8943.4	9020.5	8993.2	9046.4	9064.2	9053.7	9211.5	9310	9401.9	9437.6	9382	9496.8	9316.9
0	21.02	0	9.3179	16.563	0	0.40492	40.618	151.25	349.48	577.73	860.07	1172.1	1336.7	1723.9	1891.9	2144.5	2786	2689.7	3401.4	3512.4	3958.1	4279.4	4227.1	4115.4	4216.9	4140.7	4434.2	4526.1	4294.3	4419.5	4434.9	4712.3	5026	4726.5	4818	5055.6	5225.5	5434.9	5404.9	5660.6	5520.1	5548.7	5607.3	5619.8	5678.5	5834.5	5745	5759.7	5752.6
0	0	3.1918	6.7932	39.295	20.474	0.72427	0	45.486	81.889	159.25	271.58	420.27	589.2	768.41	1118.4	1245.3	1532	1891.4	2178.8	2451.8	2879.4	3184.6	3404.5	4242.9	3993.4	4488	4803.9	5897.2	5620	6827.6	7270.9	6007.5	6108.6	6589.6	6769.8	7011.8	6950.7	6901.5	6907	7119.1	7332.9	7131.1	7346.4	7316.8	7176.5	7281.4	7123.1	7168.9	7085.7
20.794	42.029	29.194	13.518	0	0	0	0	55.662	138.59	270.08	492.67	698.71	951.76	1241.5	1516.8	1298.1	1946.6	1911.4	2164.3	2612.9	2622.2	3036.5	3164.9	3361.3	3397.5	3473.1	3315.1	3858.7	3909	3908	3940.2	4095.8	4389.2	4257.5	4308.9	4369.8	4570.1	4741.3	4640.1	4833.3	5331.9	5709.1	5741.6	4441.3	4527.4	4607.3	4457.8	4470.3	4620
20.205	47.073	0	32.555	60.039	0.28611	0	0	68.635	72.59	191.82	404.51	623.02	1200.2	1360.6	1584.6	2557.2	3075.8	3520.3	4394.7	5507.2	5617.3	6169	6853.5	7371.5	7656.8	8185.8	8864	9057.1	8332.3	9954.1	10066	10133	10199	10849	10440	10660	10922	11695	12026	11855	11718	11846	11968	12256	12317	12165	12320	12347	12127
0	0	0	6.2063	14.762	14.681	11.975	51.297	97.416	178.25	266.44	465.03	671.81	969.3	1286.8	1596.2	1975.4	2369.8	2838.2	3172.2	3611.7	4182.6	4651.4	4977.9	5486.6	5990.3	6401.8	6758.8	7178.9	7471.3	7662.6	7706.1	8200.1	8182	8317.8	8715.6	8770.3	8851.3	8707.7	8596.1	8958.5	9125.5	9390.7	9439.8	9405	9661.5	9583.5	9489.6	9690.7	9718.1
0	0	0	21.406	77.117	30.055	79.845	135.12	328.94	483.7	757.12	1020.6	1326.6	1605.8	1712.3	2106.2	2409.5	2651.5	2958.7	3064.1	3298.1	3559.4	3707.9	3882.2	3984.6	4044.4	4135.2	4006.2	3937.8	4204.5	4068.1	4288.9	4325.9	4838.2	4560	4650.8	4745.6	4717.4	4698.4	5107.7	5124.8	4993	5120.1	5023.5	5095.3	5140.6	5135.5	5120.1	5194.5	5140.8
0	6.1098	0	0	3.9249	9.3025	13.458	43.405	113.21	253	400.6	659.58	955.84	1287.8	1679.6	2109.5	2549.6	2990.5	3281.6	3748.7	4248.6	4521.8	4976.3	5256.8	5584.7	5606.3	5939.5	5361.5	6509.5	6696.3	7012.3	7025.5	7224.4	7305	7697.9	7459.2	7702.3	7967.8	8207.7	8343.7	8398.9	8488	8699.7	8835.9	8646.9	8584.3	8280.1	8608.9	8619.5	8622.1
0	0	0	0	2.6225	6.9564	3.4561	13.66	54.225	122.25	225.9	356.09	567.55	778.22	1107.4	1322.2	1409.5	2038.7	1984.3	2238.4	2482	2792.9	2996.7	3230.5	4459.3	4434.5	4005.2	4073.7	5486	6017.6	4838.7	5131.3	5209	5375.4	5368.2	5657.7	5897.2	5982.6	5833.1	5923.9	6133.4	6117.1	6340.6	6365.9	6544.6	6599.5	6444.8	6435.5	6391.7	6337.7
0	0	0	19.985	31.688	12.414	76.667	90.221	151.96	322.54	486.2	673.98	975.31	1157.4	1473.8	1762.4	1993.1	2246.2	2577.6	2830.5	3082.7	3476.1	3626.5	3926.4	4108.8	4254.7	4375.3	4036.9	4430.5	4508.1	4607.3	4660.6	4799.4	5134	5079.6	5094.6	5256.3	5540.7	5420.5	5450.3	5552	5610.1	5671.3	5718.9	5870.9	5815.5	5827.2	5738.4	5705.5	5641.7
0	1.0495	0	0	6.0808	1.5901	7.608	2.8606	10.934	6.5559	22.669	52.95	98.492	222.08	336.97	503.83	711.46	965.21	1280.1	1594.8	1887.1	2242.3	2507.9	2733.4	3115.3	3259.4	3627	3583.3	4027.4	4237.6	4295.9	4406.9	4462.7	4603.7	4606.6	4543.9	4740	4698.7	4732.2	4785.2	4895	4929.2	4896.7	4932.7	5087.2	4878.8	5002.2	4998.3	5063.2	5156.6
0	0	0	9.2084	17.889	25.374	23.723	64.038	122.82	286.47	510.29	846.46	1264.5	1785.1	2335.2	2822.2	3449.3	4069.2	4640.2	5301.5	5827.7	6540.2	7229.9	7667.5	8336.2	8290.6	8297.4	8259.4	9381.5	9622	11221	9910.5	10479	10785	10947	10879	11146	11713	11850	12073	12497	12471	12569	12384	12574	12667	12617	12546	12559	12634
0	0	0	0	14.149	0	33.363	60.431	163.44	374.83	604.96	866.82	1212.7	1544.2	2024	2401	2780.6	3345.1	3827.7	4264.2	4558.4	5020.7	5233	5931.7	6130	6246.1	6582	6895.6	7194.5	7457.3	7705.5	7998	8252.3	8660.1	8372.4	8714.3	8938.3	9041	9064.4	9053.1	9241.6	9162.3	9252.1	9429	9169	9324.9	9437.6	9279.5	9514.7	9379.4
0	0	0	10.025	56.337	41.689	66.233	93.273	149.08	211.71	311.29	467.88	630.05	812.06	1011.5	1266.6	1581.3	1957.9	2113.7	2505.9	2661.1	3025.9	3251.9	3328.7	3505.8	3412.2	4081.8	4171.1	4270.3	3916.4	4591	4845.4	4815.2	4835.1	5046.8	4998.6	4983.6	5148.8	5639.1	5808.1	5612.7	5465.3	5490.4	5752.5	5982.7	5991.7	5967.2	5916.7	6098.4	5845.8
0	10.384	7.9296	6.2458	0	0	0	0	0	19.503	25.56	115.97	227.39	337.5	515.44	668.91	816.77	994.81	1227.9	1405.4	1607.8	1798.8	1948	2157.2	2261.2	2401.2	2525.9	2410.2	2632.3	2545.9	2915.5	3028.9	3112	3215.7	3639.1	3498.7	3680.3	3889	4069.4	4130	4020.2	4206.5	4157.6	4243.8	3961.3	4180	4436.7	4475.1	4235	4501.5
0	0	0	2.7035	31.314	42.799	0	31.077	42.36	116.91	222.09	356.19	529.83	743.86	1027.4	1289.3	2084.8	2424.7	2445.1	2816.9	3282.7	3560.4	4142.9	4518	4738.8	4952.4	5613.2	5551.9	6118.5	6216	6103.4	6376.5	6460.5	6798.3	6961.7	7277	7454.4	7561.2	7813.9	7857.3	7795.7	7948.4	8042.9	7842	8028.5	8261.9	7954.1	8122.1	7985.1	7928.5
17.005	12.504	24.732	0	24.57	0	0	0	47.69	181.45	464.98	862.21	1187.6	1735.9	2445.7	2956	3797.5	4623.3	5658.2	6354.4	7113.5	7580.4	8380.5	8628.1	8934.7	9104.6	9506.7	9582.9	9781.8	9209.3	10405	10761	10833	10969	11584	11547	11156	11418	12019	12022	12336	11717	12230	12282	12600	12570	12407	12360	12507	12318
20.998	14.451	15.363	13.881	23.358	0	0	0	0	44.875	118.53	204.75	304.23	394.29	472.82	689.55	895.44	1180.8	1283.9	1542.3	1617.9	1980.6	2308.3	2365.2	2785.2	2488.3	3129	3235.7	3316.6	2885	3665.1	4319.2	4281.8	4205.8	4712.2	4547	4343.4	4499.5	5319.9	5118.4	4805.3	5194.8	5182.6	5660.1	5202.2	5690.3	5398.9	5308.5	5235.2	5773.6
8.1034	21.917	28.078	0	0	0	0	0	0	30.364	125.96	243.62	390.72	538.35	841.58	1399.7	1745.3	1528.9	1813.9	2027.7	2400.7	2528	2868.7	3106.6	3399	3537.2	3795.2	4072	4398	4286.9	4574.7	4598.9	4627.2	4870.7	4931.3	5127.8	5184.9	5375.7	5343.8	5578.6	5696.3	5747.5	5989	6092.8	5988.3	6017.3	6040.6	6063.8	6125.3	6191.1
15.853	27.665	0	0	9.0746	0	0	0	81.01	192.79	353.61	579.03	798.47	1096.7	1345.6	1670.4	2108.9	2470.8	2732.2	3025	3255.9	3726.7	4072.5	4221.7	4326.4	4475	5040.8	5623.8	5752.1	5218.4	5971.9	6129.3	6121.9	6187.8	6458	6423	6458.5	6648.3	7196	7443	7322.9	7128.2	7294.3	7540.9	7724.5	7847.8	7804	7793.8	7782.1	7650.4
0	0	0	104.96	165.02	126.36	177.74	12.337	274.6	372.04	287.17	680.95	982.08	1103	1537.8	1669.3	1933.1	2559.2	2846	3224.3	3470.1	3633.8	4001.1	4537.4	4883.8	4888.8	5027	5270.6	5731.1	6291.4	6133.8	6410	7019.4	7259	7394.4	6446.1	7236.5	7268.5	8350.5	8272.7	8017.7	8394.6	8211.8	8140.3	8118.9	7971.2	8227.9	8581.5	8583.3	8566.2
0.39845	0	0	0	0	4.6043	28.886	94.513	205.3	352.87	536.62	724.63	968.44	1204.7	1495.9	1715.6	2080.9	2207.3	2457.7	2817.8	3080.7	3316.9	3535.5	3791.2	3851.1	3629.9	4038.4	4084.2	4345.5	4417.1	4642.9	4753.5	4821.7	5025.2	5250.7	5141	5217.5	5466.8	5803.4	5583	5467.1	5573.8	5467.4	5561.9	5624.9	5580.3	5563	5584	5650.6	5631.2
0	8.4106	3.9627	2.2158	7.789	7.5855	0	16.303	41.354	96.123	151.2	284.57	394.54	589.49	768.2	919.39	1115.4	1286.9	1460.1	1640.1	1804.7	2069.8	2179.9	2346.5	2481.2	2686.2	2832.9	3011.1	3137.6	3267.3	3471.1	3599.7	3681	3823.7	3788.9	3967	4117.8	4055.5	4256.9	4375.7	4348.1	4387.6	4502.1	4550	4522.8	4616.5	4613.8	4531.4	4568.8	4686.4
1.0043	0.33665	0	1.8753	0	0.96379	6.7312	32.689	63.774	158.45	281.26	454.33	723.06	1032.6	1441.1	1796.9	2303.5	2760.3	3389.6	3890.1	4687.7	5064.5	5747.1	6415	6592.2	7080.2	7726.8	7922	8413	8930	9340.2	10329	10866	11700	11359	11604	10966	11098	10720	10700	10607	10156	10406	10263	10263	10105	10176	10191	10270	10170
0	0	1.2998	0	0.33529	0	32.249	43.317	132	191.57	293.94	501.42	849.1	864.76	1024.8	1270.6	1536.7	1732.5	2069.4	2420.6	2802.9	3184.3	3423.7	3711.1	3924.7	4110.8	4210.5	4124.1	4446.1	4535.3	4831.9	5032.3	5295.1	5665	5614.4	5656.5	5731.4	5810.3	5903.1	6024.2	5972.8	6068.3	6030.8	6055.9	6127.2	6109.6	6144.5	6075.5	6113.6	6072.8
0	0	0	0	0	0	38.916	101.71	216.37	458.92	691.75	1019.6	1476.3	1940	2428.2	2931.2	3522.1	3973.7	4665.8	5174.9	5902.7	6555.6	6892.5	7351.6	7549.6	8216.3	8453.2	8065.6	8415.1	8987.5	9304.4	9666.5	10080	10270	10269	10184	10238	11045	11296	11451	11516	11402	11227	11504	11794	11678	11832	11948	11542	11483
0	0	0	4.6757	10.626	15.615	41.499	91.062	173.99	296.41	525.87	662.53	1167.4	1305.5	1946.6	2386.3	2909.1	3323.4	3681.4	4073.9	4529.9	4770.5	5125.4	5515.9	5526.7	5668.4	5836	5981	6201	6279.6	6515.2	6616.1	6835.8	7066.3	6807.1	6844.6	7000.8	7376.8	8175.7	7628	7308.7	7746.6	7658.9	7602.7	7884.7	7954.6	7986	7962.6	8121.5	7656.6
0	0	0	8.3735	2.6573	32.713	48.949	130.86	197.15	304.51	438.72	570.99	764.78	1005.5	1155.3	1362.4	1570.3	1805.6	1898.6	2003.6	2195.8	2278.7	2400.5	2573.1	2683.3	2832.2	3048.7	2912.7	3124	3220.6	3348.3	3378.9	3516.3	3702.7	3676.6	3881	3744.1	3834.2	3949.6	3964.1	3938.2	3994.3	4045.1	4030.5	4055.3	4461.7	3376.1	3746.2	3725	3659.3
0	33.169	51.43	0	0	0	52.753	128.19	277.53	560.94	874.15	1228.8	1579.6	2132	2597.5	3150.7	3785	3926.4	4899.4	5054	5793.5	6236.2	6508.8	6461.8	7131.5	7674.4	7405.5	8214.7	8647.4	7686.3	8625.1	8831.4	8936.5	9301.5	9502.1	9362.7	9177.7	9718.8	9737.3	10381	10440	9985.2	10406	10343	10535	10288	10490	10689	10433	10560
0	0	16.365	2.8954	27.176	12.606	0	42.031	128.67	221.3	493.44	740.54	1098.5	1530.5	2054.5	2442.9	2908	3113.2	3698	3957.4	4350.5	4822.6	5003.5	5267.4	5360.4	5448.2	5947.5	5763.3	6332.4	6515.9	6858.9	6637.5	6906.4	7083.7	7454.3	7210.9	7421.9	7920.9	7755.8	7836.4	7945.1	7958.3	7963.1	8071.3	8033.1	8141.5	7890.3	7821.5	7938	7985
20.532	26.009	0	0	0	0	0	64.373	186.55	464.16	718.75	1125.6	1449.7	1895.8	2328.4	2927.8	3344.5	4126.5	4760.1	5198.5	5470.9	5987.1	6893	7228.3	7798.3	7561.8	8163	7775.2	8228.9	8446.2	9100.7	8923.7	8877.2	9135.1	9476.8	9450.3	9676.8	10004	10359	10555	10715	10508	10589	10770	10750	10916	10959	10951	10841	10809
0	0	0	33.708	30.077	42.42	129	203.07	339.13	497.6	708.12	1000.6	1364.7	1782.4	2135.9	2430	2790.9	2976	3346.6	3810.9	4163.4	3149.7	4942.7	3363	3258.1	3268	3640.7	3826.8	5516.1	4795	6379.6	5791.2	6884.7	7224.4	7151.7	6949.8	7051.4	7713.5	7985	9179.9	9435.1	9384.2	9715.7	9532.8	9460.9	9485.1	9160.5	8740.6	8761.4	8656.4
0	0	0	32.461	82.129	85.054	89.547	217.6	354.73	624.11	983.29	1304	1876.5	2218.5	2683	3324.9	3020.8	3720.2	4869.3	5472.4	5784.6	6219.5	6481.8	6716.4	7197.9	7612.5	7597.5	8025.5	8095.5	7953.7	8520.9	8550.6	8739.4	8615.8	8814.2	8976.1	8618.4	8985	9032	9115.5	9280.6	9285.9	9193.9	9122.2	9230.4	9293.4	9411	9196.5	9325	9323.5
0	0	0	0	11.151	23.172	22.685	41.033	51.683	36.313	85.251	194.07	182.48	298.95	319.4	443.52	449.97	558.2	707.22	826.7	784.04	824.07	889.44	918.91	1022.8	1143.8	1378.7	1323.3	1369.3	1792.8	1539.7	1649.7	1711.1	1792.3	1907.6	1939.9	1985.6	2119.1	2238.2	2301.6	2332.9	2413.8	2407.6	2403.5	2491.5	2492.9	2516.8	2525.3	2456.9	2546.1
0	0	0	0	0	90.788	166.4	358.91	813.04	948.64	1618.6	2149.2	2233.7	3119.2	3563.3	4343.9	4276.4	5658.8	5379.1	5839.5	6280.4	7640	8649.8	8843.6	9195.6	9069.2	9084.9	8231.1	9417	10050	9895.1	10117	9559.8	11201	11513	10870	10680	11434	11641	11562	11647	11677	11310	11839	11681	11806	11861	11155	11641	11135
0	7.4902	3.5681	0.10953	0	0	5.8712	10.413	34.572	74.849	141.2	234.82	392.52	553.82	759.65	927.54	1495.4	1758.2	2325.4	2784.9	2311.6	3622.9	3124.9	3534.2	3697.5	3891.3	4093	3946.8	4189	4363.4	4794.8	5034.3	5223.8	5637.4	5640.2	5561.2	5936.5	6021.2	6192.7	6319.3	6409	6475.4	6460.2	6579.9	6734.9	6691.5	6731.3	6651.9	6661.2	6685.5
0	0	0	0	4.2973	97.01	197.89	339.58	440.42	687.9	881.58	1155.1	1542.7	1919.9	2591	2877	3110.9	3575.9	4022.3	4530.2	4882.6	5221.9	5613.5	5843.2	5965.2	6307.9	6551.7	6286.8	6734.7	6711.1	7267.1	6991.7	7101.7	7710.2	7507	7495.5	7877.5	7990.5	8087.2	8258.4	8289.1	8600.7	8405.1	8516.4	8585.4	8544.3	8552.1	8675.3	8576.5	8617.6
0	0	14.659	0	12.894	5.9002	13.415	46.611	100.09	177.88	300.1	535.44	689.24	938.82	1263.6	1546.9	1751.9	2092.2	2401.2	2681.7	3143.2	3346.2	3681.7	3810.7	3988.3	4177.7	4394	4568.1	4737.7	4917.3	5081.9	5283.8	5394.6	5554.6	5853.9	5915.3	6068.3	6113.7	6361.4	6391.2	6462.9	6576.7	6560.9	6878.2	6936.3	6846.9	7207.9	6969.5	6843.3	6890.8
0	0	0	3.7771	37.095	15.511	30.356	66.171	150.8	332.37	547.45	861.14	1151.8	1591.2	2046.4	2553.2	3036.4	3555.1	3981.6	4472.4	4942.2	5309.7	5703.5	5967.2	6199.6	6333.4	6997	6971.9	7120	6787.7	7431.9	7643	7657.2	7863.4	8095.3	7681.9	7621.6	7822.5	8473.8	8677.1	8502.7	8220.8	8351.3	8607.2	8803	8957.6	8771.4	8782.5	8876.5	8670.8
0	0	0	0	7.3042	18.023	60.274	72.995	110.55	226.61	380.15	642.83	920.36	1319	1742	2244	2669.3	3163.8	3708.8	4083.2	4710.2	4943.2	5418.2	5833.1	5869.1	6420.8	6577.7	6339.9	6720.5	7050.9	7204.4	7364.1	7703	8175.7	8269.1	8353.5	8755.1	8998.1	9206	9164.6	9351.4	9367.8	9580.8	9543.2	9717.7	9705.1	9761.9	9796.7	9856.3	9871.8
0	0	4.9407	1.2008	0	0	14.24	64.254	154.23	326.94	545.17	870.18	1372.7	1731.1	2285.4	2814.5	3302.6	3783.5	4366.2	4930.7	5402.2	5828.9	6235.1	6977.1	7203.4	7447	7719.8	7097	7267.5	7595.1	8552.6	8589.9	9080.1	9494.6	9358.8	9124.7	9567.6	9707.9	10016	10121	10270	10315	10386	10086	10466	10560	10545	10385	10421	10333
0	0	0	10.582	38.054	49.771	74.31	138.17	277.18	439.02	675.07	1426.8	1731.7	1955.2	2453.5	2167.7	2376.1	2686.7	2969.3	3220.9	4292.3	4479	4447.9	4727.9	5862.4	4634.3	4751.5	4686	4961.4	5043.8	5142.2	5238.9	5608	5762.3	6025.2	5887.6	6185.6	6245.6	6470.1	6561.4	6580.7	6483.2	6504.4	6874.5	6946	7113.9	7106.1	6943.7	7098.6	6993.3
0	1.2821	1.6747	0	3.792	4.7873	5.5914	15.687	36.041	64.871	129.59	205.68	248.3	364.07	462.76	571.35	660.47	804.32	943.38	1070.7	1227.7	1372.7	1506.4	1724.2	1923.7	2087.5	2206.9	2431	2622.5	2652.6	2785.7	2884.1	2962.7	3087.3	3198.5	3187.4	3247.6	3340	3419.1	3411.7	3437.5	3570	3550.1	3536.5	3504.1	3565.8	3631.5	3478.7	3654.3	3635.1
0	0.039535	6.7218	4.7477	0	0	24.38	40.778	102.99	206.83	369.16	547.34	759.63	1084.3	1377.1	1694.2	2078.4	2380.9	2620.8	2965.5	3340.8	3731.6	4016.7	4271.1	4579	4797.9	4923.8	4731.6	4889	5238.4	5403.4	5613.1	5694.2	6119.7	5913.2	6027.6	6289.2	6458.7	6644.3	6497.3	6856.1	6734.8	6814.9	6907.7	6989.5	7018.1	7164.5	7039.5	7233.5	6978
0	6.4935	0	7.5954	3.1492	0	3.5678	0	50.553	50.796	133.31	239.56	464.44	583.76	885.56	1164.6	1453.2	1668	1884.8	2274.6	2451.3	2716.5	3037.3	3008.5	3517.4	3557.7	3834.6	3947.7	4228.8	4650.6	4609.3	4740.7	5148.7	5388.5	5390.7	5372.8	5629.6	6015.1	5964.2	6036.5	6051	6038.6	6135.9	6170	6260.2	6266.3	6268.5	6245.6	6258.9	6205.4
0	0	0	7.8237	6.1284	12.348	0	9.6762	5.865	33.377	91.27	188.71	287.82	461.26	731.06	985.21	1322	1632.3	1990.6	2306.2	2666.2	3007.1	3408.2	3726	4061.3	4347.6	4710.7	4797	4768.5	4518.7	4753.9	4879.2	4959.3	5008.2	5057.4	5159.8	5227.5	5288.1	5271.3	5506.3	5350.8	5476.5	5328.1	5484	5475.8	5406.2	5414.4	5578.6	5628.4	5555.1
0	3.1915	0.017765	5.2986	2.6011	0	7.4926	0.94291	6.296	41.264	61.6	110.77	179.94	272.68	368.69	494.34	601.78	712.82	869.03	1004.2	1168	1525.2	1757.6	2567.3	2818.8	2978.3	3190.5	3359.9	3414.8	3769.1	4117.7	4234.9	4331.6	4649.8	5032	4909.9	5266	5272.6	5648.5	5796.3	5742.4	5829.1	5905.1	6119.2	6180	6280.6	6321.2	6384.4	6357.5	6513.9
0	9.4635	21.758	2.6603	0	0	0	0	10.728	24.344	46.396	103	152.79	246.49	378.8	461.85	622.58	872.83	1089.4	1312.9	1479.6	1721	1956.1	2081.8	2334.9	2599.7	2789.4	3063.4	3098.7	3255.9	3532.8	3647.8	3772.9	3815.9	3805.5	3925.2	4058.7	4120.7	4296.4	4431.1	4412.2	4459.5	4553.7	4619.4	4467.2	4715.3	4567.2	4152.1	4214.9	4301.3
0	0	0	21.175	8.7085	19.093	0	5.2757	0	17.953	39.783	121.29	233.87	332.48	459.89	649.55	837.98	990.62	1137.1	1262.4	1464.6	1709.8	1805.9	1945.2	2121.8	2055.7	2391.5	2490.7	2544.2	2628.9	2744.1	2946.9	2976	3131.6	3233	3215.8	3358.9	3460.2	3447.3	3375.8	3505.1	3585.8	3555.4	3599.4	3638.4	3578.4	3672.2	3654.1	3777.5	3836.9
0	0	10.4	6.3466	0	1.4926	8.4464	70.387	156.86	319.41	573.22	886.31	1193	1548.1	1928.8	2289.2	2735	3105.7	3482.3	3850.1	4483.7	4722.9	4949.7	5231.4	5287.5	5488.7	5706.8	5886.2	6034.6	6177.7	5876	5872.9	6350.6	6549.6	6658.4	6828.8	6794.8	6996	6811.9	6897	6652.9	6871.3	6799.5	6955.4	6949.9	6937.3	7211.8	6890.2	7103	7049.2
0	0	0	6.2555	41.886	60.815	142.66	217.39	308.23	489.34	674.98	891.02	1149.4	1435.1	1778.9	2067.6	2499.9	2662.1	2957.1	3172.8	3504.2	3749.1	3980.4	4146.4	4238.6	4565.2	4685.5	4705.5	4865.6	4966.6	5281.4	5474	5786.6	5827.6	5730.7	5636.4	5985.3	6081.7	6073.9	6098.8	6271.9	6201.1	6245	6356.1	6436.1	6469.6	6394	6410.7	6374.4	6296.6
0	0	5.0766	0	0	0.12726	12.068	58.802	121.52	317.98	554.51	809.83	1098.5	1481.3	1907.7	2199.9	2598	3022.3	3406.7	3897.8	4209.9	4466.8	4952.3	5211.3	5472.6	5312.6	5661.2	5489.2	6020.5	6202.1	6381.6	6178.7	6277.7	6655.8	6941.3	6401.8	6961.4	7219.7	7477.3	7648.5	7595.7	7587.4	7601.6	7652.2	7642	7734.8	7629.8	7671.8	7679	7655.8
0	0	0	1.4676	2.4778	4.5638	9.4539	43.537	110.85	267.23	415.99	681.78	867.9	1242.6	1211.6	1521.6	1820.8	2082.7	2423.8	2589.8	2810.1	2968.2	3324.6	3608.5	3767.1	3851.4	4189.7	4362.9	4672.2	4513.8	4737.6	4726.1	4795.4	4938.3	5002	5260.6	5045.9	5329.1	5264.3	5615.5	5984.4	6032.7	6286.5	6272.5	6239.1	6420.2	6355.2	6296.1	6373.8	6409.2
2.5589	0	6.929	0	13.387	2.3192	0	0.67853	25.23	54.949	152.05	305.9	440.99	629.12	837.33	1097.5	1335.1	1607.6	1930.8	2211.7	2458.7	2764.2	2947	3248.2	3465.7	3570.9	3815.9	4036.6	4758.8	5026.4	5118.4	4346.2	4333.4	4417.6	4440.6	4477.2	4607.3	4651.7	4632.5	4684.2	4760.3	4828.9	4701.1	4619.7	4676.1	4736	4676.5	4623.9	4625.3	4702
4.6026	24.434	2.6611	1.893	0	0	0	0	0	63.929	180.52	322.2	523.09	746.49	987.81	1239	1536	1804.6	2070.5	2236	2495.2	2771.8	3053.4	3268.2	3499.8	3703.8	3951.5	4195	4326.7	4402.9	4754.6	4673.5	4942.1	5004.2	5138.2	5443.1	5411.2	5571.1	5920.6	5977.2	5917.8	6066.9	6141.8	5891.9	5855.1	6109.9	6076.9	6160.2	6188.1	6317.5
0.46132	2.2205	0	0	3.1362	14.572	0	0	0	0	0	0	0	23.352	70.383	133.77	217.71	348.89	509.29	641.61	852.52	1020.6	1286.7	1503.2	1761.2	2005.1	2239.8	2280.4	2583.1	2641	2870.2	2911.9	2943.9	3255.6	3536	3748.9	3699.3	4071.8	3960.4	3933.2	4115.9	4479.2	4609.8	4792.4	4575.2	4558	4453.8	4495.5	4644.2	4650.8
17.22	0	33.023	1.2077	0	0	0	68.205	294.49	515.69	689.85	1221.8	1802.3	2483.7	3023.1	3734.6	4339.6	4961.1	5507.4	6108.8	6755.8	7417.4	8046.7	8558.3	8887.5	9349.8	9616.8	9096.7	9368.7	9609.1	10219	10558	10583	11695	11246	10918	11095	11257	11254	11165	11238	11242	11428	11186	10843	11145	11379	12234	13095	13321
0	0	0	0	9.5852	41.821	92.235	210.71	379.7	583.94	897.55	1179.2	1591.3	1934.5	2378.4	2824.3	3106.3	3524.3	3932.2	4494.7	4751.1	5088.9	5245.3	5514.3	5885.2	6068.5	6370.4	6630.3	7069.4	7235.6	7221.1	7718.8	7719.7	7857	7637.6	7934	8036.7	7985.5	8393.9	8410.7	8351.9	8361.6	8414	8304.8	8575.6	8717.5	8804.2	8877.2	8705.6	8587.6
0	0	9.4216	36.64	30.901	96.302	159.49	211.14	377.94	515.68	803.36	1124.4	1453.9	1807.1	2304.5	2747	3157.6	3573.8	4134.3	4560.7	5246.2	5313	5530	5958.7	6252.1	7264.7	7037.8	8143	7367.4	7609.2	7805.4	8072	8204.7	8429	8433.4	8349.9	8651.7	8696.8	8885.1	9630.1	9014.8	9816.7	9579	9320.7	9386.1	9051.8	9140.7	9481.9	9221.7	9063
0.46614	0	0	23.152	31.021	8.2677	32.617	135.77	102.24	210.76	385.03	710.93	1053.9	1457.2	1868.9	2368	2788	3481.7	3770	4265	4712	5304.9	6026.2	5994.8	6679.8	6386.5	7058.4	6492.5	7392.2	7598	7603.5	7438.2	7893.6	8208.5	8417.4	8383.2	8449.2	8792.1	9028	9145.3	9188	9107.2	9360.1	9385.6	9382.9	9459.1	9402.7	9480.2	9451	9364
0	0	0	0	0	7.8842	16.203	66.031	130.91	226.69	360.46	541.65	733.21	1009.5	1300.7	1566.3	1976.4	2312	2689	3351	3893.1	4393.7	4852.3	5198.6	5763.5	6102	6384.7	6950.2	7300.3	7519.8	7743.7	8119	8287.7	8762.9	9016	9149.4	9423.4	9564.9	9699.2	9857.7	9519.4	9666.3	9863.5	9943.5	10201	10040	10170	9931.3	10025	10076
41.839	10.723	0	0	0	0	0	0	0	0	0	41.889	181.99	312.53	475.95	652.01	881.68	999.68	1273.4	1460	1681.8	1877.7	2050.5	2262.9	2440.2	2466.4	2530.7	2730.8	3241.7	3289.7	3203.9	3277.3	3403.6	3821.9	3725.4	3724.3	3877.1	4079.7	4215.3	4277	4233.5	4319.3	4381.1	4424	4518.5	4524.6	4444.1	4369.2	4291.9	4482.6
0	0	5.7785	2.2933	28.417	0	14.215	40.944	40.533	114.63	146.49	204.02	293.8	366.12	492.27	637.83	802.74	950.85	1205	1456.7	1632	1883.8	2074.5	2375.8	2666.5	2850.1	3088.4	3287.6	3463.1	3433.5	3833.2	3943.5	3987.9	4348	4503	4302.6	4666.2	4840.5	5136.5	5231	5210.6	5228.3	5281.2	5301.1	5262.5	5394.1	5470.7	5761.8	5485	5549.1
0	2.3445	0	0	0	0	42.44	164.09	334.04	582.49	914.3	1320.4	1756.9	2251.5	2833	3356.9	3955.8	4640.6	5474.9	6058.5	6646.4	7370.5	7667.9	8165.2	8649.6	8774.7	9383.4	9820.8	10344	10601	10898	10722	11390	11825	12290	11913	12590	13192	13632	13961	13961	14207	14357	14448	14386	14478	14544	14536	14717	14419
0	0	18.826	19.143	9.2769	19.17	0	23.872	106.86	449.54	532.52	725.92	985.02	1284.3	1678.6	2007.7	2399.6	2753.7	3069.8	3489.5	3842	4315	4561.5	4909.6	5152.6	5388.1	5680.2	5305.5	5423.6	5671.4	6191.4	5748.1	5937.1	6494.9	6365.9	6243.3	6766	6861.4	6692.8	7120.4	7099.9	7138	7071.1	7172.7	7384.8	7356.4	7517.2	7447	7379.2	7369.3
0	0	3.6295	0	7.685	16.749	26.766	71.5	127.91	252.47	435.95	686.46	926.61	1227.4	1510.2	1775.7	2134.2	2401.5	2764.4	3120.1	3472.5	3826.3	4045.9	4320.1	4587.1	4783.3	5074.3	5322.7	5512.6	5766.2	5892.6	6099.5	6438.6	6606	6861	6925.7	7093.8	7026.6	7127.3	7219	7357.5	7622.5	7527.1	7636.5	7767.1	7644.5	7700.2	7800.8	7744.7	7732.7
0	0	0	0	0.8945	3.8705	6.4091	29.08	84.711	158.09	276.89	408.82	506.63	666.59	844.27	959.06	1169.8	1282.4	1483.4	1613.3	1729.4	1889.6	2008.8	2189.6	2262.4	2454.6	2558.5	2666.1	2703.7	2766.5	2757.3	3035.5	3036	3067.6	3118.9	3185.5	3298.1	3341.6	3285.1	3354.1	3408.9	3444.9	3386.2	3474.5	3709.7	3127.7	3088	2972.8	2922.5	2969.4
0	0	0	0	0.87922	23.927	4.3637	52.294	113.06	191.82	354.52	580.16	826.98	1124.3	1555.2	1956.5	2387	2739.7	3200.7	3702.4	3445.4	3986.7	4227.3	4833.5	4266.9	5788.4	5621.4	7064.6	6355.9	6786.4	6970.6	5674.6	6669.1	6569	5994.7	7123.7	7369.9	6991.5	7395.4	7548	7383	7848	7746.9	7861.6	8035.3	7849.2	8007.3	7774.4	7775.8	8023.4
0.4563	0	8.8149	3.8911	0	0	0.97007	0	27.294	81.799	147.74	269.07	433.83	598.49	731.96	885.46	1117.3	1322.9	1463.4	1590	1677.8	1913.4	2518.9	2606.1	2637.9	2537.9	3045.3	2981.7	2895.9	2871.7	3375.5	3171.1	3228.2	3373	3533.4	3493.7	3505.4	3723.6	3836.9	3871	3871	3901	3858.2	3937.6	3911.7	3945.9	4022.5	4262.1	4116.9	4046.6
0	15.836	27.955	20.965	0	0	0	0	11.715	121.38	279.11	443.93	734.34	942.08	1453.9	2242.2	2963.2	2999.4	3585.2	4188.5	4780	5585.6	5947.2	7567.1	9021.9	8574.1	10031	10217	10487	10696	9465.8	9328.2	9722.1	10511	10553	10063	10610	11538	11445	11861	11957	12027	12031	12245	12031	12013	11748	11441	11631	11410
0	15.33	0	0	17.77	11.581	15.162	0	22.805	18.712	47.613	81.465	115.23	175.93	262.52	355.24	477.37	576.52	737.31	923.89	1149.1	1325	1475.3	1672.8	1747.3	1745.9	2138.2	2095.7	2490.9	2512.2	2455.3	2412.9	2581.5	2849	2915.2	2896.2	3133	3209.9	3205.7	3194.4	3277.6	3394.1	3260	3324.8	3449.9	3511	3477.8	3451.7	3494.5	3547.5
0	24.108	0	17.742	28.099	11.726	0	25.444	123.15	238.67	498	823.9	1217	1615.8	2169	2629.5	3086.4	3781.3	4549.5	5103.5	5613.2	5922.1	6594.8	7004.6	6983.4	7243.2	7439.5	7685.4	8534.3	8456.6	8764.8	8823.8	9419.7	9900	9746.9	9937.1	10240	10750	10847	10732	11211	11108	11291	11293	11176	11170	11160	11185	11241	11189
0	0	7.6661	5.0516	1.9129	17.722	25.852	24.736	92.766	126.31	208.88	324.49	574.73	746.98	1013.7	1206.2	1392.8	1483.2	1811.8	1968.1	2263.6	2347.3	2593.4	2681.3	2942	2881.9	2978.6	2716.2	2856.8	2983.2	3069	3139	3240.9	3550.8	3427.1	3419.8	3562.2	3604.4	3629.6	3690.8	3675.8	3724.3	3595.4	3563.4	3738.8	3608	3696.2	3577.1	3532.4	3506.9
0	0	0	5.2286	8.8328	2.66	10.4	84.759	190.15	421.98	686.28	966.32	1378.6	1878.9	2200.3	2810.7	3307.4	3546.7	4471.4	4859	5111	5562.3	5959.8	6345.9	6655	6514.7	7060.2	7163.2	7171.1	7293.1	8111	8259.7	8565.4	9035.4	9169.3	9062.7	9270	9855.5	9595.9	10111	9903.3	9869.1	9992.1	10007	10132	9595	9992.2	9279.6	9610.6	9944.3
0	0	0	9.553	40.18	90.915	94.321	126.22	151.77	191.67	248.9	321.85	416.42	530.69	702.51	891.7	1040	1197.2	1429.8	1604	1750	1810.7	2043.2	2215	2480.9	2634.4	2863.1	3035.8	3301.8	3562.7	3690.4	3884.9	4068.8	4386	4494.5	4632.2	4861.8	5014.7	5237.3	5368.6	5324	5558.5	5512.2	5652.8	5853.2	5820.4	5918.7	6029.5	6265.7	6536.3
0	0	0	4.2244	27.395	24.46	1.6081	49.853	118.39	139.64	253.57	309.73	386.69	474.93	553.48	720.31	906.99	1156.2	1235.3	1472.2	1542.5	1728.9	1885.1	1867.9	2026.7	1862.2	2407.7	2577.9	2647.5	2479.1	2816.4	3101.4	3040.8	3007	3047.4	2984.9	2913	3044.1	3460.4	3687.9	3506.6	3329.1	3404.7	3703.9	3915.8	3956.7	3877.1	3946.6	3998.8	3912
0	0	0	14.7	54.715	132.96	229.1	326.1	449.37	625.49	888.65	1188.9	1488.3	1781.5	2155.5	2498.9	2869	3203.2	3583.4	3702.8	3849.8	4586.3	4549.2	4809.3	5167.5	5447	5664.9	5818.4	6058.6	5738.4	6211.8	6394	6626.7	6946.3	7262.9	7043.3	7423.2	7545.1	7765.8	8069.2	8043.8	8107.9	8066.5	8171.3	8338.3	8216	8188.6	8479.8	8316.3	8319.7
4.6115	9.801	0.74187	3.4549	0	0	3.862	55.14	130.09	249.92	462.63	687.63	1024.5	1401.5	1897.8	2493.6	3050	3795.3	4477.2	4877.1	5435.8	5923.8	6253.3	6701.3	7292.4	7781.2	8394.8	8495.7	8790.9	9215.7	9619.2	9713.4	10216	10656	10967	11622	11729	12122	12332	12383	12593	13110	13241	13208	13142	13604	12228	12817	12983	12922
0	11.532	10.732	2.8397	0	0	17.929	49.21	128.64	247.55	395.07	628.81	946.33	1333.6	1718	2252.8	2710.3	3229.5	3723	4337.5	4865	5328.8	5871.7	6496.5	6764.8	6864.2	7427.7	7412.4	8246.3	8375.9	7731.9	8176	8448.2	9052.7	9100.4	9020.9	9388.5	9734.4	10004	10121	9913	10209	10190	10177	10339	10183	10126	10194	10121	10067
0	0	0	0.17037	18.635	5.2	14.301	39.525	69.654	116.53	228.59	356.07	506.31	767.44	927.48	1310.5	1666.9	2036.2	2237	2697.2	2838.4	3249.8	3435.1	3664.1	3827.9	3862.1	4520.3	4521.9	4623.4	4510.4	5057.5	5118	5088.6	5216.7	5591	5482.4	5394.7	5564	6166.7	6456.4	6378.1	6222.6	6318.6	6638.3	6839.8	6973.7	6977.4	7088	7019.8	6906.1
0	0	0	20.56	93.678	230.39	320.28	418.92	447.36	608.38	748.18	912.31	1158.7	1413.7	1787.3	2071.3	2411.7	2651.4	3029.8	3286.2	3590.5	3841.7	4144.8	4485.2	4645.9	4888.8	5047.1	4715.4	4880.8	5172.2	5436.6	5550.8	5865	6146.5	6122.2	5971.4	6103.9	6200.8	6551.1	6803.9	6756.2	6739	6694.1	6892.7	6856.9	6893.4	7015.9	6838.9	6966.4	6907.2
1.1428	0	0	2.1862	7.1077	10.293	0	0	20.618	30.651	40.099	89.942	157.71	259.85	446.76	555.79	741.39	859.63	1226.5	1477.3	1514	1680.4	2175.3	2595.2	2847.5	2907	3286.4	3861	3577.7	3764	4160.9	4189	3651.9	4824.6	4742.3	5355.9	4305	5346.9	5323.5	5452.2	5394.1	5345.6	5739.6	4971.3	5306.8	5761.4	4887.6	5609.2	5048.1	5188.4
0	0	0	15.807	13.151	45.172	33.197	50.036	111.05	150.06	344.05	455.48	561	774.16	765.62	921.96	1454.7	1810.7	1873.4	2260.8	2582.8	2183.2	2381.8	2694.8	2980.8	3126.5	3228.1	3167.2	3292.2	3619.1	3574.3	3586.6	3861.6	4207	4151.6	4119.6	4238.6	4105.1	4658.5	4647.5	4742.3	4777	4797.5	4984.7	4884.2	4832.3	4916.2	4879.2	4905.1	4787.2
0	0	0	25.511	64.378	129.15	159.63	240.91	395.92	675.38	968.58	1441.6	1936.3	2261.3	2939.9	3660.4	4165.6	5200.3	6091.8	6535.6	7788.9	8313.1	9373	9863.3	10293	10429	11125	9986.6	10123	10231	11489	11827	12509	12675	12697	12249	12418	12606	12998	13078	13124	13676	13704	13519	13671	13975	14278	14247	14221	14244
30.106	6.0724	5.6812	10.989	0	0	0	0	45.091	134.82	287.33	557.02	845.32	1201.9	1682.1	2170.4	2742.2	3258.5	3890.6	4513.4	4898.2	5391.8	5734.2	6101.8	6339.1	6255.5	7147	7256.2	7603.4	7738.7	7887.2	8178.3	8241.8	8920.9	9130.5	8796.5	9103.5	9733.3	10031	10315	10494	10555	10786	10638	10718	10881	10582	10607	10567	10479
27.743	14.147	0	8.5803	6.9339	0	0	0	37.658	191.45	365.71	610.52	933.37	1304.4	1793.1	2257.7	2759.8	3271.7	3804	4296.1	4637	4992	5677.4	6022.6	6144.6	5712.8	6295.5	6387.6	6796	6915.9	6998	7060.7	7183.4	7666.1	7878.6	7511	7722.4	8180.6	8301.8	8355.9	8340.6	8489.7	8477.3	8443.7	8468.8	8578.1	8529.3	8497.1	8431.6	8438.2
0	0	0	4.3995	4.8102	28.204	42.867	106.81	189.3	332.15	502.31	682.79	892.54	1097	1349.3	1730.6	1995.9	2234	2433.3	2819.8	2956.9	3248.1	3420.6	3594.7	3613.7	3417.3	3803	3843.9	4102.7	4170	4043.6	4230.3	4318.1	4445.1	4491.7	4533.3	4561.4	5014.6	5080.3	5131.8	5114	5191.6	5275.2	5332.3	5281.7	5447.2	5222.9	5269.6	5343.2	5183.7
0	22.026	43.768	78.752	51.025	107.56	116.75	111.95	141.37	149.29	237.69	325.19	425.27	489.53	644.35	864.07	968.59	1063.1	1220.7	1361.1	1510.8	1650.4	1842.2	1877.4	2088.4	2104.9	2217.4	2151.6	2358.5	2385.5	2439.2	2331	2641.3	2850.9	2900	2790.8	2892.5	3064.1	3132.1	3054.6	3056.2	3135.5	3145.3	3163	3227.8	3142.9	3247.9	3155.7	3232.5	3156.8
0	0	0	15.5	44.549	49.034	69	16.247	89.924	183.86	226.12	482.12	646.82	803.5	1024.1	1136.9	1386.7	1598	1510.3	1926.6	1715.8	2195.1	2440.7	2543.5	2299	2636.5	2837.7	2625.8	2673	2793.1	3125.7	2952.6	3097.9	3230.9	3449.5	3268.5	3402.4	3640.1	3813.2	3818.7	3924.5	3940.9	4081.4	4099.3	4056.6	4029.1	4118.6	4230.5	4295	4239
0	0	3.3125	0	12.663	9.9786	19.081	25.61	48.233	91	188.51	314.01	444.7	610.32	871.21	1104	1351.4	1635.3	1918.8	2158.5	2461.1	2578.2	2763.4	2945.7	3084.3	3457.2	3619	3809.4	3796.9	3745	3781.3	4008.6	4017.5	3888.7	4643.9	4045.5	4121.1	4528.5	4540.3	4725.5	4488.9	4534	4639.9	4709.7	4815.3	4799.8	4910.1	4888.4	4966.2	4938.5
0	3.3498	0	3.3905	1.1477	0	10.285	11.883	27.978	74.873	152.57	249.09	383.32	564.41	725.06	907.34	1144.7	1333.3	1564.6	1861.9	2103.5	2377.2	2613.3	2818.9	3005.2	3288	3432.5	3630.9	3856	4028.2	4216.6	4478.4	4826.4	4909.9	4491.7	4590.7	4677.5	4844.8	4898.6	5027.6	5099.5	4991.6	4710.4	4809.9	4851.1	4637.9	4674.3	4795.3	4806.3	4854.7
0	3.9334	0	8.1819	9.9654	5.1436	0	26.045	79.247	154.12	279.64	438.66	599.85	819.84	1090.4	1343.5	1593.6	1911.5	2083.7	2293.2	2644.3	2864.3	3078.5	3170.3	3609.6	3991.1	4130.3	4172.6	4194.5	4242.1	4410.1	4554	4819.2	4928	5170.8	4947.9	5272.9	5403.2	5387.4	4871	5012.2	4887.3	4909.9	5047.5	5592.7	5213	5048.5	5723.8	5741.1	5074.3
0	0	0	62.812	132.41	11.087	95.079	96.593	207.63	289.22	491.81	773.08	1077.1	1340	1816.1	2467.4	2890	3380	4040.8	4653.1	5101.7	5278.4	5892.3	6193.1	6387.3	6695	7076.3	6819.1	7321.7	7499.1	7318.8	7511	7862.1	8059.5	8153.1	7921.8	8239.7	8586.7	8978.1	9130.3	9123.9	9067.4	9314.6	11506	11294	11647	11709	11713	11742	9839
0	0	0	3.7441	4.0796	3.9283	47.449	153.72	319.47	592.25	972.43	1320.9	1736.4	2037.2	2449.1	2922.5	3321.7	3778.8	4066	4382	4787.4	5101.9	5439.2	5876.2	6004.5	6383.1	6559.2	6662	6886.9	7184.8	7440.4	7500	7615.8	7889	7969.3	8113.5	8031.6	8248.5	8334.9	8385.1	8215.1	8277.3	8461.2	8539.3	8435.3	8322.8	8343.2	8373	8518.6	8408.6
0	0	0	5.099	1.4228	5.2785	7.1919	0	0	0.36555	4.4221	82.255	140.08	242.7	366.26	548.28	753.03	980.92	1292.6	1541.3	1795.5	2085.5	2364.3	2642.9	2889.5	3215	3390.8	3690.3	3969.8	3997.2	4433.6	4711.2	4784	5091	5351.9	5465.4	5838.3	6039.6	6317	6476	6660.9	6936.7	6853.4	6984.1	7018.8	6978.7	7020.1	7366.8	6784.3	6571
9.0113	11.966	0	15.318	0	0	0	0	0	13.517	62.748	123.71	270.78	396.6	615.7	814.83	1133.1	1431.2	1734.5	2112.6	2518.3	2964.9	3369.3	3794.9	4204.2	4741.6	5065.3	5666.4	6076.4	6393.2	6784.3	6867.9	7225.7	7686.3	7919.1	8059.9	8180.4	8285.1	8562.5	8826	8972.1	9117.3	9455.1	9300.9	9287.7	9371.7	9537.1	9667.4	9480	9495.3
0	0	0	0	0	25.591	61.197	161.84	279.41	431.79	600.22	782.59	1065.1	1279.5	1499.4	1719.8	1871.7	2055	2236.3	2396.6	2641.3	2696.6	2899.1	2995.1	2996.2	2999.5	3234.5	3153.8	3508.1	3391.1	3694.2	3666.4	3921	4139.2	4095.8	4253.8	4392.9	4592.9	4606.2	4630.4	4778.3	4693.5	4856.5	4714.1	4816.4	4823.3	4975.5	4939.7	4935.6	5015.6
23.428	52.372	41.702	0	0	0	0	0	47	239.75	436.63	620.26	891.46	1051.4	1355.3	1707.7	1901.8	2122.8	2565.7	2948.9	3147.1	3570.7	3795.1	4169.5	4167.1	4616.4	4584.3	4225	4849.2	4816.1	5144.3	5391.3	5634	5866.6	6163.5	5785.3	6115.4	6214.4	6589.9	6723.8	6715.9	6757	6744.8	6614.1	6826.1	6677	6736.4	6827.4	6671.7	6715.1
16.443	19.23	0	0	0	0	0	0	0	36.517	102.83	206.53	414.62	586.8	849.93	1120.9	1405.6	1746.2	2035.1	2395.2	2785.3	3070.9	3452.3	3812.5	4254.4	4601.5	5015.8	5501.2	5789.8	6077.8	6431.1	6704.7	6741.6	6806.6	7327.5	6991.2	7558.9	7716.6	7819.8	7888.4	7952.6	7878.7	8143.7	8092.7	8057.8	8437.6	8386.8	8531.1	8493.7	8427.2
0	0	0	7.0622	288.83	553.08	865.71	1183.8	1570.5	1987.6	2370	2872.3	3444.1	4046.9	4754.3	5524.2	6147.3	6508.9	6902.1	7600.9	8542.2	9045.8	9321.6	9872.1	10660	10765	11018	10605	11171	11729	11943	11658	12115	12787	12655	13161	13217	13604	13754	13794	13914	14420	14626	14769	14639	14779	14991	14831	14990	14959
52.045	35.311	0	0	0	0	0	0	0	0	41.105	146.48	225.77	421.43	588.47	773.98	1035.3	1210.9	1411	1622.8	1856.5	2118	2158.5	2407.6	2500.2	2677.9	2721.6	2827	2990.3	3060	3130.1	3171.4	3259.5	3419.8	3474.2	3491.3	3542.7	3460.3	3602.3	3349	3344.1	3427.7	3409	3564.5	3563.9	3751.6	3632.5	3874	3946.8	3875.4
0	0	0	17.876	26.82	50.255	33.55	72.185	89.267	122.58	171.35	224.99	374.78	462.27	635.17	770.66	936.52	1112.9	1315.9	1462.3	1700.9	1749.2	1955.5	2162.8	2252.1	2477	2577.7	2706.6	2953.9	3051	3178.8	3219.4	3537	3749.7	3998.8	4019.5	4041.3	4189.9	4285.5	4254.6	4244.7	4281.1	4436.7	4522.2	4536.8	4430.9	4477.5	4498.3	4594.8	4474.1
8.1005	13.527	0	0	0.064657	0	0	21.017	62.048	152.34	252.25	389.83	541.08	767.2	1025.9	1297.5	1606.6	1879.3	2222.1	2594.3	2933.3	3169.2	3515.6	3826.7	4099.9	4316.3	4455.5	4510.9	4894.1	5051.7	5120.3	5210.7	5421.5	5535.3	5780.4	5580.1	5640	5990	6186.1	6247	6322	6383.1	6474.2	6472.9	6465.1	6519.4	6503.1	6602.9	6600.1	6628.5
0	0	0	0	0	0	24.555	87.798	226.61	414.86	708.19	980.76	1276.4	1670.8	2080.2	2544.9	3238.2	3929.4	4445.3	4109.2	5341.4	4712.9	5120.8	5212.2	5187.8	5247.2	5400.9	5464.7	6409.9	6497.6	6383.5	5919.3	6169.5	6611.8	6536.1	6397.4	6452.2	6878.7	6933.7	7155.7	7102.3	7249	6952.9	7111.3	7221.8	7329.6	7228.9	7178.9	7194.6	7245.3
0	0	0	0.24098	3.6003	62.885	28.967	61.654	82.53	205.77	300.88	526.05	793.02	1061.4	1380.9	1747.7	2164.9	2771.3	3191.3	3264.3	3739.5	4320.9	4995.5	5246.8	5718.9	6028	5838.7	6186.6	6827.7	6001.9	6216.5	7134.6	7512.8	7617.5	7855.2	8103.2	8150.2	8408.6	8267.4	8387.2	8737.8	8599.1	8936.8	8850.7	8929.8	9025	8917.7	9152.8	9063.5	9104.2
0	0	0	0	0	0.041601	25.983	78.702	190.72	309.69	487.73	716.57	928.65	1166.5	1463.3	1724.4	1941.6	2166.9	2399	2606	2975.3	3162.5	3255.3	3515.2	3639.7	3671.8	3893.5	3890.6	4364	4415.4	4527.2	4498.3	4818.6	5156.7	5244.9	5095.1	5324.7	5614.1	5701.1	5916	5852	6001.3	5891.5	6047	6030.9	5877	5980.3	5789.9	5849.4	5894.2
0	0	0	0	185.81	310.04	256.25	298.87	328.59	123.37	708.53	1296.7	1656.1	2354.7	2879	3208.3	4198.6	4720.2	5446.7	6091.4	6704.5	7374.3	7950.3	8151.1	8822.2	8856.1	10332	8590	8433.4	10192	10302	10674	9968.5	10651	10464	10180	10772	10954	11169	11109	11062	11101	10947	10944	11032	11026	11208	11038	11140	11244
0	0	0	11.352	134.11	256.01	449.87	418.56	798.76	815.77	588.16	916.35	1090.1	1204.1	911.9	1265.4	1277.2	2003.8	2431.2	2564	2454.1	2568.3	2816.6	2918.6	3708.5	3931.6	3946.1	3593.9	4224.2	3867.2	3962	3822.8	4191.1	4214.5	4369	4263.1	4289.5	4443.2	4503.5	4366.1	4286.1	4527.8	4698.6	4564.5	4578.4	4675.4	4704.4	4685.1	4545.3	4600.7
0.65587	17.846	0	8.1715	0.83933	0	0	0	54.756	140.23	330.02	579.16	899.31	1134.4	1582	1951.7	2250.2	2663.1	3119	3398.2	3741.9	3994.8	4179.9	4688.3	4621.1	4961.7	5103.5	4730.7	4989.2	5297.7	4917.3	5175.7	5319.8	5508.3	5545.5	5277.5	5490.7	5815.1	5865.5	5833.9	5953.7	5928.7	5901.3	5929.7	5955.6	5870.9	5870.8	5749.7	5831.3	5788.1
0	0	0	0.1248	0	5.0245	19.707	104.13	256.94	484.45	797.19	1167.8	1634.3	2129.8	2821.6	3195.1	3717.4	4024.5	4607.3	4737	5159.2	5096.7	6084.6	6427.9	6608.4	6988.7	7188.3	7362.6	7760.6	7736.9	8080.5	8203.7	8223.8	8782	8694.1	9201	9319.1	9522.8	9539.8	9584.8	9671.5	9943.6	10121	10055	9994.8	10039	9638.8	10157	10155	10253
0	4.8778	0	11.156	12.346	22.846	19.596	86.838	211	381.14	632.78	974.52	1363.8	1655.8	2014.8	2403	2712.7	3152.2	3452.2	3785.5	3981.4	4302.4	4614.3	4765.5	5019	5244	5179.3	5145	5655.9	5513.4	5872.7	6420	6497.4	6667.4	6438.8	6493.2	6770.3	7001.6	7077.3	7039.2	7368.3	7488.9	7416.4	7571.7	7603.9	7483.6	7533.1	7615.9	7783.9	7820.9
0	2.4465	0.37681	0	0.61455	0	32.181	32.02	76.224	206.5	401.34	671.18	971.12	1400.5	1791.4	2267.1	3575.2	3351.4	3837.8	4371.6	4921.6	5363.6	5830.1	6247.5	6327	6782.2	6945.2	6911.2	7291.9	7528.8	7669.8	7611.3	8149.1	8556.4	8447.7	8394.7	8764.9	9009.6	8995.8	8935.3	9188	9275.3	9258.8	9397.8	9372.4	9557.4	9556.3	9336.4	9490.2	9364.2
0	0	0	0	5.5926	1.5284	36.332	132.23	327.1	638.05	1051.6	1634.4	2190	2866.8	3641.7	4331.4	5109.2	5812.9	6352.7	7053.2	7520.3	7998.4	8439.1	8866.8	9371.3	8750.7	9658.9	8774.4	9716.4	9954.9	10347	9711	10139	10175	10585	10260	10660	10892	11028	11025	11230	11088	11257	11119	11151	11287	11072	11157	11156	11076
0	0	0	22.699	0	49.568	37.686	0	0	151.62	251.06	430.78	688.23	934.83	1245.7	1552.6	2075.4	2460	2940.5	3442.7	4090.1	4584.8	5205.5	5466.6	5800.4	5610.4	6530.5	6643.6	7318.4	7464.8	7567.6	7705.9	8063.6	8499	8727.8	8330.3	8532.8	8983.1	9026	9157.5	8918	9261.1	9355.2	9188.9	9031.2	9058.2	9020.9	9258.8	9041.6	9098.5
0	6.0871	0	0	2.4933	12.344	7.6977	32.574	81.797	188.82	288.08	468.68	699	940.02	1255.4	1538	1854.8	2155.1	2432.7	2716.7	3040	3341.5	3528.6	3742.8	3978.6	3963.1	4146.7	3944.4	4280.4	4423.8	4420.1	4434.3	4542.8	4678.6	4867.4	4670	4635.5	5003.3	5151.2	5139.1	5149	5121.6	5340.1	5212.9	5242.4	5241.4	5155.9	5179.6	5218.2	5205.3
0	36.911	0	52.118	49.956	59.755	70.469	105.58	166.09	284.49	432.33	643.9	854.94	1085.8	1294.6	1602.9	1879.1	2165.9	2517.4	2787.2	3009.1	3441.7	3630.2	3929.7	3980.2	4244.7	4062.8	4235.6	4410.8	4372.9	4840.3	4903.5	5084.8	5429.9	5524.7	5402.7	5622.1	5766.2	5923.2	6093.8	6054.5	6152.9	6080.1	6120.4	6197.6	6056.5	6212.5	6540.8	6286.4	6204.9
0	0	0	0	9.3686	51.334	150.74	209.4	298.35	457.77	690.74	923.61	1202.3	1470.1	1732.8	2090.6	2256	2619	2842.3	3189.9	3322.5	3668.6	3993.6	4309.2	4439.7	4800	4768.7	4843.9	5009.7	4906.9	5012.6	5184.3	5371.3	5689.5	5800.3	5718.9	5760.5	5946.5	6273	6275.9	6088	6317.1	6145.7	6251.3	6375.2	6208.3	6373.5	6494.9	6424.2	6559.3
0	0	0	0	0	5.068	96.096	196.66	378.9	645.82	952.49	1232.6	1716.1	2233.9	2617.2	3171.2	3769.9	3906.2	4263.4	4654.4	5190.5	5502.1	5702.2	6140.6	6184.2	6494.5	6649.7	6640.6	6589.9	7027.7	7195.2	7158.8	7459.2	7921	7868.2	7808.4	8303.7	8614.9	8486.6	8604.3	8316.8	8428.6	8441.4	8639.4	8866.8	8872.1	8930.4	8695.3	8822.3	8603.3
0	0	6.0343	0	19.787	0	14.009	62.398	176.75	431.19	700.43	1039.4	1448.8	1894.2	2345.1	2763.3	3316.6	3707.6	4156.1	4584	5197	5633.8	5952.6	6491.7	6558	6920.9	7033.5	6635.3	6918.1	7151.6	7746.3	7734.6	8021.7	8532.5	8410	8357.1	8731.3	8857.9	9061.7	9197.2	9242.2	9308.2	9341.6	9357.1	9479.8	9464.5	9617.2	9419.3	9438.8	9496.3
0	0	0	6.0768	15.12	36.288	55.075	139.76	403.17	418.36	603.08	867.22	1110.7	1296.2	1521.3	1859.8	2090.5	2413.2	2576	2806.3	2991	3325.4	3401.6	3630.1	3653.6	3552.2	3558.4	3919.5	5120.8	4099.8	4123.4	4118.5	4469.1	4787.8	4554.4	4656.8	4737.7	4884.5	4981.8	5075.9	5147.5	5271.2	5337.1	5357.5	5356.1	5427	5432.4	5499.7	5450.4	5504.1
0	1.2821	0	9.3023	3.9663	6.581	0	6.8245	27.387	94.207	158.14	237.38	320.53	455.66	581.55	720.55	873.04	1050.2	1178.6	1400	1602.4	1803.8	1995.3	2289.7	2441.6	2584.6	2810.5	3072.8	3215.3	3350.6	3514.2	3710.2	3767.9	4106.2	4124.1	4181.3	4304.7	4467.8	4498.1	4804.1	4804.8	4852.3	4780.5	4824.1	4951.2	4826.1	4923	4906.6	5007.6	5067.4
0	0	0	0	42.488	78.55	90.186	118.42	344.86	583.81	956.38	1310	1815.6	2143.8	2799.5	3260.7	3898.8	4598	5422.8	5777.8	6958.1	7465.9	8233.5	8381.7	8281.2	8354.5	7904.5	8574.2	8121.9	9898.1	9620.5	8846.9	9391.7	9680.6	10363	9899.3	9912.7	10538	10666	10594	10245	10296	10159	10595	11048	11115	11398	11378	11442	10681
0	9.5471	2.301	5.717	0	6.1766	0	0	0	0	24.644	125.23	225.13	362.22	573.8	748.13	1009.9	1298.2	1630.1	1891.9	2082.4	2426.2	2614.6	3112.2	3197.1	3059.7	4173.6	4257.9	4309.4	4794.2	5328	4646.2	4847.8	4984	5030.8	5213.9	5590.9	5317.8	5475.6	5497.4	5673.1	5643.4	5733.7	5801.2	6013.6	5956.9	6150.9	6190.1	5947.6	6019.9
0	0	0	3.7223	0	24.624	29.774	97.42	173.03	291	454.43	666.85	910.54	1170.7	1432.8	1641.9	1871.1	2213.4	2485.8	2817.1	3075.6	3321.1	3430.1	3651.3	3637	3663.2	3743.1	3921.3	4405.3	4364.7	4618.9	4578.6	4911	5038.3	4772.4	4792.2	4975.1	5020.8	5104.5	5178.8	5319.8	5325.5	5407.2	5390.5	5468.9	5510.8	5363	5416.9	5450.5	5312
0	0	0	13.648	14.733	3.39	0	0	11.334	21.226	48.48	86.398	147.4	247.03	427.01	571.5	818.74	1067	1365.4	1666.5	1994.9	2404.5	2726.1	3097.9	3491.1	3780.6	4249.7	4452.7	4754.6	5002.2	5146.5	5464.2	5641.1	5855.4	6085.9	6268.8	6416.8	6563.6	6658.5	6863.8	7093.7	7245.6	7355.3	7560.7	7471.2	7570.8	7697.3	7600.2	7745.8	7703.2
0	0	0	4.671	6.0204	7.8513	28.971	65.256	168.35	301.35	496.39	795.69	1065.5	1379.6	1807.3	2199.5	2542.5	2847.4	3412.8	3685.3	4047.5	4531.3	4736.1	4959	5338.1	5406.5	5652.1	5793.9	6418.7	6511.2	6519.5	6434.1	6929.4	7326.2	7382.5	7238.6	7771	8025.8	8100.2	8247.3	8228	8334.9	8326.5	8314.4	8547.1	8541.9	8488.7	8634.8	8507.2	8624.9
17.213	8.6427	1.1932	0	0	0	0	3.7209	56.424	156.79	323.13	414.48	719.34	999.11	1414.4	1616.6	1900.5	2243.6	2540.3	3002.1	2965.5	3559	3746.1	3953.9	4250.8	4016.9	4368.1	4420.2	4984	5069.4	5222.2	5378.9	5700.4	6269.8	6255.1	6193.1	6471.7	6746.9	6962.9	7690.6	6986	7091.1	7098.8	7238.3	7351.5	7412.1	7265.5	7390.5	7454	7417.4
29.453	21.469	2.6777	11.928	7.1805	0	0	0	0	0	0	38.264	182.57	249.07	459.49	687.69	927.26	1198.9	1422.5	1696.7	2031.2	2237.3	2548.6	2799.6	2912.1	3174	3278.5	3156	3641	3826.7	3800.8	3886.6	4124.3	4289.1	4483.5	4416.3	4677.8	4920.1	5027.8	5123.8	5175.4	5168.4	5133.6	5247	5205.9	5278.7	5349.7	5317.6	5394.9	5318.4
0	0	0	0	0	27.078	67.03	156.7	361.91	566.38	917.41	1312.1	1819.5	2276.9	3061.5	3590.4	4413.4	4616.2	5617.3	6516.2	7434.2	8194.5	8755.5	9319.2	9563.9	9891.1	10151	9453.2	10399	10835	10400	10678	11117	11865	11779	11891	11841	12011	12621	12645	12786	13005	13011	12924	13233	13262	13213	12932	13301	13130
0	3.7365	0	0	13.216	4.2605	5.6483	37.302	106.05	179.05	193.37	342.7	520.2	887.94	917.6	1424.4	1377.6	1958	1967.8	2232.3	3065.6	2934.2	3388.1	3752.1	4205.4	4508.7	3952.2	4846.6	4195.6	4026.2	5438.5	4397.6	4399	4810.1	4974.2	4994.7	5059.3	5159	5104.6	5072.1	5150.2	5419.9	5495.6	5607	5686.2	5709	5672.2	5655.7	5738.4	5872.3
0	0	0	75.211	50.646	13.709	33.935	37.668	59.625	0.14657	179.84	197.84	465.4	702.16	1003.2	1357.3	1782.3	2136.3	2518.1	2961.3	3530.1	3864.3	4359.6	4789.8	5147.9	5677.2	6048.1	6551.2	6878.9	7516.3	7504.8	6012.3	5958	6136.5	6186.8	6333.4	6421.3	6469.7	6692.1	6669.3	6481.3	6680.1	6343.7	6768.1	6772.6	7087.7	6737.3	6581.3	6596.2	6654.4
0	0	0	20.64	65.179	56.499	94.856	133.43	218.15	401.95	598.89	909.97	1166.7	1386.6	1899	2151.4	2918.3	3106.4	3414.2	3707.4	4332.3	4565.3	5022.2	5363.6	5630.9	5744.4	6493.8	6687.7	6843.8	6081	7505.2	7454	7477.6	7763.7	8117.4	8058.7	7844.4	8062.8	9080.9	9580.5	9551.9	9576.8	9552.1	9675.8	9990.9	10661	10546	10576	10620	10375
0	0	0	4.221	6.7799	14.949	3.4758	12.237	27.15	39.804	70.456	132.54	221.18	351.99	491.46	664.33	846.38	1073.3	1282.4	1503.5	1771.1	2008.6	2195.2	2334.5	2646.5	2776.4	2871	2960.2	3053.9	3233.1	3481.7	3621.4	3742.7	3841.5	3838.7	3813.7	3815.5	3992.3	4067.3	4246	4172.6	4183.9	4243.9	4326.1	4234.7	4195.6	4090.6	4127.4	4256.2	4316.2
0	0	0	3.2524	7.6296	6.8538	7.9954	12.291	31.054	48.812	103.33	175.11	277.35	390.26	500.42	648.46	790.74	930.12	1008.4	1124.2	1227.1	1411.8	1517.5	1622	1750	1821.9	1975.4	1987.6	2069.3	2126.5	2200.9	2329.1	2423.4	2405.5	2453.4	2451.8	2601.8	2701	2770.5	2641.4	2585.5	2621.4	2621.3	2633.6	2582.7	2574	2617.2	2618.8	2617.1	2652.4
0	0	2.6641	0	20.503	0	12.856	51.21	161.02	273.13	438.8	704.98	1002.3	1381.5	1751.5	2146.8	2715.2	3204.9	3549.1	4061.7	4385	4767.1	5118.9	5259.2	5634.3	5567.4	6141.1	6594.1	6736.3	6344.7	7211.1	7541.7	7556.9	7703	7869.1	7665.3	7813	8021.6	8591.2	8871.8	8553.4	8551.3	8755.1	9090.6	9247.3	9337.9	9215.9	9132.8	9228.4	9043.2
20.157	16.953	0	0	6.1727	0	4.3073	40.802	106.69	188.51	358.84	537.91	731.43	964.21	1194.3	1564.1	1832.5	2199.5	2701.7	2797.6	2902.3	3161.8	3339.7	3486.9	3447.1	3391.7	3839.3	3750.7	3834.3	3684.7	4265.6	4334	4287.9	4234.1	4476	4286.6	4274.6	4421.8	4823.8	5072.9	4729.5	4571.6	4586.3	4771.8	5123.5	5011.2	4897.6	4902.3	4887.8	4818.6
15.587	7.0833	0	0	0.11043	0	0	16.348	55.671	117.51	163.96	370.39	423.11	691.55	883.13	1133.1	1370.3	1547.3	1853.5	2116.9	2427	2664.3	2665.5	2837.4	3018.3	3321.1	3271.5	2717.8	3826	3963.6	4036.7	3355.5	3535.4	3560.6	3741	3675.3	3681	4047.6	4249.3	4269.9	4366.6	4398	4383.8	4415.3	4333.3	4445.3	4336.4	4488	4442.4	4354.5
0	0	0	0	14.021	32.117	15.718	26.112	48.681	86.057	141.34	263.75	327.18	493.09	699.4	876.52	1114.8	1388.6	1677.9	2043.7	2270.1	2517.1	2713.9	3004.5	3157.4	3258.6	3468	3618.8	3756.8	3914.4	3953.8	4282.6	4433.6	4628.3	4625.2	4773	4960	5064.9	5165	5427.2	5246.7	5358.9	5467.2	5439.2	5626.2	5709.1	5605.3	5794.2	5727.6	5774.3
0	0	0	2.494	1.1808	4.452	31.139	138.38	317.9	604.14	905.4	1324.5	1757.1	2273.2	2603.9	3034.8	3475.5	3815.3	4083.3	4567.4	4746.5	5119	5277.7	5544.5	5435.8	5157.5	5445.5	5513.4	5794.4	5888.3	5931.2	5677.5	5792.2	6200.6	6132	5848.5	5930.9	6081.6	6271.3	6155.1	5864.1	6159	6174.2	6210.7	6167.4	6164.1	6123.7	6047.8	6098	6158.9
0	0	0	0	15.565	0	18.169	21.004	77.119	142.11	284.34	426.84	704.03	878.93	1157.8	1465.4	1773.3	2105.5	2330.1	2632.9	3034.9	3140	3298.5	3714.9	3690.3	3925.2	3913.9	3519.8	3722.4	3978.6	3775.2	3607.6	3775.3	3938.3	4094.7	4172.6	4181.8	4441	4522.1	4614.9	4575.6	4370.9	4766.1	4672.7	4754.2	4707	4686.1	4716.3	4703.3	4695.4
0	2.0272	14.846	0	11.348	0	0	18.182	82.228	143.12	259.23	446.13	674.74	949.5	1291.1	1635.6	2047.5	2243.7	2613.8	3054.6	3457.9	3708.3	4025.1	4381	4755	5025.1	5340.4	5652.9	5773.4	5972.9	6248.2	6352.7	6389.3	6696.4	6830.9	6878.9	6984.9	7187.5	7191.2	7240.8	7264.7	7299.6	7429.9	7311.7	7370.9	7172.5	7133.9	6996.3	7115.7	7241.8
0	32.634	0	0	9.8594	0	38.472	134.04	285.4	485.08	715.89	1073.3	1404.7	1785.3	2201.6	2635	3129.9	3613.8	3975.2	4406.1	4782.9	5034.3	5192	5796.4	5664.9	6059	6259.7	5810.4	6514	6678.5	6781.5	7231.5	6867.9	7240.1	7394.9	7330.9	7415.3	7809.3	7953.4	7948.1	8057.7	7946.4	8006	8026.7	8027.8	8155.3	8069.3	8019.8	8086	8098.9
14.348	15.475	1.9891	5.3334	5.4516	0	8.0604	26.436	146.8	332.28	616.67	889.86	1385.5	1588.2	2497.2	2895.6	3476.1	3936	4603.4	5337.9	5707.9	6469	6736.2	7443.7	7971.8	8141.2	8673.7	8035.4	8826.2	8979	9017	8796.7	9567	9690.1	9936.7	9699.1	10115	10595	10866	10963	11058	11107	11185	11010	11000	11000	11270	11072	11310	11339
21.261	2.5169	0	0	1.3133	15.997	39.42	39.979	45.317	96.345	189.88	278	456.08	599.84	799.87	1025.3	1290.6	1558.8	1747.3	2041.5	2257.4	2601.2	2804.9	2973.6	3145.7	3508.6	3600.5	3803.8	4039.5	4115.3	4324.5	4501.9	4612.9	4918.5	5066.3	5155.1	5221.5	5319.6	5546.9	5763.9	5787.3	5760.4	5937.2	5891.3	5987.2	5951.9	6092	6007.2	6056.5	6165.6
0	2.6944	0.087005	8.1427	0	0	0.36133	40.367	110.55	233.66	428.34	710.15	1043.5	1457.5	1999.3	2488.1	3075	3827.4	4540.7	5231	5884.4	6413.1	7171	7775.8	8060.5	8491.8	9100.9	8901.3	9371.1	9611.1	9805.4	10420	11106	10693	11204	10680	10935	11687	11918	12144	12089	12262	12439	12457	12530	12935	12821	12784	13091	13108
0	0	0	0	0	38.174	62.757	66.119	134.64	338.08	530.32	704.63	975.28	1282.1	1616.1	1886.2	2173.3	2509.9	2717.2	2911.7	3370.2	3487.8	3777.3	3939.4	4032.6	4335.6	4451	4361.4	4645.8	4519.7	4903.7	4910.3	5155.5	5624.9	5446	5471.2	5682.7	5927.2	5888.9	5922	6053.6	6131.6	6185.4	6277	6282.7	6371.4	6416.1	6401.5	6456.5	6310.5
0	1.3787	12.252	0	13.511	16.163	29.126	12.526	46.722	65.253	96.734	124.4	167.87	247.54	306.66	235.47	328.59	400.84	558.19	672.44	754.17	891.32	921.21	1085.7	1371.2	1525.2	1570.4	1702.4	1837.9	1979.9	2034.1	2179.4	2245.8	2370.3	2442.2	2463.3	2518.9	2605.4	2722.3	2736.2	2768.9	2824.3	2781.3	2900.7	2960.5	2910.8	3027.5	2992.2	3054.5	3000
0	0	6.7194	1.502	4.2694	0.57012	0	15.436	27.073	56.306	118.45	220.12	322.17	449.7	649.79	823.58	1049.6	1305.8	1508.6	2107	1959.1	2308.5	2490.4	2726.6	2967.2	3144	3340.4	3442.2	3297.7	3540.2	3965.7	4124.1	4625.6	4642.3	4736.9	4752.4	4957.6	4969.7	5122.8	5323.2	5419.2	5449.8	5538.5	5548.7	5465.5	5638	5627.4	5657.3	5710.9	5779.1
0	0	0	104.93	111	0	0	0	53.197	279.54	339.65	729.43	1064.5	1516.5	1961.1	2179	2624.1	3061.9	2923	3805.9	4114.5	4308.9	4727.2	4985.1	4613.1	4446.1	5420.3	5498.2	6287.9	6402.7	6421.3	5621.9	5847.5	6290.7	6549.4	6359.2	6594.4	6949.3	7060	7223.3	7208.7	7334.8	7432.7	7602.2	7644.1	7699.9	7657.7	7768.6	7697	7767.4
0	0	0	11.807	41.302	51.205	182.08	308.62	556.38	867.77	1287.2	1916.3	2500.5	3189.6	3915.8	4769.5	5507.5	6681.9	7765.5	8725.6	9588.1	9592.5	10407	11230	11401	11974	12241	11772	12173	12789	13549	13463	14477	15782	15472	15310	16104	16716	16817	16628	16972	16977	17305	17978	17527	17460	17177	17088	16962	16164
0	0	0	0	11.318	40.442	91.509	140.13	205.76	318.59	462.74	669.15	895.07	1169.1	1431.6	1728.2	2099.8	2427.7	2781.1	3045.1	3311.5	3736.4	3991.6	4135.7	4257.1	4517.1	4601.6	4682	4600.3	4557.6	4587.5	4507.8	4694.6	5031.3	5130.5	4996.4	5140	5365	5478.4	5481.5	5511.8	5616	5574.6	5660.7	5640.6	5707.8	5698.9	5803.8	5650.3	5699.5
0	0	0	0	0	6.8512	39.79	123.28	294.99	482.72	762.08	1096.6	1452.4	1917.1	2004	2419.7	2809.5	3179	3748.4	4258.1	4559.5	4750.8	5068.2	5574.5	5769.9	5843.5	6060.6	5833.4	7015.3	7116.5	7041.5	7012.4	7340.8	7743.2	8208.8	7937.4	8228.9	8540.4	8778.8	8700.5	8852.3	9049.1	8996.7	9118.4	9198.6	9264.3	9158.9	9386	9341.9	9508.7
43.549	0	0	0	55.281	0	0	0	49.345	34.352	157.51	426.81	541.92	806.21	1211.9	1925.5	2069.9	2512.2	2923.5	3452.3	3806.9	4384.7	4782	5186.8	5726.2	6125.5	6322.5	5688.3	6704	7052.9	7311.9	7594.9	8102.7	8497.1	8479.8	8553.2	8451.7	8725.9	9082	9081.4	9120.3	8873.6	9270.3	9127.4	9406.1	9134.6	9263.6	9188.3	9253.8	9156.6
4.481	3.7113	0.28292	8.1473	0	0	0	11.334	18.892	72.368	123.08	230.09	376.27	538.99	755.49	944.99	1301.6	1573	1903.4	2318.5	2822.2	3161.7	3517.5	3878.5	4337.4	4627	4992.2	5178.6	5282.1	5309	5518.3	5624.1	5895.1	6307.6	6215.7	6225.1	6351.3	6853.8	6870.4	6703.8	6596.9	6588	6842.9	6780.7	6704.9	6921.5	7012.1	6956.8	6893.5	6662.6
0	0	0	0	32.379	84.958	218.09	352.69	467.48	693.31	869.91	1190.9	1491.3	1660.3	2060.1	2378	2716	2921.9	3285.1	3544.3	3884	4155.3	4409.6	4734.5	4976.7	5259.4	5513.9	5759.8	6022.4	5991.6	6300.7	6429.3	6744	6762.5	7001.1	7112.3	7131.8	7239.3	7458.1	7595.9	7555.8	7598.8	7637	7715.2	7635	7591.1	7554.2	7678.6	7677.1	7866.1
0	0	0	0	21.015	16.386	13.12	43.954	95.471	228.56	406.1	647.75	990.04	1308.7	1736.2	2151.8	2524.1	2987.3	3611.6	4139.5	4817.6	5466.6	6588.7	6319.4	6778.7	7223.3	7339.4	7821.7	8143.3	8638.5	7374.4	7967.7	7864.2	8044.3	8489.1	8508.6	8375.9	8426.4	9665.4	9899.4	9786.4	10155	8745.8	10033	9561.8	9410.6	9754.1	9759.6	9449.7	10479
0	0	7.6012	5.155	10.467	6.5568	0	16.743	58.967	66.778	118.22	266.7	385.29	569.67	803.38	1016.3	1245	1434.2	1594.3	1898.1	2174.9	2332.8	2712.3	2911.2	3164.6	3284.3	3228.7	3294	3362.3	3690.8	3470.4	3475.8	3490.5	3772.5	4405.7	4061.4	4503	4772.2	4006.4	4132.2	4304	5074.6	5103.3	5223.3	5226.6	5436.3	5534	4799	5411.4	4956.2
0	0	0	18.22	71.546	94.608	159.9	289.84	451.32	629.17	899.58	1113.9	1521.3	1852.4	2271.4	2699.6	3118.4	3535.9	3819.5	4198.6	4909.2	5829.1	5566.5	5420	6042.2	5961.8	6112.9	7198.5	7687.3	7550.8	8164.3	7726	7031.6	7480.7	7533.3	7619.5	8236.9	8070	8398.7	8160.7	8187.9	8034.8	8106.1	8284.4	8624.5	8481.9	8654.9	8430.9	8541.9	8452.5
0	142.99	110.5	7.4532	0	0	9.9699	156.8	377.13	676.94	1014.8	1431.4	1969.3	2587.9	3337.9	4057.8	4745.2	5416.1	6186.2	6895.5	7367.4	8208.1	8940.3	9123.8	9543.1	10069	9744.9	9799.6	10103	10517	10915	11119	11417	12188	11855	11877	12415	12957	12966	13176	13384	13175	13449	13272	13003	13127	13153	13038	12897	12785
0	0	0	45.237	37.548	58.073	44.103	0	0	30.684	58.416	148.08	215.83	313.36	460.43	644.1	794.4	1031.7	1325.4	1305.9	1408.1	1544.1	1722	2050.5	2194.1	2355.9	2584.9	2468.5	2807	2757.5	2836.1	2526.6	2685	2920.3	2991.2	3278.8	3220	3350.2	3641.3	3318.2	3632.1	3740.2	3922.3	3698.4	3727.2	3954	3727.7	3788.9	3673.6	3628.9
7.2994	0	0	0	9.1185	0	19.135	140.58	259.12	533.11	763.58	1022	1439.9	1939.2	2206.9	2561	3291.4	3515.6	3858.8	4275.9	4217.3	4522.5	4868.3	5042	5247.4	5430.9	5305.8	5870.9	5994.4	5703.1	6755.7	6672.8	6667.5	6558.5	6804.1	6407.2	6655.4	6839.7	7345.3	7447.7	7370.9	7278.8	7214.2	7454.1	7593.5	7884.1	7418.8	7377	7418.7	7327.3
0	0	0	28.762	48.082	3.4547	32.439	56.967	60.421	105.31	85.838	185.66	302.63	482.79	703.93	1014.7	1364.3	1726.8	2054.7	2424.1	2719.4	2958.6	3254.2	3575.6	3843.7	4032	4335.8	4669.2	4925.8	5103.7	5189.7	5460	5516.2	5835.2	5771.5	5879.2	6035.3	6077.6	6258.1	6261.9	6239	6329.1	6343.7	6374.9	6447.6	6326.1	6414.6	6182.6	6390.6	6329.1
0	0	4.1715	0	0	3.3095	22.699	97.176	176.49	316.52	473.22	733.27	1006.6	1350.1	1802.6	2124.6	2628.6	3116.1	3664.2	4126.6	4385.7	4818.5	5260.8	5687.6	5936	6051.3	6384	6410.9	6565.3	6957.6	7351.2	7437	7686.3	7747.4	7980.7	8225.4	8422.1	8421	8510.5	8663.5	8838	9029.9	9110.2	9104.6	9103.8	9306	9205.6	9276.9	9151.5	9346.7
0	0	0	0	2.7647	16.699	69.244	158.08	306.46	480.7	757.27	971.5	1290.4	1567.2	1881.9	2155.7	2269.2	2535.1	2932.8	2961.2	3281.6	3504.3	3536.9	3815.8	3777.2	3764.9	3933	3819.3	4197.2	4112.6	4046.8	4276.8	4478.1	4796.8	4573.8	4632.3	4811.4	4979.8	5185	5100.1	5245.5	5301.8	5268.5	5262.8	5369.8	5339.2	5464	5440	5493.6	5465.9
0	0	81.036	0	6.6507	145.96	184.13	307.43	438.88	568.62	911.75	984.54	1219.4	1495.7	1731.2	1909.2	2235	2470	2844.2	2955.4	3325.1	3481.7	3531.5	3835.6	4123.8	4247	4266.3	4422.3	4577.4	4890.8	4754.6	4870.7	5093.5	5142.2	5108.6	5276.2	5473.5	5271.6	5608.3	5667.1	5687.7	5883.1	5839.5	5841	5921.1	5848	5899.6	5770.2	5918	5848.6
0	0	0	6.5933	35.847	41.076	56.441	85.692	160.95	273.27	437.72	659.88	888.4	1171.6	1528.7	1879.1	2141.9	2521.3	2861.8	3158.9	3444.1	3679.5	3867.4	4121.9	4425.6	4553.3	4738.9	4798.7	4856.4	5126.7	5301.9	5450.7	5518.2	5482.2	5678.1	5624.9	5802.2	5786.3	5877.7	5989.6	6046.4	6107.5	6033.7	6295	6217.6	5820.3	6239.9	6394.7	6320.5	6339
0	0	0	6.4004	0	1.1107	11.032	34.852	125.48	272.25	544.83	790.08	1268.9	1645.4	2244.1	2803	3715.1	4437.7	5305.4	6088.7	6414.8	7186.1	7855.1	8491.4	9064.3	9085.7	9457.2	8947.8	9730.1	10038	10846	11139	11756	12378	12743	12432	12475	13262	13899	13560	13618	13687	13920	13752	13907	13760	13804	14019	13920	13739
0	0	0	0	10.042	3.532	6.367	0	18.227	42.147	77.292	164.31	354.37	277.01	440.74	622.37	861.81	1106.5	1390	1643.5	1934.4	2177.9	2468.4	2802	3085.1	3300.7	3615.9	3783.9	4130.2	4133.8	4428.7	4667.9	4875.6	5009	5089.1	5519.8	5308	5564.5	5631.6	5775.1	5740	5886.9	5968.7	6174.7	6408.7	6246.4	6239.1	6492.8	6637.5	6492.5
0	0.41076	12.135	4.605	8.0921	0	2.8981	22.118	29.482	66.682	107.31	177.73	226.95	290.71	365.73	398.05	486.65	514.29	605.05	644.99	720.1	764.57	841.6	907	990.79	995.95	1082.6	1152.1	1216.8	1296.9	1395.5	1425.8	1497.3	1467.3	1504.2	1621.9	1712.6	1673.2	1790.6	1840.1	1938.8	1913.9	1889.1	1974.7	1994.8	2052.6	1998.6	1965.3	1995.3	2073.6
0	0	5.5399	0	8.596	11.632	8.9076	3.6178	11.009	21.181	65.665	148.98	219.66	313.91	466.2	615.46	783.36	961.99	1126.3	1272.8	1440.7	1546.2	1621.9	1842.4	1995.9	2214.2	2324.8	2558.9	2675.1	2844.1	2950.4	3043.2	2634.4	3447.9	3588.1	3531.3	3656.1	3739.4	3167.1	4031.5	3999.8	4003.7	3898.8	4090.5	4120.1	4224	4328.4	4112	4335.7	4229.9
11.803	31.581	15.424	0.59049	3.4987	0	0	0	12.877	107.15	135.35	296.08	378.15	595.35	759.69	982.92	1272.1	1508.1	1723.9	2028.3	2026.6	2249.7	2348.7	2507.3	2656.4	2662.1	3140.8	3337.1	3426.6	3350.5	4039.4	4278.4	4245.2	4212.3	4315	4159.6	4188.9	4346.5	4761	5027.3	4901.9	4651.8	4764.7	5041.1	5447.2	5504.8	5494.2	5516	5658.6	5480.2
0	49.069	41.993	0	0	31.409	0	41.776	81.965	138.42	212.81	440.38	621.07	800.04	1030.2	1311.2	1600.2	1919.9	2281.4	2596.8	2944.6	3227.5	3739.5	3982.2	4283.3	4522.3	4796.2	4737.5	4663.7	5272.6	5125.7	5353.1	5683.3	5983.4	5865.3	5943.3	6005.1	6369.5	6540.8	6606.9	6748.9	6847.7	6882.9	6788.7	6861.5	6870.4	6958.7	6908.9	7012.8	7050
0	2.0741	0	0.82	0	0	35.369	100.98	278.74	557.31	973.93	1417.8	2065.8	2701.6	3386.1	4004.5	4753.6	5504.6	6125.7	7032.7	7313.9	7835.9	8630.4	8998.2	9132	9541.6	9677.3	9494.2	10159	10274	9920.8	9904.1	10112	10695	10389	10241	10655	11224	11474	11221	11159	11045	11244	11094	11141	11192	11027	10646	10749	10694
0	2.2301	3.1401	0.88391	8.9185	4.2378	0.35273	19.242	25.6	30.028	51.515	124.81	200.07	284.48	411.15	509.81	632.51	789.22	956.94	1140.5	1305.7	1494.4	1748.9	1959.9	2205.2	2444	2699.8	2970.7	3027.1	3240.4	3367.8	3481.3	3685.6	3935.3	4068.3	4269.9	4531.5	4698.7	4820.7	5068.1	5120.2	5225.1	5377.1	5473.6	5426.8	5607.7	5589	5510.7	5542.2	5853.5
0	7.3555	0	2.7709	12.331	5.5701	0	0	0	4.6863	45.03	148.72	319.47	514.14	791.62	1074.4	1331.9	1613.2	2036.5	2390.8	2850.8	3231.5	3848	4198.7	4666.3	5032.5	5173.2	5581.3	5956.1	6059.8	6680.9	6548.8	6741.8	7134.3	7169.1	7627.9	7600.1	7762.8	7842.3	7895.8	8100.8	8121.5	8509.2	8427.1	8497.1	8646.5	8579.7	8609.4	8506.5	8643
0	0	0	19.761	0	0	54.808	162.9	345.76	557.96	853.58	1216.2	1603.2	2012.3	2377.4	2823.5	3156.9	3573.5	3989.8	4229.1	4684.6	4831.7	5025.4	5455.1	5448.1	5929.5	5814.6	5943.9	6007.7	6331	6356.1	6340.7	6765.2	7085.3	6771.1	6804.5	6855.7	7097.8	7380.7	7399.1	7447.4	7530.9	7431.7	7522.5	7344.8	7414.7	7504.8	7383.4	7408.6	7390.1
0	0	10.758	9.686	0.52533	0	10.553	0	0	29.546	73.179	179.03	229.41	446.09	580.45	787.57	967.85	1188.3	1368.8	1572.6	1763.9	1949.3	2135.2	2066.2	2261.9	2247.1	2322	2490	2580.2	2669.9	2836.6	3062	3124.7	3279.8	3349.2	3407.3	3542.9	3607.3	3418.5	3382.9	3552.1	3511.2	3542.3	3683.7	3734.3	3765.8	3735.7	3729	3711.6	3623
0	0	0	0	31.01	14.652	21.269	17.011	38.937	69.433	112.22	252.98	357.87	518.64	666.47	829.59	1045.3	1169.1	1432.2	1566	1721.5	1893.2	2080.6	2199.7	2348.9	2493.7	2631.5	2820.9	2931.8	3069.1	3164.7	3159	3278.6	3243.3	3321.1	3426.9	3478.3	3471.6	3527.4	3595.1	3667.7	3641	3567	3558.3	3736.9	3556.3	3598.4	3600.5	3598	3646.3
18.68	17.205	10.984	0.16379	0	0	0	0	0	0	21.017	48.615	149.69	181.81	342.15	503.66	666.08	825.72	1009.3	1233.2	1440.4	1722.3	1987.5	2132.7	2394.1	2708.7	2927.9	3071.9	3406.6	3434	3860.5	3979.4	4261.6	4452.5	4668.4	5026.1	4867.5	5164.1	5368.9	5650.8	5604.4	5847	5843.8	5988.8	6009	6264.9	6241.9	6312.9	6220.2	6416
12.93	15.252	9.4257	0	13.634	0	0	6.8858	35.928	58.936	184.45	301.55	545.67	823.49	1140	1500.1	1972	2399.7	2724.3	3130.1	3474.4	3889.2	4249.8	4503.4	4696.4	4931.5	5256.5	5451	5570.7	5803.5	6114.4	6588	6586.9	6722	6889.1	6732.3	6714.5	6905.5	7688.2	7650.8	7410.3	7161.8	7925.1	7521.5	7785.3	7842.4	7840.9	7927.6	8097.3	7955.7
0	11.152	0	1.8535	0	0	8.19	50.592	95.718	198.94	311.94	439.83	561.36	667.62	809.69	983.08	1202.4	1464.3	1601.1	1855.7	1992.7	2291.3	2544.2	2661.9	2845.6	2834.3	3513.8	3748.1	3840.4	3830.4	4305	4857.3	4830.6	4789.2	5093.7	5048.4	4983.1	5151.2	5852.3	6226.6	5996.5	5775.2	5896.7	6173	6491	6595.9	6429.7	6524.8	6504.9	6352.7
0	0	0	0	0	186.71	212.45	322.65	386.61	702.84	827.8	1021.2	1263.6	1758.5	2226.9	2566.2	2846.9	2878.5	3419.1	3776.3	4213.2	4718.3	4854.3	5111.5	4986.5	5513.1	5774.2	5061.9	4892.2	5027.3	6007.9	6240	6345	6852.4	6885.4	6310.3	6819.1	6921.2	6885.9	6979.6	7179.5	7237.9	6955.1	6991.4	7162.2	7101.1	7199.2	7035.8	6973.5	7086.4
19.585	9.8413	0	0	13.228	0	0	0	0	25.754	126.39	150.26	334.51	343.87	470.08	815.18	883.04	1267.8	1482.4	1656	1640	2039.1	2001.4	2248.2	2622	2232.1	2709.1	3033.8	3111.1	3002.8	3524.7	3914.2	3868.7	3783.6	3960.5	3941	3917	4065.7	4622.2	4955.4	4669.7	4455.5	4640.3	5011.6	5165.1	5327.5	5182.5	5319.4	5428.4	5240.2
41.648	35.271	35.45	0	0	0	0	69.689	218.98	388.1	666.1	1074	1529.5	2019.2	2504.6	3122.6	3850.1	4512	4869.2	5677.7	6159.3	6684.7	7108.2	7494.9	7605.3	8086.1	8483.2	9031.9	9219	8471.6	9778.4	9595.7	9643.2	9899.5	10274	10115	9951.8	10191	10741	11075	10805	10612	10676	10951	11152	11151	11145	11100	11121	10826
5.2245	0	0	0	0	0	16.357	72.233	160.19	304.53	542.53	829.92	1153.6	1584.2	2037.2	2515.6	3083.2	3455	4167.3	4828.9	5251.6	5791.1	6329.3	7055.2	8444	8643.9	8259.1	8619.6	9026	9271.3	9543	9655.7	9981.8	10002	10240	10316	10483	10923	10836	10452	11041	11187	11206	11161	11183	11453	10790	11175	11026	11081
0	0	0	0	0	8.41	34.063	69.578	132.64	248.35	369.77	598.43	761.58	1083.1	1385.8	1780	2138.5	2472.9	2677.9	3019.4	3449.6	3634.5	3996.9	4132.9	4436	4732.6	4948.6	5180.8	5474.6	5734.8	5638.7	5663.6	6138.9	6449.8	6537.6	6637.6	6636.2	6848.6	6956.5	6784.1	6712.2	6854.1	6841.9	6748.7	6867	6843.8	6797.7	6863.4	6877.9	6720.1
5.2937	0	0	0	0	3.1891	1.5685	11.314	16.437	32.494	91.932	180.28	311.04	509.58	789.38	1083.6	1500	1872.9	2277	2684.2	3244.9	3621	4060.7	4539	5017.7	5313.4	5719	6013	6305.9	6499.6	6963.2	7182.2	7625.6	7719.4	7964.1	8060	8218.4	8345.8	8454.5	8544.1	8661	8989.2	8868.2	8773.3	8166.6	8305.3	8445.9	8193.5	8313.4	8432.2
7.6096	9.6654	5.8311	0	0.01211	7.7738	0	0	0	6.2302	26.063	83.133	179.35	290.44	489.82	629.23	846.35	1032.6	1318.4	1569.4	1816	1976.1	2204.5	2423.2	2515	2447.2	2882.1	2915.5	3145.4	3203.9	3183.5	3225.3	3553.8	3697.3	3822.9	3644.3	3664.4	4008.8	4042.7	4084.3	4113.5	4184.6	4224.5	4319	4313.2	4279.6	4241.4	4278.3	4241.7	4244.1
0	0	0	0	7.7168	18.351	34.134	103.49	181.43	365.33	583.94	859.97	1175	1467.4	1926.2	2187.1	2559.9	2744.5	3068.4	3476.1	3733.8	4223.2	4431.6	4634.2	4729.1	5206.3	5090.2	5283.2	5773.4	6123.8	4662.5	4846.2	5032.2	5134.3	5221.7	5340.1	5229.8	5274.4	5495.4	5579.9	5468.7	5481.9	5535.9	5642.4	5457	5544.1	5572.1	5707.6	5580	5606.1
0	0	0	0	0	0	45.009	68.11	144.73	268.9	432.9	635.51	856.24	1021.5	1288.6	1496.1	1738.5	2182.3	2404.2	2504.6	2724.7	3246.9	3494.2	3757.5	3696	4030.5	4139.4	4114.4	4267.2	4461.4	4818.8	5032.1	5153.8	5454.8	5488	5587.7	5933	6022	6076.4	6021.9	6048.3	6194.1	6160.7	6223.5	6485.8	5903.3	5971.2	6056.6	6235	6129.3
9.5057	28.614	0	9.0296	0	0	0	15.487	11.685	102.01	181.81	281.1	374.84	455.87	605.66	880.82	1157.4	1557.4	1841.9	2101.6	2233.8	2600.9	2934.8	2853.3	3274.2	2995.3	3383.7	3662.5	3760.2	3448.7	4243.5	3557.5	3508.1	3652.2	3743.3	3730.8	3562.4	3707.4	3992.7	4544.7	3988.7	4031.2	4038.6	3989.1	4516	4377.9	4286.7	4135.3	4599.7	3954.9
0	0	0	3.3255	0	0	24.75	10.214	33.472	120.91	247.54	431.03	704.96	1047.6	1406.2	1786.4	2106.8	2604.4	3029.4	3395.9	3875.4	4154.4	4503.6	4671.1	4924.2	5396.8	5533.6	5406.7	5602.8	5813	6029.2	6266	6525.9	7006.5	6969.4	7038.2	7387.4	7644.3	7444.5	7564.3	7587.9	7608.2	7691.9	7897.9	7971.6	7969.7	7936.2	7936.3	8000.7	7929.4
0	0.40945	0	2.9465	2.4367	0	12.673	12.521	21.758	3.27	35.379	43.372	123.68	145.63	257.46	368.32	451.26	580.63	731.76	888.83	1047.4	1175	1265.5	1363.3	1507.4	1764.5	1988.4	1851.1	2078.9	2282.5	2197.6	2345.8	2517.9	2768.5	2758.6	2842.2	2999.2	3098.5	3279.8	3221.3	3343.2	3293.4	3424.9	3524.2	3565.3	3561.2	3642.4	3730.1	3787.7	3807.7
0	0	0	80.616	88.781	111.32	97.471	216.2	237.13	296.25	367.65	410.01	570.1	703.84	885.22	1045.8	1231.5	1332.7	1547.7	1619.2	1831.7	1893.2	2049.5	2058.3	2077	2206	2110.8	2105.5	2352.1	2296	2319.6	2426.5	2615.1	2699.9	2693.1	2598.3	2693.4	2767.7	2755.3	2662.9	2735.7	2810.5	2754.4	2794.5	2738.7	2736.7	2666.4	2740.9	2765.4	2767.2
0	19.004	0	0	0	10.187	24.029	60.941	124.76	210.86	329.89	515.97	759.02	1072	1393.7	1669.9	2051.1	2512.1	2910.9	3208.1	3529.4	3789.3	4289.8	4661.5	5087	5284.4	5567.9	5727.8	6233.4	6045.1	6806.2	6770.2	6832.7	7311	6668.2	7098.3	6979.3	7167.4	7118	6945.6	7140.8	7355.2	7419.6	7454.6	7614.3	8037.1	7512.9	7619.9	7478.9	7667.3
0	0	0	18.454	27.236	19.09	31.209	69.869	156.66	266.86	471.17	685.57	1057.5	1388.7	1671.9	2153.7	2482	2627.8	3174.4	3509.6	3883.1	4202.5	4288.8	4450	4568.1	4886.6	5044	5246.6	5552.4	5998.9	5945.9	6184.5	6433.2	6675.4	6704.7	6870.5	6987.4	7129.9	7245.3	6871.4	6856	6816.5	7080	7009.7	6895.4	6794.4	6903.6	6828.3	6793.9	6793.4
8.6499	0	4.2201	0	16.249	0	0	6.6065	27.533	116.95	259.68	433.05	648.67	854.83	1151.5	1481.1	1880.5	2293.9	2577.2	2965.2	3153.6	3633.1	3962.8	4293	4479.4	4598.8	5167.1	5368.8	5492.2	4983.6	6171.2	6279.8	6276.9	6434.5	6728	6284.3	6585.1	6778.3	7676.3	7780.6	7722	7568.1	7667.5	7677.1	7963.4	8013.2	8022	8138.4	8052.6	7814.9
0	0	0	0	0	8.4683	28.509	139.61	287.08	493.57	808.85	1110.8	1454.6	1835.4	2056.4	2482.9	2900	3175.2	3569	3825.3	3978.5	4401	4511.9	4911.5	5012.6	5082.1	5185	5310.2	5606.9	5764.2	5786.5	5899.5	6178.4	6248.8	6385.4	6393.4	6303.5	6220.8	6407.7	6065	6415.7	6640.1	6394.6	6446.2	6627.5	6515.9	6571.8	6714.3	6827.1	6763.3
0	0	0	0	17.496	29.504	64.075	151.36	229.29	334.61	454.65	598.07	780.55	977.04	1190.2	1348.9	1554.4	1736.1	1832.4	1989.4	2169.4	2267.6	2444.2	2538.3	2679.4	2797.2	2852	2936.2	3017.6	3255.5	3289.7	3452.5	3693.5	3932.9	3906.3	3999.9	4053.9	4214.1	4226.4	4350.5	4460.9	4438.4	4407.7	4460.2	4486.4	4542.7	4586.7	4593.3	4575.1	4622.5
0	0	0	14.914	6.3089	46.46	41.156	172.09	311.93	589.6	809.64	937.92	1516.4	1980.9	2547.4	3140.9	3161	3662.5	4209.8	4655.4	5151.7	5329.6	5670.2	5695.7	5724.6	7099.3	5875.8	6808.1	7769.9	6601.8	6537.2	6324	6677.6	7043.2	6875.2	6763.6	7111.8	7437.7	7576.2	7665.3	7779.6	7772.5	7934.9	8036.5	8144.4	8211.9	7967.8	8092.5	8201	8433.7
0	0	0	35.85	52.716	43.947	40.355	161.93	254.81	260.95	429.08	626.51	711.04	982.84	1297.1	1487.4	1751.6	2074.2	2303.6	2598.8	2872.9	3142.1	3426.3	3740.5	3966.2	4014.3	4369.9	4539.2	4529.9	4718.8	4852.1	4926.5	5187	5216.5	5206.5	5221.7	5299.7	5255	5377.6	5352.8	5387.7	5300.9	5247.9	5451.8	5482.4	5554.9	5531.1	5541.8	5482.1	5551.2
0	0	0	0	0	20.349	134.12	213	408.85	752.19	1154.6	1605	1955.3	2463.1	3046.7	3447.7	4095.1	4510.1	5117.6	5481.1	5891.6	6249.7	6375.4	6658	6917.6	7104.1	7348.3	7491.9	7634	7842.1	8078.8	8231.8	8459.5	8542.4	8631.4	8795.9	9047.3	9490.3	9387.3	9460.6	9614.1	9856.6	10074	9993	10086	10201	10113	10131	10389	10222
4.3695	5.9844	0	0	0	0	10.625	64.891	165.39	344.05	581.42	897.57	1262.7	1422.9	1945.7	2009.6	2380	2694.9	3041.1	3849.5	3873.4	4082.9	4662.7	4898.7	4832.9	5371.7	5199.1	5444.7	5955.5	5711	6132.5	6182	6173.3	6295.9	6582.3	6639	6584.9	6660.1	6799.6	6765.1	6836.3	6894.1	6865.2	6900.6	6826	6918.2	6383.2	6695.2	6718.5	6702.9
41.414	0	32.036	15.686	0	0	0	81.856	251.53	490.79	768.93	1119.7	1580.7	2037.7	2564.2	3021.9	3592.9	4082.8	4502.6	5091.4	5292.6	5732	6304	6431.6	6961	6688.3	7332.7	7442.4	7611.8	7743.4	7886.8	8053.1	8369.7	8472.8	8553.6	8411.1	8510.9	8840.2	9079.2	9131.5	9041	9179.7	9344.3	9215	9199.9	9322	9435.8	9407.7	9382.5	9364.7
0	6.5462	0	0	0	13.908	6.8341	56.423	152.36	294.93	484.16	750.83	1122.4	1445.8	1911.2	2245.9	2791.5	3368	3749.5	4259.5	4845.9	5394.7	6055.4	6433.1	6858	6844	7386.7	8003.1	8833.2	8948.2	9299.6	9423.3	10153	10510	10504	10749	11085	11398	11623	11644	11731	12168	12234	12331	12302	12333	12229	12212	12254	12183
0	0	0.40143	7.4614	4.6392	13.485	5.8186	24.889	49.359	73.998	130.79	236.1	346.92	531.28	680.23	911.27	1168.2	1409.4	1702.6	1888.3	2162.7	2596.3	2430	2799.3	3125.3	3664.1	3888.1	4232.3	4437.6	4635.8	4261.4	4992.3	5202	5588.5	5539	5706.5	6053.9	6015.6	5206.5	5695.7	6217.9	5444.4	6410.5	5999.3	6528.5	6259.8	5763.4	6353	6581.6	6583.2
7.5	4.7654	0	0.20957	0	0	0	6.9514	24.231	52.534	130.6	224.45	334.49	438.12	610.18	786.95	976.56	1163.9	1357.7	1513.8	1771.4	1969.8	1903	2313.8	2393	2533.5	2831.7	2899.4	3303.7	3064.4	3382.1	3522.2	3938.4	4245	4197	4294.7	4472.3	4623.6	4808.2	5020.9	5352.8	5339.6	5473.6	5554.8	5717.9	5613.2	5602.5	5612.4	5713.9	5590.1
0	0	0	0	139.13	199.56	305.34	677.47	543.77	943.55	1329.2	1751.5	2407	3083.1	3991.8	4818.7	5644.5	6320.3	7344.6	8078.2	9263.2	9257.6	10143	10270	10920	11111	11653	11002	13483	13721	14011	13893	14927	16095	15173	16350	16971	17416	16555	16164	17708	17760	17737	16643	17757	17786	16295	17579	15694	17386
0	0	0	39.005	51.965	71.146	70.908	0	108.65	23.702	61.873	228.07	300.12	428.06	699.17	775.76	1056	1318.2	1727	2101.1	2234.7	2474.8	2657.6	2881.2	3013.7	3016.7	3453.4	3512.1	3776.5	3860.4	4004.9	3876.9	4035.5	4552.1	4511.3	4264	4510.3	4866.2	5055.5	5096.7	5248	5150.8	5083.9	5238.9	5243	5163.6	5209.5	5300.3	5153.6	5231.8
0	4.0097	2.6466	16.328	10.588	0	5.0134	13.849	95.297	201.46	405.12	640.54	952.63	1354.6	1812.9	2171.4	2736.6	3286.4	3710.2	4251.8	4681	5245.7	5641.3	6032.2	6165.4	6738.1	6940.1	7039.5	7261.9	7291.3	7682.5	7313	7736.1	8412.9	8186.1	8314.9	8587.3	8844.5	8771.7	9075.5	8606.7	8893.8	8862.9	9160.5	8997.2	8699	8984.6	8725.8	9124.5	8799.1
0	0	0	160.39	368.76	384.79	575.77	825.94	1142.1	1395.1	1642.7	2135.2	2339.5	2828.7	3616.4	4093.9	4624.1	5287.6	5807.7	6547.1	6957.8	7596.8	7597.8	8095.8	8043.7	7624.2	8183.4	8336.2	8827.1	9008.1	8784.7	8610.8	8881.2	9481.1	9689.6	9169.5	9380.5	10234	10206	9970.2	10185	10239	10100	10162	10435	10171	10310	10169	10236	10147
0	0	0	75.635	214.83	320.06	430.69	391.64	453.69	565.02	755.99	1205.9	1223.2	1684.5	2148.3	2405.4	2761.4	3439.9	3894.8	4316.1	4481.3	5068.7	5115.5	5532	5794.9	5882.5	6182.9	6235.7	6519.7	6785.7	7011.5	7007	7153.3	7618.2	7383.4	7475.9	7413	7424.4	7744.1	7580.5	7646.8	7627.8	8143.2	8270.3	8394.6	7796.6	7862.9	8130.4	8279.1	7912.5
0	0	0	0	25.395	0	5.8772	50.696	95.468	162.78	293.34	478.49	669.02	858.87	1075.6	1344.7	1706.3	2020.6	2183.4	2537.2	2780.9	3000.8	3253.8	3363.4	3542.4	3604.2	4089.3	4147.2	4241.6	4042.4	4724	4857.4	4823.7	4793.4	4989.9	4955.3	4732	4888.4	5216.8	5683.8	5455.1	5319.2	5458.3	5676.9	5901.4	5968.8	5927.2	5856.9	5822.4	5649.6
0	0.13545	8.922	9.3004	8.7039	1.7581	0	0	0	0	0	0	0	0	0	0	15.78	36.801	67.331	143.84	187.33	221.82	284.22	269.32	352.3	377.53	437.83	504.26	515.4	564.97	611.25	668.94	721.07	761.79	765.95	827.18	912.72	987.74	1013.6	1107.6	1118.2	1148	1205.5	1208	1207.9	1253.2	1259.8	1260.4	1254	1307.2
0	4.0696	0	5.2093	0	10.413	0	38.324	101.31	214.58	340.68	556.24	908.54	1130.1	1456.1	1743.9	2099	2404.3	2708.3	3084	3420.4	3667.4	3861.9	4103.2	4183.4	4319.4	4408.2	4525.6	4931.4	4830.6	5177.1	5247.9	5575.7	5773	5567.6	5515.1	5644.7	5969.9	5898.2	5882.3	5944.7	6055.8	6134.4	6261.6	6301.3	6292.1	6304.1	6252.9	6088.7	6069.3
0	0	0	1.5822	8.994	0	18.678	79.157	179.12	324.98	497.98	689.04	961.28	1213.9	1564.1	1812.8	2101.3	2455.3	2740	2897.4	3153.5	3369	3495	3660.5	3848.9	3644.8	4069.9	4116.4	4292.7	4363	4462.8	4627.9	4747.6	5050.5	5149.6	5155.3	5372.4	5578.6	5550.6	5713.9	5757.6	5757.5	5772.3	5761.7	5867.4	5912.3	5824.2	5848.9	5810.4	5733.7
0	0	0	0	0	5.5145	26.028	107.04	207.16	371.5	588.07	889.03	1204.1	1624.3	2059.1	2503.1	2986.9	3364.8	3928.5	3781.8	4221	4617.3	4770.6	5046.6	5648	5839.7	6198.1	6385.8	6447.8	6688.9	6674.2	6900.7	6992.8	7163.7	7403.8	7257	7486.3	7601.9	7520.6	7661.7	7779.1	7855.1	7802.8	7765.7	7116.3	7286	7183.6	7266.1	7280.7	7155.7
0	0	0	0	51.907	80.859	149.99	295.34	553.93	783.53	1133.5	1406.7	1832.7	2241.2	2585.1	2953.2	3333.7	3695.5	3990.6	4166.2	4425.4	4656.8	5088.2	5191.6	5226.8	5389	5234	5533.1	5732.8	5983.9	6171.5	6249	6647.7	7075.2	6913.2	6909.1	7169.3	7421	7763.6	7780.1	7725.7	7800	7746.6	7869.2	7939.1	7940.6	7956.2	7847.5	7947.6	7748.5
0	0	2.0913	2.4483	5.5827	0	14.15	7.131	28.805	121.42	237.82	391.86	577.1	788.06	1018	1244.8	1476.1	1661.1	1859.6	2108.3	2328.1	2511.5	2660.5	2907.3	2855.3	2987.7	3076.2	2910.9	3250.8	3347.9	3412.2	3435.8	3541.3	3639.9	3707.5	3881.1	3843	3818.2	3664.7	3589	3622	3699	3670.7	3805	3439.8	3831.6	3874	3613.4	4126.3	4409
0	0	0	0	11.824	35.171	57.943	85.123	126.54	175.03	239.24	316.93	432.47	607	803.9	1011.9	1318.3	1475.9	1773.8	2189.5	2473.5	2397.6	3171.4	3575.4	4019.9	4435.2	4974.2	5359.4	5905.3	6357.2	6755.8	7081.1	7623.8	8004.6	8221.6	8589.1	9008.4	9161.9	9423.7	9468.6	9573.3	9879.9	9992.4	10146	10434	10025	10242	9967.6	10310	10355
15.656	12.375	0	0	0	0	0	13.583	16.061	65.398	123.69	237.88	361.81	488.28	634.96	773.62	910.4	1072.9	1198.6	1339.4	1566.7	1648	1752.9	1828.7	2038.9	2138.4	2212.1	2222	2364.4	2280.9	2399.8	2327.3	2415.2	3031.6	3057.6	3195.8	3084.5	3257.7	2991.5	3170.9	3351.5	3474.3	3614.9	3743	3784.1	3691.7	3759.1	3778.4	3798.3	3857.3
12.003	4.0468	0	0	13.123	0	1.9337	32.732	84.318	153.64	268.81	456.08	629.72	850.4	1112.8	1373.6	1709.6	2043.6	1983.7	2458.4	3020.3	3435.7	3683.6	3940.7	4080.1	4322.4	4289.9	4870.5	4978.8	4614.5	5579.6	5752	5735.3	5828.8	6153	5850.8	6024.1	6204.9	6833.1	6988	7089.2	6635.8	6633.6	6968.8	7156.5	7321.5	7104.8	7337.1	7373.3	7246.2
3.6572	0.11014	0	14.143	2.9877	0	0	37.107	125.85	345.83	584.29	981.02	1597.9	2182.5	3013.5	3916.3	4825.4	5792	6805.9	7556	8613.3	9548.9	10628	11022	11598	12435	12782	12937	13829	14767	14667	15056	15019	15990	16726	16480	16128	16218	16669	16206	16339	16076	16248	16464	16551	16603	16414	16373	16636	16467
0	0.4884	0	5.3606	0	16.432	0	25.728	52.368	117.61	174.58	263.76	402.32	507.7	672.68	817.31	943.42	1096.6	1227.2	1353.1	1508.5	1618.4	1839	1886.3	1963.1	1987.7	2139.1	2214.9	2493.7	2515.2	2783.9	2839.2	3190.2	3355.3	3379.6	3508.1	3662.7	3785.3	3826.3	3997	4143.3	4059	4256.6	4290.4	4331.6	4459.4	4474.9	4561.4	4599.3	4542.2
0	0	0	5.1347	0	6.8291	1.8049	42.323	116.67	301.99	543.58	918.56	1330.1	1900.5	2481.6	3220.4	3832.9	4697.5	5505.1	6456.3	7339.1	8079.3	8777.3	9599.6	10383	11344	11918	12933	13629	13965	14486	15151	15665	16863	17177	17451	17625	18263	18022	17753	17532	17577	17965	18241	18456	18429	18773	18291	18910	18943
0	4.8747	0	0	0	0	14.671	47.238	123.11	262.69	425.47	651.19	957.87	1210.2	1317.6	1689.8	1980.1	2303.3	2611.9	3009.7	3278.8	3662.9	3857.7	4107.6	4737.3	4931.6	5015.1	5232.7	5480.7	5747.4	5994.4	6150.5	6490.5	6893.6	6939.8	7244.5	7105.2	7367.1	7458.3	7505.6	7587.5	7488.6	7685.3	7688.1	7614.2	7316.9	7899.3	7955.9	7858.7	7903.2
12.079	0	0	0	48.951	21.769	21.563	32.016	45.595	50.672	195.73	264.69	443.26	529.25	770.8	986.16	1238.4	1563	1713.9	2052.8	2402.9	2801	3020.3	3368.2	3701.4	3805.8	4235.6	4467.5	4554.1	4988.3	5513.4	5472.7	5772	6037.6	6169	6341.6	6409.1	6608.8	6604.7	6757.1	6475.5	6528	6699.4	6729.3	6681.2	6950.9	6803.4	6851.5	6879.4	6821.1
0	0.068029	0	0	2.9898	4.1194	1.8793	34.145	87.294	169.75	242.47	415.99	613.34	776.49	1033.3	1231.3	1443.9	1698.8	2005.8	2207.6	2596	2829.1	3201.2	3484.2	3739.5	3861.8	4126.3	4289.4	4694.5	4428.9	4758.4	4949.2	5184.7	5568.7	5579.2	5933.9	5811.8	5886.1	5807.6	5998.9	6165.5	6423	6568.8	6739.4	6699.7	6672.8	6702.8	6781.9	6699.1	6653.9
0	0	0	0	38.752	81.721	130.44	221.6	358.94	409.58	559.81	784.06	1011.3	1355.5	1708.4	1993.1	2380.9	2604.5	2950.1	3295.4	3586	3793.8	4154.9	4272.5	4607.2	4364.1	4815.6	4879.2	5125.2	5213.6	5282.2	4355.9	5420.9	5395.3	5922	5722.2	5794.9	6023.2	6087.1	6189.2	6143.9	6074.7	6094.3	6183.8	6179.8	6259.2	6201.1	6051.8	6097.6	6077.7
5.7628	2.6198	1.3638	5.6818	0	0	0	0	6.9059	67.433	136.31	242.43	426.4	564.29	753.9	905.18	1125.1	1322.9	1567.6	1684.4	1894.7	2116.6	2315.8	2503.1	2601	2778.1	3013.6	3098.1	3193.3	3278.3	3438.5	3583.7	3625	3788.6	3809.6	3908.7	3866.6	4003.1	4179.4	4175.2	4281.8	4345.4	4397.4	4304.5	4249.6	4484.4	4298.5	4399.9	4208.4	4303.5
0	0	0	53.275	146.75	279.16	323.26	471.12	489.36	597.22	632.18	828.03	1140.3	1436.8	1670.9	2068.3	2349.3	2718.6	3201.8	3533.1	3881.3	4207.9	4240.1	4575.4	4769.1	4981.5	5153.7	5334.4	5606.5	5705.5	5896.7	6265.1	6317.9	6483.8	6532.7	6695.1	6805.4	6760.4	6997.7	7004.2	7095.2	7122.4	7071.2	7222.4	7440.4	7182.9	7561.6	7641.9	7677.9	7627.6
0	0	0	4.3195	13.664	5.7045	44.492	105.93	260.15	510.11	774.27	1152.9	1651	2146.1	2654.3	3152.2	3237.9	3748.6	4975.6	4665.3	5337.9	6438.5	6645.7	7197.2	6471.7	7033.2	7107.4	7453.6	8154.9	7906.3	8076.6	7775.5	7768.7	8467.9	8163.2	8218.2	8227.7	8645.4	8843.9	8949.5	9122.4	8998.9	8948.6	9086.1	9188.4	9007.7	9298.5	9359.1	9314.8	9149.4
0	0	0	0	2.2557	63.946	59.501	103.82	165.86	262.77	408.49	605.44	850.51	1074.3	1343.3	1638.3	1906.9	2260.9	2541.1	2969.1	3302.1	3609.3	3977.7	4187.7	4385.4	4636.2	4916.6	4958.7	5311.7	5537.3	5740.8	4744.3	6149.2	6261.3	6265.5	6383.9	6444.5	6706.3	6908.3	6760	5756.3	6948.3	7020.8	5698.9	5831.7	5494.7	6883.9	6852.7	6923.5	7005.7
0	0	0	5.5916	2.5998	7.3426	9.9766	0	21.768	19.377	47.848	72.881	153.81	224.16	373.78	456.26	520.48	617.37	727.02	963.17	1092.6	1214.1	1253.4	1318.5	1443.2	1479.9	1663.4	1519.5	2087.3	1653.3	2205.2	2305	2414.9	2658	2638.5	2618.2	2837.6	2871.4	2916.5	2977.6	2996.3	3008.6	3057.3	3036.7	3113.1	3083.3	3107.2	3071.9	3018.6	3038.9
0	0	0	8.1907	2.8715	2.8361	43.102	87.587	167.18	269.69	422.5	572.13	755.81	943.32	1165.8	1449.2	1657.3	1894.5	2145.3	2355.3	2577.6	2780.1	3018.2	3147.3	3301.6	3484.5	3573.3	3605.1	3622.3	3856.4	3958.3	4028.9	4269.8	4468.5	4429.7	4454.1	4634.8	4738.5	4849.1	4869	4996.2	4770.6	4871.3	4848.9	4845.9	4821.2	4916.1	4965.2	4996.6	4932.9
3.9662	18.783	10.822	20.099	26.033	54.641	0	0	18.643	149.14	286.14	550.31	1143.7	1228.5	1663.5	2036.2	2604.3	3056.4	3670.8	4007.9	4182.4	4474.5	4704.4	4866.3	5528.6	5411.5	5457.3	6189.9	6239	6316.4	6438.5	6927.7	7031.5	7472.8	7731.9	8129.1	8485.4	8615.3	8646.7	8686.7	8916.8	8864.8	9418.7	8988.1	8504.9	8826.6	8766.2	8607.4	8665.6	8920.3
19.086	12.306	4.364	0	0	4.0572	0.26916	25.796	47.449	98.51	186.6	265.31	450.36	627.4	854.62	1040.4	1337.2	1554.8	1855	2094.2	2287.3	2519.7	2867.9	2945.1	3296.9	3509.3	3704.5	3920	4055.1	4235	4515.2	4701.8	4717.7	4922.6	6183.8	6318.6	5315.8	5518.6	6776.5	5925.6	5998.8	5953.5	6136	5977.2	6046.4	6169.2	6164.5	6316.3	6246.4	6273.7
0	0	0	0	10.491	45.911	61.998	108.99	175.51	245.8	361.82	515.48	694.51	902.99	1090.1	1417.5	1713.2	2006.8	2324.9	2704.4	3104	3459.2	3803	4043.7	4468.9	4810	5102.9	5452.1	5597.9	5779.3	6001.6	6213.7	6293.6	6446	6334.7	6589.6	6818.2	6894	7016.4	5770.8	7270.9	7255.7	7200	7144.8	7007.6	6821.1	6986.5	6992.2	7167.7	7155.8
0	8.3568	0	0	62.081	23.22	0	97.394	145.12	391	762.63	946.46	1459.4	1858.2	2865.3	3001.3	3658.5	4923.5	4882.5	5640.9	6978.6	6996.1	7619.1	7765.9	8237.8	8783.3	9094	10184	11204	10101	10566	10565	10743	11099	11302	11540	11506	11714	11707	11946	11880	11931	11954	11944	12288	12239	12265	12118	12227	12201
0	0	9.2559	4.6239	0.7935	2.5654	13.155	18.945	25.188	46.708	109.33	158.95	279.78	385.04	602.9	886.16	1157	1447.9	1789.6	2076	2270.5	2673.2	2842	3147.3	3320.1	3455.7	3734.1	3934	4291.8	4319.5	4549.8	4736.3	4830.6	5069.7	5094.1	5216.6	5336.2	5398.6	5561.6	5580.8	5788.2	5772.3	5813.8	5873.5	6017.9	5904	6039.8	5983.1	6017.8	6026.6
0	0	0	0	17.995	14.141	22.576	66.747	143.18	257.05	410.71	629.4	934.99	1314.1	1711.1	2108.2	2431.1	2899.7	3372	3759.2	4223.5	4671	5112.1	5463.8	5939.9	6474.5	6692.3	6961.1	7419.7	7446.2	7975.2	7843.3	8243.2	8722.4	8853.7	8977.6	6911.3	6993.1	6895.9	7281.5	9651.2	9780.8	7955.7	8098	8812.9	10354	10368	10159	10305	10366
0.13811	0	0	0	1.9966	2.4149	13.533	51.352	146.09	277.56	434.9	613.36	829.93	1052.5	1243.5	1534.2	1702.7	1916.7	2186.6	2326.3	2515.7	2711.8	2909.6	3094.6	3272.8	3364.8	3575.3	3703.6	3879.1	4021	4071.3	4248.4	4350.7	4566.7	4641	4665.4	4872.5	4794	4932.3	4883.6	4992.6	4969.8	5007.8	5184.3	5288.6	5471	6149.2	6270.1	5533.6	6533.6
0	0	0	0	89.615	178.04	331.35	459.54	621.46	850.14	1088.4	1353.5	1701.6	2028.5	2365.5	2762.4	3277.4	3706.3	3996.1	4471.2	4823.6	5274.1	5728.3	5995.4	6221.7	6639.3	6863.1	7112	7379.9	7447.2	7742.6	7862.8	8137.9	8226.3	8332.3	8358.9	8144.3	8538.3	8558	8555.2	8437.8	8510.8	8587.8	8535.3	8529.3	8657.4	8569.8	8681.1	8495.4	8496.9
0	0	0	1.4386	0	26.715	0	20.17	21.337	48.905	86.132	131	203.45	258.39	351.57	422.55	521.43	654.23	752.13	902.12	1085.4	1235.8	1442.6	1584.1	1694.8	1798.9	1873.7	2029.1	2226	2306.5	2513	2620.2	2873.3	2952.2	2963.6	2949	3050.3	3153.4	3259.4	3230.4	3300.5	3362.6	3444	3498.8	3467.9	3522	3440.4	3487	3544.2	3478.1
0	18.983	49.541	125.63	0	0	0	0	13.191	144.11	352	523.93	715.41	969.88	1181	1405.2	1577.5	1823.4	2090.8	2417	2684.4	3198.8	3420.7	3721.7	3918.4	3969.6	4839.6	4785.8	4899.5	4529.4	5284.2	5779.4	5769.7	5738.6	6167.8	5893.1	5935.6	6119.4	6824.6	6964.3	6822.8	6624.6	6845.9	7032.9	7190.3	7336.1	7373.5	7405.9	7389	7315.8
0	0	5.8975	0	2.6959	0.50385	19.128	106.58	262.36	504.43	753.87	1113.8	1364.5	2007.4	2668	3416.5	4160.7	4897.9	5662.2	6369.1	7271.9	7877.6	8645.4	9134.1	9631.5	10069	10283	9862	10688	11199	11191	11457	11832	12497	12409	12099	12618	12805	12790	12772	12978	13161	12927	12993	13083	13198	13239	13230	13157	13168
0	0	0	0	18.122	0	52.017	162.63	344.49	580.33	851.77	1220.8	1701.8	1973	2408.2	2878.8	3833.9	3843.6	4178.2	4359.3	4910.2	5543.3	5894.7	5827.6	5952.7	6444.6	6244.3	6319.8	6450.3	6337.4	7240.2	7333.6	7339.2	7314.2	7531.9	7381.6	7271.1	7463.8	7971.8	8133.3	7993.6	7713.1	7954.9	8112.9	8464.3	8516.8	8433.5	8326.1	8394.1	8297.6
0	0	0	15.704	9.5514	18.361	38.816	98.843	222.75	359.79	636.38	903.23	1246.7	1672.2	2039.6	2466.2	2975.7	3431.6	3825.6	4389.2	4874.1	5411	5670.2	5970.5	6585.2	6740.6	7262.6	7875.6	7889	7808	8004.1	7978.6	8058.8	8012	8091.3	8353.3	8678.6	8719.7	8594.6	8690.6	8842.8	9007.7	8660.2	8770.9	8575.5	8682.8	8783.5	8617.1	8846.2	8458.7
22.425	49.058	24.086	5.6452	0	0	8.3227	59.369	269.71	472.41	796.45	1122.4	1586.5	2012.5	2514.5	3062.4	3681.6	4154.5	4572.4	5058.2	5629.2	6022.4	6384.6	6767.8	6889.9	6552.3	7111.5	7229.3	7287	7423.9	7459.2	7454.4	7710.3	8094.7	8227.3	7889.8	8094.5	8466.2	8578.6	8605.6	8734.1	8755.8	9045.2	9104.7	9139.9	9079.3	9047.2	9071	8883.8	8934.2
0	0	0	0	27.073	34.498	38.018	51.064	86.009	182.55	308.89	504.79	723.65	896.9	1289.1	1455.9	1816.3	2127.8	2568	2641.3	2955.5	3348.3	3612.2	3996.3	4337.4	4496.9	4755.1	4821.2	5156.6	5388.5	5554.1	5871.7	5892.9	6090.4	6028.7	6106.5	6302.4	6369	6335.5	6364.9	6424	6577.6	6424.3	6623.9	6661.8	6526.4	6478.7	6543.8	6478	6517.4
0	0	7.9719	0	0	0	21.057	50.627	93.837	164.86	250.07	397	512.33	726.09	931.66	1129.7	1357.3	1535.2	2327.3	2522.2	2318.8	2481.1	2687.6	2921.6	3075.1	3097.6	3278.1	3374.1	3897.1	3942	4104.5	5331.5	4311.4	4642.5	4706.1	4586.6	4840.4	6282.9	5212.3	5408.2	5265.1	5425.1	5442.2	5563.8	5516.5	5603.6	5494.5	5521.6	5541.4	5606.5
0	0	0	25.556	7.6745	41.382	69.29	163.66	254.42	432.08	567.68	811.15	1090.2	1270.2	1566.4	1741.8	2026.4	2276.7	2516.9	2684.6	2932	3092.7	3395.4	3450.4	3577.7	3690.2	3769.4	3676.6	4014.2	3963.4	4332.9	4218.7	4458.1	4688.6	4637.7	4633.5	4649	4657.8	4809.2	4981.2	5040	4987.8	5161.1	5110.1	5025.3	5086.8	5064.9	5067.8	5082.2	4931
0	0	0	0	2.3646	3.7483	33.929	73.493	115.58	195	305.1	442.33	610.82	782.85	962.82	1261.7	1556.1	1705.3	2061.2	2319.6	2508.7	2717.2	2889.9	3122.1	3431.7	3567.6	3772	3932.8	4074.3	4221	4352.1	4471.2	4533.4	4682.3	4691.8	4692.4	4752.2	4865.2	4891	4752.8	4929.6	4968.6	4944.3	4932.6	5062.2	4850.3	5011	4994.8	5028.3	4938.4
8.9726	16.43	0	18.169	2.8161	0	0	0	0	0	0	0	26.871	0	52.033	72.742	61.82	196.6	182.07	242.87	292.83	438.72	509.78	643.93	733.71	970.38	1122	1171.9	1489.4	1547.5	1783.9	1977	1894.8	2040.7	2090.6	2181.1	2170	2318.5	2416	2501.7	2421.6	2506.5	2566.4	2576.6	2597.1	2627.1	2713.8	2709.9	2724.4	2730.7
0	0	8.3889	0	0	18.489	10.284	8.876	34.783	93.353	186.28	335.77	486.94	674.86	885.01	1154.9	1436	1669.2	1901.9	2237.2	2378.6	2643.9	2698.4	2911.7	3120.9	3221.9	3412.8	3606.2	3598	3775.9	3927.9	3934.4	4048.9	4160.7	4305.5	4325.9	4547.3	4620.9	4808.9	4809.3	4897.7	4926.4	4942.9	4912.1	5305.2	5290	5241.1	5398.7	5395.3	5555.5
2.104	0	0	0	11.917	0	8.9091	62.562	166.87	307.36	508.17	817.8	1178.9	1494.4	1885.8	2384.3	2910.1	3473.8	3886.9	4459.2	4816.1	5226.8	5528.8	5734.3	5964.8	6018.5	6676.2	7009.9	7156.8	6582	7695.9	7827.7	7844.7	8051.9	8256.5	8107.4	8014.6	8223.2	8970.5	9250.6	9138	8877.8	9057.1	9323.7	9557.7	9662.9	9697.8	9776.9	9782.6	9668.9
0	2.8157	0	17.347	0	0	4.4608	0	0	27.035	68.677	192.86	393.43	702.63	1055.4	1468.4	1955.9	2381	2936.1	3549.4	3932.4	4544.4	4885.6	5347.2	5498.5	5795.3	5892.8	5585.9	5942.9	6212.7	6766	6800.7	7095.4	7470.5	7768.2	7637.7	7931	7979.9	8150.3	8435.6	8123.9	8507.1	8528.9	8549.1	8559.7	8457.6	8599.9	8702.7	8422.2	8437.4
0.70104	25.228	14.205	0	0	0	0	66.201	228.36	441.14	654.9	1052.4	1348.7	1728.5	2167.4	2058.5	3409.1	3895.6	4417.6	4975.8	5385.6	5959.7	6221.2	6629.8	6973.5	6621.1	7453.7	7571.3	6947.5	7068.7	7533.6	7203.9	7660.5	8302.7	8584.1	8769.8	9208.7	9285.4	9392	10009	9449.9	9566.2	9913.4	10033	10066	10280	10004	10063	10136	10104
5.8704	7.2344	0	0	0	0.58944	0	10.17	32.128	105.95	224.25	406	644.5	902.25	1171.3	1500.5	1916.3	2263.8	2688.3	2918	3237.3	3685.3	4018.1	4549.6	4865.7	5234.7	5600.9	5901.6	6229.9	6560.7	6831.1	6901.5	7225	7613.6	7839.4	8001.4	8316.1	8517.8	8652.3	8671.4	8786.1	8854.7	8973.3	8938.6	9149	9275.4	9344.8	9440.7	9672.5	9495.3
0	0	0	2.7679	14.856	0	16.637	74.208	126.81	264.01	423.35	616.2	1053.2	1337.3	1623.6	1994.4	2522	2510.7	3342.9	3800.8	4126.3	4515.5	4237.8	4455.5	4721.2	4610.7	5010.4	4908.5	5315.8	5880.9	5978.3	5617	5684.2	5460.9	7140.5	6300.3	7546.5	6044.2	8375.1	7079.8	8037.5	6373.1	7167.6	7258.2	6434.3	6746.3	6939.6	6999.2	6848.5	8420.3
0	0	0	3.3198	8.6115	15.049	16.739	29.649	95.758	200.73	343.22	545.68	801.57	1060.9	1294.4	1525.6	1819.6	2063.2	2312.7	2521.7	2701.9	2928.8	3194.4	3373.4	3582.1	3483.4	3857.9	4065.1	3982.8	4418.4	4481	4682.6	4758.9	5211.6	5229.7	5356.1	5607.4	5646.5	5870.2	5786.7	5817.9	5909.6	5906.4	5829.7	5961.2	6019	5844.7	5764.7	5831.4	5821.1
0	0	0	7.6715	7.508	11.601	32.268	43.499	91.831	146.18	271.59	405.44	660.01	869.38	1178.5	1495.6	1757.6	2115.1	2379.7	2769.7	3098.4	3424.3	3601.7	3864.4	3993.1	4107.7	4343.5	4270.6	4604.1	4770.5	4818.9	4206.3	4456.8	4425.5	4389.7	4522.6	4899.8	4849.6	5049.2	4937.3	4860	4992.4	5038.4	4959.6	5309.9	5098.9	5026.9	5081.6	5130.5	5173.3
0	0	0	0	2.0465	33.399	61.127	139.69	252.25	394.9	594.46	799.96	1003.9	1277.3	1482.6	1722.1	2025.4	2254.4	2532.3	2680.6	2904.3	3099.2	3190.3	3396.9	3606	3749.8	3932	3903.7	4092.7	4157.9	4241.2	4435.2	4547	4673.4	4759.6	4778.5	4874.8	4808.1	4965.6	5074.2	5096.6	5195.2	5130.1	5137	5326.8	5052.9	5243.5	5096.9	5241	5264
8.999	2.2577	0	24.91	0	0	0	0	0	0	0	11.754	55.181	86.2	144.99	194.82	287.4	342.86	441.23	510.77	629.51	781.4	896.27	1014.9	1114.5	1318.5	1491.9	1602.9	1718	1765.8	1979.8	2112.6	2253.1	2396.6	2431.6	2611.2	2652.2	2847	2932.5	2998.2	3070.1	3217.3	3190.3	3150.9	3089.1	3303.8	3305.6	3362.9	3305.9	3446.6
0.059828	7.9733	0	0	11.332	0	14.623	82.489	255.89	527.39	783.46	1220	1621.1	2086.6	2643.3	3270.4	3726.6	4321.8	4632.3	5259.1	5541.5	5888.9	6210.2	6701.5	6711.9	6813	6841.4	7227	7375.5	7063.5	7973.4	8154.9	8175.3	7989.2	8635.6	8233.5	8309.4	8520	9146.2	9296.4	8984	8967.6	8969.8	9178.2	9523.1	9709.5	9460.8	9730.5	9702.1	9484
0	0	0	0	0	25.085	89.939	197.89	437	656.3	940.13	1298.2	1723.3	2152.8	2544.8	3094.1	3524.4	4090.5	4402.6	4926.8	5269.2	5914.2	6215.2	6664.1	6601	6491.9	6733.5	8424	7813.3	8048.1	8307	9629.2	8750.1	8887.5	8824.8	8899.3	9280.7	9370.5	9501.8	9612.6	9748.7	9852.1	9993.6	9877.5	10022	9731.6	9631	10055	9723	10053
0	6.3402	0	11.142	4.1986	0	4.0352	2.9656	48.878	57.987	160.99	271.58	501.6	679.52	984.27	1343.5	1679.3	2131.8	2445.3	2929.9	3338.5	3495.4	4027.9	4361.1	4542.1	4810.9	4729	5048.8	5254.5	5955.5	6151.5	5977.7	6342.5	6669.6	7077.8	6897.6	7007.1	7416.9	7487.3	7692.5	7759	7625.4	8068.3	7939.1	7915.1	7851.5	7836.1	7673.8	7860.1	7943.1
0	0	0	0	4.7112	0	28.991	81.681	143.09	277.63	421.3	624.27	844.61	1149.3	1491.4	1799.2	2135.4	2433.7	2687.1	3273.7	3782.2	4260.6	4407.7	5020.9	5055.9	5486.3	5625.2	5466.6	5972.4	6241.2	6481.6	6819	7184.1	7399	7485.4	7504.8	7885.2	8086.2	8020.7	7986.9	8135.5	8253	8286.4	8480.5	8599	8672.8	8727.9	8704.5	8654.8	8570.3
0	0	0	0	27.982	42.388	99.193	113.14	248.82	317.78	543.19	783	1070.8	1350.1	1692.9	1957.1	2210.2	2492.4	2795.7	3148.4	3486.2	3825.1	4110.3	4350.1	4462.9	4650	4753.5	4544.9	4617.4	4764.3	4838.5	4748.6	4907.8	5248.6	5297	5362.6	5582	5658	5838.5	6034.8	6061.1	6132.9	6141.6	6143.4	6317.9	6261.5	6304.6	6248.3	6231.8	6230.5
0	11.212	0	9.9682	51.36	27.033	21.714	21.31	50.066	89.008	131.3	191.33	269.17	471.44	683.98	955.25	1233.1	1560	1823	2195.2	2501.1	2864.5	3226.7	3524	3715.8	4072.7	4195.4	4347.4	4784.3	5017	5177.4	5257.7	5303.3	5759.7	5687.7	5725.2	6203.4	6324.8	6257.1	6311.3	6381.8	6495.2	6462.9	6447	6483	6487.9	6479.9	6443.8	6358.8	6340.5
0	0	0	0	0	0	42.162	134.07	301.12	591.53	854.86	1268.5	1673.1	2165.3	2582	3046.2	3467.1	3871.9	4317.6	4636.7	4961.1	5283.9	5523.4	5653.9	5598.7	5665.7	5812.6	5868.7	6405	6490.2	6307.9	6463.7	6517.4	6781.9	6609.4	6541.4	6900.9	6944.5	7063.3	6881.6	6891	6939.1	6805.1	6787.7	6949.2	6898.1	6663.5	6819.1	6902.8	7062
0	0	0	0	8.5637	12.031	13.164	21.021	48.078	57.69	108.76	191.89	289.48	375.83	397.16	502.36	641.87	759.78	902.09	924.79	1240.5	1262	1400.2	1557.5	1645.7	1852.3	2168.5	2178.8	2363.3	2484.3	2575.3	2669.4	2756.2	2877.2	2967.8	2978.9	3063.5	3163.4	3160.1	3241.1	3267	3291	3306.5	3304.1	3417.6	3322.9	3273.5	3367.2	3372.4	3452.5
28.779	0	12.244	0	15.028	0	0	48.097	112.83	237.25	239.21	521.26	738.6	895.41	942.61	1433.3	1629.6	1533.2	1714.9	1805.5	2609.3	2820.2	2947.7	3302.2	3406.8	3538.6	3601.1	3579.4	3802.4	3798.8	4053.9	3761.5	3853.6	4411.6	4056.6	3594.1	4352	4244.6	3746.6	3979.4	3996.5	3674.3	4152.2	4038.4	4352.5	3754.4	4429.1	4267.6	3920	4123.9
0	0	0	0	1.7495	30.692	14.624	32.121	93.682	123.94	253.85	429.22	678.15	978.33	1324	1903.9	2013.5	2443.7	2903.2	3135.3	3719.8	3895.3	4219.9	4472.5	4796.7	4909.3	5151.3	4977.6	5448.8	5614	5488.6	5825.2	5924.6	6535.4	6323.9	6474.7	6248.7	6332.3	6473.8	7100.4	6388.4	7231.5	7033.7	6313.8	7204.3	7310.6	7154.6	7074.5	7200.9	7108.4
0	0	0	0	33.76	47.079	156.1	288.61	466.18	614.29	780.38	963.69	1213.5	1411.8	1935.4	2032.1	2094.7	2176.1	2290.7	2725.4	2901.4	2889	3219.4	3516.3	3725.8	4029.7	4320	4171.7	4581.5	4688.6	4875.4	4849.1	5200.7	5521	5535.4	5596.7	5712.8	6163.2	6360.2	6344	6267.7	6456.9	6528.7	6647.7	6631.8	6726.8	6757.8	6802.1	6840.5	6615.7
0	0	0	0	0	17.772	48.291	100.63	218.74	395.67	613.13	893.86	1277.2	1668.8	2116.7	2560.8	3073.9	3450.7	3997	4614.3	5054	5498	5931.3	6469.9	6891.5	7245.6	7412.3	7542.8	8149.3	8262.2	8393.9	8772.7	9048.9	10105	10155	10118	10291	10445	10412	10985	11119	11294	11184	11211	11838	11812	11863	11473	11478	11564
12.942	0	0.53004	0	12.008	0	0	10.505	38.281	69.005	162.44	264.36	371.77	489.38	613.15	798.13	1070	1305.8	1417.9	1742.9	1867.1	1943.1	2100	2184.8	2289.4	2095.4	2370.3	2518.2	2581.1	2436.1	2773.6	3036.2	2969.7	3021.1	3067.3	2902.4	2888	3015	3423.5	3613.8	3479.1	3293.6	3315.7	3556.8	3776.2	3810.6	3850.2	3791.3	3894.4	3659
1.3356	30.686	0	3.4717	0	11.302	0	13.876	40.11	167.8	312.8	497.75	846.58	1114.3	1447.4	1778.3	2012.6	2369.5	2706.1	2972.5	3183	3438.6	3719.2	3802.9	3932.1	4536.3	4652.8	4879.3	4942.9	5114.1	5359.4	5416.6	5749.8	6008.5	6154.5	6301.3	6399.5	6616.4	6733.9	6704.2	6764.3	6899.8	6978.4	7028.7	7037.5	7039.1	7134.7	7181.4	7329	7223.7
0	0	0	2.4719	0	10.176	6.4835	0	8.1202	9.9982	33.803	81.203	147.61	240	394.49	511.45	714.37	837.76	1104.5	1191.8	1336.2	1626.3	1847.1	2308.6	2078.8	2064.7	2662.3	2231.7	2756.4	2875.2	3201.3	2588	2769.1	2746.4	2959.6	2856.6	2947.8	3145.4	3231	3320.1	3369.4	3340.1	3457.2	3392.7	3362.6	3427.8	3396.6	3404.4	3433.2	3423.1
0	0	0	1.4206	35.754	39.54	66.969	50.74	94.932	108.38	131.69	204.53	383.63	403.57	608.97	797.9	993.05	1208.5	1446.2	1714.6	2030.9	2296.6	2524.8	2851.4	3051.9	3341.7	3646.8	3387.2	4062.9	4121.6	4014.2	4453.6	4566.3	4876.3	4938.4	4744.6	5336.8	5349.7	5852.1	5964.9	5857.1	5766.9	6131.1	6073.3	6001.4	6592.4	6910.2	6515.2	6595.4	6592.4
0	0	0	2.349	2.677	7.6286	2.7852	9.7852	13.268	7.545	19.235	37.859	79.083	169.29	263.54	421.12	624.6	842.76	1088.1	1369.8	1732.5	2073.3	2420	2851.3	3176.8	3474	3954.1	4290.4	4731	5012.2	5261.3	5771.6	5989.7	6284	6548.2	6620.5	7055.1	7088.1	7457.3	7471	7690.6	7795.2	7698.5	7575.6	7875.9	7614.1	7794.2	8068.5	8135.5	8151.2
0	0	0	0	0	58.436	167.7	317.07	538.59	819.65	1023.2	1432.5	1849.4	2110.5	2581.1	2954.4	3379.8	3575.3	4217.9	4639.8	5044.5	5012.3	5580	5527.1	6499.1	6587.4	6551.3	6746.1	6826.3	6544.1	7099.5	7201.4	7275.3	7798.1	8312.4	8035.6	8312.5	8571.1	8811	8979.1	9128.5	9265.3	9226	9264.7	9247.8	9338.1	9304.2	9483.4	9308.7	9468.3
0	5.4125	0	0.46238	5.1277	0	0	48.464	115.11	216.55	345.17	481.46	681.57	845.21	1075.8	1256.6	1460.6	1650.3	1927.6	2098.8	2336.5	2501.8	2644.9	2823.6	3000.2	2895.2	3175.5	3207.4	3259.1	3312.1	3284.5	3453	3590.1	3792.2	3892.9	3780.6	3940.8	4140.3	4323.9	4321	4579.8	4617.8	4708.2	4763.9	4779.2	4909.3	5043.8	5072.7	4987.1	5047.6
0	0	0	1.9043	8.4582	0	26.028	72.643	231.71	471.7	854.08	1282	1857.3	2493.6	3364.3	4130.3	4923.2	5846.8	6648.5	7539.9	8189.4	8793.6	9782.2	10148	10694	11256	11487	11004	11775	11986	12897	13029	13550	14212	14466	13838	14072	14589	14687	15201	14767	15171	15023	15245	15011	15210	15053	15172	14683	14776
0	0	4.6064	0.84919	5.7382	10.338	0	11.177	38.23	87.69	166.47	300.95	454.26	660.92	852.72	1077.2	1293.9	1490.1	1728.4	2075.4	2211.7	2570.3	2786.3	2983.5	3260.9	3475	3860.9	4186.1	4254.7	4362	4890.2	5023.4	5087.1	5119.8	5340.6	5532.7	5755	5917	6067.6	6380.6	6156.4	6158.4	6150.6	6376.4	6416.3	6254.9	6296.3	6366.1	6449.1	6536.3
5.9273	0	0	0	18.809	0	0	0	17.052	0	17.449	16.409	125.63	177.63	339.42	535.2	740.47	965.22	1269.3	1612.5	1946.4	2208.6	2434.2	2642	2825.6	3077.3	3199.7	3360	3573.3	4196.1	4202.9	4333.3	4676.9	5052.5	5154.3	5044.9	5234.7	5751.5	5940.5	6021	5997.7	6145.3	6343.6	6335.7	6401.2	6444.3	6448.8	6482.7	6493.3	6622.1
0	0	5.4726	0	0	42.681	15.557	56.722	123.87	214.18	371.27	594.45	905.95	1205	1614.4	1885.4	2385.6	2738.5	3143.9	3657.3	3939.1	4326.9	4724.2	4998.6	5261.3	5676.1	5570.2	5761.8	6163.1	6212.4	6492.9	6741.4	7281.3	7432	7213.2	7346.6	7621.1	7969.4	7885.3	7928.4	7940.1	8089.5	8274.9	8327.6	8236.1	8262.5	8171.1	8250.4	8380.5	6763.3
2.8537	6.1433	0	19.602	37.262	0	0	47.109	172.23	295.25	534.42	911.74	1357.2	1802.2	2463.4	2780.7	3435.6	4403.8	4760.4	5588.6	6301.6	7142.6	7496.4	7854	8276.5	9038.7	9862.8	9837.6	10241	10098	10484	11022	11408	11735	11942	11930	12020	12255	12134	12204	12292	12520	12912	12980	13056	13186	13070	13235	13079	13152
0	0	0	3.3553	3.2905	0	33.349	15.787	24.304	86.459	159.64	254.52	370.61	538.02	684.48	849.28	1024.7	1238.2	1496.9	1757.5	1976.4	2179.4	2449.9	2704.7	2888.3	3073.8	3166	3315	3805.4	3970	4369.6	4498.4	4610.3	4792.6	5108.7	5197.8	5070.7	5325.3	5475	5602	5639.8	5738.7	5708.1	5815.6	5881.8	5965	5871.6	6098.3	6194.8	6226.1
0	118.94	68.676	3.2027	66.721	0	0	0	0	0	224.52	733.58	1278.6	1691.3	3028.6	3502.3	4634	5501.9	5920.3	6325.1	7303.5	8107.3	9091.9	9702.7	9912.3	10352	10951	10215	11315	11628	12144	11752	12078	12648	13317	12529	13052	14463	14647	14856	14475	14651	15092	14798	14818	15073	14994	15110	14949	14940
0	0	0	0	0	151.46	78.926	177.85	342.79	604.9	901.28	1255.9	1732	2223.1	2858	3451.3	3919.5	4510.2	4851.1	5862.5	6173.3	6879.3	7364.5	6572.7	7919.5	8039.4	8882	8691.6	8880.6	8214.4	9666.9	8775.7	8813.7	10264	10438	10461	10112	10363	11725	11962	11661	11609	11534	11543	11944	12054	12007	12140	12304	12312
0	0	0	31.931	64.002	111.61	228	284.78	519.75	983.09	1162.5	1730.3	2422.2	3074.4	3589.8	4305.9	4956.2	5598.7	6516.2	7187.7	7804.2	8384.9	8728.3	9465.1	9665.6	9776.2	10626	10562	10792	10365	11742	12037	12143	12296	12623	12379	12346	12637	13545	13699	13605	13248	13558	13778	13748	13818	13941	13754	13673	13402
6.6909	0	0	0	2.3057	0	18.528	89.908	197.11	416.56	687.8	997.59	1507.7	1876.9	2387.3	2731.7	3272.4	3759.9	4282.4	4684.9	5057.2	5574.5	5970.4	6312.3	6555.5	7040.2	7339.1	7733.9	7898.5	8115.2	8509.6	8643.9	8887	9209.2	9236.3	9209.4	9308.9	9467.7	9496.2	9866.5	9841.2	9867	9841.8	10033	9907.8	9832.9	9916.7	9938.6	9946.6	9986.3
0	2.5686	17.315	1.4803	0	3.9599	0	0	13.174	45.647	113.06	227.94	343.87	499.57	748.64	979.38	1298.7	1537.6	1764.3	2098.3	2385.5	2653.6	2937.5	3288.1	3425.5	3457	3762.4	3802.6	5346	5424.1	5435.1	4728	5039.1	5329.9	5436.9	5411.3	5716.6	5610.5	5443.6	5498.8	5485.3	5522.5	5559	5517.6	5585.3	5579.4	5560.7	5512.7	5549.1	5559.6
0	0	0	2.7651	2.6999	8.2061	29.152	78.665	171.37	389.59	677.51	1022.2	1446.9	1947.7	2521.1	3039.9	3594	4401.5	4730.8	5303.3	6122.2	6419.7	6876.5	7396.3	7615.6	7594.3	8192.4	7942	8737.6	8953.5	8584.4	8678.8	9397.3	9644	9635.1	9513.3	9966.1	10408	10475	10537	10833	10771	10836	10766	10759	10824	10999	10770	10847	10864
18.011	14.599	0	0	0.17534	0	4.8031	5.4705	57.336	129.01	244.24	392.52	665.48	854.89	1114.7	1356.6	1616.1	1908	2231.2	2490	2839.6	3097.9	3263.8	3538.2	3597.7	3920.5	4017.6	3842.4	4248	4282.8	4086.9	4237	4568.7	4726.1	4926.9	4874.8	4782.2	5350.1	5558.3	5614.5	5468.1	5486.1	5391.7	5463.2	5421.7	5489.5	5363.3	5393.6	5471.3	5470.1
0	0	0	50.405	29.685	61.672	72.537	188.46	303.88	546.35	635.89	956.58	1403.3	1713	2080.2	2266.9	2598.1	3196.4	3368.6	3827.7	4190.5	4508.2	4764.9	5052.7	5016.9	4985.7	5341.5	5547.3	6200.3	6071.1	6393.8	6592.2	7046.6	7389.8	7317	7184.6	7508.4	7798.5	7915.7	7718.5	8655.1	7975.4	8847.6	8892.7	8884.7	8360.8	8285	8327.2	8368.3	8260.8
0	0	0	143.37	43.172	45.694	119.07	237.99	451.44	700.73	1367.9	1428.7	2067.8	2358.4	2896	3195.8	4017.6	4474.5	4854.9	5039.4	5387.9	5847.7	6218.6	6416.7	7853.3	6883.9	6599.1	6780.6	6980.1	7035.8	7475.3	7600.4	8483.2	8690.2	8812.9	8932.5	9053	9505.3	8984.7	9563.5	9606.9	9755	9655.1	9294.5	9195.6	9073.6	9375.3	9286.9	9290.9	9424.6
0	0	5.6423	39.232	0.56333	17.244	4.5391	46.888	80.194	193.57	299.91	483.95	688.87	929.21	1244.4	1458	1769.7	2038.5	2351.5	2665.5	2940	3148.5	3435.5	3727	3732.6	3550.7	3935.2	3990.1	4657.7	4747.2	4484.1	4616.2	5145.7	5063.6	5153.9	5196.8	5089.4	5495.1	5573.1	5483.5	5650.3	5605.1	5813.1	5749.3	5754	5775.3	5430.9	5399.8	5425.3	5591.1
0	0	0	9.2118	8.2637	17.808	36.621	46.317	78.099	174.01	302.27	504.32	661.24	877.27	1202.6	1466.8	1799.2	2097.6	2543.6	2702.9	2996.7	3241.9	3589.4	3619.7	3704.1	3806.4	3944.8	4379.8	4483.7	4379.6	4757.6	4901.6	5021.3	5143.3	5322.5	5463.6	5880.5	5937	6139.4	6079.2	6040.9	6047	6156.4	6270.3	6567.9	6195.6	6329.6	6370.3	6475.1	6427.5
0	0	0	0	0	2.6735	19.448	74.875	150.26	304.54	507.92	781.59	1117.5	1447	1899	2230.3	2582.8	3109.7	3513.3	3664.1	3924.4	4265.8	4635	5001.4	5110.1	5415.2	5479	5600.9	5748.6	5705.7	5988.3	6044.8	6070.3	6431.7	6414.3	6780.1	6703.6	7033.1	7087.3	7039.1	7320.4	7362.7	7504.8	7585	7618.8	7858.4	7814.8	7876.6	7738.4	7639.5
12.805	22.341	10.38	0	0	0	0	0	2.9345	64.892	169.13	291.14	499.78	685.36	924.42	1128.2	1392.7	1688.8	1937	2166.9	2367.5	2532	2813.4	2939.9	3027.5	3257.9	3452.2	3549.4	3685.9	3679	3864.7	4000.3	4065.7	4101.3	4223	4341	4309.6	4435.8	4460.8	4633.1	4661.9	4601	4742.8	4799.9	4724.8	4648.4	4736.3	4736.4	4649.5	4686.1
0	7.1461	0	0.26326	0	0	45.557	110.3	324.15	520.66	847.56	1209.6	1629.8	2017.9	2389.6	2904.7	3334.9	3572.7	3912.4	4354.6	4823	5178.6	5489.5	5843.2	5832.7	6114.1	6165.8	6016.5	6352.3	6597.7	5931.8	6528	6981.8	7380	6946.1	6815.4	7456	7947	8160.8	8127.1	8108.4	8302.5	8409.3	8519.8	8585.1	8526.3	8528.3	8383.7	8523.6	8533.5
0	0	0	0	0	65.122	87.346	212.43	347.13	553.02	749.9	975.31	1291.3	1531.5	1859.8	1974.4	2287.1	2715.7	2820.3	3134.6	3556.2	3767.6	4035.7	4373.7	4498.6	4593.5	4899.1	4938.4	5935.6	5583.4	5822.2	5778.2	6487.1	6624.8	6659.1	6842.4	6847.9	7025.5	7073.1	7205.1	7313.1	7336.4	7580.3	7516.9	7494.9	7578.5	7600.5	7631.4	7631.7	7676.5
0	0	0	0	14.322	2.1962	73.359	90.495	165.95	339.47	483.65	679.38	883.16	1107.5	1424	1709.7	1969.6	2251.9	2508	2776.6	3135.3	3350	3535	3763.1	3864.6	4237.9	4352	4145.9	4689.4	4734.3	4869	5175.9	5408.6	5832.3	5774	5773.3	6083.6	6412.4	6588.6	6538	6641.8	6794	6846.1	6949	7107.1	7287.5	7395.5	7293.8	7296.9	7178.7
0	8.7798	0	0	17.004	0	0	36.642	137.43	257.42	491.21	851.62	1221.5	1678.4	2200.1	2768.3	3516.3	4311.5	4914.6	5421.2	5906.1	6438.9	7029.3	7624.5	8066.4	8361.1	8659.1	9095.5	9282.4	8344.2	9541.9	9579.3	9625.3	9866.4	10603	10138	10291	10537	11207	11470	11097	10912	11071	11309	11553	11691	11520	11543	11546	11344
0	0	0	53.739	286.74	232.79	248.66	281.86	330.65	573.85	726.26	935.6	1176.6	1524.8	1710.6	2161.8	2409.3	2744.9	2829.5	3488.3	4136.8	4192.7	4738.3	4751.8	4800.4	5175.6	5516.5	5047.5	5342.6	4876.7	4875.2	4143	4261.5	4866	5780	5512.4	4281.6	4589.5	4552.7	6041.5	5843.6	5853.6	5862.4	5809.5	5867.2	5841.1	5789.9	5841.1	5654.8	5659.5
0	1.0685	15.361	5.0709	6.1434	1.4494	0	27.891	74.068	165.57	265.37	440.12	608.03	820.49	1036.6	1238.3	1457.7	1650.5	1858.6	2108.3	2330.5	2493.1	2743.7	2971.2	3104.1	3365	3555	3773.8	3947.6	4069.4	4323.6	4544.9	4814.3	4802.8	4905.2	5092.8	5261.7	5450.7	5512.7	5597.7	5689.5	5765.3	5911.2	5969.5	5903.4	5941.4	5935	6015.1	5998.9	6064.6
0	12.499	3.4969	0	5.3705	0	1.6833	9.3087	15.713	7.6999	46.193	113.61	185.07	327.73	442.86	694.76	927.74	1203.4	1292.9	1635.8	1799.9	2052	2137.6	2151.8	2165.8	2232.6	2651.4	2824.8	2896.9	2912.5	3327.3	3483.1	3427.6	3555	3686.6	3597.2	3604.4	3746.8	4257.2	4445.5	4247.2	4049.3	4128.2	4433.3	4607.3	4712.9	4650.8	4700	4743.2	4649.8
0	0	0	1.6785	0	19.263	0	29.436	85.545	151.5	274.39	450.74	561.59	749.73	977.33	1189.4	1447.5	1701.4	2072.9	2267.9	2252	2527.9	2663.6	3253	3478.4	3511.9	3609.9	3902.4	3981.9	4541	4381.3	4447.8	4338.2	4415.4	4109.5	4540.4	4648	4761.5	4954.9	4979.8	4613.3	5025	5096.1	5137.9	5297.4	4894.1	5176.4	5122.8	5257	5276.4
0	0	4.9757	0	0	2.3979	14.73	15.577	69.614	164.75	278.68	416.02	593.11	781.13	960.18	1203.1	1438.5	1767.6	2047.7	2322.2	2684.3	2873.4	3346.1	3620.8	3843	4227.3	4459.5	4765.1	5063.8	5361.6	5769.9	5451.9	5769.5	6195.4	6329.7	6844.1	7039.8	7899.3	7376.2	7450.7	7555.9	7703.8	7745.5	7545.9	7583.9	7868.8	7901.8	8083	8168.5	7842.6
0	0	0	3.1751	4.946	9.3887	7.748	57.724	120.84	226.64	355.83	791.64	978.92	1023.6	1723.8	2034.8	2408.2	3013.1	3302.7	3845.5	4224	4616.5	5153.2	5429.2	5853.7	5734.7	6068.1	6518.5	7049	7989.9	7746.3	6378.3	5554.2	6875	5914.5	7189.1	6636.5	6875.6	7004.1	7221.6	7158.6	7465.1	7507.2	7539.4	7962.3	7550.1	7667.5	8075.6	7822.8	7958
0	0	0	10.965	3.9606	15.545	7.0029	18.938	21.209	74.471	192.17	393.3	656.8	1031.6	1378.1	1697.9	2119.4	2521.5	3006.6	3478.7	3906.7	4403.2	4833.1	5123.7	5462.1	5994.1	6355.7	6986.5	7360.1	7737.5	8590.2	8930.2	8212.6	8361.1	8133.3	8476.1	8779	8831.4	8763.2	9032.3	9095.4	9098.5	9103	9325.8	9301.4	9146.7	8894.9	9036.4	9304.2	9253.5
15.177	32.946	9.3699	0	18.799	0	0	0	0	0	0	63.213	136.72	204.42	345.69	515.09	652.44	899.48	1094.5	1302.8	1433.8	1536.7	1846.6	1998.5	2218	2425.8	2659.5	2796.2	3095.1	3064.9	3190.5	3354.6	3685.7	4045.3	3814.3	4014.1	4071.2	4091.1	4120.3	4164.2	4300.3	4475.7	4634.4	4569.6	4613.2	4703.6	4684.3	4642.4	4699.7	4740.8
0	0	0	97.993	231.72	243.42	296.03	472.11	609.14	807.88	1030.1	1265.4	1432.7	1755.1	1966.8	2164.1	2455.9	2608.1	2836.4	3065.8	3891.6	3858.4	4251.7	4258.2	4682.8	4635.3	4356.9	4148.9	4347.4	4580.8	4911.6	4699.2	4784	5721.3	5706.3	5248.4	5995.5	6098.2	6253.5	6371.3	6225.4	6523.5	6250.8	5681.9	5855.5	5815.1	5856.6	5684.6	5799.3	5753.8
0	0	39.003	0	21.521	2.6222	7.4158	63.618	178.35	209.25	424.93	561.82	795.65	1076.2	1479.7	1782.3	2139	2524	2848.3	3003.8	3484.8	3809.6	4223.4	4515.8	4678.5	5000.3	5362	5322.6	5241.9	5770.1	5771.7	6207.8	6672.4	6919.8	6803.8	7107.6	7372.6	7599.7	7933.3	7998.6	8080.4	8167.5	8156.6	8066	8163	8228.6	8377.5	8251.5	8486.7	8418.9
46.232	0	0	32.76	16.816	12.022	18.367	31.903	126.62	368.02	567.65	971.04	1515.7	2110.7	2732.2	3353.9	4186.5	4974.4	5493.5	6001.4	7275.2	7919.1	8567.3	9210.9	9438.2	10070	10752	10718	11026	11136	11636	12141	12494	13047	12734	13657	13492	13751	13472	13560	13830	13675	13803	13292	13695	13391	13624	13525	13417	13433
20.983	20.287	6.6358	1.7006	0	0	0	0	0	37.129	107.61	209.36	337.88	482.96	690.53	897.96	1162.4	1462.5	1718	1951.9	2215.1	2437.1	2726.1	2880.6	2966.2	3251.3	3474.5	3672.5	3774.7	3814.9	3996.8	4041.9	4176.2	4283.1	4281.7	4304.2	4350.4	4461.3	4637.6	4597.7	4659.5	4732.8	4954.1	4890.4	4806.5	4989.8	4866.1	5136.4	5076.9	5103.4
0	2.3023	0	0	3.9196	3.3535	0	19.514	47.931	98.499	184.77	314.6	442.82	632.02	841.81	1043.3	1263.6	1510.3	1690	1980.6	2111.4	2354.1	2615.3	2795.8	2964.5	3258.3	3510.1	3579.5	3798.8	4187.4	4382.1	4358.1	4618.6	4790.2	4962.9	5059.1	5256.5	5426	5619.1	5849.8	5865.8	6125.6	6137.7	6163.1	6255.5	6361.3	6284.7	6443.9	6477.4	6578.9
0	0	0.95575	0	7.2262	2.6625	9.8565	9.5598	6.4607	5.7822	30.93	72.252	124.53	218.82	372.61	532.8	750.29	941.01	1194.3	1457.7	1681	1898	2007	2219.9	2623.1	2687	2815	2953.4	3181.4	3356.2	3456.4	3641.6	3814.9	3864.2	4010.6	4056.7	4090.7	4240.7	4408	4404.8	4414.7	4460.7	4494.3	4507.1	4576.3	4588.2	4640.8	4581.7	4567.8	4584.8
0	0	0	14.727	22.618	52.289	70.014	92.78	68.025	158.86	294.97	485.79	752.51	1051.2	1346.3	1655	1957.4	2231.8	2578.7	2913.7	3256.3	3686.7	3869.7	3976.6	4117.7	4424.8	4597.1	4612.5	4728	4823.6	4751.7	4921.5	4875.1	4996.8	5137.9	5663.9	5694.8	5718.8	5805.5	5839.3	5932.2	6030.3	5457.3	5918.3	5582.5	5294.4	5231.9	5231.4	5215.5	5183.1
1.3876	3.9848	0	0	2.5476	5.0464	0	10.21	9.3828	10.235	31.61	100.45	199.02	318.07	496.86	726.21	973.73	1297.6	1598.9	1955.9	2327.3	2687.6	3030	3416.3	3698.5	4013.6	4367.6	4318.1	5057.1	5221.8	5595.2	5714.5	6112.3	6278.7	6420.8	6614.9	6860	6945.7	7459.6	7436.9	7691.2	7613.3	7784	7751.8	7715	7782.5	7769	7779.6	7918.9	7760.6
0	0	0	0	22.108	115.47	202.18	395.95	592.7	440.82	418.83	615.11	754.27	1125.4	1338.9	1565	2043.4	2176	2652.3	2839.7	3123.1	3618.8	3798.2	4100.5	4376.3	4451.9	4756	5034.2	5256.6	5507.6	5430.7	5580.4	5774.3	5977.6	6117.5	6269.3	6439.9	6437.8	6530.1	6802.1	6813.3	6982.1	6969.6	6935.6	7136.7	7201.1	7031	7321.4	7177.1	7151.4
0	10.871	13.264	0	9.293	0	6.0483	0.90081	25.709	58.546	104.22	151.81	296.59	391.67	524.94	618.79	760.53	907.15	1073.4	1285	1536	1814.2	2123.1	2326.8	2748.8	2804.2	2893.4	3011.6	3341	3540.7	3751.8	3969	4182.3	4458.2	4488.1	4574.1	4888.2	5027.3	5188.5	5164.9	5211.1	5227	5160.1	5398.2	5475.9	5485.8	5560.7	5534.8	5566	5540.7
0	0	0	8.4909	17.584	40.607	40.422	84.839	125.5	251.53	382.65	586.79	774.44	1042.8	1483.9	1776.9	1831.4	2390	2789.3	3019.2	3603.6	4014.4	4449.5	4622.6	4240.6	4667.3	4683	4643.9	5262.1	5113.1	5405.2	5381.6	5530.2	5807.1	5816.8	5722.6	5908	6079.3	6220.2	7193.2	7671.7	7720.9	8010.7	8011.5	8105.2	8249.2	8122.4	8123.8	8258.8	8041.4
0	0	0	0	0	28.325	81.814	271.31	496.74	896.82	1331.2	1850.4	2488.1	2523.7	3682.2	4367.8	5039.7	5680	6116.4	6567.4	7172	7248.1	7697.5	7963	8201.2	9027.9	9216.8	9479.3	9677.4	9536.8	10566	9790.3	10019	10296	10486	10721	10360	11022	10807	10876	11033	11290	11816	11414	11500	11871	11775	11943	11899	11393
0	7.9441	2.2839	1.1606	0	2.3559	0	4.8577	28.467	83.433	192.43	379.56	570.98	775.52	1046.8	1242.6	1524.1	1788.5	1996.6	2252.6	2485.6	2855.2	3026.6	3170.2	3411.6	3596.4	3879	3896.2	3955.1	4155.4	4292.5	4459.3	4595.8	4673.3	4780.4	4762.6	5052.4	5094.6	5243.6	5301.6	5356.6	5422.1	5489.8	5453	5383	5457.2	5329.3	5400.9	5346.2	5367.5
2.8197	6.5906	3.9914	0.59469	0	2.7653	0	4.1529	15.25	44.467	111.37	232.39	394.46	656.09	879.74	1272	1668.2	2096.5	2649.9	3190.8	3732.2	4201.2	4655.3	5030.7	5241.8	5675.5	6139.9	6361.6	6595.4	7138.3	7219.6	7788.5	7361.8	7991.2	8102.5	8232.7	8377.4	8603.5	8643.1	8625	8822.7	8848.8	8857.5	9086.2	8992.6	9245.3	8777.2	9128.9	9037.1	8962.8
0	0	0	1.6282	1.0955	13.541	1.3042	15.529	26.313	51.668	99.34	161.98	255.35	422.44	617.87	843.45	1133	1400.8	1824	2258.8	2702.3	3277.9	3726.1	4582.1	4528.2	5273	6059.3	5962.7	7211.3	6820.1	6829.2	7177.8	7483.7	7630.1	7913.4	7930.4	8039.9	8145.1	8190.1	8355.3	8714.6	9406.5	9458.3	9399.8	9506.5	9367.4	9416.1	9638.2	9508	9541.4
0	0	0	0.97064	0	4.3144	18.056	76.712	162.18	279.38	445.93	629.45	782.65	1004.8	1245	1453.7	1704.7	1890.8	2343.1	2540	2833.1	3080	3473.5	3750.9	3929.8	4241.7	4443.6	4747.8	5253.6	5543.9	5573.3	5635	5728.8	5802.3	5991.4	6026	6354.9	6324	6436	6573.6	6544.7	6587.6	6835.5	7188	7490	7420.9	7442.2	7384.5	7564	7366.9
0	0	0	2.8601	34.588	10.355	32.402	87.421	151.26	278.21	373.07	527.68	695.53	840.27	1023.5	1301.1	1521.3	1848.9	1961.3	2200.6	2411.1	2659.2	2945.6	3088.8	3187.3	3191.9	3789.6	3909.8	4001.5	3763.6	4510.4	4856.7	4825.8	4825.4	5046.7	4904.6	4970.3	5134.4	5543	5864.9	5607.8	5437.3	5500.6	5862.2	6051.1	6118.9	6132.4	6142	6164.9	6052.2
0	14.707	0	17.486	28.626	7.3018	0	15.563	53.717	58.195	177.18	327.06	498.87	721.46	990.6	1353.4	1763.1	2013.4	2346.2	2609.8	2734.1	2966.7	3591.5	3625.4	4035.9	4560.6	4550.9	4595.2	5120.6	4902.4	5643.5	5713.8	6049.3	6759.9	6631.7	6644.8	6825.1	7246.2	6564.9	6695.1	6867.7	6860.5	6810.3	6970.5	6907.7	6955.8	6965.9	6909	6946.1	6938.2
0	0	0	0	56.406	109.25	224.44	329.59	505.95	697	1039.8	1303.9	1695.9	2084.1	2537.3	2953.7	3314.7	3527.7	3965.3	4419.3	4664.2	4758.5	4901.7	5095	5118.6	5822.3	5569.9	5436	5672.5	5711.6	6097.2	6239.6	6385.9	6570.5	6698.8	6454.6	6740	6916.8	7026.5	7094.3	7203.2	7241.4	7020.4	7141.4	7264.1	7138.6	7068.4	7299.5	7169.6	7138.9
0	4.536	0	6.8077	0	0	27.696	33.414	105.88	206.63	392.85	661.46	928.04	1314.8	1703.7	2179.6	2594.3	3134.5	3673.4	4118.4	4716.4	5351.5	5760.2	6401	6516.1	6612.6	7289.6	7396.1	8172.4	8303.2	8242.9	9848.6	8748.7	9194.5	9251.1	8996.8	9348.4	9927	10117	10194	10248	10233	10127	10143	10144	10366	10216	10148	10129	10194
0	0	0	0	70.098	47.667	96.339	77.433	116.47	204.98	329.29	474.47	768.37	1044.7	1395.5	1747.6	2123.9	2423.6	2820.8	3031.8	3310.9	3640.6	3912	4305.6	4361.6	4698	4760.7	4827.6	4949	4671.1	5046.4	5158.7	5194.3	5579	5682.2	5502.7	5636.1	5799.7	5863.3	5955.5	5958.2	5975.3	5946.1	5969.6	6215.6	6221.6	6235.1	6519.5	6201.9	6172.8
0	0	2.9857	4.4572	19.375	0	30.331	89.181	181.37	383.92	618.82	996.58	1354.8	1721.7	2140	2550.3	2986.1	3466.7	3825.2	4361.4	4679.7	5060.1	5537	5844.2	6040.8	6009.1	6692.7	6587.5	6730.3	6458.4	7318.4	7449.2	7462.9	7480.4	7973.1	7742.8	7914.2	8125.7	8742.6	9108	8842.9	8792	8866.4	9183.9	9548.8	9491	9473	9596.7	9628.1	9519.1
10.417	0	6.1996	0	0	6.7191	0	18.672	66.126	161.06	302.06	599.21	864.35	1163.3	1268	1454.6	1844	2155.4	2305.7	2935.1	3055.4	3148.8	3745.6	3973.6	4247.7	4434.1	4663	4905.9	5418.3	5462.8	5847.6	5896.4	6321.2	6987.3	7028.1	7303.6	6805.1	6992.9	6621.9	6666.1	6921.3	7081.4	7535.7	7117.3	7082.6	7021.1	7160.5	7201.4	7082.4	7151.9
0	0.44966	7.6048	18.9	9.4841	0.11307	0	0	0	0	9.9423	22.703	67.575	177.95	246.4	338.38	470.42	518.76	626.14	753	851.6	1008.1	1117.7	1219	1355.7	1353.7	1511.6	1607	1699.1	1728.2	1796.3	1902.2	2048.7	2099.8	2219.1	2235.8	2320.7	2413.6	2515.6	2525.2	2453.4	2606.2	2577.8	2632.2	2624.2	2658.9	2654.3	2635.6	2720.4	2789.9
0	0	0	33.604	55.737	36.286	31.301	275.24	334.03	443	615.37	591.57	1194.8	1518.7	1925.3	2406.6	2334.7	2709.9	3210.5	3667.1	4958	4684.2	5209.2	5698.9	6094.8	6384.4	6950.3	7175.6	7615.6	8118	8484.5	9097.3	9411.2	10127	10471	10825	10932	11413	11860	11767	11655	11688	11842	12190	12372	12366	12420	12497	12888	12820
0	0	8.9462	0	0	8.0034	33.047	89.275	145.68	389.58	602.09	716.63	996.23	1382.3	1868.6	2275.4	2731.5	3054.9	3663.1	3942	4403.8	4811	5115.2	5271.8	6016.5	6097.4	5210.5	6445	6988.8	7090.8	7015.7	7380.2	7900.7	8421.8	8179.5	8192.9	8540.9	8689.5	8968.1	8992.4	8619.9	7166.9	7305.2	7248.5	7552.7	7727.7	7444.6	7871.7	7868.5	7664.8
0	0	31.224	0	15.499	0	3.4633	0	74.512	176.5	296.24	464.77	679.18	941.47	1163.8	1429.9	1656.8	1982.9	2198.9	2559.5	2738.3	3094	3293.8	3471.2	3624.4	3666.6	3755.1	3483.7	3423.6	3714.4	4445.5	4467.2	4702.9	3989.1	4782.2	4884	5352.4	5430.6	5508.5	5458.5	5410.6	5560.8	5579.8	5612.6	5711.8	5780.7	5839.8	5816.2	5733.3	5714.6
0	0	0	0	0	19.52	86.286	238.65	500.62	733.08	1142.3	1614.4	2075.6	2614.9	3036.6	3561.7	3934.8	4337.1	4758.3	5128.5	5487.7	5915.1	6193.7	6674.2	6980.1	7261.6	7356.8	7102	7600.2	7706	7450.8	7744	8087.1	8379	8355.4	8124.8	8556.9	8673.4	8811.5	8899.2	8959.6	9255.7	9188.8	9160.6	9242.2	9186.1	9188.3	9152.4	9267.3	9226.6
12.238	17.229	0	7.7137	0	0	8.6706	9.4079	54.191	88.878	219.09	404.89	687.95	822.41	1094.8	1287.1	1566.8	1826.2	2058	2337.3	2483	2753.8	2865.7	3058.8	3036.2	3135.7	3334.3	3180	3367.7	3563.8	3344.4	3598.8	3620.2	3775.4	3794.8	3826.2	3940.5	4013.2	4104.8	4092.4	4117.9	4114.6	4201.8	4132.2	4177.1	4194.9	4183.4	4165.9	4190.6	4195.4
50.261	6.7966	0	0	20.44	0	0	41.245	47.638	21.454	48.244	88.273	93.647	108.01	128.31	195.77	280.31	425.5	401.26	556.03	546.06	612.47	673.71	650.99	715.58	540.06	1033	1128.5	1169.5	1015.9	1227.8	1472.1	1381.4	1307.2	1328	1230.3	1175.3	1277.1	1544	1781	1540.5	1341.8	1351.6	1609.8	1873.4	1870.3	1851.5	1848.3	1890.3	1845
1.7582	19.655	4.5416	0	0	0	0	0	19.081	39.373	96.632	170.53	246.62	332.35	556.17	798.02	953.64	1285.4	1564.2	1934.9	2323.2	2615.2	2955	3225.9	3435.1	3569	3639.1	3499.9	3694.1	4075.9	4224	4451.8	4685.4	5362.9	5279.3	5324.7	5623.9	5705.6	5853.1	5920.2	5970.1	6155.6	6033.7	6148	6225.9	6247.5	6243	6235.8	6320.4	6327
0	0	0	0	0	10.701	35.147	133.81	310.49	566.5	920.34	1338.7	1809.3	2383.9	2852.8	3438.7	4015.6	4602.5	5303.4	5997.6	6431.2	7010.5	7367.8	7673	8023.8	8404.9	9062	9206.8	9457.7	9512.5	9401.8	9797.1	9829.5	10182	10353	10414	10636	10719	10914	10976	11100	11303	11096	11156	11290	11361	11092	10933	10916	10828
0	0	8.9861	0	0	0	30.99	54.856	189.39	402.46	720.22	1087.2	1892.9	2143.4	3120	3386.1	4036.3	4717.5	5273	5796.4	6639.1	7318.9	7646.4	8152.2	7901.2	8567.8	8763.8	9518.2	9956.7	10339	10701	10937	11727	12203	11960	12125	12938	13003	13118	12946	13150	13216	12922	13080	13155	13449	13136	13158	13116	13073
0	0	23.869	15.625	5.1844	0	10.519	30.086	33.967	58.59	105.49	225.57	369.51	578.88	810.86	1156.8	1569.5	1850.4	2455.1	2852.4	3522.1	3971.9	4544.6	5158.3	5396.6	5476.9	5959.6	6475.7	7846.7	7981	7944.4	8319.7	9068.8	9716.2	9967.4	9878.9	10607	10972	11142	11253	11307	11727	11531	11721	11565	11753	11775	11716	11638	11942
0	0	0.73298	1.397	0	7.2123	8.0034	18.176	61.881	107.83	154.09	216.03	322.71	333.67	479.56	471.12	547.62	680.4	652.78	712.19	786.92	900.17	965.64	1058.1	1132.8	1220.5	1350.8	1408.8	1490.8	1578.8	1616.9	1776.1	1859	1890.8	1883.5	1906.8	1996.5	2033.8	2057.8	2059.4	2046.7	2091.7	1981.5	2011.1	1937.1	1908.2	1922.6	1878.3	1947.5	1969.1
0	36.741	37.616	26.54	14.032	0	0	0	0	0	113.44	236.16	405.08	530.5	774.17	965.14	1188.4	1385.2	1623	1836	1955.2	2205.7	2285	2492.8	2303.4	2421	2392.8	2525	2714	2843.5	3102.2	3186.3	3314.1	3529.2	3435.1	3267.3	3389.6	3593	3928.4	4003.3	4090.2	3967.9	3970.1	3564.4	3904.6	3881.3	3902.4	3607.2	3603.8	3718.3
0	0	0	23.075	23.768	50.528	71.23	31.462	0	9.703	15.73	71.365	256.24	440.75	676.19	849	1191.8	1559.2	1878.4	2426	2752.6	2918.2	3220.4	3579.1	3766.9	3705.5	4045.2	4098	4499.8	4581.1	4650.9	4842.6	4900.3	5339.3	5566.3	5472.1	5632.6	5971.5	6213.3	6090.8	6181.8	6231.2	6249.6	6362.2	6383	6395.2	6442.9	6458.3	6460.6	6387.1
0	67.772	51.669	53.303	9.4153	0	0	0	0	0	0	0	0	28.457	125.33	219	425.14	567.53	687.3	857.67	1069.5	1305.8	1405.8	1565.9	1705	1829.5	2036.8	2090.5	2326.7	2402.6	2565.7	2726.6	2998.1	3149.9	3110.7	3391.2	3531.2	3718.3	3753	3854.4	3965.9	3963.9	4217.2	4241.2	4185.7	4270.4	4153.1	4162.4	4088.6	4014.5
0	0	0	28.197	79.6	57.616	11.276	0	28.307	37.44	96.48	170.74	219.57	284.23	471.93	641.87	828.27	1033.6	1140.4	1402.4	1710.5	1967.4	2280.4	2537.8	2814.3	2818.4	3041.4	3963.2	4061	4189.9	4535.7	4537.7	4503.8	4994	4893.6	5106.5	4966.7	5134.8	5981.5	6144.9	5785.9	5695.4	5570.2	6323.1	6451.1	5903	5952.1	6124.7	6176.1	5763.6
11.284	4.1973	0	0	0	0	11.828	58.918	127.29	233.39	352.26	480.78	611.87	799.15	1031.2	1140.5	1345.8	1515.5	1783.7	1954.4	2264.4	2301.8	2480.3	2515	1924.8	1795.4	2058.7	2065.1	2202.9	2233.4	2162	2081.8	2204.1	2315.7	2454.9	2264.1	2343.2	2555.6	2607.5	2629.2	2679.8	2677.4	2777.2	2797	2900	2877	2793.7	2820.5	2820.9	2815.5
0	0	4.8008	3.7014	4.034	9.3835	2.4494	19.11	25.688	48.197	91.528	162.1	221.58	290.69	396.82	469.56	568.52	681.98	770.21	877.02	1019.2	1111.4	1124.2	1192.4	1249	1274.5	1312.8	1515.9	1535.3	1604.9	1709	1829	1948.1	2014.9	2097	2111.1	2200.1	2206.1	2239.2	2328.3	2305.3	2400.7	2372.1	2318	2232.4	2292.7	2207.5	2243.9	2273.2	2269.7
0	0	0	0	17.999	0	25.376	72.492	159.04	273.33	443	592.38	783.74	1022.3	1237	1493.9	1633.4	1976.4	2206.9	2523.4	2840.2	3100.2	3337.2	3560.7	3719.5	4182.8	4287.9	4705.5	4863.2	4906.7	5082.9	5512.9	5781.9	5919.2	6169.2	6178.3	6320.7	6554	6621.2	6766.3	6875	7068.5	7104.1	7012.6	7162.9	7144.1	7079.8	7060.6	7111.8	7119.7
0	0	0	0	45.562	39.097	138.62	145.36	157.4	345.79	515.77	742.76	926.09	1352.9	1695.5	1960.5	2682.7	3032.3	3542.1	3967.3	4459.8	4790.3	5327.7	5479.6	5689.1	5913.3	5738.3	6027.5	6210.3	6432.9	6774.6	6459.6	6823.4	7150.4	7931.7	7212.9	7258.4	7660.2	8103.9	8070	8131.2	8286.8	8147.8	8122.7	8206.2	8102.9	8167.8	8297.5	8204.8	8207.7
4.0738	5.2702	0	0	0	0	16.832	87.186	210.05	409.65	693.93	1058.8	1271.9	2166.9	2106	2771	3215.9	3957.8	4688.2	4942.4	5665.9	5624.7	6351.1	6719.9	7272	7597.5	7317.7	7502.7	7576.3	7944.5	8113.8	7984.2	8223	8809.9	8715	9002.1	9245.9	9203.4	9497.7	9512.3	9286.2	9581.7	10008	10323	10524	10925	11064	11325	11070	11426
0	0	8.3268	0	28.585	47.319	71.01	45.251	54.003	109.25	188.69	391.1	607.68	1205.1	1623	2093	2517.7	1788.5	2283	2645.1	3823.1	4398.5	3852.8	3929.1	4762.6	4960.2	5207.5	4578.5	5010.6	5752.9	5619	6312.8	6415.7	6730.5	6966	6863.6	7070.9	7294.1	7539	7751.2	7797.4	7860.8	7780.1	7736.3	7756.2	7630.2	7827.4	7871.2	7725.5	7702.2
0	0	0	0	7.1642	2.1155	31.323	28.117	21.242	88.163	204.98	374.75	698.41	1025.6	1461.6	1900	2419.5	2934.6	3522.2	4272.2	4977.7	5641.5	6166.5	7035.2	7331.2	7878.8	8068.2	8635	9155.2	9668.9	10635	10557	11021	12375	12395	12711	13456	14139	14053	14429	14884	14752	14783	15345	15819	15945	16155	16051	16262	16138
2.2532	15.468	4.028	5.3958	0	0	0	7.5298	33.427	120.12	248.65	430.86	638.79	840.89	1170.4	1427.4	1752.7	2090.8	2417.3	2795.6	3096.7	3417.8	3631	3959.8	4232.1	4461	4787.8	5003.5	5163.2	5177.3	5631.7	5727.5	5790.9	5961.4	6034.7	6466.7	6373.6	6438.1	6503.5	6730.3	6754.7	6917.1	6928.4	7037.8	6882.5	7030.7	7083.4	7334.4	7295.8	7288.7
0	0	0	0	48.165	157.74	260.66	450.04	633.09	905.54	1207.8	1429.8	1816.5	2084.3	2361.2	2669.2	3038.8	3294.2	3594.6	3773.6	4104	4389	4539.1	4765.9	4867	4901.2	5027.4	5023.9	5121.1	5281.6	5338.6	5241.3	5457.9	5681.1	5755.8	5644.6	5649.4	5929.2	5966.2	6094.4	6155.6	6135.2	6173.2	6124.1	6150.3	6172.6	6133.6	6214	6203.3	6193.5
15.176	15.289	3.3033	0.35143	0	0	0	16.844	51.253	155.12	308.05	482.49	708.37	1039.9	1381.2	1713.9	2094.6	2545.3	2928.7	3185.1	3510.8	3425.9	3918.2	4406.2	4687	5635.5	5857.6	5692.4	5849.2	5823.3	6095.9	6175.4	6368.2	6744.8	7029.4	7204.8	7121.6	7986.2	8325.3	8343.2	8308.2	8280.9	8467.5	8359.4	8330.8	8661.6	8699.6	9038.9	8931.9	9145.2
0	0	0	29.261	40.644	186.17	227.63	241.59	314.92	484.33	527.62	815.29	894.98	1053.7	1185.4	1404	1574	1766	1816.5	2156	2153.9	2408.5	2542.4	2655.8	2743	2781.8	3149.7	3285.3	3390.1	2943.4	3853.9	3780.2	3751	3756.5	4014.9	3746.1	3834.1	3998.4	4611.9	4865.8	4691.7	4517.3	4625.6	4912.1	5198.5	5276.7	5196.3	5262.4	5266.6	5155.3
0	0	0	33.962	54.246	25.794	43.012	19.336	72.418	184.07	301.41	488.99	661.65	960.46	1340.8	1707.8	2047.3	2419.7	2874.5	2290.1	2801.1	3212.2	3306.4	3600.4	3862.9	4161.1	4423.4	4524.7	4795.4	4823.6	5013.1	5161.3	5084.8	5408	5346	5508.4	5489.5	5504.7	5602.7	5679	5271.2	5385.7	5527.9	5903.6	6164.9	6094.7	6201.2	6136.8	6114.6	6187.7
19.162	10.832	2.4983	0	0	0	0	18.164	29.932	94.3	115.67	193.16	307.48	392.87	582.27	716.5	978.73	1097.4	1318	1484.9	1733.3	1845	1900.4	2000	2206.3	2427.4	2506.2	2596.1	2815.4	2668.6	2724.6	2805.4	2862.1	2907.4	3075.3	3146.6	3155	3351.5	3333.5	3382.7	3461.6	3464.2	3508.9	3653	3629.4	3626.3	3643.5	3650.9	3745.5	3772.7
0	0	0	4.6222	43.701	74.958	115.89	132.82	200.23	342.63	500.42	731.24	954.92	1218.1	1531.6	1829.6	2173.3	2453.1	2864.1	3188.1	3564	3760.4	4140.5	4419.2	5025.7	5020	5229.6	5614.4	5878.7	6243.7	6560.4	6742.4	6761.4	6958.6	6786.2	6912.4	7311.4	7370.9	7485.4	7666	7678.3	7901.8	7967.3	8091.3	7840.5	8120.9	8194.7	8020	8297.8	8288.8
6.6068	5.4989	1.6003	0	0	0	0	26.963	100.34	249.1	441.41	775.03	1296.6	1769.6	2370.8	3297.8	4313.6	5195.9	6277	6163.7	7891.2	8875.9	8322.3	10642	11504	10784	11297	11278	12319	14079	12725	12020	12216	12905	12993	13154	13489	13967	14320	14351	14368	14551	14593	14409	14515	14509	14567	14516	14933	14956
0	0	0	5.2276	0	15.99	24.505	108.19	235.22	492.93	758.37	1107.9	1669.8	2208.5	2875.4	3141.2	3785.3	4756.5	5557.8	6227.5	7009.3	6746.7	7834.6	8047.2	7671.5	8547.8	8984.9	9208.8	10479	10454	10492	9917.6	10432	10572	10652	10824	11122	11322	11345	11606	11597	11309	11549	11751	11638	11513	11295	11722	11702	11476
8.0831	1.4702	0	2.1665	0	0	0	7.7203	35.795	94.901	173.43	285.83	443.64	587.45	822.18	1043.3	1256.2	1452.8	1727.4	1963.1	2302.9	2518.2	2831.4	3010.7	3296.6	3636.3	3794.4	3997.1	4090.1	4131.6	4550.1	4555.7	4881.8	5074.2	5245.3	5550	5405.1	5870.6	6077.9	6237	6395.9	6568.5	6594.7	6584	6500.7	6303.3	6450.8	6646.1	6697.3	6734.7
0	0	0	0	0.45673	9.8944	17.906	43.913	72.109	151.91	205.1	313.77	461.54	631.79	813.68	976.32	1182.2	1405.5	1649.8	1891.6	2079.4	2346.8	2635.5	2981.3	3220.2	3318.6	3488	3443.8	3575.4	3707.7	3904	3876.4	4018.8	4145.3	4341.1	4415.8	4683.4	4842.5	4885.8	4990.8	5190	5151.9	5385.8	5218.5	5207.2	5289	5449.7	5365.6	5435.8	5415.6
6.5175	7.8499	0	0	0	0	12.207	58.394	133.04	277.21	488.1	721.77	1092.1	1456.8	2300.4	2959.3	3650.3	4299.1	4691.5	5353.4	5748.6	6268.5	7221.1	8674.9	9392.3	9586.5	10355	8547.2	11318	11601	10749	9918.6	12825	11242	14206	13345	13670	14615	15470	15504	15543	15796	13935	14435	14255	15923	15729	14139	15257	15218
0	6.1785	13.631	0.1053	0	0	0	1.6094	20.749	71.006	160.83	269.58	439.35	608.03	811.45	1023.8	1220.3	1504.1	1775.9	2055.8	2226.9	2396.3	2686.5	2863.2	3052.2	3289.1	3427.1	3623.7	3707.6	3815.1	3755.3	4211.5	4365.4	4675.8	4769.3	4855.5	4808.6	4967.8	5116.6	5309.8	5130.7	5232.4	5271.6	5329.1	5280.9	5227.7	5386.3	5278.4	5291.2	5216.8
0	4.0502	0	2.324	0	12.957	1.762	8.3932	1.157	6.0183	27.627	68.125	214.46	381.27	607.84	863.66	1107	1466.8	1848.7	2281	2642.2	2917.4	3522.4	3582	3916.9	4244	4506.8	4927.5	5629	5715.3	6161.6	6445	6784.2	7271.3	7497.2	7519	8037	8340.8	8427.9	8645.3	8748.3	8956.4	8947.1	9043.6	9197.6	9124.7	9191.3	9270.9	9201.1	9086.9
11.716	0.99317	0	0	0	0	19.504	127.02	258.44	445.74	650.96	921.95	1249.5	1509.2	1916	2236.4	2686.3	3038.7	3251.7	3738.8	4054	4395.2	4632.5	4904.9	5139.7	5271.2	5528.7	5421.2	5828.1	5999.1	6124.7	6044.5	6291.1	6337.6	6673.7	6448.1	6506.5	6969.3	7189.3	7275.8	7355.2	7363.8	7422.2	7390.1	7425.5	7517.6	7584.1	7591	7589.7	7611.3
0	0	0	23.86	31.898	58.413	31.879	101.05	155.02	327.52	584.16	986	1516.5	2048.8	3152	3526.1	4372.5	5082.6	5876.3	6671.1	6883.3	7635.6	8611.1	9110.2	9623.3	9988.5	10812	11288	11366	11979	11962	12213	12692	12807	13854	13203	13815	13312	13014	13249	13469	13472	13746	13290	13097	13511	13510	13626	13489	13725
9.2445	7.68	8.806	11.121	0	0	27.342	26.487	21.649	112.52	228.79	396.55	854.05	853.14	1197.9	1576.2	1960.7	2326.8	2751.5	3184.1	3552.9	3954.1	4365.8	4560.3	4943	5344.9	5476.4	5267.8	5898.5	6039.6	6259.4	6373.7	6504.8	6906.1	7117.8	7374.5	7276.5	7405.5	7691.3	7704.4	7912.4	7768.9	8042.7	7908.5	7820	7536.7	7926.5	7736.5	8119.8	8156.8
3.877	15.785	1.7923	0	9.9348	0	0	0.87238	32.431	87.151	166.16	303.93	498.38	743.45	747.82	1028.6	1367.4	1720.4	2031.2	2264.2	2691.8	3076.4	3463.6	3736.6	3840.3	4187.9	4397.2	4275.3	5019	5181.2	5416.5	5323.9	5725.2	6020	6376.9	6272.3	6343.6	6677.1	6986.4	7178	7209.9	7184.1	7393.2	7414.6	7393.8	7575.7	7421.7	7554.2	7407.2	7401.7
11.146	8.0026	5.1448	0	0.90025	1.5207	0	5.7246	66.433	146.7	249.73	442.5	652.85	848.97	1116	1335.1	1568	1809.5	2112.5	2425.5	2703.8	2974.3	3207.7	3413.2	3540.3	3659.7	4003.2	3735	4572.5	4725.4	4949.9	4885.3	5181.7	5418.3	5809.4	5493	5717.3	6051.9	6266.9	6442.9	6449.6	6414.1	6406	6466.2	6486.9	6554.7	6525.2	6507.9	6637	6502.3
0	0	0	44.114	48.511	57.86	54.114	97.139	190.22	285.4	415.2	571.82	744.22	945.3	1218	1469.8	1696.1	1934.3	2119	1942.7	2134.3	2294.5	2362.6	2562.2	2623.4	2810.9	3035.5	3167.7	3192.6	3326.7	3305.9	3322.7	3464.3	3632.1	3813.5	3898.3	3960.1	4073.6	4108.5	4144.1	4162.4	4325	4275.4	4190.7	4040.8	4186.1	4185.9	4175.5	4206.2	4183.2
0	0	0	2.9821	69.163	174.45	188.87	264.87	374.66	562	731.04	886.86	1087.5	1340.9	1700.8	1901	2216.9	2424.4	2890.4	3195.1	3529.2	3857.2	4143.9	4490.6	4750.4	4683.7	5356.9	5439.8	6302.2	6423.5	6877.2	6935.5	7307.1	7908.5	8271.9	8103.5	8518.2	9213.1	9536.8	9742.3	9885.9	9966.5	9992.8	10186	10113	10006	9998.6	9933.3	9676.4	9619.7
0	0	0	25.793	17.353	63.408	190.11	303.74	478.74	865.92	1118.3	1564.6	2068.4	2652.2	3212.4	3901.2	4708.9	5451	5942.7	6660.9	7168.8	7837.2	8155.3	8592.2	9025.3	9149.8	9676.3	10130	10351	8721.9	11066	9622.5	9676.7	10492	10394	12119	11909	12196	13075	13355	12952	13076	13171	11199	11155	13199	13189	13304	13023	12979
0	0	0	0	6.6925	44.899	81.692	157.19	282.28	407.49	566.69	721.87	970.09	1138.3	1351.8	1494.2	1753.4	1927.7	2075.3	2191.5	2372.7	2504	2635	2736.3	2718.3	2749.5	2936.9	2784.1	3197.7	3193.4	3383.1	3387.8	3533.2	3662.5	3590.4	3636.2	3721.9	3877.1	3922.4	3934	3973.1	4044.3	3984.6	4066.9	4108.7	4057.9	4018	4055.8	4045.8	4047.4
0	0	0	13.221	1.3935	6.3254	4.4658	23.789	78.267	151.98	274.95	436.33	665.62	918.35	1212.6	1569.2	1935.5	2240.4	2610.1	2959.8	3419.5	3806.8	4199	4545.9	4851.5	5128.3	5138.7	5203.4	5546	5685.6	5963.6	6261.8	6533.8	7144.6	7038.3	7091.7	7396.1	7648	8087.7	8230.6	8212.1	8314	8392.2	8540.7	8710.4	8655	8846.9	8804.9	8756.3	8780.9
0	8.3338	0	7.2224	5.7072	0	4.869	19.839	87.268	193.59	354.38	511.26	923.32	1001.7	1270.7	1602.9	1875.4	2162	2483.5	2734	3041.6	3280.9	3522.3	3737.5	3883.3	4030.6	3921	4151.9	4202.1	4221.4	4320.6	4478.3	4617.9	5029.1	4763.1	4908.1	4857.2	5150.2	5239.2	5297.7	5387.2	5419	5386.5	5427.9	5419.6	5417.4	5523.7	5498.2	5493.5	5444.4
6.5233	9.3985	0	0	0	0	2.05	46.572	85.952	187.35	377.11	509.88	888.68	1139	1249.6	1998	2427.4	2953.3	3116.4	3542.2	4472	4129.9	4682	5873.4	5676.2	5588.9	6215.8	6719.8	6513.3	6723.4	6849.1	6974.1	7155.9	7528.4	7523.4	7607.7	7551.3	7871.8	8146.1	8068	7883.7	7964.4	8149.7	8192.4	8330.7	8408.8	8419.4	8322.7	8400.9	8308.8
0	0	0	13.818	21.994	0	29.777	45.761	62.051	74.159	104	167.38	238.5	275.26	452.83	468.82	673.78	705.56	875.95	1002	1102.1	1267.8	1379.1	1527.6	1534.2	1634	1830.5	1932.6	1965.4	1964.8	2005.5	2199.6	2294.6	2384.4	2453.6	2463.3	2562.4	2264.3	2274.4	2509.6	2605.9	2641.6	2642.5	2687	2785	2777	2786.8	2787.4	2730.7	2784.1
6.4808	0	0	5.496	0	0	2.9054	14.303	19.687	57.866	88.888	115.48	211.88	259.39	361.21	473.58	607.24	786.21	970.31	1261.7	1486.6	1636.1	1956	2215	2436.2	2402	2883.2	2911.3	3518.2	3580.9	3637.7	3993.9	4184.6	4543.5	4588.1	4510.2	4719.8	5042.9	4980.5	5273.9	5171.4	5262.3	5485.3	5547.7	5497.6	5503.1	5416.9	5439.4	5444.5	5437.7
0	0	0	1.1431	12.672	24.871	14.792	38.873	98.034	198.15	395.98	630.27	921.09	1142.8	1544.3	1974.4	2255.4	2778	3168.1	3413.1	3821.9	4267.8	4621.6	4938.8	5281.9	6046.4	6370.4	6237.1	7093.8	7045.1	7389.6	7543.8	7831.9	8229.9	8243.5	9053.4	9003.2	9330.7	9635.2	9763	10096	10454	10723	11131	11309	11266	11327	11252	11423	11413
8.9174	4.753	11.161	0	0	0	0	13.51	102.76	215.15	350.74	576	743.09	952.81	1227	1449.1	1769.4	2108.9	2331.4	2609.4	2962.1	3168.9	3383.1	3581.6	3762.5	3767.6	4231.5	4628.7	4737.2	4574.9	5118.6	5531.2	5514.6	5602	5763.9	5597.3	5720.8	5899.2	6532.9	6797.3	6383.2	6240.7	6273.5	6608.5	6711	6952.2	6946.3	7038.6	6991.1	6799.8
0	0.8244	0	9.5979	0	5.2621	7.9845	12.941	21.521	55.356	107.25	232.32	353.38	535.45	790.54	996.98	1284.4	1532.7	2027.2	2387.4	2836.1	2862.1	3611.2	3557.2	4163.5	4210.3	4177.3	4692.1	6663.2	6768.6	5212.2	5810.8	5896.4	6346.4	6443.6	6506.2	6858.3	6865.1	6799.9	6756.9	6782.4	6995.7	6881.8	7008.4	7152.1	7074.9	6962.5	6945.9	6885.6	6876.6
0	10.688	7.5011	15.053	2.1957	0	0	0	0	39.988	160.2	142.94	248.94	496.74	512.67	878.51	986.8	917.92	1093.9	1442.5	1560.2	1758.2	1522.9	1656.4	1767.2	1861.5	1917.5	1848	1952.2	2510.5	2202.8	2827.8	2626.3	3126.5	3131.9	2628.8	3344.6	3539.2	3597.6	3547.8	3601.9	3669.6	3643.3	3161.4	3108.7	3107.7	3118	3349.8	3144.5	3236.5
9.2347	0	0	1.2628	27.8	0	0	10.529	7.5048	5.7304	41.347	98.108	128.86	213.92	308.82	461.42	662.59	890.44	1005.7	1248.5	1362.8	1507.6	1729.7	1845.6	2006	1918.5	2346.4	2574.1	2640.8	2534	2897.8	3212	3151.7	3126.2	3240	3037.5	3114.5	3248.2	3669.1	3935.8	3667.6	3491.5	3608.9	3848.5	4069.5	4092.3	4056.7	4066.5	4237.8	4007.1
0	9.701	0	0	0	2.4908	51.097	156.83	338.16	600.42	894.13	1220.5	1655.4	2176.6	2703.1	3117.3	3664.8	3859.9	4603.4	5238.3	5633	6370.7	6683.2	7105.2	7165.2	7514.5	7946.5	7347.7	7790.1	8112.5	8492.9	8689.2	9005.5	9562.8	9792	9783	10010	10158	10582	10655	10709	10842	10693	10626	10796	10727	10594	10233	10523	10275
0	0	0	0.68105	0	7.6018	7.101	26.386	88.717	166.93	303.49	467.44	719.22	945.32	1237.8	1505.9	1745.9	1911.9	2211.6	2457.7	2751.7	2988.6	3272.8	3418.4	3745.7	3825.5	3810.8	3453.5	3800.8	3940.5	4071.1	4275.9	4518.3	4676.9	4739	4569.7	4923.7	4987.7	5001.7	5034.8	5066.9	5036.7	5015.4	5092.1	5210.3	5217.6	5324.2	5063.9	5112	5119.6
0	0	0	0	0	4.5582	26.789	117.79	274.78	527.65	825.08	1258.5	1694.1	2336.6	2724.3	3562.5	4115.7	4744.1	5340.3	6090.1	6420.3	7005.4	7535.4	7800	8333.6	8506.3	8734	8281.5	10242	10498	11085	11130	11757	10701	10911	10822	10911	11364	11677	11711	11585	11865	11747	11269	11288	11418	11413	11356	11422	11318
0	0	4.5887	0	13.488	0	15.108	3.8003	23.402	37.504	95.328	166.91	223.76	333.67	452.87	591.88	694.7	859.12	966.92	1095	1220.2	1333.6	1371.7	1535.5	1649.9	1772.3	1907.8	1994.7	2133.3	2281.8	2395.1	2593.4	2661.7	2762.1	2821.2	2957.6	3005.8	3088.5	3192	3166.8	3288	3272.3	3203.8	3298.3	3435.1	3316.1	3440.6	3500.9	3529.8	3454.6
0	0	0	0	12.356	47.382	97.318	170.93	277.32	394.2	537.99	701.88	850.49	1020.9	1249.9	1415.1	1611.7	1749.6	1949.3	2113.5	2321.4	2569.7	2628.2	2827.1	3009.2	2944.7	3129.1	3284	3477.3	3600.4	3739.4	3835	4403.9	4538.9	4199.5	4694.3	4505.4	4524.2	4577.8	4600.4	4707.7	4756.3	4782.8	4856.3	4910.4	4792.1	4874.7	4839.4	4855.1	4953.2
0	8.9323	0	0	18.065	37.031	11.139	0	48.118	128.5	251.1	408.7	618.82	845.69	1063	1257	1539.8	1748	1842.4	2097.4	2424.9	2760.8	3221.9	3772.4	4006.8	4302.2	4503.6	4609.4	4591.5	4925.9	5299.5	5451.8	5818.9	6190.1	6595.4	6578.2	6476.6	7069.8	7382.7	7442.3	8230	7565.5	7556.5	7666.1	7660.6	7623.9	7714.3	7999.3	7708.2	7729
0	0	0	3.2643	17.884	8.6826	65.431	101	157.13	286.49	466.43	704.69	1045.9	1432.8	1862.3	2381	2885	3332.5	3881.6	4463.5	4909.9	5415.5	6038.1	6571.5	6955.5	7305	7480.4	7218.3	7583.9	7898.4	8478.9	8476.6	8936.2	9437	9423	9312.1	9623.3	9900.6	9972.2	9958.1	10163	10217	10201	10386	10557	10522	10552	10442	10503	10706
0.72053	0	0	0	0.36304	12.334	1.7419	1.8633	3.1485	28.996	37.386	170.86	312.29	506.44	826.88	1186.7	1611.8	1975.5	2398.2	2855.8	3456.6	3899.2	4577.9	4942.4	5429.4	5745.2	5931.9	6593.7	6927	6787.9	7331.1	7489.4	7164.4	7592.1	8758.2	9132.7	9348.9	9498.3	9385.6	9496.3	9835.7	9898.2	10171	10215	9991.5	10167	10132	10119	9874.1	9721.8
0	5.584	6.2443	0	29.244	7.436	0	0	0	45.533	104.95	207.16	375.17	495.48	729.95	968.96	1203.8	1391.6	1794	2042.4	2369.9	2617.1	3127.8	3251.4	3336.6	3617.4	3662	3782.5	3937.1	4089.2	4233.6	4265.4	4354.4	4623.6	4891.3	4768.6	4842.8	5023.5	5171.7	5187.2	5329.7	5298.8	5325.7	5391.4	5357.3	5342.6	5343.9	5679.2	5365.8	5506.1
0	2.8798	0	0	0	17.138	7.758	40.969	129.95	268.6	532.06	804.96	1081.9	1462.7	1857.7	2224.9	2646.9	2919.9	3413.3	3659.6	4124.1	4502.9	4788.5	5003.4	5279.5	5344.6	5541	5691.2	6142.8	6227.3	6271.5	6348.9	6847.6	7278.6	7479.9	7271.5	7729.8	7961.7	8027.6	8132.1	8025.2	8217.9	8064.8	8112	8293.8	8112.8	8348.4	8165.3	8220.9	8304
0	0	24.989	0	149.34	0	132.29	158.57	174.22	299.67	390.73	504.34	560.29	657.79	819.33	900.54	1039.4	1189.8	1311.9	1455	1580.8	1738.2	1866.4	1941.3	2082.2	2132.9	2341.2	2500.1	2555.7	2715.3	2690.8	2987.8	2936.5	3038.8	3051.5	3224.4	3336.5	3421.5	3549.8	3627.4	3714.5	3723.9	3914.4	3888.9	3851.4	3856.9	3852	3818.1	3930.4	4020.6
0	4.5981	0	0	15.025	17.42	9.7208	56.165	52.863	146.72	279.16	465.56	709.8	986.8	1420	1778.3	2159.9	2634.9	3103.3	3472.6	3928.1	3964	4703.1	5151.1	5275.2	5698.4	6044	6310.6	6680.6	6737.5	6969.4	7017.3	7521.5	7813.3	7699.5	7852.4	7873.8	7956.2	7948.8	8062.9	8128.9	8085.9	8035.7	8160.2	7689.8	7786.8	7898	7571.5	7483.7	7445.6
0	18.456	3.8087	48.889	54.47	0	78.327	195.72	261.41	471.42	665.22	1057.1	1460.6	1652.7	1897.1	1840.8	2708.7	3209.3	3855.5	4120.9	4706.9	5566.9	5920	6592.2	7183.3	7255.6	7786.6	7370.6	7707	7915.9	8314	8123.2	8942.1	9327.4	9358.1	9377.9	9591.5	9786.6	9930.7	10080	10189	10273	10502	10808	10906	11003	11274	11242	11277	10959
0	0	0	0	27.049	0	4.3614	31.588	81.056	139.88	289.52	473.7	697.97	949.4	1295.7	1761.2	2275	2840.3	3129.7	3799.5	4232.1	4755.2	5069	5445.7	5517.5	5853.6	6707.8	7286	7442.8	7238.1	8449.4	8947.5	8992.4	9234.2	9511.6	9266.7	9130.5	9363.8	10301	10670	10456	10131	10069	9945.9	10103	10021	10060	9824.7	10170	10087
0	3.5046	11.257	4.1369	2.3681	7.3003	4.4734	39.235	93.354	189.41	332.96	522.97	754.53	989.34	1278.7	1534.3	1821.4	2194	2412.9	2825.5	3043.2	3338	3626.8	3836.5	4123.2	4395	4834.2	4999.9	5177.1	5560.8	5826.3	6091.5	6387.7	6512.8	6774.3	6945.8	7060.8	7242.2	7480.2	7736.3	7720.8	7798.5	8036.8	8001.6	7742.2	8050.9	7989.9	7948.9	7874.5	8070.1
0	0	0	0	7.2961	19.455	25.248	29.888	36.749	60.253	84.499	127.13	171.28	215.11	305.39	395.72	509.39	627.49	743.31	910.79	954.31	1033.4	1086.2	1197.1	1311.7	1349.3	1433.3	1477.3	1613.1	1715.7	1722.1	1787.5	1871.2	1987.4	2088	2099.8	2153.5	2150.4	2269.6	2222.8	2277.6	2299	2333.1	2314.9	2424.1	2201.4	2482.9	2500	2546.6	2555.3
0	5.3206	0.4485	22.782	9.2208	8.3609	15.059	33.737	131.74	225.63	381.2	566.27	805.15	1010.2	1362.9	1658.2	1965.9	2216.3	2546.1	2788.2	3053.2	3342.3	3530.5	3763.6	3931.5	4190.6	4118.3	4337.5	4617.2	4818.3	5075.9	5399.8	5770.4	6112.5	6141.5	6074.2	6325.1	6655.4	6751.3	6901.9	7082.1	7187.6	7051.6	7300.8	7117.9	7160.3	7333.9	7323.1	7384.8	7287.7
0	1.1536	36.173	7.6887	0	0	32.848	38.391	94.117	256.49	443.63	626.04	896.54	1161.8	1455.4	1765.3	2180.7	2529.6	2946.4	3228.7	3517.1	3911.7	4194.9	4592.9	4746.4	5098.6	5232.2	4909.5	5334.6	5434.4	5705	5955.3	6193.8	6391.8	6549.7	6423	6758.7	6862.6	6986.9	7074.4	7129.5	7226.8	7335.2	7376.3	7533.6	7541.6	7378.3	7229.5	7219.9	7119.4
0	0	0	0	19.845	38.32	60.333	90.405	142.89	178.56	266.94	342.53	459.7	611.03	775.53	977.51	1193.8	1448	1791.5	1990.9	2214.4	2258	2134.7	2267.3	2413.5	2427.5	2621.4	2537	2790.3	3101.1	3207.4	3416.4	3552.3	3683.6	3868.8	3919.7	4240.7	4118.6	4208.8	4390.2	4423.5	4526.7	4507	4623.7	4610.3	4534.7	4563.9	4471.8	4604.2	4721.2
0	0	0	14.549	12.274	15.448	42.754	111.09	236.25	449.87	652.12	961.52	1289.3	1591.3	2082.2	2345.4	2699	3105.9	3569.7	4005.2	4272.3	4647.2	5009.9	5029.2	5212.6	5122.8	5571.1	5646.4	6259.2	6367.4	6241.8	6037.1	6075	6325.7	6629.9	6370.5	6591.6	6753	6836.5	6863.5	6862	6848.1	6739.5	6939.4	6814.2	6828.7	6823	6879.7	6674	6690.9
0	0	0	0	63.232	59.346	167.18	279.02	268.92	291.68	366.02	587.54	811.48	984.36	1245.7	1470.4	1862.7	2177.2	2378.7	2752.2	3000.2	3278.6	3487.5	3788	4186.1	4403	4584.7	4792.5	4906.3	4963	5307.9	5274.9	5331.9	5559.4	5655.4	5657.9	5615.4	5895.4	6183.6	6224.4	6284.9	6406.9	6538.8	6567.1	6511.4	6547.4	6567.2	6584.4	6719.8	6662.4
0	42.281	2.3207	13.489	9.5025	0	7.799	0	0	17.34	18.279	32.452	67.98	88.141	168.31	270.03	375.25	498.48	599.17	775.1	923.86	1010.8	1150.5	1260.6	1355.1	1480.4	1397.8	1528.7	1616.4	1758.5	1861.2	2000.7	2125.7	2240.9	2211.7	2213.6	2278.5	2422.4	2469.8	2504.6	2580.5	2469.9	2505.3	2485.2	2509	2532.7	2526.5	2516.3	2511.7	2490.3
0	0	0	8.322	62.174	139.61	267.77	367.58	473.02	610.75	778.13	874.16	1090.1	1341.7	1497.5	1657.6	1769.2	2401.2	2724.6	2567	2887.4	2759.8	3049.7	3406.5	3743.7	3785.6	3345.4	3088	3868.2	3915.7	3321	3251.2	3310.7	3438.5	3379.5	3256.9	3402.2	3612	3596.6	3599.7	3567.9	3613.8	3606.4	3617.5	3609	3627.8	3657.9	3612.7	3576.3	3628.8
0	0	0	0	0	24.975	72.3	160.04	339.52	540.04	788.83	1047	1426.8	1681.9	2195.8	2608.5	3058.3	3420	3706.9	4358.3	4234.2	4630.8	4764.6	4887.7	4924.3	5024.1	4922.3	5710.1	5078.2	6635.3	6196.5	5373.4	5534	5648.8	5790.1	7105.7	5705.2	6042.4	6061	6079.7	6010.3	6119.2	6183	6188.4	6084.9	6052.4	6130.4	6159.6	6275.5	6239.1
0	0	0	0.036542	13.452	0	4.2759	0	5.6656	9.4504	25.373	49.489	77.825	128.04	218.24	325.16	418.64	507.39	666.49	780.92	881.77	1008.8	1056.9	1200.3	1355	1407.5	1498.4	1625.5	1729.9	1819.8	1899.6	1980.7	2113.9	2208.3	2245.8	2246.3	2333.6	2365.3	2489	2478.2	2459	2505.6	2552.2	2585.7	2641.5	2651.7	2705.1	2686.1	2742.8	2737.2
0	0	0	68.842	78.933	43.063	174.36	361.25	502.66	913.55	1279	1840.6	2398.1	2608.1	3148.6	3471.9	3816.7	4236.4	4398.7	4496.4	4660.9	4653.4	5587.3	6506.5	6723.9	7113.9	6974.9	7118	7548.2	8015	7852.1	7754.1	6984.6	7172.3	7265.4	7100.6	7340.8	8110.9	8051.6	8278.3	8241.3	8226.4	8108.7	7811.2	8049.1	7974.1	7958	8068.2	8009.2	8016
7.1739	14.949	0	12.129	0	0	0	3.1254	47.431	131.67	296.78	475.24	785.56	1104.7	1552.1	1968.8	2455.2	2905.6	3369.6	3851.2	4278.1	4463	4834.3	5151.7	5311.3	5654.5	5511.4	5644.2	6010.3	6396.7	6213.3	6066.8	6493.6	6899.5	6948.9	6812.9	6935.7	7569.1	7476	7811.7	7616.7	7923	8101.6	7825.7	7896.3	8081.1	7894.2	7817.2	7941	7905.3
3.7308	21.223	11.627	1.1909	0	0	0	5.5884	68.704	205.75	421.89	735.38	1119.8	1602.7	2162.9	2756.3	3429.7	4095.7	4816.6	5709.2	6153.7	6761.3	7161.7	7684.3	8409.9	8425.5	8857.3	8997.6	10030	10211	10264	10617	11114	11644	12110	11899	12083	12966	12861	13208	12919	13224	13592	13544	13248	13360	13093	13481	13179	13146
0	0	0.65341	8.0377	10.502	25.53	58.963	108.76	238.67	361.1	586.61	804.28	1111	1376.5	1742.9	2063.6	2409.2	2905.8	3341.2	4004.8	3403.5	3713.3	3991.3	4384.6	4629.2	4741.4	4786.6	5027.6	5805.9	5897.4	6653	5830.4	5870.7	5900.6	6245	6542.2	6954	6927.2	7163.2	7102.4	7390.9	8061.3	7940.3	7865.2	7882.3	7815.7	8102.7	8041.8	7995.1	8037.1
0	0	0	0.78321	60.05	114.63	149.92	160.72	196.51	230.9	258.04	317.39	334.86	397.34	519.12	690.17	842.58	1056.5	1354.6	1655.9	1829.2	2259.8	2358.1	2764	3208	3715.1	4047.8	4456.1	4816.1	5085.7	5538.9	6113.2	6344.3	6753.5	7173.3	7454.6	7801.7	8131.8	8377.7	8475.5	8724.5	8693.2	8988	8959.7	9154.6	8878.2	9162.9	8969.7	9031.3	8939.6
0	4.2817	0	2.2502	0	15.192	0	48.172	131.89	192.46	341.25	704.91	1124.8	1147.7	1459.1	1805.4	2028.1	2406.8	2736.4	3125.5	3412	3763.6	4130.4	4424.3	4622.2	4821.9	5228.6	5507.8	5771.1	5993.1	6281.1	6294.8	6487.5	6953.4	7047.7	7039.3	7454.3	7660.7	7908	7876.2	7863.5	7908.7	8099.6	8125.6	7990.4	7945.7	7994.7	8151.9	8152.4	8127.3
3.0052	0	1.6028	2.4869	10.174	0	2.4161	14.163	50.504	102.89	168.7	296.62	534.75	968.59	1285.3	1704.1	1984.5	2439.9	2869	3125.3	3708.9	3859.2	4203.8	4488	5000.9	5161.3	5645.6	5738.1	6035.3	6037.4	6357	6366.1	6411.1	6606.6	6758.3	6780.9	6850.5	7259	7279	7010.7	7376.3	7430.2	7797.3	7581.8	7666.5	7867.4	7768.3	7812.1	7942.8	8105.5
0	2.1438	116.27	60.363	0	0	20.917	25.408	106.57	301.64	486.38	689.3	996.62	1309.9	1609.3	2001.6	2453.7	2695.9	3179.3	3664.8	3863.4	4207.7	4478.9	4784	4880.1	4912	5198	5279.2	5425.3	5528.6	5531.1	5670.2	5767.4	6030.3	5584.7	5618.1	5708.5	5809	5787.6	5840.3	5845.4	5800.1	6069	6135.8	6083.4	6077.1	6009.5	5923.9	5978.6	5978.9
0	0	0	0	0	39.466	63.16	169.33	338.47	550.91	774.35	1092.7	1490.2	1816.3	2203.6	2550.6	2935.6	3412	3777.9	4155.8	4374.8	4776.5	5267.9	5662.4	5771.9	6041	6129.1	6347.1	6789.7	6803.8	7256.6	7209.3	7672.6	7926.1	7919.4	7961.4	8204.1	8319	8247.1	8426.3	8632.1	8891.8	8752.1	8829.1	8757.1	8831.7	8651	8686.3	8695.3	8714.7
4.4364	0	10.98	30.769	10.849	45.345	45.818	74.178	65.485	123.93	196.88	208.96	269.02	335.44	457.58	531.97	599.17	662.33	733.8	782.06	907.68	1003.3	1152.4	1249.8	1355.1	1560.3	1743.4	1877.7	2086.8	2105.2	2328.8	2473.8	2489.4	2593.2	2709	2894.1	2892.7	3018.7	3124.4	3243.3	3325.2	3411.9	3490.9	3469.3	3443	3696.1	3544.3	3643.4	3648.1	3675.1
0	0	0.59016	31.801	15.799	18.276	32.199	85.849	186.68	301.36	530.52	786.73	1104.3	1439.4	1882.1	2240	2620.4	3026.8	3370.4	3910.2	4185.9	4722.9	4874.2	5222.9	5519.7	5679.3	5695.8	5871.2	5998.4	6351	6187.4	6493.1	6725.7	7093.5	6889.7	6898.4	7208.5	7501.1	7523.4	7658.8	7869.5	7817.8	7867	7823.8	7760.3	7893.9	7810.1	7873.8	7867.2	7880.7
0	0	0	0	27.499	29.993	53.49	96.208	132.6	202.32	314.2	439.48	589.88	721.21	926.89	1023.8	1172.1	1366.8	1583.8	1721.3	1848.9	2012.1	2123.6	2270.2	2454.1	2493	2681.1	2891.4	2979.2	3058	3280.2	3410.9	3370.5	3473.5	3562.7	3621.8	3779.2	3832.1	3888.3	3996.6	3994.9	4063.8	4030.7	4044.4	4088.6	4089	4069.3	4127.6	4155.8	4194.3
0	0	0	0	0	21.427	54.735	136.88	266.54	404.24	668.29	909.5	1199.4	1575.6	1876.5	2107.1	2495.6	2791.9	3384.3	3524.5	3831.1	4334.4	4277.8	4714.4	4504.4	4791.9	5001.1	5790.8	6046.3	6318.7	5890.3	6630.2	6661.3	6923.2	7341	7630.9	7791.6	8017.1	8386.1	8470.1	8675.4	8766.7	8943.8	8839.4	8679.8	8787.6	8808.3	8689.1	8557	8557.1
0	0	0	46.186	106.13	195.78	267.1	267.97	425.62	592.21	841.17	1270.3	1748	2176.4	2721.4	2863.7	3507	4007	4497	5106.1	5763.3	5657.7	5280.3	5787.6	6646.7	6757.2	6345.8	7234.3	6900.1	7012.4	7166.8	7190.4	7243.8	7625	8032.4	8012.8	8324.6	8649.2	8760.1	8866.7	8906.1	9049.6	9017.7	9081.9	9142.2	9053.3	9144.7	9093.8	9352	9572.3
0	12.152	2.806	4.7563	5.3266	0	0	8.7206	73.906	175.4	294.73	527.82	805.04	1104.3	1488.9	1854.1	2374.7	3285.4	3827.5	4242.6	4713	5175	5452.1	5627	5836	5949.3	5534.7	5278.9	7128.6	7329.2	6850.2	5883.2	6063.3	5989.2	6422.8	6097.1	6060.8	6466	6655.5	6640	6759.2	6719.3	6850	6711.4	6700.5	6771.3	6803.7	6798	6764.3	6744.6
0	0	0	0	0	13.729	34.276	104.77	180.6	313.34	485.81	666.57	874.35	1103	1392.7	1667.2	1896.3	2103.2	2438.3	2625.7	2827.6	2871.4	2959.2	3206.6	3282.3	3367.5	3484.3	3542.1	3665.7	3636.7	3764.5	3874.9	3966.7	3881.4	3946.5	3965.6	4021.7	4010.8	4170.1	4155	4201	4149.3	4191.6	4125.1	4283.1	4226.9	4345.8	4315.6	4307.1	4332.8
0	0	0	0	0	13.742	25.274	95.54	209.09	375.08	582.5	859.14	1204.1	1549.3	2021.6	2372.4	2794.7	3252.2	3723.7	4198.2	4653	5132.1	5627.2	6117.2	6267.7	6717.2	6742.5	6513.9	6933.4	7027.5	7499.3	7573.6	7819.1	8505.3	8571.9	8463.8	9123.1	9258.3	9208.2	9446.3	9555.2	9684.6	9796.6	10083	10072	10120	10076	10013	10070	10093
0	0	0.35821	0	0	25.057	19.48	69.799	192.85	290.62	489.98	751.98	973.26	1387.5	1788.3	2155.3	2508.3	2780.7	3235.5	3411.7	3667.3	4019.2	3924.1	4572.8	4508.7	4562.3	4672.8	4638.8	5114.8	5183.3	5193.3	5073	5381.8	5915.7	6034.9	5962.8	6245.5	6588.2	6795.2	6901	6824.8	7006.1	6985.5	7019.1	7080.5	7349.1	7000.3	7297.7	7313	7301.2
0	0	1.3013	0	0	5.3456	15.087	34.349	91.847	190.37	330.39	549.64	775.46	1119.4	1472.4	1900.3	2316.2	2751.2	3241.6	3640.7	4044.7	4525.7	4818.3	5295.3	5515.1	5586.1	5908.1	6133.1	7029.7	7134.4	6979.8	7153.6	7553.9	7992.9	8130.1	8074.6	8425	8623.8	8877.6	9142.6	9161.6	9468.3	9288.9	9538.2	9763.2	9627.1	9790.6	9587.6	9590.5	9698.1
0	0	0	79.554	194.45	266.18	308.97	356.57	514.92	613.16	733.8	939.43	1174.4	1454.5	1759.5	2155.8	2573.1	2943.4	3519	3771.8	4086.8	4556	4886.7	5217.5	5344.9	4822.3	5512.8	5622	6338.2	6481.8	6577.5	6365.9	6744.3	7086.9	7245.1	7273.2	7273.3	8012.5	8630.7	8042.2	8209.9	8470.8	8490.9	8505.3	8568.2	8421.3	8389.1	8416.9	8561.7	8381.4
0	2.0292	6.2717	58.781	20.402	10.288	10.855	4.8474	88.408	143.03	374.73	581.88	904.75	1222.2	1597.2	1946	2290.5	2705.8	3018.4	3351.1	3756	4056.9	4354.9	4550.2	4688.1	4922.6	5063.8	4880.8	5210.9	5149	5499.9	5468.2	5851.3	6241.1	6198.3	6053.2	6593.9	6693.6	6951.1	6948.1	7015.7	7069.4	7037.2	7248.9	7391.4	7215.1	7226.9	7050.1	7137	6849.4
8.5117	10.044	0	0	0	2.6586	2.4423	15.736	45.533	158.55	267.81	484.52	756.96	932.72	1080.7	1358.6	1630.5	1950.2	2291.6	2533.7	2836.7	3131	3358	3564.7	3766	4110.5	4292.6	4473	4684.5	4698.7	4840.3	4755.8	5045.2	5316.4	5350.3	5340.7	5324.5	5458.8	5639.4	5454.5	5442.7	5429.8	5499.3	5401.5	5478.6	5578.1	5659.9	5532.3	5604.6	5529.2
0	0	0	31.086	39.68	36.799	30.957	103.79	189.72	322.51	493.85	706.4	888.49	1117.1	1496.4	1721.4	2022.4	2230	2547.7	2994.5	3199	3453.4	3641.8	3845.8	3839.6	4225.8	4438.8	4485.9	4653.3	4606.1	4855.1	4758.1	4949.6	5101.4	4997.7	5076.1	5139.7	5354.1	5347.7	5442.6	5531.8	5532.3	5648	5533.3	5521.5	5792.9	5772.6	5807.5	5844.5	5877.5
0	5.502	4.4666	0	0	0	5.5929	12.814	51.029	108.06	200.72	325.37	416.39	581.53	708.01	829.73	971.73	1069.9	1185.5	1256.7	1399.6	1467.9	1589.1	1691.1	1759.6	1755.9	1968.4	2005.1	2361.8	2377.8	2288.7	2346.4	2501.9	2655.7	2795.3	2780	2982.3	3071.9	3253	3212.5	3264.3	3372.3	3366.2	3431.9	3486.9	3464.2	3581.9	3546.1	3595.1	3649.4
0	11.059	20.449	1.0118	10.068	0	0	0	4.0723	0	0	16.092	62.177	100.51	139.52	181.49	275.41	355.36	453	568.56	640.12	766.67	881.35	962.56	1080	1198.6	1281.5	1367.2	1428.1	1552.8	1588.9	1736.7	1767.3	1822.3	1821.2	1731.6	1889.4	1824.3	1847.5	1920.3	2042.4	1887.1	1956.2	1942.1	1986.7	2011.9	1984.6	1944.1	1929.3	2018.7
1.562	2.1143	0	0.29891	0	0	15.519	103.1	250.24	535.24	820.39	1325.1	1829.2	2419.8	3068.9	3884	4168.2	4802.3	5602.5	6673.2	7129.4	7331.9	7892.2	8578	8942.2	10043	10347	10473	10783	11072	11418	11660	12188	12711	12521	13093	13366	13253	13927	14267	14450	14680	14641	14344	14007	14584	14692	14542	14642	14454
0	0	8.8349	10.492	4.9457	14.285	47.384	45.779	70.01	155.26	274.27	377.55	591.84	723.44	1097.7	1031	1263.5	1298.7	1633	1723.8	1994.5	2134.2	2305	2410.4	2507.2	2568.7	2650.9	2610.5	2745.6	2832.1	3035.8	2967.1	3077.8	3313.1	3280.7	3240	3392.4	3526.2	3454	3400.3	3378.9	3408	3436.7	3475.9	3568.4	3593.2	3581.3	3556.5	3574.5	3533.8
24.016	37.59	0	25.664	16.213	0	36.743	64.763	164.38	370.65	638.38	872.98	1388.7	1770.8	2156.8	2716.8	3007.4	3608.5	3913.7	4391.1	5037.6	5589.9	5841.4	6311.8	6349	6369	7022.9	6749.5	7311.8	7334.8	7144.2	6859.4	7257.9	7783.7	7538.5	6926.1	8011.4	8722.7	8992.3	8999.2	8961.4	9132.2	9142.7	9028	9177.8	9297.2	9147.6	9232	9236.7	9269.8
0	3.169	0	0.63597	14.877	0	0	16.598	74.165	153.26	299.18	461.84	661.71	885.2	1076.8	1383.3	1695.6	2059.3	2342.4	2709.2	2887.6	3120	3351.8	3674.2	3911.1	4217.3	4567.2	4668.1	4774.1	4567	5224.3	5412.8	5390.3	5641.9	5519.2	5497.5	5480.4	5650.7	6313.6	6282.2	6015.8	5713.1	5756.4	5998.5	6222.1	6239.6	6148.4	6199.5	6177.2	6127.4
6.3378	2.2588	0	0	23.502	0	0	6.5158	78.731	168.06	338.05	501.95	759.95	1039.8	1344.8	1762.9	2209	2706	3024.5	3448.3	3691.8	4042	4376	4405.7	4508.1	4342.3	5031.4	5116.7	5229	4763	5507.6	5568.6	5545.3	5565.4	5781.5	5609	5486	5652.4	6183.3	6438.1	6214.9	6069.1	6087.2	6318.3	6595.7	6758.9	6661.7	6659.4	6646.1	6439.7
0	6.5134	0	8.759	0	7.2216	0.66657	14.003	16.236	47.233	101.14	205.5	347.26	505.66	712	954.05	1220.6	1514.1	1770.8	1941.5	2266.1	2413.3	2759.3	3099.3	3175.6	3510.3	3610.5	3762.1	4070.7	4260.5	4433.1	4440.8	4745.9	5015.4	5075.7	5042.1	5206	5351.3	5474.2	5426.5	5396.1	5482.1	5619.2	5578.4	5678.2	5562.5	5662.3	5659.5	5768.2	5206.9
0	2.3667	0	7.9677	0	0	29.701	52.566	80.768	175.26	287.68	477.75	605.59	855.46	1073.3	1294.9	1544	1716.1	1962.4	2185	2473.6	2616.9	2802.8	2955.3	3017.8	3189.5	3282.3	3249.6	3327.8	3423.3	3636.2	3698.4	3786.9	3947.1	3959.1	3879.9	4076.9	4009.4	4061.7	3947.4	4115.8	4048.9	4076.2	4124.4	4324.3	4325	4268.3	4280.2	4387.8	4300.1
0	0	0	3.3576	50.433	82.029	80.542	159.64	144.65	169.64	289	355.23	502.78	702.51	895.16	1130.4	1470.2	1711.4	2086.3	2490.6	2727.6	3087.2	3501.8	3821.6	4135.4	4606.3	4916.8	5221.6	5373.2	5278.3	5894	6029.8	6078	6350.1	6504.2	6818.1	6940.3	7039.5	7043.4	7242.6	7504.2	7477.5	7839.7	7674.8	7705.6	8060.3	7667.3	7746.5	7720.7	7725.2
72.979	99.841	70.128	0	0	0	0	0	86.832	255.38	548.89	902.83	1229.2	1621.4	2215.4	2673.1	3284.5	3658.5	4202.4	4769.4	5355.9	5797.5	6082.9	6498	6539.4	6204.5	7106.6	7228.3	7382.9	7525.8	7625.6	7116.4	7333.9	8065	8070.7	7712.1	7920.7	8450.9	8526.4	8742.4	8723.5	8500.1	8720.6	8803.5	8612.4	8745.2	8728.8	8766.8	8537.3	8554.8
5.2304	5.9782	0	1.4934	0	0	0	0	20.613	86.478	183.15	378.27	530.02	751.62	948.88	1182.4	1517.9	1812	2062.1	2266.2	2742.5	2720	2965.7	3298.3	3584.1	3699.8	3995.6	4094.6	4323.7	4459.9	4758.6	4759.2	5018.1	5335.9	5414.4	5337.9	5444.5	5527.8	5621.3	5488.6	5318.6	5436.9	5614.5	5656.9	5516.7	5473.7	5488.6	5429.4	5373.8	5305
0	7.2566	14.778	3.5097	7.1933	0	11.698	16.827	74.519	145.82	271.08	456.41	655.68	957.79	1281.8	1695.6	2120.3	2586.2	3202.4	3626.1	4112.4	4620.9	5079.2	5464.3	6013.6	6390.1	6900.3	7412.4	7768.5	8144.9	8310.8	8650.9	8883.5	9103.8	9559.8	9718.6	9869.3	10130	10302	10510	10570	10694	10798	10951	11289	11138	11419	11645	11544	11506
0	1.5366	0	5.0302	16.543	0	31.08	78.118	202.82	338.98	588.24	886.4	1317.6	1760.5	2270	2841.1	3305.7	3872.9	4378	4944.6	5420.2	5843.2	6306.3	6794.5	6912.5	7532.2	7540	7599.9	8283	8613.3	8430.7	8760.2	9128.1	9622.6	10037	9402.2	10068	10815	11250	11219	11235	11369	11514	11162	11024	11357	11297	11023	11177	11275
0	0	0	0	7.5655	7.4214	7.5813	9.4823	24.521	42.564	122.26	252.74	389.26	582.28	739.68	1000.2	1203.2	1424.5	1624.1	1815.3	2048	2290.3	2483	2616	2792	2905.5	2990.8	3078.8	3238.3	3379.6	3368.1	3493.8	3683.9	3748	3730	3691.1	3824.9	3783.3	3860.9	3961.4	3935.2	4051.3	4004	4091.5	4084.5	3955	4066.9	4007.1	4131.3	4139
0	0	7.6324	9.5572	5.4954	0	0.85763	36.485	101.89	209.64	352.97	535.89	734.9	924.47	1325.8	1609.1	1922	2284.6	2540.7	2966	3388.8	3609.4	4103.3	4169	4401.3	5052.7	5493.9	5399.5	5812.7	6108.5	6077.4	6454.7	6544.5	6975.2	7113.6	7152.6	7394.9	7565.1	8190	8461.7	8800.2	8813.9	8710.9	8779.2	8829.6	8719.9	8862.7	8988.9	9088.2	9002.1
0	0	0	10.36	106.85	194.78	280.99	432.77	606.61	882.14	1207.5	1489.9	1895.4	2389.6	2885.7	3413	3951.4	4490.3	4881.8	5564	5554.5	6236	6270.5	5988.1	6694.1	6975.6	7638.4	7559.6	7721.1	7586.8	8774.9	9166.2	9213.6	9216.5	9609.7	9340.5	9564.5	9804.6	10337	10885	10535	10408	10400	10695	11094	10949	10960	11029	10944	10940
0	2.0776	0	0.78823	3.8904	3.5127	2.488	9.8778	0	14.04	36.822	80.115	188.96	285.5	447.31	654.55	872.49	1117.4	1398.9	1612.4	1962.7	2217.9	2534.2	2801.7	3008.8	3281.4	3581.8	3743.9	4004.1	4126.9	4346.1	4443.9	4593	4974.7	5084	5178.3	5389.9	5577.6	5628.8	5485.3	5500.3	5525.3	5752.5	5578.5	5621.2	5615	5680.2	5959.5	5691.5	5584.1
0	31.715	10.394	34.773	0	0	0	0	28.535	73.869	193.46	343.46	501.21	678.94	907.1	1178.9	1369.9	1665.5	1854.7	2031.5	2203.8	2385.2	2560.8	2760.6	2818.1	2799.6	2780.9	2821.5	2886.9	3264.9	2941.8	3074.3	3198.8	3414.6	3388.1	3317.5	3404.8	3566.4	3654.5	3624.3	3599.5	3590.7	3569.9	3645.2	3522.8	3683.4	3558	3540.6	3579.4	3622.1
0	0	0	8.7337	9.9913	0	15.033	30.622	88.155	165.76	275.59	398.95	595.25	745.02	953.7	1196.6	1479	1763.9	2074.2	2280.2	2487.3	2691.9	2924	3089.6	3182	3305.1	3238.3	3331.1	3455.4	3514	3498.2	3708.8	3796.9	4139	3979.3	4053	4245.9	4341.1	4366.5	4452.1	4558.1	4640	4601.9	4558.6	4758.1	4656.2	4578.6	4571.4	4567.5	4579.4
0	0.18154	0	11.772	13.87	7.3858	0	12.603	51.202	76.306	248.01	440.72	816.87	1141.2	1573.1	2036.9	2416.8	2964	3519.1	4071.6	4581.3	5089.7	5619.5	6033.3	6677.8	7181.2	7627	8300.7	8620.9	8806.1	9363.6	9590.7	9743.6	10219	10286	10776	10813	10870	10961	10994	11132	11249	11288	11315	10998	11116	11250	11255	11054	11190
0	8.8937	0	16.525	0	0	27.609	90.404	221.06	414.46	634.91	970.87	1350.6	1703.2	2198.9	2631.9	3006.7	3558.5	3969.1	4481.2	4830.4	5058.2	5444	5798	5934.2	6252.4	6351.1	5947.7	6593.9	6752.5	6715.7	6536.8	6910.1	7173.7	7274	7375.1	7744	7811.5	8042.7	8063.2	8028.8	8023.5	8233.6	8104.3	8123.4	8246.6	8209.1	8154.7	8030.1	8065.9
3.5383	29.056	0	39.894	7.8397	0	0	0	48.771	107.77	241.06	443.88	715.56	987.52	1271.6	1447.4	1762.5	1969.1	2324.5	2470.8	2679.4	2827.2	2977.5	3159.5	3230.7	3089.6	3281.4	3318.4	3435	3494.3	3609.9	3581.4	3680.4	3780.3	3873.2	3820.8	3900.5	4056.7	4235.3	4201.9	4129.9	4149.7	4191.3	4239.8	4267	4253	4184.1	4177.4	4205	4143.9
0	2.1497	0	0	2.6825	29.243	38.026	24.895	131.08	249.93	437.68	728.08	1080.1	1456.7	1788.7	2283.6	2702	2997.4	3308.7	3727.6	4206.4	4589.4	4833.5	5253.5	5355.8	5426.2	6131	6197.7	7474.9	7592.6	7066.7	6466.2	6736.1	7127.4	7104.9	6826.5	7163.1	7289.9	7426.3	7471.4	7480.9	7644	7574.1	7623.7	7756.7	7769.7	7867.1	7747.8	7820.4	7896.6
0	10.404	10.68	0	4.4301	0	4.1523	23.051	60.203	135.67	233.43	356.92	485.29	648.4	836.75	1078.2	1332.9	1580.9	1931.6	2109.3	2371	3014.4	2770.7	3149.2	3358.1	3515.6	3742.9	3975.4	4125.9	4386.9	4499	4581.1	4683.3	5011.8	5042.3	5252.2	5283.3	5467.6	5743.3	5810.6	5941.1	6075.3	6044.2	6077.9	6192.1	6052.1	6097	6112.3	6199.5	6196.4
7.7958	10.489	0	0	0	0	7.4194	78.375	186.84	418.45	744.39	1084.8	1451.9	1893.2	2355	2718.1	3343	3807.3	4346.7	4947.1	5609	6257	6699.3	7089.7	7469.5	8082.6	7726.9	8014.9	8200.5	8634.8	8894.8	9036.7	9651.6	10099	10212	10399	10870	11374	11241	11579	11681	11537	11877	12033	12306	12951	12710	12590	12366	12399
0	6.5866	0	12.018	0.429	0	20.592	65.472	170.89	327.81	553	855.99	1193.2	1555.9	1997.1	2505.3	2913.2	3506.1	3895.9	4238.4	4688.2	4981.3	5525.6	5847.3	5924.5	6159.6	6366.4	6199.5	6744.2	7136	6867.7	7314	7750.8	8096.3	8173.4	8079.6	8248.8	9016.8	9284.7	9358.3	9079.9	9385.3	9600.3	9605.4	9680.7	9886	10046	9999.1	10235	9987.7
0	0	3.0945	5.6706	0	5.1857	22.942	66.575	160.12	308.95	487.87	714.68	957.1	1245.4	1653.2	1984.6	2271.8	2595	2907.5	3199.3	3488.8	3742.8	3994.7	4075.1	4580.2	4631.8	4756.4	4755.1	5271.1	5339.6	5450	5413.5	5705.8	6066.8	6179.2	6051.5	6362.2	6702.8	6795.2	6940.9	6989.8	7092	6799	6814.3	6934	6977.9	7034.1	7016.6	7135.8	7228.3
0	0	0	0	24.429	27.017	26.735	17.534	65.239	111.64	264.15	447.39	696.33	973.76	1304.5	1603.6	2037.1	2299.2	2575.5	2831.7	3258.9	3698.1	4174.3	4203.8	4299.7	4686.7	4755.7	4318.6	4566.8	4740.9	5032.5	5128.4	5479	5751.7	5851.5	5527.7	5795.6	5873.5	5924.8	6314.2	6153.3	6238.5	6233.2	6292.2	6386.5	6406.3	6455	6301.3	6286.9	6248.2
0	0	0	0	0.96263	0	124.34	224.62	190.18	401.2	639.36	960.36	1347.6	2186.2	2153.6	2578.9	2956	3322.2	3607.3	3865	4134.4	4322.5	4591.5	4623.3	4657.3	4678.6	5032.7	4759.7	4842.5	4999.3	5308.6	6307.7	5374.3	5418.9	5686.8	5434.2	6594.8	5928.6	6032.5	6172.4	6299.3	6277.8	6409.8	6362.4	6410.7	6464.5	6499.2	6466.6	6416.2	6341.8
0	0	0	0	0	30.635	51.57	7.599	62.139	95.306	210.77	326.14	481.17	685.7	889.5	1000.3	1161.6	1266.5	2024.8	2215.7	2539.5	2437.8	2622.4	2957.3	3236.7	3460.8	3745.7	4051.5	4164.9	4490.2	4662	4831.4	5025.5	5137.8	5430.4	5669	5798.9	5938.6	6043.1	6161.3	6148.9	6150.6	6399.8	6404.2	6302.3	6595.6	6742.5	6536.6	6572.3	6642.2
0	0	3.7503	1.6601	23.379	17.965	22.316	27.469	35.583	66.348	81.151	195.93	143.28	247.92	359.97	481.12	643.9	830.48	1054.8	1269.9	1494.9	1863	2196.4	2503.1	2710	3039.2	3327.5	3517	3807.3	4439.9	4545.9	4307	5044.5	4586.5	4937.1	5606.4	4976.6	6172.2	5377.5	6250.4	6424.2	6500.6	6408	6119.5	6577	5737.8	5542.3	5608.9	5409.8	5392.9
0	15.374	0	12.205	0.092004	0	0	29.701	159.75	320.7	531.17	752.27	1132.4	1346.3	1780.7	2072.2	2430.4	2740.4	2955	3216.3	3466.7	3657	3790.5	4107.3	4119.1	4247.6	4225	3989	4386.8	4575.3	4448.8	4535.8	4839.3	4958.9	5277.9	5089.6	5300.9	5610.9	5662.1	5683.6	5860.3	5873.3	5830.3	5859.9	5701.2	5760.9	5663.6	5709.9	5687.7	5672.5
0	4.7779	0	0	0	10.021	9.5152	56.498	103.23	168.96	273.99	444.46	670.98	937.76	1300.1	1593.7	1957.1	2323.9	2660.2	3035	3432.5	3698.8	4036.4	4413	4539.8	4839.2	5142.6	5279.3	5536.8	5705.9	6032.6	5920.6	6256.3	6449.9	6916.3	6673.1	6833.1	7324.6	7630.3	7725.3	7815.9	7936.2	8025.1	8014.2	8002.2	8300.8	8245.4	8220	8290.7	8333.6
10.5	29.041	14.021	14.349	0	0	0	0	29.96	125.74	252.06	431.01	729.8	907.64	1283	1531.7	1829.6	2122.4	2448.4	2748.4	2903.4	3751	3408.9	3492.8	3902.8	3563.7	3868.3	3917.6	4858.3	4948.6	4621.6	4489.2	4608.5	4979.3	5083.6	5009.6	5200.4	5509.6	5602.5	5610.3	5674.7	5728.8	5833	5867.9	5892.5	5934.1	5974.9	5976.8	6039.1	6002
0	1.0888	0	10.654	0	24.393	0	12.082	19.607	85.745	192.32	383.35	655.56	944.92	1301.6	1660.2	2147.1	2559.1	3031.6	3432.1	3971.3	4381.6	4893.5	5318	5336.8	5499.3	5813.2	6229.6	7055.5	6887.8	7296	7431.9	7822.3	8373.6	8238	8332.5	8663.9	8801	8871.8	9190.8	9219.9	9316	9394.6	9510	9548.9	9580.9	9573	9704.3	9740.2	9646
0.1539	0	0	0	0	0	47.117	142.84	272.52	383.43	676.18	1202.6	1828.2	2221.3	2939.9	3668.8	4284.8	5094.9	5487	5863.3	6258.9	6945.1	7436.5	7793.4	8220	8440.4	9047	9362.3	9565.3	9793.4	10055	10089	10061	10298	10552	10698	10639	10853	10907	11110	11049	10953	11098	11217	10905	11139	10920	11187	10945	10991
3.6954	5.2718	0.76523	0	9.1515	0	0	48.724	172.11	338.89	566.11	936.01	1279.5	1701.2	2208.1	2713	3318.9	3757.2	4137.3	4811.1	5206.5	5649.9	6109.2	6188.3	6455.7	6924.9	7279.2	7215.7	7369.2	7569.7	8023.3	7972.8	8549.6	8653.7	9174.6	8790.4	9061.9	9301.8	9403.2	9495.8	9475.2	9321.4	9455.5	9334.6	9366.5	9494.5	9404.5	9354.2	9556.3	9253
2.8357	10.845	3.3467	0.8361	0	0	0	18.279	53.308	106.1	162.58	236.14	312.72	392.6	510.2	569.25	640	723.38	853.7	930.88	1046	1090.2	1126.3	1198.4	1241.6	1162.7	1386.2	1383.2	1394.5	1412.7	1432.9	1499.9	1457	1622.5	1618	1605.2	1616	1722	1766.2	1796.2	1767.8	1838.4	1851.7	1913	1914.7	1870	1894.7	1849.2	1893.6	1866.1
0	0	3.0308	0	30.152	7.9432	26.816	9.2993	59.607	105.83	57.749	146.62	279.29	388.59	499.5	671.3	763.8	929.37	1110.7	1300.6	1466.7	1641.6	1805.2	2009.4	2173.4	2318.8	2393.6	2465.2	2565.6	2342.4	2766.8	2801.2	2941.3	3096.6	3341.9	3410.4	3493.9	3621.7	3756.1	3809.1	3796.6	3897.4	3752.4	3828.1	3980.5	4031.6	4024.5	4260.1	4236.5	4288
0	2.7957	29.563	4.1412	23.534	14.025	16.718	18.657	72.355	183.1	291.67	456.15	674.16	873.15	1042.2	1281.7	1507	1741.7	1931.6	2105.9	2295.9	2519.6	2763	2904.3	3017.1	3158.7	3037.5	3114.9	3243.1	3514.2	3634.4	3797.2	4003.8	4234.6	4035.2	4231.9	4200.2	4358.1	4475.1	4492.3	4530.2	4463.1	4461.1	4498.8	4496.3	4479.3	4484	4550.6	4564.1	4519.6
1.7322	0	0	0	0	8.0068	23.972	120.76	259.87	443.36	616.72	986.38	1363.8	1824.1	2325.7	2712.2	3288.3	3687.6	4320.3	4714.5	5339.5	6271.1	6393.6	7212.1	7644.9	7652.2	8145.9	8682.3	8847.5	9436.4	9377.8	10395	10926	11145	11235	11966	12314	12255	12317	12867	12697	12939	12627	13003	13221	13059	13274	12844	12901	12938
0	0.048716	5.5021	17.42	11.322	0	0	0	0	19.568	139.19	213.07	424.03	686.08	1038.6	1459.6	1967.5	2406.1	2901.6	3392.6	3744	4220.3	4697.2	5062	5469.9	5701.7	6651.2	6494.4	6641.5	6187.9	7194.1	7701.4	7727	7748.5	8105.3	8074	8105.8	8326.6	8811.8	9336.3	8851.9	8968.2	8962	9269.7	9583.6	9557.7	9463.6	9572.1	9679.8	9651.9
0	0	0	5.2739	3.052	81.31	73.541	106.52	119.95	160.98	193.93	267.63	338.63	469.63	634.4	736.2	971.39	1086.3	1268.4	1429.6	1668.5	1907.7	2115.8	2374.3	2613	2721.5	2994.6	3278.1	3572.9	3246.9	3720.7	4024.4	3948.8	4104	4294.5	4448.9	4550.1	4714.1	4868.2	5106.1	5156.2	5131	5228.7	5266.8	5441.3	5384.2	5427.6	5261.2	5479.3	5553.2
2.1546	2.7902	0	0	0.29026	4.3047	0.48312	24.647	30.469	87.525	169.91	317.52	529.17	697.66	1030.6	1405.8	1770.4	2306.4	2598.1	2964.9	3289.8	3852.9	4153.1	4519.1	4642.9	5016.3	5457.5	6167.3	6285.2	5367.7	5524	5580	5773.8	6272.2	6663.2	7033.4	7120.5	7179.3	7853	7184.9	7542.7	7451.5	7732.5	7814.4	7659.7	7905.4	7591	7398.5	7565.5	7578.8
0	0	0.86807	12.911	10.883	0	7.4011	29.625	96.217	198.81	352.29	567.73	802.62	1057.9	1407.9	1758.7	2030.8	2338.8	2752.7	3115.4	3438.3	3813	4128	4356.9	4535.1	4691.2	4789.7	4814.3	4969.4	4894.7	5157	5361.9	5454.7	5824.3	5570.9	5506.2	5657.5	5973.4	6068.6	6050.9	6331.4	6320.8	6260.7	6272.4	6349.9	6302.8	6444	6426	6543.5	6580.7
9.5677	19.183	0	0	0	0	2.4535	50.779	117.3	221.36	579.8	848.28	1075	1409.2	1729.9	2047.6	2461.7	2830.2	3376.7	3713.3	4010.4	4319.8	4614.7	3571.4	3920.8	4301.3	4332.9	4779.3	4901.5	5060.4	5317	5148.4	5421.1	5642.6	5775.1	5727.3	5971.3	6118.6	6245	6319.7	6550.1	6544.2	6682.3	6766.3	6669.9	6776.9	6699	6827.9	6760.1	6841.1
0	0	8.0159	0	6.5493	2.7721	21.995	10.412	32.144	75.493	107.39	177.25	282.21	379.44	557.83	753.1	990.03	1229.4	1582.4	1834.5	2220.2	2647.5	2930.9	3351.4	4772.1	5068.8	5676.4	6073.6	6501.3	6615	6971.4	7205.6	7387.4	7908.6	8203.6	8374.4	8094.5	8128.8	8356.2	8655.7	8581.4	8871	9016.4	9188.1	9073.5	9073.3	9388.2	9353	9317.3	9301.3
0	7.1571	0	0	16.238	9.1608	28.507	81.176	127.08	189.62	260.84	415.53	477.72	561.84	673.99	791.11	958.2	1173.2	1231.8	1437.3	1525.8	1598.7	1764	1807.3	1902.5	1816.8	2196	2488.2	2551.5	2340.8	2703.8	2881.9	2813.1	2782.3	2894.7	2827.8	2766.8	2892.6	3341	3500.9	3266.8	3087.1	3113.6	3351.9	3507	3551.5	3509.2	3423.8	3574.2	3390.9
0	0	0	4.964	3.0139	12.187	19.493	69.111	141.12	252.88	377.16	602.78	827.86	1102.7	1458.3	1654.2	1927	2301.5	2640.6	2832.5	3139.8	3467.6	3694.3	3862.9	4216.3	4196.2	4459.4	4549.9	4529.3	4610.7	4825.4	5016.4	4991	5148.6	5297.8	5403.5	5424.7	5577.6	5439.1	5657.7	5521.6	5537.6	5590.2	5609.5	5731.8	5812.6	5763.5	5533.5	5445.6	5518.2
0	0	0	0	14.268	58.544	145.81	260.74	430.94	708.12	890.14	1205.3	1612.9	2029.4	2486.5	2816.1	3366.2	3587.5	4054.9	4276.8	4856.5	4891	5181.3	5472	5741.1	5824.3	5757.5	5650.3	6219.6	6312.4	6262.2	6231	6600.5	6707.7	6771.9	6660.1	6834.5	7416.3	7427.4	7316.3	7657.3	7682.2	7502.6	7714.9	7706.3	7539.2	7617.3	7639.4	7646.6	7795.2
7.9643	4.8339	0	0	0	0	6.646	41.67	141.63	289.18	508.93	858.34	1198.4	1688.4	2216.7	2711.3	3278.3	3773.1	4248.1	4838	5272.1	5864.1	6104.5	6585.8	6938.6	7301.3	7672.9	8069.1	8237.7	8547.1	8661.3	8694.9	8932.1	9165.1	9588.8	9645.9	9948.3	10165	10107	10175	10283	10518	10541	10660	10745	10609	10570	10491	10580	10605
0	0	0	0	23.252	79.043	115.16	221.95	222.08	484.84	493.71	897.26	1025.3	1277.5	1508.1	1659	1876.7	1999.6	2260.4	1929.1	2024.9	2178.5	2207.6	2355	2494.8	2475.3	2645.4	2739	2744.9	2814.9	2841.5	2891.3	2970.1	3018.6	2988.6	3127.5	3179.5	3228.1	3240	3209.4	3268.9	3356.3	3264.1	3191.9	3266.7	3305.9	3331.7	3268.8	3210.3	3139.7
0	0	0	0	0	133.1	241	342.22	469.08	773.13	1118.2	1515.2	1891.8	2285.4	2804.9	3374.6	3760.5	4345.8	4582.3	5071.9	5713.4	6028.4	6283.7	6574.9	6605.9	6703.2	6775	6143.4	6985.2	7110.4	7747.1	7403.8	7867.2	8134.2	8311.5	7517.7	8144.7	8247.4	8784.2	8617.4	8858.3	8786.9	8815.8	9030.3	8797.2	8866.7	8936.3	8734.8	8949.8	9032.8
0	8.9023	0	10.318	15.635	0	16.657	131.23	290.59	532.8	764.56	1105.3	1580.6	1984.4	2396.2	2890	3373.9	3852	4555.3	4536.3	5109.2	5331.2	6786.3	6060	6452	7161.7	7060.8	6791.5	7104.9	7319.4	7576.5	7500.3	7760.6	8046.3	7808.6	7677.7	7772.9	8171	8190.2	8235.2	8260.2	8345.6	8273.5	8350.9	8442.5	8508.4	8541.9	8567.8	8569.3	8642.6
0	23.446	21.429	35.003	12.775	0	6.3619	37.907	0	0	19.279	55.565	234.87	251.1	401.55	546.5	795.76	963.63	1199.8	1586.6	2021.8	2281	2457	2706.1	2861.1	3072.8	3614.2	3756.5	4117	4210.1	4683.4	4813.8	5223.5	5514.2	5502.3	5637.4	5885.4	6119.7	6304.2	6497.5	6672.9	6829.4	6629.1	6728.6	6661.8	6820.4	6656.3	6635.9	6686.5	6653.2
0	0	0	25.674	73.322	135.02	249.19	439.36	653.74	1018	1422.7	1921.9	2395.8	2972.2	3600.1	4177.4	4622.6	5041.5	5680.5	5997.9	6764.1	6904.4	7342.7	7611.6	7589.7	7833.2	8466.2	7717.1	7359	7787.1	8356.5	8417.9	8249.5	8635.3	8463.1	8226.7	8593.8	8724.7	8771.8	8899.1	8711.9	8665.5	8566	8651.4	8587.5	8693.3	8671.5	8406.1	8506.5	8472.9
0	0	8.0782	3.8553	5.7333	9.0505	0	31.08	85.942	189.25	331.39	516.56	695.98	897.94	1184.7	1464.4	1843.1	2046.9	2307.2	2639.5	2909.7	3311.5	3480.7	3635.7	3913.4	4077.4	4236.5	4537	4662.6	4826.8	5043.5	5143.7	5338.4	5492.1	5580.9	5673.2	5813.7	5907.2	5966.3	6202.1	6113.6	6255.1	6348.4	6407.7	6379	6463.2	6433.1	6159.6	6222.3	6464
0	0.57684	1.2512	5.1024	0	1.7396	0	16.246	42.275	154.18	278.81	526.86	847.17	1212.3	1530.8	2007	2520.2	3020.3	3574.1	4136.5	4585.1	5087.7	5479.5	5901.6	6240.4	6564.2	6892.1	7029.6	7500.9	7677.9	8053.6	8000.6	8364.4	8719.9	8785.1	9021.6	9108.3	9191.2	9415	9321.7	9393.7	9436.4	9579.6	9417.7	9617.3	9612.7	9805.5	9684.8	10045	9838.2
5.4991	1.3941	0	7.0246	0	2.6854	0	55.111	119.73	305.44	545.63	800.54	1159.8	1565.6	2133.2	2542.3	3084.2	3673.4	4307.1	4987.2	5551	6145	6663.5	6897.2	7516.8	7227.9	7921.4	8046.4	8839.6	9000.4	9103.5	9183.4	9467.7	10022	10316	10022	10206	10805	11008	11100	11121	11202	11109	11192	11207	11214	11233	11391	11279	11192
5.3715	0.98412	0	4.7425	2.9856	0	0	6.0871	31.443	70.904	95.865	197.96	328.72	440.98	593.24	735.79	928.65	1104.7	1285.1	1444.9	1858.4	1756.4	1918.6	2040.4	2148.8	2293.5	2378.8	2470.4	2647.1	2615.4	2806.9	2847.4	2930.2	3203	3232.8	3431	3351.5	3409.9	3332.8	3226.2	3347	3408.2	3490.7	3332.9	3438.4	3445.2	3438.3	3441.8	3416.4	3286.8
20.856	34.248	15.255	9.4626	0	0	0	0	0	57.236	157.26	270.78	420.24	749.37	1089.2	1375.9	1774.4	2133.2	2531.7	2946.7	3296.3	3721.4	3699.2	4344	4730.6	5207.2	5519.3	5897.9	6062.6	6250.8	6657.1	6700	6869.3	6893.9	6982.8	7115.6	7177.4	7340.4	7429.7	7594.3	7611.8	7605.4	7791.8	7645.8	7450.1	7500.6	7457.3	7563.1	7394.8	7674.6
6.059	24.539	5.4596	8.3208	0	0	0	0	19.308	115.42	276.15	505.54	860.03	1251	1722.2	2193.5	2778.1	3279.6	4043.4	4498.9	4976.7	5456.7	5911.6	6420.9	6737.5	7279.1	7750.4	7917.1	8444	8684.2	9060.2	9706.5	10282	10406	10635	10897	10863	10934	11026	10953	10819	10742	11265	11344	11768	11171	11096	11459	11574	11843
0	4.9304	13.306	8.5408	5.4293	3.6925	21.281	67.808	206.91	351.58	664.86	955.18	1323.1	1769.1	2198.3	2690.5	3172.3	3631.6	3921.3	4333.4	4780.5	4994.1	5303.8	5741	5946	6168.2	6105.1	6323.4	6556.1	6742.3	6483.8	7097.4	7592.2	7894.8	7855.2	7740.8	7998	8207.3	8515.2	8521.8	8541.7	8543.2	8536.5	8417	8418.2	8475.2	8510.4	8506.8	8425.1	8479.5
0	0	0	9.6964	7.6119	46.044	64.65	197.4	469.08	812.56	1208.4	1695.9	2255.1	2955.3	3553.9	4163.9	4887.2	5568.2	6258.5	6772.7	7432.4	7872.2	8599.8	9013.3	9043.4	9183.7	9106.4	9324	10300	10462	10433	10325	10983	11751	11741	11690	12104	12554	12695	12622	12462	12548	12477	12421	12631	12542	12580	12562	12399	12528
0	0	0	11.174	18.413	14.905	44.807	88.087	170.26	304.17	467.1	633.99	890.02	1117.8	1397.3	1705	2002.3	2266	2433.5	2794.8	3027.1	3223.1	3547.2	3722.8	3814.3	4002.4	4105.1	4529.7	4636.6	4323.8	5088.4	5410.1	5391.6	5426.1	5660.7	5367.1	5581.2	5757.6	6167.6	6451.1	6349.1	6158.1	6133	6373.2	6631.3	6604.3	6596.8	6445.1	6503.7	6477.1
21.887	26.66	17.463	13.887	2.698	0	0	0	0	3.5613	4.6686	105.71	194.12	223.34	312.69	418.33	489.63	609.16	702.82	791.26	925.11	1001.5	1110.1	1164.7	1269.2	1381.2	1525.8	1469.5	1664.3	1740.3	1721.8	1808.6	1983.6	2138.3	2167.4	2153.1	2345.8	2471.8	2522.9	2599.5	2665.1	2615.1	2659.9	2720.1	2688.8	2718.1	2688.3	2730.5	2700.5	2768.3
0	0	0	0	79.566	179.12	347.42	529.25	767.63	1056.2	1385.2	1646.1	2056	2335.4	2781.2	3267.8	3566.2	4044.1	4518.3	4515.1	4657.3	5281	5282.2	5579.4	5668.4	5115.2	5407.3	5676.3	6407.6	6343.3	6058.1	6142.4	6333.8	6781.5	6657.5	6626.5	6692.6	6905	7248	7743.5	7833.7	7990.5	8038.8	8088	7941.4	8114.4	8073.9	8105.4	8033.2	7979.4
0	0	0	3.9911	1.9893	0	31.67	29.381	59.95	174.47	311.16	488.79	811.92	1203.9	1568.1	2005.2	2382.5	2805.7	3171.9	3545.4	3932.7	4238.5	4639.9	5116.3	5309.4	5839	5984.6	6083.3	6406.9	6750.3	7095.8	7222.9	7597.4	7874.4	7751.7	7605.8	8028.2	8042.8	8073.4	7846.6	8015.5	8122.7	8270.9	8412.9	8571.6	8622.8	8627.9	8515.6	8652.2	8519.1
0	0	20.711	22.238	1.507	14.419	37.637	67.788	149.41	289.44	408.9	505.5	600.15	880.24	1021.7	1333.1	1513.2	1774.1	2063.2	2423.6	2657.3	2766.5	3086.2	3242.4	3293.4	3324.2	3284	3777.6	4287.8	4344.3	4183.9	4273.8	4345	4824.2	4845.3	4881.6	5082.4	5165.7	5347.2	5435.3	5412.2	5665.2	5478.5	5526.8	5558.9	5497.8	5669.8	5481.4	5643.4	5666.4
0	0	5.5323	22.074	17.648	0.99562	50.617	102.62	215.38	391.25	615.15	895	1226.3	1507.1	1984.4	2406.2	2640.6	3256.6	3448.3	4147.7	4103.8	4898.1	5043.4	5289.4	5651.1	5374.4	6178.1	6201.2	5500	5598.6	6859	6871.4	7058.2	7218.1	7597.3	7252.5	7646.8	8054.9	8327.7	8469.7	8391.3	8433.5	8467.7	8513.2	8513.5	8488.3	8534.1	8660.3	8410.8	8320.8
0	0	10.278	7.3497	0	0	23.01	27.124	56.923	139.73	232.69	373.29	568.22	805.79	1082.4	1374.8	1627.1	1883.6	2099.6	2365.3	2663	2855.5	3122.9	3374.1	3598.5	3705.4	3809	3879.7	4164.4	4324.1	4720.4	4796	5038.6	5439.9	5502.3	5490.6	5841.5	6099.4	6235.6	6163.8	6363.9	6425.2	6396.3	6609.6	6692	6760.2	6807.8	6780.5	6828.6	6766.9
0	0	0	17.456	5.8755	15.254	2.874	0	38.709	44.299	108.73	187.03	328.95	528.03	806.88	1104.1	1406.3	1814.4	2327.2	2737.5	3796.9	4249	4433.6	4620.3	5763.6	5314.8	5453.1	5768.7	6186	6562.1	6859.8	6969.6	7345.3	7736.8	8046.7	8027.2	8385.3	8510.3	8735.2	8531.6	8883.3	9077.3	9195.5	9394.5	8959.8	9256.4	9189.1	8976.3	9261.3	9051.7
0	4.2075	0	0	4.3864	6.7918	6.2635	36.769	107.29	190.27	307.42	535.92	807.86	1102	1521.2	1843.3	2197	2842.3	3314.7	3741.1	4348.8	4758.7	5393.3	5898.2	6185.4	6234.8	7345.5	7159.8	8230.6	8403	8934.4	9101.2	9349.2	10138	10422	10829	10851	11060	11008	11034	11193	11474	11625	11705	11619	12018	11976	12046	11928	11860
0	6.8537	0	3.9209	5.3326	0	10.558	0	26.702	117.59	250.07	472.97	791.72	1156.4	1508.4	2054	2673.7	3113.2	3671.5	4258.8	4594.3	5214.2	5592.7	5929.7	6276.6	6664.6	6990.6	6905.3	7317.4	7185.3	7761.2	7993.3	8303	8515.6	8887.5	9009.7	9206.2	10074	8730.2	10035	9919.3	10122	8548	9932.4	9908.7	10179	10064	10312	10075	10070
0	0.56057	0	0	0	2.8039	13.158	42.049	109.15	203.39	327	482.93	705.67	899.76	1127.7	1341.3	1526.9	1755.3	1991	2189.9	2394.3	2600.1	2828.7	2978.5	3147.9	3321.2	3586.7	3615.5	3902.6	4040.6	4301.4	4196.1	4394.1	4497	4688.1	4549.2	4613.9	4854.6	4931.1	5021.2	5143.2	5061.6	5149.6	5070.4	5099	5108.4	5053.3	5117.3	5138.1	5121
0	0	0	7.2264	32.807	22.582	51.952	106.28	247.87	393.13	627.89	891.62	1297.1	1590.2	1994.9	2308.1	2660	3039.9	3320.2	3682.4	4085.9	4273	4618.6	4751.9	4905.7	4755.8	5159.7	5225.6	5443.7	5534.6	5671.7	5548.8	5601	5905.6	6222.9	6221.4	6247.6	6568	6685.3	6655.5	7001.6	7107.2	7204.8	7309.8	7349.2	7287.6	7196.4	7338.7	7051.5	7021.6
4.9828	42.284	41.267	0	0	0	0	25.308	173.41	327.34	579.8	755.97	1172.5	1462.8	1839.4	2234.3	2645.4	2964.7	3500.7	3749.5	4402.9	4637.9	5170.1	5354	5462	5866.4	5851.8	5537.6	5968	6200.6	6271.3	6592.3	6827.5	7319.6	7198.6	7244	7160.4	7260.3	7468.6	7571	7506.6	7446.7	7626.6	7710.1	7737.8	7688.8	7696.9	7682.9	7640.1	7576.9
0	0	0	30.893	167.45	175.83	286.24	404.76	506.28	613.79	764	918.32	1151.4	1396.5	1590.6	1878.3	2195.6	2454.3	2752.3	3038.1	3341.4	3519.1	3926.5	4149.9	4467	4574.8	4588.2	4637.6	5251.3	5038.2	5345.5	5544.6	5897	6296.1	6110	5756.3	5901.6	6434.4	6620.1	7012.5	6755.9	6748.1	6840.8	6787.5	7017.2	7057.6	6965.6	6932.1	6902.3	6846.1
0	6.4995	0	5.2203	0	7.2868	8.7157	21.238	81.051	171.5	316.04	567.45	821.78	1194.5	1667	2066.2	2553.5	2998.1	3547.6	4198.9	4692.6	5329.3	5664.6	6372.5	6730.6	6827.1	6996.8	7214.3	7708.6	7824.3	8242.2	8376.3	8577.9	9156	9365.2	9159	9593.5	10162	10168	10329	10212	10515	10508	10932	10841	10802	10758	10641	10451	10573
0	0	0	92.909	56.497	103.22	164.32	206.65	477.49	743.91	1295.2	1838.3	2449.1	3035	3925.8	4642.8	5525.8	6223.6	7036.1	7555.6	8419.3	8776.5	9418	10210	10316	11143	11156	11233	11146	11359	12153	12612	13035	13731	13732	13619	14031	14092	14664	14524	14695	14719	14707	14509	14578	14635	14570	14837	14645	14589
0	8.4608	0	0	2.6576	14.599	14.869	78.492	176.98	340.65	572.62	922.13	1253.1	1702.3	2171.8	2769.1	3241.5	3649.7	4209.6	6275.2	7019.1	5810.6	8059.4	8574.3	7072.5	7443.1	7626.6	7326.2	7657.2	7575.5	10751	8705.2	8830.3	9406.9	9335.1	9256.9	9614.1	9752.3	9878.9	9886.5	10157	10215	10211	10309	10502	10385	10494	10449	10512	10584
0	42.475	0	0	0	0	395.71	507.5	872.24	784.44	1602.9	2195.3	1823.9	2223.7	4299.3	3246.8	3760.6	6225.9	7092.8	7285.5	7844.8	8503.2	8808.9	7012	7363.5	7478.1	6969.1	7006.7	7552.6	7667.5	7572.7	7571.8	7764.7	8221.5	8330	8228.5	8542.1	8677.5	8791.9	8945.7	9059.5	9185.9	9115.6	9105.3	9199.1	9291.9	9334.9	9407.5	9466.6	9413.7
0	0	0	21.976	23.36	44.684	0	60.457	8.1307	143.28	249.91	363.21	468.68	613.7	822.59	1010.4	1260.4	1465.9	1724.6	1829.8	2147.2	2410.8	2550.1	2818	2929.5	3162.7	3388	3440.7	3638.4	3635.4	3915	4074.2	4259.8	4569.1	4532.4	4524.3	4682.7	4717.9	4913.2	4834.7	4783.2	4685.1	4983	4912.3	4898.6	4869.9	4887.8	4845.7	4955.9	4792.7
0	19.933	0	16.765	0	0	12.384	35.761	150.86	254.56	485.93	753.72	1166.3	1556.6	2030.5	2502.8	3061.7	3543	4006.1	4610.6	5257.3	5585.9	5857.9	6340.7	6207.4	6607.3	6425.7	6589.5	7075.1	7335.8	7057.7	7292.4	7569.6	7738.3	7863	7501.2	7799.1	8374.9	8369	8266.2	8174	8208.2	8106.8	8688.8	8590.9	8737.1	8607.9	8854.4	8875.2	8313.4
0	0	0.77679	0	16.371	3.0507	22.007	22.946	44.072	47.185	74.658	108.35	110.14	161.18	227.11	305.43	405.56	524.59	615.85	739	815.23	938.73	1037.3	1155.8	1230.4	1273.5	1521.9	1638.9	1720.6	1834.2	1965.6	2125.2	2278.5	2365	2421.6	2487.6	2544.5	2551.8	2610.9	2680.5	2558	2615	2622	2650.8	2703.6	2692	2840.6	2805.1	2780.1	2790.9
0	0	0	0	0	19.358	24.019	121.77	250.29	467.74	691.79	883.22	1153.3	1421.9	1553.1	2003.4	2385.4	2434.3	3173.3	3296.5	3076.2	3917.1	3872.3	4206.3	3704.2	3410.6	4537.5	4594.4	4326	4396	4417	4417.4	4610.6	4814	4947.6	4861.2	4785.1	5034.9	5025.8	5116.5	4907.2	5046.9	5128.4	5170	5183.5	5207.1	5260.3	5220.3	5178.5	5159
0	4.1623	10.526	0	0	2.9551	0	34.232	100.74	193.45	367.45	539.3	802.41	1084.4	1422.4	1649.7	1952.3	2242.9	2556.2	2959.9	3215.7	3446.9	3439	3749.3	4035	4250.4	4396.6	4630.9	4615.1	5013.9	5104.1	5460.7	5433.3	5584.4	5686.6	5703.4	5983.5	5887.6	6112.9	6239.3	6342.2	6413.3	6433.4	6646	6545.4	6640.9	6526.2	6702.1	6612.2	6786.8
0	0	0	0	13.613	35.051	52.367	72.624	132.95	214.46	326.27	482.99	612.15	790.7	961.62	1102.7	1285.6	1457.5	1639.2	1755	1940.3	2152.7	2233.4	2338.1	2554.8	2644.9	2776.8	2904	3034.6	3188.5	3221.2	3474.2	3551.3	3662.2	3765.2	3791.3	3958	3815.8	4051.2	4094.5	4163.3	4280.4	4354.4	4358.5	4186.8	4289.1	4383.4	4375.2	4468.9	4490.8
0	0	0	0	21.241	19.777	52.927	70.489	110.3	171.79	332.83	484.25	715.43	982.29	1279.5	1646.3	1901.2	2177.5	2490	2897.3	3167.2	3464.1	3706.9	3975.2	4178.2	4344.2	4740.1	4684.2	5142.3	5234.6	5459.3	5513.5	5541.3	5649	5751.2	5748.8	5943.8	6195.4	6130.9	5920.3	6332.5	6223.7	5840.5	5981.4	6288.5	5933	6071.5	6047.8	6288.1	6205.5
14.128	21.865	14.438	0	8.8804	0	0	70.409	116.02	99.491	160.53	271.68	436.82	593.2	862.87	1108.2	1423.3	1715.6	2012.4	2362	2637.5	2912.1	3282.7	3494.8	3670.8	3697.4	3930.1	3701.7	4653.2	4809.8	4849.2	5801.3	5233.2	5431.5	5699.8	5497	5619.2	6084.7	6202.1	6412.6	6384.4	6582.9	6621.5	6642.2	6912.1	6761.7	6855	6842	6965.4	6905.6
0	0	0	0	4.087	7.3861	16.966	68.235	154.6	260.36	422.45	659.95	910.17	1219.9	1460.1	2026.1	2010.9	2296.7	2701.8	3036.5	3214.5	3687.9	3685.9	4200.7	4175.2	4506.2	4598.7	4605.7	4888.7	5093.4	5120.6	5290.1	5374.4	5618.8	4588.4	5631.1	4652	5715.4	5878.6	5888	5828.4	5056.4	5047.1	5163.3	5954.6	5215.2	6094.1	5299.7	5436.9	5419.6
0	0	7.2092	15.043	14.239	8.979	9.3146	0	0.57405	39.012	43.152	125.57	166.17	250.22	348.62	448.31	602.32	732.49	905.08	1045.9	1192.3	1427.5	1531.3	1732.8	1927.5	2083.4	2198.4	2258	2412.1	2594	2795.3	2810.6	2797.4	3006.2	3136.1	3122.9	3228.9	3398.2	3538.1	3728.7	3684.4	3763.6	3804.7	3892.5	3744.3	3906.1	3902.4	4125.7	3935.3	3992.7
0	0	0	17.79	43.214	55.752	43.904	92.537	173.33	343.56	563.36	932.31	1361.1	1901.3	2522.2	3243.3	3728.4	4430.7	4867.2	5758.5	6317.2	6689.2	7118	7617.3	8200.1	8694.7	9134.2	9512	9849.8	10093	10310	10237	10993	10818	11880	12545	12300	12090	11998	12647	12577	12621	12748	12978	12815	13158	13144	12956	12702	12906
0	8.4149	26.777	46.366	6.8026	38.515	18.787	74.561	174.36	348.56	540.83	797.34	1142.1	1436.8	1760.2	2125.4	2362.2	2776.3	3087.9	3417.3	3770	4053.5	4446.8	4507.9	4700.4	4615.2	4857.3	5066.6	5736.1	5602.5	5706.8	5807.9	6300.9	6708.9	6561.6	6659.8	6899.7	7002.8	6888.4	6981.1	6989.5	6894.6	7287.7	7102.8	7193.4	7119.1	7187.4	7243.4	7228.3	7254.1
0	0	0	0	0	4.3224	56.496	196.72	387.89	681.91	956.58	1383.1	1782.9	2159.2	2795.1	3343.2	3718	4129.4	5097.1	5124.4	5645.5	6222.6	5973.9	7073	6839.4	7022.9	7424.2	7532	8073.8	8213	8293.4	6976.7	7264.4	7557.3	7629.6	7467.9	7558.4	8098.1	8145.7	8025.6	8096.6	8125.6	8063.6	8170.2	8341.6	8287	8244.3	8376.9	8404.7	8245
0	0	32.524	0	39.071	1.1314	11.222	39.908	192.41	292.31	608.92	834.44	1210.5	1524.6	1894.4	2274.1	2807.2	3179	3633.2	4064.3	4496.7	4732.8	5208.3	5636.8	5810.7	6344.1	6710.4	6225	6843.1	6889.2	7457.9	7553.8	7902.5	8643.9	8561	8374.1	8954.6	9100.5	9518.7	9612.3	9663.5	9861.4	9760.2	9880.7	9836.9	9893.3	9939	9842.9	9789.8	9814.1
46.334	47.551	43.515	41.097	0	0	0	37.185	140.88	309.72	492.83	758.81	1229.1	1552.1	2389.2	3183.3	3948.2	4725.2	5418.5	6326.5	6948.1	7905.4	8204.7	8952.7	9326.5	8999.9	10058	10230	11071	11279	10650	10631	10522	11119	11270	10872	11253	11868	12161	12273	12246	12496	12369	12566	12497	12470	12581	12455	12509	12510
0	0	0	0	1.4899	0	26.282	31.499	42.496	88.949	146.08	229.37	318.19	514.4	625.65	844.3	1014.4	1207.6	1421	1663	1939.5	2058.3	2240.6	2445	2551.4	2683.8	2767.8	2674	2754.9	2922.2	3055.6	3140.5	3256.9	3470.5	3619.2	3539.6	3634.1	3693.2	3658	3803.6	3877.7	3711.7	3819.6	3855.8	4103.3	4129.5	4165.2	4071.6	4055.9	3979
0	0	0	61.33	89.158	79.693	0	85.562	245.92	478.5	772.95	1146.2	1607.2	2122.4	2674.7	3172.6	3664.7	4145.7	4880.3	5865.3	6480.1	7082.3	7475.3	7953.8	8322.8	8519.9	8737	8979.4	8807	8855.5	8921.1	9153.6	9071.7	9326.5	9508.8	9788.6	9889	9856	9703.7	10076	10729	10687	10428	10165	10582	10263	10360	10495	10470	10706
0	0	0	22.921	48.603	83.749	91.334	146.75	235.28	398.47	565.13	838.95	1157.5	1594.7	2056.8	2468.1	3050.2	3593.8	3996.8	4642.3	4881.3	5529.2	5705	6228.6	6325.4	6666.9	6784.7	7258.2	7418.2	6979	7801.8	8099.4	8128.3	8050.2	8700.7	8354.3	8341	8561	9229.6	9521	9285.3	9101.1	9091.4	9296	9418.8	9663.7	9609.4	9485.7	9493.4	9305.6
0	0	0	8.2536	8.2023	0	46.138	84.781	151.63	305.54	459.5	713.66	1029.3	1374.6	1783.4	2192.1	2619.2	2947.7	3400.7	3697.9	4190.4	4563.2	5036.4	5197.9	5553	5835.5	5980.7	5887.1	6325.8	6453.2	7601.3	6795.5	7086.3	7403.7	7332.3	7280	7562.8	7787.4	7786.1	7758.4	7811.4	7722.5	7745	7796.3	7840.4	7854.9	7897.9	7840.6	7876.7	7799
0	0	0	30.119	8.0724	22.447	31.211	50.901	74.931	184.32	232.07	381.29	579.41	789.24	1065.4	1344.5	1590.8	1969.5	2339.2	2573.2	2809.5	3069.5	3367.4	3608.1	3653.9	3872.2	4046.6	4346.7	4907.4	4695.7	4829.9	5002.8	5261	5449.7	5422.6	5562.9	5683.7	5795.1	5971.3	6019.7	6136.4	6118.2	6029.4	6062.6	6101.6	6169.3	6176.1	6191.2	6242.1	6106.8
0	0	0	0	10.44	7.5177	76.833	92.338	147.57	296.58	441.99	584.31	838.76	1079.8	1399.4	1733.9	1971.4	2306.3	2677.6	2957.3	3223.1	3610	3863.8	4209.1	4332.6	4558.1	4810.2	4634.1	4747.7	4720.6	5170.7	4987.4	5104.3	5483.8	5645.7	5786.7	5742.3	6065.7	6200.8	6276.5	6289.5	6335.3	6357.2	6447.3	6447.6	6429.6	6436.4	6644.5	6401.6	6559.8
0	0	0	8.4378	86.295	171.31	271.15	369.35	578.24	776.69	1038.1	1325.1	1595.8	1904.8	2268.3	2556.3	2861.7	3082.4	3473.2	4009.3	4195.5	4617.1	5117.4	5581.3	5694.9	6157.4	6009.4	5687.8	6177.9	6449.2	6276.5	6408.8	6746.3	7227.3	7164.4	7188.5	7519.9	7632.3	7672.1	7769.4	7738.9	7748.3	7590.9	7713.2	7812.9	7704.7	7758.4	7585.7	7589.1	7476.6
0	0	0	0	27.782	16.346	15.513	34.943	80.368	116.7	218.81	319.66	430.64	564.9	754.96	1001.5	1308.9	1599.4	1909.4	2230.5	2255.8	2611.6	2787.5	2935.7	3153.1	3137.8	3732	3964.6	4057.2	3859.4	4704.2	4997	4969.2	5164.7	5333.2	5378.1	5781.3	5963.6	6217.5	6594.5	7040.1	7159.5	6270.9	7600.3	7869.2	7989.3	6524	8086.6	6714.6	6608.1
0	0	0	0	22.854	48.761	106.01	220.66	363.2	938.86	1146.5	1339.3	1383.8	1534.2	1775	1943.6	2239.2	2404.9	2744.7	2991	3092.6	3361.3	3614.8	3741.1	4118	4195.9	4563.7	4580.9	4795.7	4730.8	4848.8	5187.8	5513.9	5481	5696	6032.7	6201.5	5934.8	5816.7	6152.7	6228.8	6287.3	6290.4	6404.9	6186.8	6328.2	6393.4	6347.3	6189.6	6205.8
0	0	0	19.35	26.192	82.981	72.386	130.12	250.07	380.38	572.48	766.36	1064.5	1377.7	1733.9	2016.7	2324.2	2743	3182.6	3677	3916.7	4508.8	4819.5	4953.8	5086.7	5260.7	5529.6	5733.4	6256.6	6153.1	6443.6	6549.5	7093.6	7328	7157	7152.1	7432.3	7730	7886.2	7821.1	7882.8	8068.6	8050.9	8193.3	8024.5	8061	7944.7	8043.9	8068.8	7884
0	10.81	27.672	25.142	0	0	0	13.462	23.115	60.752	131.03	237.88	358.61	543.44	776.64	1166.8	1565.8	1905.9	2261.9	2496	2749	3058.6	3202.8	3482.2	3780.5	3884.3	4120.7	4288.8	4433.1	4543.1	4660	4904.8	4970.2	5164	5262	5382.6	5532.8	5550.5	5720.6	5740.9	5775.6	5799.9	5792.5	5928.3	6030.9	5843.4	5982.1	5958.7	5966.5	5930.8
0	0	36.506	31.181	10.781	0	66.695	155.85	218.06	370.94	633.67	836.75	1138.1	1389.4	1707.3	2028	2193.3	2486.3	2639.3	2915.4	3077.4	3314.3	3500.8	3654.3	3762.4	3971.7	4330.1	4074.7	4042.9	4317.8	4207.4	4354.5	4578.2	7559.4	7954.5	7529	8323.5	8298.6	8157.7	8748.8	8857.2	9017.6	9014.9	9110	9304.3	9142.4	9289.7	9194.6	9351.7	8168.5
0	10.771	0	5.4134	0	0	12.579	4.4826	0	25.51	93.202	119.36	193.12	405.71	528.44	679.48	917.78	1121	1346.5	1594.7	1803.4	2019.4	2206.9	2546.5	2627.6	2653.8	2981.1	3229.3	3637.6	3689.9	3516	3406.9	3727.4	3965.4	3941.6	3906.7	4175.2	4356.3	4359.9	4340.9	4473.4	4512.9	4475.4	4519.3	4605.4	4620	4620	4540	4588.7	4614.2
0	0	0	0	28.43	27.955	28.608	69.632	152.12	237.52	392.7	569.48	704.26	932.87	1146.7	1451.9	1658.9	1927	2085.5	2344.5	2447.4	2530.3	2681.9	2695.5	2843.9	2731.2	3137.7	3066.5	3139.5	3104.4	3356.9	3459.6	3399.1	3402.3	3548.3	3353.1	3354.6	3487.6	3936.9	4159.4	3931	3758.1	3839.6	4048.1	4310.6	4373.7	4271.7	4279.2	4359.5	4224.2
0	2.4238	0	1.547	1.8138	9.5713	18.975	93.858	111.38	162.08	318.52	495.05	692.85	908.1	1229.8	1448.3	1794.3	2069	2380.5	2630.4	2914.8	3033.7	3353.8	3615.8	3826.2	4063.3	4226.8	4428.3	4630.6	4550.1	4823.5	4770.9	4938.8	5178	5252.1	5513.4	5454.9	5566.6	5440	5426.2	5583.8	5786.2	6065.7	5988.5	6154.3	6387.2	6122.3	6209.5	6159.7	6330.5
21.749	4.1052	0	6.759	0	0	0	0	0	14.988	88.008	182.14	382.55	527.94	797.93	1076.3	1414.7	1673.6	1974.7	2274.7	2615.5	2765.3	3102.9	3537.4	3832.1	4177.7	4532.1	4686.1	5085.1	4943.2	5229.6	5425.8	5596.5	5824.6	5972.7	6079.3	6144.3	6365.8	6520.9	6620.8	6656.7	6832.4	6848.1	6772.4	6768.5	6865.8	6881.9	6929.5	6802.2	6944.5
0	0	0	0	0	17.298	94.683	262.34	543.35	832.34	1275.1	1911.7	2526.7	2996.7	3644.4	4248.7	4866.9	5548.9	6486.1	6933.6	7503.9	8150.9	8577.9	9153.7	9282.3	9422.3	9898.6	9556	10504	10665	10254	10221	10676	11186	11214	10860	11126	11374	11495	11510	11764	11813	11968	12036	11932	12065	12144	11921	11849	12029
0	2.9307	0	5.5108	21.171	6.0392	0	32.232	179.93	385.19	656.11	1009.3	1512	1914	2487.5	2926.8	3607.9	4511.7	5052.3	5831.8	6333.1	7146.7	7641.7	7927.5	10688	9775	9630.4	10175	10383	9169.8	10520	10695	10761	10837	11386	11047	10987	11242	11939	12324	11959	11849	11943	12364	12590	12822	12601	12700	12684	12550
0	0.03028	0.37048	0	0	0	11.701	16.706	51.976	92.249	125.95	249.94	326.86	446.03	574.03	703.13	838.88	933.06	1065.5	1144.2	1297.4	1437.4	1487.7	1575	1714	1709.7	1758.5	1806.9	2001.9	2010.4	1974.9	1976.2	2090	2220.5	2221.3	2171.1	2278.1	2446.2	2470.7	2489.6	2475.3	2544.2	2500.7	2528.8	2584	2564	2580.9	2499.9	2583.3	2594.4
6.9569	0	0	2.4524	21.961	0	0	100.24	161.55	512.82	858.4	1152.4	1787.9	2260.8	2822.9	3377.9	3481.4	3858.5	4547.6	5134.6	6051.3	6859.9	6449.6	6760.6	7105.8	7236.3	7734.3	8006.7	8171.2	7605.4	8694	9045.5	9083.1	9401.3	9475.7	9272.7	9495.4	9727.8	10455	10756	10327	10238	10234	10650	10817	10979	10951	10882	10917	10972
0	22.427	0	0	36.973	30.541	121.35	192.22	318.98	581.09	902.14	1290.9	1629	1998.4	2421.9	2700.8	3076.5	3525.1	3810	4131.6	4413.7	4666.8	4964.4	5390.9	5347.1	5551.6	5468.1	5769.9	5983.1	6059.5	6274.6	6471.4	6765.6	7296.9	7133.2	7191.4	7218.6	7588.5	7867.1	7928.1	8097.6	8124.9	8086.3	8131.6	8072.7	7954.7	8008.5	8625.4	8593	8531.5
0	0	17.841	12.914	7.3562	53.884	31.15	53.636	122.14	143.61	227.75	316.05	571.26	731.93	1035.4	1314	1600.9	1958.2	2284	2665	3021.7	3517	3829	4136.2	4322.8	4737.3	4644.3	4531.4	4676.6	4992.2	5468.5	5632.2	5765.8	6237.9	6165.4	6092.1	6183.1	6273	6437.7	6501.9	6498.4	6646.1	6540.9	6615.1	6729.2	6742.9	6516.6	6436.4	6540.3	6509.1
0	0	0	0	0	23.563	37.901	109.4	225.32	394.8	621.58	898.13	1252	1522	1904.7	2209.3	2561.2	2844.7	3206.1	3559.9	3922	4307.3	4527.5	4827.8	4956.8	5170.2	5755.1	6143.7	7014.5	6943.6	7254.9	7367.5	7782.6	8240.6	8201	8179.4	8443.6	8757.9	8911.9	9029	9092.2	9070.5	9136	8574.1	7807.3	7892.7	7756.7	7820.2	7778.1	7816.3
6.5834	23.331	18.971	2.0385	0	0	3.2709	0	70.255	186.53	394.62	664.17	981.21	1405.3	1740.7	2268.9	2752.1	3115.5	3617.2	4064.5	4441.6	4509.3	4966.8	5028.5	5698.3	6220.2	6668.2	6711	7212.1	6993.9	7684.9	8036.7	8286.1	8493.4	8869	8515.1	9097.3	9235.4	9581.3	9625.5	9481.8	9644.9	9723.4	9794	9741.6	9680.5	9768.8	10167	9786.8	9646.3
0	0	0	14.61	12.737	2.3512	25.743	76.24	193.51	332.9	569.53	867.03	1227	1572.7	2045.3	2500	2968.1	3430.5	3901.2	4381.4	4763.5	5170.8	5688.2	5914.1	6221.1	6548.5	6095	6562.9	6804	6804.7	7206.2	7347.9	7695	8285.4	8186.9	8138.6	8719.4	8729.7	8929.2	9121.5	9465.9	9265.2	9043	9026.7	9059.1	9044.3	9098.9	9053.3	9118.7	9152.7
0	0	0	21.092	0	274.75	1121	234.65	1047.4	1295.1	1660.9	1753.8	1984.2	2090.7	2691.2	2814	1939.7	2254.5	2639.3	3066.2	3231.7	3635.7	4032.9	4309.4	4447.6	4955.8	4904.5	4323.1	4739.5	4647.1	5271	5201.9	5549.3	5876.4	6088.8	5843.7	6118.2	6527.7	6678	6738.4	6542.4	6789.8	6678.7	6719.6	6726.7	6787	6892.8	6924	6853.9	6769.4
0	8.5227	1.5079	9.0434	15.462	0	8.0704	0	12.257	7.5765	10.685	27.298	43.497	86.915	183.84	298.9	452.81	640.38	846.34	1124.2	1438.7	1719.6	2065.3	2382.6	2685.2	2910	2979.7	3149.5	3354.1	3639.5	3771.3	3943.4	4344.6	4639.1	4627.8	4681	4866.5	5009.1	5210.3	5138.1	5364.7	5308.3	5501.9	5488.3	5340.5	5480.7	5455	5576.5	5559.9	5503.9
26.785	34.75	0	2.9726	0	0	0	0	0	24.608	83.14	172.61	281.38	446.2	621.76	831.81	1039.4	1357.8	1583.2	1833.5	2110.7	2300.9	2441.6	2621	2784.6	2878.2	3135.5	3333.7	3398.2	3563	3647.3	3818.1	3932.7	4116.1	4323.2	4415.1	4586.8	4566.7	4783	4795	4936.7	4971.4	5014.8	5279	5258.7	5643.2	5483.2	6074.3	5958.8	5943.4
0	0	0	2.489	28.592	47.431	56.552	97.808	154.83	258.46	418.35	595.13	869.81	1187.8	1509.6	1955.6	2333.3	2785.7	3168.9	3770	4264.7	4659.3	5099.1	5454.5	5732.1	5859.3	6353.6	6653.7	7041.9	7397.7	7247.9	7878.7	7830.2	7910.8	7974	8344.5	8418.8	8456.4	8512.6	8523.5	8575.8	8777.3	8585.8	8701.1	8858.3	8635.2	8679.7	8401	8491	8427.8
5.0972	6.6481	0	6.4434	0	0	0	7.6422	85.871	219.96	465.66	764.82	1179.9	1552	2132	2661.8	3187.2	3931.5	4579.2	5155.1	5657.1	6347.9	6887.5	7532.9	8124.8	8635.8	9019.3	9543.1	10009	10417	10790	11224	11465	11807	12264	12414	12681	12726	13139	13057	13256	13400	13444	14034	14471	13720	13049	13369	13281	13252
0	0	0	28.553	42.911	81.19	84.141	136.04	138.36	191.82	222.38	274.96	301.19	379.48	498.99	569.17	708.38	852.82	1032.8	1143.8	1225.3	1429.2	1552	1728.9	1861.9	1944.7	2111.7	2200.3	2340.2	2383	2421.1	2576.7	2749.6	2724.7	2785.8	2909.3	3069	3062.9	3071.4	3161	3164.9	3226	3300.1	3184.2	3298.6	3257	3269.3	3227.5	3215.6	3322.4
0	34.168	5.8407	14.701	0	0	7.5017	0	99.274	302.31	626.39	1008.1	1724.2	2309.6	2566.3	3413.9	3579.7	3982.6	4520.5	4934.4	5468.3	5380.7	5918.7	6214.5	6652.6	6789.8	6901.3	7227.4	7553.7	7581.5	8398.7	7807.5	8312.1	8745.7	8627.5	8977.2	9016.2	9667.8	9425.3	9485	9550.5	9645.3	9635.9	9817.9	9814.1	9736.6	9817.4	9848.4	9993.3	9895.3
0	0	0	0	11.076	37.689	52.58	61.274	118.88	134.87	212.41	324.79	430.36	570.29	777.58	958.33	1266	1537.7	1852.5	2091.8	2241.4	2493.4	2598.1	2958.4	3229.8	3391.7	3630.7	3916.9	4038.5	4227.1	4441.8	4697.5	4841.3	5010.7	5117	5363.5	5581	5701.2	5792.3	5927	5976.7	6132.1	6009.6	6130.2	6263.3	6093.2	6331.7	6246.3	6352.7	6411.2
0	0	0	107.05	89.183	94.839	55.554	236.28	380.32	484.16	599.79	777.63	940.9	1118.1	1405.3	1556.6	1691.8	2024.5	1870	2303.6	2274.3	2630	2756.8	2804.6	2896.2	2912.1	2977.8	2969.5	3260.8	3261.5	3427.1	3364	3757.9	3886.2	3895.3	3987.1	4223	4338	4261.3	4339.4	4380.6	4485.1	4543.2	4588.2	4549.2	4557.2	4558.6	4557.7	4617.8	4593.3
0	0	0	16.899	63.294	24.484	114.98	186.67	317.39	548.85	751.76	1071.8	1387.6	1572.3	1825.1	2156.6	2517.5	2817.9	3064.9	3341.1	3697.5	3831.1	4122.5	4161	4289.1	4636.9	4321.2	4438.6	4528.5	4630.5	4721.5	4904.5	5127.6	5345.5	5251	5262.4	5402.2	5651.5	5767.4	5837.7	6026.2	5999.8	5989.9	6039.1	5953.6	6028.8	6033	6011.7	6214.5	5997.7
0	0	0	2.2942	0	10.416	25.734	72.756	220.19	337.43	563.99	868.03	1183.6	1574.7	2110.5	2274.2	2729.4	3038.4	3344.8	3629.9	3861.5	4302.3	4577.1	4677.4	4930.7	5250	5612.8	5608.1	5801.3	5988.1	6018.4	6056.3	6255.5	6499.4	6515.3	6687.3	6645.2	6861.9	6793.1	6800.5	6956.9	6988.4	7024.4	7063.5	7222.6	6931.4	7082.6	7078.5	7318.2	7271.2
8.0052	21.896	0	4.4831	0	0	0	48.924	115.01	234.52	332.07	530.47	758.19	896.77	1161.1	1345.1	1583	2269.8	2536.9	2321.9	2920.9	2931.5	3341.7	3439.4	3415.4	3552.6	3262.6	3198.7	3489.9	3618.4	3642.7	3626.6	3802.2	3828.5	3917	3789.8	3880.4	3973.4	4882.6	4166.6	4141.2	4190.2	4194.2	4126.1	4186.5	4191.5	4182	4214.5	4179.8	4152.9
5.7996	0	0	0	0	8.4091	2.6674	11.751	38.269	67.187	161.23	308.07	512.53	723.3	1051.1	1357.9	1727.3	2098	2491.5	2828.6	3211.7	3654.4	3919.4	4196.7	4764.7	4899.5	5222	5447.8	5731.6	5983	6048.2	6321.7	6658.3	6795.9	7017.1	7046	7309	7413.4	7277.3	7557.2	7440.3	7551.8	7602.2	7700.8	7745.3	7989.8	7969.4	7949.2	7918.2	8297.5
0	0	0	0	0	0	31.693	62.803	155.56	267.41	443.76	636.4	886.54	1136.5	1359.6	1581.6	1852	2105.8	2250.4	2541.8	2742.4	2975.1	3194.6	3373.4	3504	3763.1	3856	3864.6	4050.4	4012.6	4177	4256	4419.6	4622.4	4738	4704.8	4605.7	4904.3	5066.2	5151.9	5096.9	5164.8	5194.5	5166.3	5166.7	5188.9	5312.9	5486.9	5368.9	5317.9
0	0	0	0	7.0552	0	45.394	100.07	183.56	348.6	492.56	739.09	1018.2	1258.3	1440.2	1711	2032.9	2270.7	2500.6	2868.7	3046.4	3311.1	3545.4	3593.3	3717.4	3619.9	3975	4020.8	4222.6	4292.5	4291.8	4306.6	4535.7	4666.4	4752.9	4685.2	4864.9	5107.7	5074.8	5183.6	5200.8	5221.5	5362.3	5282	5472	5379.2	5478.9	5416.8	5490	5535.3
0	0	0	6.359	0	0	20.256	86.401	104.71	236.25	382.21	548.61	754.87	1058.8	1306	1559.9	1883.3	2244.8	2540.3	2757.4	3100.4	2901.9	3237.3	3373.8	3643.6	3676.5	3304.4	3834.8	4136	4183.2	4228.3	4291.9	4376.3	4668.6	4738	4631.5	4808.3	5090.6	5189	5222.4	5250.2	5293.6	5210	5306	5445.8	5443.2	5507.7	5003.6	5076.1	5091.2
0	0	0	5.2801	11.822	5.2219	10.989	32.955	115.57	240.68	435.76	690.09	951.78	1316.9	1750.3	2107.1	2545.7	3045.1	3592.2	4077.2	4604.6	5027.5	5612.3	5972	6321.7	6665.2	6931	6796.3	7011.6	7262.5	7624.1	7991.9	8372.4	8832.6	8820.6	8789	9215.1	9323.6	9557.1	9723.6	9733.6	9811.2	9915.6	9918	9954.6	9803.6	10119	10006	10096	10025
0	9.2559	0.82151	16.749	0	36.113	69.643	98.309	200.36	383.81	506.98	824.31	1075	1392.2	1934.7	2436.1	3121.5	3388.5	3843.6	4397.7	5017.4	5151.4	5714.7	6050.9	6315.5	6203.9	6857.5	6987.5	7144.5	6864.3	7816.5	7985.4	8015	8154.5	8197.8	7942.4	7876.4	8089.3	8752.1	9112.8	8881.7	8885.2	8764.6	8915	9260.6	9255.1	9230.8	9189.6	9363.8	9148.8
0	0	7.9388	6.7473	0.21492	0	20.975	21.342	53.154	160.24	332.75	580.88	896.17	1283.4	1761.1	2294.2	2746.2	3201.8	3597.7	4065.4	4222	5063.4	5201.2	5847.8	6216.2	6492	6649.7	6745.6	6909	7236.7	7628.6	7562.8	7956.9	8486	8478.9	8536.1	8910.5	8955.2	9184.4	8939.3	9218.2	9269.4	9271.1	9368	9347.7	9424.9	9285.8	9237.7	9289.4	9262.9
0	1.0516	0	0	0	6.0865	14.03	45.365	115.2	219.17	373.7	599.63	809.27	1079.7	1316.6	1606.1	1871.9	2083.8	2298.1	2502.2	2649.3	3082.6	2935.2	3222.7	3253.3	3548.3	3630.2	3714.7	3955.9	4140.3	4205.1	4206.1	4300.7	4360.2	4418.1	4310.8	4504.5	4539.6	4599.6	4657.1	4584.4	4702.9	4863.3	4785.5	5014	5102.5	5165.3	5251	5250.4	5146.4
0	15.033	15.172	13.123	0	0	0	0	0	46.668	112.91	203.11	376.65	547.68	763.71	1043	1221.1	1487.7	1769.4	2041.9	2287.2	2536.2	2848.1	3112.2	3310.7	3575.9	3689.2	3677.5	3726.1	3742.4	4211.3	4335	4563.2	4666	4943.4	4883	5092.2	5134.5	5332.9	5378.5	5480.5	5461.8	5465.6	5446.5	5488.2	5506.2	5510.7	5450.5	5322	5346.8
0	0	1.2272	0	3.7346	10.741	23.907	71.819	154.87	311.76	596.1	949.45	1354.1	1859.6	2464.3	2963.4	3570.7	4305.1	4869.5	5596.2	6272.7	6820.3	7484.4	8180	8770.5	9232.9	10027	10495	10766	11238	11687	12304	12529	13107	13249	13487	14070	14265	14563	14951	14976	15403	15153	15077	15623	15773	14812	15949	16158	15726
0	0	0	0	1.1163	12.907	20.199	42.18	48.87	98.465	157.44	259.78	383.8	527.1	623.68	836.19	1249.2	1392.3	1665	1945.6	2256.3	2558	2819.5	3061.5	3330.1	3644.3	3885.4	4191.8	4618.7	4894.7	5256.5	5827.5	6263.6	6811.7	6972.7	7056.7	7272.3	7547.3	7726.6	7706.8	7882.1	7880.2	8083.9	8200.4	8266.2	8300.2	8216.7	8260.3	8283.9	8248.4
0	0	0	62.713	103.7	130.84	198.35	271.89	330.13	456.44	574.13	718.33	996.13	958.86	1518.2	1796.5	2076.7	2508.7	2823.3	3220.6	3667.4	4104.5	4381.1	4670.1	4709.9	5089.8	5227.5	4988.7	5376.7	5588.6	5966.6	6087.6	6319	6893.1	6688.4	6790.8	6904.7	7269.8	7301.9	7266.5	7368.5	7434.5	7446	7551.3	7561.7	7689.3	7747.6	7603.7	7694.2	7688
0	9.4637	0	0.50231	0	3.4187	6.9004	26.987	79.989	158.97	268.42	462.23	677.86	865.37	1137.1	1331.8	1562.7	1884.2	2137.4	2444.3	2782.7	3031.2	3463.2	4015.2	4283.4	4587.2	4976.3	5267.6	5553.4	5643.4	6179.9	6061	6533.9	7023.6	6935.2	6930.9	7192.7	7343.3	7671.6	7650.6	7737.3	7797.9	7930.2	7825.4	7726.1	7961.8	8010.7	8103.9	8311.3	8293.3
0.088537	0	0	0	11.955	0	13.627	51.113	138.79	285.14	523.36	869.26	1333.9	1816.3	2411.3	3025.9	3698.3	4405.3	5009.3	5750.8	6268.8	6907.2	7583.8	7895.6	8063	8409	9258.6	9155.8	9344.3	8823.2	9988.2	10212	10271	10458	10779	10614	10557	10807	11449	11882	11735	11428	11532	11694	12044	11979	11791	11669	11690	11546
0	0.42107	0	0	4.7883	2.2719	14.431	62.531	136.66	246.9	392.67	617	863.71	1195.3	1524.6	1784.3	2142.6	2457.5	2839.7	3063.9	3406.3	3720.5	3963.6	4326.1	4371.8	4535.2	4749.1	4745.7	5215.8	5377.6	5538.8	5389.4	5843.8	6320.8	6509.4	6192.6	6387.8	6803.2	6892.1	7062.8	7145.2	7070.4	7320.8	7204.6	7379.8	7445.5	7258.5	7466	7439.2	7435.6
0	0.71538	0.19882	0	7.639	8.9023	0	8.9502	19.405	111.06	168.02	333.48	595.51	924.78	1388	1853.5	2239.3	2572.6	2970.5	3527.8	4173.8	4467.6	5035.7	5638	5874.8	6179.3	6511.6	6227.6	7763.3	7978.6	8221.8	8252.5	8596.2	8967.8	9961	9342.2	9519.9	9914.7	9995.5	10241	10509	10419	10483	10203	10126	10199	10152	10178	10186	10049
0	0	0	0	184.15	280.21	325.76	465.56	642.17	880.74	1301.3	1739.2	1843.2	2716.2	3528.3	3755.4	4510.7	4302.3	5420.4	5008.2	5406.4	6000.8	6466.8	6898.6	6718.7	6980	6944.2	6965.7	7114.7	7659.9	8329.8	8474.8	8508.1	8258.4	9570.3	8281.9	8977.6	9207.6	9101.2	9494.4	9559.8	9085.1	9424.9	9205	10542	10080	9712.5	9765.6	10609	9704.2
0	23.131	27.501	0	0	0	0	0	0	7.7301	95.535	287.27	394.14	691.43	890.6	1204	1453	1667.1	1999.5	2207.3	2342	2675.1	2883	3039.4	3156	3408.8	3488.1	3385.7	3548	3734.3	3734.5	3827.1	3839	4089.2	4272.3	4101.9	4153.1	4386.5	4603.4	4692.3	4612.2	4621.8	4693.5	4662.7	4636.2	4635.4	4635.6	4822.3	4587.3	4687.2
0	0	5.3647	21.351	31.572	2.6828	0	35.776	124.22	261.33	479.7	738.83	1023	1369.1	1722.5	2038.6	2487.2	2796.6	3041.5	3329.8	3493.4	3712.6	3917.2	4168.6	4288.5	4449.2	4535.5	4712.2	5319.5	4894.3	4946.5	5038.3	5124.3	5252	5220.1	5215	5485.2	5472	5452	5364.1	5302.1	5858.8	5689.7	5505.9	5712.2	5221.5	5532.2	5494.1	5434.1	5562.7
0	0	0	0	1.6841	34.784	114.77	232.18	384.92	621.02	923.93	1312.6	1669.7	2069.7	2536.7	2961.2	3488.8	3900.2	4469.8	4933.6	5319.8	5811.2	6354.8	6603.5	7059	7451.3	7684.3	7936.8	8132	8534.4	8807.9	9108.4	9423.9	9566.1	9899.3	10132	10215	10736	10858	10777	11083	10927	10961	11096	10947	10885	11030	11088	11134	11431
0	0	0.18002	24.04	0	10.096	0	29.36	115.71	256.1	511.4	704.36	982.03	1489.5	1974.1	2082.1	2518.7	3504.3	3641.4	4228.4	4490.1	5011.3	5375.6	5900.3	6335	6510.6	7282.9	7344.1	7659.6	7977.3	8067	8642	8958.1	8781.4	9030.4	9106.7	9207.1	9596.2	9490.5	9541.3	10069	10281	10535	10635	10534	10481	10514	10721	10559	10539
0	0	0	55.779	42.092	72.685	88.446	203.1	251.35	393.43	654.47	1065.6	1494	1848.3	2332.5	2797.7	3200.9	3656.1	4164.4	4515.4	4923.9	5242.4	5671.5	5887	5970.6	6150.1	6426.1	6345.9	6372.4	6561.8	6308.3	6152.5	6411	6812.4	7022.7	6923.4	6966.5	7279.3	7488.5	7625.3	7684	7625.5	7645.8	7671.8	7759.8	7749.2	7681.3	7883.9	7685.3	7818.5
0	0	0	9.4806	0.14064	0	53.515	113.95	240.75	282.9	487.38	716.76	978.09	1321.8	1668.8	2043.4	2368	2713.6	3041.2	3370.9	3679.8	4078.8	4304.2	4514.7	4767	5030.9	5238.4	5506	5715.9	5959.7	6042.4	6330.6	6283.8	6192.1	6391.2	6212.8	6351.4	6402.4	6298.6	6342.1	6560	6472.5	6593.7	6520.6	6492.4	6444.9	6485.1	6425.2	6606.4	6701.2
25.79	41.789	0	0	40.004	34.069	0	0	0	0	0	0	106.84	214.57	382.86	594.49	699.74	948.54	1212.8	1423.6	1622	1740.1	2153.5	2239.2	2470.7	2734.3	2976.1	3155.6	3256.2	3447.1	3737.1	3700.5	3854.7	3963.1	4075.5	4251.8	4153.9	4336.6	4334.4	4522.1	4508.7	4566.7	4805.1	4585.8	4630.6	4853.1	4906.9	4985	5070.9	5114.7
0	0	6.4852	62.021	87.968	171.22	129.34	173.14	284.13	403.73	506.38	828.99	1146.2	1480.9	1982.8	2457.5	2865.7	3371.8	3828.4	4362.6	4635.7	4967.3	5326.4	5974.2	5829.9	5554.4	6146.2	6404	7295.9	7087	7350	7520.6	8111.8	8644.8	8216.2	8333.8	8442.7	8373.4	8494.1	8538.1	8676	9092	9177.5	9171.1	9132.9	9055.2	9069.4	9059.1	9133.4	9055.9
0	4.6401	13.777	7.2309	21.82	11.952	0	2.0615	6.5354	0	11.71	30.235	79.073	107.06	248.34	441.19	684.67	891.19	1088.6	1426.6	1784.7	2116.5	2443.4	2738.7	2875.6	3247.4	3142.9	3428.2	3422.6	3797.1	4175.2	4410.1	4661.1	5141.9	4043.9	4968.3	4757.3	5204.6	5295.4	5415.2	5462.5	5517.8	5509.4	5608.5	5624.5	5539.7	5655.3	5715.4	5594.3	5648.2
0	0	0	8.7887	0	0	61.588	102.4	213.71	342.3	570.77	787	1011.8	1311.2	1607.6	1956.9	2208.9	2393	2743.5	2946.1	3248.5	3450.9	3710.9	3911	4176.2	4317	4434.5	4142.1	4491.2	4678.2	4861.1	4836.9	5118.1	5414.8	5461.1	5405.6	5567.4	5807.5	5808.6	5810	5827.2	5884.1	5899.1	5973.6	6131.5	6199	6200.3	6036.7	6172.4	6005.3
0	0	0	2.5084	16.376	8.2189	16.169	59.445	119.31	211.93	347.05	525.77	740.45	961.75	1236.6	1453.1	1795	2027.9	2368.4	2669.1	2915.4	3211.2	3483.7	3734.7	3968.5	4176.8	4441.8	4732	4841.8	5080.5	5130.4	4707.4	4827.9	4873.8	5000.6	5113.4	5226.5	5414.3	5773.7	5998.6	5878.1	5818.3	5920	5630.4	5781.1	5704.4	5691.5	5827.5	5807.7	5872
0	45.816	0	0	20.048	0	0	43.711	120.48	268.61	377.22	516.41	898.32	1259.3	1794.8	2035.8	2406.1	2796.5	3235.4	3285.2	3552.7	4177.5	4211.8	4601.3	4750.3	5083.8	5265.9	5507.4	5603.5	5769.6	5874.1	5956.3	6139	6899.5	7161	6902.2	7217.4	6983.5	7032.4	7109.9	7083.8	7128.5	7163.4	7264.4	7258.7	7410.3	7400.3	7327.8	7406.5	7054.2
0	0	0	4.3018	0	2.1553	15.51	49.512	84.818	183.76	349.44	610.25	876.23	1296.6	2015.8	2315.2	2900.7	3920.3	4541.9	5330.2	5782.4	6745.1	7522	8418.5	8532.1	9171.8	9750.7	10325	10340	10281	11267	10090	10483	10964	11003	11615	11536	11720	11707	11949	12016	11990	12452	12189	12770	12783	12793	12776	12663	12986
0	4.7247	0	3.9096	6.5774	0	7.1825	0	0	23.024	70.698	125.3	214.47	229.5	352.11	532.05	656.4	785.99	966.43	1312	1348.1	1444.5	1543.1	1998.1	1843.3	1883.3	2014.5	2433.6	2155.8	3032.9	3342.4	2854.5	3264.2	3696.1	3978	3968.6	3849	4171.4	4268.9	4313.5	4301.2	4225.4	4298.7	4610.8	4624.1	4728.1	4584.4	4757.6	4593.9	4516.8
0	0.24324	0	0	0	0	31.888	64.527	141.98	238.1	361.25	547.05	784.95	1053.1	1444.3	1695.5	2159.5	2545.5	2930.7	3257.4	3543	3882.9	4249.5	4469	4611.4	4663.6	4827.8	5614.7	5674	5751.1	5940.9	5501.5	6227.6	6416.5	6560.4	6518.8	6641.4	7106.7	6782.8	7086.5	7224.1	7583	7282.9	7389.2	7508.4	7575	7558.5	7441	7531.8	7641.2
0	0	0	0	0.88562	1.5961	9.7162	0	2.5085	0	11.823	56.73	188.8	319.01	497.64	672.93	820.55	1025.5	1206.2	1470.9	1705.4	1906.8	2123.2	2298.7	2411.2	2548.1	2595.6	2363.7	2621.4	2748.1	2890	3008.5	3126.9	3433.7	3422.5	3497.2	3767.3	3815.8	3988.3	4039.2	4104.1	4180.6	4171.5	4201.3	4338.5	4362.4	4430.4	4423.4	4340.8	4394.7
0	0	0	0	36.185	71.389	65.617	158.41	277.21	423.91	658.04	808.12	1054.4	1415.5	1697.3	1944.2	2013.3	2516.1	2578.9	2863.6	3416.1	3748.1	3954.8	4151.8	4440.9	4488.8	4834.4	4946	5138.3	5430.5	5467.8	5400.4	5702.8	5810.9	6115.4	5987.1	6057.5	6324.6	6228.7	6351.3	6290.2	6384	6292.7	6331.5	6499	6373.6	6459.6	6550.5	6572.7	6391.3
0	0	0	0	13.299	0	41.231	99.016	230.5	435.57	689.78	1031.1	1428.4	1835.3	2337.8	2767.2	3204	3593.2	4169.1	4810.6	5190.3	5735.8	6219	6418.2	6581.6	6437.9	6849.2	6951.2	7450	7581.5	7799.1	7975.3	8273.7	8398.3	8614.6	8369.6	8836.9	9229	9406.7	9617.4	9520.5	9320	9418.1	9826.1	9814.4	9867.4	9736.3	9715.3	9628.1	9698.7
0	0	0	0	4.512	0	11.684	44.98	118.95	266.14	476.08	777.48	1171.1	1592.3	2055.9	2603	3182.4	3680.8	4224.8	4775.3	5171.1	5671.4	5970.3	6427.8	6651.8	6960.7	7491.2	7049.4	7708.9	7915.9	8139.5	7924.7	8301.9	8411	8728.4	8437.5	8636.7	9047.2	9247.9	9477.1	9419.8	9572.8	9613.1	9765.9	9846.1	9842.8	9802.3	10185	10103	10014
0	0	0	112.89	110.68	0.84946	6.8535	100.1	0	276.79	376.17	543.97	579.64	495.29	682.9	1309.3	1610.6	1843.2	1858.2	2521.8	2979.3	3211.8	3431	3662	3249.3	4292.6	3634.8	3733	3828.5	3612.7	4562.6	4349.6	4314.4	4285.8	4373.1	4204.7	4120.6	4273.2	4829.3	5004.7	4827.6	4635.5	4685.2	4954.4	5114.3	5224.3	5247.2	5295.1	5426.5	5239.5
0	0	0	0	4.0337	0	32.859	124.39	274.25	601.27	967.67	1460.2	2080.3	2597.6	3378.4	4173.8	4825.3	5539.4	6317.3	7019.3	7902.1	8529.2	9024.3	9411.7	9721.1	10199	10327	8853.7	9518.4	10596	11065	10935	10997	11495	11914	11589	11729	12463	12872	12995	13293	13375	13458	13493	13623	13608	13796	13899	13914	14001
0	0	0	12.102	20.634	34.794	31.181	42.265	58.916	66.207	103.91	157.85	192.84	261.41	379.21	410	511.4	558.07	657.19	761.53	850.97	898.55	985.01	1026.6	1120.3	1153.8	1250.9	1307.1	1317.4	1337.2	1404.1	1475	1532.4	1548.2	1537.5	1565.6	1628.6	1676.2	1695.4	1772.4	1791	1772.1	1817.2	1838.5	1871.2	1853	1833.4	1827.6	1856.1	1872.5
0	0	0	0	38.212	60.313	85.96	124.38	171.84	259.29	298.92	430.84	550.55	667.1	840.98	957.45	1104.4	1443.2	1717.2	1737.5	2072.6	2156.5	2353.5	2478.3	2783.5	2892.3	3474.5	3589.7	3955.8	4059.9	4176.7	4417	4556.8	4813.7	4931.8	5307	5087.6	5327.6	5235.4	5336.7	5306.9	5582.5	5642.2	5857.7	5943.8	6000.5	5787.5	5722.6	5624.2	5817
0	14.199	0	10.967	3.0262	0	8.5636	0	31.141	94.187	349.68	504.74	851.73	1159.2	1663.4	2123.6	2675.7	3180.7	3782.3	4277.2	4839.9	5220	5612.7	6202.9	6402.4	6826.7	7323.1	7111.7	7993.1	8120.8	8081	8299.1	8859.6	9148.7	8789.4	8685.8	9171.5	9798.6	9933.3	9318.3	9657.6	9736	9664.9	9512.4	9645	9658.5	9456.1	9514.2	9443	9333.5
0	0	0	0	29.63	58.485	134.72	218.31	348.77	625.15	834.95	1062	1275.1	1939	2408.3	2869.2	3357.7	3834.6	4240.7	4776.6	5351.2	5752.7	6168.9	6484.1	6910.6	7352.6	7527.4	7255.5	7691.6	8101.5	8595.3	8649.8	9073.5	9549.1	9748.9	9565.8	10065	10235	10329	10480	10558	10618	10735	10694	10930	10871	10970	10933	10910	10824
28.799	8.7324	0	4.1991	0	0	0	42.089	100.57	210.01	322.73	487.88	652.06	893.02	1155.6	1378.9	1697.2	2009.2	2310.8	2685.2	2965.2	3270.7	3452.9	3789.9	3862.5	3849.6	4099.7	4150.7	4809.8	4895.2	5103.7	5273.2	5600.4	5777.7	6201.1	6406.5	6427.2	7158.4	7307.9	7364.6	7670.6	7760.4	8000	7998.7	8247.4	8359.8	8216.1	8400.6	8335.6	8272.4
12.764	13.906	2.5968	2.9806	0	9.1701	0	7.6727	24.274	38.234	88.539	172.32	285.6	421.02	570.22	720.02	992.51	1134.1	1394.1	1608.3	1796.3	2045.4	1987.9	2235.4	2540.4	2526.5	2600.8	2822.7	2985.8	3080.3	3217	3462	3515.9	4186	4317.2	4435.3	4478.1	4687.8	4951.3	5146.8	5001	5280.9	5343.9	5168.1	5098.9	5095.4	5257.8	5290.4	5211	5286.9
8.9184	3.2982	0	4.8343	0	1.5203	0.11448	13.259	42.119	91.148	194.27	311.38	518.22	707.24	935.25	1175.6	1474.1	1787.2	2025.2	2313.4	2560	2819.7	3100.6	3431.4	3668.5	3910.3	4184.1	4241.4	4540.1	4653.7	4761.2	4896	5205.8	5471.1	5609.8	5706.5	5721	5803.2	5981.5	5914.5	5863	5831.5	5989.3	6041.6	6275.9	6142.1	6186	6214.3	6382.4	6343.8
0	0	1.3769	0	1.8196	9.8179	16.938	23.551	79.806	139.44	269.84	419.86	448.05	807.82	949.69	1240.4	1464.8	1615.6	1838	2050.6	2358.3	2590.1	2718.3	2964.9	3204.9	3339.6	3700.8	3761	3866.1	4185.5	4388.3	4507.6	4619.6	4883	4784	4746	4921.8	4924.8	5012.1	5069.6	5135.5	5280.8	5208.5	5403.6	5277.7	5309.6	5357.2	5231.9	5376.8	5422.3
32.579	65.478	0	30.728	0	0	2.1712	0	0	0	0	107.08	245.66	393.36	609.41	740.06	815.43	1034.2	1238.7	1357.3	1529.4	1824	1936.3	2131.8	2188.7	2216.3	2002.9	2020	2411.3	2447.5	2259.6	2279	2559.9	2854.2	2847.6	2756.4	2924.1	3141.5	3176	3197	3207.9	3269.9	3316.2	3402.5	3275.9	3241.8	3323	3287	3377.9	3326.5
0	0	0	4.0518	13.021	3.18	4.2293	27.248	56.324	146.99	262.27	456.94	737.24	954.34	1296.3	1576.9	1944.8	2321.6	2756.5	3167.8	4197.7	4772.3	5396.1	5807.8	6368.4	6718.6	6985.2	7032	7347.9	7752.8	8047.7	8424.1	8562	8989.2	9328.3	9673.5	9743.5	9611.8	9642.6	9910.8	10067	9979.3	10287	9956.1	10019	10146	10119	9990.7	10228	9119.5
0	0	0	15.027	50.714	53.42	64.83	137.09	203.31	374.77	526.3	755.83	1079.1	1410.5	1605.9	2034	2431.7	2799.3	3170	3281.1	3649.9	3580.5	3820.3	4022.8	4286.3	4615.1	4862.3	5150.2	5461.6	5669.1	5965.4	6036.3	6516.8	6834.5	6916.1	7111.9	7139	7224.2	7332.9	7366.3	7620.6	7547	7680.8	7628.1	7663.8	7563.7	7617.1	7657.8	7746.3	7592.5
0	0	0	6.266	14.259	0	13.296	79.944	179.42	376.19	600.56	916.32	1226.3	1638.8	2037	2532.9	3035.1	3566.7	3929.6	4430.6	4791.1	5267.6	5517.1	5893.7	6066.1	6352.6	6986.4	6961.5	7110.7	6500.7	7704.1	7715.4	7732.6	7839	7936.9	7953.1	7814.2	8020.6	8775.5	9120.9	8444.1	8542.8	8677.2	8786.9	9181.5	9049	8949.8	8788.2	9041.8	8903.5
0	0	0	0	20.425	51	156.94	281.36	485.2	879.14	1226.8	1676.4	2306.6	3005.1	3717.6	4525	5143	5906.2	6518.5	7350	8302	9011.4	9796.4	10094	10151	10428	10658	10432	10931	11181	12125	11983	12896	12900	12908	12828	13314	13557	13733	13761	13874	13945	13718	13913	14199	14202	14268	14186	14379	14236
0	0	0	0	23.706	49.93	20.326	36.191	46.113	166.95	275.88	467.9	743.87	990.81	1369.4	1739.3	2043.5	2555	2947.1	3370.8	3987.2	4067.9	4543.4	4916.2	5181.5	5293.5	5678.7	5405	6107.7	6292.5	6440.1	6367.5	7080.3	7007.9	7353	7270.7	7573.2	7778.8	8114.8	8252	8204.6	8244.6	8307.9	8487.7	8513.4	8525.4	8253.9	8433.9	8467.6	8456.1
8.2236	8.9511	0	6.0187	0.31772	0	0	0	0	0	0	0	0	0	21.483	104.21	254.58	402.45	698.98	861.98	1302.1	1564.8	1992	2375.1	2691.7	3087.8	3506.7	3814	4289.7	4620.8	4866.4	4957	5388.1	5594.3	5544.3	5631.2	5779.9	5937.8	6159.1	6040.6	6122.2	6269.1	6389.2	6332.6	6575.4	6265.3	6334.1	6402.1	6633.9	6483.5
0	0	0	121.09	80.638	165.01	140.85	384.73	504.6	648.1	952.18	1084.2	1420.6	1715.2	1977.4	2241.6	2539.8	2403.8	2813.7	3291.4	3006.7	3183.6	3841.2	4017.6	3713.6	3656.4	4433	4482.9	4606.2	4089.6	5133.6	5319.1	5314.6	5374.2	5691	5435.2	5486.1	5674.7	6334.8	6636.7	6355	6203.3	6355.5	6548.6	6832	6806	6706.1	6840.3	6819.3	6596.5
3.9354	0	0	3.3391	0	0	0	24.434	95.596	191.03	371.69	632.13	991.64	1235.6	1658.9	2000.5	2389.1	2825.9	3287.8	3607.4	4310.9	4280.1	4669.6	5055.7	5291.5	5618.1	5822.8	5982	6271.7	6360.3	6342.2	6330.7	6555	6670.7	6629.6	6477.7	6653	6786.3	6918	6858.5	6803.1	6810.8	6788.8	6616.5	7273	7266.4	7439.6	7427.6	7572.2	7546.8
29.877	53.442	0	21.054	0	0	0	0	0	25.797	132.68	293.56	540.46	1226.6	1109.7	1466	2252	2971.1	3103	3633.8	3595.6	3997.4	4582.5	5077	5388.1	4755.5	4959.7	5451.4	5371	6051.5	6284.6	5845.1	6229.1	6542.9	6727.1	6309.4	6563.2	6994.4	7202.3	7088.1	7182	7211.1	6996	7196.9	6930.2	6989.7	7125.8	7138.4	7185.6	7058.8
0	0	0	1.4608	5.5729	22.207	0	0	0	0	0	40.157	107.56	238.06	376.25	599.13	829.62	1165.2	1528.1	1982.5	2198	2648.8	3068.8	2896.2	3678.7	4153.8	4601.9	4763.4	5027.6	5431.9	5755.2	6192.7	6366	6754.2	7018.5	6929.9	7247.1	7377.1	7495.4	7606	7953.7	8093.9	8039.6	8051.1	8550.4	8067.5	8331.4	8144.4	8297.2	8275.7
0	0	0	0	1.5937	9.139	37.067	75.339	136.16	287.6	484.84	812.41	1156.5	1546.3	2047.5	2504.7	3021.4	3502.9	3949.1	4431.6	5003.4	5500.1	5992.6	6225.9	6601.2	6936.5	7293	6929.9	6750.6	7448.5	8640	8268.4	8715.1	8900.8	8527.3	8611.5	8816.7	8942	9444.3	9824.7	9488.7	9842.9	9214.8	9375.4	9471.1	9483.1	9589	9578.6	9412.2	9468.3
5.4088	0	0	0	5.2754	0	0	0	19.882	46.758	126.63	230.25	326.6	480.86	629.64	775.86	973.69	1143.8	1409.1	1641.5	1812.9	2010.2	2217.9	2426	2608.8	2734.9	2984	3111.8	3237.7	3455.5	3584.5	3755.6	3923.7	4023.5	4091.6	4218.1	4343.1	4308.1	4391.9	4500.8	4509.4	4591.8	4678.9	4725.6	4757.6	4701.4	4748.8	4796.8	4771.4	4975.3
1.3337	9.9291	0	0	0	2.7165	0	18.062	80.547	180.75	366.87	635.71	912.7	1251.5	1669	2067.9	2566.2	3071.4	3416.7	3933	4442	4886.7	5380.2	5694.6	6103	6494.5	6819.6	7078.8	7420.6	7439.7	7771.9	7915.8	7690.5	8119.6	8293.8	8928.1	8646.3	8824.8	8939.2	8736.1	8927.3	8931.3	9481.5	9527	8305.9	8321.6	8247.2	8225.6	8206.6	8188.1
20.155	7.6016	3.2618	16.107	1.172	0	0	0	4.9756	14.824	77.312	207.3	355.61	582.54	842.18	1088.4	1401.5	1675.7	2051.3	2423.3	2896	3180.3	3302.8	3711.6	3819.5	4080.1	4511.9	4599.7	4744.2	4943.7	5137.1	5082.9	5457.1	5757.2	6089.7	6071.3	6178.9	6146.9	6453.5	6538.6	6560.2	6527.1	6622.1	6646.7	6679.5	6648.8	6657.7	6717	6857.2	6762.7
39.331	0	6.5767	7.719	0	0	0	0	18.554	34.304	97.755	197.08	309	409.13	552.14	746.91	905.05	1249.8	1424.1	1754.6	2018.8	2192.7	2397.2	2735.7	2959.3	3111.8	3220.3	3380.3	3697.3	3871.6	4234	4092	4461.9	4785.1	5004.9	5071.1	5162.3	5395.4	5594.7	5659.5	5864.8	5806.2	5891.3	6015	5985.9	6096.4	6132.2	6045.4	6007.7	6162.9
0	0	0	0	4.5104	0	49.005	104.58	244.14	498.41	588.04	824.19	1094.5	1389.9	1870.4	2260.2	2461	2779	3127	3507.4	3878.1	3977.2	4397.1	4490.1	4723.5	4837.4	4708.4	4924.4	5249.7	5122.4	5396.8	5569.7	5821.7	6241.1	5989.5	6104.9	6233.3	6453.5	6544.4	6703.5	6738.9	6738.5	6677.8	6707.3	6651.6	6788.9	6786	6702.6	6608.7	6609
17.498	33.455	0	0	0	0	11.505	109.77	240.27	481.8	766.75	1173.4	1633.3	2080.6	2630.4	3144.3	3804.8	4458.9	4935.3	5599.6	6203	6811	7183.8	7676	7913.9	8330.5	8638.6	9177.8	9576.1	9290.9	9726.7	10073	10301	10692	11291	11191	10904	10938	11110	11368	11764	11690	11947	11756	11619	11720	11833	11578	11733	11703
0	0	0	0	94.523	211.93	430.21	589.8	728.07	933.23	1232.5	1528.2	1791.2	2021.2	2290.2	2870.8	2802	3047.2	3353.9	3532.7	3650.6	3948.5	3883.8	4459.3	4427.1	4716.5	4753.3	4546.9	4772.4	4462.5	4770.2	4692.5	4795.9	5004.6	5058.2	5202	5005.9	5196.8	5152.2	5303	5233	5316.5	5419.1	5385.8	5450.7	5319	5387.2	5542.6	5496.2	5623
0	0	0	0	0	8.4531	24.015	37.189	69.703	132.68	209.56	331.01	502.85	666.7	934.45	1297.5	1656	2036.7	2435.3	3187.7	3902.5	3911.9	4307.7	4919.8	4958	5303.8	5534.2	5182	5365.5	5543.5	5846.7	5972.5	6038.4	6554	6397	6403	6653.3	6746	6710	6796.9	6785.7	6823.4	6826.2	6924.5	7090.5	7079.8	7100.9	7017.8	6976	6983.5
11.498	5.8887	0	2.1209	0	0	8.6647	70.101	145.63	285.08	448.92	685.86	970.17	1212.3	1588.7	1911.9	2312.7	2684.2	3096	3534.1	3980.7	4463.5	4866.3	5283.4	5739.4	6314.5	6894.5	7100.1	7529.8	7508	7840.5	8016.3	8383.3	8749.7	8838.2	9087.3	9156.2	9388.2	9456.3	9686.6	9662.2	9780.7	9850.8	9842	9841.7	10061	10174	10372	10443	10268
0	0	0	20.705	29.201	44.125	92.014	204.56	367.25	591.28	847.74	1456.9	1643.8	2557.4	3095.1	3588.7	4189.6	4813.8	4948.1	6080.9	7005	6639.7	8005.1	7988.5	7831.8	7686.9	8707.8	8845.5	10234	10421	10283	10326	10590	10809	10986	10938	11325	11842	11990	12275	12628	12503	12548	12683	12783	12719	12734	12762	12735	12606
0	0	0	10.815	25.304	6.2883	32.321	89.393	184.99	328.2	602.86	852.57	1113.4	1384.8	1723.2	2014.3	2523.9	2776.9	3101.9	3447.1	3955.2	4102.3	4388.6	4402.8	4423.6	4823.8	4582.8	5435.1	5540.4	5284	5545.9	5374.4	5479.7	5892.3	5796.3	5792.1	5784.4	6299.2	6414.7	6394.4	6555.7	6607.2	6597.6	6549.5	6682.5	6577	6668.6	6613.3	6712.3	6711.3
0	15.122	23.894	0	0	6.1276	22.888	21.539	53.437	98.465	173.04	240.64	395.01	526	687.36	941.63	1163.5	1337.4	1481.2	1740.6	1870.4	2164.1	2325.9	2473.8	2613.5	2744.4	2884.8	3007.4	3176.6	3305.6	3375	3478.9	3567.8	3713.1	3702.3	3705	3944.7	4050.4	4104.9	4029.1	4106.7	4164.5	4202.7	4253.6	4207.3	4231.4	4173.1	4204.5	4188.9	4227.7
0	6.8125	0.50303	0	0	20.29	8.0915	30.664	81.044	171.02	287.82	428.23	655.94	949.74	1144.5	1554.7	1731.7	2055.1	2426.3	2641	2711.8	3004	3166.8	3569.4	3623.3	3656.3	3730.3	4318.6	5417.6	5494.2	5137.7	4646.2	4835.2	5198.8	5112.2	4989.5	5341.2	5658.9	5620.5	5668.1	5524.4	5693.8	5736.2	5664.5	5768.7	5714.6	5684.3	5897.2	5823.4	5934.7
10.541	4.2955	0	0	0	1.58	0	5.6633	1.8389	0	13.716	27.743	50.565	107.79	185.53	284.09	422.09	540.45	751.21	948.69	1251.2	1486.8	1782.2	2087.8	2396.4	2677.7	3064.7	3349.7	3546.3	3872.4	4139.6	4373.9	4634.4	4828.8	4715.8	5198.6	5390.9	5557.9	5421.8	5726.6	5805.4	5998.4	5967.6	6128.3	6169	6011	6131.9	6233.9	6258.7	6302.6
0	5.4263	2.3995	5.5976	2.5271	0	0	0	7.7567	67.651	135.92	290.98	461.25	651.79	865.05	1087.9	1258.2	1488.1	1781	2122.1	2374	2631.6	2918.7	3242.2	3652.9	3918.8	4195.6	4202.4	4437.6	4701.3	5110.2	5349.7	5581.1	5775.4	6054.2	6056.2	6202.4	6504.5	6860.3	7008.5	6935.5	6956.2	7025.3	7037.8	7144.5	7269.2	7068.4	7434	7298.1	7491.7
0	0	0	0	1.6022	2.3329	13.16	65.39	149.06	257.68	467.98	764.08	1057.3	1384.6	1832.5	2131.4	2639.4	2924.6	3445	3983.9	4311	4739.6	5037.9	5402.3	5845	5623.6	5718.3	6075.4	6414	6354.7	6772	7011.6	7013.6	7375.4	7449.5	7410.1	7678.6	7539.2	7565.1	7791.1	7948.3	8021.5	7991.9	8035.8	8065.8	8076.1	8094.3	7875.3	7753.3	7818.7
0	0	11.801	25.955	15.907	0	9.9004	54.061	149.59	334.89	606.48	941.43	1226.8	1657.7	2129.4	2718.3	3296.6	3926.1	4434.4	4798.3	5295.3	5921	6669.8	7194.8	7424.9	8017.4	7779.8	8248.5	8391.3	8210.4	8689.7	9150.4	9479.4	10178	9819.1	9822.1	9941.4	10475	10685	10935	11011	11012	10943	11208	11192	11321	11191	11232	11381	11169
0	0	0	0	22.901	0	15.644	76.702	153.03	251.09	384.97	557.56	783.29	984.5	1232	1602.6	1909.6	2364.5	2579.5	2981.8	3247	3220.1	3286.2	3493.4	4351.4	3961.5	4412.4	4456.7	4555.3	4542.3	4982.2	5280.4	5253.4	5296.1	5566.8	5334.9	5497.2	5667.5	6249.2	6488.5	6349.2	6095	6293.5	6646.5	6955.6	7004.2	6957.9	7058	7192.1	7029.9
0	0	0	0	0	13.491	39.118	69.07	93.345	189.3	332.99	518.93	709.8	951.93	1203.8	1469.1	1741.7	2038.7	2320.9	2612.7	2838.2	3035.8	3331.8	3577.3	3677	3960.3	4017.7	3952.9	4113.5	3937.3	4197.8	4257.9	4446.4	4677.2	4758.1	4837.1	4800.3	4990.6	5180.1	5325	5380.4	5459	5368.5	5419.1	5488.6	5450.7	5381.8	5496	5442.2	5580.7
0	0	0	1.5463	0	11.758	1.7691	41.851	107.21	222.81	393.58	556.39	789.53	1080.9	1474.1	1801.9	2205.9	2543.3	2942.2	3422.4	3749.1	4275.5	4562.9	5006.4	5391.6	5616	5975.9	6372.4	6880	7217.1	7061.1	7393.8	7835.1	7898	8328.1	8556.3	8695.1	8617.8	8707.9	8739.6	8950.6	9009.2	8885.6	9055.3	8989.4	8924.8	8801.2	8921.3	8902.7	8949.2
0	15.121	0	20.314	0	0	57.526	127.63	234.92	562.9	678.52	1251.5	1589.4	2154.1	2544.9	3079.9	3725.5	4415.6	4944.1	5646	6435.9	6838.3	7709.5	8231.2	8343.7	8694.7	9038.1	9288	9491	8792.3	10323	10690	10771	11130	11417	10971	11174	11445	12283	12540	12505	12362	12542	12860	13070	13281	12949	13268	13456	13090
0	0	0	6.4528	27.592	33.961	62.217	164.29	356.34	541.71	712.63	1051.1	1404.7	1523.8	2070.7	2452	2819.1	3337.1	3708	4076.8	4454.5	4829.4	5253.2	5587.9	5899.1	6124.2	6425	6643.3	6804.5	6841.8	7143.5	7102.3	7305.8	7603.3	7686.9	8014.6	7945.7	8177.1	8176.9	8334.7	8475.7	8508.9	8837.9	8978.7	9070.4	8907.3	8923.7	8992.9	9007.4	9075.1
0	11.404	0	10.411	0.19688	0.97511	0	0	0	0	0	8.9458	55.96	70.862	144.79	252.77	441.94	645.89	895.81	1102.4	1402.3	1601.9	1908.8	2257	2604.7	2978.9	3216.1	3544.8	3941.5	4161.6	4479.6	4672.5	5141	5473	5663.3	5664.1	5761.7	6113.6	6290.7	6253.8	6299.3	6271.5	6430.9	6597.7	6614.9	6587.6	6654.7	6536.9	6686	6492.5
4.68	2.7332	0	0	16.952	0	3.9625	63.707	191.8	349.37	635.45	1001.4	1392.8	1903.1	2499.1	3088.1	3893.3	4707.5	5682.8	6094.8	7514.3	7538.8	8407.3	10270	9527.6	9588.5	10026	10442	10654	9516.7	11506	12029	12123	11898	13007	12723	12678	12965	13934	13999	14167	14135	14391	14861	15092	15238	15238	15131	15384	15239
0	0	0	0	3.2852	2.6445	22.093	58.398	77.015	139.35	256.38	471.09	741.31	1039.6	1399.6	1819.5	2240.4	2681.9	3376.6	3796.5	4314.6	4891.7	5557.4	6052.5	6577.6	7062.8	7630.4	7693.5	8289.2	8675.2	9096.3	9429	9831.6	10326	10527	10570	10797	11005	10934	10088	10087	10009	9981.1	9857.1	9815.3	9889.5	9878.5	9941.1	9984.9	10001
2.5326	21.584	0	0	0	5.2911	0	0	6.8687	36.707	59.919	131.54	268.71	489.86	696.25	851.1	1090.4	1368.2	1626	1815	2118.9	2193.2	2538	2810.3	3056.8	3271.9	3509.8	3723.9	3861.6	3915.8	4058.6	4176.1	4322.6	3807.7	3978.4	4357.9	4375.1	4588.5	4489.6	4569.6	4748.5	4986.5	5307.7	5379.7	5572.5	5529.8	5697.1	5548.8	5564.9	5706.7
0	0	0	0	36.199	142.69	379	619.2	884.69	1331.2	1836.7	2264.4	2758.9	3104.4	3776.4	3535.5	3998.6	4832.9	5624.9	5749.2	6118.2	6554.5	6857.1	7283	7814.4	7923.1	8519.1	8804.6	8655.5	8925	9150.9	9504.8	9680	9775	9728.1	10081	10334	10388	10413	10244	10517	10452	10522	10715	10889	10453	10310	10155	9888.9	9803.5
0	0	3.0022	0	14.14	6.8963	37.541	66.014	180.14	262.3	462.49	671.97	887.62	1172.2	1499.4	1735.1	1930.8	2195.2	2497.3	2722.3	3016.7	3198	3274	3610.2	3562.9	3846	4070.4	4032.2	4145	4307.6	4445.8	4502.7	4470.9	4601.6	4610.2	4686.5	4730.3	4777.9	5094.4	4983.1	5104.9	5122.3	5164.8	5277.7	5258.6	5228.7	5310.5	5208.8	5198.5	5297
0	0	0	0	0	99.016	0	0	0	0	0	0	0	0	32.485	183.13	418.7	725.12	877.07	1248.3	1501.8	1780.3	2024.1	2283.6	2538.1	2554.9	2897	3108.2	3194.1	3243.3	4024.7	3925.9	3886.4	4193.2	4419.3	4239.2	4381.1	4544.9	5005.6	5254.3	4767.8	4638.7	4629.7	5232.2	5269.7	5482.5	5307.1	6103.8	5480.8	5201.7
0	0.51526	0.53963	11.396	16.086	14.135	0	0	0	0	108.56	268.67	419.43	697.53	950.94	1223.2	1799.5	2225.6	2617	2912.8	3284	3190.1	3475.8	3826.9	4066.1	4414.2	4983.1	5130.2	5380.9	5947.3	6137.4	6822.2	6871.9	7410.4	7592.9	7818.4	8325.8	8020.6	8320.9	8471.7	8334.1	8554.4	8673.6	8833.7	8869.3	8938.7	9107.5	8866.7	9013	8834.5
0	0	0	43.736	82.132	128.72	153.4	252.24	536.51	605.63	917.41	1172.5	1299.3	1593.5	2196.3	2625.1	2941.8	3258.7	3691.3	4239.2	4514	4713.1	5158.9	5265.4	5172	5752.9	5459.1	5900.6	6277.1	6259.9	6558.5	6386.7	6754.9	6947.2	7238	7146.7	7386.6	7741.6	7707.7	7948.9	7987.8	8216.4	8190.5	8474.2	8161.7	8459.3	8317.6	8507.7	8266.6	8307.6
82.014	72.005	0	0	0	0	0	0	0	0	0	0	15.079	146.12	437.64	550.62	827.82	1131.2	1385.5	1726	2085.3	2440.4	2810.2	3091.5	3478.2	3807.7	3788.2	4306.7	4662.1	4799.9	5113.9	5322.2	5420.7	5761.3	5591.8	6113.6	6105.3	5998.2	6013.9	6652	6813.3	7152.6	7104.3	7289.2	7126.8	7142.6	6798.7	7457.9	7155.6	6996.3
0	3.1558	2.161	0	0	0	50.846	93.073	240.94	419.42	706.12	998.23	1370.4	1729.6	2178.9	2605.1	3073	3499.2	3941.8	4555.5	4911.7	5350.7	5792.9	6018.8	6139.6	6448.4	6605.1	6649.6	7005.4	7200.9	7558.1	7537.6	7923	8434.4	8457.2	8230.5	8851.4	8978.7	9028.1	9001.4	9195.9	9212.6	9274.4	9445.9	9526	9656.9	9659.2	9680.9	9874.1	9698.9
0	4.2241	0	9.4576	2.7698	0	0	7.2291	45.724	142.29	293.74	517.69	803.95	1141.8	1542.7	1992.7	2404.8	2901.3	3340.7	3933.5	4363.5	4557.5	5434.6	5637.3	6415	6836.9	6661.8	6977.3	7390.7	7390.9	7668.1	7448.9	7723.3	8184.4	7973.6	7874.4	8084.3	8372	8547.2	8483.8	8694.8	8732.6	8648.2	8653.7	8546.5	8583.1	8649.4	8568.1	8662.6	8590.1
0	33.602	0	0	29.597	0	29.367	102.88	200.68	349.04	527.76	780.14	1097.4	1475.3	1764.4	2087	2362.7	2704.7	3173	3401.3	3552.9	3911.8	3967.8	4313.4	4407.2	4655.5	4658.7	4534.5	4674.7	4639.2	5162.9	5171	5448.6	5596	5604.4	5535.9	5601.6	5941	6220.8	6209.8	6113.2	6319.2	6279.1	6348.5	6348.1	6310.8	6365.2	6633.1	6359.5	6442.2
0	21.434	2.6398	0	9.2704	0	23.954	45.068	141.32	186.22	397.71	583.84	804.53	1053.9	1348	1571.2	1690.4	2107	2358.3	2437.9	2446.1	2692.3	2963.1	3194.1	3346.9	3638.6	3340.4	3422.7	3918.9	3755.8	3963.4	4006.4	4196.6	4552.6	4427.5	4331.5	4354.3	4588	4762.2	4802.3	4867.6	4768	4797.9	4798.6	4897.3	4922.5	4948.3	4990.4	5073.1	5036
0	0	0	36.008	183.44	190.77	375.97	564.23	695.32	1016.7	1239.7	1431.4	1625.4	1827.5	2126.4	2276.7	2478.6	2714	2905.5	3129.1	3350.2	3508.6	3666.9	3574.4	3514.2	3431.4	3573.7	3483.2	3935.3	3623.1	3670.2	3920.8	4082.4	4260.6	4108.3	4140.8	4275.7	4274.2	4410.6	4282.7	4378.3	4473.6	4437.7	4386.6	4347	4324.5	4250.9	4202.7	4405.7	4236.6
0	3.7104	0.46915	0	0	8.4244	3.4994	34.224	95.697	225.14	409.03	651.8	924.79	1257.5	1650.1	2000.6	2425.7	2786.2	3160.1	3489.8	3772	4056.2	4205.4	4515.6	4824.3	5120	5444.6	5555.6	5907.1	5436.5	5579.4	6419.9	6423.7	6613.3	6776.5	6698.5	6799.1	6930.9	6905.2	6895	6994.4	6993	6986.2	6824.2	7051.1	6975.6	6899.5	6746.5	6816.9	6860.4
2.0459	0	0	3.722	0	3.5141	2.2047	30.573	105.68	277.31	495.95	833.99	1266.6	1716.8	2312.6	2757	3403.5	4084.7	4822.1	5564.4	6225.2	6993.6	7667.4	8331.9	8934	9399.2	10022	10348	10913	11427	11952	12349	12895	13092	13254	13718	13874	14395	14772	15129	15577	15431	15897	15688	16075	15886	16166	15906	15859	16038
0	79.707	0	49.68	0	0	0	0	79.876	197.18	424.06	671.78	1061.5	1403.1	1731.8	2070.8	2585.7	2897.2	3218.6	3597.5	4027.8	4417.5	4610.7	4882.7	5053.7	5132.5	5297	5395.9	5980.6	6079.1	5924.4	5997.6	6473.9	6698.9	6606.7	6322	6878.7	7138.4	7203	7196.6	7267.3	7363.7	7280.6	7497.4	7508.1	7485.6	7590.3	7574.6	7601.3	7701.6
0	0	0	2.224	0	6.4075	8.4052	21.933	75.036	174.65	296.11	495.67	644.54	905.18	1169.1	1457.9	1753.2	2013.5	2366.6	2588	2959.6	3290.8	3462.8	3750.2	3900.2	3938.9	4088.9	4233.2	4789.7	4850.9	5005	5012.4	5371.4	5839.1	5961.9	5781.7	6167.9	6604.9	6617.1	6731	6937.7	7220.9	7090.1	7348.6	7492.4	7458.2	7493	7381.3	7285.6	7312.5
18.905	11.172	0	16.439	0	11.6	0	13.721	41.526	216.74	397.56	487.71	717.59	889.23	1165	1327	1644.9	1787.6	2033	2302.9	2651.2	2587.8	2771.5	2962.1	2947.7	2771.4	2905.2	2944.8	3238.4	3304.4	3344.6	3312.3	3437.1	3654.6	3759.9	3618.6	3815.9	4187.7	4090.9	4069.8	4199.3	4105.4	4119	4213.9	4310.2	4264.6	4207.4	4165.6	4133.6	4131.1
0	0	0	16.076	0	0	67.426	40.801	88.347	197.32	341.87	506.88	702.81	889.12	1165.8	2038.6	2340.8	2630.2	2935.2	3203.8	3643.1	3971	4295.1	4559.9	4722.6	3601.4	3697.7	4885	4229.9	4299.6	4557.7	4646.1	4805	5086	5177.6	5253.8	5466.8	5597.9	5606.3	5685.3	5725.7	5709.5	5773.6	5864.7	6039.2	6086.7	6048.7	6022.6	6125.4	6058
0	0	14.382	10.277	46.932	8.8087	0	48.594	138.86	295.81	453.05	723.83	1099.6	1522.4	1939.2	2393.2	2808.9	3230.5	3727.4	4174.2	4652.3	5219.8	5312.2	5857.5	6034.1	6385.2	7019	6442.2	6735.3	7091.8	7400.7	7616.4	8225.5	8876.7	8708.4	8530.4	9174.4	9314	9472.4	9638.7	9698.7	9874.2	9756.1	9831.5	9940.6	9859.7	10019	9918.5	10138	10161
0	0	0	19.021	6.8955	8.5967	25.142	95.484	261.58	536.11	933.49	1453.5	2043.7	2629.9	3289.8	4063	4919.5	5627.7	6154.2	6612.1	7502	8150.7	8607.9	9232.1	9837.6	10293	10501	10984	11007	11252	11746	11849	12203	12634	12523	13240	12786	13255	13191	13721	13811	14189	13990	12747	12157	12469	12113	11725	11689	11523
0	0.77608	0	3.5176	16.455	1.1379	0	29.909	138.5	265.64	470.87	759.53	1053	1452.6	1808.8	2246.1	2791.1	3405.5	3570.5	4223.4	4657.6	5135.7	5630.7	6014.5	6508	6609.1	7449.9	7778.1	7945.6	7646.6	8955.6	9439.1	9493.2	9849	10171	10144	10291	10547	11153	11576	11557	11391	11476	11952	12170	12077	12089	12070	11827	11819
0	0	0	0	0	0	31.951	180.17	346.26	698.63	1336.7	1952.7	2241.8	2858.8	3532.7	4451.7	5032.2	5882.4	6727.7	7148.4	8012.4	8779	9476.9	10264	10657	10984	11766	12151	12665	12812	13119	13121	13773	14096	14099	14385	14396	14924	15070	14635	14714	14694	14791	14679	15298	15271	15326	14932	15498	15654
0	14.217	0	48.981	0	13.9	0	0	0	0	0	0	0	39.236	210.84	497.27	620.01	884.86	1135	1226.1	1533.2	1880.2	2068.5	2339.8	2447.3	2643.7	2914.5	2919.3	3113.1	3137.3	3497.1	3567.5	3890.7	4156.8	4252	4389.1	4444.5	4717.2	4602.2	4455.7	4429.2	4391.9	4426.5	4583.9	4531.4	4473.1	4508.7	4828.4	4929.8	4889.4
0	0	0	6.3944	13.837	4.1934	32.546	46.542	111.98	246.65	385.49	558.31	820.18	1080.3	1388.3	1649.9	1980.3	2334.1	2679.1	2951.2	3236.2	3648.4	3875.9	4179.4	4426.4	4576.7	4998.2	4844.4	4995.9	5075.5	5203.8	5309.5	5428.1	5844.8	6012.9	5789.8	5961.9	6351	6359.7	6448.9	6511.4	6417.2	6432.9	6487.2	6513.8	6674.1	6608.3	6661.7	6596.4	6644
0	0	0	27.64	46.852	23.834	6.3914	13.351	27.1	91.97	171.99	295.66	495.39	670.37	947.26	1188.1	1465.2	1786.9	1914.9	2298.8	2594.2	2673.1	3014.2	3137.3	3218.9	3215.6	3386.7	3515.6	3919.9	3728.9	3881.5	4078.2	4323.6	4471.8	4411.4	4382.6	4682.7	4724	4937.1	4959.4	4965.2	4988.9	5035.5	5087.4	5036.3	5157.2	5093.2	5059.8	4915.7	4814.4
0	0	14.552	21.283	2.0747	9.5796	0	0	0	25.502	128.25	253.41	477.11	716.29	1007.1	1253.6	1640.4	2038.6	2458.3	2826.2	3127.5	3652.7	3959.5	4392.9	4588.9	4996.4	5215	5200.6	5552.5	5778.1	6120.9	6425.1	6426.6	6880.9	7377.7	7363.1	7962.6	8306.1	8523.7	8675.2	8491.4	8692.9	8824.8	8640.1	8798.3	8740.8	8820.9	8825.9	8642.4	8882.9
0	0	0	8.3684	8.6852	35.888	73.825	147.62	291.27	482.69	688.39	940.6	1247.6	1533.5	1884.3	2241.7	2580	2943.7	3216.6	3709.4	3766	3964	4181	4313	4553.9	4811.9	4807.1	4840.9	4752.7	4988.9	5133	5242.4	5772.8	5901.8	5882.5	5999.8	6197.7	6396.5	6301.1	6458.3	6485.2	6543.6	6581.1	6605.5	6559.2	6706.7	6725.7	6693.1	6732.7	6668
5.6528	0	0.38264	0	0	0	24.846	120.77	260.31	426.51	677.31	932.87	1231.8	1543.9	2033.6	3353.4	3963.2	4398.1	5030	5053.3	5643.1	6210.3	7016.3	5642.9	6270.1	5890.1	6629.9	6722.1	7210.5	7332.6	8576.8	7006.8	7320.2	7759.7	8070.9	7818.9	8131.5	8280.9	8585.1	8678.6	8763.5	8829.4	8768.4	8800.8	9030.4	9096	9137.5	9020.9	8788	8952.6
0	0	0	0	0	99.588	98.04	237.06	343.71	518.11	631	700.01	937.95	1202	1349.4	1442.6	2099.4	2002.8	2309.6	2678.2	2900.3	3004.3	3342.4	3757.4	4178.5	4012	4454.8	4478.2	4874.1	4954.7	5142.2	5388.8	5724.7	5953.1	5913.6	5831.7	6063.2	6311	6364	6504.5	6555.8	6552.1	6586.7	6600.7	6616.2	6599.3	6617	6641	6689.7	6544
0	0	0	0.74582	0	34.61	53.509	153.47	245.5	384.29	514.14	676.93	902.99	1056.8	1273.6	1431.4	1596	1782	1940	2082.3	2324	2452.3	2561.3	2698.7	2723.8	2675.9	2781.1	3041	3353.5	3264.4	3382.6	3363.3	3489.5	3813.7	3707.1	3972.2	3757	3949.7	4163.1	4049.2	4158.4	4184.1	4339	4333.5	4224.6	4505.8	4155.1	4283.2	4204.1	4234
0	0	0	13.4	12.465	16.652	11.948	70.32	138.79	305.09	646.66	896.17	1222	1603.3	2031.2	2851.9	3496.2	3640.2	4616.5	5180.2	6211.5	6524.9	7259.6	7612.5	8473.1	8825.2	9490.1	10177	10795	12163	12788	11947	12093	12424	12595	12861	13392	13454	13819	14194	14910	15021	15183	15198	15320	15045	15099	15292	15218	15598
4.896	2.8984	0	0	2.4821	0	0	38.782	124.52	236.42	404.95	656.48	958.79	1201.6	1552.4	1891.6	2226.7	2563.4	2805.5	3157.8	3537	3727.5	4172.4	4202.1	4518	4767.6	5016.1	5068.7	5327.5	5274	5527.5	5386.6	5683.5	5972.4	6020.5	6329.8	6179.8	6595.1	6321	6266.2	6512.3	6541.3	6754.5	6735.7	6868.8	6870.9	6960.2	6994.9	6837.5	6977.1
0	12.801	24.582	44.766	0	0	1.8219	38.131	129.61	229.27	417.35	565.18	680.14	941.07	1197.7	1469.3	1734.8	1976.2	2302.9	2490	2794	3018	3325.6	3552.5	3661.3	3778.1	3890.8	3815	4011.9	4068.1	4317.2	4325.2	4510.8	4733.5	4700.4	4845.5	5113.2	5124.8	4754.1	4699.5	4727.8	4661.3	4723.3	4877.1	4829.8	4773.7	4824.2	4743.7	4812.4	4723.1
0	0	0	4.6313	7.7501	18.545	16.852	18.224	51.719	89.376	156.14	269.28	435.75	630.01	909.72	1210.5	1538.9	1928.8	2160.1	2507.3	2962.4	3388.7	3687	4033.6	4233.8	4617.4	4838.3	5022.5	5345.7	5505.3	5693.8	5822.8	6045	6144.5	6515.2	6450.8	6659.1	6716	6855.4	6752.6	6848.2	6742.1	6791.8	7033.9	7123.4	6902.3	7019.3	6976	7152	7264.1
2.8308	4.9648	0	0	0	3.0719	8.1116	18.782	34.212	61.962	113.51	223.07	380.9	618.04	857.86	1132.9	1414.7	1741.1	2081.1	2376	2692	2968.9	3292.8	3500	3706.8	3791.9	3835.7	3784.9	4283.7	4429.6	4571.7	4585.3	4798.8	5022.1	5354	5095.5	5200.4	5498.3	5744.2	5953.7	6020.3	5999	6274.9	6315.6	6340.8	6446.7	6489.1	6479.6	6551.8	6543.9
0	46.327	15.188	0	0	0	0.56969	19.086	96.096	211.11	265.04	404.8	635.68	923.36	1329	1634.1	1856.9	2132.2	2311.2	2480	3061.4	3356	3422.5	3825.7	4061	4366.4	4356.9	4066.5	4873.6	5008.9	4904.4	5067.9	5239.1	5980	5829	5790.3	5871.2	5955.3	6125.6	6080.1	6058.1	6141.7	6099.3	6006.6	6182.6	6202	6346.4	6306.1	6280.2	6376.4
0	0	0	8.2509	0	0	10.088	71.779	204.92	411.92	682.6	1022.6	1402.8	1741.1	2148.8	2573.4	2930.9	3328.6	3617.2	3921	4379	4620.6	4879.4	5157.2	5389.8	5788.2	5804.5	6066.1	6259	6335	6662.5	6440.5	6508.3	6818.8	6803.1	7030.2	6945.5	7080.9	7159.5	7049.3	7355.3	7405.1	7596.2	7735.2	7670.1	7723.7	7735.7	7587.5	7665.9	7730.5
0	0	0.0097557	7.9886	0	10.143	41.329	103.21	278.24	555.24	879.8	1238.7	1789.3	2298.6	2907.1	3494.8	4060	4817.3	5258.6	5507.5	6141.9	6522	6984.8	7241.1	7758.5	7259.2	7608	7835.3	8584.3	8333.1	9095.5	9319.6	9471.7	10434	10372	10759	10681	10962	11075	13616	11398	11348	11363	11399	11445	11367	13271	13186	13644	13341
0	26.891	0	7.5962	10.026	0	39.786	23.666	54.818	246.03	476.35	669.41	929.3	1410.5	1782.9	2150.7	2474.7	3090.3	4035.6	4513.1	4470.8	4847.5	5290	5474.2	5363.4	5120.5	5364.1	5450.7	5451.2	5556.5	5598.3	5657.6	5868.1	6446.9	6459.8	5521.8	6593	7036.3	7076.6	6905.9	7015.2	6924.8	7403.6	7360.7	7531.4	7382.5	7298.4	7430.3	7255.7	7347.1
0	0	34.712	15.667	43.096	28.22	27.146	0	69.582	156.85	279.78	488.17	693.03	900.32	1168.3	1521.3	1862.6	2439.8	3000.2	3435.9	3841.8	4206.3	4633.8	4940.6	5144.3	5400.2	5551.3	5358.9	5783.2	5908.6	6280.7	6313.7	6690.2	7107.9	7175.9	6748	7499.5	7718.4	7711.6	7734	7675	8005.5	7893.6	8054.5	8103.4	8031.6	7925.5	7780.2	7875.2	7819
0	0.11875	0	21.359	10.087	0.90122	13.649	31.195	97.526	266.74	465.29	776.87	1141.2	1572.6	2046.5	2604	3026.9	3624	3989.7	4410.6	4787.9	5298.1	5537.5	5800.7	6023.9	6358.4	6321.4	6331.6	6672.6	6691	6889.6	7212.5	7527.3	7825	7567.6	7615.8	7782.1	8040.7	8052.7	8090.8	8181.2	8244	8186.9	8154.8	8071.7	8086.8	8055.4	7939.1	7989.3	8072.8
15.064	22.927	1.9729	0	0	0	0.17172	28.355	149.9	326.48	614.71	860.17	1446.7	2047.7	2583.3	3234	4401.8	5233	6206	6208.3	7141.9	7894.3	10314	10625	9785.1	10509	10333	10827	11732	11614	11911	11751	12187	12711	13392	13647	13947	13781	14168	14384	14047	14249	14603	14062	14389	13891	14189	14680	14369	14490
0	0	0	1.0541	14.874	12.466	25.32	104.4	151.91	449.19	426.98	640.48	754.35	942.63	1221.3	1461.5	1782.1	1995.3	2294	2560	2875.3	3117.7	3206.9	3453.7	3587.9	3880.4	3700	3758.9	4031.6	4298.1	4111.7	4005.5	4139.5	4494.3	4343.7	4436.1	4418.6	4606.7	4755	4849.2	5055.3	4987.1	5020.4	5051.2	4990	5145.5	5175.7	5166.7	5253	5420.3
0	2.3348	1.321	6.6422	4.1683	0.19763	1.5838	14.869	30.294	41.221	70.728	107.57	146.93	201.16	289.04	366.19	496.52	645.39	811.33	1038.7	1259.1	1530.4	1797.1	2044.2	2353.9	2687.7	2992	3376.3	3535.3	3874.1	4223.1	4597	4653.1	4952.8	5097.2	5277.3	5492.7	5639.3	5842.5	5937.7	6076.2	6323.5	6482.3	6443.9	6471.2	6508.2	6569.7	6450.8	6667.4	6668.5
0	0	0	4.9561	0	51.346	19.351	24.26	63.353	84.199	139.66	229.9	378.4	475.59	628.31	765.65	1008.6	1210.9	1404.8	1635.1	1872.4	2233.4	2511.7	2621.5	2851.2	3034.3	3300.8	3345.7	4004.2	3759	4098.8	4069.7	4382.6	4581.5	4530.6	4651.2	4791.4	4992.6	5030.4	5099.5	5164.1	5266.4	5336.6	5391	5367.6	5513.1	5407.1	5518.8	5545.6	5521.9
0	2.4936	0	0	14.28	8.0038	28.504	0	50.798	74.347	201.71	399.82	672.15	870.49	1154.1	1487.4	1806.8	2116.3	2515.5	2685.2	2905.9	3193.8	3496	3735.2	3942	4174.5	4250.6	4404.7	4542.6	4637.6	4863.9	4990.7	5345.6	5552.5	5558.1	5437.9	5677.9	5997.5	7253.8	7490.2	7703.9	7738.8	7670.1	8003.1	7996.6	8023.6	8065.4	8068.1	8056.2	7980.8
0	6.736	0	0.72131	0.77913	0	20.837	52.224	141.2	221.17	384.76	563.43	743.58	916.16	1083.6	1344.4	1514.6	1678.4	1842.5	1972.7	2151.4	2272.4	2338.7	2432.5	2414.5	2552.9	2657.1	2426	2581	2817.5	2758.9	2642.9	2813.3	2962	2926.4	2899.3	2981.4	3034.1	3020.3	3006.7	3022.4	2997.1	3041.9	3023.2	3012.5	3164.8	3099.8	3155.3	3138.3	3146.7
0	81.154	0	34.852	15.135	0	6.9206	20.543	117.25	237.35	433.05	567.09	868.92	1147.2	1469	1703.4	2030	2236.2	2725.3	2919.8	2989.5	3421.3	3703.9	3920.8	4152.5	3861.2	4465.1	4537.2	4970.9	5071.9	5025.7	5044.4	5278.7	5698.8	5805.3	5710.1	5841.9	6338.5	6373.2	6500.8	6409.8	6438.3	6630.4	6591.7	6528.6	6730.2	6488.2	6630.2	6596.4	6585.2
0	0	0	62.885	94.484	97.478	160.95	191.54	223.19	226.83	224.58	337.16	480.73	667.58	866.14	1083.3	1311.1	1510.6	1882.6	2115.1	2200.3	2407.3	2718.8	2973.4	3138.5	3175.9	3529	3385.8	3780.3	3834.5	3821.4	3809.2	4114	4415.5	4458.2	4149.4	4372.6	4674.3	4724.6	4753.1	4863.4	4819.4	4828.1	4828.6	4966.2	4936.4	4938.9	4907.5	4915.9	4954.9
6.2727	6.0213	0	6.9215	8.967	0	0	0.38989	11.608	92.574	170.48	304.26	423.38	624.84	790.31	1032.1	1277	1486.3	1723.6	1956.2	2191.8	2330.2	2428.2	2561.7	2653	2780.1	2971.1	3053.2	3131.6	3409.8	3586.6	3806.5	3841.1	4065.1	4017.6	4016	4204.3	4213.4	4381.5	4386	4429	4511.8	4535.1	4622.7	4705.8	4938.2	4635.8	4873.3	4827.3	4840.8
0	0	0	30.372	0	26.055	32.053	14.558	57.051	0	122.02	214.51	282.3	508.39	676.54	815.51	1102.7	1356.9	1467.7	1657	1880.2	1779.6	1612.8	1727.7	2086.9	2293.6	2378.5	2467.9	2675.5	2725.1	2892.1	3028	2857.8	2905	2712.5	3120.1	3722.2	3011.8	3516.1	3959.9	4225.8	4178.5	4159.2	4128.6	4329.1	4390.4	3655.5	4471.7	4354.7	4626.4
5.0302	8.4656	0	7.6116	0	0	0	11.91	37.143	99.02	162.56	287.55	462.16	628.22	859.1	1069.7	1332.5	1598.5	1835.3	2013.9	2294.8	2367.5	2689.9	2980.2	2823.8	3073.9	3237.4	3406.2	3482.5	3566.6	3761.5	3830.6	4102.5	4201	4200.7	4239.9	4276.4	4380.4	4366.7	4218.8	4211.4	4159.7	4332.5	4244.7	4200.6	4184.5	4179.3	4193.1	4229.2	4204.2
0	0	0	0	143.29	52.627	186.09	178.41	342.19	717.06	776.92	1015.7	1507.1	1577.3	2246.8	2717.8	2937.6	3465.5	3510.1	3516.9	4057.2	4862.2	5189.2	5635.2	4961	4879	5660.2	5409.3	5996.4	7144	7440	6338.3	6585.6	6863.6	6690.7	6943.9	7195.1	7215.3	7175.4	7184.2	7284.1	7286.5	7286.4	7437.7	7312.2	7538	7440.9	7493.3	7489.3	7353.4
0	0	0	2.1396	0	1.3687	37.627	92.226	172.71	404.62	639.89	856.58	1569.8	1628.4	2002.1	2398.9	2865.4	3246	3693.4	3992.3	4305.5	4694.9	5188.1	5453.9	5559.4	5818.2	6038.9	5886	6210.1	6180.2	6504.9	6376.3	6775.9	7353.2	7449.2	7206.3	7386.4	7756.8	8003.2	8065	8055.7	8038.9	8030.7	8080.4	8193	8104.3	8059.8	8244.4	8086.8	8188.6
0	0	0	1.543	5.4606	6.9934	17.375	30.583	73.977	128.58	222.03	348.15	462.39	677	843.22	1030.3	1270.8	1462.7	1678.1	1957.9	2154.6	2378.4	2534.2	2743.8	2984.8	3186.7	3508.9	3597.1	3799.2	3877.7	4083.4	4382	4442.7	4663.9	4910.6	4607.4	4772.5	4914.1	4992.3	5064.8	5169.4	5182.3	5195.9	5246.6	5428	5161.3	5343	5264.8	5352	5436.9
0	0	0	0	26.531	6.5465	53.295	142.02	278.63	442.22	632.77	947.9	1030.6	1384.8	1854.3	2258.5	2659.1	2936	3385.6	3755.9	4197.7	4470.6	4933	4731.7	5422.9	5462.1	5997.8	6257.8	6390.9	6158.7	6917.9	7314.6	7324.3	7398	8021.9	7735.3	7783.8	7992.3	8520.9	8943.8	9132.8	8855.9	8988.7	9325.8	9483.7	9796	9890.7	9858.1	9900	9784.4
0	0	0	3.8543	0	11.214	12.099	41.937	73.914	214.37	418.43	644.7	829.93	1111.3	1384.9	1728.4	2121.3	2503.7	2853	3274	3760.7	4107	4314.6	4768.9	4840.3	5236.9	5580.3	6288.2	6991.1	7185.9	7547.3	7666.6	8069.5	8487	8490.3	8642.1	8824.1	8915.4	9107.3	9108	9147.8	9070.3	9198	9407	9559.1	9467.4	9581.1	9501.2	9902.1	9576.3
0	14.748	10.062	0	2.3041	4.2785	0	0	28.084	102.58	215.07	416.02	721.18	1039.6	1561.2	1973.3	2536.5	3051.8	3628	4220.7	4805.7	5661.8	6217.7	6664.5	7194.7	7635.8	7757.9	7505.7	8401.3	8625.8	8345.3	8722	9177.4	8841.5	8094.6	8695.3	7934.1	9355.4	8740	8999.1	8402.9	9178.9	9692.6	8795.9	10023	9842.7	9632.4	9604.4	9734.1	9477.6
0	0.59997	9.1925	0.80693	0.098262	0	4.2316	91.845	216.93	438.92	722.48	1181.1	1676.6	2267.7	3703.9	3499.9	4067.1	4717.6	5921.6	5895	6468.3	6925.5	7450.6	8046.7	8137.5	8800.2	8988.4	9302.4	10189	10212	10521	10238	10298	11038	10721	11090	11153	11157	11383	11255	11336	11158	11472	11565	11600	11293	11442	11196	11271	11415
15.728	21.834	5.0799	6.0787	0	0	0	0	5.2387	59.736	117.34	198.99	341.84	477.99	526.42	615.02	758.5	779.57	813.95	1074	1117	1248.1	1030.9	1358.1	1452.4	1574.5	1638.8	1619.7	1711	1648.1	1902.6	1902.7	1973.7	2038	2021.9	2135.2	2108.6	2171	2269.7	2267.7	2307.5	2267.2	2359.3	2359.8	2274.9	2349.8	2359.1	2360.2	2361.7	2430.7
0	0	0	0	10.39	1.7522	10.59	23.409	61.365	133.1	282.75	465.97	741.01	1011.7	1418.9	1738.6	2050.4	2464.8	2855.5	3367.2	3698.5	4120.7	4406.8	4670.8	4849.3	5027	5206.3	4986.5	5237.5	5362.2	5511.4	5850.9	5971.7	6409.6	6403.3	6407.8	6616.7	6708.5	6773.5	6828.1	6842.2	7021	6960.8	7003.5	7113.1	7160.3	7221.5	6917.4	6884.5	6838.8
3.2619	6.9308	2.5557	0	0	1.4103	0.40381	1.4135	7.6479	12.141	16.45	41.035	107.79	137.55	185.87	268.63	320.41	464.65	532.63	734.72	865.44	899.47	1032.4	1091.8	1335.5	1294	1410.9	1529.5	1774.7	1875.2	1801.3	2010.1	2117.7	2191.3	2340.9	2260.1	2322.2	2467.2	2639.9	2662.5	2753	2758.9	2805.1	2755	2819.5	2845.9	2855.3	2943.2	2934.7	2928.4
9.2274	4.186	2.1085	0	0	0	1.0761	5.0588	48.879	116.74	206.86	351.55	624.74	794.45	1035.1	1419.6	1720.4	1938.9	2377.9	2887.4	3207	3764.4	3826.4	3704.4	3969.8	3937.2	4404.7	4459	5063	5151.1	5083.9	5058.4	4867.2	5171.7	5140	5885	5979.6	6957.5	6980.2	6719.6	7210	7293.6	7407	7329.1	7571.3	7337.9	7550.1	6872.6	7527.1	7641.1
0	0	0	161.96	171.76	194.5	259.45	392.4	500.2	808.53	992.42	1501.8	1765.1	2261.3	2995.9	3575.5	4048	4592.2	5327.5	5797.2	6318.9	6352	6956.9	7650.8	7752.2	8088.2	7848.4	7041	7567	7782.2	7279.9	7424.8	7984.9	8558.7	8154.8	8014.4	8333.7	8785.4	9064.6	9075.3	8994.2	9023.6	9079.7	8968.7	9142.5	9032.1	9118.8	9031.9	9119.3	9061
0	13.744	5.4094	10.568	0	0	0	23.039	66.775	148.46	293.1	480.44	626.06	798.27	985.81	1202.3	1477.4	1769.2	1817.3	2075.1	2283.6	2506.5	2653.5	2776.4	2864.7	2833.8	3262.7	3411.7	3497.9	3336.2	3664.7	3838.4	3790.7	3771.1	3882.3	3820.7	3708.1	3851.7	4507.5	4822.6	4578.5	4440.1	4512.4	4772.2	5028.6	4942.5	5014.3	5031.8	5001.9	4899.5
0	0	0.2688	1.7079	0	0	15.849	25.512	107.89	253.63	457.91	741	1082.9	1481.2	1948.2	2458.7	2932.3	3344.3	3932.6	4379.9	4960.7	6343.6	6769.3	6802.8	7235	7658.5	7966.2	7642.1	8094.8	8220.5	8786.8	8938.8	9307.6	9594.1	10163	10007	10162	10663	10937	11193	11247	11394	11374	11501	11572	11615	11729	11750	11538	11677
0	2.9493	10.045	0	1.0772	0	9.391	6.2122	0	1.4083	2.8052	5.8533	0	0	43.743	79.59	144.51	235.08	265.12	296.9	318.46	340.09	345.02	377.17	466.98	525.65	660.08	649.8	752.47	801.54	866.9	957.59	896.39	1070.2	1118.3	1176.7	1216.8	1285	1263.4	1325.3	1196.7	1227.1	1234.4	1253.8	1307.9	1290.4	1571.5	1504.4	1550.6	1571
0	0	0	1.4533	0	0	24.829	38.078	125.04	316.26	528.32	872.11	1284.7	1807.5	2495.6	2991.8	3620.3	4120.7	4850.3	5667.1	6123.5	6644.6	7396.6	8558.3	8799.2	9764.3	10040	10117	10194	10434	11445	11583	11990	12580	13087	12909	13221	13840	14079	14334	14271	14602	14593	14766	14780	14685	14910	15049	14829	14905
0	0	0	20.067	123.46	46.476	63.089	188.73	353.1	599.99	933.3	1360.3	1857.3	2428.9	2914.2	3501.7	4003.2	4690.5	5354.3	5952.5	4861.5	5114.2	4365.2	4420.7	4780.2	5136.1	5357.5	5323.1	5573.1	5681.5	5677.8	5919.4	6239.4	6281	6453.8	6448.1	6763.2	6691.1	6723.4	6790.7	6837.2	7166.6	7136.5	7134.9	7184.5	7349.1	7236.5	7383.2	7482	7469.4
0	0	0	23.83	40.422	56.773	83.405	150.01	294.19	540.19	889.67	1275.1	1790.9	2195.8	2619	3148.8	3490.5	3969.3	4422.7	4921.5	5152.1	5565.2	5957.6	6278.4	6558.4	7193.4	7285.6	6329.9	6151.5	7463.3	7581.4	6991.5	7929.4	7556	8607.4	7784.9	8245	9300.5	9521.7	9574.5	9560.9	9734.8	9847.8	9894.6	9931.1	9991.9	10282	10091	10320	10246
0	0	6.8	0.17778	4.2914	1.8895	0	5.966	0.90826	4.525	5.6865	47.94	104.75	195	292.29	390.3	535.17	674.88	817.48	1049.9	1203.1	1328.1	1509.3	1669	1815.9	1939.1	2205.8	2454.9	2533.6	2698	2993.5	3327.7	3427.1	3617.4	3828.2	3979.5	4201.4	4288.1	4492.4	4764.3	4841.1	4852.1	4989.2	5073	5211.9	5384.1	5373.7	5397.4	5412.1	5504.7
0	0	0	5.1825	14.966	5.5868	46.175	37.293	56.938	154.81	236.32	456.39	708.64	916.62	1215.7	1570.9	1953.3	2294.3	2628.5	3004	3639.9	2864	3180	3432.3	3636.2	3888.2	4013.2	4080.6	4159.5	4029.5	4591.3	4667.7	4636.9	4963	5092.4	5271.3	5100.5	5688.9	5709.3	5751.2	5848.1	5763.3	5835.5	5839.6	5812.5	5897.8	5890.8	6296.1	5936	6011.7
0	0	0	3.8824	8.5473	12.084	15.044	15.496	30.348	70.084	158.33	320.41	512.7	805.19	1083.5	1424.7	1910.5	2242.7	2682.3	3213	3943.7	4220.8	4578.9	4879.9	5475.1	5776.7	6132.1	6461.3	6946.6	7167.9	7199.1	7879.4	8023.3	8189.1	8222.5	6300.1	8447.9	8379.5	8397.7	8635.5	8717.2	8845	8561.1	8850.8	8782.9	8656.6	8436.5	8565.5	8757.8	8609.1
0	0	0	6.0468	0	7.8555	5.611	26.658	71.12	145.81	291.29	527.88	803.82	1204.2	1570.3	2153.4	2764.3	3399.2	4064.1	4697.2	5457	6101.7	6725.5	7445.4	7977.5	8745.2	9288.2	9712.2	9899.5	10272	10845	11222	11518	12008	12549	12660	13262	13447	13225	12865	12634	12332	12360	12385	12304	11777	12493	12282	12554	13128
0	0	0	0	6.1894	4.1827	46.61	78.659	159.49	228.37	354.51	496.38	784.49	907.3	1164.6	1432.8	1655.7	1874	2177.5	2438.8	2634.5	2819.7	3032	3270.7	3461.7	3627.3	3709.9	3621	3947.4	4204.7	4101.6	4114	4408.5	4641.1	4742.5	4647	4810.7	5095.1	5283.8	5311.9	5363.6	5319.6	5372.8	5425	5419.9	5494.3	5522.7	5480.6	5508.9	5467.5
7.9968	13.212	0	19.815	0	0	0	44.536	152.92	325.78	544.55	822.5	1176.6	1523.4	1977.1	2378.7	2866.8	3354	3938.9	4195.9	4208.3	4361.7	4940.7	5290	5508.1	5833.3	5747.9	6030.8	6212.1	6353.2	6531.7	6880.3	7187.5	7464.5	7647.3	7673.5	7724.4	7694.3	7540.8	7616.2	7672	7678.7	7697.4	7852.8	7916.3	7823.1	7847.9	8041.1	8191.9	8022.6
0	2.506	5.1976	0	0	0	30.688	129.39	339.78	605.45	934.05	1373.6	1992.6	2469.9	3129.2	3703.9	4125.8	4709.9	5192.2	5996.9	6624.5	7302.6	7824.5	8150	8195.4	8474.7	8697.3	8446.6	9143.8	9301	9160.4	9397.2	9647.2	10393	10275	10204	10533	10683	10808	10975	10892	10974	10702	11184	11162	11086	11072	10991	10978	10896
19.928	44.111	0	14.19	0	0	0	0	7.454	42.708	179.24	320.79	509.46	754.97	923	1246.5	1517.8	1758.7	1942.3	2082.4	2318.5	2486.8	2544.1	2684.4	2866.1	2915.1	3064.1	3037.6	3110.8	3097	3215.4	3189.6	3201.8	3388.1	3338	3688.2	3828.9	3898.3	4021.2	3979.3	4112.6	4096.3	4160.1	4229.7	4311.9	4670.8	3229.4	3571.5	3576.1	3624.1
4.5036	14.544	2.1234	5.7516	0.86527	0	0	0	0	57.092	115.38	232.34	420.16	590.07	840.7	1110.5	1339.6	1617.4	1933.2	2563.6	2463	3230.1	3059.1	3255.7	3670.9	4503.4	4205.9	4265.9	4475.2	4517.5	4566.9	4532.5	4558.6	4826.6	4877.7	5223.1	5144.6	5275	5147.7	5169.9	5322.8	5410.1	5580.7	5630.3	5507.5	5552.6	5614.4	5462.6	5576.7	5503.2
0	0	0	36.201	61.92	92.556	115.86	182.01	248.63	282.8	408.1	339.75	415.37	641.72	887.98	1139.9	1542	1911.2	2398.4	2116.8	2643.8	2272.7	2404.2	2847	3022.8	3463.1	3695.3	4021.1	4116.1	4469.3	4664.7	4879.6	5283.1	5809.5	5920.9	5971	5903.8	6137.4	6432.3	6320.1	6431.9	6358.2	6688.5	6565.3	6670.9	6719.1	6752.8	6720.6	6775.5	6733.2
0	6.5654	3.758	0	0	0	16.391	61.614	149.84	305.74	503.89	794.11	1132	1525.8	2018.4	2469.1	3009.7	3536.7	3970.2	4676.8	5182.2	5427.4	6004	6559.9	6673.4	6766.2	7120.7	7095.2	7966.2	8085.8	8035.9	7912	8326	9124.1	9432.2	9327.2	9755.8	10010	10520	10313	10604	10886	10805	11171	11316	11201	11359	11258	11351	11443
0	8.4432	5.2792	0	0	6.9837	0	0	74.776	142.32	290.14	492.73	691.18	933.65	1269	1520.5	1762.4	2125.8	2310.2	2625.9	2976	3244.5	3533.3	3796.1	3800.6	4031.6	4022.2	3776.9	4084.9	4129.7	4241.4	4435.5	4623.6	5117.1	5048.6	4940.1	4926.9	4990.2	5029.3	5252.3	5333.8	5493	5555	5477.5	5686.5	5744.7	5810.2	5747.5	5745.9	5918.5
0	0	0	11.336	15.182	0	2.4159	0	0	0	0	142.47	272.46	480.35	767.1	1057.9	1343	1665.6	2021.4	2354.9	2630.7	2941.3	3267.4	3531.1	3747.9	4019.3	4126.3	4109.6	4177.6	4412.8	4655.5	4853.2	5185.8	5410.7	5643.6	5120.2	5608	5915.8	6231.3	6604.4	6285.8	5984.6	5884.1	5896.1	5959	5783	6284.1	6559.2	6216.4	6365.9
0	0	0	0	4.4886	2.0095	47.967	119.63	287.8	528.38	827.16	1202	1617.4	2073.6	2697.2	3218.7	3717.5	4260.8	4895	5400.6	6132.2	6737.1	7289.9	7692.7	8264.6	8530	8725.8	8684	9237.8	9663.2	9778.9	9884.9	9865.5	10965	11022	11220	11609	11572	11842	11625	11601	11725	11703	12039	11872	12185	12150	11951	12236	12398
0	0	0	0.7088	5.2562	16.051	1.6958	16.298	50.436	108.79	213.56	387.89	589.82	807.13	1151.4	1469.3	1763.3	2211.5	2516.4	2847.7	3206.5	3489.2	3794	3986	4446.8	4854	5096.7	5242.2	5391.1	5422	5558.2	5697.8	5917.4	6310.6	6342.7	6742.4	6558.8	6829.9	6649.7	6759.9	6953.3	7119.3	7446.3	7285	7333.8	7273.3	7559.8	7536.2	7429.4	7493.6
0	4.8676	0	55.665	23.631	0	9.6637	61.178	364.33	520.07	537.93	922.46	1101.5	1353.6	2302.2	2434.9	2939	3519.3	3968	4428	4647.9	4963.6	5327.9	5765.6	6111.1	6784.1	6504.3	6456	7338.8	7051.9	7582.6	7664	8148.8	8563.9	8741.2	8496.9	8625.2	10026	10092	10168	10235	9838.9	9788.8	10393	10340	10313	9982.3	10133	9979.5	10127
0	0	0	23.22	11.003	8.091	20.441	106.95	245.05	396.84	634.28	1019	1534.8	2222	2734.1	3268.3	3820.9	4316.8	4890.2	5428.8	6013.5	6392.5	6940.6	7232.6	7476.6	7683.7	7356.9	7686.8	8151.1	8184.4	8478.9	8619.6	8878	9540.2	9241.3	9316.5	9246	9782.7	10064	10096	10182	10109	10425	10290	10351	10467	10452	10538	10457	10530
0	1.4396	0	7.536	0	0	2.5803	20.354	97.519	225.48	417.27	636.85	954.02	1282.3	1630.6	1963.1	2375.8	2804.9	3196.3	3617.8	3950.2	4245.6	4533.9	4757.6	4869.4	4677.2	5093.6	5160.2	5330.2	5419.8	5403.7	5316.1	5558.2	5862	6075.3	5689.6	5888.8	6187.2	6258.2	6429	6375.7	6371.2	6478.1	6457.9	6412	6509.3	6348.8	6467.4	6412.6	6330.7
0	0	0	0	0	13.849	45.157	130.3	300.14	504	782.58	1077	1345.7	1703.2	1950.5	2239.8	2595.1	2806.7	3077.9	3335.5	3562.4	3809.2	4005.4	4269.3	4298.5	4342.1	4413.9	4596.3	5213.8	5280.1	5143.9	5239.3	5362.3	5527.7	5555.5	5694	5927.8	6155.1	6256.3	6276.6	6315	6428.8	6335.7	6244.3	6380.8	6418.3	6505.6	6398.9	6400.8	6495
0	0	0	79.613	42.586	32.882	95.001	54.638	487.2	230.39	332.51	549.01	592.72	795.71	1017.1	1143.1	1303.2	1586.6	1715.5	1877.4	2158.1	2277.5	2459.1	2566.4	2649.9	2536.7	2784.9	2700.4	2967.8	3185.6	3170.2	3157.9	3295.9	3515.6	3611.9	3416.5	3668.1	3764.4	3894.8	3934.5	3816.9	3762.3	3879.3	3862.9	3866.1	3893.9	3909.1	3887.2	3878.9	3870
0	0	0	0.6744	25.02	12.249	13.814	30.279	45.577	245.65	217.35	333.47	532.03	851.07	1378	1764.8	1778.9	1640.4	1796.5	2377	2633.9	2874.4	3179.1	3891.6	4183.6	3304.9	3831.5	3487.5	4032.5	4180.6	4400.5	3943.2	4255.1	4354.9	4707.7	4635.6	4706.9	4892.2	5064.9	5370.8	5397.6	5386.7	5564.2	5611.8	5785.7	5876.3	5869.1	6128.1	6154.7	6139.3
0	0	0	0	0	69.595	138.41	266.74	377.09	617.96	828.61	1308.4	1874.7	2080.8	2490	2432.8	2896.4	3389.3	3829	4301.7	4856.4	5263.2	5659	6199.5	6212.4	6781.2	6888.6	6733.1	7106.6	7513.4	8007.9	8386.5	8502.9	9286.5	9425	9312.4	9941.7	10093	10545	10822	10948	11201	11112	11146	11475	11304	11577	11283	11494	11558
0	6.3725	0	1.7202	18.373	0	3.5454	48.253	52.151	96.774	160.79	241.11	348.95	456.42	601.85	881.72	1077.1	1400.5	1643.8	1998.9	2140.9	2496.4	2793.6	2910.2	3118.6	3194.1	3638.4	3792.7	3888.1	3400.7	4403.8	4790.4	4764.2	4900.5	4990.2	4923.7	4959.8	5129.2	5694.9	6053.8	5952.1	5862.9	5940	6209.6	6431.6	6634.3	6516.5	6502.9	6628.5	6405.3
27.909	2.1027	9.1654	0	2.8365	0	0	0	0	0	0	2.0445	0	0	0	25.25	140.56	265.78	252.36	366.47	365.17	431.57	592.58	536.55	650.13	555.77	893.56	1065.4	1104.9	1091.4	1244.3	1593.2	1505.2	1429.6	1410.1	1355.8	1359.4	1465.2	1683.9	1906.6	1676.4	1425.1	1497.6	1743.5	1934.7	1976.4	1915.1	1859.2	1912.3	1740
10.881	0	0	0	15.126	0	10.349	60.107	156.79	259.14	421.48	674.01	806.71	1174.9	1476.1	1851.8	2191.7	2582.9	2828.5	3179.2	3179.6	3541.1	3915.7	4054	4253.8	4143.5	4612	4959	5067.1	4838.7	5492.7	5628.9	5607.2	5497.7	5726	5563.1	5875.6	6051.8	6762.2	7032.6	6769.1	6553.8	6685.3	6971.7	7245.6	7280.6	7303.9	7361.9	7350.2	7217.3
0	0	11.692	10.94	6.8175	0	47.92	4.7975	7.344	46.863	98.806	144.39	235.78	361.3	555.65	727.15	973.12	1199.3	1445.5	1672.9	2029.4	2275.2	2538.3	2822.3	3015	3188.5	3287.7	3394.8	3643.6	3922.6	4122.1	4237.6	4355	4891.9	4768.7	4822	5109.8	5414.4	5429	5367.9	5506.4	5474.9	5383.4	5659.6	5853.5	5808.5	5919.8	6012.5	6001.4	5939.7
0	0	0	0	2.9891	15.02	5.3625	3.7458	0	3.5171	60.262	191.99	356.75	607.6	894.41	1161.1	1444.1	1752.5	2005.7	2356.5	2724.3	3074.4	3344.2	3631.4	3729.3	4147.1	4426.3	4515.6	4898	5042.1	5176.8	5594.3	5859.3	6127.4	6267.6	6432.7	6650.7	6529.2	6727.3	7084.7	7029.5	7374.5	7170.6	7218.5	7311.6	7012.1	7161	7226.8	7237.6	7341.6
0	0	0	0	21.183	9.4309	34.085	137.37	371.67	633.38	961.36	1494.2	1932.7	2548.1	3166	3998	4971.9	5816.2	6615.4	7609.5	8345.1	8471.1	8900.5	9270.6	9552.7	9771.1	9926.6	10924	11142	11112	12835	12457	12554	13238	13602	13131	13673	13976	14892	15484	15416	15269	15411	15390	15748	15711	15738	15887	15901	16036
0	0	3.9713	22.762	7.3439	30.765	0	0	22.18	27.019	63.26	85.51	195.55	343.23	511.8	745.93	876.12	1134.4	1238.1	1610.8	1906.4	2197.7	2471.2	2718.9	2771.5	2974.6	3286.4	3375.8	3876.8	3764.3	4081.8	4198.1	4519.3	4782.2	4737.4	4752.1	4970.5	5157.9	5312	5316.9	5342.8	5337.6	5415.4	5519.1	5451.2	5618.4	5638	5608.7	5750.8	5623.7
0	0	0	1.9998	0	24.164	24.742	98.906	208.75	374.26	587.14	709.29	966.96	1250.3	1555.2	1853.3	2207.6	2501.9	2883.9	3072.5	3395.8	3519.6	3708.4	3909.4	3779	4001.7	3992.3	4639.1	5014.3	4613.5	4905.9	5431.3	5747.6	6024.8	6037.8	5936.9	6172.1	6373.2	6456.7	6613.4	6712.2	6784.1	6921.2	7013.6	7110.8	7052.5	7037.4	7158.8	7084.3	7071.3
0	1.5481	0	0	28.385	8.1864	22.095	84.939	147.17	294.63	507.44	770.56	1027.8	1348.9	1833.8	2315.4	2774.2	3272.8	3476.4	3918.2	4256.3	4471.2	4885.4	5007.1	5283.5	5177.8	5839.6	5667.7	5790.4	5498.3	5947.1	6136.4	6123	6079	6352.9	6040.9	5998.6	6172.6	6679.3	6903.4	6586.4	6383.6	6468.9	6670.4	6883.5	6904.8	6590.5	6602.7	6808.5	6668.8
0	0	2.2173	23.536	93.291	77.487	134.5	245.11	370.32	609.79	736.27	931.41	1235.5	1491.3	1815.7	2189.1	2676.7	3036.2	3329.5	3886.7	4116.2	4543.2	4623.2	5000.9	5129.5	5497.1	5572.6	5980.8	5903.9	6361.7	6651.6	6409.5	6636	6815.7	6866.9	6999.7	7385	7202.1	7280.4	7350.5	7479.9	7593.6	7430.6	7986.5	7651.8	7588.9	7635.6	7634.2	7894.9	7898.2
0	0	0	0	17.9	22.604	7.3666	77.245	259.72	449.58	709.7	1086.6	1549.8	2156.8	2558	3320.3	4133.3	4692.1	5424.4	6069.6	6830.8	7510.6	8052.1	8600.9	8964.8	8603	9746.9	9904.4	9999.8	10176	10646	10547	11166	11433	11440	11112	11279	11720	12195	12453	12394	12538	12531	12865	12799	12510	12625	12500	12760	12804
0	0	0	0	12.555	18.089	78.613	147.89	306.8	551.35	790.99	1101.9	1476.1	1818.3	2252.6	2690.2	2939.9	3370.9	3898.9	4208.1	4751.8	4999.3	5375.4	5690.1	5704.8	5903.2	6214.8	6087.2	6088.8	6328.9	6597.7	6782	7005	7167.3	7147.2	7139.8	7349.4	7692.3	7597	7599.4	7463.8	7603.3	7661.2	7586.3	7547.8	7629.9	7712.1	7742.3	7537.4	7324.6
0	26.535	10.132	0	5.7037	5.8193	19.068	58.793	132.6	283.43	426.16	598.08	830.98	1094.6	1584.1	1651	1921.6	2189.1	2419.1	2697.2	2983.4	3259.1	3345.1	3511.8	3534.3	3678.1	3821.8	3605.6	3927	4065.6	4129	3984.3	4211	4334.3	4489.1	4278.5	4330.1	4581.3	4779.6	4874	4888.2	4809.5	4999.3	4953.3	4905.6	4947.2	4915.5	4961.3	4893.9	4950
0	0	0	0	46.393	109.75	155.73	143.29	204.51	330.33	532.41	787.27	1154.5	1532.5	2028.8	2723.8	3267.5	3902.5	4451.4	5356.3	5641.6	6343.2	6839.5	7759.7	7810.5	8739	8576.1	8212.4	9469.8	8071.3	9254.4	9667.5	9222.5	9495.1	10002	9604.6	9869.2	10091	10280	10296	10428	10421	10543	10402	10340	10418	10371	10534	10262	10603
0	19.692	2.7714	0	0.95928	8.2752	0	48.165	104.99	243.88	367.33	551.48	797.47	1008.4	1263.6	1533.2	1749.8	2120.8	2242.5	2452.2	2676.9	2840.3	2999.9	3097.2	3286.4	3347	3647.6	3287.2	3749.3	3883.8	4061.1	3889.4	4226	4191.5	4362.6	4215.7	4291	4376.5	4597.2	4702.9	4703.9	4739.7	4696.4	4813.5	4532.5	4654.7	4805.5	4898.7	4671.7	4817.3
0	0	0	55.324	22.028	198.97	460.7	536.06	701.85	707.07	921.14	1160.9	1550.2	1810.7	2228.4	2424.2	2942.2	3347	3610.4	4117.7	4507.6	4974.9	5190	5567.8	5777.7	6112.2	6134.7	5582.8	5641.9	5501.5	5886.9	5636.3	5929.2	5878	5458.2	5242.9	5452.5	5525.1	5448.7	5408.6	5234.7	5351.1	5249.2	5323.9	5335.1	5223.5	5299.4	5302.2	5275.6	5301
0	0	11.556	6.6628	1.5408	33.828	61.342	103.72	192.06	266.01	369.88	330.34	562.11	920.98	1181	1484	1132.3	1946.2	1498.3	2387.5	2695.8	2732.9	3177	3330.7	3396.9	3439	3633.8	3581.3	4161.6	4223.2	4153.7	3923.3	4201.3	4569.7	4717	4359.8	4672.7	4869.5	4980.9	4938.7	5103.2	5245.3	5184.4	5227.5	5374.5	5240.9	5275.5	5277.9	5369.6	5545.3
0	0	0	0	0	58.717	41.561	122.95	207.53	408.52	595.46	771.99	967.48	1260.8	1502.7	1732	1958.2	2207.5	2357.7	2626	2961.6	3160.4	2825.9	3418.5	3461.9	3559.6	3264.8	3765.3	4192.8	3634	4518.9	4640.8	4330	4519.7	4480	4410.1	4585.7	4858.3	5496	5413.9	5081.6	5131.7	5140.5	5250.7	5286.8	5310.9	5267	5362.8	5389.8	5410.1
0	0	0	0	0	39.621	68.735	181.33	495.02	769.87	942.25	1424	2041.1	2455.7	2849.6	3471.5	3818.2	4464	4827.4	5250.1	5858.4	6176.8	6491.7	6874.5	6767.3	6701.5	7211.3	6559.9	7788.2	7498.7	8333.7	8161.2	8441.3	8693.1	8605.9	8567.5	8978.5	9205.2	9248.3	9364	9245.1	9358.5	9400.7	9555.9	9478.2	9603.1	9586.8	9600.3	9688.6	9676.5
0	0	0	0	7.7992	53.945	72.177	26.506	62.254	62.592	73.726	119.79	85.332	152.17	254.79	329.39	453.05	578.52	742.46	857.01	1018	1174.5	1436	1548.8	1657.9	1664.2	2010.6	2077.1	2471.8	2501.7	2408.6	2179.3	2346.5	2429	2330.3	2354.4	2460.4	2623.7	2528.1	2629.2	2525.4	2744.2	2690.4	2644.4	2736.8	2731.3	2750.9	2645.4	2725.6	2716.7
0	0	0	15.776	3.8172	5.5064	8.7497	55.397	125.27	207.54	348.43	521.45	669.25	959.03	1146.7	1358	1560.9	1760.7	1935.8	2305.7	2421.8	2708	2902.1	3147.7	3282.8	3476.3	3678.4	3869.7	4034.7	4202.2	4318.7	4516.1	4641.7	4759.6	4774.1	4933.7	5100.7	5148.1	5151.3	5282.4	5379.8	5447.6	5515.3	5567.1	5539.2	5487.6	5577.1	5455.5	5632.3	5684.5
0	0	0	22.891	2.3931	45.583	77.392	185.25	377.83	668.79	1061.2	1592.6	2127.9	2664.5	3435.9	4040.5	4650.3	5398.7	6045	6667.3	7281.9	7847.2	8581	8696.9	8848.4	8736.6	9121.5	9285.6	9981.8	9781.1	10078	10033	10665	11149	10847	11043	11416	11682	11795	12003	12135	12160	12165	11967	12099	12070	12079	11963	11906	11759
0	2.8415	0	0	4.1819	8.577	1.8003	5.5614	2.7566	40.231	70.689	179.74	278.34	393	552.93	710.81	902.65	1050.9	1108.9	1177.6	1366	1506.7	1691.7	1813.3	2087.9	2221.2	2471.2	2543.1	2731.2	2834.4	2955.6	3086.5	3235.4	3409.2	3428.1	3646	3739.6	3736.3	3981.7	3863.3	4054.3	4130	4175.1	4171.6	4154.3	4522.8	3936.6	4181.8	4359.1	4341.4
8.549	16.619	0	8.4923	0	0	0.85487	57.21	124.95	232.17	444.47	849.9	816.4	1010.9	1274.5	1561.2	1806.2	2164.7	2352	2682	3047.1	3252.6	3668.8	3905.6	4170	5217.4	4683.4	4619.3	4868.6	4949.7	5239.6	5335.8	5610.5	5948.3	5976.6	6156.9	6194.8	6723.4	7350.2	6623.4	6554	6959.4	6574.2	6550.8	6521	6476.6	6829.4	6688	6578.1	6557.1
0	0	0	27.574	83.991	107.54	122.42	148.12	98.231	274.91	372.99	573.35	585.51	769.5	941.93	1408.2	1576.4	1790.3	2120.2	1897.4	2378.9	2072.1	2664.5	2821.5	2800.5	2625.5	2744.9	2716.5	2758.3	2997.2	2901.8	3113	3100.1	3288.1	3398.9	3442.8	3476	3438.2	3625.5	3552.3	3670.5	3714.7	3779.6	3752.5	3887.8	3855.5	4047.1	3984.5	4066.3	4014.8
11.811	3.7811	0	9.1695	0.4112	0	9.8103	72.984	160.96	335.26	561.97	817.69	1149.8	1491.5	1987.7	2473.6	3043.8	3611.2	4090.2	4662.3	5176	5635.7	6103.8	6378.4	6575.4	6394.4	7079.4	7185.8	7657.9	7793.3	7823.5	7842	7998.9	8126.3	8358.3	8201.8	8174.7	8604.7	8764.9	8683.1	8786.9	8823.9	8798	8906	8868.9	8815.5	8815.8	8837.3	8906.9	8794.3
0	0	0	2.6926	7.3111	0	11.788	55.392	143.57	330.54	607.38	946.85	1342.2	1826.5	2307	2796.1	3278.9	3841	4398.8	4957.9	5327.6	5830.1	6247.2	6526.6	6812.6	7216.7	7368.8	7081	7428.8	7271.4	7899.8	7839.7	8085.4	8504.5	8945.3	8525.2	8908.6	9303.5	7833.1	9675.2	9611.2	9857.2	9709.8	9924.6	9919	10000	9989.4	10118	9911.4	9961.9
2.2529	0	4.908	10.75	2.9115	0	1.1022	0.97387	0	4.7815	39.286	120.65	243.32	366.29	541.33	728.33	893.88	1106.2	1401.3	1596.9	1714.8	2021.2	2132.7	2360	2501.7	2727.2	2748.5	2874	2955.6	2961.2	3131.9	3299.4	3281.3	3372.9	3612.5	3445.7	3522.9	3693.9	3878	3934.4	3990.7	4051.1	4155	4033.5	4013.1	4058.2	4163.5	4304.2	3997.3	4145
0	0	0	0	0	114.03	5.1744	123.26	450.54	740.8	769.3	1415.7	1622.6	2655.8	3576.5	4421.6	5066.9	5844.6	6641	5640.4	6610.5	6725.9	7807.6	8137.8	9431.6	9192.3	9401.7	8865.2	9369.2	9251.2	9554.2	9942.4	9999.9	10366	10416	10365	10785	10890	10990	10957	11175	11076	11084	11164	11237	11140	11311	11109	11485	11342
2.5562	0	0	0	0	0	13.71	38.017	121.76	281.43	550.01	872.48	1229.1	1706.2	2342.6	2797.6	3371.3	3976.8	4528.2	5156.4	5641.4	6205.6	6566.2	6998.6	7234.5	7028	7745.9	7862.2	7961.9	8099.3	8486.1	8575.9	8860.9	9191.7	9568.9	9304.2	9827.5	10294	10755	10914	10913	11211	11283	11479	11616	11467	11735	11681	11752	11638
2.9289	59.262	0	132.77	110.34	159.27	0	149.27	187.85	193.17	254.03	274.7	369.67	535.6	566.91	709.78	794.03	908.21	1095.3	1161.7	1329	1510.7	1582.9	1613.7	1892.7	1922.3	2184.7	2253.8	2334.3	2401.3	2494	2611.8	2654	2752.1	2839.3	2866.4	2946.2	2899.4	2977.2	3003.3	3001.3	3129.6	3168.2	3189.5	3129.9	3115.4	3142.5	3143	3224.1	3244.4
19.833	8.562	0.32544	0	0	0	0	0	11.125	60.558	138.3	234.28	348.06	491.78	655.41	762.91	950.79	1089.9	1263.9	1462.7	1760.2	1927.1	2672.4	2307.9	3041.7	2841.1	3420.1	3747.8	3617.2	4357.6	3921.3	4075.1	4190.9	4390.6	4513.7	4828.9	4863.8	5142.3	5188.5	5272.8	5302.8	5501.6	5606.4	5612.7	5637.2	5683.3	5561.6	5713	5620	5767.6
0	0	0	0	25.663	21.627	25.021	35.822	76.541	160	330.13	545.95	825.33	1175.2	1579.4	2041.6	2462.1	3031.8	3665.3	4080.6	4600.9	5213.4	5549.2	6117.6	6433.3	7016.2	7513.3	7833.1	8361.9	8806.3	9130	9345.3	9605.4	10093	10241	10420	10812	10977	11116	11118	10764	10874	11222	11345	11270	11307	11810	11604	11235	11092
0	0	0	5.8336	0.51497	10.801	11.888	34.83	117.93	269.25	504.8	808.67	1171.7	1602.4	2082.9	2606.9	3162.8	3615.1	4027.1	4456.3	4925.9	5448.7	5805.5	6395.1	6576.3	6844.1	7148.4	7283.9	7959.7	7940.4	7958	8539.7	9114.1	8967.3	8682.9	8811.4	8994.3	8892.8	8841.7	8957.3	9058.7	9146.2	8949.9	9121.8	9217.9	9010.9	9071.1	9115.5	9194.9	9146.6
0	0	0	0	0	127.59	0	233.08	333.72	322.72	607.06	865.97	1582	2302.8	2137.8	2774.2	3213.4	3794.1	4464.1	4983.6	5494.3	5844.6	6306.2	6686.3	6643.1	7094.3	7271.4	7162.2	7803.2	7920.3	8267.6	8205.9	8433.8	9000.4	8989.2	8971.6	9413.2	9510.1	9373.2	9417.1	9687.9	9506.4	9454.4	9565.5	9685.5	9778.4	9698	9654.1	9655.2	9540.7
0	0	0	0	8.0261	23.272	50.787	96.934	163.36	251.01	371.49	493.72	627.96	660.86	877.83	1064.6	1196.1	1287.7	1440.5	1628.2	1631.9	1834.4	1849.1	2035.7	2196	2234.1	2371.4	2369.6	2450.1	2361.6	2427.8	2438.8	2628.6	2586.6	2649.4	2767	2936.6	3109.6	3115.3	3144.4	3146.3	3326.8	3346.9	3297.2	3259.8	3199.6	3295.1	3234.8	3292	3243.2
0	7.6595	2.3138	3.5194	0	0	2.4812	23.717	42.183	80.642	166.06	326.3	490.24	680.66	882.45	1060.3	1296.4	1497.4	1761.7	2038	2135.3	2473	2758.5	3007.9	3208.2	3501	3625.6	3788.8	3833.4	4018.6	4222.2	4286.4	4510.8	4469.7	4524	4632.9	4717.9	4674.2	4886.2	4887.1	4972.9	4986.9	4954.8	4911.4	5030.7	5171.5	4998.6	5108.1	5106.6	5176.3
0	0	0	1.5876	4.2283	0	37.915	72.933	123.53	266.56	412.21	654.59	1006.1	1269.3	1594.6	2055.8	2403.4	2641.3	2995.7	3258.6	3633.2	4634.5	5091.3	5538.1	5175.3	5370.6	5505.4	5479.1	6398.7	6420.6	6841.2	5782.4	6144.2	6322.3	6465.4	6419.2	6611.7	6672.1	6766.9	6577.4	6876.9	6815.7	6747.1	6900.3	6961.9	7026.7	7107	7127.5	7157.3	7282.9
0	0	0	0.69434	0	1.278	67.562	100.66	110.58	221.79	425.25	700.24	971.68	1277.8	1686.7	1965	2313.7	2708.1	3018.6	2966.7	3055.3	3435.1	3596.5	3890.8	4057.9	4309.9	4523.6	4393.3	4358.4	4801.7	4825.1	4955.5	5056.1	5329.1	5620.4	5637.2	5776.8	6055.2	6314.3	6485.2	6368.1	6561.6	6455.1	6450.7	6428.4	6377.5	6257.7	6495.6	6243.8	6139.1
0	0	0	2.4133	0	0	24.695	49.439	88.867	202.86	340.62	527.77	730.85	1036.5	1339.3	1662	1940.6	2318.1	2677.8	2944.4	3339.7	3652	3906.8	4138.3	4119.7	4387.4	4502.7	4409.9	4777.9	4827.9	5020.9	5098.9	5250.3	5647.2	5659.5	5772.6	6017.6	6175.8	6089.3	6098.1	6179.1	6233.2	6211.3	6301	6450.5	6407.6	6479.6	6253.3	6427.7	6328.1
0	0	0	2.2322	7.7998	3.5665	0	20.139	32.637	90.916	175.04	332.06	536.85	783.58	1062.4	1323.9	1612.2	1943	2173.8	2566.5	2950.3	3201.6	3659.5	3951.4	4234	4464.4	4809.1	5053.1	4982.7	5709.2	6261.4	5846.6	6151.8	6913	6982.6	7362.7	7382.2	7734.6	7866.8	7570.5	8094.7	8267.6	8610.7	8706.6	8661.8	8819.3	8790.9	8581.7	8824.7	9291
0	0	0	0.9801	5.5838	14.881	37.174	65.653	173.78	371.74	654.82	1059.5	1467.2	1938.3	2516.2	3070.4	3547.3	4107	4491.6	5097.6	5530.8	5912.8	6251.2	6505.1	6793.8	7008	7148.9	7438.6	7603.4	7715.5	7927	8131.3	8079.5	8170.4	8306.2	8318.8	8464.7	8467.1	8482.8	8435.8	8648.3	8749	8714.1	8739.5	8699.6	8809.4	8751.7	8528.5	8726.8	8684
0	0	0	36.168	79.198	31.261	57.137	165.33	184.93	479.44	878.98	1133.3	1852.5	2194.7	2852.4	3461.3	3942.4	4760	5309.3	5669.5	6352.8	6899.4	7325.9	7793.9	8187	9042.1	9189.2	9858.8	10115	10364	10938	11190	11616	12266	12401	13039	13267	13624	13761	14029	14008	14307	14404	14633	14643	14581	14968	14852	14657	14697
0	0	0	39.44	18.467	7.2061	35.27	68.767	130.21	226.76	379.95	585.14	840.11	1076.9	1424.3	1643.9	2008.6	2271.6	2577	2956.7	3102.2	3307	3800.8	3741.2	3731.9	3948	4056.2	4110.7	4290	4367.8	4301.6	4237.7	4327.6	4487.8	4667.6	4416.9	4525.4	4832.1	5064.8	5225.8	5196.2	5214.9	5367.8	5568.7	5470.7	5584.6	5432.4	5538.4	5444.2	5434.7
0	0	0	3.4524	25.005	0	9.8947	25.968	53.455	80.265	160.03	244.55	341.48	505.49	670.56	968.16	1288.7	1691.5	1903	2356.2	2569.9	3059.6	3401.1	3553.2	3825.5	4001.4	4764.1	5035	5153.1	4950.1	5995	6171.4	6168.6	6258.7	6595.8	6405.6	6458.2	6651	7279.2	7404	7207.5	6918.7	7092.7	7338.5	7547.8	7622.3	7610.9	7587.3	7677.5	7475.7
1.9248	23.636	0	5.4132	2.5865	0	0	0	0	0	0	0	42.934	35.533	195.86	369.36	621.36	907.87	1275	1592.5	2020.2	2303.9	2661.9	3145	3341.9	3668.7	3971	3922.5	4561.8	4996.5	4821.6	5098.9	5462.9	5768.6	5984.3	5825.1	6116	6604.3	6741	6762.8	6792.6	6853.1	6935.8	7100.5	6957.8	7042.5	7137.3	7181	7106.2	7093.9
0	3.2036	0	0	0.027402	0	22.573	99.453	237.04	456.9	810.61	1265.3	1801.7	2397.3	3121.3	3796.2	4613.9	5378	6092.1	6839.1	7502.3	8428.4	8863.4	9435.3	9654.2	9889.5	10589	10447	10984	11250	11531	11384	11653	11832	12067	11714	11625	11910	12306	12617	12622	12694	12598	12438	12793	12812	12586	12726	12631	12331
0	0	6.276	0	9.208	8.2697	23.974	18.063	20.181	17.086	37.767	49.232	60.833	99.086	132.06	201.3	247.94	308.57	427.41	506.78	618.11	724.26	878.14	1031.8	1683.9	2024.4	2264.6	2498	2733.7	2937.9	3071.9	3224.8	3342.4	3386.3	3366.4	3459.7	3332.4	3470	3601.2	3609.9	3692.2	3698	3728.7	3720.4	3837.9	3726.6	3912.5	3983.7	3992.5	3924.4
0	0	0	45.125	59.1	18.757	31.712	109.68	150.16	290.96	526.12	814.8	1294.3	1751.4	2334.8	2849.6	3556.8	4192.5	4814.7	5305.9	6204.7	6152.6	6808.2	7279.6	7765.8	8175.6	8675.4	9319.2	9859.8	9666	9792.4	9888.7	10126	10520	10678	10766	11101	11030	11170	11180	11345	11135	11269	11325	11263	11218	11509	11553	11819	11528
0	0	10.274	216.8	158.84	514.38	535.92	428.28	596.98	1931.9	2130.6	1022.1	1687.6	2929.3	3375.6	4756.7	5248.3	5317.3	5441	6173.8	7275	7717.2	7111.4	7713.3	9361.7	7759.4	8580.1	8394.7	8601.7	8047.1	10575	9183.4	9253.2	9299.5	9856.4	9430.4	9370.5	9625.5	10541	10799	10520	10706	10653	11078	11155	11336	11464	11525	11620	11348
24.289	21.029	0	0	0	0	0	0	0	0	0	19.516	78.057	106.38	202.87	284.44	361.96	574.94	692.11	773.8	1042.1	1043.6	1161.2	1269	1345.6	1430.5	1504.7	1494.8	1627.4	1591.7	1756.2	1697.1	1750.1	2040.7	2051.1	2268.5	2208.6	2353.2	2249.2	2183.8	2378.3	2516.5	2737.9	2735	2809.4	2801.4	2754.4	2753	2763.9	2767.9
0	0	0	12.586	0	0	41.308	116.44	272.49	488.24	719.81	1015.7	1463.1	1787.4	2220.8	2560.8	2973.6	3349.9	3853.6	4269	4715.6	4913.4	5269.5	5753.6	5814.5	5842.2	5984	6085.3	6429	6636.3	6611.2	6582.5	6772.2	7152.7	7044.9	7246.5	7431.7	7690.4	7481.6	7391.7	7634.6	7395.5	7386.8	7443.2	7574.2	7696	7620.2	7452.9	7517.7	7532
0	9.3572	0.76113	0	3.175	0.88172	0	2.1906	92.512	198.81	388.35	593.82	947.31	1318.5	1582.9	1973.6	2250.5	2594.3	2999.5	3281.6	3567.7	3842.2	4167.8	4504.9	4726.4	4973.2	5010.8	4762.1	5379.5	5385.7	5158.2	5156.4	5255.8	5575.4	5450.4	5445.9	5631.6	5703	5940.3	5964.8	6112.3	6017.5	6068.8	6111.9	6195.7	6154.7	6218.2	6073.4	6209.4	6060.3
0	0	0	0	0	0	54.791	71.634	159.29	340.81	558.3	844.51	1135.3	1496.8	1852.4	2265.9	2712.7	3132.4	3509.2	3821.8	4189.6	4465.2	4886.8	5017.1	5080.8	5382.9	5516.3	5262.4	5312.6	5620	5834.8	5946.8	6088.6	6405.3	6313.1	6363.2	6605.3	6732.5	6623.3	6558.3	6718.1	6626.6	6653.4	6756.9	6887.8	7006	6907.6	6935.6	6950.5	6872.2
11.229	3.3652	0	0	0	0	2.7316	29.836	69.451	164.43	302.89	485.73	693.67	963.01	1238.9	1592.8	1878.3	2176.7	2524.5	2887.4	3311.7	3458.7	3734.6	4128.6	4512.4	4831.1	5090.7	5162.6	5409.9	5692.9	5673.1	5993.7	6201.8	6417.2	6731.1	6720.9	6877.1	6753.3	6932.7	6826.4	6936.4	6947	6880.6	7183.6	6791.8	6963.4	6405.3	6601.8	6633.6	6642.6
0.74352	0	7.3737	0	7.9165	2.8561	7.8729	37.677	146.16	310.17	494.84	768.45	1069	1430.3	1746.7	2167.4	2600.7	3015.6	3270.9	3702	3919.6	4124.4	4281.7	4530	4797.3	4688.8	5261.9	5404.8	5527	5252.2	5872.4	6123.3	6115	6211.3	6227.2	6141.7	5942.7	6120.2	6593.8	6973.1	6706.1	6550.3	6668.8	6912.9	7052.6	7151.5	7098.6	7134.1	7103.5	6896.2
0	0	0	0	142.3	284.4	623.45	1017.3	1498.3	1759.3	1887.1	2449	3305.3	3625	4127.9	4728	5333.9	5830.8	6303.9	6851.8	7599.1	8167.7	8592.1	10361	8554.4	8585.5	8776.3	9744.9	10103	10162	10419	10364	11050	11174	11154	11100	11514	11966	12007	12183	12312	12340	12390	12563	12534	12670	12572	12831	12591	12531
0	0	9.3302	2.681	10.413	4.284	0	6.9284	39.734	41.998	87.726	152.75	240.26	334.08	498.95	593.32	748.18	892.48	1043.7	1265.8	1449.8	1613.7	1726.8	1890.4	2136.2	2301.2	2452.6	2580.2	2746.9	2799.7	3094.6	3253.3	3398.8	3569.5	3676.2	3786	3989.8	4188.7	4237.9	4547.1	4567.2	4632.6	4771	4826.4	4879	4924.4	4888.4	4935.1	4944.3	5091.3
8.0452	3.1561	0	0	0	0	14.321	58.843	163.88	323.78	577.62	841.79	1194.8	1621.1	2064.4	2470.6	2962.4	3484.5	3901.3	4112.5	4631.3	4917.7	5171.9	5584.9	5945.6	6359.3	6928.1	7191.4	7658.6	7999.2	8504.1	8620.1	9308.1	9460.3	9825	10111	10469	10807	11288	11432	11533	11640	11827	11881	12172	12077	11558	11924	11874	11988
0	1.5778	0	0	23.953	0	5.7905	14.278	25.971	23.247	70.412	132.94	195.12	319.03	446.23	703.18	998.16	1427.1	1702.7	2140.4	2429	2857.5	3331.3	3620.6	3974.3	4075.9	4732.9	5134.4	5251.6	4904.4	5798	5991.9	5982.8	6224.8	6471.9	6198.6	6325.3	6514.3	7045.9	7390.6	7153.7	7058.5	7082.5	7332.7	7604.3	7622.8	7607.5	7621	7740	7589.2
0	0	0	0	1.6578	12.842	7.065	32.033	72.266	130.63	212.35	349.84	454.76	703.13	869.68	1098.1	1308.9	1567.8	1814.5	2182.9	2550.5	2812.4	3117.6	3494.5	3929.5	4327.6	4680.3	4931.4	5452.6	5661.4	5818	6238.4	6593.9	6652.9	6915.1	7109.4	7305.7	7308.8	7737.3	8018.5	8020.4	8258.6	8205	8293.2	8335.3	8369.6	8498.5	8500.4	8649.9	8696.8
0	0	0	0	24.269	43.736	47.181	61.019	83.19	75.478	130.67	229.28	204.64	297.7	387.84	466.76	612.55	728.95	857.11	1010.3	1108.3	1294.3	1327.5	1597.2	1656	1642.6	1798.5	1953.3	1979.3	2107.4	2189.7	2410.4	2468.6	2573.8	2591.5	2673.5	2858.4	2862.6	2862.8	2829.9	2910.3	3041.8	2998.2	2935.3	3017.6	3049.5	3018.8	2958.6	2909.9	2945.1
0	15.943	0	25.315	0	16.727	0	51.191	110.96	263.58	449.98	739.41	1050.1	1355.9	1740.5	2065.1	2433.4	2715.8	3054.5	3299.5	3725.5	3897.3	4287.9	4395.3	4254.1	4699.3	4957.9	4918.7	5185.4	5309	5598.7	5429.2	5789.3	6013.1	6106.3	6048.7	6041.8	6241.7	6345.4	6234	6280.4	6354.9	6530.2	6597.6	5783.8	6602	5890.3	6477.4	6751.5	6621.8
0	0	0	34.119	154.01	196.24	298.28	372.78	480.37	691.71	738.51	1191	1502.6	1856.3	2201.2	2656.7	2484.8	2806.7	3690.8	3473	3829.4	4098	4466.2	4681.7	5647.5	6050.4	6212.2	5176	6150.4	6088.7	6513	6552.5	7029	7066.9	6853.4	6813.7	7184	7615.5	7610.1	7536.1	7275.6	7493.9	7670.5	7532.4	7641.9	7518.5	7799.3	7940.7	8058.4	7996.3
18.06	16.126	0	7.5097	0	0	0	16.16	53.591	129.99	218.42	344.35	483.09	669.66	868.67	1059	1255.2	1487.4	1662	1800.2	1956.5	2156.7	2279.5	2459.5	2637.9	2840.7	3019.3	3035.4	3220.5	3285.3	3432.2	3434.8	3619.9	3808.4	3881.7	3983	3970.8	4037.3	4159.2	4115.5	4204.9	4281	4264.2	4336.4	4333.5	4695.2	3312.1	3619.5	3669.4	3638.5
8.0597	9.4881	0	6.8521	0	0	0	40.37	130.71	325.46	606.11	1059.1	1617.6	2205.8	2860.7	3400.8	4043	5281.7	6290.5	7142.5	7526.9	8193.5	8366.7	9804.8	9386.4	10182	11049	10394	10875	11478	11173	11300	11913	12307	12248	12498	12649	12999	12517	12776	12681	12692	12873	12881	12902	12995	12985	12943	12766	12788
0	7.6539	0	0	5.4347	0	7.7567	43.084	116.61	256.06	400.29	640.15	868.84	1131.9	1510.3	1851.4	2286.2	2645.7	2982.8	3462.6	3903.7	4326.9	4733.1	4958.1	5363.5	5564.5	5853	5776.5	6420.4	6606.1	6700.6	6784.8	7194.7	7494	7667.7	7759.9	7844	8161.9	8350.9	8291	8388.5	8374.3	8536	8487.7	8428.5	8471.5	8421.3	8518.3	8457.1	8400.8
0	0	0	0	8.4581	2.6744	67.884	91.119	240.71	434.57	681.98	1003	1372.5	1798.9	2349.6	2790.6	3312.7	3712.4	4216.8	4769	5333.5	5718.7	6275	6590.4	6668.3	6765	6830.3	7198.2	8158	8285.7	8259.1	8416.7	8519.9	9219.8	9287.6	9256.9	9537.7	10065	10403	10669	10672	10800	10788	10845	10922	10818	10788	10698	10444	10514
9.3281	5.2685	0	5.5148	0	0	3.2669	50.597	106.67	356.73	629.94	974.55	1182.5	1579.2	2304.4	2708.4	3259.8	3771.9	4433.9	5014.4	5692.1	6276.2	7025.6	7494.4	8183.7	8888.4	8523.6	9857.9	10395	10374	11379	11129	11705	12304	12587	11791	13125	12102	13302	13381	13644	13571	13508	13284	13152	13210	12638	12780	13186	12876
0	70.343	121.18	13.081	0	0	0	0	63.606	145.52	305.01	478.91	669.47	915.29	1203.4	1378.4	1593.8	1869.9	2020.7	2378.2	2493.2	2991.1	2949.6	3238.6	3461	3604.8	3378.9	4018.9	3980.7	4447	4406.8	4726	4861.4	5064	5066.8	5239.4	5351.5	5289.9	5470.5	5613.8	5512.8	5622.1	5659.7	5777.6	5872.5	5824	5674.8	5910.3	5796.3	5945.6
0	0	0	0	13.273	36.987	97.148	210.78	404.25	631.05	929.47	1301.6	1748.9	2219.7	2757	3260.5	3779.2	4243.8	4811.7	4559.4	5824.9	6054.2	6702.7	6988.2	7095.2	6923.5	7389.5	6847.6	7482.1	7681.4	7854.8	7646.8	8045.4	8354.7	8345	8219.9	8223.2	8897.7	9178.1	9056.5	8986.1	8863.3	9065.1	8800.6	8996	9108.7	8957.7	9097.3	9189.7	8949.4
0	0	3.7145	4.0532	0	0	13.671	42.467	116.68	201.73	301.09	480.6	625.93	857.1	1136.2	1363.7	1620.2	1876.4	2109	2417.6	2566.3	2876.1	2986.6	3210	3408.4	3639.4	3771.8	3822.3	3756.2	3766	4302.7	4377.3	4663.4	4595.5	4652.6	4763.8	4799.5	4896.8	4890	5123.6	5204.6	5294	5377.8	5463.2	5328.5	5373.4	5396	5513.3	5615.5	5765.3
0	0	0	5.0853	0.46407	3.6049	71.319	198.83	446.14	726.25	1039.5	1327.5	1769.6	2022.6	2368.6	2747.5	3150.3	3502.8	4036.6	4371.9	4777.5	4953.3	5153.3	5514	5916.5	6139.2	6555.6	6624.9	6751.3	7060	7300.8	7402	7568.7	7987.8	7936.8	8144	8614.7	8916.6	9029.8	9006.7	9203.1	9078	9267.4	9250.4	9259.6	9291.4	9371.8	9206.5	9684	9408.7
0	0	13.361	30.718	19.515	0.47615	4.5569	62.859	134.78	302.4	459.59	725.35	1166.6	1589.4	2205	2779.2	3344	4183	4609.7	5192.2	6114.3	6641.3	7279.6	7741	7840.6	7791.9	8163.3	8293.6	9292.6	8972.2	9363.3	9490.4	9906.4	10532	10369	10401	10696	11090	11091	11476	11580	11762	11891	11980	11960	11849	11866	12027	12020	12100
0	0	0.74783	1.1053	5.9744	0.25145	4.4267	12.979	16.785	45.873	109.31	218.67	364.5	574.27	910.29	1185.6	1555.4	1880.2	1895.8	2582.3	2471.8	2731.6	2818.7	3558.6	3492.3	3561.8	3966.9	4186.4	4152.7	4827.1	4644.4	4807.7	4984.8	5350.2	4890.6	5034.1	5336.4	5622.6	5736.7	5968.5	6005.8	6146.7	6096.4	6256.9	6164.2	6195.1	6247.8	6207.1	6236.9	6319.7
5.7166	13.645	5.3134	0	9.5488	0	0	0	3.1777	0	38.762	95.779	158.9	269.84	354.76	575.35	882.43	1162	1371.9	1753.8	1935.6	2233.7	2559.7	2816.1	3096.7	3114.1	3654.9	4123.1	4224.5	4003	4591.3	4972.5	4948.2	5093.3	5456.7	5242.3	5392.4	5569	6157.8	6500.7	6252.2	6115.9	6203.2	6548.8	6665.1	6842.7	6738.8	6764.7	6882.4	6736.3
0	0	0	0	9.8782	16.568	27.855	29.105	39.273	71.639	113.53	193.07	255.73	360.39	466.76	641.84	708.27	854.13	992.47	1095.3	1254.7	1505.2	1573.8	1702	1877.7	2079.9	2187	2312.3	2438.4	2583.1	2793.2	2923.1	2958.6	3076.3	3111.5	3192.4	3339.1	3419.7	3450.7	3541.3	3559.2	3686.8	3707.9	3811.4	3788.6	3832.9	3767	3860.2	3858.9	3894.9
0	0	0	1.2683	13.805	37.71	46.387	117.01	238.72	479.87	695.7	1328	1840.4	2329.5	2911.3	3487.2	3474.9	4036.1	4438.6	4878.8	5415.7	5828.7	6437.2	6608.9	6844.6	6992.1	7248.3	7590	8136.9	8168.3	8311	8554.6	8969.4	8810.7	8770.3	8828.6	8983.5	9261.3	9441.6	9409.9	9568.3	9714.8	9651.1	9829.1	9800.1	9990.3	9925.4	10010	10040	9976.3
0	0	0	3.9388	26.166	15.293	22.952	68.404	119.2	215.83	329.39	762.37	779.03	985.7	1384.8	1526.9	2019.2	2350.6	2719.2	3097.4	3343.7	3779.1	4285.2	4356.6	4842	4977.3	5259.2	5531.5	5553	5781.1	6320.6	6492.5	6613.8	6697	6657.5	6835.5	7049.5	7075	7177.1	7524.8	7267	7454.1	7627.2	7548.4	7522.3	7507.4	7515.5	7348	7258.2	7440.6
0	0	0	2.6335	29.509	30.954	51.928	104.03	213.99	392.87	663.93	1048.6	1445.9	2139.5	2827.3	3442.5	3818.4	4765.4	5139.3	6328.6	6864.7	7864.3	8366.6	8318.4	8993.4	9009.7	9830.4	9860.9	10063	9338.8	10974	10972	11045	11431	11795	11316	11543	11809	12761	12926	12840	12431	12539	12818	12892	13127	12986	13022	13139	13036
0	0	7.2222	0	11.138	35.313	32.82	91.579	271.16	551.37	869.35	1284.3	1628.9	2096	2627.1	3082.2	3599.4	3950.1	4543.4	4990.6	5338.7	5632.4	6241.8	6334.1	6632	6403.3	7093	7200.2	7507.7	7640	7740.4	7878.6	8063.3	8652.3	9030	8579.3	8799.1	9397.1	9627.8	9729.4	9791.6	10032	10059	10412	10306	10319	10338	10481	10467	10493
0	21.161	0	0	22.699	0	0	18.97	44.655	77.762	182.21	340.27	453.42	665.74	875.16	1153.6	1573.4	1942.4	2169.3	2531.3	2950.6	3041.7	3439.2	3553.9	3773.8	3708.1	4025.1	4382.1	4483.2	4006.2	4793.2	5021.7	4992.5	5223.7	5254.3	5266.8	5253.9	5422	6157.1	6374.5	6115.9	5865.8	5990.6	6255.3	6581.2	6706.8	6642.9	6658.4	6693.9	6545.8
2.1005	0	0	0	8.1758	5.144	3.5599	36.298	28.187	61.078	113.57	154.85	148.73	163.86	246.64	350.49	478.79	410.49	494.39	691.65	886.55	951.71	1071.7	1040.3	1102.5	1249	1253.2	1306.7	1434.4	1486.2	1522	1412.2	1542.8	1668.1	1723.9	1652.3	1661.7	1715.2	1801.2	1717.4	1642.6	1571	1652.6	1593.5	1623	1586.2	1584.3	1583.6	1635.5	1540.7
0	3.9481	28.783	13.828	0	0	0	4.7485	51.382	128.5	295.42	543.06	790.3	1172.4	1551.5	1938.2	2368.1	2684.1	3181.4	3544.5	4051	4477	4645.4	5074.3	5214.3	5599.1	5838.5	5953.5	6232.1	6628.2	6733.5	7160.1	7123.3	7368	7555.5	7850.6	7947.1	8213.8	8453.4	8531.2	8390.1	8158.3	7935.8	8113.6	8226.4	8227.4	8191.2	8160.2	8249.5	8363.2
0	0	0	0	70.831	0	116.23	97.184	176.79	350.71	583.06	864.42	1176.6	1823	2239.9	2247.7	2493.7	2862.8	3194.8	3402.3	3538	3893.8	4033.3	4088.9	4230.9	4411.5	4311	4193.3	4444.5	4443	4767.4	4716.7	4875.3	5065.7	5207.7	5005	5123.4	5255.4	5394.5	5467.5	5460	5622.8	5567.6	5578.8	5568.7	5575.9	5582.2	5643.6	5518.7	5573.1
1.0521	9.6079	2.1014	0	3.2618	0	4.1728	51.858	169.1	376.98	628.13	947.47	1368	1842.5	2333.5	2763.3	3367.8	3856.7	4434.7	4945.6	5287	5756.9	6203.6	6745	7065.5	7287.4	7925.1	7675.4	8023.5	8237.6	8865.3	8875.3	8950.9	9420.2	9875.6	9653	9961.1	10674	10959	11111	11242	11333	11481	11382	11439	11546	11580	11589	11288	11074
0	0	0	0	0	4.8908	32.105	114.21	267.49	469.71	711.25	1034.1	1346.5	1754.1	2157.3	2509.6	2883.8	3165	3504.2	3809.4	4107.7	4364.2	4635.1	5130.1	5012.1	5069.6	4629.1	5267.4	5681.9	5755.5	5664.1	5519	5561	6016.6	5878.9	5753.2	5893.6	6095.3	6246.3	6239.8	6238.2	6357.8	6294.7	6235.9	6334.6	6352.5	6199.9	6127.8	6268	6300.8
4.7337	4.8107	0	2.0713	0.35573	0	0	33.994	125.2	319.87	566.35	937.32	1367.7	1892.3	2573.1	3127.9	3657.9	4329.3	4930.8	5649.9	6224.9	6873.7	7390.1	7847.7	8406.7	9076	9443.2	9948.7	10057	10502	10877	11172	11583	11908	11769	12136	12140	12183	12591	12801	12977	13055	13083	12901	13301	13488	13446	13784	13639	13622
0	7.6175	6.966	0	0	29.953	86.554	187.63	281.99	529.66	717.94	1036.8	1326	1455.1	1863.8	2149.4	2591.5	2899.5	3192.9	3603.6	4008.4	4323.5	4854.3	5228.8	5621.3	5849.6	5950.1	6155	6230.1	6738.3	6691	6565.3	7005.9	7379.1	7195.6	7231.2	7445.7	7758.6	7724.9	7796.7	7986.3	7952.6	7952.3	8290.8	8090.4	8295.9	8504.3	8473.8	8691.3	8642.2
0	0	0	0	0	13.56	83.778	205.81	406.69	652.49	954.45	1351.2	1840.3	2320.1	2884.9	3612.4	4155.1	4657.9	5125	5839.2	6513	7096.1	7497.8	8160.4	8392.3	8744.9	9083	8737.1	9414.8	9135.1	10052	10366	10537	11323	11379	11351	12091	12274	12522	12588	12856	12942	12867	13062	13037	13018	13055	12949	12909	12681
0	0	27.029	0	31.888	39.608	105.84	93.606	84.379	94.199	137.33	128.34	112.19	156.61	124	160.44	217.87	220.45	230.2	232.57	289.95	277.47	284.62	311.03	333.35	412.45	452.33	500.62	591.19	623.33	681.31	775.88	855.86	916.81	988.64	1024.1	1190.2	1280.3	1359.2	1415.9	1499.5	1545.8	1549	1613.9	1716.5	1657	1853.8	1789	1862.9	1828.8
26.758	17.301	5.3915	6.7725	0	0	0	0	52.251	169.33	340.99	595.11	843.44	1251.8	1705.5	2073.3	2705.2	3139.7	3527.9	4004.7	4581.8	5119.1	5595.9	6074.7	6378.7	6881	7298.9	7639.4	7937.3	8203.7	8530	8665.9	8120	8569.2	8530.2	9878.1	9137.6	10236	10329	10798	9639.9	9697.4	9686.6	10568	10615	10323	10537	10635	10731	10555
10.131	18.633	2.9216	27.569	0	0	0	2.5434	50.671	6.8427	182.98	359.83	593.04	823.54	1050	1356.8	1457.4	1835.5	2129.6	2449.4	2748.7	2902	3261.7	3569.1	3783.7	4129.8	4427.7	4423.6	4583	4631.9	4951.3	5086.2	5289.7	5495.9	5818.5	6200.2	5863.1	6232.2	6005.6	6191.2	6361.4	6655.9	7263.8	7211.3	7366.8	7668.2	7647.4	7783	7704.8	7690.2
0	0	0	0	1.6554	8.1398	9.4675	61.5	127.42	236.09	405.36	653.41	897.97	1250.2	1643.9	1943.9	2441.4	2790.2	2388.6	2740.6	3122.7	3455.9	3747.8	4967.7	5206.7	5511.8	6127	6513.2	6726.7	7009.6	7406.5	7464.2	7590.6	7687.4	8194.5	8380.5	8439.2	8756.5	8626.2	8669.3	8968	9032.4	8865.6	9414.8	9090.6	8845.3	8731	8673.7	8573.5	8619.6
0	0	0	0	43.335	51.736	0	6.5036	83.237	266.32	394.28	645.49	909.37	1260.6	1715.5	1965.7	2265.2	2650	2912	3211.5	3504	3679	3935.8	4039.2	4304	4235.9	4937.7	4944.1	5057.4	4518.7	5314.6	5446.8	5425.6	5520.3	5628	5409.5	5430	5599.8	6112.2	6429.1	6182.7	5990.9	6052.1	6323.8	6624.2	6521.1	6531.7	6619.3	6525.9	6433.5
0	0	0	0	0	29.435	56.271	214.48	351.99	656.96	954.98	1415.2	1932.8	2431	3111.3	3795.1	4397.2	5181.4	5865.5	6552	7364.1	7793.4	8717.9	9119.3	9438.3	9825	10222	10684	10549	10524	11190	11681	11701	12168	12187	12579	12489	12727	12758	12762	13302	13190	13424	13704	13754	13597	13411	13613	13529	13476
0	0	0	30.079	86.721	166.88	170.57	173.64	290.13	407.61	509.72	938.75	1227.8	1679.6	2174.3	2600.2	3121.4	3736.1	4526.8	5387.1	6005.5	6564.2	7175.1	7649.8	7988.2	8121.9	8245.3	8633.1	9264.5	9314.8	9804	9983	10456	10736	10514	10216	10726	11146	11105	11244	11498	11473	11731	11595	11404	11462	11267	11467	11537	11510
27.032	0	5.8176	0	0	2.133	12.391	68.561	123.11	322.88	571.69	924.56	1324.6	1805.9	2394.9	3012.5	3558.3	4229.1	4899.7	5554.2	6186.3	6860.7	7190.4	7973.1	8953.9	9639.8	9643.5	10459	10607	10841	11255	11205	11745	12230	12720	12369	11969	12893	13175	13360	13074	13281	13352	13697	13352	12986	12961	13287	13235	13174
10.64	0	0	1.8844	0	6.3099	0	0.38158	1.4282	47.003	92.485	176.36	298.79	475.51	612.63	814.03	983.39	1168.7	1314.8	1474.4	1765.4	1850.8	2011.7	2238.6	2387.7	2612	2832.9	2911.8	3167.6	3201.9	3351.3	3318.2	3475.6	3763	3841.5	4208.8	4083.1	4176.9	4012.6	4222.3	4400.7	4692.6	4807.7	4680.8	4143.8	4174.1	4154.1	4067.5	4062.4	4197.3
0	0	10.462	0	85.11	132.45	232.43	415.79	562.25	720.9	1131.4	1536.5	2052	2628.9	3020.8	3530.2	3665.2	4155.4	4394.3	4949.2	5317.1	5414.3	5921.8	6128	6519.1	6725.2	6712.2	6802.5	6990.9	6899.5	7018.6	6709.9	7052.3	7039.4	7179.9	7345.3	7162.9	7361.1	7157	7368.5	7456.3	7638	7599.3	7583.3	7523.5	7686.9	7567.5	7471.5	7497.4	7595.5
0	0	5.0422	37.806	54.87	35.979	73.378	124.78	211	294.21	524.17	688.14	868.06	1097.9	1330.2	1636.1	1879	2153.6	2391.8	2632.8	2845.8	3019.6	3176.6	3425.4	3508.8	3713.4	3563.5	3608.2	3732.7	3712.3	4001.9	4120.2	4344.6	5314	5067.5	5077.4	5208.7	5459.1	5452.9	5569.1	5623.8	5567.2	5554.4	5573.8	5464.1	5372.9	5482.7	5441.2	5510.1	5417.8
7.4336	0	0	0	4.3557	0	1.2317	46.461	111.94	215.21	391.4	608.7	813.54	1104.3	1449.9	1739	2042	2381.5	2815.3	3091.4	3326.7	3684.5	3760.8	4053.5	4497.7	4519.2	4751.8	4960.7	5373.7	5577.4	5857.4	5559.1	5855.4	5753.6	6102.8	5997.9	6175	6198.2	6269.1	6390.8	6319.6	6371.1	6273.4	6392.5	6678.8	6514.2	6504.4	6593.1	6486.1	6548.6
21.753	2.6946	0	0	0	0	0	9.7048	29.965	90.409	177	285.73	469.5	731.61	1034.3	1204.6	1497.3	1807.9	2225.9	2587.5	3158.8	3663.9	4171.9	4453.3	4815.7	4976.8	5298.3	5373.6	6211.1	6324.4	6377.3	6983.5	7108.3	7756.5	7662	8133.2	8012.4	8865.8	9023.8	9007.8	9239.6	9252.2	9367.7	9932.4	9872.3	9938	9711.8	9576.6	9556.2	9589.4
0	0	0	17.93	15.913	4.5406	8.9514	58.171	165.53	256.97	473.23	762.36	1060.8	1542.1	1878.6	2254	2763.8	3192.8	3590.2	4145.5	3217.1	3427.2	3567.1	3939.8	3959.2	4107.5	4002.2	4150.5	4411.8	4533.1	4657.8	4778	4937	5264.7	5159.4	5074.6	5270	5547.5	5136.6	5113.2	5138.9	5269.3	5225.4	5276.3	5314.5	5365.5	5447.7	5353.6	5406	5368.6
0.61757	0	2.7934	7.4498	3.8875	0	0	32.241	107.54	242.69	453.03	732.66	1057.1	1517.8	2064.9	2570.2	3100	3554.8	4015.8	4584.5	5023.2	5743.1	6157	6915.8	6843.3	7522	7662	7473.3	7767.6	8071	8495	8748.9	8901.5	9396.4	10090	9938.1	10037	10418	10942	11215	11290	11576	11496	11533	11545	11596	11724	11738	11838	11877
0	1.9423	0	3.1928	0	12.976	13.169	83.832	196.26	347.85	562.82	807.73	1135.5	1281.7	1649.3	1946	2221.7	2389.1	2695.2	2988.8	3324.3	3491.8	3809.7	3858.5	3845.3	3872.9	4059.4	4177.4	4830.7	4662.4	4810	5056	5398.4	5744.9	5521.9	5632.5	5807.3	5863	5928.8	6043	6176.7	6151.8	6148.3	6268.9	6313.1	6332.8	6254.2	6310.7	6312.4	6283.7
0	0	0	23.914	0	0	38.992	83.285	224.28	427.29	654.19	912.19	1184	1524.3	1865.2	2255.7	2680.7	3210.7	3464.7	3944.1	4275.7	4822.4	5242.2	5585.2	5934.4	6049.6	6559.7	6406.2	6547.9	6126.6	6953.8	6974.9	6981	6904.8	7395.9	6892.1	6748.8	6938.1	7549.5	7797.4	8037.1	7746.9	7860.6	7914.4	8269.6	8125.7	8268.8	8011.7	8228	7866.1
0	19.97	21.99	29.146	2.1772	0	0	0	0	0	0	0	0	0	0	18.504	128.85	278.68	394.29	672.78	886.89	1066	1277.5	1557.7	1731.6	2069.8	2283.4	2235.3	2569.5	2689.6	2971.8	3123.1	3308.8	3636.6	3897	3844.4	4005.1	4073.1	4460.9	4608.6	4564.7	4662.3	4387.8	4454.6	4227.6	4271.1	4335.9	4718.7	4252.9	4423.9
0	0	0	30.711	78.907	142.68	187.6	291.32	423.01	609.6	908.31	1245	1660.2	2079.6	2617	3106.9	3633.7	4190.3	4755.8	5302.3	5647.4	6196.9	6610.1	6896.8	6997.4	7546.4	7644.1	7109.4	6852.3	7242.7	8478.5	8724.7	8309	9315.5	9179.2	8967.9	9574.1	9720.8	9773.5	9677	9721.5	9761.6	9787.4	9902.6	9571.5	10093	10303	10132	9908.7	9601
0	0	0	0	72.417	131.07	189.37	347.76	434.54	640.17	974.98	1358.3	1832.9	2149.6	2762.4	3331.5	3789.4	4320.3	4998.2	5369.2	5880.4	6327.1	6825	7340.9	7430.7	7776.1	8200.6	8193.6	8670.1	8629.9	8926.7	8589.5	8373.6	9099.8	9106.5	9048	9180.6	9200.2	8725.6	8646.7	9100.5	9123.6	8765.5	9285.3	9267.6	9249.2	8914	9247.8	8944.7	8939.4
0	1.8209	0	0	0.15106	8.9991	0	8.6613	0	0	14.903	97.857	228.13	358.89	612.48	869.74	1111.6	1494.3	1781.4	2064.8	2545	2927.2	3248.8	3514	3930.2	4479.1	4708.7	4904.5	4993.6	5205.1	5427.7	5531.1	5699.4	5971.6	6264.6	6274.1	6402.7	6308.8	6746.8	6627	7077.5	7141.2	7244.1	7135	7346.8	7238.8	7225.2	7124	7228.1	7010.6
0	0	0	13.468	20.794	12.074	10.903	17.849	45.07	127	215.99	295.87	481.77	704.86	1066.4	1492.6	1947.1	2397.6	3017.2	3704	4115.4	4702.9	5292.8	5918.4	6413.9	6112.6	7427.2	7545.6	8963	9132.1	9123	9705	10088	10692	11070	11355	11723	12215	12167	12338	12109	12504	12782	12751	12954	12786	12650	12803	12988	12816
15.639	12.151	5.2463	0	1.5433	0	0	43.197	178.02	316.54	525.09	782.34	1153.9	1497.5	1866.2	2505.9	3022.9	3522.8	3974.7	4804.5	4965.9	5552.9	6039.5	6378.2	6752.8	6937.9	7369.9	8181.8	8353.7	7768.8	8865.8	8914.6	8952.2	9376.9	9665.8	9441.2	9559.1	9795.8	10610	10697	10479	10196	10505	10699	11044	11103	10815	10901	11008	10818
0	0	0	0	1.9929	19.062	29.595	97.087	190.54	322.86	543.06	839.52	1220	1590.6	2103.1	2470	2930.9	3462.2	3846.5	4279.2	4694.3	4969.9	5356.9	5677.5	6095.5	6508	6669.4	7008.7	7047.3	7348.8	7582.7	7542.3	7732.3	8152.4	7422.1	7827	7647.7	7859.9	7761.7	7821.3	8017	8190.8	8399.2	8238.5	8214	8092	8078.3	8036.3	8122.4	8167.4
0	0	0	0	0	16.452	8.9737	20.782	35.139	61.375	123.01	250.67	360.88	554.4	719.3	910.5	1167	1413.1	1650.3	1878.2	2180.6	2401.7	2637.7	2917.5	3102.5	3364.7	3533.7	3752.8	4117.4	3984.3	4038.7	4232	4380.2	4449.1	4535.7	4496	4648.1	4576.3	4711.7	4875.7	4883.7	4959.8	5116.1	5006.5	4962.3	5002.3	4999.9	4903.6	4993.3	5052.4
0	0	21.834	0	0	0	40.888	86.545	165.96	307.35	459.97	665	929.99	1169	1566.5	1790	2033.9	2467.9	2771.3	3020.3	3418.6	3670.7	3988.5	4250.7	4515.2	4798.7	4914.8	5180.4	5494.1	5642	5756.5	5960.8	6135.5	6203.5	6282.2	6382.1	6524.7	6630.7	6776.1	6907.4	6898	6929.1	6916.7	7063.8	7051.1	7006.1	6943	6973.6	7130.5	7165.1
0	23.704	19.054	13.864	9.7965	0	0	0	37.917	110.96	207.42	332.06	588.32	797.5	1139.8	1444.7	1788.4	2133.7	2509.9	2851.5	3290.1	3598.5	3922	4277.2	4286.3	3735.9	3847.1	3794.1	4254.4	4401.2	4277	4346.6	4581.1	4704.4	4968.9	4768.6	4829.8	5099.4	5238.8	5149.2	5157.6	5165.1	5180.5	5142.9	5257	5158.4	5114.6	5154.7	5121.6	5080.8
13.142	11.907	5.0707	1.2513	0	0	0	41.968	82.409	185.42	353.79	577.25	928.49	1197.1	1621.1	1980.2	2399.7	2671.2	3234.3	3990.1	4102	4528.5	4939	5212.7	5594.2	6009.9	6133.2	6596.7	6611.2	6977.9	7321.3	7443.6	7640.7	7959.1	8145.6	8290	8056.6	8446.2	8414.9	8588	8599.9	8636.2	8761	8628.5	8628	8794.6	8634.1	8748.3	8763.2	8731.8
0	0	0	5.1493	0	0	10.737	14.525	63.492	125.41	213.02	359.9	477.23	649.55	854.38	982.05	1195	1565.5	1672.7	1929.8	2245.3	2415.5	2845.7	3088.2	3223.9	3423.1	3625	3483.3	3686.1	3687.1	3666.4	3626.9	3712.2	3903.5	4047.9	3909.7	3963.2	4047.7	4043.6	4403.7	4325	4353	4373.2	4388.9	4479.8	4524.9	4446.2	4645.4	4565.8	4383.6
0	3.2043	0.54764	0	8.3465	4.9901	1.1495	8.1079	12.496	27.144	54.983	100.98	182.9	285.75	405.05	485.8	612.97	720.08	864.94	1018.1	1136.9	1255.8	1372.2	1474.3	1621.9	1709.5	1802.4	1868.1	1885.2	2067.9	2090.7	2253.2	2288.3	2382.6	2419.3	2358.8	2581.9	2585.8	2622.6	2730.8	2695.4	2800.6	2788.8	2830.3	2823.2	2870.3	2738.2	2738.9	2893.9	2906.7
8.501	13.091	0	0.18629	0	3.6883	0	0	64.263	184.82	346.91	658.61	1056.3	1391.6	1786.2	2447.6	2950.2	3549.8	4228.2	4784.3	5279.8	5911.8	6276.1	6802.7	6968.5	7354.4	7640.4	7905.6	8113.4	8623.9	8619.3	8863.5	8820.9	9062.4	9214.4	9304.6	9410.6	9227.2	9506.8	9379.7	9566.5	9606.4	9632.4	9728.9	9775.6	10185	9539.4	9873.3	9902.8	9969
0	0	1.3246	0	2.0354	1.4177	19.12	64.597	139.92	285.82	485.71	774.25	1070	1440.5	1782.6	2245.2	2637.2	2950.6	3266.3	3720.3	4020.3	4439.1	4729.8	4995.1	5337.1	5403.3	5607.2	5661	6271.3	6358.5	6291.9	6454	6690.2	7173.1	7243	7079.8	7416.2	7756.7	7882.6	7947.6	7983.1	7765.5	8183.9	7802.5	7754.7	7546.9	8308.6	7654	7716.3	8122.3
0	0	0	2.8657	22.826	42.685	63.653	70.82	112.04	211.45	326.21	557.59	835.53	1131.9	1371.6	1659	2017	2244.3	2598.3	2923.5	3159.8	3488.8	3666	3891.9	3985.9	3804.1	4363.1	4418.3	4399.6	4473.6	4489.7	4444.9	4672.9	4826.7	5068.5	4957.6	4986.2	5264.1	5363.8	5394.6	5394.1	5445.3	5574.1	5549.2	5622.8	5707.1	5655.7	5677.9	5600.1	5687.8
0	0	4.5413	35.662	0	0	6.7049	0	149.56	280.64	471.12	632.88	1053.4	1306.5	1789.1	2202.8	2644.2	3152.2	3564.9	3678.2	3467.9	4583.9	4838.1	5161.4	5444.1	5647.4	6080.8	6023.2	6292.1	5917.7	6452.3	6861.1	7006.3	7149.3	7338.4	7548	6917.3	7727.1	7615.1	7943.8	7911.7	7575.3	8205.4	7987.5	7950.2	8093.6	7996.8	8062.6	7954.5	7843.7
18.063	9.1835	0.91372	0	7.1148	0	0	9.5742	61.996	115.87	263.22	448.11	648.72	890.57	1113.5	1422.1	1836.1	2204.7	2474.1	2847.7	3222.8	3518.1	3791.6	3930.6	4262	4084.1	4936	5196	5310.6	5220.7	6035	6412.3	6408.8	6560.3	6836	6729.6	6738.2	6931.9	7610.1	8105	8138.7	8113.9	8258.6	8589.1	8827.5	8923.5	8950	8992	8862.3	8955.9
0	1.955	1.0362	0	2.7522	4.371	0	18.852	34.345	55.476	80.479	168.29	247.86	327.87	420.23	478.31	582.15	692.76	742.69	773.88	929.85	994.15	1063.8	1144	1208.3	1316.3	1361	1369.5	1523.4	1488.3	1569.2	1497.8	1740.8	1850.1	1846.8	1841	1843.1	1829.6	1944	1831.5	1788.2	1721.5	1869.5	1871.6	1929.5	1816.8	1824.3	1886.6	1945.5	1822.4
0	0	0	7.795	1.0845	6.6838	0.045155	9.1647	3.5208	27.27	41.788	103.11	193.63	328.16	467.5	663.34	847.8	1046.6	1307.6	1511.5	1791.4	1926.8	2172.2	2407.3	2640	2867.1	3126.9	3218	3574.1	3544.2	3795	3813.7	3903.1	4058.6	4183	4463.3	4384.2	4502.5	4415.4	4460.7	4673.5	4747.3	4883.2	4912.4	5183.4	5003.9	5087.1	5012.5	5027.9	5115.9
0	0	0	0	10.58	0.1196	45.831	124.58	297.03	541.27	873.2	1250.6	1706	2240.4	2733.8	3201.7	3699.1	4118	4541.3	5108.8	5656.2	6091.4	6768.9	6712.6	7212.5	7795.1	7526.6	7431	7903.3	8244.1	8512.3	8699.8	8765.6	9343.2	9369.1	9401.4	9926.5	10213	9917.7	9990.9	10282	10503	10165	10188	10487	10520	10576	10531	10659	10438
0	13.986	0	1.9782	7.9892	0	12.52	22.623	29.611	24.844	39.444	83.416	148.32	206.51	278.37	437.56	587.17	693.21	884.5	992.53	1150.7	1319.6	1425.7	1569.6	1777.1	1967	2208.7	2276	2512.5	2708.1	2858.6	3314.7	3475	3913.2	3958.9	4040.1	4356.3	4266.1	4413.7	4801.1	4612.3	4739.3	4874.3	4999.6	5020.7	5585.5	5540.9	5714.7	5689.1	5680.6
0	0	0	23.504	42.757	61.123	69.834	172.52	311.98	455.67	647.49	986.52	1419.5	1880.2	2293.3	2556.3	2818.3	3247.8	3515.6	3884.1	4381.8	4679.8	5158.7	5236.9	5319.6	4949.6	5454.1	5810.2	6481.3	6299.3	6704.5	6878.2	7019	7390.5	7010.7	7165.5	7389.7	7361.3	7348.8	7194.7	7644.5	7622.4	7678	7525.8	7521.9	7737.8	7548.5	7422.5	7643.6	7411.9
0	2.7103	0	0	0	0	46.683	102.66	233.19	482.79	729.35	1054.8	1500.6	1909.4	2466.9	2864.5	3307.4	3787.7	4234.4	4650.2	5057.2	5383.4	5686.1	5946.6	6231.5	6574.7	6624	7139.4	7559.5	7438.6	7697	7668.3	7774.1	7850.4	7982.4	8218	8044.5	8310.3	8185.5	8196.8	8227.6	8408.2	8486.6	8451.1	8437.6	8498.1	8438	8612.6	8580.2	8602.1
0	0	0	2.0995	23.175	0	12.442	102.71	215.8	407.68	618.36	884.22	1206	1665.3	2007.8	2454.7	2875.4	3329.2	3519	4228.7	4436.9	4334.9	4754.7	5021.3	5112.5	5035.9	5478.4	5504.1	5620.2	5352.3	6006.7	6108.6	6092.3	6044.6	6493.3	6200.1	6059.3	6233	6687.7	6970.9	6971.6	6617.9	6725.5	6919.6	7157.4	7349.4	7314.7	7209.8	7221	7004.6
6.5358	0	0	3.7125	0	13.023	27.65	43.234	76.654	78.998	100.21	160.94	210.71	325.6	405.76	557.36	768.71	900.96	1156.1	1255.7	1483.4	1816.6	1884.5	2039.2	2167	2194.5	2369.2	2377.2	2576	2612.2	2610.1	2614.7	2856.2	3191.7	3300.9	3449.3	3425.1	3490.3	3612.4	3488.3	3584.5	3560.1	3630	3734.5	3541.8	3633.4	3599.8	3723.2	3757.4	3775.9
2.4472	17.932	0	37.245	0	0	0	0	76.947	194.68	364.68	685.89	969.6	1062.7	1361.4	1435	1726.4	1919	2200	2533.1	2720.5	2806.2	2529.1	3456.9	3486.4	3440.3	3587.1	3715.5	3890.5	4158.4	4516.5	4743.1	4803.8	5028.5	5176.4	5174.8	5378.2	5362.7	5399.9	5428.9	5427.1	5448.6	5470.3	5601.9	5675.3	5982.1	5245.3	5146.7	4755.5	4806.8
0	0	13.425	0.31088	39.133	45.044	7.8729	28.953	101.67	109.95	176.33	319.79	394.36	485.19	705.23	807.9	1066	1312	1581.2	1900.6	2144.1	2358.5	2652.9	2913.4	3148.9	3385.5	3852.4	3983.2	4348.9	4439.3	4838.3	5334.8	6016.3	6167.2	6326.1	6424.2	6415.4	6223.5	6486.4	6453	6442.7	6441.1	6541.8	6452.4	6529.3	6501.4	6501.7	6442.5	6408.3	6604.5
0	0	0	0	16.107	4.4269	22.296	4.6003	15.162	34.719	15.266	94.202	205.92	344.72	511.79	736.9	936.91	1095	1295.1	1580.3	1796.7	1966.3	2175.7	2521.6	2608.3	2755.3	2904.7	3061.1	2994.7	3077.6	3297.8	3321.7	3491.5	3595.7	3748.9	3732.4	3784.2	4022.1	4089	4163.1	4295.1	4260.1	4298.8	4302.2	4339.3	4370	4354.3	4521.3	4385.5	4405.8
0	0	1.3417	47.713	82.9	200.71	218.52	169.38	256.06	317.93	374.81	533.44	726.77	821.18	982.83	1275.5	1431.3	1627.6	1905.6	2151.4	2528	2808.5	2837	3029.2	3199.8	3352.8	3494	3348.3	3752.1	3691.4	3831.1	4037.7	4111.8	4444.1	4411.5	4365	4390.5	4464.3	4599.3	4624.4	4605.8	4910.1	4723.9	4853.8	4853.6	4837.2	4821.2	4642.7	4653.8	4677.5
8.3118	0	0	0	0	0	10.589	63.651	132.86	262.03	449.36	671.45	935.99	1203.1	1584.5	1869.4	2325.6	2634.2	3114.6	3393.3	3740.8	4207.9	4214.8	4515.2	4428	5330.5	5796.8	5784.5	6180.3	5782	6452.2	6303.5	6661.8	6723	6808.6	6993.4	7250.3	7185	7251.2	7446.9	7342.8	7479.2	7409.8	7815.2	8000.3	8175.3	8158.1	8253.7	8190.3	8438.3
4.5539	1.7634	0	0.75515	0	3.9606	0	32.539	71.924	184.87	362.17	585.43	870.29	1158.4	1497.2	1928.6	2361.6	2760.4	3191.6	3709.9	4113	4673	4949.2	5351.9	5861.9	6172.3	6574.4	7120.6	7345.4	7618	8026.8	8361.2	8929.3	9079.8	9478.8	10001	9987.3	10259	10620	10745	10666	10766	10759	10971	10615	10243	11111	10097	10074	9903.7
0	7.6959	0	0	7.4143	0	19.833	76.181	205.93	343.38	575.81	864.97	1149.4	1612.4	1963.9	2401	3023.8	3590.5	3931.4	4653.1	4874.6	5482.3	5694.7	6100.2	6337.6	6561	6703.2	7439	7597.9	7404.5	8339.1	8645.4	8681.5	8790.5	9056.3	8926.8	8889.9	9116.3	9882.6	10360	9823.3	9870.3	10149	10318	10478	10626	10564	10805	10821	10619
0	0	0	97.392	59.246	62.174	86.399	120.73	77.027	169.79	222.4	337.5	455.11	575.6	723.07	912.39	1043.4	1261	1422.5	1629.1	1788.3	2068.1	2303.5	2433.5	2366	2466.7	2554.8	2726.3	3039.6	2904.4	3130.3	3137.6	3404.4	3588.1	3535.7	3432.6	3666.2	3837	3811.8	3810.6	3771.7	3852.3	3996.5	3940.8	3881.9	4170.3	3964.5	3927.5	3987.6	3911.7
0	0	0	8.1863	26.562	28.45	34.61	58.04	79.692	104.71	164.76	238.41	323.9	391.57	522.49	607.11	756.44	911.29	1108.4	1285.7	1442.1	1693	1832.7	2053	2280.6	2419.4	2658.3	2834.8	2983.8	3162.4	3371	3685.3	3814.5	3809.8	4083.6	4262.1	4402	4432.4	4680.2	4825.7	4855.8	4930.4	5088.2	5111.6	5159.7	5393.5	5321.5	5065.6	5343.2	5473
0	0	0	26.153	51.8	74.917	67.791	112.54	150.38	186.8	221.02	323.69	421.56	528.34	745.87	886.94	1084.8	1330.3	1573.5	1890.9	2116.5	2315.7	2466.1	2733.7	2860.6	3149.9	3199.3	3429.9	3564.4	3790.3	3877	4188.2	4181.6	4302.6	4444.7	4444.5	4530	4648	4795.8	4832.9	4954.4	5056.3	4989.4	5131.6	5262.8	5184.8	5203.5	5117.6	5149.5	5197.3
0	0	0	27.397	46.152	36.11	23.741	126.01	250.69	383.26	593.78	845.69	1057.2	1278.7	1628	1850.5	2165.2	2514.9	2852.7	3249.2	3509.4	3723.2	3988.9	4167.9	4558.3	4728	4996.6	5092.4	5213.2	5404.4	5527.4	5710.9	5989.6	6037.9	6276.6	6177.6	6297.7	6318.2	6480.6	6547	6771.3	6676.1	6640.2	6645.9	6673.1	6677.1	6581.3	6674.9	6628.2	6612.3
4.8861	4.4241	0	4.765	0	0	3.5808	51.825	117.9	244.16	440.46	649.73	893.36	1149.9	1552.7	1836.5	2226.3	2556.6	2930.3	3271.7	3665.6	3987.7	4393.3	4694.3	4845.9	5303.1	5629.9	5914.9	6117.8	6425.4	6553.2	6734.3	6870.9	7107.9	7187.9	7330.5	7447.6	7736.1	7879.8	8041.2	7932.9	8179.6	8395.3	8344.6	8259.5	8515.7	8383.1	8474.3	8524.6	8549.8
0	0	0	0	108.85	160.01	179.83	227.45	263.45	368.14	424.62	676.45	790.88	1089.4	1068.1	1439.4	1466.6	1690.1	1841.6	2095.5	2323	2608.4	2982	3252.7	3605.9	3731.6	3484	4560.9	4417	4010.9	4234	5049.2	4632.2	4735.4	4689	4898.2	5149.7	5175.8	5350.6	5489.5	5410	5575.2	5764	5889.6	5962.2	5771.7	5747.3	5479.6	5645.8	5793.4
0	0	0	0	35.35	34.925	0	15.068	61.785	143.77	303.28	547.8	846.64	1150.8	1480.6	1815.7	2150.7	2540.2	2955.3	3240.1	3500.8	3751.4	4184.1	4576.8	4727.4	5030.8	5146	5426.3	5847.2	5857.6	6173.7	6272.9	6265	6609.7	6590.3	6882.7	6903.4	7019.3	7038.5	6963.1	7333.2	7433.2	7473	7523.2	7639	7472.5	7350.2	7483.1	7458.3	7592.6
0	0	0	0	19.624	0	0	25.765	89.228	148.28	285.68	487.41	643.73	877.55	1073.7	1396.7	1757.4	2131.3	2456	2774.8	3069.8	3350.7	3712.7	3933	4235.1	4247.7	5076.9	5231.1	5346.9	5115.8	5782.4	6071.7	6061	6032.7	6437.9	6315.3	6329.6	6515.5	7097.8	7157.5	6873.3	6692.8	6960.3	7055.4	7301	7322.1	7189.1	7197.8	7233.2	7003
0	0.0052565	0	10.678	13.764	0	0	2.3154	36.403	81.907	152.11	312.51	485.7	696.04	985.36	1295.5	1618	1973.9	2448.7	2682.7	2986.2	3357.7	3523.5	3611.2	3912.3	4270.9	4248.2	4391.7	4637.2	5280.4	5169.1	5302.5	5504.5	5895.9	5780.6	5779.6	6055.3	6240.8	6424.5	6518.9	6515.1	6385.3	6417.9	6410.5	6419.1	6384	6517.9	6469.8	6535.6	6496.5
0	8.4295	6.0892	0	0	0	0	0	15.805	68.433	131.37	267.57	402.98	598.57	807.48	1006.3	1234.1	1413.7	1666.8	1886.9	2071.5	2328.5	2558.6	2716.1	2801.8	2819.2	2885.8	3143.3	3365.8	3400.1	3488.6	3452.2	3695.7	3915.5	3959.7	3990.8	4224.9	4548.1	4573.2	4662.1	4593.5	4734.6	4745.1	4864.2	4869.6	4958.6	4834.3	4743.1	4806.2	4927.2
0	0	0	59.218	179.11	162.17	210.49	347.17	491.11	775.33	1128.3	1446	1992.7	2957.7	3254.1	3788.6	4498.5	4921.4	5746.8	7271	7693.8	8339.8	9139.5	9775.8	9615.1	10530	10783	10372	11006	11495	11660	11944	12372	12959	13017	12791	13270	14034	13778	14213	14231	14460	14600	14813	14748	14773	14918	14891	15106	15051
0	0	0	0	6.0766	22.393	15.302	14.506	26.31	6.9065	0	0	21.786	83.617	153.5	223.71	366.22	447.34	594.2	694.09	888.04	1122.5	1246.9	1392.9	1537.4	1662.7	1899.3	2152.5	2152.3	2223.3	2359	2502.9	2630	2593.3	2643.3	2679.4	2780.9	2804.4	2865.3	2821.5	2895.7	2913.6	2932.8	2993.2	3170.4	2875.3	2920.8	2973.4	3007.3	3006.5
0	0	0	7.1877	52.672	20.011	125.87	133.73	195.86	331.5	502.37	713.43	892.8	1212.1	1453.9	1709.3	2389.2	2791.2	2488.3	3277.3	3205.8	3407	4342.3	4455.5	3984.3	4185.6	5328.8	4450.2	5819.8	5000.7	5127.2	5120.3	5122.4	5170.1	5204.9	5343.2	5506	5506.5	5619.9	5764.1	5777.9	5826.3	5946.3	5918.2	6091.7	6084.3	5963.4	6010.5	6016.9	6024.5
6.8898	15.692	0	0	17.074	0	0	0	37.981	115.48	214.81	417.18	660.35	900.57	1258.4	1482.1	2026.6	2366.3	2684.5	3207.7	3345.7	3815.1	4194.7	4380	4558.9	4686	4923.3	5391.9	5514.2	5173.5	6177.5	6040.6	6030.6	6168.1	6438.2	6236.5	6253.9	6438.7	6929.4	7323.5	7006.9	6816.4	6951.6	7172.9	7504.9	7621.9	7576.3	7554.5	7501.6	7394.6
0	0	0	114.79	61.546	75.311	74.048	127.78	264.18	558.22	1037.1	1574.9	2099.8	2656.4	3531.1	4361.3	5413.4	6055.4	7004.6	7978.5	8602	9495	10450	11485	11959	12872	13454	14120	14537	14767	15395	15603	15827	16439	16863	17168	17780	17966	17961	18507	18549	18366	18936	18992	19029	19069	19191	18995	18806	18886
0	2.0451	3.5327	0	0	0	13.901	43.066	98.752	176.44	273.87	431.8	595.4	832.78	1118.3	1447.8	1821.2	2124.1	2602.7	3007.3	3546.6	4084.6	4445.4	4907.4	5361.6	5431.6	5970	6166.1	7022.1	7129	7198.5	7100.8	7675.9	8226.1	8290.4	8301.3	8516.3	8982.9	9183.6	9355.9	9516.6	9590.1	9701	9719.5	9863.5	9693.2	9924.3	9857.1	9886.8	10034
8.2558	0	0	4.2065	6.5362	15.202	1.5741	38.409	61.394	189.58	295.47	500.68	748.73	1006.9	1271.9	1604.9	1889.4	2194.9	2455.9	2737.6	2961.6	3278	3426.9	3892.2	4001.1	4332.9	4536.9	4698.1	4853.7	4971	5243.2	5300.2	5533.5	5647.9	5844.9	5877	5907.6	6080.1	6163.4	6185.1	6007.3	6021.7	6256.4	6388.5	6300.3	6061.9	6251.1	6126.5	6194.1	6259.2
0	0	0	7.1366	0.33085	3.7411	4.1616	21.982	74.717	159.39	276.19	464.58	688.67	931.98	1253.6	1587.2	2038.2	2392.2	2905.3	3340.9	3824.8	4237.8	4621.3	4942.6	5363.3	5642.1	6093.3	6376.5	6665.2	6969.2	7060.5	7519.9	7576.8	7835.8	7953.1	8334.4	8530.6	8410.8	8520.6	8881	8802.9	8906.1	8806.5	8920.8	9219.8	9216.8	9245	9078.2	9167.7	9311.4
0	0	0.22156	25.285	0	61.431	0	99.754	65.28	186.22	315.63	490.72	808.06	1254.2	1615.9	2214.4	2391.8	3385	3528	4176.4	4878.7	5490.3	6271.2	7001.2	7150.1	7265.6	7773	8451.2	10050	10227	10316	10560	11204	12138	12410	12619	13074	13623	14236	14463	14643	14988	15020	14981	15462	15185	15551	15591	15571	15687
0	0	0	0	0	0	43.939	73.746	225.12	428.84	723.39	1016.8	1332.9	1786.4	2160.6	2551.9	2863.8	3264.4	3589.4	3877.1	4232	4435.9	4699.3	4922.9	5049.6	5128.5	5255.6	5221.7	5593.5	5794.4	6000.4	6159.2	6499.5	6776.1	6766	7014.2	7305.2	7416.2	7416.5	7442.5	7500.3	7423.6	7540.4	7750.3	7598	7785.9	7759.7	7682.3	7641.6	7687
34.205	0	0	0	11.119	23.134	95.73	224.57	434.9	699.7	1063.1	1451.6	1796.7	2059.1	2672.2	3017	3378.5	3858.1	4141.4	4483.1	4708.5	5004.5	5343.5	5469.1	5484.7	5614.9	5938.9	5777.9	5900.4	6077.6	6257.7	6085.1	6447.9	6515.1	6791.2	6750.9	6780.9	6967.6	7213.6	7177.8	7163.8	7113.9	7215.7	7135	7148.9	7262.7	7229.7	7201.9	7252.9	7174.6
0	0	0	5.3129	2.2689	9.3484	14.377	175.48	359.19	671.17	1092.6	1571.3	2100.7	2661.8	3305.7	3906.3	4341	4984.7	5174.6	5118.5	6386.7	6668.6	7108.1	7431.6	7835.3	8149.3	8398.7	8653.7	8940.7	9174.8	8866.2	9360.6	9405.3	9519.2	9687.8	9916.8	9774.1	10026	9832.7	9851.4	10022	10186	10265	9892.1	9852.5	10343	10316	10347	10251	10227
1.1514	0	1.666	1.1044	0	5.6029	0	15.465	65.48	185.29	330.87	575.44	902.62	1275.5	1826.6	2294.6	2811.8	3529.1	3958.7	4379.2	5068.5	5841.3	6349.5	6913.3	6805.8	7355.1	7684	8029.5	8640.1	8598.2	9402.2	9633	9996.7	10286	10488	11038	10867	10967	10801	10964	11217	11067	11571	11432	11389	11444	11447	11438	11369	11491
11.949	6.8034	4.3837	4.2351	0	0	0	38.372	161.3	362.22	633.47	1025.8	1502.9	2051.5	2786.5	3265.3	4065.7	4727.5	5511.3	6306.2	6857.5	7562.3	7976	8489.8	8603.3	8197.6	9183.8	9327	9859.6	10033	11503	11242	11350	12217	12711	11822	11902	12942	13751	12223	12241	12229	12855	12322	12282	12326	12790	13216	12980	12959
0	0	0	0	17.047	4.8502	29.297	62.074	113.95	172.77	232.58	324.79	423.69	474.16	656.31	824.1	1021	1168.8	1367	1505.6	1625.4	1778.9	1857.2	2164.5	2171	2426.1	2462.1	2456.2	2525.9	2563.1	2777.7	2898.4	3007.8	3265	3215.7	3166.2	3341.6	3375.7	3485	3571.5	3599	3664.4	3696	3789.2	3777.4	3714.2	3849.2	3876.7	3925.3	3869.5
0	0	0	0	0	4.656	36.316	137.39	297.89	514.13	830.29	1255.6	1670.4	2091.1	2634	3109.1	3683.3	3811.5	4216.6	4724.2	5140.3	5413.1	5747.5	6130.1	6184.7	6302.4	6675.4	6611.6	7187.5	7383.8	7751.6	7214.2	7663.3	7982.5	8617.6	7931.8	8146.5	8722.9	8949.2	9043.9	9190.5	9110.8	9343.8	9279.3	9493.5	9442.5	9408.3	9540.6	9711	9613.2
0	26.829	0	1.8723	0	0	0	0	35.486	59.936	167.98	273.93	468.93	580.18	801.78	980.09	1247.7	1457.2	1638.5	1871.5	2127.5	2290.9	2518.5	2688.6	2794.1	2911.5	3127	2946	3309.8	3459.9	3312.5	3498.7	3719	3914	3985.2	4025.7	4184.7	4403.6	4352.7	4426.8	4567	4494.6	4522.3	4619.3	4623.6	4601	4707.4	4691.5	4720.7	4734.9
0	0	2.3472	0.85921	0	0	55.997	91.992	187.47	371.25	558.67	853.66	1124.9	1373.9	1687.1	1994.5	2260.1	2602.9	2814.9	3158.9	3426.4	3618.5	3865.2	3902.5	3986	4391.2	4508.1	4372.7	4577.2	4603.3	4818.2	4996.8	5104.6	5427.6	5440.2	5350.4	5606.7	5741.1	5773.3	5747.9	5745.9	5719.8	5699.7	5867.4	5907	5891.8	5879.9	5806.5	5912.6	5930.7
21.887	14.029	17.612	7.939	0	0	2.7803	50.99	92.603	178.76	284.03	444.29	673.76	872.91	1067.5	1180.6	1420.8	1791.3	2052.7	2262.7	2439.1	2776.2	2897.2	3112	3170.9	3420.2	3442.3	3102.3	3029.1	3283.9	3762.3	3782.8	4008.7	4290	4169.8	4219.3	4405.6	4464.2	4629	4542.8	4550	4479.3	4585.5	4507.1	4601.4	4683.4	4623.9	4735.4	4732.4	4692
0	0	7.8462	1.2953	1.9479	5.5857	14.97	17.547	43.313	38.462	67.93	96.05	128.27	153.62	236.6	340.78	468.53	588.5	802.39	1014.7	1178	1412.4	1611.1	1824.7	2133.4	2414	2600.5	2782.9	3158.8	3233	3563.2	3907.5	4093.8	4344.9	4612	4607.2	5107	5050.4	5499.5	5498.8	5586.1	5583.2	5724.3	5687.4	5998.7	5828.2	6106.3	6345.1	6291.4	6310.9
14.255	7.3573	0	6.53	0	0	0	0	0	1.5029	37.949	62.303	138.13	211.06	357.31	502.57	690.84	918.94	1157.1	1379.9	1658.2	1846.5	2170.3	2352.4	2543.8	2830.5	3225.6	3338.5	3562.4	3646.9	3905.9	4052.4	4197.7	4400.2	4567.8	4835.7	4716.8	4874.8	5040.8	5095.3	5076.1	5200.4	5321.9	5264.8	5248.6	5425.4	5559.5	5470.8	5520.5	5515.8
0	9.4399	0	14.966	4.6693	2.844	0	22.624	56.829	164.06	301.53	534.54	858.73	1174.8	1581	1977.1	2403.7	2900.9	3526.4	3846.4	4461.1	4892.1	5402.5	5704.8	6082.8	5726.1	6041.8	6875.5	6494.8	6873.9	7959	8259.1	8853.1	9148.8	9277.6	9491.2	9865.5	9728.9	9991	10079	9718.9	9684.3	9720.9	10160	10529	10287	10005	10071	10054	10084
0	14.23	11.924	14.49	0	0	7.1121	0	33.792	78.33	182.05	359.67	588.51	942.65	1045.6	1264.9	1545.8	1884.5	2203.5	2560	2961.2	3117.1	3603.4	3774.8	3765	3802.8	4122.6	4785.7	5730.2	5814.8	5518.7	5378.9	5047.6	5380.8	5288.1	5320.5	5604.1	5929.5	5985.1	6161.9	7050.4	6674.2	6523.9	6748.4	6817.2	6891.2	6823.4	6879.9	6892.5	6906.6
0	5.1135	0.35913	0	5.0609	0	8.7461	40.017	90.982	168.73	274.79	442.69	589.64	877.38	1122.2	1331.2	1605.8	1996.3	2212.9	2544.3	2905.7	2946.6	3202.8	3463.2	3654.3	3762.3	4084.7	4307.4	4447.8	4719.9	4836.1	5090.1	5093.7	5303.3	5453.6	5514	5705.5	5774.5	5852.2	6102	6071	6144.5	6220.5	6338.6	6297.2	6441.2	6456.9	6405.7	6455.9	6482.2
5.2788	20.96	0	30.86	0	0	17.312	59.599	183.64	367.97	631.96	1005.7	1383.9	1760	1814.2	2154.4	2763.3	3135.6	3458.8	3703.3	4332.1	4641.4	5007.2	5159.6	5439	6146.5	6499.1	6285.1	6393.5	6888.7	6069.2	6578.4	6757.2	7079.4	6944.2	6905.6	7433.6	7438.9	7422.8	7548.1	7613.7	7596.3	7859.1	7977.7	7976.7	8077.8	7631.6	7645.9	7667.6	7470.8
0	0	0	9.2637	0	0	7.0235	5.0642	0	5.1206	44.582	123.21	187.8	276.91	365.21	486.62	605.7	745.48	926.03	1033.1	1176.1	1255.8	1424.6	1581.6	1660.1	1833.7	1922.2	2000.2	2065.4	2027.3	2249.1	2230.9	2368.9	2589.1	2609.2	2561.4	2668.6	2747.7	2887.4	2821	2779	2748.7	2787.7	2752.2	2845.5	2744.3	2828.9	2834.1	2832.9	2686
2.2884	0	3.673	0	0	8.2174	0	5.2432	43.825	132.67	245.45	499.05	773.9	1133.4	1430.7	1788.6	2201.3	2729.5	3086.3	3294.5	3769.3	4186.3	4582.1	4692	5025.7	5428	5849.9	6309.6	6575	6828.3	7084.9	7595.8	7591.6	7944.8	7707.3	7935.1	7968.7	8123.1	8291	8319.2	8652.4	8715.7	9014.7	9064.8	9005.2	8964.9	8867.7	8900.5	8804.8	9003.6
0	0	0	22.68	16.786	34.009	22.549	45.127	50.622	70.831	80.019	119.68	140.17	188.92	245.84	298.21	383.99	446.82	552	674.69	770.99	864.84	991.01	1086.9	1169.4	1284	1338.6	1453.9	1487.7	1510.1	1578.4	1676.9	1718.7	1685.4	1712.9	1692.2	1730.7	1774.2	1848.9	1883.9	1937.3	1868.5	1944.1	1932.9	2003.3	1971.7	1918.4	1932.9	1959.8	1856.4
0	4.8835	0	0	7.9647	0	0	2.2936	15.713	57.551	139.61	286.78	516.82	727.28	1044.1	1396.4	1678.6	2058.3	2447.7	2739.1	3126.8	3472.4	3895.4	4179.3	4401.9	4594	4890.7	4695.3	5044.1	5203.8	5590	5292.9	5607.4	5822.7	6075.1	5565.8	5857.4	6045	6382.6	6241.8	6128	6274.1	6514.8	6334.7	6365.8	6583.7	6456.4	6467.8	6406.7	6341.8
0	4.7492	0	0	0	0	26.07	91.419	206.35	379.06	591.11	870.57	1160.8	1560.4	1915.8	2268	2662.4	2950.8	3329.9	3658.8	4023.4	4296.9	4641.5	5006.8	5216	5279.4	5415.4	5254.4	5810.2	5887.3	6141.4	5887.1	6445.8	6798.8	6597.7	6393.1	6808.1	6989.6	6983.6	7139	7175.8	7230.6	7295.6	7327	7418.9	7419.4	7472.5	7366.6	7398.5	7608.5
0	0.89275	0	0.59446	2.6502	6.3013	3.2692	26.128	40.273	103.61	171.11	298.91	452.58	618	855.84	959.36	1209.3	1432.7	1714.7	1972.6	2236.2	2479	2788.2	3028.9	3196.4	3474.5	3651.1	3920.6	4030.4	4217.6	4436.7	4528.8	4823.4	4924.2	5048.1	5197.5	5310.2	5258.5	5331.1	5468.1	5506.6	5645.6	5648.2	5768	5798.6	5849.7	5747.1	5878.3	5895.9	6092.3
0	0.93815	0	0	3.1578	12.58	18.001	67.112	152.53	285.94	476.87	761.34	1132	1497.8	1960.3	2404	2678	3383.6	3782.5	4406.7	4795	5173.1	5430.2	5872.8	6012	5888.2	6502.8	6452.8	6543.6	6727.6	6983.5	6837.1	7264.2	7776.7	8230.4	7665	7813.2	8279.3	8566.3	8652	8762.2	8701.7	8764.4	8812.5	8827.6	8674.5	8838.9	8802.7	8840.3	8751.2
0	0	0	1.3638	68.4	81.075	103.16	161.09	278.57	423	593.66	802.57	1068.9	1368	1712	2054.6	2542.5	3018.2	3365.2	3893.1	4296	4739.6	5075	5438.4	5559.2	5628.7	6284.1	6344.8	6484.4	5991.5	6968.9	7031.1	7038	7137.4	7346.1	7075.1	7011.7	7206.3	8095.8	8304	8096.7	7919.1	7989.2	8227.1	8411.1	8541	8561.5	8436.1	8396.2	8280.7
0	0	0	25.931	0	1.8827	18.626	31.47	135.77	264.62	469.6	759.44	1050.6	1413.5	1826	2202.2	2584.3	3008.2	3452.2	3915.7	4344.4	5058.3	5527	5787.5	5771.7	6250.1	6399.5	6170.9	6379.4	6670.5	7111.7	7412	7588.6	8164	8029.5	7988.5	8212.6	8330.3	8441.2	8473.8	8547.3	8617.2	8578.3	8620.7	8596.8	8539	8624.7	8488.4	8591.1	8574.7
0	0	0	8.8051	29.792	50.387	65.456	81.017	77.346	72.423	61.796	90.034	196.64	248.26	457.66	644.89	805.24	1057.5	1293.6	1507.2	1673.8	1896.6	2018.1	2266	2489.5	2709.8	2894.1	3184.2	3334.9	3466	3644.8	3784.6	3915.1	3986.1	4146	4052.8	4160.6	4252.5	4447.6	4360.9	4498.4	4565.2	4506.3	4657.4	4785.2	4673.5	4811.2	4762.1	4769.1	4648.6
0	2.9841	0	2.7562	2.0916	0	12.952	8.6059	21.79	27.606	37.422	113.11	117.38	186.64	272.22	348.75	477.65	554.06	666.69	817.4	958.28	1072.4	1243.3	1361.3	1473.9	1466.1	1755.3	1875.3	2291.7	2308.9	2330.4	2415.9	2558.5	2850.8	2990.2	3101.6	3333	3423.4	3446.8	3569.4	3645.9	3734.5	3769.7	3826.4	3987.1	3994.3	4020.7	4021.6	4080.3	4109.1
0	0	0	0	78.243	246.41	430.41	702.86	1075.6	1464.1	1887.7	2215.1	2824.3	3252.2	3711.1	4150.3	4579.9	4981	5304.8	5758.1	6067.9	6424.1	6603.3	6909.7	6887.3	6947.1	6839.5	7028.8	7523.6	7123.9	7612	7753.3	8174.4	8432.6	8242.8	8223.4	8348.7	8777	8589.3	8630.5	8703.8	8671.3	8581.6	8822.6	8754.2	8648	8778.3	8783.8	8777.7	8710
0	0	0	1.9928	0.88775	16.759	16.847	21.932	48.601	70.751	107.91	236.19	315.9	490.16	717.55	918.55	1219.2	1495.4	1719	1991.8	2270.8	2585.3	2774.3	2996.5	3182.1	3208	3448.9	3686.9	4056.7	4105.7	4170	4239.3	4449.7	4653.6	4800.5	4743.3	4914.4	5271.4	5392.8	5399.3	5531	5546.2	5289.2	5278.5	5418.7	5496.5	5473.8	5544.4	5526.9	5565.6
0	40.805	1.5624	0	21.083	0	46.927	42.85	57.335	53.387	59.536	124.68	193.65	230.45	280.01	383.62	480.45	548.89	650.72	745.39	873.39	944.95	1109.9	1185.4	1341.4	1485.5	1628.3	1638.1	1850	1818.6	1973	1986.2	2277.1	2560.7	2616.8	2895.8	2907.5	3096.2	3500.3	3609.5	3902.9	4110.8	4385	4308.9	4324.4	4336.9	4227.4	4347.7	4207.8	4189.8
0	4.8253	5.2773	0.49664	12.588	0	4.2426	0	27.037	24.66	78.509	147.72	215.37	284.76	400.68	549.23	711.91	851.38	894.21	1084.9	1226.9	1346.4	1499.6	1519.6	1654.7	1498.7	1866.9	2111.1	2169.2	2257.8	2753.5	3020.8	2958.3	2857.7	3000	2802.9	2922.4	3053.9	3247	3522.1	3243.8	3199.3	3301.2	3401.7	3734.2	3738.6	4724.8	4881.5	4829.9	4606.1
0	0	0	0	24.461	0	99.511	152.87	313.81	760.76	1122.7	932.32	1350	1721.6	2172.6	2544.8	2826.1	3267.1	3614.9	4011.5	4372.3	4651.2	4909.8	5331.4	5444.2	5383.6	5730.2	5611.2	6117.1	6188.2	6307.2	6228.9	6494.6	6861.5	7032.8	6894.2	6954.5	7338.6	7368.8	7254.4	7453.9	7433.8	7375.1	7415.3	7424.4	7423.2	7402.6	7557.5	7614.2	7560.2
0	7.2881	17.525	0	0	9.8552	0	0	56.576	89.243	210.11	357.09	524.48	722.54	900.54	1070.9	1223.9	1342.9	1537.4	1736.4	1939.8	2147.4	2319.9	2479.8	2638.1	2728.5	2733.1	2685.1	2922.6	2958.4	2734.2	2940	3006	3348.9	3343.9	3449.9	3456.5	3496.6	3611.3	3752.6	3732.3	3945.9	3875.3	3796	3983.6	3973.1	4011.9	4559.2	4517.8	4455.8
0	0	0	1.3741	0	3.7113	24.906	72.846	197.04	413.03	660.54	1019.8	1466.2	2094.2	2501.4	3309	3883.1	4543.3	5247.4	5871.9	6396.6	6933.9	7462.8	8047.4	8370.9	8497.7	8810.8	9172.3	10023	10182	10163	9989.9	10522	11373	11456	11263	11773	12326	12668	12766	12681	12743	12722	12968	12968	13064	12979	13007	13113	13076
0	0	0	8.1024	17.896	9.8256	35.621	91.417	208.48	380.64	558.05	842.81	1108.2	1487.3	1814	2176.8	2547.1	2799	3163.6	3429.4	3708	3971.9	4376.9	4469.4	4764.5	5000.8	4901.3	5184.9	5357.1	5153.6	5989.7	5876.9	6769.4	6463.9	6412.3	6455.6	6515.3	6746.8	6993.7	6928.3	7091.4	7150.4	7181.5	7234.8	7212	7255.4	7302.1	7280.1	7369.1	7428.4
0	0	0	28.81	18.369	23.811	22.584	60.765	123.96	230.34	334.57	534.2	717.45	961.64	1202	1382.9	1621	1940.6	2274.7	2542.5	3067.9	3229.9	3770.5	3978.7	4118.5	3988.7	4192.1	4492.1	5228.1	4983.4	5248.8	5369.7	5748.3	5976.2	5962.3	5875.1	6208.6	6358.9	6413.2	6521	6624.3	6500.8	6639.6	6743.2	6710.8	6778.6	6858.6	6786.4	6813.5	6703.3
0	0	0	4.8181	5.9104	9.7575	13.123	41.167	109.42	236.17	432.67	647.93	935.74	1227.5	1581.5	1896	2239.1	2531.3	3037.7	3390.9	3705.7	4046.4	4360.4	4579	4824	4780.9	5247.1	5317.8	5736.3	5835.7	5956.8	5914.4	6172.7	6553.7	6720.7	6588.3	6905.3	7316.6	7509.8	7636.9	7629.3	7662.3	7835.6	8041.2	7898.3	8032.4	8039.3	8018.6	7813.5	7860.9
8.3374	5.472	0.94764	12.997	0	0	0	0.34806	75.343	183.61	349.4	588.03	914.67	1271.9	1621.3	2025.7	2443.4	2818	3361.8	3679.6	3973.2	4473.4	4882.8	5203.7	5514.1	5918.3	6040	6037	6272.5	6182.5	6608.3	6649.1	6680.9	7307.7	7449.5	7224.7	7373	7665.5	7935.4	7939.1	7758.9	7917.7	7795.3	7864.3	7918.5	7699.2	7831.2	7891.4	7637.7	7646.4
0	1.7389	3.0104	0	1.5761	6.1368	6.5073	0.23631	10.618	26.469	65.4	165.52	237.34	388.64	599.71	809.16	1051.1	1302.1	1625	1890.5	2193.6	2562.2	2795.2	2959.9	3134	3159.3	3373.1	3420.6	3997.7	4046.1	4154.8	4022.5	4339.2	4639.5	4805.9	4854.3	4973	5358.5	5581.4	5499.3	5599.5	5633.2	5688.3	5785.9	5777.5	5745.8	5754.8	5711.5	5775.4	5870.4
[truncated: 78 more columns]
