# Supplementary material for: Limits on information transduction through amplitude and frequency regulation of transcription factor activity
Source: eLife. 2015 May 18;4:e06559. doi: 10.7554/eLife.06559 (PMC4468373; doi:10.7554/eLife.06559)
Supplement: Supplementary file 1. — Raw single-cell time-trace data for HXK1 (15259 cells), SIP18 (21242 cells), pSIP18 mut A (18203 cells), pSIP18 mut B (17655 cells), 1× reporter diploid (21236 cells), and 2× reporter diploid (19222 cells). The data are also available from Dryad Digital Repository (Hansen and O'Shea, 2015). DOI: http://dx.doi.org/10.7554/eLife.06559.014 [file elife06559s001.zip › source_data/HXK1_FM1_5min_690nM.txt]

0.58376	6.1484	8.6583	0	4.5098	0	0	13.963	44.576	151.61	253.89	359.83	485.4	604.75	731.11	836.19	958.69	1093.9	1145.4	960.52	1010.5	1072.5	1089.7	1075.6	1158.4	1177.7	1225.4	1216.8	1210.3	1199.2	1085	1194.8	1234.8	1251.7	1240.4	1183.5	1227.6	1199.1	1216.9	1216.5	1223.8	1218.8	1196.3	1187.6	1183.1	1173.8	1176.6	1147.8	1134.6	1114.4
3.5646	29.905	0.73819	0	0	0	0	0	0	0	0	0	0	0	0	0	0	0	0	0	0	0	0	0	0	0	0	0	0	0	0	0	0	0	0	0	0	0	0	0	0	0	0	0	0	0	0	0	0	0
16.185	20.537	14.039	13.474	0	0	0	0	3.4119	30.65	81.444	108.87	159.02	200.37	238.82	278.51	344.6	387.01	435.54	460.52	505.67	509.86	513.7	553.17	573.44	576.64	599.51	590.36	578.87	589.41	603.71	609.11	600.81	584.8	597.24	619.84	613.3	590.79	617.21	623.74	597.11	595.01	587.25	647.45	587.1	595.42	597.41	629.52	586.56	635.87
6.7285	0	22.894	8.6101	0	0	0	0	0	9.1379	1.2621	5.2913	0	8.6008	0	9.9909	0.32976	2.8764	17.146	28.443	28.603	21.645	21.442	35.796	92.34	5.5868	5.3811	4.5608	18.465	10.894	20.098	18.579	37.796	13.619	15.855	0	6.7488	1.7843	26.584	2.3796	1.6044	0	27.981	3.9645	27.849	33.945	23.515	12.187	24.397	31.269
0	0	0	0	185.22	69.654	135.75	235.81	361.29	486.87	607.79	746.01	833.43	928.55	1083.6	1193.7	1288	1413.3	1459.5	1563.5	1548.5	1620.7	1694.9	1806.5	1808.8	1834.7	1853.1	1807.5	1877	1881	1856	1845.1	1870.2	1896.7	1863.5	1897.1	1945.8	1933.4	1890.1	1905	1927.4	1932.9	1942.3	1960.5	1924.4	1929.8	1962.8	1937.2	1982.2	2021.4
17.501	11.913	0	0	0	0	16.275	109.82	273.85	462.37	683.64	938.82	1202.9	1466.8	1702.8	1913.3	2115	2381.6	2326.6	2130.5	2274.4	2877.6	2986.7	2938.6	3054	3164.6	3176.8	3300.7	3229.5	3232.2	3244.7	3220.1	3288.9	3225.6	3262.1	3308.4	3253.1	3241.1	3184.4	3190.8	3264.6	3095.7	3237.7	3159.8	3169.5	3178.4	3158	3085.7	3088.2	3105.9
0	0	0	0.21274	20.222	44.713	91.641	168.02	236.45	400.3	530.06	700.19	847.3	952.6	1084.7	1199.8	1297.8	1397.7	1415.1	1503.1	1492.4	1548.2	1586.2	1606.1	1638	1671.1	1685.8	1725.8	1706.3	1707.2	1682.5	1693.3	1709.9	1712	1694	1716.5	1717	1732.1	1688.7	1689	1700	1717.9	1665.8	1686	1665.6	1663	1627.9	1620.2	1645.5	1551.3
0	0	2.9986	9.9977	0	0	2.5628	31.048	93.207	147.41	232.05	316.55	495.22	753.02	623.02	733.95	836.84	914.39	977.64	1051	1121.5	1128.9	1208.6	1266.1	1324.4	1339.6	1324	1426.1	1449.8	1516.4	1531.7	1583.3	1588.4	1646.3	1581.8	1600.7	1555	1469.9	1475.5	1429.8	1460.6	1421.4	1369.3	1424.5	1459.6	1435	1448.9	1399.4	1446.1	1381.7
0	0	0	0	13.122	24.461	59.056	139.77	277.38	430.67	627.27	792.2	1011.7	1273.5	1442.3	1600.6	1789.4	1930.5	2075	2201	2331.8	2380.9	2475.5	2570	2639.4	2657.5	2621	2711.4	2695.3	2714.8	2728.9	2730.5	2773.2	2783.9	2872.9	2838.9	2805.1	2868.7	2782	2795.9	2777.7	2781.5	2779.6	2831.7	2788.3	2743.2	2760.7	2801.5	2787.3	2875.1
0	0	0	3.0928	39.917	35.095	65.47	99.301	157.92	253.4	341.66	432.91	516.49	613.56	728.05	821.08	880.16	868.76	930.26	957.95	978.25	1025	1019	1035.1	1068.4	1085.5	1113.5	1135.8	1128.7	1094.2	1130	1151.3	1169.2	1181.6	1166.3	1205.2	1172.8	1172.9	1137.4	1151.5	1164	1130.4	1135.7	1144.1	1481.9	1500.6	1480	1458.5	1435.8	1418.4
0	0	0	0	4.681	13.118	18.151	90.777	119	210.05	286.55	360.36	501.97	569.91	656.12	737.11	809.8	910.25	1020.1	1057.1	1135.1	1158.1	1199.4	1224.3	1313.3	1397.6	1382.3	1431.5	1460.8	1406.3	1389	1409.1	1373.4	1363	1348.8	1339.9	1304.6	1303.6	878.2	1062.3	809.34	1025.3	1025.5	1034.2	1043.1	855.52	991	986.35	979.21	963.21
0.824	20.191	9.0726	5.8954	0	0	0	0	0	0	0	12.939	41.957	73.102	114.48	117.82	148.57	137.95	175.92	221.62	265.24	253.2	239.01	241.67	215.2	244.24	189.62	204.99	216.61	234.29	254.11	223.41	272.11	286.61	267.19	288.5	281.28	269.55	286.41	263.53	265.7	245.28	221.65	207.8	232.89	226.02	203.27	207.18	198.35	234.53
16.67	4.0177	0	0	0	10.049	25.5	78.508	239.39	394.38	594.98	806.38	1104.3	1353	1561.5	1739.5	2005.1	2146	2367.3	2500.2	2765.4	2908.3	3121.1	3256.3	3295.1	3441.2	3465	3578.6	3602.1	3660.9	3680.3	3696.6	3744.5	3715.6	3703.4	3772.6	3687.5	3603.7	3699.4	3643.6	3607.8	3579.7	3672.6	3628.3	3604.9	3579.6	3649.5	3542.3	3495.7	3504.3
0	0	0	39.66	85.509	0	56.078	21.684	0	0	0	14.706	9.1374	31.652	11.754	54.405	21.799	0	0	1.5503	0	32.522	0	0	0	0	0	0	0	0	0	0	0	0	0	0	0	0	0	0	0	0	0	0	0	0	0	0	0	0
0	7.5944	0	0	0	0.68668	19.849	17.224	31.775	69.563	82.029	161.84	194.21	247.23	302.32	325.72	387.92	415.98	450.57	1658.6	1699.9	1772.5	1716.3	1856.4	1918.5	1874.3	1939.3	2053.9	1987.1	1719.2	1995.7	2054.4	1994	2003.4	1948.1	2029.6	1920	1967.5	1956.1	1928.7	1960	1935.6	1927.9	1909.5	1901	1914.6	1888.2	1854.7	1865.6	1874.1
19.399	15.088	6.9685	0	0	0	0	0	0	0	0	0	0	0	0	0	0	0	7.8369	26.242	16.985	31.178	18.595	29.481	133.99	296.75	583.05	584.89	0	0	0	0	0	0	0	0	0	0	0	0	0	0	0	0	0	0	0	0	0	0
0	0	0	7.0628	20.721	15.505	0	0	0	26.367	20.863	82.056	105.72	135.26	143.45	132.52	223.47	231.36	225.92	259.5	297.43	290.32	237.24	278.09	335.14	385.38	377.92	369.29	437.08	431.47	445.9	450.52	470.98	444.61	430.96	542.75	470.27	517.03	507.6	488.74	464.6	434.98	412.39	413.24	405.28	406.16	429.21	387	399.7	392.73
0	0	0	10.191	30.697	57.587	64.663	91.338	136.51	205.75	298.85	388.34	492	607.24	688.7	801.77	894.06	958.66	989.01	995.06	1096.1	1132.5	1221.9	1252.2	1281.4	1373.8	1421.6	1341	1420.3	1427.3	1479.9	1510.8	1485.7	1524.3	1609.2	1634.9	1587.9	1589.2	1602.4	1584.3	1624.8	1577.3	1547.2	1528.5	1555	1570.4	1576.9	1570.7	1542.3	1575.6
11.083	6.8644	0	0	1.8388	0	0	18.715	46.531	95.482	163.27	229.67	265.09	341.3	370.74	438.4	487.65	570.71	596.9	684.57	714.43	723.53	716.53	696.35	705.94	651.15	713.14	682.73	726.41	724.9	681.02	716.82	756.95	738.31	760.69	730.16	745.28	726.29	734.22	733.21	759.28	730.86	721.48	735.99	745.49	678.13	692.96	669.17	663.65	647.4
0	0	0	0	23.646	39.443	98.68	190.95	334.73	519.82	659.82	878.45	1056.9	1247.4	1552.8	1777.4	1971.8	2187.7	2312.3	2423.1	2586.9	2661.1	2761.1	2941.4	2945.7	3095.9	3061.1	3173.8	3200.8	3236.5	3468.7	3210.9	3466.7	3446.1	3397.2	3238.4	3361.3	3253.8	3303.2	3196.1	3229.7	3332.5	3343.3	3454.1	3482.3	3408.9	3446.6	3442.1	3528.2	3464.2
2.2	25.704	16.23	0	9.3317	0	0	0	1.6558	55.98	90.505	127.57	166.34	219.29	269.41	327.24	343.2	410.9	414.38	483.88	505.3	513.11	506.77	534.73	612.32	623.19	611.06	634.95	613.3	670.47	708.38	728.64	727.4	740.96	726.13	713.82	729.04	713.51	716.08	722.9	738.63	721.92	716.24	728.44	734.89	717.09	717.54	692.13	700.36	706.08
0	0	0	23.337	35.495	40.167	77.354	98.786	177.1	226.59	304.28	378.66	421.22	544.8	607.42	705.26	777.94	816.57	907.02	938.72	978.02	1026.2	1035.3	1091.3	1129.2	1107.7	1141.1	1164.4	1183.6	1157.7	1190.8	1161.5	1177.8	1049	1046.4	1058.2	1020.4	1016.5	1049.9	994.58	865.63	843.07	902.07	962.78	945.06	937.43	919.53	944.7	905.91	878.42
0	0	0	0	1.7863	14.476	36.611	56.999	105.24	160.04	228.19	296.57	377.5	435.9	485.33	555.23	588.49	648.92	679.22	694.34	743.46	795.5	777	817.19	851.23	834.49	846.74	821.98	829.4	837.31	852.26	846.01	834.9	815.88	833.67	813.82	828.16	812.42	822.39	815.63	781.2	771.35	777	776.4	785.26	782.07	795.72	783.28	784.01	783.59
0	0	0	0	2.1516	0	29.17	91.59	213.91	394.76	532.56	701.34	894.3	1062.7	1179.7	1296	1420.9	1501.7	1543	1716.7	1739	1883.8	1920.4	1965.6	1966.1	1954.7	2008.6	1963.7	2031.9	1991.7	2010.3	2000.7	2005.1	2045.1	2056	2070.4	2092.3	2067.2	2090.3	2077.2	2082.5	2110.8	2075.3	2107.6	2047.9	2046.7	2061	2080.2	2036.5	2014.1
0	0	0	2.8065	0	3.0118	36.503	33.902	57.716	89.548	133.52	142.26	185.53	230.73	293.97	368.77	271.86	306.9	325.21	330.28	386.68	380.03	478.43	506.46	406.29	506.67	492.92	450.77	496.86	470.31	493.92	449.27	463.09	472.12	476.62	456.5	409.87	435.55	421.83	434.96	397.2	413.21	404.59	529.92	502.63	307.66	289.01	275.72	280.11	271.05
0	0	0.40492	21.362	39.259	37.629	44.333	52.707	94.2	95.41	111.12	114.5	161.86	244.72	297.16	331.23	329.11	377.29	392.44	383.58	397.52	410.18	415.94	423.06	414.67	434.98	445.59	468.98	484.21	473.99	481.64	433.37	440.17	432.2	434.86	436.1	453.8	439.97	465.06	442.98	419.12	439.67	445.55	436.85	433.51	426.86	435.07	418.09	381.89	371.36
15.524	7.3593	7.0937	12.066	3.2552	0	0	0.03764	0	59.409	60.975	128.15	161.89	182.07	268.1	312.26	317.85	331.04	401.26	402.76	417.78	439.36	441.5	453.37	482.85	508.17	506.24	497.44	500.64	520.62	523.84	508.62	507.81	545.88	495.56	495.09	635.83	560.94	548.02	491.08	472.97	519.67	498.7	482.55	482.67	510.67	488.45	527.19	491.65	474.78
0	3.1041	0	3.0247	6.8386	0	9.6185	26.747	59.518	106.01	155.58	193.37	255.53	313.64	353.17	397.86	457.34	496.69	510.14	543.13	573.02	570.93	623.8	607.33	653.71	678.98	696.84	679.14	676.7	687.77	693	696.46	693.39	691.8	700.03	683.35	687.17	682.9	700.83	697.34	694.57	713.45	683.54	714.96	697.23	699.71	701.77	689.21	675.9	679.86
0	0	0	26.375	28.109	9.7242	0	0	0	26.657	0	8.9807	0	0	0	0	0	0	0	0	0	0	0	0	0	0	0	0	0	0	0	0	0	0	0	0	0	0	0	0	0	0	0	0	0	0	0	0	0	0
0	106.52	0	0	0	170.57	25.334	0	0	0	0	7.0435	66.255	204.34	136.84	365.85	477.96	473.74	421.44	509.69	611.94	627.32	708.89	818.52	859.44	559.84	648.91	708.86	729.07	821.37	804.97	833.36	873.7	946.74	879.27	897.47	782.74	791.23	864.78	825.58	1016.2	837.19	949.33	900.58	960.09	972.68	964.61	960.63	1071.9	952.43
0	0	10.51	9.6296	0	60.6	0	0	0	0	0	0	0	0	0	0	0	0	0	0	0	0	0	0	0	0	0	0	0	0	0	0	0	0	0	0	0	0	0	0	0	0	0	0	0	0	0	0	0	0
29.465	11.881	0	0	0	0	8.8089	55.551	117.31	162.76	365.91	523.11	699.41	864.73	1046	1174.1	1303.6	1368.3	1481.7	1622.9	1741.6	1809.7	1939.3	1881.9	2033.2	2120.7	2122.9	2258.5	2167.5	2179.7	2248.9	2283.8	2335.6	2271.6	2288.1	2262.9	2229.1	2301	2217.7	2250.9	2263.3	2240.5	2248.9	2171	2157.9	2210.7	2191.9	2195.4	2231	2206.4
0	31.627	0	0	0	0	32.706	7.5729	73.183	82.814	87.003	117.78	137.17	239.92	216.65	171.86	180.23	94.02	238.05	405.72	175.27	328.65	0	0	20.947	36.101	14.717	1.9291	3.6061	0	0	0	15.129	0	0	0	0	42.101	0	0	0	0	0	0	0	0	0	0	0	0
0	6.9448	0	13.524	11.376	0.38565	0	9.6524	61.05	101	163.5	220.06	323.89	369.65	446.12	543.21	585.68	646.79	667.48	694.06	768.47	756.4	829.6	828.96	837.58	860.99	835.24	897.09	873.93	901.98	946.06	937.73	965.17	951.31	942.2	944.51	960.47	960.08	927.43	922.81	938.87	936.78	916.28	939.26	948.24	946.76	922.15	928.87	956.58	933.57
0	0	0	0	0	22.446	42.521	84.32	193.16	264.8	421.44	505.01	659.4	697.36	850.79	976.86	1035.9	1152.3	1196.9	1216.8	1332.4	1320.3	1322.8	1358.6	1415	1398.6	1417.9	1516	1466.6	1523.6	1531	1552.1	1507.6	1481.6	1485.1	1518.5	1509.8	1490.2	1507	1490.7	1515.1	1496.5	1500	1463.7	1463.1	1460.8	1506.3	1456	1444.7	1423.3
0	0	0	27.566	28.858	39.829	30.979	67.087	112.51	184.52	252.46	363.05	443.07	527.17	624.25	642.61	606.83	680.75	734.25	787.31	803.91	829.03	873.57	926.33	936.36	917.59	940.47	972.68	947.06	1024	987.01	954.95	1012.6	1016.2	985.17	1028	1006.5	1031.2	969.58	921.07	935.74	932.94	923.41	991.9	979.74	1019.5	1016.3	999.52	999.46	982.81
0	0	4.3657	6.2029	7.6703	4.6906	0.69851	0	10.541	31.34	48.784	67.1	87.27	117.47	135.6	138.19	164.11	173.56	188.05	206.72	224.15	245.97	241.7	255.48	269.06	278.08	276.86	269.15	315.92	325.75	328.33	316.92	305.28	313.12	302.34	313.93	300.71	318.87	324.84	330.76	323.8	310.41	317.36	309.1	307.68	301.36	302.87	298.15	301.37	319.15
0	17.614	23.673	51.926	0	0	1.5585	7.8229	19.036	37.72	61.433	116.67	138.13	162.9	166.48	162.75	184	133.21	163.37	182.82	166.47	234.48	171.34	208.34	192.43	176.83	149.86	152.6	139.41	150.56	67.174	141.08	97.299	121.44	76.833	72.128	78.106	66.062	48.375	94.198	78.509	71.941	41.149	40.601	35.281	20.788	22.058	25.078	17.099	0
0	0	35.707	0	0.77312	0	34.009	50.437	107.84	112.38	116.81	170.89	161.73	139.06	111.4	93.358	100.17	32.518	30.127	17.096	0	0.92114	0	0	0	0	12.596	0	1.3826	0	0	0	0.60892	0	0	15.61	0	0	0	0	0	0	11.616	25.302	2.0661	0	0	0	0	0
0	0	0	0	104.48	90.332	175.82	307.55	476.79	658.7	857.69	997.21	1189.9	1352.9	1510.5	1577	1723.5	1863.5	2059.5	2098.3	2083	2157.7	2291.3	2374.9	2327	2358.1	2439	2458.3	2396.4	2500.1	2517.7	2499.1	2549.3	2566.6	2553.4	2637.7	2642.4	2705.6	2627	2653.5	2652	2583.9	2576.1	2577.7	2565.8	2588.8	2600.4	2539.3	2526.3	2579.5
6.3767	7.0993	0	0	0	0.17589	3.6759	14.285	45.955	69.088	88.368	115.72	165.66	202.56	250.64	284.34	325.93	350.88	382.64	411.95	427.08	445.54	379.3	398.02	416.68	439.05	416.53	426.8	432.08	439.38	440.74	450.47	477.7	488.69	460.38	447.5	459.94	469.71	469.85	465.02	461.4	459.99	451.53	481.29	466.21	478.02	471.1	488.71	489.27	470.72
6.2482	20.161	0	0	0	0	0	25.321	73.143	105.28	156.54	214.54	310.06	369.79	439.11	486.45	542.93	556.17	601.11	641.75	661.6	709.88	741.9	750.45	795.89	776.42	808.37	825.08	816.32	853.8	842.13	859.86	872.35	881.79	867.11	874.5	860.6	878.21	873.07	894.59	890.2	902.54	896.56	851.8	873.13	867.1	881.27	860.98	878.7	856.79
1.9475	6.3491	0	34.615	18.227	0	0	57.32	138.97	279.97	447.82	688.99	825.63	1078.2	1333.8	1505	1717.9	1812.9	2001.8	2157.6	2217.2	2297.5	2251	2284.8	2256.7	2287	2246.7	2297	2237.5	2138.1	2130.9	2188.9	2098	2084.4	2086.7	2120.5	2099.9	2102.1	2016.5	2068.6	2080.6	2077.9	2057.1	1965	1979.1	1991.9	2032.6	2057.4	2016.9	2088.8
0	6.233	4.6055	0	0	3.9974	6.9821	21.357	35.198	62.973	94.134	101.39	163.43	148.58	173.69	210.19	188.44	206.78	229.09	219.56	238.44	230.47	217.81	240.89	226.05	236	256.56	273.88	271.69	261.83	285.7	272.11	274.66	283.6	275.45	296.78	312.11	319.06	321.33	301.03	302.93	327.95	337.47	353.07	353.07	340.19	357.32	347.11	375.02	360.93
5.1866	0	0	7.1571	3.0491	0	8.6229	28.904	62.19	123.28	201.65	296.65	406.38	546.09	624.23	753.26	819.32	954.8	1057.1	1139.6	1196.8	1234.9	1220.7	1257.4	1295.6	1326.5	1336.1	1398	1420.7	1439.5	1469.9	1510.7	1527.5	1519.2	1541.9	1527	1479.9	1521.1	1531.8	1484.5	1503.2	1511.3	1581.3	1613.8	1615.2	1635.8	1647.7	1642.9	1651.4	1645.3
0	0	0	9.9223	2.7174	8.9417	18.465	53.4	139.19	287.78	425.67	661.89	856.57	1131	1384.3	1612	1840.3	1994.4	2088.5	2322.1	2489.5	2563.1	2643.1	2827.8	2803.5	2864.2	2935.9	2926.6	3028.8	3096.2	3063.2	3125.2	3122.9	3250	3187.7	3210.4	3205.2	3216.4	3255	3275.2	3237.8	3123.8	3073.7	3042	3145.3	3134.4	3152.9	3129.7	3103.1	3136.8
10.899	10.792	2.3167	3.2643	0	0	0	0	0	23.762	29.693	23.923	68.387	48.483	90.699	103.36	120.32	145.61	178.74	200.69	205.17	214.07	236.17	236.49	229.71	244.92	263.87	297.44	295.16	283.8	273.22	267.98	272.74	270.59	266.18	291.8	267.25	263.26	268.66	255.82	221.05	234.04	255.33	246.8	243.77	221.39	243.69	237.29	239.13	219.58
0	6.2816	5.9658	1.0146	7.2625	2.5891	0	0	0	0	0	0.22253	9.1362	0	0	1.1253	0	0	0	0	0	0	0	0	0.5017	0	7.0019	0	5.2405	7.4812	16.728	15.004	10.841	17.31	6.1597	18.717	13.814	21.189	15.495	15.81	12.988	14.3	17.818	19.949	19.506	28.708	20.702	25.227	18.056	25.486
56.798	68.896	0	0	0	0	0	37.003	129.97	278.88	436.21	658.58	748.06	934.66	1176.4	1398	1608.7	1768	1968.1	2027.8	2206.8	2228.5	2409.2	2425.7	2509.2	2662.9	2633.4	2682.3	2759.1	2712.6	2717.5	2767.5	2804.7	2728.6	2722	2710.4	2693	2682	2553.6	2621	2585	2634.6	2661.4	2720.8	2732.6	2801.1	2881.3	3067	3024.9	3049.3
7.2772	35.8	0	0	1.9842	0	2.6937	97.272	213.23	368.69	565.75	653.71	974.74	1058.9	1254.1	1402.4	1513.7	1632.9	1738.3	1828.2	1862.8	1970.2	2019.1	2027.2	2076.9	2114.2	2066.7	2127.7	2118.3	2149.6	2087.5	1981	2191	2106.9	2108.5	2131	2055.7	2059.8	2057.7	2074.3	2063.4	2010.2	2026.1	2012.9	2007.4	1991.2	2016.3	1913.2	1936.5	1880.3
0	0	0	11.333	0.15315	11.308	12.008	21.061	47.356	46.26	65.182	76.171	107.06	113.92	146.99	152.28	176.34	186.54	205.57	212.5	228.39	251.46	235.77	229.5	249.18	234.36	267.96	268.8	297.07	301.56	303.47	302.38	298.89	325.23	306.58	278.17	301.98	331.66	328.44	313.58	334.4	336.97	358.62	403.3	371.2	327.15	357.71	337.44	337.31	356.81
0	0	0	30.338	0	18.511	4.458	0	0	0	0	0.76111	4.3826	25.199	23.939	18.668	27.286	0	16.314	39.758	50.575	39.634	44.664	56.8	23.861	0	0	0	0	0	0	0	0	0	0	0	0	0	0	0	0	0	0	0	0	0	0	0	0	0
0	0	0	32.886	67.032	123.02	179.45	279.57	329.83	421.14	614.22	663.74	845.17	1004.5	1198.9	1375.8	1536.4	1735.5	1941.3	2006.9	1878.3	2011.1	2370.9	2146	2189.9	2177.2	2293.3	2291.3	2576.8	2431.9	2559.7	2433.5	2481.7	2473.3	2544	2451.7	2474.2	2511.9	2502.6	2488.2	2559.8	2541.4	2637.7	2659	2607.5	2650.1	2694.5	2701.1	2688.5	2875.7
0	0	1.5612	0	0.66984	0.19254	29.052	219.79	371.4	630.57	1213.1	1407.5	1691.3	1947.8	2227.7	2666.3	2736.1	3042.8	3390.8	3619.6	3915.8	4074.8	3962.4	4143.8	4484.9	5348.5	5505.8	5349.4	5007.8	4950.2	4814.7	4844.3	5271.6	5055.2	5005.1	5025.4	5055	5175.1	5261.1	5193.6	5128.9	5098.6	4956	4901.2	4855.5	4890.5	4935.2	4841.3	4912	4828.6
0	0	0	0	36.119	80.7	189.93	286.09	406.05	585.96	718.82	801.12	984.34	1109.1	1251.4	1317.9	1457.9	1576.6	1645.4	1686.6	1704.1	1697.4	1815.3	1788.2	1818.5	1868.3	1911.1	1923	1904.4	1920.6	1774.5	1888.3	1920.1	1865.5	1884.9	1853.6	1868.6	1874.9	1885.1	1860.5	1890.6	1890.3	1858.6	1910.8	1888.6	1874.5	1890.6	1865.6	1868.4	1796.5
0	0	0	48.892	0	208.59	125.3	130.44	179.62	300.12	426.51	547.63	654.24	819.81	925.29	1030.8	1140.3	1197.8	1219.5	1303.8	1330.5	1449.9	1505.2	1529.9	1528.6	1506.9	1509.2	1513.8	1520.2	1500.6	1529.2	1497	1466.1	1458.7	1476.2	1463.6	1432.9	1403.3	1430.2	1331.4	1457.1	1332.9	1285.4	1291.6	1255.1	1264.5	1251.5	1159.9	1230.9	1217.2
0	0	0	16.361	0	25.328	33.791	36.716	86.979	21.985	73.858	74.285	195.51	281.82	313.19	441.48	470.27	500.4	540.9	624.74	658	624.5	594.4	726.67	637.36	705.62	717.66	702.57	731.96	680.57	679.7	749.11	726.29	768.45	711.34	765.65	683.32	792.08	750.14	746.92	749.05	736.83	736.93	712.87	715.65	707.13	718.96	762.23	683.41	620.06
0	0	0	7.5763	41.298	66.906	136.3	183.74	244.29	263.26	338.76	416.42	457.89	513.12	581.1	580.08	646.97	715.72	735.04	68.904	106.9	100.68	74.507	78.54	62.086	74.148	37.956	64.823	108.87	124.76	124.1	136.67	140.66	164.66	135.57	129.53	110.55	95.779	110.35	100.52	95.604	84.932	25.498	23.512	0	0	0	0	0	0
0	0	0	21.314	83.908	126.23	177.47	225.87	291.81	404.63	474.39	556.82	672.27	762.57	860.06	896.79	1022.9	1082	1136.7	1211.3	1278.6	1249	1300.1	1317.3	1402.8	1465.1	1400.6	1437.4	1445	1464.9	1473.4	1476.7	1448.5	1462.4	1460.9	1450.2	1453.8	1486.1	1477.1	1449.7	1454.3	1463.1	1438.4	1410.1	1411	1406.2	1422.7	1390.9	1361.4	1372
14.508	13.57	9.874	0	0	0	0	0	0	0	0	0	0	0	0	0	0	0	0	0.24905	14.27	21.099	0	0	0	0	0	0	0	0	0	0	0	0	0	0	0	0	0	0	0	0	0	0	0	0	0	0	0	0
4.9472	1.2551	0	1.4629	6.5981	0	0	26.141	66.8	119.46	167.64	239.38	326.32	392.17	449.58	546.23	598.71	686.49	746.5	777.89	802.81	857.99	855.33	890.33	868.67	952.35	940.27	966.29	963.64	987.67	990.54	985.02	991.85	1003.7	1003.6	1046	1029.5	1024.3	1047	1036.9	1027.7	1070	1039.5	1052.2	1015.4	1054.4	1038.5	1030	1027.5	1047
0	13.84	24.116	5.7187	0	0	0	0	0	0	50.675	51.811	97.025	126.2	112.11	167.45	186.95	209.1	209.78	178.51	128.78	117.96	121.71	122.04	131.51	139.99	156.7	139.71	124.03	138.71	146.8	140.84	113.47	94.865	109.61	124.38	112.67	129.72	115.17	116	137.22	166.89	158.92	147.26	150.09	152.55	147.53	153.87	153.65	155.73
0	0	0.71758	0	2.7802	11.462	18.312	47.123	125.75	237.17	360.95	546.51	658.02	849.4	1003.7	1158.4	1281.3	1406.1	1408.1	1530.6	1589.8	1756.1	1749.7	1858.2	1752.6	1927.7	1924.4	1940.4	1978.3	2041.4	1945	1993	1969.2	2030.3	2059.8	2032.9	1957.7	1998.3	2018.4	1995.1	1953.3	1930	1990.7	2001.1	1859.5	1934.7	1947.7	1970.4	1960.5	2000.2
0	5.9067	0	2.8518	1.1014	0	0	7.6507	33.402	58.18	115.26	145.29	206.06	235.82	273.8	349.91	372.21	403.25	427.59	459.13	502.23	494.89	503.55	505.24	518.02	515.42	533.8	517.3	516.37	537.43	533.86	554.04	523.64	506.25	605.63	557.79	554.4	538.57	541.49	584.77	543.2	548.02	570.65	537.9	534.78	593.64	628.7	564.04	560.75	570.99
0	0.008047	24.202	0	0	0	30.856	141.26	326.72	555.07	826.24	1146.2	1386	1682.9	2005.3	2244.7	2482.8	2326.4	2481.2	2621.6	2699	2685	2643	2696.8	2710.7	2697.4	2672.6	2709.9	2762.4	2762.1	2815.8	2689.6	2775	2678.8	2632.1	2708.7	2690.2	2676.5	2551	2615.4	2581.2	2602.6	2461.9	2459.9	2412	2430.9	2400.8	2412.6	2408.2	2515.1
16.839	38.177	0	0	0	0	0	0	0	0	0.24211	5.4262	0	0	0	13.667	17.706	0	21.346	12.393	33.994	66.045	71.164	42.559	86.853	112.84	159.01	136.68	102.9	91.893	103.01	142.21	129.55	136.69	130.96	143.45	133.52	106.35	86.258	67.775	90.402	63.813	98.726	71.107	42.329	50.418	66.171	88.054	77.092	97.262
0	2.8493	0	0	1.6909	0	14	41.115	94.728	191.91	299.27	373.16	490.72	591.08	699	779.29	871.87	976.35	1007.8	1168.1	1181.7	1209.5	1284.4	1372.3	1414.4	1457.6	1542.9	1530.3	1617.6	1629.6	1661.9	1644.7	1606	1699.5	1659.8	1774.3	1804.2	1877	1910.6	1894	1877.5	1872.6	1893.2	1875.1	1891.8	1859.5	1892.8	1874	1877.6	1908.1
0	0	8.5596	26.022	79.846	94.243	60.326	146.32	225.57	307.43	425.22	534.17	699.52	837.48	894.54	1065.8	1184.6	1360.7	1563.9	1619.6	1804.5	1825.7	1831.2	1922.2	1930.7	2056.3	1979.4	1995.3	1922.7	1930.1	1995	1847	1836	1955.1	1880.1	1994.9	2037.6	1945.3	2022.7	1905.4	1739.5	1912.7	1823.4	1809.7	1880.8	1863.5	1820.1	1827.3	1829.9	1919.7
0	0	0	0	23.525	83.479	165.35	285.39	450.81	579.34	740.02	954.39	1057.3	1226.5	1373.6	1456.2	1574.2	1679.6	1707.6	1825.6	1839.3	1859.4	1937.3	1928.7	2026.8	2037.2	2076.1	2116.1	2096	2100.2	2125.5	2209.4	2230.8	2183.5	2185.9	2202.4	2196	2235.6	2262.5	2234.6	2246	2210.6	2186.1	2193.5	2213.6	2218.7	2207.4	2205.7	2216.8	2228.4
10.179	0	0	0	4.9413	0	14.52	17.599	76.592	155.79	118.96	162.12	256.42	348.89	407.94	404.87	413.83	460.91	558.74	576.16	587.31	650.58	702.17	701.85	715.33	725.99	785	788.01	807.58	807.09	833.61	852.23	867.57	857.76	821.39	748.29	749.75	692.36	796.56	797.1	787.43	802.1	830.67	822.57	829.07	833.63	828.82	846.46	861.6	854.79
0	0	0.74666	0	12.195	37.672	63.816	121.88	221.95	363.21	463.21	615.04	767.71	887.89	1009.9	1170.9	1243.9	1344.7	1527.1	1613.5	1711.4	1771	1801.5	1850.8	1909.1	1929.2	1967.4	2005.4	2021.1	2023.6	2074.6	2022.6	2040.2	2052.9	2011.9	2018.6	1982.9	2044.7	2078.4	2054.9	2023.1	1997.4	2047	2004.2	2016	2023.5	2027.5	1995	1957.7	2004.2
0	0	0	0	110.32	272.94	446.97	662.24	876.15	1137.9	1448.2	1705.7	1944.9	2170	2374.4	2536.1	2562.9	2719.7	2777.6	2872.6	2983.4	3061.9	3202.2	3066.9	3027.6	3126.7	3089.3	3176.7	3256.3	3253.2	3288.9	3431.5	3353.5	3286.2	3282.2	3346.8	3368.4	3261.5	3859.8	3824.4	3651.8	3724.4	3819.7	3972.7	3906.1	3971	3829.3	3927.8	3782.5	3875.1
0	0	0	54.701	45.343	165.44	182.01	363.78	524.25	649.52	929.24	1114.1	1312	1643.4	1916.1	2139.6	2434.8	2528.2	2720.2	2898.7	3054.1	3133.3	3173.8	3163.8	3366.5	3269.3	3421.6	3301.2	3395.8	3465.7	3411	3460.1	3453.9	3474	3456.8	3513.9	3470.4	3526	3545.5	3490.6	3571.2	3544.2	3505.5	3499.2	3510	3506.5	3504.7	3478.8	3491.1	3428.5
0	0	15.991	6.6637	15.729	7.5126	37.552	79.378	153.78	315.02	507.15	646.24	819.31	998.45	1191.7	1362.5	1423.5	1583.5	1645.9	1799	1897.5	1993.3	2132.7	2220.5	2376.3	2440.9	2531.3	2588.1	2674	2601.3	2713.8	2769.4	2841.1	3029.6	3003.2	3123.6	3280.9	3346.9	3408.2	3583.8	3718	3825.7	3877.7	4087.8	4156.4	4353.9	4364	4315.2	4329	4422.5
0	19.635	16.072	48.494	42.627	32.688	0	0	0	0	0	0	0	0	0	0	0	0	0	0	0	0	0	0	0	0	0	0	0	0	0	0	0	0	0	0	0	0	0	0	0	0	0	0	0	0	0	0	0	0
0	18.324	12.518	0	3.2496	0	11.885	27.58	76.781	152.1	233.37	346.63	341.03	377.21	589.71	656.97	728.38	780.09	848.66	929.63	1007.3	996.43	1058.5	1077.6	1108.9	1128.8	1133.2	1135.2	1162.5	1151.4	1124.3	1135	1121.8	1176.5	1109.5	1140.3	1122.9	1099.7	1086.1	1081.8	1061.1	1099.1	1057.5	1060.3	1044.8	1061.9	1038.8	1038	1040	1017.8
0	0	0	0	13.274	8.9057	26.692	49.03	82.754	137.18	190.29	223.33	273	332.8	364.39	406.63	460.87	508.75	518.9	555.42	565.97	572.07	597.64	636.31	615.63	652.15	634.82	641.99	640.46	617.98	642.54	635.52	609.61	642.81	620.09	637.87	631.68	638.91	622.79	628.85	629.67	632.77	622.52	633	626.2	626.66	614.94	625.55	621.41	625.48
0	0	0	12.709	0	5.1032	42.102	71.328	134.74	215.04	275.48	391.13	486.62	591.02	691.35	801.98	884.82	951.75	1047.1	1122.5	1109.8	1181.7	1267.9	1348.4	1388.9	1469.5	1486.2	1517.1	1483.6	1552.2	1584.7	1568.2	1598.3	1596.1	1588	1605.1	1573.4	1559.1	1596	1598.2	1609.8	1609	1609.3	1600.9	1602.7	1615.6	1630.7	1601.8	1595	1607.5
0	0	0	65.915	105.52	102.41	143.73	199	290.37	358.32	418.33	493.69	631.46	672.92	821.29	846.85	897.51	1095.6	1094.2	1123.6	1191.6	1148.7	1186.6	1220.7	1291.3	1309.1	1314	1276.2	1238.4	1215.7	1285.4	1252.5	1273.6	1334	1351.9	1345	1336.9	1298.3	1286.3	1282	1241.9	1225.5	1220.5	1183.5	1141	1119.7	1129.2	1148	1112.8	1111.4
0	5.3383	17.95	6.4736	0	0	20.598	73.29	153.63	250.44	310.85	431.88	466.3	560.37	619.69	726.63	799.69	853.02	918.81	942.36	1027.6	1064.8	1096.4	1152	1157.6	1177.9	1194.8	1184.9	1213.1	1222.7	1252.7	1228.9	1260.7	1233.1	1252.6	1205.6	1187.4	1212.4	1220.4	1189.2	1145.6	1137.4	1165.9	1182.1	1155.1	1149.5	1128.3	1132.3	1119.9	1101.4
0	0	0	1.8231	15.02	54.915	142.01	198.83	311.36	459.57	600.27	729.6	895.13	1039.8	1154.5	1311.7	1440.6	1546.1	1650	1708.3	1772.1	1774	1671.6	1702.7	1696.5	1722.2	1640.1	1663.1	1771.8	1788.2	1843.1	1835.2	1856.4	1906.1	1837.2	1896.6	1939	1945.9	1977.2	1921.8	1974.1	1957.4	1979.1	1979.9	2006.6	2043.8	2035.1	2021.5	2078.2	2048.4
0	1.6494	0	4.5307	4.7022	0	5.3687	55.138	115.81	215.25	343.32	461.28	629.36	736.17	852.78	930.09	1096.7	1059.2	1172.6	1141.1	1150.7	1238.9	1268.5	1267.9	1340.2	1370.5	1327	1378.7	1403.1	1415.8	1373.2	1356.6	1407	1362	1418	1408.2	1405.3	1432.1	1393.7	1356.8	1432.2	1431.1	1484.6	1470.3	1549.3	1443.7	1370	1451.9	1456.4	1393
9.8182	1.3316	6.126	0	0	0	0	13.446	54.917	114.62	157.46	216.17	268.44	307.93	377.14	378.03	401.98	430.39	486.54	500.14	512.16	542.61	518.68	515.92	539.68	588.64	540.98	625.62	599.09	609.23	609.5	578.59	631.31	593.87	598.6	580.42	602.56	579.12	580.56	575.9	574.89	574.85	586.98	563.48	585.79	548.3	565.6	544.8	560.5	526.16
0	0	0	0	0	71.39	77.011	69.654	169.69	162.17	184.16	303.69	326.65	341.03	492.89	469.99	456.51	101.76	119.03	157.12	166.64	184.23	250.69	286.61	250.9	596.46	296.38	429.38	335.02	415.91	382.15	602.97	631.48	701.84	764.97	826.1	669.81	679.88	1204.2	1300.5	1457.4	1252.6	1171.9	1219.1	1205.5	1165.4	1157	1227.6	1149.1	1138.8
13.508	15.098	4.5216	0	0	0	0	0	0	0	0	0	0	0	8.5276	8.0927	1.7928	1.1159	20.773	3.9875	0	13.282	12.512	18.693	19.234	26.242	16.71	36.663	24.339	32.565	34.748	30.513	47.844	41.753	34.025	24.576	3.6685	36.219	24.077	19.261	22.184	33.661	42.355	46.78	38.917	43.06	44.532	50.445	156.45	157.15
4.2289	0	0	9.9574	1.2202	0	3.7588	16.589	42.742	60.41	133.71	203.44	301.03	357.93	433.51	511.62	575.29	678.58	709.65	777.84	853	895.96	951.9	911	975.43	985.27	980.37	1040.7	1035.6	1077.2	1109.9	1100.7	1099.5	1110.6	1099.9	1155	1130	1166.4	1164.4	1116.1	1117.7	1109	1126.3	1133.3	1105.7	1131.7	1143.9	1105.9	1121	1119.8
15.441	24.785	2.8965	7.2924	0	0	0	0	16.391	44.086	55.897	179.72	259.05	379.05	476.76	546.38	639.1	647.09	744.41	835.16	957.45	900.45	907.64	998.77	959.03	1097.6	1044.5	1140.2	1172.8	1198.9	1212.4	1195	1210.1	1231.3	1259.5	1177.2	1226	1241.2	1207.2	1186	1174.5	1158.5	1136.1	1146.1	1131.5	1130.1	1124.5	1135.7	1103.4	1111
4.2124	5.8294	6.9269	0.20492	0	0	0	0	0	5.4406	0	35.544	51.169	77.533	82.97	97.058	124.65	122.39	115.18	163.55	180.79	172.77	146.07	142.93	138.35	153.26	125.41	133.17	147.55	152.04	144.87	131.26	128.73	155.79	140.35	112.69	101.15	106.64	95.145	98.789	106.61	68.885	39.721	29.94	36.044	30.407	21.983	25.51	11.056	33.071
0	0	0	0	159.3	153.01	149.18	272.33	124.23	270.72	113.83	196.92	294.06	96.485	133.24	54.995	40.653	21.336	8.317	32.831	3.938	28.913	0	14.453	41.911	136.65	147.34	118.78	0	108.55	129.03	217.64	219.91	224.84	209.5	209.67	170.6	202.34	198.67	210.72	204.26	201.72	265.88	202.1	164.4	191.23	221.23	287.79	281.62	287.28
0	15.341	15.303	0	0	0	16.178	77.809	206.7	310.33	432.78	592.44	753.31	850.45	1005.3	1133	1279.9	1405.6	1434.7	1495.9	1655.2	1711.2	1707.3	1830.3	1821.1	1924.7	1937.3	1986.6	1982.8	2017.5	2026.9	2012.9	2018.6	2031.8	2000.1	2053.8	1973.8	2044.7	2001.5	1994.5	1990.6	2026.5	2024.3	2028.2	1968.8	1948.3	1978.5	1995.5	1976.1	1996.3
0	16.159	31.709	15.642	62.03	8.7933	0	0	0	78.936	197.27	300.34	448.41	617.13	751.56	919.16	1034.4	1178.2	1300.5	1467.3	1574.1	1671.4	1745.2	1831.9	1887.6	2095.2	2108.6	2263.6	2331	2327	2445.6	2385	2438.3	2471.8	2471.1	2489.5	2441.9	2457.5	2499.9	2587.1	2564	2520.1	2533.2	2554.5	2514	2484.2	2568.5	2621.2	2611.1	2825.8
0	0	0	4.9564	15.498	0	10.343	19.439	71.142	123.45	232.48	285.85	396.72	476.25	560.45	630.17	704.28	807.03	855.49	907.03	992.88	1032.2	1093.8	1078.8	1139.3	1148.9	1130.9	1151.3	1153.8	1189.7	1198.9	1151.5	1183.7	1209.5	1202.9	1194	1223.9	1184.8	1177.9	1160.1	1233.8	1176.8	1166.4	1132.4	1166.2	1172	1120.6	1169.2	1162.6	1130.1
1.2261	0	0	59.868	35.637	85.439	0	0.98468	1.4429	64.171	82.422	164.23	207.87	302.18	368.15	428.11	497.91	511.56	539.98	554.1	625.98	715.52	850.24	774.4	950.87	955.47	941.95	988.6	1044.2	1104.7	1119.5	1069.6	1036.7	1073.2	1048.7	1068.4	1067.5	1084.5	1100.2	1078.5	1076	1045.4	1045.1	1027.8	1000.2	883.3	844.6	849.12	835.11	891.33
0	0	14.374	13.526	1.6247	0	51.765	51.874	94.976	219.46	300.93	472.3	679.56	812.3	1000.3	1101.2	1363.1	1416.4	1553.5	1642.3	1777.5	1885.1	1884.8	2055.7	2050.5	2169	2156.4	2195.4	2254.2	2289.1	2294.5	2335.3	2294.1	2306.2	2320.4	2368.6	2351.8	2320.7	2307.9	2283.4	2283.2	2268.3	2268.1	2230	2221.5	2251.1	2216.9	2192	2238.8	2228.1
0	0	0	0	129.58	38.049	55.028	129.79	180.3	281.91	384.39	480.06	602.46	741.84	771.79	886.27	926.93	1064.5	1120.3	1199.2	1292.7	1281.5	1418.1	1433.8	1507	1531.6	1542.8	1571.3	1576.2	1548.1	1620.4	1597.9	1650.6	1612.8	1606	1651.4	1646.3	1714.5	1687.2	1692	1689.7	1733	1673.7	1714.9	1677.6	1680.8	1539.3	1643.6	1710.6	1769.8
0	0	0	111.11	44.103	0	0	5.025	57.351	191.7	290.78	445.74	588.1	792.9	869.56	1045.7	1155.3	1219.8	1407.1	1637.1	1799.1	1852.7	2023.1	2076.7	2143.6	2171.2	2196.9	2264	2280	2244.2	2313.8	2312.7	2271.3	2344.5	2327.6	2359.9	2360.8	2373.7	1994.9	2367	2401.8	2466	2418.1	2491.5	2444.5	2444.7	2493.8	2489.2	2452.3	2412.2
0	0	0	28.385	108.76	147.12	169.22	183.02	319.11	373.72	497.91	552.55	609.4	764.1	978.21	970.96	1041.1	1137.2	1236	1307.8	1444.7	1620	1560.8	1669.6	1695.5	1718.9	1667.3	1767.4	1852.4	1923.9	1867.5	1869.7	1827.5	1730.8	1818.9	1815.4	1786.6	1788.5	1896.7	1813.6	1767.4	1774.8	1759.1	1697.3	1734.8	1709.3	1710.9	1745.8	1697.3	1709.3
0	5.07	0	13.61	15.195	0	0	0	0	27.268	55.309	85.741	121.19	175.43	232.24	311.96	376.3	418.89	480.39	482.67	539.08	619.56	573.01	624.5	605.56	622.87	624.6	639.15	666.44	650.36	723.51	677.3	678.01	688.97	679.92	681.07	680.53	684.57	696.28	648.98	700.31	711.01	721.57	714.21	719.76	727.13	729.13	742.11	725.41	730.36
0	2.5803	1.5635	24.517	0.13353	10.659	19.154	23.061	47.348	91.828	143.69	185.52	248.14	321.25	372.54	395.33	503.04	525.92	563.37	606.08	581.55	606.67	626.49	590.79	604.22	611.6	607.66	610.71	595.22	597.43	617.14	613.03	619.08	610.97	616.73	628.97	621.44	622.34	621.64	615.67	613.82	624.2	638.44	647.01	652.87	655.99	658.38	660	654.08	645.33
20.932	22.685	0.33383	0	0	14.649	0	0	48.364	138.61	208.44	261.21	364.8	432.76	485.93	587.42	608.14	654.11	648.94	715.22	690.76	760.6	747.79	766.57	772.72	814.93	800.89	797.91	834.57	763.19	803.22	811.75	827.73	843.01	838.8	857.58	799.72	788.05	738.17	687.03	700.44	707.35	670.57	663.76	652.09	665.57	670.96	655.54	434.82	385.02
0	0	0	4.4681	0	8.6805	58.913	79.171	195.4	306.17	428.58	582.85	709.23	885.19	992.54	1133.6	1242.9	1172.2	1166.2	1489.3	1604.7	1636.2	1708.4	1672.6	1762.6	1711.3	1877.8	1918.3	1876.1	1808.7	1796.6	1801.3	1872.5	1837.2	1874.7	1942.3	1909.4	1905	1911.6	1913.1	1481.2	1562.1	1530.4	1944.2	3092.1	3070.4	3003	3043.4	3042.1	3095.9
0	44.476	22.092	51.326	0	0	0	0	22.826	114.01	173.58	281.64	375.39	449.87	517.79	584.14	672.82	736.81	751.28	767.13	869.41	836.07	954.73	1038.7	1087.5	1159	1213.6	1251	1249.8	1354.2	1359.7	1368.2	1331.3	1346.6	1376.8	1369.2	1334.3	1343.9	1316.4	1356.2	1351	1313.1	1356.4	1362.5	1310.5	1304.5	1265.6	1291	1247.8	1276.7
0	34.642	14.952	0	4.4556	0.50633	0	0	0	0	0	51.895	39.923	95.874	133.61	189.85	207.88	191.77	274.2	269.65	295.41	333.59	364.77	419.33	453.11	485.24	495.76	506.99	542.04	524.85	581.26	567.8	579.4	549.4	533.93	520.86	548.97	531.16	576.15	559.98	603.91	609.56	624.68	639.79	634.35	680.27	689.26	750.41	762.9	775.71
26.672	37.104	44.508	35.841	0	0	0	0	0	0	0	0	8.0433	23.828	84.75	90.176	85.889	79.73	132.87	125.67	146.79	174.85	345.93	315.01	342.33	342.6	342.78	362.73	331.15	233.99	260.43	250.9	238.57	311.23	304.01	289.49	296.47	305.89	381.27	347.44	326.38	334.19	322.26	299.55	303.64	272.94	300.89	285.4	282.35	260.63
6.9851	18.405	16.734	9.5019	0	0	0	0	0	14.065	37.684	59.732	119.35	144.18	192.99	160.97	246.56	303.5	309.06	328.6	315.43	311.31	327.91	306.93	319.85	307.49	306.95	358.94	351.84	313.45	333.34	357.15	311.29	305.53	330.83	317.17	303.45	309.72	319.08	325.29	291.76	310.78	333.62	337.99	327.08	332.57	311.11	321.25	332.57	312.15
4.4738	15.106	22.535	3.6797	0	0	0	0	0	0	0	0	28.991	40.105	53.422	69.548	101.38	120.54	130.83	172.09	172.75	178.68	191.93	202.14	226.27	235.94	245.99	233.86	271.29	298.64	312.24	302.75	278.77	274.75	256.54	316.92	304.11	319.75	320.69	332.68	314.98	306.84	311.92	298.8	278.57	285.5	274.7	285.85	267.73	283.58
0	1.8464	5.4165	4.8931	21.886	13.758	21.787	37.124	61.605	87.163	118.68	178.88	190.84	199.94	201.76	284.68	331.73	345.17	399.86	415.4	448.24	455.5	471.48	481.86	486.02	514.81	493.78	532.49	543.75	537.32	490.18	584.69	599.38	569.63	593.5	596.45	592.46	569.06	611.66	590.35	584.24	581.25	579.54	591.85	608.69	604.17	585.39	585.64	618.61	600.5
1.8738	0	2.4888	9.3836	0	0	0	23.145	112.63	200.62	336.47	486.52	650.96	830.78	989.22	1119.9	1256.4	1372.1	1436.2	1534.7	1650.1	1797.2	1896.8	1877.1	1877.3	1826.5	1884.9	1985	2006.7	2027.4	2073.5	2087.2	1971.5	2003.6	2053	2080.8	2101.8	2087	2075.5	2098.8	2036.9	2016	2117.4	2040.9	2073.5	2106.8	2076.2	2080.2	2087.3	2177.2
0	0	0	0	25.201	112.08	193.77	304.71	343.59	470.15	595.44	653.87	780.3	841.75	974.39	1011.6	1106.9	1158.5	1195.6	1241.5	1317.7	1339.4	1393.3	1375.3	1378.9	1406.5	1406.2	1390.3	1406.7	1417.8	1444.3	1452.6	1396.5	1381.1	1365.7	1403	1403.3	1382.6	1359.5	1300	1348.9	1335.6	1367.9	1371.7	1352.7	1322.5	1309.5	1357.6	1319.6	1310.3
0	20.76	23.556	8.1839	0	9.6439	0	0	0	21.857	40.216	56.715	93.926	158.84	208.43	239.78	260.89	244.01	247.48	295.53	290.47	287.7	336.23	309.84	322.36	322.27	326.47	320.32	316.24	333.35	224.6	229.49	228.74	225.6	232.38	237.99	217.29	248.76	236.09	217.35	229.03	223.56	215.58	185.31	195.7	163.39	184.76	168.8	208.81	179.84
0	0	4.4873	5.9863	4.9985	3.0884	0	0	0	0	0	0	0	0	0	0	0	0	0	0	0	0	0	0	0	0	0	0	0	0	0	0	0	0	0	0	0	0	0	0	0	0	0	0	0	0	0	0	0	0
0	0	0	12.012	0	10.304	28.073	59.155	93.758	135.63	196.12	251.13	301.6	343.15	429.75	470.61	516.55	582.4	614.38	680.46	642.23	726.98	707.92	730.34	725.08	737.19	765.52	767.26	781.52	745.84	786.51	764.31	808.93	773.09	772.38	807.02	773.81	763.98	769.49	771.56	783.71	782.37	745.29	766.53	747.5	775.68	740.87	738.77	745.66	716
0	7.7681	0	1.2525	14.839	0	6.5964	31.595	59.536	107.82	155.06	191.05	247.11	290.79	335.58	374.03	431.53	462.21	485.36	523.63	553.49	537.74	567.23	556.32	548.95	576.1	565.01	547.7	571.93	528.81	549.57	535.5	516.84	526.83	508.67	520.6	504.14	500.35	496.54	471.22	458.3	475.34	462.86	494.66	464.51	474.03	475.13	446.74	450.12	454.73
0	24.599	4.7616	0.9724	0	0	0	0	9.5749	1.6182	31.207	57.556	32.831	77.685	129.99	155.96	162.93	177.46	192.18	247.45	238.27	217.74	245.49	264.54	212.21	240.75	230.14	257.93	232.65	261.86	244.82	264.65	252.79	295.54	275.25	246.29	248.14	240.41	175.41	187.38	253.73	251.7	306.12	266.11	288.28	267.2	313.38	308.1	314.88	316.16
4.5892	2.1029	0	0	0	0.48281	6.6956	31.606	70.22	113.35	186.45	230.86	298.25	369.73	433.44	541.76	572.11	515.33	680.52	688.92	702.09	760.69	787.95	807.56	804.45	809.22	838.41	811.88	855.52	836.24	849.61	887.15	906.47	861.9	879.21	910.7	925.55	928.46	922.43	930.63	889.71	902.96	884.51	871.8	880.95	904.17	908.31	911.79	893.43	897.08
0	0	0	6.1112	0.43075	13.19	20.394	18.069	43.459	78.233	92.35	108.02	151.13	191.63	222.52	254.21	308.81	349.24	396.3	437.61	466.99	522.02	522.04	521.4	501.58	530.52	541.07	380.72	482.81	487.78	600.07	606.32	612.22	653.77	657.69	669.58	680.83	697.34	730.36	728.89	710.58	732.43	734.97	729.4	743.68	770.4	787.63	789.93	758.73	779.67
0	17.204	19.936	10.775	0	0	0	20.835	87.652	158.13	242.92	316.82	430.52	551.7	643.63	749.14	793.54	835.13	921.06	1001.3	1077.7	1098.6	1253.5	1275.2	1249.7	1254.7	1223.9	1238.6	1184.4	1220.2	1225.8	1212.4	1171.6	1227.4	1244.4	1208.2	1210	1241.1	1201.6	1214.9	1210.5	1176.9	1126.1	1148.9	1106.7	1111.9	1136.9	1176.1	1182.6	1219.6
0	0.42179	1.6218	0	0	2.1957	6.6635	37.387	99.45	185.97	314.81	431.38	598.62	692.6	807.61	948.08	1033	1160.6	1266.8	1283.7	1344.8	1507.1	1456.8	1469.4	1494.5	1488.2	1425.6	1487.1	1459	1491.3	1434.9	1476.3	1461.6	1463.1	1479.7	1592.5	1557.6	1569	1605.6	1600.2	1547.5	1538	1583.4	1570.4	1552.5	1572.7	1579.8	1596.1	1613.7	1679.6
8.2404	10.259	7.8004	5.3884	0	0	0	20.523	44.611	60.877	49.68	97.643	133.84	173.81	214	237.38	270.09	309.15	342.81	336.1	362.95	374.77	381.22	392.34	420.74	422.69	430.38	427.39	431.6	416.36	425.64	427.88	426.06	428.86	403.41	440.05	429.69	425.21	425.97	437.2	426.18	451.59	450.28	430.48	447.41	426.45	450.11	425.48	470.06	449.97
0	1.7101	0	42.474	0	7.738	20.664	80.914	187.36	337.77	492.35	663.21	824.87	1029.9	1215.4	1385.8	1603.5	1724.4	1870.1	2044.5	2106.9	2234.3	2355.2	2377.7	2487.8	2492.8	2524.6	2609.6	2622.7	2601.4	2605.2	2623.9	2556.1	2548.1	2592.8	2540.6	2617.7	2597.8	2625.6	2584.4	2627.7	2648.1	2646.1	2695.4	2694.8	2684.3	2659.8	2611.7	2607.1	2631.5
0	16.487	11.609	0	17.021	0.32791	0	0	14.171	37.207	87.423	107.64	167.91	224.62	259.16	315.03	378.12	430.18	487.46	520.86	562.64	562.59	636.06	629.19	642.51	687.82	658.7	689.4	714.06	699.34	706.96	559.15	721.11	700.63	703.74	697.59	732.43	708.2	715.55	706.51	692.44	687.59	669.04	655.99	666.74	659.96	660.65	678.43	671.06	664.06
0	0	0	0	2.0901	13.017	26.285	90.217	179.82	289.96	471.32	585.28	849.41	1067.4	1233.8	1391.3	1524.3	1649	1835.7	1834.9	2048.9	1993.8	1888.8	1931.4	2009.9	2041	1978.2	2015.1	2023.1	2020.8	2076.1	2034.8	2025.6	2045.1	2032.5	2056.3	1998.4	2024.6	2051.8	2029.5	2000.5	2008.3	1997.5	2051.8	1988.7	1953.8	2073.3	2016.4	2053.3	1993.4
0	18.502	0	4.776	0	26.936	0	0	0	0	0	0	0	0	0	0	0	0	0	0	0	0	0	0	0	0	0	0	0	0	0	0	0	0	0	0	0	0	0	0	0	0	0	0	0	0	0	0	0	0
18.181	10.518	8.7706	0	1.2177	0	0	14.043	50.136	99.883	154.75	236.77	278.87	372.39	415.71	525.87	580.64	656.12	732.43	818.25	925.24	968.69	1020.5	1073.6	1125.1	1153.5	1184.5	1202.4	1207.7	1264.7	1213.1	1318.2	1324.5	1299.7	1350.7	1325.4	1345.3	1356.4	1379.9	1368.1	1406	1411.5	1424.6	1455.7	1419.2	1404.3	1410.8	1410.4	1437.8	1391.4
2.283	9.5538	1.2813	3.8049	0	0	0	37.366	76.89	135.27	227.67	306.74	412.6	432.95	510.68	609.05	650.54	729.27	776.66	776.43	787.83	815.49	846.85	840.36	858.01	878.34	881.75	897.06	904.58	907.45	906.07	931.08	898.01	912.83	918.43	960.82	1026.2	995.8	989.61	981.55	949.14	964.96	955.02	970.34	943.68	927.02	901.63	885.72	902.56	868.02
0	0	0	7.5224	9.733	5.5935	0	3.1607	0	0.58856	8.0747	45.807	37.608	108.95	140.24	151.46	271.71	310.93	299.99	283.86	270.62	301.41	273.83	310.08	293.72	317.52	297.21	296.45	307.35	325.49	318.32	317.61	276.5	283.04	301.5	297.71	292.76	299.23	301.47	309.57	295.34	301.88	293.16	308.44	285.56	321.6	292.84	278.41	290.39	292.74
0	0	0	3.8129	17.446	17.014	23.179	29.984	39.975	67.997	95.125	107.92	181.33	180.4	194.6	220.6	273.92	290.22	159.85	161.02	169.84	188.98	212.09	227.39	227.84	234.75	210.58	222.27	215.87	229.34	209.56	218.57	234.79	232.63	240.24	229.53	276.76	304.07	306.98	262.52	261.41	258.43	276.07	290.5	275.18	235.18	234.89	225.26	234.16	226.59
0	0	0	6.9644	62.652	106.5	153.33	171.83	183.59	229.74	215.83	291.42	313.54	313.19	370.74	382.25	385.66	423.75	465.26	438.23	487.41	582.4	574.13	614.87	604.47	629.97	607.04	585.6	611.67	612.96	624.23	670.11	685.64	724.61	689.09	706.3	671.26	677.23	692.11	691.2	693.69	692.86	687.63	708.15	729.29	717.57	688.95	739.7	717.41	737.39
0	0.52565	0	0.20693	0	5.161	11.457	28.554	63.177	117.61	173.38	197.09	258.69	292.37	344.56	406.85	351.12	482.84	510.14	530.08	520.98	531.27	526.22	589.18	595.62	599.08	634.69	618.45	616.7	650.17	644.24	679.82	681.11	655.36	668.9	690.98	699.93	688.01	692.86	678.86	685.7	681.85	663.71	670.03	657.04	686.24	683.61	677.43	682.71	655.38
0	0	7.9233	13.416	0	0	0	0	0	0	0	0	0	0	0	0	0	0	0	0	0	0	0	0	0	0	0	0	0	0	0	0	0	0	0	0	0	0	0	0	0	0	0	0	0	0	0	0	0	0
35.055	25.286	4.1335	0.40319	0	0	0	0	0	0	0	0	0	0	0	0	0	0	0	0	0	0	0	0	0	0	0	0	0	0	0	0	0	0	0	0	0	0	0	0	0	0	0	0	0	0	0	0	0	0
0	0	0	92.572	100.31	234.83	350.91	606.69	901.01	1127.2	1329	1613.3	1886	1944.5	2162	2598.6	2506	2681.9	2912.9	3016.8	2983.3	3021.3	3272.7	3466.7	3519.5	3467.2	3493.6	3563.8	3563.3	3582.7	3568.4	3454.5	3476.3	3500	3484.3	3505.7	3560.1	3598.1	3599	3570	3555.8	3524.4	3620.6	3629	3644.6	3594.2	3592.2	3611.4	3681.5	3637.2
0	0	0	0	0	14.16	34.142	75.513	137.08	231.63	322.15	435.48	544.54	637.14	740.57	843.56	920.77	1063.3	1110.3	1200.5	1314.2	1364.1	1377.4	1408.1	1424.5	1437.6	1373.3	1410.4	1402.6	1442.8	1397.8	1404.5	1417.9	1428.2	1408.7	1368.4	1399.7	1385.8	1393.7	1400.2	1392.7	1391.1	1392.4	1406	1412.5	1394.4	1406.7	1382.7	1375.8	1392.7
0	0	0	51.355	46.376	37.369	40.683	43.849	94.96	84.265	146.97	99.568	107.82	103.87	149	118.2	133.41	159.73	192.08	156.31	185.54	227	166.95	197.58	168.31	151.43	160.84	167.18	188.2	178.84	142.34	184.69	187.73	208.3	205.88	218.81	228.27	195.4	225.97	209.58	231.63	268	300.21	336.25	380.67	446.95	475.81	550.31	568.09	656.21
0	8.8743	0	19.664	8.1521	0	0	0	0	0	0	0	15.17	27.435	42.081	31.994	47.334	52.564	58.961	72.893	79.33	115.45	148.68	131.32	151.11	133.96	145.66	152.67	148.9	157.7	140.5	138.77	174.34	121.72	141.31	147.01	152.14	144.32	172.78	154.82	142.99	156.52	153.18	180.63	201.93	205.45	206.45	209.37	234.09	231.95
0	17.895	16.728	2.2266	5.8498	2.7538	0	6.9739	21.501	78.633	136.98	168.24	241.39	272.12	340.68	405.63	445.2	495.74	534.68	558.91	601.41	573.93	602.76	616.56	582.4	538.11	586.25	530.07	523.84	542.2	532.03	523.44	442.84	440.79	399.56	415.83	415.01	420.91	414.73	421.87	391.6	415.78	428.14	440.03	416.26	398.54	393.74	403.24	421.71	407.04
0	0	0	0.061092	2.5493	69.501	52.393	113.98	140.4	269.41	380.4	489.78	568.28	683.59	781.63	890.88	1003.2	1027.4	1085.3	1145.7	1174.1	1267.1	1222.7	1256.9	1267	1284	1249.8	1279.3	1263.7	1279.7	1266.8	1247.6	1237.5	1273.3	1236.5	1274.5	1378.1	1380.3	1405.4	1446	1437.7	1445.3	1482.2	1250	1267.3	1265.6	1521.5	1262.4	1267.5	1289.6
0	0	0	12.274	45.952	89.143	148.7	214.68	360.21	497.48	653.49	796.86	962.22	1154.3	1302.8	1444.3	1561.3	1655.9	1722.9	1790.8	1928.3	1944	2012	2068.4	2077.8	2050.7	2003.4	2081.7	2076.5	2069.7	2108.8	2134.7	2312	2281.9	2260.6	2236.3	2229.4	2210.1	2242.1	2236.5	2345.8	2256.2	2259.5	2245.5	2165.2	2210.9	2247.8	2207.9	2219	2164.7
61.829	67.472	17.873	0	0	0	0	0	4.6702	13.878	14.105	24.277	24.251	45.329	49.654	56.081	52.376	49.51	40.466	61.517	91.89	68.439	72.623	71.575	76.107	73.996	55.993	76.041	61.014	58.129	81.39	83.661	105.69	117.46	112.67	92.515	109.86	133.35	162.58	254.73	296.33	320.81	332.08	230.19	152.93	143.26	130.92	131.07	110.12	112.51
27.553	28.545	0	19.941	0	0	0	0	0	45.934	117.29	153.66	227.17	261.26	301.63	355.63	389.71	448.51	448.77	557.16	538.98	612.42	605.53	601.47	680.21	657.12	675.43	676.19	715.47	715.86	691.46	730.66	737.68	699.77	700.53	693.94	722.94	667.58	698.35	665.3	644.45	668.26	664.85	665.35	647.01	640.88	642.76	598.93	629.04	576.25
0	0	24.629	22.545	8.3743	0	46.603	73.22	177.13	296.9	438.84	566.36	716.61	899.99	1040.2	1158.1	1298.6	1422.3	1185.4	1428	1705.4	1616.5	1813.6	1821	1829.5	1911.5	1927.1	1952.1	1980	2053.3	2087.6	2049.5	2121	2269.1	2217.9	2362.6	2133.6	1881.9	2221.5	2077.4	2115	2096.9	2089.3	2053.2	1950.7	1972.7	2006.4	2005.7	1979.2	2028.1
0	0	0	28.495	0.28713	2.0302	6.3155	0	0	0	0	0	0	0	0	0	0	0	0	0	0	0	0	0	0	0	0	0	0	0	0	0	0	0	0	0	0	0	0	0	0	0	0	0	0	0	0	0	0	0
0	1.1041	7.3278	0	0	0	38.362	52.964	89.674	121.6	164.14	169.37	228.95	278.47	268.93	302.6	393.96	490.51	502.86	567.2	634.04	542.37	570.62	479.44	520.98	570.34	634.09	661.45	660.66	666.68	665.9	670.6	679.45	683.76	668.7	674.88	680.46	680	685.4	669.33	675.53	682.22	680.97	676.33	664.95	661.03	665.11	660.85	662.49	672.1
0	19.771	0	7.0336	0	0	6.1833	43.606	133.25	234.15	408.81	516.74	720.26	1023.3	814.04	911.59	1017.7	1088.5	1105.5	1233.2	1244.8	1368.5	1425	1506	1531.8	1598.2	1619.8	1685.5	1694.6	1658.3	1665.4	1684	1654.7	1679.6	1720.8	1725.9	1694.5	1616.6	1599.9	1602.9	1617.7	1637.1	1626.6	1599.3	1595.5	1590.6	1568.5	1542.4	1529	1491.9
0	11.918	12.159	0	11.328	4.2188	0	69.842	142.65	262.09	357.87	506.32	563.18	665.83	789.44	934.84	1010	1018.6	1107	1141.1	1153.3	1221.5	1268.6	1197.8	1220.9	1325.2	1336.2	1239.4	1257.9	1268	1216.4	1253.2	1258.9	1240.3	1173.4	1204.3	1196.7	1174.5	1160.3	1109.5	1121.3	1126.3	1144.1	1109.3	1088.7	1170.5	1188.4	1229.7	1261.7	1291
19.054	6.9178	0	3.4285	0	0	0	3.5521	13.372	21.845	20.281	38.513	47.488	70.054	125.84	139.12	151.74	179.51	191.02	197.7	236.24	245.93	274.25	301.83	291.84	305.54	318	324.15	363.99	336.61	332.47	367.32	363.61	390.78	371.57	366.07	354.55	341.3	335.99	385.69	370.19	353	353.83	378.1	348.23	364.74	361.15	388.56	369.53	393.48
0	0.3485	5.6501	4.6736	2.9426	8.605	0	31.919	105.44	205.11	315.91	422.03	597.22	700.91	850.55	1012.2	1124.2	1223.7	1310.5	1417.1	1537.1	1550	1583.2	1623.2	1671	1710.3	1746	1744.9	1717.5	1822.6	1812.7	1828.3	1887.3	1934.1	1950.8	1904.8	1867.4	1959.8	1985.5	1953	1972.6	1911.3	1934.6	1934.1	1932.8	1916.1	1902.5	1856.8	1870	1850.1
4.0016	20.266	0	9.2821	0	0	0	0	0	0	0	0	0	0	0	0	0	0	0	0	0	0	0	0	0	0	0	0	0	0	0	0	0	0	0	0	0	0	0	0	0	0	0	0	0	0	0	0	0	0
0	11.141	0	3.7608	37.726	0	0	0	0	11.458	46.718	76.684	135.43	160.9	192.52	238.29	291.03	342.17	323.06	401.22	433.7	429.73	499.61	492.82	527.15	563.14	559.37	589.88	590.22	512.4	549.85	589.92	577.15	597.6	568.34	577.35	574.93	588.61	563.44	570.11	576.46	604.59	572.55	606.29	550.85	577.53	580.57	579.07	567.65	552.54
0	0	0	0	14.218	63.123	120.75	239.26	452.34	681.29	912.75	1235.1	1485.3	1871.3	2129.7	2352.9	2580.8	2745.7	2841.8	3549.9	3628.5	3611.9	3580.1	3695.3	3564.9	3691.9	3748.6	3518.8	3616.3	3228.7	3214.3	3359.3	3193.7	3738.2	3733.8	3737.2	3672	3652.9	3673.7	3622.7	3608	3534	3567.9	3621.6	3593.4	3593.7	3524.9	3562.4	3496.2	3401.4
0	0	0	0	0	0	87.95	0	37.303	57.68	96.349	118.23	146.33	189.96	224.25	247.59	251.11	242.77	284.74	330.84	337.09	370.48	320.91	344.66	368.9	370.25	364.09	410.71	394.25	400.29	375.5	415.75	444.07	400.68	411.11	407.99	391.78	387.23	409.09	410.58	387.24	389.41	384.32	384.96	413.14	349.33	359.22	332.63	351.32	328.44
0	0	10.451	0	15.568	33.284	36.02	116.13	202.86	331.84	530.16	693.87	930.44	1110.2	1258.2	1400	1618.5	1756	1902.6	1865.6	2028.2	2031.8	2153.6	2169.9	2259.7	2305.6	2431.4	2463.5	2429.1	2430.9	2521.6	2501.6	2522.8	2541.7	2512.9	2565.9	2395.9	2469.5	2495.6	2456.7	2529.9	2488.2	2519.9	2408.4	2379.3	2359.6	2368.6	2396.8	2306.4	2300.7
6.5496	16.346	0	3.0173	0.26128	0	0	0	12.797	35.33	53.889	90.954	115.08	185.05	234.01	318.53	257.42	288.83	294.41	406.15	432.74	463.71	446.31	474.78	464.38	453.73	457.87	463.12	488.33	543.24	540.97	563.7	570.02	528.06	494.31	501.48	514.51	510.75	535.41	487.36	454.14	452.15	438.12	474.5	445.79	455.97	470.47	452.68	431.73	423.6
0	0	0	11.803	19.563	40.83	65.502	107.8	216.24	332.15	387.25	492.4	554.75	573.6	669.59	774.51	819.14	871.45	1010.4	995.8	1121.6	1086	1101.1	1141.2	1133	1139.5	1102.9	1173.8	1111.2	1107.7	1127.9	1089	1153.9	1084.3	1110.3	1081.3	1054.3	1062.3	1022.6	1052.5	1059.5	1016	1017	1046.7	1053	1052.2	1012.5	1041.7	1075.2	1056.4
0.56563	10.307	1.5316	0	0	0	3.5203	8.6242	0	44.331	39.318	62.114	103.24	102.68	70.801	148.2	132.48	161.29	199.03	170.65	159.74	121.66	111.53	109.41	176.13	114.82	130.36	142.68	157.55	122.52	118.05	124.2	113.15	151.32	114.02	130.86	149.29	153.6	151.26	125.96	117.8	123.03	140.06	153.42	142.28	152.67	151.34	135.9	154.1	136.13
14.078	17.411	25.251	0	7.2341	0	0	0	0	3.9028	29.584	35.959	71.384	71.095	78.302	92.286	111.6	156.01	172.38	201.17	186.82	231.85	178.45	215.53	232.2	242.48	239.01	274.59	239.23	241.92	242.97	261.78	301.6	213.91	235.94	245.53	242.12	229.29	237.06	245.5	226.12	224.92	235.02	228.94	205.97	223.08	236.8	230.58	231.92	194.92
0	32.093	0	0	0	0	30.314	105.24	189.11	340.88	463.28	687.42	888.33	1042.9	1220.9	1415.1	1608.9	1734.5	1867.4	2008.9	2084.8	2096.7	2099.9	2183	2172.8	2196.2	2147.6	2252.7	2273.8	2223.9	2203.5	2234.9	2240.8	2248.4	2190.4	2192.1	2183.9	2146	2097.9	2089.4	2072.3	2045.3	2052	2057.5	2002.3	2044.4	1992.2	2020.5	2008.3	1993.1
8.9456	10.742	1.2322	4.9625	0	0	0	0	0	0	0	2.9132	39.345	84.421	145.1	157.61	165.07	158.09	165.66	196.21	165.66	180.44	181.85	195.02	202.59	202.75	210.72	206.61	176.14	169.61	182.08	176.55	176.72	178.4	172.37	171.17	150.67	184.92	191.7	84.16	71.905	78.563	93.525	73.951	84.103	71.679	96.052	90.062	99.983	97.43
0	14.768	0	0	21.198	15.729	0	27.121	56.978	123.36	158.15	245.36	169.66	186.65	204.95	270.47	327.25	444.11	445.85	487.23	678.6	463.78	582.3	580.95	636.88	786.7	746.94	879.49	846.87	928.96	894.91	858.78	815.75	773.92	791.85	728.66	782.17	753.52	729.83	752.38	751.35	764.37	725.96	696.37	761.28	797.85	741.92	771.46	800.45	770.66
0	0	0	15.873	73.802	115.74	183.05	268.14	347.58	485.7	600.66	737.71	934.26	1086.7	1249.6	1306	1444.8	1515.5	1655.8	1632	1670.5	1764.1	1855.8	1922.8	1910.5	1933.3	1911.9	1967.7	1987.9	1978.8	2045.8	1972.2	2051	2035.9	2091.7	2135.3	2096.2	2134	2108.5	2151.3	2134.3	2156.1	2110	2139.6	2052.9	2146.8	2119.3	2102.8	2150.1	2063.2
9.1483	3.295	0	0.27587	1.023	0	0	0	6.9443	14.585	11.886	22.791	38.742	50.661	58.789	79.733	90.227	115.13	134.17	142.58	139.9	153.07	156.94	153.84	136.65	135.94	146.24	155.46	160.53	156.32	177.86	180.39	176.47	199.67	176.06	190.45	182.35	196.79	216.62	198.92	202.98	212.23	205.61	208.43	217.09	220.24	224.14	232.84	224.8	218.31
9.834	16.508	6.2998	0	0	0	34.303	98.323	209.75	347.92	504.07	632.5	796.51	913.65	1094.1	1153.1	1280.1	1297.1	1330.3	1400.6	1378	1363.2	1328.2	1360.1	1406.2	1418.6	1477.5	1492	1533.9	1465.8	1450.9	1470.6	1496.5	1462.2	1490.4	1442.1	1469.7	1443.9	1449.5	1438	1426.2	1444	1410.6	1404.5	1391.9	1367.2	1364	1307.3	1308.6	1292.3
0	0	0	0	0	17.15	64.451	170.55	270.19	382.41	511.42	739.49	865.64	1023.3	1160.4	1277	1375.9	1524.5	1562.5	1649.9	1756.8	1764.6	1786.2	1846.8	1874.7	1901.5	1873.7	1881.9	1949.7	1933.5	1944.8	1963.2	1970.8	2021	1989.1	1990.6	1994.1	1999.2	2002.7	2003.5	1989.3	1967.8	1938.2	1958.8	1932.9	1956.3	1942.9	1921.9	1922.5	1959.5
0	0	0	0	1.2142	3.7716	22.861	43.536	113.74	176.95	278.65	315.92	347.06	532.3	615.74	750.38	788.11	917.76	972.27	1015.7	1080.4	1150.6	1193.4	1191.7	1217.8	1290.5	1257.2	1290.9	1297.4	1299.1	1323.7	1342.5	1349.7	1368	1325.1	1299	1329.1	1365.6	1362.9	1420.8	1361.3	1366.1	1336.2	1374.9	1374.8	1402.8	1389.1	1415.4	1419.4	1414.6
0	0	1.1135	37.789	45.807	40.943	26.837	0	0	207.06	250.91	348.41	384.17	339.93	359.19	435.51	482.64	529.65	515.99	543.55	470.18	422.81	457.2	398.98	408.03	486.43	516.46	526.9	428.03	406.22	462.73	460.58	498.5	480.52	500.13	518.15	541.87	536.26	524.03	521.51	532.1	565.44	535.13	488.63	506.55	538.69	544.29	556.42	568.99	506.45
0	42.195	77.05	10.183	0	0	0	0	0	83.899	122.68	161.25	207.67	294.89	235.7	336.2	423.3	417.46	411.84	339.95	338.92	328.85	370.2	517.11	551.86	578.87	621.01	661.21	658.06	707.08	768.22	698.3	747.93	746.87	856.02	772.97	766.68	751.82	699.91	687.38	752.01	767.12	837.37	808.79	794.82	788.46	761.6	867.84	863.82	884.95
0	0	0	0	99.46	205.33	350.64	543.76	815.1	1078.8	1322.6	1625.8	1871.2	2167	2477.9	2580.9	2910	2993	3143.8	3323.4	3456.1	3461.6	3568.9	3657	3561	3683.5	3778	3846.8	3839.1	3715.1	3727.1	3750.5	3843.8	3858.5	3822.5	3724.1	3686	3711.4	3698.6	3602.2	3646.8	3610.4	3688.5	3632.9	3618.2	3530.7	3399.3	3430.3	3426.3	3429.5
0	14.058	6.7122	7.4748	0	0.3184	0.7776	7.6282	23.728	60.706	123.02	166.15	255.53	285.72	389.72	474.31	533.44	621.72	698.19	732.02	756.91	845.8	861.09	897.44	895.29	719.39	900.32	986.79	1007.2	1013.3	1027.2	1043.4	1001.1	951.52	943.44	933.35	963.72	977.13	995.14	994.91	1011.5	1030.9	1025.3	1090	1102.3	1184.6	1185.2	1270	1239.9	1320.6
9.6986	8.0057	0	0	0	0	1.1603	2.5359	7.3105	17.924	25.728	30.839	24.122	40.993	37.235	56.16	69.956	79.755	104.15	37.784	22.079	26.256	13.16	53.787	118.59	134.96	121.85	164.27	126.14	130.38	116.13	124.42	141.65	110.39	100.55	108.12	117.96	80.027	92.144	82.136	66.154	73.411	60.936	72.472	58.56	50.615	67.368	49.19	52.313	29.672
8.3546	0	13.299	8.6034	0	0	0	9.4102	88.4	144.52	235.02	347.69	467.09	575.9	736.8	822.97	876.57	1022.6	1075.4	1190.3	1078.8	945.73	1004.4	987.77	960.49	1002.3	1012.2	1078.5	1159.5	1176.6	1202	1204.4	1223.3	1285.3	1296.3	1354.3	1346.1	1328.8	1314.1	1320.1	1314.2	1344	1282.7	1319.5	1291.8	1326.9	1305.4	1361.3	1359.3	1366.3
8.1044	13.739	6.7986	2.9269	0	0	0	0	12.45	37.05	75.277	126.84	154.74	199.4	252.47	313.71	359.87	395.87	446.89	459.61	521.43	529.14	519.52	572.39	614.72	635.87	504.72	618.47	509.06	539.61	567.05	664.85	629.54	591.26	586.49	593.01	602.85	570.69	618.55	575.36	618.81	603.51	601.73	602.97	583.24	605.71	578.32	551.56	559.89	547.88
0	2.1089	0	0	0	0	17.619	71.056	136.56	250.52	346.43	463.01	577.32	753.24	832.71	904.45	1095.2	1192.6	1252.9	1313.9	1407.9	1466.8	1493.4	1549.4	1620.7	1622.4	1600.2	1635.8	1624.1	1638.5	1665.6	1764.4	1781	1690	1792.2	1795.4	1870.1	1837.6	1731.1	1816.2	1808	1827.9	1833.2	1789.6	1846.8	1746.7	1774.7	1775.9	1669.4	1618.7
0	0	18.02	97.207	157.42	0	0	59.021	108.85	70.93	219.5	277.12	391.17	248.36	307.34	362.83	303.04	323.71	394.43	419.6	413.01	409.14	648.26	395.96	573.59	632.67	621.18	657.26	671.49	744.23	788.58	729.32	730.45	743.14	743.32	722.65	759.79	657.2	608.28	621.49	587.97	626.79	632.48	641.77	663.23	648.18	658.57	627.08	610.43	577.16
0	0	0	1.0941	14.862	63.136	132.19	242.09	352.8	527.44	744.64	1026.1	1243.6	1471.3	1741	2126.8	2393.4	2532.3	2716.9	2908.9	3105.8	3010.5	2972.3	2975.8	3004.3	3051.1	3074.4	3115.3	3148.2	3168.7	3202.1	3243.6	3259.8	3393.1	3395.7	3412.6	3379.7	3336.8	3319	3350.8	3324.4	3264.2	3253.2	3173.9	3119.8	3198.2	3138.9	3144.4	3129.4	3208.5
0	0	0	14.541	90.269	80.144	165.67	252.3	283.78	352.09	463.17	533.22	672.38	725.71	795.81	821.31	914.98	882.72	960.39	998.36	1004.9	1025.5	1088.4	1074.3	1107.4	1135.1	1122.9	1137.3	1122.2	1109.7	1155.5	1097.1	1100.4	1084.3	1087.7	1070.8	1093.6	1114.6	1082.6	1049.9	1016.4	1030.4	1016.5	1046.7	1022.1	977.31	989	1032.1	1012	976.41
0	9.986	0	0	7.1114	0	8.0823	1.0322	3.4895	13.836	21.848	27.348	37.882	66.041	57.096	66.962	79.546	102.77	97.976	95.266	102.84	108.33	134.99	141.68	159.02	146.39	166.56	159.83	161.78	152.68	168.93	181.82	192.67	181.01	204.15	178.98	191.35	203.92	194.25	207.38	195.43	209.86	201.45	225.11	205.86	219.81	204.15	194.13	195.42	210.19
0	1.6074	0	5.3129	0	9.3246	17.755	51.326	107.38	141.24	193.53	246.07	309.53	363.17	416.89	487.32	536.36	570.36	643.22	632.49	651.71	719.12	669.27	749.14	543.97	526.59	616.98	641.75	591	633.73	604.96	609.99	606.98	651.99	611.55	601.9	596.51	589.97	601.05	579.49	585.3	576.29	573.9	616.18	694.54	700.98	702.26	718.1	722.36	719.29
0	0	0	8.0794	16.952	10.034	0	0	0	0	0.38999	0	23.078	5.3373	36.437	21.8	58.108	4.481	38.329	11.289	28.561	24.556	17.717	40.139	43.145	61.373	32.714	27.701	22.679	47.166	32.071	36.228	69.393	81.871	63.198	76.505	78.87	71.376	31.105	16.521	20.944	25.867	28.289	37.834	28.165	37.544	30.381	11.285	7.6966	0
0	0	6.4871	13.07	20.818	0.4462	0	0.52004	17.134	12.264	7.1777	22.324	19.525	16.805	16.624	31.103	25.852	47.804	60.849	76.666	81.888	57.994	51.07	80.905	57.45	80.381	45.371	82.947	76.897	69.963	76.033	64.194	76.182	89.525	82.185	74.897	88.052	95.531	87.191	66.708	66.659	67.782	61.234	65.215	70.25	53.411	68.842	66.139	53.873	47.148
0	0	0	0	0	0	342.74	502.89	605.18	836.05	821.1	797.05	760.71	699.41	771.26	829.49	900.07	1033.2	1092.3	1121	1207.4	1281.5	1311.7	1366.8	1335.9	1328.5	1430.8	1357.2	1430	1454.2	1400.6	1461.9	1452.4	1439.5	1441.2	1488.6	1417.7	1449.1	1456.4	1435.6	1452.8	1479	1480.6	1499.2	1462.8	1444.9	1482.9	1458	1472.7	1452.6
9.4019	0	0	3.607	0	6.5452	0	16.662	56.525	120.18	178.47	237.8	275.11	383.04	442.38	496.63	568.08	604.61	668.73	683.15	712.21	727.69	715.25	767.77	766.09	786.53	771.41	775.1	795.71	810.09	893.73	925.9	947.11	935.32	936.72	954.68	920.16	896.38	953.77	920.99	927.24	878.33	921.63	920.91	887.4	881.68	853.37	848.18	855.85	855.03
0	0	0	35.662	36.974	38.561	60.442	74.562	96.532	116.39	144.22	200.09	232.27	268.97	247.01	248.03	346.15	363.64	289.95	286.71	299.55	310.9	290.3	302.79	317.04	352.93	354.74	355.79	361.12	371.08	377.78	349.95	372.2	358.11	372.28	377.87	356.74	378.04	369.11	360.57	356.56	346.67	358.01	359.42	346.35	335.97	342.75	337.16	351.75	363.53
32.191	17.426	0.96309	0	0	0	0	4.5529	39.058	88.83	150.35	221.33	298.77	400.74	475.34	582.35	632.49	743.02	806.25	861.41	904.34	1007.7	1001.3	1020.8	1068.3	1155	1184.1	1249.6	947.07	1076.5	1107.4	1076.1	1095.8	1070.8	1087.2	1066.1	1075.8	1067.6	1031.2	1081.2	1121.7	1131.8	1196.6	1134.3	1156.9	1242.9	1282.5	1351.3	1369.4	1515
0	0	13.319	38.302	18.358	2.3248	0	0	26.226	36.441	38.149	39.109	45.351	55.033	53.349	12.186	25.821	44.243	50.208	0	20.348	2.5422	4.638	7.5877	14.229	23.673	21.882	32.592	26.891	7.7117	28.788	0	0	3.0431	0	0	0	0	0	0	0	0	0	0	0	0	0	0	0	0
0	0	0	4.6376	3.2045	3.3761	0	8.9921	44.793	80.202	149.58	180.55	273.54	306.02	351.24	426.49	463.31	505.86	559.62	613.32	641.47	645	685.73	689.36	742.25	736.77	840.36	802.97	814.73	824.98	850.7	884.9	891.21	865.98	917.63	882.48	897.05	890.74	852.78	870.17	846.35	857.39	861.01	836.65	850.97	870.02	857.82	849.02	849.77	842.27
5.8417	2.828	3.3614	0	0	0	3.1195	46.448	127.61	208.31	293.42	415.49	503.72	632.9	745.1	864.74	973.4	1055.4	1104.7	1183.7	1226.2	1245.8	1257.5	1312.3	1366.6	1418.5	1397.8	1463.6	1470.4	1481.8	1486.2	1494.8	1519	1501.7	1509.5	1519.1	1556.5	1572.5	1591.6	1564.4	1547.3	1541.8	1570.6	1590	1563.3	1567.8	1558	1594.7	1534.5	1535
0.3313	8.0222	4.2702	5.6075	0	0	6.8431	6.2489	27.794	34.839	62.981	85.247	88.602	101.14	126.54	124.97	144.49	140.78	147.8	149.48	158.88	171.22	193.18	165.44	150.85	144.36	189.17	189.1	201.6	220.62	240.43	241.76	225.36	220.1	493.73	335.93	336.94	336.08	336.98	320.83	374	351.9	362.77	345.25	362.86	354.44	364.59	352.36	357	348.37
0	0	0	0	38.224	68.928	205.84	421.4	640.67	980.03	1272.2	1667.7	2044.6	2386.4	2737.8	3045.9	3217.7	3541.8	3861	3971.2	4177.3	4394	4588.9	4727.6	4543.7	4887.7	5016.9	4933.8	4967.6	5245.2	5189.7	5074	4843.9	4850.3	4894.8	4779.7	4863.4	4888.3	4936.3	4894.7	4916.1	4908.2	4898.6	4847	4918.4	4830.4	4770.3	4814.1	4869.9	4858.4
0	0	0	0	51.211	100.48	181.39	273.36	353.24	466.16	588.37	653.04	734.53	813.89	860.49	966.81	990.35	1024	1060.8	1158.6	1117.4	1138.7	1161.3	1185.9	1208.1	1228.6	1236.7	1268.9	1264.8	1293.6	1285.7	1323.3	1389.2	1355.2	1349.5	1372.2	1376.8	1376.9	1373.7	1338.9	1380.1	1360.7	1393.2	1423.5	1412.7	1439.8	1448.5	1441.9	1510.7	1511
0	0	3.1999	0.45517	7.198	0.6717	0.44688	8.7889	39.856	71.323	98.471	152.99	201.83	249.3	279.24	346.41	387.89	398.78	448.74	519.57	565.27	575.06	615.26	642.07	693.53	719.42	752.71	782.32	828.63	858.53	894.94	908.01	904.22	934.29	912.67	947.49	902.36	931.4	946.7	940.35	899.47	921.5	903.09	943.59	955.65	964.98	948.94	956.24	942.66	948.71
0	0	15.406	0	0	1.0183	22.283	63.777	159.72	235.28	369.22	522.56	671.7	800.25	970.39	1072.9	1156	1253.4	1326	1407.3	1471.1	1471.6	1549.4	1577.6	1598.9	1680.6	1720.1	1706.7	1653.3	1703.1	1751	1792	1767.1	1765.9	2032.1	1779.9	1766.6	1973.4	1859.7	2032.8	1921.7	1935.5	1946.6	1707.9	1785	1747.4	1783.1	1778.1	1775.1	1778.4
0	0	0	0	130.2	6.7302	92.09	220.46	398.39	566	735.8	932.62	1243.5	1498.6	1733.6	1913.1	2003.1	2129.4	2234.5	2391.4	2502.5	2453.2	2582.4	2636	2627.6	2571.8	2650.4	2698.6	2690.1	2711.8	2597.4	2733.5	2692.5	2726.7	2729.8	2710.5	2703.9	2658.3	2670	2698.9	2714.6	2695.1	2602.1	2557.4	2602.1	2475.8	2575.1	2473.2	2562.1	2435.6
0	15.558	0	4.3187	21.384	16.438	50.298	101.98	180.12	293.1	435.97	551.72	678.48	785.38	1006.6	1140.4	1241.9	1381.9	1504.8	1550	1492.5	1822.2	1834.8	1835.1	1793.5	1839.6	1932.2	1970.2	1998.7	1998	2023	1965.1	2035.8	2037.8	1922.6	1988.7	2050.3	1951.6	2010.9	1959.4	1995	1907.6	1933.5	1881.9	1861	1878.3	1856.2	1841.5	1878.9	1879.3
0	0	0	9.9026	0	4.9176	40.065	72.764	173.13	276.12	367.45	487.65	494.43	599.63	694.02	805.24	865.34	1084.4	1001.3	1058.2	1115.2	1148.6	1213.4	1232.3	1209.8	1477.6	1592.4	1629.7	1389.1	1461.8	1456.3	1460.6	1532.8	1624.9	1561.1	1476.1	1484.2	1477.4	1707.3	1532.1	1593.5	1813.2	1898.5	1887.7	1975.1	1978.8	1865.3	1932	1981.1	1929.1
0	6.922	0	11.25	18.895	0	0	0	0	0	0	0	0	0	0	0	0	0	0	0	0	0	0	0	0	0	0	0	0	14.325	27.799	0	22.328	59.239	10.47	39.51	71.621	45.052	53.995	41.492	46.923	98.87	93.756	79.173	64.884	83.225	52.282	36.095	22.256	0
0	2.6261	0.11635	0	0.42458	0	11.482	73.889	174.28	297.8	429.49	627.03	781.43	922.88	1074.8	1216.6	1386.4	1500.8	1511.4	1653.8	1659.2	1791.9	1927.5	1997.3	1913	1985	2001.6	2033.3	2066.2	2245.8	2288.6	2317.7	2324.7	2305.9	2305.5	2295.1	2266.3	2290.7	2298.6	2263.9	2311.5	2310.3	2316.6	2379.7	2418.9	2479.9	2484.4	2587.8	2612.4	2598.1
0	15.277	4.3124	4.3834	1.2165	0	0	26.832	28.542	116.36	221.36	261.28	408.68	474.63	608.82	735.82	903.69	881.04	1030.9	1102.4	1151.2	1145.3	1167.9	1172.3	1208.4	1301.7	1290.1	1327.9	1309.1	1351	1336.5	1354.9	1380	1102.5	987	1063.5	1062.4	1056.5	1063.7	1006.8	1009.7	1024.8	999.71	1023.8	981.8	999.15	990.61	965.05	991	979.77
0	8.1386	0	12.928	0	1.6604	0	0	31.038	114.47	207.09	254.49	394.91	437.38	606.99	697.27	819.55	867.48	935.59	1005.9	1115.5	1155.8	1196.1	1280.1	1321.8	1346.1	1384	1362.8	1381.2	1352.4	1353.5	1481	1509.4	1610.8	1500.3	1471.5	1511.8	1531.7	1463.4	1415.9	1468.7	1541	1471.2	1460.1	1459.6	1480.2	1428.5	1463.5	1467.5	1403.8
0	0	0	17.072	0.90134	0	34.193	119.46	235.59	383.53	554.2	708.3	863.52	1024.8	1196.9	1429.9	1483.4	1633.4	1770.6	1922.8	2039.9	2118.6	2105.9	2230.6	2425.7	2498.3	2283.7	2367.5	2338.9	2333.9	2130.5	2103.4	2139.1	2127.2	2189.2	2121.4	2152.1	2171.3	2171.5	2161.7	2080.6	2122.7	2104.1	2173.6	2052.8	2143.7	2051.5	2117	2125.8	2056.8
0	0	0	0	70.756	125.68	204.78	306.79	451.23	584.54	771.92	929.45	1106.4	1238.5	1387.1	1492.1	1640.1	1762.4	1816.6	1860.2	1948.4	1951	1965.9	1976	2057	2055.3	2138.9	2180.1	2153.7	2167	2160.5	2199.1	2199.5	2109.9	2116.4	2082.5	2090	2104.1	2131.9	2080.5	2133.1	2152.3	2112.4	2136.7	2111.5	2103.3	2081.7	2082	2102.4	2075.7
0	0	0	0	0.54358	8.8915	27.532	61.719	128.62	198	314.51	357.19	440.77	523.24	570.49	691.8	755.57	839.81	870.21	946.97	1007.9	1045	1089.1	1132.6	1182.3	1075.7	1099.5	1114.6	1105.6	1145.3	1151	1198.6	1230.1	1264.9	1337.3	1369.8	1408.4	1381.2	1389.7	1392.5	1335.5	1317.5	1253.1	1219.5	1214.1	1129.3	1157.4	1167.8	1165.4	1143.7
0	0	0	0	15.213	83.942	39.043	58.957	64.802	143.12	200.58	204.14	196.25	218.12	255.46	302.04	326.5	316.53	351.98	347.53	358.96	355.29	371.88	419.06	453.97	463.26	505.03	487.74	517.68	510.82	511.52	452.18	459.97	474.74	497.14	481.29	470.53	466.46	493.1	482.73	485.61	487.93	489.05	444.45	453.45	463.34	471.98	464.6	481.33	490.95
7.4423	25.815	21.591	0	0	5.3315	0	1.9863	9.1395	0.30249	18.492	21.129	81.485	122	174.26	208.48	240.88	260.02	319.55	337.28	343.28	309.19	302.25	379.8	394.36	417.48	424.61	400.55	345.8	274.49	250.38	222.47	200.49	187.25	163.5	174.96	153.09	148.59	142.55	163.26	151.08	149.74	155.09	121.25	126.96	129.94	149.22	134.82	162.38	137.71
13.142	0	0	21.379	0	0	0	0	0	0	0	0	0	0	0	0	0	0	0	0	0	0	0	0	0	0	0	0	0	0	0	0	0	0	0	0	0	0	0	0	0	0	0	0	0	0	0	0	0	0
10.783	16.238	4.7092	0	0	0	0	0	15.277	67.213	107.18	199.89	246.08	309.98	371.26	440.71	443.79	538.88	583.81	699.43	707.89	741.9	762.39	775.82	849.91	878.84	915.59	955.64	930.3	924.69	887.67	937.73	968.68	936.46	929.25	915.14	933.7	928.67	935.41	938.57	913.75	918.83	915.48	921.76	912.28	884.28	890.92	876.32	883.31	860.8
0	3.7857	0.93342	0	0.98298	21.315	5.5884	5.7553	36.282	58.069	79.603	90.766	121.77	145.05	166.67	191.59	226.94	252.72	292.21	319.32	324.52	241.65	298.46	360.34	311.68	345.96	334.99	322.34	355.43	366.14	343.69	329.32	351.15	364.12	339.44	335.5	323.18	338.18	321.08	336.03	339.47	303.94	326.87	304.02	308.79	300.74	303.25	299.69	318.72	282.8
0	0	0	6.1258	28.65	40.358	50.852	81.041	119.85	178.15	249.15	328.94	383.38	455.97	544.9	603.71	660.37	738.46	778.59	845.34	895.89	904.41	949.46	953.63	997.4	979.87	1020.9	1027.5	1033.9	1057.1	1054.1	1087.8	1037.3	1071.4	1073.8	1062.6	1062.3	1069	1078.7	1034.2	1088.6	1124.3	1155.9	1165.1	1175	1233.1	1384.5	1330.6	1249	1200.3
0	17.174	0	10.408	5.0413	0	23.261	98.176	212.98	362.09	579.29	707.32	920.95	1076.8	1355.2	1432.3	1640.3	2342	2535.1	2494.5	2581.5	2660.9	2299.2	2880.6	2431.2	2452.7	2479.2	2395.9	2461	2538.1	2586.2	2671.9	2609.4	2648.4	2692.2	2644.1	2634.1	2668	2647.7	2627.8	2553.1	2537.4	2616.2	2590.8	2554.4	2521.2	2533.6	2539.8	2552.5	2552.4
0	2.1737	0	0	2.7519	1.748	39.507	31.954	45.313	88.178	149.6	121.67	136.34	183.16	185.26	202.18	204.51	247.03	286.57	346.81	329.66	339.27	294.21	326.34	357.04	386.09	354.73	387.6	358.99	382.61	362.71	377.58	391.27	351.24	362.04	355.34	396.09	341.73	359.27	357.96	355.58	365.87	361.87	360.77	353.26	354.96	374.18	346.83	365.74	311.1
0	0	0	2.6329	3.9162	11.498	0	0	0	4.6481	3.8232	12.372	9.0538	0	22.482	23.148	22.505	28.536	46.496	39.77	32.102	44.02	55.184	54.975	65.363	68.009	70.416	68.715	75.252	79.695	78.82	94.449	149.1	148.16	152.04	136.61	142.56	137.73	134.28	140.24	145	146.78	167.53	140.1	152.41	143.99	157.72	164.78	179.82	159.59
0	0	0	0	0	9.2001	41.889	114.53	203.53	360.42	478.21	699.09	895.72	1167.3	1395.8	1587.9	1778.9	1880.4	1982.6	2156	1928.4	1979.8	1978.2	2122.9	2082.7	2146.6	2131.1	2220.2	2306	2311.7	2333.2	2306.1	2360.5	2449.3	2392.9	2411.6	2408.5	2435.4	2404.3	2355.6	2370.6	2453.5	2432.5	2424.1	2402.3	2429	2472.6	2500.1	2459.9	2480.8
13.49	39.186	12.584	0	0	16.824	12.473	5.8324	155.81	231.18	488.8	611.41	807.56	980.72	1134.2	1287.9	1416.6	1517.4	1670.5	1771.6	1884.8	1856.3	1934.6	2063.3	2034.5	2061.7	2108.5	2179.6	2164.5	2170.4	2146.6	2138.1	2132	2118.4	2097.3	2128.5	2101.6	2211.6	2226.7	2066.2	2121.3	2155.4	2166.3	2142.8	2107.4	2206	2230.5	2093.3	2044.1	2009.7
0	0	0	0	3.2747	17.939	56.548	125.09	241.32	395.01	588.15	758	989.81	1197.5	1361.4	1579.9	1766.5	1873.9	2008.3	2199.9	2297.7	2358	2425.9	2529.2	2557.8	2666.2	2663	2725.1	2792.4	2803.2	2897.9	2954.9	2846.5	2864.3	2858.7	2860.2	2891.4	2912.2	2887.3	2849.7	2809.1	2884.6	2903	2849	2849.7	2830.2	2867.6	2811.1	2848	2837.2
0	0	0	0	12.032	20.146	28.413	56.615	100.92	168.42	221.26	302.67	377.26	443.12	547.28	601.66	697.92	764.71	842.83	922.56	974.47	1006.1	1042.3	1063.9	1075.6	1131.4	1111.8	1135.6	1127.2	1182.7	1221.2	1243.3	1250.1	1233.7	1229.7	1248.4	1215	1214.8	1210.6	1198.3	1203.3	1216.9	1203.9	1213.4	1204.1	1208.2	1201.8	1207	1210.3	1181.6
16.305	29.505	15.359	8.2796	0	0	0	0	0	12.681	111.76	146.41	220.63	275.22	338.59	386.81	457.44	501.53	564.71	482.65	537.65	633.33	621.55	680.15	661.36	688.6	650.22	696.5	693.49	677.62	698.3	681.81	682.19	696.35	653.32	734.38	674.93	647.69	610.87	591.38	603.38	580.95	587.14	577.11	581.35	582.94	553.9	548.78	561.44	563.22
0	11.371	10.966	1.1002	0	0	9.7242	62.511	108.95	228.56	321.21	495.73	627.48	794.92	964.09	1115.2	1313.2	1530	1670.6	1679.5	1840.7	1888.3	1925.4	2013	2019	2074	2093.3	2103.5	2154.8	2187.5	2216	2278.1	2251.6	2288	2287.8	2308.7	2299.6	2319.4	2199.2	2184.3	2229.5	2218.1	2162.7	2212.4	2151.8	2175.2	2198.1	2169.6	2172.5	2206.6
0	0	18.771	0	36.224	0.60139	24.548	53.554	131.19	197	350.1	455.6	569.31	719.8	848.18	911.58	971.62	1109.1	1198.1	1244.4	1306.5	1272.5	1393.2	1376.9	1426.7	1449.7	1435.4	1462.9	1468	1480.4	1482.8	1466.8	1459.5	1498.7	1469.7	1514.2	1446.2	1433.4	1412.1	1411.8	1427.8	1408.3	1369.8	1360.9	1372.4	1315.3	1331.3	1352.1	1349.4	1295.5
0	0	0	38.395	0	14.205	0	0	0	0.061629	0	0	0	0	0	0	0	0	0	0	0	0	0	0	0	0	0	0	0	0	0	0	0	0	0	0	0	0	0	0	0	0	0	0	0	0	0	0	0	0
0	25.352	17.654	18.256	0	0	0	11.572	79.298	177.37	271.53	369.11	535.88	638.94	788.41	901.12	941.96	1071.8	1115.2	1253.4	1257.9	1306.8	1337.5	1388	1398	1417.6	1446.3	1475.7	1472.2	1483	1502.8	1492.4	1506.3	1500.3	1518.1	1474	1490.7	1502.3	1509	1499.3	1534.2	1483.6	1505.4	1518.1	1508.9	1453.5	1473.4	1375.8	1371.6	1347.8
0	0	0	15.266	2.0752	24.211	116.25	271.26	505.8	801.89	873.61	1096.3	1516	2254.2	2683.5	3120	3388	3855.5	4134.5	4391	4736	4894.9	5139.3	5251.1	5835.7	5560.4	5634.5	5790	5675.4	5786.1	4791.8	5041.6	4877.7	4964.2	5792.5	5052.5	4921.7	4806.8	5643.5	5180.5	4731.9	4862.7	4916.1	4772.8	5365.3	5200.7	5301.7	5753.4	5373.9	6074.1
0	0	0	0	13.683	57.333	133.4	252.9	361.21	539.42	718.16	885.86	1060.1	1237.3	1398.4	1562	1645.6	1822.4	1879.9	1835.5	2048.2	2024.1	2058.6	2079.9	1993	1993.5	2052.1	2080.5	2080.6	2192.7	2158.6	2108.9	2140.1	2181.7	2175.9	2207.6	2159.5	2152.5	2193.3	2189.2	2171.8	2169.6	2159	2176.7	2159.1	2182.5	2141.5	2163	2163.6	2155.1
0	0	0	82.05	116.47	162.17	192.35	249.74	346.92	347.83	465.96	560.66	703.62	785.78	888.61	922.84	877.03	998.68	972.25	800.42	681.15	1188.6	1002.1	952.3	931.61	940.06	541.98	436	600.7	788.54	608.73	558.48	769.13	614.84	772.54	1244.2	740.93	1084.5	1034.6	988.4	890.48	898.85	846.48	844.66	824.8	847.3	840.72	795.55	779.21	753.84
14.015	8.3572	8.1448	0	0	0	0	2.4576	30.039	70.596	105.39	162.13	211.78	253.41	319.56	361.01	397.71	465.52	473.91	550.83	585.2	626.72	618.34	661.58	681.73	667.15	704.87	771.47	677.8	683.35	677.94	666.99	682.09	660.57	683.37	611.96	626.42	598.44	622.12	624.51	616.74	617.32	613.76	608.84	611.36	543.89	545.34	558.6	551.13	549.41
5.8137	23.248	6.4582	3.1328	0	0	0	43.177	122.77	180.92	300.54	399.19	500	633.37	739.39	840.06	890.42	995.32	1059.2	1120.8	1113.9	1189.8	1232.4	1240.7	1275.6	1266.5	1297.3	1313.9	1297	1317.9	1302.8	1317.4	1323.5	1338.9	1318.3	1323.9	1304.8	1315.2	1318.5	1332.7	1306.8	1294.7	1269.7	1264.2	1240.6	1261.3	1286.5	1262.7	1271.9	1261.4
0	3.8324	0.69378	3.0908	1.2012	2.2398	0	9.87	20.336	59.982	102.35	137.49	213.67	254.39	336.93	392.02	481.28	512.63	605.34	616.8	635.22	651.45	584.55	559.01	533.69	610.83	593.73	555.58	525.23	548.73	539.38	536.22	544.47	550.84	564.05	574.52	574.11	550.79	572.03	526.71	563.72	558.73	541.28	551.49	522.92	541.88	540.24	535.07	526.34	494.36
0	8.7603	0	10.19	0	0	0	0	5.2834	34.385	61.396	53.981	96.629	118.02	131.6	175.14	190.89	199.18	239.55	240.37	279.54	235.37	260.68	283.29	311.24	315.75	360.92	329.31	313.95	321.18	318.31	329.49	329.11	295.09	312.79	325.02	331.79	345.54	322.25	318.74	315.9	322.83	324.16	311.22	311.01	321.64	314.52	328.52	335.01	342.84
0	0	17.881	22.872	1.1215	0	0	8.6543	17.794	1.4078	0	0	0	0	0	0	0	0	0	0	0	0	0	0	0	0	0	0	0	0	0	0	0	0	0	0	0	0	0	0	0	0	0	0	0	0	0	0	0	0
0	0	0	0	35.14	100.24	185.48	223.21	342.77	383.6	431.63	491.27	538.38	593.04	666.3	674.83	743.86	800.98	810.22	850.07	865.65	878.23	889.65	896.6	899.82	892.57	871.03	884.76	908.87	933.27	936.51	921.59	893.8	899.97	856.55	857.13	876.93	867.89	855.69	856.6	898.35	892.81	921.7	886.33	880.85	881.68	879.65	858.09	874.04	863.47
0	0	0	20.082	30.988	61.387	96.676	164.88	257.27	329.01	420.99	519.57	602.83	703.51	755.16	857.14	904.36	950.16	1015.8	1069.8	1058.9	1078.4	1061.5	1145.9	1172.4	1225.3	1252.6	1207.7	1238.6	1233.1	1228.2	1213.1	1204	1231.9	1162.9	1246.6	1193.9	1179.5	1170.4	1220.4	1181.5	1180	1178.1	1172	1175.4	1156.3	1175.9	1168.2	1166.2	1175.5
0	0	0	3.0092	4.6804	5.927	0	0	0	0	0	0	0	0	0	0	0	1.7281	0	13.005	7.9779	15.237	14.009	3.7633	20.892	9.3843	37.329	13.748	10.888	6.0115	14.924	19.043	21.745	14.35	26.881	37.24	51.286	48.705	55.993	70.62	68.705	81.925	58.821	78.724	78.645	91.709	114.02	93.258	86.229	95.097
2.6092	0	8.9024	13.369	0	0	2.8911	36.673	66.269	161.88	251.97	419.51	538.65	709.5	918.73	1093.9	1260.3	1404.6	1496.9	1619.3	1768.4	1780.6	1782.4	1924.4	1830.2	1842.7	1851.7	1916.9	2063.6	2061.9	2085.9	2109.4	2163.7	2266.5	2196.3	2226.7	2134.7	2183.6	2200.6	2133.8	2161.8	2113.6	2124	2129.9	2038.8	2080.1	2027.9	2093.1	2057.6	2091
0	0	0	11.225	18.69	12.438	17.302	13.528	12.549	14.536	24.681	24.55	20.523	26.171	29.226	25.721	27.167	40.964	51.094	62.235	46.711	61.713	29.1	50.896	21.772	39.404	25.895	49.719	45.451	44.224	51.471	57.794	45.683	79.942	64.809	75.682	89.096	76.323	97.224	74.448	73.742	70.505	69.011	72.657	63.214	72.975	72.433	85.052	63.735	63.47
1.0945	15.395	6.0574	4.0256	0	0	0	0	0	0	0	0	0	0	0.11726	9.2529	0	0	0	0	0	0	0	0	0	0	0	0	0	0	0	0	0	0	0	0	0	0	0	0	0	0	0	0	0	0	9.7887	2.1738	29.998	0
9.4301	0	0	14.492	7.9142	0	1.7579	42.646	95.746	176.53	238.41	444.24	584.56	708.21	842.15	934.95	1092.3	1218.9	1294.2	1379.9	1435	1532.1	1542.4	1624.7	1702.6	1736.5	1761.6	1780.6	1786.4	1567.9	1519.1	1559.7	1589.2	1532.6	1522.8	1549	1569.2	1563.2	1598.1	1577.5	1580.9	1597.6	1585.2	1589.3	1535.5	1556.6	1600	1538.1	1559.5	1571.8
0	17.279	21.676	20.758	0	0	0	30.429	93.775	190.85	290.45	415.31	548.59	680.07	781.08	917.21	1048.8	1147.1	1283	1390	1462.5	1579.8	1648.1	1642.6	1565.5	1668	1669.5	1712.4	1661	1671.1	1720.3	1673.9	1766.6	1828	1768	1651.9	1787.1	1774.7	1798	1803.6	1801.6	1799.6	1753.6	1713.2	1685.8	1682.4	1793.3	1735.8	1655.3	1703.2
0	0	0	16.088	35.951	115.74	132.6	205.61	347.02	539.6	696.05	852.23	1074.2	1245.8	1390.5	1523	1676.6	1820.4	1938.6	1997.4	2203	2238	2397.3	2432.7	2447.4	2595.4	2619	2706.1	2682.9	2682.6	2741.5	2665.8	2661.1	2684.5	2628.6	2807.1	2656.6	2689.7	2756.8	2725.8	2781	2745.6	2611.4	2649.5	2664.4	2655.7	2670.9	2614.5	2613.4	2643.5
0	0	0	0	34.908	59.09	80.636	158.87	289.36	396.78	605.94	800.45	963.07	1161.1	1313.4	1488.3	1354.5	1428	1466.3	1840.6	1970.4	2024.2	2025.1	2118.7	2151.6	2142.6	2145.5	2189.9	2202.1	2242.8	2278.6	2222.3	2199.5	2213.4	2020.8	1825.1	1842.4	1874.1	1866.2	1841.5	1811.4	1803.1	1861.6	1816.5	1793.9	1801.9	1793.6	1776.1	1770.3	1750.4
0	0	0	0	11.824	58.806	142.77	240.22	423.06	615.94	845.81	1097.6	1335.1	1509.4	1875.3	2161.3	2307.2	2498.4	2616.3	2713.2	2769.4	2602.5	2708.1	2772.1	2789.6	2778.2	2781.5	2818.7	2837.7	2858.9	2847.7	2784.2	2764.2	2799.7	2757.1	2707.5	2660.2	2663.5	2672.8	2599.3	2534.4	2486.1	2505	2463.8	2444	2403.8	2430.5	2424.9	2381.7	2424.8
0	0	0	0.035456	3.6771	0	9.5321	34.365	106.03	201.49	312.45	418.91	569.07	693.28	848.38	979.42	1120.7	1217.7	1353.1	1466.6	1549.8	1636.4	1702.7	1757.6	1835.1	1801.4	1861.1	1840.1	1862.2	1830.4	1832.2	1880.3	1902.4	1912.9	1960.9	1925.9	1948.5	1949.5	1922.8	1890	1863.6	1884.2	1839	1840.6	1849	1833.8	1848.4	1836.9	1843.1	1823.8
13.824	4.4842	0	0.59804	4.0268	0	0	33.51	107.58	224.51	355.96	536.5	691.41	916.64	1131.4	1319.7	1465.9	1708	1796.8	1955.1	2079.9	2213.1	2336.1	2391.8	2506.8	2604.1	2599.4	2700.9	2758.4	2763	2716.1	2476.7	2456.9	2335.7	2371.6	2335.8	2298.6	2352.2	2308.1	2338.6	2338.5	2341.8	2331.8	2344	2242.1	2286.8	2279.2	2385.4	2329.8	2342.2
0	0	0	0	0	0	30.262	103.13	233.01	442.94	624.8	907.94	1091.4	1315.3	1633.3	1831.5	2024.6	2085.1	2263.1	2427.3	2599	2620.5	2681.1	2796.8	2869.4	2815.1	2883.1	2910.6	2736	3063.4	3144.8	3142.3	3140.3	3177.2	3086.2	3087.1	3127.3	3169.2	3122.7	3207.7	3180.9	3105.8	3092.6	3098.6	3139.3	3096.3	3189.4	3082.7	3060.9	3009.8
0	0	0	18.859	4.2858	67.954	129.48	183.8	290.53	446.4	598.99	763.61	995.59	1090.7	1213.9	1429.6	1631.6	1767.5	1881.2	1982.3	2099.4	2218.5	2224.4	2314.3	2339.1	2507.5	2495.7	2483.2	2463.7	2416.3	2465.1	2487.7	2424	2425.7	2433.5	2470.5	2377.6	2425.3	2399	2433.8	2374.5	2334.7	2434.6	2500.5	2392.4	2414.6	2451.4	2375.6	2355.9	2411.4
3.6663	1.9303	0	0	0	0	17.012	58.503	124.98	228.73	311.21	450.93	574.5	676.34	846.53	921.37	1000.9	1066.3	1191.7	1234.3	1283.9	1369.5	1408.4	1388.1	1390.8	1460.9	1542.6	1463	1492.3	1547.9	1562.7	1605.2	1640.2	1617.2	1597.9	1609.3	1595	1652.3	1605.3	1623.4	1624.7	1688.2	1684.8	1697	1707.5	1738.2	1720.8	1780.8	1749.8	1806.8
0	0	0	0	12.746	0	20.476	96.095	193.58	308.8	439.67	543.95	656.52	815	946.24	1126.8	1232.9	1319.5	1466.7	1512.9	1615.3	1635.6	1745.5	1795.9	1832.3	1891.3	1939.7	1954.9	1976.7	2006.6	2075	2027.8	2083.7	2070.6	2044.7	2063.3	2097.1	2116.2	2138.2	2076.4	2082.1	2039.8	2061.4	2048.7	2078.4	2050.8	2071.6	2064.6	2043.5	2051.1
0	0	0	60.602	115.97	166.03	175.7	300.91	377.25	504.35	543.03	661.38	716.55	813.69	898.29	963.43	1052.1	1088.7	1096.7	1108.8	1144.4	1154.9	1150	999.79	1105.8	1158.2	1194	1150.7	1085.2	1100.6	1065.6	1054.1	1032.2	1042.1	1021.1	997.04	1029.4	993.17	921.51	906.54	913.05	924.53	912.5	871.33	865.9	952.99	945.15	975.13	1018.4	1006.8
0	0	0	0	54.617	59.537	119.74	223.63	382.51	563.35	724.33	869.65	1003.1	1206.4	1399.2	1543.5	1654.3	1767.2	1871.8	2027.7	2021.6	2079.3	2207.7	2134.2	2285	2361.5	2443.7	2516.7	2459.6	2468	2516.2	2533.3	2534.7	2593.7	2550.7	2580.7	2593.1	2548.7	2508.5	2501.3	2521.4	2494.5	2534.8	2496.6	2522.7	2536.6	2491.1	2516.3	2519.9	2506.5
12.324	5.0065	9.8636	9.1898	0	0	0	0	0	19.937	13.418	93.708	116.2	193.31	250.67	300.97	348.14	359.13	365.82	384.9	435.93	431.99	434.7	432.84	422.09	455.19	427.26	465.07	491.62	486.96	501.92	503.13	516.05	498.03	448.36	436.36	448.79	437.13	421.55	410.85	433.99	410.03	400.43	394.42	368.46	383.26	350.53	367.58	347.94	375.88
0	0	21.762	28.692	12.164	31.17	35.103	46.067	63.69	95.321	100.48	93.092	131.05	351.59	152.62	366.76	119.91	137.29	181.33	131.8	119.87	304.77	317.16	321.27	333.53	324	350.67	354.05	351.11	348.26	346.53	368.94	341.96	359.51	358.13	345.2	362.46	379.34	396.73	375.43	332.49	366.23	369.06	391.91	384.5	376.67	375.97	371.78	411.68	395.22
0	0	0.45376	0	15.164	3.9607	6.2929	47.722	135.21	215.81	379.78	623.66	788.8	967.22	1219.4	1299.9	1537.4	1598.2	1787.5	1910.3	1855.1	2082.9	2101.5	2084.5	2194.3	2222	2244.4	2195.7	2271.7	2156.8	2227.3	2255.2	2164.9	2172.2	2148.5	2197.6	2200.3	2188	2201.7	2201.8	2194	2187.5	2218.9	2128.8	2109.4	2185.8	2145.1	2163.3	2213.7	2320.5
0	0	9.771	49.237	85.59	45.508	0	43.473	133.51	286.62	439.25	574.98	769.64	952.64	1087.4	1225.1	1446	1583	1665.2	1706.7	1829.9	1921.7	1986.1	2106.7	2099.7	2068.5	2239.7	2235.2	2169.4	2162.2	2202.2	2184.4	2202.6	2141.8	2220.6	2196.3	2119.1	2075.9	2137.3	2212.8	2141.1	2154.3	2133.8	2124.2	2131.4	2150.3	2188.2	2172.3	2209.2	2178.5
0	0	0	5.4893	20.789	7.0509	0	0	0	0	0	0	0	0	0	0	0	0	0	0	0	0	0	0	0	0	0	0	0	0	0	0	0	0	0	0	0	0	0	0	5.5536	21.2	62.68	57.666	26.868	56.067	64.167	90.696	98.396	144.48
0	0	0	0	30.737	67.921	119.69	232.38	384.31	538.59	695.31	893.14	1071.7	1288.8	1442.2	1598	1762	1842.7	1949.4	2074.2	2172.1	2140	2205.3	2250.9	2276.9	2327.8	2315.3	2349.7	2345.9	2311.5	2386.1	2354.1	2337.7	2337.5	2355	2363	2306.9	2270.2	2394.5	2401.7	2324.6	2333	2322.3	2348.1	2327.9	2292.9	2307.7	2248.8	2255.8	2279.9
0	0	0	4.6124	17.515	3.301	36.198	112.2	186.48	279.8	391.22	485.21	589.67	713.85	783.6	884.9	1022.4	1010.5	1122.3	1202.2	1203	1261.2	1256	1274.5	1341.7	1252.8	1357.4	1397.7	1357.6	1335.6	1355.4	1405.8	1337.8	1318.6	1355.1	1351.4	1331.1	1345.8	1304.1	1315.6	1310.2	1331.4	1273.8	1255.1	1242.1	1211.2	1232.2	1216.1	1214.9	1204.7
0	0	0	0	214.1	202.34	395.91	584.88	843.53	1111	1422.6	1614.8	1862.7	2084.6	2334.8	2567.6	2741.5	2917.7	3194.7	3249.3	3164.7	3494.9	3270.2	3542.7	3596.7	3689.9	3759.3	3820.2	3891	3987.9	4014.2	3905.2	3976.5	4178.7	4013	4121	4177	4181.9	4028	4037	3792	3726.7	3751.9	3679.9	3624	3643.1	3581.5	3630.3	3576.9	3550.1
0	0	0	1.3418	0	11.063	31.723	99.681	185.98	334.16	451.52	605.42	822.71	929.14	1095.9	1225.4	1272.4	1467.8	1529.5	1562.8	1634.4	1646.6	1705.1	1733.5	1835	1921.8	1837.6	1831.6	1897.1	1879.4	1925.7	1887.6	1942	1958	1896.6	1916.2	1866.7	1909.9	1939.2	1894.5	1866.7	1871.3	1874.1	1898.7	1862.9	1888.9	1942.5	1926.7	1933.8	2006.7
0	0	0	27.038	51.298	84.396	79.504	147.92	180.32	326.84	403.78	527.55	716.5	847.38	1004.3	1182.8	1284.3	1414.7	1441.2	1560.6	1645.4	1694.1	1755.1	1794.8	1891	1887.6	1900.2	1935	2039.4	2083.6	2125.1	2119.2	2196.1	2077.4	2138.4	2141.8	2106	2102.2	2122.1	2095.7	2084.7	2031	2037.2	2056.2	1994.6	1833.3	1838.6	1856.3	1855.1	1909.2
0	0	0.76055	5.951	8.1101	11.798	0	7.7514	4.9371	27.952	15.472	26.059	0	20.569	17.217	32.686	24.636	42.401	22.46	13.638	12.656	32.484	7.2068	25.345	0	0	0	0	0	0	1.8965	0	0	0	0	0	0	0	0	0	0	0	0	0	0	0	0	0	0	0
0	112.98	51.042	21.893	0	0	0	0	35.336	107.14	267.63	369.94	429.37	504.42	599.46	690.91	765.46	862.01	921.11	1015	1024.2	914.59	1061.9	959.79	1109.1	1121.5	1047.1	1214.6	1145.4	1184	1238.8	1177.3	1299.5	1216.2	1211.7	1209.3	1169	1146.8	1197.3	1130.7	1218.4	1247.2	1209.5	1237.7	1213	1161.2	1168.6	1250.1	1188	1218
0	5.1358	0.96234	0	0	4.925	3.0055	14.005	22.483	29.819	53.443	68.523	113.25	142.64	196.94	215.92	208.15	195.07	215.57	239.95	249.41	239.25	235.87	260.39	250.33	270.17	246.6	248.15	237.13	241.69	247.12	263.73	262.23	276.81	259.2	282.8	275.06	268.17	246.93	264.59	268.72	255.91	263.98	236.24	246.09	221.74	265.97	214.18	236.86	234.4
0	0	2.4817	0.77734	14.134	15.174	28.661	48.241	147.67	232.76	340.08	456.65	568.75	665.86	719.36	837.93	1001.4	1042.1	1152.1	1153.4	1261	1295.4	1318.8	1326.1	1310.9	1353.7	1382.8	1408.8	1386.9	1407.2	1434.1	1386.1	1379.4	1409.2	1417.4	1436.4	1429.6	1460.6	1412.7	1406.6	1456.2	1382	1386	1381.9	1419.1	1393.8	1418.1	1398.4	1379.2	1358.4
11.463	5.8771	0	0.65307	0	0	8.4072	30.587	115.5	202.78	327.04	456.89	632.36	761.67	891.37	1085	1216.5	1346.2	1502.3	1649.8	1723.6	1785.3	1901.1	1963.5	2027.9	2051.9	2133.3	2176.8	2193.8	2224.3	2270.5	2309.3	2287.7	2317.2	2345.6	2388.5	2396.5	2418.9	2412.8	2494.1	2279.8	2446.3	2424.7	2442.4	2361.2	2314.8	2319.6	2346.3	2348.4	2360.2
29.671	50.707	0	0	0	0	0	0	0	43.748	76.907	119.75	209.57	270.92	379.44	462.19	527.07	528.21	584.4	612.18	678.51	668.09	726.53	630.33	727.18	762.43	751.15	752.34	747.45	738.91	696.71	684.34	667.71	724.07	704.13	725.62	714.23	731.83	755.5	711.74	752.27	753.61	723.42	743.31	739.79	770.62	766.04	761.42	715.69	666.81
17.608	15.672	0.51569	0	0	0	0	0	0	0	0	0	0	0	0	0	0	0	5.9412	0	0	0	0	18.82	0	0	0	0	0	0	0	0	0	0	0	0	0	0	0	0	0	0	0	0	0	0	0	0	0	0
32.403	13.16	0	0	0	0	0	33.283	53.339	169.38	246.48	376.32	445.55	564.48	675.31	749.11	822.43	922.48	1041.3	1160.7	1163.1	1174	1225.8	1194.1	1234.9	1243.6	1318.5	1305.1	1306.7	1255.4	1253.4	1265.5	1235.8	1226.1	1331.3	1283.7	1267.7	1255	1248	1288.2	1249.6	1310.5	1318.5	1273.6	1285.8	1276.1	1307.8	1324.7	1348	1332.2
0	0	0	53.081	103.47	258.81	282.17	306.04	440.7	393.57	508.25	578.55	722.19	702.99	705.93	807.92	827.18	847.88	873.86	907.69	911.49	860.13	913.24	917.72	864.64	848.06	779.29	770.84	727.67	718.2	682.44	697.56	693.38	726.44	614.95	652.66	608.71	618.35	559.06	568.01	589.31	556.13	613.56	551.92	607.98	637.1	608.8	590.46	593.61	583.57
0	0	0	0	0	0	178.35	195.61	423.48	694.81	1091.6	1482.5	1760.5	2216.5	2629.9	3007.6	3060.3	3390.6	3738.8	3784	3847	3894.8	4022.5	4179.3	4460.6	4565	4806.2	4908.6	4944.3	5060.6	5429.4	5637	5685.7	5612.9	5385.9	5587.6	5443.7	5549.3	5562.8	5591.3	5533.1	5521.9	5496.4	5567.5	5274.8	5255.7	5058.5	5046.8	5135.6	4951.6
0	26.554	0	0	0	18.773	19.348	42.191	63.468	0	67.833	127.39	107.27	195.8	170.88	241.66	252.42	221.4	337.36	352.72	357.29	392.56	6.894	16.916	0	0	0	0	0	0	0	0	0	0	0	0	0	0	0	0	0	0	0	0	0	0	0	0	0	0
0	0	0	11.933	77.898	0	25.562	21.707	128.63	222.93	358.15	592.29	732.38	904.38	1066.8	1105.2	1421.2	1429	1650.7	1676.3	1758	1773.2	1813.4	1901.2	1866.7	1942.4	1933.8	1938.5	1874.1	2015.4	1944.6	1904.8	1976.6	1878.2	2011.3	1812.4	1793.3	1869.5	1852.1	1722.9	1742.1	1704.3	1643.9	1606.2	1603.5	1643.8	1612	1569.8	1549.1	1572.4
0	0	2.414	9.6134	37.573	28.401	20.783	22.638	16.716	34.423	0	44.947	12.388	49.882	49.333	58.097	38.215	56.388	61.381	47.452	34.338	60.434	76.522	66.512	25.509	57.194	23.425	63.051	44.242	53.243	56.8	47.085	33.093	11.978	64.095	60.229	31.069	30.508	187.9	23.809	35.038	23.002	27.019	21.213	25.976	41.439	46.339	53.501	52.016	69.531
0	0	0	1.2348	60.567	136.06	234.38	311.7	419.39	429.29	519.58	737.79	708.39	786.69	876.63	1021.8	1075.8	1141.1	1094.7	1107.5	1232.4	1271.5	1328.2	1216.8	1360.1	1275.6	1253.5	1295.8	1278	1332.5	1291.6	1329	1335.9	1262.8	1280.7	1282.2	1255.9	1255.2	1278.7	1205.4	1229.3	1210.4	1220.5	1222.8	1187.3	1197.8	1218.1	1202	1225.7	1191.8
31.405	65.486	88.818	0	41.977	0	0	0	10.073	55.801	69.703	190.93	245.81	292.71	346.19	455.35	555.98	588.75	611.01	686.37	693.5	719.38	753.29	727	789.43	812.18	784.02	911.23	975.72	1101.7	962.64	917.82	934.43	1057.3	952.86	881.01	856.25	832.2	808.74	869.8	827.17	835.95	862.2	863.49	900.22	978.89	959.87	963.86	1008.2	999.07
0	0	0	0	0	32.4	105.11	206.72	338.51	501.19	718.07	927.18	1166	1399.1	1567.6	1878	2093.1	2372	2725.4	3022.4	3152.3	3277.8	3516.5	3353.5	3525.2	3483.2	3643.5	3681.2	3586.3	3641.1	3687.2	3652.5	3739.7	3632	3702.3	3615.1	3628.9	3642.7	3578.5	3624.9	3672.5	3741	3768.7	3636.5	3674.3	3627.7	3532	3474.1	3495.1	3460.9
0	0	0	4.2362	14.912	49.687	54.732	88.128	124.77	152.65	219.98	262.7	332.32	427.89	462.96	564.95	661.91	720.09	779.06	809.15	882.39	921.34	949.57	964.08	1000.4	1114.5	1152.5	1134.1	1148.2	1158.8	1176.6	1185.9	1184.2	1202.6	1177.1	1245.2	1177.4	1205.7	1211.3	1204.5	1204.2	1196.2	1126.2	1175.6	1165.6	1149	1172.5	1173.9	1113.2	1143.2
26.625	21.306	9.8524	0	0	0	29.186	113.56	259.56	531.19	747.81	985.86	1249.8	1425.5	1702.7	1894.3	2158.9	2362.3	2482.6	2683.2	2751.2	2950.8	3008.3	3013.9	3162	3146.3	3189.6	3203.3	3166.9	3282.8	3292.9	3308.8	3430.6	3322	3270.1	3244.9	3384.1	3347.7	3332.3	3376.2	3473.8	3451	3454.2	3503.7	3436.3	3407.3	3465.8	3409.2	3428.1	3439
0	0	0	0	27.011	125.84	198.21	269.99	364.53	462.17	563.69	512.36	593.12	693.66	815.14	830.93	851.68	909.3	912.32	924.12	1049.9	1067.8	1048.8	1080	1032.3	1078.5	1086.5	1115.3	1054.9	1090.7	1069.2	1074.4	1101.6	1118.9	1076.7	1070.1	1084.7	1064.8	1044.8	1031	1054.2	1063.4	1028.3	1077.3	1048.6	1113.7	1058.3	1068.7	1026.9	1010.4
18.208	26.767	0.51051	7.7456	0	0	0	0	0	0	0	0	0	0	0	0	0	0	0	0	0	0	12.986	0	0	0	0	0	0	0	0	0	0	0	0	0	0	0	0	0	0	0	0	0	0	0	0	0	0	0
18.726	0	0.87179	0	0	0	5.4422	16.918	0.1715	4.7661	0	0	0	0	0	0	0	0	0	0	0	0	0	0	0	0	0	0	0	0	0	0	0	0	0	0	0	0	0	0	0	0	0	0	0	0	0	0	0	0
0	0	0	14.553	68.995	107.49	144	146.25	242.24	348.86	384.87	546.25	597.46	735.85	821.77	872.37	901.35	942.28	1027.9	1069.4	1156.9	1012.2	1071.1	1159.3	1120.2	1125.7	1130.1	1117.5	1146.5	1149.2	1140.2	1179.1	1139.7	1169.5	1128.8	1122.4	1103.3	799.38	770.31	804.92	780.9	777.09	795.28	773.82	777.28	765.32	794.42	771.34	794.44	783.81
16.753	13.935	0	7.6	1.0367	0	0	0	0	0	0	0	0	0	0	0	0	0	0	0	0	0	0	0	0	0	0	0	0	0	0	0	0	0	0	0	0	0	0	0	0	0	0	0	0	0	0	0	0	0
0	0	0	0	56.292	11.784	28.455	153.09	217.4	408.64	577.64	729.48	879.66	1021.8	1318.5	1543.1	1511.2	1769.8	1866.7	1938	1920.3	2073	2160.6	2225.6	2265	2328.7	2447.3	2516.2	2387.4	2324.1	2269.8	2253	2282	2329.2	2273.7	2385.4	1967.3	2308	2309.7	2327.8	2314.8	2307.9	2356	2257.8	2231.6	2247.2	2280.2	2296.8	2340.3	2327.1
7.8925	0	11.69	0	8.6521	7.5049	0	18.53	80.913	162.14	171.04	293.69	298.55	374.2	511.13	427.79	509.83	728.12	644.87	691.48	767.46	896.05	893.43	968.71	1021.4	1120.6	1139.6	1133.7	1013.6	1043.1	1047.3	962.86	1078.1	1080.1	1046.8	1062.4	1058.7	1062.8	1063.6	1040	1061.7	1046	1047.8	1079.6	1048.8	1049.6	1068.2	1068	1054.7	1039.6
0	6.1722	0	6.9065	4.1882	0	0	26.17	64.604	145.35	231.75	310.68	438.74	538.88	657.25	751.23	888.54	949.91	1078	1138.8	1222.6	1246.4	1316.6	1392.8	1406.7	1517.2	1574.7	1682.7	1718.2	1739.4	1736	1801.5	1845.1	1808	1808.7	1798.1	1824.5	1759.2	1759.3	1742.1	1733.6	1719.5	1740.1	1731.1	1672.5	1647.3	1603.3	1622.7	1590.2	1545.1
16.682	20.398	29.879	0	0	0	0	0	0	0	0	0	0	0	0	0	0	0	0	0	0	0	0	0	0	0	0	0	0	0	0	0	0	0	0	0	0	0	0	0	0	0	0	0	0	0	0	0	0	0
0	0	20.855	15.438	16.218	11.099	20.61	12.429	49.665	77.416	131.92	165.11	230.9	267.29	315.08	337.56	402.45	442.87	492.32	509.82	497.1	500.69	522.15	546.6	545.78	561.45	599.72	576.07	578.1	569.47	602.33	591.93	590.79	605.6	574.98	562.21	557.81	571.3	549.1	568.95	581.21	560.23	570.46	558.2	546.44	546.53	558.63	545.01	577.55	533.89
0	4.6105	0	0.88152	1.1995	5.5056	0	17.301	54.75	110.46	190.31	252.09	317.37	421.29	477.24	583.77	628.77	705	752.54	634.81	802.58	884.92	761.32	842.83	928.52	946.24	966.55	865.77	931.25	955.11	975.55	975.58	924.95	1006.1	1017.1	992.77	973.2	932.69	913.7	900.23	886.03	910.48	978.29	905.07	951.19	945.19	913.52	906.54	922.89	975.74
0	0	0	7.8922	0	0	23.55	91.873	194.35	397.97	607.94	791.43	1074.7	1323.4	1557.7	1792.3	2024.6	2093	2283	2407.4	2512.7	2557.8	2612.8	2679.9	2725	2783.4	2845.8	2833.8	2898.2	2886.8	2907.1	2937.7	2938.5	2937.2	2977.8	2997.4	2934.3	2908.3	2883.6	2932.6	2870.8	2921	2958.3	2956.3	2940.6	2942.1	2903.9	2884.8	2835.1	2806.8
10.857	31.303	10.155	8.6325	0	0	0	0	48.847	96.287	167.63	242.39	332.47	374.07	470.51	533.84	569.23	596.97	675.8	720.73	985.22	728.68	801.72	845.94	1126.4	902.98	916.15	910.57	842.16	841.92	888.54	822.22	814.18	788.14	773.58	790.71	791.85	794.11	721.03	760.03	779.61	785.38	764.55	738.2	793.57	716.51	772.09	745.54	744.81	717.37
33.906	17.824	0	0	0	0	0	4.1811	27.363	46.756	86.603	119.53	218.37	277.63	381.22	448.2	508.67	529.08	587.14	678.57	697.66	546.13	608.29	1012.2	1086.9	1042.4	1082.3	1118.5	1361.6	1211	1240.4	1225.2	1296.4	1334.2	1321.6	1284.1	1197.2	1206.5	1168.5	1211.8	1246.5	1258.8	1237.7	1231.1	1231.9	1214.3	1311.8	1218.4	1241.9	1335
0	0	0	0	0	3.2803	11.731	31.218	76.094	119.89	183.57	233.11	269.45	336.69	379.18	422.97	481.99	554.26	607.23	645.36	679.64	678.13	694.06	748.43	763.15	762.87	766.4	783.83	783.17	808.54	807.1	789.63	839.01	868.68	862.53	878.95	865.13	867.29	848.72	864.99	864.55	843.02	860.83	835.1	861.34	846.27	846.35	875.83	867.28	848.74
0	2.3731	0	13.712	0	0	0	0	4.9064	0.078572	21.534	32.933	62.424	83.577	145.07	135.97	195.98	232.86	238.35	291.56	340.25	294.72	335.21	346.56	403.66	388.11	399.6	422.34	455.17	491.3	524.11	561.83	579.7	647.77	658.74	703.73	770.91	789.32	841.89	856.81	895.05	950.58	996.01	1019.5	1032.9	1077.7	1126.2	1162	1151.8	1194
0	0	16.39	30.167	0	22.521	50.784	111.45	177.96	370.24	527.61	705.19	874.66	982.76	1140.9	1276.2	1410.4	1542.5	1532	1995.4	2137.9	2308.2	2047.3	2155.5	2033.9	2235.7	2214.9	2164.8	2160	2318.5	2254.6	2308.3	2414.7	2244.1	2332.5	2327.2	2359.4	2413.6	2430.2	2344.8	2333.6	2434.4	2545.2	2314.3	2286.7	2282.8	2288.3	2316.3	2272.8	2450.6
0	0	0	11.326	29.612	58.381	94.363	149.67	276.51	162.02	342.78	769.41	964.86	1142	1289.4	1296	1473.5	1581.1	1335.4	1341.5	1633.7	1790.1	1883.1	1940.3	1870.3	1845.7	1872	1984.8	1918.3	1932.8	1951.4	1985.7	1908.2	1935.1	1892.1	1926.4	1842.7	1793.1	1805	1762.4	1814.9	1801.8	1778.3	1802.3	1778.5	1809.2	1789.8	1835.5	1813.3	1834.6
7.1472	0	2.6941	12.294	9.8989	1.0429	0	36.014	91.816	138.84	219.51	286.24	381.97	462.34	596.55	660.25	709.33	738.92	784.4	874.99	900.96	886.87	997.32	996.45	1027	1035.2	1060.1	1086.8	1056	1106.2	1105.1	1136	1088.3	1094.2	1068.5	1077.7	1101.8	1112.9	1126.4	1120.5	1132.3	1127.4	1128.5	1087.8	1084.7	1046.2	1113.7	1035.3	1063.1	1025.8
0	0	0	19.968	15.022	25.339	38.342	83.05	154.06	251.9	320.01	425.02	575.04	662.42	780.76	885.53	1002.5	1112.2	1242.8	1273.1	1319.2	1366.3	1419.9	1452.6	1434.7	1449.4	1472.3	1507.9	1525.7	1513.2	1530.8	1549.5	1588.8	1600	1561.3	1550.1	1555.6	1548.7	1513	1499.6	1503.7	1449.4	1483.3	1446.8	1383.1	1371.7	1366.6	1351.8	1319.8	1278.6
12.263	4.8374	0	0	0	0	11.263	44.647	103.08	202.18	278.86	429.21	565.43	658.28	768.17	861.17	958.26	1081.3	1183.4	1285.5	1328.1	1413.4	1449.4	1515.4	1560.6	1621	1620.5	1679.6	1711.3	1699.4	1685.5	1768.7	1774	1741.7	1767.6	1718.5	1775.4	1691.3	1731.7	1685.8	1670.9	1689.8	1647.2	1663.4	1580.2	1595.7	1570.1	1550.3	1548.7	1534.4
0	9.7023	0	1.7455	3.2248	0.030919	0	0	0	0	0	0	10.654	32.29	52.747	36.703	48.087	27.305	41.55	53.415	49.752	46.383	57.716	61.765	57.391	70.546	61.018	70.41	32.048	57.508	34.75	79.004	78.52	85.702	64.515	104.86	84.306	68.1	76.047	83.005	91.737	101.82	115.09	72.902	89.668	66.569	107.15	93.013	112.57	94.806
0	0	0	1.5258	9.8256	20.365	13.26	4.2016	1.8314	0	0	0	0	0	0	0	0	0	0	0	0	0	0	0	0	0	0	0	0	0	0	0	0	0	0	0	0	0	0	0	0	0	0	0	0	0	0	0	0	0
18.341	0	1.5177	0	0	0	0.023337	32.526	76.827	164.49	236.22	319.87	474.91	512.44	630.6	719.51	846.82	923.33	1069.5	1106.9	1176	1164.2	1243.7	1220.3	1229	1350.8	1432.2	1444.9	1424.4	1438.6	1443.1	1474.3	1467	1509.4	1499.6	1528.8	1502.9	1500	1531	1500	1492.4	1482.3	1507.8	1542.9	1529.1	1533.7	1519.4	1493	1523.1	1510.9
0	0	1.5964	3.4897	0.25091	10.531	8.3228	27.715	66.618	111.51	223.74	308.52	368.44	451.53	548.13	606.17	684.9	753.81	828.46	851.45	910.85	969.33	1039.4	1054.3	1124.8	1113.3	1103.5	1177.7	1169.3	1178.4	1215.1	1195.1	1171.3	1180	1147.3	1151.7	1163.1	1168.2	1187.5	1038.1	1109.2	1112.5	1099.6	1103.6	1085.5	1095.6	1104.4	1116.9	1096.8	1096.3
0	12.348	3.6963	6.8854	12.342	12.958	18.883	81.198	173.44	266.62	425.6	549.06	716.38	886.47	1044	1256.7	1404.6	1496.8	1738.7	1792.9	1909.2	2051.9	2092	2159.2	2163.2	2187.3	2206.6	2394.2	2449.4	2455	2483	2464.4	2523.5	2511.5	2534.3	2480.6	2450.2	2424.4	2534.3	2449.8	2474.9	2428.6	2419.2	2467	2382	2454.6	2441.7	2511	2503.9	2476.5
0	0	0	48.266	21.365	42.427	59.277	59.298	58.356	56.582	65.086	54.962	71.578	84.581	0	0	0	0	0	0	0	0	0	0	0	0	0	0	0	0	0	0	0	0	0	0	0	0	0	0	0	0	0	0	0	0	0	0	0	0
0	0	12.763	0	18.246	1.7732	10.259	45.014	92.765	163.14	212.5	285.06	363.65	425.75	492.74	590.15	627.38	682.55	695.29	824.58	805.06	813.48	834.57	851.78	886.32	887.06	921.01	926.88	956.21	963.08	963.46	968.12	980.36	998.32	963.41	981.8	990.88	986.38	1028.1	1078.3	1066.6	1110.3	1110.8	1156	1188.9	1231.3	1289.2	1350.3	1399	1433
0	0	0	0	12.3	6.2694	38.693	46.799	53.952	60.57	81.267	160	115.63	189.21	328.45	240.43	266.75	261.1	296.71	292.56	345	106.74	194.38	224.57	198.2	198.5	172.98	198.43	238.38	231.17	201.96	231.22	243.43	239.57	254.38	242.11	201.57	186.28	202.15	183.22	183.3	186.47	150.4	142.69	126.5	124.47	111.15	96.04	92.195	115.46
0	0	17.542	13.299	12.959	0	0	0	0	0	36.494	16.212	28.618	29.702	29.179	90.444	84.977	66.883	72.197	73.262	73.934	67.974	66.785	52.716	27.179	41.269	58.035	74.91	64.322	66.242	69.233	82.145	54.522	71.75	72.444	41.013	58.362	26.112	41.582	78.531	31.092	28.003	26.036	16.298	17.429	0	12.45	0	0	0
17.515	6.3083	0	0	0	0	0	0	10.469	0	0	0	0	0	4.3899	0.41769	10.225	10.389	3.3161	0	0.49444	0	0	2.9681	0	15.512	0	2.7411	5.5022	7.5657	17.851	15.631	29.254	43.407	28.202	9.6585	17.148	40.863	28.019	28.558	28.323	50.71	45.813	75.015	63.189	73.654	68.037	85.731	87.267	98.189
6.8085	1.6696	2.367	0	0	0	15.876	71.73	155.42	272.64	412.56	529.78	693.74	830.08	1010.2	1121.7	1224.9	1417.1	1463.7	1635.9	1674.7	1798.4	1829.7	1791.2	1741.4	1792.4	1776.5	1841.1	1851.9	1864.3	1862	1852.9	1838.3	1815.6	1808.3	1802.1	1814.5	1766.7	1753.1	1746.6	1714.5	1700.2	1663.8	1646.2	1623.7	1579.4	1561.7	1536.7	1528.1	1503.4
0	0	0	10.23	14.996	5.0577	0	12.888	11.515	41.346	71.106	99.95	137.35	183.74	161.86	190.72	418.76	244.91	264.92	301.29	534.36	334.97	433.14	452.08	440.2	426.6	466.37	484.49	461.68	449.26	446.83	442.08	457.3	443.12	443.35	433.73	409.05	427.23	430.71	418.83	422.75	423.67	406.07	430.53	452.5	428.5	426.18	420.24	436.65	421.35
0	0	0	9.3935	23.487	44.495	26.643	67.315	130.41	182.96	216.71	311.52	393.85	443.61	554.71	620.41	684.45	757.65	823.85	847.27	876.59	926.15	961	949.96	1035.4	1029.9	1044.4	1099.7	1113.9	1183.1	1265.9	1307	1387.2	1512.9	1552.6	1685	1680	1761.2	1809.1	1884.3	1881.6	1914.7	2065.7	2010.8	2042.3	2123.7	2014.7	2030.2	2043.8	2121.9
20.916	40.041	26.832	3.1234	0	0	0	0	0	0	0	0	0	0	0	0	0	0	0	5.4735	0	0	13.871	23.392	8.9403	60.073	61.037	32.429	33.85	41.681	25.892	36.726	43.558	64.939	62.533	90.934	53.217	66.971	68.684	67.437	76.217	87.5	83.234	92.451	115.95	95.762	138.18	135	156.58	134.43
0	0	0	16.747	12.403	60.067	81.988	186.87	291.06	408.7	559.75	698.32	851.71	1042.4	1173.6	1242.6	1430.4	1455.6	1606.6	1494.2	1631.9	1547.2	1621.2	1639.1	1669.7	1760.2	1799.9	1739.5	1733.3	1844.7	1821.9	1732.3	1816	1807	1792.8	1814.7	1805.8	1720.1	1723.4	1719.2	1717.4	1704.4	1693.4	1632.5	1551.5	1686.6	1636.9	1544.5	1486.1	1510.5
0	25.11	9.5763	4.1117	4.4382	0	0	3.7326	2.2898	3.8686	19.558	42.165	93.237	142.02	196.04	230.4	241.03	264.25	307.16	339.3	357.36	369.89	384.53	417.62	396.75	413.33	443.3	428.48	430.14	425.26	419.35	418.11	425.42	438.87	436.96	426.11	427.14	425.69	436.35	418.63	446.24	431.84	441.1	393.15	406.03	385.78	427.08	401.15	419.28	406.48
0	8.8278	0	39.034	0	0	0	0	0	0	9.8039	20.832	42.394	90.579	129.72	147.91	153.97	160.64	188.54	199.93	217.42	216.64	280.96	307.62	288.31	304.26	313.12	314.63	305.46	294.02	273.1	268.07	281.84	294.6	251.8	263.51	267.45	244.16	223.81	222.44	230.08	208.44	215.7	161	194.93	201.51	242.84	206.22	245.47	224.47
0	0	2.3421	2.7828	0	2.9775	22.633	86.889	193.26	257.79	349.33	454.99	614.87	710.18	927.59	1192.5	1360.1	1512.8	1594.6	1669.6	1775.8	1832.7	1908.1	1952.4	1971.1	2059.8	2070.6	2162.7	2174.6	2131.7	2146	2226	2195.9	2204.7	2215.9	2218.8	2220.8	2253	2194.8	2181	2198.7	2208.5	2178	2213.4	2220.7	2150.7	2183.4	2186.7	2166.2	2144.4
1.1116	0	0	2.2409	0	0.67418	18.965	69.911	153.82	246.86	376.15	511.86	665.37	837.65	944.5	1034.7	1187	1266	1317.8	1408.9	1467.4	1515.6	1525.9	1552.9	1640.1	1628	1671.1	1685.8	1722.6	1747.7	1768.5	1761.1	1697.9	1767.5	1746	1749.7	1773.8	1780.8	1821	1786.8	1805.6	1806.2	1820.5	1846.6	1850.8	1878	1856.6	1848.6	1859.1	1845.7
0	0	0	10.626	37.269	9.9943	70.218	90.754	196.94	346.66	544.05	790.36	1120.4	1417.9	1710	2008.5	2006.1	2429.7	2275.5	2803.2	2943	3008.3	2928.7	3149	3264.2	3163.5	3293.9	3380.5	3405	3346.6	3394.7	3361.6	3276.1	3315.5	3228.7	3163.2	3249.2	3305.8	3264	3291.4	3241.6	3221.1	3156.2	3177.4	3148.1	3127.9	3179.8	3097.1	3073.8	3079.2
0	0	0	0	0	11.923	10.035	74.07	95.302	210.14	319.31	446.31	533.18	724.84	896.64	974.96	1033	1188.3	1167.2	1299.1	1269.5	1368.5	1403.6	1256	1446.5	1542.2	1560.6	1607	1593.9	1555.7	1565.6	1567.1	1589.5	1369.3	1371	1380.8	1360.1	1334.7	1278.1	1288.7	1304.3	1246.8	1299	1230.4	1201.4	1167.7	1145.9	1122	1071.1	1107.5
0	0	0	0	0	24.335	81.218	141.81	254.85	355.69	479.59	595.42	715.04	840.39	974.64	941.63	1020.3	1094.8	1139.4	1133.5	1255.5	1276.3	1313.3	1338.1	1403.3	1408.7	1481.2	1486.6	1474.1	1508.7	1552	1446.2	1476.6	1477	1530.3	1473.5	1513.1	1514.5	1572.9	1572.3	1598.6	1605.2	1626.1	1622	1564.7	1588.3	1568.4	1557.9	1550.7	1579.3
0	0	0	12.31	59.955	77.767	156.15	265.04	473.17	741.48	1012.3	1326.8	1778.8	2013.3	2352	2609.6	2841.3	3143.7	3326.8	3650.8	3803.2	3999.4	4130.2	4196.8	4360.9	4400.1	4472.7	4510	4571.4	4475.6	4699.4	4611.3	4610.7	4666.7	4739.2	4717	4562.7	4546.3	4622	4571.4	4610.8	4473.1	4525.4	4529.2	4488.2	4459.5	4516.6	4513.5	4528.9	4457.8
6.5108	3.2693	3.657	0	0	0	1.1868	48.032	107.38	215.88	330.28	369.29	527.61	595.06	733.52	953.79	1025.9	1147.4	1210.8	1266.4	1352.1	1335.1	1378.5	1386.3	1486.4	1496.2	1553	1588.3	1589.8	1544.9	1572.6	1598.6	1542.6	1569.1	1583.1	1595.3	1565.2	1614.9	1659.2	1658.4	1626.6	1701.5	1667.2	1765.4	1754.7	1724.3	1757.3	1732	1811.9	1780
0	0	1.1959	4.6236	0	0	8.7867	17.283	24.244	38.524	30.274	45.445	60.168	60.769	69.548	78.849	80.133	96.468	101.75	106.12	98.737	106.79	91.948	114.12	87.076	98.517	104.08	103.7	117.92	112.93	134.41	124.02	131.23	153.55	130.59	140.44	153.28	169.55	165.46	144.08	144.99	153.25	154.48	153.84	137.84	161.32	161.04	176.19	153.3	153.28
0	0	0	0.89648	0	13.902	6.1668	28.514	65.717	100.12	159.39	209.73	262.3	314.93	371.6	440.98	451.87	512.65	526.89	590.19	602.39	609.72	604.89	648.86	670.65	708.2	676.08	685.78	702.88	725.95	743.68	754.14	718.15	740	734.21	733.37	729.39	696.69	706.72	709.1	702.77	723.46	717.06	708.98	741.85	694.23	693.28	723.07	704.4	688.08
0	0	1.8875	11.659	15.567	6.9857	10.397	50.666	71.022	113.01	172.99	249.11	292.78	392.45	409.11	514.55	562.82	627.2	660.93	709.38	709.13	730.34	756.16	768.53	780.21	804.28	841.25	843.17	825.15	824.98	847.72	815.8	820.29	843.5	841.06	852.39	838.42	845.74	893.57	875.79	869.91	912.18	890.73	929.22	929.44	918.62	941.33	905.08	914.48	916.27
1.4397	0	0	1.8238	14.004	6.6361	1.198	0	0	0	0	0	0	0	0	0	0	0	0	0	0	0	0	0	0	0	0	0	0	0	0	0	0	0	0	0	0	0	0	0	0	0	0	0	0	0	0	0	0	0
5.4439	7.4732	0.18931	0	0	7.5331	3.4978	50.469	93.598	144.88	216.61	294.52	433.2	512.12	638.97	747.91	834.88	929.37	1019.1	1107.5	1152.5	1175.3	1239.3	1083.6	1100	1115.7	1199.4	1220.7	1200.4	1208.1	1208.4	1236.9	1253.2	1199.8	1252.4	1244.9	1238.1	1262.2	1251	1287.5	1231.3	1249.4	1278.3	1225	1233.4	1246.9	1260.9	1246.1	1249.3	1219.4
0	0	0	0	5.6506	5.4549	9.0991	13.895	16.942	24.997	34.73	38.74	44.423	50.281	66.964	78.459	98.364	94.181	95.558	104.63	107.31	117.49	120.69	126.54	135.5	130.16	134.74	157.62	131.98	134.17	143.54	130.69	134.25	150.49	148.3	159.02	141.38	152.56	149.37	159.36	154.74	154.7	146.74	137.39	773.58	787.7	756.37	764.42	771.51	761.69
0	0	5.5845	17.193	16.576	0	0.17863	0	16.677	13.257	32.376	32.813	42.26	58.103	73.281	120.18	133.53	151.5	176.96	164.25	204.58	196.48	176.23	186.01	206.19	191.41	185.04	194.72	194.02	204.19	199.94	211.75	193.25	183.41	212.1	199.09	209.86	215.26	207.87	211.19	194.32	185.83	177.07	157.56	160.06	179.66	188.15	180.44	181.04	172.11
0	0	0	0	0	1.7089	54.383	168.35	312.21	490.71	699.53	875	1102.7	1319.7	1503.8	1681.2	1838.9	2066.2	2110.4	2199.8	2276.9	2413.2	2430.5	2560.3	2594.7	2642.2	2694.4	2782	2625.5	2616.3	2764.4	2787.9	2775.2	2785.2	2803.1	2864.5	2881.3	2877.4	2904.5	2901.4	2878.4	2959.3	2937.7	2957.4	2956.9	2954.3	2879.4	2914.3	2906.4	2836.2
0	0	0	17.343	4.8051	12.739	0	36.309	69.075	107.29	161	197.27	280.38	335.76	456.09	520.16	553.21	599.99	646.91	690.63	729.97	754.61	765	830.04	801.38	880.04	827.39	830.64	824.15	821.98	822.14	826.18	837.3	829.64	810.81	837.29	820.36	832.55	839.88	861.69	832.7	823.66	846.96	799.07	815.21	799.88	823.95	825	833.94	833.21
0	14.945	8.2303	12.174	0	1.6229	0	0	0	0	0	0	1.3368	20.334	34.041	61.953	75.148	104.06	49.232	52.375	40.371	70.536	104.41	70.345	81.999	56.695	55.716	85.961	116.27	95.773	99.313	107.56	99.262	103.09	112.8	141.32	112.78	79.865	77.871	72.956	68.819	74.094	72.766	48.551	78.577	89.401	88.225	79.669	77.472	95.39
9.1772	32.172	0	52.765	0	0	0	0	0	0	0	0	0	0	0	0	0	0	9.2206	28.888	94.276	81.685	105.32	82.623	89.987	114.59	118.05	118.2	109.83	72.514	59.063	66.879	88.226	57.976	49.35	42.096	34.016	34.895	27.98	58.859	62.563	66.415	84.341	99.747	77.806	36.067	44.759	50.306	71.527	56.03
0	0	1.6176	7.4915	1.569	16.575	0	23.117	72.776	159.84	292.53	459.81	695.26	825.92	1174.1	1282.4	1496.1	1811	2007.4	2075.8	2203.5	2399	2372.3	2410.9	2429.8	2383.4	2403.2	2373.9	2514.1	2540.1	2379.9	2479.7	2354.5	2308.6	2263.9	2304.4	2332.7	2096.3	2151.7	2080.3	2063.3	2306.5	2357.5	2473.3	2261.4	2396	2283.1	2438.1	2492	2307.1
0	4.9867	0	1.8601	0	0	22.152	70.942	146.41	252.37	341.33	524.19	497.87	612.7	708.02	731.37	831.92	901.34	977.39	1018.7	1098.6	1206.4	1231.2	1409.9	1423.1	1519.1	1477.2	1490.6	1475.2	1441.7	1409.9	1394.2	1351.1	1418.9	1369.1	1366.3	1337.3	1340.6	1307.6	1323.2	1319.2	1250.4	1245.7	1251.6	1242.5	1259.3	1226.5	1251.7	1226.2	1261.4
0	0	0	0	3.3247	7.7926	14.208	89.474	180.36	283.29	401.19	509.82	612.16	720.81	809.66	890	965.28	1093.3	1115.4	1221.5	1280.4	1311.9	1316.6	1350.7	1372.6	1385.3	1454.1	1483.4	1500.9	1509.4	1502.3	1524.7	1536.3	1521.7	1505.5	1470.1	1512.8	1481.7	1524.2	1519.6	1511.3	1477.9	1482.3	1516.1	1498.9	1438.3	1342.1	1301.3	1321.5	1319
0	7.1386	8.7442	4.1673	0	14.638	3.0759	0	0	0	0	0	0	0	0	21.332	25.266	24.527	28.346	0	0	0	0	0	0	0	0	0	0	0	0	0	0	0	0	0	0	0	0	0	0	0	0	0	0	0	0	0	0	0
0	0	0	0	31.717	93.454	168.03	298.8	440.12	627.77	808.64	949.76	1274.5	1392.8	1583.6	1766.3	1994.5	2058.6	2345.4	2296.6	2540.8	2639.4	2661.4	2777.2	2734.9	2853.5	2907.1	2834.3	2832.3	2943.6	2832.9	2762.2	2823	2820.1	2723.2	2750.7	2675.9	2683.7	2633.1	2588.8	2603	2498	2511.8	2510.4	2486.8	2499.1	2508.1	2437.9	2421	2383.6
19.598	14.709	19.088	14.07	0	0	0	0	12.143	29.742	88.759	125.6	188.15	254.96	328.09	398.09	436.9	446.02	505.13	542.2	562.53	612.73	616.64	630.99	661.04	675.97	697.12	700.2	705.92	743.14	702.43	729.9	743.73	727.43	747.4	734.25	744.33	747.19	766.87	761.88	779.39	779.62	749.49	741.98	748.2	729.59	775.74	750.13	748.96	750.45
17.026	0	0	0	0	0	58.623	134.05	246.1	435.79	535.01	862.97	1092.4	1323.2	1524.5	1716.5	1888.9	1986.5	2123.4	2261	2331.4	2122.1	2137.8	2205.4	2216.1	2208.8	2192.3	2220.3	2240.8	2274.9	2208.6	2147.7	2186.3	2224.2	2183.5	2165.1	2201.4	2172.2	2205.3	2199.9	2168.7	2162.6	2081.4	2114.8	2104.9	2063.4	2046.5	2072.6	2030.2	1995.5
13.758	9.5079	5.9069	0	0	0	0	0	0	0	0	0	0	0	0	0	0	0	0	0	0	0	0	0	0	0	4.7252	0	0	0.059537	0	0	0	0	0	0	0	0	0	0	0	0	8.2422	0	0	0	19.34	19.233	31.848	25.31
2.9983	9.7481	0	8.0396	0	1.264	0	0	0	0	0.35579	0	0	0	0	0	0	0	0	0	0	0	0	0	0	0	0	0	0	0	0	0	0	0	0	0	0	0	0	0	0	0	0	0	0	0	0	0	0	0
0	18.251	6.7609	5.5319	0.2301	0	0	0	0	7.4024	24.177	16.45	44.299	55.338	74.561	105.47	126.26	127.18	148.23	155.4	172.95	161.64	163.13	163.69	184.67	178.07	201.85	187.09	172.4	173.91	180.42	185.43	200.06	181.95	208.71	212.22	222.02	221.06	219.22	233.59	207.72	203.87	196.11	192.6	203.81	188.13	213.19	203.51	206.93	204.66
0	0	0	3.2537	12.269	3.6278	22.511	33.115	74.347	128.91	155.41	238.52	267.53	365.1	434.97	493.43	519.86	571.87	613.44	695.24	691.56	713.02	723.28	765.24	803.85	802.66	817.01	846.93	881.28	878.37	905.41	892.77	881.36	868.54	871.63	907.98	887.22	879.83	859.09	857.13	900.95	888.05	855.03	870.33	894.86	901.74	879.4	869.94	869.1	885.05
0	0	0	16.28	0.13135	12.506	21.774	125.4	326.62	426.72	592.53	786.62	1009.7	1183.6	1512.2	1721.5	1838.7	2010.9	2192	2373.5	2511.7	2625.4	2649.5	2849.1	2977.9	3069.6	3048.5	3085.6	3134.6	3230.7	3252.3	3219.1	3295.1	3140.3	3241.2	3248.5	3247.4	3156.1	3152.1	3310.5	3294.4	3235.9	3246.9	3186.8	3191.1	3163.7	3201.4	3179	3223.3	3141.2
7.765	0	0	2.6735	0	13.837	0	0	0	0	0.11642	14.41	17.266	40.09	49.119	62.139	82.767	70.523	79.849	71.507	87.768	80.347	96.255	109.51	139.44	123.87	128.61	127.56	127.23	124.55	136.31	129.98	152.3	129.9	133.72	117.83	112.63	112.53	141.19	115.6	141.58	146.01	148.31	145.23	133.28	150.72	136.06	121.75	121.63	121.96
0	0	0	0	8.5451	6.7983	28.094	51.693	94.758	134.6	195.22	263.98	350.24	381.25	508.98	539.04	627.77	675.11	737.19	799.77	857.76	862.48	914.32	905.73	939.41	955.07	1017.8	1035.9	1063.9	1029.6	1004.3	991.16	998.33	1017.4	1013.3	1053.3	1016.5	991.57	1008.1	981.67	967.9	970.33	937.92	945.99	928.67	916.06	901.36	849.65	834.73	863.79
0	0	77.323	61.208	38.987	6.7363	0	0	0	5.0013	9.2218	33.15	46.551	61.528	60.065	83.924	88.446	99.62	99.252	100.87	107.64	86.199	98.609	76.393	110.88	104.91	113.24	106.21	98.478	119.9	129.61	105.59	95.9	82.948	81.348	103.12	81.183	84.386	89.46	104.61	110.04	82.067	95.147	99.777	91.926	88.368	86.736	93.778	83.448	85.657
0	0	0	4.1014	0.19549	5.6376	12.623	44.969	74.856	137.22	223.87	275.5	385.96	451.14	523.49	626.7	673.19	761.7	818.61	853.56	858.1	901.79	910.55	917.95	905.18	922.49	945.9	941.23	944.56	934.95	958.72	931.9	939.54	962.78	960.13	919.72	921.51	886.1	916.27	896.46	853.92	860.95	872.52	881.31	866.68	844.3	859.37	855.92	896.79	851.15
0	0	0	0	0	84.476	217.23	361.42	575.04	831.06	1096.6	1500.9	1796.7	1975.8	2342.1	2586.1	2705.8	2788.6	2880.9	2969.6	3181	3293.8	3459.8	3482.5	3514.1	3611.1	3584.5	3521.5	3542.3	3537.4	3595.9	3590.1	3849.2	3749.2	3739.4	3745.3	3735.4	3797.6	3721	3631.6	3630.8	3625.3	3653.4	3636.1	3611.2	3561.6	3583.4	3575.9	3563.2	3506.1
0	0	0	5.8013	15.254	0	19.671	36.839	101.28	172.27	245.86	345.18	439.95	522.71	605.31	671.57	762.08	823.56	914.03	974.02	1040.3	1056.8	1113.9	1174.8	1241.3	1269.8	1256	1295.3	1330.6	1392.9	1397.7	1413.8	1405.4	1428	1346.6	1418.8	1413	1353.9	1369.7	1390.3	1406.8	1381.4	1414.1	1440.2	1475.3	1490.9	1475.1	1502.5	1526.8	1551.1
0	0	0	0	56.545	374.33	489.09	833.06	1231.2	1630	2102.9	2574.9	3019.2	3263.1	3817.5	4130.2	4300	4649.3	4828.5	5155.6	5472.4	5582	5836.7	6001.9	6204.3	6409.6	6527.3	6677.3	6810.2	6927.2	7009.1	7107.5	6935.4	7263.8	7206.5	7422.6	7499.2	7550.6	7544.7	7334.3	7472.6	7442	7634.1	7613.8	7550.4	7692.3	7592.1	7508.5	7585.5	7667.1
0	12.29	0	0	0	0	9.2113	26.321	39.769	28.037	33.651	25.264	69.524	64.936	100.8	110.91	108.13	99.953	110.95	125.94	140.56	102.71	98.612	120.03	89.277	118.15	125.31	110.49	99.408	92.733	106.3	129.84	96.81	112.52	91.43	113.32	109.81	114.29	110.46	144.74	143.63	151.25	132.54	97.718	120.42	116.08	125.03	36.082	54.504	54.295
0	0	2.2813	1.4619	11.696	16.882	14.076	57.701	107.96	207.03	300.55	389.33	490.09	610.33	720.41	822.89	908.49	670.34	682.74	733.79	757.38	809.78	873.73	865.71	905.54	969.56	992.1	989.36	1044.1	1034.8	1070.4	1063.4	1065.9	1082.4	1062.7	1085.5	1072.6	1085.6	1092.4	1074.5	1057.8	1076.9	1061.4	1098.6	1077.6	1095.4	1093.7	1095.9	1097.7	1105.5
0	0	0	0	22.707	74.131	174.79	285.58	427.02	603.74	733.06	1125.2	1366.7	1443.6	1725.6	1885.6	771.37	813.93	899.45	960.05	961.94	999.45	1054.7	1066.5	1075.8	1102.8	1093.4	1146.8	1142.1	1154.9	1113	1122.4	1154.2	1123	1028.3	1034.4	1062.3	1068.5	1038.9	1066.3	1013.2	1071.5	1066.3	1004	1048.4	1015.6	1010.9	1036.7	1050.7	1037.7
0	0	0	3.0236	7.0045	14.785	66.494	68.977	140.93	241.83	332.31	389.69	531.24	533.21	661.06	759.23	828.64	916.61	869.37	940.51	993.43	949.65	1045.9	995.12	1074.7	1108.9	1089.2	1169.5	1148.8	1169.8	1130.8	1039.8	1088.7	1025.5	1010.1	995.95	951.65	1007.2	934.99	942.69	934.13	858.14	912.3	911.99	815.49	807.59	800.63	784.51	799.13	781.21
0	0.9355	14.401	0	0	7.8418	34.322	90.457	179.58	273.87	408.02	507.57	582.83	699.68	814.19	890	958.97	1092.7	1188.4	1143.1	1219.2	1286.9	1325.9	1388	1423.4	1451.2	1468.1	1566.2	1564.6	1658.2	1661.1	1734.3	1685.1	1746.4	1773.4	1774.2	1699.2	1723.8	1787.2	1736	1737.8	1799	1780.4	1747.2	1766.4	1753.1	1781.3	1752.8	1696.8	1731
0	0	9.7819	17.053	16.851	24.437	6.1677	5.6431	1.8828	0	0	0	0	0	0	0	0	0	0	0	0	0	0	0	0	0	0	0	0	0	0	0	0	0	0	0	0	0	0	0	0	0	0	0	0	0	0	0	0	0
0	0	0	0	22.399	16.421	20.772	29.047	87.111	50.998	95.967	149.96	226.52	256.01	301.36	329.69	407.18	407.16	559.86	480.85	495.4	534.92	582.99	569.02	532.59	531.4	539.29	581.76	588.14	608.22	611.6	610.1	596.73	614.04	656.5	685.63	676.53	590.84	611.15	782.71	794.37	779.87	804.44	762.34	733.19	762.78	745.31	751.88	717.58	718.49
0	0	0	0	0	155.18	340.35	525.56	739.41	1026.4	1382.7	1670.9	1955.9	2143.8	2436.3	2665.8	3017.8	3225.5	3413.6	3565.8	3803.6	4109.9	4163.7	4243.6	4244.7	4251.1	4130	4178.1	4052.5	3998.2	4159.9	4042.9	4160.8	4336.9	4307.9	4298.4	4243	4237	4228.2	4133.5	4063.8	3975.1	3931.8	3954.1	3885.6	3928.8	3865.6	3890.3	3910.5	3863.2
0	0	0	42.74	11.499	19.35	0	11.143	29.432	89.108	112.59	169.12	238.14	302.75	277.87	295.12	361.52	355.54	261.86	280.61	323.09	341.51	358.89	354.78	369.1	396.44	432.85	415.3	440.33	433.71	460.54	424	461.44	515.62	546.1	527.04	562.96	560.05	585.64	613.74	621.48	615.74	621.18	630.66	630.73	624.75	639.3	623.2	617.21	630.59
9.8863	3.7886	0	0	0	1.6379	8.5394	74.271	123.6	240.73	329.39	462.61	573.3	726.15	829.2	903.9	980.89	1071.8	1101.3	1171.7	1234	1266.9	1292.9	1317.1	1357.5	1427.6	1471.8	1498	1455.1	1449.2	1439.7	1467.5	1497.3	1493.1	1488.6	1540.7	1512.1	1515.6	1505.4	1533.8	1510.5	1546.9	1570	1578.2	1545.6	1558.3	1577.6	1628.6	1649	1668.2
9.2502	10.907	1.278	0	0	0	0	65.725	122.25	262.03	388.89	419.71	652.41	819.66	864.18	998.56	1080.7	1177.7	1101.8	1306.6	1323.2	1341.7	1392.6	1310.6	1432.3	1396.6	1475.5	1536	1522.6	1532.6	1534.1	1434.8	1535.4	1537.5	1491.1	1511.6	1509	1505.7	1469.9	1472.7	1481.2	1520.1	1545.1	1430.1	1486.5	1532.9	1467.8	1511.6	1512.4	1513.9
0	21.987	0	0	8.1514	0	2.5005	37.902	51.708	123.66	177.25	219.8	326.27	358.77	421.01	485.08	470.73	533.67	560.81	586.07	586.5	627.47	674.71	672.41	649.89	692.68	713.05	703.85	724.17	672.8	681.64	719.1	719.51	728.91	719.32	720.86	708.19	712.51	731.01	711.76	707.73	737.18	725.34	717.66	702.62	700.34	700.91	690.44	691.61	693.35
0	0	0	9.4155	21.044	57.884	68.374	105.59	178.54	200.83	273.82	461.56	539.67	753.75	831.08	944.72	1056.4	1126.4	1221.2	1322.6	1319.4	1372.2	1457.2	1506.4	1556.9	1593.5	1630.7	1642	1761.3	1746.8	1731.5	1721.4	1693.2	1758.8	1653.6	1792.7	1974.2	1861.9	1887.3	1939.6	1912.9	1887.8	1946.9	1909.3	1934.3	1881.4	1808.6	1831.2	1851.4	1816.8
0	1.3213	0	0	0	13.175	13.16	133.68	155.06	300.46	417.53	638.28	820.93	1038.2	1219.6	1291.2	1813.5	1885.8	1884.3	1933.5	1981.3	2233.2	1948.2	2399.2	2133.6	2274.3	2281.4	2329.5	2396.9	2417.8	2475.9	2449.8	2473.1	2579.2	2540.4	2574.2	2504.8	2462.5	2423.8	2409.9	2515	2477.8	2436	2432.9	2396.7	2444.4	2423.1	2412.3	2419.1	2463.8
3.8842	0.88623	0	0	37.787	0	0	29.575	96.354	213.81	337.67	467	600.04	718.35	778.85	1016.8	1017.1	1205.4	1259.6	1339.3	1397.7	1440	1473.3	1412.9	1522.6	1590.1	1681	1683.7	1665.2	1648.4	1751.8	1680.9	1846.6	1847.4	1850.4	1831	1811.2	1807.8	1796.9	1880.3	1786.4	1837	1859	1781.6	1847	1871.9	1884.5	1896.8	1875.3	1906.3
0	0	0	0	20.823	45.248	119.64	203.11	303.61	436.58	564.51	708.31	855.53	1069	1226.9	1106.6	1300.3	1289	1267.8	1385.5	1391.8	1480.2	2122	2053.7	2100.5	2230.8	2286.5	2283.3	2270.8	2301.5	2313	2343.8	2311.7	2372.2	2398.9	2434.7	2426.2	2387.7	2449.4	2416.4	2382.8	2391.9	2335.6	2347.7	2347.6	2356.1	2348.6	2351	2324.3	2307.8
0	0	38.302	2.5311	47.335	55.177	80.863	117.8	148.56	218.31	249.1	294.84	396.93	456.5	548.01	579.88	621.36	705.87	688.07	732.21	754.38	771.23	788.61	832.82	831.24	858.29	844.75	804.46	864.66	807.42	873.64	840.01	844.18	864.54	841.5	849.99	836.12	841.78	840.05	815.3	813.65	826.56	795.48	816.48	828.68	808.61	784.45	780.55	757.8	767.87
0	0	0	20.525	61.187	159.61	163.71	298.5	470.64	579.86	795.07	1074.9	1407.2	1596	1751.4	1963.6	2194.2	2465.5	2628	2741.8	2970.4	3076.8	3191.2	3387.6	3429.3	3544.9	3577	3697.6	3713.9	3797.5	3871.4	3837	3685.8	3754	3732.6	3813.3	3861.5	3838.4	3831.9	3860.1	3721.3	3682.5	3627.5	3649.3	3706.1	3633.3	3556.6	3573.4	3622.9	3618.8
8.0368	4.5115	0	4.1302	0	7.5231	0	0	0	0	0	0	0	0	0	0	0	0	0	0	0	0	0	0	0	0	0	0	0	0	0	0	0	0	0	0	0	0	0	0	0	0	0	0	0	0	0	0	0	0
0	6.5839	0	16.967	31.143	14.063	5.1094	23.988	19.164	0	0	0	0	0	4.8095	0	0	0	0	0	0	0	0	0	0	0	7.9371	15.481	0	0	16.408	2.3568	16.19	0.98589	0	55.061	0	16.352	9.6098	27.388	55.555	39.699	58.044	101.31	137.25	158.6	183.74	200.24	180.12	165.3
24.518	11.017	9.2323	0	0	0	0	0	0	1.2674	22.25	36.286	46.038	53.445	86.444	97.386	129.27	145.41	171.11	184.83	215.57	210.86	222.28	262.67	293.65	298.66	318.02	318.66	327.08	355.21	343.42	354.58	360.62	339.98	363.86	347.59	353.84	370.07	386.41	347.34	366.13	375.25	380.97	379.39	374.1	374.48	376.66	350.31	354.35	353.06
0	0	0	3.0468	4.6532	12.327	0	0	0	18.71	55.66	106.33	138.64	194.31	227.33	274.93	313.6	344.92	340.22	388.66	418.84	472.34	489.61	527.31	524.7	535.11	514.29	546.21	597.2	608.21	611.82	632.48	636.59	645.02	642.78	663.36	666.55	674.65	587.4	492.8	502	477	489.61	485.44	484.06	501.95	514.74	498.52	490.56	508.59
8.8467	13.003	0	0.84179	1.9061	0	0	19.314	81.014	179.48	292.33	458.66	582.48	693.36	803.92	984.39	1094.5	1235.7	1322.8	1415	1539.3	1642.3	1678.2	1730.8	1734.7	1855.5	1939.5	1934.9	1978.2	1965.4	2020	2069.4	2010.1	2016.5	2055.7	2124.2	2080.5	2103.1	2043.5	2068.5	2106.8	2071.9	2084.7	2086.9	2068.7	2085.6	2086.8	2072.8	2076.6	2094.6
0	19.964	0	6.1565	25.729	0	0	0	0	0	4.5694	0	0	0	0	2.4372	9.1059	0	0.60681	2.2597	12.306	0	0	0	0	0	6.1237	0	0	0	0	0	0	0	0	0	0	0	0	0	0	0	0	0	0	0	0	0	0	0
0	0	17.841	0	0	9.9484	25.569	61.094	112.5	226.95	285.78	438.08	609.9	995.84	1198.1	1339.9	1601.6	1813.7	1930.5	2095.8	2173	2303.4	2294.5	2355.7	2391.9	2419	2433.3	2453.4	2574.1	2523.8	2549.8	2576.1	2582.1	2643.6	2547	2600.9	2551.4	2652.5	2640	2548.3	2577.5	2561.1	2497.7	2539.9	2023.5	2640.4	2010.7	2027.8	1935.9	2040.6
0	0	0	0	73.487	54.295	139.21	258.73	488.95	741.89	1003.9	1266	1506	1686.5	2057.5	2192.9	2437.3	2798.8	2975.6	3263.5	3491.4	3518.4	3689.6	3754.2	3855.6	4030.4	4000.2	4182.7	4081.3	4089.5	4040.5	4143	3966.5	3970.4	3746.3	3849.5	3760.5	3739.5	3703.4	3709.6	3697.7	3700.9	3624.3	3598.8	3581	3464.3	3439.4	3437.7	3409.6	3418.5
0	5.8508	10.529	0	5.4557	7.4904	0	0	4.3026	0	0	0	0	0	0	0	0	0	0	0	0	0	0	0	0	0	0	0	0	0	3.6487	0	0	0	0	0	0	0	0	0	0	0	3.652	15.323	8.22	19.129	12.939	35.817	25.66	39.423
33.55	11.4	14.357	0	8.1292	0	0	13.144	95.441	175.84	259.47	398.81	453.18	558.68	678.93	684.59	768.76	815.12	887.22	956.13	988.32	1043	1040.6	1055.8	1178.8	1242.8	1306.7	1337.3	1315.5	1364.9	1345.8	1355.6	1421.4	1361.2	1382.2	1360.1	1376.9	1352.4	1332.7	1354.3	1338.7	1297.4	1300	1277.3	1268.4	1245.7	1271.8	1239.6	1248.1	1217.7
13.239	30.749	0	0	0	0	0	8.3408	12.395	13.039	1.3049	17.853	14.943	5.0905	18.318	27.175	27.771	47.093	26.446	3.4332	11.905	3.8179	0	0	0	0	0	0	0	0	0	0	0	0	0	0	0	0	0	0	0	0	0	0	0	0	0	0	0	0
0	0	0	0	0	21.725	83.397	188.35	335.2	495.63	667.16	841.82	1034.6	1169.7	1324.1	1488.2	1591.6	1720.1	1776.5	1919.5	1963.6	2028.1	2017.7	2091.7	2101.7	2173.6	2169.4	2219.6	2171.6	2229.9	2171.5	2240.5	2225.4	2182.5	2240.8	2169.7	2235.3	2188.2	2217.2	2199.4	2216.7	2195.9	2194.5	2202.9	2157.5	2136.3	2155.4	2137.5	2156.3	2116.6
0	0	29.689	23.897	16.694	7.5731	21.749	44.037	69.392	94.966	141.54	163.43	210.8	271.64	281.65	331.62	335.4	373.01	400.53	472.32	491.52	518.71	504.91	517.18	501.51	510.85	493.39	536.56	539.61	507.59	541.94	570.54	590.39	558.38	601.16	595.91	621.23	591.05	602.15	609.96	603.92	594.41	590.23	571.04	563.73	544.96	563.59	493.68	486.81	472.18
6.4783	0	0	14.299	10.646	0	0	12.046	27.246	50.52	73.699	103.07	122.23	130.99	165.64	180.31	219.81	226.06	232.41	252.53	276.68	273.05	285.34	277.22	275.48	280.81	273.6	266.5	264.24	266.34	265.22	250.97	249.44	257.22	228.13	211.85	215.13	214.51	210.75	193.27	203.31	191.66	211.13	197.19	187.91	165.89	179.09	171.3	169.98	153.21
0	0	0	0	0	8.6717	42.757	108.02	230.9	397.35	571.63	790.52	1004.5	1238.2	1495.8	1828.8	1902.1	2161.9	2386.4	2448	2695.8	2883.8	3044.6	3054.8	3145.7	3264.1	3367.1	3415.5	3462.6	3572.8	3621.3	4029.3	3684.8	3720.6	3714.3	3858.2	3764.9	3815.8	3809	3708.7	3770.1	3879.3	3904.7	4004.6	3965.9	3961.8	3869.7	3764.1	3895.4	3889.4
0	0	15.413	14.531	0	16.094	0	0	0	0	13.149	0	51.516	25.831	42.83	42.413	47.116	50.25	83.956	72.964	76.852	65.838	65.714	50.399	21.859	15.965	27.694	65.599	54.284	56.272	56.226	61.569	47.659	57.089	56.696	60.409	72.108	77.229	72.94	72.866	58.9	71.954	74.012	92.714	92.845	95.321	88.734	79.096	91.691	72.244
0	0	0	0	43.704	142.58	216.58	322.36	497.25	648.35	849.85	985.53	1246.4	1413.2	1639.5	1852.1	1937	2150.5	2249.5	2361.4	2531.3	2465.1	2570.4	2542.8	2571.4	2623.6	2688	2749.8	2655.2	2746.9	2764.6	2716.5	2707.4	2708.9	2682.2	2712.3	2625.5	2604.4	2579.7	2530.3	2541.8	2515.2	2555.4	2595	2582.9	2657.9	2651.9	2714.2	2779.8	2791.5
3.6926	7.0541	1.2598	0	0	0	1.5312	12.682	25.97	36.965	59.523	74.014	79.063	93.691	77.701	71.756	80.104	93.439	109.36	135.82	124.03	136.58	114.91	126.31	139.96	143.11	143.71	152.57	137.3	124.01	152.62	166.99	184.34	153.3	161.75	156.54	178.48	155.7	170.31	181.61	165.6	181.27	182.84	180.74	176.76	168.75	179.24	177.32	183.49	154.22
0	0	0	0	21.546	17.894	95.309	212.04	397.29	598.18	862.14	1142.1	1503.7	1789.8	2070.1	2282	2509.1	2831.9	2888.7	3060.9	3057.3	3210.6	3285.4	3526.3	3326.5	3261.5	3301.4	3334.6	3341.4	3344.3	3392.4	3456	3413.7	3370.2	3470.6	3471.8	3518.6	3446.1	3601.9	3562.7	3695.8	3722	3750.6	3765.8	3833.8	3789.3	3795.2	3875.7	3917.3	3941.3
0	0	9.9097	14.197	25.583	68.716	69.017	114.76	138.82	221.63	256.93	326.4	361.73	374.75	367.4	403.96	481.78	470.64	452.07	472.29	497.01	483.18	500.68	499.12	496.14	500.93	469.39	476.75	466.8	502.67	500.33	507.76	491.36	496.66	473.47	463.79	462.51	422.34	506.55	528.49	517.9	532.78	582.03	559.11	583.09	575.49	589.34	587.51	558.13	600.6
0	0	0	13.695	31.608	62.86	74.713	137.1	187.34	247.55	320.1	415.51	515.06	561.53	700.63	737.75	831.9	894.21	931.69	1040.8	1034.7	1095.7	1063.2	1139.4	1212.1	1290.5	1275.6	1391.2	1317.8	1343.5	1350	1302.9	1344.4	1382.1	1357.4	1377.9	1396.3	1385.3	1412.1	1353.4	1321	1309.4	1278.5	1314.2	1351.4	1377.4	1374	1424.1	1378.4	1351.3
0	0	0	0	39.545	72.55	98.627	149.74	164.05	215.67	245.57	248.5	325.64	366.64	397.6	438.53	465.26	479.22	509.6	549.79	546.99	545.31	613.07	582.3	581.43	597.64	577.21	622.89	570.12	578.18	585.01	583.13	616.69	610.82	588.53	616.1	586.3	583.87	584.51	585.78	569.35	577.13	583.72	606.59	577.94	558.75	580.77	557.48	563.65	569.89
0	5.8683	7.4879	6.8392	0	0.59628	16.125	44.43	104.06	197.59	293.42	335.06	465.39	524.94	645.82	755.99	797.3	906.86	1011.8	1069.5	1149	1153.3	1239.9	1309.1	1286.8	1289.8	1362.5	1402.2	1414	1402.3	1401.2	1459.7	1413.2	1472	1458.5	1471.7	1492	1507.3	1515.3	1487.3	1457.4	1478.8	1479	1479.3	1476	1487.5	1501.8	1481.4	1466.6	1443.7
0	0	0	22.397	11.409	35.715	19.265	31.805	12.521	0	0	0	0	0	0	0	0	0	0	0	0	0	0	0	0	0	5.6991	6.4616	3.8647	16.443	19.974	22.088	44.525	37.95	56.275	73.706	71.192	79.852	98.95	119.39	109.78	110.68	120.86	105.44	76.049	103.84	108.68	116.04	104.17	102.73
0	10.982	8.8727	1.564	0	0	0	43.503	112.05	213.45	363.99	482.16	656.97	775.61	907.92	1108.9	1214.3	1365.2	1503.7	1605.7	1647	1697.1	1768.9	1880	1872.8	1883.7	1926.9	1960	2037.5	1984.7	2083.2	2120.1	2138.4	2170.6	2172.3	2169.6	2133.7	2126.4	2172.1	2131.9	2135.6	2164.1	2159	2112.1	2074.9	2074.7	2050.6	2110.3	2076.6	2074
8.034	4.6113	2.2605	5.6521	0	11.454	3.442	41	100.55	228.33	365.89	433.81	528.65	720.15	858.69	989.85	1094.6	1155.5	1242.7	1329.2	1383	1397.4	1468.7	1555.4	1540.5	1584.6	1615.7	1596.5	1526.3	1515.3	1499.5	1506.4	1466.1	1397.1	1398	1405.8	1373.3	1301.9	1274.4	1270.5	1211.2	1170.5	1156	1069.9	1060	990.52	995.75	954.23	944.83	924.49
2.5453	0.75165	0	0	0	7.5864	4.4673	16.426	51.644	94.175	185.97	202.9	291.3	364.43	390.94	471.02	550.41	589.21	663.03	691.54	768.95	772.41	817.41	823.16	856.08	874.53	922.88	916.8	991.41	979.61	1057.5	1107.1	1151.7	1168.7	1256.1	1288.6	1166.8	1106.8	1106.3	1104.3	1100.3	1067.8	1058.9	1034.6	1036.3	953.74	920.14	936.12	947.97	978.51
0	10.626	6.1854	12.516	2.1471	0	0	53.198	105.98	182.83	285.08	365.31	531.47	562.24	730.62	783.81	833.28	968.82	897.64	993.29	1126.3	1138.7	1171.8	1172.8	1229.3	1293.6	1277.4	1271.1	1207	1230.8	1266.7	1279.6	1342	1314.4	1293.2	1340.5	1259.6	1275.3	1298.9	1281.5	1259.9	1215.2	1272.2	1234	1225.1	1232.8	1209.6	1242.6	1234	1250.9
0	0.7176	0	2.9055	1.6446	4.9551	0	0	0.82976	15.062	25.705	20.48	45.215	38.977	83.116	83.161	94.384	98.218	112.63	101.48	90.535	101.37	121.14	139.08	118.42	141.21	121.13	134.8	123.93	127.69	122.68	152.73	160.35	175.57	152.66	186.39	156	159.15	122.53	114	115.48	121.64	120.3	115.39	119.65	126.62	129.33	109.8	98.655	83.255
23.343	41.396	1.7057	0	0	0	0	0	0	0	0	0	0	0	0	0	0	0	0	0	0	0	0	0	0	0	0	0	0	0	0	0	0	0	0	0	0	0	0	0	0	0	0	0	0	0	0	0	0	0
0	0	0	40.258	30.499	0	22.814	54.377	137.68	231.47	354.13	531.97	662.53	844.07	1014.9	1130.6	1285	1435.2	1471.7	1555.7	1561.8	1672.1	1863.1	1885	1915.1	1980.7	2007.9	1963.1	1928	1998.8	2032.2	2051.2	2090.7	2081.5	2037.7	2085.1	2076.9	2093.1	2118.4	2040.9	2023.3	2077.1	2027.9	1981.7	2019.6	2078.6	1998.1	2009.2	2046.1	2018.1
0	0	0	15.801	2.904	25.183	12.916	40.987	89.182	140.17	184.88	243.31	311.15	346.85	405.4	444.24	492.44	533.37	604.27	628.01	663.8	696.61	709.57	721.37	735.4	770.04	766.95	803.99	798.8	836.82	848.16	854.65	858.26	849.17	841.17	849.84	850.18	852.42	845.59	874.91	879.98	840.28	878.87	849.63	846.12	837.15	875.44	867.27	877.35	867.71
0	0	0	6.8352	17.314	34.786	56.088	28.542	49.912	65.35	50.429	60.07	76.328	81.816	112.18	80.082	82.517	78.931	61.688	34.605	44.973	36.538	32.056	38.401	33.729	8.0324	0	103.68	0	0	0	0	0	0	0	0	0	0	0	0	0	0	0	0	0	0	0	0	0	0
0	13.608	10.702	0	8.2509	9.278	0	0	0	0	0	0	0	0	0	0	0	0	0	0	0	0	0	0	0	0	0	0	0	0	0	0	0	0	0	0	0	0	0	0	0	0	0	0	0	0	0	0	0	0
17.429	7.158	0	12.702	3.4657	0	10.437	112.7	176.2	351.67	501.31	680.7	908.54	1137.5	1388.6	1520.3	1799.8	2001.1	2022.6	2125.2	2274.6	2288.5	2377.3	2475.3	2524.4	2527.6	2580.1	2586.2	2652.7	2650.8	2594.3	2631.5	2639.2	2663.9	2650.4	2618.1	2663.2	2625.2	2660.7	2622.4	2653.9	2632.6	2590.8	2649	2606.6	2660.7	2621.4	2600.1	2602.8	2609
0	0	0	0	5.4703	15.653	38.911	50.266	69.708	74.375	86.122	98.982	126.63	166	153.24	178.01	203.52	232.64	249.44	279.51	299.4	293.55	340.61	351.96	346.51	364.94	388.15	376.27	410.08	379.28	414.03	405.55	418.61	404.83	397.7	386.38	379.67	397.79	396.32	434.15	424.29	437.92	437.67	463.65	473.04	486.54	489.18	492.93	517.8	511.05
0	0	0	14.805	4.4015	5.2695	9.5961	15.589	23.95	61.508	60.605	89.981	115.35	172.49	186.08	232.04	260.41	293.99	306.46	328.25	339.75	366.49	374.99	368.63	401.48	394.95	383.13	403.39	384.4	402.31	413.74	398.36	447.28	437.07	363.16	367.97	337.91	335.41	365.91	358.89	369.58	366.34	374.04	363.79	359.56	359.73	354.57	356.47	364.47	368.74
0	0	24.323	29.147	14.839	0	0	0	5.3591	0	0	0	0	0	0	0	0	0	0	0	0	0	0	0	0	0	0	0	0	0	0	0	0	0	0	0	0	0	0	0	0	0	0	0	0	0	0	0	0	0
22.485	15.35	0	0	0.78747	0	0	66.105	175.86	374.73	552.33	777.44	1037.9	1265.4	1575.1	1778	2033.6	2196.3	2311.7	2449.2	2532.4	2595.4	2771.9	2866.6	2899.7	2904.7	2883.7	2982.4	2988	2959.1	2899.3	2909.6	2906.8	2905.1	2931.2	2963.2	2887.2	2899	2960.8	2919.1	3241.6	2626.6	3022.7	3047.1	2934.5	2961.8	2924.3	2891.4	2886.9	2873.9
8.6089	9.896	9.9571	0	0	0	0	0	0	0	0.14534	0	6.1358	40.309	2.4597	20.146	30.356	17.892	26.958	21.42	27.163	29.473	0	19.215	0	0	0	17.665	8.5932	18.826	14.662	17.199	26.648	8.946	4.9438	1.886	0	0	0	0	0	0	0	0	0	0	0	0	0	0
10.895	7.6131	0	0	0	0.72193	3.5806	0	0	1.5354	18.655	29.924	34.488	36.469	42.167	60.846	26.04	7.2244	3.6269	0.55987	17.421	8.868	0	18.99	42.934	34.765	40.82	38.18	40.817	44.815	64.284	43.968	48.801	10.115	27.157	9.9842	3.8941	18.699	49.045	39.154	49.954	46.401	47.413	48.698	19.719	42.149	45.374	0	8.0043	10.416
16.641	14.967	5.3474	0.04943	0	0	0	0	33.555	94.611	117.02	120.75	171.04	219.19	363.35	459.28	498.92	412.16	518.45	510.97	592.83	556.89	678.99	721.15	798.03	776.54	752.95	762.19	799.66	777.68	808.73	859.87	882.93	854.33	908.53	839.15	884.36	728.77	741.59	707.93	709.23	696.14	687.04	677.69	668.12	689.69	676.36	651.63	655.53	665.93
0	0	0	5.3245	11.638	29.513	53.474	117.78	193.67	321.37	405.41	470.65	605.64	683.22	774.36	898.19	959.97	967.74	1054.7	1139.8	1214.9	1226.7	1319	1311.1	1382.3	1377.1	1456.6	1503.1	1483.3	1539.2	1485.2	1566.6	1578.4	1549.5	1522.3	1547.7	1523.7	1507.8	1527.7	1514.2	1505.9	1494.9	1480.2	1452.9	1455.3	1424.6	1470	1419.1	1418.2	1401.5
4.3347	1.1208	0	18.347	9.9103	0	0	0	0	24.597	0	0	0	0	0	0	0	0	36.316	3.5503	0	0	0	0	0	0	0	0	0	0	0	0	1.7991	2.4362	0	0	0	0	0	0	0	0	0	0	0	4.0111	0	4.0976	4.0136	8.9712
5.1248	8.9091	0.65483	2.2456	0	0	0	42.778	100.5	194.71	291.47	424.82	529.74	595.96	782.66	701.34	1093.3	1211.1	1333.2	1465	1708.2	1910.6	1894.9	1937.9	2038.7	2114.2	2015.9	2098.5	2311.2	2324.9	2419.1	2449.2	2419.1	2437.8	2422.2	2318.2	2251.2	2296.9	2348	2334.2	2374.8	2413.9	2403.1	2548	2436.5	2457.4	2479.7	2464.7	2397.1	2390.8
0	0	0	0	67.018	194.01	282.4	445.67	592.33	806.11	1050.7	1221.2	1404.7	1583.1	1759.8	1995.8	2111.8	2257.2	2371.2	2470.3	2587.2	2589.4	2703.7	2723.4	2747.7	2781.9	2785.9	2864.3	2945	2969.8	2976.3	3001.6	3000.6	3065.6	3072.8	3093.5	3053.9	3027.1	3046.7	3014	3037.7	2984	2999.1	3001.9	3036.1	3015.7	2947.2	2955.7	3028.5	2999.1
2.4525	14.932	0	0	3.3207	0	0	0	0	0	0	0	9.7995	0	4.5954	2.5535	0	0	0	0	0	0	0	0	0	0	0	0	0	0	0	0	0	0	0	0	0	0	0	0	0	0	0	0	0	0	0	0	0	0
0	0	0	0	26.205	34.979	72.46	165.36	288.42	487.26	664.48	815.77	1013.3	1250.2	1457.5	1644	1830.9	2011.3	2099.4	2322	2399.4	2504.8	2670.8	2683.3	2842.3	2883.6	2988.2	2992.5	3011.2	3095.4	3120.7	3050.6	3092.7	3095.4	3139.4	3146.1	3230.8	3238.5	3032.8	2969.2	3014.5	3005.6	3014.8	2962.2	2977.9	2952	2943.6	2938.9	2926.3	2886.1
0	2.4488	0	0	8.0507	4.7908	0	0	6.9361	31.712	66.192	92.733	147.01	159.13	191.56	214.73	256.08	286.98	307.01	334.04	352.85	374.87	396.24	409.15	437.69	441.76	472.49	450.91	474.99	468.98	458.67	495.23	499.01	464.07	498.82	493.64	496.1	488.52	488.6	487.71	484.43	485.73	471.95	460.96	458.98	450.39	466.27	453.24	453.25	455.39
9.9139	0.37764	4.8212	0	0	0	3.6655	15.326	50.985	82.884	119.64	169.74	193.42	238.63	282.07	328.74	368.69	370.21	381.13	448.15	466.76	451.1	481.68	507.64	540.99	586.97	607.42	572.68	600.53	604.15	590.89	739.66	908.48	858.1	877.11	840.1	845.1	851.12	874.41	867.76	863.51	865.04	859.92	870.23	864.95	901.13	898.92	884.1	906.97	914.63
0	0	0	4.8883	29.298	16.665	0	2.9796	75.234	126.54	198.07	286.78	388.89	494.01	595.13	700.54	738.76	743.45	814.07	864.9	934.5	939.67	950.95	948.14	973.24	1052.4	1007.1	1025	1103	1044.1	1062.2	1075.7	1113.1	1037.1	1072.2	1047.8	1051.2	1066	1094.9	1088.7	1032.3	1042.8	1028.8	1018.6	1015.8	1040.1	1041.9	1007.2	1009.9	988.14
0	9.2864	21.303	0	12.857	0	6.793	0	0	0	0	35.315	49.454	133.88	137.53	199.76	223.57	251.4	236.71	283.8	284.47	270.89	321.12	308.53	342.87	318.17	330.9	343.58	343.91	333.77	369.99	337.67	339.47	348.09	305.02	350.31	334.42	332.88	316.44	322.72	303.76	309.68	261.8	290.62	251.97	261.71	239.47	224.88	223.89	232.94
0	0	0	0	40.921	76.47	156.14	208.71	386.07	577.64	808.44	1042.6	1218.8	1438.7	1779.2	1910	1985	2068.7	2154.6	2196.7	2417.6	2397	2495.3	2458.6	2483.7	2634	2693.3	2725.5	2719.2	2840.5	2841.2	2907.9	2893.7	2873.1	2863.7	2876.4	2835.6	2904.7	2821.9	2824.8	2866.1	2813.1	2816.9	2788.9	2809.8	2797.1	2820.6	2859.7	2817.6	2834.7
0	0	0	0	4.6863	40.887	16.796	63.024	105.29	184.39	279.84	282.23	446.94	552.39	634.01	763.05	904.61	994.35	1082.7	1152.2	1191.5	1220.3	1264.2	1294.9	1366.4	1387.7	1370.9	1391.6	1447.8	1407.9	1469.4	1471.7	1504.9	1600.1	1659.6	1595.3	1549	1523.5	1490.1	1446.7	1479.4	1439.6	1145.7	1175.6	1146.1	1186.3	1160.2	1178	1150.7	1161
7.7411	29.041	1.3704	0.87907	0	0	0	0	0	0	6.1124	0	11.447	25.194	32.568	44.805	79.334	80.013	93.329	85.461	105.08	69.26	74.854	87.998	73.294	56.337	53.741	15.363	59.499	37.365	16.985	48.714	47.158	27.273	39.973	9.841	24.546	0	0	0	0	12.051	19.799	8.279	0	0	0	0	0	0
0	0	0	11.247	3.9837	10.806	12.451	40.371	78.802	113.16	188.07	241.42	270.89	371.3	489.78	535.43	605.8	642.17	742.37	753.85	872.85	878.52	954.16	943.62	976.45	976.21	986.77	1006.9	1015.4	1048.4	1046	1036.8	1020.4	1016.5	1022	1037.8	1007.2	997.85	1005.6	994.37	1008.7	996.13	981.34	979.26	974.76	978.2	967.51	1014.2	1000.1	1016.8
5.7961	3.1043	8.4993	7.059	4.2858	0	0	0	0	0	0	0	0	0	4.5829	23.549	7.785	25.141	0	0	0	0	0	0	0	0	0	0	0	0	0	0	0	0	0	0	0	0	0	0	0	0	0	0	0	0	0	0	0	0
0	0	0	14.616	21.771	34.372	50.056	80.525	0	0	0	0	0	0	0	0	0	0	0	0	0	0	0	0	0	75.943	11.222	22.956	33.431	0.94448	46.061	71.056	45.089	39.13	45.79	35.762	31.995	0	0	0	0	0	0	0	0	0	0	0	0	0
0	0	0	0	0	20.64	64.215	151.49	310.97	488.89	674.79	1006.6	1282.6	1558.4	1839.6	2128.3	2410.5	2700.1	2807.5	3106.6	3202.4	3331.5	3558.7	3602.5	3773.2	3939.9	3954.3	4050.3	4098	4086.1	4167.9	4191.6	4183.9	4249.9	4261.5	4262.5	4241.9	4302.7	4280.3	4222.8	4223.4	4192.3	4150.9	4240.7	4083.3	4228.5	4273.6	4238.8	4275.2	4240.1
11.881	0.52379	11.125	0	0	0	0	25.978	67.221	139.2	204.26	324.19	397.49	521.68	634.93	766.47	892.33	970.73	1076	1183.8	1294.5	1277.1	1357.9	1464.8	1500.7	1547.3	1491.2	1527.6	1523.1	1549.6	1558.5	1550.5	1562.3	1601.9	1593	1596	1615.1	1417.5	1241.6	1416.9	1279.8	1291.2	1519.2	1514.8	1499.6	1547.4	1538.3	1430.9	1414.9	1429.7
28.405	25.32	24.758	8.0262	21.644	0	0	0	26.655	115.13	224	268.36	386.34	516.09	603.12	747.62	835.3	859.22	976.16	1044.7	1081.6	1166.6	1135.4	1253.1	1267.1	1224.2	1309.7	1293.1	1327.9	1335.6	1337.6	1357.8	1358.4	1317.4	1343	1368.6	1414.2	1385.6	1414.9	1373	1362.7	1339.9	1321.4	1312.4	1306.2	1295.9	1304.4	1300.6	1292	1288.2
0	0	0	0	77.606	24.078	36.439	95.392	200.79	331.27	415.91	573.52	705.22	858.41	987.18	1171	1305.4	1430.8	1543.7	1641.2	1730.7	1842.9	1967.9	2022.2	2052.8	2077.4	2086.6	2097.6	2105.7	2137.5	2165.4	2179.3	2220	2182.2	2196.5	2136.3	2148.2	2129	2166.8	2151.2	2172.9	2150.2	2163.2	2172.8	2109	2178.6	2145.1	2171.6	2185.6	2235.5
0	29.393	0	1.9181	0	10.957	0	57.568	107.71	171.75	279.6	347.77	539.83	546.1	619.56	777.34	941.69	1098	1226.7	1394.3	1290.7	1506.9	1585.5	1527.5	1617.5	1642.5	1552.8	1705.9	1738.6	1766.1	1761.3	1845.7	1841.3	1890.7	1806.2	1911.8	1758.9	1825.7	1891.1	1820	1783.8	1788.9	1848.7	1815.7	1806.5	1602.4	1798	1774.4	1804.9	1799.7
0	0	0	0	14.014	63.396	165.06	312.96	463.03	700.95	917.52	1176.5	1341.8	1546.9	1779	1965.6	2151.5	2337.2	2449.5	2492.4	2577.8	2657.4	2750.8	2757.4	2746.4	2730.8	2705	2788.6	2758	2764.9	2821.6	2893.5	2991.3	2576.6	3077.5	3098	2673.4	3105.1	3117.9	2660.5	3107.4	3104.3	3103.8	3106.4	3098.9	2962.3	2895.3	2867.7	3051.8	2891.5
0	0	0	21.947	4.8496	0	22.897	94.476	210.43	388.94	566.76	519.82	658.72	870.86	1014.2	1274.1	1404.2	1509.2	1713.1	1779.5	2033.6	2062.5	2167	2215.3	2245.2	2329.5	2383.4	2420.7	2475.1	2440.5	2421.8	2445.5	2568	2545.8	2524.6	2400.9	2432.6	2521.6	2566.2	2537.8	2521.8	2502.2	2405.7	2421.3	2394	2369.6	2373.1	2303.3	2364.3	1821.6
0	7.8565	3.1719	0.82757	3.2734	0	0	0	0	0	8.2414	0	0	0	0	0	0	0	0	0	0	0	0	0	0	0	0	0	0	0	0	0	4.1553	0	0	0	0	0	0	0	0	0	0	0	0	0	0	0	0	0
0	0	0	4.287	29.777	36.687	92.264	155.75	207.6	289.87	339.31	420.13	475.91	533.4	575.95	689.87	767.39	838.5	921.89	1020.6	1050.4	1130.9	1080.6	1132.8	1122.5	1138.1	1159.3	1150.6	1148.2	1178.4	1226.2	1204.9	1213.3	1221.2	1195.1	1052.3	1031.4	1022.9	1042.8	1007.2	1038.8	1036.9	916.52	882.96	907.49	901.4	928.12	905.98	899.37	889.24
0	0	0	0	22.399	10.373	37.989	77.803	118.56	167.29	268.16	366.9	462.07	530.84	631.15	678.27	566.86	654.7	750.46	767.01	965.56	866.13	878.82	808.15	882.91	1175.4	1083.7	1099.9	1138.9	1132.6	1168.2	1144.6	1163.6	1170.2	1165.1	1192.2	1193.5	1195.8	1205.4	1198	1176.4	1191.4	1187.2	1195.3	1215.4	1220.2	1175.5	1162.5	1195.3	1165.3
5.8572	8.1416	0.43103	5.0919	0	0	0	12.23	19.318	53.03	72.308	93.202	132.02	197.02	240.25	282.33	317.68	349.43	377.46	378.47	415.01	394.68	434.29	468.49	467.44	482.58	492.96	496.04	480.43	506.2	494.61	502.51	524.36	529.3	540.04	528.37	556.92	560.23	518.52	535.58	553.54	563.87	551.8	575.23	565.99	568.93	573.78	571.95	606.24	596.37
21.221	19.339	0.0573	0	1.328	0	0	48.42	101.94	188.17	301.89	391.53	542.45	624	727.67	820.27	863.97	1014.8	1063	1139.8	1189.5	1260.7	1225.5	1303.9	1338.4	1363	1392.9	1437.4	1398.8	1406.9	1409.1	1470.5	1516.8	1470.3	1454.1	1438.3	1469.5	1429	1443.3	1430.5	1392.9	1459.6	1402.5	1409.2	1362.2	1396.8	1420.5	1383.9	1395.2	1366.6
0	0	0	1.2032	29.012	39.304	80.183	82.052	160.67	223.8	291.82	341.45	418.8	495.61	597.41	656.13	696.98	795.59	865.93	900.04	932.74	1022.8	983.06	1035.9	1042	1100.5	1118.2	1158	1135.9	1142.3	1155.9	1196.1	1190.8	1228.3	1131.8	1191	1148.4	1219.7	1197.3	1149.5	1184.8	1185.7	1192.5	1165.1	1135.7	1161.7	1120.1	1124.7	1124.6	1118.7
0	0	0	32.604	104.18	116.48	166.69	209.09	256.78	340.89	406.27	517.08	582.76	607.34	656.34	801.99	795.94	920.19	1000.7	1035.1	1025.6	1083.9	1148.7	1163.7	1211.3	1222.9	1182.3	1242.4	1197.4	1194.2	1221.2	1183.9	1193.4	1153	1166.4	1177.5	1182.5	1225.9	1191.4	1174.4	1070.2	1039.5	1072	1053.5	1094.2	1163.7	1078.5	1148.6	1151.9	1067.6
22.913	20.604	10.151	0	0	0	0	21.256	90.781	190.78	295.15	408.04	521.54	661.16	739.29	807.93	893.19	1021.5	1019.4	1184.4	1194.7	1182.6	1205.5	1246.7	1294.1	1294.4	1329.4	1338.6	1345.5	1321.6	1329.9	1312	1345	1266.1	1241.8	1266.9	1299	1272.2	1311	1289.8	1288.9	1297.4	1292.6	1311.4	1302.5	1296.5	1294.6	1274.1	1294.1	1249.5
0	4.3644	19.253	0	0	0	33.319	75.587	181.03	321.65	436.81	571.4	745.75	869.28	1009.6	1156.1	1276.9	1379.4	1579.4	1618.3	1771.2	1781.2	1839.4	1900.7	1940.1	2004.4	2046.9	2090.5	2063.6	2132	2178.8	2111.5	2105.4	2134.7	2178.8	2180.2	2148.9	2291.3	2229.5	2223.1	2145.5	2159.2	2154.5	2175.5	2185.4	2157.7	2180	2157.5	2144.3	2142.6
0	3.2111	0	9.5342	10.04	3.8469	0	0	4.7257	10.591	15.061	0	7.9603	0	0	0	0	0	0	0	0	0	0	0	0	0	0	0	0	0	0	0	0	0	0	0	0	0	0	0	0	0	0	0	0	0	0	0	0	0
0	16.772	4.3802	0	0	0	0	20.599	75.818	142.11	227.34	309.34	458.71	541.2	674.91	838.51	925.98	914.7	1051.9	1125	1234.4	1278.9	1338.9	1405.7	1442.9	1433.3	1470.2	1448.8	1414.6	1447.2	1454.4	1473.2	1485.5	1536.3	1523.3	1527.6	1570.8	1544.9	1549.4	1583.3	1597.7	1591.7	1627.6	1577.8	1603.1	1564.5	1613.5	1598.2	1642.1	1604.8
8.3109	0	0	0	0	0	8.603	16.494	55.013	92.089	143.29	162.7	189.44	261.48	255.53	304.02	336.19	356.4	374.29	436.38	433.48	467.48	448.53	491.24	489.45	505.32	539.75	543.67	509.25	504.48	501.84	528.28	550.2	524.98	524.01	520.4	543.64	510.38	555.31	531.38	559.89	536.7	561.97	553.07	535.29	554.86	564.18	570.76	572.68	553.84
0	0	2.3423	10.139	0	8.5624	8.8838	41.109	77.072	151.7	235	296.97	438.3	488.43	593.59	646.05	832.48	900.12	982.29	1055.4	1083.3	1172.7	1171.9	1224.7	1289	1286.8	1314.7	1313.5	1288.9	1339.2	1355.9	1314.7	1307.3	1291.8	1256.3	1343.1	1309.5	1278.6	1286.1	1296.6	1233.8	1256.7	1211.2	1203.9	1200.7	1190.7	1187.2	1173.1	1155.9	1181.3
15.543	8.7188	0	1.3658	0	0	0	0	0.064902	4.6044	0	0	0	0	0	5.9006	5.013	2.2798	0	1.5178	1.2853	0	0	4.3826	0	0	0	2.7904	0	0	0	0	0	0	0	0	0	0	0	0	0	0	0	0	0	0	0	0	0	0
0	0	0	1.3273	5.9996	8.3591	15.52	65.326	140.09	260.59	413.89	576.89	778.34	916.08	1125.8	1285.2	1423.5	1605.4	1695	1783.7	1906.4	2085.4	2219.3	2191	2286.5	2241.5	2278.3	2353.1	2188.8	2261.7	2276.1	2286.5	2267.5	2233.1	2303.4	2277.6	2260	2246.2	2268.6	2215.7	2215.9	2194.9	2231.5	2202	2232.9	2266.8	2237.2	2258.3	2225.3	2251.3
0	0	0	24.212	6.2145	0	8.3529	25.341	26.443	55.316	65.455	63.367	56.611	67.121	71.899	86.96	87.763	100.03	119.29	128.97	109.97	100.3	76.086	78.927	120.96	109.74	105.66	134.71	101.57	109.69	99.894	127.2	146.51	104.2	114.13	106.09	104.4	93.733	85.828	88.432	70.403	52.931	70.285	72.813	47.557	37.091	50.7	37.956	43.108	0
0	0	0	3.7494	0	0.68911	5.7867	15.616	30.605	78.834	108.92	134.82	178.95	186.05	245.97	271.16	315.66	319.82	359.06	379.87	375.37	391.89	413.76	399.94	386.92	400.11	402.52	425.46	406.08	409.76	393.31	376.15	396.06	394.56	387.65	385.22	386.36	387.12	365.83	336.73	323.23	328.74	338.13	342.6	346.82	341.47	372.94	364.65	390.14	373.56
6.534	2.4353	0	0	0	0	24.123	57.941	147.18	266.86	422.23	554.44	700.87	921.02	1080.5	1275.9	1395.2	1469.2	1547.6	1659	1685	1787.7	1795.5	1817.4	1800.7	1773.5	1590.4	1619.6	1629.4	1708.7	1637.9	1670.6	1676.2	1600.1	1709.4	1696.8	1663.3	1620.9	1627.8	1584.5	1620.9	1597.2	1593.9	1565.3	1584.1	1621	1604.1	1588.2	1614.4	1597.5
0.29034	8.743	9.4435	0	0	0	0	0	0	0	0	0	0	0	0	0	0	0	0	0	0	0	0	0	0	0	0	0	0	0	0	0	0	0	0	0	0	0	0	0	0	0	0	0	0	0	0	0	0	0
0	0	0	0	17.269	0.46419	10.582	10.545	20.022	48.139	51.526	85.319	81.406	68.494	61.924	6.243	95.942	91.229	95.675	111.27	156.34	145.46	193.77	249.51	232.81	222.08	256.71	300.52	287.97	289.43	286.55	259.46	261.84	284.33	259.71	289.1	272.84	279.04	278.33	264.59	271.01	272.66	281.76	265.61	263.74	265.64	276.75	285.86	266.72	268.64
3.8832	4.4034	5.0103	2.7981	2.7601	0	0	16.457	36.316	74.324	127.33	146.39	172.66	177.83	218.04	245.18	252.78	279.87	310.47	353.09	378.02	386.07	357.97	402.68	446.96	448.68	440.12	445.51	421.7	442.56	436.48	455.03	474.51	447.9	474.74	443.12	459.17	430.39	456.21	456.08	454.58	445.5	443.43	441.59	426.91	433.82	455.91	431.03	441.03	431.53
4.7535	2.2181	0	0	0	0	17.265	87.225	180.08	273.65	386.69	685.46	606.28	736.42	848.35	994.94	1099.4	1267.9	1347	1365.5	1440.8	1482.2	1549.1	1647.1	1660.6	1685.3	1762.3	1838.4	1810.1	1767.7	1821.2	1833.3	1908.4	1886.3	1872.1	1825.7	1857.1	1880.7	1923.8	1878.4	1997.2	1991.6	2020.2	2002.5	1912.3	1971.1	1921.2	1941.4	1937.4	1923.9
0	0	0	5.4716	37.245	73.378	99.306	165.73	240.67	327.51	444.67	492.22	527.89	539.61	562.11	608.19	663.75	664.46	685.33	689.22	731.66	721.52	776.96	764.11	759.66	700.6	729.1	723.5	730.02	730.57	718.5	738.44	746.9	710.63	755.07	762.96	740.92	741.57	734.12	737.86	735.09	720.35	714.38	686.04	693.89	690.73	707.39	709.03	701.81	693.45
0	0	0	11.979	1.1773	30.943	42.024	98.065	188.32	289.34	371.91	528.79	662.69	859.23	1010.6	1115.6	1203.7	1386.5	1452.7	1602.5	1669.4	1783.4	1725.9	1895.4	1897.4	1871.3	1831.7	1794.3	1751.9	1803.3	1807.3	1843	1801.2	1806.2	1853.3	1854.2	1867.1	1899.7	1883.3	1824.2	1822.5	1819.8	1828.9	1836.1	1876.3	1955.4	2027.7	2074.6	2161.7	2274.3
0	0	0	27.459	53.24	90.223	134.47	194.72	313.9	450.36	500.29	645.51	789.35	865.63	969.72	1030	1049.5	1144.4	1162.8	1235.9	1233.8	1333.5	1342.5	1371.3	1363.2	1466.1	1419.1	1412.9	1379.5	1411.6	1375.6	1444.7	1400.8	1399.8	1420.9	1448.7	1455.2	1446.1	1426.4	1501	1473.3	1413.4	1489.1	1494.8	1476.4	1314.3	1339.6	1375.4	1353	1331
0	6.418	0	2.0077	1.444	0.67192	2.682	24.854	61.923	131.17	249.26	327.31	477.94	535.81	651.1	739.45	876.12	912.05	1061.7	1078.6	1119.5	1215.1	1269.4	1360.1	1352.6	1408.3	1408.8	1450.1	1432.7	1434.3	1430.6	1460.8	1505.2	1476	1520.7	1530.3	1501.9	1484.9	1490.1	1514.3	1494.4	1476.1	1501.3	1476.1	1468.3	1287	1423.2	1483.8	1428.7	1385.7
4.7409	4.5977	4.8535	0	0	0	0	4.1958	9.2084	17.179	20.94	51.37	75.729	96.54	112.75	149.58	171.96	204.97	251.68	285.9	278.25	317.24	292.49	348.43	313.96	359.2	369.23	401.18	406.44	418.13	436.2	467.47	468.12	493.51	494.83	480.61	486.9	512.27	507.51	490.19	492.28	486.12	490.94	483.19	491.99	510.54	498.8	512.74	501.36	499.89
0	0	0	0	73.533	106.12	212.85	354.97	541.95	823.01	1142.9	1349.2	1765.8	1984.4	2310.7	2564.2	2848.6	3033	3298	3428.1	3617.7	3778.5	3818.9	3798.6	3900.6	3923.1	4099.2	4213.1	4506.6	4590.6	4697.3	4696.4	4783	4705.4	4800.5	4724.8	4872.8	4892.7	4897.4	4765.9	4818.9	4738.4	4604.5	4584.1	4522.3	4575.7	4607.3	4522.9	4526.8	4471.6
0	0	0	4.5174	18.162	31.97	49.036	138.35	265.37	430.86	659.86	847.17	1090.9	1338.8	1559.3	1754.6	1983.5	2131.6	2247.9	2396.2	2553.9	2622.4	2698.2	2771.3	2826.9	2953.8	2898.6	2977.3	3050.7	2992.1	3068.8	3054.2	3126.8	3231.9	3077	3112.7	2988.8	2990.4	3026.5	2874.4	2835.6	2853.1	2835.1	2949.8	2848.6	2862.2	2760	2877.1	2782.1	2764.6
2.2307	4.4577	0	0	0	0	30.953	117.76	235.99	419.77	658.25	885.34	1192.2	1387.1	1707.5	2042.6	2295.1	2538.9	2837.7	3012.8	3300.6	3380.4	3446.8	3436.6	3394.3	3565	3692.2	3728.7	3726.5	3810.6	3760.7	3708.6	3806.2	3829.1	3740.2	3749.8	3786.6	3785.4	3829.8	3774.8	3785.1	3806.9	3759.1	3805.2	3726.8	3733.5	3795.9	3754.5	3791.4	3805.2
0	0	0	0	18.188	0	37.789	82.88	142.18	253.48	344.64	460.64	526.92	594.24	676.48	760.74	810.92	865.39	892.82	973.17	1055.6	1062.5	1083.5	1102.4	1171.9	1189.2	1193	1208	1222.7	1248.5	1235.5	1225.7	1228.1	1220.4	1251.3	1228.3	1242.6	1217.5	1194.8	1215.1	1175.9	1191.4	1193.4	1202.4	1177.2	1182.8	1210.9	1207.1	1176.1	1190.1
16.477	8.1309	4.6492	2.644	1.6592	0	0	0	0	0	35.007	44.98	53.063	60.372	58.454	76.851	91.497	113.51	117.9	156.63	170.79	181.36	192.7	187.7	181.36	188.01	201.88	235.66	108.37	122.93	115.88	124.92	158.09	132.61	147.62	125.39	141.59	124.83	139.55	129	140.77	124.32	129.11	123.53	105.71	113.99	114.97	95.015	52.662	24.512
0	24.843	32.995	0	0	0	0	22.703	75.048	115.84	219.62	334.35	417.57	558.09	690.27	798.97	882.04	968.12	782	1244.7	1431.9	1504.2	1432.6	1463.7	1727.5	1778.5	1767.9	1741.9	1525.2	1822.7	1908.5	1766.3	1822.9	1725.5	1681.2	1791.1	2373.5	2049.2	2163.1	1814.3	1780.4	1785.1	1747.4	1721.6	1758.9	1808.9	1703.6	1766.5	1751.3	1663.6
0	0	0	0	38.364	82.933	198.8	298.73	396.6	558.29	632.04	797.82	933.49	1042.1	1178.8	1272.7	1445.7	1523.8	1605.5	1647.9	1705.5	1720.6	1737.7	1794.9	1719.2	1742.7	1699.4	1761.5	1754.7	1810.9	1777.4	1771.3	1794	1878.3	1818.1	1793.1	1765.9	1772	1784.2	1781.1	1842.1	1762	1752.5	1761.7	1769.1	1794.2	1816.8	1835.2	1863	1852.5
0	0	6.1949	8.8303	14.463	3.4044	5.1458	45.33	110.01	225.15	326.63	393.64	556.04	694.8	801.9	965.48	1110.5	1237.7	1399.3	1497	1603.2	1688.1	1683.9	1823.4	1869.4	1891.6	1965	1998.9	2013.1	2016.7	2074.1	2038.7	2012.3	2053.2	2042.4	2047.5	2083.8	2091.9	2086.9	2104.3	2183.9	2101.4	2072.4	2113.7	2129.1	2158.7	2222.7	2299.1	2254	2245
0	0	0	22.359	20.814	46.693	75.874	79.963	100.59	135.54	155.26	218.45	225.47	252.33	296.38	352.77	361.83	395.36	428.15	465.87	473.13	484.79	478.05	492.12	502.41	533.75	510.48	528.9	519.66	520.1	544.3	528.36	539.52	525.88	529.2	551.52	533.07	531.62	535.32	514.1	525.13	521.84	518.66	539.38	492.74	497.96	505.06	485.08	483.71	474.15
0	0	0	7.5064	6.5027	26.02	27.569	55.245	100.94	154.96	210.6	246.29	329.5	378.39	435.11	458.52	529.76	622.44	645.54	709.76	691.64	739.76	724.67	789	807.88	838.81	825.18	842.51	844.55	797.65	831.34	846.05	826.21	863.31	865.36	908.22	906.98	902.73	909.73	884.17	907.35	930.62	948.56	928.83	934.19	946.35	957.83	950.69	932.82	937.86
0	16.733	0	10.852	0	0	0	45.271	115.85	188.57	289.86	354.37	516.38	598.08	711.53	792.76	857.95	884.07	974.99	1017.7	1063.1	1089.8	1145.1	1177.3	1209.4	1202.6	1175.6	1216.9	1210.9	1191.6	1194.8	1197.6	1206.3	1241.8	1225.5	1248.8	1246.7	1258.5	1191.5	1212.8	1450.7	1339.8	1470.4	1503.7	1437.5	1377.4	1372.7	1350.5	1469.1	1356.8
0	0	0	0	3.8063	0	144.17	165.69	179.22	167.46	199.1	209.93	207.63	227.46	208.38	236.23	256.31	267.82	115.64	226.06	134.69	277.53	305.11	367.22	479.19	932.58	980.55	1036.4	1063.5	1088.2	1093.4	1093	1075.4	1073.2	1069.1	1087.8	1064.8	1080.9	1070.3	1049.3	1054.1	1070.5	1054.2	1089.8	1095.6	1153.3	1132.6	1141	1152.6	1174.8
0	0	0	0	1.8762	40.153	74.121	124.41	176.32	228.16	292.38	340.59	421.92	470.22	511.97	558.2	624.83	617.97	644.07	686.71	714.66	712.94	775.28	752.61	789.49	800.85	785.31	795.26	742.75	766.18	789.4	784.99	850.05	812.96	826.2	839.53	837.58	849.38	865.2	905.24	844.45	876.23	872.05	876.66	896.04	903.9	943.28	921.53	958.85	940.73
0	9.8553	0	0	0	7.6261	24.908	52.446	79.096	146.64	189.97	216.64	276.3	326.78	377.56	441.7	453.05	498.99	588.83	608.59	655.03	717.88	750.96	831.2	800.47	882.43	888.23	901.17	906.94	947.75	931.68	930.47	961.56	1003	987.35	1009.5	1008.3	1019.1	1001.7	1001.2	1024.1	969.08	996.87	1003.6	1008.5	1010.4	989.05	972.6	960.44	939.39
0	0	0	0	22.742	43.858	95.74	169.36	278.2	468.12	694.38	887.4	1196.6	1418.6	1806.9	2005.1	2146.6	2353.7	2523.3	2780.6	2955.1	3140.3	3288.1	3292.9	3392.4	3609.6	3599.9	3677.4	3749	3653.9	3742.8	3795.4	3811.7	3853.1	3736.4	3833	3733	3811.5	3699.6	3698.8	3749.2	3769.8	3742.2	3739.9	3815.3	3712.3	3695.9	3553.4	3487.2	3458.7
0.26716	7.4153	9.7171	0	0	3.1247	0	0.71763	21.481	59.597	93.925	141.88	168.29	250.22	283.93	348.6	414.99	440.21	466.26	501.72	570.95	605.79	647.95	712.2	727.61	753.18	776.33	813.5	826.81	843.94	875.69	850.53	884.06	751.31	761.66	721.89	727.02	770.02	760.44	756.71	743.36	700.26	718.15	721.78	698.89	706.63	711.57	701.62	682.58	670.63
0	0	0	2.4337	0	27.434	36.422	68.853	107.12	189.97	295.13	381.05	431.85	552.06	639.59	708.44	772.49	852.33	869.56	969.67	967.32	1080	1105.4	1140.6	1133.5	1232.2	1236.7	1227.9	1266.9	1252.7	1261.4	1246.3	1286.4	1275.1	1270.7	1304.8	1259.7	1244	1256	1240.5	1226.9	1229.4	1239.4	1237.3	1229.4	1236.1	1217.3	1240.3	1236.8	1270.1
0	0	1.0077	0	5.502	2.6302	14.73	20.798	53.64	126.99	172.87	211.93	308.8	338.61	426.61	495.81	598.78	665.91	734.81	788.57	867.6	971.26	988.67	1042.5	1066.9	1113	1078.9	1113.6	1129.3	1130.3	1136	1121.6	1153.8	1197.6	1163.6	1162.2	1180.4	1164.7	1177.8	1143.2	1127.7	1121.8	1140.2	1164.8	1151.8	1164.6	1135.3	1155.5	1111.7	1112.9
17.21	11.581	0	0	0	0	0	25.238	36.391	96.518	137.09	191.76	202.58	273.1	342.35	392.47	420.93	457.1	453.98	487.03	527.36	542.21	567.94	575.95	609.26	642.5	737.35	733.42	707.73	628.85	668.93	683.35	704.2	766.64	770.48	784.48	729.1	717.07	699.66	688.83	732.01	728.99	725.42	693.4	857.16	886.57	848.41	877.04	868.23	896.98
0	0	2.9163	15.527	2.3556	2.4262	0	0	10.524	7.2994	13.837	28.25	30.039	33.909	38.96	50.547	53.196	68.153	61.367	62.329	90.227	93.35	92.809	95.992	108.86	86.053	122.2	131.09	152.16	182.71	188.37	183.54	180.8	190.28	211.89	222.15	259.21	260	264.95	259.18	295.52	187.63	200.39	206.34	205.59	221.9	207.26	235.25	239.11	266.11
0	1.0924	0	0	0	0	18.335	45.669	81.369	134.67	172.91	225.2	305.28	378.08	503.67	590.17	638.3	722.4	754	779.81	823.59	874.98	893.24	894.85	920.77	931.77	929.62	955.48	913.63	901.36	959.55	943.56	992.67	972.59	960.53	982.24	942.27	965.11	923.3	908.26	851.42	856.12	825.56	810.7	806.04	784.66	796.89	781.33	812.02	811.59
19.64	30.146	3.8353	0	13.189	0	0	48.453	99.142	201.19	315.93	534.91	722.8	916.96	1127.8	1264.3	1439.7	1517.3	1650.2	1835.5	1989.4	2010.5	2024.7	2056.5	2135.2	2150.8	2122.1	2284.6	2227.7	2139.1	2197	2256.8	2256.6	2294.5	2356.5	2259.2	2305.9	2267.8	2323.5	2483.2	2414.1	2487.7	2412.1	2450.7	2471.5	2450.1	2403.9	2439.6	2420.3	2456
0	0	0	4.5165	46.604	174.49	156.05	253.59	419.77	473.11	429.98	522.96	540.11	534.25	636.54	710.78	737.45	798.67	827.33	855.87	836.47	815.23	900.74	806.98	739.45	757.21	837.48	819.03	818.78	831.25	773.88	776.05	763.97	783.24	768.63	761.63	789.86	759.68	773.51	728.3	769.12	767.65	792.67	754.87	749.5	749.37	834.91	823.23	795.68	654
0	0	0	0.58869	2.3659	13.024	39.796	147.41	260.96	430.06	534.27	716.82	944.62	1190.8	1284.9	1464.5	1582.1	1760.7	1884	1917.5	2050.7	2032.3	2184.3	2273.5	2320.9	2425.8	2362.5	2368.2	2449.1	2402	2458.4	2450	2456.3	2476	2415.8	2471.1	2440.9	2431.8	2404	2383.4	2414.4	2390.3	2461.4	2414.5	2454.9	2466.5	2459.7	2451.9	2403.5	2403.1
0	24.118	2.8359	0	0	0	13.121	56.53	136.45	240.6	363.91	543.79	692.19	897.35	1167.7	1293.4	1513.3	1630.4	1835	1980.8	2217.1	2369.5	2518.9	2502.8	2457.2	2495.5	2453.4	2543.9	2791.5	2894.5	2869	2920.7	2902.8	2986.9	2954.9	2871.7	2864.3	2906	2891.9	2786.7	2756.2	2704.8	2672.9	2702.6	2646	2659.7	2652.6	2691.8	2622.4	2678.1
0	3.0598	0	3.4868	4.5011	0.9198	5.0415	28.729	48.926	113.38	139.68	196.34	258.88	303.68	371.79	431.59	515.67	611.35	628.63	623.34	654.16	659.53	678.68	666.5	708.49	721.77	697.53	676.12	609.6	567.8	429.88	435.47	460.49	445.45	417.71	393.61	405.4	415.24	420.14	389.32	416.13	430.32	421.34	424.69	384.68	377.46	377.89	386.14	380.67	359.08
0	0	0	30.397	45.306	33.012	0	30.177	81.404	166.27	289.62	428.99	621.76	638.99	719.29	830.64	1002.8	1051.1	1212.9	1282.7	1356.1	1458.6	1476.6	1503	1565.1	1685	1685.8	1632.3	1640.3	1671.6	1686.4	1658.9	1741.2	1773.1	1730.9	1849.2	1840.4	1916.8	1927.6	1918.1	1961.9	2012.8	2023.6	2080.9	2104.4	2164.8	2223.5	2247.9	2317.4	2302.1
16.164	16.201	10.977	3.8001	0	0	0	0	0	0	0	0	0	0	0	0	0	0	0	0	0	0	0	0	0	0	0	0	0	0	0	0	0	0	0	0	0	0	0	0	0	0	0	0	0	0	0	0	0	0
0	0	8.7003	0	2.8371	8.5773	43.753	70.813	155.97	283.01	462.08	611.17	801.66	1043.1	1250.7	1471.9	1639.7	1771.2	1901.1	2044.6	2218.3	2391.5	2436.2	2510.7	2569	2669.1	2630.5	2730	2794.4	2834.3	2911.9	2866.3	2859.3	2865.4	2914	3070.4	2998.4	3055.4	3000.4	3004.6	3016	2912	2948.6	2965.7	2944.7	3037.3	3001.2	2966.2	2986	3017
0	0	0	17.443	34.467	20.269	52.558	114.59	184.96	291.88	414.02	560.81	723.58	864.31	1045.3	1139.5	1272.1	1419.8	1636.1	1716.4	1840.5	1923.7	1914.6	1937.9	2003.3	2167.9	2211.9	2250.6	2278.7	2305.4	2288.9	2328.6	2349.4	2319.1	2256.8	2336.5	2341	2373.2	2365.9	2367.9	2415.2	2384.2	2429.1	2449.4	2535.6	2563.8	2616.9	2621.4	2704.8	2694.4
9.8085	0.87687	4.833	5.9256	0	0	0	13.164	19.433	31.681	46.229	59.111	98.781	92.826	109.2	142.29	156.25	177.59	202.14	201.41	219.4	253.11	229.9	280.66	248.51	269.12	259.43	285.17	287.65	299.47	313.23	310.67	314.49	347.86	348.21	357.15	370.25	387.45	443.37	444.88	475	472.82	493.46	516.22	522.21	543.27	557.81	581.75	583.07	604.51
0	0	0	0	19.458	36.784	44.498	36.964	70.485	85.995	0	217.4	198.31	349.41	319.77	349.53	297.52	475.2	467.54	550.14	550.21	556.79	540.16	601.15	544.35	585.41	589.8	558.61	552.56	713.13	639.95	614.29	614.32	602.78	578.12	658.95	591.81	610.32	581.72	407.41	381.42	352.86	354.17	345.79	392.29	371.29	339.7	307.64	299.89	326.64
5.0935	0	3.3605	7.1837	4.3858	0.55867	0	0	0	0	0	0	7.0685	17.143	33.769	56.684	58.822	76.953	55.151	81.619	85.694	132.99	104.06	110.4	113.28	116.89	119.02	150.74	142.21	156.08	176.69	148.69	150.58	166.32	193.55	195.26	188.4	171.97	195.77	174.3	173.82	180.73	217.06	193.21	224.16	229.76	239.3	269.26	279.19	306.23
0	0	0	68.625	46.757	98.736	127.29	136.51	263.82	407.27	552.76	774.19	906.5	1102.4	1251.2	1378.4	1544.2	1760.5	1772.9	1917.5	2058.9	2233.3	2263	2352.9	2369.2	2462.9	2434.3	2505.6	2426.8	2493.1	2470.4	2486.7	2461	2488.2	2578.5	2565.9	2484.2	2506.8	2465.2	2473.9	2519.1	2473.2	2550.2	2530.4	2510.3	2540.5	2508.6	2489.7	2441.6	2503.2
0	0	0	0	9.6777	8.1528	0	0	0	0	0	0	2.8726	10.263	15.936	10.889	20.054	33.81	15.788	44.68	28.334	65.959	107.94	64.316	122	67.482	71.307	122.32	92.628	104.1	121.35	103.25	116.56	104.16	135.85	142.32	116.37	104.82	117.1	120.51	112.09	93.025	103.38	66.005	46.364	51.924	47.812	59.693	67.318	78.259
30.579	22.771	0	0	31.234	4.8288	0	118.03	212.98	312.47	530.8	685.18	1050	942.2	1102.1	1156.9	1596.6	1881.5	1994	2101.7	2154.8	2313.9	2262	2325	2359.2	2384.8	2337.5	2459.4	2452.3	2457.1	2453.9	2316.3	2422.2	1965.8	1875.7	1780.9	1758.5	1773.1	1884	1814.2	1822.7	1843.2	1865.8	1815.6	1870.1	1997.1	1901	1843.8	1873.1	1842.7
0	0	0	0	17.087	33.932	50.092	95.02	145	188.09	269.7	329.03	433.56	488.96	555.16	666.2	712.22	774.54	831.65	919.6	932.99	1017.3	1032.7	1003.2	1035.9	1100.2	1134.1	1167.8	1153.8	1190.4	1194.6	1257.9	1198.4	1135.3	1151	1161.6	1173.2	1131	1106	1099.6	1101.7	1016.7	1057.6	1082.5	1052.8	1082.2	1106.7	1105.1	1099	1124.5
0	0	0	4.0878	49.249	20.115	42.67	107.4	186.79	247.32	373.16	482.22	658.52	745.61	948.33	1012.6	1124.6	1176.5	1343	1362.3	1454.3	1592.2	1623.5	1647.3	1694.9	1745.1	1741.6	1759.3	1752.3	1831.2	1794.5	1785.1	1783.3	1809.5	1803	1872.8	1851.2	1876.8	1879.5	1870.8	1883.7	1834.8	1849.4	1875.5	1865.3	1846.3	1813.4	1883.9	1859	1826.5
6.8905	6.3868	1.7266	8.2696	0	0	0	0	16.299	36.223	67.933	86.484	103.13	134.27	171.98	180.28	214.24	216.47	223.39	225.75	254.54	250.87	218.1	241.4	243.18	259.74	256.01	265.13	267.28	276.76	281.25	236.6	313.33	292.81	308.76	296.28	296.63	275.21	313.31	315.6	282.67	284.11	284.85	289.01	269.39	278.84	275.65	273.5	278.66	261.64
0	0	0	1.0505	9.6712	21.106	40.896	44.924	83.122	116.68	163.64	202.66	266.04	297.45	306.34	339.13	331.92	404.23	396.84	424.47	436.48	447.1	470.36	479.81	497.52	511.63	548.43	512.42	528.06	532.86	514.57	545.53	520.85	540.56	542.18	560.79	568.06	568.5	540.68	556.1	524.68	540.35	556.38	557.52	559.83	560.75	562.39	529.85	580.41	561.05
3.8708	29.922	0	0	0	0	1.2972	59.954	155.91	280.63	446.29	579.42	810.62	958.16	947.28	1115.2	1314.3	1403.2	1678.6	1732.7	1952.8	2112.2	2055.2	2143.1	2194.1	2316.3	2297.2	2305.5	2305.5	2349.1	2398.3	2373.6	2442.1	2439.8	2444.4	2494.2	2412.4	2425.9	2414.3	2394.1	2394.4	2383.6	2394.1	2424.5	2360.6	2355	2399.6	2377	2351.5	2341.2
0	27.724	0	0	22.096	15.094	0	22.94	0	29.67	114.6	188.79	224.12	325.51	294.2	330.14	359.69	419.86	444.26	485.94	502.7	511.08	538.81	550.15	581.19	572.42	547.77	575.25	589.34	587.01	602.96	561.69	412.48	418.46	388.67	371.58	349.91	360.87	362.48	355.46	352.57	355.42	348.74	348.17	345.74	328.13	346.19	344.55	356.03	322.22
0	0	0	0	11.539	14.301	13.897	48.426	132.76	193.64	259.69	348.38	442.33	515.22	585.22	619.96	709.45	760.18	810.37	837.93	900.62	915.3	924.69	985.65	992.83	987.52	1046.8	1021.7	1052.9	1084.6	1086.8	1081.4	1089.4	1064.9	1075.9	1071.3	1044.2	1066.4	1038.9	1026.8	1024.1	1030.3	1059.4	1050.6	1032.8	990.68	938.28	1056.1	968.63	1024.8
0	0	0	0	6.84	55.601	169.76	341.57	521.47	698.88	955.9	1268.9	1439.3	1566.5	1809.9	1959.1	2259.1	2336.8	2518.3	2605.4	2644.7	2795.2	2768.8	2908.7	2944	3009.7	2984.3	3063.7	3092.1	3113.8	3225.4	3131.5	3146.2	3196.5	3234.8	3228.9	3259.7	3278.6	3336.2	3407.6	3397.6	3382.5	3412.2	3424.9	3513	3518.1	3563.7	3525.4	3599.9	3554.1
0	0	0	0	85.199	167.6	282.73	391.08	507.35	727.69	923.58	1101.3	1261	1268.2	1320.1	1420.8	1508.7	1537.7	1554.7	1631.4	1700.7	1692.1	1710.4	1758.5	1817.9	1805.5	1790.1	1894.6	1917.4	1835.8	1856.6	1815.6	1861.8	1879.6	1879.9	1856.2	1840.4	1856	1896.2	1895.6	1846.4	1894.5	1861.7	1904.7	1875.7	1882.5	1872.6	1872.1	1850	1875.2
0	0	0	21.782	89.823	24.685	0	0	0	44.646	163.68	264.73	357.69	493.31	585.39	813.68	923.7	1071.5	1077.5	1220.3	1255.4	1372.8	1379.9	1421.3	1477.7	1504	1531.5	1497.2	1598.2	1512.4	1533	1530.8	1492.5	1518.7	1469.7	1543.7	1532.1	1491.8	1473.1	1471	1507.1	1494	1505.1	1471.8	1507.6	1521.5	1485.2	1505.4	1479.1	1528.8
0	0	10.579	0	0	122.99	124.79	149.6	184.67	189.32	239.08	310.56	334.32	352.88	395.59	460.87	485.65	515.37	565.87	578.18	680.54	669.38	728.26	728.04	716.87	755.02	727.96	796.7	793.7	756.95	732.15	762.01	734.17	810.57	793.55	819.25	843.46	854.94	911.32	832.64	847.3	920.82	891.89	940.34	900.64	925.96	910.29	965.67	954.36	982.45
1.5102	10.526	5.8415	0	0	0	0	1.4202	0	0	0	0	0	0	20.932	23.792	39.043	39.926	36.203	56.296	80.165	68.976	36.103	36.911	26.795	26.854	0	24.248	41.705	59.665	44.004	62.161	91.65	128.85	113.42	96.86	98.287	107.6	122.8	152.78	201.88	207.44	171.7	185.85	166.54	182.18	160.19	181.66	166.59	208.07
0	0	0	0	38.473	159.51	154.38	257.5	605.87	760.72	651.35	788.56	974.65	1129.1	1314.6	1518.3	1597.2	1725.4	1872.3	1956.8	2640	2686.7	2782	2852.1	2908.8	2890.8	3063.3	2986.2	3022.1	3113.1	3079.2	3142.6	3068.5	3132.7	3105.6	3076.5	2971.3	3013.6	2984.4	2976.8	2968.8	2977.8	2947.6	2889	2934	2930.3	2951.8	2903.3	2930.8	2897.8
0	0	0	8.3903	11.321	3.279	7.7546	18.122	38.941	75.489	94.534	113.38	121.12	144.68	186.94	172.32	208.19	238.58	200.83	251.59	247.85	261.08	249.26	244.91	225.45	207.97	177.43	208.05	178.53	175.67	148.62	170.08	170.71	156.74	164.4	155.33	166.52	184.26	177.49	155.66	164.59	163.68	171.21	199.51	192.26	199.51	199.41	194.74	199.5	193.29
0	0	0	9.2705	37.154	75.131	149.49	209.36	272.59	270.37	307.28	353.61	444.15	511.67	514.1	615.32	597.36	658.18	668.06	676.56	692.16	719.71	657.93	769.06	701.73	614.85	595.15	574.62	477.5	661.08	608.88	549.63	651.74	524.15	556.64	628.08	644.18	624.14	685.77	527.56	530.89	565.04	646.2	673.2	646.58	630.19	650.47	711.6	688.41	630.72
0	0	0	0	0	8.5502	76.805	140.3	218.53	313.1	418.59	512.94	613.13	705.8	811.55	912.01	959.51	1013.6	1037.7	1089.1	1095.1	1145.5	1167.1	1173	1169.9	1190.7	1196.7	1215.9	1190.6	1252.8	1238.8	1251.4	1220.6	1301	1312.7	1289.6	1271.1	1289.9	1280.6	1311.1	1296.5	1284.5	1312.1	1303.4	1364	1348	1359	1363.8	1375.9	1352.3
0	0	0	0	0	468.87	758.45	1093.3	1359.1	1678.2	2036.9	2369.3	2789.3	3071.4	3401	3675.2	3759.9	3944.4	4012.1	4178.6	4308.1	4158.2	4294.9	4129.1	4226.2	4360.7	4554.5	4466.7	4479.9	4449.3	4416.4	4352.9	4474.7	4349.3	4496.2	4455.4	4411.3	4516.3	4480.2	4500.8	4512.1	4341.7	4406.7	4402.4	4338.1	4338	4389.4	4404.8	4393.6	4370.1
0	0	0	2.7264	14.315	0.14535	6.1224	67.601	209.02	421.6	624.96	902.02	1180.3	1409.7	1689.5	1760.5	1937	2083.7	2502.4	2754.1	2853.2	3062	3108.5	3153	3210.8	3474.6	3176.3	3172.1	3184.2	3121.1	3124.4	3167.5	3197.3	3102.1	3134.7	3140.9	2965.9	2800.9	2898	3004.2	3229	2876.5	3080.9	3121.2	3117.9	3123.3	3095.2	2988.1	3006.8	3058.8
0	0	0	0	30.708	31.849	46.042	129.01	290.11	392.69	619.6	749.48	953.45	1183.1	1338.3	1572.8	1811.8	1963.4	2134.1	2279.3	2448.9	2590.3	2702.6	2874.6	2944.9	2892.1	3024.2	3107.7	3149.7	3189.2	3262.9	3300.7	3422	3395.6	3350.8	3419.1	3311.6	3341.3	3362.4	3394.2	3394.7	3396.3	3310.2	3289	3212.1	3285.3	3241.6	3238.3	3253.1	3245
0	17.832	10.675	0	0	0	0	0	14.071	42.888	73.112	159.29	186.63	237.47	269.23	313.71	352.27	404.68	394.82	431.29	450.93	496.41	505.29	508.43	509.74	474.88	490.7	519.48	544.12	513.76	506.34	518.21	503.99	503.07	520.95	506.95	485.78	494.35	478.13	478.94	475.5	484.11	513.39	473	483.86	500.79	502.07	510.23	508.09	536.36
0	0.51857	4.0519	0	0	8.8474	0	13.429	28.43	8.6091	0.10587	15.396	49.474	68.681	70.335	99.817	111.64	147.55	95.802	165.97	161.2	193.29	188.18	209.77	206.17	230.65	195.57	187.42	256.81	242.71	213.88	223.81	212.62	205.37	220.74	223.62	184.32	184.51	197.43	169.7	165.03	145.17	129.33	127.09	128.9	156.52	159.21	154.76	184.27	212.29
0	0	0	31.965	66.901	76.533	107.23	114.52	151.35	173.03	207.16	255.02	326.52	388.68	391.14	478.53	505.23	484.93	537.66	343.89	362.04	286.28	331.51	339.48	507.58	514.53	504.1	284.62	356.78	385.26	264.95	280.89	291.81	294.94	293.68	267.82	272.97	283.49	271.64	252.37	241.71	241.78	225.06	223.6	208.15	209.71	208.22	204.85	164.77	192.39
0	0	0	0	22.369	90.165	147.33	247.56	353.16	499.1	646.52	875.89	1043.9	1232.4	1412.6	1631.9	1752.8	1897.7	1972.1	2025.1	2194.3	2339.6	2432	2393.5	2507.3	2570.6	2644.5	2706.6	2736.6	2927.6	2906.6	2914.5	2874.2	2840.4	2886.1	2963.4	2899	2850.4	2849.8	2893.7	2963.8	2956.3	2917.5	2986.2	2952.9	2997.2	2935.4	2928.5	2939.5	2943.9
0	0	0	1.4946	44.815	38.897	38.91	45.188	84.739	115.14	130.48	131.3	213.65	247.8	323.98	393.98	385.22	494.2	465.18	495.07	552.31	537.79	543.54	564.77	566.4	559.26	578.6	544.27	572.33	559.59	555.71	575.67	561.45	555.68	568.9	601.61	560.86	579.53	583.41	588.41	604.16	579.04	566.28	548.5	553.64	561.59	576.67	453.36	464.46	429.01
0	0	7.2922	17.676	31.865	0	0	0	21.421	51.694	88.994	127.34	149.25	233.65	215.86	299.17	270.5	287.94	285.55	336.51	371.1	340.79	369.23	371.38	370.94	423.11	414.72	441.16	459.26	459.13	461.77	470.54	453	471.36	490.91	521.22	428.89	529.26	530.22	544.98	545.11	457.5	547.28	532.09	524.56	564.22	588.55	580.42	577.2	592.75
1.995	0	0	0	0	4.6791	24.875	65.436	129.78	185.78	297.48	364.4	515.76	591.09	737.4	823.2	915.59	1033.7	1103.5	1239.3	1445.3	1452.1	1515.2	1549.9	1482.8	1540	1523.9	1558.3	1547.5	1552.5	1598	1565.8	1610.5	1572.9	1574.8	1609.7	1611.4	1621	1640.9	1657.8	1645.6	1669.8	1696.1	1603.9	1666.1	1608.9	1663	1599.4	1620.2	1630.7
15.875	0	0	11.6	7.4603	0	7.1764	130.11	223.17	352.96	281.77	392.81	491.92	609.48	662.13	827.31	838.22	953.87	895.3	1051.5	1101.7	1110.3	1109.5	1114.6	1138.1	1216.4	1174.2	1170.2	1173.3	1172.5	1168.8	1145.7	1227.4	1192.5	1206	1195.6	1206	1196.9	1183.9	1162	1144.7	1166.4	1197.9	1186.6	1182.7	1177	1174.4	1180.3	1168	1162.7
0	0	0	0	18.668	38.003	64.637	134.17	205.78	290.08	372.38	505.97	595.24	700.32	814	889.4	962.13	1085	1173.7	1289.3	1387.7	1427.4	1391.2	1585.3	1632	1625.6	1656.2	1654.9	1687.4	1702.3	1730.8	1765	1769.4	1844	1758	1805.1	1796.3	1809.5	1837.8	1824.1	1816.9	1807	1815.2	1790.6	1855.4	1881.9	1890.6	1904.7	1833.6	1862.7
0	0	3.0634	13.345	11.864	5.7666	3.2269	7.3782	0	0	0	0	0	0	0	0	0	0	0	0	0	0	0	0	0	0	0	0	0	0	0	0	0	0	0	0	0	0	0	0	0	0	0	0	0	0	0	0	0	0
0	2.4384	6.4589	3.7099	0.81713	0	0	11.652	37.96	57.01	99.133	111.7	175.18	191.7	230.06	270.76	281.62	342.72	384.91	396.78	393.94	409.75	431.51	436.28	326.84	340.59	462.49	386.29	386.99	386.51	390.49	463.7	458.8	481.06	480.54	475.05	489.58	447.88	420.05	402.74	432.8	392.52	423.01	402.74	413.68	419.04	423.55	414.85	420.06	404.85
0	0	0	45.648	194.54	30.766	109.17	238.62	348.75	491.23	683.86	931.34	776.25	1237.4	1553.8	1759.1	1937	2135	2232.2	2474.1	2547.2	2802.1	2913.6	3040.5	3191.8	3017.8	3126.5	3087.6	3106.6	3162.8	3222.8	3229.9	3205.9	3270.3	3134.8	3180.4	3049.8	3157	3096	3030.6	3027.6	3009.8	2988.7	2967	3144	3228.6	3195.2	3185	3171.9	3206.9
0	1.4036	0	0.57001	15.409	25.42	30.453	31.323	31.143	54.362	49.815	81.285	71.688	101.22	111.77	107.1	77.017	56.685	66.572	66.628	56.124	48.886	46.356	45.825	56.377	44.989	31.803	36.332	23.631	23.251	32.808	41.586	51.415	76.043	100.03	143.81	160.63	163	155.91	161.41	159.14	163.27	142.83	154.43	146.83	130.32	110.02	103.74	112.02	122.55
0	0	0	0	47.729	118.53	207.28	304.14	414.82	521.84	640.07	744.19	855.41	903.68	1063.4	1157.9	1245.9	1228.8	1326.1	1372.3	1425.7	1777.1	1411.3	1543.3	1573.3	1528.6	1554.9	1597.2	1651	1665.5	1596.3	1556.1	1588.6	1600.5	1620.3	1633.3	1608.1	1620.2	1627.6	1662.8	1661.3	1624.6	1615.3	1620.1	1723.1	1705.2	1696.2	1711.5	1698.6	1670.6
5.6247	12.227	8.802	2.2243	0	0	0	1.2125	30.183	52.657	90.434	111.1	187.07	203.31	272.48	295.95	338.24	348.65	348.18	396.28	397.85	363.77	414.62	410.24	392.4	394.87	434.38	398.85	397.65	419.06	434.6	434.2	423.64	427	394.41	425.46	408.86	408.07	389.39	422.24	389.5	381.8	421.32	363.63	394.12	373.08	413.25	390.09	401.62	381.96
0	0	0	11.65	3.3915	4.2101	13.783	4.2234	37.009	43.101	50.471	54.727	67.284	67.165	93.091	73.594	91.696	82.621	64.259	70.667	73.564	102.24	129.15	113.15	111.88	106.9	104.22	110.56	86.246	98.431	70.078	95.159	86.871	78.298	83.391	67.003	88.01	102.06	100.73	92.988	114.57	110.61	162.31	197.51	231.22	271.39	304.47	347.8	413.08	450.99
0	0	0	0	2.3808	11.285	87.263	128.98	163.25	402.83	613.74	810.55	962.87	1160.4	1279.6	1498.7	1643.2	1982	2158.4	2299.1	2290.6	2410.7	2384.9	2574.2	2664.5	2656.9	2756.4	2764.7	2928.9	2916.1	2886.3	2991.7	3052.9	3065.7	3176.1	3175.1	3122.5	3153.8	3122.8	3152	3115.4	3042	2894	3041.3	2972	2900.6	2970.1	2776	2830.5	2989.1
0	0	0	0	15.02	54.46	99.318	244.23	399.05	468.05	634.94	619.04	782.66	924.96	1076.5	1178.3	671.29	742.32	825.93	877.49	928.3	955.25	982	1019.6	1035.8	1034.4	1015.2	1027.2	1005.5	1026	1053.6	1050.8	990.65	1008.6	971.65	962.27	958.2	929.92	917.76	921.7	913.15	883.05	870.67	833.61	854.56	815.32	869.74	877.79	869.21	865.93
1.1659	14.168	0.38613	2.9263	0	3.9361	0	0	9.8876	37.033	57.972	81.757	133.19	177.18	321.52	362.82	368.26	431.81	435.53	489.71	472.31	491.47	519.74	541.4	550.09	545.66	540.7	574.91	598.77	605.76	568.58	432.32	551.36	577.42	556.68	569.75	556.93	555.72	555.88	568.62	557.63	559.65	568.42	535.14	532.32	534.99	558.64	539.68	546.38	545.58
0	6.7091	5.7847	0	7.4187	0	0	39.78	122.06	215.66	306.08	456.92	603.96	712.2	848.02	1023.9	1188.9	1315.8	1465	1527.2	1653.4	1799.6	1793.9	1922.2	1970.8	1980.3	2038.3	2028.1	2075.2	2105.9	2181.2	2144.6	2172.9	2209.1	2177.2	2235.5	2217.7	2203	2220.8	2190.8	2056.9	2126	2210.8	2199.1	2148.7	2180.8	2209.9	2223.7	2145.8	2205.1
8.7826	0.9082	4.1993	0	8.8438	0	0	46.839	114.21	236.33	335.81	537.38	732.81	929.31	1122.8	1321.5	1556.3	1709.2	1890.6	2104.7	2234.6	2372.2	2447.9	2534.1	2595.3	2521	2609.3	2685.7	2703.5	2704.5	2738.7	2784.8	2790.4	2858.7	2812.9	2807.4	2805.8	2740.8	2656.5	2588.5	2643.8	2604.1	2560.7	2587.7	2599.8	2601.3	2547.8	2545.3	2526.6	2529.5
22.978	35.654	0	0.13472	0	0	0	0	0	0	0	0	29.9	68.225	97.007	147.57	166.96	186.96	254.21	277.47	258.03	303.16	305.62	289.87	305.46	316.95	324.58	336.04	326.83	342.49	372.07	353.19	351.46	343.54	370.54	371.02	363.59	350.43	361.76	353.22	336.62	304.43	313.1	292.46	305.79	297.15	304.04	301.18	298.18	272.37
0	0	0	0	88.305	218.49	386.91	543.33	744.07	921.92	1248.9	1450.2	1651.5	1873.6	2095.3	2212.6	2415.3	2590.6	2681.9	2866.4	2994.3	3301.8	3296.3	3434.1	3649	3636.1	3708	3771.3	3763.3	3854.5	3884.5	3837.2	3913.3	3895.3	3828.6	3864.6	3772.3	3863.4	3808.1	3846	3887.1	3829.6	3891.4	3806.2	3869.4	3851.7	3787.6	3779.5	3834	3749.3
0	19.152	0	5.5839	10.817	0	0	0	0	0	0	0	0	0	0	0	0	0	0	0	0	0	0	0	0	0	0	0	0	0	0	0	0	0	0	0	0	0	0	0	0	0	0	0	0	0	0	0	0	0
4.4154	14.3	3.4935	1.7926	1.4862	0	0	0	0	51.351	107.05	214.7	314.83	415.09	528.13	648.59	723.03	636.74	642.94	661.31	678.1	722.52	624.33	698.98	779.09	799.87	860.22	881.6	879.45	852.55	863.54	1203.4	1221.8	1207.4	1185.7	1157.8	1092.3	1090.9	1057.5	1210.7	1213.4	1226.2	1260	1184.3	1203.3	1221.7	1241.6	1287.8	1236.9	1202.1
0	12.544	0	0	3.4216	1.3684	11.308	24.966	28.398	40.863	68.162	71.766	139.59	133.6	128.36	146.01	150.73	156.55	170.65	188.52	203.37	202.81	195.32	217.26	219.74	219.02	236.69	187.48	193.6	192.02	170.07	173.73	167.03	133.88	161.34	148.93	155.07	118.53	106.68	113.69	99.24	101.34	107.65	91.982	98.321	92.357	109.32	104.53	105.73	109.31
4.1169	1.3556	0	3.097	0	0	5.1251	5.9228	61.365	88.414	143	204.86	272.97	353.85	415.58	606.86	551.17	650.96	590.49	636.62	711.28	597.43	782.08	793.06	818.06	817.14	866.31	848.75	954.95	860.25	919.79	999.94	1028.2	1051.9	934.66	993.33	974.89	1131.6	1143.8	1089.4	1127	1155.5	1176.9	1201.8	1166.8	1197.4	1199.2	1255.9	1259.5	1254.4
0	0	0	4.0766	55.91	123.76	224.94	433.97	655.72	950.96	1289.2	1631	1959.7	2469.6	2655.7	3049.9	3324.2	3499.7	3918.9	3737.1	3768.4	3947.6	4051.9	4028.6	4150.8	3999.9	4089.6	4207.4	4102	4258.1	4132.4	4096.2	3934.5	3950.8	4021.3	3948.4	3814.9	3848.3	3746.7	3709.9	3834.5	3629.3	3664.1	3599.5	3565.7	3596	3508.9	3534.3	3487.4	3481.5
0	20.016	1.6148	2.6482	5.727	0	0	0	0	0	0	0	0	0	0	0	0	0	0	0	0	0	0	0	0	0	0	0	0	0	0	0	0	0	0	12.332	6.5034	32.679	28.446	40.666	46.444	48.831	37.948	48.548	51.273	45.77	54.265	52.257	51.015	50.551
0	0	0	0	0	14.965	26.464	93.002	191.7	312.67	466.31	681.49	830.29	1077.1	1256.2	1447.1	1596.4	1756.3	1886	1945	2178.2	2199.7	2295.3	2370.1	2387	2500.9	2499.4	2508.1	2590.5	2572.9	2588.6	2584	2561.7	2554.4	2549	2571.4	2507.9	2489.2	2496	2486.2	2491.4	2448.4	2453	2431.9	2416.9	2430.1	2444.5	2470	2436.5	2453.2
0	30.596	2.7733	1.7755	0	19.993	10.466	71.342	122.57	233.91	292.3	412.52	600.35	690.75	797.16	903.81	1019.9	1126.3	1188.9	1190	1265.7	1425.6	1441.3	1522.1	1555.6	1570	1638.3	1563.6	1632.2	1621.9	1667.1	1684.4	1688.2	1664.9	1708.4	1701.4	1649.4	1625	1657.4	1578.2	1594.8	1570.4	1589	1556.3	1570.2	1525.6	1519.7	1536.3	1553.5	1546.5
0	7.3607	0	0	0	3.1133	9.9681	55.002	102.15	212.95	345.02	431.82	559.05	679.54	796.01	961.73	1067.5	1146.9	1242.9	1258.6	1380.9	1435	1523.5	1523.7	1557.9	1604.8	1717.9	1659.2	1664.6	1668.6	1669	1777	1778.8	1682.3	1755.1	1766.3	1746.6	1751.6	1759.9	1766.6	1758.1	1745.8	1765.3	1752	1766.5	1752.2	1776.7	1778.1	1783.9	1771.3
0	11.217	0	0	0	0	11.162	47.506	97.78	191.42	265.51	364.19	426.96	508.62	615.28	675.98	727.05	824.4	851.86	926.75	972.41	1005.7	981.78	1001.5	1076.1	916.25	1071.1	1194.4	1156.1	1168.1	1136.2	1183.7	1146.7	1130.3	1158.2	1144.6	1174.2	1161.5	1168.4	1161.1	1113.4	1142.9	1101.4	1139.7	1149.1	1108.6	1145.6	1094.7	1128.5	1105.2
3.3665	8.3619	0	9.1027	0.26205	0	0	0	0	0	0	0	0	0	0	0	0	0	0	0	0	0	0	0	0	0	0	0	0	0	0	0	0	0	11.548	152.68	179.94	195.03	193.75	176.05	207.48	197.97	206.02	193.84	196.49	193.9	207.11	178.09	180.71	187.76
0	9.9782	4.5317	0	16.679	15.067	7.3442	0	0	29.171	59.626	128.62	181.87	276.88	299.41	350.87	417.42	414.65	450.36	480.6	566.18	607.27	568.3	647.85	645.7	630.97	639.93	624.22	664.19	694.99	666.43	672.63	651.93	644.89	664.18	666.77	634.89	620.24	590.28	596.59	554.78	522.83	518.46	531.32	481.77	539.7	513.97	524.71	529.49	542.49
8.863	10.407	0	0	0	0	3.158	51.902	124.45	203.91	297.9	402.7	553.7	665.17	791.77	909.03	956.25	1128	1163.5	1302	1360.3	1357.1	1438.5	1485.8	1535.8	1561.3	1576.9	1580.1	1571.1	1611.2	1544.6	1586.8	1589.8	1569.8	1554.5	1604.2	1616.2	1581	1572.9	1571.7	1572.2	1575.8	1562.5	1531.8	1555.8	1536	1588	1558.8	1608.5	1570.8
0	0	0	43.408	37.865	55.342	53.3	156.88	290.35	367.76	553.96	711.96	816.28	954.31	1081.6	1156.3	1247.8	1405.6	1420.7	1518.1	1506.3	1573.6	1707.6	1716.3	1740.1	1766.9	1749.2	1850.4	1805.7	1715	1731.3	1754.2	1784.4	1727.3	1784.3	1871.4	1801.4	1848.9	1795.5	1821.4	1815.2	1825.2	1855.6	1888.2	1845.8	1843	1784.9	1769.1	1775.7	1781.7
0	0	0	7.5663	0	18.156	0	2.1393	23.167	10.924	26.476	54.299	64.6	61.463	92.061	99.291	139.95	138.34	121.88	112.44	150.25	177.78	197.09	183.08	235.9	241.65	303.07	416	431.06	446.04	438.72	451.56	403.95	409.17	368.48	378.36	377.59	387.7	390.52	320.91	333.61	325.99	362.49	365.53	362.98	370.42	363.53	367.91	367.96	369.9
0	12.866	1.0492	9.4349	3.4043	0	0	0	33.307	66.563	95.601	194.69	204.37	264.79	323.88	426.7	629.33	532.88	764.8	803.63	727.36	793.97	706.89	737.46	717.88	665.88	697.05	749.5	734.67	727.53	762.89	787.19	761.2	814.77	855.22	1179.5	1187.5	1166.7	1238.8	1190.7	1195.3	1262.3	772.11	784.47	773.08	770.72	744.65	759.5	709.29	712.86
0	0	11.575	17.557	30.485	30.449	47.547	98.032	232.83	361.68	513.57	668.26	838.97	960.05	1130.1	1236.5	1269.9	1453.7	1469.1	1589.4	1672.7	1680.7	1712.8	1810	1773	1803.8	1794.5	1798.7	1852.7	1842.3	1855	1805.4	1808.4	1853.9	1855.8	1873.6	1844.9	1888.2	1919.7	1886.6	1872.5	1830.3	1832.7	1895.1	1882.8	1868	1823.1	1775.2	1807.5	1783.2
0	0	1.7704	5.1653	0	10.612	5.2039	90.245	136.66	200.56	281.22	362.9	436.57	557.03	671.19	704.83	805.37	806.46	874.58	974.14	1019.1	1005.8	1038.1	1040.6	1076.5	1109.3	1101.9	1107.6	1109.5	1117.3	1091.2	1120	1139.2	1139.8	1123.6	1113.8	1121	1108.1	1123.5	1089.3	1104.5	1089.8	1102.7	1066.3	1053.4	1023.6	1051.7	1009	1013.7	985.95
2.842	16.206	1.9335	10.232	0	0	2.221	44.603	159.48	352.81	585.46	848.08	1134.8	1425.1	1685.2	1869.5	2039.5	2202.5	2348.5	2466.7	2596.2	2722.1	2884.2	2864.3	2904.1	3044.9	3069.4	3070.5	3024.3	3128.9	2340.4	3116.9	2534.2	3048.6	3091.3	3076.7	3162	3051.2	3051.6	3093.1	3011.4	3045.3	3053.5	3035.5	3055.6	3036.5	3065.2	3012.6	3062.9	3011
0	0	0	0	10.941	121.73	246.36	440.97	684.18	959.26	1256.8	1543.9	1895.1	2170.6	2414.7	2682.2	2835.4	3159.2	3341.5	3380.4	3506	3695.4	3756.4	3791.2	4672.7	3903.4	3967.4	3906.5	4004.7	4090.4	4212.6	4194	4186.7	4132.3	4046.4	5067.5	4221.5	4936.3	4921.2	4210.4	4163.5	4125.6	4154.2	4205.8	4804.5	4176.3	4209.5	4185.5	4200.3	4630.1
0	0	8.793	33.918	34.183	6.1162	22.865	0	178.3	131.84	249.25	364.97	502.57	639.91	713.53	802.93	920.2	1110.2	1321.5	1448.3	1455.3	1382.7	1658.3	1740.8	1740.1	1839.8	1817	1901.7	2012	2040.9	2096.8	2083.7	2185.6	2152.7	2164.3	2139.7	2164.6	2141	2213	2210.1	2157.3	2206.6	2200.6	2158.4	2199.5	2172.8	2215.9	2150.9	2107.9	2067.3
0	0	0	0	58.322	123.96	215.42	306.83	496.42	579.6	693.16	791.3	924.5	1079.8	1162.4	1265	1245.6	1397	1588.9	1600.4	1629.8	1676.4	1717.7	1719.1	1585.9	1762.2	1729.7	1829.9	1764.3	1768.7	1749.5	1774.1	1770.7	1795.1	1801.2	1791.6	1794.8	1831.9	1775.6	1744.8	1776.9	1758.5	1759.8	1671	1841	1825.2	1735.8	1763.8	1810	1853.2
0	0	0	0	0	0	58.945	135.14	248.99	401.65	565.4	777.8	893.33	1140.7	1363.9	1575.8	1788.1	1912.7	2071.7	2199.8	2377.7	2377.6	2371	2527	2492	2487.3	2431.3	2504.1	2569	2648.3	2653	2619.9	2604.1	2673.8	2617.7	2649.2	2574.2	2586.7	2591.2	2510	2548.3	2484	2446.1	2543.2	2534.1	2595.5	2587.8	2568.3	2570.4	2637.1
0	0	0	0	0	0	68.926	135.07	223.62	386.95	561.72	688.55	821.39	907.66	945.52	1062.5	1155.8	1264.7	1309.1	1417.9	1461.9	1470.6	1523.1	1504.1	1521.5	1555.8	1610.2	1587.9	1636	1647.1	1648.1	1635.1	1671.1	1685.6	1705.2	1707.6	1705.9	1713.4	1723.7	1724.9	1644.2	1648.8	1595.9	1681.6	1647.9	1662.3	1641.9	1629.9	1618.6	1623.6
2.1598	0	11.793	10.466	9.8363	2.5733	0	0	0	0	9.3428	39.415	70.735	148.57	209.96	254.67	331.09	414.5	403.68	472.89	486.77	555.01	587.7	613.69	619.5	653.66	634.34	735.58	759.48	819.18	791.55	852.08	842.6	863.27	902.61	963.9	987.23	910	621.3	584.72	591.48	577.82	618.79	611.17	634.07	660.79	688.45	697.79	719.28	750.97
13.772	25.606	20.338	10.247	0	0	0	0	15.354	43.413	100.85	134.57	213.58	291.1	394.55	468.61	521.02	587.09	657.17	682.69	770.28	785.35	802.02	815.72	843.27	891.72	926.44	921.6	870.38	848.09	838.58	824.96	815.1	847.01	844.9	871.58	888.28	768.03	816.76	839.46	824.17	837.83	841.71	817.76	823.88	799.38	824.42	754.55	775.17	752.48
0	0	0	0	2.1161	6.9353	45.905	141.86	229.19	407.02	580.21	844.14	1059.2	1323.1	1456.2	1657.4	1933.5	2005.6	2087.9	2299.8	2491.2	2366.6	2452.3	2539.9	2566.8	2628.6	2642.7	2684.5	2709.6	2804.2	2734.4	2762.8	2717.3	2736.2	2764.5	2738	2784.1	2720.1	2583.5	2528.5	2504	2424.5	2411.3	2429.3	2396.9	2375.1	2421.3	2389.2	2349.2	2392.5
0	0	0	1.6146	0.096507	22.892	8.3789	31.264	74.497	178.36	251.34	328.61	423.74	511.47	631.67	685	839.37	878.8	960.67	1015	1052.6	1163.3	1220.2	1256.5	1086.6	1131.9	1141.6	1143.9	1185.3	1015.9	1085.2	1207.7	1204.3	1204.8	1207.2	1312.7	1238.5	1318	1249.1	1255	1271.5	1249.6	1283.1	1277.4	1259.9	1272.2	1257.9	1387.1	1252.1	1319.9
0	0	0	6.4069	21.249	0	34.055	114.63	219.61	349.8	515.07	736.05	872.33	1057.4	1224.1	1423.3	1545.5	1717.5	1835.5	1964.1	2098.7	2198.9	2257.1	2344.5	2424.5	2449.5	2464.4	2473.5	2581.8	2631.8	2646.3	2643.2	2692.4	2766.3	2690.3	2698.7	2701.1	2709	2774.1	2729.8	2725.8	2692.1	2687.8	2647.2	2642.1	2600.6	2542.9	2597.4	2546.8	2569.9
0	11.178	0	0	6.1306	3.6485	14.657	1.673	17.857	2.1392	4.0885	0	14.584	10.003	7.1856	3.5875	35.128	66.749	61.244	87.986	92.476	110.12	122.21	115.62	106.71	140.42	121.72	126	134.05	133.98	136.15	125.54	132.22	329.67	371.13	349.75	325.88	305.57	318.08	320.44	293.18	313.74	304.5	309.52	282.21	283.27	275.64	277.5	275.1	275.11
0	0	0	17.292	2.4954	63.653	47.784	122.53	212.85	266.69	381.11	481.91	590.26	715.7	829.36	890.71	962.98	1066.6	1133.2	1191.9	1241.5	1292.4	1193.3	1386.9	1235.4	1292.6	1292	1194.3	1489.1	1505.5	1528	1243.6	1518	1423.4	1568	1295.9	1606.1	1622.5	1439.7	1466.7	1499.9	1455.2	1488.3	1317.9	1469.7	1462.5	1452.3	1450	1445.2	1435.9
0	0	0	7.0946	4.6616	22.543	19.659	62.762	128.92	317.54	493.11	639.51	985.48	1317.8	1628.4	1970.1	2195.9	2465.4	2717.5	2950.8	3136.4	3298.4	3366.1	3353.7	3517.8	3563.7	3669.9	3747.6	3800.5	3803.2	3599.4	3601.2	3605.9	3576.1	3504	3530	3429.2	3336.7	3295.6	3316.6	3255	3163.8	3198.8	3125	3561.9	3094.5	3071.1	3090.6	3099	3070.6
0	1.1148	0	0	0	0	20.841	62.675	142.92	256.12	344.58	557.15	720.99	862.63	1023.6	1188.6	1273.3	1374.1	1476.5	1542.8	1653.3	1688.3	1738	1769	1803.2	1830.3	1832.1	1905	1875.6	1871.3	1887	1899.2	1924.7	1959.7	1882.9	1919.2	1900.1	1895.9	1904.7	1831.2	1871.6	1898.6	1838.4	1916.2	1924.8	1939	1961.1	1968	1970.1	1989.7
0	0	0	0	15.735	51.822	97.254	104.27	265.26	422.93	560.62	518.56	941.15	1076.7	937.01	1141.2	1333.9	1731.6	1859.3	1902.4	1947.4	2054.6	2120.8	2166.4	2237.5	2305.2	2266.9	2284.2	2432.3	2327	2445.6	2544.9	2532.8	2502	2505.3	2618.1	2508.4	2387.8	2321.6	2272.3	2260.9	2263.2	2305.5	2313.8	2323.6	2314.1	2317.8	2260.9	2263.8	2193
0	0	0	0	5.2103	19.255	44.715	72.437	132.34	201.91	295.41	407.19	515.46	612.66	688.11	767.56	819.61	965.2	964.7	1084.1	1117.9	1190.5	1195.3	1138.2	1097.9	1071.5	1047.2	1051	958.24	939.48	894.21	881.46	877.91	853.95	835.04	799.92	810.27	756.93	721.67	690.9	673.22	632.74	623.92	578.27	537.67	478.1	466.51	429.86	434.67	420.69
0	0	0	0	22.487	77.386	155.74	199.53	311.71	403.55	655.31	752.08	910.13	1013.1	1155.6	1294.5	1350.7	1489.1	1481.2	1569	1674.1	1697.9	1727.2	1733.5	1631.6	1634.7	1723.5	1724.1	1692.5	1697.9	1704.4	1689.2	1644.7	1636.8	1609.7	1633.4	1618.5	1587.1	1579.6	1555.2	1542.5	1521.4	1548.1	1538.9	1524.6	1544.7	1531.8	1540.7	1554.5	1549.5
0	0	0	14.999	0	18.186	24.909	61.36	163.76	233.55	363.11	450.99	555.05	687.89	767.27	878.19	960.25	1084.8	1134.2	1156	1232.1	1266.3	1307.5	1256.9	1269.7	1352.3	1390	1441.3	1505	1501.3	1422.8	1414.1	1413.6	1424.6	1362.7	1358.8	1350.2	1359.8	1384.7	1373.2	1328.2	1358.5	1344	1370.5	1335.7	1364.9	1365.2	1381.5	1386.4	1392
0	6.5738	0	22.839	0	0	0	1.4757	6.922	2.4705	19.308	19.214	42.419	58.627	82.735	84.315	75.353	50.571	58.197	60.411	56.107	38.9	46.936	44.427	26.571	35.84	33.688	33.645	31.353	19.174	9.8308	55.044	54.567	64.876	62.464	69.261	58.54	64.421	67.663	72.439	82.391	79.787	72.685	39.153	78.593	40.586	83.864	69.154	94.701	66.748
8.0068	12.787	2.7828	0	0	0	0	19.124	36.839	96.818	135.34	216.42	287.26	377.27	482.2	581.97	668.35	764.47	793.9	875.74	987.74	1070.3	1096.1	1124.3	1177.2	1243.6	1289	1314.4	1281.3	1259.3	1341.3	1412.3	1358.8	1436	1418.6	1383.6	1368	1402	1389.3	1409.9	1423.3	1428.1	1473.7	1477.5	1441.3	1437.2	1407.7	1494.8	1473.8	1475.1
0	0.61375	0	0	38.241	17.914	0	6.2358	41.44	93.056	155.87	245.04	360.98	473.69	629.41	708.49	811.23	926.46	1011.3	1118.4	1201.8	1225.3	1277.5	1294.6	1306.5	1288.2	1443.3	1468.8	1455	1473.6	1450.9	1524.9	1520.2	1545.6	1501.9	1500.9	1504.1	1566.4	1512.3	1484.3	1532.8	1554.4	1563.3	1543.4	1566.7	1574.6	1629.9	1606	1658.9	1655.3
0	31.291	15.658	12.322	7.259	0	0	0	0	0	0	0	0	4.1054	39.232	39.613	14.406	1.2794	2.1559	13.779	9.1407	6.7011	0	0	0	0	0	0	0	0	0	0	0	0	0	0	0	0	0	0	0	0	0	0	0	0	0	0	0	0
13.544	23.13	19.489	0	0	0	0	8.4087	87.726	152.46	242.92	392.89	475	633.25	772.24	887.57	972.75	1057.1	1125.6	1178.6	1262.9	1318	1308.7	1382	1443	1487.2	1530.9	1508	1495.8	1527.2	1522.1	1524.2	1497.8	1505.4	1509.5	1472.8	1475.9	1295.6	1483.6	1490.6	1420.9	1476.2	1479.8	1478.4	1470.7	1506.7	1452.7	1464.5	1446.6	1476.9
7.9701	0	0	0	26.523	0	3.3422	43.669	112.28	203.72	330.51	468.3	586.82	741.48	859.94	1008.5	1078.1	1257.8	1317.4	1411.6	1475.8	1560	1644	1693.9	1780.4	1830.8	1929.6	1920.8	1953.9	2029.8	2010.8	2076.7	2043.2	2063.4	2115.1	2103.2	2114.9	2110.4	2084.7	2132	2112	2094	2202.9	2132.7	2153.9	2135.4	2110.2	2152.5	2108.6	2113.2
3.9582	6.7879	0.99051	0	0	0	0	5.3493	39.655	86.934	128.55	177.23	220.89	278.91	344.93	406.96	455.56	545.89	528.69	649.39	732.55	716.88	741.72	784.56	804.74	765.62	769.93	744.86	749.19	738.18	766.71	771.06	788.69	755.2	841.14	804.64	812.99	726.35	745.45	700.86	690.42	672.42	695.65	691.44	678.05	689.11	686.98	679.34	670.42	679.42
0	0	16.035	29.085	11.773	0	0	14.117	20.908	106.96	135.4	160.76	230.05	269.17	205.66	404.94	323.63	292.88	308.55	321.34	359.57	468.39	475.98	453.27	525.75	532.64	579.01	540.84	433.3	514.4	454.64	445.01	505.14	491.76	535.3	548.94	566.88	596.78	587.19	607.33	620.98	628.88	627.86	612.92	636.88	609.83	660.59	624.65	633.17	642.38
0	0	0	5.9411	40.335	9.5672	42.456	109.01	171.81	266.29	447.22	607.67	772.68	885.43	1028.9	1125.3	1256.8	1409.5	1484.1	1625.7	1731.7	1849.3	1966	2011.6	1999.1	2067.8	2098.8	2145.5	2170.3	2119	2120.5	2123.2	2170.6	2097.3	2120	2149.8	2081	2175.2	2140.5	2066	2103.4	2066.9	2068.6	2086.7	2064.1	2083.9	2124	2120.6	2149.9	2092.7
0	12.419	0	0.10904	25.897	0	9.9823	19.838	0	28.399	39.184	10.236	62.107	57.428	74.484	79.347	113.75	83.339	85.319	0	0	0	0	0	0	0	0	0	0	0	0	0	0	0	0	0	0	0	0	0	0	0	0	0	0	0	0	0	0	0
0	0	0	15.973	0	13.684	18.503	76.802	152.21	213.86	310.36	387.26	452.17	556.69	608.86	692.28	763.99	774.71	864.68	887.22	946.28	928.83	1021.2	1052.3	1061.9	1029.4	1061	1054.6	1046.1	1058.6	1105.8	1107.1	1115.5	1055	1087.6	1089.5	1098.9	1066.3	1079.9	1062.5	1064.7	1100.6	1114.2	1122	1084	1083.9	1119.1	1104.3	1134.9	1120.9
30.853	31.84	0	30.058	0	0	0	0	0	0	0	0	0	16.454	53.891	64.124	91.711	77.184	71.704	114.11	160.1	148.76	151.86	209.66	160.82	157.61	152.99	196.03	154.88	224.55	218.23	183.88	182.54	198.68	163.26	162.52	163.47	155.5	131.2	116.48	115.83	131.45	87.438	80.002	68.036	73.704	51.296	65.78	59.849	76.551
3.7002	15.558	0	0	0	0.21266	0	4.5827	9.836	9.7841	28.886	25.768	57.685	85.106	110.88	91.439	94.958	90.938	99.236	97.427	127.18	92.74	135.46	140.92	93.379	163.74	160.88	143.22	147.38	162.31	182.39	158.98	200.74	174.24	178.92	196.68	184.01	178.77	178.18	181.36	194.57	182.98	187.81	151.31	190.03	173.12	195.96	195.44	204.74	211.91
0	0	1.9324	0	0	12.393	0.012741	0	13.054	20.063	50.382	88.345	96.643	140.44	130.74	192.23	205.89	228.29	199.74	233.17	209.16	261.66	387.2	325.19	362.64	309.27	248.47	340.63	262.65	296.66	287.19	260.92	248.52	223.18	230.94	250.46	240.68	235.87	245.88	241.29	242.97	249.16	237.65	236.11	238.81	262.18	261.59	244.68	274.54	286.49
0	12.377	25.524	8.394	5.5961	4.8676	0	0	37.396	49.461	60.543	75.605	79.367	98.587	104.66	108.49	115.7	125.68	127.21	95.047	94.565	92.726	62.259	80.135	100.65	100.11	134.15	96.646	130.34	89.415	100.57	93.569	24.706	39.283	40.41	84.163	44.12	84.462	89.318	113.93	133.39	96.734	109.4	124.19	62.959	87.94	96.407	129.72	112.07	132.47
0	0	0	0	3.3624	45.39	148.96	310.92	532.04	815.15	1083.1	1405.5	1678.5	1936.9	2247.4	2500.2	2675.5	2770	2904.5	3171.2	3260.6	3414.6	3458.9	3418.7	3551.6	3665.3	3627.5	3729.4	3707.3	3606.1	3697.4	3768.3	3713	3792.5	3632.9	3648.8	3660.7	3610.2	3608.4	3572.7	3534.7	3585.5	3789.1	3658.3	3696.4	3761.1	3813	3881.2	3933.2	3944
15.41	10.569	0	0	0	0	0	1.8526	11.926	3.449	13.284	12.376	45.77	55.234	92.27	113.5	110.47	96.798	94.733	128.96	147.94	141.69	131.85	151.8	140.22	137.39	147.41	130.21	113.29	126.64	111.9	123.43	123.92	128.66	113.98	136.62	131.61	120.68	137.04	144.73	153.32	148.34	157.63	127.27	146.38	128.23	168.34	164.69	177.33	174.27
0	0	0	0	5.3283	20.95	52.149	94.366	154.49	221.84	295.93	365.79	436.72	517.32	593.32	673.78	748.83	746.17	820.34	839.62	948.32	902.2	1025.9	1065	1045.7	1055.2	1078.5	1079.7	1105.4	1164.5	1129.9	1132.7	1142.9	1163	1148.9	1138	1196.6	1172.5	1198.8	1206	1249.1	1235	1280	1292.8	1301.3	1330.5	1403.2	1396.4	1489.2	1419.4
0	0	0	0	64.196	56.064	33.216	3.8433	16.742	41.139	45.779	29.918	83.039	95.569	144.7	156.63	155.23	159.83	182.35	188.17	209.49	179.71	239.63	218.67	209.2	204.38	195.18	256.3	160.65	189.74	158.85	100.64	137.99	151.15	105.19	141.93	122.33	110.06	139.25	116.8	103.07	86.433	104.95	107.6	92.258	75.569	55.71	51.619	57.988	8.6922
0	7.6975	0	2.2127	2.0041	3.1812	0	0	0	0	0	0	0	0	0	0	0	0	0	0	0	0	0	0	0	0	0	0	0	0	0	0	33.028	54.716	84.192	136.45	187.63	208.23	250.01	297.62	386.53	508.68	588.31	603.04	656.58	688.22	734.79	784.58	827.3	867.07
0	4.564	10.023	0	6.2699	10.3	0	0	0	0	0	0	0	0	0	0	0	0	0	0	0	0	0	0	0	0	0	0	0	0	0	0	0	0	0	0	0	0	0	0	0	0	0	0	0	0	0	0	0	0
0	0	0	0	5.9498	13.576	26.078	53.734	71.398	129.55	192.22	269.86	333.89	413.6	483.57	553.68	593.82	642.77	642.19	736.49	818.58	809.97	834.26	723.35	629.33	574.25	545.79	537.87	502.01	484.58	491.03	483.33	501.25	485.56	501.83	490.14	489.91	452.74	492.03	471.95	494.37	465.8	454.37	462.74	436.67	385.68	389.29	353.46	350.25	335.31
2.4538	9.4414	0	4.5191	0.29857	0	0	21.268	67.718	124.51	208.11	255.55	319.98	375.56	315.23	331.96	506.23	392.45	578.72	448.25	422.96	436.25	538.26	560.58	558.24	533.29	533.4	579.37	505.73	583.86	513.92	504.74	556.94	554.77	530.07	581.06	523.96	554.36	534.61	508.79	545.5	532.02	557.01	547.54	533.82	548.99	524.2	535.42	497.52	487.75
0	0	0	0	76.717	186.09	356.63	504.02	735.44	906.94	1136.9	1386.2	1699.3	1853.1	2097.5	2329.2	2487.8	2673.7	2859.8	2910.2	3061.9	2977.9	2973.2	2979.6	3121.7	3034	3130.4	3100.5	3198.1	3259.4	3236.1	3198	3186.8	3186.1	3097.1	3178.8	3133.5	3110.2	3059.1	3049	2957.5	2937.4	2498.9	2370.9	2458.1	2499.4	2536.5	2543.2	2609.7	2565.6
0	0	0	38.501	42.992	88.164	67.191	75.171	120.93	270.98	277.12	387.32	438.89	551.37	561.68	599.03	522.82	562.75	605.51	635.51	667.11	680.66	701.11	753.82	735.08	716.24	645.28	728.55	709.84	717.8	727	733.15	730.62	709.96	731	707.21	732.07	731.21	713.8	690.52	733.93	669.1	717.75	732.22	730.64	686.08	698.51	728.62	723.36	718.99
0	5.9355	0	0.77319	8.4197	16.681	0	0	0	13.737	50.512	55.664	81.646	60.328	114.94	132.03	156.34	155.53	194.73	156.65	186.3	180.21	197.98	244.84	204.47	199.88	191.27	199.87	171.36	171.88	190.61	214.8	226.03	258.93	232.01	249.45	225.38	216.09	194.61	182.85	215.27	203.65	214.3	208.14	212.2	233.84	202.25	174.78	146.81	140.83
0	0	0	21.656	25.947	26.154	8.3366	0	0	15.884	0	0	0	0	0	0	0	0	0	0	0	0	0	0	0	0	0	0	0	0	0	0	0	0	0	0	0	0	0	0	0	0	0	0	0	0	0	0	0	0
0	0	0	0	17.389	8.1086	23.173	76.824	120	214.51	277.61	369.37	575.07	631.51	723.19	858.24	966.93	977.07	1038.5	1139	1237.9	1294.3	1329.9	1408.4	1427.9	1453.7	1467.1	1513.2	1489.4	1480.3	1496.7	1545.8	1431.8	1475.3	1549.7	1661	1526.7	1524	1557.7	1564.6	1587	1570.1	1609.5	1572.5	1522.3	1531.8	1518.7	1521.9	1355.1	1367.1
0	23.348	17.436	0	12.425	18.658	16.439	58.167	178.11	241.61	377.43	463.51	603.64	776.36	863.8	916.08	1054.8	1181.9	1329.8	1448	1570.9	1575.7	1668.7	1741.1	1789.6	1862.3	1855.1	1894.8	1823.4	1897.7	1977.4	1927.9	1910.4	1946.6	1929.2	1990.9	1858.9	1888	1881.6	1858.4	1836.6	1849.8	1854.2	1863.5	1852.2	1903.6	1848.2	1836.1	1798.8	1835.1
0	0	0	0	15.862	27.34	57.821	130.21	191.52	250.15	327.72	347.13	442.69	568.08	688.4	814.02	839.46	901.46	957.57	1034.9	1082.7	1125	1204.7	1184	1227.5	1261.9	1283	1344.1	1337.4	1304.1	1337.2	1359.1	1360.4	1313.7	1320.2	1338.8	1335.4	1325.4	1343.5	1318.2	1340.6	1340.3	1361.4	1301.6	1283.8	1302.1	1318.7	1275.4	1298.9	1299.1
1.8354	5.9734	0	0	0	11.799	17.097	88.052	105.47	225.39	353.1	511.64	658.56	842.16	992.69	1147	1245.8	1383	1462.8	1549.7	1640.6	1679.3	1721.1	1695.5	1780.8	1864.4	1870.2	1939	1892.7	1841.4	1653.3	1797.7	1836.3	1789	1781.2	1790.4	1711.5	1679.5	1692	1677.1	1710.4	1690	1708.8	1668.3	1613.1	1677.2	1654	1672.1	1635	1654.7
0	0	0	0	1.3919	0	20.853	77.79	141.9	226.43	393.6	568.28	674.95	809.93	963.08	1107.4	1217.7	1174.8	1337.6	1412.8	1509.3	1630.9	1528.4	1712.2	1728.2	1794.1	1754.1	1630.8	1815.2	1827.6	1801.3	1853.4	1813.8	1811.1	1799.3	1827.9	1798	1760.6	1810.3	1811.8	1772.8	1752.7	1798	1755.3	1773.1	1787.3	1814.5	1824.8	1813.6	1817.9
0	5.6065	0	13.608	0	0	10.428	42.131	110.8	172.58	235.09	295.95	370.48	473.56	525.67	620.7	656.14	716.5	780.8	829.37	861.17	875.89	929.76	946.88	957.92	963.26	971.92	1021	974.72	1028.8	941.96	970.35	979.64	963.99	940.16	916.35	870.85	949.69	908.79	887.52	876.65	886.15	892.82	886.67	905.97	907.39	881.21	881.34	895.1	894.63
5.9767	0	0	8.5464	17.047	16.644	0	27.18	16.809	61.089	109.04	140.13	186.59	295.33	304.04	350.14	398.03	457.42	476.64	540.25	590.4	623.21	705.23	691.03	728.3	740.28	739.32	804.27	796.28	826.11	845.52	804.23	799.82	798.41	828.99	873.1	789.61	797.77	787.93	789.67	803.8	822.32	780.93	749.96	752.27	796.6	848.25	852.56	779.11	806.38
0	0	0	2.3849	7.2091	10.125	3.6112	4.3584	12.833	29.494	38.625	42.191	83.3	87.525	112.88	124.09	142.45	159.73	171.29	181.66	192.38	188.08	206.39	217.33	234.03	235.7	221.87	226.79	232.27	244.89	264.45	261.15	266.49	276.29	256.09	265.94	269.46	277.88	299.64	314.2	320.54	306.75	320.2	341.09	377.12	359.08	372.02	379.85	378.6	354.58
0	0	0	0	51.66	76.938	233.69	141.23	252.5	430.22	711.83	778.25	755.21	848.56	1189.4	1303.3	1315.2	1379.1	1449.5	1453.7	1478.5	1499.6	1241.1	1473.6	1552.8	1561.4	1571	1474.4	1601.5	1586.7	1593.4	1594.4	1531.1	1538.6	1546.4	1558.6	1545.6	1565.7	1597	1567	1566.1	1534.1	1522.6	1515.2	1505.4	1490.9	1495.3	1501.4	1494.6	1509.2
0	0	0	53.468	99.275	0	0	0	0	0	0	0	0	2.1446	32.387	66.151	82.987	101.34	123.87	140.43	151.93	157.51	200.64	208.07	223.47	219.93	255.29	228.53	220.6	228.38	228.7	242.15	226.57	222.65	257.74	260.8	278.69	278.41	273.48	324.49	307.26	283.17	262.01	242.89	249.91	257.7	275.41	267.47	259.55	248.02
0	0	3.1155	9.5829	2.4354	12.195	0	31.15	60.805	85.904	108.94	193.84	247.58	316.91	344.91	405.06	496.14	540.36	531.47	577.8	704.66	713.74	663.1	723.87	756.38	823.68	838.98	896.15	903.94	905.09	912.94	914.44	931.61	948.06	941.36	986.87	969.15	961.87	939.58	968.22	950	900.26	868.7	850.66	858.64	872.97	841.15	882.49	877	922.29
0	0	0	0	31.019	47.283	56.293	115.14	176.6	251.94	368.18	457.88	585.03	731.39	788.28	863.46	1009.9	1067.5	1147.5	1218.1	1257.8	1278.3	1347.7	1338.3	1351.7	1392.4	1444.1	1440.9	1472.3	1415.7	1467	1476.1	1460.8	1501.9	1402.1	1411.5	1363.1	1356.5	1345.1	1349.2	1317.3	1341.9	1306.6	1337.2	1256.5	1315	1308.1	1280.9	1294.7	1275.4
0	21.579	18.97	9.069	0	0	20.323	72.601	89.575	132.09	167.98	298.87	375.21	569.9	714.08	770.57	870.01	908.88	1004.8	1172.4	1232.5	1271.4	1310	1385.3	1431.5	1464	1429	1437.3	1515.2	1547.3	1653	1591.7	1555.5	1622.4	1610.2	1576.8	1534	1529.4	1500.1	1483.4	1488.5	1495.5	1446.5	1423.1	1431.2	1462.2	1435.2	1411.9	1428.2	1498.5
0	0	0	6.3909	45.641	63.427	53.233	103.31	109.85	156.11	175.13	182.05	228.83	217.83	233.15	286.44	302.32	325.05	324.06	334.01	358.62	305.3	309.55	316.05	273.88	257.64	262.23	272.85	296.02	280.24	277.21	267.58	251.99	251.25	242.26	246.06	244.8	361.69	264.54	255.24	249.46	250.39	248.11	263.64	249.2	255.44	261.52	248.95	264.42	230.22
19.814	8.0838	4.6775	0.68211	0	0	0	0	0	6.3475	2.7568	12.335	15.232	52.671	56.773	80.455	89.972	86.962	122.48	117.78	131.29	128.99	136.56	164.48	183.03	205.14	190.69	190.11	211.22	212.22	226.14	228.54	242.46	220.12	229.43	209.74	224.68	225.13	241.44	215.62	223.8	228.85	219.9	213.62	214.27	225.37	206.37	206.67	228.2	203.53
0	16.595	9.5459	0	17.848	10.285	0	0	0	0	0	0	0	26.665	42.648	73.971	112.61	150.09	110.87	199.21	172.42	219.65	273.1	237.26	300.05	262.72	287.7	299.27	333.74	343.66	363.82	350.26	338.81	355.19	389.62	435.05	382.15	400.45	637.29	408.01	404.11	402.57	389.8	382.51	374.66	419.33	379.29	355.86	365.53	356.24
0	0	0	26.567	44.939	66.127	98.886	122.19	161.7	210.23	233.37	262.69	248.41	306.2	268.01	503.53	538.3	523.19	498.49	551.67	545.78	601.6	624.71	618.55	711.95	681.3	680.9	731.7	688.85	696.71	674.97	692.99	652.76	681.7	684.63	672.3	620.57	608.86	617.76	628.11	636.22	605.17	631	600.41	600.12	617.64	613.41	600.93	477.99	463.25
0	0	0	0	22.024	63.8	41.889	135.97	249.3	382.66	573.81	769.86	915.18	1113.2	1296	1422.5	1565.7	1624.4	1701.1	1743.7	1796.9	1816.9	1898.3	2002.3	2017.9	2044	2066	2120	2084	1987.2	2058.3	2079.4	2075	2028	2024.7	2085.2	2089.2	2025.7	2007.1	2032.4	2003.5	2011.8	2014.2	2024.8	2064.6	2069.6	2031.2	2093.3	2036.5	2026
0	0	0	0	15.626	94.369	109.04	235.15	389.88	582.98	805.36	1071.1	1333.1	1536.4	1758.8	1910.5	2123	2390.5	2572.4	2766.7	2946.4	2960	3107.8	3166.6	3286.8	3376.9	3425.7	3585.2	3615	3756.3	3714.1	3669.1	3708.3	3859.8	3770.2	3791	3886.4	3833.7	3842.6	3793.1	3840.2	3840.6	3890.1	3840	3862.6	3865.1	3848.5	3846	3905.5	3881.4
0	0	0	0	7.8443	21.497	48.576	122.41	211.32	289.81	360.06	479.17	550.39	680.72	769.25	838.82	912.69	963.96	976.59	1012.2	1048	1075.3	1115.2	1104.7	1167.9	1146.8	1237	1226.5	1128.4	1120.9	1123	1167.6	1193.3	1155.6	1142.2	1163.3	1138.2	1126.2	1118.9	1129.9	1109.2	1118.2	1144.6	1086.4	1102.4	1104	1153	1109.5	1102.2	1235.6
0	0	0	1.2907	6.4718	37.903	69.277	80.02	146.49	219.73	280.31	391	440.8	559.52	648.76	745.21	832.52	914.07	698.25	810.11	869.48	850.97	871.68	922.69	925.74	918.42	949.17	951.73	932.92	987.15	1017.3	986.17	984.68	956.87	982.73	1019	959.04	971.43	1015.5	989.49	967.7	982.82	980.86	989.53	952	986.72	962.33	932.5	935.87	942.71
0	0	16.344	15.668	14.481	0	0	3.0312	21.165	44.633	77.833	134.41	146.53	195.78	210.26	225.69	264.66	310.18	342.85	381.99	327.49	328.39	359.32	347.65	365.72	373.08	384.7	357.99	385.45	402.6	402.52	355.95	348.58	352.04	319.48	341.06	304.03	324.39	314.4	320.61	325.36	304.19	319.97	337.42	305.76	303.43	279.24	276.74	297.79	285.36
0	1.9447	0	5.4232	0	10.806	0	0	0	0	8.2303	2.9113	36.331	27.956	48.854	92.937	110.26	145.82	164.53	172.5	178.01	172.73	197.51	199.02	203.61	220.5	224.29	272.87	274.56	246.52	264.14	282.16	270.06	309.12	331.8	377.06	399.27	434.52	492.28	496.17	529.02	599.62	644.29	696.63	745.21	760.69	839	834.77	913.48	874.64
0	0	0	0	19.511	12.286	17.347	2.6684	2.9737	13.069	34.677	56.295	92.331	89.88	131.94	148.7	169	214.41	230.36	265.37	304.31	322.05	357.4	362.52	377.42	392	396.38	428.74	429.98	439.86	439.28	467.88	455.81	482.57	459.88	444.59	465.44	470.47	464.46	467.15	455.27	449.11	463.26	456.08	471.32	457.75	453.25	450.65	448.39	441.83
0	0	3.5385	1.3884	15.923	0	14.536	71.061	145.17	256.39	388.02	511.88	701.17	881.6	1005.5	1087.4	1334.5	1470.4	1586.2	1656.1	1664.5	1787.8	1847.5	1890.7	1991.6	2095.2	2039	2155.6	2325.1	2329	2235.9	2284.7	2316.8	2327.5	2244.5	2289.2	2320.4	2368.5	2668.7	2380.3	2393.1	2534.3	2454.4	2412.2	2402.8	2394.7	2375.2	2412.4	2415.8	2465
0	7.4688	0	12.932	0	30.085	9.7641	3.9998	12.498	8.5732	0	0	0	4.0039	0	0	0	0	0	0	0	0	0	0	0	0	0	0	0	0	0	0	0	0	0	0	0	0	0	0	0	0	0	0	0	0	0	0	0	0
86.886	70.053	0	58.705	45.287	0	0	0	130.84	219.69	339.9	539.84	656.03	871.14	958.77	1183.7	1329.6	1425.2	1509.3	1590.5	1516	1594.9	1556.9	1693.7	1728.7	1739.4	1748.2	1708.7	1746.4	1796.3	1808.1	1693.7	1750.7	1781.1	1749.1	1741.3	1714.5	1709.6	1709.5	1680.8	1692.2	1707	1655.4	1634.8	1597.7	1570.8	1553.1	1554.8	1590.1	1574.6
0	0	0	0	167.58	193.51	223.01	288.1	307.8	376.41	363.11	473.3	536.97	554.13	577.75	629.04	696.6	723.72	793.24	888.97	898	926.9	902.71	974.23	947.97	954.81	962.5	994.41	1016.6	1003.2	1052.2	998.82	1006.6	1022.5	1018.6	1028.1	1026.3	1052.8	1039.1	1008.3	987.31	997.13	1009.9	982.94	1005.8	1032.6	1030	984.63	965	1041.1
0	0	0	0	0	51.095	120.12	234.02	359.16	530.12	721.88	902.46	1109.9	1274.1	1463.4	1626.6	1763.6	1961.6	2047.3	2219.5	2281.1	2379.8	2438.1	2470.5	2488.9	2605.6	2586.4	2681	2598	2648	2720.9	2660.1	2711.4	2689.8	2701.4	2715.1	2707.3	2715	2721.2	2730.5	2706.8	2683	2683.4	2678	2666.1	2665.9	2639.5	2684.1	2644.8	2648.2
15.965	17.732	2.3029	5.2504	0	0	0	0	0	0	7.112	2.1507	20.705	31.485	67.31	102.02	123.69	141.51	199.07	222.03	239.61	279.8	233.19	242.93	229.54	251.28	338.58	363.7	370.58	363.84	372.39	355.62	349.89	372.95	381.62	382.3	383.55	391.01	414.78	381.35	351.59	205.79	201.93	201.25	203.29	197.18	209.59	167.94	193.79	181.75
18.68	15.6	6.9122	0	1.9395	0	0	0	0	0	0	0	0	0	0	0	0	0	0	0	0	0	0	0	0	0	0	0	0	0	0	0	0	0	0	0	0	0	0	0	0	0	0	0	0	0	0	0	0	0
6.4225	8.6713	0.3033	1.0864	0	0	0	17.166	52.379	131.64	197.98	252.81	367.47	429.21	560.98	612.5	722.18	813.73	888.96	917.98	991.9	1008.8	1043.9	1206.5	1251.6	1246.6	1271.4	1329	1291.4	1349.4	1369.1	1370.6	1396.4	1404.3	1407.1	1457.4	1456.8	1456.6	1483.3	1460.2	1474.8	1485.9	1483.5	1471.8	1468.1	1490.6	1436.3	1478.1	1482.1	1432.7
0	0	0	0	104.16	151.04	244.37	349.08	549.55	777.41	1003	1261.9	1504.8	1708.2	1937.1	2074.8	2202.2	2424.5	2473.6	2522.7	2605	2693	2746.8	2777.2	2737.2	2875.6	2810.9	2900	2802.8	2864.6	2816.8	2793.7	2795.3	2733.9	2728.3	2787.8	2715.4	2704.3	2654.4	2645	2628.1	2618.9	2633.2	2637.8	2622.4	2588.2	2572.4	2642.7	2607.5	2584.2
0	0.40314	0	0	0	4.4299	24.276	69.439	159.1	276.61	430.77	575.74	757.86	949.19	1100.8	1300.6	1416.1	1529.6	1786	2005.4	1719	1814.7	1828.7	2051.4	2113.2	2118	2114	2195.2	2198.1	2172.6	2161.9	2154.1	2290.4	2230.7	2247.7	2229.3	2212	2248.2	2266.1	2269.2	2241.6	2167.5	2160.3	2156.3	2072.7	2083.6	2084.7	2083.1	2081.8	2098.3
18.527	4.2795	0	0	0	0	1.0546	36.095	81.717	148.87	199.9	242.61	326.88	397.19	463.9	528.78	567.66	656.98	685.08	736.05	752.99	788.88	816.45	895.6	889.83	904.71	913.79	920.8	882.86	931.43	916.78	931.59	918.59	907.36	848	844.2	845.02	860.4	868.43	864.06	850.09	816.33	823.14	834.18	861.96	855.79	883.27	871.97	839.61	864.86
4.1581	5.6754	1.3946	0	0	0	8.2173	0	28.826	34.194	15.855	20.495	48.569	57.439	109.9	90.844	122.92	150.91	138.8	163.97	179	197.19	212.69	227.32	237.01	207.72	213.96	215.82	207.52	241.37	249.52	252.83	286.38	267.19	260.65	245.42	235.06	261.01	326.4	320.92	298.68	286.01	268.71	242.07	212.16	214.21	205.15	217.7	215.05	204.59
0	0	3.7407	3.0705	2.1639	12.893	0.63676	0.98221	13.353	14.661	20.13	27.254	40.772	41.958	60.345	57.079	67.963	81.223	84.554	92.937	93.197	86.859	103.13	106.88	114.34	110.05	114.33	111.92	121.67	121.69	136.97	140.03	135.69	145.27	135.34	129.15	116.59	121.58	121.55	118.11	115	116.04	127.59	111.74	115.97	97.563	120.08	118.02	112.02	92.808
0	0	0	0	7.5032	2.0605	3.6694	16.158	44.081	91.018	146.9	194.3	244.58	286.21	326.38	359.79	382.79	483.16	462.83	472.74	457.36	489.45	517.67	530.28	516.85	550.41	563.96	562.53	544.19	556.04	570.81	583.99	587.1	563.27	574.02	569.85	539.34	541.94	574.16	560	553.9	560.26	573.02	566.95	571.69	578.65	581.08	591.8	574.67	583.99
0	0	0	9.8957	4.4589	35.096	34.813	64.551	86.057	122.96	127.76	189.73	226.07	284.69	313.4	428.68	472.18	491.67	499.71	522.72	612.27	590.08	620.58	639.34	675.95	701.06	700.29	698.46	672.44	791.65	730.95	767.39	781.38	711.71	796.72	721.58	747.54	719.05	774.84	748.14	748.34	757.57	745.44	771.18	734.11	750.51	735.04	745.75	736.27	738.8
0	0	0	35.992	16.574	11.807	73.007	144.64	258.33	320.54	653.74	822.16	1037.9	1273.3	1450	1709.9	1881.1	2030.6	2136.3	2274.8	2452.8	2541.2	2623.4	2726.7	2787.4	2793.8	2751.7	2880.3	2934.7	2908.5	2877.7	2909.7	2960.9	2946.3	2925.5	2884.4	2918.9	2915.7	2949.7	2997.6	2954.6	2900.8	2895.6	2821.4	2863.5	2867.3	2882.9	2810.4	2823	2827.4
0	0	0	53.792	124.09	218.48	280.78	351.07	431.91	552.98	610.2	721.17	782.64	917.35	1011.7	1098.9	1200.9	1274.3	1338.1	1360.5	1377.1	1471.9	1442.4	1459.9	1409.1	1435.9	1452.8	1426.4	1466.7	1412.8	1392.4	1316.4	1285.2	1347.5	1383	1439.2	1393.8	1385.3	1380.3	1369.5	1132.8	1182.1	1298.6	1300.5	1259.1	1171.2	1186.6	1191.8	1170.2	1174.2
0	0	0	20.85	19.888	0	18.298	52.411	107.06	180.41	256.21	344.67	423.54	487.77	562.11	643.84	705.54	766.44	767.99	803.91	855.81	923.98	953.29	1001.4	999.27	1039.7	1012.6	1087.9	1100.5	1095.2	1113.8	1144.1	1155.7	1133.9	1147.3	1187.5	1211.1	1231.6	1264.2	1279	1326.5	1301.6	1343	1373	1417	1430.7	1353.1	1395.9	1361	1394
0	0	0	0	0	0.67235	44.283	133.84	245.73	379.16	524.24	711.22	898.32	1036	1229.8	1334.1	1459.2	1583.4	1632.3	1711	1798.9	1860.3	1937.9	1991.9	2008.7	2097.6	2097.5	2135.3	2143.3	2142.2	2148.3	2151.8	2185.6	2161.6	2193.1	2209.9	2225	2240.7	2193.7	2192.9	2233.5	2204.4	2159.5	2180.6	2164.6	2192.8	2149	2143.7	2151.8	2157.4
0	0	0	5.0152	0.63297	0.18655	32.193	119.9	234.83	384.74	547.65	703.34	900.36	1062.1	1268.2	1430.9	1571.7	1712.4	1880.1	1956.6	2074.5	2140	2159.8	2238.7	2221.8	2278.5	2235.9	2310.7	2325.2	2261.2	2346.8	2345.3	2381.1	2395.2	2443.9	2488.4	2502.9	2559.6	2631.2	2576.1	2614.5	2561.8	2526.8	2546.8	2597.6	2566	2566.2	2572.3	2578.7	2553.7
0	0	40.825	36.195	0	4.1721	13.275	12.693	49.262	58.307	78.469	126.56	185.77	254.51	304.44	259.89	306.57	337	356.95	363.69	382.95	398.33	404.76	404.52	392.31	387.05	381.04	390.63	372.72	384.92	398.45	367.79	388.04	366.92	369.19	361.02	360.5	368.14	379.93	393.82	401.1	411.69	419.6	414.43	407.25	454.47	508.63	522.47	562.35	567.99
0	0	1.1565	10.81	2.9784	0	1.4858	0	31.763	43.302	65.698	97.04	120.45	144.45	161.91	85.013	177.63	206.01	240.29	240.04	262.13	296.19	303.13	277.32	302.31	296.74	321.91	308.01	319.8	332.72	353.37	358.51	333.72	372.42	386.94	392.95	412.04	416.7	417.93	411.71	454.42	453.69	469.93	462.3	479.96	460.52	471.78	475.89	479.49	467.94
0	0	0	10.089	11.403	12.187	14.38	61.748	90.015	147.98	192.71	267.83	294.85	335.64	371.91	403.5	387.61	412.67	446.63	405.33	434.73	398.78	442.23	400.27	429.18	455.94	461.65	492.77	435.52	389.9	414.87	430.24	376.44	362.19	347.06	379.96	329.89	331.41	296.29	238.76	253.44	237.62	286.52	256.45	294.65	299.21	307.89	327.63	293.16	328.63
0	10.1	17.42	0	0	0	20.64	121.75	225.7	442.55	604.95	841.78	1068.7	1269.8	1433.8	1639.7	1778.3	2004.5	1915.6	1908	1972.4	2036.1	2024.1	2146.5	2114.8	2054.7	2026.7	2035.4	2060.5	2179.2	2216.9	2286.4	2293	2398.5	2477.2	2525.4	2511	2501	2567.7	2494.6	2574.7	2604.5	2632.4	2635.6	2679.2	2717.4	2683.5	2664.9	2670.9	2679.4
0	0	0	2.4848	3.6588	75.172	57.567	185.65	330.43	585.39	899.23	1216.2	1599.5	1950.2	2232.5	2695.8	2996.4	3068.4	3451.4	3535.8	3970	4059	4041	4162.7	4440.1	4569.8	4205.5	4509.8	4238	4667.9	4530.1	4085.5	4375	4189.1	4480.4	4473	4480.2	4494.9	4590	4568.2	4626.5	4521.2	4689.4	4576.4	4492.7	4620.8	4472.7	4505.9	4424.1	4414.2
0	0	0	32.054	5.7695	27.37	33.155	48.639	85.465	152.45	215.24	318.27	405.4	471.48	508.91	553.03	602.57	672.79	674.57	736.66	763.72	800.66	791.93	794.69	877.14	838.56	816.8	836.89	893.65	829.55	882.23	901.4	908.88	877.29	892.15	902.72	881.82	873.58	899.96	879.82	921.81	931.6	921.44	925.81	900.73	932.75	907.96	978.84	971.17	978.44
0	13.037	1.0602	8.4658	19.092	9.8537	9.4685	12.613	52.514	74.478	132.46	151.15	217.58	278.72	335.94	409	442.75	497.12	501.49	581.45	614.39	624.85	637.82	644.85	671.81	697.89	712.1	710.74	707.62	691.37	725.12	743	679.79	676.94	706.58	707.37	708.43	723.54	712.08	750.67	746.23	723.11	756.65	744.61	764.5	751.18	791.21	774.09	794.78	830.33
0	21.001	23.707	0	0	24.989	110.92	98.785	168.22	229.47	289.82	355.58	471.51	543.42	609.85	666.54	678.29	668.9	669.98	787.22	779.81	809.73	773.85	826.42	780.36	778.28	794.68	812.95	819.78	829.75	855.5	836.29	845.01	805.05	858.75	845.65	892.95	889.78	891.19	875.75	900.23	864.5	847.18	837.9	833.55	823.82	851.57	838.42	828.54	825.14
0	3.2656	1.66	2.0738	5.8356	10.093	0	0	0	4.7574	8.6154	0	11.862	17.892	6.7542	0	9.5094	0	0.9133	5.4469	0	0	0	0	0	0	12.778	0.069332	20.268	20.823	24.865	20.115	8.6354	10.209	0	18.081	0	3.739	7.195	8.3463	0	0	0	0	0	0	0	0	0	0
0	0.85338	0	0	10.087	22.819	0	11.61	23.131	41.805	36.725	31.194	67.563	43.114	77.306	82.535	83.824	63.323	75.686	50.604	52.437	62.713	59.161	76.207	49.677	54.382	44.734	37.998	26.182	25.384	25.073	22.745	28.334	66.127	49.1	77.091	102.98	98.116	94.492	73.821	65.711	75.047	63.235	76.042	72.371	98.178	90.736	73.866	95.775	75.835
0	9.8157	0	0	0	1.1289	8.2816	23.392	84.905	148.04	279.27	334.26	446.59	589.71	631.85	780.86	901.58	972.39	1064.8	1071.1	1143.4	1201.4	1166.7	1256.2	1308.9	1211.3	1285.1	1357.1	1323.9	1335	1315.6	1376.4	1403.5	1361.9	1411.8	1394.9	1474.8	1427.8	1457.9	1441.7	1431.7	1433	1405.5	1387.6	1426.4	1413.8	1402.3	1407	1389.7	1415.1
0	0	0	58.794	368.98	214.02	364.7	442.86	732.65	957.67	1240.1	1563.1	1820.2	2011.6	2261	2387	2563.8	2781	2919	2951.3	3215.8	3208.9	3342.6	3450.4	3546.2	3528.2	3497	3459.5	3679.7	3715.4	3861.9	3838.1	3796.2	3819.3	3936	3875	3835.8	3775.7	3869.5	3705	3589.3	3607	3620.2	3616.6	3591.9	3640.8	3573	3596.8	3663.4	3583.5
0	0	0	9.3577	19.535	6.3191	22.95	49.818	97.769	124.44	163.76	218.59	271.26	332.27	376.68	447.57	518.02	548.05	582.67	647.87	680.32	636.72	669.74	711.68	676.44	712.88	718.5	723.02	751.99	741.83	755.86	769.72	721.55	821.29	731.96	751.64	770.24	780.08	796.49	779.83	804.88	746.84	793.64	787.14	817.21	854.92	847.01	890.24	900.83	933.61
0	0	0	0	31.253	94.784	170.8	292.47	410.5	542.22	707.46	914.18	1061	1200	1408	1567.2	1656.5	1833.9	1914	2041.6	2106	2129.1	2238	1933.7	2237.2	1963.8	1950.8	2074.8	2031.3	2049.5	2508.8	2497.2	2508	2484.2	2140.9	2378.9	2468.3	2480.1	2519.6	2423.3	2451.7	2501.1	2433.5	2444.5	2435.7	2425.4	2404.3	2422	2403.8	2418.3
21.89	0	0	42.977	63.119	0	0	0	0	79.377	134.95	252.94	319.43	407.8	570.51	709.39	795.7	826.93	917.83	1036.4	1107.3	1115.3	1126.3	1158.9	1202.2	1156.5	1105.6	1148.5	1184.3	1267.9	1310.1	1257.9	1252.1	1307.6	1328.2	1328.2	1376.5	1390.9	1402.3	1422.6	1386.9	1376.8	1339.5	1395.4	1363.3	1414.7	1376.3	1365.3	1398.5	1438.9
1.1161	19.019	13.445	0	0	5.708	0	18.401	42.598	132.26	281.33	363.5	482.81	692.7	685.25	792.08	877.23	950.81	1058.3	1069.7	1186.5	1240.6	1295.6	1371.4	1405.2	1460.7	1423	1484	1472.4	1468.5	1501.2	1513.8	1534.4	1520	1538.5	1551.5	1522.8	1542.7	1502.1	1421.7	1527.9	1672.6	1661.5	1644.7	1687	1677.8	1621.2	1628.2	1670	1565.3
0	8.5631	0.083761	1.1262	0	4.2321	31.597	93.892	190.94	351.57	508.05	703.77	833.31	1119.7	1316.7	1465.2	1387.2	1667.3	1753.5	1783.2	1651.7	1726.7	1887.5	1929.7	1993.5	1882.9	1837.9	1850.1	1834	1808.3	1840.4	1795.7	1774.3	1781.6	1801.7	1787	1758.4	1790.2	1774.2	1756.1	1711.9	1705.5	1656.1	1684.4	1685.3	1659.5	1648.9	1663.6	1635.7	1680.7
0	0	20.087	28.445	0	22.474	6.5367	81.955	141.95	205.69	312	448.3	503.77	622.09	727.31	814.55	854.75	889.52	960.75	995.33	1017.1	1086.2	1145.5	1148.6	1110.3	1162.2	1143.4	1195.8	1219.6	1188.3	1108.5	1115.2	1170.9	1157.2	1108	1140.8	1135.1	1132.9	1095.7	1079.5	1097.3	1073.3	729.4	712.28	718.31	692.31	718.35	703.29	717.2	679.95
0	9.7134	0	0	0	0	43.605	140.85	226.23	405.36	586.2	714.66	966.71	854.02	1360.1	1503.2	1634.3	1850.6	2034.8	2072.4	2189.7	2273.8	2336.8	2427.9	2463.5	2495	2524.4	2607.3	2610.9	2488.2	2594.9	2547.1	2531	2562.3	2579.9	2581.6	2542.4	2517.4	2501.1	2465.7	2432.4	2472.1	2467.4	2502.6	2419.9	2426	2424.3	2427.1	2424.5	2404.6
26.459	30.635	23.024	6.0389	0	0	0	0	0	22.662	61.028	82.545	169.32	184.4	221.11	287.44	300.02	361.37	418.69	462.44	508.01	516.41	564.16	597.3	585.88	606.1	611.4	697.02	713.33	668.5	690.53	568.97	692.88	679.52	709.07	736.76	721.01	746.66	762.5	740.05	756.2	771.99	751.01	738.98	758.8	713.93	741.46	733.7	711.61	687.87
10.817	16.184	0.35464	0.57487	0	0	0	0	0	0	0	0	0	0	0	0	0	0	0	0	0	0	0	0	0	0	0	0	0	0	0	0	0	0	0	0	0	0	0	0	0	0	0	0	0	0	0	0	0	0
8.0123	6.3786	21.97	0	16.368	0	0	0	0	0	0	0.21444	22.856	15.391	90.157	217.34	274.31	325.38	374.31	385.64	416.48	416.96	459.66	519.76	529.79	514.61	149.87	127.05	140.82	150.12	165.34	172.56	160.09	158.25	175.73	177.22	157.49	162.99	173.15	157.83	173.86	129.67	144.5	147.19	140.38	136.17	146.08	148.78	127.98	121.27
0	6.7878	6.7533	0	11.163	0	0	10.842	29.938	65.949	89.294	137.13	173.54	228.95	276.6	317.55	379.7	426.39	458.09	494.27	528.66	540.29	587.56	585.99	631.46	611.11	641.56	637.17	653.37	656.44	681.11	663.05	684.94	681.32	686.31	672.36	685.3	685.49	680.82	676.1	652.92	648.31	662.3	691.03	676.3	682.69	689.31	665.18	640.29	641.21
12.424	9.9024	10.51	0	0	0	0	11.218	60.532	129.96	200.53	286.19	338.44	436.89	531.98	681.12	738.24	757.52	917.23	926.45	1009.3	998.95	962.05	1061.8	1093	1113.3	1200.8	1188.4	1187.3	1183.9	1245.4	1213.4	1270.8	1226.7	1274	1255.6	1254.4	1281.1	1283.6	1256.8	1290.9	1243.4	1270.8	1255.7	1219.5	1253.7	1208.3	1220.3	1176.4	1180.5
0	0	106.55	78.799	0	0	0	0	0	0	0	13.612	52.616	69.721	87.838	74.628	117.57	134.72	138.57	146.95	114.44	87.814	121.98	96.235	106.35	136.93	132.54	148.6	159.82	140.93	159.97	163.68	155.51	162.15	144.24	151.11	134.66	133.91	122.03	115.62	91.236	127.13	113.45	135.4	112.57	104.85	99.791	87.699	82.247	91.329
0	0.44971	7.073	0	0	0	41.651	82.162	124.43	265.23	345.56	545.58	688	939.31	1072.9	1386.7	1624.4	1706.1	1855.6	1923.1	2054.1	1558.4	1609.9	1586.1	1559.5	1610.5	1577.5	1577	1588.3	1618.2	1516.9	1479.1	1599.6	1588	1552.2	1527.3	1501.7	1520.6	1507.4	1477.2	1489.4	1477.3	1445.1	1475.6	1471.9	1554.5	1513.8	1514.7	1527.3	1574.9
0	0	0	0.85701	0	4.101	14.337	11.616	28.21	12.179	19.445	21.169	22.684	25.06	26.247	31.609	38.991	32.588	34.939	52.082	48.359	47.222	48.844	55.342	40.497	52.319	51.181	51.117	51.471	45.52	60.374	54.888	64.943	60.84	30.907	14.275	16.772	2.7425	0	0	0	0	1.5543	7.9586	0.61944	0.2997	0	6.9949	0	6.0119
0	0	0	0	1.7885	5.5414	21.295	58.658	129.51	206.23	302.39	401.56	531.62	663.6	766.17	866.81	1010.6	1107.9	1169	1313.4	1328.5	1381.8	1470.9	1488.6	1589.6	1617.5	1617.4	1642	1651.5	1703.7	1757.4	1667.2	1765.5	1756	1732.1	1782.5	1744.1	1736.6	1725	1703.8	1761.2	1706.3	1736	1731.7	1769.1	1770.5	1781.2	1721	1747.5	1766.8
4.9466	8.4862	0	3.5378	0	0	0	17.028	39.789	101.64	173.26	237.29	341.12	400.03	520.78	617.99	672.48	769	825.73	876.56	904.05	931.5	994.9	1035.4	1069.1	1122.3	1127.4	1107.7	1124.9	1102.4	1127.8	1162.6	1160.8	1143.5	1108.5	1142.8	1089.1	1113.3	1115.3	1063.2	1041.6	1045.2	1033.8	993.6	989.31	987.18	1010.5	972.8	988.64	979.36
0	0	0	6.3834	0.46271	50.775	108.73	175.81	361.16	366.87	432.98	572.1	702.86	856.73	947.49	1118.5	1150.8	1286.4	1373.5	1452	1616	1569.8	1621.3	1626.5	1691.5	1663.6	1706.6	1758	1734.7	1774.3	1780.1	1880.4	1756.6	1810.8	1720	1745.4	1722	1694.5	1746.8	1700.9	1755.7	1729	1760.4	1745.7	1718.1	1707.5	1705.4	1727.5	1701.4	1730
0	0	1.5354	33.997	34.804	32.233	0	39.028	36.866	57.125	65.614	59.339	57.627	69.619	44.605	74.059	71.133	44.682	66.077	74.041	72.625	85.189	60.943	76.741	54.936	69.219	70.201	77.776	71.229	69.102	87.653	90.865	72.851	80.332	79.343	89.306	73.558	63.297	70.339	61.21	63.901	67.262	71.268	74.87	65.116	81.255	83.741	86.017	84.514	92.883
0	3.5039	0	7.1011	6.1908	9.4342	22.357	57.492	140.8	247.27	379.64	535.17	684.7	584.55	930.64	1124.2	1239.3	1383.4	1475.6	1652.9	1780.1	1742.8	1791.7	1858.9	1940	1871.6	1940	1989.4	1998.4	2021.2	2052.4	1979.9	2075.1	2124.5	2120.9	2145.3	2139.3	2131.9	2157.2	2139.8	2178.3	2217.6	2187.6	2228	2224.4	2221.7	2229.4	2226.4	2230	2213.6
4.0046	16.908	9.3307	0.9083	0	0	0	25.733	101.53	220.49	364.26	506.76	673.17	830.12	1045.7	1207	1311.3	1479.4	1665.9	1823.1	1982.3	2097.1	2158	2234.8	2264.9	2299.3	2387.2	2411.3	2396.9	2450	2473.8	2497.6	2538.5	2517.3	2521.8	2506.6	2500.7	2507.1	2545.6	2530.3	2508.9	2512.2	2459.1	2486	2495.9	2468.2	2458.7	2424	2424.4	2373.8
0	0	6.0985	15.485	0	15.969	0	52.33	120.36	221.13	369.65	526.82	648.53	807.21	957.16	1036.7	1110.9	1240	1311.2	1342.6	1428.3	1492.3	1545.7	1583.5	1655.9	1717.7	1755	1753.8	1790.1	1816.5	1852.5	1859.6	1939.1	1900.4	1895.1	1858.6	1883.5	1903.6	1909	1967.3	1903.4	1865	1822	1823.3	1721.4	1697.1	1747.7	1732.9	1736.1	1728.1
0	9.1928	0	0	3.372	5.4603	17.24	31.935	57.567	79.84	113.14	154.08	229.72	241.07	291.44	334.88	383.07	409.54	468.41	507.66	502.2	539.68	572.62	576.72	582.13	611.43	621.57	623.14	632.3	626.44	620.15	613.54	626.47	642.53	623.28	636.15	621.62	619.33	641.18	633.74	620.66	630.62	633.23	639.22	622.65	609.84	606.9	601.6	601.24	586.73
0	4.2254	0	0.79268	13.786	0	0	36.955	125.64	207.12	296.57	288.4	348.48	417.56	470.06	487.47	542.42	594.73	636.39	712.26	716.64	745.18	735.18	768.8	779.92	792.8	794.52	816.71	813.1	842.42	853.45	928.3	945.59	917.03	918.54	911.72	932.36	954.43	954.59	969.8	975.32	1028.8	1002.9	1032.6	1035.1	989.03	1036.4	1000.9	1023.3	995.46
0	0	0	7.29	0	4.4016	26.784	86.92	183.41	295.93	577.27	836.46	1077	1392.3	1553.6	1949.5	2012.1	2145.8	2307.6	2424.5	2611.4	2794.5	2929	2944.3	3164	3122.8	3051.2	3303.9	3372.9	3401.1	3459.7	3437.2	3420.3	3405.5	3328.7	3361.4	3298.8	3355.1	3345.6	3403.6	3398.4	3375.7	3430.6	3384.9	3394	3376.1	3401.3	3417.6	3228.9	3282.3
0	0	6.7136	13.232	33.8	8.6935	35.216	31.633	24.922	9.6641	0	6.5321	18.676	0.57882	2.3943	0	4.5398	4.1683	0	4.2393	15.032	105.29	131.73	124.96	177.88	159.62	172.47	144.4	175.84	188.69	186.27	146.99	173.46	179.31	153.09	158.39	132.79	130.24	116.9	123.08	132.32	106.9	110.8	106.05	112.91	110.26	108.91	105.31	100.65	119.36
0	0.83998	3.6049	0	0	0	13.546	57.421	115.98	226.07	332.21	434.93	586.7	700.85	799.34	926.57	1013.7	1118.8	1209	1306.7	1348.3	1410.8	1415.7	1447.5	1511.1	1552.8	1516	1526.4	1554	1579.4	1576.9	1608	1535.1	1612.1	1585.6	1756	1754	1572.7	1592.2	1603	1567.1	1599.3	1700.1	1671.5	1683.8	1701.3	1710	1651.3	1689	1679.2
23.385	24.614	27.02	0	0	0	0	34.665	149.32	237.81	420.96	592.83	802.62	963.84	1114.1	1292	1379.6	1477.3	1708	1532.6	1657.8	1538.9	1664.4	1866.8	1942.5	2026.8	2006.8	1971	1854.6	1700	2004.4	1958.3	1983.9	1964.7	2023.1	1899.2	1878.8	1900.3	1908.3	1930.2	1940.3	1978.3	1953.5	1900.2	1914.1	1880.9	1895.5	1851.2	1823.6	1829.9
0	0	0	74.806	115.48	208.57	324.91	469.27	604.24	746.7	929	1095.8	1246.9	1380.7	1121.4	1197	1301.9	1366.2	1529.5	1568.8	1553.8	1568.2	1624.3	1615.6	1682.4	1714.8	1709.7	1741.6	1697.4	1741.4	1754	1715.8	1732.9	1716.9	1723.8	1678.6	1676.7	1669.6	1626.2	1645.5	1485.2	1568.5	1583.5	1490.8	1538.1	1630.7	1584.4	1588.8	1631.7	1604.6
0	0	0	5.1417	3.4652	0	11.499	27.868	81.989	165.55	286.96	374.45	439.42	527.15	617.43	668.69	724.77	799.72	830.73	868.78	940.21	991.71	886.17	860.75	852.79	832.97	888.63	878.6	837.13	879.14	845.44	852.2	828.66	851.44	835.27	830.56	838.99	842.04	836.93	750.29	793.87	801.92	817.13	788.65	797.71	801.56	818.2	816.46	811.05	825.84
0	2.1334	3.6137	5.2504	0	2.6406	0	2.5227	18.734	29.964	33.036	45.473	74.199	83.263	92.007	106.91	143.22	154.41	164.94	194.04	187.47	205.74	183.4	214.62	185.01	207.54	191.71	230.37	246.8	246.36	258.88	250.9	251.61	274.4	253.59	263.38	273.15	281.26	288.58	255.19	267.25	269.49	262.07	261.49	269.46	275.48	272.47	288.36	269.85	266.91
0	0	0	0	57.583	120.95	215.05	316.68	410.88	528.49	644.58	730.71	889.93	974.23	780.5	1226.5	1150.2	1272.2	1152.3	1407.5	1447.4	1508.9	1474.2	1203.6	1341.2	1405.4	1504.6	1490.4	1469.3	1527.5	1504.4	1564.2	1541.5	1604	1542.5	1536.5	1550.4	1571	1574.1	1506.2	1564.8	1537.2	1529.8	1480.4	1467.3	1499.7	1508.8	1499.1	1513.3	1471.2
0	0	0	0	0	102.4	129.53	158.38	241.15	317.47	436.25	561.77	680.68	793.59	885.17	984.8	1100	1175.1	1327.1	1384.7	1433.6	1499.9	1547.3	1642.5	1625.9	1699.2	1719.5	1780	1805.1	1817.6	1853.5	1851.9	1895.5	1936.6	1911.7	1937.5	1977.9	1965.2	1997.5	1927.9	1956.6	1939.6	1915.7	1904.6	1919.2	1957.5	1925.9	1930.9	1926.4	1916.2
0	0	33.902	0	30.113	0	0	0.84698	0	7.2423	21.683	0	31.22	0	0	0	0	0	0	0	0	0	0	0	0	0	0	0	0	0	0	0	0	0	0	0	0	0	0	0	0	0	0	0	0	0	0	0	0	0
0	0	16.642	9.5448	0.72818	8.7671	0	4.0175	26.821	76.429	110.89	156.67	215.1	293.45	336.45	420.03	455.82	503.87	521.75	568.26	617.36	652.67	729.78	718.75	776.68	862.38	905.37	924.95	986.57	993.54	1054.9	1048.1	1111.8	1080.5	1094.1	1096.9	1094.3	1103.4	1068.2	1077.1	1065.2	1029	1010.9	1062.7	1040.4	1037	1054.3	1011.7	994.56	1016.7
0	0	0	0	0	0	39.84	119.76	224.66	409.22	626.23	877.53	1077.8	1364.3	1561.2	1813.2	2395.8	2174.3	2631.5	2698.1	2523.2	2576.1	2830.5	3017.5	2984.1	2738.8	2939.6	2945.6	2893.5	2926.3	2966.9	2908.2	2903.7	2903.1	2866.6	2817.6	2795.6	2510.4	2764.7	2685.6	2660.8	2613	2620.5	2667	2676	2685.1	2707.7	2737.3	2722.3	2753.2
0	9.1659	0	0	0	30.369	52.811	74.274	107.97	189.26	280.15	448.94	552.37	706.69	857.66	973.44	1114.7	1198.1	1306	1372.8	1443.7	1479.7	1443.8	1478	1466	1482.5	1472.7	1512.1	1523.9	1538.2	1542.4	1486.4	1459.2	1519.5	1487.2	1479.5	1480	1438.2	1437.3	1446.1	1426	1422.4	1367.1	1338.2	1328.8	1360.9	1335.3	1336.6	1339.8	1361.8
0	0	2.143	29.667	26.246	24.316	10.476	30.016	94.589	154.86	227.54	330.88	451.69	552.65	610.9	642.57	742.23	817.6	851.22	912.98	983.59	1033.4	1072.3	1113.5	1155.5	1212.7	1257.3	1269.7	1260.9	1302	1298.7	1335.8	1342.5	1294.1	1297.9	1337.8	1347.8	1370.5	1307.9	1322.4	1353.4	1341.5	1337.7	1372.9	1349.5	1342.9	1345.3	1357.2	1340	1382.4
16.205	12.83	0	0	8.2311	0	0	6.4398	16.283	19.538	6.774	0	0	0	0.7126	8.7346	2.3517	1.5742	2.1919	0	3.4485	16.476	21.067	38.169	46.757	66.616	83.245	107.02	112.81	134.08	139.48	119.45	134.05	106.36	108.65	88.936	88.059	99.224	71.182	87.119	69.288	93.408	93.026	101.08	115.31	141.98	184.61	213.01	273.4	257.16
0	0	0	0	11.149	16.223	171.97	305.2	462.79	361.66	539.91	650.64	815.48	984.29	1184.4	1292.9	1494	1616.7	1812.6	1906.4	1885.9	1999.1	2041.2	2012.6	2039	2126.8	2192.4	2256.5	2297.4	2378.2	2373.6	2305.2	2371.1	2325	2342.1	2349.9	2241.4	2174.5	2226.9	2224.5	2235.4	2235.7	2296.4	2262.1	2291.8	2246.6	2289.5	2253.1	2292.7	2212
1.3041	1.767	4.064	0	0	0	14.467	59.519	115.47	199.96	308.2	440.29	535.31	693.82	805.26	897.93	1027.7	1115	1161	1279.8	1338.3	1384.3	1419.4	1441.8	1516.2	1500.2	1531.7	1569.8	1580.1	1594.6	1613.9	1608.2	1622	1636.5	1636	1651.1	1685.5	1680.5	1698.5	1699.7	1691.2	1714.2	1687.9	1680.9	1683.3	1692.4	1654.5	1634.6	1649.6	1636.5
0	0	0	0	64.835	150.98	419.79	574.47	836.95	859.29	1296.4	1668.4	1961.5	2099.2	2461.9	2551.1	2876.1	2885.2	3009	3010	3268	3357.8	3421.5	3340.8	3451.4	3559.1	3454.7	3501.9	3552.6	3731.7	3794.4	3591.7	3605	3683.7	3587	3651.3	3705.3	3685.1	3702.9	3615.9	3641.1	3457.4	3523.9	3592.7	3550.1	3568	3531.3	3487.5	3441.2	3370.2
0	0	0	0	11.063	27.208	24.924	63.686	101.29	148.73	201.57	246.24	317.83	377.51	424.5	482.99	541.76	604.71	637.05	658.94	725.44	722.17	766.56	751.3	786.08	815.68	808.43	830.68	858.89	849.64	872.07	886.18	866.64	876.15	875.12	881.76	877.75	848.25	846.75	855.41	873.87	834.86	850.2	847.23	858	863.03	879.87	864.7	878.17	862.73
0	0	0	0	0	13.61	46.01	169.11	236.67	400.43	492.85	706.47	877.16	1068.3	1253.8	1359.7	1567.3	1673	1809.3	1943.2	1984.3	2054.5	2079.8	2191	2222.7	2207.5	2201.5	2248.7	2269.4	2211.6	2207	2211.1	2200.9	2251	2204	2199.2	2185.4	2218.3	2232.5	2210.1	2225.4	2186.6	2161	2193.6	2170.3	2203.3	2198.1	2218.3	2141.8	2134.2
2.4391	0.9673	0.14835	0	0.74978	0	1.5251	0	0	0	0	0	0	0	0	0	0	0	0	0	0	0	0	0	0	0	24.564	0	0	0	8.1846	11.031	23.106	5.7763	35.577	56.513	65.861	70.054	83.581	90.158	81.094	90.033	88.051	112.32	127.9	146.86	177.67	197.79	236.35	255.3
0	0	0	25.651	50.043	83.047	107.92	134.36	193.49	265.58	344.06	445.9	518.27	594.62	675.54	739.54	809.6	872.09	908.85	895.93	951.92	958.48	999.61	985.85	1046.3	1000.6	1051.3	1017.4	1035.9	1028.5	1046.6	1007.6	1020.4	1012	1008.9	1002.5	969.13	958.83	963.83	929.45	929.64	947.13	939.73	962.17	871.16	856.87	861.23	865.28	858.72	827.38
0	0	0	6.5693	22.586	28.639	0	77.434	161.58	135.84	133.98	141.1	234.78	259.6	349.92	428.74	483.6	422.42	559.65	579.37	641.61	591.87	441.09	455.27	449.08	495.17	509	527.51	508.2	559.74	542.35	522.14	562.29	585.67	569.42	609.14	622.83	604.24	569.29	557.25	601.74	616.72	610.5	624.64	602.42	624.38	616.17	578.94	579.42	531.28
0	0	0	0	0	7.2207	33.38	75.777	170.5	299.91	439.31	566.99	683.01	873.35	977.39	1074.1	1151.7	1294.9	1379.9	1473.9	1569.8	1610.8	1636.7	1623.5	1607.6	1675.8	1681.8	1758.6	1897.8	1722.8	1643.9	1636	1650	1625.5	1662.9	1595	1595.5	1615.4	1605.4	1582.1	1570.3	1599.1	1619.5	1601.1	1616.4	1610.7	1643.6	1619.3	1629.4	1595.6
18.52	8.62	10.948	1.7656	0	0	0	6.0946	18.448	82.458	138.71	177.64	293.71	300.58	390.96	457.8	482.43	551.88	594.01	646.82	683.71	694.44	727.59	759.79	760.39	792.64	818.37	840.39	840.62	818.47	813.56	820.1	778.42	783.78	762.17	763.41	791.55	792.57	806.13	794.87	759.66	790.55	819.09	826.13	815.19	815.35	838.63	821.51	865.48	839.93
0	0	0	14.213	34.688	66.485	81.503	129.84	215.17	258.3	323.45	414.49	491.71	586.79	680.52	749.81	866.47	922.04	1052.2	1068.7	1132.5	1181.8	1198.1	1227.8	1216.9	1273.5	1306.8	1308.1	1327.8	1302.4	1324.4	1314.7	1354	1344.9	1301.9	1293.8	1251.2	1261.4	1303.3	1213.6	1221.1	1188.8	1207.7	1196.1	1216.3	1220.1	1250	1224.6	1213.1	1230.4
9.7018	22.417	3.7471	0	0	0	0	27.433	52.911	115.94	173.45	182.84	238.71	336.48	410.88	437.7	522.36	586.94	642.64	520.95	519.99	570.84	560.85	583.16	588.17	578.89	614.94	652.11	653.48	612.75	603.83	625.14	644.36	608.86	601.7	588.93	587.8	587.97	602.79	573.09	561.5	564.25	567.66	537.96	537.59	504	535.32	509.51	507.53	458.45
0	0	0	0	0	37.437	41.872	51.371	84.707	116.41	155.65	196.66	193.11	245.8	281.48	330.53	364.4	382.61	417.92	428.45	457.37	454.94	485.01	494.38	492.81	500.81	518.95	553.33	528.58	561.92	396.08	384.13	397.51	401.85	394.31	381.49	375.96	377.37	397.42	401.22	362.44	393.06	395.76	403.39	419.78	395.48	396.86	405.97	404.24	409.52
0	0	0	0	0	48.446	146.65	270.93	436.26	618.84	790.61	1083.7	1267.3	1468.8	1686.3	1875.9	2049.5	2087.1	2183.2	2267.3	2376.5	2514.3	2601.1	2719.1	2685	2741.9	2736	2832.6	2878.8	2868.8	2801.6	2815.9	2782.2	2798.6	2792.3	2757	2739.6	2753.4	2710.4	2718.9	2709.6	2640.1	2724.8	2726.2	2663.2	2685.3	2661.1	2597.4	2625.6	2622
0	0	0	0	13.785	44.94	148.48	258.17	386.53	594.45	756.65	970.75	1179.1	1369.6	1607.5	1769.9	1952.1	2064.8	2301.5	2471	2571.6	2638.7	2752.7	2829.2	2860.3	2746.5	2814.4	2861.3	2913.6	2890.3	2917.4	2942.5	2988.7	3003.3	2980.5	2994.2	2990.5	3011.5	2997.5	2974.5	2945.2	2969.8	3013.2	3071.2	3069.2	3004.7	3039	3068.8	3051.6	3066.1
0	3.8848	8.7513	1.8133	0	0.18195	0	8.7137	8.8743	10.927	8.0499	5.1126	0	10.001	3.4398	8.1475	13.213	0	0	0	0	0	0	0	0	0	0	0	0	0	0	0	12.476	0	0	0	0	0	12.497	0	4.1296	8.7244	14.411	19.962	5.9592	28.613	27.324	34.642	28.293	33.354
0	0	0	18.458	8.4349	10.07	15.93	21.838	68.21	120.7	152.77	198.01	222.11	295.09	312.95	370.46	416.89	456.28	500.74	515.25	543.13	583.37	571.76	614.95	611.97	634.07	619.36	666.72	716.34	705.59	729.47	741.6	740.73	753.7	727.86	735.89	703.85	721.26	746.78	729.87	736.77	734.24	727.23	700.22	719.94	704.37	728.1	754.08	763.11	751.33
7.6673	1.5023	0	0	3.4692	0	0	0	0	0	0	0	0	0	0	0.86277	0	0	0	3.0565	7.8575	25.554	36.268	39.627	27.562	55.149	50.426	62.42	56.448	89.117	114.75	16.14	11.801	20.995	25.337	6.8646	22.15	28.324	33.306	21.927	36.39	24.081	46.939	60.795	74.944	86.068	91.122	115.6	122.17	126.82
5.6091	0.68733	1.9149	0.78093	2.0728	0	0	21.512	48.279	94.137	144.1	201.43	249.99	312.76	365.05	425.92	500.11	558.52	616.05	649.61	692.16	742.44	753.92	793.89	816.01	845.34	874.18	866.89	899.88	908.92	910.53	898.01	900.88	915.62	913.26	942.55	918.48	917.76	934.82	945.32	951.89	949.58	958.52	940.34	938.08	934.94	926.57	958.97	938.51	950.71
0	0	0	0.18503	2.4601	8.9599	1.2044	6.6966	14.941	45.198	90.561	98.678	150.29	181.58	204.58	250.82	296.34	321.42	410.84	458.16	514.9	512.6	538.27	553.21	581.12	580.02	619.14	596.05	595.46	604.48	601.73	641.63	630.95	623.4	650.97	660.8	660.89	681.48	691.89	706.46	698.32	693.9	689.19	686.3	676.23	689.56	720.46	705.22	707.52	693.98
0	0	5.316	24.449	11.571	0	0	0	0	8.6343	26.781	15.815	70.173	44.448	74.975	108.56	92.696	124.16	155.36	152.12	163.34	165.01	159.37	161.16	164.6	185.62	199.59	223.45	254.71	246.51	260.31	264.11	256.95	285.27	260.36	300.35	315.61	311.17	324.8	317.4	302.19	260.3	256.31	276.66	285.92	261.36	278.52	270.02	263.74	240.58
0	0	0	23.591	20.805	24.101	23.105	26.812	36.64	80.9	98.768	143.09	158.04	174.16	246.88	242.48	275.03	344.45	330.14	408.88	404.91	414.32	445.09	449.96	478.49	521.79	509.11	510.61	519.23	521.13	554.33	574.74	683.04	792.44	800.57	814.2	797.56	797.15	798.73	784.22	798.68	793.4	785.39	763.98	785.64	772.99	780.03	803.57	810.63	786.5
4.7221	5.3566	2.971	0	0	0	0	0	0	2.531	0	0	0	0	0	0	0	0	0	0	0	0	0	0	0	0	0	0	0	0	0	0	0	0	0	0	0	0	0	0	0	0	0	0	0	0	0	0	0	0
0	1.2318	6.3995	13.958	14.614	1.4992	0	0	60.705	139.16	169.36	207.5	263.16	301.17	346.75	388.73	442.45	483.52	493.88	520.81	526.07	447.79	450.7	450.6	461.88	505.83	547.83	544.23	562.64	602.38	595.97	617.67	592.97	609.09	608.66	619.21	626.2	622.34	609.82	606.43	582.41	598.55	589.57	593.4	580.08	563.86	568.12	599.24	563.16	581.72
0	0	0	27.997	13.712	37.874	51.705	136.52	260.16	404.52	540.15	802.7	1003.6	1164.3	1472.9	1591.1	1679.3	1777	1854.6	1955.5	2067.8	2161.9	2281.7	2351.2	2394.1	2434.2	2474.5	2566.6	2559.5	2562.1	2596.8	2594.1	2581.1	2613.9	2543.8	2519.6	2517.2	2462.8	2535.2	2463.1	2529.9	2415	2477.6	2498.3	2522.1	2525.6	2549.7	2627	2756.2	2701.4
0	1.0108	2.4681	0	0	3.7814	2.3263	13.987	22.265	31.124	15.254	39.462	49.529	56.554	51.101	93.522	74.85	91.014	102.81	100.53	102.68	109.91	103.75	115.25	95.939	108.4	108.71	108.65	114.13	123.65	141.69	116.62	125.43	138.94	128.2	136.49	123.89	143.83	144.23	136.09	135.4	133.04	131.05	124.69	125.44	123.37	135.5	136.96	123.44	124.43
0	37.774	15.715	0	0	0	7.7138	4.9006	0	0	0	0	0	0	0	0	0	0	0	0	0	0	0	0	0	0	0	0	0	0	0	0	0	0	0	0	0	0	0	0	0	0	0	0	0	0	0	0	0	0
0	0	0	21.489	97.209	164.22	279.09	411.85	560.6	746.48	1066.9	1299.2	1411	1575.3	1729.9	1877.6	2032.6	2273.8	2412.7	2327.9	2526.2	2609	2554.4	2644.4	2646.9	2718.1	2702.2	2896.3	2848.7	2805.8	2846.3	2758.3	2700.1	2809.1	2688	2714.1	2704.9	2646.9	2805.1	2661.8	2538.1	2639.5	2676.4	2650.5	2631.9	2710.5	2677.1	2714.6	2671.2	2739.7
0	12.053	0	0	0	0	31.83	108.11	158.64	373.58	520.91	680.77	913.32	866.12	1254.2	1365.1	1552.2	1754.9	1912.9	2025.1	2121.7	2162.2	2191.3	2262.5	2383	2399.1	2456.8	2454.4	2456.8	2506.2	2471.1	2452.6	2441.9	2397.1	2465.4	2411.3	2465.3	2460.2	2474.8	2503.6	2445.7	2441.4	2419.5	2441.5	2410.8	2414.5	2448	2365.4	2333.6	2332.5
0	4.6762	1.9356	0	0	2.8923	4.3553	19.479	50.408	108.88	194.25	257.14	355.42	428.62	483.76	539.97	600.45	680.36	706.21	790.56	821.25	896.77	941.58	988.33	997.56	998.4	1024.1	1017.2	1023.6	1034.9	1026	1023.4	987.59	982.38	1035.8	1142	1146	1047.6	1009.8	1012.8	930.48	983.05	974.43	977.65	976.02	971.13	969.33	953.65	983.5	977.58
6.625	16.356	0.79904	1.8254	0	0	0	0	18.317	39.157	91.877	109.42	190.47	224.62	232.47	339.26	300.36	319.48	349.51	405.12	354.64	406.46	443.11	453.21	452.04	427.08	453.26	437.26	446.64	478.74	453.71	477.59	479.13	429.33	400.16	427.58	522.54	555.52	522.86	531.45	555.73	541.78	565.46	604.63	642.9	691.47	682.99	661.27	722	712.92
7.5038	2.3509	0	0	0	4.9116	0	0	0	0	0	0	0	0	0	0	0	0	0	0	0	0	0	0	0	0	0	0	0	0	0	0	0	0	0	0	0	0	0	0	0	0	0	0	0	0	0	0	0	1.7247
0	0	0	27.332	29.385	0	0	0	0	0	0	0	0	0	0	0	0	0	0	0	0	0	0	0	0	0	0	0	0	0	0	0	0	0	0	0	0	0	0	0	0	0	0	0	0	0	0	0	0	0
0	15.473	0	14.331	0	0	20.183	36.504	56.498	125.08	177.87	245.97	327.73	394.31	469.68	541.81	620.15	648.24	694.82	698.76	796.99	822.98	825.16	906.68	935.82	1033.8	1076.3	1159.7	1132.1	1126.7	1144	1091.7	1132.3	1090.9	1027.6	1078.9	1080.3	1070.8	1044.5	1050.8	1070.2	1088.1	1085.6	1105.4	1079.7	1116.9	1091.1	1114	1092.4	1071.7
12.396	5.8203	0	1.2814	0	0	4.8067	36.964	116.08	193.68	293.54	338.62	436.44	563.72	651.14	722.89	776.55	801.26	814.11	840.09	923.67	1037.9	1155.8	1195.2	1039.3	955.08	1117.9	1124.8	970.25	1121.1	1127.2	1423.5	1408.8	1413.4	1421.7	1420.8	1381.7	1390.1	1418.2	1468.5	1394.9	1162.3	1121	1145.5	1140.4	1143	1170.3	1183	1167.3	1162.2
0	0	7.1893	1.519	5.7848	19.316	0	0	5.7277	22.159	45.637	91.088	111.42	145.98	176.74	182.95	196.35	215.33	238.18	233.42	245.87	252.1	266.35	254.18	282.93	282.55	299.2	285.23	327.65	319.85	329.63	307.88	280.01	319.44	294.99	306.43	287.92	309.65	285.44	278.67	286.03	270.43	281.8	285.78	259.29	271.86	263.06	265.15	270.29	246.05
0	0	10.133	13.815	33.143	0	4.2825	28.282	68.122	145.68	235.05	333.8	448.78	599.36	704.96	837.36	913.9	1059.3	1133.1	1273.2	1354.4	1409.7	1426.8	1579.1	1591.2	1603.1	1669.9	1694.3	1726.1	1720.5	1720.4	1744	1764.9	1763	1680.6	1719.9	1765.5	1767.7	1767.3	1776.9	1770.4	1769.4	1743.1	1827.6	1774.4	1746	1760	1731	1715.2	1706
16.61	8.5973	4.0717	5.3305	2.6653	0	0	0	0	26.989	73.481	124.55	174.38	214.02	283.9	296	314.55	358.59	379.08	382.34	408.84	607.5	864.98	947.94	991.44	1012.7	891.98	792	766.65	777.76	764.64	783.32	803.28	779.29	791.8	757.41	753.54	770.59	762.76	704.24	722.75	727.31	727.97	744.18	699.42	689.06	658.13	662.7	666.97	656.78
0	0	0	10.193	8.5146	11.155	18.498	17.4	13.405	26.381	23.333	46.482	43.025	46.528	65.275	59.66	79.187	70.547	82.222	83.836	69.837	71.38	71.963	100.54	84.269	80.586	73.445	88.414	73.066	98.206	88.406	80.561	78.676	80.086	80.616	79.623	79.354	84.921	78.566	68.605	78.12	89.487	80.612	102.76	83.585	90.625	82.402	97.976	98.188	83.26
0	0	0	76.213	106.61	6.8693	0	10.564	0	30.812	61.652	74.553	108.14	139.26	132.88	190.85	214.16	212.47	262.37	222.33	251.49	223.52	268.89	263.34	247.09	221.51	278.65	241.49	204.51	228.91	232.17	270.37	221.66	204.22	227.1	218.42	224.59	228.7	216.72	225.53	206.13	214.46	178.79	173.43	186.61	182.01	187.26	211.86	185.03	196.45
0	0	0	0.14652	22.045	54.386	79.351	56.106	90.68	79.934	108.64	129.07	140.94	152.99	156.32	162.17	171.05	177.79	212.37	215.42	220.85	259.18	306.47	305.27	385.48	194.51	185.46	224.35	201.58	232.48	261.91	271.55	237.84	236.42	232.44	236.93	224.79	242.59	258.84	224.34	261.97	211.21	223.48	128.85	124.51	117.87	133.81	133.47	133.46	137.62
5.9769	6.3274	3.4542	0	0.31024	0	0	5.2816	9.3388	32.146	47.785	50.148	71.961	82.246	100.02	114.96	102.44	139.74	167.15	172.58	176.76	177.39	156.35	174.87	200.94	206.34	225.08	236.83	207.14	240.83	295.7	264.99	292.88	256.36	256.7	252.51	268.48	265.47	258.05	271.61	275.9	270.87	272.66	289.01	275.35	270.97	284.1	273.06	276.43	257.97
0	7.0914	1.9085	2.065	8.3229	0	0	0	12.306	51.379	88.255	116.06	169.77	165.51	219.38	261.48	278.04	301.05	470.04	382.36	415.38	402.6	414.63	432.41	449.41	459.74	487.16	492.94	477.36	503.38	486.69	504.07	486.48	474.49	498.66	514.32	512.63	503.66	508.3	511.31	492.43	488.36	488.53	480.78	487.67	486.17	501.01	489.17	493.14	471.45
0	0	13.284	4.4526	0	0.77579	0	17.948	2.8709	27.479	13.348	22.745	24.769	30.432	25.968	51.803	63.157	76.99	72.575	69.923	58.259	55.741	28.185	40.175	10.431	23.285	10.384	10.84	11.576	1.0533	4.5757	0.11684	0	13.623	0	0	39.748	46.952	53.815	40.509	47.097	44.922	68.075	38.508	66.589	112.35	106.23	75.282	62.919	48.267
0	0	0	0	60.669	79.925	218.96	311.41	329.81	318.75	422.25	491.57	474.57	518.57	598.47	648.29	669.17	588.58	650.06	661.71	692.46	695.68	653.01	643.8	630.96	573.77	618.42	635.87	565.6	492.09	480.1	566.97	557.03	516.86	505.48	495.11	445.1	459.97	423.4	421.2	415.36	378.96	353.68	294.02	281.59	314.41	262.59	272.78	267.53	288.21
0	0	0	0	6.4506	2.8852	29.453	76.004	122.17	189.3	290.06	358.51	467.72	557.87	683.7	736.55	786.71	865.27	895.8	980.74	1016.6	1075.8	1117	1162.8	1167.9	1247.6	1254.6	1270.4	1282.3	1273.5	1300.5	1334.4	1315.1	1338.8	1337.2	1198.6	1215.6	1204.7	1204.9	1219.9	1199	1194	1229.5	1161	1210.1	1164.8	1186.7	1173.2	1186.6	1188.9
7.3987	5.2214	1.2842	0	0	0	7.3418	48.965	116.32	221.96	308.27	428.79	593.71	736.43	864.32	1041.1	1140.9	1288.6	1407.2	1496.5	1571.2	1704.2	1737.5	1818.3	1924.1	1994.8	1987.5	2039.7	2026.3	2011.1	2032.1	2037.3	2095.3	2113.1	2112.6	2138.3	2170.5	2143.7	2182.7	2141.9	2202.8	2255	2242.1	2204.8	2237.5	2255.3	2238	2310.2	2226.5	2225.5
28.479	23.292	6.7625	3.2885	0	0	0	2.7018	39.268	78.688	157.48	273.82	323.02	387.31	449.37	492.77	552.47	587.24	660.31	672.17	693.79	692.63	744.77	758.4	800.54	823.12	799.51	759.1	805.8	820.03	847.32	807.09	879.22	801.36	842.45	827.22	841.61	798.91	817.28	810.9	802.95	816.97	843.08	846.13	837.05	872.51	817.16	788.57	771.64	773.3
0	11.309	0	0	8.6458	2.8086	9.3484	98.766	229.95	451.93	563.35	742.34	935.2	1103.4	1308.6	1465.6	1610.1	1800.4	1872.2	1779.7	2060.9	2153.7	2152.5	1938.5	2307.7	2096.1	2395	2446.9	2436.1	2408.8	2449.3	2473.1	2427	2429.6	2466.9	2508.6	2511.5	2471	2471.6	2419	2409.8	2433.2	2438.7	2448.1	2415.6	2415.8	2448.5	2399.3	2413.8	2406.8
0	0	0	0	0	39.077	145.92	246.28	375.6	567.43	735.74	925.66	1126.8	1293.3	1532	1621.6	1852	1977.3	2085.8	2132.8	2226	2269.6	2322.4	2357.9	2368.4	2438.3	2406.9	2477.5	2454.7	2465.2	2521	2504.8	2480.3	2484.6	2475.4	2445.4	2470.2	2460.8	2468.8	2465.8	2453	2442.5	2487.3	2507.1	2454.3	2496.9	2436.1	2480.3	2553.5	2468.1
0	4.1511	0	0	4.3696	3.504	4.3421	37.084	61.713	91.289	128.89	188.89	264.36	316.73	399.57	454.81	525.04	575.2	645.72	701.78	773.06	819.79	820.17	900.29	898.35	917.37	940.23	1011.2	997.07	992.49	937.43	936.38	939.04	957.81	979.45	1067.3	1056.9	1081.6	1099.2	1038.1	1067.2	1066.9	1072.3	1061	1073.6	1056.3	1078.1	1080.8	1078.4	1071.7
0	0	0	11.758	6.8278	15.66	28.4	34.556	92.509	162.51	252.33	350.72	439.49	507.24	628.56	699.79	803.81	880.96	993.33	1047	1145.9	1268.2	1332.2	1336.4	1346.7	1409.4	1428.2	1491.9	1501.9	1518.6	1548	1559	1545.4	1546.4	1514.6	1573.1	1587.8	1588.8	1584.8	1549.7	1632.3	1605.6	1633.9	1655.8	1621.7	1663.5	1653.7	1675.2	1670.6	1679.9
0	61.008	41.857	0	1.0671	0	0	22.501	90.774	228.81	364.91	611.52	762.67	927.73	1176.3	1372.1	1520.1	1701.1	1942.5	1916.8	2040.1	2156.4	2261.6	2185.5	2188	2266.8	2332.8	2392.8	2386.4	2410.4	2469.1	2512.1	2657	2596.7	2581.1	2686.8	2549	2542.3	2455.7	2480.6	2494	2518.8	2545.1	2464.2	2491.1	2481.6	2551	2567.7	2522.4	2549.4
0	10.391	9.5469	24.071	0	0	0	17.46	100.02	228.03	358.09	484.96	627.31	798.12	969.88	1096.5	1221.4	1365.1	1460.9	1568.5	1657.5	1736.4	1810.8	1800.8	1920.9	1890.3	1917.1	1918.9	1949.7	1985.7	2020.4	2070.2	2080.9	2137	2079	2140.6	2062.7	2076	2107.6	2113.8	2105.7	2086.8	2115.9	2048.9	2030	2039.1	2026.3	2060.4	2028	2024.3
0	53.482	42.585	0	1.4554	0	37.935	64.868	138.44	243.36	387.07	494.51	738.34	921.41	1285.7	1218.1	1675.7	1583.3	1748.4	2007.6	1969.2	2133.9	2290.6	2377.7	2387.7	2459.5	2395.7	2527.5	2513.2	2588.1	2618	2630.8	2609.4	2640.7	2582	2639.9	2581.8	2646.9	2659.3	2623.6	2648.8	2575.2	2581.3	2590.6	2593.7	2677.2	2621.9	2598	2557.3	2521.9
0	13.616	0	12.149	0.88471	11.494	0	10.389	79.307	105.99	150.39	216.33	319.36	358.29	408.92	427.19	465.09	535.42	543.38	548.02	589.28	621.24	629.7	645.53	651.02	667.44	649.37	677.66	690.82	666.07	676.43	648.87	640.01	641.12	627.36	610.69	615.49	603.35	605.49	606.54	624.35	607.44	620.29	607.34	617.28	600.52	608.68	610.1	587.08	567.62
0	0	0	69.457	85.413	120.76	0	3.0355	0	39.24	25.323	28.14	67.614	38.1	45.462	41.854	46.869	18.555	28.137	0	0	0	0	0	0	0	0	0	0	0	0	0	0	0	0	0	0	0	0	0	0	0	0	0	0	0	0	0	0	0
0	0	0	17.596	23.431	24.802	101.19	149.86	173.11	318.24	507.44	581.14	770.38	920.1	979.61	1092	1193.6	1433	1459.6	1625.5	1724.9	1698.8	1559.7	1604.2	1558	1573.4	1702.4	1847.3	1744.8	1868.5	1750.3	1719.7	1800.7	1717.6	1763.7	1733.8	1719.6	1677.6	1654.5	1617.6	1658.9	1618.3	1704.4	1653.3	1685.3	1653.7	1581.9	1581.7	1600.5	1589.2
6.3924	28.199	10.037	6.2749	0	0	0	46.691	68.884	147.38	238.84	335.46	434.06	557.03	680.92	755.47	762.22	870.54	953.38	1005.5	1081.5	1098.3	1158.7	1137.4	1205.8	1290.6	1321	1378.5	1242.8	1212.8	1210	1201.2	1187.9	1165.1	1211.5	1157.8	1140.6	1216.2	1166.9	1112.8	1059.1	1114.6	1157.8	1106.9	1088.4	1119.4	1118.9	1147.1	1146.4	1189.3
7.8137	0	0	0	0	16.269	0	0	0	0	0	0	0	0	0	0	0	0	0	0	0	0	0	0	0	0	0	0	0	0	0	0	0	0	0	0	0	0	0	0	0	0	0	0	0	0	0	0	0	0
0	5.1489	2.982	0	13.912	5.9102	0	16.167	7.9338	30.4	52.131	78.965	123.35	148.89	186.75	189.63	240.9	254.16	257.11	252.1	295.7	283.09	316.06	320.09	318.51	308.72	324.81	329	321.89	314.57	341.48	320.83	342.3	341.48	342.05	357.88	353.61	366.29	384.85	390.67	383.09	410.72	385.52	412.5	434.3	437.31	440.5	426.39	451.68	457.72
29.146	32.972	15.613	0	0	0	0	39.339	118.17	218.08	344.67	472.31	662.47	759.8	953.06	1067.7	1164.2	1270.2	1415.5	1513.3	1686	1728.3	1746.7	1665.9	1660.7	1746.1	1642.3	1718.5	1768.9	1795.4	1750.6	1800.9	1716.8	1780.5	1757	1797.8	1765.2	1759.9	1771.4	1770	1767.5	1745.1	1734.4	1753.8	1730.6	1751.2	1702.7	1676	1681.6	1690.8
0	0	0	0	44.834	160.35	242.97	396.62	522.9	702.83	863.07	992.27	1151.8	1236.7	1321.2	1434.6	1523.6	1625.1	1703.5	1788.2	1809.9	1820.5	1873.8	1909.8	1962.1	1958.6	1996.6	1987.8	1980.8	2003.3	2020.6	2009.3	2020.4	1970.9	1982.9	1957.8	1975.3	1967.4	1976.1	1992.2	1981.4	1977.4	1951.8	2008.3	1986.2	1996.3	1981.5	1958.1	1998.8	1984.5
0	0	0	133.25	221.36	234.24	307.63	450.63	546.1	585.7	715.76	742.23	785.86	727.22	765.01	792.94	847.49	777.18	852.21	754.3	846.71	733.33	759.84	700.09	688.41	727.68	701.75	694.24	686.6	685.18	586.14	632.17	605.08	644.35	649.1	664.42	635.47	632.14	574.34	525.24	579.23	577.15	603.06	636.46	676.93	702.1	758.85	688.34	778.16	806.84
0	0	0	0	152.36	420.64	678	950.85	1279.1	1535.6	1884.8	2186	2410.1	2588.7	2779.9	2947.9	3132	3147.6	3331.5	3374.3	3499.9	3466.9	3444.2	3440.4	3295.7	3361.5	3295.8	3393.8	3427.5	3419.7	3494.9	3489.1	3431	3380.5	3359.9	3347.9	3343.1	3593.9	3481.8	3256.7	3494.3	3378.2	3423.5	3330.6	3418.9	3347.8	3152.4	3154.9	3141.8	3118.5
36.247	9.8791	0.74685	0	0	0	0	0	0	4.2076	15.73	33.518	39.318	86.709	120.87	140.33	160.76	187.99	231.21	238.17	258.88	255.59	285.18	303.23	320.21	321.83	286.6	299.6	353.18	335.24	360.76	361.9	356.21	376.54	392.37	397.64	426.1	423.3	443.93	419.69	433.07	325.31	353.9	348.85	338.39	347	337.37	332.28	332.17	342.18
0	15.103	0	10.792	6.1587	8.2446	0	0	6.7223	35.287	70.325	112.23	214.41	247.23	334.58	378.49	444.59	489.26	535.88	544.29	590.44	634.1	639.39	696.04	697.33	707.47	708.47	732.62	716.57	745.08	739.73	748.29	766.66	802.39	782.93	837.35	801.67	805.92	829.79	810.59	811.97	833.23	846.54	847.85	832.2	829.03	852.27	875.2	852.93	803.26
0	0	0	0	12.506	117.79	256.12	513.69	712.81	913.29	1284.2	1668	2280.2	2381.1	2377.4	2726.3	2922.7	3226.3	3429.9	3505.8	3616.3	3635.8	3910.8	4003.5	3910.1	3972.4	4205.1	4089.3	4176.5	4123.3	4275	4122.8	4039.9	4247.1	4147.6	4135.9	4161.1	4360.3	4273.8	4292.6	4349.7	4356.8	4336.2	4355.4	4312.9	4333.7	4450.3	4424.8	4500.5	4497.2
11.26	0	3.7981	1.7653	0	0	0	31.739	97.25	167.75	234.99	361.74	471.56	573.16	621.15	779.71	846.37	896.91	1051.5	1126.2	1424.8	1540	1563.7	1659.7	1605.2	1624.4	1701.3	1772.9	1814.4	1932	1876.8	1942.6	1908.8	2029.5	1976.9	2015.6	2012	1977.2	2038.1	1980.6	1980.3	1989.6	1982.2	1973.7	1941.1	1958.4	1951.2	1938.8	1914.4	1902.7
80.76	69.333	6.4608	11.095	0	0	0	0	7.0666	32.519	98.193	154.91	297.39	380.91	498.41	592.86	634.92	775.04	853.85	925.37	965.75	1062.7	1107.8	1117.4	1207.3	1230.8	1260.3	1272.9	1285.6	1301.6	1254.6	1307.4	1302.7	1325.7	1336	1313.5	1322.5	1334.2	1321.4	1351.1	1354.3	1348.2	1337.5	1353.8	1326.3	1311.7	1323.9	1318.1	1350.3	1319.8
0	0	8.9512	0	12.833	19.688	27.592	71.178	118.94	193.22	306.06	371.55	494.48	579.96	670.78	745.21	815.46	920.11	934.42	983.83	874.99	886.78	926.64	895.45	944.45	993.07	1004.2	805.68	1010.2	1032.8	1014.5	1049.9	994.78	1013.5	869.56	1022.5	1060.2	1003	1012.5	1007.2	819.15	989	971.27	957.36	994.6	1012.7	997.37	1021.9	1010.8	1038.5
17.231	33.932	20.342	0	0	0	0	27.112	39.192	144.2	314.06	384.7	577.32	585.34	750.25	819.27	906.47	1116.5	1077.7	1160	1243.8	1293.1	1174.2	1269.1	1231.4	1280.4	1164.9	1220.6	1320.1	1043.9	1024.2	1224.7	1141.8	1178.7	1595.6	1562.3	1591.2	1596.1	1608	1584.1	1548	1384.7	1409.5	1430.3	1160.4	1505.2	1470.2	1375.9	1455.1	1480.1
0	3.129	0	15.134	2.021	0	0	0.20643	41.265	69.594	128.33	167.8	224.31	268.67	318.25	375.47	400.42	493.91	506	502.71	562.47	626.16	633.93	654.06	686.54	712.35	726.58	731.22	764.2	787.88	785.04	791.45	774.98	805.25	776.75	788.64	771.08	775.32	762.23	753.18	755.91	584.74	762.72	754.4	749.31	748.36	766.26	768.87	779.01	790.31
0	0	0	3.2291	15.675	15.159	3.4963	1.7724	7.0315	6.7674	7.3813	1.8827	13.362	2.4572	0	8.5402	5.9127	7.0734	14.857	6.0483	0	0	0	0	0	0	0	0	0	0	0	0	0	0	0	0	0	0	0	0	0	0	0	0	0	0	0	0	0	0
0	1.9333	0	2.5825	7.4032	29.003	0	0.70924	16.883	29.566	57.826	94.336	127.02	174.72	189.14	202.27	256.75	284.71	296.05	314.47	361.8	410.48	416.35	419.86	447.72	436.83	425.48	490.25	473.06	506.1	503.78	545.15	480.95	510.52	659.2	669.97	545.03	568.73	567.12	550.15	543.7	538.89	537.75	539.46	404.01	443.49	408.66	417.78	413.58	436.6
0	0	0	0	26.02	61.773	72.173	133.86	209.46	365.13	415.45	602.91	796.07	1026.6	1197.3	1422.8	1489.1	1782.6	1832.1	2164	2125.1	2132.6	2322.4	2333.3	2519.3	2391	2377.8	2333.2	2482.9	2443.6	2440.9	2286.1	2360.2	2498.9	2507.4	2416.2	2251	2222.4	2209.1	2112.5	2210	2350.2	2139.2	2090.5	2268.3	2409.3	2234.9	2374.1	2161	2141.4
0	0	0	0	2.536	47.378	155.25	277.35	476.62	694.66	902	1186.7	1524.4	1780.3	2051.1	2252.2	2505.2	2795	2948.1	3074	3311.9	3497.6	3488.4	3606.4	3732.3	3717	3867.7	3962.7	4103.1	4027.2	4039.4	4053.8	4075.4	4256.3	4257.4	4273.6	4173.7	4157.2	4055.3	3975.6	4026.6	4015.8	3984.4	4019.5	3947.4	3981.3	3982.5	3966.5	4031.1	3970.8
11.4	0	2.5381	4.2286	0	5.776	0	0	5.8436	14.383	17.763	38.827	36.473	55.071	83.253	127.76	146	142.16	176.35	148.04	167.52	162.37	177.15	181.51	219.67	220.36	205.14	219.28	225.88	230.66	258.48	247.97	272.36	243.22	262.84	252.89	252.77	242.39	275.39	254.65	251.44	255.58	272.05	269.13	265.24	285.17	282.74	271.98	284.63	274.99
0	0	0	0	6.9646	20.353	33.636	36.048	49.577	103.9	163.41	178.33	217.17	283.63	293.33	384.78	452.89	442.87	450.37	529.65	517.13	627.33	640.66	643.22	648.58	668.66	656.29	705.42	651.96	649.68	656.95	697.78	670.73	734.71	947.17	1000.2	637.62	664.61	683.33	651.89	671.03	662.03	701.8	644.32	505.6	519.44	474.2	472.38	413.56	422.45
0	0	0	0	11.789	36.764	45.333	83.587	141.09	203.64	282.46	366.17	481.31	567.3	683.78	754.69	850.41	945.19	1034.1	1125.2	1150.8	1171.5	1245.6	1270.2	1346.5	1350.8	1328.9	1357.3	1342.6	1394.9	1396.7	1392.2	1466.9	1415.6	1397.2	1404.5	1383.2	1411.3	1403	1374.4	1397.2	1377.4	1397.4	1401.5	1367.8	1352.5	1383.7	1357	1369.2	1335.8
0	0	0	11.006	46.568	74.849	145.3	187.97	226.76	317.29	417.53	470.4	538.32	585.78	673.06	713.82	776.72	900.87	946.17	980.18	1012.1	1015.7	1024.3	1073.5	1029	965.14	1057.1	1069.7	1063	1064.7	1065.2	987.74	943.07	960.19	965.14	1010.1	967.03	954.1	924.14	856.59	878.41	874.94	872.55	865.7	857.77	870.67	870.12	848.91	820.52	808.88
17.124	8.8383	0	0	0	0	11.527	83.16	168.1	348.91	487.04	686.51	870.72	1061.1	1223.8	1413.3	1526.8	1693.5	1801	1945.5	2257.5	2327.3	2425.9	2426.8	2505	2623.6	2689.7	2796.8	2767.9	2742.2	2722.4	2708.8	2703.6	2669.4	2705.3	2702.5	2659.4	2647.4	2646.3	2674.4	2698.9	2628.8	2678.3	2571.3	2584.3	2655.2	2636.4	2677.7	2666.4	2693.1
0	0	0	23.711	12.227	14.925	22.465	57.23	113.66	217.05	343.63	497.31	638.7	768.17	864.12	973.22	1076.2	1192.2	1231.3	1313.7	1413.1	1413.6	1431	1429.5	1522	1451.9	1532.5	1582	1593.5	1621.7	1659.2	1634.1	1660.1	1714.8	1665.1	1694.8	1690.9	1744.2	1727.4	1735.3	1744.8	1733.9	1757.4	1726.6	1751.1	1819	1823.3	1835.9	1867.6	1812.2
0	1.4786	7.5267	13.574	24.327	0	0	0	0	8.2363	13.665	0	40.568	5.6099	35.244	21.197	33.054	9.6021	48.889	13.299	50.273	52.437	51.951	50.686	18.041	57.495	17.009	6.8107	0	19.667	0	4.1719	2.7531	29.471	10.094	51.773	40.064	49.044	32.185	26.698	49.435	73.67	59.495	57.521	65.628	55.906	32.214	31.915	9.0906	0
0	0	0	81.331	97.173	225.15	0	0	118.41	213.13	525.81	588.51	794.86	782.87	1171.2	1218.6	1403.6	1387	1824.1	1498.1	1921.1	1576.1	1732.5	1641.9	2105.1	1958.2	2018.6	2133.7	2430.3	2303.8	2455.5	2488	2470.7	2428.5	2480.3	2516.9	2356	2278	2467.3	2366.1	2295.8	2247.2	2246	2142.2	2249.7	2330	2235.2	2116.6	2220.3	2237.8
8.3119	3.2827	0.39421	0	1.3464	0	0.42803	20.107	41.012	73.486	143.52	176.98	242.81	299.86	333.85	414.39	419.51	460.06	503.18	542.63	559.55	590.8	598.51	613.59	647.35	672.43	693.08	615.45	611.98	734.55	650.73	806.88	829.32	782.07	733.4	707.35	730.96	712.9	731.69	724.55	729.57	755.25	757.92	771.09	759.47	732.57	784.69	759.14	772.54	751.81
0	0	8.3645	10.909	1.3729	14.936	0	8.6886	8.6259	22.064	21.063	28.418	51.922	78.306	64.468	99.843	124.68	113	104.79	121.08	119.06	165	292.91	214.86	174.68	168.88	197.72	219.48	230.86	248.11	309.37	259.47	232.59	202.8	200.2	264	212.29	197.35	181.1	192.04	174.03	177.51	175.49	179.28	141.31	188.53	200.15	170.94	173.06	186.28
0	11.51	0	3.9976	5.1432	31.717	28.325	16.656	36.815	81.107	112.73	166.41	258.42	320.55	393.6	425.93	414.54	473.76	493.31	555.92	536.51	551.52	535.74	556.66	565.08	595.67	645.99	651.46	588.66	560.56	553.71	594.7	623.28	595.35	570.2	554.23	570.38	513.86	507.92	535.8	528.66	531.89	541.33	458.56	448.93	419.55	426.31	406.2	407.35	415.79
0	0	0	0	10.193	0	13.558	0	0	0	0	0	0	0	0	0	0	0	0	0	0	0	0	0	0	0	0	0	0	0	0	0	0	0	0	0	0	0	0	0	0	0	0	0	0	0	0	0	0	0
0	0	0	0	0	0	21.869	23.691	27.45	26.123	6.2548	0	0	0	0	0	4.8848	5.5356	0	0	0	0	0	0	0	0	0	0	0	0	0	0	0	0	0	0	0	0	0	0	0	0	0	0	0	0	0	0	0	0
0	0	0	18.231	15.806	0	5.1593	16.005	52.978	88.612	130.57	167.28	232.7	303.62	365.48	410.72	500.53	540.49	559.6	615.74	594.84	657	664.17	689.11	738.31	770.39	702.78	724.53	724.13	752.9	797.95	755.66	780.83	777.92	779.44	701.3	715.36	758.9	738.17	761.21	739.07	709.62	746.2	751.56	741.8	735.48	691.17	742.94	748.45	777.08
0	24.899	5.526	18.906	0.9046	0	0	10.119	36.643	128.19	206.14	314.4	442.96	548.56	642.7	727.88	793.2	919.25	972.16	995.77	1107.5	1174.7	1186.7	1209.6	1247.5	1274.7	1265.9	1242.2	1256.4	1303	1271.8	1271.5	1242.8	1249.2	1273.8	1278.7	1224.3	1206.8	1284.9	1219	1224.5	1175.2	1202	1195	1167.2	1187.2	1165.1	1177.3	1160.2	1183.4
9.0582	18.53	0	0	0	0	0	6.6881	22.274	49.682	100.94	151.97	244.43	310.87	409.37	470.59	531.03	587.83	620.37	697.21	744.18	758.47	817.16	855.66	894.33	918.02	957.54	981.56	1004.2	1015.6	1061.5	1100.2	1120.3	1107.5	1122.8	1157.5	1186.5	1139.2	1180	1229	1252.7	1269.4	1289.6	1266.3	1268.7	1278.5	1321.1	1299.1	1310.3	1310.5
5.8164	5.9148	0	0.37579	0	0	0.12855	0	0	13.335	32.395	29.568	76.248	66.779	97.34	110.46	126.92	152.55	187.63	188.38	198.83	198.4	197.23	201.61	208.58	215.02	221.05	233.33	227.58	215.78	198.9	181.95	180.78	186.77	180.93	197.3	196.01	209.02	221.31	221.86	205.03	242.41	257.8	266.09	271.7	281.7	288.98	286.54	292.74	270.07
0	1.9209	0	29.339	30.391	51.742	0	34.682	128.89	439.77	586.73	661.83	1034.3	863.7	1516.1	1354	1462	2166	2210.2	2302	2346.9	2481.1	2909.1	2930.9	2763.2	3152.5	3268.6	3105	3234.9	3041.6	3281.9	3050.1	3381.9	3356	3499	3606.7	3347.3	3222.8	3271.1	3308.4	3311.6	3315.6	3387.2	3530.4	3379.8	3397.9	3353.9	3308.8	3312.8	3312.6
15.476	9.8948	0	0	0	0	6.6413	76.138	152.84	263.1	358.61	522.53	631.41	773.04	920.06	986.27	1112.9	1211.3	1264.2	1326.9	1376.8	1432.1	1442.2	1441.9	1578.6	1646.6	1714.3	1682.2	1666.4	1628.2	1647	1635.1	1750.4	1804.3	1750.2	1746.2	1751.8	1778.4	1733.6	1635.5	1646.9	1604	1605.6	1527.5	1448.2	1469.2	1447	1782.6	1730.1	1733.6
8.1573	2.8374	5.6752	3.1531	1.1616	0	0	0.27789	4.0383	23.452	25.455	42.83	64.082	92.511	111.76	130.48	166.31	177.26	215.9	231.66	250.09	271.65	264.94	287.84	260.69	287.23	288.98	309.36	318.38	329.94	338.76	330.59	345.23	344.93	340.99	332.17	352.76	357.76	376.5	352.14	357.08	350.94	364.53	361.63	356.06	381.63	402.03	392.78	380.51	387.32
0	0	0	0	12.856	39.323	42.586	119.64	212.42	326.23	465.23	586.73	794.78	878.07	1035.7	1210.2	1291.6	1417.4	1545.3	1683.8	1769.4	1766.3	1733.6	1778.3	1942.1	1843.6	1810.5	1842.5	2024.3	1959.6	2016.6	1922.8	2056.9	1957.5	2059	1967.2	1988.1	2017.5	1974.3	2049.5	2097.5	2046.8	2082.5	2076.3	2117.8	2129.1	2114.8	2099.2	2138.5	2164.5
7.8234	9.6453	0	0	0	0.38832	2.0904	8.0302	25.782	37.103	47.152	65.311	78.349	100.64	113.84	143.82	154.73	183.8	186.11	187.15	194.03	204.16	204.61	227.32	216.2	240.81	243.85	247.51	261.87	247.91	266.33	254.06	276.42	276.87	266.8	263.24	260.2	248.38	250.87	262.55	244.52	268.64	260.5	259.12	249.84	254	251.39	262.09	255.11	264.99
22.288	16.544	16.772	18.413	0	0	0	0	25.295	55.597	110.33	225.99	317.55	375.93	510.67	590	736.25	782.99	866.59	881.23	991.59	1026.4	1030.7	1066.3	1082.2	1155.9	1116.3	1169.7	955.81	958.9	975.08	952.99	964.87	948	942.73	990.62	950.93	975.12	896.46	784.11	905.07	905.57	924.49	902.54	895.75	894.69	910.16	894.76	865.07	836.08
1.6796	2.434	0.43138	0	0	0	19.336	49.504	130.46	263.41	394.33	566.61	749.87	932.8	1175.1	1317.1	1477.8	1561.9	1694.9	1874.1	1954.4	1952	1972.7	2098.4	2053.8	2046.7	2300.4	2328.9	2449	2387.4	2376.7	2402.7	2747.8	2703.2	2306.1	2355.5	2609.9	2646.1	2575.3	2483.8	2609.9	2531.3	2539.6	2652.4	2611.9	2623.8	2691.9	2696.1	2603.7	2580.3
0	0	0	0	93.474	153.22	259.67	339.98	488.48	599.25	748.43	895.42	993.94	1135.9	1212.6	1302.1	1446.5	1496.3	1494.8	1611.5	1677	1678.6	1694	1686.5	1762.5	1740.5	1782.7	1850.7	1838.3	1850.7	1880	1833.2	1827.7	1839.2	1820.1	1843.9	1847.6	1895.5	1827.7	1819.1	1858.7	1858.2	1857.1	1856.7	1839.9	1843.8	1841.3	1603.9	1603.8	1574
0	28.478	3.1341	21.099	0	0	0	38.187	65.703	136.96	200.68	298.34	358.36	458.89	522.75	581.36	637.08	737.74	749.34	782.49	860.11	931.2	912.22	902.92	1037.1	1068.7	1030.3	1056.7	1027.8	1044.8	1069.6	1169.3	1188.1	1126.4	1126.2	1098.7	1123.4	1090.9	1111.2	1088.5	1079.2	1066.5	1086.8	1088.7	1083.1	1063.2	1061.5	1047	1031.9	980.82
0	0	0	26.907	39.262	31.632	27.083	53.687	76.852	124.42	179.78	247.1	265.38	306.02	362.92	411.57	368.56	536.57	571.51	637.06	352.42	659.15	570.61	499.47	536.31	592.05	549.33	508.49	596.73	584.92	536.36	576	541.17	606.53	553.62	642.36	638.74	508.94	473.99	514.14	547.31	562.63	589.9	576.71	581.53	556.26	590.27	598.57	588.46	603.93
0	9.7541	9.4153	2.1484	1.235	0	0	6.0509	0	6.2132	2.8739	45.925	56.124	90.468	95.578	90.48	92.624	72.875	71.173	94.068	121.06	120.94	107.5	105.8	91.203	103.7	78.243	107.93	129.95	111.37	112.35	94.151	109.36	125.25	121.1	96.893	89.648	104.1	81.352	88.57	87.378	67.957	51.298	39.167	29.557	36.803	42.617	51.684	44.975	83.061
0	6.9642	16.19	68.252	0	0	0	0	0	0	0	0	0	0	0	0	0	0	0	0	0	0	0	0	0	0	0	0	0	0	0	0	0	0	0	0	0	0	0	0	0	0	0	0	0	0	0	0	0	0
0	0	23.808	10.666	0	1.6417	10.478	2.4082	17.308	6.9012	10.135	11.682	24.157	41.534	24.194	0	0	0	0	0	0	0	0	0	0	0	0	0	0	0	0	0	3.6804	0	0	0	0	0	0	0	0	0	0	0	0	0	0	0	0	0
121.33	0	0	0	0	0	0	0	6.0962	6.4714	27.983	44.766	56.64	77.051	86.277	109.36	132.26	151.49	161.97	174.14	178.55	183.27	199.57	198.44	209.93	209.96	214.72	210.74	204.67	215.75	206.99	204.58	208.75	211.81	216.06	223	209.21	220.24	213.44	211.47	207.78	203.71	213.98	205.21	182.09	203.52	194.26	183.09	183.08	172.16
0	0	0	62.265	57.35	11.417	0	0	0	0	44.374	102.49	176.14	267.32	342.04	421.49	524.44	645.89	614.17	759.48	849.11	917.58	980.45	1087	1103.8	1157.4	1201.7	1272.8	1333.9	1390.6	1371.9	1406.1	1411.6	1427.8	1447.2	1502	1469.1	1523.8	1486.2	1513.1	1508.6	1528	1525.5	1548.1	1523.3	1544.3	1537	1553.9	1529.9	1541.8
2.4508	0	0	13.825	13.819	4.5749	0	65.129	128.2	213.74	259.28	307.54	402.58	481.91	549.56	658.05	710.29	817.93	897.39	912.48	959.51	1084.4	1050.3	1120.1	1150.4	1245	1262.5	1342.1	1337.7	1289.5	1344.6	1335.1	1287.1	1227.7	1213.9	975.4	1278.4	1212.4	1244.7	1208.8	1140.7	1141.5	1075.8	1051.9	1075.8	1067.6	1102.1	1063.7	1050.3	1064.5
33.466	33.878	13.491	0	0	0	0	69.041	140.81	346.81	499.16	723.31	913.85	1143.7	1439.4	1583.7	1752	1965	2099	2207.1	2228.9	2301.1	2405.1	2446.2	2480	2592.9	2692	2733.7	2702.6	2659.6	2617	2480.8	2517.6	2510.5	2516.7	2519.1	2492.6	2588.9	2595.1	2612.7	2554.7	2579.9	2692.1	2510.1	2562.6	2511.7	2465.7	2555.9	2519.4	2572.9
5.1507	5.5168	0	0	0	3.396	0	0	13.131	46.485	83.302	122.34	157.07	217.31	245.71	294.59	321.94	338.29	365.59	393.83	418.78	467.86	450.59	477.49	470.26	489.94	495.28	511.77	527.87	529.48	530.87	522.37	495.92	489	479.08	491.22	456.25	444.71	463.01	463.01	468.55	413.08	403.87	389.41	364.61	382.79	401.24	401.77	407.83	422.17
10.456	9.4984	0.59869	0	0	0	0	20.104	72.833	50.875	238.06	181.52	450.02	544.21	629.68	736.62	809.26	898.81	1030.3	1058.9	1158.1	1165.9	1203.9	1210.8	1286.9	1324.2	1366.6	1381.2	1368.2	1400.4	1390.1	1417.6	1456.3	1423.8	1462	1383.4	1443.6	1402.6	1416.8	1415.5	1345.7	1341.2	1364.9	1411.5	1385.8	1361.5	1353.9	1332.5	1344	1324.1
0	34.372	9.166	0	20.052	14.432	0	0	0	23.474	69.186	56.886	125.24	130.77	170.89	153.53	231.57	205.49	286.85	310.03	392.04	557.75	610.46	623.04	669.03	710.95	702.65	717.99	723.56	693.28	696.84	718.21	735.4	755.74	758.25	746	723.21	731.91	712.55	711.73	660.72	640.25	672.05	645.44	611.18	623.56	616.06	566.27	584.65	542.62
0	18.623	3.8742	6.9623	16.481	3.7734	0	9.4118	0	41.507	113.01	113.67	170.67	198.61	248.45	292.24	303.88	377.33	378.67	387.56	407.64	421.89	442.72	427.65	460.17	448.67	484.66	480.34	502.34	493.49	462.01	438.1	445.54	470.13	440.73	408.32	425.68	429.33	430.48	446.42	388.64	400.14	412.72	432.55	403.56	409.05	413.28	397.3	424.26	414.49
20.999	14.887	14.589	0	10.366	0	0	0	0	0	0	0	0	21.814	12.025	30.736	45.779	17.461	60.134	53.636	70.576	32.687	12.94	60.343	45.489	71.283	42.632	17.873	42.245	18.409	42.389	42.274	61.485	34.063	70.192	25.03	49.684	38.575	42.08	10.864	19.134	34.044	39.775	24.838	37.833	68.552	67.979	133.29	118.91	123.95
4.907	25.792	0	1.6778	0	0	13.046	113.95	245.57	495.3	714.65	938.56	1221.6	1608.4	1891.4	2223.8	2537.1	2813.5	3001.9	3145.4	3355.8	3459	3536.5	3571.1	3614.3	3862.6	3988.9	3870.1	3891.2	3927.7	4017.3	4075.8	4119.1	4189.5	4230.3	4291.5	4262.7	4233.3	4131.3	4150.7	4093.2	4031	4138.1	4023.4	4080.1	4091.3	4147.6	3932	3946.8	3963.3
0	0	0	0	1.3444	6.9324	8.6045	12.17	17.173	22.196	17.965	109.69	220.1	259.02	286.07	125.26	12.187	0	0	0	14.4	1.0405	0	0	0	0	0	0	0	9.8097	15.362	16.776	38.776	69.636	64.904	66.565	61.618	58.115	90.344	114.14	85.583	93.056	86.486	113.07	145.59	70.439	0	0.44955	4.1471	30.708
49.053	47.078	0	0	0	0	0	49.661	133.6	276.13	406.49	567.68	746.33	925.27	1088.6	1295	1404.2	1479.5	1644.5	1722.4	1826.6	1881.7	1980.4	2030.1	2042.3	2029	2056.5	2090.1	2094.6	2140	2196.1	2208	2192.5	2237.4	2204.8	2200.7	2142.5	2174.8	2138.5	2150.8	2151.5	2137.2	2034.9	2029.6	2073.4	2118.1	2041.6	2080.6	2028.5	2021.6
0	0	0	0	0	25.611	27.028	99.681	192.4	309.62	462.11	603.72	761.18	922.9	1070.5	1141.6	1262.1	1390.6	1479.9	1599.2	1662.1	1764.2	1781.6	1803.2	1826.7	1847.2	1859.8	1906.8	1904.6	1954.7	1932.4	1896.5	1939.1	1908.7	1900.1	1962.1	1919.7	1963.2	1968.6	1963.5	1940.1	1901.6	1911.9	1956.5	1948.8	1990.4	1958.1	1962.6	1920	1992.7
0	0	0	7.1755	15.726	26.997	17.916	60.595	84.365	95.075	144.8	144.64	228.28	252.72	305.17	340	341.87	342.68	390.77	383.9	423.17	427.06	466.69	464.02	456.87	455.87	512.49	512.63	494.89	508.78	510.27	499.6	522.87	522.8	512.76	520.56	511.98	511.19	523.02	522.83	525.57	524.78	537.68	502.95	519.75	500.68	551.14	511.15	536.28	502.33
0	12.498	7.616	0	10.626	6.9642	13.944	30.599	59.531	136.75	234.61	287.13	395.37	490.1	545.65	638.9	717.76	766.12	843.71	879.56	962.98	996.04	951.6	984.01	943.11	1034.4	1039.3	1018.4	1029.4	1020	1126.7	1181.2	1002	1180.3	1056.2	1103.1	1041.8	974.56	982.97	1025.1	1004.3	1093	1021.6	973.26	952.76	1098.9	1087.7	1128.1	1079.7	1071
0	0	0	0	26.636	38.825	90.954	162.08	236.72	301.83	385.49	451.69	577.13	659.04	817.83	869.4	896.63	976.47	1056.6	1084.5	1156.3	1172	1299.9	1269	1275.8	1366.5	1364.3	1391.8	1369.8	1372.6	1414.8	1424.2	1420.2	1426	1407.9	1455.2	1472	1479.3	1437	1458.6	1457.3	1461.1	1454.7	1436.2	1459.2	1438.9	1478.5	1442.8	1480.9	1489.1
2.8121	3.3231	0	0	0	0	11.665	59.906	155.26	253.32	371.88	483.38	637.38	783.18	917.23	1047.7	1129	1195.1	1238.8	1247.8	1445.9	1457.7	1492.9	1529.7	1494.4	1531.5	1535.4	1550.6	1554	1601.3	1563.7	1579.2	1575.4	1551.8	1561.6	1418.8	1337	1335.8	1345.9	1342.1	1374.3	1393.6	1368	1404	1380.3	1415.4	1400	1412.3	1412.1	1417
0	15.412	27.888	16.246	0	12.568	0	0	0	13.903	0	0	0	56.908	91.273	128.52	0	0	0	18.975	46.672	1.5608	26.255	38.927	17.044	0	0	0	0	0	20.646	0.71875	10.637	0	0	9.3706	20.138	0	0	0	0	0	0	0	0	0	0	0	0	0
0	0	0	0	0	49.149	83.101	244.71	398.48	650.44	875.98	1161.1	1470.6	1835.1	2108.4	2335.6	2551.6	2808.3	3018	3238.7	3284.1	3217.2	3413.2	3473	3582.1	3651.7	3643.6	3786.6	3742.2	3686.2	3509.1	3572.8	3649.4	3663.4	3559.6	3525.2	3498	3492.6	3617	3445.8	3417.7	3409.5	3381.7	3275	3232.5	3234.5	3178.3	3247.3	3249.4	3276.7
9.2151	0	0	0	2.6474	0.5113	11.562	35.681	71.768	83.768	106.98	131.43	158.48	223.13	273.2	313.94	360.3	411.63	479.93	467.46	539.06	534.77	565.98	556.49	593	614.95	617.09	677.79	701.63	719.35	689.48	674.71	683.41	718.93	667.7	679.29	666.24	693.38	668.33	681.05	684.85	671.38	703.2	758.01	735.37	687.44	695.44	701.16	714.74	720.12
0	0	0	9.3668	1.7731	15.4	25.767	75.179	166.93	261.83	398.68	570.81	707.31	866.56	1034.5	1180.2	1308	1409.7	1510.3	1585.1	1613.1	1681.4	1717.5	1802.9	1797.5	1856.9	1789.1	1842.4	1830.1	1806.2	1829.3	1767.1	1933.8	1971.9	1895.6	1896.3	1862.5	1855	1895.9	1867.4	1873.8	1828.5	1832.7	1799	1770.1	1753.5	1759	1710.6	1762.7	1688.7
1.4618	0	1.3313	0	0	0	3.6941	13.476	37.118	90.99	158.83	183.14	264.06	307.19	392.94	457.35	538.66	582.37	637.83	649.66	704.19	736.09	749.62	791.41	805.78	839.04	835.51	893.23	703.63	676.78	696.7	707.78	737.06	737.84	740.37	778.28	772.75	803.4	770.8	773.64	776.85	779.12	778.32	776.85	766.09	795.14	781.11	788.39	765.57	741.37
0	7.5019	7.5186	5.495	4.1536	0	0	0	0	0	0	0	0	0	6.6799	14.509	0.99804	0	0	0	0	0	0	0	0	0	0	0	0	0	0	0	0	0	0	0	0	0	0	0	0	0	0	0	0	0	0	0	0	0
10.188	14.97	3.216	0	0	0.052441	1.3417	19.301	47.166	84.106	137.44	158.29	245.92	335.85	409.95	475.8	506.14	531.96	566.13	643.77	650.43	679.56	702.64	718.13	750.34	768.33	754.18	741.96	751.49	750.69	741.18	759.49	759.61	767.26	737.04	761.27	735.57	716.9	689.46	694.86	688.09	691.22	669.85	635.47	650.13	628.68	632.26	624.52	623.26	611.6
0	9.3692	2.8884	0	0	2.0423	12.699	28.001	72.384	126.98	187.22	242.75	310.5	365.8	434.67	509.51	550.79	617.36	682.25	721.37	744.57	755.52	789.84	797.59	810.09	807.45	865.82	829.75	852.82	864.17	871.17	875.73	869.55	862.04	875.73	911.82	916.61	896.89	901.39	910.24	915.35	921.71	916.92	925.15	908.87	915.81	922.47	939.44	929.49	911.59
3.9305	21.19	0	20.777	0.84193	0	0	0	0	0	0	0	0	0	0	0	0	0	0	0	0	0	0	0	0	0	0	0	0	0	0	0	0	0	0	0	0	0	0	0	0	0	0	0	0	0	0	0	0	0
0	0	2.2416	11.014	2.1692	3.8232	0	0	0	0	0	0	0	0	0	0	0	0	0	0	0	0	0	0	0	0	0	0	0	0	0	0	0	0	0	0	0	0	0	0	0	0	0	0	0	0	0	0	0	0
0	0	0	21.759	36.67	62.089	95.987	136.19	142.48	167.38	168.9	194.35	270.87	314.67	379.69	391.37	394.88	421.4	403.54	426.79	438.64	417.72	471.71	458.68	448.76	446.21	459.61	424.11	421.62	383.94	395.85	391.24	386.42	418.94	380.59	393.72	353.78	390.83	375.56	360.13	337.54	342.3	361.88	319.38	323.29	305.06	314.71	309.16	320.4	280.7
0	0	0	9.8361	15.751	0.81063	0	28.882	68.827	136.25	207.6	291.46	388.07	522.9	633.48	744.7	803.92	910.69	978.79	1048.7	1139.3	1223.4	1283.2	1323.2	1414.6	1418.3	1431.8	1548.8	1474.2	1609.5	1545.6	1572	1605.4	1706.8	1647.7	1711.1	1718.1	1698.9	1712.1	1714.2	1711.5	1624.7	1628.1	1674.7	1693.2	1701.4	1697	1692.9	1706.4	1713.8
0	0	3.3108	5.2556	0	8.8774	1.7184	14.617	43.93	75.394	122.52	193.59	240.34	322.03	358.99	425.73	485.42	560.64	559.31	636.92	673.09	757.34	802.24	829.88	859.52	913.49	920.13	976.24	957.99	917.1	870.32	810.19	836.42	809.97	817.52	871.57	851.08	834.52	823.97	820.12	815.22	809.85	825.03	808.78	798.41	784.43	755	760.33	753.97	801.86
0	0	0	0	0.28625	5.5166	7.2579	34.488	74.855	132.56	239.14	335.46	435.68	586.15	694.44	867.16	977.39	1127	1244.9	1353.5	1453	1590.3	1639.4	1682.3	1800.9	1794.8	1835.1	1929.3	1992.5	2027.4	2061.7	2098.3	2065.9	2026.4	2016.9	2113.8	2016.1	2010.4	2043.4	2065.8	2086.3	2091.1	2084.8	2118.3	1982.9	2183.6	2169.2	2193.5	2178.4	2164.7
5.9144	7.1188	0	0	0	0	0	35.383	87.345	161.93	221.01	302.12	383.89	436.76	498.93	546.88	599.97	668.26	660.55	707.41	724.7	761.82	808.89	801.07	795.69	822.26	811.08	843.63	849.87	857.06	835.52	838.15	866.84	856.26	853.16	848.16	835.31	851.6	846.05	826.72	841.63	835.12	845.17	880.82	867.52	883.01	881.31	890.35	891.76	899.32
0	0	0	17.403	26.938	34.597	64.426	70.735	110.9	130.14	142.26	189.58	250.39	551.33	121.31	110.78	128.15	106.15	119.6	89.906	100.55	108.96	87.958	107.6	106.31	131.33	104.07	209.7	208.58	207.67	179.57	157.35	152.87	140.35	114.49	146.54	126.67	101.77	90.728	65.603	64.019	74.616	60.766	73.748	53.116	30.248	28.703	11.612	21.557	0
19.283	55.554	0	2.2217	0	0	0	0	42.761	108.02	182.53	278.82	388.56	488.15	526.33	635.22	649.25	694.77	662.24	875.43	775.67	736.05	831.16	716.63	811.75	837.97	876.75	874.53	825.94	812.25	802.41	883.35	905.61	860.76	854.29	912.22	954.58	976.21	958.79	1019.1	1030.9	1071	1074	1035.3	1030.6	1043.5	1077.2	1104.9	1066.6	1101.6
0	0	0	0	13.325	33.033	73.033	123.01	232.64	371.72	514.94	699.76	868.63	1055.7	1207.5	1328.2	1573.6	1492.5	1811.7	1597.4	1929.1	2001.9	2039.6	2077.1	2151.1	2112.5	2207.5	2227.6	2255.9	2320.7	2324.1	2295.9	2140.6	2127.5	2097.6	2064.3	2101.1	2138.6	2107.5	2086.7	2146.3	2109.3	2097.3	2051.4	2050.7	2089.3	2134.9	2099.6	2113.3	2110.6
0	0	2.5483	5.2273	30.296	2.4623	0	57.853	176.21	341.82	519.84	709.69	947.89	1136.9	1631.7	1527.6	2272	2641.4	2145.8	2227.3	3100.7	3431.3	2723.2	2657.3	2762.5	2882.8	2926.3	3024.5	2934.3	3054.4	3146.2	3186.1	3233.8	3185.6	3245.5	3423.4	3467	3528.3	3542	3514.3	3536.2	3557.1	3529.5	3586.8	3620.9	3604.1	3573.2	3609.6	3621.4	3594.3
0	9.919	0	4.1352	13.833	17.066	0	10.644	27.958	41.194	71.707	100.17	123.82	206.69	273.21	292.99	224.22	208.98	400.01	242.3	430.05	237.83	247.44	271.24	268.02	307.22	250.03	268.58	244.65	364.35	344.07	216.73	372.9	394.04	231.06	361.9	328.59	331.74	366.59	327.95	348.34	372.99	354.2	368.63	342.03	337.66	328.33	310.04	304.3	272.31
0	0	0	19.486	134.56	184.75	308.17	383.95	494.74	625.13	760.02	979.62	1118.2	1202.8	1355.3	1444.4	1553.8	1680.8	1766.2	1698.2	1693.5	1806.3	1835.9	1918.1	1954.6	1939.6	1939.6	2000.3	1973.7	2018.4	2024.3	1972.2	2017.3	1981.1	1949.2	2017.5	2015.2	1976.9	1988	1948.7	1896.1	1957.8	1916.9	1416.6	1528.7	1863.5	1926.3	1996	1946.4	1988.2
0	0	5.3214	0	10.035	6.9434	53.181	77.841	128.56	255.6	386.28	475.32	623.95	746.66	832.2	947.09	1046.4	1130.7	1243.6	1291.8	1457.5	1527.9	1501.1	1615.7	1563	1678.3	1595.4	1657.1	1689.5	1716.8	1746.7	1687.7	1762.1	1812.1	1730.6	1793.5	1815.6	1784.3	1866.7	1834.4	1838.4	1778.5	1830.9	1828.9	1863.2	1857.8	1896	1876.8	1906.1	1894.4
0	5.5937	0	12.445	14.87	20.868	0	0	0	20.306	55.576	115.9	133	207.95	203.24	254.49	283.42	254.32	305.92	319.47	338.09	357.93	377.92	371.09	415.74	380.8	410.63	394.1	430.68	411.43	399.35	414.02	406.86	410.08	420.37	434.47	408.07	416.53	413.59	419.68	417.76	433.66	448.91	454.75	463.56	476.59	484.28	495.92	488.61	450.15
0	0	0	0	1.4699	68.475	44.473	208.99	347.98	544.69	720.36	974.72	1197.9	1386.1	1557.5	1780.5	1858.5	2139.1	2052.8	2155.5	2187.5	2341.7	2496.2	2362.3	2522	2530.2	2612.6	2561.7	2398.2	2559.3	2582.9	2686.1	2645.5	2561.6	2491.2	2446.2	2478.1	2380.6	2422.2	2406.4	2310.5	2356.5	2465.7	2454.9	2445.4	2399.2	2351.1	2406.2	2407.7	2482.1
0	0	15.026	7.5554	22.288	0	0	21.66	55.902	113.05	150.78	172.22	245.48	304.39	444.94	480.53	531.4	590.79	601.21	654.93	656.83	685.08	724.17	718.09	725.08	802.41	795.12	821.89	824.49	835.19	854.46	848.11	855.38	815.2	876.71	908.87	825.79	905.63	833.31	806.93	854.9	858.54	869.23	872.8	861.91	871.22	848.4	852.16	855.45	845.21
0	0	12.155	0	14.616	0	8.6573	28.735	74.938	132.74	220.65	316.52	435.01	534.37	669.25	778.7	920.79	1003.8	1159.1	1280.4	1376	1493.2	1547.9	1541.9	1559.8	1643.1	1667.7	1727.2	1798.5	1833.4	1868.2	1859.5	1868.4	1969.7	2004.8	2071.5	2072.4	2081.6	2101.9	2035.6	2062.3	2095.9	2096.4	2099.9	2091.9	2099.7	2114.1	2145.2	2081.2	2090.9
0	0	0	0	11.761	41.671	101.89	209.92	346.38	532.96	721.14	963.36	1202.7	1412.7	1646	1838.7	2009.8	2217.7	2296.1	2436.2	2562.5	2579.7	2711.3	2833.5	2883.6	2957.3	3009.9	3089.3	3099.5	3135.1	3123.5	3481.8	3046.6	2955.8	2908.6	2937.2	2939.4	2965.8	2983.7	2998.1	3038.5	3070.3	3009.3	3027.6	3036.3	3026.8	3012	2983.5	2970.6	2951.5
0	5.0804	4.089	8.5746	0	16.359	0	0	0	0	12.19	72.393	77.986	174.03	360.44	595.99	603.98	613.55	537.13	131.3	121.44	161.1	168.61	156.4	189.6	188.03	176.65	225.82	234.04	210.47	214.42	221.93	211.53	219.47	242.12	228.35	209.74	199.84	234.12	206.33	212.65	194.4	194.98	212.98	213.75	221.49	192.96	195.49	187.52	191.8
0	0	0	4.3086	5.795	1.4276	2.0367	7.5009	14.102	23.553	25.511	41.664	47.359	65.545	62.99	77.985	90.5	81.239	103.96	106.04	119.04	109.99	88.828	103.47	120.42	108.92	111.19	106.78	101.85	115.77	138.34	143.49	171.63	167.64	222.74	217.81	214.28	212.52	218.1	206.53	220.86	225.08	233.74	223.58	211.39	228.13	217.47	209.06	213.27	224.75
0	0	0	12.919	28.174	13.71	49.53	54.664	106.42	217.98	349.98	440.94	569.04	727.89	807.66	942.49	1101.2	1195.9	1291.3	1315.1	1432.6	1495.1	1434.4	1543.2	1597.7	1561.2	1555.3	1626.4	1601.9	1620.3	1624.5	1617.8	1603.4	1695.7	1624.5	1556.2	1609.2	1610.5	1619.4	1598.2	1612.1	1562.7	1582	1551	1510.8	1490	1491.3	1474.4	1444.7	1470.4
0	0	0	0	0	40.991	43.445	37.786	67.099	208.13	243.07	296.28	342.25	368.48	434.01	468.03	555.41	586.61	647.61	732.06	761.75	773.25	829.24	842.47	923.2	880.84	891.98	916.36	907.12	901.15	924.58	923.18	932.91	911.97	919.3	926.08	934.22	923.77	912.42	924.24	942.11	920.04	898.45	914.94	937.91	933.13	935.2	916.44	940.46	937.53
0	0	0	0	16.873	59.932	97.84	188.21	324.22	421.97	562.2	708.52	838.43	987.25	1152.5	1244.9	1337.7	1359.6	1508.3	1524.3	1661.1	1704.5	1620.1	1720.6	1698.6	1828	1839.6	1813.5	1773.6	1878.2	1823.1	1819.2	1832.8	1910.1	1834.6	1865.7	1835.3	1832.4	1697.2	1713.8	1675.9	1601.8	1637.6	1653.2	1622.2	1621.4	1630.2	1589	1609.2	1556.9
0	0	0	4.4441	79.082	88.014	58.112	168.82	233.51	348.97	480.34	582.07	708.08	757.93	840.13	965.2	977.9	1003.8	1092.3	1037	1054.1	1077.7	1122	1089.8	1136.3	1149.6	1202.7	1203.8	1188.6	1193.3	1230	1248.6	1217.9	1283	1284.8	1278.6	1245.1	1263	1284	1288.4	1286.2	1294.7	1314.2	1307.7	1326.6	1333.8	1321.2	1331.4	1344.2	1330.2
0	0	0	47.058	106.56	183.12	311.16	443.79	660.39	769.82	944.11	1169.8	1372.8	1557.2	1795.3	1912.8	2081.1	2253.7	2325.1	2344.1	2535.2	2629.7	2645.3	2674	2697.7	2692.3	2731.6	2750.3	2823.2	2799.7	2790.7	2730.6	2737.9	2728	2680.9	2665.5	2661.1	2665.1	2597.6	2559.9	2598.5	2515.8	2522.7	2500	2545.4	2542.3	2470.5	2481.1	2445.1	2378.9
79.906	61.584	5.3144	0	0	0	0	33.223	72.725	243.4	343.73	556.08	731.68	955.49	1237.1	1442.3	1711.5	1892.1	2031.1	2335	2534.8	2705	3100.3	3094.9	3272	3344.7	3450.1	3595.5	3495.8	3499.2	3533	3564.9	3342.4	3518.8	3565.2	3612.9	3621	3768.8	3689.3	3702.2	3593.8	3643.3	3706	3697.8	3661.8	3696.6	3744.3	3769.9	3694.3	3602.3
0	0	0	19.772	27.54	6.0212	0	10.979	48.431	96.495	137.2	180.04	240.6	311.66	362.2	381.47	459.93	495.13	506.43	534.52	571.45	583.15	583.12	624.13	619.1	635.82	645.33	642.01	659.56	654.77	691.19	677.21	671.68	670.67	659.99	675.05	647.4	664.39	675.49	679.66	677.99	677.18	656.66	689.63	653.25	664.29	650.64	666	648.61	664.59
12.091	12.233	0	0	0	0	0	0	0	0	0	0	0	0	0	0	0	0	0	0	0	0	0	0	0	0	0	0	0	0	0	0	0	0	0	0	0	0	0	0	0	0	0	0	0	0	0	0	0	0
0	0	0	0	52.078	83.901	174.71	215.39	308.13	430.06	633	815.59	1059.8	1302.6	1438.3	1673.3	1850.3	2046.4	2319.5	2505	2656.2	2835.9	2718.4	2902.6	2894	3028.5	3185.2	3219.4	3163.6	3276.9	3316.5	3271.6	3356.9	3260.4	3242.3	3361.3	3264.5	3313.3	3327.5	3338.2	3288.1	3230.4	3270.8	3306	3290.5	3290.6	3243.4	3206.9	3164	3219.7
0	0	0	0	0	20.507	94.881	241.87	412.43	646.11	914.4	1151.1	1444.1	1685.7	1939.7	2200.3	2409.5	2643.5	2812.3	2920.1	2891.4	3110.9	3231.1	3343.3	3410.6	3427.1	3621.4	3636.1	3681.3	3595.3	3674.2	3734.6	3788.3	3867.6	3947.3	3917.8	3951.8	3944.9	4030.2	3949.5	3961.7	3895.5	3888.8	3883	3889.3	3851.2	3917	3857.2	3834.4	3873.7
4.9415	12.88	8.469	0	0	0	5.01	0	0	0	0	0	0	0	0	0	0	0	0	0	0	0	0	0	0	0	0	0	0	0	0	0	0	0	0	0	0	0	0	0	0	0	0	0	0	0	0	0	0	0
0	0	0	16.455	25.437	29.782	51.921	84.432	117.21	168	206.92	280.01	336.67	410.84	431.32	499.37	546.14	566.43	618.06	646.43	675.39	675.9	709.41	712.21	708.18	701.76	736.39	766.63	758.87	761.04	746.4	739.56	772.53	792.97	777.47	791.17	735.02	851.1	761.79	836.84	764.46	723.16	733.29	735.16	707.44	694.5	693.7	698.47	705.31	728.86
0	0	0	0	7.281	29.301	43.977	51.665	80.733	102.65	167.21	213.31	246.02	311.77	348.19	406.12	431.74	446.45	492.48	544.73	700.28	737.06	751.94	767.6	850.93	835.8	737.82	712.97	746.27	740.48	765.12	756.3	769.14	859.76	883.02	786.07	835.97	819.9	835.09	918.67	831.84	824.86	672.9	637.36	656.91	656.42	655.14	658.43	660.22	656.62
1.5811	0	0	0	3.5665	1.1252	3.8065	4.2922	3.7875	10.696	16.833	30.775	33.484	41.942	41.604	59.963	61.379	78.501	77.706	84.458	76.738	82.381	79.949	128.33	153.91	110.03	120.59	108.94	105.03	105.86	102.98	91.531	96.614	105.85	102.97	104.46	96.723	97.848	105.55	98.749	103.93	92.848	100.6	85.642	93.142	97.797	92.361	98.117	95.65	88.187
0	0	0	0	29.846	75.322	103.85	158.34	236.48	317.37	412.22	415.31	501.04	542.32	630.51	738.54	787.84	890.99	880.43	945.29	943.89	984.54	1026	1030.7	1091.4	1106.6	1148.5	1203.6	1185.2	1154.4	1224.7	1192.9	1184.2	1226.2	1209.5	1180.3	1249.3	1264.1	1277.4	1245.1	1242.8	1233.9	1239.2	1207.5	1224.7	1202.2	1221	1217.3	1207.3	1190.5
0	0	3.2934	0	21.53	19.698	22.306	61.829	109.77	163.96	214.69	267.15	344.93	376.87	465.15	537.48	606.97	661.95	723.87	792.53	820.22	867.39	906.52	949.22	1036	1068.2	1070.9	1072.2	1063.7	1113.8	1176.9	1156.3	1158	1176.1	1135.7	1145.9	1098.9	1126.1	1141.3	1159.1	1150.3	1117.7	1119	1099.8	1078.5	1088.2	1122.8	1111.1	1099.4	1075.9
0	0	0	17.692	0	35.435	55.251	67.847	116.55	175.61	224.47	284.66	387.03	461.37	516.99	537.92	619.86	636.63	678.02	704.05	725.96	727.99	808.83	839.51	839.91	859.99	817.38	848.27	816.71	857.36	876.99	886.06	878.5	877.5	876.55	834.84	817.84	818.58	825.19	825.64	814.74	810.47	800.2	848.51	821.27	835.95	817.78	839.54	840.05	855.57
0	0	0	1.4767	14.636	21.495	37.896	56.026	73.552	103.01	121.76	145.46	159.89	167.45	189.53	194.97	205.43	224.77	213.08	221.99	259.7	282.81	322.46	306.92	322.27	338.3	355.51	384.54	391.44	415.31	423.3	444.77	475.81	438.14	442.93	442.3	471.87	455.89	459.16	458.89	470.16	513.01	530.24	532.28	535.43	538.18	528.62	526.87	553.45	548.06
0	0	0	13.149	24.877	24.55	0	21.953	56.257	68.848	118.05	127.28	173.07	164.23	192.67	254.74	278.69	295.12	325.19	370.83	374.16	377.6	379.46	373.57	394.17	376.74	406.98	391.05	387.98	408.59	394.45	418.21	398.47	386.6	422.69	417.26	413.73	403.64	410.14	416.38	388.57	377.94	378.59	360.43	370.89	373.86	384.56	362.93	371.93	377.31
0	0	2.3246	2.752	0	0	17.034	65.026	96.42	169.1	217.11	319.4	419.63	545.51	702.67	852.4	1010	1097.5	1232.4	1343.4	1363.5	1470.5	1496.3	1614.9	1621.1	1629.3	1656.4	1688.6	1763.2	1804	1800.9	1811.4	1801.6	1828.5	1831.9	1843.6	1790.7	1882.4	1843.4	1811.1	1804.6	1829.4	1727.8	1765.4	1765.1	1755.6	1747.3	1752.7	1722.3	1762.2
0	4.3434	0	9.9598	24.052	33.949	39.352	41.223	37.219	65.076	76.175	104.27	147	187.71	199.06	220.74	288.47	329.3	425.72	438.25	432.96	472.97	452.64	468.76	459.16	487.38	497.57	507.78	495.49	516.61	526.01	524.95	532.31	530.96	525.58	538.4	545.07	512.38	515.4	519.02	492.86	509.11	508.57	517.44	442.7	449.94	442.71	431.4	422.68	431.35
0	17.481	4.042	20.197	0	3.804	0	0	0	0	0	0	0	0	0	0	0	0	0	0	0	0	0	0	0	0	0	0	0	0	0	0	0	0	0	0	0	0	0	0	0	0	0	0	0	0	0	0	0	0
0	0	0	0	9.7238	61.517	107.6	197.11	278.76	418.2	556.88	703.39	932.42	1052.4	1195.3	1312.2	1446	1596.3	1673.2	2001.1	2155.4	2296.5	2403	2501.3	2561.6	2642.4	2600.6	2653.9	2636.6	2720.4	2785.3	2756.8	2744.3	2634.2	2603.9	2618.1	2634.8	2565.2	2474	2429	2484.3	2457	2473.6	2454.3	2462.9	2488.3	2460.6	2477.1	2484.8	2408.7
0	0	0	0	0	33.639	82.9	216.47	397.01	610.82	887.12	1160.5	1457.4	1724.5	2016.5	2286.3	2589.4	2849.5	3034.2	3236.8	3472.7	3512.3	3704.1	3782.8	3863.5	4011.9	4023.1	4123.8	4184	4159.9	4193	4314.6	4353.5	4311.8	4285.2	4248.5	4303.7	4384.9	4310.5	4201.9	4292.2	4278.7	4283	4240.7	4314.6	4277.5	4241.9	4309.8	4314.8	4246.6
0	0	23.229	29.694	43.36	34.209	21.369	71.36	170.05	253.32	322.79	359.94	324.21	687.59	870.33	939.16	1050.7	1105	1280	1283.4	1429.1	1481	1594.5	1635.7	1637.6	1622.1	1738.2	1727.6	1767.3	1735.6	1700.3	1779.2	1712	1789.4	1706.4	1761.8	1709.7	1795.2	1766.1	1766.4	1744	1696.2	1756	1611.8	1665.3	1720.7	1701.2	1664	1713.8	1639.1
0	0	0	125.93	186	112.36	124.33	169.35	300.61	435.11	463.38	703.15	793.82	976.4	1178.1	1163	1135.5	1015.2	1087.7	1113.8	1065.8	986.27	957.68	1071.8	1093.3	1190.8	1216.3	1331.4	1285.5	1204.5	1212.1	1270.6	1195.6	1188.5	1156.8	1141.8	1175.7	1109.3	1088.5	1056.5	1063.6	1116.1	1138.9	1131.4	1105.1	1129.1	1119	1131.1	1169.2	1198
73.54	88.758	39.712	26.278	0	0	0	0	0	52.432	110.08	220.2	282.44	337.6	427.73	513.75	555.78	662.25	698.32	804.75	806.44	873.25	811.7	948.09	976.08	1117.5	866.52	1081.1	1101.7	1134.1	1148.3	1106.8	1165.7	1149.2	1210.7	1292.9	1278.8	1274.8	1293.5	1266.3	1264.4	1282.7	1286.8	1273.1	1286.3	1291.6	1317.8	1314.8	1298	1298.5
18.265	17.347	0	0	0	0	19.096	63.903	154.33	332.26	496.28	744.9	973.29	1221.1	1421.3	1586.1	1796	1905.5	2039.9	2168.7	2316.6	2371.7	2432.4	2515.3	2563.5	2607.2	2525.7	2631.5	2587.7	2521.3	2518.8	2571.2	2503.6	2559.4	2455.9	2348.9	2328.2	2346.7	2412.8	2357.7	2348.7	2341.6	2322.6	2338.4	2324.9	2330.4	2402.9	2420	2465.3	2532.2
0	0	0	9.5771	7.4562	16.973	51.216	91.529	140.51	232.9	320.01	385.58	530.47	591.7	631.99	737.57	820.17	891.6	938.49	980.93	1007.1	1042.7	1063	1146	1138.8	1166.5	1147.8	1173.3	1166.7	1143.1	1175.5	1177.3	1124.5	1176.6	1176	1166.3	1163.5	1196.6	1163.2	1164.3	1131.1	1173.6	1147.4	1168.7	1181.5	1152.7	1147.1	1129.7	1177	1151.6
0	10.406	12.959	49.517	0.78888	4.5273	6.3419	0	0	0	0	121.97	0	69.233	0	45.377	0	0	0	0	0	0	0	0	0	0	0	0	0	0	0	0	0	0	0	0	0	0	0	0	0	0	0	0	0	0	0	0	0	5.1855
0	29.821	0	20.751	0	22.945	0	53.944	126.3	237.6	352.05	517.11	709.19	758.06	1007.3	1053.2	1308.8	1356.8	1409.7	1489.9	1548.1	1511.5	1778.9	1785.3	1811.3	1876.5	1866.1	1814.6	1776.7	1725	1692.1	1734.6	1804.8	1729.5	1768.8	1830.5	1741.3	1799.8	1718.2	1777	1691.5	1724.6	1668.3	1613.5	1601.9	1719	1759.3	1749.9	1756.3	1689.8
0	0	0	0.70951	17.507	37.164	81.709	106.79	157.9	189.67	254.9	333.89	380.91	457.43	592.67	614.95	754.23	822.81	891.15	978.83	1080.8	1172.9	1210.4	1306.5	1296.7	1376	1410.2	1465.6	1756.5	1674.9	1681.1	1694.4	1773.7	1869.5	1872.7	1941.6	1884.2	2062	2037.7	2065.4	2068	2137.5	2218	2152.1	2200.2	2238.7	2225.4	2183.5	2252.9	2185.7
0	10.158	0	15.117	4.2462	0	1.0469	35.127	63.431	80.338	117.25	139.18	195.5	266.17	343.57	420.76	419.05	437.13	495.39	542.95	536.06	584.5	631.04	646.13	668.25	681.13	709.86	720.96	723.68	729.98	720.75	736.97	758.4	768.41	779.1	779.13	802.74	817.53	810.39	822.93	828.59	827.09	826.38	818.56	841.31	801.36	866.26	845.17	850.3	864.39
0	0	0	10.887	8.0515	25.726	12.365	39.489	57.008	108.91	136.9	165.98	277.92	56.553	104.02	115.23	153.3	159.7	219.13	197.9	238.45	273.67	268.83	301.07	293.5	345.78	310.08	306.46	315.35	331.64	336.68	328.74	353.83	361.24	338.38	362.19	357.74	345.78	318.58	304.76	314.54	286.44	288.99	301.22	271.31	287.81	286.04	249.77	257.2	239.94
0	0	0	14.922	43.009	38.415	63.632	74.337	0	0	0	0	52.381	83.709	114.85	174.42	178.17	250.73	265.73	336.04	301.99	359.75	363.84	381.7	424.82	488.15	507.23	511.35	498.75	521.46	531.55	595.38	588.71	597.83	590.07	590.65	601.39	581.05	579.76	585.03	585.83	564.32	537.27	542.65	551.34	521.47	529.68	526.59	523.13	511.86
0	0	0	0	12.02	24.121	35.158	93.771	169.3	292.13	405.98	584.68	747.71	904.66	1052.8	1186.8	1216.8	1393.3	1498.4	1625.2	1835.7	1577	1655.9	1731.8	1738.6	1755.8	1784.8	1619.3	1871.6	1833.5	1940.6	1916.1	1902.4	1865.6	1960.2	1983.6	1964.3	1950.2	1986.1	1969.6	1985.8	1933.6	1988.2	1950.6	1988.9	1956	1960.5	1966.8	1948.4	1923.5
0	0	11.443	0	0	10.685	17.203	16.505	92.057	66.183	161.15	264.87	324.47	417.16	584.35	629.18	746.46	824.91	874.83	1037.1	1080.6	1008.8	1084.4	1126.7	1059.4	1241.5	1210.5	1243.2	1230.5	1291.6	1250.7	1294.9	1284.7	1355.8	1303.7	1307.7	1310.8	1273.3	1237.5	1274.2	1267.6	1258.6	1249.8	1227.8	1225.4	1209.7	1255.4	1240.1	1258.7	1236.3
0	0.2859	11.605	16.259	10.506	1.8504	0	22.591	55.828	118.29	183.06	242.75	325.23	374.03	448.47	505.11	602.85	641.25	691.54	764.85	791.1	810.6	865.87	872.42	899.26	930.75	935.65	936.22	959.39	972.68	979.28	950.54	1000.7	974.08	979.28	976.66	967.44	1017.7	993.49	1000.8	999.9	1020.5	986	1005.7	983.72	979.45	939.34	962.91	951.83	970.88
31.954	26.954	1.1042	0	0	0	0	21.077	112.63	235.62	386.86	561.84	724.36	920.78	1098.2	1251.9	1354.3	1553.9	1607.4	1824	1931.2	2057.6	2134.2	2220	2260.7	2404.9	2359.8	2364.5	2373.8	2396	2428.7	2407	2423.6	2375.5	2413.9	2440.6	2370.6	2416.8	2330.4	2356.9	2385.1	2404.7	2451.7	2368.9	2346.8	2359.4	2363.4	2373.3	2365.2	2401.6
0	0	2.5531	18.779	68.571	20.328	52.4	138.87	238.51	344.51	503.61	671.32	865.03	1086.5	1263.5	1398.8	1507.4	1626.3	1727.3	1869.7	1923.4	2024.9	1941.2	2103.4	2118.1	2183.6	2125.3	2112.3	2171	2185.8	2070.7	2073.4	2116.5	2036.9	2228.6	2088.9	2066.4	2045.5	1987.6	1948.1	2024.3	1974.2	1967.9	1956.7	1954.1	1950.1	1922.4	1902.2	1936.4	1874.7
0	8.2475	8.9706	8.3008	3.8724	0	0	2.6279	5.8807	0	0	2.0076	9.8804	12.772	19.557	28.677	34.262	51.792	63.476	42.372	73.302	60.876	62.979	80.716	32.897	29.36	24.915	43.731	45.1	57.69	53.125	41.84	51.035	57.266	52.843	66.609	86.364	81.017	88.971	63.143	61.541	66.463	62.339	42.417	44.858	63.742	61.522	84.726	73.271	76.274
0	8.3987	3.2057	5.8032	0	0	0	0	0	0	0	0	0	0	0	0	0	0	0	0	0	0	0	0	0	0	0	0	0	0	0	0	0	0	0	0	0	0	0	0	0	0	0	0	0	0	15.728	13.882	38.568	29.678
0	0	3.8947	5.5849	6.5379	8.6432	21.587	42.709	100.6	187.38	242.73	317.5	433.58	503.54	564.54	630.03	693.44	776.37	798.76	834.83	893.94	888.47	940.16	959.8	964.23	1033.6	1005.3	991.4	989.38	1025.7	1047.7	1061.6	1030.6	1044.4	1041.5	1032.9	1076.2	1060.7	1023.7	1030.7	1034.7	991.49	1007.8	1042.4	1034	989.62	1006	989.57	997.2	987.38
0	3.2674	0	11.952	0	5.2463	1.4241	30.94	79.787	140.83	253.14	387.62	491.29	610.04	682.85	780.69	863.49	945.1	1061.5	1075.3	1145.1	1164.1	1165.6	1253.2	1245.6	1270.5	1263.1	1265	1255.9	1306.9	1273.2	1331.9	1296.1	1274.8	1299.5	1287.8	1331.4	1333.6	1306.4	1289.7	1313.7	1323.6	1328.8	1310.2	1289.6	1259.7	1266	1214.3	1205.9	1224.5
0	0	2.0661	0	9.0503	9.1113	8.3385	5.8375	19.49	21.632	19.927	50.495	44.222	61.656	61.788	73.541	101.8	98.756	136.82	115.78	120.04	143.07	117.94	93.37	80.082	98.419	72.236	55.729	71.516	77.671	72.616	81.708	79.81	90.81	91.186	99.231	104.31	106.91	122.17	109.46	94.761	86.398	85.718	83.513	80.207	101.7	101.36	106.28	79.644	73.112
0	0	0	40.32	60.052	173.67	231.84	348.83	490.74	510.24	652.81	739.62	872.64	885.19	945.61	1035.7	1112.3	1138.2	1178.4	1166.2	1267	1235.4	1221.7	1209.4	1245	1194.6	1229.3	1239	1281.5	1261.6	1285.4	1284.2	1292.8	1285.1	1249.4	1248.1	1254.2	1238.2	1248	1189.1	1224.6	1239.2	1222.6	1201.4	1209.7	1189.8	1203.6	1155.3	1174.4	1141.4
4.6725	11.344	1.1459	4.2007	0	0	0	0	2.2136	0	0	0	0	0	0	0	0	0	0	0	0	0	0	0	0	0	0	0	0	0	0	0	0	0	0	0	0	5.2286	6.566	0	0	0	0	0	0	0	0	5.9207	0	1.247
0	0	0	77.339	62.943	19.808	29.968	87.075	211.67	327.38	477.1	694.65	916.63	1210.2	1397.2	1593.2	1758.5	1919.2	2091.1	2260.2	2363.9	2661.3	3078.4	2969	3007.3	3144.1	3064.4	3063.4	3319.8	3169.8	3152.8	3295.6	3220.1	3157.2	3144.5	3127.8	3121.1	3134.5	3097.8	3051.1	3054.7	3011.3	3031.3	3029.1	2958.2	2971.8	2864.8	2844	2841.9	2860.5
0	0	3.6418	15.401	28.94	18.339	31.9	56.399	103.61	182.16	318.93	355.64	490.02	578.89	657.15	743.3	827.6	889.83	1016.1	1058.5	1144.4	1165.3	1178	1179.5	1243.6	1204.5	1270.9	1290.9	1285.9	1276.9	1326.2	1306.1	1303.2	1297.7	1272.8	1299.7	1306.4	1268.1	1277.9	1324.5	1286.4	1285.2	1255.1	1218.9	1232	1238.6	1264.3	1246.2	1235.7	1205.6
0	0	0	0	0	24.462	61.521	131.43	228.28	335.14	429.91	555.32	679.59	821.81	977.81	1070.5	1196.5	1307.7	1351.8	1448.1	1475	1573.4	1584.5	1598.3	1626.7	1716.9	1751	1797.4	1807.4	1766.2	1789.2	1755.3	1762.9	1740.9	1742.1	1768.3	1743.3	1783.5	1747.1	1763.8	1761.5	1740.8	1740.8	1788.9	1778.1	1781.5	1746.2	1756.7	1778.2	1782
0	0	0	11.839	0	12.975	8.548	0	0	0	0	0	0	0	0	0	0	0	0	0	0	0	0	0	0	0	0	0	0	64.571	17.455	41.413	80.213	114.2	82.397	96.381	0	0	0	0	0	0	0	0	0	0	0	0	0	0
8.6782	8.8057	0	0	0	0	25.136	83.833	200.79	318.56	480.65	599.26	730.14	866.55	984.13	1117.8	1212.2	1292	1365.1	1477.9	1565.5	1548.5	1601.1	1614.9	1699.1	1692.9	1717.1	1725.4	1751.6	1798.6	1739	1706.1	1769.5	1763.3	1692.6	1730.4	1729.9	1659.2	1750.8	1725.2	1689.8	1701.2	1657.1	1678.6	1657.8	1627.6	1604	1588.5	1581.5	1565.2
0	0	0	0	57.791	76.643	89.615	153.36	162.08	227	253.6	341.61	456.47	525.32	679.32	666.54	787.3	893.93	980.72	1024.2	1066.7	1063.6	1145.8	1181.6	1220.5	1217.2	1251.7	1297	1298.1	1297.4	1342.5	1301	1328.2	1306.5	1323.8	1320.5	1308.8	1330.9	1328.2	1352.9	1364.9	1338.3	1344.5	1405.4	1406.9	1433	1424.7	1345.7	1415.6	1332.9
0	0	0	36.364	61.214	14.562	55.392	91.207	154.64	196.18	255.52	342.28	395.47	458.02	549.53	607.18	697.71	775.64	827.41	884.92	962.15	1007	1022	1090.4	1076.3	1127.1	1134.8	1180.9	1222.6	1257.7	1259.9	1252.7	1244.5	1247.5	1336.4	1426.9	1356	1395.7	1398.7	1393.1	1374.9	1367.9	1176.3	1158.3	1145.8	1168.3	1171.5	1124.4	1125.7	1139.6
0	30.887	21.263	2.5536	0	0	0	0	0	0	0	0	0	0	0	0	0	0	0	0	0	0	0	0	0	0	0	0	0	0	0	0	0	0	0	0	0	0	0	0	0	0	0	0	0	0	0	0	0	0
0	0.66048	0	0	13.271	17.584	2.4353	32.98	59.047	137.9	185.94	253.58	314.51	359.05	529.74	555.06	621.24	670.43	762.18	767.97	774.81	841.94	904.6	950.65	922.42	992.96	981.52	1000	1002.9	1031.8	986.13	993.7	1025.5	1000.8	990.35	1018.4	976.01	1032.1	1014.4	973.1	956.54	964.22	967.86	998.31	981.75	964.72	976.65	959.65	982.8	963.62
0	3.8179	4.8607	2.7491	4.3428	0	0	31.888	116.65	205.94	342.3	438.12	614.94	735.56	881.99	931.16	1030.5	1142.1	1211.2	1343.6	1434.7	1499	1515.5	1600.9	1656.9	1695.8	1757.9	1720.6	1769.3	1829.6	1835.5	1849.6	1831.7	1832.2	1857.6	1873.7	1889.5	1866.8	1894.1	1920.9	1866.1	1913.5	1878.7	1878.9	1881.5	1959.5	1942	1923.3	1935.3	1948.6
6.7685	9.2558	0	4.1181	0.5592	0	0	0	0	1.9831	64.811	117.14	189.54	313.56	404.02	440.89	594.49	619.43	814.07	943.36	1025.7	1034.5	1034.5	1021.1	1070.4	1103.4	1034.9	1118.5	1114.7	1133.8	1139	1097.7	1092.5	1141	1101	1133.3	1117	1154.8	1127.9	1109.1	1120.6	1097.7	1099.7	1029.1	1072	1031.1	1044	1062.9	1069.4	1077.1
0	26.606	2.7658	0	0	0	2.1106	54.464	112.98	222.14	292.16	431.08	543.93	651.43	748.94	845.22	932.48	990.13	1010.1	1124.4	1144.3	1215.8	1244.6	1326.4	1358.7	1364.5	1337.3	1420.1	1439.3	1433.4	1418.5	1434.3	1381.9	1359.7	1384	1340.4	1363	1303.3	1325.3	1292.3	1256	1264.3	1253	1278.7	1281.9	1237.5	1262.3	1228.9	1245.3	1315.7
0	2.9438	1.7395	15.536	3.9435	2.1225	15.631	15.67	63.136	80.493	136.36	169.42	230.12	257.05	324.45	332.32	380.99	418.44	420.89	443.95	462.13	456.52	453.33	458.53	453.89	428.8	431.11	450.4	435.53	435.53	422.92	456.96	454.67	446.26	409.34	425.19	436.86	430.08	420.85	402.63	400.46	394.58	430.12	398.49	393.37	392.83	384.54	397.84	388.79	358.3
0	0	0	61.652	194.16	0	0	48.293	138.4	219.02	350.25	440.46	552.11	732.14	832.62	955.39	1053.1	1186.2	1356	1453	1499.4	1626.7	1684.1	1683.1	1719.5	1767	1794.4	1853.5	1885.2	1902.9	1965.6	1922.5	1919.9	1929.9	2134.7	1981.1	1917.7	2008	2020.2	2010.3	1954.9	1967.8	1997.1	2279	1981.3	2035.4	2339.8	2082.6	2016.9	2070.4
0	0	0	0	19.036	68.458	106.82	223.13	258.91	401.44	462.22	612.79	832.64	941.4	1122.6	1225.8	1345	1496.9	1546.9	1665.5	1755.6	1835.3	1928.7	1939.1	1999.8	1974.9	2038.2	2078.3	2154.3	2161.1	2133.7	2127	2152.2	2210.8	2194.1	2180.8	2198.3	2179.4	2214.5	2212.5	2270.1	2240.5	2330.7	2378.9	2411.1	2467.4	2530.7	2586	2701.1	2725.6
8.3989	16.519	9.9682	0	0.076851	0	0	8.2717	19.957	43.111	102.23	117.5	165.19	234.94	343.14	366.97	419.5	419.93	444.25	499.46	514.96	527.7	547.27	561.14	557.66	568.41	565.99	600.69	576.73	632.83	587.5	614.53	649.32	650.72	644.22	632.71	654.75	635.93	634.6	619.84	595.81	568.42	583.11	571.19	555.84	563.1	611.77	564.48	579.08	561.18
0	0	0	5.0526	0	15.216	24.569	41.054	108.8	138.17	208.79	259.27	304.86	372.14	433.5	492.5	545.33	573.75	644.86	691.03	722.74	720.57	744.01	722.26	810.82	763.65	801.11	802.69	828.56	835.63	826.42	844	837.6	816.97	797.16	824.85	828.78	835.33	817.52	801.32	811.35	804.17	800.91	796.44	785.58	776.76	793.77	783.58	767.83	755.54
20.976	25.632	14.138	0	0	0	0	0	0	0	6.2411	69.718	124.05	127.83	186.42	153.91	239.89	281.05	303.06	359.85	414.67	343.61	373.76	434.81	420.82	438.55	475.85	499.47	487.18	375.92	403.38	377.71	418.77	305.56	419.4	358.7	420	407.19	377.2	367.73	384.1	418.72	382.71	372.67	378.01	373.16	383.18	357.46	383.83	358.18
2.1565	0	0	0	37.763	0	0	64.471	126.99	264.46	439.76	622.32	785.44	963.13	1202.7	1388.1	1593.4	1813.9	1852.1	1895.7	2148.5	2228.2	2399.6	2489.4	2520.3	2736	2793.5	2848.5	2857.9	2877.7	2956.3	2978.6	2994.4	3046.9	3080.2	3070.3	3114.7	3235.1	3177.1	3173.2	3207.4	3444.3	3408.5	3002.4	3023.7	3482.3	3438.9	3089	3364.9	3396.6
3.2094	5.8552	10.643	0	0	0.63725	0.52684	34.634	62.892	113.87	157.38	249.64	335.12	431.61	498.68	563.03	608.67	638.94	762.33	790.99	790.53	806.71	836.55	902.47	886.73	956.7	929.37	923.64	1002.6	997.66	1029.1	1005.1	1026.7	1001.4	957.64	973.9	1009.3	976.88	1000.4	1010.7	998.84	993.52	963.6	971.64	955.09	980.58	956.16	991.57	991.12	987.21
0	0	0	7.842	158.62	311.52	429.75	529.68	766.97	841.55	997.04	1148.9	1255.5	1436.7	1555	1655.6	1697.6	1760.2	1809.6	1838.9	1802.6	1713	1776.3	1756.3	1790.6	1737.8	1698.3	1665.2	1756	1900.5	1874	1900	1910.9	1849.1	1882	1847.6	1810.4	1809.4	1867.3	1788.5	1824.3	1828.5	1814.3	1850.9	1852.7	1914.2	1840.7	1836	1850.5	1840
0	0	0	0	46.33	126.5	172.63	339.52	480.1	762.2	1064.1	1393.9	1721.5	2053.6	2507.6	2796.6	3103.8	3534.9	3601.8	3900	4128.1	4266.8	4442.6	4528.9	4457.6	4792	4876.5	5049.5	5043.3	5054.2	5123.6	5153	5298.5	5830.3	5759.3	5838.5	5671.8	5458.4	5421.3	5451.2	5462.3	5471.8	5537	5466.8	5209.6	5499	5318	5092.3	4729.3	4687.6
33.165	37.763	9.4226	0	0	0	0	0	0	0	0	0	23.143	91.752	129.08	165.03	186.99	233.29	257.89	287.43	313.04	294.9	300.19	329.48	333.26	344.39	341.8	335.26	332.34	356.56	351.46	360.33	380.55	363.21	327.38	327.54	314.25	317.82	319.98	320.21	313.71	313	302.05	269.08	295.87	261.12	285.44	286.79	276.27	279.81
1.3759	0	0	0	130.34	0	0	1.4623	21.248	82.51	160.06	240.8	322.46	377.87	440.55	546.66	593.62	652.72	693.13	799.59	830.29	867.99	862.95	926.86	942.6	945.25	954.94	1001.2	958.5	888.78	900.79	925.57	932.34	863.51	905.18	878.29	926.92	896.79	877.05	901.78	874.13	883.59	844.54	831.18	868.98	826.79	829.31	815.8	846.29	791.21
0	0	5.0289	3.4822	0	0	15.703	16.803	63.534	164.97	284.39	426.77	552.73	678.68	849.73	944.2	1051.2	1105.2	1237	1269.1	1336.1	1453	1504.5	1540.3	1534.9	1574.1	1543.3	1582.2	1547.2	1582.3	1555.1	1537.5	1542	1531.4	1580.8	1631.8	1530.4	1563.7	1489.1	1493.9	1554.3	1500.5	1480.9	1497.9	1482	1475.3	1388.3	1336.3	1324.1	1273.8
52.356	40.856	69.969	75.366	0	0	0	0	0	0	0	0	0	18.779	85.804	105.14	7.671	21.272	44.702	64.746	68.054	48.41	80.701	73.355	74.523	93.863	104.64	94.844	79.843	72.938	101.03	72.694	98.413	77.011	69.166	79.255	71.12	63.427	42.826	53.557	41.983	38.867	60.702	15.159	38.228	30.799	183.21	177.59	195.13	180.75
18.734	19.817	0	0	0	0	0	0	0	0	0	17.352	1.0217	72.53	91.691	103.85	133.57	169.98	195.84	235.75	256.17	292.27	289.41	305.98	324.39	322.95	339.68	375.93	327.71	318.85	339.94	325.81	379.92	341.79	336	317.8	371.47	333.65	341.96	338.71	322.9	337.01	306	342.9	312.68	307.39	309.42	305.81	306.54	302.4
0	0	0	0	24.427	27.684	13.675	31.019	18.757	34.052	22.363	23.357	65.443	74.239	70.66	117.88	130.2	158.61	138.63	146.2	156.38	173.97	157.98	173.17	163.95	153.61	141.55	150.83	153.98	152.05	167.19	182.39	185	182.29	163.77	174.38	151.61	160.64	155.96	144.62	132.58	135.31	121.41	121.8	111.63	118.3	133.41	134.84	124.26	116.67
6.7567	8.0385	0	10.737	0	12.783	0	42.17	35.957	117.25	160.88	212.83	300.32	308.66	427.55	491.14	544.07	612.29	703.08	764.08	890.58	941.92	912.89	964.8	1032	1044.9	1139.6	1098.4	1105.4	1115.8	1167.4	1160.8	1152.7	1180.8	1082.1	1127.1	1134.3	1093.9	1111.5	1112.1	1099.5	1074.2	1109.6	1055.7	1097.2	1129.4	1103.8	1155.6	1126	1093.9
0	0	0	0	0	2.6353	14.309	30.536	75.982	141.83	196.52	325.77	412.5	531.36	663.24	741.57	833.19	900.92	962.15	1009	1061.2	1073	1068.3	1096.1	1132.7	1089.3	1117.4	1134.9	1179.2	1189.4	1182.2	1210.7	1231.2	1326.4	1353.2	1342.3	1324.7	1313.3	1267.1	1269.6	1285.5	1259.2	1215.9	1243.9	1218.7	1240.9	1221.6	1215.7	1217.4	1269.1
0	0	0	0	0	1.8523	72.78	136.23	303.37	479.78	607.57	811.74	930.36	945.44	1153.3	1337.5	1474.8	1588.3	1633	1697	1816	1861.6	1955	1978.8	2021.6	2100.5	2106.6	2071.6	2121.6	2162	2220.4	2180.4	2236.7	2248.5	2224.1	2297.6	2314.3	2343.8	2334.6	2310	2333.9	2468.3	2464.4	2554.5	2437.2	2513.7	2315	2285.6	2290.8	2281.7
27.315	23.275	20.84	0	0	0	0	37.836	36.792	178.58	172.6	364.15	465.75	580.6	729.92	834.96	970.47	1054.2	1084.1	1147.3	1148.5	1313.8	1368.8	1403.9	1390.2	1499.3	1568.7	1603.3	1453.2	1536.4	1561.8	1576.3	1634.9	1614.5	1491.1	1599.1	1568.8	1574.8	1528.1	1500	1494.7	1440.1	1569	1443.5	1487.7	1544.7	1572.7	1583.6	1592.2	1562.3
0	0	0	0	4.1177	30.389	48.759	109.03	156.85	245.07	326.11	416.64	523.98	630.44	744.59	807.73	903.63	966.03	1018.7	1080.4	1114.9	1146.1	1186.1	1186	1203.5	1223.5	1233.6	1238.7	1211.1	1233	1265.8	1246.6	1257.7	1242.8	1261.7	1237.8	1242.7	1233.6	1233.2	1209.8	1203.4	1233.4	1216.6	1238.9	1192.1	1181.8	1132	1115.7	1099.1	1094.5
0	0	0	10.04	73.339	67.506	83.562	110.07	190.72	282.2	403.32	517.16	650.49	829.64	1132.5	1039.5	1163.4	1279.3	1493.1	1674.6	1730.5	1763.3	1800.8	1731.7	1947.4	1907.3	1698.9	1831.9	1833.5	1894.3	1877.3	1844.6	1707.9	1872.8	1835.8	1802.3	1883.9	1785.7	1807.8	1883.6	1792	1804.3	1781.2	1819.4	1799.7	1782	1850.4	1807	1827.5	1743.6
17.703	20.489	15.703	1.6023	0	0	0	0	0	0	23.341	35.937	58.354	90.829	112.91	115.36	145.35	186.17	214.59	274.89	285.83	305.75	296.27	274.22	268.91	245.45	265.1	286.35	264.64	290.43	279.93	279.3	319.57	264.68	278.76	245.28	299.21	253.95	275.99	282.23	285.2	270.82	260.68	272.98	257.53	242.36	246.9	227.54	233.44	208.26
0	0	20.24	3.7717	0	0	22.578	22.083	39.737	21.994	41.789	36.079	55.977	37.162	49.08	61.162	70.086	66.739	73.101	30.852	34.469	18.644	43.466	38.458	21.513	15.261	0	0	0	0	0	0	0	0	0	0	0	0	0	0	0	0	0	0	0	0	0	0	0	0
1.3367	0	3.5105	0	2.7532	2.5758	0	0	0	0	0	0	0	0	0	0	0	0	0	0	0	0	0	0	0	0	0	0	0	0	0	0	0	0	0	0	0	0	0	0	0	0	0	0	0	0	0	0	0	0
35.7	0	6.0098	0	0	0	29.46	84.53	124.2	253.04	340.92	502.44	323.44	743.48	976.53	1111.5	1188	1309.4	1437.3	1533.7	1647.3	1672.5	1636.2	1634.2	1535.7	1554.5	1523.9	1620.2	1641.2	1653.5	1711.5	1667.3	1664.7	1669.5	1648	1676	1656	1648.3	1641	1671.6	1689.1	1662.1	1617.1	1632.6	1598.7	1618.4	1622.9	1668.6	1673.6	1679.1
10.979	7.564	33.178	0	16.983	0	0	0	0	0	0	0	0	0	0	0	0	0	0	0	0	0	0	0	0	0	0	0	0	0	0	0	0	0	0	0	0	0	0	0	0	0	0	0	0	0.64581	30.843	55.613	65.818	80.278
0	0	0	3.8387	8.3836	12.362	17.383	24.431	23.57	40.004	46.509	58.238	69.658	94.449	101.52	110.95	133.3	148.79	163.35	173.59	189.37	181.08	192.49	207.76	209.61	223.55	242.33	220.43	209.64	238	242.69	258.84	262.17	249.64	237.66	253.6	260.29	264.87	260.04	268.92	273.66	276.91	285.21	289.12	287.23	285.07	284.02	299.11	277.89	286.79
0	19.481	0	12.646	5.5586	0	0.75852	0	12.773	56.474	130.3	190.66	254.85	320.63	395.63	464.82	510.98	584.93	618.39	639.99	704.62	737.17	817.92	834.83	823.61	875.89	865.86	900.41	889.78	894.67	892.08	917.81	912.13	897.22	887	910.35	916.13	933.75	903.95	900.46	934.34	897.37	931.36	921.49	918.11	912.36	902.79	902.76	924.22	904.91
11.741	0.84742	1.6182	0	0	0	0	38.809	63.905	111.23	180.36	241.08	312.13	392	448.25	516.41	560.8	627.57	683.17	700.12	762.75	759.36	793.74	800.96	840.14	845.48	874.1	875.64	909.37	888.59	917.88	906.57	893.35	937.18	906.94	888.23	901.71	904.25	946.59	900.7	917.37	916.82	899.78	897.56	877.82	913.77	907.59	916.16	897.44	891.48
0	0	0	0	52.156	117.61	171.66	234.33	319.38	496.78	654.28	891.32	1124.3	1375.5	1600.5	1671.9	1810.2	1991.8	2092.7	2101.2	2056.3	2197.1	2153.4	2244.6	2210.6	2308.5	2309.7	2435.3	2694.1	2560.7	2541.6	2590.9	2639.4	2685.8	2633.7	2613.1	2611.4	2548.2	2559.1	2588.7	2689.3	2762.4	2688.7	2641.6	2771.3	2709.5	2799	2759	2794.3	2845.1
0	7.4119	4.8377	4.8599	0	13.383	32.181	127.43	200.5	305.09	465.5	627.36	664.62	770.99	875.75	981.94	1022.7	1068.4	1072.9	1166.6	1222.3	1214.4	1228.7	1164.1	1336.3	1274.3	1335.6	1371.3	1268.1	1154.9	1243	1234.6	869.11	1283.8	1342.2	1410.2	1349.7	1320.3	1313.6	1294.5	1200.4	1103.8	1105.7	1039.2	1063.5	1101.3	1094.8	1128.2	1102	1130.9
0	13.35	16.049	9.1074	3.6347	2.6533	0	0	0	0	0	0	0	0	0	0	0	0	0	0	0	0	0	0	0	0	0	0	0	0	0	0	0	0	0	0	0	0	0	0	0	0	0	0	0	0	0	0	0	0
0	3.6357	0.94558	0	0	8.7919	31.911	28.932	69.775	131.02	223.03	311.17	451.56	553.68	617.14	728.91	810.83	837.84	875.35	921.59	1004.5	1050.9	1027.5	1067	1035.6	1100.1	1066.5	1078.3	1123.9	1093.3	1122.2	1135.3	1069.4	1108.7	1211.2	1177.9	1172.2	1155.5	1134.6	1163.8	1199.5	1170.1	1196.8	1138.1	1133.5	1155.2	1127.6	1147.8	1153.4	1151.5
0	0	16.04	0	34.894	31.359	56.155	117.19	199.51	325.44	470.36	626.66	789.33	905.29	1061.3	1163.7	1286.2	1491.3	1563.9	1664.2	1778.9	1888.9	1998	2164.8	2280.6	2312.9	2388.6	2548.4	2609.9	2756.9	2746.5	2829.9	2942.5	2924.9	2979.5	3000.8	2986.6	3056.4	3060.5	3034.7	3002.6	3105.1	3049.5	3153.9	3121.8	3187.5	3188	3225.1	3202.1	3171.6
0	0	0	0	2.611	0	89.701	78.559	41.145	14.773	0	0	0	0	0	0	0	0	0	0	0	0	0	0	0	0	7.3716	11.959	0	0	0	0	0	0	0	0	0	0	0	0	0	0	0	1.8656	0	0	0	0	0	0
0	0	0	3.3893	32.66	72.861	112.14	170.65	285.2	298.31	410.71	466.5	534.09	574.16	619.44	699.03	733.77	765.75	809.55	906.91	923.63	934.9	937.12	921.31	955.06	936.56	948.42	971.1	945.98	1002.4	958.45	1008.7	952.03	1010.3	975.6	998.66	1017.4	1027.6	1030.4	1020.5	1010.7	1007.1	1022.8	1001.9	1025.8	1040.7	1051.5	1028.4	1045.1	1047.9
0	0	0	6.337	75.674	145.2	250.25	355.45	487.02	643.59	793.58	943.65	1151.3	1249.8	1426.2	1577.2	1663.3	1741.9	1805.1	1905.7	1968.7	2098.3	2176.3	2228.8	2259.5	2317.6	2334	2362.7	2397.4	2397.6	2425.3	2431.4	2455.3	2466.6	2417	2447.1	2464.5	2460	2425.9	2430.6	2418.3	2434.2	2401.4	2394.2	2410.8	2409	2365.4	2365.7	2365.7	2373.1
0	0	0	19.923	100.12	125.5	140.34	181.66	263.72	304.27	382.74	478.8	555.62	614.48	648.75	785.75	794.37	826.33	966.14	972.54	1007.9	1068.6	1131	1150.6	1210.5	1155.2	1237.8	1241.2	1293	1310.5	1329.3	1344	1342.7	1325.8	1344.5	1356.5	1373.9	1376.4	1364.6	1306	1390.2	1409.8	1404.6	1401.3	1412.3	1488.6	1506.8	1582.1	1695.1	1679
1.3627	7.159	1.013	0	0.42533	0.0018497	0	0	4.7159	30.526	47.791	57.297	84.594	110.86	126.58	178.21	199.95	220.37	220.74	254.78	265.16	256.48	248.81	240.2	256.16	247.29	261.48	271.77	249.76	252.19	234.85	252.76	247.91	242.49	256.01	246.36	258.72	261.8	257.16	253.18	233.35	250.91	241.44	227.12	229.42	232.04	244.83	250.02	237.43	243.08
0	0	12.106	5.8758	6.1331	4.0259	0	15.843	11.375	11.91	1.6855	0.68534	12.436	1.9516	0	22.992	49.572	84.982	28.003	16.797	28.334	46.755	19.079	38.174	8.9435	18.329	16.787	28.529	26.519	34.606	43.48	22.065	30.223	49.743	44.386	49.437	53.719	41.132	45.039	26.355	25.523	24.428	13.052	10.911	7.5653	14.185	13.588	27.586	5.9884	0
0	0	0	7.6325	0	5.1836	27.02	74.615	142.55	249.83	346.38	489.9	657.31	772.2	900.04	1082.8	1201.9	1346.9	1458.6	1531.6	1584.2	1607.1	1582.5	1692.5	1714.4	1784.7	1747.4	1793.5	1809	1808.2	1821.4	1801.3	1814.8	1848.2	1809.3	1822.5	1821.1	1848.8	1882.1	1835.2	1816.3	1843.5	1824.4	1779.7	1785.7	1740.1	1750	1853.4	1812.1	1773.6
4.0002	0.044254	0	2.5295	0	0	4.8398	58.832	101.33	204.84	367.92	484.57	641.33	730.13	876.78	982.46	1062.8	1202.2	1275.8	1377.6	1483.1	1465.5	1473.9	1524.7	1555.1	1623.1	1658.1	1702.6	1727.5	1735.9	1779.8	1798.2	1852.2	1879.5	1875.3	1888	1858.4	1901.9	1968.7	1954	1946.5	1933.2	1923.6	1962.8	1962.2	1952	1985.2	1964.7	1956.3	1948
0	0	0	0	65.879	178.44	307.39	486.5	657.7	854.42	1006.2	1179.5	1339.8	1547.7	1687.8	1814.1	1902.7	2056.4	2175.4	2229.2	2297	2439.6	2460.8	2478	2469.1	2521.2	2548.7	2585.2	2640.5	2660.7	2667.7	2652.9	2631.8	2721.6	2666.8	2657.5	2658.6	2703.4	2676.4	2697.3	2691.3	2761.3	2717.9	2780.3	2721	2789.7	2783.4	2755.9	2814.3	2799.3
0	21.57	0	1.3128	0.44727	3.5296	0	0	0	11.523	58.339	103.38	138.47	181.75	232.83	264.71	308.11	376.21	390.92	428.17	530.57	513.29	483.57	518.96	575.01	557.47	520.72	536.84	614.81	578.09	600.97	656.9	643.34	590.98	608.45	606.62	595.46	601.51	654.55	599	651.51	600.68	606.49	618.34	544.37	612.02	593.89	614.02	594.67	612.71
0	0	0	0	35.865	21.417	62.471	84.991	168.12	277.27	447.97	544.35	771.05	978.39	1134.2	1315.1	1353.5	1498.5	1613.2	1673.6	1696.2	1779.7	1745	1770.8	1788	1759.5	1825.2	1794.1	1825.5	1888.2	1861.1	1879.7	1851.2	1862.3	1875.9	1858.4	1933	1909.2	1949.1	1953	1930.8	1914.3	1909.2	1859.7	1902.6	1900.1	1897.4	1885.2	1857.2	1874
0	0	0	13.042	0	9.639	0	0	10.003	40.167	43.495	65.793	88.556	117.63	171.48	199.88	227.11	241.6	294.17	274.78	313.53	292.26	289.39	332.19	358.94	354.32	343.1	338.89	345.46	358.56	444.98	464.59	470.29	408.92	447.68	416.84	420.18	418.21	417.41	410.15	407.53	407.49	434.92	421.18	416.75	394.13	402.62	383.69	388.76	389.83
11.721	16.364	3.7833	0	0	0	0	0.27367	6.6655	46.597	96.631	120.98	176.5	229.07	255.77	300.42	343.43	405.49	452.84	387.37	409.07	426.92	420.58	454.09	499.76	491.59	514.88	530.48	502.94	492.52	480.57	470.65	521.18	458.92	461.93	433.09	475.42	438.98	438.78	440.92	430.84	400.63	403.87	417.45	392.19	372.88	390.4	367.48	369.17	335.01
0	0	18.468	33.01	34.207	0	0	0	22.85	66.181	150.41	219.89	316.6	353.77	459.58	539.64	640.66	673.99	752.93	775.45	841.37	806.02	805.51	846.84	876.57	945.7	923.71	949.39	959.34	943.72	967.61	979.26	999.78	1038.5	1014.9	1043.5	1044.6	1017.1	1006.8	985.66	941.07	950.58	938.36	981.05	990.23	949.01	932.87	994.8	1056.5	1038.7
0	0	0	38.579	36.695	40.667	34.068	81.524	149.13	254.41	352.71	458.09	584.9	697.45	793.96	910.03	992.35	1102.9	1133.7	1159.2	1215.9	1225.3	1220.1	1234.4	1219	1226.6	1253.9	1290.1	1321.9	1357.5	1060.4	1443.2	1412.9	1548.1	1599.8	1615.8	1571.5	1629.9	1622.6	1572.8	1544.1	1596.3	1656.5	1660.2	1633.1	1676.4	1684.3	1651.8	1708	1732.7
0	0	0	1.9999	7.6836	14.231	6.6753	1.0753	0	0	0	0	0	0	0	0	0	0	0	0	0	0	0	0	0	0	0	0	0	0	0	0	0	0	0	0	0	0	2.0156	10.581	12.651	0	7.9679	4.0802	0	0	0	0	0	0
8.5266	0	0	0.071382	0	2.5052	3.3291	14.194	63.233	99.366	165.67	225.88	291.24	333.44	378.97	411.74	445.13	483.76	519.95	529.41	560.88	584.45	598.84	715.7	720	679.88	709.17	738.41	769.13	804.6	784.6	813.22	789.2	792.77	790.54	828.02	796.02	824.55	794.74	807.73	837.48	832.62	860.61	861.97	844.15	829.57	858.88	852.65	870.98	869.92
0	3.9831	0	15.792	12.563	21.174	22.226	54.414	102.32	173.22	266.37	328.31	419.21	482.24	566.51	693.67	760.29	777.69	848.81	879.04	935.61	992.23	1028.8	1060.2	1099.8	1029.5	1098	1094.4	1133.8	1168.1	1141.6	1128	1170.4	1116.5	1114.4	1129.1	1079	1071.1	1097.4	1105.2	1121.9	1074.7	1075.9	1082.7	1049.6	1041.9	1055.8	990.64	972.21	1021.3
0	0	0	1.9528	36.917	5.9013	3.5108	33.378	92.846	168.53	288.96	367.98	479.26	586.47	719.22	781.81	924.75	969.93	1067.1	1113	1179.4	1205.5	1273.6	1310.5	1350.6	1360.5	1443.9	1421.7	1379.5	1416.9	1424.8	1428.9	1379.8	1354	1412.4	1427.7	1369.9	1406.9	1364.9	1366.3	1358.9	1360.6	1354.8	1307.1	1318.9	1316.8	1340.7	1302.7	1288.1	1281.4
0	0	0	0	16.026	50.261	91.539	226.73	372.71	588.63	775.04	1043.6	1277.3	1543.9	1781.1	2019.5	2187.6	2239	2382	2447.7	2554.8	2665.4	2757.1	2692.2	2864.3	2747.2	2706.4	2760.5	2697.1	2739.4	2689.1	2681.5	2666.8	2666.7	2635.5	2679.6	2703.5	2634.5	2616.4	2599.9	2532.9	2530.1	2530	2523.9	2497.2	2451.3	2419.6	2473.6	2452.5	2459.6
14.904	23.559	0	0.95136	0.62928	0	0	0	14.999	27.281	47.071	68.059	81.678	148.11	210.14	268.46	263.63	289.2	347.67	394.97	439.99	455.66	460.9	550.84	578.59	639.03	663.98	647.93	687.2	680.64	665.82	645.61	676.64	636.89	647.21	621.65	620.34	584.89	619.52	602.68	577.73	576.13	569.17	569.43	553.62	545.35	545.46	534.58	524.27	509.12
0	0	0	9.7032	5.5413	27.761	32.734	76.071	182.15	287.46	379.33	507.68	628.64	766.8	870.69	996.51	1124.2	1266.8	1301.2	1458	1579.9	1609.6	1650.3	1765.4	1736.6	1730.4	1810.5	1874.1	1898.6	1952.3	2015.2	2010.4	1979.2	1959.6	1966.2	1967.3	1974.3	2056.1	2056.6	2031.7	2094.6	2039.6	2095.4	2096.1	2078.9	2133.5	2129.2	2142.2	2119	2098.2
17.659	10.267	0	3.3362	0	0	0	0	0	0	0	0	0	13.437	26.172	41.292	55.682	65.384	78.815	102.66	118.93	128.99	140.93	159.08	172.78	193.6	201.37	234.43	234.71	242.13	243.85	259.22	282.35	278.69	287.22	277.29	267.7	289.06	281.62	282.8	295.17	299.78	308.45	302.71	308.36	312.67	308.85	322.12	384.25	392.93
0	0	0	2.259	0.92778	6.6049	18.036	37.015	67.265	113.97	120.81	149.37	197.49	232.72	292.7	326.71	285.64	299.19	335.49	338.81	348.23	342.76	370.69	379.33	425.25	418.6	429.19	465.53	467.77	452.84	464.63	474.45	506.49	469.35	483.96	496.09	471.86	461.77	495.01	497.69	482.86	493.5	487.78	435.88	469.05	459.46	511.54	470.93	487.38	478.35
9.3554	0	0	0	2.0699	5.5188	11.857	60.986	111.57	220.68	302.68	426.68	546.05	678.07	780.93	870.87	948.65	1007.1	1067.7	1197.4	1284.9	1346.6	1421.4	1383.3	1448.6	1522.4	1570.4	1618.1	1560.1	1536.4	1531.4	1568	1595.3	1576.2	1550.2	1573	1524.2	1481	1491.6	1472.5	1483	1508.2	1495.5	1449.1	1430.9	1456.7	1442.6	1439.9	1424.9	1438.5
0	0	6.9803	6.7846	0	2.5647	0	0	0	0	0	0	0	0	0	0	0	0	0	0	0	0	0	0	0	0	0	0	0	0	0	0	0	0	0	0	0	0	0	0	0	0	0	0	0	0	0	0	0	0
0	0	0.46705	6.1525	0	9.6559	17.689	77.691	159.33	212.62	315.86	426.63	566.21	717.41	842.68	962.52	1120.5	1256.4	1413.9	1530.9	1608.3	1741.6	1736	1861.2	1838.6	1920.5	1900	1954	2017.5	2040.4	2000.4	1972.9	2035.5	2115	2054.8	2139.9	2097	2135.7	2147.8	2149.5	2175.5	2138.5	2100.6	2102.4	2127.6	2153.6	2126.8	2162.7	2094.8	2147.4
0	0	0	0	7.9818	73.509	190.79	273.47	565.22	700.46	900.7	1196.7	1632	1695.8	1871.5	2062.1	2210.4	2524	2825	2935.7	2831.1	2909.6	2952.2	2975.4	3084.7	3150.7	3609.7	3183.1	3209.4	3229.2	3337.8	3480.5	3463	3315.7	3389.8	3443.4	3370.6	3415.5	3374.6	3329.4	3282.4	3304.1	3241.4	3259	3260.3	3250.4	3200.3	3164.4	3206.9	2944.4
2.7923	13.136	0.47438	1.7981	0	0	0	38.241	93.506	210.89	299.68	399.22	553.24	669.78	800.56	951.6	1093.6	1191.6	1311.2	1374.5	1467.7	1522.4	1505.1	1606.5	1644.9	1681.2	1631.5	1638.1	1683.3	1695.8	1674.3	1703.9	1667.2	1695.9	1646.2	1635.8	1623	1589.9	1672.7	1603.7	1606.1	1577.4	1591.6	1631.1	1623.7	1637.5	1629.6	1700.3	1644.3	1637.9
0	0	0	4.549	7.1626	5.8166	18.139	50.982	116.19	182.46	249.2	325.86	409.48	474.6	540.26	616.67	693.32	736.23	793.27	838.37	834.05	871.63	897.23	914.94	951.12	951.36	1005.2	1035.7	1036.8	1035.6	1067.9	1039	1041.9	1087.9	1060.3	1099.8	1060.2	1049.5	1036.3	1046.3	1046.4	1017.7	1043.7	1043.6	1045.1	1042.6	1045.6	1066.5	1053.9	1099.8
0	0	0	0	12.75	7.7298	31.197	49.016	94.15	155.62	210.57	269.51	336.24	400.26	471.1	535.94	557.44	636.4	649.99	674.85	687.38	747.28	885.66	835.41	810.69	820.22	796.88	818.08	787.75	784.58	790.79	792.52	776.82	769.46	786.22	804.09	808.13	827.74	825.68	841.47	871.67	884.74	886.57	946.01	970.11	945.28	956.59	985.33	999.08	1018.8
0	0	0	22.22	66.946	98.688	179.38	233.9	368.11	488.55	653.52	792.02	1026.7	1152.1	1349.7	1469.1	1606.3	1817	1916.8	1972.1	2122.5	2186.8	2190.7	2394.3	2332.8	2366.2	2399.7	2485.3	2478.3	2515.5	2534.1	2544.6	2544.9	2530.3	2534.3	2587.6	2482.9	2564.9	2494.6	2511.7	2502.2	2546.3	2514.9	2522.9	2488.8	2470.2	2462.5	2537.8	2539.5	2473.8
20.056	39.643	24.41	0	0	0	0	0	3.9198	32.209	109.25	207.7	351.74	440.26	546.52	683.14	758.56	870.01	916.09	991.39	1072.5	1141.5	1217.3	1289.1	1348	1398.3	1342	1346	1394.7	1571.4	1673.5	1651	1692.1	1732.8	1717.5	1681.2	1793	1689.2	1709.8	1735.2	1764.2	1741.3	1728	1673	1739.2	1777.6	1711.1	1786.4	1754.8	1711.4
0	0	0	14.515	20.263	7.1876	0	16.312	33.73	115.61	145.67	201.92	304.11	293.78	357.45	357.33	476.6	457.5	538.75	497.35	566.59	581.49	603.97	646.36	655.01	659.32	657.15	642.32	654.26	650.07	682.89	614.03	684.36	654.55	614.07	639.23	626.2	636.93	656.23	601.09	652.6	640.37	640.8	614.48	612.19	619.52	602.59	551.59	563.9	514.35
0	0	0	0	8.7763	1.6927	17.547	63.123	126.57	221.39	356.91	506.2	675.35	820.76	969.62	1081.1	1242.6	1332.6	1397	1508.1	1665.5	1739	1759.1	1814.3	1836.7	1968.2	1978.7	2001.8	2059.1	2122.6	2133	2263.6	2288.2	2287.7	2247.7	2242.3	2154.6	2221	2248.6	2201.6	2205.9	2223.7	2204	2241	2228.9	2225.3	2234.7	2286.6	2293.3	2247.4
0	0	7.0194	4.0319	13.981	8.8547	0.95861	13.62	44.524	126.1	176.64	252.35	383.04	473.96	538.6	604.92	712.46	741.33	815.27	873.31	803.39	839.59	850.77	849.81	839.22	886.18	944.41	921.77	948	919.92	918.71	936.32	937.76	967.09	909.16	922.37	907.17	911.66	923.9	910.68	910.52	932.11	916.96	899.68	866.59	871	842.24	873.03	871.36	867
0	0	0	124.43	0	25.42	70.08	90.041	166.81	203.25	260.96	341.93	384.82	436.72	474.01	541.66	591.68	673.08	700.4	720.21	743.26	789.65	841.8	846.3	855.63	856.37	909.85	887.35	932.83	976.6	926.03	971.67	1013.5	1015.6	965.81	945.36	951	969.53	972.45	926	1038.5	1018.6	976.16	871.39	875.56	884.25	884.1	877.23	864.29	830.43
0	0	0	1.8237	11.022	28.526	32.459	74.381	156.88	233.38	333.29	438.77	550.76	626.3	714.68	748.67	800.08	835.24	872.27	900.51	939.08	962.7	1018.2	995.91	1012.8	1005.5	1022.1	990.31	1022.2	992.41	1014.9	1009.7	1028.4	1019.8	1025.9	1055.1	1020.4	996.39	1047.7	1049.7	1018.7	1005.8	997.29	980.39	1036	1003.7	1023.1	1009.7	1058.5	1045.8
9.3657	6.5011	0	8.9247	3.55	0	0	12.399	52.273	88.774	132.61	180.91	258.08	306.39	363.17	453.85	536.09	596.31	666.4	737.19	789.3	856.35	887.03	931.92	917.74	949.68	960.15	1035.5	1063	1078.7	1135.3	1137.3	1169.5	1043.4	1035.7	1072.1	1060.6	1094.9	1125.3	1067.2	1089	1084.9	987.82	976.45	980.37	990.65	1006.7	1017	1017.4	1006.3
2.6619	8.9909	0.67136	0	0	0	1.6878	0	48.061	137.09	212.38	332.91	437.46	534.53	629.8	791.9	864.92	938.01	1017.7	1068.6	1212	1350.5	1430.3	1418	1450.4	1512.2	1533.6	1548.7	1557.5	1643.8	1650.7	1676.2	1685.9	1663	1660.6	1720.8	1731.3	1799.5	1822.1	1816.4	1875.9	1850.9	1924.6	1913.4	1948.9	1872.9	1930.6	1926.8	1906	1843.2
0	0	0	0	1.454	5.5304	21.449	65.186	155.55	289.9	402.77	557.8	666.33	845.75	1041	1114.4	1178.9	1304.9	1326	1391.4	1441.9	1462.5	1537.7	1538.2	1588.1	1658.5	1736.6	1724.1	1655.5	1653.9	1651.4	1673.7	1720.7	1647.2	1664.9	1697.8	1621.1	1604.6	1633.6	1670.7	1602.8	1666.8	1584.7	1560.8	1540	1598.2	1526.9	1606.1	1583.8	1611.3
0	0	4.449	38.106	45.186	46.522	73.727	130.06	184.47	304.82	405.08	549.35	705.1	770.01	891.45	1050	1193	1274.5	1381	1453.2	1514.8	1528.4	1529.5	1561.6	1646	1674.5	1628.8	1634.3	1695.5	1671.5	1787.3	1810.8	1757.5	1748.1	1730.1	1733.6	1727.4	1745	1773.2	1750.9	1800.2	1757.9	1726.2	1720.7	1737.1	1692.4	1726.5	1746.2	1748.2	1734
0	0	0	52.207	0	78.36	15.478	5.8279	23.69	0	28.517	35.699	110.51	58.319	61.474	57.933	85.789	88.532	59.091	117.34	126.17	94.089	108.46	84.445	75.271	136.37	148.96	160.45	191.03	187.2	198.07	226.76	234.5	284.56	259.68	261.48	270.07	303.94	278.88	312.07	307.76	245.47	250.56	219.84	147.27	232.06	190.26	236.29	194.7	202.93
0	0	0	0	39.658	149.65	264.49	499.37	667.41	882.79	1105.6	1341.5	1610.2	1778.9	1921.9	2205.7	2263.1	2389.8	2576	2731.9	2776.3	2853.7	2942.3	2860.6	2955.9	3012.9	3136.6	3173.1	3203.2	3129.8	3201	3133.5	3148.9	3075.7	3136.3	3084.4	3028.2	3100.4	3125.2	3046	2994.1	2985.7	3079.2	2976.6	2866.1	2986.2	2992	3025.1	2986.3	2998.5
0	0	16.346	27.756	9.5278	0	37.427	0	63.025	108.23	121.07	58.858	159.29	118.74	136.68	165.65	184.1	228.38	260.46	273.63	281.03	246.55	296.02	311.41	331.81	365.79	346.75	372.18	342.75	351.73	404.67	408.37	393.57	392.23	370.31	381.34	368.6	391.3	374.29	392.5	408.38	402.18	404.79	378.65	401.09	411.1	397.1	422.54	432.92	381.03
8.6596	15.546	0	0	0	0	15.225	90.8	211.1	319.11	537.26	686.65	914.2	1101.6	1324.3	1520.7	1670.2	1830.7	1987.9	2132.1	2216.8	2320.9	2489.5	2540.6	2453.9	2633.2	2542.3	2737.1	2790.3	2797	2805.1	2692.4	2872.7	2864.2	2851.6	2842.7	2871	2869.5	2857.6	2897.9	2916.5	2855.1	2904.5	2854.3	2858.7	2826.9	2877.1	2797.8	2771.9	2693.7
0	0.56275	5.5326	3.2739	0	0	2.2448	19.644	24.967	78.051	121.8	162.08	241.84	257.9	315.57	361.23	382.13	420.94	484.96	505.97	489.03	490.29	467.81	527.24	506.05	537.28	512.48	540.92	520.15	524.33	547.47	550.05	528.07	542.73	573.07	584.11	587.9	605.58	621	579.45	548.03	561.42	561.82	577.08	597.82	556.76	554.86	542.66	514.65	496.11
27.483	19.025	0.34295	0.73967	0	0	0	0	0	0	0	0	0	0	0	0	0	0	0	0	0	0	0	0	0	0	0	0	0	0	0	0	0	25.438	26.914	34.108	46.566	40.138	45.931	50.067	47.349	55.261	45.167	77.424	67.891	54.763	108.47	119.69	145.1	141.01
0	4.236	4.6136	1.6588	2.3442	3.7605	0	0	28.304	31.829	67.151	77.67	124.23	151.32	163.14	169.86	208.75	230.73	233.62	262.73	291.25	299.56	302.35	309.41	330.67	360.26	380.67	388.69	385.13	423.72	431.52	411.69	426.01	423.93	447.31	450.39	436.87	443.41	473.52	484.33	474.13	481.85	479.3	496.85	476.42	496.81	488.96	486.19	485.61	480.34
0	0	0	22.829	41.317	91.646	72.018	117.81	164.51	266.1	381.82	439.75	555.46	649.5	751.06	866.33	918.8	1044.8	1093.6	1221.6	1253.2	1298.4	1276.4	1359.4	1394	1419	1373.3	1479.7	1455.4	1483	1433.2	1465.5	1410.5	1344.2	1381.8	1336.7	1344.9	1314	1327.5	1300.2	1299.1	1301.8	1283.7	1317.5	1325	1256.5	1285.9	1281.6	1295.4	1242.5
0	0	0	10.766	3.8149	5.3092	0	0	8.0787	31.49	54.474	84.712	104.14	130.78	179.72	206.7	251.23	294.29	340.88	395.65	441.73	475.29	520.36	532.61	547.23	571.17	585.91	631.55	629.89	623.93	684.85	721.91	743.7	804.28	839.71	784.3	827.82	829.55	822.53	813.22	775.2	763.58	796.67	776.94	757.06	758.86	763.44	799.65	812.9	774.02
7.0384	0	0	6.5478	4.8035	2.9871	0.61444	36.454	55.929	133.63	202.66	342.7	445.96	596.07	685.13	811.8	911.08	929.94	1063.8	1143.8	1218.6	1349.4	1325.5	1392.6	1433.1	1365.5	1311.8	1363.2	1334.9	1296.7	1280.6	1271.8	1243.3	1216.5	1193.6	1174.3	1230.2	1164.3	1156	1165.3	1134.4	1144.8	1101.3	1116.2	1133.1	1147.5	1176.7	1160	1159.2	1208.1
0	0	0	0	21.259	120.69	228.67	322.4	409.84	591.73	766.49	752.63	979.37	1171.2	1408.2	1843.7	2040	2132.2	2210.2	2311.6	2445.2	2437.3	2441.4	2438.2	2240.5	2225.9	2271.3	2446.8	2456.9	2349	2345	2331.8	2352.8	2402.2	2420.2	2357.7	2319.3	2341.1	2294.2	2298.8	2290.1	2257.3	2242.8	2219	2219.7	2238.5	2220.6	2210.8	2234.4	2247.3
0	9.2663	2.7606	0	0	20.413	56.806	137.08	220.34	393.63	565.73	692.4	874.18	983.4	1212.2	1366.7	1434.6	1644.1	1767.1	1843.2	1909.6	1979.7	1977.3	2091.5	2080.3	2126.1	2217.5	2164.8	2248.4	2298.8	2261.6	2225.9	2236.8	2251	2241.8	2197.8	2261.1	2237.9	2221.7	2235.5	2194.6	2156.1	2193.6	2174.5	2154.7	2136	2121.1	2160	2175.9	2138.9
0	0	0	0	37.274	102.5	130.2	209.53	219.77	309.74	449.61	497.14	528.02	599.44	627.51	691.55	711.58	740.24	801.41	839.74	880.52	872.52	913.87	942.78	960.23	971.38	1033.7	942.82	995.83	962.09	935.21	1010.8	955.55	948.77	987.04	938.8	986.86	966.62	922.21	972.52	953.35	914.26	873.34	945.59	921.79	960.05	948.81	948.91	925.21	926.25
0	0	0	0	0	0	28.32	78.285	126.62	255.56	345.68	506.65	646.57	789.22	959.6	1122.6	1302	1197.8	1364.9	1323.5	1612.8	1503.3	1408.4	1428.9	1477.1	1447.2	1613.4	1620.3	1674.6	1737.8	1768.7	1769.1	1799.2	1795.8	1834.8	1830	1837.5	1856.6	1897.2	1907.4	1923.7	1823.2	1826.6	1776.1	1777.2	1797.7	1828	1818.4	1822.4	1839.1
3.776	24.301	10.75	2.1876	0	0	0	13.322	65.529	85.784	131.65	179.63	249.59	322.88	391.16	445.37	477.28	550.75	580.34	609.95	645.2	658.94	677.65	709.89	695.06	698	706.62	694.99	718.07	749.08	736.85	734.39	749.15	766.17	764.49	726.36	749.68	759.95	746.65	724.16	692.87	717.03	774.27	733.34	749.99	750.78	746.07	801.64	800.37	789.95
0	8.7832	0	0	4.7503	4.3533	0	0	0	0	0	0	0	0	0	0	0	5.5653	0	0	0	37.044	14.136	17.012	4.0073	15.839	0	8.4166	14.647	18.119	4.4364	9.4659	12.116	2.2719	8.1357	28.973	0	0	1.7836	1.6776	0	0	1.2959	0	0	0	0.017331	0	0.75032	0.89219
0	0	0	0	0	12.481	23.023	78.753	174.79	245.16	375.08	475.71	642.91	783.97	885.09	1005.8	1084.6	1187	1259.5	1330.5	1391.5	1375.1	1452	1501.5	1541.1	1570.5	1454.7	1524.9	1476.2	1511.3	1566.7	1524	1512.3	1522.5	1516.5	1467.5	1485.7	1485.2	1439.2	1436.3	1439.1	1419.2	1393.5	1330.5	1357.3	1316.5	1274.8	1290.2	1295.3	1279.7
0	0	0	0	6.736	14.474	20.066	42.097	83.816	148	251.58	300.65	436	556.78	615.23	751.05	829.79	918.63	953.78	1029.1	1080.6	1155	1194.8	1227.8	1291.9	1314.4	1347.1	1347.1	1383	1389.8	1417.2	1449	1419.2	1418.9	1469.6	1461.9	1466.4	1462.9	1499.6	1510.8	1484.5	1478.9	1453.8	1395.3	1433.8	1379.1	1410.4	1372.7	1407.8	1371
0	0	8.2386	0	11.09	6.5865	35.715	60.418	116.6	197.58	259.59	358.3	461.25	562.65	648.79	699.15	807.09	821.18	897.77	969.2	966.35	988.93	1024.5	1011	1076.5	1059.9	1080.6	1087.6	990.07	946.72	968.2	960.14	971.3	956.44	955.71	985.21	940.57	930.25	959.08	980.16	989.61	979.96	1000.4	1007.7	1063.8	1089.3	1124	1125	1162.8	1178
15.889	18.373	5.5249	1.9684	4.4502	0	0	0	0	0	20.833	40.684	79.374	122.59	143.23	151.12	169.53	198.21	258.12	295.15	331.25	338.07	338	368.17	456.32	625.29	794.04	780.97	107.16	109.95	99.95	109.03	138.6	115.96	89.519	77.246	104.27	83.496	95.005	102.03	92.95	79.415	93.668	96.759	94.627	89.75	124.63	125.08	114.52	109.89
0	0	0	0	0	23.84	37.747	152.04	231.49	383.04	564.32	745.11	942.6	1037.5	1247.8	1436.8	1716.5	1725.3	1952.8	2036.5	2228.4	2298.5	2283.3	2371.6	2458.8	2528.2	2499.5	2491.6	2435.4	2535.9	2710.4	2474.8	2664.4	2721.7	2609.5	2629.9	2735.4	2712	2754.1	2733.2	2732	2780.2	2722.5	2660.2	2656.3	2694.5	2674.1	2657	2605.1	2583.2
0	0	0	0.86945	0	11.995	39.993	69.066	125.09	202	298.88	369.82	467.46	560.3	634.27	919.52	808.45	848.7	910.64	984.2	1032.5	1040	1081.8	1111.6	1152.8	1132.5	1152.6	1173.7	1181.8	1244	1257.4	1285.9	1278.2	1294	1322.3	1387.7	1639.5	1407.8	1439.6	1790.3	1536.7	1579.2	1603.8	1633.4	1954.5	1684.7	1761.6	1783.1	1799.4	2082.5
14.047	7.5481	0	0.954	0	0	0	19.724	98.211	206.15	324.22	449.49	583.43	764.46	872.49	1051.3	1146	1225.8	1347.3	1401.4	1539.3	1522.9	1575.2	1663.7	1700.6	1795.4	1828.8	2011.6	2142.5	2123.9	2197	2145.4	2150.9	2109.5	2107.5	2142.3	1949.2	1885.5	1868.9	1839	1858	1860.9	1865.5	1916.9	1895.6	1932	1911.1	1932.2	1846	1847.6
0	0	0	32.23	11.866	0	0	24.146	59.875	110.18	165.69	220.2	298.1	346.84	372.26	409.08	495.74	513.29	542.72	537.82	606.97	589.52	618.56	617.87	658.09	679.76	688.31	653.72	711.09	701.03	705.84	676.82	692.32	669.64	671.63	706.15	651.08	662.38	696.82	752.3	741.59	725.26	710.34	718.58	705.05	718.94	720.32	724.28	726.81	739.44
0	0	0	14.057	8.3726	12.513	6.7863	43.075	112.92	223.1	351.27	466.55	626.96	681.69	834.57	964.68	1094.3	1151.7	1245.7	1296.8	1375.6	1393.7	1449.2	1542.8	1477.2	1617.2	1550.9	1650.3	1763.4	1748.7	1778.2	1796.1	1782.4	1777.2	1706.4	1751.1	1729.3	1688.1	1673.4	1639.3	1680.2	1687.3	1662.2	1644	1623.4	1642.5	1625.3	1593.8	1580.9	1582.6
0	10.469	15.712	6.4958	14.188	0	0	0	0	0	10.352	36.625	44.698	77.31	86.714	103.67	108.86	136.31	145.48	175.22	195.73	220.04	280.51	285.18	310.87	354.55	365.58	353.35	366.59	384.09	385.21	378.11	365.28	382.18	363.49	401.04	379.05	385.21	397.33	394.38	383.98	400.42	391.25	417.24	405.95	400.09	437.83	392.89	392.04	407.5
0	14.705	21.6	21.884	17.297	10.951	3.2529	0	9.214	43.829	87.867	95.971	159.02	27.588	105.8	125.37	173.36	159.45	236.88	200.62	245.04	258.69	254.77	300.25	280.51	325.45	330.63	300.47	290.95	312.24	293.96	271.87	319.35	325.65	283.49	298.39	279.46	264.52	243.23	216.86	234.44	231.25	226.99	231.57	235.66	249.98	240.61	208.7	192.74	189.29
3.3458	28.215	0	7.646	6.9633	0	0	0	7.53	33.692	59.565	106.98	199.61	247.93	292.96	320.24	382.58	422.51	459.47	417.64	488.64	634.09	651.18	608.95	594.42	631.86	591.53	599.83	620.22	615.2	624.99	605.7	637.62	652.38	654.85	661.06	633.23	630.14	641.07	611.95	594.01	578.67	568.84	587.67	582.96	580.34	556.94	531.04	532.2	508.75
0	0	0	0	12.411	0	24.212	75.732	166.14	295.16	433.2	580.66	763.18	920.53	1142.9	1271	1459.9	1716.4	1860	1946.7	2057.3	2203.8	2380.5	2427.3	2306.5	2549.6	2597.1	2644.2	2594.7	2626.4	2653.7	2632.1	2617.4	2650.7	2644	2630.3	2641.8	2681	2650.9	2644.3	2637.1	2613.6	2658.3	2676.3	2674.1	2628.1	2621.2	2602.4	2634.4	2633.9
0	0	0	45.908	79.698	113.91	26.76	86.712	86.763	128.99	152.02	193.4	175.64	229.18	229.64	288.36	260.99	271.69	252.75	268.72	230.46	398.05	409.22	420.15	449.02	543.69	605.24	603.75	554.65	562.3	612.49	482.11	520.92	437.03	414.05	370.29	365.98	362.12	330.54	355.67	344.84	363.83	399.1	372.65	378.73	394.5	444.2	479.84	274.76	341.58
0	0	0	0	25.602	70.632	140.67	224.75	348.37	506.86	661.21	851.78	1009.4	1154.4	1334.3	1476.7	1553.6	1826.5	1911.9	2024.1	2105.2	2146.2	2237.8	2262.9	2293.4	2314.4	2331.9	2378.8	2439.1	2441.8	2479.4	2487	2472.3	2479.9	2438.4	2525.9	2447.6	2513.1	2500.2	2440.2	2447.2	2408.3	2441.9	2473.6	2479.8	2486.4	2475	2449	2470.6	2538.1
0	0	0	0	0.02413	6.8165	21.722	41.312	95.33	159.55	233.24	302.34	367.72	468.3	551.47	629.77	702.86	786.72	848.39	906.2	942.95	986.48	1001.6	1057	1047.4	1074.2	1097.9	1118.9	1130.5	862.88	872.59	850.61	885.13	909.6	903.01	914.24	928.93	916.65	977.16	972.37	979.61	1002.4	999	1023.8	1035.2	1044.5	1036.2	1043.4	1015.1	1038.1
0	12.729	10.889	0	0	5.4281	0	11.83	26.766	74.964	123.89	230.42	296.99	373.65	463.91	569.37	609.59	619.74	525.37	649.12	787.99	725.87	812.84	869.62	880.72	922.06	930.69	1001.3	990.52	987.11	1030	941.02	960.87	989.86	947.21	920.45	887.82	854.02	863.25	853.19	841.75	832.83	756.16	781.82	782.01	798.45	745.24	752.65	728.93	744.16
0	0.31226	0	0	0	0.26399	46.316	162.19	317.22	560.8	777.16	1122	1424	1725.2	1975.8	2294.9	2658.7	2768.7	3081.1	3271.3	3450.1	3612.7	3871.9	3957.8	4094.1	4132.3	4393.7	4380.4	4399.5	4222.7	4315.2	4328	4490.7	4396.1	4474.7	4497.5	4398.5	4404.9	4315.2	4304.5	4295.7	4274.5	4309.6	4183	4070.4	4118.3	4139.9	4205.6	4153	4203.6
0	0	0	8.2775	83.323	91.507	175.67	244.49	372.34	543.22	741.38	1039.3	1311.1	1576.8	1673.1	1862	2112.5	2087.6	2109.4	2466.1	2462	2511.7	2814.8	2736.4	2695.7	2685.6	2822.7	2824.6	2770.5	2844.6	2893.4	2802.9	2910.6	2804.9	2725	2835.4	2736.8	2815.7	2902.5	2878.8	2851.1	2860.8	2832.1	2832.2	2816.4	2868	2808.8	2857.6	2801.4	2810
0	0	0	1.0751	11.308	23.561	84.917	223.2	427.86	664.33	923.17	1169.1	1473.2	1816.4	2083.9	2344.8	2523.5	2873.5	3005.2	3175.6	3302.3	3379.1	3448.4	3576.1	3587.5	3722.8	3694.4	3935.5	3644.3	3551.1	3552	3673.8	3644.6	3660.5	3638.5	3631	3572.7	3679.3	3633.6	3616.9	3592.1	3606	3582.5	3626.5	3613.4	3627.7	3619.5	3562.9	3590.6	3600.4
0	0	0	0	24.671	59.93	0	59.092	37.543	211.86	314.38	487.21	638.18	782.32	913.61	1061.4	1218.8	1328.3	1892.3	1943	1768.7	2137.5	1997.7	1935.8	1943.1	1910.4	1955.6	2021	2023.1	2107.6	2170.7	2130.4	2130.6	2230.5	2173.2	2255.8	2244.5	2284.6	2325	2347.4	2353.3	2335.7	2389.5	2430.2	2307.6	2224.5	2228.3	2256.9	2196.4	2228.9
0	0	7.5635	37.104	48.266	44.257	12.677	67.571	44.204	78.116	95.106	119.83	124.53	128.68	161.46	178.74	155.04	188.6	219.53	199.36	193.25	193.56	215.78	247.86	243.58	294.13	317.29	284.85	271.22	259.69	286.57	288.65	319.48	331.78	314.17	340.61	354.56	366.22	339.62	363.48	340.86	333.25	328.94	361.74	425.73	415.93	451.28	428.26	392.91	440.96
1.6947	0	0	0	0	2.2815	38.394	87.29	159.43	246.74	328.13	427.92	339.5	442.75	608.76	696.81	747.87	962.85	993.04	1041.8	758.98	1022.1	1073.4	917.7	1064.8	1035.3	1110.8	1293.1	1297	1135.5	1418.5	1441.4	1511.8	1522.8	1482.8	1474.3	1453.3	1443.3	1441.3	1396.3	1461.2	1414.2	1450.3	1489.4	1501.9	1492.4	1494.2	1525.3	1509.2	1504
0	0	0.10615	3.5304	13.048	8.222	45.839	107.16	247.09	390.74	574.29	757.65	976.99	1145.2	1381.6	1548.1	1732.8	1981.3	2122.2	2219.6	2330.4	2483.1	2516.4	2649.4	2730.9	2801.1	2916.9	2952.6	3015.7	2974.1	3007.7	2978.9	3011.6	3025.1	3091.5	3064.1	3066.9	3068.6	3103.9	3023.6	3047	3074.1	3045.8	3077.8	3007.5	3054.5	3054	2981.7	2990.2	2971
0	0	0	0.17274	23.068	60.195	115.18	233.68	384.56	522.6	686.04	866.65	995.37	1148.4	1367.9	1552.4	1696.8	1824.7	1905.8	2069.2	2070	2174.1	2215.4	2201.4	2278.9	2282.5	2352.3	2358.6	2378	2395.6	2467.5	2430.5	2420.2	2416.3	2429.2	2478.2	2469.5	2354.3	2374.9	2408.6	2310.9	2266.1	2255.8	2306.5	2191.6	2221.5	2231.7	2219.3	2220.4	2214.3
0	0	16.439	2.6472	0	24.63	57.846	152.45	0	0	137.99	310.59	524.85	703.64	913.36	1101.5	1225.9	1322.2	1479	1572.8	1627.6	1700.2	1832.8	1855.5	1933.9	2003.1	2070.8	2126.6	2078.7	2073.7	2081.5	2091.9	2314.4	2294.8	2318.8	2315.4	2275.7	1985.7	2238.6	2031.5	2029.3	1921.3	1981.4	1921.7	1895.6	1941.1	2044.8	2149.6	2158	2203
8.7837	3.0586	7.7215	3.8701	0	0	0	6.0881	43.395	69.309	110.78	146.12	236.34	268.31	315.49	366.01	398.25	453.23	502.72	526.43	546.06	562.96	574.32	624.93	605.04	675.05	688.6	706.86	746.98	780.53	766.87	696.7	670.48	673.22	665.77	682.83	665.45	685.62	683.17	682.58	680.31	687.7	669.34	693.29	678.19	678.93	682.89	667.22	650.64	634.54
0	0	0	0	0	18.921	33.961	53.324	103.8	175.5	239.62	427.17	543.63	644.94	719.37	768.77	871	997.69	1035.4	1138.5	1205.7	1222.4	1230.9	1264.9	1207.4	1218.2	1173.2	1195.2	1192.7	1189.6	1213.1	1195	1200.3	1213.6	1172.8	1176.2	1167.1	1160.2	1157.5	1200.5	1198.9	1169.8	1143.3	1161.6	1124.7	1135.2	1120.7	1133.5	1117.4	1148.1
0	0	16.45	0	10.971	0	0	0	23.457	78.948	125.44	171	226.83	288.76	328.01	381.78	406.09	457.32	512.05	576.34	624.16	638.41	634.58	655.25	718.12	705.87	715.03	761.32	748.47	746.74	759.71	766.56	751.7	763.32	749.46	759.2	772.47	747.1	755.27	761.44	787.16	776.67	750.07	777.91	784.78	763.64	771.35	755.26	774.64	736.53
0	0	0	8.5574	20.492	29.35	59.774	49.722	66.131	74.511	83.483	125.28	122.5	185.02	175.62	204.57	186.45	250.06	231.34	133.02	104.38	122.83	143.07	116.79	133.96	81.695	76.212	122.37	88.377	55.443	87.883	84.167	48.125	46.833	78.451	77.287	62.366	34.141	77.351	31.884	36.291	32.536	43.154	37.496	12.995	64.208	29.121	33.3	52.712	76.249
0	0	0	24.368	37.667	48.448	24.806	28.701	43.404	65.669	77.637	107.34	108.34	135.78	98.782	101.03	66.027	102.49	66.949	112	105.95	124.04	136.18	133.89	89.671	39.049	57.949	81.491	77.826	98.408	64.067	75.925	30.165	51.858	35.427	36.897	0	0	0	0	0	0	0	0	0	0	0	0	0	0
3.6397	4.336	0	0	0	6.7977	0	0.69054	15.291	20.448	18.511	14.003	20.677	21.709	39.092	22.381	3.8719	0	0	0	0	0	0	0	0	0	0	0	0	0	0	0	0	0	0	0	0	0	0	0	0	0	0	0	0	0	0	0	0	0
0	0	0	2.0022	6.8679	7.6956	29.033	70.454	153.05	246.67	345.24	452.59	588.94	675.36	810.58	883.86	1039.9	1030.8	1156.6	1190.1	1265.4	1364.4	1389.1	1384	1405.9	1443.8	1458.3	1503.3	1513.2	1518.5	1562.6	1519.7	1577.1	1554.1	1544.4	1534.1	1516.4	1513.8	1570.3	1544.7	1580.4	1538.9	1572.4	1533.2	1584.5	1595	1567.2	1564.4	1523.8	1460.7
0	3.6198	0	0	0	0	25.912	73.377	138.66	252.82	357.65	468.54	548.6	666.09	774.12	875.59	954.58	1061.9	1156.2	1245.4	1356.2	1393	1432	1514.9	1623.7	1618.4	1615.6	1668.4	1692.8	1777.9	1739.5	1780.9	1819.6	1807.8	1798	1789.1	1814.7	1809.9	1845.4	1846.1	1870.9	1840.7	1801.7	1862.6	1851.6	1832.6	1872.1	1870.8	1859.2	1831.7
0	0	0	9.4013	11.21	0	1.5269	20.877	51.345	103.95	165.98	208.71	314.33	355.26	425.86	476.87	528.11	604.04	628.47	668.09	677.43	708.25	740.08	762.46	783.31	782.5	794.38	817.31	827.66	835.2	827.07	785.62	771.15	792.37	764.79	783.45	762.05	769.55	811.06	805.11	786.07	790.76	788.07	803.28	796.63	788.51	810.13	780.51	837.47	785.57
0	13.38	1.3188	6.7444	48.924	0	0	0	28.832	68.621	118.16	140.54	192.86	240.89	280.76	389.61	391.56	433.47	518.39	474.07	522.05	518.53	530.63	555.58	551.29	552.07	539.73	547.58	557.82	549.58	562.07	550.96	518.21	492.48	543.03	519.6	523.53	499.27	477.06	506.49	458.07	482.9	456.63	454.81	424.61	448.65	453.97	421.11	446.04	418.22
0.40491	0	0	0	0	24.321	49.182	142.57	180.57	280.68	387.02	474.74	590.53	658.9	755.31	862.44	908.45	993.07	1048.7	1153.5	1189.8	1267.2	1196	1296.9	1275.9	1303.6	1338.4	1328.5	1301.2	1297.9	1253.7	1227.6	1233.3	1172.8	1155.5	1121.8	1149.2	1109.1	1048	1041.1	989.36	962.84	932.21	918.51	879.78	862.71	834.16	810.01	788.88	767.97
0	11.042	0	27.691	3.9641	0	3.4327	0	7.2942	0	0	0	0	0	0	0	0	0	0	0	0	0	0	0	0	0	0	0	0	0	0	0	0	0	0	0	0	0	0	0	0	0	0	0	0	0	0	0	0	0
0	4.3002	8.5534	0	0	0	18.29	43.136	71.106	125.58	141.65	223.31	270.75	327.35	390.98	432.26	494.66	529.53	560.67	787.38	887.42	904.64	929.94	951.7	986.88	1040	1020.7	1064.6	1090.1	1110.4	1118.7	1109.9	1145.6	1114.3	1144.6	1131.3	1146	1142.2	1170.1	1179.7	1167.8	1179.6	1161	1166	1134.1	1218	1198.9	1182.9	1212.6	1254.3
0	5.5548	0	3.6147	0	21.795	39.862	26.361	44.129	23.636	0	0	54.377	0	23.87	0	26.598	32.58	33.595	67.353	47.986	39.506	24.525	14.588	0	0	0	22.017	0	0	0	0	1.4239	34.694	26.312	33.039	38.96	30.108	29.116	19.31	26.298	61.89	20.228	85.33	18.593	15.959	89.385	41.893	41.326	62.459
0	0	0	4.2364	5.2887	27.493	35.996	46.624	71.789	44.169	63.101	79.406	93.615	83.496	105.84	121.45	144.61	132.35	169.8	156.49	186.62	181.79	184.75	175.34	224.55	171.59	192.84	191.64	206.04	231.1	237.21	246.05	226.86	241.91	233.66	241.57	255.38	247.1	254.64	231.18	252.35	256.56	251.29	246.06	245.3	241.21	160.82	130.37	130.84	118.03
13.231	5.4314	6.1869	0	0	0	3.3864	58.892	179.51	342.08	532.81	748.74	949.25	1218.5	1485.1	1603.1	1850.1	2086.4	2247.5	2416	2567.1	2690.4	2856.2	2860.4	2970.3	3190.9	3181.2	3200.2	3252.8	3268	3269.8	3373.7	3353.3	3356.8	3351.2	3312.6	3389.8	3321.2	3338.8	3380.7	3363.2	3328.6	3330.5	3399.1	3385	3319.7	3360	3307.1	3391.4	3334.3
0	0	4.1716	8.1729	15.501	23.573	17.391	21.941	11.926	27.445	42.368	32.877	81.873	62.851	86.207	86.427	92.03	93.903	118.75	102.79	118.31	105.38	108.73	113.91	79.441	72.242	115.62	127.82	114.93	123.2	116.06	103.27	89.822	99.791	73.128	72.585	87.868	92.417	99.606	87.644	70.001	76.987	78.014	100.96	84.479	79.43	90.955	81.394	93.001	77.968
96.889	72.62	0	0	0	0	0	0	0	0	1.1818	0	7.1716	22.91	0.41767	0	66.737	35.757	0	5.9024	147.28	67.161	77.792	106.1	138.42	127.47	106.09	102.64	118.71	166.78	140.27	145.7	137.53	134.04	138.02	55.61	20.977	46.702	140.23	116.1	61.841	40.868	50.377	65.58	37.953	70.459	37.294	51.061	46.036	69.616
0.24459	17.769	5.9158	9.8504	0	0	0	29.826	91.82	148.07	240.81	326.79	461.05	583.32	699.42	816.97	879.43	971.08	1028.8	1123.3	1224.6	1269.9	1302.2	1376.8	1416.6	1461.8	1528.6	1548.6	1566.4	1587.2	1604.3	1667.7	1645.6	1629.3	1660	1703.1	1694.7	1676.4	1668	1698.4	1661.2	1666.8	1659.1	1638.3	1633	1623.2	1659.4	1635.6	1622.3	1627.6
0	5.9563	3.607	0	0	1.5946	0	0	19.635	53.139	102.75	173.28	232.89	320.01	390.46	471.41	543.99	646.14	669.14	763.1	809.46	888.82	983.61	994.37	1045.4	1044.2	1078.3	1158.3	1207.1	1232.8	1242.8	1279.8	1256.8	1305.1	1317	1346.9	1323	1280.1	1171.9	1195.9	1186.6	1179.7	1216.3	1190.2	1189.6	1193.4	1196.3	1229.6	1212.9	1231
0	0	0	0	129.34	13.562	29.378	89.554	170.21	290.43	385.9	468.83	607.83	766.44	850.59	993.55	1151.8	1180.3	1363.2	1428.6	1531.6	1578.2	1579.9	1649.3	1640	1672.6	1626.5	1709.4	1739.3	1693.6	1722.1	1740	1716.9	1760.6	1772.8	1821.8	1877	1826.3	1838.8	1836.4	1829.3	1861.9	1844.5	1824.3	1815.5	1839.6	1853	1838.3	1835.6	1834
0	0	0	0	10.875	32.18	73.895	105.16	162.91	250.48	317.66	377	461.1	535.47	577.79	615.67	686.84	730.11	733.67	782.93	820.91	812.65	854.77	857.05	836.64	879.45	903.21	893.43	944.03	897.46	911.99	891.8	909.72	917.34	924.62	915.14	915.53	909.93	908.59	919.39	893.31	914.75	907.53	902.31	886.02	867.78	876.04	847.12	855.19	839.37
0	0	0	24.266	43.968	78.688	114.44	184.56	242.08	364.23	392.18	490.82	607.14	670.07	733.9	843.9	897.89	981.24	1047.4	1108.4	1144.2	1177.9	1196.9	1231.5	1229	1196.9	1235.6	1220.2	1217.7	1209.6	1249.9	1210.5	1124.1	1188.1	1170.1	1168.1	1156.8	1158	1169.7	1161	1144.9	1129.3	1099.2	1095	1103.8	1107.1	1099.8	1072.2	1076.5	1055.6
0	0	0	18.379	15.809	9.7877	0	0.36309	13.174	0	16.981	0	5.6305	9.9568	9.5275	23.392	29.112	25.273	31.995	10.16	45.553	50.672	35.954	25.895	28.596	1.9032	13.191	21.962	34.645	36.377	32.741	23.208	9.0449	27.448	4.2946	4.2638	15.282	9.2119	15.837	11.792	35.104	28.006	39.57	40.734	42.424	47.696	51.375	60.057	74.117	81.198
0	0	0	2.4349	5.8942	0.5402	2.5666	2.1606	10.659	8.9237	24.081	23.107	35.535	35.227	51.691	66.677	77.638	95.221	132.73	123.44	146.24	144.99	152.26	120.83	176.29	148.77	155.55	164.16	183.88	199.86	211.87	230.35	203.84	207.38	169.4	159.87	173.74	177.96	164.95	145.48	159.5	150.19	154.41	165.12	162.15	152.64	168.09	162.47	164.36	172.02
0	0	2.9399	16.956	24.461	33.055	72.22	105.39	146.2	246.38	312.98	427.37	473.16	598.6	692.19	784.49	882.89	974.32	1011.7	1076	1054.9	1111.3	1147.1	1141.9	1220.8	1190.9	1246.7	1290.6	1260.3	1277.2	1314.4	1277.7	1297.1	1304.1	1276	1310.8	1276.7	1278.8	1270.8	1276.6	1258	1245	1224.8	1206.6	1207.7	1199.1	1195.3	1192.7	1193.9	1172.1
0	0	12.26	53.853	79.117	96.874	76.595	123.76	218.44	272.16	356.37	439.26	594.6	662.68	728.54	830.1	895.27	906.02	970.77	1022.6	1105.9	1162.9	1092.1	1125.7	1026.4	1028.5	1251.4	1087.9	1298.2	1228.4	1316.8	1211.3	1156.1	1179.7	1174.1	1202.7	1236.4	1116.6	1245.2	1238.5	1235.4	1210.1	1155.1	1176.7	1131.7	1132.7	1145.1	1135	1127.1	1142.6
0	0	16.004	10.575	4.7885	6.5046	0	0	0	0	0	0	0	0	0	0	0	0	0	0	0	0	0	0	0	0	0	0	0	0	0	0	0	0	0	0	0	0	0	0	0	0	0	0	0	0	0	0	0	0
4.9283	15.11	0	0	4.5095	0	0	18.787	21.95	45.473	79.979	99.559	152.56	187.85	246.84	279.73	281.18	297.04	311.52	358.54	369.17	377.34	392.23	404.16	405.91	421.3	428.86	469.37	441.89	454.46	456.66	466.12	471.57	467.91	465.97	461.74	446.25	452.22	454.49	466.98	481.79	464.92	479.04	457.13	432.16	429.81	461.62	466.27	486.92	459.29
0	29.663	18.122	46.557	63.478	0	0	97.863	122.05	195.52	222.29	269.33	351.02	414.44	446.49	477.53	534.52	568.09	344.04	351.25	390.37	405.89	420.77	417.17	713.25	685.25	659.75	690.13	682.7	692.83	684.72	700.05	700.14	662.61	659.81	651.42	677.76	652.46	666.72	660.29	666.41	653.04	631.52	627.62	638.07	635.98	634.58	617.55	617.24	595.4
0	2.9121	9.7649	5.6629	6.4737	0	0	1.2747	0	0.43641	0	0	0	0	0	0	0	0	0	0	0	0	0	0	0	0	0	0	0	0	0	0	0	0	0	0	0	0	0	0	0	0	0	0	0	0	0	0	0	0
0	0	0	0	0	11.644	33.088	70.73	127.79	251.84	407.19	565.47	736.08	911.07	1043	1176.3	1309.7	1439.5	1570.3	1717.2	1771	1844.3	2221.3	1965.6	2010.7	2024.8	2158.2	2017.7	1932.7	1954.4	1838.9	1972.3	1893.9	1697.5	1726.4	1588.6	1558.8	1404	1354.2	1214.5	1178.5	1091.5	1026.6	980.5	947.21	901.44	909.9	893.28	901.63	877.53
20.952	61.745	0	0	0	0.23709	0	0	0	0	0	13.772	0.33498	28.509	16.78	31.322	68.409	65.275	22.052	48.942	19.727	48.002	39.838	4.3142	33.883	0	0	13.306	0	15.227	31.763	25.321	0	0	0	0	0	0	0	0	0	0	0	0	0	0	0	0	0	0
0	0	11.522	9.8217	4.669	13.253	6.5635	3.9909	44.328	55.366	131.93	184.89	142.32	226.24	210.94	268.02	291.87	267.24	203.84	342.21	293.1	324.3	317.77	283.36	328.08	318.97	307.33	332.56	323.33	364.75	365.03	324.66	340	306.99	305.52	271.82	209.85	183.33	207.19	165.17	163.32	166.75	165.27	162.33	159.99	176.59	159.83	142.51	167.52	173.41
0	0	0	40.957	115.51	100.99	135.94	240.31	450.51	639.31	883.05	1203.8	1408.1	1783.7	2000.9	2193.8	2498.1	2736.5	2890.9	3152.7	3167.8	3172.5	3244	3403.8	3403.6	3457.5	3410.5	3519.5	3519.7	3504.2	3519.2	3497.7	3462.1	3522.8	3455.5	3499.6	3491.5	3439.5	3475.1	3441.9	3472.8	3502.7	3512.1	3527.4	3534.5	3566.3	3487.4	3473.2	3497.6	3548.8
0	30.476	13.557	24.687	24.332	0	0	0	0	0	0	0	0	0	0	0	0	0	0	0	0	0	3.2614	18.786	40.974	47.36	47.969	93.669	125.95	54.965	126.3	136.9	76.349	160.86	183.67	194.26	180.39	230.99	249.22	257.16	287.6	298.58	290.72	305.11	340.81	370.11	393.67	493.75	538.45	463.71
0	13.422	1.0015	3.5365	8.9702	0	0	0.98339	0	13.785	0	23.111	25.67	0	5.1271	30.894	16.823	46.907	60.23	70.119	96.7	74.642	51.738	45.614	53.719	61.63	53.44	72.706	37.742	50.945	47.335	50.193	89.812	51.557	57.48	77.807	79.464	58.543	69.73	86.871	70.976	74.42	69.437	56.323	67.098	41.336	51.343	31.543	79.699	20.637
14.778	12.509	4.0907	8.4082	0	0	0	0	0	0	0	0	0	0	0	0	0	0	0	0	0	0	0	0	0	0	0	0	0	0	0	0	0	0	0	0	0	0	0	0	0	0	0	0	0	0	0	0	0	0
0	8.3628	0	0	26.011	0	12.143	9.327	40.108	75.239	109.14	150.49	218.73	271.56	329.62	339.18	367.08	421.91	458.79	451.11	436.96	465.47	468.66	459.13	493.74	494.35	465.62	488.42	530.99	481.19	491.11	487.61	520.31	547.19	565.04	604.82	585.52	578.46	574.42	603.26	553.61	527.55	543.29	556.03	510.49	508.15	521.62	508.58	492.74	472.44
5.4635	8.1234	8.3526	0	0	0	0	68.216	165.3	287.48	431.46	534.94	693	806.8	867.82	932.52	1141.9	1230.9	1310.7	1399.7	1531.8	1630	1642.7	1727.1	1775.9	1863.2	1842.7	1833.2	1836.7	1819.9	1833.3	1877.9	1909.4	1876.4	1849	1799.1	1885.1	1836.1	1808.5	1839.8	1834.4	1849.8	1803.1	1785	1774	1751.6	1810.3	1750.3	1770.4	1737.3
12.785	15.726	0	0	0	0	17.732	77.319	123.63	251.41	334.48	488.88	627.54	766.1	900.67	1011.2	1131.1	1248.3	1347.7	1453.4	1507.9	1546.7	1588.4	1670.3	1654.5	1703.7	1712.7	1731.5	1735.5	1748	1738.1	1775.8	1759.4	1792	1772.2	1728.4	1749.8	1746.9	1736.9	1732.1	1681.9	1661.9	1633.7	1651	1629.9	1638.2	1618.1	1628.2	1574.6	1611.9
0	0	0	0	6.7246	17.124	37.656	83.35	190.79	299.27	439.11	606.61	778.2	913.15	1075.7	1192.6	1360.9	1499.9	1597.7	1736.5	1819.9	1886.4	1976.3	1970	2012.3	2097	2143.7	2149.4	2119.3	2161.8	2234.8	2213.1	2228.4	2232	2246.9	2313.7	2266.1	2220.3	2249.6	2252.8	2255.3	2277.7	2249.9	2281.5	2235.4	2272.3	2241.6	2190.8	2224.7	2218.7
13.728	0	5.8179	9.2166	0	0	0	0	11.686	0	35.6	54.703	92.018	144.89	158.77	185.89	220.08	252.47	249.93	277.69	309.1	287.73	318.62	295.83	301.83	301.4	321.65	313.82	313.02	367.42	352.6	348.36	321.42	344.61	326.62	340.73	352.55	358	356.13	343.91	362.87	373.4	380.42	408.01	384.26	396.49	430.23	423.35	429.21	426.66
7.9638	7.0916	11.105	0.39674	0	0	0	0	0.89828	4.3574	17.783	46.445	123.18	161.42	247.53	282.21	320.82	357.61	414.05	426.91	471.58	465.2	511.63	542.58	575.78	593.14	606.49	625.66	627.41	629.9	668.63	675.77	686.98	703	726.61	742.1	747.06	774.03	661.83	682.62	623.44	613.93	587.22	560.47	554.21	580.34	586.67	615.06	634.81	605.09
1.9101	29.558	0	4.2937	28.799	0	9.9221	80.358	118.36	209.52	270.02	321.11	445.46	492.92	521.76	553.05	471.95	672.59	596.68	669.27	664.3	709.49	829.68	946.74	934.02	934.6	666.7	936.82	843.23	1004.6	947.03	891.13	1034.2	1082.3	970.12	990.58	1004.1	997.62	992.6	982.59	979.89	967.9	974.28	956.32	891.99	881.83	899.21	882.43	867.55	803.34
0	0	0	2.5784	9.8264	16.122	19.644	19.229	41.615	35.955	57.67	54.268	55.256	48.039	53.44	48.19	65.127	70.044	81.836	71.219	88.117	91.711	96.798	77.916	93.812	73.857	95.417	99.853	109.26	113.89	126.2	127.39	101.84	120.54	98.06	98.845	123.41	127.58	145.42	143.34	199.75	209.95	242	264.57	285.88	321.34	344.71	369.33	397.47	415.31
0	12.548	0.045477	8.716	2.0826	0	0	0	0	0	0.94763	1.9315	37.186	58.804	98.037	119.95	103.85	93.583	110.01	133.74	130.92	120.58	133.79	145.74	134.77	137.55	148.35	153.72	125.44	121.02	134.79	120.37	120.27	131.36	114.58	144.72	138.87	151.47	149.49	156.38	147.98	158.34	158.13	135.29	172.76	133.74	182.22	166.33	186.7	176.02
0	0	0	1.2566	13.746	15.88	24.403	36.256	88.9	130.77	179.58	219.59	228.05	263.66	267.39	292.45	384.74	358.03	373.7	322.96	368.3	355.65	371.32	390.08	424.65	430.76	420.14	447.19	439.09	449.17	472.69	457.77	467.27	440.71	431.14	419.63	428.38	419.38	424.39	399.52	426.75	413.84	415.75	447.38	411.59	418.04	421.22	399.82	391.44	378.97
0	0	14.328	3.8466	0	0	4.6969	21.736	76.984	106.01	171.84	216.7	275.71	326.18	402.95	464.17	514.39	552.44	612.3	628.01	684.09	717.54	717.15	756.21	752.49	751.74	796.49	803.71	853.4	862.91	838.81	890.46	860.16	891.77	853.8	881.85	880.11	893.18	914.22	863.64	888.11	897.89	896.2	826.75	857.15	862.14	893.97	852.34	865.36	915.7
0	0	0	0.97015	5.8583	37.763	62.106	135.34	215.83	305.33	382.76	498.51	530.79	597.84	668.96	718.74	711.28	750.33	774.85	782.52	787.22	798.37	847.45	794.78	818.01	828.87	872.97	866.73	832.22	796.43	772.1	790.57	818.34	791.6	775.43	768.51	737.56	741.71	682.88	713.65	799.07	697.46	746.86	668.75	670.87	685.31	696.54	730.92	667.32	669.09
0	0	0	11.251	15.959	76.343	94.742	120.55	102.15	153.97	157.84	169.87	214.54	262.74	276.4	308.38	318.99	353.36	355.78	356.97	372.16	400.01	424.99	415.68	412.32	385.55	393.94	410.16	451.37	402.57	474.55	455.76	702.29	473.68	519.92	471.7	438.33	409.66	423.11	412.24	387.88	377.83	335.62	312.69	352.82	324.94	331.33	297.09	311.39	332.79
0	0	0	0	17.427	24.275	62.223	139.93	223.25	350.95	531.67	640.09	813.51	1047.9	1222.5	1282.2	1431.3	1583.1	1687.4	1751.1	1884.2	1899.4	1923.9	1923.5	1973.5	2015.3	1958.9	2088.8	2048.5	2041.7	2054.1	2029	1984.4	2063.8	2019	2028	1999.3	2003.9	2024.6	2027.5	2012.7	2055.5	2063.4	2062.1	2026	2005.3	2009.1	2054.5	2067.9	2041.4
0	0	0	0	11.881	72.785	80.226	252.11	459.35	676.24	925.51	1192.1	1378.4	1675.8	2026.7	2188.7	2259.4	2376.2	2564.9	2628	2663.3	2650.2	2628.1	2711.4	2585.2	2494.2	2528.6	2662.8	2508	2446.6	2521	2481.4	2124.3	2418.9	2461.7	2438.8	2295	2308.2	2223.4	2242.7	2226.9	2170.9	2117.5	2208.9	2215.2	2266.4	2177.2	2211.6	2283.9	2311.2
0	0	3.4378	16.03	55.839	114.46	146.48	224.25	352.34	496.79	691.05	779.8	1043.4	1175.6	1397.9	1478.1	1659.3	1701.5	1849.1	1848.4	1850.2	1954.8	1996.5	1903.1	1990.5	2061.7	2107.3	2120.5	2136.9	2138.5	2057.2	2013.7	2038.4	2110.5	2066.2	2071.3	1995.1	2050.5	2081	2066.2	2077	2014.2	2004.9	2129.4	2088.6	2082.4	2153	2084.4	2068.7	2130
0	4.937	6.0415	1.9736	0	2.2167	2.9124	27.548	48.293	109.71	160.05	288.17	392.73	477.8	567.11	658.96	754.63	799.67	839.25	877.81	919.96	904.53	888.78	945.79	989.73	1066.4	1026.4	1156.7	1075.4	1128.7	1197.3	1245.8	1259.5	1283.3	1248.6	1231.6	1217.8	1232.3	1229.7	1287.8	1220.9	1205.3	1178.1	1199.8	1175	1208.5	1207	1231.7	1227	1242.1
0	0	0	5.2833	46.685	73.264	103.71	292.34	474.71	748.09	993.49	1021.5	1318.3	1729.2	1949.2	2057.9	2386.5	2584.9	2691.5	2661.4	2765.2	2909.6	2954.8	2950	2939.2	3009.7	3138.7	2805.4	2784.6	2876	2874.9	2839.6	3224.6	2967.3	2940.3	2983.2	2963.3	3112.7	3045.9	2978.8	3089.8	3065.9	3067.9	3077.1	3010.4	3048.5	3097.6	3079.8	3112	3089.4
0	0	0	0	4.0867	42.226	63.736	159.63	312.13	474.76	654.81	853.18	1026.8	1144.1	1397.4	1618.1	1765.7	2054.7	2247.4	2409.8	2534.5	2605.5	2640.6	2705.5	2710.2	2679.1	2794.1	2918.3	2868.5	2972.5	3037.7	3144	3057.6	2988	2949.2	2973	3023.7	3104.9	3089.8	3059	3118.2	3162	3153.7	3148.1	3060.1	3075.1	3042.5	3020.4	3164.6	3091.7
0	0	0	3.871	22.854	8.3095	31.746	72.931	127.81	207.36	298.83	372.6	490.07	593.24	733.14	834.68	953.08	1054.3	1101.2	1161	1248.7	1337.3	1414.3	1497	1537.6	1545.5	1616.9	1669.1	1704.4	1714.2	1762.8	1768	1794.9	1800	1852.4	1886.7	1859.4	1892.4	1884	1875.1	1876.6	1869.9	1865.5	1925.1	1892.6	1918.7	1860.5	1882.1	1918.8	1940.8
33.226	38.049	2.3504	0	0	0	0	0	0	12.303	14.936	58.751	72.418	142.19	200.84	217.93	255.93	291.57	285.78	338.15	358.06	350.65	412.43	354.59	410.66	480.53	504.06	530.93	487.5	465.15	506.93	523.91	511.45	461.18	490.25	521.65	513.23	533.22	494.18	534.67	531.17	546.45	597.64	622.89	614.15	631.54	584.4	635.07	612.63	605.41
0	0	0	3.1222	0	14.376	77.866	164.98	287.31	520.49	753.46	1038.8	1481.4	1884.3	2367.4	2544.6	2776	3127.5	3587.7	3839	4114	4414.1	4701.2	4862.9	5209.5	5464.2	5453.9	5958.1	5993.9	5924.8	6361.5	6049.9	5965.2	5998.4	5732.7	5679.7	4898.3	5555.7	5674	5603.4	5716.7	5631.3	5651.8	5658.1	5735	5669.4	5733.2	5721.3	5630.4	5708.6
0	0	0	45.839	34.419	18.573	2.5096	49.098	67.426	183.99	342.87	578.87	771.27	862.43	1031.7	1104.7	1352.6	1327.4	1517.3	1493	1684.2	1724.1	1691.6	1883.8	1822.6	1872.5	1950.3	2032.8	1999.8	1964.7	2006.1	1918.5	1931.4	1978.9	1981.5	2013.5	1903.3	1889.2	1864.6	1742.8	1785.8	1750.7	1776.6	1716.5	1729.2	1742	1725.4	1697.2	1661.7	1634
0	0	0	0	27.078	202.6	252.81	333.32	479.06	525.57	616.9	716.13	857.88	947.8	1063.4	1141.3	1203.3	1204.9	1391.3	1426.4	1447.4	1531	1468.6	1557.2	1551.7	1561.8	1665.7	1684.2	1733.7	1730.7	1726.3	1731.2	1705.8	1754	1620	1676.6	1630.5	1752.4	1915.9	1812.9	1642.4	1620	1820.2	1698.5	1740.2	1796.7	1738.8	1787.6	1773.4	1758.7
0	0	0	0	243.36	158.37	216.05	299.73	320.65	428.42	552.06	670.56	979.8	942.98	1097.6	998.33	1093	1239	1252.6	1099.2	1090.9	1265.7	1283.4	1301.4	1362.7	1407.5	1374.1	1431.9	1464.4	1272.1	1354.2	1374.8	1394.4	1389.6	1353.2	1247.6	1352.7	1365.5	1422.4	1404.3	1230.2	1291.8	1391.8	1340.8	1313	1150.9	1276.4	1301.9	1245.1	1247.5
38.515	28.506	19.158	8.095	0	0	0	0	0	45.69	98.612	154.31	217.34	307.83	342.01	428.91	424.15	436.82	455.74	493.12	519.22	542.46	592.69	584.37	658.12	684.56	717.83	740.92	701.45	640.76	658.47	693.53	698.52	689.12	667.78	697.22	681.31	706.4	671.56	687.4	685.97	724.01	564.67	507.29	526.56	548.06	539.01	565.17	551.75	538.72
0	0	0	0	52.725	28.147	0	2.1239	84.282	167.24	264.99	342.93	523.58	632.02	769.34	873.82	958.87	1095.6	1220	1234.7	1330.3	1348.4	1352.5	1392.8	1388.7	1474.6	1429.9	1400	1383.1	1424.3	1455.4	1413.3	1469.1	1504.1	1521.8	1475.6	1423.5	1431.2	1469.4	1476.4	1500	1519.4	1468	1527.8	1450.7	1513.4	1461.9	1448.9	1441.9	1419.5
0	0	0	0	53.872	109.23	195.11	367.84	582.76	811.83	1118	1416.8	1730.4	2047.5	2357.3	2615.4	2819	3112.4	3191.2	3208.8	3327.1	3560.2	3652.3	3725.7	3809.2	3923.9	3884.9	3888.9	3852.3	3789.8	3924.7	4008.4	4019.1	4009	3984.8	3912.2	4076.6	4112.2	4051.8	4119.8	4126.7	4024.4	4017.5	3992.1	3913.1	3838.5	3846.2	3831.3	3854.5	3830.2
12.838	10.353	2.2265	7.25	0	0	0	27.301	85.863	177.99	309.77	401.27	534.35	615.21	710.13	830.1	953.17	1022.5	1095.3	1171.2	1205.7	1252.5	1294.3	1263.1	1276.8	1323	1356.7	1405.9	1418.5	1458.2	1457.7	1432.1	1564.4	1555.7	1546.6	1600.9	1621.7	1576.8	1572.7	1588.8	1584.3	1579.6	1623	1657.3	1660.8	1667.1	1702.9	1680.5	1707.5	1687.8
0	2.5085	10.002	2.4321	8.2368	0	0	18.469	26.615	33.568	60.453	107.42	200.24	288.95	380.49	461.64	588.92	679.5	782.69	810.01	901	944.87	964.01	1004.6	963.26	1003	986.17	1068.7	1027.7	1053.2	1001.6	1031.3	1057	1078.8	1034.8	1064.5	1073.2	1050.3	1053.2	1081.2	1078.4	1046.4	1040.2	1056	1035.2	1016.1	1013.5	1080.9	1013.5	1007.1
6.963	7.2364	0	2.1127	0	0	0	2.2376	2.7693	1.1033	2.2378	5.5299	24.738	20.404	18.309	44.72	54.374	57.73	81.787	79.196	88.871	107.03	82.85	93.188	64.616	78.676	72.18	83.83	71.333	77.58	74.831	80.015	85.542	97.066	94.439	96.994	105.87	120.07	113.76	101.59	113.8	107.34	103.39	108.59	108.68	120.49	129.87	136.19	130.96	115.53
0.41976	4.9268	12.764	2.5224	0	0	1.9702	45.09	93.587	200.37	346.29	446.61	634.25	749.09	849.75	993.14	1099.4	1188.5	1298	1288.4	1326.9	1305	1362.6	1366.6	1370.7	1409.9	1430.6	1414.8	1419.5	1405.4	1364.8	1355.3	1374.8	1354.5	1316.7	1391.3	1356.4	1322.4	1302	1296.7	1341.4	1338.1	1330.8	1330.2	1322.3	1317.5	1315.7	1293.5	1319.6	1298
0	0	2.6009	5.3552	4.9804	3.9411	9.211	36.483	92.837	148.42	189.62	228.98	308.12	351.69	428.72	471.65	481.56	498.09	528.64	552.5	540.43	530.62	541.38	534.87	525.97	537.41	555.6	554.64	543.74	541.57	573.49	556.54	553.34	608.87	636.02	646.44	650.24	649.54	666.83	658.36	627.13	658.81	679.7	686.47	686.94	662	597.82	587.63	583.93	568.87
5.8574	4.7639	0	0	0	3.9601	0	8.8639	35.728	80.399	143.12	208.05	299.74	395.74	459.49	553.73	588.53	647.91	672.92	728.49	831.25	902.53	907.31	943.77	945.94	957.58	981.92	1021.3	1095.6	1102.3	1113.2	1144.9	1128.3	1122.1	1127.7	1173	1165.5	1154.4	1190.7	1169.3	1197.3	1227.3	1227.2	1215.7	1270.9	1239.8	1243.6	1247.4	1234.7	1260.9
0	0	1.1483	4.0597	9.4673	21.581	17.202	15.56	27.48	24.607	30.077	57.666	47.359	63.485	57.263	102.6	126.19	155.39	197.33	162.22	178.29	166.23	159.92	185.15	199.59	195.9	206.32	219.29	211	224.39	251.15	237.74	251.47	210.03	201.31	195.41	199.18	187.93	211.03	181.65	194.16	209.83	200.68	214.95	191.82	206.5	196.86	190.38	206.29	183.27
0	0	0	0.2094	10.229	31.047	49.699	83.581	148.73	191.58	288.97	374.95	371.14	379.97	445.83	518.32	570.05	613.83	441.8	484.77	524.64	565.19	569.39	568.19	580.1	569.89	617.06	622.64	647.63	668.84	661.59	644.19	613.88	633.01	611.36	634.08	629.34	629.63	643.33	607.49	636.36	623.59	657.73	613.42	620.9	614.83	614.47	613.54	629.67	605.67
0	0	0	22.445	42.015	25.949	124.24	130.69	99.741	179.07	282.99	195.3	352.14	352.35	306.99	388.85	345.4	296.18	551.37	282.22	315.63	337.8	342.71	341.84	393.02	382.8	330.38	277.3	310.59	347.23	354.71	331.81	314.9	355.29	315.18	366.81	300.81	382.33	358.29	313.18	339.32	313.27	335.14	327.13	291.66	305.94	337.77	341.58	298.75	285.49
19.448	10.992	6.0624	10.731	0	0	0	0	0	0	0	25.543	42.249	87.049	131.2	139.12	156.84	158.23	172.9	199.55	263.66	251.32	239.38	289.3	349.12	478.71	470.17	500.71	537.48	533.27	547.76	501.88	500.63	521.42	527.4	510.03	501.86	472.46	514.27	420.87	467.22	467.01	462.89	476.69	467.85	440.54	388.64	397.68	356.27	349.27
0	0	0	9.7681	12.676	9.5088	32.579	76.413	173.24	284.99	405.49	582.87	726.06	853	1004.7	1173.7	1269.5	1302.3	1388.3	1374.3	1442	1532.3	1533.4	1611.8	1615.5	1590.4	1670.6	1660.7	1571.1	1592.5	1695.2	1689	1718	1633.6	1659.8	1655.1	1669.1	1712.4	1645.6	1684.5	1700.4	1673.9	1642.9	1592.6	1596.8	1608	1606	1607.5	1593.8	1605.4
0	0.45715	3.5534	5.0616	0	1.8337	4.1391	22.455	41.885	73.701	122.06	146.74	236.34	257.63	325.15	344.31	352.78	345.93	390.28	426.82	442.21	472.22	481.46	513.83	558.06	540.78	557.7	510.72	519.66	572.35	540.26	474.44	522.85	489.67	516.83	494.67	562.53	569.28	528.62	567.61	591.34	497.09	577.94	464.88	534.94	476.15	521.6	505.89	534.78	531.14
2.3504	5.9002	0.21756	0	5.2613	0	6.5683	27.967	45.679	96.918	136.68	165.2	204.92	264.81	294.94	346.81	395.44	454.47	498.22	559.23	575.52	613.61	601.68	627.2	665.77	663.68	690.3	711.25	700.4	704.54	715.41	740.45	759.23	724.77	748.56	724.39	742.43	739.62	750.19	744.35	733.53	735.26	726.52	708.05	694.56	680.37	681.78	672.05	678.24	656.97
0	0	0	0	163.38	0	0	0	34.2	68.572	168.08	267.48	338.18	474.03	600.12	747	842.82	983.37	1123.5	1160.8	1231.8	1318.2	1374.7	1506.2	1524.6	1559.2	1545.2	1530.3	1548.9	1556.3	1584.6	1613.2	1648.2	1635.6	1590.5	1581.9	1467.4	1518.3	1540.4	1520.6	1509.8	1280.3	1475.2	1429.5	1483.6	1411.3	1390.9	1381.5	1413	1407.1
0	27.399	0	58.305	103.23	0	20.802	49.68	56.726	44.569	92.133	66.232	74.958	80.633	90.569	101.1	69.799	157.28	47.848	110	265.84	39.531	263.95	46.268	119.99	342.97	165.25	185.08	350.17	15.543	1.8002	27.149	175.41	144.36	179.86	167.49	248.29	205.64	182.43	231.02	221.04	200.11	213.92	189.02	172.9	166.27	187.97	197.74	157.22	114.49
0	0.71423	0	3.2281	7.9002	2.7977	7.6249	34.461	84.671	164.84	291.24	361.19	472.88	493.4	679.89	789.71	695.83	928.85	1002.2	1031.7	1077.1	1136.5	1169.4	1122.7	1180.9	1199.9	1265.3	1230.2	1248	1263.7	1310	1338.7	1164.6	1179.5	1169.4	1180.9	1191.1	1202.9	1156.6	1173.3	1173.9	1203	1183.6	1161	1165.4	1173.8	1205.3	1201.4	1193.8	1183.3
0	0.89249	0	2.2902	8.2631	2.4622	11.48	11.315	39.44	56.834	109.03	136.77	162.04	198.28	230.66	257.47	280.37	298.36	332.89	358.25	366.51	353.71	361.79	341.12	361.64	357.62	392.48	365.17	371.23	389.24	398.4	382.17	396.26	357.75	396.79	375.23	392.93	402.42	386.93	394.33	386.15	391.9	397.77	400.23	404.16	394.21	437.17	429.86	446.2	437.14
0	0	0	47.269	36.743	21.548	26.91	24.446	42.705	30.336	34.804	31.215	66.356	32.082	50.913	39.217	36.907	7.6236	31.943	0	0	0	0	0	0	0	0	0	0	0	0	0	0	0	0	0	0	0	0	0	0	0	0	0	0	0	0	0	0	0
0	0	0	1.8788	7.2343	7.3982	22.91	53.876	106.37	172.7	258.66	341.19	422.64	541.48	637.37	698.45	777.32	857.59	919.41	966.21	1003.5	1007	1093.1	1100.4	1153.2	1160.3	1226.2	1205.5	1237.6	1259.1	1291.6	1298.5	1294.3	1306.1	1297.3	1303.6	1309.4	1341	1308.3	1285.2	1277.4	1341.3	1308.2	1308.6	1288.2	1277.7	1292.6	1293.8	1299	1272.7
0	0	0	15.108	22.93	26.256	44.652	75.617	185.54	310.3	453.43	537.5	679.62	842.52	992.22	1136.2	1296.1	1447.9	1558.4	1589.6	1750.6	1705.7	1833.9	1911.6	1929	1942.6	2017.5	2034.4	2132.9	2185.1	2190.3	2161.7	2194.9	2210.2	2173	2257.6	2228.8	2233.4	2219.5	2239.8	2244	2182.1	2153.9	2185.1	2151.1	2165.6	2134.4	2138.5	2117.3	2125.2
0	4.1436	0	3.0291	9.3882	0.43061	17.59	28.117	46.078	91.135	142.18	196.77	264.34	307.73	405.7	440.15	526.38	589.39	582.92	636.24	700.05	749.28	838.43	932.63	960.38	779.02	768.65	755.66	774.93	760.72	760.91	769.03	791.98	747.43	763.16	787.36	771.09	801.35	788.94	757.58	764.8	748.59	748.32	762.81	770.58	761.35	734.73	751.51	751.28	753.34
0	0	0	63.33	43.517	14.337	46.73	17.092	118.81	78.585	126.07	152.99	182.81	190.65	253.1	273.58	307.48	306.39	372.82	367.27	394.57	407.09	381.96	397.82	386.3	395.54	393.95	420.46	440.82	423.58	435.81	426.5	434.01	459.58	446.92	402.87	425.69	447.67	475.99	415.05	449.28	447.54	456.39	465.07	463.51	496.04	485.29	526.65	510.09	536.75
2.1497	2.104	0	6.8101	2.3703	3.8605	0	0	6.9511	8.0339	60.37	61.726	59.958	76.638	68.655	77.272	99.264	86.223	98.274	81.983	116.72	110.2	116.58	101.84	114.72	100.12	105.54	101.56	123.24	141.82	143.53	145.36	137.95	157.27	154.32	150.5	181.07	185.16	193.32	59.743	65.334	59.298	66.501	61.771	49.66	53.773	65.909	62.299	54.727	65.098
0	0	0	0	13.928	69.191	149.45	250.78	405.51	576.3	740.53	948.3	1163.6	1359.4	1536.5	1775.8	1914.3	2238.6	2373.2	2579	2534.7	2781.7	2803.8	2796.5	2819.5	2851.5	2900.8	2790.2	2831.4	2906.4	2879.4	2908.6	2874	2911.8	2916	2870	2818.1	2537.7	2645.5	2473.7	2728.7	2371.3	2737.9	2734.1	2441.5	2640.2	2692	2719.3	2756.1	2803.2
0	0.097481	0	6.184	0	8.9644	22.21	33.991	111.18	215.4	291.23	408.32	422.26	540.8	661.9	729.49	760.23	873.29	857.45	925.14	1015.1	1037.7	1111.6	1085.2	1144	1198	1219.1	1317.3	1225.5	1234.5	1219.3	1223.4	1323.8	1282.5	1340.2	1331.8	1277.4	1217.2	1254.9	1355.8	1402.8	1335.4	1345.5	1321.5	1302	1351.7	1308.6	1324.1	1328.4	1323.1
0	0	0	0	77.849	165	243.7	329.93	391.62	475.16	610.17	692.44	795.69	823.84	816.76	938.31	958.13	1034.8	1127.5	1055.9	1058.5	1113	1145.8	1128.7	1102.4	1145.1	1097.8	1381.2	1095	1058.5	1057.6	1081.2	1051.3	1048.7	1009	998.56	1001	1021.1	997.21	960.32	968.26	966.38	1000.2	983.57	979.36	978.61	965.58	1006.3	1037.2	996.64
3.1602	0	2.6963	0	0	2.7324	0	1.8502	0	0	0	0	0	0	0	0	0	0	0	0	0	0	0	0	0	0	0	0	0	0	0	0	0	0	0	0	0	0	0	0	0	0	0	0	0	0	0	0	0	0
0	3.2936	0	0	0	7.814	1.5507	24.003	29.118	64.139	71.298	94.423	93.313	120.98	135.42	146.94	160.18	177.41	187.88	195.3	215.65	204.05	210.24	223.91	241.89	246.28	250.46	256.58	274.54	285.95	286.67	248.37	273.99	249.78	264.53	247.47	258.17	273.16	301.22	278.9	272.08	284.78	267.68	239.94	232.19	230.37	224.26	215.49	221.56	209.49
0	0	0	19.913	14.57	3.6999	7.8604	17.828	70.138	114.23	167.54	242.44	301.7	361.7	433.44	495.17	556.78	611.81	670.94	726.06	747.56	773.62	836.99	830.9	856.08	877.66	892.55	905.62	907.82	905.87	916.27	934.73	931.99	951.84	932.47	898.01	903.57	934.14	897.46	907.15	904.29	899.48	932.52	900.24	891.29	884.4	907.7	904.93	908.74	883.26
0	0	0	0	1.4182	21.811	60.517	129.64	251.5	384.51	571.76	723.06	914.07	1071.6	1259.3	1409.1	1524	1597	1645.4	1743.9	1798.3	1791.8	1908.4	1899.7	1933.6	1996.8	2024.2	2085.3	2094.5	2171.8	2192.2	2232.5	2265.9	2255.2	2258.3	2235.5	2257	2226.7	2214.8	2257	2208.1	2185.1	2213	2207.3	2233	2198.2	2267.4	2159.9	2154.3	2150.9
0	0	7.2116	23.429	0	44.315	45.374	57.878	55.961	142.17	199.42	235.39	292.83	378.29	358.65	444.71	458.51	550.15	612.32	567.53	634.67	627.3	621.43	618.45	652.47	717.33	744.81	745.88	732.83	767.64	747.19	743.44	760.24	745.3	724.01	679.75	695.62	703.82	639.95	687.7	670.33	690.86	702.68	686.09	695.72	712.28	720.45	732.38	730.85	767.86
0	21.872	0.78812	12.811	19.614	0	0	0	0	0	21.29	46.418	69.379	122.79	147.59	218.41	259.28	306.8	297.88	364.75	356.99	455.38	485.57	488.63	485.07	480.04	520.86	604.32	601.02	651.86	669.98	686.85	721.16	716.27	714.78	758.83	773.29	765.54	779.41	796.84	806.51	780.88	775.43	759.95	716.13	745.52	718.09	725.17	731.88	715.81
0	0	0	0	10.205	38.199	94.385	174.24	288.02	426.41	596.9	730.84	955.64	1100.9	1348.5	1525.4	1651.4	1807.4	1939	2169	2217.8	2394	2459.7	2591.9	2603.4	2764	2665.1	2708.4	2735.1	2734.1	2812	2877.9	2880.6	2859	2838.9	2946.8	2909.1	2928.3	2861.4	2898	2896.6	2912.5	2883.3	2902.5	2918.2	2894.2	2961.6	2931.7	2914	2867.9
0	24.226	0	19.024	4.7589	10.626	19.015	48.609	50.262	123.59	191.03	325.93	350.07	372.56	394.09	451.15	480.68	540.06	590.34	631.79	666.93	685.95	694.35	741.41	751.3	753.35	774.3	774.16	799.4	782.83	843.54	805.06	807.63	780.19	768.75	771.3	769.73	736.59	738.86	755.55	740.97	748.71	740.13	736.18	721.89	721.57	738.38	724.04	726.39	709.69
[truncated: 78 more columns]
