# Supplementary material for: Limits on information transduction through amplitude and frequency regulation of transcription factor activity
Source: eLife. 2015 May 18;4:e06559. doi: 10.7554/eLife.06559 (PMC4468373; doi:10.7554/eLife.06559)
Supplement: Supplementary file 1. — Raw single-cell time-trace data for HXK1 (15259 cells), SIP18 (21242 cells), pSIP18 mut A (18203 cells), pSIP18 mut B (17655 cells), 1× reporter diploid (21236 cells), and 2× reporter diploid (19222 cells). The data are also available from Dryad Digital Repository (Hansen and O'Shea, 2015). DOI: http://dx.doi.org/10.7554/eLife.06559.014 [file elife06559s001.zip › source_data/HXK1_FM2_40minINT_690nM.txt]

0	10.612	6.8332	0	0	1.6415	0	0	0	0	0	0	1.1487	0.55584	1.2368	17.211	19.677	44.588	46.361	45.709	43.53	54.252	55.355	63.995	87.88	130.36	156.66	180.48	199.67	215.33	262.68	310.71	317.12	351.6	356.68	368.62	363.04	368.28	355.74	398.54	433.75	463.58	436.12	396.57	444.01	462.59	506.58	460.92	477.27	477.01
0	0	0	0	8.2012	19.193	84.47	154.41	223.27	371.66	448.25	617.88	778.88	923.9	1072.2	1223.8	1325.3	1372.9	1507.5	1465.7	1522	1594.7	1580.2	1628.2	1634.3	1705.8	1803.1	1825.8	1925.1	1954.9	1834.6	1838.2	1811.6	1789.8	1818.4	1845.4	1854.8	1846.7	1859.5	1900.9	1882.5	1846.3	1845	1888.2	1855.7	1875.5	1894.1	1912.1	1923.9	1894.2
0	0	0	0	60.437	207.56	300.24	477.83	606.13	754.73	884.98	1094.8	1202.9	1385.8	1450.8	1645.6	1626.5	1904.1	1887.4	1993.2	2013.5	2015.8	2038.8	2099.2	1981.3	2103.4	2169.4	2115.2	2154.7	2256.6	2240.8	2240.9	2233.1	2134	2126.8	2197.4	2143.9	2080.9	2008.5	1949.7	1852.6	1744.8	1753.8	1716.1	1717	1740	1748.7	1686.9	1687.8	1688
12.9	5.1757	1.193	0	0	0.18007	0	5.7516	7.4445	24.935	21.036	21.135	17.45	24.882	20.241	40.185	0	0	0	0	0	0	0	0	0	5.5472	15.576	40	69.571	126.55	163.85	239.52	258.23	322.36	375.43	384.65	462.65	510.24	556.98	526.18	597.64	632.06	668.89	701.39	745.21	782.92	772.13	815.28	806.43	838.36
0	6.1025	29.356	13.676	0	4.802	8.3565	0	48.533	53.32	80.141	112.12	99.014	135.72	134.09	161.54	187.29	228.47	257.36	221.85	233.56	264.62	88.208	260.92	242.82	219.79	231.14	266.56	368.5	441.71	494.53	572.51	672.14	641.42	750.61	732.36	754.59	941.69	956.27	1019.4	867.46	949.79	1154.7	1075.9	1129.5	1120.9	1054.7	1131.1	1144.4	1117.1
0	72.104	46.851	0.97962	0	0	0	73.318	123.59	112.24	200.48	319.16	425.09	575.28	709.3	815.67	831.26	959.45	1005.8	1201.9	1202	1308.5	1192.8	1323.5	1341	1353.9	1403.2	1480.8	1591.1	1681.1	1800.3	2044.6	2441.2	2051.9	2152.7	2414	2601.3	2384.3	2439.2	2503.8	2484.8	2497.3	3107.4	3090.1	2919.9	3214	2829.4	3237.1	3193.4	3011.7
11.985	14.841	0	0	33.862	0	0	18.214	51.237	130.92	197.88	273.78	367.69	301.2	326.05	727.19	820.61	863.5	838.56	1090.6	1185	1271.6	1726.6	1075.3	1317.2	1460.5	1519.7	1602.5	1800.2	1828	1988.2	2128.7	2164	2278.6	2528.5	2715.6	2784.9	2739.1	2927.4	2990.6	3199.3	3310.2	3442.7	3501.3	3694.8	3703.1	3795.5	4031.9	4120.8	4084
0	0	0	0	12.251	9.5553	15.076	26.635	28.721	70.446	92.533	126.98	174.5	196.36	251.01	288.86	300.85	380.63	414.39	438.46	434.8	471.21	525.98	552.44	570.72	430.27	621.75	464.95	500.7	538.23	612.89	617.43	652.29	643.61	695.88	694.9	720.57	775.62	784.78	824.23	853.56	852.03	874.14	884.63	891.55	893.02	966.87	970.5	976.61	938.72
1.167	10.779	0	0	0	0	12.897	112.72	250.45	415.16	623.44	827.84	1075.3	1319.8	1569.9	1745.7	1957.8	2167.5	2261.6	2442.2	2543	2577.1	2716.2	2743.9	2803.2	2906.2	3011.3	3173.7	3288.3	3414	3527.7	3619.6	3787.4	3824.1	3919.6	4001.9	4150.4	4155.1	4089.2	4334.6	4317.7	4361.2	4545	4451.4	4612.9	4592.6	4722.4	4624.5	4625.6	4653.8
0	0	0	0	34.027	108	210.74	344.54	528.62	695.53	882.07	1042.8	1270.7	1427.1	1589.5	1776.7	1933.2	1952.6	1987.1	2141.7	2182.9	2300	2278.8	2273.4	2426.2	2377.4	2428.1	2498.4	2478.7	2514.6	2511.9	2498.9	2578	2609.3	2552.8	2542	2558.7	2589.1	2524.7	2603.9	2669.6	2614.2	2708.8	2612.8	2536.2	2639.9	2652.8	2676.6	2684.3	2682.8
0	0	0	0	0	0	33.833	101.99	213.4	373.91	540.5	711.8	850.93	1010.6	1163.8	1274.7	1384.6	1509	1532.6	1679.5	1727.9	1791.4	1835.3	1859.5	1859.9	1895.1	1988.2	2000.8	1989.1	1991.2	2006.7	2017.2	1968.9	1967.8	2003.3	1962.4	2000.8	1980	1963.7	1963.7	1927.3	1973.2	1933.3	1966.5	1971	1933.8	1968.8	1939.2	1925.3	1889.9
0	1.8743	2.0202	22.61	14.155	2.1485	0	0	0	0	0	0	0	0	0	0	0	0	0	0	0	0	0	0	0	0	0	0	0	0	0	0	0	0	0	0	0	0	0	0	0	0	0	0	0	0	0	0	0	0
0	0	0	37.103	0	12.08	232.01	294.08	530.44	805.36	1059.9	1372.2	1716.7	2144	2443.4	2744.7	2995.4	3293.8	3588.8	3693.6	3890.5	3969.5	4378.7	4513.1	4766.5	4821.3	4978.1	5129.2	5166.7	5336.5	5386.8	5565.4	5758.2	5789.9	5960.4	5919.4	5825.8	5987.7	5900.7	5909.3	5870.7	5906.3	6047.3	6000.5	6029.7	6006.9	6030.8	6049.7	6075.3	6074.1
0	0	0	12.851	165.85	252.35	313.67	417.37	522.52	623.25	759.3	783.57	903.21	1020.6	1094	1215.3	1396.5	1430.2	1482.8	1542.3	1580.3	1585.2	1647.2	1696.9	1732.4	1733.8	1745	1798.6	1875.2	1953.8	1977.3	1869.2	1885.3	2249.9	2269.3	2348.1	2405	2306.6	2276.8	2385.4	2331.1	2462.1	2486	2518.1	2566	2608.2	2498.2	2584.7	2639	2505.2
7.0114	9.0304	7.0458	0	0	5.4743	4.0516	34.364	104.19	165.78	218.29	312.41	394.37	458.97	527.3	652.86	718.46	826.86	902.12	1040.3	995.55	967.32	1048.5	1079	1106.7	1190.2	1123.6	1224.4	1283.7	1411.8	1527.1	1591.9	1658.5	1631.5	1684.8	1732.2	1655.7	1707.3	1738.8	1715.5	1730.5	1693.5	1724.4	1738.6	1791.8	1802.4	1819.6	1809.2	1847.5	1862.4
8.9966	15.802	0	0	0	0	5.6972	16.378	43.251	97.832	146.54	208.69	250.04	333.9	367.06	388.55	444.32	475.22	493.18	489.61	513.55	500.89	526.5	608.06	644.52	627.07	624.28	674.29	683.26	770.38	831.74	836.16	861.07	895.93	914.6	960.98	973.22	1068.1	1076.5	1091.5	1093.9	1102.3	1142.6	1124.1	1148.6	1131.1	1115.3	1170.4	1159.9	1191.3
10.536	7.132	0	0	0	0	59.133	159.92	285.62	457.01	650.97	854.11	1066.7	1295.9	1491.9	1647	1846.6	1939.7	2006.5	2194.5	2159.2	2228.7	2320.6	2369.5	2495.7	2429.6	2498.4	2588.6	2696.1	2737.4	2779.5	2818.7	2961.1	2920.4	2910.4	3111.1	3049	3129.9	3200.8	3075.3	3199.8	3125.5	3107.8	3226.4	3302.5	3284.9	3186.6	3263.5	3452.3	3435
0	2.45	16.568	0	0	2.5129	3.4817	41.481	65.664	192.7	247.74	320.38	517.4	699.28	717.8	823.04	903.87	1012.8	1047.5	1139.5	1193.9	1279.5	1291.3	1329.4	1415.4	1421.1	1423.5	1471.9	1556.4	1573.6	1652.9	1698.1	1717	1690.2	1708.5	1756.4	1759.9	1754	1736.3	1774.8	1580.8	1850.3	1793.2	1791.7	1928	1892.8	1903.4	1942.6	1941	1978.7
0	0	7.9353	7.5365	2.8762	9.5545	7.1661	6.6402	4.0465	0	6.9673	0	0	0	0	0	0	6.562	28.435	7.0424	0	0	2.9426	24.196	0	18.219	13.242	42.047	51.708	26.251	47.884	54.915	64.084	73.603	44.213	60.514	49.086	1.2523	0	0	0	0	0	0	0	25.551	42.133	70.054	53.514	84.916
0	0	0	9.6014	18.701	30.327	64.979	152.51	244.07	419.32	518.9	710.98	837.59	1027	1163.6	1310.7	1458.4	1567	1696.7	1773.9	1782.1	1908.8	1954.7	2073.7	2122.1	2171	2249.3	2361.2	2502.4	2583	2704.5	2879.8	2920	3101.9	3219.7	3346.2	3530.8	3590	3698	3774.7	3905	3932.1	3911.6	4033.3	4094.7	4148	4279.2	4315.7	4368.8	4479.5
0	0	0	0	27.303	65.651	117.23	171.92	269.73	338.67	409.37	491.35	574.31	660.74	744.43	772.62	849.3	844.3	857.19	880.21	872.35	902.36	952.91	919.02	930.59	966.64	995.55	948.4	956.07	991.17	1006.5	1032.6	997.76	1030.1	1049.1	1053.7	1054.9	1065.1	1074.2	1071	1098.6	1047.8	1070.2	1056.5	1049.1	1058.8	1066.1	1044.3	1059.4	1046.1
0	0	13.296	10.471	5.7744	12.765	0	9.7943	19.977	62.678	54.181	145.67	60.051	78.932	140.59	152.89	140.47	181.54	190.84	221.24	259.13	290.8	296.17	291.01	297.6	296.51	348.18	377.74	459.7	536.03	553.29	663.88	741.15	870.86	969.35	1061.2	1095.8	1163	1228.2	1283.9	1325	1451.8	1453.2	1497.8	1609	1663.1	1746.2	1850.6	1853.1	1970.8
0	10.105	17.371	0	2.9365	3.7488	0	0	0	0	0	0	0	0	0	0	0	0	0	0	0	0	0	0	0	0	0	0	0	0	0	0	0	0	0	0	0	0	0	0	0	0	0	0	0	0	0	0	0	0
0	0	0	0	3.7276	28.532	175.44	213.55	393.03	563.43	705.79	887.64	1016.1	1173.3	1334.5	1474.5	1621.8	1724.2	1766.9	1924.4	1950.4	2048.9	2051.1	2146.6	2164.5	2598.3	2270.6	2692.3	2567.1	2810.7	2700.9	2740.7	2765.3	2834.1	2799.9	2707.9	2842.3	2933.6	2789.3	2847.8	2724.3	2732.1	2811	2892.3	2757.8	2759.1	2820	2831.1	2850.3	2900.4
0	0	0	14.259	55.376	120.7	209.94	257.24	318.79	474.1	637.25	926.05	1185.5	1386.8	1458	1574.7	1419.8	1755.9	1960.1	2190.1	2400.1	2400.4	2276.6	2640.5	2761.3	2910.7	3095.4	3312.3	3496.2	3637.6	4024	4175.6	4524.7	4557.5	4735.2	4956.4	5100.2	5345.7	5314.6	5460.7	5649.2	5511.5	5502.1	5536.5	5633	5774.6	5942.7	6019.6	6106	6218.4
2.1522	9.744	18.651	2.0013	0	0	3.4088	101.42	204.15	408.39	577.8	784.28	783.12	1171.6	1380.1	1510.3	1644.4	1879	2128.1	2221.5	2314.7	2418.1	2365.4	2367	2581.9	2695.1	2885.7	2922.7	3015.4	3124.2	3184.7	3265	3340.9	3423.3	3436.4	3109.9	3157.8	3637.3	3646.8	3720.4	3647.6	3786.6	3646.8	3691.5	3668.6	3723.1	3708.6	3759.1	3791.4	3781.8
0	0	0	30.559	21.886	15.27	0	0	0	8.5269	0	0	0	0	0	0	0	0	0	0	0	7.9325	0	0	0	0	7.5909	18.662	42.533	62.774	102.05	115.56	191.29	217.79	256.36	307.06	328.21	366.42	412.78	431.27	495.68	513.71	566.28	579.14	602.12	594.23	620.33	606.64	673.93	636.24
15.904	11.514	0	0	0	0	0	0	0	0	0	0	0	0	0	0	0	0	0	0	0	0	0	0	11.756	12.9	43.398	75.17	107.6	172.98	217.31	302.77	303.06	361.08	394.21	469.76	523.84	538.37	599.67	642.33	706.52	678.46	673.03	728.94	791.82	767.63	819.12	982.43	1008.1	1027.7
0	0	0	1.738	4.168	8.4654	17.653	26.998	40.355	47.886	50.057	70.807	79.097	102.33	105.35	92.302	92.445	114.02	120.73	138.07	156.28	119.45	145.45	171.08	146.5	169.09	177.66	192.46	205.08	202.69	232.14	206.57	228.58	285.21	236.52	279.13	272.74	293.59	313.14	272.03	331.48	315.83	307.82	333.19	306.18	313.55	329.24	304.64	328.51	343.55
0	0	4.3856	58.128	28.373	70.282	100.94	141.13	182.17	343.11	290.93	453.7	493.88	678.24	747.05	808.2	882.64	1077.5	1147	1230	1289.3	1405.5	1451.9	1512.9	1506.5	1515.3	1434.4	1529.1	1490.8	1429.9	1451.3	1440.9	1519.2	1562.5	1563.7	1613.1	1623.9	1381.8	1382.5	1428	1451.8	1467.2	1391.9	1410.2	1497.3	1438.7	1486.5	1544.5	1520.6	1519.7
0	39.93	42.145	55.049	0	0	0	0	0	0	16.156	111.9	206.12	251.66	264.76	355.9	373.95	473.47	536.89	548.65	540.6	547.12	531.24	566.61	621.82	637.6	640.62	640.22	593.85	591.63	675.44	666.99	640.29	666.71	679.26	688.19	679.02	696.11	741.93	788.85	776.45	742.78	770.23	740.81	793.08	665.46	718.05	502.45	850.54	717.39
0	4.335	0	8.5295	8.4923	6.815	17.054	29.75	39.959	69.368	64.048	57.033	75.244	95.569	123.36	128.31	140.75	167.22	155.6	185.86	178.85	194.89	185.23	187.89	193.53	179.43	208.87	218.77	203.62	236.73	253.58	266.32	304.23	309.73	327.24	337.22	369.7	412.16	429.03	454.3	453.76	458.02	477.59	502.52	498.46	512.81	507	516.78	511.09	515.29
0	0.78223	1.84	4.6776	0	3.9306	0.81188	3.3583	3.0657	3.6056	10.718	14.282	34.449	38.417	57.55	54.955	75.356	61.799	71.846	78.902	80.174	82.192	97.366	90.877	84.65	94.728	124.66	131.3	178.63	210.73	227.45	273.16	312.28	350.11	423.62	442.03	468.18	499.41	490.58	555.47	620.38	647.53	700.97	748.6	803.79	806.21	806.61	859.93	656.55	673.66
0	0	0	15.245	9.0337	3.9556	19.132	0	17.454	90.446	260.66	210.05	220.5	278.44	312.95	369.7	462.55	590.85	394.86	456.23	439.96	375.48	411.8	433	440.02	491.12	515.41	506.35	517.24	533.93	570.96	593.74	561.23	566.88	578.6	466.07	455.62	447.43	460.6	451.69	472.31	477.52	477.18	482.97	498.56	504.26	493.93	511.64	520.34	510.3
0	0	0	18.461	34.065	7.627	28.977	51.688	26.345	72.102	154.37	273.79	359.87	580.32	621.37	714.84	791.55	845.81	902.18	967.17	1055.5	1113.5	1085.3	1128.5	1163.7	1233.2	1261.8	1266.3	1293.9	1299.9	1325.8	1390.2	1408.2	1454.7	1437.8	1423.6	1475.6	1489.3	1485.4	1505.1	1488.4	1499.2	1533.1	1571	1580.4	1555.7	1578.2	1582.1	1602	1603.1
0	0	2.8309	6.2264	7.5774	6.6227	8.3765	38.477	87.164	149.75	199.77	268.69	353.39	413.76	505.85	572.4	659.88	715.94	781.45	783.24	851.03	884.41	927.78	974.76	965.39	1019.2	1082	1121.6	1142.5	1146.6	1218	1218.9	1292.6	1288.4	1320.3	1347	1368	1378.1	1374.2	1383.3	1434.3	1443.5	1450.9	1455.5	1485.5	1485.1	1477.3	1519.6	1488.4	1473.9
0	0	0	0	6.0747	0	46.065	93.318	197.54	335.66	515.09	704.69	854.48	1095.2	1224.7	1415.6	1540.8	1680.2	1823.7	1954.4	2031.1	2084.7	2129.5	2233	2310.1	2357.5	2429.7	2569.2	2560.8	2690.9	2693.4	2679.9	2778.8	2815.3	2836.4	2911.4	2889.8	2946	2922.9	3015.1	3051.2	3000.6	2968.9	3076.6	2981.3	2989.8	2989.8	3033.6	3009.6	3019.8
0	7.7659	14.578	27.822	0	0	0	0	0	0	0	8.7837	31.969	11.432	60.801	62.503	54.54	84.281	37.501	72.111	59.141	83.06	162.26	73.542	73.217	123.89	127.84	171.69	148.61	167.95	173.38	246.09	305.99	345.58	378.33	449.53	510.32	551.12	601.61	664.59	738.62	797.9	758.26	801.25	836.22	865.85	915.78	908.56	971.92	968.66
0	0	0	17.968	99.448	143.14	133.79	66.285	33.271	147.9	273.8	416.66	414.31	527.41	651.86	717.58	836.63	976.44	1097.3	1194.5	1401.4	1442.2	1412	1569.4	1655.7	1520.9	1624.2	1709.8	1762	1763.5	1879.4	1753.5	1780.2	1930.2	1987.2	1939.5	1917.2	1962.9	2023.4	1946.7	2151.5	2201.3	2252.7	2232.2	2245.4	2283.5	2141.7	2057.4	1981.5	2066.3
0.0011303	6.8436	0.039332	2.5748	2.8769	0	0	22.154	52.295	85.082	117.7	171.38	236.63	284.55	340.05	412.88	445.34	507.59	552.65	592.07	631.79	656.36	695	702.54	749.87	727.46	809.02	871.08	930.57	999.86	1041.5	1073	1122	1184.1	1221.3	1273.8	1366.7	1449.5	1450.1	1501.2	1535.4	1595	1689.9	1710.9	1734.9	1695.4	1695.8	1687.4	1763.5	1790.1
0	10.203	0	0	0	4.0367	4.9372	27.189	68.129	152.35	233.15	321.35	352.52	383.77	489.85	558.81	578.47	687.26	749.98	735.64	796.35	859.22	911.58	878.08	903.23	968.96	956.39	1072	1121.2	1070.5	1115.5	1119.5	1157.5	1097.1	1092.4	1087.8	1169.4	1196.6	1264.3	1135.4	1158.3	1131.2	1144.1	1105.4	1065.8	1062.6	1064.9	1028.3	1076	1084.7
0	1.497	0	8.052	3.4481	8.7529	9.0476	14.856	15.014	16.283	26.1	11.585	11.23	12.669	13.521	25.132	14.275	19.586	26.652	21.013	12.46	16.287	6.0125	0	0	0	8.9485	10.911	10.975	5.1609	0	14.648	43.595	40.831	41.485	44.455	29.841	41.949	35.257	48.794	52.886	35.948	36.216	16.2	37.934	14.298	44.086	29.556	44.878	39.838
0	0	0	5.5554	0	0	12.124	35.118	63.923	123.98	167.06	238.7	301.3	362.38	433.14	501.8	560.04	589.36	653.72	686.17	717.13	793.3	820.76	856.14	812.93	891.44	1004.8	1123.9	1208.1	1300.2	1389.3	1475.4	1539.2	1617.1	1679.7	1779.6	1848	1900.9	1981.2	2076	2063.7	2200.4	2135.6	2197.9	2228.8	2242.3	2293.6	2263.7	2313.7	2339.6
0	0	0	0	79.776	205.1	225.13	291.47	379.96	412.67	555.83	542.87	616.71	724.52	731.43	815.82	797.25	871.77	856.38	922.44	874.61	940.23	933.46	1013.1	1040.3	1048.3	1012.6	1033	945.54	1113.9	1113.7	1007.6	963.28	892.04	863.09	866.92	808.63	791.3	744.05	808.3	797.49	776.4	777.67	713.78	764.75	735.86	763.97	708.7	739.74	702.05
0	0	5.1991	71.927	143.7	174.8	127.53	94.85	98.791	159.37	145.34	188.69	190.62	0	259.91	0	14.331	189.33	0	145.49	117.2	183.89	103.38	111.42	159.75	134.36	135.63	125.5	190.24	192.08	248.35	274.75	282.01	313.61	337.19	315.92	358.21	367.71	382.42	393.18	422.85	419	459.76	393.3	412.32	348	318.2	306.46	318.92	330.44
12.912	14.748	0	0	0	0	0	25.919	104.08	189.98	266.72	360.28	535.87	648.55	713.06	846.24	945.75	1047.7	1165	1197.3	1264.8	1314.5	1320.4	1315.5	1392.5	1330.6	1407.5	1445.5	1485.3	1530.1	1526.5	1608.7	1562.4	1584	1569	1560.2	1527.8	1551.7	1536.2	1607.7	1640.3	1611.4	1554.6	1567.5	1513	1423.4	1470.7	1446.6	1440.9	1438.8
0	0	4.4845	13.094	0	0	6.0165	10.921	35.324	64.981	96.18	168.07	161.28	230.36	284.07	330.26	353.37	320.66	420.41	448.5	462.55	469.91	441.64	476.34	442.81	468.1	450.83	501.86	619.28	604.06	803.66	872.48	954.52	1020.1	978.05	987.12	940.2	1046.9	1051.5	1022	982.83	957.66	1044.9	1103.9	911.89	1088.2	1047.8	1209.5	1174.7	895.37
0	0	0	0	3.4645	47.384	130.39	282.88	443.82	648.59	859.25	1065.6	1322.7	1548.9	1764.7	1937.5	2136.6	2267.5	2391.2	2431.3	2624.2	2600.2	2907.7	2800.3	2800	2865.3	2927.8	2997.2	3014.6	3017.7	2993	3098.6	3091.3	3116.3	3163	3100.2	3119	3162.6	3214.8	3208.4	3195.3	3244.2	3197.2	3253.1	3186.5	3207.4	3241.5	3216.3	3267.1	3252.1
0	52.006	16.68	14.072	2.3699	0	0	0	0	0	0	0	0	0	0	0	0	0	0	0	0	0	0	0	0	12.598	0	0	37.133	110.99	88.708	201.46	227.61	257.65	283.85	347.04	362.85	347.63	348.73	388.09	423.76	429.67	435.75	459.48	469.87	509.69	535.62	563.63	588.38	599.26
0	4.4349	9.6544	4.7505	4.093	0.62582	23.582	58.767	106.45	186.63	224.81	317.27	433.75	502.17	584	681.37	730.77	847.23	901.22	961.53	1014.6	948.57	839.81	987.31	1019.3	1005.5	1050.4	1105.2	1072.9	1089.9	1159	1145	1187.2	1173	1161.3	1218.9	1227.1	1275.8	1190.9	1281.5	1304.2	1363.3	1337	1301.5	1352.9	1306.5	1352.7	1326.1	1359.5	1324.9
94.828	149.44	0	0	0	0	0	0	0	0	0	14.919	32.038	42.891	42.855	65.929	90.232	134.49	187.11	211.19	249.81	302.35	294.65	334.7	374.43	406.93	433.36	448.68	487.24	560.1	586.82	596.85	633	594.22	655.58	706.56	700.91	640.09	688.26	669.94	616.07	643.09	654.46	674.08	680.88	658.66	658.6	680.23	688.93	708.67
0	27.263	0	2.199	0	13.414	0	14.889	0	0	0	0	0	0	0	0	0	0	0	0	0	0	0	0	0	0	0	0	0	0	0	0	0	0	0	0	0	0	0	0	0	0	0	0	0	0	0	0	0	0
0	2.4332	0.07398	6.9245	16.353	4.2944	0	1.3204	32.988	53.386	55.89	111.58	151.32	183.14	229.86	254.85	304.92	338.46	354.27	397.49	400.41	424.2	418.45	400.37	449.26	462.15	495.92	535.19	563.29	676.27	721.76	805.04	888.2	978.25	1055	1150.4	1241.4	1322.9	1364.6	1419	1502.5	1536	1576.9	1613.7	1645.3	1732.1	1702.4	1747.9	1754.7	1709.3
0	0	0	0	7.225	73.893	164.76	346.64	548.58	771.85	1004.9	1341.5	1579.1	1797.9	2075.6	2328.3	2383	2635.2	2498.8	2655.5	2737.5	2814	2791.5	2862	3014.3	2986.1	3085.9	3072	3169.5	3343.2	3356.6	3474.7	3447.1	3442.6	3566.2	3627.3	3648.2	3751.8	3776.7	3720.1	3910.6	3726.2	3918.1	3983.4	4002.9	4072.6	3973.3	3950.8	3911.7	3935.2
0	9.7213	0	5.4111	1.6346	0	0	2.9925	0.2814	0	0.40226	0	2.1338	0	5.5417	3.4418	0	0	0	0	0	0	0	0	0	0	0	0	11.081	0	28.033	45.041	78.534	95.92	100.72	103.85	118.1	110.89	143.28	158.99	167.72	164.41	173	175.85	205.11	191.06	222.93	211.11	229.31	239.39
0	0	0	0	15.098	0.097267	19.319	30.842	89.908	138.68	313.62	330.63	437.33	671.23	711.35	810.48	968.58	896.72	1126.9	1172.9	1076.4	1119.5	1227.9	1244.1	1242.2	1303.8	1324.1	1373.9	1459.7	1499.6	1523.3	1655.3	1763.5	1760.6	1861	1886.9	1935.4	2000.7	2020.9	2065.8	2092.4	2144.4	2130.6	2194.3	2222.7	2256.7	2243.3	2258.9	2258.3	2277.2
0	0	0	25.186	30.691	0	0	8.7407	25.197	60.695	85.118	114.15	167.69	189.5	213.64	242.67	290.56	308.6	320.67	374.16	274.84	416.1	393.3	316.73	341.85	357.04	409.62	317.66	320.04	327.63	315.79	345.91	339.37	317.59	338.31	340.58	334.24	309.55	312.12	346.23	328.89	324.13	310.85	326.01	352.55	333.93	315.93	305.31	327.33	301.44
0	0	0	8.6505	8.6875	5.1582	17.362	75.392	129.37	225.38	308.05	375.74	494.42	560.64	654.59	707.91	773.36	820.22	833.66	881.71	963.95	977.98	953.3	1016.9	998.08	1038	1027.4	1081.8	1098.7	1085.9	1129.9	1151.6	1145.6	1193.5	1191.4	1134.9	1161.1	1150.6	1118.9	1133.1	1176.7	1161.3	1161.3	1168.6	1174.8	1187.9	1174.7	1194.7	1200.7	1231.7
0	7.3418	0	13.469	19.384	0	0	0.8886	22.007	65.411	113.69	175.95	246.97	279.1	337.58	387.82	460.13	500.19	546.26	615.06	647.29	656.41	693.8	727.79	745.11	791.65	793.13	800.72	867.47	815.08	861.34	877.17	937.97	989.62	967.12	1007.7	1033.8	1045.4	1040.1	1105.2	1100.2	1165.8	1159.8	1163.4	1081.1	1099.2	1119.9	1119.4	1157.2	1147.2
37.335	23.196	28.984	0	0	0	0	0	0	1.1972	0	59.851	91.976	136.36	188.06	261.35	247.67	318.46	346.42	414.83	429.01	417.76	490.02	493.3	508.96	485.73	485.36	517.17	444.55	530.14	564.94	605.79	608.24	677.07	764.84	792.52	841.61	782.71	839.24	897.58	912.93	941.79	949.06	1023.1	904.43	951.41	912.07	988.21	945.53	1035.7
0	0	0	0	233.56	120.33	185.26	249.08	231.21	270.82	269.29	250.37	189.12	161.52	212.63	200.22	182.73	204.16	156.93	128.29	142.48	115.93	97.056	95.259	88.834	73.027	53.636	67.674	59.379	109.79	97.392	141.83	194.87	193.6	231.11	238.62	290.45	302.6	297.47	333.46	398.9	389.89	415.06	440.52	411.46	444.38	422.57	457.09	407.67	412.16
0	0	0	26.924	50.335	17.892	52.442	0	210.85	347.56	484.44	585.78	760.99	898.79	1063	1195.8	1274.8	1334.1	1473.7	1438.5	1448.4	1560.3	1578.9	1631.6	1622.5	1662	1774.5	1793.1	1880.3	1976.8	1970.2	2062	2122.8	2142.2	2127.9	2173.9	2155.5	2231.5	2232.7	2149.9	2165.7	2137.6	2163.2	2170	2200.7	2160	2208	2170.3	2070.8	2066.6
0	0	0	27.566	81.425	107.9	92.449	145.45	181.78	285.41	337.15	330.98	460.41	493.48	576.37	538.17	604.92	586.81	614.03	604.74	662.94	659.52	628.57	677.33	749.08	681.02	734.6	804.92	786.36	857.91	840.03	841.66	916.19	878.55	871.91	884.94	1005.1	961.58	964.44	978.99	977.32	984.41	1003.5	1026	1094.5	1113.4	1119.5	1145.8	1178.1	1163.1
0	0	3.4837	0	0	21.05	26.877	45.589	67.661	143.92	200.8	249.13	331.76	404.46	464.08	544.39	604.3	706.18	764.57	855.02	924.55	925.27	993.43	981.01	1039.5	1082.8	1174.1	1192.8	1281.4	1208.1	1250.8	1261.7	1321.8	1323.6	1361.5	1443.3	1487.9	1540.5	1607.3	1625.7	1730.7	1763.4	1827.7	1855.4	1925.2	1919.5	1948.3	1953.7	1972.4	1938.3
0	14.624	14.625	2.8714	0	0	0	0	0.44123	7.7795	0	20.628	0.65821	19.969	29.155	72.847	61.194	109.07	97.699	121.81	110.48	134.33	111.7	151.13	147.6	169.03	120.51	146.91	203.13	203.21	244.63	292.55	330.42	306.39	284.94	212.54	199.59	279.73	305.23	313.75	258.11	271.19	284.08	369.58	371.78	389.43	346.97	378.72	350.86	349.42
0	0	0	45.208	13.954	20.968	5.9505	7.1161	0	0	0	17.035	30.179	10.056	19.947	25.411	22.475	36.999	28.917	11.551	10.235	12.678	1.8751	14.419	32.552	35.058	33.219	56.859	37.745	59.413	112.2	139.82	146.74	139.5	164.98	187.94	170.84	182.19	179.51	208.75	224.18	233.92	230.81	200.55	243.09	204.72	177.65	126.48	139.31	136.81
0	0	0	8.9439	42.782	0	0	9.4488	20.292	44.715	70.749	77.657	110.73	134.9	182.59	181.43	210.26	230.32	253.07	268.29	325.61	308.24	390.06	357.25	363.26	368.27	381.39	406.01	421.95	414.01	413.12	420.52	429.56	462.21	452.57	461.36	478.08	442.76	449.37	431.76	438.2	459.86	437.01	471.2	472.05	470.48	436.56	469.81	479.05	499.67
0	0	0	0	0	18.682	10.821	21.231	59.243	81.714	92.788	168.8	210.89	214.26	299.14	304.69	333.13	366.37	373.97	401.96	405.53	399.27	438.88	455.21	514.29	532.43	495.69	548.09	552.88	525.78	541.66	561.87	621.68	585.51	600.04	653.63	654.77	671.14	667.26	697.17	690.99	691.51	681.55	713.95	725.48	691.25	727.98	699.28	666.56	730.53
0	9.0712	0	0	0.25318	0	18.548	82.172	183.29	307.3	478.35	681.57	868.39	1067.6	1226.1	1435.6	1536.4	1827.6	1809.3	2118.3	2225.4	2364.3	2445.5	2539.2	2732	2722	2787.8	2768.5	2849.1	2821.8	2830.6	2866.4	2778.4	3055.7	3011.7	3059.6	2909.2	3019.5	3016.2	2871.8	3094.1	3202	3208.9	3286.5	3273	3343	3203	3224.7	3302	3366.8
0	0	3.6011	10.08	9.8951	16.429	21.752	25.981	22.402	20.466	21.693	16.195	1.7098	2.1729	0	0	0	0	0	0	0	0	0	0	0	0	0	0	0	0	0	0	0	0	0	0	0	0	0	0	0	0	0	0	0	0	0	0	0	0
0	0	0	0	12.425	3.535	26.487	88.237	155.36	295.14	406.67	541.63	684.42	857.09	981.75	1121.8	1223.9	1299.5	1368.7	1505.2	1555.2	1574.7	1544.4	1602.1	1699	1714.8	1717.5	1779.9	1821.5	1906.7	1862.8	1925	1938.2	2032.8	2092.3	2213.2	2249.6	2284.4	2334.2	2415.8	2439.2	2475.3	2515.5	2521.7	2546.1	2556.7	2583	2603.7	2611.9	2589.8
8.0429	28.117	0	0	0	0	12.631	48.118	88.816	151.69	205.03	271.68	331.98	430.16	499.38	659.16	675.25	768.6	829.07	893.48	897.07	940.51	895.06	986.99	1001.1	1042.2	1094.3	1154.6	1293.1	1399	1534.1	1717.4	1913	2002.4	2089	2115.7	2161.1	2374.5	2438.6	2515.8	2468.3	2501.9	2532.4	2550.1	2651.9	2693	2670.5	2671.9	2651.1	2629.5
0	3.1247	0	1.974	49.674	10.2	27.477	43.872	72.711	134.98	139.92	200.17	217.96	281.07	331.94	389.16	415.32	457.25	479.39	503.3	502.19	528.25	513.22	502.86	536.41	479.58	461.26	535.79	555.9	658.58	710.7	866.61	850.93	958.35	1016.8	1164.6	1181	1204.4	1222.3	1315.1	1327.6	1404.9	1433.6	1474.4	1497.7	1614.4	1642.6	1699.5	1690.5	1835.2
0	0	0	0.24649	0	10.93	19.953	16.652	51.411	59.179	53.162	63.208	98.86	101.51	115.41	81.725	141.18	152.99	158.89	169.2	187.11	212.85	222.82	265.3	251.2	292.41	303.88	362.32	403.43	473.92	567.24	672.31	751.62	837.87	904.62	1052	1157.8	1209.8	1249	1319.9	1357.1	1469.1	1458.9	1546.6	1599.1	1630.1	1668.5	1624.7	1740.8	1743.2
0	0	0	22.474	134.6	240.7	331.26	354.25	383.74	401.03	428.03	481.29	520.89	547.9	532.76	578.88	558.62	587.94	598.15	584.31	607.78	572.09	533.13	537.13	469.24	569.5	560.48	561.75	550.77	524.58	527.45	531.21	533.88	535.35	510.31	495.15	500	513.78	501.94	472.34	481.61	499.03	451.88	396.26	405.65	429.27	425.99	419.03	404.64	386.78
0	0	3.2901	0	4.9636	0	12.944	61.42	89.148	184.18	245.52	328.16	436.77	510.21	586.49	692.65	766.25	836.7	908.52	1019.9	1107.5	1219	1217.7	1282.3	1378.7	1402.6	1418.9	1468.5	1462.1	1597.8	1595.6	1667.5	1712	1663.8	1595.5	1651	1685.3	1593.8	1611.3	1694.6	1542.3	1577.7	1676.3	1625.6	1608.3	1670	1650.7	1658.6	1646.5	1678.1
3.9527	3.9253	0	4.2255	0	3.7285	1.6428	8.6649	47.909	57.091	94.296	131.09	167.95	208.79	236.46	269.08	310.95	360.28	372.81	410.04	401.09	421.9	428.33	456.41	496.59	525.09	557.36	596.88	635.61	696.08	759.54	851	909.95	951.73	1023.8	1024.6	1123	1160.3	1188.6	1258.5	1317.6	1313.8	1361.6	1426.7	1441.6	1448.9	1422.5	1419.7	1416.8	1414.7
0	11.352	0	5.2528	4.5714	0	0	0	1.6546	0	8.1564	10.353	16.443	33.332	43.211	35.696	68.477	46.282	53.147	63.109	106.32	108.91	103.23	113.36	109.96	136.49	121.25	166.15	178.58	169.16	188.08	211.94	230.49	236.78	214.33	244.02	268.81	295.13	288.11	289.37	309.08	344.54	346.63	357.58	359.24	363.84	359.1	358.25	378.6	375.24
0	0	3.0189	12.721	14.478	7.3914	6.23	0	0	0	0	0	0	0	0	0	0	0	0	0	0	0	0	0	0	0	0	0	0	30.467	160.89	173.48	247.52	278.56	334.97	367.89	400.75	408.99	394.54	530.92	555.61	505.88	505.46	491.86	583.4	589.86	621.13	621.34	513.41	477.49
0	0	0	22.198	13.946	34.823	130.1	282.89	455.23	450.26	571.83	658.93	796.92	852.4	1015.9	1147.9	1266.5	1297.7	1348.8	1382.3	1373.8	2175.3	2151.3	1561.3	1549.3	1603.3	1668.2	1722.4	1614.6	1681.2	1721.5	1746	1801.3	1854	1888.7	1934.3	2012.4	2009.5	2043.6	2074.7	2106.9	2091.2	2156.5	2149.9	2165.7	2238	2221.2	2216.2	2238.3	2217.3
0	0	0	0	0	19.235	58.166	115.72	211.2	355.18	486.29	623.66	814.07	976.1	1114.5	1303.6	1453	1635	1751.2	1860.7	1886.5	2086.7	2146.4	2193.3	2248.8	2250.1	2340.9	2455.8	2471.3	2482	2657.9	2573.2	2665.7	2626.4	2805.1	2774.4	2812.5	2800.1	2781.7	2825.8	2884.1	2859.9	3205.2	3272.7	3334.4	3417.8	3287.9	3310.6	3356.1	3266.7
0	28.493	20.296	9.9452	0	0	0	0	55.587	88.522	169.41	258.25	231.59	400.84	410.89	476.64	552.08	629.84	654.51	748.25	758.37	856.31	832.58	925.44	941.11	981.93	942.41	942.65	1011.5	1009.9	1084.5	1133.6	1244.1	1221.4	1201.8	1207.9	1108.5	1220.7	1173.8	1207.1	1162.7	1172.8	1232.2	1286.9	1333.7	1313.9	1323.2	1367.1	1364.4	1389.9
0	0	0	0	1.2126	17.841	61.512	150.76	249.04	412.34	535.17	768.24	904.24	1084.7	1288.6	1398.5	1571.9	1703.5	1772.2	1906.5	1998.1	2078.3	2080.2	2074.9	2085.1	2166.5	2310.7	2277.9	2267.5	2275.3	2302	2295.5	2314.6	2302.6	2286.2	2346.3	2335.9	2345.9	2428	2367.3	2352.3	2361.8	2369.3	2346.5	2283.9	2351.2	2295.4	2305.4	2295.9	2321.2
0	0	0	4.9599	0	1.8059	38.396	114.3	198.95	316.9	444.97	615.52	799.9	948.27	1126.4	1326.1	1493.2	1562.8	1672.8	1717.5	1776.3	1857.4	1896.4	1979.4	2089	2079.4	2130.7	2049.7	2219.5	2190.2	2286	2281.5	2239.1	2328.7	2330	2323.6	2404.6	2342.2	2406.7	2391.5	2374.9	2346.1	2317.5	2406.2	2388.2	2414.9	2392.2	2370.9	2336	2368.2
0	0	0	0	9.964	3.0082	15.448	34.23	45.583	101.8	139.25	192.35	252.02	299.88	362.46	453.71	459.96	522.96	561.84	597.28	596.15	572.04	624.84	612.69	634.22	674.13	718.03	740.35	836.06	872.49	924.77	970.87	1082.7	1095.5	1190	1241.1	1279.8	1329.5	1373.5	1412.6	1484.2	1458.2	1458.4	1527.2	1537.1	1541.4	1583.4	1631.3	1702.2	1495.5
0	0	0	9.1193	15.8	100.59	189.19	368.07	503.19	721.12	1002	1256.5	1456.3	1631.6	1919.1	2092.7	2253.3	2362	2427.4	2583.5	2554.3	2663.7	2671.2	2656.7	2758.7	2786.4	2882.6	2968.5	3088.7	3175.7	3303.6	3334.5	3443.5	3501.6	3673.7	3639.1	3674.4	3686.8	3821.5	3895.4	3918.5	3981.5	3946.2	4017.1	4064.8	3972.1	4053.1	4024.6	4073.3	4214.6
0	16.166	5.2107	0	3.5156	0	0	12.016	12.951	26.341	78.256	90.677	89.599	116.69	140.6	143.22	152.74	166.76	164.64	190.58	193.45	178.51	208.44	198.86	213.53	230.1	273.19	329.55	386.87	442.91	521.52	624.52	692.77	748.69	786.7	861.53	953.59	1009.5	1108.5	1127	1209.7	1254.2	1265.6	1263.2	1311.8	1439.7	1443.3	1496	1554.8	1646.6
0	0	0	23.255	3.1168	29.905	53.715	72.712	157.02	277.15	412.97	551.55	686.67	825.9	956.89	1138.8	1241.1	1398.2	1539.9	1651.1	1713.4	1747.6	1924.8	2000.2	2096.6	2226.6	2489.6	2599.3	2746.6	2928.1	2974.9	3178.5	3410.9	3570.7	3810.2	4042.7	3944.4	4128.9	4096.6	4253.2	4251.4	4350.4	4490	4469	4587.6	4564.2	4596.7	4616.8	4624.5	4645.2
0	0	0	20.678	12.982	33.249	96.96	162.08	251.39	433.03	546.09	788.32	917.85	1077	1218.8	1377.8	1581.9	1627.5	1619.3	1748.7	1763.3	1797.6	1861.6	1906.5	1948.6	1986	1991.7	2002.6	1924.6	1933.2	1934.1	1920.6	1919.7	1872.6	1908.2	1919.7	1893.3	1888.5	1875.4	1903.9	1889.7	1891.7	1865.9	1854.9	1866.5	1876.3	1829.9	1849.8	1880.5	1864.5
0	0	0	0	60.776	97.72	180.04	247.93	351.42	449.79	480.64	591.24	835.85	810.48	840.1	1152.7	1059.6	1098.2	1117.9	1236.7	1209.7	1306.7	1360.3	1649.1	1448.9	1383.1	1449.1	1457	1467.6	1519.2	1617.4	1579.8	1673.1	1695	1703.4	1706.9	1734.5	1750.6	1782.3	1828.7	1853.2	1869.5	1947.5	1888.4	1912.6	1840.6	1853.9	1904.6	1899.6	1936.5
0	0	0	14.335	34.423	63.852	107.23	123.78	127.04	164.6	164.7	160.91	160.7	165.47	169.05	174.67	165.93	261.73	254.85	289.51	310.21	339.47	319.08	363.44	382.75	335.74	372.71	362.58	331.35	378.65	366.9	418.39	424.6	434.31	433.69	438.56	431.21	427.57	408.57	437.15	415.48	457.65	458.86	439.61	443.08	440.98	467.94	436.62	444.05	454.06
0	0	0	2.4896	2.7229	0	13.215	61.961	140.99	241.13	340.79	467.44	604.7	730.63	886.5	966.48	1093.6	1169.1	1292.6	1362.4	1477.7	1509.4	1576.6	1611.8	1630.5	1692.4	1733.4	1775.3	1790.1	1776.6	1809.9	1830.2	1756.3	1851.7	1854.8	1855.1	1864.2	1831.1	1852.9	1850.3	1863	1856.4	1826.4	1860.3	1858.7	1830.7	1804.7	1806.1	1790.6	1780.9
0	0	1.2808	0.77346	16.061	0	6.7384	13.843	0	1.5772	7.3041	11.947	0	13.883	3.3768	0	0	9.7404	81.867	134.15	131.82	157.94	132.43	153.95	166.73	163.23	168.54	164.46	142.69	150.23	149.94	185.45	190.76	194.57	200.06	197.49	192.5	210.99	208.28	216.87	217.08	211.97	210.68	212.45	179.55	146.66	163.83	118.62	120.42	114.62
0	4.253	0	0	17.99	33.681	15.866	37.944	55.428	85.524	109.73	112.43	171.92	185.07	247.3	227.08	258.68	274.99	263.54	279.32	271.99	284.82	281.46	283.91	298.5	298.46	322.86	287.57	301.34	305.1	327.43	322.79	324.92	310.08	332.3	322.24	338.45	367.55	382.62	393.06	370.21	398.12	388.78	369.19	384	370.83	386.6	406.13	419	426.55
0	14.052	0	15.813	0	15.42	0	14.284	81.406	168.29	261.89	386.64	475.6	536.69	647.08	769.3	843.83	1010	1052.4	1118.7	1187.2	1270.2	1276.3	1365.2	1383.1	1419.5	1414.1	1412.5	1440.3	1524.2	1596.7	1601.9	1625.7	1618	1649.6	1640.3	1651.6	1753.8	1740	1600.6	1697.4	1699.2	1764.1	1741.2	1822.2	1844.6	1587	1621.9	1788	1800.5
0	0	0	0	13.421	35.819	59.37	102.56	165.36	253.16	356.33	465.73	549.31	629.04	734.23	784.42	870.12	921.47	971.29	1028.1	1067.2	1120.6	1181.4	1167.9	1257.1	1278.4	1315.9	1351.9	1353.7	1364.4	1385.1	1387.8	1391.5	1419.8	1405.7	1408	1413.8	1439.4	1443.6	1451.7	1427.8	1465.3	1448.9	1446.3	1470.4	1463.9	1477.4	1459.8	1386.8	1466.6
0	0	0	0	0	6.283	21.308	20.988	34.909	42.481	46.026	57.03	54.511	64.614	82.177	97.334	25.332	62.777	28.492	38.112	69.976	55.224	37.391	50.348	47.578	46.073	36.967	38.243	23.486	42.037	54.594	55.577	56.108	50.432	67.003	52.699	50.22	71.251	78.124	71.026	75.437	115.34	227.54	253.12	288.79	295.8	308.3	282.3	325.95	345.08
0	0	2.0457	0	0	48.036	63.907	173.85	274.95	403.01	523.9	657.79	834.44	999.72	1164.8	1265.7	1391.4	1541.3	1657.2	1764.6	1862	1908.4	2113.3	2102.2	2147.9	2225.5	2241	2316.7	2400.4	2474.4	2458.7	2616.5	2683.1	2769.1	2752	2795.7	2827.1	2867.3	2822.7	2889.6	2969.7	2992	3008.1	3024.5	2999.9	3034.3	3060.5	3098.5	3201.6	3179
0	0	0	22.151	13.81	45.269	52.386	102.95	166.51	276.89	406.42	516.45	673.47	837.82	975.14	1076	1221.7	1315.7	1412.2	1410.6	1439.2	1493.9	1624.2	1581.8	1587.9	1629.6	1636.3	1724.5	1782.7	1661.3	1697	1675.8	1668.5	1602.8	1638	1663.9	1678.8	1674	1680.1	1649.6	1638.2	1639.4	1656.3	1648.3	1631.4	1642.8	1654.3	1619.8	1585.8	1605.9
0	3.3624	0	0	52.89	14.449	0	31.55	75.486	138.4	213.34	307.54	316.39	377.42	462.85	515.1	619.21	662.86	709.64	744.36	859.45	870.15	894.43	949.65	970.05	1020.9	1007.8	1126.4	1184.3	1192.7	1239.8	1280	1336.3	1461.2	1424.8	1516.5	1537.9	1619.4	1612	1595.5	1660.3	1656.9	1635.2	1598.3	1513.3	1572.5	1569.1	1504.5	1519.4	1544
0	1.8313	0	0	0	3.9567	21.994	33.081	58.392	72.901	109.56	133.49	159.46	200.68	231.96	250.64	295.53	302.58	349.2	364.95	373.12	386.61	395.88	414.98	478.05	481.22	505.76	537.66	543.64	595.89	614.8	624.61	635.08	696.4	693.2	701.78	720.78	752.05	661.26	702.02	675.23	689.18	679.04	680.9	692.22	672.71	696.74	688.55	686.12	689.16
0	0	0	14.984	58.543	36.497	24.171	40.345	49.509	74.445	95.495	136.63	193.66	251.6	284.87	326.84	309.44	345.57	368.78	371.45	350.23	373.55	377.32	374.15	364.1	358.57	356.42	366.63	379.55	397.43	397.64	417.16	415.34	411.06	433.31	434.22	434.52	448.55	443.82	454.61	457.44	445.33	465.01	457.76	453.65	451.08	455.63	451.09	437.59	430.87
3.3202	9.4892	9.8857	10.996	0	0	5.2493	52.476	160.76	256.95	371.4	482.64	597.02	838.51	943.13	954.39	1049.9	1011.8	1049.3	1033.1	1104.2	1211.5	1126.6	1179.4	1201.3	1230.1	1235.9	1349.5	1471.5	1477.4	1740.5	1909.2	2129.3	2134.8	2174.7	2227.8	2333.7	2601.6	2662.1	2527	2554.8	2664.6	2711.6	2727.8	2771.2	2770.4	2863	2937.2	2880.7	2979.7
0	0.89316	1.5333	21.05	0	14.19	4.1074	11.331	65.249	144.75	203.48	259.1	303.61	359.13	447.86	514.63	562.73	610.83	665.2	706.67	790.1	762.18	796.21	779.47	859.69	835.23	879.03	840.81	890.36	896.02	886.18	933.82	969.44	969.8	989.47	947.08	933.68	922.22	901.07	893.53	931.32	946.99	953.97	968.43	978.89	1013.3	1051	1033.4	1079.1	1049.1
5.428	0	0	0	4.3781	0	13.637	5.5886	42.39	66.798	111.46	157.24	199.93	249.76	272.59	295.62	340.62	353.29	402.22	390.77	416.19	407.66	440.56	475.57	519.8	498.32	558.6	595.05	644.42	736.92	843.97	642.61	677.63	659.41	616.25	656.18	631.01	659.72	689.44	727.04	720.87	718.12	729.91	745.44	780.99	780.59	755.76	776.2	786.54	808.68
0	0	0	0	0	6.112	62.45	183.56	318.14	551.22	769.45	986.15	1230.8	1446.3	1704.4	1923.4	2123.5	2219	2441.3	2511	2644.4	2664.5	2764.9	2757.6	2773.8	2862.1	2936.7	2975.7	2993.3	3107.3	3141	3158.6	3232	3271.2	3374.1	3395.6	3527.6	3578.9	3640.2	3822.1	3768.8	3854.6	3863.2	3869	3916	3878	3849.5	3878.3	3886	3926.5
0	28.414	15.328	6.9193	0	0	0	36.101	136.47	185.25	287.14	390.61	499.01	630.91	698.6	832.46	931.91	1000.7	1042.5	1131.1	1183.9	1260.8	1264.6	1373.6	1374.5	1441.4	1412.9	1413.5	1493.5	1500.7	1602.9	1661.2	1759.5	1710.8	1703.1	1631.7	1614.9	1731.4	1747	1738.1	1674.7	1678.3	1777.8	1792	1794	1831.9	1803.1	1828.4	1868.2	1857.4
10.781	12.944	0.045151	4.3652	3.4713	0	0	0	4.6921	44.392	126.59	181.32	228.16	269.07	338.3	380.28	395.41	458.7	521.46	553.23	601.08	631.48	648.57	654.57	676.1	662.27	680.05	684.82	719.3	715.38	712.87	710.04	717.8	693.86	692.65	674.65	663.08	669.74	659.34	666.58	664.66	645.02	633.53	649.17	619.34	620.18	630.16	617.3	594.61	576.84
0	0	0	1.6916	147.38	0	0	0	12.381	74.104	107.07	139.87	244.84	269.89	316.58	326.93	364.22	414.86	441.89	462.39	511.17	502.31	528.6	527.68	524.29	532.38	563.27	582.66	560.93	564.07	558.97	551.24	568.2	602.86	569.09	576.99	612.39	641.26	625.98	610.93	620.85	607.36	620.65	593.16	556.75	578.14	550.56	575.27	566.7	562.81
0.66085	2.7617	0.99007	0	2.5232	0	0	12.423	31.659	51.034	77.138	99.129	145.3	179.66	216.22	222.84	270.82	281.29	296.21	286.88	314.19	344.87	450.79	379.23	376.76	417.51	419.96	444.71	466.5	457.57	482.03	487.78	489.72	494.43	507.95	500.18	493.5	495.66	497.2	480.45	495.72	506.5	502.74	505.28	503.39	521.89	503.04	525.5	527.05	525.48
0	0.62248	0	4.9485	7.0598	0	7.0698	37.451	56.844	115.88	174.46	279.68	362.38	485.73	604.69	732.11	807.04	939.96	1020.6	1065.2	1106.8	1145.3	1176.8	1251.2	1250.2	1274.2	1285.3	1306.7	1371.4	1427	1442	1454.3	1506.8	1525.2	1538.6	1577.1	1575.2	1629.4	1672.3	1666.2	1673.1	1684.3	1699.9	1725	1764.2	1751.5	1741.6	1734.9	1708.4	1797.2
0	0	0	1.018	8.4736	0	20.79	40.587	116.04	296.38	414.55	599.43	788.99	985.86	1267.2	1551.9	1621.6	1746.6	2144.7	2345.3	2415.3	2673.2	2634	2895.8	2902.9	3036.8	3126.4	3116.2	3172.3	3261.9	3286.2	3324.1	3278.7	3284.6	3193.4	3135.9	3306.6	3193.8	3234.9	3115.7	3121.7	3117.5	2999.7	3012.6	2948.2	2926.9	2923.9	2836	2812	2773.8
0	2.5389	0	17.769	2.4156	2.323	0	0	4.3754	19.584	24.867	28.381	43.724	59.682	81.036	110.21	114.51	136.66	144.28	174.46	196.2	240.82	231.93	206.85	223.34	219.4	272.08	291.2	288.71	308.19	311.91	345.04	394.64	382.41	407.15	420.09	441.75	449.72	493.05	510.15	539.27	553.1	603.51	623.11	657.72	628.08	683.43	680.9	724.12	716.99
3.1282	16.89	4.0907	0	0	0	0	26.062	38.481	72.229	105.68	146.84	181.13	226.11	272.72	321.58	334.64	356	400.52	433.31	464.58	452.32	456.85	497.66	520.15	529.27	508.82	493.79	512.34	495.82	493.11	527.23	539.67	532.96	537.09	517.47	524.68	497.62	510.88	512.01	504.08	529.7	500.69	513.07	489.37	483.09	486.68	477.09	488.75	489.87
0	0	0	25.039	27.908	50.889	49.354	77.687	70.272	113.69	127.56	132.68	142.14	149.11	140.96	126.14	171.24	96.518	105.28	92.267	114.12	99.24	120.24	104.21	86.832	113.7	103.04	111.87	120.35	116.74	122.27	139.62	145.18	150.29	134.17	141.71	150.21	157.95	149.96	167.36	210.97	228.34	249.59	259.1	271.52	301.74	312.97	363.61	380.67	349.68
0	0	0	23.908	0	0	0	10.823	52.96	135.54	213.12	290.42	397.67	496.33	602.65	678.9	759.77	801.01	726.58	952.91	989.38	1035.6	1039.5	1109.1	1150.6	1139.2	1149.9	1237.4	1211.9	1203.5	1164	1220.3	1150.3	1190.4	1139.4	1099.1	1108.5	1073.1	1009.7	972.58	925.74	936.48	872.74	900.75	875.61	887.75	858.73	849.26	810.21	791.46
0	0	0	0	62.282	118.94	192.36	331.33	500.69	645.23	863.88	1132.7	1382.9	1579.1	1759	1984.8	2121.8	2299.6	2467.5	2573.7	2638.6	2726.2	2733.1	2803.1	2780.1	2834.5	2959.1	2942.7	3021.3	3022.3	3023	3088	2996.1	3006.5	3004.8	2996.3	3055	3038.1	3088.3	3160.6	3103.8	3089.9	3046.8	3033.2	3116.3	3078.5	3123.7	3115.8	3069.5	3093.2
0	0	0.19069	9.9315	0	1.1698	15.387	0	27.692	72.491	129.67	212.04	245.5	316.71	356.31	413.95	527.24	552.42	613.8	661.66	651.56	666.43	643.31	650.55	719.2	721.12	770.31	810.93	830.45	846.27	839.47	860.05	921.28	981.58	1000.5	1050.9	1020	1076.6	1122.8	1195.8	1286.1	1291.2	1339.6	1399.5	1360.3	1451.5	1464.3	1503.7	1528.9	1552.3
0	0	0	0	9.4156	8.765	56.842	131.26	246.81	415.86	601.53	869.25	1011	1271.7	1504.6	1591.4	1352.4	1916.8	1708.6	1846.3	2434.1	2516.3	2597.2	2648.3	2709	2687.6	2690.4	2743.7	2687	2763.6	2783.2	2806.6	2808.3	2828	2859	2719.8	2714.4	2402.6	2322.5	2080.2	1931.9	1903.7	2026.7	2017.8	2004.4	2032.1	2031.6	2084.5	2048.5	2108.6
0	0	0	0	99.908	242.29	485.59	808.03	1114.1	1524.8	2200.7	2431.6	2868.8	3260.7	3676.7	4040.1	4312.8	4674.2	5006.3	5253.2	5473.7	5635.7	5605.2	5754.6	5764.3	5916.5	5994.7	5979.3	6248.1	6400.6	6643.4	6826.3	6916.4	7055.8	7327.8	7358.2	7462.6	7507.8	7667.7	7805.8	7687.7	7863.1	7915.7	7812.3	8063.8	7939.3	7986.7	8133.8	8014.3	8087.2
0	0	0	79.937	92.323	37.461	35.981	168.94	322.91	452.63	644.1	797.07	997.41	1119.9	1296.9	1438	1520.9	1656.9	1746.1	1787.9	1910.9	2312.6	2378.3	2460.1	2126.7	2130.4	2228.7	2374	2424	2410.2	2555.7	2577.2	2724.9	2800.4	2781	2806.5	2853.6	2873.6	2950.8	2924.4	3003.7	3031	2983.2	3080.1	3048.6	3106.8	3105.6	3140.7	3205.8	3203.8
1.5533	0	0	9.5965	14.052	0	0	22.223	46.968	89.193	184.8	250.33	311.58	398.24	447.09	499.72	622.9	645.31	669.24	718.02	748.01	751.85	767.89	843.67	859	870.38	886.58	923.82	962.76	978.55	1005.8	1058.1	1087.3	1070.7	1140	1166.7	1165.5	1206.2	1247.6	1282.8	1312.8	1310.8	1327.2	1363.8	1344.3	1370.9	1375.3	1413.3	1425.6	1426.6
0	0	0	40.127	0	165.53	226.39	405.13	457.24	464.17	464.89	553.1	453.89	483.33	520.02	541.8	601.51	784.78	673.21	700.57	699.97	682.25	711.38	754.41	726.88	665.44	676.71	700.81	714.97	751.15	742.03	815.11	868.65	865.64	949.59	966.18	1061.4	1081.1	1094.5	1067.7	1129.2	1077	1094.2	1139.7	1138.7	1111.2	1118.1	1148.8	1128	1159.3
0	0	0	0	9.3008	8.8383	34.494	143.7	286.07	366.03	548.29	587.37	708.99	849.46	1011.6	1069.1	1269.1	1559.8	1695.3	1845.6	1843	1910.1	1901.7	1944.3	1969.8	2051.8	2105.6	2030.1	2211	2283.9	2251.7	2357.2	2460.2	2491.7	2660.9	2743.8	2789	2764.9	2818.1	2842.2	2846.7	2947.1	3047	3038	3034.9	3017.2	3057.1	3002.2	2999.1	3078.1
0	0	0.96502	12.739	6.3047	17.616	20.247	75.718	193.42	337.27	458.94	590.66	767.2	885.97	1011.4	1141.6	1198.3	1349.1	1445.6	1503.4	1628.3	1666.4	1749	1824.1	1785.3	1871.9	1906.3	1930.7	1950.7	1933.9	1992.4	1978.8	1984	1978.1	2016.7	1945.3	1928.9	1987.1	2011	1932.5	1926.2	1953	1933.7	1951.9	1956.9	1910.8	1896.5	1864.1	1887.7	1894.4
0	0	0	0	94.946	122.11	153.23	213.37	237.01	230.3	311.51	433.55	360.52	418.89	476.58	534.99	569.29	635.61	667.34	664.79	735.03	616.72	500.87	603.89	631.43	614.25	659.54	696.92	746.99	739.84	766.29	836.66	878.52	903.82	916.26	950.86	974.14	927.31	778.64	749.42	1010.8	1056.1	1038.3	1101.2	1158.7	1288.1	1311.3	1326.4	1342.6	1391.3
0	14.074	38.838	57.596	9.2951	14.527	0	0	6.7521	7.7438	31.877	8.7712	0	0.26203	43.494	86.526	70.008	102.56	111.87	122.03	120.75	150.35	141.77	130.54	140.19	152.81	202.73	243.65	290.02	359.66	403	490.69	587.81	651.86	730.47	744.27	806.98	861.08	938.26	939.9	1025.8	1025.2	1087.1	1069	1094.6	1119.4	1171.7	1141.1	1211	1144.1
0	0	0	27.544	11.303	46.699	94.612	200.4	351.8	533.74	741.97	882.6	1145.9	1397.1	1581.1	1723.8	1958.8	2200.5	2428.1	2509.2	2659	2800.5	2750.2	2842.1	2814.5	2959.5	3116.3	3191.9	3306.4	3328.6	3522	3791.3	3726.5	3957.7	4111.5	3980.2	4012.6	4122	4240.1	4164.9	4172.4	4193.8	4367.6	4234.8	4320.9	4306	4326	4462.6	4683.3	4517.2
14.818	20.517	17.125	2.0901	0	0	0	38.374	92.154	234.63	347.5	448.91	573.43	734.65	884.75	1087.2	1224.8	1266.3	1450.7	1556	1635.4	1685.6	1875.7	1931	2038.2	2066.5	2225.2	2405	2661	2848.1	2941.1	3176.1	3262.7	3130.4	3253.3	3364.9	3579.4	3604.3	3584.2	3767.8	3818.7	3923.7	3713.7	3870.4	3894.3	3933.4	3988.1	3967.1	4001.3	3943.7
0	16.445	0.76556	4.4256	0	0	17.439	75.369	165.82	289.73	426.37	598.44	763.45	968	1120.3	1305.4	1479.3	1647.5	1848.9	2149.7	2293.1	2600	2746.7	2949.8	3161.2	3399.7	3579.9	3827.5	4040.2	3778.7	4133.6	4534.5	4727.4	4899.4	5026.1	5126.8	5064	4987.3	5435.8	5494.7	5664.2	5813.2	5906.2	5907.9	5933	5904.2	6025.4	5987.3	6109.6	6134.7
0	0	34.662	34.708	0	46.146	51.49	197.37	325.05	450.33	612.61	775.98	925.5	1087.8	1162.6	1373	1513.2	1747.5	1778.9	1863.6	1932.4	2036.1	2129	2165.7	2124.9	2194.4	2291.2	2371.7	2487	2623.2	2818.8	2930.6	3015.9	3046.1	3174	3351.4	3437.4	3446.4	3417.5	3567.4	3718.4	3707.2	3754.9	3697.9	3897	3897.6	3977.2	4036.5	4000	3949.9
0	15.648	4.0357	3.6327	0	0	4.719	50.956	111.62	262.98	349.62	504.18	611.3	794.6	905.2	1084.2	1190.2	1302.2	1372.7	1475.7	1517.1	1591	1520	1739.7	1831.2	1759.1	1847.5	1994.5	2124.2	2296.1	2451.3	2794.6	2917.7	3040.5	3232.5	3429.6	3439.5	3588.3	3799.8	3783.2	3836.2	3923.6	3356.4	3995.8	4016.6	3424.1	4052.6	3672.1	3654.4	3877.4
0	0	0	0	32.121	80.385	128.41	224.1	286.66	394.15	542.42	815.84	948	1184.2	1355	1457.9	1627.1	1725.3	1826.1	1883.2	1917	2013.6	2071	2123.7	2200.3	2208.9	2227.7	2201.6	2285.1	2253.6	2275.9	2316.3	2268.8	2319.6	2387.7	2388.1	2435.4	2429	2406.8	2411.6	2403.1	2449.6	2411.8	2449.1	2457.4	2486.2	2504.9	2523.2	2504.6	2489.9
8.7428	0.18661	0	6.3604	0	0.74992	10.079	50.108	131.79	240.64	372.95	527.72	684.34	776.51	950.86	1103.9	1242	1363.8	1478.9	1578.2	1593.2	1633.9	1695.7	1771.5	1800.3	1737.4	1766.4	1891.9	1877.5	1881.3	1927.1	1950.5	1973.4	1961.6	2001.6	1994.2	1857.7	1769.8	1935.2	1982	1970.2	1985.7	1884.9	1993.8	1913.9	1990.7	1821.5	1929.1	1944.1	1849.3
0	0	1.5599	0	4.8414	16.038	18.392	58.331	91.733	165.66	259.44	408.06	492.3	640.75	803.88	923.98	1001.4	1139.4	1295.7	1420.6	1520	1615.5	1704.5	1737.2	1840	1890.2	1966.8	2129.6	2194.9	2406.7	2545.1	2612.3	2667.9	2915.8	3084.9	3244.6	3416.3	3529.3	3570.8	3729.4	3714.1	3914.3	3971.1	3942.8	3977.9	4122.6	4164.6	4265.5	4197.3	4279.4
3.9554	13.184	11.823	6.4664	0	0	0	0	0	0	0	0	0	0	0	0	0	0	0	0	0	0	0	0	0	0	0	0	8.1147	17.288	54.766	77.939	120.83	166.89	184.23	192.36	212.21	242.4	273.12	272.31	289.07	316.34	330.21	322.56	333.18	329.38	363.21	357.89	389.24	387.37
4.7114	24.272	2.9679	0	0	19.446	23.545	56.907	102.33	114.28	150.92	320.04	419.52	490.1	571.26	606.79	666.68	705.87	732.84	772.41	778.62	801.96	810.72	842.93	879.26	898.09	930.33	976.48	1027.5	1071	1152.2	1145.6	1187.1	1206.6	1279	1290.3	1299.7	1346	1354.7	1405.4	1436.4	1406.1	1473.4	1428	1409.9	1464.4	1458.6	1466.9	1425.6	1451.6
0	0	4.4345	0.55718	0	7.776	6.4626	17.911	19.955	10.952	4.6271	17.612	10.71	18.188	23.135	19.2	16.162	29.246	30.697	31.099	42.232	43.26	22.531	53.561	40.917	48.121	60.965	68.694	74.414	56.121	87.809	79.319	88.318	91.408	90.406	95.294	114.82	120.38	112.05	122.35	112.48	139.29	128.21	115.73	121.99	133.15	143.28	138.43	152.28	167.64
0	0	7.5388	37.838	30.513	0	5.6182	28.271	65.009	120.12	167.51	275.84	328.05	453.61	512.11	585.22	638.09	715.93	739.06	786.96	773.25	973.19	643.02	690.41	603.11	634.98	622.56	716.63	751.23	753.88	768.06	743.34	845.23	763.95	762.31	659.5	722.65	794.05	899.87	864.43	807.75	767.85	858.73	877.79	904.95	929.36	887.69	915.72	903.93	895.48
0	5.3342	0	15.87	6.6325	0	26.313	25.832	72.683	111.66	164.43	213.89	238.39	301.78	334.75	357.15	428.49	445.26	467.02	477.38	478.59	488.19	478.97	500.72	540.08	550.24	557.14	594.51	630.98	664	709.51	719.19	739.61	766.22	817.1	812.18	825.59	852.1	889.55	909.94	949.32	896.25	915.2	963.81	948.59	931.11	931.59	967.07	974.01	965.04
0	0	0	0	37.031	99.247	199.3	295.31	432.04	566.65	738.66	876.28	983.32	1153.4	1270.8	1352.5	1462.8	1545.9	1556.6	1682.1	1667.8	1724.2	1772.2	1811.8	1848	1877	1890.4	1893.5	2003.2	1990.5	2006.9	2090.1	2093.7	2181.7	2171.6	2200.3	2259.6	2218.5	2300.7	2338.2	2325.9	2400.5	2400.8	2379.4	2354.6	2366.3	2300.4	2388.6	2462.4	2457.4
0	0	0	1.7326	10.637	17.228	28.426	50.613	91.249	154.79	220	287.6	377.47	459.31	530.59	625.71	704.11	753.01	800.65	870.76	891.03	958.76	981.73	1007.4	1095	1115.6	1163.3	1170.8	1230.7	1305.1	1368.9	1440.6	1395.3	1393.5	1476.5	1515.5	1598.8	1659.1	1711.4	1710.7	1702.3	1765.4	1783	1729.8	1811.6	1782.5	1801.1	1792.3	1808.7	1828.6
20.875	0	6.6685	0	0	2.0929	0	0	0	0	0	0	0	0	0	0	0	0	0	0	0	0	0	0	0	0	0	0	0	23.496	36.153	56.107	103.48	117.85	172.65	146.12	191.26	217.43	300.23	325.19	356.5	350.2	370.11	388.62	436.44	428.74	448.92	481.67	504.5	491.93
0	0	10.06	25.28	0	18.187	32.543	61.012	111.15	84.608	66.433	29.372	90.246	66.159	81.156	90.069	79.549	45.366	19.48	31.826	9.6443	48.159	44.143	0	0	0	54.396	70.964	162.43	132.59	170.94	210.44	277.59	286.04	320.28	378.47	375.66	414.78	430.19	489.91	532.18	495.36	528.08	514.41	539.76	520.64	520.24	458.72	481.28	479.92
0	9.7461	0	13.753	0	7.2804	0	0	0	0	0	0	0	0	0	0	0	0	0	0	0	0	0	0	0	0	0	0	32.269	110.68	204.83	296.04	433.02	523.51	621.49	727.44	818.9	916.76	924.62	1042.8	1109.1	1190.2	1278.9	1272.5	1371.9	1347.2	1451.6	1483.2	1575.8	1576.2
0	0	12.356	15.307	11.521	0	0	0	5.9933	37.111	47.745	64.452	83.694	138.88	168.87	201.59	221.98	243.26	238.41	435.65	358.44	241.43	239	262.23	233.14	245.93	206.97	249.05	301.21	428.24	449.08	574.52	610.85	710.88	841.85	959.77	981.35	956.41	988.3	1124.6	1162.8	1259.9	1334.3	1406.1	1433.8	1495.4	1522.9	1586.9	1564.8	1716.2
0	0	0	0	117.79	250.66	355.39	528.55	731.52	959.23	1151.1	1332.6	1532.3	1705.7	1898.9	1958.6	2000.8	2113.3	2216.5	2289.5	2301.7	2352.4	2332.8	2393.2	2392	2334.1	2371.7	2407.5	2419.3	2426	2448.4	2469.8	2536.8	2469.3	2520.3	2507.2	2495.5	2517	2468.1	2482.7	2478.6	2473	2547.5	2458.9	2499.4	2582.5	2455.4	2496.5	2529.9	2499.4
0	145.75	67.445	242.59	0	0	0	0	0	66.201	56.885	153.12	328.3	339.91	521.35	592.44	747.36	723.13	820.59	920.91	927.05	1017.7	984.44	1044.3	1020.3	1018.7	1034.1	1052.2	1066.1	1081.8	1145.2	1248.8	1255.1	1290.2	1286.5	1289.1	1373.3	1346.4	1336.5	1340.4	1334.6	1401.7	1408.6	1456.9	1457.3	1493.6	1522.4	1521	1511.3	1616.6
0	24.274	20.817	22.114	0	0	0	28.863	43.678	82.972	124.28	166.22	209.88	310.77	333.9	394.51	452.48	488.61	516.66	580.89	566.2	654.39	568.42	678.13	641.19	682.04	661.3	706.51	741.36	803.86	865.48	929.01	991.41	1072.7	1065	1062.8	1155	1282.6	1265.6	1296.6	1222.2	1223.9	1300.2	1338.2	1283.6	1302.3	1310.3	1325	1317.2	1288.5
0	0	0	5.057	12.731	0	24.503	15.024	72.774	137.5	193.23	278.9	348.75	417.56	474.25	562.91	659.42	702.55	806.71	882.69	894.62	907.44	903.18	948.17	1027.9	1057.5	1141.3	1258.1	1309.6	1393.4	1289.2	1169.6	1237.3	1217	955.73	974.98	961.91	975.93	985.14	1021.7	1039.2	1027.1	1039.5	1066.2	1070.5	1066.9	1058.7	1086.4	1130.5	1139.7
0	0	0	0	0	15.799	102.58	201.47	319.01	465.01	595.32	756.87	935.28	1089	1241.2	1359	1514.5	1646	1786.2	1861.3	2034.8	2038.7	2112.3	2082	2212	2289.8	2325.4	2500	2706.2	2874	2845	3257.2	3485.8	3495.3	3647.3	3794.2	4045.3	3759.1	3270	3456.2	4042.3	4055.9	4017.6	4113	4312.5	4235.5	4330.3	4386.6	4365.2	4365.3
0	4.0048	6.0953	1.1589	0	1.3197	0.63193	6.1933	17.359	19.274	30.586	39.306	48.66	58.348	60.503	40.584	61.619	72.688	88.85	93.994	87.137	95.601	85.485	85.187	79.631	97.261	103.08	105.71	99.047	125.13	128.41	126.35	159.67	205.18	217.32	299.01	353.61	400.27	439.98	277.86	319.11	322.04	339.71	342.68	337.84	352.44	369.78	325.35	345.2	346.01
0	9.4837	0	23.998	0	17.551	0	16.109	8.49	17.174	52.126	79.509	148.35	179.07	228.15	277.03	320.77	370.64	433.09	466.16	460.24	530.74	519.07	538.33	562.83	542.82	581.52	588.36	610.53	658.46	677.6	730.09	744.75	731.6	764.82	770.18	787.79	799.05	772.93	789.21	812.57	809.48	804.92	814.01	797.61	759.09	781.84	792.79	771.33	787.14
0	170.47	0	0	0	53.865	180.15	219.48	487.5	534.99	801.37	695.32	1125.2	1023.6	1148.8	1220.6	1265.5	1530	1338.6	1550.3	1322.2	1734.5	1899.9	2103.4	2246.1	2576.1	2825.6	3121.9	3354.4	3638.2	3830.8	4219.3	4571.7	4990.1	5196.9	5469.2	5780.9	6040.6	6188	6538.1	6678	6850.8	7042.4	7239.3	7444.6	7238.9	7418.3	7506.4	7356.7	7427.3
27.601	11.296	10.343	0	0	0	0	0	0	0	0	0	0	0	0	0	0	0	0	0	0	0	0	0	0	0	0	0	0	22.524	91.724	115.87	186.34	220.19	270.62	316.95	317.86	390.39	378.6	427.72	425.38	448.03	453.11	472.95	469.89	484.97	440.1	482.74	495.13	487.18
0	2.8547	0	18.032	16.333	0	66.076	76.439	138.3	156.48	257.48	332.71	445.25	494.36	574.56	639.69	740.93	801.9	836.64	907.46	935.44	933.03	973.17	1005.3	1023.9	1063.4	1148.6	1113.9	1150	1180.8	1257.4	1292.9	1347.7	1363.3	1381.9	1391.7	1487.4	1555	1584.7	1599.4	1624.8	1643.7	1658.5	1668.1	1675.7	1726.6	1724.4	1757.7	1756.2	1787.1
5.1404	20.034	3.621	6.7612	0	0	0	59.307	169.24	278.08	409.78	565.82	721.33	884.63	1025.9	1174.8	1357.8	1447.9	1581.2	1717.6	1769.5	1907.7	1878.5	1930.1	1988.9	2124.3	2148.7	2267.3	2368.1	2422.3	2532.7	2491.2	2589	2693.1	2835.7	2878.2	2844	2994	3105.3	3060.4	3199.6	3235.2	3279.9	3194.4	3246.2	3278.3	3293.4	3256.1	3370.3	3397.4
2.3148	19.086	5.8061	1.731	0	0	1.5162	34.031	91.517	185.33	302.62	402.82	518.37	650.84	775.5	923.71	1017.7	1112.9	1218.6	1315.4	1385.7	1471.3	1468.2	1543.6	1634.1	1645.5	1713.8	1732.3	1802.2	1848.4	1840.3	1915.7	1914.2	1957.5	1916.7	1932.3	1952	1970.2	1975.6	2043.1	2032.4	2001.2	2091.4	2047.3	2034.8	2060.9	2076.6	2024.7	2058.8	2084.3
0	0	0	22.143	58.362	84.181	137.37	207.22	322.92	378.91	455.46	609.92	639.98	726.52	822.76	803.24	897.28	937.81	971.95	1049.6	1055.9	1326.3	1336.9	1372.6	1393.8	1396.8	1452.2	1435.6	1492.8	1468.1	1428.4	1476.7	1408.6	1321.8	1240.3	1235.5	1197.2	1218.2	1163.8	1203.4	1181.2	1166.9	1174.1	1167.6	1164.1	1161.7	1151.3	1163.2	1133.3	1135.3
0	15.537	2.1619	6.6583	0	0	28.328	4.5334	0	0	0	0	9.449	0	1.3673	0	0	0	16.137	23.01	13.183	15.966	4.4751	15.852	31.229	22.581	21.862	17.219	12.697	28.338	19.85	29.737	26.683	16.653	36.03	18.798	24.948	28.796	19.555	34.25	27.643	29.523	47.84	29.47	30.502	29.592	27.569	35.165	28.522	32.795
0	0	0	9.4514	35.45	0	18.745	27.98	56.317	98.087	125.78	169.09	192.94	221.01	257.66	297.08	352.5	351.95	389.78	419	416.86	426.47	435.38	476.61	482.58	512.71	501.45	541.19	592.64	596.17	654.02	649	690.06	673.96	735.27	722.83	731.29	769.69	804	840.42	831.74	829.92	837.71	880.79	864.02	889.18	946.18	968.9	988.96	957.11
0	0	0	0	19.194	60.665	117.65	193.22	331.09	485.24	712.23	940.8	1149.1	1373	1574.8	1798.7	1914	2240.2	2181.5	2283	2392.2	2467.7	2898.2	2559.9	2655.4	2765.7	2943.7	3076.7	3342.5	3444.5	3731.7	4000.6	4145.3	4413.4	4716.5	4921	5017.7	5133.5	5339.4	5518.8	5704.9	5725.2	5814.9	5774.9	5790.3	6007	6016.6	6126.2	6126.4	6106.3
0	0	0	0	0	4.6255	51.643	134.17	221.09	366.5	464.54	649.66	810.5	958.06	1137.8	1241.4	1384.9	1490.2	1527.6	1637	1661.1	1763.5	1827.9	1889	1912.7	1916.4	2016.1	2060.4	2145.9	2328.8	2299.9	2349.5	2357.1	2574.4	2566.9	2569.2	2631.3	2751.1	2633	2722.5	2778.4	2737.7	2773.3	2837.1	2804.1	2814.8	2940.2	2903	2934.6	2819.1
0	0	0	112.13	101.86	107.46	101.61	215.34	220.38	297.59	415.28	503.69	674.17	791.25	905.91	1099.3	1179.9	1340.5	1262.3	1332.3	1313.9	1495	1208.1	1755.5	1760.1	1541.9	1589.6	1496.8	1515.7	1633.6	1616.8	1701.8	1742.5	1740.8	1768.9	1722.2	1768.9	1811.6	1866.7	1895.8	1872.7	1841.1	1879.3	1929.4	1951.6	1936.3	1889.9	1951.5	1946.9	1973.8
92.97	26.048	0	8.9439	0	0	0	0	0	0	0	0	18.59	46.318	42.119	89.483	158.8	209.88	186.33	200.17	167.46	191.6	229.01	208.27	265.12	248.19	287.65	265.1	251.31	275.41	257.43	328.04	311.14	292	314.56	310.44	313.1	298.82	308.45	333.19	304.5	316.08	302.08	304.51	311.14	266.47	281.62	292.07	306.82	260.35
0	0	0	59.426	19.353	27.599	83.11	149	253.93	384.07	535.23	687.3	871.31	1014	1189.8	1342	1411.8	1502.4	1581.5	1717.5	1806.2	1891.6	1929.9	2000.4	1995.4	2086.2	2262.5	2163.8	2175.8	2278.4	2252	2248.7	2356	2358	2339.7	2504.3	2527.2	2506.8	2535	2681.8	2580.3	2630.9	2593.4	2639.9	2661	2729.1	2722.9	2690.1	2724.5	2810.4
1.1744	0	10.47	0	2.6774	4.3436	2.7587	0	3.067	4.1085	7.8276	45.424	6.9047	2.341	0	0.33941	3.4582	5.342	0	2.1466	0	0	0	0	0	0	0	0	0	0	1.0014	0.33601	0.18505	12.967	11.298	0	19.144	37.039	24.555	36.478	52.433	49.233	70.943	62.541	34.612	49.885	24.071	28.125	72.497	42.336
0	0	0	3.8344	13.696	14.994	69.278	183.11	318.78	505.92	714.2	923.95	1143.2	1017.5	1640.1	1859.9	2210	2360.6	2717.9	2492.9	2930.5	2802.6	3061.2	3067.2	3240.5	3055.1	3160.3	3279.8	3443.9	3504.7	3652.5	3769.2	3945.3	4113.8	4156.5	4358.5	4413.5	4171.8	4306	4354.8	4353.7	4434.9	4647.9	4786.4	4929.1	4889.4	4938.3	5018.6	5043.6	5069.3
0	0	0	133.74	127.48	0	0	63.862	148.1	198.28	245.02	315.13	392.33	459.86	569.39	602.11	648.87	728.86	768.56	803.47	823.31	997.74	830.21	922.48	912.05	925.6	913.58	929.22	1004.4	1030.6	1033.7	1103.1	1122.7	1130.4	1099	1087.4	1075.7	1223.8	1218.8	1181.4	1133.6	1140.2	1220.9	1214.1	1249.4	1257.2	1235.2	1239.8	1266.9	1224.5
0	0	0	0	17.95	63.876	84.515	157.47	290.5	385.97	500.86	623.43	726.36	842.87	1034.9	1032.4	1071.5	1116.9	1222.2	1273.5	1388.3	1460.1	1355.1	1418.4	1441.1	1491.7	1516.7	1598.4	1620.6	1621.7	1668.3	1653.8	1700.7	1747.1	1766.4	1755.3	1816.5	1778.2	1822.8	1800.3	1764.6	1827.4	1811	1824.7	1803.7	1838.7	1827.8	1833.8	1816.7	1878.7
0	6.9951	28.915	11.519	2.7349	0	0	1.3841	0	0	0	0	0	0	0	0	0	0	0	0	0	0	0	0	0	0	0	0	96.486	259.94	301.67	460.14	529.54	610.99	750.71	909.93	1094.7	1088.4	1406.2	1522	1530.4	1776.4	1826.2	2021.2	2007	2049.9	2072.4	2121.9	2044.8	2250.8
2.2623	0.96146	0	0.62385	4.6895	0	8.8968	58.286	142.5	326.43	456.49	653.64	838.2	1099.1	1145.6	1473.7	1655.1	1839.9	1957.4	2162.4	2313.9	2318.4	2487.7	2489.5	2602.1	2636.4	2791	2763.7	2923.3	2954.5	2942.3	2943.1	3044.7	3049	3009.5	2995.4	3011.7	3012.3	3059.2	3056	3074.8	3104.3	3083.9	3090.5	3073	3064.9	3100.9	3025.1	2984.5	3037.1
0	13.871	0	11.792	41.624	11.937	0	35.181	94.155	148.8	253.21	406.06	425.86	481.56	376.95	437.12	554.03	577.5	565.57	724.1	653.46	619.06	640.55	687.28	701.5	736.94	754.32	745.31	753.8	843.25	804.57	811.28	818.48	817.23	818.97	826.46	830.22	800.18	832.59	803.9	813.49	800.35	785.5	820.17	795.44	789.24	767.87	756.52	753.35	790.66
0	0	0	12.739	12.601	10.854	1.5957	23.823	28.034	78.973	98.53	142.77	183.64	225.73	260.97	299.15	338.7	373.94	385.3	387.58	438.87	460.43	477.69	478.49	497.34	561.47	592.66	643.61	704.62	746.76	819.78	890.94	972.55	1029	1056.3	1090.7	1200.1	1246.2	1324.9	1318.7	1416.3	1460.6	1474.3	1526.5	1512.3	1612	1620.5	1668.1	1705.9	1692.4
0	0	133.54	98.963	112.53	4.6239	0	0	0	90.605	155.61	95.535	37.641	145.69	269.14	341.48	336.54	331.44	412.93	367.45	403.13	496.03	567.29	508.44	545.72	564	656.12	689.56	748.96	767	800.62	869.57	875.48	898.11	973.54	1075.2	1166.1	1187.4	1133.7	1300.8	1198	1162.2	1188.2	1213.1	1202	1141	1172.4	1145.4	1119.1	1176.8
0	34.505	0	23.792	5.9199	1.9608	0	0	0	0	0	33.332	35.707	66.606	49.713	69.734	86.14	114.59	112.12	101.54	84.806	86.769	127.02	125.9	120.43	142.36	139.57	178.58	204.57	253.09	291.4	348.46	391.14	437.94	420.63	459.79	574.13	569.52	584.14	600.42	629.26	619.87	703.35	599.79	636.43	631.76	648.99	661.52	650.6	675.38
0	0	0	51.656	82.391	63.403	74.979	129.6	144.01	170.94	170.99	230.18	433.26	497.65	499.98	531.26	608.91	607.52	629.14	627.12	663.99	640.57	639.99	676.24	636.27	754.4	732.7	737.75	707.81	668.16	792.34	785.59	858.89	824.61	922.44	941.49	947.34	876.62	963.54	999.33	1090.4	1041.7	991.96	988.49	1141.5	1080.4	1175.9	919.66	1159.1	939.08
0	0	0	0	58.371	85.652	101.52	145.83	164.29	267.28	316.42	410.99	504.43	640.05	723.92	834.93	862.61	880.37	958.95	964.11	1033.6	1105.9	1012.9	996.73	1109.4	1192.6	1312.6	1444.6	1579.2	1829	2025.7	2161.3	2555.4	2599.7	3032.2	3341.1	3570.3	3779.3	3865.3	4162	4334.5	4456.7	4705.3	4780.8	4902.6	4862.1	4977	4993.9	5064	5223.8
0	0	0	0	0	4.9779	18.481	26.451	42.013	49.577	66.234	90.392	116.32	139.58	158.39	159.86	144.88	142.47	163.54	167.03	178.79	175.06	178.24	171.76	172.16	203.02	210.16	257.85	295.84	326.82	385.48	432.07	490.37	563.69	607.75	682.42	704.29	778.61	793.3	832.15	918	931.34	964.13	707.68	674.53	713.73	698.85	709.49	723.95	742.38
0	0	19.927	12.906	14.552	22.719	22.428	34.789	45.315	69.566	85.962	76.271	113.19	128.44	189.56	203.48	227.92	272.47	282.03	291.14	316.59	321.26	345.21	322.1	377.68	441.43	537.89	651.88	723.44	875.41	999.2	1098.6	1282.5	1317.6	1432.8	1578.6	1635.6	1778.1	1864.6	1977.5	1942.2	2064	2110.3	2089.8	2140.2	2179.4	2281.7	2283.7	2101.9	2075.8
0	0	0	5.2963	16.128	29.357	56.696	113.01	214.75	309.33	417.67	567.05	709.69	856.8	910.77	1029.8	1159.3	1212.1	1298.4	1342.2	1411.5	1441.2	1498	1522.5	1527.3	1493.2	1495.4	1597.9	1689.9	1710.1	1915.9	1965.3	2095.8	2103.5	2172.8	2276.5	2249.7	2261.6	2300.4	2447.4	2427.8	2479.1	2458.5	2491.8	2596.4	2583.1	2608.4	2635.9	2668.4	2167.4
0	0	0	19.338	0	2.8322	16.482	21.537	10.08	62.702	83.051	103.97	139.89	175.33	224.2	229.22	280.59	275.8	270.77	290.21	315.23	343.17	332.79	324.36	345.62	337.47	341.64	358.38	361.34	393.12	381.91	408.68	419.09	429.22	424.74	445.01	443.85	466.84	463.5	489.36	476.47	482.99	490.83	487.83	491.44	496.97	498.41	492.62	498.81	488.78
0	0	0	0	14.383	7.7302	41.343	61.837	131.85	186.03	271.51	341.25	443.04	518.57	583.17	649.76	776.3	806.49	849.5	885.88	890.57	948.31	931.89	968.95	989.78	1017.7	999.89	1002.5	1010	1059.9	1049.1	1032.8	1011.9	975.49	964.45	986.3	947.08	962.39	950.31	952.03	951.19	894.75	904.51	892.27	899.89	896.47	741.33	763.79	751.59	765.22
0	0	0	3.2073	18.796	1.2335	22.654	75.393	195.79	346.1	510.75	681.18	939.45	1161.9	1363.6	1577	1706.9	1981.9	2082.4	2345.2	2387.3	2399	2410.2	2657.4	2711	2780.8	2868.9	2941.9	3081.5	3266.7	3482.7	3732.9	3826.5	4099.5	4289.9	4573.9	4741	4873.5	4896.8	5065.8	5070	5099.5	5075.1	5173.6	5290.7	5136.5	5164.7	5226	5237.5	5474.4
0	0	0	0	3.6659	8.6215	33.56	89.993	160.21	225.49	300.76	352.56	410.3	480.6	538.91	601.53	658.9	716.89	733.07	828.01	779.14	825.9	701.39	679.2	723.28	752.82	731.65	755.01	792.56	823.56	898	952.8	958.06	983.91	1043.6	1076.7	1091.8	1265.9	1299.2	1352	1242.7	1270.8	1266.7	1261.3	1281.2	1280.4	1304.8	1274.1	1306.7	1298.1
0	0	0	0	27.724	89.581	106.32	150.04	210.41	262.5	343.3	411.87	493.23	579.45	668.38	729.71	710.93	815.64	862.45	932.32	967.43	1054.2	1084.2	1074.1	1097.3	1103.7	1165.2	1187.4	1177.6	1208.8	1222	1294	1180.3	1303.3	1353.7	1426.8	1423.6	1397.4	1420.3	1451.4	1470.4	1446.1	1468.3	1440.7	1454.8	1463	1463.8	1472.3	1479.7	1451.5
0	0	17.4	0	0	0	27.645	54.426	109.95	206.41	328.39	457.51	617.53	758.71	905.17	1014.3	1086.1	1275.6	1289.2	1308.3	1332.2	1355.3	1247.8	1359	1367.2	1498.1	1533.1	1638.4	1755.4	1936.4	2040.3	2211.4	2385.7	2417.3	2506	2770.8	2972.2	2713.6	2799.1	2875.2	2988.4	3001.8	3007.4	2993.9	3155.6	3348.5	3253.6	3224.9	3293.7	3477.4
0	0	0	1.0407	16.924	0.018998	21.769	61.053	115.51	200.53	281.02	379.27	494.75	600.52	707.58	854.38	907.37	996.41	1063.9	1105	1164	1241.5	1323.7	1387.9	1466.6	1540.3	1590.3	1631.3	1690.7	1668.2	1752	1825.3	1896	1969.1	1959.9	1974.7	1982.6	2023.8	2130.8	2109.2	2115.9	2202.2	2162.8	2137.4	2127.1	2087.9	2122.3	2138	2162.1	2087.8
5.4584	0	4.0007	2.7086	1.1198	0	0	0	1.8127	9.55	8.8601	12.596	16.029	29.464	38.005	45.686	55.569	59.396	74.929	74.954	84.571	100.22	103.18	82.822	102.19	117.89	168.36	225.07	280.49	387.74	456.02	530.04	658.28	705.85	749.9	850.27	966.9	1058.7	1134.4	1242.6	1259	1337.1	1370.8	1408.2	1400.7	1482.1	1500.7	1460.6	1482.1	1502.8
0	3.0438	0	3.5597	0	7.0922	10.958	18.501	28.411	37.981	52.805	74.548	94.792	128.12	143.04	149.74	150.83	172.93	167.96	182.72	183.68	164.4	142.63	142.44	141.73	171.02	179.19	181.59	193.75	227.04	261.97	301.34	331.19	383.83	416.03	484.33	534.23	571.49	574.18	503.12	538.89	537	545.16	552.56	556.63	573.88	580.54	549.12	591.26	595.23
0	0	0	1.3696	11.056	13.213	18.147	36.068	42.892	74.748	96.272	122.23	173.29	217.14	261.76	300.54	343.62	428.48	459.16	540.92	579.16	590.34	611.52	650.32	729.87	761.68	882.62	1000.8	1133.1	1266.3	1404.6	1518.7	1716.1	1754.4	1919.1	1985.1	2128.1	2200.6	2337	2444.2	2619.7	2585.7	2684.4	2725.8	2694.9	2747.1	2759.5	2745.1	2749.9	2741.4
0	7.8077	9.5892	2.9579	0	0	23.175	77.855	218.26	372.71	583.48	822.99	779.29	955.07	1362.9	1586.8	1806.2	1993.2	2224.5	2440.7	2452.9	2446.2	2467.7	2739.3	2772.5	2848.3	2843.7	2923.2	3074.8	3123.4	3214.3	3274.3	3460.8	3459.1	3547.3	3497.8	3545.6	3621.4	3677.4	3733.2	3648.6	3733.4	3783.3	3830.3	3818.5	3773.8	3742.2	3781.5	3732.4	3767
0	0	0	0	2.3981	0.34202	18.98	86.627	146.64	274.19	382.67	491.51	599.77	747.65	846.42	988.89	1066.8	1153.5	1239.1	1255.9	1369.4	1450	1460.9	1479.9	1499.3	1459.6	1501.2	1487.6	1474.4	1480	1506.5	1520.5	1491.2	1518.2	1486.1	1499.5	1497.5	1587.6	1512.5	1513	1614.7	1406.6	1385.1	1478.7	1480	1486.6	1475.1	1482	1472.4	1469.8
0	0	28.409	18.921	4.1707	0	24.409	16.237	57.467	147.28	215.5	309.21	363.01	455.65	536.03	633.15	686.48	766.2	825.8	841.01	867.54	935.36	877.42	932.96	935.9	971.15	992.91	999.21	1196.6	1258.4	1496.3	1619.2	1761.4	1835	1953.2	2078.6	2239.9	2488.6	2606.5	2679.9	2620.4	2639.1	2729.3	2846.3	2899.1	2888.1	2905.6	2931.2	2917.1	3009.3
0	0	0	0	7.5396	4.5809	26.072	71.208	157.3	273.31	371.99	523.83	647.1	739.9	888.84	978.57	1016.9	1109.5	1244.4	1229	1292.4	1350.8	1392.3	1410.8	1495.5	1509.5	1552.7	1613	1653.6	1732.2	1829	1865.9	1961.5	1982.3	2038.5	2102.5	2191.4	2226.7	2285.2	2292.9	2383.3	2388.6	2405.3	2366.3	2375	2406.2	2457.2	2444.3	2473	2459.9
2.2295	43.965	35.051	0	0	0	0	18.568	90.17	180.59	287.65	408.53	539.69	626.79	774.84	893.78	969.06	1039.2	1143.6	1222.3	1344	1353.3	1382.4	1465.4	1644.4	1646.6	1681.2	1731	1790.5	1866.2	1923.4	2016.6	2017.1	2140.5	2189.4	2252.6	2555	2469.1	2505.6	2676.7	2763.9	2813.1	2870.8	2953	3048.1	3168.6	3130.9	3167.8	3225.9	3379.3
0	0	0	0	0	19.601	39.312	122.82	222.55	380.61	541.92	748.8	938.43	1137.6	1319.2	1487.9	1732.4	1861.4	2017.5	2171.1	2230.2	2306.7	2355.8	2343.2	2485.3	2405	2696.8	2372.9	2444.3	2674.8	2803.1	2963	3085	3179.6	3116.9	3128.9	3301.9	3293.9	3299.4	3319.9	3395.4	3360.8	3389	3386.7	3403.6	3530.4	3509.2	3491	3512.3	3509.7
20.263	6.2186	5.2356	35.932	0	0	0	0	0	0	0	0	0	0	0	0	0	17.999	0	5.5913	0	9.886	0	6.3639	56.755	49.512	0	0	45.617	60.274	140.06	212.92	248.87	209.73	170.58	106.65	117.71	199.14	221.32	232.88	160.45	145.27	231.44	283.71	322.59	323.32	288.98	303.11	287.12	280.54
0	0	0	0	7.6801	27.006	71.552	178.19	306.25	510.62	737.27	1019.2	1272.4	1579.8	1886.8	2116.8	2501.4	2687.3	2841.3	3091.9	3128.1	3389.3	3359.7	3672.1	3739.6	3734.7	3771.9	3683.5	3812.4	3886.5	3914.6	3945.6	4090.1	4051.7	4128	4083.5	4113.5	4170.3	4187.2	4221.3	4087.7	4104.5	4098.2	4130.2	4111.7	4073.7	4095.9	4119.4	4071.8	4040.4
0	7.3253	8.2075	1.2181	0	0	6.8054	40.159	112.48	198.52	313.59	441.83	551.58	675.61	824.61	945.5	1011.5	1164.6	1274.5	1336.3	1436.4	1501.7	1540.6	1589.6	1607.6	1696.5	1710	1654.1	1748.1	1774.2	1799.6	1756.1	1802.8	1850.7	1784.9	1817	1887.8	1809.7	1877.2	1859.9	1874.9	1878.3	1853.3	1888.8	1818.7	1786.3	1873.1	1802.9	1828.3	1831.8
0	0	5.6807	22.013	43.111	26.898	25.142	31.282	0	0	0	2.6728	16.734	0	30.091	1.3584	11.419	28.212	29.051	24.922	12.328	38.159	44.154	38.26	78.223	49.279	70.974	71.392	71.863	76.218	79.359	69.109	50.627	12.872	10.099	20.006	24.915	13.313	14.324	1.4234	31.265	0	0.70848	0	0	0	0	0	0	0
0	0	0	0.094213	21.182	1.9791	12.296	34.748	37.277	50.022	95.639	133.8	177.91	228.21	261.96	296.93	307.18	383.07	407.31	422.07	470.62	472.67	483.7	500.62	544.11	564.89	562.82	555.18	586.56	569.97	606.48	597.6	599.85	617.66	612.19	634.28	595.61	606.26	657.46	597.87	637.66	615.84	591.88	601.06	586.92	593.26	596.69	588.59	570.23	606.69
0	0	0	0	4.692	11.018	17.819	37.753	66.768	102.83	142.65	190.07	199.6	241.63	262.77	310.67	344.27	376.81	457.97	543.74	412.36	480.42	487.4	532.83	556.95	527.78	565.43	591.23	628.04	691.53	733.24	777.05	825.39	856.66	922.61	940.77	986.74	1060.1	1050.3	1071.5	1125	1107.2	1190.8	1165.3	1143.5	1203.1	1194.4	1239.7	1269.2	1287.4
0	0	0	5.9167	62.72	88.176	203.79	358.51	475	674.33	839.55	1028.4	1209.3	1402.7	1546.8	1621.1	1779.1	1723.9	1852	2017.8	2039.8	2199.3	2204	2261.8	2481.6	2416.1	2409.1	2308.1	2377.4	2434	2424.4	2526	2560.3	2523.5	2505.1	2542.7	2559	2566	2559.4	2586.3	2571.9	2679.6	2623.2	2646.9	2595.5	2595.2	2595.4	2613.7	2588.1	2564.5
0	0	1.7357	0	3.8596	6.5483	29.606	76.992	135.1	226.17	325.96	395.04	464.66	582.98	646.4	761.24	815.54	876.45	914.45	973.48	1027	1058.9	1075.4	1079.9	1130.6	1137.7	1128.5	1168.4	1176.2	1191.6	1235.5	1301.2	1330.5	1377.5	1390.9	1430.6	1465.2	1505.9	1519.3	1516.4	1554.8	1629.4	1641.3	1695.2	1725.6	1783.4	1842.4	1896.1	1939.9	1999.3
42.952	57.753	50.148	0	0	0	0	19.675	70.469	130.98	203.16	338.57	456	555.7	677.6	793.21	921.11	1045.2	1192.3	1283.1	1437.4	1476.2	1572.5	1630.3	1662.2	1760.2	1800.3	1889.9	1982.4	2188	2372.4	2522.1	2691.4	2734.7	2907.5	3055.9	3177.2	3176.1	3243.5	3440.5	3412.8	3469.9	3497.7	3471.3	3690.8	3631.7	3723.9	3785.5	3775.9	3715
3.2852	8.3412	0	0	0	0	0	1.4458	1.9871	14.282	0.98615	0	3.4528	8.2528	7.3962	12.815	13.597	8.4372	10.324	18.37	33.691	48.042	140.42	227.85	423.16	400.53	331.73	302.76	243.35	238.88	207.25	193.95	183.51	202.93	203.8	191.67	177.62	181.64	238.92	193.61	197.2	204.17	206.87	206.68	190.99	194.35	211.04	195.79	212.71	213.08
0	0	22.254	23.337	0	0	30.69	60.06	80.649	232.97	221.8	351.41	444.14	489.53	576.71	570	676.42	701.59	682.68	711.97	698.89	725.96	703.39	709.44	777.57	788.69	796.82	777.24	770.76	794.61	770.96	772.76	788.77	793.77	784.52	800.77	767.91	760.49	715.96	743.48	751.12	694.94	746.58	666.58	700.07	687.48	702.65	670.86	676.35	654.94
0	8.3045	17.199	9.8439	12.421	0	0	25.087	59.494	147.7	210.36	305.5	336.86	426.86	512.09	560.05	598.73	657.22	674.69	739	771.04	829.85	900.72	848.58	920.55	899.99	923.19	985.58	1014.7	1043.5	1105.3	1176.9	1193.3	1228.2	1244.5	1270.8	1257.4	1229.2	1300.9	1300	1411.6	1447.6	1350.4	1475.6	1467.1	1437.9	1435.5	1502.4	1483.4	1531.8
0	3.7845	0	9.9284	0.15834	0.20332	12.752	4.2495	25.863	43.393	59.282	96.66	122.89	139.22	174.52	189.26	215.58	217.4	246.87	266.27	247.59	297.43	285.12	298.41	313.87	322.49	333.01	358.98	398.85	408.7	450.16	450.56	485.54	511.73	535.37	556.4	549.88	574.71	571.13	598.4	600.26	611.17	609.36	605.99	656.08	632.34	632.36	646.04	653.21	647.1
0	0	2.4465	0.018946	13.332	0	7.1405	22.241	40.176	79.369	111.6	130.58	169.42	207.38	253.1	272.18	281.95	291.57	315.86	318.6	347.69	329.88	368.73	346.99	388.63	410.09	457.61	508.37	529.26	574.85	587.07	629.62	697.85	694.55	760.28	787.31	843.46	874.07	891.54	942.66	923.61	919.99	976.69	1030.2	1072.2	1094.8	1095.6	1134.7	1137.5	1177.4
0	0	0	1.6091	0.3418	1.2617	36.911	104.71	188.82	295.59	443.57	587.16	735.67	886.24	1076.9	1164.4	1242.4	1401.2	1481.4	1585.3	1671.3	1771.6	1843.6	1993	1944	2006.1	2094.5	2147.6	2147.1	2254.5	2312.6	2265.7	2168	2347.6	2333.2	2397.5	2200.8	2352	2377.7	2401.7	2406.8	2379.6	2358.7	2318	2374.5	2381.6	2424.3	2425.7	2435.1	2412.8
0	0	30.182	0	42.153	34.012	21.362	27.383	33.863	0	0	0	0	0	0	0	0	0	0	0	0	0	0	0	0	0	0	0	0	0	0	0	0	0	0	0	0	0	0	0	0	0	0	0	0	0	0	0	0	0
0	0	0	0	0	15.14	52.771	53.254	178.87	255.97	328.76	428.5	508.03	661.06	758.24	873.56	939.18	1072.5	1199.6	1256	1257.9	1347	1310.6	1426.2	1474	1544.8	1504.7	1566.5	1634	1734.7	1818.8	1939.7	2060.5	2029.2	2070	2142.5	2164.5	2283.7	2267.4	2353.4	2314.2	2328.6	2443.1	2533.7	2556.4	2586.2	2542.4	2649.3	2608.6	2529.6
9.8182	0	0	0	0	9.9436	27.812	78.277	118.75	183.5	300.35	383.08	446.1	556.68	634.61	687.36	763.9	826.99	924.09	953.76	1011.9	1057.7	1088.7	1105.1	1123.7	1133.5	1206.6	1208	1255.2	1207.6	1244.7	1222.5	1233.2	1260.3	1231.2	1236.8	1254.2	1237.1	1231	1254.7	1244.9	1269.7	1253.8	1277.6	1250.1	1272.9	1253.1	1221.6	1207.2	1233.5
0	0	0	0	4.4043	0	40.497	29.541	31.585	41.534	44.178	51.106	60.162	62.884	68.982	77.654	67.677	59.679	44.837	35.53	19.599	32.796	41.611	47.779	33.535	22.046	41.332	74.088	108.61	118.72	118.91	109.39	93.644	126.59	118.29	129.18	159.79	174.12	165.09	84.141	85.436	101.89	120.31	142.19	164.61	188.86	187.48	187.24	162.9	205.57
0	0	0	0	16.076	46.003	99.89	145.94	183.13	238.15	283.91	346.09	405.97	468.22	499.87	568.39	604.13	652.94	653.93	640.42	692.28	735.83	712.92	752.23	725.99	732.75	785.9	796.55	833.5	822.48	827.61	786.1	791	811.51	794.41	777.57	841.15	787.32	800.83	792.11	780.14	766.07	1093.6	1006.3	755.65	747.51	753.47	768.05	722.43	737.52
0	19.956	22.462	0	0	0	0	18.691	75.2	159.02	236.94	357.4	414.03	509.38	612.17	704.33	784.32	884.03	938.65	994.06	966.07	951.96	902.31	951.92	1025.2	1015.2	948.38	1025.4	981.32	1062.4	1084.1	1111.8	1167.6	1207.4	1192.9	1180.8	1144.5	1213.2	1208.6	1274	1236.5	1228.1	1215.7	1211.6	1201.1	1166.8	1194.9	1187.9	1199.5	1174
0	0	0	7.8047	37.142	61.481	50.529	93.418	94.135	128.5	210.47	211.04	295.7	352.69	360.03	447.32	452.38	508.28	533.86	580.71	606.72	616.54	667.21	658.27	676.82	674.92	710.11	693.49	712.57	690.54	722.93	725.55	767.88	811.66	791.69	819.35	840.51	896.25	869.04	879.29	873	917.13	905.46	911.36	915.73	896.74	912.45	907.63	946.66	908.59
0	8.4047	0	5.1148	5.4894	0	0.87643	25.462	64.254	117.99	152.53	231.52	317.67	365.99	412.64	454.3	515.17	561.07	622.86	678.48	728.24	760.99	780.69	764.81	791.62	795.63	860.93	893.02	884.25	908.97	894	886.05	892.61	917.19	913.54	899.03	910.46	921.67	949.9	929.98	942.74	947.4	947.38	939.94	931.01	938.88	954.99	940.66	964.87	966.43
0	6.841	0	0	0	2.4898	16.522	37.2	53.482	75.227	107.59	133.44	182.76	216.87	251.41	274.39	287.2	300.76	319.5	346.74	347.47	356.3	379.58	388.38	392.93	375.56	392.3	415.48	422.91	429.8	436.94	430.14	423.32	414.63	407.15	422.34	399.45	407.11	407.47	417.95	401.94	392.96	390.81	391.6	406.59	393.51	410.38	392.2	389.44	374.49
0	0	7.7925	172.79	285.63	188.07	192.66	265.75	181.42	151.77	133.21	358.83	565.18	611.36	930.13	916.53	1068.4	917.06	807.88	735.78	876.85	921.76	863.85	911.64	979.02	1022.8	1093.1	1095.3	1120	1185.8	1252.4	1221.7	1318.2	1377.4	1335.4	1411.6	1419.2	1494.5	1505.4	1478.7	1489.8	1478.4	1453.2	1488.8	1342.5	1293.6	1416.6	1406.8	1306.6	1341
0	0	0	0	45.244	49.681	134.39	201.71	285.1	377.26	452.26	550.71	639.9	728.92	777.93	845.77	899.12	947.09	1047.6	1089.1	1124.1	1191.7	1139.4	1215.4	1203.3	1227.4	1212.8	1224.1	1206	1232.2	1254.2	1302	1281.1	1323.6	1289.1	1283.1	1289.7	1274.4	1272.3	1317.1	1340.9	1354.8	1310.5	1270	1290.6	1241.1	1279.7	1283.3	1325.1	1293.9
0	5.81	9.3547	3.4227	0	0	5.2321	18.59	50.781	75.263	106.89	155.93	174.79	214.22	251.95	287.93	313.93	347.99	380.57	428.51	419.59	415.48	414	461.8	481.86	478.41	489.46	498.61	521.75	520.82	555.98	567.17	633.09	660.55	660.24	671.37	705.62	700.81	719.01	732.32	736.85	746.64	765.72	795.29	784.77	779.72	791.64	815.67	859.79	855.96
0	0	0	0	0	14.023	77.173	180.25	368.1	592.54	809.84	984.53	1186	1601.3	1960.5	2070.5	2082.8	2257	2381.6	2436.5	2613.4	3049.8	3156.4	2948.5	2941.8	2860.9	2978	3028	2975.8	3094.1	3173	3149.4	3253.1	3271.7	3220.3	3318.9	3308.6	3318.4	3451.5	3418.7	3437.5	3420.3	3480.7	3489.6	3496.7	3518.5	3530.5	3557.2	3533.7	3550.3
0	0	0	18.236	25.082	67.576	86.123	108.78	142	209.25	270.98	291.18	360.26	427.58	459.79	529.92	580.69	626.93	682.48	710.66	741.44	761.06	780.21	759.09	794.09	736.05	747.02	798.13	789.41	798.93	834.31	886.09	851.19	863.86	869.36	880.5	868.7	853.31	879	958.78	1069.4	1083.2	1083.9	1084.4	1069.7	1024.5	859.27	881.61	880.17	874.25
0	7.9747	4.1024	7.8472	0	0	0	20.316	37.774	119.69	181.69	283.16	376.47	481.52	565.26	623.62	764.84	842.28	920.8	1017.8	1054.9	1108.3	1188.8	1237.2	1176.2	1249	1299.6	1292.3	1301	1316.4	1326.2	1397.9	1417.3	1403.7	1412.6	1402	1352.6	1371.2	1403.3	1361	1374.2	1362.9	1371.4	1386.6	1352	1336	1355.6	1346.3	1381.2	1372
0	0	22.445	4.001	23.161	16.672	13.398	0	0	0	0	0	0	0	0	0	0	0	0	0	0	0	0	0	0	0	0	0	0	0	0	5.0982	64.866	92.504	145.68	184.85	245.86	296.47	300.53	310.57	358.08	381.64	406.65	441.61	444.94	482.99	519.87	525.96	519.38	474.34
8.0088	0	0	7.9199	0	0	0.72618	63.467	160.06	282.65	423.62	540.21	732.79	905.24	1040	1153.1	1408.8	1523.4	1606.5	1871.9	1845.2	1984.9	2027.8	2145	2198.1	2123.5	2150.4	2190.9	2209.5	2274.3	2181	2224.5	2188.1	2164.9	2179.6	2165.5	2138.9	2167.8	2157.3	2148.2	2144.6	2148.1	1957.1	1899.5	1941.2	1902.9	1939.1	1895.5	1918.1	1897.5
0	0	1.6984	2.4902	31.546	0.09943	0	20.635	37.393	44.271	74.384	75.634	119.23	142.16	159.08	219.68	263.61	323.07	336.21	399.07	412.54	396.84	456.92	501.02	503.93	485.79	533.48	557.48	626.84	632.1	669.26	615.35	603.84	642.92	662.83	662.39	690.18	677.25	675.39	704.52	689.11	692.38	696.23	712.23	718.7	734.99	730.76	729.85	671.87	723.04
0	0	0	8.2346	7.2876	18.651	41.211	98.121	162.56	265.83	387.74	472.42	579.03	743.39	865.55	992.52	1083.9	1160.1	1284.3	1464.3	1499.1	1539.2	1606	1700.8	1668.3	1704.7	1776	1819.1	1883.3	1896.6	1938.8	1926.6	1922.4	1974.7	1925.9	1956.1	1981.7	1992.8	1935.9	1936.1	1953.7	1968.1	1950.4	1946.8	1971.4	1938.3	1957.6	1987.4	1946.9	1823.7
0	0	0	0	17.736	53.648	110.68	218.15	305.99	484.74	685.78	830.36	1024.7	1188.9	1381.9	1607.1	1732.2	1841	2012.9	2094.2	2121.1	2180.3	2269.8	2237.1	2400.6	2393.6	2554.9	2555.3	2577.5	2738.4	2658.2	2634.2	2692.4	2642.1	2713.3	2617.4	2632.5	2627.5	2679.5	2747.2	2771.3	2742.6	2709.8	2728.1	2821.8	2815.4	2710.9	2754.1	2706.4	2757.3
20.277	10.033	6.3347	0	0	9.4541	0	5.1892	0	17.229	31.311	27.303	19.998	21.825	16.217	29.447	26.179	40.031	3.6975	37.575	37.413	0	0	0	0	0	0	0	0	0	0	0	0	0	0	0	0	0	0	0	0	0	0	0	0	0	0	0	0	0
0	0	0	0	41.072	137.13	329.58	529.09	819.81	1130	1489.7	1828.4	2206.9	2852.6	3238.5	3072.7	3534.4	3494.6	3599.8	3739.3	3758.5	3837.6	3912.4	3916.3	3973.9	3902.1	4023.6	3916.8	3835	3973.7	3960	4069.5	4008.7	3967.2	4022.1	3783	3917.7	3909.3	3950.9	3912	3927.5	3951.3	4013.7	3959.8	3879.5	4018.8	3951.1	3934.7	3973.1	3848.9
17.675	10.695	0	14.335	0	0	0	22.259	69.854	103.21	161.89	210.26	286.3	312.73	379.88	433.38	489.56	552.69	581.18	629.8	640.7	662.35	648.38	668.33	697.76	700.89	709.02	721.11	695.74	734.8	731.52	755.07	744.07	764.75	771.25	768.14	771.71	773.65	760.54	767.38	796.76	780.47	788.55	775.49	789.03	757.1	754.18	756.25	772.14	761.39
0	0	0	8.6035	7.3926	48.08	76.986	187.17	291.35	404.16	590.9	747.03	944.79	1079.5	1185.1	1411	1546.5	1735.1	1777.1	1897.5	2091.7	1981.6	2180.6	2268.8	2286	2415.7	2587	2769.9	2784.5	2974.5	3194	3340.3	3570.7	3793.2	4054.5	4142.2	4213.2	4414.7	4500.5	4579.8	4752.3	4762.5	4905.2	4997.3	4959.8	5035.1	5011.5	5085.4	5229.8	5040.2
0	0	0.19029	22.313	14.212	13.56	8.699	0	17.569	16.975	60.977	109.48	148	186.09	233.39	245.55	275.4	317.83	351.87	364.49	380.78	394.43	404.36	412.6	432.88	444.33	476.7	525.04	552.11	599.92	625.34	718.79	704.01	769.15	828.83	853.87	900.31	935.82	978.38	1033.7	1057.3	1101.7	1091.1	1110.7	1129.3	1180.7	1160.5	1143.8	1204.1	1159.8
0	0	0	0	11.942	10.7	7.5933	24.677	27.314	44.777	43.398	65.986	92.622	96.226	107.15	121.69	145.27	124.58	128.61	126.47	153.88	164.59	159.86	172.3	177.31	185.86	197.49	214.11	212.97	221.35	224.99	224.82	250.54	239.88	220.81	219.32	211.99	209.15	203.13	191.69	190.38	218.47	196.6	199.81	185.32	197.52	177.66	198.6	211.56	198.17
0	0	0	4.9025	0	25.263	0.80196	24.899	53.687	76.352	110.07	145.46	181.73	219.27	233.03	267.1	305.86	340.36	346.87	411.75	403.72	440.29	487.6	513.77	553.15	550.99	527.6	578.9	570.97	627.78	609.34	614.47	615	617.44	623.38	677.56	656.79	711.16	727.6	729.22	699.92	710.15	716.82	707.9	757.27	736.11	758.75	788.44	836.99	841.19
0	0	0	50.982	498.53	304.27	564.69	888.75	1096.5	1468.8	1688.9	1842.2	2290.4	2524.9	2769.8	2917.1	3215.5	3287.1	3402.1	3495.8	3608	4054.6	3803.4	3880.9	3741.3	3901.5	3925.9	3975.5	4079.8	4205.9	4229.1	4248.2	4386.4	4238.2	4397	4340.8	4468.6	4474.4	4509.6	4555.4	4562.7	4542.4	4538.2	4455.3	4682.3	4595.6	4492.3	4717.1	4611.6	4696.9
0	12.18	13.466	15.178	0	0	4.1219	0	13.568	6.9592	24.66	37.904	28.197	61.799	50.759	53.958	49.979	59.726	74.153	91.517	49.522	73.996	65.083	115.45	90.702	165.89	193.06	281.66	484.3	624.37	812.96	1009.7	1171.4	1317.3	1388	1480.5	1599.7	1911.7	2045.5	2413.8	2385.5	2486.2	2678.2	2736.9	2783.8	2763.3	2771.3	2862.3	2837.2	2848.5
0	0	0	0	0	0.848	74.171	28.979	39.209	79.056	99.775	130.23	172.87	198.23	226.16	272.42	289.15	319.45	353.3	389.66	384.87	409.51	426.77	453.9	454.55	434.38	486.74	532.95	582.53	613.14	651.46	702.09	699.51	702.94	739.58	801.55	815.52	845.39	869.62	763.56	762.81	813.81	834.89	826.54	861.41	868.57	877.34	856.93	837.79	911.62
0	0	0	18.556	39.282	0	20.832	59.814	141.07	260.42	351.84	462.21	538.74	654.16	831.98	922.9	1055.4	1219.5	1287.1	1392.4	1492.9	1628.2	1718.6	1711.2	1853.5	1869.8	1966.5	2032.3	2036.5	2070.8	2122.7	2186	2234.9	2235.1	2280.9	2285.2	2373.6	2367.1	2388.5	2445.7	2457	2470.7	2505.9	2579.6	2536.1	2637.5	2628.8	2666.2	2674.5	2664.2
0	0	0	4.779	20.453	7.416	36.006	104.44	179.83	293.19	417.13	560.46	743.6	899.96	1058.9	1252.7	1382.2	1483.4	1659	1798.2	1922.6	1920.6	1988.3	2091.4	2144.6	2221	2215.8	2311.2	2359.3	2407.2	2453.2	2484.9	2538.8	2563	2569.9	2616.5	2577.1	2710.5	2736.9	2687.5	2765.3	2759.5	2745.8	2744.9	2766.1	2784.9	2753.9	2761.4	2696.4	2757.6
0	0	0	0	29.276	116.92	105.9	187.1	165.76	235.56	410.83	472.23	585.95	677.16	722.51	807	736.04	766.7	869.72	1010.9	1010.8	1051.3	883.3	985.14	1035.1	984.91	1016	1033.9	1030.3	1054.9	1043	1083.8	1123.8	1055.6	1059.6	1054.8	1104.7	1720.8	1693.2	1750.1	1097.6	1111.2	1128.9	1113.3	1106.8	1102.8	1107.4	1076.8	1084.7	1069.8
0	7.9394	6.2998	0	9.4891	0	0	8.7613	36.872	64.672	90.606	161.57	180.26	195.07	189	301.35	372.24	412.29	434.16	431.43	490.58	432	472.05	478.11	537.28	510.64	538.11	627.15	745.38	872.09	1017.1	1214	1295.3	1412.1	1559.9	1702.8	1751	1888.5	1914.2	2005	2188.7	2233.7	2319.7	2304.8	2570.2	2523.6	2582.6	2606.7	2642.9	2680.4
12.272	0	0	8.1883	0	0	0	0.6331	17.355	66.975	136.31	188.9	233.09	308.92	389.28	447.49	475.57	557.13	619.27	650.84	667.43	708.02	724.75	753.49	783.89	801.58	853.58	867.08	859.39	852.67	870.28	854.66	860.25	840.29	846.08	846.75	840.78	828.38	848.05	839.37	822.99	829.87	791.26	792.04	778.74	784.22	780.02	784.01	782	776.91
0	0	0	0	0	19.12	163.85	318.59	608.59	926.19	1257.4	1623.4	1959.5	2320	2597.3	2890.4	3274.4	3554	3796.2	3981.5	4206.6	4304.9	4432.5	4503.1	4677.4	4652.8	4690.3	4908.9	4878.7	4977.8	4864	4816.5	4316.9	3968.4	4017.5	4136.4	4156.2	4070.1	4085.2	4285.6	4466	4548.8	4518.7	4406.1	4494.3	4616.7	4633.6	4666.1	4658.5	4590.1
0	0	0	11.491	17.033	11.961	1.6483	42.169	78.74	147.12	220.24	330.37	410.2	525.7	648.55	760.76	882.21	939.26	1031	1105.8	1181.3	1259.3	1321.2	1301.5	1453.1	1461.2	1544.4	1551.7	1563.2	1531.1	1601.2	1655.4	1615.4	1572.7	1603.7	1626.5	1625.3	1637	1623.8	1647.1	1606.4	1671	1623.3	1626.8	1625.4	1582.6	1590	1582.3	1536.9	1526.5
0	13.62	12.448	9.2118	0	41.762	99.182	160.34	355.66	621.74	873.79	1213.6	1554.2	1772.3	2061	2373.4	2637.2	2880	3071.7	3209.9	3532	2702.8	2868.5	2966.8	3501.7	3404.5	3438	3477.1	3595.5	3586	3645.7	3674.6	3826.9	3932.3	4042.7	4031.9	4014	4017.9	4082.6	4016.4	3935	3606.9	3726.9	3652.6	3447.7	3496.6	3630.9	3609.2	3513.8	3473.4
0	0	0	0	49.307	96.211	178.99	272.68	449.42	646.11	752.01	857.9	1064	1201.7	1363.8	1441.6	1534.4	1719.3	1854.1	1983	2027.4	2148.2	2243.1	2260.8	2351.3	2331.2	2319.6	2441.3	2505.3	2562.8	2613.1	2660.2	2752	2861.7	3095.6	3177.4	3205.3	3247.3	3297.9	3354.2	3384.1	3397.9	3495.9	3450.6	3446.9	3482.6	3494.1	3487.7	3563.4	3610
0	7.6339	1.1675	0	0	0	3.0573	0	3.9167	7.7792	25.132	44.602	79.235	86.883	127.76	141.45	185.28	206.8	216.17	230.69	255.34	277.68	282.14	277.28	301.49	322.11	381.14	456.44	524.12	587.12	697.21	750.5	848.88	942.96	990.08	1071.9	1115.9	1209.9	1233.1	1314.9	1358.5	1378.1	1419.2	1467.9	1498.5	1501.6	1575.5	1627.5	1649.3	1645.1
0	0	0	2.2957	28.376	34.948	69.852	98.812	176.07	259.74	270.28	335.41	322.56	387.05	387.6	440.45	529.13	513.53	496.99	523.55	609.02	559.98	558.78	572.71	621.49	605.16	638.67	658.85	666.24	697.98	712.7	763.14	810.79	849.28	875.32	886.68	914.47	952.47	968.94	973.62	982.36	1032.1	1130.5	1020.2	1059.9	1108.3	1099.4	1024.7	1122.3	1031
2.4531	4.6395	0	0	8.2597	0	0.44892	25.771	41.845	82.861	131.99	202.3	242.53	313.39	363.87	399.26	446.16	621.62	700.74	824.57	865.62	907.71	964.25	920.93	978.92	997.87	1004	1096.7	1276.1	1390.7	923.39	831.34	732.86	772.28	801.55	785.54	800.74	712.58	693.29	693.74	663.63	697.24	699.6	724.98	703.39	736.13	709.82	722.97	655.2	690.84
0	5.0708	0.10629	13.113	12.913	6.7372	4.0904	0	2.5416	3.4742	0	0	0	0	0	0	0	0	0	0	0	0	0	0	0	0	0	0	0	0	22.16	34.004	84.822	90.094	127.6	141.15	146.48	200.51	197.15	249.76	275.06	279.94	293.73	293.7	270.76	270.48	355.05	339.57	386.88	384.07
0	0	0	20.391	103.74	167.42	213.48	319.41	390.6	612.89	825.1	981.35	1158.4	1318.5	1573.6	1720.6	1765.1	1985.3	2083.6	2134.6	2236.7	2301.8	2379.1	2388.8	2418.6	2401.6	2531.5	2618.9	2622.3	2704.1	2699.8	2678	2804.1	2899.4	3007	2865.2	2898.1	2927.3	3012.5	2845.1	2893.3	2872.9	3000.3	2958.5	2981.7	2938.9	2977.1	2984.6	3020.2	2947.3
0	0.76366	0	1.5234	0	0	16.865	78.71	154.8	294.98	478.68	677.93	902.9	1071.2	1242.2	1462.5	1634.4	1753.8	1903.2	2055	2153.2	2227.4	2361.1	2340.2	2405.8	2466.1	2426.2	2601.2	2697.5	2759	2951.3	3044	3073.7	3271.7	3386.1	3493.6	3415.3	3580.2	3660.4	3868.1	4021.8	4094.4	4148.4	4192.5	4365.7	4336.3	4345.5	4372.8	4435.4	4458.3
1.1653	0	0	3.7932	0	0	25.928	79.809	150.19	255.98	380.75	508.94	678.88	842.14	955.8	1132.9	1298	1456.7	1589.9	1714.8	1882.8	1953.4	1992.6	2132.6	2219.7	2292.4	2446.1	2563.8	2720.1	2900.1	3023.1	3089.4	3337.7	3493	3679.4	3736.3	3982	3975.6	4342.8	4438.6	4458.7	4605	4667.6	4940.3	4935.2	4892.1	5000.9	5128	5079.6	5202.1
0	0	0	0	65.956	151.7	250.3	412.32	599.21	948.78	1193.9	1488.5	1802	2148.9	2564.1	2831.3	3073.3	3273.9	3600.8	3789.7	3886.3	3827.9	4169.1	4349.5	4286.9	4327	4380	4472.9	4587.5	4709.7	4849.7	4788.7	4960.3	4882	4929.7	4954.5	5019.5	4952.7	5008.9	5025.4	5087.8	5073.9	5133	4895.9	5165.6	5114	5208.2	5015.6	5120.1	5112.1
0	0	0	0	5.738	65.771	174.68	326.35	497.86	775.2	958.56	1253	1416.1	1697.4	1827.3	2126.1	2256.2	2479.9	2646.6	2791.9	2873.6	2973.1	3072.3	3138.4	3393.3	3323.3	3404.8	3392.6	3308.3	3491.8	3486.7	3584.3	3797.2	3975.8	4123.9	4277	4285.2	4353.4	4324.9	4327.7	4266	4153.2	4187.8	4190.6	4080.1	4216	4091.2	3991.2	3998.7	3960.5
0	5.1608	0	7.7494	0	0	8.3048	21.591	36.509	70.595	96.562	129.47	184.4	199.14	203.49	226.56	226.42	253.86	263.42	276.45	279.07	424.93	453.07	337.18	281.67	271.91	277.78	302.96	374.17	363.66	366.23	343.25	338.23	346.95	338.58	365.31	360.16	386.98	354.44	371.45	480.75	538.46	372.86	461.93	457.59	459.78	492.02	484.62	431.21	398.78
0	5.0183	0.83869	0	0	0	19.491	66.967	154.77	285.35	417.65	596.74	765.74	955.08	1073.6	1240.1	1372.7	1508	1680.1	1828.6	1856.2	1856.8	1923.1	2033.2	2166.7	2180.5	2231.4	2301	2377.9	2473	2576	2656.2	2773.5	2770.5	2839.7	2834.2	2891.1	2915.2	2968	2998.9	3043.7	3050.1	3078.9	3141.9	3088.6	3125.8	3190.4	3145.6	3202.5	3160.8
0	0	0	0	0	25.098	57.919	121.2	186.46	283.91	352.73	444.44	526.95	631.24	711.53	817.91	901.26	959.23	1039.4	1032.7	1114.6	1133.2	1153.8	1225.9	1182.7	1246.8	1197.8	1243.1	1292.1	1321.1	1289.7	1301.8	1295.9	1304.2	1292.9	1298	1296	1298.8	1323	1306.5	1323.5	1288.2	1260.9	1275.5	1303.6	1305.6	1295.2	1294.3	1253.8	1302.2
0	0	3.4188	0	3.058	45.76	59.073	164.17	267.58	429.97	567.77	785.38	1022.7	1201.3	1434.5	1603.4	1770	1961.6	2027.1	2222	2294.9	2317.3	2482	2418.3	2532.2	2598.2	2772.1	2850.2	2850.2	3066.7	3127.4	3216.4	3352.7	3410.7	3455.7	3653	3591.6	3614.2	3772.8	3749.6	3897	3865.4	3970.7	4051.7	3911.6	3963.7	3981.4	4010.4	4001.1	3863.5
0	0	0	0	0	10.932	65.186	173.41	289.58	453.1	606.51	873.66	1069.6	1196.4	1433	1612.8	1646	1695.6	1867.4	1891.5	1937.4	2009.3	2043.4	2081.6	2108.3	2134.3	2059	2155.2	2177	2302.1	2307.7	2340.4	2245.7	2194.7	2219	2274.7	2248.9	2316.3	2141.1	2119.7	2118.9	2079.7	2089.1	2066.2	2148.2	2193.5	2184.3	2239.5	2083.8	2298.5
16.454	3.8655	0	0.85973	1.9821	0.06065	0	17.516	78.883	119.28	154.48	224.97	312.65	335.81	396.6	490.79	527.5	595.05	605.47	628	630.06	654.61	718.29	759.48	789.29	754.2	795.54	797.78	840.8	849.11	835.89	865.65	840.62	845.51	838.65	842.95	768.04	788.35	779.78	787.8	766	794.83	797.69	812.67	840.19	798.31	792.39	807.43	812.55	821.05
0	0	0	5.7378	28.953	19.438	32.991	102.53	153.87	205.94	289.88	348.55	441.34	506.85	597.71	668.48	758.85	758.73	794.42	896.9	919.32	956.71	942.3	942.6	966.94	1008.5	1080.3	1070.1	1095.5	1181.1	1166.9	1325	1444.8	1456.6	1556.3	1602.7	1664.3	1723	1769	1848.1	1778.9	1880.9	1882.5	1864.3	1852.5	1835.7	1905.9	1893.2	1856.9	1892.5
4.7422	0	0	61.359	41.084	0	0	0	0	10.446	60.309	92.058	118.53	183.89	215.44	283.25	332.42	365.84	425.58	451.73	403.19	433.7	443.35	475.01	481.55	507.44	533.12	599.43	651.43	701.28	775.32	774.16	830.7	873.99	944.29	976.35	1028.4	1140.8	1175.5	1187.6	1226.5	1253.7	1235.1	1266.7	1286.9	1286.3	1306.9	1360.3	1348.9	1381.1
0	6.2855	3.3848	4.9282	0	0	0.80734	0.03543	25.376	53.101	86.124	119.14	169.87	219.7	280.62	321.12	375.91	402.39	429.25	451.14	466.96	478.48	480.05	500.71	560.46	540.53	551.52	578.45	536.08	568.36	572.88	583.48	592.32	600.32	632.8	588.55	602.69	591.83	604.76	601.29	584.06	590.69	584.65	585.22	562.24	585.15	575.33	567.26	607.86	608.08
0	2.4919	0	10.494	17.148	13.747	32.311	77.226	154.37	321.77	452.74	614.71	761.3	945.26	1116	1261.2	1458	1496	1540.1	1789.8	1714.5	1715.9	1854.8	1706.1	1758	1676.9	1751.5	1741.7	1797.4	1833	1793.2	1768.7	1806.5	1788	1821.9	1824.3	1942.9	1977.7	2019.2	2091.4	2178.8	2135	2261.8	2282.4	2368.7	2362.7	2380.3	2428.4	2465	2499.8
0	0	0	0	19.426	169.04	407.07	667.53	1010.3	1365	1723.2	2080.6	2369.8	2707.2	2956.9	3162	3218.4	3407.3	3495.3	3548.1	3663.7	3693.2	3574.9	3762	3938.5	3894.4	3978.9	4115.6	4070.8	4166.8	4258.2	4308.7	4448.2	4534.6	4582.4	4616.6	4650.7	4691.1	4572.8	4542	4713.3	4612.2	4671.8	4646.2	4660.5	4714.7	4771.2	4812.7	4820.2	4802.7
0	5.0743	20.891	37.418	17.304	0	0	33.898	41.174	87.617	108.76	161.12	183.63	278.51	303.37	130.41	338.28	375.4	370.82	445.92	463.99	473.59	468.15	463.63	469.85	486.17	515.6	517.67	425.21	454.99	450.22	497.7	504.23	495.68	490.8	507.66	466.67	423.78	432.61	462.71	457.29	475.65	454.41	472.6	456.99	450.08	512.99	471.75	471.88	476.04
0	0	0	4.9742	165.25	325.58	503.85	767.21	948.26	1171.2	1392.8	1526.5	1746.4	1874.4	2005.7	2185.2	2270.6	2389.9	2450.9	2460.5	2449.4	2466.6	2407.7	2475.5	2482.8	2447.2	2472.7	2398.9	2466.8	2452.2	2447.7	2502	2494.3	2442.5	2417.3	2415	2382.4	2400.9	2423.3	2378.8	2382.5	2383.1	2387.6	2420.3	2448	2338.5	2411.5	2306.1	2268.3	2271.7
8.0379	10.26	0	0	0	0	12.505	102.3	248.48	459.29	701.15	1008.9	1243.2	1492	1755	1928.3	2261.9	2417.2	2635.7	2771.7	2820.8	3165.6	2926.7	3059.9	3068.9	3068.8	3132.4	3157.5	3318.5	3262	3190.2	3182.8	3212.9	3425.9	3441.5	3380.6	3324.4	3348.4	3277.8	3330.7	3289.9	3227.6	3345	3258.6	3204.5	3267.2	3290.2	3179.4	3189.8	3147.3
0	0	0	0	0.97811	14.424	38.926	105.74	215.36	345.96	501.44	696.37	861.19	1070.9	1274.2	1434.3	1632.9	1796.7	1901.1	2075.2	2230.7	2307.4	2358.7	2486.2	2585.1	2658.5	2774.5	2783.6	2926	3009.9	3168.3	3168.8	3222.3	3323.8	3365.9	3348.9	3443.7	3473.3	3549.3	3515	3693.2	3680.7	3785.9	3814.5	3762	3758.6	3737.1	3730	3893.1	3851.1
0	130.72	91.942	0	92.211	0	0	0	0	0	0	0	57.91	96.656	120.55	125.59	150.33	216.1	173.49	190.74	243.17	241.96	261.25	259	229.21	232.1	257.9	287.23	343.36	362.7	285.71	330.07	329.13	336.18	333.11	332.48	339.63	357.13	378.64	356.62	343.88	339.36	376.65	344.24	389.6	325.34	331.9	346.16	309.6	295.89
0	0	0	5.6748	77.794	18.458	38.121	90.496	112.19	200.4	282.28	395.29	474.98	551.86	687.55	761.68	849.63	938.92	911.59	951.55	1119.5	1250	1083.8	1041.4	1095.1	1119.1	1206.3	1140.2	1193.5	1194.6	1285.7	1268	1391.8	1355.1	1383.4	1465.1	1435.3	1411.3	1425.8	1554.8	1592.4	1522.9	1487.4	1482.1	1619.9	1629.8	1783.8	1705.4	1766.8	1739.9
49.279	49.1	19.842	0	0	0	0	0	0	0	0	0	5.1095	2.4259	0	0	18.407	23.706	60.12	51.928	71.089	75.832	81.025	107.47	105.35	101.41	115.38	179.55	258.36	289.88	454.9	550.41	596.11	640.44	631.75	720.35	860.69	803.03	837.13	916.96	872.22	965.18	913.43	925.64	1085.2	1035.6	1060.7	1144.8	1151.1	1137.9
0	0	0	0	98.709	213.48	215.81	256.2	386.86	610.4	720.75	904.61	1106.3	1300.6	1251	1376.4	1470.2	1620	1849.7	1837.9	1986.4	1918.4	2013.7	2136.2	2230.6	2294.9	2252.5	2387.9	2487	2559.4	2829.8	2861.3	2961.1	2968.6	3097.5	3186.2	3184.1	3398.4	3362.4	3428.1	3554.5	3722	3690.2	3673.9	3836.6	3684.3	3907.9	3942.5	4029.3	3819.9
0	0	0	14.155	0	78.494	114.29	203.27	286.2	424.3	567.49	704.3	884.93	1007.7	1112	1277.9	1383	1538.8	1664.1	1688.8	1901.6	1979.4	2054.9	2149.5	2133.1	2297.9	2297.1	2276.4	2400.3	2354.8	2389.6	2273.5	2311	2331.5	2401.7	2422.1	2412.9	2382.2	2283.2	2345.3	2412	2421.8	2372.5	2393.4	2410.5	2377.2	2419.8	2436.5	2467.2	2544.2
0	0	0	0	165.22	258.29	414.18	497.52	594.42	702.08	811.24	915.98	947.03	1102	1120.8	1183.7	1116.7	1164	1200.5	1237.9	1184.9	1147.3	1150.8	1156.5	1195.3	1148.5	1200	1231.7	1253.7	1298.1	1300	1342.4	1427.4	1498.6	1537.2	1564.3	1639	1619.7	1664.6	1707.3	1765.6	1775.3	1840.1	1801.2	1861.1	1819.6	1773.5	1874.8	1847.1	1848.6
0	7.0653	0.32513	0	4.2462	0	9.5638	31.467	55.449	90.937	127.94	182.18	221.29	230.85	267.7	313.87	294.63	389.52	417.34	452.68	480.29	443.85	419.47	484.41	493.49	570.72	470.48	494.14	549.91	496.66	487.41	523.11	521.75	535.93	538.13	537.51	545.42	556.56	585.71	538.42	608.65	594.44	588.61	573.35	566.19	571.18	554.41	573.16	569.12	570.03
1.5817	21.061	3.5445	0	2.6616	0	0	0	0	18.725	10.409	27.6	59.681	78.626	67.086	83.129	123.67	163.51	156.58	166.51	205.24	282.3	252.6	276.18	218.05	257.65	280.68	368.36	423.86	445.14	602.34	636.7	737.81	805.58	915.86	960.6	982.01	1025.7	1068	1159.9	1192.2	1139.3	1131	1145.2	1240	1232.4	1238.2	1249.8	1261.5	1235.2
7.2994	34.733	31.121	6.5904	0	0	0	32.627	120.66	241.94	396.66	632.06	796.84	1012.4	1157.7	1363.3	1589	1740.4	1889.7	2048.8	2146	2223	2299.6	2258.8	2308.7	2369.9	2425	2515.7	2587.9	2735.9	2893.1	3004.9	3088.1	3072	3178.1	3420.8	3537.4	3530.1	3630.9	3773.4	3849	3936.6	3986.3	3963	4045.2	4068	4113.7	4097.9	4053.1	3839.3
0	0	0	7.8357	8.4835	3.3676	16.935	73.739	112.17	174.46	254.32	335.78	456.27	518.66	627.4	649.99	725.45	785.13	953.63	1025.2	1109.2	1194.5	1255.6	1307.5	1301.4	1243	1191.1	1256.4	1351.2	1369.8	1397.5	1416.1	1459.5	1517	1499.7	1532.6	1545.6	1539.5	1570.2	1572.3	1591.5	1578.8	1643.3	1651.9	1700.6	1697.6	1673.4	1702.7	1607	1680.8
0	0	0	0	0	15.825	136.09	246.55	390.48	645.58	829.74	1026.5	1276.3	1522.9	1694.6	1949.5	2038.7	2194.7	2360.6	2429.6	2463.8	2470.7	2636.5	2660	2758.4	2727.7	2818.4	2781.7	2959.8	2823.8	2870.1	2778.7	2638.1	2649.7	2808.2	2847.8	2848.9	2819.9	2802.4	2725.6	2720.2	2697	2659	2625.6	2677	2640.6	2665	2668.9	2736.8	2812.1
0	11.891	0	3.6834	0	0	2.2528	14.048	30.957	81.744	85.388	122.43	143.03	169.54	204.2	240.64	250.86	285.09	308.6	354.33	364.53	398.44	397.38	395.09	412.95	399.91	422.98	481.41	493.34	576.76	586.61	657.66	686.35	771.16	824.55	960.94	960.89	926.31	1012.7	1033.8	1111.4	1161.7	1137.5	1213	1250.2	1239.8	1247	1339.9	1305.6	1385.8
0	3.3256	14.2	8.7148	9.8365	0	0	20.376	8.8899	23.371	84.498	105.06	98.526	141.31	155.68	197.09	225.74	268.24	295.52	324.32	328.92	358.13	340.9	366.58	388.11	453.53	418.84	429.26	570.41	618.04	608.51	674.33	677.29	703.51	748.95	741.83	762.81	814.91	782.82	823.98	827.23	849.35	863.86	874.33	906.18	860.7	871.78	828.28	815.4	817.56
0	0	3.0461	9.0121	0	0	9.8457	62.374	154.18	270.34	400.38	540.46	691.99	847.64	1022.9	1173.1	1285.7	1436	1496.5	1648.4	1720.1	1832.7	1903.2	1968.1	2052	2119.6	2164	2260.3	2354.6	2434.6	2430.2	2485.6	2548.4	2653.6	2670.9	2747.5	2813.5	2875.2	2948.3	2954.5	3083	3118.2	3171.3	3175.9	3231.2	3266.1	3319.7	3347.3	3395	3426.1
0	0	0	0	0	20.797	110.49	239.32	399.05	566.35	787.8	991.26	1182	1368.9	1562.4	2317.7	1890.3	2351.5	2142.1	2239	2300.2	2457.5	2496.2	2537.1	2610.4	2597.4	2661.6	2635.8	2695.3	2692	2736.9	2726.2	2801.2	2640.8	2628.3	2744.2	2651.6	2790.9	2790.8	2762.7	2695.6	2751.5	2787.2	2752.8	2693.8	2792.6	2737.7	2713.8	2645.8	2651.8
0	0	0	71.611	134.65	45.067	72.228	4.4543	13.387	30.682	0	31.585	65.361	0	21.26	6.8642	28.771	83.867	26.392	1.6595	0	7.9559	35.501	0	29.419	72.166	37.27	56.662	104.34	119.83	134.18	142.82	188.48	237.22	222.89	303.56	343.06	352.78	374.58	401.73	453.06	458.5	509.27	530.97	524.4	507.73	542.73	504.84	461.62	447.92
0	0	0	0	48.496	99.155	201.42	306.4	405.66	478.1	627.43	745.52	805.1	972.82	1167	1214.8	1266.6	1375.8	1456.4	1548.5	1550.5	1655.2	1668.4	1684.6	1726.9	1786.8	1858.2	1830.6	1814.4	1802.6	1836.3	1788.8	1773.1	1802.5	1799.5	1862.4	1845.5	1838.7	1930.4	1912.5	1904.2	1877	1884.1	1875.4	1818.7	1852.8	1854.1	1852.9	1864.9	1847
0	0.94642	3.4502	10.288	0	0	0	12.388	38.3	64.852	116.13	167.81	229.18	274.73	356.15	389.58	419.46	458.45	509.62	533.14	553.67	587.45	512.31	540.95	616.02	641.71	666.76	689.8	746.78	767.74	790.27	863.65	879.64	953.89	988.35	998.49	1027	1115.4	1117.2	1068.5	1169.3	1192.3	1196.8	1232.7	1161.5	1173.8	1180.5	1242.6	1253.1	1242.7
0	0	77.453	0	53.112	83.297	74.141	97.518	124.51	163.98	196.13	116.34	254.03	279.67	353.89	238.65	243.28	371.36	323.23	453.05	441.55	481.57	382.19	396.93	426.09	441.16	461.16	486.4	639.19	552.64	736.98	666.38	694.34	841.95	817.95	884.37	924.09	1013.8	1046	1034.6	1069.6	1105	1184.4	1208.1	1185.4	1271	1305.5	1299.5	1347.1	1312.4
0	0	0	0	0	21.019	61.213	123.47	267.69	438.13	639.31	842.51	1037	1367.7	1528.7	1707.2	1929.5	2213.4	2356	2549.5	2664.5	2853.8	2956.1	2973	3008.4	3077.6	3102.1	3154.4	3222.3	3215.4	3317.5	3435.3	3481	3388.1	3424.8	3345.6	3352.4	3410.9	3445.5	3423.1	3349.1	3344.2	3473.9	3450.4	3473.4	3510.7	3487.7	3523	3494.8	3522.8
0	0	0	67.853	25.228	0	0	19.157	94.392	170.37	300.09	430.01	564.22	655.72	800.25	932.98	1084.9	1162.2	1337.5	1406.7	1906.8	2223.3	2217	1787.6	1925.9	1920.2	2036.3	2068.3	2211	2356.4	2404.8	2630.8	2798.5	2906.2	3059.8	3176.1	3319	3510.7	3509.6	3747.4	3875.9	3935.1	4125.6	4134	4218.3	4290.8	4373.1	4484.4	4460.3	4396.8
46.457	72.532	39.941	0	0	0	6.8872	21.728	43.694	119.72	108.24	262.5	409.6	452.63	581.47	665.25	803.92	1112.3	1260	1602	1802.3	1876.3	1950.3	2033.8	2130.3	2202	2307	2215.8	2452.7	2490	2527.3	2696.6	2724.4	2858.3	2982	2611	2758.2	2863.7	2828.1	2950.6	2968.9	2930.5	2999.2	2987	3072.1	3054.6	3072.6	3047.5	3056	3041.5
0	9.8632	0.78312	8.4324	7.5265	0	0	0	15.6	32.678	49.832	94.272	107.2	155.43	171.89	203.7	236.11	248.51	271.1	282.85	297.34	322.98	330.37	338.86	396.2	411.41	430.35	481.89	534.6	592.35	612.14	640.12	666.92	685.44	717.48	769.71	803.92	820.4	862.04	890.96	897.51	895.29	926.88	930.64	915.48	928.6	932.63	958.37	938.02	957.88
0	0.44844	9.7594	0	0	0	2.4294	38.618	95.518	188.87	280.99	396.67	527.33	641.75	768.07	893.05	1075.5	1114.2	1187.9	1367.7	1489	1526.2	1610	1562.3	1608	1712.9	1729.6	1761.8	1813.2	1827	1872.4	1848.3	1963.5	2000.8	2005.2	1990.1	2070.4	2098	2131	2143.5	2243.7	2229.2	2209.5	2239.3	2200.4	2257.6	2229.8	2214.8	2281.9	2246.4
0	0	0	0	0	32.83	67.644	161.88	282.67	367.21	602.39	736.93	884.44	1113.2	1248.8	1391.9	1554.5	1764	1875.4	1950.9	2138.2	2121.6	2246.9	2238.5	2335.1	2330.6	2331.4	2416.3	2477.5	2378.6	2514.2	2486.7	2535.4	2505.7	2600.4	2573.4	2600.6	2569.9	2534	2676.2	2640.4	2618.5	2639.7	2680.7	2728.3	2726	2761.6	2749	2788.6	2704.1
0	0	0	0	99.283	237.32	355.36	286.5	473.21	576.83	771.27	1076.7	1369.4	1596.6	1736.9	1818.6	1961.3	1850.9	2122.1	2117.2	1777.5	1718.1	1849.8	1657.4	1731.5	1791.4	1796.6	1798.4	1894.2	1858.3	1910.2	1915.7	2025.9	2055.7	1972.7	1948.4	2009	1943	2039.3	1953.2	1976.5	2016	2007.9	2048.9	2068.7	2014.2	2065.6	2062.6	2106.4	2105.8
0	7.1817	0	0.35039	0	0.014422	35.247	66.208	121.29	226.4	337.53	474.92	560	680.49	820.25	895.77	992.57	1090.7	1189.3	1312.9	1322.2	1384.9	1516.5	1492.6	1615.2	1637.7	1688.6	1654.5	1739.3	1709.3	1784.8	1755.2	1818.1	1744.1	1750.9	1737.4	1730.4	1738.7	1781.5	1795.9	1781.9	1767.1	1751.4	1733.8	1698.7	1728.9	1706.7	1702.5	1720.9	1708.7
0	0	0	1.2393	42.034	0	15.71	35.434	104.6	169.44	240.44	331.53	409.32	488.1	537.91	598.56	647.51	718.42	752.14	810.84	823.93	1112.3	1160.9	928.54	898.21	927.64	964.05	995.6	1000.6	1077.8	1150.5	1195.8	1239.1	1337.6	1339.5	1408.2	1470.2	1543.9	1576.5	1591.5	1642.1	1634.4	1634.5	1676.5	1596.8	1673	1630.8	1648.8	1761.8	1658.9
0	0	0	12.921	17.974	46.122	53.782	75.342	117.92	227.22	364.51	473.11	595.94	676.7	815.59	837.95	960.23	1011.9	1160.3	1236	1287.1	1290.5	1304.9	1362.3	1383.1	1407.4	1479.1	1536.1	1649	1682.2	1843.5	1909.5	2022	2181.6	2226.2	2411.4	2475.1	2495.9	2690.8	2738	2773.2	2729.4	2784.8	2853.5	2842.8	2958	3012.5	3015.9	3006.5	3020.1
0	0	0	9.1745	20.418	39.442	31.133	51.763	80.635	76.179	87.647	117.78	135.01	149.65	112.61	147.66	154.48	166.99	167.71	181.21	188.2	230.98	245.22	226	255.88	250.94	277.27	268.2	263.67	286.62	270.46	281.63	308.23	317.89	325	345.69	364.37	376.9	390.21	335.45	344.76	363.62	395.66	359.15	349.85	395.29	426.44	432.38	468.32	454.1
0	0	0	75.782	84.837	136.71	191.76	377.13	527	860.75	1142	1562.4	2011	2315.4	2789.3	3284	3674	4002.7	4265.2	4564.3	4963.8	5179.4	5395.7	5492.3	5646	5783.5	6145.7	6452.6	6380.4	6889.3	6711.2	7025.5	7331.2	7512.8	7818.4	7866.2	7786.4	8060.5	8171.8	8086	8330	8562	8493.1	8459.6	8564.1	8611.1	8393.5	8471.3	8486.7	8420.7
0	0	0	27.244	51.862	63.121	95.678	98.951	57.606	44.673	109.02	121.68	108.75	97.792	137.77	140.24	130.71	130.16	131.83	105.83	85.797	106.31	100.94	91.523	116.29	118.94	123.74	165.24	207.59	244.58	333.96	361.87	384.55	423.8	472.28	531.93	567.02	608.53	680.85	659.82	719.01	718.76	751.38	769.53	689.86	806.55	781.11	794.57	754.44	824.4
0	10.624	9.128	3.8727	0	0	0	11.076	52.708	128.89	195.68	293.43	386.2	475.29	587.93	655.83	698.39	781.68	832.85	899.23	988.47	1023.4	1043.1	1076.7	1088.9	1220	1162.3	1214.8	1232.9	1275.5	1337	1342.8	1427.3	1472.5	1418.9	1538.1	1538.8	1563.8	1566.7	1609.9	1612.7	1655	1646.2	1688.6	1652.7	1722.2	1737.9	1739.6	1771	1726.7
0	12.058	11.717	5.2275	0	0	8.6065	33.518	65.118	123.71	243.52	343.05	512.87	633.6	741.78	783.59	832.08	893.76	830.66	878.81	930.2	914.43	867.49	866.67	919.96	934.48	996.03	1025.9	1116.6	1121.4	1230.3	1265.3	1329.5	1361.2	1420.7	1558	1540.3	1512.8	1561.4	1593.2	1594.3	1618.7	1643.4	1640.9	1668.2	1693.2	1684.7	1716.9	1681.1	1725.6
0	6.734	2.81	10.08	0.77199	0	1.5696	95.86	153.16	212.55	188.82	322.31	432.01	517.98	600.13	656.02	729.51	776.23	871.97	937.61	925.71	1028.3	1136.3	1025.5	1237.6	1358.5	1152.6	1275.6	1325.6	1431.8	1535	1628.9	1710.4	1770.7	1833.5	1915.4	2031.9	2108.6	2202.6	2255.4	2354	2349.4	2315.5	2411.2	2409.3	2481.1	2693.8	2476.2	2508.6	2502.7
0	0	0	46.831	39.284	73.23	102.96	134.03	181.54	116.18	186.85	203.51	271.79	267.49	242	224.37	276.13	279.04	266.39	277.5	321.55	269.07	318.78	287.51	286.8	287.46	236.85	279.86	323.49	364.7	456.72	527.5	592.68	573.73	734.81	836.15	784.23	840.98	877.14	1020.1	1005.3	1075.5	1057.9	1036.1	1189.5	1175.5	1207.5	1236.6	1231.3	1202.4
0	0	4.557	0	12.39	17.475	20.243	35.404	39.488	87.966	97.275	109.52	108.78	146.57	139.5	154.55	167.51	183.67	181.31	202.47	213.07	222.84	213.56	239.42	289.83	300.62	358.14	452.25	580.91	712.84	850.51	1030.7	1148.5	1303.9	1451.1	1615.1	1839	1961.5	2096.7	2237.9	2307.6	2450.3	2507.6	2485	2610.2	2640.8	2748.7	2759	2792.2	2775.3
7.1557	2.505	0	4.0417	0	10.754	0	0.14173	18.168	31.575	60.176	90.615	138.06	166.26	183.46	223.79	291.52	288.44	334.03	364.09	375.37	392.8	398.86	435	454.59	440.77	453.22	518.39	518.09	568.22	619.86	638.56	663.99	721.84	790.62	827.61	849.66	884.82	916.51	971.53	994.8	978.34	976.07	1016.1	1101.1	1045.7	1088.7	1085.3	1098.2	1105.8
0	0	0	125.98	60.312	211.97	267.78	405.23	525.68	655.69	884.19	1013.9	1090.3	846.58	712.08	1042.2	1041.5	1074.8	1109.2	1116.3	1032.3	1120.5	1120.8	1023	971.09	1103.6	959.89	1059.2	1278.7	1257.3	1424.7	1466.6	1614.5	1712.7	1891.3	2016.9	1963.8	1983	1998.6	2201.9	2176	2198.8	2190.3	2178.3	2475.7	2451.7	2540	2532.4	2483.2	2400.9
0	0	0	8.8831	9.6418	25.621	34.627	86.381	133.21	218.21	302.85	367.32	439.47	517.79	615.23	676.46	756.76	841.45	878.52	966.54	962.34	983.43	1055.6	1058.4	1112.2	1092.3	1104.3	1107.7	1152.3	1148.6	1144.5	1157.9	1143.4	1148.8	1131.7	1055.4	1094.4	1102.3	1125.9	1130.2	1092.2	1081.8	1034.9	1049.3	1065.4	1024	1017.4	992.41	981.41	976.74
11.885	19.993	0	0	13.026	0	0	0	0	0	1.1119	21.277	35.102	58.149	77.589	110.19	147.89	156.88	192.26	203.79	198.28	220.05	239.5	257.11	279.36	305.53	332.36	372.7	395.33	426.72	427.69	420.34	453.49	439.47	366.27	392.78	407.46	447.49	440.61	481.39	478.64	481.72	504.97	521.89	521.27	533.39	528.1	544.61	538.36	553.94
0	0	0	12.599	9.4279	5.48	7.1261	0	4.3424	4.1753	0.50149	4.3206	17.386	19.318	38.013	66.402	113.05	141.35	173.8	175.63	173.87	180.64	176.3	186	198.92	203.05	219.36	241.03	250.85	292.66	321.37	355.99	402.16	437.87	439.14	402.38	352.41	275.08	236.94	219.51	208.92	189.63	195.6	179.03	166.06	162.73	155.27	153.73	143.21	136.32
1.2883	0	1.1985	0	7.0531	0	17.031	49.593	106.12	181.61	271.96	386.58	548.06	683.49	811.89	901.24	1006.7	1060	1115.6	1203.3	1009.1	1259	1269.2	1283.3	1315	1349.3	1420.2	1444.2	1428	1439.5	1318.7	1414.5	1379.8	1289.8	1279.8	1255.9	1354.1	1467.6	1455.3	1491.9	1509.1	1459.3	1425.8	1394	1392.1	1411.6	1382.8	1396.6	1381.2	1257.4
12.392	1.8631	0	2.405	0	16.485	0	0	15.154	24.342	44.267	69.779	89.266	105.08	81.534	104.18	110.67	131.11	154.15	141.43	145.32	153.7	166.47	158.71	187.09	177.12	176.47	173.85	175.35	196.38	172.46	193.78	176.57	167.79	168.98	172.16	164.17	161.21	162.5	178.54	176.52	180.1	171.58	196.92	208.9	198.87	199.09	196.4	218.51	205.21
0	0.60739	0	0.89728	19.485	0	0	13.439	41.501	111.95	109.65	143.35	163.62	201.12	215.66	234.48	229.91	258.7	267.95	286.3	291.59	328.66	362.24	368.26	424.47	358.75	418.81	507.82	466.98	527.99	586.76	717.43	757.13	922.76	1043.5	1101.8	1203.1	1205.4	1359.8	1451.7	1490.2	1586.2	1658.4	1736.9	1718.4	1787.8	1787.3	1872.2	1809.4	1908.8
0	5.4344	0	6.7732	8.2118	19.295	0	0	0	0	0	0	0	0	0	0	0	0	0	0	0	0	0	0	0	0	0	0	0	42.226	80.004	108.02	134.67	166.48	210.36	208.2	252.92	272.43	305.58	343.41	336.21	336.09	338.02	334.08	383.77	363.32	349.66	399.86	422.44	432.22
0	0	0	9.6911	5.9974	6.0158	16.758	30.26	61.761	113.13	136.58	178.02	255.12	277.81	369.03	361.86	441.51	457.46	473.61	495.46	495.7	543.14	537.23	529.63	515.75	534.44	556.32	524.12	539	584.54	610.12	606.84	625.64	628.08	675.07	696.77	707.66	809.51	765.67	753.27	766.16	790.72	792.04	794.79	843.98	765.28	808.53	811.71	756.76	738.74
0	33.681	0	0.58484	31.238	16.562	37.038	51.091	108.17	160.14	248.18	345.87	463.45	535.13	621.23	776.93	826.91	948.96	1006.5	1041.9	1105.1	1180.3	1190.9	1229.3	1251.6	1223.7	1290.7	1332.9	1351.4	1394.9	1552.1	1513.1	1707.5	1719.7	1763.7	1819.9	1749.2	1711.1	1712.8	1670.1	1603.3	1795.6	1795.2	1885.8	1871.5	1897.1	1898.4	1933.6	1827.9	1845.6
6.4954	0	13.684	0	0	0.94801	0	0	0	6.146	44.122	31.819	42.251	77.115	76.788	122.32	147.29	196.41	216.43	255.02	240.43	280.82	302.64	312.41	338.51	365.53	405.35	413.72	433.49	531.05	585.53	625.63	620.83	632.84	717.68	759.41	836.04	928.22	945.14	972.42	978.58	1042.7	1060.3	1099.2	1126.2	1164.2	1171.6	1257	1233.8	1225.7
0	0	9.0416	9.1224	0	5.6874	12.876	71.71	129.03	284.71	440.75	585.09	763.79	971.87	1134.9	1351.3	1543.5	1661	1802.7	1891.8	2006.6	2061	2177.2	2224	2360.3	2406.9	2511	2682.6	2865.9	2998.5	3193.5	3386.9	3616.3	3705.6	3842.9	4311	4224.1	4395.9	4568.4	4682	4603.7	4690.7	4776.1	4880.2	4885.2	5067.5	5092	5260.1	5135.7	5134.9
0	0	17.833	23.774	33.8	11.9	74.466	126.99	140.38	244.37	311.33	391.28	489.6	624.75	673.16	807.21	924.66	992.22	1044.3	1157.9	1147.5	1218	1197.7	1209.2	1219.8	1188.9	1273.9	1272.2	1302.4	1297.9	1278.1	1287.1	1249.2	1223.3	1231.6	1242.8	1255.5	1251	1228.6	1260.6	1218.1	1308.6	1329.4	1300	1294.6	1289.7	1306.7	1301.7	1293.7	1326.5
0	0	0	7.4985	62.912	62.3	86.054	111.52	116.02	118.19	146.3	134.18	204.78	255.33	264.81	234.35	348.8	289.41	272.21	336.52	358.07	349.37	369.29	306.97	336.4	373.34	316.01	354.88	477.09	509.07	671.93	775.18	841.78	911	982.34	1067.8	1112.4	682.41	661.35	724.86	765.17	901.32	839.91	838.1	979.67	922.36	965.15	1016	967.66	929.27
0	21.038	19.776	5.0128	0	0	0	0	0	0	0	0	0	0	0	0	0	0	0	0	0	0	0	0	0	0	0	0	0	0	0	0	0	0	0	0	0	0	0	0	0	0	0	0	0	0	0	0	0	0
0	74.608	0	0	0	0	0	0	0	0	0	0	0	0	0	0	0	0	18.658	0	30.172	0	17.825	0	0	0	0	43.39	175.16	306.06	467.12	701.67	815.38	937.91	941.25	1167.8	1200	1339	1313.5	1487.2	1578.3	1698.5	1681.8	1649.5	1790.3	1774.4	1785.8	1748.8	1729.7	1703.2
0	0	0	0	0	0	48.487	135.75	292.66	469.29	702.44	944.3	1106.1	1303	1476.1	1593.7	1763.2	1925.2	2168.1	2328	2397.8	2521	2707.4	2739.7	2775.9	3030.2	2962.9	3421.5	3611.1	3930.6	4170.2	4522.3	4763.3	5081	5457.4	5739.9	6050	6314.5	6509.4	6676.9	6880.6	7080.5	7283.2	7312.4	7594.6	7618.9	7735.5	8189.2	8172.8	8349.5
6.148	0	3.6635	0	0	0	11.764	88.71	208.32	386.3	607.71	792.48	1046.3	1270.9	1503.5	1729.2	1927.9	2042.9	2177.3	2324.3	2273.6	2485.7	2572.4	2538.8	2674.7	2637.8	2804.5	2939.5	3050.7	3109	3200.5	3393.3	3504.8	3643.6	3734	3772.3	3974.3	4032.5	4067.9	4157.1	4150.3	4071.8	4071.3	4199.6	4249.2	4409.2	4339.2	4310.7	4366.5	4395.6
0	10.149	11.938	25.991	6.8004	0	0	70.284	182.92	310.56	434.19	567.51	770.98	922.98	1054	1182.4	1324.9	1333.1	1399.4	1481.6	1597.9	1654	1695.8	1692.2	1627.9	1735.5	1729.1	1774	1863.9	1883	1893.8	1963.4	2088.2	2091.6	2114.9	2179.7	2217.9	2234.7	2258.8	2283.4	2243.9	2283	2282.7	2338.9	2340.4	2299.6	2295.1	2321.5	2334.1	2281.3
22.476	11.83	0	0	0	9.8715	0	0	26.857	55.319	101.4	169.69	244.08	295.22	355.73	425.12	490.48	522.72	585.14	636.58	685.61	703.45	741.79	798.79	811.17	825.54	798.86	833.09	836.12	872.38	853.07	855.13	859.2	837.92	853.71	836.09	833.93	810.54	823.59	805.72	807.95	817.27	808.78	807.92	812.92	783.47	763.11	771.42	794.75	785.99
0	0	0	30.752	69.572	147.58	192.48	275.88	275.75	430.36	422.26	656.37	707.3	750.19	807.28	854.55	959.58	1043.4	1127.4	1188.5	1063.5	1041.9	1097.9	1046.1	1148.6	1112.2	1099.3	1114.4	1120	1207	1159.2	668.7	1155.1	813.26	965.93	955.5	593	592.26	580.85	580.13	589.27	570.35	599.6	598	571.89	596.4	586.92	593.06	584.26	575.47
0	9.6658	0	0	0	0	14.44	72.744	147.44	231.68	358.84	506.36	640.75	802.49	880.92	1052.5	1161	1308.6	1439.5	1513.1	1618.2	1661.2	1760.6	1791.1	1851.8	1841.2	1951	1993.9	2067.1	2139.7	2282.3	2356.9	2445.1	2406.1	2378.6	2347.6	2382.4	2469.2	2453.5	2544.8	2567.1	2573.3	2564.4	2599.6	2703.5	2754.9	2828.7	2813.8	2743.3	2752.2
0.54502	0	0	0	0	27.845	79.057	170.85	275.27	480.25	699.18	847.75	1049.8	1422.8	1619.7	1769.5	1891.3	2267.9	2488.9	2401	2657.2	2838.6	2697.1	2783	2989.8	3057.6	3165.9	3145.4	3300.3	3228	3426.7	3511.5	3585.8	3655	3736	3722.7	3761.8	3738.7	3618.1	3789.3	3775.4	3721.3	3765.7	3830.8	3830.6	3894.8	3897.5	3910.3	3897.3	3986.8
0	0	1.3086	5.8738	0	2.8141	12.889	54.895	121.99	195.88	292.92	374.46	468.48	581.24	671.98	736.98	897.61	911.15	1013.6	1063.4	1114.1	1142.7	1114.3	1143.5	1194.4	1237.4	1310.6	1313.9	1318.9	1284.1	1283.4	1310.8	1256.5	1316.7	1326.7	1306.6	1281.8	1312.2	1299.4	1234.1	1285.5	1265.6	1233.1	1245.7	1218.2	1214.1	1202.9	1165.3	1156.4	1131.2
0	5.7308	0	7.2672	0	0.63732	15.037	86.885	203.21	341.13	498.61	669.49	916.12	1126.9	1295.7	1551.3	1752.2	1937	2118.3	2258	2455.9	2703.5	2787	2913.6	3112.4	3111.5	3163.7	3306.1	3299.5	3447.9	3449.2	3449.6	3484.1	3549.4	3637.6	3623.9	3628	3653.6	3671.8	3629	3714.7	3737.9	3714.2	3770.1	3692.6	3657.8	3666.8	3669.2	3672.9	3613.1
0	4.115	3.1023	0	0	15.766	6.1778	14.976	20.919	14.799	10.113	25.969	5.1776	1.6177	8.8134	6.3253	3.9364	17.628	16.486	31.643	9.487	19.568	23.17	22.36	29.912	49.003	16.389	32.398	64.567	25.797	72.071	62.237	84.858	82.83	49.879	78.369	98.298	61.982	67.029	83.338	101.39	101.8	93.083	99.993	163.52	235.4	255.22	250.56	223.2	213.3
0	0	11.772	10.193	4.9748	0	11.05	82.789	204.09	248.36	239.64	694.83	849.78	1008.2	1142.1	1219	1374.2	1418	1572.3	1614.6	1685.4	1773.7	1785	1821.5	1865.9	1878	1933.3	1854.6	1943.1	1898.5	1444.3	1501.2	1854.2	1749.5	1659.3	1651.3	1677.7	1607.5	1622.7	1339.2	1554.2	1371.6	1638.9	1371.8	1364.4	1574.3	1397.7	1328.9	1479.7	1377.4
1.386	0	0	16.543	14	3.4225	0	0	0	0	0	0	0	0	0	0	0	0	0	0	0	0	0	0	0	0	0	1.0302	63.923	83.806	135.5	189.48	238.17	298.7	348.27	379.76	448.11	501.4	519.23	608.52	605.49	594.16	630.46	646.05	700.29	694.03	716.7	719.13	748.02	751.7
0	0	0	0	25.21	0	49.697	129.05	257.59	429.67	623.3	783.33	943.97	1174.7	1378.6	1525.5	1707.3	1847	1919	2075.2	2136.8	2478.4	2635.6	2750.5	2485.4	2517.8	2616	2597	2663.7	2762.5	2780.8	2648.3	2695.6	2723.8	2792.8	2779.8	2711.9	2828.3	2814.5	2824.6	2791.4	2792.5	2745.1	2806.2	2810.8	2895.1	2812.9	2844.6	2837.1	2852.3
60.373	64.309	46.603	0	0	0	0	17.614	37.154	133.61	224.99	305.16	415.04	513.72	671.26	754.88	865.08	927.04	1046.3	1178.4	1259.7	1290.4	1370.2	1364.2	1521.1	1567.9	1773.2	1971.5	2203.2	2507.1	2767.8	3018	3209.6	3398.2	3793.7	4106.4	4382.7	4487.9	4626.9	4905.6	5055.3	5187.2	5317.3	5409	5678.5	5762.5	5647.2	5870.2	5803.5	5722.7
0	0	0	8.7411	6.0929	29.479	19.043	18.29	41.967	56.36	63.062	72.547	115.57	144.74	174.48	150.49	179.64	188.18	158.76	163.33	149.99	162.32	144.67	123.59	96.636	84.398	143.81	123.65	174.83	166.88	251.44	314.33	398.48	340.78	436.53	537.32	586.69	544.97	581.09	610.04	632.13	673.9	665.93	699.51	671.71	648.37	559.15	563.71	585.96	578.25
0	0	0	0	43.323	103.92	205.46	364.12	587.18	808.64	1151.2	1400.8	1666.5	1913.8	2222.4	2389.2	2626.2	2809.3	3014.8	3236.9	3506.1	3525.2	3640.1	3740.5	3749.7	3875.8	3934.6	4107.8	4122.9	4232.6	4289.3	4340.1	4350.4	4428	4591.6	4653	4674.3	4786.1	4698.5	4848.7	4894.3	4914.4	4951.4	5058.7	4983.4	5010.1	5012.5	4944.3	5064.3	5125.9
0	7.2314	7.0991	6.777	16.32	0	0	77.305	212.41	375.3	573.91	726.37	881.17	1244.3	1368.6	1519.4	1770	2053	2188.5	2338.2	2353.3	2684	2982.8	2494.8	2759.4	2883.9	3491.2	3102.6	3264.4	3385.7	4111.6	4293.6	3965.1	4564.5	4587.3	4521.7	4861.1	4938.5	4989.7	5169.7	4852.4	5174.9	5446.9	5490.1	5553.9	5600.3	5452.8	5605.4	5691.4	5897.7
0	0	0	13.21	45.357	60.12	66.295	81.233	84.753	75.042	80.238	94.664	116.16	128.82	144.02	138.93	169.77	140.35	142.95	147.06	126.26	123.67	148.23	144.14	185.42	186.69	276.54	358.79	459.82	632.23	760.51	881.79	969.53	1064.5	1202.7	1151.5	1253.2	1297.3	1419	1443.8	1520.6	1559	1630.9	1625.8	1665.7	1690.1	1635.8	1676.8	1703	1692.2
3.0708	12.737	6.4698	2.1853	0	0	0.035553	4.2318	40.556	83.84	137.97	212.05	262.43	348.78	421.47	492.84	551.38	617.64	644.53	715.94	735.15	738.9	744.58	760.16	818.61	835.59	823.82	846.57	864.42	881.46	923.31	942.05	992.04	995.7	1024.3	1003.9	1020.6	1034.1	1038.2	1034.8	1050.7	1073.3	1065.7	1083.6	1059.8	1066.6	1064.4	1087.6	1106.4	1096.4
7.5737	8.3619	0	0	3.9923	0	6.8664	26.759	67.642	165.36	233.68	335.86	404.88	494.75	583.97	680.36	745.06	870.63	922.68	985.51	1030.4	1108.4	1146.2	1086.9	1139.8	1120.4	1108.2	1177.9	1224	1305.1	1179.8	1177.4	1182.7	1222.3	1318.6	1267	1284.2	1233.5	1224.9	1308.2	1247.3	1301.3	1320.8	1365	1337.1	1338.3	1279.9	1309.1	1276.7	1326
0	0	0	3.9425	2.9028	3.0545	11.283	45.489	120.51	210.62	314.18	424.73	541.51	643.38	790.39	871.09	966.67	1044.2	1157.7	1316.1	1344.3	1472.8	1827.2	1583.5	1759.1	1578.5	1617.7	1715.4	1932	2421.5	2052.7	2224.3	2294.9	2542.5	2565.7	2663.2	2785.6	2839.9	2872.1	2976.2	3720.2	3088.9	3209.3	3268.3	3207.4	3250	3267.3	3381.3	3413.4	3374
0	0	0	0	59.26	184.67	327.55	550.89	758.89	1035.2	1281.6	1590.5	1844.2	2093.3	2357.7	2582.6	2799.3	2922.6	2998.7	3073.6	3194.2	3233.5	3278.3	3349.6	3396.5	3333.2	3461.6	3463.8	3502.8	3578.3	3567.9	3561.2	3638.2	3612.9	3656.8	3656.2	3668.4	3751.9	3615.6	3667.6	3647.2	3672.6	3876	3849.5	3894.9	3826.2	3796.6	3794.7	3820	3763.7
0	16.379	4.4249	3.1767	0	0	7.1732	8.3913	49.604	113.54	184.98	298.58	468.86	585.87	738.16	893.13	1008.3	1153.1	1354.2	1437.3	1532.7	1627.7	1671.5	1711.5	1740.6	1811.1	1852.8	1901.1	1964.2	1938.5	1920	2018.4	2001.5	2000.4	1968.2	1963.6	1989.6	1995.7	2020	1951.2	2043	1963.6	1978	1933.3	1913.4	1961.7	1980.3	1973.8	1959.7	1979.8
0	8.1655	5.885	0	8.4022	16.076	16.31	11.443	17.554	21.889	25.02	30.821	32.051	25.528	24.794	20.043	11.668	24.427	20.962	21.038	29.551	16.352	8.0004	10.192	26.192	63.351	93.142	135.79	181.38	251.48	313.21	374.81	423.17	493.86	510.96	593.92	612.98	707.51	767.83	780.33	871.29	829.21	912.96	963.31	970.16	1004.3	989.73	1035.2	1045.7	1061.7
0	0	0	1.2044	49.503	90.668	116.03	139.3	142.78	176.38	236.11	289.84	303.07	324.51	368.77	339.19	386.5	395.03	355.05	346.93	358.57	388.25	346.57	361.51	339.44	318.59	340.64	316.29	308.71	321.07	311.64	293.13	297.96	257.21	240.51	256.46	228.73	240.92	221.3	236.69	230.93	207.95	214	194.6	210.2	217.17	205.94	201.94	215.14	185.21
0	3.2759	6.4457	17.804	5.1796	0	0	0	0	19.038	0.556	17.679	79.212	89.047	106.69	127.25	133.71	150.69	148	169.94	192.27	192.61	177.36	190.12	205.37	239.27	271.75	321.91	372.57	477.69	550.27	630.95	708.1	789.24	890.6	995.16	1081.8	1155.1	1232.5	1333.9	1377.4	1458.3	1523.1	1538.8	1571	1625.1	1650	1663.6	1603.7	1758
0	14.184	0	4.4018	13.17	0	6.0172	55.192	81.32	121.72	173.35	257.83	346.55	458.47	377.55	455.66	532.39	704.91	309.92	321.7	375	382.16	397.74	414.03	405.71	405.14	408.7	488.29	549.11	627.23	754.66	845.24	946	951.73	1098.2	1225.3	1274.3	1325.7	1316.4	1392.5	1477.1	1535.8	1557	1627.5	1858.3	1917.5	1985.9	1987.1	1929.3	1875.2
0	0	0	0	3.4226	3.4051	15.1	77.83	149.62	257.99	401.73	516.03	628.31	743.5	893.68	1031.4	1176.5	1237.6	1415.1	1416.6	1610.5	1576.8	1979	1776.1	2034.4	1954.5	2008.6	2116.9	2301.3	2420.4	2453.9	2530.2	2635	2681.1	2667.7	2760.6	2898.1	3022.9	3128.5	3226.6	3148.6	3262.1	3345.1	3379.8	3484.6	3468.1	3500.9	3507.8	3542.2	3562.3
0	0	0	15.674	29.219	72.739	108.64	164	213.62	295.67	401.11	497.9	590.69	695.48	819.74	898.18	1021.7	1085.4	1204.2	1208.1	1315.8	1357.3	1400.4	1443.1	1607.1	1765.1	1750.6	1776.7	1700.7	1757.5	1796.4	1811	1778.6	1745.8	1841.1	1792.7	1805.1	1811.4	1829.5	1824.4	1864	1908.4	1910	1907.7	1966.8	1939.2	1971.6	1964.6	1975.1	1958.1
1.8116	0.6863	0	0	5.1268	0.88067	8.0149	2.421	26.287	48.142	64.807	105.58	120.11	152.94	168.55	185.05	218.63	222.39	254.35	239.39	237.74	254.91	272.72	285.71	292.67	286.77	302.11	315.92	354.44	353.16	336.23	349.26	343.88	349.19	354.88	358.75	346.5	366	369.84	373.19	374.65	366.44	369.2	371.02	364.1	359.28	355.34	364.25	361.92	364.03
9.3733	7.6758	0	4.3628	0	5.1498	0	0	0	0	0	0	0	0	0	4.1272	0	20.798	7.3763	11.949	0	0.022944	0	1.8864	18.295	14.454	21.243	16.33	19.444	49.086	48.872	71.35	68.714	73.277	84.257	112.77	87.235	86.12	87.859	112.34	136.53	124.91	106.02	125.2	127.28	133.09	144.41	139.13	162.04	158.6
0	0	0	5.8901	17.748	55.716	86.081	124.51	178.1	302.01	375.65	480.18	456.76	657.57	802.99	913.02	947.83	1003.3	1152.3	1222.8	1387.9	1373.8	1330.6	1410.4	1313.7	954.83	1326.5	1313.9	1378.6	1425.2	1451.7	1507.9	1464.2	1467	1459.8	1469.8	1468.9	1490.6	1543.4	1509.6	1454.2	1519.8	1491.9	1515.6	1503.1	1471.1	1484	1470.4	1423.8	1431.2
0	0	0	0	28.816	24.469	20.089	49.517	71.132	128.4	182.13	240.79	330.64	385.12	490.93	535.88	643.63	694.56	735.9	790.57	862.15	916.11	958.51	968.1	1015.1	1091.7	1174.6	1265.5	1329.4	1404	1518.1	1356.4	1472.2	1600.2	1732.5	1845.3	1991.3	2052.2	2134.8	2216	2200.8	2274.3	2301.9	2398.9	2423.8	2488.4	2521.2	2532.9	2573.3	2561
4.7061	4.717	1.7274	4.7537	0	0	0	32.612	93.25	183.87	270.5	371.27	460.05	547.37	682.76	762.92	855.58	919.66	1034.6	1099	1116.5	1239.5	1262.1	1280.5	1304.1	1350.9	1376.4	1403.2	1463.6	1464.2	1399	1433.6	1443.4	1373.9	1419.1	1401	1415.5	1447.3	1457.4	1442.2	1451.3	1486.2	1477	1404.2	1393.5	1374.8	1357.9	1361.5	1360.6	1334
3.4911	0	0	0	13.016	11.801	4.1373	0	0	0	0	0	0	0	0	0	0	0	0	0	0	0	0	0	0	0	0	0	17.557	49.226	80.328	160.41	199.49	226.56	284.62	348.48	353.88	368.61	442.84	467.89	461.63	540.92	548.68	547.36	556.44	560.41	541.67	578.41	577.58	580.51
0	0	6.6662	2.8728	1.7058	10.983	14.475	21.17	44.239	51.76	70.043	84.152	106.56	115.09	155.42	152.85	162.05	186.16	213.78	219.27	247.75	230.35	252.18	229.57	245.08	258.09	252.38	251.86	304.82	290.51	338.91	356.4	416.01	466.19	466.67	534.16	553.37	566.21	590.16	603.52	629.36	640.57	652.6	677.6	678.29	733.34	842.42	826.58	860.14	831.54
0	0	0	18.195	53.571	116.92	195.37	336.87	442.1	649.21	950.62	1202.6	1332.4	1406.3	1685	2053.3	2191.8	2437.7	2585.3	2787.6	2737.8	3016.2	2990	3039.7	3091.3	3179.4	3057.7	3290.3	3515	3613.4	3532.2	3583.6	3968.9	4073.3	4346.1	4131.1	4230.5	3967.4	4175.5	4234.8	4498.4	4639.7	4776.2	5199.7	4986.9	5083.1	3817.6	4655.4	4816.1	4748.3
0	0	0.5359	2.1833	6.5981	12.918	14.698	37.047	90.981	143.79	218.31	316.43	407.18	491.41	589.56	643.51	751.05	832.65	880.27	974.41	1017.7	1075.8	956.53	1041.5	1089.1	1108.1	1152.5	1244.8	1229.9	1266	1308	1303.4	1360.8	1415.2	1437.5	1512.2	1686.6	1703.4	1591.2	1591.3	1591.9	1621.3	1635.6	1614	1671	1697	1667.9	1636.7	1639.4	1660.4
0	0	7.4655	0	3.7638	35.034	47.581	83.814	281.35	419.79	600.79	812.64	949.03	1132.2	1350.4	1493	1569.9	1721.2	1877.1	1949.7	2026.4	2254.9	2316.5	2402.8	2499.4	2522.7	2603.4	2594.9	2640.2	2701.9	2659.6	2628.5	2645	2609	2619.5	2594.6	2582.4	2548.8	2534.3	2554.1	2616	2513	2525.1	2505.3	2527.1	2551.6	2532.9	2537.6	2530.2	2534.7
0	0	0	0	12.586	25.376	73.121	111.28	153.25	178.88	221.49	295.53	340.64	361.22	411.84	425.09	483.89	487.45	510.98	627.04	638.9	690.8	694.48	730	718.35	725.96	740.34	760.39	775.68	793.52	832.68	849.58	832.47	860.08	829.99	863.61	873.89	898.55	867.58	909.58	926.61	916.83	894.37	851.1	910.69	883.02	897.69	909.09	903.04	892.37
13.896	7.6098	0	8.3158	0	0	0	0	4.4534	0	0	0	0	0	0	9.722	15.13	35.221	31.992	30.349	12.631	22.935	25.505	35.176	51.111	47.818	55.725	66.928	90.102	124.14	157.2	184.13	230.04	186.89	214.08	235.5	252.92	264.89	270.26	320.84	337.22	341.45	359.83	379.46	397.82	384.01	389.75	381.59	406.12	399.1
0	0	3.7657	0	3.4389	5.2682	43.6	96.312	191.89	319.24	473.08	578.44	697.56	915.28	1013	1135.7	1238.4	1280.8	1370.7	1495.9	1547	1533.8	1605.9	1603.1	1641.6	1658.6	1689.5	1683.7	1663	1740.9	1722.9	1732.8	1702.8	1753.2	1696.5	1792.5	1811.3	1797.3	1818.9	1815.9	1713	1794.1	1813.4	1768.4	1812.8	1826.2	1776.8	1756.3	1784.4	1739.5
0	0	0	0	9.4533	69.009	86.179	163.49	127.32	139.56	134.76	122.26	136.89	91.808	117.43	118.08	144.78	188.42	171.52	160.08	142.25	180.85	166.16	158.84	172.17	186.77	155.42	194.82	186.63	256.06	265.57	328.97	326.4	365.18	381.33	401.66	438.02	447.46	472.11	529.99	417.55	537.59	668.29	675.4	679.59	673.98	656.63	704.25	684.92	716.87
1.5256	11.791	5.067	3.7292	0	0	0	2.9213	27.244	68.765	104.22	123.29	158.45	185.94	217.19	245.73	269.47	304.06	322.61	339.92	357.39	404.56	452.86	466.57	487.38	525.46	594.19	616.98	674.48	697.45	706.07	739.6	771.47	769.55	794.51	805.38	809.01	819.17	841.72	858.31	857.47	896.47	891.84	928.02	949.45	919.85	940.04	918.83	947.51	926.61
0	0	0	0	72.576	205.72	298.39	459.01	694.19	937.47	1170.7	1521.4	1863.4	2152.1	2417.5	2635.1	2944.2	3183.8	3473.4	3537.5	3893.3	3999.4	4147.7	4139.5	4097.5	4319.1	4372.7	4624.4	4702.1	4819.9	5008.9	5123.9	5153.7	5338.5	5261.1	5342.3	5220.6	5292.8	5375.2	5390.1	5354.2	5442.3	5544.6	5363.3	5445	5426.5	5419.4	5371.9	5441.4	5411.1
0	0	0.51505	17.542	31.021	25.026	15.194	22.518	19.837	87.698	101.24	73.076	133.72	104.92	179.52	146.74	151.09	210.98	179.26	217.94	228.44	214.59	264.27	198.44	220.32	215.43	188.05	155.57	167.4	170.49	184.26	205.92	239.81	249.71	241.65	250.1	226.65	228.75	276.04	259.3	303.27	312.35	314.59	340.51	321.36	350.45	349.66	338.6	344.72	365.02
0	0	0	159.81	37.667	23.355	28.113	237.26	279.4	140.59	245.78	238.79	196.19	197.36	182.5	185.94	183.13	168.15	182.09	137.11	208.91	135.67	200.25	126.17	111.74	210.47	246.96	291.84	305.41	290.5	370.45	377.25	440.22	475.37	488.07	511.17	512.49	566.58	547.79	556.77	619.34	590.55	633.7	659.17	659.85	682.16	679.68	687.18	679.53	681.73
0	22.609	0	13.904	15.775	0	8.609	32.053	26.745	74.202	79.934	114.3	154.87	172.74	230.94	267.64	269.44	255.28	278.04	313.72	275.91	279.99	284.55	290.82	212.73	228.3	237.2	278.63	255.79	270.81	261.12	233.57	224.22	255.52	246.2	254.55	253.2	240.22	235.17	237.12	202.25	195.25	212.87	169.95	163.19	170.01	151.42	136.15	123.24	134.56
0	6.9465	0.27576	0	0	0	19.111	77.79	164.5	311.34	422.9	592.97	724.72	881.99	1051.1	1177.1	1350	1443.7	1573.9	1625.4	1725.2	1812.8	1885.8	1886.7	1876.3	1917.9	2001.5	2085.9	2138.4	2183	2284.9	2188.7	2319.7	2407.2	2451.6	2590.4	2714.3	2823.2	2815.8	2876.7	2978.6	3018.3	3008.1	3088	3029.2	3106.8	3086	3130	3156.6	3229.2
0	0	0	0	8.2324	11.674	15.728	27.866	46.507	78.141	113.9	144.35	176.55	230.98	276.1	329.89	382.35	433.91	442.94	499.01	523.88	554.29	606.54	647.88	706.72	724.48	734.18	759.88	772.4	794.12	814.53	857.75	879.45	907.65	917.11	927.15	975.87	979.32	967.46	976.1	1002.1	1010.1	994.92	1014.7	1048.2	1030	1049.9	1035.8	1069.3	1018.7
0	0	0	0	1.0122	33.949	63.512	92.143	180.34	246.39	313.03	447.76	522.55	612.15	710.42	767.03	880.81	937.62	1002.1	1102.6	1106.5	1135	1349.8	1191.5	1245	1265	1268.8	1233.5	1272.4	1280.3	1291.8	1307.1	1314.1	1340.9	1330.7	1327.9	1334.2	1306.6	1356	1287.8	1316.4	1334.7	1324	1308.1	1320.8	1312.4	1318.6	1272.3	1350.6	1293.9
0	0	7.5458	0	6.8641	4.5572	13.559	31.805	66.189	116.33	139.15	174.02	201.33	273.33	314.92	362.4	450.14	438.25	411.92	461.27	439.2	425.07	404.28	347.73	354.19	308.46	349.32	379.15	403.77	457.94	455.65	511.51	536.38	607.6	654.89	720.96	763.68	810.5	860.18	983.33	974.51	891.6	917.45	961.33	1009.2	1023.6	989.15	1015	1029.3	1069.7
0	5.7701	0.82188	3.836	0	0	2.347	25.955	51.471	82.409	107.04	157.88	200.77	236.02	305.32	341.81	386.81	427.97	448.97	502.19	549.25	575.72	615.27	605.23	637.51	666.58	718.49	728.86	774.55	795.53	848.84	866.49	895.22	938.8	948.5	974.17	1010.1	1049	1095	1101.3	1110.9	1123.2	1108.7	1123.4	1134.3	1130.9	1173.4	1171.6	1172.6	1200.7
0	9.4243	2.7974	0	3.4969	0	0	9.7886	31.468	55.647	99.636	138.87	186.62	246.73	304.96	339.24	387.36	455.56	478.65	538.96	566.93	571.92	626.56	638.16	682.49	708.91	763.09	801.69	836.3	886.44	994.78	1039.8	1066.8	1172.8	1186.5	1266.5	1304.8	1401.7	1471.3	1470.7	1564.5	1564.1	1619.5	1635.7	1665.6	1744	1760.9	1835.3	1871.1	1875
0.7259	0	0	0.75792	0	16.85	0	5.624	8.6539	30.901	54.679	69.631	79.753	131.62	154.33	167.97	218.9	250.76	249.03	240.46	255.82	265.43	299.14	312.93	308.78	283.65	236.85	296.09	342.5	355.34	319.41	272	241.24	242.53	238.11	242.83	227.9	224.97	204.13	222.49	219.56	212.77	217.15	210.58	231.94	224.12	229.95	211.57	215.75	222.94
0	0	9.2309	7.939	2.6669	5.5355	0	1.4372	8.6919	13.661	8.3943	11.324	28.277	19.88	57.148	71.856	56.45	88.154	92.467	103.52	109.52	117.25	115.7	115.08	134.27	116.71	151.29	154.3	125.27	142.4	125.76	132.25	120.11	118.49	116.8	113.2	127.48	122.92	138.35	122.2	123.79	139.04	122.71	105.96	223.51	207.03	221.55	205.95	215.31	215.05
0	0	0	6.908	23.885	37.793	59.775	153.88	274.39	495.77	702.97	870.83	1099.9	1342.7	1527.1	1814.5	1929.5	2181.6	2294.3	2522.2	2612.9	2761.8	3158	2896.9	2894	2816	2948.5	3015.3	3065.9	3169.9	3245.9	3310.5	3261.8	3387.7	3971.2	3593.3	3743.9	3578.9	3756.7	3791.5	3611.8	3694.9	3647.9	3717.7	3663.2	3658.6	3710.8	3748.7	3842.1	3849.9
0	0	3.1232	0	0	41.893	79.394	141.56	231.17	412.24	583.75	841.7	1041.8	1262.5	1486.2	1740.5	1868.1	2020.7	2177.6	2406.4	2482.8	2651	2851.8	2903.5	2854.9	2206.8	2398.7	2637.7	2814.7	3047.3	3104.2	3227.6	3348.1	3340.7	3436.7	3568.7	3669.6	3553.9	3487.2	3715.5	3766.6	3594.4	3640.8	3673	3836.2	3887.5	3833.9	3854	3853.9	3836.3
0	0	0	0	57.514	138.04	237.9	273.38	475.91	465.31	752.69	689.53	753.02	1056.2	926.53	993.87	1226	1308.9	1352.7	1439.8	1486.7	1576.3	1662.9	1703.3	1760.5	1718.5	1943.8	2111.5	2251.5	2448.2	2632.3	2907.1	3102	3323	3466.8	3670.9	3678.4	3848	3872.9	3914.3	4080.3	4050.4	4096.5	4128.7	4252.8	4297.7	4233.8	4311.7	4277.4	4358.5
0	0	0	17.752	83.049	141.58	186.1	304	387.72	559.46	593.6	787.03	920.2	1084.1	1113.3	1281.3	1391.4	1587.7	1632	1762.5	1891.2	1891.5	1940.7	2024.6	1999.7	2104.9	2031.2	2157.4	2079.5	2190.6	2318	2404.1	2441.9	2466.8	2549.4	2548.5	2578.7	2621.9	2578.3	2754.2	2769.9	2772.5	2716.1	2695.1	2783.3	2788.3	2946.1	2959.7	2961.1	2991.6
0	0	3.0287	5.966	14.435	0	0	0.79599	0.36919	0.31918	2.8123	3.1282	4.0196	16.829	8.245	10.866	7.6173	18.941	13.294	22.06	24.688	31.296	18.561	34.238	26.847	42.873	39.694	52.672	57.548	73.565	94.393	136.6	161.88	178.26	196.58	221.37	260.24	285.42	286.94	289.72	304.94	325.71	363.05	369.58	379.6	377.9	410.16	407.47	430.19	440.58
40.65	0.22982	0	0	0	0	4.3841	36.01	77.972	138.4	188.65	256.42	333.32	395.14	428.67	515.81	601.54	646.85	727.81	769.97	829.33	870.78	922.23	966.65	1020.2	1022.4	1037.8	1082.7	1113.3	1180.6	1217.8	1305.7	1328.9	1404.8	1411.8	1413.7	1479.9	1493	1547.4	1555.1	1546.6	1627.8	1613.4	1629.2	1636.8	1634.7	1680.8	1693	1750.3	1749.3
0	15.071	0	7.9919	7.6162	0	0	0	6.9315	29.307	35.343	45.222	107.39	116.32	154.91	192.24	222.79	252.28	268.51	318.23	360.66	393.03	399.55	455.19	477.12	492.09	540.91	641.04	724.13	813.28	938.5	1030	1156.4	1225.5	1350.3	1494.9	1529	1581.2	1706.8	1800.4	1845.2	1937.4	1970.6	2022.8	2039.7	2068.6	2102.5	2116.8	2135.5	2177.7
0	0	0	58.966	214.48	333.7	480.77	672.46	845.5	1033.8	1254.1	1461.7	1620.4	1896.2	2088.2	2287.8	2368.3	2478.8	2577.8	2684.7	2816.5	2884.5	2931.8	2790.1	2938.3	3037.4	2948.7	2972.2	2994.5	3014	3109.7	3058.1	3164.7	3218.3	3203.5	3290.4	3256.3	3246.6	3379.3	3376.7	3369.9	3305.9	3301.1	3303.3	3216	3302.1	3278.5	3325.8	3372.7	3282.1
0	0	0	15.557	43.654	72.979	106	237.8	391.15	570.47	782.37	1069	1190.3	1479	1617.2	1840.8	2073	2228.2	2268.9	2215.4	2348.3	2675	2712.7	2706.4	2896.7	2791.8	2957.8	3014.4	3126.9	3224.1	3198.1	3210.2	3192.3	3161.4	3123.3	3288.4	3172.1	3295.2	3403.3	3403.1	3334.2	3327.7	3427.4	3362.2	3562.4	3502.8	3594.8	3520.3	3445	3654
0	0	0.35698	0	0	11.173	24.627	78.079	151.21	260.26	377.17	466.02	572.08	673.32	775.87	923.23	1007.4	1155.8	1218.8	1359.5	1366.2	1375.3	1464.1	1536.7	1493.4	1597	1553	1622.1	1595.6	1608.5	1627.4	1603.1	1585.1	1589.5	1593.2	1553.2	1573.4	1560.2	1536.7	1518.9	1492.6	1497.9	1494.8	1533.1	1522.3	1485.7	1458.5	1440	1434.3	1436.6
9.8012	13.1	2.7089	4.0349	0	1.8425	0	0	28.625	64.297	121.6	167.46	229.43	304.88	354.52	424.99	578.01	685.88	657.46	718.94	754.37	483.55	616.47	706.13	765.58	866.88	922.5	932.9	896.41	989.71	977.53	1020.9	996.68	974.12	1001.9	967.99	943.97	947.07	936.67	956.1	909.99	924.39	898.14	905.51	961.68	879.03	869.75	892.6	901.96	904.58
0	0	0	28.709	11.034	0	20.808	130.24	261.61	452.18	720.65	933.98	1231.9	1504.7	1698.8	1956	2239.7	2430.8	2621.1	2776.2	3075.9	3629.2	3781.6	3631.6	3795	3666.9	3658.5	3615.3	3712.2	3791.2	3928	3953.1	4124.2	4141.1	4202.5	4323.9	4319.8	4399.1	4407	4507.7	4575.2	4610.1	4579.6	4577.7	4848.9	4714.3	4739.8	4751.5	4721.1	4614.8
7.6897	5.271	0	0	4.101	0	0	0	12.422	0	0	9.6554	0	25.112	0	0	1.1743	0	12.878	16.095	12.136	7.3983	7.2852	38.303	40.249	44.629	38.575	62.154	84.573	114.35	120.87	158.98	161.11	164.94	166.22	166.61	189.12	209.15	232.34	258.06	258.22	274.56	336.87	347.27	373.72	355.2	363.42	392.58	414.09	403.27
0	5.113	0.42897	0	13.954	7.3151	0	0	0	0	0	0	0	0	0	0	0	0	0	0	0	0	0	0	0	0	0	0	0	0	0	0	0	0	0	0	0	0	0	0	0	0	0	0	0	0	0	0	0	0
0	11.786	0	0	0.41353	0	12.705	43.438	136.56	230.28	331.12	458.18	543.63	706.98	819.47	952.58	1068.6	1171.9	1269.4	1391.5	1420.4	1374.6	1318.2	1437.1	1446.4	1518.1	1621.4	1660.7	1703.4	1742.7	1782.1	1839.8	1921.2	1959.8	2054.6	2127.2	2135.7	2202.4	2211.9	2306.4	2300.5	2324.7	2371	2433.8	2461.2	2440.4	2413.6	2484.6	2484.9	2513.2
18.432	11.565	0	0	0	0	0	0	58.239	122.42	185.77	228.83	278.31	365.38	419.93	463.1	549.41	575.97	611.03	632.79	624.44	671.86	680.3	827.59	830.68	900.24	914.61	971.83	968.98	1061.6	1062.6	1102.2	1065.9	1154.4	1106.2	1139.9	1177.2	1244.9	1255.4	1312	1287.7	1260.4	1330.2	1343.9	1194.4	1191.6	1186.9	1223.3	1246.6	1241.7
0	0	0	0	16.631	24.17	67.322	121.33	208.95	270.08	402.42	512.32	614.79	749.3	793.99	891.08	985.17	1096.1	1141.3	1180.2	1266.5	1290	1373.8	1382.2	1341.8	1368.5	1334.8	1435.6	1421.4	1505.1	1562.2	1605	1613.8	1636.1	1665.6	1725.2	1709.9	1742	1769.8	1818.5	1912.8	1882.5	1822.2	1850.4	1962.9	1992.4	1981.2	1994.1	1923.2	1945.8
0	0	4.9196	13.585	0.020334	13.36	1.0281	12.202	3.7102	0.5956	8.0982	4.3647	23.761	36.692	43.13	52.684	57.352	67.599	84.419	95.273	93.267	77.687	89.631	65.658	73.358	77.356	122.59	182.69	203.55	259.13	295.67	403.94	471.73	542.59	604.29	681.01	796.1	843.74	913.76	974.88	1020.6	1024.1	1141.5	1224.2	1278	1345.6	1364	1376.9	1417.3	1441
3.1417	6.6473	0	15.637	0	0.66457	0	0	24.571	32.953	36.882	75.121	109.93	161.63	195.94	223.32	224.13	271.32	277.97	285.29	286.64	334.45	364.11	356.97	383.72	403.37	408.32	445.29	461.22	489.87	496.36	538.6	576.76	597.08	628.66	677.77	678.76	707.04	736.9	758.57	775.54	761.8	772.46	789.48	820.89	816.14	811.9	824.84	883.3	889.15
0	0	41.705	77.02	8.4811	0	0	0	22.402	13.441	87.34	117.3	188.12	244.13	238.39	381.61	408.93	489.41	550.09	528.1	488.38	568.36	531.7	641.03	721.99	776.46	812.55	835.77	947.47	932.51	954.71	935.8	994.57	981.5	995.84	1019.4	1000.3	1023.2	1039.6	1093.9	1067.9	1026.9	1066.6	1048.8	1059.6	1080.3	1021.1	1070.5	1023.6	1048
7.0246	0	0	2.694	4.7657	0	0	0	2.7059	2.3558	17.575	29.902	17.287	44.354	40.489	56.635	76.763	70.254	82.517	79.04	73.239	78.123	99.482	114.48	93.96	127.47	128.61	164.91	181.99	204.18	211.59	208.29	207.91	232.5	250.51	271.08	250.89	260.29	290.05	291.29	295.97	272.06	276.1	278.11	271.55	271.91	268.57	280.43	308.79	291.24
0	0	0.34856	4.6192	0.2131	2.1489	0	18.848	41.708	104.13	144.14	223.16	260.39	332.97	421.69	463.07	495.78	548	602.24	656.08	652.67	698.29	705.17	718.03	729.35	766.1	780.32	802.15	824.19	818.87	820.3	837.84	807.44	785.55	815.43	786.68	768.77	794.11	776.57	745.01	726.3	735.03	706.21	722.56	699.45	675.22	679.7	661.17	660.69	644.39
0	7.3565	5.0919	1.8328	0	0	0	11.392	41.63	112.07	180.95	277.15	373.27	398.32	562.39	630.05	649.36	802.15	774.55	994.73	1004.7	1048.8	1180.3	1053	1201.7	1256	1301.9	1337.7	1388.6	1347.1	1423	1495.2	1479.3	1482	1488.1	1528.9	1490.4	1508	1545.6	1569.5	1533.1	1545.7	1520.1	1550.4	1538.5	1563.8	1558	1554.6	1526.8	1509.3
0	21.014	21.468	25.337	33.344	2.4765	0	0	31.507	0	28.125	192.88	408.76	449.02	539.06	595.59	669.27	693.75	661.23	760.3	794.33	353.22	832.64	858.87	328.19	412.19	468.56	430.54	479.08	686.7	695.01	728.55	733.21	780.99	804.22	863.85	890.83	927.74	962.52	993.82	1031.4	1085.2	1040.4	1071.2	1087.5	1127.3	1116.8	1114.4	1177.3	1129
0	0	2.6926	7.6983	11.447	0	0	0	0	1.7049	6.8061	3.8074	11.236	17.917	28.039	43.138	49.656	38.797	30.094	36.779	28.188	48.925	34.239	41.199	30.951	43.767	46.044	53.8	30.193	34.46	36.363	67.37	69.086	87.058	92.783	96.826	99.789	124.87	114.33	102.09	100.32	129.62	123.16	120.17	108.34	100.3	111.11	82.714	92.893	98.662
0	0	0	4.8363	0	13.445	9.2195	78.188	112.14	187.27	285.73	409.93	504.19	631.61	699.18	789.57	880.25	979.39	1056.8	1075.8	1127	1173.1	1187	1210	1231.8	1309.4	1310	1369.4	1387.2	1449.6	1519.2	1525.4	1559.9	1540.8	1551.2	1624.7	1562.8	1548.6	1584.6	1548.4	1554.1	1524.5	1517.9	1519.1	1571.6	1521.9	1533.6	1542	1543.7	1601.5
6.2857	7.7732	0	0	0	5.0622	8.0675	43.63	85.736	150.62	229.28	302.06	397.25	449.15	492.19	569.25	596.15	651.47	674.01	719.77	777.62	786.33	800.66	819.87	833.97	839.65	886.65	884.89	936.65	947.64	978.07	1048.1	1035.5	1072.1	1077.4	1111.7	1117.6	1132.9	1175.6	1161.7	1187.8	1184.1	1210.9	1231.7	1250.4	1210.5	1208	1202	1206.9	1216.8
0	0	0	30.524	24.624	23.321	9.2837	65.383	140.55	205.24	320.27	441.37	565.35	693.51	851.75	984.88	1081.4	1234.4	1344.2	1392.7	1539.2	1550.8	1614.9	1678.7	1719.6	1769.2	1757.7	1858.8	1822.9	1914.7	1956.6	1955	1970.3	2034.1	2058.5	2047.6	2061.9	2127.6	2074.1	2108.7	2185.5	2212.2	2197.9	2164.3	2192.1	2205.8	2222.4	2149.6	2217.4	2243
0	0	0	31.716	11.132	35.471	0	35.595	86.692	219.05	246.13	415.16	545.93	679.83	865.23	1003.7	1139.9	1320.1	1356.8	1597.5	1708.4	1682.1	1716.2	1728.7	1812.4	1815.3	2091.7	2038.2	2026.6	2015.7	2182.5	2190.8	2264.7	2281.2	2228	2274.1	2458.2	2324	2469.5	2360.9	2433.6	2404.1	2481.7	2498	2510.5	2646.7	2589.2	2567	2625.2	2621.1
0	2.2893	0	7.5226	0	3.1022	0.8362	8.2364	19.667	6.0796	21.481	36.565	35.849	44.857	68.856	68.715	109.82	160.37	148.18	148.07	110.38	116.1	135	121.37	153.8	172.05	187.15	210.88	254.59	270.29	296.53	364.53	374.82	410.17	462.25	486.08	506.38	512.53	572.52	595.14	623.6	657.56	656.57	682.5	708.41	737.46	702.09	720.65	745.65	733.3
0	0	0	152.46	102.75	0	0	0	0	2.0954	20.287	47.341	85.314	158.27	180.17	239.49	270.8	326.96	366.56	377.18	401.82	485.76	476.49	556.75	602.4	598.16	640.94	632.22	726.99	903.62	988.23	1048.4	1140.1	1199.7	1260.8	1347.6	1419.9	1469.5	1455	1501.5	1538.3	1565.2	1601.5	1639.4	1662.3	1644	1697.3	1705.3	1750.4	1784.5
0	0	8.9408	0	58.217	19.392	13.819	0.84542	92.073	184	287.61	440.05	572.71	740.07	954.95	1124.9	1200.1	1344.9	1414.6	1539.9	1644.8	1724	1833.1	1733.9	1832.3	1860.2	1909.1	1949.5	1984.1	2060.5	1982.4	2016.6	1992.1	2096.4	2138.9	2159.3	2176.6	2163.6	2148	2140.2	2126.2	2190	2154.5	2199.2	2184.1	2193	2178.8	2193.4	2110.7	2198
0	0	0	0	14.143	6.6463	60.027	142.1	233.2	341.91	532.75	733.73	888.96	1094.7	1276.1	1374.5	1459.3	1593.2	1701.4	1808.8	1894.9	1879.4	1984.9	2014.4	2116.3	2167.9	2180.4	2275.3	2339.3	2371.6	2435.4	2459.7	2502	2584.4	2580.5	2626.3	2643.6	2695.3	2779.8	2766.8	2843.8	2836.5	2876.9	2888.8	2846.9	2886.5	2886.7	2937.6	2969.9	2962
0	1.797	0	9.2928	0	0	3.3026	18.284	43.9	93.551	130.48	176.92	260.34	326.99	384.13	434.12	501.78	583.34	622.46	665.22	696.65	758.93	813.82	846.88	895.82	900.68	934.36	1020.4	1055.1	1097.7	1115.1	1136.2	1158.8	1192.6	1179.7	1209.5	1281.8	1311.5	1336.6	1352.7	1364.6	1372.6	1397.4	1400	1405.3	1435.2	1470.5	1480	1491	1467.1
0	0	0	0	0	7.8416	17.011	36.404	73.426	103.87	146.07	198.61	261.54	305.88	367.27	394.47	423.32	462.61	497.71	531.49	544.99	570.41	580.76	583.26	580.87	619.33	623.12	643.81	657.77	659.29	680.92	687.99	689.98	739.54	722.14	744.29	758.65	780.09	812.54	871.86	901.1	862.82	834.51	681.91	656.88	671.36	671.58	673.39	682.38	697.64
0	0	0	0	20.87	99.018	160.51	222.65	370.38	590.29	852.97	1092.4	1214.1	1534	1734.7	1976.8	2190.9	2305.6	2567.1	2635	2690.3	2782.9	2896.8	2869.4	2980.3	3015.5	3125.5	3097.2	3276.5	3177	3200.9	3203.3	3379.9	3423.4	3389.5	3385.6	3415.2	3316.7	3383.7	3249.3	3373.9	3310.3	3236.3	3196.5	3270.7	3220.7	3260.9	3260.5	3239.2	3220.2
0	22.123	22.601	2.5395	0	0	5.9897	95.116	174.48	270.85	376.72	513.67	658.97	824.07	972.51	1171.7	1260.9	1437.1	1534	1612.1	1650.9	1736.9	1796.3	1861.3	1944.8	2039.9	2014.5	2096.3	2210.1	2219.7	2347.5	2490.2	2588.2	2630.5	2672.5	2581.2	2673.4	2800.9	2741	2855	2828.1	2771.4	2827.9	2866.7	2883.4	2953.9	2974.7	2984.4	2957.7	2915.7
25.589	8.4363	0	46.847	0	0	18.352	0	0	7.1192	123.17	129.91	201.37	284.02	262.55	265.99	362.84	398.25	332.54	416.54	437.66	476.92	823.51	443.77	511.65	477.24	517.63	535.31	564.17	678.2	756.67	835.68	1013.2	1056.2	1108.1	1260.5	1372.1	1688.4	1730.1	1620.9	1462.5	1680.1	1517.9	1730.3	1568.6	1606.1	1700.9	1674.4	1645.4	1681.3
0	0	0	80.314	119.44	32.123	52.664	129.93	233.85	359.93	493.87	760.08	853.13	1069.8	1189.9	1257.7	1493.8	1524.8	1609.8	1784.9	1908.6	2000.1	2121.6	2103.4	2183.7	2240	2322.8	2337.7	2389.8	2438.2	2476	2472.7	2557.3	2576.5	2601.7	2619.5	2650.6	2684.8	2721.3	2696.9	2700.7	2688.8	2664.9	2721.5	2673.5	2729.9	2703.1	2722.6	2709.1	2760.4
11.747	12.609	0	0	0	0	14.112	44.342	161.55	294.72	450.48	621.22	723.27	867.54	953.7	1172.6	1290.2	1403.3	1537.9	1581.4	1652.8	1722.9	1743.7	1761.4	1883.2	1927.6	2005.6	2164.5	2235.2	2348.1	2387.9	2453	2594.9	2655.3	2735.8	2817.8	2820.3	2879.1	3022.6	3051.7	3071.9	3060.7	3145.5	3154.4	3191.1	3245.6	3177	3196.9	3183.3	3235.1
0	7.8844	20.334	0	0	0	29.825	65.844	108.6	147.58	179.35	275.92	401.74	534.36	564.83	652.87	736.37	851.31	875.43	944.69	864.73	917.95	852.64	1012.3	902.82	1014.4	1033.7	1073.3	1109.3	1202.9	1286.3	1311.6	1442.2	1426.7	1455.6	1461.8	1514.6	1655	1690.7	1748.6	1687.6	1765.4	1846.9	1896.7	1907.2	1829.8	1860.6	1994.1	2007.1	1954.8
0	3.3011	12.353	14.303	4.7939	3.0617	0	0	0	0	0	0	0	0	0	0	0	0	0	0	0	0	125.85	142.28	120.51	80.102	78.692	0	0	0	0	0	0	0	0	0	0	0	0	0	0	0	0	0	0	0	0	0	0	0
0	20.461	0	0	0.84707	0	11.929	60.584	144.14	252.7	398.65	507.1	686.75	833.96	995.41	1096.8	1277.7	1438	1507.8	1600.3	1684	1717.2	1731.8	1844.8	1841.7	1934.6	1956.3	1968	1998.3	2081.8	2145.1	2195	2274.7	2405.9	2459.8	2437.7	2424.2	2461.9	2580.4	2644.2	2639.4	2687.5	2780.9	2788.4	2882.1	2924.2	2948.8	2988.5	3060.1	3026.9
0	0	0	0	14.112	41.259	89.9	79.247	130.23	158.83	203.18	267.2	288.91	363	366.7	422.75	404.46	483.29	499.91	507.86	480.87	546.61	497.46	556.37	379.47	402.55	360.86	381.51	408.14	458.02	512.51	538.16	608.68	588.51	581.22	544.33	587.43	700.1	784.26	790.52	709.28	710.83	789.02	793.42	849.96	836.61	812.53	884.04	880.83	870
0	20.622	13.655	5.9299	0	0	0	35.139	123.9	185.75	250.3	357.4	485.01	617.74	733.6	853.5	927.22	1042.5	1152.3	1255.8	1302.8	1382.4	1417.5	1520.2	1733.4	1815.3	1820.7	1928.7	1958.4	2454.9	2220	2851.8	2631.8	2672.9	2759.6	2927.2	3079.8	3477.5	3515.5	3578.8	3574.1	3737.4	3748.4	3936.4	4004.1	4044.9	4046.6	4080.7	4023.6	4062.4
0	0	10.242	14.85	8.5193	0	0	4.729	36.087	110.25	178.64	275.41	393.67	518.22	613.25	701.69	750.39	802.69	852.05	925.52	945.94	1024.7	1086.1	1072	1145.4	1160	1203.6	1280.2	1348.1	1505.5	1591	1737.6	1900.6	1949.2	2102.4	2280.5	2369.8	2477.6	2515.3	2627	2701.1	2764.7	2759.3	2791.9	2819.5	2863.1	2853.3	2929.5	2961	3016.6
0	0	0	0.74625	6.4593	10.092	1.7267	22.183	24.88	39.879	42.435	50.609	60.318	66.723	59.902	62.142	77.541	71.049	95.687	98.011	88.277	96.394	105.53	112.91	111.74	136.95	105.2	119.76	118.68	107.67	118.83	108.08	128.64	124.7	107.53	106.62	115.65	112.42	110.96	130.02	112.34	118.32	105.74	117.31	103.43	118.99	119.1	125.41	121.94	134.42
0	9.7535	0	14.692	0	8.0019	0	1.8082	7.235	16.281	35.029	47.868	78.093	93.748	122.44	132.6	177.09	185.86	208.21	217.77	216.12	224.72	241.69	253.35	259.98	247.18	245.47	242.6	240.42	263.03	289.59	271.78	277.59	265.64	273.92	284.26	274.7	295.72	288.61	297.51	287.74	292.31	303.22	301.13	299.79	294.88	270.47	287.97	285.03	286.85
0	4.6588	0	49.292	28.395	0	0	8.4432	62.058	139.01	229.5	318.61	407.37	499.74	622.66	695.7	813.1	842.41	1003.9	1010.6	1140	1177.6	1198	1264.4	1284.4	1337.9	1371.9	1453.4	1549.3	1598.5	1599	1656.9	1664.5	1714.1	1762	1828.6	1866.4	1922.8	1908.3	1909.6	1959.5	1928.5	1966	1982	2025.2	2061.4	2086.9	2083.1	2082.9	2132
0	0	0	7.2391	11.741	33.913	46.959	70.609	65.268	60.501	80.321	92.823	107.87	110	116.86	122.08	134.02	123.82	123.76	133.54	136.63	142.3	145.07	146.94	205.5	228.23	257.09	314.23	344.76	393.73	426.87	466.56	501.23	562.14	587.02	643.47	648.82	682.18	673.36	703.27	687.35	703.96	742.9	737.27	729.16	736.76	733.45	761.71	770.52	753.19
0	0	6.7946	5.8907	3.2063	2.2056	7.9031	10.001	41.221	57.943	59.247	80.652	104.5	119.74	132.92	138.22	144.23	166.97	194.26	213.38	234.7	241.86	262.93	258.77	289.79	295	330.45	358.9	372.11	372.98	413.41	461.32	497.96	530.7	552.79	603.24	641.32	701.89	704.18	758.29	778.16	784.2	813.58	826.41	853.12	859.19	893.03	897.31	902.72	909.93
2.8318	2.129	0	0	0	0	15.675	53.108	128.05	233.83	343.15	469.02	626.42	764.41	903.1	1057.2	1218.6	1373.3	1476.2	1527.1	1665.3	1711.9	1786.4	1785	1806.7	1879.5	1893.3	2003.1	2006.9	2077	2115.8	2120.2	2174.8	2247.5	2366.8	2432.7	2525.9	2644	2608.8	2622.9	2689.7	2657.5	2754.8	2766.9	2780.3	2828.9	2871.6	2872.1	2946.9	2962.5
0	0	0	54.482	135.04	135.88	204.83	210.31	251.27	304.55	359.29	567.06	602.21	679	823.71	937.14	1166.1	1167.5	1261.8	1297.4	1304.8	1211.8	1264.4	1302.4	1346	1359.7	1405.4	1481.2	1517.3	1657.5	1697	1618.3	1763.4	1828.8	1853.9	1861.7	1867.4	1907	1977.2	1991.6	1948.6	2102.3	2003	2074.9	1982.1	1991.4	1976.7	1924.6	1950	1876.4
0	0.99741	1.7731	2.3484	4.5233	1.9654	12.937	19.342	39.593	40.046	43.051	75.968	83.202	100.38	123.93	96.338	104.43	141.58	148.94	149.49	148.67	127.96	107.57	94.666	76.958	70.005	59.449	52.002	46.417	35.09	59.081	33.108	38.257	59.925	38.959	61.557	49.769	78.74	84.435	76.97	100.01	92.406	92.453	97.343	90.012	92.637	87.65	95.524	95.215	92.733
0	0	0	6.95	105.64	180.04	256.46	455.21	569.73	715.91	840.26	1014.9	1152.2	1260.7	1474.2	1566.3	1834.2	2055.8	2047.2	2116.1	2212.3	2217.6	2334.8	2274.6	2370.1	2481.3	2703.6	2933.7	2980.6	3106.6	3272	3682.2	3793.5	3978.7	4121.7	4246.7	4383.6	4394.7	4464.8	4656.8	4641.7	4475.7	4501.2	4634.1	4619.5	4605.8	4569.5	4421.7	4563.5	4505.9
0	5.9674	41.01	0	5.906	0	10.919	58.335	140.23	297.74	468.9	709.62	897.35	1069.5	1334	1530.7	1708.1	1781.9	1878.4	2104.4	2041.6	2122.6	2219.9	2154.4	2354.5	2276.3	2480.7	2663.5	2787	2833.7	2906.3	2936.6	3375.7	3299.7	3375.2	3386.1	3428.6	3503.8	3593.5	3702.7	3761.7	3831.3	3956.3	3994.7	4053.9	4198.7	4224.2	4422.3	4561.2	4604.5
0	0	5.6791	1.3007	0	0	35.906	110.52	193.22	286.12	355.96	492.8	605.83	680.41	790.31	869.27	913.46	991.26	1065.2	1109.5	1102.6	1130.7	1137	1159.7	1180.1	1196.5	1229.1	1188.9	1273.3	1206.9	1172.4	1215.6	1250.8	1349.7	1306.2	1239.6	1294.1	1278.7	1331.2	1303	1292	1296.5	1265.4	1341.3	1224.1	1254.8	1278.3	1248.6	1320.1	1283.3
0	0	0	43.434	13.715	0.27326	0	101.35	160.36	202.23	284.99	319.7	435.23	457.93	529.56	578.52	608.65	716.93	695.87	731.77	760.7	790.73	895.79	879.04	970.76	958.81	979.26	995.92	1003.8	1053.7	1081.5	1081.4	1088.2	1062	1059.9	963.85	916.48	937.15	924.91	825.1	794.95	771.07	811.21	793.46	832.25	805.9	851.64	810.24	886.08	902.24
0	0	7.4792	0	0	14.68	28.168	25.246	43.289	75.687	121.04	158.43	218.17	248.63	303.3	314.84	367.5	411.35	470.94	505.07	565.89	649.93	768.62	769.66	852.48	879.69	892.75	914.33	952.57	959.76	963.54	988.83	989.1	1016.9	1014.7	1031.2	1027.3	1079.5	1062.2	1075.7	1084.9	1068.3	1058.9	1089.2	1056.6	1097.3	1090.2	1095.7	1104.1	1109.4
0	0	0	0	31.818	110.12	168.76	137.75	272.35	360.68	517.09	670.94	728.41	896.11	730.45	890.05	1000.1	1028.5	1099.8	1212.4	1207.8	1186.4	1291.1	1279.1	1406.9	1435.6	1495	1488.6	1595.6	1475.9	1463.7	1425.5	1489.1	1450.3	1431.1	1524.7	1487.9	1494.6	1472.4	1491.6	1501.2	1493.6	1596.2	1562	1545.6	1500.5	1497.1	1462.9	1472.5	1481.2
0	5.9268	0	6.322	0	2.2194	0	10.366	10.986	15.767	6.6452	2.3817	9.3373	0	6.9819	4.8757	16.706	19.43	19.362	15.047	6.9794	12.879	12.683	13.12	27.319	76.903	201.16	215.11	210.26	218.45	222.82	235.08	221.2	221.81	233.93	222.43	233.93	235.22	227.16	238.61	252.02	244.04	199.29	220.57	230.51	228.39	214.06	213.4	230.73	211.27
0	0	27.829	27.297	0	56.255	57.59	70.992	132.91	186.55	236.85	337.98	398.4	509.3	522.61	604.57	656.21	743.03	793.52	784.75	775.49	837.46	805.96	894.61	874.4	918.74	881.19	1023.9	1039.5	1070.9	1267.4	1401.2	1585.4	1496.3	1516.8	1477.8	1537.9	1585.4	1710.1	1706.4	1689.6	1721	1752.7	1765.3	1719.3	1753.3	1698.9	1795.7	1850.9	1835.6
0	8.5914	0	24.988	22.994	22.206	0	8.8241	9.821	0	0	0	0	0	0	0	0	0	0	0	0	0	0	0	0	0	0	89.836	141.57	165.36	184.62	211.44	262.88	286.46	328.43	386.93	404.35	486.95	554.14	543.43	576.75	579.36	568.05	611.69	629.85	629.45	636.28	645.06	662.64	633.35
0	16.975	0	0	29.179	38.858	14.954	43.959	55.753	61.083	94.207	84.554	130.99	172.44	182.62	233.42	241.71	266.11	269.47	297.06	314.11	347.72	334.3	322.92	342.88	402.9	489.05	573.52	488.15	536.89	623.65	717.74	853.19	1047.9	1162.5	1314.2	1501.9	1496.7	1658.1	1670.5	1731.8	1755.1	1874.9	1834.9	1835.8	1849.2	1928	1924.1	1954.8	1980.9
0	0	11.832	28.275	0	0	59.914	110.77	200.36	334.17	371.83	486.36	583.75	887.47	780.88	933.43	982.36	1109.3	1221.8	1299.2	1277.2	1332.3	1283.2	1528.8	1544.2	1525.9	1494.3	1635.3	1815.9	1936.5	2063.8	2221	2504.3	2616.5	2717	2910.9	2946.3	3119.1	3169.8	3223.7	3192.4	3232	3334.3	3443.6	3487.2	3401.3	3315.3	3458.8	4123.5	3499.3
0	0	0	12.948	6.4188	6.5771	20.175	32.286	40.708	61.632	67.928	64.476	84.672	99.792	110.52	113.92	111.85	98.241	89.655	113.91	108.33	112.95	108.99	91.737	103.83	117.11	166.83	238.97	294.73	391.96	506.53	561.93	674.78	775.5	853.86	967.6	1094.6	1183	1300.4	1345.4	1516	1554	1590.6	1676.5	2047.7	1815.2	1914.4	2101.9	2043.6	2252.5
0	0	0	0	32.025	39.79	116.37	214.29	318.48	484.93	628.36	881.32	1066.5	1251.8	1454.3	1596.4	1771.6	1843.8	1972.3	2135.5	2249.7	2265.7	2224.8	2259.8	2265.9	2303.6	2285.2	2289.7	2382.5	2463.2	2482.7	2555.8	2481.8	2476.9	2518.8	2533.6	2483.7	2479.8	2442.6	2505.3	2478.9	2429.8	2432.6	2423.3	2391	2391.6	2350.6	2344.9	2390.4	2372.3
0	0	0	0	10.091	6.952	24.127	38.255	68.41	127.82	247.79	342.17	422.72	446.26	563.39	645.33	738.33	831.28	933.23	1050.5	1030.2	1096.8	1131.5	1091.7	1245	1257	1253.3	1301.4	1297	1329.6	1352.9	1373.5	1413.7	1443.2	1526.3	1488.3	1470.8	1486.7	1489.3	1499	1518.4	1501.4	1572.4	1546.7	1514.8	1564.3	1578.1	1580.8	1573.3	1566.3
0	0	0	4.8041	93.091	125.35	149.29	190.27	250.62	268.97	287.65	310.22	332.97	412.06	398.75	422.98	428.51	443.29	464.76	321.82	151.95	135.4	188.01	157.22	206.63	269.2	337.37	546.62	708.51	855.34	1088.6	1269.6	1503.9	1599.1	1783.6	1877.1	2038.8	2080.1	2142.1	2255.5	2353.2	2340.9	2341.2	2301.7	2543.2	2585.2	2709.8	2766	2705.6	2772.9
0	8.0763	2.085	2.2263	0	0.042942	5.6871	0.62066	0	0	53.34	73.708	71.623	106.52	107.17	165.33	177.68	205.29	224.28	243.97	250.48	260.35	268.92	285.53	308.09	362.23	434.64	553.71	622.46	704.71	828.67	945.06	1063.3	1184.9	1283.9	1316.9	1454	1547	1558.7	1645.3	1659.2	1753.3	1791.4	1901.8	1927	1962.4	1987.5	2038.9	2026.2	2040.1
0	0	0	0	12.668	6.7331	44.175	100.45	203.54	305.24	416.16	633.31	676.78	963.74	1131.3	1266	1403.3	1503.9	1627	1761.3	1834.7	1903.2	1962.8	1994.9	2069.7	2152.2	2192.1	2183.8	2196.8	2229.7	2210	2240.1	2238.4	2216.5	2203.2	2199.1	2191.4	2173.4	2187.4	2156.6	2114	2139.8	2199.5	2095	2113.8	2155.4	2082.9	2090.1	2128.7	2129.6
0	0	0	0	11.075	21.572	49.642	74.572	95.733	124.22	163.69	201.04	243.35	300.94	348.79	360.91	419.37	392.83	464.69	451.14	435.26	472.47	445.63	477.53	550.2	545.66	575.05	586.48	638.35	728.95	740.96	747.28	766.11	794.85	825.54	834.54	786.75	816.3	825.32	827.11	811.87	788.23	813.36	858.87	829.33	838.79	824.26	721.34	703.66	701.07
0	2.0895	30.36	0	1.4577	0	13.197	80.712	177.18	307.37	469.02	676.25	889.9	1070.7	1319.1	1541.4	1808.5	2045.4	2824.2	2520.1	2654.8	2787.8	2939.4	3033	3164.4	3685.2	3352.2	3759.5	3832.4	4136.7	4091.9	4006.5	4250.1	4155.5	4291.4	4344.4	4772.7	4587	5158.8	4897.3	4993.5	5143.6	5183.4	5157.9	5204.9	5326.5	5329.7	5333.5	5362.8	5309.1
0	27.183	0	8.4895	0	0	5.9609	6.372	40.042	51.881	124.07	164.3	192.8	251.46	309.79	320.43	371.14	445.03	460.47	545.83	521.4	522	539.34	583.27	578.38	568.97	575.3	600.87	575.6	585.84	581.31	611.59	636.77	647.94	629.68	611.42	585.72	600.71	601.15	623.18	603.28	613.04	585.9	600.71	591.17	574.14	585.7	601.62	627.24	628.85
0	0	0	1.6154	0	0	24.33	69.414	142.18	244.82	343.6	551.91	570.94	696.22	790.25	954.55	1001.8	1025.3	1112.5	1195.3	1173.3	1273.4	1271	1243.5	1241.3	1695	1711.7	1741.6	1799.8	1838.3	1819.5	1873.6	1804.4	1791.3	1783.9	1811.5	1811.8	1801.2	1826.9	1804.5	1812.8	1808.9	1818.7	1841.4	1847.8	1798	1815	1818.6	1805.3	1857.6
0	0	0	0	3.3653	24.04	96.322	170.35	301.17	469.1	631.32	851.21	1092.8	1372.2	1566.5	1792.5	2098.5	2310.2	2483.6	2618.9	2779.3	2842.5	2950.1	3118.2	3145	3173.4	3139.9	3191.9	3217.2	3272.4	3318.8	3382.8	3466.1	3390.9	3467.5	3491.5	3484	3487.3	3416.7	3463.1	3249.8	3339	3409.7	3149.6	3440.5	3296.6	3380.6	3389.3	3323.7	3210.7
0	0	0	0	25.015	35.772	65.725	76.065	116.38	171.14	223.67	256.48	313.84	360.58	362.75	390	526.5	549.55	581.27	604.25	616.52	665.47	631.11	650.53	650.6	604.3	702.48	715.92	742.55	787.19	802.53	850.43	854.27	893.15	925.05	922.84	971.95	1030.7	969.01	991.2	955.09	980.81	965.88	941.46	916.2	914.1	909.56	901.18	916.89	917.31
0	20.937	16.071	31.344	0	0	11.428	0	42.436	58.991	99.54	170.12	227.32	310.31	342.77	440.08	486.88	575.42	591.91	607.12	670.34	732.89	750.07	738.51	817.7	787.91	855.48	845.46	880.44	928.67	1006.9	1044.3	1099.8	1098.5	1228.7	1249.8	1173	1226.9	1212.8	1355.2	1374.3	1380.5	1307.5	1364.5	1398.2	1401.4	1405.7	1414.3	1459.7	1434.5
0.90168	21.56	0	10.092	0	0	0	0	0	50.596	83.186	139.64	182.12	232.69	295.58	343.41	403.52	435.97	536.9	574.25	680.58	693.07	777.49	871.7	902.43	962.77	1082.4	1276.9	1454.1	1547.2	1706.9	1869.7	2088.5	2290.3	2382.6	2558.2	2756.7	2952.7	3066.5	3100.2	3326	3296.8	3406.1	3373.6	3494.8	3474.8	3452	3342.5	3374	3451.2
0	4.374	7.829	1.6226	9.6323	4.6621	7.912	32.161	25.841	53.977	59.993	86.027	120.4	170.96	132.8	148.67	190.86	221.83	239.6	370.95	251	240.12	253.99	373.52	389.65	388.99	356.47	360.57	414.49	458.9	503.61	488.21	526.4	472.63	489.94	506.88	482.72	459.55	437.51	482.87	510.65	504.51	454.16	399.02	501.06	445.24	479.82	508.42	572.38	549.43
0	2.0692	9.9553	0	4.3781	2.9024	17.574	3.5777	49.452	94.052	141.36	253.46	317.16	356.73	422.23	423.21	457.24	490.73	521.99	528.48	595.04	567.38	555.08	559.24	609.17	615.28	602.12	609.75	652.08	654.21	682.05	709.78	733.7	760.71	760.18	810.85	808.78	796.43	820.79	791.24	815.63	810.8	797.11	805.93	815.78	795.12	789.14	783.18	757.22	755.65
0	5.5385	0	16.282	7.7151	9.9525	13.934	28.71	36.584	38.096	30.909	37.598	47.985	54.174	86.033	86.832	82.013	140.51	137.5	151.56	161.01	178.14	198.21	177.24	197.61	222.28	223.95	241.07	260.92	267.94	264.57	280.61	307.92	313.06	327.93	345.52	343.4	341.49	344.98	372.87	374.79	393.97	387.46	383.11	373.78	347.73	362.88	335.71	367.63	361.71
0	0	0	27.088	20.655	87.96	90.872	173.07	305.22	486.25	746.3	962.87	1229.2	1454	1704.1	1903.6	2067.3	2333.2	2447	2612.8	2765.7	2882	2903.8	2931.8	2856.4	2988	3025	3188.3	3166.9	3329.6	3439.8	3616.9	3664.4	3683.2	3764	3858	4015.1	4022.1	4024.4	4020.6	4244.6	4094.5	4253.3	4294.6	4221	4310.5	4270.6	4205.7	4307.8	4253.4
0	5.9626	3.7555	0	0	0	23.024	81.237	125.98	219.34	321.42	415.11	544.97	661.52	743.24	871.61	962.67	1140.6	1232.6	1337.5	1435	1471.4	1604.2	1599.5	1669.3	1721.4	1777.8	1881.9	2056.2	2180.5	2230.9	2332.3	2464	2615.9	2714.5	2849.4	2929.2	3098.8	3160.1	3279.8	3444.2	3496.9	3580	3562.5	3626.9	3720.9	3878.7	4008.5	4086.2	4064.6
0	0	0	0	30.741	47.89	103.85	159.75	213.91	285.27	335.22	380.46	438.78	521.08	573.78	588.92	649.44	681.64	678.03	687.55	715.33	726.92	691.01	757.97	725.75	721.02	758.63	739.91	702.5	764.69	721.34	733.81	775.28	745.3	730.86	720.4	731.5	754.52	719.94	716.17	653.58	673.41	768.41	724.8	719.29	632.85	629.56	636.74	639.11	666.57
0	0	17.806	0	10.903	24.936	45.623	69.61	115.06	156.79	162.89	187.6	241.88	277.03	309.12	344.44	396.41	383.18	496.94	518.33	509.22	512.41	466.39	542.36	523.21	408.29	420.56	449.19	497.86	540.37	551.21	530.62	508.41	512.33	511.52	572.13	509.87	489.67	467.14	436.35	436.29	448.82	423.84	446.86	447.28	441.71	452.44	412.2	398.29	432.19
12.975	0	8.3159	0	0	0	19.188	86.839	191.02	346.3	506.93	637.81	761.39	923.97	1060.7	1210.4	1255.9	1451.2	1502.1	1616.2	1561.2	1600.3	1687.9	1655	1688.7	1697.8	1772.8	1856	1928	2060.4	2116.7	2165.1	2280	2301.6	2337.2	2425.1	2470.4	2551.4	2548	2598.2	2688.9	2697.9	2883.6	2941	2962.6	3078.3	3020.8	3075.4	3182.9	3077.8
8.2507	8.4972	0	0.51469	3.3181	0	14.703	15.134	54.433	78.291	119.6	171.08	215.66	272.6	286.72	357.15	384.21	437.62	451.06	462.57	464.22	493.33	472.19	490.65	522.54	545.54	529.63	537.64	573.11	583.54	596.66	577.97	593.7	572.96	600.08	617.24	583.49	598.01	622.08	603.53	606.95	600.36	629.1	618.96	607.37	630.2	606.36	636.57	655.35	651.06
0	3.9313	9.2549	0	0	0	4.1007	20.602	63.466	125.1	159.03	228.9	293.19	384.35	448.61	494.31	578.08	624.88	707.95	739.99	813.21	868.28	917.97	956.09	978.9	1001.1	1081.3	1092.3	1057.6	1084.5	1089.3	1064.8	1135.9	1068.4	1074.1	1074.8	1097.9	1113.6	1135.9	1131.4	1145.1	1112.3	1131	1105.2	1102.2	1104.1	1120.2	1100.1	1105.9	1100.5
0	0	0	200.1	164.98	0	0	23.623	127.89	217.3	295.12	549.34	438.76	538.43	857.3	760.94	764.64	989.8	982.28	1026.4	1165.3	1238	1212.5	1291.1	1427	1555.3	1528.7	1639.3	1549.1	1617.8	1587.2	1608.2	1653.2	1588.3	1601.3	1627.2	1606.9	1608.1	1639.6	1653.9	1669.1	1651.7	1660	1663.5	1630.5	1627.1	1605.8	1613.1	1604.5	1632.1
3.3629	0	10.107	3.678	0	0	0	0	11.559	26.567	12.324	27.388	75.064	84.552	85.298	101.36	170.42	180.87	193.34	202.93	252.45	239.87	277.3	299.88	302.05	286.31	294.88	346.67	430.55	430.54	567.01	725.75	805.69	803.09	915.09	1041.7	1132.9	1148.7	1207.4	1264.5	1401.7	1389.5	1489.8	1559.7	1629.4	1636.2	1738.6	1797.9	1835.4	1770.8
18.969	17.888	29.631	22.074	0	0	0	0	11.477	29.898	30.749	51.312	75.952	79.446	98.418	102.01	140.42	144.1	205.1	191.74	250.78	215.78	239.38	251.66	275.13	280.22	296.32	365.79	352.73	435.25	469.31	462.25	512.94	498.23	483.01	506.69	542.42	582.03	570.09	584.64	530.25	535.81	422.14	442.46	447.85	484.48	479.39	318.23	360.7	352.67
0	0	0	75.264	42.036	42.355	89.492	196.66	221.39	316.6	464.75	631.28	828.69	938.19	1055.6	1147.5	1325.1	1423.7	1593.4	1752.4	1811.3	1857.8	2095.8	2150.7	2264.1	2327.8	2458.8	2509.5	2504.8	2602.6	2664.6	2599.1	2743.8	2691.6	2769.4	2811.3	2815.7	2795.5	2767.8	2934.5	3025.2	3097.8	3182.9	3256.2	3284.2	3306.4	3343	3389.2	3421	3456.1
0	1.6676	0	0	0	10.747	10.491	20.466	21.437	22.703	27.136	21.109	13.258	9.5979	0	0.17273	8.3613	5.6405	0	0	0	0	0	0	7.5676	12.145	0	0	0	4.169	21.927	29.805	27.591	1.173	25.138	0	8.3195	36.691	32.197	16.557	56.645	54.659	21.803	35.545	55.215	25.763	25.136	26.536	37.723	32.186
0	0	0	0	55.106	78.39	158.91	246.6	348.22	494.09	650.78	758.81	922.79	1201	1225.3	1534.5	1449.3	1481	1707.3	1835.6	2009.7	1988.5	2000.9	1942	1913.3	2163.1	2161.3	2155.9	2237.6	2171.3	2191.5	2220.1	2161	2240.6	2246.6	2262.3	2279.5	2369.2	2194.5	2285.2	2226.6	2319.2	2367.9	2333.8	2211.2	2322.3	2177.3	2121	2127.6	2215.7
0	0	6.1653	0	0	11.335	36.677	88.237	165.31	268.89	384.31	459	579.39	700.95	822.34	895.54	983.34	1073.2	1155.4	1195.6	1242.4	1245.4	1298.3	1176.7	1279	1292.5	1232.3	1316.7	1305.6	1345.5	1397.5	1395.9	1382.9	1365	1396.4	1384.8	1390.5	1407.4	1395.3	1345.2	1377.2	1385	1405	1368.6	1349.4	1341.9	1354.3	1348.2	1386.9	1369.6
0	0.59869	0	7.0617	0	0	14.077	61.291	112.8	217.98	324.54	465.11	618.24	815.29	910.72	1098.5	1288.9	1422.8	1584.6	1714.4	1812.4	1771.1	1872.2	2095.3	2164.3	2319.6	2278.2	2446.5	2518.1	2404.1	2552	2666.5	2528.8	2582.8	2669.2	2611.4	2688.4	2649.4	2692.8	2732.2	2737.1	2696.1	2663	2617.8	2701.7	2632.6	2680.3	2682.3	2681.9	2747
0	0	67.711	0	0	0	56.511	195.67	191.67	255.02	319.53	393.72	479.93	555.96	603.07	683.37	709.4	782.27	834.53	872.17	883.34	917.25	911.45	997.68	968.97	975.08	1000.3	999.03	1071.6	1083.1	1062.5	1069.7	1037.8	1069	1050.5	1131.3	1077.8	1025.8	1052.3	1018.5	997.64	997.75	966.55	960.04	995.6	968.54	966.01	929.05	909.87	921.58
0	0	0	0	8.8497	58.989	158.74	281.5	394.48	589.22	837.14	1101.1	1151	1358.3	1562.7	1796.4	1903.4	1944.2	2059.6	2197.2	2267.3	2385.6	2343.3	2495.1	2728.2	2860.9	2877.9	3012.8	2994.1	3152.5	3065.4	3145.5	3136.6	3181.6	3256.4	3238.8	3095.5	3111.1	3282.7	3098.6	3225.4	3274.6	3233.3	3229.9	3224.3	3204.7	3231.1	3239.2	3202.2	3242
0	4.6411	0	0	8.4883	0	0.023656	3.8852	4.4597	0	7.2437	9.8752	13.556	6.4316	1.6313	0	0	0	0	0	0	0	0	0	0	0	0	0	51.792	119.79	183.65	274.31	358.19	460.85	495.49	633.59	729.73	768.94	913.71	957.62	1081.2	1047.1	1151.8	1200.1	1254.5	1333.2	1302.4	1346.7	1378.6	1374.8
0	3.7316	2.4027	4.8769	0	0.82949	5.7563	33.316	100.64	200.72	366.79	506.79	678.92	894.63	1157.1	1310.1	1501.7	1705.9	1885.8	2023.7	2189	2306.9	2363.8	2458.5	2525.6	2563.9	2719.5	2855.6	2979.5	3133.3	3207.8	3482.4	3472.5	3550.8	3614.7	3856.1	3926.2	4119.9	3308.3	3885.4	3923.1	4185.6	4158.2	4226.4	4251.9	4136.3	3710.6	4176.4	4109	4131.8
0	7.9887	36.271	0	0	0	32.27	105.69	137.99	281.13	281.04	426.01	540.5	621.7	681.76	768.98	826.49	875.25	927.33	983.97	1051.9	1051.6	1000.3	994.28	1030.2	1035.2	1100.2	1080.9	1053.9	1094.3	1042.5	1067	1078.5	1091.1	1099.4	1088.5	1099.4	1149.2	1084.2	1040.8	1013.3	1033.5	1014.6	1042.4	1030.9	1038.7	1024.8	1016	1027.7	997.19
0	0	0	0.67408	1.4388	10.755	37.014	67.893	112.78	159.77	187.59	263.92	334.9	405.73	405.96	449.72	562.94	630.6	666.94	697.4	732.6	745.47	786.42	814.44	821.42	804.08	770.26	774.28	810.22	775.53	854.68	892.89	891.8	885.67	882.95	970.71	975.93	895.14	866.89	913.28	922.44	888.59	478.02	490.04	528.83	454.73	463.75	448.65	476.29	453.43
0	0	0	34.615	20.13	7.2604	3.6594	81.42	74.117	152.87	212.95	249.32	346.4	403.64	491.59	583.5	596.22	639.08	727.12	778.19	773.73	772.83	822.46	847.82	873.85	849.92	892.33	848.94	865.85	883.63	872.52	886.93	912.68	932.73	913.09	884.73	893.33	897.18	886.85	904.8	891.46	903.21	903.07	903.59	886.4	867.97	888.92	881.4	904.13	874.04
72.866	78.407	90.808	0	0	0	0	0	0	0	0	0	0	0	0	0	36.952	72.968	128.08	104.8	149.93	152.8	167.8	177.18	199.44	208.34	172.79	249.2	349.74	440.94	624.9	735.27	804.64	882.24	1021.8	1148.2	1214.3	1304.1	1394.7	1599	1622.3	1683.1	1744.7	1798.9	1920.6	2011.4	2096.4	2118.2	2067.4	2130.3
0	20.913	0	0	0	0	0	0	10.777	33.426	44.558	98.231	94.981	142.37	141.5	171.56	205.88	207.14	214.89	232.21	239.13	236.72	245.29	284.67	290.1	308.08	318.89	361.37	375.04	406.31	425.08	400.68	422.18	441.92	470	473.91	458.39	514.99	508.47	528.52	543.2	547.41	555.1	577.73	559.13	570.88	570.5	579.84	592.93	590.96
0	4.3251	0	0	0	2.6515	24.266	57.493	172.81	253	306.75	420.52	488.76	587.94	705.88	767.9	834.91	950.45	992.82	1021.5	1067.1	1071.7	1126.4	1140.8	1170.5	1208.9	1243.5	1272.7	1349.7	1361.1	1409.9	1498.6	1492.8	1603.7	1554.2	1611.7	1628.6	1673.3	1787.1	1765.8	1832.6	1821.5	1855.2	1896.7	1860.6	1884.8	1901.5	1901.9	1924.9	1941.3
0	0	0	1.0523	1.3216	1.8051	3.3229	30.504	76.018	155.87	248.2	334.76	434.51	514.78	649.52	657.49	762.94	857.34	1008.7	1061.1	1169.3	1200.6	1199.3	1265.7	1263.9	1318.3	1378.9	1428.2	1492.1	1468.7	1567.7	1567.4	1606.4	1641.7	1713.6	1755.4	1765.3	1711.3	1616.3	1674.8	1680.3	1708.2	1752.6	1830.3	1722	1752.4	1726.9	1738.5	1745.4	1755.3
0	0	0	0	33.171	42.431	67.641	108.98	102.68	185.28	217.68	261.42	325.88	391.22	451.26	512.36	393.22	371.76	365.2	404.2	411.05	420.99	451.59	457.61	500.28	505.57	450.48	517.07	560.07	683.7	663.62	688.98	655.41	709.15	693.51	642.98	613.47	629.7	469.2	307.33	437.92	291.76	445.05	364.76	307.2	588.14	637.12	650.36	588.6	598.4
0	0	0	0	30.447	58.656	105.07	182.8	273.53	405.26	525.57	643.4	761.07	883.46	1013.1	1114.2	1173	1212.8	1310.8	1216.7	1206	1455	1462.5	1483.9	1557.6	1516.3	1546.7	1562.1	1565	1653.9	1710.9	1737.9	1713.8	1801.4	1854.6	1914	1923.2	1973.8	2028.8	2041.7	2058.8	2067.6	2079	2070.8	2135.4	2098	2154.6	2191.1	2182.2	2210.2
1.4028	12.792	2.2687	0	0	0	0.70079	30.005	59.393	149.43	200.63	310.78	353.37	403.18	584.62	654.71	676.84	733.5	864.49	900.37	959.79	972.84	1039	1011.1	1056.2	1089.3	1157.9	1266.2	1342.7	1466.8	1579.3	1736.2	1900.8	2045.2	2191.2	2351	2482.4	2560.1	2634	2889.2	2850.4	2984.8	3020	3051.7	3011.6	2984.6	2924.8	2960.9	2935.8	3028.2
26.942	9.4564	0	0	17.155	0	0	0	10.656	0	0	0	0	0	0	0	0	0	0	0	0	0	0	0	0	0	40.359	88.598	143.62	199.72	210.5	221.11	286.99	293.19	300.51	335.7	368.57	394.83	452.1	511.7	544.93	534.03	570.39	599.83	608.23	601.54	624.38	642.62	618.36	622.96
0	0	3.8522	5.2298	0	3.7366	0	6.8071	70.188	151.69	206.83	333.69	454.37	578.25	694.87	833.84	956.44	1074.8	1211.1	1293.6	1433.3	1498.9	1536.3	1609.5	1734.3	1885.8	2009	2151.8	2199.5	2342.3	2503.1	2590.1	2773.2	2809.7	2959.4	3179	3293.1	3434.6	3469	3526.9	3761.6	3818.7	3934.2	3856.9	3899.6	4048.9	4103.2	4106.8	4032.6	4115
0	0	40.929	74.597	97.56	165.43	191.05	266.35	321.15	576.6	593.46	881.77	1027.8	1321.6	1538.5	1682.8	1772.2	1988.7	2074.4	2208.6	2321.3	2416.1	2383.7	2445.8	2526.9	2610	2657.8	2500.9	2540.2	2530.5	2523.7	2638.8	2580.6	2566.4	2520.5	2711.5	2520.6	2590.1	2680.5	2642.5	2687.5	2757.6	2767.1	2653	2551.6	2543.9	2448.6	2459.4	2521.5	2528
0	10.189	0.4729	10.295	4.1473	0	9.4582	31.65	40.324	78.525	105.42	142.02	185.19	232.88	265.4	305.13	329.15	375.99	406.96	415.22	443.91	451.89	456.43	450.07	462.87	465.79	529.55	545.79	520.02	544.75	570.81	590.45	586.93	602.05	602.02	605.18	640.06	650.88	687.91	678.38	670.1	692.6	685.96	692.13	676.6	681.99	713.51	696	717.16	718.19
75.591	56.9	0	0	0	0	0	14.423	86.977	68.4	161	243.3	304.68	352.48	473.45	627	646.94	677.69	810.88	884.91	889.56	1033	947.75	1058.3	1118.7	1068.8	1049.8	1069.4	1205.6	1252.5	1384	1538.8	1702.4	1778.8	1815.8	1922.1	2033.9	2218	2324.1	2388	2312.7	2368.8	2450.9	2500.6	2578.8	2618.7	2652.7	2725.6	2807.5	2852.4
0	0	0	21.298	140.82	198.06	227.61	332.29	384.01	463.94	570.5	661.53	715.82	800.3	900.66	957.01	1044.5	1084.6	1131.8	1165.1	1174.2	1238.4	1275	1436	1536.6	1549.2	1505.9	1530.1	1585.6	1607.5	1824.7	1971.7	2057.9	2083.4	2161.5	2181.4	2213.5	2276.9	2491.7	2475.4	2481.6	2416.4	2484.9	2388.1	2409.3	2417.8	2373.4	2392.8	2372	2305.3
0	0	0	25.26	12.203	35.863	25.583	11.104	39.69	15.493	22.142	17.899	3.3024	23.698	0	0	0	0	0	0	0	14.347	5.8859	0	0	0	2.5414	6.513	0	0	0	6.5051	2.0826	8.1157	0	4.2293	96.498	78.142	55.453	65.783	37.772	36.861	29.708	15.829	29.298	7.0739	22.404	0	31.986	4.8721
0	0	0	0	0	23.45	72.994	196.16	318.71	457.18	678.74	687.52	837.17	1018.7	1157.1	1219.3	1363.9	1491.6	1719.7	1702.5	1763.7	1921.9	2056.1	1923.3	1929	2099.9	2022.9	2072.1	2108.9	2183.5	2128.7	2110.9	2148.4	2162.9	2272.7	2284	2206.9	2202.2	2251.6	2232.7	2178.2	2142.2	2207.4	2174.3	2160.9	2133.3	2128.4	2239.6	2207.6	2227.5
7.9145	15.606	1.4513	0.36794	0	0	2.2197	46.687	131.2	216.81	445.59	673.17	855.33	1058.6	1266.7	1453.8	1610.2	1778	2026.9	2197	2292.6	2379.7	2484.5	2510.2	2596.9	2724.5	2740.5	2937.6	2859.7	2974	3012.7	3044.8	3266.1	3262.3	3449.7	3452	3473.3	3600.1	3602.3	3650.4	3791.8	3877.5	3986	3902.7	3855	3843.1	3982.9	4002.9	4187	4161.4
0	0	0	22.321	50.255	59.479	127.56	174.38	226.76	305.25	410.28	385.22	549.49	627.84	670.55	756.99	762.1	808.29	903.91	900.26	911.78	936.27	936.01	986.71	917.59	1000.8	1022.6	985.46	1039.8	1098	1078.7	1074.5	1049.8	1113.7	1077.2	1063.2	1069.5	1042.8	1122.3	1083.7	1117.4	1123.1	1130.5	1127.9	1132.7	1149	1116.4	1155.2	1114.6	1136.2
0	11.852	0	0	7.1808	2.3617	6.8613	62.822	184.67	361.02	575.7	779.65	1047.9	1308.3	1606.1	1959.9	2094.4	2296.1	2491.3	2783	2930.3	3102.9	3083.3	3225.7	3282.4	3248.7	3402	3475.9	3552.5	3678.6	3889.7	3939.5	4087.7	4023.9	4188.1	4236.5	4181.7	4325.7	4222.3	4340.3	4314.7	4464.8	4486.3	4413.5	4550.9	4544.9	4556.4	4633.6	4572.2	4542
0	0	1.9739	0	14.353	0	7.1999	33.671	70.31	166.46	235.68	308.68	384.57	460.88	550.95	597.85	622.5	659.95	710.93	704.34	752.99	742.38	814.94	766.84	778.37	772.22	821.5	821.76	820.51	834.83	830.08	846.44	872.89	862.06	869.13	884.73	897.39	891.34	893.89	965.47	947.35	928.54	978.74	1002.2	1049.7	1015	994.12	949.94	970.22	1007.6
1.5293	0.51197	15.617	0	0	6.4531	0	0	4.1909	22.734	9.2481	29.198	40.977	51.188	101.81	119.16	105.62	99.777	132.24	165.01	297.8	509.4	544.28	558.61	593.82	542.23	610.36	627.29	643.65	671.06	595.2	419.74	403.13	320.75	314.3	301.52	275.19	276.48	279.64	270.99	280.1	269.88	259.31	315.14	269.64	302.14	271.81	293.32	259.59	323.41
10.552	15.695	0.7798	25.386	0	0	0	66.11	159	254.39	162.74	236.56	131.74	290.09	300.41	412.08	467.91	541.75	609.68	626.33	628.02	643.72	685.45	771.74	876.89	900.82	980.51	1039.4	1085.7	1138.5	1198.2	1243.5	1325.5	1413.2	1423.5	1519.6	1595.5	1591.3	1575.3	1692	1891.9	2018.7	2063.1	2131	2216.4	2179.6	2223.1	2327.2	2380.7	2406.2
0	9.2255	0	10.491	0.66398	5.2664	21.025	17.946	17.481	23.979	34.115	39.154	80.772	75.462	94.121	111.39	136.33	146.79	163.48	183.88	210.2	218.86	250.44	221.62	267.84	274.53	281.43	305.26	317.23	322.41	339.18	333.71	367.96	367.46	346.97	370.22	383.05	420.38	423.23	416.81	417.87	430.4	428.52	408.55	398.37	412.34	415.46	418.55	416.98	419.73
0	0	0.94153	17.451	0	0	6.7246	55.144	93.312	170.1	252.32	354.59	465.32	539.8	662.36	746.46	1023.1	949.27	970.54	1033.8	1094.1	1325.6	1415.5	1230.2	1431.9	1322.8	1596	1446.8	1454	1414	1474.6	1459.7	1650.9	1557.2	1513.4	1534.3	1508.6	1486.9	1525.9	1582.2	1464.6	1486.8	1473.7	1559.1	1536.8	1493.4	1483.3	1523.8	1550.5	1498.8
22.952	38.98	11.844	0	0	0	0	0	31.888	50.714	77.897	102.7	0	161.07	62.25	89.544	127.42	149.67	156.97	179.01	161.92	176.57	189.57	217.14	246.88	254.02	269.11	323.7	416.89	441.61	474.4	460.11	533.46	558.55	599.54	596.4	622.88	631.92	662.54	705.52	701.52	698.14	729.75	702.23	771.94	755.55	797.44	819.22	815.73	846.27
0	0	0	6.3712	4.6331	0	15.252	47.752	73.788	124.88	173.07	204.03	266.48	347.62	429.72	626.37	689.32	746.33	793.27	852.27	898.79	950.78	964.65	1032.7	1063	1093.1	1134.7	1173.7	1232.6	1277.1	1300.4	1294	1295.3	1323.1	1320.7	1356.4	1357.6	1368.8	1392.4	1397	1430.3	1428.5	1399.7	1400.4	1416.5	1411.1	1436.3	1400.6	1403.7	1429.2
0	0	0	0	72.349	193.82	293.28	480.12	614.1	751.68	909.49	1095.5	1217.6	1345.6	1520.7	1580.7	1715.3	1675.3	1807.7	1911.7	1966.5	1931.5	1946.5	2064.3	1911.9	1899.6	2168	2067.4	2133.3	2110.6	2111.9	2123.1	2140.5	2171.9	2042.9	2138.6	2078.6	2135.2	2153.5	2220.1	2137.5	2208.1	2132.6	2136	2167.5	2167.2	2160	2212.5	2212.8	2162.5
0	2.4728	17.066	0	0	32.012	45.591	89.417	172.61	341.31	372.88	431.61	512.13	610.7	739.26	775.45	868.63	883.74	944.52	975.21	1090.4	1141	1127.2	1132.3	1210.4	1236.3	1322.1	1351.3	1425.2	1618.6	1702.1	1662.6	1798.3	1802.1	1942.7	2020.4	2118.7	2289.1	2364.4	2524.2	2415.9	2558.6	2664.1	2753.6	2803.3	2917.4	2918.3	2996.7	2979.4	3055.2
0	0	0	0	13.492	0	22.457	90.765	202.07	334.81	447.03	566.46	765.18	934.78	1067.8	1206.1	1298.1	1433	1475.9	1449.8	1823.8	1790.7	1707.4	1899.4	1945.4	2038.5	2106.8	2263.5	2344.8	2407.6	2614.3	2710.8	2789.6	2950.6	3009.3	3011.2	3162	3157.9	3181	3357.6	3379.5	3340.4	3402.4	3588.8	3572.6	3650.2	3832.3	3772.7	3958.6	3900.1
0	0	0	1.3502	0	0	32.6	96.322	195.4	396.17	584.76	823.48	1073.9	1331.8	1499.9	1717.5	2019.2	2092.1	2233.3	2300.2	2422.1	2517	2511	2594.5	2703.1	2780.2	2837.9	2960	3091.4	3203.1	3222.3	3332.6	3473.9	3589.7	3611.1	3705.8	3777.7	3853.9	3888.4	3981.5	4058.8	4086.9	4068.9	4121.4	4159.4	4239.6	4139.9	4070.7	4081.5	4220.1
2.7341	9.4906	12.569	3.5718	0	0	0	6.1646	73.985	172.63	316.14	494.5	700.47	906.64	1129.1	1261.7	1396.5	1534.7	1811.7	1993.6	2155.6	2277.4	2719.1	2515.8	2636.3	2698	2769.2	2771.7	2925.5	2960.7	2955.7	3006	2989.7	3080.8	3047.7	3100.7	3115.7	3069.6	3150.3	3115.8	3119.5	3186.1	3133.9	3174.2	3132.7	3120.1	3169.4	3165.7	3141	3142.6
0	0	0	14.721	11.151	34.485	67.772	60.154	86.905	90.08	94.054	100.11	143.88	161.28	155.79	123.71	157.42	235.88	246.82	214.39	287	230.88	264.91	322.19	254.52	211.15	155.41	214.87	138.47	112.23	149.22	146.72	121.69	81.933	98.356	85.29	94.193	54.676	15.169	45.462	88.674	44.695	15.84	27.327	86.133	82.401	105.08	109.91	90.213	65.498
0	11.04	1.706	9.2642	0	0	0	25.879	65.361	132.44	184.58	248	347.71	442.66	518.61	592.57	662.77	767.43	842.52	902.03	980.19	982.66	1029	1050.2	1054.8	1109.9	1197.7	1251.1	1346.5	1546.5	1662.2	1785.7	1878.7	2042.2	2072.2	2222.9	2308.8	2420	2539.6	2654	2690.2	2844.3	2851.9	2827.1	2834.2	2823.6	2801.1	2767.3	2782.8	2833
0	0	0	41.005	49.696	0	74.053	227.07	324.99	451.92	572.23	670.56	981.18	1063.3	1205.6	1333.7	1482.7	1726.8	1804.6	2074.2	2156.7	2269.3	2218.1	2428.7	2468.1	2629.6	2804.9	2900.4	3134.7	3374.6	3461.8	3537.7	3841.1	4066.1	3952.4	4495	4401.8	4691	4757.2	4728.8	5174	5533.4	5822.1	5630.3	5566.5	6065.7	5287.6	6152.2	5944.5	6036.4
0	4.8665	6.4434	5.9869	1.8254	0	10.883	66.544	158.78	255.01	384.59	537.22	700.04	838.73	981.82	1067.8	1241.5	1347.5	1464	1565.3	1659.1	1679.7	2309.4	1822.8	1833.5	1962.5	2063	2122.1	2183.5	2291.5	2470.7	2476.8	2561.1	2700.7	2691.1	2807.4	2878.1	2966.6	2984.2	3137.7	3147.9	3183.3	3241.4	3274.3	3256.1	3306.3	3390.3	3377.3	3440.7	3459.3
0	0	1.5908	8.4009	24.601	10.565	0	0	14.062	74.54	104.58	173.17	233.97	290.96	380.48	417.07	431.27	425.24	525.12	545.22	613.31	602.08	655.43	632.24	703.88	783.45	862.54	931.18	1044.3	1197.9	1271.1	1351.3	1428.3	1585.8	1519.4	1545.6	1603	1668.3	1671.1	1703.6	1616.7	1683.2	1629.4	1716.9	1694.2	1765.1	1758.4	1747.5	1692.4	1740.3
0	0	0	0	105.99	52.236	53.505	94.815	128.24	197.46	264.93	370.27	459.94	577.53	674.53	728.9	905.53	965.39	1056.9	1185.7	1187.8	1265.7	1323	1307.2	1472.5	1419.8	1436.2	1420.2	1470.4	1590.1	1567.3	1603.6	1641.3	1688.9	1754.4	1778.2	1781.6	1821.4	1866.3	1877.7	1854.9	1900.7	1894.3	1905.7	1891.9	1950.8	1982.1	2018.2	2003.1	2051.2
3.85	3.8646	0	0	0	6.4279	2.9626	33.359	92.256	145.19	239.04	314.75	381.35	456.47	525.5	619.58	721.53	826.81	852.78	912.01	1015.4	1128.6	1153.5	1259	1277.4	1307.1	1367.6	1376.7	1403.1	1480.7	1540.4	1599.1	1617.2	1599.1	1585.9	1587.3	1644.8	1687.2	1729.9	1768.2	1772.1	1836.1	1884.9	1926.1	1942.3	1963.2	1993.8	1985	2027.9	2072.5
0	0	0	0	7.6047	7.492	41.93	87.529	143.17	212.17	296.65	449.43	569.79	718.26	809.4	837.55	869.64	872	1114.6	1125.5	1106.1	1229.6	1173.4	1178.6	1276.2	1236.4	1321.6	1368.9	1409.7	1475.1	1563	1578.4	1579.7	1679.1	1714.1	1722.3	1847.7	1873	1872.3	1651.6	1885.1	1929.1	1992.1	2063.2	2089.4	2024.8	2017.2	1745.6	1786.8	2067.9
0	1.8983	2.6928	0	0	0.31095	7.921	42.001	87.522	172.98	237.31	366.6	419.01	550.62	638.63	719.68	813.67	915.51	926.35	1003.3	1106.2	974.14	1016.8	1087.7	1216.2	1181	1217.1	1203.7	1210.4	1250.6	1208.6	1195.3	1173.9	1179.9	1210.9	1243.6	1179.4	1091.3	1135.7	1101.9	1125.6	1146.8	1145.2	1190.4	1200.4	1129	1088.4	1133.9	1086.7	1120.7
9.3501	10.667	0	4.3673	0	0	0	16.662	51.657	127.94	195.26	284.15	320.15	413.71	493.95	573.26	618.29	697.09	751.36	838.13	839.58	894.92	915.03	916.72	916.28	933.78	1008.1	1124.4	1245.6	1405.5	1476	1644.5	1721.7	1794	2094.1	1991.5	2129.5	2228.2	2335.4	2524.4	2393.8	2527.9	2540.6	2486.9	2629.1	2487	2618.4	2650.6	2451	2560.3
0	96.734	52.645	0	0	56.942	0	77.641	157.81	171.88	201.56	392.71	461.95	639.13	747.06	763.26	907.26	1028.4	1172.1	1127.8	1152.8	1203.4	1433.3	1254.9	1393.4	1463.2	1551.5	1611.5	1720.7	1733	1652.8	1878	1917.5	1969.9	2067.3	2240.3	2045.4	2080.2	2107.6	2237.3	2197.1	2255.3	2277.6	2275.6	2301	2335.5	2297.5	2296.4	2281.6	2395.7
12.513	22.049	6.0532	0	0	0	0	35.251	55.894	160.46	242.95	378.49	472.2	650.27	730.82	868.87	975.26	1107.6	1229	1353.2	1371.9	1479.6	1365.6	1616.2	1683.1	1689.6	1802.3	1821.6	1919.7	1877	2011.6	2094.3	2142.3	2199.4	2217.4	2248.9	2266.1	2315.2	2309	2312.2	2369.1	2394.8	2390.4	2337.9	2359.6	2381.9	2383.1	2351.1	2394	2389.4
0	0	0	40.834	39.935	102.24	129.14	196.92	298.6	400.78	590.08	708.22	937.42	1058.1	1169.8	1350.7	1421.1	1532.1	1619.9	1661.9	1791.7	1811.5	1877.8	1934.1	1961.5	1967.1	2037.8	2029.1	2115.5	2241.4	2364.8	2524	2554.1	2665.7	2822.6	2683.5	2749.8	2792.9	2760.5	2827.3	2823.8	2880.7	2846.1	3022.8	3003.1	2956.2	2874.7	2901.1	2975	2943.6
0	0	0	0	0	4.7237	39.209	41.563	61.563	94.848	143.55	196.15	257.28	308.77	350.19	402.83	445.18	465.27	492.25	522.28	541.05	560.64	566.02	607.72	620.15	657.07	702.19	755.19	798.09	857.91	940.59	990.67	1015.7	1091.9	1158	1199.8	1232.7	1285.2	1337	1437	1438.6	1451.7	1509.7	1524.8	1548.1	1577.6	1577.7	1604.1	1625.8	1640.2
0	0	0.40219	3.7216	14.883	12.575	50.168	122.99	235.86	405.62	633.09	786.9	921.79	1087	1311.7	1460.9	1643.5	1730.7	1915.5	2005.7	2074.8	2141.9	1971.1	1935.9	1990.6	2029	2052	2073.9	2071.5	2117.3	2089.2	2123.3	2128	2101.3	2159.6	2190.9	2090.7	2094.1	2101.8	1992.4	2082	2014	1997	1998.5	1977.5	1979.3	2008.8	2016.6	1990.4	1979.5
0	0	30.315	24.89	62.761	0	0	0	35.66	152.75	237.97	376.29	513.49	574.33	711.14	761.53	897.77	1029	1058.7	1165.6	1047.8	1520.9	1351.9	1373.2	1398.5	1603.9	1592.7	1568	1429.6	1689.9	1646.2	1694.7	1796.2	1759.1	1771.7	1751.9	1859.4	1760.9	1802.8	1940.3	1995.5	2045.1	2009.1	1990.3	2008.6	2021.6	2019.3	2039.3	2078.9	2055.4
0	4.7909	0	1.04	1.4686	0	12.437	56.542	165.89	252.42	348.35	499.1	606.51	718.14	855.67	1016.5	1067	1199	1283.3	1413	1461.6	1535.1	1574.8	1635.8	1715.4	1722.8	1752	1742.4	1800.2	1822.1	1821.6	1909.8	1935.5	1957.5	1923.3	1936.6	1986.4	1942.6	1996.4	1964.2	1955.9	1933.5	1898.4	1872.4	1864	1797.3	1870.3	1887.3	1895.7	1866.2
0	0	0	0	0	15.29	36.681	85.263	129.78	173.33	225.95	288.48	355.47	422.92	510.45	527.68	591.19	621.69	654.79	688.76	737.22	725.07	758.21	777.96	779.85	765.84	784.36	812.8	835.73	881.95	932.17	945.55	974.94	1031.7	1040.1	1081.3	1089.8	1142.4	1135.4	1135.9	1113.5	1141.7	1174.6	1149.7	1188.7	1179.1	1197.8	1199.7	1218.4	1218
6.7046	5.8114	2.2339	0	0	8.5266	0	0	0	0	0	0	0	0	0	0	0	0	0	0	0	0	0	0	0	0	0	0	0	27.331	74.301	92.996	111.62	140.9	181.59	177.22	201.47	278	298.94	332.9	381.39	390.98	401.89	414.03	451.13	452.72	464	497.11	531.47	540.44
13.814	9.4455	0	5.8457	0	0	0	0	27.287	62.858	112.23	151.09	198.87	285.35	344.26	396.75	446.85	482.62	539.37	550.67	583.11	614.01	670.92	674.46	740.27	768.66	820.13	894.48	952.21	1086.3	1272.5	1469.8	1534.7	1629.6	1906.7	1990.6	2156.7	2246.4	2352.9	2451.3	2478.7	2349.3	2454.4	2460.8	2488.8	2448.6	2395.8	2503.7	2599.8	2424.2
0	0	1.9129	45.443	42.358	44.174	162.03	214.18	282.45	349.93	446.55	546.03	638.5	730.09	790.74	853.09	903.18	983.25	1018.2	1058.5	1039.7	1085.1	1058.5	1084.5	1159.3	1151.8	1183.8	1266.1	1340.2	1455.9	1539.3	1642.4	1676.6	1781.1	1858.8	1964.6	2043.2	2058.6	2081.3	2135	2208.3	2243.3	2193.5	2221.3	2239.2	2247.9	2237.3	2255.2	2287.3	2271.1
0	0	11.824	1.0786	4.9493	2.0673	0	0	7.3959	47.716	69.176	99.206	125.43	186.66	235.97	254.13	300.68	304.88	354.76	393.03	438.74	475.33	501.68	513.42	531.41	546.5	603.49	608.2	677.57	710.03	701.53	760.99	791.14	775.31	802.21	828.37	872.63	913.01	918.88	963.23	983.43	1013	1017.1	1018.7	1054.9	1014.9	1058.1	1035.6	1054.4	1092.5
0	0	0	14.503	60.62	120.78	200.72	289.22	419.95	619.16	745.88	989.67	1223.9	1399.8	1681.5	1723.9	1996.1	2127.7	2286.2	2407.5	2617.1	2672.4	2778	2811	2827.1	3039.9	3062.3	3206.3	3278.9	3480.2	3743.3	3682.3	3881.4	4015.2	3975.8	4028.1	4111.6	4247.8	4287.6	4395.8	4469	4447.4	4443.6	4400.1	4403.8	4405.6	4491.5	4413.6	4494.1	4542.2
0	0	0	0	16.122	17.982	19.045	38.587	77.333	119.47	164.41	192.21	229.24	281.08	316.1	344.52	361.84	374.39	394.93	407.24	427.79	439.58	434.55	428.96	429.47	436.29	445.25	489.21	504.31	515.98	557.52	597.57	617.7	625.29	632.6	642.08	674.93	685.2	698.66	706.17	699.94	691.98	716.86	698.47	683.35	714.29	704.33	734.08	709.27	724.23
0	0	0	0	26.607	31.495	57.622	116.69	205.51	354.92	457.69	652.63	826.45	990.39	1110.2	1301	1524.9	1624.5	1752.1	1852.4	1964.4	2071.1	2205.7	2334.5	2292.9	2339.2	2361	2451	2561.7	2416.7	2421.8	2580.9	2532.5	2593.9	2651.4	2644	2667.7	2604.8	2650.5	2671.3	2623.6	2777.8	2800.3	2923	2946.9	3038.9	3099.6	3267.4	3346.9	3469.5
25.949	22.715	0	2.3802	0	0	0	42.76	115.7	214.98	362.09	497.97	584.51	780.82	855.19	989.68	1122.4	1127.3	1200.2	1302.6	1282.7	1300.2	1375.7	1433.4	1488.5	1541.6	1678	1860.6	2018.2	2217	2345.1	2534.2	2769	2875	2977.6	3205.6	3351.4	3528.3	3477.5	3675.4	3842.8	3977.7	4100.7	4168.9	4041.1	4103.5	4240.4	4429.7	4364.1	4388.7
0	9.7263	0.98816	8.6191	0	0	8.5322	22.152	69.554	107.33	156.29	199.87	262.4	310.21	382.54	421.72	465.9	536.58	575.2	626.79	657.65	670.73	665.5	749.37	790.69	787.79	827.76	830.04	872.82	924.78	943.3	1014.9	1013.3	1097.1	1143.4	1134.6	1172.4	1182.3	1284.8	1298.8	1412.2	1415.1	1461.3	1542.9	1564.9	1591.9	1632.5	1633.2	1783.7	1745.6
0	0	0	0	98.573	199.42	323.86	473.81	576.38	677.78	804.96	946.48	954.62	1088.6	1155.8	1217	1251.4	1265.3	1314.3	1355.8	1350.8	1427.6	1388.9	1415.9	1446	1442.1	1473	1494	1554	1590.9	1630.4	1717.2	1770	1822.9	1871.7	1936.4	1968.3	2028.5	2009.8	2068.8	2051.2	2115.8	2195.3	2134.1	2195.4	2146.7	2143.6	2135.9	2119.2	2151.5
0	0	0	26.51	12.706	15.569	37.995	58.889	103.56	120.2	146.65	163.77	208.11	232.26	254.97	289.41	259.83	299.82	309.12	325.29	314.57	336.85	292.79	302.91	358.87	365.37	453.44	528.81	650.6	709.83	698.5	763.8	904.85	926.48	990.56	1055.7	1099.9	1147.5	1241.3	1159.5	1202.8	1215.4	1274.3	1280.3	1311.3	1269.7	1303.5	1276.8	1336.5	1264.2
0	0.91631	3.9772	1.2166	0	0	10.181	25.076	70.361	110.02	196.64	266.28	361.08	452.13	533.16	578.2	618.48	708.39	787	849.05	918.5	892.87	946.11	967.08	1015.9	1013.8	1046	1095.6	1104.6	1128.9	1155.1	1156.6	1217.6	1268.8	1271.3	1297.8	1298	1354.3	1400.6	1445.6	1465.7	1487.5	1516.4	1523	1485.8	1554.6	1524.7	1510.1	1519.9	1525
0	0	0	3.0977	25.502	15.614	20.29	67.43	164.5	263.21	362.97	555.3	672.92	801.22	999.77	1091.3	1214.2	1343.2	1406	1482.4	1602	1484.1	1485.6	1674.1	1711.6	1822.8	1871.6	1974.4	1984.9	2042.7	2113.5	2208.1	2297	2398.9	2403.4	2523	2603.6	2684.4	2828.7	2830.6	2923.1	2891.3	2945.4	3053.9	3032.9	3054.4	3112.1	3018.1	3041.9	3018.8
0	0	0	0	29.651	81.521	174.69	325.38	462.5	633.99	784.14	918.23	1115.5	1359.2	1458.5	1603.9	1726.3	1807.5	1856.5	1937.4	2015.3	2074.1	2104.7	2166.4	2238.5	2263.4	2294.9	2364	2443.5	2564.5	2684.3	2805.9	2842.6	2880.7	2965.1	3062.6	3128.5	3235.2	3277.6	3328.6	3314.1	3475	3607.2	3605.9	3595.1	3674.9	3673.4	3658.6	3703	3736.7
15.87	5.4891	0	0	0	0	7.7252	57.942	115.4	229.54	335.52	464.6	642.44	770.32	898.93	1038.9	1109.3	1249.8	1287.7	1373.6	1410.5	1427.4	1462.9	1518.4	1529.2	1628.2	1599.4	1658.6	1759	1801.1	1764.6	1752.8	1810.2	1744.5	1814.3	1752.5	1771.1	1723.3	1713	1737.7	1725.5	1690.8	1640.9	1696.3	1758.6	1748.8	1697.4	1698.2	1706.2	1701.2
0	0	0	0	26.056	60.39	124.38	183.89	218.46	342.54	415.79	484.11	578.59	670.03	764.03	830.35	939.28	953.67	1043.7	1062.7	1150.5	1088.6	1207	1079.8	1130.8	1114	1226.6	1320.1	1304.2	1377.8	1363.9	1494.4	1483.5	1559.3	1610.6	1628.9	1704	1700.8	1707.3	1778.9	1736.8	1810.7	1791.5	1870.1	1867.2	1904.5	1852.8	1908.2	1906.1	1936.4
0	0	0	4.1929	26.141	35.876	67.719	122.11	203.52	264.85	362.01	473.23	573.36	714.28	862.95	929.64	1024.7	1068.5	1088.4	1151.9	1151.2	1263.7	1248.8	1317	1289.2	1270.3	1306.6	1349.7	1340.3	1480.7	1393.6	1406.3	1493.7	1503.5	1566.7	1642.2	1609.3	1637.6	1755.2	1925.2	1695.2	1689.3	1766.4	1762.1	1797.1	1730	1681.6	1796.7	1747.6	1736.4
0	0	0	28.901	12.028	20.907	14.371	15.362	48.59	50.046	65.088	81.654	167.36	180.68	245.61	266.82	306.05	350.4	351.43	369.79	371.27	399.71	392.48	407.97	408.2	403.27	425.82	416.64	383.21	435.41	388.43	410.12	416.93	412.69	384.38	391.23	377.62	382.57	369.46	396.03	370.2	268.21	289.14	380.95	373.41	363.5	381.33	372	383.95	389.84
0	0	0	5.8504	18.521	4.3889	13.082	45.044	53.969	84.93	119.63	72.185	90.542	86.352	117.03	143.37	134.89	146.97	147.5	166.45	155.89	174.48	174.34	197.9	224.31	254.07	304.47	339.77	384.07	453.49	544.3	631.17	690.57	814.47	873.69	937.12	964.5	1016.2	987.17	1025.7	1007.2	1026.5	1043.9	1053.6	1081.9	1097.1	1115.4	1105.2	1113.2	1123.6
0	0	0	11.253	21.849	42.58	43.754	107.22	172.59	263.08	360.1	491.11	617.72	747.79	843.36	903.41	994.05	1072.6	1174.9	1244	1308.4	1410.5	1433.1	1361.2	1351.1	1327.9	1339.6	1358.9	1353.4	1360.2	1413.4	1460.1	1450	1406.7	1400.8	1399.5	1409.8	1473.4	1436.1	1464.1	1409.4	1433.8	1484.7	1500.1	1467.3	1457.7	1468.5	1475.7	1473.2	1500.7
0	4.9666	0	14.084	1.7837	13.158	6.4479	29.916	49.621	71.622	32.409	96.793	100.19	106.48	120.56	133.54	155.42	189.37	157.79	173.07	120.8	123.43	134.7	83.167	108.19	82.496	92.221	154.44	76.776	115.61	90.837	109.31	101.22	77.555	103.24	112.07	129.21	105.44	100.72	107.31	103.66	82.045	74.491	82.506	99.694	97.465	77.478	85.973	90.918	97.595
28.32	55.563	39.918	0	0	0	17.629	71.993	136.26	269.28	378.45	500.51	762.48	971.95	1114.7	1311.2	1502	1611.2	1831.9	1917.7	1939.9	2076.4	2178.1	2228.1	2291.1	2357.7	2452.5	2590.7	2748.9	2900.9	3045.3	3288.1	3456.6	3774.2	3803.4	4155.8	4325.9	4068.3	4085	4685.1	4107.9	4434.2	4496.7	4527.9	4325.2	4634.7	4464.8	4332.2	4415.1	4540
0	0	0	10.61	11.721	0	0	12.623	16.031	32.395	36.642	61.622	72.644	90.102	108.79	175.26	176.01	169.08	224.48	328.36	271.74	294.47	314.85	322.13	317.85	343.1	360.97	287.94	449.74	609.68	667.14	782.75	861.56	951	1103.2	1182.3	1261.7	1243.4	1307.8	1378.4	1448	1530.6	1537.4	1588.1	1574.1	1593.2	1597	1610.9	1619.6	1717.9
0	0	0	22.017	45.449	115.21	192.44	355.19	461.97	682.69	960.99	1182.3	1449.3	1719.2	1994.4	2251	2454.4	2622.6	2747.2	2821.6	3026.4	2969.1	2949.7	3041.9	3065.8	3225.5	3212.6	3339.6	3411.7	3564.1	3583.2	3619	3632.7	3628.7	3676.1	3566	3703.2	3796.9	3715	3713.8	3647.3	3573.7	3705.4	3618.9	3646.6	3509.6	3625.8	3712	3722.5	3745.7
0	0	0	0	7.0936	11.98	22.553	21.544	14.093	24.407	13.909	25.073	43.82	59.656	86.063	76.808	106.4	88.911	101.96	128	132.84	153.53	160.66	183.34	185.8	215.38	231.12	283.42	328.03	390.2	462.43	514.51	579.94	635.37	706.91	778.55	838.89	888.32	950.01	1012.1	1019.4	1055.6	1090.1	1124	1150.5	1129.7	1156	1212.8	1206.4	1191.7
3.4827	16.227	0	0	0	5.8668	0	17.165	39.743	68.031	83.969	134.6	174.96	189.93	207.88	236.99	268.75	312.1	337.12	357.13	331.95	350.48	364.34	371.89	403.26	388.18	432.44	421.53	456.27	504	511.32	616.11	632.48	658.44	716.37	754.97	730.91	772.04	826.68	869.61	844.73	863.98	872.06	929.34	924.98	931.69	948.93	937.55	969.49	982.94
0	0	23.331	7.7925	3.8564	0	3.818	25.275	72.513	123.28	168.54	210.98	273.57	348.3	393.89	397.6	415.77	441.38	522.97	584.09	586.04	619.33	654.45	615.03	638.99	581.56	676.34	643.07	416.24	631.54	420.28	392.08	369.03	357.97	405.3	362.44	350.82	339.97	344.35	368.38	387.99	369.33	368.21	400.72	385.05	371.58	390.79	402.95	412.16	391.59
0	0	0	31.519	24.059	22.979	21.268	44.541	93.445	194.44	298.33	376.5	490.87	564.81	683.68	766.52	857.25	963.75	1074.8	1176.4	1353.4	1345.8	1425.8	1467.9	1598.8	1562.7	1554.3	1660	1619.2	1726.9	1731.9	1742	1713.1	1713.7	1712.8	1741.1	1863.8	1909.9	1832	1879.7	1853.1	1913.9	1850.4	1880.6	1904.1	1924.2	1974.2	1961.3	1938.7	1978.8
0	17.532	10.122	14.594	4.0447	0	0	0	42.247	143.82	256.2	357.54	497.1	644.61	825.13	991.1	1125.1	1231.8	1354.2	1404.9	1446.9	1477.6	1554	1501	1591.4	1677.6	1743.2	1772.4	1750.8	1834.1	1807.8	1889.4	1845.8	1803.1	1840	1850.8	1900.6	1913	1868.8	1966.2	1859.9	1938.2	1911.9	1967.8	1957.2	1953.2	1978.7	1985.5	1974.6	2026.2
0	0	0	1.5313	13.584	23.137	14.342	21.777	51.63	109.36	165.55	204	239.39	295.17	357.26	390.46	439.98	464.36	498.41	545.56	568.41	594.46	610.27	592.57	626.25	632.17	666.7	666.85	692.91	678.32	689.98	684.62	680.03	655.62	652.69	644.78	655.38	659.99	654.32	651.43	636.9	638.14	619.84	623.42	626.07	606.7	610.46	598.42	588.54	593.17
0	2.0524	0	0.48163	58.957	0	0	40.039	113.84	285.11	412.25	579.56	737.81	906.52	1055.9	1262.5	1525.8	1524.5	1760.3	1918.1	1938.4	2170.7	2286	2149.9	2231.9	2376.5	2415.5	2733.2	2676.2	2761.1	2810.6	3037.1	3028.1	3038.3	3100.8	3246.9	3292.2	3115.4	3165.2	3303.2	3280.1	3271.2	3398.5	3344.2	3324.7	3354.2	3297.4	3247.7	3209.6	3220.8
16.704	16.981	0	1.7971	0	0	0	3.521	43.619	68.986	127.88	187.21	238.63	302.82	374.78	435.12	502.24	543.95	577.19	636.53	632.71	668.42	666.47	676.2	681.93	751.52	818.06	912.39	1009.8	1033.4	1099.2	1148.7	1275.5	1373.6	1465.9	1572.1	1581.9	1671.8	1804.1	1907.8	1925.5	1936.4	2088.2	2115	2080.7	2065.4	2096.2	2133.6	2217	2200
0	4.225	17.493	0	24.007	0	0	0	16.532	28.373	43.826	65.79	83.255	80.156	106.66	141.54	156.82	168.85	208.02	269.79	382.3	448.19	462.48	435.28	478.39	460.76	453.14	499.96	495.38	536.72	514.04	596.92	583.54	601.12	617.89	576.41	572.15	604.4	600.04	630.26	591.6	537.74	555.27	512.03	489.28	486.1	509.13	494.76	480.1	462.12
0	0	0	0	41.623	113.27	252.44	393.6	620.22	886.59	1127	1408.5	1688.5	1954	2181.2	2466.6	2646	2835.7	3089.3	3186.2	3270.5	3413.9	3459	3465	3614.2	3655.9	3755.3	3844.4	3970.1	4067.4	4142.4	4094	4170	4345	4352.8	4415.7	4598.6	4800.1	4799.3	4826.8	5087.3	5152.5	5262.5	5450.7	5518.3	5595.2	5672	5666.4	5777.8	5911
0	0	8.5794	12.558	7.7422	16.719	104.78	163.05	238.77	304.86	400.86	483.47	592	629.39	712.02	823.08	864.22	926.38	1009.4	1074.4	1042.7	1104.2	1048.8	1111.6	1072.8	994.85	933.97	958.82	954.32	941.61	960.36	997.33	1027	1035.1	1006.8	923.82	943.54	995.53	1015.3	1069.4	978.07	935.81	1000.4	1046	1072.9	1085.7	1046.1	1052.4	994.9	1025.3
0	0	25.725	80.325	51.482	0	15.822	0	0	0	0	0	0	0	45.411	30.682	21.948	54.028	43.771	56.665	96.166	89.076	84.693	78.716	86.228	109.08	122.21	159.43	183.15	187.04	236.03	296.05	322.45	370.25	366.42	404.58	394.46	414.26	447.65	511.07	522.52	526.48	569.78	542.8	556.82	747.57	761.42	681.58	670.38	635.14
2.9376	7.6486	0	0	0.99599	0.34105	0	0.088354	12.458	42.146	75.423	89.613	98.747	144.73	178.98	195.2	238.53	244.09	312.26	270.18	277.63	294.44	288.78	311.57	333.1	356.31	402.76	382.41	416.2	419.25	453.33	460.42	503.78	502.9	509.59	529.51	544.42	555.09	558.19	576.86	580	589.32	575.4	601.31	604.91	579.33	589.65	599.39	381.36	399.47
0	0	7.8576	0	7.7283	0	15.964	0	5.9083	10.511	2.3233	17.215	0	0	0	0	0	0	0	0	0	0	0	0	0	0	0	0	0	0	0	0	0	0	0	0	0	0	0	0	0	0	0	0	0	0	0	0	4.1005	0
0	0	0	3.2187	24.049	21.171	49.707	69.249	66.952	68.44	90.733	115.54	128.13	122.93	161.16	162.55	163.64	194.16	187.07	134.9	123.05	148.6	148.73	163.18	161.08	151.95	180.07	206.41	204.05	229.14	235.38	244.04	255.69	280.45	284.28	328.17	323.42	345.1	366.46	390.9	389.5	404.2	427.43	423.69	424.24	445.23	455.05	466.51	464.46	438.79
0	0	0	0	53.903	44.806	49.934	36.852	16.284	9.8432	0	0	0	0	0	0	0	0	0	0	0	0	0	0	0	0	0	0	0	0	0	0	0	0	0	0	0	0	16.692	0	8.3547	2.9011	37.281	2.0062	15.295	8.1285	50.717	5.0695	0	18.777
0	0	0	0	27.766	82.94	137.3	223.92	311.94	315.28	370.75	448.31	528.93	352.71	365.9	401.02	407.56	464.83	494.33	540.68	507.91	559.77	555.03	614.83	516.86	513.75	455.41	467.23	522.17	546.46	619.74	640.09	749.09	752.77	743.73	709.43	737.53	855.31	878.95	903.55	857.92	885.85	934.9	979.17	1009.3	1056.2	1004.8	1057.1	1037.8	1078.1
0	0	0	0	0	19.839	26.957	56.397	100.33	148.77	221.48	273.39	354.49	415.49	449.69	500.45	553.69	638.07	627.42	709.13	765.2	775.51	799.41	845.34	851.88	869.26	908.81	917.41	943.74	986.74	1075.5	1077.1	1081.1	1041.1	1088.9	1079.4	1104.6	1123.3	1150.3	1023.3	1045.7	1031.6	1024.6	1066	1081.8	1075.5	1065.1	1042.5	1074.7	1077.2
5.0755	18.889	0	6.2677	0	0	0	29.019	138.25	207.33	284.63	350.13	467.15	578.5	594.52	649.53	699.17	792.54	862.09	908.98	948.76	1028.4	1043.4	1036.8	1119.9	1209.5	1210.9	1359.6	1366	1426	1502	1686.2	1725.7	1823	1934.3	2061.7	2177.7	2216.5	2329.1	2391.3	2484	2451.2	2606	2649.2	2699.4	2754	2857.2	2887.8	2974.6	2974.6
0	0	0	0	33.544	58.086	63.392	167.65	244.5	267.8	386.7	477.33	553.17	638.73	685.64	810	865.28	930.53	1025.9	1113.6	1100.2	1115.6	1142.4	1169.4	1130.3	1205.4	1144.2	1122.8	1152.1	1144.2	1136.9	1141.8	1160	1162.2	1162.4	1126.9	1156.3	1149.7	1163.4	1128	1124.5	1186.6	1109.6	1083.8	1093	1103.2	1099.1	1098.6	1130.7	1111
0	0	0	0	31.89	80.442	174.03	302.93	459.23	574.07	782.02	967.48	1178.2	1269.6	1486.2	1613.6	1696.8	1827.8	1775.7	1984.3	1838.8	2032.7	2018.7	2042.8	2170	2040.3	2212.4	2264	2161.4	2229	2244.1	2217.1	2233.4	2234.9	2234.5	2219.3	2186.9	2191.2	2240.8	2211.2	2227.9	2275.6	2263.9	2239.1	2196.8	2267.1	2218.5	2233.2	2233	2215.9
0	0	0	0	48.145	174.1	365.82	581.95	762.39	985.94	1194.9	1411.6	1574.9	1734.9	1904.6	2059.3	2144.1	2279.3	2370.1	2372	2484.7	2417.9	2500.6	2488.9	2591	2540.5	2574.9	2562.2	2652.9	2644.8	2710.2	2660.8	2647.4	2667.2	2708	2723.9	2747.8	2664.9	2718.3	2717.9	2785.5	2726	2781.3	2724.8	2727	2704.8	2772.7	2723.7	2682.7	2786.4
0	0	29.2	10.286	1.9513	4.2003	20.442	60.392	91.697	154.63	177.31	238.04	329.66	367.2	450.53	567.18	571.8	632.86	684.46	724.73	731.67	797.57	850.6	834.28	830.71	827.11	864.54	884.49	879.11	916.71	883.76	888.52	917.29	918.49	928.68	919.13	944.24	958.81	985.15	974.68	975.36	953.78	952.39	968.24	946.15	947.54	961.71	947.04	948.36	972.87
0	12.869	17.111	24.712	0	0	25.975	46.185	72.162	92.365	111.59	127.71	179.91	197.37	222.9	282.06	330.51	301.35	359.69	327.65	378.25	434.59	431.96	464.64	569.64	497.51	538.19	499.92	532.97	635.95	632.74	571.61	578.35	603.8	590.38	578.4	579.98	641.58	586.7	609.8	718.91	583.79	637.27	642.57	611.85	679.26	636.04	665	687.32	663.46
0	1.2409	0	0	0	0	25.065	90.397	185.99	297.16	424.3	534.32	695.61	841.3	990.6	1146.3	1274.4	1425.9	1512	1646.1	1713.4	1813.6	1969.2	2045.8	2092.8	2170.5	2249.3	2299.7	2305.4	2337.3	2404.8	2352.8	2404.8	2405.5	2463.2	2468.5	2446.3	2547.7	2477.2	2553.9	2578	2607.8	2631.4	2645.8	2678.6	2648.1	2663.4	2640.4	2682.1	2695.7
0	0	0	0	18.641	4.1951	19.986	60.123	162.13	192.17	287.03	392.8	471.6	599.25	693.79	782.84	902.84	983.06	1047.7	1144	1191.5	1281.8	1315.6	1390.1	1453.7	1493.7	1521.6	1598.6	1637.1	1739.7	1733	1855	1875.4	1885.7	1985.1	2048.5	2125.1	2143.5	2180.8	2242.2	2261.9	2386.9	2362.2	2343.4	2359.5	2382.1	2424.3	2350.5	2373.6	2389.3
0	6.0387	0	0	3.4833	0	11.747	57.831	115.19	201.63	297.34	400.76	518.1	652.84	740.83	844.64	952.94	1033.4	1118.8	1169.9	1228.8	1288.5	1325.1	1349	1420.9	1432.4	1424.9	1540.8	1567.4	1548.3	1579.2	1581.4	1623.1	1586.9	1637.5	1617.8	1723	1707.2	1694	1841.8	1917.5	1869.4	1864.7	1876.7	1857.3	1870.9	1944.5	1904.3	1921.2	1918.2
0	5.8509	0	2.6424	0	0	21.215	71.997	203.33	337.27	508.11	684.81	846.26	1120.6	1184	1431.7	1644.9	1725.3	1909.8	2002.3	2047.9	2129.3	2187.2	2253	2361	2387.3	2379.2	2523.8	2544.1	2651.4	2774.3	2810.8	2925.2	2983	3065.8	3091.5	3064.5	3202.7	3235	3279.2	3247.2	3219.5	3190.8	3350.5	3441.9	3507.4	3471.4	3448.7	3449.8	3505.6
0	6.2812	0	24.382	20.647	57.287	14.084	18.089	69.943	88.241	110.85	199.03	243.53	336.05	447.94	456.93	578.72	628.03	675.26	691.09	752.08	744.33	729.92	754.26	800.28	818.71	839.39	944.77	954.78	1068.7	1154.6	1209.2	1320.4	1477.8	1562.1	1630.3	1570.8	1578.2	1659	1809.6	1730.5	1739	1821.9	1698.1	1835	1772.3	1774.7	1855.6	1865.1	1849.6
0	2.5981	0	33.882	10.773	7.7213	0	0	0	0	0	0	0	6.68	28.252	18.897	49.666	94.293	94.902	99.069	69.248	70.554	79.552	95.139	128.26	110.34	108.76	115.82	139.34	181.17	205.87	268.06	297.48	328.19	403.73	432.73	467.64	457.83	498.27	557.42	564.18	596.97	618.99	646.18	684.76	672.87	687.86	707.89	706.84	699.16
0	12.717	0	8.5352	5.138	0	0	0	4.7176	38.834	36.321	61.714	56.445	90.984	94.24	128	131.75	160.12	143.92	210.72	190.86	194.31	188.29	185.06	153.77	151.65	147.86	139.67	144.07	93.633	59.608	52.011	15.374	23.625	38.764	50.778	20.695	12.952	8.2092	25.852	39.704	77.09	68.819	107.69	70.401	106.74	107.01	157.02	121.4	168.79
0	0	10.211	0	4.386	1.5214	14.946	69.956	128.26	239.33	336.82	450.54	617.89	722.67	887.8	988.43	1086.1	1177.3	1218.1	1320.1	1407.6	1393.3	1474.7	1420.3	1485.8	1493.2	1512.7	1537.3	1567.9	1523.7	1547.8	1616.2	1577.3	1547.2	1554.3	1551.1	1576.5	1500.2	1436.1	1566.8	1513.2	1467.2	1497.9	1522.4	1537.2	1556.5	1527.1	1509.7	1533.7	1511.8
11.844	19.1	0	7.6456	9.4498	0	0	0	0	0	0	15.194	5.2209	34.442	23.402	20.522	52.697	32.809	41.146	51.01	40.588	46.716	48.419	58.473	72.639	94.708	101.88	112.89	124.6	133.36	150.23	124.53	138.54	136.39	146.14	145.93	126.39	140.31	141.96	156.26	155.09	140.87	135.98	149.77	144.82	133.51	144.85	168.19	147.99	149.24
0	0	0	34.034	6.4247	17.713	0	6.4758	12.546	36.772	0	8.4436	34.411	13.989	16.75	0.37037	12.9	35.529	26.465	29.66	28.474	33.722	37.424	0.45969	6.9073	6.7543	9.5187	24.491	13.538	0	0	0	14.166	0	0	6.674	24.452	50.899	61.101	103.94	108.83	161.91	163.75	177.37	189.65	217.93	232.17	247.6	302.22	306.24
0	1.657	0	0	0	0	30.307	95.306	246.5	382.28	542.16	778.29	910.86	1121.3	1260.7	1478.6	1647.8	1808	1930.3	2137.6	2206	2280.9	2328.8	2459.4	2540.2	2519	2636.7	2656.4	2733.8	2705.8	2749.6	2757.7	2745.9	2761.9	2816.5	2731.7	2669.7	2653	2598	2560.2	2508.8	2484.5	2444.3	2380.7	2360.2	2300	2263.1	2202.8	2200.6	2144.4
50.318	7.8566	32.573	0	0	0	0	0	0	0	0	0	0	0	0	0	0	0	0	0	0	0	0	0	0	0	0	0	0	0	0	0	0	0	0	0	0	0	0	0	0	0	0	0	0	0	0	0	0	0
3.698	5.7995	0	1.6506	0	0	4.4863	36.514	79.534	131.91	207.44	267.73	347.91	395.99	481.48	562.53	653.78	703.61	748.04	776.18	834.81	799.61	845.38	854.26	863.79	915.14	985.65	1071.1	1138.2	1243.1	1349.2	1449.2	1530.7	1583.5	1648.9	1701.5	1763.9	1941	2023.8	2036.7	2119.7	2165.1	2106.5	2146.9	2174.7	2156.7	2158.2	2191.1	2143.7	2187.5
0	0	0	1.7523	5.1958	12.922	17.946	69.995	130.86	219.04	319.21	422.89	508.21	618.07	701.34	816.31	868.43	931.42	1003.2	1085.4	1110.2	1216.5	1247.7	1245.9	1325.9	1333	1379.7	1391.8	1416.4	1415.2	1389.4	1405.8	1378	1342.8	1316.4	1310.2	1281.2	1254.9	1241.4	1334.5	1314.8	1267.5	1154.5	1065.6	1055.5	1014.1	1000.4	962.51	939.27	907.05
0	0	0	17.178	14.264	15.415	53.896	109.74	207.25	315.19	414.64	526.56	640.73	782.27	863.21	1067.1	1083.7	1214.5	1268.2	1403.8	1488.7	1504	1638.3	1631.5	1692	1710.2	1886.8	1985.6	2103.2	2208	2337.2	2440.8	2641.9	2754.4	2999.9	3164.9	3243.8	3287.4	3372.9	3390.3	3490.7	3548	3580	3624.2	3644.7	3138.7	3078.4	3212.8	3187.2	3299.1
0	23.104	0	12.496	0	0	0	0	5.337	4.1245	27.792	30.96	41.825	72.537	80.063	75.318	23.51	0	0	0	0	0	0	0	0	0	0	0	0	0	0	0	7.0956	9.3437	14.066	5.0971	10.466	0	32.39	31.709	54.485	34.387	51.653	37.117	42.661	41.174	62.9	38.187	80.804	57.566
0	0	0	0	17.575	12.282	40.686	90.767	174.85	281.58	425.61	563.73	740.37	931	1026.2	1235.3	1357.2	1529.4	1666.2	1779.2	1929.8	1978.4	2085.6	2275.8	2208.6	2217.2	2240.3	2236.4	2385.2	2501.6	2752.7	2870.2	2951.6	3017	3129.6	3120.6	3077.8	3095.1	3108.7	3204.7	3162.2	3188.3	3248.3	3187.9	3256.7	3266	3283.9	3227.7	3244	3215.8
0	0	1.2651	16.554	14.007	13.195	43.459	139.02	200.08	339.37	528.32	719.93	931.06	1095.6	1296.6	1547.9	1692.5	1880.3	2004.9	2066.1	2207.9	2346.3	2383.7	2464	2589.6	2516.4	2639	2644	2542	2526.9	2623.1	2574.5	2605.3	2602.7	2682.5	2646.2	2551.2	2414.9	2349.8	2357.1	2328.5	2319	2312.6	2333.3	2353	2323.1	2403	2266.5	2311	2293.2
0	0	14.727	0	19.016	0	0.049014	0	0	0	0	0	0	0	0	0	0	0	0	0	0	0	0	0	0	0	0	0	0	0	0	0	0	0	0	0	0	0	0	0	0	0	0	0	0	0	0	0	0	0
0	0	0	0	15.088	56.012	72.065	167.11	319.29	494.89	666.95	856.99	1069.6	1278.6	1544	1759.7	1924.7	2167.8	2348.7	2241.3	1974.8	2769.4	3309.5	3320.5	3364.3	3371.9	3477.6	3527.3	3704.2	3735.5	3955.8	4050.3	4079.8	4268.2	4306.7	4259.9	4379.8	4404.2	4543.4	4556.8	4513.3	4676.9	4666.9	4729.7	4869.7	4779.5	4929.2	5046.7	4883.7	4866.4
0	0	0	0	71.79	54.242	54.439	93.03	134.64	167.21	220.08	285.07	356.52	434	501.95	546.04	564.27	636.31	570.12	587.41	624.49	650.78	693.27	779.01	801.47	848.71	876.06	877.41	654.28	838.54	821.75	835.62	813.57	819.85	856.01	858.6	868.16	887.65	948.93	902.04	923.42	898.47	901.93	930.78	925.82	914.45	943.58	932.33	927.72	916.94
0	0	0	0	45.222	54.097	95.365	145.87	231.67	285.59	408.86	552.19	695.99	827.32	920.5	976.5	1134.7	1249.9	1354.2	1396.6	1478.8	1458	1564	1532.5	1573.8	1576	1670.5	1888.7	1837.1	1596.3	1755.7	2009.2	2158.9	2371.4	2470.9	2683.6	2890.3	2961.8	3089	3266.8	3278.4	3161.9	3243.4	3238.3	3501.5	3381.9	3589.7	3598.4	3768.5	3813.3
0	16.114	10.766	0	0	0	0	33.524	80.757	166.22	262.87	391.66	532.46	707.75	756.4	908.61	1059	1210.2	1339.6	1455.7	1618.4	1674.3	1730.9	1829.5	1825	1898.7	1903.5	2027.9	2104.7	2164.3	2314.1	2390.6	2472.2	2547	2627.1	2707	2780	2846.7	2814.1	3028.6	3043.6	3005.1	3098.8	3103.3	3181.8	3176.2	3308.8	3359.1	3335.1	3277.7
0	0	0	0	22.522	11.67	19.541	33.173	70.543	100.2	153.27	214.32	293.32	367.41	452.04	448.4	516.22	516.3	569.07	595.13	621.19	600.61	599.33	585.28	611.54	626.38	647.17	717.97	756.74	788.36	821.96	866.01	919.22	966.19	1001.2	1050.1	1037.4	1125.9	1119.7	1185	1209.4	1214.5	1250.4	1249.7	1280.2	1293.4	1245.8	1297.9	1301.6	1300.8
0.10731	5.0841	2.2396	0	0	0	9.2964	12.39	20.995	41.101	61.052	88.13	92.426	111.84	146.73	122.8	137.73	115.85	112.26	174.72	196.88	202.93	166.01	160.36	175.04	190.59	202.69	213.26	220.48	243.65	290.52	280.27	314.79	358.37	324.01	387.52	373.02	424.56	445.82	463.67	578.18	506.59	562.31	582.58	563.03	649.69	674.18	662.4	666.43	702.42
0	0	0	0	11.216	23.224	57.604	102.71	221.45	317.34	431.92	614.54	858.89	962.5	1037.6	1143.4	1352.6	1454.6	1497.3	1500.5	1546.3	1542.8	1616.3	1623.9	1644.7	1650.5	1636.9	1653.3	1709.2	1749.2	1826.8	1815.7	1839.9	1827	1823.7	1887.9	1809.7	1788.7	1773.5	1840.3	1858.3	1857.9	1799.1	1777.9	1903.6	1810	1815.1	1836.3	1833.1	1736.9
0	0	0	3.7755	9.4447	11.966	38.666	65.94	109.57	145.15	166.88	221.44	269.05	293.75	341.5	392.21	424.84	450.18	490.96	479.95	470.19	496.55	505.89	532.05	549.52	536.69	541.25	556.73	613.37	609	604.26	599.56	585.74	591.26	574.35	588.11	577	575.05	572.63	550.28	565.12	603.55	569.73	535.31	562.1	527.84	514.62	513.22	490.9	503.69
4.3043	10.359	0	5.2562	0	0	4.5822	56.468	142.29	239.56	342	470.41	570.26	671.63	787.01	885.27	1055.8	1134.8	837.02	982.65	941.42	1391.5	1371.3	1392.4	1180.4	1510.8	1587.9	1642.1	1672	1766.3	1856.8	1894.9	2008.8	1990.2	2017.5	2069.3	2193.7	2232.8	2280.9	2351	2485.5	2430.1	2423.9	2323.2	2573.1	2403.9	2373.5	2405	2594.3	2428.2
0	0	0	0	169.82	245.85	353.46	267.17	398.76	386.88	716.71	648.59	648.13	759.97	1156.7	1134	1279	1316.6	1207.6	1359.3	1563.7	1639.5	1758.1	1758.6	1738.1	1772.8	1841.4	2006.4	2070.5	2242.9	2263.5	2385.3	2366.8	2603.5	2637.2	2617.9	2382.1	2274.1	2277.5	2354	2210.2	2246.1	2247.7	2297.5	2302.9	2300.3	2298.8	2389.2	2335.4	2336.3
0	0	4.1612	28.106	12.849	0	0	1.3732	13.755	34.906	64.812	121.33	136.14	166.76	209.5	215.71	273.77	297.36	344.61	415.61	409.64	447.53	474.19	482.63	524.5	510.14	531.68	532.46	567.95	560.99	576.9	605.44	611.2	626.29	613.09	622.09	644.56	626.93	639.07	647.25	607.88	605.39	670.24	651.89	657.03	633.62	648.42	623.97	659.78	659.04
2.3798	22.318	16.732	0.89129	0	0	0	32.241	130.42	219.8	301.4	436.62	527.15	665.41	702.87	893.46	969.54	1089	1197.2	1297.2	1394.7	1358.5	1377.5	1430.5	1173.7	1169.7	1146.3	1136.4	1229.5	1237.1	1301.9	1383.4	1434.9	1444	1434.4	1385.2	1388.1	1552.3	1532.8	1549.3	1496.3	1531.5	1589.5	1649.4	1640.3	1611.6	1600.1	1673.6	1629.4	1603.7
0	0	0	2.922	0	3.5712	92.407	220.79	378.73	583.32	765.26	954.97	1210	1366	1402.2	1614.4	1837.6	1917.9	2087.6	2170.4	2124.2	2110.1	2178.2	2253.2	2187.4	2401.3	2329.8	2335.2	2422.4	2503.1	2605.5	2587.4	2660.6	2569.6	2788.1	2680.6	2714.7	2422	2465	2482.7	2442.3	2501	2467.4	2589.3	2632.6	2565.1	2641.2	2597.2	2539.8	2498.8
0	0	0.72351	3.3658	0	4.1667	51.611	130	297.71	461.05	653.36	866.07	1105.7	1382.5	1544.7	1891.6	2022.1	2373	2445.6	2605.1	2581.2	2760.7	2788.5	2825.8	2857	2950.3	2908.3	2973.4	3400.7	3228.1	3352.4	3538.7	4263.2	3592.5	3727	3450.5	3689.4	3696.3	3616.2	3466.7	3751.9	3405.3	3536.4	3888.8	3839.7	3905.5	3870.4	4035.8	4023.4	3916.6
0	0	7.0263	0	0	11.296	18.188	38.357	140.83	223.56	308.36	440	604.58	784.31	936.07	1100.2	1228.2	1428.3	1547.5	1620.9	1747.2	1790.5	1778	1917.9	1895.2	2044.2	2070.4	2105.7	2299.3	2285.3	2437.8	2556	2751.8	2749.2	2786.1	2819.4	2865.8	3065	3077.4	3135.4	3071.9	3154.6	3258.6	3286.2	3360.2	3372.5	3413.7	3481.8	3445.5	3454
0	0	0	2.788	12.421	10.469	9.6069	36.086	46.332	59.584	76.263	100.73	145.71	178.21	198.98	239.88	249.44	255.9	276.66	291.15	294.97	301.77	306.05	325.42	366.32	378	422.85	427.21	490.09	506.8	513.69	515.18	511.39	510.49	509.1	526.09	526.67	529.72	530.57	551.68	544.44	544.35	562.79	579.25	605.53	617.81	618.42	601.6	602.33	615.92
0	0	0	0	0	5.6635	26.08	54.078	79.993	70.663	102.83	112.83	117.64	158.75	177.02	187.98	223.06	267.18	273.95	292.7	267.45	259.29	294.09	302.6	349.58	363.72	421.1	451.9	525.57	644.2	741.93	840.91	926.26	962.4	1120.5	1197.1	1321	1319.8	1419.4	1532	1556.8	1701.8	1663.1	1768.7	1801.7	1789.7	1817.5	1838.1	1876.4	1855.9
0	0	0	14.027	0	19.461	32.807	63.687	91.693	140.5	191.86	254.54	331.07	385.48	452.4	512.6	557.19	598.57	639.28	678.01	731.4	774.77	813.03	816.82	853.6	888.3	956.82	992.85	1041.4	1107.7	1178.7	1243.5	1284	1409.6	1434.6	1539.9	1572.7	1659.3	1527.4	1623.5	1779.7	1803.6	1816.8	1856.5	1877.8	1845.2	1904.2	1904.7	1965.2	1941.2
0	0	0	22.798	78.016	40.562	32.076	61.517	101.05	165.35	207.29	260.25	307.09	375.73	432.66	453.51	531.82	609.67	692.99	745.64	794.2	798.97	813.24	869.16	885.88	910.1	961.18	950.88	931.47	1016.4	998.72	1029.7	954.73	1047.8	963.26	1012.6	969.76	1086.3	1145.3	1079.7	1097.4	1058.8	1061.7	1091.2	1048.6	1058.6	1042.9	1060.1	1042.2	1046
0	0	0	13.981	35.052	18.161	26.079	53.345	83.824	0	41.083	86.238	143.79	195.43	250.02	296.07	342.13	376.95	412.65	444.84	480.57	509.22	538.45	526.53	575.54	592.09	594.23	610.88	603.51	640.66	625.1	626.16	608.89	626.29	629.37	603.92	632.36	628.73	617.93	597.03	618.88	615.67	594.53	583.25	549.3	586.98	587.25	573.22	577.56	603.04
0	11.105	0	3.6924	0	0	1.865	22.015	15.91	29.451	24.997	23.653	50.022	60.169	61.533	92.221	91.191	109.87	125.6	142.31	112.47	125.01	119.78	131.3	127.23	103.85	96.652	136.71	203.59	257.98	316.5	385.54	438.56	552.02	662.27	921.4	990	817.31	880.8	890.75	956.36	1022.8	1053.1	1057.8	1150.7	1155.9	1202.8	1176.2	1162.4	1218.6
0	0	0	90.33	43.967	89.627	85.258	215.31	445.93	540.03	706.37	955.87	1197.5	1368.9	1723	1870.6	2132.9	2435.7	2625.9	2765.4	2921.1	3015.6	3186.3	3309.6	3411	3431.3	3475.4	3388.7	3402	3392.8	3677.4	3534.4	3582.1	3587.9	3701.2	3664.7	3683.2	3768.9	3718.1	3880.9	3819.8	3870.1	3953.2	3846.2	3813.6	3895.3	3908.5	3928.5	3914.3	3883.9
0	3.3997	1.9589	15.195	6.6243	0	0	0	0	0	0	0	0	0	0	0	0	0	0	0	0	0	0	0	0	0	0	0	0	0	0	0	0	0	0	0	0	0	0	0	0	0	0	0	0	0	0	0	0	0
0	0	0	0	15.19	11.625	41.482	71.274	138.38	190.57	300.76	372.58	438.36	528.48	591.41	713.6	794.3	802.1	893.83	939.23	975.44	1035.6	1065.9	1082.3	1168.3	1195.7	1192.6	1203.1	1223.1	1250.1	1263.4	1252.6	1260.8	1252.3	1282.3	1301.6	1269.3	1258.6	1292.4	1325.5	1314.3	1268.7	1302.5	1317.8	1309.7	1292.6	1263.9	1277	1256.1	1269.8
0	13.002	0	8.3751	0	0	0	0	0	0	0	0	5.999	0	3.0044	6.8017	0	17.458	19.888	21.619	10.237	3.6842	20.485	0	0	0	15.862	10.855	40.989	34.116	31.235	44.897	65.957	54.929	56.926	59.368	39.916	52.913	49.561	69.868	69.745	50.761	45.885	36.772	52.545	28.966	45.244	14.695	37.306	38.733
0	0	0	0	26.113	66.369	114.22	249.26	367.21	525.07	660.95	850.64	963.41	1104.3	1272.9	1462.5	1611.3	1686.5	1854.6	1951.3	1996.8	2068.6	2140.6	2149.9	2220.6	2257.7	2296.7	2352.1	2418.9	2506.6	2535.7	2542.3	2503.6	2546.5	2533.3	2548.5	2541.8	2574.5	2483.4	2469.9	2492.7	2488.4	2443	2424.5	2353.7	2352.3	2354.2	2350.8	2315.8	2327.9
0	0	0	7.4056	9.4109	7.0033	24.785	57.576	114.42	184.03	248.49	349.91	435.35	542.16	632.09	662.84	764.58	695.4	726.96	788.55	825.58	880.79	784.85	893.35	895.79	919.23	958.55	964.73	1027.3	1099.8	1124.6	1180.6	1246.2	1287.5	1265	1282.2	1362.6	1414.9	1371.7	1508.4	1529.1	1507.7	1535.6	1450.4	1462.9	1432.1	1486.4	1489.4	1474.9	1482.2
0	0	1.0311	14.447	0	8.1476	2.8645	0	0	0	0	0	0	0	0	0	0	4.6615	22.086	10.247	0	0	0	0	7.4596	23.376	67.096	111.45	181.96	268.67	339.29	413.73	523.82	572.54	646.5	694.69	763.56	847.44	926.54	955.34	976.47	1040.6	1023.7	1038.3	1052.8	1080.9	1091.9	1105.8	1101.5	1109
0	0	0	18.197	26.029	20.085	24.853	42.536	78.373	109.16	177.85	223.69	261.61	330.79	362.81	396.98	534.36	411.13	434.91	520.31	517.61	552.86	544.16	587.42	627.41	633.26	705.39	776.33	833.38	937.12	994.61	1116.7	1205.9	1306.6	1404.4	1440.3	1475.9	1474.7	1468.8	1478	1492.6	1616.6	1580.8	1607.5	1632.8	1626.3	1640.6	1644.8	1687.6	1669.8
0	0	0	7.7263	0	0	15.677	38.844	101.95	178.2	302.81	415.82	539.96	636.84	801.62	892.77	1061.2	1107.2	1169.4	1267.9	1316.1	1369.4	1413.2	1430	1476.6	1359.8	1503.3	1491.4	1515.2	1521.9	1544.3	1580.4	1546.1	1548.6	1605.6	1547.4	1602.8	1592.1	1603.7	1582.1	1591.7	1612.3	1600.8	1603.1	1586.3	1565.1	1589.9	1646.4	1619.7	1622.7
0	0	0	0	10.83	29.341	87.443	188.67	323.35	497.19	729.48	879.81	1159.4	1395.8	1567.9	1744.2	1969.6	2249.6	2439	2606.1	2825.8	2940.4	2881.4	3002.8	3185.1	3263.4	3458.3	3594.4	3694.5	3732	3946.2	4109	4223.8	4472	4478.6	4638.4	4750.6	4804.1	5010.9	5125.5	5164.9	5391	5502.2	5345.6	5459.4	5476.2	5386.5	5358.1	5265.3	5124.6
0	0	0	0	11.382	50.96	300.54	378.88	537.78	378.98	502.5	571.13	722.05	799.67	914.94	1030.6	1134.7	1202.7	1283.4	1367.6	1393.9	1466.9	1496.5	1518.3	1599.7	1622.4	1718.6	1716.2	1770.9	1869	1916.8	1971.4	2036.1	2058	2108.3	2232.7	2355.6	2392	2378.1	2421.5	2423.8	2412.5	2441.6	2424.3	2463.9	2452.2	2454.5	2485.5	2484.2	2345.2
0	2.0144	0.60091	10.027	7.1499	2.5035	0	13.501	31.692	37.297	37.323	49.123	74.655	84.587	94.795	85.36	93.466	108.71	117.61	128	148.92	177.09	177.91	189.62	198.79	214.51	249.15	255.92	260.4	307.86	346.72	383.31	407.28	449.98	480.16	494.52	483.95	540.05	575.64	570.03	582.16	600.81	631.5	626.04	631.41	601.62	619.94	606.71	614.92	629.71
0	0	0	1.0221	22.119	33.837	72.674	129.41	179.12	261.64	357.54	465.97	558.62	620.12	709.38	821.21	891.15	917.8	991.4	1010.5	1067.3	1121.4	1087.8	1119.8	1206.5	1208	1235.5	1227.4	1263.3	1264.7	1262	1271.9	1272.8	1302.8	1338.7	1314.5	1334	1331.8	1316.9	1356	1357.7	1328.5	1367.7	1356.7	1373.6	1362.9	1366.7	1377	1360	1353.9
0	0	0	0	9.8286	2.646	24.917	56.994	63.651	60.579	53.48	85.628	112.87	120.84	105.51	101.66	117.34	136.63	149.72	110.54	153.06	93.142	116.32	151.31	114.46	99.3	78.016	89.302	72.353	99.073	187.18	189.13	186.71	157.03	171.07	218.38	222.32	164.44	130.47	181.19	193.66	219.44	202.77	170.58	288.05	259.49	314.88	361.44	330.05	288.56
0	0	0	0	51.274	55.487	61.657	106.29	99.141	124.1	85.055	123.05	135.79	123.49	127.48	156.33	141.56	153.15	163.06	147.52	151.91	141.08	162.39	134.75	144.6	156.27	189.39	238.29	284.95	367.32	410.47	499.95	569.9	630.27	661.82	760.16	849.84	938.24	972.74	1066.1	1168.5	1179.2	1223.3	1259.7	1250.8	1297	1353.2	1391.4	1415.8	1447
38.948	10.684	0	0	12.527	15.531	0	67.527	179.14	359.67	547.37	736.6	964.33	1165.9	1401.4	1646.8	1824	2017.4	2152.1	2296.6	2420.5	2423.2	2615.5	2500.9	2635.4	2713	2892.5	2912.9	3014.4	3151.1	3095.7	3330.9	3447.1	3667.3	3670.4	3886.2	3941.8	3895.5	4173.2	4308.5	4280.6	4492.3	4637.3	4751.9	4820.3	4910.3	4812.1	4943.9	4859.6	4917.8
0	0	0	19.58	30.713	53.672	45.672	62.931	105.1	148.78	178.28	245.17	289.7	276.91	305.82	359.11	374.78	420.48	452.61	469.07	458.8	490.89	516.23	505.95	550.5	538.55	584.86	607.18	597.69	660.86	725.65	748.25	785.71	831.49	868.79	928.61	948.33	961.77	981.21	1014.8	1026.7	1029.4	1125.4	1078.6	1121.4	1144.9	1113.9	1084.7	1090.7	1065.4
0	4.6232	0	17.102	8.1763	0	0	0	0	0	0	0	0	0	0	0	0	0	0	0	0	0	0	0	0	0	0	0	12.863	81.698	136.97	220.41	256.73	313.55	399.86	484.41	576.02	597.16	664.73	739.92	726.97	756.01	744.91	746.3	770.97	804	775.09	828.73	850	822
0	6.3999	5.2747	0	0	61.539	52.496	189.35	174.59	251.94	259.23	346.73	423.65	459.25	503.51	592.58	653.02	680.08	716.91	736.34	773.2	744.62	795.64	741.05	849.87	872.73	842.41	875.69	886.22	913.98	950.98	973.48	944.21	1092.5	1160.8	1206.2	1152	1110	1016.1	1011.7	996.06	968.4	962.6	1003.1	997.82	1008.5	1013.8	1031.3	1029.2	1019.3
0	0	0	0	0	7.0525	29.211	57.126	106.01	157.24	264.03	341.89	364.1	396.09	491.8	581.33	605.01	677.31	719.3	775	777.78	797.18	788.79	819.4	859.13	883.14	867.12	937.7	919.19	966.95	962.33	970.48	1005.1	1017.7	1008.4	1038.4	1038.5	1046.1	1049.5	1059.9	1066.4	1040.4	1102.8	1074.3	1083.7	1121.1	1079.7	1094.4	1079.9	1071.4
0	0	0	0	5.662	38.882	82.441	140.5	228.01	336.9	409.71	486.14	564.55	633.04	738.31	824.62	867.8	931.96	999.42	1092.3	1013.4	981.33	1029.3	1091.5	1125.5	1095.9	1154.5	1159.5	1177.8	1152	1201.7	1213.8	1238	1267.3	1223.7	1203.7	1219.8	1228.3	1228.7	1217.6	1231.9	1202.1	1183.5	1202.3	1166.3	1165.2	1183.1	1156.5	1192.2	1179.1
0	0	0	0	13.529	17.621	58.046	126.56	197.71	259.54	346.44	424.21	525.83	622.1	703.23	789.62	842.64	893.09	967.25	1008.2	1022.3	1039.5	1087	1154.4	959.24	981.15	1069.2	1105	1147.9	1189.9	1271.9	1298.1	1340.9	1340.6	1386.6	1425.7	1428.4	1460.7	1484.3	1463.6	1482.6	1485.8	1497.7	1502.8	1488	1514.6	1478	1510.8	1441.7	1458.5
0	0	0	0	98.369	166.82	259.14	387.79	498.78	631.97	807.82	913.29	1004.2	1155.6	1219.7	1286.8	1403.1	1413.7	1418.9	1492.4	1513.2	1541.4	1549.9	1551.3	1665.8	1612	1648.2	1699.4	1602.5	1627.1	1588.1	1433.3	1426	1420.5	1379.9	1372.6	1358.8	1323	1345.8	1333.7	1315.5	1277.7	1311.7	1281.2	1243	1229.4	1207.2	1220.9	1219.4	1197
0	1.0108	1.2548	0	0	8.9274	19.91	55.467	119.14	192.56	276.82	273.36	338.45	423.21	528.27	628.39	688.83	788.83	811.55	877.87	906.69	850.57	860.11	868.33	937.86	940.14	975.53	995.46	1016.4	1002.9	1036.2	1024.3	1032.2	1056.1	1061.1	1077.3	1062.6	1074.4	1124.3	1106.4	1123.4	1095.2	1112.2	1128.2	1101.6	1115.2	1113.7	1115.1	1104.9	1135.7
0	0	0	0	0	48.411	79.944	118.51	186.34	236.76	347.3	458.29	524	587.36	654.88	752.71	798.14	884.18	935.21	938.36	976.48	1007.7	1027.6	1002.7	1031.6	1044.6	1073.1	1104	1066.5	1101.7	1142.9	1162.6	1202.7	1178.8	1234.2	1242.3	1262.6	1271.1	1282.2	1298	1333.8	1371.5	1390.8	1401.1	1415	1336.1	1319	1304.4	1108.5	1086.1
4.0866	31.459	17.75	3.4788	0	0	0	151.44	264.65	544.2	622.85	1074.8	1398.7	1683.5	1775.9	2023.8	2253.9	2418.1	2578.5	2741.5	2871.4	2923.8	3126.7	3163.4	3279.2	3339.7	3272.1	3360.2	3477.9	3485.8	3483.4	3517.7	3561.6	3621.5	3608.1	3620	3614	3697	3724.6	3820.7	3794.4	3862	3818.9	3781.6	3800.7	3839.6	3809.3	3818.9	3775.2	3782.7
0	0	0	0	10.133	34.408	71.632	112.65	145.14	188.6	235.27	244.39	251.09	292.86	306.46	324.94	327.39	326.88	381.28	386.24	367.73	397.71	412.92	409.18	442.52	422.58	458.84	508.89	530.67	552.68	593.94	642.7	626.34	648.44	663.24	693.08	749.41	769.53	787.95	810.82	820.89	854.4	848.14	840.41	847.29	869.6	888.07	869.51	826.26	816.2
0	0	0	0	11.526	18.484	31.003	61.046	76.958	126.75	192.28	253.84	302.72	390.52	460.62	522.3	598.78	664.75	709.76	770.29	814.28	875.88	920.43	958.85	1037.8	1049.2	1119.1	1153.2	1229.4	1298.6	1299	1373.2	1414.2	1498.9	1572	1610.9	1639.9	1740.6	1761.2	1840.8	1812.3	1859	1884.9	1927.4	2020.8	2023.8	2055	2090.7	2141.2	2179.8
0	0	0	0	17.995	43.634	61.341	129.69	161	207.64	277.4	339.77	405.76	472.23	523.37	543.21	611.91	629.66	649.86	668.04	656.86	700.78	694.56	700.56	742.66	719.79	725.2	726.35	752.08	742.76	762.9	797.7	795.78	832.37	829.81	842.2	831.8	843.65	844.66	848.27	838.63	837.07	859.68	842.21	844.75	841.29	857.62	870.5	845.6	851.66
0	0	0	13.779	0	2.123	47.548	155.29	306.18	681.46	914.34	1312.4	1736.7	2097.7	2396.9	2771.7	2856.9	3039	3274.6	3659.8	3659.5	3929.6	4132.5	4336.9	4441.4	4566.9	4744.8	4796.2	4565.2	4545.4	4806.3	4898.5	4933.7	4856	4895.9	4934.1	5041.6	4916	5099.6	5098	5139.9	5095.2	5151.1	5292.4	5370.7	5413.2	5522.1	5308.8	5374.9	5296.6
0	0	0	7.1702	20.083	11.38	45.458	208.01	398.67	709.09	1015.7	1376.1	1776.8	2216.5	2429.9	2964.4	3187.8	3479.5	3798.1	4082.8	4184	4355.3	4569	4608.8	4930.8	4980.9	5111.5	5192.8	5339	5575.9	5618.9	5849.2	6004.2	6003.6	6150	6271	6229.3	6250.5	6179	6344	6217.8	6254	6328.8	6286.6	6345.7	6431.6	6411.6	6320.6	6340	6360.3
0	1.4656	0	0	0.81658	1.6628	19.245	17.688	45.382	91.211	175.56	263.17	312.82	395.52	473.93	551.27	588.63	639.44	672.28	729.31	757.99	770.41	767.77	835.57	825.49	902.3	921.69	966.74	972.03	1019.4	1046	1060.4	1073.7	1096.3	1100.2	1145.2	1188.4	1183.7	1193.8	1184.1	1228	1181.8	1291.8	1304.9	1313.5	1338.8	1320.3	1358.7	1378.3	1403
0	4.3252	11.738	0	0	13.599	30.453	78.948	146.33	219.9	320.81	428.43	537.1	614.64	742.6	839.82	909.3	1037.7	1086.3	1100.6	1142.6	1194.7	1233.3	1342.6	1344.7	1315.7	1373.3	1339.8	1380.6	1409.2	1392	1362.6	1353.9	1357.9	1382.4	1365.3	1351.3	1403.9	1400	1392.1	1408.9	1391.7	1450.2	1419.1	1431.5	1419	1407.9	1394.3	1385.6	1398
0	18.067	18.085	0	0	17.04	0	17.622	104.16	172.45	318.47	494.97	399.93	805.76	923.37	1123.4	1287.8	1439.8	1370.8	1474.7	1646.2	1701.2	1707.9	1778.6	1768.4	1859.8	1925.8	1990.3	2039.4	2070.1	2077.6	2154	2255.7	2222.8	2284.2	2304.7	2326.5	2371.2	2357	2368.6	2395.4	2436.2	2404.8	2493.2	2444.4	2460.7	2471.7	2524.6	2509.7	2449.5
0	8.8853	7.5311	0	0	0	45.296	107	243.72	376.48	554.1	731.73	910.29	1093.7	1323.2	1531.5	1720.1	1895.7	2126.5	2382	2257.7	2339.2	2328.7	2463.8	2513.1	2603.8	2667.3	2741.3	2880.7	2927.4	2932.1	3018.5	3148.5	3182.6	3248.1	3268.3	3235.7	3438.8	3443.7	3498.3	3442.4	3462.1	3546.3	3513.4	3580.7	3587.1	3608.6	3699.1	3685.3	3700.7
5.008	7.3867	0.7135	5.4284	2.5454	0	0	0	0	10.008	23.754	63.74	96.106	139.25	178.11	198.9	234.03	256.89	313.11	344.98	391.05	402.43	407.54	431.27	482.55	547.7	650.84	777.4	899.26	1098.2	1255.8	1444.3	1580.4	1720.5	1863.2	2077.9	2210.6	2366.8	2480.4	2581.9	2677.8	2764.3	2802	2869.9	2958.1	2979.7	3079.2	3070	3140.6	3141.4
0	6.1036	0	0	46.077	27.53	31.292	58.126	84.796	163.17	159.43	251.09	296.02	332.09	356.87	405.66	407.98	485.82	520.64	519.38	549.55	572.35	568.41	609.03	594.76	608.25	639.29	656.63	670.33	592.08	676.21	755.81	782.63	803.35	795.89	826.19	816.22	864.66	838.81	848.04	812.7	840.9	862.83	850.9	853.75	879.56	885.39	901.82	933.54	932.75
4.6731	7.0297	0	0	0	3.7661	6.9859	40.966	91.582	172.02	259.71	351.9	448.29	582.53	637.28	767.27	845.71	957.33	1002.4	1069.4	1124	1224	1285.7	1284.4	1331.2	1385.3	1382	1380.3	1315.4	1390.2	1370.3	1393.9	1377.8	1384.4	1411.6	1382.5	1360.6	1364.2	1348.8	1355.7	1381.6	1379.1	1365.2	1356.3	1367.9	1370.4	1343.4	1334.7	1346.2	1361.7
0	0	26.927	35.277	43.339	31.785	38.716	59.271	41.377	30.276	203.69	229.9	342.01	287.12	298.98	363.96	372.58	404.02	398.74	455.94	476.9	511.64	490.82	397.53	446.96	414.66	453.05	462.17	392.52	488.18	504.67	484.45	492.86	513.03	510.64	594.37	595.84	629.97	678.66	664.87	718.42	681.2	672.97	675.42	696.02	659.72	662.41	660.67	650.48	674.18
0	0	0	6.0492	1.6808	5.6456	17.092	30.695	63.603	120.43	173.62	207.11	245.96	297.83	361.54	362.79	386.11	384.69	432.05	467.36	450.3	477.06	468.64	474.74	483.94	482.76	480.75	459.95	494.65	494.32	502.13	542.16	540.37	533.96	526.38	547.32	535.89	557.12	575.89	588.58	582.91	603.69	595.39	611.28	620.97	558.03	566.07	538.67	524.31	541.67
0	0	0	4.2831	27.807	45.303	83.843	143.49	216.45	318.23	427.93	493.5	561.51	674.23	779.18	822.65	908.58	973.79	998.16	1113.2	1135.1	1183.6	1196.5	1224.3	1208.2	1188.8	1238.7	1204.1	1268.4	1313.5	1352.3	1388.2	1397.3	1444	1425.4	1349	1342.7	1394.4	1403.4	1380.5	1420.6	1419.7	1374.7	1408.8	1379.1	1347.4	1339.6	1324.4	1341.3	1301.2
0	6.1905	15.771	7.8634	20.847	17.548	0	0	43.927	115.46	202.07	335.58	421.87	533.21	627.27	651.51	725.49	783.78	859.57	930.69	988.3	985.83	1028.6	1043	1065.7	1130.9	1173.6	1294	1359.4	1423.6	1501.5	1563.1	1638.6	1689.7	1761.4	1816.8	1860.7	1927	1950	1970.1	1992.9	2011.9	2020.6	2016.3	2007.5	2076.7	2087.1	2102.8	2095.7	2163.8
0	10.416	5.0667	0	0	0	6.7296	55.768	130.19	250.6	352.71	449.6	573.82	712.07	863.9	922.53	1016.9	1159.3	1229.6	1327.4	1385.7	1444.6	1444.1	1462.3	1508.7	1666.5	1732.5	1770.6	1824.4	2004.2	2063.1	2082.7	2168.1	2288	2304.6	2410.5	2424.4	2535.7	2604	2620.4	2693.6	2693.9	2693.3	2729.6	2760.6	2710.7	2870.3	2848	2853.4	2903
0	0	16.991	1.5753	0	15.268	40.441	101.48	221.1	380.28	587.53	791.45	965.39	1194.5	1331.7	1541.9	1783.4	1827.7	2058.6	2248.2	2208.5	2187.4	2376.1	2288.7	2495.8	2703.1	2861.9	2989.8	3075.7	3075.3	3186.9	3273.2	3346.8	3348.8	3401.6	3455.4	3499.5	3514.4	3607.2	3644.6	3718.2	3747.1	3711.4	3748.7	3732.8	3704.5	3764.5	3751.8	3741.9	3830.7
0	17.813	23.413	13.605	12.765	23.715	0	0	5.0265	0	53.99	83.145	134.12	182.74	217.33	232.19	383.04	454.34	484.55	479.44	466.53	524.76	312.07	331.27	317.95	336.41	359.41	380.11	429.81	418.67	427.58	485.97	573.39	587.99	603.83	630.39	671.93	596.14	581.46	576.7	554.62	581.71	580.28	574.9	575.49	570.85	583.63	577.14	580.37	606.67
0	0	0	0	11.95	13.415	71.156	196.82	332.25	479.32	744.86	887.93	1090.1	1425.3	1647.5	1855.5	2142.9	2256.1	2644.1	2765.9	2707.5	2713.6	2820.2	2902.3	2844.1	2895.8	2936.6	2927.4	3045.9	3044.4	3030.4	3200	3392.6	3583.5	3513.7	3618.3	3724	3655.1	3607.5	3597.4	3568.7	3559.5	3552.6	3557.1	3648	3628.8	3660.2	3710.9	3682.4	3770.2
0	5.1623	0	8.882	0	0	0	22.361	54.445	109.6	162.75	227.44	288.33	315.55	387.5	447.71	476.51	521.32	515.54	609.52	721.94	745.95	786.44	735.56	778.87	817.06	825.49	927.84	920.06	968.78	1014.1	1073.7	1095.8	948.34	863.22	852.41	825.12	821.28	837.86	863.55	848.48	873.07	869.39	894.46	911.72	909.85	867.77	945.56	898.29	939.76
0	0	16.085	4.8121	0	2.6775	0	0	9.2891	16.932	35.198	59.703	74.416	83.579	132.51	163.18	179.91	201.65	220.36	223.55	244.94	260.06	261.91	287.07	288.28	334.08	374.3	411.15	393.65	419.07	434.24	470.46	505.97	493.71	521.43	542.01	585.37	635.23	644.29	646.64	686.7	699.72	705.73	738.32	762.64	775.27	748.28	768.26	782.08	779.63
0	20.299	0	0	8.6226	48.073	0	0	38.88	132.21	180.34	304.37	454.13	554.95	622.81	794.81	889.59	1042	1100.2	1212.5	1289.5	1418.9	1413.5	1520.1	1524.1	1576.7	1594.2	1633.9	1613.4	1697.8	1736.5	1722	1729	1714.7	1745.4	1726.6	1769	1777.3	1791.9	1800.6	1823.3	1730.7	1745.5	1771.4	1816.8	1818.6	1783.9	1839.1	1826.1	1937.9
0	0	0	0	4.5919	29.243	30.836	52.716	64.131	97.143	140.59	133.26	185.64	204.27	230.96	274.25	315.95	322.43	377.77	385.39	428.04	436.04	444.89	453.15	482.43	487.08	519.74	588.52	575.96	627.96	682.96	716.41	756.22	794.35	819.3	879.04	1007.2	995.74	790	1075.6	843.46	797.58	1051.2	1067.5	1022.7	935.24	1072.5	1104.3	979.5	965.16
0	0	9.1555	29.676	27.68	28.844	76.01	86.662	149.87	257.97	343.16	435.77	660.82	753.28	874.82	1039.5	1154.4	1227.6	1322.4	1340.3	1387.6	1495.8	1511.1	1590.4	1709.3	1776.4	1949.4	2404.2	2642.9	3085.8	3298.8	3034.4	4145.4	3563.2	3867.8	4710.1	4422.5	4556.1	5602.7	4803.7	4985.8	5984.9	5861.4	6215.9	6220.5	6218.6	5668.3	5765.8	5733	5802.4
0	0	0	0	14.438	119.78	33.145	59.292	61.485	94.096	130.43	154.39	165.5	434.64	461.27	501.79	540.48	554.49	592.06	628.9	643.16	602.77	621.94	636.94	689.69	668.52	627.46	611.96	624.35	622.03	621.85	670.64	651.33	664.02	686.55	652.07	681.85	695.49	686.66	675.03	694.09	700.97	698.41	697.18	716.26	723.38	716.69	692.49	697.75	701.21
3.0243	3.3292	0.48175	6.0336	1.0571	0	0	0	0	0	25.969	48.376	58.702	87.933	114.18	130.22	154.78	170.86	201.46	233.56	255.59	256.02	264.19	264.57	255.93	281.21	315.72	329.17	357.17	388.53	399.74	435.09	450.13	454.11	470.69	481.99	504.38	506.68	561.84	579.96	603.67	594.86	620.99	637.55	658.44	616.16	676.93	664.23	665.4	710.38
0	5.6992	0	42.977	10.934	18.998	24.154	66.476	54.782	73.961	125.39	168.37	223.33	257.56	296.06	289.56	314.73	314.34	336.69	402.1	390.9	416.91	384.11	378.9	424.31	408.55	453.32	438.47	474.86	442.47	505.82	485.09	468.36	451.81	496.33	519.47	489.72	493.42	527.37	486.08	475.52	472.94	458.68	453.82	481.65	508.16	508.25	501.72	518.53	486.22
0	0	0	0	0	122.87	84.423	0	0	13.014	7.1492	0	0	0	0	0	0	0	0	0	1.1821	84.656	0	0	0	7.1034	29.094	29.42	58.595	87.676	128.79	190.67	200.95	281.34	352.59	388.08	345.75	476.73	500.17	584.02	597.36	665.62	708.31	808.44	811.18	892.68	889.18	908.5	1020.1	1042.2
2.9653	11.599	14.583	0.71516	0	0	0	28.775	77.12	151.63	204.45	275.18	349.76	411.97	525.75	573.26	643.57	729.56	788.58	837.65	911.64	906.44	941.58	966.21	1015.1	1050.6	1110	1085.7	1116.2	1126.3	1144	1139.2	1122.4	1092.2	1083.5	1047.3	1028.3	1040.9	1049.1	987.23	998.87	1006.2	961.99	960.33	934.61	889.63	896.53	878.13	815.6	787.32
0	0	0	2.7897	7.6339	2.1369	7.4167	9.6166	12.325	31.65	38.879	70.115	89.781	135.69	145.46	174.25	208.26	216.83	256.6	279.81	291.44	291.06	292.9	300.45	349.88	373.64	418.45	442.33	517.19	608.16	653.65	751.96	813.88	903.58	967.25	1047.4	1100.5	1189.5	1219.2	1290.4	1303	1325.4	1339.5	1381.2	1389.9	1422.2	1491	1482.9	1471.6	1526.5
194.89	147.25	26.267	0	0	0	0	0	0	0	0	0	0	56.005	43.764	157.65	179.85	206.72	215.5	242.16	210.86	243.4	260.44	240.74	244.69	295.36	348.71	404.56	454.75	543.09	613.79	691.96	792.14	915.83	1047.8	1131.8	1177.8	1364.7	1369.4	1453.6	1482.4	1560.1	1585.4	1675.6	1669.5	1672.6	1740.5	1832.8	1911.1	1697.9
0	8.0278	10.171	1.9992	0	0	3.1863	22.781	60.916	116.9	159.66	212.86	301.75	332.98	419.46	487.52	555.76	665.49	764.58	802.29	822.69	847.29	913.3	858.6	919.83	970.48	1021.6	1069.4	1116.3	1153.1	1236	1300.2	1421	1452.4	1487.3	1499.4	1498.8	1608.7	1644.9	1646.2	1731.4	1718.2	1705	1728.3	1742.3	1721.8	1767.7	1734.4	1764.9	1772.9
0	0	0	22.634	3.9838	8.4288	8.6428	34.372	68.708	102.72	134.21	159.01	182.24	228.69	286.19	308.83	339.94	395.15	387.87	443.48	448.55	471.42	492.88	507.22	519.81	514.9	567.22	573.61	579.76	564.92	569.86	581.85	580.84	592.99	593.45	593.73	589.44	579.43	602.96	591.69	607.96	604.47	602.92	578.11	586.18	570.22	592.57	577.05	590.95	570.74
0	0	0	0	25.14	96.617	174.25	231.3	371.05	542.47	680.76	899.98	1090.7	1198.1	1377.3	1437.8	1548.3	1659.2	1752	1798	1853.9	1903.6	1896.9	1872.9	1960.4	1971.1	2027.1	2009.9	2011.7	2046.2	2032.9	2085.9	2115.1	2322.6	2181.6	2172.4	2146.4	2155.6	2138	2006.6	2068.1	2027.2	2062.7	2088.5	2038.2	2033.3	2028.9	2014.6	1977.6	1996.1
0	0	0	6.2495	0.76194	9.4081	28.248	25.253	31.349	30.223	41.328	56.134	66.264	60.965	76.979	74.048	86.685	73.998	72.769	74.489	71.719	69.016	81.947	86.568	100.45	100.34	98.865	105.03	124.99	140.16	152.46	160.14	168.44	195.84	189.69	197.63	211.32	235.62	215.88	288.8	287.21	293.25	261.17	258.86	273.83	267.28	308.17	280.71	273.9	263.39
6.3446	0.15231	6.0749	0	0	0	0	8.4449	0	0	0	0	0	0	0	0	0	0	0	0	0	0	0	0	0	0	0	0	7.9989	4.8777	75.365	77.752	92.958	69.234	76.78	104.65	110.9	0	0	0	4.1121	0	0	0	61.693	48.728	96.168	106.41	56.927	3.0204
5.6529	2.8207	0	3.3652	0	0	0	27.464	69.969	129.22	208.68	285.42	364.57	447.26	544.21	603.56	751.57	786.47	829.93	865.49	973.29	989.1	879.98	1038.4	1089.5	1190.2	1312.3	1401.6	1556.7	1688.8	1843.8	2001.1	2172.4	2348	2343.9	2464.8	2560	2719.8	2898.4	3009.6	3084.3	3230.8	3251	3365.7	3287.7	3420.7	3462.3	3478.4	3475.4	3546.1
0	0	5.7647	2.2479	2.5783	7.2633	24.392	35.705	23.424	17.343	31.264	36.514	58.536	62.504	73.61	90.815	98.332	117.38	127.83	141.92	157.77	175.11	179.84	150.06	156.58	156.3	181.01	187.22	193.93	227.56	250.76	286.38	319.04	353.76	365.92	398.05	447.4	487.57	490.86	545.87	568.31	574.74	592.76	624.13	627.1	640.64	651.6	644.64	679.22	667.73
0	0	0	9.7852	63.465	150.11	205.53	329.36	449.44	532.49	710.2	881.48	1047.3	1125.3	1322.3	1361.6	1525.9	1556.8	1613.8	1674.8	1719.4	1925.2	1996.5	1948.5	1931.4	2019.6	2121.3	2200.8	2294.7	2366.7	2377.3	2477.9	2612.5	2704.7	2812	2936.7	3057.3	3142	3173.2	3331.5	3379.3	3429.1	3464.8	3504.8	3615.4	3573.7	3699.6	3725.3	3775.3	3814
42.257	41.356	0	0	1.064	0	0	0	52.4	82.816	127.85	219.23	247.02	311.53	333.09	350.32	444.38	431.54	460.48	468.01	479.94	506.5	503.62	739.56	541.89	543.43	596.92	611.74	626.27	675.12	678.04	623.66	679.22	721.46	723.29	761.33	712.11	727.25	746.73	705.87	744.71	733.93	765.71	746.17	756.2	733.54	750.7	736.97	766.36	758.82
0	16.632	1.5868	0	0	0	6.4447	33.213	83.34	171.68	263.78	359.13	449.3	558.3	663.58	762.76	779.64	953.28	1008.3	1071.8	1147.1	1184.2	1200.8	1224.9	1309.1	1365	1420.2	1441.3	1496.3	1500.7	1500.6	1507.2	1600.2	1556.2	1581.5	1574.8	1554.8	1562.5	1565	1579.3	1554.7	1566.2	1539.8	1577.3	1525.1	1562.6	1599	1613.6	1615.9	1627.2
0	0	0	0	1.2158	106.44	249.15	484.65	738.89	1073.3	1370.9	1759.4	2118.6	2415.9	2798.3	2891.8	3023.3	3128.5	3344.6	3547.6	3602.5	3769.1	3881.4	3779.9	3768.7	3995.9	3986	4480.7	4557.9	4742.8	4818.7	5114.5	5086.1	5233.7	5494.5	5604.3	5626.5	5657.2	5907.7	5891.8	6144	6258.1	6305.3	6211.2	6225.8	6308.4	6293.6	6395.8	6449.1	6495.9
0	4.0728	19.46	14.772	1.4175	0	0	6.9343	8.269	43.686	36.105	58.411	141.17	100.26	82.776	175.6	188.82	338.18	414.74	339.4	382.29	369.67	592.49	388.19	435.74	373.66	366.91	412.43	419.23	406.31	488.54	516.27	534.09	520.83	538.07	585.93	566.79	558.23	565.45	643.73	651.87	651.66	623.24	598.9	708.19	701.07	732.06	776.44	766.87	724.65
0	4.384	0	0	0	10.634	33.883	77.955	186.33	299.55	436	575.28	758.6	912.23	1099.8	1258.9	1425.3	1644.5	1807	1965.2	2130.1	2242	2344.1	2527.1	2699.3	2770.4	2883.1	2896	3045	2976	2956.1	3112	3074.3	3106.8	3073.6	3099.6	3098.6	3051.1	3022.8	3145.9	3095.5	3007.7	3107.1	3022.3	2957.4	2948.7	2919.2	2961.8	3032.8	2952.5
0	0	23.367	0	49.483	16.625	14.506	69.979	147.74	296.3	407.46	640.84	847.46	1063.7	1141.9	1330.2	1493	1671	1790.1	1842.6	2217.1	2002.2	2118	2081.3	2173.4	2202.2	2193.6	2190.9	2145.5	2113.9	2214.3	2221.3	2280.4	2170.5	2200.4	2155.6	2150.5	2039.2	2034.4	2031.7	2065.1	1985.3	1903.5	1891.8	2015.8	1937	1975	1940.4	1940.3	1874.6
0	0	0	15.755	4.4601	1.3153	0	11.09	3.2326	0	4.9515	6.6252	8.4889	4.7753	25.877	19.037	23.756	29.907	30.858	27.407	29.557	43.004	24.627	48.872	42.085	28.993	40.016	45.21	65.509	69.067	84.375	99.03	111.94	117.27	106.68	126.65	131.46	139.76	133.98	170.13	160.09	161.15	161.11	155.51	163.24	162	165.62	168.83	179.19	158.36
0	0	4.2037	3.5808	16.998	54.111	42.862	54.626	39.279	65.295	79.966	53.328	73.747	61.698	72.697	52.629	40.757	39.018	18.851	8.4618	19.631	34.895	38.99	12.231	13.626	31.856	24.5	12.898	36.681	43.77	64.604	75.287	80.28	85.003	105.88	118.95	154.54	193.09	200.51	209.48	228.4	233.87	232.69	223.3	228.05	237.83	247.2	256.42	241.57	239.42
0	0	0	3.7905	12.333	20.27	35.965	61.958	72.718	70.913	86.122	91.213	121.22	152.16	172.51	183.57	191.82	232.62	295.64	303.85	287.61	273.06	301.82	314	324.54	290.48	315.14	340.43	382.79	393.93	420.83	428.5	434.33	464.76	467.07	495.06	511.1	523.82	509.61	521.69	528.87	533.18	540.7	546.63	544.54	570.85	579.61	565.92	553.45	580.44
1.0697	83.603	20.693	0	0	0	9.9745	20.761	72.906	125.11	156.03	292.36	325.07	457.19	526.79	566.32	633.32	812.63	850.59	898.98	834.6	939.77	945.87	1031.9	959.71	1052.8	1028.3	1053.1	1137.9	1173.7	1294.5	1341.8	1511.2	1609.9	1640.5	1716.4	1807.7	1972	2005.4	1985.9	1901.2	1858.3	1923.4	1849	1862.7	1866.6	1801.9	1935.7	1895.1	1968.3
0	0	0	19.112	61.646	73.302	77.109	77.439	117.32	190.19	210.82	307.64	333.54	382.83	430.66	424.45	522.26	590.23	633.94	646.51	649.39	670.02	703.38	744.14	727.83	810.23	863.09	906.06	964.81	952.44	999.85	1018.9	1079.2	1092.5	1127.7	1155.5	1192.6	1235.9	1223.2	1235.1	1271.1	1251.1	1261.7	1286.8	1337.8	1368.7	1352.9	1417.3	1429.3	1457.8
0	0	0	3.8105	3.3318	0.28702	45.322	110.41	202.08	324.45	487.79	621.66	798.4	950.08	1104.2	1239.7	1365.1	1456.6	1594.5	1604.3	1762.2	1810.7	1834.1	1897.9	1866.4	2190.9	2019.9	2051.7	2096.1	2101.7	2241.7	2504.1	2421.2	2581	2749.8	2859.7	2978.3	3087.4	3084.9	3210.5	3218.5	3355.8	3384	3455.2	3504.9	3516.5	3524.9	3521.4	3543.5	3637.1
0	0	0	5.4084	3.0106	3.4155	5.8889	4.0619	7.4092	5.6347	7.2038	2.7667	12.589	22.086	27.561	12.13	30.624	28.682	17.08	10.189	9.2545	13.572	10.202	24.133	23.86	9.5312	19.419	19.945	16.823	26.131	29.045	26.675	5.6387	3.0031	0	0	0	0	0	0	0	0	0	0	0	0	0	0	0	0
0	0	0	10.601	1.562	50.447	89.367	137.33	233.03	371	446.59	550.18	662.78	797.54	901.7	989.7	1118.4	1302.5	1394.4	1498.4	1577.6	1734.3	1801.7	1880.8	1954	2091.9	2167.1	2250.9	2438.8	2597.1	2690.2	2882.7	3060.7	3123.2	3180.1	3219.3	3343.1	3528	3575.5	3602.7	3591.3	3675.7	3203.9	3383.4	3399.1	3410.1	3363.2	3430.5	3439.4	3388.8
0	0	0	0	0	21.246	64.865	153.48	216.72	331.98	430.31	538.55	610.4	711.78	777.68	889.61	946.56	1010.2	1063.6	1125.1	1147	1166.5	1187.6	1238.6	1258.4	1250.1	1229.8	1248.5	1233.8	1283.5	1216.5	1238.8	1251.5	1263.7	1251.3	1240.3	1224	1228.2	1245.4	1250.4	1199.4	1208.9	1179.6	1193.3	1150.3	1147.5	1140.7	1142.8	1183.9	1159.1
0	0	0	6.8625	20.292	22.575	97.043	177.61	338.69	560.28	722.05	1000.4	1265.7	1531.4	1651.9	1871.8	2101.6	2188.9	2386.4	2576.2	2721.9	2811.3	2885.5	2903	3082.4	3130.3	3243.8	3397.8	3428.2	3508.1	3532.2	3613.5	3512.4	3599.7	3573.7	3580.3	3561	3596.9	3657	3551	3598.2	3601.9	3599.4	3635	3581.3	3613.1	3616.5	3619.4	3630.8	3679.4
0	3.0949	4.0902	4.4378	0	0	21.713	49.715	107.29	179.61	260.58	353.79	426	512.88	597.31	668.87	742.17	804.99	891.68	939.19	998.35	988.45	1006.3	1080.9	1151.7	1196.9	1234.5	1266	1276.8	1283	1359.4	1383.8	1399.6	1445.9	1414	1405.9	1442.2	1479	1496.8	1490.1	1504.2	1541.4	1498.6	1498.4	1468.4	1438.7	1485.5	1473.4	1511.3	1492.9
9.9354	22.75	25.58	0	0	0	0	4.606	0	72.693	120.35	192.28	249.52	287.04	415.27	456.28	452.8	484.47	556.7	609.98	628.24	570.57	692.68	546.52	589.11	601.83	666.84	712.08	752.21	832.55	881.44	1011	1093.4	1138.8	1220.5	1342.8	1450.2	1468.2	1585.5	1638.5	1672.7	1723.2	1789.5	1838.6	1885.7	1925	1884.2	1922.6	1908.6	2014
0	0.2347	0	0.57144	0	19.574	21.413	45.83	79.444	108	154.89	179.15	251.16	291.68	319.54	363.88	407.41	442.26	481.41	479.7	517.35	539.18	556.42	562.09	567.25	554.73	600.38	648.43	630.72	632.66	677.31	674.11	705.47	749.46	774.72	805.4	820.57	820.53	828.43	802.97	821.57	817.61	844.31	858.74	955.82	976.43	1150.7	1094.4	866.78	845.22
0	0	0	24.421	17.448	10.137	13.092	63.066	129.35	193.17	247.97	305	357.5	401.63	442.06	479.4	531.28	599.92	632.27	690.62	727.54	737.59	773.33	786.3	772.92	791.98	862.65	901.41	920.78	889.15	936.65	902.31	927.85	921.78	996.05	1008.7	1013.6	1054	1037.3	1095.2	1120.1	1157.5	1173.7	1207.1	1186.1	1079.1	1151.6	1159.8	1135	1105.9
0	1.4149	9.5893	0	2.8686	0	20.409	80.67	162.42	288.57	426.11	542.71	729.89	874.48	1019.5	1167.7	1334.5	1478.6	1582.7	1681.1	1766	1843.2	1918.8	1927.2	1976.2	2022.8	2151.9	2197	2286.8	2374.6	2524.4	2516.8	2653.9	2813.3	2940.6	3046.7	3126.6	3211.3	3217.4	3411.1	3434.1	3519.6	3605.8	3663	3649.7	3715.2	3699.9	3745	3738.9	3739.6
0	0	0	139.82	274.49	172.31	230.91	411.3	469.04	660.46	791.35	1048.4	1155.5	1337.6	1563.7	1683.8	1753.9	1823.4	1960.6	2024.4	2065.7	2283.9	2269.8	2245.4	2294.3	2253.7	2383.1	2448.2	2480	2572.5	2764.5	3204.8	3105.2	2813.7	2991.5	3047.3	3070.2	3714	3232.5	3216.8	3234.3	3238.7	3205.6	3157.4	3163.5	3206	3282.5	3222.1	3293.4	3090
0	0.41284	0	4.9856	3.0807	0	14.519	49.394	114.17	195.89	319.17	468.87	591	715.26	834.62	923.34	982.82	1143.3	1180.2	1254.6	1290.2	1251.2	1404.4	1293.2	1369.6	1421.2	1441.7	1431.4	1493.6	1554.3	1568.8	1639.1	1620.8	1690.9	1727	1798.7	1828.8	1888.1	1985.7	1939.9	2021.8	1983.9	2028.7	2059.2	2043.9	2119.8	2075.1	2062.7	2137.3	2207.2
0	0	0	18.478	46.37	0	0	62.098	118.52	241.4	322.47	458.94	582.32	721.52	865.28	1017.5	1126.1	1246.9	1310.9	1371.7	1484.7	1554.8	1640.8	1722.4	1702.9	1730.5	1763.8	1750.5	1772.3	1816.5	1870.9	1886.4	1929.4	1934.7	1963.4	1928.1	1970.1	1995.4	2060.6	2082.3	2129.1	2080.7	2039.9	2068.5	2079	2119.5	2067.3	2068.8	2083	2056.9
0	0	0	0	57.962	88.992	150.4	191.95	254.37	350.72	408.93	504.02	562.15	609.56	598.51	653.7	722.65	729.1	730.34	790.84	812.81	824.76	852.12	895.55	892.83	892.19	915.53	932.65	894.31	950.44	988.5	1023.1	1057.1	1083.2	1026.3	1018.2	1073.3	1088.7	1115.5	1105.8	1122	1096.3	1114.2	1104.4	1133.2	1153.3	1149.6	1169.1	1195.9	1163.7
0	0	0	6.3952	39.15	97.43	221.99	378.91	547.77	786.03	1000.5	1295	1494.5	1712.9	1958.9	2064.2	2279	2344.5	2544.6	2663.1	2619.6	2739.2	2764.5	2858.7	2822.9	2862.6	2984.2	3080.5	3173.2	3103.7	3173.6	3192.9	3312.7	3342.1	3368.8	3485.8	3489.2	3493.2	3548.2	3649.7	3732.6	3765.5	3801.2	3699.9	3913.3	3876.3	3938.8	3967.4	3785	3905.9
0	0	0	0	74.274	169.01	310.21	473.7	648.28	837.98	1080.7	1279.8	1506.2	1753.8	1888.7	2107.6	2271.3	2446.7	2585.3	2772.4	2836.5	2934.2	3041.4	3076.9	3101.6	3134.1	3215.5	3286.4	3325.7	3451.4	3508.6	3574.2	3676.4	3652.6	3827.9	3734.7	3930.6	4094.2	3989.4	4052.8	4113.3	4055.9	4294.6	4275.7	4260.1	4442.1	4313.4	4394.1	4397.4	4343.1
0	0	0	19.451	3.3169	15.75	16.697	56.426	94.093	139.42	216.43	315.95	415.13	512.6	637.37	693.88	807.62	828.28	911.16	921.72	967.62	1006.8	1002.4	1073.3	1121.3	1127.4	1196.2	1320.5	1356.9	1446.9	1500.3	1595.9	1696.9	1770.7	1828.6	1882.3	1952.8	2020	2091.9	2166	2484.6	2497.4	2544.5	2644.1	2538.4	2505.1	2599.5	2665.2	2378.3	2352.7
0	0	0	0	74.534	106.81	161.51	308.88	369.51	585.64	820.68	1017.9	1218.1	1463.5	1692.8	1872.5	2009.7	2161.3	2202.4	2258.6	2353.2	2394.8	2292.2	2247.8	2334.9	2461.8	2517.3	2386.6	2215.3	1995.9	1898.7	2736.6	2247.6	2174.4	2194.6	2840.6	2491.3	2926.5	2417.5	2227.4	2908.7	3001.5	3076.5	2629.6	3107.3	3069	3129.1	3115.3	2814.3	3277.7
9.132	0	14.229	20.52	0	0	9.2074	17.838	52.049	104.59	42.163	26.795	134.01	153.2	143.66	122.11	162.22	204.39	231.21	256.82	249.22	255.07	231.25	227.83	216.64	171.37	132.44	107.86	143.18	193.38	192.26	202.77	268.83	231.36	271.51	309.59	330.53	345.49	358.28	411.02	413.16	428.3	352.75	370.91	394.7	364.52	342.27	381.69	374.58	363.24
0	0	0	10.153	34.702	74.673	103.92	134.76	132.47	188.9	215.61	241.37	235.68	255.19	288.62	269.52	289.67	271.66	328.61	199.55	177.8	185.5	157.77	157.63	188.39	161.87	234.27	369.69	384.14	568.87	750.69	780.09	866.32	980.44	1049.8	1152	1195.8	1338.9	1278.9	1609.3	1395	1410.6	1458.2	1440.1	1530	1550.5	1559.8	1618.4	1634.6	1833.6
12.239	0	20.766	2.718	2.4545	0	0	0	0	0	0	0	0	0	0	0	0	0	0	0	0	0	0	0	0	0	0	0	0	0	7.255	64.133	103.02	142.81	193.05	206.19	276.04	278.51	281.09	379.86	375.94	393.17	399.04	461.98	496.26	518.96	466.58	469.93	472.7	530.26
2.0641	0.16329	0	2.0255	2.677	0	0.62417	41.377	82.332	142.43	219.88	288.16	367.78	458.43	528.86	604.5	706.84	706.56	792.31	786.33	863.19	899.27	886.65	935.48	946.25	985.11	956.2	1005.8	1024.6	1008.7	985.29	1003.8	1018.7	1003.3	985.12	973.75	993.91	985.65	964.8	971.19	917.36	960	912.36	943.44	909.19	943.65	938.58	939.55	933.39	908.49
0	2.1362	0	13.374	2.6881	0	0	16.918	71.159	99.574	156.05	229.92	336.93	428.83	500.03	591.49	663.06	692.85	763.19	779.64	817.2	844.59	815.89	865.76	884.53	910.11	954.17	948.12	1007.1	1035.7	1057.3	1100.8	1090.2	1084.6	1119.9	1135.2	1139.1	1148.9	1126.2	1146.4	1158.5	1199.4	1179.5	1181.1	1196	1194.2	1194.3	1218.6	1207.8	1197.3
0	0	11.485	0.51316	14.493	0.25239	27.884	34.847	91.478	130.32	128.46	179.17	237.82	274.97	343.98	362.73	421.02	470.04	486.4	504.08	556.96	522.85	540.09	537.63	673.39	712.55	708.4	776.32	737.87	785.95	784.28	818.99	891.82	906.81	926.96	961.99	950.55	1021.6	1036.1	1020.2	1091.2	1073.1	1099.8	1139.8	1092.5	1137.6	1129.1	1142.3	1136.7	1148.6
0	0	0	9.6748	1.1849	13.647	5.2604	11.683	0	0	0	0	24.364	12.483	41.866	74.695	101.11	146.68	138.4	149.82	124.28	137.05	154.99	157.45	176.98	196.16	217.44	247.61	291.65	343.41	393.14	439.35	495.5	533.33	559.52	635.92	667.44	703.26	742.81	817.36	836.51	857.22	883.68	916.27	986.45	957.88	995.55	993.34	987.51	1017.8
0	0	0	0	32.332	30.816	97.616	229.85	326.33	435.09	624.86	714.19	893.27	1024.5	1158.7	1328.6	1544.8	1599.5	1681.9	1852	1953.5	2036.1	2135.5	2147.4	2205.9	2203.9	2182.9	2205.7	2175.6	2166.1	2165.7	2238	2237	2288.1	2310.3	2301.8	2313.6	2305.5	2301.6	2229	2271.2	2299.3	2304.7	2331.8	2300.6	2256.6	2309.1	2313	2341.2	2340
0	0	0	34.483	47.284	20.457	55.104	85.494	131.53	214.75	271.03	339.33	437.06	520.06	565.16	609.01	701.52	744.85	773.76	818.05	789.91	783.63	775.86	779.95	792.97	804.56	828.39	753.73	783.07	797.68	815.52	846.93	855.74	838.29	841.29	831.51	848.62	825.7	844.57	820.37	827.09	802.82	817.42	802.98	771.72	801.37	781.71	807.92	823.55	770.5
0	0	0	60.644	92.752	164.76	134.16	203.2	238.64	312.37	448.19	570.92	625.95	813.97	958.1	1077.1	1155.9	1287.5	1347.3	1567.9	1530.1	1485	1582.6	1570.4	1723.7	1803	1757.2	1834.9	1791	1881	1968.4	2002.6	2212.5	2291.9	2220.4	2267.8	2307.4	2437.1	2471.7	2475.8	2393.8	2440.1	2564	2526.5	2605	2594.9	2496.7	2623.5	2600.9	2632.1
0	0	0	0	0	20.52	58.696	106.01	181.03	260.99	364.77	515.3	597.14	713.82	826.79	859.2	765.93	987.47	1089.8	1107.2	1184.5	1251.4	1264	1330.2	1407.4	1351.6	1416.1	1492.2	1619.8	1625.2	1694.1	1813.4	1837.9	1935.8	1994.9	2034.8	2079.5	2151.1	2216.3	2306.3	2337.4	2405.4	2451.4	2521.9	2513.6	2550.7	2539.6	2638.5	2663.7	2689.6
0	3.2989	6.2891	0	0	0	19.279	49.075	157.02	283.16	411.17	589.03	711.5	894.51	1011.7	1109.3	1229.7	1336.8	1450.5	1528.1	1559.2	1614.6	1612.4	1713.7	1798.5	1810.4	1821.9	1890.3	1930.7	1944.8	2014.3	2061	2108.9	2191	2197.7	2222.6	2207.9	2205.9	2271.6	2296.7	2280.1	2281.4	2298.7	2338.3	2321.7	2274.8	2317.4	2279.7	2346.3	2304.5
0.089403	7.7117	4.7632	9.4912	10.226	0	0	50.757	131.28	179.94	302.84	477	437.58	645.91	717.26	837.32	948.96	1072.4	1138	1232.5	1310.2	1378.2	1455.9	1492.8	1551.1	1534.7	1474.8	1487.3	1537.5	1507.9	1607.3	1613.2	1632.9	1631.9	1717.5	1741.7	1785.5	1854	1849.8	1956.5	1924	1897.2	1901.1	1899.6	1916.9	1954.5	1956.2	1884.4	1916.3	1860.4
0	0	0	118.1	125.66	70.194	40.16	0	0	63.172	108.41	144.34	149.17	214.57	292.83	310.96	388.29	416.9	461.96	523.55	539.09	500.55	446.46	584.93	838.64	865.28	919.18	976.78	956.68	1038.8	936.01	871.4	844.65	792.51	799.38	861.79	840.87	886.92	830.63	908.88	887.43	847.09	795.91	764.71	833.07	824.43	786.09	824.41	736.1	862.09
0	0	0	10.163	22.376	47.208	54.433	54.746	190.88	195.51	258.14	332.52	484.65	687.08	666.53	681.23	723.2	748.37	681	686.45	644.56	673.29	646.62	686.35	676.85	675.17	681.93	744.37	747.04	886.83	847.95	857.84	886.55	927.8	1004.2	1014.1	1059.1	1043.2	1061.3	1082.9	1153.5	1152.9	1136.7	1133.3	1137.3	1128.8	1118.5	1108.4	1108	1108.3
0	39.264	29.584	26.138	15.946	46.707	23.918	72.135	133.59	215.96	319.53	387.98	474.55	549.63	632.37	747.76	783.99	856.61	871.13	928.11	957.11	834.21	857.26	850.8	879.28	888.36	935.74	974.2	1021	1061.9	1072.9	1088.4	1068.3	1079	1115	1152.6	1177.3	1226.5	1204.3	1190.8	1204.5	1065.7	1081.6	1027.9	1067.6	1075.1	1065.8	1061.3	1064.9	1074.3
17.702	14.041	0	0	0	0	0	15.659	86.736	186.36	320.8	418.22	586.48	709.03	892.61	1019.2	1105.3	1214.4	1283.8	1395.5	1505.5	1545.3	1626.6	1637.6	1670	1694.2	1757.7	1767.9	1781.9	1865	1792.8	1843.4	1798.5	1792.3	1766.9	1713.6	1729.3	1648.3	1625.1	1652	1603.6	1611.4	1538	1566.8	1483.2	1499.9	1489.9	1458.2	1421.8	1410.5
0	0	0	0	23.73	46.122	105.32	228.69	328.06	455.93	639.52	785.96	941.36	1164.8	1266.8	1469.3	1649.5	1758.7	1864.2	1975.9	2018.8	2093.1	2069.2	2101.1	2209.5	2176.1	2212.7	2219.4	2235.7	2265.4	2255.4	2346.2	2305	2367.1	2429.2	2384	2446.2	2473.1	2469.9	2479.3	2530.5	2517.5	2552.8	2562.5	2655.1	2597.2	2593.7	2563.9	2625.5	2609.6
0	0	0	6.2755	1.1926	9.851	0	5.5891	10.833	0	0	0	0	0	0	0	0	5.1845	0	0	0	0	0	0	0	0	0	0	0	9.5484	16.577	29.331	23.332	21.832	24.95	39.24	33.804	23.263	21.353	38.101	51.738	32.074	34.948	52.879	71.852	51.669	44.491	42.746	55.926	61.117
0	0	0	48.268	119.03	145.73	80.059	172.75	190.54	278.01	315.74	523.68	496.24	0	473.77	721.33	841.06	948.11	1003	1032	1055.3	999.41	1060.9	970.39	1038.5	1027	998.64	1179.4	1339.2	1540.3	1800.9	1959.3	2154.8	2390.1	2672.9	2918.5	3095.7	3293.7	3395.6	3615.8	3595.3	3690.9	3645.1	3748.9	3984.5	3834	3817.4	3933.9	3847	3971.2
0	0	0	13.223	26.142	28.598	53.688	69.629	88.491	111.53	132.68	149.04	124.02	160.56	169.39	177.51	168.55	179.82	205.48	223.6	208.2	226.59	237.25	238.43	221.53	210.58	259.21	231.12	243.86	255.81	237.99	286.07	297.24	323.4	331.09	337.23	349.66	353.06	350.88	366.03	380.93	393.25	347.83	336.34	347.96	340.38	343.06	322.09	328.01	319.75
0	0	0	11.066	5.1851	0	17.006	22.857	26.449	43.443	52.295	79.355	81.75	134.77	134.62	159.64	192.57	186.98	185.29	190.46	176.66	189.14	196.34	223.31	250.16	260.78	287.73	300.18	310.29	328.95	348.12	340.1	342.43	341.14	348.44	362.82	355.67	369.17	338	370.12	376.23	361.48	380.97	387.41	406.15	380.73	368.29	411.1	394.68	417.84
0	3.1172	4.1818	0	0	0	23.122	80.566	134.27	184.99	251.79	312.43	388.37	462.72	545.15	583.06	633.09	692.19	738.72	787.07	813.73	806.47	828.04	876.2	949.85	1006.6	1028.9	1032	1048.8	1083.2	1082.5	1117	1146.4	1220	1148.3	1190.3	1193.6	1233.3	1229.4	1203.7	1255	1242.1	1250.3	1259.4	1261.6	1280	1294.7	1320.9	1295	1328.3
0	0	0	6.7518	82.339	176.62	249.64	352.11	435.51	494.79	607.84	718.32	774.2	815.94	907.16	940.52	991.6	1004.8	1038.6	1044.7	1031	1059.7	1068.7	1081.2	1082.1	1104.8	1139.3	1154.6	1174.7	1263.7	1304.7	1313.5	1351.1	1389.2	1480.1	1465.3	1451.3	1551.8	1518.5	1601.6	1656.1	1644.7	1687.1	1720.7	1688.6	1673.9	1706.9	1754.2	1818.9	1798.5
2.6607	5.8708	0	0	0	0	17.338	67.878	142.52	241.55	365.73	540.11	715.88	893.65	1046.9	1178.9	1306.2	1504.7	1593.5	1725.3	1847	1895.8	1979.5	2034.9	2106.4	2121.2	2167.9	2268.6	2392.6	2492.8	2694.3	2805.1	2867.3	2981.9	3017	3110.4	3155.6	3145.2	3165.6	3307.5	3361.5	3406.8	3462.8	3496.2	3568.1	3575.2	3767.3	3874.7	3904.3	3706.6
0	0	0.6695	0	4.4905	5.4227	22.856	65.525	133.68	215.27	324.88	456.99	566.03	688.97	784.08	848.06	942.51	1049.9	1118.6	1194.8	1276	1284.6	1346.2	1374.1	1369.6	1442.5	1491.2	1518.6	1490.7	1621.6	1672	1695.3	1763.9	1693.5	1732.9	1828.4	1839.2	1938.8	2035.9	1945.7	1990.4	2052.6	2021.6	2091.8	2060.7	2041.2	2036.4	2044.1	2107.7	2094.9
0	0	0	49.952	31.339	54.599	56.247	86.698	107.18	132.92	126.92	105.07	137.74	152.06	143.91	147.42	151.62	106.25	110.06	124.37	121.85	128.14	130.33	118.65	154.97	159.58	140.35	120.64	107.58	117.75	125.11	138.58	127.91	108.21	119.25	116.09	123.64	119.88	118.66	123.38	105.74	128.84	136.92	127.88	142.02	162.14	182.44	211.58	218.16	234.5
0	0	0	11.321	7.2647	25.821	58.602	111.69	166.33	210.08	269.5	319.31	390.05	468.03	537.9	606.23	668.68	767.25	808.29	832.55	867.15	887.32	921.29	951.09	944.46	913.69	952.95	998.72	1050.7	1107.6	1137.1	1142.3	1186.7	1226.7	1187.6	1203.9	1271.1	1264	1296.9	1325.7	1332.9	1335.6	1326.3	1354.6	1374	1385	1365.7	1368.5	1335.3	1395.6
8.8052	2.1333	0	3.3558	0	0	0	0	12.523	54.238	88.835	108.94	149.13	201.38	235.81	272.28	283.7	304.56	352.1	424.32	424.73	436.15	441.49	450.59	469.95	469.97	501.03	511.72	523.24	538.69	519.22	538.48	562.85	548.6	544.57	532.76	537.25	542.4	550.16	543.13	511.39	533.29	518.65	521.24	517.1	506.69	519.69	511.39	503.09	480.12
0	8.1754	0	15.653	7.3749	0	0	0	5.5719	39.082	52.064	82.266	129.04	177.04	225.45	235.56	288.68	293.23	325.88	328.21	347.97	373.1	401.93	427.24	437.17	476.85	489.65	523.79	564.53	558.51	595.4	603.32	652.56	663.05	652.47	708.26	646.1	646.3	676.44	657.37	674.47	668.63	715.34	734.22	732.83	734.68	727.62	752.28	751.93	776.55
5.1002	11.691	4.159	0	0	0	0	0	3.336	0	2.7973	18.746	42.202	62.523	64.268	101.75	111.63	128.45	134.72	133.21	138.19	163.59	173.65	183.91	189.15	178.02	174.89	179.44	169.74	195.39	193.39	207.29	201.54	201.32	208.26	182.39	183.23	212.69	221.86	238.64	238.91	237.38	231.3	231.37	265.28	249.73	244.68	257.77	302.23	263.7
0	0	0	0	137.71	0	0	0	0	47.712	112.78	497.91	305.37	398.69	535.72	938.26	708.23	859.87	887.31	1008.7	1314.1	1320.8	1507.6	1509.9	1591.2	1450.2	1447.3	1822.1	1890.6	1884.4	2273.6	2332.3	2411.4	2540.1	2737.2	2838	2932.6	3026.1	3123.2	3194.3	3287.8	3439.9	3541.5	3599.8	3810	3850.1	3867.9	3765.4	3743.1	3755.2
0	1.3177	0	2.2938	0.14828	27.205	17.225	18.374	23.315	34.201	61.634	77.559	83.234	114.87	138.29	153.96	160.87	174.17	176.12	183.06	197.27	170.43	172.84	217.77	208.15	214.7	232.33	234.22	250.31	249.12	265.99	284.04	285.9	248.5	258.41	231.74	207.63	193.03	207.8	184.23	189.25	186.71	173.35	154.99	125.69	117.8	119.5	104.41	123.96	114.01
0	0	0	0.21032	13.413	0	0.53565	24.618	70.231	139.1	214.84	278.03	347.17	436.68	540.52	628.15	656.56	726.61	797.77	871.09	915.85	968.31	993.52	1015.4	1069.9	1058.5	1058.3	1103.5	1135.9	1143.4	1118.7	1123.7	1148.4	1164.2	1138.1	1129.9	1128	1116.8	1104	1132.5	1121.4	1115.6	1100.5	1105.2	1107.7	1076	1065.5	1050.4	1050.9	1048.9
36.66	25.719	0	0	0	0	5.4226	54.905	122.59	225.93	311.35	526.11	673.29	843.9	984.46	1080.9	1231.7	1358	1441	1391.8	1724.1	1816.6	1820.5	1923.2	1914.7	1979.8	1884.2	1947.2	2020.4	1947.9	2064	2118.7	2239.1	2382.7	2544.3	2552.9	2657	2895.8	2777	2718.5	2654.3	2639.6	2655.5	2416.9	2418.8	2433.1	2414.9	2442.8	2403.3	2378.8
0	0	0	3.5782	15.268	10.979	45.423	74.592	88.265	123.24	140.63	185.13	227.33	275.21	291.46	336.29	383.69	409.93	453.3	435.32	433.71	476.2	461.47	543.35	540.37	573.39	670.56	832.56	964.77	1076.3	1164.2	1351.9	1318.4	1546.8	1676.2	1728.4	1833.8	1786.4	1956	2000.1	2109	2084	2115	2155.4	2171.7	2231	2236	2207.7	2174.4	2236.1
0	0	3.5885	7.5274	0	10.245	19.306	34.685	49.892	105.71	133.85	168.04	215.68	277.01	334.3	367.25	405.15	476.05	536.73	544.78	587.79	629.03	712.18	728.83	774.7	781.95	884.38	953.23	977.29	1111	1181.9	1278.5	1407	1560.5	1623.5	1632.1	1757	1824.5	1880.8	1998.7	2047.1	2040	2068.8	2095.8	2082.1	2078.7	2177	2221.7	2232.8	2205.8
0	12.841	35.179	9.5494	0.43778	0	0	0	0	0	0	49.626	94.403	192.8	285.06	379.95	476.63	602.13	664.24	767	850.62	998.49	999.43	991.22	1055.4	1235.2	1230.2	1323.4	1458.5	1635.1	1691.8	1894.3	2012.9	2075.2	2184.1	2231.6	2379.9	2597.6	2541.1	2619	2701.7	2712.9	2834.6	2897.6	2906.8	2934.7	2983.1	3078.2	3107.4	3088.8
0	0	0	0	61.006	0	0	0	0	0	0	0	0	0	0	0	0	0	0	0	0	0	0	0	0	0	0	0	0	0	0	0	0	5.5533	45.978	78.867	71.46	81.329	119.02	133.41	150.73	165.37	150.65	186.73	198.3	197.29	182.08	212.8	223.18	214.71
0	0	1.5827	22.75	0	40.832	41.001	52	78.911	147.41	171.94	137.16	192.8	122.17	183.39	191.55	286.43	280.17	458.98	583.75	456.99	432.86	436.79	446.94	449.58	497.46	469.77	503.9	500.14	529.58	535.82	580.96	610.22	632.45	625.59	702.54	683.41	713.02	750.14	742.17	806.68	787.77	805.16	794.7	785.04	823.02	799.93	820.76	830.58	815.31
0	0	0	0	13.012	11.816	4.1716	15.905	5.9582	22.325	11.528	23.659	29.594	59.968	66.08	81.034	76.505	85.909	82.343	136.28	149.78	148.64	143.88	133.79	156.36	144.29	160.81	178.77	204.32	267.91	264.62	343.19	332.91	379.01	441.62	517.72	505.2	489.1	541.85	556.58	567.83	626.15	659.16	692.39	651.76	687.01	650.39	741.24	682.58	785.33
9.097	0	20.694	0.51022	0	0	2.0286	26.165	80.783	55.65	180.55	277.66	201.39	251.99	293.51	341.06	365.63	396.87	427.8	468.19	470.06	461.13	606.51	528.6	525.81	534.06	537.71	550.97	526.26	530.12	556.34	522.78	576.29	587.06	591.66	578.92	555.41	727.82	561.58	584.22	565.55	556.08	528.45	559.11	546.74	540.18	552.73	569.61	573.69	581.87
0	0	6.1196	17.359	0	0	18.009	55.166	142.21	179.81	326.04	496.85	631.16	636.86	741.6	961.58	986.97	704.48	1166.4	1203.2	1284.3	1294.1	1313.7	1406.2	1479.3	985.32	1009.9	1475.9	1101.8	1075.2	1577.6	1203.4	1108.8	1181.7	1189.7	1139.6	1539.6	1524	1185.4	1509.6	1528.5	1518.1	1512.9	1511.3	1473.3	1496.5	1507	1482.5	1505.1	1506.1
0	0	0	0	0.88857	13.454	32.372	124.37	246.81	432.32	634.95	879.34	1071.6	1350.2	1557	1787.6	1987.2	2213	2326.6	2520.9	2676.8	2739.4	2807.8	2966.1	3006.4	3032.1	3075.8	3169.2	2842.1	3238.3	2964.1	3099.7	3170.5	3168.3	3211.3	3243.1	3381.5	3711.3	3782.7	3712.2	3727.4	3479.3	3472.2	3634.3	3734.8	3762.1	3657.6	3722.3	3748.2	3810.8
0	15.966	0	0	0	15.777	0	41.681	97.842	177.44	128.51	242.82	389.99	494.63	588.54	645.06	744.88	882.41	862.05	956.54	917.54	996.66	986.57	1033.6	1106.3	1171.1	1286.2	1336.4	1496	1560	1514.5	1485.4	1691.9	1611.2	1659	1744.7	1824.4	1820.5	1823.4	1964.5	1735.8	1822.9	1930.9	2068.2	2207.2	2265.4	2338.6	2287	2314	2302.3
0	0	0	0	25.339	36.114	91.963	62.461	93.246	139.55	140.52	195.41	212.92	245.54	265.94	276.14	307.05	323.42	323.78	333.39	362.99	373.63	359.24	348.67	395.73	423.51	522.61	591.06	681.04	812.74	833.62	979.93	1133.1	1268.3	1336.7	1478.7	1537.9	1636.2	1691	1718.4	1799.9	1868.7	1900.8	1968.3	2002.7	2083.9	2017.9	2054.6	2100.7	2104.3
0	0	0	0	12.062	1.6776	39.952	85.934	192.57	363.79	517.51	761.13	915.1	1123	1340.6	1534.2	1714.9	1876.7	2053.8	2260.2	2364.8	2445.7	2486.9	2629.1	2611.7	2644.4	2629.4	2703.3	2665.8	2733.5	2740	2690	2691.7	2679.7	2641.6	2684.6	2721.8	2679	2683.5	2606.8	2725.5	2561.5	2543.6	2636.6	2613.7	2630.3	2591	2585	2500.5	2482.2
42.166	49.741	0.015175	0	0	0	0	31.82	114.3	177.52	247.98	336.88	471.11	581	715.13	1106.5	1256.9	1131.2	1184.7	1172.6	1201.5	1288.2	1274.1	1272.4	1391.3	1481.9	1506.2	1511.2	1498.1	1663.5	1753	1730.4	1701.5	1702.7	1761.8	1739	1681.8	1754.4	1797.5	1822.9	1816.7	1815.3	1896.4	1854	1916.3	1911	1895.3	1868.9	1902.9	1894.6
18.428	75.411	56.149	0	0	0	0	0	0	0	0	0	16.299	90.876	108.63	212.91	253.88	343.93	352.16	403.67	389.55	466.2	395.9	452.93	484.74	510.9	527.78	592.97	734.99	773.41	889.25	984.4	1085.8	1163.6	1296	1254.7	1317.9	1453.3	1547.8	1563.3	1543	1656.1	1804.7	1844.3	1831.9	1892.7	1872.6	1922.4	1928.9	1899.8
0	0	0	5.819	15.122	34.668	59.786	172.47	311.63	455.43	734.3	960.56	1196.4	1380.8	1669.5	1879.9	2100	2367.3	2395.1	2491.2	2592.9	2589.9	2680.6	2793.6	2942	2955.3	3036.8	3053.6	3223.2	3298.4	3375.5	3501.7	3603.4	3534.2	3732.3	3818.5	3783.8	3868	3783.7	3776.6	3902.7	3810.7	3899.4	3750.8	3825.6	3904.7	3854.1	3913.7	3857	3819.8
0	0	13.375	33.087	4.7292	11.687	30.419	77.022	164.05	314.85	432.09	629.84	855.42	1088	1264.7	1475.4	1627.1	1787.5	1926.5	2064.4	2203.7	2267.5	2390.3	2388.2	2527.8	2691.6	2858.3	2953.1	3071.2	3167.3	3369.3	3594	3650.5	3802.7	3913.4	3990.9	4155.4	4239.1	4348	4361.4	4307.9	4364.4	4544.2	4415.5	4430.7	4266.6	4446.7	4432.2	4372.3	4366.8
0	0	0	12.153	6.4236	18.314	0.48424	0	0	0	8.6417	0	0	0	8.2947	0	0	0	0	0	0	0	0	0	0	0	0	0.34779	9.4327	32.592	72.334	119.09	158.14	182.52	224.21	251.48	258.64	283.47	312.07	358.19	363.9	383.14	421.02	435.38	451.99	488.51	497.77	523.5	553.31	566.33
66.992	0	0	8.2251	0	0	2.7181	0	64.639	128.13	195.49	301.04	314.02	436.57	516.26	578.23	759.94	756.93	763.16	786.12	785.56	809.33	783.7	682.25	725.44	747.35	795.15	792.21	823.84	1114.2	1181.4	1083	1177	885.07	908.28	981.99	889.33	944.76	927.66	1044.8	999.36	972.61	976.86	998.62	981.89	999.25	963.64	986.41	978.62	1003.9
0	0	0	0.56007	0	21.299	13.396	36.871	48.516	51.816	53.272	62.357	73.582	75.181	98.39	106.01	108.21	140.81	118.84	126.73	113.69	112.78	86.298	122.05	132.99	133.9	146.41	138.24	158.19	188	190.16	189.84	149.96	76.324	103.31	101.73	92.903	80.054	79.987	102.49	103.21	92.699	89.576	111.03	113.07	65.714	75.357	63.013	75.431	72.923
0	0	0	15.322	41.485	88.279	146.69	264.22	410.21	570.98	790.54	963.93	1182	1403.3	1560.7	1757.3	1852.2	2043.8	2158.8	2207.3	2255	2379.6	2473.3	2335.9	2373.9	2448.5	2584	2551.5	2571.1	2705.5	2742.8	2724.5	2819	2860.8	2817.7	2794.8	2735.7	2788.2	2758.8	2782	2802.4	2760.3	2776.9	2783.4	2832.1	2830.6	2871.5	2771.7	2804.1	2790.5
0	0	0	28.014	26.419	0.3775	0	3.2095	31.734	83.659	134.24	200.9	279.95	328.36	373.26	419.68	501.68	517.33	575.91	625.23	650.75	748.23	733.92	754.03	812.45	856.41	878.61	960.77	1055.6	1147.7	1225.8	1348.4	1481.4	1554.2	1611.5	1723	1825.2	1904.2	1991.4	2066.7	2176.1	2190.6	2265	2285.1	2259.6	2365.4	2413.3	2555.5	2627.6	2536
1.7966	11.634	0	12.664	11.952	0	0	0	38.995	107.34	170.3	252.95	278.55	361.5	435.72	467.78	491.1	541.43	591.69	662.01	647.14	705.87	717.96	685.6	749.16	778.53	795.27	780.93	789.65	808.93	780.34	789.99	801.98	796.93	765.46	761.75	763.28	738.23	690.3	714.54	715.43	709	691.66	689.75	680.58	669.2	646.65	643.44	614.91	555.03
0	0	0	0.90058	20.007	28.509	151.73	305.08	472.1	710.41	1024.9	1207.7	1518.6	1764.3	2009.9	2178.6	2458.6	2667.9	2859.3	3083.5	3162.5	3317.4	3428	3406.7	3625.3	3622.1	3659.9	3655.5	3734	3812.9	3792.6	3847.7	3892.8	3899	3905.8	3961.5	3981.8	3870	3881	3979.2	3852.7	3933.9	3869.1	3875	3911.5	3844.1	3866.3	3808.2	3837.6	3853.9
0	8.37	4.5144	0	1.5999	0	2.5035	16.88	47.091	83.071	134.34	201.83	223.36	265.48	342.71	365.34	398.65	448.11	471.05	486.17	529.61	530.6	539.07	538	528.9	571.04	578.9	608.84	628.75	609.36	643.37	672.15	675.29	736.28	734.31	763.07	760.05	798.83	867.9	804.08	855.79	834.28	839.09	856.16	823.95	833.15	846.45	837.37	827.47	851.43
0	1.4601	10.296	23.308	0	0.076204	0	5.3081	13.551	21.679	45.514	72.343	91.615	101.33	117.31	111.09	119.64	142.1	147.66	170.16	166.15	184.22	139.58	150.21	157.12	168.49	186.06	193.76	216.13	232.18	272.14	292.12	320.53	383.07	359.84	395.6	406.76	447.34	476.82	460.75	513.48	498.08	527.39	523.23	499.46	552.84	549.22	537.31	552.42	577.39
0	0	0	0	28.951	50.048	110.13	180.23	282.6	424.5	539.43	714.11	821.11	959.96	1098.5	1058.4	1164.3	1255	1388.6	1444.6	1503.1	1516	1563.6	1604.1	1558.3	1638	1642.6	1714.3	1687.4	1714.3	1780.3	1787.7	1814.6	1830.4	1841.9	1854.5	1860.7	1880.1	1866.9	1841.7	1871.8	1872.6	1886.9	1825.3	1830.5	1814.1	1855.5	1799.5	1803.5	1804.4
0	0	0	0	27.509	53.901	155.14	241.39	327.53	391.86	447.24	527.85	603.83	647.32	698.5	731.69	792.75	848.23	878.74	922.71	995.49	924.24	965.09	967.15	1001.9	1006.6	1014.9	1031.6	1058.3	1075	1109.8	1180.3	1189.2	1228.9	1229.1	1215.7	1232.3	1255.5	1302	1288.9	1342.3	1361.8	1354.1	1364.6	1359.2	1367.4	1382.2	1343.9	1388.5	1411.5
0	16.887	17.487	7.4256	0	0	0	14.399	14.993	37.309	40.316	91.405	122.27	177.44	171.89	212.06	220.85	186.73	195.61	200.25	214.12	222.8	230.7	223.6	183.08	174.27	133.57	175.98	216.91	231.13	300.23	362.83	421.39	419.38	423.58	477.03	438.35	404.66	407.44	529.68	552.36	461.62	531.93	416.25	642.05	492.55	518.78	523.27	594.47	560.07
4.9549	3.603	7.5272	0	6.6607	0	0	9.8739	18.399	57.409	95.402	136.35	171.19	223.41	252.63	264.34	319.01	361.91	392.8	408.39	440.68	423.48	429.22	430.96	441	479.93	487.1	520.14	534.99	536	566.87	585.49	635.85	620.15	635.63	665.83	691.19	710.79	734.5	721.21	738.46	772.05	782.81	815.62	763.64	801.02	789.54	808.59	808.91	809.07
0	39.243	0	12.802	6.5533	0	0	0	11.775	116.65	202.23	290.91	383.68	509.7	628.83	663.45	833.16	873.28	974.21	1085.8	1194.3	1291.6	1359.3	1389.9	1453.5	1538.4	1577.4	1588	1637.3	1655.2	1684.5	1663.3	1638.9	1646.5	1654	1698.9	1630.3	1628.3	1638.4	1644.7	1635	1616.6	1632.6	1634.8	1594.6	1606	1610.6	1602.2	1605.2	1617.2
0	0	5.2462	23.161	22.586	13.48	70.302	136.22	267.72	405.72	591.1	818.02	1098.2	1384.5	1715	2070.5	2316.9	2516.3	2857.1	3147.3	3374.5	3543.1	3714.1	3878.8	4014.7	4176.6	4344.2	4431.4	4713.9	4901.8	5171.8	5246.6	5487.5	5698.7	5838.9	6114.8	5888	6060.2	6290.6	6358.3	6504.2	6314.2	6343.9	6521.6	6253.9	6405.3	6313.7	6441.6	6389.4	6396.1
0	0	0	11.786	50.403	26.097	25.592	50.324	94.836	178.03	223.37	301.16	369.58	453.01	568.86	637.28	749.56	796.26	893.8	930.82	1033	1103	1122.3	1181.8	1156.4	1197.1	1236	1319.4	1429.5	1420.5	1496.9	1526.3	1659.5	1725.4	1781.8	1863.8	1912.1	1974.1	2028.2	2005.4	2036.2	2034.5	2048.8	2069.6	2075.4	2058.5	2087.4	2071.8	2081.7	2109.7
0	0	0	22.392	2.4187	35.526	87.741	32.248	146.76	159.25	171	235.48	233.12	261.8	280.97	336.21	320.79	350.31	348.55	324.46	339.57	379.32	313.27	344.48	350.49	371.29	317.83	346.5	272.79	363.74	324.45	434.03	541.15	479.7	482.57	477.12	503.99	582.47	486.18	473.37	314.55	296.76	338.49	333.11	365.07	341.18	317.74	330.71	322.07	309.06
0	4.2932	2.7051	0	0	4.739	7.5957	32.238	85.181	142.28	228.92	311.24	407.99	491.85	572.57	637.32	711.61	830.59	883.83	961.14	1009.2	1032.5	997.57	1041.7	1122.3	1184.7	1192.3	1453	1499.3	1610.9	1713.4	1771.1	1907	2014	2008.5	2058.5	1783.3	1817.3	1905	1744.2	1802.3	1852	2050	2035.1	1937.9	2065.4	2083.4	2074.2	2099.4	2094.7
0	0	0	64.691	63.477	27.473	24.323	59.701	89.059	104.9	147.92	236.98	307.42	392.56	437.7	501.7	589.77	634.98	670.26	741.88	796.76	794.22	864.75	915.89	874.08	887.95	906.14	936.21	1042.3	1058.7	1183.1	1199.2	1296.6	1326.6	1398.8	1464.6	1524.8	1554.4	1554.6	1683.4	1723.6	1741.3	1738	1809.7	1847.3	1905.2	1998.7	1978	1915.4	890.41
0	9.3901	6.0285	0	0	0	25.328	64.174	97.385	168.26	209.45	281.2	371.4	468.37	509.55	629.92	729.86	773.61	856.39	885.58	975.54	993.62	1058.7	1050.8	1128.4	1125.2	1132.1	1180.1	1194.6	1156.1	1237.5	1237.2	1347.6	1362.3	1232.2	1248.8	1504.2	1210.8	1100.8	1231.1	1246.3	1202.9	1280.2	1208.2	1265.4	1164	1213.7	1374.2	1199.3	1235.7
18.607	0	6.9363	0	0.18417	0	8.0512	0	9.5414	6.738	11.194	30.998	27.068	35.121	27.494	66.203	53.907	78.439	74.903	106.3	104.25	99.944	99.311	104.87	106.73	106.1	119.11	144.55	132.35	147.06	142.4	153.59	176.5	174.15	175.63	176.63	185.94	207.07	192.76	215.85	230.62	221.72	230.89	224.53	205.32	279.55	230.82	236.87	246.76	252.17
0	4.7341	0	0	0	41.343	0	0	18.513	50.092	79.882	106.37	123.25	151.62	168.53	222.54	263.55	283.14	296.3	316.13	334.56	365.19	363.59	392.41	405.27	458.25	489.51	556.25	620.6	758.75	886.59	952.48	1060.6	1157.7	1194.5	1293.1	1362.3	1516.4	1538.4	1603.3	1663	1637.2	1678.4	1804	1860.2	1852	1829.7	1909.3	1932.9	1863.8
0	0	5.0591	26.91	37.608	43.423	101.17	169.57	177.81	238.07	316.83	392.28	477.38	534.19	418.71	450.96	502.39	567.41	629.88	666.54	703.08	726.91	718.17	749.32	798.6	844.19	910.57	962.61	1026	1092.4	1158.3	1292.2	1311.1	1416	1605.3	1628.3	1447	1449.7	1379.2	1524.1	1508.1	1452.5	1483.9	1444.8	1514.5	1428	1452.1	1509.7	1523.9	1594.2
0	0	0	16.95	66.071	147.54	243.43	362.97	504.09	653.63	751.15	933.15	1142.4	1270.4	1315.7	1483.5	1606.1	1754	1896.7	1984.9	2080.7	2182.9	2144.7	2214	2353.6	2468.5	2520.2	2761	2707.6	2873.5	3005.9	3008	3186.2	3399.8	3433.5	3559.1	3803.4	3970.3	4110.8	4145.2	4251.9	4253.7	4394.1	4388.4	4494.3	4509.8	4617.5	4541.2	4698.1	4752
0	0	0	0	7.0194	24.632	33.355	52.4	66.638	82.863	79.825	108.01	84.446	83.368	94.648	61.035	73.557	77.168	83.778	88.085	60.383	80.545	80.469	102.94	81.018	72.611	99.44	107.05	152.64	147.4	158.88	147.58	130.54	127.68	119.79	132.74	143.02	135.77	169.62	170.2	164.54	148.14	147.22	149.83	143.62	146.47	153.2	143.72	124.04	136.66
0	6.9236	2.1442	21.556	0	0	16.752	33.075	53.52	59.238	65.328	84.06	80.131	107.84	103.58	143.21	118.01	109.77	103.93	110.14	47.57	71.217	8.2468	62.292	55.763	5.8734	0	0	0	0	0	0	0	0	0	0	0	0	0	0	0	0	0	0	0	0	0	0	0	0
33.696	18.78	9.4164	6.6969	0	0	0	8.7882	56.105	130.1	225.38	325.67	478.85	629.67	778.98	924.38	1045.3	1119.9	1274.4	1320	1432	1474.4	1500.9	1523.5	1516.1	1562.5	1766	1886.8	1991.7	2125.3	2219.2	2550	2590	2824.7	2947.4	3953.2	3046.7	3162.5	3252	3366.7	3335.8	3347.4	3466.9	3626.7	3500.8	3695.8	3724.4	3735.5	3720.4	3843.7
0	5.892	4.1342	0	7.496	9.9712	0	38.036	108.49	202.76	305.47	384.55	475.25	593.38	669.38	763.9	835.69	921.21	1004.8	1009.9	1059	1064	1059.6	1159.1	1213.5	1254.8	1304.3	1392.2	1464.1	1514.8	1569.9	1661.8	1769.3	1825.1	1825.6	1867.2	1989.4	2031.3	2095.2	2039.9	2133	2086.9	2115.2	2187.1	2135.4	2153.4	2145.2	2227.5	2156.6	2194
2.9593	7.9891	3.1526	0	1.2715	0	0.91532	13.13	45.636	81.185	126.94	164.4	253.81	316.18	390.17	460.9	525.19	612.26	679.44	707.07	804.18	824.66	734.99	748.14	757.13	774.93	812.28	874.37	936.27	999.41	1108.7	1168.4	1239.9	1302.4	1351.1	1418.1	1519.8	1535.8	1616.5	1645	1719.5	1739	1789.1	1806.2	1844.7	1853.8	1852.6	1879.8	1897.2	1880.8
0	0	28.785	0	4.5293	0	31.452	136.9	214.22	383.64	547.52	630.5	797.12	1056.6	1175.5	1321.8	1638.1	1707.1	1767.2	1942.2	2023.1	2000.3	2309.7	2131.1	2020.7	1966.4	2104.4	2186.5	2180.9	2192.3	2278.8	2384.7	2419.8	2476.9	2587.3	2660.6	2673.5	2654.1	2709.6	2682.2	2750.1	2859.3	2803.2	2856.5	2906.9	2964.6	2955.9	3027.1	2968.9	2998.8
0	0	0.79743	0	5.3221	6.2716	9.1806	32.351	57.107	82.6	112.25	148.1	176.56	213.92	258.55	238.62	270.7	288.81	316.85	340.51	394.91	434.53	437.86	431.87	448.24	471.48	460	491.29	521.34	558.28	590.24	571.16	578.1	600.9	578.82	516.23	382.62	407.84	422.59	400.26	417.01	415.84	424.68	413.96	398.32	408.37	411.34	411.95	420.39	431.21
0	0	0	18.742	23.161	17.267	0	30.899	106.32	202.69	308.94	460.61	586.18	695.46	820.75	953.41	1065.4	1127.7	1239.9	1333.8	1435	1454.3	1528	1605.5	1587.3	1666.5	1666.9	1618.7	1666	1705	1939.8	1944.6	1983.1	2092.7	2106.4	2042.3	2054.3	2126.5	2141.8	2204.2	2148.3	2083.9	2082.1	2128.3	2126.9	2135	2127.7	2112.2	2046.2	2086.1
0	0	0	0	5.5674	0.38546	35.357	87.375	163.73	276.12	372.65	533.3	645.26	748.55	880.09	994.34	1100.7	1203.1	1301.6	1390.7	1468.7	1507.3	1543.6	1647.6	1689.7	1719.9	1801.2	1829.2	1845	1873.3	1873.1	1919.7	1950	1850.2	1825.4	1797.3	1759.7	1764.4	1758	1760.6	1737.5	1775.7	1753.8	1724.5	1728.3	1708.4	1720.5	1749.9	1770.5	1758.7
0	0	0	0	0	17.376	94.238	172.05	302.32	476.41	627.37	824.24	997.57	1165.8	1311.3	1527.9	1656.6	1736	1910.5	1986.5	2032	2111.8	2104.8	2052.4	2065.9	2023.3	2045.2	2042.1	2110.4	2093.9	2097.4	2069.4	2014.6	2163.3	2263.9	2223.3	2308.4	2185.3	2158.6	2132.3	2129.4	2106.3	2101.3	2163.8	2156.6	2119.2	2111.1	2133.2	2150.6	2165.8
0	0	0	12.502	24.71	23.059	54.641	113.44	166.71	233.44	296.85	350.97	406.29	515.26	565.19	660.23	708.49	748.68	787.41	836.4	879.18	938.46	911.45	922.88	936.96	950.48	945.75	948.78	935.87	961.43	978.3	977.75	1014.8	1023.9	991.48	983.29	1008.1	1010.3	977.58	942.05	951.55	939.77	937.2	918.25	926.42	877.91	872.52	860.8	856.71	863.18
0	0	14.728	0	9.5646	0	1.9859	30.432	70.355	143.97	180.65	263.21	337.48	437.11	540.15	606.08	696.52	734.16	814.78	844.39	866.85	893.15	954.43	870.92	968.37	993.77	1145.4	1187.9	1335.8	1508.2	1645.6	1797.5	1906.8	2038.6	2154.6	2271.7	2420.4	2448.1	2457.5	2668.8	2641.4	2719.5	2697.6	2795.7	2848.8	2890.6	2877.6	2908.5	2857.7	2958
0	0	0	0	47.4	35.727	58.395	79.104	139.57	233.89	255.6	337.58	379.28	425.58	507.35	507.97	571.71	634.94	663.09	713.76	756.44	707.39	731.3	691	699.52	741.5	738.1	760.5	790.4	782.7	699.72	606.47	647.43	774.54	729.69	787.57	775.67	768.85	761.25	749.55	816.5	806.88	810.22	818.45	782.94	810.79	830.73	824.46	869.73	866.21
5.1497	18.721	4.2169	0.51507	0	0	0	26.225	78.799	167.14	258.27	398.42	552.77	681.69	815.34	930.4	1133.8	1193.8	1292.4	1439.9	1498.5	1597.8	1590.7	1646.9	1744.9	1766.4	1835.2	1884.6	1865	1933	2010.2	2091.2	2141.1	2243.6	2250.2	2388.8	2414.7	2437.7	2510.8	2461.1	2504.1	2473.7	2459.7	2450	2520.6	2588.8	2542.3	2573.2	2641.2	2626.1
0	0	0	5.9178	4.8561	6.6716	5.5907	31.707	96.063	156.71	218.57	319.1	421.58	459.21	561.59	628.26	654.05	740.19	800.2	839.3	863.63	893.12	887.62	915.43	949.59	992.21	1027.2	1087.4	1114.2	1210.6	1305.9	1347.1	1398.1	1499	1507.7	1595.2	1619.7	1670.2	1734.3	1726.7	1809.2	1844.6	1877.8	1920.8	1848.5	1912.6	1941	1953.4	1964.8	1934
0	0.87015	0	4.5958	0	0	14.582	59.971	142.19	292.81	402.34	563.66	711.1	872.37	1028.1	1182.6	1323.7	1456.4	1598.8	1707	1779.8	1868	1940.2	1962.7	2075.9	2078.2	2137.7	2157	2190.7	2212	2277.6	2325.3	2290.1	2237.1	2196.7	2212.8	2200.2	2167.6	2218.8	2142.5	2115	2090.4	2036.9	2026.3	1990.1	1924.2	1944.8	1887.7	1879.7	1834.8
0	12.873	9.0197	0	0	0	2.1878	42.714	116.41	197.81	285.38	401.51	462.17	582.29	687.55	799.72	861.47	942.62	982.99	1076	1064.1	1162.7	1155	1166.3	1190.1	1241	1200.5	1184.7	1269.8	1299.4	1390.8	1485.1	1557.1	1559.9	1567.2	1537.3	1566	1698.2	1723.5	1707.3	1679.3	1673.7	1717.4	1797.3	1783.5	1815.6	1796.4	1811.6	1824.6	1820.8
8.9597	6.5222	0	0	1.8415	2.7701	0	10.566	58.544	96.219	167.57	231.4	348.76	427.04	503.62	597.01	689.41	773.32	836.86	891.38	902.29	977.41	1011.9	1055.9	1146.7	1191.2	1235.3	1320.6	1310.5	1444.9	1450.8	1482.7	1574.9	1647.3	1755.4	1768.7	1859.1	1911.4	1938.8	1996.5	1977.6	1998.6	2021.5	2084.8	2104.6	2052.5	2101.5	2130	2135.3	2154.5
6.3536	0	0	0	5.4294	3.893	18.535	36.604	106.48	190.53	316.07	419.87	527.6	629.84	769.78	878.62	974.93	1054	1152.2	1303.4	1437.3	1528.9	1546.3	1575.7	1591.7	1551.8	1612.6	1662.8	1638.1	1659.4	1767.2	1893.7	1930.1	1930.8	1946.2	1951.2	1981.8	2003.7	2071.6	2066.7	2088.6	2124.8	2169.1	2165.2	2170.3	2306.4	2221.2	2218	2228.2	2238
0	0	3.4804	1.2629	0	1.0283	6.6183	42.897	71.526	128.92	189.76	258.23	332.95	413.69	509.72	556.54	650.52	702.71	735.34	810.84	859.05	880.36	961.59	971.08	1029	1033.9	1047.5	1045	1023	1067.9	1054.1	1040.1	1058.3	1063.9	1049.8	1055.6	1084.5	1087.2	1113.1	1135.1	1147.3	1134.3	1107.6	1096.7	1099.2	1088.8	1102.7	1120.7	1100.9	1067.8
124.85	162.08	0	0	0	0	0	0	0	0	0	0	0	0	0	0	0	0	0	0	0	0	0	0	0	0	0	0	0	0	0	0	35.738	86.533	162.83	229.13	259.86	309.49	324.55	433.13	485.94	495.25	514.26	529.79	624.5	596.51	672.11	679.05	647.57	628.97
0	0	0.78311	0	4.7429	6.5362	21.944	63.738	116.43	190.33	298.4	392.87	477.93	572.44	676.9	731.77	792.43	869.51	908.66	998.61	989.77	1000.6	1008.8	1063.4	1062.5	1081.8	1139.4	1227.5	1236.9	1260.4	1317.7	1342	1438.9	1460.4	1493	1494.3	1536.8	1568.8	1603.8	1643.4	1633.8	1646.1	1642.7	1661.4	1664.8	1687.5	1698.8	1699.6	1701.9	1721.6
0	0	0	47.969	46.291	0	5.2834	7.7762	22.922	21.387	51.677	70.355	90.542	109.47	138.85	117.15	151.11	159.56	171.83	176.99	189.41	144.99	143.78	188.28	200.5	220.9	233.32	178.68	192.6	173.28	192.37	181.13	195.27	215.45	184.15	214.51	221.68	245.52	258.47	259.06	272.08	268.69	281.86	279.32	277.86	289.59	291.49	287.21	279.66	275.28
1.9598	2.5452	0	2.291	0	0	10.728	26.091	45.289	86.645	115.28	162.64	208.95	249.32	290.98	316.51	360.85	376.1	411.78	428.44	449.58	468.29	482.97	503.34	495.11	480.06	511.19	524.41	555.8	585.45	611.85	643.98	678.26	719.97	794.8	893.69	874.69	910.25	923.96	948.72	944.45	943.06	964.82	1015.3	1015.8	1035	1052.7	1040.3	1031.5	1021.4
0	0	2.517	0	0.17863	1.539	14.186	49.25	103.17	199.24	291.68	406.15	526.99	664.12	783.83	895.91	1002.6	1085.9	1249.6	1310.5	1423.3	1589.1	1648.1	1710.4	1711.4	1721	1765.7	1778.6	1839.5	1923.5	1864.6	1940.7	1979.8	2059.3	2089.7	2079.4	2083.7	2084.6	2049.2	2124.7	2107.5	2114.6	2157.1	2197.4	2205.3	2280.6	2229.7	2264.7	2225.5	2275.6
0	5.3645	0	2.9117	0.19009	7.0587	8.0905	44.977	84.768	140.45	185.82	249.96	331.51	370.12	437.31	592.9	779.08	757.6	763.9	786.62	795.16	842.2	860.51	926.66	942.11	965.9	989.63	1032	1137.9	1176.5	1196.5	1250.7	1190.3	1156.8	1163.3	1239	1351	1299.9	1322.6	1339.9	1340	1525.8	1561.8	1596	1655.2	1654.4	1685.9	1619.9	1595.1	1699.7
0	0	0	26.419	10.519	10.954	3.9676	0	8.6429	0	0	0	0	0	0	0	0	0	0	0	0	0	0	0	0	0	0	0	0	4.9284	37.68	34.757	61.628	67.859	97.482	110.01	141.73	159.24	196.71	225.68	212.73	238.43	234.83	245.53	249.49	252.62	245	234.37	258.93	287.26
6.9971	0	2.5809	3.4692	0	0	1.2751	29.433	78.082	151.65	206.53	270.15	396.76	479.5	583.52	672.46	760.06	839.72	900.14	1007	1058.3	1123.2	1188.3	1244.8	1274.9	1334.9	1399.2	1502.8	1547	1642.9	1720.3	1818.4	1934.4	2035.7	2159	2253.2	2328.3	2420.6	2474.1	2542.1	2726.8	2656.5	2776.5	2833.7	2934.3	2960.9	3025	2991.8	3051.1	3072.5
0	0	0	0	0.075466	32.382	105.27	236.28	386.35	565.46	793.29	1038.5	1322.9	1617.7	1842.2	2157.6	2357.8	2583.9	2740.2	2941.8	3106.2	3179.4	3254.3	3349.9	3474	3382.9	3643.4	3656.8	3802.2	3837.7	3828.7	3993.9	4003.9	4090.1	4117.2	4153.1	4251.9	4327.4	4360.8	4406.3	4453.9	4517.1	4577	4494.1	4581.5	4582.4	4670	4618.5	4649.3	4683
0	0	0	9.4047	2.7156	27.705	48.323	27.522	67.384	58.614	59.878	84.492	80.583	116.13	135.62	174.75	197.67	217.4	216.97	229.09	231.86	239.77	253.92	266.97	275.79	246.13	238.32	237.97	253.03	249.62	249.91	243.24	259.23	241.1	256.2	249.36	249.81	251.3	240.95	248.3	248.57	239.22	248.19	239.63	235.79	239.54	226.66	243.48	248.05	265.34
0	16.141	6.3441	0	0	0	17.522	35.568	74.493	113.83	157.38	211.66	235.83	315.26	355.37	440.29	457.81	515.67	534.2	574.04	549.49	595.9	584.49	592.94	603.75	574.62	487.29	491.45	521.98	578.58	592.07	645.97	671.94	680.41	602.33	557.76	559.74	677.87	656.95	667.44	625.76	607.83	636.57	646.87	651.16	645.51	631.05	667.48	651.57	658.54
0	0	0	1.4208	0	11.99	21.492	34.474	55.254	93.611	169.52	213.35	172.51	294.62	344.49	409.2	435.34	463.29	482.74	499.43	521.68	569.59	567.65	616.39	621.55	736.89	680.79	651.42	652.09	699.29	713.5	760.46	765.3	772.9	808.92	814.18	824.96	845.17	816.87	821.54	831.05	864.6	847.84	858.87	874.63	834.4	868.61	845.16	834.73	874.82
2.2465	14.496	0	11.918	0	0	0	0	25.502	52.318	77.855	115.83	158.79	213.59	252.16	297.91	294.96	344.43	370.96	414.22	410.84	419.56	439.15	427.82	448.21	445.14	508.95	543.95	591.34	639.23	698.25	776.18	850.6	886.18	966.48	1003.4	1013	1081.1	1109.9	1152.8	1172.9	1203.9	1209.1	1171.7	1223.9	1211.6	1214.5	1199.9	1265.7	1254.3
0	0	0	9.9007	5.5703	16.144	11.808	21.549	30.786	42.212	60.269	72.452	91.605	112.56	158.12	180.03	195.6	243.79	251.1	263.58	312.83	322.4	350.94	390.76	420.74	465.22	538.05	623.52	691.76	759.82	917.06	1063.1	1171.2	1304.3	1445.7	1539.9	1662.4	1883.8	1988.4	2109.8	2077.4	2103.1	2297.4	2317.4	2514.4	2569.6	2324.9	2491.2	2596.4	2574.9
0	4.8185	6.0825	8.1419	0	0	5.6156	14.668	48.599	70.256	97.949	156.46	189.84	215.4	274.74	303.7	352.71	399.23	389.24	427.97	450.13	513.3	538.84	466.42	455.03	487.72	536.49	637.12	672.71	790.61	865.73	910.97	1026.2	1123.7	1234.9	1260.8	1337.2	1437.7	1438.7	1504.9	1530.5	1708.4	1744.6	1792.5	1792	1861.1	1900.9	1901.8	1923.8	1911.1
0	0	0.63264	8.3277	1.7076	22.129	32.497	31.668	32.214	35.4	22.28	0	0	0	0	0	0	0	0	0	0	0	0	0	0	0	0	0	0	0	0	0	0	0	0	0	0	0	0	0	0	0	0	0	0	0	0	0	0	0
0	23.883	19.65	0	0	0	11.066	24.838	54.111	86.131	114.73	164.15	196.05	249.07	287.89	336.37	364.13	439.19	494.51	538.23	547.74	572.7	580.53	614.52	597.47	702.94	656.2	689.82	772.43	772.32	792.08	980.64	1045.7	1038.2	1097.7	1076	1112.5	1299.2	1293.3	1328.7	1299.6	1289.2	1377.9	1512.4	1489.6	1510.7	1502.4	1554.9	1480.5	1524.2
0	16.165	0	3.0464	0	0.39406	9.7639	4.5435	0.88542	2.0092	0	0	0.5803	0	2.9174	12.574	1.3855	20.424	11.242	15.688	23.949	19.793	34.306	8.1885	35.376	39.417	68.928	102.07	159.74	239.29	291.92	359.92	431.53	495.22	560.95	618.54	718.4	781.89	846.05	882.25	929.25	967.22	948.06	1037.1	1110.9	1140.6	1146.3	1117.4	1212	1164.2
0	0	0	16.782	5.4138	21.625	78.896	150.61	251.41	347.9	380.97	465.39	532.86	650.35	717.87	804.54	894.39	973.16	1069.4	1113.1	1243.6	1343.7	1360.8	1425	1496.7	1530.1	1571.8	1654.7	1848.1	1940.9	2115.7	2286.6	2481.9	2526.1	2658.9	2750.8	2867.7	3038.7	3079.4	3144.5	3122.7	3119.1	3105.2	3235.3	3314.4	3292.2	3298.1	3372.2	3350.2	3417
23.63	1.1829	0	5.2167	0	0	0	0	15.213	50.51	109.41	139.62	122.5	102.17	111.08	124.66	111.93	126.49	117.25	139.63	98.513	123.67	139.76	147.54	147.89	175.75	223.33	240.13	321.14	399.75	450.93	504.78	580.01	600.61	651.01	683.48	743.25	819.3	810.51	813.92	836.38	979.26	893.98	1051.5	934.8	901.5	953.8	941.28	950.31	954.19
0	0	0	5.735	7.8013	9.9883	9.6615	7.8279	0	16.092	0	0	0	7.8309	16.604	11.069	23.647	17.796	36.936	45.776	50.42	55.924	32.509	46.496	62.915	103.77	115.89	228.48	226.22	313.26	379.3	466.91	509.18	555.65	639.78	711.56	731.94	746.04	781.79	843.83	846.45	869.18	897.77	923.36	918.28	946.51	943.96	976.72	984.65	1033.6
0	0	0	4.7605	22.662	15.352	30.943	58.987	107.49	154.8	221.7	303.92	382.66	455.25	542.57	589.89	666.46	767.76	799.65	867.01	897.15	923.13	962.79	990.68	1004.4	1042	1071.1	1131.6	1182.3	1224.5	1286.7	1354	1390	1485.3	1530.7	1612.9	1598.7	1661.1	1736.8	1721.2	1805.5	1787.3	1824.4	1873	1860.7	1919.2	1909.1	1911.9	1909.5	1936.3
0	176.27	0	0	0	162.07	266.99	486.02	287.94	456.96	1235.4	1231.3	1519.1	1874.2	1960.1	2074.4	2197.5	1753.5	2501.1	2032.7	2272	2515.2	3034.5	2971.4	2105.4	3319	3219.4	3433.2	3655.8	3881.4	4011.1	4150.2	4298.4	4418.3	4379.6	4466.8	4562.9	4586.7	4586.8	4542.5	4540.3	4227.3	4287.1	4406.8	4462.6	4324.4	4217.7	4320.3	4257.6	4341.9
0	0	13.976	14.502	29.944	20.605	48.606	188.63	284.85	487.99	722.22	906.18	1229	1534.5	1792.5	2006.3	2299.7	2623.9	2794.5	3059.9	3266.8	3447.5	3583.5	3765.9	4056.3	4181.1	4223.4	4380.2	4630.2	4646	4781.3	4715.5	4930.1	4956.8	5077.7	5186	5206.1	5296	5512.5	5492.3	5406.9	5324.1	5370.2	5395.1	5218.5	5073.1	5260	5261.7	5216.8	5257.9
0	22.572	7.2271	32.719	3.9362	18.257	10.66	7.8315	6.4148	6.1152	0	27.627	58.758	71.578	77.511	65.388	102.55	74.165	77.025	101.93	110.71	98.937	82.324	81.295	34.737	77.427	75.341	96.867	78.434	89.702	81.06	88.915	87.674	87.646	108.75	68.697	84.524	78.823	67.84	58.544	59.007	74.949	68.994	46.173	42.644	70.254	73.139	65.537	60.639	78.99
0	0.13742	0	0	0	4.7148	25.962	27.312	37.691	68.783	89.08	96.803	122.63	151.74	184.01	177.57	215.68	231.89	231.62	262.61	252.39	292.04	277.48	294.88	296.1	302.65	321.67	334.49	346.64	365.76	364.94	392.66	397.29	436.69	412.98	435.62	444.27	460.05	464.33	477.88	461.69	476.56	494.17	416.26	429.66	426.08	438.67	441.03	468.83	472.11
0	10.917	12.318	5.7206	0	0	3.9073	5.9187	37.81	47.195	58.504	66.685	67.967	106.33	109.72	140.5	140.93	190	211.14	222.26	196.56	192.08	142.35	182.64	233.07	251.75	270.37	366.97	524.15	504.19	664.67	961.39	1364.2	1384.5	1504.8	1543.9	1601.8	1856.8	1903.6	1994.8	2049.8	2166.5	2307.3	2501.3	2520.8	2723.8	2653.9	2843.3	2853.6	2890.6
0	2.7577	13.404	2.3282	0	0	1.7942	60.911	135.95	280.69	397.95	534.84	650.76	758.32	875.58	924.11	1046.8	1108.1	1188.4	1272.8	1306.6	1349.2	1396.7	1422.5	1418.1	1459.3	1507.5	1586.7	1690.5	1702.5	1839.7	1892.8	2003.4	2090.5	2200.1	2316.5	2361.9	2450.7	2521.4	2571.6	2638.9	2607.2	2632.6	2690.7	2763	2810.1	2808.5	2850.6	2897.4	2897.8
15.356	62.814	3.5083	0	0	0	0	7.2202	98.29	182.37	300.84	413.74	520.47	666.73	739.46	852.78	950.02	1043.7	1144.2	1195.7	1224.2	1307.2	1360.1	1356.9	1367.8	1364.4	1334.6	1321.2	1317	1323.5	1431.7	1617	1431.4	1427.4	1435.9	1402.9	1380.3	1601.3	1632	1606.6	1525.4	1444.6	1535.6	1483.3	1522.5	1506.2	1478.5	1532.5	1496.6	1513
0	0	0	0	10.607	9.4198	51.153	92.19	178.97	274.67	409.11	527.75	627.99	749.6	866.43	947.05	1012.4	1092.5	1173.2	1275.7	1276.4	1325.3	1370.8	1415.1	1503.2	1487.8	1505.1	1586.4	1601.2	1642	1688.4	1708.1	1788.6	1794.9	1839.1	1868.4	1883.5	1969.3	1929.2	2008.5	2031.3	2000.3	2067.7	2080.2	2091.2	2139.1	2100.6	2163.2	2168.1	2160.3
0	9.8935	6.5378	1.2134	4.7073	0	10.539	24.588	48.957	87.027	123.95	175.68	173.46	272.85	283.95	332.01	365.6	398.57	433.31	480.97	542.36	620.83	658.25	656.65	704.6	749.07	816.57	871.68	1001.8	1090.1	1182.1	1331.2	1457.6	1573	1706.2	1806.2	1893.8	1861.7	2001.6	2142.6	2157	2283.4	2280.2	2264.8	2311.1	2414.9	2431.6	2514.1	2433.2	2506.7
0	0	0	90.351	80.175	112.11	2.7136	63.511	150.18	276.36	417.47	569.35	799.01	971.06	1095.6	1197.8	1408.4	1554.1	1612.8	1719.9	1805.1	1962.8	1994.5	2262.4	1987.2	1997	2005.1	2109.6	2214.1	2142.1	2335.4	2298.3	2488.2	2474.3	2554.5	2732	2869.2	2916.5	2776.4	2963.4	2930.3	2987.4	3007.3	2975.2	3070.2	2973.4	2994.1	2962.5	2935.7	2887.9
0	0	0	98.939	125.45	98.442	143.1	141.79	208.08	286.37	345.7	464.94	585.76	475.49	591.88	677.57	685.41	650.12	747.36	716.37	688.21	665.16	732	720.25	845.66	983.05	1122.9	1241.8	1292.6	1475.3	1631.3	1792.4	1861.3	1994.7	2131.8	2292.4	2443.6	2595.3	2682.7	2830.7	2881.1	2968.1	3016.4	2980.4	3120.4	3126.4	3143.4	3127	3128.1	3211.7
0	24.025	0	4.3432	6.1343	0	0	25.222	22.843	84.442	104.59	206.2	235.22	301.25	393.54	475.9	517.82	558.28	567.95	536.18	641.82	639.7	682.58	681.78	697.22	690.83	835.49	986.7	1088.3	1281.8	1380.9	1458.2	1656.8	1799.7	2046.5	2164.1	2342	2410.5	2261.9	2573.7	2203.4	2622.6	2324.3	2563	2473.9	2481.5	2834.7	2863.7	2414.4	2673
0	0	4.8353	20.551	21.278	9.5444	16.09	2.9943	27.102	51.478	71.083	93.192	104.9	150.07	156.47	176.91	211.06	201.77	223.47	219.69	161.64	199.24	193.63	210.08	206.06	224.16	208.41	225.05	222.56	253.56	249.21	269.18	272.92	269.76	277.2	296.77	309.67	311.18	311.49	315.78	312.69	318.84	342.49	321.88	355.41	348.68	356.05	335.3	321.46	284.18
0	0	0	23.025	38.552	0	0	0	21.139	61.803	99.966	124.07	187.5	210.12	276.47	309.23	330.62	374.04	434.09	440.21	455.6	491.34	574.93	489.63	472.04	499.41	483.67	548.76	550.63	509.29	546.04	565.4	593.69	593.34	579.21	574.61	598.42	594.62	624.17	588.24	603.45	573.56	589.06	562.54	545.5	575.79	586.52	586.43	580.6	609.5
18.048	9.7441	0	2.8215	0	0	0	14.234	51.125	82.85	113.52	174.73	244.19	302.98	344.87	402.23	442.49	516.46	537.69	580.22	591.47	626.69	668.75	680.7	735.78	747.3	786.33	802.51	816.87	907.91	907.78	969.42	973.33	1027.7	1109.2	1138	1156	1192.5	1268.7	1337.8	1331.9	1372.2	1289.7	1368.9	1393.2	1409.2	1443.8	1432.2	1444	1457.4
0	5.0055	0	1.5513	8.8368	4.1184	0.97124	13.115	25.724	43.656	72.835	103.56	127.8	170.56	199.29	227.37	250.21	286.47	295.71	322.77	340.46	354.3	397.82	372.77	400.94	423.7	493	568.16	627.13	697.64	809.94	917.5	1073.3	1137.1	1276.3	1381.2	1473.3	1732.4	1640.9	1689.4	1769.2	1836.8	1934.9	1949	1940.9	2011.7	1961.6	2125.4	2092.7	2261.6
0	0	0.69805	0	5.5912	0.94153	16.477	83.421	194.44	340.38	504.1	663.57	815.45	1051.9	1184.8	1344.8	1504.9	1641.8	1854.8	1973.5	2078.9	2978.8	3131.4	3218.6	3377	2656.5	2767.8	2853.6	2844.3	2927.3	3024.3	3115.9	3199.1	3195.2	3348.9	3383.3	3505.3	3546	3630.3	3558.9	3472.3	3635.9	3745.3	3787.2	3794.9	3835	3910.2	3851.3	3936	3632.5
0	0	0	0	41.888	71.054	105.93	167.88	220.34	274.01	331.77	395.33	488.37	529.29	577.84	611.5	613.83	577.56	564.8	588.57	574.78	601.72	588.43	598.63	649.23	632.02	639.23	642.74	621.35	637.92	657.97	660.03	647.93	650.49	644.18	634.96	618.44	621.14	631.16	649.59	618.62	643.77	633.11	626.83	632.36	636.29	654.64	656.15	643.91	646.83
0	0	2.2305	2.7911	6.0755	4.6176	14.61	32.718	43.418	54.467	85.588	116.28	133.65	183.23	200.59	245.89	266.64	263.96	269.74	341.81	313.69	341.58	339.94	308.66	329.31	387.59	375.25	416.28	405.78	415.4	408.96	381.06	334.72	340.48	315.58	308.81	287.82	285.15	249.12	282.83	274.67	324.09	301.1	323.65	323.67	328.4	340.97	338.85	350.44	356.15
0	6.6671	2.4056	1.8203	1.6185	0.92207	12.078	85.607	178.3	300.29	487.25	612.01	802.18	949.82	1126.2	1237.9	1391.9	1512.6	1658	1679.4	1770.8	1878.4	1879.1	1954.5	1997.3	2019.1	2048.3	2099.8	2148.1	2165	2201.6	2220.1	2189.9	2190.2	2198.7	2210.8	2238.7	2296	2257.7	2260.8	2299.4	2294.7	2293	2316.3	2309.6	2349.9	2355	2364.2	2361.5	2398.3
0	0	0	0	38.094	65.327	122.09	195.47	237.29	306.37	384.18	445.2	510.73	578.83	623.24	678.93	730.63	790.65	821.1	837.02	859	921.53	888.43	894.3	930.75	937.47	932.61	944.01	920.7	938.67	915.11	946.07	943.66	945.33	927.36	906.28	897.47	889.93	857.11	863.08	835.83	852.93	852.06	817.18	824.88	820.26	832.77	801.02	789.76	805.64
0	21.107	23.483	3.018	0	0	1.498	20.357	48.558	70.433	104.8	134.79	138.02	182.04	234.2	276.54	296.21	339.82	391.56	415.4	451.86	486.77	466.82	533.7	561.61	615.01	637.35	728.11	916.34	1097.4	1347.5	1610.9	1781.5	2053.3	2245.6	2344.6	2176.2	2499.7	2672.4	2857.6	2911.4	3112.1	3264.2	3415.3	3472	3649.4	3730.6	3722.1	3839.3	3908.1
0	8.1687	0	43.409	17.959	3.1517	18.229	65.516	146.03	250.72	291.85	527.07	547.08	630.24	926.62	853.18	1291.1	1401.8	1487.3	1539.3	1687.6	1718.7	1778.6	1819.3	1838.8	1879.1	1889.5	1941.3	1993.6	1993.9	2038.1	2077.4	1625.8	2011.3	2086	2245.9	1750.3	1852.6	1889.3	1670.4	1821.6	2127.9	1800.6	1755.2	2101.7	1787.8	2050.4	1959.3	1890.5	2160.7
0	12.379	16.913	17.371	20.5	7.7691	2.1074	106.68	55.963	83.052	87.618	120.44	154.72	178.75	203.24	264.25	299.78	285.55	304.59	332.23	365.67	357.65	374.18	375.08	408.49	401.13	457.04	466.4	472.03	514.84	549.16	580.97	632.55	679.35	662.68	681.26	728.59	780.38	769.8	781.06	769.39	804.99	839.98	822.06	838.08	879.47	899.96	871.53	880.23	863.44
0	0	0	43.847	121.04	136.97	219.02	297.91	327.4	386.71	414	448.56	445.87	527.59	511.53	517.7	591.75	649.05	676.79	705.37	752.15	760.56	739.83	798.58	855.51	821.44	837.06	895.73	932.74	935.91	1007.6	1028.5	1099.5	1168.1	1187	1222	1233.1	1268.7	1284.5	1338.8	1336.2	1421.1	1400	1415.5	1396.4	1447.5	1421.8	1413.2	1455.8	1433.1
0	0	0	0	78.872	276.49	477.65	632.5	869.94	1197.1	1513.9	1767.8	1874.8	2275.2	2556.1	2756.4	2809.9	2653.3	2473.4	2607.8	3355.5	3474.1	3468.7	3404.9	3560.4	3498.3	3643.7	3783.6	3792.4	3795	3868.8	3961.3	3864.2	3913.8	3936.7	3855.1	3478.1	3482.6	3556.6	3488.6	3416.9	3390.6	3317.1	3331.7	3351.1	3309.5	3377.9	3335	3299.1	3362.3
0	0	0	53.872	0.45285	0	38.887	71.022	130.68	216.58	343.86	484.7	606.07	770.29	958.38	1096.1	1264.9	1324	1460.4	1468.1	1542.6	1604.5	1795.8	1755.7	1892.7	1880.1	1928	2005.9	2052.7	2096.9	2136.8	2164.7	2177.7	2137.2	2141.5	2186.5	2270.6	2282.5	2296.7	2319.9	2224.2	2210.2	2243.3	2284.9	2267.2	2285.4	2345.5	2356.9	2277.5	2281.5
0	0	0	6.9095	25.014	38.694	0	23.716	24.269	26.119	19.327	21.086	38.631	13.339	14.524	0	0	0	0	0	0	0	0	0	0	0	0	0	0	0	0	0	0	0	3.5093	35.696	13.95	24.666	50.245	99.829	129.58	188.73	220.13	275.41	336.99	342.94	399.54	429.59	490.02	493.72
0	0	0	49.398	60.363	0	0	0	0	0	42.029	58.856	90.443	137.73	83.877	143.53	249.85	228	263.63	298.37	332.55	365.99	387	377.27	401.35	422.01	434.66	493.08	563.54	606.08	685	674.51	820.35	842.77	897.6	1020.9	1027.9	1073.2	1140.4	1170.1	1204	1222	1224.6	1290.8	1293.8	1282.2	1284.4	1323.1	1379.8	1449.5
12.474	9.595	0	4.339	0	0	0	0	22.616	31.955	62.823	102.57	155.84	197.34	224.55	275.49	329.21	366.98	400.73	440.79	463.74	504.37	539.48	559.14	614.77	611.23	628.84	624.48	640.82	669.91	673.88	711.21	701.65	692.88	709.84	705.34	704.48	702.61	700.44	704.74	709.51	684.61	698.48	725.76	748.53	720.45	714.06	717.9	723.59	709.95
0	6.5232	2.5231	0	0	0	34.901	102.35	207.28	345.5	519.57	684.47	878.91	978	1240.5	1378.8	1543.1	1665.5	1803.5	1942.4	2034	2108.7	2229.7	2279.2	2280.3	2307.6	2296.8	2380.6	2451.7	2444.6	2468.5	2522.8	2571.2	2664.6	2643.1	2644.8	2723	2710.3	2666.6	2678.1	2621.9	2752.4	2661.5	2628.3	2587.4	2585	2580.7	2563.4	2647	2616
0	0	0	2.4202	37.604	48.474	93.272	162.39	223.26	310.27	422.12	524.87	633.92	812.4	805.2	940	1031.2	1086.5	1195.2	1277.1	1332.6	1388.2	1395.3	1428.9	1474.2	1528.3	1565.9	1607.9	1642.6	1674.7	1796.8	1653.1	1979.9	1965.7	2043.2	1737.7	2180.8	2232.5	2238.4	2363.3	2361.8	2315.6	2523.5	2488.7	2229.6	2518.2	2538.6	2494.7	2485.4	2486.7
0	0	0	5.7182	8.9405	0	0	31.781	84.265	151.65	233.15	304.4	425.33	525.34	637.82	705.92	787.87	822.65	849.26	872.18	952.72	1027.3	993.09	1025.7	1096.7	1123.3	1176.3	1221.9	1242.4	1273.4	1392.2	1440.4	1584.5	1625.8	1709	1755.3	1768	1799	1831.5	1775.5	1820.4	1765.4	1785	1829.5	1844.4	1928.7	1923.2	1943.9	1977.2	1957.1
0	0	0	0	32.532	70.701	172.68	303.74	428.16	505.5	669.6	778.3	928.49	1162	1304.9	1570.8	1768.7	1921.6	2107.2	2327.1	2464.5	2822.5	2939.2	3084.3	3257.2	3376.5	3469.5	3444.5	3650	3666.2	3785.4	3913.5	3943.8	4021.6	4026	4117	4158	4231.5	4247.7	4235.3	4245.5	4304.1	4302.4	4331.2	4347	4258.7	4402.8	4413.1	4472.3	4373.1
26.923	20.403	14.231	0	0	0	0	0	6.1303	64.472	101.02	75.172	126.44	216.21	253.32	285.8	312.99	353.31	375.13	437.55	427.84	445.74	469.36	537.91	513.24	511.17	546.24	609.75	639.62	635.07	553.26	565.76	622.85	590.35	531.74	585.52	515.16	585.48	570.37	507.11	572.09	552.09	500.25	508.82	500.69	452.12	463.24	503.04	414.09	480.81
0	4.2111	10.398	0	25.781	1.4288	5.4087	20.219	8.7504	13.618	0	0	0	0	0	0	0	0	0	0	0	0	0	0	0	0	0	0	29.823	90.309	200.31	251.52	328.82	439.06	460.91	537.86	648.9	667.85	733.29	780.22	878.96	859.69	935.98	950.18	928.37	949.95	898.44	926.73	932.6	940.95
0.898	4.656	0	14.425	14.436	0	0	0	0	48.628	107.13	258.77	396.02	570.51	743.36	774.37	1116.1	1118.8	1139.1	1323.8	1332.6	1523.1	1674.7	1390.1	1555.8	1628.7	1608.7	1753.9	1790.1	1919.4	2139.8	2301.7	2461.7	2537.8	2680.3	2805.5	2748.2	2987.5	3080.6	3196.7	3155.4	3338.1	3338.9	3366.6	3465.9	3502.4	3627.3	3635.9	3633.1	3557.3
0	0	0	8.7717	11.299	0	0	45.49	82.893	156.08	236.05	332.98	440.46	511.43	654.83	737.12	862.22	918.92	1023.3	1085.4	1173.3	1459.1	1632.3	1746.8	1430.7	1481.8	1555.8	1665.4	1770.9	1766.9	1895.1	1954.8	1962.6	2082.3	2103.9	2193.9	2301.6	2391.9	2515.4	2505.3	2596.8	2659.3	2731.5	2850.3	2870.5	2969.7	2951.1	2976.4	3185.7	3258.7
0	0	0	0	18.934	39.27	50.315	71.374	96.446	136.58	198.51	293.99	375	447.54	558.58	617.19	690.97	795.16	868.01	982.04	965.22	995.83	1048.4	992.61	986.92	1047.3	1110.2	1140.5	1094.8	1161.2	1166.1	1164.2	1215.9	1253.4	1248.4	1262.3	1286.1	1370.3	1345.9	1365.5	1381.3	1391.2	1409.6	1418.3	1395.1	1463.7	1437.5	1476.8	1493	1487.6
0	18.44	0	0	0	7.2036	19.88	8.9139	12.551	29.805	35.899	46.865	38.007	60.202	46.116	70.295	94.422	89.109	74.434	82.517	80.526	72.596	62.568	74.512	66.539	86.002	95.486	116.6	166.29	184.31	197.4	216.93	211.45	248.76	280.17	218.32	182.77	213.55	217.58	251.58	245.51	255.09	284.59	303.47	303.27	295.17	297.83	316.38	308.53	332.25
0	0	0	25.12	49.844	0	16.796	37.209	50.975	107.39	130.49	188.81	279.36	350.76	409.22	499.26	514.28	545.63	1009.3	1051.2	1177.5	1281.7	1322.6	1364.3	1414.9	930.72	991.06	1067.3	1208.8	1317.4	1409.7	1516.4	1689.7	1779	1803.7	1888.9	2000.3	1946.2	2001.7	2156.5	2222.7	2271	2320.7	2328.3	2459.5	2430.3	2426.7	2519	2545.6	2619
0	0	0	2.6525	7.5264	0	11.961	43.732	95.995	153.72	245.03	348.18	420.27	498.22	577.62	646.93	713.43	753.45	828.9	834.08	906.37	938.8	956.62	998.44	1040.1	1088.5	1092.2	1156.2	1191.8	1178.7	1232	1271.1	1328	1330.2	1397.7	1396.6	1472	1463.1	1461.5	1517.1	1546.9	1698.4	1924.4	2047.5	2066.9	2103.7	2194.9	1656.4	1676.4	1702.7
0	0	0	0	32.757	45.98	55.853	67	65.711	65.558	91.304	71.723	38.343	36.357	44.486	39.304	48.494	31.028	25.269	50.498	36.684	55.044	43.209	33.704	78.593	66.004	69.13	88.763	91.654	142.2	169.8	162.09	210.54	244.82	279.21	273.6	330.27	340.65	374.56	344.6	382.27	387.42	439.54	408.16	425.39	496.34	472.55	474.47	493.43	478.07
0	0	0	0	11.177	5.9894	8.2762	38.879	49.358	87.324	135.77	147.92	186.7	253.77	267.33	312.25	344.49	380.35	393.39	436.88	459.62	498.58	459.78	539.96	573.93	606.31	612.76	656.52	766.42	824.48	794.81	827.47	933.61	867.16	972.74	1061.9	1079.8	1137.1	1130.8	1198.3	1164.1	1204	1215.2	1215.4	1223.4	1211.2	1240	1256.6	1267.5	1193.3
0	0	5.0783	27.632	32.65	28.975	42.496	53.41	47.469	46.938	53.289	66.477	87.856	74.093	84.311	56.95	66.844	44.846	27.713	55.029	34.663	41.669	23.062	19.775	3.7892	16.697	0	0	0	13.626	17.687	17.074	23.63	23.96	16.682	7.1134	18.901	25.436	11.551	9.8098	1.9716	0	0	0	0	0	0	0	0	0
0	0	3.0997	13.555	55.253	47.697	81.411	84.537	136.72	214.76	250.68	294.4	383.99	368.03	415.41	543.57	508.94	624.14	612.38	671.43	667.2	734.14	707	750.75	788.58	770.93	784.93	837.77	844.37	915.96	989.47	1010.1	1027.9	1031.9	1058.8	1035.5	1157.5	1095.4	1111	1147.8	1183.5	1058.3	1135	1214.7	1141	1145.7	1137.1	1100.3	1104.5	1073.3
0	0	0	0	7.7325	81.176	246.82	423.76	655.24	882.79	1058.2	1426.9	1676.4	1918.4	2204.4	2364.1	2621.9	2675.1	2910.5	2940.9	3080	3174.3	3268.9	3409.6	3415	3434.9	3563.5	3564.3	3453.8	3504.9	3463.6	3500.4	3545	3563.1	3562.1	3536.4	3505.7	3594.9	3590.3	3580.1	3652.8	3642.6	3654.8	3604.8	3601.7	3561.9	3593.8	3557.9	3525.7	3566.3
0	0	0	12.742	62.679	61.577	40.911	78.894	72.9	80.213	108.77	129.3	118.6	110.35	121.05	127.81	125.67	157.32	113.3	113.37	95.228	104.3	82.717	61.579	74.394	79.428	143.54	154.78	179.44	188.06	200.34	231.9	290.3	338.59	355.73	365.28	378.07	407.38	436.57	471.95	495.44	499.19	509.92	537.22	550.38	551.01	588.91	591	610.03	628.25
1.4975	0	0	0	6.3771	0	18.947	30.994	85.381	152.48	252	319.66	377.91	497.3	579.05	619.78	714.44	759.98	817.9	881.56	900.23	917.14	926.84	1019.3	1037.2	1082.3	1122.3	1140.3	1214.5	1178.6	1227.6	1254.9	1207.7	1210.8	1239	1296.5	1276.2	1291.1	1346.4	1336.9	1424.1	1467.8	1457.1	1473.1	1464.7	1424.1	1392.6	1519.9	1465.8	1354
0	0	0	0	14.835	32.153	70.564	119.44	219.53	324.32	436.99	560.65	699.79	840.86	889.12	988.15	1115.5	1219.5	1336	1371.2	1471.6	1510.8	1574.1	1606.5	1614.2	1671.4	1751.8	1872.9	1976.3	2053.3	2136.4	2285.9	2381.4	2461.8	2521.7	2643.7	2747.3	2896.8	2943.9	2970.7	2996.2	2997.9	3003.3	3210.1	3257.4	3263.9	3264.9	3267.6	3308.5	3303.2
0	0	0	7.2833	19.603	73.07	91.13	198.41	334.29	516.95	677.17	881.3	1063.9	1209.9	1425.6	1646.4	1803.6	2105.8	2217.7	2356.5	2425.1	2488.5	2519.6	2591.1	2647.3	2700.1	2825	2844.9	2910.4	3006.4	3144.6	3155.6	3275.3	3260.5	3323.6	3364.6	3453.1	3478.1	3513.6	3586.6	3688.4	3742.2	3753.9	3782.8	3836.2	3794	3878.9	3880.5	3925.3	3374
0	0	0	24.045	60.255	45.211	109.04	150.42	246.22	324.75	417.44	565.6	644.63	769.78	838.49	919.03	1048.9	1140.1	1231.3	1303.8	1287.1	1326.7	1370	1376.7	1427.4	1531.7	1538.4	1604.9	1650.4	1726.6	1920.6	1869.7	1995.1	2033.2	2226.4	2205.9	2208.1	2246.3	2364	2469.1	2550.8	2595.5	2569	2668.6	2624.9	2636.9	2495.4	2547.3	2583.6	2640.7
0	0	11.042	21.73	13.117	19.62	0	23.321	18.073	48.661	58.028	70.842	84.543	84.11	112.43	118.03	125.77	152.92	143.28	143.42	150.37	165.7	144.93	134.97	152.08	165.15	173.15	165.58	185.37	199.36	198.23	219.2	220.6	230.47	221.73	250.28	259.02	302.51	317.28	320.11	322.55	341.6	346.26	344.08	347.03	354.63	384.5	374.02	381.9	368.82
0	13.748	19.369	1.7866	0	0	0	0	0	7.3351	23.545	57.96	92.753	140.14	138.31	159.77	199.15	247.25	272.65	275.61	315.34	310.92	334.61	349.53	344.56	335.23	340.83	381.91	451.54	489.48	607.13	669.19	742.07	783.95	874.88	910.27	909.45	890.34	943.95	1037.8	1051	1060.3	1028.6	1043.6	1149.4	1184.6	1176.4	1214.8	1218.7	1193.4
0	0.39598	0	2.0327	5.0139	4.0787	1.4564	24.097	36.051	65.524	91.795	118.52	174.55	200.54	230.36	253.9	312.58	314.58	317.12	336.44	383.26	401.85	421.34	431.05	473.77	505.98	514.43	553.28	629.34	518.05	545.39	555.03	576.22	595.44	613.56	635.57	631.29	659.61	660.22	629.72	651.78	683.07	667.79	719.13	708.65	708.27	715.71	717.69	708.29	713.53
0	0	0	0	10.411	3.7942	14.36	16.82	21.267	20.265	29.34	26.67	38.28	38.082	38.373	25.717	22.765	12.472	17.272	24.613	26.834	0	0	0	0.55644	0	0	0	0	0	0	0	0	0	0	0	0	0	0	0	6.3423	9.4989	11.875	13.535	11.16	8.9697	19.923	9.146	33.186	13.153
0	8.0177	15.576	0	0	3.3489	2.5483	24.807	61.106	150.29	264.79	354.88	473.51	598.82	731.91	886.44	979.65	1052.3	1221.7	1300.9	1429.3	1373.4	1416.8	1486.5	1547.5	1620.8	1788	1941.3	2058.7	2246.9	2495.4	2715.9	2884.5	3003.3	3150.3	3304.9	3290.9	3282.8	3376.9	3468.5	3466.4	3463.5	3508.3	3520.6	3607	3611.6	3691.4	3724.2	3844.3	3859.3
22.936	38.262	0	7.3836	0	0	0	6.4386	71.2	212.24	247.85	271.15	347.02	343.6	566.35	647.03	748.84	750.81	815.69	977.27	987.2	1057.2	1227.9	1275.1	1202.9	1298.3	1427.7	1481.3	1422.7	1455.9	1490.8	1530.7	1408	1480.6	1500.2	1555.7	1632.6	1514.3	1500.2	1602.8	1617.4	1683.6	1687.6	1696.4	1725.8	1709.4	1699.8	1807.5	1805.3	1847
0	5.3063	0	3.5762	0	0	13.937	69.241	160.9	273.23	386.97	516.98	638.83	784.16	919.45	1065.6	1224.6	1315.4	1422.9	1545.7	1611.5	1640.8	1756.9	1785.4	1862.9	1911.4	1921.4	1951.5	2004.4	2120.8	2167.5	2178.2	2255.9	2337.6	2361.4	2438.7	2504.5	2497.5	2513.3	2592.2	2613.5	2648.3	2617.7	2682.5	2678	2717.8	2750.6	2734.1	2714.4	2732.4
0	0	0	1.7371	11.335	0	1.7197	20.321	56.81	117.51	199.07	277.02	343.6	448.54	514.72	564.44	643.71	684.97	765.27	818.25	860.21	867.96	908.6	922.33	976.22	976.14	1036.8	1045.9	1050.5	1076.5	1050	1113.1	1127.9	1149	1054.8	1101	1165.8	1162.5	1211.2	1192.8	1188	1228	1187.3	1202.8	1226.8	1206.6	1211.7	1194.6	1190.7	1178.4
0	12.077	30.143	0	0	0	18.168	113.69	240.18	418.77	634.27	854.98	1114.3	1321.4	1618.7	1737.6	1978.5	2194.9	2280.6	2383.2	2682.2	2617.1	2783.6	2781.5	2796.8	2904.8	2964.8	3074.9	3057.3	3319.9	3226.5	3286.6	3429.6	3692.1	3519.6	3664	3850.1	3845.8	3784.6	3855.6	3824.5	3907.1	3886.3	3876.1	3914.5	4001.9	3928.6	3911.3	3932.2	3899.4
0	5.8953	11.408	0	0	0	32.551	54.477	158.62	283.76	402.36	629.13	754.35	985.58	1176.1	1367.6	1550.4	1702.5	1874.1	2025.5	2160.9	2199.9	2288.4	2461.9	2589.6	2604.2	2708.1	2732.4	2872.2	2856.6	3027.5	3110.7	3135.6	3212.4	3200.9	3190.2	3175.6	3335.8	3379.3	3435.5	3345	3396.5	3435	3352	3387.7	3407.2	3395.2	3372.3	3360.7	3393.7
0	8.1977	15.873	12.807	0	1.8139	11.058	31.202	16.634	35.879	24.527	35.486	77.776	72.502	80.807	100.68	100.5	127.3	141.06	136.52	146.52	158.39	138.47	118.59	127.35	150.98	183.61	220.56	269.42	370.52	421.01	482.64	507.7	604.35	639.51	726.12	808.87	883.2	928.33	971.37	1001.9	1061.3	1036.8	1105.4	1052.9	1027.5	1014	1010.7	1007.9	1046.1
0	8.5382	0	5.3113	19.355	0	1.8466	48.001	140.21	180.82	271.39	382.48	496.48	587.62	666.87	747.59	822.57	905.17	945.48	973.44	1011.4	1055.5	1336.2	1070.6	1071.3	1073	1128.1	1142.4	1173.6	1215.1	1262.8	1275.4	1326.1	1363.2	1327.1	1417.6	1386	1382.7	1427	1439.2	1464.2	1424.6	1452.5	1428.3	1425.6	1413	1427.2	1361	1382.8	1374.9
3.3481	16.955	0	23.581	0	0	0	10.954	57.667	101.74	163.8	203.7	271.87	321.59	367.83	475.66	524.5	541.37	539.66	526.99	583.38	647.41	677.2	693.82	761.15	774.43	810.01	804.38	837.79	872.63	938.9	982.48	1044.1	1028.5	1075	1005.8	1097.2	1129.8	1114.9	1206.5	1189.8	1298.1	1413	1449.2	1505.8	1524.8	1500.6	1521.2	1537	1557.9
0	0	14.06	44.622	0.85027	26.097	21.861	57.887	124.8	188.07	251.99	290.62	371.55	457.27	513.33	615.53	723.16	806.18	869.3	948.26	982.45	1003.6	1030.8	1002.1	1024.4	1102	1140.1	1167.8	1075.5	1060.8	1096	1138.7	1167.4	1179.5	1187.7	1199	1240.3	1249.7	1275.7	1262.8	1274.5	1297.3	1343.4	1315.2	1282.5	1288	1311.4	1330.2	1346.6	1328.2
0	0	0	13.953	15.482	48.593	16.526	30.485	43.033	56.694	54.208	50.523	58.539	57.048	59.391	39.327	38.337	51.533	31.393	52.79	19.593	32.342	8.9327	32.202	40.597	47.806	25.875	35.421	27.81	53.842	54.844	71.952	58.386	42.8	43.506	37.023	25.572	47.069	41.828	11.097	10.935	0	10.372	21.491	26.504	49.198	87.758	30.727	54.535	17.326
0	53.257	0	34.019	3.4379	0	13.317	26.316	84.599	104.82	100.25	111.79	126.84	155.77	186.76	209.97	190.68	142.09	259.26	149.98	141.02	205.84	105.48	203.49	259.41	203.56	176.02	185.96	191.44	190.07	231.93	236.85	276.23	289.31	237.1	237.85	282.53	299.47	311.3	306.86	331.56	322.85	313.7	302.36	317.01	340.04	378.1	358.72	368.59	395.59
6.0668	7.2759	9.0905	0	0	0	0	37.141	106.46	250.45	378.27	556.04	708.75	906.79	1073.6	1241.9	1435.3	1571.8	1718.9	1957.6	2264.4	2488.4	2617.1	2581.1	2718.4	2772.1	2928.4	2992	3099.5	3191.8	3310	3342.8	3527.3	3587.8	3713.3	3736.3	3741.1	3758.7	3767.6	3861.1	3882.6	3972.8	4084.5	4055.7	4016.2	4072.2	4001	4075.2	3996.4	4143.1
0	0	5.669	0	15.198	7.4475	13.847	12.074	27.267	36.924	58.93	90.744	97.52	120.29	137.62	157.9	180.09	207.24	209.19	257.65	262.87	281.02	285.62	304.57	317.23	326.72	335.21	373.81	377.57	395.93	419.85	469.91	512.45	514.52	539.27	551.42	570.62	600.13	614.63	627.48	640.66	649.24	687.33	680.43	691.45	790.14	729.62	742.87	779.71	750.87
0	0	5.2952	0.28725	4.5288	0	22.896	47.157	127.86	195.38	304.74	402.29	534.61	685.06	805.46	836.97	964.03	1056.6	1114.7	1216.4	1277.3	1301.9	1360.4	1335.5	1337	1427.6	1430.4	1480.6	1543.5	1600.9	1594.4	1635.8	1703.7	1818.9	1823.2	1901.1	1910.8	1978.3	1984.3	1947.2	1960.9	2001.6	2042.1	2061.8	2032.5	2093.8	2090	2103.5	2097.7	2103.2
9.7737	9.2254	0	0	4.3897	0	0	13.147	35.656	87.806	115.06	154.08	196.11	259.53	303.17	353.66	404.63	416.02	446.28	514.75	559.47	578.77	602.86	635.1	654.38	661.76	726.56	831.84	873.92	1026.3	1109.4	1210.2	1280.4	1368.8	1493.1	1588.5	1627.3	1601.4	1637.6	1724.5	1760.5	1836.6	1891.3	1917.7	1882.7	1825.4	1864	1886.7	1806.1	1875.2
0	0	0	0	0	15.559	46.922	166.4	305.63	510.38	751.32	1002.7	1263.8	1509	1660	1919.8	2109.3	2518	2655.8	2731.7	3047.8	2926.3	3170.7	3181.5	3195.2	3363.2	3382.5	3465	3401.4	3447.8	3413.6	3525.7	3627	3644.8	3778.1	3785.5	3862.4	3981.7	4023.3	4172.3	4150.7	4249.4	4320.6	4583.2	4678.1	4565	4623.4	4591.1	4641.4	4665.6
0	0	0	26.13	27.696	15.451	19.737	24.517	54.52	82.295	129.25	145.33	162.37	165.56	195.16	193.6	202.85	195.1	235.31	245.21	255.1	272.96	259.37	275.66	312.85	302.91	305.88	318.82	360.76	406.34	466.75	506.1	493.67	528.13	558.89	581.96	638.5	669.5	683.85	723.26	764.18	772.23	788.94	812.29	814.5	816.61	807.31	815.04	841.96	835.82
0	0	0	48.253	76.049	64.95	72.941	50.694	36.863	108.69	178.55	198.1	266.74	351.61	319.54	368.07	411.04	428.66	467.76	507.26	479.26	472.79	483.9	522.93	578.68	600.24	618.33	670.89	726.57	791.63	883.96	962.79	1037.7	1122.2	1175.9	1283.4	1355	1449.6	1513.3	1597.3	1688.4	1740.9	1698.4	1732.9	1765.3	1821.4	1888.3	1937.4	1989.6	2025.3
0	15.202	10.458	34.523	0	0.71556	12.482	11.509	0	0	0	0	9.8851	0	0	0	0	0	0	0	0	0	0	0	0	0	0	0	0	0	0	0	0	0	0	0	0	0	0	0	0	0	0	0	0	0	0	0	0	0
7.761	11.45	0	0	0	0	1.4544	5.4552	25.886	52.133	92.381	131.55	152.06	139.97	162.11	196.93	254.31	332.13	355.69	395.31	480.42	517.76	540.01	569.41	634.39	687.49	721	786.06	867.45	979.48	1058.1	1139	1237.2	1298.4	1426.5	1466.1	1514.7	1604.2	1803.2	1850.3	1816.5	1954.1	1846.1	1929.6	1960.5	1939.2	1828.1	1952.9	1912.1	2153.8
18.278	8.7495	0	0	0	7.0828	12.292	84.16	212.63	355.66	528.14	687.98	923.69	1126.7	1298.5	1451.1	1501.2	1636.9	1775.6	1884.8	1756.7	2135.6	2115.9	2114.6	2337.4	2362.6	2191.3	2466.3	2547.9	2625.2	2766.1	2592.2	2855.8	2937.5	3109.2	3110.3	3226.8	3164.2	3091.5	3171.9	3163.1	3191	3169.9	3166.5	3179.3	3188.1	3148.4	3180	3234.9	3195.4
0	0	0	3.1712	6.6781	4.9511	28.224	51.505	107.85	198.25	273.07	361.3	454.53	560.82	639.72	722.48	809.41	915.58	984.8	1078.7	1140.6	1193.6	1256.9	1266.6	1282.8	1331.3	1374.9	1428.7	1478	1522.1	1600.3	1595.9	1649.6	1751	1748.8	1807.8	1818.9	1865.1	1931.5	1904.3	1969.9	1963	1972.7	1993.9	1971.9	2010.8	2036.6	2027.3	2044.3	2042.5
0	0	0	0	6.8091	0	16.494	66.939	135.64	235.13	348.16	495.5	619.06	788.02	923.02	1079.1	1156	1473.5	1401.8	1485.7	1561.9	1608.1	1770.4	1747.6	1755.2	1767	1801.2	2003.6	2040	2176	2199	2306.9	2483.4	2477.4	2554.6	2690.7	2802.1	2926.5	3052.2	3032.7	3130.1	3153.5	3271.6	3348.8	3182.7	3306.5	3364.9	3319.1	3342.4	3335.1
0	0	4.5621	7.8553	15.022	13.176	21.352	68.069	84.083	109.54	152.33	194.23	232.13	292.99	341.84	405.09	423.62	428.94	470.79	454.92	486.61	479.31	489.26	667.36	774.55	808.91	885.86	978.44	1082.9	1138.5	1213.3	1260	1322.2	1342.1	1431.2	1486.3	1509.2	1599.4	1705.3	1689.3	2067.2	1810.5	1878.9	1826.8	1943.5	2017.1	2056.2	2066.4	2014.9	2057.9
0	3.3447	0	0	3.4544	2.7247	20.972	43.565	90.239	128.27	165.88	196.3	283.89	335.85	417.35	471.69	519.47	593.09	642.53	732.69	741.75	815.55	856.01	889.55	943.85	934.27	990.99	995.2	1028.3	1102.4	1203.7	1283.4	1388.3	1411.5	1461.8	1570.2	1657.3	1745.9	1802.8	1854.3	1899.6	1931.5	1979.4	2014.8	2028.6	2049.7	2062.7	2048	2106.2	2100.8
4.4453	9.9494	0	0	36.958	0	0	0	0	0	0	10.356	4.8678	0	27.011	33.3	66.272	43.827	41.297	65.4	46.446	42.645	75.337	111.63	71.74	96.249	106.85	169.36	239.95	259.06	277.24	314.7	353.37	390.62	429.01	482	475.5	519.36	562.01	551.93	626.82	601.54	670.29	672.64	680.65	687.49	678.12	716.94	712.18	698.83
0	0	0	1.5037	18.384	10.797	38.088	127.69	196.41	341.47	487.63	607.78	744.27	888.79	996.35	1071.5	1168.2	1311.6	1352.7	1362	1468.4	1487.2	1526.4	1525.6	1548.9	1644.9	1654.6	1661	1663.3	1637.6	1691.8	1722.4	1745.3	1768.1	1719	1735.7	1765.6	1723.8	1718.4	1733.7	1716.9	1732.6	1704.1	1710.9	1723.7	1767.7	1762	1785.9	1770.4	1754.3
0	0	0	37.481	88.958	164.83	213.31	206.35	345.42	543.76	646.68	788.45	866.22	1163.1	1236.5	1519.3	1558	1638.1	1665.9	1796.8	1802.3	1794.7	1267.9	1458.5	1274.5	1952.6	1559.5	1766.9	1861.5	1891.9	1958.1	1920.4	1979.7	1964.3	2017.6	1765.6	1876.5	2068.4	1994.2	1914.2	1788.6	1820.9	1993.5	1857.7	1891	1776.3	1829.2	1827.1	1791.4	1786
0	14.168	0	0	0	0	6.3434	42.133	115.96	234.83	349.25	478.45	635.54	794.68	951.19	1077.4	1171.6	1277.9	1379.5	1421.5	1495.7	1557.1	1585	1582.2	1557.7	1562.1	1746.6	1755.9	1861.9	2019.2	2052.3	2064.5	2163.6	2352.7	2476.1	2574.6	2720.4	2714	2760.7	2810.7	2897.3	2947	3001.2	3038.3	2975.1	3136.5	3020.2	3033.3	3064.4	3121.9
0	0	0	0	3.5877	2.5652	45.15	88.307	172.29	285.24	416.15	565.91	666.44	786.91	870.91	1016.3	1098.7	1224.4	1306.9	1407.6	1454	1502.2	1557.1	1602.4	1736.5	1767.8	1904	1938.6	2024.5	2095.8	2124.7	2189	2283.9	2308.5	2422.8	2360.9	2449.5	2526.6	2523.3	2249.1	2332.6	2318.1	2352.2	2323.8	2368.9	2435.6	2368.1	2374.3	2362.9	2360.4
6.5611	0	3.9018	0	0	0	44.871	90.163	176.71	236.63	308.78	449.32	488.4	585.14	693.42	797.86	883.68	964.72	1082.3	1216.5	1179.9	1344	1439.7	1496.2	1570.5	1571.5	1643.8	1667.8	1645	1673.9	1684.6	1712.5	1733.5	1754.9	1761	1690.9	1738.3	1769	1819.3	1853.6	1797.7	1796.3	1837.4	1735.1	1670.5	1671.8	1597.6	1548.8	1517.7	1458.2
0	0	0	0.47695	13.237	16.53	22.923	59.356	123.47	186.6	296.53	386.78	490.89	573.75	673.94	737.04	803.98	910.27	970.49	1012.8	1084.3	1084.4	1148.1	1186.3	1203.2	1225.9	1291.2	1286	1324.3	1371.9	1387.7	1413.4	1452.7	1489.1	1486.5	1536.7	1528.9	1584.8	1583.6	1574.5	1580.1	1584	1620.5	1651.7	1615.7	1641	1642.7	1652.4	1326.6	1218.6
0	0	0	0	6.0294	6.5232	13.009	9.9638	5.3588	11.1	22.149	19.734	19.274	35.84	33.282	52.99	47.77	86.712	70.822	92.163	35.41	34.515	41.785	70.465	121.55	177.43	288.64	373.3	476.86	579.56	653.21	805.63	904.96	1006.1	1110.6	1194.5	1289	1394.1	1406.7	1468	1515.4	1564.6	1643.1	1649	1684.5	1718.1	1701	1690.7	1696.1	1732.6
0	29.27	0	0	19.279	58.296	0	40.133	81.073	228.5	343.86	528.33	648.89	751.11	917.33	1068.9	1195.6	1416	1552.5	1571.2	1653.5	1694.8	1806.2	1797.7	1949.2	2010.3	2116.6	2247.2	2324.9	2475.7	2506.8	2578.5	2869.2	2913.7	3060.2	3094.7	3303.8	3428.3	3589.9	3729.8	3759.3	3764.8	3939.6	3976.2	4007.8	4089.3	4028.2	4129.1	4015.5	4067.1
0	0	20.639	0	0	0	16.309	43.366	139.34	226.78	332.78	490.75	569.5	671.83	780.53	858.55	981	1022.4	1107	1190.7	1243	1300.4	1339.9	1349.9	1375.6	1370.7	1410.9	1457.9	1458.1	1498.4	1493.3	1812.4	1835.4	1935.8	1917	1894.3	1975.5	1941.1	1953	1972.9	2094.3	2048.1	2061.4	2013.4	2016.9	2024.7	2003.3	2069.4	2046.7	2017.7
0	0	2.7662	3.4367	9.5095	2.9262	10.719	18.941	17.407	11.427	21.916	9.8507	2.1464	6.2411	0	0.48382	0	0	0	0	0	6.7022	0	0	0	0	0	0	0	0	0	0	19.563	14.487	23.149	24.24	41.152	63.661	46.312	42.97	50.902	62.185	68.208	63.332	63.2	65.795	58.561	48.925	64.979	63.888
0	1.2515	4.7679	8.84	0	0	0	5.2708	31.645	87.466	188.09	294.4	369.67	468.36	596.71	664.02	739.28	823.75	907.53	989.75	982.55	1088.5	1064.2	1099.2	1146.6	1160.6	1201.1	1219.7	1227.4	1250.6	1279.3	1305.1	1297.1	1291.4	1303.6	1287.9	1318.5	1334.8	1343.4	1355.7	1338.4	1361	1345.2	1332.3	1333.3	1328.3	1341.8	1325.1	1309.9	1273.6
0	3.8961	0.282	0.66053	0	0	40.26	89.861	194.13	251.32	358.36	478.43	549.73	680	794.65	914.51	991.02	1091.1	1157.7	1264.3	1298.7	1346.5	1362.5	1411.8	1448.3	1486.6	1556.7	1612.7	1871.4	1917.7	2151.1	2262	2497.5	2625.4	2780.7	2786	2884	3074.7	3176.2	3169.5	3278.9	3230.5	3385	3397.1	3543.7	3629.2	3613.8	3712.3	3806	3666.4
0	0.57053	3.9424	14.38	0	3.9311	0	0	9.1656	0	7.4388	8.019	5.6666	6.7202	16.579	8.8533	17.624	13.043	14.807	22.265	13.031	4.2376	9.4797	10.534	13.069	5.5834	9.319	0	0	0.59755	31.373	10.273	14.797	0	9.1643	6.8027	14.14	7.2562	3.0121	8.8675	0	12.275	9.5982	2.1462	0.18834	0	0	0	0	0.29982
0	0	0	27.906	6.2308	45.346	53.986	104.03	154.77	424.14	440.47	578.03	691.01	853.13	1380	1484.3	1624.4	1708.1	1865.8	1918.5	1952.5	2224.4	2248	2128.7	2326.2	2389.4	2556.7	2517.5	2669.6	2693.3	2852.6	3054	3118.8	3148.3	3264.8	3243.5	3319.3	3387.3	3464	3450.6	3554.4	3521.1	3581.6	3569	3548.4	3549.3	3534.3	3599.2	3624.8	3621
5.0182	3.6677	0	0	0	0	19.912	90.546	197.75	389.23	624.3	857.79	1077.1	1262.6	1543.5	1748.7	1901	2030.2	2032.4	2228.7	2268.9	2451.9	2626.4	2731	2681	2869.8	3231.8	3291.3	3370.6	3661.4	3819.3	3861.5	3999.6	3984.7	4205.3	4333.9	4176.3	4152.8	4494.1	4504.3	4493.4	4588.4	4527.1	4570.7	4522.8	4587.8	4521.1	4624.7	4539.9	4797.2
0	0	12.443	0	0	8.4042	11.723	71.535	138.75	225.87	343.36	479.86	619.8	836.09	941.69	1016.2	1224.9	1279.1	1332.3	1502.2	1572.5	1567.9	1437.1	1551.1	1551.6	1654.1	1719.9	1859.6	1884.3	2019.2	2082.2	2220.1	2322.8	2413.1	2535.1	2557.1	2613.7	2719.4	2737.9	2777.3	2823.9	2831.9	2922.4	2906	2879.2	2938.4	2794.3	2831.7	2967.9	2946.1
0	0.43992	3.6902	0.021933	0	0	33.102	1.4838	157.73	262	366.14	478.23	585.41	709.45	876.26	979.01	1167	1321.5	1368.6	1485.5	1583.7	1573.4	1653.6	1669	1788.1	1773.1	1839.1	1871	1918.3	1915.5	1945.6	1968.3	2016.5	1979	2007.7	2011.2	2014.7	2065.9	2072.1	2048.5	2073.9	2079.5	2070.4	2089	2097.9	2101.9	2097.1	2091.9	2132.2	2126.6
0	0	0	44.566	60.602	110.8	43.065	0	33.031	114.97	148.82	203.61	311.85	399.1	405.44	477.24	584.61	631	678.46	768.67	778.15	882.7	855.49	875.5	893.96	904.9	916.37	986.6	1001.3	1165.4	1132.1	1185.8	1235.4	1360.7	1355.3	1537.2	1511.5	1578.7	1562.4	1673.1	1640.2	1718.9	1805.2	1775	1822.8	1840.2	1742.1	1801.4	1774.7	1811.2
0	0	0	0.74423	22.2	30.914	27.36	22.379	40.552	44.275	57.946	62.655	58.58	81.048	67.159	46.353	59.155	80.167	81.939	88.596	47.49	47.647	45.824	47.062	65.991	65.722	57.504	92.86	95.193	78.899	102.4	73.871	113.1	113.51	119.4	135.4	116.94	163.19	140.93	148.6	148.84	140.72	154.48	197.13	184.1	183.19	173.65	197	212.56	193.15
0	0	0	0	39.039	115.32	84.459	458.92	754.5	1082.6	1468	1820.5	2190.7	2583.4	3025.9	3335.6	3724.6	3946.9	4281.9	4457.3	4524.2	4851.7	5082.6	5166.1	5164.5	5200.7	5368	5440.1	5621.9	5377.6	5301.5	5224.2	4918.5	4840.1	4910.7	4737.3	4753.4	4745.2	4606.4	4633.7	4466.6	4466.3	4518.5	4367.8	4385.2	4395.8	4687.2	4706.4	4790.8	4833.1
19.937	15.833	0	0	0	0	0	0	0	0	9.5715	16.48	25.744	35.353	28.664	28.765	42.128	44.921	53.676	75.879	58.553	55.539	104.09	121.91	155.79	172.6	184.61	263.33	253.91	215.68	247.37	237.65	247.47	299.58	292.21	292.61	348.1	380.91	330.85	281.65	295.57	317.71	316.87	329.45	330.45	365.19	378.87	385.96	422.21	416.49
0	0	7.3992	0	7.6313	0.08985	13.403	73.532	116.98	221.28	292.32	414.51	479.08	617.69	730.25	804.44	894.92	974.38	914.56	1120.3	1157.2	1224	1276.3	1254.9	1276.9	1278.8	1295.8	1324.6	1363.4	1452.5	1421.4	1457.5	1411.1	1408.8	1529.1	1502	1494.2	1478.8	1572.6	1562.1	1585.7	1588.2	1629.9	1658.2	1693.2	1664.8	1669.7	1680.4	1649.1	1675.8
0	0	0	0	32.822	32.447	62.414	55.237	124.85	116.75	182.54	178.01	239.9	268.51	332.56	316.57	337.54	383.72	402.34	399.87	429.84	453.95	464.94	481.77	506.98	482.57	525.29	536.17	555.75	574.77	570.87	603.33	634.16	650.4	665.95	677.83	673.74	703.15	694.93	685.96	722.22	687.66	691.91	679.62	675.39	681.64	697.76	699.76	683.18	683.96
0	0	0	20.729	21.704	69.343	99.54	152.29	202.94	232.96	246.17	303.01	382.71	362.78	384.39	436.99	479.17	496.74	560.48	643.66	663.1	660.94	735.78	689.07	732.73	714.82	748.15	818.79	939.26	1009.5	1097	1241.5	1261.8	1373.9	1450.6	1671.8	1843.3	2055.7	1781.4	1908.5	2418.4	2292.9	2331	2331.4	2536.5	2556.7	2710.6	2817.3	3003.1	3074.2
0	0	0	0	46.624	163.74	341.9	574.44	814.8	1146.5	1410.6	1611.7	1902.1	2226.2	2385.3	2706.7	2844.7	2944.3	3133.3	3225.1	3300.5	3354.7	3381.5	3492.9	3435.3	3531.5	3573.8	3570.9	3661.1	3707.6	3681.4	3715.3	3708.8	3778.8	3702.4	3674.2	3660.4	3667.2	3678.1	3688.6	3765.9	3759.2	3680.8	3721.1	3736.5	3710.6	3708.6	3679.7	3653.3	3648.4
0	0	0	20.393	25.502	30.171	64.125	97.821	108.61	165.22	187.59	263.62	294.51	323.39	391.48	475.31	493.67	514.74	540.93	592.23	580.39	623.37	664.81	703.51	725.72	699.98	710.06	745.25	796.46	837.65	829.15	822.43	793.48	815.18	816.31	812.15	819.21	836.59	858.93	823.06	828.43	846.35	856.3	859.73	868.14	894.37	881.6	868.42	794.22	847.17
0	3.227	3.0091	9.3822	4.7049	0	8.0954	26.305	46.063	83.024	133.89	246.75	284.63	389.69	483.47	550.86	621.32	697.28	768.01	822.81	834.62	859.03	847.93	873.95	910.75	907.44	895.8	923.51	949.77	1021.4	1089	1198.6	1239.2	1406	1314.4	1195.6	1192.8	1263	1277.7	1259.9	1201.5	1221	1325.1	1289.5	1399.6	1539.9	1438.1	1452	1500.2	1482.8
0	0	0	0	21.842	36.748	62.694	83.499	93.345	123.26	156.57	155.95	169.91	191.03	204.93	208.92	227.33	242.48	238.91	239.26	247.82	268.98	245.64	277	286.49	237.61	250.77	269.77	252.67	289.57	320.66	362.54	405.61	495.32	524.03	562.22	596.99	628.86	622.98	666.73	688.69	727.56	738.49	753.21	751.15	758.99	773.77	765.25	774.5	780.75
0	0	0	0	117.16	0	0	16.875	72.822	191.99	306.18	478.57	622.97	794.19	999.46	1157.1	1254.3	1392.5	1491.3	1799.5	1870.3	1976.6	2035.4	1994	2093.7	2205	2329.1	2421.6	2609	2896.2	3052.6	3277.3	3222.5	3430	3553.2	3672.7	3900.8	3901.7	4133.8	4359	4321.7	4431.6	4545.1	4728.1	4514.2	4455.1	4619.1	4699.8	4698.1	4726.5
0	0	0	0	0	3.8178	48.106	166.97	279.23	446.17	675.49	839.71	1102	1298.4	1482.5	1718.1	1911.3	2084	2182.5	2306.9	2475.3	2622.3	2637.2	2788.5	2830.3	2927.2	2934.1	2953	3040	3031.2	3079.2	3210.8	3162.6	3198	3271.6	3167.8	3289.9	3367.4	3273.1	3240.1	3232.8	3386	3409.9	3413	3363	3365.9	3426.9	3422.2	3472.7	3562.6
0	0	0	4.9109	0	0	31.05	105.36	173.77	306.01	429.94	568.41	698.84	840.97	939.03	1075.1	1024.1	1325.8	1457.2	1563.7	1459.1	1703.1	1905.4	1893.9	1980	2031.8	2157.9	2162.3	2223.8	2340.1	2414.6	2558.6	2574.1	2575.5	2606.3	2719.6	2799.7	2942.6	2925.8	3040.7	3079.8	3118.9	3072.8	3070.8	3108.5	3152.5	3144	3159.3	3167.8	3196.8
0	0	0	3.4363	1.0801	0	38.155	137.08	261.99	489.77	685.55	899.5	1135.8	1324.6	1518.2	1786	1944.8	2109.8	2311.5	2424.6	2521.9	2538.9	2628.3	2757.4	2789	2832.9	2886.7	2926.1	2859.9	2919.2	2957.7	2996.5	3105.7	3098.5	3092.2	3171.8	3137.4	3157.8	3166.5	3278.7	3273.4	3407.3	3386.7	3371.7	3394.1	3379.5	3388.5	3338.5	3340.4	3330.5
0	0	0	51.248	120.12	257.28	435.93	673.79	847.71	1186.7	1473.1	1729	2194.7	2498.1	2760.1	3152.2	3604.8	3833.7	3962.9	4079.7	4361.7	4385.6	3867.8	4582.3	4630.9	4672.1	4682.2	4884.9	5454.1	5549.3	5601.8	5550.8	5630.3	5639.8	5522.6	5624.9	5751	5853.2	5934.2	5633.8	5687.2	5379.5	5418.7	5277	5206.7	5030.7	5236.4	5288.2	5211	5240.6
0	0	2.3625	0	12.404	17.006	57.165	111.1	129.21	172.36	172.93	226.7	335.08	337.75	418.9	537.95	643.53	680.7	740.69	769.63	787.29	821.17	852.15	850.87	934.62	926.81	1040.1	1132.3	1227.9	1320.5	1407.2	1552.1	1733.1	1743	1821.7	1926.3	1980	2088	2136.6	2209.1	2169.8	2249.5	2247.1	2230.5	2265.7	2233.5	2223.2	2252.1	2296.7	2266.6
8.1922	0	0	0.62775	0	6.1383	16.125	111.5	241.97	409.65	609.9	808.98	993.55	1197.8	1428.7	1625	1763.3	1942.9	2020.4	2274.3	2215	2424.9	2409.6	2498.9	2683.3	2686.7	2685.6	2625.9	2655.6	2782.4	2764.8	2761.8	2783.1	2755.6	2806.2	2770.6	2700.9	2693.1	2716	2773	2715.9	2702.6	2637	2686.5	2716.8	2632.5	2627.5	2644.7	2620.8	2606.2
0	0	0	0	30.31	67.366	203.57	352.78	528.92	755.49	997.43	1253	1474.2	1752.5	1981.2	2150	2217.4	2333.6	2627.8	2807.4	2775.4	2921.8	2964.7	3026.3	2953.5	2979.3	3161.6	3095.7	3091.6	3149.1	3181	3122.6	3314.6	3271.8	3260.1	3222.5	3153.4	3269	3190.8	3332.8	3348.7	3251.3	3278.8	3239.3	3283.7	3219.6	3160.4	3169.7	3098.4	3312.1
2.2121	8.6003	0	1.574	3.8059	0	0	21.137	48.887	117.71	165.94	246.52	319.28	417.78	525.04	603.05	677.82	748.74	795.43	859.36	900.78	1001.1	996.56	1037.3	1126.4	1175.1	1302.9	1507.2	1630.7	1888	2111.7	2285.9	2483.4	2765.9	2934.6	3233.9	3388.2	3341.1	3414.8	3603	3868.6	4121.2	4181.1	4203.5	4309	4104.3	4394.3	4550.8	4622.3	4667.2
0	2.8581	13.975	13.982	0	4.2472	23.056	31.213	38.472	23.132	29.725	26.632	29.428	33.573	38.212	44.202	40.548	38.941	49.078	54.482	62.196	53.671	57.894	17.465	52.402	63.131	143.78	205.19	328.27	454.19	602.9	751.75	878.45	1090.2	1260.3	1412.3	1513	1677.7	1891.8	2011.9	2139.6	2229.1	2202	2295.3	2394.1	2348.1	2480.6	2427	2544.8	2552.3
0	0	5.7017	28.9	46.179	41.018	31.607	4.2646	27.225	72.809	72.859	89.545	134.2	148.53	203.89	247.01	274.78	296.81	359.12	380.46	382.77	417.39	413.23	426.85	498.81	558.97	586.2	619.68	719.6	736.88	801.13	854.27	917.68	956.53	971.34	949.98	999.73	1056.5	1060.1	1002.4	1025.5	989.55	1000.9	1006.3	987.22	972.05	998.94	1018.3	1067.2	964.43
0	0	0	18.635	0	4.4834	10.822	48.046	67.415	150.89	220.09	276.4	360.85	440.7	485.57	578.89	597.08	690.63	699.61	781.52	823.88	834.59	834.49	851.55	861.79	854.65	902.62	928.12	897.21	924.54	946.76	958.71	984.96	996.65	876.75	860.67	848.32	854.39	876.39	883.31	874.93	871.43	880.64	866.03	881.76	838.08	893.47	869.21	924.16	915.71
0	0	0	0	31.765	69.598	111.4	161.07	227.71	339.29	414.86	530.91	585.41	693.26	750.19	846.29	886.68	938.15	990.85	1029	1073.9	1081.4	1124.8	1144.2	1141.8	1163.4	1192.4	1225.1	1222.1	1226.3	1205.4	1218.5	1229.1	1198.3	1218	1208.9	1209.8	1222.4	1244.6	1247.6	1239.7	1228.4	1214.9	1206.6	1207.7	1227	1252.5	1212.4	1205.8	1223
0	85.734	0	0	0	24.109	117.01	160.13	252.53	309.67	458.59	634.57	766.49	910.91	695.31	786.84	857.76	871.19	1026.6	1096.6	979.11	1037.2	965.78	1066.6	1078.6	1129.8	1098.6	1155	1191	1238	1423.2	1527.1	1654.7	1734.6	1834.7	2001.4	2083.8	2126.4	2142	2375.9	2320.3	2409.9	2507.8	2612.1	2651.3	2716.7	2706.1	2631.7	2674.3	2761.1
0	1.585	1.4238	0	0	0	24.858	64.656	104.72	155.03	268.92	391.99	486.35	577.81	631.83	745.93	864.2	941.87	1049	1102.8	1305.1	1262.4	1310.4	1360.3	1345.8	1363.2	1363.2	1384.2	1474.9	1458.2	1605.9	1595.4	1607.8	1607	1434.3	1446.1	1447	1450.9	1369.4	1466.5	1489.1	1458.4	1451.9	1470.2	1527.7	1529.7	1555.5	1578.5	1525.9	1509.2
17.286	16.463	0	1.644	0	8.6431	0	0	17.918	28.002	58.824	74.062	106.31	130.72	166.65	195.99	243.02	327.45	305.56	351.67	314.5	355.36	472.72	365.33	365.9	385.27	391.7	397.83	431.3	451.18	457.13	475.26	467.75	472.27	524.5	496.1	489.09	481.83	519.99	529.94	527.96	508.32	499.37	507.82	536.16	517.54	532.65	511.48	513.47	523.81
0	0	0	0	10.151	48.374	70.614	120.53	164.57	236.25	273.02	357.35	431.79	442.56	519.14	526.09	572.9	598.08	632.89	657.46	668.23	678.64	689.18	694.03	691.68	678.1	719.7	776.2	810.02	830.59	864.78	910.91	945.88	978.54	946.72	946.14	1036.1	1025.1	1048.9	1051.1	1058.7	1061.4	1080.7	1068.1	1083.2	1077.2	1094.1	1092	1095.4	1111.1
4.862	1.5845	0	0	0	11.705	6.8293	23.238	25.403	50.952	64.994	98.72	104.83	131.42	128.71	193.88	232.88	281.68	299.03	307.13	334.13	370.8	373.71	400.62	450.93	441.82	513.21	599.01	707.85	841.88	1014.4	1120.7	1274.5	1396.4	1474.8	1645.3	1734	1943.8	2000.6	2010.5	2061.1	2148.8	2174.7	2008.1	2126.1	2182.3	2201.9	2226.9	2201.7	2287.6
0	0	0	0	43.542	121.01	230.73	412.85	557.7	762.85	935.34	1075.1	1274.5	1432.6	1569.6	1706.8	1927.3	1984.8	2062.4	2198.9	2316.7	2386.3	2414.7	2502.9	2579.3	2596.3	2625.6	2675.3	2739.5	2875.8	2917.9	3027.5	3106.5	3190	3311.3	3303.2	3360.4	3436	3435.4	3473	3547.8	3691.4	3690.5	3690	3730.7	3757.2	3776.5	3760.6	3766.1	3789.4
4.1468	8.767	15.858	0.68425	0.8291	0	0	7.0774	48.372	138	219.88	327.21	455.07	578.87	685.71	788.97	942.57	988	1011.8	1090.7	1162.7	1252.1	1391.9	1477.2	1513.3	1524.6	1615.1	1621.5	1818.5	1938.4	2129.7	2312.4	2416.7	2453.3	2547.4	2699.6	2758.8	2772.8	2922.5	3069.4	3164.6	3155.9	3290.5	3231.7	3244.9	3266.4	3336.7	3468.5	3430.1	3471.6
0	0	1.2002	0	4.0134	2.7356	24.509	67.003	125.83	216.41	328.72	435.03	535.06	627.75	733.98	863.4	908.46	1024.1	1093.6	1181.4	1230.3	1318.4	1380.7	1444.8	1506.7	1555.1	1512.3	1615.1	1580.6	1608.1	1623.2	1693.8	1684.8	1664.7	1698.6	1723.7	1769.9	1741.4	1754.8	1783.3	1739.5	1810.6	1873.7	1853.2	1843.2	1772.2	1781.1	1805	1871.6	1878.6
0	0	0	6.5371	14.221	20.01	30.737	63.016	121.34	177.81	260.31	346.51	502.18	596.96	629.3	724.53	876.25	913.36	1018.2	1082	1115.1	1083.9	1150	1283.9	1273.9	1284.5	1310.3	1416.3	1495.3	1556.2	1753.4	1828	1914.1	1908.5	2050.7	2094.6	2112	2088.7	2062.6	2109.2	2178.5	2101.9	2165.3	2168.9	2256.5	2243.8	2316	2323.7	2246.4	2240.2
0	0	0	1.3401	0	2.4348	14.422	21.742	50.322	90.093	141.13	172.68	199.78	238.84	272.59	306.96	350.99	388.14	412.25	446.17	432.55	498.64	577.65	560.16	584.58	579.78	613.74	615.31	664.88	671.27	681.53	688.53	684.25	690.38	668.19	688.63	694.06	690.44	693.81	700.69	701.65	716.62	674.74	668.71	674.74	640.46	648.44	653.51	665.1	651.08
29.812	0	32.42	49.792	11.224	0	13.725	62.045	144.71	257.33	355.39	492.31	643.07	893.78	1055.9	1222.6	1395.3	1590.7	1758.5	1892.1	2132.8	2295.9	2431.9	2413.5	2632.7	2692.2	2750.7	2816.1	2854.3	2875.7	2967.9	3065.4	3184.6	3215.2	3205.6	3133.4	3185.5	3354.2	3355.6	3353.4	3287.7	3372	3433.4	3491.9	3534.8	3486.1	3485.5	3545.9	3591.8	3568.6
0	0	0	1.5486	40.541	43.751	0	23.428	18.411	35.266	47.342	49.666	74.382	104.64	119.45	130.24	142.75	192.53	205.36	223.44	244.43	258.65	253.37	250.79	283.5	287.21	323.97	339.06	348.48	358.98	398.09	424.45	470.92	467.21	464.04	505.1	475.8	467.25	478.85	522.3	510.92	499.46	493.42	488.95	493.57	430.1	430.23	419.47	427.07	431.97
0	21.545	18.146	3.453	0	0	0	1.3785	15.197	16.044	31.76	75.536	63.582	135.55	170.86	198.27	234.33	268.41	280.88	301.85	293.88	310.41	233.18	351.63	311.4	327.18	307.8	289.34	343.23	357.18	413.59	484.24	571.7	542.47	529.35	465.77	476.45	563.84	571.55	540.9	488.49	450.49	535.96	627	633.11	615.84	551.76	567.42	556.58	542.22
0	0	0	11.065	0	14.03	4.8919	19.701	66.185	99.783	163.39	205.22	269.29	345.18	414.09	519.19	573.6	666.59	671.94	736.93	777.42	802.91	844.23	853.98	889.69	909.63	964.34	962.51	993.12	996.04	975.24	952.72	1019.8	996.46	1063.2	1041.2	1003.7	988.66	1035.4	997.17	1049.7	987.06	1008	1022.8	1004.1	981.74	1019.1	1001	1034.1	1029.1
0	4.0392	44.921	0	29.307	19.296	21.557	21.339	3.8313	85.235	65.498	148.55	173.27	189.79	264.25	292.24	332.45	390.06	441.15	452.93	506.63	533.14	544.2	547.68	611.33	584.02	606.36	617.56	595.71	636.25	630.71	643.2	654.79	642.9	596.57	616.56	609.03	598.15	598.89	588.53	606.55	600.49	601.46	556.96	561.89	562.24	572.07	553.16	575.12	561.59
0	7.1356	2.415	7.204	0	0	11.295	44.879	128.79	208.89	303.6	439.8	568.79	748.24	832.88	942.6	1075.6	1167.8	1216.9	1388.9	1025.4	1079.3	1449.4	1535.5	1130.1	1159.1	1196.6	1261.8	1294.4	1270.1	1331.5	1359.4	1414.9	1719.2	1428.3	1588.2	1737.7	1758.2	1742.2	1720.8	1737.2	1733.3	1731.6	1806.6	1775.1	1786.9	1759.6	1754.5	1818.7	1869.6
0	0	0	0	80.827	259.59	441.32	710.7	989.89	1311.7	1679.6	1934.6	2276.9	2781.5	2945.3	3164.5	3559	3680.8	3895.7	4155.8	4168.9	4458.3	4333.2	4450	4486.8	4612.2	4730.3	4867.1	4763.9	4668.4	4793.5	4892.9	4825.8	4846.2	4871.1	4841.9	4953.2	4991.9	4958.5	4801.1	4717.1	4857.6	4757.4	4801.6	4681.7	4582	4650.4	4500.2	4171	4500
0	18.27	0.17719	17.893	0	0	2.5953	83.273	197.22	356.12	505.6	666.54	846.33	967.27	1126.1	1225.1	1361.3	1506.6	1571	1657.6	1680.4	1728.8	1800	1807.9	1879.5	1854.4	1932.5	2034.1	2116.9	2236.7	2308.1	2423.7	2480.7	2616.9	2786	2865.9	2965.5	3013	3168.5	3214.6	3250.8	3313.2	3282.2	3351.2	3418	3285.9	3445.8	3412.9	3403.7	3452.9
7.139	0	4.4241	0	0	0	30.905	99.592	215.69	353.41	502.15	666.4	806.3	969.25	1141.6	1274.9	1444.4	1564.8	1633.5	1739.7	1775.2	1970.4	1875.9	1968.4	2039.2	2068.8	2107.5	2109.4	2173.1	2186	2210.7	2194.3	2199.2	2191.2	2205.7	2233.3	2261.5	2317.3	2318.9	2284.6	2274.5	2247.8	2346.2	2275.8	2268.9	2300.3	2250.4	2254.9	2271.5	2275.7
0	0	0	0	85.371	163.87	247.16	279.3	280.2	364.61	330.45	438.09	469.32	504.27	571.26	651.95	722.95	766.72	921.5	869.35	871.43	906.9	896	913.81	882.71	875.67	883.87	961.6	797.87	896.73	889.45	849.56	846.9	791.97	778.44	823.16	787.48	765.56	821.66	738.05	805.21	842.41	810.85	765.86	781.98	742.56	752.81	790.11	813.6	753.61
0	23.266	1.005	2.1286	7.03	0	5.0316	34.73	101.42	205.21	292.59	400.26	563.33	655.29	794.19	845.61	934.74	996.42	1138.8	1180.8	1197.8	1239.4	1452.7	1245.4	1287.2	1322.7	1411.6	1402.1	1468	1496.2	1604.4	1616.5	1585.8	1725.8	1713.7	1779.5	1823.2	1790.3	1840.2	1883.2	1835.6	1866.8	1854.3	1880.1	1871.9	1881	1880.1	1944.3	1907.1	1950.4
5.486	0	0	0	0	5.6028	14.515	14.637	33.329	47.151	47.159	68.968	77.354	90.6	79.677	109.72	118.64	161.95	156.69	167.16	198.62	201.7	221.68	203.53	236.77	241.45	240.25	273.89	278.31	351.03	387.54	409.82	434.72	452.18	496.96	500.64	505.48	528.19	546.95	495.13	506.4	522.89	577.32	485.2	566.22	563.99	578.59	588.73	588.91	637.4
0	0	6.2976	0	6.1853	1.483	24.396	78.226	175.89	343.12	521.43	731.52	905.82	1088.4	1308.7	1500.7	1698.3	1876.3	1987.3	2091.4	2191.4	2283.1	2314.3	2383.9	2528.3	2512.6	2529.7	2575.7	2577.4	2628.2	2586.5	2703.1	2700.2	2716.4	2655.5	2745.2	2692.2	2704.2	2783.8	2804.8	2769.5	2763	2881.1	2724.7	2751.5	2889.8	2791.4	2819.8	2836.7	2839.3
0	0	0	2.4276	18.359	41.613	82.283	180.37	284.92	446.91	593.54	674.82	933.47	1107.5	1260.7	1394.7	1496.6	1576.1	1675.7	1780.9	1905.2	2013.7	2043.5	2137.1	2172.6	2191.9	2319.5	2321.4	2337.7	2524.1	2532.3	2657.4	2743.2	2719.2	2858.9	2802.8	2881	2878.1	2908.7	2891.2	2928	2945.7	2958.6	2978.2	2964.9	2939.6	2963.2	2964.4	2951.7	2977.9
0	0	0	0	15.206	6.2504	40.675	70.226	72.809	68.301	86.576	124.05	187.65	200.15	229.87	264.24	308.09	315.57	332.02	346.67	345.72	355.17	378.53	418.11	310.57	419.81	408.58	443.37	436.02	437.66	408.08	420.49	459.68	458.78	428.85	422.04	410.58	424.96	401.38	396.46	394.05	420.16	412.5	407.5	389.86	386.05	391.91	390.06	396.62	382
0	0	0.75467	2.873	2.9809	2.4245	13.037	29.125	57.495	87.554	122.75	153.87	191.61	239.89	244.66	264.5	300.3	325.93	356.69	360.77	389.19	393.21	413.21	410.61	455.09	450.32	485.8	522.93	512.24	552.26	611.76	634.89	664.59	716.73	683.1	749.52	737.36	810	821.25	835.19	889.17	873.43	914.63	950.12	1124.6	1134.5	1186.7	1189	1207.6	1201
0	0	0	0	7.7958	1.1545	1.5596	9.9444	12.492	40.206	49.572	72.142	97.565	120.8	173.87	201.77	233.84	226.84	247.02	283.02	318.66	298.28	326.8	303.03	342.74	344.97	369.76	368.37	381.78	362.93	343.93	370.47	346.94	329.45	289.16	305.84	304.08	279.9	250.94	275.21	244.59	202.37	196.37	207.18	215.75	229.69	184.23	201.71	195.6	211.6
0	3.5116	0	17.568	14.489	4.6528	0	0	0	0	0	0	0	0	0	0	0	0	0	0	0	0	0	0	0	0	0	0	0	0	0	0	0	0	0	0	0	0	0	0	0	0	0	0	0	0	0	0	0	0
0	0	1.9948	0	67.283	40.421	43.341	0	32.621	65.972	36.78	101.02	58.884	12.975	76.379	40.531	31.943	88.038	116.05	81.388	111.53	58.091	56.673	81.96	20.249	22.617	22.764	35.741	18.036	13.331	74.986	35.886	69.134	48.384	72.048	81.662	135.83	87.475	55.212	52.485	28.89	87.276	38.211	50.9	0	0	0	0	0	0
0	0	0.73787	3.9747	4.2801	0	24.685	42.305	99.539	168.98	233	304.87	387.61	463.11	536.1	588.3	659.17	760.49	796.5	857.29	913.71	945.19	943.49	957.72	982.43	1008.8	1022.3	1043.6	1038.3	1052.4	1091.1	1071	1129.3	1167.1	1148.3	1173.8	1192.8	1227.6	1254	1234.9	1217.3	1226.2	1269.5	1185.3	1184.8	1197.9	1176.2	1139.7	1090.4	1089.5
0	0	4.2181	9.7848	0.86914	29.585	14.79	10.979	34.58	28.615	54.875	75.708	68.547	98.632	103.95	144.75	145.03	200.91	170.43	201.09	240.25	241.83	246.86	274.77	272.57	276.65	308.44	347.56	399.39	477.25	571.1	633.26	689.52	759.22	857.45	819.93	852.81	949.37	994.17	1052	1123.1	1122.5	1170.7	1192.1	1217.9	1225.6	1289.2	1316.6	1252.3	1276.5
0	2.7729	0	0	3.9208	13.206	16.036	61.871	90.466	155.95	210.68	270.75	323.03	384.15	457.83	507.21	553	591.7	667.25	725.46	732.04	764.86	797.84	807.67	784.32	831.69	865	907.03	916.32	928.1	973.18	1012.8	1047.3	1046.2	1088	1117.5	1145.6	1214.1	1237.4	1260.7	1273	1246.3	1288	1256.1	1263.3	1305.3	1304.7	1352.5	1350.2	1380.1
3.075	13.66	2.5378	12.432	13.738	0	0	0	0	0	0	42.599	0	63.336	66.806	99.139	79.855	102.01	103.87	149.12	170.99	185.23	230.48	203.51	244.48	233.75	296.59	360.31	450.98	548.37	605.51	800.46	881.99	1005.3	1166.3	1278.5	1385.7	1377.8	1444.5	1489.1	1433.3	1584.8	1444.9	1599.2	1586.2	1600.1	1629.4	1672.6	1617.3	1735.1
0	0	0	0	0	14.705	126.15	244.43	409.2	611.76	778.62	845.18	1169.5	1370.8	1504.4	1667.1	1826.9	1955.5	2013.9	2181	2213.5	2240.1	2271.8	2387.9	2427.8	2483.8	2525	2500.9	2543.5	2604.3	2626.7	2614.5	2659	2639.4	2637.8	2581.5	2644	2617	2620.2	2612.5	2610.8	2637.1	2653.6	2642.2	2662	2658.6	2662.4	2663.6	2695.4	2682.1
0	0	0	3.6905	93.627	169.61	198	248.3	277.91	337.17	344.25	446.14	430.22	473.39	537.55	529.57	598.8	601.97	695.71	741.76	679.04	701.83	736.54	735.23	778.2	838.73	913.74	1004.5	1130.7	1304.1	1476.5	1668.1	1878.5	2113.6	2273.4	2377	2583.1	2595.1	2829.8	2896.5	2879.4	3100.4	3074.5	3100	3336.6	3192.4	3262.2	3258.3	3307.2	3455.7
0	0	0	0	6.2083	27.873	48.624	120.31	143.68	264.36	371.46	507.64	587.78	731.77	878.65	974.94	1108.9	1213.9	1306.6	1417.9	1455.5	1583.9	2049.7	1688.5	1750.5	1734.3	1821.1	1842	1835.7	1834.9	1782.8	1775.7	1762.7	1785.8	1763	1760.3	1778.4	1750	1757.5	1731.1	1701	1740.1	1693.7	1713.8	1675.5	1630.3	1590.2	1595.4	1572.6	1562.9
0	0	3.7065	5.0488	10.781	11.689	0	5.917	18.576	41.305	56.161	94.382	108.11	132.97	162.33	177.1	193.86	208.2	261.1	276.5	277.4	307.67	298.43	296.01	325.38	340.15	395.61	467.41	492.72	555.25	631.7	690.79	748.72	782.73	880.38	922.08	986.5	1006.5	1056.9	1075	1063.7	1102.1	1146.2	1089.9	1152	1139.3	1209.6	1179.1	1250.2	1230.7
0	0	0	6.2711	0	6.263	14.236	79.086	156.8	250.11	357.31	510.73	644.85	811.29	972.45	1126	1212.1	1339.9	1473.9	1580.3	1609.3	1720.6	1728	1760.4	1783.4	1825.9	1888.9	1893.9	1857.3	1917	2005.8	1932.4	2017.9	1998.9	1993.9	1976.8	1992.1	2020.8	1961.8	1971	1974.9	2025	2055.2	2041.6	2067.5	2010.2	2051	2065.2	2083.9	2087.3
0	0	0	7.773	5.2436	9.6147	8.1027	12.483	21.026	20.855	29.149	16.954	32.642	38.095	37.264	45.582	51.381	60.945	38.672	59.357	74.719	96.166	89.444	82.015	105.46	101.91	153.08	196.04	231.17	280.18	320.83	376.33	431.91	476.42	518.57	570.86	605.14	646.15	700.69	733.09	802.58	807.03	841.87	832.35	878.74	877.27	914.29	927.71	970.19	945.16
0	0	0	4.543	51.669	34.209	0	8.2928	51.275	240.8	341.53	437.99	537.38	609.13	575.61	718.21	771.82	860.87	919.8	976.76	970.18	984.55	1052.1	1091.3	1056.6	1122.5	1110.6	1120.8	1137	1131	1214.2	1233.3	1251.9	1239.9	1267.3	1335.9	1306.5	1248.7	1240.5	1305.1	1363.4	1319.4	1378.1	1327.2	1402.2	1411.2	1224.1	1243.6	1198.1	1210.9
0	0	0	0	7.7671	1.268	7.1871	40.246	76.537	142.48	218.38	262.15	334.72	366.98	472.96	515.06	566.87	618.46	690.78	749.36	767.86	806.64	840.56	830.24	858.08	863.52	917.5	951.39	954.35	982.11	1014.8	1000.6	1009.6	997.83	1032.1	1034.3	1071.5	1059.3	1087.3	1081.9	1071	1115.1	1103.9	1092.3	1085.6	1106.2	1096.2	1082.3	1103.8	1057.5
0	0	0	0	42.857	65.099	151.52	237.13	435.09	614.44	643.47	856.6	1432.8	1619.8	1984.2	2237.2	2521.5	2768.1	2915.9	3165.4	3159.6	3456	3553.8	3598	3682.2	3587.7	2966.8	4162.8	4137.5	4145.3	4077.7	3901	3689.3	3978.9	3632.2	3704.9	3778.3	3641.7	3608	3753.8	3771.8	3784.5	3641.3	3670.6	3614.1	3702.9	3712.4	3701.6	3447	3675.4
0	0	0	145.98	129.65	71.603	132.11	215.45	301.71	469.63	606.34	823.56	1126.1	1166.3	1271.1	1402.6	1530.2	1650.1	1766.9	1833.7	1957.1	1981.6	1931.4	2306.8	2348.2	2423.9	2278.5	2343.9	2517.1	2440.9	2663.5	2652.2	2800.6	2775.4	2780.1	2827.2	2828.4	2863	2927.6	3008.5	3050.7	2978	2999	2941.2	3069.1	3055.2	3072.3	3076.2	3084.6	3035.5
0	0	4.7077	2.2086	0	0	26.914	0	0	0	0	0	0	0	0	0	14.048	27.595	27.152	22.408	20.812	37.086	29.708	38.311	44.199	43.688	35.341	52.098	15.062	19.469	0	27	28.263	24.105	20.764	5.0736	5.5438	18.987	5.4688	5.7999	12.921	18.171	23.967	19.86	31.773	19.016	28.572	25.17	30.207	46.925
3.3299	12.97	6.7188	0	0	0	0.21436	55.287	134.14	249.18	371.69	515.72	660.42	802.12	914.53	1056.6	1179	1244.4	1389.9	1521.5	1276.3	1562.2	1628.8	1669.6	1658	1542.9	1609	1553.1	1765.4	1869.7	1969.7	2018	2072.9	2120.6	2121.3	2149	2099.7	2200.6	2230.4	2209.1	2288.6	2277.6	2285.5	2299.7	2311.5	2274.9	2272.9	2378.2	2450.5	2419.2
0	0	0	0	0	0	19.197	63.429	120.23	238.96	342.2	435.34	549.1	652.41	774.34	883.88	972.45	1069.4	1144.7	1250.1	1305.2	1341.3	1375.4	1409.2	1438.9	1486.7	1531.3	1521	1539	1550.9	1559.2	1527	1567.5	1604.6	1750.4	1769.7	1768.3	1768.6	1793.4	1751.8	1800.9	1790.8	1775.1	1822.5	1788.7	1761.8	1815.5	1783.7	1786.8	1765.9
0	2.0152	0	10.038	5.3632	2.2073	3.4207	18.286	36.866	47.917	59.095	80.706	104.08	131.88	152.04	168.5	172.24	176.16	198.01	202.82	208.22	324.51	310.94	240.69	230.16	265.27	351.57	418.84	538.75	607.19	674.28	722.47	805.3	822.06	937.17	959.48	1057.4	1078.4	1155.2	1167.7	1201.4	1259.7	1249.2	1284.2	1267	1303.7	1334	1369.4	1363.8	1402.8
0	0	0	10.285	31.128	26.473	14.84	106.5	185.81	279.36	347.46	410.84	567.25	616.95	712.39	837.05	894.12	939.4	930.34	973.09	1044.3	1058.9	1097	1138.1	1172.2	1180	1198.7	1250.8	1263.8	1195.4	1331.4	1277.7	1213.7	1235	1219.7	1181.2	1188.4	1164.1	1119.5	1161.6	1130.4	1108.5	1121.9	1104.4	1046.5	1014.5	1025.3	1038.6	1044.7	1028.6
1.9421	20.989	12.079	0.7704	0	0	0	0	0	0	0	0	0	0	0	0	0	0	5.2419	25.738	26.696	60.55	93.61	80.4	114.11	43.537	49.424	94.822	134.54	216.02	249.52	328.51	408.11	482.39	568.8	682.22	744.14	760.23	823.58	881.96	868.96	936.73	944.75	980.27	888.68	936.95	966.22	978.77	914.07	1027.7
0	0	0	0	18.483	38.403	68.517	78.548	121.99	173.32	198.01	257.85	283.79	333.44	412.59	421.14	496.89	504	508.97	555.8	593.27	578.21	567.59	581.69	628.81	591.71	597.69	608.96	627.36	632.14	607.07	643.04	610.44	619.81	621.6	622.62	634.05	646.75	641.95	635.88	654.58	645.19	665.23	654.08	655.88	665.72	680.71	678.84	662.47	655.39
0	0	0	0	78.078	168.85	305.16	481.08	657.53	896.63	1109.2	1329.6	1539.3	1742.2	1939.7	2085.7	2205.4	2370.5	2497	2600.4	2657.7	2711.5	2805.7	2796.5	2889.4	2928.1	3010.9	3040.4	3027.4	3152.1	3175.6	3221.3	3310.1	3329.2	3402.4	3426.6	3474	3518	3485.3	3546.5	3622.2	3581.4	3646.6	3622.5	3630.7	3692.6	3687	3683	3699.9	3731.6
0	0	0	1.3213	0	20.637	56.073	129.6	116.73	158.31	225.24	274.89	367.33	431.74	536.28	595.98	613.11	637.16	704	733.65	758.24	764.3	791.9	809.44	828.78	929.12	849.27	898.6	858.67	898.31	989.29	914.34	931.01	981.8	1038.2	1003.3	1058.9	1079.1	1084	1074.1	1141.2	1149.9	1129.1	1134.5	1155.5	1163.3	1173.6	1207.7	1218.6	1220.9
0	0	0	0	7.9008	53.744	112.24	191.05	252.03	412.77	516.87	658.66	774.59	920.09	1016.9	1122.3	1239.6	1336.8	1429.4	1487.6	1562.5	1609.3	1631.1	1610	1713	1746.7	1783.4	1712.6	1786	1740.7	1820.3	1756.9	1661.2	1715	1671.5	1671.5	1714.5	1749.9	1798.7	1751.8	1764.4	1683.2	1681.9	1637.3	1632.6	1672.7	1695.2	1626.3	1660.5	1715.5
0	1.4142	0	0	0	0	17.882	52.832	130.26	222.65	330.94	431.68	759.71	887.71	1037.5	907.19	967.55	1135.3	1160	1218.6	1322.2	1426.9	1527.4	1558.4	1631.4	1698.2	1770.7	1812.1	1887.6	1940.1	1992.4	2007.6	1984.3	1961.2	1922.6	1997.5	2125.9	2175.2	2219.9	2282.2	2298.5	2442.8	2457	2405.2	2446.1	2343	2317.7	2380	2421.6	2404.6
0	0	15.6	20.571	39.193	81.383	56.816	69.06	81.548	168.26	115.03	138.58	174.05	173.88	165.3	231.5	173.14	163.54	187.86	202.23	199.71	128.45	172.56	160.4	153.69	157.17	184.62	161.26	155.41	143.6	143.72	157.93	146.68	150.66	110.14	140.09	167.75	146.55	131.07	108.17	102.79	114.24	102.53	84.331	86.081	87.892	92.39	81.715	86.472	84.26
0	5.3857	0	10.552	0	1.4829	41.742	176.68	329.67	518.94	720.37	941.71	1177.6	1403.5	1683.4	1773.7	1964.9	2069	2285.1	2372.1	2362.1	2433.2	2471.4	2620.4	2578	2651.6	2737.5	2800.4	2695.3	2784.5	2833.9	2814.7	2807.1	2834.5	2864.2	2919.9	2963.1	2989.5	3019.7	3068.9	3129.9	3216.3	3217.2	3217.4	3227.2	3236.1	3241.7	3254.1	3286.9	3271.8
0	0	0	3.854	15.845	0	3.7276	9.6608	18.601	23.424	36.645	47.75	71.847	79.298	121.61	135.36	155.74	171.24	205.65	242.4	274.77	298.88	296.7	340.19	351.21	424.37	510.36	588.18	687.77	792.35	921.18	959.66	1057.4	1142.7	1209.1	1220.1	1338.8	1385.6	1434.3	1472.5	1514.7	1592.3	1609.6	1698.5	1741	1745.1	1777.2	1791	1807.3	1828
0	8.7931	11.371	0	0.1245	0	0	20.217	61.675	130.68	159.94	197.21	268.21	301.58	345.61	356.23	452.06	487.31	464.04	469.07	544.3	606.92	625.1	664.26	650.28	696.41	720.25	759.96	742.19	767.02	812.77	801.51	866.4	880.87	893.17	902.85	930.58	935.47	910.58	909.16	916.42	964.67	949.35	1018.4	1040.1	1075.9	1068.2	1145.3	1128.7	1113.8
0	0	0	0	34.923	78.464	129.95	235.86	344.65	442.8	576.82	693.14	830.24	956.53	1048.3	1131.7	1266.5	1362.9	1412.5	1470.4	1591.2	1633.6	1819.6	1726.1	1715.8	1787.7	1849.1	1895.5	1961.1	2012.7	2072.9	2134.5	2162.7	2205.6	2221.5	2266.9	2301.6	2361.1	2377.6	2372	2476.7	2523.8	2505.4	2558.6	2524.2	2601.4	2654.3	2659	2662.1	2674.6
0	1.4439	16.455	12.618	0	0	42.066	33.431	69.461	63.922	54.879	88.016	113.18	150.28	159.98	176.06	185.81	267.35	256.44	309.93	239.52	289.82	222.02	286.7	280.86	329.23	318.1	357.57	515	603.53	739.5	838.82	1020.6	1043.4	1079.3	1103.5	1202.4	1389.5	1421.7	1497.3	1451.4	1462.6	1550.5	1646.2	1726.8	1737.4	1751.3	1800.5	1796.5	1826.2
0	0	0	9.4997	14.76	14.734	3.2458	22.97	33.986	70.836	71.749	103.12	146.19	184.62	209.58	247.2	246.6	263.95	308.11	304.28	287.83	303.49	302.25	345.96	338.58	333	351.33	362.09	382.35	380.33	382.11	328.03	292.17	294.29	281.64	279.9	275.88	260.63	273.37	284.98	276.53	240.82	257.71	244.38	250.92	254.75	254.98	265.84	288.18	327.4
0	0	1.3886	2.7597	11.232	0	3.0818	0.46254	0	27.583	29.339	7.2539	28.485	30.121	67.306	66.721	67.469	59.185	47.809	61.008	50.078	29.65	10.09	0	23.546	28.142	104.86	200.99	274.17	411.92	507.08	649.24	783.99	859.5	936.98	1021.9	1192.5	1269.7	1352.5	1448.4	1448.9	1502.7	1480.8	1481.3	1498.1	1621.4	1579.5	1572.9	1580.4	1647.2
0	0	0	0	6.4698	100.42	255.48	439.68	741.93	1036.3	1407.8	1673.1	2089	2397.6	2796	3156.3	3374.6	3659.2	3884.5	4148.3	4193.7	4448.1	4475.1	4626.6	4656	4673.5	4915.5	5075.8	5053.7	4941	5126.6	5254.6	5224.7	5244.9	5178.8	5158.3	5147.3	5200.3	5199.2	5279.2	5264.7	5228.9	5268.7	5164.7	5270.8	5288.9	5187.1	5183	5133.2	5086.7
0	0	1.0376	3.967	6.2196	0	10.675	53.691	133.94	250.05	358.52	504.28	648.44	774.79	903.03	1021.3	1132.6	1211.4	1354.1	1437.5	1565.8	1637.1	1664	1686.8	1718.8	1800.5	1851.3	1909.9	1969.2	1969.9	2121.6	2120	2181.7	2233.3	2238.5	2374	2411.1	2406.8	2465.8	2502.2	2466	2499.6	2440.9	2486.1	2526.2	2557.6	2600.6	2543.2	2590.1	2633.4
0	5.686	6.1378	0	0.63785	0	0	0	0	0	0	0	0	0	0	0	0	0	0	0	0	0	0	0	0	0	0	0	0	0	0	0	0	0	0	0	0	0	0	0	0	0	0	0	0	0	0	0	0	0
0	4.8426	0	1.1068	12.124	0	2.2566	13.664	9.3801	20.628	15.304	34.379	45.772	52.772	29.34	54.58	0	0	0	0	0	0	0	0	5.467	2.6446	0	7.1038	3.4632	60.212	71.039	84.485	106.37	146.95	216.4	277.65	248.32	205.71	265.28	305.62	320.69	371.98	363.86	413.41	412.94	473.86	442.13	518.01	451.25	538.64
0	0	0	0	0	12.545	35.412	112.11	229.28	396.22	634.88	915.07	1121.9	1410.3	1804.7	2077.4	2174.2	2575.7	2720.2	2833.8	2967.4	3205.3	3234.3	3389.2	3568.9	3632.6	3537.6	3583.7	3638.8	3842.1	4016.2	4055.3	4193.8	4157.7	4159.3	4164.6	4264.9	4252.9	4052.9	4141.3	4130.7	4070.6	4212.2	3584.4	3596.7	3715.6	4066.6	3628.9	3623.1	3603.3
0	0	0	34.546	20.849	7.709	36.72	57.586	97.801	152.23	224.71	269.38	324.83	210.92	474.27	522.12	622.85	628.24	687.98	728.45	768.47	790.19	823.62	808.57	819.06	844.25	870.6	891.93	858.82	737.81	710.83	727.05	740.88	749.54	736.57	770.62	706.31	724.74	648.12	750.66	754.32	781.1	813.99	806.87	788.26	775.62	804.38	787.82	810.54	803.2
0	0	0	0	0	3.0435	46.038	123.41	203.03	334.1	433.93	631.94	727.87	889.09	1018.9	1154.9	1256.4	1331.2	1439.4	1504.2	1589.7	1635.6	1694.7	1755.9	1759.3	1859.1	1995	2064.1	2289.7	2444.8	2509.5	2356	2771.3	2900.4	3073.9	3004.2	3125.3	3235.5	3251.4	3384.3	3388.4	3514.2	3525.8	3544.4	3641.3	3605.3	3632.4	3527.1	3508.7	3545.6
0	0	0	37.081	17.706	30.978	35.31	44.991	32.47	51.838	19.299	37.317	70.439	76.185	79.564	101.22	90.078	117.84	166.93	192.45	196.16	186.63	165.03	145.91	150.45	136.21	200.34	265.97	268.48	327.8	353.87	415.78	435.83	505.72	496.85	539.95	567.98	630.71	595.87	637.87	608.73	647.32	680.75	699.84	695.9	670.44	661.94	638.34	648.12	649.74
0	0	0	13.778	9.201	8.1969	18.249	59.666	148.32	234.6	355.9	462.7	585.3	740.05	861.08	980.5	1057.1	1159.7	1277.8	1322.5	1353.7	1388.4	1465.3	1468.7	1495.8	1616.4	1787.1	1883	2040.1	2154	2224.4	2332.5	2406.7	2520.4	2664.9	2634.7	2807.5	2896.6	2967.7	3147.2	3129.3	3155.6	3227.2	3190.1	3203.4	3257.1	3296.8	3328.9	3293.6	3292
0	21.524	0	0	4.8995	2.6993	40.009	20.304	31.528	22.03	42.461	42.282	27.195	39.206	0	30.193	73.554	40.953	50.786	45.724	47.293	24.677	34.564	54.798	75.429	74.697	85.37	83.605	127.42	148.05	198.91	215.14	227.15	216.44	265.16	295.06	306.4	341.12	371.12	371.11	333.01	399.12	404.12	444.04	450.93	458.07	476.73	504.9	513.24	506.43
0	0	0	114.27	75.467	141.27	156.58	295.05	364.72	519.18	745.24	938.24	1098.3	1254.6	1491.2	1645.4	1770.7	1869.8	2072.6	2168.1	2290.6	2355	2354.3	2577.2	2494.7	2542.1	2494.9	2638.7	2621.1	2585.3	2540.5	2454.6	2521.7	2498	2483.2	2444.2	2437.5	2389	2353.1	2354.7	2392	2403.4	2406.9	2371.9	2344.6	2360.6	2385.1	2437	2418.7	2390.9
0	0	0	12.909	0	13.267	87.084	362.36	537.66	410.72	606.46	878.54	1067.6	1410	1727.6	1971.6	2244.3	2511	2748.2	2878.4	3051.3	3231.4	3259.2	3399.9	3466.4	3495.8	3665	3856.8	3811.4	3856.7	4030.8	4154.9	4182.3	4188.4	4385.3	4452.4	4312.3	4378	4512.6	4526.1	4592.6	4610.6	4622.7	4494.6	4522	4643.6	4665.6	4574	4493.8	4464.8
0	0	15.36	26.198	4.8097	5.4368	0	0	27.949	88.168	168.75	262.32	376.44	458.6	457.54	599.61	673.68	748.11	824.65	1064.1	956.96	977.5	1060.6	1068.2	1107.9	1128.9	1236.1	1248.3	1298.2	1442	1546.9	1632.9	1791.2	1823.8	1886.8	1940.5	2066.2	2191	2148.3	2231.7	2272.8	2242.5	2360	2316	2350.5	2322.9	2390.8	2213.1	2264.5	2250.3
0	5.385	0	17.546	22.577	1.1364	17.751	55.966	81.034	0	173.1	227.2	85.344	83.714	103.2	294.34	351.47	370.34	238.69	250.27	331.53	291.1	297.27	290.78	298.91	346.54	378.48	416.91	441.55	473.77	506.34	560.72	603.1	625.52	657.18	708.13	705.43	758.76	757.24	777.8	802.47	809.04	703.04	848.31	812.2	864.96	858.98	883.75	947.55	922.57
0	8.986	4.9066	0	6.6984	0.51406	6.6106	30.014	58.906	126.44	192.9	270.74	325.68	414.98	440.11	549.37	656.32	655.49	809.92	763.98	799.61	836.36	874.73	880.8	902.64	925.45	942.47	979.23	990.2	1048.9	1054.8	1097.6	1176.7	1179.8	1255.1	1299.2	1344.5	1358.7	1385	1438.2	1487.7	1509.1	1547.8	1550.8	1568.9	1565.3	1600.9	1612.2	1622.5	1652
0	0	0	36.344	106.74	78.126	127.76	250.57	363.56	590.84	713.08	989.28	1083.3	1248.7	1459.4	1656.6	1819.2	2009.4	2088.4	2270.6	2292	2314.4	2495.9	2626.1	2657.9	2724.7	2825.3	2883.4	2963.5	3167.1	3161.9	3166.1	3270.9	3307.1	3387.5	3498.4	3521.7	3557.3	3620.3	3796.5	3744.1	3883.4	3819.1	3904.2	3828.9	3921.6	3966.6	3784.8	3907.7	3980.9
0	12.592	0	0	5.9775	0	21.53	84.009	154.04	303.89	402.91	555.05	703.87	879.58	1028.9	1158.7	1294.1	1453.6	1525.5	1633.2	1685.7	1761.9	1706	1841.4	1931.6	1924.2	2030	2094.1	2158.5	2292.8	2366.5	2490.5	2595.3	2621.3	2733.9	2847.5	2936.6	2898.2	2897.8	3072.8	3036.9	3191.5	3281.8	3305.8	3292.6	3351.2	3338.2	3319.2	3356.1	3434.7
0	0	0	0	0	19.662	108.93	236.67	419.9	609.1	850.65	1107.1	1359.6	1593.8	1861	2055.4	2234	2503.3	2637.5	2811.9	2941.2	3021.7	3221.9	3226.9	3346.5	3398.6	3567.1	3595.5	3619.5	3655	3736.8	3821	3857.6	3885.1	3964.3	3887.7	4015.8	4113.5	4121.5	4278.8	4283	4263.7	4371.7	4330.7	4376.7	4398.1	4436.3	4405.6	4408.7	4453.6
15.163	7.2298	0	4.7045	0	0	0	26.663	82.472	135.39	212.22	293.23	395.14	468.54	551.38	652.98	756.74	823.84	861.06	920.81	904.49	944.63	970.16	1031.6	1109.1	1072.6	1057.6	1075.2	1090.3	1129.7	1145.7	1197.1	1197.3	1182.7	1215.4	1250.1	1228.3	1237.1	1248.4	1287.4	1304.8	1268.2	1286.1	1318.4	1337.6	1330	1309.4	1348.7	1291.4	1260.2
0	0	0	10.356	4.609	0.20851	14.933	67.447	125.51	227.34	335.43	493.76	657.58	692.86	847.6	976.44	1032.1	1099.3	1196.1	1308.2	1364.5	1399.7	1450.9	1487.4	1510.9	1533.7	1591.2	1650.2	1708.6	1826.6	1870.7	2037.9	2098.5	2207	2348.5	2422.4	2431.5	2553.2	2586.8	2608.4	2585.9	2608.4	2696.7	2686.8	2726.7	2746.9	2724	2724.7	2657	2691.7
0	0	0	4.3888	3.9191	0	12.031	34.755	89.033	157.71	227.15	311.4	397.64	491.39	567.24	651.73	725.68	798.58	871.7	938.73	928.86	973.54	1053.8	1045.5	1073.6	1102.3	1114.9	1120.4	1143.4	1127.1	1153.9	1148.3	1136.2	1130.7	1148.2	1122.4	1158.7	1137.2	1124.8	1140.7	1114.3	1157.5	1155.4	1135.6	1163.6	1179	1164.2	1183.1	1179.3	1200.1
0	0	0	0	48.088	65.197	130.88	196.86	281.09	391.57	473.27	545.94	683.11	804.29	899.27	994.94	1063	1120	1224.6	1271.6	1240.9	1306.3	1334.9	1313.6	1392.4	1394.5	1437.7	1426	1465.1	1518.4	1505.7	1565.7	1560.9	1599.9	1606.5	1689.1	1688.3	1663.3	1683.4	1751	1736.8	1771.9	1730.2	1772.3	1776.8	1777.7	1776.8	1825.1	1805	1859.9
12.808	8.1446	0	0	0	2.6997	0	11.287	35.439	75.95	130.94	200.47	248.56	307.94	394.6	460.14	529.56	595.39	698.57	735.43	751.8	833.03	846.87	864.06	958.91	967.21	996.03	1048.8	1102.9	1177.2	1175.7	1289.1	1333.3	1382.2	1461.9	1526.7	1523.3	1498.1	1613.4	1692.3	1683.2	1775.7	1740.9	1756.9	1805.2	1782.5	1799.7	1864.3	1888.5	1831.5
0	1.3534	0	0	0.49317	5.6117	33.413	105.87	226.61	362.37	550.75	749.01	960.48	1158.7	1399	1594.8	1758.6	2001.9	2122.7	2231	2385.1	2484.1	2546.3	2640.6	2681.2	2718.2	2697.8	2765.3	2836.4	2845.2	2834.9	2867.2	2911.9	2912	2885.3	2969.8	2964.6	2996.4	2994	2982.6	2964.9	2863.2	2832.5	2831.4	2816.4	2769.2	2755.8	2729.4	2758.4	2733.5
13.788	0	0	15.874	1.7208	11.721	0	15.032	72.823	147.67	222.98	332.84	447.7	533.59	627.76	716.52	720.42	920.09	993.09	1076.1	1168.8	1283.6	1278.9	1337.2	1405.8	1318.5	1361.4	1431.6	1477.2	1459.8	1486.9	1479.8	1484.4	1552.5	1404.3	1430	1393.4	1418.3	1468.1	1500.8	1639.7	1579.2	1500.2	1601.5	1648	1772.2	1634.7	1856.9	1917	1926
0	2.662	53.573	56.296	0	0	0	0	0	0	0	0	0	0	0	0	0	0	0	0	0	0	0	0	0	0	0	0	0	0	0	0	0	0	0	0	0	0	0	0	0	0	0	0	0	0	0	0	0	0
0	0	0	7.2061	11.295	11.27	44.429	79.608	142.25	211.79	282.42	351.73	458.58	498.28	571.1	650.9	712.57	786.88	789.78	835.96	877.45	816.57	867.22	838.51	853.12	893.4	908.8	949.64	984.74	1035.9	1089.3	1111.3	1194.7	1265.5	1266.4	1333.4	1339.4	1365.9	1479.7	1457.6	1492.7	1482	1545.4	1521.3	1551.8	1608.9	1597.9	1669.5	1670.7	1706.7
0	0	0	0	15.376	7.2687	31.002	45.501	106.25	161.62	203.76	277.03	319.55	397.9	457.44	509.28	537.22	583.31	608.27	647.05	676.07	684.05	743.71	706.28	783.53	767.48	819.74	816.43	807.15	822.51	827.69	854.66	838.19	829.97	801.73	786.65	793.29	803.79	802.86	804.69	786.95	829.91	792.11	806.7	790.16	773.86	758.14	777.61	741.72	768.91
20.3	6.2761	0	5.831	0	0	0	0	0.2681	0	2.9193	5.2907	0	0	0	3.3531	17.058	32.917	40.856	37.634	29.387	37.441	52.289	40.158	73.409	97.261	138.93	199.27	265.26	390.93	471.9	562.75	666.4	745.92	885.19	963.59	1059.8	1136.4	1222.4	1260.3	1320.1	1347.2	1398.5	1436.6	1443.5	1426.6	1433.8	1528.8	1555.9	1532.4
0	6.002	0	5.8698	0	0	10.605	45.758	110.51	178.93	253.85	345.21	417.23	504.99	564.45	614.08	734.73	771.91	850.7	925.33	948.84	987.15	1014.3	1084.2	1126.3	1125.7	1188.7	1185.5	1196.9	1189.1	1152.7	1218.6	1266	1248.4	1263.1	1244.8	1226.3	1223.3	1256.5	1245.3	1248.3	1255.8	1219.2	1242.5	1218.9	1189.3	1208.2	1215.6	1231.8	1224.4
0	0	7.308	3.3441	12.384	0	7.0731	11.688	20.975	56.253	69.143	82.201	92.222	113.9	161.93	172.69	197.22	209.49	236.84	240.34	263.06	291.04	251.76	279.97	262.88	278.6	303.09	319.09	331.22	337.44	368.33	424.35	419.02	445.7	437.54	468.29	481.47	541.36	555.78	524.49	567.7	570.8	578.17	554.75	561.79	583.05	573.14	609.21	595.6	592.6
0	4.4647	14.619	15.464	0	0	0	0	0	0	0	0	0	0	0	0	0	0	0	0	0	0	0	0	0	0	0	45.496	198.01	331.12	590.39	669.71	905.23	1104.1	1412	1605.1	1753.3	1832.4	1961.9	2139.7	2307.7	2409.1	2522.3	2558.5	2712.1	2704.8	2843.5	2919.2	2925.5	2936.6
1.6575	5.4646	0	3.928	1.6867	0	0	4.4263	13.492	51.93	81.712	103.16	139.05	171.61	201.92	215.91	245.49	254.39	293.68	289.67	321.88	339.2	530.28	372.98	398.95	443.52	475.5	500.77	518.35	547.17	595.71	666.15	715.87	752.2	802.54	864.48	905.18	934.09	996.48	1015.5	1078.8	1106	1137.6	1166.7	1173.6	1194	1225.5	1228.3	1274.9	1239.6
0	0	0	0	88.577	147.48	300.01	437.39	714.98	969.32	1258.6	1616.8	1961.9	2376.8	2698.3	2985.9	3369.5	3686.1	3839.6	4110.4	4497.5	4647.6	4910.7	5059.6	5115.3	5330	5363.8	5510.7	5504.1	5690.8	5788.3	5849.8	5967.7	6055.2	6180.3	6308.1	6247	6371.7	6479.2	6566.6	6659.3	6678.1	6703.5	6841.9	6729.5	6892.1	6887.5	6891.8	6943.2	6938.1
0	0	0	41.452	42.671	0.78793	11.437	25.516	82.497	168.55	236.45	352.31	478.39	533.91	641.6	697.17	815.5	860.9	988.96	1075.5	1138.5	1617	1768.1	1251.4	1276.1	1264.6	1337	1417.1	1453.9	1495.6	1525.6	1623.8	1659.5	1721.6	1716.4	1706	1837.4	1761.9	1769.3	1744.3	1757.4	1802.6	1770.6	1750.8	1744.3	1763.3	1838.4	1842.9	1812.7	1804.9
0	0	0	31.285	30.97	24.106	28.771	67.351	55.745	136.91	190.91	310.34	414.62	485.89	564.58	646.94	627.77	760.61	822.76	897.42	898.62	1002.7	998.69	957.06	998.34	1013.1	1049.2	1161.2	1146.5	1199.3	1240.9	1298.3	1317.2	1272.8	1471.9	1507.1	1495.1	1499	1516.2	1545.3	1553.8	1565.2	1558	1508.6	1502.8	1438.2	1497.5	1441.2	1505	1503.3
0	5.5493	8.9575	6.8797	0	0	30.094	90.453	233.25	363.32	499.1	705.24	894.62	1083.7	1217.1	1401	1504.6	1717.8	1795	1926.9	1920.5	2017.5	1991.8	2105.9	2152.4	2534.4	2127	2788.1	2360.5	3057.1	3142.5	3378.9	3385.9	3585.5	2964.5	3026.7	3178	3364.1	3456	3303.7	3538.9	3387.5	3492.2	3472.1	3438.6	3476.5	3533.6	3481.2	3456	3449.4
0	0	0	24.753	96.393	111.53	223.4	338.52	472.03	526.5	722.16	808.65	918.17	993.48	1166.3	1208.6	1107	1242.8	1340.9	1386.3	1417.7	1359.5	1494.7	1353.3	1306.7	1267.7	1348.9	1409.1	1372.4	1372.7	1242.5	1321.2	1359.6	1362.4	1355.1	1498.7	1629.2	1533.1	1541.4	1567.3	1560.4	1452.2	1405.4	1455	1385.9	1437	1409.1	1424.2	1410.9	1460.8
0	0	0	0	8.021	35.589	55.658	112.12	305.54	414.42	308.41	417.52	559.69	715.3	845.54	967.32	1038.1	1129.4	1283.2	1352.3	1408.9	1424.1	1487.4	1486.2	1632.9	1693.5	1752.5	1729.2	1720.3	1934.9	1989.3	1826.3	1877.7	1837.7	1879.7	1937.5	2019.8	2092	2152.1	2372.9	2378.3	2289.2	2288.5	2468.5	2978.5	3153.3	3170.2	3480.4	3498.6	3610.7
3.5642	14.474	9.6075	1.2128	15.051	0	0	0	0	17.066	39.585	79.841	91.234	100.6	115.55	139.18	159.7	149.6	176.81	162.15	163.48	162.76	168.85	160.65	157.43	187.41	189.16	245.14	292.52	301.93	353.75	418.12	438.17	497.27	535.17	580.67	609.56	651.65	683.97	699	741.72	749.75	780.3	769.49	772.53	810.12	837.14	881.17	891.7	906.44
0	0	0	11.277	19.612	2.3859	71.748	128.15	253.33	446.75	582.56	804.71	1026.7	1147.5	1279.1	1527.8	1738	1914	2016.6	2010.7	2191.3	2163.3	2222.3	2250.7	2296.2	2278.4	2308	2294.6	2358.9	2334.6	2339	2264.2	2270.2	2296.5	2303.6	2247.5	2217.4	2175.9	2165.7	2186	2174.9	2154.9	2185.1	2204.6	2206.9	2179.5	2213	2216.9	2213.5	2289.5
0	0	0	33.087	12.967	33.499	79.266	100.73	124.39	127.4	128.05	203.38	232.72	298.03	284.69	255.9	297.37	309.98	317.02	313.86	360.71	354.85	368.62	428.69	394.54	378.77	379.39	425.31	473.4	489.98	554.02	609.71	632.41	565.43	429.5	412.07	423.93	145.98	158.03	151.74	163.58	142.1	138.69	108.84	166.12	156.01	151.59	158.34	160.37	113.42
0	2.5745	11.128	11.723	2.0338	0	8.3889	76.569	198.97	359.45	556.28	738.61	853.67	1091.4	1233.5	1392.9	1562.3	1681.1	1789.9	1886.2	2000.1	1981.9	1843	2127.1	2063.5	2199.9	2199	2189.9	2345	2382.3	2511.2	2626.8	2788.7	2836	2957.4	2961	3084.9	3167.2	3239.8	3273.3	3128.2	3303	3355.3	3463	3539.5	3481.2	3495.8	3497.2	3560.3	3540.7
0	0	0	5.4628	42.985	38.929	92.456	150.86	196.75	248.27	272.24	376.75	454.63	374.17	401.49	464.22	475.42	448.14	269.59	277.32	279.35	311.02	286.58	332.39	326.65	284.25	320.2	326.66	375	371.1	364.37	372.31	340.38	373.59	358.86	354	355.74	386.79	411.28	334.65	336.94	326.8	616.62	720.59	662.42	626.23	658.48	654.46	617.33	612.49
0	29.776	34.886	0	0	8.2029	0	0	20.153	59.911	75.332	135.83	223.25	246.79	337.58	396.88	440.18	490.05	532.97	573.36	640.77	646.3	649.28	709.32	720.71	730.3	737.02	808.76	805.26	820.56	809.33	846.24	855.81	924.9	896.28	946.67	984.44	995.81	1019.2	1007.8	1073.2	1054.5	1061.9	1104.1	1112.5	1093.7	1196.4	1165.4	1222	1223.2
0	0	0	0	0	5.2228	59.858	156.8	283.93	433.89	706.11	1362.4	1515.7	1735.4	2011.8	2505.3	2606.9	2844.9	3027.4	3226.4	3295.1	3363.9	3405.3	3537.2	3666.1	3775	3939.2	3992.7	4163.2	4225.4	4363.3	4496.4	4746.7	4808.5	4956.3	5128	5363.1	5479.8	5619.7	5772.4	5906.5	6012	6221.5	6204.2	6380.7	6419.2	6501.4	6477.1	6674.1	6746.4
0.55107	20.04	4.9146	0	0	0	16.582	77.377	212.29	405.55	658.22	914.08	1151.7	1451.4	1713.8	2003.1	2259	2438.2	2780.2	2907.8	3129.5	3067	3044.5	3190.2	3213.6	3300.1	3394.8	3691.2	3687.7	3768.7	4104.3	4007.9	4240.1	4357.2	4490.5	4612.5	4665.4	4722.9	4867.5	4978.4	4988	5055.7	5020.5	5054.9	5279.5	5303	5365.8	5265.5	5273.9	5303.7
0	0	0	9.7219	15.507	9.1592	39.982	65.309	99.922	158.75	193.05	226.92	293.69	365.28	420.77	478.04	458.48	557.54	599.08	646.6	664.74	698.52	724.05	752.17	779.26	753.23	804.58	812.68	909.21	908.13	958.31	948.45	963.04	1004	1020.1	1046.7	1113.4	1162.9	1192.1	1158	1184.1	1235.3	1209	1257.3	1290	1298.2	1280.8	1313.7	1305.7	1344.1
0	0	0	0	10.576	38.429	56.707	131.17	249.92	416.55	576.13	797.63	931.96	1071.4	1272.3	1370	1444.6	1570.9	1653.3	1708.6	1726.5	1817.9	1930.1	1999.8	2024.7	1941.6	1924.1	2036.2	2009.9	2024.2	1981.2	1999.7	1988.4	1972.3	1932.8	1946.4	1969.6	1953.8	1991	1936.6	1970.8	1923.5	1922.2	1894.9	1869.3	1911.1	1893.4	1905	1898.7	1895
0	0	0	0	0	8.0177	21.746	68.422	125.32	241.51	363.79	467.97	623.63	760.86	921.67	1025.2	1170.3	1270.5	1364.9	1432.7	1552.9	1599.1	1633.4	1699.8	1757	1868.8	1900	1970.1	2001.6	2031.1	2128.8	2135.8	2195.1	2213.8	2229	2287.3	2195.6	2188.4	2192.9	2191.7	2216.3	2263.8	2238.6	2249.8	2240.1	2201.8	2213.5	2207.5	2235.4	2239.3
0	0	15.64	110.45	7.5218	40.691	73.269	65.517	102.39	101.75	111.81	83.785	137.02	105.85	117.72	122.48	68.669	78.952	106.8	84.053	96.224	64.641	74.085	45.96	64.657	29.406	52.041	49.57	45.365	31.744	25.743	14.247	20.452	8.9119	9.7068	5.5283	12.352	10.143	21.86	21.537	0	0	0	0	113.08	126.98	118.37	115.38	141.35	131.79
0	0	6.1375	0	9.2013	26.631	70.236	170.18	348.51	557.07	831.19	1168.8	1503.8	1834.9	2177.2	2461.1	2798	3106.9	3388.5	3688.1	3979	3994.4	4086.7	4198.4	4286.3	4406.9	4311.6	4420.9	4345.6	4441.9	4669.6	4692.2	4763.3	4930	4970.9	4876.8	4800.1	4774	4774.9	4654.4	4649	4614	4610.6	4479.8	4723.1	4628.2	4602.1	4488.8	4543.4	4504.5
0	18.609	0	0	0	7.7564	0	0	0	0	0	0	0	0	0	0	0	0	0	0	0	0	0	0	0	0	4.1478	57.268	136.32	209.12	300.86	365	494.64	544.04	624.21	735.27	774.17	801.25	896.18	936.27	962	959	1004	1020.7	1040.5	1158.8	1051.1	1075.8	1042.3	1102.3
[truncated: 78 more columns]
