# Supplementary material for: Limits on information transduction through amplitude and frequency regulation of transcription factor activity
Source: eLife. 2015 May 18;4:e06559. doi: 10.7554/eLife.06559 (PMC4468373; doi:10.7554/eLife.06559)
Supplement: Supplementary file 1. — Raw single-cell time-trace data for HXK1 (15259 cells), SIP18 (21242 cells), pSIP18 mut A (18203 cells), pSIP18 mut B (17655 cells), 1× reporter diploid (21236 cells), and 2× reporter diploid (19222 cells). The data are also available from Dryad Digital Repository (Hansen and O'Shea, 2015). DOI: http://dx.doi.org/10.7554/eLife.06559.014 [file elife06559s001.zip › source_data/HXK1_FM3_25minINT_690nM.txt]

5.167	2.6686	0	0	0.92634	0	0	1.883	1.7634	6.546	10.036	10.154	0	5.1965	12.27	14.496	28.608	34.93	52.95	59.441	84.675	119.75	149.12	175.2	208.6	224.4	275.56	286.38	328.99	335.14	371.56	450.22	465.31	476.99	526.15	574.82	618.11	635.57	634.97	662.67	710.52	711.16	736.25	790.72	803.58	826.54	862.63	881.1	914.86	948.84
0	6.0517	0	18.406	6.3615	3.9155	6.2573	2.2786	0	4.0316	2.6411	13.674	0	0	1.3331	0	0	0	0	0	13.535	40.682	79.321	116.16	174.87	220.52	279.85	324.54	351.26	389.78	418.67	488.53	507.45	516.06	568.71	616.27	631.28	591.18	652.46	676.39	717.34	692.14	700.52	717.76	680.2	743.17	722.1	741.45	710.21	743.97
41.901	27.337	0	0	0	0	0	0	0	0	0	0	0	0	0	0	0	0	0	0	0	0	0	0	0	0	0	0	0	0	0	0	0	0	0	0	0	0	0	0	0	0	0	0	0	0	0	0	0	0
11.776	7.5336	0	2.3014	0	0	0	8.289	20.753	25.431	54.206	102.18	163.7	161.97	226.85	252.07	278.75	326.79	321.47	334.72	390.91	411.51	452.01	472.48	571.09	642.81	691.29	739.13	758.8	845.38	844.72	919.56	942.15	1056.3	1160	1358.5	1449.4	1489.9	1556.2	1566.9	1642.3	1771	1813.6	1883.4	1878.2	1938	2022.2	2039.5	2082.4	2151.9
0	0.45623	0	14.64	4.2385	8.205	6.1665	6.1414	0	0	0	1.6897	3.098	0	0	0	0	0	0	0	0	0	0	0	0	0	0	0	0	0	0	0	0	0	0	7.9809	18.555	39.151	54.307	90.583	94.624	91.662	113.36	127.62	166.6	163.6	197.22	197.16	212.71	215.83
0	9.7313	0	0.45044	0	3.3773	9.7936	2.3618	12.324	13.394	22.236	11.095	36.059	34.514	34.715	28.431	39.822	36.617	65.214	87.308	148.89	203.65	246.58	307.04	397.08	475.37	569.51	634.1	735.15	784.22	812.06	914.41	971.43	1032.8	1017.7	1105.9	1123.9	1188.5	1290	1346.6	1318.2	1309	1408	1396.6	1481.7	1492.7	1543.2	1523.7	1613.3	1619.8
29.726	24.229	8.0889	7.6083	0	0	0	0	0	0	0	0	0	0	0	0	0	0	0	0	0	0	0	0	0	0	0	0	0	0	0	0	0	0	0	4.6818	62.446	87.867	103.85	138.63	180.04	237.14	244.46	266.3	285.86	306.79	326.1	325.72	312.19	309.55
0	0	27.824	0	15.851	9.822	18.577	3.9958	40.823	126.58	193.11	268.29	386.72	475.71	557.12	767.79	890.08	993.94	1032.4	1115.8	1381.8	1445.1	1702.2	1765.2	2057.6	2357.5	2479.4	2970.7	3392.1	3400.6	3347.5	3560.2	3579.7	3741.7	4132	4284.6	3993.8	4427.5	4424.7	4540.8	4517.9	4766.3	4969.9	4966.6	4905.4	5057.5	5061.2	5210.3	5228.6	5151.4
11.052	0	0	1.3598	0	0	5.1099	0	27.737	51.616	80.152	121.44	139.59	163.77	190.3	218.84	235.69	241.84	297.97	332.96	368.67	395.51	433.77	535.3	534.68	618.01	653.53	441.23	496.74	507.82	557.51	599.49	607.43	591.13	655.27	751.46	766.86	801.07	802.56	821.13	854.41	878.64	929.73	975.42	1004.6	980.33	997.14	1010.4	1014.5	1079.7
0	52.259	30.036	0	40.203	28.172	0	0	0	0	0	0	26.657	4.7089	27.422	57.106	59.235	104.16	93.554	158.4	201.07	267.98	369.03	458.06	581.22	626.49	744	832.06	864.82	895.98	944.34	1119.8	1134.7	1283.5	1382	1520.7	1618.8	1749.3	1890.5	2129.3	2334.3	2519.7	2553	2687.3	2903.3	3087.8	3118.4	3315.1	3370.2	3418.9
0	0	0	3.5165	20.602	47.387	50.522	91.557	100.35	119.85	133.52	158.91	180.53	219.55	176.35	223.24	224.08	225.54	225.11	230.32	248.3	244.43	280.99	286.7	295.43	376.04	365.55	400.56	383.47	443.67	162.39	149.23	177.96	181.51	198.57	183.7	211.16	245.87	245.01	263.75	123.33	133.12	154.44	140.51	146.78	142.73	154.84	160.62	166.46	164.78
0	0	0	5.7469	33.903	27.444	28.066	73.598	121.3	247.25	376.22	475.2	579.96	707.87	804.72	958.16	1273.7	1129.7	1219.1	1347	1535	1671.5	1820.4	1966	2153.8	2264.3	2477.5	2680	2803	2961	2850	3075.6	3255.3	3367.2	3516.3	3676.2	3882	3990.3	4007.7	4136.8	4383.1	4582.8	4444.5	4553.3	4652.2	4791.9	4773.6	4907.9	5228.9	5118.5
0	0	0	0	0	38.702	74.461	171.25	269.82	370.83	437.52	689.59	848.74	1029.1	1201.5	1398.8	1525.9	1325.5	1788.3	1734.9	1775.1	1910.5	1964.6	2085.6	2186.2	2270.6	2302.1	2255.2	2342.9	2384	2472.6	2609.4	2612.1	2751.3	2856.6	3017.7	3165.6	3231.9	3441.2	3725.1	3836	3836.4	4006.7	4027.7	4278.1	4460.2	4482.1	4560.1	4577.6	4548
0	20.98	13.597	0	21.766	0	1.0817	0	0	24.91	4.3358	22.803	2.1915	24.8	2.3288	0	29.383	16.961	61.535	83.602	154.01	261.64	320.83	449.31	566.31	703.63	847.04	921.52	1000.5	1099.6	1173.7	1344.2	1433	1584.8	1608.5	1689.1	1896.6	1949.4	1967	2186.7	2283.3	2339.1	2405	2491.7	2571.1	2603.1	2640	2602.6	2544.3	2722.4
0	0	0	0	24.511	97.672	168.89	358.07	490.92	785.96	1082.9	1408.9	1790.4	2152.5	2524.5	2762	3015.5	3170.1	3481.5	3812.8	3964.5	4145.3	4433.3	4626.1	4678.4	4946.2	5180.2	5178.2	5207.7	5370.4	5418.9	5571.8	5885.9	5815	6026.2	6258.6	6216.8	6383	6490.9	6571.9	6597.2	6774.1	6977	7296.6	7628.9	7636.8	7454.2	7509.6	7256.4	7205
0	6.3225	16.812	9.0639	23.994	0	13.078	80.163	121.9	211.86	286.13	380.6	502.44	572.12	698.53	835.21	874.17	966.2	981.13	1073.8	1123.7	1294.1	1560.7	1643.7	1747.8	1798.2	1780.6	1932.3	1910.2	1774.9	1785.3	1441.2	1375.8	1449.5	1588.9	1664.2	1800.7	1913.3	2199.6	2308	2585.6	2752.5	2906.8	3159.3	3282.6	3393.3	3598.1	3738	3828.4	3995.1
16.868	0	0.18808	0	1.53	0	1.5341	25.686	86.154	131.23	211.39	300.72	396.7	486.21	576.77	644.72	743.89	789.24	900.41	968.71	1065.7	1120.8	1170.9	1269.6	1338.6	1418.1	1468.9	1578.6	1648.7	1776.6	1849.5	1948.4	1985.5	2066	2154.4	2242.7	2338.3	2418.3	2512.8	2600.4	2612.8	2736.1	2819.9	2882.6	3015.6	3045.8	3110.5	3174.8	3160.6	2948.4
0	0	0	33.936	32.457	0	0	7.5702	70.438	159.54	258.21	371.76	474.09	619.59	781.3	959.17	1246.6	1123.4	1270.7	1322.1	1450	1545.7	1660	1730.2	1819.6	1922.8	1998.4	2023.9	2260	2286.6	2295.5	2438.2	2466.7	2622.2	2712.5	2837.6	3058.8	3191.3	3238.2	3303.7	3421.9	3547.6	3587.1	3762.7	3809	3942.2	3978.7	3922.7	4105	4155.7
0	0	0	82.515	139.21	257.74	286.39	375.24	377.33	357.67	383.02	411.31	390.42	427.74	399.93	419.37	469.02	371.42	455.9	407.87	489.74	510.52	580.8	647.89	761.14	811.62	902.15	998.77	1082.8	1149	1148.3	1220.4	1256.2	1344.9	1345.2	1454.7	1477.7	1533	1622.8	1612.6	1599.9	1632.7	1696.7	1632.6	1715.5	1706.8	1702.8	1712.2	1818.2	1900.8
0	0	0	4.057	30.964	23.578	0	17.123	47.259	102.48	164.87	259.21	338.4	416.77	494.71	583.62	672.73	731.41	801.31	850.67	940.77	1022.6	1068.6	1146.3	1283.1	1398.2	1406.4	1509	1582.2	1667	1677.8	1763.2	1721.2	1810.2	1893.3	2090.5	2093.2	2075.2	2061.8	2028.9	2013.5	2114.8	2078.4	2072.8	2049.3	2063	2148.2	2099.7	2106.8	2128.7
0	16.975	14.9	17.613	20.89	10.736	0	26.15	67.701	108.11	183.96	276.55	369.92	448.42	504.42	599.97	621.24	657.6	670.82	723.98	832.08	945.85	1021.3	1121.6	1189.9	1288.2	1284.3	1384.6	1369.3	1564.8	1585.1	1657.2	1697.7	1808.7	1907.6	1938.2	2066.4	2074.6	2236	2195.8	2373.9	2348.9	2379.4	2497.5	2578.2	2691.7	2766	2760.1	2768.5	3093.2
0	0	0	8.6339	46.478	47.137	78.301	92.789	98.238	138.15	191.05	237.22	331.23	455.55	519.12	614.98	673.6	719.7	774.98	857.55	895.45	1015.8	1063.8	1118	1076.7	1139.2	1298.1	1408.9	1428.8	1519.3	1538.6	1554.6	1536.4	1617.6	1667.7	1706	1745.3	1838.4	1775.9	1856.3	1849.5	1877.8	1806.8	1872.3	1888.3	1919.1	1852.9	1902.7	1863	1958.5
15.434	0	0	11.909	0	7.8714	13.965	15.51	30.121	29.131	38.236	47.741	69.235	73.038	70.344	82.24	68.754	56.189	57.881	64.096	68.673	102.21	111.31	135.4	154.61	177.43	221.59	247.76	265.21	279.01	295.22	310.7	331.37	328.37	385.68	367.65	395.86	404.42	397.87	427.38	429.91	469.41	466.85	485.44	470.6	482.33	476.71	472.81	488.78	496.14
0	0	0.25384	7.275	5.7362	0	0	3.7235	0	0	0	0	0	16.42	20.585	32.179	22.769	41.018	78.682	114.69	157.14	192.97	246.12	235.77	295.7	300.6	324.91	309.81	298.22	313.72	310.02	307.73	308.07	307.82	339.26	382.39	344.18	350.95	348.43	365.56	395.65	381.2	392.42	412.46	437.56	451.03	449.83	479.79	488.43	500.24
0	0	0	9.5814	11.764	0.86757	2.7901	4.059	29.703	18.82	32.639	61.966	58.731	71.295	77.349	102.46	121.45	106.25	122.29	133.35	147.84	175.78	179.72	217.22	238.13	276.03	305.79	336.44	390.67	387.64	420.1	438.92	446.02	455.79	511.53	508.94	532.7	549.43	551.99	580.39	605.02	580.43	595	599.06	621.91	618.79	611.38	620.75	637.63	654.95
0	0.34899	0	22.318	24.046	0	0.41689	8.4149	91.828	187.55	278.33	353	454.26	584.81	652.97	742	865.6	889.75	974.02	1072.1	1152.1	1222.6	1308.8	1477.1	1601.2	1699.5	1787.6	1895.6	2050.9	1943.2	2064.1	2134.2	2233.8	2319.2	2381.3	2475.4	2531.9	2577.6	2686.3	2688.6	2867.2	2912.8	2996.2	3020.3	3051.4	3012.6	3106.3	3020.4	3054.6	3079.6
17.382	49.943	0	0	6.9612	0	0	0	0	0	0	0	0	0	0	0	0	12.9	9.7184	55.529	78.089	122.9	198.11	257.28	324.21	387.1	439.74	484.77	574.83	612.08	700.58	789.55	853.29	1007.5	1122.5	1242.9	1394.4	1620.8	1720.8	1919	1920.4	2094.8	2158.2	2323	2417.8	2501.5	2614.9	2646.7	2745.1	2691.9
0	0	0	19.618	12.496	0	4.7371	11.753	32.655	58.999	65.887	104.6	137.39	172.79	196.02	242.42	304.07	328.87	362.99	414.22	440.1	446.95	536.99	528.96	569.71	585.19	593.7	606.2	677.16	614.2	620.28	640.58	667.99	700.85	690.79	709.69	714.97	709.93	701.49	723.2	716.03	721.64	747.98	746.86	726.65	713.37	725.27	728	730.03	715.52
0	0	16.297	132.48	30.642	0	21.747	103.1	190.43	375.22	529.82	733.34	985.22	1153.2	1370.8	1581.8	1783.6	1967.1	2182.4	2341	2465	2703.7	2817.3	3019.9	3261	3407.7	3587.4	3596.9	3849.9	3879.8	3964.8	4123.4	4130.4	4234.8	4112.9	4334.7	4467.7	4472.4	4765.6	4803.3	5024.5	5115.8	5270.3	5242.4	5337.7	5435.7	5532.3	5661.2	5724.5	5865.8
0	0	6.7897	20.056	0	0	6.9061	0	0	1.9014	0	0	0.10062	0	0	0	0	0	0	0	0	0	0	0	0	0	0	0	0	0	0	0	0	0	33.253	63.872	91.945	131.18	184.03	218.57	217.09	227.54	265.01	302.35	319.03	354.95	369.36	372.26	316.52	209.53
0	0	0	12.905	0	11.849	31.561	83.997	176.58	275.55	385.12	524	653.02	749.65	884.7	957.57	1048.6	1242.4	1162.7	1278.3	1331.5	1461.3	1356.6	1597.2	1704.3	1812.7	1815.1	1828.5	1820.9	1998.7	1921.7	2116.2	2005.5	2246.6	2267.9	2227.9	2199.7	2359.1	2336.7	2281.3	2370.1	2460.5	2480	2570.3	2504.7	2527	2478	2581.4	2595.2	2567.9
0	0	0	5.0435	12.155	9.8206	29.587	47.086	81.872	107.6	149.84	216.11	268.01	326.84	387.73	477.88	528.43	568.65	653.35	696.12	717.11	797.3	133.35	156.43	194.81	181.95	204.07	207.53	234.92	246.8	259.21	292.55	267.36	262.45	256.41	308.16	324.7	316.19	301.72	316.66	337.63	357.23	371.59	352.48	379.49	392.1	388.87	398.93	386.28	406
0	0.56774	0	13.129	12.677	8.7271	11.204	59.458	123.9	212.48	316.77	412.14	496.3	651.72	743.04	871.87	968.78	997.39	1059.9	1155	1273.8	1323	1425.2	1475.6	1550.7	1582.4	1662	1700.4	1731.3	1732.7	1748.7	1781.8	1803.1	1859.6	1898.2	1985.9	2011.8	2076.7	2064.6	2188.5	2156.4	2233.2	2222.7	2215.5	2279	2314.4	2422.4	2442.4	2417.5	2432.4
0	11.764	8.2333	8.0812	3.7327	0	0	0	4.0066	4.9762	0	0	43.478	57.675	67.64	80.244	84.328	96.439	107.83	123.92	142.18	174.15	184.49	218.74	241.44	268.06	303	279.95	340.7	375.33	395.29	397.6	406.95	406.79	419.11	459.07	505.2	468.98	479.23	478.36	495.13	545.04	513.11	552.8	558.47	581.75	563.51	602.57	568.22	591.98
0	0	0	48.988	38.56	0	15.452	22.325	172.47	138.77	166.51	211.03	270.84	253.81	313.06	291.27	552.21	320.28	365.18	432.74	407.92	509.96	440.87	602.98	660.57	714.53	765.16	1204.9	1094.7	858.55	948.23	1058.1	1025.6	1150.3	1202.8	1291	1385.4	1386.4	1559.6	1647	1727.9	1805.1	1867	1909.8	1953.9	1996.2	1956	2050.6	2035.4	2040.5
0	0	0.46798	3.6882	12.211	8.533	17.135	31.508	33.893	47.867	68.655	100.22	116.46	119.69	148.15	162.99	177.09	190.77	181	197.87	218.21	262.69	281	314.18	364.89	398.7	455.8	501.61	498.88	535.8	564.33	578.37	652.61	648.76	704.86	541.91	575.97	609.28	623.42	635.99	688.82	731.31	750.58	803.95	820.39	862.45	856.2	888.78	901.82	903.55
72.046	153.82	0	0	0	76.888	0	45.426	0	0	0	0	0	0	0	0	0	0	0	0	0	0	0	0	0	0	0	0	0	0	0	0	0	0	47.855	148.84	241.51	381.09	516.86	634.64	754.87	907.84	936.53	1092.6	1253.4	1324.5	1387	1470.4	1591.4	1604.1
0	0	0.38958	2.2442	5.2335	0.74623	2.7374	19.009	52.425	61.37	129.04	177.39	218.87	278.9	262.21	347.18	379.55	399.74	430.56	462.94	512.59	541.64	598.03	649.95	701.75	720.51	749.85	793.74	800.46	834.82	868.04	915.79	970.24	990.87	1026.3	1095	1152.4	1237.9	1243.3	1338	1389.3	1423.3	1472.1	1497.9	1531.4	1582.4	1569.1	1619.1	1645.4	1647.9
0	21.659	20.539	42.033	28.822	0	0	154.15	38.226	347.72	481.78	696.25	552.7	767.19	819.49	893.86	1112.9	1194.7	1262.5	1397.3	1498.7	1605	1588.9	1677.4	1702.5	1818.4	1906.6	1804.2	1968	1828.9	1959	2059.9	2139.3	2235.1	2157.6	2266.7	2231.4	2304.5	2404.3	2167	2214.9	2231.7	2121.3	2324.3	2272.9	2226.3	2301	2306.6	2463.8	2391.7
0	0	0	12.152	65.196	58.803	127.88	207.97	293.55	322.9	415.33	526.43	633.82	761.58	895.95	988.75	1053.5	1162.7	1223.8	1394.3	1579.7	1780.4	1970.3	2087.7	2374.6	2566.7	2773.8	2976	3108.9	3201.8	3221.4	3407.5	3520.7	3753.8	3846.7	4120.1	4260.3	4358.3	4687.5	4402.2	4832.1	4911.1	4740.7	4752.1	4906.7	5182.5	5062.7	5051.3	5582.7	5274.1
0	33.27	53.516	25.955	29.295	16.755	0	0	0	0	0	0	0	0	0	18.029	155.01	129.47	32.264	164.13	161.38	208.36	264.78	324.55	452.02	394.73	422.26	498.17	508.35	575.01	684.3	740.5	757.15	902.31	1064.7	1278.7	1476.4	1526.5	1819.4	1992.7	2110.7	2212	2329.5	2439.9	2544.3	2790.4	2891.3	2905.4	2970.3	3117.7
23.999	12.67	0	0	0	0	0	27.681	84.783	167.32	300.03	419.8	601.56	736.66	915.19	1046.7	1245.7	1426.8	1491.2	1670.9	1756.1	1884.7	1970.3	2093.2	2140.4	2187.6	2291.8	2237.6	2328.8	2325.6	2362	2426.1	2341.1	2399.5	2367.9	2382.9	2387.9	2397.1	2374.1	2394.5	2390.2	2406.8	2377.6	2387.1	2380.3	2396.5	2383	2362.2	2335.7	2380.3
0	0	0	9.6909	36.254	45.503	46.396	106.78	153.76	259.49	354.48	482.16	580.35	637.25	760.09	891.96	917.43	1033.9	1080.1	1182.7	1315	1408.6	1608.2	1698.7	1848.4	1896	2160.2	2279.3	2377.4	2479.1	2699.4	2747.9	2853.8	2936.2	3067.2	3149.7	3125.1	3150.3	3218.4	3373.9	3366.3	3389	3460	3482	3442.1	3517.5	3462.2	3495.6	3648.8	3578.5
0	0	3.7078	18.396	18.458	0	23.123	53.583	67.967	105.28	183.77	212.61	292.19	307.41	338.32	395.05	453.6	490.42	503.58	578.23	636.65	707.64	770.32	907.09	942.69	1085.4	1120.2	1216.3	1318	1400.8	1552.4	1661.6	1653.3	1824.9	1888.9	2069.5	2176.7	2303.8	2501.6	2509.7	2401.7	2337.4	2295.3	2367.8	2433.7	2466.3	2476	2510.6	2529.7	2618.2
0	0	0	16.448	8.444	2.9232	21.962	100.94	206.17	317.14	428.34	590.13	736.46	875.43	1025	1135.5	1281.1	1337.9	1495.2	1495.4	1650.9	1665.3	1895.4	1951.7	2028	2228.3	2339.9	2498.8	2641.4	2450.7	2549.6	2639.1	2664.4	2670.8	2832.9	2847.4	2889.2	2978.8	3082.1	3066.9	3126.4	3144.8	3104.7	3279.2	3306.9	3353.5	3428.1	3366.8	3434.6	3461.6
0	0	0	86.557	135.59	188.93	143.69	251.17	310.43	409.93	470.37	601.09	593.66	634.17	729.62	718.94	853.73	881.66	974.18	1161.9	1196.7	1357	1457.8	1602.8	1587.6	1831.5	1834.6	1943.7	1959.1	2132.7	2260.3	2320.8	2571	2766.9	2991.6	3033.1	3314.6	3627.4	3736	4026.1	4033.8	4241	4046.6	4397.8	4529.2	4950.7	5240.1	5391.7	5314.4	5152.5
0	0	0	14.929	10.403	0	14.916	16.894	15.238	0	0	0	0	0	0	0	0	0	0	7.8215	59.092	150.08	225.13	336.26	415.22	489.28	603.77	656.3	751.86	782.9	900.12	947.48	1004.2	1057.6	1027	1110.3	1151.7	1137.6	1181.5	1244.2	1286.4	1315	1317.8	1300.5	1332.3	1312.6	1374.8	1325.5	1304.3	1311.1
0	5.2899	0	31.604	53.061	63.189	44.738	121.21	148.96	167.63	262.92	289.39	381.53	457.93	549.61	503.18	635.9	620.66	735.22	799.04	870.02	903.72	925.17	966.55	1020.2	983.38	1118.8	1157.8	1215.2	1178.9	1163.5	1299.3	1286.3	1303	1432.7	1510	1638.8	1598.7	1556	1672.6	1580.1	1818.9	1792.8	1827.3	1813.9	1856.2	1857.1	1889.3	1961	2046.1
14.108	3.2838	0	0	0	0	26.89	54.628	115.71	171.78	240.68	318.54	384.82	458.27	489.53	579.53	618.6	607.66	690.12	720.92	795.75	849.08	829.11	911.97	901.21	960.57	977.86	1011.4	987.7	1087.2	1006.2	1288.2	1283.9	1334.2	1317.6	1332.3	1277.1	1304.5	1346	1369.7	1423.7	1473.6	1515.5	1544.4	1569.4	1559.3	1601.6	1562.8	1551.1	1613.7
0	0	0	0	18.734	45.8	101.16	177	282.93	363.76	485.9	652.37	774.79	897.66	995.29	1083.8	1172.9	1234.7	1331.1	1401.5	1473.6	1523.1	1533.1	1597.3	1601.5	1626.7	1646.9	1684.8	1673.6	1686.4	1715.9	1823	1845.7	1873.9	1874.1	1952	1956.5	1997.6	2041.1	1984.6	2009.2	2027.9	2031.1	2104.9	2078.7	2073.4	2123.5	2109.4	2120.6	2126.9
0	15.494	0	5.1002	0	5.7707	0	4.2053	24.654	62.743	106.45	124.35	194.96	235.51	266.39	264.64	301.64	369.82	406.62	382.15	477.95	522.48	558.44	604.8	682.5	763.63	805.47	857.6	892.02	926.22	956.92	998.66	1076	1063.1	1121.1	1121.9	1210.7	1210.9	1279.4	1296.2	1298.5	1368.7	1421.4	1402.7	1434.5	1467.4	1458.9	1472.6	1518.8	1530.7
0	0	0	72.709	25.059	121.34	154.05	230.06	337.52	479.25	466.97	579.36	591.88	674.7	783.91	879.75	1016.8	1145.1	1213.2	1343.2	1550.8	1534.5	1472.9	1610.2	1585.9	1573.5	1593.4	1543.2	1675.2	1429.3	1432.8	1307.5	1418.7	1348.1	1376.3	1273.8	1355.9	1345.9	1293.7	1400.5	1334.6	1336	1304	1245.4	1332.8	1363.1	1328.1	1337.8	1387.3	1378.9
9.9629	11.377	0	5.4569	0	0	0	0	2.4137	9.0372	9.3747	19.481	61.593	57.707	103.45	81.485	103.13	92.041	113.8	153.48	160.7	196.51	203.41	239.84	282.77	316.66	367.89	409.36	486.31	556.29	629.69	623.73	630.51	672.48	701.36	730.59	764.78	797	784.5	816.93	833.82	864.93	887.43	910.76	912.59	929.77	931.25	949.34	935.04	978.61
0	0	0	31.53	46.306	89.293	0	218.94	347.73	518.26	671.83	868.1	1103.1	1099.6	1257.6	1367	1613.7	1676.4	1795.2	1880.9	2035.7	2154	2284.3	2421.9	2531.5	2567	2625.6	2704.7	2731	2827.7	2883.8	2993.2	2947	3139.2	3059.8	3224.1	3362.2	3313.7	3481	3470.6	3593.8	3652.1	3695.1	3808.8	3898.1	3947.8	4146	4222	4305	4338
0	0	0	0	0	13.968	34.865	73.475	127.19	221.51	300.29	396.73	524.59	624.35	725.22	825.38	921.6	1008.1	1103.5	1191.2	1283.3	1388.9	1475.2	1531.4	1777.6	2317.3	2533.9	2442.8	2466.8	2596.2	2680.3	2851.6	2910.7	3029.3	3098.5	3188.7	3195.8	3355	3554.8	3548.3	3663.3	3766.4	3896.8	3864.5	4028.8	3992.4	4229.9	4172.6	4297.8	4244.5
0	0	0	58.461	44.69	0	12.33	49.06	116.68	196.51	386.19	408.48	656.44	792.65	889.35	1050.8	1140.4	1233.8	1270	1356.3	1453.4	1511	1516.1	1549.5	1442.4	1489	1492.2	1500.6	1525.1	1531.9	1575.9	1574.3	1620.5	1533.6	1575.8	1563.9	1600.4	1637.3	1609.6	1634.1	1641.2	1652.3	1638.2	1616.6	1596.1	1594.4	1581.3	1588.9	1564	1570.3
0	0	0.1086	24.138	2.1363	12.274	0	4.8214	6.0161	11.802	20.571	7.004	13.831	0	0	0	0.72468	0	0	29.6	33.335	19.819	44.911	46.34	46.539	55.59	28.83	9.0225	0	0	0	0	0	0	0	0	0	0	22.671	42.414	57.719	70.729	85.25	89.135	80.805	239.84	274.83	266.12	231.13	255.55
8.3922	1.7067	0	15.728	11.011	0	0	0	12.016	0	16.923	25.954	63.501	68.59	90.543	96.511	105	110.93	139.28	152.23	163.29	184.84	179.24	190.54	249.01	276.47	285.64	315.93	329.26	344.38	351.66	407.22	388.44	368.37	380.8	416.1	471.27	468.56	517.35	536.94	566.13	614.51	626.15	713.81	718.81	703.33	707.86	736.84	718.73	749.07
0	0	0	18.073	4.316	25.994	13.515	57.334	138.75	213.1	428.02	485.23	635.52	861.79	931.86	1136.9	1186.7	1152.7	1506	1515.6	1608.2	1591.7	1798.1	1877.5	1915.8	2044.8	2056.8	2067.4	2063.9	2206.9	2140.7	2205.3	2316.1	2386.3	2351.9	2155.4	2343.1	2248.9	2489.9	2288.3	2149.2	2345.2	2346.3	2299.8	2276.4	2310.5	2211.3	2327.3	2263.6	2284.2
0	0	6.8808	17.003	4.9857	20.236	21.297	64.806	104.04	147.28	199.58	217.49	247.99	335.1	352.81	397.79	428.5	494.92	531.31	552.74	570.83	604.76	643.97	666.92	714.85	719.66	727.91	737.09	744.49	756.74	743.27	798.24	758.45	770.86	824.76	812.69	817.53	888.03	835.28	825.43	800.02	788.7	771.48	766.31	757.6	699.52	710.98	727.2	730.62	729.85
0	0	0	9.3357	11.597	31.953	31.274	133.8	268.6	412.21	551.99	718.48	814.57	919.05	1084.4	1133.7	1281.4	1308.5	1410.4	1486.3	1610.5	1679.1	1727.5	1864.8	1826.9	1835.3	1946.2	1896.4	1906.3	1848.2	1997.9	2037.5	2015.1	2023.3	2175.7	2126.1	2111	2185.5	2207.7	2302.1	2397	2438.3	2406	2549.8	2501.8	2488.5	2404.7	2443.1	2473.9	2470.1
0	26.741	0	14.019	0	0	24.006	54.014	88.03	131.9	185.52	228.89	334.43	393.14	473.09	510.24	585.24	635.58	757.8	766.95	839.19	885.01	923.09	964.38	967.16	992.18	985.38	985.68	1044	1008.7	1015.6	1057.6	1004.7	1062.1	1057.2	1091.4	1106.3	1114.7	1088.3	1128.5	1177.4	1184.3	1208.6	1231.2	1262.8	1290.7	1281.8	1287.8	1266.7	1295.3
0	0	0	0	8.1648	118.8	251.86	512.01	730.82	1049.9	1354.5	1664.5	1884.6	2187.9	2433.9	2754.5	2910	3112.9	3178.8	3341	3473.7	3539.6	3829.8	3785.4	3806.6	4084.1	4072.5	4247.3	4227.8	4442.3	4412.5	4516.2	4695	4667.2	4767.2	4787.5	4718.9	4908.6	5074.2	5114.9	5176.7	5278.4	5238.1	5448.9	5426.5	5468.8	5522.7	5594.2	5605.2	5695.5
0	0	0	11.797	7.2521	32.509	60.519	74.117	71.463	157.59	217.94	324.38	371.82	446.25	534.97	578.01	679.92	716.99	701.02	820.84	882.59	954.03	1131.3	1209.6	1385.9	1527.2	1675	1767.9	1873.1	1935.7	1959.2	2131	2229.1	2334.4	2374.2	2481.9	2599.3	2632.3	2830.7	2893.3	3006.7	3085.8	3206.4	3343.8	3401.3	3458.7	3521.3	3531.7	3654.6	3528.7
0	0	0	0	0	18.526	60.426	130.63	225.96	333.17	425.81	558.58	686.71	818.18	899.14	1019.3	1129.1	1167.3	1229.7	1325.8	1452.7	1472.7	1587.9	1638.6	1690.1	1736.5	1796	1834.7	1881.2	1919.2	2000.5	2038	2009	2058.3	2105.3	2137.2	2182.6	2194	2260.6	2257.5	2291	2387.6	2467.6	2474.6	2434.2	2472.7	2487.5	2491.9	2523.7	2528.2
0	0	0.050317	3.2483	2.6941	6.7093	9.2685	33.903	72.038	107.21	176.38	251.31	348.66	467.39	547.29	660.71	764.7	864.46	944.15	1021	1117.7	1271.8	1353.7	1491.3	1625.1	1709.4	1804.6	1891.1	1916.9	2027.1	2116.4	2160	2278.3	2295.1	2396.2	2434.6	2554.9	2604.1	2681.9	2739	2810.4	2835.3	2890.2	2887.1	2978.8	2980.2	3606	3849.5	3630.5	3755.9
0	0	0	12.719	15.595	40.891	57.364	86.998	138.46	133.21	127.98	128.78	147.46	115.5	173.81	218.73	212.89	230.01	216.23	283.83	289.68	387.26	361.31	408.96	402.91	563.88	587.91	687.56	767.78	717.5	848.36	860.94	960.5	1057.3	1090	1234.9	1347.1	1354.8	1535.6	1586.3	1415.7	1556.4	1611.6	1628.9	1694.2	1753.8	1846	1901.5	2013.4	2031
0	0	0	0	40.756	60.46	179.32	329.62	492.35	693.44	885.76	1277	1482.5	1769.8	1958.5	2048.1	2501.3	2626.3	2647.5	3061.3	3150.7	3312.7	3343.9	3512.8	3486.1	3689.7	3414.7	3615.8	3639.6	3700.9	3765.8	3590.7	3634.6	3814.4	3662.2	3702.1	3727.8	3700.6	3698.3	3907.8	3686.1	3798.4	3779.1	3897.6	3787.9	3694.5	3831.8	3766.1	3744.3	3782.2
0	0	0	0	0	13.635	12.66	39.067	65.345	127.28	183.5	232.2	292.46	321.4	392.51	427.49	485.55	528.69	564.86	633.51	650.14	708.46	772.41	853.19	852.14	908.03	1005.5	1045.6	1055	1121.2	1131.7	1253.9	1288.6	1335.1	1441.6	1477.2	1489.2	1593.1	1645.4	1707.5	1753.7	1918.9	1934.5	1978.7	1931.4	2266.5	2374.3	2382.7	2461	2529.4
8.0233	13.849	0	9.4099	0	0	0	0	0	0	0	0	0	0	0	0	0	0	0	0	0	0	0	4.8425	34.382	85.73	93.485	127.98	140.82	179.41	198.57	201.25	237.98	251.88	274.22	276.77	266.13	277.86	307.11	302.09	333.26	332.08	331.41	354.92	349.75	359.67	350.93	365.14	375.37	392.71
0	0	0	27.565	188.94	323.73	467.48	577.32	731.44	744.27	873.06	941.38	1037.5	1097.9	1204.5	1329	1402.7	1442.5	1391.2	1384.7	1444.3	1421.7	1469.2	1393.3	1398.9	1381.9	1355.2	1353.6	1295.5	1266.9	1315.7	1281.2	1303.7	1310	1365.6	1539.7	1683.9	1714.7	1970.7	2144.3	2266.8	2389.9	2366.8	2503.6	2523.3	2585.6	2676.9	2813.3	2920.4	2889.6
0	0	0	0	14.199	36.894	82.979	84.072	185.07	248.03	319.46	396.62	496.4	584.77	605.66	761.74	735.15	844.13	832.31	842.09	988.44	967.63	1003	1107.8	1256.9	1254.1	1323	1432.1	1471.1	1524.4	1679.8	1741.4	1803.7	1805.4	1874.5	1952.7	2017.7	2112.9	2175.6	2258.2	2272.8	2348.4	2403.7	2492.7	2416.2	2531.4	2568.6	2614.5	2611.8	2622.5
0	0	0	0	13.896	62.417	95.177	175.4	266.2	390.51	528.08	657.95	798.9	925.67	1106.2	1244.5	1430.1	1570.6	1676.6	1845.6	1971.4	2127	2218.5	2368.4	2495.6	2626.5	2731.1	2873.4	2955.1	3096.9	3179	3260.4	3339.8	3556.5	3721	3951.5	4294.6	4452.2	4491.4	4501.2	4723.3	4935.8	4976	5247.1	5336.2	5384.3	5463.2	5368.3	5386.3	5379.8
0	0	0	8.2391	7.2791	13.942	35.003	79.621	114.91	162.47	217.85	334.31	435.6	494.14	617.37	737.7	815.68	858.28	954.72	1038.8	1052.9	1173.5	1236	1388	1533.6	1569.7	1677.2	1795.9	1915.7	1989.5	2064.7	2104.4	2161.9	2281.8	2291.4	2406.1	2522.2	2575.8	2676.5	2643.2	2756.9	2862.1	2925.8	3004.4	3108.1	3081.3	3085.1	3069	3095.2	3127.3
0	8.8319	0	16.533	10.531	6.9665	13.365	43.072	77.262	83.743	119.22	139.8	182.9	220.95	266	310.09	342.49	338.96	366.9	450.01	469.06	531.45	575.08	600.07	638.23	681.23	726.02	759.95	795.04	783.07	832.64	890.32	883.2	926.69	926.57	997.3	1044.5	1053.5	1138.6	1161.7	1110.4	1156.6	1165.6	1207.4	1245.5	1252.4	1256.7	1259.1	1228.9	1282.3
2.1822	0	0	0.059254	0.58781	5.6092	0	34.319	85.809	176.33	258.54	341.63	469.19	537.24	650.42	694.14	757.31	802.24	814.11	882.39	893.5	961.54	998.98	989.55	1039.3	1052.4	1083.4	1084.8	1082.5	1206.7	1130.4	1212.8	1122.2	1198.8	1277.9	1480.1	1508.9	1568.9	1614.7	1609	1643.7	1770.3	1705.4	1741.4	1713.5	1778.5	1800.3	1799.6	1769.8	1833.9
0	2.0684	0	0.5313	0	0	8.3704	31.094	67.037	135.66	190.34	276.8	347.45	397.26	498.34	573.59	687.55	706.8	782.09	875.84	959.53	1052.6	1136.4	1191.8	1294.7	1409.9	1382.5	1534.5	1643.8	1719.8	1838.5	1945	2029.5	2113.8	2207.2	2269.6	2345	2495.5	2604.2	2702.5	2844.1	2993	3074.5	3160.9	3167.7	3249.1	3224.9	3253.9	3441.6	3500.3
0	0	0	47.875	46.484	51.988	0	0	0	0	24.415	70.637	134.72	153.41	236.09	486.55	594.24	669.99	464.12	543.07	593.28	701.02	769.38	833.59	988.36	1112.6	1194.8	1263.5	1301.1	1424.3	1437.4	1477.9	1511.3	1626.5	1752.1	1903.4	2036.8	2065.3	2123.5	2156.2	2161.6	2318.3	2286	2397.1	2441.8	2401.3	2580	2577.8	2595.8	2646.4
0	0	0	42.124	142.58	138.67	188.83	246.71	322.48	423.91	523.23	631.18	729.81	594.11	711.19	817.36	924.44	936.31	973.68	706.45	678.41	761.81	750.14	821.2	860.17	488.05	881.09	877.5	971.39	687.34	711.17	1012.8	951.24	1113.5	1143.8	1228.5	1201.1	1292.5	895.51	1353.8	1397.1	1477.8	1467.5	1517.3	1618.6	1605	1624.3	1585.2	1543.8	1571.8
0	0	0	2.2501	11.685	5.061	21.47	18.388	56.096	52.619	74.067	83.204	113.72	112.11	137.79	174.7	203.84	182.58	181.68	204.25	242.08	349.1	423.71	456.74	547.61	594.32	735.9	843.89	837.46	892.87	936.04	1003.1	997.89	1038.3	1112.2	1160.4	1209.4	1108.4	1020.1	1036	1102.4	1016.7	1087.8	1095.3	1167.6	1189	1288.7	1286	1260.6	1221.3
0	1.8339	0	3.933	0.96599	20.321	0	0	0	0	3.5025	0	25.79	1.321	11.235	27.239	0	23.592	30.271	36.521	85.058	128.35	161.52	198.36	278.65	336.23	397.88	428.7	445.47	519.7	518.75	571.84	564.77	650.15	746.62	927.38	949.9	1054.3	1100.7	1088.9	1160.9	1239	1215	1192	1226.9	1310.1	1372.9	1337.8	1321.8	1319.3
0	31.325	21.252	0	0	14.384	13.725	41.619	28.568	90.478	155.69	240.88	339.32	330.27	455.27	522.86	618.63	705.57	754.73	809.64	795.53	859.13	1037.8	1122.2	1092.2	1187.3	1278	1265.1	1317.4	1318.3	1334.6	1425.9	1441	1563	1570.4	1608	1593.7	1592.1	1461.4	1485.8	1456.8	1453.4	1533.3	1524.4	1514.6	1520.7	1490	1307.8	1332.2	1294.7
0	6.5177	0	3.3264	0	17.208	24.886	80.752	158.6	308.63	408.44	597.58	775.51	930.46	1024	1209.5	1330.5	1488.8	1760.3	1828.3	1977.2	1995.2	2082	2191.6	2292.7	2352.6	2460.9	2628.3	2534	2644.5	2596.3	2693	2661.5	2581.3	2739.7	2682.3	2815.8	2865	3001.9	2797.3	2623.8	2605.2	2617.8	2604.2	2635.9	2625.2	2677.3	2622.2	2633.6	2680.3
0	0	0	0	0	0	45.089	172.24	326.58	547.14	804.88	1032.3	1349.2	1579.1	1791	1979.1	2226.5	2356.8	2633.2	2819.1	2988.6	3151.2	3320.7	3487.4	3619	3686.3	3783.1	3969.3	4017.4	4012.3	4077	4251.1	4314.7	4492.5	4509.2	4722.6	5049.8	5108.1	5268.4	5144.1	5411	5674.4	5458.3	5650.2	5834.5	5870.7	5907.1	6006.4	5920.5	6003.7
0	0	0	46.571	91.128	255.07	399.96	526.16	765.79	991.58	1215.3	1540	1783	2147.7	2449.1	2726.2	2985.5	3069	3177.7	3395.4	3589.9	3724.5	3765.8	3925.1	3847.1	3962.8	3997	4301	4362.1	4376	4413.9	4297.4	4388.3	4361.1	4458	4632.1	4752.7	4939.9	4973.5	5174.2	5206.3	5271.5	5348.8	5390.3	5463.2	5537.8	5500.8	5665.3	5616.6	5655.2
0	0	8.3231	12.402	0	14.932	41.015	0	0	0	58.293	74.856	200.19	307.12	370.46	427.26	482.9	499.05	547.76	579.42	598.93	649.11	685.57	760.2	804.65	831.85	840.28	875.63	919.73	912.91	905.26	945.27	976.15	982.16	989.01	980.99	958.82	998.28	973.81	988.9	986.42	977.35	992.15	980.97	984.42	949.98	954.08	960.13	948	988.86
0	1.3706	0	0	10.295	0	1.5336	6.2061	67.119	87.872	129.05	185.93	254.99	319.79	401.55	477.63	541.15	616.55	542.25	728.67	791.6	700.82	916.23	938.02	857.16	1065	939.5	1293.8	1455.6	1552.4	1617.2	1696.3	1690.9	1727.7	1803.4	1874.7	1919.6	1899.9	2017.4	2004.2	2098.6	2127	2102.8	2144.4	2260.7	2297.6	2384.4	2341.4	2324.4	2384.6
0	0	4.2829	1.7703	2.234	0	37.809	98.131	230.17	331.75	497.49	569.28	726.78	844.84	995.32	1097.3	1263.1	1342.7	1558.1	1693.8	1847.7	2007	2141	2244.6	2379.5	2535.7	2602.4	2736.3	2676.9	2872.9	3019.6	3075.8	3098.9	3182.6	3377.7	3417.2	3540.6	3562.8	3822.2	3892.5	4013.1	4032.7	4015.8	4044.7	4121.3	4217.9	4380.4	4462.3	4555.7	4628.6
4.4928	8.6491	0	1.8986	0.90815	10.203	0	5.0127	0	24.042	59.146	80.254	120.13	125.88	158.97	192.7	207.45	234.96	252.22	265.59	241.21	253.59	251.08	298.1	325.94	335.44	330.58	335.26	292.21	345.37	328.1	323.66	287.3	380.11	391.91	549.83	556.49	586.79	594.54	563.35	569.74	665.14	619.36	648.14	678.27	778.68	841.76	1038.4	1067.5	1102.1
0	0	0	4.3786	0	1.4583	26.09	20.111	50.224	106.91	154.29	215.49	270.92	339.25	430.09	448.51	521.73	600.49	655.76	719.33	736	786.6	850.29	910.08	920	933.17	981.22	1019.9	1052.1	1100.3	1138.7	1159.1	1143.1	1172.8	1156.2	1193.3	1192.2	1224	1272	1302	1289.1	1292.9	1285.5	1292.4	1301.8	1350.1	1323.2	1305.1	1284.8	1334.2
19.561	12.633	3.6744	5.7746	0	0	0	0	0	0	12.282	34.275	50.552	67.573	77.717	114.19	115.37	113.45	113.63	144.05	136.57	168.99	166.8	177.7	184.8	212.82	243.15	235.65	226.12	224.42	238.19	239.47	232.96	212.53	225.01	222.13	225.64	190.62	207.03	186.89	184.41	182.78	151.17	183.23	173.62	162.06	139.83	150.75	148.34	147.05
0	0	0	16.63	12.998	19.01	0	93.225	186.85	220.51	307.77	333.83	394.1	425.08	467.56	490.14	506.55	513.76	551.99	604.57	613.69	644.79	691.93	695.17	715.98	775.68	762.33	791.59	801.53	872.29	884.97	909.52	888.95	901.83	918.8	975.49	841.38	834.9	849.25	890.5	925.7	944.81	949.78	1000.9	993.7	1012	1031	1058.2	1081.9	1127.5
0	10.01	0	0	0	6.6374	0	0	8.4753	23.493	25.571	45.646	48.228	71.121	70.264	69.166	81.007	98.781	104.88	142.21	159.39	205.22	253.99	301.5	328.39	366	400.46	392.52	449.83	476.34	475.05	487.25	549.92	605.87	635.29	703.26	741.54	783.1	786.38	850.2	882.95	958.05	934.7	997.03	1014.6	961.04	963.71	976.41	974.97	1038.4
0	0	0	36.644	43.634	22.241	19.124	70.235	170.81	282.38	445.36	590.31	772.75	868.43	1065.8	1569.9	1731.6	1520.6	1552.6	1746.7	1868.6	1992.1	2128	2195.5	2394.9	2401.6	2656.1	2724	3020.6	2946	2933.8	3082	3089	3213.3	3226.2	3321.4	3306.9	3509.4	3674	3649.9	3914.3	4005.9	4007.6	3961.3	3919.5	4083.2	4145.4	4146	4279.7	4334.3
0	0	0	0	0	8.34	53.486	91.99	168.74	252.82	322.59	423.44	527.15	651.94	721.92	816.52	864.68	975.4	985.04	1081.6	1129.4	1196.3	1248.8	1279.1	1287.8	1360.9	1307.7	1238.5	1297	1282.8	1377.8	1341	1453.5	1459.7	1552.3	1601	1654.5	1784	1920.7	1952.6	2099.7	2241.7	2353.5	2528.3	2577.3	2718.4	2801.9	2765	2839.2	2894.4
0	0	0	0.77672	0	7.711	37.002	85.974	167.48	277.41	376.05	504	627.75	829.93	896.05	1054.9	1175.1	1307.2	1474.8	1563.3	1656.2	1848	1880.5	2001.6	2109.2	2328.5	2339.5	2459.8	2472.6	2578.6	2692.6	2691.7	2909	2946.5	3064.2	3063.8	3143.6	3339.3	3319.9	3361.5	3442.2	3494.5	3591.4	3588.1	3666.4	3665.1	3616	3734.4	3756.7	3825.4
0	0	0	29.937	31.499	76.724	79.601	144.09	210.84	295.76	432.04	559.52	716.07	797.69	892.94	1048.5	1165.4	1240.1	1344.1	1491.8	1625.7	1809.6	2047.4	2242.2	2433.5	2658	2748	2918	2991.3	3223.1	3257.5	3390.6	3456.4	3651.1	3841.3	4131.8	4301	4186.3	4381.3	4556.3	4779	4045.2	3920.3	4051.6	4191.4	4102.8	4410.4	4243.9	4236.7	4341.2
0	0	0	8.9058	8.6481	0	26.637	99.317	197.7	330.09	489.51	634.47	803.21	928.12	1080.8	1229.1	1364.8	1466.5	1639.6	1679	1803.7	1894.2	2172.1	2612.3	2712.8	2878.5	2770.1	3026.9	3012.2	3076.8	3085.1	2599	2710.6	2753.4	2803.3	2905.6	2887.1	2924.5	2934	2980.9	3027.6	3035.8	3091.7	3074.9	3083.1	3118	3136.9	3155	3112.6	3154.5
0	0	0	37.12	127.48	69.35	167.88	206.04	324.62	368.16	508.25	543.24	626.35	675.03	758.61	834.12	860.81	898.93	992.43	1007.3	1037	1168	1140.3	1179	1249.7	1238.9	1266.3	1281.9	1280.3	1292.7	1325.3	1346.7	1365.9	1363.4	1377.4	1387.7	1421.8	1377.4	1416.8	1429.5	1421.8	1417.9	1430.8	1344.7	1376.6	1359.9	1409	1401.7	1403.9	1416.1
0	14.567	0	6.1254	13.412	0	0	14.859	31.259	53.527	96.105	158.34	214.92	291.2	384.88	507.02	527.82	645.31	697.31	711.04	775.75	902.5	1014.8	1119.1	1236.7	1247.6	1328.9	1408.3	1366.7	1433.1	1460.6	1259.1	1601.9	1586.6	1458.1	1590	1956.8	1996.6	1873.2	2152.2	2224.5	2320.3	2364.4	2364.6	2500.1	2613.5	2629.8	2570.5	2677.7	2708.5
0	0	0	25.754	22.296	0	28.754	46.011	107.32	113.3	147.8	161.8	201.88	195.4	233.5	251.89	299.11	291.03	296.41	343.45	372.05	403.46	431.27	477.42	498.76	545.92	588.28	614.93	664.89	667.71	695.14	781.12	780.61	708.64	747.51	743.85	881.33	793.91	942.16	984.79	923.82	954.52	974.43	980.41	1031.2	1042.2	1112.4	1099	1083.9	1058.7
0	24.711	0	0	2.7666	0	4.3707	1.1526	1.0949	45.27	92.886	128.14	204.23	225.39	289.57	371.71	413.03	427.26	457.66	546.03	581.03	638.71	0	0	0	0	0	0	0	0	0	0	0	0	0	0	0	0	0	0	0	0	0	0	0	13.453	1.2234	28.009	20.854	50.411
0	0.59976	0	0	0	6.6961	8.543	13.271	7.6877	29.705	32.078	37.141	29.399	17.395	13.131	17.924	28.468	18.714	23.902	107.25	150.55	218.71	308.19	420.36	593.31	692.33	813.98	956.75	1030.9	1098.2	1101.6	1269.9	1240.5	1501.5	1569.4	1683.6	1736.7	1814.9	1831.7	1861.3	1842.5	1981.9	1960.3	1999.5	1995.3	2055.5	2114.9	2044.5	2031.6	2150.4
0	6.0654	0	1.0369	5.0361	7.2896	0	28.582	27.963	32.167	53.356	77.599	106.66	100.92	120	146.7	178.7	178.04	195.29	216.55	239.5	225.47	269.28	275.03	351.35	372.06	387.61	403.57	384.6	426.33	404.73	455.56	462.35	554.19	685.52	909.04	952.32	1022.6	1098.3	1188.7	1171.3	1184.8	1200.1	1294.6	1282.2	1398.5	1490.3	1468.2	1426.4	1497
0	4.6642	0	0	1.4397	0.057414	37.661	108.23	204.49	389.74	603.47	847.09	1069.5	1294.1	1543.2	1780.3	2094.1	2209	2433.9	2642.2	2779.9	2977.1	3234.9	3395.4	3317	3326.2	3524.9	3563.9	3602.6	3683.2	3720	3730	3846.2	3697.6	3741.7	3818.2	3852.5	3931.4	4047.1	4135.9	4119.5	4069.5	4167.1	4270.5	4066.6	4149.8	4325.2	4186.3	4396.4	4323.9
3.7045	0	0.62072	0	3.3694	0	0	26.55	39.154	65.746	97.541	112.6	159.44	187.67	215.04	353.99	359.87	390.98	424.72	482.08	520.47	603.98	650.92	736.92	790.66	890.11	948.66	973.15	1000.8	1102.9	1136.9	1192.4	1237.3	1300.4	1337.5	1468.6	1517.1	1532.1	1566.2	1645.8	1499.1	1542.7	1626	1616.6	1651	1676.5	1687.2	1724.3	1709.4	1821.2
1.1336	0	0	27.892	0	16.749	0	13.72	26.267	34.984	100.8	146.76	217.31	212.42	291.3	332.91	399.76	438.47	472.64	537.49	553.27	561.31	582.67	646.44	737.74	834.79	834.03	919.27	916.53	1054.4	1075.6	1118.5	1089.6	1280.3	1366.2	1551.1	1669.4	1698	1776.1	1867	1888.4	1960.8	1947.5	2051.3	2024	2115.6	2253.5	2260	2346.9	2353.2
0	7.8374	1.1509	16.286	7.1867	11.896	0	45.749	71.395	90.119	172.52	250.63	331.14	367.78	499.46	677.1	722.07	781.24	833.4	874.21	808.07	890.09	951.52	1023.5	1076.1	1073.4	1109.4	1158.8	1082.4	1154.5	1148.7	1167.5	1181.6	1234.9	1316.2	1385.8	1405.4	1502	1562	1649.3	1686.7	1770.2	1822.8	1869.2	1915.5	1982.6	2026.4	2055.6	2124.5	2225.8
27.663	18.013	0	11.724	0	0	0	54.55	95.894	184.62	280.3	373.62	487.19	584.7	639.85	731.4	782.22	782	893.93	955.13	998.88	1048.1	1049.9	1114.5	1078.6	1107.2	1096.5	1101.4	1127.7	1106.1	1132.3	1134.2	1149.5	1154.2	1182.7	1196.5	1186.2	1187.1	1206.3	1226.4	1209.2	1259.5	1278.1	1252.2	1309	1277.4	1296.7	1298.3	1323.4	1281.3
0	6.9656	8.321	0.027963	7.0503	0	0	0	0	0	0	0	0	0	0	18.909	29.252	47.324	20.224	40.848	54.902	93.193	129.84	126.32	172.7	177.49	185.98	235.17	186.75	237.4	295.01	300.83	319.53	287.05	333.91	324.48	372.01	296.8	389.22	321.89	398.39	356.23	356.57	317.39	334.39	345.55	387.97	382.77	383.2	456.29
0	1.7326	0	0	8.1393	0.59657	0	7.8341	25.903	61.067	76.904	100.5	132.47	167.31	224.15	291.81	307.19	769.58	514.31	600.79	657.91	766.43	874.05	528.96	571.48	644.7	628.35	583.96	570.27	649.75	745.8	797.26	736.02	774.71	802.74	864.82	975.16	944.13	1068.3	1093.7	1201.3	1187.4	1186.1	1195.2	1246.2	1305.8	1309.6	1328.4	1353.3	1361.9
0	0	0	9.2931	0.44916	21.215	2.1926	16.586	22.342	34.836	72.652	99.078	154.14	151.15	193.06	214.46	269.24	311.57	318.64	424.03	454.38	579.64	631.61	753.45	857.9	947.75	1026.4	1082	1086.2	1241.2	1348.2	1434.7	1556.4	1817.2	2015.9	2188	2358.7	2498.6	2585.2	2620.7	2677.2	2805.4	2831.3	2902.3	2902.4	3081.6	3322.4	3258.2	3333.6	3307.3
0	0	0	7.9174	149.41	0	0	118.46	63.372	339.55	217.61	307.36	386.46	465.13	572.69	773.04	929.87	828.45	914.66	963.28	1049.6	1112.4	1198.4	1254.8	1364.1	1388.2	1512.2	1664.9	1393.2	1596.4	1609.1	1707.6	1728.8	1840.1	1919.1	1915.6	1994.1	1978	1953.7	1922.1	1943.3	1971.3	1917	1941.9	1980.6	2011.6	2051.5	1999.8	2018.7	2030.5
0	12.359	0	11.36	10.73	0	1.2587	7.9003	18.116	46.664	111	151.29	211.98	230.12	286.49	320.33	416.57	431.39	497.9	536.14	712.21	574.23	698.7	755.25	749.91	742.51	783.51	781.64	807.79	799.41	811.83	783.81	703.82	706.23	724.22	751.15	710.94	723.27	713.54	734.33	710.7	744.67	750.27	706.53	691.79	694.43	690.68	718.47	679.85	692.93
0	56.231	15.759	5.3767	0	0	0	29.44	92.606	183.87	286.59	383.53	494.03	617.24	758.82	870.73	953.19	989.38	1087.5	1170.1	1209.2	1354.8	1446.4	1505.3	1628.1	1717.3	1740.1	1773.1	1689.3	1928.7	1990.5	2076.5	2086.7	2089.7	2226.3	2237.2	2393.9	2463.9	2618.3	2687.9	2933.2	3056.1	2749.1	2830.1	3037.8	2990.1	3038.7	3017.5	3035.4	2997
0	0	0	49.157	44.401	0	34.995	86.605	160.47	207.19	298.59	369.58	456.87	536.43	593.55	670.19	694.2	727.66	806.61	872.13	948.56	1009.8	1105.5	1164.7	1241.5	1235.8	1295.1	1306.6	1331.6	1323.3	1374.9	1396.3	1430.7	1482.3	1484.9	1492.6	1570	1597.8	1607.7	1687.6	1663.6	1715.3	1775	1783.4	1804.4	1779.2	1832	1849.3	1846.2	1866.8
9.7697	0	0	0	0	0	18.045	77.522	169.89	309.42	476.43	634.72	783.14	986.85	1115.1	1294.7	1427.6	1543.9	1629.1	1787.9	1889.6	2019.6	2124.2	2331.2	2449	2496.5	2552.1	2640.6	2773.3	2773.1	2828.3	2879.6	2957.2	3050.9	3144.5	3227.3	3344	3554.4	3647.2	3800.9	3987.7	4060.3	4146.4	4313.1	4493.9	4550.2	4540.6	4627.5	4650.7	4755.5
0	0	0	0	29.595	29.34	76.421	146.03	311.42	429.63	639.25	850.54	1105.3	1330.3	1600.7	1809	1998.1	2169.9	2224.9	2327	2431.5	2578.4	2713.8	2705.9	2772.9	2942.5	2683.1	2868.4	2590.6	2791.6	2535.3	2470.2	2887.9	2884.7	2956	2975.9	3057.3	3104.2	3168.1	3182.9	3297.3	3340.5	3306.6	3369.4	3366.4	3552.4	3607.2	3600.3	3653.1	3696.1
0	7.7832	3.1086	1.4471	10.787	11.907	0	51.509	104.02	166.7	187.78	255.12	313.48	354.22	409.91	437.38	509.36	505.29	503.19	519.57	561.27	549.09	583.61	551.01	601.35	585.84	605.37	632.14	638.07	634.67	660.6	684.63	662.92	724.68	729.86	701.25	663.38	750.26	813.36	843.58	886.54	942.16	985.72	999.79	996.18	1009.4	1066.1	1076.1	1097.3	1105.4
0	5.9202	1.474	7.044	7.7661	4.988	0	0	0	0	0	0	0	0	0.54506	5.2412	0	9.9425	0	0	0	0	0	0	0	0	10.99	13.381	14.28	14.048	11.4	27.685	22.952	36.978	69.667	106.89	96.11	117.16	132.12	157.54	169.92	158.83	166.45	183.85	212.45	205.99	235.12	249.29	248.62	281.8
0	0	0	0	36.496	51.138	106.23	105.02	121.22	149.82	118.24	134.51	136.22	134.98	132.68	101.77	103.11	112.33	91.219	136.08	273.19	404.71	516.97	692.65	917.17	1034.8	1245.6	1438.5	1612.4	1720.4	1936.7	2154	2384	2548.1	2915	3118.5	3430.2	3629.4	3885.5	4115.2	4161.8	4460.2	4489.4	4618.2	4713.8	4749.9	4818.9	4747	4845.4	4834.3
4.3807	7.6564	10.239	3.1952	0	0	0	0	0	0	5.3	26.839	38.325	60.733	74.16	35.317	34.12	107.72	135.89	163.48	185.74	210.61	247.2	244.24	242.29	286.15	284.12	293.88	139.84	313.37	294.7	279.96	248.02	277.85	311.19	314.07	325.04	328.37	315.81	311.38	309.95	419.36	399.33	416.36	435.25	477.76	447.87	468.49	459.01	522.15
0	0	0	51.404	96.114	109.24	166	233.54	316	404.08	523.09	528.75	635.84	671.67	853.74	925.07	1061.4	1050.6	1148.8	1253.6	1384.8	1426.8	1594.2	1644.5	1742.4	1861.1	1854.7	1925.8	1979.8	2002.4	2201.1	2207	2335.8	2309.4	2374.1	2425.6	2465.8	2544.7	2568.7	2653.3	2617.6	2620.4	2731.3	2667.5	2571.9	2584.9	2178.6	2756.9	2707.4	2749.9
0	4.7229	0	12.879	0	0	17.163	64.15	117.28	206.32	291.39	406.78	533.94	604.69	702.14	923.94	1118.9	1023.9	1031.9	1114.6	1217.5	1292	1410.9	1428.1	1538	1632.7	1729.8	1771.1	1883.5	1908.3	1902.9	2074.4	2113.9	2174.3	2213.7	2395.1	2436.4	2575.2	2728.4	2759.7	2965	3000	3058	3234	3363.5	3438.9	3485.5	3535.4	3553.5	3558.2
0	6.2056	0	0	0	2.2223	11.188	49.357	147.03	271.46	429.42	596.48	723.96	901.61	1023.7	1144.3	1314	1341.3	1499.1	1530.4	1653.5	1703.4	1772.7	1802.8	1905	1929	1942	2034.7	2226.7	1986.6	2050	2042.3	2122.6	2177.2	2196.8	2133.6	2140.6	2108.5	2140.5	2180	2180.7	2206.6	2273.2	2296.6	2273.8	2319.4	2348.4	2397.3	2337.3	2386.2
0	0	0	3.5912	2.2984	5.1952	5.609	25.007	44.694	80.006	136	188.82	259.76	139.73	237.97	332.4	453.08	497.12	572.16	616.9	695.15	739.76	841.7	929.58	939.52	1090.2	1153.8	1126.1	1255	1246.3	1261.6	1350.1	1394.3	1071.4	1108.6	1404	1302.9	1991	2099.5	2176.7	2269.7	2406.9	2479.1	2561	1784.2	1779.4	1772.4	1778.5	1765.4	1804.1
0	19.7	11.53	16.194	3.8564	0	0	0	0	0	0	0	0	0	24.548	0	13.747	0	12.846	59.898	143.01	236.13	302.27	433.67	542.4	642	779.36	890.65	993.67	1063.9	1150	1290.1	1327.9	1489.6	1537	1696.5	1885.8	1953.6	2184.8	2346.7	2421.3	2551.8	2601.4	2705.6	2804.1	2857.7	2915.8	2924.5	2957.4	2944.3
0	6.5393	6.839	8.5415	0	0	0	0	0	0	0	0	0	0	0	0	0	0	0	0	0	1.118	117.91	226.24	341.24	448.99	531.62	706.31	756.72	823.62	970.37	1055.5	1120.9	1189.5	1446.1	1505.3	1725.1	1768.6	1945.7	2073.7	2268.7	2337	2384.2	2510.2	2628.7	2660.4	2771.1	2695.4	2703.5	2816.3
0	11.7	2.7934	21.086	11.036	9.7108	23.658	19.421	25.35	46.796	70.045	81.916	74.807	68.93	115.2	97.764	151.18	175.54	199.39	186.76	211.21	222.58	213.69	232.82	262.44	269.47	292.35	308.02	299.38	325.19	355.8	341.12	340.92	371.69	417.53	472.97	527.17	585.29	622.74	685.21	729.25	903.62	847.15	878.13	887.23	937.4	986.71	1008	1028.4	1052.2
0	0	0	0	54.082	158.78	266.49	371.93	510.71	660.83	885.07	1124.5	1322.9	1503.4	1776	2102.1	2281.3	2316.5	2526.5	2605.5	2963.2	2875.6	2874.1	2937.6	2597.3	2667.1	2975.2	3042.3	2989.8	3021.6	3052.8	3063.2	3250.5	3207.9	3310.9	3348.2	3517.3	3760.5	3808.5	3999.6	4159.7	4356.8	4454.9	4626.6	4535.5	4624.1	4838.9	4929.4	5037.2	5049.9
0	14.028	0	3.4668	0	0	5.1405	0	0	0	0	0	0	0	0	0	0	0	0	0	0	0	0	0	0	0	0	0	0	0	0	0	0	0	0	0	0	0	0	0	1.8264	6.9968	11.15	26.207	20.295	35.102	50.009	39.436	34.872	37.327
0	0	0	49.739	68.668	169.23	97.125	89.424	153.34	337.12	393.21	475.74	600.94	636.26	663.39	825.16	830.94	887.79	892.79	1027.7	1262.3	1421.4	1543.9	1804.8	1816.8	2109.8	2161.7	2369.6	2499.2	2560.7	2714.2	2602.4	2865	2849.3	3190	3304.3	3419.8	3447.6	3670.7	4017.5	4084.8	4169.6	4091.1	4284.7	4354.9	4449.6	4456.2	4912	4643.7	4396.3
0	0	0	2.3498	1.8424	0	22.669	63.256	113.76	175.59	229.97	330.66	435.4	547.3	641.11	699.16	764.96	845.19	951.1	1012.9	1105.2	1197.1	1283.6	1425.1	1499.5	1580.7	1676.9	1772.9	1860.5	1926.7	1969.8	2025.9	2071.3	2156.3	2147.9	2249.2	2306.3	2302.5	2313.6	2379	2421.1	2550.4	2604.7	2618.2	2659.3	2685.9	2722.8	2758.1	2724	2751.9
0	0	0	8.9401	0	10.674	16.427	0	28.185	53.704	78.813	111.13	168.42	220.78	270.51	301.74	342.13	347.82	359.72	393.53	409.09	439.71	450.08	488.68	543.52	570.33	600.43	612.18	616.16	695.5	714.2	733.63	779.97	825.12	867.6	911.23	972.93	986.82	1076.9	1094.8	1203.5	1215.5	1201.2	1244.5	1134.6	1087.4	1089	1103.3	1166	1203.1
11.035	19.823	0	10.486	0	0	0	0	62.595	94.22	193.22	274.99	381.68	480.89	553.48	618.54	709.22	745.06	806.33	875.85	912.15	905	942.38	990.61	1035.9	1081.6	1017.6	1083.6	1072.8	1070.6	1100.7	1051	1036.5	1055.9	1058.1	1058.1	1032.4	1003	1026.6	997.27	1065.2	989.06	996.81	1006.6	964.28	974.71	971.7	953.4	980.89	937.52
0	26.444	21.769	33.375	0	0	0	0	0	16.217	0	47.262	63.984	117.2	123.22	175.18	223.49	238.82	280.4	276.65	333.5	369.61	457.31	477.21	489.82	472.15	460.81	497.79	518.67	464.59	535.47	489.32	521.72	504.88	519.7	529.93	534.45	550.43	531.28	525.94	573.57	566.31	596.35	616.82	637.08	662.09	660.66	676.27	680.92	705.68
0	0	0	54.06	0	0	2.1154	10.477	14.675	42.449	54.21	71.719	110.55	118.36	154.6	137.18	145.6	185.44	215.21	217.55	260.74	294.09	294.69	329.37	323.91	331.15	416.9	406.41	429.87	466.87	494.97	434.1	431.92	492.77	532.55	584.82	654.73	649.18	690.19	742.77	758.82	831.98	858.89	904.56	947.8	1004.4	1030	1095.1	1165.1	1262.8
0	1.8585	0	2.8846	4.5389	6.2965	6.7228	7.6135	29.432	70.11	102.48	163.02	225.96	281.56	342.02	389.69	480.27	544.33	634.65	692.68	783.53	863.83	946.11	1019.1	1102.9	1157.8	1248.7	1278.9	1337.6	1380.2	1415.3	1485.5	1536.1	1620.5	1671.9	1643	1615.5	1645.6	1732.7	1726.1	1702.5	1756.6	1758.9	1703.8	1726.1	1703.1	1763.8	1764.9	1789.3	1858.8
0	0	0	0	0	0.87291	71.893	196.33	391.84	621.56	877.67	1132.4	1427.1	1716	1957.1	2081.8	2261.8	2415	2560.6	2721.8	2816.3	2879.7	2937.1	3138.2	3092.9	3165.4	3214.7	3229.5	3220.7	3199.6	3271.8	3327.8	3339.4	3337.9	3342.8	3490.3	3501.9	3629.5	3613.8	3777.5	3981.5	4058.7	4008.3	4049.5	4144	4281	4402.8	4508.8	4709.7	4769.2
0	0	0	0	40.958	39.152	72.192	64.347	110.73	138.2	148.12	160.31	195.82	216.85	214.12	223.53	235.35	235.67	248.17	279.33	326.03	381.02	417.44	473.38	566.32	620.5	661.78	721.05	738.59	823.05	868.17	903.54	938.67	977.83	1054.2	1043	1055.2	1097.7	1130.6	1195	1214.2	1199.2	1211.2	1205.7	1239.7	1203.6	1239.7	1217.3	1267.5	1211.5
0	6.5262	1.2351	5.299	0	0.61266	0	0	0	0	0	0	0	0	0	0	0	0	0	0	0	0	0	8.8559	0	5.1205	0	0	0	0.65838	0	0	2.7505	0	15.003	21.57	37.708	54.841	69.917	90.963	121.4	152.65	156.85	182.5	204.3	240.62	252.3	248.5	273.18	339.26
0	4.524	0	0.66597	1.0308	0	10.226	22.244	25.571	40.421	62.953	87.802	132.18	147.3	193.99	198.63	224.89	244.02	293.08	332.41	349.76	372.09	404.49	471.95	539.27	566.85	638.42	667.5	725.14	773.86	833.26	881.41	978.27	1086.1	1183.2	1340	1459.2	1567	1656.2	1791.7	1896.3	1989.2	2062.6	2161.2	2202.1	2258.3	2224.2	2377.1	2297.6	2332.8
0	0	0	0	1.0427	43.145	135.34	200.21	310.64	464.62	591.44	650.09	864.38	972.49	1156.5	1266.2	1175	1462.7	1574.3	1686.5	1750	1841.6	1945.7	2041.1	2136.8	2214.6	2310.7	2368.9	2466.3	2555.8	2436.4	2422.9	2454.8	2513.4	2442.5	2427.6	2437.5	2515.3	2513.8	2508.1	2544.8	2563.2	2603.4	2563.7	2610.3	2571.8	2615.8	2570.1	2669.1	2617.3
0	6.0949	0	0	6.5269	9.1861	13.785	20.596	33.473	41.69	52.871	80.409	114.68	116.36	136.1	143.86	160.12	192.28	213	222.22	225.38	266.96	287.49	339.38	388.9	430.55	471.18	509.97	547.76	601.15	632.55	677.85	706.19	766.57	811.1	856.74	882.97	953.83	993.11	1065.6	1040.5	1095.3	1131.1	1137.2	1114.6	1169.3	1200.2	1245.8	1226.9	1236.3
0	0	0	0.617	0	9.7563	17.936	75.968	149.43	277.7	395.15	546.22	688.97	836.31	940.07	1094.1	1181.4	1209.5	1262.6	1374.3	1485.3	1556	1669.3	1756.6	1786.7	1880	1948.4	2005.9	2041.7	2037.2	2092.8	2184.2	2200	2269	2334.7	2409.7	2442.6	2532.6	2559.3	2599.8	2674.8	2715	2718.2	2672.5	2747.3	2735.7	2736.6	2771.5	2747.8	2804.5
0	0	0	0	12.169	56.516	79.409	99.81	190.12	261.98	326.07	390.78	491.13	608.3	669.68	667.53	694.99	678.73	769.01	815.25	869	1013	1103.6	1241.4	1412.6	1479.6	1669.8	1774.1	1692.6	1891.4	1928.1	2065.4	2180.4	2393.2	2544.2	2593.7	2762.1	2797.2	2933.4	3133.5	3160.5	3228	3273.5	3293.6	3346.1	3354.5	3477.4	3484.5	3513.8	3564
0	0	0	10.605	4.7102	3.3758	1.308	15.451	10.009	24.723	30.575	47.749	56.188	68.322	75.928	110.35	108.1	117.92	109.82	117.15	115.95	124.67	128.42	141.42	163.74	166.8	220.77	239.44	238.94	224.83	220.34	222.42	235.4	243.03	273.9	297.1	300.78	301.85	312.6	330.75	341	343.84	366.37	360.95	379.89	391.89	405.25	423.66	431.95	445.45
2.8989	3.3743	5.9818	2.181	0	0	0	8.9366	43.703	88.084	138.24	184.12	237.81	280.21	433.19	457.23	541.8	602.93	638.86	703.26	691.96	723.98	791.53	903.57	992.81	923.38	895.86	989.33	918.34	903.83	955.13	1032.4	1003	1102.5	1097.5	1133.7	1219.7	1252.9	1378.1	1554.3	1610.3	1843.1	1937.3	2040.7	2159.3	2279	2450.8	2425	2641.1	2673.8
0	10.295	6.422	0	0	0	23.131	25.641	102.98	162.95	230.88	349.89	402.68	567.07	684.25	703.23	823.79	974.85	1040.1	1079.8	1297.9	1569.3	1699	1737.6	1876.5	1958	2045.4	2072.3	2191.6	2300.9	2189.6	2507.6	2431.2	2168.6	2434.8	2476.9	2540	2769.3	2661.3	2719.4	2776.8	2818.7	2851.8	2847.4	2852.5	2861.6	2841.5	2850.2	2912.8	2849.2
0	0	0	9.2876	7.8686	13.587	30.978	65.58	109.06	188.42	284.8	383	574.66	681.99	741.18	902.02	1027.7	1123.6	1224.9	1313.5	1384.1	1479.6	1593.2	1614.9	1768.2	1817.3	1897.6	1965.5	1899.8	1956.4	1942.6	2023.9	2043.1	2146.6	2232.3	2404.9	2505.1	2546.2	2601.1	2584.4	2582.6	2758.9	2737.6	2802.2	2830.9	2848.7	2956.7	2913.9	2944.1	2985.5
0	0	0	0	79.789	211.11	426.58	698.15	994.62	1326.2	1613.3	1993	2293	2544	2673.4	2860.3	3076.5	3265.3	3458.4	3579.4	3810.2	3866.5	3828.3	3952.9	4016.3	4058	4164.4	4186.6	4227.8	4171.9	4112.7	4246.8	4362.6	4520	4540.1	4689.4	4847.6	4913.2	5249.5	5249.5	5292.5	5498.5	5566.8	5586	5744.8	5963.7	5990.6	5929.1	6114.6	6106.8
0	0	0	1.8135	16.622	0	6.7483	14.666	30.33	46.186	74.775	90.323	114.73	133.77	140.93	172.1	240.64	191.88	213.44	211.09	272.49	336.74	400.26	508.13	604.57	668.66	741.22	760.72	785.4	871.46	975.65	1032.8	1107.5	1159.2	1210.9	1271.1	1317.5	1335.1	1360.5	1405.9	1473.4	1460.4	1488.9	1471.6	1561.4	1595	1637.4	1666.2	1687.5	1737.7
0	0	0	14.14	62.003	82.897	179.7	187.64	207.83	240.69	298.9	346.9	376.49	415.39	407.78	373.46	369.59	373.7	367.84	435.39	431.18	438.93	494.44	500.58	539.65	545.77	530.52	506.95	525.4	578.23	609.85	596.09	608.23	611.07	616.76	616.15	616.51	611.68	640.41	625.41	639.22	610.53	620.24	624.61	622.45	668.55	613.07	654.04	710.21	521.12
0	45.765	35.218	0	0	33.374	16.534	58.821	117.56	214.51	315.46	383.86	487.83	537.72	644.32	761.09	800.52	953.17	1058.7	1138	1189.5	1223.5	1254.4	1351.6	1414.4	1477.5	1557.1	1576.1	1623.9	1686.3	1695.7	1681.1	1695.4	1739.3	1758	1759.3	1778.6	1786.1	1825.1	1833.7	1810	1788.9	1820.6	1792.4	1807	1816.8	1820.3	1814.8	1729.7	1813.1
0	6.2787	29.418	21.047	0	0	0	0	0	0	3.3974	39.954	245.02	304.88	357.58	198.92	290.56	453.39	252.53	470.3	579.18	704.56	954.81	1150.5	1474.5	1759.2	2016.4	2077.4	2193.7	2384.1	2663.9	2822.5	2917	2961.5	3170.2	3261	3455.6	3569.6	3658.7	3868.5	3913	3994.4	4156.2	4115.7	4093.6	4139.3	4209	4194.5	4205.2	4210.7
0	0	0	0	2.8285	23.424	26.785	49.944	84.944	129.8	189.74	234.44	326.02	353.62	443.77	506.53	574.34	628.14	664.71	765.21	859.43	929.69	1080.1	1182.4	1399.4	1479.7	1572.4	1761.2	1795	1975.8	1970.5	2071.8	2183.9	2332.4	2509.9	2722.3	2800	2822.9	2915.9	2952.4	2924	3121	3076.9	3337.3	3436.2	3453.3	3597.7	3613.2	3686.2	3870.8
0	5.1592	18.124	14.271	5.4086	6.9225	0	0	0	47.285	145.23	212.5	296.47	400.6	528.35	648.46	739.06	826.64	958.33	1024.3	1224.2	1345.4	1461.3	1667.7	1903.5	1919.5	2187	2322.8	2268	2389.2	2645.4	2821.3	2924.3	2917.7	3064.1	3198.7	3282.4	3399.2	3437.4	3670.6	3624.8	3845.2	3943.6	3858.1	3841.2	3688.6	3816.5	3936.6	3971.4	3987.3
0	0	0	0	5.0429	57.937	116.12	200.96	282	360.62	474.48	582.5	688.95	759.12	864.91	952.08	1052.3	1132.7	1225.5	1254.6	1312.3	1340.9	1407	1440.8	1476.5	1508.4	1498.1	1485.8	1471.1	1543.7	1567.7	1519.8	1552.7	1583.6	1610.8	1595	1557.2	1582.6	1561.9	1591	1584.5	1633.4	1601.8	1602.8	1602.3	1601.4	1581.9	1595.6	1579.7	1560.3
0	0	0	7.9847	13.259	23.77	0	0	43.796	31.043	47.487	86.459	144.93	172.69	153.17	226.04	246.16	272.71	285.88	340.17	315.58	327.65	382.11	321.7	452.66	431.22	422.01	429.59	439.99	436.09	504.66	489.6	490.27	510.52	505.62	537.36	512.34	526.08	543.81	557.53	561.24	560.64	554.04	600.33	593.42	595.38	607.16	618.31	655.85	660.98
0	0	0	23.635	23.222	128.7	105.5	155.3	155.94	160.2	152.58	145.42	142.17	179.93	214.43	193.21	194.86	198.61	189.99	175.6	155.74	203.93	177.31	156.65	176.37	157.81	147.72	163.36	114.47	146.75	146.03	161.02	162.05	186.37	203.91	220.27	229.77	259.5	300.4	327.67	348.35	344.28	394.13	419.25	436.37	432.28	470.61	473.49	516.49	442.57
0	6.3981	9.7658	0	3.2972	0	30.135	82.216	171.74	260.09	398.63	554.49	724.92	878.22	1087.4	1252.9	1363.5	1423.3	1482.7	1676.2	1734.9	1858	2036.7	2105.5	2185.4	2273.4	2345.8	2441.6	2453.7	2585.4	2616.1	2777.2	2788.5	2875.4	2933.7	3101.9	3208.7	2976	3131.9	3231.9	3331.2	3293	3357.5	3469.6	3515.9	3530.8	3593.1	3580.2	3587.3	3646.3
0	0	0	0	6.4003	32.016	67.932	153.83	300.57	498.73	670.52	861.52	1077.4	1240.6	1456.6	1606.6	1850.7	2052.1	2252.4	2483.1	2682.9	2876.1	2960.8	3170.1	3298.3	3698.6	3806.1	3857.7	4163.9	4309.1	4345.4	4614.5	4628.3	4529.2	4837	4925.4	4932	5162.1	5213.5	5342.2	5275.8	5396.4	5272.3	5167.8	5201.8	5206.5	5236.7	5309.1	5210.8	5278.1
0	0	0	24.143	8.7548	0	28.966	100.01	191.15	301.84	476.17	646.91	740.37	971.58	1109.5	1278.3	1348.9	1427.8	1558.5	1719	1785	1851.1	1969.3	2075.8	2217.8	2373.2	2394.6	2595	2524.2	2639.1	2815.5	2727.5	2959.9	2981.7	3011.5	3129.5	3172.7	3112.5	3212.3	3222.7	3222.4	3197.9	3250.6	3345.1	3377.6	3345.5	3311.5	3307.2	3279.4	3322.1
0	3.598	0	0	0	0	10.989	33.355	69.809	144.26	225.93	311.33	422.53	542.6	629.71	724.08	808.71	867.15	934.87	1013.2	1061.2	1107.7	1197	1212.6	1267.1	1302.2	1361.9	1402.1	1369.2	1449.2	1463.9	1428.2	1474.7	1226.1	1267.7	1275.4	1262.7	1274.9	1261.2	1301.5	1309.2	1336.5	1348	1438.6	1405.9	1456.4	1445	1465.7	1413	1473.6
0	0	0	10.438	1.6534	21.846	26.997	85.396	141.04	219.34	243.87	307.51	434.96	590.45	729.58	784.88	923.95	984.35	1066.7	1123.5	1275.4	1407.4	1496.8	1619.7	1729.7	1898.5	1900.8	2068.5	1993.9	1940.9	2086.4	2141.8	2284.7	2289.6	2446.4	2470.4	2493.3	2473.5	2554.8	2521.8	2682.6	2651.6	2760.2	2754.8	2778.4	2827.3	2774.4	2865	2798.5	2824.9
0	0	0	177.5	175.82	169.27	201.46	309.96	506.11	431.93	689.46	745.55	957.5	1161.4	1260.4	1546.8	1835.9	1856.5	2129.8	2345.4	2565.3	2658.8	2803.3	2967.1	3225.9	3361	3490.7	3528.6	3466.7	3635.4	3713.8	3659.6	3674.9	3705.9	3696	3778.5	3704.6	3775.9	3768.4	3776.5	3672.9	3661.8	3701.8	3745.5	3721.5	3590.5	3723.7	3769.5	3613.1	3712.9
0.7382	8.0125	0	2.9758	1.1027	0.87746	0	19.234	39.119	57.952	103.54	113.91	120.72	153.18	175.65	196.14	214.8	252.65	292.58	323.99	349.29	369.55	384.43	388.98	405.64	406.94	458.63	456.09	442.6	506.92	516.57	543.67	557.25	591.15	583.93	585.66	631.44	619.26	626.49	647.07	650.76	644.34	630.53	667.28	658.44	674	695.93	710.03	713.29	721.06
0	0	0	21.246	6.3638	0	0	13.132	27.396	48.451	84.032	126.59	143.71	168.54	162.93	216.86	234.23	258.99	267.34	296.08	305.91	363.96	389.56	419.15	487.22	523.61	551.24	611.28	674.67	671.64	702.24	733.97	796.81	829.37	863.51	872.73	948.3	987.57	1039.3	1090.6	1134.7	1115.2	1148.7	1192.5	1209.3	1256.4	1301.5	1297.7	1293.3	1353.9
13.652	5.3903	0	0	0	0	16.67	69.339	167.68	270.7	385.36	530.38	685.69	797.3	912.32	1000.8	1090.6	1183.7	1269.6	1319.8	1330.1	1481.4	1517.8	1620.4	1663.8	1700.5	1804.1	1823.8	1916.7	1908.3	1985.9	2015.6	2031.1	2124.5	2113.2	2141.2	2515.1	2389.9	2369	2414.4	2450.6	2449.6	2410.9	2404.8	2457	2517.1	2446.9	2458.1	2452.4	2461
0	0	0	0	9.1339	68.439	121.11	192.04	262.77	365.91	502.93	610.18	707.44	838.16	974.98	1076.5	1196.9	1231.6	1336.4	1414.4	1541.2	1629.7	1702.5	1851.9	1960.8	1652.6	1699.1	1800.9	1817.5	1964.1	2040.2	2106.7	2170.6	2219.4	2273.4	2315.1	2350.2	2427	2410.4	2449.7	2445.5	2476.5	2462	2488.1	2437.9	2475.1	2465.7	2485.1	2390.1	2376.3
19.696	26.293	14.523	24.301	0	0	0	3.9878	33.511	42.704	80.069	118.37	144.4	195.11	241.7	285.12	326.47	328.1	388.06	415.2	462.4	490.39	513.39	543.06	551.76	579.37	588.16	641.1	666.83	599.91	798.13	595.06	590.9	630.33	721.63	754.75	806.69	838.15	964.82	1038	1090.9	1200.2	1238.8	1326.5	1440.1	1392.2	1430.9	1503.3	1531.5	1523.7
0	0	0	0	0	0	44.396	162.47	338.97	574.84	961.98	1222.3	1481.8	1775.7	1894.2	2233	2516	2623.6	2773.7	2794.9	2950.4	3111	3249.3	3399.4	3423	3552.2	3609	3729.5	3792.1	3826	3903.8	3947.4	3934.2	4033.2	4085.1	4143	4223.7	4295.2	4211.3	4295.2	4290	4325.1	4406.7	4448.5	4486.6	4441.4	4413.9	4500.6	4599.4	4683.1
5.9117	27.416	1.9393	12.386	23.201	0	0	0	0	0	0	0	0	0	0	0	0	0	0	0	0	0	0	0	12.572	46.41	77.694	107.51	160.93	171.26	184.14	334.04	271.74	385.25	488.33	539.48	669.42	731.73	821.38	1063.6	1254	1375.2	1461.3	1488.5	1594.1	1613	1725.8	1763.2	1799.8	1824.1
10.975	0	0	0	0	0	20.418	77.309	164.22	243.5	332.66	441.55	514.22	693.92	828.19	939.6	981.83	1003.1	1143.4	1228.3	1263.9	1337	1399.9	1410.3	1402.8	1379.1	1464.1	1489.2	1506.2	1505.5	1530.8	1528	1451.1	1605.4	1630.6	1604.1	1605.2	1573.1	1614.1	1610.5	1632.4	1603.3	1659.2	1517.9	1552.6	1549.4	1689.8	1722.4	1716	1811.8
0	0	0	38.131	23.736	51.297	95.005	172.2	194.54	220.69	300.07	358.33	450.31	481.21	552.06	626.61	665.45	676.38	779.43	828.52	880.02	924.37	1013.5	1074.2	1157	1189.1	1254.9	1311.7	1391.1	1472.1	1524.7	1617.4	1667.4	1890.6	1940.9	2200.6	2287.4	2496	2751	2947.4	3075	3255.2	3456.2	3630.7	3764	3983	4003.5	4239.7	4336.1	4403.5
0	1.5842	0	6.3594	21.048	19.395	20.842	50.833	48.285	150.53	101.44	153.07	287.22	457.89	468.73	649.19	768.62	785.07	794.38	880.29	1165.4	1278.7	1306.6	1374.4	1812.3	1991.3	2174	2270.3	2699.1	2721	2903.8	3058.8	3262.6	3570.6	4037.3	4065.8	4287.2	4507.6	4957.7	4691.8	4846	5419.4	5545.3	5627.8	5782.5	5679.2	5818.2	5845.4	5670.9	5749.7
0	0	0	0	4.19	12.925	22.892	89.034	165.09	239.76	363.72	363.82	495.58	589.13	732.1	816.66	948.71	976.25	1131.4	1145.7	1278.2	1356.4	1421.9	1506	1596	1608.3	1605.9	1642.4	1673.5	1699.8	1694.8	1753.3	1854	1919.1	1948.7	1952.2	1960.3	1946.9	1977.2	1943.6	1948.5	1987.2	2028.7	1996.8	2043.8	2022.7	2030.5	2000.6	2037.7	2063.5
0	0	0	0	75.089	130.38	339.92	519.82	808.33	1084.5	1460.7	1768.4	1947.2	2246.6	2547.2	2825.1	3068	3262.4	3421.5	3579.9	3855	4001.5	4185.2	4204.3	4355.6	4321.2	4498.5	4445.9	4474.8	4442.1	4628	4607.8	4649.7	4618.8	4582.4	4460.3	4569.2	4685.7	4637.5	4503.7	4502.2	4590.6	4490.5	4444.7	4469.8	4664.2	4700.9	4504.7	4585	4606.8
0	6.0188	0	27.979	42.251	0	0	0	0	47.578	21.536	8.4265	0	0	0	0	19.909	5.6636	0	4.5701	0	0	0	0	0	0	30.1	21.25	17.577	0	0	0	0	8.7437	3.5629	16.315	0	0	0	0	0	0	31.508	24.39	39.468	8.549	50.273	26.092	131.71	106.58
0	0	0	0	18.492	62.255	97.393	184.39	257.51	362.83	482.67	600.51	702.03	844.69	902.32	994.88	1096.5	1121	1251	1296.2	1402.2	1483.1	1574.1	1633.7	1692.2	1776.1	1796	1828.5	1860.2	1902.7	1898.4	1907.1	1988.3	2059	2114.8	2147.4	2147	2139.3	2217	2312.8	2283.5	2348.2	2312.9	2375.8	2378.2	2424.4	2452.7	2448.1	2403.1	2459.9
0	13.148	5.9872	9.3827	6.4363	0	4.2303	0.52025	0	5.0281	0	0	0	0	0	26.094	0	0	0	1.7223	10.929	80.604	160.72	240.04	301.69	315.77	382.12	437.26	456.83	505.22	607.95	664.73	654.46	692.41	833.24	880.87	938.09	945.05	1104.7	1113.5	1228.6	1267.3	1331.5	1388.3	1430.7	1527.2	1690.5	1577.9	1663.3	1744.7
0	13.249	6.9941	1.39	0	9.8477	4.3659	2.0751	16.32	24.383	54.657	66.123	83.411	91.385	116.89	134.09	148.74	172.29	219.06	230.6	257.4	269.51	274.46	351.72	378.88	404.27	428.61	495.2	514.59	519.55	548.65	621.16	618.23	646.51	689.86	799.32	825.77	921.85	1012.5	1071	1136.9	1212.6	1291.5	1290.9	1311.2	1350.2	1389	1514.3	1480.4	1498.8
0	0	0	0	37.709	0	69.166	167.5	274.92	402.66	562.53	675.67	784.06	966.97	1140.1	1206	1424.9	1613.6	1718.7	1807.9	2016.5	2053.3	2124.3	2221.9	2497.4	2591.2	2742.7	3065.3	2947.1	3062.2	3016.9	2992.2	2998.2	3107.6	3204.7	3323.9	3448.4	3566.3	3687.2	3707.9	3671.4	3744.6	3799.9	3821.1	3892.8	3942	3944.5	3993.5	3985.5	4109.8
0	0	0.51264	10.235	5.986	0	1.0467	2.1487	27.968	36.781	49.74	72.742	91.418	87.761	117.47	138.76	185.88	205.71	212.67	225.99	275.44	311.53	334.86	384.22	420.83	455.76	531.96	560.36	602.67	644.74	629.51	709.18	727	857.9	913.54	981.58	1080.8	1138.1	1269.8	1276.8	1351.6	1420.4	1527.2	1606.9	1679.7	1636.8	1660.6	1778.8	1897.6	1852.6
8.6535	4.6559	17.72	0	0	0	26.401	65.411	0	234.16	316.98	463.16	596.65	712.4	809.52	945.52	1104.7	1182.4	1264.9	1338.1	1464.4	1610.9	1738.3	1910	2042.1	2168.9	2308.3	2407.9	2623.3	2680.8	2762.1	2948.9	2997.9	3175.8	3372.7	3448.4	3529.4	3663.9	3659.4	3986.9	3936.5	4081.3	4140.7	4139.3	4223.5	4218.1	4347.5	4556.7	4507.4	4452.2
14.694	7.5964	0	6.9536	6.8508	0	0	0	27.708	55.923	89.302	103.73	158.05	206.54	278.59	292.35	332.16	345.7	376.93	430.72	454.68	474.98	514.46	547	583.19	614.49	635.68	659.4	662.95	718.97	691.42	712.6	670.79	698.16	704.13	733.37	759.42	801.39	804.34	819.16	837.73	891.31	889.63	907.06	903.01	959.79	918.61	950.21	939.35	968.05
10.646	0	0	2.7604	2.0311	0	10.864	38.509	59.076	103.73	153	214.27	266.6	286.51	345.3	373.98	429.8	444.45	492.65	576.13	647.82	755.75	829.43	909.5	985.66	1083.5	1152.3	1302.3	1389.1	1423.7	1483.8	1637.4	1646.1	1643.6	1778.7	1831.5	1864	1926.6	1982.8	2021.7	2034.7	2051.4	2090.6	2132.6	2122.7	2094.5	2124.7	2109.3	2172.2	2240.6
0	0	4.0947	13.636	0.063264	0	5.3006	16.823	28.419	36.976	53.242	49.503	72.37	83.687	97.471	96.284	127.59	122.55	130.83	157.41	190.59	244.75	263.68	311.42	356.04	392.64	438.74	526.15	554.08	594.36	628.72	732.97	784.94	881.17	994.78	1121.1	1278.4	1407.8	1550.4	1742.8	1933.6	2056.3	2148	2259.7	2278.8	2444.3	2505.3	2541.9	2512.9	2546.2
0	7.2948	0	12.691	40.202	0	0	27.053	130.59	217.18	258.99	405.86	513.41	645.9	773.19	877.79	930.62	1065.1	1191.4	1314.3	1377.2	1372.7	1469.7	1533.7	1657.8	1733.2	1793	1859.2	1925.5	1903.5	1904.1	1972.8	1946.1	2103.2	2133.1	2180.9	2202.5	2272.4	2330.9	2333.4	2415.4	2458.1	2479.4	2530.4	2548.9	2603.7	2564.7	2532.9	2593.6	2534.8
0	33.603	41.633	14.902	22.586	2.7972	0	0	0	0	9.6426	40.114	94.765	123.72	189.19	276.88	304.65	335.17	355.9	430.55	484.2	506.49	533.84	593.34	767.48	860.56	939.94	1006.4	1124.8	1180.7	1155.9	1236.9	1195.5	1346.2	1519.2	1719.8	1802	1815.2	1881.4	1935.7	1909.1	2026.6	2009.8	2117.8	2147.5	2209.1	2318.7	2343.4	2386.1	2354.7
0	11.542	2.2102	0	0	24.664	34.013	27.346	63.413	151.37	172.3	299.42	272.77	310.97	389.18	417.32	455.98	480.69	584.36	587.56	666.25	809.74	898.28	999.78	1001.8	1153.4	1221.9	1346.2	1318.5	1368.4	1434.7	1475.3	1544.7	1644.7	1738.4	1830.8	1923.3	1993.9	2057.3	2162.7	2244.2	2351.2	2419.9	2505.1	2567.9	2515.1	2628	2649.4	2678	2791.5
0	0	0.54238	10.119	15.156	0	8.3256	2.571	0	0	0	0	0	0	48.676	125.84	99.404	109.16	100.14	104.31	94.769	91.008	112.03	105.85	103.63	97.413	70.052	61.717	66.36	57.953	62.595	65.331	60.912	98.047	93.425	126.65	125.36	152.31	175.87	210.65	210.58	252.62	256.07	278.61	309.46	294.28	314.9	326.15	321.29	327.39
0	20.102	39.379	178.41	0	294.32	0	461.5	0	794.44	1176.8	1499.1	1372.9	1579.2	2256.6	2909.9	3327.8	3631.8	3951.4	4067.4	4258.5	3828.1	3944.5	4220.1	4188	4492.6	4584.8	4650.2	4608.5	4876	4690.9	4841.7	5011.4	5113.7	5007.6	5156.1	5345.8	5060.6	6133.2	6255.6	6426.2	5551	6445.1	5557.3	5479.6	5498.1	5529.5	5586.9	5510.3	5738.2
0	0	0	26.526	22.521	8.8234	51.529	71.041	73.99	178.94	218.43	266.96	336.72	422	518.29	552.28	670.47	626.31	673.37	727.48	798.36	892.4	881.21	965.38	1068.4	1043.9	1013.9	1035.7	1016.2	1016.4	1055.9	1083.8	1110.7	1146	1117.3	1190.8	1074.9	1096.8	1098.3	1127.4	1040.2	1085.5	1076	1065.8	1050	1057	1020.6	981.11	1017.5	1017.5
0	1.1765	0	0	1.7695	11.026	13.979	32.819	60.293	108.03	157.31	210.21	266.85	293.18	343.35	434.36	468.77	501.96	557.82	600.63	652.94	723.43	774.71	830.27	922.23	981.75	981.23	1043.2	1042.4	1116.8	1131	1167.3	1159.4	1168	1205.1	1218.7	1249.7	1260	1296.7	1344.3	1368.1	1354	1413.2	1387	1384.6	1432.9	1432.9	1481.3	1444.4	1492.7
0	0	20.954	0	18.263	5.5124	5.3714	0	0	0.29837	27.08	48.333	88.036	138.77	221.19	264.07	318.14	351.48	366	412.46	500.2	574.91	606.55	691.85	785.34	846.15	932.73	1008.6	1078.5	1173.7	1290.4	1303.2	1378.8	1415.6	1468.1	1492.1	1557.4	1599.3	1617.3	1713.3	1691.7	1765.2	1797	1818.7	1812.4	1827.2	1902.2	1978.8	1891.7	1887.8
0	20.938	3.7689	0	6.2027	0	0	41.265	92.743	165.48	233.83	327.52	430.5	511.1	612.01	757.3	894.21	944.5	980.5	1120.6	1181.1	1222.6	1356.4	1438.6	1454.7	1477.8	1599.8	1747.5	1809	1964.5	1987	1989.9	2004.8	2191.9	2266.6	2232.1	2241.8	2130.9	2226.3	2191.2	2227.4	2180.4	2149.5	2134.1	2168.7	2172.3	2394	2407.7	2441	2401
0	4.6167	22.687	10.182	6.4755	0	6.7087	10.481	39.317	78.261	106.38	198.49	298.23	370.12	361.38	413.63	529.47	449.57	505.14	497.96	558.1	587.35	605.51	581.61	601.02	646.47	614.11	682.71	634.55	631.89	663.99	641.15	669.04	667.45	707.96	660.26	666.52	685.59	689.29	653.14	723.03	703.19	706.31	721.04	716.36	716.7	674.53	713.74	738.14	708.34
0	0	0	0	17.998	22.96	45.789	38.977	57.578	69.968	90.855	104.85	99.363	107.54	118.32	137.81	147.17	156.95	171.41	175.42	170.68	181.9	176.5	205.38	221.02	246.31	248.65	264.09	272.07	300.32	311.05	308.02	325.36	337.03	357.33	370.5	379.14	413.4	432.09	424.71	424.88	432.03	456.12	427.8	420.84	435.09	448.42	482.08	470.9	469.25
0	3.7256	0	5.31	5.1076	0	0	19.96	48.943	102.95	156.35	253.39	338.41	400.03	497.76	561.18	645.1	715.35	745.99	786.55	836.54	936.63	932.73	1018	1100.8	1079.6	1138.4	1292.7	1327.9	1364.5	1367.3	1379.5	1496	1457.7	1491.9	1573.6	1593.9	1645.2	1712.7	1695.8	1700.3	1733.5	1768.3	1752.3	1794.6	1760.5	1752.5	1818.4	1848.4	1833.5
0	0	0	0	0	43.575	118.84	183.9	328.13	518.98	642.41	790.37	1054.1	1457.2	1488.6	1610.4	1915	1888	2384	2533.4	2442.6	2262.5	2392.6	2594.2	2666.5	2812.2	2981	3139.5	3116.1	3203.4	3344.8	3364.2	3580.3	3651.9	3620.2	3713.6	3905.8	3985.6	4007.2	4245.4	4281.8	4556.7	4559	4592.8	4667.7	4695	4697.9	4797.6	5036.3	5425.9
0	7.1077	0	26.892	0	28.407	24.743	96.386	172.7	258.88	269.68	323.93	435.45	511.28	593.44	609.97	734.38	694.17	723.24	832.49	881.48	910	999.41	1006.9	1041.5	1101	1184.7	1242.2	1147.8	1225.4	1271.2	1312.1	1007.4	1109.6	1338.5	1400.6	1410.1	1560.9	1562.6	1557.1	1610.3	1688.1	1772.2	1748.3	1802.4	1837	1881.9	1875.1	1860	1835.3
0	0	2.4379	7.1246	0	14.675	34.68	49.008	43.652	89.161	120.03	149.08	169.96	198.52	240.2	282.41	310.42	358.87	363.66	408.86	419.42	512.38	594.14	640.13	701.54	825.75	883.42	991.88	1058	1107.2	1178.7	1235.6	1237	1257.5	1272.8	1291.9	1213.6	1304.6	1332.1	1387.7	1327.6	1425.5	1409.3	1487.8	1418.1	1488.3	1548.7	1572.4	1591.8	1600.6
0	0	0	10.784	0	0	26.813	70.789	132.9	214.66	312.99	383.02	497.21	594.13	684.68	767.36	857.58	861.87	967.92	1030.5	1059.8	1137.4	1181.4	1257.8	1241.7	1306	1295.9	1355.2	1425.6	1437	1437.9	1454.3	1498.8	1522.8	1548.8	1678.7	1757.9	1802.7	1862.8	2008.2	2073.8	2177.2	2268.9	2330.8	2441.8	2446.7	2492.1	2562.7	2621.6	2540.5
0	25.586	6.3585	0.9119	0.34005	5.7702	0	0	0	0	0	0	12.62	1.5482	46.961	102.31	153.52	197.64	250.82	258.1	271.37	348.74	425.58	468.8	600.09	759.29	696.92	767.81	786.82	843.23	888.2	922.1	920.56	1100.8	1226.4	1433.3	1498.6	1584.1	1662.3	1631.9	1724	1815.1	1677.6	1875.6	1924.6	1993.5	2033.4	2065	2111.2	2092.3
0	0	0	36.966	83.122	117.82	131.16	195.96	171.92	193.87	185.64	132.44	132.87	27.101	26.149	0	0	0	0	0	0	0	19.434	0	9.5733	0	0	0	0	0	0	0	0	0	16.9	168.22	165.3	222.88	223.59	216.93	258.22	350.83	344.08	355.83	393.29	460.05	527.29	486.57	515.05	478.14
0	25.468	6.4071	0	0	10.734	14.833	100.08	193.21	292.25	393.27	512.83	582.18	691.33	929.42	1005.9	1113.7	1190.6	1356.1	1443.5	1525.2	1721.3	1715.2	1819.5	1958.7	2061.1	2173	2240.7	2295.4	2420.9	2453.2	2509.1	2520.6	2595.6	2585.1	2660	2656.3	2572.1	2711.4	2829.9	2804	2844.4	2831.9	2913.6	2795.5	2816.1	2772.3	2791.5	2817.4	2916.7
0	0	0	39.014	0	0	16.997	98.876	222.16	394	551.85	822.02	1070.9	1265.8	1476.7	1673.2	1904.1	2067.7	2203.5	2399.5	2481.7	2560.6	2613.5	2695.5	2796.2	2946.5	3267.6	3170.2	3254	3267.6	3317.4	3388.7	3192.9	3148.5	3058.1	3046.8	3119.2	3121.6	3060.9	3127	3144.7	3156.3	3177.3	3303.3	3269.4	3314.3	3298.8	3271.5	3330.9	3353.5
0	0	0	24.112	13.898	16.089	42.416	68.647	79.261	198.25	223.37	316.55	401.95	482.91	477.65	569.6	612.75	735.78	753.33	802.8	895.93	959.93	1043	1092.7	1156.9	1213.5	1296	1348.6	1352.2	1326.1	1378	1514.4	1582.1	1624.3	1743	1790.2	1911.1	1953.7	2024	2230.1	2323.5	2342	2790	2885.5	3103.1	2715.3	2824.3	2743.4	2918.3	3018.9
0	0	0	0	0.53073	43.482	58.082	115.22	89.309	138.56	216.53	204.26	239.67	308.28	310.6	361.23	398.61	442.48	474.7	520.15	522.5	563.99	608.23	636.94	647.92	655.18	646.87	669.94	654.01	705.4	689.94	735	699.79	683.54	718.2	711.16	722.76	718.62	721.54	738.42	732.32	770.47	789.82	734.01	777.96	773.79	762.34	797.28	785.65	812.33
0	18.956	16.588	2.3527	2.2429	1.8585	0	0	0	0	0	0	0	0	0	0	0	0	0	0	0	0	0	36.393	71.917	153.93	210.52	282.13	360.09	428.5	563.5	593.16	666.27	657.2	715.17	764.29	845.23	918.05	922.85	1087.7	1164.4	1233.3	1267.8	1297.6	1277.1	1309.1	1405.8	1428.1	1420.1	1396.1
0	0	0	0	31.151	56.007	90.333	144.41	288.42	477.55	606.19	768.05	956.81	1280.5	1274.3	1416.2	1578.4	1678.6	1756.5	1899.2	2038.7	2085	2129.4	2198	2218.5	2302.8	2397.1	2573.8	2390.6	2504.1	2516.6	2644.2	2645.8	2643.2	2762.1	2740.3	2751.3	2778.6	2794	2877.4	2947.1	2973.9	3009.3	2972.5	3020.9	2915.1	2959.5	2949.2	2976.6	3021.9
0	8.6284	26.91	0	8.3625	0	0	0	0	0	0	0	0	0	0	0	4.4096	2.3686	0	0	0	29.474	92.181	107.1	144.4	149.05	204.02	199.21	210.44	245.4	277.18	305.49	309.87	328.38	363.55	319.06	368.96	315.16	438.68	372.85	419.95	359.03	398.01	377.66	420.47	450.21	540.92	466.3	510.78	540.94
0	9.0528	12.947	11.623	9.479	0	0	0	20.483	33.712	35.942	51.184	83.895	57.645	57.314	66.135	40.427	66.695	94.526	107.37	123.18	166.61	210.3	252.04	260.37	309.36	320.67	331.32	380.71	397.46	424.31	449.47	470.25	519.97	568.12	576.64	598.05	623.43	660.77	676.37	710.63	757	762.85	792.2	843.22	860.65	878.43	858.06	870.51	938.34
5.4743	6.6558	0	2.6027	0	5.9242	0	0.88702	7.6553	12.666	36.148	38.998	76.333	59.817	78.08	78.586	101	128.18	106.84	124.5	121.34	126.97	149.79	149.18	215.77	245.65	252.16	255.09	254.36	276.94	258.62	278.16	261.53	390.03	481.49	708.29	793.9	907.77	981.57	1015.9	1117	1295.5	1395.8	1461.2	1553.4	1678.3	1759	1876.8	1977.3	1925.2
0.18114	0.68603	0.72416	0	7.3682	0	4.3716	9.3662	41.251	59.391	100.97	124.95	191.75	250.14	319.52	385.55	419.18	446.75	464.41	550.36	656.83	825.7	914.27	1078.2	1282.8	1334.5	1435.2	1587.7	1615.3	1759.1	1881	2009.8	2085.5	2131.8	2270.2	2404.8	2588.5	2660.4	2847.4	2973.1	3168.4	3269.3	3295.5	3454.5	3596.8	3713.4	3804.3	3845.8	4008.9	4105.6
0	0	0	2.1333	0.82884	14.848	52.61	118.14	225.13	363.12	528.67	694.92	896.19	1108.2	1379.9	1564	1788.4	1853.7	1993.2	2112.9	2253.1	2366.5	2497.4	2632.8	2772.3	2824	2945.1	3006.2	3423.3	3178.8	3237.1	3284.6	3239	3352	3310	3379.1	3445.4	3393	3376.4	3372.7	3393	3449.7	3347	3399.6	3463.9	3485.8	3484.1	3407.7	3438.1	3411.7
3.9602	0	0	167.14	120.15	0	0	0	169.09	210.21	315.89	387.69	510.5	673.1	764.29	859.31	925.31	1040.1	1102	1202.6	1271.4	1411.3	1451.4	1540.1	1617.8	1662.2	1745.8	1799.3	1847.2	1957.6	1958.8	1997.4	2122.8	2193.7	2295.9	2318.2	2440.9	2535.9	2517.7	2623.1	2735.1	2810.8	2805.4	2830.5	2816	2870.2	2839.5	2868.3	2889.3	2959
13.545	7.0106	0	0	0	0	0	17.361	27.965	55.691	88.438	208.53	307.06	324.69	355.28	404.62	452.83	430.73	482.81	527.29	519.44	560.37	568.02	613.16	665	1321.3	1185.1	1230	1278.5	1272.3	1385.2	1367.9	1467.9	1343.3	1449.8	1382.1	1396	1452.8	1541.8	1512.4	1448.8	1572.7	1445.3	1461.8	1482.5	1446.1	1460	1483.7	1495.2	1489
0	0	0	5.1441	20.564	11.334	15.743	57.407	125.59	190.16	244.92	320.21	430.35	496.4	564.85	668.65	830.96	793.01	838.9	922.78	970.98	1069	1073.3	1206.8	1251.4	1282.5	1338	1353.6	1440.9	1447.6	1455.3	1511.4	1561.4	1616.2	1680.7	1647.8	1784.3	1805.5	1846.5	1868.5	1821.8	1948.5	1937.1	1954.4	1975.1	2012.1	1978.4	2004.9	1938.7	2078.4
0	0	0	0	29.93	53.819	91.425	128.09	170.35	325.08	385.24	477.11	591.86	699.56	801.63	832.61	1027.6	1059	1198.9	1269	1396	1443.7	1499.8	1657.8	1701.9	1819.9	1979.7	2014	2098.2	2201.4	2227.2	2228.6	2413.8	2566.8	2638.7	2648.5	2836.9	3001	3258.2	3194.9	3442.4	3608.1	3608.5	3795.8	3889.8	3860.7	3979.7	3974.2	4040.7	4143.5
0	3.0609	0	5.5125	10.047	0	9.9368	13.617	38.381	60.359	103.63	140.67	179.61	248.33	295.45	343.95	404.02	437.9	477.48	582.94	635.66	702.75	787.31	845.35	932.1	1011.4	1058.3	1103.2	1190.7	1211.2	1327.1	1355.1	1380.8	1391.9	1435.3	1543.3	1508.3	1550.3	1570.8	1646.3	1614.1	1713.4	1720.4	1736.3	1742.9	1765.3	1758.9	1798.8	1806.1	1801
0	0	0	0	23.106	37.7	88.824	102.29	158.5	221.86	287.43	331.73	369.35	418.49	631.07	679.31	720.12	786.26	796.84	893.12	957.17	502.97	576.25	626.9	715.56	709.89	703.08	761.82	783.62	830.81	835.36	892.23	906.48	937.52	904.37	907.95	930.54	866.98	922.27	918.37	954.61	918.14	929.31	960.23	997.54	984.8	1064.3	1009.5	1025.7	1173.1
0	0	0	20.764	26.463	69.579	86.805	132.1	220.81	343.45	527.21	654.45	792.48	928.61	1100.2	1202	1344.5	1477.6	1602.1	1724.9	1830.6	1880.7	2033.6	2130.1	2275.9	2374.8	2443.8	2594.3	2567	2615.3	2761.7	2795.4	2870.1	2968.6	3078.9	3154	3365.4	3436.3	3473.3	3581.4	3713.6	3846.2	3897.5	4041	3976.5	4199.6	4227.9	4291.7	4375.6	4430.5
0	0	0	0	8.768	76.117	170.9	323.76	529.96	742.88	995.29	1236.3	1479	1799.6	2020.1	2243.2	2396.1	2588.9	2824.2	2964.8	3161.1	3212.9	3378.8	3512.3	3618.7	3801.9	3791.7	3952	3896.1	4095.5	4114.7	4290.2	4368.6	4257.8	4390.2	4440.4	4500.6	4404.8	4323	4363.1	4447.7	4533.6	4573.9	4476.4	4485.1	4594.2	4585.4	4600.1	4535.8	4540.2
0	14.095	0	9.5279	0	0	5.8954	11.88	44.842	45.011	45.436	50.416	70.603	68.48	62.487	99.899	131.01	147.23	127.02	124.16	141.48	185.61	170.48	203.34	232.87	254.08	279.56	312.22	312.73	346.07	341.1	378.92	385.95	433.51	450.43	465.3	475.67	539.24	535.61	544.94	571.63	630.3	694.42	701.2	748.83	733.12	742.58	795.15	817.8	872.39
0	0	16.307	0	44.557	39.485	40.593	0	69.676	0	0	32.937	81.053	112.48	116.61	200.41	214.25	188.28	190.34	229.41	330.51	341.81	391.56	429.12	474.39	440.85	443.01	519.39	543.35	618.35	546.36	596.63	575	741.89	729.21	759.38	845.25	863.91	921.88	1009.5	1045.5	1080.2	1126.5	1099.5	1239.5	1247.9	1238.7	1216.2	1305.6	1217
0	1.3446	0	3.5105	0	7.5859	0	8.7107	8.7942	17.82	23.723	37.19	44.531	44.047	61.929	65.99	54.434	86.002	83.986	110.77	147.04	195.48	229.48	306.83	328.29	389.67	427.65	481.3	492.37	564.61	601.55	659.85	713.11	741.99	816.48	844.62	866.91	962.77	985.68	1039.8	1058	1119.8	1088.3	1078.2	1096.8	1109.1	1090.1	1112.4	1101.2	1167.5
0	0	0.51765	13.489	2.1932	0	12.459	19.374	37.626	39.277	64.935	76.71	89.359	86.902	122.06	141.88	164.04	166.88	187.93	214.32	242.85	270.88	308.06	341	343.48	377.31	428.86	451.67	481.48	487.06	528.29	577.56	575.8	607.8	640.46	672.93	725.77	734.12	779.88	817.29	746.4	776.27	772.08	787.03	819.49	844.13	855.86	849.09	836.62	813.51
0	8.5472	13.386	35.006	0	2.6954	0	0	0	0	0	0	0	0	0	0	0	0	0	0	0	0	0	0	0	0	0	0	0	0	0	0	0	0	0	124.25	145.01	180.66	144.59	103.1	15.646	46.959	0	0	0	30.094	79.146	38.171	0	0
0	0	0	0	0	4.2202	56.614	132.94	236.8	389.68	573.54	742.72	937.23	1106.7	1290.6	1472.6	1597.2	1644	1719.4	1796.9	1945	2066.1	2194.4	2300	2715.2	2892.5	2976.6	3012.9	3038.7	3077.2	3165.2	3313.4	3290.5	3309.3	3424.9	3460.3	3524.2	3449.2	3663	3755.8	3860.1	3863.4	3890.5	3976.5	4052.1	4129.1	4205.5	4083.9	4102.7	4309.7
0	0	4.8751	0	4.4853	19.802	19.887	32.448	66.28	140.73	227.98	314.95	403.62	492.45	549.1	634.89	693.4	684.29	736.68	865.59	823.71	899.57	914.75	967.21	998.2	1013.2	1031.7	1105.6	1112.4	1044.3	1085.2	1127	1144	1219.7	1253.1	1291.5	1210.7	1320.5	1274.4	1362.3	1321.2	1314.3	1393.4	1462	1507.4	1479.5	1512.9	1501.3	1432	1459.1
0	0	0	8.4331	34.495	38.32	41.207	88.487	148.56	277.14	388.97	519.36	679.36	813.8	940.99	1072	1176.8	1289.3	1353.9	1505.8	1542.1	1705.9	1726.3	1878	1949.7	2020.9	2138.8	2176.9	2258.2	2329.5	2355.3	2412.9	2478.2	2530.3	2570.8	2497.9	2580.7	2584.7	2514.9	2592.3	2588.2	2608.3	2652.9	2639.1	2505.2	2724.4	2628.1	2786.3	2689.7	2725.1
0	0	0	0	26.229	54.097	38.852	76.427	127.01	185.91	261.54	348.45	481.98	557.35	665.25	746.31	826.89	1012.6	1074	1202	1307.2	1409.4	1552.6	1660.4	1874.8	1970.5	2132.7	2263	2347.5	2558.5	2541.1	2671.2	2739	2836.9	3095.8	3360.3	3495.4	3655.1	3755.9	3946.4	4125.3	3786	4223.7	4444.9	4445.8	4438.4	4616.1	4611.7	4547	4620
0	3.604	0	0	0	0	39.251	129.67	287.75	460.03	717.27	944.89	1219.9	1436.8	1743.4	1966	2214.5	2294.6	2439.7	2709.5	2826.2	3158.7	2704.3	3378.9	3037.8	3358.9	3729.5	3852.3	3924.5	4147.5	4264.1	4474.6	4621.5	4812.4	5038.3	5175.5	5542.4	5797.9	5941.9	6285.8	6474	6686.4	6814.4	7020.2	7091.8	7292.4	7410.8	7400.7	7586.4	7629.7
0	0	0	41.851	109.42	142.28	128.3	90.586	93.114	227.97	229.14	204.6	252.77	213.75	241.13	221.29	237.21	237.15	215.3	109.21	169.76	139.15	195.39	236.48	267.78	348.04	370.17	444.44	525.21	560.66	654.4	541.39	585.22	699.54	738.05	794.3	882.85	883.85	891.75	872.31	838.09	941.57	903.66	924.29	959	1010.8	1068.1	907.91	992.11	1002.2
0	0	0	0	0.739	3.3584	11.556	13.269	10.299	22.753	29.339	40.434	44.332	21.503	39.197	73.419	79.068	96.224	83.656	118.19	160.39	162.31	204.15	196.87	228.36	202.75	209.52	215.08	241.41	252.42	270.73	301.29	294.79	330.36	334.8	341.43	392.3	443.08	525.26	644.35	650.17	718.66	728.11	811.51	828.41	800.12	881.55	970.77	952.3	891.08
0.9065	0	0	3.4599	14.276	4.4806	0	28.057	22.033	53.764	72.088	92.579	127.38	166.88	229.17	225.05	289.36	290.44	317.52	363.55	368.35	398.27	387.38	441.78	456.93	492.92	537.78	554.18	595.88	623.6	667.77	658.02	666.05	750.06	801.28	849.61	829.49	826.45	831.89	886.77	912.51	917.36	957.26	967.35	1001.6	1027.3	1027.9	1042.8	1024.9	1033.1
0	8.7415	0	16.327	5.2997	0	2.4648	8.9954	99.938	157.38	240.4	347.13	504.67	580.16	748.67	848.35	940.82	1005.2	1047.6	1122.7	1217.3	1382.7	1525.7	1627	1775.8	1846.4	1989.6	1996.9	2041.6	2166.2	2193.2	2275.3	2263.8	2355	2490.7	2538.7	2822.4	2736.2	3016.5	3098.9	3251	3482.9	3331.1	3564.5	3645.3	3687.5	3865.7	3813	3947.4	3878.7
0	18.882	0	2.6484	0	0	1.2094	24.333	77.903	173.41	221.76	378.39	449.68	563.45	680.5	819.3	980.3	1091.4	1220.5	1268.9	1330.6	1445.2	1499	1514.6	1633.2	1663.4	1759.6	1797.5	1815.5	1768.1	1767.9	1847.8	1942.6	1960	2058.4	2156.2	2248.3	2339.1	2452.7	2467.8	2480.1	2674.8	2705.3	2761.6	2705.8	2737	2707.6	2823.8	2825.6	2853.9
2.9218	2.0695	0	0	0	0	32.364	77	141.71	211.55	299.18	408.81	511.66	602.07	704.37	741.04	833.22	890.87	970.83	1088.5	1098.4	1217.6	1310.2	1413.9	1559.2	1715.8	1692.9	1814.7	1883.4	1987.2	2096	2182.8	2250.8	2385.3	2411.9	2496.8	2598.3	2627.7	2617.9	2696.9	2808	2935.2	2966.1	2988.9	3001.1	3000	3032.9	2992.7	2968.4	2993
0	14.487	0	12.696	0	0	7.0803	60.959	134.13	204.84	316.57	400.55	519.47	590.04	668.35	782.28	812.59	879.79	979.04	1102.2	1210.8	1275.1	1368.9	1437.2	1503.4	1594.4	1666.6	1693	1724.9	1794.1	1837.7	1947.8	2077.8	2178.3	2291.4	2405.1	2547.8	2675.4	2796.6	2955.3	3066.7	3213.1	3340.8	3399.3	3561.5	3708.6	3812.2	3872.1	3865	3903.1
0	0	0	0	48.692	64.794	191.8	325.07	474.04	671.18	831.68	978.27	1219.4	1384.3	1596.2	1638.9	1791.3	1882.9	1970.6	2099.5	2245.8	2356.7	2426.9	2613.7	2679.3	2803.2	2951.2	3002	3061.2	3196.6	3270.7	3341.5	3286.9	3415.9	3369.9	3404.3	3665.4	3636.9	3620.4	3691.2	3613.6	3724.2	3636.9	3671.9	3706	3717.1	3729	3649.2	3647.9	3745.1
3.0033	0	0	0	3.6009	5.7195	0	9.8887	27.344	30.532	54.419	62.774	90.902	92.923	117.49	136.91	151.79	183.84	219.59	175.8	212.53	223.29	238.61	232.67	235.14	263.93	275.66	278.67	276.18	276.29	267.81	264.24	311.39	322.43	410.16	389.32	440.99	404.51	446.59	508.86	544.99	576.51	592.94	580.13	634.75	666.08	661.16	677.06	690.47	703.37
0	0	0	22.773	113.84	18.403	44.093	63.928	69.114	30.853	6.6712	0	0	0	0	0	0	0	0	0	0	0	0	10.558	132.76	155.12	267.37	447.28	591.98	597.1	655.31	829.04	920.28	1014	1217.6	1355.3	1588.5	1727.2	2076.2	2227.8	2485.8	2779.7	2753.4	2868.3	2978.5	3282.3	3572.3	3562.9	3505.8	3531.6
0	3.5825	0	0	0	20.053	68.023	147.71	289.03	415.72	628.81	803.1	1141.8	1322.9	1533.6	1667.9	1583.1	1685.2	1786.3	1894.4	1950	2031.6	2123.4	2117.7	2126.2	2210.8	2269.7	2306.5	2365.7	2372.8	2389.6	2423.1	2422.6	2454.3	2534.4	2572.2	2539.9	2561.3	2576.5	2625.4	2636.9	2617.9	2671.2	2631.1	2626.4	2653.7	2632.6	2668.3	2640.9	2679.9
0	0	0	7.765	16.626	0	20.954	32.796	40.8	79.973	105.65	134.05	167.39	197.08	243.56	230.26	261.53	143.22	165.24	156.11	152.01	149.79	153.35	173.2	246.42	181.32	169.21	182.63	185.01	191.63	192.79	180.07	191.4	210	241.77	268.97	283.99	314.39	345.95	377.85	383.3	426.33	471.14	437.31	438.09	482.57	498.15	529.66	524.34	546.66
0	0	0	4.6652	0	4.0106	1.1126	8.2151	8.4218	17.561	24.567	28.362	29.094	35.337	31.301	41.468	42.325	58.821	56.905	46.275	58.942	60.696	60.641	76.016	80.423	86.517	94.268	106.97	113.84	124.66	134.63	168.34	188.91	203.58	242.48	273.88	311.33	354.21	397.6	448.2	458.84	542.09	550.46	597.25	610.12	621.89	656.59	711.2	732.98	748.7
0	0	8.0093	60.141	50.556	29.126	22.961	33.619	41.38	30.623	5.1554	18.208	51.596	58.327	31.471	30.561	0.78477	22.773	9.0115	78.002	160.37	266.42	352.9	407.17	516.95	645.69	774.01	879.23	907.37	1042.6	1076.5	1199.6	1339.2	1545.9	1561	1779.3	1882.6	2090.5	2236.2	2265.8	2483	2651.7	2748.4	2843.6	2888.3	2984	3042.2	3089.4	3159.7	3074.4
0	0	0	0	86.206	223.63	358.25	466.12	637.52	742.37	891.46	1041.7	1130.3	1266.4	1336.5	1469.5	1514.4	1598.2	1634.9	1655.1	1801.5	1926.7	1895.3	1950.3	2064.8	2151	2233.4	2541.9	2568.6	2687.8	2736.2	2789.6	2913.7	2799.6	3013.3	2960.5	3026.7	3028.8	3169.7	3274.4	3283.1	3337.2	3249.5	3393.9	3451.1	3588.8	3535	3767.2	3665.9	3757.3
0	0	0	0	4.8206	21.823	44.87	118.4	217.52	240.38	297.92	385.23	489.79	570.23	692.82	975.95	1009.6	1063.2	751.99	1212.7	1372.2	1421.4	1626.3	1636.7	1842.1	1975.2	2053	2105.8	2291.2	2365.9	2518.4	2619.7	2655.6	2804.3	2849.2	2956.3	3004.9	3218.2	3300.3	3394.2	3474.5	3309.4	3580.2	3690.5	3743	3766.2	3851.3	3962.5	4178.5	4175.5
0	0	0	9.3583	7.5274	7.475	4.1861	12.966	1.0449	7.1575	2.5242	16.879	5.5383	3.8078	22.196	6.2165	0.3853	5.3784	0	0	0	0	0	0	5.262	8.4407	16.524	29.989	28.684	29.095	21.428	28.698	33.301	30.751	57.548	64.291	87.313	85.94	90.139	114.7	114.29	110.2	112.83	123.93	134	129.14	145.39	146.6	156.6	174.46
11.694	11.196	0	11.255	0	5.3307	0	0	0	0	19.472	25.19	45.378	75.782	93.285	124.59	140.64	165.04	183.38	231.52	263.92	301.38	378.02	442.18	549.09	604.96	630.88	682.89	777.79	797.18	847.2	905.31	955.05	965.68	1047.5	1082.9	1156.8	1171.3	1294.1	1266.1	1330.5	1346.3	1378.2	1381.7	1414.2	1389.5	1457.6	1496.3	1466.1	1504.8
0	23.391	3.6124	3.5036	0	0	0	0	25.962	59.872	104.97	133.27	157.32	172.44	183.9	230.56	244.53	263.98	307.45	312.33	303.44	317.28	317.41	394.13	403.59	433.8	441.84	485.39	473.29	517.97	535.38	549	563.46	578.45	603	631.1	593.86	615	627.32	634.83	639.82	629.24	656.38	635.31	618.34	635.35	625.73	660.17	641.4	628.16
0	0	0	23.836	13.211	0	3.6725	106.21	239.44	397.67	609.53	826.37	1043.8	1331.8	1620.8	1743.9	1915.1	2188.7	2507.5	2586.1	2750.3	2878.9	3060.7	3126.6	3232.1	3268.8	3450.4	3272.2	3644.9	3629.3	3649.2	3683	3688	3778.9	3848.5	3928.3	4006.1	4031.1	4136.7	4112.2	4285.5	4326.6	4367	4516.4	4532.6	4346	4476.7	4456.4	4381.3	4361.1
0	0	0	0.71192	3.7799	25.074	16.741	22.806	13.322	27.312	22.902	14.084	19.248	3.2783	0	0	0	0	16.45	8.2776	9.0882	53.29	79.248	105.42	218.84	214.38	241.56	264.25	298.07	363.26	482.31	536.19	510.42	593.81	684.56	772.25	861.26	983.97	1040.3	1166	1253.5	1305.7	1375.7	1448.6	1460.1	1513	1518.8	1570.6	1571.7	1664.8
0	3.0203	5.8767	1.0075	8.8928	0	3.0385	37.654	48.121	77.478	140.04	175.86	223.79	216.03	227.05	273.72	299.87	298.42	428.4	409.95	456.16	480.04	480.56	544.18	534.98	585.45	585.34	562.72	637.07	665.88	704.22	737.35	706.72	723.87	776.67	740.71	790.41	815.54	855.37	853.57	890.88	927.78	964.26	971.39	1011.5	957.51	1021.8	1054.7	1092.4	1121.3
0	12.337	1.5628	0	0.72713	1.8792	3.7084	22.103	13.589	28.967	39.32	64.723	73.436	89.803	99.349	143.61	132.95	138.92	157.89	170.89	154.26	207.23	237.46	236.31	230.74	253.44	253.24	274.23	261.69	284.83	294.39	364.7	374.64	380.77	387.24	405.63	451.67	491.49	488.85	500.44	512.53	532.41	573.89	563.29	573.07	597.98	597.28	585.6	600.03	633.25
0	0	0	0	1.4546	21.587	73.855	116.44	267.04	374.58	545.44	749.97	950.84	1157.9	1334.8	1506.5	1599.8	1766.1	1846.9	2008	1922.5	2012.5	2223.4	2237.8	2326	2465.6	2436	2723	2594.8	2660.7	2782.4	2890.3	2953.4	2957.6	3044.1	3081.5	3209.9	3282.2	3326.7	3423	3408.6	3492.6	3572.9	3518.4	3626.7	3591.7	3681.4	3752.5	3686.9	3796.2
13.438	15.768	2.1459	19.777	0	0	0	13.557	75.008	129.25	216.85	319	442.97	557.48	654.65	730.4	898.97	970.99	1017	1135.9	1207.1	1323.2	1377	1517.7	1563.4	1689.7	1730.7	1735.2	1648.6	1809.3	1865.4	1930.2	1925.5	2001.8	2053.7	2068	2054.6	2110.3	2104.4	2083.9	2062.3	2103.3	2046	2115.6	2113.9	2053.5	2088.6	2133.7	2221.4	2208.4
0	0	0	0	9.5525	115.23	224.14	439.01	704.71	1006.2	1343.3	1666.9	2023.5	2348.7	2663.5	2910.1	3118.3	3293.5	3540.8	3739.4	3963.5	4151.3	4312.1	4443.3	4599	4671.6	4935.7	5037.8	5065.2	5250.2	5356	5357	5480	5611.3	5777.2	5805.1	5954.8	6068.7	6101.2	6188.8	6321.6	6380.4	6488.8	6494.5	6650.7	6741.1	6851.1	6976.2	6969.3	7065.4
0	0	0	8.852	10.423	7.6828	6.3271	19.903	34.034	39.426	48.771	66.471	66.319	66.415	85.171	99.558	99.985	112.92	103.03	113.18	103.17	138.15	143.74	152.5	197.08	209.26	245.06	266.94	276.68	267.71	274.11	282.48	306.1	333.26	356.67	398.64	392.83	404.76	281.12	446.68	468.53	477.77	485.8	503.7	515.65	525.07	530.55	541.46	567.72	579.24
0	0	0	0	8.2689	40.1	43.589	59.138	97.024	146.6	159.52	187.73	205.61	237.51	247.96	268.97	298.25	304.23	331.29	333.34	348.08	373.1	361.27	384.32	429.85	436.5	467.77	467.52	471.17	484.79	480.05	522.2	541.25	595	597.06	753.71	737.2	730.71	788.27	792.19	808.47	820.99	804.66	817.94	869.04	816.15	853.37	871.77	911.9	900.43
0	0	0	0	0	33.029	101.02	249.14	410.44	667.47	893	1124	1346.6	1703	1870.2	2106.5	2423.5	2575.5	2704.9	2834.3	3082.2	3285.7	3281.4	3518	3554.8	3764.7	3875.3	3920.2	3931	3951.2	3981.6	4197.8	4157.9	4409.3	4377.2	4492.2	4469.3	4595.5	4715.6	4819.3	4774.2	4886.2	4879.2	5046.7	5001.9	5045.4	5013.6	4917.2	5022.5	5126.5
0	0	0	13.851	22.676	20.71	33.786	38.943	72.553	74.673	23.513	34.704	118.27	123.32	155.54	153.97	166.43	178.67	209.99	210.9	273.87	283.61	320.18	342.23	388.21	398.65	431.31	437.13	483.92	494.31	480.78	560.31	578.31	565.62	612.19	619.94	637.95	640.64	667.97	645.66	654.33	669.8	672.93	654.3	670.16	661.47	686.76	663.17	711.31	742.3
0	15.315	5.4165	6.046	3.2804	0	4.4744	31.202	9.2568	52.764	113.94	107.07	221.19	304.37	325.46	373.18	415.63	414.58	521.45	566.91	620.01	687.04	743.65	867.32	898.95	1018.5	1053.8	1150.6	1224.5	1266.3	1336.4	1424	1407.5	1473.3	1477.9	1425.3	1445.9	1434	1474.4	1455.8	1456.5	1510.7	1514.8	1495.4	1525.6	1512	1553.1	1554.1	1526	1576.8
0	0	0	0	0	11.7	68.881	154.86	281.81	418.51	580.16	761.69	942.89	1130.5	1322.2	1463.4	1676.7	1811.8	1969.5	2135.3	2155.1	2277.8	2330.8	2360.4	2572	2558.2	2658.1	2580.4	2680.3	2768.3	2569.5	2565.9	2640.3	2586.2	2526.3	2566.5	2593.7	2599.8	2569.2	2567.8	2661.3	2661.7	2641	2685.5	2708.7	2679.9	2739.6	2692.3	2654.9	2731.5
0	23.672	33.306	0	0	0	0	0	0	0	0	0	0	0	0	40.482	61.456	40.345	26.673	20.608	111.92	133.33	178.94	162.85	186.2	186.59	290.13	303.91	378.71	394.1	447.05	440.23	557.61	631.97	708.33	742.64	843.79	935.85	1024	1166	1205	1293.2	1416.1	1454.6	1497	1562.4	1550.7	1649.9	1626.9	1677.2
6.9709	5.0336	10.992	11.044	0.80046	0	0	0	0	0	0	0	0	0	0	0	0	0	0	0	0	0	0	0	0	0	0	0	0	0	0	0	0	0	0	0	0	0	0	0	25.418	56.971	55.675	76.017	91.857	132.18	109.03	132.66	133.13	140.16
0	0	18.478	2.8813	0	1.5311	43.556	0	17.666	25.027	31.167	19.433	0	0	0	0	0	0	0	0	0	4.4987	35.667	72.675	104.21	121.42	200.77	221.67	248.37	257.17	278.46	361.2	389.72	417.29	463.14	477.7	510.99	597.76	585.58	572.6	636.89	712.85	708.7	718.39	745.74	825.12	863.69	875.93	906.58	938.28
0	20.156	0	31.415	22.451	17.549	0	0	97.232	127.52	189.02	285.31	358.3	458.88	537.85	587.12	629.74	709.68	673.35	782.98	710.24	758.82	751.75	930.21	962.25	1069.4	1162.6	1170.2	1200.2	1295.1	1316.7	1427	1437	1541.8	1573.4	1688.7	1753	1820.3	1912.3	2006.3	2044	2082.8	2167.4	2198.8	2283.5	2288.7	2303	2336.4	2332.7	2392.2
0	27.508	0	29.22	16.216	0	3.7506	1.2588	9.1559	10.824	25.349	30.064	37.779	74.639	88.099	155.46	324.07	335.19	354.52	375.49	412.76	375.31	478.36	499.18	540.28	558.17	624.94	635.08	626.77	658.07	721.57	739.62	769.02	709.55	733.6	677.71	717.62	728.25	725.22	732.91	750.48	769.62	762.49	774.37	663.17	716.21	736.69	787.81	735.94	702.66
0	0	0	10.172	18.732	31.574	19.67	45.23	63.674	125.03	157.69	202.93	226.68	273.38	321.29	353.71	390.56	412.75	458.02	531.1	521.13	586.99	598.37	624.57	626.67	644.14	639.41	660.63	654.36	662.89	552.79	570.87	565.93	583.31	646.18	705.09	737.61	832.11	898.85	943.63	1003.7	1099.6	1121.9	1184.6	1219.7	1299.5	1290.7	1336.8	1363	1472.1
0	0	0	110.19	246.03	275.87	236.48	332.72	379.41	516.13	631.83	744.2	826.23	956.21	1125.7	1173.5	1172.9	1188.4	1227.6	1333.7	1455.6	1417.8	1469.6	1571.1	1745.6	1652.8	1708.4	1839.2	1898.2	1978.2	1944.1	2057.2	1980.2	2157.9	2171	2301.7	2357.5	2493.9	2578.2	2596.2	2590.2	2711.2	2822.2	2923.1	2890.4	2854.6	2796.2	2853.5	2885.7	2882.9
0	0	0	25.3	6.3252	0	11.982	6.8875	33.104	50.287	75.179	82.057	67.571	62.328	83.051	100.78	178.96	174.69	168	190.42	212.67	270.42	300.93	343.78	397.88	457.41	506.19	559.95	602.01	636.05	651.78	746.35	787.97	923.62	1042.9	1103.1	1189.6	1408.2	1535	1677.9	1823.8	2027.1	2148.2	2198.4	2286.9	2262.6	2389.6	1975.2	1858.3	1867.3
0	10.14	0	0	0	0	25.711	40.563	153.76	230.18	310.25	428.84	517.12	628.12	635.02	681.66	806.42	860.83	917.94	942.83	1001.7	1010.1	1069	1122	1112.6	1169.6	1133.9	1163.5	1176.1	1228.5	1252.7	1316.6	1287.7	1290.3	1286.5	1311.6	1355	1338.7	1335.9	1338.9	1322.8	1289.6	1304.7	1263.2	1294.5	1233.9	1219.9	1207.3	1236.4	1216.3
0	2.6723	0	4.6656	0	7.8467	0	7.5737	4.7614	22.514	34.158	45.723	60.518	63.905	78.783	80.167	98.662	98.018	128.02	124.93	140.23	157.73	176.88	219.7	214.72	248.79	265.56	276.63	273.38	292.13	316.2	317.53	316	294.79	333.11	310.33	300.04	329.37	329.25	343.54	347.59	347.71	349.68	323.85	332.61	350.05	323.15	311.41	298.78	345.67
0	0	0	4.5364	2.0366	11.054	10.739	11.686	8.2545	15.719	24.977	36.16	23.315	34.122	48.923	67.364	89.293	119.48	122.89	156.68	165.52	140.19	160.57	190.99	260.67	221.58	234.16	290.18	323.61	335.6	353.26	368.01	369.81	400.09	422.44	474.47	457.07	485.45	502.6	518.46	523.6	742.22	788.56	552.31	534.54	527.91	543.31	572.53	529.45	552.04
0	4.7685	0	13.447	9.4651	0	5.7502	0	5.9554	5.8445	0	0	0	0	3.6378	15.538	60.613	27.686	13.04	9.5986	3.2751	10.227	22.886	44.272	36.317	45.946	74.558	72.633	73.344	73.19	51.004	67.091	61.697	79.216	93.52	108.72	93.249	122.57	120.24	110.81	111.22	118.16	163.04	175.14	191.31	164.31	281.25	479.67	307.3	290.85
0	0	0	91.845	78.286	0	99.505	78.552	428.69	662.37	793.56	1050.2	1332.3	1599.1	2014.5	2251.9	2473.3	2667.5	2836	2912.7	3034.9	3323.1	3208.8	3360.7	3581.8	3711.1	3708.1	3779.8	3861.5	3873.4	4042.1	4144	4096.7	4127.3	4023.8	4161.7	4230.6	4182.7	4086.7	4183.4	4293.8	4252.8	4288.3	4034.7	4155.9	3868	4208	4245.2	4188.6	4218.3
45.185	86.516	0	0	0	0	0.72329	42.994	131.06	252.54	417.96	565.45	778.28	933.3	1099.6	1246.4	1408.3	1568.3	1714.6	1876.2	1956.8	2039.1	2047.5	2169.8	2388.6	2382.7	2495	2466.7	2539.5	2537.8	2547.7	2559.6	2522.2	2626.2	2615.9	2691.9	2798.5	2789.1	2756	2826.9	2803	2935.4	2892.9	2914	2944.9	2964	2978.2	3048.2	2996.6	2981.8
0	0	0	0	85.916	159.53	255.82	250.55	268.95	360.53	468.14	545.26	558.61	652.89	699.21	731.37	740.11	801.17	846.35	895.14	810.94	884.56	886.62	967.99	979.17	905.64	949.79	811.25	630.07	940.16	907.46	954.84	951.24	912.51	975.09	887.65	948.11	864.77	990.42	977.81	945.84	903.73	838.63	989.2	845.19	978.79	974.21	1004.7	978.16	973.24
0	0	0	26.077	38.709	59.642	105.81	113.59	144.99	167.81	150.47	138.67	192.98	232.3	234.86	225.57	239.33	246.59	289.88	275.41	315.89	352.28	313.81	323.57	354.09	388.61	408.06	406.21	401.74	438.56	474.67	484.73	541.73	629.12	698.12	726.22	790.03	818.32	1095.7	1003.9	1026.7	1067.2	1115.4	1103.3	1293	1283.9	1445.6	1312.5	1338.5	1347.5
0	0	0	107.06	204.78	325.05	392.55	469.35	691.3	786.72	1049.6	1253	1444.5	1754	1951.1	1847.1	2017.8	2103.7	2238.7	2311.2	2483.6	2412.2	2589.5	2567.6	2668.7	2670	2704.5	2775.2	2693.4	2688.9	2679.1	2843.3	2873.4	2833	2927.2	3004.1	2978.8	3222.8	3200.3	3353.6	3328.7	3479.2	3501.2	3626.6	3578.2	3647.3	3756.7	3811.1	3875.8	3859.4
0	0	0	30.979	6.6399	0	22.628	91.682	204.86	332.58	307.77	586.91	716.25	883.27	985.89	1132	1279	1395.6	1449.4	1483.2	1643.9	1790.5	1830.3	1884.8	1986.6	2028.6	2153.7	2201.9	2254.2	2343.6	2295.9	2280.4	2254.6	2399.2	2441.3	2500.4	2501.7	2512.1	2544.7	2558.5	2575.4	2586.5	2629.4	2642.1	2659.8	2667.1	2740.8	2611.4	2571	2553
0	0	7.3673	9.3893	26.482	0	23.872	31.978	35.439	75.226	127.94	146.99	190.39	215.2	244.06	293.5	347.42	406.75	342.21	378.31	350.09	456.84	429.79	561.12	604.63	636.86	650.71	717.49	654.33	774.14	857.5	988.25	1055.9	1122.4	1284.5	1270.3	1314.5	1250.5	1335.3	1354.5	1476	1403.1	1480.9	1537.9	1584.5	1613.9	1738	1707.3	1728.7	1734.5
0	58.151	104.5	103.92	0	0	0	0	0	12.601	42.384	97.094	125.98	188.44	223.42	282.04	300.57	389.52	432.86	520.05	579.06	673.03	728.02	743.55	828.49	899.83	955.24	957.87	1042.3	1101.2	1129.2	1158.1	1252.8	1297.8	1431.3	1488.5	1536.1	1579.2	1655.9	1674.6	1633.4	1678.6	1791.6	1794.8	1823.7	1849.9	1856.1	1878.8	1939.2	1942
0	0	0	63.35	103.74	59.483	32.384	54.449	199.37	47.261	71.676	79.718	82.934	101.7	87.013	131.74	214.48	235.37	226.64	181.87	207.9	253.89	178.1	174.48	191.57	212.77	391.72	266.53	376.85	426.47	378.52	458.34	497.09	571	618.59	632.7	661.86	737.05	811.09	788.31	843.69	921.07	934.05	971.11	930.44	941.9	823.57	884.56	919.6	933.24
0	9.5407	0	0.23517	29.606	13.813	5.277	0	0	0	0	0	3.805	15.203	0	0	0	0	0	0	0	0.62962	14.842	28.519	69.559	48.732	67.481	63.046	47.932	80.378	109.71	103.45	94.128	98.088	99.959	110.83	150	146.94	151.07	156.5	173.87	194.69	197.03	193.4	215.95	227.42	207.72	232.96	184.54	182.66
0	2.8563	0	8.7926	6.5596	0	24.563	34.811	87.872	133.46	186.79	269.07	343.1	409.65	483.06	563.41	656.4	725.38	779.11	837.08	896.79	975.05	1072.3	1121.7	1213.9	1268.8	1388.6	1413.8	1469.5	1460.4	1525.4	1666.5	1649.4	1727.7	1800.8	1887.1	1881.2	1997.9	2056.6	2197.2	2230.9	2318.1	2473.5	2472.5	2667.4	2662.8	2756.1	2803.2	2869.3	2853.6
0	0	0	0	8.1203	21.206	75.074	106.46	122.57	305.41	496.19	552.4	654.37	759.21	854.22	908.47	946.42	981.84	1043.5	1046.4	1141.9	1211.6	1119.5	1185.2	1236.5	1152.2	1217.1	1170.1	1189.1	1197.6	1231.9	1220.7	1154.2	1190.3	1129.3	1149	1188.5	1157.8	1141.1	1109.7	1108.4	1135.7	1141.9	1135.1	1154.5	1134.9	1117.4	1110.2	1111.1	1102.8
0	0	0	9.6537	10.001	0	24.809	101.2	160.68	266.71	407.04	518.4	655.82	757.2	892.53	895.84	1027.3	1090.2	1202.9	1386.9	1508.5	1585.8	1749.5	1922.1	2021.7	2074.7	2233.7	2159.4	2425.4	2406.5	2539.2	2681.4	2770.6	2827.4	2920.3	2946.1	3302.5	3400.4	3488	3561.8	3705.9	3897.2	3987.8	4087.8	4143.4	4276	4271.6	4378.3	4355.8	4459.3
0	0	0	5.5317	28.333	34.742	69.366	92.898	181.94	236.94	356.55	469.54	592.06	695.06	811.02	984.15	1030.7	1027.7	1067.6	1155	1267	1341.4	1510.5	1597.3	1706	1756.3	1796.1	1765.1	1822	1997.1	2094.6	2120	2212.6	2185.1	2256.6	2385.3	2438.6	2562.1	2527.4	2687.5	2733.1	2765.4	2745.2	2798.4	2794.2	2426.7	2336.5	2356.6	2411.1	2410.2
0	3.5212	10.644	0	0	26.322	0	24.824	52.831	102.99	160.48	199.76	283.54	323.86	385.41	463.22	533.7	583.72	607.84	661.39	692.04	731.31	622.59	672.64	711.5	717.41	756.41	705.06	788.67	695.11	752.66	789.02	782.59	778.74	771.28	813.78	817.26	846.3	880.13	857.04	896.7	871.97	877.41	870.44	863.59	880.03	848.69	872.29	848.33	859.19
4.5577	0.93272	0	0	0	21.357	8.0229	40.202	80.654	136.36	207.31	300.37	387	436.14	522.96	556.39	525.94	659.83	675.27	695.51	777.28	825.43	877.69	958.5	1042.5	1129.8	1078.9	1179.5	1281.5	1375.5	1345.9	1425.4	1458.4	1555.9	1692.2	1875.1	1951.2	2043.1	2134.6	2209.3	2177.3	2451.1	2422.5	2578.5	2565.1	2643	2757	2718.3	2736.4	2766.7
15.269	10.856	0	0	0	0	15.39	105.98	235.75	413.29	611.14	804.04	1044.3	1249.2	1443.2	1618	1835.5	1962.5	1952.6	2295.6	2456.8	2582.8	2734.5	2826	2944.6	2957.1	3086.6	3118.6	3269.1	3340.5	3397.6	3418.2	3490.1	3434.1	3524.3	3544.8	3781.1	3654.2	3948.1	4049.9	4115.1	4291.2	4390.6	4409.7	4611.1	4653.1	4608.7	4670.4	4700.5	4811.2
0	0	0	0	2.1015	44.216	63.876	124.53	174.69	261.79	365.34	450.61	557.73	678.08	743.34	830.86	902.14	990.12	1034.7	1086.7	1139.7	1204.4	1267.8	1295.5	1312.9	1336	1377.1	1363.8	1327.3	1324.1	1349.7	1380	1358.2	1341.6	1362.7	1327.6	1320.9	1345.1	1326.1	1325.8	1323	1306.4	1306.2	1281.2	1261.5	1278.8	1275	1296.6	1289.8	1277.8
0	0	4.996	40.995	38.491	0	3.5992	10.115	45.2	121.79	140.85	167.04	204.12	262.96	306.16	331.41	423.78	460.61	480.55	481.76	566.13	658.67	762.51	927.81	1087.7	1256.2	1391.9	1496.5	1632.5	1784.1	1888.1	2033.5	2295.5	2418.7	2604.4	2793.2	3330.3	3122	3296.4	3478.5	3545.6	3610.4	3722.5	3698.1	3780.7	3800.4	3830.1	3931.8	4168.9	4325.3
0	0	0	0	120.04	199.09	405.22	682.77	908.37	1191.5	1491.8	1719	2061	2249.9	2611.6	2823.7	3136.6	3240.4	3468.3	3678.1	3705.8	3936.5	3965.3	4104	4287.6	4220	4474.9	4536.6	4583.3	4491.2	4571.2	4606	4629.5	4859.4	4753.5	4757.3	4766.3	4786.1	4817.3	4914.2	5026.9	5010	4932.1	4948.7	4884.5	4916.1	4961.7	5011.2	4919.7	4956.1
0	2.2733	0.94348	1.7465	4.791	0	4.6703	29.085	79.858	134.78	226.72	294.26	410.82	533.59	674.07	879.14	940.73	963.73	1034.8	1136	1292.8	1461.1	1644.5	1778.2	2006.4	2133.9	2263.3	2482.2	3019.4	2655.4	2814.6	2950.3	2972.7	3067.3	3313	3430	3639.8	3654.5	3874.2	3989.4	4101.5	4210.3	4198	4247.5	4400.6	4530.7	4600.8	4616.4	4615.3	4731.8
0	7.434	0	4.357	15.82	0	0	0	0	16.12	33.75	40.756	99.011	96.039	170.83	283.5	350.53	365.5	432.46	466.57	576.44	658.44	767.81	814.08	961.46	1005.9	1045.5	998.71	1099.8	1149.1	1142.6	1240.6	1243.9	1173.8	1191.3	1205.4	1259.2	1220.6	1278.3	1311.8	1349.9	1367.8	1287	1294.6	1328.2	1374	1373	1404.9	1408.4	1446.8
0	0	0	7.9728	5.5562	11.71	5.7252	12.185	42.995	89.335	154.21	199.96	290.75	357.13	447.57	522.3	578.86	634.85	692.69	751.75	804.25	883.6	932.91	1042.7	1116	1152.3	1217.3	1242.8	1260.5	1336.6	1357.4	1355.8	1416.7	1435.9	1442	1489.9	1492.8	1517.6	1520	1539.5	1527.7	1619.1	1569	1508.6	1525.3	1528.8	1566.2	1572.4	1555.5	1556.1
0	0.0059205	0	0	0.12929	4.9352	17.967	54.247	104.83	156.83	165.46	206.33	334.68	353.88	459.17	678.02	829.67	501.9	663.71	708.32	787.49	845.58	885.4	909.95	883.5	945.12	984.13	945.29	1045	1026.5	1075.5	1114	1137.8	1156.7	1146.4	1108.6	1095.5	1101.6	1138.5	1111.8	1096.9	1093.9	1102.5	1105.1	1097.6	1071.3	1125.6	1080.2	1137	1139.3
0	10.531	6.5717	0.029839	0	1.7095	0	0.90782	6.3338	29.194	45.172	67.605	98.392	127.54	145.25	181.27	196.66	220.51	269.49	286.62	293.17	322.77	344.28	379.08	389.37	426.03	410.15	424.97	465.55	461.34	471.45	483.99	505.89	534.58	567.84	570.38	596.02	658.61	655.18	683.89	711.37	742.13	753.21	777.38	803.19	817.72	820.62	838.54	840.53	889.95
0	2.7868	0	8.1717	0	16.566	14.627	23.392	59.458	67.799	109.94	132.62	178.15	186.64	214.56	276.13	292.27	342.71	399.6	493.17	635.93	779.41	1025.1	1183.3	1496.6	1665.3	1933	2089.4	2283.6	2533.2	2667.9	2846.4	2936.1	3196.6	3395.4	3467.4	3650.4	3777.1	3946	3974.2	4016.1	4176.2	4079.5	4307.5	4508.7	4293	4380.1	4371.2	4468.5	4733.5
20.83	10.386	2.5679	0	0	0	0	11.331	51.839	82.085	149.77	195.02	187.95	218.46	278.71	313.56	349	344.95	388.85	412.13	463.61	513.43	545.95	640.85	672.13	715.49	776.33	826.23	863.91	905.61	977.6	999.57	1005.5	1037.7	1056.7	1093.4	1132.5	1153.5	1180.9	1212.4	1216.8	1235.6	1278.8	1228.3	1262.5	1233.1	1277.6	1281.3	1294.3	1283.5
26.41	15.305	0	2.8265	0	0	0	4.1079	0	0	0	0	0	0	0	0	0	0	0	0	0	0	0	0	0	0	0	0	0	0	0	0	0	0	0	0	0	0	2.956	8.7281	22.766	54.666	97.848	90.018	135.31	129.51	163.44	207.8	255.43	313.68
0	0	0	9.2105	21.31	22.647	18.162	4.0944	0.81169	31.175	11.696	16.753	59.964	24.052	57.18	57.656	79.924	101	75.304	109.5	95.885	124.95	119.03	147.31	253.29	301.62	406.02	437.16	490.56	463.96	549.22	487.02	448.93	543.48	647.78	782.58	839.33	814.75	815.67	839.2	851.61	978.63	924.42	955.75	951.71	1027.8	1103.6	1076.8	1084.8	1087.8
19.456	7.1042	0.30736	0	0	0	0	18.136	51.287	75.774	103.99	265.66	406.23	494.26	589	492.65	747.24	596.14	656.12	689.85	730.44	754.57	765.88	807.47	1013.9	877.3	1097.6	1120.9	1170.3	1160.4	1062.9	1105.8	1161.1	1105.4	1152.3	1190.5	1267.5	1195.1	1222.5	1236.6	1378.5	1286	1382.2	1371.8	1382.4	1364.3	1402.1	1386.4	1395.9	1318.9
13.198	12.581	0	0	0	4.8546	21.709	76.805	154.7	278.67	390.33	517.19	652.4	765.2	904.66	1083.9	1117.9	1161.3	1303.6	1413	1523.5	1550.2	1734.3	1706.2	1870.4	1918.9	1995.1	2081	2153.5	2320.7	2398.3	2467.8	2560.1	2624.2	2778.8	2932	3080.2	3145.8	3258.5	3338.3	3326.2	3454.9	3553.4	3563.6	3667.1	3786.7	4028.5	4151.2	4118.7	4209.2
0	52.481	48.578	10.217	14.969	19.405	0	0	63.144	124.64	186.56	238.53	315.97	359.4	416.67	445.03	486.48	475.67	524.04	524.66	563.08	569.11	558.99	641.63	668.71	715.36	662.41	773.17	799.37	789.5	864.89	813.68	896.6	902.66	912.35	919.38	883.51	918.92	971.22	951.26	1003	994	1016.7	988.48	994	1051	1040.6	1020.6	1043.1	1033.9
2.1281	1.3303	0.031225	5.4115	12.939	0	0	0	0	0	0	0	0	0	0	0	0	0	0	0	0	0	0	0	0	0	6.3462	34.587	43.498	73.394	55.907	88.962	95.113	144.96	154.72	174.97	181.67	207.61	222.56	259.66	253.52	285.48	323.31	327.64	327.4	323.38	329.62	357.12	355.89	348.7
0	0	96.474	124.84	175.91	99.948	102.21	0	0	0	0	0	0	0	0	0	0	0	0	0	19.738	29.554	99.78	181.88	168.5	263.68	364.62	368.96	402.06	528.93	636.49	698.54	764.46	733.93	274.32	234.48	419.01	402.7	423.95	505.51	559.49	648.76	698.83	685.99	689.26	647.94	737.28	886.38	861.49	779.35
0	0	0	65.932	11.413	22.215	46.306	122.02	173.62	298.94	413.49	499.2	628.23	723.95	862.51	942.16	1152.7	1164.8	1194.6	1296.4	1294.8	1412	1398.5	1412.8	1453.3	1411.3	1507.2	1482.7	1535.4	1504	1524.9	1537.3	1531.7	1569	1585.9	1626.4	1680.8	1681.2	1734.3	1689.1	1756.1	1841	1817.1	1832.8	1890.5	1884.8	1956.7	1941.4	1970.4	1943.7
0	8.5327	0.43062	2.9957	0	0	15.085	22.572	126.15	219.53	379.14	496.13	642.59	741.04	794.54	918.7	1066	1103.4	1171.4	1270.1	1361.8	1428.6	1448.5	1536.4	1608	1668.3	1752.8	1783.6	1833.1	1869.3	1913.9	1914.3	1896.5	2016.5	2126.8	2156.7	2246.5	2282.7	2338.1	2403.5	2447.8	2549.5	2555.9	2617.8	2643.5	2608.1	2681.6	2722.3	2555.5	2597.5
0	0	0	43.495	111.26	188.91	200.35	274.85	341.18	338.09	344.49	412.98	382.86	437.79	416.8	401.77	531.84	326.85	354.85	374.52	446.35	524.93	721.78	856.34	931.46	994.94	1096.6	1168.4	1236.2	1305	1350.4	1445.9	1520.9	1524.1	1582.8	1582.4	1635.2	1659.9	1671.9	1656.8	1603.7	1621.8	1682.7	1669.1	1655.8	1623.5	1713.7	1719.6	1784	1852.8
0	0	6.1211	1.1731	29.602	9.25	17.69	127.98	175.82	364.2	509.25	648.41	827.43	1006.4	1162.2	1328.8	1474	1549.1	1737.1	1854.2	1944.3	2080.9	2151.2	2272.4	2289.5	2363.9	2400.7	2476.3	2518.8	2540.5	2596.8	2665.2	2653.8	2737.2	2852.9	2814.2	2180.8	2160.6	2070.2	2016.7	1990.4	1964.7	1987.8	2012.4	2016	1966.2	1983.5	1963.3	1984.6	1946.9
0	0	0	0	0	6.881	23.015	55.358	117.41	210.63	330.98	435.23	577.13	658.99	749.36	877.45	954.21	1064	1150.9	1203	1279.7	1336.7	1384.6	1393.3	1494.4	1502.9	1512.6	1577.8	1637.3	1592.1	1614.6	1647.7	1647.7	1709.7	1791.8	1848	1863.8	1972.3	2027.9	2097.9	2142.2	2217.3	2282.8	2269.9	2316	2366.4	2382.5	2462	2488	2524.3
0	0	0	0	0	0	43.517	230.76	443.44	725.94	1134.5	1403	1851.5	2212.8	2493.2	2867.8	3209.4	3445.9	3819.8	4042.1	4354.4	4615.5	4862.5	5151.9	5340.2	5531.9	5702.8	5741.9	5987.5	6084.8	6270.6	6401.9	6536.1	6625.4	6820.1	6905.4	7013.3	7111	7134.2	7321	7454.7	7459.8	7541.2	7362.1	7446	7386.8	7557.4	7659.8	7623.8	7675.6
0	0	0	52.213	41.288	20.026	49.192	33.667	96.083	85.786	100.16	163.38	128.56	183.07	163.4	202.55	207.43	223.92	218.57	268.93	283.74	305.18	322.88	347.53	420.17	318.1	323.94	345.04	356.02	399.52	353.03	412.62	442.65	465.26	548.7	533.39	570	606.5	650.24	695.14	734.74	781.58	753.9	834.19	862.17	922.36	915.88	961.78	980.66	1038.7
0	188.3	22.906	48.408	76.007	0	0	0	36.901	38.561	0	0	22.234	197.19	147.29	251.36	214.54	445.19	380.79	520.79	663.58	774.89	926.12	1001.6	1231.4	1366.3	1394.7	1505.8	1637	1717.7	1826.7	1918.4	2075.7	2151.3	2312.6	2370.4	2500	2595.6	2685.1	2833	2737.5	2816.7	2988.5	3028.4	3028.1	3128	3250.5	3182.7	3380.4	3290.4
0	0	13.118	7.5294	0	5.3405	5.5841	5.8709	0	0	0	0	0	0	0	0	0	0	0	0	0	0	46.17	73.238	115.6	163.22	174.17	241.29	244.04	284.57	346.86	383.27	430.18	465.21	499.75	581.49	594.19	693.73	730.56	792.99	804.26	863.96	889.34	909.36	938.02	967.67	989.04	1026.4	1039.1	1057.2
0	0	0	0	11.049	11.445	59.371	142.7	281.76	440.6	587.69	759.74	921.89	1055.9	1277.1	1396.1	1512	1570.5	1730.9	1777.8	1888.2	1918.2	1965.1	1989.6	1929.9	2051.3	2085.2	2034.7	2081.8	2025.9	2133.4	2152.1	2062.3	2057.5	2038.1	2061.7	2062.9	2064.2	2018.5	2055.6	2043.8	2083.4	2073.8	2056.2	2070.8	2077.9	2090.4	2078.8	2082.9	2102.2
0	101.91	0	23.122	81.354	0	14.31	25.997	295.65	454.13	564.8	767.08	918.53	1108.8	1209.3	1383.8	1682.1	1699.2	1880	2051.9	2080.7	2191.4	2330.8	2408.3	2379.3	2540.3	2610.7	2636.4	2774.1	2806.9	2789	3041.2	3116.3	3206.2	3303	3281.1	3399.3	3468.3	3495.7	3425	3333.6	3438.9	3406.7	3327.5	3363	3293.8	3303.1	3290.8	3289.4	3336.9
0	0	0	34.014	25.393	47.644	35.698	22.805	45.584	47.898	76.873	86.817	95.477	74.925	68.844	78.044	83.568	93.796	115.25	134.43	150.36	177.48	187.5	213.28	228.81	249	245.94	275.05	263	262.9	287.85	317	374.74	434.41	496.26	545.74	661.7	752.66	840.45	926.54	1001.5	1063.8	1129.2	1172	1258.6	1330.5	1343.9	1419.1	1414.7	1478.9
0	0	0	23.913	31.146	103.91	156.59	153.73	202.81	338.16	490.87	564.15	721.09	854.95	947.34	993.22	1018.2	1010.7	929.18	1003.5	1028.2	1072.9	1105.9	1053.3	1154.4	1172.6	1224.3	1216	1160.9	1217.4	1248.6	1288.1	1395.8	1358.4	1406.6	1452.2	1431.2	1578.9	1591.1	1570.3	1642.2	1645.9	1700.9	1728.1	1728.8	1751.5	1729.3	1809.7	1743.8	1828.6
0	0	9.964	6.7392	2.755	6.1303	16.685	26.386	49.44	67.611	119.51	148.77	156.46	212.64	231.29	305.26	327.51	339.24	373.53	417.25	465.79	541.4	536.36	642.75	556.15	577.13	639.19	636.82	668.89	719.02	733.84	811.33	874.83	922.22	1043	1108.8	1220.2	1319.8	1426.7	1524.2	1554.3	1712.6	1756.8	1866	1878.7	1903.7	1941.2	1984.1	1948.6	1968.6
0	0	0	4.6855	15.15	0	24.744	45.832	106.49	161.79	230.15	307.37	397.04	432.22	553.64	624.21	673.14	675.54	740.41	843.77	965.16	1077	1159.5	1324.6	1440.2	1596.6	1680.5	1779.9	1892.5	2015.3	2120	2161.1	2287.2	2330.9	2285.9	2444	2415.6	2588.1	2583.1	2621.1	2680	2670.5	2611	2632.7	2637.5	2544.4	2552.9	2549.1	2566.8	2564.1
15.037	14.587	0	0	0	0	4.7201	39.201	84.508	149.29	235.09	320.92	438.82	499.74	566.58	653.42	734.96	777.45	827.05	888.58	922.06	977.12	1001.5	1042	1073	1105.5	1120.3	1099.4	1120	1138.5	1162	1176.2	1137.6	1133.3	1130.6	1139.6	1157.2	1177.9	1155.6	1149.8	1168.5	1204.6	1189.8	1195.3	1186.3	1212.1	1206.9	1216	1189	1212.9
0	15.137	4.989	0	8.1833	0	0	0	23.625	90.619	214.34	297.46	436.06	535.54	709.54	865.86	993.71	1093.1	1252.7	1336.9	1451.2	1559.7	1701	1815.9	1901.3	1947.2	2037.3	2072.8	2181.9	2168.6	2308.7	2353.8	2451.8	2388.3	2474.2	2542.5	2679.6	2757.8	2888.8	3085.8	3118.5	3144.3	3283	3254.6	3264.2	3280.8	3375.5	3440.5	3361	3195.8
0	0	0	73.159	178.85	249.84	333.9	388.45	493.35	648.52	753.69	854.89	1057.4	1106.8	1237.9	1398.3	1356.2	1489.8	1569.6	1618.6	1709	1791.3	1911.8	1964.3	2025.8	2134.6	2161.7	2195.1	2207.8	2320.9	2333.7	2512.3	2512	2569.9	2703.5	2749.8	2912.1	2985.5	2985.7	2954.2	3105.4	2931.6	3017.5	3045.4	2926.8	2974.5	3089.3	3026.3	3083.3	2906.5
24.393	18.315	0	0	0	0	0	0	0	0	0	0	0	19.752	16.092	40.794	61.841	58.895	45.374	70.755	71.925	120.91	122.61	185.39	231.84	282.04	301.79	326.44	376.08	412.19	481.4	532.03	598.88	670.1	743.74	871.53	1009.8	1135.6	1273.9	1377	1452	1533.2	1639.1	1689.3	1826.7	1935.9	1903.4	2065.9	2215.4	2162.2
7.2373	0.099652	0.13498	0	1.0805	0	0	11.501	26.618	47.901	77.467	125	154.1	189.34	228.85	256.17	301.04	316.67	388.73	422.64	459.07	529.45	578.69	656.48	690.41	773.5	784.12	831.85	897.22	920.99	988.42	1035.7	1043.2	1049.3	1096	1053.1	1040.7	1074.8	1128.5	1184.1	1199.7	1235.3	1236.7	1236.6	1262.6	1243.9	1263.2	1128.6	1162.3	1181.5
0	8.0492	0	37.141	47.927	12.775	0	16.039	17.178	0	2.1863	52.698	104.2	85.826	116.32	219.42	294.5	190.72	228.34	271.78	358.2	377.05	386.61	424.31	474.55	485.59	553.66	578.15	647.29	477.42	691.91	743.69	829.44	828.26	870.05	1039.5	1045.7	1186.7	1269.4	1481.1	1565.1	1661.5	1737.6	1827	1961.9	1982.6	2022.4	2144.1	2121.4	2179.8
0	0	0	0	5.3002	36.356	42.832	100.07	146.72	213.45	303.47	384.25	473.78	527.52	582.92	756.48	797.43	880	975.25	1058	1110.9	1166.1	1265.2	1382.7	1397.9	1477.8	1523.5	1641.4	1685	1686.8	1768.3	1825	1901.1	1982.9	2013.3	2103.7	2121.4	2196.3	2278.4	2278.1	2301.8	2306.3	2356.6	2357.8	2384.3	2448.3	2510	2482.6	2545.8	2493.7
0	0	0	85.331	81.266	103.42	0	0	50.756	115.92	376.65	242.16	328.64	353.21	411.32	511.17	593.17	577.44	612.01	636.58	760.67	853.72	1005.7	1176.1	1318.9	1506.1	1660.9	1871.6	2168.2	2016.3	2106.2	2322.9	2453.8	2784.7	2915.8	3017.1	3179.4	3169	3338.6	3440.8	3580.8	3655	3773.8	3794.7	3846.9	3802.1	3917.3	3893.3	4023.4	3976.8
0	0	0	6.5462	14.869	12.258	33.122	38.686	122.85	231.26	310.23	435.32	660.29	805.48	961.32	1070.1	1234.9	1255.6	1475.2	1561.4	1790.7	1959.4	2054.7	2270.1	2540.3	2647.9	3007.1	3074.9	3243	3386.1	3489.4	3749	3817.4	3836.8	3758	3898.7	3999.6	4006	4367.8	4403.1	4519	4762.4	4760.9	4922.8	5097	5119.8	5321.6	5413.7	5452.5	5555.1
6.3449	2.31	7.4902	2.8354	0	0	0	0	10.154	20.551	50.179	75.131	98.515	121.85	154.69	192.8	202.58	236.64	258.17	246.02	274.34	282.61	286.28	309.62	340.33	337.65	336.05	335.29	335.04	339.16	341.48	368.84	363.37	361.85	364.7	369.36	358.03	391.27	383.18	388.77	385.13	384.13	364.48	359.59	347.47	329.73	309.5	326	343.05	331.47
0	0	0	0	0	0	67.991	177.9	340.51	553.73	799.18	1012.9	1341.4	1576.3	1870.9	1835.8	2193.3	2431.9	2877.4	2780.8	2912.5	3229.8	3481.5	3526.1	3441.7	3727.3	3757.2	3550.6	3604.7	3644.2	3994.8	4027.4	3979.8	3868.8	3925.2	3969.6	4013.5	3944.9	3941.9	3777.1	3908.8	3894	3944.2	4020.8	3939.4	3917.4	3865.1	3895	3862.9	3896.5
0	0	0	2.236	1.4743	0	41.687	122.53	223.44	376.55	568.46	762.86	932.89	1167.2	1300.1	1450.1	1664	1782.6	1968.9	2202.2	2327.2	2475.3	2460	2662.4	2861	2887.7	2978.5	3098.8	3246.6	3327.8	3376.9	3605.7	3624.3	3815.4	3972.1	4145.8	4294.7	4349.6	4519.7	4801.6	5045.8	5131.3	5241.8	5439.1	5537.4	5622.1	5721.7	5808.8	5906.6	5984.5
0	0	0	9.635	84.081	13.506	20.864	0	5.2042	0	0	0	0	0	0	0	0	0	0	0	0	0	0	0	1.4099	0	0	0	0	23.675	0	64.479	63.743	58.167	133.6	182.07	309.78	332.48	466.23	476.1	582.11	630.41	578.86	660.71	750.12	833.01	922.9	914.02	944.03	1001.1
0	21.53	12.273	0	0	0	0.031156	63.992	101.49	153.13	276.78	375.01	466.27	571.12	590.23	758.52	899.26	1010	1089.4	1233.7	1421.8	1701.5	2010.3	2276.3	2608.4	2531	2504.6	2685.5	2815.1	2955.4	2894.8	3043.9	3075.2	3154.5	3176	3180.1	3208.6	3253.5	3260.8	3188.7	3188.6	3197.6	3242.6	3224.2	3239.4	3104.3	3154.6	3157.7	3224.6	3098.5
13.968	45.694	13.806	0	0	0	0	0	37.512	100.66	113.39	236.19	337.76	472.77	570.03	648.18	658.69	813.35	918.07	1046.6	1204.5	1396.2	1659.8	1801.9	2130.4	2399.2	2578.1	2749	3039.9	3201.5	3318.4	3303.7	3496.1	3702.3	4147.7	4230	4283.4	4546	4474.3	4808.7	4992.5	5172.8	5382	5286.9	5454.5	5548.4	5544.6	5493.2	5511.7	5752.6
0	0	0	23.901	0	14.998	7.4775	4.4547	9.4061	17.686	15.134	38.449	46.323	65.177	81.708	84.906	71.479	95.704	90.191	118.76	139.7	196.8	242.53	257.69	322.94	371.67	427.8	447.42	518.92	543.39	584.53	609.28	635.66	695.92	716.31	768.68	748.88	787.55	800.31	862.07	830.24	855.74	847.99	844.55	922.05	905.52	917.33	920.5	950.9	962.58
0	0	0	13.806	25.132	22.161	15.005	49.571	32.349	201.87	177.72	274.12	467.42	572.88	611.66	716.35	822.49	844.04	898.16	900.16	970.61	967.05	982.2	1012.6	1037.4	1066.3	1095.5	1063.9	1109.2	1085.1	1153.3	1168.1	1240.8	1210.9	1246.3	1260.2	1306.4	1340.6	1395	1475.7	1478.9	1523.7	1560.7	1575.4	1556	1559.1	1598	1691.1	1734.1	1706.4
0	4.1887	0	4.0384	15.673	13.322	0	41.122	97.673	206.15	307.15	388.65	503.47	630.68	683.9	777.67	872.81	956.86	1059.3	1125.8	1168.7	1199.1	1259.4	1271.1	1331.8	1200.9	1100.3	1367.6	1274.7	1364.6	1410.1	1169.7	1107.8	1329.2	1355	1235.6	1446	1416.4	1504.8	1491.6	1443.3	1497.6	1503.5	1519	1511.7	1544.6	1542.2	1600.7	1565.2	1571.9
0	0	0	14.069	0	21.461	35.528	53.35	123.32	191.66	221.87	321.99	389.01	424.92	493.29	463.29	536.76	539.15	575.82	639.36	648.43	700.01	756.89	821.16	789.75	841.05	892.08	882.96	971.55	1027.6	1042.3	1077.5	1049.2	1096	1209.7	1284	1317.5	1330.1	1440.8	1907.5	1541.2	1227.9	1207.8	1240.8	1222.4	1285.2	1283.5	1322.5	1356.6	1390
7.0724	8.9008	0	0	0	0	1.5216	18.449	41.413	82.705	112.67	158.21	230.34	267.35	339.66	354.29	397.97	419.34	430.59	493.3	508.87	534.11	579.71	611.29	596.52	650.27	671.41	666.58	739.68	731.77	736.06	745.54	749.43	778.93	763.83	791.23	826.06	846.48	843.42	877.87	909.05	897.94	944.65	943.97	955.21	970.64	994.02	870.2	873.65	885.19
22.04	12.723	17.695	5.8988	0	0	0	16.537	70.147	109.96	145.03	187.52	235.45	238.73	321.9	422.51	431.38	521.06	507.84	542.72	575.01	612.36	596.37	651.96	623.08	626.19	603.4	620.15	600.83	622.01	598.68	624.31	590.7	631.59	607.93	601.56	576.23	603.99	563.44	564.08	586.77	557.98	541.8	507.37	515.42	531.69	498.35	491.43	479.87	485.83
0	1.492	7.3897	0	7.2482	12.619	12.139	11.217	23.826	25.693	43.736	57.066	59.811	100.81	101.1	154.8	161.14	139.63	216.49	235.13	248.52	230.76	239.02	305.16	319.92	366.04	374.48	388.04	429.69	481.32	465.03	505.18	535.99	560.58	549.05	615.95	624.37	686.45	681.66	693.34	715.66	730.06	784.2	727.98	770.63	708.23	737.82	755.18	743.01	741.61
0	11.132	11.308	20.29	9.2447	0	0	13.654	53.017	119.87	222.29	330.39	454.17	560.08	660.53	786.09	894.81	973.29	1014.5	1150	1183.9	1380	1472.4	1533.2	1661.8	1695.4	1722.4	1849.9	1794.3	1927.3	2002.1	2091	2053.7	2154.2	2249.3	2382.2	2510.5	2482.4	2735.7	2814	2846.5	2913.6	2931	3097.6	3137.1	3188.3	3268.5	3249.6	3301.5	3354.8
0	0	0	42.589	68.017	123.57	197.49	189.82	242.46	259.93	389.97	424.48	573.79	621.72	709.48	732.31	809.41	829.49	806.56	879.37	918.82	975.29	1037.9	1115.2	1220.1	1132.3	1207.3	1252.5	1371.9	1259.4	1217.4	1212	1297.1	1312.5	1379.1	1268.8	1280.4	1314.9	1297	1285.9	1290.9	1256.2	1312.5	1261.1	1288.9	1305.4	1307.7	1303.4	1306.8	1267.5
0	0.9237	0	13.522	4.2398	13.486	1.2848	27.641	49.676	96.909	157.12	212.94	296.19	342.65	494.35	600.43	662.9	823.02	887.17	967.78	1047.3	1079.7	1159.4	1241.2	1314.1	1347.5	1394.7	1422.4	1507	1510.1	1533.5	1589.3	1631.5	1732	1782.6	1835.6	1964.3	2048.6	2062.8	2171.1	2250.1	2330.8	2375.9	2432.7	2487.1	2489.7	2498.5	2530.6	2536.8	2567
0	0.40694	0	7.3407	0	6.9463	0	2.9266	18.251	43.15	67.758	100.8	131.67	147.24	189.69	246.44	262.83	279.67	274.85	281.95	316.08	310.49	333.83	342.6	337	333.5	341.57	432.1	429.07	427.9	368.32	363.21	349.45	375.25	430.56	371.64	371.14	378.85	363.21	383.12	381.83	394.94	397.38	386.8	382.77	388.81	373.7	358.18	349.33	373.73
0	0	0	0	0	27.545	116.62	192.61	314.57	482.13	636.16	809.73	989.08	1184.5	1294.8	1459.2	1669.8	1747.2	1941.1	2080.3	2215.4	2321.7	2499.4	2455.1	2628.1	2700.5	2696.4	2665.8	2786	2755.1	2783.8	2776.9	2917.1	2944.6	2972.7	3030.5	2960.9	3094.9	3151.1	3213.5	3249.9	3331.8	3340	3381.7	3462.3	3442	3470.4	3465.6	3500.6	3539.4
0	0	0	10.711	7.013	20.182	55.871	106.18	195.16	284.41	403.8	557.83	662.28	775.74	898.04	979.13	1054.2	1169.6	1220.9	1275.2	1424.3	1472.1	1484.4	1629.8	1643.1	1659.5	1792.7	1845	1932.8	1959.4	1997	2163	2140.6	2229.8	2250.4	2315.2	2426	2490.6	2669.9	2652.2	2737.5	2799.8	2837.9	2889.6	2954	2964.2	3030.5	3105.5	3059.4	3172.6
0	0	0	9.3389	32.063	31.095	52.369	127.78	215.06	358.23	539.34	713.96	941	1113.1	1327.9	1467.7	1708.3	1912.3	2040	2221.1	2380.3	2502.7	2665.3	2702.5	2846.3	2990.8	3116.9	3203.3	3276.2	3346.1	3258.3	3290.4	3353.2	3457.7	3498.2	3635	3758.3	3903.4	3875.3	3872.2	4056.8	4199.5	4276.9	4351.5	4230.4	4203.8	4377.7	4268.6	4327.5	4219.2
0	5.9081	3.0448	11.471	0	0	0	0	0	0	0	0	0	0	0	0	0	0	0	0	3.759	5.6596	36.842	56.196	86.493	114.2	171.79	225.77	278.24	315.32	370.02	405.38	440.16	458.82	476.2	476.01	502.13	582.01	613.15	667.57	698.9	735.67	753.86	764.76	688.32	671.85	738.03	787.13	780.15	756.64
0	7.9973	0	2.3925	0	0	19.197	52.482	110.24	208.75	297.42	434.27	551.06	632.89	772.17	849.3	906.44	1024.4	1104.2	1147.7	1221.4	1201.1	1248.4	1244.4	1300	1264.4	1138.6	1189.4	1157.3	1077.7	1097.4	1051.6	1044	1044.6	1061.8	1098.5	1088	1134.6	1201.1	1243.1	1276.6	1325.4	1352.5	1389.8	1399.9	1475.8	1443.5	1548	1537.9	1579
0	0	0	14.302	2.7528	7.1206	7.618	10.945	9.4274	14.894	15.689	22.163	26.562	19.944	18.614	24.297	16.473	26.269	10.077	13.133	6.1192	15.042	28.163	12.985	35.89	42.893	117	128.64	136.67	111.02	104.34	122.46	122.12	134.3	139.08	160.57	164.65	169.43	167.64	193.81	194.03	186.45	199.41	215.12	221.45	212.69	229.04	241.71	238.01	248.43
0	0	8.977	0	28.527	23.888	37.52	26.261	9.0532	38.888	42.87	75.78	77.707	66.304	65.545	90.675	100.69	92.731	95.897	183.19	265.97	373.34	468.11	559.61	707.58	816.36	979.44	1137.4	1309.2	1439.6	1548.4	1720.8	1751.9	1893.8	1890.8	1984.6	2036	2106.4	2138.2	2269.2	2345.1	2297.4	2319.3	2495.6	2457.6	2464.1	2429.2	2485.6	2505.7	2496.2
0	0	0	28.743	10.943	0	16.919	77.095	205.94	374.83	524.98	763	956.83	1199.7	1488.1	1555.8	1754.4	1761.4	1959.5	2037.1	2282	2398.4	2532.5	2623.8	2778.2	3245	3211.5	3379.2	3383	3522.5	3551.5	3631.4	3618.6	3704.8	3715.4	3802.6	3816.4	3759.8	3741.2	3757	3762.3	3765.6	3778.5	3812.7	3896.2	3845.2	3850.4	3892.3	3881.3	3798.1
0	6.9237	0.25962	1.7089	0	4.9814	9.2515	23.103	18.778	35.585	32.025	27.851	29.042	21.272	42.439	24.472	19.355	32.454	30.131	39.841	52.704	52.088	62.611	87.019	77.221	89.82	99.813	98.532	105.5	123.67	121.38	135.45	162.22	201.77	294.85	348.04	416.75	656.1	745.49	889.36	932.58	972.1	1094.6	1105.5	815.96	869.35	891.45	911.15	893.75	959.17
0	21.105	23.156	2.8974	0	1.239	12.732	50.108	116.02	197.07	260.71	360.53	485.94	222.37	270.63	446.38	728.22	542.89	698.53	563.25	648.56	792.18	741.88	1192.6	789.65	1050.9	577.16	1287.6	1239.6	1365.8	1240.4	1561.6	1568.5	1661.1	1617.5	1784.8	1845.7	1880.2	1738.9	1705.6	1756.5	1830.7	1852.8	1928.3	1962	1925.1	1891.1	1961.1	2008.3	1992.9
0	0	9.3111	0.54185	12.768	30.468	32.386	128.84	244.4	396.17	560.1	813.83	981.16	1204.3	1415.5	1551.3	1832.8	1835.5	2264.1	2415.9	2618.6	2715.9	2651.9	2768.2	2906.2	2958.4	3106.3	3106.3	3243.9	3267.5	3348.5	3486.1	3591.8	3710.1	3680.2	3761.7	3821.7	3811.7	3915.6	3939.8	3996.2	4075	4181	4235.3	4256	4253.9	4401.9	4440.9	4332.3	4443.7
13.412	9.5129	0	13.087	29.947	0	0	81.106	241.54	381.71	515.23	767.51	1052	1210.2	1559.1	1829.6	2134.8	2135.2	2545.1	2781.1	2981.5	3019.9	3469.4	3574.7	3728.6	3479	3690.6	3888	3787.1	3953.6	4129.7	4137.7	4225	4360.3	4570.9	4649.9	4729.8	4713.6	4636.1	4797.2	4861.4	4745.5	4813.3	4796.2	4865.9	4840.1	4890.3	4933.7	4915.2	5012.1
0	0	0	11.727	10.555	24.316	79.103	175.23	280.72	420.11	594.05	679.16	894.14	1093.7	1332.6	1420.9	1681.2	1748.4	1809.5	2017.6	2075.2	2238.8	2200.8	2410	2478.1	2611.8	2669.1	2715.9	2761.3	2931.3	2944.7	3074.4	3167.7	3214.6	3203.3	3233.7	3367	3428	3511.8	3612.3	3674.5	3733.3	3768.1	3822.7	3867.7	3977.9	3999.4	4079	4062.7	4087.7
0	0	0	2.5731	0	9.0098	6.9954	39.178	78.016	141.25	206.77	289.43	341.48	399.1	497.48	530.52	639.56	681.9	741.3	774.99	863.25	907.81	951.58	985.3	946.69	1008.8	995.84	1047.5	1026.3	1072	1096.3	1117	1107.8	1157.2	1250.1	1296.6	1248.2	1333.7	1331.7	1415.3	1382.3	1413.2	1372.6	1390.1	1440.7	1464.1	1420.6	1390.1	1416.4	1462.9
0	0	0	0	10.986	186.38	220.74	320.72	396.79	450.53	576.94	611.95	791.9	849.22	976.85	1460	1549.3	1304.7	1357	1430.9	1568.6	1644.4	1685	1722.5	1861	1859.7	1815.5	1854.6	1771.3	1918.2	2141.1	2103	2111.3	2148.1	2165.4	2182.6	2252.8	2337.3	2326.9	2331.9	2391.7	2445.9	2505.9	2527.4	2503.8	2493.6	2495.3	2555.9	2535.8	2538.3
0	0	4.1662	4.8079	9.8328	18.264	0	0	21.132	32.687	67.455	117.65	142.68	173.1	223.52	259.4	266.22	290	334.59	346.91	401.28	457.41	549.76	528.14	594.38	601.69	663.75	552.88	556.44	576.84	592.11	610.67	633.77	672.15	701.36	783.78	826.5	917.62	1010.5	1074.1	1128.9	1192.2	1207.5	1244.5	1327.4	1374.4	1451.8	1498.1	1543.3	1625.3
0	0	0	18.389	58.497	64.486	72.483	83.685	73.412	34.504	17.339	24.122	10.073	0	4.556	0	0	0	0	0	0	0	0	0	0	0	0	0	0	0	0	0	0	0	0	0	0	0	0	0	0	0	0	0	0	0	0	0	0	0
0	0	0.93855	0	0	19.629	40.356	90.08	203.18	355.76	558	728.72	887.25	1101	1156.4	1360.5	1554	1665.6	1810.7	1859.6	1927.5	1999.1	2036	2011.2	2093.6	2237.3	2284.1	2199.7	2225.1	2341.9	2379.9	2399.9	2444.3	2561.9	2615.7	2703.2	2790.2	2902.5	2954	3042.9	3185.5	3244.9	3264.1	3438.1	3463.5	3581.9	3530.5	3571.5	3599.6	3622
0	0	0	4.0767	5.8657	0	12.64	11.483	31.193	60.544	92.72	154.64	186.95	244.93	257.46	345.35	372.57	401.14	388.12	428.89	518.44	546.23	624.19	697.02	743.91	817.23	757.88	952.9	1061.1	1042.1	1067	1099	1052.3	1228	1317.1	1340.4	1452.5	1506.3	1574.3	1687.6	1704.2	1774.1	1889.3	1936.5	1919.5	2001.7	1984.8	2004.2	2116.3	2220
0	0	0	0	6.4341	19.682	52.021	80.851	193.19	297.23	391.9	485.86	591.09	759.94	842.06	965.11	1033.6	1051.1	1159.2	1205.6	1332.1	1432.8	1493.3	1581.4	1655.4	1764.3	1809.9	1867.3	1905.7	1966.1	1962.6	2080.6	2164.4	2232.3	2254.4	2259.5	2328.8	2353.3	2450.1	2525.5	2552.9	2614.4	2637.6	2636.1	2774.1	2768.2	2896.6	2875.5	2950.7	2977.6
0	0	0.082994	9.7948	0.38829	0	13.328	33.133	60.585	102.11	140.57	186.22	246.59	310.41	306.34	373	357.82	407.33	422.33	474.31	548.84	620.21	712.4	833.51	922.24	973.2	1068.1	1127.9	1226.3	1179.6	1246.5	1292.9	1329.3	1280.2	1321.8	1363.3	1370.5	1402.2	1356.9	1433	1453.5	1436.3	1418.1	1397.7	1389	1385.4	1391.8	1407	1404.9	1436.2
0	0	0	0	1.0974	6.1352	17.55	29.127	44.476	73.128	85.207	133.72	182.2	234.24	288.35	298.04	339.87	369.08	397.38	439.62	484.49	557.04	647.15	729.2	851.67	930.9	1014.8	1037.7	1066	1133.3	1143.6	1197.6	1278.7	1360.9	1461.7	1544.7	1677.2	1751.7	1848.8	1964.8	2056.7	2204.1	2265.8	2342.1	2432.3	2514	2620.4	2685.2	2725.9	2813.1
0	0	0	21.678	30.421	31.742	46.555	46.896	86.986	146.76	199.73	254.99	269.5	333.98	335.88	404.25	465.38	472.15	514.13	504.47	528.85	572.57	594.86	635.07	642.81	688.08	727.38	814.87	852.52	855.67	895.98	884.76	885.9	926.04	984.15	1002.9	999.32	1032.9	1057.7	1071.2	1047.9	1082.8	1056	1056.2	1069.9	1072.8	1121.7	1076.5	1106.8	1103.4
0	7.0246	0	7.9614	10.55	9.6583	0	1.5625	2.7931	0	0	0	0	0	0	0	0	0	0	0	0	0	0	0	0	0	0	3.9192	0	91.053	83.052	92.431	89.383	225.69	356.44	564.68	647.02	782.42	891.53	987.13	1059.6	1216.3	1245.3	1300.4	1377.2	1550.7	1650.2	1640	1697.9	1719.3
3.6633	5.1397	0	0.23613	0	0	7.0033	16.681	37.691	82.319	116.01	150.73	172.26	190.84	253.13	286.58	324.72	381.72	351.86	382.66	420.21	447.66	461.62	455.61	489.33	503.08	509.27	519.32	577.4	554.02	596.46	629.12	565.17	574.68	565.03	528.02	525.61	557.27	584.48	666.72	656.68	669.69	667	636.03	560.98	584.09	608.94	624.02	607.26	566.53
0	0	9.554	27.438	1.0024	0	58.762	43.847	126.71	182.55	309.18	405.26	551.3	611.97	700.37	831.28	937.68	954.98	1038.6	1116.1	1244.8	1334.1	1396.6	1451.1	1569	1588	1697.3	1735.5	1771.8	1897.3	1954.1	2017.3	2120	2134.8	2230.1	2228.5	2275.6	2356.8	2393.2	2498.3	2518.6	2587.1	2565.5	2629.4	2560.2	2594.6	2696.3	2756.1	2707.1	2707
0	16.012	1.8032	0.73516	0	0	15.568	0	0	0	12.923	17.417	34.734	56.954	89.954	116.9	127.4	147.57	143.31	155.87	211.84	265.04	310.23	354.45	403.58	407.63	442.34	475.88	427.48	512.06	538.15	565.38	566.73	548.7	632.7	620.68	671.51	589.61	691.91	693.52	703.13	538.97	527.84	549.96	597.28	631.19	700.02	691.05	736.05	740.04
0	0	5.7908	26.392	7.6671	6.9616	4.1559	0	127.67	209.27	312.27	386.64	576.29	699.03	829.05	979.43	1124.7	1197.1	1279.4	1366.2	1460.1	1565.3	1586.3	1697.5	1722.9	1718.6	1769.4	1815.9	1789.5	1834.9	1817.6	1878.7	1870.8	1984.8	2019.6	2094.8	2157.9	2270.2	2305.2	2290.6	2329.8	2382.8	2458.7	2428.1	2627.7	2524.8	2588.8	2566.6	2657	2761.4
0	0	0	15.581	27.186	29.647	49.386	69.021	82.19	105.56	152.44	216.63	285.65	314.42	366.16	438.48	519.96	585.37	596.8	666.68	680.78	737.05	841.71	852.74	945.26	1022.7	1078.4	1146.8	1192.8	1317.5	1360	1405.8	1427.9	1515.9	1644	1844.8	1883.2	1920.1	1906.2	1931.3	1884.3	1977.9	1961.5	2040.7	1982.1	2031.1	2108	2102.1	2103.7	2087
0	0	0	10.54	7.3966	4.923	16.582	41.529	67.723	104.78	173.23	210.75	276.97	318.73	399.86	442.91	512.36	515.35	559.59	619.1	659.06	722.45	741.57	747.44	767.43	760.51	785.67	777.44	809.79	813.88	814.29	852.12	848.71	912.99	933.84	959.2	1011.8	1064.1	1147.6	1178.8	1190.4	1292.2	1332.4	1323.3	1389.7	1442.8	1477.3	1501.9	1483.9	1537.6
0	0	0	28.145	57.237	75.392	143.96	166.47	218.81	259.41	301.55	406.98	483.16	565.89	658.32	765.52	838.05	880.72	996.15	1075.2	1160.6	1270.1	1364.6	1464	1568.1	1647.6	1713.7	1780	1807.3	1945.6	2024.2	2133.3	2185.1	2184.6	2209.7	2114.3	2151.8	2114	2148.6	2174.8	2178.9	2133.2	2145.7	2176.3	2187.4	2163.9	2296	2388.5	2169.1	2368.9
0	0	11.169	36.422	18.955	30.663	32.73	31.893	26.724	71.911	87.776	82.062	120.13	143.43	171.16	195.36	267.35	354.55	150.35	147.9	115.68	101.69	114.6	137.93	187.64	216.63	227.73	247.54	292.48	309.68	342.84	368.41	373.06	414.98	421.36	456.83	457.74	482.98	509.12	550.8	541.64	554.15	478.64	444.91	419.73	455.47	450.14	470.89	439.61	460.49
0	0	0	3.2316	0	24.094	43.868	116.31	240.49	332.05	450.17	696.3	906.25	1093	1217.5	1398	1544.8	1639	1716.5	1768.2	1853.3	1883.9	1876.5	1869.2	1918.9	1902.6	1939.9	1908	1861.6	1921.1	2073.3	2011.6	2107.1	2074.6	2133.8	2127.8	2140.9	2163.5	2153.8	2203.6	2243.5	2335.5	2230.3	2322.2	2301.2	2266.8	2277.1	2330.4	2219.7	2247.8
7.4309	9.5366	14.121	4.944	4.7546	0	0	0	0	0	0	0	0	0	0	0	0	0	0	0	0	0	0	0	0	0	0	0	0	0	39.94	55.991	115.65	172.54	223.39	243.98	267.81	317.63	401.85	523.23	588.49	649.08	714.89	796.33	865.75	876.22	895.33	981.12	1006.3	999.31
0	0	0	0	11.138	70.812	124.43	171.26	249.32	346.78	412.76	505.53	538.81	586.73	699.46	789.19	870.75	929.06	913.93	1056.9	1087.9	1173.4	1267.6	1396.3	1461.7	1532.5	1671.3	1737.5	1871.4	1844.2	1942.9	2056.7	2088.7	2149.8	2250.6	2356.7	2458.3	2590.8	2679.6	2848.4	2971.3	3018.2	3154.6	3236.9	3297.3	3417.2	3454.5	3508.2	3686.2	3705.2
0	10.408	0	7.0806	0	0	0	10.098	24.267	45.381	94.472	110.09	146.42	199.5	230.57	295.47	302.7	345.23	392.02	625.56	570.26	588.47	565.96	614.99	647.69	647.35	671.74	666.2	691.43	715.85	734.61	763.79	757.41	795.83	778.21	799.97	836.57	850.77	868.83	884.1	905.12	921.65	913.39	897.88	896.01	903.42	923.91	936.61	930.32	962.21
0.42524	12.134	1.3061	1.7102	0	0	0	0	9.5813	76.28	76.188	133.25	216.72	301.49	307.92	369.03	463.86	480.68	502.58	531.55	585.93	573.9	630.73	642.91	678.97	748.03	789.39	854.13	878.9	841.85	951.99	1001.4	1106.7	1137.5	1277.4	1315.3	1340.5	1624.5	1648.3	1879.2	1928.1	2050.1	2171.9	2322.1	2278.3	2354.4	2498.5	2644.4	2476.6	2631.7
4.3307	13.024	0	2.8266	5.6841	0	0	2.0583	26.91	48.47	90.565	142.55	199.78	248.83	310.28	369.45	436.46	439.71	486.95	543.76	570.11	568.56	592.84	603.01	625.71	632.58	632.82	649.93	700.92	634.91	635.56	637.5	685.52	684.18	678	673.63	674.08	654.18	680.07	682.32	700.01	710.81	687.46	699.83	688.17	712.74	715.45	711.22	706.78	701.34
0	0	0	0	35.172	0	40.671	57.866	100.28	175.89	264.78	289.81	399.7	441.73	529.87	616.73	582.05	483.96	636.01	664.97	910.54	786.5	845.27	959.54	1067.2	1146.2	1233.6	1278.3	1311.6	1309.4	1342.8	1387.9	1667.7	1317.8	1358.8	1371.3	1400.9	1620.7	1671	1786.3	1446.1	1668.5	1512.3	1464	1465.3	1472.4	1506	1500.4	1467.8	1500
0	0	0	15.669	3.3067	28.7	7.8688	60.217	60.505	89.282	116.1	161.67	202.51	217.57	251.21	259.26	294.02	334.96	333.31	361.08	362.85	393.07	385.28	366.65	434.2	461.42	479.49	501.4	470.43	558.26	549.71	616.26	592.71	718.22	814.05	998.06	1082.8	1110.1	1202.3	1229.6	1250.8	1369.2	1338.1	1459.2	1451.9	1542.8	1597.9	1584.2	1588.5	1611.7
1.0784	0	0	4.952	0.3481	0	4.5328	28.913	86.105	127.98	217.76	288.19	376.88	448.56	558.13	622.53	695.9	756.7	835.48	965.77	1064.5	1114.9	1195.9	1262.4	1344.6	1439.4	1500.9	1589.5	1619.8	1698.4	1751.3	1808.3	1930.2	2066.3	2170.4	2272.2	2388.4	2528.2	2630.4	2721.1	2778.2	2962.9	3079.4	3134.5	3253.6	3268.3	3361.2	3462.4	3554.3	3618.2
0	0	0	0	7.9717	25.103	23.576	63.555	133.98	210.76	335.05	425.19	553.99	655.73	820.65	922.89	1026.9	1159.2	1132.6	1304.8	1399.3	1493.6	1619.9	1774.4	1844.3	1931.3	2070.6	2103.4	2217.3	2322.9	2516.6	2469.9	2604.4	2616.3	2721.3	2849	2978.6	2873	3030.5	3185.9	3137.9	3268.9	3258.6	3498.5	3443.4	3669.3	3894.1	3959.2	3826.6	4109
0	0	0	1.7865	40.063	26.003	62.422	79.945	115.74	170.45	241.39	291	405.9	459.98	520.93	634.64	688.66	727.82	761.87	872.66	893.9	996.67	1045	1073.3	1129.6	1218.7	1285.1	1374.9	1341	1424.2	1485.8	1555.1	1587.5	1591.5	1629.6	1656.7	1747.7	1772.8	1956	2009.9	2162.7	2202.1	2156.1	2189.7	2227.9	2365.6	2387.1	2384.8	2429.4	2437.9
0	9.4689	0.31918	4.5529	0	0	0	19.025	54.886	119.81	168.47	244	305.45	355.95	428.64	473.57	564.55	547.34	599.25	653.46	695.59	739.99	746.23	796.4	801.34	830.23	841.33	889.65	963.94	933.6	983.82	1104.6	1032.1	1098.2	1104.3	1117.3	1162.8	1160.7	1188.3	1263.8	1287.4	1327.6	1383.7	1359.7	1384.2	1386.5	1402.9	1446.7	1374.2	1501.9
0	13.779	0	14.355	6.1235	0	0	1.3075	23.43	0	16.45	25.042	39.553	24.817	51.3	72.945	75.694	45.594	94.792	119.86	173.3	242.82	293.56	342.92	421.46	453.31	519.98	571.2	633.92	678.83	776.64	844.78	932.58	1098.4	1173.8	1367.5	1571.4	1791.2	2033.3	2281.5	2486.3	2683.7	2750.9	2888.4	2994.4	3117	3325.4	3233.1	3489.2	3522
0	0	0	3.5772	9.7144	1.4706	9.5274	13.296	38.622	80.776	172.81	216.29	278.36	346.82	434.94	487.68	574.5	620.87	625.05	664.9	719.49	825.22	946.32	1085.8	1210.2	1279.3	1459	1559.6	1538.4	1673.3	1852.4	1980.3	2078.5	2151.5	2308.2	2456.1	2704.5	2660.8	2780.5	3050.2	2928.8	3049.6	3112.3	3164.4	3281.2	3470.9	3456.9	3284.1	3383	3384.9
0	9.4774	0	0	0	0	22.555	61.67	108.07	168.67	253.19	333.34	450.11	534.8	661.44	746.13	812.87	911.16	1040.5	1139.5	1258.5	1365.4	1459.3	1571.3	1679.4	1808.9	1934.8	2010	2049.5	2161.8	2198.6	2313.4	2214.8	2345.7	2463.7	2616	2758.7	2876.4	2921.4	3102.8	3313.3	3535.5	3587.4	3607.9	3883.7	3926.5	4008.4	4091.3	4067.1	4270.1
0	0	0	35.315	57.625	123.54	103.68	126.97	145.37	151.11	147.7	77.467	162.99	143.53	178.4	175.81	175.98	154.83	181.08	194.25	186.06	251.86	256.23	223.92	262.67	330.46	348.71	395.72	342.36	374.09	403.47	410.5	387.59	435.91	437.46	471.77	410.34	411.8	423.48	433.04	434.96	398.9	405.57	400.48	401.61	371.87	363.17	422.52	418.93	434.06
0	0	0	0	15.202	40.862	116.48	243.31	382.14	582.73	747.95	977.28	1238.2	1455.5	1765	1924.4	2141.6	2353.4	2548.6	2816.9	3053.6	3249.3	3388.2	3554.7	3710.7	3894	4081.6	4155.4	4240.3	4395	4526.6	4601.5	4648.6	4803.5	4889.8	4926.4	5059.6	5158	5218	5297.3	5322.4	5437.6	5465	5512.8	5512	5590.6	5600.3	5680.7	5639	5649.9
7.2818	10.381	11.826	3.2084	0	0	0	0	0	0	0	0	0	0	0	0	14.817	19.325	46.999	50.161	78.024	128.67	107.35	115.26	107.39	149.03	110.98	146.73	186.38	144	139.86	183.46	66.16	115.06	64.419	115.28	171.28	154.58	149.89	157.44	213.88	148.58	205.04	218.06	227.73	232.16	204.93	201.16	282.84	214.15
0	0	0	0	5.7288	19.859	37.363	53.815	76.172	88.039	117.16	142.96	172.33	224.47	219.93	282.16	280.29	282.42	316.19	325.65	353.14	384.36	415.56	432.67	473.57	505.86	495.34	541.21	523.13	540.88	555.5	563.56	623.88	647.28	665.25	739.99	782.57	844.84	847.45	896.61	917.13	922.64	1022.8	1014.4	1027.5	1016.2	1226.9	1284.2	1854.7	1952.4
0	0	0	41.91	46.37	39.687	45.336	106.44	177.48	273.88	366.6	503.56	601.14	730.75	840.29	935.88	1042.8	1085.3	1144.4	1270.8	1271.1	1368.3	1423.3	1545.8	1616.9	1638.2	1676.8	1746.2	1803.4	1878.4	1869.4	1929.8	1925.9	1929.4	1944.7	1965.9	1957.5	2024.5	2093.2	2083	2144.5	2154.9	2224.9	2189.9	2222.8	2252.6	2382.4	2292	2246.3	2270.8
0	0	0	0	0	0	27.363	66.847	116.95	182.1	254.35	343.42	420.74	496.03	571.57	653.96	755.51	850.76	915.82	926.18	983.87	1044.8	1099.6	1115.7	1162.2	1213.4	1280.2	1258.8	1278.7	1293.3	1293.5	1336.9	1334.3	1382.3	1385.5	1390.6	1388.4	1408.7	1430.2	1414	1399.5	1443.9	1444.2	1490.2	1489.4	1455.2	1504.1	1537.7	1576.2	1552.4
0	0	0	22.357	1.2965	32.017	57.11	41.366	47.731	89.957	84.005	93.876	125.2	112.23	131.1	126.94	128.18	161.04	127.83	131.73	152.89	169.14	186.37	201.16	224.56	248.56	293.91	315.57	344.83	349.87	353.78	362.07	382.06	398.46	401.29	459.32	443.27	479.06	498.65	532.34	553.58	539.57	590.59	607.57	623.33	626.3	658	648.76	687.53	700.99
0	1.6934	0	0	0	8.9063	14.363	24.714	34.352	36.118	64.991	77.109	100.26	132.83	136.15	174.02	188.49	204.18	219.19	213.69	234.16	224.6	238.36	264.75	247.27	266.44	277.43	265.88	279.92	282.15	306.51	317.38	287.15	278.13	280.25	275.61	283.67	301.39	289.46	271.83	301.13	312.53	295.13	275.39	292.05	267.76	271.63	263.84	283.67	272.48
0	1.423	9.7202	10.678	4.8793	1.4294	0	8.0212	38.339	57.456	108.05	143.75	207.4	239.55	257.73	321.2	349.64	356.59	358.02	378.88	441.34	478.86	557.4	584.06	628.91	672.91	720.65	765.84	777.92	804.75	844.3	834.55	871.54	863.35	930.38	923.86	925.75	962.69	967.09	977.13	952.85	975.73	960.7	954.98	962.91	921.44	934.65	926.58	929.64	928.96
0	0	11.069	1.5533	0.1752	5.9394	2.5355	15.569	25.841	54.606	75.222	112.69	138.22	163.95	205.98	257.35	289.77	318.8	302.14	341.66	398.98	398.12	433.05	434.77	481.62	502.97	538.63	569.08	597.67	612.95	659.23	727.09	698.02	679.73	696.51	664.02	627.9	653.87	725.47	741.34	753.68	795.44	806.9	793.35	785.57	774.57	781.12	778.19	786.54	796.83
0	0	0	2.7604	10.485	12.572	19.59	50.144	124.45	173.22	281.52	371.21	484.32	587.2	655.42	754.55	817.06	925.71	978.68	1064.8	1150.3	1284.8	1319.2	1414.2	1471.3	1528.5	1599.2	1688.5	1711.5	1728.2	1778.7	1836.4	1858.1	1938.1	2016	2049.3	2082.9	2173	2207.2	2237.6	2282.7	2388.4	2446.4	2455.3	2469.7	2487.2	2587.2	2630.5	2616.3	2735.1
9.8114	5.5899	0	0	0	4.6737	20.539	45.58	70.603	115.48	146.74	200.66	277.95	331.96	403.8	409.96	443.46	486.6	544.28	636.82	718.92	793.71	835.82	885.1	991.42	962.76	1146.6	1199.5	1258.1	1276.5	1339.3	1414.8	1493	1587.3	1700.8	1828.2	1977.7	2083.4	2213.9	2390.4	2503.4	2691.7	2794.4	2784.7	3013.3	3160.4	3275.3	3310.9	3330.9	3379.5
0	37.371	18.925	16.785	0	0	0	13.046	55.997	139.58	284.25	377.63	521.38	667.85	856.39	815.88	1076.5	1291.7	1430.6	1560.4	1665	1812.6	2013.7	2145.5	2258.5	2366.1	2535	2817.7	2881.7	3009.9	3261	3238	3423.8	3391.2	3498.8	3482	3779.6	3837.9	4017.5	3934.1	4301	4080	4500.8	4619.9	4569.6	4771.6	4729.2	5041.7	4968.5	5120.3
0	0	0	16.967	13.621	4.4646	11.718	37.84	117.27	192.38	301.9	422.82	476.95	601.29	686.65	778.46	930.17	1072.4	1172.5	1255.7	1305.7	1420.4	1590.8	1642.7	1717.5	1707.6	1814	1859.1	1892.9	1954.9	1889.4	1991.2	2031.1	2072.9	2135.7	2143.1	2307.4	2383.3	2479.4	2456.1	2332.6	2492.5	2374.9	2424.4	2440.6	2958.2	2586.3	2573	2502.3	2519.8
0	6.1134	13.583	0	11.905	49.227	0	23.655	8.6333	0	0	0	0	0	0	0	4.5595	0	0	0	0	0	0	2.2679	50.896	69.491	85.901	100.87	143.04	152.83	181.89	227.56	287.67	471.47	653.79	949.87	1099.4	1280.1	1856.5	1873.9	1686.1	1827.8	1832.1	1984.5	2095.7	2252.6	2390.8	2471.2	2525.6	2562.2
0	0	0	17.194	0	0	0.59034	5.6285	6.5914	14.317	18.259	20.073	25.714	17.257	46.139	51.867	65.173	84.086	89.8	140.95	187.21	248.39	298.12	375.59	449.02	513.54	583.71	656.72	756.11	829.08	900.61	940.48	972.69	1076.5	1106.5	1203.6	1279	1301.2	1406.7	1481.4	1588.4	1642.3	1649	1689.8	1709.6	1772.5	1815.9	1828.7	1864.4	1881.8
0	7.6664	4.3002	4.0276	0	0	7.6168	41.284	116.45	199.17	275.68	343.41	442.14	536.34	574.25	691.42	738.67	800.68	857.45	917.99	959.39	1119.9	1379.7	1564.3	1642.1	1681.4	1886.9	1957.3	1998.4	2044.2	2097.5	2158.2	2315.9	2340.8	2616	2599.5	2538.7	2626.7	2664	2696.8	2724.7	2810.6	2817.5	2847	3006.4	2877.5	3040.9	3076.7	3006.7	3120.6
0	0	0	14.222	55.256	91.545	94.557	132.66	164.37	194.92	215.9	243.09	302.4	297.01	344.32	356.47	371.87	398.36	381.65	437.74	478.85	527.39	607.88	668.84	772.71	904.41	944.98	1015.5	1120.3	1220	1292.8	1389.4	1479.3	1628.1	1810.7	2044.8	2221.2	2349.5	2570.1	2662.7	2759.9	2944.2	2987	3120.3	3226.7	3308.7	3480.3	3494	3514.1	3574.2
3.5841	3.3045	0	4.4864	0.60428	0	0	13.151	29.522	62.268	116.73	155.06	238.87	256.1	332.4	369.04	421.97	476.5	507.96	572.67	627.36	670.95	722.03	757.53	865.42	918	978.99	1037.8	1067.9	1129.8	1142.6	1197.3	1229.9	1375.2	1477	1663.6	1767.7	1835.5	1921.2	1948.8	1941.8	2098.4	2128.1	2164.2	2218	2260.1	2359.3	2321.8	2356.1	2342.2
0	4.3102	0	0	3.1019	0	19.542	51.841	120.56	198.39	313.42	407.4	544.34	676.79	799.73	929.92	908.93	1118.8	1079.6	1226.1	1253.1	1412.6	1406.2	1493.6	1535.7	1566	1569.5	1613.3	1657.1	1703.6	1816	1841.6	1923.7	2069.3	2247.5	2352	2613.5	2550.4	2663	2821.8	2822.4	2737.7	2796.8	2740.9	2768.8	2939.7	3019	3545.8	3568.8	3458
0	0	0	3.6744	20.594	57.386	69.218	104.67	31.329	109.63	246.19	300.72	461.15	562.45	523.02	743.69	772.92	908.98	941.55	1013.8	1089.3	1158.6	1154.2	1134.3	1176.1	1256	1314	1494.5	1545.6	1536.8	1626.3	1681.9	1691	1709.5	1739.3	1821.9	1771.3	1829.9	1791.5	1856.2	1844.2	1886.8	1680.7	1710.2	1654.2	1688.8	1669.2	1620.3	1633.6	1730.8
0	0	0	27.08	32.276	56.624	53.719	63.585	142.46	184.71	239.14	320.53	425.41	543.94	586.66	657.79	767.27	809.06	853.94	901.16	996.15	1101.5	1114.8	1222.2	1296.1	1432.1	1502.6	1555.2	1618.2	1643.3	1660.1	1872.4	1866.9	1979.4	2070.8	2146.8	2175.5	2440.4	2350.1	2401.1	2455.4	2478.8	2547.7	2553.2	2605.9	2620	2655.9	2563	2671.9	2724.9
0	0	0	16.672	1.2493	6.309	1.793	8.7948	40.404	89.163	150.56	213.81	316.42	356.46	441.24	531.79	613.88	645.2	710.01	782.22	825.75	965.97	989.73	1013.9	1160.4	1204.1	1216.3	1284.7	1362.7	1442.2	1462.8	1516.9	1457.5	1643.1	1719.2	1910.8	1976.7	1938.8	2091.1	2085.4	2117.3	2095.6	2155.2	2169.5	2157.2	2258.6	2348.5	2378.1	2372.5	2475.2
0	3.6958	2.2091	5.6885	0.65155	11.247	0.076582	10.063	0.57246	16.618	17.942	18.215	49.09	42.022	66.372	40.174	68.123	69.784	88.779	95.144	136.13	151.93	145.6	180.82	217.91	238.31	292.68	316.97	324.6	373.83	402.26	422.06	455.78	517.82	538.48	535.39	602.17	640.31	741.37	742.1	749.9	813.97	845.4	820.2	890.12	942.28	967.85	972.96	1059.5	1072.2
0	0	0	0	16.603	124.94	314.96	614.27	956.26	1345.9	1715.9	2190.6	2716.2	3007.7	3353.9	3730.4	3962.6	4196.5	4397.7	4683.3	4869.3	5041.7	5059.6	5278.9	5054.6	5304.3	5440.5	5506.5	5538.2	5676.3	5546.1	5754.9	5816.4	5852.6	5986.3	6151.4	6103.2	6140.2	6410.7	6281.7	6255.5	6340.6	6410.4	6391.1	6346.4	6385.7	6449	6381.9	6427.9	6527.5
26.434	34.119	0	7.7544	7.2036	0	0	0	0	0	26.896	107.22	131.29	198.1	309.03	331.63	367.21	570.86	700.69	797.78	938.83	965.53	1074.4	1170	1223.7	1308.1	1353.2	1409.7	1465.4	1432.7	1461.2	1639.6	1681.6	1671.9	1618.8	1695.6	1777.3	1719.9	1674.4	1676.7	1659.9	1673.4	1712.7	1784.1	1857.9	1910.3	1976.9	1971	1955.2	1947.3
0	0	0	23.285	0	2.5219	12.03	9.9766	0	0	0	0	0	0	0	0	0	0	0	0	0	0	0	0	0	0	0	0	0	0	22.708	19.851	39.694	30.259	83.647	91.374	122.42	167.1	168.08	201.38	217.17	246.52	274.79	305.75	289.31	326.28	309.35	346.23	333.05	369.45
0	0	5.1518	8.515	3.7379	6.3048	3.2935	32.008	89.268	151.02	246.18	333.32	416.4	499.79	595.97	664.62	753.23	799.9	874.36	930.59	1031.5	1105.5	1206.6	1264.8	1348.1	1380	1394	1411.9	1454.3	1467.2	1514.2	1525.5	1570.8	1571.9	1575.8	1574	1622	1615.4	1599.5	1597.7	1574.2	1565.8	1583.1	1573.9	1605.6	1631.9	1651.7	1701.9	1695.3	1686
0	0	0	7.7079	0	16.449	16.147	74.356	155.54	247.52	404.56	517.12	691.79	802.14	969.85	1122.5	1294.6	1472	1585.7	1778.5	1877.6	2077.9	2248.8	2329	2546.8	2688.8	2868	2985	3091.2	3323.7	3396.3	3526.9	3576	3745.4	3920.3	4031.5	4184.5	4192.6	4271.4	4256	4199	4436.1	4394.2	4469.9	4425.6	4463.6	4577.7	4565.3	4627.6	4602.5
0	8.4048	0	0	6.939	13.055	0	0	0	0	0	1.1137	0	4.6536	0	6.0217	18.765	29.687	45.832	51.088	43.192	92.935	85.994	118.75	150.38	208.37	248.15	281.59	314.28	320.68	336.02	367.04	392.47	426.76	473.41	472.68	498.61	540.47	567.4	570.08	608.65	646.49	657.8	638.91	620.83	659.52	681.08	736.1	705.17	719.66
0	0	10.782	0	0	28.872	65.842	137.28	212.54	346.93	504.02	661.78	812.74	935.19	1057.9	1191.1	1359.6	1370.1	1465.6	1583.4	1695.8	1772.8	1835.5	1967	1983.1	2055	2102.3	2149.7	2112.1	2061.5	2158.6	2162.5	2208.9	2215	2202.9	2317.5	2287.6	2307.1	2394.1	2445.8	2497.5	2475.5	2535.1	2517.8	2505.3	2566.6	2578.8	2651.2	2613.7	2677.2
0	0	0	0	0	0	6.2645	29.373	56.419	72.68	114.1	143.47	172.29	205.93	231.73	254.92	294.94	316.53	354.52	373.75	425.54	496.49	539.2	588.33	669.7	762.73	811.14	875.76	949.61	990.62	1103.7	1161.6	1259.2	1371	1489.1	1558.3	1713.3	1870.4	2056.4	2197.3	2206.8	2315	2471.1	2527.7	2616.4	2662.8	2730	2831	2896.4	3034.5
0	0	0	3.7712	5.893	4.6666	4.7439	26.498	40.227	67.425	115.59	140.24	157.06	185.2	245.42	269.73	301.95	323.1	318.6	346.81	355.26	384.32	381.78	400.52	425.81	423.11	431.44	444.36	451.82	454.65	456.64	467.77	472.51	480.12	517.81	473.23	465.06	465.01	471.82	489.33	471.92	474.92	481.83	470.65	478.68	488.99	478.12	444.02	486.78	488.25
0	0	0	0	67.944	134.1	126.55	159.04	179.52	206.32	248.17	234.06	275.83	191.4	257.93	253.42	275.43	291.19	326.35	347.1	347.04	315.28	275.79	278.86	322.83	331.95	323.51	331.51	375.99	349.48	367.39	419.53	436.07	423.66	471.69	487.56	523.19	510.53	539.27	558.61	595.28	602.4	616.96	608.49	635.33	625.84	640.7	730.6	735.55	711.5
0	14.168	11.37	0	0	0	14.424	49.93	97.024	167.01	190.01	285.56	399.72	472.95	546.27	693.39	876.02	833.09	896.03	963.72	1145.7	1271.2	1465.3	1666.2	1916.9	2169.2	2362.6	2555.5	2768.9	3013.1	3207.7	3439	3733.8	4001.2	4184	4299.5	4456.2	4666.8	4666.5	4806.6	4906.4	5035.2	5093.8	5162.3	5216.3	5223.3	5218.2	5220.8	5296.8	5203.3
0	3.0677	0	0	0	5.4149	56.933	140.2	227.92	369.2	535.08	616.01	751.11	967.11	1115.1	1271.4	1412.6	1532.2	1764.4	1892.2	2062.1	2201.5	2334.8	2552.2	2696.3	2366.2	2373.9	2494.1	2669.4	2697.3	2755.4	2876.9	2879.4	2928.4	3028.3	3019.2	3134.1	3144.6	3174.7	3300.8	3306.8	3376.6	3441.4	3513.4	3553.6	3596.1	3630.9	3731.2	3730.8	3721.7
0	0.82683	0	19.355	0	0	0	23.585	66.255	107.85	155.09	238.69	305.28	320.65	407.42	453.5	540.22	534.35	346.92	373.01	377.66	403.73	431.31	451.86	433.61	468.24	486.15	529.36	764.16	547.32	523.4	580.01	572.23	863.55	921.55	984.79	1062.4	1161.8	988.14	971.13	1056.5	1138.9	1251.3	1252.6	1277.4	1288	1309.4	1399.1	1428.6	1491.5
0	0	0	38.837	77.703	56.295	146.35	166.08	232.02	261.56	327.07	388.42	437.71	496.9	526.47	555.95	570.94	613.41	645.41	680.87	728.92	782.84	781.8	875.91	896.77	887.58	974.15	1045.8	1073.2	1123.6	1165.6	1150.6	1200	1256.8	1420.4	1469	1641.5	1736.3	1776.4	1848.4	1923.6	1975.4	2077.5	2102	2105.5	2138.3	2117	2068.1	2027	2083.7
0	0	0	0	31.477	56.086	99.265	151.54	249.72	403.65	557.81	713.65	922.26	1083	1177.3	1335.3	1506.2	1581	1810.2	1999	2052.5	2170.6	2224.4	2396.4	2426.6	2480	2669.6	2677.1	2716.7	2711.9	2807.8	2946.4	3012.4	3050.2	3161.1	3215.6	3249.8	3320.4	3500.8	3452.5	2966.3	3066.7	3121.5	3581.8	3587.4	3155.2	3593.9	3600.2	3690.8	3736.3
0	0	0	0	0	5.6173	16.163	20.675	21.813	21.022	36.924	35.67	35.541	53.015	40.017	53.063	55.174	44.156	57.462	77.116	90.557	141.79	146.51	174.49	222.18	164.05	201.27	237.39	268.29	295	341.19	365.13	385.91	392.28	419.87	444.58	460.13	455.05	457.36	476.98	474.73	479.08	486.78	493.94	489.43	492.13	469.09	484.02	494.58	491.72
44.379	54.157	2.2998	16.625	0	0	0	0	4.3056	86.101	150.92	241.67	353.01	461.82	533.68	662.3	724.1	742.73	883.94	910.39	1013.1	1106.9	1042.7	1117.9	1089.3	1187.6	1170.1	1206	1164.7	1201	1249.2	1284.5	1261.7	1254.9	1277.7	1263.6	1288.2	1276.6	1320.1	1266.7	1256.3	1297.2	1230.6	1246.3	1279.8	1280.8	1248.5	1285.9	1230.7	1270
0	0	0	22.286	12.561	34.12	50.468	50.954	50.293	94.097	98.787	133.84	156.31	146.71	147.23	165.2	179.83	165.82	129.91	135.03	155.38	0	0	0	0	0	0	0	0	0	0	0	0	0	0	16.51	171.43	172.97	239.12	296.14	370.16	388.55	428.08	451.3	469.48	469.42	525.39	551.16	570.36	591.2
0	1.5109	0	2.7976	0	5.7748	9.0338	46.047	81.733	129.33	201.66	254.56	318.28	360.85	451.35	477.8	545.39	577.29	665.16	707.82	761.2	810.01	837.81	883.47	900.56	971.77	942.74	1004.2	1006.5	1021.2	1054.5	1113.3	1116.4	1136.2	1135	1144.6	1182.6	1156.7	1159.7	1190.5	1161.8	1191.9	1179.6	1168.6	1174.9	1182.1	1157.6	1163.1	1143.8	1201.5
6.9437	4.6209	0	0	0	0.92691	0	19.62	73.04	134.34	241.3	353.09	466.47	620.11	755.52	869.39	1066.9	1085.3	1154.6	1295.5	1389.4	1433	1490.2	1517.9	1592.4	1671	1626.9	1765.2	1861	1666.2	1744.3	1710.6	1749	1796	1814	1878	1596.1	1816.1	1712.2	1932.8	2007.4	1930.5	2110	2091.8	2107.8	2102	2071.8	2126.1	2167.7	2137.3
0	0	0	7.0625	8.5215	2.0234	9.6212	11.632	24.326	44.225	53.23	66.794	93.982	93.722	128.09	131.58	156.36	161.02	189.44	193.23	207.88	230.07	252.7	263.66	312.79	340.05	369.63	410.8	401.93	452.18	492.08	500.77	538.47	557.12	573.4	624.32	635.87	661.14	675.84	717.34	726.92	694.41	736.54	731.32	788.65	805.09	822.58	846.12	833.16	875.44
0	0.38641	0	9.9754	7.6576	6.2833	0	0	35.266	52.313	90.543	118.83	154.44	180.68	239.36	285.74	309.99	322.86	392.83	426.29	474.65	518.4	561.81	652.6	718.44	792.69	824.17	860.52	905.89	945.74	1005	1053.6	1097	1119.4	1156.6	1153.3	1168.9	1238.5	1264.7	1305.5	1359.1	1375.2	1326.1	1303.2	1347.9	1295.4	1332.8	1397.3	1392.3	1426.1
21.801	16.193	0	0	0	0	15.752	88.595	190.1	356.55	552.48	754.27	980.73	1235.8	1422.3	1621.7	1835.3	1918.8	2084.3	2161.9	2240.7	2329.7	2370	2571	2579.8	2582.6	2670.3	2645.1	2753.8	2766.7	2736.3	2764.3	2743.6	2818.4	2810.7	2838.6	2875.6	2862.4	2828.6	2820.3	2759.9	2699.6	2709.9	2685.6	2707.2	2656.9	2648.4	2706.7	2678.1	2711.7
0	3.1994	0	5.0104	0	1.0391	12.732	67.643	107.13	176.62	279.57	369.55	511.58	637.98	775.07	934.86	955.29	1060.8	1242.9	1360.1	1489	1591	1586.2	1763.1	1821.4	1935.2	2050.3	2130.4	2280.2	2270.9	2369.4	2398.7	2519.4	2676.7	2716.5	2974.3	3196	3274.6	3478.3	3704.8	3747.2	3979.1	4046.6	4127.2	4235.7	4362.9	4496.2	4545	4613.6	4641.8
0	0	0	0	22.704	31.495	76.205	82.088	199	294.5	450.71	424.78	699.99	589.7	704.22	797.86	1225	909.74	965.42	1070	1118.7	1278.1	1151.4	1434.8	1321	1544.6	1844.2	1658.7	1940.9	1565.7	1583.8	1819.1	1809	1816.7	1890.4	2275.9	2176.3	2364	2409.3	2509.6	2546.1	2608.4	2608.6	2694.1	2637.8	2704	2711.8	2696.1	2681	2807.6
0	2.3628	0	11.85	10.37	2.2886	12.467	17.829	29.016	54.335	50.732	89.898	102.96	153.06	171.58	203.38	201.85	206.59	227.58	260.53	269.77	291.29	310.23	303.07	329.25	319.86	297.9	307.62	272.21	300.92	324.02	321.49	301.72	322.78	326.56	323.64	334.95	354.65	340.78	358.93	376.81	379.6	380.6	389.85	374.75	371.32	362.08	350.34	373.75	375.89
0	0	0	15.934	29.558	20.379	34.321	24.421	43.87	56.564	125.03	136.33	172.34	221.13	234.64	287.79	286.98	313.25	425.79	474.1	539.49	619.5	678.94	789.48	792.03	875.75	921.37	934.49	964.13	1039.7	1068.5	1161.3	1167.1	1247.4	1335.8	1337.4	1421.9	1495.9	1523.2	1520	1580.1	1587.5	1680.5	1639.3	1718.7	1706.6	1718.4	1747.1	1800.9	1829.1
0	0	0	4.9351	45.783	42.261	61.1	63.589	101.18	128.97	147.11	164.91	186.83	237.53	229.69	246.68	278.4	294.69	308.96	321.04	321.33	342.96	359.33	372.02	362.65	353.41	381.43	333.57	337.15	323.47	308.77	400.29	468.48	525.3	621.06	746.28	857.55	919.27	1065	1172.6	1307.1	1448.5	1496	1590.7	1686.1	1743.7	1861.8	1885.9	1959.4	2101.2
0	0	0	21.649	6.1099	0.81577	63.668	62.265	100.25	146.31	242.94	275.91	373.37	494.84	544.03	543.2	586.42	651.42	730.32	760.52	829.18	1034.3	1086.4	1177	1220.9	1275.4	1307.5	1264	1239.4	1310.9	1444	1533	1540	1502.3	1531	1601.1	1660.3	1463.9	1578.4	1506.6	1591.8	1481.5	1416.7	1435.2	1503.7	2007.2	1579.1	2065.2	2126.6	2096.4
0	31.768	10.751	9.0802	0	0	0	0	0	0.74534	18.987	28.463	42.441	64.115	59.347	92.155	94.58	114.19	96.548	122.88	143.03	173.92	234.09	254.88	257.21	278.08	290.79	322.5	322.57	326.76	338.36	367.83	397.21	371.83	374.13	418.77	462.05	449.48	464.37	463.09	472.16	492.86	504.96	537.06	522.48	514.55	535.21	554.61	555.42	561.04
0	0	0	121.1	27.8	0	0	0	0	0	0	0	0	0	0	0	0	0	0	0	0	55.912	241.99	292.92	437.69	491.34	657.29	712.63	1115.5	886.81	1211.9	1112.6	1231.3	1360	1437.5	1414.7	1620.5	1697.3	1879.8	1855.1	2053.9	2189.4	2269.3	2223.7	2297.4	2343.6	2366.1	2437.6	2371.8	2681.5
0	0	0	22.95	71.215	90.335	131.59	185.13	191.21	298.79	334.34	456.62	553.27	530.13	665.84	732.24	830.26	884.97	913.06	1020.6	1099.8	1208.9	1301.9	1405.1	1525.6	1607.9	1694.9	1802.1	1824.1	1865.3	1980.6	2019.6	2094.1	2204.2	2271.4	2425.8	2449.9	2588.3	2631	2764.9	2806.2	2860.1	2959.8	3057.7	2799.5	2860.2	2867.3	3000.3	2947.2	3048.9
0	4.6797	5.5492	12.233	0	3.3459	0	9.8071	20.661	27.664	44.37	63.423	71.393	92.018	96.302	129.13	108.9	116.78	132.53	159.3	213.02	278.33	354.49	439.47	440.57	532.05	589.05	724.44	633.93	688.22	722.28	783.57	840.53	850.9	892.92	947.64	968.92	1059.9	1060.5	1016.5	1001.6	1036	1065.3	1053.7	1047.4	1059.1	1066.7	1072.1	1066.7	1047.7
0	4.5309	2.5084	3.0546	0	0	27.145	78.129	147.86	264.9	373.6	484.51	642.64	735.78	857.68	991.91	1087.6	1280.4	1264	1427.7	1592.1	1846.1	1862.8	1995.8	2219.2	2305.6	2554	2757.8	2773.8	2882.2	3038.4	3246	3357	3468.1	3555	3681.4	3777.8	3908.2	4067.9	4131.8	4260.1	4280.4	4395.6	4507.8	4462.2	4541.2	4504.2	4627	4684.3	4642.2
0	0	0	0	0	3.8904	26.956	59.521	89.351	160.01	246.23	337.32	429.19	540.86	602.59	695.29	778.57	865.64	925.24	1014	1077.4	1190.4	1197	1312.7	1482.1	1539.6	1550.2	1655	1912.7	1774.7	1874.4	1868.9	1961	2007.1	2109.5	2177.6	2235.8	2259	2256.9	2365.3	2377.7	2427.1	2472.4	2471.7	2519	2539.8	2526.4	2577.4	2475	2599.2
0	0	0	105.67	146.68	316.62	0	36.635	78.58	210.6	437.63	597.05	885.78	1116.6	1326.5	2708.1	2690.5	2213.3	2349.4	2612	2744.5	2780.7	2781.4	2901.1	2939.2	3031.1	2979.4	3127	3124	3088	3306.8	3293	3336.4	3563.5	3690	3726.9	3784.5	3901.1	4094.3	4155.5	4396.3	4481.5	4585.8	4722.7	4707.5	5068.9	4795.4	4944	5175.1	5270.6
0	0	11.031	8.5434	8.752	0.1269	0.69089	0	0	2.8941	2.99	0	0	0	5.1243	0	0	0	0	0	0	0	0	0	0	0	0	0	0	0	0	0	0	0	0	0	0	0	0	21.564	19.752	74.666	82.358	85.036	81.956	95.288	146.33	159.34	161.1	167.38
0	0	0	0	16.902	3.922	16.451	33.018	113.28	205.09	362.36	510.37	692.74	854.2	1088.3	1261.1	1412.1	1564.8	1681.2	1854.7	2035.8	2210.5	2261.9	2438.9	2598.9	2578.3	2650.6	2733.4	2766.6	2880.7	2982.9	3078.1	3141.3	3230.4	3371.3	3495.7	3726.4	3671.1	3930.5	4035.4	4206.8	4296.8	4333.3	4336.4	4473.2	4566.6	4631	4642.4	4651.2	4680.9
0	0	0	4.1445	0	11.959	39.06	100.47	169.21	271.31	364.89	526.07	646.37	748.54	900.81	980.39	992.8	1216.8	1307.5	1496	1450.3	1714.3	1871.4	1976.5	2035.1	2128.4	2154.8	2232.3	2207.7	2205.8	2058.2	2152.9	2217.3	2278.9	2332.4	2358.9	2484.2	2596.2	2698.1	2750.4	2826.4	3048.7	3209.5	3203.6	3236.3	3362.3	3222.4	3173	3226.3	3266.6
25.422	12.143	0	0	0	0	20.55	115.32	245.55	381.59	597.7	846.43	1065.7	1289	1523.5	1698.2	2023.7	2068.1	2264	2343.3	2519.9	2721.1	2767.8	2879.7	2999.6	3025.3	3215.1	3243.9	3408.7	3459.4	3516.3	3598.2	3605.7	3682.5	3747.8	3849.3	3924.4	3980	3989.8	4013.7	4029.4	4115.7	4211.2	4224.6	4224.4	4243.4	4246	4289.6	4208.6	4273.6
0	0	0	0	0	30.302	40.906	22.788	65.834	127.89	192.39	248.28	360.21	448.99	546.65	565.42	673	714.32	722.56	770.09	865.02	858.71	920.65	941.08	1021.1	1105.3	1133.8	1172.6	1226.8	1249.1	1261.6	1289.6	1329.6	1423.3	1485.9	1606.4	1665.8	1769.3	1856.8	1922.3	2039.3	2024.7	2182.8	2287.9	2355.7	2530.6	2531.3	2543.8	2631.9	2677.8
0	0	0	0	71.473	159.56	230.46	327.05	551.68	681.05	520.54	1089.7	1195.1	855.49	947.14	1567.4	1648.1	1719	1878.7	2012.7	2152.1	2288.4	2434.1	2605.9	2754.3	3334.6	3299.1	3464.1	3485.8	3641.3	3684.7	3627.3	3776.8	3808.7	3755	3925.3	3985.1	3962.6	3994.1	3971.7	3976.3	4065.1	4096.6	4136.6	4244.8	4177.4	4200.8	4198.8	4154	4275
11.734	4.385	13.44	3.728	0	0.018929	0	0.0058078	44.42	50.571	103.78	145.52	184.11	260.59	304.05	379.07	430.58	494.83	514.74	546.2	589.3	638.69	667.48	661.76	766.72	794.73	824.36	878.06	899.64	920.25	940.85	978.98	1017	1010.9	1054.9	1058.2	1077.6	1104.5	1116.7	1131.5	1116	1138.3	1157	1118.9	1150.7	1143.3	1151.6	1150.2	1163	1164.3
0	0	0	0	0	10.736	2.2186	13.276	20.293	22.613	29.627	38.594	57.969	52.702	63.554	62.705	77.465	84.795	107.64	152.01	226.92	304.42	371.89	489.13	587.74	711.31	794.06	883.96	991.14	1080.7	1157.2	1196.2	1314	1399.4	1531.7	1598.1	1814.7	1910.2	2077.7	2167.3	2297.2	2508.1	2641.1	2730.5	2743.5	2848.8	2961.8	2981.8	3040.7	3235.6
1.2926	179.98	0	0	0	9.7687	0	132.71	193.45	137.12	147.33	320.44	617.27	582.76	701.27	715.71	982.35	780.11	812.46	777.21	1052.6	963.59	1122.2	1268	1241.5	1130.5	1360.1	1303	1913.5	1444.6	1316.4	1444.9	1480.5	1501.1	1526.9	1583	1638.4	1696.6	1630.5	1626.6	1503.5	1557.6	1756.6	1666.6	1657.6	1752.8	1785.5	1950	1916.5	1893.1
0	0	0	10.078	31.511	69.368	75.022	75.314	123.4	165.99	230.12	89.019	375.29	467.39	351.47	618.83	685.44	507.63	761.56	894.95	916.85	938.23	1034.5	1109.3	1250	1336.6	1431.5	1483	1578.1	1624.1	1796.8	1742.5	1736.5	1620.2	1999	2023.1	2128.4	2502.6	2179.7	2162.3	2471.9	2373.3	2402.2	2596	2801	2591.5	2821.4	2708.9	2719.7	2418.3
0	6.2932	4.8512	10.927	25.821	20.794	19.224	40.221	74.846	109.42	115.3	166.5	181.34	252.56	259.83	294.2	325.53	379.43	387.84	432.08	422.86	448.54	483.89	487.23	523.13	487.81	517.4	553.71	684.94	510.7	518	535.31	528.64	681.3	721.86	550.08	574.88	607.16	599.73	519.7	511.14	502.93	503.93	486.6	515.43	487.09	507.38	502.41	512.28	512.42
0	0	0	18.969	6.7766	42.034	44.21	64.471	109.02	102.09	120.63	145.54	132.69	179.62	170.36	210.23	194.57	191.29	221.37	209.04	239.25	298.33	303.71	322.05	338.72	385.98	397.51	411.83	422.37	452.74	447.23	489.81	491.56	516.62	568.33	550.57	602.95	632.98	638.47	676.32	672.62	704.2	732.64	709.9	719.82	738.58	751.17	770.67	795.88	773.97
0	0	0	17.22	0	0	10.351	20.897	18.954	18.155	29.785	23.202	45.215	35.644	57.19	66.658	94.706	88.447	109.75	134.79	171.08	219.97	281.97	342.22	415.32	469.19	525.12	581.92	639	662.92	688.67	727.39	762.87	774.71	750.41	802.3	832.37	852.22	894.82	926.71	948.84	990.45	1007.3	992.01	1027.8	1031.7	1097.5	1105.4	1115.2	1129.7
0	0	0	0	12.011	18.756	68.687	151.24	295.74	441.24	741.45	953.62	1106.8	1306.6	1516.5	1723.2	1884.7	1991.1	2136.7	2281.9	2280.8	2338.3	2509.4	2569.2	2601.4	2684.1	2645.4	2777.7	2752.7	2748.8	2806.7	2840.3	2302.9	2382	2422.8	2434.2	2489.1	2494.5	2455.3	2507.8	2569.4	2526.4	2573.4	2591.5	2475.5	2556.2	2504.9	2580.9	2588	2585.5
36.173	34.804	14.011	0	0	0	0	0	1.5178	11.214	0	0	3.5257	16.464	44.195	53.926	34.252	34.613	78.722	85.125	107.81	86.568	70.205	70.605	73.579	84.817	70.84	100.11	90.61	101.32	90.498	123.73	118.77	189.29	212.89	192.73	224.56	191.42	203.69	189.68	195.31	171.17	214.84	242.18	235.26	255.97	260.17	257.37	275.4	271.9
0	0	0	0	0	16.838	55.223	129.17	251.95	412.84	544.14	691.79	822.14	992.72	1145.8	1246.9	1302.3	1440.2	1531.5	1611.4	1659.7	1772.9	1800.2	1861.4	1884.4	1916.9	2007.4	2018.4	2015.8	2006.6	2068.5	2122.5	2169.2	2221.2	2169	2192.7	2274.8	2328.1	2402	2413.6	2548.5	2614.5	2549.1	2603.4	2677.3	2648	2704.6	2734.2	2643.9	2714.8
0	17.182	0	42.73	41.119	17.141	0	0	0	0	0	0	0	0	0	37.8	82.097	44.619	15.075	41.922	111.12	209.84	168.41	282.9	262.72	477.02	459.08	548.34	582.95	556.53	587.96	693.65	698.36	693.49	756.6	830.09	779.17	755.92	768.33	742.95	870.05	924.03	986.73	981.09	945.26	898.37	947.89	1055.5	1035.4	1006
0	0	0	0	0	6.7437	27.274	47.981	85.733	104.99	119.19	171.46	199.27	245.7	299.21	318.46	369.69	420.38	418.12	430.72	496.79	518.67	552.61	572.98	608.7	622.13	661.79	708.3	634.97	292.8	275.73	302.39	291.32	328.91	332.79	359.56	356.57	386.32	405.36	423.44	434.68	468.48	519.93	500.01	496.38	522.62	579.8	641.49	493.95	422.78
0	0.39994	9.5027	10.83	8.0446	8.9076	0	0	0	0	0	0	0	0	0	0	0	0	0	0	0	0	0	11.117	30.416	52.787	97.014	97.828	128.87	168.73	192.77	229.42	269.78	302.64	336.33	357.46	367.15	442.65	490.7	552.16	594.34	624.26	672.24	686.46	751.72	751.78	763.73	829.94	832.59	843.51
8.5341	7.0743	14.071	0	0	0	2.005	49.504	102.55	201.32	288.58	380.67	491.3	603.27	691.99	797.25	914.6	923.04	1009.5	1107.4	1134.4	1178.5	1209.2	1274.4	1238.6	1208.4	1227.5	1282.5	1269.3	1325.5	1298.1	1349.1	1264.2	1250	1276.9	1250.5	1279.3	1304	1292.9	1272.4	1267.9	1270.7	1234.9	1232.3	1237.1	1245.3	1240.2	1229.5	1264.4	1253.2
28.322	0	3.1516	7.1286	0	0	0	0	0	0	0	0	18.182	10.855	40.564	37.758	40.893	71.787	148.52	625.74	496.76	606.17	808.97	1084.6	1311.1	1531.7	1741	2001.9	2207.4	2293.5	2585.5	2804.9	2951.9	3117.5	3212.4	3511.9	3743.1	3846	4052.7	4044.3	4118	4443.3	4684.9	4822.9	4997	5111.8	5163.6	5207	5253.5	5288.9
0	0.40209	13.126	20.376	8.1434	3.7695	1.9921	5.8463	33.611	105.53	127.66	221.74	269.45	322.07	429.83	493.57	574.49	610.18	620.87	707.63	812.07	911.49	1024.1	1170.7	1307.1	1433.5	1473.6	1601.5	1725.1	1802.6	1867.9	2053.7	2063.3	2194.6	2297.6	2381.6	2457.4	2593.6	2704.8	2839	3004.8	3038.3	3111.7	3232.9	3354.6	3273.3	3388.9	3436.4	3625.7	3581.4
0	0	0	0	1.8876	0	58.765	181.17	350.91	559.16	783.07	999.48	1314.5	1639.5	1932.1	2121.5	2395.7	2417.6	2679.5	2925.9	2950	3197.5	3275.2	3398.5	3560.2	3707.9	3703.7	3924.6	3975.5	4190.2	4353.4	4410.3	4366.2	4500.3	4563.2	4522.4	4672.7	4748.3	4902.5	5213	5282.2	5514.7	5553	5679.9	5792.6	5992.6	5968.5	6058.6	6096.6	6122.4
20.635	9.0562	0	1.2314	0	0	0	8.6376	57.505	95.158	152.99	218.73	288.44	345.46	429.69	469.19	531.83	575.53	615.95	679.31	740.52	797.6	863.93	939.23	1039.3	1083	1185.2	1242.5	1301.7	1383.5	1441.6	1473.3	1527.5	1613.3	1673.1	1822.2	1881.6	1879.4	1975.7	2070.4	2112.9	2223.9	2345.3	2433.5	2493.8	2545.1	2564.1	2675.1	2688.5	2776.7
3.7127	12.44	0	14.406	0	0	7.6881	45.389	103.35	154.35	223.66	304.97	418.15	490.91	587.53	679.51	734.93	775.58	882.73	940.98	1059.1	1172.6	1351.4	1461.7	1652.5	1804.7	1954.7	2089.3	2209.7	2272.1	2393.3	2550	2606.1	2746.8	2876.7	2974.8	3093.2	3167	3282.2	3399.3	3497.5	3580.4	3570.9	3669	3743.5	3716.3	3739.3	3768.5	3804.8	3835.7
0	0	0	0	4.5715	12.217	32.209	59.995	98.116	160.61	255.98	325.43	381.45	504.67	541.47	609.79	696.23	748.48	841.84	909.16	922.52	1047.3	1010.1	1006.2	1039.3	836.67	882.54	911.12	910.23	934.26	944.51	957.59	977.48	983.83	1028.8	1023.3	1018	1008.2	987.65	1023.9	1032.6	1043.5	1041.7	1076.3	1052	1048.8	1010.4	1051.4	1027.5	1048.7
0	0	0	5.494	17.71	51.294	82.616	170.02	288.41	375.1	494.38	600.81	746.08	873.41	983.3	1106.3	1173.9	1273.9	1397.3	1507.5	1657.4	1658.5	1679	1808.5	1873.9	1847.8	1910.7	1854.2	1950.7	1899.3	1933.9	1769.3	1838.6	1743.4	1592.7	1554.6	1532.1	1492.1	1462.5	1515	1525.2	1606.1	1581.5	1618.1	1592.6	1650	1772.4	1806.8	1797	1850.9
0	0	20.342	12.167	33.529	41.022	69.173	51.966	49.199	44.6	38.494	42.976	43.435	40.462	66.814	124.79	140.42	130.67	62.279	42.698	54.232	52	38.558	57.042	41.719	37.528	129.55	161.21	175.88	226.64	328.9	367.07	496.89	509.97	623.38	741.41	887.11	1036.2	1286.9	1501.8	1647.4	1764	1861.2	1927.9	2075.7	2174.4	2280.1	2421.3	2494.3	2605.3
0	19.984	3.4864	0	0	0	6.7853	44.698	123.1	208.65	340.9	499.89	617.03	732.6	895.85	1006.3	1159	1221.1	1288	1378.2	1463.6	1575.3	1621	1655.6	1726.5	1773.1	1805.4	1814.4	1781.5	1787.4	1811.6	1894.7	1901.8	1928	1982.6	1983	1994.6	2025	1995.9	2032.1	2048.5	2127.5	2191.8	2128.2	2111.8	2215.2	2106.5	2136.7	2140.7	2112.6
0	0	0	0	78.403	83.158	162.07	412.77	610.71	876.53	1175.7	1506.9	1647.3	2010.8	2340	2735.5	2879	3174	3615.5	3832.3	3917.6	4216.5	4224.5	4617.8	4720.1	5211.1	5223.1	5215.9	5382.5	5337.7	5347.7	5594.6	5834.9	5645.4	5715.4	5860.9	6174.6	6277.3	6344.6	6395.4	6404.8	6498	6540	6673.9	6734.4	6878.5	6924.7	6808.9	6829.3	6982.1
0	0	0	0	0	10.753	34.967	77.644	144.2	218.06	313.29	395.49	494.31	564.51	653.98	748.54	842.03	861.21	947.32	976.94	1039	1078	1159.5	1240.2	1266.7	1349.9	1398.4	1446.9	1508.1	1556.7	1584.1	1627.1	1701.6	1709.8	1797.4	1864.9	1906.3	1941.9	2031	2068.5	2104.7	2201.8	2235	2334.7	2465.5	2641.9	2759.1	2875.4	2866.9	2904.7
0	0	3.9129	15.037	46.828	29.57	65.962	33.811	69.293	91.197	120.57	159.92	224.32	261.6	336.99	449.97	555.86	548.06	584.88	634.1	732.17	796.83	869.1	976.39	1124.1	1247.3	1325.3	1355.8	1294.8	1338.3	1338.4	1448.8	1448.1	1591.6	1614.7	1731.5	1867.5	1855.8	1886.8	1865.6	2001.7	1985.7	2039.8	2021.6	2102.7	2159.3	2119.6	2160	2211.5	2229.4
0	0	0	17.222	21.409	29.106	56.838	110.2	212.36	342.25	478.55	647.86	784.96	924.6	1080.4	1181.8	1292.6	1371.5	1453.9	1514.6	1753.1	1897.7	2075.6	2249	2479.7	2597.5	2703.8	2794.2	2767.1	2881.4	3077.5	3163.2	3285.2	3321.5	3435.6	3471	3592.6	3713.1	3801.8	4060	4064.7	4138.3	4211.3	4254.2	4171.5	4277.7	4378.9	4433	4408.5	4427.7
0	0	0	9.1605	16.642	24.277	6.7602	3.0085	39.087	19.554	32.182	28.225	54.993	50.115	76.254	66.043	68.13	76.126	83.334	102.36	89.664	105.64	116.27	119.53	135.87	134.8	159.57	136.44	152.64	161.4	165.63	171.36	166.38	170.25	146.15	172.08	168.36	171.05	155.88	188.69	209.98	220.64	214.74	222.89	234.75	262.76	249.84	265.67	282.51	296.43
0	0	1.9055	4.0399	4.9361	13.379	0	27.358	73.288	140.1	213.43	310.69	402.06	497.56	615.03	736.91	816.21	929.7	1013	1118.7	1232.9	1354.4	1479.5	1552.4	1726	1841	1958.4	2080.2	2140.9	2268.5	2319.1	2422.3	2452.6	2551.3	2723.1	2785.6	2811.3	2894.3	2869.9	2949.7	3028.8	3043.1	3059.9	3090.5	3205.9	3214.3	3227.5	3255.8	3224.3	3242.9
0	0	0	0	0	3.0755	44.543	101.87	190.42	289.86	406.66	536.89	677.13	802.45	904.98	1019.3	1076.2	1235	1296.6	1350.2	1451.6	1500.1	1538.8	1609.4	1611.1	1675.3	1731.3	1770.6	1808.9	1790	1772.3	1841	1842.6	1875.4	1893.5	1884.8	1906	1947.6	1947.1	1911.2	1885	1872.8	1936	1916.8	1925.9	1903.8	1938	1923	1920.8	1891.4
9.8459	9.1391	0	0	0	0	0.24328	15.309	12.234	61.268	110.07	148.19	203.32	244.1	315.66	421.31	457.26	377.67	391.55	475.28	595.42	702.9	895.1	994.68	1166.4	1320.5	1527.9	1656.5	1863.3	1982.5	2138.4	2363.6	2389.5	2532.8	2809.8	3153.5	3098.2	3202.4	3283.8	3372.3	3390.2	3413.5	3448.7	3661.7	3648.9	3731.9	3993.2	3842.3	3877.5	3888.7
0	0	0	149.28	108.41	168.55	301.81	428.8	718.06	763.43	959.32	1179	1315.2	1503.5	1695.3	1821.1	1972.4	1964.7	2206.7	2159.6	2319.2	2446.8	2536.6	2528.3	2556.5	2772.3	2792.2	2818.1	2815.3	2975.4	2971.9	2966.2	3009.5	3101.9	3128.4	3271	3263.5	3282.7	3310.4	3400.8	3256.6	3120.6	3137	3074.7	3069.4	3165.1	3218.4	3168.4	3142.4	3254.9
0	0	0	0	0	13.159	23.586	26.96	62.365	112.68	167.21	218.81	266.23	363.04	419.91	496.49	551.81	614.85	665.03	734.99	912	1038.4	1192.9	1379.2	1519.1	1583.1	1856.6	2092.2	2071.8	2190.1	2277.9	2493.8	2589.7	2640.6	2702.5	2861.6	3038.3	3157.9	3393.6	3353.4	3442.3	3622.7	3650.2	3755.1	3766.5	3763.4	3991.5	3945.8	3942.3	4054.5
0	2.9807	3.1059	3.2972	0	5.1058	0	12.669	48.23	98.913	144.18	214.05	256.35	304.06	399.88	438.59	508.22	582.77	615.42	672.21	724.84	790.41	834.44	891.15	960.92	992.74	1036.5	1085	1104.5	1115.7	1157.2	1176.1	1180.2	1235	1304.8	1341	1437.9	1491.1	1551	1658.1	1696.9	1794.1	1821.3	1803.9	1782.5	1854	1915.6	1913.7	1929.8	1998.5
0	0	0	44.401	13.328	58.684	97.059	142.28	248.04	301.03	355.36	475.05	582.14	696.45	743.12	898.65	938.62	1011.2	1160.1	1273.2	1327.2	1500.8	1624.4	1758.2	1862.8	1960.8	2038.5	2233.6	2298	2530.6	2446.9	2510.2	2627	2758.1	2999.1	2935.6	3048.3	3158.8	3220	3322.8	3463.3	3546.2	3592.3	3533.2	3627.6	3637.2	3597.5	3627.4	3703.6	3606
0	0	0	120.45	245.45	253.57	275.27	336.05	370	317.48	413.5	409.3	472.09	433.54	557.92	656.94	535.33	539.01	549.33	578.96	569.25	573.03	639.88	547.25	577.16	543.09	542.29	420.79	412.25	421.43	382.62	433.93	358.18	389.1	439.74	440.25	500.13	419.28	560.68	555.52	584.15	530.89	548.12	574.62	587.18	645.21	700.34	684.35	667.36	734.37
0	0	0	16.636	26.117	67.137	96.445	158.8	190.14	273.34	317.77	405.14	498.7	605.67	804.46	1023.2	1090	1179.7	1262.9	1343.5	1293.8	922.98	995.85	1016	1131.1	1287.8	1381	1452.6	1527.1	1631	1692.1	1841.7	1886.2	1896.6	1931.7	2048.2	2089.1	2223.9	2321.5	2473.9	2591.5	2614.2	2717.9	2794.3	2845.3	2951.9	2946.3	2996.6	3066.9	3067.7
13.372	9.9237	0	5.5129	0	0	0	62.493	143.87	229.53	384	528.67	700.54	851.5	1054.6	1116.5	1286.1	1379.7	1547.3	1670.3	1831.6	2004.9	2173	2313.1	2473	2557.4	2631.1	2713.8	2845.8	2971.1	3057.4	3082.8	3047.8	3147.8	3186.9	3275.1	3284	3277.3	3267.7	3369.8	3381.5	3352.3	3424.7	3393.9	3438	3451.9	3449.2	3416.4	3392.8	3422.2
0	0	0	0	12.221	22.082	26.841	25.527	43.644	75.86	102.62	112.9	165.58	185.67	222.46	299.19	331.68	346.66	367.77	405.93	460.18	426.68	424.67	428.28	448.19	466.4	413.2	356.56	340	318.9	321.91	301.64	325.23	320.05	317.82	326	287.04	338.83	326.31	285.06	300.13	307.91	316.9	303.62	305.31	297.98	311.54	321.29	315.57	294.46
0	0	0	43.146	78.246	129.89	115.38	145.98	165.27	152.21	169.63	207.61	209.64	135.5	161.73	278.37	323.84	229.02	154.41	167.71	423.73	408.35	440.96	460.95	473.8	511.52	508.73	528.16	506.96	412.88	260.9	223.86	300.44	313.68	383.53	435.19	541.6	623.33	689.04	761.11	745.7	895.03	912.97	974.54	1029.3	1068	1145.8	1204.2	1213.6	1245.4
0	0	0	58.755	101.45	0	0	0	18.869	24.868	74.168	170.69	147.96	236.2	312.86	333.01	558.54	560.25	576.15	685.02	742.51	808.88	847.59	965.27	1046.4	1093.1	1173.5	1247.6	1291.1	1294.2	1373	1481.2	1518.3	1604.3	1684.3	1747.7	1853.6	1821.4	1996.6	2099.6	2174.5	2167.8	2277.8	2366.1	2294	2343.3	2387.3	2489	2540.6	2498.5
0	1.5863	23.34	0	3.164	4.0999	0	3.072	0	0	0	4.0469	6.2364	1.4373	41.006	9.5447	3.9073	21.519	61.987	75.334	92.398	142.82	197.69	244.02	275.41	337.83	363.72	323.4	364.62	420.82	559.37	609.74	624.9	682.98	736.39	745.53	796.43	801.81	873.43	893.56	882.19	909.73	906.72	900.51	916.3	942.95	919.4	912.24	868.29	913.23
21.243	3.2789	0	36.581	0	0	0	0	24.745	65.302	157.39	242.04	368.56	419.03	536.39	625.22	759.21	803.75	850.48	898.47	970.75	984.18	1012.9	1032.1	1050.7	1124.9	1141.4	1151.1	1173.3	1169.7	1211.4	1201.4	1238.9	1258	1234.4	1256.8	1211.7	1223.6	1222.5	1222	1236.4	1270.6	1267.1	1246.4	1223.3	1241.8	1235.3	1254.8	1278	1271.8
0	6.6987	0	9.6078	0	0	21.568	86.555	226.41	362.72	542.14	692.18	901.52	1076.7	1239.9	1367.9	1552.5	1678.8	1769.2	1917.1	2135.4	2333.3	2518.6	2693.4	2927.3	3047.2	3280.1	3549.4	3726.6	3815.1	4043	4202	4558.7	4713.1	4919.3	5073.3	5392.7	5435.9	5467.4	5807.5	5842.2	5929.4	6009.9	6073.7	6352.3	6497.9	6677.7	6735.3	6697.4	6866
0	27.064	58.781	7.0889	0	0	0	0	1.8288	26.764	96.959	127.54	192.08	253.43	253.66	326.32	338.15	318.31	371.26	404.85	423.78	459.01	473.67	500.27	509.97	479.76	481.87	521.91	616.91	544.17	571.74	600.58	672.5	642.17	700.22	748.18	823.06	917.8	963.19	981.15	1042.3	1089.8	1144.8	1165.4	1177.2	1245.4	1320.7	1324.4	1321.6	1346.8
0	0	0	8.0269	0.094011	9.9168	2.6492	10.077	33.114	66.021	109.21	149.78	209.8	212.68	256.33	277.73	372.13	395.98	422.12	424.61	446.3	471.04	468.54	503.12	521.86	575.53	583.87	615.37	606.32	642.79	622.24	629.87	594.39	668.46	712.72	801.86	831.53	847.25	846.1	798.46	775.37	798.12	741.13	745.31	721.86	787.67	815.53	790.41	781.14	778.42
0	0	10.436	13.017	25.441	0	21.112	26.748	40.001	72.012	82.702	104.12	115.82	139.22	215.53	222.95	251.58	243.45	197.59	224.75	238.44	284.26	317.43	328.35	341.74	339.63	319.85	394.52	384.2	448.87	493.76	525.37	540.42	558.59	684.27	732.21	781.6	833.89	1008.1	1011.4	1184.9	1133.3	1213.9	1235.9	1319.3	1399.5	1468.3	1474.5	1501.8	1582
0	3.8883	4.9649	19.943	14.29	17.044	8.4857	4.1046	8.8406	8.669	5.8071	18.904	13.226	13.61	26.454	35.732	37.776	57.345	50.001	50.455	65.996	60.401	72.05	58.374	88.257	99.993	103.95	92.343	66.872	70.573	62.906	80.236	85.119	104.04	106.9	127.8	158.11	158.62	180.81	194.77	194.41	217	232.58	238.36	273.16	294.35	259.44	332.8	375.68	371.59
0	0	0	0	0	8.7932	38.973	86.32	110.16	185.68	234.5	337.24	375.39	483.97	539.36	623.03	684.19	696.01	782.72	805.47	864.35	944.73	933.24	1008.2	1061.4	1102.3	1154.2	1195.2	1206.6	1251.6	1260.3	1320.8	1344.7	1368.4	1428.8	1420.6	1447.3	1482.4	1434.3	1500.2	1499	1525.6	1479.7	1520.2	1540	1547.1	1525.5	1573.6	1541.4	1586.9
0	0	31.819	21.049	67.321	6.9059	0	24.795	89.26	219.86	325.98	467.88	648.54	848.92	1042.8	1148.6	1359.6	1507.3	1577.9	1787.2	1919.9	2131.7	2284.3	2245.3	2362.7	2456.4	2489	2565.9	2657.1	2635	2782.2	2881.2	2924.3	2882.5	2863.9	3063.5	3214	3364.3	3523.3	3715.7	3819.3	3807.8	3930.4	3986.3	4145.1	4199.2	4259.8	4341.2	4270	4440.9
0	0	0	0	65.867	187.73	243.44	356.16	504.2	695.45	947.13	1623.8	1944.3	2217.9	2624.5	2881.4	3095.3	3330.7	3538.7	3738.7	3696.4	3941.2	4078.3	4103.8	4222.4	4429.1	4269	4501.3	4434.1	4462	4457.8	4526.8	4561.6	4524	4535	4556.9	4719.4	4781.6	4757.2	4912.7	4878.5	4901.1	4962.4	4996.9	4833	4862.2	4986.3	4964.3	4923.9	4836.4
0	0	0.21593	5.3875	0	0	37.815	102.4	210.28	342.19	499.13	696.61	877.17	1035.7	1257.9	1272.5	1483.7	1807.4	1958.1	2047.9	2227.6	2323.6	2487	2529.9	2611.8	2677.6	2656.3	2558.9	2703.6	2825.7	2846.7	2842.3	2882.6	2901.2	2905.4	2922.4	2986.6	3039	3320.4	3401.1	3485.3	3583.2	3586.6	3638.1	3650.7	3766.4	3837.2	3780.7	3826.4	3836
0	0	0	0	20.288	87.699	158.6	302.29	399.2	526.05	679.55	813.37	937.96	1050.8	1234.3	1225.2	1326	1462.1	1570.7	1657.4	1659.2	1807.3	1792.5	1975.2	2118.6	2196	2261.2	2505.4	2635.6	2560.1	2675.9	2946.9	2939.1	3150.1	3235	3401.5	3627	3742.6	3887.6	3976.3	4144.3	4385.8	4562	4582.9	4716.7	4778	4897.4	4879.3	5052.3	5044.1
0	25.343	22.395	23.606	0	10.317	0	0	0	0	0	0	4.1542	0	0	0	0	0	0	0	0	0	18.648	41.186	117.42	177.23	271.68	295.08	339.07	427.09	463.12	492.88	537.18	596.95	713.06	828.44	871.61	857.95	869.54	860.47	754.96	896.42	837.56	769.84	765.75	872.19	919.56	805.31	869.82	915.15
0	0	0	111.65	18.678	49.304	0	9.2782	190.53	202.91	364.81	694.25	717.45	903.29	860.2	1216.4	1315.9	1357.9	1193.1	1391	1561.8	1707.9	1908.7	1998.7	2087.2	2391.6	2535.4	2618.2	2623.7	2753.5	2850.4	2815.7	3005.6	3028.7	3139	3182.5	3215.3	3279.3	3338.8	3365.5	3373.9	3423.5	3456	3492.4	3505.4	3546.7	3488.5	3543.4	3537.5	3536.4
0	0	0	38.052	51.378	0	7.6911	31.722	85.642	124.77	180.47	304.22	368.2	414.79	624.6	722.46	852.6	769.21	983.65	1142	1238.6	1423.5	1293.8	1576.9	1835.5	1815.3	2011	2198.8	2275.1	2449.2	2598.3	2645.4	2851.6	3043	2700	2617.8	2906.3	3072.3	3199.7	3250.8	3635.6	3573.3	3560.3	3948.9	3728.8	3814.9	4180.3	3974.3	4135.4	4253.4
0	0	0	14.535	12.756	2.4571	0	0	0	5.9503	9.0699	15.133	19.431	17.367	26.587	30.403	39.364	43.938	58.193	76.708	111.86	167.87	251.17	312.89	377.43	408.83	488.95	475.53	515.93	479.41	647.01	721.72	610.51	764.01	827.76	1041.9	1081.7	1153	1215	1292.6	1310.2	1378.7	1538.4	1561	1711.3	1598	1707.3	1737	1831.3	1896.3
0	3.5163	10.726	32.319	0	6.034	0	27.251	82.792	91.035	110.93	153.9	190.6	232.58	268.9	363.79	503.54	567.33	661.17	656.2	857.6	885.96	945.79	1029	1055	1146.7	1200.2	1243	1281.5	1313.9	1384.9	1451.5	1522.9	1520.4	999.69	990.45	1135.4	1217.9	1292.5	1438.6	1370.6	1455.2	1470	1877.9	1914.2	1787.4	1925.8	1518.3	1545.8	1553.8
0	0	0	0	9.426	8.2493	8.6952	0	11.664	1.7629	10.532	0	0	0	0	0	0	0	0	0	0	0	0	0	0	0	0	0	0	0	0	0	0	0	0	0	0	0	11.738	12.767	18.424	29.245	36.045	26.602	5.6574	22.212	0	10.415	25.778	26.407
0	0	0	0	0	11.726	10.861	28.152	76.84	140.81	214.52	279.3	350.58	440.69	447.41	579.66	518.37	752.58	820.65	862.81	938.38	962.43	954.69	978.89	1041.7	1087.1	1089	1097.3	1141.7	1136.8	1137.2	1167.7	1164.9	1195.5	1187.3	1213.9	1209	1226.8	1238.5	1228.5	1295.5	1321.2	1340.9	1346.7	1359.9	1265.2	1209.8	1183	1164.1	1164.8
0	0	0.76665	25.072	21.379	8.9614	10.046	34.192	39.422	10.431	62.868	73.809	66.856	108.19	118.94	124.55	150.89	126.49	197.95	188.69	203.04	217.3	223.46	238.39	256.84	263.95	266.7	237.46	273.59	280.27	309.78	299.83	299.39	297.45	309.61	350.64	387.78	430.17	421.51	468.81	509.88	547.22	572.55	621.55	650.42	690.42	689.41	762.62	741.72	796.52
0	0	0	20.9	47.69	20.586	104.76	127.47	231.16	330.1	481.65	666.92	815.16	841.5	1021.3	1091.6	1292.8	1364.2	1526.2	1684	1935.9	2070.7	2207	2287	2516.6	2716.6	3038.4	3106.5	3133.8	3385.2	2603.4	3565.7	3743.5	3755.1	3879.4	3920.5	4047.7	4102.3	4193.3	4215.7	4180.6	4152.1	4187.2	4150.8	4191.4	4213.4	4264.8	3863.1	3885.5	3909.7
0	5.7314	12.574	4.6764	9.12	0	0	32.384	90.263	156.82	259.87	348.36	507.72	614.86	779.9	899.26	1129.2	1147.4	1267.4	1364.6	1467.1	1631.2	1737.6	1830.5	1936.6	1997	2048.5	2034.1	2005.7	2098.2	2141.1	2193.3	2186.9	2195.9	2289.7	2374.4	2486.7	2561.9	2858.2	2951.7	3086.5	3176.5	3264.5	3386.5	3508.8	3605.1	3630.2	3640.2	3780.3	3836.8
0	0	0	23.543	0	34.369	23.749	69.886	152.09	277.29	430.73	532.92	745.2	845.92	1020.4	1136.5	1237.5	1368.6	1388	1556.1	1680.8	1832.5	1988.2	2071.7	2290	2387.8	2524.3	2673.2	2711	2854.5	2903.1	2901.2	2939.4	3107.9	3254	3613.4	3641.2	3719.6	3876.9	3870.4	3899.3	4046.2	4091.5	4113.9	4129.1	4212.5	4372.4	4385.2	4457.5	4418.8
21.612	17.294	0	0	0	0	0	39.888	127.81	236.34	375.57	541.75	755.71	894.62	1068.2	1175.4	1296.3	1371	1474.3	1596.4	1785.1	1810.1	1965.6	2098.6	2171.7	2195.3	2323.3	2373.4	2432.3	2555.7	2708.4	2689.8	2690.7	2734.4	2847.3	2944.9	2967.9	2990.2	2970.8	2957.9	3025.8	3080.9	3052.9	3076.4	3091.4	3080.8	3018.9	3041.6	3060.7	3052.1
0	0	0	2.0854	0	5.9096	13.68	69.523	153.25	274.43	409.58	531.27	719.87	850.78	966.87	1055.5	1174.4	1255.8	1367.4	1452.2	1532.9	1668.8	1715.4	1804.8	1882.1	1943.5	2001.8	2047.9	2074	2093.5	2168.8	2210.1	2293.2	2200.6	2370.4	2352.5	2389.7	2438.2	2431.6	2542.5	2554.4	2597.3	2586.2	2595.7	2668.2	2689.6	2713.5	2722.2	2713.7	2778.6
0	0	0	0	0	12.41	50.969	95.738	169.57	234.55	343.07	446.05	521.28	609.24	693.56	803.11	838.4	885.69	992.24	1027.6	1089.5	1131.9	1162.9	1185.2	1201	1276.1	1282.3	1323.1	1326.6	1349.1	1350.1	1356.8	1394	1389.6	1461.9	1463.9	1445.3	1513.6	1502.9	1506.8	1500.7	1493.5	1509.8	1529.9	1508	1537.7	1523.6	1534	1527.6	1545.2
0	0	0	39.922	215.25	84.524	119.62	266.46	311.98	411.31	665.18	930.65	1023	1295.5	1371	1534.2	1851.6	2231.2	2034.5	2197.4	3173.5	3256.4	3259.7	2489.8	2817	2851	2930.6	2957	2970	3033.6	3172.1	3237.1	3314.2	3376.9	3413.7	3357	3332.8	3475.8	3521.2	3538.5	3521.4	3453.6	3549.2	3460.1	3466.3	3459.5	3626.5	3633.6	3511.1	3552.9
0	0	0	32.109	47.457	35.178	72.36	95.008	105.38	154.86	194.55	215.5	286.5	308.08	336	368.75	478.73	492.15	545.75	620.59	674.38	819.81	932.35	1043.3	1167	1184	1333.4	1422.6	1585.2	1680.3	1707.5	1878.9	1940.1	2035.9	2045.7	2158.5	2200.9	2287.7	2275.2	2335.8	2371.9	2432	2399.3	2074.4	2171.1	1981.2	2087	2136.8	2243.3	2045
40.488	23.401	1.89	0	0	0	0	17.233	46.127	75.08	129.51	176.99	254.71	310.15	338.93	427.56	486.68	499.45	554.04	658.58	714.11	824.37	915.54	1063.9	1120.6	1245.5	1330.8	1452	1588.2	1642.7	1748.7	1825.7	1966.9	1995.7	2109.6	2211.5	2312.2	2335.3	2425.3	2458.1	2520.5	2509.2	2598.3	2616.7	2676.1	2682.7	2711.9	2738.8	2853.8	2963.5
0	0	0	52.02	36.821	15.04	0	0	24.978	66.783	84.12	67.437	162.26	153.68	209.97	168.61	184.9	220.6	238.83	295.63	327.77	281.1	352.94	393.43	544.14	615.51	725.44	788.78	753.83	937.05	956.99	1027.3	1067.8	1263.2	1396.2	1593.2	1733.1	1871.1	1993.7	2108.5	2123.3	2343.8	2340.9	2510.2	2593.9	2723.1	2943.8	2972.5	3027	3141.1
0	0	0	31.085	64.616	145.34	181.87	224.01	247.52	315.89	369.91	432.02	515.85	546.62	593.94	641.68	645.98	712.74	708.15	743.7	761.19	760.48	750.16	775.68	861.97	971.75	937.46	1040.3	904.45	1049.4	1042.2	1092	1104.5	1245.5	1381.4	1558.9	1730.8	1837	1930.4	1936.7	1923.7	2198.6	2196.6	2316.3	2276.6	2485.6	2709.8	2581.6	2672.8	2667.9
0	0	0	0	0	18.997	10.145	18.287	23.214	36.066	49.223	61.976	71.8	93.723	95.824	108.02	98.106	114.25	116.87	135.44	168.89	218.99	279.99	329.1	368.57	435.81	460.19	500.2	561.92	575.95	585.24	639.05	665.29	636.59	685.31	758.08	757.59	821.27	837.31	896.19	884.71	914.15	948.36	941.55	984.01	1012.2	1006.2	1028.2	1050.4	1051.2
0	0	0	46.389	54.101	74.322	61.609	121.55	152.66	313.11	376.51	570.33	734.46	840.93	710.71	779.44	905.83	1006.1	1079.9	1206.2	1394.5	1520.1	1610	1826.8	2026.3	2091.4	2288.4	2350.2	2454.7	2513.6	2623.3	2775.4	2972.3	3051.9	3226.1	3321.8	3451.4	3536.7	3700.8	3693.6	3807.4	3894.5	3963.2	4088.7	4172.1	4194.9	4225.8	4292.5	4448.5	4446.4
0	0	0	32.456	36.963	34.773	32	70.874	99.348	92.284	115.26	79.198	105.69	147.93	189.75	186.31	214.14	198.12	209.65	230.33	298.22	370.26	468.86	607.28	776.54	935.81	912.68	1194.3	1283.8	1359.9	1364.1	1529.1	1516.6	1796.6	2010.1	2226.9	2358.8	2441	2562	2593.5	2748.2	2895.5	2930.1	3043.6	3057.6	3113.6	3290.2	3248	3300.9	3363
0	20.168	0	31.074	0	0	27.507	17.265	16.639	11.669	11.573	0	41.451	24.594	39.627	32.887	7.2922	17.079	11.582	34.61	44.291	38.32	47.622	36.449	51.18	79.956	65.751	53.866	22.351	39.389	33.395	37.767	65.121	119.5	177.42	211.35	305.52	343.14	404.79	502.99	526.76	586.53	639.36	698.78	675.83	676.95	677.1	697.49	760.57	742.56
0	1.322	0	1.3647	1.1702	6.2292	4.7379	4.715	23.323	21.743	31.553	19.816	34.278	26.799	29.797	11.834	56.825	21.604	47.629	52.815	55.604	71.816	63.993	64.935	82.476	74.786	115.38	127.2	116.05	110.91	86.758	89.293	127.16	133.31	128.24	108.16	117.12	124.1	145.96	96.773	95.565	92.91	110.53	97.56	108.96	100.2	101.71	106.59	137.54	135.16
0	0	0	36.966	47.02	30.558	115.84	174.44	241.58	386.09	485.93	638.08	730.51	852.58	1026.6	1124.8	1248.3	1371.8	1444.4	1527.5	1611.7	1700.6	1758.2	1781.6	1870.2	1893.5	2033.4	2022.7	2083.6	2104.6	2081.3	2169.2	2091.2	2178.4	2089.3	2084.1	2083.6	2165.7	2176	2209	2282.2	2290.1	2270.3	2306	2290.9	2280.4	2310.4	2326.3	2346.9	2345.3
0	0	48.916	0	0	14.707	56.29	81.316	106.42	112.13	88.832	250.78	123.84	103.65	94.351	113.94	158.1	173.43	214.93	255.51	241.36	249.93	256.9	254.59	273.59	270.25	212.04	189.35	236.72	239.47	211.24	204.46	239.87	268.19	249.33	297.7	334.78	342.2	377.63	375.33	424.08	421.33	468.98	508.77	549.98	523.01	544.4	592.8	629.11	243.17
0	0	3.7321	4.3163	1.6932	0.77748	5.0177	35.669	46.117	51.856	64.963	79.651	100.61	106.21	131.71	145.87	146.27	143.56	171.28	185	201.64	216.64	213.89	263.95	252.47	287.81	294.42	317.64	322.8	384.99	427.05	446.43	456.93	435.67	469.1	483.04	506.37	508.21	550.02	449.16	463.3	445.37	467.57	491.91	520.26	506.21	510.93	508.5	566.56	545.73
4.2799	5.0266	4.4645	4.6425	4.7041	0	0	0	0	0	0	0	0	0	0	0	0	0	0	0	0	10.954	13.407	42.221	44.738	63.73	81.961	104.66	115.26	147.04	150.3	165.05	158.25	159.17	175.54	173.69	174.05	188.62	210.09	217.78	219.83	247.96	253.21	236.14	237.87	274.76	255.67	255.97	226.85	269.17
0	0.65788	0	2.8465	4.5465	0	0	16.045	35.839	72.487	134.16	177.24	215.72	286.93	330.79	325.76	377.68	510.31	558.21	624.56	648.78	700.79	686.43	856.11	815.52	830.58	953.64	1005.5	1072.1	1053.7	1093.6	1189.8	1248.5	1269.9	1273.7	1455.4	1283.4	1533.5	1356.7	1557.5	1685.8	1659.5	1920.2	1971.1	2005	2104.7	2251.3	2249.5	2238.3	2311.2
0	0	0	0.6641	3.465	5.2811	24.794	80.838	136.62	207.27	281.16	398.13	489.48	597.45	682.32	783.86	913.14	922.76	991.58	1067.9	1104.8	1188.8	1264.5	1353.4	1330.4	1376.4	1513.2	1565.6	1571.1	1642.4	1645.6	1645.3	1697.7	1689	1719.3	1717.8	1752.1	1785.5	1767.7	1797.9	1783.6	1789.3	1819.3	1808.1	1809.9	1777.6	1782.7	1769	1763.1	1777.3
0	0	0	0	93.94	248.76	378.66	553.62	714.18	716.99	931.01	1035.6	1208.3	1259.6	1323.7	1801.8	1942.9	2031.4	2045.9	2247.9	2348.1	2419.7	2446.4	2523.7	2712.2	2613.1	2659.3	2750	2776.7	2832.9	2621	2627.4	2712.5	2720.5	2776.7	2820.8	2799.4	2793	2840.4	2908.1	2811.2	2974.6	3050.9	3073.8	3160.4	3052.6	3089	3105.2	3103.3	3151.2
0	0	0	18.397	120.29	83.835	183.37	272.48	381.54	522.62	648.65	781.92	929.17	1059	1252	1290.3	1451.3	1460.3	1540.4	1638.9	1818.9	1998.9	2082.4	2245.1	2377.5	2550.1	2737.4	2864.9	3000.5	3061.1	3254.1	3344.4	3416.1	3525.3	3576.1	3367.1	3463.7	3560.5	3915.3	4086.6	4229.5	4275.8	4373.7	4470	4398.6	4601	4589.7	4778.8	4877.7	4865.2
0	4.6708	4.7212	8.9376	0	8.2345	0	9.9634	14.795	46.34	61.551	92.853	118.5	130.02	165	188.38	230.8	279.75	290.76	332.73	359.74	435.55	460.52	377.28	420.07	426.02	468.6	529.99	551.35	563.26	600.15	607.82	608.2	639.07	673.77	879.47	964.37	1013.8	1062.8	1178.4	1064	1100	1044.9	961.6	1066.9	1095.5	1079.9	1060.9	1069.2	1177.4
0	0	0	85.042	109.04	142.4	0	92.108	0	71.136	397.58	420.36	647.44	1074.5	1156.1	1201.7	1306	1389.6	1538.9	1633.9	1642.8	1877.3	1888.3	2077	2232.3	2161.6	2482.1	2326.7	2797.4	3079.3	3307.7	3292.1	3299.3	3254.1	3405.3	3728.9	3978.5	3985.3	4404.5	4484.2	4740.6	4642.7	4695.8	4435.9	4098.4	4089.3	3985.2	3969.2	4220.7	4112.9
0	0	0	38.981	28.705	56.085	19.776	64.716	0	0	2.502	0	0.63559	0	0	14.182	0	0	0	0	0	0	0	0	25.354	49.34	29.86	77.589	31.11	74.957	84.305	113.52	175.91	311.7	448.39	704.11	827.87	960.99	1141.2	1205.2	1409.8	1544.5	1616.8	1765	1870.8	1970.5	2186.9	2209.9	2328.8	2338.5
0	0	0	17.154	12.188	4.0052	0	14.329	33.614	71.798	91.302	136.99	173.33	190.43	237.96	259.47	367	321.72	349.57	384.79	408.49	450.66	513.51	549.49	551.95	607.35	652.86	662.97	694.34	711	748.69	773.58	783.55	813.24	837.13	942.96	969.65	1025.5	1068.3	1134.9	1155.5	1213.8	1217.7	1231.4	1237.7	1250.8	1282	1298.8	1285.6	1331
0	7.5074	2.2528	7.6444	0	0.83876	0	0	2.1535	4.3234	28.645	17.422	0.59886	0	0	0	0	0	0	0	0	0	2.3081	32.802	49.518	82.4	91.71	138.27	134.02	153.73	172.71	191.69	225.05	261.04	296.5	319.34	344.28	394.21	431.59	496.89	497.87	556.96	601.53	577.12	601.37	636.63	671.05	692.34	702.54	721.83
0	0	0.45808	0	21.299	26.69	21.935	56.137	64.231	234.64	268.25	358.01	448.8	531.88	641.92	732.94	844.52	961	1046.2	1412.3	1146.7	1631.4	1409.5	1958	2029.4	2092.2	1841.7	2351.2	2331.2	2457.1	2501.1	2610.1	2662	2803.6	2913	2990.5	3110.7	3269.3	3596.6	3766.5	3801.7	3487.4	3690.3	3683.8	3800.8	3791.3	3972.2	3951.9	4000.2	4131.7
9.5334	5.6438	0	0.4284	0	0	0	2.1001	5.4624	6.1539	4.8199	7.2899	34.836	38.321	50.754	42.436	55.485	49.699	91.809	133.12	172.26	209.01	278.37	337.39	413.05	487.06	562.72	630.29	665.12	733.31	771.65	805.78	812.17	863.96	861.22	906.09	947.38	944.16	979.8	960.9	981.81	1037.1	1015.3	1025.2	1052.2	1059.8	1116.6	1142.6	1192.5	1240.8
0	21.143	15.062	11.731	2.8226	1.2207	0	0	12.971	46.734	116.91	129.03	172.61	220.29	297.57	317.14	370.58	417.08	442.24	497.34	556.12	631.93	668.79	685.58	765.64	781.29	861.8	907.6	921.66	955.08	1027.9	1049	1133.4	1173.8	1276.5	1339.5	1410.6	1536.7	1576.1	1701.8	1748.1	1862.1	1951.6	1952.1	1945.8	2095.1	2089.6	2070.5	2114.8	2198.2
0	0	0	17.972	25.693	33.865	46.588	48.851	35.349	40.635	35.228	54.097	47.541	49.191	51.596	63.832	93.926	71.185	66.928	69.193	72.685	81.31	114.19	113.51	166	208.66	231.27	261.75	287.35	296.62	299.35	321.67	328.65	343.83	367.09	406.78	400.81	401.98	393.86	413.11	422.82	414.53	419.26	446.67	438.37	461.23	450.99	459.39	460.93	488.92
0	0	0	9.7363	0	24.133	31.693	77.943	140.34	253.36	362.61	536.54	674.46	803.61	1015.1	980.92	1306.6	1398.1	1472.7	1561.9	1640.5	1705.1	1766.7	1788.7	1886.9	1898	1917.4	1927.8	1906.6	2015.8	1981.8	2011.8	1916.4	2041.8	2053.3	2160.3	2204.8	2185.3	2153.8	2166	2143.7	2196.6	2133.8	2194.5	2134.1	2191.4	2264.9	2210.5	2231.6	2276.5
0	0	2.1592	0	5.4258	4.8865	9.4548	51.549	68.375	101.54	160.66	222.94	298.64	386.48	435.18	511.58	568.7	608.21	665.62	722.31	738.79	790.39	869.63	899.85	913.15	974.35	962.65	946.25	994.85	1011.9	1012.8	1047.3	1045.2	1058.8	1089.5	1198	1204.8	1254.4	1265.5	1309	1354.4	1401.2	1391	1382.1	1349.8	1424.7	1422.7	1451.1	1449.1	1483
0	0	0	0	1.8058	30.854	48.069	101.63	174.45	324.98	481.9	620.5	751.27	924.6	985.12	1071.1	1051.9	1270.8	1316.8	1406.9	1646.6	1303.2	1477.4	1424.6	1535	1675.5	1849.7	1542	2018.2	1954.7	1975.8	2112.1	2195.2	2212.7	2247.1	2428.5	2233.2	2385.2	2362.1	2515.8	2497.8	2353.4	2319.8	2349.6	2340.7	2350.9	2365.8	2399.3	2402.1	2370.5
0	1.1361	1.481	25.665	0	0	0	0	3.3661	0	0	0	0	0	0	0	0	0	0	2.435	47.978	95.427	141.31	205.05	261.08	299.7	345.73	402.1	445.57	510.02	534.51	577.16	600.35	629.76	618.75	649.71	654.89	665.22	762.08	784.76	843.41	840.9	873.59	864.96	908.25	882.69	939.42	940.09	915.4	928.51
0	0	0	14.602	13.261	15.114	17.409	62.834	130.78	206.06	309.97	411.73	536.76	657.68	751.67	896.5	970.05	1149.3	1379.8	1123.3	1335.2	1305.3	1347.9	1409.9	1629.1	1589.1	1631.4	1772.2	1839.1	1874.4	1823.8	1995.4	2075	2140.6	2242.8	2353.4	2437.7	2596.2	2744.3	2866.9	2950.8	3003.6	3174.6	3155.7	3297.7	3479.6	3482.4	3641	3632.1	3774.1
0	8.4994	3.9866	12.785	18.445	0	0	0	50.355	89.584	141.76	183.69	217.81	298.22	308	420.13	436.24	485.88	525.75	581.18	610.46	661.1	668.87	705.72	737.39	787.35	827.66	866.54	865.77	884.48	920.72	949.12	954.34	995.43	1000.6	1004.9	1030.7	1061.8	1086.1	1109.6	1083.2	1077.5	1128.6	1108.9	1083.7	1033.3	1100	1153.8	1136.1	1151.9
0	26.783	8.7284	0	0	0	0	7.5809	77.479	131.72	227.27	294.35	351.66	434.57	494.91	566.82	636.04	673.8	710.33	793.25	861.79	885.76	911.28	965.17	1055.1	1180.2	1341	1407.5	1439.6	1424.1	1428.4	1375.1	1326.1	1323.6	1374.5	1402.5	1444.4	1523.2	1615.5	1590.5	1656.6	1699.2	1731.8	1746.1	1753.9	1802.7	1816.4	1852.4	1860.6	1869.5
0	0	0	32.257	117.53	243.04	359.25	424.53	692.95	654.35	696.24	783.09	937.07	927.25	1078.1	964.75	1018.8	1047.2	955.27	994.12	1002.1	1064.5	1083	1068.5	922.59	944.39	1020	1048.7	762.87	837.03	850.99	918.89	1019.1	961.65	1091.5	1125	1343.4	1443.7	1587	1516.7	1553.2	1706.7	1763	1779.4	1876.3	1908.8	1887.7	2035.2	1949.9	2150.2
0	0	17.395	11.394	12.099	11.527	19.635	61.333	116.34	199.89	317.67	385.98	530.72	671.31	820.94	1036.5	1139.4	1184.9	1257.9	1364.2	1488.8	1628.8	1760.6	1914.6	2015.4	2033.9	2146.4	2295.6	2333.6	2412.8	2493.7	2587.2	2644.2	2700.1	2880.7	2941.9	3131.8	3214.1	3286.2	3403.1	3530.6	3480.6	3387.4	3383.3	3545.9	3609.2	3646.4	3646.2	3720.8	3749.5
0	0	49.928	158.11	117.61	35.179	0	57.44	153.39	264.49	442.52	579.14	651.41	828.55	986.85	1125.6	1193	1292.7	1362.9	1484	1529.7	1677.6	1822.9	1956.4	2092.2	2249	2354.6	2293.5	2165	2590.4	2609.1	2850.5	2760.3	2960.2	2982.4	2952.8	3022.3	3135	3244.5	3294.6	3319.6	3340.7	3510.1	3578.6	3497.9	3606.4	3628.1	3454.9	3757.3	3751.5
0	23.374	0.15573	10.53	0	0	9.3079	7.187	67.077	82.358	120.68	202.4	271.69	326.87	394.83	475.98	482.61	540.67	604.27	665	698.87	795.59	890.41	918.48	1012.2	1073.9	1077.1	1057.3	1069.8	1141.3	1172.6	1192.7	1249.7	1249.3	1272.2	1320.4	1338.9	1323.8	1362.9	1364.5	1410.8	1418.8	1406.5	1415	1435.4	1428.4	1444.5	1399.6	1452.6	1432.1
0	0	0	19.278	4.8949	0	5.9672	30.974	71.436	93.479	167.27	204.6	267.06	297.61	375.94	436.17	534.56	511.03	560.43	630.6	693.67	831.01	900.36	1004.1	1075	1148.3	1259.4	1319.1	1398.4	1463.7	1515.6	1590	1732.3	1793.2	1857	1953.9	2117.4	2241.5	2370.7	2517.8	2655.6	2752	2879.2	2913.8	3064	3076.1	3105.5	3152.6	3176.1	3286.5
37.317	9.2035	0	0	0	0	0	15.324	60.622	123.62	196.61	297.42	410.49	532.87	639.2	751.74	873.17	928.34	1098	1142.7	1219	1359.8	1404	1483.5	1491.8	1557.7	1589.1	1633.4	1654.1	1615.3	1675	1758.1	1684.5	1696.7	1659.6	1646	1689	1680.2	1665.4	1606.9	1608.5	1621.4	1623.7	1639.8	1620.1	1613.2	1606.1	1603.3	1639.8	1597.7
0	0	0	0	20.806	60.583	125.74	263.34	451.82	599.33	754.56	920.05	1085.6	1295.6	1503.1	1617.6	1786.1	1879.9	1939.8	2118	2242.6	2354.4	2581.9	2728.9	2857.7	2974	3098.4	3215.9	3252.4	3325.2	3426	3477.4	3555.9	3688.4	3865.5	3991.7	4081.8	4247.6	4315.2	4438.2	4581.3	4629.8	4726.9	4784.5	4954.4	5020.7	5235.2	5262.9	5243.2	5254.5
0	0	0	15.911	30.916	110.07	5.1194	69.084	112.28	138.98	233.97	325.81	474.3	572.94	666.83	904.98	913.95	968.02	1110.7	1152.3	1295.3	1311.4	1298.4	1482.3	1453.1	1441.8	1535.9	1602.3	1592.4	1520.8	1703.4	1765.1	1876	1847.5	1859.7	1910.9	2005.2	1986.6	1979.2	2139.5	2133.7	2065.4	2006.1	2018.1	1945	1918.6	2059.8	2049.8	1818.1	1895.2
0	7.5286	0	0.9794	0	5.8139	4.1646	18.735	44.356	52.821	49.107	65.305	55.038	48.08	59.638	44.94	87.093	71.835	98.306	107.39	134.99	186.66	254.59	310.66	380.69	459.37	540.01	615.75	717.11	788.94	854.67	906.39	1043.6	1216.9	1384.5	1708.9	1992.4	2282.7	2362.3	2582.8	2753.4	2931.6	3043.5	3167.8	3536.8	3630.3	3577.6	3695.3	4159.4	4070.1
0	0	0	7.9855	0	51.546	101.81	96.889	246.21	322.06	532.62	728.86	904.73	1015.3	1191.4	1318.3	1440.1	1542.3	1539.8	1592.2	1615.8	1727.7	1672.5	1670.2	1796.5	1277	1290.1	1537.4	1619.8	1771	1805.8	1670.3	1801.5	1756.3	1806.4	1770.6	1866.1	1788.5	1761.1	1809.1	1808.3	1662.4	1687.6	1689.1	1714.3	1674.9	1635.9	1633.9	1620.7	1658.7
0	0	0	14.654	35.166	25.052	55.299	108.23	215.46	362.09	533.04	685.97	865.74	990.09	1184.9	1328.7	1557.4	1717.8	1828	1912.4	2076.8	2213.8	2632	2776.9	2972.4	3043.9	2773.9	2899.1	2808.1	2972.7	2969.8	3289.7	3411.5	3440.4	3559.3	3650.8	3714.7	3855.1	3918	4028.8	4032.6	4172.3	4302.5	4240.4	4337.9	4347.7	4335.5	4429.7	4277.1	4408
0	0	0	7.5139	11.454	0	21.715	84.31	179.49	344.52	543.69	792.58	975	1267.1	1446.9	1572.8	1975.1	2117	2215.9	2478.9	2531.4	2685.7	2761.1	2763.2	2898.3	3004.2	2781.8	3047.3	3017.7	3230.8	3137.4	3186.5	3226.4	3386.7	3413.1	3456.6	3468.8	3550.4	3616.1	3633.4	3664.7	3687.8	3791.1	3800.4	3826.1	3808.1	3799.6	3843.8	3908.9	3831.3
0	0	0	718.1	341.16	149.31	62.415	260.79	213.15	301.65	297.53	402.87	357.84	454.71	465.57	523.32	585.69	619.45	667.38	815.41	847.15	1040.9	1205.4	1283.2	1357.9	1407.5	1630.6	1749.4	1854.9	1941	2045	2183.2	2396.2	2586.6	2611.6	2807.8	3087.1	3181.9	3395.6	3498	3706	3773.4	3925.4	4030	4147.5	3931.8	4106.6	4076.1	4198.6	4136.6
1.6962	14.945	0	0	0	0	6.2857	10.683	32.449	35.211	58.234	95.151	99.078	159.1	220.85	273.09	298.81	338.36	337.41	367.39	417.24	482.32	538.96	549.79	590.74	555.21	621.59	653.08	574.23	655.95	712.91	734.21	746.2	705.04	635.31	774.62	769.67	738.49	794.38	779.29	879.8	829.77	786.24	777.14	792.99	871.26	611.16	579.4	589.02	611.92
0	12.909	45.976	9.9907	32.856	0	0	0	45.718	133.43	203.85	313.44	459.58	602.44	707.8	895.16	1048.3	1106.5	1181.5	1335.1	1424.2	1546.8	1760.4	1843.7	2082.6	2188	2287.6	2329.7	2336.4	2313.1	2421.7	2559.8	2635	2659.4	2833.1	2826.4	2902.7	2907.7	3036.4	3028.8	3129.8	3093.2	3151.7	3112	3156.8	3231.5	3348.5	3348	3440.2	3383.2
0	8.1468	0.050466	0	0	0	5.182	58.263	151.98	258.5	435.08	557.79	679.72	892.13	1002.4	1168.8	1334.8	1453.4	1520	1622.6	1686.3	1739.9	1837.1	1871.1	2028.1	2091.4	2231.7	2305.8	2370.6	2401.5	2371.5	2500.8	2620.4	2375.5	2354.7	2389.8	2413.9	2508.2	2604.1	2516.1	2587.9	2659.6	2748.5	2756.8	2724.3	2807.4	2889	2910.3	2882.9	2962.3
5.9997	1.8399	0	5.5971	0	1.7124	0.46823	0	0	0	0	9.835	35.594	19.91	47.632	35.21	43.894	66.858	56.986	95.993	119.32	152.65	153.66	147.85	239.57	255.27	247.37	275.61	226.98	299.64	301.43	268.8	282.97	395.77	335.83	603.14	618.4	625.49	684.36	655.8	656.75	758.99	725.95	768.6	729.44	839.95	887.86	839.97	868.3	890.02
0	0	0	6.8577	4.2965	10.533	0.46723	4.6928	1.8886	0	0	0	0	0	0	0	0	0	0	0	0	0	0	0	11.592	27.335	14.299	13.867	32.791	55.904	65.09	58.079	75.712	104.33	134.78	175.8	168.98	193.88	238.16	244.7	273	308.35	311.96	332.7	369.31	385.33	371.84	407.02	426.89	419.96
0	0	0	12.493	6.6598	2.6031	7.9859	15.178	39.435	54.575	62.56	88.499	132.47	139.6	173.1	183.71	207.9	231.44	273.05	323.46	376.39	431.54	448.59	477.51	537.82	541.66	573.99	619.08	662.38	720.46	715.28	662.4	739.29	804.2	861.87	909.83	940.7	1039.6	1168.5	1157.1	1166.2	1196.8	1247.6	1308.8	1345.2	1292	1351.6	1435	1499.3	1499.1
0	0	4.7391	0	0	24.025	45.57	75.91	140.51	172.91	310.9	345.49	432.65	539.21	574.27	640.4	703.47	731.3	771.03	807.89	843.07	901.23	888.68	921.52	943.43	905.82	917.25	899.98	888.23	896.83	897.81	948.01	911.73	948.41	969.22	1022.4	1076	1112.3	1139.8	1167.9	1204.4	1242.8	1293.2	1299.6	1343.2	1377	1373.4	1389.2	1427.1	1453.8
4.3075	10.793	0	0	0	0	1.8987	21.136	53.136	98.884	142.38	205.34	318.44	387.68	489.16	554.63	638.05	669.99	757.02	830.65	904.52	972.99	1045.7	1130.7	1221.9	1276.7	1349.2	1421.6	1472.2	1528.7	1603.4	1665.7	1622.4	1657.8	1730.2	1736.9	1808.3	1846.8	1852.4	1906.8	1910	1943.9	1936.4	2001	2017.5	2071	2049.7	2055.8	2024.3	2123.5
0	0	0.62426	0.51598	0.66402	12.311	33.036	97.835	208.1	383.08	559.08	763.06	940.52	1158.8	1306	1304.1	1616.4	1801.6	1918.2	2019.9	2102.2	2295.7	2470.4	2416.3	2534.1	2621.9	2901.5	3372.5	3136.3	3438.5	3529.9	3616.4	3635.8	3578.7	3738.5	3776.7	3768.3	4017.2	4029.7	4244.1	4270.7	4217.5	4483.2	4436.7	4476.4	4585.1	4747.2	4817.6	4806.4	4824.2
0	0	0	0	0	52.069	165.53	304.94	522	755.61	1027.3	1340.7	1602.9	1914.4	2126	2372.3	2485	2605.9	2891.3	2939.4	3168.3	3280.8	3410.7	3607.9	3679.2	3816.6	3862.7	4078.1	4181.7	4233.3	4338.4	4366.4	4410	4519.8	4608.7	4645.2	4729.3	4789.3	4877.3	5002.4	5107.5	5144.8	5236.3	5436.3	5496.9	5467.9	5483.1	5368.4	5545.8	5401.8
0	0	0	36.179	147.29	225.13	355.54	482.63	596.62	793.81	993.42	1075.6	1299.4	1508.3	1654.6	1796.2	2028.5	2043.2	2128.5	2341.2	2270.2	2283.1	2328	2329.7	2459.8	2394.5	2517.3	2368	2422.5	2403.5	2401.6	2389.5	2403.2	2343.7	2332.5	2365.6	2367.3	2355.9	2363.8	2442.6	2421.7	2430.5	2362	2449.8	2403.4	2402.4	2361.6	2375.7	2353.2	2354.2
0	0	11.163	6.4516	16.837	0	0	20.345	15.262	0.76897	0	0	0	0	9.0821	36.916	33.021	13.738	0	7.5567	8.4294	42.086	67.296	63.419	80.157	81.169	53.825	63.276	33.798	74.399	113.94	168.38	104	122.41	135.79	174.54	220.19	187.84	273.24	230.58	349.17	323.97	294.02	253.94	385.82	407.43	504.46	464.03	483.71	533.38
0	44.693	52.863	0	0	0	16.393	4.1534	55.436	103.08	96.306	127.41	147.18	210.96	260.32	300.03	285.25	353.47	423.3	450.53	484.58	677.17	754.72	806.26	850.76	879.7	865.99	900.26	739.21	830.52	837.86	818.73	785.15	726.08	678.46	723.24	725.03	722.43	792.72	823.55	868.06	932.02	932.31	988.94	1036.6	1078	1078.8	1074.4	1147.5	1122.6
0	0	0	41.212	0	0	33.512	130.61	245.22	436.42	594.99	801.42	1028.6	1240.8	1442.9	1609.8	1757.4	1787.6	1997	2070.9	2247.7	2286.8	2327.5	2298.1	2404.3	2518.9	2541.7	2631.5	2649.5	2720.5	2805.1	2771.9	2783.2	2795.7	2844.8	2903.8	2912.1	2953.4	2734.9	2752.1	2733.2	2783.7	2775.6	2803.7	2829.9	2745.2	2782.1	2755.9	2790.1	2775.5
9.2399	3.6377	1.0887	0	0	0	0	0	0	0	0	0	0	0	0	0	0	0	0	0	0	0	0	0	0	0	0	0	0	0	0	0	0	3.985	22.583	38.742	66.689	102.28	111.18	146.28	159.45	200.75	184.32	249.26	277.56	297.47	346.93	365.84	381.93	390.39
0	0	0	0	36.771	178.26	355.18	584.02	870.9	1120.7	1433.1	1786.5	2116.3	2461.5	2756.9	3066.4	3410.4	3791.5	4024.4	4386.4	4648	4833.7	5199.2	5434.9	5563.7	5668.6	5850.2	6167.3	5730.5	6205.9	6436.3	6511.7	6641.7	6726.5	6918.1	7009.7	7070.9	7138.9	7231.3	7416.6	7491.6	7692.3	7774.5	7699	7831.8	7917.3	7863.4	7957.8	7957.5	8150.6
7.6483	12.748	0	0	0	0	0	0	3.9941	0	9.1087	3.3186	35.352	34.919	65.653	64.91	75.791	57.165	113.44	138.55	134.27	174.22	183.68	220.3	266.3	276.35	307.59	311.18	331.66	357.22	315.94	324.65	333.12	333.49	319.76	328.86	357.58	355	355.49	367.72	367.81	390.26	372.66	382.86	373.24	380.44	390.29	393.29	385.54	399.07
0	11.931	2.981	0	5.9736	0	0	0	33.642	49.446	78.164	87.031	156.96	184.02	263.76	315.33	366.32	370.28	358.22	394.72	414.59	483.35	495.01	518.24	537.46	545.61	534.93	566.06	514.62	575.41	577.09	657.56	674.1	772.56	900.41	1073.4	1236.3	1311.7	1582.8	1864.6	1940.9	2038.7	2339.5	2302.3	2419.6	2608.9	3017.7	3043.5	2901.4	2927.4
0	0	0	120.23	74.592	15.778	94.842	98.254	183.49	322.88	405.79	605.2	724.02	905.66	981.38	1164	1289.7	1413.4	1506.6	1665.2	1744.9	1906.5	2266	2363.9	2370	2545.9	2310.9	2451	2500	2632.9	2712.3	2718.3	2667.3	2727.2	2753.7	2781.7	2792.7	2737.3	2790.4	2798.5	2801.7	2776.3	2724.9	2654.2	2734.6	2717.1	2780.3	2743.1	2742.8	2706.4
0	7.2844	6.5078	0	0	4.6253	5.0763	14.783	28.994	41.944	69.041	74.375	94.241	117.57	157.61	167.37	174.31	189.15	230.15	236.84	270.16	310.85	344.53	362.14	407.41	440.69	471.38	529.26	540.2	535.86	558.51	594.09	668.69	696.45	739.52	768.8	796.65	831.3	877.88	900.04	956.37	989.39	1017.9	1048.2	1113.7	1102.6	1175.9	1185	1245.7	1275.5
0	0	0	0	10.445	1.2508	33.549	28.444	58.989	79.816	124.12	139.54	169.13	138.53	168.87	193.24	204.06	188.96	234.6	278.6	329.26	437.32	564.93	627.29	739.18	848.58	930.37	948.21	1042	1149.4	1262.4	1474.5	1527.4	1632.5	1782.5	1963.6	2245.3	2352.7	2549	2687.6	2859.8	3035	2960.5	3234.6	3337.7	3625.3	3594.3	3691.4	3781	3876.1
0	0	4.2045	6.6036	0	31.502	28.56	116.64	258.35	388.72	615.86	843.77	1059	1345.4	1639.1	1931.3	2021.4	2208.6	2460.1	2805.9	2930	3167.7	3188	3562	3527.8	3906.1	3808.7	3784.9	3528.1	4238.7	4298.3	4320.6	4344.8	4491.8	4626.2	4772.2	4790.2	4925.8	4770.5	5076.3	5144	5013.2	5202.4	5314.5	5500.1	5445.9	5500.4	5545.7	5830.7	5963.4
0	0	14.322	18.757	5.4682	1.5583	0	0	3.9045	0	0	20.382	25.261	4.9529	0	0	58.409	46.888	9.1908	14.813	33.32	53.264	60.912	103.58	115.27	158.63	211.05	266.75	330.61	283.39	304.27	345.76	382.39	502.96	572.97	618.36	727.57	768.78	697.46	758.44	752.1	811.64	955.08	934.49	992.45	1141.4	1132	1191.9	1087.9	1239.5
0	0	0	21.153	13.431	21.889	24.658	44.425	83.819	108.77	141.11	163.22	214.35	261.99	336.2	344.06	409.1	439.07	496.66	532.06	595.96	677.01	741.25	853.51	946.95	1117.2	1116.8	1135.2	1150.1	1177.4	1306	1372.4	1448.7	1528.4	1550.5	1646.6	1749.5	1813.4	1948.1	2008.3	2105	2134.7	2228.2	2248.4	2337.6	2404.8	2442.5	2456.1	2550.8	2588.4
0	3.3806	0	1.1873	24.544	0	21.209	26.386	43.766	55.166	109.97	151.57	171.85	188.84	235.76	346.32	425.23	415.37	349.17	504.97	595.28	727.29	876.65	961.09	1079.6	1148.7	1350.5	1430.3	1536.1	1646.9	1679.2	1804.3	1866.8	1878.6	1965.9	2037.1	2168.5	2318.3	2495.3	2651.3	2864.9	2820.8	2941.5	2864.1	3069.3	3256.3	3278.1	3421.3	3358.9	3394
0	6.6306	0	0	0	20.742	89.503	194.4	193.46	392.35	497.22	697.74	840.41	979.44	1121.7	1302.3	1441.6	1540.5	1619.5	1742.8	1865.1	2029	2065.6	2138.4	2218.1	2171	2264.6	2331.8	2280.7	2323.9	2356	2423	2521.4	2578.5	2677.2	2776.4	2892.6	2859.4	3071.5	3101.5	3188.7	3254.3	3272.5	3379.1	3470.1	3644.2	3674.3	3754.1	3743.1	3831
0	9.5665	7.9991	1.7526	0	2.4525	0	0.73598	4.6292	9.0538	8.1472	10.25	10.306	9.4968	3.7152	0	0	0	0	0	13.605	62.574	112.76	173.99	208.13	237.55	264.23	329.32	334.56	380.92	417.76	456.51	489.75	490.73	504.72	553.05	557.2	622.03	584.03	574.86	621.27	610.95	641.22	646.33	602.55	612	657.02	649.57	644.2	668.2
0	0	0	1.4497	19.346	20.673	32.472	53.776	78.468	125.17	159.69	223.78	291.76	291.44	369.14	378.42	385.54	428.34	428.93	492.84	534.37	567.83	618.02	647.76	736.49	824.69	832.13	921.26	969.67	1090.6	1101.3	1173.6	1163.7	1342.7	1447.1	1542.3	1639.7	1682	1640.8	1652.2	1636.9	1758	1712.1	1778.1	1735.3	1795.3	1869.2	1841.5	1866.8	1882.2
0	0.64281	0	2.1935	0	0	12.136	51.476	126.14	193.19	274.22	375.16	468.25	565.2	707.78	800.14	911.54	965.74	1047.1	1131	1243.8	1294.8	1354.7	1470.5	1531.7	1649.7	1707.4	1795.7	1913.8	2055.1	2086.9	2162.7	2330.9	2417.5	2662.5	2832.1	3051.8	3182.1	3242.6	3410	3432.2	3536.4	3332.7	3160.6	3303.9	3325.4	3404.8	3320.6	3444.7	3628.9
0	5.9621	0	0.86913	0	0.45611	22.064	74.249	137.6	217.57	303.77	400.81	521.66	644.56	717.63	788.45	860.93	932.98	1007.3	1051.9	1115.7	1197.6	1277.2	1348.1	1395	1486.6	1549.9	1597.4	1600.6	1677.2	1689.6	1728	1790.2	1791.2	1794.2	1812.5	1829.3	1883.9	1852.7	1862.5	1869.9	1899.5	1944.6	1893	1913.1	1916	1963.3	1952	1991.4	1963
0	0	0	0	0	10.485	50.526	129.14	143.73	300.24	468.81	600.87	730.08	838.51	949.86	1081.7	1241.6	1331.2	1375.6	1522.6	1630.1	1777.8	1829.8	1940.3	2007.7	2125.6	2186.3	2266.7	2308.6	2385.7	2061.6	2528	2513	2568.4	2631	2730.7	2768.8	2776.6	2864	2919.6	2925.5	3021	3085.2	3088.3	3105.2	3108.1	3185	3191.5	3237	3206.7
0	27.776	34.588	17.7	0	0	0	0	0	0	0	0	17.233	12.423	65.591	147.27	161.57	174.62	176.15	228.1	293.47	318.52	340.96	440.57	512.61	555.78	642.82	748.7	893.61	853.44	989.15	1069.9	1239.2	1286.2	1430.9	1537.7	1730.8	1832.8	1973.5	2162.7	2239.3	2545.5	2682.8	2737.3	2750.3	2755.4	2926.2	2910	2949.2	2963.1
0	0	0	48.101	49.1	16.119	52.545	55.348	85.39	71.422	90.018	140.02	181.76	219.41	280.43	274.64	380.11	414.27	415.89	475.92	506.39	584.91	569.87	656.63	752.13	774.2	887.59	924.79	938.23	1023.9	1022.8	1107.6	1118.1	1163.5	1236.6	1223.6	1248.2	1267.6	1252.5	1168.9	1195.3	1106.8	1199.9	1164.5	1135.6	1208.1	1289.3	1275.5	1318.9	1292.1
0	0	0	4.2324	0.62688	21.749	11.88	26.21	41.806	61.25	116.72	149.25	209.88	216.51	288	286.28	266.68	352	370.92	430.34	410.35	566.56	516.87	556.46	669.63	657.5	737.66	773.76	815.59	828.23	859.36	869.67	851.03	1065.1	1125.4	1255.4	1448.8	1629	1703.1	1741.2	1936.6	2035.3	2065.2	2132.2	2250.1	2375	2465.8	2618.7	2590.8	2643.6
0	0	0	11.245	117.26	135.15	260.38	325.84	348.22	419.32	623.27	754.68	798.93	1025.3	1227.6	1359.1	1534.3	1636.6	1685.3	1932.6	2016.3	2120.5	2126.1	2203.9	2241.4	2301.5	2541.1	2454.2	2386.6	2452.7	2562.2	2428.5	2731.2	2700.3	2576	2617.3	2700.7	2710.9	2734.6	2840.7	2866.7	2941.6	2918.4	2875.1	2943.6	2965.7	2931.2	2957	2983.9	2970.9
0	0	0.13212	8.7113	12.656	8.3776	13.125	4.4464	2.1391	10.187	30.23	31.086	3.4395	69.197	52.087	43.345	53.833	21.784	32.079	33.129	62.438	90.466	137.8	183.23	215.06	234.04	292.53	360.99	355.87	392.61	421.2	471.67	538.18	547.93	607.24	675.21	697.15	809.52	871.34	891.1	922.9	964.19	1019.6	1068.6	1111.2	1157.9	1181.8	1208.2	1205.1	1239.8
0	0	0	187.31	173.26	89.414	78.523	151.7	99.638	175.44	179.97	208.5	216.48	221.39	246.19	253.99	284.22	314.73	298.96	339.01	334.89	382.46	445.31	429.57	501.64	546.91	613.72	501.16	562.61	753.42	769.6	820.47	842.66	909.65	923.63	1032.4	1012.4	1090.5	1215.3	1249.4	1324.2	1403.5	1450.5	1491.3	1564	1688.1	1769.9	1839.9	1906.2	1871.4
0	8.9881	0	1.8535	1.5244	0.16419	0	6.2501	17.151	37.469	61.137	81.825	105.71	122.67	156.83	173.9	188.59	197.1	229.87	246.57	293.85	314.11	359.3	430.05	462.87	499.06	564.9	614.08	708.29	776.06	902.75	992.19	1030.9	1020.4	1080.3	1128.5	1161.9	1200.9	1273.7	1279.8	1341.3	1472.9	1455.1	1512.7	1565.1	1627.9	1564.2	1620.9	1646.1	1699.6
11.908	1.2608	0	0	0	0	38.411	123.07	218.17	348.35	486.9	684.34	861.28	1034.9	1220	1380.7	1520.2	1685.1	1855.9	1979.2	2153	2318.9	2379.2	2611.7	2705.1	2886.2	2941	3037.9	3145.4	3252.5	3363.8	3476.1	3564.2	3457.2	3514.5	3542.3	3535	3556.3	3644.1	3616.4	3697.3	3742.6	3719.5	3790.2	3774.3	3752.1	3809.6	3838.3	3794.2	4047.6
0	0	18.898	11.035	0	13.629	22.109	104.01	171.66	254.4	370.84	507.71	678.85	822.55	943.37	1061.6	1138	1212	1347	1401.1	1447.7	1534.4	1635.3	1623.9	1720.4	1729.8	1762.1	1827.4	1795.3	1834.3	1890.9	1888.7	1995.3	1971.4	1999.4	2030.5	2012	2075	2111.5	2134.5	2101.8	2139.7	2199.2	2127.1	2155.8	2148.4	2213.8	2200.8	2189.9	2230.4
0	17.051	2.6539	23.666	7.736	0	0	1.8673	10.771	5.4574	0	0	0	0	0	0	0	0	0	0	0	29.438	166.08	234.85	227.42	363.65	312.1	340.26	391.3	462.86	490	609.78	695.36	785.4	903.5	1078.1	1164	1316.5	1415.3	1567.4	1638.8	1763.7	1825.5	1923.8	2010.1	1984.6	2113.5	2124.8	2166.8	2195.3
0	0	0	4.8739	0	9.4781	15.085	38.5	66.169	105.7	163.08	227.23	285.98	349.33	436.96	517.6	555.46	627.37	674.57	718.75	773.85	856.51	966.88	999.81	1114.3	1173.5	1239.2	1393.6	1391.8	1497.6	1554	1613	1679	1764.6	1825.3	1900.3	1904.3	2042.4	2160.6	2321.8	2322.3	2372.6	2494.8	2537.8	2610.7	2614.7	2639.8	2734	2652	2729.3
0	0	0	15.787	2.8008	0	33.525	81.015	155.12	246.04	340.92	508.17	620.6	750.05	903.34	1017.9	1164.8	1263.6	1262.6	1349.6	1417.2	1560.7	1605	1724	1750.2	1813.1	1879	1970.7	1935.2	1985.2	2000.8	2092.1	2126.8	2217.5	2277.6	2348.7	2475.3	2564.4	2682.9	2715.8	2775.2	2886	3014.7	3125	3221.3	3229.9	3233.7	3299.4	3368.3	3411.7
0	0	1.9722	5.9399	3.1712	0.389	3.5902	20.619	39.941	81.135	130.51	168.36	220.78	291.21	352.67	392.09	454.56	507.11	530.71	583.1	609.09	626.34	631.82	673.81	653.02	703.86	681.46	684.9	694.86	692.27	723.69	741.44	777.73	798.87	833.2	838.15	887.5	920.86	958.25	1003.8	1033	1076.7	1090.2	1075.6	1110.6	1139.2	1185.3	1180.6	1148.8	1204.6
0	0	0	8.8361	9.8538	0	14.014	15.269	43.771	85.638	132.13	187.55	231.2	280.43	360.05	400.06	417.27	463.61	511.2	542.82	574.22	625.82	649.99	689.49	692.79	717.56	766.39	750.34	782.31	790.01	728.1	767.51	741.52	752.09	748.45	754.68	777.56	795.16	776.35	816.38	829.13	867.23	852.26	875.01	870.37	900.24	894.96	906.72	889.77	904.89
21.701	116.52	36.694	81.481	0	0	0	0	0	0	0	0	0	0	0	3.1834	259.26	10.133	0	18.88	101.89	101.82	321.43	495.31	559.12	539.82	619.26	647.22	763.47	695.76	813.19	901.91	905.2	986.78	1075.2	1118.2	1132.5	1167.7	1230.9	1259.3	1315.4	1293.8	1325.5	1385.6	1358.9	1410.9	1398.4	1340.9	1376.3	1430
3.3197	0	0	0	0	3.3145	10.648	24.209	27.794	38.12	61.02	78.612	64.818	113.06	117.16	145.29	155.98	263.58	265.1	283.38	278.76	317.76	311.12	348.93	330.22	324.98	348.34	339.43	324.83	315.31	312.41	324.53	332.08	333.7	361.15	353.69	362.18	364.96	373.63	379.79	393.32	406.78	410.06	370.9	385.77	412.07	379.4	399.85	391.6	389.8
0	0	0	6.658	35.167	29.107	0	18.939	28.902	26.472	46.844	78.71	148.2	155.73	209.73	152.65	244.43	296.7	325.7	436.59	508.55	681.29	833.23	992.98	1211.4	1360.5	1568.7	1740.7	1875.7	2040.6	2093.8	2179.7	2220.8	2430.9	2513	2723.6	2904.3	2924	3083.3	3146.8	3234.6	3370.7	3395.4	3617.2	3612.3	3644.6	3804.4	3741.5	3766.8	3690.2
1.1884	50.704	53.086	34.38	0	0	0	0	0	0	0	0	0	0	0	0	0	0	0	0	0	0	27.188	0	60.371	54.399	130.66	179.79	197.47	143.33	187.72	181.74	261.97	295.76	299.41	323.79	357.79	402.98	402.19	423.89	442.91	452.08	491.5	547.84	493.98	573.82	595.24	607.38	638.56	591.28
0	0	0	4.4896	21.47	42.893	73.696	117.23	173.78	247.04	322.88	419.3	492.89	576.56	651.67	742.46	822.84	913.12	1015.3	1054.9	1044.5	1118.2	1147.4	1178.8	1242.7	1253.6	1295	1296.7	1357.7	1357.5	1329.9	1336.4	1373.5	1379.6	1396.5	1480.2	1473.8	1489.4	1474.3	1534.5	1528.6	1525.9	1539.1	1539.6	1550.5	1555.1	1531.3	1606.4	1565.2	1580.3
5.0407	0.55234	0	8.7336	0	0	0.88978	19.991	97.721	179.89	296.72	446.19	565.57	763.11	898.59	1067.6	1252.5	1392.4	1530.9	1777.3	1852.1	2032.4	2244.3	2387.5	2584.9	2560.5	2808.9	3034.1	3101.5	3382.6	3481.7	3557.9	3663.3	3795.8	3949.2	4068.9	4113.3	4247.7	4340.2	4360.9	4456.7	4551.2	4725.6	4703.9	4793.1	4856.5	4893.8	4827.6	5052.8	5056.2
19.616	0	24.115	2.348	0	3.7903	24.203	68.002	153.54	262.86	390.56	519.67	728.88	822.42	1023.7	1117	1297.9	1376.7	1575.8	1663.1	1766.8	1884.5	1960	2298.4	2299.9	2437.6	2638.6	2549	2670.9	2867.6	3050.2	2979.6	3209.3	3401.4	3207.5	3400.6	3390	3139.7	3005.3	3260.9	3177.5	3398.3	3171	3088.5	3122.6	3160.2	3126.4	3108.3	3110.7	3175.3
15.564	6.7816	0.60427	0	0	0	8.1171	62.616	149.01	268.93	403.81	601.66	734.94	953.18	1090.7	1267	1402.3	1570	1699.5	1771.4	1949.1	2106.1	2256	2344.5	2389.7	2583.5	2579	2717.2	2828.9	2911.7	2951.4	2967.4	3020.5	3035.6	3012.4	3066.4	3036.4	2889.5	2785.4	2730.4	2797.6	2809	2829	2867.4	2889.6	2879.2	2908.9	2867.2	2944.7	2872.3
0	0	7.1272	0	0	15.252	0	0	0	0	26.889	0	29.266	30.661	28.25	96.959	125.61	111.33	65.528	94.496	81.49	100.24	106.97	139.54	148.77	193.22	215.05	319.91	365.83	344.83	287.8	335.73	378.16	318.73	305.44	360.81	300.99	382.31	341.36	372.24	318.1	469.61	536.77	598.97	946.99	917.46	980.28	1033.2	282.13	244.86
0	0	10.225	3.9307	0	0	0	0.51149	11.442	23.523	47.323	63.444	74.478	95.537	116.17	138.16	153.36	169.87	185.17	198.59	253.82	307.68	343.36	401.01	444.07	505.89	558.99	596.48	666.23	688.22	740.2	808.82	838.32	901.68	929.54	974.6	998.09	1099	1132.8	1188.1	1201.8	1184.4	1269.5	1301.5	1312.2	1287.9	1300.2	1369.8	1414.8	1363
0	0	0	23.302	63.207	40.842	1.6545	67.249	154.94	241.77	387.5	438.37	611.43	710.74	801.49	940.56	1139.3	1138.7	1187	1334.7	1592	1783.5	1810.5	1891.9	2022	2172.7	2250.9	2300.3	2402.1	2783.2	2638.8	2661.1	2765	2896.8	3082.1	3204.5	3467.3	3591.9	3800.8	4006.6	3962.3	4299	4470.9	4459.6	4541	4535.8	4643.5	4890.7	5080.6	4857.8
0	10.05	0	5.5584	0	0.78463	12.771	9.1384	5.6334	6.9639	0	11.383	0	16.979	0	0.058455	0.79392	0	0	0	0	32.109	13.884	39.635	31.917	52.677	53.702	58.056	76.629	75.423	71.563	85.366	106.24	118.04	186.16	222.67	260.1	317.88	343.27	413.89	469.76	523.78	584.49	638.91	660.18	703.85	727.25	789.09	778.35	790.26
0	2.8006	0	3.2028	2.3059	0	0	3.9404	7.3292	17.49	40.691	44.556	49.262	48.539	60.781	65.73	42.492	51.576	56.723	89.045	165.92	248.3	354.76	431.18	531.21	649.18	780.88	876.96	725.81	1034.2	1121.1	1254.5	1359.5	1457.6	1683.8	1844.2	2049.1	2194.6	2342.2	2438.3	2513.8	2746.9	2868.2	2942	3080.8	3183.9	3306.3	3303.2	3405.4	3372.3
0	0	11.705	0	10.753	0	6.889	13.518	49.753	114.2	165.55	215.86	282.72	370.36	419.84	484.38	606.56	630.05	686.18	774.13	856.78	1047.8	1192.1	1370.7	1575.5	1726.3	1904.2	2066.7	2278	2413	2528.8	2709.9	2984.6	3167.3	3409.8	3575.5	3824.3	4061.7	4381.9	4627.4	4776	4953.9	5104.3	5259.4	5439.4	5504.9	5726.1	5619.9	5680.4	5957.5
0	0	8.0062	16.083	19.359	18.869	11.778	74.229	126.44	214.5	273.63	410.06	515.42	587.88	614.15	720.1	783.23	781.69	875.83	926.43	1004.1	1073.6	1133.1	1209.1	1240	1245.9	1354.2	1317.5	1342.5	1392.5	1388	1412.7	1379.4	1398.5	1440.3	1501.3	1554.4	1616.6	1636.1	1690.2	1745.2	1781.7	1845.2	1898.3	1894.5	1948.1	1948.8	1979.4	1978.3	2008
6.1528	0	0	0	0	0	26.176	70.881	119.73	188.99	253.81	312.63	423.04	513.46	634.5	693.27	793.54	864.78	931.92	1004.9	1053.5	1125.1	1175.5	1234.2	1259.1	1285.4	1327.8	1287.5	1333.4	1344.6	1377.6	1423.8	1389.3	1387.7	1378.5	1377.7	1438.3	1417.3	1383.7	1403.4	1421.5	1440.2	1394.8	1401.2	1374.5	1395.1	1357.9	1387.8	1362	1351.7
0	0	0	0	9.649	4.9765	14.52	32.738	55.59	90.484	140.26	188.74	231.07	269.91	291.04	345.82	391.44	438.16	482.94	534.2	592.09	657.25	749.95	864.84	982.84	1089.8	1137.6	1264.5	1344.4	1436.5	1478.4	1502.9	1538.6	1596	1670.2	1771.2	1763.8	1866.8	1873.5	1933.9	1991.7	2026.4	2072.5	2091.2	2079.5	2088.1	2091.5	2167.5	2139.4	2164.7
0	0	0	1.538	11.966	18.667	25.067	50.164	72.317	108.24	176.1	215.25	252.14	285.76	327.02	398.09	459.65	488.96	538.21	554.21	544.56	609.15	568.35	790.73	853.96	936.24	957.8	1066	1124.8	1182.4	1228.5	1238.5	1286.6	1361.1	1496.8	1526.9	1516.1	1581.1	1666.4	1748	1722.8	1855.8	1893.4	2021.4	1994.5	2092	2072.5	2053.5	2104.6	2115.2
0	16.602	7.433	9.4177	0	14.666	0	26.364	58.697	107.32	166.14	226.3	293.95	346.24	381.87	472.19	500.17	542.6	676.48	761.28	815.42	894.07	891.07	946.04	973.34	886.9	898.22	938.35	908.19	865.52	857.75	900.28	908.02	875.74	891.51	890.8	866.84	885.65	895.98	880.08	886.06	900.37	936.31	902.65	862.08	883.86	856.62	853.26	816.3	843.39
0	0	0	0	31.824	80.634	187.65	290.77	519.2	668.7	649.26	879.15	1175.6	1533	1915	2217.2	2010.1	2513.8	2672.9	2882.5	2958.6	3069.5	3059	3277	3223.3	3231.1	3344	3636.4	3578	3509.5	3604.8	3562.4	3531.4	3500.7	3400	3685.8	3445.9	3679.6	3456.3	3339.9	3537.4	3539.7	3485.3	3497.9	3519.2	3456.6	3495.3	3518.7	3584	3527.8
0	0	2.2248	43.396	0	44.091	58.201	85.509	112.34	188.27	278.81	391.9	483.51	555.45	684.46	788.38	895.67	1068.3	1126.8	1226.4	1335.2	1426.2	1613.4	1670.6	1902.5	1954.1	2088.7	2258.1	2387.1	2503.1	2387	2707.8	2778.6	2921.8	2927	3110.6	3137.3	3356.6	3487	3638.6	3702.7	3762.2	3826.2	3959.9	3978.8	4040.1	4118.8	4190.9	4206.8	4200
0	0	0	0	28.045	77.211	176.51	292.56	460.72	650.64	813.36	1010.3	1203.6	1423.2	1593.4	1749.5	1861.6	1920.6	2109.6	2275.3	2439	2603.5	2766.5	2945	3025.6	3200.8	3361.3	3421.8	3581.9	3658.1	3783.8	3883.8	3975.5	4006.5	4043.4	4151.4	4253.5	4276	4299.3	4354.9	4389.5	4470.4	4493.3	4531.9	4476.7	4438.8	4388.2	4387.6	4450.2	4332.2
0	0	0	0.73559	0	0	21.797	59.078	134.44	191.01	316.85	367.36	460.38	484.32	593.43	718.92	765.11	808.82	834.84	916.61	948.49	1005.8	1018.7	1077.8	1111.7	1145.3	1171.5	1204.6	1214.5	1233.5	1246.7	1315.9	1337.2	1325.2	1392.1	1424.5	1464	1518.5	1532.1	1535.4	1531.9	1576.1	1538.4	1528.3	1559.4	1545.5	1559.9	1578	1646.3	1629.6
0	2.7006	8.081	43.153	36.073	0	0	0	83.846	133.3	239.26	460.43	620.83	762.86	973.71	656.42	756.41	1228.9	1498.7	1708.2	1762.4	1929.6	2011.2	2233.3	2381.5	2511.5	2718	2839	2942.3	3051.3	3212.1	3339.6	3460.3	3463.3	3761	3749.1	3888.4	4076.7	4134.2	4312.5	4360.5	4421.8	4542.8	4564	4726.2	4770.6	4714.8	4900.8	4843.8	4780.6
37.192	2.3131	9.3845	10.556	0	0	0	0	44.89	65.364	110.64	169.71	214.56	277.68	341.32	384.92	431.43	433.36	513.66	537.99	608.07	675.14	689.39	747.01	787.49	840.24	874.95	910.97	956.42	980.11	1006	1009.4	1028.7	997.12	1020.9	1063.9	1010	982.57	1000.3	989.28	990.41	993.44	989.2	1010	991.82	980.39	968.43	991.32	942.28	975.68
0	0.77285	0	0	0	0	17.521	88.261	211.41	346.22	537.59	686.37	932.05	1132	1291.8	1457	1539.6	1728.6	1834.1	1924.2	2047.7	2145.2	2120.1	2178.4	2206.4	2257.5	2286.1	2355.8	2386.1	2495	2452.1	2571.9	2632.6	2578.1	2673.7	2611.9	2691.1	2674	2552.3	2605.7	2588.8	2585.1	2635.1	2569.9	2580.1	2683	2616	2591.7	2557.9	2608.6
0	0	0	9.1381	12.882	11.547	37.898	98.806	176.06	277.37	378.15	518.91	666.2	766.78	946.14	1124.9	1223.6	1373.1	1425.9	1584.7	1798.6	1849.3	1988.8	2218.3	2211.2	2276.2	2468.6	2608.5	2572.6	2679.3	2807.6	2839.2	2885.6	2955.1	3013.1	3067.7	3319.5	3317.9	3293.5	3521.3	3312.1	3566.9	3649.3	3619.3	3752.2	3774.2	3780.2	3610.4	3488	3513.7
5.45	24.156	0	26.679	0	0	0	34.29	95.156	136.32	257.48	300.42	433.05	499.18	610.06	717.24	784.17	880.89	909.06	950.44	998.78	1001.4	1063.1	1045.1	1064.3	1070.8	1120.2	1122.8	1111	1212.2	1141	1266.1	1333.3	1369.1	1466.6	1527.8	1589.4	1740	1715.6	1759.8	1778.7	1991.5	2017.3	2047.5	2115.9	2040	2085.8	2087	2254.1	2154.2
22.785	10.633	0	10.78	0	0	0	6.0707	55.844	92.448	139.28	209.08	324.77	394.07	491.36	528.52	626.21	701.11	755.96	813.28	873.62	925.68	1008.8	1066.4	1153.3	1222.7	1274.5	1329.2	1356.3	1379.8	1412.9	1481.1	1460.6	1484.1	1501.1	1566.5	1586.8	1635.7	1634.8	1623.3	1649	1676.1	1689.3	1715.5	1690.8	1714.9	1707.4	1753.4	1689	1726.9
40.497	7.0388	0	0	0	0	0	13.409	32.234	78.878	136.49	197.55	310.21	339.19	437.41	522.26	541.61	629.8	712.98	771.71	840.75	925.23	1013	1137.3	1181	1253	1317.5	1326.9	1391.5	1357.9	1399.3	1546.6	1561	1654.8	1755.4	1806.7	1902.2	1988.8	2085.7	2159.1	2284.2	2398.2	2382.7	2540	2517.4	2153	2379.2	2522.1	2519.5	2744
0	0	1.4066	14.803	14.801	22.126	15.84	21.464	67.169	111.93	187.03	250.53	309.67	221.65	292.82	372.94	433.08	411.25	428.6	446.51	429.53	479.84	630.38	629.73	673.04	682.23	754.88	764.45	823.43	997.23	1137.5	1149.3	1248.6	1240.2	1301.2	1277.6	1385.1	1301.8	1307.6	1331.7	1305.2	1345.8	1294.3	1295.4	1259.3	1304.8	1373.5	1899.9	1369.8	1376.1
0	0	0	60.927	88.609	100.46	109.32	220.48	332.19	384.05	468.12	609.02	676.02	769.67	866.24	983.02	1107	1047.4	1080.6	1193.3	1279	1418.5	1380.2	1555.9	1719.5	1718.4	1543.9	1769.3	1744	1999.1	1840.6	2064.9	2012.2	2180.3	2181.1	2235.9	2262.9	2125.8	2144.1	2290.4	2218.2	2308.9	2358.9	2351.4	2392.9	2444.6	2413.2	2395.3	2373	2439.1
15.503	41.861	46.798	22.247	0	0	0	0	27.057	128.05	215.08	317.7	444.76	615.53	773.99	909.66	958.61	1133.4	1213	1380.1	1507.9	1555.3	1700.2	1696.4	1776.2	1930	2038.3	2120.6	2236.2	2410.8	2407.4	2643.5	2670.5	2635.2	2748.2	2743.7	2830.6	3086.4	2862.6	3036.2	3316.2	3359.7	3385.9	3248.9	3293.4	3360.5	3196	3302.7	3327.4	3278.4
0	0	0	85.581	160.5	200.67	209.85	262.96	313.52	386.23	420.31	455.35	550.01	551.78	648.34	762.14	792.99	751.42	811.82	855.29	922.97	1004.9	1123.6	1148.1	1183.2	1272.4	1349.4	1431.2	1394.4	1471.6	1342.8	1501.5	1577.1	1639.1	1700.6	1868.4	1958.5	2075.7	2317.5	2342.7	2403.6	2420.3	2443.1	2499.2	2699.1	2658.6	2689.2	2712.6	2734.8	2629
3.8373	0	0.47765	7.6882	7.6791	4.5685	0	0	30.179	42.245	93.804	103.84	123.51	169.92	243.81	311.62	304.33	360.87	414.47	453.43	504.03	533.84	592.8	632.85	694.5	744.11	799.63	785.9	847.92	897.02	914.97	983.79	1058.4	1054.6	1114.4	1196.1	1319.2	1446.2	1520.6	1595.5	1661.8	1744	1870.4	1958.6	1942	1981.9	2065.7	2122.5	2093.1	2121.8
0	0	0	22.259	34.407	40.672	59.523	81.247	115.33	148.18	205.7	256.68	280.32	357.32	411.61	477.52	461.94	515.42	557.48	549.46	571.04	582.52	589.01	627.34	654.35	634.03	670.65	660.9	658.92	657.2	678.35	706.08	703.91	699.76	712.31	686.32	694.28	722.67	703.3	698.68	684.83	675	694.09	630.7	638.38	611.42	614.21	617.23	636.19	615.23
0	0	0	13.009	44.278	91.863	89.854	123.87	139.59	156.01	190.61	227.82	249.08	270.82	294.05	331.82	366.61	375.46	398.59	387.38	419.51	442.11	508.75	630.26	718.66	712.02	807.5	869.76	1074.6	966.18	992.49	1060.8	1098.8	1174.7	1256.4	1306.4	1272.6	1348.7	1352.2	1460.9	1498.5	1533.3	1573.7	1585.3	1558.6	1601.4	1565.3	1530.7	1550.2	1571.5
0	5.5099	0	5.8684	15.544	23.044	0.12797	4.9112	57.159	98.048	76.761	109.56	144.69	160.02	318.26	370.86	325.5	363.28	410.06	450.2	463.29	555.94	631.45	658.96	752.8	755.28	800.02	619.63	627.21	649.89	676.79	679.38	708.9	708.99	731.93	765.65	799.47	880.05	890.61	908.46	960.83	951.61	1001.7	1024.3	1051.8	1090.2	1060.9	1080.6	1070.5	1112.1
19.564	27.403	0	2.1162	0	0	0	32.014	61.635	150.08	210.46	277.26	352.71	423.08	489.47	550.05	664.71	687.58	748.69	797.35	840	955.81	994.14	1091.6	1121.9	1123.3	1229.6	1217.7	1266.2	1289.5	1381.3	1401.6	1392.6	1446.5	1477.2	1570.8	1598.2	1616.9	1657.3	1647.2	1691	1705.3	1788.3	1772.8	1777.5	1757.3	1752.7	1799.8	1753.7	1786.1
41.917	26.002	3.3006	0	0	0	0	0	0	0	24.735	38.995	77.582	95.537	147.53	166.45	184.72	196.65	236.45	273.18	351.87	401.13	449.18	536.4	604.14	673.76	695.78	787.55	853.27	964.15	947.02	832.72	879.14	912.59	958.4	1017.3	1011	1021.7	1077.8	1047.6	1086	1145.6	1133.2	1190.5	1227.8	1180	1209.1	1234.1	1305.6	1304.5
0	0	0	6.7256	11.833	52.154	62.882	132.51	205.41	309.61	419.04	538.23	650.44	780.11	900.42	923.84	1063.7	1176.2	1303.8	1467.2	1582.1	1637.7	1691.1	1698.7	1741.4	1713	1805.7	1748.1	1841.7	1843.2	1870.2	1879.3	1954.1	1966.1	1989.1	2075.2	1959.7	1926.5	1935.4	1949.3	1975.3	2030.6	1968.7	1946	1997.9	1984.6	1985.5	1987.2	2022.6	2060.5
0	4.476	15.686	10.648	4.7088	12.234	0	3.1333	3.7527	16.15	40.537	72.909	108.26	123.12	132.21	152.36	183.38	187.02	220.16	230.94	236.6	274.73	293.71	306.71	336.44	323.05	346.95	344.19	332.73	320.83	322.28	354.03	348.78	345.17	331.87	370.05	364.96	400.14	401.75	406.03	413.35	406.38	428.49	423.33	428.5	420.64	423.28	438.72	434.53	437.03
0	0	0	42.711	57.721	56.503	115.81	178.74	199.84	294.15	381.74	437.33	569.95	619.08	744.09	841.99	791.31	980.86	941.6	1035.3	1139.6	1254.9	1391.5	1492.4	1694	1845.4	1899.4	2044.7	2070.7	2238	2254.8	2335.1	2396.9	2559.1	2748.5	2928	3109.7	3238.4	3401.9	3429.9	3384.9	3635.3	3591.5	3672.7	3702.2	3715.2	3877	3903.3	3966.1	4097.9
0	0	0.72064	10.188	18.483	12.252	23.25	45.56	92.994	128.61	195.59	228.64	331.61	388.99	482.57	545.26	611.13	615.17	648.25	724.29	838.24	955.49	1023.5	1140.8	1315.9	1420.6	1451.1	1612.9	1490.8	1700.4	1795.7	1845.6	1943.9	2054.8	2163.9	2284	2471.4	2605	2990.4	3002	3091	3101.2	3120.6	3194.2	3362.9	3421.4	3524.2	3470.7	3528.8	3255.9
0	0	0	1.6673	0	17.081	5.517	13.462	54.837	141.03	201.78	243.29	309.51	311.35	382.71	369.91	450.3	428.13	492.2	624.12	635.79	558.39	602.08	587.66	639.54	651.66	657.09	618.19	596.88	621.47	625.04	697.55	696.83	928.93	928.6	898.39	1023.4	1011.2	995.47	1014.5	1000.2	1010.3	992.44	969.16	962.61	985.06	997.41	1017.9	1067.4	1034.6
0	0	12.135	0	44.697	5.9899	29.497	55.415	64.605	58.92	43.784	37.803	87.513	73.159	93.094	100.53	91.586	112.05	93.813	124.09	129.45	176.92	246.48	268.87	291.69	302.47	337.7	368.86	321.92	340.05	352.64	439.18	407.88	476.95	555.13	582.47	670.57	614.18	775.35	835.42	936.76	906.4	872.68	883.7	919.67	931.11	948.45	890.29	883.18	915.21
9.6441	10.8	3.5909	0	0	0	15.366	80.817	185.98	314.15	473.2	650.54	873.56	1061.8	1210.1	1358.3	1531.1	1625.6	1803.1	1900.4	2043.9	2167.3	2266.7	2325.6	2344.8	2329	2374.5	2448.3	2409.4	2410.3	2496.6	2512.4	2549.6	2534	2567.3	2510.9	2554.8	2533.1	2546.2	2580.1	2503.6	2556.8	2567.6	2539.5	2564.5	2541.9	2585	2529.2	2535.5	2569.3
0	0	0	0	0.011751	12.479	19.256	44.993	62.44	108.05	132.92	192.4	224.1	242.14	293.94	335.82	371.18	408.53	401.3	450.32	373.43	399.54	418.04	383.14	320.51	301.27	345.77	320.44	387.8	358	370.85	406.69	382.64	410.75	423.17	424.78	431.13	498.32	558.11	607.05	657.99	685.12	727.98	746.46	761.34	774.63	802.41	847.9	869.9	867.37
0	0	0	5.8848	0.89459	3.953	48.804	102.02	237.77	381.19	568.66	771.18	985.12	1193.7	1450.8	1700.3	1925.8	2051.4	2208.6	2357.7	2446.7	2532.9	2584.1	2640.5	2753.8	2801.7	2819.2	2842.7	2834.5	2944.6	2972.3	2961.2	3072.9	2985.9	2993.6	2945.8	2942	2873.6	2859.2	2890.7	2813.1	2840.9	2787.3	2812.1	2677.5	2677.8	2669.9	2680.4	2669.5	2649
0	0	0	12.225	2.3505	41.642	41.816	62.398	99.324	193.22	254.45	326.58	442.55	526.07	562.73	637.04	694.17	720.93	807.28	823.39	862.07	914.53	947.64	935.09	955.63	986.06	992.13	1081.1	1082.8	1091.7	1082.7	1132.3	1152.9	1154.5	1179.5	1172.3	1193.4	1245.3	1236.6	1109.6	1082.1	1077	1112.3	1075.8	1062.7	1082.5	1077.5	1065.9	1093.4	1093.1
0	0	0	38.993	99.947	190.59	290.13	478.54	598.31	754.72	934.31	1139.7	1259.2	1421.8	1517.1	1737.8	1861.1	1872.3	1929.1	2086.1	2133.3	2255.9	2309.3	2278	2346.8	2360.7	2335.2	2387.2	2321.5	2364.4	2339.9	2308.6	2368.2	2365.9	2298.8	2286.1	2261.9	2311.9	2283.3	2373.6	2322.9	2385.6	2360.4	2240.2	2196.5	2178.7	2173.1	2189.2	2181.3	2206.5
0	22.385	26.048	7.6577	4.2572	0	0	0	8.8704	26.041	30.198	47.794	40.335	25.62	46.117	68.296	106.11	99.549	71.224	129.24	163.03	202.96	206.7	224.18	234.38	229.11	238.74	286.22	304.42	367.1	381.98	417.2	395.9	413.55	406.95	413.6	426.05	492.96	520.78	558.32	560.62	662.5	663.65	685.51	703.94	656.1	697.67	736.16	752.7	692.38
0	0	0	0	1.3184	9.8088	15.107	16.882	0	23.161	46.922	67.989	95.782	128.65	119.65	131.94	166.33	170.65	168.26	169.29	161.71	169.24	187.9	220.48	246.89	253.18	258.85	284.52	276.01	329.83	337.24	327.27	328.37	339.13	343.82	423.64	348.43	371.59	368.44	410.41	462.06	479.33	545.71	535.94	527.5	556.82	555.71	601.84	536.74	550.63
0	8.0757	19.52	15.159	14.684	0.85112	12.678	4.8149	12.354	0	0	0	0	0	0	0	0	0	0	0	0	0	0	0	0	0	0	3.4035	0	15.576	32.013	52.226	55.448	92.451	235.09	299.26	402.31	416.04	590.34	629.32	743.13	789.83	881.91	920.04	960.55	1108.6	1134.6	1238	1278.9	1302.6
0	0	18.506	6.0056	0.44738	17.847	8.6635	5.9132	2.0029	0	5.977	0	10.249	0	6.2689	9.0532	0	0	0	0	1.1595	13.835	0	12.911	31.576	54.952	69.958	76.472	91.924	109.73	125.64	167.33	220.79	235.75	246.06	303.19	345.64	424.34	456.43	496.58	544	559.64	602.68	635.71	638.36	610.83	680.31	697.57	723.78	763.64
0	0	0	0	21.495	29.69	75.434	144.7	260.35	400.79	525.57	717.46	842.15	1047.1	1290.8	1459.2	1619.2	1755.6	1809.2	1994.4	2108	2269.7	2349.8	2513.8	2566	2816.1	2810.8	2954.4	2979.5	3042.9	3111.9	3165.6	3263.4	3335.2	3407.9	3443.9	3512	3533.1	3559.7	3648.7	3605.7	3622.9	3635.6	3610.1	3698.2	3729.1	3835.1	3664.1	3731.5	3748
17.801	7.2469	0	2.1736	0	0	3.7598	62.798	175.42	210.5	335.91	425.49	549.15	641.46	726.31	815.82	927.82	963.62	1026.4	1108.9	1138.1	1162.8	1212	1181.3	1283.7	1292.8	1253	1266.5	1278.2	1278.1	1290.4	1287	1313.8	1333.7	1370.4	1388.7	1389	1381.7	1417.9	1426	1463.7	1469.6	1484.7	1526.4	1505.9	1581	1580.6	1619.9	1626.9	1694.7
0	7.4577	0	29.008	18.762	0	2.5292	0	0	0	0	0	0	0	0	0	0	0	0	0	0	0	0	0	0	0	0	0	0	0	0	0	0	0	0	0	0	0	0	0	0	0	0	0	0	0	0	0	0	0
0	25.501	0	39.369	0	0	19.925	31.412	143.36	196.38	274.22	380.66	454.35	622.35	786.89	870.15	1018.9	1193.3	1195	1291.5	1374.4	1454.1	1548.2	1638.6	1701.8	1817.3	1902.7	1954.5	2066.7	2091.3	2168.4	2276.9	2325.8	2463.5	2553.9	2635.3	2733.4	2833.2	2898.9	2997.3	3043.3	3197.3	3262.6	3278.1	3338	3325.7	3376.1	3388.7	3357.9	3343.3
0	0	0	0	0	51.56	287.24	306.48	438.7	488.64	672.01	889.04	993.24	1238.5	1361.5	1528.4	1461.9	1629.6	1560	1828.5	1862.8	1999.6	2104.3	2376.4	2411.5	2446.2	2647.7	2946.2	3053.5	3283	3377	3566	3614.2	3425.7	3608.7	3623.9	3611.7	3704.5	3684.3	3746.5	3826.3	3864.2	3900.1	4000.9	4135.1	4069	3983	4052.6	3948.4	3940
0	0	0	38.591	0	0	12.666	66.56	140.79	230.07	416.79	552.56	683.6	873.07	1058.3	1194.8	1329.6	1499	1571.6	1688.7	1831	1863.4	1980.1	2131.5	2320.6	2348.9	2581.6	2713.3	2850.6	2961.7	3076.3	3104.6	3142	3324	3484.4	3988.8	4200.6	4326.7	4472.8	4685.8	4788.5	5061.2	5121.2	5300.6	5412	5385.3	5585.4	5637.1	5667.6	5795.4
0	17.694	4.7138	0	4.1939	6.7821	0	0	1.9744	15.274	30.368	18.091	25.692	23.248	35.107	95.496	107.04	117.25	67.233	65.904	113.8	121.63	151.62	196.21	253.91	291.4	327.93	377.89	440.04	460.87	556.22	610.43	607.52	571.81	591.2	576.38	562.46	562.39	541.95	592.78	600.65	590.04	583.42	567.45	491.21	525.57	565.52	591.34	562.21	556.25
0	4.9255	0	22.662	25.114	24.88	0	10.957	0	0	3.326	20.108	67.864	67.988	80.997	140.96	208.98	209.74	233.67	250.88	272.06	259.49	310.84	352.71	428.1	511.25	599.4	650.81	721.5	760.75	861.25	952.84	1077	1073.2	1172.6	1227	1368.1	1438.9	1483.6	1614.5	1617.6	1648	1684.8	1725.9	1723.7	1772.5	1800.4	1969.4	1977.1	1946.2
34.486	0	61.022	3.5623	0	13.341	21.403	0	0	0	0	0	0	0	0	0	0	0	0	0	0	0	13.84	77.476	131.48	176.99	241.65	218.28	367.28	351.32	477.93	473.59	605.82	632.95	672.95	754.59	802.89	874.83	907.02	966.96	954.77	971.42	1095.8	1098.7	1051.6	1051.5	1187	1268	1251.8	1206.1
0	0	0	1.4579	30.629	25.948	21.505	31.652	95.048	161.27	219.89	312.05	432.56	547.26	664.07	785.56	869.36	1005.7	1138.2	1301	1480.9	1701.8	1824.8	2083.4	2332.3	2497.8	2739.4	2906	3070.8	3089.7	2800.9	3404.6	3474.4	3650.1	3959.5	3933.6	4415.9	4062.7	4635.2	4476.6	5054.1	5131.9	5121	5316.5	5431.1	5292	5712.6	5548.9	5666	5661.1
0	0	0	0	6.4504	9.7522	36.348	60.605	86.304	125.67	161.45	230.6	296.75	351.38	427.02	460.74	498.7	565.93	569.95	620.22	689.93	852.69	887.35	974.57	1071.1	1110.1	1128.5	1165.1	1176.4	1200.9	1200.7	1296.5	1301.7	1337.6	1396.6	1418.9	1478.6	1394.1	1523.3	1509.5	1668.1	1632.4	1657.5	1673.9	1720	1764.4	1851.1	1833	1899.7	1931.3
0	0	1.8967	13.517	9.1563	0	20.04	17.171	28.55	29.865	7.1212	8.7432	63.465	77.475	134.62	184.56	202.16	275.11	268.91	335.61	388.18	513.61	670.69	767.85	899.68	1004.9	1118.9	1270.3	1308.5	1421.8	1487.7	1634.7	1678.3	1714.1	1879.4	2004.9	2024.2	2106.4	2181.3	2224.4	2329	2270	2443.6	2767.5	2711.4	2746.7	2741.1	2677.2	2675.5	1912.6
0	18.384	31.428	67.484	30.802	0	0	0	0	67.12	112.05	219.52	399.71	498.88	640.35	817.56	1693.9	1007.7	1059.5	1209.5	1354.8	1581.9	1747.5	1825.1	1875.7	2098.5	2240.4	2424.7	2373.5	2541	2586.1	2788.3	2694.3	2821.1	2984.5	3085.7	3204.7	3208.1	3249.2	3338.6	3450.4	3336.9	3540.4	3334.4	3424.9	3578.1	3632.4	3629.9	3776.1	3841.1
0	0	0	22.598	13.635	11.239	7.1793	53.636	102.61	204.49	308.28	474.44	606.85	730.29	840.71	1002.1	1130.2	1228.3	1337.7	1512.6	1629.3	1758.4	1868.8	2042.2	2210.4	2368.7	2524.9	2623.5	2791.9	2768.3	2808.4	3014.1	3129.8	3205.7	3378	3401.8	3494.4	3660.1	3611	3712.1	3920.6	3976.4	4107.3	4143.1	4224.7	4160.2	4263.5	4257.1	4318.1	4268
21.136	10.279	0	0	0	4.3375	0.85722	46.539	116.08	186.66	269.06	377.6	485.3	597.33	734.99	836.95	940.04	988.15	1046.7	1139.9	1196.3	1239	1352.7	1382.2	1447.7	1481.7	1494.5	1652.5	1690.8	1727.1	1794.4	1861.9	1883.4	1808.2	1811.2	1904.1	1937.4	1913.7	1960	1978.3	2086.2	1980.1	2025.4	2063	2095.7	2079.1	2136.8	2138.3	2171.8	2167.3
0	0	8.9608	15.997	0	0	10.97	40.21	102.1	169.47	272.28	367.15	493.08	578.43	688.53	822.97	948.1	1043.4	1082.2	1220.7	1357.1	1539.9	1748.4	1881.8	1698.7	1709.7	2419.4	2545.2	2642.1	2738.7	2157.9	2629.7	2736.7	2881.6	2948.1	3100.4	3162.9	3218.3	3297	3402.4	3422.2	3524.8	3539.1	3616.1	3633.3	3685.2	3697.8	3666.6	3692.1	3727
4.275	21.703	5.5927	11.318	4.9998	0	0	0	0	0	0	0	0	0	0	0	0	0	0	0	0	0	0	0	0	0	0	0	0	0	0	0	14.536	52.114	78.701	109.7	144.94	144.54	204.04	246.51	243.58	314.14	317.64	351.98	397.44	386.27	393.45	425.06	416.19	470.88
0	0	0	12.375	19.989	4.4233	2.7494	9.8568	6.7975	5.6617	13.811	0	11.721	20.13	35.463	45.891	103.26	112.82	121.16	94.745	187.41	264.03	300.64	337.88	410.11	454.55	609.73	659.06	746.97	770.66	835.12	904.78	994.7	1122.5	1143	1274.9	1398.1	1517.2	1651.5	1773.1	1918.3	2112.3	2022	2122.8	2130.9	2101	2257.3	2267.1	2233.7	2438
0	11.93	0	4.7149	4.0183	0	0	11.161	38.789	75.391	110.47	137.92	188.86	222.01	251.61	295.11	336.46	383.62	420.5	428.84	462.62	522.06	563.28	617.52	678.39	757.31	825.48	888.33	912.67	962.4	936.94	998.55	1043.6	1124.7	1202	1235.8	1257.4	1313.7	1368	1437.8	1424.7	1495.9	1548.6	1550.5	1625.9	1588.9	1639.4	1645.4	1706	1683.8
0	0	0	4.6571	10.39	15.88	48.826	62.124	129.8	180.56	227.72	308.88	371.8	462.27	480.14	592.57	658.26	761.81	837.11	936.91	988.32	1058.5	1134.6	1172.3	1278.1	1284.6	1306	1338.4	1346.3	1425.5	1411.5	1460.2	1464.7	1480	1506.7	1492.7	1463.2	1538.2	1576.2	1639.3	1645.3	1673.1	1640.3	1641.7	1659.7	1653.6	1651.2	1673.1	1695.3	1699.2
0	3.2789	0	0.21185	4.2542	0	7.7361	12.098	0	8.4747	3.2123	0	0	0	0	0	0	0	0	0	18.959	102.51	223.36	331.92	499.39	598.58	770.9	900.16	1043.5	1182.4	1274.4	1414.3	1489.8	1649.5	1729.3	1822.2	1885.2	2070.3	2199.2	2307.2	2441.7	2586.4	2664.8	2786.2	2811.4	2814.9	2839.1	2939.3	2996.7	2995.7
0	24.789	12.593	1.5925	0	15.597	0	47.964	190.18	329.7	483.4	733.57	916.45	1042.1	1240.7	1417.3	1634	1853.3	1993.5	2099.9	2247.1	2480	2687.8	2796.6	2875.2	3046.4	3036.1	3262	3254.2	3295	3394.3	3528.2	3658.4	3592.6	3786	3990.7	3956	4197.3	4247.4	4315.5	4472.2	4655.7	4634	4734.6	4739.2	4921.8	4952.3	4933.3	4932.4	4960.9
0	4.5509	0	0	2.279	10.177	0	10.567	7.9997	45.546	66.267	109.53	154.52	162.12	195.19	265.27	359.88	308.33	331.25	357.77	393.59	461.22	497.22	546.56	681.27	717.03	736.66	941.09	941.89	999.84	1000.5	1031.2	966.88	1071.6	1176.4	1278.6	1358.7	1372	1402.4	1368.1	1348.9	1482.9	1503.4	1487.7	1511.5	1613.9	1683.7	1654.2	1678.7	1670.1
0	0	4.8868	82.392	47.72	75.603	0	0	0	0	109.03	155.79	172.21	244.07	276.69	313.93	443.82	418.76	366.81	422.4	498.22	458.88	603.49	580.8	657.68	1130.1	1267.3	1130.8	789.45	747.62	803.3	922.93	877.54	905.5	992.98	966.99	1043.7	1089.1	1092.3	1121.1	1173.8	1158.6	1229.7	1282.5	1241.4	1191.2	1240.1	1319.3	1394.2	1363.2
9.2872	13.255	0	0	0	0	12.019	48.73	138.58	233.27	339.28	447.97	625.64	722.09	861.78	970.01	1071.7	1196.7	1281.1	1362.8	1405.4	1497.3	1541.9	1624.9	1707.8	1680	1777	1773	1839.8	1821.3	1830.7	1893.5	1863.8	1849.8	1873.5	1883.9	1930.7	1932.7	1920	1924	2009.9	2014.7	1995.4	1997	2029.3	2046.3	2087.5	2113	2012.3	2014.6
0	0	0	7.3626	18.456	21.18	60.274	115.8	231.99	359.19	509.67	682.62	859.69	988.35	1179.6	1381.5	1518.3	1727	1825.9	1981.3	2114.1	2242.2	2352	2474.8	2721.9	2771.4	2924.6	3033.7	3023.2	3089.5	3072.9	3129.6	3308.4	3294.6	3308	3278.4	3449.1	3362.7	3513.1	3536.8	3533.3	3615	3666	3664.8	3743.9	3703.4	3790.6	3715.6	3744.1	3811.6
0	1.5948	4.2926	14.047	17.257	0	0	0	9.8921	7.0478	0	1.1858	10.146	17.158	8.943	28.398	6.6501	24.975	27.079	50.458	42.348	51.285	70.155	74.197	80.502	91.637	89.105	80.696	99.64	80.11	72.645	75.906	87.906	111.21	124.31	138.22	139.23	170.82	164.78	224.54	212.44	254.71	263.23	276.04	295.04	314.16	309.95	296.36	315.68	324.85
0	0	0	0.59757	4.9169	34.934	43.513	70.286	119.03	159.94	183.62	218.84	249.39	267	293.29	302.05	335.79	339.08	391.43	381.13	411.91	430.57	447.24	447.9	467.4	484.29	490.86	512.19	493.83	531.06	516.18	546.84	599.22	606.27	621.63	699.3	664.03	663.56	693.75	710.14	708.26	701.89	732.74	696.22	715.55	667.2	685.64	679.31	738.16	715.4
12.941	0	0	0	0	0	54.363	203.09	394.94	662.66	995.13	1391.5	1857.7	2190.8	2532.8	2838.8	3080.2	3349.9	3733.8	4003.6	4345.4	4407.7	4602.3	4760.9	4860.9	5176.4	5372.4	5586.4	5575.6	5746.3	5966.6	6058.5	6165.8	6716.3	6828.6	7099.9	7307	7141.7	7556	7623.6	7661	7572	7225	6618.2	8202.8	7687.7	7309.2	7342.8	7253	7292.7
0	0	0	0	0	3.5121	58.58	127.81	204.98	315.17	438.95	581.93	705.36	859.95	977.24	1088.1	1186.9	1287.5	1438.4	1562.7	1763.8	2058.9	2212.2	2494.7	2599.1	2865.5	2951.3	2976.4	3096.1	3248.9	3339.9	3572	3650.8	3764.1	3875.6	3964.2	4085.9	4165.5	4414.2	4558.9	4632.1	4777.1	4763.1	4849.5	5015.3	5034.4	5027.5	5261.2	5157.5	5144.5
0	15.104	0	0	0	0	33.654	89.515	217.32	329.45	445.99	627.69	807.41	950.09	1191.1	1318.3	1438.8	1673.9	1876.1	1972.7	2038	2276.2	2419.5	2554.5	2771.1	2810.8	2915.6	3022.7	3092	3171.9	3268.9	3315.2	3410.3	3508.8	3589.8	3610.2	3732.2	3783.3	3773	3722.2	3746.9	3794.7	3809.9	3807.3	3824.6	3838.1	3495.7	3686.8	3726.9	3763.2
0	0.84361	25.836	21.901	8.4011	0	7.7559	52.868	106.61	164.9	243.12	309.19	425.2	504.2	577.77	687.15	699.58	738.87	681.96	809.42	880.22	1069.9	1152.3	1274.4	1460.4	1583.2	1686.9	1853.6	1897.9	2003.7	2146.7	2280.5	2349.4	2409.6	2524.7	2622.7	2733.4	2678	2833.1	2781.3	2952.4	2927.4	2800.2	2815.1	3113.5	3260	3366.3	3454.7	3539.2	3512.9
0	0	0	45.564	55.55	45.389	216.08	220.42	340.42	455.1	654.45	721.17	1012.6	1136.6	1287.4	1539.9	1358.5	1633.7	1816.3	1848.1	1923.8	1922.2	2055.1	2128.3	2199.7	2225.4	2286.8	2256.3	2168.7	2321.7	2418.7	2441	2569.6	2515.4	2530.1	2502.3	2502.5	2544.2	2546.7	2638	2556.4	2614.5	2705.3	2734.7	2727	2703.2	2749.6	2797.7	2738.3	2713.9
0	0	1.2663	19.288	6.0451	0	0	4.0319	29.301	120.82	193.14	255.65	339.48	351.14	486.35	690.72	819.88	625.18	715.47	840.05	797.58	914.32	1008	1089.6	1174.6	1140.4	1152.6	1621.5	1540.1	1362.4	1432	1513.1	1574.3	1772	1982.5	1800.6	2243.5	2327.4	2582	2606.2	2747.9	2992.6	2807	3218.4	3332.5	3419.3	3486.7	3395.1	3453	3456.5
0	0	0	0	0	27.282	90.722	217.93	400.59	591.09	629.76	852.25	1151.2	1342.2	1649.3	1745.6	1891.7	2059.6	2104.1	2312.4	2377.5	2575.6	2661.3	2708	2790.4	2921.1	2930.6	2959.1	3018.5	2971.3	3071.2	3017.4	3075.6	3112.9	3098.3	3010.6	3084.3	3091.2	3183.7	3180.2	3200.7	3190.4	3213.9	3244.8	3210.1	3272.2	3277.3	3235.1	3316.2	3322.3
0	0	0	15.834	6.1011	28.302	8.9243	45.13	25.82	81.47	129.96	206.22	215.04	260.19	264.44	335.61	331.15	376.1	403.4	439.13	499.3	493.6	520.61	583.11	582.25	577.76	624.94	627.64	630.36	617.45	625.38	692.27	674.64	690.75	794.26	836.5	867.65	907.81	888.88	976.83	993.89	1032.9	1005.6	1090.7	1112.2	1132	1122.1	1184.4	1194.3	1230.7
0	0	0	0	15.784	27.711	32.432	55.841	83.041	98.925	109.4	122.56	169.9	159.46	202.62	189.52	198.92	247.5	297.92	312.86	386.86	463.37	507.43	615.58	645.24	699.49	825.97	857.45	922.44	978.38	1001.3	1086.5	1185.5	1239.7	1285.5	1358.1	1407.1	1443.3	1562	1618	1637.9	1683.5	1738.2	1730.7	1821.1	1822.2	1888.5	1863.1	2051.1	2062.8
0	4.3514	0	26.668	1.6146	0	0	66.872	144.11	218.3	345.57	441.48	549.83	692.34	859.72	973.01	1060.9	1205.2	1287.2	1448.4	1649.6	1841.9	1951.7	2150.1	2336	2473.7	2578.4	2660.8	2625.2	2979.2	3120.6	2962.9	3388.6	2942.5	3433.2	3664.8	3603.3	3774.5	3951.1	4038.4	4069.7	4176	4276.7	4347.3	4325.7	4325.9	4328.7	4359.1	4367.3	4315.1
0	8.0163	4.5685	9.4583	2.5459	0	0	0	0	8.2105	30.26	31.314	33.083	43.393	58.802	69.467	115.75	115.26	143.14	149.28	191.2	188.77	209.85	240.24	258.56	259.08	283.9	259.22	257.06	253.55	256.42	296.58	336.65	369.15	411.25	500.4	568.63	615.77	681.22	763.9	822.2	860.91	856.38	912.27	973.44	1012	1079.5	1100	1157.6	1158.2
30.472	117.1	0	55.036	14.91	0	0	0	0	50.429	147.51	207.25	301.68	449.3	489.91	572	572.61	644.11	688.82	856.95	970.03	1040.7	1150.1	1346.4	1466.6	1510.1	1541.9	1607	1712.1	1775.3	1851.8	1892.2	2043.5	2158.9	2279.7	2324.9	2384.3	2557.8	2577.2	2689.4	2652.8	2725.1	2925.6	2879.6	2963.3	2905.6	2959.1	2953.9	3080.8	2999.7
10.105	2.5458	0	0	0	0	58.626	189.51	386.97	570.02	855.2	1176	1456.8	1841.1	2148.1	2466	2884.7	3137.5	4787.2	3920.6	4375.4	4547.8	4745.7	5016.6	5183.3	5421.3	5520.1	5628.6	5777.9	5982.8	6085.5	6280.4	6279	6456.6	6470.3	6694	6787.1	6734.3	7208.2	7062.8	7139.1	7141.9	7232.3	7371.3	7298.1	7309.9	7401.3	7565.6	7597.4	7598.1
0	0	4.1804	0	0	0	33.028	15.107	16.315	45.306	57.964	54.79	81.264	111.67	141.36	224.01	268.87	261.6	205.56	180.49	136.59	132.21	214.86	265.81	359.44	457.48	518.22	580.02	607.95	702.34	830.68	892.88	987.12	990.44	1100.4	1093.2	1187.2	1297.9	1336.5	1435.4	1419.3	1534	1574.7	1595.5	1597.7	1660.6	1739.5	1868.3	1818	1792.7
2.5736	10.664	0	1.9251	0	0	0.25171	16.26	40.007	80.434	123.71	177.41	222.9	273.76	363.39	408.6	446.26	459.17	553.46	617.09	699.28	797.71	907.51	1035.3	1128.9	1231.3	1308.8	1384.9	1534.4	1607.2	1739	1822.1	1879.7	1941.4	2013.6	2111.3	2251.8	2280.1	2370.9	2404.9	2512	2676.1	2793.6	2719.1	2832.7	2797.7	2876.7	2883.8	2924.6	2932
0	11.313	11.502	27.163	26.388	0	0	0	45.118	94.095	189.04	257.54	344.05	426.43	511.85	564.95	623.55	620.49	638.33	709.63	743.26	797.98	832.75	839.73	862.76	889.77	891.04	918.81	904.22	892.68	893.99	911.52	943.37	941.36	1001.5	1005.8	985.65	1000.2	1023.2	1031.2	1065.6	1091.3	1106.5	1133	1101.8	1110.9	1083.3	1083.3	1076.5	1096.3
0	2.5107	0	6.4284	10.399	19.791	0	0	19.297	41.77	80.337	110.3	149.53	171.4	225.76	314.39	351.94	351.96	388.11	392.76	449.87	456.04	470.2	502.05	496.8	507.16	520.58	559.85	581.51	551.99	677.74	650.65	742.25	720.56	729.71	717.58	681.41	713.31	712.35	776.04	778.58	799.24	800.06	802.74	671.55	680.1	696.83	713.7	690.96	644.34
0	0	0	91.004	115.98	34.647	94.317	219.04	197.37	280.61	357.96	433.3	509.23	610.31	746.33	935.63	997.31	1124.7	1254.7	1337.2	1543.6	1765.1	1907.3	2079.9	2262.1	2541.3	2664.8	2852	3002.8	3179.4	3322.8	3454.8	3535	3561.3	3661	3829.3	3849	3752.4	3832.1	3865.3	3870.5	3810.1	3848	3913.5	3949	3994.9	4035.4	4025.1	3973.7	4027.4
48.279	15.041	0	0	0	0	0	62.829	167.05	356.69	508.81	744.44	975.34	1201.9	1411.7	1634.1	1728.1	1961.5	2093	2206.4	2383.1	2607.1	2633.3	2795.9	2910.8	2989.1	3129.9	3209.8	3318.3	3314.8	3289.5	3357.4	3477.4	3512.1	3514.6	3644.8	3846.9	3764.8	3800.1	3828.5	3842.7	3847.1	3880.8	3875.9	3979	3961.8	3983.5	3920.6	4044.8	4090.1
0	0	0	0.60644	19.463	16.006	48.648	97.651	195.85	329.08	441.99	583.74	801.9	950.97	1143	1298.4	1383.7	1590.6	1649	1795.2	1817.2	1884.1	1970.9	2010.2	2000.7	2161.1	2151.3	2200.8	2357.1	2284.4	2246.2	2315.6	2286.6	2317.4	2364.6	2373.1	2369.6	2422	2498.7	2453.3	2431.8	2496.7	2472.5	2477.4	2560.9	2526.1	2480	2464.9	2531.3	2518.6
0	0	0	0.99697	0	14.718	18.965	42.723	71.595	133.96	171.75	237.96	286.57	358.14	427.4	486.64	578.3	673.06	841.18	823.68	955.65	966.64	1133	1266.8	1288.2	1295.4	1415	1491.3	1539.5	1451.7	1556.1	1619.7	1602.9	1640.7	1667.9	1693	1733.3	2000.5	1778.1	1963.9	1858	1921.5	1857.6	1702.6	1710.7	1703.7	1689.8	1728.2	1700.6	1715.5
0	0	0	72.904	83.139	176.74	186.58	270.27	288.73	318.34	360.92	334.65	418.73	380.05	379.84	435.83	349.33	447.11	499.59	597.2	714.73	802.74	957.69	1099.3	1236	1409.5	1494.3	1596.9	1754.6	1866.3	1988.9	2092.5	2179.2	2317.9	2527.3	2604.8	2665.4	2764.6	2888.2	2922.1	3119.8	3197.5	3347.4	3388.3	3347.4	3340.4	3537.3	3557.9	3546	3537.8
0	0	0	0	11.638	0	11.303	0	10.811	35.164	62.067	77.971	109.38	113.86	155.7	173.69	194.26	214.93	249.59	289.22	344.21	398.54	495.99	520.64	580.35	620.27	684.59	673.07	668.61	726.35	770	849.07	940.48	1017.3	1086.3	1190.1	1302	1367.3	1420.5	1495.9	1516.6	1605.3	1659.9	1791.3	1897.3	1920.7	2099	2195.6	2276.2	2467
0	6.1608	1.7357	14.666	20.167	0	0	0	12.657	22.145	10.498	28.576	28.113	40.062	50.288	80.953	124.29	144.11	178.9	216.4	332.17	405.13	476.34	584.08	744.48	842.04	989.81	1130.6	1252.2	1387.6	1451	1638.2	1740.7	1974.8	2180.5	2356	2657.6	2751.6	2951.2	3075.5	3349.5	3510.2	3717.6	3756.4	3877.1	3863.4	3979.1	3934.9	4031.8	4133.8
0	0	0	11.924	0	0	11.203	36.289	62.816	88.55	143.41	176.77	216.07	270.16	332.97	363.68	408.41	466.12	500.83	514.82	598.36	647.95	716.82	776.45	799.2	841.94	880.65	910.39	960.1	1044.8	1070.9	1136.7	1171.2	1144.6	1203	1313.6	1491.4	1553.4	1654.2	1854.9	1975.1	2052.2	2098.1	2220.5	2365.7	2437.9	2515.6	2440.2	2573.5	2498.7
30.934	27.906	8.9167	20.942	0	0	0	0	0	0	0	0	0	0	11.257	11.391	24.717	41.37	65.842	104.53	112.33	158.41	198.18	222.92	258.38	290.91	328.39	322.86	362.96	390.69	397.72	421.28	402.16	440.72	459.62	485.84	539.19	514.97	496.5	497.14	505.86	529.8	535.67	517.51	540.65	531.24	518.18	538.89	513.14	513.78
19.251	45.682	0	7.6003	0	0	0	0	0.5986	18.516	39.193	15.018	49.455	71.249	86.927	57.613	69.252	61.128	107.27	82.917	101.63	103.47	148.38	127.28	155.82	125.86	165.77	149.27	147.08	152.49	149.28	223.71	267.66	235.58	167.05	218.58	234	218.14	224.7	273.46	259.11	279.85	284.76	309.88	301.65	340.67	333.33	351.3	343.01	363.09
0	0	0	0	33.23	38.663	98.666	212.3	348.56	537.65	714.07	929.3	1105.1	1338.2	1558.2	1727.2	1965.8	2075	2271.1	2388.9	2445.1	2588	2681.7	2789.6	2907.5	3017.4	2962.6	3123.5	3272	3235.9	3365.3	3445	3464.8	3523.6	3672.8	3653.2	3977.8	3889.6	3395.7	3465.6	3420	3374.8	3387.2	2978	2934.2	2786.4	2962.2	3165	3220.3	3345.7
0	0	0	4.381	66.264	108.7	172.55	279.25	421.85	537.61	673.19	833.7	1018.8	1129	1339.6	1463.4	1629.3	1840.2	1930.6	1902.1	2050.5	2249.4	2348.5	2383.6	2548.6	2629.1	2653.3	2701.8	2844.7	2971.8	3008.9	3106	3254.9	3210.5	3231	3364.7	3412	3576.3	3677.1	3725	3747.2	3837.5	3981.2	4007.6	4114.7	4032.9	4048	3962.8	3867.8	3981.5
0	0	0	22.298	9.0313	8.6118	9.4148	30.613	49.331	105.52	187.75	235.1	293.24	367	389.55	443.25	476.33	492.28	525.25	569.74	611.29	718.65	749.19	805.47	840.57	908.57	991.76	1029.3	1050.7	1065.9	1118.3	1199.2	1257.5	1277.8	1372.7	1424.4	1513.6	1561.4	1592.1	1665.4	1731.8	1752.4	1785.8	1847.2	1899.3	1935.5	1907.4	1947.5	1976.1	2020
0	0	0	3.939	17.52	10.41	10.077	10.402	22.284	34.457	70.885	104.26	143.4	165.51	252.01	295.68	352.73	376.53	391.43	430.82	516.61	508.11	588.1	636.19	696.08	737.32	775.35	796.15	784.75	866.47	938.64	957.77	1032.1	926.28	972.37	983.29	1242.8	1242.1	1242.3	1317.8	1283.3	1463.8	1488.4	1440.3	1323.2	1230.9	1255.4	1220.4	1114.4	1013.9
0	0	0	0	0	1.0896	30.546	131.83	258.01	435.83	661.15	843.52	1065.3	1299.9	1486.1	1701.6	1958.4	2154.7	2419.7	2622.1	2725.6	2847.1	3020.7	3050.5	3196.8	3233.8	3290	3333.9	3480.1	3439.7	3513.6	3683	3753.6	3760.2	3867.7	3927.5	4021.3	4128.8	4138.6	4217.6	4255.9	4342.7	4397.1	4429.8	4561.3	4553.2	4684.3	4640.5	4718.1	4667.6
0	0	0	5.5951	6.0737	11.192	0	14.164	13.109	25.317	40.856	41.778	40.427	45.707	48.442	56.273	68.641	92.172	105.65	127.24	154.49	208.52	376.83	421.67	517.86	587.11	620.2	732.26	805.59	861.13	917.17	807.57	890.21	973.9	1084.7	1301.7	1259.1	1402.2	1515.6	1649.8	1708.4	1810.6	1912.5	2060.7	2092.9	2078.9	2156.4	2243.7	2243.3	2310.9
0	0	4.3927	15.256	16.754	0	0	6.2573	24.651	36.235	74.971	107.68	146.1	180.12	227.29	279.76	308.2	318.61	339.72	426	452.68	582.81	613.76	699.44	776.98	853.36	947.7	1020.3	1138.9	1121	1152.9	1255.8	1385	1384.4	1524.8	1638.9	1815.6	1828.1	2068.2	2393.9	2307.8	2433.2	2614.3	2767.8	2783.4	2945.5	2948.6	3089.3	2877.3	3135.9
0	30.281	0	9.732	16.344	5.4746	20.973	33.165	8.48	16.582	67.047	50.046	39.823	53.347	59.271	69.127	116.51	125.39	135.45	96.757	122.64	85.2	105.27	98.84	162.15	132.41	95.78	139.8	150	146.13	156.54	157.32	153.53	184.71	189.45	215.21	223.8	252.4	273.62	324.56	332.74	368.47	416.8	426.51	410.9	445.32	456.27	494.06	480.21	513.59
2.5459	25.939	15.977	5.8946	0	0	0	0	0	0	0	12.716	14.016	28.467	34.282	34.051	54.316	38.723	43.714	120.04	159.58	207.13	250.79	323.44	408.19	536.67	531.87	632.82	727.43	821.46	900.04	996.57	1079.9	1183.4	1275.8	1374.5	1456	1556.2	1679.5	1758.8	1770.9	1931.7	2012.6	2049	2127.5	2211.9	2286	2325.4	2340.7	2475.6
0	0	0	4.8695	0.24972	3.69	10.503	16.369	59.393	115.85	187.67	248.96	330.48	413.71	484.13	517.39	479.12	497.27	543.34	576.38	609.59	620.91	666.7	698.68	721.58	760.64	766	815.21	784.5	808.7	811.14	834.59	850.72	874.58	904.08	876.24	854.71	852.17	888.29	864.97	906.97	886.18	890.29	885.7	857.02	852.57	875.35	869.42	862.87	864.51
0	0	0	7.4336	7.2057	14.957	25.81	43.394	94.501	153.62	227.3	277.25	387.35	490.69	577.31	643.53	727.69	795.58	903.42	1029.2	1143	1316.9	1447.4	1588.3	1755.5	1893.2	2152	2269.7	2407.9	2552.5	2625	2820.6	3005.2	3176.5	3307.3	3445.8	3512.8	3665.4	3883.5	3991	4024.1	4185.8	4322	4399.1	4440.8	4404.4	4550.9	4574.6	4629.3	4771.9
3.0592	18.11	5.0135	0	0	4.1978	16.046	14.863	48.416	74.767	119.72	147.72	213.8	259.84	306.38	332.39	364.93	386.65	411.16	440.23	457.44	453.38	490.1	542.74	576.5	575.91	590.89	583.3	597.81	601.5	602.3	601.09	559.49	551.22	560.71	577.81	600.31	587.7	568.34	560.2	576.83	612.76	601.73	602.1	600.55	620.48	614.06	607.75	588.61	641.01
0	0	0	17.185	0.343	10.505	73.549	120.92	218.83	292.69	408.03	478.17	583.27	674.11	828.82	837.76	964.49	999.64	1011.9	1071.6	1131.6	1202.7	1246.5	1214.9	1225	1253.1	1285.1	1251.3	1246.7	1226.1	1281.4	1313.5	1277.9	1331.9	1428.9	1405.9	1451.2	1479	1556.1	1615.2	1625.3	1709.6	1715.4	1767	1769	1788.2	1869.4	1864.8	1879.9	1884.6
0	0	0	8.1972	8.0064	15.201	8.2997	12.591	19.704	43.94	53.906	80.651	93.971	102.32	117.82	134.02	148.37	161.23	167.48	173.62	187.1	218.21	218.22	235.48	272.46	300.99	325.9	350.98	360.76	358.75	374.97	394.9	378.51	395.44	405.53	412.87	426.48	415.39	413.26	414.99	417.14	398.62	415.15	414.23	422.2	394.23	407.85	421.59	410.25	407.42
0	0	0	0	376.27	64.247	136.04	257.04	327.78	461.29	535.26	650.1	821.35	914.85	1040.9	1170.6	1222.4	1246.5	1375	1438.5	1509	1586.9	1674.1	1755.1	1851	1937.5	2108.8	2066.9	2225.4	2178.1	2192.2	2266.5	2309	2314.4	2332.8	2355.9	2352.7	2419.7	2494.6	2497.1	2489.9	2446.9	2526	2499.2	2557.4	2431.9	2506.5	2495.5	2546.8	2535.1
0	13.374	0	13.338	31.72	0	0.96853	0	0	0	0	0	0	0	0	47.217	0	29.587	0	0	0	0	2.078	13.609	23.894	11.574	24.011	48.04	28.818	77.236	112.26	140.04	176.54	177.75	342.4	442.15	614.22	710.05	902.92	1066.5	1251.2	1346.8	1492.1	1628.6	1800	1920.5	2055.6	2144.8	2207.9	2273.6
6.7945	8.5309	0	0	0	0	11.597	43.536	117.06	202	280.15	374.68	500.94	643.87	761.46	813.66	905.48	1030.4	1103.4	1158.2	1212.3	1264.5	1354.2	1482	1452.4	1453.4	1534.1	1582	1604.2	1649.7	1775.9	1851.5	1844.2	1874.7	1775.2	1937.2	2037.5	2026	2002.4	2074.6	1977.7	2062.6	2063.3	2128	2147.8	2203.3	2176.6	2207.5	2181.2	2187.2
0	7.3969	2.5397	6.9406	0	3.9546	0	0	0	0	3.1696	4.7255	0	0	4.0644	0	11.279	11.575	27.153	45.632	55.105	87.521	120.76	170.01	164.94	209.05	240.54	273.76	306.68	346.52	375.27	414.73	471.95	537.62	651.07	720.57	823.76	944.61	1003.2	1106	1152.3	1241.5	1376.1	1360.5	1407	1549.5	1618.6	1613.3	1596.6	1674.4
0	0	0	0.35879	1.8598	7.9612	0.91488	29.336	72.012	157.16	221.28	311.09	427.54	550.43	635.84	755.42	815.29	960.63	1026.3	1239.8	1321.8	1505	1720.1	1939.5	2155.8	2379	2730.7	2846.2	3285.2	3506.6	3681.5	3953.6	4076.9	4294.8	4706.5	4944.8	5315.2	5439.4	5920.4	6212.5	6556.4	6838.1	6993.4	7179.5	7458.1	8034.3	7835.4	7880.2	8212.8	8281.3
0	0	0	10.135	0	38.947	34.859	104.72	165.01	244.36	379.08	467.76	597.39	676.51	827.83	830.07	1002	1089.6	1198.9	1244	1317.8	1384.9	1476.4	1539.8	1623.7	1707.4	1641.9	1750.9	1694	1776.8	1750.9	1699	1686.3	1767.9	1816.8	1922.1	1949.1	1935.1	1887.1	1775.4	1830.2	1788.1	1788.4	1842.8	1780.4	1868.3	1900.5	1889	1871.6	1839.7
13.855	15.509	0	2.3257	0	0	0.55898	26.287	51.838	80.493	131.1	168.58	241.89	327.53	381.97	462.17	512.7	553.57	656.46	890.94	926.88	885.72	982.79	1078.8	1122.2	1097.8	1089.1	1486.5	1251.6	1262.6	1275.4	1334.4	1467.6	1314	1478.7	1588.9	1657	1630.2	1625.3	1613	1600.5	1545.3	1418.8	1461.1	1479.5	1444.6	1425.2	1470.6	1421	1501.8
25.518	14.602	0	0	0	0	16.889	71.032	152.74	250.02	399.51	511.92	667.67	803.05	954.25	1035.1	1164	1234.6	1369.7	1481.7	1602.4	1688.4	1801.7	1949.6	2060.2	2182.3	2305.3	2459.1	2543	2644.5	2712.8	2750.3	2750.6	2857.2	2915.2	2920.7	3006.9	2965.4	2997.6	3010.5	3169.1	3133.1	3126.5	3152.6	3132.4	3201.6	3364.2	3458.3	3478.4	3388
0	0	6.372	18.945	0	0	0	14.059	36.685	56.496	75.774	112.55	143.77	171.28	172.3	229.99	276.19	320.06	365.51	398.25	490.11	623.9	690.01	865.38	990.44	1056.3	1211.5	1307.3	1359.1	1355	1457.2	1602.4	1701	1748.4	1813.1	1863.9	1882.8	2005.5	2089.7	2058	2095	2260.9	2286.4	2339.1	2424.2	2351.6	2366.9	2522.7	2632	2549
21.412	21.41	0.23869	0	0	0	0	0	0	0	0	0	4.5876	0	0	0	0	0	0	0	0	0	0	14.281	51.988	100.16	161.54	135.89	239.9	283.64	308.06	315.92	299.11	335.41	382.03	424.61	494.54	552.04	587.4	653.52	675.88	736.3	776.5	851.49	883.2	948.98	982.28	942.55	1056.5	1094.1
0	3.8842	0	4.2154	0	0	13.762	31.811	60.778	85.946	106.39	142.32	228.89	287.71	338.08	364.28	404.14	444.69	509.21	595.56	662.92	777.97	875.21	1016.3	1139.3	1213.5	1291.1	1426.3	1529.7	1675.4	1683.5	1751.2	1772.1	1859.7	1877.6	1957.5	2069	2066.1	2101.9	2098.3	2140	2203.1	2232.5	2265.8	2322.5	2338.2	2290.2	2367.2	2321.2	2338
0	0	0	0	17.832	45.195	44.064	103.78	181.16	331.06	606.05	559.77	927.87	1126.7	1233.5	1394.3	1554.7	1641.3	1747.4	1888.8	2024.7	2085.8	2203.7	2262.1	2328.7	2350.9	2454.5	2500.9	3082.3	2582.8	2649.1	2710.8	2739.3	2776.6	2932.4	2924	2909.9	3063.7	3133.9	3070.2	3101.8	3107.5	3111.8	3145.4	3171.1	3161.3	3180.2	3171.3	3178.9	3174.7
0	0	0	0	57.952	21.685	66.229	84.345	46.678	164.41	207.75	284.71	293.65	412.28	487.86	543.68	585.71	598.86	699.85	725.92	797.29	929.16	996.9	1129	1268.9	1319.1	1400.7	1688.7	1715.7	1772.5	1823.6	1917.6	1832.8	1905	1956.5	2137.9	2074.1	2226.8	2316.2	2381.3	2354.5	2455.7	2427.1	2529.5	2514.5	2518.5	2609.2	2592.2	2589.3	2628.4
0	22.869	0	0	26.606	1.9007	33.004	58.281	72.272	438.04	382.24	433.57	601.9	660.26	840.36	1030.2	1072.3	1184.7	1219.4	1236.9	1309	1358.5	1483.8	1524.8	1582.7	1598.9	1579	1579.7	1693	1714.4	1847.1	1867.6	1963.7	1903.9	1966.2	2008.7	2145.8	2131.7	2077.7	2150.5	2219.2	2302.1	2330.2	2289	2239.4	2351	2363.5	2381.9	2425.4	2419.2
0	0	1.2873	3.4722	4.6588	9.0567	10.844	18.365	48.987	89.848	114.16	158.15	221.45	308.62	389.34	464.24	578.21	648.51	763.89	851.86	986.78	1059.8	1156.9	1240.1	1332.2	1308.9	1393.2	1439.7	1538.8	1571.5	1637.6	1730.9	1831.2	1943.9	2049.4	2081.9	2165.4	2213.1	2328.2	2343.3	2436.5	2477.4	2561.3	2560.6	2638.3	2678	2697.2	2756.1	2798.7	2793
0	0	0	117.89	81.592	227.66	170.69	166.36	207.05	46.727	129.59	62.587	133.95	79.94	49.49	160.91	140.97	48.655	124.16	87.123	128.5	137.46	180.05	189.53	210.1	297.05	277.28	306.67	340.66	344.78	452.73	530.65	512.82	719.15	600.87	647.07	704.79	793.92	931.26	878.3	833.11	988.43	1063.5	1019.5	1208.9	1244.9	1175.4	1265.2	1242.8	1239.7
0	0	0	1.0723	2.5666	3.9585	25.756	54.072	98.673	149.18	224.99	314.83	406.45	518.76	554.03	640.97	714.03	776.72	832.58	898.78	949.73	1023.7	1026.1	1055.7	1090.1	1175.6	1146.1	1177.2	1217.3	1259	1244.7	1232.5	1272.9	1254.7	1333.5	1324.4	1325.1	1394.4	1344.7	1385.8	1403.7	1448.2	1422.1	1397.8	1460.5	1445.5	1471.8	1494.4	1496.2	1429.1
0	0	0	0	2.1635	30.71	90.323	182.73	325.96	455.58	457.94	675.04	957.03	899.78	1086.9	1321.9	1521.5	1545.8	1635.7	1706.4	1853.3	1960.2	2054.7	2144.4	2243.1	2270.6	2464.5	2517.2	2535.4	2705.6	2771.1	2809.1	2885.4	3004.5	3020.4	3478.5	3473.7	3552	3775.4	3774.9	3860.8	3936.5	4042.1	4137.7	4257.2	4337.6	4450.6	4441.8	4516.2	4609.4
0	0	0	0	27.669	79.785	167.94	293.27	438.3	644.33	885.57	1093.6	1501.6	1762.9	1952.7	2198.4	2425.8	2644.1	2777.3	2925.7	3043.2	3227.9	3423.5	3512.1	3688.4	3857.3	4026.6	4010.6	4119.6	4176.2	4191.7	4261.9	4302.7	4459.1	4590.8	4704	4811	4835.1	4879.7	5135.8	5064.7	5214.1	5199.5	5138.6	5291.4	5282.9	5325.3	5353	5474.1	5499.1
0	0	0	108.12	191.27	274.51	215.38	324.24	442.99	614.19	610.41	900.47	883.58	1019.9	1190.8	1261.8	1297.1	1563.4	1813.6	2013.3	2108.5	2321.8	2316.2	2593.1	2563	2600.5	3127.5	3150.3	3357.3	3461.4	3673.6	3860	3853.7	4138.6	4311.1	4500.4	4634	4989.5	5031.5	5334.6	5439.7	5479	5760.7	5894	5921.1	5905.1	6060.2	5961.7	5814.8	6032.2
0	5.6729	0	8.8642	33.287	32.44	0	0	0	0	0	15.339	82.218	132.65	225.51	293.11	348.81	382.54	401.87	488.92	590.15	773.57	912.54	1035.5	1159.8	1305.4	1409.7	1558.6	1641	1722.7	1835.8	1934.1	1992.7	2093.2	2202.8	2247.4	2319.1	2222.2	2405.3	2373.4	2465.6	2454.6	2437.4	2475.2	2539.4	2519.2	2577.5	2614.1	2601.5	2676.8
0	0	7.1953	11.991	1.7917	13.333	0	7.5089	10.45	12.346	20.42	43.531	41.468	49.071	30.723	37.474	24.499	9.9691	20.825	28.221	32.063	61.341	83.53	100.06	124.02	139.97	165.66	193.25	168.45	206.65	231.14	249.66	284.41	286.33	328.76	375.99	406.21	466.38	513.5	565.29	588.06	598.9	656.65	647.82	682.16	692.29	717.1	734.54	774.31	788.26
0	0	0	10.969	43.195	43.268	106.63	131.09	194.29	217.95	225.17	271.48	291.09	268.36	307.92	333.57	366.15	358.82	360.01	349.71	364.16	389.66	449.46	495.12	516.28	598.62	646.38	660.81	675.95	656.09	718.48	697.52	671.63	731.32	728.75	744	757.18	901.42	881.28	871.71	894.33	870.24	931.01	956.79	892.47	888.54	943.14	930.04	950.31	930.74
0	0	0	25.763	58.444	46.034	99.88	179.57	249.33	372.19	523.64	713.41	779.51	917.67	1050.3	1188.3	1246.2	1207	1341.7	1511.1	1765.3	1895.3	2036.2	2244.9	2446.7	2641	2796.7	2999.6	3041.9	3284.9	3492.7	3643.3	3639.5	3700.7	4013.9	4079.3	4259	4490.9	4721.8	5103.3	5157.2	5349.5	5392.5	5650.9	5727.2	5712	5914.1	5877	5908.7	5939.4
0	0	0	1.4561	8.5174	10.184	0	0	4.0096	0	5.5818	0	0	5.0462	1.7148	1.5732	3.6939	0	11.879	60.984	105.51	144.99	250.86	352.54	444.05	530.54	612.53	729.33	767.55	842.41	911.51	1014.9	1143.3	1235.1	1410.8	1519.7	1699.6	1882.5	1936.5	2206.5	2291.8	2358	2455.2	2540	2605.9	2735	3018.5	2814.7	2787.9	2863.7
0	0	0	2.7314	15.343	12.999	15.89	20.721	51.109	64.156	68.489	88.078	113.66	148.26	162.29	168.69	188.29	208.58	258.02	260.86	325.38	350.93	381.01	418.33	484.29	502.97	548.52	588.61	635.24	670.11	628.35	719.83	738.17	786.45	848.9	858.26	893.77	906.44	1005	1008.7	1045	1098.7	1139.8	1148.4	1197.3	1213.6	1291.3	1251.4	1327	1361.4
0	0	0	9.2463	48.454	33.459	77.624	119	161.6	181.3	208.24	262.04	319.36	328.13	407.32	419.55	493.61	510.45	527.65	584.62	608.02	684.67	705.01	721.22	885.7	923.17	996.66	935.66	931.09	1082.2	1149.1	1109.8	1143.3	1382	1383.3	1560.3	1630	1744.1	1860.6	1748.8	1785.6	1858.8	1944.4	1942.7	1984.1	2023.1	2097.9	2153.2	2087.6	2110.8
0	0	0	8.2869	9.2944	3.8792	56.957	76.161	141.35	243.41	365.97	514.34	663.94	803.8	918.99	1127.9	1281.4	1494.9	1526.9	1705.1	1835.6	1885.9	1956.2	2069.1	2213.5	2307.1	2198.8	2170	2313.4	2353.8	2299.2	2398.3	2480.8	2690.8	2727	2835.9	2958.1	3073.9	3202.7	3297.8	3376.9	3406.8	3511.8	3527.5	3543.9	3633.2	3701.2	3834.5	3866.4	3785.8
0	5.4872	0	20.518	0.4269	0	7.213	10.615	28.879	60.587	77.288	115.2	145.24	140.82	167.21	168.27	225.63	228.89	221.22	254.17	260.6	269.05	269.16	291.18	273.29	308.24	335.32	345.96	341.1	315.93	310.19	341.85	343.27	356.92	388.95	389.05	380.13	417.78	431.48	452.63	444.25	476.85	515.55	528.74	499.22	529.42	548.31	577.99	593.97	607.49
0	5.8689	5.0084	1.8853	0	0	0	11.679	7.4764	85.775	116.99	175.85	258.3	289.45	371.76	403.32	363.84	548.79	566.2	630.97	720.62	733.44	790.49	727.63	846.07	834.02	921.3	918.18	971.19	1327.8	1374.3	1450.5	1450	1435.4	1470.4	1571.7	1607.5	1146.2	1190.8	1280.5	1265.5	1305.5	1314.7	1352.8	1291.5	1377.2	1407.2	1442.5	1418	1427.4
0	0	0	36.153	154.53	179.52	280.91	415.57	342.79	546.65	593.55	815.36	1008.8	995.3	1160.8	1247.8	1301	1339	1504.9	1555.1	1686.7	1687.1	1781.4	1806.3	1910.8	2032	2049.4	2115.8	2177.2	2251.1	2332.7	2374.4	2409.1	2499.1	2602.6	2759.4	2869.2	2935.9	3034.7	3063.8	2978.7	3196.4	3120.8	3213.7	3218.3	3377.1	3477.2	3445.1	3467.7	3462.6
0	0	1.7185	15.261	4.2503	0	0	0	0	0	10.885	0	0	0	0	0	31.294	25.679	52.901	64.353	110.79	185.4	247.51	297.21	401.32	450.86	482.51	515	541.84	530.43	568.68	585.74	619.67	655.54	678.7	734.27	748.14	743.55	772.63	803.92	823.24	851.86	848.63	882.72	899.62	941.28	955.68	961.72	989.18	981.98
0	0.62006	0	6.9031	0	7.2257	11.209	9.8832	28.243	50.117	65.788	77.733	99.691	114.45	136.02	166.23	243.95	282.36	226.12	347.18	349.02	423.9	447.06	506.48	618.58	535.85	566.69	639.28	666.13	735.06	753.33	990.19	882.04	958.19	1042.5	1113.5	1310	1416	1497.6	1383.5	1629.7	1678.2	1486.4	1552.7	1489.3	1582.8	1597.2	1683.8	1685.4	1703.8
5.6148	9.8602	0	0.18942	0	0	1.8647	44.825	122.77	206.57	327.62	413	556.82	659.35	761.02	826.88	1045.3	1075.1	1162.5	1218.5	1241.7	1236.5	1309.9	1307.7	1377.5	1416.8	1380.8	1531	1389.7	1444.8	1485.7	1526.1	1525.9	1620.8	1621.2	1619.6	1635.2	1684	1734.4	1758.3	1796	1872.3	1882.9	1820	1850.3	1861.4	1810.3	1808.8	1826.4	1815.9
0	0	0	49.205	38.731	30.495	29.194	35.435	51.216	45.5	5.1947	43.575	4.3821	11.027	36.335	2.4886	0	0	0	12.306	0	0	0	13.086	12.649	8.0295	0	0	0	0	0	0	0	0	0	0	0	22.75	87.088	90.336	114.79	158.63	178.05	221.61	223.28	250.78	252.67	232.2	261.59	254.18
0	6.6647	4.8171	19.048	0.77645	0	0	0	13.281	28.78	12.658	17.844	18.181	1.9287	13.346	17.886	67.916	76.87	80.52	112.3	197.16	323.99	403.6	544.5	660.12	785.38	943.52	1096.1	1126.7	1234.4	1309.4	1453	1489.2	1649.6	1722.3	1801.2	1862.9	1908	2009.4	2075.9	2128.8	2184.6	2316.9	2314.5	2343.4	2368.7	2424.2	2465.9	2460.9	2462
0	10.557	0	7.0007	3.8593	0	0	0	4.4311	0	26.871	5.0601	5.2721	2.9435	0	0	14.102	39.216	54.494	34.859	49.806	59.449	45.46	82.347	77.256	124.33	149.66	147.32	169.83	197.67	216.18	242.18	309.68	422.93	525.81	595.02	750.73	820.48	908.59	1002.1	1104.6	1240.6	1275.2	1357.4	1352.3	1428.5	1456.8	1507.3	1501.6	1597.2
0	0	0	0	12.28	16.791	5.7922	25.117	38.334	52.381	84.269	98.284	120.13	149.81	165.1	212.45	252.64	242.62	285.3	332.81	392.22	545.62	634.99	747.93	894.32	1048.3	1144	1274	1253.7	1460.6	1554	1679.1	1721.2	1777.2	1892.6	2029.6	2074.4	2150.9	2199.5	2288.1	2339.6	2390.9	2455.6	2508.4	2616.7	2619.3	2636.5	2705.4	2721.9	2770
0	0	0	0	5.8237	7.8544	10.27	2.8541	9.2534	29.344	45.294	57.866	73.086	73.817	81.341	117.25	128.02	146.34	164.63	177.2	202.42	211.09	238.06	257.08	275.11	265	292.27	277.33	245.74	246.94	241.34	290.97	274.33	284.16	294.81	307.19	305.86	316.19	318.15	346.52	367.07	347.14	334.86	368.15	405.87	439.48	454.73	492.59	511.2	531.91
0	8.4949	4.9293	0	2.7882	5.2082	4.4311	33.826	89.011	154.24	270.24	382.97	485.42	564.29	736.67	822.86	969.75	1046.9	1083.6	1130.5	1234.6	1232.7	1307.7	1277.5	1317.2	1313.1	1317.1	1350	1295.3	1354.2	1501.2	1424.7	1395.1	1381.1	1348	1321.9	1398.7	1370.5	1340.5	1426.4	1397.3	1382.8	1429.6	1392.5	1331.9	1273.6	1330.1	1297.6	1285.9	1373.9
7.9157	0	2.7202	14.521	4.9092	0	0	2.3222	47.34	152	221.13	342.56	455.95	542.37	688.8	748.44	1314.4	1018.9	1158.6	1258.1	1351.2	1453.8	1565	1745.8	1818.7	1838.3	1933.5	1939.2	1976.8	2120.3	2110.6	2209.9	2184.3	2318.7	2207.8	2257.8	2425.8	2436.7	2373.5	2444.4	2426.7	2509.6	2615.1	2737.8	2883.4	2861.8	2893.2	2935.5	3020.9	3037.9
20.256	7.4157	0	0.075575	0	0	0	22.629	57.988	95.523	140.65	167.61	235.59	276.96	339.26	379.62	429.11	405.93	472.76	496.79	550.94	584.03	631.68	680.8	713.07	737.52	795.56	825.3	875.56	895.75	884.29	908.9	916.25	893.32	912.56	951.66	990.5	995.99	975.26	989.52	998.52	1092	1049.8	1052.8	1036.3	1092	1080.5	1096.1	1114.4	1122.7
0	0.75582	0	10.658	10.724	10.103	15.773	27.312	32.708	48.875	78.214	105.55	110.68	96.366	120.97	140.99	142.68	159.36	185.56	155.31	180.98	181.28	179.08	176.69	159	175.55	200.92	186.23	173.8	187.11	191.7	186.72	202.71	183.03	191.24	196.66	196.32	201.42	199.55	221.97	209.18	223.48	212.67	206.69	208.14	204.4	180.83	200.01	189.81	198.08
0	11.549	10.646	9.3449	13.834	0	17.535	14.278	129.19	232.35	335.52	515.7	630.45	814.07	1020.4	1175	1407	1429.8	1567.8	1673.8	1843.8	1973.3	2057.3	2179.9	2354.6	2548.5	2631	2880.2	2926.4	3066.3	3214	3261.3	3478.8	3501.4	3634.8	3665.4	3827.1	4072.7	4130.4	4236.8	4298.7	4451.1	4469	4613.6	4628.6	4700.5	4914.9	4967.8	4968.2	4974.9
0	0	0	0	11.522	62.887	115.32	176.6	286.86	371.29	506.88	746.88	734.51	952.36	885.25	1012.2	1040.6	1216.1	1195	1303.1	1320.9	1373.1	1434	1479.8	1530.5	1558.5	1563.4	1542.3	1622	1718.4	1751.1	1763.3	1836.2	1859.3	1915.9	2011.8	2088.9	2154.4	2205	2318.5	2394.4	2482.8	2516.7	2623.1	2686.1	2693.3	2779	2867.6	2885.4	2911.5
0	0	0	0	7.28	13.562	4.8062	22.77	42.172	90.982	100.51	138.74	201.96	221.82	302.54	344.93	407.5	433.31	489.22	527.4	623.12	715.17	761.01	892.77	987.12	1115.1	1265.8	1419.5	1437.8	1570.2	1614.3	1734	1820.4	1980.8	2057.5	2135.6	2128.5	2229	2509.6	2572.7	2607.3	2690.6	2824.9	2983.9	2888.1	2958.8	3094.8	3167.5	3006.9	3192.1
0	5.5158	9.0542	0	5.4043	0	10.503	19.977	55.71	123.61	198.77	272.12	352.32	431.79	536.13	606.73	723.79	799.7	790.08	907.53	996.11	1086.1	1176.7	1197.4	1290.7	1347.3	1460.4	1501.5	1502.4	1542.3	1543.1	1571.6	1576.7	1648.9	1654.4	1610.1	1659	1660.1	1721.2	1755.1	1738.3	1756.9	1786.7	1757.3	1686.5	1723.1	1732.9	1778.9	1789.7	1775.4
0	0	0	32.565	28.242	0	0.22481	0	0	0	0	0	0	0	0	0	0	0	0	0	0	0	0	0	0	0	0	0	0	0	0	0	0	0	0	13.378	26.627	65.946	75.693	125.74	138.6	143.49	191.68	195.35	227.05	232.61	243.14	243.6	296.49	270.25
0	0	0	0	55.4	148.05	254.25	468.93	678.94	846.47	1070.5	1331.7	1711.9	1880.4	2152.8	2100.7	2424.1	2471	2511.3	2774.2	2746.9	2968.7	3228	3253.7	3551.3	3547.7	3466.2	3507.2	3532	3732.5	3784.1	3981.1	3862.2	3995	4009.4	4312.1	4327.5	4383.2	4412.6	4672.6	4677.5	4701.3	4816.2	4655	4763.3	4681.9	4646.4	4745.7	4685.8	4774.3
26.63	52.25	0	0.45413	16.41	0	0	0	26.139	10.839	4.4395	65.072	75.417	37.838	117.12	108.57	161.31	206.24	228.37	324.74	433.2	593.97	746.91	952.31	1207.5	1489.8	1754	1895.1	2017.4	2273.5	2532.3	2700.5	2943	3154.6	3521.7	3753.1	4041.4	4236.9	4369.6	4682.1	4785.8	4946.2	5200.9	5000	5373.6	5431.8	5186.3	5346.4	5738	5546.6
0	6.1668	0	5.0997	6.3973	1.2471	0	0	0	0	7.9417	17.798	40.859	37.732	89.092	132.85	178.47	180.03	218.44	225.22	246.66	266.94	273.37	280.71	283.83	268.87	277.91	303.03	288.37	291.99	348.9	354.65	421.82	405.43	424.91	449.82	485.89	558.16	571	682.13	673.15	701.69	756.73	744.31	756.75	793.06	830.41	801.21	800.53	771.8
0	0	0	0	13.83	39.701	38.185	73.32	107.12	191.67	245.39	393.27	395.94	598.19	539.89	726.05	752.73	800.54	847.83	959.37	1064.3	785.14	897.05	948.1	1054.2	1114.1	1260.8	1327.1	1431.9	1534.7	1610.7	1704.8	1747	1891	2053.5	2208.3	2444.2	2624.3	2773.9	2970.7	3158.7	3347.3	3501.9	3803.5	3881.8	4186.3	4298.9	4542.2	4563.1	4548.4
11.529	1.9233	1.5739	12.603	0	0	0	26.387	80.156	164.43	252.47	334.81	469.94	576.2	697.67	754.53	882.68	971.96	1009.2	1065.8	1107.7	1142.6	1233.4	1248.8	1261.9	1304.3	1362.4	1371	1357.4	1312.6	1339.9	1427.9	1256.3	1328.5	1536.1	1398	1671	1612.7	1605.4	1652.7	1676.6	1762.3	1713.8	1915.3	1939.2	1948.5	2026.4	2805.6	2749.3	2694.4
1.0174	15.632	0	1.0284	0	0	9.5341	62.988	138.73	226.71	330.77	432.82	578.58	736.56	873.81	959.74	1065.4	1109.2	1272.3	1294.1	1346.6	1403.6	1332.9	1362.1	1435	1396.6	1408.8	1412.3	1399.9	1420.8	1426.2	1445.3	1399.3	1400.7	1418.7	1412.1	1491.8	1480.8	1466.7	1491.4	1504.3	1523.7	1560.3	1572.3	1577.3	1603.5	1558.6	1684	1683	1745
0	0	29.672	20.064	34.638	62.787	37.92	72.583	80.186	70.386	134.15	122.43	137.08	166.11	235.87	257.1	309.27	329.97	339.7	387.61	478.41	519.88	616.23	653.63	776.93	872.83	881.49	962.58	1313.6	1233.2	1282.8	1333.1	1429.1	1469.2	1608.5	1907.6	1748.5	1757.6	1933.3	1984.3	2311.7	2379.8	2485.6	2475.8	2639.9	2601.7	2652.6	2629.8	2666	2714.6
0	7.0318	0	0	16.282	0	0	57.44	170.12	312.87	498.35	683.07	1072.9	1279.8	1451.9	1653	1791.2	1923.2	2072.7	2187.5	2280.8	2346.6	2535.2	2682.2	2785.6	2878.1	2924.3	2971.1	3152	3169.1	3272.2	3386	3453.2	3455.2	3542.2	3517.2	3507.5	3546.8	3585.8	3593.5	3666	3536.6	3650.1	3618.6	3607.8	3639	3658.3	3543.2	3533.7	3613.3
0	0	0	2.67	5.8461	10.122	18.531	28.197	50.455	77.157	118.48	145.6	164.79	218.41	254.07	305.9	336.19	375.45	404.02	429.31	446.73	510.03	540.14	582.8	631.99	638.23	689.01	731.29	801.68	821.36	852.41	880.61	942.18	961.66	1010.5	1029.8	1110.9	1133.3	1169.6	1172.4	1178.5	1216.8	1236.1	1224	1230	1256.4	1245.5	1258.4	1287.8	1283.6
0	0	0	13.504	5.6119	32.595	24.712	48.11	92.295	134.97	200.79	274.8	337.93	371.67	453.77	535.81	555.07	602.32	612.01	659.02	669.5	706.18	711.66	723.55	720.48	734.95	762.53	767	746.44	740.46	725.96	720.43	747.98	765.54	781.37	769.22	728.2	725.88	724.58	740.11	744.11	716.34	728.57	738.12	749.42	731.36	741.76	750.06	752.59	761.19
0	0	0	5.0039	105.59	225.49	384.19	415.59	616.91	812.98	1046.4	1261.9	1426.7	1703.1	1928.6	2125.4	2315.1	2485	2546.9	2698.2	2816.9	2975.9	3081.5	3207.3	3409.7	3572.9	3712.1	3802.3	3816.4	3929.5	4078.5	3769.7	3901.5	3941.1	4056.6	4082.6	4247	4280.6	4321.9	4463.7	4483.9	4527.5	4561.7	4669.5	4740.5	4776	4757.4	4807	4799.3	4812.5
29.736	4.4308	0	4.9682	0.3856	0	0	0	3.364	11.525	0	8.6667	2.9296	5.611	29.044	27.919	68.474	68.105	41.304	52.611	73.515	127.73	133.69	194.03	222.18	231.04	281.44	348.68	358.12	400.39	409.05	474.3	530.57	648.81	721.6	784.96	880.62	985.73	1042.6	1178.9	1262.6	1347	1585.1	1614.3	1540.4	1762.3	1788	1869	2023	1884.7
0	0	0	16.492	4.0428	0	28.711	56.376	106.74	202.04	248.44	370.54	512.26	579.03	674.99	778.17	882.96	819.53	1055.2	1110.6	1232	1367	1365.4	1500.7	1582.2	1676.3	1757.7	1893.6	2019.5	2109.4	2126	2295.5	2313.3	2415.1	2506.7	2666.1	2765.7	2874.2	2972.5	3187.3	3223.4	3291	3317.8	3395.9	3444.4	3478.4	3587.7	3612.5	3613.7	3683.3
0	0	0	0	7.188	24.906	35.044	67.018	78.309	120.51	168.72	231.74	234.2	235.49	295.56	345.49	363.5	392.79	379.97	352.91	413.41	374.12	404.06	429.04	569.19	603.37	485.21	269.39	359.14	304.68	320.79	317.54	318.28	357.08	377.72	380.71	385.61	434.8	485.52	528.91	554.8	573.47	560.18	620.08	634.18	593.48	659.8	689.07	734.32	708.18
0	5.4957	5.8566	10.165	8.4804	3.4613	1.1223	19.948	83.491	149.08	268.44	347.3	456.72	599.02	710.98	879.12	1006.1	1093.2	1119.9	1254.7	1335.5	1397.6	1522.7	1623	1616.8	1656.1	1745.5	1791.6	1890.9	1979.7	2149.5	2232.3	2402.4	2435.9	2485.4	2560.8	2750.6	2892.3	2955	3200	3109.8	3325.6	3326	3370.7	3264.4	3314.7	3315.1	3398.6	3401.2	3296.9
0	2.8523	3.6553	16.623	6.6591	0	0	14.467	30.515	65.882	82.77	120.69	157.8	205.77	253.87	304.6	355.5	377.4	429.56	464.35	521.94	631.65	676.56	748.58	845.25	971.12	1089.7	1131	1179.4	1245.4	1250	1339.1	1466.6	1581.4	1776.5	1893.9	2041.2	2205.6	2404.7	2686.2	2841.5	3008.8	3076.3	3231.6	3331.9	3396.6	3546.7	3561	3596.9	3666.5
35.569	29.475	0	0	0	0	0	48.712	147.49	331.09	473.48	642.59	839.92	984.88	1209.4	1388.9	1590.4	1748.7	2062.7	2029.2	2106.2	2290.3	2383.6	2506.5	2605.5	2665.6	2762.4	2742.6	2676	2784.4	2899.1	2914.4	2998.4	2925	3010.4	3077.7	3183.8	3000.9	2920.8	2938.2	2875.6	2934.7	2972.9	3020.2	2981.1	3030.9	3093.2	3023.1	3045.9	3082.4
0	0	12.491	0.74906	13.628	35.955	29.473	147.39	137.82	278.16	264.09	426.72	467.84	649.64	677.12	760.61	798.43	942.2	1056.9	1137.7	1254.2	1504	1560.2	1785.6	2185.1	2430.3	2636.7	2603.3	2687.3	2871.7	3112	3183.1	3202.6	3225.1	3265.9	3407.1	3413.9	3584	3750.4	3740.4	3845	3989.6	4045.8	4048.6	4147.8	4282	4252.9	4302.5	4332.1	4428.5
0	0	0	7.9002	20.258	25.411	52.54	75.587	147.98	202.48	275.82	340.05	394.59	418.76	492.29	522.46	594.4	618.39	680.03	753.89	864.8	957.36	1012	1102.6	1205.8	1286.3	1421.8	1475.5	1604.1	1731.3	1746.7	1854.6	1896.9	2075.8	2111	2218.7	2171.3	2334.3	2401.5	2493.2	2503.6	2502.3	2631.1	2720	2849.4	2787.2	2941.7	2880.7	2888	2929.9
0	6.3502	8.4814	12.027	31.509	0	20.989	40.693	156.25	213.05	271.44	392.76	518.4	729	745.99	930.25	1057.7	1040.6	1138.2	1244.7	1294.9	1402.8	1295.3	1495	1587.1	1635.6	1670.1	1724.4	1748.9	1714.5	1834.4	1786.3	1865.2	1899	1842	1844.5	1974.8	2044.9	2122.2	2337	2347.2	2492.8	2519.7	2570.9	2647.4	2662.4	2670.2	2736.1	2764.9	2749.4
0	4.2954	0	5.3976	23.949	0	12.975	7.6791	0	0	0	0	0	0	0	0	0	0	0	0	0	0	0	0	0	0	0	0	0	0	0	0	0	0	0	0	0	0	0	0	0	0	0	0	0	0	0	0	0	0
6.4402	10.864	0	0	0	0	0	0	0	0	0	9.9533	26.096	23.623	30.738	25.967	56.453	64.655	45.055	43.92	60.841	65.953	88.725	101.55	151.35	122.13	121.71	110.58	86.777	78.218	85.113	121.54	131.2	137.45	51.705	56.748	83.235	39.888	14.967	27.621	15.896	23.419	23.177	0	17.011	39.8	45.658	53.956	173.58	210.15
0	0	0	19.639	42.401	97.262	111.09	122.29	192.24	198.4	223.23	240.56	265.99	248.83	269.2	281.03	322.5	270.76	295.5	296.29	340.73	359.59	355.25	384.3	400.78	488.27	519	504	620.04	655.9	653.15	712.78	744.57	800.62	854.88	947.91	954.03	1006	1138.1	1202.4	1271.2	1293.8	1393.7	1567.3	1119	1109.2	1141.4	1199.1	1497.3	1500.9
0	0	0	22.613	9.609	6.9316	20.163	60.66	144.65	230.43	342.44	470.54	561.3	684.65	821.98	979.04	1057.7	1124.1	1224.5	1328.4	1474.9	1580.2	1561	1670	2136.6	2269.9	2505	2643.2	2886.2	3122.7	3200.6	3451	3792.1	3941.1	4129.9	4217	4324.9	3747.6	3673.6	3791.1	3799.4	3854.7	4003.7	4023.7	4021.6	4070.6	4024.4	4162.5	4166.1	4074.4
0	5.5403	0	0	6.9122	0	5.4587	7.7807	35.021	64.677	113.7	199.95	411.63	520.78	619.19	687.9	828.07	919.45	957.8	1041	1125.8	1214	1348.4	1324	1399.7	1346.7	1464.7	1450.5	1498.4	1474.7	1487.5	1547.6	1553.8	1640.1	1602.9	1653	1679.9	1686	1695.6	1703.1	1732.9	1726.3	1758.7	1766	1823.7	1839.2	1874.9	1843.3	1874.4	1871.9
8.5984	4.2866	7.2728	1.6874	3.747	0	0	0	0	0	0	0	0	0	0	0	0	0	0	0	0	0	0	4.8649	18.266	28.037	47.947	100.13	117.16	139.39	177.28	225.93	238.2	294.51	363.86	430.31	468.23	516.19	552.22	609.15	660.17	739.12	782.07	844.14	905.6	957.54	928.7	1042.4	1031.8	1052.9
7.3016	17.545	37.023	32.342	0	0	0	0	0	113.16	209.37	305.85	323.02	400.6	479.29	604.28	484.51	772.74	803.35	896.91	920.46	988.86	1003.8	1080.3	1131.5	1156.1	1263.5	1551.1	1607.9	1626	1675	1706.2	1768.3	1885.2	1896.3	2002.6	2111.2	2288.4	2450.3	2644.1	2739.5	2903.8	3178.9	3358.9	3456.9	3516.2	3624.8	3711.7	3853.7	3808.6
0	0	0	24.391	16.267	6.2756	14.315	16.988	23.372	29.542	53.944	46.241	94.715	102.34	159.97	176.18	195.76	203.84	232.86	290.03	325.1	409.41	299.42	372.67	489.15	531.27	664.5	701.77	780.64	836.87	901.82	997.11	1033.1	1084.6	1200.5	1279.5	1405.4	1491.9	1523.1	1582.7	1733.1	1786.3	1868.1	1924.8	1931.8	2022.1	2094.3	2063.6	2090.9	2167.7
0	0	0	99.853	67.331	69.567	81.748	76.84	119.69	101.61	105.7	133.28	179.13	234.73	248.51	272.89	292.52	320.2	356.09	453.17	515.47	589.93	622.49	662.16	708.67	775.8	795.91	816.84	819.14	859.08	895.3	964.74	1010.9	1011.7	1058.3	1098.8	1109.3	1128.2	1188.8	1212.7	1210.6	1245.4	1306.3	1319.1	1355.2	1373.9	1317.6	1353.1	1358	1368.4
0	17.229	8.4055	20.908	0	0	0	5.2508	59.975	88.929	231.58	322.09	430.11	565.74	698.92	811.81	925.8	997.19	1081.1	1176.7	1317.2	1429.4	1537.1	1697.7	1811.3	1961.3	2100.8	2207.2	2291.6	2456.3	2622.1	2702.8	2898.1	2999.5	3152.5	3262.7	3393.9	3470.7	3576.7	3780.2	3856.5	3974.6	3942.6	4171.1	4162.2	4200.7	4301.7	4364.2	4372	4475.1
0	9.4112	6.2422	15.22	15.159	0	18.572	19.583	58.845	123.04	218.14	326.85	491.27	560.75	644.77	846.55	887.48	1071.9	1116.8	1192.7	1280.1	1387.9	1425.6	1537.7	1650.1	1715.9	1763	1742.9	1861.1	1893.4	2018.6	1975.5	2114	2216.1	2302.6	2357.5	2395.2	2461.6	2744.2	2793.9	2781.3	2926.6	3001.6	3018.3	3109.5	3125.7	3173.6	3274.6	3258.1	3250.5
0	0	30.521	84.014	37.102	35.647	15.288	22.797	123.54	88.624	263.77	288.68	433.32	442.52	537.65	555.84	633.6	735.28	693.23	362.56	1038.4	990.55	826.89	1195.1	1096.5	1248.2	1394.9	1541	1622.8	1737.3	1919.6	1882.2	2053.7	2133.4	2276	2279.9	2297.9	2570.6	2691.8	2828.2	3027.1	3151.8	3197.1	3302.5	3250.4	3325.9	3325	3363.5	3462	3447.3
0	0	0	8.2216	11.956	0	19.249	49.331	103.56	163.92	256.11	332.36	474.64	559.37	660.78	704.29	842.77	843.16	941.24	1078.1	1194.5	1325.1	1429.8	1542.4	1680.8	1825.4	2267	2524.2	2673.8	2675.6	2788.1	2780	2819.7	3021.7	2997.1	3153.8	3267.1	3326.1	3410.9	3580.5	3669.7	3729.6	3843.5	3934	3975.4	4007.1	4135.8	4098.2	4090.9	4095.1
0	0	0	0	0	14.396	35.816	92.503	169.31	281.5	437.36	551.05	716.02	821.89	914.87	1014.8	1076.8	1165.2	1219.4	1272.1	1311.7	1374.3	1400.8	1435.9	1460	1497.9	1533.5	1551.6	1561.8	1562.7	1641.1	1825	1691.8	1689.5	1927.2	1748.8	1759.4	1762.3	1793.1	1804.4	2030.4	1865.7	1855.5	1838.2	1861.9	1885	1895.1	1942.8	1915.7	1939.6
20.841	22.684	4.5152	6.4949	0	0	0	0	21.662	34.994	60.404	66.406	81.78	107.71	147.73	160.8	178.16	163.72	207.89	226.98	263.12	318.69	376.54	420.71	457.33	458.01	467.74	533.77	567.04	596.53	636.76	692.37	706.33	709.45	718.77	746.42	764.76	803.11	807.07	817.43	843.57	842.36	881.7	849.31	932.21	881.94	929.34	887.79	886.27	902.94
0.64243	79.143	20.855	18.21	0	0	0	0	45.661	157.93	288.29	354.11	516.92	627.49	776.7	837.31	971.71	1092.6	1132.5	1192.4	1209.9	1302.3	1320.7	1332.9	1443.8	1359.9	1448.1	1487.8	1456.7	1558.8	1580.7	1566.6	1303.9	1494.6	1507.7	1515.8	1484.3	1485.6	1486.1	1487.5	1462.8	1449.7	1448.7	1452.7	1401.3	1413.2	1416.7	1415.8	1416.4	1396.8
0	0	32.8	7.2888	0	0	140.54	175.31	207.44	366.09	502.75	632.12	775.05	939.37	1093.5	1241.4	1304	1519	1635.2	1683	1747.1	1829.4	1835.6	1935.7	1872.5	1996.3	2125.8	2151.2	2163	2171.1	2225.4	2375.8	2458.3	2464.7	2566.7	2605.7	2599.4	2660.8	2740.7	2754	2768.7	2824.8	2732.7	2796.1	2851.5	2986.2	2990.3	3035.9	3032.6	3065.8
0	0	0	44.172	103.31	140.52	183.1	254.5	449.56	414.51	536.04	617.14	727.79	811.64	878.96	1014.5	1041	1092.9	1125.8	1153.4	1179.7	1263.1	1299.3	1335.1	1349.2	1391.8	1490.8	1347.4	1412.4	1374	1400.8	1415.2	1440.7	1455.6	1471.7	1550.2	1540.6	1546.1	1571	1566.2	1538.6	1618.3	1664.9	1600	1683.3	1648.4	1665.8	1775.8	1843.2	1957
0	0	0	0	1.9915	33.169	78.184	196.36	345.04	513.16	721.56	908.76	1135.2	1350.5	1561.9	1720.3	1892.9	1985.7	2147.1	2245.4	2341.1	2518.6	1657.9	1747.9	1781	1721.3	1778	1815	1866.1	1917.5	1979.8	2059.8	2044.1	2047.5	2057.6	2086	2127.6	2154.9	2181.7	2199.9	2166.6	2216.1	2222.2	2252.3	2272.5	2313.4	2340.5	2376.3	2393.5	2461.4
20.409	0	5.879	5.7638	0	0	10.336	0	0	15.547	53.002	59.775	92.753	65.211	0	0	0	0	0	0	0	0	0	0	0	0	0	0	0	0	0	0	0	0	0	0	0	0	3.9833	17.648	84.427	114.67	192.75	237.52	305.82	332.22	356.98	409.19	432.99	430.68
2.5087	8.4448	0	7.9466	0	0	0	0	0	0	0	0	0	0	0	0	0	0	0	0	0	0	0	0	0	0	0	0	0	0	0	0	0	29.745	79.179	157.16	203.66	276.27	344.86	411.9	468.33	530.54	569.11	635.29	688.76	781.5	868.69	864.62	927.4	940.36
0	0	0	14.373	55.949	109.03	166	301.94	432.89	506.66	655.37	752.79	932.03	1028.9	1185.5	1263.3	1370.7	1345.5	1519.8	1528.7	1607.2	1697.5	1734.6	1826.9	1728.9	1845.6	1967.9	1859.6	1967.2	1920	2022.2	2112.5	2082	2116.9	2166.6	2072.5	2118.6	2176	2141.2	2225.4	2229.5	2280.6	2271.1	2324.6	2358.2	2371.2	2375.4	2411.4	2365	2400
0	24.581	0	20.457	19.988	19.893	21.428	38.479	16.643	46.317	82.758	81.692	122.27	124.6	136.99	199.22	206.06	204.73	260.89	279.77	256.28	268.49	254.51	288.53	349.29	291.62	318.1	331.1	311.41	247.54	265.33	276.63	281.04	309.14	368.33	423.29	449.46	545.37	611.84	673.08	703.64	807.48	873.59	873.8	961.58	993.85	1034.2	1098.1	1113.9	1137
0	0	0	3.1036	20.826	12.149	18.849	31.661	79.561	130.37	166.55	200.41	253.34	301.08	298.39	339.97	374.68	401.39	431.58	443.46	448.27	443.89	490.76	490.61	544.91	572.32	579.82	566.05	564.46	563.14	553.93	599.51	633.66	622.89	655.52	666.67	724.13	716.94	694.46	739.5	737.63	725.08	754.89	742.14	724.46	742.09	726.75	760.09	765.13	781.42
0	6.7382	0	0	16.434	15.613	0	0	0	0	0	0	0	0	0	0	0	0	0	0	0	0	0	0	0	0	0	0	0	4.4671	97.128	70.852	115.93	40.704	52.367	22.793	357.3	339.92	288.48	349.01	358.25	324.82	177.86	158.71	84.694	77.284	103.25	111.88	125.11	101.46
14.789	18.701	0	0	0	0	0	3.6096	23.45	40.231	55.009	80.883	127.83	146.61	189.96	191.61	205.1	228.94	243.4	272.88	277.61	297.16	191.56	201.71	217.05	206.45	212	206.63	209.02	228.96	232.32	230.37	208.55	210.59	201.55	206.48	222.94	225.65	197.77	210.21	228.29	250.75	257.62	248.63	256.92	278.63	276.15	286.4	267.71	303.67
0	0	0	43.051	41.193	25.152	16.03	44.946	150.26	123.68	243.85	320.28	451.45	537.53	641.17	703.01	745.61	616.71	672	725.7	768.7	816.95	827.05	917.22	909.07	943.78	930.65	902.86	994.98	979.06	1029	1002.1	1030.7	1043.4	1003.2	1042.2	1071.5	1042.8	1047.7	1100	1100	1120.9	1125.9	1116.6	1149.1	1193.5	1192.8	1220.3	1172.4	1239.1
0	0	3.8835	15.753	11.66	17.757	20.773	32.361	72.309	124.93	182.12	238.15	299.01	368.2	413.41	447.44	508.71	502.22	562.01	600.34	624.45	688.27	729.24	779.93	881.03	899.33	913.61	948.52	1109.2	1154.2	1074.6	1158	1176.1	1210.5	1242.5	1281.2	1283.7	1301.4	1327	1365.3	1339.7	1356.8	1369.4	1340.7	1362.1	1369.8	1380.2	1429.3	1400.3	1441.3
0	0	0	5.555	0	0	17.21	72.164	157.05	250.22	394.27	529.19	672.54	777.35	943.61	1118.4	1221.2	1255.6	1342.8	1470.5	1563.1	1652.4	1775.9	1874	1901.5	2006.8	1984.1	2142.3	2128	2176.7	2284.8	2408.4	2406.9	2420.1	2512.6	2668.7	2703.4	2847.6	2975.6	3034.2	3058.3	3231.8	3100.3	3095.2	3182.4	3298.1	3247.1	3189.1	3248.4	3222.7
0	11.411	12.996	9.1214	0	1.2946	19.701	84.849	202.34	357.41	537.72	763.73	907.65	1086.7	1260.4	1439.5	1460.6	1698.7	1819.2	1955.1	2080.8	2310.2	2169.9	2617.3	2770.3	2907.9	2974.1	2951.2	2948.6	3170.3	3266.5	3044.1	3159.3	3268.3	3302.5	3451.1	3514.5	3617.8	3620.6	3781.9	3932.6	3992.9	4078.4	4059.6	4104.7	4144.2	4262.4	4313.1	4349.9	4296.9
0	4.8404	0	9.3028	2.3014	0	1.2452	5.202	11.357	39.068	48.164	71.727	98.815	119.57	138.97	158.73	199.75	232.69	256.67	272.45	329.94	390.54	427.06	518.93	558.68	637.47	682.55	731.5	759.14	743.18	832.37	910.97	912.88	990.38	1070.1	1122.4	1163.4	1208.9	1277.7	1349.7	1377	1447.6	1474.2	1514.2	1587.2	1589.5	1584.3	1654.3	1572	1711.7
47.136	42.35	58.716	81.334	0	0	0	0	4.0381	0	46.067	237.26	647.82	377.78	416.59	540.5	738.34	702.56	921.84	1088	1490.8	1363.8	1961.5	1860.3	1978.8	2061.2	2459.7	2281.5	2463.5	2493.1	2621.8	2872	2884	3171.1	3709.6	3387.8	3398.1	3943.2	3997.9	3835.1	3792.1	3793.4	3730.6	3735	3962.7	3886.3	4106	3961.5	4371.7	4261.3
0	0	0	12.282	29.965	31.701	38.31	43.672	26.645	37.441	18.699	4.8023	0	0	0	0	0	0	0	0	0	3.0574	30.645	72.761	62.594	90.16	134.34	146.24	167.63	200.11	260.08	287.85	314.63	358.63	424.46	500.62	593	677.59	506.3	703.28	784.56	752.14	784.99	853.89	1121.1	1183.2	1208.6	1365.3	1354.3	1451.8
0	0	0	17.205	0.79086	19.377	8.4558	39.84	85.972	138.22	193.7	241.68	307.12	378.86	450.11	533.17	539.87	596.75	692.51	763.22	855.53	935.12	1052.8	1196.8	1244.4	1325.8	1488.7	1600.1	1674.7	1673	1757.2	1898.1	1927.8	1977.7	2155.9	2197.1	2273.4	2307.8	2362	2545.6	2615.2	2776.8	2953.2	2790.5	2899.7	2977.9	2951.5	3052.9	3045.4	3166.7
0	0	0	1.7409	0.43726	11.1	18.935	36.862	61.657	101.75	159.29	228.65	306.65	325.09	400.48	446.8	476.33	535.23	583.14	615.43	704.64	759.96	831.39	931.84	1093	1208.3	1303.5	1374.7	1487.2	1606.8	1652	1754.2	1722.2	1859.2	1969.5	2194.8	2256.4	2371.7	2322	2381.9	2352.9	2508.7	2495.8	2614.5	2551.1	2590.3	2691.7	2682.8	2784.3	2797.7
4.2978	0	0	0	0	2.5316	49.122	166.44	333.47	563.14	776.13	1073.6	1364.4	1658.6	1937.6	2113.1	2370.6	2526.9	2773.4	2933.1	3188.5	3494.1	3732.8	4105.5	4547.3	4563	4937.2	5102.2	5108.7	5338.5	5542.1	5795.1	6131.4	6114.9	6179.9	6680.7	6770.6	7162	7198.8	7292.8	7488.6	8925.2	7740.2	7977.2	8135.8	8805.6	8938	8974.7	9117.9	9155.1
0	0	0	0	68.286	30.712	39.369	118	172.22	328.88	480.39	675.97	822.09	953.6	1126.6	1320.5	1516.3	1666.6	1784.6	1990.7	2102.1	2307.4	2477.6	2610.7	2785.4	2828.5	3039.5	3164.7	3031.4	3233.4	3275	3497.7	3508.9	3621.2	3610.3	3507.3	3601.5	3557.5	3667.2	3669	3714.3	3745.9	3715.3	3946.8	3800.5	3797.7	3861.4	3853.7	3904.5	3850
0	0	0	0	13.821	29.964	32.541	45.315	87.248	146.93	212.44	240.98	319.75	358.72	422.16	462.7	528.94	584.47	643.6	710.15	758.18	853.87	928.85	947.76	1070.2	1152.2	1200.9	1298.1	1343.6	1435.3	1533	1606.7	1690.5	1756.1	1925.6	2021.3	2161.3	2188.6	2289.6	2396.7	2426.5	2596.4	2679.8	2723.9	2957	2943.1	2997.7	3066.6	3069.5	3177.1
0	9.5229	4.1275	27.957	5.9406	0	0.39395	0	0	0	0	0	0	0	0	0	0	0	0	0	0	0	0	0	35.213	71.546	75.319	96.016	138.97	199.69	245.91	279.6	331.03	404.47	458.26	555.2	668.24	677.95	835.09	964.51	1028.1	1136	1195.9	1262.9	1328.9	1417.8	1585.5	1591.5	1596.1	1604.3
0	1.436	0	10.303	4.834	11.904	8.682	35.873	58.897	86.083	133.26	148.73	176.35	232.15	244.5	281.42	303.15	334.27	342.06	357.35	402.52	430.28	491	533.9	535.13	558.13	582.87	619.33	618.46	627.5	679.3	703.58	755.01	756.16	805.65	842.6	879.47	945.5	947.09	976.75	997.55	986.64	1028.7	1039.8	1048.7	1073	1053.1	1088.9	1105.2	1100.5
0	0	0	13.852	21.267	21.944	0	7.9685	17.058	41.261	73.229	94.319	113.03	153.45	166.45	215.62	227.57	248.94	282.64	308.74	363.47	410.46	445.33	440.84	482.19	495.81	500.28	444.47	382.64	405.19	425.24	411.73	425.22	402.59	401.48	420.33	431.36	434.94	451.98	417.2	403.99	417.32	413.57	394.5	435.42	398.51	425.7	432.28	441.48	454.13
0	10.895	2.929	0	3.7271	4.839	0	0	0	0	1.2021	27.663	65.039	61.394	87.822	96.012	127.32	167.81	151.7	197.22	212.83	238.61	290.57	304.54	364	408.02	458.96	342.81	333.48	427.53	417.65	480.58	517.77	703.45	851.64	1073	1206.1	1319.9	1406.1	1496.6	1603.1	1738.1	1801.3	1915	1958.7	2054.2	2172.8	2275.7	2353	2425.9
0	0	0	16.587	14.278	16.02	22.285	37.916	57.634	70.407	89.556	105.82	131.86	186.28	191.82	263.38	283.41	310.98	339.03	339.28	366.6	479.88	530.6	569.99	613.04	689.85	779.74	853.63	877.79	935.55	969.88	1039.5	1077.2	1108.6	1179.6	1199.5	1243.4	1303.5	1298.3	1366.3	1402.4	1446.1	1480.5	1500.7	1520.1	1539.4	1559.1	1624.5	1579.6	1636.2
0	14.858	0	8.7324	0.028245	0	49.525	87.552	167.01	295.62	381.2	550.68	703	873.47	1062.2	1251.4	1426.2	1655.2	1749.3	1957.2	2123.7	2252.2	2347.9	2456.1	2554.1	2626.4	2707.1	2763.8	2781.1	2823.1	2776	2889.6	2967.3	3094.7	3135.6	3176	3257.4	3390.8	3575.3	3701.2	3950.9	3947.9	3966.5	4036.5	4022.8	3922.9	3994.1	4142.8	4416	4497.7
0	0	0	14.038	39.59	69.785	87.373	131.12	168	305.54	338.97	446.08	457.56	528.59	851.19	613.19	675.73	726.2	764.04	822.48	854.07	898.88	1010.3	1040.1	1184.1	1219	1266	1239.8	1354.3	1437.3	1431.6	1511.9	1501.3	1698.6	1831	2020	2150.2	2275.3	2360.6	2455	2550.6	2702	2783.2	2868.5	2908.5	3008.2	3194.3	3231.9	3287.9	3333.9
0	2.5604	0	4.856	4.6955	11.671	0	0.61649	0	0	0	0	0.82121	0	0	0	0	0	0	21.54	48.999	100.2	138.66	168.4	280.04	334.18	365.84	444.34	466.98	616.37	686.07	623.44	667.57	796.01	914.42	1091.1	1108.8	1205.4	1322.8	1380.6	1413	1487.3	1511.2	1634.6	1645.7	1709.2	1808.3	1809.9	1815.7	1819.6
0	0	35.729	0	0	66.119	109.9	194.49	323.75	596.17	820.32	1072.8	1332.2	1625.9	1962.1	2174.3	2518.8	2643	2901.2	3219.6	3449.8	3594.5	3675.2	3691.6	3959.9	3863.8	3958.5	4149.5	4118.5	4229.2	4329.7	4261.1	4401.6	4350.2	4464.9	4418.9	4498.4	4480.1	4396.2	4514.7	4312.5	4325.5	4345.3	4326.2	4179.4	4011.3	4090.4	4157.8	4185.4	4120.5
0	0	0	0	40.114	98.382	197.46	275.35	416.28	527.66	665.78	756.6	874.15	1004.7	1113.1	1221.9	1269.5	1364.1	1507	1536.4	1681.2	1732.6	1762.6	1945.8	1872.3	1991.3	1964.2	2054	2066.8	2125.7	2194.1	2291.4	2240.3	2267.9	2351	2480.5	2511.6	2578.2	2646.7	2691.9	2761.1	2845.8	2895.1	2985.2	3056.3	3120.6	3186.8	3110.7	3187.5	3206.9
0	5.8999	0.96702	0	0	7.5372	5.6296	0.14108	0	0	0	0	0	0	0	0	0	0	0	0	0	0	47.778	103.38	159.47	189.76	223.81	295.12	340.5	356.28	410.93	436.23	525.6	591.97	622.4	677.22	789.67	853.14	917.59	1004.4	1083.2	1196.9	1284.8	1327.3	1381.7	1443.8	1525.1	1522.2	1625.8	1627.3
0	0	0	12.165	0	2.0855	8.0217	20.664	47.876	92.012	140.93	185.1	259.49	355.63	406.52	475.29	518.25	598.64	670.39	706.13	787.9	892.3	1027.2	1159.7	1239.3	1339.6	1439.4	1499.6	1576.9	1706.3	1767.6	1891.2	1998.2	2050.9	2165.4	2191.5	2244.7	2373.4	2411.2	2488.2	2594.6	2663.9	2581.5	2732.6	2762.4	2758.3	2814.7	2859.6	2864.3	2857.9
0	0	0	54.776	136.27	206.77	296.51	371.98	392.65	424.53	469.42	477	414	380.69	338.97	376.52	452.24	342.21	423.06	429.27	575.53	671.69	806.67	971.85	1122.7	1253.2	1435.9	1590.2	1728.1	1748.3	1784.6	2090.4	2186.5	2220.5	2479.1	2728	3023.2	3066.7	3344	3557.9	3758.7	3853.3	4007.5	4315.2	4402.6	4389.4	4292.6	4283.8	4601.6	4517
0	0	0	0	84.589	207.82	358.16	516.47	672.53	885.96	1100.3	1262.7	1481.9	1666.8	1852.3	2005.4	2194.9	2280.2	2479.5	2572	2653	2778.1	2849.6	3013.4	3203.1	3091.1	3255.8	3374.3	3395.5	3559.5	3570.7	3688.4	3685	3816.3	3678.8	3772.8	3837.9	3810.5	3838.8	3772.5	3946.1	3891.4	3944.6	3960.7	3899.1	3850.9	3919.1	3981.7	3960.6	4113.4
3.7641	0	0	27.516	12.418	0	17.163	7.4548	104.1	155.76	118.08	209.23	244.82	311.92	404.76	440.77	505.98	593.87	613.59	654.45	745.2	793.12	779.61	829.48	852.04	863.6	888.07	925.59	865.25	915.29	897.75	954.26	922.85	964.29	1025.1	1007.2	1060.4	1099.4	1136	1172.6	1160	1197.5	1226.7	1252.7	1279.3	1241.1	1291.6	1289.4	1392.6	1358.7
0	0	0	56.211	124.45	227.07	291.19	375.42	541.64	644.2	762.16	854.29	926.63	1047.3	1140.9	1279	1332.4	1425.6	1432.5	1448.1	1444.4	1506.7	1487	1448.9	1505.1	1537.8	1588.9	1565.1	1540.4	1572.9	1481.4	1519.4	1568.5	1506.3	1519.6	1526.3	1491.3	1483.8	1521.1	1533.5	1496.5	1516.5	1687.2	1613.2	1521.5	1464.5	1466.5	1522	1523.4	1506
0	0	0	103.33	87.732	36.24	41.453	103.03	312.59	401.93	540.16	637.24	789.43	929.88	1016.6	1164.7	1290.3	1345.2	1415.4	1499.4	1522.8	1711.6	1720.1	1833.6	1917.9	1944.7	1996.3	2050.8	2076.9	2078.5	2099.6	2179.2	2213.8	2119.1	2195.4	2220.6	2278.2	2290.4	2275.4	2349.1	2286.4	2243.7	2273.7	2315.8	2309.4	2348.8	2275.4	2322.2	2282.1	2317.2
5.6384	23.226	7.0308	0.53506	0	0	11.353	13.921	91.663	215.92	368.35	518.03	646.68	781.86	914.11	994.65	1066.7	1175.1	1181	1211.8	1256.8	1513.7	1522.2	1427.6	1488	1543.9	1547.2	1701.7	1678.4	1825.8	1789	1629.3	1789.9	1812.8	1816.9	1830.6	1804.5	1803.2	1811.9	1738.7	1773.1	1711.9	1695.5	1680	1635.4	1663.5	1683.5	1592.7	1608.7	1584.2
0	6.9755	0	8.3086	0	2.6518	0	0	11.855	12.504	32.84	43.65	51.567	50.593	46.605	56.288	55.046	71.706	75.856	81.822	101.19	132.17	150.19	182.36	177.87	203.37	219.6	220.11	224.24	246.83	245.19	260.23	262.36	263.73	293.96	270.06	152.77	488.27	518.18	541.21	550.61	608.24	609.5	700.74	596.45	688.98	727.37	694.37	701.19	800.26
0	0	0	15.728	2.5195	2.7485	17.054	52.757	127.86	184.52	296.09	421.08	491.46	597.42	700.98	795.44	917.54	977.33	1061.3	1161.9	1234.8	1301.3	1430.4	1540.3	1661.1	1769.1	1866.9	1954.9	2037.3	2117.1	2199.6	2347.8	2404.9	2586.6	2664.8	2715.4	2782	2860.1	2934.2	2975	3028.2	3003.3	3105.6	3109.2	3131	3126.8	3161.8	3212.3	3363.9	3261.6
0	0	0	0	3.9147	18.235	84.386	202.4	304.06	462.84	645.14	840.25	1036.5	1182.1	1431.5	1448.4	1547.9	1803.3	1909.9	2039.2	2192.1	2282.3	2321.8	2455.2	2515.1	2651.8	2678.7	2687.9	2693.7	2755.6	2797.5	2842.4	2841.8	2889.6	3002.3	3051.2	3166.1	3136.9	3264.4	3265.5	3370.8	3489.3	3464.2	3594.2	3843.6	3919.4	3966	4064.6	3922.4	4075.2
0	10.519	0	6.6133	0	12.686	0.63925	10.699	13.866	9.7993	6.7086	8.3541	8.5601	0	0	0	0	0	0	0	0	9.2864	4.6127	15.694	0	0	0	5.712	4.7991	27.616	25	20.047	30.882	30.208	48.931	69.213	86.927	118.73	136.52	157.43	180	201.03	208.57	233.89	238.01	270.58	257.56	267.21	237.33	310.23
0	0	0	6.4784	4.3465	15.425	23.944	53.781	88.385	145.68	214.53	292.57	362.08	421.1	668.83	555.66	750.9	818.51	642.45	712.12	757.46	817.98	870.48	902.49	971.45	996.73	1017	1044.7	1104.9	1078.2	1154	1175.5	1208.4	1226.2	1249	1278.4	1279.2	1318.2	1352.1	1396.5	1403.4	1391.7	1411.8	1439.3	1483.2	1496.2	1508	1545.1	1525	1502.4
5.295	4.8278	0	0	6.2576	0	3.6897	0	0	0	0	0	0	0	0	0	0	0	0	0	0	25.352	70.064	114.9	186.27	233.63	269.24	301.14	322.37	403.69	428.35	485.17	534.06	571.77	692.65	727.09	820.37	888.99	963.18	1078	1132.1	1204.2	1251.5	1308.6	1355.4	1419.1	1437.2	1449	1516.1	1528.3
10.263	19.576	11.229	6.0706	2.9072	0	0	12.559	168.99	322.76	425.52	565.92	733.58	929.97	1039	1186.5	1311.4	1471.6	1622.1	1737	2029.2	2180.5	2374.2	2582.5	2931.6	2996.8	3064.8	3555.2	3568.2	3755.4	3943	4059.8	4247.2	4487.4	4718.6	5008.9	5171.5	5443.3	5616.5	5733.5	6001	6345.7	6500.4	6604.6	6710.6	6980.7	7083.6	7350.7	7615.3	7389.9
0	0.57948	0	2.6087	8.2691	3.5379	0.87289	0	0	0	3.5067	16.507	19.085	3.6695	15.311	4.3475	20.042	21.89	29.423	26.652	85.466	112.3	156.92	200.96	299.68	370.4	439.58	748.93	639.54	638.3	689.68	684.42	775.76	871.57	971.8	1031.9	1078.3	1157.3	1204.6	1212.5	1191.4	1301.7	1274.3	1326.9	1345.8	1429.2	1511.3	1500.9	1530.9	1592.6
0	8.8019	0	0	4.326	2.9102	29.002	48.761	111.43	178.19	257.59	324.02	384.27	423.85	519.01	600.4	654.56	730.07	749.46	803.38	867.3	931.16	981.54	1009.3	1020.9	1051.8	1124.1	1164.2	1189.4	1180.8	1264.5	1253.7	1290.8	1326.6	1295.1	1221.9	1263.9	1269.1	1290	1325.5	1350.6	1431.1	1460.5	1648.8	1664.1	1786.3	1703.5	1705	1728.8	1865.6
0	5.8789	0	4.4136	7.0872	0	5.0806	8.949	16.986	53.986	75.642	105.95	148.56	168.77	201.62	225.81	256.73	263.23	304.69	315.51	353.26	386.54	388.15	397.2	424.72	436.08	467.01	474.72	460.64	497.21	518.11	587.81	641.51	719.85	803.11	879.61	989.69	1090.1	1214.4	1322.3	1428.1	1478	1632.5	1708.4	1844.8	1958.6	2039.7	2113.7	2247.4	2349.7
0	0	0	0	217.64	0	0	0	0	41.391	115.75	166.32	252.51	321.68	426.08	697.89	850.81	740.2	814.04	858.8	917.15	979.65	1059.7	1141.7	1275.5	1350.9	1414.9	1479.9	1586	1557.7	1696.3	1660.8	1786.2	1788.7	1909.5	1933.1	1931.2	2049.5	2125.4	2243.2	2236.7	2405.5	2377.5	2487.9	2460.5	2507	2659.7	2713.2	2820.2	2722
0	0	0	10.677	43.784	27.709	186.83	233.6	359.14	411.52	478.92	671.77	856	1083.4	1249	1418.5	1598.9	1739.3	1774	2007.1	2021.4	2124	2297.2	2283.3	2337.8	2285.5	2478.7	2376.6	2348.1	2375.3	2535.3	2547.4	2480.7	2619.1	2631.6	2596.4	2674.3	2713.6	2826.9	2841.5	2783.7	2893.7	2928.8	2976.9	3059.3	2899.3	3065.6	2753.5	2878.5	2706.2
0	0.47588	1.0342	16.11	21.66	2.9694	0	13.959	0	0	0	6.1454	3.8638	32.96	54.861	70.138	97.296	104.75	116.02	134.8	163.47	202.23	234.59	282.52	324.02	371.78	415.82	474.06	440.32	495.8	484.97	565.82	605.63	682.69	755.34	792.97	859.75	780.91	793.39	957.84	997.68	1221.6	1276.3	1290.4	1374.4	1419.5	1484.8	1540.7	1571.3	1569
0	0	0	99.353	73.293	54.984	66.935	102.87	203.83	329.95	406.68	636.01	731.32	910.26	1104.4	1180	1326.9	1505	1704.8	1773.5	1864.4	1927.3	1985.9	2013.9	2050.6	2083.3	2078.6	2094.4	2166.7	2078.7	2048.2	2193.9	2138	2186.7	2205.9	2188	2174.7	2167.3	2133.1	2084.5	2155.5	2118.5	2114.8	2154.2	2134.3	2151.4	2136	2170.1	2197.9	2271.7
0	25.397	11.793	38.07	27.626	0	0	0	65.945	118.58	200.58	295.37	420.04	532	641.8	655.22	821.88	938.32	1002.7	1092.7	1170.2	1218.6	1313.2	1378.2	1404.8	1420.9	1423.2	1442	1507.5	1513.5	1540.9	1537.7	1624.3	1629.3	1697.7	1689.3	1703.7	1772.1	1812.4	1831.6	1896.9	1917.1	1990.1	2035.3	1984.6	2043.8	2064.9	2072.4	2096.7	2100
0	6.4575	0	0	0	26.893	56.722	94.74	211.75	321.89	455.8	546.33	732.16	843.27	1092.1	1162	1203.1	1372.7	1558	1792.8	1899.9	1982.1	2053.9	2089.7	2102.7	2147.5	2307.5	2215.6	2243.2	2249.9	2559.5	2603.6	2538.8	2493.9	2604.5	2693.4	2703.6	2689.3	2824.2	2819.6	2867.5	2914.3	2909.6	2965.4	2923.1	2949.5	3015.7	3104.2	3097.3	3101.8
0	0	0	9.7955	9.9907	0	6.2357	12.239	70.241	115.88	162.23	232.78	292.7	360.68	436.41	488.24	598.01	653.91	671.36	742.4	797.82	901.9	1025.6	1138.4	1186.1	1252.2	1274.3	1306.2	1360.8	1435.6	1474.4	1554	1625.5	1791.7	1937.6	1982	2233.9	2385.4	2497.3	2664.9	2829.5	2906.5	3218.5	3138.2	3187.7	3412.7	3340.2	3482.8	3544.8	3472.3
0	0	4.5035	20.117	7.0812	0	15.53	0	0	0	0	0	0	0	0	0	0	0	0	0	0	0	0	0	0	0	0	0	0	0	0	0	0	0	0	0	0	0	2.5645	59.309	58.189	95.098	110.77	149.56	158.98	142.41	175.57	179.11	224.71	215.51
0	0	0	6.5272	9.4869	24.525	32.74	50.98	61.554	76.567	97.536	108.44	124.49	108.7	120.44	121.4	139.55	157.72	151.44	167.24	221.94	269.63	339.06	416.41	534.2	630.38	710.54	720.63	760.49	946.63	981.45	1037.1	1078.8	1188.9	1276.1	1459.7	1543.9	1571.4	1515.5	1435	1428.1	1552.8	1502.8	1606.1	1604.2	1699.8	1753.1	1680	1562.9	1623.5
0	0	0	591.77	647.66	83.673	0	87.704	168.88	251.36	1137	1336.6	1781.9	2035.8	2006.7	2344.7	2556.1	2282.8	2249.1	1593.1	1276.9	1244.6	1244.9	827.14	2025.3	2267.9	2383.8	2532.9	2548.7	2952.2	2972.8	2972.5	2653.2	2964.4	2674.6	2690.9	2565.7	2701	2673.9	2714.7	2765.2	2791.1	2739.4	2826.2	2790.5	2689.2	2640.2	2559.4	2706.9	2673.7
0	0	13.876	13.127	0.43348	0	6.6084	0	0	0	0.73366	3.639	18.437	10.511	26.879	68.951	110.48	96.924	106.75	107.68	158.33	176.21	239.26	309.75	392.65	424.49	482	532.87	596.76	665.63	799.13	789.12	887.4	939.4	1019.1	1102.7	1233.7	1419	1521.8	1716.7	1666.4	1897.2	2000	2049.5	2043	2198.1	2022.2	2047.2	2104	2113.9
0	35.035	0	14.274	4.3351	0	0	0	25.357	85.275	186.89	207.35	375.54	416.11	598.3	715.97	839.12	900.12	1026.6	1087.4	1275.9	1388.2	1497.2	1624.5	1838.6	1910.4	2075.4	2274.2	2129.4	2210.4	2304.1	2428.7	2584.7	2643.7	2831.4	2882.9	3014.9	3153.8	3252.2	3410.5	3521.9	3541.2	3632.7	3705.5	3660.4	3785.5	3901	4039.5	4130.8	4193.6
0	25.732	21.224	10.7	0	2.1482	0	55.915	179.19	361.97	556.68	733.58	917.07	1116.5	1303.4	1492.4	1801.4	1799.4	1845.3	1977.6	2165.6	2043.6	2360	2527.2	2459.7	2828	3037.4	3181.2	3362.7	3478.5	3576.2	3726.9	3824.3	3909.5	4068.5	4245.5	4444.7	4587.1	4835.8	5044.9	5174	5270.2	5368.5	5482.9	5556.2	5758.5	5775.4	5778.8	5882.3	6096.5
39.541	69.441	0	3.2356	0	0	23.003	60.49	113.37	203.23	294.77	362.52	504.95	570.1	618.25	806.85	828.65	902.51	940.44	973.99	1085.2	1174.1	1148.7	1249.2	1272.3	1266.2	1335.5	1350	1389.1	1395.6	1424.5	1478.4	1467	1442.1	1473.1	1493.8	1507	1540.4	1515.7	1514.8	1533.7	1563.3	1603.7	1577.2	1571.8	1642.8	1603.3	1592.7	1579.2	1627.3
0	15.361	1.3883	5.7763	0	0	4.0872	10.045	71.22	148.12	214.66	306.34	373.23	436.13	522.34	592.23	649.28	726.5	758.12	804.38	862.74	867.62	874.86	838.82	912.39	957.04	982.44	1031.8	1069.1	1114.6	1098.7	1117.3	1127.3	1133	1149.8	1132.5	1199.6	1266.8	1249.8	1328.7	1535.7	1555.6	1536.3	1567.3	1474.9	1445.4	1435.9	1451.4	1484.3	1497.6
12.282	38.083	0	4.4937	0	0	0	55.78	99.552	151.64	188.13	293.15	371.07	456.91	592.19	635.93	750.65	759.83	948.49	974.07	1037.3	1129.1	1247.4	1344.7	1438	1496.8	1607.6	1665	1628.3	1681.5	1817.1	1843.1	1880.9	1921.5	2034.7	1940.5	2050.4	2221.2	2241.5	2151.5	2219.9	2328.9	2356.7	2451.3	2504	2526.7	2595.7	2615	2758.1	2686.7
23.321	14.198	0	0	0	0	0	139.3	210.73	265.6	371.84	394.76	534.61	601.11	775.93	803.62	936.66	961.5	1038.8	1154.6	1243.7	1315	1081.5	1188.6	1204.5	1282.2	1325.7	1305.2	1383.2	1442.2	1472.1	1498.3	1504.2	1588.1	1628.5	1654.2	1820.2	1770.9	1860.3	2031.8	2116.1	2268.2	2302.2	2431.5	2458.5	2660.7	2640.9	2636.9	2698.8	2710.7
0	0	0	9.3273	16.75	8.5703	72.664	84.954	99.684	135.48	189.13	224.15	283.29	337.61	418.92	452.99	563.57	474.19	589.78	648.22	688.44	783.69	879.17	917.63	1005.8	1096.4	1235.8	1304.5	1421.2	1483.2	1525.6	1628.1	1748.7	1870.3	1945.5	1941.8	1977.4	2061.1	2138	2155.7	2184.3	2164.4	2208.3	2171.3	2183.2	2127.9	2258.6	2188.3	2267.4	2307.1
0	0	0	19.316	1.2214	0	24.107	39.024	104.02	137.79	179.88	253.16	386.5	432.97	535.96	634.82	705.71	768.91	814.38	907.68	974.85	1121.5	1143.4	1293.9	1332.6	1428.8	1449.5	1505.3	1634.9	1587.2	1734.8	1772.1	1825	1947.3	2024.8	2245.6	2296.6	2326.9	2415.1	2529.5	2614.8	2614.3	2689.3	2763.9	2878.1	2841.8	2953.2	3042.3	3098.6	3132.4
0	6.0937	0	12.263	12.651	0	2.3172	11.318	0	19.035	25.217	33.289	57.858	51.044	37.603	43.44	70.229	60.739	90.894	120.75	195.47	260.1	308.98	408.33	506.41	582.05	684.02	761.36	837.13	879.27	938.64	1040.1	1095.3	1152.6	1256.7	1274	1336.7	1351.9	1489.7	1524.4	1620.2	1598.4	1646.5	1651.3	1639.7	1647.4	1761.9	1782.7	1808.1	1838.8
0	0	0	93.177	159.82	155.26	215.73	261.77	404	454.19	563.44	631.15	762.72	848.88	897.07	1064.7	975.33	1165.6	1245.7	1309.7	1391.6	1461.8	1435.6	1548.4	1569.6	1634.6	1688.1	1617.1	1658.4	1606.1	1621.7	1711	1706.4	1631.5	1697.5	1676.5	1708.6	1749.1	1718.8	1705.9	1727.4	1713.7	1711.6	1726.2	1679.6	1670.4	1677	1723.8	1674.2	1679.5
0	11.934	3.5337	12.039	3.3268	0	3.4835	0	40.474	73.734	128.67	167.56	239.73	296.71	386.29	420.48	507.68	537.25	568.34	603.72	651.94	646.23	685.15	887.26	909.61	959.87	1006.9	1058.3	1124.9	1132.7	1192.9	1324	1413.8	1531.8	1496.3	1586.3	1573.8	1580.1	1650.5	1648.6	2056.7	2098.1	1745.3	1743	1797.9	1848.2	1836.7	1847.5	1835.3	1783.9
0	12.759	0	3.4373	0	5.2526	17.007	83.29	144.29	222.06	323.94	421.44	525.7	653.33	766.42	864.89	979.93	1021.7	1086.7	1162.3	1249.3	1378.5	1450.9	1497.2	1578.7	1606.7	1743.4	1773.8	1830.9	1874.6	1871.9	2023.8	1971.3	2085.3	2187.5	2192.9	2215.3	2328.7	2229.2	2291.9	2265.4	2231.8	2266	2277.4	2282.9	2233.7	2275.7	2262.8	2237.4	2210.8
37.248	26.915	0	17.573	8.5577	0	0	0	0	0	0	0	0	0	0	0	0	0	0	0	0	0	0	0	0	0	0	0	0	0	0	0	0	0	0	0	0	0	0	0	0	0	0	0	0	0	0	0	0	0
0	0	0	8.6509	3.3097	0	6.0076	0	0.74508	4.2446	5.3144	12.939	17.022	16.644	0	8.3504	7.0804	14.513	28.15	43.784	79.833	99.444	115.45	136.99	160.72	194.9	198.29	202.77	280.77	264.31	278.88	296.91	293.68	328.5	333.71	347.59	364.56	358.66	370.24	402.68	382.93	415.85	410.93	416.62	426.02	429.84	430.68	416	442.6	462.72
0	0	0	0	0	62.9	91.621	162.29	277.55	458.67	641.1	866.59	1210.3	1538.7	1745.6	1956.4	2154.9	2236.4	2395.4	2515.5	2599.9	2722.7	2679.1	2750.9	2762.8	2745.6	2778	2978.8	2899.6	2939.6	2960.9	3033.9	3157.5	3239.1	3321.6	3411.8	3601.3	3596.9	3867.8	3943.6	4090.3	4237.4	4344.2	4473.5	4504.1	4472.1	4710.8	4714	4816	4926.6
0	0	0	0	93.053	0	2.8293	55.186	144.1	259.15	377.72	534.94	670.67	810.84	944.27	1471.1	1723.9	1379.6	1480.9	1580.9	1749.2	1787	1913.4	1991.4	1978.6	1964	2014.6	2105.9	2099	2150.9	2112.7	1973.1	2050.8	2086.3	2182.9	2162	2293.5	2336.2	2374.4	2202	2194.3	2237.3	2377.9	2351.5	2321.8	2363.7	2318.9	2332.9	2361.6	2356.9
0	0	0	8.4373	2.6	19.725	9.1648	0	0	0	0	0	0	0	0	0	0	0.59211	0	0	2.8949	39.352	64.75	90.625	133.33	156.25	201.77	268.42	243.45	292.07	316.9	343.75	386.21	397.04	425.4	428.65	438.17	442.8	392.41	432.23	453.45	456	433.61	446.63	472.55	451.16	483.81	490.78	504.38	506.04
0	16.493	0	5.8786	2.1808	0	13.297	17.832	69.034	120.66	191.58	237.29	320.87	376.82	539.78	541.29	626.9	782.36	871.77	1025.5	1087.4	1183.4	1345	1431	1559.8	1665.8	1796.6	1883.6	2026	2190.3	2172.7	2244.4	2336.6	2390.8	2518.5	2682.1	2795.7	2886.6	2942.6	3114.4	3148	3213.9	3411.9	3428	3584.8	3590.8	3560.3	3658.3	3660.8	3653.1
0	0	0	0	0	11.803	38.361	88.502	142.23	297.03	407.48	567.4	800.62	872.62	1066.4	1330.7	1476.7	1478.1	1543.8	1856.7	1985.9	2138.9	2238	2363.5	2385.5	2525.7	2589.4	2471.1	2554.5	2657.8	2744.9	2854.3	2902.6	2963.7	2988.6	3042.9	3053.7	3049.1	2984.2	3262.3	3280.4	3408.1	3444.6	3481.1	3522	3619.8	3669.6	3677.7	3684.5	3688.8
28.5	0	8.6245	10.804	0	0	13.731	60.414	138.37	232.11	379.19	493.27	655.31	777.37	953.95	1008.3	1101.5	1164.1	1250.7	1332	1422.4	1528.2	1615.4	1730.8	1802.2	1863.4	1983.3	2044.2	2122.2	2154.7	2295.6	2355.6	2369.1	2446	2460.4	2478.4	2492.7	2509.3	2513.5	2569.9	2588.2	2610.1	2611.7	2639.1	2665.5	2674.9	2698.7	2734.1	2739.9	2786.1
0	0	0	14.083	46.802	67.077	148.9	154.54	232.46	229.77	295.69	334.91	360.59	385.42	420.07	414.99	425.29	395.52	443.67	407.45	453.93	465.03	457.89	453.02	456.4	471.55	444.68	476.11	466.11	482.67	471.31	470.91	485.14	433.17	498.58	488.61	507.27	503.58	501.1	527.17	529.67	547.19	524.37	536.18	522.24	529.49	525.19	539.91	542.06	517.19
1.4585	17.779	3.8429	9.9159	0.05988	0	0	0	19.097	55.204	110.53	195.38	289.95	343.91	452.18	520.56	566.04	692.28	760.61	846.58	941.64	1074.6	1202.9	1252.9	1411.1	1518.1	1612.4	1763.9	1805.1	1901.8	1921.6	2157.8	2212.4	2480.7	2732.9	3031.1	3178.2	3469	3670.8	3838.6	4141.7	4283.8	4373.9	4551.9	4688.4	4694.6	4943.6	4985.3	4948.6	5026.2
0	0	0	0	0	24.136	64.782	121.69	206.73	287.52	412.9	512.73	604.76	707.37	768.84	900.9	1004.4	1030.3	1099.5	1162.4	1204.8	1258.6	1244.7	1291.8	1351.3	1376.2	1406.8	1434.8	1436.3	1467.2	1471.3	1456.8	1514.4	1492.8	1494.8	1553.1	1533.7	1536.8	1545.8	1558.2	1536.7	1585.7	1600.4	1592.4	1620.6	1661.4	1680.6	1849.4	1859.7	1865.8
4.9502	10.116	0	0	0	1.5886	0	4.4681	0	2.6425	17.192	1.2898	36.316	31.238	43.757	23.855	31.863	35.204	48.038	57.485	58.625	62.693	65.172	88.647	102.19	103.08	132.36	105.16	112.75	114.23	39.979	29.129	18.869	6.888	0	2.5909	6.0094	2.8965	0	0	5.0019	16.921	3.9037	21.455	14.773	37.064	36.298	41.699	33.991	48.349
0	0	0	34.042	84.685	115.61	116.25	177.95	355.77	354.5	504.62	767.85	842.08	953.17	1081.6	1130.6	1237.3	1316.8	833.76	1509.7	1645.2	1637.4	1084.1	1176.9	1234.1	2059.7	2116.8	2254.9	2228.7	2281.3	2396.3	2380.9	2407.6	1788.3	2602.2	2482.5	2579.6	1966.1	2729.5	2595.9	2061.6	2149.4	2253.5	2256.9	2219.1	2313.2	2793.7	2496.2	2284.2	2375.3
0	30.674	63.359	1.31	0	0	36.282	63.074	196.42	312.79	485.39	712.5	813.69	1054.5	1260.4	1398.3	1629.1	1877.4	1983.9	2161.5	2301.7	2676.5	2656.6	2563	2772.1	2841.5	2960.3	3032.3	3105	3083.7	3276.1	3282.3	3316.4	3429.9	3737.4	3708.4	4063.4	4023.1	4212.6	4168.7	4378.7	4503.1	4627.6	4703	4864.5	4938.5	4901.9	5127.1	5198.7	4992.6
0	0	5.5886	44.902	46.178	49.022	87.046	92.979	199.79	231.93	293.04	358.83	483.01	542.65	607.32	704.78	739.73	796.88	795.78	850.98	844.03	890.39	978.15	950.65	1053.5	1043.5	1098.8	1065.5	929.97	1049.6	1037.6	1118.3	1084.1	1053	1123.6	1120.7	1149.4	1141.4	1186.5	1162.3	1160.1	1198.3	1261	1216.5	1170	1189.2	1181.4	1197.2	1212.3	1222.1
0	16.377	2.7487	17.903	14.649	0	0	0	0	0	0	0	0	0	0	0	0	0	0	0	0	5.9989	34.177	74.941	123.33	195.05	219.34	304.93	314.46	351.92	374.85	425.57	471.74	510.72	544.33	572.74	596.91	601.57	686.85	696.64	731.01	714.52	746.71	750.73	736.52	776.99	784.96	798.63	830.74	827.39
0	0	1.848	0	18.967	11.116	0	3.8904	0.21244	0	16.653	7.7908	0	12.504	0	1.2805	0	2.437	0	0	23.55	65.551	121.36	150.57	164	187.99	224.54	239.43	252.98	276.03	330.38	344.51	384.52	367.42	375.16	420.9	431.66	448.05	451.08	448.33	475.56	471.94	510.79	499.44	491.48	474.39	482.08	500.53	474.49	490.24
5.6011	0	0	0	0	0.71814	35.088	131.18	223.2	344.72	462.95	600.17	699.24	864.7	981.7	1006.7	1195.1	1271.6	1411	1507.6	1611.2	1683	1752.7	1877.9	1914.7	2037	2141.5	2199.2	2104.1	2266	2317.1	2420.1	2435.8	2512.9	2531.5	2598.9	2646.9	2691.5	2728.6	2812.9	2871	2886.5	3066.3	3193.9	3306.6	3290.1	3045	3041.4	3047.2	3056.2
0	0	0	12.363	10.323	3.2483	4.5013	9.2223	4.5102	24.532	28.085	54.427	57.992	59.534	90.536	117.02	115.23	128.63	120.96	117.45	122.9	137.23	162.07	151.35	189.58	221.2	264.36	290.93	314.02	332.07	345.23	358.16	374.06	393.95	415.25	429.09	459.97	461.66	483.4	499.49	506.03	503.93	525.38	541.57	564.23	556.6	573.43	588.67	594.98	596.49
0	0	0	8.1462	23.52	22.365	38.691	17.688	49.614	84.544	95.425	85.599	111.95	153.29	150.08	145.01	152.43	169.3	184.29	214.33	228.56	246.82	216.32	243.72	277.88	267.34	303.38	300.66	313.03	329.54	333.35	396.49	429.64	479.94	531.47	560.97	591.93	649.18	735.66	785.93	796.27	867.13	937.66	923.37	953.86	1011.5	1068.1	994.92	1065.9	1074.9
26.101	20.934	0	2.1588	2.042	0	6.4131	45.604	145.02	257.86	223.66	534.17	656.03	531.04	934.68	1030.3	1161.8	1299.2	1430.2	1523.1	1592.4	1640	1791.3	1829	1824.3	1877.2	1922.4	1928.5	2004.9	2006.6	2065.3	2124.9	2135.9	2126.3	2183.4	2292.5	2327.9	2311.1	2349.6	2331.1	2361.7	2333	2368.9	2489	2449.4	2453.5	2589.5	2559	2638.2	2614.4
0	0	0	0	52.544	98.355	232.02	370.09	538.74	737.74	928.12	1141.2	1476.9	1671.6	1945.8	2077.4	2218.3	2106.7	2313.7	2438.7	2151.1	2589.3	2428.3	2789.9	2828.3	3243.4	3190.8	3436.9	3423.5	3743.2	3926	3702.9	3887.3	4125.4	4318.6	4258.3	4241.7	4407.1	4649.2	4619.8	4753.5	4841.8	5021.1	5061.8	5153.9	4988.2	5183.7	5193.2	5169	5155.1
9.1325	0	0	0	0	0	20.946	73.252	153.52	261.26	386.82	525.12	633.5	799.07	906.04	1050.2	1171	1220.4	1306.3	1388.5	1404.8	1496.7	1500.9	1533.4	1553.5	1539.9	1563.1	1605	1574.3	1611.4	1604.8	1610.4	1583.1	1608.2	1607.9	1567.1	1553.7	1496.3	1480.4	1503.1	1484.7	1471.5	1442.4	1438.9	1440.1	1451.9	1385.8	1421.3	1393.3	1414
0	0	0	95.128	212.09	238.93	331.44	426.67	543.37	554.57	657.07	697.21	839.94	860.59	955.97	1032.6	1157	1213.8	1252.5	1344.4	1339.3	1324.2	1345.7	1309.4	1371.1	1350.2	1375.1	1417.5	1392.1	1478.7	1571.4	1589.4	1726.1	1634.6	1795.7	1877.9	1991.8	2106.3	2240.4	2437.2	2430	2579.8	2718.7	2908.9	2932.9	3020.2	2989.3	3052.6	3070.2	3022.6
0	0	0	18.411	7.0942	7.1245	25.928	58.115	89.656	118.38	147.55	182.7	247.12	279.08	332.3	335.9	389.46	409.19	423.33	429.57	429.38	435.29	438.36	454.57	469.51	486.45	484.37	474.92	492.34	503.1	502.26	502.06	474.66	476.11	461.15	478.05	492.9	484.06	456.03	472.03	471.17	498.52	489.92	491.05	477.23	514.31	486.47	484.02	468.21	473.84
0	0	0	0	4.8413	12.934	47.763	101.07	192.83	303.69	432.35	603.19	720.97	843.01	982.76	1128.5	1278.1	1402.5	1509.8	1653.8	1762.8	1789.6	1844.9	1951.6	2012.6	2057	2153.8	2160.3	2229	2246.8	2272.7	2257.1	2301.2	2346.7	2292.8	2299.6	2345.6	2386.1	2320.1	2363.7	2433.9	2395	2409.8	2098.8	2102.5	2098	2088.7	2087.3	2092.4	2090
0	0	0	2.0066	1.0643	13.16	12.597	28.413	28.968	80.917	130.6	199.8	252.81	296.22	390.7	467.93	455.92	556.85	581.69	659.03	689.98	704.94	780.25	807.82	846.83	883.66	951.72	958.31	890.94	994.52	978	978.02	1016.6	1060.7	1085.9	1138.6	1123.8	1150.6	1167.6	1183.4	1139.9	1169.4	1196.1	1183.8	1206.7	1219.8	1215.3	1211.7	1221.2	1219.5
0	0	0	0	80.432	250.2	372.26	545.94	708.75	907.25	1121.1	1226.2	1387.5	1566.8	1725.7	1847.5	1893.3	1952.5	2117.2	2191	2230	2329	2447.4	2453.3	2554.4	2612.6	2636.7	2710.6	2517.3	2856.4	2696.4	2783.1	2934.9	3014.1	3085.7	2934.8	3038.6	3145.2	3151.6	3234	3348.2	3432	3523.6	3525.8	3548.9	3512.7	3636.6	3623.3	3621.5	3635.8
0	0	0	1.7432	6.084	11.3	8.8844	5.9014	43.255	95.412	160.06	208.87	298.88	364.26	395.7	489.53	555.53	606.34	683.12	755.87	832.94	993.93	1002.5	1231.7	1343.2	1513.5	1682.4	1796.1	1878.6	1944.1	1993.4	2155.7	2287.4	2562.2	2688.9	2842.7	2996.2	3210.1	3394.8	3582.4	3761.7	3802.9	4017.7	4145.4	4124.9	4210.7	4434.8	4606.7	4645.7	4606.3
3.9838	17.596	0.67796	7.7592	12.912	0	0	0	0	0	0	0	0	0	0	0	0	0	0	0	0	0	19.037	58.745	134.77	164.82	229.14	291.56	430.66	368.85	398.61	490.51	516.55	598	673.04	694.72	767.41	780.61	814.6	855.51	883.91	909.56	955.52	1015.3	984.14	1012.8	1083.3	1140.1	1088.5	1204.9
0	0	0	0	7.3421	13.569	37.431	90.43	144.08	252.28	344.15	469.4	588.12	738.26	865.59	1043.1	1173.3	1275.8	1345	1494.5	1368.9	1343.1	1410.2	1419.8	1452.3	1413	1489.6	1483.3	1510.4	1557.1	1577.4	1628.9	1585	1602.5	1603.6	1602.1	1599.5	1578.8	1619.4	1628.6	1677.7	1675.7	1656.7	1704.4	1701.1	1706.3	1702	1714.2	1753	1762.2
0	0	0	14.487	12.305	4.7205	57.706	90.184	171.74	300.81	487.55	628.93	807.68	996.1	1136.1	1360.8	1516.2	1680.1	1835.1	2013.2	2115	2315.8	2391.8	2492	2670.1	2792.7	2945.9	3031.8	3108.4	3129.1	3207.6	3324.9	3400	3415.2	3454.1	3403	3475.1	3493.9	3492.9	3565.7	3606.4	3632.5	3445.4	3714.1	3854.3	3854.7	3802	3763.8	3793.5	3837.1
0	0	7.463	3.1199	6.5169	37.079	21.143	44.005	66.471	79.877	126.86	121.05	157.28	178.46	205.73	215.5	257.61	317.03	332.51	364.47	433.07	464.5	505.74	568.76	641.03	698.67	742.5	823.56	886.47	915.12	957.34	985.18	989.14	1036.5	1043.4	1130.5	1183	1216.8	1248.5	1299.7	1292.1	1370.9	1362.7	1372.3	1408.4	1448.8	1456.3	1479.6	1476.2	1601.7
0	0	0	0	54.17	46.063	136.1	177.85	248.34	349.31	423.42	522.42	652.73	712.74	837.7	931.2	985.86	1101.4	1130.7	1252.6	1309.6	1388.2	1453.4	1499.1	1571.3	1644.3	1784.7	1854.3	1941.6	2029.5	2103	2140.9	2176.7	2346.2	2443.9	2462	2505.8	2609.8	2639.2	2736.2	2829.1	2903.1	2973.9	3038.8	3156.5	3184.4	3239.7	3241.7	3280.9	3216.9
0	3.3836	0	0.50916	7.1225	4.3291	6.7706	0	0	0	0	0	0	0	0	0	214.56	233.93	259.79	281.44	184.97	219.06	349.16	486.38	647.36	817.28	993.22	1202.1	1294.1	1433.9	1561.4	1720.4	1808.2	1965.9	2072	2221.6	2317.7	2433.7	2545.1	2633.7	2717.2	2798.8	2929.9	3037.1	3025.5	3097.4	3147.4	3185.9	3315.3	3283.9
35.139	23.612	5.8893	0	0	0	21.609	35.556	62.218	108.42	142.44	195.79	248.35	293.67	353.51	422.35	494.09	537.74	576.66	688.26	776.93	856.68	949.17	1018.8	1187.8	1203.6	1277.6	1394.4	1530.9	1565.7	1675.6	1798.5	1953.6	2062.7	2124.4	2229.7	2255.8	2455.8	2562.8	2502	2683.1	2768.6	2837.5	2814.4	2885.3	2904.8	2974.3	2946	3075.1	3050.3
0	0	0	0	29.698	65.939	176.52	311.1	487.1	630.55	902.58	1152.6	1319.1	1517.6	1703.8	1930.9	2174.3	2242.2	2472.9	2548.4	2794.7	2834.6	2944.3	2979.3	3131.1	3252.1	3315.4	3419.4	3369	3511	3282.1	2942.2	3432.1	3512.1	3591.3	3451.2	3872.7	3892.4	4128.1	3622.6	3586.4	3855.3	3750.6	3898.2	4022.1	3999.2	4117.6	4069.9	4007.2	4003.2
0	0	6.0435	15.385	0	4.0423	11.402	33.594	67.417	87.614	196.53	251.92	365.94	494.56	557.8	674.08	790.63	871.16	999.05	1137.7	1227.4	1409.8	1572	1690.6	1896	2040.7	2137.5	2268.2	2343	2476.6	2547.5	2675.6	2731.3	2763.1	2959.4	2968.6	3017.8	3087.6	3043.2	3171.6	3213.3	3197.7	3227.4	3221.1	3255.5	3245.7	3188.1	3294	3318.2	3410.3
0	0	3.2213	8.0605	0.59861	9.6515	0	0	3.8653	29.304	40.393	65.749	96.455	96.763	133.33	146.22	150.57	202.28	229.65	273.04	318.22	391.67	462.12	566.79	616.05	697.81	771.78	836.78	852.84	921.43	950.99	1037.2	1121.6	1188.6	1363.6	1450.3	1532.2	1654.3	1758.1	1919.6	1984.9	2106.8	2189.8	2276.4	2346.2	2487.1	2451.9	2491.4	2494.1	2599.1
18.429	14.961	3.5769	5.351	0	0	0	32.428	87.183	170.75	270.76	387.89	495.1	554.32	744.62	734.21	865.31	1072.8	1147.3	1247.3	1452.2	1584.4	1696.8	1953	2065.3	2228.8	2330.2	2425.4	2472.2	2654.1	2789.9	3026.4	3200	3329.4	3241.2	3263.9	3396.9	3478.7	3538.4	3770.1	4034.5	4129.5	4251	4120	4301.3	4346.3	4470.3	4497.4	4574.1	4415.1
0	0	0	0.16419	11.968	73.407	13.587	186.82	270.06	331.66	512.79	857.75	799.19	933.46	1157.7	1221.6	1393.6	1537	1623.9	1777	1833.3	2035.3	2116.6	2227.4	2361	2385.2	2455.1	2549.7	2539.1	2610.2	2664.4	2762.5	2873.7	2906.3	2999.2	2985.3	3043.7	3139.3	3139.4	3196.1	3230.9	3203.6	3294.4	3274.5	3382.2	3423.8	3451.3	3422.5	3435.8	3561.8
56.858	44.932	26.353	0	0	0	0	0	0	0	4.5683	56.113	74.576	112.19	171.88	203.31	447.86	323.58	372.2	399.18	442.07	547.8	650.09	768.89	849.49	944.19	1046.9	1122.8	1283.2	1244.7	1297	1334.6	1404.4	1528	1642.7	1679.2	1779.8	1744.7	1782.3	1836.2	1955.9	1957.2	1985.1	2019.9	2036.6	2067.9	2053.9	2090.9	2113.5	2110.6
0	8.3324	0	7.6767	7.8109	0	13.13	17.685	32.213	38.629	73.88	73.439	101.22	117.57	121.84	126.04	134.17	140.83	158.16	187.67	230.71	276.14	278.74	285.57	312.48	356.03	391.51	442.69	514.96	570.24	603.6	689.24	715.87	758.19	854.56	915.53	1029.8	1064.6	1185.5	1235.5	1311.9	1367.8	1419.9	1445.4	1512.7	1636.9	1606.9	1627.2	1687.3	1733.1
0	0	0	0	110.59	1.4198	2.3446	0	0	0	0	0	0	0	0	0	38.6	19.303	6.8542	21.171	36.577	15.802	3.0536	14.796	6.6471	0	11.73	0	0	0	54.522	93.568	160.74	127.1	248.16	295.74	422.15	384.79	490.06	629.78	710.7	748.15	831.7	870.76	868.73	893.29	962.52	1010.1	1111.1	1134.8
0	0	0	0	7.7359	1.1461	34.825	39.399	95.954	141.69	197.92	288.22	369.44	453.12	569.52	683.95	777.87	846.38	854.7	961.77	1027.6	1175.4	1349	1434.1	1603.9	1698.4	1848.1	2030.8	2128.5	2308.8	2409.5	2569	2633.5	2745	2929	3131.1	3404.9	3515.5	3720.6	3756.1	4019	3995.8	3872.1	3926	4323.8	4308.9	4505.7	4342.8	4532.8	4486.6
0	41.063	37.722	28.897	0	0	0	0	0	0	0	0	0	0	0	0	0	0	0	0	0	0	0	20.531	13.901	114.72	181.51	267.26	312.53	414.91	463.98	496.3	615.13	580.6	575.97	622.37	693.06	699.03	726.63	744.13	840.48	828.58	905.89	887.28	854.18	828.9	965.31	946.78	896.76	896.11
0	0	0	8.0938	7.9805	5.3552	9.186	28.123	55.126	102.11	167.67	199.31	267.5	300.21	367.88	409.8	484.96	543.97	591.31	633.28	669.01	728.57	737.09	847.42	895.85	944.54	985.17	997.07	1079.3	1133.3	1157.6	1230.5	1289.1	1333.4	1353.8	1381.1	1410.4	1453.7	1494.8	1542.9	1549.1	1615.4	1654.4	1630.3	1682.3	1680.7	1719.9	1677.6	1727.2	1731.8
0	3.9649	0	6.3709	13.068	0	16.412	31.148	57.744	90.698	111.13	156.35	195.28	234.57	262.16	304.65	314.85	299.34	304.88	415.35	518.49	616.7	746.65	920.51	1067.7	1184.3	1241.5	1323.9	1418.7	1559.3	1648.7	1705.5	1744.4	1805.5	1847.1	1957.8	2065.5	2095	2239.5	2276	2376.8	2420	2327.4	2226.9	2267.6	2348.5	2447.5	2464.7	2506.4	2483.7
0	0	0	0	26.408	56.254	173.36	313.55	541.79	757.21	1036.3	1302.8	1605.4	1768.1	2069.5	2235.2	2396	2468.7	2714.2	2821.8	2956.8	3027.3	3042.9	3159.9	3283.5	3271.8	3366.4	3401.8	3393.6	3575.6	3568	3630.9	3659.2	3715.6	3748.3	3783.6	3903.1	3878	3895.5	3975	3982.3	4055.7	4094.3	4122.2	4252.5	4096.1	4244.6	4321.7	4399.2	4528
0	0	6.0417	42.846	0	56.181	83.82	131.01	183.62	288.57	422.19	548.25	594.37	733.37	917.64	1246.8	1387.3	1277.5	1410.5	1472.8	1637.6	1718	1808.4	1915.5	2012.4	2103	2244.7	2217.1	2202.6	2405.7	2393.9	2522.6	2490.1	2619.9	2596.2	2708.5	2707.4	2721.5	2688.2	2643.1	2660.1	2714.2	2705.1	2802.5	2793.3	2759.1	2760.5	2775.5	2818.9	2780.9
0	0	0	12.911	62.829	88.446	185.28	279.99	542.68	777.49	1060.2	1374.2	1667.8	1989.5	2350	2645.8	2957.8	3406.8	3646.1	3849.1	4054.6	4355.6	4485.7	4630.8	4850.5	4948	5171	5212	5308.9	5349.3	5545.3	5511.6	5588.3	5517.4	5729.9	5843.4	5750.9	5853.2	5773.9	5717.6	5768.6	5838.9	5895	5783.6	5915.4	5984.6	5896	5991.7	5892.5	6010.4
0	0.024252	0	4.8537	10.462	24.534	17.852	37.406	81.859	150.71	218.58	314.92	419.11	487.2	645.96	737.1	809.06	930.41	1002.7	1047.2	1151.3	1234.2	1255.7	1328.2	1438.3	1501.3	1535.6	1646.1	1580.3	1670.7	1735.3	1852	1848.1	1918.8	2051.3	2195.1	2223.2	2334.9	2331.9	2365.1	2353.3	2499.1	2418.3	2523.8	2490.1	2573	2689.4	2558.9	2570.5	2597.4
0	0	0	0	0	9.3094	60.139	155.19	262.14	387.1	528.93	734.37	890.59	1048.8	1206.4	1326.6	1389.7	1589.8	1415.4	1776.4	1883.3	2067	2127	2224.5	2353.4	2547.8	2408.7	2619.7	2693	2792.5	2917.8	3059.9	3078.2	3217.7	3290.9	3424.7	3593.5	3648.3	3659.4	3728.5	3765	3867.1	3874.1	3864.6	4034.3	3906.2	4030.3	4040.9	3987.4	3989.3
0	0	0	36.617	155.55	259.29	413.52	530.16	626.58	697.93	863.26	876.91	1036.3	1126.8	1195.9	1395.2	1562.9	1476	1529.6	1703.5	1704.6	1859.2	1860	1980.5	2221.6	2281.2	2513.9	2534.8	2721.2	2745.2	2816	2949.2	3005.7	3219.4	3163.8	3359.4	3339.3	3487.8	3579.7	3554.2	3721.5	3816.3	3918.9	3798.8	3792.6	3880.4	3890.3	3975.6	4030.1	3936.8
0	0	0	5.9858	14.02	20.607	19.861	13.844	44.917	63.094	128.14	156.85	234.15	269.91	373.02	474.11	532.19	583.02	624.35	658.68	734.17	795.32	835.66	824.91	863.01	867.96	895.29	918.07	945.19	917.81	1023.8	1035.4	1094.1	1117	1195.4	1328.3	1435.8	1403	1497.9	1628.7	1710.5	1824.4	1942.3	1977.8	1979.7	2069.6	2109	2162.2	2145.5	2130
1.2016	27.624	5.776	2.7716	0	0	0	71.795	166.55	276.03	440.07	614.41	791.75	982.11	1081.2	1306.4	1472.5	1666	1844.9	1895.9	2077.1	2215	2261.7	2304.5	2384.6	2520.4	2593.1	2616.9	3378.2	2686.2	2877.1	3453.8	2983.5	2958.9	3105.2	3142.1	3136.1	3199.2	3178.6	3251.9	3375.6	3171.3	3193.2	3233	3291.5	3213.7	3267.8	3232.4	3322.6	3329
0	7.4975	14.233	0	11.555	19.485	19.368	1.6456	0	15.613	31.42	24.787	27.909	4.6833	34.808	54.637	117.73	105.55	90.497	114.98	135.73	128.62	168.62	160.97	247.38	243.2	296.21	301.77	299.96	355.3	480.29	530.55	694.96	762.44	828.97	883.28	1012.2	1125.2	1209.6	1370.1	1414.7	1520.9	1620.3	1495.1	1718.5	1416.4	1546.2	1814.5	1493.6	1460.2
0	0	6.095	13.713	10.488	14.931	19.957	15.053	22.122	24.418	26.85	41.614	23.97	20.72	36.198	45.363	41.046	54.676	42.665	54.481	63.509	87.217	114.02	127.47	160.05	176.3	227.95	240.6	275.91	275.93	316.14	327.6	349.98	369.46	379.01	413.66	441.37	446.06	465.69	486	510.6	505.98	539.46	523.23	549.54	552.88	565.95	570.65	584.9	599.8
0	0	16.214	53.002	13.385	34.711	108.21	180.73	280.74	399.14	521.31	661.15	819.33	993.67	1175.4	1252.4	1321.1	1563	1596.4	1798.2	1971.2	1986.1	2167.3	2238.6	2397.4	2451.5	2510.3	2664.6	2677.3	2779.4	2877.5	3025.3	3020.4	3042.9	3151.8	3215.6	3254.2	3215.7	3383.9	3376.7	3417.6	3390.9	3365.8	3386	3426.4	3512.2	3541.1	3533.6	3233	3285.8
0	0	0	26.876	147.54	193.25	259.32	335.23	344.74	426.61	503.05	621.15	652.81	754.88	818.97	928.4	1071.6	1037.4	1152.4	1178.2	1233	1295.4	1236	1366.4	1332.6	1376.7	1482.5	1436.6	1458.7	1423.1	1445.4	1312.1	1425.8	1422.4	1581.3	1529.8	1571.1	1607.7	1921.8	1910.4	2020.6	2088.5	2176.4	1586.9	2196.3	1594.4	2030.9	2274.4	2308.9	2327
[truncated: 78 more columns]
