# Supplementary material for: Limits on information transduction through amplitude and frequency regulation of transcription factor activity
Source: eLife. 2015 May 18;4:e06559. doi: 10.7554/eLife.06559 (PMC4468373; doi:10.7554/eLife.06559)
Supplement: Supplementary file 1. — Raw single-cell time-trace data for HXK1 (15259 cells), SIP18 (21242 cells), pSIP18 mut A (18203 cells), pSIP18 mut B (17655 cells), 1× reporter diploid (21236 cells), and 2× reporter diploid (19222 cells). The data are also available from Dryad Digital Repository (Hansen and O'Shea, 2015). DOI: http://dx.doi.org/10.7554/eLife.06559.014 [file elife06559s001.zip › source_data/HXK1_FM4_175minINT_690nM.txt]

0	0	0	0	39.673	17.907	38.038	97.567	157.12	300.75	490.08	668.2	882.33	1064.3	1261	1503.9	1775.2	2075.5	2374.9	2750.5	3035.2	3391.4	3671	3844.7	4112.3	4518.1	4773	5208.3	5628.9	5776.8	5915.1	6238.1	6453	6659.5	7082	7420.3	7495.8	7923.9	8017.7	8319.2	8554.1	8860.7	9011.6	9246.4	9417.5	9598.3	9672.1	9836.5	9629.4	9781.3
0	5.8967	0	0	0	15.454	18.925	15.049	14.991	24.326	24.914	9.437	12.491	40.455	28.499	38.275	34.117	47.918	48.693	63.763	55.379	60.042	72.943	64.593	88.791	100.37	131.38	140.2	208.65	230.06	267.53	299.44	367.78	390.33	437.06	456.03	561.2	603.24	645.88	736.24	754.33	833.59	919.39	973.78	1040.3	1085	1096.3	1071.2	1090.2	1145.9
0	0	0	6.6107	7.5613	0	15.452	5.6734	4.846	5.5887	4.9522	0	0	0	6.5505	0	0	0.53738	7.5808	11.327	11.393	8.8494	15.444	23.801	50.608	80.857	104.49	136.99	213.73	276.86	360.44	442.79	515.11	578.92	675.39	855.85	941.34	1114.1	1265.7	1441	1540	1678.4	1932.2	2043.2	2162.3	2361	2378.5	2502.4	2500.7	2561
0	0	8.206	7.3978	6.876	5.199	0	3.4491	2.2221	0	11.684	10.086	0	0	0	0	0	0	0	0	0	0	0	0	0	0	0	0	14.334	31.497	40.572	39.764	58.449	78.749	102.79	105.81	138.04	137.8	141.63	186.23	196.51	195.22	191.02	210.53	247.4	281.54	253.68	253.44	250.97	273.04
22.076	19.787	6.7448	0	0	0	0	5.5529	76.711	162.04	281.79	404.37	559.62	563.59	782.07	851.75	1019.8	1235.9	1399.9	1614	1777.1	1984	2115.4	2307.5	2427.4	2620.1	2646.4	2819.1	3020.8	3042.7	3156.5	3298.1	3347.7	3427.7	3494.9	3511.2	3559.8	3542.6	3610.1	3538.3	3624.1	3563.7	3593.6	3544.7	3602.5	3604	3520.7	3460.9	3469.3	3456.1
0	0	0	0	51.581	33.245	57.843	154.79	186.92	270.88	405.44	511.81	647.71	752.53	847.77	942.43	1044.9	1167.4	1248.9	1362.6	1451	1520.7	1540.7	1612.9	1676.4	1808.1	1909.7	2008.7	2089	2138.9	2231.8	2371.1	2398.5	2576.2	2711.4	2816.6	2941.5	2995.8	3081.5	3117.7	3223.4	3267.6	3241.7	3307.8	3366.2	3463.7	3586.4	3668.2	3650.3	3727.6
9.0134	0.48888	10.792	0	0	0	7.0709	6.7894	34.737	56.566	88.794	115.22	125.76	165.51	164.3	216.58	237.32	266.95	292.7	349.66	392.15	451.88	492.58	496	512.5	550.71	567.84	553.3	575.96	609.23	601.51	629.23	606.06	629.13	681.65	588.58	607.34	579.29	619.33	620.83	617.46	629.4	648.28	653.46	716.42	715.05	734.49	772.73	751.82	746.86
0	0	0	0	37.78	111.86	212.9	361.41	520.06	672.09	852.91	961.11	1104.1	1358.4	1432.1	1552.4	1601.2	1774.1	1904.5	2008	2090.7	2234.5	2242.2	2288.2	2624.2	2657.7	2750	2913.1	2879.3	2964.6	2994.8	3110.1	3141.2	3197.3	3194.7	3150.2	3193.5	3171.9	3319.2	3245	3303.8	3378.2	3278.7	3337.7	3441.9	3426.9	3463.2	3411.8	3408.3	3444.5
0	9.7789	7.1264	0	0	0	15.709	181.23	267.31	432.75	676.98	916.93	1151.6	1409.4	1649.6	1897.1	2072.5	2254.3	2559.3	2806.2	2934.6	2999.9	3232.1	3390.6	3590	3800.5	3996.1	4153.3	4388.6	4448.2	4486.2	4507.6	4597.9	4799.6	4814.1	4912.2	5014.6	4982.9	5079.4	5099	5226.7	5318.6	5434.9	5477.6	5417.6	5469.9	5464.5	5434	5508.9	5510.2
0	0	0	0.26849	15.91	12.344	29.992	37.796	60.324	85.793	151.14	191.24	287.08	324.84	405.41	490.87	590.38	705.11	870.02	1053.9	1264.7	1426.3	1640.3	1815.8	1872.8	2069.8	2193.2	2423.6	2587.1	2928.8	3071.4	3167.4	3443.8	3719.3	3897.9	4062.4	4186.3	4473.8	4501.2	4832.1	5013.9	5120.5	5260.3	5392.1	5445	5564.8	5695.5	5641.5	5695.5	5744.9
0	3.1659	11.506	0	3.7195	1.6093	0	5.2322	26.629	33.238	70.474	87.851	111.66	158.15	173.67	201.95	234.5	294.33	339.58	411.08	470.96	473.89	544.82	545.07	623.94	658.09	764.88	857.36	947.55	995.16	998.27	1165.8	1199.7	1250.4	1297.6	1357.2	1467.4	1463.7	1593.4	1710.6	1813.5	1818.5	1959.3	2066.8	2088.5	2152.9	2213.5	2331.3	2372	2436.6
5.3107	8.3596	0	0	10.242	0	0	16.896	55.721	63.53	99.098	148.79	177.43	205.98	244.87	330.83	356.88	405.89	489.3	504.41	578.56	641.9	658.49	726.22	728.38	809.12	823.64	875.26	887.83	880.6	884.4	900.7	872.26	862.61	923.61	908.83	923.22	956.12	973.57	1037.2	1036.7	989.87	983.48	989.07	1021.5	1062.1	1028.4	1023.9	1026	1071.5
0	0	0	223.51	86.377	0	6.4563	44.049	104.06	207.71	248.88	339.51	269.4	455.21	625.91	941.86	1018.5	1130.3	1231.8	1304.2	1198.3	1360.8	1462.2	1463	1545.7	1596.4	1545.7	1659.8	1699.8	1774.9	1959.6	1942.1	1766.1	2053.8	2158.9	2125	2062	1985.6	1955	1939.9	2034	2008.1	1939.4	1821.2	1780.7	1813.1	1759.8	1797.8	1768.7	1828.2
19.66	16.178	15.754	0	0	0	0	12.381	62	145.11	215.69	336.16	417.51	545.19	677.01	757.46	777.02	917.01	1050.4	1178.7	1284.4	1408.2	1449	1605.8	1738.1	1842.4	2007	2200.8	2273	2244.5	2229.7	2255.5	2288.1	2278.1	2446	2451.4	2475	2541.8	2602.6	2613.2	2628.4	2639.3	2621.1	2688.1	2717.5	2634.3	2684.3	2681.3	2665.8	2680.3
0	0.39321	0	3.184	0	10.489	36.986	129.84	265.25	432.79	661.6	855.22	1137.4	1406.6	1654.6	1949.1	2292.4	2645.4	2957.6	3251.3	3711.2	3893.7	4211.6	4531.6	4752.4	4994.1	5218.5	5499.2	5813	5878.5	6153.8	6221.1	6452.1	6652.5	6755.2	6905	7190.5	7169.2	7378.8	7419.7	7532.7	7848.9	7922.9	8157.4	8093.6	8221.6	8162.8	8253.4	8223.2	8309.2
0	0	0	8.7937	18.819	50.46	49.608	0	83.537	81.247	24.015	68.504	76.106	177.64	201.14	219.59	242.39	276.09	260.54	284.99	249.21	270.73	328.22	394.15	405.82	397.11	436.2	467.52	455.61	438.22	444.55	485.22	521.67	547.5	601.75	562.9	515.47	541.96	552.26	631.23	670.61	665.28	599.16	562.45	601.19	707.12	707.82	685.61	746.2	860.36
0	0	0	11.199	16.481	28.821	61.686	98.207	170.16	200	299.88	429.12	521.85	656.7	758.81	874.48	985.5	1126.4	1251.9	1433.1	1521.1	1632.5	1717.9	1824.3	1809.2	1934.5	1955.5	2031.2	2122.6	2195.8	2259.4	2296.5	2361.6	2326.9	2300.5	2303.5	2412.9	2427	2431.6	2447.9	2495	2472.3	2453.9	2509.8	2502.3	2500.3	2549	2561.8	2580.3	2533.3
0	0	0	1.6495	8.1635	19.348	55.228	65.019	114.24	137.62	217.52	269.15	322.24	366.82	414.03	482.96	535.16	606.62	695.33	770.9	896.59	951.73	1037.2	1022.1	1119.7	1138.3	1254.4	1331.5	1409.6	1478.4	1484	1552.3	1583.2	1625.6	1591.9	1564	1620.5	1666.3	1660.6	1682	1744.5	1684.6	1766.1	1766.5	1761.1	1748.2	1748.9	1696.3	1727.9	1716
0	8.0423	0.77312	0	31.169	0	16.757	77.38	182.42	323.38	494.43	681.83	901.48	1077.6	1267.7	1474.5	1651	1821.4	1986.1	2087	2224	2354.2	2488.1	2642.3	2635	2794.6	2877.3	2959.2	3071.5	3185.6	3211.3	3327.8	3300	3393.1	3416.1	3460.1	3544.2	3595.4	3646.4	3707.8	3721.2	3727.7	3845.5	3890	3849.5	3859.1	3858.1	3948.3	3831.5	3842.3
8.3791	0	0	0	0	0	35.577	71.636	112.65	199.04	305.4	385.66	478.52	578.79	573.54	714.66	788.86	869.55	1024.6	1186.4	1265.7	1366.6	1361.1	1506.8	1603.2	1715.6	1818	1882.8	2083.2	2177	2175.4	2353.6	2370.3	2550	2618.8	1865.4	1885.3	1899.9	2006	1963.6	1997.5	2030.6	2100.6	2117.1	2070.2	2152.7	2351.3	2310.1	2411.5	2310.7
7.194	13.096	0	4.7282	5.5115	0	0	0	0	7.7269	22.91	45.777	67.783	96.83	108.82	152.46	199.49	258.26	337.4	429.46	486.36	592.61	651.09	734.7	789.02	876.41	955.26	1082.8	1188.7	1285.3	1361.6	1444.9	1523.5	1634.2	1698.3	1814.7	1937.1	2028.7	2150.5	2289.2	2333.4	2503.7	2605.8	2665.5	2773.9	2814.9	2878.6	2903.4	2964.7	3033.4
0.54782	3.7305	28.088	0	0	28.768	37.07	85.392	142.68	205.51	275.25	343.2	417.03	491.97	583.29	617.35	652.6	754.32	691.17	726.75	773.67	820.42	829.29	869.33	847.96	900.58	913.81	942.72	972.15	983.53	977.59	990.67	978.71	1013.2	1033.6	1046.9	1123	1114	1204.3	1203.4	1281.1	1322.9	1353.2	1432.6	1379.4	1416.3	1456.6	1440.2	1511.4	1532.3
0	0	0	5.8956	5.7477	3.3064	0.20226	28.886	66.816	116.65	190.95	266.64	351.75	419.53	467.19	581.9	666.15	778.11	880.75	1021.1	1135.5	1231.6	1370.8	1462.4	1563.9	1682.3	1828.7	1937.6	2105.9	2222	2375.3	2550.6	2621.7	2787.1	2736.6	2882.8	3061.8	3117.2	3276	3420.7	3392.6	3577.2	3632.9	3762.5	3726	3821.2	3827.4	3885.8	3906	4000.3
0	0	0	8.1234	14.325	14.507	19.312	12.238	24.676	19.225	10.133	23.15	4.8244	22.618	13.559	33.208	24.853	46.993	52.027	77.53	109.21	133.74	163.54	206.35	234.66	245.08	278.66	303.32	324.28	353.43	367.69	375.8	412.15	426.27	456.47	471.64	482.36	503.72	515.4	518.12	530.05	547.75	582.4	575.62	595.49	621.61	609.03	614.09	629.67	587.26
0	0.33234	7.3471	0	0	6.3791	2.6514	5.9117	15.763	26.3	58.128	87.155	120.96	140.82	169.01	267.82	310.05	364.74	429.57	458.77	552.98	661.78	688.34	741.25	831.14	922.25	1025.2	1056.8	1122	1183.3	1177.6	1249.6	1242.3	1303.1	1383.8	1373.4	1383.1	1429.5	1415.2	1443.5	1466	1481.4	1523.7	1537	1511.7	1547.7	1537.5	1541.7	1540.4	1575.4
0	0	0	0	36.037	102.88	217.55	371.55	525.09	708.49	913.04	1093.6	1304.9	1329.5	1543.5	1680	1878.9	1992.2	2165.3	2355.7	2485	2597.2	2528.4	2803.7	2825.9	2995.3	2990.6	3135.8	3256.9	3195.3	3252.7	3288.8	3233.9	3336.8	3477.1	3479.2	3492.8	3549.1	3478.3	3493.6	3479.4	3474.3	3587.5	3508.5	3555.4	3667.9	3608.5	3740.9	3774.1	3814.8
6.5813	3.2752	3.469	9.4481	2.4545	0	0	0	0	23.82	63.656	68.358	96.424	131.28	139.53	181.27	224.48	304.72	396.62	483.4	476.04	828.17	911.88	903.97	790.66	1069.1	1066.5	1426.7	1639.4	1741.8	2262.5	2356.9	3196.6	2801	3054.8	3292.7	3334.5	3512.6	3654.6	3820.6	3806.4	3801.9	4302.3	4312.9	4429.9	4349.3	4443.9	4538.8	4601.7	4797.4
0	41.914	36.232	40.307	23.827	0.61356	35.023	33.049	0	0	0	0	0	0	0	0	0	0	0	0	0	0	0	0	0	0	0	0	0	0	0	0	0	0	0	0	0	0	0	0	22.453	5.3836	51.714	67.504	80.424	98.902	79.568	78.675	85.614	98.157
0	7.7476	9.7365	11.57	6.6404	0	0	0	0	0	0	0	0	0	0	0	0	0	0	0	0	30.827	72.593	142.74	162.37	170.29	184.28	228.81	230.42	228.93	262.61	308.18	335.19	363.89	398.3	384.08	334.59	337.66	370.13	423.02	460.93	409.92	344.53	275.55	345.66	438.76	373.59	425.02	442.86	589.28
0	0	0	0	88.26	186.38	269.35	345.75	439.39	666.66	766.57	932.26	1069.9	1229	1331.4	1439.6	1625.1	1722.5	1914.3	2038.9	2158.4	2316.1	2422.6	2581.9	2727.7	2899.2	2938.1	3166.4	3295.7	3294.8	3526.4	3607.6	3688	3889.2	4002.4	4615.7	4697	4885	5036	5133.6	5444	5567	5571.9	5538.3	5664.6	5810.7	5831.4	5896.2	5973.8	6292.2
0	0	0	4.2128	2.4799	2.7716	6.6799	18.557	41.071	111.36	162.7	239.54	336.67	439.91	516.64	614.4	676.89	749.58	919.68	903.83	1059.6	1145.7	1271.1	1332.7	1392	1476.2	1514.2	1578.4	1724.7	1737.5	1738.5	1969.4	1916.9	1987.8	2077.5	2027.9	2055.8	2089.8	2206.2	2278.1	2372.7	2435.5	2392.1	2438.9	2541.5	2747.3	2754.5	2792	2907.2	3066
0	10.431	7.2233	5.1976	0	0	0	0	10.498	0	0	15.573	17.304	29.605	33.779	60.305	94.05	126.15	223.88	287.71	352.6	435.47	512.22	601.89	689.58	823.52	979.46	1115.9	1324.1	1513.9	1655.6	1829.8	2081.4	2380.5	2636.7	2819.1	3083.4	3224.9	3475.1	3713.3	3752	3986.2	4303.9	4369.4	4594.7	4778.4	4849	5035	5091	5118.5
0	0	0	16.703	18.285	23.415	29.125	14.342	28.146	41.925	55.442	69.912	81.84	65.209	97.157	113.11	148.49	183.75	236.6	276.66	331.58	383.08	393.05	451.49	509.8	556.99	610.83	675.35	702.37	802.94	876.17	929.75	999.75	1049.9	1123.3	1209.9	1275.3	1323.9	1402.9	1479.5	1494.7	1566.7	1649.1	1656.3	1717.7	1785.4	1775.3	1865.7	1898.8	1892.3
0	0	0	6.1598	5.832	25.504	51.517	115.4	192.29	287.29	413.68	539.68	645.05	753.78	756.73	866.33	973.12	1003.7	1142.5	1207.1	1347	1627.4	1758.4	1780.2	1828.7	1944.8	2024.7	2208.7	2291.7	2424.5	2483	2563	2659	2854.3	2936.2	3021.5	3035.7	3130.8	3175	3207.9	3214.6	3344	3440.8	3474.7	3471.3	3566.2	3586.2	3617.3	3512.7	3605.2
0	0	0	12.384	200.4	185.3	175.69	219.42	318.78	370.37	422.59	464.83	490.54	537.45	573.69	611.8	691.11	763.41	848.61	853.56	925.84	970.64	1004.2	1088	1173.1	1209.8	1307.2	1443.9	1571.2	1156	1269.8	1342.8	1505.1	1569.6	1668.2	1770.1	1821.7	1875.4	2050.7	2245.4	2377.9	2451.5	2046.4	2540.6	2655.7	2898	2893.8	2869.7	3211	3316.8
28.645	10.243	0	1.4127	0	0	0	73.796	159.28	253.25	363.01	486.91	605.18	718.77	872.91	949.59	1053	1225.4	1374.2	1548.1	1644.9	1791.1	1852.4	2045.2	2302.4	2539.6	2682.9	2795.5	2969.2	3234.8	3315.3	3567.5	3727.8	3972.6	4236.1	4360.9	4653.3	4732.6	4858.3	4969	4928.5	5004.7	4925.3	5163.3	5103.6	5208	5422.8	5401.8	5406.8	5363.5
0	4.7496	0	0	13.994	0	2.2713	0	11.986	12.681	56.062	80.487	116.11	133.98	176.72	348.07	641.77	1003.4	1203	1325.3	1484.2	1663.7	1639.1	1812.9	1866.6	1953	1987.6	2134	2286	2359.3	2544.9	2590.6	2681	2794.1	3034.4	3002.3	3075.8	3119	3243.2	3297.5	3431.9	3574.4	3674.9	3748.5	3785.9	3861.6	3752.5	3750.4	3856.5	3895
0	0	0	10.908	18.486	25.023	59.854	92.418	133.2	195.78	234.29	293.03	341.52	357.85	415.09	456.4	545.44	641.63	711.19	797.85	907.92	963.36	1042.8	1178.6	1299.5	1382.8	1461	1564.9	1650.6	1652.1	1739	1822.9	1854.5	1971.4	1952.1	1890.3	1817.7	1777.6	1827.7	1862.6	1837.4	1786.5	1627.7	1580	1596.5	1723.8	1609.5	1636	1672.8	1721.6
0	0	0	0	2.0591	64.376	110.79	175.39	248.84	315.95	352.69	433.87	510.48	579.62	645.14	734.2	797.35	882.67	1037.9	1219.1	1418.5	1535.6	1657.4	1882.7	2087.9	2259.8	2524.6	2672.9	3024.3	3170.4	3556.2	3798.2	4041.3	4271.8	4484	4698.5	5032.2	5259.9	5530.5	5684.6	5916.7	6164	6239.8	6360.2	6476	6588.8	6726.6	6731.6	6941.5	6960.3
0	0	0	0	10.595	0.035104	8.1986	15.047	34.287	69.505	105.36	129.08	179.98	229.32	270.55	322.02	370.63	387.19	442.04	500.9	518.86	529.7	589.73	603.47	579.07	609.17	694.92	677.46	737.64	847.39	913.41	944.06	968.98	1019.1	1089.7	1183	1333.9	1387.2	1503	1617.6	1653.8	1823.5	1939.6	1773.5	1849.9	1948.6	1544.7	2009.1	2039.2	2116.9
43.388	13.374	0	0	0	0	0	22.867	78.119	199.14	355.02	509.72	685.14	873.6	1076.5	1205.8	1425.3	1429.8	1628.9	1828.1	2039.7	2401.2	2347.2	2546.5	2526.1	2601.5	2684.8	2762.9	2790.3	2908.5	2801.4	2903	2968	2445.3	2594.5	2632.8	2663.2	2710.2	2740.4	2770.2	2807.6	2817	2867.6	2952.2	2944.9	3053.3	3152.1	3195.3	3239.4	3108.8
0	0	0	0	90.515	144.21	173.31	290.38	431.32	582.99	625.16	809.74	1051.3	1195.2	1350.9	1302.8	1236.2	1489.9	1583.8	1679	1916	2178.8	2585.2	2421.6	2176.1	2310.2	2516.7	2653.9	2912.8	2339	2378.8	2399.5	2435.8	2492	2595	2592.9	2554	2581	2627.5	2683	2811.8	2806.5	2890.4	3127.1	3181.3	3369.8	3343.4	3383.6	3450.8	3531
0	0	5.2063	0.21875	12.94	3.6308	6.8649	80.649	171.81	291.5	379.69	472.94	664.45	742.13	824.7	1009.8	1249.5	1412.9	1649.7	1811.2	2102.6	2220.7	2468.3	2725.1	2912.3	3123.3	3130.1	3347.3	3627.8	3697.3	3809.7	3946.7	4024.5	4263.5	4449.3	4488.9	4600.9	4464.3	4785.8	4835.1	5042.5	5041.4	5199.6	5195.3	5460.1	5328.8	5380.7	5209.7	5316.4	5464.3
0	0	0	5.4074	4.311	15.425	3.7213	22.835	32.894	25.02	88.676	125.53	129.99	138.06	204.04	201.03	313.04	377.18	371.02	377.93	400.19	383.65	448.44	448.83	480.96	477.42	494.68	488	562.6	572.6	593.87	458.95	226.18	233.7	242.73	289.24	312.15	308.66	318.27	357.13	344.85	427.33	433.35	450.3	466.55	459.8	507.36	503.92	524.3	265.83
0	0	0	40.941	130.48	131.25	213.21	231.1	301.73	237.41	288.5	196.26	229.85	211.62	236.38	260.67	296.99	309.49	281.91	252.86	227.78	227.53	214.83	142.49	238.59	227	217.79	210.65	73.784	81.23	187.32	187.73	74.395	68.141	60.327	115.09	30.778	67.46	129.11	143.36	103.48	167.55	212.98	241.76	275.16	258.87	291.71	397.26	394.85	411.04
0	36.656	0	0	0	0	0	5.0089	0	0.063029	0	0	0	0	20.058	31.997	74.029	121.42	177.97	242.11	340.19	410.57	453.61	526.6	622.01	641.73	709.14	760.35	740.55	769.26	809.27	810.19	822.04	833.83	859.17	858.09	908.78	906.99	917.04	941.74	931.22	966.95	981.08	996.93	1026.7	1029.5	1025.4	1014.4	1030.4	1044.5
0	0	0	34.93	88.188	0	0	0	0	0	0	0	0	0	0	0	0	0	0	0	68.253	85.043	179.09	215.19	347.81	396.88	506.3	672.29	786.54	918.38	1038.2	1306.9	1454.2	1712.5	1877.2	2041.3	2178.3	2401.6	2662.7	2892	3217.7	3341.1	3449	3658.1	3756.6	4072.3	4067.4	4315.8	4495.4	4703.5
0	7.9922	0	16.296	20.001	8.8162	30.402	6.7843	23.347	26.92	35.356	92.226	55.59	200.02	156.57	194.27	171.93	164.63	189.85	216.81	268.27	222.95	246.94	331.38	336.38	345.31	315.45	345.34	490.9	517.09	533.21	518.69	518.65	544.85	626.34	645.8	718.61	784.93	862.61	883.09	925.2	962.35	990.65	1078	1137.4	1150.8	1230.7	1335.2	1308.8	1348.9
0	0	0	23.942	23.044	20.362	68.321	150.89	284.77	454	649.11	912.72	1057	1199.2	1403	1703.2	1881.9	2146.7	2340.6	2497.9	2707.8	2639.9	2803.6	3112.6	3334.6	3421.4	3422.9	3521.3	3573.6	3654.7	3986.1	3679.4	3566.6	3693.7	3851.8	3778.3	3900.9	3851.6	3987.6	3984.6	3971.9	4025	3989.2	3982.8	4002.3	4068	4076.1	4020.4	4001.1	4003
0	18.937	6.7728	0	0	11.009	5.557	0	0	0	0	0	0	0	0	0	0	0	0	0	0	0	0	0	0	45.613	24.165	73.446	60.46	93.939	88.184	100.2	120.64	120.43	161.56	156.82	185.19	198.53	177.49	206.95	208.3	162.96	155.27	147.42	117.06	160.54	113.41	127.44	112.94	139.19
0	0	0	12.183	40.353	33.342	48.935	25.553	61.831	44.836	38.679	92.964	91.757	90.822	135.98	131.99	151.59	152.74	174.56	197.82	202.58	229.84	241.91	259.91	288.41	314.49	295.87	347.64	369.64	384.77	438.98	409.78	453.43	467.16	455.15	523.64	557.4	553.19	619.11	592.4	638.25	682.2	712.71	734.15	723.67	770.32	717.62	794.65	772.24	812.78
7.9851	5.2019	0	0	0	0	9.0019	50.984	116.89	211.32	337.81	493.8	611.4	987.13	1076.6	1298.1	1457	1625.3	1932.8	2052.2	2163.1	2257.1	2506.5	2602.7	2534.6	2708.2	2651.1	2857	2825.8	2827.7	2915.8	2992.1	3059.8	3077.8	3140.1	3300.7	3523.3	3419.6	3491.6	3498.6	3614.7	3766.5	3705.1	3989.9	4051.6	4240.8	4385.2	4504.5	4555.1	4509.6
0	0	0	0	0	66.636	93.057	150.79	250.37	436.65	552.26	751.53	920.31	1075.6	1220.9	1322.5	1603.9	1671.4	1905.6	1907.6	2055.8	2172.7	2252.7	2367.6	2460	2535.5	2724.9	2694.2	2843.6	2891.1	2954.1	3117.1	3120.3	3166.5	3283	3272.8	3380.2	3490	3613.1	3644.6	3643.1	3769	3760.4	3874.4	3860.5	3878	3942.7	4021.2	3983.1	4059.6
0	0	0	0	12.377	16.209	15.969	32.749	53.418	76.431	103.22	137.73	146.83	155.38	186.61	249.61	355.02	486.97	646.54	806.74	968.74	1156.4	1349.1	1291.9	1598.9	1790.4	1938.8	2217.9	2302.5	2651.1	3067.8	3033.6	3295.5	3413	3698.8	3974.3	4220.9	4395.2	4706.8	4830.8	5726.4	5920.5	5224	5211	5387.7	5441.8	5406.7	5471	5481	5584.5
0	0	0	3.3274	134.6	236.13	305.34	469.88	632.79	769.48	925.18	1066.3	1208.6	1355.6	1459.7	1577.6	1693.3	1782.3	1838.2	1958.7	2018.1	2187.5	2151.9	2270.1	2344.9	2434.7	2537.5	2610.7	2714.5	2733.8	2746.4	2770.9	2832.2	2853.5	2964.2	2990.4	3135	3245.6	3345.7	3406.8	3606.4	3813.8	3799.9	3882.5	4023.1	4144.4	4269.6	4209.4	4297.7	4303.2
0	0	0	1.0023	14.631	20.211	38.633	68.783	129.87	184.75	274.23	330.76	415.35	491.28	571.61	654.8	710.2	799.86	883.75	959.66	1025.5	1027.7	1082.9	1139.8	1194.1	1297.8	1300.5	1361.5	1394.5	1389.4	1498.9	1454.1	1497.5	1524.5	1340.4	1357.3	1598.5	1590.4	1676.8	1618.8	1853	1827.9	1700.4	1745.5	1726.4	1573.1	1538.5	1753.4	1761.4	1781.6
28.53	13.018	0	5.1363	0	0	0	0	0	7.2137	8.717	23.878	26.412	42.94	52.771	57.559	131.17	187.28	239.28	283.34	306.1	295.5	297.63	473.74	550.3	697.2	714.81	787.58	991.62	1218.2	1358.2	1439.1	1515.3	1740.5	1809	2078	2372.2	2524.1	2851.8	2994.4	3240.3	3471.8	3727.7	4067.1	4270.2	4509.8	4805.3	4928.8	5147.8	4920
33.944	11.784	0	1.3417	0	0	0	71.623	148.69	317.45	481.57	670.24	847.96	1075.9	1296.4	1454.2	1661.1	1883.2	1903.4	2152.7	2400	2363.9	2649.3	3143.7	3357.7	3635.9	3971.2	4116.5	4231.9	4623.2	4813.8	4833.5	4876.8	5004.8	4978.9	4992.4	5080.9	5225.3	5339.6	5291.9	5493.5	5363.2	5549.7	5656.1	5613.5	5732.7	5710.1	5731	5981.8	5939.1
0	0	0	4.9663	12.16	41.121	92.344	206.96	350.69	559.1	755.57	996.63	1185.2	1453.1	1647.1	1471.2	1801.9	2033.3	2236.6	2387.3	2522.9	2652.8	2702.5	2780.6	2820.9	2941.7	2653.6	2768.3	2879.3	3003	3038	3113.8	3137.5	3105.9	3042.3	3092	3007.6	3048.6	3069	3120	3137.1	3044.1	3029.5	3117	3061.5	3048.3	2891.2	3172.2	3312.6	3380.5
0	5.1807	0.26347	10.581	11.731	6.6316	15.606	8.5202	44.701	69.919	66.291	116.9	145.05	166.97	178.93	210.12	248.1	310.26	373.03	410.36	470.08	488.23	537.05	573	689.93	741.52	829.67	947.31	1006.3	1146.9	1201.4	1304.5	1415.2	1509.7	1643.9	1781.7	1911	1999	2170.9	2343.1	2610.6	2734.9	2921.5	3118.2	3280	3132.6	3447.3	3579.3	3446.6	3742.8
0	0	0	0.91442	7.0156	9.4493	19.647	32.649	47.319	61.808	93.195	126.34	129.5	161.02	175.77	195.14	213.65	222.47	241.26	258.5	274.04	307.58	325.64	337.56	380.8	395.54	419.1	437.66	445.21	456.05	485.69	510.81	529.35	551.98	563.74	591.01	615.53	669.13	686.27	698.96	715.97	737.92	798.91	841.9	851.39	896.87	926.19	940.57	938.78	929.05
0	6.1176	17.322	0.64317	16.308	5.3677	28.235	14.055	29.16	23.671	16.994	33.869	24.422	31.057	32.847	47.234	101.32	138.25	241.99	284.94	386.99	462.73	559.12	687.9	726.75	849.07	893.56	1006.7	1040	1123.4	1156.1	1218.7	1176.8	1307	1398.7	1399	1460.9	1464.7	1411.2	1479	1537.3	1429.7	1473.8	1468.7	1471	1542.9	1509.4	1570.2	1549.6	1571.8
0	0	0	0	86.194	177.85	234.33	436.77	622.94	965.67	1245.6	1495	1878.2	2160.8	2485.1	2646.4	3035.6	3234.1	3449.3	3523.3	3516.5	3634.7	3664.9	3848.6	4130.8	4018.5	4234.3	4250.3	4330.9	4520.5	4611.6	4572.4	4694.6	4862.9	5034.3	5154.1	5568.1	5686.7	5836.9	5737.1	5822	5764.4	5871.8	5847.8	5896.7	6270	6285.1	6374.2	6342.8	6304.9
0	0	0	6.1891	14.681	14.633	25.14	69.679	58.695	78.015	142.99	147.5	159.41	241.38	202.17	246.97	265.45	194.14	342.66	374.29	345.81	419.42	414.54	403.53	414.67	551.44	562.5	660.45	698.68	723.74	772.52	853.52	836.6	895.66	950.3	1005.5	1107.7	1095.3	1101.4	1104.6	972.74	995.7	1012.8	984.4	1050.4	1083.1	1067.2	1052.7	1019.1	1032.1
0	0	0	0	0.62735	6.6694	8.0517	24.458	64.425	109.18	166.97	235.87	326.88	396.02	466.35	551.14	618.63	738.6	860.74	954.13	1077.9	1217.7	1279.6	1419.3	1478.4	1601.6	1712.4	1806.1	1929.8	1939.7	2007.2	2116.1	2171.6	2276.2	2335.2	2423.3	2502.7	2495.7	2604.1	2674.9	2746.9	2812.6	2840.3	2899.5	2913.8	2926.1	2946.2	2936	2971.1	2966.4
13.961	18.798	8.9836	0	0	0	0	21.814	55.411	80.203	148.9	194.96	243.66	331.27	412.2	427.31	531.77	591.97	690.72	783.42	930.25	1054.5	1105.4	1261.3	1355.9	1439	1647	1735.9	1795.3	1918.5	1927.7	1979.5	2048.7	2159.1	2257.3	2300.1	2402.6	2498.8	2576.1	2639	2673.7	2713.2	2722.3	2684.1	2711.9	2776	2724.7	2811.9	2801.7	2826.5
0	0	0	0	12.776	19.919	65.766	135.01	213.36	363	495.88	719.41	917.86	1159.9	1304.9	1542	1796.9	2054.4	2201.6	2466.6	2724.6	2985.2	3142	3167.5	3376.7	3461.9	3555.4	3647.3	3563.4	3791	3828.7	3876.7	3884	3914.8	4064.9	4066.3	4105.3	4083.6	3990.8	4115.7	3953.7	3904.5	3958	3980.7	3906.3	3983.7	3998.9	3986.7	3902.2	3836.8
0	0	0	0	18.564	71.489	106.37	100.29	118.35	153.06	130.57	156.19	165.49	179.26	174.41	184.35	196.98	219.49	407.11	439.65	393.26	463.87	444.62	507.14	526.1	568.07	731.46	881.15	994.64	1189.7	1378.1	1606.4	1603	1887.1	2245.8	2335.6	2364.2	2594.3	2787.7	3115.1	3320	3399.5	3563.9	3503.9	3307.5	3860.9	3932.8	4028.1	4146.9	3954.9
0	0	0	0	0	11.6	74.411	151.05	319.29	499.45	665.02	783.85	1181.2	1334.4	1601.5	1822.7	2019.1	2224.8	2288.4	2427	2731	2838	2945.3	3058.7	3241	3199.4	3498.1	3620.1	3703.6	3725.9	3918.1	3935.3	4135.5	4179.5	4318.5	4266.8	4490.5	4445.3	4718.5	4826.4	4918.3	5096.7	5269.3	5333.4	5417.2	5614.8	5718.9	5951.4	5976.6	6090.1
0	0	0	0	6.3376	11.856	42.799	59.096	117.7	177.96	243.46	309.86	355.95	458.12	282.14	349.59	405.02	482.42	527.49	579.33	618.42	655.55	670.47	708.66	685.49	709.86	751.31	781.93	820.24	911.11	948.55	997.14	942.51	1008.1	1061	1113.7	1261.7	1320.6	1439.3	1534.6	1639.6	1709.9	1813.1	1961.3	1962.4	2144.3	2218.3	2319.1	2321	2434.3
17.016	3.6294	0	0	0	0	0	51.485	135.77	198.02	307.38	421.13	545.99	654.09	759.9	929.82	1065.5	1241.6	1401.1	1578.1	1725.4	1845.9	1959.7	2115.1	2180.7	2337.4	2446.5	2496.4	2620.8	2682.8	2671.2	2826.9	2896.5	2995.7	3276.1	3351.8	3509.2	3535.2	3691.4	3736.1	3805.3	3997.9	4049.8	4128.1	4222.8	4298.7	4376.1	4313.5	4331	4388.9
0	0	0	0	10.176	21.463	72.414	154.58	287.02	556.93	776.68	995.75	1065.4	1185	1393.1	1559.5	1755.9	2302.6	2206.8	2384.2	2638.3	2757.2	2471.9	2797.6	3049.8	3462	3552.7	3297.4	3306.7	3655.3	3643.2	3310.5	3364.4	3607.9	3625.8	3826.5	3639.6	3742.1	3781.4	3600.9	3559.5	3656.6	3666.6	3785.3	3808.7	3941.4	3828.3	4004.3	3955.3	3951.7
0	0	0	5.4463	12.897	17.695	23.673	58.072	116.21	220.24	329.03	421.41	548.96	605.67	721.07	838.17	923.45	1001.6	1134.5	1174	1286	1354.5	1420.9	1461.7	1521.5	1581.2	1655.5	1729.8	1837.7	1892	1939.7	2073	2103.3	2228.1	2259.5	2363.2	2520.2	2589.8	2693.6	2824	2794.3	2986.1	3174.5	3241.1	3351.8	3458.7	3467.7	3478.6	3595.7	3667.8
3.364	3.0326	0	0	1.8473	3.4069	0.28156	0	1.4879	28.65	68.558	116.23	140.29	172.53	210.84	298.43	317.9	398.88	480.49	617.21	715.78	787.41	750.99	814.03	854.61	913.4	1022.3	1138.1	1269.5	1364.8	1539.7	1602.8	1692.3	1799.3	1924.8	2050.3	2108.3	2190.3	2388.4	2384.3	2547.9	2627.2	2688.6	2644.6	2766.7	2779.4	2699.2	2737.4	2899.4	2845.8
0	6.2718	10.851	5.0796	6.3153	0	0	0	0	0	0	0	0	0	0	0	0	1.5579	61.938	112.21	172.82	218.67	297.02	369.85	425.67	494.79	547.77	627.03	704.39	749.78	793.31	919.05	942.92	1051.3	1129.4	1133	1203.1	1211	1366.1	1495.6	1646.2	1674.6	1666.7	1696.3	1850.2	1976.6	2016.1	2000.7	2074.3	2285
0	0	0	0	0	12.803	42.308	130.8	211.09	341.64	493.84	631.97	798.31	945.49	1119.8	1316.5	1467.1	1631.7	1778	1903.9	2034.4	2178.4	2239	2332.2	2300.9	2375.3	2371.3	2334.6	2382.7	2212.3	2325.4	2221	2164.2	2114.4	2174	2161.5	2199.6	2244.8	2319.5	2307.6	2284.8	2430.6	2475.1	2522	2555.7	2596.1	2685.8	2698.3	2694.1	2734.3
0	0.24584	0	0.85585	4.2769	5.8485	4.9704	18.247	26.52	71.27	106.89	149.56	208.58	228.03	300.21	353.53	463.2	513.92	619.63	730.01	840.64	950.87	1047.3	1126.9	1185.8	1280.7	1408.3	1500.7	1652.8	1749.6	1902	2070	2130.5	2264.1	2348	2422.2	2449.6	2598.7	2696.3	2785.5	2960.2	2964.8	2940.7	2981.1	3046.5	3219.2	3148.8	3191.2	3343.6	3432.8
0	0	0	0	0	1.1162	21.016	51.448	79.03	116.36	192.18	235.02	308.28	384.1	426.84	510.17	544.93	592.48	666.38	735.44	819.96	863.17	914.83	937.65	999.83	1007.9	1112.9	1158.9	1219.4	1231.7	1242.5	1223.8	1281.7	1324.1	1407.1	1468.1	1416.2	1392.7	1449.1	1529.3	1543.5	1570.2	1679.4	1672.4	1728.5	1719.5	1725.9	1730	1744.4	1795.1
0	0	0	22.18	22.367	228.82	238.45	312.05	366.45	387.28	401.18	408.09	211.31	197.39	389.64	460.52	505.65	594.74	657.17	744.04	810.25	739.45	811.96	1044.1	1177.1	1310.7	1377.1	1598.6	1665.2	1927.6	1972.5	1677.1	2200.5	2250.3	2474.8	2577.6	2666.1	2767.6	2818.9	2971.3	3107	3019.4	3213.5	3137	3103.2	3240.9	3260.8	3252.4	3259.5	3486.5
0	9.5762	0	3.5487	1.1665	2.6222	13.864	24.751	38.086	59.74	66.074	81.321	100.33	113.48	114.34	145.13	155.96	173.34	86.865	69.978	58.11	55.385	22.456	54.053	34.549	55.079	40.579	61.651	73.114	79.964	87.984	109.04	105.55	115.25	129.62	155.06	170.92	160.47	209.16	196.81	221.73	234.65	256.22	275.17	299.77	327.6	321.96	345.85	370.16	381.63
0	0	0	0.95306	7.0122	10.681	49.631	126.37	214.04	321.03	465.35	592.43	728.98	848.08	938.34	1023.9	1149	1271.6	1400.6	1499.5	1643.4	1686.9	1779.9	1900.7	1925.7	2003.9	2066.5	2057.6	2141.1	2145	2154.6	2229.3	2284.8	2367	2370.2	2371	2421.3	2316	2404.7	2477.9	2477.7	2544	2584.8	2574.7	2622.3	2610.2	2642.6	2554.6	2619.2	2613.7
0	0	0	5.2821	28.121	0	35.063	138.68	195.26	300.83	491.2	623.19	767.8	869.84	1019.7	1189.9	1289.9	1481.7	1654.5	1830.2	2033.1	2148.3	2291.1	2577.7	2648.6	2827	2944.3	3146.5	3284.4	3401.4	3403.5	3555.7	3582	3835.1	3913	3903.9	4125.6	4047.6	4266.7	4326.8	4408.2	4383.3	4559.3	4718.5	4690.2	4801.3	4832.8	4802.8	4953.2	4993.5
0	2.4934	42.812	15.561	16.624	0	0	11.748	118.85	154.55	252.96	408.27	544.43	683.1	669.21	836.86	979.09	1017.7	1229.2	1237.3	1228.8	1278.1	1225.2	1350	1453.7	1589	1836.3	1812.2	1986.7	2116.1	2317.7	2466.3	2736.7	2899.6	2943.5	3115.6	3423.1	3580.3	3761	3956.8	4308.3	4505.6	4839.2	4932.7	5110.5	5290.9	5436.4	5762.5	5843.8	5975.8
0	0	4.1333	11.03	11.625	20.137	4.1458	4.1993	0	0	0	0	0	0	0	0	0	0	0	0	0	0	0	0	0	0	0	0	0	2.7109	24.378	23.925	19.825	20.055	36.437	45.45	63.347	70.466	54.056	87.77	102.19	112.55	197.66	298.71	424.7	330.25	189.43	212.83	178.92	225.07
0	0	0	6.1884	7.0455	5.6145	14.963	18.321	43.871	73.11	119.58	147.86	193.94	252.66	278.02	321.84	351.96	377.44	400.87	421.76	452.29	427.88	457.65	499.36	506.28	542.73	533.31	536.2	547.18	559.73	609.21	620.12	634.5	628.17	659.35	674.36	636.64	718.74	692.79	729.02	776.43	802.83	887.4	1006.5	1026.1	1108.7	1170.9	1199.2	1267.6	1285.1
0	0	0	21.545	54.287	73.18	73.777	167.27	225.07	342.21	451.65	566.04	663.72	739.49	842.09	988.18	1130.3	1260.1	1290.4	1113.1	1174.3	1580.5	1645.4	1725.5	1397.8	1461.9	1863.7	2015.2	2117.3	2235.8	2260.7	2286.7	2419.4	2533.5	2713	2762.2	2864.8	2861.4	2876.2	2953.1	3000.1	3101.3	3271.3	3244	3325.3	3181.4	3165	3432.5	3249.6	3238.5
15.337	6.2698	1.0657	0	0.51235	0	0	0	0	0	0	0	0	0	1.9602	0	34.711	99.473	214.81	314.17	361.41	456.44	547.62	749.38	824.66	945.73	981.69	1043.5	1063.6	1183	1283.9	1309.5	1383.6	1416.8	1502.6	1561.1	1699.5	1736.2	1696.7	1767.6	1759.3	1724	1682.8	1825	1857.7	1813.1	1819.3	1757.6	1758.2	1745.5
18.882	4.4346	0	0	0	0	1.9139	109.96	237.2	429.18	609.87	859.62	1155.1	1377.9	1583.9	1246.6	1470.7	1583.8	1682	1951.4	2504	2663.9	2671.9	2752.3	2924.7	3080.1	3190.9	3180.7	3252	3336.9	3409.6	3530.6	3646.5	3572.9	3850	3965.2	4237.7	4393.1	4536.6	4247	4386.7	4437.3	4697	4671.3	4651.8	4099.5	4165.9	4166.6	4371.9	4178
13.259	2.5817	2.3396	1.081	0	0	0	16.043	0.97458	50.283	55.164	94.99	138.36	185.42	226.7	276.07	341.21	329.04	388.09	432.89	474.21	563.44	562.72	647.91	687	751.16	793.54	778.4	835.46	868.72	868.12	783.25	838.14	865.98	885.78	891.32	967.8	924.41	965.97	972.09	1049.6	1064	1048.7	1067	1075.9	1135	1187.5	1149.2	1142.3	1087.4
0	0	0.72183	6.6811	0	5.7108	16.91	82.839	167.11	259.27	382.93	493.13	633.61	773.49	926.88	1061.3	1205.2	1361	1508.8	1666.4	1842.2	1968.5	2111.7	2180.2	2307	2447.5	2549	2629.4	2721	2833.8	2858.1	2919.7	2978.6	3057.7	3132.6	3138.9	3292.2	3267.5	3305.9	3372.1	3310.3	3342.4	3398.9	3401.8	3428.1	3515.7	3541.6	3474.6	3528.3	3536.1
0	0	0	0	56.736	0	0	25.888	88.602	173.08	261.19	382.49	497.77	602.87	654.26	765.06	881.2	1004.1	1097.9	1197.7	1311.4	1364.2	1424.5	1472.6	1500	1561.9	1649.6	1651.4	1756.3	1841.3	1902.3	1930.6	1953.3	2026.9	2028.2	2117.2	2151.4	2266.9	2299.7	2446.6	2676.1	2690	2858	2897.6	2880.1	3225.6	3202.9	3336.2	3277.6	3368.8
0	0	2.7916	12.836	5.1797	16.357	34.007	92.891	162.94	264.42	405.37	528.48	673.37	834.4	931.24	1140	1227.5	1325.8	1497	1575.2	1719.6	1767.1	1880.8	1953.1	1975.6	2029	2101.4	2092.2	2114.3	2087.1	2096.8	2162	2142.3	2217.5	2243.6	2274	2361.4	2314.8	2407.1	2462.9	2496.6	2586.8	2587.7	2625.6	2697.3	2703.2	2707.8	2687.3	2702.4	2771.7
0	2.8966	0	0	3.6421	1.3852	1.1974	6.7276	6.2689	0	0	0	1.6468	0	0	0	0	0	18.774	33.32	55.214	81.357	84.126	116.66	128.03	168.9	217.61	301.85	382.34	434.43	545.24	637.91	721.52	792.63	920.05	999	1107.1	1197.7	1392.9	1519.3	1703.9	1832.3	1967.8	2020.6	2127	2181.3	2332.7	2390.1	2403.3	2555.3
0	0	0	0	2.8614	0	12.973	57.612	112.01	198.36	310.83	415.65	567.89	684.86	796.06	947.79	1106.8	1289.8	1518.6	1747.1	1913.9	2137.5	2247.3	2377.3	2570.3	2726.4	2959.2	3114.6	3173.1	3427.5	3615.8	3613.2	3781.1	3963.4	3982.5	4029	4089.7	4325	4388.5	4459.8	4681	4717.8	4673.9	4736.2	4859.5	4940.4	4972.8	5052.4	5012.5	5262.6
0	0	0	0	15.646	11.543	30.136	63.218	142.09	251.53	370.57	505.11	656.56	796.69	953.76	1027.1	1140.1	1246.5	1298.1	1356.8	1436.8	1494.7	1585	1610.6	1675.1	1729	1790.3	1793.4	1839.1	1876.3	1927.9	1911.3	1924.6	1949.8	2003.5	2087.6	2129.9	2285.3	2540.5	2555	2672.1	2795.8	2935.1	2944.1	3005.3	3180.8	3225.7	3354	3464.7	3514.2
0	0	0	0	0	1.8079	28.741	102.99	251.68	439.5	651.88	896.1	1130.5	1359.8	1609	1845.7	2063.9	2322.8	2662.3	2838.6	3052.1	3299.8	3462.5	3618.2	3928.5	4039.8	4287.9	4561.3	4770.2	5018	5140.5	5414	5521.7	5803.3	6054.8	5888.9	6206.6	6294.8	6584.8	6638.8	6853.7	6774.5	6932	7049.4	7040.2	7213.5	7117.2	7284.6	7232.2	7377.4
0	0	0	0	2.0348	1.3815	11.855	41.482	67.7	110.44	166.89	224.46	275.53	393.81	365.55	423.42	473.82	534.98	604.72	685.06	766.14	850.37	908.36	956.47	1030.3	1121	1252.7	1335.5	1438.5	1513.5	1570.9	1651.3	1686.7	1757.9	1858.6	1942.4	2036.1	2096.6	2207.4	2229.3	2309.9	2373.6	2501.2	2557.1	2690.5	2767.6	2821.7	2939.2	2949	3056.7
4.4607	16.117	0	2.3794	0	0	0	0	0	0.60258	11.102	16.248	28.782	65.792	54.556	77.96	88.939	124.11	156.88	184.21	217.47	236.24	304.77	318.65	361.35	387.93	518.94	605.87	665.65	676.86	747.63	835.94	870.8	926.78	1015.3	1042.9	1091.4	1154	1162.1	1217.5	1253.6	1285.9	1316.5	1365.3	1382.5	1397.2	1427.1	1434.1	1427.3	1464.9
0	0	0	0	29.576	86.767	163.31	265.77	411.12	521.8	668.11	828.14	996.97	1092.6	1228.3	1421.1	1591.2	1733.6	1895.9	1956.9	2101.4	2275.2	2415.7	2452	2533.3	2606.6	2708.1	2808.1	2807.6	2890.4	2917.9	3026	3256.8	3466.1	3586	3582.6	3705.2	3732	3854.6	3921.4	4047.4	4094	3988.7	4062	4336.8	4241.9	4257.1	4344.9	4359.3	4463.1
0	0	0	8.3426	9.06	15.236	41.164	39.209	58.772	64.025	68.569	81.326	86.985	99.252	105.25	124.61	138.28	158.33	177.41	189.98	214.23	230.44	243.38	287.18	310.34	361.34	373.8	409.37	443.81	498.28	527.66	560.56	618.51	649.43	697.29	737.16	787.02	849.37	841.72	855.42	877.05	879.07	936.9	965.5	950.08	977.53	949.22	977.35	958.7	966.9
0	0	0	31.138	24.469	0	24.209	46.797	45.645	2.3378	37.376	6.9609	32.721	89.853	15.407	10.225	0	14.481	62.005	70.603	130.07	182.13	209.51	229.68	261.99	278.61	322.67	366.21	395.43	420.24	413.88	454.86	459.36	464.48	434.67	424.85	458.44	510.03	506.12	547.85	574.05	551.75	626.69	631.04	668.33	698.73	676.68	692.46	707.38	709.43
0	0	0	16.581	0	7.4207	30.827	71.112	120.51	157.2	204.99	266.04	318.44	396.82	425.98	515.84	574.81	611.72	632.88	708.24	732.98	744.99	790.61	839.41	869.9	967.56	1103	1078.2	1214.9	1323.6	1426.3	1513.9	1577	1765.8	1954.2	2120.9	2281	2307.9	2415	2462.4	2612.7	2796	3034.1	3115.1	3104.1	3237.3	3204.9	3364.6	3258.2	3289.2
0	0	0	1.5201	0	13.226	50.398	123.66	195.63	309.46	325.03	367.97	471.09	561.43	661.17	797.36	892.24	981.49	1087.5	1169	1285.2	1240	1405.4	1489.2	1532.1	1601.8	1699.2	1772.8	1807.3	1847	1808.1	1939.5	1905.4	1871.7	1999.9	2045.9	2128.8	2140	2226.5	2248.4	2331.8	2275.7	2426.5	2499.4	2593.3	2712.9	2761.4	2645.1	2810.9	2671.2
0	0	0	69.432	57.754	108.52	138	199.87	265.84	327.99	391.45	487.82	566.23	661.44	762.25	816.11	905.85	1034.1	1214.1	1353	1446.4	1650.4	1734.8	1866.7	2033.3	2221.6	2382.8	2525.9	2662.7	2901.5	3027.2	3305.8	3590	3645.2	3824.2	3970.4	4292.3	4488.4	4674.2	5036.9	5123.5	5099.7	5285.3	5459.3	5596.3	5812.8	6201.8	6752.6	6438	6400.4
0	0	0	3.6989	0	12.313	26.8	70.81	108.96	158.28	215.72	267.77	331.09	393.39	469.55	535.15	594.04	677.43	779.15	853.7	941.39	974.28	1021.3	1106.8	1255.9	1292.9	1301.6	1396.3	1463.5	1532.7	1545	1593.5	1703.4	1666.4	1681.5	1694.6	1704.1	1870	1726.3	1679.6	1765.4	1789.3	1869.2	1824.1	1868.9	1934	1925.3	1893.7	1897.5	1895.9
0	0	0	299.62	23.15	0	0	0	0	8.3948	133.7	236.28	345.27	532.82	624.7	879.59	1045	1140.7	1330.6	1456.3	1601.7	1731.1	1763.5	1864.6	1903.5	1965	2099.2	2165.2	2263.4	2204	2271.4	2339.9	2489.3	2459.1	2469.2	2470.6	2574	2587.7	2678.3	2712.9	2749.1	2794.5	2859.3	2912.5	2848.3	2962.9	2984.3	2979	3016.5	3076.5
0	17.131	14.674	14.003	0	0	3.6697	25.978	47.412	71.605	129.17	151.47	247.62	291.2	336.84	406.89	486.09	502.8	647.37	703.3	775.55	894.54	1006.5	1058.2	1164.9	1240	1337.8	1363.7	1448.4	1600.5	1572.3	1642	1684.2	1770.4	1812	1850.4	1960.7	2009.6	2008	1967.5	2039	2146.8	2111.6	2173.6	2234.9	2219.3	2225.8	2289	2214.7	2262.5
0	5.1323	0	0	0	2.2625	38.211	84.162	139.71	222.83	310.67	380.89	282.43	525.85	619.05	730.47	810.35	883.61	975.22	1028.8	1114.4	1114.4	1214.7	1200.3	1281.2	1225.6	1325.8	1356.9	1343	1370.9	1401.2	1429.4	1395	1373.5	1393.7	1426.6	1441.5	1477.2	1529.2	1563.7	1575.3	1670.5	1689.6	1729.1	1776.6	1759.7	1840.3	1825.5	1899.5	1964.3
0	0	0	0.33158	2.6767	3.7405	19.512	47.51	79.245	142.48	219.24	302.74	389.73	456.78	546.96	621.41	682.1	786.02	834.76	901.29	973.07	993.85	1183.4	1010.1	1100.9	1120.7	1174.1	1171.3	1200.3	1277	1326.1	1311.3	1443.7	1410.6	1480.3	1568.8	1584.5	1655.2	1694.7	1710.8	1762.1	1799	1853.9	1894.6	1893.9	1967.4	1951.4	2006.3	2021	2048.6
0	0	0	4.0732	0	6.7559	27.668	71.473	136.1	233.86	333.96	455.57	591.53	743.29	894.06	1047.8	1168.4	1322.5	1485.8	1630.5	1797.6	1909.9	2001.1	2172.1	2246.2	2391.9	2496	2530.5	2672.8	2673.4	2827.5	2815.4	2889.9	2928.3	2980.5	2992.2	3072.1	3020.8	3278.1	3288.7	3288.5	3326	3410.5	3371.2	3373	3351.4	3379.8	3324.1	3377.7	3400.6
0	0	0	0	19.66	45.064	93.566	183.34	165.95	250.35	354.32	330.41	390.52	410.45	533.5	536.89	601.12	681.54	754.04	803.75	834.88	974.62	943.98	1095	1100.8	1220.8	1327.1	1429.9	1483.9	1605.7	1717.6	1866.2	1955	1779.4	1878.9	1869.7	1990.6	2015.4	2065.7	2036.1	2113.6	2119.6	2223.9	2357.4	2348.4	2359.3	2351.5	2338.1	2446.4	2410.3
0	5.9482	6.1475	0	2.3747	6.0043	4.8333	56.307	116.25	236.85	348.42	472.81	604.21	746.07	875.03	986.05	1145.8	1274.6	1410	1473.6	1612.9	1770.9	1913.1	2013.7	2128.8	2215.2	2316.7	2430.8	2521.7	2628.3	2726.6	2814.6	2896.3	3045.2	3104.5	3201.5	3278	3372.8	3468.1	3707.4	3978.9	3925.8	3931	4043.8	4140.3	4280.9	4285.8	4356.8	4476.2	4643.2
0	0	0	28.698	31.133	40.319	67.289	104.38	172.31	261.61	355.02	471.95	525.99	606.9	660.21	809.5	910.36	1080.3	1216.9	1375.5	1542.3	1642.2	1828.3	2006	2171.4	2229.2	2408.4	2541.5	2609.8	2842.1	2855.9	2980.6	3139.9	3246.8	3382.1	3715.6	3672.5	3897.2	3944.4	4099.3	4296.3	4411.9	4570.3	4780.3	4957.5	5050	4867.9	5231	5209.8	5284.1
0	0	2.5696	0	12.07	31.785	46.921	25.446	76.72	110.48	200.97	290.21	360.53	388.19	467.47	544.42	629.43	715.53	805.07	926.03	981.8	1082.7	1150	1200.3	1257.3	1258	1364.5	1400.8	1418.5	1441	1460.7	1567.3	1598.6	1653.7	1696	1758.5	1779.3	1846.9	1805.8	1840	1879.8	1738.1	1774	1840.6	1851.2	1894.1	2026.3	1894.9	1921.1	1918.1
0	0	0	99.514	224.94	297.42	384.45	543.65	671.92	625.5	706.79	798.13	857.58	1003.6	1033.5	1154	1191.9	1288.7	1355.9	1540.4	1532.9	1611.9	1795.5	1899.8	1876.8	2104.2	2196.9	2298.5	2348.3	2379.7	2568.9	2550.1	2713.9	2703.1	2758.3	2841.7	2770.5	2884.7	2846.3	2924.1	3078.6	3018.8	3037.5	3022.4	2994	3121	3043.9	3056.9	3071.3	3053.6
0	0	10.756	24.003	22.532	34.709	0	21.036	13.056	0	0	0	0	0	0	0	0	0	0	4.404	0	77.141	108.77	196.33	268.95	327.93	361.98	452.23	609.83	847.32	1226.8	1434.9	1146.8	1251.6	1545.4	1661.6	1796.7	1920.9	2055.1	2124.8	2206.5	2173.8	2274.2	2381.3	2434.8	2490.8	2443.3	2457.4	2543.4	2606.3
0	7.6731	0	0	3.6476	3.8998	15.523	17.004	0.083476	0	0	0	9.2826	29.12	26.91	36.716	46.269	65.722	51.463	75.869	95.366	123.84	148	164.54	179.22	217.33	230.77	251.65	287.05	304.28	332.58	310.48	324.64	325.03	341.05	369.13	380.91	409.23	430.83	440.95	466.93	509.76	528.31	626.05	713.56	768.36	794.01	902.8	950.11	921.01
0	0	0	0	8.6483	42.539	85.007	155.84	244.11	364.95	508.97	607.99	862.87	957.64	1136.2	1278.8	1455.7	1561.7	1656	1695.5	1855	1857.8	1999.5	2047.4	2109.6	2162.1	2171	2292.6	2293.9	2464.9	2444.8	2571.1	2590	2530.4	2543.5	2608.8	2570.4	2533.5	2534.3	2546.1	2563.3	2577	2500.9	2515.9	2464.6	2490.8	2453.7	2397	2387.2	2395.8
0	1.149	2.3106	0	6.2866	0	6.8015	10.873	9.0289	5.8327	13.47	11.806	13.072	37.768	33.649	40.38	49.18	48.889	52.731	50.418	61.409	70.532	69	79.275	79.012	83.353	94.659	103.32	101.41	93.556	98.603	112.07	114.69	112.23	123.12	151.76	181.52	190.14	177.36	191.24	202.08	221.17	257.61	278.79	312.93	325.27	315.69	372.91	394.62	414.24
3.082	0	0	0	0	3.3551	15.348	13.873	21.626	6.0607	20.351	29.324	43.911	69.642	88.524	111.52	128.08	130.18	167.33	164.39	246.49	275.86	331.34	344.12	379.01	414.08	440.44	475.01	544.06	617.43	629.4	699	766.59	823.53	874.99	900.25	897.65	1069.1	1134.4	1119.9	1207	1235.9	1295.9	1311.7	1240.4	1253.1	1312.2	1277	1321.4	1235.1
0	0	10.362	34.972	58.701	64.155	72.366	88.707	117.61	180.86	190.52	254.89	299.39	324.8	322	397.5	450.71	507.58	553.18	594.58	605.3	607.21	643.45	704.68	703.19	766.92	767.6	806.77	810.46	825.13	839.84	815.01	853.39	839.58	868.06	869.01	876.71	864.83	893.95	944.06	894.93	946.96	914.71	896.38	886.31	876.16	886.26	878.08	870.49	856
0	0	0	0	23.142	0	27.746	23.758	52.222	73.566	124.7	172.54	215.07	252.45	336.84	407.21	474.23	563.14	672.97	795.69	952.03	1112.7	1213.2	1316.6	1451.9	1551.5	1660.4	1809.8	1992	2068.3	2162.1	2324	2413.6	2428	2605	2734.1	2917.9	2963.6	3037.1	3143.8	3104.8	3178.2	3374.7	3364.7	3451.8	3511.4	3495.5	3489.8	3492.8	3546
6.296	0.83396	0	0	5.9551	0	5.9601	0	0	0	0	0	0	6.4008	0	0	0	5.6866	25.714	49.281	43.759	89	122.45	182.99	166	248.88	255.97	317.83	365.67	522.15	621.29	770.35	822.07	949.61	1058.1	1074.4	1274.7	1341.7	1437.6	1567	1639.7	1740	1742.4	1918	2075.6	2066.7	2072.6	2068.2	2144	2153.5
0	0	20.852	2.9048	3.0747	4.0084	9.156	6.6962	17.612	24.34	53.744	83.203	126.59	145.55	180.81	207.5	257.99	339.94	379.13	402.09	438	539.23	566.99	629.38	679.73	746.37	878.29	1000.3	1154	1261.7	1331.1	1476.1	1547.7	1628.5	1887.4	1972.5	2085.1	2239.3	2449.4	2648	2818.2	2932.5	3101.2	3203.3	3312.9	3439.1	3679.5	3612.6	3820.8	3854.7
0	0	1.2106	16.13	3.3876	10.167	3.4741	13.722	32.14	53.535	66.175	94.041	143.89	166.1	205.52	268.22	373.13	483.12	629.72	764.36	934.77	1073.7	1104.3	1215.3	1316.8	1437.8	1472.5	1605.8	1748.3	1887.4	1932.8	2042.9	2100.5	2270.9	2286	2384.3	2533.5	2604.5	2695.9	2746.7	2810.1	2866.3	2964.1	3054.4	2999.5	3061.4	3041.1	3001.3	3090.1	3093.3
17.48	7.9726	5.055	0	0	0	0	0	0	0	0	0	0	0	0	0	0	0	0	0	0	0	0	0	0	0	0	0	0	0	0	0	0	0	0	0	0	0	0	10.004	34.109	0	0	0	0	0	0	0	0	85.332
0	7.2059	1.986	4.0522	0	0	0.89196	3.4161	27.88	51.687	89.663	135.05	169.17	208.52	255.4	300.92	369.06	403.6	405.55	429.15	460.54	500	503.42	547.79	561.89	577.72	625.06	644.43	685.6	693.02	692.52	710.8	865.94	929.75	953.81	999.01	1147.9	1214	1364	1496.3	1610.6	1747	1926.1	1943.3	2081.5	2235.7	2333	2467.1	2221.1	2311.5
0	13.276	0	0.12788	3.1033	0	0	6.8906	39.781	106.42	200.17	301.96	423.56	408.07	611.09	688.73	827.36	962.12	1114	1338	1411.2	1489.7	1653.1	1798.9	1979.6	2037.6	2149.1	2256.4	2410.9	2685.3	2770.2	2997.9	3093.9	3178	3354.8	3567.9	3677.5	3842.5	3976.4	4005	4119.6	4009.1	4086.5	4501.9	4539.6	4724.4	4653.3	4708.4	4710	4716.6
0	0	7.4216	18.523	0	5.086	7.2856	50.754	104.14	201.51	333.38	451.77	628.39	739.12	903.15	1096.1	1274.3	1492.1	1750.8	1980.1	2260	2468.7	2631.4	2923.2	3066.9	3251.1	3453.8	3613.1	3864.8	3954.1	3876.1	3947.2	4143.3	4238.8	4366.9	4509.2	4579.4	4763.9	5024.6	5144.6	5253.9	5385.5	5482.4	5585.2	5731.4	5757.8	5779.4	5764.8	5806.6	5979.5
0	5.2873	15.74	5.951	1.939	5.2821	0	9.874	17.68	41.227	41.15	59.166	71.017	111.02	67.195	88.509	103.69	120.05	138.93	147.86	173.43	189.52	190.65	195.91	209.42	205.22	212.36	265.9	302.31	351.78	340.35	345.31	399.79	365.07	394.6	399.11	448.56	379.65	364.86	377.24	428.26	493.42	413.16	438.08	425.76	465.92	422.61	376.05	361.61	389.76
0	0	5.3456	34.188	22.85	61.101	55.152	83.358	88.408	133.99	134	156.53	169.55	174.22	230.71	258.77	305.56	345.13	360.62	368.26	469.17	390.52	432.77	408.58	421.53	462.28	499.01	546.44	602.38	740.56	851.86	822.83	932.77	994.87	1131.1	1242.7	1314.2	1447.3	1523.6	1596.3	1705.3	1722.1	1872.3	1938.8	2120.4	2080	2122.7	2138.6	2046.5	2096.4
0	9.611	0	0	3.2044	0	3.5517	14.489	29.075	57.38	96.277	140.72	167.54	206.52	235.81	291.02	316.44	379.12	435.23	471.15	521.16	536.42	564.22	631.87	587.6	606.15	708.13	760.75	800.15	876.32	905.67	968.1	1012	1017.1	1057.1	1076.3	1152.9	1202.8	1260.5	1355	1392.2	1467	1570.8	1614.7	1664.4	1714.9	1744.4	1823.9	1819.8	1897
194.48	210.41	231.05	0	0	0	0	104.31	0	584.93	698.61	199.96	1175.8	444.27	1482.9	1929.2	2290	2473.3	2773.7	2995	2796.7	3157.9	3201.2	3254.5	3325.2	3668.6	3859.7	3825.9	4154.3	4182.5	4323	4399.3	4100	4345.3	4760.8	4514.4	4791.7	4915.8	5283.3	5701.3	5905.5	5926.3	5989.5	5897.8	5925.3	5822.1	5724.4	5868	5704.3	5794.3
0	0	0	0	137.55	172.78	280.22	358.39	410.92	462.03	576.93	609.65	706.46	800.33	849.56	806.89	869.21	912.37	980.89	1046.7	1075.3	1115.8	1190.6	1139.3	1155.9	1171.9	1179.7	1267.6	1317.3	1343.8	1405.3	1502.2	1625.4	1721.6	1774.7	1833.5	1952	1978.2	2083	2070.3	2164.7	2334.6	2364.1	2350.3	2462.3	2442	2457.1	2595.3	2630.9	2582.6
0	0	0	15.324	25.3	18.469	11.636	0.85774	60.571	99.034	141.78	210.33	264.81	317.79	383.4	439.94	559.46	651.69	669.69	767.36	819.8	877.76	1838.2	848.31	866.48	881.73	927.18	967.51	959.28	988.72	1027.4	989.55	983.51	955.96	1030.4	1033.1	1085.7	1144	1175.2	1123.4	1225.5	1275.2	1265.1	1355.7	1365.9	1405.4	1403.8	1413.8	1325.4	1415.2
0	0	0	0	24.344	81.298	137.25	258.86	402.53	541.06	743.2	891.7	1049	1189.6	1326.6	1524.7	1616.2	1790.6	2021.1	2154.2	2399.3	2231	2257.9	2713.5	3007.3	3152.4	3368.2	3576	3761.7	3906.8	4042.8	4005.2	4177.2	4181	4436.2	4409.9	4482.5	4452.1	4570.4	4680.3	4888.3	4991.4	5116.3	5106.7	5132.3	5310.6	5306.6	5448.2	5584.3	5595.3
0	0	0	0	110.15	290.58	424.95	607.32	707.16	912.75	1065.2	1247.8	1349.7	1432.3	1532.9	1248.1	1396.7	1535.4	1624.1	1643.4	1735.5	1896.3	2049.4	1943.1	2023.9	2226.1	2306.5	2353.7	2344.3	2410.2	2446.9	2480.3	2528.6	2549.3	2572.4	2658.7	2648.6	2658.4	2731.3	2795.6	2902.5	2910.6	3037	3096	3156.3	3182.7	3100.8	3122.8	3103.1	3160.6
87.833	35.875	25.156	0	0	0	0	18.668	56.306	41.051	139.94	194.65	251.45	292.01	436.65	445.91	535.99	686.74	859.17	1051.3	1136.6	1350	1537.1	1686.7	1820.3	2038.9	2265.8	2291.7	2471	2655.7	2714.9	2694.2	2907.9	3059.3	3179.5	3015.1	3114.3	3194.8	3274.3	3298.2	3317	3280.3	3356.9	3507.6	3463.8	3507.4	3633.1	3669.7	3718.4	3585.6
0	0	0	0	13.499	6.8925	29.015	86.701	159.83	269.55	365.66	483	599.11	744.97	788.13	975.24	1134.2	1200.6	1347.5	1402.9	1464.5	1453.2	1558.8	1611.4	1676.3	1737.6	1758.8	1842.8	1905.1	1914.5	1957.4	1947.3	1953.9	2013.9	2098.8	2112.2	2115.1	2133.9	2159.3	2103.4	2146	2106.1	2150.5	2149.4	2206.1	2242.1	2191.1	2272.7	2263	2267.5
0	11.202	0	50.388	71.161	15.522	5.9064	104.04	25.078	39.404	13.181	40.822	18.262	2.1247	10.288	0	79.142	111.5	270.62	387.96	535.66	644.54	770.33	983.87	1088.5	1189.2	1260.9	1453.4	1644.1	1811.6	1905.6	2007.4	2200.1	2234.5	2318.6	2385	2497.9	2585.2	2828	3070.9	3235.7	3209.9	3204.8	3409	3442.7	3578.5	3508.6	3673.6	3748	3805.1
0	0	0	13.714	0	19.348	39.861	85.96	133.1	195.27	274.48	341.77	396.19	461.61	357.25	536.96	599.66	700.31	763.86	795.87	812.7	830.71	885.64	904.53	953.22	975.77	966.67	972.93	974.43	1029.6	1026.7	1036.2	1059.1	1072.6	1086.9	1094.3	1128.8	1139.2	1133.5	1125.9	1129.5	1130.5	1173.5	1171.6	1186.5	1194.7	1207.5	1230.8	1205.6	1200.2
25.09	10.264	0	0	0	0	0	0	30.314	63.262	141.02	202.99	298.12	346.27	424.97	421.5	517.2	623	783.09	844.79	843.29	977.87	1024.5	1048.2	1279.3	1323.2	1417.4	1241.7	1340	1393.9	1564.8	1809.6	1771	1858.1	1802.8	1872.1	2059.4	1970.8	2138.3	2065.6	2066.7	2081.8	2073.2	2176.6	2265.8	2184.5	2190.9	2117.1	2221.5	2066.1
10.294	10.438	0	0	0	14.503	45.377	117.37	284.15	446.89	746.3	1021.2	1249.7	1644.2	1803.9	2060.8	2296.9	2494.3	2689.5	2981.4	3017.3	3256.7	2972.6	3454.4	3510.8	3706.1	3654.1	3792.8	3838.8	4019.6	4078.2	4113.7	4233.4	4280.1	4279.3	4392.3	4542.8	4619.4	4744.9	4842.2	4904.7	4778	4871.7	5096.3	5187	5165.5	5029.7	4984.9	4966.3	4913.3
2.674	1.2223	0	0	3.8874	0	4.741	0.0060703	13.154	0	28.063	24.315	35.169	53.757	48.928	73.71	88.514	112.7	159.92	207.95	279.34	283.13	329.36	330.18	438.25	456.2	531.15	566.31	609.8	669.15	703.14	671.5	624.2	651.84	607.07	615.07	649.63	737.9	751.85	811.36	882.03	897.2	944.42	1016.9	1045	1045.9	1102.3	1064.4	1079.4	1090.1
15.62	13.854	0	22.924	17.694	0	0	0	0	0	23.325	89.007	150.57	206.34	283.25	295.67	370.15	426.8	520.35	609.34	652.05	671.59	671.83	756.61	829.35	917.31	1034.9	1134.4	1287.1	1444.9	1428	1585.1	1739.6	1859.2	1961.5	2131	1687.4	1725.4	1718.2	1752.4	1759.6	1821.6	1877.5	1854	1839	1963.1	1967.6	1939.7	1994.4	1821.5
0	10.235	0	5.6056	0	0	2.1306	0.17463	2.97	0.71083	6.8935	20.697	8.8813	18.491	23.719	36.23	56.831	102.67	153.15	224.4	265.6	302.64	341.11	419.48	411.52	450.91	542.44	554.85	579.43	669.2	586.76	647.23	641.37	651.58	674.92	686.49	748.68	802.66	830.06	890.54	916.68	957.81	987.78	1044.7	1119	1141.7	1134	1145.8	1194.8	1182
0	0	0	0	6.0368	1.1966	7.1379	9.1102	19.2	9.933	4.7302	2.3788	6.8883	15.806	33.218	34.222	33.431	44.754	71.41	91.157	109.08	119.69	116.03	135.01	134.34	155.38	165.2	189.03	199.8	185.18	232.06	249.5	254.09	262.21	271.55	296.68	314.37	308.67	348.78	334.58	356.72	356.84	396.02	417.13	437.88	440.91	427.9	437.47	471.75	466.24
14.661	7.4198	0	0	0	0	0	15.465	33.796	64.097	152.05	208.9	284.52	329.56	404.1	467.22	545.24	624.01	736.44	811.48	882.15	988.83	1022.5	1116.3	1154	1248	1317.7	1431.5	1584.4	1804.7	2024.8	2306.7	2262.5	2407.1	2520.1	2783.3	3024.3	3179.6	3442.1	3654.8	3829.7	3865.3	4107.8	4206.3	4663.9	4642.1	4702.2	4206.9	4281.5	4380.4
0	0	7.1453	140.74	174.22	0	0	0	53.066	153.45	276.22	356.92	494.67	1001.9	760.01	937.43	1032.4	1243.9	1288.1	1474.5	1562.4	1608.8	1817.1	2089.9	2178.8	2143.1	2364.3	2545.3	2458.5	2621.7	2702.1	2762	2810.5	2892.6	3073.2	3191.1	3371.3	3319.5	3488.3	3640.3	3801.6	3890.7	4062.5	4157.7	4254.4	4495.1	4454.3	4652	4662.3	4868.4
0	21.956	0	5.4082	0	0	0	23.246	47.339	81.126	118.54	166.36	199.75	235.01	281.1	318.7	384.95	445.47	532.94	642.27	700.91	790.53	877.39	979.96	1075.9	1156.5	1291.2	1425.9	1532.2	1701.1	1787.5	1954.7	2097.6	2296.1	2426.2	2647.4	3028	3277	3676.1	4002.6	4373.2	4807.9	5122.7	5536.1	5908	6182.8	6499.7	6823.6	7111.8	7346.1
0	0	7.0716	12.062	5.2465	0	15.221	36.739	138.43	249.48	380.9	492.64	631.34	799.28	919.94	1055.4	1224.6	1276	1436.8	1434.9	1551	1621.5	1762.2	1823	1755	1969	2016.3	1997	2080.4	2117.1	2190.7	2130.4	2182.6	2227.4	2246.9	2313.9	2440	2473.7	2521.9	2660.7	2679.8	2745.7	2813.6	2846.8	2852.4	2866	3042	2945.3	3076	3135.2
0	0	0	0	410.42	0	0	2.1712	88.229	267.23	326.66	552.72	693.46	676.78	1020.4	1207.5	1384.7	1413.3	1487.7	1575.3	1704.3	1794.2	1949	2085	2035.5	2045.7	2087.2	2053.4	2158.4	2208.6	2213.4	2388.4	2049.5	1842.3	1739.5	2029.7	1830.2	2146.2	2257.6	2205.2	2200.8	2164.1	2268.8	2239	2323.4	2419.5	2429.3	2483	2505.7	2425.6
0	0	5.4859	2.6146	8.445	5.0246	0	8.0208	13.456	25.847	54.87	72.046	101.44	115.25	124.52	162.5	179.21	203.87	235.99	255.69	287.97	303.33	339.54	355.01	372.89	405.6	422.52	422.73	436.18	457.71	454.79	480.21	479.72	500.42	500.45	527.06	559.66	577.76	587.13	611.37	598.41	645.67	637.31	650.18	661.72	651.35	657.6	659.56	646.05	651.04
0	0	0	3.4955	6.4762	26.156	45.282	95.688	198.69	357.43	461.37	614.92	778.85	947.4	1086.8	1225.8	1362.3	1476.6	1656.4	1815	1941.6	2035.1	2223.4	2333.1	2392.2	2374	2501.3	2667.2	2814.8	2825.2	2886.2	3004.7	3062.8	3182.3	3356.2	3317.9	3455	3495.3	3603.2	3835.7	3924.5	3903.8	3909.7	3936.8	4028	4118.3	4122.7	4130.3	4320.3	4197.6
0	6.5178	6.7848	0.8722	1.8586	0	0	0	24.525	46.121	47.474	101.91	135.62	173.57	182.87	208.87	206.95	267.24	319.59	340.52	397.34	436.03	449.86	490.65	542.75	566.6	618.56	697.92	725.3	748.13	777.16	873.3	906.55	957.3	987.99	1027.4	1104.7	1207.7	1225.7	1351.2	1437.6	1445.3	1582.1	1612.7	1681.1	1706.1	1755.4	1774.3	1813.4	1886.7
15.764	0	0	0	10.013	0	10.197	46.92	53.661	90.016	95.671	158.9	171.3	204.79	237.82	247.88	365.56	456.67	567.26	708.7	835.01	957.28	998.61	1222.3	1401.6	1473.2	1740.4	1826	1925.7	2146.6	2270.3	2351	2494.6	2619.6	2836.9	2997.5	3050.1	3281.2	3517.1	3719.6	3901.2	4234.1	4961.4	5196.3	5368.5	5461.9	5824.3	5917.3	5978.1	5998.1
0	0	0	12.698	40.808	20.388	38.572	95.555	209.11	340.16	536.09	780.36	1034.4	1184.2	1499.5	1457.9	1772.5	1854.1	2106.4	2491.5	2725.7	2952.9	3041.2	3189.4	3279	3635.1	3835.1	3844.8	4093.8	4151.7	4560.8	4751.6	4582.3	4905.6	5172.8	5314.9	5548.7	6235	6594	6776.6	6922.1	7252.2	7184.9	7325.3	7700.2	7632.2	7737.2	7827.1	8087.6	8197
0	0	0	105.83	76.962	0	75.944	369.41	441.76	476.2	764.76	945.01	1200.5	288.19	1309.9	1506.6	1569.8	1690.2	1984.6	2113.8	2249.8	2262.8	2236.4	2316.4	2409.3	2528.7	2686.1	2658.2	2933.4	3115.4	3131.9	3206.7	3225.6	3477.7	3638.9	3857.9	3994.5	4113.6	4124.3	4217.1	4295.4	4411.5	4411.3	4551.3	4750.1	4842.4	4984.6	5119.7	5136.4	5025.7
0	8.957	10.31	10.743	43.054	0	0.17673	31.352	134.04	175.23	282.43	422.59	568.37	717.44	841.77	982.21	1073.2	1254.3	1417.4	1514.2	1658.9	1691.4	1736.6	1938.1	1861.8	1925.8	2010	1965.1	2007.7	1958.8	2057	1915.5	1958.1	2044	2021.9	2034	2112.8	2190.3	2160.8	2198.7	2284.5	2218.7	2146.7	2214.2	2204.9	2181.2	2244.3	2279.9	2294.5	2173.6
0	0	0	10.069	18.408	35.594	36.746	64.93	74.072	105.32	118.22	121.47	142.5	171.11	165.43	183.06	193.54	226.72	223.74	223.4	248.64	237.87	264.03	272.85	276.1	303.46	280.09	283.32	297.64	291.57	299.13	303.44	284.91	315.01	299.94	307.77	325.48	334.42	339.35	334.27	321.07	332.47	331.41	321	308.37	299.71	302.27	297.87	286.63	287.92
0	0	0	0	10.582	8.5876	0	43.489	76.658	111.36	180.47	248.42	332.96	396.75	420.84	520.79	569.15	624.1	629.57	651.27	699.54	722.91	714.99	729.76	742	728.39	769.9	787.49	808.92	833.33	840.6	897.26	904.47	890.07	953.32	919.3	1002.6	1019.8	1111.7	1104.1	1087.9	1160.9	1174.6	1206.5	1236.7	1284.8	1285.8	1277.9	1264.4	1279
0	0	0	7.986	43.267	89.078	154.16	185.64	322.33	440.91	595.75	774.49	916.28	904.31	1070.3	1226.1	1376	1457	1653.8	1776.7	1773	1926.9	2010.2	2090.7	2250.6	2356.3	2400.3	2414.6	2437.1	2632.1	2615.8	2660.4	2720.8	2804.3	2865.2	2851.1	2835.4	2837.1	2862.6	2896	2913.9	2967	3056	2965	2934.7	3033.5	2921.6	2892.4	2604.1	2748.3
9.1724	18.949	6.3049	0	0.76668	0	0	11.184	51.359	82.415	111.19	173.37	221.64	256.62	319.65	376.56	465.12	525.05	659.67	748.91	834.25	960.85	1084.8	1153.9	1308.3	1342.6	1469.8	1501.2	1593.4	1787.9	1622.1	1664.9	1817	2005.6	2048.5	2239.6	2388.1	2504.3	2545.9	2643.1	2745.3	3010.1	3009	3175.7	3266.5	3267.6	3392.3	3571.7	3475.2	3602.3
0	14.243	47.203	66.057	37.957	0	0	97.999	130.21	149.44	266.34	421.35	625.75	413.98	589.44	740.66	897.34	1003	1221.4	1350.2	1393.8	1510.4	1649.2	1651.1	1758.7	1818.4	1979.6	2093.8	2209.7	2372.4	2555.2	2681.3	2842.8	2958	3108.2	3274.4	3524.3	3645.2	3793.5	3881.5	4072.4	4207.2	4263.4	4174.1	4347.5	4544.6	4587.2	4597.3	4591.1	4741.3
0	0	0	0	49.272	128.73	236.43	410.98	564.9	728.25	872.31	1090.9	1190.4	1395.6	1595.3	1703	1673.6	1975.8	2069.6	2148.4	2165.9	2331.4	2439.1	2376.2	2302.9	2379.6	2436.6	2713.1	2818.3	2995.1	3047.6	3176.9	3327.1	3413.2	3539.1	3217.4	3165	3779.7	3754.4	3952	3926.5	4184.8	4268.9	4161.3	4069.1	4047.8	4131.1	4036.7	4026	4072
0	0	0	0	5.5233	11.929	37.258	71.124	130.96	185.46	273.14	353.08	438.94	622.66	599.89	721.88	810.83	896.92	1015	1159.1	1314.3	1281.6	1307.2	1363.2	1486.1	1547.6	1657.9	1746.5	1843.2	1921.9	2016.5	2086.7	2145	2205.1	2318.5	2320.8	2402.9	2448.3	2478.5	2549.8	2567.2	2574.8	2657.2	2504.1	2629.6	2610.4	2617.6	2727.6	2576	2588.2
0	0	0	0	19.186	20.81	119.61	241.15	419.08	624.07	826.7	1165.6	1553.2	1922.9	1742.5	1960.2	2183.3	2315.6	2520	2664.2	2913.8	3427	3396.8	3329.8	3353.2	3457.7	3544.8	3545.6	3851.1	3838.1	4034.8	4234.2	3988.6	4148.2	4204.4	4174.1	4070	4089.5	4235	4390.9	4419	4434.6	3526.3	3497.8	3556.6	3849.2	4376.8	4496.2	4451.6	4223.9
0	0	3.7862	0	6.4865	19.341	19.16	45.54	89.376	142	229.43	297.77	414.1	472.16	586.15	684.14	810.53	911.6	1010.8	1121.6	1185.3	1215	1291	1382.1	1440.7	1496.4	1550	1585.1	1638.6	1694.3	1744.3	1781.4	1858.9	1944.2	1962.7	1920.1	1999	2017.5	2061.2	2122.3	2152.5	2202.1	2212.8	2237.1	2217.9	2229.3	2265.9	2273.4	2304.8	2261.6
0	0	0	1.3125	0	21.046	38.676	86.048	185.41	266.99	391.82	491.38	593.73	664.45	771.15	872.71	934.97	1055.4	1160	1260	1370.8	1476.1	1554.5	1619.6	1706.6	1819.3	1930.4	1940.1	2079.9	2087	2156.6	2196.1	2296.1	2316.7	2331.5	2346.5	2446	2418.7	2472.1	2552.2	2567.6	2662.8	2633.5	2687	2791	2785.9	2851.5	2809.3	2896.9	2893.5
0	0	0	7.3344	11.483	17.767	41.949	54.069	88.119	138.47	192.79	248.06	311.16	344.51	421.66	492.46	533.22	628.65	702.81	712.2	755.71	823.12	795.52	936.44	979.7	1098.3	1128.4	1195.9	1309.1	1331.3	1358.8	1439.3	1500.4	1634.4	1714.8	1809.6	1923.2	2049.5	2170.7	2348.7	2500.2	2612.9	2776.4	2966.8	3096.5	3228.7	3341.6	3438.2	3495	3565.5
0	0	0	121.64	106.06	105.46	186.96	205.72	198.06	211.14	305.42	353.88	464.51	370.41	701.59	801.74	922.22	1083.4	1187.8	1422.9	1574	1743.2	2047.2	1978.1	2207.3	2306.6	2477.4	2386.2	2701.2	2822.6	3021.7	2744.9	3038.2	3134.1	3200.5	3345	3472.1	3408.6	3248	3195.8	3214.3	3273.3	3248.3	3327.5	3275.5	3296.3	3404.6	3375.1	3382.2	3194.1
0	1.5515	0	8.8939	3.9322	0	1.9757	18.496	49.409	97.686	123.84	179.82	199.69	348.27	259.66	305.41	315.42	328.27	379.06	417.36	451.55	430.84	445.28	462.59	489.68	523.27	495.86	541.05	564.02	555.41	545.3	536.84	593.81	607.2	610.33	639.98	694.05	702.61	752.4	742.86	746.46	742.38	753.96	758.71	790.22	813.2	828.31	868.68	852.31	821.64
0	0	0	0	0	16.171	31.787	45.288	54.596	77.071	106.65	135.06	167.92	188.42	240.22	221.58	209.6	223.32	285.2	369.69	499.97	524.65	557.54	599.66	640.44	776.48	905.62	1228.5	1450.4	1747.1	2028.7	2160.9	2473.5	2805.7	2982.2	3332	3494.9	3625.8	3833.2	4068.8	4426.7	4716.1	5013.4	4977.3	5003.7	5309.6	5757.1	5947	5720.4	5798.7
0	0	0	0	2.0713	2.9934	18.448	37.302	56.711	101.72	183.64	250.96	316.1	384.49	492.02	579.25	677.05	764.99	884.98	1092.4	1257.5	1427.9	1474.4	1636	1675.1	1835.2	1861.7	2104.7	2220.9	2348.8	2506.8	2535.2	2709.6	2709.5	2771.9	2811.7	2962.9	2984.3	3086.1	3198.7	3362	3313.6	3404.7	3400.1	3483.2	3561.7	3582.3	3606.8	3713	3741.5
0	0	1.3741	10.418	5.8156	0	0	10.462	65.952	152.88	278.91	375.62	548.8	712.17	771.58	904.31	1080.8	1230.5	1435.6	1630.4	1892.2	2089.5	2303.9	2442.8	2602.7	2835.4	3068.4	3400.3	3764.6	3948.4	4285.8	4342.2	4700.5	4754.1	5161.5	5349.1	5597.9	5857.5	6102	6412.9	6576	6762.4	7022.2	7210.9	7446	7542.3	7695.2	7824.4	7835.6	8198.6
0	0	0	3.4846	2.1546	0	13.372	96.561	189.81	296.56	440.34	638.39	813.06	1010.6	1219.1	1413.1	1622.9	1710.5	1827.2	2002.5	2085.8	2275.3	2424.5	2478.4	2615.6	2599.2	2857.1	2983.9	3015.5	3053.8	2985	3055.1	3115.5	3077	3076.4	3073.2	3191.1	3239.3	3271.7	3150.6	3315.9	3441.8	3465	3463.9	3509.1	3504.4	3605.3	3671.7	3625.9	3734.7
0	75.872	76.614	20.948	0	0	0	0	0.98308	33.392	98.097	98.541	122.69	192.14	242.98	303.47	383.33	428.15	438.5	419.61	464.23	585.57	589.76	592.47	640.09	699.42	722.73	675.51	751.57	759.38	779.05	822.85	768.56	858.15	833.22	873.72	881.92	883.37	904.49	919.81	913.09	947.2	973.76	965.47	998.95	1047.2	1053.9	1077.8	1041.8	1080.3
0	0	0	2.1215	13.111	18.859	40.636	85.691	151.53	244.58	350	456.96	576.89	691.31	824.79	989.94	1152.2	1333.6	1486.6	1710.4	1967.1	2019.3	2198.1	2426.9	2588.1	2750.4	2972.9	3139.3	3327.4	3459.3	3642.2	3781	3748.7	3819.4	3978.4	4171.5	4103	4297.5	4363	4530.9	4687.5	4513.5	4584.8	4609.3	4678.1	4583.6	4691.6	4764.1	4756.3	4888.8
0	0	0	32.184	37.093	25.579	3.5399	69.21	133.85	197.63	296.72	351.5	471.83	540.94	605.71	705.8	783.8	872.19	884.54	976.56	1077.5	1160.7	1242.6	1310.4	1394.1	1433.4	1463.2	1592.2	1633.7	1702.6	1708.3	1800.5	1760	1835.1	1895.8	1897.2	2011.2	1973	2062.8	2037.6	2037	2110.7	2017.2	2174.6	2123.2	2136.3	2141.5	2108.3	2124.9	2160.3
0	0	0.7525	10.454	5.3229	0	0	60.14	89.514	132.57	198.19	249.38	329.24	378.97	440.1	527.17	565.95	594.47	677.74	752.93	828.98	916.3	1013.2	1103	1157.3	1284.6	1319.7	1367.9	1422.3	1542.6	1573.6	1603.9	1651.8	1685.9	1747.7	1827.4	1853.7	1921.8	1874.8	1911.1	1993.7	2048.6	2051.8	2105.6	2097.3	2175.8	2170	2181.9	2182.1	2201.8
0	0	4.6404	19.317	5.8984	12.071	14.849	9.274	9.4609	36.143	43.962	64.405	69.939	66.576	69.291	109.29	131.05	164.37	215.2	258.85	313.34	336.41	364.26	424.32	506.2	556.39	585.35	624.97	659.66	715.49	786.58	790.87	842.75	857.09	945.18	984.57	992.93	1036.7	1029.2	1061.6	1111.1	1108.4	1181.3	1171.2	1175.5	1159.9	1180.4	1186.2	1171.2	1203.5
0	0	2.5862	28.381	23.355	0	7.2335	53.234	157.27	275.1	409.65	584.86	754.33	906.96	1044.5	1197.7	1371.4	1509.2	1735	1841.7	2130.9	2230.1	2321.9	2533.8	2753.2	2750.1	2868.6	3205.5	3385.5	3530.7	3609.3	3684.8	3697.5	3765.9	4029.2	4128.7	4204.2	4393.5	4463.8	4623.4	4727.7	4885.2	4888.1	5018.6	5032.8	5197.5	5351.6	5329	5360.1	5470.1
0	0	0	0	66.206	195.73	302.84	387.43	472.24	567.29	648.85	742.35	871.73	956.19	1010.8	1135.8	1201.3	1261.5	1122.1	1161.2	1164	1246.4	1414.2	1229.3	1339.6	1269.7	1318.9	1416.2	1430.3	1519.7	1644.7	1695.4	1782.6	1748.2	1866.2	1986.9	2021.3	2043.3	2226.8	2069.2	2180.3	2225	2337.8	2422.3	2486.4	2507.9	2599.4	2649.2	2716.2	2717.6
0	0	1.2279	2.1896	0	0	29.097	27.361	60.57	59.802	59.514	86.625	125.77	183.29	200.65	239.29	295.98	312.54	404.98	485.4	660.16	709.74	809.63	898.65	914.26	985.86	1054.9	1077	1167.8	1188.6	1230	1297.2	1348.4	1408.3	1442.1	1438.4	1503.4	1532.3	1586.5	1619.8	1682.7	1710.1	1698.3	1786.4	1844.9	2007	2043.9	2088	2162.7	2043.5
0	0	0	29.37	81.55	133.62	141.19	167.5	165.08	185.12	223.18	229.91	277.26	236.37	276.67	350.78	389.59	480.39	627.22	657.94	820.56	995.25	999.57	1077.7	1186.3	1288.1	1488.4	1693.3	1900.3	2025.3	2153.3	2250.9	2462.5	2474.5	2645	2830.3	2885	3004.6	3232	3372.2	3613	3804.3	3931	4111.4	4234	4283.7	4487.2	4591.1	4611.5	4729.1
16.549	6.3688	7.8474	0	10.002	0	0	29.596	70.191	117.72	208.47	300.87	382.79	498.77	556.92	649.77	763.97	894.39	991.79	1092.6	1211.5	1401	1525.7	1575.1	1616.2	1653.7	1730.2	1832.4	1933.3	1974.4	2161.6	2246.6	2266	2405.9	2423.7	2366.3	2374.9	2380.4	2429.5	2355.6	2243.1	2085.5	2101.6	2066.9	2090.9	2038.7	2138.6	2132.5	2122.6	2047.5
0	0	0	0	0	1.8744	7.6287	26.871	49.642	75.149	93.899	134.85	120.74	159.56	195.45	231.05	267.83	316.39	386.64	498.49	540.96	620.46	657.2	768.58	810.49	885.81	961.67	1056.7	1108.2	1169.4	1267.9	1331.7	1353.8	1480.5	1462.3	1533.9	1701.8	1728.9	1853	1925.9	1950.6	2046.2	2134.1	2179.2	2226.6	2412.5	2490.1	2552	2580.2	2614.7
0	0	0	0.96092	8.1779	20.639	28.739	111.42	178.21	366.02	507.22	726.86	732.22	889.78	993.6	1413.4	1673.2	1837.5	2032.7	2245.5	2516.6	2680.2	2876.5	2681.9	3211.4	3380.4	3519.2	3530.5	3846.9	3792.2	3862.3	3964	4086.8	4398.9	4586.6	4733.2	4836.9	4805.5	4945.4	5272.7	5332.1	4976.5	5179.5	5244.3	5318.3	5451	5529.8	5524	5644.4	5888.9
0	0	0	23.272	29.489	22.098	21.843	46.839	84.966	85.027	130.48	165.03	183.02	215.43	205.56	263.37	264.49	310.85	303.97	327	311.78	302.92	323.26	348.46	381.3	396.1	412.33	424.15	448.02	492.67	510.7	509.66	550.85	562.44	600.94	654.8	669.99	699.86	710.49	739.31	765.25	746.9	781.58	787.15	783.23	815.24	791.73	806.13	805.76	829.11
0	3.5581	0.14174	1.5122	24.891	0	0	0	0	15.369	0	32.827	57.32	103.12	109.3	151.52	129.81	122.08	155.87	203.2	168.58	240.1	258.1	245.83	218.13	192.89	204.32	246.53	288.48	243.26	261.8	245.46	284.62	289.15	257.64	246.84	220.08	129.72	136.8	146.6	200.73	294.28	282.38	333.14	347.37	0	10.312	18.648	27.767	59.51
0	0	0	0	0	10.234	14.322	8.4555	16.83	7.8582	24.442	24.316	28.966	35.836	37.137	67.138	86.616	139.99	210.16	277.5	357.07	422.79	418.9	475.54	557.54	615.12	705.43	791.17	887.01	976.54	1021.4	1154.7	1159.1	1159	1247	1293.3	1339.9	1367.7	1415.1	1460	1481.7	1490.3	1510.7	1555.7	1568.7	1580.8	1574.5	1771.1	1550.2	1610.8
0	0	0	0	7.4787	21.795	65.567	115.45	191.07	288.93	437.25	563.69	697.79	820.22	958.94	1109.7	1226.8	1401.7	1530.9	1663.8	1865.5	1914.7	2060.2	2206.2	2387.1	2500.5	2670.2	2779.8	2917.5	3038.2	3152.8	3255.9	3400.8	3460	3524	3559.6	3691	3895.3	4004.2	4068.8	4126.3	4220.7	4192.4	4269.3	4296.1	4309.1	4308.6	4320.9	4308.9	4430.5
0	3.3745	15.159	1.9168	2.787	0	0	0	24.236	66.771	109.13	185.59	220.17	282.54	337.52	377.21	470.17	519.08	605.63	643.05	720.67	799.03	842.26	915.47	961.65	993.93	1072.3	1103.7	1153.9	1207.7	1211.8	1255.7	1274.9	1300.5	1313.1	1362.9	1399.1	1380.3	1369.9	1413.3	1428.5	1443.1	1442	1410.5	1444.9	1467.5	1434.3	1427.6	1387	1454.4
0	0	0	0	2.9444	12.723	43.235	107.3	209.9	332.31	506.8	655.44	844.39	1024.2	1191.7	1361.9	1577.5	1806.1	2047	2268.3	2499.5	2705.9	2830.9	3078.4	3325.5	3455.5	3705.3	4048.4	4142.4	4245.6	4504.9	4568.5	4808.1	4942.7	5043.9	5228.1	5287.5	5318.7	5571.3	5643.8	5652	5688	5829.5	5916.8	5882.4	5933.5	5873.2	5957.2	5974.2	6075.1
0	0	0	0	0	0	38.111	94.873	211.78	355.4	518.85	680.51	909.45	1177.8	1389.9	1635.3	1658.1	1775.3	2037.3	2200.7	2327.6	2596	2626.2	2712.5	2619.3	2808.7	2844.6	2943.5	2979.1	3342.9	3424.8	3487.1	3721.1	3857.9	3940.8	4113	4277.3	4688.5	4707.9	4827.1	4977.7	5010.6	5060.8	5001.3	5109.9	5109.7	5084.6	5151.5	5173.1	5155.3
0	0	0	0	0	16.513	74.394	146.84	223.55	344.05	496.79	632.61	821.03	973.85	1146.4	1278.3	1488.7	1625.5	1756	1981.7	1996.1	2319.4	2362.1	2535.6	2639.5	2735.1	2809.4	2959.9	3037.4	3118.2	3114.4	3137.5	3148.5	3259	3269.1	3297.7	3438.2	3412.5	3414.5	3433.4	3467.3	3499.9	3418.4	3480.7	3515.1	3532.3	3532.4	3527.4	3562.1	3570.6
0	0	0	25.547	43.821	54.157	97.675	89.266	125.68	191.25	208.63	190.89	184.65	253.3	256.4	361.95	411.29	411.85	387.49	433.71	346.53	331.74	295.77	341.23	437.56	486.75	431.96	438.59	499.01	523.4	613.89	722.38	780.63	795.7	941.18	1047.5	1213.9	1375.9	1442.5	1605.6	1420.5	1454.5	1315	2230.6	1812.7	1636.6	1880.2	1964.2	1991.4	2023.2
8.3071	10.342	0	0	0	0	0	0	4.3838	11.718	40.242	69.391	101.33	125.98	138.03	178.81	195.29	170.87	258.2	277.83	289.94	285.75	313.47	322.47	311.31	369.3	423.85	477.14	521.84	612.49	674.28	758.04	798.96	890.41	898.57	1050.2	1068.1	1102.3	1202.8	1207.4	1210.7	1301.6	1267.2	1303	1325.4	1299.1	1284.6	1326.8	1352.4	1344.8
0	18.87	25.608	0	0.79365	0	0	0	0	0	0	0	0	0	0	0	0	17.405	116.5	221.83	299.21	438.05	549.59	659.05	769.83	884.37	978.94	1121.7	1294.8	1462.2	1573.2	1724.6	1873.3	2054.1	2241	2413.3	2474.1	2617.6	2760.8	2932	3252.7	3296.3	3171.2	3281.7	3456.3	3710.7	3604.3	3710.4	3891.2	3945.8
0	0	0	3.8857	13.024	23.256	0	0	0	0	0	13.086	25.704	45.291	44.89	114.21	188.51	299.99	488.33	628.01	791.39	873.01	967.23	1080.5	1243.1	1341.7	1518.7	1726.5	1875.3	2028.4	2155.1	2359.3	2519.9	2642.9	2780.8	2953.6	3155.4	3295.2	3339.3	3578.4	3769.9	4003.6	4214.9	4350.4	4510.9	4573.3	4723.5	4883.2	4714.1	4833.3
0	6.4279	7.4939	15.309	17.513	0	0	15.433	44.114	87.45	166.9	237.5	101.12	132.49	169.41	228.93	275.22	371.71	425.72	459.99	506.82	569.11	610.12	665.22	720.4	759.97	830.65	842.41	897.33	934.77	958.76	973.14	944.8	964.31	1022.2	1044.9	1036.6	1071.1	1012.1	1105.3	1128.9	1138.9	1169.6	1117.7	1193.3	1245.8	1265.3	1235.5	1220.4	1240
1.8942	8.6893	0	3.5299	0	0	0	4.6465	0	3.9951	0	12.15	0	18.216	0	0	2.4091	4.9854	35.214	91.234	113.93	139.87	199.1	174.78	208.42	253.56	281.53	359.98	372.58	449.92	487.23	590.36	704.26	701.16	720.5	940	1001.2	1086.4	1099	1149.6	1232.2	1207.7	1237.4	971.93	1245	1281.2	1318.5	1459.3	1490	1557.7
0	13.257	7.9327	19.485	15.669	0	0	3.5688	0	7.5658	12.277	29.745	131.73	157.11	69.681	87.953	141.57	184.86	234.82	320.99	459.08	555.01	672.19	854.46	997.11	1125.8	1221.2	1371.9	1456.8	1540.1	1643	1620.3	1674.2	1737.6	1788.3	1760.6	1774.3	1850.7	1930.7	1824.8	1869.5	1851.3	1814	1856.8	1823	1805.3	1794.8	1790	1789.3	1842.1
0	0	4.4141	5.9012	0.35233	5.6273	1.1319	7.6544	20.431	46.231	54.384	82.203	104.07	133.26	156.16	118.14	220.59	250.04	293.25	329.91	341.67	374.95	379.67	408.85	440.36	472.15	507.51	546.81	580.89	633.67	658.26	725.55	770.84	809.09	860.94	935.01	1012.4	1029.6	1107.5	1178.4	1215.7	1258.7	1283.9	1325.5	1328.4	1370.7	1398.1	1395.4	1431.9	1464.1
0	11.178	0	0	3.2304	8.8469	6.3816	9.986	14.092	3.5839	27.138	4.8686	16.454	0	0	0	0	22.525	31.697	33.035	85.259	83.951	107.95	186.42	209.63	296.54	295.5	439.4	531.57	666.44	806.66	876.47	981.87	1022.6	1277.2	1192.9	1314.8	1542.9	1609	1968.3	2137.5	2225.6	2391.2	2453.2	2497.9	2633	2312.9	2379.3	2616.9	2448.6
0	0	0	10.149	17.049	9.2288	37.509	146.85	310.06	530.32	718.44	938.39	1144	2002.8	2258.3	1765.5	1993.5	2173.6	2369.1	2554.2	2517	2817.7	3045.6	3079.6	3070.4	3180.5	3414.9	3675.3	3783.7	3960.7	4170.1	3858.4	4390.6	4421	4529.4	4588.5	4693.5	4697.8	4803.2	4844.5	4960.3	5050.4	5209.8	5087.5	5197	5285.7	5220.6	5241.5	5152.7	5161
0	0	0	0	14.562	5.4101	7.3022	45.888	104.26	183.67	264.07	319.9	427.49	508.48	593.27	701.16	816.88	945.47	1127.9	1045.2	1150.2	1365	1549.9	1591.9	2053.4	2166.7	2463.9	2644.6	2818.9	3048.4	3090.9	3327.7	3408	3594.1	3695.7	3857.1	4160.4	4173	4339.8	4605	4752.5	4889	5142.5	5242.7	5387.9	5488.4	5585.6	5719.1	5801.6	5955.2
0	0	0	0	105.37	202.66	348.81	374.89	489.79	666.64	851.36	984.11	1062.3	1245	1332.4	1460.8	1510.1	1668.8	1812	1932.7	2060.3	2046.9	2134.6	2208.3	2238.9	2213.2	2256.1	2282.9	2271.1	2444	2481.5	2422	2384.8	2432	2415	2441.6	2574.5	2605.4	2535.7	2679.1	2628.5	2557.3	2530.6	2576.8	2573.5	2509.8	2585.7	2570.3	2551.4	2531.5
22.647	11.033	0	3.964	0.79896	0	0	0	0	7.2196	24.037	55.724	82.316	93.715	92.857	65.919	91.42	101.11	109.97	127.18	103.21	244.85	78.166	147.34	119.94	140.26	176.37	188.25	254.73	273.24	273.48	216.56	264.72	307.71	329.69	240.43	274.47	259.1	293.7	233.9	228.09	164.68	216.58	203	150.69	176.38	232.15	214.74	237.57	146.64
0	0	0	0	10.015	4.5082	37.223	129.5	247.5	419.49	635.58	938.31	1131.8	1325.8	1556	1785.8	2032	2225.2	2410.1	2643.6	2650.5	2838.1	2966.7	3122.7	3407	3511	3573.9	3743.3	4101.2	4188.9	4358.5	4427.4	4532.4	4687.6	4723.8	4857	4988.5	5028.5	5108.5	5295.1	5333.5	5399.4	5614.2	5764.3	5854.4	5931.1	5944.6	6001.9	6005	6023.4
0	0	0	8.3605	40.171	97.138	74.945	112.76	125.72	185.33	218.81	256	320.61	315.23	322.91	380.71	423.87	482.6	571.84	678.52	708.4	835.07	916.5	990.43	1112.3	1229.7	1330.1	1532.8	1644	1856.6	2010.1	2108	2297.8	2436.4	2598.8	2722.1	3019	3163.1	3346.7	3474.7	3673.2	3850.8	4166.6	4318.4	4405.9	4594.4	4907	5169.3	5187	5426.3
0	0	9.5595	6.8078	0	1.5541	9.5597	9.5313	3.8724	4.2194	5.8035	0	0	0	14.832	6.4891	16.096	12.998	21.927	0	0	0	0	0	0	4.2601	23.59	43.131	65.527	81.911	137.91	149.56	184.08	217.11	265.86	292.95	336.12	361.69	390.2	445.2	506.54	592.39	700.47	802.43	785.29	417.74	400.53	466.53	505.19	510.84
8.7474	0	0	20.35	8.9196	0	0	0	0	6.981	15.512	16.667	22.29	16.749	16.705	0	6.3755	19.978	93.731	128.65	121.96	172.12	158.33	271.92	275.94	339	581.31	665.67	637.59	744.46	797.65	805.06	1078.9	1167.5	1360.4	1091.1	1136.9	1303.6	1358	1380	1471.6	1422.1	1510.4	1621.2	1481.4	1668.5	1763.9	1744.6	1809.2	1621.7
0	3.2439	0	1.5424	0	0	10.021	48.129	122.92	257.58	371.2	489.48	652.56	754.32	885.86	1057.5	1187.3	1306.4	1458	1585.4	1731.8	1808.6	1933.5	2084.4	2189.8	2279.5	2427.5	2440.5	2631.6	2728.5	2864.6	2915.4	3007.4	3270.2	3392.2	3505.9	3650.4	3774.5	3910.1	4101.7	4217.8	4287.2	4358.5	4555.3	4730.2	4999.2	5012	5162.4	5353.1	5252
14.675	4.4353	7.1691	0	0	0	0	13.785	65.871	132.81	214.53	341.35	405.09	524.33	649.63	772.89	920.68	1051.6	1287.6	1561.8	1824.7	1956.3	2213.5	2334	2539.6	2759.5	2935	3287.8	3282.4	3543.4	3612.8	3854.6	3903.2	4072	4038.6	4266.1	4330.9	4310.2	4385.4	4397.2	4697.8	4710.1	4719.6	4783.3	4730.7	4769.1	4763.5	4859.7	4809.5	4892.5
0	4.0497	10.788	0	0	0	0	5.6875	25.858	42.182	88.505	129.5	169.91	218.86	248.95	304.71	327.9	380.31	451.99	518.87	618.76	588.37	638.74	655.18	735.61	787.58	915.84	1060.4	1247.8	1388.1	1528.9	1723.2	1861	2037.5	2186.2	2350.6	2541.5	2684.2	2842.2	3010.7	3132.3	3244	3433.3	3450.4	3644.2	3645	3744.7	3831.4	3660.2	3707.7
0	0	0	19.241	14.818	0	38.326	96.665	151.15	234.05	327.62	417.99	576.45	699.1	811.08	971	1074.9	1229.7	1380.1	1673.4	1724.8	1859.6	2062.4	2208.6	2478.1	2783.1	2653.6	2049.6	2193.5	3336.9	3004.2	3190.6	3253.5	3393.6	3508.7	3608	3610.4	3634.6	3922.5	3993.8	3855.6	4104.5	3956.2	4031	4284.9	4418	4305.3	4390.3	4285.8	4348.3
0	0	0	0	5.8891	15.071	19.206	14.85	16.32	46.555	45.83	58.112	0	76.598	108.85	166.65	198.77	247.96	336.18	494.11	622.43	722.92	825.91	889.34	998.25	1183.8	1007.3	1195.1	1390.1	1615.8	1761.8	1845.5	2544	2737.2	2875.1	2756.5	2912.3	3091.9	3433.1	3648.9	3937.5	3977.4	4149	4953.3	4528.6	4631.1	5480.9	4849.6	4957.6	5706.1
0	0	0	0	3.1897	15.964	25.061	47.023	67.801	111.63	149.44	204.87	293.63	343.94	416.41	462.91	461.55	456.29	431.74	465.42	474.24	479.91	501.23	527.67	552.03	561.42	564.79	575.06	584.39	577.02	581.87	600.92	628.96	614.79	649.05	674.03	677.82	693.76	711.2	718.75	723.09	754.82	801.07	820.53	831.69	872.54	882.39	928.32	905.59	770.13
0	0	0	0	50.604	47.473	51.334	91.762	103.18	162.96	222.05	292.45	340.08	432.53	501.7	556.43	628.48	699.67	811.83	913.84	935.52	967.85	918.66	1027.1	1044.5	1080.7	1213.8	1242.8	1312.4	1345.6	1407.4	1400.3	1443	1523.2	1636.8	1651.3	1698.5	1726.6	1797.7	1806.9	1856.6	1833	1886.9	1945.3	1855	2030.4	2039.9	2144.8	2149.8	2004.6
0	0	0	0	16.472	76.009	121.74	165.44	240.84	325.66	448.87	559.73	730.64	853.99	968.41	1063.5	1248.5	1425.2	1645.1	1845.9	2107.6	2386.9	2427.7	2738.2	2831.6	3008.8	3063.3	3268.9	3256.3	3489.4	3670.8	3864.7	3831.1	3738.7	3958.3	4119.6	4223.9	4401.5	4455.6	4591.3	4654.4	4733.8	4863.6	4935.9	5085.2	5024	5111.3	5076.2	5082.6	5003.8
3.758	2.0369	0.13175	0	0	0	0.060821	9.0399	22.52	30.851	36.835	50.951	38.918	46.788	45.239	59.954	70.644	76.706	93.21	115.1	141.03	122.05	131.68	175.76	147.58	161.06	150.87	185.75	204.53	261.28	243.23	264.83	261.38	347.96	370.65	416.97	497.77	512.61	546.06	577.72	592.85	617.57	649.61	670.45	723.85	760.12	781.79	860.13	763.66	771.85
0	0	0	29.404	74.677	83.514	201.71	230.81	270.27	293.58	284.04	359.25	298.84	320.43	305.34	336.46	365.49	345.65	411.97	476.97	527.7	589.35	598.33	707.6	721.37	741.76	691.74	732.51	816.43	888.68	904.96	924.09	934.7	1036.2	1044.5	1014.5	1057.3	1058.3	1051.8	1030.6	1004.1	983.16	977.48	887.01	929.75	946.98	892.73	917.66	860.56	885.72
0	0	0	1.5033	0	0	9.2585	15.266	51.697	88.478	147.83	198.85	243.87	286.29	326.76	411.22	450.66	570.32	675.02	745.14	900.96	943.23	1008.1	1144	1257.3	1354.7	1401.7	1490.6	1592	1689.1	1710.6	1820.7	1859.6	1896.9	1953.3	1989.7	2118.8	2070.9	2064.6	2145.4	2173.8	2213.3	2105.3	2186.4	2208.5	2272.4	2249.3	2319	2258.5	2360.7
39.174	15.272	0	0	0	0.67672	49.341	74.557	87.22	154.63	98.66	132.66	111.04	94.36	76.116	46.455	13.102	12.944	16.965	117.01	93.418	148.98	67.901	128.01	83.528	119.37	100.15	122.57	129.95	187.56	205.07	308.61	267.51	290.7	339.05	416.23	467.17	464.82	575.93	536.93	581.44	657.47	849.77	947.4	1090.5	1122.5	1118.1	1514.4	1252.3	1067.5
0	0	0	0	39.986	51.912	93.446	173.52	211.47	305.08	373.87	458.61	528.89	571.74	655.96	687.82	741.41	787.46	870.05	903.58	932.92	963.38	966.72	998.19	1036.2	1051.8	1066.2	1094.3	1110.3	1124.1	1114.2	1140.5	1204.3	1211.4	1286	1217.4	1286.6	1324.1	1375.9	1447.3	1499.6	1559.6	1678	1685	1712.4	1786.5	1794	1860.7	1796.2	1863.8
0	0	8.7058	8.9781	0	6.9487	14.388	88.282	135.23	256.08	366.25	448.31	639.3	798.52	839.16	994.24	1136.2	1273.4	1520.5	1729.5	1797.6	1980	2147.5	2381.4	2471.2	2557	2698.7	2753.6	2852.9	2953.6	3025.7	3150	3238.5	3336.6	3305.9	3432.2	3537.4	3427.3	3682.2	3747.9	3726.1	4107.7	4093.1	4175.3	4415	4343.3	4515.8	4459.2	4623.8	4569.1
0	0	24.113	26.834	14.954	18.831	39.363	93.083	225.65	369.29	487.53	647.53	833.77	1021.3	1227.8	1435.4	1687.2	1964.4	2210.8	2463.4	2719.6	2883.5	2772.9	2983.7	3157.8	3376.3	2818.9	3624.3	3833.7	4037.7	4177.6	4374.9	4481.1	4647.7	4617.2	4808.3	4890	5056.5	5181	5319.9	5539.8	5837.5	5854.3	5880.2	5775.6	5838.1	5946.5	5904.1	6048.6	6075.1
0	0	0	2.1353	12.325	22.526	24.399	29.551	45.395	48.949	61.351	63.665	65.061	79.985	97.756	97.08	116.05	126.63	139.15	147.07	149.04	182.66	193.8	213.11	238.73	255.96	242.09	263.29	256.67	274.83	300.38	287.52	310.32	319.66	344.84	361.73	397.57	370.53	407.34	406.74	470.08	444.28	470.55	496.96	502.67	532.41	519.26	576.82	549.77	580.62
0	0	0.030114	8.1489	14.853	0	53.609	176.88	334.51	558.05	802.61	1108.8	1425.6	1742.7	1998.1	2344.3	2644.2	2887.5	3227.1	3449.9	3665.7	3986.6	4176.5	4344.4	4590.1	4685.1	4899.7	5110.6	5398	5433.6	5626.7	5728.4	5720.7	5967.6	6170.4	6354.4	6364.7	6599.5	6807.4	6760.3	6738.7	6826.4	6979.1	7028.3	7051.2	6867.6	6946.6	7042.2	7001.9	6984.8
4.8245	4.14	0	0	2.624	0	12.316	46.776	111.01	203.92	336.72	480.4	630.97	808.48	868.77	1052.3	1126.4	1408.4	1586.3	1700.8	1907.9	1987	2004.7	2186.2	2230.9	2313.3	2471.3	2520.4	2460.9	2424.2	2547.4	2738.7	2557.5	2538.7	2584.5	2562.8	2658.1	2655.2	2826.4	2896.5	2922.5	2991.1	3072.2	3203.5	3309	3299	3376	3434.3	3458.9	3526.4
0	0	0	0	0	5.3357	19.048	22.589	44.942	38.321	0	17.814	34.097	85.554	85.036	127.83	167.91	145.76	187.52	203.51	265.64	314.69	319.13	266.45	255.09	245.49	251.21	256.69	285.48	284.44	291.72	344.96	321.22	353.81	333.57	378.22	362.01	376.76	404.95	406.63	432.99	411.44	400.69	412.29	454.79	493.97	547.25	540.88	546.11	516.66
17.336	8.4337	0	0	4.075	0	1.307	58.231	113.4	194.09	49.468	128.48	238.18	332.95	326.22	338.56	392.59	514.2	598.11	714.28	824.45	1002.6	1017	1132.1	1277.2	1320.5	1633	1761.7	2054.2	2255.5	2461.7	2678.9	2855.3	3149.2	3377.2	3588.4	3741.2	3806.2	3951.5	4052.8	4301.6	4327.3	4630.3	4700.1	4672.8	4896.9	5066.6	5176.8	5223.7	5092.1
0	0	0	11.395	13.753	52.383	78.706	84.244	96.242	118.12	158.17	174.51	183.44	195.09	216.7	238.16	270.86	294	308.49	337.19	349.5	380.46	400.87	436.9	472.43	509.78	538.58	572.3	602.79	631.97	646.04	652.63	679.41	698.96	708.2	724.65	746.02	766.1	796.04	806.62	853.99	862.38	885.48	903.81	930.46	938.48	926.76	971.49	965.55	971.2
0	0	8.2424	8.6292	6.3353	9.0717	22.105	0	4.253	0	0	0	0	0	0	0	0	0	0	0	0.22371	0	90.372	68.287	110.12	102.55	147.23	142.5	112.28	117.84	145.16	153.75	205.97	243.36	302.29	360.13	429.82	429.15	501.32	535.3	564.4	619.21	675.44	680.19	711.88	753.39	802.76	807.36	857.97	782.92
29.358	21.828	0	0	0	0	10.085	82.058	214.32	427.7	663.82	901.86	1126.9	1407	1673.2	1926.9	2175.4	2379.9	2665.3	2952.5	3169.4	3424.7	3464.9	3610.1	3766.9	3970.2	4072.7	4134.7	4147.2	4337.4	4361	4517.8	4448.9	4566.1	4586.9	4660.8	4739	4823.3	4839.6	4752.3	4733.9	4722	4773.6	5013.6	5046.2	5035.8	4924.5	4854	4776.6	4751.5
0	0	0	204.64	200.82	85.895	115.9	281.63	344.52	558.13	747.35	947.39	1542.2	1868.5	1542.3	1802.3	2064	2240.5	2428	2638.9	2925.3	3045.4	2837.4	2924.5	3287.8	3176.6	3398.4	3546.8	3550.2	3920	3854	4197.6	4049	4018.8	4184.7	4174.5	4211.7	4367.7	4288.9	4529.5	4604.3	4611.6	4704.6	4829.6	4847.1	4827.6	4923.4	4998.8	5009.9	5087.9
0	0	0	0	2.1288	5.8748	34.073	0	0	34.764	74.444	127.38	181.69	216.07	257.92	328.52	356.35	415.72	475.96	484.27	549.77	569.28	641.9	651.8	742.92	791.84	885.22	987.72	1115.6	1201.7	1293.3	1382.6	1469.4	1559.1	1723.6	1774.1	1852.9	1986.5	1983.8	2096.3	2191.2	2277.6	2323.8	2340.8	2407.8	2532.8	2509.2	2538.3	2652	2742.4
0	0	8.9575	1.2143	11.462	8.9514	7.5094	16.785	31.697	41.676	34.32	82.031	107.89	107.61	125.08	142.56	162.48	175.93	218.69	201.14	263.31	288.5	278.91	339.27	336.56	390.11	400.13	433.82	459.15	544.18	564.76	546.53	393.27	395.14	456.84	488.9	510.91	581.87	556.82	617.81	665.71	654.87	684.32	716.08	718.55	773.77	802.2	877.61	872.5	942.73
0	1.9653	0	5.9082	0	0	7.831	13.938	43.087	85.257	130.73	172.09	244.28	311.17	364.56	444.12	513.73	612.46	771.07	894.52	1005.9	1113	1223.9	1270.8	1352.4	1430.8	1496.6	1588.9	1650.9	1677.8	1763.6	1694.6	1747.8	1936.4	1994.6	1984.3	2049	2052.4	2102.8	2162.2	2201.6	2219.2	2249	2109	2157.8	2230.3	2254.8	2283.3	2248.2	2258
11.715	0	0	0	2.8763	11.033	0	0	0	0	0	0	0	0	0	0	0	2.3469	30.083	78.098	103.27	175.44	167.94	183.25	215.24	229.27	287.71	341.87	389.94	392.08	492.71	467.69	598.47	544.04	576.56	590.88	833.12	587.87	589.02	627.76	645.85	659.38	742.79	800.03	821.26	804.07	813.08	836.6	859.63	858.59
0	7.0943	1.8244	0.24678	4.7794	0	3.7056	24.588	61.017	118.96	166.83	173.6	249.43	352.11	396.59	455.91	509.33	552.46	628.51	666.4	730.12	743.23	760.01	760.49	758.11	743.15	745.67	820.66	771.76	774.16	761.9	797.04	752.83	753.16	735.4	730.4	707.97	755.43	765.97	736.7	725.39	682.55	679.35	669.5	687.03	657.05	672.68	690.63	661.3	608.61
0	0	0	0	16.187	5.2279	28.141	59.478	82.98	147.38	207.56	257.77	323.52	410.42	472.5	552.68	620.85	667.69	779.65	809.71	856.15	925.81	968.6	904.12	951.87	1025.1	1081.3	1088.5	1133.4	1074.3	1103.6	1155	1199.9	1141.3	1232.1	1245.9	1261	1247.8	1270.8	1284.9	1312.6	1418.9	1448.6	1462.6	1531.7	1612.3	1512.8	1537.3	1638.8	1619.9
0	5.6182	0	0	0	0	11.052	27.339	82.032	128.52	227.68	356.48	463.43	592.08	750.61	876.04	1051.1	1129.1	1332.6	1516.6	1691.9	1864.4	2003.6	2208.9	2280.1	2359	2363.3	2529.6	2645.6	2607.9	2849.4	2799.2	2754.1	2830.2	2895.1	2982.6	3006.3	2988.1	3075.7	3072.5	3053.9	3093.2	3091.2	3082.8	3093.5	3049.5	3121.2	3123.7	3144.6	3055.8
1.6777	0	0	0	0	0.83774	39.109	104.3	202.26	296.64	415.19	540.03	680.38	870.3	1047.2	1214	1375.3	1596.5	1730.1	1870.7	2097.2	2287.1	2550.7	2647.4	2701.2	2801.1	3023.8	3119.3	3240.4	3256.2	3306.7	3606.4	3537.3	3737.3	3982.8	3941.6	4197.7	4114.1	4270.1	4206.6	4455.7	4969.9	5250.1	5339	5329.2	5378.7	5694.9	5765.6	6219.5	5879.9
0	0	0	7.3643	7.6922	12.898	23.073	31.892	58.129	91.929	143	211.34	219.15	305.18	351.96	420.55	489.43	584.34	683.21	781.04	915.94	984.2	1130.4	1176.6	1325.5	1437.7	1496.1	1599.1	1588.3	1700.6	1710.9	1795.2	1818.8	1842.8	1899.6	1974.7	2039.7	2200.2	2272.3	2348	2483.8	2682.2	2749.1	2890.4	2971.2	3058.9	3047.6	3197.9	3261.8	3281.5
0	0	19.027	94.281	14.368	9.2433	41.455	112.6	329.45	451.84	654.41	848.86	1009.6	1225.5	1518.7	1624.7	1788.9	1894.1	2173.9	2409.5	2564.2	2676.1	2549.4	3147.2	3328.5	3581.3	3854.7	4105.3	4270.8	4539.2	4522.6	4706.4	4543	4752.2	4912.9	4851.1	4794.8	4814	4833.9	4922.7	4871.4	4886.8	5083	4799.9	4822.8	5095	5124.9	5167.5	5219.3	5036.2
0	0	3.0995	0	2.4303	4.7691	12.875	20.982	49.389	24.014	58.934	80.71	75.206	109.5	129.72	143.74	182.45	200.54	201.47	224.84	269.7	332.8	346.48	371.89	404.8	428.15	471.78	498.79	554.92	590.28	635.6	657.93	754.88	788.94	850.81	896.61	994.91	991.83	1105.9	1112.6	1170.8	1203.5	1219.7	1317.1	1199	1247.5	1287.7	1332.4	1378.7	1324.7
0	0	1.3398	4.4805	1.0416	15.446	7.0408	15.344	20.041	31.67	39.028	44.394	73.351	59.376	76.341	99.883	171.14	228.35	325.05	402.89	519.77	631.72	729.55	832.46	917.25	1043	1110.6	1215.7	1322.5	1381.4	1488.9	1700.7	1835.9	1970.1	2138.7	2103.5	2190.3	2246	2327.1	2535.7	2576.4	2528.9	2447.6	2587.3	2480.4	2636.8	2652.9	2661	2900.6	3286.8
0	0	0	0	51.844	87.845	152	312.36	412.54	664.47	894.61	1153.6	1444.3	1463.3	1612.3	1930.6	2099.9	2348.9	2611.3	2819.4	2979.6	3113.7	3210	3370.1	3617.2	3711.3	3618.9	3787	3839	3990	4059.6	4025.4	3911.1	3941.6	3924.5	4041.4	4203.1	4290	4451	4620.3	4680.7	4753.1	5010.9	5043	5208.2	5081.7	5369.4	5298.1	5421.3	5476.8
0.30784	36.837	7.6519	0	0	0	1.334	108.18	243.23	466.58	678.4	953.58	1184.9	1379.3	1646.4	1895.5	2139.2	2405.5	3132.1	2955.9	3540.2	3314.6	4078.6	3544.8	4095.5	3962	5442.4	4617.3	4850.6	5126.3	5324.5	5499.6	5665.3	6978.3	6175.1	6203.8	6459.5	6612.5	6811.5	6905.8	7250.8	7321.9	7695.8	7713.4	7810	8162	8352.5	8435.6	8327.8	8620.7
26.615	57.19	0	0	0	0	0	0	33.533	78.004	175.55	223.78	327.07	403.35	478.13	559.94	659.85	704.5	817.29	851.61	900.81	957.2	974.17	1015	1103.5	1091.8	1185.8	1068.6	1141.5	1195.4	1202.4	1246.1	1275.9	1283.6	1365.4	1384.6	1447.5	1503.3	1537.9	1593.1	1645.9	1677.6	1673	1717.6	1773.6	1815.5	1814.9	1824	1875.3	1905
0	0	0	4.6783	21.744	14.149	19.088	34.43	60.932	90.794	98.373	147.69	164.73	202.39	264.56	286.8	329.3	339.76	378.16	390.29	435.99	428.66	433.72	452.5	478.21	497.49	470.4	479.56	477.64	500.91	475.98	485.03	450.56	434.3	476.51	484.52	502.97	561.26	576.85	600.69	596.31	640.5	694.6	763.79	790.06	792.57	800.98	834.54	860.48	903.99
0	37.889	0	0	0	0	3.3155	59.807	161.16	260.29	403.05	558.13	667.1	824.61	970.37	1123.3	1279.3	1387.1	1525.6	1650.1	1757.2	1888.3	1920.2	2019.7	2052.9	2153.2	2214	2232.5	2324.9	2341.5	2408.9	2472.4	2514.6	2627.9	2514.3	2587.5	2684	2617.6	2690.2	2686.4	2759.8	2747.2	2733.1	2785.6	2775.7	2822.6	2836.2	2847.5	2849	2867.3
0	25.671	0	5.3293	0	0	0	54.077	101.24	198.45	287.37	391.19	464.46	554.95	613.61	542.4	632.12	724.77	823.13	909.34	1051.6	1176.5	1202.7	1301.7	1327.4	1405.3	1435.5	1499	1527	1618.6	1641.9	1620.6	1642.2	1668	1730.9	1683.7	1775.9	1752.3	1770.3	1759.2	1780.9	1792.3	1829.3	1831	1697.2	1428.2	1377.4	1351.6	1329.4	1313.4
11.245	12.923	18.405	7.611	0	0	0	0	9.7735	0	13.687	43.319	75.526	37.446	58.77	64.597	98.645	111.84	132.73	156.12	178.78	215.61	210.77	237.56	251.53	280.24	312.37	321.37	356.88	361.52	368.52	367.8	396.76	421.33	453.13	446.16	467.38	495.71	523.99	524.89	557.87	569.11	612.61	626.01	636.92	662.6	691.42	670.12	701.78	704.97
0	0	94.553	130.53	72.856	0	4.9042	18.528	14.775	0	0	0	0	0	0	0	0	0	14.303	21.436	55.829	92.928	134.87	178.4	158.57	79.904	157.4	234.56	170.69	277.84	328.63	352.63	429.82	394.92	422.52	462.71	545.77	560.46	604.19	663.12	841.99	763.8	794.93	824.58	881.5	928.67	985.02	1029.5	1044.4	1014.2
0	25.559	46.332	0	0	0	0	28.219	73.026	197.71	324.18	457.19	587.11	782.83	865.61	1047.7	1195.6	1354	1567.2	1719.8	1914.7	2079.6	2285.3	2499	2546.2	2663.7	2697.7	2858	3069.9	3190.7	3267.8	3302	3296.3	3383.9	3414.9	3400.7	3490.9	3648.1	3634.8	3834.9	4075.9	4063.2	4131.6	4299.9	4236.1	4438.7	4686	4802.2	4789.1	4837.6
0	0	0	9.4484	7.543	20.442	0	0	0	0	0	0	0	0	0	0	13.635	23.147	86.611	104.87	152.69	204.03	283.7	345.59	419.46	398.83	443.84	435.1	479.69	561.23	585.92	639.93	608.35	657.43	693.48	843.2	889.11	987.42	979.44	1034.3	1183.2	1433.3	1791.1	1480.3	1597.2	1717.8	1834.3	1929.4	2107.4	2547.6
0	0	0	2.8724	30.648	44.005	47.997	84.57	100.54	152.63	187.25	213.65	241.2	244.83	297.85	348.55	399.8	464.18	531.11	614.72	705.58	750.62	821.2	959.72	1045.9	1089.6	1183.5	1334.5	1393	1546.4	1686	1669.9	1852.6	1930	2039.4	2148.4	2252.5	2391.5	2430	2514.9	2597.9	2788.7	2899	2936.4	2974.3	3122.4	3112.5	3153	3157.2	3126.8
0	0	0	0	12.195	10.49	20.839	42.842	62.457	103.87	154.24	212.69	265.06	356.97	416.48	476.99	564.58	641.09	761.9	821.24	894.16	992.23	1081.9	1196.1	1255.1	1361.1	1494.7	1630.7	1718.9	1811.5	1942.3	2040.8	2134.1	2303.2	2371.7	2495	2595.5	2671.4	2735.7	2833.2	2901.5	3013.5	3082.3	3260.3	3230.7	3332.7	3278.7	3332.6	3344.5	3355.5
0	1.3425	0	0	14.307	0	0	3.0503	0	0	0	0	0	0	0	0	0	0	53.611	96.64	131.96	169.2	232.94	243.53	305.33	367.39	459.33	539.82	634.97	706.04	742.26	806.69	870.61	973.15	1049.3	1118.5	1150.7	1255.9	1298.4	1382.5	1440.7	1562.4	1627.7	1671.8	1703.4	1761.7	1775.4	1843.4	1851.9	1981.3
0	0	0	0	0	0	30.949	96.252	183.75	287.87	423.11	585.87	740.15	875.79	1022	1191.8	1276.8	1402	1582.1	1616	1694.7	1773.3	2201.7	1779.9	1784	1878.4	1818.1	1924.8	1953.4	2017.6	1983.4	2021.5	2026.6	2029.6	2024.8	2028.3	2084.7	2093.7	2102.6	2056.2	2069.1	2067	2137.9	2063.7	2165	2154.2	2194.8	2193.9	2201.3	2166.4
1.6511	17.722	0	25.25	22.725	0	0	0	0	0	0	0	0	0	0	0	0	0	0	0	0	0	27.322	0	0	0	21.143	38.763	91.129	145.62	169.83	215.43	256.98	312.08	326.45	351.46	415	484.49	432.92	487.07	519.95	598.02	627.4	600.6	648.14	644.48	662.21	631.53	762.77	735.09
0	4.3857	5.4726	16.768	24.495	7.2946	0	0	0	0	13.661	11.423	34.891	38.249	19.804	22.112	62.23	97.492	228.92	366.12	543.91	666.68	847.49	1044.8	1182.7	1385.8	1527.2	1817.5	1963.2	2254.9	2391.5	2526.9	2831.9	2906.3	2872.1	3040	3165.2	3258.6	3380.4	3541.9	3617.3	3663	3653.7	3858.7	3928.3	3959.3	4074.7	4052.9	4152	4131.3
0	0	0	17.836	34.097	13.46	20.529	78.426	97.22	148.2	238.73	274.33	349.66	461.88	470.86	567.91	655.16	708.32	800.62	933.09	901.5	992.02	1010.6	1083.3	1120.7	1167.7	1122.3	1222.2	1133.5	1251.3	1181.4	1252.4	1166.8	1220.3	1234.8	1251	1272.8	1288.5	1240.2	1253.1	1258.8	1247.5	1255.6	1253	1236.4	1250.6	1251.1	1262.6	1244.6	1237.4
0	0	0	77.683	43.669	93.148	90.647	158.84	126.35	212.02	176.75	210.46	157.39	157.98	216.32	287.24	339.24	386.71	457.27	563.55	580.82	584.42	629.57	694.41	867.02	921.92	1032.4	1180.8	1293.2	1442.1	1473.6	1435.3	1769.2	1921.1	2177.1	2304.4	2368.3	2540.8	2571.5	2739.5	2862.4	3072.8	2888.5	3158	3291.9	3513.2	3491.9	3486	3471.3	3528.1
0	9.3585	0	0	0	5.4989	24.147	47.828	63.409	96.186	110.87	173.91	250.66	322.79	359.36	427.69	458.15	507.87	582.05	650.89	710.48	740.32	756.47	868.1	923.06	968.47	1032.8	1089.5	1100.6	1134.4	1145.7	1137	1232.7	1223.1	1250.8	1327	1344.7	1340.5	1399.4	1339.6	1397.5	1400.6	1392.6	1422.7	1449.1	1445.4	1399.5	1428.8	1456.5	1474.9
0	11.203	0	0	0	21.764	0	36.732	65.798	102.72	153.54	207.28	264.57	333.23	359.36	378.16	451.38	513.98	625.3	710.98	832.49	926.33	1011.6	1134.5	1243.2	1326.2	1440.8	1542.9	1641.6	1680.4	1782.9	1820.5	1931.2	1998.3	2068	2163.9	2223.6	2326.9	2438.5	2484.7	2505.7	2602.7	2669.3	2728.8	2810.4	2761.3	2902.5	2849.1	2982.1	2981.8
0	0	0	3.298	0	10.286	6.1071	18.434	33.129	43.25	54.849	73.496	89.195	115.69	130.24	154.53	157.21	180.36	207.68	246.51	271.85	295.58	333.86	332.09	374.62	402.19	411.78	428.76	433.69	465.74	484.88	513.46	542	541.05	587.85	591.97	630.04	654.27	650.64	650.93	671.4	670.79	714.93	750.96	736.38	751.71	757.29	760.4	758.54	783.72
0	5.2666	0	26.882	45.094	0	0	0	3.2042	15.247	21.181	35.086	77.091	111.9	70.245	86.753	102.88	126.56	137.44	123.08	163.12	189.2	209.97	194.88	240.91	235.73	249.84	280.42	279.55	300.77	351.16	339.93	409.31	470.34	541.82	542.71	612.92	625.07	676.51	714.96	671.34	721.2	707.12	737.17	806.87	802.06	820.63	786.65	795.13	739.46
0.50558	0	0	0	11.277	5.9914	11.434	18.255	37.003	74.825	133.3	189.85	251.63	328.42	383.62	485.78	595.63	744.79	984.67	1136.8	1348.3	1600.1	1807.2	1958.9	2200.6	2342.5	2550.2	2736.5	2916.2	3057.9	3136.2	3274.9	3360.9	3479.5	3559.5	3683.3	3762.5	3935.9	3940	4040.1	4191.8	4246.3	4381	4444.8	4575.4	4638.4	4735.4	4886.1	4940.8	5045.7
0	0	7.1866	16.275	20.802	30.469	51.1	52.138	81.714	107.53	144.56	203.56	231.3	300.44	375.1	374.87	436.07	436.74	431.01	498.12	500.11	522.22	515.59	540.04	502.86	520.22	534.58	540.88	530.31	528.95	518.19	544.91	544.17	545.23	537.79	546.64	572.26	528.34	538.55	531.93	561.47	527.09	560.05	793.37	822.23	816.66	772.66	759.18	814.4	767.69
0	0	10.44	8.5797	13.147	3.4317	0	0	0	5.2431	18.833	19.683	20.748	5.3861	0	3.3933	21.166	49.118	94.087	110.49	184.46	225.4	283.05	341.99	362.26	446.21	557.04	459.25	523.86	586.98	631.23	671.62	724.21	766.99	846.29	855.08	883.23	897.75	934.43	973.78	1050.5	1031.7	1020.5	1025.3	1076.3	1116.2	1125.9	1118.8	1145.5	1142.2
0	0	0	25.479	13.034	14.394	0	0	0	40.591	65.887	139.45	236.09	310.33	402.66	513.89	615.26	784.65	898.87	1023.3	1175.1	1283.6	1666.2	2083.4	2225.6	2136.5	1894.9	2594.5	2741	2743.6	2903	3060.5	3238.1	3240.3	3389.1	3461.2	3574.6	3782.7	3834.7	3898.7	3889.1	4023.8	4027.9	3996.4	3959	3987.2	4112.4	4095.1	4240.8	4228.6
0	0	2.0299	13.05	26.749	0	0	0	34.473	75.49	134.89	215.39	335.12	397.36	448.28	533.49	639.42	676.78	661.07	781.51	1059.9	1137.6	1166.7	1299.3	1322.6	1366.5	1380.6	1418.8	1383.7	1423	1455.9	1419	1456.5	1299	1320.3	1402.3	1629.6	1636.5	1584.8	1636.4	1981.6	1956.4	1876	1873.9	2041.9	2190.1	2242.1	2391.7	2453.1	2489.2
0	0	0	18.728	16.379	7.8323	0	0	0	0	0	0	0	0	0	0	0	0	0	0	17.789	37.406	48.742	83.668	91.593	87.881	104.01	151.21	173.63	265.76	324.25	258.29	293.73	335.79	360.65	383.73	422.87	450.13	508.82	508.25	563.33	577.4	629.18	617.53	684.69	727.99	785.58	845.21	816.93	845.42
0	0	0	0	0	5.8025	22.258	26.169	88.428	140.43	203.47	290.3	376.23	515.17	601.66	703.26	755.05	858.59	938.71	971.55	1024.1	1124	1146.9	1189	1199.5	1229.3	1275.6	1317.7	1350.4	1384.1	1399.6	1478.3	1503.8	1477.1	1545.3	1586.7	1610.2	1664.3	1738.3	1770.4	1809.7	1863.4	1929.9	1962.3	1940.6	1964.6	2010.9	2111.9	2046.2	2061.4
0	0	0	21.845	59.983	87.551	163.97	236.43	353.43	473.23	598.8	712.54	805.83	973.94	1040.9	1132.5	1303.5	1443.6	1554	1668.9	1755.1	1852.8	1889.1	2008.4	2093.6	2131.6	2238.9	2337.3	2431.3	2361.7	2424.3	2501.6	2631.5	2711.6	2874.4	3000.5	2948.5	3034.6	3183.8	3153.7	3271.5	3312.1	3317	3315.5	3394.4	3423.8	3419.7	3482.7	3437.1	3509.6
0	0	0	4.0555	54.726	86.618	122.25	209.97	324.15	430.3	560.67	741.62	890.14	1039.5	1180.1	1312.8	1475.6	1630.4	1786.1	1938.3	2014.2	2126.8	2142.7	2206.1	2306	2396.9	2566.9	2650.3	2799.8	3027	3260.1	3408.6	3613.3	3743.1	3826.4	4051.2	4379.9	4315.8	4582.8	4857	5046.5	5259.7	5757.9	5913.7	6003.9	6114.8	6176.6	6366.6	6408.5	6612
0	0	19.842	20.984	39.746	28.18	0	0	0	0.11004	14.788	66.736	88.007	128.45	162.55	240.89	294.14	441.53	587.69	751.1	873.12	1039.1	1115.7	1263.8	1384.9	1554.4	1623.3	1759.5	1849.1	1936.8	2057.6	2103.2	2199.9	2148.8	2448.4	2223.8	2400.3	2516.9	2254.1	2569.9	2375	2449.6	2599	2655.6	2705.5	2689.1	2683.9	2671.7	2655.5	2699.7
0	0.65287	0	0	0	9.9729	0	11.165	16.288	30.968	44.345	67.996	95.875	87.124	105.89	126.58	151.91	192.87	273.95	351.77	420.34	503.48	582.99	680.45	715.33	810.78	898.43	971.56	1070.3	1087.5	1203.8	1248.9	1292.7	1366.7	1406.2	1479.7	1541.8	1569.9	1661.5	1685.3	1721.7	1665.4	1395.1	1430.1	1718.2	1703.8	1722.4	1704.3	1722.8	1730.3
0	0	0	1.1881	54.267	80.538	86.949	147.69	249.34	368.69	446.99	600.48	773.02	915.69	1078.8	1245.8	1396.2	1537.6	1761.1	2109.5	2376.3	2651.7	2758.7	2944.2	3078	3182.7	3207.8	3641.4	3671.9	3739.7	3990.9	3911.3	4159.3	4225.4	4087.7	4350.2	4379.2	4625.1	4667.3	4855.6	5107.1	5137.6	5288.3	5504.2	5513	5321.9	5316	5295.9	5346.3	5490.5
19.825	0	0	0	17.624	10.432	24.043	11.56	33.97	43.883	43.391	31.545	42.403	54.969	53.647	74.452	126.55	181.09	260.02	370.34	443.6	524.87	650.11	778.05	889	962.38	1089.9	1154.8	1227.7	1340.9	1410.6	1445.1	1469.4	1572.2	1651.6	1674.8	1739.6	1787.9	1910.7	1968.4	2030.9	2016.7	2132.8	2081.2	2228.6	2263.4	2291.3	2305.4	2355.1	2347
0	0	1.363	6.2173	3.8557	4.4464	13.979	57.604	99.352	194.64	278.61	387.26	514.28	593.13	694.56	817.25	846.59	946.64	1065.9	1146.6	1295.2	1389.1	1476	1573.6	1668.8	1722.9	1836	1875.9	1966.9	1960.6	2012.5	2041.8	2069.5	2175.2	2219.4	2260.9	2398.6	2412.2	2585.7	2684.3	2730.4	2855.9	2910.9	2898.3	2881.3	2950.1	2957.6	2966.3	2975.8	3094.2
0	0	5.7296	0	10.116	14.468	6.432	14.645	28.655	7.1976	23.305	41.234	50.845	82.413	99.428	120.32	140.86	149.5	171.51	193.23	225.22	229.56	245.27	261.37	291.83	322.37	339.87	373.23	405.06	441.49	481.82	513.45	553.35	580.5	601.61	625.62	641.53	645.61	644.86	623.29	662.04	666.36	708.3	721.72	721.15	724.9	709.37	752.27	773.4	790.94
0	0	0	0	0	3.0453	38.959	99.999	242.27	406.17	549.99	742.49	927.57	1153.5	1301.2	1493.3	1726.6	1843.3	2054.7	2209.6	2358	2511	2585.2	2658	2813.1	2909.6	2979.4	3131.3	3411.6	3494.7	3567.5	3715.6	3620.7	3829.8	3918.8	4127.5	4202.5	4326.7	4434.4	4599.9	4590.1	4557.8	4578.3	4659.7	4781.1	4836.9	4865.5	4908.5	4846.2	4973.8
0	0	0	0.25204	2.2692	1.5168	1.569	23.836	62.758	112.62	164.06	202.12	255.73	291.81	346.85	403.98	473.6	536.31	572.85	626.84	671.8	723.95	790.11	807.12	838.33	882.31	908.78	973.37	925.15	956.37	1008	1048.2	1105.4	1174.5	1223.3	1238.5	1299.7	1332.1	1379.6	1412	1484	1519.6	1571.4	1598.4	1663	1740.8	1782.6	1845.6	1852.3	1927.6
10.624	28.484	21.104	0	0	0	0	0	0	0	0	0	0	0	0	0	22.956	61.03	121.63	185.08	236.99	339.23	412.4	503.77	614.13	689.38	733.17	811.32	831.22	913.95	1043	1109.6	1161.8	1239.3	1275.1	1323.6	1435.9	1503.6	1606.1	1663.8	1785.3	1881.1	1997.4	2036.6	2159.6	2192	2269.2	2395.2	2405.6	2455.9
0	11.917	0	0	0	0	0	4.4882	3.5486	0	0	5.5711	13.287	5.6997	2.7056	7.4012	28.417	35.421	73.581	116.99	156.08	199.56	238.69	285.2	308.77	420.99	469.44	531.71	595.96	579.96	578.26	590.65	586.86	602.93	633.54	631.35	663.53	660.14	686.38	680.86	690.45	673.93	698.55	694.07	702.73	689.73	668.7	670	661.22	664.48
0	0	0	0	6.3494	30.862	65.37	158.59	246.49	366.19	465.8	569.16	740.34	872.83	1052.8	1229.3	1355.8	1581.6	1756.3	1915.7	2205.8	2340.6	2550.8	2663.6	2691.5	2895.4	3077.3	3208.9	3310.7	3391.8	3446.2	3520.7	3575.8	3681.6	3578.8	3634.8	3786.5	3806.7	3975.5	4010.4	3969.4	4084.7	4162.1	4224.5	4258.6	4323.4	4397.6	4813.9	4719.5	4864.2
0	0	0	0	15.437	39.131	75.809	151.41	278.67	353.5	528.92	672.38	935.05	1040.7	1141	1318.9	1511.5	1708.3	1846	2014	2130.3	2299.9	2393.5	2506.3	2632.5	2682.1	2782	2944.1	3069.6	3181	3325.6	3321.7	3460.7	3520	3500.7	3576.4	3548.4	3597.7	3737.8	3845.7	3965.8	3966.8	4040.5	4104.4	4066.9	4125.7	4111.8	4135.3	4214.9	4180.6
0	0	0	0	7.0333	34.619	138.82	239.45	437.94	614.57	834.01	1052	1267.2	1520.9	1645.1	1818.4	2047.9	2173.4	2301.6	2562	2756.3	2845.1	3174.2	3059.3	2834.3	2844.9	2895.8	2873.4	3012.8	3027.2	3103.1	3025	3127.1	3213.8	3298.1	3264.4	3358.8	3400.5	3437.8	3530.9	3507.2	3518.7	3568	3651.2	3668.3	3658.7	3726.9	3714.5	3754.5	3681
0	0	0	25.323	27.3	7.4315	20.368	109.5	179.58	239.92	362.03	472.24	570.25	668.47	743.98	845.51	912.39	991.36	1009.9	1072.7	1131.3	1190.6	1206.8	1202.3	1154.8	1164.5	1087.2	758.35	1117.6	1179.6	1263.3	1349.8	1326.6	1224.3	1380.1	1279.7	1314.7	1211	1333.9	1425.4	1354.4	1339.8	1352.8	1376.6	1304.6	1296	1295.9	1314.7	1308.3	1270.3
0	0	34.546	26.691	14.624	17.554	11.95	31.443	48.379	78.701	106.2	143.6	166.31	193.69	217.76	237.85	266.56	309.19	349.43	364.95	404.65	398.9	432.37	464.2	506.89	559.43	591.21	426	438.01	491.87	487.56	579.92	567.79	588.81	631.86	644.7	683.04	717.2	758.52	803.57	831.49	851.89	872.19	873.09	937.16	991.54	971.07	998.9	996.2	1023
0	0	0	0	8.9625	6.6192	8.6887	3.5536	18.538	12.993	24.008	11.409	12.957	5.364	12.317	32.485	42.418	96.592	125.16	208.02	243.41	319.78	361.97	415.3	393.05	466	535.51	588.41	633.14	695.57	762.56	797.35	843.43	886.89	959.91	998.55	1065.4	1001.1	1137.6	1130.8	1258.6	1299.8	1389.3	1428.8	1478.5	1546.6	1522.7	1558.4	1589.1	1583.1
0	0	0	0	7.0403	11.484	24.487	43.353	80.06	146.22	182.96	218.25	296.32	331.45	362.94	425.43	510.87	550.58	629.51	643.27	706.27	754.22	777.52	836.01	893.45	927.29	967.6	1076	1146	1162.8	1236.7	1309.4	1392.1	1483.1	1644.8	1649.5	1634.7	1666.7	1710.3	1771.8	1906.3	1836.3	1767.1	1744.6	1858.3	1966.9	1916.6	1911.4	1984.4	2196.4
0	9.9697	0	0	0	0	8.958	44.577	105.15	174.89	279.66	403.7	515.97	669.73	762.58	880.15	1062.3	1195.5	1416.7	1584.9	1796.1	1991.5	2163.3	2353.3	2615.5	2849.3	3114.5	3310.9	3641.8	3885.5	4024	4281.5	4523.2	4894.1	5212.9	5520.1	5797.1	5954.7	6292.2	6450.8	6635.8	6981.9	7115.2	7277.6	7329.2	7526.2	7524.4	7482.7	7583.9	7720
3.5419	5.486	8.9807	0	0	0	0.62292	0	7.9221	13.54	51.209	87.793	122.44	151.16	169.08	221.31	280.14	346.92	486.36	572.67	705.42	802.08	878.37	895.83	1011.8	1100.9	1206	1392.8	1480.2	1608.6	1644.1	1816.5	2017.8	1812.2	1920.8	1942.2	2014.8	2128.5	2171.2	2235.6	2295.3	2356.8	2432.9	2522.7	2506.9	2524.2	2553.7	2520.7	2223.3	2242.5
0	0	0	1.3185	51.831	93.047	144.96	241.53	344.69	484.82	640.68	799.13	1186.7	1126.1	1296.1	1490.2	1734.6	1862.2	2031.9	2208	2345.4	2503	2622.9	2648	2878.8	2924.7	3089	3146.9	3189.7	3413.8	3342.7	3279.8	3512.5	3705.3	3891.7	4043.8	4122.9	4296.2	4416	4607.5	4764.1	4955.2	5095.4	5320.6	5457.7	5535.3	5560.8	5856.8	5790.8	5845.7
0	0	0	0	5.7254	43.795	77.968	153.42	270.02	415.84	573.45	728.19	876.2	967.59	1224.5	1393.3	1509	1627.3	1829.2	2071	2332.2	2525.1	2489.4	2643.9	2722.7	2934.4	2967.6	3264.4	3366.8	3580.2	3726.8	3859.1	3995.8	4241.1	4221.2	4403.7	4545.5	4769.1	4713.2	4809	5067.7	5308.7	5099.4	5261.2	5395.7	5530.6	5565.8	5750.2	5861.7	5965.6
0	0	0	0	5.1489	65.555	203.5	311.85	425.89	606	813.22	982.36	1032.8	1233.5	1373.2	1744.5	1945.6	2184.6	2470.5	2656.7	2894.3	3092.7	3249	3376.3	3497.3	3627	3761.2	3880.1	3944.8	3420	3516.5	3441.2	3558.9	3981.9	4106.2	4038.3	4247	4316.5	4642.2	4843.7	5092.7	5086.6	5150.2	5555.2	5611.2	5859.4	5975.5	5898.5	6323.8	6452.4
0	0	0	5.4963	19.643	0	15.8	70.93	144.79	222.67	279.41	413.28	516.66	628.11	776.96	868.19	1005.7	1056.7	1161.2	1255	1397.3	1484	1698.1	1702.3	1689.9	1758.4	1779.6	1836.5	1948.4	1896.6	1904.7	1927.1	1985.9	1995.1	2063.1	2068.8	2066.7	2033.4	2107.8	2224.2	2050.7	2097.9	2077.7	2098.7	2105.7	2196.7	2176	2160.1	2163.3	2080.4
0	10.979	0	2.8406	0	0	10.257	52.427	122.87	212.57	308.77	451.57	578.7	704.35	801.37	935.17	1051	1207	1288	1432.4	1720.2	1747.5	1957.3	2120.3	2072.6	2147.8	2344.9	2392.4	2618.5	2753.1	2874.4	2865.4	2996.1	3109.9	3100.5	3239	3436.5	3550.7	3637.8	3768.2	3980.8	4008.2	4180.3	4239.5	4357.2	4208.8	3651.7	3764.4	3858.4	3841.2
0	0	0	0	0	8.0852	37.499	103.59	204.59	346.41	514.96	692.99	874.14	1053.5	1233.4	1424.9	1576.1	1783.2	1985.8	2176.4	2302.8	2487.3	2602.1	2835.7	2901.9	2988.8	3081.8	3247.4	3364.1	3412.7	3495.1	3827	3718.4	3809.7	3883.7	3853.1	4013	4019.2	4137.5	4188.5	4266	4312.1	4367.6	4446	4488.2	4583.5	4657.1	4518.5	4710.3	4768.6
0	0	0	0	50.156	110.85	233.35	363.75	523.06	653.61	823.35	973.47	1126.2	1281.4	1380.9	1584.6	1700.5	1865.5	1988.2	2075	2208.3	2221.1	2249.6	2290.5	2238.7	2409.7	2366.1	2401.6	2374.1	2339.4	2376.8	2329.6	2392.5	2452.2	2450.5	2419.4	2399.2	2433.4	2449.5	2437.5	2451.4	2384.8	2427.6	2396.2	2442	2398.6	2417.6	2409.9	2431.9	2424.5
4.7725	3.6425	0	0	0	0.31806	9.8987	41.281	73.411	127.73	219.63	293.84	413.97	505.36	615.65	879.29	1017.4	1099.8	1166.4	1193.2	1233.4	1397.6	1423.5	1556.3	1584.1	1748	1787.5	1916.6	1977.6	2166.4	2370.9	2555.8	2727.9	2652	2727.8	2860.9	3010.8	3158.3	3306.2	3335.6	3377	3245.7	3338.3	3305.8	3448.8	3479.4	3016.2	2939	3038.8	3078.8
0	17.283	1.4935	0	2.5737	0	0	0	23.847	15.35	13.166	33.258	24.531	16.92	24.486	33.219	42.957	44.643	64.182	77.18	82.731	105.46	120.05	129.04	129.72	125.86	170.95	156.42	232.58	265.49	247.06	286.38	231.83	266.98	322.06	285.88	344.99	353.35	357.58	377.93	355.69	309.38	360.52	363.2	392.84	445.67	442.75	482.19	447.62	484.34
9.4623	4.9753	0	3.8549	0	0.59638	0	0	5.2856	0	19.097	3.5733	26.648	14.063	11.03	0	0	12.13	31.437	57.633	48.117	98.451	127.32	209.44	187.62	295.6	302.7	339.34	379.39	450.04	522.33	615.54	642.04	660.62	755.17	799.29	894.6	934.2	949	865.19	832.63	789.68	825.36	957.86	1008	1005.8	953.36	865.4	929.19	876.85
0	0	0	0	79.69	30.189	80.438	179.62	142.73	126.59	115.36	121.31	133.67	98.96	71.404	89.683	91.345	139.35	205.09	262.93	311.74	383.75	473.56	571.92	599.22	718.52	794.95	994.26	1114.9	1427.2	1634.2	1796.4	1893	1945.9	2027	2468.4	2616.7	2870.4	3064.7	3242.9	3543.9	3729.4	3905	4074.3	4050.5	4183	4434.2	4412.6	4239.1	4462.2
0	27.113	21.71	0	0	0	8.0027	17.749	84.702	169.42	218.76	343.58	384.22	407.63	424.25	482.41	596.63	664.5	742.87	820.1	947.45	1074.6	1196.8	1335.1	1523.8	1657.7	1766.3	2019.8	2170.4	2325.2	2498.6	2735.2	2855.4	3142.5	3261.5	3446.3	3702	3849.8	4158.7	4450.4	4607.1	4555.1	4803	5114.7	5090.6	5554	5540.1	5945.8	6033.7	6333.1
0	0	0	0	0	0	33.782	89.64	202.72	278.97	517.28	679.3	767.77	976.2	1164.1	1336.9	1517.5	1631	1761.4	1867.8	1962.8	2028	2026.8	2051.3	2102.3	2137	2182.1	2156.9	2224.4	2216.6	2119.6	2368	2447.7	2512.3	2600.7	2503.5	2587	2631.3	2602.9	2676.4	2660.7	2706.6	2830	2864.3	2886.5	2978.2	3023.5	3062	3042.7	3115.3
0	8.1069	23.691	9.9741	5.8809	0	0	0	0	0	0	6.2303	9.8304	4.7059	0	3.9825	22.84	26.257	62.026	50.412	75.013	98.034	99.095	141.79	150.44	190.85	222.32	240	284.24	330.87	330.27	374.62	391.63	420.75	468.78	491.81	553.41	599.47	617.68	708.51	758.58	790.43	844.06	880.98	961.6	954.89	956.98	1039.4	1046.3	1114.9
0	0	0	170.86	127.01	224.62	320.48	404.39	573.93	676.92	804.24	918.1	1065.6	1117.8	1176.8	1318.1	1411.8	1527.8	1624.8	1721.3	1778.8	1781.5	1950.6	1903.5	2059.2	2146.1	2285.1	2339.6	2441.8	2628.1	2732.6	2765	2896.7	3089.6	3134.4	3351	3457.7	3603.6	3685.3	3751.1	4097.1	4021.1	4344.1	4332.4	4381.2	4480.8	4517.5	4581.2	4588	4625.6
0	23.055	28.781	7.2313	0	0	0	47.178	85.638	129.08	222.55	385.28	396.13	527.8	633.03	746.45	861.86	1121.8	1358.8	1578.2	1831.7	2097.9	2344.5	2545.6	2873.2	3073.9	3295.4	3611.3	3910.6	4099.5	4345.9	4667.5	4793.5	4972.1	5203.5	5334.8	5568.4	5727.2	5876.5	5870.4	6088.2	6189.2	6208.2	6265.1	6331	6267.5	6293.7	6436.5	6420.1	6561.7
0	0	0	4.5109	14.753	8.4963	15.031	55.129	120.77	188.32	272.62	330.82	452.13	509.42	581.1	629.77	720.92	791.04	859.32	873.05	959.38	1052.6	1155.9	1163.3	1196.3	1209.9	1416.6	1395.6	1508.2	1620.6	1657	2078.4	1755.8	1898.7	2041.1	2034.8	2143	2153.7	2195.1	2256.4	2366.7	2416.4	2408.9	2456	2554.6	2596.4	2594.2	2514.6	2539	2639.2
0	0	0	0	2.6829	54.423	84.292	196.3	306.96	477.01	787.81	864.62	1423	1590.1	1435.1	1681.2	1769.7	2028.9	2181.9	2341.1	2438.6	2513.6	2645.1	2677.8	2888.4	3018.5	3119.5	3249.7	3414.3	3620.6	3759.7	3824.9	4101	4195	4378.8	4372	4520.6	4692.9	4717	4842	4819.3	4994.1	5178.2	5224.8	5281.3	5371.3	5484.8	5549.1	5532.2	5542.7
0	43.345	16.935	45.206	14.975	0	0	0	0	27.827	47.904	42.506	132.72	163.07	290.38	341.42	440.11	511.12	562.87	649.4	739.93	789.15	921.63	996.26	915.25	1069.1	986.57	1207.2	1206	1327.3	1333.8	1209.3	1391.5	1452.4	1421.4	1515.7	1481.5	1608.6	1679.8	1851.3	1851.4	1855.8	1969.4	1937.9	1967.2	1938.1	1994.9	2061.3	2077.7	2037
0	0	0	0	0	148.08	245.76	300.65	328.87	333.23	417.4	545.99	463.01	594.99	664.13	692.35	738.77	737.58	697.06	752.49	763.42	864.24	793.07	851.57	865.99	941.34	1065.5	717.9	747.57	416.69	540.95	554.71	445.55	605.73	546.65	564.34	626.66	649.13	773.86	804.97	842.45	796.74	838.5	968.09	983.35	971.94	1015.3	1026.2	1099.9	1035.1
0	0	0	0	14.49	0	23.802	61.909	149.21	264.37	391	534.33	661.28	789.36	896.51	973.11	1142.2	1240.1	1302.9	1404.3	1427	1458.9	1546.3	1936.1	1600.9	2013.1	1765.6	1805.7	2142.9	2179.4	2322.6	2377.6	2089.3	2155.5	2250.1	2304.2	2301.2	2278.8	2363.8	2492.5	2590.6	2500	2463.9	2504.4	2568	2668.8	2590.8	2611.5	2735.7	2880.7
0.54912	6.2211	0.7815	0	11.743	0	6.0577	15.548	59.861	88.701	177.91	243.9	296.78	395.38	452.75	587	623.19	732.47	854.98	941.78	1079.8	1176.6	1639.5	1394.9	1472.1	1503.4	1617.1	1753.1	1872.7	2013.5	2075.1	2209.4	2259.5	2350.2	2517.9	2480.9	2588	2662	2691.2	2817.6	2882.1	2884.6	2949.5	2943.2	3062.7	2987.2	2983.6	2977.9	2907.7	2900
0	0	0	49.788	73.126	74.841	0	0	0	0	0	0	0	4.9046	23.606	30.264	66.705	126.63	214.75	273.93	274.92	331.37	370.74	444.45	485.28	564.97	589.57	654.39	708.98	842.98	949.42	1075.4	1138.7	1116.7	1275.9	1361.6	1522.2	1600.6	1693.4	1681.3	1839.3	1828.3	2554	2791.7	1987.2	2441.3	2477.9	2588.2	2646.6	2633.9
6.7103	0.55665	0	0	1.6776	0	10.77	12.643	43.675	52.528	89.912	128.49	186.8	230.02	255.52	305.23	335.72	387.97	433.18	472.08	540.04	530.33	537.43	575.36	575.12	610.01	607.66	669.43	696.67	729.39	701.8	747.79	764.36	769.86	803.04	777.83	811.57	833.05	840.23	817.43	848.08	841.36	863.15	878.32	846.45	885.26	887.37	905.2	901.26	918.09
23.887	0	0	0	0	5.6466	0	21.24	4.2142	52.168	74.35	137.13	186.16	157.34	211.65	200	299.85	339.8	473.02	528.55	534.83	595.63	635.48	684.75	704.47	736.1	728.72	781.6	726.81	811.23	850.35	885.31	910.04	925.02	911.65	931.27	977.67	1023	1006.9	1055.5	1108.2	975.75	974.05	870.74	920.5	834.83	793.21	717.37	786.89	675.13
0	0	0	0	8.578	22.136	84.306	187.97	351.8	486.23	691.37	884.95	1117.5	1365.5	1623.7	1833.9	2107.9	2290.9	2528.9	2790.3	2959.1	3228.2	3311	3460	3638.9	3713.1	3902.4	3996.3	4174.8	4202	4241.8	4307	4321.9	4398.8	4562.9	4616.4	4813.7	4947	5012.9	5020.3	5100.3	5246.2	5320.1	5363.2	5507.6	5603.7	5580	5512.9	5579.7	5701.3
0	0	0	2.3161	0	52.869	91.995	177.9	318.23	488.87	636.19	817.87	1020.7	1151.3	1305.1	1430.4	1567.2	1696	1814.2	1960.8	2036.9	2082	2208.9	2201.3	2303.1	2338.4	2340.7	2430.8	2468	2490.1	2502.7	2556.9	2602.2	2632.8	2639.3	2653	2645.7	2728.9	2654.6	2692.7	2711.4	2721.4	2785	2801.3	2812	2847.6	2764.8	2798.4	2754.8	2804.6
0	3.9524	0	4.2236	0	0.0845	6.9265	22.444	39.733	76.079	135.58	209.39	274.19	322.2	406.51	493.01	605.01	682.09	809.82	935.32	1092.2	1222.5	1351.8	1480.9	1586.3	1710.1	1793.7	1980.9	1998.7	2132.2	2366.8	2499.1	2624.5	2657.4	2660	2644.4	2625.6	2695.5	2911.6	3120.3	3233.5	3324.3	3438.3	3614.1	3620.7	3679.1	3817.7	3753.3	3896.2	4004.9
0	27.256	20.248	0	0	2.1819	29.849	96.755	92.287	256.11	299.31	437.23	712.47	893.53	1078.8	1035.7	1138.9	1331.3	1469.4	1600.9	1718.4	2150.1	2152.5	1850.4	1950.2	2060.9	2087.6	2205.3	2350	2418.9	2537.7	2569.3	2631.5	2877.4	2825.4	2972.7	2990.4	3080.6	3075.3	3097.3	3134	3125.1	3089.2	3167.6	3242.7	3267.6	3210.3	3252.2	3278.5	3253.5
0	0	0	0	0	23.617	94.088	198.59	341.26	481.37	638.56	805.95	985.54	1168.5	1211.2	1376	1439.9	1638.2	1772.3	1831.4	1923.2	2048.2	2132.8	2103.8	2065.5	2209	2201.8	2267.4	2443.8	2342.6	2659.7	2665.9	2740.3	2682.2	2818.5	2808.5	2851.7	2848.6	2911	2914.6	2983.2	2966.3	3114.9	3157	3182.2	3188.6	3196.3	3228	3235.1	3286.5
0	0	0	9.2412	38.686	43.451	24.662	81.862	131.24	208.34	234.83	350.4	435.09	448.53	527.18	526.23	609.77	648.01	732.7	811.38	751.87	888.57	940.08	937.27	983.5	1058.7	1172.5	1209	1351.9	1471.6	1521.6	1550.8	1664.7	1851.5	1974.7	2025.1	2110.3	2197	2202	2340.1	2434.9	2419.2	2469.5	2558	2523	2484.3	2566.2	2566.3	2589.9	2534.1
0	4.602	14.324	6.3712	0	0	0	0	0	0	0	0	0	0	0	0	0	0	0	0	0	0	0	26.406	50.377	76.769	98.965	142.29	174.06	183.05	206.22	261.59	314.22	335.52	356.49	397.4	356.6	311.87	397.58	462.35	493.1	455.17	385.26	363.39	438.91	583.56	555.18	580.89	560.07	742.11
0	0	0	0	8.9082	3.9285	21.87	34.271	76.371	130.14	212.27	273.42	309.73	393.8	466.96	554.94	622.83	751.05	851.47	1054.8	1243	1477.9	1522.2	1623.5	1819.2	1878.9	2059.4	2149.8	2255.8	2596.9	2748	2774.7	2782.6	3024.9	3061.1	3216.9	3335.6	3355.9	3451.4	3505.7	3639.8	3788.7	3887.4	3902.6	3969.9	3962.7	4026.5	4133.3	4162.4	4207.9
5.7602	0.087924	0	0	4.0361	0	4.5247	31.884	83.224	136.79	222.07	308.13	403.64	526.52	579.9	699	790.77	951.28	1098.2	1222.9	1296.6	1401.8	1517.3	1662.1	1847.7	1842.1	1986.4	2013.2	2188	2197.4	2327.1	2488.1	2478.7	2596.1	2679.3	2711.2	2707.4	2841.9	2858.4	2920.2	2915.5	2928.4	3001.4	3084.3	3157.3	3078.2	3061.8	3063.2	3086.4	3115.2
0	0	30.864	13.205	11.391	0	0	0	10.838	49.249	65.813	114	140.95	181.06	188.82	263.16	320.85	344.62	458.33	529.37	610.02	716.58	722.66	732.72	738.37	802.69	799.45	873.01	992.06	1136	1120.4	1279.4	1329.8	1425.3	1571.4	1707.2	1749.6	1903.2	1932	1985	2058.8	2146.7	2245.7	2401	2478.5	2590.1	2684.1	2843.9	2912.7	2936
0	7.0358	0.93651	0	3.9206	3.9953	0	17.677	25.259	55.43	87.912	124.07	169.04	216.09	265.39	311	404.86	527.68	572.08	693.45	813.71	952.47	1070.5	1325.8	1306.1	1347.3	1521	1681.5	1828.9	1904.2	1987	2191.2	2280	2411	2524.1	2592.2	2656.5	2736	2937.5	2992.8	3198.6	3132.7	3158.6	3180.3	3214.6	3347.4	3353.4	3384	3550.2	3693.4
0	0	5.4268	0	0	0	30.912	57.889	124.92	202.73	274.8	411.68	521.68	619.44	769.47	884.62	1001	1024.5	1186.3	1214	1288.8	1373.1	1363.4	1475	1431.8	1416.9	1429.5	1372.5	1411.8	1400.1	1421	1302.5	1379.9	1453	1456.9	1464	1490	1496	1525.2	1503.4	1519.9	1511.2	1492	1522.7	1554.3	1549.6	1562.6	1560.7	1583.4	1509.3
0	0	23.322	6.262	0	0	92.2	77.128	143.78	161.63	236.71	321.13	393.39	443.73	473.66	560.41	655.18	682.04	758.77	890.67	993.75	1078.6	1140	1246.5	1269.2	1354.1	1440.4	1545.1	1674.2	1808.3	1994.7	2091.7	2207.9	2274.3	2356.5	2530.3	2644.9	2788.9	2860.5	3102.3	3373.8	3550.8	3635.6	3677.3	3850.8	3879.3	3813.8	4019.6	4097.3	4195.3
3.8795	2.2602	1.0046	1.1922	3.179	0	0	6.8538	3.4007	1.921	3.259	13.39	5.0162	20.876	11.147	17.724	25.748	27.553	29.128	38.417	40.185	45.542	86.467	64.396	73.418	82.628	97.527	112.33	113.88	119.74	125.47	153.78	147.74	163.33	163.07	172.11	198.28	201.94	245.51	253.44	266.84	291.82	325.77	346.09	355.86	392.59	355.95	369.28	362.33	383.19
0	0	44.752	0	8.6574	5.5342	0	0	0	0	0	0	0	0	0	0	0	0	0	0	0	0	0	10.423	13.846	55.549	96.689	140.4	183.04	189.59	204.02	218.54	280.79	315.03	345.53	370.86	448.67	456.93	531.53	605.22	599.52	522.02	721.74	731.54	798.21	842.68	854.16	844.9	789.4	798.36
0	0	0	0	15.23	9.6102	35.515	103.67	169.08	275.67	363.6	469.24	571.66	662.04	763.82	879.82	940.77	1062.7	1133.4	1286.4	1438.7	1476.4	1518.8	1620.7	1733.6	1751.3	1868.6	1971.1	2018.6	2107.6	2151.1	2143.2	2232.8	2327.5	2433.4	2406.2	2465.1	2565.1	2587.9	2616.1	2649.3	2669.4	2764.2	2799.2	2756.7	2774.3	2792.4	2808.1	2743.9	2730.9
0	0	0	8.1031	9.0122	9.1018	0.45248	5.7434	0	6.5856	7.4739	7.8555	0.98446	0	0	0	11.039	27.58	44.496	42.226	53.463	61.795	42.17	83.372	75.729	91.718	85.169	116.86	104.57	172.72	176.95	182.2	182.66	192.39	229.3	250.31	262.6	268.89	273.39	260.98	298.56	296.08	315.16	322.83	304.43	308.85	264.2	295.08	257.66	305.52
0	0	0	0	58.565	0	16.566	69.568	183.38	217.69	344.66	485.78	658.85	810.4	924.33	1109.4	1266.4	1349.3	1480.2	1567.9	1698.4	1701	1846	1833.6	1883.7	1940.5	1928.8	2032.9	2126.5	2130.6	2164.8	2196.6	2179	2219.8	2238	2285.4	2364.5	2373.1	2335.3	2363.4	2291.6	2215.2	2271	2234.1	2305.8	2330.6	2374.1	2341.4	2478.6	2379.1
0	2.0651	5.2837	1.049	0	2.9978	2.8029	19.987	86.349	162.62	225.07	343.04	458.13	575.24	624.24	752.25	910.09	981.16	1046.7	1176	1192.9	1286.3	1387	1440	1532.9	1566	1546.8	1594.7	1678.2	1671.7	1726.6	1833.4	1829.4	1923.1	1986.3	1923.2	1898.5	1889	1907.6	1979.7	2019.3	1945.8	1842	1737.9	1802	1886.9	1810.2	1746.5	1844.6	1928.7
0	0	0	21.075	79.719	134.68	198.2	253.76	295.64	390.56	488.15	555.67	596.94	604.69	657.46	735.45	870.38	957.38	1120.6	1225.3	1387.5	1531	1726.2	1879.5	2028.3	2169.2	2335.8	2557.2	2671.4	2956.2	2937.6	3113.1	3331.6	3542.5	3653.3	3759.4	3910.8	4011.9	4078	4212.8	4198.7	4317.7	4446.2	4481.3	4659.2	4673.4	4611.6	4663.9	4730.6	4694
0	0	0	0	3.8474	21.593	30.261	28.247	43.19	70.369	94.039	130.18	154.27	195.89	239.96	310.38	339.98	396.41	462.54	566.44	682.52	730.9	790.46	827.43	880.51	954.34	1011	1128.3	1256.3	1373.9	1504.1	1509.3	1615.1	1692.5	1822.5	1902.2	1977.5	2009.7	2102.6	2257.6	2446.4	2613.1	2678.5	2772.3	2821.8	2963.2	3085.9	3189.1	3342.6	3348.6
0	0.85587	0	19.784	2.2807	13.28	2.2365	16.707	36.944	41.867	55.31	72.381	118.02	169.88	243.84	297.4	379.33	456.56	571.01	662.34	746.9	843.4	919.73	1046.9	1180.3	1294	1355.5	1408.8	1501.1	1639.1	1721.7	1761.3	1884.4	1905.8	2005.2	2009.4	2086.6	2266.1	2320.1	2312.4	2263.4	2318.8	2396.9	2470.5	2541.7	2647.4	2610.7	2578.4	2658.9	2744.5
0	29.888	35.496	16.543	0	0	0	7.0688	37.047	94.481	134.33	226.76	287.1	350.96	479.05	632.65	796.15	993.28	1191.5	1412.6	1652.6	1921.1	2091.4	2270.8	2494	2701.9	2921.1	3134.6	3227	3393.6	3495.8	3637.1	3682.6	3802.5	3820.7	3823.5	3967	4080.5	4234	4320.8	4434.1	4541.8	4642.2	4734.6	4855.5	4926.9	4965.2	5031.2	5063.4	5165
0	0	0	0	3.6785	9.9467	16.894	35.864	82.113	145.49	205.04	272.28	337.61	479.13	539.84	615.23	637.21	688.86	782.71	891.58	1018.8	1070.9	1073.3	1117.1	1135.4	1154	1204.5	1314.2	1403.2	1559.5	1571.7	1569.5	1636.2	1673.5	1734.2	1813.9	1849.7	1866.1	1937.1	2040.8	2137.2	2162.7	2249.8	2210.6	2138.9	2173.8	2244.9	2320.3	2344	2361.4
74.661	79.071	66.126	0	0	0	9.1403	74.919	150.92	228.01	259.1	532.37	674.05	799.97	887.35	1213.3	1417.5	1543.3	1816.3	2107.1	2299.3	2464.3	2605.9	2877.8	3056.3	3231.7	3485.4	3639.4	3800.1	3973	4215.7	4303.3	4529	4749.8	4849.7	4960.4	5256.1	5401.4	5613.9	5773.7	6026	6272.1	6330.2	6432.1	6510.3	6720.7	6761	7154.4	7026.9	7341.4
0	0	5.0863	7.3656	1.8575	1.8454	10.119	2.0758	4.1655	13.648	18.137	21.391	28.245	15.052	21.163	22.759	30.889	75.117	95.963	163.22	223.83	268.65	337.83	418.97	463.92	539.84	589.9	642.47	706.79	753.88	798.82	828.41	871.5	985.02	1029.8	1048.1	1141.5	1177.8	1195.1	1265.2	1269.7	1390.1	1369.9	1358.2	1426	1470.8	1486.4	1468.6	1484.7	1526.6
0	15.215	11.663	7.1949	5.3631	0	0	0	8.6098	23.895	33.952	91.375	122.96	145.43	145.29	193.82	258.39	305.79	384.7	460.22	570.24	653.47	717.11	778.27	866.67	933.33	1024.7	1082	1139.3	1264.8	1300.5	1345.7	1371.4	1434.8	1542	1541	1656	1713.9	1824.8	1932.2	1997.8	2050.2	2088.5	2083	2080	2205.3	2226.1	2251.5	2255.7	2367
0	0	0	0	5.6786	8.3636	36.825	89.911	198.2	319.39	444.73	588.97	759.68	880.34	1016.4	1149.1	1229.5	1419.1	1514.5	1609.6	1696.6	1778	1859.3	1918	1962.2	2011	2070.7	2066.5	2101.1	2130.1	2153	2177.2	2182.5	2283.9	2307.1	2331.8	2403.4	2425.1	2512.3	2551.9	2587.5	2636.3	2618.7	2733.6	2723.1	2749.4	2807.8	2804.6	2840.6	2885.7
0	10.996	0	0	0	0	16.296	53.229	104.33	162.64	223.82	288.9	382.29	451.97	506.47	592.51	643.02	709.84	794.34	869.28	972.17	1052.6	1105.5	1172.7	1273.5	1324.4	1427.1	1524.4	1672.6	1700.5	1769.8	1848.9	1958	2039.2	2113.4	2204.7	2336.4	2368	2432.3	2524.6	2575.7	2695.4	2758.4	2770.2	2871.6	2847.5	2886.1	2959	2982.4	2999.6
0	0	0	0	0.38993	3.9093	39.519	65.871	154.65	190.53	326.34	349.62	471.74	513.47	629.54	707.52	747.14	814.31	877.87	910.68	972.98	994.1	894.44	1000.2	1029.7	1101	1111.6	1127.2	1150.8	1169.5	1189.6	1255.9	1220.3	1205.5	1247.5	1289.8	1237.2	1304.9	1277.1	1296.7	1336	1341	1386.5	1375.8	1367.7	1391.5	1363.9	1373.4	1377.2	1368.5
9.015	0	0	33.225	88.956	0	32.052	0	143.78	228.2	353.87	368.81	513.68	590.36	686.82	647.46	777.94	746.65	833.44	891.83	173.11	267.91	403.77	437.26	611.93	956.2	1027.9	995.41	1088.6	1014.5	1097.1	1101.2	1067	1027.7	975.43	965.51	992.72	1045.1	1119.9	1111.3	1110.1	1161.7	1170.1	1166.4	1135.1	1179	1198.9	1231.3	1251.7	1239.5
102.49	7.4874	0	0	0	0	0	17.142	56.33	159.52	248.81	386.74	565.31	634.57	755.25	974.32	1164.1	1373.5	1539.3	1705.8	1922	2195	2299.8	2455.6	2642.8	2747.9	2916.5	3041.8	3372.7	3438.6	3711.2	3844.7	3982.4	4199.7	4383.2	4506	4916.9	4801.5	4873.5	4864.3	5083.7	5265.3	5430.7	5396.4	5457.9	5540.2	5798.1	5793.8	5674.4	5965.4
0	0	1.379	0.74008	0	22.398	57.656	123	237.73	290.8	473.59	612.52	791.89	963.98	1190.7	1274.9	1509.3	1606.8	1909.8	2064.4	2292.4	2471.9	2646.5	2826.2	2983.2	3062.6	3214.6	3348.2	3554.3	3634	3621.1	3682.8	3727.1	3699.6	3910.6	3899.1	3905.4	3966.7	4116	4132.3	4287.4	4334.8	4492	4498.2	4535.3	4539	4477.3	4501.3	4413.1	4436.4
0	0	0	2.6605	10.156	5.7927	5.6563	11.813	31.325	69.149	89.763	119.05	152.24	148.49	180.03	225.8	471.83	553.36	596.49	712.17	828.81	961.56	1098.6	1230.1	1271.3	1473.1	1596.8	1716.4	1665.1	1838.9	1936.5	2041.3	2248	2340.3	2410.7	2463	2565.5	2609.6	2770.6	2918.1	2985.4	3005.4	3043	3085.9	3096.2	3257.5	3269.3	3291.2	3329.8	3356.1
0	0	0	16.939	0	119.09	148.93	180.03	222.72	283.1	290.25	271.15	353.37	363.74	402.21	408	404.99	425.13	463.08	482.51	542.11	532.37	569.85	581.9	594.44	623.27	654.29	696.07	685.76	714.45	741.43	715.2	657.67	658.28	684.66	717.55	683.07	582.72	534.04	498.73	526.17	543.19	554.19	552.69	562.39	540.36	533.07	536.41	559.53	551.82
0	0	0	11.66	10.603	21.183	13.691	31.374	54.78	92.654	185.2	225.5	314.18	366.32	435.09	493.02	602.57	800.49	967.41	1101.6	1209.9	1424.6	1574.1	1749.1	2004.8	2183.2	2393.7	2500.2	2739.5	2852.3	3054.9	3172	3382.5	3582.4	3657.1	3808.2	4031.8	4000.9	4259.5	4211.8	4451.6	4672.2	4516.5	4605.9	4944.2	4781.2	4881.8	4805.1	4976.8	5040.8
5.3237	0	0	0	0	5.1795	21.697	31.198	71.747	140.77	187.95	230.71	287.36	333.88	381.43	421.68	447.49	473.84	561.76	728.33	849.51	894.4	876.79	920.81	880.13	884.12	1016.5	1042.8	1176.5	1294.1	1458.9	1467.6	1579	1581.5	1634.6	1780.5	1831.7	1845.4	1947.2	2028.1	2084.3	2254	2279.7	2381.8	2322.8	2458.4	2482.9	2525.2	2561.2	2633.5
0	0	0	6.1998	2.2501	3.8027	6.4878	7.9675	9.5692	9.3741	19.621	13.117	10.119	11.36	24.679	25.426	60.712	106.26	185.69	265.42	342.77	429.49	517.78	640.23	744.35	868.54	961.55	1078.3	1200	1355.2	1442.1	1581.9	1664.3	1740.2	1867.3	1932.1	1965.9	2076.1	2180.2	2234.3	2231.1	2309	2369.3	2494.2	2427.2	2463.4	2511.7	2474.4	2457.7	2505.2
0	0	0	0	0	5.9896	50.102	117.13	234.61	376.01	500.9	640.64	791.79	939.54	1108.9	1274.6	1464.2	1718.7	1903.5	2004.7	2254.2	2455.4	2620.7	2668.2	2783.5	3039.7	3188.2	3422.5	3462.5	3764.9	3951.5	4027.7	4267.6	4523.8	4594.8	4807.3	4838.9	5008.1	5243.3	5383.5	5442.8	5721.2	6075.3	6147.2	6188.5	6206.2	6400	6407.4	6544.3	6620.1
19.602	8.8371	15.855	0	1.4722	0	0	0	43.462	85.403	116.48	184.44	242.28	328.09	382.47	434.32	585.01	744.24	923.42	1148.2	1286	1540.4	1803.8	2170.8	2480.9	2954	2973.8	2954.8	3325.1	3638.3	3571	3594.2	3842.8	4021.5	3788.8	4039	4335.4	4374.9	4503.4	4640.7	4552.5	4738.8	4752	4723.1	4828.3	4892.7	4825.6	4818.1	4917.6	4946.5
0.29756	2.1739	30.574	0	0	33.854	6.5059	21.49	117.82	214.87	324.99	507.28	734.21	878.92	1045.6	1233.4	1484.1	1593.7	1814.6	1874.3	2101.8	2278.6	2420.7	2662.2	2801.6	2982.9	3167.3	3092.3	3535.8	3568.2	3785.2	3837.5	3880.2	4116.2	4186.3	4244.3	4493.1	4501.5	4610.7	4730.8	4688.9	4768.5	4851.9	4959.8	4958.6	5015.8	5092.6	5109	5142.5	4984.6
0	0	0	0	0	8.6417	44.662	129.94	202.67	350.29	474.13	656.68	811.86	946.08	1067.6	1266.3	1404.5	1618.6	1756.8	1968.4	2182.9	2445.7	2574.7	2640.8	2747.8	2774.9	2895.3	3070.5	3249.5	3385.2	3436.8	3337.6	3727.5	3950.5	3921.7	4172.6	4176.7	4241.2	4286.8	4356.3	4530.8	4392.8	4433.6	4407.4	4455.9	4394.8	4417.6	4443.2	4432.7	4478.8
15.772	9.7945	7.6979	0	0	0	0	10.989	75.228	131.26	273.4	394.47	549.82	623.26	749.24	881.14	974.86	1255.2	1365.7	1363.4	1501.9	1625.5	1736.7	1838.6	1894.7	1973.1	2028.7	2073.4	2604.5	2216.7	2561.2	2732.9	2550	2715.2	2802.4	2861.9	3014.8	3258.2	3324.8	3577.2	3505.3	3654.3	3792.7	3792.4	3842.3	3988.9	4021.5	4180.4	4188.1	4061.7
0	0	0	0.41878	5.7999	3.7208	25.463	61.262	68.986	173.27	261.04	357.22	475.23	561.41	635.84	769.88	851.23	924.61	1073.5	1153.7	1341	1364.1	1445.5	1486.1	1555.2	1650.6	1685.6	1708.5	1749.5	1865.5	1897.1	1874.3	1981.5	2017.4	2016.7	2054.6	2115.2	2149	2180.4	2180.2	2221.8	2207.5	2288.4	2289.5	2279.8	2307	2306.6	2342.8	2327	2352.2
0	0	0	2.8707	26.478	57.693	86.414	106.88	107.65	152.76	167.53	179.11	197.02	232.53	229.07	288.67	357.23	471.23	584.77	719.56	838.27	914.33	1083.9	1178	1281.1	1372.3	1582.2	1778.3	1835.1	2093.6	2429.3	2243.7	2633.3	2736.8	2999.5	3064.7	3163.9	3293.6	3434.2	3567.5	3972.8	3974.8	4222.5	4377.3	4423.1	4630	4569.7	4754.9	4841	4913.9
0	9.1849	16.744	21.1	2.9865	0	7.9109	44.082	23.711	52.676	121.03	161.23	196.74	243.88	238.76	314.38	359.93	391.02	453.67	527.77	615.64	695.9	760.21	792.06	909.55	954.96	1052.5	1093	1149.3	1206	1215.9	1302.3	1312.4	1348.1	1285.4	1287.3	1297.4	1323.6	1380.6	1424.9	1461.3	1510.3	1530.6	1606.2	1636.2	1671.1	1733.4	1738.9	1703.3	1739
0	0	0	0	0	2.9067	18.467	51.638	115.45	168.64	230.19	310.36	369.25	452.7	546.41	654.62	729.38	758.63	867.69	939.86	899.04	918.74	961.84	959.47	975.08	959.2	961.63	980.2	993.17	1069.4	1021.2	1044.9	1068.9	1073.3	1080.7	1078.3	1179.3	1206.4	1239.9	1261.7	1307.1	1328.9	1413.5	1417.3	1496.1	1564.3	1576.6	1651.9	1666.6	1700.3
0	6.0643	0.23775	4.8496	24.221	11.937	0	45.252	77.715	162.14	218.71	325.23	428.27	526.53	573.15	683.86	782.87	854.82	988.93	1086.7	1175.8	1308.4	1352.8	1524.9	1581.5	1715.7	1795.8	1807.9	2123.2	2273.9	2542.4	2647.6	2567.8	2606.5	2740	2730.8	2673.2	2688.2	2641.4	2809.3	3023	2892.6	2818.3	2782	2928	3074.5	2955.7	3014.3	3074.7	3221.7
0	0	0	7.3229	21.873	23.274	54.22	36.948	62.515	84.9	81.377	96.036	70.982	89.482	89.995	83.271	82.346	94.137	80.152	73.815	106.99	110.86	107.19	92.471	101.29	112.8	148.66	172.82	190.07	208.44	224.63	236.29	289.03	327.47	358.43	360.71	429.79	424.85	487.12	476.34	510.56	542.08	598.86	483.67	508.75	521.36	517.64	531.94	524.65	545.72
0	3.0784	0	17.626	9.0139	0	0	12.813	69.804	84.213	139.35	227.65	284.45	345.16	400.79	439.88	529.3	571	636.73	687.51	742.93	771.06	827.1	890.78	934.06	992.83	1010.9	1049.7	1065.6	1107.4	1044.8	1046.1	1049.4	1072	1148.8	1117.9	1153.4	1157	1144.3	1210.1	1247.6	1276.1	1269.8	1299.1	1349.4	1370.9	1422.2	1464.7	1486.9	1538.6
0	0	6.3626	0	22.906	0.54384	20.305	116.81	253.12	398.56	609.19	802.08	1061.6	1309.8	1550.5	1837.4	2034	2303.6	2513.1	2657.2	2890	3149.6	3253.6	3398.5	3490.6	3609.4	3726.2	3888.2	4001.8	4167	4179.2	4259.9	4358.3	4408.8	4517.7	4565.3	4599.9	4617.9	4693.6	4629.9	4662.1	4683.8	4655.3	4736	4801.9	4862.8	4941.5	5023.6	5117.9	5157.5
0	0	0	0	0.93016	0	26.098	44.512	123.67	186.62	298.87	395.58	460.86	588.93	664.35	762.68	868.37	964.96	1081.3	1193.2	1315.2	1372.9	1435.4	1517.5	1570.3	1618.9	1736.6	1824.3	1980	2013.3	2070.8	2113.7	2171.2	2197.5	2250.1	2296.1	2375.8	2421.1	2417.6	2289.3	2333.5	2366.9	2365.2	2401.5	2376.2	2380.5	2448.1	2499.3	2468	2522.3
0	0	0	10.316	5.9517	11.998	4.4229	27.379	47.374	84.354	170.93	215.05	259.52	307.2	358.9	424.41	465.73	507.55	574.5	611.24	600	637.2	647.73	727.67	745.32	745.2	771.18	788.31	768.96	774.54	788.89	853.67	782.98	771.72	770.18	766.18	760.22	734.79	773.85	762.59	739.39	721.8	749.65	750.8	763.98	759.49	724.03	718.56	724.16	708.97
0	0.14957	5.83	0	5.0223	0	9.5538	16.103	30.729	39.276	46.602	60.606	71.353	103.72	116.4	122.3	133.25	132.06	147.96	182.06	180.06	193.02	186.56	215.74	208.37	201.07	229.39	258.25	264.14	291.51	350.21	381.94	409.09	459.37	504.7	589.72	642.05	658.15	706.84	753.88	789.59	856.39	924.24	946.18	964.05	1056.2	1062.7	1118.9	1175.1	1160.9
0	45.778	30.283	0	12.141	0	0	0	0	0	0	0	0	0	0	0	24.658	43.765	146.23	192.5	296.13	359.56	438.1	516.83	583.93	629.43	706.96	775.26	836.58	934.63	979.9	1041.8	1121.9	1196.8	1257.7	1435	1563.2	1691	1900	1996.4	1960.2	2279.4	2428.5	2489.7	2702.3	2788.5	2916.4	3009	3054.1	3078
0	0	0	0	0	1.8612	66.073	154.42	317.85	505.31	747.68	1027.1	1292.3	1517.7	1767.6	2041	2274.9	2277.9	2512.7	2686.6	2779.8	2767.6	2991.5	3033.8	2977.9	2912.1	2958	2939	3098.7	3214.2	3214.7	3117	3267.3	3376.1	3392	3420.5	3517.5	3524.7	3677.2	3662.7	3648.4	3689.5	3677.7	3345.8	3899.8	3880.9	4101.1	4004.7	3924.8	4028.5
15.059	9.1304	0	0	0	0	4.407	14.278	73.229	136.35	206.19	291.83	372.13	450.71	545.37	593.25	720.63	887.41	1067.8	1268.7	1373.7	1647.8	1691.5	1923.9	1772.2	2220.3	2261.7	2363.6	2438.1	2575	2670.3	2640.2	2864.3	2975.2	3149	3258	3360.9	3428.1	3483.8	3471.3	3435.5	3392.9	3603.2	3710.4	3735.7	3775.4	3782.5	3758.2	3870.1	3767.7
0	0	9.1939	26.455	8.7855	39.599	29.927	48.835	90.011	86.559	130.38	152.94	196.12	225.25	240.3	303.34	370.59	479.89	618.32	728.39	889.06	969.18	1104.7	1230	1368.9	1462.5	1543.8	1692.1	1746.4	1821.1	1880.7	2052.3	2028.7	2157.7	2209.8	2229	2339.2	2406.8	2430.8	2460	2481.1	2599.6	2624.7	2666.7	2692.2	2658.9	2733.8	2743.5	2738.1	2735.3
0	0	0	32.204	0	0	33.787	63.016	145.86	224.85	324.78	436.13	527.21	623.57	707.48	854.34	931.44	1062.1	1245.1	1344	2053.9	2265.8	2478.7	2739.2	2886.4	3102.2	3310.1	3482.2	3614.4	3852.8	3972.6	3960.5	4270.9	4174.1	4230	4295.9	4545.3	4910.5	5001.9	5213.9	5250.1	5330.9	5369.3	5373.3	5607.5	5632.8	5597.7	5692.4	5753.3	5596.4
0	0	0	0	7.0104	29.95	100.08	223.34	350.07	477.71	642.7	844.87	1078.6	1313.5	1416.5	1614.6	1743	1976.7	2125.6	2248	2463.7	2554.4	2751.3	2994.2	3116.8	3311.5	3451.4	3633.1	3799.7	3856.5	4035	4096.9	4078.6	4267.7	4437.9	4644.5	4700.4	4956.2	5229.8	5326.9	5195.9	5196.3	5260.8	5369	5444.5	5485.2	5519	5524.8	5552	5590.1
2.757	9.7491	0	0	1.0252	0	10.208	0	24.661	25.637	43.976	63.783	87.018	136.1	166.77	185.38	233.37	271.97	361.95	384.95	476.56	506.3	580.83	587.03	615.88	667.13	691.05	721.74	791.84	812.06	898.31	920.84	996.33	1049.6	1131.8	1223.6	1454.9	1539.6	1594.4	1701.7	1746.2	1834.3	1909.9	1946.9	1941.8	2015.1	2128.3	2165.3	2176.6	2113.6
0	0	0	0	2.0982	0.88384	31.603	77.665	137.42	208.78	275.54	394.67	457.85	566.93	676.5	777.59	915.97	1030.7	1136.7	1232	1418.5	1512.3	1636.9	1742.1	1812.5	1926.5	2053.9	2127.6	2291.4	2329	2489.7	2509.9	2566.6	2670.9	2765.6	2816.9	3017.7	3001.8	3122.2	3192.6	3257.5	3302.7	3354.8	3401.4	3501.3	3575.8	3676.3	3664.7	3758.3	3434.2
10.174	11.422	0	0.89573	0	0	0	0	0	0	0	0	6.8706	18.904	21.983	28.003	36.846	37.732	51.967	63.518	77.098	92.032	92.989	94.684	95.246	93.327	93.354	120.66	125.93	148.62	158.81	180.6	155.84	162.63	184.56	199.25	227.7	201.41	269.19	228.65	250.12	208.74	256.81	283.79	305.6	291.77	286.5	316.11	332.21	328.68
0	10.433	0	0	1.7882	0	7.5176	65.341	140.78	232.52	368.94	509.4	650.57	831.95	999.69	1091	1219.1	1315.3	1436	1530.7	1606.4	1669.6	1759.4	1760.8	1877.5	1955.3	2004.1	2085.3	2208.5	2283.1	2327.4	2388.4	2530.7	2547.5	2678.8	2799.9	2925.3	3049	3192.9	3341.2	3489.8	3581	3734.4	3799.7	3997.7	3999.6	4062.5	4183.7	4222	4332.8
0	0	0	8.8321	0.73601	27.087	33.567	33.46	48.839	64.296	74.787	84.91	85.268	93.877	106.63	96.009	85.029	85.154	81.116	77.934	72.298	49.78	67.215	65.658	77.124	88.694	87.563	93.145	103.45	114.41	154.05	166.05	193.96	201.73	252.2	284.38	302.26	348.47	358.3	377.49	406.76	433.31	480.08	521.29	553.96	564.7	563.29	614.63	634.49	643.21
30.114	7.4232	0	2.248	0	0	0	0	0	0	0	0	0	0	0	0	0	0	19.609	103.43	122.53	165.9	178.16	326.56	356.75	419.68	405.48	511.47	582.21	654.4	624.74	602.68	608.77	631.93	771.07	789.68	745.6	722.09	748.14	713.84	752.97	726.62	709.48	691.47	695.38	647.67	687.64	623.68	668.4	565.78
15.624	14.669	0	18.03	0	2.2654	0	44.998	37.224	155.94	210	321.53	381.49	475.6	523.82	559.9	688.8	778.44	955.76	1082.8	1171.4	1296.5	1311	1475	1586.3	1708	1880.6	2053.8	2149	2401.1	2151.1	2260	2328.1	2442.2	2609.8	2904.4	3272.3	3342.3	3431.7	3631.6	3673.5	3930.9	4001.8	4130.9	3896	4132.4	4310.1	4298.2	4035.5	3887.9
0	0	0	2.9082	11.925	21.612	11.894	34.991	74.664	74.717	74.288	103.73	117.38	148.02	156.25	192.02	275.12	326.32	419.62	513.94	528.67	644.51	777.36	855.41	979.47	1090.2	1205.7	1309.8	1375.8	1554.8	1578	1684.5	1723	1818.5	1873.7	1900.7	1956.7	2015.1	2036.6	2021.4	1970.9	2011.5	2063.9	2176.7	2117.7	2134.6	2199.5	2199.4	2135.9	2183.9
0	0	11.464	15.839	42.191	60.217	110.94	112.8	133.93	218.94	380.56	467.34	610.32	669.47	734.53	895.28	1033.1	1120.2	1139.5	1169	1236.1	1383.6	1364.8	1323.5	1420	1392.3	1463.8	1494.1	1531.4	1495.2	1493.2	1580.3	1603.4	1559.1	1667.1	1749.5	1826.2	1905.2	1998.5	2039.7	2185.8	2355.6	2516.1	2703.6	2840.7	2785.5	2873.1	2920	2907.7	3078.3
0	0	0	0	0.15041	6.7293	21.881	29.77	34.904	26.037	50.695	55.59	65.878	83.478	93.921	94.402	122.71	141.58	157.4	125.73	171.82	183.51	172.25	222.67	240.39	254.26	288.01	312.49	336.13	368.77	429.98	352.92	425.35	412.51	438.87	479.32	522.92	536.11	594.31	580.45	567.92	606.92	705.86	689.98	770.36	758.25	808.18	856.63	884.08	890.7
0	1.4607	0	22.402	24.92	4.1002	0	15.328	50.579	132.7	241.56	343.07	412.03	398.22	476.46	519.96	583.03	600.16	726.91	703.03	694.49	909.09	921.56	956.26	943.19	961.72	990.3	1038.4	1126.2	1185	1140.4	1155.6	1172.7	1222.7	1264.4	1223.9	1351.1	1344.4	1435.3	1549.8	1562.5	1637.5	1706	1802.3	1788.6	1810.8	1805.8	1832.9	1823.1	1919.5
0	0	0	0	0	11.387	64.667	142.58	225.33	346.46	468.39	610.89	761.88	914.31	1059.5	1223.4	1326.5	1459.2	1550.6	1656.8	1767.7	1815.9	1898.3	1922.2	1959.7	2087	2138.6	2150.9	2201.4	2122.8	2217.5	2414	2356.5	2478	2520.6	2519	2678.6	2761.1	2646.2	2589.6	2682.3	2733.1	2633.6	2544.5	2570.4	2603	2629.9	2701.1	2706.4	2705
7.9616	0.39178	0	0	10.479	0	14.211	50.557	116.72	210.33	323.1	391.68	515.07	606.98	685.33	790.96	866.64	967.43	1072	1143	1227	1393.4	1526.9	1550.7	1712.8	1869.3	1983.1	2052.7	2156.8	2249.3	2410.2	2607.8	2739.5	2851.5	3060.5	3135.2	3319.2	3380.7	3511.8	3691	3905.3	3910.1	3795.9	3940	4131.6	4166.9	4124	4144.9	4338.8	4377.3
0	0	0	0	20.948	49.542	40.252	62.047	115.42	158.73	244.06	295.39	371.86	409.15	454.51	499.97	566.87	696.5	779.64	894.05	1026.5	1073.1	1170.1	1280.2	1400.7	1488.3	1580.7	1675.2	1789.1	1864.9	1982.3	2036	2136.7	2302	2259.1	2329.2	2503.1	2438.1	2593.9	2582.9	2618.7	2719.8	2698.8	2753.8	2728.2	2788	2781.5	2840.9	2847.3	2865.1
0	0	51.62	55.908	11.919	100.58	142.14	0	0	0	0	0	0	114.59	301.7	526.4	848.9	1042.4	1242.9	1267.8	1562.8	1697.3	1658.9	1905.2	1847.4	1988.8	1919.9	2074.1	2212.3	2110	2175.5	1999.2	2288.8	2126.7	2152.3	2110.1	2132.5	2165.3	2141.9	2100.8	2249.9	2284.6	2289	2255.2	2319.9	2278.7	2389.2	2419.9	2368.6	2365.2
0	0	0	6.7904	23.169	32.751	44.957	59.374	80.297	85.921	116.53	143.34	171.09	211.12	245.04	289.59	334.49	378.32	434.01	453.18	533.2	574.96	652.48	678.53	710.37	716.69	795.53	836.03	857.63	877.85	847.1	884.55	896.88	915.01	924.46	974.52	971.99	953.8	1059.8	1037.5	1031.9	1056	1135.3	1160.4	1212.9	1173.7	1164.4	1160.9	1173.6	1215.4
0	0	0	17.501	40.177	58.263	58.661	62.334	46.037	66.376	53.301	69.865	58.843	47.508	42.58	51.865	64.611	90.454	107.72	161.48	159.47	173.87	203.68	245.4	311.16	343.64	419.21	455.45	548.14	673.07	826.44	935.88	1013.6	1089.8	1163.6	1154.4	1066.6	1037.5	1102.4	1185	1165.1	1199.4	1253	1232.5	1246.8	1243.1	1284	1282.4	1196.7	1172.7
5.0097	0	0	0	1.9366	2.819	3.5075	8.4831	37.174	104.03	176.65	260.61	366.33	460.89	545.98	632.35	688.18	764.27	888.05	1010.4	1107	1224.5	1297.7	1359.6	1415.8	1469.1	1618.1	1834.5	2076.8	2383.7	2559	2698.1	2994.6	3177	3317.2	3559.2	3726.9	3882.7	4133.8	4415.7	4572.6	4827.7	5027.6	5073.8	5147	5228.7	5444	5614.2	5589.3	5660.4
0	0	0	8.7042	7.9669	0	18.33	36.281	77.732	186.48	188.72	292.35	401.41	556.45	733.34	703.3	778.52	864.95	966.27	1078.4	1190.9	1195.5	1230.2	1178.4	1246.3	1287.1	1321.9	1330.8	1354	1312.3	1317.8	1346	1360.2	1323.1	1382.4	1332.4	1354.5	1374.3	1411.2	1341.8	1417.7	1424.4	1453	1473.3	1330.2	1478.1	1481.4	1423.8	1451.9	1496.4
0	0	0	0	63.25	198.84	333.44	449.67	581.67	692.27	800.32	888.64	967.24	1070.6	1170.3	1255.7	1317.3	1371.7	1449.5	1464.4	1473.3	1515.9	1483.3	1507.4	1538.3	1527	1567	1522.1	1575.1	1584.6	1561.1	1742.8	1563.9	1552.9	1536.9	1544.6	1590.9	1583.3	1625.9	1648.7	1669	1657.5	1646.4	1673.7	1703.7	1723.5	1717.8	1717	1749.4	1727.8
18.471	14.789	0	2.9831	1.527	0	0	0	0	0	0	0	0	0	0	0	0	0	0	42.213	38.57	134.4	200.55	228.03	286.04	287.38	318.05	342.4	411.72	433.99	454.77	502.93	556.83	585.72	612.44	653.5	726.39	712.61	780.87	802.89	816.74	861.36	864.51	905.7	902.8	931.81	1039.1	1018.2	1103.6	1041.1
0	0	0	3.2115	14.215	0	5.9718	15.647	25.527	38.664	69.947	102.67	127.23	177.62	216.51	248.73	287.93	303.54	310.43	321.81	369.59	359.59	369.11	376.29	370.24	413.98	398.75	402.51	436.11	411.14	451.82	475.22	478.56	494.2	495.37	568.27	608.68	623.34	666.04	708.31	790.29	809.52	879.2	930.17	986.26	974.94	1009.8	1078.7	1088.2	1126.5
2.0045	2.7192	0.34294	4.8729	0	0	0	20.879	48.031	95.363	133.53	181.97	230.1	281.1	323	378.83	428.35	450.22	494.89	550.37	575.24	634.57	652.55	676.33	690.42	686.21	769.78	761.23	799.22	876.9	955.69	1008.9	991.7	1127.2	1138.4	1206	1533.1	1517.5	1580.8	1617.5	1692.3	1684.1	1683.7	1666.3	1762.6	1734.7	1771.7	1796.2	1784.8	1837.2
0	0	0	88.689	58.882	71.871	0	31.798	93.629	186.39	322.83	526.6	656.27	866.44	942.21	1066.8	1309.5	1354.4	1504	1585.3	1740.2	1604.7	1686.9	2083	2136.3	2265.4	2404	2562.4	2745	3058.4	3235.8	3354.6	3497.7	3581.5	3787.5	3915.5	3958.5	4107.5	4379.4	4555.6	4760.9	4788.2	4832.6	4955.1	4866	4991.5	4966.7	5119.9	5108.9	5124.8
0	0	0	0	0	18.507	42.879	95.854	216.98	344.38	508.32	695.87	880.88	1458.2	1547.2	1416.8	1617.6	1927.3	2153.5	2402.5	2668.4	2820.4	2998.1	3265.2	3390.5	3637.5	3762.6	3965.2	4150.3	4338.4	4432.7	4681.4	4928.6	4984.4	5214.2	5408.6	5655.5	5744.5	5942.2	6077.2	6224.3	6456.2	7008.3	7135.8	7046.7	6960.5	7069.2	7114	7142.8	7216.5
0	0	0	23.336	101.06	196.81	259.36	176.33	124.79	282.42	131.43	313.89	322.28	329.31	332.76	249.81	277.63	299.24	316.56	334.08	387.4	383.33	438.27	461.59	537.69	577.59	616.78	593.65	623.45	613.92	629.17	621.57	743.76	719.16	763.47	826.22	871.37	888.7	969.22	1014	1169.1	1160.4	1217.1	1281.1	1322.5	1466.4	1516.3	1516.6	1519.1	1554.4
0	6.1844	3.5805	0.59604	0	0	7.184	0	0	0	8.2428	33.374	42.303	67.437	83.411	108.57	105.89	106.37	118.06	105.21	157.04	174.03	178.4	171.39	207.24	195.81	242.35	381.66	341.33	461.19	401.44	390.54	555.96	461.51	479.61	515.07	555.11	596.93	698.56	684.73	647.95	691.04	686.66	772.75	756.84	767.09	802.48	873.71	909.21	888.67
0	0	1.4029	0	27.527	9.2977	43.05	20.861	50.645	16.423	41.605	53.71	77.63	80.44	72.884	53.643	60.572	74.377	75.337	87.642	78.015	35.634	104.41	103.88	102.23	116.79	130.42	124.28	124.03	198.57	156.3	277.47	315.5	335.97	330.08	442.36	461.7	473.85	543.37	538.09	493.39	519.85	540.08	596.66	588.78	607.15	585.42	658.97	683.1	705.82
18.814	25.129	3.3538	0	0	0	0	14.432	56.398	91.859	170.66	235.07	347.63	435.85	520.37	669.71	763.76	893.15	1053.9	1160.2	1229.2	1390.9	1498.2	1638.3	1707.3	1736.9	1868.3	1945.9	2033.3	2088.6	2098.5	2153.8	2213.7	2277.7	2350.4	2357.5	2447.2	2458.7	2580.7	2640.2	2690.3	2788.5	2836.9	2895.4	2940.7	2955.5	2990.3	3074.6	3107	3197.2
0	0	0	22.28	53.781	59.712	75.266	119.25	143.33	177.62	219.8	283.18	320.12	322.86	371.16	390.08	448.14	499.95	504.16	551.59	567.21	596.31	633.04	658.82	712.07	709.03	746.32	771.77	825.96	874.51	958.82	945.43	913.96	955.64	979.22	1013.1	1120.2	1157.2	1156.5	1202.1	1144.3	1164.4	1143.2	1182.8	1144.4	1160.7	1125.9	1164.3	1132.7	1144.1
0	0	0	0	4.9474	4.9645	11.586	13.101	11.446	10.332	6.0347	11.427	6.1356	14.013	17.774	13.761	27.26	30.655	18.689	17.99	27.418	31.816	33.302	36.814	33.038	36.587	55.032	70.64	88.279	99.758	110.61	128.65	156.03	174.56	187.42	226.63	252.96	246.65	283.59	272.79	303.23	309.46	338.33	347.77	360.22	359.86	347.31	378.94	394.1	404.04
0	0	0.1073	6.6984	3.5627	8.0887	5.1688	15.327	33.186	62.686	74.652	112.03	140.14	168.28	189.19	216.01	262.49	277.02	316.55	330.6	350.45	361.29	435.99	366.08	259.81	274.05	285.99	307.13	330.25	363.92	519.91	509.66	575.96	467.17	529.64	495.23	574.92	587.74	662.06	641.91	658.93	688.19	741.48	753.05	725.73	729.05	635.86	625.61	575.48	595.23
0	0	0	1.7329	9.924	18.799	45.184	130.61	251.5	409.67	570.96	763.89	1100.7	1339.8	1758	1990.9	2297.8	2496.8	2806	3074.4	3290.2	3511.8	3970.8	3981.4	4217.6	4428.8	4933	4892.7	5158.7	5267.8	5461	5731.8	5965.3	6129.8	6364.6	6502.2	6666.1	6772.1	7071.2	7067.1	7129.4	6794.7	7374.3	6893.5	6974.7	6949.5	7399.1	6943.2	6948	7034.8
0	3.9873	0.2271	0	8.5294	4.1862	5.7324	10.935	25.226	16.446	78.446	113.49	160.96	185.67	149.41	280.47	342.97	450.1	550.87	679.62	762.13	877.43	985.8	1115.4	1144.2	1237.4	1338	1492.5	1560.4	1718.3	1798	1970.1	2076.3	2194.2	2196.9	2327	2435.5	2442.1	2534	2676.9	2827.2	2951.5	3011.1	3076	3316.1	3357.5	3395.4	3454.3	3515.5	3634.9
0	13.762	0	0.023118	2.8796	2.341	0.31215	12.237	15.634	4.3444	1.0027	2.2433	3.7567	0	0	0	17.945	21.561	49.898	87.126	151.67	233.35	244.23	354.53	371.46	470.81	553.66	703.83	1091.9	1251.2	1558.4	1911.4	2003.2	2249.6	2353.5	2511	2768.8	2958.2	3236.9	3425.6	3642.4	3723.8	3926.9	3810.9	4048.4	4032.3	4091.9	4386.3	4427.3	4354.4
0	0	4.5982	0	5.2809	7.4372	7.7972	0	0	0	0	0	0	0	0	0	0	0	12.224	78.253	165.12	240	334.13	434.1	518.94	578.3	647.03	713.97	783.91	818.2	842.6	893.02	895.9	961.3	991.68	966.6	905.96	872.47	928.12	927.38	989.96	987.58	876.35	857.65	885.92	1008.4	990.65	991.21	1055.4	1164.7
0	0	5.0303	12.732	116.11	58.153	69.086	132.07	151.44	212.89	286.73	354.91	400.24	256.74	516.04	585.16	585.35	648.81	788.05	876.78	901.7	1290.3	1553.7	1256.7	1391.6	1527.2	1846.4	2014.2	1667	1706.2	1826.4	2268.1	1942.6	1966	2034.7	2042.8	2155.7	2135.4	2510.9	2477.3	2537.3	2463.6	2571.5	2569.6	2488.5	2227.7	2293.2	2218.3	2272.8	2234.1
28.651	3.0578	0	0	0	0.7027	0	0	0	0	0	14.573	16.016	28.474	42.358	62.608	145.34	245.55	405.26	543.89	649.81	773.96	887.95	1034.6	1177.5	1336.1	1511.2	1608.8	1766.2	1908.5	1961.3	2025.1	2095.3	2255	2227.1	2405.8	2496.6	2616.4	2675.4	2708.3	2776.4	2898.3	2930.9	3044	3109.6	3113.1	3363.4	3306.7	3344.7	3223.3
0	0	0	53.001	177.55	266.78	276.98	404.92	399.64	0	513.05	503.81	543.32	569.34	545.49	566.2	585.05	621.54	665.15	670.26	691.9	702.58	717.35	701.55	709.51	776.91	792.24	826.06	856.44	834.03	917.06	905.39	955.59	963.41	991.77	1047.3	995.38	1014.1	1043	1055.1	1106.7	1126.1	1173.2	1178.6	1183.9	1209.6	1222.2	1267.4	1310.8	1323.9
0	0	0	5.5854	0	12.762	50.914	150.7	262.14	452.7	616.51	802.01	973.71	1124.5	1333.1	1491.3	1723.9	1865.3	2103.9	2223.4	2489	2689	2911.8	3214.6	3238.1	2917.5	3029.6	3225.5	3869.9	4039	4238.2	4489.9	5068.2	5238.8	5345.5	5279.1	5338.2	5373.2	5434.9	5330.5	5388.2	5437.9	5601.7	5630.6	5863.2	5930.4	5970.4	5527.8	5463.7	5243.3
0	0	0	1.1933	11.062	3.0186	7.0358	20.802	17.576	17.19	36.406	15.153	18.75	18.433	40.781	37.038	46.195	98.1	143.28	200.45	255.28	304.51	369.05	439.7	501.69	550.37	619.54	610.7	694.43	714.49	780.06	764.2	796.05	849.87	888.78	901.59	916.07	988.38	970	994.06	996.58	1030.6	1063.1	1052.2	1026.2	1056.4	1062.7	1058.7	1059.5	1075.1
0	0	0	0	0	115.74	82.898	117.14	139.23	166.14	190.16	169.67	183.83	171.24	193.44	223.72	117.68	131.8	156.44	274.35	403.71	474.54	466.69	565.28	591.36	701.54	690.06	861.73	974.68	1065.7	1255.4	1189.4	1424	1478.1	1594.9	1734.7	1844.2	2039.2	2275.7	2474.5	2770.6	2931.3	3232.8	3341.2	3515.2	3642.8	3765.4	3928.9	4030.4	4175.9
0	0	0	15.854	5.1684	74.569	69.432	106.49	203.66	225.64	358.21	424.26	533.29	639.3	728.62	918.3	937.14	1123.5	1279.1	1466.8	1698.5	1848.4	2012.1	2182.2	2266.6	2465.1	2516.3	2609	2763.2	2587.4	2759.7	2886.4	2919.7	2880	2949.9	3010.4	3076.4	3109.8	3189.1	3158	3241	3423.7	3265.9	3286.1	3282.3	3337.7	3384.2	3458.2	3384.9	3465.2
0	48.581	0	64.005	52.742	96.23	126.58	281.98	365.46	435.55	528.87	606.87	640.02	500.26	550.09	623.44	696.45	663.86	690.86	804.8	777.87	842.66	885.11	969.55	958.62	923.55	1033	1030	1093	910.69	992.24	996	1008.9	964.24	1022.9	1070.9	1107.3	1035.4	1038.1	1091.4	1053.9	1054.6	1044.4	1087	1087	1038.5	1064	1015.8	1048.5	1007.3
0	22.736	8.9612	3.9481	29.76	8.2176	0	0	6.0517	0	0	17.493	12.677	0	0	0	0	0	0	0	0	0	0	0	0	0	0	0	0	0	0	0	0	0	0	0	0	0	0	46.492	80.879	125.9	171.4	219.55	283.65	333.53	423.59	471.49	518.06	456.61
0	0	0	8.3511	21.621	71.184	138.09	241.79	389.82	612.58	769.4	1063.9	1330	1476.9	1660.8	1959.2	2104.5	2277.1	2581.3	2665.7	2857	3014.6	3194.6	3216.6	3429.7	3569.6	3748.5	4017.3	4239	4410.6	4661.8	4721.3	4875.1	4837.5	4985.9	5119.7	5285	5291.6	5205.9	5446	5370.8	5418.7	5487.6	5443.5	5478.6	5339	5449.8	5550.6	5519.1	5591
0	0	0	0	0	0	60.891	91.46	93.115	135.36	180.55	235.58	257.21	307.08	346.02	382.29	475.2	583.74	687.91	649.56	677.34	804.08	791.01	921.22	738.64	1106	921.43	965.63	1085.3	1501.5	1417.5	1533.6	1617.7	1799.6	2045.4	2202.5	2238.9	2419.8	2432.1	2309	2396.8	2418.7	2369.8	2643	2573.5	2553.4	2728.2	2772.7	2713.8	2648.3
12.936	5.255	0	15.917	46.79	8.9682	0	0	0	0	0	0	0	0	0	0	0	0	0	0	0	73.102	60.626	197.28	255.92	361.28	473.03	492.61	595.11	653.3	705.93	734.39	899.5	1052.8	877.89	967.58	1254.5	1318.3	1340.4	1327.1	1213.1	1076.3	1242.1	1281.7	1194.9	1237.6	1274.6	1262.4	1382.4	1238.4
0	0	14.205	4.7657	46.769	59.675	81.823	127.82	103.34	129.78	176.93	216.68	202.06	211.87	264.64	262.6	297.11	305.65	289.93	311.99	384.54	353.06	390.05	427.39	429.59	528.25	569.55	656.03	685.14	723.64	489.83	451.15	486.39	518.86	595.8	650.38	697.19	725.46	788.17	844.63	973.07	1008.4	1088.1	1111.1	1177.2	1209.6	1151.1	1221.2	1195.6	1261.8
0	0	0	32.028	16.213	0.12368	20.059	20.239	15.857	8.4344	32.627	21.758	21.574	27.601	18.691	27.891	30.936	55.041	50.086	52.18	72.443	59.279	96.454	126.37	169.84	171.21	189.76	211.01	221.36	250.47	291.66	299.67	324.28	340.55	374.42	383	452.16	465.61	478.48	474.04	495.77	505.59	517.77	486.25	493.35	500	485.36	492.33	482.97	476.42
0	0	0	0	12.499	24.482	35.569	55.377	113.44	149.79	206.41	263.45	291.79	365.92	435.59	456.82	526.27	581.11	689.07	760.45	843.88	869.67	931.43	1018.7	1063.7	1151	1169.8	1239.2	1315.2	1392.8	1379	1436	1466	1443.4	1512	1570.6	1586.4	1688.4	1678.3	1748.4	1765.6	1811.3	1888.1	1989.9	2007	2144.1	2178.4	2193.5	2211.3	2240.1
0	4.1706	0	5.7156	6.6399	0	16.959	28.815	46.526	70.813	95.806	108.31	133.08	153.22	164.74	163.71	191.38	225.94	249.54	297.94	343.05	397.44	421.99	479.53	558.1	618.88	708.21	786.44	848.77	899.59	993.92	1054.6	1102.1	1178.5	1221.8	1241.5	1343.1	1353.8	1396.1	1430.3	1476.9	1469.9	1486.9	1526.2	1545.8	1602.4	1592.8	1600.5	1541.6	1515.6
12.644	64.6	0	9.2851	35.51	0	0	0	0	0	15.355	32.092	102.03	100.68	179.75	191.35	340.17	426.76	606.36	725.42	810.66	990.27	1121.4	1362.9	1021.9	1183.9	1248.7	1411	1419.6	1626.1	1654.1	1733.6	1855.5	1918.9	2117.8	2196.3	2376	2476.3	2639.6	2707.5	2915.2	2884.4	3055.6	3282	3361.1	3384.2	3309.7	3366.8	3528.1	3447.5
0	0	0	0	31.672	26.726	131.57	216.21	415.29	616.48	871.22	1156.2	1422.1	1738.1	1894.9	2096.4	2558.1	2805.6	3112.4	3027.7	3227.2	3395.3	3468.2	3630.4	3771.1	3875.6	3852	4218.4	4281.4	4277.3	4220	4333.2	4305.5	4493.6	4549.8	4605.5	4629.4	4687.3	4792.4	4872	4877.9	4888.1	5027	5050.4	5052.4	5050	5232.6	5263.1	5264.2	5199.3
0.74627	16.029	0	19.414	17.376	0	0	25.861	76.392	153.28	244.37	366.98	472.95	593.42	671.75	759.27	889.77	1049.4	1211.2	1410.7	1487.3	1624.8	1753.1	2039.6	2135.3	2231.7	2362.2	2575.6	2710	2827.6	3015.5	2684.7	3331.4	3560.8	3772.8	3941.2	4050.8	4149.2	4237.1	4391.5	4682.9	4687.9	4758.3	4882.1	4974.9	5131.9	5195.5	5193.8	5450.4	5739.9
0	2.6881	8.2151	0	8.0315	0	0	0	0	9.8247	1.7555	12.021	33.106	28.96	25.499	34.868	61.369	59.896	89.612	96.821	97.062	116.84	138.98	166.96	186	183.42	191.76	214.9	219.82	200.38	211.64	253.94	267.11	301.78	326.18	301.85	258.32	253.05	293.36	355.9	422.73	354.22	295.97	269.54	319.61	447.57	394.79	419.7	473.38	644.4
0	0	0	0	51.827	139.34	281.03	467.39	671.57	871.3	990.39	1219.6	1271.3	1560.7	1641.7	1802.9	2001.4	2123.5	2234.2	2402.2	2557.4	2650.7	2738.5	2884.7	2985.6	3073.3	3087.9	3242.4	3353.9	3415.1	3407.8	3548.6	3521.5	3625.3	3662.4	3699.7	3842.6	3849.2	4124.2	4084	4160.1	4236.1	4280.7	4357.3	4262.8	4306.2	4384	4467.8	4528.2	4504.7
0	0	0	17.913	13.453	3.4548	0	0	0	0	0	0	0	0	0	0	0	0	0	0	23.779	85.364	41.763	107.69	140.18	211.03	285.78	477.54	656.39	850.79	1047.5	1157	1340.5	1523.2	1721.7	2000.7	2296	2379.2	2607.9	2870.2	3245.8	3552.2	3566.2	3727.4	3824.6	3984.3	4084.3	4331.9	4245.7	4420.4
0	0	0	0	36.641	6.8855	8.9034	67.18	138.85	240.26	354.9	460.96	616.68	914.15	894.38	953.49	1061.4	1212.3	1315.7	1352.9	1481	1554.6	1852.4	1608.3	1648.5	1788.5	1819.3	1849.6	1968.1	2016.2	2104	2151.2	2174	2267	2317.8	2404.5	2435.4	2489.2	2503.3	2592.1	2556.9	2534.6	2285.2	2546	2585.2	2597.6	2544.6	2671.2	2616.6	2640.2
0	0	26.229	0	0	78.722	64.132	28.973	111.19	130.68	156.37	197.44	224.22	179.63	324.6	397.06	446.59	558.32	684.43	771.37	819.27	840.82	991.5	1018	1046.7	1085	1122.8	1173.5	1169.5	1291	1314.5	1472.2	1511.1	1469.7	1552.4	1561.3	1741.3	1825.2	1931.7	1982.6	2019.4	1992.7	2179.2	2217.9	2384.7	2436.9	2310	2352.3	2483.8	2567.7
0	0	0	0	22.536	48.847	55.203	83.626	140.47	256.34	321.99	393.53	483.49	558.71	611.22	524.68	482.98	542.97	597.58	662.16	746.21	820.65	861.42	950.4	1032.6	1041.7	1074.5	1127.6	1156.3	1160.7	1224.5	1254.1	1322.8	1367.2	1400.4	1429.5	1375.7	1345.8	1427.8	1521.8	1597.5	1520.4	1435.7	1437.5	1473.4	1579.8	1550.7	1565.6	1644.7	1750.5
0	0	20.183	39.874	32.944	22.284	9.4096	72.514	153.57	250.05	393.3	553	735.07	877.41	960.16	1036.5	1192.6	1329.5	1515.5	1608.5	1808.2	1897.7	2096.1	2071.4	2269.2	2343.5	2423.8	2489.8	2606.7	2788.9	2851.7	3183.3	2955.8	3223.3	3258.8	3432	3740.3	3934.9	3933.8	3996.8	4045.5	4191.5	4143.6	4228.8	4209.2	4340.4	4308.3	4340.3	4375.3	4374.2
0	0	0	6.7773	20.274	17.448	23.199	29.018	17.832	0	1.7536	0.39613	0	0	0	0	0	0	0	0	0	0	0	0	0.89857	27.313	85.113	129.85	195.76	263.48	329.04	414.79	457.65	533.72	601.2	676.12	768.69	768.69	897.02	920.68	1001.7	1042.9	1110.1	1113.9	1139.9	1192.4	1208.2	1214.3	1359.3	1318.6
0	13.855	0	6.5144	0	0	0	0	17.527	45.857	76.289	108.25	147.47	94.214	157.43	186.67	234.35	298.82	373.23	411.73	491.51	556.36	516.16	740.37	772.96	797.5	907.26	1047	1182.1	1287.9	1370.4	1449.3	1526.7	1582.9	1688.7	1749.4	1841.3	1928.2	1920.6	1997.9	1877.3	1842	1847.2	1892.5	1897.4	1897.2	1897.9	1912.1	1909.9	1953
0	0	0	0	0.97841	3.0859	34.964	47.802	105.91	147.03	204.69	270.17	448.47	391.31	376.32	622.16	551.09	652.3	741.74	624.04	635.82	683.57	862.42	736.42	815.4	769.14	970.23	1030.8	1139.6	998.94	1142.8	1144.3	1045.1	1071.3	1033.7	1085.2	1170.3	1279.8	1321.2	1243.4	1292.4	1281.4	1294.1	1296	1338.9	1354.9	1339.7	1414.1	1387.4	1348.5
0	0	0	18.914	43.155	80.21	103.89	181.41	193.01	255.07	281.45	308.17	338.6	253.87	271.4	329.91	364.88	337.39	380.01	436.63	438.94	397.6	424.85	431.49	503.97	482.47	504.25	548.34	575.49	587.65	634.98	615.43	653.43	643.13	667.53	699.96	705.73	739.07	698.13	729.51	780.68	806.89	868.12	911.33	879.96	909.91	925.99	969.85	933.55	1005
0	0	13.437	4.1898	25.242	5.7514	7.1342	24.265	85.181	101.93	173.86	170.94	425.44	476.68	450.21	780.47	953.77	1054.2	1028.8	1106.2	1343.1	1412.6	1465.7	1547.3	1578.7	1596.5	1654.6	1743.3	1735.4	1775.4	1585.5	1607.4	1575.8	1579.4	1603	1550.3	1641.1	1662.8	1755.1	1781.1	1817.3	1869.2	1944.4	2010.2	2024.9	2092.6	2121.5	2223.6	2229.4	2297.7
0	0	0	16.943	16.61	29.534	21.477	33.643	58.96	90.22	127.79	192.41	252.48	288.84	348.73	398.25	406.56	480.78	532.53	576.75	687.48	683.41	728.33	777.59	795.57	837.83	886.13	904.59	919.24	959.55	974.99	953.26	1004.3	1010.4	1018.2	1075.1	1111.9	1108.9	1125.5	1109.6	1108.5	1130	1170.6	1193.7	1095.2	1231.6	1266.6	1236.6	1221.9	1237.1
0	0	0	3.6597	18.985	40.652	94.877	146.28	200.67	271.9	364.45	509.02	575.66	735.32	813.18	864.68	993.46	1093.2	1168.2	1267	1346.3	1372.7	1487	1530.6	1610.8	1655	1769.7	1819.6	1890.3	1853.2	1865.5	1902	1920.2	2003.6	2116	2271.3	2447.1	2551.6	2653.7	2801.2	3014.6	3261.6	3188.5	3077.8	3245	3301.3	3372.4	3518.9	3473.4	3526
0	0	0	0	0	5.3345	7.4068	16.629	18.061	13.831	27.737	33.169	42.917	61.749	47.515	88.489	101.76	122.82	209.88	264.45	337.29	337.62	420.6	466.77	567.75	606.13	701.18	803.12	867.94	915.76	988.79	1061.3	1097.9	1099.2	1169.6	1194.8	1266.6	1279.8	1347.1	1434.1	1493.3	1502.8	1580.9	1618.1	1671.6	1686.2	1692.6	1454.2	1414.5	1453.6
0	0	0	0.49596	0	0.94033	12.155	19.451	12.492	16.531	5.6838	7.7697	0	0	0	0	0	0	0	0	66.203	87.5	80.553	105.23	101.11	96.715	99.984	116.96	150.72	178.56	152.27	202.79	206.44	218.29	228.39	263.85	333.41	333.28	352.9	298.11	293.43	294.01	347.24	362.65	425.72	427.56	461.71	500.8	524.08	562.61
0	0	0.82172	1.4024	0	0	24.394	67.189	128.05	225.24	320.23	434.68	526.34	647.72	716.07	846.31	960.28	1073.6	1190.9	1287.8	1411.3	1495.4	1662.5	1696.6	1822.6	1935.5	2037.6	2175.4	2298.3	2384.3	2474	2540.5	2669.7	2716.1	2806.1	2889.7	3002.9	3045.3	3076	3266.7	3193	3228.9	3326.4	3339.2	3345.6	3495.4	3477.2	3645.6	3627.6	3690.7
41.971	20.781	0	1.0014	0	0	0	91.171	230.83	439.26	625.2	891	1143.1	1302.2	1512.5	1692.2	1938.2	2122.3	1954	2577.4	2785.2	2924.3	3022.2	3067.1	3443.3	3311.2	3669.7	3944.6	4082.7	4243.6	4323	4480.7	4595.1	4772	4926.7	4863.7	4911.2	5126.3	5230.2	5284.6	5654	5467.3	5509.5	5483.6	5507.5	5652.6	5648.4	5654.8	5793.5	5532.4
0.11617	2.547	7.9831	0	0	4.7162	3.2106	5.5031	13.417	23.374	43.904	55.047	47.39	67.413	83.364	168.65	214.75	330.41	443.86	643.32	914.5	1109.1	1197	1413.9	1610.9	1876.1	2050.5	2369.6	2651.1	2831.8	3062	2823.3	3110.7	3417.1	3451	3729.8	3777.7	3779.6	3793.2	4013.8	4190.2	4302.4	4382.9	4485.4	4548.5	4667.3	4610.5	4349.8	4372.5	4649.7
0	0	0	0	9.6751	5.5842	23.673	17.114	50.945	110.8	173.64	217.24	320.62	392.58	474.78	519.53	583.74	638.83	716.01	870.85	966.76	1027.9	1019.8	1045.8	847.8	854.54	897.13	1066.2	1193	1258	1356	1378	1465.2	1606.7	1629.5	1654	1800.6	1839.9	1934.7	2002.6	2160.4	2247.3	2340.1	2375	2380.3	2457.8	2461.3	2571.9	2677.1	2650.3
0	0	0	7.393	11.981	13.248	21.866	34.54	70.237	101.78	162.96	232.17	318.6	365.79	442.82	531.29	561.1	628.06	672.56	748.97	845.15	858.18	950.85	917.35	1055.9	1074.2	1192.9	1190.4	1302.1	1346.5	1446.5	1463.6	1442.3	1575	1620.4	1621.5	1692.7	1689.1	1736.1	1768.6	1829.7	1846.2	1856.4	1916.8	1955.2	1991.5	1989.8	2016.1	1999	2002.9
0	0	8.7393	11.85	29.72	3.2119	0	0	0	12.697	9.9571	20.248	77.693	110.79	120.74	165.53	222.3	251.92	293.56	307.53	371.08	464.21	517.14	461.36	535.77	498.58	554.33	638.66	654.3	698.63	751.87	842.95	764.94	751.55	838.35	812.28	875.88	930.21	924.66	1017.1	1064.9	1042.8	1061.1	1058.8	1097.4	1180.3	1174.3	1198.8	1179.8	1259
19.79	8.3683	0	0	0	0	1.282	30.431	91.426	167.76	244.77	343.11	448.23	633.16	757.98	859.2	1013.8	895.78	1096.7	1240.7	1316.4	1475.6	1498.5	1590.8	1684.2	1749.8	1842.6	1912.4	1938.6	2095.5	2126.7	2113	2155.6	1890.1	2064.9	2216.1	2154.2	2449.9	2603.5	2623.4	2977.4	3019.4	3335.2	3459.4	3654.2	3838.2	3964.6	4155	4263.1	4271.8
0	0	0	5.0687	14.374	0	0	6.6013	8.1811	16.641	28.032	47.218	28.4	58.472	80.752	120.51	141.66	186.33	228.51	278.78	302.01	344.83	455.46	332.85	349.38	353.24	385.3	426.62	491.16	492.11	494.49	573.6	582.5	542.18	593.26	550.48	604.74	625.08	646.86	650.7	664.82	661.73	665.65	706.1	755.09	671.31	599.85	615.55	617.19	628.05
0	0	0	0	0.84546	2.7662	26.538	34.317	65.488	100.9	137.64	302.34	340.45	405.2	451.64	497.95	597.41	487.03	521.46	545.65	598.82	601.82	660.62	650.79	706.41	681.75	678.53	661.91	683.53	681.38	710	661.21	673.03	731.61	730.94	736.28	774.67	766.2	810.41	825.82	849.39	866.31	845.05	891.95	898.5	907.11	983.65	954.38	986.31	914.43
9.035	0.84999	0	0	0	0	5.4602	3.4173	6.6335	0	0	0	0	0	0	0	0	0	0	0	31.295	42.002	72.888	85.883	105.39	82.883	82.93	106.37	122.3	112.38	154.85	135.02	166.44	177.25	197.72	250.3	308.59	368.45	471.46	582.03	620.87	1017	1147.9	1233.2	1338.5	1444.8	1499.4	1611.2	1706.6	1660.2
0	0	0	0	7.4146	33.516	60.329	136.25	209.91	339.27	470.27	614.65	713.93	815.92	947.61	1002.7	1177.3	1297.2	1441.6	1582.4	1675.8	1732.8	1874.2	1986.6	2148.2	2258.5	2415.9	2591.2	2662.8	3044.7	3078	3207.1	3375.9	3594.7	3733.3	3880.4	4047.6	4108.7	4219.6	4477.6	4475	4429.3	4623.3	4625.9	4587.5	4593.3	4554.9	4522.7	4485.6	4554.7
0	0	0	0	0	6.7456	7.252	10.456	47.734	75.261	115.5	242.06	311.98	384.46	430.3	481.28	537.43	652.36	790.56	860.47	973.47	1104.5	1200.8	1181.8	1367.7	1404.3	1472.5	1583.7	1712.5	1807.3	2035.6	1945.5	1901.4	2069.1	2251.5	2064.9	2335.5	2514.3	2534.1	2770.9	2830.8	2887.7	2996.3	3067.5	3150.1	3189.7	3216	3355.4	3275.8	3458.7
0	0	0	14.177	114.36	154.47	269.02	364.04	488.5	653.7	780.6	968.63	1180.5	1359	1496.5	1739.6	1994.7	2096.8	2329	2349.9	2536.2	2526.4	2731.5	2918.1	2913.8	3029.1	3100.6	3353.9	3437.2	3539.4	3664.4	3722.3	3842.3	3691.7	3883	4118.3	4261.5	4328.3	4469.7	4755.3	4744.6	4921.5	4939	4972.3	5131.8	5288.2	5356.2	5321.9	5598.3	5699.5
0	0	0	69.167	112.66	148.51	178.73	242.55	241.7	277.58	264.39	289.56	309.31	351.74	293.96	311.61	328.78	291.78	356.84	328.46	386.83	383.53	401.64	415.18	315.69	206.45	298.49	220.31	272.02	361.78	455.42	576.28	452.71	345.69	418.2	516.88	476.34	606.32	752.11	944.17	1015.9	1098.5	1152	1206.6	1200.9	1340.3	1421.3	1690.9	1714.4	1987.6
0	0	0	45.066	114.3	256.86	248.62	369.7	411.8	549.33	635.99	806.09	967.04	976.71	1031	1196.7	1360	1688.4	1755.6	1881.3	1973.3	1959.7	1687.8	1693.8	1713.8	1724.4	1856.8	1981.6	1922.2	2254.7	2258.4	2283.3	2557	2649.3	2665.8	2765.1	3009.6	3336.6	3575.8	3582.9	3679.2	3870.1	4060.8	4172.6	4285	4406.2	4385.9	4485.3	4512.8	4668
0	8.0195	0.59306	43.113	4.5982	0	0	0	0	0	0	0	0	0	0	0	0	0	0	0	0	0	0	0	0	0	0	0	24.672	84.212	184.06	200.96	295.56	378.88	401.13	387.11	383.08	374.34	455.07	584.66	614.19	590.1	661.09	643.06	683	696.04	712.89	726.03	760.57	755.16
0	16.239	7.238	8.3553	5.8665	0	6.4329	0	0	0	0	0	0	0	0	0	0	0	0	0	0	0	0	0	0	0	0	0	0	9.5588	30.926	46.124	44.788	69.281	76.349	103.47	107.9	112.22	142.41	123.65	184.47	184.87	240.65	260.14	308.63	320.58	299.32	337.17	311.04	351.95
0	6.1882	0	7.3011	0	0	7.3473	2.6083	14.149	3.9548	0	0.72082	0	0	0	0	1.2858	53.454	133.32	217.77	286.1	410.5	480.62	592.9	673.8	760.64	822.13	927.19	1031.7	1074.8	1123	1241.8	1261	1294.8	1378.7	1452.8	1226.7	1263.3	1282.9	1405.2	1401.2	1496	1500.7	1559.3	1787.8	1895.2	1968	2057.2	1924.6	1854.3
0	30.966	0.1687	20.801	0	4.6107	9.5025	26.082	113.99	200.43	244.4	379.55	505.15	390.88	767.31	902.57	1082.1	1121.4	1109.4	1411.1	1622.9	1765.5	1811.9	2063.5	2059.2	2263.6	2135.8	2238.4	2298.8	2431.3	2567.7	2588.8	2708.8	2787.3	2834.3	2972.4	2939.3	3005	3189.8	3462.6	3576.2	3634.4	3663.1	3874.2	3912.3	4001.3	4103.1	4169.5	4309.8	4304.8
36.073	5.4806	0	0	0	0	0	52.243	97.096	173.98	288.54	426.34	532.39	652.38	792.5	879.29	1001.5	1116.7	1306.1	1361.9	1448.5	1644.8	1754.8	1788.4	1854.3	2055.6	2225.9	2257	2452.6	2628.7	2692.3	2877.4	2950.7	3106	3225.4	3371.1	3478.6	3618.6	3597.4	4338.6	4432.6	4465.5	4570.3	4579.7	4685.7	3952.2	4104.2	3983.9	4016.4	4415.3
0	0	2.2689	0	5.2932	4.1259	6.3763	18.725	36.802	67.417	84.439	136.77	184.21	257.25	300.27	362.8	417.46	474.33	554.14	635.03	718.91	790.34	880.54	914.54	985.79	1043.4	1116.5	1153.8	1235.8	1262.4	1353.3	1377.8	1475.8	1555.3	1613.9	1693.6	1745.8	1823.8	1955.4	2063.5	2168	2247.5	2292.9	2407.1	2494.2	2515.1	2627.4	2718	2823.2	2867.9
37.543	12.052	0	7.2108	0	10.021	0	0	18.603	18.486	18.217	29.313	65.892	69.528	61.892	96.247	138.67	174.79	235.76	349.1	335.78	369.75	299.79	373.54	440.15	450.45	592.04	716.15	789.9	961.09	936.78	1048.3	1070.6	1194.8	1338	1444.7	1557.7	1653	1588.4	1663.6	1754.9	1774.3	1889.1	1949.2	1664.8	1686.7	1860.7	1853.7	1865.8	1762.8
0	0	0	15.638	2.081	12.048	50.782	118.13	240.15	372.85	542.38	722.82	949.17	1143.3	1328.3	1528.9	1702.8	2007.7	2215.5	2396.1	2652.2	2760.3	2676.4	2870.9	3052.9	3231.8	3286.2	3545.1	3610.9	3796.3	3774.5	4055.5	4020.3	4188.2	4257.5	4317.4	4478.5	4493.2	4683.2	4887.2	4916.9	4996.2	5086.8	5132.3	5132.3	5180.6	5222.6	5163.5	5282	5257.7
29.435	0	0	0	0	0	7.9182	43.777	89.494	22.362	56.271	74.44	95.804	125.46	152.71	168.83	231.11	263.82	331.83	369.98	481.02	589.46	607.44	665.56	726.7	712.7	776.56	852.08	842.7	837.86	867.59	841.28	831.07	832.27	876.53	877.7	916.91	914.54	908.38	902	899.93	879.31	871.95	866.19	922.26	925.08	942.62	963.82	978.8	992.55
0	0	0	2.513	5.6012	8.4736	18.896	15.678	23.536	23.116	28.972	23.057	19.27	28.234	26.276	31.231	50.235	58.84	84.54	113.14	151.97	183.78	232.03	278.67	316.78	355.05	372.12	397.62	451.82	472.44	517.46	507.24	506.76	510.69	527.24	585.09	632.68	679.66	766.63	791.25	875.57	920.58	1009.4	1046.9	1127.2	1199.9	1285	1271.8	1315.9	1354.2
0	0	0	54.285	56.148	78.189	129.52	188.85	248.06	260.78	397.09	439.6	560.88	641.09	657.75	714.74	838.43	972.05	1126.4	1332.2	1431.5	1618.8	1697.6	1807.7	1928.2	2054.1	2088.6	2272.4	2366.4	2492.6	2755.6	2810.4	2890.7	3149.4	3277.9	3470.9	3677.5	3747	3965.7	4121	4062.8	3985.9	4053.3	4284.6	4375.7	4361.9	4253	4220.1	4308.5	4496.1
3.3527	28.642	19.373	0	23.756	0	0	0	53.586	100.02	192.21	258.43	304.05	539.76	498.43	581.49	743.79	849.8	1021.8	1317.2	1506	1689.9	1762.1	1903.6	2036.6	2260.3	2430.8	2613.3	2848.6	3134.2	3315.8	3356.2	3642	3660.2	3777.1	4036.8	4107.3	4275	4449.4	4674.3	4936.8	5133.9	5385.6	5675	5593.9	5804.3	5899.2	6029.8	6135.1	6272.4
1.1836	0	1.5148	0	0.63048	0	52.868	96.389	120.73	211.34	393.49	542.45	736.28	892.67	1020.6	1171.1	1186.7	1341	1504.1	1776.7	1975.2	2252.7	2365.7	2610.4	2685.7	2896.8	2972.1	3107.4	3340.2	3527.3	3541.7	3578.6	3715.9	3813.7	3887	3999.6	4083.5	4069.5	4124.5	4214.9	4411.2	4406	4548.4	4544.6	4585.4	4537.1	4768	4806	5005.5	5031.1
16.001	39.897	22.005	17.09	0	0	0	0	5.274	67.213	141.34	179.94	283.15	317.15	362.45	432.92	591.4	699.34	872.38	1017.8	1068.6	1239.8	1355.4	1417.2	1567.6	1676.3	1745.7	1894.2	1997.8	2207.6	2429.6	2607.8	2679.7	2772.2	2856.5	3048.6	3153.2	3252.5	3300.1	3381.6	3488	3547.4	3611.1	3761	3867.9	3928.8	3883	3913.3	3982.1	3895.2
0	0	0	7.6273	3.9154	17.805	27.172	61.143	89.76	167.31	229.8	320.73	404.99	448.51	522.05	535.04	687.57	1083.9	1357.9	1535.8	1243.6	1424.9	1545.5	1620.5	1695.3	2610.6	1992	1996.7	2455.7	2196.4	2613.2	2676.9	3047.9	3205.2	3166.2	3353.5	3428.2	3526.6	3683.8	3859.6	4012.2	4012.2	4299.1	4327.1	4396.5	4649.4	4510.6	4696.5	4772.8	4657.7
19.291	0	32.57	36.263	0	0	0	0	0	0	0	0	0	0	0	0	0	0	9.7128	56.063	56.924	135	201.48	217.71	238.56	258.03	282.35	365.4	410.5	446.85	488.21	574.01	580.51	666.7	719.32	761.27	746.51	794.01	907.84	1083.4	1148	1153.5	1175.1	1181.6	1323	1402.7	1442.2	1515.3	1671.6	1845.5
0	0	0	4.0929	22.901	30.673	58.547	139.85	164.93	216.54	399.57	509.05	644.45	807.87	1020.4	1153.1	1298.7	1473.1	1926.1	1860.9	2069	2079.6	2233.3	2376.4	2504	2625.9	2755	2751.4	2923	3102.9	3036.7	3214.8	3389.5	3443.7	3331.7	3545.5	3640.3	3648.8	3685.1	3596.3	3692.3	3616.1	3633	3701.6	3736.5	3696.5	3712.6	3716.7	3537.1	3622.5
0	7.5262	3.4214	0	0	0	24.973	27.605	80.304	103.6	161.68	227.35	292.71	337.7	377.95	458.25	484.56	495.41	578.05	609.37	638.78	693.22	734.39	725.89	817.98	799.59	861.03	917.93	905.64	1008.9	965.11	990.84	1056.7	1077	1254.8	1255.6	1276.9	1308.4	1290.1	1330	1413	1389.7	1376.2	1413.1	1434.2	1480.6	1490	1518.7	1534	1512.1
0	0	0	0	9.5613	24.816	47.553	65.895	142.92	187.82	266.63	340.05	425.48	539.12	615.41	692.37	767.47	851.58	967.37	1101.3	1238.3	1366.4	1398.1	1437.7	1467	1542	1541.7	1686	1739	1684	1826.4	1850	1852.9	1932.8	1983.5	2039	2118.4	2115.3	2201.3	2259	2327.7	2344.4	2430.2	2484.4	2527.8	2588.6	2619.3	2652.2	2689.5	2687.6
0	0	0	0	0	4.8004	23.582	42.122	96.72	173.71	236.09	376.48	492.72	660.88	791.5	902.52	1092.6	1238.2	1413.9	1593.7	1760.8	1923.7	2242.8	2473.5	2639.1	2806.1	3000.9	3076.2	3012.4	3022.2	3157	2807.2	3439.7	3574.7	3535.6	3612.7	3689	3560.3	3743.5	3598.7	3645.3	3670.6	3594.2	3581.3	3576.4	3782.2	3696.3	3762.7	3820.3	3684.5
0	14.146	0	1.7688	1.4398	0	15.534	37.632	67.365	105.46	138.33	174.78	265.84	318.22	368.56	431.63	483.09	575.84	459.11	515.76	578	664.3	708.8	812.43	860.55	939.8	1020.7	1017.5	1141.8	1173.4	1539.3	1658.2	1291.6	1324.6	1375.8	1448.9	1461.7	1532.4	1592.4	1618.8	1654.5	1698.2	1727.3	1772.9	1784.3	1820.6	1796.3	1857.8	1794.6	1856.4
0	142.62	23.59	11.354	10.921	4.6079	0	0	35.4	71.256	157.92	199.24	268.59	321.1	386.68	396.82	494.97	535.89	579.34	596.36	624.25	625.63	637.08	660.51	718.15	751.91	782.59	832.8	849.19	866.97	952	1006.5	1074.6	1097	1198.2	1280	1312.9	1446.6	1529.3	1614.6	1685.9	1758.5	1832.6	1891.5	1881.2	2204.9	2220.9	2170.7	1953	2030.9
0	11.859	9.7643	0	0	0	24.498	66.891	43.192	122.13	162.16	237.39	117.48	181.17	229.72	367.95	379.78	441.3	499.94	628.38	678.08	706.72	733.83	747.56	758.93	734.27	791.83	834.91	940.7	879.79	1085.2	1124.1	1086.5	1175.4	1264.4	1312.7	1364.9	1426.6	1594.7	1562.2	1791.4	1853.5	1977	1951.4	2011	1984.7	2132.5	2253.1	2265.4	2357.3
0	4.71	0	0	0	9.7205	14.451	15.834	50.591	91.991	143.36	192.38	250.28	310.98	365.09	430.99	488.53	470.46	527.9	585.79	653.57	694.92	707.11	783.54	806.1	830.72	878.09	933.61	1007	1025.9	1077.5	1118.1	1146.6	1216.4	1286	1338.4	1425.5	1473.2	1571.9	1675.8	1740.1	1912.9	2026.5	2076.7	2202	2224.2	2247	2325.8	2395.9	2401.7
67.147	58.58	19.259	0	0	0	0	0	0	0	0	36.437	60.408	116.28	182.7	197.67	229.04	286.03	375.01	395.34	426.26	480.59	563.67	565.47	608.69	601.07	665.38	727.1	829.95	823.98	904.88	912.41	982.9	1049.4	1089.6	1127.1	1275.8	1275.5	1404.6	1444.4	1422.2	1463.2	1487.5	1501.1	1530.8	1468.5	1496.2	1585.1	1634.7	1560.5
0	0	0	4.7211	24.765	46.805	63.012	83.457	106.5	145.13	177.37	239.11	264.24	289.81	343.72	385.48	457.95	529.52	606.92	681.43	814.34	889.37	951.93	1026.3	1149.8	1242.2	1322.9	1468.8	1561.6	1706.2	1841.1	1863.3	1964.1	2097.6	2199.5	2243.3	2367.3	2375.9	2496	2584.7	2663.4	2734.8	2800.6	2816.7	2853.3	2908.4	2855.9	2911.7	2930.6	2983
0	0	0	0	4.4879	10.723	17.175	15.083	10.866	12.457	19.526	20.786	20.973	22.394	17.597	40.119	30.439	32.209	67.63	107	185.21	234.82	230.9	243.8	265.04	441.16	487.56	625.75	709.67	828.5	821.81	857.25	920.76	975.26	1056.6	1113.6	1203.5	1276.3	1395.3	1545.8	1721.1	1769.5	1730.2	1768.5	1829.4	1859.2	1973.5	2063.7	2145.4	2248.8
12.883	11.276	0	0	8.2191	0	0	0	0	0	0.83795	6.2054	9.2139	38.073	37.626	57.16	64.497	77.387	102.22	114.77	131.08	147.96	190.61	167.57	172.26	174.14	178.37	184.86	219.16	260.01	260.04	252.95	239.25	267.8	285.64	324.67	390.9	364.82	412.65	382.15	415.91	384.47	405.24	409.67	443.79	449.38	477.35	499.88	481.06	463.24
0	0	1.7056	3.055	8.3585	2.1962	0	0	0	0	6.2535	19.129	15.425	10.707	6.7244	10.656	23.065	36.419	59.934	74.408	107.1	152.58	172.31	222.55	257.81	287.86	338.37	380.87	419.69	465.91	491.83	491.42	526.06	550.4	596.86	594.46	635.65	644.71	644.07	652.62	708.67	785.06	786.04	788.79	815.5	843.16	831.28	713.33	697.39	702.43
24.158	6.9205	0	0	0	0	1.4888	67.162	160.5	289.4	432.93	594.79	756.87	919.37	1232.8	1225.7	1385.7	1527.6	1739.7	1959.3	2090	2126.2	2433.3	2434.1	2587.8	2728.8	2850.8	2980.1	3020	2983.2	2898	2937.3	2777.5	2797.4	2833.1	2900.1	2919	3034.5	3087	3183.5	3048.9	3099.1	3134.1	3273.1	3263.3	3400.1	3425.5	3424.5	3558.5	3444
0	0	0	0	25.211	91.619	123.53	216.84	332.05	477.53	625.09	744.2	893.51	1016.2	1151	1246.7	1333.2	1548.7	1661.1	1810.1	2021.4	2117.8	2252.6	2308.2	2423.7	2508.1	2635.8	2705	2808.7	2891.3	2952.3	2978.3	3081	3197.3	3200	3310.2	3441.3	3465.4	3541.4	3628.9	3618.5	3803.6	3748.2	3797.6	3807.3	3814.4	3917.4	3897.4	3918.7	3946.8
0	0	0	7.3928	12.168	4.4236	1.2113	8.6041	2.1234	24.684	25.199	42.147	56.584	52.79	57.69	60.345	83.86	104.47	109.07	133.21	183.03	167.87	155.16	180.77	192.36	183.53	204	241.6	217.68	214.81	250.57	269.4	231	191.81	171.84	135.82	101.66	91.197	80.449	79.585	69.091	77.264	70.03	79.139	60.218	49.68	46.807	35.122	27.917	36.544
36.677	28.515	12.955	12.83	0	0	0	0	0	0	0	0	0	0	0	0	0	0	0	0	0	0	0	0	30.465	58.585	105.9	178.78	298.77	340.03	429.08	499.82	593.98	669.55	753.83	824.71	905.97	966.4	991.34	1025.8	1044.7	1193.3	1259.7	1287.9	1305.1	1259.7	1340.7	1335.4	1393.9	1341.1
8.5198	18.4	0.18972	0	9.7086	0	0	0	0	0	0	1.3222	126.71	145.46	176.99	220	272.2	361.69	431.61	506.31	585.95	702.73	746.96	868.79	925.84	1014.4	1091.4	1272.1	1395.2	1572.5	1591.5	1687.3	1594	1698.6	1736.2	1738	1951.4	1970.3	2002.9	2026.3	1991.8	2237.8	2096.5	2288	2384.4	2296.7	2416.8	2510.3	2347.4	2494.6
0	0	18.937	2.6467	38.767	0	145.36	224.51	405.88	636.36	1032.6	1281.9	1553.7	1852.9	2097.7	2361.5	2614.9	2835.1	3176.3	3425.7	3475.8	3765	3956.1	4002.3	4259.4	4553.7	4663	4918.2	5143.7	4900.9	5058.2	5033.5	5289.7	5343.1	5453.7	5522.7	5811.9	5801.6	5871.1	6010.7	5961.8	6135.2	6233.9	6354.3	6414.2	6591.9	6560.3	6634.2	6800	6913.9
0	0	0	26.782	154.45	294.3	381.14	547.67	749.76	949.05	1273.2	1617.4	1908.4	2368.5	2680.8	2812.9	3119.3	3427.8	3427.2	3421.9	3509.3	3488.1	3735.8	3846.9	3532.4	3184.3	3472.6	3368.3	3334.7	3256.6	3624.2	3429.2	3362.5	3431.1	3394.8	3389	3510.6	3556.1	3654.2	3749.1	3708.8	3761.9	3816.7	3934.5	3797.6	3734.2	3892.6	3843.7	3963.3	3986.1
0	0	0	75.492	151.23	380.67	505.9	584.17	768.13	838.6	874.05	1077.5	1097.8	1346.7	1311.7	1399.8	1054.8	1244	1306.6	1369.7	1213.1	1366.3	1440.4	1427.6	1414.6	1485.6	1513.7	1458	1558.1	1595.7	1596.5	1661.5	1647.1	1727.4	1700.6	1896.7	1914.3	1890.9	1818.6	1890.2	2021.8	2019.5	2038.7	2077.4	2044.7	2147.5	2081.1	2101.8	2093	2104.5
0	0	5.5271	12.457	11.759	20.405	0	0	9.7651	2.1801	29.795	16.46	113.53	162.15	56.769	12.09	27.92	44.724	68.885	64.877	66.14	140.66	220.45	176.35	239.75	276.66	362.28	476.01	553.53	614.66	663.04	774.89	871.12	969.05	1125.7	1235.7	1266.1	1352.4	1445.4	1473.8	1559.5	1544.9	1595.8	1628	1683.8	1702.7	1766.4	1771.2	1975.3	2075.9
0	0	0	0	0	35.302	76.678	167.87	307.3	416.39	566.92	678.86	840.21	967.02	1104.7	1241.7	1373.6	1476.8	1703.9	1882.9	2057	2120.6	2359.4	2473	2745.4	2900.1	3035.6	3047.8	3336	3440.6	3505.6	3532.1	3614.8	3621.5	3624.6	3709.2	3799.8	4000.2	4123.8	4278	4391.3	4511.9	4825.1	4901.9	4934.5	5062.7	5151.9	5223.3	5296.3	5413.4
0	0	0	9.149	39.911	56.92	57.637	88.884	123.22	195.62	257.04	282.13	355.38	401.57	449.31	532.69	552.25	712.22	825.69	1019.6	1210.9	1338.1	1422.6	1511.5	1666.3	1721.6	1953.1	2130	2188.6	2477	2624.5	2433.5	2723.4	2817.9	2931.9	3140.8	3178.3	3110.8	3203.2	3272.7	3558.9	3610.3	3383.5	3363	3429.3	3251	3284.3	3403.8	3379.9	3464.5
41.519	47.213	76.076	0	0	0	0	0	98.037	177.63	396.18	584.28	823.4	869.44	966.95	1227.1	1379.4	1445.7	1627.8	1867.1	2240.3	2305.5	2529.7	2852.5	2835.7	2928.2	3252	3220.7	3687	3873.3	3771.9	4179.9	4357.1	4283.8	4615.8	4804.6	5060.4	5148.4	5202.6	5336.6	5479.4	5553	5758.4	5867.4	6057.6	6096.7	6135.4	6322.6	6218.7	6347.7
0	0	0	0	79.255	189.87	321.13	503.89	617.36	855.83	1096.6	1276.1	1451.3	1674.5	1926.3	2089.5	2248.1	2433.6	2553.3	2793.4	2828.8	2930.9	2948	3116.4	3110.1	3207.4	3241.3	3316.8	3391.8	3442.8	3459.8	3541.2	3540.3	3560.1	3526.9	3608.1	3593	3545	3508.1	3545.9	3562.8	3592.2	3615.2	3680.2	3790.8	3744	3743	3778.9	3826.5	3818.9
0	11.763	0.12218	42.522	13.157	0	0	19.524	47.674	67.435	155.56	212.97	300.18	333.76	425.37	432.71	533.35	642.69	707.14	775.44	810.94	897.25	942.11	1014.1	1037.4	1101.8	1155.7	1209.1	1312.8	1404.5	1591.2	1689.3	1721	1824.3	2016	2182.2	2307.4	2388.3	2550	2992.1	3099.1	3063.6	3259.2	3504.7	3584.3	3586.5	3669.5	3622.8	3645	3675
9.3002	9.7797	0.66655	0	0	0	0	20.669	76.028	148.65	236.92	311.19	410.99	538.42	621.64	758.01	834.31	898.14	981.71	1094.8	1173.7	1238.9	1317.6	1325.2	1370.3	1309.3	1423.6	1495.4	1529.5	1571	1605.5	1635	1618.1	1758.9	1812.2	1852.1	1971.5	2006.6	2071.1	2230.2	2262.7	2298.9	2441.9	2532.3	2629.6	2717	2768.3	2861.8	2875.3	3020
0	0	116.38	0	76.724	60.363	46.191	148.67	170.05	258.31	306.1	486.91	544.89	658.08	777.19	793.75	1008.9	1081.7	1115.4	1295.7	1424	1652.6	1802.4	1973.7	2068.5	2366.5	2451.6	2636.5	2870.7	3004.4	2981.9	3252	3459.5	3752.2	3855.3	4098.4	4302.3	4483.9	4527.9	4822.9	4750.7	5062.7	5170.1	5275.2	5238.6	5379.1	5412.7	5519.3	5499.9	5521.1
0	0	0	6.7761	10.204	12.408	45.237	73.589	89.003	99.502	120.27	171.64	204.05	259.94	331.82	375.22	475.34	530.31	641.1	695.82	843.83	970.58	1140	1216.6	1271.1	1353.1	1457.7	1527.1	1691.8	1713.9	1747.9	1845.9	1919	2023.3	2145.5	2220.2	2246	2214	2318.3	2345.2	2415.7	2521	2611.6	2625.6	2625.5	2721	2752.2	2684.2	2809	2711.2
0	1.0678	5.2004	0	1.2499	0.063956	10.98	16.215	18.96	15.482	43.813	68.434	81.182	112.57	116.18	140.2	183.16	225.31	266.44	340.28	414.14	477.42	539.54	622.09	696.6	774.82	878.97	979.35	1058.3	1144.7	1288.3	1287.9	1383.1	1478.4	1531.2	1666.1	1744.7	1898.2	2030.7	2059.2	2307.5	2411.7	2613.2	2675	2783.4	2795.4	2819	2968.4	3037.2	3271.9
0	0	2.4995	3.4605	7.2594	0	0	0	12.592	17.794	19.43	35.394	26.163	23.035	36.003	45.858	77.688	115.57	146.36	178.56	237.98	263.61	314.19	355.85	412.97	438.67	484.01	548.32	591.37	657	741.65	779.85	804.65	854.92	887.41	961.41	984.34	976.22	999.53	1033.7	1043.5	1092.1	1133	1137.7	1146.2	1189.5	1120.3	1154	1075	1052.7
0	0	0	0	6.4684	0.89139	18.883	23.458	34.275	40.372	58.986	62.47	303.55	427.6	517.07	641.64	708.26	795.06	904.14	996.31	1128.4	1184.6	1269.2	1365.7	1445.5	1555.1	1619.8	1603.6	1666.9	1738.8	1728.6	1817.1	1906.5	2013.6	2031	2159.8	2307.8	2411.1	2510.9	2594.2	2720.8	2729.8	2898.1	3006.6	3056.6	3215.7	3198.3	3364.4	3416.7	3549.2
0	0	0	22.598	6.8954	0	12.466	19.321	0	0	13.272	0	0	0	0	0	0	0	0	0	0	0	0	0	0	0	0	0	31.966	104.78	170.74	238.63	321.93	443.95	532.73	630.92	695.31	788.05	860.65	971.7	1006.4	1040.2	1040.3	1170.5	1203.7	1220.7	1285.9	1367	1357.2	1260.7
0	0	0	0	11.082	15.423	22.639	37.672	57.406	84.751	101.65	143.72	154.73	159.16	220.77	266.13	313.85	350.78	440.35	501.64	540.01	573.93	627.66	701.98	795.05	842.34	910.08	962.85	987.24	1092.4	1104.4	1150.8	1159.1	1196.4	1250.3	1280.8	1303.7	1349.1	1401.9	1473.7	1539	1590.9	1640.9	1652.7	1699.3	1709.8	1700.1	1745.5	1738.6	1782.5
0	0	3.5795	17.487	0.62262	0	10.671	0	0	0	0	0	0	0	0	0	0	0	0	0	0	0	0	0	0	0	0	1.6137	33.688	69.781	94.454	110.92	151.62	193.56	258.61	290.65	346.97	397.28	483.43	525.36	616.47	700.38	781.91	836.9	926.96	1004.6	1029.4	1090.4	1125.5	1123.6
0	0	0	19.739	10.038	2.7204	42.532	44.144	72.016	31.641	68.172	85.65	103.69	87.571	108.28	153.65	165.41	209.17	247.14	292.47	352.89	382.69	453.15	523.75	563.99	652.04	745.53	891.92	959.17	1073.8	1079.9	1088.2	1221.5	1144.8	1277.3	1319.6	1404.7	1432	1472.2	1530	1529.9	1606.2	1666.4	1697.2	1742.7	1790.5	1732.7	1810.8	1783.2	1793.3
0	1.5837	0	17.429	19.577	0	0	3.0008	37.66	67.585	80.587	121.76	206.24	217.61	230.77	251.15	303.61	314	356.37	380.03	429.64	491.41	539.33	555.38	593.03	665.6	685.74	764.38	850.1	952.59	1045.5	1144.4	1478.8	2009.8	2159	2382.2	2564.6	2659.5	2851.4	2897.1	3048.4	2862.8	2864.2	3167.9	3246.4	3353.7	3393.5	3553.8	3539.3	3659.9
22.357	41.594	0	11.423	0	0	0	46.576	226.66	425.58	635.1	859.2	1114.9	1387.7	1642	1990.8	2209	2563	2929.1	3419.1	3888.2	4365.8	4645.1	5178.7	5508.3	5542.4	6060.4	6438.4	6919.9	7252.2	7424	7766.9	8032.9	8200.4	8499.7	8566	9082.8	9161.9	9462.3	9402.2	9665.7	9982.3	9733.3	9930.5	9941.3	9952.4	9954	10103	9919.6	10007
0	3.2519	4.1304	0	11.837	11.649	0	25.288	59.71	132.94	186.07	264.23	344.56	375.08	491.45	553.78	691.76	765.85	885.52	982.03	1110.8	1247.9	1339.7	1479.8	1533.9	1640	1773	1817.1	1904.6	1980	2047.3	2061.2	2068.6	2161.3	2231.3	2241	2215.3	2367.4	2295.1	2301.4	2382.2	2371.7	2407	2389.9	2439.5	2531.3	2484.2	2489.3	2513.5	2501.4
0	19.306	25.302	0	0	0	27.335	21.582	101.04	167.8	292.1	418.68	426.23	456.24	621.03	730.79	763.39	813.97	902.36	954.45	982.45	923.88	943.9	1191.7	1096.1	1157.2	1160	1156.9	1240.6	1267.9	1259.5	1096.4	1263.3	1236.6	1276.1	1316.8	1339.5	1372.7	1452.1	1423.5	1381.3	1448.2	1480.4	1527.5	1529.1	1535.5	1575.6	1642.9	1598.2	1625.9
0	0	0	5.8856	0	10.467	2.8791	3.7273	15.29	10.448	13.092	12.542	21.912	0	0.80603	0	0	0	14.255	12.264	9.4674	25.022	30.515	41.215	40.718	51.203	60.893	57.466	70.063	84.982	93.098	108.77	125.62	443.71	481.94	522.58	602.2	644.6	689.75	725.89	792.52	858.58	864.14	893.94	953.53	976.37	1027.3	1024.7	1014.4	1019.1
1.7314	8.2899	12.013	1.7661	0	0	0	0	0.22804	10.441	17.033	18.53	2.0454	0	0	0	0	0.31363	28.276	11.648	52.802	70.087	34.812	107.9	112.42	149.28	177.26	191.37	147.56	194.11	113.15	213.71	275.48	250.07	282.63	319.77	326.48	311.86	346.71	357.32	358.24	368.78	369.36	372.62	384.25	405.28	381.89	388.24	368.67	399.07
0	6.988	0	22.002	9.6009	0	0	0	0	0	0	0	0	5.4594	15.287	31.016	32.842	43.099	75.711	100.07	104.57	106.69	105.38	124.1	100.39	125.91	109.88	120.69	147.69	161.52	154.93	164.61	136.54	163.37	162.49	195.54	265.31	283.02	328.78	331.9	339.81	350.85	378.05	391.52	429.69	429.04	468.94	520.15	506.48	505.32
0	0	0	0	0	0	16.834	48.701	115.96	182.64	257.76	334.01	402.15	502.15	561.17	688.51	779.47	848.22	989.51	1096.3	1219.8	1331.4	1413.8	1520.3	1596.8	1662.7	1706.9	1861	1838.7	1900.4	1961.4	1893.5	2020	1984.3	2037.9	2137.9	2270.7	2292.9	2357.6	2353.3	2354.3	2350.3	2461.2	2469.9	2489.5	2518.4	2573.5	2767	2668.4	2668.9
0	2.0467	10.133	14.45	5.6534	6.9514	26.734	46.335	88.406	99.668	153.45	206.42	262.68	279.83	327.02	378.45	390.07	448.65	503.03	483.81	611.38	629.01	643.01	691.76	543	562.16	565.3	597.13	614.75	924.08	941.06	996.88	988.11	685.58	967	950.54	971.45	997.82	995.96	995.73	1024.2	964.28	988.66	1005.8	958.55	993.29	964.43	844.47	800.43	820.72
0	0	0	0.015847	3.4128	5.9684	21.536	40.094	75.303	106.69	157.59	192.39	233.33	252.82	285.43	328.07	378.72	374.1	436.28	432.33	499.19	521.71	512.42	543.08	579.99	614.13	706.37	793.55	833.76	933.5	973.26	1089.4	1110.2	1228.9	1338.9	1325.5	1417.5	1532	1580.5	1621.5	1761.5	1761.6	1849.9	1870.8	1968.5	1983.1	1969.1	2080	2072.2	2091.9
0	6.9809	0	0	7.9964	2.6548	13.376	13.487	5.8614	3.813	0	0	0	0	7.3015	11.944	10.822	12.877	17.84	23.583	37.676	60.193	66.226	68.193	72.058	82.975	94.777	119.8	114.8	106.65	126.88	152.84	154.15	173.46	187.72	225.89	239.62	239.34	275.12	275.21	319.57	317.49	340.07	362.6	394.1	391.61	377.01	395.4	430.86	446.01
0	8.6312	0.59265	0	5.6369	0	17.046	40.911	94.552	180.35	246.04	328.7	378.8	462.2	523.26	639.76	841.69	787.04	888.15	928.79	1105.4	1067.3	1097.7	1243.3	1319.7	1293.8	1362.2	1367.9	1437.9	1510.5	1518.9	1528.7	1556.3	1549	1599.2	1631.5	1674.5	1657.7	1744.9	1693.2	1723.6	1754.5	1782.3	1809	1825.5	1818.5	1838.5	1848.6	1917.2	1895.1
0	9.1309	0	14.336	22.266	0	5.6499	19.398	45.246	25.049	40.293	46.187	70.614	36.834	35.865	30.484	22.793	39.783	35.519	23.75	23.084	28.401	36.194	62.24	63.919	53.832	76.127	55.19	62.609	57.383	55.121	58.388	63.34	55.603	94.702	105.7	174.25	207.59	301.75	360.12	403.27	463.29	543.34	604.85	654.58	719.88	732.9	757.2	811.79	832.3
0	0	0	7.2955	2.8542	12.53	39.204	61.541	110	169.73	252.76	315.05	409.01	444.99	526.77	662.56	790.01	846.54	1057.9	992.06	1160.5	1315.6	1415.5	1472.8	1598.9	1694	1813	1956.1	2020.2	2169.8	2209.4	2293	2419.3	2529.6	2638.8	2799.9	2855	2890.8	3131.4	3094	3301.3	3457.5	3573.3	3646.8	3732.7	3751.2	3875.7	3853.2	3886.6	3952.8
0	1.0085	2.6039	0	0.60423	3.3109	0	11.718	12.227	17.363	23.222	34.016	61.177	46.504	71.447	58.259	83.515	87.958	101.3	120.35	149.43	146.88	181.15	202.75	202.1	215.74	231.02	223.34	243.06	259.88	239.48	274.61	254.03	284.49	282.48	302.3	321.2	313.35	326.62	330.67	347.86	354.72	363.53	373.34	353.2	336.53	362.84	339.64	344.75	337.95
0	0	0	6.0864	107.83	190.96	343.46	456.54	571.68	667.24	782.25	721	806.26	897.23	968.96	981.08	1091.1	1119.3	1211	1265.2	1385.8	1467.7	1256.5	1623.4	1699	1882.4	1922.6	2077.3	2873.7	3026.2	3081.4	3255.1	3426.4	3452.3	3507.1	3693.9	3686.2	3848.9	3936.7	4032	4122.4	4106.2	4253.8	4347.5	4282.5	4342.2	4366.9	4465	4464.6	4444
0	0	0	43.415	60.995	70.395	68.879	105.09	243.36	376.61	528.46	721.37	937.26	1149.5	1246.6	1479.7	1539.9	1649.5	1869.1	2021.3	2208.6	2141.2	2551.5	2640.2	2776.8	2903.2	2963.9	3105.3	3293.9	3338.1	3479	3588	3669	3705.4	3825.4	3747.1	4080.4	4036	4232.5	4182.1	4178.7	4303.5	4362.6	4411.8	4489.9	4517.3	4628.4	4598.2	4675.5	4696.4
0	0	0	6.3861	6.8863	8.8319	10.014	10.966	25.849	23.735	27.163	20.912	25.03	28.397	26.48	40.226	46.975	78.246	118.37	148.01	192.37	245.66	246.45	317.2	356.77	433.44	512.78	592.85	688.37	765.2	842.7	962.61	1037.8	1163.9	1261.5	1366.7	1499.3	1494.7	1612.3	1671.9	1657.9	1699.1	1710.7	1755.5	1902.3	1905.6	1931.1	1993	1967.7	2034.2
0	0	0	0	4.1117	6.9854	14.805	37.469	87.75	136.26	220.03	299.44	413.67	469.15	586.35	616.58	660.67	759.93	864.81	930.77	1060.4	1103.9	1222.9	1282.8	1325.2	1422.6	1488.2	1570.9	1613.1	1708.6	1784.4	1838.1	1883.3	1964.8	2011.2	2096.8	2161	2264.1	2337	2445.6	2471.3	2520.7	2576.7	2616	2658.8	2727.1	2772.2	2826.9	2810.8	2856.4
0	1.6621	0	0	0	7.0149	9.9062	15.564	22.304	25.618	47.651	50.601	60.566	87.913	92.052	108.65	104.85	105.8	127.87	143.15	150.79	133.78	141.54	140.18	149.65	146.92	171.02	183.68	208.02	191.06	175.75	161.55	208.87	209.37	273.04	261.72	252.99	281.38	271.12	277.21	288.78	281.52	314.8	308.97	302.98	269.8	278.1	289.29	307.59	319.69
0	0	0	6.0548	0	21.836	24.96	31.411	43.284	35.008	57.194	62.825	81.95	84.238	105.09	124.97	126.24	182.94	226.96	277.72	333.55	394.12	448.51	500.32	512.75	587.14	646.78	703.69	726.49	785.27	793.52	827.58	806.29	835.32	831.84	892.18	950.5	1016.7	1081.3	1157.5	1179.9	1275.6	1374.4	1417.7	1486.3	1507.4	1547.2	1568.7	1623.1	1640.5
0	0	0	0	57.239	97.387	190.42	303.72	470.83	639.2	814.55	1007	1210.6	1402.7	1548	1766.3	1919.2	1984.2	2204	2344.9	2491.1	2591.7	2689	2741.9	2806.6	2971	2754.9	3063.9	2925.8	3095.6	3137	3118	3238.3	3343.4	3376.2	3351.7	3381.6	3490.3	3618.3	3904.7	3882.1	3925.3	3990.4	4093.3	4267.8	4418.3	4337	4383.5	4410.7	4563.6
0	0	0	74.045	77.435	46.545	31.468	108.11	108.21	140.97	199.28	307.48	417.29	469.66	596.68	669.95	778.9	817.95	922.62	933.61	1088.3	1102.5	1179.4	1202.9	1210.4	1231.9	1248.5	1221.3	1266	1227.3	1281.3	1227	1241.1	1259.2	1269.8	1273.4	1302	1253.5	1301.8	1254.3	1262.7	1228.6	1273.5	1285.1	1264.4	1326.7	1374.9	1347.2	1416.7	1300.7
0	0	0	0	10.586	30.279	44.521	109.65	193.55	293.19	432.08	579.74	697.97	775.06	927.4	1096.4	1263	1373.4	1483.8	1658.9	1856.1	2019	2145	2287.4	2436.8	2627.2	2714	2863.9	2946.3	3158.4	3251.2	3301.9	3371.1	3406.8	3415.1	3407.4	3461	3536.8	3639.9	3743.5	3687	3662.5	3999.6	3944.5	4103.9	4049.2	3869.3	3840.5	3896.1	3861.4
12.722	35.524	25.477	6.0356	0	0	0	0	0	0	0	0	0	4.5979	11.663	8.2854	26.164	20.715	32.883	51.471	77.93	115.14	153.02	166.2	186.1	223.87	266.25	276.1	301.62	316.55	334.98	387.23	423.13	486.18	627.48	731.44	762.39	805.55	823.81	846.9	830.16	916.34	953.26	970.61	978.23	1018.1	1019.8	1023.8	947.13	1005.3
6.5621	19.517	0	27.441	0	0	0	15.445	20.952	91.574	133.54	214.99	248.23	343.09	412.92	429.63	551.65	667.8	783.38	923.15	944.33	1053	1095.4	1179.6	1252.6	1344.7	1479.7	1515.7	1658.6	1705.2	1868.4	1905.9	2193.8	2315.4	2456.5	2707.4	2919	3141.6	3407.5	3119.9	3390.1	3553.7	3822.8	4191.3	4306.8	4353.3	4650.6	4752.9	5024.6	4895
0	0	28.847	0	17.899	11.929	26.167	17.919	68.117	62.192	50.896	44.568	34.83	41.788	5.7103	37.518	50.538	83.938	175	235.44	343.23	434.96	562.48	703.11	783.24	853.88	1070.9	1100.7	1332.9	1404	1493.4	1467.7	1719.2	1864.4	1968.2	2037.8	2193.7	2197.2	2468	2462.3	2589.4	2688	2776.1	2829.4	2986.9	3035.4	3089	3142.6	3269.3	3259.5
0	3.6671	0	0	1.5877	11.216	0	0	0	0	0	0	0	0	0	0	0	0	0	0	32.207	57.189	66.472	117.29	126.51	190.3	217.64	301.31	375.37	517.3	609.34	751.98	798.12	915.94	1010	1105.2	1199.4	1325.9	1440.3	1622.9	1707.4	1705.4	1768.6	1808.4	1815	1854.1	1940.1	2004.4	2017.3	2088.7
0	0	0	7.8119	11.041	45.14	3.3918	47.997	122.8	196.35	255.14	329.94	421.55	489.88	611.12	704.72	795.11	877.75	943.14	1024	1112.3	1167.5	1242.7	1348.5	1422.4	1496.4	1594.9	1617	1648.8	1638.1	1683.9	1749.6	1766.9	1861.3	1919.2	1899.2	1552.4	2060.4	2089.1	2079.1	1302.6	1336.2	1305.8	1306.8	1276.4	1287	1289	1291.4	1290.2	1297.6
0	0	0	3.344	4.0051	6.7795	8.9371	34.36	69.504	133.63	209.08	265.28	356.01	436.03	531.79	615.84	705.29	826.04	903.81	1036.5	1124.8	1199.8	1260.3	1325.1	1424.5	1524.6	1568.9	1654.8	1743.2	1936.1	1960.3	2049.5	2070.5	2190	2259	2200.3	2241.4	2252.5	2235.9	2292.8	2331.5	2446.4	2402.3	2559.7	2579.3	2459.5	2512.6	2603.5	2567	2700.5
12.832	7.1173	0	0	0	0	0	6.9569	44.683	94.845	177.75	229.97	340.06	410.28	507.24	559.02	656.04	731.58	822.22	870.46	881.22	953.68	965.7	1011.5	1044.8	1045.7	1030.9	1054.7	1044.9	1114.8	1129.2	1181.4	1135.8	1035.3	1019.1	1034.5	1020.7	1012	1022.7	944.87	956.85	768.75	804.41	818.99	905.49	903.62	921.28	857.29	847.61	813.54
0	0	0	2.1416	36.823	26.302	20.639	37.078	62.056	125.33	166.08	205.85	275.78	343.82	400.51	454.55	538.14	567.41	680.37	696.3	845.88	894.38	988.17	1058.3	1117.4	1203.1	1243.9	1299.9	1332.6	1353.2	1473.5	1523.6	1520.3	1560.9	1600.6	1645.5	1615.1	1670.2	1666.3	1662	1652.4	1678.4	1493.8	1526.9	1727.5	1749.1	1663.4	1725	1663.4	1666
27.781	14.819	0	0	0	0	0	0	0	0	0	5.9683	0	11.998	13.88	23.998	89.039	168.59	290.98	452.83	527.13	675.53	743.38	891.67	1004.5	1107.3	1206.3	1206.7	1414.3	1619.9	1765.7	1838.1	2155.8	2292.2	2501.6	2264.2	2393.8	2544.2	2574.8	2613.9	2673.5	2688.6	2686.2	2723.3	2762.7	2790.3	2879.5	2865.8	3030.1	3024.2
0	0	25.566	0	13.405	41.993	35.148	57.908	67.584	52.82	60.955	96.907	127.61	138.69	181.7	179.59	261.2	362.94	495.57	598.09	670.19	819.36	917.65	1023.5	1062.6	1236.7	1262.5	1426.2	1486.6	1608.2	1743.4	1847.9	1771.1	2069.5	2194.7	2374	2594.6	2669.5	2899.6	3011.8	3145.3	3323.3	3419.9	3714.2	3901.2	4024.3	4133.6	4118.6	4225.3	4377.8
0	0	2.9221	0	0	13.921	13.209	21.425	42.432	46.588	56.14	71.625	86.284	93.184	112.86	118.39	135.42	175.38	225.39	289.84	333.48	395.54	484.1	545.7	661.19	697.09	773.65	794.69	878.99	944.01	975.51	1058	1106.3	1112.1	1187.2	1274.5	1447.3	1509.1	1676.6	1703.6	1789.9	1995.7	2147.6	2217.7	2315.1	2394.4	2509.5	2621.4	2705.9	2725.7
0	0	0	0	5.0953	5.752	20.565	38.425	73.001	102.6	146.31	172.89	226.37	265.19	281.6	299.17	239.41	376.39	319.45	366.19	441.31	441.88	440.07	392.99	423.5	377.82	512.93	544.09	588.8	571.62	593.57	674.15	698.1	710.8	785.38	834.76	914.73	956.67	1063.4	1111.9	1198.8	1266.9	1410.2	1439.8	1518.6	1608.7	1706.6	1780.8	1821	1882.9
0	0	0	9.0882	6.8362	10.49	7.095	67.584	70.973	53.108	76.746	75.366	86.712	95.276	102.4	130.84	142.99	169.01	237.61	312.81	431.93	503.3	593.54	636.88	693.23	781.76	858.09	1018	1268.1	1270.3	1402.1	1481	1598.1	1684.4	1872.9	1940.6	2036.4	2036.4	2196.6	2398.3	2499.2	2588.7	2828.1	2846	3014.4	3108.5	3076.3	3247.9	3325.3	3413.6
0	0	0	0	95.959	170.97	317.99	444.76	588.4	698.39	846.14	909.32	1099.9	1200.5	1268.7	1297.5	1421.5	1418.9	1513.5	1556.1	1592.3	1632.5	1628.5	1636.1	1685.4	1702.1	1726	1720.4	1755	1764.8	1771.7	1795.1	1801.8	1801.7	1791.5	1795.4	1872.8	1862	1898.4	1951.8	1964.8	1948.5	1965.5	2019	2027.9	2039.2	2049.9	2046.6	2054.7	2065
0	0	0	0	10.726	11.37	20.538	70.107	144.77	224.15	319.56	466.48	555.71	653.53	751.28	848.99	915.49	977.03	1099.7	1161.5	1219.2	1243.4	1358.4	1400.2	1453.8	1488	1503.4	1557.1	1566.3	1590.6	1629.4	1669	1668.9	1730.7	1766.8	1777.1	1746.4	1833.6	1871.9	1926.8	1960	1895.1	1869.4	1843.1	1910.2	2052.3	1998.2	2052.1	2089	2227.4
36.89	15.579	0	0	0	0	0	7.6278	31.53	70.63	121.86	177.01	212.41	330.49	344.06	355.32	424.69	511.76	597.88	708.98	770.76	838.06	1155.1	998.44	1079.8	1065.1	1146.3	1195.5	1319.8	1572.1	2028.5	2094.4	2203.5	1805.7	1933	2024.7	2003.6	1993.9	2243.3	2261.7	2345.9	2283.6	2406.3	2493.2	2520	2574.2	2677.3	2638.7	2709.2	2541.9
0	8.4042	0	4.3694	0	2.5076	18.994	24.222	75.2	162.76	212.28	368.77	472.37	557.2	630.54	727.59	801.8	914.42	1044.2	1122	1185.4	1234.9	1337.8	1336.9	1379.7	1421	1522.8	1522	1508.3	1549.7	1580.4	1547	1563.3	1537	1607.9	1591	1580.6	1643.1	1716.2	1712.3	1753.2	1766.7	1855	1844.7	1850.9	1926.3	1937.7	1906.7	1922	1995.4
0	0	0	0	33.636	65.504	113.99	178.75	235.71	301.29	367.3	436.38	504.02	546.5	578.91	651.69	782.23	862.09	912.26	1041.1	1101.1	1189.2	1259.1	1379.9	1435.8	1514.4	1572.8	1711.2	1789.2	1870.3	2016.9	2120.9	2231.2	2375	2487.5	2467.7	2476.9	2464.1	2614.3	2656.9	2769.5	2759.7	2691.9	2722	2798.7	2911.7	2879.3	2786.9	2947.8	3072.1
0	0	0	2.1101	9.1201	13.193	32.56	50.366	72.207	134.57	228.79	258.56	298.87	297.64	345.76	390.37	400.17	433.44	446.77	495.77	517.75	562.18	568.91	606.28	618.96	633.36	658.66	687.15	714.2	712.27	740.5	787.31	844.83	817.15	836.7	860.34	881.94	861.46	883.25	879.66	876.33	912.03	919.8	929.43	953.24	946.02	928.7	971.52	975.4	950.07
2.1142	9.8682	4.8689	2.1997	0	0.91424	0	24.931	70.255	115.42	210.09	283.85	342.97	442.97	511.29	603.01	676.17	782.52	925.7	1057.3	1163.8	1267.9	1371	1443.4	1530.5	1561.1	1583.6	1739.9	1757.3	1850.4	1827.8	1945.1	1927.9	1970.5	2043.1	2065.6	2088.8	2157.3	2236.1	2331.9	2395.7	2410.9	2498.5	2570.4	2637.9	2622.8	2674.8	2698.6	2709.3	2753.4
0	0	0	20.19	14.362	42.536	75.991	111.62	214.63	369.01	553.04	720.22	870.24	1048.7	1153.7	1233	1358.3	1545.2	1541.9	1702.5	1893	2023.2	2126.4	2228.6	2389	2488.4	2567	2755.2	2784.6	2922.2	2961.7	3061.3	3093.4	3090.3	3223.8	3264.4	3435.4	3432.8	3546.7	3556.2	3673.6	3691	3807.3	3813.1	3831.8	3816.5	3895.7	3851	3879.8	3988.7
0	0	0	28.156	21.165	23.343	81.567	112.09	179.91	291.1	341.73	495.19	558.01	653.41	744.89	841.91	855.89	962.45	1095.1	1044.3	1091.7	1062.6	1071.9	1131.9	1056.2	1065.4	1032.7	1084.5	1122.8	1035.2	1065.2	1039.2	1075.3	1187.8	1204.4	1197.5	1276.5	1336.2	1298.8	1299.1	1352.9	1368.3	1444.1	1472.4	1501	1605.3	1692.6	1661	1762.7	1667.5
0	3.7415	5.0524	4.9949	0	3.7595	0	0	0	0	0	0	0	0	0	0	0	0	0	5.4773	26.033	44.099	72.174	101.54	126.01	167.86	215.26	257.87	308.35	365.28	415.15	459.95	500.07	574.78	654.19	752.9	896.19	977.47	1000.7	1034.1	1098.1	1179.1	1194.7	1212.6	1186	1239	1295.4	1294.9	1296.9	1268.5
0	0	0	0	11.93	2.7463	6.1232	26.552	46.187	101.1	195.38	254.73	327.78	431.38	468.78	556.68	617.86	697.4	767.47	886.17	963.24	1061.9	1108.6	1140.2	1135.3	1243.7	1249.1	1366.1	1484.9	1612.3	1604.2	1625.5	1793.2	1849.5	1929.1	1937.7	2086.8	2202	2215.2	2348	2424.4	2486.8	2542.8	2553.2	2575	2601	2690.5	2764.2	2813.3	2838.1
0	1.6364	0	0	12.807	0	14.616	40.682	113.86	190.5	270.01	380.79	511.36	574.38	679.76	779.18	996.61	982.62	1232.4	1294.7	1324.5	1385.3	1491.4	1513.7	1575.9	1718.4	1736.2	1732.8	1772.6	1820.8	1876.2	1877	1922.4	1900.8	1890.3	1866	1877.1	1807.8	1817.4	1778.9	1797.1	1848.4	1883.1	1901.4	1843.6	1817.1	1848.1	1879.5	1868.3	1812.4
0	0	0	92.251	35.219	100.14	170.9	162.76	271.35	365.22	465.25	617.64	752.26	891.62	874.21	1071.1	1233.6	1357	1537.9	1615.6	1853.3	2021.3	2089.6	2193.8	2292	2371.8	2539.6	2573.4	2654.1	2792.5	2892	2993.8	3073.6	3242.9	3520.7	3660.6	3766.3	4032.3	4065.7	4160.2	4286.2	4545.3	4613.7	4917.5	4860.1	4777.7	4890.8	4877.4	4855.9	4899.5
25.223	6.9454	0	0	0	0	0	40.596	130.61	252.06	367.85	561.79	692.16	830.48	1053.5	1131.3	1337	1505.1	1676.9	1870.8	2013.6	2185.3	2271.7	2378.2	2566.3	2601	3038.3	3124.3	3215.2	3242.8	3474.8	3406.1	3484	3612.3	3764.8	3851.7	3868.8	3935.7	3998.8	3986	4201.8	4423.3	4319.4	4363.2	4378.5	4650	4676.7	4748.6	4862.2	4727.4
0	0	0	150.62	0	0	0	0	0	0	0	0	0	0	0	0	0	0	0	31.611	109.7	157.2	525.43	558.91	351.84	429.37	471.05	515.28	576.05	631.68	684.94	770.55	1107.5	754.4	767.42	779.93	757.32	817.5	799.27	807.42	825.52	815.27	836.59	865.69	846.58	835.77	884.55	836.12	843.01	851.35
0	0	23.828	42.716	63.275	42.795	49.297	75.663	116.03	152.81	237.51	344.44	415.97	514.53	598.17	669.28	732.91	843.34	870.24	945.78	1018.5	1044.6	1086.2	1048	1123.9	1194.1	1207.4	1253.6	1288.3	1316.3	1325.2	1373.4	1474.4	1537.2	1488.2	1469.7	1489.4	1752.7	1622.1	1662.8	1741.5	1790.3	1916.4	1907.9	1928.7	1953.2	1952.6	1977.6	2031.3	2069.1
0	0	0	5.985	11.77	0	19.338	11.956	0	0	0	14.594	52.786	18.436	95.117	103.26	170.42	158.94	196.04	228.76	292.49	301.86	388.19	381.22	388.52	410.08	427.36	468.9	564.71	584.01	673.83	679.64	797.29	891.82	971.02	1095	1181.8	1221.4	1283.2	1292.6	1369.2	1417.9	1430.6	1509.9	1508.7	1514.4	1612.9	1661.5	1663.3	1611.6
0	28.655	0	0	0	1.8078	25.537	94.304	234.5	325.55	564.14	710.86	913.05	1143.9	1302.6	1491.6	1603.9	1805.7	1996.3	2133.6	2278.6	2448.7	2460.9	2555.7	2591.8	2777	2814.8	2821.3	2941.8	2898	2994.7	3005.1	3234.6	3308.9	3458.9	3492.8	3551.6	3604	3662.4	3638	3616.2	3853.5	3822	3898.8	3983.7	4052.4	4136.1	4144.2	4194.9	4185.9
0	0	0	24.342	79.739	133.85	211.61	265.67	320.29	404.08	348.46	455.12	451.74	519.62	501.52	596.69	676.72	723.77	786.18	867.56	963.51	1005.6	1119.8	1137.4	1263.8	1366.3	1511.5	1707.1	1775.2	2057.9	2196.3	2292.7	2420	2632.2	2881.3	3106.6	3253.4	3397.4	3509	3725.1	3780	3904.5	4046.9	4101.6	4136.7	4270.2	4030.3	4045.2	4158.3	4290.3
0	0	0	20.195	142.22	167.39	196.65	0	339.08	396.72	527.52	518.11	600.24	707.35	384.43	384.2	785.76	744.25	1058.6	1122.3	1278.2	1379.4	1475.7	1639.1	1744.7	1852	1886.6	2078.3	2267.8	2397.5	2535.6	2664.4	2785.9	2097.2	1969.6	3243.6	3195.1	3637.3	3826.4	4218.1	4422	4468.2	4653	4658.2	4833.3	5009.4	5065.5	5069.9	5012.9	5059.8
0	0	0	43.866	42.401	0.48245	14.783	25.239	111.62	222.15	347.04	505.07	705.15	1041.9	994.78	1115.6	1280.6	1499.7	1697.8	1869	2050.6	2256	2324.4	2470.1	2615	2719.6	2874.9	2987.4	2999.3	3305	3340.4	3442.6	3453.4	3514.5	3660	3712.8	3776.1	3780.1	3823.5	3781.6	3861.2	3807.7	3857.8	3935.9	3911.4	3944	3989.8	4019.5	4124.5	4170.5
0	0	0	8.19	0	0.059864	14.915	72.79	125.8	196.33	269.08	372.79	462.05	541.45	637.93	748.23	873.17	908.86	996.78	1087.7	1186.5	1178.6	1251.6	1290.3	1318.2	1343.2	1400.8	1413	1495.5	1498.7	1509.6	1532	1567.4	1592.5	1638.1	1629.2	1699.8	1692.2	1740.5	1770.3	1758.9	1828.9	1846.1	1871.4	1835.5	1885	1897.2	1859.9	1871.7	1861.7
3.5069	0	0	0	3.721	0	1.2773	1.5999	7.7747	0	0	0	0	3.8701	6.3127	7.1205	10.592	0	0	0	5.6003	0	21.083	7.1853	18.787	18.721	63.287	4.0053	42.155	53.726	108.58	163.36	196.69	244.3	272.18	312.96	348.14	350.36	404.92	487.09	486.74	473.69	483.68	499	594.61	597.96	677.3	657.23	752.44	679.82
0	0	0	0	19.439	42.787	50.528	108.5	130.13	149.34	199.28	227.86	442.29	459.75	433.83	454.52	513.34	728.72	625.14	882.13	796.13	788.99	871.04	906.71	951.68	974.83	1044.2	1089.5	1273.7	1398.5	1370	1690.7	1831.2	1849.7	1967.8	1961	1988.5	2134.8	2214.4	2278.6	2331.5	2367.1	2422.8	2503.4	2518.7	2586.3	2546.4	2652.7	2639.3	2700.3
0	0	2.1798	2.4536	0	6.1981	15.469	77.053	125.47	220.97	341.04	437.94	589.14	691.1	799.36	910.09	992.41	1140.1	1241.1	1360.3	1500	1563.3	1674	1709.7	1756.8	1866.6	1873	1917	2005.7	1980.2	2026.6	2047.8	2071.9	2099.1	2052.4	2105.6	2095.1	2207.7	2231.4	2205.5	2277.7	2318	2323.1	2324.5	2318.9	2383.2	2377.4	2410	2377	2414.3
0	0	0	10.911	69.184	93.099	130.61	178.13	237.63	266.68	310.23	364.57	417.62	440.41	472.72	536	580.57	595.57	678.95	742.86	769.9	735.56	771.86	824.25	858.64	886.04	858.4	971.48	928.1	975.94	1086.7	1052	1092.9	1034.8	1114	1134.6	1145.3	1136.4	1105.9	1140.3	1170.5	1163.6	1200.3	1194.1	1251.4	1221.1	1242.1	1250.3	1213.3	1260.9
0	0	0	17.654	23.573	17.688	19.219	26.218	29.816	40.158	30.13	32.554	32.228	33.452	51.784	66.19	58.352	88.106	100.83	117.35	104.44	116.6	119.56	148.5	152.14	160.26	166.08	162.84	147.04	197.09	240.98	224.41	206.66	197.74	232.25	185.11	173.06	184.24	139.98	126.39	126.85	120.4	131.21	125.77	78.469	65.757	37.752	43.172	19.27	57.949
0	1.0541	0	0	2.4838	9.0119	6.384	3.9882	19.653	39.394	80.003	123.69	170.55	208.39	251.47	307.26	314.56	369.4	432.53	516.71	610.79	677.87	709.53	772.38	805.04	877.39	947.62	1075.9	1219.2	1379.5	1373.8	1499.1	1620.3	1718.5	1814.3	1876.6	1931.2	1927.7	2010.9	2108.5	2227.8	2372.8	2485.8	2522	2560.5	2900.2	2939.5	2189.5	2234	2263.1
1.3227	0	0	15.218	15.509	12.761	26.973	34.481	44.852	70.63	93.574	55.708	114.44	159.48	221.36	305.12	423	444.25	530.07	634.91	746.43	854.13	972.55	1031.9	1065.3	1144.4	1197.9	1214.1	1322.8	1332.6	1448.3	1446.8	1584.8	1651.2	1760.8	1911.8	1961.7	2048.4	2160	2248	2430.7	2559.8	2630.9	2715.9	2781.9	2904	3069.1	3059.6	3272.1	3219.1
0	14.365	0	0	18.902	0	0	23.935	21.633	47.855	111.24	200.13	266.27	318.49	382.29	416.12	448.2	550.58	622.01	742.73	804.5	956.01	1115.6	1218.8	1320.4	1405.8	1489.1	1610.1	1666.9	1721.1	1811.4	1859.7	1790	1838.3	1887	1883	1994.8	2002	2079	1997.4	2096.2	2069.3	2083.3	2167.8	2152.8	2134.1	2125.6	2079	2086.3	2208.1
0	0	0	0	0	2.1968	24.576	67.138	158.95	312.14	393.74	542.29	665.66	792.52	928.18	1056.8	1251.5	1437.8	1616.2	1743.5	1978.1	2037.7	1844.6	2416.5	2361.6	2568.9	2654.9	2799.2	3099.7	3205.1	3299.4	3094.3	3371	3639.1	3632.5	3773.4	3968.8	4043.3	4134.4	4376.1	4687.2	4761.6	4941.9	4952.4	4986.5	5297.3	5357.2	5680.3	5740.6	5823.3
0	9.7629	39.366	0	0	17.407	0	44.55	130.14	203.45	376.87	441.9	639.36	771.32	920.46	1077.3	1196.5	1300	1446.4	1543.4	1577.1	1660.4	1731.1	1791.6	1831.2	1919.3	2018.5	2031.2	2101.7	2137.7	2152.1	2229	2221.4	2256.1	2319.3	2389.4	2408.9	2501.8	2541.8	2560.3	2553.4	2687.8	2643	2703.2	2747.7	2754.6	2786.9	2844.1	2845.3	2858.2
0	0	0	15.557	37.282	26.747	33.681	32.595	27.707	21.489	21.405	17.572	20.027	13.591	9.2896	6.9183	2.0966	16.079	13.403	24.241	36.748	18.353	53.278	59.946	74.488	91.055	82.319	116.72	141.14	163.13	203.02	224.75	260.88	303.66	321.58	344.44	382.33	408.73	435.29	455.43	453.98	487.18	495.27	497.1	529.89	534.07	495.86	539.16	532.76	543.13
0	6.3979	0	6.9331	0.89344	3.3675	15.934	27.883	29.346	24.549	29.113	33.568	41.29	35.4	43.534	59.412	81.395	104.31	125.78	168.57	184.4	215.19	240.48	279.7	307.49	329.92	378.48	440.11	477.51	533.91	578.68	642.08	698.7	773.23	879.36	1007.9	1168.6	1277.8	1448.1	1648.2	1588	1741	1840	1876.7	2021.7	2088.3	2150	2273.6	2291.2	2356.2
9.0322	1.3696	0	0	11.542	0	0	5.9937	44.202	113.09	178.55	314.57	433.11	503.79	623.39	699.4	836.62	905.8	1113.8	1308	1345.6	1418.4	1488.7	1640.3	1681.3	1791.9	1815.4	1930.7	1982.8	2086.7	2243.1	2361.3	2379.8	2531.4	2649.7	2693.1	2823.8	2964	3027.6	3083.3	3150.2	3153.5	3292.6	3454.5	3533.2	3521	3537.4	3495.5	3648.8	3618
0	0	12.389	6.3105	12.825	0	0	0	9.7326	77.674	123.29	204.33	290.47	345.96	398.26	527.17	639.77	790.31	951.71	1166.2	1446.1	1713.9	1925.3	2173.3	2445.9	2718.6	2927.3	3092.2	3293.8	3621.1	3842.2	3852.1	4087.4	4184.3	4498.7	4348.2	4532	4791.7	4888.4	5120.3	5363.2	5386	5500.6	5546.7	5703.5	5771.9	5885.9	5868.6	5923.2	5914.4
0	0	0	11.224	3.1	27.908	11.761	54.11	100.12	141.68	235.96	348.9	428.39	537.22	644.19	742.15	861.17	718.28	948.97	996.51	806.12	1145.9	1232.1	1360.3	1156	1143.4	1311.1	1508.7	1527.4	1558.3	1929	1973.9	2032.2	1987.8	2026.6	2025.8	2197.8	2148.9	2094.9	2214.6	2271.5	2313.3	2388.2	2442.8	2486	2563	2572.2	2473.4	2597.7	2606.1
0	0	30.393	41.008	40.625	42.683	35.462	54.122	22.49	43.898	11.986	38.786	35.443	49.373	58.673	86.593	143.63	225.47	322.04	440.07	608.95	721.4	870.17	952.19	1124.3	1261.3	951.23	1178	1399.8	1435.2	1449.9	1356.3	1414.2	1591.9	1685.6	1785.4	1823	2201.6	2375	2577.9	2577.2	2636.3	3286.5	3629.9	3342.2	3287.2	3521.1	3532	3660.3	3730.3
0	0	0	17.625	14.87	41.023	71.983	176.64	310.58	527.39	699.31	938.96	1160.4	1410.4	1702	2027.9	2219.2	2459.7	2710.5	2917.8	3178	3350.5	3296.9	3469.4	3484.7	3594.2	3498.3	3544.4	3775.3	3917.7	4140.2	4122.3	4379.3	4336.5	4494.8	4590	4829.5	4901.1	5025.7	5254.8	5508.8	5635.5	5879.1	5923.7	6017.7	6092	5987.9	5982	5847.5	5940.1
0	0.48802	0	0	0	0	26.352	90.547	178.85	333.15	497.14	709.29	885.1	1080.6	1312	1485	1729.4	1783.6	1938.2	2035.8	2188.7	2321.8	2390.3	2506	2599.3	2599.9	2745.9	2915.9	2944.6	3042.5	3295.9	3452	3494.8	3623.9	3788.8	3930.5	4149.3	4439.4	4655.9	4812.5	4999.1	4942.3	5043.7	5246.9	5412	5843.9	5940.9	5685.2	5900.6	6061.3
0	0	0	4.1521	10.287	20.491	30.822	55.878	108.09	147.54	230.09	265.65	337.81	399.33	449.64	505.53	571.76	632.33	699.81	794.35	853.89	907.08	988.53	1073.5	1162.3	1304	1354.5	1616.3	1641.6	1828.2	2092.6	2065	2425	2332.3	2525.4	2682.3	2905.7	2900.8	2938.1	3086	3291.6	3395.1	3592	3800.4	3852.6	3998.3	4147.3	4268.5	4289.2	4409.3
0	1.4103	6.7025	12.488	10.272	26.423	35.981	53.182	113.76	139.27	213.23	255.66	314.62	366.76	374.44	430.55	484.97	569.58	608.29	596.07	647.35	655.05	685.74	687.93	732.03	724.62	817.39	785.43	764.42	781.56	792.54	793.44	783.67	770.73	792.73	792.29	830.36	805.71	796.31	816.42	814.42	821.78	820.25	838.13	873.86	875.52	838.44	880.01	883.25	887.47
0	4.9348	19.66	16.825	9.3403	6.0986	0	44.282	86.647	156.38	250.4	373.44	489.9	472.42	551.56	725.59	854.17	927.74	1035.2	1126.8	1163	1252.5	1243.6	1300.4	1393.9	1440.5	1435.4	1454.8	1474.8	1522	1495.2	1531.7	1549.9	1503.8	1523.7	1499.8	1573.9	1510	1555.1	1578.1	1540.8	1570.6	1567.5	1537.6	1584.1	1584.8	1521.8	1496.3	1543.3	1529.4
9.8146	0	0	0	0	0	9.026	9.3004	24.425	33.802	52.726	69.543	100.13	145.23	191.38	224.38	269.52	232.14	281.76	317.03	365.7	397.04	437.68	443.65	491.68	479.67	495.07	513.81	556.95	584.21	608.57	638.78	647.29	702.75	726.11	787.92	848.44	882.32	904.69	966.81	988.82	995.08	1023.7	1036.1	1109.3	1125.3	1136.2	1176.6	1207.9	1152.2
0	0	0	0	8.5167	29.675	58.755	163.81	234.7	370.33	548.25	708.38	812.04	979.34	1122.1	1298.9	1427.2	1525.1	1635.2	1727.4	1807	1850.6	1862.7	1931	1963.4	2075.7	2068.3	2147.2	2174.2	2238.4	2230.1	2312.7	2391.9	2430.1	2403.1	2488	2389.3	2443.6	2427.9	2547.3	2629.6	2497.9	2538	2605.8	2555.1	2571	2585.1	2596.7	2609.8	2653.1
0	0	0	19.064	20.321	26.888	35.41	126.94	227.27	361.03	514.67	703.5	902.2	1043.7	1257.9	1397.5	1574.3	1803.5	1925.7	2088	2265.8	2407.5	2643.4	2724	2849.6	3063.3	3296.5	3454.7	3578.8	3752.4	3841	3998.7	4147.4	4355	4392.6	4567.5	4762.7	4694.1	4955.2	4950.7	5192.3	5354.9	5403.9	5398.4	5546.2	5672.3	5692.1	5709.2	5639.6	5724.2
0	8.2987	0	27.811	0	15.992	27.484	4.2427	0.95867	0	19.298	0	0	0	0	0	0.48361	17.577	33.017	46.838	66.206	54.92	64.514	72.118	76.639	67.072	82.552	94.626	143.63	118.29	121.63	147.49	170.39	206.94	239.11	238.98	293.66	368.94	399.49	447.05	487.73	519.65	643.21	677.62	728.94	753.5	803.6	849.57	879.25	916.98
0	2.1697	0	2.0602	2.4125	5.9973	4.4399	32.598	50.473	89.401	116.83	169.41	205.85	244.82	293.95	343.16	394.19	444.07	493.59	517.14	579.94	575.25	640.68	648.5	689.42	711.61	725.53	757.58	780.4	826.59	869.19	908.8	934.96	994.08	971.04	1066.4	1068.6	1122.4	1156	1210	1232.7	1285.9	1339.4	1376.3	1410.4	1474.7	1468.2	1496	1521.4	1534.7
8.0711	16.101	8.6177	0	0	0	0	0	3.5049	0	0	17.124	39.712	48.31	66.428	81.766	151.41	226.04	310.57	421.86	532.54	656.07	795.86	958.45	1147.6	1210.6	1375.8	1524.1	1670	1807.5	1918.9	2039.4	2128	2208.7	2430.3	2562.8	2772.3	2971.3	3104.2	3248.1	3226.7	3514	3632	3906.2	3921.2	4058.2	4233	4422.3	4428.9	4565.9
0	0	0	0	0	3.5978	38.691	92.302	186.67	277.67	410.01	551.11	692.81	804.85	981.9	1088.3	1254.2	1371	1543.6	1658.8	1778.5	1906.7	1990.6	2070.4	2223	2213.6	2355.5	2375.9	2368.3	2451	2501.7	2546.4	2650.5	2722.1	2756	2721.3	2788	2705.2	2799.3	2841.6	2841.6	2845.3	2844.9	2853.4	2737.3	2783.9	2814.5	2792.1	2762	2694.4
0	0	10.902	0	12.312	0.70079	11.131	24.254	15.42	16.473	24.134	33.603	18.245	56.296	53.124	77.008	107.2	136.59	148.62	183.19	206.35	229.07	261.26	275.64	305.04	307.67	332.3	354.7	335.98	348.01	353.93	375.72	356.26	358.86	364	393.98	399.26	380.64	424.98	391.41	422.78	428.85	437.48	453.24	460.63	460.01	427.64	463.69	451.22	464.92
0	11.839	11.511	5.7179	9.4113	0	4.5935	0	0	22.178	49.432	77.104	113.57	184.91	204.52	215.13	282.12	322.98	353.75	401.85	479.98	501.65	541.93	573.76	640	668.64	690.71	719.77	713.08	737.68	809.13	843.85	821.82	830.52	899.38	930.02	971.93	948.8	990.36	993.12	989.52	1025.8	1053.6	1060.1	1074.7	1083.4	1068.5	1116.9	1133.1	1143.1
0	0	3.795	0	5.7163	0	0	32.917	93.263	178.15	281.28	352.99	454.23	551.59	660	768.02	998.09	1094.1	1268.9	1482.8	1808.8	1946.5	2286.1	2513.6	2792.9	2986.5	3441.6	3497	3922.3	3912.8	4309.8	4566.3	4629.2	4991.7	5193.1	5215.4	5321	5440.6	5638.5	5883.2	5990.8	5933.6	6018.5	6094.2	6253.8	6446.4	6403.7	6237.5	6457.7	6742.6
0	0	0	8.2717	42.642	59.221	72.976	137.05	238.5	343.52	522.89	547.63	927.39	1126.1	1265.8	1448.1	1634.3	1783	2067.8	2188.1	2356.3	2433.4	2444.7	2579.9	2636.2	2746.9	2827.1	2832.5	2983.1	3073.8	3155.8	3122.2	3335.1	3391.8	3570.1	3476.7	3659	3664.3	3790.5	3818.2	3860.4	3918.1	4008.3	4121.2	4182.5	4197.1	4256.9	4279.3	4367.3	4377.1
8.192	6.5273	0	1.4003	0	16.153	0	33.911	32.993	122.89	190.4	227.69	309.76	396.64	436.76	499.7	593.01	682.36	810.32	934.9	1016.4	1311.3	1233.4	1477.8	1527	1727.1	1867.9	2048	2284.5	2541.1	3162.5	2923.5	3066.4	3406.3	3476.9	3582.9	3779	3932	4236.7	4402.3	4730.7	4804.4	4982.4	4977.1	5215.3	5248.4	5129.2	5211.6	5381	5209.8
0	0	0	0	14.542	27.587	72.258	38.501	30.216	31.743	16.691	25.663	10.554	26.424	19.24	27.554	29.059	26.792	43.076	45.392	67.649	81.422	117.32	125.55	151.53	181.51	192.41	194.3	215.28	232.57	265.2	310.43	319.51	310.78	344.6	330.5	370.1	382.76	397.86	378.56	372.03	394.46	416.56	412.23	406.32	415.38	411.92	406.54	412.24	412.06
0	0	7.3278	0.44115	6.488	2.4076	2.2716	11.315	19.962	37.289	59.03	71.458	82.189	92.971	113.63	132.67	161.63	168	191.49	196.37	206.4	228.54	233.55	247.44	275.3	314.42	378.19	459.26	524.88	584.24	654.17	722.68	793.34	853.44	968.51	1008.3	1071.9	1125.2	1174.9	1210.4	1190.5	1186.6	1226.4	1292.2	1322.1	1429	1404.7	1415.4	1431.8	1459
0	0	0	0	5.8707	3.4719	9.1959	10.773	5.1457	6.1627	0	0	0	0	0.89112	0	0	4.6631	6.6475	26.911	51.198	66.011	89.442	94.799	126.46	149.22	170.82	211.8	221.05	240.9	260.89	309.71	311.68	355.7	375.56	444.03	464.24	484.89	562.55	603.42	623.72	680.73	757.91	805.54	855.21	846.27	892.33	929.39	962.01	995.36
0	0	0	34.789	31.825	40.585	36.151	66.697	74.808	92.535	48.19	98.861	172.42	139.13	67.791	68.937	100.06	89.308	98.73	109.61	115.78	143.07	129.29	155.13	163.37	148.28	159.6	177.42	179.87	319.55	392.63	437.68	373.57	385.7	358.57	327.52	323.97	310.03	346.97	333.46	362.04	385.44	442.91	490.51	458.81	502.09	533.95	586.98	560.72	550.61
0.81598	0	0	0	4.3633	5.8386	6.5732	0	0	6.2782	14.316	15.418	21.02	27.216	24.826	33.534	38.844	59.306	79.381	146.65	239.71	276.75	310.34	316.37	334.78	354.34	427.82	614.12	746.88	897.31	1010.2	1026.4	1264.9	1355.3	1543	1663.3	1865.1	1979.9	2184.4	2316.6	2508.2	2756.6	2862.2	2961.9	3078.7	3249.4	3298.1	3159.2	3250.9	3238.5
0	22.398	23.509	7.0834	17.594	0	0	95.422	57.809	204.6	285.84	437.26	569.58	693.94	776.05	904.01	995.31	1088.6	1280.7	1335	1427.1	1449.8	1551.5	1606.4	1644.2	1680.7	1700.3	1843.8	1864.2	1941.5	2000	2003.1	2092.6	2057.9	2097.7	2149.7	2293	2377.5	2424.2	2472	2509.3	2525.8	2637.5	2749.8	2841.4	2855.1	2895.3	2892	2941.5	2998.2
1.0545	11.429	0	0	0	0	1.7629	22.504	46.047	70.594	114.08	152.66	208.76	262.29	314.02	357.73	440.66	521.44	615.84	706.59	780.18	855.8	951.34	1046.1	1101.9	1262	1398.9	1467.9	1489.8	1511.7	1478	1493.1	1485.7	1567.1	1613.6	1626.4	1664.5	1698.8	1801.1	1885.6	1882.7	2046.2	2053	2131.4	2134.4	2213.9	2248.7	2304.1	2329.3	2267.6
0	0	0	0	0	22.125	73.546	166.32	304.93	499.85	720.02	901.7	1160	1435.4	1681.5	2007.6	2177.9	2426.7	2779.7	3048.7	3217.8	3473.1	3642.5	3743.5	4004.2	4151.5	4272.6	4296.6	4576.8	4643.2	4564.8	4626.8	4500.7	4629.6	4659.1	4607.5	4950.5	4768.3	5137.4	5282.9	5478.3	5573.2	5689.7	5923.4	5981.8	6152.8	6102.6	6194.1	6252.9	6328.3
0	12.708	35.228	0	0	0	0	0	0	0	0	0	0	13.398	4.8633	17.637	25.55	52.558	72.869	76.16	96.758	125.87	128.29	172.84	147.7	153.1	207.97	259.99	320.35	330.18	373.68	405.32	525.37	546.68	594.17	652.78	643.77	724.31	780.04	927.83	901.56	886.6	1136.9	1163.6	1181.4	1259.1	1311.8	1343.2	1404	1343.4
0	0	0	0	19.472	20.008	44.447	71.337	111.99	148.59	172.24	231.65	256.13	312.47	331.92	403.72	438.87	436.9	492.31	500.8	538.16	550.45	569.2	603.3	650.85	663.12	676.51	684.9	656.35	676.35	701.12	672.83	698.57	706.72	693.98	736.97	712.67	711.39	776.51	711.7	742.23	755.76	763.5	731.47	844.93	844.65	767.44	725.9	768.97	769.45
0	0	0	0	20.589	23.418	91.367	0	210.48	29.034	487.26	581.55	225.89	342.58	411.16	222.21	473.1	544.61	1421.3	706.16	1607.8	1394.3	1720.5	1230.6	1844.4	1960.6	1948.1	1842.3	1922.4	2080.2	2037.9	2020.7	1838.9	2078.5	2086.6	2068.6	2101.9	2128.6	2048.5	2177.2	2201.7	2223.3	2255.4	2272.7	2279.5	2323.4	2349.3	2341.7	2291	2324.9
0	0	0	0	24.64	14.377	28.049	103.27	179.46	346.13	516.82	691.75	830.87	995.02	1311.9	1540.5	1795.6	1847.2	1993	2094.1	2263.7	2385.7	2435.3	2513	2574.2	2650.6	2782.2	2858.5	2965.1	3147.1	3209.1	3088.3	3245.2	3344.8	3397.3	3368.7	3287.1	3358.8	3343.4	3446	3601	3609.7	3626	3618.6	3753.6	3741.3	3648.2	3702.1	3723.1	3744.9
0	13.411	0	11.959	28.102	0	8.4731	3.7008	0	0	0	0	0	0	0	0	40.312	94.582	162.37	231.52	322.96	408.92	569.58	675.77	820.99	983.45	1177.4	1366.4	1632.9	1752.5	1884.8	2003	2094.9	2423.8	2475.8	2763.5	3065.6	3214.4	3441.1	3853.2	3777.8	3911.4	4380.4	4291.3	4828.3	5006.8	5181.2	5393.9	5498.7	5589.3
0	0	0	9.01	13.852	0.48324	0	0	3.2098	18.771	45.847	36.53	31.672	47.873	57.446	71.698	104.48	105.35	136.13	144.34	187.12	201.4	216.13	278.16	292.87	343.48	386.47	434.47	416.71	494.65	500	538.96	611.35	605.88	702.18	769.4	772.69	848.78	903.96	939.48	987.66	1013.6	1103.3	1122.9	1154.1	1192.3	1173.7	1303.4	1210.3	1219.8
0	3.5998	12.447	10.056	15.352	2.4071	0.4366	0	0	0	0	0	0	0	0	0	5.9292	64.027	171.41	278.99	380.39	508.96	581.46	784.29	887.05	1063.8	1257.7	1432.6	1656	1819.7	2069	2289.1	2473	2671.3	2842.3	3028.5	3197.2	3395.8	3533.3	3670.3	3804.9	4068.9	4190.9	4283.4	4582.9	4584.5	4632.1	4911.4	4882	4803.8
0	0	5.4952	0	0	0.99727	18.424	63.765	161.93	278.26	393.36	506.92	654.88	760.63	844.23	990.57	1053	1164.2	1219.4	1340.3	1390.4	1435.2	1451.8	1586.1	1582.4	1628.8	1653.6	1727.9	1752.8	1801.9	1766	1786.1	1747.9	1742.1	1762.2	1753.7	1754	1796.4	1751.8	1778.1	1799.9	1855.2	1763.4	1800.1	1814.2	1818.4	1747.6	1735.3	1742.8	1738
0	0	0	44.661	71.52	117.25	181.12	300.12	431.24	596.06	839.65	1006.1	1227.1	1431.9	1593.5	1813.6	2050.5	2198.3	2507.9	2613.8	2858.9	3079.4	2985.5	3247.5	3322.7	3504.3	3719.6	3775.4	3947.4	3881.5	3745.8	3753.4	3917.7	4083.8	4147.4	4306.2	4430.3	4543.1	4733	4793.2	4751.1	4903.9	4887.1	4977.9	5029.9	5074.5	5066.6	5081.4	5111.6	5111.2
10.736	0	0	20.981	5.589	0	4.1113	29.288	48.34	90.547	99.163	178.13	199.78	290.44	318.73	398.25	479.45	577.75	711.96	825.46	996.72	1126.1	1219.9	1266.4	1414.5	1579	1679.2	1831.1	1881.7	2082.1	1977.3	2071.6	2189.9	2347.1	2669.8	2874.7	3222.6	3250.3	3541.3	3760.7	3863.9	4061.1	4330.3	4468.3	4430.4	4595.9	4585.7	5045.8	5120	5389.2
0	0	0	0	0	25.267	65.906	142	216.59	357.14	489.46	615.96	796.76	951.08	1134.9	1323.7	1483.5	1630.8	1883.9	2092.8	2317.2	2497	2572.4	2561.4	2684.2	3029.1	3141.4	3402	3615	3860	4075.7	4124.9	4337	4675.4	4903	4983.2	5102.8	5233.5	5431	5372.2	5532.9	5438.9	5685	5636	5662.4	5837.7	5864.8	5987.1	6056.5	6120
0	0	0	0	163.99	56.9	83.935	73.692	115.63	175.53	267.46	270.28	273.49	518.01	363.32	413.13	531.21	648.96	724.97	791.83	956	1102	1240.9	1263.9	1468.2	1562.4	1680.1	1884.3	1940.2	2101.5	2203.3	2265.4	2312.9	2463.7	2570.8	2712.6	2773	3032.7	3145.4	3297.4	3464.4	3534.2	3623.7	3750.9	3852.5	3991.4	4085.3	4325.3	4304.7	4363.7
0	0	0	7.0157	9.92	5.9003	17.314	17.922	27.711	10.305	28.356	36.595	42.318	30.447	55.007	72.635	188.76	247.65	198.52	219.88	323.38	377.69	431.75	522.06	547.73	624.23	690.39	805.54	859	1025.7	1118.4	1225.9	1670.7	1766	1799.3	1933.3	1996.1	2134.2	2259.7	2528.5	2635.4	2590.3	2699.9	2842.2	2800.5	2884.6	2836.1	2841.7	2985.2	3086.7
0	0	0	34.371	22.344	33.307	16.568	29.436	30.864	5.7724	49.713	68.103	91.609	101.89	114.35	88.766	116.98	141.23	142.54	171.91	195.94	182.89	190.41	220.32	224.87	261.55	288.17	318.43	334.34	382.3	467.09	443.92	443.12	467.27	518.05	581.6	610.87	570.55	527.1	549.29	439.94	423.15	441.64	456.7	442.05	403.12	395.62	413.65	360.11	362.48
0	0	0	10.438	18.245	21.579	31.791	29.132	29.304	31.125	41.131	47.965	35.827	13.679	25.128	30.319	17.916	3.8817	0	0.23309	0.33578	0	0	0	0	0	1.735	0	22.588	59.926	110.59	129.73	178.21	205.69	328.2	267.24	323.53	492.76	514.16	571.03	600.3	664.12	684.66	800.38	834.16	896.32	932.65	952.99	1009.7	1014.9
0	0	0	0	0	25.413	16.554	31.72	0	0	209.91	302.07	410.03	509.8	585.1	714.6	822.13	908.33	1072.5	1208.6	1361.5	1478.1	1485.1	1617.2	1654.3	1784.6	1765.5	1867.4	2073.8	2356	2261.1	2356.4	2500.1	2764.2	2679.1	2707.4	2811.6	2957.3	3061	3193.5	3406.1	3361.5	3549.1	3785.3	3757.3	3845.4	3866.7	4105.9	4055.7	4351.1
0	0	7.4573	4.5013	5.1	1.7192	43.651	21.6	7.6638	25.326	23.751	14.627	3.3724	20.688	36.822	41.632	77.581	80.958	138.96	167.75	222.39	233.26	308.05	330.35	342.57	393.36	238.63	298.53	471.62	543.62	530.15	533.37	433.17	479.73	524.85	563.47	639.37	671.52	700.68	793.31	829.81	863.35	926.05	1014.5	1044.3	1090	1165	1354.3	1397.2	1416.1
29.055	24.418	2.4714	0	0	0	0	0	17.259	11.636	16.596	0	11.709	24.843	0	0	37.921	83.2	54.053	67.97	108.48	129.05	124.74	168.49	179.52	206.34	254.65	254.73	321.52	302.44	343.58	350.02	363.69	404.49	458.96	465.14	531.72	558.59	620.97	537.55	632.66	748.1	794.09	815.38	843.63	886.24	898.6	1062.5	1062.3	1160.8
0.93682	5.039	0	3.5121	4.3796	0	1.9418	8.8712	8.5032	32.494	29.906	43.651	44.469	67.455	97.484	124.15	117.45	162	127.26	146.92	157.8	155.48	176.93	190.12	170.95	177.8	174.02	215.86	248.24	269.2	284.7	310.92	334.75	379.95	445.92	523.79	585.01	685.93	773.76	865.85	945.92	1089	1287.9	1444.6	1586.3	1713.2	1767.2	1983.3	1990.6	2131.2
0	4.4262	0	0	0	13.047	7.5379	48.27	100.91	154.59	259.71	333.72	412.37	554.77	621.99	722.36	799.83	911.13	1020.6	1082	1161.7	1249.8	1262	1336.4	1441.5	1466.8	1532.3	1552.4	1602.2	1630.4	1686.3	1738.4	1682.1	1705.4	1823.2	1806.9	1831.8	1872.3	1931.2	1929.7	1947.2	1981.7	1982.7	2025.4	2134.3	2103.4	2132.9	2125	2200.8	2180
0	0	0	321.56	273.59	137.89	283.61	400.44	481.62	526.36	710.24	740.13	765.21	804.17	845.16	887.93	917.12	0	1154.4	1322.3	1383.2	1304.4	1552.1	1538.5	1841.4	2022.1	2210.9	2445.4	2464.6	2918.8	3182.8	3343.9	3162.7	3485.7	3638.4	3991.9	4210.8	4200.4	4518.3	4448.7	4511.5	4461.8	4472.7	4427.9	4578.1	4547.2	4523.6	4556.1	4608.6	4393.1
0	0	0	60.81	53.622	30.424	0	155.17	228.05	346.11	413.2	425.26	792.06	588.3	710.72	753.54	850.93	895.23	1058.9	1184.1	1269.6	1513.6	1670	1604	1715.2	1801.5	1904.1	1920	2020.4	2142.7	2179.6	2379.4	2283.6	2420.1	2625.4	2778.7	3260.4	3330.9	3322.6	3341.5	3297	3317.4	3335.4	3423.6	3485.5	3577.4	3713.3	3663.8	3573.7	3519.4
0	0	0	5.0724	0	26.091	48.481	118.61	208.96	333.42	544.51	728.53	898.05	1063.8	1166.2	1374.3	1584.6	1650	1773.2	1895.2	2131.5	2174.3	2342.9	2477.4	2403.3	2567.5	2620.8	2693.4	2780.4	2732.6	2916.4	2944.4	3029.1	3061.8	3225.9	3321.3	3372.4	3448.5	3473.9	3488.8	3588.1	3565.4	3524.3	3471.3	3533.2	3535.4	3521	3507.2	3407.5	3454.7
60.413	0	125.32	0	0	0	0	31.541	135.94	215.4	364.04	459.26	498.2	702.66	774.16	938.52	1128.7	1211.5	1166.5	1264.9	1679.6	1768.3	2110	2162.3	2190.6	2435.1	2477.3	2558.8	2595.1	2631.6	2575.4	2866.7	2802.2	2906.3	2959.4	2970.8	2954.3	2954.1	2973.8	3042.3	3081.2	3039.2	3066	2856.1	2945.9	3042.4	2968.4	2938.8	2989.8	3088.3
0	47.668	0	0	20.549	0	14.908	0	94.164	84.674	116.64	214.52	229.11	286.17	316.23	345.97	397.42	535.07	618.83	846.88	944.55	991.6	1199.4	1398	1539.4	1709	1790.1	1894.6	2118	2275.4	2317.4	2551	2763.4	2894.5	3104.3	3141.6	3066.2	3266.1	3522.1	3608.2	3751.9	3835.8	4012.5	4257.5	4219.5	4190.4	4479.8	4366.4	4461.5	4434.4
0	0	0	10.434	49.888	83.232	113.12	181.56	223.4	264.33	362.06	441.17	508.41	596.67	691.65	748.24	877.55	1042.3	1175.4	1402.8	1696.1	1892.9	1962.3	2363.5	2562	2743.6	2935.6	3023	3223	3323.8	3489.4	3531.2	3674.4	3905.9	4100.1	4094.5	4322.4	4396.8	4591.2	4727.8	4854.5	5085.4	5193.8	5246.1	5370.7	5477.3	5779	5813.8	6143.2	6244.6
0	0	0	0	1.1916	16.525	64.21	137.42	247.08	359.48	510.09	670.22	846.56	1045.3	1109.7	1288.5	1419	1096.4	1606.2	1682	1818.5	1759.6	1656	1570.7	1586.5	1651.5	1655.3	1720.4	1780.2	1817.9	1824.8	1844.1	1845.2	1878	1913.8	1952.8	1993.6	2003.9	2021.2	2090.8	2220.9	2237.8	2272.8	2267.6	2349.8	2437.6	2478.1	2485	2483.2	2525.5
0	0	0	18.828	27.103	38.136	44.477	85.136	124.82	145.67	196.07	239.03	261.46	312.16	319.61	409.6	450.07	433.2	494.17	450.86	538.09	632.05	658.18	696.69	674.51	722.01	637.48	668.28	682.49	734.15	745.71	814.8	831.23	806.38	780.84	813.44	808.46	839.19	922.52	938.64	1033.8	995.23	1029.8	1063.6	1032.7	1081.5	947.87	925.86	927.72	935.38
0	0	0	20.623	56.557	29.75	70.144	49.065	41.216	66.796	6.0389	0	8.6372	20.512	5.3196	3.2092	0	13.718	0	0	0	0	0	0	0	0	0	0	0	0	1.7595	32.163	54.744	94.499	111.44	148.63	181.87	202.16	271.95	256.76	383.33	396.69	383.17	467.04	518.83	475.87	465.98	500.62	517.39	617.45
0	0	0	164.13	174.79	99.749	142.04	341.28	441.54	616.52	700.49	864.66	1064.2	1168.2	1319.1	1452.4	1561.9	1606	1781.3	1803.2	1932.5	1932.8	1997.7	2004.4	2073.1	2115	2156.6	2156.5	2113.5	2155.4	2147.8	2054.5	2101.8	2144.1	1986.9	2160.6	2135.1	2184	2331.1	2466.8	1923	2027	2092.8	2121.9	2158.2	2210.9	2233.2	2258.2	2297.7	2310.7
0	6.4609	4.6783	0	1.9152	9.2092	26.289	13.035	33.041	51.68	56.418	64.378	71.053	117.25	113.57	159.91	187.6	223.84	214.6	274.1	306.34	307.98	338.12	357.67	352.59	369.46	378.86	396.99	415	399.96	450.31	431	458.23	479	452.87	464.77	489.36	498.83	524.03	529.37	552.34	560.49	623.33	645.05	684.6	611.37	660.09	637.73	657.09	643.96
0	0	0	0	2.2591	87.786	163.53	270.11	432.75	566.6	765.29	950.11	1088.7	1243.9	1364	1493.1	1687.4	1861.5	2044.5	2191.2	2415.9	2580.4	2673.1	2774.3	2944.1	3122.7	3305.9	3518.9	3525.6	3648.6	3795.4	3897.8	4035.9	4281.8	4357.2	4481.2	4700.7	4771.8	4884.5	5052	5084.9	5273	5292.7	5369.9	5394.8	5437.2	5431.3	5494.8	5578.5	5653.1
2.0862	4.7206	0	0.57734	0	0	6.019	15.47	21.501	51.363	77.838	113.45	126.89	178.4	168.87	221.03	258.21	265.02	286.34	291.52	293.95	296.57	300.89	292.52	301.72	298.25	304.61	359.15	352.9	381	383.83	418.27	437.94	462.57	508.61	558.13	639.38	644.24	666.9	719.24	766.21	835.43	893.9	932.22	992.48	1004.8	1041.3	1109.6	1096.3	1126.8
0	0	0.11079	0.015579	8.0427	8.6657	1.2615	8.8628	23.671	48.548	77.239	114.03	183.05	232.63	235.3	241.15	291.39	336.27	399.66	460.34	526.53	756.53	773.25	853.94	757.49	764.75	808.1	824	885.91	967.09	1181.2	1166.3	1169.3	1118.1	1194.4	1214.3	1194.6	1218.5	1269.9	1329.8	1326.7	1384.7	1415.9	1457.3	1487.6	1571.4	1481.2	1462.6	1349.9	1372.2
0	0	0	0	10.536	11.15	35.688	81.86	128.03	209.75	300.72	400.08	518.7	614.67	689.94	803.45	932.3	975.09	1083.2	1170.8	1307.9	1397.2	1557.2	1578.5	1600.3	1735.5	1668.5	1871.6	1909.6	2050.7	2139.7	2224.2	2287	2340.6	2334.1	2364.5	2433.4	2440.2	2516.5	2631.9	2635	2651	2772.7	2740.7	2818.2	2824.2	2805.6	2890.7	2731	2801.1
0	0	0	1.5242	13.65	0	22.931	27.891	42.081	72.611	129.42	150.91	194.21	307.81	350.16	385.57	396.43	405.27	477.25	570.93	648.96	739.81	842.16	923.24	939.68	986.78	1093.1	1088.7	1199.4	1188.9	1258.9	1224.4	1274.9	1370.5	1394.3	1493.2	1548.5	1631.5	1725.8	1782.2	1770.9	1782.4	1863.1	1987.2	2007.8	2105.4	2148.5	2156.7	2202.3	2056.6
22.786	0.9232	0	4.4251	0	0	4.0816	10.778	69.477	83.932	151.69	240.53	326.04	399.1	484.89	527.79	628.89	700.43	856.57	967.89	1018.8	1104.6	1212.9	1277.2	1411.9	1473.3	1521.9	1688.4	1758.8	1931.7	1984.7	2111.6	2148.4	2209.7	2298.1	2314.5	2522	2586	2162.2	2190.3	2449	2444.1	2593	2659.4	2649.5	2689.7	2602.3	2618.7	2643.9	2611.2
0	11.159	12.839	0	13.182	0	0	2.6017	42.528	96.588	143.37	210.91	278.34	371.41	413.83	494.27	719.38	829.3	945.52	1133.5	1234.9	1525.1	1666	1873.7	2136.4	2332.7	2381.8	2668	3032.6	3141.2	3352.5	3600.6	3959	4123.4	4233.6	4727.7	4874.4	4875.1	4978.3	5383.3	5609.9	5332.1	5338	5527.2	5466.5	5587.4	5541.7	5775.1	5830.8	5917
0	0.24734	0	0	6.8756	2.5232	20.271	54.095	116	200.02	287.54	395.92	486.18	603.94	691.45	827.91	935.64	985.18	1142.7	1214.3	1335.1	1413.6	1501.5	1578.8	1663.9	1715.8	1779.3	1869.6	2026.1	1997.1	2064.8	2151.1	2214.6	2224.6	2345.1	2380.8	2481	2485.6	2602.5	2634	2698	2684.7	2781	2773.1	2824.3	2917.2	2877.6	2969.7	2973.1	2978.6
0	0	0	0	67.629	85.102	145.99	166.7	181.8	177.44	190.33	206.93	226.83	274.84	250.73	231.71	301.28	306.49	370.18	418.15	522.63	521.99	588.07	571.07	724.83	720.6	776.76	827.38	785.29	823.39	868.7	814.04	863.72	760.42	635.33	888.88	918.59	873.05	1071	1084.9	1143.1	1163.5	1238	1290.2	1290.2	1395.3	1445.1	1486.2	1491.3	1441.7
0	0	16.539	35.345	15.897	0	0	0	0	0	0	0	0	0	0	0	0	0	0	50.028	107.95	211.96	325.46	377.91	468.06	576.83	650.18	821.51	956.31	1095.4	1262.4	1441.2	1618.1	1785.4	1886.2	2124.7	2312.3	2456.6	2548.3	2772.9	2812.5	3009.7	2982.5	3053.2	3205.4	3358.3	3509.9	3356	3550.8	3619.8
4.2281	0	0	0	0	7.9244	46.415	107.96	148.97	144.57	207.36	268.33	329.8	298.96	311.7	325.07	364.74	374.9	377.62	441.05	447.72	425.73	420.16	436.93	445.33	435.53	436.57	422.77	439.49	430.44	409.04	431.11	439.7	421.28	442.74	444.75	466.23	477.3	478.11	489.67	501.96	530.39	536.12	523.2	501.97	500.47	536.33	508.51	530.11	538.29
0	9.614	3.8553	0.2573	20.773	0	0	8.3642	21.015	52.114	81.779	130.1	180.22	265.47	276.53	326.4	407.66	440.65	473.15	514.83	580.07	650.16	661.45	640.85	668.49	684.65	664.22	679.86	686.01	649.8	668.75	756.45	661.27	661.41	688.33	692.83	696.91	667.34	674.32	665.78	675.64	659.18	669.97	700.47	696.43	699.26	663.68	676.16	701.73	667.29
0	0	5.6434	0	5.5358	20.936	42.941	65.962	146.08	274.85	369.66	439.35	554.1	622.46	686.75	800.4	888.71	932.34	1024.4	1036.8	1098.3	1122.9	1506.5	1191.7	1257.6	1255.8	1298	1321.5	1369.1	1380	1406.8	1778.2	1402	1438.2	1486.7	1465.5	1516.7	1518.9	1476.7	1567	1600.1	1573.5	1574.3	1583.6	1601.5	1606.5	1590.9	1559.9	1529.5	1609.4
0	0	0	0	51.381	55.974	124.95	183.91	311.88	443.13	631.48	801.42	933.41	897.25	1266	1408.9	1604.8	1698.8	1817.9	1967.5	2053.3	1947.1	1998.9	2553.3	2736.4	2816.1	2931.5	3074.7	3269.9	3203	3343.7	3405.5	3491.4	3732.8	3987	3937.8	3962.5	4001.5	4065.7	4248.9	4310.2	4263.3	4338	4356	4411.5	4638.5	4546.6	4692.9	4876.6	4673.4
0	0	0	4.6464	13.448	0	3.3142	25.793	73.002	178.17	251.12	346.55	490.5	605.25	704.36	823.8	986.94	1043.9	1199.5	1333.7	1491.9	1611.5	1704.9	1871	2114.8	2138	2326	2439.9	2525.4	2816.4	2936.9	3138.7	3316.9	3522.4	3723	3871.1	3917.8	4055.5	4341	4410.7	4617.8	4531	4428.7	4456.8	4608.9	4776.7	4837.6	4798.3	4862.1	5087.2
0	0	0	5.709	8.7724	6.403	6.6683	23.639	30.96	42.276	55.794	72.327	87.751	81.76	82.57	108.92	110.13	152.28	194.42	242.97	294.24	406.81	482.2	504.77	583.27	661.62	703.13	811.89	1130.4	988.38	1270.2	1109	1430.2	1581.5	1690.3	1592.5	1731.2	1550.3	1513.2	1585.1	1591.8	1622.2	1626.5	1690.9	1757.9	1757.2	1698.1	1681.9	1666.3	1776.1
0	0	0	0	3.3502	6.9803	21.64	59.771	113.46	212.93	320.87	432.7	559.11	704.29	750.29	820.59	983.63	1092.8	1164.6	1190.5	1319.5	1387.2	1434.5	1492.7	1515	1582.5	1663.4	1750.1	1829	1488.9	1533.6	1651.8	1605.1	1841.1	2094.7	2058.9	2083.1	2183.8	2214.4	2220	2332.7	2269.1	2384.2	2339.6	2420.8	2191.1	2225.4	2224.5	2225.8	2268.8
0	0	0	0	31.607	0	0	8.7649	17.923	33.49	59.266	84.038	104.47	127.88	125.81	161.8	185.78	233.11	313.42	353.93	415.5	508.24	531.03	609.08	666.87	731.7	772.45	866.17	907.83	983.24	1047.3	1078.3	1022.2	1092.9	1102.3	1115.1	1107.1	1118.1	1154.1	1181.3	1173.7	1206	1283.4	1318.1	1383	1358.4	1326.6	1343.6	1317	1302.2
0	0	0	0	0	0.88152	43.415	103.03	222.48	355.08	546.76	726.39	974.37	1176.7	1375.8	1532.3	1527.5	1734.1	2077.1	2232	2465.8	2651.9	2790.7	2473.9	2969.6	2766.3	3475.1	3626.1	3653	3701.7	3818.5	3789.8	3260.3	3386.4	3233	3436.3	3497.5	3671.9	3963.6	4245.5	4181	4128.2	4171.6	4293.9	4431.6	4381.8	4414.1	4501.6	4616	4803.3
0	0	0	32.932	21.862	0	18.178	58.381	101.66	178.39	288.82	355.94	492.66	595.36	663.33	748.85	863.83	1002.1	1085.6	1205.5	1317.7	1419.9	1521.3	1560.1	1661.4	1697.7	1809.4	1840.1	1894.1	1949.6	1985.9	2078	2100.5	2192	2292.7	2302.5	2365	2413.4	2523.5	2573.8	2608	2715.9	2717.2	2827.9	2810.7	2819.2	2883.9	2891.4	2913.1	2941.6
0	0	0	0	7.0548	3.2227	12.546	31.381	37.827	111.31	147.52	206.72	276.63	316.43	370.39	413.92	478.86	587.85	677.35	761.39	827.2	801.76	892.02	1009.7	1064.1	1043.3	1114.7	1218.6	1221.2	1059	1318.6	1377.7	1329.1	1418.5	1448.5	1412.5	1576.6	1566.1	1613	1597	1655.7	1723.7	1777.8	1814.8	1841.8	1860.3	1915	1902.5	2071.7	1932.5
0	0	0	39.338	116.2	200.3	300.57	413.73	448.08	598.57	726.97	881.4	1017.3	1125.2	1177.4	1358.8	1381.8	1537.7	1616.1	1838	1938.1	2035.3	2214.4	2316.3	2344.7	2410.2	2483.6	2562.4	2555.5	2655.9	2676.9	2564.8	2621.7	2675	2925.8	2981.8	3083.2	3176.8	3279.3	3431.5	3525.7	3703.7	3807.1	3931	4053.8	4133.3	4183.4	4362.2	4365.1	4320
0	0	0	0	7.5432	48.42	87.563	179.46	276.87	365.23	464.76	623.73	728.27	808.07	922.07	1058.8	1249	1447.7	1806.6	2033.5	2171.2	2303.5	2582.1	2660.9	2760.6	2696.9	2817	2858.8	2915	3069.8	3092.7	3142.7	3178.8	3220.4	3208	3296.4	3381.8	3386.5	3437.3	3436.9	3483	3551.7	3679.5	3777.4	3755.1	3805.7	3804.1	3814.2	3949.3	3924.1
0	0	0	0	0	17.504	55.923	127.65	238.85	371.17	503.38	648.05	815.7	893.62	1041.1	1163.7	1286.8	1384.9	1532.7	1624	1719	1903.2	1878.3	1948.1	2046.3	2097.3	2280.2	2399.6	2435.3	2595.6	2791.5	2865.8	2928.5	3004.8	3158.1	3323.3	3449.7	3603	3598.9	3803	4033.9	4084.7	4268.7	4488.4	4649.9	4799.2	4929	4981.2	5008	5135.3
0	0	0	3.6998	13.032	38.976	78.225	122.07	176.08	215.48	266.15	364.79	424.12	475.2	534.98	619.31	676.66	700.81	749.79	789.64	812.82	818.13	888.87	879.47	915.52	889.62	920.49	948.12	980.48	948.23	1003.2	1007.3	1048.7	1082	1123.5	1151.2	1243.1	1244.7	1343.6	1390.5	1485.6	1535.5	1545.2	1585.7	1662.3	1702.1	1760.5	1791.9	1796.3	1694
0	0	0	12.911	22.91	13.172	20.966	59.596	101.39	182	249.2	341.01	433.95	547.95	647.96	766.87	867.83	956.04	1110.5	1235.8	1359.8	1361.2	1527	1638.2	1794.1	1881.3	1994	2122	2259.6	2378.8	2525.2	2581.6	2734.6	2915.1	3084.6	3097.8	3242.4	3358	3518.1	3673.9	3748.2	3933.6	3979	4094.2	4206.3	4289.4	4282.7	4348.3	4355.2	4405.6
4.3164	2.1227	0	4.1051	0	0	11.86	16.528	48.631	68.336	121.92	147.67	197.4	359.47	300.29	334.97	392.22	438.32	456.9	519.36	570.67	608.31	688.47	688.55	751.9	767.31	760.82	785.05	820.23	815.76	870.94	909.8	913.26	909.34	973.75	1012.6	989.01	1040.5	1088.7	1078.3	1065.1	1089.5	1096.2	1093.1	1102.9	1115.4	1180.3	1196.8	1232.1	1161
34.951	22.137	0.17454	2.0647	0	0	0	5.715	46.462	108.38	206.09	311.9	432.72	428.36	425.08	617.72	736.85	868.45	958.98	1100.3	1170.4	1240.9	1260.7	1435.1	1481.5	1557.1	1749.4	1796.9	1950.6	2021.2	2083.9	2121.9	2146.6	2297.5	2451.7	2300.7	2412.6	2601.2	2687.6	2741.9	2927.5	2991.9	3086	3271.8	3424.7	3510	3626.2	3725.1	3858.1	3818
0	0.10367	17.806	0	5.8229	0	0	0	0	0	8.0203	0	5.7917	0	0	16.286	20.916	6.4318	21.873	0	0.41091	7.4754	6.3833	3.8645	4.0874	31.857	56.374	77.009	94.083	152.26	175.79	180.03	210.03	270.31	336.7	356.74	415.87	487.76	515.22	624.03	691.17	641.03	704.48	719.17	816.78	896.79	909.79	928.04	998.89	1053
0	26.118	27.049	101.81	9.1724	0	0	28.732	257.28	271.19	460.09	626.72	701.36	1059.4	1009.8	1044.4	1087.6	1211.6	1385.1	1446.4	1650.3	1823.6	1757.7	1974.1	2177.8	2099.8	2145.3	2378.4	2553	2686	2661.8	2607.6	2753.5	3023.5	3210	3357.1	3415.5	3471.8	3553.1	3514.2	3706.6	3553.5	3634.2	3633.1	3780.2	3745.9	3924.3	3499.3	3823.1	3829.7
0	0	0	9.9516	8.8822	20.036	36.289	74.547	137.4	220.1	284.71	404.23	483.3	511.41	629.53	740.98	889.72	1000.9	1050.1	1208.2	1290.2	1232.4	1413.9	1515.6	1597.6	1673	1721.7	1688.4	1826.1	1903.1	1978.9	2002	2074.5	2069.4	2115.2	2161.3	2184.9	2259.8	2214	2336.4	2355.5	2373.4	2409.8	2413.6	2469.5	2479.4	2443.6	2534.9	2453.7	2490.2
0	0	0	0	49.308	90.663	181.32	164.67	214	453.06	565.86	677.09	794.79	970.06	988.93	1046.5	1166.7	1182	1383.5	1498.4	1536.9	1447.6	1506.5	1670.8	1611.4	1728	1790.7	1990.1	2044.8	2412.9	2366.6	2407.3	2490.3	2574	2666.1	2824.1	2888.3	3039.9	3155.8	3337.7	3626.4	3841.5	4058.1	4332.7	4490.3	4551.7	4632.5	4695.2	4540.8	4635.7
0	7.9938	0	13.015	18.997	0	59.003	143.47	202.25	279.89	415.58	531.72	668.13	831.76	715.69	730.86	879.98	995.23	1244.2	1332.7	1253	1438.5	1353.3	1632.3	1721	1654	1660.1	1413.6	1870.3	1943.2	1956.7	2029.4	2001.5	2162.6	2287.5	2326.2	2413.4	2430.9	2400.2	2357.8	2389.7	2344.8	2311.9	2311.2	2271.5	2313.5	2318.8	2328.2	2383	2213.1
0	0	0	12.173	1.8641	4.651	27.088	74.708	139.73	208.59	297.97	390.02	477.78	573.99	648.96	734.01	839.27	895.28	949.12	1063.1	1113.6	1215.3	1272.4	1327.1	1365.5	1380	1434.3	1478	1508.2	1577.4	1545.7	1664.3	1610.3	1633.7	1695.2	1739.4	1825.7	1869.8	1950	2037.1	2085.4	2132.5	2207.6	2252.2	2313.5	2376.5	2424.3	2401.9	2459.9	2468.4
0	0	0	39.017	247.45	442.86	422.99	569.91	613.88	675.76	626.03	699.21	703.32	666.14	575.06	549.05	540.51	513.31	691.23	676.79	729.1	779.64	799.8	850.84	1016.9	1085.2	1101	1220.4	1431.4	1547.1	1600.3	1653.7	1656.8	1702.9	1944.3	2092.3	2311.1	2406.7	2517.1	2579	2549.4	2391.2	2601.1	2454.7	2554.7	2673.6	2747.1	2720.7	3051.9	3115.1
0	0	0	0	21.782	13.884	49.735	92.083	162.95	252.9	311.8	430.24	505.66	607.54	720.8	787.11	856.91	916.11	1022.7	1072.6	1144.1	1173.6	1239.5	1270.2	1382	1444.1	1420.8	1470.6	1509.8	1619.9	1594	1610.9	1665.3	1671.8	1739.9	1787.9	1826.3	1860.4	1893.2	1976	1959.9	1968.4	2007.9	2046	2021.6	2088.8	2148.1	2188.1	2188.6	2167.8
11.037	2.73	9.9674	6.372	0	0	0	23.354	74.376	137.16	239.87	353.53	467.61	561.46	654.89	748.68	872.17	943.7	1025.6	1120.4	1149.3	1218.1	1241.3	1351.7	1348	1408.9	1461	1529.9	1618.6	1712.7	1792.8	1871	1984.9	2066.2	2160.2	2277.3	2480.2	2574.7	2709.4	2813.7	2949.1	3080	3177	3321.1	3463.9	3492.7	3508.7	3611.2	3606.8	3666.6
15.888	25.742	7.3666	0	7.7714	0	0	0	0	26.601	52.101	86.687	136.23	228.39	223.11	278.04	340.15	426.4	509.23	593.16	680.62	752.11	791.88	913.94	977.42	1067.7	1195.9	1248.1	1381	1439.7	1477	1566.7	1601.7	1674.6	1710.3	1791.5	1868.9	1908.5	2120.4	2182.1	2224.3	2236	2427.4	2486.6	2596.2	2629.5	2625.8	2666	2735.3	2808.8
0	0	0	0	5.9344	0	19.607	82.163	177.07	300.35	456.1	646.42	788.91	983.86	1128.4	1294.1	1470.5	1613.2	1817.9	1961.2	2040.5	2219.7	2356.4	2283.9	2189.4	2257.3	2256.2	2443	2484.4	2550.3	2708.6	2529.5	2643.1	2613.7	2671.5	2759.4	2906.5	2918.1	2954.5	2982.9	3115.6	3235.2	3326.4	3303.4	3387.5	3405.8	3516	3593.4	3687.7	3907.5
0	27.225	32.434	0	0	1.8857	10.587	39.451	108.46	206.8	284.77	348.96	346.5	444.91	578.75	634.63	786.32	829.72	1043.9	1100.7	1176.6	1230	1360.4	1317.6	1328.7	1484.6	1432.3	1501	1650.9	1788	1821.2	1804.8	1829.5	1928.8	2026.9	1970.8	1996.5	2019.6	1932.2	2112.6	1931.4	1938.3	1873.5	1977	1978.3	2023.6	2094	2155.9	2097.8	2095.4
0	0	0	48.636	10.439	0.68353	36.441	154.4	317.21	504.85	656.7	906.28	1117.7	1394.6	1601.8	1847.6	2142.7	2278.3	2556.9	2854	3013.7	3393.9	3060.3	3256.1	3449.2	3532.4	3795.8	3918.4	4104.4	4350.4	4418.8	4637.1	4766.5	4922.4	5151.1	5306.3	5477.9	5643.8	6006.3	6238.1	6253	6429.1	6705.6	6830.3	7057.8	7109.6	7164.3	7498.1	7358.5	7289.5
0	18.432	0	0	24.248	25.661	0.48957	18.879	0	0	0	0	0	0	0	0	0	0	25.724	140.77	239.67	388.4	474.02	542.62	632.68	765.24	890.4	1025.4	1079.1	1629.4	1300.5	1872.7	1463.2	1577.5	1647	1721.2	1838.2	1898.9	2103.4	2286.1	2584.8	2232.6	2186.6	2246.8	2483.4	2512.1	2644.2	2695.2	2803.3	2837.3
0	0	0	0	42.838	73.427	94.485	113.98	173.05	252.81	312.27	414.44	546.55	687.63	340.73	430.3	454.72	499.61	504.3	545.49	598.64	601.68	636.99	657.21	707.33	718.51	694.75	692.13	761.29	702.03	729.38	729.52	757.2	723.4	727.1	787.73	850.09	895.98	943.71	995.9	1191.6	1159.3	1233.6	1415.5	1531.8	1653.7	1738.6	1847.4	1997.3	1981.7
0	0	0	48.134	124.23	280.67	329.01	412.76	551.56	696.26	1081.5	970.38	1629.7	1359	1563.8	1787.3	1922.8	1963.3	2204.8	2462.7	2451.1	2450.9	2552	2525.9	2554.5	2529.8	2607.5	2827.4	2822.8	2947.7	3034.2	2862.1	2946.1	2947.3	2975.1	2997.3	3030.7	2944.8	2901.4	2903.6	2989.8	3075	3104.7	3058.9	2942.9	3028	3038.3	2961.4	3009.3	3046.5
0	0	5.2079	7.9883	5.4483	16.193	12.708	1.1759	55.897	133.81	244.53	360.95	454.08	582.64	713.88	797.07	824.38	967.85	1166.6	1405.7	1593.6	1868.9	1993.5	1983.4	2161.3	2375.1	2609.9	2833.5	3045.1	3254.4	3319.7	3340	3513.1	3658.9	3799.4	3998.7	4162	4107.5	4123.1	4418.9	4656	4799.6	4965.6	4901.5	4992.2	5222.5	5268.7	5436.4	5591.9	5650.6
0	0	0	0	23.997	55.013	102.16	188.83	313.73	480.32	658.86	866.13	1045	1228.4	1411.2	1536.7	1789.2	1884.5	2043	2273.6	2339.2	2513.3	2749.7	2891.2	2614	3156.6	3115.1	3345	3404.3	3587.5	3594.6	3761.8	3928.3	4074.1	4137.1	4191.7	4162.8	4237.9	4349.5	4461.1	4643.9	4544.3	4557.5	4638.7	4801	4969.5	4912.9	4973.7	5144	5215.9
0.38713	12.874	5.1403	0.92783	0	0	0	16.568	28.816	32.028	48.455	80.101	97.811	118.72	147.42	200.75	274.57	377.37	498.03	636.92	782.99	904.5	1012.7	1125.4	1243.7	1423.1	1510.7	1594.8	1790.2	1986.1	2070.8	2202.8	2311.2	2568.9	2300	2350.4	2709.5	2549.9	2736.7	2704.6	2992.2	3113.4	3035.7	3274.6	3256.5	3300.6	3445.1	3564	3565.2	3549.8
3.4264	18.019	8.5438	0.5353	0	0	0	0	9.0679	61.2	90.076	131.53	196.86	243.73	275.15	326.56	405.54	406.11	491.48	538.85	565.99	589.57	646.41	669.32	698.79	722.45	794.67	896	968.3	1018.9	1135.8	1256.7	1313.2	1428.1	1545.3	1658.8	1730.3	1801.9	1979.9	2178.6	2208.2	2268.1	2267.5	2320.5	2428.2	2647	2625.4	2642.3	2763.5	2897.3
10.719	0	28.182	24.318	0	2.8588	0	0	0	0	0	0	0	1.3365	19.488	23.5	68.087	80.162	102.65	172.31	253.05	373.95	462.72	559.37	605.13	712.22	819.52	885.38	1026.3	1083.5	1113	1185	1220.3	1306.5	1402.6	1427.9	1431.9	1445.2	1422.8	1505.6	1475.3	1515.5	1527.2	1568.6	1563.4	1568.5	1566.2	1589.5	1435.8	1429.9
[truncated: 78 more columns]
