# Supplementary material for: Limits on information transduction through amplitude and frequency regulation of transcription factor activity
Source: eLife. 2015 May 18;4:e06559. doi: 10.7554/eLife.06559 (PMC4468373; doi:10.7554/eLife.06559)
Supplement: Supplementary file 1. — Raw single-cell time-trace data for HXK1 (15259 cells), SIP18 (21242 cells), pSIP18 mut A (18203 cells), pSIP18 mut B (17655 cells), 1× reporter diploid (21236 cells), and 2× reporter diploid (19222 cells). The data are also available from Dryad Digital Repository (Hansen and O'Shea, 2015). DOI: http://dx.doi.org/10.7554/eLife.06559.014 [file elife06559s001.zip › source_data/HXK1_FM5_13minINT_690nM.txt]

0	6.894	1.173	0	0	13.767	4.4922	33.263	44.571	72.55	81.246	107.62	131.92	213.23	248.01	297.02	368.98	470.81	501.43	622.02	700.71	738.46	885.4	938.16	962.84	1062.6	1177.3	1145.8	1226	1320.5	1322.4	1472.2	1406.1	1550.4	1603.2	1524.1	1636.7	1639.5	1696.9	1688.8	1758.2	1739.6	1788.7	1744.9	1765.9	1767.8	1747.8	1745.4	1742.2	1789.1
0	0	6.7835	13.78	0	0	14.517	31.525	77.156	89.277	162.78	195.74	259.35	293.4	307.58	341.63	380.47	420.68	395.71	457.77	504.79	557.14	631.37	623.3	654.17	642.19	665.02	678.87	661.11	681.07	681.62	671.74	704.56	715.97	696.64	700.16	695.09	705.08	683.74	668.35	668.21	642.33	668.17	678.32	678.94	673.69	674.87	647.46	653.87	651.11
0	0	0	0	0	26.005	27.012	97.862	184.49	294.06	405.9	534.88	688.93	757.54	921.91	996.89	1142.1	1164.1	1331.1	1393.7	1485.2	1550.4	1608	1647.3	1640.7	1646.1	1681.2	1772.6	1764.6	1849.2	1858.7	1850.7	1804.1	1856	1853.4	1906.4	1899.2	1937.8	1965.8	1975.4	1961.7	1941.7	1990.3	1954.8	1915.5	1984.8	2001.3	1993.2	2027.9	2048.9
0	0	0	0.32332	4.9007	22.593	37.69	114.59	185.81	292.33	381.11	536.91	673.17	963.19	1153.6	1300.5	1499.6	1753.9	1581.7	1661.1	2097.9	2251.6	2370.7	2435.7	2537.3	2414.4	2504.7	2970.4	2440.7	3080.9	3258.7	2651.4	3047.1	3027.3	3537	3610.7	3910.8	3826.5	3476.6	4001.3	3639.9	3697.2	3784	3737.1	3805.7	3873.6	3828.4	3815.7	3581.8	3622.9
0	0	0	0	0	11.911	38.478	119.74	208.19	313	461.29	585.79	718.71	892.64	1041.3	1309.2	1524.4	1674.7	1822.8	2039.8	2193.8	2371.4	2521	2728.2	2866.8	2991.4	3040.5	3300.6	3436.5	3567.2	3716.6	3819.1	3953.7	4081.9	4160.1	4277.1	4346	4545.2	4642.8	4766.1	4851.3	4980.2	5214.7	5142.8	5491.3	5562.4	5685.6	5348.6	5408.7	5518.6
0	0	0	6.9767	30.807	65.495	144.22	191.16	283.35	365.15	541.17	636.34	735.8	715.93	887.19	945.6	1103.2	1253.3	1440.5	1505.4	1526.1	1743.5	1889.7	2016.4	2226	2192.5	2292.6	2384.1	2474.1	2597	2659.5	2785.2	2862.3	2983.5	2997.9	3009.7	3198.1	3301.7	3274.6	3388	3398.8	3577.6	3584.7	3656.7	3702.8	3765.2	3782.4	3823.2	3806.2	3895.1
0	0	0	9.1856	13.492	37.91	32.51	39.675	33.989	49.591	44.345	102.19	111.06	139.97	250.08	326.84	449.96	611.78	718.01	926.26	1048.9	1292.4	1454.6	1693.6	1785.2	2014.4	2239.4	2375.8	2364.6	2427.4	2554.1	2682.6	2829.9	2950.4	3097.8	3111.3	3336.3	3348.5	3428.5	3518.6	3653.1	3818.1	3955.5	4034.6	4016.5	3992.1	4156.3	4075.7	4192.3	4241.8
0	0	7.1561	3.4727	0	0	35.307	90.239	182.29	255.67	420.66	571.29	669.35	785.19	965.7	1113.7	1327.2	1453.1	1653.6	1674.4	1837	2030	2230.6	2207.8	2297.2	2460	2525.2	2595.7	2701.9	2740.2	2861.7	2835.3	2905	2861.4	3038.7	3135.7	3056.1	3125.5	3267.6	3370.1	3334.7	3210.9	3336.9	3453.3	3520.1	3627.3	3591.6	3615.3	3626	3717.5
0	0	0	0	14.252	55.312	91.944	181.99	289.24	435.45	633.71	817	1011.1	1230.1	1439.9	1652	1937.9	2193.5	2478.3	2715.3	2932	3246.8	3430.4	3593.6	3738.3	3959	4170.5	4318.6	4423.1	4487.9	4718.5	4902.9	4871.7	4984.8	5050.6	5190.4	5259.3	5321.6	5427.6	5619.3	5660	5762.9	5865.2	5880.3	5886.1	6028.2	6184.4	6359.7	6370.3	6473.8
11.072	3.5927	0	0	0	2.5572	13.489	58.056	152.74	157.72	238.29	308.09	364.06	495.18	583.27	724.34	809.72	929.04	1043.1	1155.4	1257.2	1306	1416.7	1481.8	1558.1	1588.4	1654	1726	1754.2	1840.1	1828.7	1850.1	1851.2	1899.4	1897.7	1944.7	1914.3	1911.9	1993	2035.5	2036.4	1980.1	2011.7	1997.5	2010	2005.1	2007.8	1997.4	1949.3	1928.5
0	0	16.078	85.859	92.685	81.361	156.52	273.76	345.59	359.3	570.5	701.22	862.28	1041.6	1236.4	1353.8	1608.5	1892.4	1967.8	2313.7	2563.3	2788.8	2908.2	3165.5	3349.4	3461.8	3457.8	3676.6	3812.5	3938.9	3995.6	4074.6	4249.1	4415.1	4565	4487	4517.3	4553.7	4673	4895.1	4919.7	5050.4	5131	5136.7	5244.1	5296.2	5402.2	5281.5	5451	5480.7
0	2.8855	0	8.7802	4.5827	5.0145	10.651	32.453	84.609	156.47	234.67	331.66	399.99	512.17	610.96	767.21	1146.6	1072.9	1114.1	1428.9	1454.7	1552.1	2053.7	1865.5	2170.6	2269.3	2508.6	2627.7	2747.7	3142.3	3351	3644.6	3889	3881.9	4114.4	4460.2	4439.6	4688.4	4717	4992.6	5311.8	5038.5	5366.9	5497.5	5604.8	5729.2	5914.8	6048	6109.9	6079
0	0	0	0	166.54	229.91	283.06	343.97	381.91	418.15	494.54	507.45	475.76	493.57	531.54	520.08	618.17	598.86	592.05	620.08	625.17	653.02	731.62	755.22	838.09	889.72	930.38	964.7	970.16	1107	1095.4	1202.1	1232.1	1320.2	1427.5	1509	1595.6	1678.6	1734.6	1778.8	1851.4	1835.9	1878.5	1864.9	1878.1	1919	1926.7	1970.9	1951.9	1964.8
0	2.5742	5.3208	7.6239	0	0	8.2435	65.636	143.11	236.63	355.59	453.81	569.43	651.26	796.98	879.42	1010.4	1098.6	1200.9	1226.5	1324.9	1421.9	1463.7	1491.5	1567.1	1626.4	1605.6	1690.5	1700.8	1716.6	1758.7	1786.5	1756.6	1815.2	1796.9	1868.2	1836.9	1864.3	1886.7	1899.5	1917	1948.1	1894.3	1921.6	1894.3	1913.3	1909.3	1925.4	1929.8	1921.5
0	2.4029	0.97022	8.4775	10.429	0	0	0	0	0	0	0	0	0	0	8.9013	31.217	53.627	55.926	135.46	145.86	213.83	320.78	411.09	528.27	622.02	724.35	876.48	973.13	1161.6	1330.9	1552.7	1792.4	1868.2	1997.7	2190.5	2270.1	2405.2	2586.5	2740.8	2895.6	3002.4	3028.4	3128.3	3238	3347.4	3385.4	3443.6	3504.3	3522
0	0	0	15.914	54.617	0	0	0	37.166	68.933	157.35	183.73	263.52	334.58	382.76	457.66	527.01	628.92	693.9	778.12	856.94	930.88	980.85	1045.2	1161.8	1222.6	1351.4	1377.2	1407.4	1450.3	1432.3	1477.8	1476.1	1525.2	1539.3	1603.6	1561.8	1622.4	1638.8	1720.8	1705.5	1707.6	1646.2	1653	1676.3	1650.6	1663.4	1683.9	1744.2	1712.6
61.179	73.97	10.96	0	0	0	0	8.9015	14.31	48.674	79.456	123.47	156.86	205.19	248.71	314.42	366.67	432.75	485.46	598.6	625.11	719.03	634.71	740.27	804.27	834.01	916.2	890.64	952.76	1025.9	1076.3	1108.3	1104.8	1187.5	1189.6	1284.7	1342.9	1404.2	1438.5	1456.8	1476.9	1529.2	1568.3	1588.6	1616.4	1664.4	1725.6	1668.2	1716.1	1738.1
0	0	0	97.378	123.51	0	12.68	66.429	147.75	198.08	308.63	309.62	559.42	654.28	762.27	900.82	1049.6	1253.6	1300.3	1455	1595.6	1736.1	1919.3	2059	2201	2377.5	2619.4	2719.1	2800.9	3007.3	3148.6	3446.1	3593.8	3642.6	3869.1	4182.9	4687.2	4745	4838.5	4978.1	4989.2	5160.1	5265.2	5317.5	5405.9	5621.2	5588.9	5658.6	5766.1	5745.7
0	0	7.5476	7.6854	2.545	4.8948	1.6731	31.231	52.993	65.233	106.61	120.4	156.07	143.56	169.47	192.68	214.63	258.21	268.25	296.84	308.89	329.84	343.76	343.1	393.75	380.98	405.37	471.42	488.45	509.81	535.34	560.18	578	579.2	594.29	616.34	634.7	662.42	657.23	699.6	679.55	687.89	698.32	731.87	728.65	747.04	742.84	747.23	764.65	787.49
0	0	0	9.4303	25.932	16.329	28.287	14.205	51.194	62.682	81.144	88.364	121.8	129.96	165.61	195.32	300.65	369.88	494.23	565.72	699.8	813.11	932.51	1004.1	1140.2	1240.5	1448.6	1523.9	1622.7	1802.9	1840.1	1980.7	2122.5	2098.3	2217.8	2337.8	2478.4	2495.6	2641.4	2731.2	3024.5	3214.7	3290.3	3483.1	3600.9	3671.5	3689	3810.6	3732.6	3742.3
0	0	0	5.0175	71.028	108.82	114.76	104.98	117.78	123.08	160.3	188.44	172.55	191.28	206.66	199.3	309.17	319.54	443.65	468.54	548.51	610.94	696.17	728.93	825.56	881.15	1031	1085	1152.3	1250	1206.1	1295.4	1315.5	1324.6	1379.2	1419.5	1438.2	1693.3	1621.8	1721	1843.6	1977.5	2012.9	2077.6	2148.3	2202	2155.8	2261.9	2369.6	2335.2
0	0	0	0	4.0035	4.4486	7.6963	25.304	54.786	88.793	122.35	152.94	232.2	273.56	282.84	405.54	477.27	567.58	614.66	728.2	834.08	982.39	1031.9	1117.5	1193.7	1276.2	1334.6	1603.5	1632.4	1774.4	1765.3	1833.8	1850.8	1867.2	1935.6	1876	1955.1	1986.4	1932.4	2008	2056.1	2040.6	2069.3	2077.4	2134.2	2084	2109.3	2107.5	2170.7	1980.7
0	0	0	0	2.047	0	27.355	64.77	137.57	219.88	342.92	477.26	590.99	750.3	903.77	1111.9	1272.8	1434.4	1523.5	1708.7	1915.2	2043.6	2200.1	2309.2	2425.4	2561.9	2635.9	2730.4	2798.1	2888.4	2983.6	2980.9	3078	3144	3158.9	3177.5	3243.8	3312.8	3366.9	3397.1	3477.6	3511.5	3492.5	3477.2	3421.4	3520.5	3492.9	3502.1	3483.4	3457.3
0	3.1888	0	7.0761	0	0.83204	0	39.265	105	201.34	314.07	431.79	526.32	691.24	761.04	919.09	1041.7	1282.8	1425.3	1549.7	1569	1666.5	1777.2	1914.1	2110.2	2117.3	2375.1	2418.7	2479.7	2649.2	2643.5	2795.9	2842.2	2972.5	2898.9	2979.1	3028.6	2967.7	3080.4	3084.5	3092.6	3039.1	3028.6	3043.7	3134.5	3242.9	3156.8	3128.6	3066.5	3025.8
0	0	1.5946	8.5818	39.321	29.999	65.408	90.396	105.28	169.62	211.26	251.81	317.7	365.01	405.09	470.55	570.36	594.75	698.01	750.04	827.12	879.94	991.55	1049.3	1228.8	1322.7	1471	1570.9	1720.8	1828.6	1941.7	2088.4	2142.6	2309.7	2383.6	2472.9	2437.4	2635.9	2908.2	2544.6	2785.1	2803.4	2997.9	3135.3	3321.2	3274	3294	3295	3309.9	3284.3
0	0	8.0765	13.366	0	0	22.458	106.27	208.43	354.45	488.25	631.79	758.75	897.1	1022.8	1141.1	1231.3	1362.9	1433.8	1510.1	1601	1679.7	1717.2	1767.2	1844.4	1905.4	1974.7	2041.7	2142.8	2391.1	2388.3	2508.2	2505	2685	2706.8	2876.9	3249.6	3494.4	3623.7	3698.4	3761	3671.2	3810.8	3851.9	3876.3	3940.1	4041.7	4135.4	4138.5	4154.7
0	0	0	0	0	0	57.198	193.47	386.76	667.18	948.01	1356.6	1591.8	1890.2	2366.6	2707.7	3070.6	3330.5	3629.6	3960.5	4118.9	4560.3	4776.6	5136.4	5415.4	5599.4	5741.1	5876	5809	5995.5	6294.4	6200.9	6198.5	6464.4	6530.9	6950.4	6869.8	6748.4	6834.1	7065.5	7196.1	7211.3	7287.8	7409.5	7324	7588.1	7360.1	7338.9	7367.1	7733.2
0	15.938	7.2927	5.6259	0	0	17.678	27.525	109.04	166.16	263.51	345.85	430.56	513.22	585.6	684.9	759.53	832.68	856.94	969.03	1007.2	1082.7	1137.3	1167.8	1215.5	1249.6	1270	1352.3	1397.7	1448	1482.9	1537.9	1535.6	1558.4	1567.9	1636.9	1657.8	1647.9	1634.8	1663	1698.2	1706.5	1723.4	1743.6	1760.5	1808	1830.9	1768.2	1802.4	1818.7
10.397	25.778	14.692	8.2005	4.0924	0	0	0	0	4.6548	28.705	33.151	26.911	51.69	85.08	127.68	145.74	209.58	248.62	317.99	363.25	405.97	454.79	510.1	570.68	605.55	679.97	735.3	812.44	848.25	880.78	969.04	948.95	990.67	1073.3	1135.6	1199	1209.5	1246.1	1327.9	1333.4	1363	1383.8	1422.6	1385.1	1426.5	1468.3	1514.8	1513.7	1486.1
0	0	0	21.044	63.26	44.578	132.74	110.11	232.22	271.69	302.08	296.58	328	396.15	405.78	499.25	579.02	703.33	788.97	888.4	976.17	1086.9	1277.2	1454.5	1683.3	1850.2	1914.3	2135.2	2434.3	2553.9	2717	3039.9	3153.8	3575.4	3646.9	3729.8	4283	4423.8	4314	4430.8	4664.1	4672.3	4772.3	5147.3	4979.5	4975.8	5031.5	5275.9	5312.1	5186.1
0	0	0	47.725	27.82	0	21.4	48.087	112.37	179.14	248.02	394.12	466.44	565.67	609.86	748.97	866.48	873.59	967.16	1116.5	1129.7	1175	1404.7	1474.4	1598.4	1577.3	1765.4	1653.5	1860.9	2021.3	1977.5	2078	2113.8	1961.8	2183.7	2279.3	2415.4	2136.5	2323.3	2344.4	2460.7	2467.6	2576.1	2394.5	2760.8	2700.4	2843.2	2835.2	3033.4	2941.5
8.2636	9.6347	27.162	5.3287	0	0	0	0	0	0	0	0	0	0	0	0	0	0	0	0	0	0	18.134	33.964	60.927	86.273	125.77	165.09	196.16	185.55	170.37	238.91	301.42	328.8	333.87	311.63	367.87	392.5	370.48	422.22	412.19	537.98	577.03	648.95	690.88	743.33	789.35	864.86	803.26	810.77
11.296	21.426	10.543	8.2018	0	0	0	0	26.851	86.836	115.08	179.36	245.55	311.49	394.12	497.07	582.08	688.21	732.19	861.29	945	1020	1131.9	1197.5	1317.1	1370.7	1464.4	1554.2	1595.4	1761.9	1780.5	1914.8	1901.5	1959.9	2023.3	2066.9	2107.8	2153.5	2229.5	2276.7	2323.2	2311.1	2309.3	2311.5	2376.4	2351.5	2422.5	2416.9	2429.9	2392.8
0	0	15.96	20.544	25.666	12.745	8.0551	51.63	39.284	33.155	19.44	0	0	0	0	0	0	0	0	0	0	0	0	0	52.83	77.416	159.77	216.11	356.01	531.06	688.22	925.77	1190.5	1334.2	1519.2	1756	1890.3	2273	2089.7	2308.6	2532	2592.1	2668.8	2785.9	2911.8	3030.2	2998.4	3013.2	3175.5	3226.7
0	0	0	4.2171	15.447	10.006	55.397	22.878	33.415	66.968	82.027	163.2	184.2	216.31	272.52	331.99	328.16	324.23	370.81	369.12	435.07	500.71	663.05	806.72	933	1019.9	1174.1	1300.9	1401.1	1564.7	1703	1859	1965.5	2109.7	2258.1	2384.4	2607.6	2782.6	2926.2	2995.5	3023.4	3123.7	3174.4	3278	3353.1	3300.9	3327.4	3465.8	3539.2	3604.1
0	0	0	6.2528	53.127	0	0	7.1396	65.823	121.77	210.16	484.47	400.07	501.09	606.82	756.84	856.9	1022.9	1171.4	1329.7	1402.7	1558.6	1699.5	1791.2	1884.7	2095.4	2269.9	2233.1	2333.2	2397.7	2475.8	2564.8	2561	2642.8	2736.5	2799.1	2861.8	2901.2	2895.1	2954.8	2935.8	3004.4	3050.4	3051.5	2978.4	2984.1	3101.4	3076.5	3070.8	3075.5
13.704	20.366	6.8027	2.7979	0	0	0	0	0	22.051	46.149	77.324	120.84	197.34	292.03	418.06	510.58	644.75	764.55	922.58	1054.4	1185.8	1297.9	1414.5	1537.3	1598.3	1741.1	1859.5	1975.7	2099.8	2137	2225.9	2263.1	2291.4	2401.6	2474.9	2506.7	2516.8	2602.3	2625.4	2697.4	2630.2	2664.8	2672.5	2660.2	2681	2692	2715.9	2731.6	2724.3
0	0	0	4.042	26.833	25.542	35.422	25.223	43.171	37.028	39.448	46.837	44.053	76.468	91.214	105.01	198.46	235.8	332.23	402.48	527.17	614.65	711.49	811.16	945.01	1078.7	1223.8	1383.4	1523.3	1699.9	1798.9	1729.9	1733.2	1774	1819.3	1707.2	2170	1759.5	1823.3	1974.3	2112.5	2215.5	2396.6	2641.3	2792.7	2832.8	2898.7	2982.8	3036.8	3092.4
0	0	0	16.868	35.745	40.118	99.338	142.33	217.95	203.69	293.17	351.68	436.65	594.79	680.92	773.32	926.78	1015.9	1087.4	1178.8	1292.1	1326.2	1345.5	1430.6	1419.1	1480.2	1494.3	1526.5	1624.3	1581.5	1664.4	1732.6	1800.8	1825	1925.8	2118.8	2241.2	2131.8	2169.3	2325.7	2421.1	2525.1	2676.5	2797.9	2947.9	3078	3241.9	3340.5	3424.5	3588.6
0	0	0	4.974	0	10.836	32.039	37.07	45.276	46.606	53.299	53.798	51.487	64.662	68.946	70.71	82.288	88.032	133.65	148.4	184.82	199.37	257.7	278.48	327.66	389.51	435.17	534.12	594.91	648.92	698.56	822.12	853.22	904.47	978.52	1011	1056	1161.8	1178.7	1255.5	1252.4	1319.2	1355.1	1415.6	1511.5	1489.5	1567.1	1577.1	1599.9	1651.9
0	0	0	33.557	116.42	179.39	264.27	421.35	524.82	587.26	690.65	784.8	904.65	1004.6	1169.9	1224.6	1307.2	1407.8	1422.8	1504.9	1586.2	1659.6	1819.7	1871.3	1901.3	2003.3	2012.4	2096.4	2081.8	2177.3	2174.3	2271.7	2262.7	2252.8	2276.7	2299.9	2392.2	2365.3	2363	2401.8	2427.1	2436.6	2426.1	2478.7	2469	2518.1	2492.8	2493.8	2536.4	2479.7
0	0	8.8253	16.024	40.494	16.257	32.554	48.289	15.228	35.912	32.591	184.81	56.894	176.23	78.599	93.31	138.04	172.76	215.59	210.36	463.82	514.12	604.09	591.4	779.93	702.44	763.78	826.97	872.62	947.95	946.44	1030.6	1084.6	1116.1	1113.1	1117.6	1219.4	1190.7	1252.2	1283.1	1228.1	1272.7	1334.9	1362.4	1278.5	1306	1338.5	1348.9	1352.8	1391.8
0	0	0	15.693	7.4773	0	10.254	48.975	106.78	171.79	241.12	292.12	374.33	445.09	536.5	587.51	655.08	718.34	768.59	883.09	726.03	768.59	976.42	827.82	1055	1078.5	1098	1135.4	1132.3	1176	1192.9	1196.8	1172.5	1227.5	1209.4	1249.5	1258.7	1272.4	1272.3	1316.6	1301.2	1286.7	1351.1	1349.8	1325.9	1328	1328.8	1309.8	1338.8	1321.3
0	0	0	4.2087	0	0	11.448	12.243	40.865	60.773	97.058	147.77	175.13	205.59	244.41	298.3	334.49	388.7	451.46	461.58	454.38	487.16	533.2	586.94	602.32	631.69	661.7	690.11	715.02	739.06	796.14	852.07	878.85	865.69	953.31	949.85	1041.4	1075.5	1100.2	1130.4	1199.5	1225.1	1269.5	1306.7	1302.6	1307.5	1372.7	1348.7	1408.4	1420.4
0	1.3257	0	0	2.4845	0.67657	8.6099	30.211	78.719	109.65	127.13	157.5	181.54	232.95	297.1	335.68	418.42	503.14	585.59	669.35	715.46	786.77	900.39	942.16	1048.9	1059	1113.9	1149.9	1236.7	1265.9	1264	1309.9	1402.5	1675.6	1322.8	1365.2	1398.2	1376.7	1395.8	1324.2	1330	1380.9	1346.8	1364.1	1315.5	1311.9	1372	1366.7	1403.8	1386.7
0	0	0	21.916	20.64	50.109	91.382	160.14	76.452	0	0	0	0	0	0	0	0	0	0	0	0	0	4.8451	14.581	0	0	0	66.419	91.626	155.35	196.31	216.7	257.14	321.73	375.71	400.09	422.02	476.03	455.91	541.05	524.78	608.05	626	594.76	642.31	685.16	653.04	711.47	746.33	724.32
0	41.77	2.8712	9.6546	0	25.152	0	3.6311	12.688	61.342	61.835	90.454	100.29	107.55	164.83	271.87	387.25	605.4	945.29	857.7	1047.4	1300.9	1453.9	1723.3	1950.7	2032.3	2173.4	2341.9	2413.9	2567.8	2811.7	2902.7	3022.3	3185.1	3270.3	3356.7	3480.2	3691.5	3823.6	3860.7	3930.2	4030.7	4081.1	4077.5	4090.7	4152.4	4203.5	4276.4	4258.3	4299.2
0	0	0	0	61.294	199.65	249.35	528.83	613.74	765.48	969.23	1100.3	1217	1456.5	1390.7	1777.8	1863.1	2049	2143	2315.9	2244.9	2306.7	2380.3	2469.3	2497.3	2561.3	2615.3	2655.7	2685.5	2773.6	2745	2883.2	2864	2873.6	2901.2	2965.4	3017.3	3070.1	3120.4	3150.7	3202.1	3324.5	3349.9	3427.4	3559.7	3473.4	3537.3	3386.7	3370.9	3358.2
13.247	14.428	2.7602	4.7053	0	0	0	0	4.8498	14.055	17.368	9.5102	42.476	73.888	110.03	134.34	141.36	178.08	187.86	224.33	241.05	271.65	288.24	319.51	378.11	367.68	435.39	452.91	496.7	573.59	623.05	696	682.14	706.72	765.68	766.97	820.61	833.86	865.19	951.22	982.32	1015.4	1040.5	1047.5	1077.2	1171.1	1208.6	1260.2	1310.2	1292.4
7.7722	1.0138	0	10.32	0	0	0	0	26.807	48.501	92.217	161.45	230.3	277.11	335.52	437.46	480.06	533.37	563.58	690.35	726.27	816.96	833.37	905.24	934.03	1006.5	1009	1043.6	1068	1138.2	1179.7	1175.8	1189.3	1230.9	1210	1206.3	1267.8	1268.3	1238	1286.7	1312.2	1324.5	1359.1	1370.8	1422.6	1470.5	1444.9	1467.8	1504.8	1495.5
12.407	0	5.756	5.6757	12.721	0	0	0	0.28316	0	0	0	0	0	0	0	0	0	0	0	0	10.765	22.591	28.968	54.611	88.14	120.54	270.99	327.79	395.85	443.26	526.06	592.44	624.43	654.72	654.12	665.12	744.09	792.26	842.01	890.43	873.62	928.19	937.1	954.92	961.18	997.5	976.93	990.24	1032.3
0	0	0	0	10.57	25.113	35.485	52.959	88.116	135.91	210.47	301.2	363.04	420.44	528.66	578.87	647.87	725.09	734.46	797.64	860.78	909.71	956.89	1029	1090.9	1128	1139.3	1241.8	1267.8	1308.3	1408.6	1374.7	1388.2	1423.5	1467	1495	1489.3	1537.9	1545.2	1591.6	1619.4	1656.5	1657.9	1536	1561.3	1574	1519.4	1466.4	1559.3	1552.8
0	0	12.567	17.757	57.972	107.59	50.206	113.23	138.18	137.31	146.02	333.74	75.505	141.1	189.17	258.94	364.25	420.28	432.17	401.73	494.92	607.68	744.3	854.96	994.78	1088	1277.6	1410.5	1508.6	1713	1570.3	2083	2306.1	2595.5	2725.1	2888.3	3098.2	3260.6	3550.3	3721.6	3874.3	4127.4	4080.2	4452.7	4633.8	4648.5	4751.9	4912.8	5003.2	5014.1
0	0	0	0	2.3503	38.803	88.828	154.14	254.66	366.92	487.08	611.39	722.5	858.42	991.78	1101.4	1189.6	1291.4	1416.6	1481.6	1550.3	1653.4	1597	1677.6	1698.6	1814.2	1854.7	1862.1	1892.3	1938.7	1931.3	2050.6	1993.7	2138.3	2019.1	2037.7	2070.3	2106.9	2129.3	2165.9	2162.5	2240.3	2222.4	2220.5	2201.9	2210.9	2252.7	2234.1	2264.6	2212.4
0	21.999	0	35.595	26.484	2.6752	0	0	0	0	0	0	0	0	0	7.9678	36.417	61.61	72.15	114.94	162.83	228.89	361.05	422.33	497.28	646.85	791	909.88	1070.4	1231.6	1282.4	1426.9	1580.3	1759.1	1893.1	2027.5	2200	2375.9	2565	2651.4	2767.9	2948.8	3030	3141.2	3140.7	3244.2	3365.8	3436.5	3438.8	3489.4
0	0	14.786	39.539	67.381	101.95	110.26	140.14	152.73	204.78	236.61	309.47	357.28	320.54	460.79	556.32	627.8	704.24	793.41	827.58	931.71	1023.6	1111	1227.1	1324.7	1409.1	1417.3	1563.1	1659.2	1675.7	1816.5	1925.7	1984.4	2123.3	2182.5	2214.3	2292.7	2378.9	2405.7	2465.8	2493	2545	2542.3	2506	2490.4	2478.9	2566.7	2651.5	2654.1	2660
0	5.6381	1.5011	7.4273	0	0	14.665	60.668	63.539	139.04	332.62	460.52	407.29	443.67	565.07	894.68	1008.9	1045.1	1213.3	1277.6	1371.1	1399.1	1468.5	1555.8	1571.1	1713.2	1772.9	1815.1	1798.6	1878.4	1913.4	1886.1	1919.8	1773.4	1955.4	1902.7	1620.1	1675.8	1935	2122.7	2256.8	2278.6	1888.4	2147.5	2153.5	1943.1	2244.6	2314.7	2027.6	2088.6
0	23.975	0	8.2629	0	11.729	12.988	24.334	37.5	78.452	125.57	160.52	213.68	274.04	355.83	467.44	595.2	765.64	909.12	1026.2	1216.9	1259.3	1400.7	1528.9	1681.1	1813.7	1888	2065.6	2132.2	2334.9	2352.6	2415.1	2589.9	2606.5	2456	2643.3	2600.3	2725.9	2784.4	2911.7	3017.3	3099.8	3122.9	3271.4	3429.9	3512.2	2969.9	3636.2	3677.1	3698.6
0	0	0	0	188.4	150.25	301.68	500.42	688.89	907.27	1178.1	1327.8	1497.2	1677.6	1849.8	2024.3	2217.7	2397.7	2649.1	2743.5	2768.2	2831.8	3005.3	3063	3153.8	3206.2	3630.6	3275.3	3355.1	3451.8	3432.3	3517.8	3463	3504.7	3570.1	3594	3611.5	3642.4	3672	3647.3	3762.3	3792.5	3920.7	3808.2	3898.4	4090.7	4105.1	4167.5	4130.6	4135.6
0	0	0	0	6.7674	15.798	33.488	52.17	100.09	141.77	176.02	200.26	249.18	301.64	333.68	374.98	438.95	491.45	510.29	558.57	556.38	603.69	637.6	695.61	712.71	734.22	639.88	812.76	861.16	877.65	943.57	935.96	965.47	1004.1	1024.1	1046.3	1077	1077.8	1110.1	1136.6	1122.5	1141.2	1144.5	1168.5	1160.3	1185.1	1170.1	1168.3	1170.6	1203.1
9.3344	9.8509	8.3815	0	0	0	0	22.3	49.418	93.532	96.416	105.29	185.1	260.5	335.87	416.76	477.68	563.73	552.1	651.51	752.89	789.96	883.36	948.62	1010.3	970.81	1036.9	1171.1	1193	1345.7	1353.3	1392.1	1361.9	1499.9	1406.3	1506.9	1644.5	1622.3	1670.6	1690.7	1704.5	1706.8	1690.4	1674	1683.6	1735.9	1768.8	1776.2	1777.2	1779.4
2.0354	0	0	6.1279	0	6.7121	2.6816	67.524	110.85	173.6	280.96	372.64	467.78	556.58	663.65	793.33	937.27	1103.5	1186.2	1346.6	1453.2	1560.7	1672.4	1767.1	1995.9	1997.9	2089.5	2210	2270.1	2375.5	2539.8	2522.7	2713.8	2671.4	2794.3	2911.7	2969	2979	3030.7	3096.9	3190.9	3216.1	3351.5	3365.1	3472.7	3360	3356.2	3433.3	3441.9	3507.3
0	7.1572	0	12.45	4.5886	4.1754	0	3.735	13.603	41.496	73.277	98.568	147.86	203.18	256.26	308.9	362.5	419.7	451.27	539.7	630	652.81	671.99	735.32	839.72	813.49	887.49	949.56	982.62	1039.8	1074.9	1139.7	1115.6	1150.7	1198.2	1215.2	1279.9	1290.1	1343.6	1348.7	1364.4	1373.8	1429.5	1440.1	1417.6	1441.8	1464.8	1475.5	1477.1	1474
8.3745	0.20362	4.1949	13.919	0	0	0	5.7757	7.4534	10.113	0	0	0	0	0	0	0	0	0	2.1779	22.798	52.329	59.076	79.069	128.48	158.85	200.27	267.92	356.34	398.33	477.73	536.59	643.82	679.08	707.11	699.51	748.1	812.75	846.55	932.58	1002	1032.1	1164.9	1229.2	1309.9	1304.8	1463	1460.5	1569.3	1559.7
0	22.894	0	68.565	47.461	56.804	225.31	310.01	359.01	417.46	471.6	714.52	788.36	614.41	859.51	509.49	1287.6	1565.8	1679.6	2071.4	2180.1	2445.4	2742	2769.2	2875.4	4277.4	3865	3896	4306.4	4548.5	4867.6	5101.2	5398.3	5784	5993.6	6303.6	6837.6	7010.4	7445	7726.4	7723.2	8232.8	8533.3	8911.9	9027.1	9170.1	9404.5	9813.7	9815.2	10220
0	5.3864	3.7985	0	1.6659	24.599	21.137	63.846	111.77	86.77	111.19	120.27	126.84	192.1	227.86	276.97	317.45	418.31	471.47	560.13	642.62	734.67	770.96	844.34	951.07	1006.2	1073	1084	1177	1311	1399.4	1480.9	1634.2	1676.2	1820.9	1892.9	1994.6	2121.2	2238.5	2404.1	2548.4	2648.3	2776.8	2873.2	3010.8	3124	3187.6	3292.8	3336.7	3400.8
0	0	0	0	9.726	65.175	141.47	270.73	448.42	623.44	830.38	1027.4	1259.3	1416.6	1657.3	1823.7	2008.3	2189.3	2342.7	2457.2	2644.5	2814.2	2888.2	2953.3	3035.4	3134.4	3182.4	3208	3279.4	3334	3400.7	3475.6	3257.1	3425.1	3527.8	3587.7	3588.6	3618.8	3629.5	3638.1	3640.3	3585.3	3599.9	3597.2	3566	3538	3520.6	3483.4	3467.2	3443.5
0	0	0	0	15.443	67.051	104.57	146.62	243.01	342.67	403.85	484.89	613.19	626.99	744.59	842.79	958.37	1028.2	1152.2	1208.9	1352.2	1481.3	1619.7	1679.9	1801.3	1928.5	2001.2	1950.8	2011.6	2072.1	2139.5	2188.8	2214.5	2242	2334.1	2373.9	2445.7	2531.9	2583.6	2623.2	2628.4	2757.3	2706.9	2853.4	2868.6	2780	2819.1	2905.8	2765.5	2868.6
0	0	5.2758	11.122	0	0	10.124	54.02	113.43	174.16	264.26	369.66	438.64	538.69	639.47	747.72	819.29	991.97	1118.7	1232.8	1451.5	1577.2	1435.1	1553.5	1672.2	1708.6	1737	1738.6	1763.9	1826.7	1871.4	1907.2	1991.3	2024.9	2019.6	2008.4	2008.3	2059.8	2047.8	2071	2038.6	2015.3	2311.2	2417.4	2351.8	2501.9	2550.3	2538.7	2472.3	2625.4
0	0	0	2.0659	1.4832	11.852	20.47	43.777	86.376	152.85	325.92	416.43	549.77	481.99	586.14	705.09	820.85	924.7	1279.3	1223.1	1263.2	1329.1	1429.5	1505.7	1576.1	1685	2034.7	1897.7	1907.3	1934.3	2005	2073.6	2378.2	2519.8	2204.6	2244.3	2571.5	2230.6	2227	2731.8	2254.6	2292.7	2264.9	2327.4	2345.8	2309.9	2298.5	2364.6	2331.5	2660.3
0	0	0	0	26.866	78.554	138.91	260.67	342.12	553.55	762.38	981.41	1141.1	1360	1563.4	1772.4	2084.5	2334.4	2658	2882.5	3231.4	2936.3	3057.9	3201	3396.3	3448.9	3678.2	3713.5	3759.7	4013.8	4184.7	4235.8	4362.1	4477	4678.6	4776.5	4887.3	5082.4	5245	5352	5536.4	5600.6	5826.8	5669.3	5782.2	5916.2	5955.4	6038.7	6073.7	6183.7
0	0	0	17.213	62.859	173.57	253.62	364.53	465.98	546.82	702.27	802.49	934.87	949.37	1039.4	1187	1277	1313	1442.7	1471.9	1661.2	1688.3	1708.1	1801.9	1824.1	1886.8	1937.2	2043	2094.6	2116.2	2142.4	2183.7	2143.4	2215.6	2135.1	2324.5	2192.7	2276.9	2288.7	2387.9	2378.7	2432.4	2398.9	2438.7	2529.5	2606.7	2600.9	2638.7	2668.1	2700.3
25.69	15.851	19.506	7.59	0	0	0	0	0	0	0	39.177	56.413	103.21	101.49	112.72	132.7	206.42	226.47	267.78	301.29	331.44	370.19	406.21	419.25	479.69	492.56	547.04	563.29	580.12	623.71	676.47	721.66	738.19	756.42	818.58	819.77	871.39	841.41	909.28	894.22	914.7	943.88	927.39	954.57	947.68	937.13	934.45	895.14	944.4
0	0	0	0	0	2.3723	78.695	177.47	315.33	481.03	726.73	979.43	1211.8	1305.4	1444.2	1753.7	2011.1	2238.2	3315.4	3722	3193.4	3227.2	3478.1	3593.4	3857.2	3658.5	4010.4	4394.8	4529.2	4712	4833.3	5041.4	5130.9	5044.9	5178.9	5251.2	5329.9	5494.7	5496.1	5501.8	5462.3	5458.8	5476.6	5647.5	5704.8	5719.6	5880.8	5908.3	5942.9	6022.5
16.322	23.501	0	0.43186	0	0	0	49.089	134.81	194.12	292.44	393.74	508.8	659.52	765.9	921.61	1074.3	1206.9	1346.6	1442.6	1572.4	1684.2	1820.4	1944.7	2071.2	2095.4	2206.6	2318.2	2318.6	2441.5	2482.1	2526.8	2491	2498.5	2563.8	2647.1	2640.9	2760.2	2829.5	2816.7	2837.8	2843.8	2868.4	2926.8	2944.6	3026.4	3003.7	3029.2	3024	2984
0	0	0	1.0173	7.3258	0	0	26.599	24.661	69.754	122.65	186.52	245.48	298.69	367.45	467.06	561.94	729.66	834.96	971.45	1129.9	1204.1	1294.3	1429.9	1498.9	1569.1	1672.4	1721.4	1863.3	1910.9	2030.7	2088.9	2127.3	2188.1	2230.7	2340.7	2485.8	2628.9	2733.3	2803.1	3011.7	3137.6	3456	3584.1	3724.2	3823.7	3917.8	4057	4060.8	4128.3
0	0	0	2.7843	4.8036	15.033	11.477	61.221	101.92	168.84	240.8	341.28	430.5	566.5	706.48	862.12	1096.4	1276.5	1537.1	1817.2	2074.5	2346.5	2619.1	2754.6	3059.1	3245.5	3463.5	3642.2	3809.9	4093.1	4111.5	4303.7	4122.2	4150.7	4308.9	4437.2	4564.2	4980	5183.5	4327.2	4395.1	4357.3	4445.3	4492.8	4478.3	4503.3	4502.1	4525	4529.7	4529.1
0.48059	20.016	11.525	7.0965	0	0	0	16.906	50.934	126.43	194.71	265.96	363.76	502	684.99	859.6	1048.7	1335.2	1587.8	1807.7	2027.6	2272.3	2466.7	2713.8	2932.8	3083	3208.1	3333.1	3510.6	3756.4	3829.5	3998.4	4010	4088.2	4110	4264.8	4345.6	4372.4	4485.5	4498.1	4630.4	4584.3	4641.5	4602.4	4688.8	4870.5	4850.3	4928.1	4823.3	4883
0	0	0	80.565	118.53	159.68	260.8	307.43	522.6	693.1	868.26	1056.4	1272	1436.2	1712.7	2001.7	2263.7	2493.6	2867.7	3089.4	3499.2	3925.4	4280.2	4524.9	4857.7	5102	5253.3	5476.1	5805.3	6014.3	6032.4	6296.6	6357.1	6574	6763.9	6943	7123	7536	7506.6	7526.3	7691.5	7736.8	7683.3	7712.1	7851.3	7953.6	7885.1	8088.7	7970.3	7973
0	0	0	8.4596	4.0989	0.62533	6.9631	55.835	113.06	217	311.51	426.97	498.46	613.72	713.94	785.59	852.3	917.24	983.74	1017.4	1073.9	1102.9	1111.4	1114.9	1172	1202.1	1194.3	1206.9	1205.4	1214.1	1242.1	1219.9	1248	1262.3	1198.5	1229.3	1254.6	1282.2	1333.3	1341.1	1380.3	1416.9	1475.5	1463.3	1476.5	1490.5	1520.8	1529.9	1563.2	1607
0	0	0	74.609	108.2	171.25	175.98	222.76	216.68	259.95	287.86	191.72	159.1	208.73	271.74	313.79	381.21	479.57	826.95	872.41	754.22	908.43	999.49	1120.1	1312.9	2358.5	1739.2	1652.7	1786.9	1901.8	2047	2051	2929.6	2954.4	2483.6	2513.4	2612.7	2642.9	2803.9	2849.1	3086.5	3121.3	3113.5	3259.8	3270.1	3463.1	3513.1	3632.6	3525.4	3658.9
0	0	1.6907	6.4527	2.0634	1.5528	0	19.171	41.602	64.122	103.23	127.96	180.19	231.68	322.63	395.77	474.14	546.06	640.3	775.71	854.67	941.47	1066.7	1168.7	1313	1387	1545.4	1657.3	1746.6	1974.6	2016.2	2207.8	2309	2477.6	2622.5	2821.2	2840.3	2871.2	3059.6	3097.5	3269.6	3417.4	3447.2	3518.7	3656.7	3820.5	3836.6	3854.4	3954.3	4106.3
0	0	0	0	9.4239	18.819	11.517	22.342	28.126	29.501	36.19	46.055	53.329	63.592	74.626	81.899	104.83	123.67	143.44	175.9	188.3	211.79	223.84	243.38	269.48	294.27	315.96	348.84	369.45	406.64	438.12	468.22	500.97	528.61	560.66	601.21	631.46	665.38	677.24	760.46	743.97	782.31	785.19	816.6	824.55	867.07	896.55	910.74	935.61	960.28
0	2.2213	14.147	24.047	10.546	0	0	52.041	103.69	223.79	367.24	473.15	568.59	752.44	880.64	1011.2	1151.8	1289.9	1417.3	1497	1571.4	1704.6	1945.2	1941.9	2039.1	2032.7	2096.8	2241.1	2254.8	2304.2	2353.3	2399	2534.3	2531.3	2651.2	2675.5	2716.5	2773.8	2838.3	2936.3	2999.5	3084.6	3131.6	3301.1	3319.6	3369.2	3407.7	3459.7	3500.4	3604.8
4.1525	15.557	1.541	0	0	0	1.5605	13.242	0	0	0	0	0	0	0	0	0	2.7119	53.602	79.292	123.32	159.87	284.48	373.04	486.24	628.79	733.54	930.34	1072	1089.5	1437	1626.2	1908	2142.1	2362.6	2617.4	2741.2	3018.9	3218.7	3047.1	3031.4	3235.6	3454	3993.1	4134.2	4145.5	4414.6	4219.1	4335.1	4439.8
0	0	0	0	43.402	72.836	83.084	127.12	222.5	344.44	460.56	549.33	612.04	727.2	816.99	931	1072.9	1195	1264.5	1357.5	1452.1	1531.8	1619.8	1704.4	1784	1895.6	1955.2	2033.4	2059	2102.8	2194.2	2220	2231.3	2235.6	2280.6	2315.7	2309.1	2347.6	2365.7	2439.4	2449.4	2553	2545	2554.9	2546.5	2634.4	2603.4	2647.4	2636.8	2690.1
0	0	0	41.187	10.034	29.645	78.324	134.79	233.87	331.49	455.67	583.92	669.87	788.03	900.84	988.72	1094.7	1262.6	1265.5	1365.7	1484.6	1577.6	1691.5	1802.3	1802.1	1911.4	1935.5	2004.1	2111.3	2132.2	2223.6	2247	2265.8	2376.8	2298.8	2349.2	2479.8	2468	2543	2504.6	2514.9	2623.7	2630.1	2603.5	2566.8	2579.2	2630.9	2630.5	2668.7	2644.2
0	0	0	1.6486	42.62	49.019	99.976	122.9	197.28	281.82	411.62	578.29	718.84	687.39	862.76	1076.8	1316	1633.5	1922.2	2233.7	2572.7	2906.6	3216.4	3626.7	3982.5	4217.9	4511.2	4803.5	5177.7	5498.4	5783.7	6093.5	6478.4	6813.7	6940.2	7189.7	7432.1	7646.1	7966.4	8192.5	8458.1	8619	8860.1	8966.1	8944.4	9198.8	9338	9578	9515.8	9606
12.052	20.293	0	0	0	0	9.7238	4.9886	17.586	50.712	45.744	76.912	81.625	121.64	151.82	224.4	282.46	369.12	426.98	550.57	612.58	706.33	858.35	980.9	1100.3	1154.3	1183.9	1256.7	1367.4	1392.1	1447	1523.6	1573.4	1571.1	1653.4	1683.5	1826	1897.5	1876.1	1870.4	1926.8	1899.4	1982.1	1974	1975.7	1986.9	1991.5	1951.5	2014.3	2009.1
0	0	4.5419	4.5966	0	5.2668	27.236	55.889	86.879	130.68	201.21	291.23	343.4	464.77	595.75	758.9	901.71	1050.7	1177.8	1288.2	1458.4	1515.3	1716.3	1799.6	1915.4	2069	2113.6	2194.2	2281.3	2428.9	2477.9	2669.8	2754.2	2872.6	3075	3180.3	3478.1	3692.9	3876.7	4225.3	4482.7	4812.7	5012.6	5283.4	5235.3	5464.7	5572.2	5686.7	5510.2	5678
11.884	18.195	3.2804	0.85925	0	0	0	27.547	18.731	70.945	97.085	161.22	273.36	210.58	290.77	343.2	442.81	417.64	588.67	514.77	561.23	629.04	662.43	706.06	819.74	880.77	945.24	1061.1	1126.5	1206.7	1353.3	1303.5	1537.1	1649.1	1922.4	1717	1750.5	1899.1	2015	1869	2155.3	2151.4	2310.3	2351.7	2351.3	2546.2	2557.3	2519.4	2600.5	2683.3
0	0	0	4.5716	4.3593	35.681	59.975	62.383	76.363	231.73	103.36	126.37	127.37	151.04	164.76	239.04	111.23	331.73	391.53	422.17	430.11	471.72	534.36	556.85	606	650.54	722.33	803.16	878.51	991.36	1054.8	1096.5	1148.1	1258.8	1333.1	1363	1543.8	1506.4	1597.3	1659.6	1669.6	1731.6	1783	1816.5	1857.4	1843.4	1903.2	1981.9	2051.6	2012.4
24.24	18.518	8.3475	0	0	12.422	7.4306	9.9085	28.901	87.819	142.09	193.47	217.71	299.59	362.11	437.83	531.71	610.21	749.54	896.2	974.35	1026.1	1138.6	1242.1	1319.8	1576.9	1649.3	1799.7	1940.3	2094.2	2082.5	2315.3	2397	2559.2	2645.7	2710.4	2804.7	3000.4	3061.9	3183.6	3313.9	3560.7	3800.9	3948.8	4158.3	4205.5	4454.4	4555.6	4642.3	4767.8
0	0	1.2669	1.6186	0.54466	0	11.511	35.127	86.233	146.25	214.33	292.43	376.79	506.61	585.97	707.39	811.49	944.34	998.44	1116.5	1187.6	1269.8	1425.2	1466.3	1631.5	1682.7	1730	1788.3	1853.3	1960.8	2005	2145.8	2292	2443.7	1791.9	1808.1	1871.5	1865.6	1944.4	1925.6	1920.9	1958.1	1911.9	1941.7	1901.8	2000.3	1993.6	2041.3	1970.2	2018.9
0	0	0	27.92	8.8666	0.17784	0	7.2095	17.079	32.265	49.277	66.362	71.957	99.353	130.11	162.7	206.59	228.33	287.51	293.07	364.98	396.36	410.24	536.27	626.09	717.51	780.93	911.51	1042.1	1155.8	1320.9	1489.2	1637.4	1838.6	1949.8	2181.2	2458.8	2743	3102.1	3531.2	3819.6	4066.5	4282.2	4510.8	4767.6	5042	5153.7	5319.5	5661.7	5710.4
0	0	0	0	5.1726	26.221	47.441	67.454	86.36	117.47	154.15	186.81	210.67	262.22	292.73	338.08	383.57	411.65	456.37	487.38	529.84	521.39	584.47	615.88	669.42	731.7	681.68	781.37	808.28	842.43	872.04	920.31	1007.5	974.29	1130.8	1197.5	1261	1311.6	1326	1359.8	1291.8	1330.2	1418.8	1487.9	1527.8	1516.7	1577.2	1626	1654.8	1695.8
13.628	46.611	0	0	0	0	0	51.058	112.73	254.75	351.65	471.48	655.47	799.68	1074.9	1298.9	1568.9	1862.4	2586.5	2409.3	2697.5	3029.9	3303	3544.4	3855.9	4165.9	4238.5	4530.7	4743.2	5138.8	5310.2	5447.3	5613.3	5886.1	6240	6369.3	6548.4	6683.9	6473.5	6870.3	7233.1	7077.9	7208.2	7235.9	7501.5	7527.3	7588.9	7861.1	7822.3	7895.1
0	0	0	8.0669	6.0525	12.29	21.23	22.133	28.768	47.574	61.99	99.89	109.64	127.53	157.51	195.19	262.32	319.54	377.3	389.33	466.43	526.17	616.64	635.16	751.7	781.7	873.4	976.65	1038.8	1229.5	1300.5	1383	1471.3	1479.4	1547.6	1609.9	1730.7	1789.7	1846.1	1929	1935.9	1980.8	2074.4	2094.8	2067	2081.5	2117.9	2121.3	2074.2	2194.1
0	0	6.3486	33.846	52.632	15.299	87.663	135.23	300.6	377.15	503.26	644.51	714.41	899.42	974.45	1116.4	1343.4	1518.9	1931.5	2295.3	2213.4	2599.3	2883.4	3134.7	3316.5	3481.2	3553.5	3838.9	4043	4146.8	4320	4524.3	4715.9	4736.9	5069.1	4658.5	4737	4950.9	5118.9	5210.3	5369.2	5440	5607.1	5443.5	5562.3	5580.7	5633.6	5545.8	5607.1	5661.2
0	0	0	0	0	35.7	123.45	251.9	404.08	586.36	815.54	968.48	1270.8	1488.3	1698.5	1888.2	2087.8	2290.4	2426.1	2631.7	2621.1	2688.7	2856.2	2898.7	2936.1	2941	3254.9	3187.5	3082.5	3187.1	3242	3471.5	3353.6	3488.9	3351.4	3458.7	3428.4	3597.9	3441.8	3607.9	3634	3701.7	3589	3703.2	3627.4	3722.1	3806.8	3784	3788	3741.2
0	0	4.0886	7.2762	12.396	2.3011	30.942	33.129	112.09	168.79	211.32	293.57	404.56	456.99	545.49	576.51	689.29	806.98	901.71	982.22	1164	1312	1400.9	1415.6	1535	1538.8	1639.3	1658.1	1744.7	1851.4	1913.1	2039.5	2147.5	2245.2	2333	2395.1	2587.2	2744.8	2934.3	3113.6	3311.5	3656.8	3805.5	3882.6	4026.7	4120.6	4342.7	4279	4439.3	4619.7
0	0	0	58.229	137.15	139.57	230.78	255.08	320.95	365.06	607.77	733.91	772.48	875.57	966.15	1022.9	1107.7	1163.3	1212.2	1339.4	1320.8	1440.9	1426.5	1558.4	1671.9	2008	1975.6	1962.7	2034.8	2155.2	2191.4	2322.6	2444.4	2500.9	2666.3	2812.3	2977.1	3117.7	3069.7	3124.7	3172.4	3222.3	3261.6	3367.5	3544.6	3464.3	3477	3438	3615.8	3638.8
0	17.656	0	12.42	0	0	0	24.55	66.466	66.756	111.29	190.78	276.37	350.59	518.29	704.27	871.05	1044.7	1184.6	1480	1676.3	1811.5	1941.1	2301.1	2542.4	2605.4	2815.7	2873.9	2945.2	2795.1	2736.4	3041.9	3045.3	3009.4	3154.8	3261.8	3321.9	3478.4	3363.6	3431.1	3593.5	3638.3	3727.8	3763.6	3892.6	4484.4	4627.9	4893.9	4978.9	4979.5
0	0	0	0	21.61	83.29	169.65	286	425.17	570.67	771.44	945.03	1150.8	1304.7	1482.9	1677.6	1905.2	2121.9	2372.3	2486.1	2660.7	2811.6	2969.1	3160.2	3272	3443.4	3469.1	3588.4	3650	3816.4	3895.7	3943.5	4040.5	4207.6	4211	4282.6	4309.9	4393.9	4367.6	4420.3	4342.3	4377.9	4391.4	4390	4415.6	4399.6	4436	4472.3	4441.1	4470.5
0	0	0	13.575	0	0	94.809	152.4	262.39	443.93	474.26	629.59	797.96	927.69	1116.7	1280.3	1482.6	1645	1720.5	1831.6	1926.1	2032	2145.6	2302	2315.5	2569.1	2533.6	2523.9	2640	2534.1	2645.6	2767.4	2792	2869	2851.5	2979.1	3026.7	3074	3228.9	3293.4	3411.5	3486	3508.8	3660.2	3724.2	3783.4	3773.8	3696.9	3790.3	3900.6
0	0	14.043	9.4951	0	0	11.735	39.34	117.38	224.08	320.82	360.01	561.61	721.55	887.17	1093.8	1324.2	1422.9	1624.8	1846.2	2280.3	2497.6	2734.8	2950.4	3240.6	3192.2	3267.3	3491.7	3537.3	3626.7	3675.8	3915.1	4033.1	3904.7	4166.3	4204.9	4324.5	4511.2	4541.3	4570.4	4616.4	4746.7	4849.6	5028.5	5041.1	5132.3	5326.2	5372.7	5455.3	5616.8
0	0	0	23.223	24.248	90.436	0	0	0	30.163	205.82	271.71	277.53	215.05	293.24	365.61	474.27	583.04	953.43	824.38	962.72	1196.5	1327.3	1445.4	1600.3	1689.5	1812.3	1905.7	2254.2	2470.7	2537.5	2658.9	2682.2	2835.4	2611.7	2996.1	2795.3	2847.3	2939.4	2959.9	3073.9	3131.6	3126.5	3189.5	3179.5	3190.3	3232.3	3293.4	3235.1	3314.2
0	0	0	5.0891	2.6171	7.1043	14.655	35.965	76.44	112.38	152.95	208.67	246.1	297.09	373.78	471.55	568.58	673.54	770.09	839.73	938.68	1093.8	1160.8	1325.8	1421.1	1491.5	1501.8	1636.4	1672.8	1819.9	1925.4	1973	2080.6	2060.2	2156.2	2242.1	2311.6	2431.1	2429.1	2554	2519	2583.1	2723.3	2801.1	2821.6	2880.2	2966.1	2977.2	2961.4	3040.9
0	0	0	8.6575	4.0212	16.218	3.6	29.818	58.161	91.705	122.28	148.3	176.75	237.53	289.55	327.62	385.42	432.27	456.86	513.83	540.72	566.44	629.44	640.43	747.07	676.85	782.78	751.52	771.7	941.02	775.53	873.54	844.38	846.54	966.33	940.34	982.13	967.92	1009.7	1043.5	1060.4	1120.4	1187.6	1139.5	1225.2	1289.1	1309.8	1403.3	1389.7	1369.3
0	25.118	0	4.5518	0	0	0	53.03	88.464	156.68	235.87	324.32	429.54	571.87	683.65	826.89	934.3	1045.4	1137.2	1251.3	1315.1	1426.7	1516.1	1586.5	1643.4	1620.4	1649.1	1737.9	1752.1	1819.7	1813.7	1906.3	1813.2	1854.2	1875	1925.6	1949.5	1983.6	2039.3	2026.5	2046.9	2079.5	2098.2	2136.8	2115.4	2109	2066.1	2114.1	2129.4	2062
19.152	32.24	6.0246	1.2042	0	0	0	22.268	62.932	195.74	323.04	466.54	592.29	741.37	874.78	1078	1263.4	1418.1	1549.1	1675.9	1836.6	1979	2143.7	2250.9	2425.8	2519.2	2643.2	2825.8	2994.5	3162.8	3209.5	3464.6	3477.9	3552.1	3665.1	3790.7	3932.5	4027.3	4105.3	4232.9	4274.7	4394.6	4379.7	4578.1	4583.7	4612.9	4718.4	4778.8	4898.4	4882.7
0	6.9689	10.893	5.6641	0	0	0	1.6241	8.8089	28.765	60.03	83.844	107.71	181.6	234.37	311.44	403.53	482.24	551.1	655.52	753.31	846.5	921.2	997.8	1143.8	1167.5	1366.4	1345.9	1470.2	1616	1744.6	1900.7	1954.7	1999.1	2133.7	2401.3	2546.6	2667.1	2771.7	2926.6	3156.1	3386.7	3622.7	3670.5	3869.7	3986.1	3982.9	4101.3	4277.9	4211.8
0	21.297	11.371	45.99	2.5838	0	0	0	0	0	0	0	0	7.8047	34.66	96.221	163.08	292.05	440.58	623.44	785.51	965.39	1051.8	1230.3	1270	1357.3	1672.8	1511.2	1654.9	1710.2	1790.2	1890.5	2049.3	1916.4	2114.6	2047.2	2126.1	2092.3	2156	2271.6	2294.4	2302.1	2348.4	2441.9	2417.5	2479.1	2490.8	2556.4	2508.1	2470.3
0	0	0	0	197.07	0	0	0	0	0	0	0	0	0	0	0	0	0	0	0	0	0	0	0	23.529	86.249	142.56	203.78	299.76	368.17	448.63	526.36	692.28	836.4	933.97	1052.8	1248.3	1315.6	1383.5	1546.8	1719.6	2041.9	2001.1	2171.2	2210.7	2498.7	2516.6	2555	2568.5	2496.5
0	0	0	3.8756	1.4471	8.8697	0.75711	26.786	69.709	127.3	182.98	227.35	282.07	347.23	451.74	532.09	635.52	743.05	899.85	986.93	1014	1173.1	1256.8	1383.9	1570.9	1641.9	1664.3	1821.1	1907.6	2068.3	2126.1	2186.7	2307.7	2173.5	2296.2	2460.4	2281	2564.7	2597.1	2638.9	2766.5	2791.2	2707.3	2898.5	2552.2	2855.6	2845	2905.2	2944.7	2893.9
0	0.48903	10.379	5.3855	0	0	18.057	15.618	14.899	21.501	22.57	27.661	19.952	29.745	52.68	84.474	119.04	196.41	238.74	281.96	234.22	271.58	319.75	324.3	369.96	313.66	355.02	424.82	446.96	498.1	578.11	701.24	779.98	868.49	929	1005.2	1087.6	1203.2	1281.5	1373.8	1395.2	1506.7	1635	1701.1	1849.4	1955.5	2091	2165.3	2166.2	2312.1
0	6.3942	4.7865	5.5895	0	0	0	33.143	71.705	125.47	188.31	288.49	356.23	442.48	556.37	663.67	748.82	888.7	1036	1116.3	1242.4	1327	1442.9	1539.3	1690.4	1763.1	1949.5	1877.1	1933.5	1982.5	2048.4	2184.1	2177	2477.7	2329.9	2386.3	2416.6	2551.9	2624.5	2629.2	2750.1	2772.7	2879.2	2883	2920.6	3053.2	3089	3146	3183.1	3202.6
0	0	0	8.9033	12.682	9.6581	0.77874	0	21.883	39.974	67.371	85.165	122.84	126.36	166.76	178.8	181.09	229.15	245	271.92	282.44	278.48	298.08	302.41	330.18	288.14	348.24	344.12	340.14	367.07	364.19	348.83	349.29	359.64	370.18	390.64	372.91	389.15	404.25	435.14	435.92	441.17	432.21	453.86	459.91	473.42	504.53	668.37	640.73	639.01
0	0	0	0	8.0138	24.778	50.871	106.94	195.58	207.74	220.74	283.03	382.85	434.43	476.38	542.25	605.42	740.82	862.06	966.28	1126.1	1269.7	1361.2	1551.7	1681	1747.3	1867.3	2046.9	2182.2	2355.5	2403.9	2747.9	3011.6	3191	3311	3363	3420.3	3513.4	3630.3	4013.7	3991.5	4131.9	4515.8	4681.3	4703	4853.9	5123.8	5192.7	5169	5052.8
0	4.7856	0.79188	6.1404	1.8173	0.56767	5.9193	28.673	65.358	109.07	154.98	195.18	231.08	298.3	357.3	406.2	505.21	580.58	634.67	703.34	787.86	862.72	957.06	1011	1116.7	1248.7	1252.9	1362.4	1420.9	1539.7	1550.8	1649.6	1629.7	1693	1755	1641.8	1640	1693	1733.5	1770.1	1700.5	1711.2	1743.9	1725.5	1766.8	1724	1725.9	1751	1779.3	1796.2
12.291	0	2.6702	3.6344	2.64	0	0	33.496	80.537	175.44	276.27	437.03	547.02	701.6	874.58	1057	1229.8	1349.7	1551.7	1601.9	1773.2	1850.2	1961.3	2098.5	2144.7	2273.5	2435	2440.5	2568	2538.5	2655.1	2781.1	2722.7	2817.6	2799.4	2879.1	2891.9	2932.2	2990.5	3041.6	3139.8	3152.6	3216.6	3187.8	3293.8	3308	3272.6	3307.2	3318.6	3364.2
0	0	0	27.613	75.018	46.032	128.01	188.68	211.49	165.05	151.93	99.569	182.45	80.406	81.965	106.13	132.75	162.82	212.81	223.29	410	523.95	700.76	845.09	999.51	1255.7	1479.4	1641.3	1690.8	1933.9	2328.5	2645.1	2902.5	2984.8	2931.4	2867.2	3247.1	3419.1	3516.8	3485.4	3598.9	3686.1	3795.8	3908.9	3859.3	4029.5	4187	4336.1	4521.8	4606.4
0	0	0	1.0382	7.7428	7.5061	32.12	54.174	183.37	197.31	307.23	348.64	436.67	572.46	712.65	880.74	1029.8	1210.8	1395.1	1581.5	1790.7	2007	2230	2269	2439.8	2545.4	2681.4	2912.8	2957.3	3234.4	3289.1	3375	3466.9	3429	3484.5	3519.5	3564.7	3615	3705.6	3735.1	3742.1	3741.4	3872.1	3867.7	3894.9	3953	4059.7	4059.2	4063.9	4108.2
0	7.7734	1.0958	13.62	0	0	1.4424	42.521	93.921	213.62	260.24	449.65	533.77	755.87	983.73	1152.4	1341.5	1688.2	1801.4	2126.6	2219.7	2388.3	2641.3	2884	3089.5	3140	3305	3244.8	3360.2	3457.9	3404.7	3615.8	3546.1	3343.1	3561.5	3627.3	3656.5	3491	3577.7	3645.1	3574.6	3484.9	3544.7	3466	3459.7	3428.1	3400.4	3390.4	3319.3	3307.1
0	0	4.3465	18.882	0	0	2.0333	17.373	42.859	130.91	183.94	308.1	374.89	461.16	547	680.64	831.51	1000.2	1150	1286.6	1472.8	1610	1808.9	1896.6	2100.9	2233.3	2374.3	2478.6	2571.1	2685.3	2825.4	2893.8	2990.2	3004.7	3054.8	3186.5	3253.7	3311.1	3400.4	3449.4	3585.6	3524.8	3676.5	3691.8	3730.1	3751.4	3782.1	3796.1	3930.5	4026.3
15.007	17.382	5.2571	2.1438	3.8153	0	0	6.6492	58.5	135.22	189.11	258.96	354.7	451.88	560.01	646.04	754.61	932.53	1091.8	1283.4	1460.9	1555.7	1685.5	1765.8	1865.3	1958.4	1778.6	1970.1	2068.2	2205.2	2324.3	2297	2489.4	2422.3	2559.6	2520.2	2708.6	2328.9	2445.7	2988.1	2681.7	3085.9	3133.1	3259.6	3278	3380.8	3442.8	3444	3533.7	3565.4
0	0	0	40.946	31.004	19.84	53.964	105.8	203.48	326.14	465.79	696.75	797.47	892.11	1136.2	1332.8	1510.6	1575.8	1835.4	1922.1	2124.7	2282.5	2442.4	2615.7	2592.8	2821.8	2921.4	3010.9	3020.5	3141.7	3193.7	3268.6	3364.9	3344	3694	3590.6	3558.3	3568.1	3667.8	3667.8	3720.1	3744	3838.8	3797.7	3905.5	3896.1	3932	4062.3	3992.5	3962.2
17.578	6.3271	0	6.4028	0	9.6022	0	0	37.042	47.374	46.905	95.463	101.97	160.56	244.64	343.95	437.76	579.92	652.66	735.68	871.16	1009.9	1155.6	1232.7	1437.2	1506.6	1601.5	1786.5	1911.1	2041.4	2172	2366.9	2461.5	3044	2739.8	3192.1	3371.4	3676	3990.7	3937.4	4170.4	4448.7	4707.9	4939.2	5010.7	5250.9	5388.3	5518.3	5684.5	5599.6
0	0	0	0.35776	0	13.684	51.284	151.32	274.13	457.52	658.7	850.42	1043.9	1262.6	1472.2	1678.5	1903.2	2126.4	2411.1	2641.7	2867.3	3009.1	3157.5	3365.5	3532.8	3717.8	3890.5	3971.6	4124.6	4090.9	4090	4411.7	4439.8	4548.3	4752.9	4780.2	4877.5	4972.5	5095.9	5069.4	5175.4	5290.1	5264.1	5381.8	5377.4	5544.7	5496.4	5544.8	5510.2	5585.4
0	4.6672	1.4632	5.3295	0	12.34	0	6.0143	16.028	16.782	8.6352	24.482	21.125	5.1936	19.668	32.427	26.957	42.254	72.47	62.313	81.1	87.02	100.69	122.43	113.27	131.65	147.85	163.81	159.16	171.57	199.11	178.79	208.48	221.84	221.3	212.28	237.95	243.21	248.55	284.52	305.13	305.76	308.13	334.42	340.7	340.23	363.8	382.99	400.52	408.52
3.0503	2.1463	12.159	3.0249	1.2988	0	0	2.6184	1.3575	4.4156	0	0	0	0	0	0	0	19.793	79.154	312.59	346.62	436.05	560.4	693.15	834.91	1057	1201.5	1470.9	1692.6	2034	2053.5	2202	2322	2485.5	2690.8	2834.9	3051.2	3259.9	3480.4	3753	4006.3	4055.8	4195.7	4480.1	4612	4742.7	4753	4658.5	4967.3	4920.9
0	0	0	8.4457	2.2755	8.4746	2.7967	6.5627	0	13.313	12.775	10.323	13.508	16.563	18.419	24.296	35.935	54.307	72.192	67.02	86.027	104.07	117.2	152.58	168.74	209.61	225.15	281.1	324.78	343.05	411.82	444.18	512.22	549.69	596.83	634.29	686.27	719.7	740.21	848.07	838.59	910.44	963.27	1007.2	1049.2	1069.2	1119.9	1152.6	1172.3	1209.9
325.31	0	0	0	75.682	0	0	0	29.228	129.89	290.92	310.08	449.64	421.33	654.32	722.84	934.18	1132.7	1266	1494	1703.1	1684.4	1884.5	2147.6	2349	2445.6	2633.8	2908.3	2878.3	3121.4	3163.3	3330.2	3413	3664.4	3724.5	3813.6	3777.5	4007.3	4140.2	4167.6	4328.5	4438.7	4580.5	4777.3	4686.5	4887.2	5055.7	4884.5	4944.1	4920
0	2.4066	3.3029	0	0	0	15.081	82.179	186.09	332.83	464.11	628.12	818.51	1014.1	1241.4	1409.4	1625.1	1782.6	1884	2120.5	2248.1	2382.1	2558.4	2639.3	2821.6	2876.5	2930.7	3022.5	3076.2	3170.4	3265.2	3353.6	3324.3	3343.4	3470.9	3518.7	3607.3	3657.7	3665.7	3732.9	3788.8	3796.6	3788.4	3837.4	3956.1	3900.5	3891.9	3717.8	3792	3800.9
0	0	0	5.5042	24.453	3.0267	11.404	0	1.5248	0	8.4343	15.847	16.182	6.9134	0	0	33.762	31.304	85.997	92.165	159.8	203.62	268.16	259.4	344.74	386.1	479.77	529.72	636.75	754.67	757.89	860.31	818.74	873.2	1020	1080.2	1155.5	1180.9	1268	1334.5	1404.6	1521.9	1702.6	1853.3	1876.3	1976.6	1994.2	2029.6	2115.5	2103
0	0	0	0	19.236	68.423	113.73	332.13	455.2	749.58	1007.2	1096.1	1325.6	1809.8	2025.7	2258.3	2581.2	2812.3	2965.5	3272.6	3442.5	3715.1	3977.5	3977.9	3283	3157	3381.1	3467.5	3463	3580.1	3784.7	3720.3	3975	4111	4140.1	4285.6	4128.7	4333.3	4567.6	4702.1	4739.7	4737.1	4842.1	4792.1	4780.1	4632.8	4765.5	4796.5	4741.8	5040.4
0	16.856	0	7.7264	76.02	0	0	0	0	0	0	13.5	0	0	52.071	41.082	113.74	144.37	201.6	220.11	285.77	306.15	339.33	393.96	460.55	496.62	534.35	534.41	590.1	614.01	655.42	694.43	697.64	768.82	779.49	793.41	799.75	803.06	821.8	886.91	928.67	1001.4	1016.5	1036.3	1058.4	1086.4	1059	1092.3	1051.1	1102.7
0	0	0	48.769	68.691	71.232	102.55	104.83	173.58	151.3	197.92	334.14	383.84	478.15	610.17	694.57	822.13	961.62	1047.4	1202.2	1281.1	1425.5	1573.5	1614.8	1635.4	1773.2	1787.1	1798.5	1977.7	1966.2	2043.3	2109.9	2121.3	2112	2146	2179.1	2231.3	2255.3	2272.3	2275.3	2222.8	2196.8	2258.1	2302.7	2307.3	2126.5	2250.5	2286.4	2307.4	2315.1
0	13.212	14.139	16.99	0	0	0	0	0	16.458	23.65	25.859	40.592	50.932	98.009	140.42	216.99	298.75	389.07	458.03	549.04	714.15	860.06	1118.3	1276.8	1387.7	1491.8	1762.8	1788.4	1866	1761	1871.7	2049.5	2082.9	2133.9	2182.3	2251.9	2302.4	2346.9	2410.4	2390.9	2466.7	2426.4	2445.6	2482.4	2456.1	2460.4	2479.4	2431.6	2480.3
0	0	1.2057	9.295	0	0	7.2597	58.565	121.36	235.42	339.8	476.93	558	693.41	917.03	1122.6	1350.6	1628.9	1841.1	2087.1	2319.1	2552.1	2848.9	2923.5	3245.8	3667.3	3910.2	4021.3	4231.6	4241.1	4574.3	4724.8	4974.5	5240.8	5140.2	5276.8	5519	5565.3	5759.7	6011.6	6241.5	6298.6	6527	6392	6604.7	6545	6501.8	6613.4	6590.8	6791.5
0	0	0	30.943	0	180.85	215.32	258.19	333.45	522.97	476.12	585.33	756.75	934.88	1084.7	1218.3	1412.2	1648.2	1828.5	2010.9	2252.8	2408.5	2632.5	2764.9	2947.9	3106.7	3268.6	3375.4	3609.2	3687.2	3940	3966.9	4106.5	4142.9	4460.5	4473.5	4488	4580.4	4693.9	4787.9	4938.1	5026.1	3997.6	5168.5	3879.1	3945.2	3925.2	3898.6	5406.8	5517.7
0	0	0	0	32.631	40.573	54.59	160.13	278.16	439.49	570.94	780.67	969.62	1082.1	1331.4	1491.2	1753	1809.8	1931.2	2012.8	2216	2410.3	2501.9	2600.8	2805.5	2804.1	2842.3	2938.7	2993.3	3001.5	3058.9	3117.8	3052.5	3098.3	3177.5	3241.4	3269.3	3412.9	3327.1	3419.8	3465.8	3643.4	3726.2	3337.1	3357.2	3405.5	3389.8	3441.1	3400.2	3410
2.5219	0	1.1413	0	0	5.5601	7.7473	26.231	35.238	66.833	101.33	171.08	231.06	285.8	373.31	481.21	602.08	741.73	821.96	992.32	1123.9	1182.5	1257.5	1345.3	1503.3	1468.7	1558.7	1791.1	1788.6	1810	1919.8	2020.6	1997.7	2046.4	2089.7	2172.3	2221	2308.6	2310.1	2434.3	2561.5	2562.8	2699.3	2692.3	2766.6	2807.1	2834.4	2875.5	2911.6	2954.4
0.2433	3.4284	0	23.801	0	0	0	0	0	0	8.5467	9.7113	36.494	74.33	90.639	140.2	219.48	318.6	391.08	475.98	571.23	700.03	795.16	965.1	1069.9	1211.6	1377.4	1527.6	1652.7	1730.9	1818.7	1950.8	1972.8	2095.8	2068.4	2199.2	2176.6	2283.5	2300	2330.8	2356.5	2413.4	2465.1	2402.3	2450.6	2562.7	2536.9	2523.2	2534.1	2574.8
0	0	100.44	103.42	0	0	59.738	63.105	124.08	92.749	254.34	323.36	323.39	414.07	497.23	574.67	816.04	751.25	855.9	934.98	1166.2	1187	1431.7	1350.8	1463.3	1544.2	1620.4	1924.2	2043.7	2197.2	2103.8	2277.1	2436.6	2528.4	2680.2	2756.4	2886.7	2932.7	3010.6	3361.7	3171.2	3318.8	3452.7	3614.7	3682.4	3836.2	3949.3	4086.1	4173.9	4238
0	0	0	0	5.9764	17.44	34.163	136.35	204.35	283.18	382.07	486.27	657.77	749.08	926.3	1076.9	1247.5	1458.8	1548.1	1684.4	1802	1864.6	2006.2	2051.9	2204.9	2331.7	2419.2	2389.4	2513.3	2583.2	2535.9	2646.1	2790.7	2951	3044.7	3153.2	3207.2	3281.7	3526.6	3458	3485.2	3596.3	3749.5	4278.4	3878.8	3845	3920.1	4007.5	4020.8	4105.1
0	0	0	29.284	99.198	51.672	85.241	152.24	260.46	365.62	473.39	515.06	717.28	888.6	1041.2	1250.1	1402.4	1524.4	1694.7	1780.5	1924.1	1937.8	2071.9	2230.5	2343.2	2393.3	2478.4	2610.5	2759.8	3002.7	2993.6	3129.1	3117.3	3241.9	3248.9	3386.3	3565.6	3570.1	3608.4	3790.7	3814.8	3840.7	3908.7	4074.1	4143.4	4290.8	4100.2	4184.6	4320.1	4353.8
0	0	0	4.2759	0.063519	4.5374	9.4222	11.436	22.756	19.584	17.899	18.938	33.394	28.785	37.751	47.938	42.041	60.127	59.264	54.421	68.925	66.542	84.994	93.336	99.853	110.88	115.68	138.81	147.13	151.23	197.58	175.45	176.24	211.94	230.58	244.19	263.3	300.67	338.48	387.85	426.07	456.13	497.25	528.59	545.02	573.69	603.41	626.85	647.12	674.12
14.31	25.621	0	0	0	0	0	0	0	0	0	0	0	0	0	4.5177	22.917	71.125	101.69	148.07	175.91	254.6	324.11	339.49	434.68	436.7	451.85	604.39	615.48	696.81	743.62	726.89	692.63	770.91	781.54	812.97	811.27	864.82	906.72	917.43	971.82	1020.5	1031.2	1019.8	1014	1075.9	1242.9	1182.3	1192.4	1163.7
0	1.7364	0	0	0	6.5594	10.034	65.399	125.23	204.56	283.09	366.34	436.23	561.81	696.54	825.78	955.4	1070.6	1193.9	1348.7	1447.6	1557.8	1677.6	1769.6	1873.7	1827.8	1953.6	2015.1	2101.1	2187.7	2173.7	2285.3	2224.8	2242	2297.3	2312.9	2323.7	2360.3	2379.3	2414.4	2425.2	2425.9	2437.2	2406.6	2436.3	2435.7	2431.5	2491.8	2463.7	2458.6
14.918	7.9107	0	6.9103	12.411	0	0	0	0	0	0	0	0	0	0	0	0	0	0	0	0	0	0	0	29.531	98.814	268.1	233.2	293.71	341.6	453.25	518.97	586.44	627.17	661.94	681.53	744.51	826.84	833.95	837.96	912.74	960.27	986.63	1023.1	1031.2	1041.3	1039.3	1040.2	1024.7	1067.7
0	0	0.90375	9.1332	2.7427	0	7.3923	29.515	85.756	160.51	239.75	354.76	525.93	693.13	902.91	1159	1431.1	1726.8	1985.1	2300.2	2607.3	2868.6	3195.5	3442.7	3778.9	3884.6	4178	4395	4557.3	4772.8	4946.8	5036.1	5022.3	5336.6	5359.4	5527.1	5713.1	5710.1	5945.4	6111.9	5946.2	6190.2	6282	6263.7	6274.2	6481.8	6447	6519.4	6449	6521.6
0	0	11.075	14.672	0	0	13.335	42.752	82.931	135.91	218.86	282.56	342.81	441.77	570.29	641.97	766.86	885.08	934.19	1044	1143.4	1265.6	1355.5	1560.8	1736	1889.8	2143.1	2260.7	2410.6	2768.1	2969.5	3155.5	3384.7	3676.3	3775.7	3939.3	4186.1	4336.4	4509.7	4717.6	4870.6	5061.5	5162.2	5217.9	5337.2	5352.1	5332	5387.9	5466.8	5530.6
0	21.397	8.788	5.834	0	0	0	6.0456	22.202	30.78	67.411	73.762	91.569	131.48	187.7	234.09	303.11	389.4	430.05	489.74	566.55	609.13	614.26	683.29	722.47	776.37	777.06	850.54	871.51	911.16	929.57	934.29	993.19	1002	977.67	1021.4	1019.4	1052.7	1067.5	1066.1	1095.7	1074.8	1097.7	1098.9	1110.4	1098.6	1114	1119.4	1125.9	1150.5
0	4.9634	0	9.7342	1.4268	5.3126	0	0	1.8565	0	0	0	0	0	0	0	0	0	0	0	0	7.4358	23.533	75.081	186.61	186.27	222.16	335.87	443.21	538.96	590.18	729.42	797.53	880.04	1071	1139.7	1148.3	1273	1309.1	1464.4	1571.9	1568.3	1615.7	1693.5	1865.9	1859.9	1830.2	1855.2	1790.6	1784.4
0	0	10.06	17.967	7.0997	14.872	35.385	53.985	60.442	63.064	43.243	60.587	36.179	64.519	104.4	145.13	175.46	223.06	296.75	346.21	450.19	512.09	653.22	754.12	893.11	1060.1	1235.8	1484.9	1678.8	1962.1	2064.8	2361.7	2740.9	3015.7	3161.2	3259.5	3692.2	4005.9	4366.7	4561.6	4717.7	4897.7	5217.4	5286.6	5304.7	5436.7	5608.9	5633.5	5637.9	5897.1
0	0	5.9973	51.331	54.42	39.939	52.612	91.522	74.094	41.072	40.87	0	28.825	0	0	0	0	78.923	0	0	0	0	0	0	0	0	0	0	0	0	0	0	98.486	130.51	226.33	275.08	398.95	389.68	542.29	641.27	737.5	888.19	1006	1002	987.39	1131.9	1222.3	1267.9	1172.8	1278.7
0	0	6.1338	0.018565	0.25622	3.8156	4.086	10.283	32.502	53.182	66.548	83.77	129.95	169.99	227.12	287.7	382.54	483.42	520.88	644.11	725.91	823.04	984.83	1183.6	1354	1584.4	1717.6	1943.4	2134.1	2441.7	2635.9	2852.5	2907.3	3215.7	3362.1	3552	3809.5	3936.6	4206	4407	4660.7	4949.3	4981.4	5017.8	5283.6	5164.8	5612.1	5630.4	5512.6	5894.5
0	0	0	28.808	96.376	171.35	231.57	339.96	450.88	463.79	596.12	670.67	805.34	971.87	991.05	1121.7	1366.8	1547.8	1834.6	2062.5	2339.6	2385.5	2589.2	2864.4	3037.3	3202.6	3324.2	3533.2	3800.3	3913.8	3942.6	4208.2	4256.6	4377.8	4492.1	4688.2	4847.9	4998.8	5033.3	5273.8	5306.8	5389	5382.2	5507.6	5528	5482.6	5551.8	6010.8	5535.1	5500.5
0	0	0	164.8	153.19	0	0	0	55.401	157.75	301.37	454.75	501.61	574.33	722.41	819.95	1000.3	1113.8	1360.9	1358.5	1434.2	1543	1623.9	1633	1697.9	1874.4	1967.9	1852.5	1867.4	1944.8	1937.4	1996.7	2086.7	2228.8	2249.4	2326	2163.4	2403.4	2528	2535.5	2600.3	2648.9	2618.9	2712	2834.8	2855	2930.7	2877.5	2981.1	3015.1
0	0	0	25.223	373.47	526.91	681.18	680.63	811.35	979.76	996.97	1106.9	884.66	1135.6	1221.6	868.81	923.19	1238.5	1130.3	1143.6	1096.7	1285.4	1365.7	1376.5	1679.8	1736.7	1807.5	1791.8	2064.1	2145.8	2258.6	2407.1	2590	1911.1	2829.9	2772.6	3116.1	3172.5	3253.8	3232.4	3256.3	3323.8	2594.2	3183.6	3130.1	3056.3	3216	3713.1	3512.7	3484.4
0	0	0	11.752	11.106	0	4.9338	52.104	92.44	201.02	296.94	443.9	592.29	717.67	884.52	1054.7	1256.2	1428.8	1654.6	1892.2	2045.5	2258.9	2109.5	2186.4	2412.6	2423.5	2434.6	2662.7	2745.3	2240.5	2931.7	2246.8	3039.5	3103.5	2900.6	3291	3364	3441.4	3560.6	3638.8	3738.6	3782.7	3859.6	3878	3961.9	3958.6	3958.7	4004.6	3946.1	4021.9
0	0	0	27.156	20.879	1.0287	47.824	55.834	52.736	58.536	51.112	26.07	15.522	33.105	0	0	0	0	0	1.8428	0	0	0	36.467	106.27	157.11	226.95	302.25	413.29	499.76	438.06	638.36	696.86	845.72	889.2	1018.6	1032.5	1114.8	1183.4	1265.5	1299.4	1411.2	1550.3	1552.2	1639.3	1654.6	1745	1745.4	1783.4	1796.2
4.5705	17.206	10.829	4.3425	0	0	0	0	47.852	107.37	167.01	295.51	394.69	558.57	643.91	811.72	931.54	1102.3	1247.7	1354.5	1464.6	1576.5	1791.3	1927.6	2088.9	2074.7	2193.9	2311.5	2471.6	2641.1	2720.4	2881.2	2868.2	2917.7	3144.4	3138.7	3335.7	3406.7	3453.1	3451.7	3650.2	3686	3755.4	3712.8	3685.1	4169.3	4255.5	4192.2	4184.1	4149.9
0	0	0	77.572	21.23	17.491	86.16	88.212	203.7	205.23	277.14	352.17	427.24	463.14	530.71	576.48	654.01	734.91	812.13	777.19	796.73	827.06	777.08	871.73	919.75	933.99	995.53	1088.2	1151	1224.6	1238	1318.6	1348.1	1438.6	1467.8	1522.2	1563	1586	1712	1789.9	1812	1835.7	1791.1	1735.8	1650.3	1621.8	1639.5	1659.2	1529.3	1670.2
2.2607	0	0.49126	7.3995	1.6169	3.6889	0	3.8887	0	27.483	46.657	104.96	121	146.54	180.56	211	274.18	332.88	372.45	436.76	503.48	528.35	554.91	601.31	634.3	705.88	782.34	809.49	828.81	885.47	873.28	916.83	992.01	1064.7	1104	1128.2	1235.3	1262	1337.8	1377.7	1462.8	1460.2	1493.7	1493.9	1532	1558.8	1567.8	1570.8	1592.8	1603.3
0	0	0	53.568	3.7494	47.885	68.002	54.63	25.181	78.655	93.521	124.34	145.13	233.35	294.38	448.11	549.81	706.48	975.09	1141.1	1344.8	1567.7	1826.2	1441.9	2120	2327.7	2426.4	2419.9	2471.4	2390.6	2766.1	2956.2	3051.9	3028.1	2940.7	3127.1	3527.7	3045.5	3478.5	3856.9	3515.1	4334.8	3644.3	4175.2	4717.4	4400.3	4878	4983.8	5004.6	4607.3
0	0	0	10.486	16.556	19.278	64.477	130.72	222.91	330.55	480.06	547.79	658.52	721.14	888.07	1082.7	1302.3	1528.7	1613.7	1852.9	1973.9	2253.8	2385.9	2602.6	2830.2	2944.6	3148.7	3303.8	3420.9	3583.5	3722.7	3826.8	3988.6	4197.5	4301.4	4462.2	4544	4582.6	4744.5	4759.6	4925.9	4828.2	4838.5	4973.1	5050.8	4945.4	5002.8	5032.6	5074.6	5092.6
0	0	0	0	0	15.059	147.15	399.29	605.06	753.29	1240.8	1364.9	1614.3	1772.9	2125.4	2228.2	2584.3	2627.4	2946.9	3099.9	3300.6	3336.2	3482.2	3625.5	3841.8	4032	4039.1	4059	4134.3	4289.9	4211.4	4478.9	4381.4	4446.9	4465.6	4500.5	4433.1	4628	4696.6	4715.7	4645.9	4725.3	4681.6	4677.5	4716.3	4677.6	4697.5	4930	4976.9	5009.9
1.9721	11.519	1.4771	3.9672	0	5.2507	0	11.595	36.819	77.527	113.05	136.82	188.22	257.92	313.41	352.58	398.56	449.15	436.81	469.09	535.67	562.46	581.67	627.06	673.83	622	678.77	715.95	750.51	822.04	822.26	883.39	861.36	917.18	929.16	1075.2	1111.4	1087.5	1139.3	1161	1215.5	1246.9	1262.2	1254.4	1253	1262.3	1291.6	1336.2	1336	1319.5
0	0	9.0617	0	0	6.5126	22.732	49.588	81.616	113.71	119.06	138.29	169.96	165.18	172.92	202.13	259.45	322.67	458.41	519.3	562.65	633.51	506.78	575.74	658.67	789.78	878.69	836.16	960.1	1020.2	1064.9	1204.4	1331.3	1427.1	1338.3	1354.1	1443.8	1475.6	1488.4	1627.1	1607.3	1632.1	1708.1	1754.6	1750.5	1714.6	1741.7	1798.7	1842.9	1852.1
0	0	0	29.175	35.68	87.793	69.807	93.075	154.1	183.6	275.01	396.87	384.35	471.12	579.32	596.87	811.58	834.87	1049.8	832.14	987.22	1058.7	1153.8	1154.9	1284.5	1362.1	1337.2	1394.7	1404.7	1453.3	1525.9	1563.2	1570.6	1689.6	1660.1	1710.7	1755.7	1850.7	1906.4	1933.9	2018.6	1969.6	2057.5	2035.7	2055.3	2071.1	2119	2084.8	2120.5	2103
0	0	0	0	7.1204	28.892	42.4	98.316	143.46	239.43	194.07	234.11	287.96	342.28	415.42	464.41	548.25	604.1	660.9	739.72	811.64	838.36	911.56	915.68	1014.1	1014.3	1053.5	1096.9	1104.4	1152.4	1143.1	1158.3	1159.5	1183.6	1207.7	1202.7	1199.5	1223	1174.2	1222.3	1244.3	1206.2	1280.3	1275.6	1214.4	1199.1	1201.1	1207	1219.8	1198.1
5.3173	7.2632	0	4.0388	0	0.82565	0	29.293	121.5	182.29	277.75	396.31	458.51	606	696.02	887.86	974.38	1107.1	1290	1435	1454.6	1614.6	1591.8	1717.3	1852.3	2051.1	2193.9	2092	2228.9	2291.8	2500.6	2393	2786.3	2943.9	2863.6	2736	2707.1	2820.1	2905.3	2972.6	2992.8	3020.5	3113.1	3285	3078.7	3321.2	3239.5	3383.3	3338.1	3332.3
0	1.2666	0	0	0	6.0367	20.485	85.292	184.61	308.2	411.22	506.75	635.48	798.99	965.73	1109.3	1256.4	1466.6	1602.6	1779.1	1919	2060.2	2217.4	2364.4	2570.7	2623.3	2723.9	2827.4	2882	2995.6	3035.9	3147.2	3149.1	3217.4	3241.1	3322.7	3411.8	3432.5	3514.7	3515.2	3576.4	3576.2	3633.7	3631.3	3679.3	3741	3769.2	3862.7	3856.4	3838.2
0	58.637	57.837	52.801	59.649	0	111.47	185.58	42.484	61.559	176.5	547.54	363.18	491.98	612.04	665.88	734.41	824.06	1003.8	1068.4	1157.2	1202.4	1288.3	1457.4	1588.7	1607.1	1685.6	1838.2	1906	2054.7	2020.1	2091.8	2107.6	2138.9	2229.2	2296.1	2286.9	2460.8	2497.8	2482	2498	2422	2575.3	2650	2578.1	2651.4	2597.4	2630.1	2644.8	2578.7
0	0	0	0	0	39.7	44.22	99.083	194.13	315.79	473.93	613.7	770.49	897.94	1158.8	1333.2	1509.2	1664.1	1836.4	2094.1	2260.1	2435.4	2554.4	2709.6	2821	2895.1	2991	3086.5	3179	3261.6	3315	3334.1	3403.6	3456.5	3472.9	3453.6	3630	3639.9	3709.1	3737	3764.2	3832.1	3901.8	3972.5	3953.6	4058.1	4120.3	4168.2	4115.8	4215.2
0	0	0	1.7121	3.0454	13.814	29.833	31.964	35.113	49.566	46.974	51.141	67.622	69.574	67.839	57.003	77.802	89.27	109.31	120.54	162.85	178.46	212.11	233.08	260.2	263.84	263.47	255.89	232.84	204.1	219.64	219.89	214.63	216.12	203.01	209.52	202.94	197.68	188.79	203.82	219.21	215.55	207.62	219.45	221.87	225.73	227.95	242.97	249.56	252.59
0	0	0	0	5.4823	31.721	109.94	237.59	334.46	492.19	673.34	870.64	1134.5	1259.1	1517	1627.9	1742.8	1879.3	1993.7	2086.7	2221.8	2181.3	2239.9	2750.2	3027.7	2783.4	2941.8	3029	3059.4	2723.2	3153.9	3215.6	3337.4	3239.9	3259.2	3317.5	3186.2	3295.8	3330.1	3024.8	3249.5	3159.4	3510.4	3615.8	3671.9	3414.3	3308.1	3471.7	3478.8	3383.4
0	0	0	46.073	45.719	60.441	90.342	117.24	138.63	134.43	150.78	155.06	117.12	143.06	143.34	143.86	131.36	142.34	148.14	117.46	99.148	102.43	123.15	127.39	115.37	156.72	135.51	197.07	190.46	194.6	191.61	228.82	288.04	319.77	299.77	312.21	274.49	271.95	274.4	281.38	240.21	235.82	326.89	321.74	341.83	349.61	333.07	340.4	346.86	410.76
0	8.2032	0	3.2021	0	3.7287	12.124	45.483	99.924	151.55	209.9	296.38	392.92	461.18	478.36	542.53	593.84	640.88	661.19	740.4	772.37	842.54	902.03	934.59	972.14	1013.6	1010	1073	1076.3	1101.2	1174.2	1167.4	1183.4	1195.9	1230.7	1237.7	1244.9	1246.8	1298.5	1272.6	1300.7	1301.4	1329	1343.1	1357.4	1426.7	1414.4	1399.1	1447	1438.3
0	5.7506	2.5595	0	0	11.032	30.396	44.108	72.344	95.908	176.05	211.36	312.21	373.28	469.12	572.4	675.55	740.3	866.12	979.41	971.83	1058.4	1116.9	1201.9	1406.3	1494	1505.7	1596.7	1696.2	1768.7	1858.6	2008.4	1931.6	2044.4	2144.5	2245.5	2270.8	2167.8	2244.5	2370.1	2403.5	2598.4	2713.1	2702.5	2741	2697.7	2805.6	2861.2	2863	2882.2
0	0	0	9.2116	24.853	33.727	78.894	53.357	117.28	147.96	193.66	206.42	243.91	304.6	442.51	593.24	707.35	680.35	675.27	657.05	953.05	1058.1	1327.2	1616.2	2004.8	1928.7	2210.7	2427.6	2801.2	2805.2	2952	2607.4	3365.6	3540.7	3242.5	3406.4	3761.1	3932	4024.7	4232	4303.5	4452.1	4551.3	4736.3	4865.2	4827.8	4849.8	5156.6	5301.6	5376.5
0	0	0	10.008	13.979	0	10.365	52.293	136.75	195.88	291.91	396.57	496.56	617.47	728.88	908.56	1067.6	1277.6	1471.2	1606	1778.7	1927.5	2083.4	2234.4	2321.2	2532.2	2719.5	2771.6	2903.9	3159.2	3252.5	3401.9	3325.6	3482.9	3769.3	3912.7	4332	4333.5	4548.5	4683.5	4846.6	5067	5162.1	5235.6	5426.1	5510.1	5717.7	5829	5773.4	5940.2
0	0	0	0	199.27	146.25	272.06	444.05	682.07	868.51	1107.4	1362.3	1561.8	1915.8	2076.4	2303.9	2521.5	2759.6	3088.5	3278.9	3364.6	3567.8	3737.6	3870.1	4343.9	4605.8	4813.7	5071.9	5231.8	5796.8	6050.9	6131.8	6646.9	6926.2	7092	7425.2	7400	7702.9	7574.3	7914.2	8151.2	8437.6	8161.2	8214.8	8348	8519.8	8636.6	9047.6	9113.4	8625.5
0	5.3603	0	10.786	2.4432	0	0	7.7222	8.3774	11.168	0	0	0	15.013	37.303	37.546	67.906	112.39	130.22	215.65	265.16	315.46	402.83	471.13	574.5	640.78	773.97	858.21	937.2	1074.9	1167.7	1305.1	1357.5	1410.4	1573.5	1684	1775.1	1835.2	1945	2103	2241	2265	2447.9	2526.2	2641.2	2782.6	2839.2	2933.4	3131.5	3100.1
0	0	0	55.009	30.295	28.486	34.483	0	110.54	282.38	392	552.4	721.52	952.69	1132.6	1251.1	1411.5	1506	2194.9	2339.8	1920.8	2156.4	2278.4	2402.3	2532.8	2640.1	2800.7	2875.5	2993.4	3171.8	3288.4	3465.2	3501.3	3765.1	3782.3	3811.6	3953.1	4144	4370.6	4546.5	4739	4868.4	5042.1	5124.6	5168.5	5366.1	5334.1	5517	5468.8	5598.9
0	5.2569	0	6.0512	11.816	0.099587	11.995	3.6878	32.695	72.188	107.12	141.85	154.61	212.28	274.65	348.92	453.5	575.85	709.99	769.23	923.18	1035.8	1225.3	1396.2	1509.9	1608.1	1706.6	1834.2	1976	2037.3	2086.4	2252.9	2318.6	2389.2	2488.2	2616.7	2672	2619.9	2699.6	2948.9	2685.4	2750.1	2924.2	2731.8	2742.9	2710.7	2685.2	2730.7	2754	2742.1
0	3.4147	2.0145	13.519	0	0	17.989	40.113	104.53	181.01	262.19	345.56	428.92	549.35	661.63	732.33	821.84	894.02	976.32	982.67	1149.1	1180.8	1179.1	1245.2	1272	1325	1307.2	1397.7	1419.7	1465.3	1479.7	1494.9	1475.9	1536.7	1538.8	1529.1	1548.6	1533.6	1532.2	1582.5	1591	1607.1	1609.7	1586.7	1592.6	1604.5	1591.8	1613.1	1601.9	1661.6
0	0	1.274	0	3.0693	10.68	30.603	38.64	38.115	36.294	56.251	54.24	57.117	64.68	84.647	123.73	130.42	141.51	187.26	211.94	212.43	241.5	308.54	326.44	333.62	422.99	412.2	493.64	487.2	505.3	501.66	520.54	565.35	527.55	576.39	527.32	543.23	533.97	537.84	586.8	561.53	636.61	669.79	721.61	674.71	763.4	784.88	799.98	815.9	837.23
26.216	2.4961	0	0	0	6.6578	6.4321	21.904	18.336	39.65	91.131	139.25	180.7	259.27	354.4	469.64	559	728.81	861.08	970.82	1137.7	1264.1	1397.4	1556.5	1843	1812.1	2057.5	2214.4	2340.8	2478.8	2534.4	2623.6	2142.9	2709.7	2727	2870	2790.7	2903.9	2904.4	3059.3	3169.4	3204.5	3241.7	3260.3	3296.8	3380.3	3429.8	3426.4	3483.6	3433.2
0	0	0	0	0	0.75921	48.281	146.95	249.96	450.33	650.18	873.06	1052.1	1258	1457.6	1656.8	1870.2	2059.1	2236.8	2433.4	2620	2706.4	2867.7	2988.7	3052	3180.1	3195.4	3220.7	3303	3466.8	3473	3551	3594.6	3580.7	3616.8	3579.2	3670.7	3670.7	3655.2	3664.6	3678.7	3722.3	3826.8	3790.1	3819.2	3814.3	3812	3817.4	3804.1	3832.1
0	0.29343	0	24.781	10.997	6.8426	0	0	0	0	0	18.386	0	0	3.8638	56.373	30.272	59.413	129.42	135.8	130.98	169.61	195.01	232.98	227.75	249.71	297.39	290.24	301.66	326.37	365.85	371.48	398.34	377.47	419.47	407.05	403.56	460.77	442.36	538.14	547.66	487.2	467.47	469.28	503.78	494.91	490.69	497.5	523	521.57
0	0	0	0	0	20.107	25.495	92.417	257.84	420.97	623.98	775.83	1011.8	1135.8	1461	1672.1	1905.3	2125.7	2172.7	2485.1	2629.4	2718.1	2930.2	3073.5	3362.4	3372.1	3533.9	3280.1	3570.9	3514.3	3632.5	3767.4	3842.6	5094.2	4093.9	4331.3	4465	4697.4	4681.4	4898.6	5022	5277.6	5207	5314.5	5264.6	5440.1	5546.7	5471.9	5600.9	5635.3
0	0	0	7.3484	15.161	12.981	5.4803	7.1662	8.7225	9.3841	31.771	25.935	35.732	28.089	50.989	49.065	67.171	83.273	89.368	106.83	120.32	120.52	130.14	155.49	165.64	195.38	228.94	277.51	285.6	312.01	342.22	339.88	368.97	400.88	416.74	444.26	453.41	487.08	481.87	535.61	504.75	546.65	545.09	557.17	582.6	586.24	604.59	624.79	643.81	673.07
0	0	0	90.909	180.65	310.78	414	524.45	575.48	655.91	752.17	812.92	890.86	927.37	1033.7	1164.3	1226	1325.2	1379.4	1378	1460.6	1435	1508.8	1489.4	1587	1587.1	1648.4	1762.6	1811	1860.2	1925.6	2038.2	2066.7	2082	2068.2	2120.3	2202.3	2312.6	2311.7	2322.2	2390	2472.1	2497.6	2442.7	2522.8	2603.8	2608.3	2633.1	2594.4	2677.5
0	0	0	5.6585	5.306	7.4731	7.1862	18.361	31.048	67.087	95.717	117.38	144.95	169.2	208.57	259.39	335.99	386.9	487.55	564.35	619.03	692.69	745.4	839.51	878.17	950.66	1011.3	1066.1	1087.7	1152.3	1149.3	1181.4	1238	1214.5	1255.8	1315	1304.4	1363.2	1357.1	1405	1389	1382.1	1381.1	1391.8	1411.1	1406.9	1396.6	1390.8	1451.9	1472.3
0	8.1197	0	19.268	0	0	9.5102	9.8299	69.384	113.03	134.7	159.06	208.14	296.61	368.03	508.48	572.33	713.31	805.26	957.49	1113.2	1349	1503	1700.2	1883.5	2091	2329.9	2319.6	2712.1	2967.5	3277.2	3313	3508.7	3676.4	3850.5	3932.2	4170.3	4315.9	4570.4	4697.3	4842.4	5033.9	5202.3	5249.7	5614.5	5559.1	5616.5	5770.9	5718.1	5748.3
0	0	1.6467	12.013	9.6186	3.0076	1.355	9.0302	8.9292	22.32	43.227	56.937	69.606	79.176	128.2	187.75	296.74	381.71	478.05	531.92	688.22	803.73	908.58	1021.6	1124.2	1176.9	1229.7	1299.7	1307.1	1416.4	1418.4	1496.6	1442.9	1463.1	1465.1	1497.2	1546.9	1565.1	1587.1	1553.3	1544	1583.7	1570.6	1571.9	1584	1603.8	1596.6	1614.7	1595.9	1618.1
0	0	0	0	128.96	266.34	457.46	671.33	912.02	1098.1	1331.7	1554.4	1799.9	2016.3	2278.6	2611.8	2872.7	3108.3	3245.3	3651.5	4034	4187.9	4417.1	4656.4	4895.3	4977.9	5159.4	5236.9	5493.9	5559.7	5787.4	5796.6	5956.8	6028.1	6096.6	6212.1	6197.3	6189.7	6210	6429.3	6211.1	6466.1	6499.3	6573.6	6675.4	6809.8	6741.2	6680.2	6789.7	6766.3
18.826	6.4958	0	8.4552	0	0	3.4744	34.384	95.145	171.51	243.02	297.42	395.63	552.79	709.08	887.47	1096.6	1314.5	1494.2	1713.9	1958.9	2124.6	2529.7	2748.7	3042.5	3382.7	3581.9	3978.5	4172.4	4508.8	4702.1	4937.7	5154.9	5712.9	5917.7	5999.9	6219.6	6369.6	6620.7	6815.9	6831.6	7190.4	7183	7235.1	7193.6	7341.7	7361.1	7440.8	7356.9	7690.9
0	0	10.127	173.05	137.8	172.13	118.08	224.29	104.5	273.08	364.54	628.05	445.61	462.26	457.46	390.12	491.62	480.36	517.77	518.11	602.71	585.29	791.05	794.34	776.32	1146	1184.2	1229.1	1380.8	1645.6	1726	1918.4	2023.6	2120.5	2201.7	2380.5	2695.8	2781	2937.6	3059.8	3342.5	3647.8	3909.6	4151.2	4248.5	4480.8	4656.7	4853.9	4942.1	5015.4
0	0	0	0.96609	59.838	159.21	260.56	394.97	514.47	661.45	784.45	925.46	1065.8	1177.4	1316.1	1438.8	1523.6	1700.9	1749.5	1803.1	1925.9	1956.6	2008.7	2038.7	1914.7	1946.2	1907.9	2026.2	2033.4	2087	2132.6	2138.5	2118.9	2127.9	2131.6	2125	2156.6	2189.5	2194.3	2200.4	2227.3	2192.3	2261.3	2242.3	2185.7	2189.4	2218.6	2195.7	2174.9	2190.5
0	0	0	9.3387	0	11.905	32.088	118.94	241.29	422.62	614.3	853.12	1064.4	1297.4	1448.7	1804.7	1971.7	2270.9	2554.2	2762.1	2968.5	3201.2	3333.6	3459.3	3705.3	3847.6	3954.2	4172.6	4215.1	4400.7	4601.2	4831.6	4929.6	4965.3	5208.6	5489.3	5742.7	5952.1	6327.3	6478.9	6952	7101.5	7109.7	7566.4	7928.5	8111.3	8464	8605.3	8896.7	9081.5
0	22.422	8.7571	0	0	0	0	0	43.739	106.3	116.78	202.97	270.09	350.01	440.15	499.27	620.29	710.74	793.49	946.98	1011.8	1180.5	1407.1	1722.1	1852.4	2155	2321	2454.2	2702.9	2921.8	3046	3403.4	3517.6	3781.3	3862.3	4113.9	4281.2	4516.3	4676.7	4568	4744.3	5071.7	5266.9	5360.1	5321.2	5299.4	5317.3	5381.4	5286.3	5470.3
0	0	1.1254	27.7	11.58	10.487	60.698	115.62	193.07	296.39	423.33	492.1	613.55	726.5	818.68	948.66	1036.3	1073.2	1216.9	1302	1392.6	1444.6	1457.3	1600.3	1583.6	1681	1641.5	1685.3	1694.4	1791.9	1771.8	1800.6	1831.6	1918.1	1853.1	1840.1	1888	1896.4	1905.9	1889.8	2065	2137.5	2031.8	2252.6	1948.3	1950.5	1948.4	1983.1	1976.9	1986.2
44.913	28.598	4.5919	5.7086	0	0	0	38.449	139.99	317.7	401.79	585.4	708.12	885.4	1077.9	1314.9	1412.3	1602.1	1896.6	2158.2	2274.6	2233.4	2466.8	2716.4	2873.5	2968	3112.6	3150.3	3284.7	3351.8	3484.9	3601.7	3662.9	3922.4	4005.5	4300.5	4367.8	4568.8	4613.8	4748.7	4865	4856.1	4934.3	5100.1	5109.2	5112.1	5182.9	5083.9	5305.8	5277.5
0	0	0	0	34.683	68.074	112.89	193.09	320.31	507.4	711.52	937.17	1207.8	1393.5	1633.5	1868	2163.3	2381.2	2620.5	2781.7	2968.5	3166.6	3340.6	3497.1	3628.8	3708.5	3814.5	3919.7	3991	4070.7	4044.4	4196.8	4232.4	4350.5	4152.2	4092.5	4167.7	4106.8	4237.3	4179.5	4147.1	4191.7	4167.2	4210	4176.8	4168.7	4181.6	4294.8	4157.2	4151.4
0	0	0	0	21.063	29.367	43.837	42.33	81.307	128.34	169.47	217.12	269.82	320.34	385.83	405.57	496.04	545.58	572.08	591.38	660.58	652.73	655.1	648.39	676.62	676.35	703.07	718.24	741.56	751.93	738.12	741.26	766.73	766.09	788.3	788.29	800.64	803.28	804.7	815.16	810.33	830.24	832.73	831.4	816.5	826.11	834.42	819.8	835.45	835.02
0	0.0015443	25.17	9.4198	0.012139	0.90964	0.077649	0	0	0	0	0	0	0	0	0	0	5.0193	8.9326	15.167	21.743	19.532	26.992	23.621	44.363	49.258	39.375	83.198	85.177	113.29	125.7	147.81	176.59	202.3	225.09	249.15	269.57	300.5	314.97	344.59	331.9	359.56	365.08	380.94	403.14	426.37	456.55	434.81	476.74	472.46
2.7939	9.7304	2.3861	0	0	2.5459	0	45.29	104.4	126.6	218.92	258.67	310.94	417.09	523.53	686.08	764.23	920.55	1088.2	1215.8	1357.8	1562.8	1761.1	1864.6	2066.7	2107	2281.5	2346.8	2484.5	2572.5	2635.6	2773.4	2806	2860.3	2816	2997.7	3147.7	3228	3293.2	3395.7	3439.6	3455.8	3508.5	3536.6	3489.9	3525	3512.9	3508.3	3480.8	3534.9
0	0	7.7351	2.3289	22.773	0	0.307	84.099	158.1	322.22	414.73	536.49	710.99	887.11	1092.4	1278	1413.7	1603.6	1802.3	1980.2	2113.7	2207.8	2421.5	2643	2924.4	3337.3	3869.4	4343.9	4657.2	3897.3	4033.9	4295.6	5127.3	4995.1	6152.5	5601	5690.9	6077.4	5544.1	5765.7	6141.1	5936.7	6435.4	6332.8	6388.6	6707.4	6824.7	7633.9	7589	7777.1
0	0	0	0	0	41.144	101.52	205.89	383.16	485.52	658.66	858.4	1000.9	1189.8	1390	1640	1886.3	2092.3	2224.9	2444.2	2692.2	2826.9	3069.6	3234.2	3456.3	3540.7	3704.7	3823.1	3930.4	4222.2	4208.8	4555.2	4625.2	4714.1	4825.4	4904.4	5129.7	5341.4	5421.3	5713.1	5935.7	6125.9	6314.1	6597.7	6781.9	7056.6	7096.4	7373	7375.6	7408.6
0	0	0	15.826	8.6475	0	67.398	126.43	106.81	160.67	188.62	247.9	313.03	376.13	452.07	608.25	704.23	927.06	967.62	1078.9	1317.5	1409.5	1581.1	1379.6	1621.6	1682.1	1824.1	1874.8	1908.1	2052.6	2234.4	2308.7	2495.4	2589.4	2806.2	2971.9	3119.6	3299.8	3444.6	3525.3	3711.9	3946.8	4005	4097	4339.3	4437.6	4526.8	4692.7	4766	4884.3
0	0	0	0.55157	0	7.7434	35.988	135.65	249.33	406.13	551.04	770.79	941.74	1115.7	1323.2	1559.7	1817.7	1967.6	2324.3	2480.8	2664.8	2922.1	3124.4	3278.3	3487.9	3577.2	3722	3856	3876.3	4011.2	4091.6	4169.5	4265.8	4312.2	4387.7	4473.4	4496.6	4535.7	4573.5	4636.7	4687.3	4952	4826.5	4792	4787.7	4800.3	4806.5	4927.7	4862.7	4898.5
36.23	53.856	13.712	0	0	0	0	0	13.504	42.436	102.24	153.55	186.31	250.16	292.56	378	483.17	538.24	677.71	792.31	872.24	944.15	1071.7	1151.5	1235.6	1320.8	1375.1	1431.7	1394.6	1613.9	1589.3	1599.6	1529.5	1574.4	1559.1	1608.3	1650.7	1663.7	1659.2	1694.3	1666	1671.2	1640.5	1665.5	1710	1733.1	1732.7	1720.3	1711.3	1699.8
0	5.1904	0	2.1087	0	7.8531	0	3.4046	0	0	0	0	0	0	0	23.001	65.379	127.22	187.85	267.47	324.95	430.58	538.96	639.67	793.45	870.95	1049	1165	1288.5	1463.9	1515.4	1625.7	1687.7	1781.6	1906.4	2015.8	2144.3	2251.5	2352.5	2460.1	2579	2590.3	2629.1	2650.7	2707.3	2798.6	2835.3	2940.5	3034.8	3080.6
0	0	0	6.0725	5.976	0	19.782	18.402	16.176	41.001	60.497	78.329	99.062	127.99	183.95	258.68	295.67	375.67	503.7	580.45	741.66	769.89	900.87	908.79	1093.1	1349.2	1347.8	1471.4	1580.8	1701.8	1826.6	1972.3	2146.4	2391	2468.2	2615.3	2704	3020.5	3032.7	3209	3307.6	3574	3931.8	4021.9	4223.8	4432.1	4614.9	4800.3	4906.9	5030.2
0	0.67326	0	4.49	0.56159	0	16.818	24.739	98.819	142.25	178.38	258.82	249.2	305.15	355.97	421.17	501.58	580.91	693.26	748.14	697.04	747.39	741.66	730.65	743.12	962.05	1003.3	849.04	895.41	968.81	916.93	972.37	1079.8	1122.2	1033.3	1048.6	1108.7	1118	1128.8	1115.1	1149.8	1183.1	1211.6	1184.2	1184.6	1166.9	1257	1264	1287.8	1297.6
0	1.7465	0	4.6271	5.1364	5.5426	0	0	0	0	0	13.838	0.38735	0	13.473	10.521	33.74	48.498	69.175	89.959	116.01	134.05	164.5	202.53	229.92	250.64	281.3	350.5	380.68	429.54	463.9	497.21	527.58	640.69	606.49	672.26	692.74	797.32	792.93	884.32	860.62	940.51	962.46	1001	1023.4	1071.8	1111.4	1113.1	1184.3	1214.1
0	0	0	21.644	0	15.878	7.2106	0	0	38.973	15.86	0	0	0	0	0	0	0	0	0	0	0	0	0	0	0	0	0	0	0	0	0	0	0	0	0	0	0	0	70.205	145.29	262.63	308.93	465.31	599.07	716.31	806.63	897.56	1083.4	1155.9
0	0	0	26.447	34.849	49.444	68.918	111.64	134.45	182.61	269.46	223.4	223.45	303.82	407.5	425.45	472.57	585.79	616.28	657.42	746.9	781.8	828.3	880.72	884.47	940.32	1001.6	1117.6	1166.8	1262.6	1316.5	1384.7	1489.8	1534.3	1643.2	1692.8	1764.5	1862	1903.3	1992	2026.9	2126.8	2126.1	2202.2	2227.7	2293.6	2268.1	2356.6	2309.4	2429.9
0	0	0	10.408	0	13.194	18.026	70.85	134.11	199.79	250.82	328.49	436.29	528.31	679.54	791.01	903.75	1035.3	1115.3	1257.4	1454.5	1567.6	1587.8	1771.5	1968.1	2041.9	2142.6	2123.4	2213.2	2410.8	2449.9	2648.4	2578.9	2684	2682.9	2728.7	2840.3	2857.6	2980.1	2952.9	3059.9	3090.8	3062.9	3106.3	3147	3227.8	3194.4	3155.3	3219.6	3234.1
0	0	0	21.995	7.9165	6.3922	6.1778	0	0	0	3.745	6.0504	10.388	9.0469	33.82	47.541	74.685	104.36	127.74	149.35	183.24	227.26	257.5	292.07	368.34	431.17	495.85	567.21	643.41	743.93	862.87	941.07	947.5	1035.3	1143.2	1234	1341.2	1364.5	1432.9	1528.3	1573	1677.5	1772.8	1804.9	1893.4	1872.3	1693.4	1966.1	2044	2279.7
0	0	0	6.2521	0	8.0557	11.155	10.836	27.828	61.648	126.49	188.26	253.36	317.24	438.16	606.74	763.93	924.14	1085.5	1300.2	1455.8	1672.8	1922.9	2151.3	2344.2	2512	2724.4	2859.5	3058.3	3310.9	3399.8	3600.7	3773.3	3855.6	3997.6	4127.1	4269.2	4319.7	4470	4633.6	4634.4	4777.4	4852.5	5025.9	5071.3	5179.8	5197.6	5336.2	5396.2	5369.4
0	0	5.4813	0	40.122	17.629	11.978	38.256	46.803	0	40.5	0	27.242	0	0	4.013	27.129	73.253	73.92	95.921	139.01	188.62	227.58	265	259.99	296.03	329.07	369.3	378	442.32	460.38	492.71	499.84	505.39	545.78	567.04	578.12	668.52	663.1	729.45	733.69	782.81	797.22	819.91	916.14	910.81	945.4	1003.1	1030.7	1065
0	0	0	0	48.042	34.785	120.47	227.53	340.77	474.42	707.4	839.71	1035	1215	1413.2	1747.1	1895.2	2284.8	2414.5	2724.2	2900.4	3236.8	3414.8	3635.3	3832	4099.9	3743.6	4527.2	4691.7	4790.8	4988.9	5167.8	5258.7	5321.4	5662.7	5680.5	5974.4	6004	6236.5	6362.3	6419.6	6375.2	6333.5	6285	6608.1	6884.2	6897.5	6915.4	7141.6	7021.8
0	80.406	13.093	87.842	56.016	47.728	0	0	0	20.45	289.57	382.81	50.642	493.51	598.75	839.69	867.91	1001.3	979.02	1144.5	1258.3	1422.2	1536.5	1558.5	1693.3	1627.4	1698.2	1783.5	1801.9	1824.6	1886.4	1895.3	1934.8	1928.5	1940.1	2012.9	2009.9	2045	2081.7	2075.5	2131.1	2106	2120.6	2108.1	2108.9	2080.9	2087.1	2192.4	2118	2110.4
0	0	0	49.814	54.216	102.9	135.49	129.92	96.421	112.67	162.43	426.78	132.39	142.47	129.95	151.32	154.91	164.66	243.71	201.96	236.7	309.95	332.86	389.09	462.24	523.79	572.54	653.79	665.2	765.52	838.3	961.91	1151.8	1202.9	1217.6	1386.2	1478.3	1573.3	1747.1	1846.8	1842.7	2090.8	2097.8	2176.1	2299.7	2417.3	2521.6	2568.6	2650.9	2753.5
0	5.5386	8.2644	6.7553	0	5.257	0	4.1586	0	50.177	65.407	143.58	222.22	272.31	349.74	364.87	449.16	489.79	533.78	586.71	580.09	697.1	763.43	898.06	980.23	1103.1	1247.3	1354.6	1608	1821.8	1895.6	2052.5	2133.7	2276.9	2457.4	2621	2803.1	2847.7	2926.4	3051.3	3146.4	3220	3128.8	3064.7	3003.2	2899.8	3150.6	3168.3	3258.7	3374.1
0	1.2951	0	13.515	1.2133	6.0995	0	0	17.715	83.899	103.5	169.66	209.94	277.21	393.73	541.47	971.55	889.83	983.56	1171.5	1403	1570.8	1850.2	1897.8	2099.1	2275.1	2331.3	2439.7	2604.1	2766.3	2896.3	2938.2	3033.9	3251.5	3266.1	3388.1	3510.4	3731.3	3903.9	3893.2	4120.2	4288.6	4344.2	4378.5	4492.3	4711.2	4752.4	4916.7	4807.4	5056.9
0	0	2.1328	11.006	19.915	18.284	57.845	119.01	232.67	379.11	513.19	659.64	848.54	1045.1	1294.9	1592.2	1847	2082.2	2289.2	2544.1	2822.5	3011.5	3253.7	3416.5	3575.5	3949.6	3918	4085.3	4215.7	4270.9	4549.4	4501.5	4500.3	4759.4	4837.4	4894.8	5113.6	5185.5	5371.6	5569.9	5687.7	5843.9	6013.6	6092.2	6141.3	6304.7	6377	6555.7	6658.1	6806.4
20.227	21.622	5.4022	0	0	0	0.61265	16.551	80.016	172.07	202.75	318.66	406.19	554.53	678.27	838.89	948.52	1160.3	1408.5	1603.1	1718.2	1891.5	2118	2261.3	2331.5	2545.9	2580.7	2628.4	2753.3	2874.4	2831.2	2911	2925.5	3026.5	3050.8	3098.5	3221.8	3219.2	3241.1	3323.5	3268	3348.3	3398.3	3548	3484.1	3501	3609.2	3734	3753.6	3749.7
0	0	5.6006	80.023	73.234	0	267.92	267.75	267.82	366.92	557.47	711.73	830.09	905.25	1039.9	1229.1	1327.9	1359.4	1494.6	1780.5	1915	2016.7	2031.4	2220.6	2254.2	2346.7	2476.7	2474	2527.5	2637.7	2607.1	2707.5	2805	2830.7	2878.8	2868.8	3060.5	3210.6	3362.8	3496.7	3882.2	4038.3	4171.6	4778.7	4664.6	4900.1	4905.5	4796.3	5116.6	5216.9
6.0608	7.5005	0	6.3687	0	5.6396	0	23.876	32.512	87.889	136.04	187.21	263.05	329.11	432.59	512.31	619.87	733.08	842.67	920.41	1001.5	1096.2	1160.2	1222.1	1362.5	1399.7	1467.7	1526.5	1605.9	1741.1	1755.2	1824	1833.1	1866.9	1929.3	2008.3	1887.7	1736.2	1774.3	1792.8	1798.6	1837.6	1853.1	1835.3	1824.7	1775.4	1785	1762	1767.3	1719.9
0	32.689	3.2252	0	0	21.489	6.1001	47.038	135.22	213.64	308.31	428.85	499.82	643.02	735.6	841.64	1001.9	1055.2	1141.1	1172.7	1292.5	1334.6	1439.1	1511.3	1648.6	1703.5	1824.8	1961.7	2011.3	2064.6	2016	2267.4	2153.4	2173.1	2193.5	2166.1	2216.4	2302.7	2258.8	2282.5	2139.1	2129.2	2209.7	2246.4	2316	2307.2	2368.1	2392	2273.6	2240.5
0	0	4.8497	0	2.9808	14.74	32.491	87.086	171.07	252.71	339.43	442.22	541.67	658.85	673.86	840.09	850.27	890.09	1174.5	1198.2	1268.3	1401	1391.8	1469.7	1589	1705	1794.2	1800.8	1945.5	2212.1	2152.7	2384.3	2599.6	2710.9	2770	2791.4	2890	2937.2	2934.3	3021.7	2982.3	3007	3142.2	3137.1	3218.8	3268.5	3205	3192	3244.9	3222.6
0	5.267	14.193	24.521	0	0	0	47.756	90.297	196.41	259.04	301.94	401.24	488.07	546.83	668.96	745.31	787.22	816.88	878	1037.9	1115.7	1218.8	1240.3	1276.6	1279.2	1272.1	1280.7	1294.1	1389.3	1379	1461.9	1498.4	1535.3	1594.1	1644.4	1699	1759	1791.1	1843.7	1823.5	1869.3	1922	1921.1	2111.6	2112.8	2187.1	2239.1	2199.2	2316.7
0	20.092	0	0	416.41	87.473	25.189	44.419	78.369	62.224	216.6	195.07	204.02	303.37	370.67	547.34	600.71	765.57	861.1	1046	1239.2	1365.3	1527.5	1739	1974.2	2133.9	2469.1	2285	2674.7	3074.4	3243.4	3172.1	3391.2	3659.5	3801.2	3910.3	4089.3	4331.1	4707.4	4792.9	5079.3	5164.9	5408.4	5477.4	5469.5	5453.7	5407.6	5606.5	5771.6	5695.4
0	0	14.202	14.454	1.9865	2.7805	4.917	25.466	40.456	81.845	95.218	141.08	178.55	193.62	259.37	291.64	328.36	357.82	404.96	438.93	470.13	480.64	519.44	543.35	558.61	594.47	622.08	641.83	646.68	700.77	766.65	756.19	800.31	817.43	887.45	871.66	942.06	951.94	995.45	1047.4	1043.9	948.46	905.05	872.22	872.29	871.15	864.42	855.59	878.06	870.2
0	0	0	0	10.302	64.536	141.83	241	374.03	550.15	763.76	946.63	1189.2	1285.5	1484.2	1652.6	1861.8	2019.8	2222.6	2315.5	2496.4	2656.6	2807.8	2943.3	2991.4	3127.7	3120.2	3277	3341.4	3364.7	3318.6	3483.3	3457.5	3496.3	3496.3	3521.9	3579	3596.4	3624.1	3585	3596	3526.9	3473.7	3440.9	3462.9	3364.5	3377.8	3341.2	3314.7	3294.9
14.702	0	3.5248	0	0	0	12.782	22.3	62.866	107.72	170.4	231.22	296.03	354.28	460.75	537	611.95	667	703.91	798.74	844.27	955.97	988.96	1008.7	1068.6	1089.5	1249.8	1254.2	1283.4	1318.9	1338.5	1366.5	1374.4	1399.3	1372.4	1355.9	1420.2	1439.2	1419.7	1469.3	1458.5	1490.9	1551.6	1542.7	1538	1573	1616.3	1608.3	1656.4	1636.2
0	0	0	0	22.642	31.848	68.039	94.913	154.66	229.09	308.14	364.94	438.02	512.11	613.36	730.38	834.57	932.97	1087.2	1192	1313.5	1385.4	1427.4	1524.4	1549	1664.1	1696	1761.6	1819.6	1848	1961.4	1975.8	2083.8	2132.2	2239.3	2240.7	2288.2	2367.5	2446.3	2567.6	2586.3	2666.4	2719.3	2795.8	2877.9	2926.4	3006.3	3073	3085.8	3187.7
0	15.501	0	10.586	11.031	15.609	29.217	28.495	104.79	183.11	310.65	426.23	553.47	692.12	907.96	1094.2	1387	1621.7	1911.1	2279.3	2504.9	2753.9	3078.6	2803.3	2964.3	3004.2	3428.4	3005.7	3177.9	3516	3642.2	3844.7	4658.7	4019.8	4180	4146	4148.2	4003.9	4158.8	4177	4249.4	4411.4	4452.2	4601.1	4400.2	4515.5	4530.7	4577.8	4655.5	4576.7
0	0	3.5105	17.64	38.799	28.105	38.694	71.951	127.77	197.86	278.88	360.84	449.6	560.2	642.22	744.3	854.49	970.56	1105.4	1188.1	1278.1	1408.1	1448	1572.9	1656	1742.3	1763.1	1830.3	1828.1	1891.5	1967.1	2018.8	2009.4	2079.4	2039.7	2106.4	2083.1	2117.8	2099.6	2145.2	2122.3	2166.3	2125.9	2127.8	2247.8	2272.5	2204	2184.8	2173.7	2171.2
0	0	0	12.606	13.276	28.383	37.428	99.62	162.32	237.21	331.68	454.4	558.34	631.13	772.3	847.55	997.71	1146	1316	1355.6	1501.7	1579	1669.1	1726.6	1818.9	1878.9	1897.7	1913.9	1967.9	2100.8	2179	2295.1	2273.3	2321	2375.3	2585.4	2665.9	2851.4	2943.5	2930.5	3038.3	3107.8	3165.1	3210.3	3286.2	3370.8	3480.4	3551.5	3483.1	3575.5
0	0	2.5067	2.9561	2.8023	7.1563	5.4686	6.6157	1.7799	4.7488	7.083	12.058	5.5053	13.07	27.183	42.611	65.229	105.97	116.05	154.21	179.79	215.61	256.5	291.17	327.26	376.69	409.19	444.23	476.19	518.83	551.53	557.04	578.72	711.61	600.44	639.74	648.19	676.77	677.86	725.2	732.47	746.66	755.36	775	773.96	784.8	782.8	798.89	807.2	818.71
0	0	0	2.5353	2.0168	4.2787	6.3979	7.6752	9.7977	11.211	7.378	10.165	12.068	7.0564	17.291	14.708	20.895	18.164	29.566	22.408	29.548	27.906	35.185	30.739	24.651	27.993	33.621	34.973	41.031	40.661	63.021	63.367	92.916	86.496	104.25	116.69	125.83	145.02	156.07	173.34	203.24	202.9	203.7	217.83	221.84	232.07	248.85	253.54	270.61	282.97
0	0	0	0	16.799	25.121	70.886	137.37	290.47	449.73	595.96	814.38	1011.7	1246.7	1495.1	1805.4	2046.4	2507.2	2875.6	2963.8	3632.2	3753.5	4329.7	4576.7	4960.7	5340.6	5593.6	5899.3	6232.8	6382	6546.3	6675	6912.8	7138.4	7331.4	7504.3	7652.6	7771.6	8089.4	8331.8	8437	8528	8610.2	8768.9	8959.8	8846.6	9082.3	9291.5	9146.7	9395.1
0	0	0	0	51.345	94.877	94.362	163.96	229.21	280.71	336.06	353.33	403.97	425.93	451.98	491.58	532.38	552.31	601.38	645.56	679.6	673.64	692.46	703.01	737.56	742.39	760.53	789.59	806.43	825.93	823.4	862.31	883.09	926.27	1036.2	1094	1084.3	1142.2	1127.7	1152.3	1128.5	1151.3	1113.8	1138.3	1126.5	1138.1	1158	1160	1144.5	1168.3
9.867	0	7.6829	0	0	0	0.39398	1.318	11.31	23.922	13.047	6.3771	35.609	52.502	51.528	69.708	89.1	149.92	254.13	313.11	373.29	406.71	452.57	510.39	533.78	599.88	619.3	662.57	723.2	794.6	836.53	910.23	986.11	1016.6	1060.2	1043	1082.7	1132.2	1124.8	1242.6	1260.6	1294.1	1333.2	1318.4	1302.1	1263.3	1306.9	1244.9	1273.3	1292.7
0	0	0	0.76846	11.177	20.081	48.323	90.279	173.41	269.59	407.44	525.22	628.53	740.53	934.87	1091.3	1168.3	1326.1	1468	1571.6	1696	1838.7	1986.2	2136.3	2408.2	2487.7	2671	2825.7	2931.8	3050.2	3211.8	3190.2	3327.6	3448.5	3598.4	3286.6	3480.5	3591.8	3657.2	4069	4155.2	4235.1	4231.9	4405.4	4468.8	4521.8	4704.3	4768.4	4939.6	4929.7
0	0	0	0	0	7.4103	17.28	116.47	214.15	328.38	485.74	621.47	804.06	924.86	1096.8	1193.8	1349.3	1490.8	1616.3	1772.5	1854.6	1935.2	1997.4	2073.5	2203.5	2268.1	2284.4	2394.1	2452.2	2510.1	2521.4	2614.5	2599	2620.7	2667.5	2697.9	2636.3	2686.3	2741.4	2712.6	2643.2	2664	2698.6	2714.1	2669.7	2816.6	2806.5	2813.1	2876	2919.6
0	0	0	0	62.02	40.121	73.096	214.67	357.09	548.76	739.8	956.79	1209.3	1434.5	1724	1953.8	2206.4	2456.5	2718.1	2902.6	3117.9	3298.8	3551.2	3653.2	3815.8	3946	4063.7	4158.2	4217.6	4311.6	4300.5	4459.2	4423.4	4532	4516.9	4701.4	4698.6	4821.9	4787.7	4853.1	4851.7	4947.5	5034.3	5091.8	5155.3	5082.9	5100.1	5139.5	5144.9	5295.3
0	0	0	11.755	24.355	15.79	26.135	22.742	27.462	74.238	206.73	271.93	333.57	421.4	523.79	606.13	686.22	89.164	118.03	138.88	179.27	151.35	196.56	296.04	309.94	337.7	303.43	358.84	360.51	385.11	449.61	499.83	588.54	697.43	800.37	884.13	1080.4	1132.6	1237.6	1352.5	1488.3	1636.8	1848.6	1960.3	2059.4	2089.6	2147.5	2235.5	2377	2483.2
0	0	0	95.743	163.7	242.04	284.44	289.37	451.77	514.48	579.17	652.11	720.64	807.91	880.3	1011.2	1045.1	1193.4	1307.8	1408.9	1403.1	1602.6	1755.2	1711.4	1881.7	1867.8	2005.3	1976.5	2098.9	2212.9	2141	2293.8	2264.9	2458.3	2496.5	2570.1	2586.4	2686.4	2659.7	2738.8	2792.6	2769.5	2834.3	2858.8	2822.8	2783.7	2936.7	2988.5	2890.7	2868.6
11.421	10.621	5.0533	0	0	0	0	6.2288	36.181	59.585	106.18	144.87	211.63	268.07	362.63	436.97	550.98	711.57	797.8	952.73	1071.6	1232.9	1274.4	1374.4	1540.6	1613.3	1745.2	1734.2	1777.3	1802.1	1849.3	1859.6	1931.5	1960.6	1994	1994.4	2065.1	2061.9	2133.6	2250.6	2229.6	2233.3	2147.2	2171.5	2156.8	2139.2	2103.1	2081	2062.6	2028.3
0	4.9871	1.082	5.0547	0	0	12.602	69.535	137.19	234.52	331.45	473.58	577.63	694.1	763.54	900.38	1041.7	1123.9	1236.5	1316.1	1421	1541.5	1627.8	1687.5	1805	2238.2	1840.8	1812.5	1857.9	1930.4	1975.6	2002.8	1988.7	1965.9	2011.8	1986.9	2042.6	2034.2	2035.2	2043.4	2057.5	2053.1	2104.2	2114.6	2109.9	2059.4	2074.6	2143.2	2042.5	2074.8
0	0	13.407	0	2.6592	13.856	28.654	35.776	67.025	82.447	134.95	141.74	139.49	211.42	272.16	342.5	366.91	413.48	525.03	511.9	563.5	602.45	645.65	661.82	707.38	739.99	786.01	784.33	782.35	884.56	989.84	1160.3	1295.9	1435	1574.9	1715.2	1897.6	2056.8	2178.8	2393.3	2486	2668.9	2901.8	3089.1	3200	3030.4	3320.4	3307.3	3354.2	3541.8
0	0	0	5.2051	5.1205	9.1094	4.0855	2.0159	20.993	21.457	48.967	58.618	88.011	97.071	120.12	133.09	147.99	189.51	182.47	204.72	220.36	236.3	234.01	247.03	245.06	254.09	268.19	300.06	285.17	299.81	308.08	318.29	320.51	324.01	322.45	320.18	324.13	345.91	323.88	347.88	326.71	336.9	321.03	321.03	309.11	322	319.68	333.16	338.49	347.33
11.914	19.391	0	2.5321	1.3197	0	0	40.746	120.19	201.35	347.2	434.01	513.05	646.53	748.29	870.57	1058.4	1163.4	1286.7	1412.1	1586.3	1607.2	1798.6	1937.5	1700.4	1716.9	1760.4	2195	2161.1	2233.4	2025.5	2047.8	2042.7	2085.9	2117.1	2107.3	2128.5	2081.3	2136.9	2119.5	2132.7	2175.3	2141.1	2187.7	2175.7	2172.6	2185.2	2199.8	2174.9	2142.3
0	0	0	0	29.814	37.95	50.398	104.74	161.24	217.08	319.15	368.34	410.58	550.27	644.81	801.37	921.85	1115.4	1280.6	1411.7	1600.9	1777.5	1909.7	2085.6	2236	2420.2	2548.6	2645.9	2826.6	2939.8	3185	3104.7	3247.8	3327.6	3425.3	3548.4	3580.3	3673.9	3755.6	3822.9	3848.7	3993.5	3852.4	3939.3	3976	3996.3	4045.7	4006.4	4008.8	3926.3
0	0	0	0	12.941	38.158	77.947	133.82	215.07	288.1	382.3	470.13	551.83	658.28	730.22	842.17	904.43	939.61	1026.2	1084	1119.7	1159.2	1164.8	1244	1269.6	1329.3	1353.6	1375.5	1436	1457.8	1572	1589.7	1664.2	1655.6	1704.4	1733.2	1780	1790.4	1852.3	1912.4	1909.7	1943.9	1977.1	2056.4	2048.5	2015.5	2022.6	2072.9	2079.5	2079.1
0	0	6.2395	7.0592	0	3.6338	9.8807	18.059	38.359	55.509	78.476	93.798	114.48	136.41	173.62	202.9	235.3	264.89	283.08	280.7	327.79	452.75	467.62	519.03	576.07	601.21	643.76	721.99	733.95	868.31	885.74	971.4	1024.9	1054.5	1189.1	1276.7	1378.9	1396.4	1434.5	1464.5	1462.7	1543.6	1554.8	1607.1	1604.8	1580.5	1627.3	1680.2	1685.5	1751.8
0	0	0	0	118.13	233.34	283.83	349.38	360.1	390.97	425.88	435.72	415.89	452.95	348.67	470.45	457.22	459.41	493.15	469.99	492.47	299.82	515.22	528.16	542.5	641.49	650.99	742.47	663.68	782.19	890.53	1014.5	1204.3	1340.5	1504.4	1742	1868.9	2117.9	2313.8	2529.7	2672.1	2779.2	3041.6	3184.8	3436.1	3515.8	3713.6	3711.4	3970.8	3953.2
0	0	0	20.744	11.96	7.4386	3.9024	15.573	26.996	47.397	87.133	127.9	156.01	215.45	282.95	366.17	481.16	580.38	725.46	794.64	940.66	1055.8	1160.7	1286.8	1405.4	1614.4	1637.5	1686	1790.8	1929.5	1979.2	2080.7	2114.7	2210.3	2287.8	2341.4	2405.8	2453.8	2487.3	2554.3	2603.9	2635	2624.3	2647.6	2670.2	2670.5	2722.6	2724.1	2773.2	2784.5
2.8897	0	0	0	0	0.98627	29.264	54.883	8.6176	267.78	356.02	499.3	577.47	725.36	801.73	1091.1	1215.9	1315.3	1458.6	1572.6	1682.9	1816.4	1924.7	2140.7	2342.6	2421.3	2551.2	2617.3	2728.2	2847.4	2981.7	3150.8	3233.2	3304.9	3396.1	3521.1	3730.3	3814.7	3984.7	4069.7	4196.7	4080.7	4258.8	4522.4	4586.4	4732.7	4823.6	4963.2	5124.9	5176.6
0	0	0	0	2.8118	8.0427	0	14.027	20.615	26.383	41.778	48.848	63.256	68.881	84.222	105.52	120.47	145.79	182.73	213.58	229.43	262.08	280.19	293.47	362.64	379.88	395.46	445.74	456.02	520.7	567.14	568.07	582.38	627.84	674.5	666.95	678.46	718.13	735.86	741.72	762.61	751.52	762.67	780.72	787.28	811.45	817.07	835.86	832.14	848.48
0	3.6927	4.3062	14.751	0	0	7.1325	63.165	169.01	316.32	519.45	732.11	986.82	1251.2	1521.5	1865.9	2212.7	2496.2	2671.8	3002.7	3369.9	3835	4159.7	4393.8	4905.8	5224.7	5489.7	5490	5941.3	6045.5	6488.2	7009.8	7062.8	7341.6	7661.7	8030.5	8246.6	8301.1	8685.8	8963.6	8993.2	9159.8	9460	9491	9603.1	9643.7	9822	9953.8	10073	10183
0	0	0	0	1.8314	26.99	49.881	112.76	174.42	328.26	446.08	607.23	672.03	790.46	941.18	1060.4	1162	1231.6	1349.3	1493.3	1530.6	1619.6	1705.5	1790.7	1900.8	1987.5	2020.5	2021.5	2046.9	2220.6	2368.8	2285.9	2419.2	2656.7	2547.6	2497.8	2523.1	2560.6	2717.4	2714.8	2703.7	2855.5	2809.6	2853.6	2878.1	2830.2	2809.9	2892	2908	2966.6
11.383	15.189	0	0	5.2615	7.0097	0	6.4771	78.453	161.32	290.45	434.85	546.66	743.14	972.92	1214	1517.5	1694.8	1985.7	2170.8	2356.5	2635.1	2929.8	3068.1	3369.3	3667	3723.1	3959.2	3841.5	4192.9	4210.8	4373.3	4236.9	4369.9	4491.1	4585.7	4698.8	4678.6	4812.2	4951	5219.5	5186.9	5243.7	5402.5	5388.2	5677.7	5554.3	5541.5	5566.1	5719.8
0	0	0.71789	1.1812	2.6474	0.048719	15.374	0.9665	32.686	23.683	8.4877	8.6227	6.3269	11.803	24.153	35.249	76.898	114.71	162.52	207.72	278.39	343.99	443.82	537.3	629	717.23	829.21	962.85	1030.7	1130.9	1230.9	1347	1409.7	1449.1	1546.7	1614.7	1628.2	1675.8	1679.9	1773.8	1850.3	1899.4	1892.1	1967.1	1994.1	2066.1	2099.6	2133.8	2147.2	2261.9
0	0	0	4.2113	0	5.4397	7.1243	46.481	69.028	129.09	195.16	295.58	393.51	544.56	662.05	790.75	971.64	1122.6	1297.2	1455.6	1690	1825.6	1885.7	2060.2	2311.3	2457.7	2596.2	2676.6	2727.8	2938.4	3033.7	3200	3280.1	3396.9	3430.8	3526.2	3591.8	3759.8	3822.3	3928.7	3920.4	3922.7	4079.5	4043.2	4135.5	4075.1	4012.2	4010.4	4189.1	4112.1
0	0	0	38.049	0	12.363	28.544	49.221	95.632	152.19	208.83	283.37	352.89	433.87	511.03	618.84	693.61	775.48	1103.1	925.41	942.19	1014.2	1053.9	1111.4	1174.2	1352.2	1425.1	1208.4	1245.7	1268.6	1351.2	1307.7	1352	1372.7	1361.5	1346.3	1344.1	1367.9	1351.2	1420.5	1518.6	1480.5	1494.8	1518.8	1528.3	1526.7	1562.6	1579.1	1619	1649.1
0	0	0	5.3448	0	12.254	26.611	76.77	135.51	210.63	262.29	336.49	431.91	521.85	631.95	697.67	789.46	866.6	909.8	1018.9	1096.7	1183.5	1275.8	1385.7	1472.4	1480.3	1537.8	1644.9	1681.6	1815.7	1871.9	1970.7	2035.1	2130.2	2212.6	2323.2	2378.4	2471.2	2531.2	2653.3	2673	2725.1	2828.4	2873.6	2941.9	2974.1	3018.1	3044.8	3079.5	3166.5
90.722	2.6652	0	0	0	0	0	20.697	72.458	158.16	229.94	295.29	388.44	494.73	562.3	669.99	725.7	842.55	889.55	992.85	1050.5	1123	1211.6	1290.4	1385.5	1446.3	1269.7	1333	1404.9	1422.7	1437.3	1489.8	1475.1	1518.2	1589.8	1660.8	1758.8	1786.4	1865.5	1934.3	1993.9	2068.8	2151.6	2169.3	2244.2	2332.2	2336.8	2409.2	2433.1	2465.2
0	0	0	8.9519	10.48	13.997	15.132	20.712	56.277	28.791	59.692	51.152	56.067	114.47	170.2	220.24	278.21	350.59	434	489.08	612.23	707.93	793.73	848.56	997.3	1045	1132.8	1229.6	1323	1428.9	1430.4	1469.3	1524.3	1565	1598.4	1657.1	1674.4	1674	1725.4	1696.6	1840.9	1853.8	1845.1	1788.2	1887.9	1912.6	1944.8	1902	1902.2	1864.6
0	0	0	2.261	8.0862	8.6777	13.928	54.97	91.011	176.48	250.87	322.92	397.45	441.46	554.51	637.68	750.13	858.59	922.85	975.39	1115.9	1176.1	1265.4	1314.1	1399.2	1422	1422.7	1504.7	1467.7	1563.2	1580.2	1641.8	1633.7	1634.5	1636.9	1638.7	1710.8	1674	1638.1	1637	1652.7	1670.1	1724.5	1686.2	1729.3	1727.3	1712.8	1754.8	1693.7	1727.8
0	0	0	20.453	21.316	25.65	50.146	119.86	240.42	382.18	555.25	730.47	700.03	732.19	1178.2	984.83	1430.6	1310.3	1403.4	1681.3	1455.5	1554.7	1964.6	1992	1821.4	1722	1838.7	1746	2093.3	2183.4	2157	2178.7	2218.5	2262	2208.7	2201.6	2185.1	2231.8	2193.8	2166.3	2232	2227.7	2233.6	2206.8	2203.4	2213.4	2275.3	2220.5	2202	2214
0	0	0	72.577	74.859	121.26	108.96	68.421	217.73	310.67	470.37	581.25	626.37	825.24	955.26	1096.9	1266.1	1378.5	1540	1553.7	1727.3	1840.2	1887.3	1946.9	2062.8	2166.1	2248.1	2357.7	2414.3	2456.5	2429.4	2458	2445.9	2474	2423	2554.3	2706.2	2813.5	2852.4	2995.1	3006.3	3088.8	3158.4	3450.4	3458.1	3541.7	3602.9	3714.4	3827.7	3795.3
0	0	0	10.487	2.0251	6.5075	14.499	43.762	123.52	198.15	307.77	420.96	541.34	640.16	805.28	980.81	1169.9	1331.8	1484.8	1608.2	1771.3	1897.7	2094.2	2284.6	2388.6	2552.5	2539.2	2802.5	2825.6	3026.6	3050	3112	3254.3	3324.8	3327.7	3455.6	3599.6	3656.2	3612.4	3596.6	3694.1	3752	3766.1	3789.4	3894.2	3877.4	3962.3	3894.5	3869.9	3963.8
0	13.035	0	48.526	45.302	30.736	51.092	13.331	43.946	4.8653	58.973	83.901	93.101	110.84	148.1	82.103	142.37	135.81	255.39	247.08	341.08	414.6	518.48	630.61	827.85	994.51	1217.4	1345.2	1554.9	1762.3	1889.9	2099.1	2244.2	2377.7	2515.4	2627.2	2809.5	3022.2	3242.5	3520.3	3706.4	3798	4180	4525.6	4594.2	4757.6	4787.5	4743.1	5064.1	4996.3
0	0	0	0	13.779	35.847	46.598	85.876	154.29	230.11	381.17	481.47	563.67	636.43	735.23	781.42	874.66	970.92	1056.6	1101.2	1198.8	1329.4	1375.6	1433.8	1367.7	1461.5	1572.5	1635.4	1754.8	1873.4	2007.8	2054	2179.9	2271	2378.5	2512.1	2587.5	2782.6	2850.6	3052.3	3184.3	3260.6	3468.9	3549.3	3726.4	3754.2	3898.8	3961.8	4156.9	4229.2
0	0.29622	0.94856	8.874	0	3.2119	36.132	91.761	182.94	305.45	461.34	611.91	760.2	971.57	1184.4	1469.3	1781.4	2083.8	2413.4	2819	3132.8	3478.4	3904.5	4181.2	4570.6	4856.7	4970	5543.4	5662	6066.4	6113.6	6446.2	6639.8	6824.7	6522.9	6793.1	6703.1	6740.8	6660.9	6925.7	6933.2	7050.3	7296	7456.8	7575.5	7527.5	7622.4	7671.8	7665.4	7761.6
17.079	13.381	0	0	0	0	1.2629	0	35.438	16.155	39.684	60.353	56.406	104.6	133.07	182.22	200.17	261.19	319.24	368.43	419.99	497.42	573.2	607.6	661.55	704.55	744.6	767.18	831.34	849.36	892.49	896.35	867.53	965.07	839.69	811.27	776.44	805.89	839.91	843.65	886.74	876.52	915.28	932.36	916.42	991.08	980.64	987.58	960.65	973.86
0	0	0	5.0506	1.7527	5.027	9.5497	10.812	13.529	7.7923	8.6307	0	5.4298	0.28351	15.995	21.3	45.113	64.418	90.564	96.884	119.79	134.09	171.08	197.18	212.78	231.68	251.31	278.65	277.36	299.11	345.37	335.24	359.56	370.14	398.79	407.22	414.53	439.85	460.05	471.11	494.23	480.88	495.23	521.36	507.31	510.29	529.84	511.05	540.39	537.13
0	7.2612	3.0019	8.5682	0	1.5185	0	0	0	0	0	0	0	10.551	47.751	110.98	165.7	251.16	331.94	435.26	541.78	669.59	810.86	1004.6	1149.2	1224.6	1395.5	1596.3	1727.8	1923.7	2030.9	2235.8	2286.8	2565.8	2606.5	2816.5	2927.6	3172.7	3308.8	3464.4	3519.8	3708.6	3792.4	3886	3916.8	3871.1	4026.2	4175.6	4233.4	4272.5
0	0	0	0	0	11.325	76.08	207.43	400.86	583.68	898.59	1154.5	1310	1563.9	1733.7	1986	2243.5	2439.8	3094.7	3358.6	3258.8	3531.1	3763.1	4049.7	4191.7	4346.5	4873.9	4647	4875.2	4935.1	4868.7	5043.7	5166.2	5198.4	5295.3	5418.5	5380.6	5472.9	5628.4	5650.4	5655.1	5733.4	5750.2	5979.4	5918.4	6029.4	6036	6146.1	6113	6184.8
6.3043	27.394	0	25.062	0	0	0	0	43.758	71.447	93.817	163.31	182.55	238.13	281.38	348.99	417.41	551.43	585.3	683.05	768.36	890.87	996.77	1074.4	1178.5	1275.1	1358.2	1485.8	1578.6	1754.1	1876.3	1896.1	2030.4	2164	2243	2430.4	2382.6	2394.1	2598.8	2671.8	2764	2805.2	2779.1	2851.1	2795.2	2890	2932.2	2966.7	2982.6	3004.7
0	0	0	23.584	46.268	48.672	116.72	204.15	355.48	517.9	671.5	901.25	988.52	1156.3	1298.3	1403	1540.5	1670.7	1745.3	1823.5	1910.9	2038.4	2045.8	2181	2180.7	2270	2304.8	2369.4	2440.2	2475.8	2548.2	2602.6	2568	2581	2652.6	2741.1	2798.2	2869.4	2946.6	3004	3012.2	3068.1	3125.5	3198.2	3157.8	3201.4	3245.7	3251.6	3232.1	3297.4
9.8647	11.942	0	21.352	0	3.25	4.9184	49.512	183.52	364.81	521.78	703.05	815.98	1058.9	1247.8	1404.6	1758.2	1950.1	2159.3	2397.6	2635	2839.4	3053.9	3233.5	3440.5	3748.4	3795.2	3614.5	3863.8	3891.6	3975.7	3138.4	4019.2	4174.3	4228.4	4324.4	3506.7	3351.2	3673.5	3834.6	3846.4	3798.2	4293.2	4289.3	4287.3	4169.2	4072.4	3970.7	3893.5	3842.8
0	0	0	9.705	51.553	55.936	67.837	0	50.059	87.641	156.31	223.16	232.26	286.47	338.67	376.11	493.34	557.82	675.54	669.72	795.72	862.89	916.03	958.41	1049.6	1088.5	1168	1083.7	1141.6	1233.2	1210.4	1209.9	1166.6	1164.5	1197.8	1174.7	1175.2	1156.8	1229.8	1266.3	1251.5	1273.6	1335	1360.6	1357.8	1296.1	1276.6	1250.6	1263.4	1275.3
0	0	0	34.616	61.845	91.831	88.418	122.1	132.49	121.5	120.95	92.253	135.52	158.25	205.02	246.1	289.15	326.21	403.27	499.55	596.3	693.06	888.56	1012.8	1233.6	1346.1	1494.1	1629.5	1784	1990.6	2116.4	2353.6	2492	2842.8	3059.4	3231.4	3344.9	3629.7	3758.3	3694.3	3906.9	3672.5	3799.8	3829.3	3835.7	3887.8	3857.6	3781.7	3887.5	3860.1
0	0	0	27.09	85.104	132.47	182.6	195.47	263.67	351.37	432.77	510.96	577.28	660.32	709.5	799.63	865.82	961.94	1038.7	1041.7	1123.5	1115	1165.3	1196.8	1211.1	1223.8	1226.1	1216.8	1233.9	1311.1	1301	1350.1	1388.1	1411.7	1397.7	1394.6	1398.8	1401.9	1423.7	1449.9	1472.9	1519.4	1528.6	1520	1529.8	1585.2	1560.7	1567.6	1582.5	1661.8
0	0	6.9813	17.49	3.827	0	7.3505	29.567	86.544	139.6	217.89	256.91	320.91	396	479.83	551.24	615	676.21	726.71	813.03	852.76	890.15	953.27	983.78	1043.1	1124	1124.9	1176.4	1201	1264.4	1290.9	1309.7	1335.3	1292.3	1321.6	1366.2	1367.4	1390	1412.5	1429.5	1438.4	1474.4	1478.3	1476.7	1493	1483.7	1496.4	1526.8	1517.7	1581.9
12.969	12.39	7.4063	0	0	3.3564	2.7008	68.134	120.88	251.37	334.16	476.81	582.75	712.35	861.71	1015.4	1137.4	1308.7	1444	1535	1694.3	1838.9	1953.5	2042.7	2183.5	2316.1	2374.2	2484.7	2588.2	2651.6	2798.7	2876.8	2905.8	2897.6	2981.3	3074.7	3122.6	3176.2	3286	3264.7	3353.9	3429.6	3496.7	3546.4	3584.9	3576.8	3605.1	3608.5	3645.1	3740.2
0	6.266	8.5538	12.234	15.727	0	0	0	0	0	0	0	0	0	3.185	41.772	84.669	151.46	219.32	254.46	337.98	392.87	449.84	562.35	648.37	762.78	857.03	946.57	1035.4	1131	1172.4	1341.4	1359.4	1463.4	1551.7	1628.4	1755	1783.7	1832.9	1910.7	1904.8	2000.9	2030.7	2076.7	2109.3	2136.4	2138.5	2209.4	2209.3	2233.9
0	0	0	0	49.652	113.59	191.82	318.52	459.65	646.85	861.7	1064.8	1273.9	1523.9	2305.9	2164.6	2455	2715.6	3009.3	3370.4	3616.7	3787.3	3912.9	4205.2	4421.4	4660.4	4797.3	4877.3	5076.1	5366.1	5444.6	5823.5	5824.9	5962	5975.7	6202.8	6374.8	6356.8	6637	6768.3	6849.2	7029.2	6977.8	7130.7	7175.7	7360.2	7256.8	7661.6	7771.1	7589.2
0	0	0	7.4707	9.2503	0	8.3204	12.373	30.027	38.719	43.353	66.19	62.106	91.041	137.56	212.04	285.9	434.58	523.21	654.43	757.58	876.08	993.86	1083.8	1162.1	1308.3	1331.9	1405.2	1529.1	1670.7	1767.9	1875	2008.4	2203.9	2415.2	2569	2835.1	3028.9	3252.1	3430.6	3621.4	3824.6	3935.8	4071.4	4239.6	4304.3	4420.9	4588.7	4573.4	4826
2.1751	7.9344	6.266	1.1837	0	0	0	6.3172	12.849	0	0	0	0	0	0	21.021	22.039	108.95	214.25	361.87	421.16	518.19	531.05	608.09	681.31	793.07	765.67	945.25	1087.8	1149.4	1125.9	1271	1462.7	1570.5	1572.2	1663.5	1671	1814.5	1912.9	2081.2	2090.5	2178.5	2242.3	2221.2	2322.3	2402.9	2525.1	2510.7	2604.1	2715.7
0	0	0	32.548	19.974	19.234	51.898	82.244	82.789	140.23	189.38	196.25	234.26	271.46	296.05	335.56	363.02	386.11	435.64	466.82	423.04	414	462.5	496.16	518.28	545.18	566.29	575.03	601.55	592.86	610.9	622.01	660.73	649.96	665.65	662.65	665.08	680.66	664.26	672.98	643.06	670.05	667.4	701.07	678.3	663.4	675.75	652.51	676.18	679
0	0	0	0	0	0.41633	39.797	105.85	230.05	367.27	587.15	799.85	957.11	871.04	1016.7	1098.4	1744.3	1967.4	2214.8	2461.2	2721.1	3033	3529.6	3568.1	4090.2	4171.2	4690.7	5182.1	5599.6	5616.5	5992.2	6194.8	6343.7	6421.2	6364.6	6400.4	6567.7	6602.5	6855.2	7141.6	7421.6	7396.1	7613.6	7634	7487	7585.9	7586.1	7698.9	7207.1	7362.2
0	11.262	0	0	0	0	16.861	101.11	201.92	326.45	498.49	659.22	838.44	1070.3	1340.5	1612.2	1905.3	2250	2528.7	2818.2	3132.6	3427.2	3811.2	3976.4	4422.5	4439.8	4770.9	5091	5372.6	5722.6	5674.4	6016.1	6057.4	6132.1	6376.9	6544.6	6719.6	6694.9	6947	7018.1	7166.9	7340.7	7459.9	7520.4	7480.5	7546.1	7684	7678	7710.2	7798.5
0	0	0	19.923	21.671	7.9073	26.183	102.69	178.84	346.68	522.02	738.69	938.62	1142	1391.3	1605.6	1899.7	2138.7	2418.3	2643.9	2948.3	3813.1	3355.6	3598	3595.1	3938.7	3910.9	3998.4	4619.3	4395.7	5018.6	5255.6	4712.4	4822	5277.1	5063.1	5132.7	5347.3	5516	5567.7	5806	5951.2	6080.8	6093.6	6180.9	6300	6265.6	6352.4	6240.7	6392.9
11.102	17.34	2.4205	0	0	0	0	0	12.951	0	0	0	0	0	0	0	0	49.981	91.705	87.81	178.59	256.76	347.61	436.17	558.79	634.83	707.53	859.27	954.53	1082.6	1104	1233.4	1320	1365.1	1442	1556.7	1589.3	1656.8	1789.8	1875.1	1954	2019.4	2057.2	2191.6	2178	2306.3	2387.7	2380	2375.9	2422.7
0	0	0	0	9.1777	10.447	6.8028	25.808	75.001	143.25	229.15	342.71	434.53	564.77	676.25	825.31	987.06	1169.4	1299.3	1432.3	1576	1673.4	1826.7	1916.1	2017.3	2131.2	2198.1	2265.5	2387.7	2455.2	2533.7	2566	2638.2	2761.9	2770.4	2852.4	2999.1	3265.2	3310.8	3428.2	3686	3704.2	3843.7	3971.7	4110.1	4093.9	4131.2	4183.3	4197.4	4360.2
1.5116	0	0	0	0	12.084	16.341	146.05	222.65	420.26	642.31	901.06	1070.6	1243.8	1500.2	1718.6	2048.6	2344.9	2659.1	2947	3250.7	3518.7	3771	4000.4	4345.7	4495.3	4701.6	4820	4981.3	5117.7	5090.1	5271.1	5419.2	5475.9	5557.7	5696.6	5766.1	5738.9	5876.7	5803.6	6084.2	6203.1	6201.5	6136.6	6238.5	6205.2	6195.1	6221	6180.6	6230.2
0	4.1345	0	6.2555	0	2.525	17.208	22.758	48.121	78.018	110.33	144.03	215.83	245.28	304.32	361.55	394.7	413.69	421.2	494.4	519.18	623.39	702.87	722.5	818.42	861.18	942.3	1009.5	1053.5	1129.3	1188.3	1301.4	1371.2	1439.6	1524.7	1650	1728.6	1697.8	1797.8	1878	1893.8	1976	1996	2060.3	2141.8	2069.4	2143.7	2128.3	2171.2	2236.3
0	11.189	0	7.7603	43.288	33.654	31.092	51.777	51.865	26.491	11.451	0	0	0	0	0	8.0878	0	32.047	24.55	53.425	82.06	91.037	176.29	182.79	170.1	273.41	243.62	306.25	340.65	393.49	409.74	479.04	489.29	546.88	563.41	625.65	638.88	650.61	699.12	732.43	752.07	767.61	749.54	771.14	770.88	790.57	852.85	758.42	808.96
7.7915	7.0891	1.4622	0	1.5073	0	0	0	0	0	0	0	2.6489	47.323	74.572	122.9	167.23	236.06	293.31	386.49	473.91	539.8	610.38	707.78	822.14	890.61	984.13	1095.5	1164.6	1283.3	1317.8	1384.4	1436.9	1389.9	1508.4	1374.1	1579.8	1748.5	1809.6	1755.5	1863.6	1837.9	1882.1	1889.8	1875.9	1925.7	1941.2	1978.3	2014.3	2042
0	0	0	0	63.033	225.33	385.77	523.64	793.32	1004	1259.6	1410.1	1768.6	2003.2	2233	2490.1	2644.3	2770	3016.5	3107.6	3282.8	3371.5	3466.2	3563.5	3583.5	3746	3698.7	3845.1	3871.3	4091.2	4140.7	4372.7	4261.6	4036.8	4423.2	4504.5	4615.2	4709.6	4819.7	4878.7	5031.3	5171.2	5263.4	5445.3	5447.7	5593.1	5617	5730.6	5863	5927.5
7.5284	16.895	7.1413	14.622	0	0	0	12.844	2.8056	4.9349	23.77	27.837	92.297	88.119	117	201.41	266.69	305.91	390.93	501.04	629.28	745.31	766.65	687.98	821.26	829.32	927.8	1056.1	1153	1278.2	1372.9	1541.8	1639.5	1870.7	2086.5	2250.6	2269.7	2441.2	2619.5	2785.2	2824.4	2945.1	3025.8	3259.4	3313.4	3438.7	3455.1	3505.2	3568.7	3660.3
0	0	3.7791	11.863	12.461	0	0.79044	33.31	71.378	140.03	229.51	458.95	393.05	467.48	574.52	656.27	732.45	804.09	891.94	963.29	980.61	1059.5	1204.2	1233.3	1259.8	1343.3	1311.9	1342.7	1352.3	1419.1	1424.4	1483.3	1529.6	1884.6	1609.3	1632.3	1657.1	1684.1	1737.6	1765.1	1805.5	1835.9	1923.3	2227.3	2410.4	2386.6	2474.3	2080.4	2083.9	2176
0	0	0	10.347	9.1016	11.197	11.94	35.25	6.256	32.164	35.27	72.273	45.199	48.633	67.533	107.47	195.68	287.77	359.15	455.7	602.59	730.4	832.23	952.04	1106.9	1300.5	1426.3	1498.4	1652.3	1751.5	2013.9	2088.1	2123.3	2230.8	2283.1	2461	2474.3	2578.2	2623.8	2669.8	2755.3	2788.7	2901.9	2952.8	3052.1	3066.1	3078.8	3180	3143.6	2699.6
27.078	21.428	0	14.736	0	0	0	0	0	6.4229	22.55	69.124	52.787	105.59	111.55	138.63	155.23	120.09	131.16	168.61	165.86	149.32	185.23	232.82	229.67	263.18	325.97	267.78	332.42	371.32	400.52	468.14	580.71	725.89	670.34	677.34	864.4	827.21	962.84	1137.5	1163	1362.3	1433.5	1581.7	1657.4	1676.4	1788.5	1904.2	1954.1	2030.4
20.483	21.502	0	0	0	3.2675	0	0	37.086	2.839	7.463	12.856	0	30.676	37.075	39.783	73.28	83.809	128.6	134.61	171.01	201.86	266.62	306.05	394.35	433	487.94	556.2	619.87	742.04	777.62	977.51	1061.7	1170.4	1194.7	1274.2	1321	1387.5	1516.3	1598.2	1706.1	1736.8	1863.6	1881.2	1941.2	1985	2050.3	2244.3	2144.7	2066.7
0	0	0	1.7989	0	12.937	48.571	134.94	254.16	395.64	645.17	859.39	1142.3	1290	1322	1768.2	2053.4	2358.4	1976.4	2092	2181.6	2273	2474.4	2586.6	2657	2731.8	2725.5	2674.2	2679.5	2815.5	2916.8	2959	3113.3	3156.8	3251	3409.7	3520.6	3561.8	3603.3	3775.3	3661.8	3637.1	3721.8	3961.9	4016.4	3982	4068.7	4046.6	4144.1	4235.8
4.294	0	0	2.7116	0	4.3569	5.7794	73.319	137.29	288.77	418.98	596.92	777.25	943.86	1166.2	1361.7	1609.5	1849.8	2067.2	2324.4	2607.6	2753.9	2878.1	3006	3312.4	3379.5	3511.1	3780.5	3971.3	4145.5	4356.3	4397.6	4593.8	4675.9	4855.3	4938.5	4972.8	5178.5	5233.3	5288	5295.8	5243.7	5490.4	5672.3	5866.7	5714.3	5717.6	5846.8	5865.7	6100.1
0	0	0	17.962	43.391	102.33	150.8	222.34	305.32	376.79	567.07	696.25	882.94	1307.3	1296.2	1525	1780.1	1918.4	2115.6	2306.4	2416.9	2584.9	2812	2983.7	3124.6	3347.3	3496.5	3674.9	3790.4	3999.4	4158.4	4267.3	4325.6	4454.1	4559.3	4703.5	4761.2	4790.7	4916.3	5050.1	5063.1	5084.8	5123.7	4805.1	5143.6	5297.8	5255.5	5413.4	5436.9	5459.7
23.416	12.123	3.3258	12.461	0	0	0	104.72	151.42	240.45	357.88	495.07	614.6	741.9	911.42	1080.5	1216.8	1406.9	1539.4	1687.1	1799.3	1951.2	2081.3	2182.3	2346	2434.6	2554.8	2645.1	2714.3	2841.6	2775.8	2931.6	2941.7	2873.1	2939.3	2943.1	2958.8	2791.6	2823.5	2779.6	2798.8	2742.1	2709.7	2649	2613.4	2582.7	2563.8	2569.3	2511.1	2467.2
0	0	2.9188	5.1706	3.4857	0	0	20.987	59.951	85.319	100.62	149.57	175.09	195.39	254.25	283.89	328.47	380.38	375.17	432.33	482.37	522.09	567.15	578.8	576.29	610.16	617.55	631.82	670.75	694.3	693.41	707.44	692.85	746.76	675.17	705.34	722.18	734.86	701.16	684.65	695.74	722.4	696.1	685.57	664.01	648.87	700.32	723.7	698.7	712.83
0	0	0	7.4057	42.966	66.849	87.236	102.13	133.87	149.95	204	221.13	284.21	271.13	288.5	320.85	316.93	312.25	338.63	337.35	358.82	385.3	363.28	369.22	395.89	401.62	402.67	434.39	417.5	458.83	436.93	426.44	441.77	401.27	421.16	407.4	426.77	448.39	462.67	523.79	535.59	577.84	622.96	669.6	725.88	783.28	809.42	845.78	849.47	941.07
0.082905	8.8143	2.9982	4.9411	0	0	0	0	0	0	0	0	4.7681	32.782	75.674	159.66	263.04	405.98	504.92	687.92	832.41	1038.3	1223	1410.6	1651.5	1823.1	1960.4	2244.4	2433.9	2697	3038.3	3175	3416.8	3531.9	3667.8	3919.1	4068.6	4338.8	4531.5	4626.8	4830.3	4917.1	4992.4	4992.9	4833.8	4969.1	4904.9	4776	4784.2	4833.1
0	7.0198	2.3279	11.661	0	0.8374	2.466	16.298	49.301	74.981	99.878	135.26	165.38	243.53	305.61	390.71	522.83	668.35	829.24	957.49	1076.1	1210.2	1368.7	1457.5	1601.9	1734.5	1765	1862.4	2006.6	2067.9	2113.7	2168.8	2246.3	2378.9	2463.8	2531	2676.8	2652.1	2813.9	2800.6	2886.7	3008.1	3017.9	3080.6	3034.9	3148.3	3229.3	3244.4	3211.4	3238.4
0	0.8273	0	0	0	0	30.232	84.87	198.37	345.9	493.89	669.44	826.42	994.55	1205	1405.8	1596	1798.3	1931.4	2145.7	2373.8	2422.6	2576.2	2733.2	2887.3	2906.6	2962.7	3033.5	3063.4	3154.8	3166.3	3144.3	3142.8	3227.8	3220.1	3282.5	3381.6	3387.3	3425.2	3496.6	3473.9	3489.7	3491.2	3437.7	3409.6	3436.8	3530.8	3486.9	3542.1	3593.5
0	0	0	28.896	26.833	47.372	68.181	100.14	120.21	164.61	221.22	280.43	325.34	396.91	517.92	626.3	787.28	929.1	1042.3	1184.2	1306	1504.3	1619.9	1858.3	1936.1	2021.5	2146.6	2305.3	2395.3	2588.8	2573.1	2706.2	2700.9	2706.2	2865.2	2800.1	2917.2	3049.4	3080.6	3069.8	3091.6	3114.7	3153.4	3235.3	3277.4	3248.6	3350.2	3271.8	3304.5	3482.3
0	12.558	0	11.505	7.4929	0	5.122	8.7759	40.983	36.1	82.392	106.08	100.48	134.38	163.99	222.36	321.61	398.34	470.26	525.89	638.2	695.96	788.41	849.45	925.12	1021.3	1090	1172.2	1302.4	1420	1508.5	1605.8	1689.7	1778.3	1855.2	1989.4	2049.6	2123.9	2194.4	2284.3	2362.3	2335.8	2446.9	2532.7	2525.6	2531.1	2574.5	2586.3	2724.2	2753.6
0	0	0	7.6493	7.3512	16.15	18.777	46.831	98.247	149.33	342.22	427.27	561.11	625.51	766.8	641.26	744.84	817.82	962.8	1021.7	1108.5	1241.2	1270.9	1375.7	1491.2	1555.8	1662	1677.8	1718.2	1809.9	1899.4	1937.6	2028.5	2176.9	2287.8	2378.1	2324.4	2475.7	2487.1	2664.5	2760.4	2695.2	2725	2778.4	2824.6	2854.1	2839.2	2913.6	2953.9	2965.9
0	0	0	0	0	34.448	54.087	98.985	187.46	254.3	357.96	443.28	530.33	623.79	753.54	897.26	1049.8	1058.9	1209.2	1309.3	1407.7	1470.8	1516.5	1560.5	1730	1718.8	1869.9	1807.4	1850.1	1928.1	1959.6	1938.4	1983.4	2017.2	1993.6	1990.2	2029.8	1978.1	2055.3	2093.8	2108.5	2093.6	2136.5	2147.3	2128.8	2197.4	2147.3	2171.7	2148.6	2177.9
25.741	26.826	12.063	0	0	0	0	1.4617	0	19.304	14.768	57.102	82.619	108.03	170.27	211.68	301.97	385.38	498.95	562.51	669.29	723.09	773.58	831.11	915.14	993.71	1094.3	1109	1151.6	1305.9	1406.6	1445.6	1557.4	1607.1	1665.5	1625.2	1725.9	1813.9	1914.1	1949.3	2131.8	2202.4	2279.8	2303.6	2287.7	2346.1	2335.9	2348.1	2324.4	2392.9
0	10.838	0	11.181	0	0	3.231	33.788	54.308	89.065	147.75	220.82	236.98	315.85	352.61	432.88	549.2	592.95	703.91	719.12	836.8	947.19	980.89	1093.8	1229.9	1267.9	1336.9	1356.3	1447.3	1542.3	1641.8	1734.1	1780.9	1862.7	1918.9	2031.5	2107.7	2234.1	2273	2347.2	2424.5	2457.6	2636.4	2635.2	2680	2751.2	2801.6	2847	2882.2	2911.6
1.6486	9.5672	16.963	0.9224	0	0	2.0016	0	17.429	39.812	76.629	122.4	149.83	194.52	260.24	353.79	439.55	562.66	694.05	829.54	910.07	1038.2	1224.2	1361.7	1462.6	1659.3	1718.1	1898	1942	2058.9	2156.4	2312.6	2405.3	2554.5	2692.3	2867.8	2878.8	3093	3188.1	3316.2	3441	3599.6	3754	3877.7	3899.8	4030.4	4209.9	4353.4	4426.9	4344.1
17.095	21.848	0	0.89676	0	0	0	44.242	106.06	233.51	322.68	484.39	575.94	717.22	851.42	982.16	1101.8	1310.4	1386.9	1529.9	1717.1	1830.5	1982.3	2052	2339.2	2650.2	2802.5	2952.2	3101.8	3289.7	3515.4	3700.5	3669.7	3836.7	3933.4	4089	4116.8	4375	4387.5	4414.2	4495.2	4549.6	4569.2	4521.4	4619.4	4648.8	4683.5	4754.8	4927.6	5053.7
0	0.38082	0	9.4894	7.5759	1.543	6.8107	38.128	71.793	114.6	186.58	244.83	297.45	337.96	417.14	461.65	535.9	596.52	655.22	698.48	760.46	820.52	834.18	883.48	938.12	984.94	994.79	1048.8	1096.4	1139.8	1147.7	1173.5	1200.7	1201.1	1252.9	1303.1	1317.1	1354	1353.4	1380.9	1424.1	1422.2	1467.3	1459.2	1497.7	1486	1514.6	1530.4	1528	1577.8
0	0	0	10.835	8.6668	21.443	48.242	48.258	106.85	94.267	129.51	162.74	197.13	219.28	251.85	308.63	312.64	324.5	352.89	398.18	385.51	453.88	498.6	510.03	542.61	595.44	611.01	645.4	701.46	711.9	764.63	818.9	876.56	847.65	892.36	931.26	962.65	1010.8	1104.2	1132.3	1156.8	1205.8	1220.1	1298.2	1301.6	1369.8	1385	1327.9	1409.7	1396.3
0	0	27.042	96.645	30.986	12.924	0	0	0	0	0	0	42.745	25.762	34.907	142.81	211.17	323.43	428.34	624.01	762.06	582.74	633.81	846.84	1123	1822.7	1967.8	2230.9	2435.9	2407.2	2584.1	3048	3329.6	3740.1	4044.5	4227.3	4402.2	4245.9	4454.6	4729.4	5008.3	5220.3	5281.4	5300.8	5517.1	5401.6	5662.9	5985.5	6149.9	6150.3
0	0	0	0	46.636	100.4	192.62	354.88	513.88	716.89	889.65	1101.3	1394.2	1601.2	1825.7	2055.5	2318.5	2551.2	2823.8	3156	3284.1	3514.8	3535	3702.3	3997.3	4019	4170.7	4390.1	4447.9	4443.7	4608.2	4657.6	4735.2	4769.3	4927.5	4830.2	4748.4	4847.9	4955.4	5029.5	5201.7	5225.3	5303.3	5591	5463.7	5572.9	5636.5	5726.7	5869.8	6127.2
0	0	1.9855	13.335	0	7.006	27.554	43.446	115.58	165.91	233.69	292.72	366.76	439.43	545.59	599.12	701.18	777.33	822.54	892.49	954.17	1042.5	1084.6	1159.4	1197.2	1284.5	1294.1	1383	1425.1	1473.9	1503.6	1541.4	1565.3	1589	1608.7	1658.3	1688.3	1709	1700.3	1773.8	1779.8	1770.1	1840.2	1853.6	1890.9	1880	1873.8	1921	1919.4	1946.4
0	0	0	0	0	18.301	28.343	88.811	96.277	234.45	314.79	424.97	520.24	658.68	829.19	957.68	1262.6	1575.7	1788.1	1687.9	2050.6	2118.4	2345.9	2449.7	2612.7	2732.6	2865.1	2972.6	3069.5	3258.2	3384.7	3427.3	3553.5	3593.8	3611.1	3707.6	3812	3981.3	4067.1	4093.6	4241.8	4298.9	4412	4442.8	4527.4	4604.6	4580.8	4674.6	4671.1	4770.7
18.229	0	0	9.3352	6.4484	0	0	0	0	0	0	37.856	0	0	16.357	35.96	61.135	87.288	127.32	127.5	147.91	177.23	233.26	272.43	319.53	374.3	433.9	502.33	543.99	604.48	664.17	826.01	885.62	905.23	1026.8	1122.6	1189.2	1248.4	1349.6	1473.2	1457.1	1513	1649.6	1769.7	1855.3	1969.3	2093.6	2166.8	2248.4	2271
0	7.0574	7.9929	11.473	5.4196	9.2707	12.904	4.9441	21.909	46.153	65.341	65.983	95.592	104.57	133.47	160.94	181.47	187.98	193.89	204.94	224.82	243.92	253.37	274.09	272.81	266.56	270.52	273.74	288.54	293.3	300.18	328.15	342.95	362.45	356.71	352.69	349.45	344.33	338.42	343.94	347.98	379.31	362.52	378.91	366.15	361.09	380.55	363.1	365.12	360.23
2.5547	18.718	1.1164	1.1431	0	0	0	55.464	97.483	178.95	276.22	361.28	487.43	625.88	768.05	902.49	1018.4	1161.8	1321.2	1375	1500.4	1591.8	1547.6	1660.6	1853.3	1809	1946.9	1968.3	2103.7	2113	2131.3	2123.9	2101.9	2143.9	2185.8	2272.7	2316.8	2259.5	2306.5	2244.7	2269	2275.8	2332.6	2325.3	2314.5	2304.6	2295.5	2253.8	2311.9	2223.9
0	0	0	51.982	107.03	110.46	174.39	306.31	451.86	632.86	911.15	1153.1	1411.4	1704.7	2025.5	2342.9	2652.3	2908.7	3131.6	3337.7	3546.9	3805.3	4047.9	4240.5	4508	4605.9	4819.5	5201.3	5236.7	5403.3	5538.8	5724.8	5897.6	6065.3	6071.2	6364.7	6244.8	6472.4	6745.3	6845.8	7093.1	7324.2	7540.5	7634.9	7685.3	7988	8099.1	8000.6	8186.5	8208.8
3.5633	0	2.9596	4.0847	0	0	5.4425	11.649	61.384	249.82	374.66	507.85	524.81	921.64	841.35	1121	1293.6	1526.7	1765.8	1997.5	2191.5	2361.9	2576.7	2742.7	2961.3	3039.4	3317.2	3363.2	3428	3566.1	3866.2	3868.4	3893.6	4111.5	4136.6	4204.7	4367.2	4431.9	4555	4454.5	4644	4662.7	4650.2	4535.5	4747.3	4684.1	4725.8	4730.6	4702	4758.9
0	10.32	7.2178	7.5182	1.9756	3.8819	0	0	0	0	4.9373	15.428	34.675	44.924	48.132	44.7	57.276	51.895	52.843	54.03	72.529	76.673	70.019	78.523	72.7	105.64	88.64	115.15	112.85	134.22	141.4	149.43	164.2	169	162.29	168.08	183.16	202.96	223.8	264.68	248.59	297.58	320.58	342.82	369.22	390.69	392.6	408.5	421.14	451.51
0	0.81051	0	0	2.9716	9.6784	3.8998	0	0	0	0	0	0	0	0	0	0	0	0	0	0	0	0	0	0	0	0	0	0	0	0	5.5382	0	0	0	0	0	0	0	0	0	0	0	0	0	0	0	0	0	0
0	0	0	9.8582	10.297	12.224	25.265	34.452	66	112.6	169.22	225.49	283.06	331.3	397.81	432.54	519.16	609.37	694.94	752.7	832.13	884.98	979.3	1051.7	1130.9	1186.4	1207.1	1273.8	1334.9	1369.7	1469.8	1466.7	1519.4	1547.4	1550.6	1617.5	1667.4	1752.1	1815.9	1896.3	1989	2128.3	2131.5	2216.2	2282.3	2330.7	2437.1	2516.3	2563.8	2579.7
0	5.36	11.821	9.9032	0	0	0.53988	23.505	65.173	113.07	180.9	277.57	338.91	431.55	506.47	600.65	696.38	749.51	834.08	926.4	951.62	1042.9	1114.2	1111.3	1219.4	1223.9	1197.1	1281.8	1265.9	1349.5	1355.5	1352	1372.8	1366.1	1373.8	1412	1402.6	1466	1403.8	1464.4	1382.8	1460.8	1458.8	1425.1	1387.4	1416	1392.4	1396.8	1379.2	1399.8
0	0	0	0.0056928	13.377	16.604	11.788	34.419	42.089	0	9.4998	25.636	50.837	113.03	173.99	204.82	252	330.68	386.64	488.52	525.59	596.59	656.21	716.63	864.89	899.07	989.25	1114.4	1147.9	1314.4	1289.1	1383	1420.4	1489.9	1535.4	1563.9	1711	1752.7	1806.7	1875.7	1806.5	1797.6	1849.9	1695	1903.2	1959	1949.9	1976.8	1974.3	1936.7
0	2.724	0	16.215	17.735	0	48.032	113.36	219.25	364.66	496.56	629.14	747.97	886.37	1040.8	1210.4	1263.3	1545	1721	1910.8	1879.5	2354.9	2456.2	2631.4	2794.1	3026.3	2987.1	3113.7	3166.1	3310.8	3459.1	3502.5	3559.6	3711.7	3781.3	3607.3	4017.4	4146.3	4317.7	4443	4443.6	4691.4	4713.8	4763.4	4796.4	4769.6	4890.9	4813.2	4893.4	5058.7
0	0	0	12.078	41.767	79.308	125.83	221.4	373.28	563.39	758.45	958.1	1152.8	1383.4	1593.4	1818.2	2171.9	2393.3	2605.8	2824.9	3019.8	3202	3427.1	3593.3	3793.7	3857.6	4081.2	4216	4222	4310.6	4335.5	4481.5	4491.4	4515.3	4467.9	4632.9	4638.4	4863.7	4910.3	4957.1	5116.4	5085.2	5216.6	5154.1	5307.7	5243.4	5333.1	5270.4	5344.1	5343.5
0	0	0	0	5.6918	0.69284	24.194	50.386	108.11	161.34	238.72	305.15	391.88	477.28	582.66	694.11	823.74	930.44	1020.6	1168.3	1267.6	1391.8	1521.9	1587.2	1701.8	1845.4	1974.8	2103.5	2327.4	2388.9	2548.8	2598.9	2691.4	2908.5	2982.5	3107.8	3333.1	3366.2	3587.2	3695.9	3864.6	3943.1	3970.3	4021.6	4011.3	4127.8	4230.2	4237.8	4304.6	4402
0	7.5969	1.0322	23.856	0	0	0	3.9509	22.104	62.841	97.339	136.33	175.49	220.4	293.13	347.75	416.96	470.28	522.6	604.44	674.85	735.24	779.86	874.66	990.51	1035.5	1124	1188.4	1325.6	1414.1	1475.1	1566.8	1565.6	1667.5	1762.8	1838.4	1861.6	1916.8	1974.3	1963	2031	2067.7	2110	2182.8	2179.6	2237.9	2227.8	2284	2284.3	2317.9
4.4199	0	0	0	0	0	42.233	113.2	239.94	359.9	535.04	707.42	894.34	1074.3	1292.3	1491.6	1702.9	1915.5	2183.9	2263.5	2524.4	2728.5	2945.5	2938.3	3287.5	3415	3562.7	3718.3	3813.2	3976.8	4086.6	4237.4	4231.8	4730.7	4747.1	4544.6	4662.9	4735.2	4861.4	4919	4976.5	5015.8	5047.7	5110.9	5117.9	5170.8	5236.8	5136.7	5255.2	5201.2
0	0	0	25.136	170.4	277.91	328.88	485.14	567.28	700.63	826.96	929.22	1054.3	1146.8	1188.3	1227.5	1359.7	1415.6	1572.9	1732.7	1792.6	1843.5	1918	2020	2024	2182	2203.4	2189.3	2354.3	2435.9	2520.8	2666.6	2665.2	2835.1	2956.1	3029.4	3046.6	3229.2	3316.7	3565.5	3423.2	3622.8	3631.2	3637.3	3676.7	3751.9	3770.8	3806.2	3795.7	3799.8
0	0	0	26.154	50.957	31.801	26.813	40.193	70.893	78.985	122.57	183.16	242.48	308.28	343.98	382.58	502.51	560.88	661.14	658.92	739.42	800.06	839.98	842.77	950.88	948.21	1030.2	1138.6	1217.7	1298	1359	1429	1431.2	1492.2	1473.5	1480.2	1594.8	1624.4	1694.2	1655.7	1777.6	1750.7	1805.4	1928.3	1948.3	1944.7	1940.5	1891.5	1937	1928.1
0	9.7316	0	7.695	0	0	16.024	68.706	131.04	238.37	335.53	434.55	547.48	611.68	767.85	861.4	1001.2	1101.1	1193.7	1344.5	1375.9	1431.3	1541.4	1689.5	1614.6	1584.5	1555.6	1549.4	1586.7	1635.5	1630	1638.3	1773.3	2015.7	1789.6	1718.8	1744.3	1752.4	1813.6	1810.7	1876.8	1841.2	1879.2	1881.5	1852.6	1852.5	1829.9	1846.2	1820.6	1812.6
0	0	32.353	0.10547	0	17.119	27.025	13.677	33.496	27.802	44.412	54.983	39.494	67.808	97.386	132.87	174.49	195.7	284.98	277.77	345.96	393.55	436.51	474.44	492.04	572.61	583.37	682.2	699.11	756.55	809.23	875.89	929.19	965.2	1018.5	1025.4	1061.4	1145.9	1178.7	1239.5	1383.3	1463.2	1521.7	1623.3	1559.9	1599.4	1344.5	1390.6	1381.7	1345.1
0	0.99405	0	0	0	6.7052	16.564	63.365	105.56	172.23	259.23	321.2	411.46	414.31	491.95	540.33	661.53	746.97	824.93	916.63	1023.1	1117.7	1256.5	1362.4	1602.6	1722.4	1960	2192.7	2319	2476.6	2609.8	2825	2964.1	3061.4	3289.2	3377.8	3509	3659.8	3809	3864.4	3936	3966	4051.2	4106.7	4156.9	4271.6	4273.7	4312.3	4274.6	4278
0	0	0	7.9301	18.558	4.5747	4.351	23.466	61.218	131.85	143.97	200.48	285.34	369.51	427.21	557.33	709.21	812.2	910.63	1039.4	1200.1	1359.6	1503.2	1640.1	1715.5	1854.7	1934.6	1981.2	2086.8	2105	2184.5	2271.3	2260.4	2264.2	2369.3	2522.4	2572.1	2759.2	2897.9	3010.6	3124.8	3254.6	3335.1	3542.8	3608	3839.6	3825.6	3884.5	4107.9	4029.1
0	0	0	5.7532	3.0651	2.3043	11.321	18.551	28.949	50.734	71.403	75.438	101.1	107.11	153.16	170.73	221.61	202.7	267.98	281.58	306.87	327.5	351.78	427.75	406.57	417.46	462.75	496.02	504.81	618.84	583.87	700.77	820.23	843.92	922.95	1031.8	1110.1	1214.3	1297.2	1382.4	1459.1	1570.4	1635.9	1718.8	1817.6	1850.3	1948.6	2070.5	2077.5	2153.8
0	0	0	4.0169	0	5.0391	8.1453	19.196	50.682	92.988	139.87	171.99	231.91	275.51	357.44	381.15	441.2	497.05	524.25	586.66	600.12	628.83	682.59	726.91	751.47	753.8	783.09	812.01	845.34	883.6	936.38	950.54	995.26	996.24	1022.2	1096.8	1096.7	1115.5	1125.4	1166.6	1158.1	1202.6	1207.8	1216.1	1223.1	1215.8	1232.6	1230.3	1246.8	1230
0	0	0	0	0	18.731	63.671	113.49	209.44	289.97	395.84	461.14	597.57	681.26	822.49	963.92	1093.1	1202.5	1285.6	1480.8	1576.1	1646.3	1801.8	1909.3	2010.3	2058.1	2008.4	2196.3	2234.7	2291.4	2326.5	2169	2272.3	2203.8	2260.2	2309.8	2334.5	2362.7	2384.1	2386.6	2421.3	2480.9	2529.1	2599.5	2640.3	2613.2	2544	2503.8	2584.1	2578
0	0	12.576	30.39	13.635	23.058	23.278	51.083	93.905	143.45	192.73	269.21	300.09	352.26	416.95	467.92	526.76	615.52	630.79	675.96	713.69	729.2	773.36	820.91	890.09	869.5	885.61	895.33	972.66	973.72	1013.5	1059.1	1091.3	1183.1	1186.7	1272.2	1328.8	1447.7	1519.2	1593.1	1748.2	1893.9	1943.5	2131.9	2227.8	2210.6	2386	2456.3	2555.1	2642.7
0	0	2.3174	26.842	10.863	22.169	1.0472	21.576	12.13	59.738	78.945	123.24	142.79	201.46	272.38	299.62	363.17	459.94	514.06	556.61	568.16	727.83	790.11	914.04	1022.3	1078.7	1117.2	1156.2	1255.6	1288.3	1438.6	1515.5	1495.9	1654.9	1756.7	1869.6	1950.9	1985.3	2052.5	2095.1	2166.6	2184	2247.8	2326.8	2346.7	2299.4	2243.7	2275.6	2330.4	2385.4
0	0	0	7.3479	0	3.9468	17.655	47.457	104.38	161.23	224	276.46	360.01	420.61	526.6	634.33	791.34	915.47	1057.2	1163.1	1368.7	1490.2	1616.1	1714.5	1922	2015.4	2099.8	2202.4	2225.4	2319.9	2437.8	2508.8	2538.1	2555	2599.7	2719.9	2833.7	2819.5	2915.5	2928.5	2985.6	3060.9	3040.3	3211.9	3276.4	3271.8	3342	3392.2	3359.7	3402.8
0	0	0	0	4.4582	56.439	114.77	193.95	314.7	412.3	528.22	644.81	781.87	904.76	1075.3	1204.3	1343.2	1472.7	1534.5	1604.3	1827.9	1882.9	1962.1	2044.3	2141.1	2126.5	2111.7	2171.1	2336.5	2349.5	2376.6	2398	2354.7	2544.4	2322.9	2402.6	2382.6	2454.6	2454.6	2390.7	2407.5	2418.8	2443	2396.2	2398.9	2379.3	2366.2	2384.8	2375.8	2399.8
0	0	70.408	85.221	13.21	0	9.5638	103.32	19.426	0	0	77.236	70.754	122.3	136.52	221.14	141.49	374.52	469.78	564.84	695.75	606.93	866.29	1040.2	1071.8	1225.9	1304.4	1380.6	1461.9	1484.5	1681	1464.9	1793.8	1604.9	1899.1	2022	2071.3	2142.9	2078	1793.6	2180.8	2186.3	2239.6	2319.7	2332.5	2301	2285	2321.1	2434.5	2337.1
0	0	20.626	28.342	31.441	16.841	0	43.853	93.506	141.76	235.95	295.21	391.37	443.98	578.38	696.06	778.84	906.14	1030.4	1108	1224.9	1288.3	1398.5	1557	1609.4	1721	1772.7	1850.8	1927.6	2014.8	2038.5	2008.2	2210.6	2236.3	2192.3	2247.6	2224.6	2248.2	2262.6	2361	2327.9	2330.5	2374.7	2364.3	2368.1	2311	2270.9	2323.9	2295.8	2275.2
15.77	8.4854	0	0	0	0	5.1798	8.2427	50.552	73.62	127.38	186.63	234.8	314.63	420.76	539.71	662.31	793.47	946.66	1046.7	1184.9	1318.1	1520	1572.7	1713	1823.7	1862.1	2082.6	2282.5	2455.8	2592.1	2717.2	2828.4	2788.2	3042.5	3071	3131.2	3342.5	3369.4	3492.8	3613.5	3694.4	3706.4	3788.8	3902.4	3997.1	4063.7	4104.4	4144.2	4225
0	4.1195	0	6.8288	23.058	13.135	15.184	45.403	86.821	142.59	223.73	276	323	367.81	404.92	439.05	518.18	542.69	623.19	659.09	766.74	823.24	876.45	890	990.89	973.33	998.93	1010.3	1105.4	1130.6	1087.9	1115.7	1096.2	1075	1092.8	1073.4	1120.2	1071.4	1071.6	1122.5	1160.7	1119.5	1134.2	1213.5	1162.4	1179.4	1164.7	1190.4	1205.6	1190.6
0	0	8.5025	0.66231	18.509	0	38.563	14.816	0	19.814	0	21.673	0	0	0	0	0	0	0	0	0	0	0	0	0	0	0	0	0	0	0	64.164	356.16	406.29	429.99	507.91	880.3	894.14	979.88	1269.8	1314	1588	1727.3	1799.1	1954.9	2003.8	2046	2191.7	2357.5	2523.9
10.14	37.787	33.636	0	0	0	0	0	44.357	42.338	65.273	92.874	128.19	242.8	368.38	472.12	585.53	651	794.14	885.68	963.12	1090.3	1233	1355.2	1520.2	1542.4	1607.6	1814.8	1961.8	2043.2	2123.3	2179.3	2125.7	1887	2103.6	2395.9	2441.8	2459.4	2479.4	2606.4	2558.9	2656.4	2671.6	2638.8	2679.7	2763.1	2738.4	2661.2	2672	2597.6
0	0	8.3306	9.3832	0	8.0951	2.1795	9.7321	27.143	45.139	69.246	112.19	120.44	157.72	203.56	250.71	301.68	387.03	463.72	533.77	579.02	657.84	736.94	772.01	799.51	901.23	913.26	1001.1	1090	1185.8	1210.8	1276.6	1513.9	1891.6	1622	1739.6	1911.7	2054.8	2211.2	2317.7	2449.3	2551.7	2738	2876.4	2955.4	3064.7	3256.8	3395.8	3392.8	3517.3
0	0	0	161.99	175.81	0	0	14.677	50.614	79.248	150.85	193.94	275.84	304.42	436.27	502.56	570	692.71	807.57	915.69	1028.6	1147.1	1229.4	1281.9	1484	1477.6	1391	1373.5	1418.2	1489.3	1486.6	1531.5	1571.2	1872.9	1630.2	1704.2	1618.3	1678.7	1672.9	1725	1714.2	1734.2	1723.7	1736.2	1707.2	1750.1	1729	1764.2	1780.8	1756.1
18.594	10.708	0	0	0	0	0	0	29.896	25.464	45.382	79.621	87.719	139.88	156.36	186.37	200.07	234.64	264.28	301.93	365.27	393.46	487.87	567.8	573.4	600.24	695.43	803.7	851.63	998.91	1032.4	1089	1139.9	1217.6	1299.1	1367	1423.4	1494	1602.4	1670.1	1696.3	1739.5	1809.9	1793.6	1867.5	1944.1	1935.1	1982.7	1906	1973
0	0	0	0	0	11.307	32.078	38.287	60.115	93.608	129	177.8	191.15	274.97	342.31	424.96	488.02	592.84	687.83	740.31	805.95	944	1089.6	1177.4	1279.8	1447.4	1589.6	1663.9	1677.6	1797	1872.1	2138.1	2353.6	2640.8	2730.7	2944.9	3116.9	3384.7	3467.3	3545.4	3573.3	3755.1	3984.6	4036.3	4190.8	4307.1	4379.9	4472.4	4471.1	4590.8
0	16.602	3.278	0	0	27.104	15.01	0	33.114	38.696	80.592	254.29	164.37	211.35	312.03	473.87	619.71	796.08	1230.3	1235.1	1442.6	1593.3	1756.4	2045	2194.1	2408.7	2627.8	2766.9	3014	2695.7	2769	2809.4	2912.7	2929.6	2972.1	3061.2	3136.4	3056.4	3086.5	3009.5	3016.7	2983.3	3169.6	3108.7	3014.3	3038.2	3012.3	2894.8	2861.6	2965.8
0	0	0	5.0079	8.1483	10.363	36.626	75.685	146.31	239.82	357.9	474.12	602.55	725.79	903.43	1042.9	1224.2	1391	1538	1622.9	1774.7	1889.3	2008.4	2128.3	2202.9	2327.3	2356	2461	2569.1	2602.6	2624.1	2698.6	2766.5	2769.5	2826.7	2851.7	2861.2	2854.6	2905.1	2959.2	2982.9	2965.9	3038.1	3036	3044	3069.9	3047	3102.9	3057.9	3043.5
0	5.092	0	0	0	0	13.433	39.096	82.25	139.99	173.58	294.24	345.89	423.12	468.91	598.49	617.06	670.53	779.33	840.35	829.27	913.51	931.71	1040	1109.7	1110.7	1116.7	1144.5	1361.6	1271.1	1305.5	1325	1352.8	1393.7	1491	1585	1650.5	1707.7	1715.7	1852.9	1912.3	1966.1	2122.6	2206.9	2342.4	2382	2370.7	2423.4	2538.3	2627.5
0	0	0	0	170.51	121.03	176.92	304.89	440.6	524.62	722.96	967.25	1152.3	1258.1	1419.1	1588.2	1609.2	1701.3	1709.5	1741.6	1730.3	1845.4	1877.1	1929.4	1995.2	1984	2043.4	2086.3	2104.3	2076.9	2235.9	2208	2178.1	2180.2	2201.1	2260	2254.1	2295.8	2420.8	2521.3	2565.6	2707.5	2792.4	2864	2986.5	3102	3174.8	3204.4	3330.1	3353.9
15.367	1.5457	0	14.094	0	0	0	0	24.984	57.242	110.7	148.24	186.02	285.27	366.95	491.23	591.46	719.07	812.56	940.01	1057.8	1160.8	1298.6	1431.9	1584.4	1693.7	1784.8	1891.2	2035.7	2193.8	2209.3	2302.1	2359.9	2371.8	2516.2	2528.3	2571.6	2605.2	2653.8	2760.8	2733.7	2801	2837.3	2936.4	2936.6	3064.5	3117.9	3146.9	3079.9	3155.5
26.312	15.461	0	0	0	0	0	0	0	0	0	0	0	0	0	26.681	72.683	149.46	233.03	330.74	436.37	560.45	698.01	803.93	937.24	1003.6	1131.4	1236.1	1332.4	1461.3	1504.3	1540.4	1590.9	1610.6	1753.9	1771.3	1774.7	1914.6	1972	1996.3	2019.1	2091.9	2123.1	2152.6	2189	2235.7	2225.9	2210.5	2163.7	2158.2
0	14.464	15.12	0	0	0	0	14.923	37.995	61.058	47.572	50.716	90.251	123.36	158.89	227.53	294.7	402.73	404.18	528.5	592.73	683.98	780.4	825.29	884.7	971.14	975.15	1058.4	1170.8	1245.9	1295.5	1391.7	1442.7	1455.5	1581.6	1665.9	1820	1869.4	1974.1	2014.7	2105.1	2236.9	2316.1	2373.2	2371.5	2409.1	2546.1	2628.3	2704	2710.4
0	0	0	0	3.3174	19.173	7.4525	20.109	46.222	40.545	59.817	75.566	93.509	102.07	124.83	128.75	139.67	163.4	146.28	166.11	168.61	190.68	221.91	223.92	223.39	231.88	277.12	281.81	289.45	294.64	321.71	359.73	399.52	389.49	433.01	472.29	477.86	505.88	514.8	513.68	519.75	513.81	557.16	545.34	541.59	555.97	544.63	546.91	563.39	576.43
1.8874	7.0178	0	1.2545	4.453	0	0	1.201	0	0	0	0	0	0	19.034	31.408	52.553	81.2	117.15	172.03	191.69	233.67	273.73	302.34	370.47	366.97	417.88	456.05	494.46	558.9	573.17	607.42	600.46	627.77	680.11	693.82	751.66	791.44	827.91	893.18	915	935.38	963.51	947.32	978.83	998.99	996.08	1013.2	1019	1017
2.7672	14.613	6.5455	7.1578	0	0	0	5.7392	44.02	92.824	160.86	206.01	270.26	371.68	451.65	571.09	659.8	779.12	890.43	997.87	1090.8	1187	1297.4	1358.3	1410.7	1502.6	1530.4	1647.9	1716.6	1733.4	1804.3	1888.1	1897	2027.8	2168.6	2293.3	2691.5	2952.2	3056.9	3215.4	3056.9	3211.8	3415	3433.5	3515.5	3746.8	3914.3	4020.7	4016.9	4120
15.666	0	0	0	0.66816	0	0	0	5.1871	0	0	0	0	0	0.99993	35.122	109.68	209.51	377.13	491.06	592.73	728.38	903.86	996.64	1023.6	1137.3	1213.7	1299.2	1368.6	1500.2	1644.5	1746.8	1895.9	1788	1996.7	1930.9	2050.8	2071	2254.8	2428	2553.6	2683	2819.7	3058.7	3109.1	3222.9	3378.7	3389.9	3635.4	3730
0	0	0	114.44	113.7	0	0	8.3578	8.2189	70.912	252.68	356.87	268.72	312.61	384.9	475.29	591.77	670.81	737.86	814.22	912.79	1055.2	1143.6	1261.4	1341	1388.2	1449.7	1565.8	1653.5	1735	1849	1996.8	2077.9	2178.1	2270.5	2453.6	2566	2732.9	2919.1	3157.9	3333.6	3260.1	3432	3667.8	3960.6	4139	4335.4	4459.7	4575.9	4685.5
0	0	0	0	0	1.6222	67.938	78.124	123.15	134.63	134.02	108.38	179.16	233.84	242.55	247.04	286.07	354.7	414.06	412.25	368.31	418.34	440.31	447.05	520.95	574.11	469.12	551.39	669.96	680.06	710.3	739.66	801.78	890.38	1049.8	785.41	867.63	783.76	843.84	906.06	933.39	1124.7	906.99	914.25	962.45	868.29	958.08	911.08	968.79	876.58
2.7667	0.97752	5.0191	0	0	0	7.0663	33.54	87.65	160.32	247.82	360.76	466.56	589.57	692.73	823.14	918.97	1104.1	1104.6	1227.2	1335.8	1510.5	1615.9	1737.5	1863.5	1832	1821.1	1932.5	1969.9	2093.6	2220.6	2286.7	2373.1	2456.2	2518.6	2566	2581.7	2700	2719.1	2789.1	2836.1	2903.5	2862.5	2935	2975.8	3007.1	3083.2	3068.5	3107.4	3081.5
0	0	2.0678	7.5912	0	1.8496	9.3785	0	0	0	0	0	0	0	0	0	0	31.345	93.188	157.84	215.81	260.16	349.96	389.92	452.22	541.02	540.75	708.55	677.34	793.5	828.01	967.86	1100	1155.4	1238.1	1309.1	1524.2	1631.4	1718.5	1782.4	1906.5	2067.9	2155.3	2209.1	2265.1	2373.4	2326.1	2388	2339.9	2540
0	0	0	0	0	9.8316	57.675	169.57	360.96	493.99	736.31	936.76	1164.6	1423.4	1644.9	1961.3	2246.4	2520.9	2630.1	2942.6	3395	3518.1	3787.4	3914.9	4114.4	4237.6	4117.3	4341.7	4428.7	4588	4569.7	4658	4623.1	4683	4601.3	4642	4759.5	4800.5	4767.6	4858.3	4892.3	4878.9	4826.4	4900.9	4843.3	4876	4964.5	4911	4918.9	4969.7
0	3.5614	10.517	0	41.055	0	11.631	24.324	69.795	125.15	180.3	252.09	306.66	404.95	434.34	496.18	622.11	643.59	854.59	918.93	1030.6	1132.9	1272.7	1315.9	1541.7	1638.8	1856.7	2112	2379.4	2451.5	2489.1	2661.3	2772.3	2896.4	3178.7	3198.3	3475.6	3553.6	3577.5	3683.6	4068	4259.1	4491.3	4820.2	4507.7	4625.7	4621.5	4794.2	4946.5	5024.1
0	0	8.4608	7.3912	5.3557	0	0	7.0042	22.354	32.089	17.893	43.736	53.648	59.544	83.715	102.93	137.12	176.74	181.42	233.68	262.73	309.89	395.98	440.12	499.72	572.77	658.1	773.09	826.3	907.33	932.84	1006.8	1039.1	1150.8	1178.3	1255.9	1345.2	1426.1	1501.9	1555.1	1595	1702.7	1760.6	1825.1	1811.3	1860.3	1964.5	2006.2	2055.9	2094
0	0	0	13.078	14.563	32.404	57.568	78.76	119.3	166.16	209.03	276.62	370.13	452.28	520.33	571.83	641.23	760.64	754.78	837.19	891.51	973.11	1035.9	1401.8	1573.6	1627.9	1710.2	1810.3	1728.8	1919.1	1933.9	1943.8	1951	1936.2	2078.9	2059.9	2083.7	2199.3	2156.9	2225.3	2267.3	2322.4	2428.5	2329.4	2389.5	2480.2	2540.9	2493.1	2577.1	2532.7
0	0	0	0	25.592	71.4	97.22	252.3	435.22	674.72	958.89	1204.5	1549.9	1836.6	2239.4	2582.7	2970.9	3276.8	3526	3816.5	4028.4	4230.1	4490.4	4784.7	4983.4	5066.8	5297.7	5447.1	5471.4	5634.4	5710.5	5770.2	5782.1	5879.1	5923.8	6017	6116.9	6048.5	6216.6	6174.6	6239.4	6208.9	6139	6206.6	6191.8	6149	6118.2	6077.5	6094.6	5986.4
0	0	0	0	0	98.348	26.458	242.37	246.69	104.15	403.89	548.43	701.93	903.69	1071.8	1265.6	1429.2	1107.7	1241.3	1377.9	1413.7	1728.8	1888.2	2312.7	2367.8	2682.9	2710.7	2914.9	3342.8	3514.2	3690.4	4000.4	4084.9	4381.4	4568.6	4760.6	5113.6	5259.1	5622.1	5830.6	5986.6	6014.9	6146.9	6321	6219.4	6254.2	6081.1	6226.4	6713.3	6719.6
11.396	9.2848	0	9.4778	0	0	1.5269	10.53	46.029	104.77	171.92	235.66	277.68	398.4	513.07	637.11	760.4	850.51	996.84	1125.2	1273.3	1440.9	1647	1855.4	2060.5	2155.7	2336.9	2504.9	2651.6	2702	2876.7	2767.7	2805.1	2982.8	3065.1	3205.4	3301.2	3290.9	3382.1	3459.6	3512.6	3632.1	3698.7	3827.8	3778.6	3849.3	4023.8	4047	4252.1	4235
0	0	0	28.944	31.773	23.39	9.0992	11.564	19.157	4.1502	14.906	29.978	32.072	44.31	53.592	53.829	64.458	60.405	46.67	76.664	88.535	114.52	133.39	148.46	195.84	219.71	261.56	299.05	297	342.81	381.1	425.41	454.33	468.26	490.27	512.99	523.64	538.57	563.01	591.59	618.03	652.99	666.24	726.5	748.62	787.52	796.69	791.11	840.61	848.71
0	0	0	18.594	36.751	60.216	82.406	111.22	165.27	207.12	272.9	313.74	355.39	386.01	447.08	500.75	533.92	604.68	661.56	694.93	769.49	779.97	755.47	841.94	908.95	970.18	1005	1026.6	1079.8	1154.6	1205	1230.3	1235	1212.9	1328.9	1354.4	1413.6	1444.9	1494.5	1519.9	1510.5	1602.8	1599.3	1618.1	1623.8	1613.1	1621.1	1625.4	1634.5	1650.6
0	0	0	1.1761	14.249	35.57	27.173	72.089	77.798	73.948	94.464	87.68	106.7	131.2	158.32	193.34	211.29	254.51	283.41	289.18	318.91	316.86	303.67	347.7	352.12	362.85	379.42	409.53	460.94	476.45	472.5	481.24	489.49	497.05	489.08	505.36	509.6	559.32	515.69	545.51	526.97	540.78	533.63	537.79	547.82	544.39	569.81	565.97	582.91	566.56
0	0	0	0	16.082	21.311	24.211	35.526	65.982	74.709	82.795	79.217	92.299	111.88	126.45	121.47	135.9	143.7	136.25	156.39	170.92	194.52	220.47	205.63	218.47	242.88	263.4	279.88	300.13	335.23	343.83	371.75	357.35	403.5	407.49	431.93	437.81	455.1	431.88	466.95	514.98	492.87	493.43	513.06	513.94	516.03	521.11	504.36	531.04	520.97
0	0	0	21.054	40.662	35.579	99.667	90.332	190.7	244.35	333.52	370.47	433.72	506.11	579.54	688.77	823.48	887.99	965.88	1072.6	1124.5	1276.6	1360.6	1371.3	1435.6	1542	1522	1583.5	1649.3	1681.5	1719.6	1724.9	1755.1	1828.9	1831.6	1819.9	1906.8	1913.9	1961.7	1963.5	1992.8	2019.1	1978.7	2036.3	1982	2002.6	2003.6	2060.3	2062.1	2049.6
0	9.8975	0.92016	1.8074	0	4.0256	0	8.9932	18.973	50.252	73.542	112.75	147.76	198.92	272.03	331.76	403.38	479.71	544.75	627.42	691.69	754.69	808.44	840.71	909.51	1072.1	935.08	987.61	994.77	1068.4	1055.6	1098.2	1257.3	1129.6	1068.6	1103.9	1117.1	1132.3	1152.1	1174.9	1202.5	1179.7	1197.5	1198.4	1192.7	1196.8	1182.5	1222.6	1221.5	1206.3
9.4325	0	3.7892	0	0	19.006	12.239	37.208	109.79	157.25	254.37	384.46	521.39	641.82	762.32	975.58	1088.3	1239.9	1346.4	1467.3	1601.4	1764	1940.9	2025.9	2235.7	2258.8	2427.3	2622.2	2683.9	2771	3040.5	3104.7	3081.8	3112	3398	3482.4	3458.3	3515.4	3484.4	3588.3	3572.7	3648	3559.5	3623.8	3679.3	3794.4	3936.6	3870.5	3945.7	3940.2
7.9993	8.6229	1.7493	2.8958	0	0	0	54.413	131.21	221.77	325.19	425.58	550.23	701.78	828.29	939.73	1044.2	1212	1318.8	1435.9	1536	1633.4	1722.9	1788.5	1913.7	1938.1	2015.4	2103.2	2174.6	2272.6	2300.1	2413.8	2459.4	2509	2627.6	2754.9	2870.9	2978.9	3164.6	3332.5	3483.3	3596.3	3724.1	3864.7	3927.6	4079.9	4178	4283.4	4350.5	4439.9
0	0	0	53.863	152.83	213.45	311.57	419.19	521.76	563.83	598.38	564.61	606.4	635.13	613.04	694.55	813.9	999.26	1171.6	1287.2	1501.8	1657.4	1888.1	2125.7	2190.2	2565.3	2769.7	3240.8	3397.1	3616.2	3989.7	3658.3	4289.4	4455.8	4480.2	4698.2	4830.8	4729.7	5051.8	4990.4	4935.3	5000.7	5066.3	4898.8	5211.8	4788.3	4909.3	5267.1	4793.5	5082.8
18.061	6.2431	7.1561	8.8339	0	0	0	0	27.587	69.602	122.99	183.37	242.13	331.69	426.48	618.42	806.89	990.86	1177.4	1396.6	1632.9	1855.2	2049.6	2253	2581.7	2901.5	3151.4	3478.5	3785.5	4052	4283.1	4642.1	5224.5	5475.8	5773.3	5825	5986.1	6222.8	6328.7	6560.8	6622	6836	6889.8	7138.1	7252.5	7309.4	7410.9	7542	7589.8	7718.4
13.731	8.637	0	0	0	0	0	0	48.422	40.332	105.11	136.5	191.31	269.28	344.08	440.69	546.91	677.24	796.73	914.78	1065.7	1202.2	1376.4	1533.7	1724.1	1872.3	1968.9	2185.6	2325.3	2534.9	2658.7	2845.1	2953.3	3126.6	3205.7	3292	3435	3567.1	3674.4	3772.5	3813.5	3845.9	3905.6	4006.3	4084.8	4183.7	4217.3	4254.4	4300.8	4320.1
0	0.1016	0	17.439	18.227	0.57063	2.0009	5.1497	26.422	47.498	67.288	143.47	107.39	105.04	169.37	216.95	293.96	386.56	693.33	554.52	575.09	641.65	690.55	789.35	878.95	1223.1	1104.7	1009.8	1064.7	1148	1194.9	1317.3	1466.5	1538.8	1500.4	1549.3	1584.7	1675.1	1713.5	1794.4	1854.6	1790	1823.7	2021.4	2035.8	2079.1	2149.8	2098.2	2156.7	2296.1
0	0	0	0	20.956	27.093	34.673	87.037	108.16	184.24	262.17	402.19	496.74	628.14	696.04	881.21	1053.3	1105.6	1283.9	1526.4	1723.6	1828.2	2033	2143.8	2409.1	2662.6	2743.2	2874.9	3002.2	3170.6	3386.6	3543.5	3713.9	3806.5	3881.8	4027	4146.3	4260	4500	4437.9	4645.6	4682.1	4832.4	4830.2	4839.4	4848.9	4895.7	4947.3	4941.7	5011
0	9.5272	7.3204	13.63	1.13	5.9902	8.8449	12.861	28.679	52.232	62.639	86.423	96.676	135.1	169.85	188.12	205.95	235.48	236.72	264.77	272.01	277.47	296.07	329.58	330.6	334.01	362.45	386.84	411.75	399.92	430.55	446.01	467.12	478.47	472.61	482.6	488.58	515.18	503.04	517.21	560.29	593.29	610.62	606.45	597.75	604	622.64	641.53	627.02	645.25
4.6743	8.1787	0	8.6348	0	4.4873	0	7.4514	0	0	0	0	0.6378	25.164	55.192	94.284	169.22	236.01	301.28	434.27	530.78	617.77	751.27	887.64	1137.8	1349.6	1362.5	1820.9	2080.8	2340.8	2293.5	2529.3	2752.1	3187.3	3071.8	3461.8	3705.7	4031.9	4327.1	4590.3	4961.1	5232.1	5562.8	5703.2	6335.1	6384	6698.5	7078.3	7136.1	7398
0	0	0	14.691	21.26	34.53	63.444	104.7	152.21	241.12	362.23	467.14	592.68	671.73	785.99	847.52	973.53	1124.8	1267.4	1354.9	1073.2	1582.4	1658.8	1736.4	1889.7	1871.5	1927.1	1983.1	1993.9	2077.2	1995	2074.4	2048.8	2138.6	2317.4	2301.8	2320.1	2426.4	2409	2358.4	2365.8	2391.3	2424.6	2421.3	2482.7	2540.5	2566.5	2530.4	2575.1	2624.9
0	0	0	0	93.847	299.49	424.17	648.97	745.72	995.76	1146.8	1387	1578.4	1702.7	1959.6	2147.9	2335.7	2469.7	2403.8	2597.6	2712.7	2874.5	3056.9	3112	3239	3354.1	3401.5	3509	3553.3	3717.9	3825	3919.4	3984	4077.1	4263.7	4323.4	4519.3	4634	4765.8	4859.6	5044	5071.5	5240.3	5480.5	5535.1	5752.1	5752.4	5853.3	5914.8	6053.4
0	0	0	4.2196	0	8.2087	38.477	45.329	51.264	103.88	182.91	203.38	287.1	347.53	427.16	547.07	727.68	914.21	1095.8	1237.5	1450.1	1581.3	1811.9	2063.3	2278.4	2498.8	2612.5	2743.7	2864.7	3040.5	3284.6	3382.5	3517.2	3498.4	3793.5	3904.9	4048.7	4117.4	4363.9	4594.7	4642.4	4945.7	5233.9	5514.5	5513.9	5713.4	5753.2	6111	6129.9	5966.6
21.248	0	0	8.1018	0	15.315	0	0	0	3.0156	20.388	36.485	49.373	49.569	111.66	179.6	276.53	364.26	455.89	520.76	599.09	690.76	872.91	884.04	1002.3	1136.2	1242.8	1343.9	1433.4	1581.7	1718.1	1821.1	1902	2098.6	2292.2	2479.6	2636.5	2783.5	3069.8	3267.7	3262.5	3531.8	3689.2	3826.2	3846.1	3963	4134.4	4229.1	4304.9	4360.6
1.7965	4.9697	1.8211	0	9.8338	0	0	0	0	1.2285	0	0	0	16.489	52.628	104.02	177.47	251.14	476.64	519.18	547.37	661.53	787.39	870.08	998.67	1371.1	1325.6	1348.7	1408.9	1560.9	1685	1789.5	1820.3	1906.5	1999.9	2150.6	2243	2444.3	2613.6	2660.4	2749.1	2821.2	2927.9	3026.7	3066.8	3156.3	3215.1	3309.5	3356.7	3367.5
0	0	5.1589	0	5.5836	3.9309	1.3728	23.786	59.357	143.15	237.16	332.83	413.68	521.84	620.58	746.41	881.73	966.46	1111.7	1223	1258.4	1322.8	1478.5	1498.8	1531.8	1606.1	1552.8	1731.8	1740.3	1755.1	1789.8	1869.1	1892	1919.8	1936.5	1942.1	2065.4	2058.9	2052.5	2097.8	2037.8	2093.7	2153.8	2188.2	2176.6	2222.3	2214.7	2211	2189.6	2174.7
0	5.5144	0	0.34244	0.59946	6.6793	11.08	19.471	45.861	75.26	119.88	156.49	209.36	244.78	333.05	417.53	534.24	613.36	714.74	806.3	924.27	1020.6	1113.9	1206.8	1312.1	1414	1514.6	1599.3	1725.3	1823.7	1879.2	2024.1	2054.2	2114.4	2215.1	2366.3	2412.3	2461	2556.6	2631.1	2583.1	2653.6	2761.6	2744.7	2863.2	2883.4	2890.2	2932.9	2928.7	2959.7
0	4.292	13.196	55.771	28.614	32.246	0	18.465	82.378	160.61	6.4104	88.864	181.53	340	455.04	536.5	724.4	793.99	947.24	1025.2	1221	1824.2	1917.2	2228.8	2464.1	2523.1	2565.5	2908.2	2983.7	3390.9	3462	3563.7	3616.8	3640.2	3713.3	4080.5	3843.9	3340	3640.4	3984.5	3883.5	4093.2	4071.8	4149.4	4269.6	4218.8	4439.5	4263.5	4449	4467.7
0	0	0	9.6845	95.582	179.75	213.3	213.91	281.45	333.61	411.59	511.82	612.24	722.79	829.94	901.22	1060.3	1124.3	1271.5	1363.6	1548.7	1683.6	1690.3	1713.6	1863.6	1956.9	2115.5	2200.6	2358.1	2482.3	2553.7	2644.5	2670.7	2746.6	2798.8	2848.9	3000.5	2991.1	2990.6	3095	3122.3	3267.1	3270.5	3415.8	3459.4	3602.6	3592.2	3620.1	3696.7	4086.4
0	4.3948	2.9471	0.73618	0	0	17.7	34.183	81.097	167.75	272.29	344.41	446.7	563.82	732.51	858.55	1000.7	1056.4	1233.4	1381.5	1540.8	1723.1	1946.9	2117.1	2400.2	2538.7	2743.4	3038.3	3161.4	3293.8	3408.7	3669.1	3741	4086	4156.7	4129.4	4354.8	4393.5	4399.5	4578	4551.1	4749.3	4890.6	5007.6	5165	5126	5355.2	5434.1	5429.9	5481.8
0	0	19.148	0	6.8886	0	26.508	41.579	87.048	135.09	134.34	157.99	236.41	301.98	347.25	382.39	450.29	577.44	660.78	764.69	888.57	1017.8	1140.6	1248.1	1516.7	1682.1	1787.4	2057.4	2271.9	2621.9	2865.6	3145.6	3333.4	3527.3	3825.6	4051.5	4289.1	4546.1	4861.6	5313.5	5467.7	5559.8	5813	5915	6042.2	6094.7	6256.5	6321.1	6442.8	6142.6
0	0	0	0	0	54.06	97.923	203.37	368.24	592.65	824.83	1156.7	1299.7	1622.6	1918.9	2214.6	2548.6	2835.7	3161.2	3323.9	3707.4	3823.4	4072.7	4344	4598.6	4757.4	4977.1	5093.1	5230.9	5465.5	5618.1	5738.1	5779.4	6048.3	6086.5	6081.9	6266.6	6369.6	6440	6761.5	6803.2	6902.5	7061	7000.3	7058.4	7298.1	7381.6	7400.4	7462.8	7456.9
10.414	0	0	9.2134	0	23.765	22.819	56.353	151.58	193.05	286.7	267.75	449.65	530.84	588.68	714.01	802.24	888.57	1058.5	1199.3	1803.4	1462.3	1582.4	1650.4	1713.5	1740.6	2072.8	2227.1	2242.1	2160.9	2401.8	2250	2180.5	2246.8	2539.2	2459.6	2590.6	2676.4	2806.9	2848.6	2965.7	2946.1	2940.7	2948.5	3011.2	3091.3	3150.7	3181.2	3179.8	3208.2
0	0	0	37.62	21.721	29.255	68.516	103.75	172.66	270.68	334.38	451.64	586.69	727.3	855.75	1045.1	1215.4	1517.8	1558.3	1732	1918.8	2038.4	2135	2177.6	2728.1	2820.7	2993.3	3148.7	3148.2	3339.9	3459.3	3659.9	3894.3	4044.1	4355.3	3924.9	4002.6	4051.6	4090.8	4135.5	4185.8	4321.3	4381.8	4374.7	4309.8	4389.7	4464.8	4512.2	4458.3	4492.7
0.34571	6.9759	15.602	0	0.92048	3.8474	0	0	33.579	0	6.1746	0	0	3.9989	0	0	0	14.294	0	0	0	27.671	60.997	69.411	120.12	113.22	136.59	201.05	218.34	276.32	280.06	302.99	327.16	375.16	410.44	432.74	471.32	491.62	520.1	589.32	653.53	691.58	715.86	776.6	769.12	839.24	871.05	810.33	853.81	845.16
0	0	3.1575	0	0	10.661	35.104	54.689	99.506	179.74	267.39	332.68	390.92	510.15	583	694.22	770.33	884.52	1020.3	1101.8	1206.9	1273.8	1453.9	1558.2	1682.3	1820.2	1877.3	2050.1	2164.1	2350.6	2457.3	2641.3	2822	3005.8	3179.3	3392.6	3499.4	3717.1	3832.9	3930.1	3963.9	4145.2	4401.7	4492.1	4552.6	4619.6	4698.4	4902.6	4936.8	5032.6
0	0	0	0	23.861	51.069	111.56	187.43	268.49	373.58	456	592.44	655.38	758.14	871.21	958.01	1069.5	1200.3	1262.7	1340.2	1428.7	1494.1	1546.5	1579.5	1648.2	1750.6	1743.1	1810.1	1880.3	1847.5	1922.5	1979.3	2011.5	1973.7	2027.1	2100.5	2080.8	2089.7	2107.6	2148	2170.7	2136.3	2163.5	2168	2198.3	2185.8	2234.2	2253	2278.9	2240.6
0	0	4.1788	2.3314	5.3553	10.64	0	19.301	52.497	69.204	142.98	189.46	247.96	298.2	317.82	391.37	465.88	476.71	591.4	645.38	675.26	774.17	840.51	973.44	1029.5	1114.8	1135.7	1398.7	1787.2	1820.9	1835.5	1917	2042.8	2212.3	2285.9	2420.1	2640.5	2681.3	2706.5	2770.9	2824.8	2896.5	3023.4	3098.1	3063.4	3050.3	3165.3	3227.5	3264.9	3183.6
0	86.045	0	164.32	144.62	21.12	0	8.2653	0	156.27	142.6	205.97	447.19	462.42	371.89	587.46	295.37	351.01	829.29	867.98	936.43	1238.1	1296.5	1395.2	1551.6	1474.7	1478.1	1455.3	1562.8	1600.1	2015.2	2126.2	2114.4	2182.7	2431.3	2567	2731.2	2738.4	2887.5	3080.1	3212.5	3410.8	3464.8	3553	3562.1	3472.2	3615.9	3698.5	3806.1	3734.6
0	0	0	0	0	38.252	124.55	270.56	478.21	662.58	969.3	1168.1	1464.5	1832.1	2059.3	2342.8	2504.3	2868.3	2952.4	3316.6	3351.4	3532	3654.1	3916.6	4053.7	4127.1	4339	4482.2	4644.8	4877	4825.7	5062.5	5170.1	5149.3	5547.4	5665.2	5845.5	5901.1	6038.8	6035.1	6346.6	6271.6	6524.5	6527.6	6582.5	6730.2	6592.5	6675.7	6797.4	6841.1
15.513	18.14	0	0	0	0	0	0	0	0	0	0	0	0	0	0	37.379	115.9	206.82	279.59	356.92	449.96	600.13	706.3	875.95	1040.9	1236.9	1343.8	1427.8	1661.1	1765.9	1903	2078	2355	2407.9	2448.5	2568.2	2699.6	2858.6	3038.3	3137.4	3285.9	3402.8	3513	3614.8	3851.5	3784.5	3879.6	3896.9	3868.1
0	0	16.485	21.59	13.871	32.871	69.883	124.91	219.04	354.91	523.72	670.28	804.29	970.57	1114.7	1276	1443.7	1574.2	1705.9	1846.5	1939.2	2098.5	2188.9	2300.5	2379.2	2480.2	2454.3	2467	2549.8	2601.6	2705.2	2856.4	2772.4	2803	2997	3104.3	3003.4	2830	3191.5	3168.6	3104.9	3049.1	3249.8	3236.3	3239.2	3230.5	3286.5	3411.1	3300.2	3381.7
0	0	0	8.2092	24.32	56.532	75.998	121.51	202.17	280.21	384.5	546.45	670.7	751.71	863.95	989	1155.7	1243.9	1330.1	1436.7	1611.8	1717.4	1856.6	1979.1	2090.9	2221.1	2320.7	2436.7	2549.6	2676.7	2688.6	2938	2955.9	3029.6	3083.4	3130.8	3220.5	3182.9	3325.8	3309.2	3351.8	3398.8	3380.9	3551	3346.8	3418.3	3429.7	3416.1	3430.8	3347.9
0	1.8507	0	8.2369	3.6821	0	0	26.257	81.672	163.7	256.96	373.23	457.43	625.72	767.89	960.46	1124.5	1264.2	1395.1	1559.1	1636	1771.1	1909.4	1979.1	2090.8	2194.9	2254.8	2343.1	2441	2532.3	2610.9	2645.1	2718.8	2787.3	2897.9	3040.1	3104.1	3206	3329.2	3470	3561.5	3635.7	3780.3	3893.6	3992.7	3973.1	4050.1	4195.2	4298.4	4311.2
0	0	0	80.979	316.54	352.23	484.08	550.38	524.68	515.33	613.2	779.51	702.28	766.18	748.25	794.39	868.86	878.47	935.59	1080.8	871.97	801.3	887.02	872.2	959.05	1434.6	1884.9	1114.8	1198.2	1376.3	1318.6	1439.8	2039.7	2070.5	1392.3	1502.9	1437.9	1496.5	1680.8	1661	1763.5	1735.7	1936.4	2457.6	2449.9	2465.9	2456.6	2480.8	2508.8	2589.8
1.5005	6.3287	2.0101	0	2.7496	3.0883	0	31.25	9.1003	37.514	75.891	116.5	146.12	185.38	193.86	299.38	396.66	687.96	706.4	879.99	1082.7	1304.2	1670.9	1970.3	2344.7	2345.4	3004.6	2687.1	2862	3035.6	3184.4	3345.6	3431.9	3759.7	3875	4004.3	4004.4	4302.3	4192.3	4358	4399.7	4372.9	4601.7	4582	4699	4721.8	4802.9	4890.4	4887.5	4913.5
0	0	4.9744	4.0446	0	0	16.614	77.901	135.24	245.48	363.76	490.12	590.53	707.37	850.61	943.95	1110.6	1208.5	1341.3	1433.7	1538.8	1637.7	1828.8	1899	1983.1	2215.2	2339.4	2469.2	2554.3	2759.1	2927	3075.2	3206.4	3398.8	3542.2	3709.7	4090.7	4225.3	4571.3	4736.3	4864	4916.7	5365.2	5241.5	5599.3	5826.1	5723.9	6161.7	6109.8	6138.8
15.876	4.5143	0	0	0	0	4.9558	46.939	107.95	192.61	253.01	340.63	479.61	582.02	693.55	785.02	966.08	1041.8	1172.2	1342.1	1483.4	1529.8	1597.8	1638.3	1707.5	1770.4	1829	1965.7	2035.8	2071.9	2088.1	2123	2142.8	2131	2144.4	2112.4	2153.9	2099.7	2137.2	2145.2	2146.6	2121.3	2138.4	2150	2127.1	2155.8	2150.3	2103.7	2105.9	2111.9
8.9301	18.567	0	4.5481	8.4877	0	0	0	1.731	6.7202	40.537	70.781	103.48	143.64	165.63	223.07	258.11	302.22	351.09	380.53	156	271.99	232.32	337.5	396.24	642.61	657.3	575.99	691.3	612.3	647.38	712.09	706.02	732.6	776.42	837.52	904.8	919.37	904.06	919.19	932.43	988.93	1041.6	1120.1	1041.5	1020.7	1031.3	1048.7	1125.8	1087.8
0	0	0	11.571	9.1144	1.2822	22.128	9.9643	34.965	35.398	8.1924	0	0.038293	0	0	0	0	0	26.472	82.1	122.57	159.12	197.69	235.38	300.69	385.21	461.22	523.46	679.77	817.53	906.25	1150.9	1380.7	1512.8	1697.7	1882.5	2043.3	2256.4	2459.1	2790.5	3055.9	3248.7	3588.9	3743	3936.9	4181.5	4189.7	4428.4	4709.1	4963.8
9.0662	3.3837	0	0	6.3402	0	0	0	0	0	5.7419	4.9793	4.1068	27.338	57.883	126.72	204.41	262.87	357.34	461.69	559.43	634.04	767.61	917.58	1075.8	1098.7	1159.6	1250.1	1370.6	1511.7	1575.7	1605.2	1609.6	1652	1665.9	1827.2	1928.4	1903.4	1975.5	2089.9	2095.4	2201.9	2294.8	2366.2	2355.3	2338	2349.4	2468.1	2560.2	2621.9
0	0	0	13.908	6.0631	5.3148	18.778	27.661	37.633	43.437	62.287	70.366	90.977	114.5	163.81	237.95	268.18	408.45	614.92	704.63	732.72	1039.8	1163.8	1346.2	1515.8	1682	1818.5	1997.1	2128.9	2284.5	2352.1	2544.1	2596.8	2698.3	2793.9	3056.6	3137.6	3205.9	3303.5	3455.6	3455.6	3680.2	3716.9	3797.3	3957.3	3844.2	4001.6	4141	4072.2	4172.7
0	1.4796	0	9.5235	10.999	9.2112	11.422	7.277	30.654	56.167	91.645	205.91	171.85	224.45	308.94	352.43	508.34	633.19	915.11	875.74	1052.6	1193.4	1306.6	1393.9	1546.9	1651.6	1753	1860.2	2009.9	2092.7	2033.6	2211.3	2257.7	2340.4	2250.7	2299.9	2427.4	2607.2	2751.6	2767.5	2958.9	2900.4	3061.1	3181.2	3273.6	3320.5	3354.1	3453.6	3549.5	3505
0	0.80497	0	6.3748	3.9013	5.1981	2.861	27.637	54.978	94.929	200.45	262.51	332.38	406.86	545.06	690.89	858.58	973.16	1163	1361.7	1453.9	1639.5	1800.8	2006	2130.5	2239.1	2216.5	2499.3	2513.8	2664.7	2805.4	2862.4	3033.2	3126.8	3186.8	3278	3391	3464.1	3520.1	3566.6	3651.1	3672.4	3759.1	3815.1	3957.1	3986.2	4100.6	4008.3	4009	4126.2
0	0	0.34337	14.443	14.477	10.31	0	5.7606	6.4893	0	0	0	0	0	0	0	0	0	24.597	96.556	142.29	173.59	197.06	283.29	325.56	423.96	484.98	583.39	648.88	728.72	815.99	932.17	1031.7	1053.2	1208.7	1202.3	1381.3	1386.7	1424.4	1524.1	1631.7	1818.8	1851.3	1937.3	2052.2	1970.2	1811	1776	1982.3	1972.5
0	0	0	31.374	17.627	29.225	68.925	124.2	227.76	356.1	495.95	615.02	803.46	907.32	1130.7	1239.7	1416.9	1633.2	1745.6	1957.4	2242.6	2450.2	2523.1	2734	2815.8	2912.4	2942.1	3060.1	3053.8	3193.4	3388.8	3446.3	3532.2	3693.2	3743.2	3741.6	3841.7	3829.6	3933.2	4136.6	4162.3	4195.1	4203.9	4274	4477	4446.2	4475.4	4817.3	4817.6	4810.6
0	0	16.445	8.3549	0	0	29.685	70.122	125.09	212.09	285.32	386.76	454.15	546.64	709.76	816.79	967.21	1188.2	1252.5	1439.2	1550.5	1714.5	1874.9	1929.6	2068.2	2236	2393.8	2530.8	2685.9	2819	2974	3056.2	3144.3	3367.6	3411.2	3581.9	3827.7	3975.5	4176.7	4253.6	4396.9	4644.5	4805.7	4814.8	4927.3	5050.4	5163.5	5250.3	5334.7	5441.1
0	0	0	224.91	151.26	55.865	0	0	0	0	0	0	0	0	0	0	0	0	0	95.8	28.691	80.367	106.21	116.17	138.22	282.22	332.8	263.91	288.27	288.5	350.56	375.93	412.9	515.64	445.27	534.15	573.03	610.22	609.01	622.05	663.04	700.26	822.65	750.34	831.19	797.23	835.07	829.68	849.62	912.98
0	0	0.06863	0	28.74	18.837	28.219	53.701	91.206	150.8	0	12.947	54.843	107.02	120.38	170.02	257.35	300.64	411.32	451.23	574	630.09	715.04	732.77	863.74	821.29	925.51	991.99	1085.7	1163	1202.6	1276.1	1352.2	1450.9	1523.7	1533.3	1633.4	1773.9	1854	1972	2082.1	2151.6	2302.9	2424.2	2461.3	2523.1	2480.8	2509.5	2524.1	2549.1
0	12.952	18.977	9.3686	9.5673	0	0	22.767	73.034	154.1	240.96	488.92	416.3	542.69	719.61	912.03	1086.3	1273.8	1563.3	1734.5	1873.5	2106.4	2329.1	2455.9	2698.1	2854.1	3234.7	3109.5	3284.4	3482.6	3441.5	3639.5	4482.8	4593.8	4042.2	4221.7	4281.7	4375.4	4463.7	4557.1	4686.8	4721.7	4852.2	4942.9	5010.9	5030.3	5090.9	5334.2	5298.5	5225
0	0.024181	0	3.4019	0	3.1777	21.481	79.106	173.73	276.36	395.39	514.95	643.64	802.7	933.68	1107.1	1259.9	1473.7	1615.4	1762.4	1933	2128.4	2246.2	2384.7	2554.4	2775.2	2961.1	3147.4	3216	3464.4	3497.8	3548.8	3620.7	3737.1	3816.8	3914.5	3950.2	3994.5	4101.5	4126.7	4199.4	4215.5	4259.5	4195.7	4381.1	4219.8	4404.2	4428.1	4422.5	4425.4
0	0	0	0	0	122.87	150.04	175.71	338.02	241	283.54	309.1	338.48	413.72	279.83	497.89	378.77	654.23	794.73	926.11	742	723.85	785.09	852.81	1027.8	1055.3	1143	1172.7	1263.6	1352.5	1380.3	1400.6	1598.5	1874.7	2072.6	1696.2	1715.5	1820.6	1878.8	1917	2037.7	2116	2220.9	2292.3	2322.5	2367.4	2378.5	2343.8	2367.1	2277.3
0	0	0	4.461	2.5779	8.7088	30.83	114.28	189.55	260.96	330.72	514.57	587.62	687.44	860.88	925.33	1044.7	1198.8	1379.7	1571.5	1798.3	1835.1	1957.7	2053.2	2278	2182.1	2326.9	2428.8	2657.7	2863.4	2872.5	3021	3245.8	3340.3	3357.6	3433.9	3576.8	3581.2	3586.7	3853.4	3982.6	4123.7	4018.8	4140.2	4279.2	4280.7	4285.1	4307.5	4319.6	4384.6
0	0	0	4.587	2.2035	16.568	23.25	31.531	21.391	22.738	33.181	38.527	28.264	34.249	53.242	40.978	56.219	72.9	90.236	107.4	111.7	126.13	132.36	159.85	106.1	120.81	136.33	150.27	170.99	168.61	203.29	210.19	242.28	251.34	266	285.67	307	340.28	354.81	384.83	405.6	413.67	432.52	413.31	467.12	454.26	482.23	481.19	501.52	520.52
0	0	8.2011	4.3503	49.223	114.07	0	142.7	20.214	33.154	150.76	10.059	1.4375	8.5579	14.937	39.743	19.635	26.692	28.444	22.617	63.755	55.584	81.734	72.423	68.594	94.148	75.739	158.67	152.79	147.48	141.32	236.71	187.42	401.48	546.16	451.92	428.4	395.97	444.95	487.39	462.45	540.01	604.34	651.63	685.89	769.67	743.05	806.83	831.51	848.13
0	0	0	24.301	8.2566	8.6544	13.306	28.519	46.343	63.087	138.47	156.48	189.71	148.49	192.91	181.26	232.07	301.3	374.8	406.12	304.57	361.01	364.93	401.76	448.63	456.52	448.84	488.46	508.66	555.67	589.77	614.66	598.09	617.46	638.55	662.96	667.01	723.82	737.89	729.83	733.37	784.25	784.81	820.58	855.97	865.08	857.04	862.63	837.7	894.71
0	0	0	0	7.3257	37.553	99.763	173.04	276.12	407.45	523.85	663.31	782.73	904.09	1061.5	1194.2	1338.9	1463.5	1585.7	1676.5	1801.4	1925	2017.3	2118.3	2212.7	2266.3	2288.1	2404.9	2438.9	2500.8	2667.4	2629.5	2751.9	2776	2873	2878.6	3027.7	3072.4	3175.8	3205	3184.1	3335.4	3285.8	3349.1	3396.2	3388.8	3405.9	3480.2	3486.3	3562.1
0	0	0	23.809	29.153	28.649	27.335	37.561	16.274	33.159	45.53	56.748	37.525	32.77	40.836	62.013	73.822	109.89	156.67	182.06	253.38	288.24	285.1	299.13	352.66	387.83	419.29	445.31	442.31	480.44	532.07	475.98	519.92	544.28	523.62	577.57	604.61	634.02	670.38	680.18	670.37	730.27	791.65	770.88	807.29	822.2	777.74	770.86	727.42	780.51
0	8.5299	2.364	21.298	0	0	0	0	12.192	14.663	28.252	54.798	64.253	84.715	122.71	137.58	176.16	214.89	201.83	228.68	246.4	280.18	315.68	298.41	278.38	307.76	312.9	336.14	354.97	410.17	384.48	402.16	383.6	433.1	471.17	505.97	545.68	574.7	608.2	634.07	642.79	679.66	694.49	710.67	678.52	695.37	753.44	793.07	771.71	796.06
0	0	0	19.146	18.427	0	10.836	70.237	213.75	344.64	512.62	691.26	861.17	1037.2	1239.9	1489.8	1700.4	1765.2	2080.5	2065.2	2272.3	2428.4	2619.5	2492.4	3006.7	3233.4	3624.1	3490.7	3795.2	3966.7	4121.4	4394.7	4379.1	4545.1	4670.6	4714.7	4994.2	5058.8	5087.7	5175.8	5309.2	5327.6	5424.4	5509.8	5598.7	5815.4	5715.4	5863.6	5901.5	5979.9
0	0	0	0.63172	23.741	53.349	107.81	205.67	309.94	518.97	660.1	841.14	970.24	1045.8	1236.7	1379.8	1558.9	1759.9	1883.6	1899.5	2128	2207.7	2326.4	2422.9	2569.3	2706.9	2843.4	2984.8	3035.4	3196.5	3304.8	3430.5	3486.7	3571	3565.8	3751.4	3742.2	3785.9	3798.4	3801.4	3855.1	3892	3927.7	3954	4016.6	3918.3	3919.3	3946.1	3933.4	4021.6
6.0288	0	2.9201	17.271	0	0	0	10.109	36.522	66.034	110.37	181.25	231.27	303.03	422.37	465.89	582.34	679.48	789.66	896.09	999.55	1135	1208	1324	1407.8	1562.5	1628.3	1721.2	1864.5	2010.7	2239.7	2246.4	2366.1	2354.9	2426.6	2483.8	2556.4	2607.1	2620.5	2574.2	2676.3	2702.1	2777.4	2574.6	2601.9	2627.6	2689.1	2668.9	2672.1	2684.4
0	0	6.9234	9.6491	4.2492	6.7499	0	18.428	53.659	91.839	93.365	130.16	119.49	188.47	254.49	349.73	446.02	505.39	619.97	748.24	835.87	938.26	1049.5	1079.1	1195.6	1190	1290.4	1294.3	1346.4	1402.1	1431.5	1518.4	1502	1595.9	1698.1	1691.3	1787.6	1740.5	1837.6	1933.5	2029.4	2074.1	2136.9	2195.1	2278.5	2382.6	2437	2484.4	2556.9	2569.4
0	6.5208	2.4397	9.6097	3.2396	0	6.7836	55.185	156.22	263.68	334.3	460.01	557.38	695.64	836.02	970.12	1129.3	1280.3	1436	1575.6	1701.2	1898.1	2105.7	2229.3	2355.3	2467.9	2597.8	2732.7	2653	2825.3	2990.7	2997.6	3052.8	3175.5	3216.5	3267.2	3407.7	3491.2	3577.6	3751	3767.8	3804.6	3898.2	3882.1	3986.3	3947.7	4062.7	4122.5	3992.1	4090.4
0	15.544	33.927	50.694	6.3561	0	0	0	92.812	161.37	222.84	179.7	401.64	508.47	686.93	793.33	815.32	1068	1265.5	1624.9	1850.5	1936.3	2100.1	2293.4	2319.2	2474.2	2242.3	2610.2	2836	2598.8	2711.8	2877.1	3581.7	3912.6	4024.7	4211	4406.9	4507.1	4712	5046.3	5139.1	5201.8	5264.2	5427	5439.1	5586.3	5535.7	5548.7	5490.5	5537.7
0	0	0	0	10.857	18.991	39.329	37.96	45.475	61.841	45.762	50.766	30.765	13.913	47.297	64.025	83.791	109.83	140.06	160.4	183.07	196.55	253.56	300.21	371.44	445.88	545.5	610.7	684.47	789.47	857.09	988.21	1016.1	1105.2	1218.7	1186.6	1319.3	1314.4	1342.4	1437	1399.8	1539.5	1566.7	1614.4	1664.9	1641.1	1718.5	1798.3	1793.3	1868.7
0	0	0	5.4738	2.8551	12.024	7.9036	27.311	62.315	104.46	152.94	220.58	280.35	317.58	428.71	553.63	663.39	832.54	921	1042.8	1111.1	1207.6	1424.7	1485.3	1386.6	1533	1813.3	1595.3	1693.5	1734.2	1834.3	1983.2	1757.4	2113.1	1923.7	2144.4	2365	2453.7	2517.8	2472.6	2616	2795.5	2682.4	2714.9	2672.5	2626.5	2738.5	2822.3	2746.7	2659.7
0	0	0	33.993	3.8307	11.202	14.577	30.58	46.555	57.081	118.12	161.9	183.55	266.89	343.95	420.85	466.37	554.04	643.99	716.13	797.61	806.31	925.29	956.22	982.44	1096.6	1059.7	1124.6	1163.7	1169.6	1173.2	1208.1	1143.2	1102.3	1135.8	1172.1	1200.7	1234.6	1253.5	1261.5	1225.5	1291	1342.1	1362.9	1354.3	1392.6	1342.3	1396.6	1284	1264.9
0	0	0	0	117.4	121	141.14	59.326	0	0	0	34.9	39.258	94.914	130.46	258.62	334.55	234.64	392.6	476.77	618.34	767.11	864.08	1020.8	1108.7	1228.7	1276.6	1442.1	1529	1579.4	1702.7	1822.6	1814.4	1885.1	2042.8	2107.8	2277.4	2305.6	2428.6	2530.7	2585.1	2816.9	2897.5	3021.5	3030.1	3035.2	3207.9	3156	3469.1	3428.8
0	0	0	0	0	23.912	105.95	246.19	420.71	611.54	816.24	1070.5	1241.6	1455.6	1687.8	1828.4	2059.6	2248.4	2386.8	2548.4	2739.1	2874.4	2925.4	2889.6	3172.3	3230.6	3189	3253.4	3337.4	3519.4	3663.1	3821.8	3894.9	3985.6	4090.2	4229.9	4346.4	4378.2	4498.1	4666.6	4862.6	4981.2	5123.8	5275.1	5498.2	5577.2	5761.4	5780	5801.4	5867.2
0	0	5.9276	21.583	14.437	10.353	17.669	16.239	54.535	56.068	69.589	86.176	78.34	111.71	160.51	203.5	284.02	365.31	432.9	555.35	643.41	777.11	907.84	1008	1156.2	1293.2	1391.2	1580.6	1713.4	1919.6	2013.7	2173.4	2297.6	2517	2534.4	2736.4	2896.5	3025.2	3272.6	3382.9	3448.8	3727.3	3770.3	4021.3	3435.5	4097.2	4281	4449.2	4321.2	4415.1
0	0	0	114.41	46.145	0	0	86.477	82.982	159.52	177.26	271.19	200.31	311.78	417.79	491.03	643.39	737.19	924.34	1038.7	1192	1410	1578.7	1731.4	2017.5	2266.5	2467.3	2653	2798.3	2944.3	3189.5	3372.2	3368.3	3553.8	3521.3	3764.3	3911.6	3934.8	4104.6	4198.3	4544.3	4591.7	4720.9	4823.4	4995.6	5096.9	5169.8	5148.5	5188.9	5190
0	0	0	11.149	5.3714	16.156	23.91	58.814	86.98	174.82	251.11	411.64	400.47	431.3	518.26	585.5	682.68	737.97	915.9	835.04	913.01	982.86	1054	1121	1231.6	1292.2	1553.5	1395.4	1453.5	1607.3	1670.8	1691.1	1774.3	1813.5	1826.1	1845.9	1884.2	2001.4	2035.2	2209.7	2286.4	2429.6	2541.7	2625.9	2746.6	2825.9	2963.5	3044.7	3120.2	3215.5
0	0	0	0	374.78	401.43	590.91	712.04	724.79	897.01	1517.6	1131.8	1366.4	1638	1823.2	1770.1	2113.4	2172.4	2564.4	2785.9	2938.2	3259.7	3498	3680.4	4144.5	4364.3	4661.9	4739.3	5079.9	5315	5611.8	5957.3	6205.9	6413.8	6599.8	6878	7207.3	7263.9	7343.8	7345.6	7706.5	7789.9	8335.3	7976.5	8040.7	8141.9	8231.6	8282.2	8191.7	8486.1
0	0	0	53.094	29.026	0	1.9971	0	0	0	38.866	33.777	49.157	39.357	46.905	85.25	113.14	181.02	174.63	200.73	183.76	263.93	328.78	414.51	465.62	543.68	799.98	859.03	923.5	991.78	843.64	932.81	926.54	962.58	935.01	1064.2	1111.9	1167.9	1164.6	1177.1	1281.5	1294.7	1421.8	1665.3	1747.3	1760.3	1819.5	1859.9	1915	1952.1
0	0	0	6.2332	7.5508	24.553	55.452	122.67	178.91	259.88	348.07	431.27	534.34	643.56	783.26	858.39	999.99	1098.3	1216.9	1291.7	1390.3	1492.2	1597.1	1686.7	1768.1	1815.9	1774.9	1847.7	1924.1	1980.2	2006.3	2034.7	2053	2124	2106.3	2140.6	2184.8	2171.3	2187.5	2216.4	2267.4	2232.3	2207.2	2227.5	2279	2306.3	2294.1	2355.5	2366.8	2375.3
0	0	4.0996	6.1687	11.291	9.8309	35.894	89.28	186.96	281.77	443.3	565.82	731.7	895.15	1089.8	1231.9	1426.1	1593.4	1771.7	1929.5	2127.5	2401.3	2448.5	2544.3	2669.6	2829.1	2882.4	3024.1	3044.7	3168.2	3341.9	3411	3454.2	3543.9	3654.6	3696.7	3699	3793.5	3807.8	3818.4	3875.8	3797.9	3904.7	4016.2	3992.2	4035.9	4052.6	4117	4094.4	4077.1
0	26.417	0	17.206	0	5.8925	0	0	0	0	0	0	0	0	0	48.337	144.64	244.28	354.73	498.44	590.09	711.87	842.26	922.36	1091.2	1146.4	1277.7	1331.4	1421.5	1530.8	1635.9	1704.5	1718.6	1827.2	1942.9	1998.5	2085.7	2118	2211.8	2285.7	2375.7	2414.2	2489	2604.6	2633	2683.6	2678.6	2757.6	2740.6	2785
0	0	28.206	55.139	94.443	123.97	0	14.916	1.6176	37.668	0	23.727	53.569	117.77	144.25	125.36	179.4	164.06	187.97	195.6	167.67	237.22	313	376.48	384.01	501.37	693.01	708.35	777.65	892.06	984.81	894.81	995.12	1074.4	1223.1	1276.6	1452.3	1538.1	1738.9	1860.9	2079.3	2202.9	2351.1	2498.1	2590.1	2532.9	2639.5	2572.8	2754.5	2816.9
0	0	0	0	40.625	39.282	61.386	104.97	152.62	221.9	305.18	374.74	461.38	549.78	630.4	734.83	823.6	959.11	1112.2	1430.5	1261.1	1458.7	1399.8	1499.3	1653.6	1699.1	1692.6	1706.8	1761.3	1804.8	1847.3	1885.8	1940.4	2033.5	2027.3	1974.9	2009.4	2015.7	2009.6	2103.4	2137.8	2207.6	2089.8	2225.6	2175.5	2235.9	2260.7	2273.1	2338	2345.1
0	0	0	31.049	0	0	10.869	12.672	53.308	100.92	129.28	188.1	224.82	313.35	455.84	605.33	800.18	1012.1	1209.1	1440.7	1668.3	1914.8	2105	2070.3	2316.3	2610.1	2727.9	2924.2	3186.9	3399.3	3593.6	3886.9	4034.7	4350.8	4793.5	5029.3	5259	5349.7	5643.3	5982.9	6168.6	6365.7	6552.6	6905.1	6930.3	6970.7	7200.4	7445.1	7377.3	7655.9
0	0	0	0	10.782	56.727	106.45	180.43	260.21	366.8	498.17	614.26	766.96	938.56	1154.1	1331.4	1491.3	1762.1	1983.1	2219.2	2447.9	2678.2	2800.7	3126.2	3303.7	3389.4	3682.1	3862.9	4012.5	4220.8	4333.6	4561.8	4704.5	4770.2	4892.9	5104	5232	5126.6	5475.5	5405.2	5502.5	5536.1	5671.2	5710.6	5723.7	5874	5874.4	5969	6012.2	6040.1
12.262	4.5521	0	0	0	0	12.412	29.342	74.995	106.84	150.59	212.11	268.24	321.98	377.53	412.8	503.73	523.45	551.21	619.78	630.45	682.21	740.02	757.89	802.42	833.37	859.2	872.1	917.15	939.52	949.41	972.79	1008.4	971.42	1009	1063.4	1451	1300.9	1262.9	1284.2	1305.6	1329.7	1333.8	1329.9	1369.6	1404.8	1429	1407.5	1445.1	1427.2
9.7569	9.3111	6.5537	0	0	0	0	0	23.873	42.085	83.185	106.77	132.78	159.32	195.33	209.89	244.75	278.06	271.24	307.09	327.17	383.05	404.16	387.93	438.49	474.32	443.75	448.94	451.52	448.18	462.69	481.75	468.58	478.43	472.34	488.89	524.94	579.72	583.25	627.57	678.89	738.23	785.4	864.11	990.94	1029	1071.8	1125.5	1215.3	1232.1
0	0	0	3.5823	20.457	65.656	108.33	162.44	191.35	229.96	277.27	373.03	437.88	469.31	526.26	587.68	656.44	772.88	870.45	968.88	1067.5	1116.2	1207	1241	1368.1	1385	1464.9	1518.3	1661.6	1641.2	1667.8	1702.4	1723.7	1793.6	1846.1	1862.9	1846.3	1898.7	1954.1	1974.4	2059.8	2025.2	2035.9	2084.7	2076.1	2104	2154.8	2179.1	2229.3	2256.5
0	5.4396	0	13.876	3.2341	0	5.3625	23.533	38.114	62.901	102.98	122.02	124.66	132.41	170.83	189.85	251.43	293.29	322.71	358.2	443.86	474.3	542.67	580.88	628.18	671.3	720.62	754.15	780.11	831.66	869.92	911.46	898.43	958.52	944.61	961.94	1004.8	1079	1073.6	1133.8	1105.3	1104.6	1136.5	1139.5	1160.3	1174	1159.3	1178.7	1108.6	1184
0	0	0	27.284	50.68	0	72.326	163.94	114.59	145.58	206.83	252.48	370.03	428.61	514.92	631.19	759.68	869.03	1001.6	1074.1	1232.6	1351.1	1348.9	1505.4	1640.2	1745.3	1770.5	1796.8	1832	1922.4	2048.2	2098.6	2162.8	2161.7	2216.2	2269.7	2363.1	2416.1	2534	2529.6	2632.1	2669.2	2660.1	2637.1	2690.4	2742.3	2650.2	2705.9	2713.4	2747.3
0	9.3695	0	0	8.5873	13.429	27.259	52.765	5.4595	3.874	19.176	3.141	0	0	0	0	62.596	112.6	250.57	368.78	427.92	444.26	681.53	798.77	1022.2	1216.2	1334.8	1460.7	1644.2	1721.8	1825.7	2087.7	2176.6	2296.5	2393.6	2526.9	2629.6	2515.5	2473	2680.5	2618	2643.3	2655.9	2708.5	2814.6	2840	2793.8	2949.2	2843.9	2873.6
0	0	0	0	7.1963	40.256	46.803	98.331	156.31	220.76	301.33	351.08	462.87	553.43	638.67	766.01	894.48	1047.6	1157.5	1266.7	1402.4	1532.7	1608.1	1693.9	1816.5	1810.5	1916.4	1951.5	2027.7	2371.5	2474.6	2549	2570.1	2695.5	2760.9	2765.8	2770.5	2976.5	2977.5	3008	3103.4	3131.9	3155.6	3188.9	3110.1	3270.7	3234.4	3259	3318.7	3282.6
0	14.493	0	0	0	8.9917	18.136	34.115	54.49	66.586	74.669	91.589	108.71	124.3	140.93	155.06	188.21	201.51	222.9	216.16	276.26	315.53	334.87	393.12	396.37	437.57	483.33	508.79	531.06	588.78	579.35	663.37	670.69	731.62	730.13	814.19	823.37	867.55	871.31	927.57	935.8	1039.6	1055.4	1038.3	1124.2	1128.1	1172.6	1225.5	1228.8	1264.1
0	0	0	0	3.5433	5.7621	32.035	70.781	115.09	178.28	241.84	305.18	388.47	457.87	538.93	638.24	699.12	799.26	880.49	932.5	1028.3	1073.7	1146.4	1205.4	1295.2	1283.6	1355.8	1383	1456.1	1537.1	1546	1611.7	1632.5	1643.9	1697.3	1702.3	1712.8	1744.6	1778.1	1792	1854.8	1862	1856.2	1899.6	1902.5	1894.7	1910.3	1917.6	1945.2	1974.1
0	0	22.162	8.8869	10.709	23.163	36.364	70.954	106.24	201.48	323.38	428.33	542.35	638.85	835.33	1029.3	1258.4	1482.3	1666.3	1941.8	2182.8	2345.2	2622.3	2868.7	3169.3	3262.7	3575.9	3522.8	3647.8	3715.1	3941.1	4034	4230.1	4430	4385.1	4225.4	4544.2	4607.5	4621.1	4659.3	4788.4	4762.9	4830.6	4849.5	4917.9	4932.5	4889.4	5001.3	4974.4	5030.2
0	0	0	53.228	79.076	53.12	130.61	202.26	277.16	379.78	585.56	713.72	824.18	955	1134.1	1309.4	1518.3	1728.5	1827.5	2285.7	2305	2515.6	2691.3	2845	2982.2	3230.3	3275.4	3363.1	3369.7	3564	3563.3	3684.4	3761.3	4043.2	4184.5	4217.3	4439.2	4571.9	4706.6	4800.8	5088.8	5004.2	5184.8	5151.6	5288	5424.4	5509.7	5527.1	5670.5	5754.2
0	0	0	9.5694	0	0	50.064	97.688	188.15	304.29	433.06	570.1	654.85	810.41	972.74	1101.7	1259.4	1426.8	1558.5	1711.2	1859.2	2017.5	2074.1	2247.7	2385.1	2459.7	2580	2759	2923.1	3032.3	3114.4	3226	3267.9	3354	3493.2	3660.5	3686.3	3832.2	3840	3806.9	3896.3	4026.1	4143.7	4130.9	4281.4	4235.3	4371.2	4354.2	4392.4	4464
0	0	0	31.269	52.618	62.804	80.815	103.39	116.21	116.47	143.58	167.1	175.25	180.74	218.62	219.04	227.48	276.91	308.64	329.65	357.93	340.09	334.31	379.87	382.96	390.2	392.05	452.92	471.26	480.42	506.14	479.31	503.28	523.26	526.12	562.18	521.89	631.94	648.52	639.04	684.15	650.4	680.46	730.11	774.33	736.97	812.4	811.43	859.45	884.97
4.4595	0	2.0027	0.65412	4.9601	0	0	34.949	84.746	126.72	185.69	234.62	317.97	443.34	514.55	693.47	858.19	1056.2	1258.8	1439.2	1598.7	1809.3	2023.6	2136.4	2303.2	2322.9	2353.5	2552.5	2514	2867.1	2946.3	3115	3159.7	3260.5	3465.3	3589.4	3730.4	3789.9	3948.5	4039.4	4236.3	4229	4483.1	4338.5	4610.5	4612.3	4775	4716.5	4931.8	4817.1
0	5.3986	0	9.3105	7.0309	0	7.3125	32.827	82.78	153.59	218.03	277.66	346.26	424.61	523.74	623.68	684.6	771.75	835.25	909.31	954.23	1008.8	1081.5	1123.7	1176	1158.2	1226.9	1217.8	1224.2	1300.5	1280.5	1270.3	1249.4	1222.9	1278.3	1302.5	1318.2	1357.5	1379	1380.3	1386.6	1382.6	1382.7	1382.1	1358.5	1358.9	1350.2	1347.1	1341	1307.6
0	0	0	5.8586	3.7058	0	89.091	115.22	161.98	214.36	247.73	315.05	479.03	538.39	696.52	844.26	1032.8	1246.9	1345.7	1562.1	1763.3	1960.2	2175.1	2299.4	2486.3	2737.2	2797.1	2826	3018	3087.5	3221	3348.3	3315.3	3505.9	3663.1	3797.1	3926	3990.6	4133.4	4198	4225.3	4400.3	4486.8	4578.2	4650.5	4698	4865	4843.3	4837.1	4977.6
19.521	11.355	0	1.2254	0	0	20.858	77.15	175	250.49	385.13	453.76	619.08	835.8	921.85	1078.3	1172.2	1274.6	1365.5	1435.9	1543.1	1673	1790.6	1891.7	2029	2068.2	2142.2	2257.2	2320.4	2432.5	2534.3	2623.4	2665.7	2720.6	2855.9	2941.3	2979.7	3100.6	3227	3393.7	3488.7	3777.3	3830.7	4018.2	4158.8	4160.1	4423.3	4445.1	4425.2	4623.3
0	0	0	0	3.3129	8.3505	8.4292	12.595	16.008	13.726	24.53	26.098	25.333	33.123	36.578	30.082	40.443	51.268	54.22	61.156	71.161	68.198	61.833	61.303	67.762	67.874	71.827	89.045	103.3	112.37	121.32	117.49	131.65	138.76	143.8	156.53	184.29	192	179.32	212.71	202.97	228.38	221.42	237.4	230.59	251.49	268.54	293.98	301.75	336.65
0	0	2.3894	16.273	13.163	3.0178	10.731	28.899	64.64	111.4	195.39	286.24	403.58	554.47	697.01	825.89	1019.1	1174.2	1311.1	1463.2	1659.8	1758	1892.5	2016.2	2082.6	2160.1	2185.6	2297.2	2346.5	2400.3	2525.7	2542.6	2619.2	2545	2679.1	2751.6	2796.9	2899.5	2992.3	3025.9	3146.6	3166.3	3069.3	3194.8	3199.9	3231.6	3301.3	3331.5	3321.1	3384.8
0	0	0.82873	3.6284	34.504	51.649	57.221	92.289	189.96	196.35	444.08	329.65	583.25	470.25	538.69	624.48	696.69	799.91	1064.9	914.94	963.62	977.74	1032.4	1052.8	1074.3	1117.9	1056.5	1092.3	1060.3	1116.8	1162.4	1120.4	1168.6	1161	1155.1	1180.7	1215.5	1186.4	1198.6	1245.7	1166.8	1253.1	1266.6	1282	1323.5	1312	1315.6	1342.4	1332	1357.9
0	0	0	6.6426	106.26	195.34	272.55	416.91	611.75	873.43	1265.7	1545.5	1697.5	1846.7	2207	2522.7	2782.6	3099	3402.2	3626.5	3906.7	4125	4393	4612.7	4734.8	5077.9	5183.3	5452.6	5628.4	5811.8	6027	6119.5	6239.4	6371.1	6481.1	6638.8	6669.9	6750.1	6717.7	6881.3	6880	7089.8	7118.3	7086.8	7281.8	7159.9	7259.2	7264.8	7307.8	7152.8
0	13.37	0.14209	6.6793	27.663	0	4.3159	26.944	83.628	133.85	178.27	243.71	337.56	371.18	458.49	548.73	635.02	692.82	736.45	863.45	938.59	968.22	1038.6	1063	1192.8	1292.4	1397.4	1327.7	1418.8	1571.7	1625.4	1678.9	1761.2	1879.9	1938.6	2027.7	2143.5	2174.7	2327.2	2576.3	2567.1	2648.9	2770.9	2792.8	2809.2	2834.5	2848.5	2876.2	2889.4	2855
0	0	2.3325	10.668	0	1.0672	48.369	118.31	270.1	446.61	603.3	762.79	923.98	1169.6	1400.5	1595	1901.4	2113.4	2369.8	2662.6	2892	3046.3	3421.6	3606.4	3917.3	4173.8	4343.5	4704.9	4896.6	5083.1	5325.2	5428.7	5562.1	5810	5853.4	5880.8	5943.8	6118.4	6208.2	6319.2	6408.3	6556.5	6635.7	6755	6668	6958.4	7100.3	6698.8	6665.3	6585.5
0	2.4456	2.072	3.388	0	0.23642	19.322	25.298	32.803	36.739	61.965	60.065	61.461	80.018	99.36	117.69	153.94	203.81	246.34	272.95	337.99	393.16	506.71	617.85	765.9	898.11	1063.4	1317.3	1448.2	1456	1642.9	1807.9	2023.7	2094.3	2307.6	2514.5	2539	2577.7	2914.7	2835.8	3308.1	3505.9	3653.1	3913.3	3515.2	3647.5	3747.7	3947.6	3655.5	4421.4
0	0	0	0	0.53544	51.23	110.65	270.19	377.19	587.69	725.97	792.2	1122.4	1418.4	1586	1735.9	1828.9	2065.9	2168.9	2348.9	2334.3	2358.3	2534	2593.7	2710.3	2619.1	2636.2	2654.3	2616.4	2718.1	2673.3	2686.2	2652.6	2605.5	2629.8	2640.4	2607.7	2573.1	2582.2	2555.8	2577.6	2537	2543.7	2509.1	2478.9	2455.2	2452.9	2460.1	2453.9	2417.3
0	0	0	24.563	0	64.135	17.43	111.32	163.75	192.57	247.94	315.28	438.12	513.17	636.13	770.71	868.54	1009.5	1064.4	1282.2	1369.3	1426.1	1655	1762.4	1891.7	2038.8	2154.7	2237	2427.9	2527.5	2647.1	2817.1	2889.6	2505.9	2638.5	2708	2762.5	2846.6	2955.1	2860.4	2963	3114.2	3063.7	3102.4	3165.5	3213.7	3144.8	3235.5	3323.7	3301.4
0	0	0	0.76288	2.2128	15.66	28.005	50.033	77.028	104.01	118.35	151.46	173.59	203.67	220.55	247.38	291.33	328.26	347.64	395.5	415.9	467.84	505.7	479.32	515.97	546.7	536.7	548.74	545.02	543.73	554.51	573.45	617.21	616.25	594.59	581.3	611.68	602.9	587.85	598.37	609.71	621.28	613.25	600.29	608.92	593.65	604.81	604.99	607.42	602
0	0	0	2.3007	4.7403	0	6.406	7.8106	10.472	10.237	2.4293	7.1044	6.7143	0	9.0189	18.35	28.389	48.214	82.664	106.93	110.38	121.27	158.26	180.97	203.13	263.22	233.38	265.22	291.92	292.17	355.2	342.79	375.26	421.82	425.9	446.56	465.17	497.41	511.87	542.31	549.31	582.33	582.5	609.43	626.05	635.16	661.07	657.28	661.11	668.95
0	0	0	4.1325	7.5338	25.606	32.432	58.529	78.353	94.238	137.52	187.89	230.44	212.29	290.49	295.37	361.52	347.55	401.35	368.49	374.56	407.57	403.11	460.06	535.09	465.2	536.88	508.92	496.43	541.42	555.87	548.28	561.81	638.72	603.17	593.8	624.07	632.56	630.76	682.01	639.46	655.7	656.49	677.39	662.5	648.43	616.17	641.17	594.54	617.22
6.5358	4.8331	4.921	3.2335	0	0	0	0	7.0264	0	0	0	0	0	0	0	0	26.535	83.504	127.94	145.27	190.44	208.11	246.25	284.15	244.86	293.44	310	335.42	351.55	350.16	403.73	430.8	426.67	462.16	408.22	427.91	491.34	470.55	573.46	614.89	710.95	773.73	790.91	825.53	879.5	955.42	950.21	1048	1025.8
0	0	0.80911	16.73	5.7199	7.3585	4.8617	25.195	48.76	101.64	111.41	158.41	199.79	233.02	270.32	318.76	412.36	454.48	488.78	587.66	682.16	768.84	897.82	896.4	1059.7	1098.2	1166	1279.7	1378.2	1485	1563.2	1655.2	1721.1	1908.2	1934.5	2017.7	2109.9	2200	2277.4	2363.1	2334.7	2436.5	2557.8	2634.3	2639.6	2635.3	2704.4	2690.4	2706.5	2760.1
0	0	16.151	22.974	0	0	34.149	29.971	54.487	105.73	187.39	236.8	264.42	369.83	442.54	560.95	699.47	712.55	953.16	1082.4	1274.4	1400.8	1544.3	1683.7	1829	1943.8	2093.1	2257.3	2467.9	2607.1	2729.5	2840.2	2989.7	3096.1	2812.6	3331.1	3503.1	3444.8	3544.2	3615.2	3764.6	3874.4	3913.1	3940.9	4022.9	4045.8	4104.7	4198.9	4148	4216.8
0	0	0	27.953	38.933	15.43	141.08	70.071	190.98	217.2	264.4	347.13	456.85	539.35	677.32	752.63	890.27	1064.8	1124.9	1274.5	1391.5	1497.3	1633.6	1725.9	1865.9	1960.7	2016.8	2136.1	2280.5	2376.7	2557.9	2659.1	2662.2	2793.7	2946.2	3051.7	3236.2	3250.9	3369.2	3467.1	3620.9	3717.4	3800.1	3918.3	3874.4	3993.2	4126	4216	4212.1	4413.1
0	0	7.7743	16.229	10.613	0	3.1684	0	5.6687	10.522	30.363	55.964	59.143	98.557	157.85	212.85	323.09	406.59	491.31	578.96	683.96	800.52	894.69	1002.1	1119.7	1225.4	1283.1	1365.5	1449.8	1535.9	1633.1	1731.6	1780	1872.8	1896.8	1955.7	2009.5	2084	2096.6	2158.7	2163.7	2205.3	2221.5	2250.8	2262.8	2263.6	2270.9	2313.2	2224.8	2250
0	0	0	5.9575	1.6499	8.4879	30.048	113.28	223.83	384.06	552.44	748.64	985.86	1262.2	1490.2	1698.8	2051.8	2315.5	2588.6	2914.4	3204.2	3381.9	3628.6	3902.8	4105.7	4298.5	4473.1	4670.1	4760.4	5170.1	5418.9	5596.3	5706.1	5791.8	5911.6	6102.7	6281.6	6483.1	6502.1	6629	6867.2	7041.9	7165.9	7277.6	7280.4	7290.6	7569.5	7744.7	7778.7	7714
0	1.5323	0	0	0	0	56.379	182.11	352.79	605.61	866.76	1152.8	1338.2	1667.8	1936.3	2196.6	2356.2	2570.1	2726.5	2890.8	2960.1	3074.9	3187.7	3220.2	3370.4	3323.6	3616.7	3372.1	3476.7	3576.9	3517.7	3593.9	3521.4	3656.5	3702.7	3760	3848.5	3829	3906.1	3943	4080.3	4082.9	4051.9	4114	4150.4	4154.9	4184	4174.2	4251.5	4321.6
0	0	4.2682	15.883	20.683	2.4228	17.521	55.626	79.487	135.94	187.12	241.67	271.69	371.73	453.69	515.56	586.62	692.13	744.53	880.32	1012.1	1018.1	1206.6	1282.1	1269.5	1338.6	1404.7	1459.5	1549.5	1572.7	1644.7	1661.9	1757.3	1807.6	1761.3	1828.4	1731.6	1706.9	1734.3	1732.3	1697.4	1732.3	1783	1679.4	1729.3	1710.3	1684.4	1729.1	1727.6	1677.1
0	0	4.4595	7.2278	2.0134	0	0	3.6355	39.145	66.302	80.275	127.09	156.1	205.1	259.87	321.66	418.15	545.12	609.82	711.19	785.8	878.28	964.19	990.31	998.99	1079.7	1118.9	1146.4	1197.1	1247.9	1351.5	1341.1	1416	1536.4	1499.1	1609.9	1631.5	1709.9	1788.1	1702.1	1736.9	1819.6	1842.4	1871.2	1885.1	1899.3	2044.7	2038.4	1961.3	1972.4
0	0	0	0	0	0	24.908	81.566	160.18	259.84	358.8	486.22	598.18	712.25	850.7	1013.9	1157.1	1276.2	1389.7	1506	1581.7	1687.1	1797.3	1839.5	1903	1945.1	2033.7	2098.7	2015.1	2042.8	2142	2117.1	2187.1	2119.9	2193.3	2300.1	2398.8	2449.1	2367	2454.7	2449.5	2513.3	2502.9	2471	2574.6	2469.3	2471.9	2500.3	2548.4	2471.3
0	0	0	3.016	0	5.0647	16.813	32.766	63.814	99.1	160.95	191.52	255.28	321.27	378.77	424.06	527.63	604.34	657.17	769.92	865.07	792.63	969.33	1039.5	1121.7	1382.1	1447.4	1655.7	1756.1	1839.9	1878.1	1968.6	2044	2101.9	2083.5	2193.2	2257	2339.5	2452.6	2460.9	2534.2	2578.6	2648.5	2694.1	2691.3	2746.4	2757.6	2721.1	2739.2	2796.1
0	0	0	5.454	0.25863	17.881	58.269	132.06	227	358.7	511.83	645.57	818.25	1027.5	1214.9	1401.7	1574.6	1760.2	1917.1	2014.4	1945	2256.6	2329.2	2039.9	2530.6	2557.9	2544	2615.9	2663.2	2770	2769	2854.1	2876.7	2960.2	2937.4	2970.7	3045.9	3069.2	3074.1	3137	3101.7	3131.8	3166.4	3133.5	3084.4	3052.9	3060.2	3118.4	3140.5	3101.8
0	8.265	8.1795	3.5713	0	13.166	0	9.6825	15.969	29.332	17.573	72.406	93.618	115.64	201.14	260.31	378.34	505.07	647.16	776.39	909.02	1059.3	1243	1427.9	1647.9	1988.4	2090.7	2142.4	2263.3	2463.7	2603.6	2890.7	2907.3	3063.5	3194.7	3503.9	3575	3617.4	3840	3956.3	4150.7	4154.6	4273.2	4421.2	4506.2	4530.2	4654.2	4707.4	4732.2	4751.2
0	10.073	1.8534	3.2684	0.82925	0	0	18.012	6.6946	16.64	41.252	95.184	134.88	164.56	209.43	327.46	458.38	571.95	723.28	874.52	1026.3	1155.3	1225	1380.1	1561.2	1680.3	1867.5	1969.2	2062.8	2125.3	2314.4	2409.8	2476.8	2610.2	2678.5	2782	2909	2952.5	3028.6	3058	3301	3512.6	3639.6	3729.6	3881.9	3867	3925	4017.1	4031.6	4123
0	6.1374	5.377	0	0	12.26	0	28.772	56.533	102.57	157.98	232.23	325.21	428.4	422.15	516.92	609.27	723.27	854.38	1231.5	1349.5	1527	1570.3	1794.3	1885.1	2080.4	2142.5	2224.4	2383.9	2660.7	2817.7	3004.5	3085.1	3101.4	3171.9	3306.2	3340.1	3507.2	3652.1	3845.9	3986.7	3991.1	4039.1	4105.6	4345.8	4261.7	4497.7	4665.9	4658	4618.2
0	0	0	9.56	67.931	44.463	101.95	166.1	265.3	399.99	499.47	620.66	764.36	937.87	1079.5	1127.9	1390.7	1542.6	1776.8	1867.3	2046.3	2321.1	2331.8	2514.5	2554.3	2564.5	2840.4	2778.1	2973.9	3020.8	3071.1	3181.9	3264.6	3185.5	3301.7	3310.3	3268.3	3344.3	3534.3	3501.2	3587.8	3639.1	3746.3	3966.1	3896.5	4028	4065	4091.2	4124.7	4114.4
0	0	0	12.678	45.819	44.707	85.529	108.35	129.52	172.56	206.61	219.52	263.57	272.99	333.88	342.61	436.4	474.97	575.5	628.03	692.97	782.3	816.79	878.88	987.82	960.48	1004.2	1071.5	1055.3	1129.8	1152.1	1229.9	1265.5	1234.5	1288.6	1373.5	1396.2	1422.3	1464.9	1476	1468.7	1491.6	1479.3	1524.1	1499.1	1508.5	1554.1	1566.6	1536	1574
0	0	0	0	52.807	192.91	377.4	539.59	748.03	987.77	1325.2	1535.3	1770.5	2124.9	2386.8	2789.5	3066.3	3389.9	3674.1	3860.7	4279.4	4543.9	4996.2	5207.6	5676	5840.4	6048.1	6444.1	6585.1	6693.3	6962.5	7119.3	7214.7	7154.6	7335	7272	7420.9	7459	7513.4	7808.5	7980.6	8149.6	8228.9	8384.9	8398.4	8471.4	8176.7	8413	8318.2	8316.7
0	0.028433	2.8606	4.7219	1.2933	1.687	0.8238	6.4483	7.2484	8.2381	0	0	0	0	0	0	0	7.1791	0	0	0	0	6.6727	7.5151	39.481	81.305	89.848	123.38	194.11	272.49	300.38	337.8	405	492.99	561.07	619.66	705.94	768.79	803.9	877.68	922.69	1004.5	1048.1	1063.9	1095.8	1181	1220.7	1288	1298.8	1309.5
0	0	0	35.521	37.985	47.299	38.836	64.264	69.18	108.7	149.6	211.12	200.86	255.25	322.99	345.2	432.06	530.63	579.26	624.7	624.91	796.57	855.97	985.92	1047.8	1198.7	1202.1	1371	1487.6	1585.8	1621	1664.7	1760.4	1812.3	1950.1	2048.6	2178.4	2234	2298.6	2411.5	2567.7	2627.2	2752.5	2857.5	2885.1	2838.6	3008.8	3197.9	3047.8	3103.1
0	13.977	9.1289	0	0	0	0	50.747	108.84	154.46	278.27	337.78	386.32	471.86	549.41	616.48	650.08	673.77	713.39	758.49	764.41	786.92	831.45	880.49	927.11	888.74	931.24	973.66	1096.6	1126.7	1089.1	1073.7	1146.1	1117.6	1199.3	1210.5	1205.3	1374.9	1479.8	1533.8	1620.1	1581.9	1516.4	1547.6	1561.7	1642.9	1627	1655.4	1613	1610.9
0	0	2.195	5.4254	5.7231	7.1915	1.9657	6.302	25.56	32.673	49.521	68.361	95.079	116.48	147.46	165.69	189.4	216.65	258.76	280.91	313.02	343.13	379.59	389.37	474.26	448.62	520.98	476.45	516.16	505.41	545.29	568.1	569.21	573.23	587.17	602.87	631.59	616.8	624.51	755.11	632.27	654.33	638.96	669.66	675.48	685.58	688.09	693.27	701.91	728.97
4.4632	0	0	0	0	0	25.773	45.521	68.635	100.21	95.047	104.83	167.89	230.85	236.33	290.61	357.62	447.2	533.83	682.13	788.79	849.24	912.83	1012.2	1075.6	1134.7	1135.7	1191.5	1252.6	1322.7	1320.5	1418.2	1448.4	1397	1452.5	1141.4	1124.8	1095.4	1111.3	1150.9	1117.2	1151.7	1151.9	1100.7	1114.1	1099.3	1069.9	1045.1	1035.4	1068.1
0	3.3671	16.27	18.027	12.365	0	0	5.5976	19.252	49.363	61.68	121.55	155.72	177.02	217.04	311.86	401.38	518	603.84	712.58	832.29	936.36	1107.1	1118.6	1246.4	1376.8	1456.6	1529.7	1552.3	1668.3	1683.4	1718	1756.5	1915.6	1931.2	2035	2160.6	2166.9	2219	2241.2	2317.1	2446.8	2445.6	2545.7	2470.5	2471.6	2569.3	3084.5	3146.9	3173.7
0	0	24.646	0	4.6981	5.1813	0	31.232	101.76	163.91	180.16	234.38	311.94	340.57	431.73	443.7	457.75	493.39	612.13	598	536.62	572.32	567.63	635.57	667.87	696.21	736.06	772.79	851.71	886.77	921.48	976.46	1050.7	1067.4	1175.2	1111.1	1037.3	1097.2	1115.3	1207.5	1219.7	1259.6	1321.3	1358.6	1378	1366.1	1365.6	1405.2	1435.5	1474.6
0	1.3606	4.6956	3.3612	3.5482	1.3897	0	0	0	6.5763	5.172	20.387	25.497	51.876	63.539	110.89	174.99	230.85	290.81	356.74	433.96	536.31	626.18	680.4	773.33	848.75	896.35	947.53	1023.2	1124.8	1289.8	1422.3	1593.9	1754	1908.3	2067.9	2140.2	2315.2	2435.3	2489.4	2614.6	2683.6	2680.8	2707	2806.5	2825.7	2763.3	2824.7	3001.5	2955
0	0	0	12.234	0.24684	4.067	14.351	73.918	162.47	237.6	383.56	475.47	642.72	768.34	916.13	1085.6	1327.8	1519.2	1720.3	1948	2170.3	2331.7	2546.9	2702.8	2967.2	2998.1	3099.4	3477.6	3490.5	3723.6	3622.7	3749.9	3817.9	3930.5	3972.6	4052.4	4061.7	4085	4134.4	4154.5	4187.4	4181.9	4178.6	4201.8	4160.5	4175.7	4155.1	4175	4193.9	4195.3
0	0	0	0	0	24.673	63.25	118.34	207.27	265.69	384.83	476.68	558.57	636.62	748.3	866.44	942.7	1054.7	1240.4	1167.4	1349.7	1135.7	1518.8	1560.6	1693.6	1718.7	1779.4	1859.3	1963.7	2028.5	2001.3	2050.9	2054.8	2114.6	2101.5	2125.5	2112.5	2093.2	2184.2	2184.9	2202.7	2247.6	2245.1	2295.4	2270.2	2320.7	2300.4	2274	2265.7	2219
0	6.6197	5.3475	0	0.033318	1.4683	0	8.724	42.828	75.516	99.135	145.45	161.88	189.91	210.59	282.23	358.87	426.72	458.74	497.87	540.48	590.59	630.36	661.57	698.71	706.4	729.3	731.56	767.06	848.75	1017.8	800.24	813.48	1063	894.88	917.71	966.12	932.91	944.7	913.76	913.78	924.63	930.25	936.99	852.15	834.19	897.57	924.32	866.2	898.72
0	0	0	18.627	0	11.144	53.376	124.83	224.68	405.59	551.33	715.16	799.04	1027.7	1272.2	1373.3	1624.8	1863.9	2044.7	2203.4	2316.2	2547.5	2738.7	2778.4	2907.1	3011.5	3070.9	3168.4	3276.8	3363.3	3384.8	3378.4	3403.4	3425.1	3426.6	3448.2	3534.3	3634.3	3622.8	3626.5	3683.6	3713.5	3731.3	3730.1	3872.1	3910.1	4005.3	4130	3913.4	3941.6
6.9485	31.031	0	1.3014	0	0	0	0	0	0	0	0.2443	0	20.733	9.8167	46.196	37.17	36.904	0	0	63.806	91.294	190.02	367.31	502.17	451.84	644.6	786.64	931.98	1035.9	1207.9	1371.8	1548.4	1658.5	1832.9	2049.5	2265.8	2393.5	2419.8	2418.2	2641.2	2757	2858.3	3123.1	3323.4	3435.7	3696.5	3782.4	3815	3832.5
0	0	2.6461	43.905	48.042	0	0	0	0	0	0	0	0	0	0	0	0	0	0	29.222	82.034	96.42	176.91	249.84	320.05	435.2	479.07	614.46	681.51	779.2	846.98	987.42	1059.4	1141.7	1171.4	1249.3	1278.1	1377.6	1392.3	1496.4	1458.4	1498.6	1533.5	1579.5	1564.7	1584.1	1600.9	1629.8	1600.8	1613.3
0	0	0	0	50.314	56.479	137.6	235.98	410.38	459.16	713.4	923.63	1036.7	1283.4	1400.8	1487.5	1633.8	1750.9	1932.9	2093.7	2133.3	2229	2273	2285.5	2414.2	2342.2	2447.2	2454.8	2527.6	2549.8	2588.4	2650.3	2656.2	2654.1	2810.4	2854.2	2976.4	3037.6	3170.9	3060.3	3242	3218	3312.3	3506.7	3565.9	3565	3523.1	3540.9	3556.4	3509.5
0	0	0	56.903	59.33	73.58	136.13	253.64	410.87	586.55	669.11	936.31	1152.7	1349.5	1505.3	1631.8	1900.9	2274.5	2356.9	2435.1	2641.4	2785.2	2958.9	3010.6	3294.5	3327.7	3322	3410.7	3560.1	3592.9	3813.9	3927.2	3969.1	4038.7	4010.4	4052.7	4213.6	4306.2	4366.5	4467.5	4477.6	4567.4	4535	4484.7	4526.2	4510	4550.9	4616.3	4461.2	4532.8
0	0	15.727	0	0	109.19	82.129	186.57	250.98	360.59	536.51	681.97	633.45	1171.5	1420	1630.2	1782.7	1990.3	2124.6	2323.6	2459.8	2555.9	2648.4	2755.2	2732.2	2996.4	3115.9	3168.6	3254.7	3298.6	3411.6	3522.2	3475.1	3497.4	3586	3672.4	3679.8	3780.2	3940.7	4029.4	4261.4	4409.4	4457.8	4591.4	4755.3	4856.6	4941.9	5011.9	5017.7	5128.9
0	0	9.432	31.52	23.835	21.352	12.395	28.137	2.9919	29.987	17.198	47.936	44.298	71.526	147.73	186.52	288.54	382.22	489.37	533.31	566.5	678.81	826.83	1024.5	1112.3	1301.5	1447.1	1596.1	1739.6	1922.4	2068.7	2211.8	2281.7	2338.6	2492.8	2645.2	2757.5	2847.9	2911.1	3076.3	3215.8	3344.9	3404.7	3536.1	3654.9	3582.9	3577.4	3612.1	3786.3	3849.1
0	0	1.6822	10.226	0	1.5269	5.9086	36.247	59.652	102.29	161.97	194.53	266.14	314.88	379.36	422.99	500.77	585.04	653.26	730.63	801.02	882.63	954.44	1045.5	1128.4	1257.5	1288.1	1409	1510.2	1578.7	1683	1760.4	1778.4	1942.1	1998.2	2103.5	2142.6	2228.3	2257	2292.9	2343.2	2367.7	2396.1	2418.8	2462.2	2421.8	2460.2	3078.9	2557.6	2660.7
11.251	13.987	0	0	0	5.773	54.357	159.29	369.51	498.16	742.77	791.45	1008	1342.8	1519.6	1678.5	1847.5	2021.6	2159	2181.8	2374.8	2457.6	2548.1	2618.2	2755.9	2668.8	2730.3	2910.9	2879.6	2942	2960.1	2999.1	3032.1	3029	3063.4	3055.7	3025.2	3030.4	3132.5	3096.8	3217.4	3260.4	3251.6	3270	3231.9	3255.9	3282.7	3233.5	3185.2	3177.1
0	0	0.083852	21.407	23.65	59.462	54.685	95.975	123.06	123.82	193.34	206.37	235.81	285.45	281.98	322.16	354.16	375.75	393.01	361.73	364.24	377.3	388.2	429.31	373.31	383.9	396.21	401.04	435.81	439.95	447.43	452.95	476.73	479.08	498.95	534.19	528.43	604.43	592.43	654.78	621.8	649.87	648.99	687.33	694.45	732.03	722.93	714.01	762.03	802.93
0	0	0	24.665	45.613	0	0	9.0574	0	39.572	61.7	179.87	172.79	211.42	336.4	419.19	561.86	717.29	918.74	978	1164	1308.2	1454.6	1542.6	1579.4	1796.9	1941.7	2019	2153.7	2214.7	2476.9	2517.4	2601.6	2666	2639	2775.2	2786.4	2782.8	2833.9	2952.3	2739.4	2737.5	2791.5	2771.3	2820.9	2804.1	2900.2	2902.6	2933.9	3001.5
0	0	0	12.026	10.706	2.3949	6.5945	7.6503	47.823	56.376	91.872	187.2	236.12	311.65	368.27	477.35	622.75	762.03	886.15	1005.9	1131	1322.5	1522.5	1716.8	1885	2055.4	2162.9	2331.2	2533.6	2568.8	2752.2	2923.9	2995.9	3129.7	3147.4	3277.5	3410.4	3530.1	3618.4	3678.9	3776.2	3798.9	3905.6	3918.4	3779.7	3800.6	3823.7	3871.7	3932.7	3925.7
1.392	2.4186	0	9.8901	0	0	7.5973	88.004	196.39	315.4	505.13	663.3	840.32	948.81	1110.6	1225	1384.2	1544.1	1734.9	1861.1	2077.2	2193.8	2248.8	2280.9	2350.7	2457.4	2528.2	2552.1	2549.1	2864.4	2812.3	2893.8	2912	2881.9	2968.7	2978.5	2930.1	3025.6	3080.7	3106.1	3161.9	3150.6	3195.2	3173.6	3192.5	3295.3	3258.4	3287.5	3282.5	3262.7
0	0	37.695	164.07	307.62	269.13	262.95	418.48	584.14	751.04	1040.2	1170.8	1310.6	1486.6	1682.9	1913	2046.2	2260.1	2441.4	2570	2693.1	2891.4	2976.8	3045	3264.2	3346.2	3491.3	3587.6	3728.9	3779.3	3955.8	3962	4185.9	4160.6	4159.3	4165.7	4154.5	4216.4	4257.1	4315.9	4285.3	4298.9	3876.1	4303.3	4313.6	4589.5	4313.8	4337.5	4312.5	4295.1
0	0	0	0	0	17.167	34.267	139.17	268.95	459.3	670.09	879.02	1028	1227.9	1478.4	1649	1836.1	1994.3	2210.1	2343.8	2506.8	2626.1	2801.6	2937.9	3068.5	3232.9	3368.2	3416.3	3533.9	3625.6	3785.9	3859.3	4166.1	4360.2	3946.2	4118.2	4146.5	4267.7	4259.4	4255.1	4402	4399.4	4392.4	4401.8	4444.3	4428.8	4471	4500	4484.9	4531.3
0	0	0	0	10.473	9.6889	22.282	37.435	78.165	77.072	64.521	160.49	159.82	214.09	262.79	262.39	282.23	293.17	321.41	359.72	382.68	384.44	461.43	481.81	532.84	501.71	521.92	554.17	545.25	596.01	573.76	607.31	574.36	590.93	588.66	627.22	626.47	650.83	685.95	720.89	778.77	772.67	829.12	829.66	858.96	918.57	944.65	964.5	943.8	953.96
0	7.9191	0	20.922	0	0	0	16.824	33.578	78.596	102.86	115.17	151.74	162.07	235.6	293.57	392.06	399.91	499.09	502.19	577.17	684.36	712.13	764.17	848.53	871.57	908.98	939.68	1015.1	1112.2	1210.5	1305	1359.6	1492.9	1627.9	1760.3	1945.4	1998.1	2156.7	2230.3	2307.3	2409.2	2531.2	2528.3	2577	2635.4	2694.2	2697.4	2716.7	2745.6
0.56367	0	0	0.13112	0.17009	6.41	2.6352	46.888	53.801	122.57	179	276.07	336.31	381.22	466.69	544.49	637.47	745.4	852.14	872.27	977.01	1046.4	1090.4	1139	1210.3	1266.9	1333.6	1397	1445.3	1517.6	1632.7	1667.8	1704.8	1743.9	1779.8	1838.9	1872.5	1952.4	1952.3	1973.6	2087.7	2121.9	2193.3	2246.1	2333.5	2316.3	2353.1	2367.4	2355.8	2418.1
0	0	11.299	17.728	79.767	22.047	0.35716	32.007	76.922	209.83	373.83	467.44	648.51	813.1	981.39	1210.7	1323.4	1419.6	1933	2023.5	2273.7	2570.6	2618.4	2861.2	3118.1	3178.7	3225.7	3442.9	3560.5	3692.5	3972.7	3932.6	4095.7	4182.2	4012.9	3906.5	4098.5	4165.2	4152.2	4295	4299.8	4461.4	4543.1	4596.2	4755.7	4832.1	5024.5	4787.1	4831.6	4934.7
0	0	0	4.9267	3.9684	0	33.022	116.62	206.05	330.49	461.11	647.03	800.62	981.5	1150.2	1288	1394.8	1639.7	1829.7	2070.9	2175.7	2241.5	2383.6	2463.5	2622.4	2625.9	2651.2	2854.5	2934.7	3065	3146.2	3270.5	3382.1	3473	3610.8	3596.5	3750.5	3879.8	3875.8	4127.6	4151.5	4334.1	4330	4455.1	4514.5	4607.7	4676.5	4693	4809.8	4840.8
0	19.357	30.317	17.421	0	13.83	22.678	21.929	62.095	102.36	123.27	144.2	198.83	248.36	357.6	488.29	652.62	817.73	984.82	1187	1356.1	1579.6	1880.4	2294.2	2331.1	2555.1	2800.2	3110.8	3287.2	3497.5	3757.6	4059.5	4209.2	4994	4540	4793	5039.6	5198.4	5362.9	5516.5	5709.9	5872.4	5988.3	6180.3	6255.9	6551	6670.7	6778.8	6807.9	6898.6
6.6079	14.282	0	4.6243	0	6.46	0	0	61.931	29.102	53.555	75.745	96.272	149.39	196.53	260.43	295.04	376.56	403.58	455.87	518.91	599.22	653.77	692.97	784.27	799.93	844.36	871.61	941.19	1035.9	1030.1	1025	1038.2	1082.9	1078.9	1127.4	1131	1123.5	1142	1178.5	1248.6	1238.6	1263.2	1281.7	1297.9	1370.5	1398.8	1373.7	1371.8	1428.3
0	0	0	63.461	67.472	116.49	128.24	145.87	279.15	320.57	443.52	574.92	694.25	906	1000	1169.2	1328.8	1451.4	1621.2	1762.2	1847.2	2026.2	2171.8	2411.9	2543.1	2697.3	2866.5	2857.4	3031.8	3023.4	3111.5	3326.5	3281.8	3406.1	3555.3	3659.2	3842.8	3933.7	4042.8	4120	4188.4	4261.6	4436.4	4431.3	5631.4	5662.9	5716.1	5710.8	5832.3	4825.8
0	2.698	4.0668	12.45	5.1772	0	0	7.6286	10.151	3.9926	14.136	13.523	12.87	24.445	47.149	75.057	96.102	134.84	205.02	227.66	280.86	339.01	380.99	467.67	538.58	589.41	611.11	693.11	731.83	797.51	859.88	938.02	959.11	1028.9	1066.1	1128.5	1164.5	1196.8	1335.8	1290.3	1367.5	1397.7	1407.3	1455.2	1467.7	1516.6	1534.7	1584.7	1583.8	1623.1
0	0	4.7708	12.034	0	0	8.6432	7.5135	23.823	21.265	0	0	0	2.0168	0	0	0.79035	43.996	33.876	55.885	81.097	95.652	111.75	109.31	115.32	118.89	180.03	185.72	234.71	265.83	243.68	253.09	262.23	311.35	351.84	410.37	471.52	487.48	519.46	514.18	513.54	591.66	605.7	606.81	571.05	604.96	674.88	1013.9	1043.1	1087.5
0	0	5.6674	1.458	4.3709	0	11.775	57.361	74.277	90.426	121.73	203.73	264.4	330.02	406.1	533.8	688.23	829.82	1033.2	1161.6	1382.3	1496.2	1713.4	1898.2	2162.4	2402.2	2559.5	2781.7	2916.6	3272.6	3369.7	3554.1	3662.9	3986.5	4020.2	4195.7	4381.2	4658.8	4916.5	4903	5034.1	5106.6	5238.1	5261.2	5338	5410.1	5453.3	5619.1	5574.7	5669.8
0	0	0	56.257	43.058	0	49.268	14.638	118.53	151.97	337.11	464.56	584.38	661.53	835.4	979.03	1172.4	1341.5	1603.3	1703.7	1756.3	1808.4	1888.9	2153.2	2373	2430.8	2587.8	2634.6	2758.1	2911	3039.7	3002.6	2993.1	3234.6	3266.2	3288.7	3318.3	3308.2	3317.9	3455.4	3496.6	3607.3	3586.5	3705.1	3722.6	3722.7	3718.1	3724.9	3778.2	3739.6
0	0	30.722	29.511	0.27324	0	5.9204	14.691	43.615	77.226	112.39	165.3	211.08	277.5	338.94	420.73	518.89	593.6	651.63	748.24	818.83	890.06	983.85	1073.3	1154.5	1285.8	1376.7	1479.5	1592.6	1642.1	1721.6	1749.1	1818.4	1911.6	1951.5	2031.7	2087.2	2133.9	2159.2	2213.1	2231.5	2273.7	2301	2293.5	2349.4	2390	2407.6	2485.1	2457.8	2483.3
0	0	0	12.479	4.9807	23.416	45.531	77.237	144.42	163.58	212.52	289.08	328.76	380.38	480.17	514.13	527.85	615.62	681.88	721.47	738.32	777.98	777.99	816.16	863.05	844.24	823.6	830.44	873.84	885.73	904.18	892.02	916.25	916.96	915.67	919.68	931.27	961.26	953.21	1000.8	955.81	1003.9	1003.1	1013.2	1015.6	1041.7	1045	1078.8	1069.8	1101.3
12.959	18.932	0	0	0	0	5.4586	39.681	113.54	222.67	341.8	470.37	544.03	679.1	752.4	938.29	1027.2	1128.6	1319.5	1437.4	1549.8	1699.2	1899.3	2134.3	2324.6	2499.8	2689.7	2828.8	3020.7	3151.7	3295.4	3508.3	3546.2	3755.3	3986.6	4065.8	4266.2	4246.1	4404.1	4542.6	4625.2	4742.3	4854	5051.6	4839.2	4899	4746.5	4944	5036.5	5106.3
0	0	0	37.938	88.521	99.824	120.56	189.93	198.77	251.4	250.9	262.25	257.64	264.77	312.78	332.36	421.11	473.19	586.87	629	665.59	735.77	834.8	951.27	1082.8	1177.4	1247.3	1320.3	1454.3	1646.4	1743.3	1873.3	1982.7	2098.1	2233.8	2443.9	2521.3	2672	2744.4	2845.6	2998.1	3049.1	3102.7	3188.8	3317.2	3368.1	3429.7	3466.9	3522.3	3588.7
0	0	0	0	17.697	74.364	147.75	203.17	298.17	425.45	540.64	572.8	671.26	776.49	864.04	970.31	1033.1	1179.3	1215	1302.2	1413.9	1496.5	1601.5	1661.6	1702.6	1700.9	1767.1	1853	1875.3	1908.3	1922.8	1978.7	1934.2	1949.2	1965.6	1999.2	2055.2	2047.2	2061.8	2105.9	2121.3	2159.9	2148.1	2141.8	2125.8	2144.4	2105.1	2181.1	2181.6	2169.9
0	0	0	10.872	15.871	47.644	94.966	174.79	333.15	453.44	566.61	683.97	853.13	988.5	1261	1421.8	1636.2	1872	1989	2240.5	2402	2499.1	2838.2	2952.3	3240.5	3493.9	3653	3867.1	4087.8	4400.7	4422.7	4720.1	4735.1	4887.3	5173.1	5305	5463.7	5586.9	5690.2	5926.1	6067.1	6127.8	6285	6297	6267.2	6352	6390	6557.1	6452	6525.2
0	0	0	0	35.47	99.535	232.39	369.53	601.14	890.48	1200.6	1509.3	1762.3	1923.9	2163.4	2293.2	2608.3	2711.4	2835	2842.1	3136.1	3098.9	3194.2	3264.4	3427.5	3450	3661.7	3759.5	3903.2	4343.8	4269.2	4490.4	4118.7	4075.6	4075.5	4041.1	4015.1	4046.6	4089	4125.1	4137.4	4080.5	4190.2	4315.2	4186.2	4262.9	4163	4158.9	4195.4	4329.5
0	0	0	0	12.357	37.658	70.068	173.97	249.09	310.13	417.01	549.78	656.24	743.92	853.23	941.66	1010.2	1107.7	1164.4	1218.4	1275.5	1409.6	1472	1550.5	1588.9	1666.2	1701.7	1703.3	1755.2	1818.2	1843.3	1869.6	1852	1907.8	1922.3	1961	2001.1	2011.7	2047.3	2065.7	2101.8	2164.7	2160.1	2186.5	2261.4	2321.8	2345.8	2323.4	2440	2379.1
0	27.294	57.41	50.621	0	11.157	0	0	37.827	78.082	133.72	162.83	259.71	334.66	420.61	464.88	514.42	603.16	740.66	798.46	895.97	888.73	901.35	980.78	1039.5	1119.5	1071.6	1098.4	1170.5	1199.1	1278	1454.4	1427.7	1618.8	1606.4	1552.5	1782.3	1719.4	1847.6	2008	2172.9	2249.9	2428.4	2501.3	2429.2	2457	2472.7	2425.1	2569.4	2653.9
0	0	0	97.637	68.136	0	0	0	6.4379	53.615	170.15	210.44	221.61	322.71	370.01	460.8	677.69	811.86	942.11	1068.2	1254.1	1379.3	1269.8	1739.4	1953.5	2124.4	2304.1	2562.6	2664.9	3017.7	3287.9	3618.2	3752	4078.9	4226.5	4435.3	4803.4	5031.8	5165.5	5609.8	5844.2	6479.1	6665.9	7124.2	7183	7516.5	7728.1	7767	7776.6	7995.6
0	5.2454	1.7025	0	0	7.5282	15.364	28.761	46.897	55.285	44.44	57.934	79.405	135.2	163.7	173.7	212.11	254.32	241.52	400.82	341.15	432.57	425.98	474.8	513.37	544.94	528.54	582.95	605.11	648.03	699.97	711.61	774.15	786.32	828.12	871.69	883.36	928.78	909.8	1017.5	1007.7	1132.4	1049.4	1196.5	1184.5	1180.2	1261.7	1236.4	1242	1236.3
20.179	2.7548	0	11.538	0	20.585	8.0094	175.33	286.87	409.62	614.5	734.66	909.51	976.39	1365.8	1340.3	1586.6	1946.4	1941.8	2083.5	2184.1	2476	2668.8	2848.3	3047.6	3225.4	3331	3515.3	3636.9	3731.5	4080.1	4269.9	4322.1	4387	4463	4655.2	4851.5	5022	5128.6	5298.9	5259.2	5280	5334.6	5414	5499.2	5572.8	5620.8	5681.7	5637.4	5813.8
0	0	0	0	0	25.651	43.937	97.328	149.26	186.11	256.89	309.31	388.89	462.18	492.5	596.05	640	696	753.97	813.6	842.51	870.18	901.73	916.67	990.6	1004.4	1032.9	1035.1	1102.5	1148.4	1150.2	1209.4	1192.6	1210.9	1236.4	1239.2	1318.6	2290.6	2332.8	2522	2519.5	2523.1	2544.7	2755	2822.6	2636.6	2559.3	2562.9	2554.3	2496.6
0	0	0	37.752	21.939	6.815	44.524	51.014	91.464	116.04	145.03	177.56	152.15	199.72	275.26	332.33	434.7	518.55	559.66	629.83	752.78	833.7	958.4	1109.1	1288.7	1442.2	1625	1772.4	1944.1	2123.4	2323.8	2483.7	2618.8	2998.9	3265.8	3580.8	3609.8	3763.3	3898.1	4054.6	4204.3	4509.1	4593.6	4924.2	4886	5005.5	5122.6	5303.3	5416.7	5503
0	0	0	7.0334	4.4915	4.4871	19.531	23.064	41.833	68.765	103.74	134.34	163.08	213.64	274.04	353.66	454.79	328.04	463.82	536.57	568.92	685.17	772.82	845.19	893.74	1011.7	1157.1	1130.8	1189.8	1275.5	1317.6	1318.6	1371.6	1499.3	1466.1	1481	1598.9	1578.5	1610.7	1684.3	1655	1756.9	1806.6	1818.1	1904.4	1900.5	1907.3	1969.8	1979.7	2006.1
0	20.856	10.584	0	2.7446	0	0	37.953	95.46	177.41	275.4	458.87	543.16	700.59	854.65	1015.1	1132	1260.7	1398.6	1733.9	1578.7	1662.8	1529	1841.8	1696.4	2124.9	2517.2	2746.7	2048.2	2133.4	2213.6	2432.9	3313.4	2818.5	3243.6	2510	2582.1	2657.6	2724.4	2890.3	2822.5	2917.5	3626.8	3157.7	2976.8	2953.6	3021.6	3131.3	3059.6	3226.8
0	8.6644	0	0	6.9259	8.7129	13.606	0.97237	50.83	37.259	78.015	119.67	168.96	254.18	325.5	426.59	510.94	630.59	726.97	846.05	952.82	1066.2	1224.3	1303.7	1428.5	1433.7	1517.5	1624.1	1678.1	1783.7	1830.9	1851.8	1873.6	1917.1	2009.1	2158.7	2160.1	2229.2	2267	2380.1	2459.9	2536.8	2600	2557.6	2610.8	2660.9	2673.3	2685.1	2378.4	2459
0	0	0	0.94384	89.177	106.27	191.12	54.052	50.279	143.32	295.16	343.66	355.13	460.92	508.97	578.32	638.58	691.38	794.48	804.19	907.12	937.75	1025.8	1049.3	1110.9	1227.7	1289	1425.6	1486	1561	1630.2	1707.6	1794.8	1937.8	2205.3	2238.8	2268.1	2363.2	2455.4	2461.2	2527.4	2595.9	2722.1	2758	2674.9	2740.8	2807.5	2754.5	2803.9	2803.6
0	0	0	0	0	22.331	62.637	124.35	197.99	312.28	483.85	593	676.79	915.02	1113.8	1279.6	1487.3	1695.8	1873.6	2012.7	1309.9	1380.6	1448.3	1444.5	1478.6	1553	1625	1610.9	1631.8	1627.7	1605.2	1599.1	1582.2	1762.7	1675.9	1667.9	1605.3	1608.9	1642.5	1639.1	1609.8	1642.7	1677.4	1658.3	1678.2	1660.8	1666.3	1667.8	1620.8	1678.6
7.6474	12.756	6.9783	3.6741	0	0	0	7.9026	44.023	104.57	115.31	222.29	299.1	376.88	471.19	598.55	698.91	842.24	1033.9	1102.3	1146.4	1255.1	1373.4	1440.5	1591	1741.9	1794.2	1842.7	1981.2	2095	2211.6	2287.2	2529.3	2840.8	2563.7	2589.7	2633	2682.2	2769.8	2764.9	2833.4	2839.5	2893.8	2906.5	2941	3130.5	3121	3141.4	3208.7	3157.2
0	19.137	0	6.1305	0	0	0	29.739	69.27	108.21	141.34	182.89	253.68	327.29	418.08	495.2	624.91	716.76	864.61	885.57	1002.8	1103.8	1191.5	1343.8	1381.7	1359.3	1590.2	1601.4	1517.3	1773.9	1687.8	1730	1663.5	1747.4	1961.7	1956.1	1988.7	2046.6	2061	2089.2	2057.6	2146.9	2093.9	2132.1	2129.2	2196.1	2158.6	2134.9	2115.7	2226.4
0	0	0	0	24.156	16.788	17.714	16.838	43.709	46.905	69.104	95.266	159.36	169.67	197.54	196.66	238.19	276.05	344.91	362.43	452.71	499.17	423.39	493.36	606.39	744.56	917.28	1040.3	1263.5	1538.4	1658.1	1735.6	2096.6	2275.5	2394.2	2663.6	3002.1	3339.7	3492.9	3736.2	4109.3	4317.3	4434.3	4767.1	4983.8	5208.3	5207	5293.2	5361.4	5548.8
0	0	0	24.074	149.45	334.01	413.88	566.3	515.6	603.11	741.81	416.73	840.82	781.7	932.18	960.12	1030.2	1085.6	1126	1240.7	1366.5	1390.6	1493	1447.1	1503.6	1510.4	1644.1	1740.2	1769.4	1829.4	1895	1996.9	1957.5	1876.6	2052.9	2105.8	2194.3	2439.9	2362.1	2656	2768.1	2894.2	3166.3	3281.4	3323.2	3417.7	3317.1	3360.2	3481.6	3567.4
0	3.8846	2.1502	0	0	0	10.649	78.065	195.97	347.08	485.06	662.26	873.47	1073.1	1298.1	1602.3	1845.5	2069.7	2387.2	2668.8	2793	3172.1	3456.4	3706.3	3962.9	4089.7	4434.6	4327.8	4797.9	4981.3	5151.4	5359.6	5486	5690.7	5818.5	6031.6	6487.6	6454.8	6700.6	6887.5	6864.3	7117.3	7156.4	7096.9	7278.5	7372.9	7601.3	7648.9	7879.9	7831.8
0	0	0	0	21.027	60.683	103.72	148.43	203.25	277.79	333.18	423.87	547	585.91	652.71	727.95	792.84	859.95	942.73	972.62	1017.6	1086.8	1113.2	1116.8	1168.5	1229.8	1144.7	1277.9	1289.5	1266.2	1318.7	1309.5	1367.8	1411.2	1422.7	1445.7	1530.1	1482.7	1507.2	1594	1614.3	1600.2	1630.1	1624.6	1669.1	1671.2	1637.8	1646.5	1615.5	1644.1
8.1859	0	0	14.136	6.4421	3.3577	0	0	8.9578	0	3.5246	40.947	50.158	0	84.922	33.678	73.838	164.68	249.74	330.65	433.21	494.75	601.53	756.67	890.18	1062.1	1201.1	1263.7	1369	1458.2	1584.2	1641.3	1757.2	1913.8	1777.7	1944.8	1981.9	2030.7	2051.1	2154.6	2307.4	2257.4	2471.9	2456.7	2580.9	2595.4	2392.4	2454.2	2530.4	2486.2
0	0	0	7.2769	12.112	26.82	9.3938	0.55583	43.386	78.941	68.278	167.51	121.22	155.71	175.65	235.26	270.56	302.56	344.5	396.01	453.93	475.29	536.23	597.77	571.66	638.88	662.74	739.09	674.65	761.55	759.92	827.89	819.79	834.59	879.57	866.58	873.21	911.1	911.33	1007.7	931.69	966.4	986.06	1080.2	1057.5	1112.3	913.24	944.3	944.23	941.61
8.7594	0	0	0	2.9778	8.5424	1.8717	28.407	58.189	103.65	141.73	220.1	284.16	340.25	402.05	478.34	556.24	663.44	753.58	807.09	903.47	992.29	1040.3	1105.5	1213.2	1260.8	1344.6	1398	1451.4	1519	1607	1687.4	1729.6	1742.1	1781.1	1829.7	1860.4	1909.7	1973.4	1977.6	2036.4	2086	2157.3	2289	2428.1	2429.7	2189.3	2541.1	2241.5	2278.2
0	0	0	5.7625	2.616	14.04	13.08	20.218	18.118	15.918	21.998	24.072	17.246	12.887	20.74	20.73	26.819	33.46	44.498	50.394	49.146	62.322	76.97	97.177	118.78	144.89	180.04	230.38	251.23	295.34	350.7	394.42	471.58	536.16	590.07	628.76	699.28	769.55	802.41	870.53	956.13	1017.4	1072.8	1099	1123.1	1157.4	1149.1	1216.2	1217.2	1285.5
0	0	0	7.7524	208.89	158.33	250.86	321.64	619.64	661.85	536.37	776.37	562.54	978.82	1091.8	1097	719.46	760.43	865.75	970.77	944.96	1060.4	1171.4	1350.6	1248.9	1374.5	1483.8	1479.3	1689.9	1782.6	1917.4	2040.8	2173.9	2298.5	2464.3	2486.5	2603.3	2689.4	2817.1	2973.7	2932.5	3163.8	3255.1	3412.8	3288.4	3493.4	3373.2	3543.2	3808	3500.3
0	0	1.3566	3.631	0.89197	7.8659	0.54299	4.7581	13.354	10.483	18.079	25.833	30.265	40.57	57.075	72.256	83.05	123.7	147.63	177.23	216.57	238.93	284.38	327.94	384.26	437.42	474.29	547.96	578.16	623.52	693.76	722.46	772.74	938.6	883.54	914.22	977.73	1005.4	1070.3	1157.7	1155.2	1229.1	1228.2	1237.9	1335.5	1322.1	1378.3	1407	1407.7	1465.7
0	0	0	2.2955	0.75173	13.02	16.983	18.699	32.861	32.189	40.635	51.813	61.255	62.612	93.772	116.84	145.03	200.43	233.74	250.61	280.99	344.58	420.33	508.71	610.84	686.6	784.93	926.16	991.39	1128.3	1183.6	1326.6	1398	1477.6	1543.6	1612.5	1715	1782.7	1823.1	1876.4	1974	2069.8	2075.2	2149.9	2197.6	2175.9	2303.6	2274	2286.6	2324.9
23.318	13.522	0	0	0	0	0	0	12.711	4.8654	28.775	46.921	41.083	81.343	107.02	185.9	268.12	365.83	488	583.69	737.15	864.54	1049.6	1173.3	1379.6	1490.2	1673.3	1891.6	2062.6	2215.7	2349.7	2475	2524.7	2624.8	2725.6	2842.1	2905.3	2971.2	3072.5	3100.3	3144.9	3207.5	3207.3	3296.1	3329.1	3384.3	3416.9	3405.6	3409.4	3368.4
0	0	8.2271	5.5577	0	0	1.7021	36.382	69.443	146.28	190.91	272.46	305.58	377.55	471.12	566.45	672.54	840.4	898.06	996.8	1071.1	1160	1235.1	1225.9	1125.2	1180.7	1178	1225.1	1261.1	1288.5	1310.6	1309.6	1331.8	1486.1	1614.7	1602	1693.7	1837.6	1918.4	1688.2	1671.2	1687.1	1704	1718.6	1685.8	1702.9	1777.4	1791.6	1780.8	1803
0	0	0	10.331	18.827	16.475	37.367	84.092	117.15	213.47	285.78	340.73	349.91	435.86	550.99	617.39	662.05	846.74	1032.1	1245.8	1405.8	1612.2	1756.8	1930.3	2056.1	2192.6	2304.5	2480.1	2615.3	2367.4	2672.2	2834.2	2221.7	2881.8	2666	2865.6	2819.1	2809.9	2858.6	2944.1	2863.4	2709.9	2830.2	2938.8	2832.4	2884.6	2841.1	2795.3	2856.5	2900.9
12.071	8.2546	0	0	0	0	12.236	20.017	63.26	112.15	161.96	205.05	295.19	396.05	512.27	700.93	852.38	1017.7	1248.2	1478.6	1704.8	1893.3	2245.9	2581.6	2955.9	2990.9	2806.4	2888.5	3010.7	3206.7	3364.8	3604.2	3786.8	4041.7	4303.2	4452.2	4760.7	5139	5202.4	5412.9	5488	5594.9	5653.8	5841.2	5860.2	5886.1	5829.5	5859.7	5968.3	6357.9
0	0	0	15.838	5.4671	1.2565	0	16.312	23.418	29.066	43.283	35.282	48.923	50.538	81.13	102.01	167.17	221.14	276.57	346.27	419.39	478.95	559.69	651.44	769.12	845.79	896.46	966.75	1049.4	1133.3	1182.3	1242.9	1340.5	1331	1389.7	1420.6	1441.1	1496.1	1490.3	1549.2	1562.2	1584.9	1587.2	1595.4	1589.2	1610.1	1616.5	1606.5	1614.6	1644.4
0	8.7304	15.821	16.929	14.951	0	0	0	10.634	30.949	38.337	58.777	135.47	169.35	184.65	278.51	377.77	487.91	614.86	785.89	946.27	1134.8	1290.1	1430.2	1554.3	1640.6	1915.5	2140.3	2416	2604.3	2703.5	2912.5	3022.5	3063.4	3158	3172	3302.7	3463.5	3548.2	3686.2	3732.5	3781.4	3823.7	3907.6	3950.1	3949.5	4091.3	4069.8	4209.1	4183
9.2692	15.555	8.9736	3.6628	0	0	0	0.063784	20.187	62.464	88.208	142.38	210.79	319.98	391.13	590.32	563.63	640.91	738.92	840.25	913.86	1007.2	1097.6	1207.3	1332.2	1440.5	1573.7	1654.1	1798.2	1876.2	1895.2	2039.6	2112.5	2167.7	2240	2363.7	2501.1	3133.3	3291.6	3101.4	3266.7	3308.5	3390.6	3465.6	3489.1	3523.3	3543.4	3570.6	3584.9	3587.8
0	0	0	10.853	47.695	24.598	37.287	67.747	89.204	71.423	90.481	210.85	83.121	88.505	127.35	205.89	308.89	495.13	889.21	835.81	1031.8	1186.5	1409.5	1530.7	1721.9	1813.5	2352.8	2144	2349.3	2434.3	2506.2	2648.8	3022.2	3002.4	3016.5	3062.9	3135.9	3315.9	3371.7	3536	3548.3	3573.8	3652.6	3733.3	3785	3908.4	3924.8	3882	4012.4	4146.8
0	1.3967	0	1.2485	0.24184	17.302	14.283	66.437	101.58	164.44	183.96	209	264.86	360.93	466.57	571.64	739.15	843.38	997.15	1217.7	1346.8	1595.3	1821.6	2015.4	2212.4	2308	2505.7	2725.3	2827.8	3115.4	3100.6	3449.5	3437.2	3539.5	3761.6	3846.1	4019.4	4099.8	4219.9	4291	4363.5	4391.4	4488.7	4502.7	4572.8	4597.8	4610	4665.5	4721.5	4767.5
3.3594	8.1825	11.1	2.2142	0	0	0	0	0	0	0	0	0	0	4.832	32.677	73.053	115.01	149.88	234.17	298.01	331.88	411.83	470.23	548.26	603.68	703.62	757.54	840.48	934.84	1037	1125	1051.7	1106.3	1153.6	1246.9	1333	1346.9	1405.9	1446.7	1478.8	1481.3	1555.1	1542.4	1569.5	1638.6	1612.4	1688.9	1718.4	1722
0	0	0	0	0	136.32	308.14	383.87	518.03	849.77	1068.1	1405.1	1595.6	1833.6	2120.9	2401.7	2634.2	2753.1	2666	2764.2	3235	3486.2	3584.7	3868.3	4005.6	4027.4	4085.2	4109.7	4300.3	4463.9	4499.3	4635.3	4608.9	4789	4643.3	4851.4	4902.9	4973.9	5080.4	5017.8	5059.8	5131.2	5257.9	5465.5	5315.5	5269.3	5239.7	5345.7	5362.2	5341.2
1.2054	2.6637	4.228	0	0	0	8.4383	21.127	5.6807	37.968	49.593	58.138	34.385	82.843	121.89	148.64	192.62	331.83	366.99	441.29	527.54	600.63	720.13	735.09	880.49	1050.7	1103.2	1255	1270.7	1364.1	1418	1585.6	1667.4	1746.5	1803.1	1822.9	1865.1	2019	1945.5	2041.9	2060.8	2138	2218.2	2234.2	1985.8	2171.5	2167.7	2226.5	2228.8	2187
0	0	1.5826	0	0	0	26.986	59.062	146.65	251.7	398.85	556.03	703.18	930.26	1137.5	1398.6	1645.9	1815.1	2118.3	2522.8	2603.1	2815	2996.4	3230	3728.7	3823.4	3783	3924.8	4108.9	4422.4	4378.8	4670.8	4630.2	4917.7	4976.1	4952.9	5185.1	5107.9	5288.4	5310	5351.9	5812.9	6084.9	6282.6	6308	6662.6	6773.3	6828.1	6995.1	7234
0	21.497	0	0	0	0	29.519	192.78	437.13	771.2	1161.4	1548	1930.4	2361.5	2796.8	3364.7	3701.3	4167.2	4669.1	4873.9	5176.4	5521.6	5901.3	6015.8	5071	6456.9	6857.4	5755.8	7036.1	5989.6	6192.4	6267.9	6388.8	6543.3	6820.1	6577.6	6809.2	6979.6	7342.5	7208.3	7947.4	7952.9	8061.6	8078.7	8043	8057.3	8062	8153.8	8255.6	8201.9
0	0	0	0	40.44	169.08	291.37	473.64	609.61	805.69	1005.5	1145.6	1431.5	1512.1	1698.7	1864	1851.8	2062.8	2160.9	2382.6	2408.8	2167.4	2128.5	2573.5	2833.5	2925.2	2955.4	3268.5	3078.9	3023.6	2807.3	2335.9	2268.1	2231.3	2250.1	2332	2269.7	2345.4	2352.8	2403.7	2442.1	2479.8	2426.6	2560.8	2482.2	2565.1	2595.3	2630.6	2632.8	2703.3
0	0	0	13.497	23.076	58.51	69.424	164.57	209.85	354.38	445.04	542.06	626.1	754.96	866.18	911.45	1058.5	1206.4	1309.3	1401.2	1456.5	1561.1	1586	1751.1	1829.7	1976.7	2015.4	2117.5	2164.7	2239.7	2388.9	2533.9	2960.7	3171.2	3302.2	3485.9	3733.9	3880.1	4130.6	4354.6	4483.7	4807.2	4185.6	4275.2	4326.2	4323.3	4442.4	4502.4	4610.8	4244.7
0	0	0.37433	14.805	3.3018	5.5407	17.494	57.323	86.949	122.79	164.39	227.8	295.99	341.06	416.86	514.24	608.15	664.43	706.6	778.96	860.98	953.95	1077.1	1106.7	1217.5	1238.7	1310.6	1308.9	1349.8	1428.8	1508.7	1520.2	1521	1559.1	1534.1	1580.6	1656.7	1668.5	1712.8	1781.2	1832.2	1836.1	1837.7	1872	1879.8	1911.8	1924.7	1895.8	1880.3	1959.2
12.589	19.336	0	29.448	0	29.012	1.7376	0	45.044	55.316	121.54	147.93	226.64	299.71	300.58	452.97	492.94	580.64	699.14	761.08	888.79	947.76	1022.9	1013	1163.3	1149.1	1237.3	1246.3	1392.3	1425.2	1447.4	1465.8	1500.3	1504.7	1512.3	1528.3	1541.8	1552.4	1580.1	1588.3	1572.6	1550.9	1557.4	1549.8	1583.6	1650.7	1610.6	1619.2	1589.8	1548.6
0	0	0	7.2705	0	12.615	38.591	50.848	56.066	99.913	163.08	214.06	288.96	348.99	430.77	569.27	693.79	898.03	1121.5	1348.5	1512.4	1700.2	2032	2140.8	2259.4	2586.3	2457.6	2673.5	2753.6	2867.6	3012.4	3482.4	3562.7	3564.2	3621	3619.2	3649	3822.8	3801.6	3907.4	4048	4112.1	4079	4645.6	4430.1	4503.4	4638.9	4623.4	4734.8	4682
0	0	0	0.20069	14.902	22.704	24.761	0	0	0	0	0	0	0	0	0	0	0	59.27	108.35	171.12	213.64	295.16	371.82	456.66	513.34	586.21	747.99	791.59	885.44	947.77	1114.4	1189.4	1183.1	1319.8	1370	1414.2	1446.2	1475.6	1528	1487.1	1544.9	1539.8	1588.2	1590.7	1637.9	1651.3	1653.2	1676.3	1719.9
0	0	0	4.4806	27.414	25.905	56.729	122.63	240.98	405.74	581.54	804.8	1023.5	1193.9	1417.4	1587	1902.3	2113.2	2336.7	2515.6	2721	2921.3	3032.5	3119.3	3415.4	3297.9	3568.8	3699.2	3803.6	3900.9	3898.3	3998.8	3926.4	3964	4047.4	3970.8	4039.4	4024	4145.9	4147.9	4189.2	4237.8	4242.8	4284.2	4294	4251.1	4218	4262.9	4386.2	4194.5
0	0	0	0	0.64056	63.83	105.9	169.91	220.61	305.58	382.55	436.74	512.58	578.89	646.75	702.74	801.04	841.02	852.31	972.79	1007.1	1101	1139.6	1234.3	1263.2	1312.5	1397.2	1491.3	1491.8	1573.6	1622.9	1686	1714.6	1736	1767.6	1798.6	1797.6	1819.6	1879.1	1913.9	1982.4	2014.9	2027.8	1980	2098	2126.7	2085.2	2136.7	2144.8	2130.5
0	0	0	0	0	74.378	135.84	159.43	211.99	301.26	344.75	431.89	532.28	613.01	664.39	780.99	902.77	938.88	1020.3	1121	1241.9	1295.9	1464.1	1540.6	1575.9	1604.8	1712.8	1863.6	1860	1938	1993.7	2104.9	2206.9	2335	2379.7	2485.9	2574.8	2678.2	2662.2	2671.6	2641.6	2785.3	2847.1	2968.4	1534.5	1615.6	1613.3	1617.1	1718.3	1880.1
0	0	9.1319	0	0.42047	16.24	16.502	13.103	32.222	42.039	62.343	74.503	74.961	112.66	198.61	300.36	425.01	566.14	733.93	883.77	1053.3	1224.3	1492.2	1652.4	1893	2109.8	2385.1	2391.6	2582.8	2564.4	2620.6	2690.2	2691.9	2799.3	2892.6	2848.8	3015.9	3138.1	3116.3	3277.7	3309.9	3340.2	3526.2	2897.8	3583.7	3083.5	3103.8	3156.2	3816.4	3889.5
11.727	0	0	0	0	5.7027	25.263	106.78	286.27	459.25	692.25	849.56	1017.8	1379.4	1419	1753.7	1940.7	2200.6	2348.3	2605.5	3007	3142.1	3263.2	3379.8	3608.3	3609.3	3507.2	3670.3	3754.8	3756.6	3828.3	3899.3	3695.7	3839.9	3800.7	3776.1	3659.8	3687.8	3671.7	3649.2	3641.8	3563.1	3487.4	3468.5	3372.7	3381.8	3314.1	3287.3	3199	3166.5
0	22.138	10.42	31.777	26.836	0	0	19.295	0	36.671	29.108	48.281	59.688	111.98	167.28	189.32	250.74	386.66	516.91	658.22	828.53	922.56	1167.1	1256.5	1395	1608	1682.4	1852.2	2034.6	1866.8	1941.3	2217.2	2552.3	2713.9	2859.6	2872.4	2727.6	2595.1	2672.3	3020.7	2966.9	3034.4	2875.2	3002.4	3086.7	3181.1	2828.7	3341.9	3467.4	3423.6
0	0	0	0.40694	10.741	31.796	37.713	79.227	81.391	162.93	200.36	269.65	299.77	379.25	433.28	461.78	497.09	570.54	648.83	688.98	735.23	783.85	816.65	833.09	888.37	897.52	917.83	965.79	977.73	1010.8	1021.2	1039.8	1086.8	1104.8	1125.8	1113.4	1089.9	1116.9	1149	1121.7	1102.6	1119.7	1108.4	1126.1	1120.9	1092.4	1127.9	1145.5	1131.2	1111.5
0	0	0	24.036	19.989	36.141	63.996	96.404	75.263	127.35	174.33	143.38	267.31	315.73	290.78	467.22	576.49	621.65	724.12	768.45	845.66	931.24	974.61	1049.3	1155.7	1193.2	1224.3	1261.3	1265.4	1338.2	1236.5	1356.9	1338.5	1303.5	1354.8	1511.7	1363.4	1381	1618.1	1474.7	1516.7	1594.1	1542	1610.8	1608.3	1675.1	1724.3	1703.2	1653.4	1814.2
0	0	21.365	0	0	29.744	43.622	68.476	133.7	179.06	307.82	368.9	454.14	523.24	701.71	736.76	884.3	1059.3	1209.3	1455.4	1603.2	1719	1898	1445.2	2186.8	2290.2	2428.6	2605.9	2814	2984.7	3035.2	3251	3314.3	3465.6	3684.2	3615.4	3914.5	3954.7	3942.9	4134.6	4284.8	4302.4	4386.4	4313.1	4500.3	4385.3	4399.1	4453	4580.9	4520.4
0	0	2.9248	4.6387	0	3.518	10.981	12.369	23.694	38.097	39.756	60.24	75.078	107.16	138.91	141.82	160.68	172.36	189.73	192.49	184.07	191.22	204.01	216.77	236.21	234.84	257.14	292.19	319.77	337.37	404.46	407.48	460.08	472.19	528.25	548.87	582.05	596.09	625.74	657.87	708.53	740.88	759.6	864.68	835.86	836.17	856.89	921.21	912.76	911.17
0	63.658	33.333	5.2514	77.269	0	14.433	0	23.803	131.5	180.91	245.75	360.79	412.41	554.18	649.52	905.67	1091.2	1250.1	1657.5	1881.8	2046	2339.2	2472.9	2723.5	2919.9	3228.5	3202.7	3442.2	3728	4028	4440.3	4472.3	4524.4	4717.1	4734	4787.8	4788.6	4970.8	5175.4	5178.7	5290.9	5437.8	5605.2	5556.5	5803.7	5886.5	5837	5881.4	5936.1
0	0	0	45.095	67.767	75.715	143.46	128.42	231.13	292.26	340.38	529.11	612.26	708.22	857.85	1075.8	1159.5	1320.7	1458	1589.8	1849	2045.1	2214	2353	2602.7	2651.4	2830.8	2861.8	3063.5	3174.6	3307.5	3479.4	3479	3836.1	3933.5	4058.1	4062.4	4197.2	4188.7	4308.1	4269.8	4209.2	4336.2	4393.1	4945.9	5003.4	4970.9	5013.5	5050.8	4718.6
0	0	32.644	39.455	24.295	0	0	0	25.944	126.73	325.55	447.06	455.95	542.2	666.24	785.07	977.99	1222.8	1450	1504.2	1667.5	1830.8	1965.7	2168.2	2349.9	2494.4	2486.6	2700.9	2822.9	2961.8	2949	3122.2	3214.2	3259.2	3439.9	3417.4	3541.7	3821.3	3786	3914.3	3919.5	4040.1	4088.9	4215.1	4177.9	4289.8	4294.2	4362.1	4375	4395.2
0	0	0	7.758	0	0	21.937	59.047	116.99	171.06	226.82	308.16	335.03	428.72	492.7	587.26	634.32	715.77	735.32	787.58	827.01	867.14	874.17	939.85	996.25	1055	1107.6	1172.2	1217.5	1303.9	1363.2	1376.8	1433.5	1490.1	1570	1556.2	1641.6	1716.3	1767.4	1789.9	1817.6	1837.7	1835.9	1837.3	1817.5	1870.8	1936.7	2001.6	2005.2	2013.7
28.766	21.57	2.3418	1.8292	0	0	0	0	0	0	0	0	0	0	0	0	16.308	16.629	130.14	99.73	156.04	156.28	220.31	326.57	436.76	548.45	504.11	639.36	705.27	729.81	748.74	851.44	951.14	1010.1	1019.5	1056.6	1241.2	1248.9	1259.5	1343	1358.6	1491.7	1547.9	1669.2	1612.5	1660.9	1672.5	1713.2	1844.4	1829
0	0	0	0	3.6126	7.0772	35.858	80.897	161.6	232.52	319.43	453.24	564.14	668.94	779.62	898.39	1005	1234.5	1381	1487.6	1668.8	1769.3	1909.9	2029.7	2159.8	2302.7	2331	2540.8	2578.8	2685.6	2744.7	2737.4	2819.7	2823.9	2884.6	2795	2863	2936	2922.9	2985.9	2958.9	2976.2	2985.8	2977.3	2956	2933.9	2912.6	2893.9	2886	2934.5
7.1823	17.081	0	0	0	0	0.84454	72.665	154.84	293.57	434.82	616.74	780.94	966.99	1226.5	1481.2	1734.4	2133.2	2343.4	2628.7	2961	3145.7	2593.8	3591.4	3956.3	4069.1	4364.4	4472.2	4672.5	4951.2	4936.4	5159.7	5254.9	5240.1	5432.2	5569.7	5678.2	5640.3	5754.4	5826.5	5954.1	6040	6097.2	6072.2	6130.7	6219.1	5988	6306.2	6273.9	6244.2
0	0.97478	9.2426	15.482	0.10505	0	6.0985	52.075	124.51	217.22	342.26	463.62	590.16	760.3	1033.7	1252.1	1619.9	1879.9	2098.8	2298.4	2186.2	2464.5	2683.2	2980.4	3248	3533.4	3992.7	4146	4181.6	4504.3	4659.9	4936.9	5132.9	5587.8	5809.1	5966.4	5906.3	6198.2	6512.4	6424.2	6784.1	6943.3	7175.3	7333.2	7495.9	7819.5	7948.8	8050.5	8196	8202.3
0	7.2538	8.217	24.241	20.069	0	0	0	6.82	0	8.0305	44.627	0	0	0	0	10.661	26.708	36.736	46.847	55.734	103.57	128.58	203.71	262.17	331.19	402.93	446.37	510.66	585.21	614.01	702.27	714.49	759.51	815.36	881.28	905.87	924.79	970.33	1016.5	1070.2	1109.7	1130.6	1137.2	1191.8	1188.8	1213.6	1253.8	1243.8	1292.8
0	0	0	0	47.207	0	15.65	51.234	134.64	250.64	392.81	545.62	707.93	894.19	1068.7	1291.5	1448.6	1668.4	1832.5	1996.5	2129.7	2274.2	2449.9	2593.6	2780.2	2891.6	2999.2	3077.4	3218.4	3279.2	3284.5	3357.3	3463.4	3466.5	3803.8	3748	3878.4	4013.2	4150.8	4188.1	4264.5	4477	4475.9	4773.1	4934.1	4917	5068.9	5081.2	5246.5	5374.3
8.1528	12.973	0	16.071	0	0	0	19.154	49.424	109.31	153.1	264.86	310.05	384.11	487.44	608.01	714.59	844.3	965.62	1043.2	1186.6	1294.6	1432.4	1663.7	1827.9	1835	1968.5	2045	2192.5	2285.9	2367.8	2476.8	2571	2602.4	2743.8	2758.6	2921.6	2923.7	2996.7	2907.2	2953.3	3044.9	3079	3135.7	3095.8	3095.1	3118	3079.6	3129.3	3039.3
0	0	0	14.058	0	0	3.5513	89.33	160.55	319.11	488.67	688.23	887.06	1123.7	1368.8	1626.9	1851	2097.8	2306.5	2478.8	2735.7	2862.8	3098.5	3339.8	3639.6	3821.4	4090	4284.8	4404.9	4594.7	4876.8	5012.4	5232.3	5381.4	5496.7	5618.2	5755.8	5826.6	6014.3	6223.4	6328.9	6344.9	6479.8	6524.8	6603.3	6615.1	6705.5	6755.1	6719.9	6804
0	0	0	7.2393	8.4768	23.361	46.319	88.73	130.73	202.97	79.268	83.408	166.57	157.23	191.63	220.68	266.94	313.91	376.45	437.25	443.32	480.95	495.07	533.16	559.1	591.07	610.17	687.29	717.7	755.27	759.96	777.44	823.39	842.4	886.75	922.85	877.14	910.87	936.35	941.55	951.3	956.93	972.24	974.98	952.73	977.33	966.49	970.56	982.53	980.21
0	0	0	23.205	13.068	17.066	13.497	18.625	32.104	37.207	67.737	111.29	152.28	203.66	280.61	370.45	481.94	559.26	679.32	764.9	934.1	1012.3	1149.7	1299.6	1436.4	1577.3	1687.4	1783.5	1886.2	2030.2	2187.2	2363	2432.3	2537.3	2698	2807.9	2936.2	3058.6	3164.7	3205.9	3328	3334.6	3460.4	3487.8	3516.3	3507.7	3512.1	3584.9	3538.1	3587.5
0	0	0.24747	16.579	4.4828	18.676	5.9213	41.691	65.08	94.149	97.043	149.85	202.4	250.89	329.18	398.42	501.02	604.88	725.93	870.63	1004	1137.8	1245.7	1353.4	1485.7	1553.2	1706.9	1870.8	1976.6	2106.1	2141	2238.3	2343.1	2397.6	2457.9	2523.8	2666	2729	2825.8	2841.3	2937.9	3020.8	3103.9	3147.6	3194.3	3276.2	3298.9	3301.7	3298.6	3275.8
0	0	12.836	1.1089	11.067	0	53.091	54.216	82.422	266.16	274.23	362.36	504.39	618.53	765.05	873.22	1028.8	1465.7	1753.8	1704.6	1880.8	2118.5	2162	2473	2498.3	2493.9	2443	2866.3	2919	2974.2	2976	3120.6	3225.9	3313.9	3289.7	3432.5	3607.6	3724.4	3621.5	3982	3900.1	4097.3	4158.1	4185.6	4414.6	4398	4521	4399	4628.2	4509
0	0	0	12.951	0	19.282	34.174	97.611	170.87	275.5	329.79	528.43	642.6	776.94	921.43	1046.7	1174.1	1324.8	1455.7	1536	1711	1811	1854.6	1963.8	2083.6	1996.7	2196.9	2163.6	2265.4	2297.2	2416	2515.2	2567.2	2659.6	2692.9	2813.7	2972.4	3154.6	3228.9	3277.7	3417.6	3485.4	3549.4	3630.1	3720.8	3705.2	3698	3744.8	3695.5	3837.6
0	0	0	10.022	51.825	59.809	77.36	88.668	173.15	188.05	250.7	327.17	454.32	500.37	557.38	594.14	713.79	826.71	906.06	1021.7	1094.7	1197.9	1320.6	1348	1567.5	1625.5	1769	1808.1	1921.7	2045.3	2207	2205.5	2426.5	2533.7	2668.9	2689.5	2715.2	2868.1	2898.7	3002.6	2996.2	3076.2	3137.5	3104.2	3190.1	3200.7	3239	3276.5	3332.5	3299.6
0	0	0	0	20.685	40.386	84.171	165.21	229.07	368.06	493.31	659.36	783.25	907.36	1064.1	1174	1347.7	1462.8	1633.6	1738.9	1928.4	1985.8	2096.4	2153.8	2304.1	2364.3	2387.1	2419.6	2430.3	2447.1	2554.6	2545.6	2577.2	2595.8	2681.2	2717.8	2725.8	2797.4	2867.8	2895.2	2896.4	2929.5	2993	3032.8	3116.3	3122	3116.4	3148.2	3157.5	3277.1
0	0	0	0	0	10.949	27.579	74.8	178.93	288.37	415.66	534.74	702.1	860.2	986.48	1176.1	1351.6	1513.1	1440.9	1902.2	2088.4	2235.8	2336.4	2534.9	2664.4	2752.2	2877.8	2871.3	2993.1	3016.7	3158.7	3235.1	3271.4	3279.3	3371.8	3340.9	3383.6	3386.3	3285	3332.2	3345.3	3405.2	3290.4	3415.7	3376.9	3336.9	3335.1	3350.5	3328.2	3319.5
0	23.736	24.931	40.507	0	0	0	77.217	71.451	74.263	92.284	58.59	11.802	57.783	89.917	177.06	173.23	245.26	270.97	397.87	472.66	541.39	545.07	659.08	721.97	798.3	970.02	1035.6	1217.2	1402.5	1421.1	1658	1705	1756.9	1992	2049.9	2325	2226.7	2382.6	2539.5	2638.5	2642.7	2762.4	2679.4	2759.9	2891.2	2801.4	2922.1	2959.5	2894.9
0	18.245	5.0853	9.2026	0	0	0	18.156	90.244	156.39	262.64	365.72	487.49	596.42	704.83	858.41	1006.8	1183.8	1281.8	1422.7	1564.8	1689.1	1846.1	1940.6	2053.7	2175.5	2234.7	2330.9	2486.9	2602.3	2678.3	2794.8	2833.2	2867.3	2921.3	3009.1	3133	3146	3268.8	3334.3	3399.3	3604.1	3640.8	3642.5	3668.3	3760.8	3856.5	3875	3920.6	3976.8
14.654	13.839	0	2.7589	0	0	0.54076	26.93	77.717	103.74	149	178.83	244.5	310.47	400.98	504.9	586.32	703.01	810	880.31	979.05	1053.6	1092.9	1080.5	1172.7	1116.6	1336.6	1491.9	1573.8	1791.5	1662.2	1787.7	1821.3	1844	2022.9	2031.2	2096.7	2177.6	2258	2098.7	2200.1	2212.6	2273.2	2330.3	2275.4	2366.3	2447.9	2493.3	2591.7	2614
0	0	8.5056	42.767	27.757	3.4696	0	68.603	71.019	112.74	139.15	185.65	283.17	335.52	347.73	412.85	445.94	495.72	444.86	545.18	608.95	635.45	660.73	655.46	676.76	710.8	670.76	723.89	744.55	776.86	792.03	789.84	825.23	771.18	782.05	820.72	816.64	831.81	761.15	769.54	777.79	748.51	743.86	748.84	775.21	787.71	766.01	757.56	786.81	708.19
0	0	5.0393	0	0	11.693	28.519	28.469	16.411	14.084	23.959	17.578	6.9797	0	6.6369	38.503	53.404	44.381	93.743	85.115	126.94	122.6	165.54	186.54	201.95	261.82	345.12	451.77	452.14	505.54	504.99	645.44	743.9	846.25	869.53	904.54	1034.6	1138	1240.3	1356.3	1449.2	1590.5	1695.1	1850	1901.2	1987.6	2243.5	2205.3	2256.4	2469.4
0	0	0	44.708	3.7504	23.467	25.546	12.609	63.77	34.078	52.727	74.33	81.051	120.74	121.54	133.41	145.65	162.4	142.64	171.89	179.98	237.87	232.7	259.51	301.56	264.95	312.68	351.16	366.47	402.55	415.86	440.71	515.38	485.18	502.94	536.84	522.82	506.12	524.64	528.42	544.98	604.03	561.27	575.06	611.09	623.77	637.52	604.86	621.19	638.35
0	3.6988	0	0	0	14.317	50.777	140.95	268.07	450.44	655.98	864.11	1128.9	1430.3	1742.2	2049.9	2319.2	2582.2	2834.9	3074.7	3322	3513.5	3695.5	3770	4185.2	4271.2	4507	4432.3	4739.6	4845.5	4876.6	4990.9	5023.9	5029.1	5228.4	5237.9	5534.4	5535.9	5724	5779	5921.8	6021.6	6060.3	6065.3	6316.4	6468	6436.5	6597.3	6722.5	6772.9
0	0	0	14.856	17.761	9.0903	0	0	0	0	11.83	43.867	0	0	0	0	0	0	14.182	26.158	0	0	0	0	0	13.145	24.955	0	0	0	0	0	42.114	39.759	59.436	0	22.797	149.14	90.84	271.48	231.08	408.97	475.81	530.99	570.71	676.42	789.15	821.82	901.34	908.62
0	0	0	12.611	30.889	46.153	66.292	107.22	151.35	162.07	221.17	272.66	254.61	300.27	343.5	408.24	556	595.13	679.24	786.67	857.51	955.07	1007.1	1052.2	1001.8	1236.9	1264.9	1384.6	1244.2	1513.1	1846.6	1882.9	1921.4	2024	1901.1	1902.6	1132.8	1140.4	1133	1134.2	1260.4	1315.5	1355.1	1354.8	1356.6	1247.3	1284.4	1238.2	1269.8	1345.4
0	0	0	7.1669	22.039	21.541	19.168	32.601	67.893	136.99	188.6	275.41	320.25	386.29	492.36	581.49	750.51	888.08	1080.1	1175.1	1436.3	1601.2	1790.9	1949.6	2254	2416.2	2654.2	2875.9	3064.2	3275.1	3330.2	3677.2	3809.9	3980.5	4007.2	4164.3	4293.3	4470.1	4495.6	4754	4769.7	4935.3	5170.4	5288.2	5394	5497.4	5428.9	5501.4	5468.7	5489.6
0	0	0	8.242	3.0998	7.7038	15.878	35.787	55.62	98.183	148.06	198.32	247.56	310.78	374.27	400.23	461.59	533.42	573.99	607.02	658.39	729.42	765.69	803	856.99	848.58	900.07	947.63	1001.3	1071.3	1113.2	1208.8	1210.3	1254.7	1363	1459.1	1492.3	1570	1616.8	1701.8	1686.4	1772.5	1841.5	1823.9	1877.4	1898.8	1946.8	1973.4	2117.3	2046.5
0	0	0	21.614	27.68	51.89	27.946	134.05	178.09	295.34	453.25	558.2	696.81	896.13	1071.1	1169.6	1422.5	1639.4	1711.7	1912.4	2114.3	2124.8	2355	2411.5	2470.7	2573.8	2627	2774.5	2829.6	2719	2763.9	2689.5	2636.4	2294.5	2350.3	2274.5	2282.4	2872.6	2242.6	3102.1	2284.8	2292	2326.1	2377.8	2377.3	2449.8	2456	2504.7	2589.7	2639.6
0	0	0	64.414	75.493	384.55	248.52	404.02	398.39	447.8	531.45	756.7	651.99	962.49	777.23	826.94	986.07	1288.6	1045	971.6	1311.1	1166.2	1250.3	1237	1364	1435.7	1409.7	1432.2	1491.2	1518.2	1556.1	1621.5	1672.4	1649.9	1767.5	1722.8	1856.8	1914.7	1885.5	1927.7	2010.8	2045.9	2107.1	2110.5	2164.1	2142.2	2316.2	2146.2	2062.6	2087.1
11.619	35.092	0	2.8308	0	0	0	18.211	32.052	46.736	101.73	117.39	195.55	215.92	261.44	301.92	356.02	422.9	467.31	533.15	628.08	696.06	712.82	757.62	837.61	832.65	877.53	874.08	950.64	1004.2	991.63	1062	1051.5	1072	1111.7	1141	1109.6	1177.4	1246.7	1224.7	1285.2	1279.5	1292	1342.1	1319.7	1369	1382.2	1399.4	1391	1416.1
0	0	0	0	70.461	97.14	208.9	338.35	539.28	686.23	872.05	1178.3	1388.3	1544.5	1791	2040	2250.9	2478.2	2677.2	2795.5	3075.4	3328.1	3628	3773.8	4048.2	4162.6	4579.9	4657.9	4862.2	5072.1	5251.5	5596.1	5491.6	5673.5	5751.9	6072.1	6313.2	6556.3	6790.7	6463.1	6737.2	7238.2	7018.7	7152.8	7209.2	7493.8	7625.9	7607.5	7818.6	7889.2
10.45	0	6.0664	0.66025	0	0	0	6.4666	35.04	54.136	79.604	105.47	150.65	194.5	235.68	295.55	368.19	420.54	553.62	661.69	875.08	963.84	1044	1038.5	1130.7	1191.3	1208	1310.9	1333.1	1406.9	1434.4	1483.1	1597	1598.6	1716.6	1724.7	1797.6	1909.4	2009.3	2133.2	2204.4	2277.5	2375.7	2443.3	2551	2544.8	2648.9	2662.4	2790.5	2797.5
0	0	0	16.472	79.766	24.846	0	0	31.725	76.185	97.503	108.32	186.75	248.94	310.73	396.53	481.66	641.98	909.97	1114.1	1142.8	1324.3	1474.2	1548.3	1696.8	2206.2	2157.3	2328.3	2255.7	2449.7	2574.3	2945.3	3010.1	3207.6	3251.3	3203.7	3336.1	3654.8	3374.3	3813.2	3902.2	3917.3	3834.7	3807.8	3538.7	3341.9	3700.3	3991.1	3995.7	3991.4
0	0	0	0	30.768	24.301	44.141	53.961	84.456	82.305	225.99	271.18	396.59	463.2	574.33	707.78	752.4	1016.7	1198.4	1321.5	1447.5	1613.2	1861.7	1800.4	2343.1	2540.9	2119.8	2352.6	2394.9	2491.1	2673	3214	3364.8	3585.1	3723.9	3874.5	3851.2	3958.8	4069.3	3615.6	4145.9	4185.4	4406.4	4422.4	4610.4	4309.3	4804.3	4461.1	4904.8	4952.8
7.388	9.8576	0	8.7101	0	0	5.5742	84.082	179.67	300.43	428.78	538.03	675.99	863.77	1009.9	1170.1	1311.2	1463.1	1533.5	1693	1844	1891.1	2117.3	2223.7	2321.5	2445.4	2511.8	2517.1	2604.1	2721.2	2767.5	2769.5	2947.6	2940.8	2983.7	2946	2969.2	2952.9	2994.3	3003.3	3001.4	3098.8	3034.4	3087.3	3193.6	3179.2	3112.8	2997.8	3032.2	3020.2
0.33502	8.7748	6.4349	16.417	0	0	0	0	0	0	0	7.1744	20.528	36.063	66.291	125.17	179.72	272.55	305.74	378.66	490.88	533.71	637.39	737.67	832.26	916.63	1085	1168.5	1263.8	1399.5	1488	1650.5	1772.7	1886.4	1875.6	2028.2	2048.8	2185.6	2333.5	2344.6	2482	2554.5	2632.6	2575	2606.8	2683.5	2707.7	2725.1	2775.9	2805.8
0	0	0	186.69	145.5	174.14	196.65	15.324	254.44	448.77	580.6	636.26	745.64	834.6	902.87	1117.6	1389.1	1500.7	1704.7	2409.8	1906.3	1835.9	2118.5	2229.8	2251.5	2905.7	2836	2668	2828.7	2918.4	2975.1	2924.6	3133.9	3795.5	3260.6	3172.3	3167.7	3308.9	3313.2	3425.7	3411.5	3510.5	3440.4	3553.2	3500.3	3704.8	2661	3628	3790.8	3690.5
0	31.779	0	2.1322	15.002	10.545	7.7884	107.5	160.16	317.57	417.53	539.33	739.38	749.36	1051.5	1146.5	1391.3	1642	1894.2	2133.7	2310.8	2550.4	2759.9	3012.5	3194.6	3322.6	3513.9	3710	3825.5	4124.9	4309.8	4371.7	4636.8	4736.4	4949.2	5259.2	5239.4	5444	5567	5717.4	5874.2	5237	5321.8	5439.7	5507.1	5566.9	5651.2	5655.3	5790.6	5768.4
0	0	3.0612	0.68291	6.567	3.211	4.5633	6.6172	30.884	63.149	108.8	165.94	221.48	305.05	404.33	537.67	707.49	843.79	973.82	1155.5	1276.1	1415	1558.9	1680.6	1765	1872	1950.3	1991	2105.7	2211.1	2312.6	2406.2	2458.7	2586.6	2629.1	2692.3	2833.6	2878	2957.3	3051.2	3020.5	3120.3	3146.1	3174	3186.6	3226	3301.6	3312.8	3349	3362.1
0	3.4368	0	9.5489	6.7596	6.5267	0	0.036352	6.8615	10.434	26.545	34.715	52.756	45.54	68.497	75.746	109.73	104.09	130.5	162.22	183.89	190.17	212.66	215.88	239.12	248.69	242.45	281.83	311.74	323.48	269.03	301.99	280.47	279.99	285.71	313.97	332.36	392.68	441.39	487.41	539.28	597.35	632.16	659.69	721.05	737.35	792.77	803.64	837.1	855.22
73.103	147.72	0	0	0	0	0	0	0	0	149.85	132.87	130.41	7.5704	0	17.672	19.305	54.102	61.544	88.619	99.089	122.03	142.53	139.12	138.6	170.57	167.1	228.32	215.94	210.01	183.43	253.23	268.72	275.62	295.7	323.6	317.2	337.52	330.5	344.36	277.73	324.78	363.16	454.27	425.69	436.08	414.07	423.3	440.27	450.62
0	0	0	72.891	125.71	238.27	264.62	386.03	371.8	425.27	511.57	451.45	482.83	619.02	769.38	824.46	962.07	1049.2	1179	1303.4	1310.5	1417.8	1613	1802.4	2050.2	2138.3	2227.6	2513.3	2616.6	2824	3049.4	3224.7	3433.6	3600.7	3969.1	4064.9	4402.8	4655.3	5075.8	5013.8	5490.8	5813.1	5953.2	5945.2	6234.6	6495.4	6601.5	6802.1	6832.7	6943.3
0	0	0	0	0	3.7512	30.487	61.643	113.98	203.36	235.31	339.63	386.72	479.91	556.1	574.67	643.76	716.97	717.72	913.2	939.78	961.36	1013	1083	1112	1168.6	1194.5	1281	1389.9	1413.8	1509.7	1574.3	1627.4	1700.1	1777.9	1655.1	1659	1731.6	1717	1919.8	1939	1939.8	2065.2	2033.2	2057.1	1935.7	2000.3	1997.9	2056.5	2096.6
0	0	0	0	23.765	12.852	92.241	184.19	407.59	649.25	947.39	1181.3	1512.8	1712.1	2204.1	2580.5	2898.5	3220.3	3483.1	3832.2	4189.5	4340.1	4366.8	4776.5	5137.2	5193.7	5459.2	5763.3	5929.5	6119.5	6316.3	6575.6	6409.5	6746.1	7130.6	7152	7234.6	7437.2	7738.5	7802.3	7741.6	7924	7940.7	8254.4	8312.7	8319.7	8477.2	8401.7	8585.6	8524.8
0	9.5699	13.008	0	0	0	1.3793	0	6.7705	23.075	35.365	55.279	59.562	105.63	129.63	196.77	219.51	283.52	336.55	399.35	404.48	445.02	520.65	558.07	541.42	586.25	612.8	669.66	674.96	719.86	709.56	790.96	783.58	821.47	848.41	864.32	860.99	886.35	881.86	860.72	874.04	931.38	974.78	1013.1	1042.2	1031.4	1089.2	1104.6	1107.4	1130
0	0	0	2.3125	2.676	2.8358	12.703	31.151	79.593	118.79	157.05	200.97	240.81	300.03	356.43	378.46	418.07	452.03	482.84	512.72	543.08	558.54	578.22	602.87	613.52	618.33	649.39	708.72	715.7	761.24	780.73	806.48	837.23	829.74	841.07	862.62	865.97	897.07	890.13	902.42	912.71	936.24	916.21	930.79	925.8	942.29	925.38	948.22	945.26	957.94
12.898	14.176	7.5904	0	0	0	0	0	0	0	0	0	0	22.189	83.594	219.24	390.79	569.62	827.37	1038	1244.6	1448.6	1727.7	1912.1	2182.8	2400.6	2604.7	2752.8	2893.7	3163.4	3335.7	3518.9	3711.5	3983.9	4009.3	4190.7	4365.8	4576.6	4717.7	4854	4975.2	5077.5	5301.9	5466.2	5618.8	5658.4	5710.1	5815.4	5832.6	6011.7
0	0	0	3.1432	53.435	53.812	63.01	54.644	86.201	86.8	128.73	124.92	150.37	138.71	137.93	0	0	0	0	0	0	0	0	0	0	0	0	0	0	0	0	0	0	0	0	0	22.022	16.393	76.608	96.717	185.62	262.58	355.1	377.65	526.6	534.94	548.02	638.51	1079.5	1130.9
2.1111	0	18.06	2.1712	12.246	0	0	0	82.974	181.55	303.78	418.16	549.81	657.11	842.04	1083.2	1218.6	1418.1	1645	1729.7	1929.8	2090.6	2200.5	2367.7	2480.9	2569.3	2676.1	2721.8	3024.8	2963.5	3231.2	3381.8	3511.2	3583.2	3705.2	3887.5	3999.9	4164.9	4360	4393.5	4486.1	4583.5	4801.5	4818.5	5010.3	5139	5104.1	5227.7	5266.7	5297
0	0	0	15.795	0	3.1184	36.849	14.874	27.253	63.218	23.892	38.263	60.652	130.45	131.98	203.71	229.33	280.28	358.62	406.93	543.31	598.32	719.32	868.89	949.93	1006.7	1135.3	1287.9	1439.6	1522.5	1628.2	1689.4	1570.2	1711.8	1855.3	1895	2114.4	2064.6	2178.9	2264.2	2284.7	2434.2	2575	2637.9	2674.3	2718.8	2831.7	2835.6	2960.7	2977.3
0	0	0	0	4.9766	18.817	98.347	289.43	387.81	795.28	1054.4	1362.8	1519.7	1760.5	2132	2430.6	2721.5	2960.5	3249.4	3219	3600.3	3614.2	3744.5	3855.8	4471.5	4475.5	4612.5	4755.6	4955.4	5104.8	5251.1	5368.2	5569.1	5795.3	5751.4	6005.6	6081.5	6236.9	6398.2	6498.9	6714	6777.2	6974.9	7028.7	7123.2	7170.3	7378.6	7405.5	7467.2	7611.5
0	0	5.0334	48.616	18.079	47.914	21.088	40.988	33.744	53.383	65.934	89.769	68.008	63.563	88.262	53.18	230.68	347.7	396.74	420.76	397.1	474.92	559.2	669.31	787.1	886.82	1008.6	1063.4	1148.8	1342.8	1518.6	1658.5	1824.6	2013.6	2205.6	2477.5	2774.9	2935	3079.9	3466.8	3575.2	3387.9	3391.9	3585.4	3630.5	3420.8	3441.3	3522	3608.5	3273.2
0	2.5043	0.03715	0	0	0	10.536	66.118	158.87	276.1	404.84	574.67	761.37	937.69	1152.6	1396	1642.1	1888.8	2117.7	2382.3	2565.7	2791.3	2978.2	3166.3	3384.7	3489.8	3580.8	3730.4	3821	4028.9	4076.9	4214.7	4346.6	4476.7	4407.5	4567.5	4606	4580.1	4745.1	4744.8	4798.8	4913.7	5014.9	4936.9	5079.8	5133.9	5054.5	5092.1	5262.8	5220.5
0	0	0	0	14.866	65.802	162.53	206.04	332.87	600.64	871.57	1135.1	1265.1	1708.6	1924	2325.7	2785.3	3069.3	3335.8	3504.7	4043.4	4366.7	4596.5	4620.9	4733.3	4786.5	4888.5	5135	5400.8	5600.1	5873.1	5951.4	5989.9	6112.5	6064.8	6289.7	6548.6	6662.2	6752.9	7020	7011.9	7238.7	7275.6	7467.4	7418.7	7532.3	7614.5	7728.9	7696.1	7891.7
0	0	0	26.589	9.3135	27.876	45.726	43.801	41.87	0	42.671	44.22	48.108	80.683	123.72	155.45	271.35	325.86	462.88	558.73	684.91	780.03	935.67	1032.5	1123.3	1258	1315.2	1443.3	1539.3	1654	1640.1	1802	1937.1	2057.5	2124.2	2166.1	2298	2353.7	2450.6	2545.2	2590.1	2677.6	2722.2	2800.6	2875.4	2957.6	3014.9	3098.5	3124.7	3200.8
0	24.714	29.074	0	3.1248	0	0	0	0	0	0	0	0	0	0	0	4.5264	122.44	151.17	231.53	305.79	385.26	471.15	579.12	639.43	745.35	814.22	967.21	1050.6	1117.6	1177.8	1345.7	1472.4	1517	1637.7	1692.3	1692.3	1748.5	1721.9	1920.6	1941.9	1923.1	1968.9	2077.2	2098.2	2085.5	2121.6	2127.5	2130.8	2305.4
1.0147	0	0.62459	0	0	8.8583	0.012736	36.174	67.806	108.44	148.31	191.07	251.14	279.13	321.02	370.6	429	512.67	585.61	638.43	710.7	724.7	786.2	827.54	906.41	958.06	1011.2	1045.4	1073.8	1130.5	1161.3	1207	1243.2	1287.7	1353.8	1400.8	1428.5	1466.9	1523.1	1573.7	1592.8	1664.7	1686.3	1740.2	1778.7	1791	1852.4	1965.1	1959.8	2000.1
0	74.547	0	49.908	16.703	0	27.568	0	101.71	52.855	86.232	90.976	126.81	140.3	152.06	228.89	294.62	344.89	365.54	440.68	465.34	572.05	718.35	734.41	791.7	884.06	937.04	1040.6	1118.5	1193.4	1263.6	1366.7	1607.5	1712.2	1690.1	1697.2	1853.8	1838.2	1909.9	2012.4	1990.6	2071.3	2052	2159.9	2121.1	2156	2229.1	2318.6	2351	2341.2
0	0	0	0	42.489	138.07	264.25	393.8	533.7	689.61	831.27	982.12	1138.6	1262.5	1444.2	1564.7	1682.5	1958.1	2153.6	2269.4	2341.6	2572.1	2713.4	2841.9	2944.4	3020.2	3060.7	3105.7	3238.9	3286.3	3393.1	3455.5	3396.2	3556.6	3520	3583.4	3610.3	3612	3690.4	3684	3706.8	3817.2	3838.5	3885.4	3795.1	3841	3830.2	4146.1	3848.9	3692.8
0	5.5273	2.6631	6.4086	0	0	7.8443	31.648	105.58	172.16	272.19	394.86	493.46	608.19	722.44	857.58	967.88	1122.1	1215.7	1304.8	1400.7	1478.6	1534	1642.1	1788.2	1890.7	1890.8	1990.7	2107.4	2160.2	2242.8	2244.1	2272.3	2366.9	2408.9	2435.2	2531.2	2572.9	2630.4	2656.3	2651.3	2735.4	2771.8	2811.7	2752.2	2805.2	2865.7	2924.2	2930.7	2969.6
0	0	0.43887	16.709	5.9269	0	0.16703	13.353	13.166	19.866	30.414	32.998	35.267	36.555	66.353	111.9	170.23	242.04	328.03	404.95	500.5	595.58	682.74	792.3	899.37	1011.2	1092.8	1164.1	1272.8	1383.9	1447.1	1558.6	1594.3	1748.4	1806.6	1858.8	1998.8	2039.4	2135.5	2245.5	2313.5	2416	2513	2569.8	2631.2	2670.9	2711.2	2793.6	2900	2957.8
0.59754	10.316	0	0	7.0184	0	11.1	46.221	127.54	265.46	359.96	513.93	615.37	780.73	985.54	1163.7	1328.5	1534.5	1746.2	1960	2097.7	2208.9	2374.4	2542.6	2788.8	2319.7	2936.3	3121.6	3225.2	3368.7	3453.8	3534.5	3506.4	3494.2	3656.9	3811.9	3838.6	3865.4	4018.4	4026	4043.6	4116.2	4250.3	4365.3	4284.2	4374.4	4329.8	4461.6	4423.5	4316.3
0	0	0	0	61.815	112.58	200.76	300.89	374.3	440.86	587.18	686.4	841.04	934.96	1014.8	1162.8	1217.2	1360.2	1396.8	1395.6	1496.7	1621.3	1678.7	1738.2	1852.6	1919.3	1970.5	2075.2	2124.2	2232.9	2249.9	2294.8	2349.2	2276.3	2392.2	2421.5	2484.1	2478.7	2504.2	2517.8	2584.1	2621.6	2655.5	2684.9	2757.6	2834.6	2839.8	2802.3	2842.7	2861.5
0	12.647	12.633	10.004	13.316	0	0.7589	10.262	10.338	1.6867	27.438	10.617	34.907	43.755	79.285	144.27	179.21	224.96	251.89	312.2	374.07	429.12	501.5	579.7	652.41	755.26	776.76	883.12	936.68	1029.4	1027.5	1102.8	1140.1	1274.4	1333.9	1359	1389.2	1288.3	1424.5	1464.2	1397.9	1492.6	1401.8	1465.7	1512.7	1472.2	1504.7	1600.3	1510.8	1584
0	0	0	20.912	3.881	5.1659	28.457	16.378	17.579	34.348	20.064	39.426	43.704	49.08	57.246	86.033	121.17	134.3	183.47	204.27	238.66	259.18	277.54	296.51	305.37	321.82	362.12	355.27	361.46	335.02	378.76	407.88	396.58	406.99	396.39	503.36	431.96	500.69	453.21	493.6	488.84	565.5	550.18	571.26	582.13	578.9	648.84	620.66	677.37	643.8
4.6119	13.419	7.5468	4.462	0	0	0	38.945	87.41	169.54	241.83	359.57	419.23	540.63	642.43	742.19	885.72	1027.7	1111.2	1257.9	1337.8	1447	1609.5	1609.4	1742.5	1785.8	1868.6	1893.5	2023.1	2157.5	2219.9	2290.7	2277.2	2371.2	2416.5	2532.4	2750.3	2834.1	2921.8	3026	3066.2	3386.6	3443.4	3605.4	3698.7	3934.6	3936.6	4044.9	4187.6	4189.8
0	0	0	30.568	4.7622	21.983	36.898	86.701	177.08	278.93	388.94	541.87	676.21	806.84	1034.2	1189.2	1335.4	1461.8	1601.7	1781	1775.6	1985.2	2041	2039.3	2317.2	2259.6	2337.7	2462.8	2478.4	2634.1	2639	2518.9	2617.2	2627.7	2781	2883.8	2901.1	2951.1	2995.4	3017.5	3034.5	2999.5	3054.2	3065.9	3059.4	3116.2	3086.5	3130.6	3152.6	3147.7
8.0463	17.986	2.4089	2.2651	0	0	14.116	10.399	54.118	114.63	171.49	234.08	309.28	424.6	514.81	679.52	853.35	1011.4	1277	1408.3	1638.6	1738.1	1945.6	2215.9	2368.2	2495.9	2563.4	2628.9	2877.4	3015.7	3092.4	3254.4	3408.6	3404.8	3606.1	3680.3	4142.4	4271.1	4709	4638.2	4785.7	4894.3	5009.2	5119.2	5241.2	5280.6	5392.8	5501.5	5640.9	5577.7
0	0	0	15.112	46.676	90.528	125.59	179.92	254.05	354.96	472.49	513.89	530.78	509.3	579.19	917.41	1005.6	1094.5	1161.6	1215.6	1255.4	1346.8	1440.6	1475.8	1575.9	1635.5	1726.6	1826	1853.4	1890.1	1921.2	1997.2	2022.7	2073.9	1971.7	2076.7	2142.1	2201.2	2242.3	2253.9	2274	2327.7	2346.4	2399.4	2405.9	2456.1	2465.6	2487.4	2479.7	2523.2
0	0	12.533	32.156	0	0	0	10.353	25.546	39.122	70.919	71.527	101.07	123.03	147.92	150.2	177.27	201.74	208.87	246.65	284.53	318.5	344.36	374.32	429.79	477.89	507.83	572.56	606.84	699.86	783.75	888.81	986.41	1095.7	1182.3	1259.1	1382.2	1476	1569.4	1674.9	1749.6	1825.3	1885.9	1948	2047.2	2068.1	2159.3	2213.3	2203.9	2282.3
0	0	0	49.353	57.685	109.73	149.01	190.02	215.77	237.83	304.73	262.86	264.13	265.17	250.52	220.33	246.26	258.39	274.09	343.76	400.21	366.16	434.37	167.15	217.87	395.21	349.93	318.01	305.47	390.79	402.88	429	435.31	437.72	496.29	455.39	499.38	471.41	532.41	547.53	572.26	585.72	551.95	519.98	623.73	547.22	630.31	590.47	623.48	571.64
0	1.6498	15.799	5.5469	0	0	24.518	45.07	48.004	121.34	201.73	263.99	359.51	456.94	550.58	655.67	775.99	840.46	943.86	1009.2	1188.4	1233.4	1352.3	1403	1457.2	1503.4	1662	1811.9	1861.9	1917.6	1857	2005.5	1989.6	2115.6	2211.6	2219.2	2283.9	2325.6	2350.4	2441.1	2495.6	2568.7	2640.5	2695.9	2660.6	2757.7	2751.2	2832	2907.3	2841.4
0	7.1602	0	23.461	11.196	5.2472	9.035	50.731	151.39	253.44	355.31	446.87	628.32	770.08	838.73	991.75	1137.2	1243.6	1416.9	1480	1559.6	1790.3	1905.5	2125.1	2249	2484.9	2597.6	2704	2923.7	3039.5	3347.7	3647	3047.3	3219.7	3237.2	3263	3522.5	3844.7	4035.3	4085.3	4293.1	4519	4702.8	4663.2	4824.8	4886.9	4939.4	5050.1	5257.2	5308.5
0	0	0	41.584	72.654	34.324	27.394	24.302	19.173	25.46	41.103	80.079	74.945	56.992	78.166	102.13	117.3	207.25	255.05	271.7	384.02	456.73	457.36	518.86	622.14	679.45	721.75	787.09	862.32	937.13	985.8	1083.9	1117.3	1204.1	1257.7	1267.3	1297.7	1396.7	1468.5	1526.1	1522.4	1651.1	1664.3	1621.6	1691	1690.2	1754.1	1791.6	1760.2	1828.5
0	0	0	7.5917	19.453	18.207	57.554	99.193	161.38	262.31	374.51	497.68	643.71	736.02	854.13	979.45	1053.4	1174.3	1225.2	1323.9	1404.4	1478.5	1577	1487.6	1581.4	1604.5	1674.1	1682.4	1748.9	1779.7	1775.4	1810.8	1839.3	1817.1	1836.2	1859.3	1908.7	1882.7	1842.1	1861.1	1865.7	1869.2	1876.2	1888.6	1907.5	1920.3	1885.7	1861.4	1896.9	1853.5
2.8727	0.078063	0	0	1.7084	0	1.9825	69.361	169.82	321.68	514.88	704.54	945.81	1158.5	1424	1679.9	1958.8	2309.2	2566.5	2815.3	3078.3	3265.4	3587.3	3686.6	4056.8	4592.7	4486.6	4587.4	4962.6	5161.8	5394.9	5544	5722.5	5915.1	6038.8	6214.8	6253.9	6484.8	6578.9	6783.5	6879.5	7044.4	7265.5	7297.3	7348.6	7544.6	7708.7	7393.6	7596	7639.2
0	0.82289	14.003	10.031	0	2.4277	4.7359	14.773	20.56	10.718	29.14	21.083	36.943	72.896	122.19	238.6	409.65	609.94	801.76	1021.1	1236.7	1462.7	1777.9	2015	2255	2632.3	2795.1	3081.1	3366	3607.3	3840.8	4001.5	4273.9	4372.8	4662	4821.8	4872.6	5113	5328	5377.4	5342.7	5546.5	5705	5733.3	5903.1	5957.8	6194.3	6190.2	6142.2	6176.2
0	0	0	0	17.439	88.928	208.26	308.1	509.09	625.32	965.38	1219.7	1453	1556.2	1812.8	2063.9	2280.4	2665.1	2854.4	3192.7	3496	3739.4	3820.6	4098.5	4356.8	4570.8	4871.8	4930.3	4997	5311.9	5379.4	5689.8	5732.9	6120.3	6094.8	6127.4	6320.6	6322.3	6529.6	6484.9	6682.3	6843.4	6927.4	6887.5	6935.7	7006.6	7188	7190.9	7399.3	7296.1
0	0	0	51.442	8.8463	298.3	96.164	462.02	542.34	502.47	522.15	447.46	405.75	548.07	597.49	670.57	755.49	790.1	931.07	1091.7	1262.2	1362	1627.8	1640.2	1965.7	2159.2	2082.2	2297	2584.3	2667	2806.6	3255.4	3383.6	3418.2	3618.2	3692.4	3754.1	3911.8	3923	4120.5	4101.6	4211.3	4365.2	4485.6	4497	4579.6	4519.6	4568.9	4609	4642.1
0	0	0	0	146.78	92.461	182.62	344.42	478.39	1087.6	1546.2	1894.9	1995.8	2241.9	2572.5	2734.6	3091.7	3297.3	3616.4	3789.7	4121.8	3827.8	4102.4	4277.5	4664.6	4809.7	4893.5	5024.5	5156.9	5409.1	5525.9	5694.2	6735.5	6889.2	7622.6	8204.7	8477.8	8581.7	8596.7	8552	8778	8940.3	9248.9	9262.2	9454.1	9467.5	9647.5	9835.7	9813.7	10060
1.5977	12.954	0.015604	3.0165	0	0	4.3798	31.376	60.866	105.76	139.51	197.14	281.19	360.21	433.08	496.43	565.84	634.82	709.44	795.57	879.86	891.9	966.21	1026.9	1129.3	1161.5	1233.2	1264.7	1261.8	1345.4	1371.5	1412.8	1419.4	1445.7	1503.5	1470.3	1502.3	1571.5	1598.7	1629.5	1727	1621.7	1732.9	1728.8	1730.4	1761.5	1672.3	1781.3	1718.9	1686.8
0	0	0	2.8786	150.01	70.878	156.19	293.99	476.95	654.48	856.97	1071.9	1231.7	1384.2	1531.7	1756.6	1905	2122.8	2210.7	2329.8	2444.8	2540.6	2663.9	2760.6	2826.1	2912.6	2926.3	2966.2	2986.8	3109.3	3135.1	3140	3134.8	3127.8	3112.8	3128.3	3113.9	3007.1	3011.8	2971	2880.7	2907.2	2857.8	2788.6	2700.1	2659.2	2568.4	2551.4	2501.7	2507.2
0	0	0	9.908	13.792	15.112	28.047	51.29	73.02	92.85	127.61	166.55	206.35	236	278.07	322.35	378.77	428	470.98	516.6	588.7	617.27	665.72	787.51	853.89	981.78	1112.6	1411.6	1502.3	1622.8	1842.4	1961.7	1975.1	2068.2	2077.3	2299.7	2271.8	2468.5	2622.1	2786.6	2930.2	3094.2	3223.4	3266.4	3594.2	3772.1	3798.4	3924.7	4064.1	4003.3
0	0	0	46.877	14.063	42.731	45.393	102.61	157.83	197.28	260.1	310.38	410.44	486.38	522.76	633.41	686.59	743.11	773.18	784.63	867.86	900.74	934.39	942.8	973.25	998.04	1001.9	1006	1016.5	1069	1069.3	1015.8	1039.7	1084.3	1109.5	1068.8	1077.8	1097.5	1084.5	1136.5	1153.1	1119.5	1116.8	1133.1	1160	1097.2	1144.4	1125	1117.8	1144.8
0	3.5833	0	6.2307	54.868	0	0	0.47629	35.627	72.938	199.16	192.86	146.96	199.4	238.12	303.23	380.17	486.14	539.46	641.41	686.32	824.28	918.63	958.68	1062.1	1233.9	1320.5	1465.5	1574.4	1759.4	1949.1	1998.1	2067.6	2194	2360.1	2455.7	2694.6	2697.9	2901.9	2961	3161.7	3452.7	3589	3699.8	3713	3692.8	3855.7	3690.6	3802.8	3808.6
0	0	0	0	73.408	47.954	106.99	95.792	160.44	174.94	239.03	198.65	228.96	316.99	346.95	414.63	475.63	517.62	566.17	1319.8	704.29	756	845.53	417.02	931.52	1612.9	1761	1919.8	1194.1	1360.5	1335.9	1294	2049	1400	1504.1	2142.3	1506.1	2145.2	1594	1624.3	1597.1	1646.3	1764	1770.2	1647.7	1678.6	1671.9	2371.8	1570.6	1591.3
9.8039	4.2156	5.7774	0	0	0	26.635	114.76	259.39	404.34	585.21	761.12	954.94	1102.5	1316.7	1458.1	1422.9	1671.7	1880.1	2315.6	2557.3	2717.8	2846.1	2855.5	3039.5	3076.6	3164.7	3223.6	3285.5	3421.4	3467.7	3633.5	3662	3762.8	3855.6	3817.8	3911.4	4053.9	4164.9	4339.1	4419.6	4534.2	4674.7	4798.5	4993.1	5034.5	5171.2	5151.2	5286.6	5261.5
0	0	0	46.732	6.4522	0	31.379	65.06	170	259.57	390.96	515.43	611.47	821.26	941.21	1136.5	1267	1421	1632	1768.2	1886.5	2084.9	2282.2	2445.8	2525.4	2661.2	2731	2760.9	2879.1	2910.8	3015.5	3206.9	3082	3084.6	3234.1	3274.4	3381.3	3426.3	3557.3	3536.8	3531.2	3613	3553.7	3595	3547.4	3691.2	3654.6	3615.4	3674.5	3749.7
7.1367	4.9067	0	9.4192	0	1.8104	0	0	0	0	6.8622	33.772	49.662	55.135	73.125	97.039	142.3	181.85	216.21	290.35	316.35	370.29	412.61	424.85	474.94	523.67	542.71	593.04	603.36	644.76	632.65	665.03	685.31	729.58	672.68	711.13	703.82	765.35	755.71	780.98	786.48	743.99	780.03	795.4	836.41	884.47	926.37	936.65	948.57	955.34
0	0	0	12.638	64.557	53.377	73.551	65.842	53.128	112.65	120.36	130.48	146.87	104.3	184.37	190.54	210.88	250.63	253.22	299.62	298.95	352.32	398.38	377.39	414.23	389.41	419.62	492.03	429.55	441.93	472.02	470.04	527.23	483.88	535.24	578.23	568.6	587.2	616.85	683.01	567.57	574.93	556.65	532.69	564.45	600.34	593.43	623.33	603.04	657.09
0	0	0	5.2489	11.914	10.722	30.178	59.529	110.29	174.23	228.7	263.48	393.49	495.54	585.35	667.56	786	887.05	978.23	1073.1	1164.5	1191.1	1315.2	1409.6	1466.7	1493.2	1505.5	1555.3	1539.4	1636.4	1680.6	1685.2	1672.4	1730.3	1752.9	1765.6	1774.1	1808.1	1794.8	1797.8	1833.6	1843.6	1844.6	1864.9	1854.7	1806.9	1836.4	1853.1	1881	1877.6
0	0	3.1597	0	2.544	6.1646	5.377	3.6728	5.741	7.534	0	0	0	22.28	80.155	175.85	291.13	450.15	579.59	769.1	902.26	1030	1272.1	1352.1	1427.3	1662.7	1853.7	2038	2231	2290.1	2485.8	2617	2791	2913.9	3037.8	3222	3464.3	3255	3201.3	3360.4	3287.6	3401.5	3584.6	3551.4	3502.6	3596.6	3729.3	3929.5	3790.3	3912.9
0	0	0	22.182	0	35.777	28.787	77.496	122.29	178.56	236.01	276.85	442.06	550.76	622.2	707.65	865.22	999.6	1040	1115.1	1256.4	1362	1475.9	1593.5	1693.4	1827.8	1927.6	1984.3	2009.7	2155.3	2275.3	2386	2289.2	2475.8	2616.7	2703.5	2761.6	2839.7	2883.3	2940.3	2961.9	2998.6	3022.8	3085.9	3106.5	3019.5	3145.5	3096.5	3136	3054.8
0	0	0	2.9545	0	29.35	28.961	58.165	120.92	197.11	293.98	398.27	491.69	577.85	678.34	817.99	935.8	1091.9	1184.3	1351.5	1409.2	1572.4	1631.1	1724.4	1789	1854.7	1924.3	2018.6	2082.6	2168.8	2216.5	2282.4	2342.5	2508.1	2431.7	2496.4	2508.3	2539.7	2586.2	2620.8	2637	2713	2781.6	2826.8	2870.1	2841.4	2880.9	2905	2901.7	2947.3
0	5.9072	10.732	0	0	0	1.3191	20.884	61.682	90.061	159.96	258.07	316.55	427.95	546.52	693.13	823.12	1042.9	1416	1635.3	1877.4	2434.8	2838.4	3020.5	2713	2975.3	3178.1	3362.7	3688.3	3992.4	4234	4501	4592	4890.1	5067.1	5249.3	5405.3	5539.7	5641.9	5641.1	5735.3	6022.9	6193	6510.9	6839.3	6977.6	7097.8	7233.4	7471.5	7600.6
0	7.3772	9.7424	4.5004	0	10.868	8.2568	32.76	58.031	88.604	158.44	210.79	239.39	283.84	377.03	462.54	609.05	713.62	872.11	984.67	1126.1	1259.6	1331.8	1414.4	1521.5	1643.4	1780.3	1813.1	1888.8	1963.1	2047.4	2120.8	2154.1	2276.7	2221.9	2245.5	2272.3	2222.5	2320.2	2237.1	2245.7	2320.5	2413.5	2353.8	2440.6	2410.2	2408.8	2474.2	2415.7	2408.9
0	5.618	0.39743	12.51	1.0493	0	1.1137	3.8201	15.751	4.4695	33.788	10.184	11.048	3.2364	27.879	37.388	52.269	141.02	193.27	226.18	207.38	261.58	305.94	367.77	483.38	724.81	683.7	911.61	833.34	972.66	1026.8	1195.3	1334.5	1596	1722.9	1880.3	1883	1844.6	2412	2438.9	2258.5	2589	2354.8	2580.4	2719.2	2698.3	2666.6	2848	2854.8	2940.7
0	16.068	0	19.429	9.7206	22.589	0	30.406	0	52.028	0	46.859	55.453	126.37	207.98	263.18	466.06	599.62	773.95	924.58	1106	1374.5	1524.9	1593.5	1958.5	2120.6	2164	2264.7	2214	2600.5	2734.8	2696.1	2776.9	2952.2	3092.3	3313.5	3276.3	3639.8	3619.4	3564.2	3729.2	3685.8	3812.7	3951	3904.9	3976.1	4075.2	4068.5	4011.6	4185.6
13.98	19.284	3.2439	3.6029	3.0493	0	0	0	5.5475	62.945	141.33	284.39	383.23	468.36	574.1	727	833.93	1025.5	1227.9	1355.9	1583	1668.1	1809.7	1786.7	1986.5	2115.6	2264.3	2367.3	2511.7	2592.7	2708.3	2841.6	2915.1	2906.4	2962.4	3023.4	3058	3172.3	3164.4	3272.8	3326.2	3374.9	3479.9	3461.2	3527.2	3534.9	3523	3598.6	3584.2	3678
0	0	6.1032	0.61699	0	2.9706	45.385	57.412	92.715	151.31	198.81	294.68	349.34	430.71	493.53	559.76	641.8	732.77	866.76	955.33	1040.7	1134.4	1193.1	1256.6	1332.3	1358.7	1380	1471.3	1489	1529.3	1527.4	1647.1	1651.8	1673	1694.6	1716.9	1773.5	1803	1793.8	1796	1744.6	1812.9	1831.2	1839.5	1809.5	1844.4	1827.9	1869.7	1842.4	1915.6
0	0	0	4.6527	14.23	41.777	72.286	126.82	200.52	317.86	429.7	581.76	690.19	864.11	1077.4	1280.5	1550.4	1856.2	2094.6	2378.3	2658.5	2961.1	3226.9	3434.6	3759.6	3915.6	4124.8	4352.7	4521.9	4747.8	4961	5097.6	5252.6	5363.6	5575	5600.2	5956.9	6215.1	6495.1	6554.2	6695.4	6732.1	6832.7	6978	7311.8	7546.3	7796	7937.7	7972.2	8048.1
0	1.1548	11.167	0	0	0	21.16	37.637	61.829	97.453	149.82	203.52	274.92	323.66	377.68	451.45	504.71	536.06	591.84	625.93	708.07	895.2	979.12	1064.6	1146.3	1076.8	1105.6	1427.6	1501.6	1584.5	1616.6	1762.7	1590.5	1763.7	1828.9	2077.6	2136	2096	2170.1	2266.7	2302.4	2329.3	2264.8	2403.3	2496.6	2567.5	2381.1	2393.7	2379.4	2446.1
20.196	10.364	8.9915	0	0	0	0	66.335	161.67	274.35	386.66	676.93	715.6	814.5	1010.4	1119.4	1225.8	1371.9	1458.2	1696.3	1800.4	1943.6	2065.5	2146.9	2212.2	2343	2403.6	2528.8	2735.7	2900.1	2904.6	3072.4	3851.8	3369.8	3480.8	3641.6	3763.3	3912.3	4081.8	4264.6	4360.2	4430.1	4662.4	4757.8	4677.2	4850.7	5125.1	5273.4	5599.2	5536.1
0	0	0	0	0	11.836	31.804	57.01	84.35	104.76	135.25	118.34	112.77	134.17	147.7	222.23	218.55	317.93	360.21	434.66	464.11	548.41	601.14	636.75	686.61	782.21	810.34	879.1	875.63	866.47	993.16	734.4	780.42	846.14	811.17	798.49	823.43	817.12	856.31	901.22	890.5	974.19	1010.3	1113.4	1131.9	1182.1	1207.1	1257.3	1305.3	1337.3
0	0	3.0448	5.921	5.4262	5.9379	8.461	14.688	24.352	20.09	35.815	53.217	54.61	62.912	68.419	62.167	68.631	81.827	93.473	88.74	100.71	104.25	102.08	102.63	95.362	100.92	105.92	120.89	127.33	151.43	176.66	201.71	227.04	269.89	313.16	338.23	376.13	421.78	436.38	521.15	521.31	555.54	557.59	573.29	611.49	630.06	645.93	644.94	645.36	693.07
0	0	0	25.338	94.947	0	7.4309	9.8202	124.04	205.38	360.85	458.5	658.01	784.92	897.92	1113.1	1258.4	1419.1	1532.4	1682.5	1721.6	1886.1	2058	2093.8	2196.2	2312.4	2345.2	2449.3	2523.6	2570.2	2648.1	2668.6	2765.7	2843	2826.4	2871.2	2911	2917.2	2958.5	2982.3	2985.2	3062.2	3084.2	3049.4	3012.4	3050.1	3048.6	3156.7	3125.3	3176.8
11.276	8.5222	0	0	0	0	9.7063	19.988	149.6	219.15	329.8	453.59	574.85	749.86	872.35	1053	1221.6	1367.6	1481.8	1650.2	1790.3	2096.5	2117.4	2123.8	2421.3	2472.4	2542.3	2712.1	2625.8	2846.5	2828.9	2905.3	2884.9	3002.1	3013.3	3009.2	3051.1	2956.8	3129.8	3161.1	3516.4	3149.5	3154	3117.4	3106.9	3418.3	3205.8	3204.4	3454.5	3333.8
0	0	0	1.6354	2.9894	0.96508	21.663	30.681	48.234	57.997	77.902	103.63	130.75	154.11	194.72	235.87	308.03	317.92	358.79	409.24	413.47	451.39	480.26	561.96	597.01	647.64	720.86	726.02	784.19	874.33	904.34	1002	1020.3	1046	1137.5	1198.5	1308.9	1402.6	1365.1	1502	1504.4	1588	1619.2	1733.4	1713.4	1770.2	1810.7	1829.4	2040.7	2046
0	11.63	0	0	0	7.8934	9.7897	73.956	132.65	223.74	307.85	377.26	491.73	606.01	734.71	801.93	930.64	1025.9	1107.5	1182.9	1244.7	1305.3	1337.5	1359.7	1446.9	1428	1488	1522	1525.4	1567.3	1594.8	1590	1585.4	1578.4	1619.5	1629.4	1696.5	1656.7	1655.7	1690.6	1695.4	1683.7	1684	1682.9	1693	1665.1	1677.2	1689.1	1649	1622.1
0	0	0	9.3561	38.586	67.728	108.02	154.73	246.76	376.11	506.58	605.17	737.3	755.91	919.17	1024.7	1110	1144.9	1193.2	1267	1492.2	1598.5	1653.9	1712.1	1735.4	1811.4	1787.6	1893.8	1868.8	1721.3	1717.9	1781.7	1801.8	1719.6	1800.5	1754.7	1812.1	1881.7	1909.2	1982.2	2047.1	2162.5	2223.9	2249.4	2299.2	2394.9	2405.4	2443.6	2450.2	2521.4
0	0	0	0	12.183	40.761	65.595	150.05	235.8	310.65	504.55	533.38	739.5	762.28	862.62	1151.1	1225.4	1338.3	1659.5	1936.5	1692.6	1819	2267.3	2029	2175.7	2487.1	2585.6	2651.1	2556.1	2667.1	2750	2783.7	2842.5	3001.4	2956.8	3190.8	3116.5	3420.1	3055.3	3243.1	3221.4	3266.9	3288	3217.8	3224.5	3360.9	3537.8	3644.1	3465.7	3595
0	0	0	0	26.358	48.65	94.926	168.91	256.67	367.89	445.26	577.11	662.18	761.33	888.99	963.53	1092.7	1161.4	1277.8	1354.5	1504.7	1572	1616.2	1678.1	1823.2	1790.6	1807	1767.7	1833.9	1865.2	1906.6	1974.4	1979.7	1986.1	2070.9	2108	2177.2	2216.5	2281.3	2411.5	2425.3	2456.2	2461.4	2504.2	2568	2579.3	2633.1	2661.2	2641.4	2635.9
0	0	0	2.446	10.476	12.619	25.927	50.478	144.72	247.19	386.24	518.58	694.36	793.78	978.37	1123.6	1263.1	1367.3	1552.4	1673	1845.7	2017	2070.9	2116.9	2123.3	2195.4	2297.8	2343.4	2442.1	2489.3	2342.5	2364.7	2334.3	2324	2269.2	2264.8	2238.5	2232.6	2162.9	2173.1	2231.5	2156.6	2174	2225.2	2219.3	2215.3	2114.3	2137.5	2106.8	2078.3
0	0	0	18.237	35.543	38.948	53.179	57.268	90.068	109.09	126.73	155.98	173.63	206.23	243.81	287.41	348.75	354.54	415.38	445.72	437.59	503.99	492.07	546.28	603.47	626.88	641.46	638.47	655.06	700.45	723.01	760.73	821.95	825.21	735.77	818.63	850.08	813.14	878.77	867.32	856.1	896.56	878.9	859.71	857.83	859.67	873.85	837.87	842.99	769.12
33.502	26.217	0	7.1833	12.727	0	0	0	16.161	0	0	0	0	1.3789	4.9704	79.452	137.14	233.15	254.25	295.25	392.91	465.32	627.03	673.8	815.98	866.99	995.36	1076	1154.8	1281.4	1407.1	1479.4	1618.1	1784.6	1906.6	2053.6	2167.7	2293.2	2448.7	2644.1	2825.2	2960.7	3037.9	3150.6	3303	3452.2	3471.6	3484.5	3539.9	3631.1
0	0	32.198	0	0	42.188	16.796	60.186	70.452	97.586	98.584	134.55	184.84	256.7	365.14	459.27	160.58	239.31	301.87	392.27	467.49	581.62	717.12	952.16	1142.5	1458	1552	1668.8	1729	1766.8	1630.4	1625.6	1555.2	1613.8	1694.1	1693.4	1699.9	1729.2	1758.9	1841	1823.4	1817.6	1820.7	1820.3	1792.6	1809.3	1859.4	1862.5	1840.8	1849.7
0	0	0	27.284	55.138	5.7238	111.8	178.35	394.81	579.9	775.42	972.91	1242.9	1534.1	1742.8	1961.7	2298	2628.7	2793.3	3153.9	3288.3	3577.7	3907.3	4041.8	4437.9	4600.4	4644	4928.5	5382.6	5487.4	5617.9	5791	5749.6	6185.5	6176.4	6405.2	6684.7	6713.1	6738.7	6839.7	6877.1	7138.1	7230.5	7308.1	7458.8	7574.4	7694	7818.8	7744	7890.4
0	0	23.664	12.644	12.323	25.816	0	11.788	56.574	133.58	238.47	294.92	349.44	463.75	590.23	753.47	959.21	1149.3	1311.7	1446.7	1631.7	1939.1	2179.8	2220.9	2671.5	2760.5	2631.4	3014.9	3298	3244	3132.8	3284.6	3263.6	3236.6	3553.2	3398	3408.7	3463.2	3527.8	3528.4	3609.3	3671.4	3687.5	3799.5	3849.6	3820.6	3867.9	3911.5	3879.9	3859.9
0	0	0	0	3.33	28.76	71.083	117.8	189.33	256.53	341.68	361.13	460.8	526.06	594.7	694.82	764.92	856.49	781.49	958.19	1030	1131.7	1197	1232.2	1301.4	1329.3	1389.9	1430.7	1455.6	1496.5	1607.7	1573	1612.1	1746.6	1719.6	1731.1	1759.5	1791.5	1788.9	1797.4	1782.6	1913.9	1803.6	1908.1	1879.4	1880.9	1960.3	1979	2036.7	1972.9
0	9.8037	2.3442	4.6307	0	2.6987	0	12.189	18.387	46.964	57.801	72.056	131.76	192.37	234.46	302.7	372.26	431.96	477.81	583.35	636.22	708.36	707.99	717.61	821.83	829.19	871.66	866	928	976.84	959.19	1021.3	985.42	992.81	1023.5	1050.3	1145.9	1246.3	1285.6	1384	1447.7	1482.7	1580.5	1597.5	1669.4	1763.7	1776.5	1868.9	1932.4	1972.8
0	0	11.1	0	0	0	12.702	13.26	39.331	91.275	139.79	188.49	253.13	318.53	403.46	486.88	568.76	648.35	691.8	769.21	822.45	860.96	937.04	970.4	1013.8	993.64	989.73	1046	1059.4	1064.1	1066.1	1147.3	1191.7	1204.3	1242.5	1282.7	1301.6	1386.4	1420.7	1501.6	1498.6	1614.3	1654	1761.1	1817	1924.3	1952.1	2053.2	2096.8	2234.8
0	0	1.867	0	0	2.9633	23.75	32.803	61.425	84.8	141.43	161.09	197.92	252.18	299.34	332.82	403.23	522.83	600.42	624.16	680.09	677.58	747.93	776.59	802.04	866.81	886.15	967.74	952.36	987.96	999.99	998.4	1023.4	1044	1059.7	1076.1	1131.3	1136.4	1155	1176.5	1170.7	1213.5	1262.9	1276.6	1293.1	1314.4	1324.6	1395.1	1421.9	1456.1
0	0	2.5751	0.33319	2.2456	10.822	22.107	25.518	32.76	58.563	87.083	124.66	123.18	186.56	289.89	419.35	626.1	832.48	1098.2	1360.5	1584.4	1793.9	2203.9	2422.4	2686	2987.9	3185.2	3577.3	3745.8	3991.5	4283	4509.4	4686.3	4940.3	5326.9	5436.2	5761.9	5999.7	6243.1	6513.3	6815.4	7069.2	7276.8	7280.6	7823.2	7850.3	7986	7987.9	8120.9	7786
0	0	0	8.5531	4.8137	0	1.6106	18.425	25.79	34.654	52.389	64.959	80.05	98.643	120.01	159.27	195.04	247.22	303.6	365.39	435.74	505.09	572.53	644.3	731.7	810.35	894.76	980.06	1054.2	1145.1	1176.8	1284.8	1335.3	1382.9	1437.1	1491.5	1481.3	1564.6	1619.7	1647.4	1681.2	1679.9	1701.5	1713.3	1716.7	1739.7	1579.1	1676.4	1717.3	1718.3
0	0	0	207.75	315.91	0	19.743	12.286	75.176	161.1	247.49	187.16	350.43	558.98	685.33	872.58	997.2	1197.3	1236.6	1656.5	1881.8	1973.4	2251.7	2493.8	2674.4	3086.5	3146.5	3410.1	3679.1	3707.9	4091.5	4458	4607.9	4773.7	4985.3	5195.2	5476.5	5653.9	5975.2	5991.5	6199.5	6327.3	6434.9	6737	6852	6939.5	7170.9	7375	7399.6	7453.8
0.0579	22.355	0	0	0	0	14.094	7.7557	71.918	15.451	38.996	39.462	15.911	28.053	40.219	85.403	97.252	149.45	209.89	272.49	395.83	462.36	589.28	659.89	787.82	845.88	903.78	1003.2	1101.1	1231.9	1306.4	1333.2	1339.1	1454.1	1465.7	1544.2	1653	1631.7	1680.3	1678.1	1756.6	1788.8	1815.9	1830.2	1803.9	1857.9	1823.6	1831.7	1808.4	1816.6
0	15.641	0.47383	9.5496	9.7138	0	0	0	0	11.93	0	13.724	36.958	59.695	91.139	176.54	291.42	365.03	500.17	627.89	729.98	650.77	652.9	741.65	834.89	908.6	982.59	1058.2	1136.6	1169.1	1332.5	1444.7	1577.1	1683.9	1816.5	1982.4	2083.4	2297.8	2467.6	2649.2	2817.6	2966.3	3128.4	3383.2	3509.6	3644.6	3753	3876.8	3901	4138.6
0	5.6464	5.296	7.8548	0	0	0.66699	12.938	28.112	48.204	62.388	79.973	96.292	111.86	138.23	170.27	189.46	224.66	249.1	260.68	263.68	298.43	293.35	328.45	339.27	378.73	367.54	417.42	430.5	460.83	457.83	500.83	514.81	551.59	531.12	538.8	611.04	604.5	603.92	629.13	643.67	673.57	670.57	682.4	664.94	686.18	689.34	718.32	734.23	784.93
0	0	0	10.297	31.846	16.798	46.819	71.523	107.61	174.36	297.72	451.03	567.66	760.36	883.99	1112.5	1319.1	1547	1514.3	1846	2277.6	2422.3	2700.8	2995.3	3304.2	3492.6	3397.6	3964.4	4128.8	4317.6	4497.6	4801.2	5064	4846.6	5317.1	5166.4	5575.9	5623.4	5832.8	6139.4	6264.9	6659.6	7020.2	6876.8	6658.6	6305.9	6447.6	6716.9	7379.4	7495.5
5.1776	0.9085	8.5867	0	0	0	25.523	127.33	230.22	379.42	543.64	721.84	844.72	1002.3	1186.9	1363.8	1526.1	1744.5	1870.7	1934.3	2113.9	2241.3	2393.2	2493.9	2668.3	2839.4	2894.7	2985.7	3133	3167.7	3303.7	3279	3481.4	3552.8	3554	3536.5	3665.5	3594.5	3635.9	3713.2	3783	3761.8	3743	3799.3	3946.7	3855.9	3867	3858.5	3756.8	3846.4
0	0	0.88113	7.7781	4.6392	6.9921	14.288	19	39.777	65.529	115.87	170.87	245.72	315.35	516.55	639.12	679.24	772.23	854.7	921.79	791.37	867.77	949.76	1043.7	1110.6	1220.8	1278.5	1363.3	1399.8	1492.1	1530.2	1620.3	1663.2	1714.8	1738.8	1793.6	1829	1891.9	1892.7	1946.8	1954.5	2020.2	2010	2054.2	2016.8	2050.9	1972	1980.4	1982.4	2045.2
0	0	0	2.7919	6.3572	14.761	1.5286	30.64	44.087	106.1	143.2	237.86	300.44	385.11	504.05	602.25	726.22	859.94	979.97	1047.4	1273.9	1322.9	1402	1499.5	1631.5	1666.9	1748	1813.2	1925.5	2028.6	2061.9	2168	2294.1	2320.2	2432.4	2496.4	2628.4	2781.2	2868.4	2976.2	3090.8	3174.1	3249.4	3314.5	3393.6	3455.4	3538	3556.5	3575.2	3690.9
18.324	17.773	0	19.621	0	0	0	0	0	0	0	17.892	14.478	73.628	116.41	161.79	185.29	239.87	266.11	425.25	554.04	429.87	462.24	520.68	570.14	561.44	666.3	713.9	744.06	846.89	819.7	876.4	821.83	874.95	883.19	929.73	1003.4	1534.4	1717.6	2079.1	2429.8	2517	2595.8	2697.2	2738.1	2795.7	2863.1	2934.1	3014.7	3114.2
0	0	0	52.951	67.461	124.97	161.13	213.9	256.55	255.63	410.63	470.31	518.38	683.6	728.03	921.02	1085.7	1316.3	1465.1	1659	1844.7	2002	2133	2311.4	2365.4	2522.9	2540.5	2624.2	2666.4	2766	2870	2927.5	2932.1	3001.2	3127.5	3130.7	3188.9	3416.2	3375.5	3489.3	3529.1	3627.7	3628.3	3739.8	3681.9	3734.9	3754.5	3709.2	3763.8	3699.6
0	26.936	0	10.256	0	0	12.347	17.92	129.43	162.02	245.86	401.69	494.98	617.56	765.87	754.62	886.07	892.96	705.44	788.13	847.44	901.43	968.5	1048.4	1132.8	1134.9	1175.1	1280.3	1318.6	1416.6	1451.3	1474.3	1543.8	1626.3	1626.9	1720.7	1704.2	1749.2	1835.3	1884.6	1957	1996.5	2013.3	2021.4	2047	2123.1	2141.4	2145.1	2164.7	2143.1
0	0	0	24.684	248	80.202	83.034	45.355	130.3	235.36	450.96	563.37	739.76	852.85	1034.5	1253.9	1368.5	1575.2	1753.3	1805.7	1998.9	2194	2352.7	2373.8	2479.9	2497.6	2626.4	2718.4	2926	3052.4	2988.2	2958.8	3032.9	3047.1	3150.8	3184.2	3187	3148.6	3132.7	3111.5	3143.8	3216.3	3263.3	3390.2	3303.3	3325.4	3272.1	3336.3	3337.3	3354.6
[truncated: 78 more columns]
