# Supplementary material for: Limits on information transduction through amplitude and frequency regulation of transcription factor activity
Source: eLife. 2015 May 18;4:e06559. doi: 10.7554/eLife.06559 (PMC4468373; doi:10.7554/eLife.06559)
Supplement: Supplementary file 1. — Raw single-cell time-trace data for HXK1 (15259 cells), SIP18 (21242 cells), pSIP18 mut A (18203 cells), pSIP18 mut B (17655 cells), 1× reporter diploid (21236 cells), and 2× reporter diploid (19222 cells). The data are also available from Dryad Digital Repository (Hansen and O'Shea, 2015). DOI: http://dx.doi.org/10.7554/eLife.06559.014 [file elife06559s001.zip › source_data/HXK1_FM6_10minINT_690nM.txt]

28.235	0.14733	0	0	0	0.37984	0	28.585	48.888	109.18	173.27	257.1	389.53	632.53	589.25	652.72	788.42	842.95	991.58	1077.2	1200.3	1271.7	1240.8	1264.3	1366.7	1429.4	1629.3	1561.2	1582.5	1519.8	1543.1	1619.2	1585.5	1589.1	1612.7	1391.7	1180.9	1155.4	1067.6	1077.9	1029.7	1066.8	1020.8	1058	1064.4	1051.5	988.05	1146.5	1056.3	1013.8
0	8.5467	7.5787	0	0	2.0628	10.3	51.385	93.006	182.79	264.25	348.14	397.32	462.41	538.18	587.09	691.02	827.15	917.46	972.39	1058.2	1140.8	1199.2	1331.2	1471.8	1538.8	1686.1	1714.1	1827.2	1905.7	2017.5	2150	2196.2	2332.7	2436.9	2461	2623.9	2680	2766.2	2818	2935.1	3009.2	3085.7	3142.3	3299.3	3328.7	3445	3381.4	3420	3488.6
0	0	0	0	17.087	36.035	15.729	66.413	115.57	149.92	181.09	189.18	265.89	335.54	466.65	554.19	663.64	731.61	874.88	975.46	1055.7	919.4	924.58	959.44	944.72	717.89	989.42	907.12	1137.2	1129.6	1646	1579.4	1643.4	1691.7	1702.5	1640.7	1714.3	1644.8	1669.4	1589.5	1788	1718.7	1888.1	1940	1920	1887.5	1864	1999.1	2058.8	2012.1
0	0	0	0	0	111.62	276.73	498.01	753.48	1093.2	1382.6	1759.6	2137.7	2474.1	2851.8	3176.6	3454.9	3829.8	4077.9	4251.6	4652	4879.4	5033.9	5210.4	5456.1	5531.8	5760.4	5895.8	5969.3	6099.8	6366.6	6390.6	6388.1	6481.3	6649.3	6682.9	6691.3	6925.2	7021.2	7238	7207.3	7300.1	7404.3	7430.9	7583	7682.9	7458.9	7600.5	7654.9	7661.1
0	0	0	24.876	48.409	0	107.49	174.94	239.74	278.63	314.08	404.73	482.1	569.24	719.64	813.06	955.39	1037.3	1228.6	1380.1	1535.6	1687.6	1820.2	1981.4	2137.5	2256.6	2399.1	2503.2	2583.1	2679.8	2841.3	2852	3014.9	3077.8	3128.7	3192.6	3217	3301.8	3347.5	3366.1	3393.6	3454.6	3494.2	3524.2	3555.9	3545.9	3525.9	3545.4	3541.7	3573.6
0	0	2.5663	0	11.565	11.421	25.69	11.495	14.48	2.3238	11.143	17.788	35.932	74.811	131.43	227.9	336.74	334.72	426.02	520.01	658.67	788.06	1101.3	1009.6	1098.8	1177.6	1247.3	1290.7	1677.2	1475.7	1562.2	1647.5	1677.7	1709.1	1919.3	1782.5	1861.6	1921.1	1996	2018.3	2069.8	2116.5	2181	2191.5	2260.1	2286.8	2334.4	2394.7	2350.7	2419.7
0	5.3761	4.627	0	0	0	9.5393	44.962	101.79	188.8	301.76	390.45	528.2	694.07	888.51	1092.1	1265.6	1446.8	1598.3	1989.8	2153.9	2363.1	2354.2	2798.6	2918.2	3101.7	3294.7	3356.9	3538.4	3664.9	3794.8	3827.6	4088.8	4141.5	4086.8	4199.1	4572.6	4732.6	4830.6	4927.7	5123.4	5182.2	5334.3	5404.8	5482.4	5535.5	5588.7	5667.8	5711.3	5783.7
69.782	41.238	0	0	0	0	26.288	26.768	16.782	138.23	182.9	222.46	252.32	302.84	412.66	482.24	644.26	579.83	666.53	746.6	820.35	896.46	855.07	797.72	817.99	915.99	997.71	939.89	1008.6	990.06	1091.1	973.98	887.38	997.23	1063.3	1030.1	1017.8	994.44	1086.4	1122.8	1147.3	1385.2	1536.9	1656.2	1620.9	1623.3	1615.1	1640.4	1842.7	1847.2
0	4.7261	1.9944	0	0	3.59	8.6729	14.976	24.239	47.588	63.347	95.443	147.75	182.24	214.84	291.49	365.29	473.57	521.23	601.69	644.41	710.48	762.76	872.17	997.74	1056.8	1144.5	1203.9	1371.9	1459.6	1569.7	1664	1854.4	2036	2124.7	2306.2	2382.1	2512.7	2749.1	2861.7	2924.4	2956.5	3099.1	3257.5	3400.3	3535.7	3642	3704.8	3736.2	3719
0	0	9.2096	0	6.4268	25.381	7.7452	55.288	68.773	121.37	175.27	254.25	315.03	413.6	509.42	571.75	641.48	724.7	801.7	893.8	928.67	1017.6	1106.1	1215.2	1320.3	1353.7	1403.2	1537.1	1617.2	1714.9	1821	1904.7	2000.5	2098.9	2197.7	2365.6	2405.5	2474.1	2614.5	2706.8	2788.4	2868.1	2945.2	3064.3	3161.5	3198	3330.5	3380.5	3399.7	3489.9
0	0	10.452	32.056	19.228	43.557	68.139	68.272	140.05	296.78	392.24	585.23	714.09	828.16	1034.5	1239.8	1374.5	1581.5	1761.8	1909.6	2058	2395.6	2465.5	2569	2677.8	2778.2	2872.1	3029.7	3239.5	3166.6	3280.3	3519.5	3429.4	3646.6	3408.2	3524.3	3494.9	3478.7	3726.6	3674.8	3736.9	3673.9	3673.9	3793	3830	3865	3933.3	3784.2	3718.2	3660.3
0	0	0	9.1701	15.093	11.321	14.347	35.064	59.685	138.25	232.24	312.01	371.55	434.85	545.75	735.77	875.71	915.63	1035.7	1130.7	1226.8	1341.9	1387.4	1394.7	1516.8	1616.2	1708.3	1773	1854.2	1886.2	2015.3	2077.6	2168.8	2255.8	2290.3	2314	2356.3	2429.3	2550.8	2635.3	2701.7	2770.5	2805.9	2842	2878.8	2949.9	3015.3	3016	3043.4	3049
0	1.3985	13.808	33.185	0	0	0	0	0	4.8875	34.893	13.66	26.17	19.34	27.735	34.407	55.175	87.848	144.51	197.21	308.94	373.41	501.53	650.53	802.55	994.29	1203.9	1377.6	1601.7	1741.7	1966.6	2060.3	2227.6	2387.7	2565.6	2681.4	2780.2	2975.6	3225.9	3427.3	3587.9	3667.9	3769.5	3895.5	3975.7	3940.5	3986.7	4077.7	4204.7	4152.5
14.737	20.085	2.4463	0	0	0	10.762	0.37756	2.4832	24.499	26.386	52.522	11.663	45.276	85.274	149.51	206.1	269.7	340.8	401.55	469.48	555.65	591.66	660.15	794.14	825.97	925.82	978.62	1000.8	1056.7	1070.1	1144.3	1227.3	1280.4	1304	1295.8	1352.5	1433.2	1478.8	1508.2	1532.5	1596.1	1622.9	1666.5	1729.7	1803.9	1803.9	1793.8	1824	1875.4
0	0	0	0	0	37.467	61.213	37.902	62.194	46.449	43.775	41.883	39.536	88.457	170.63	225.76	319.88	418.5	577.6	722.85	844.1	941.82	1058.3	1175.4	1298.4	1248.8	1353.8	1526.4	1543.4	1656.4	1807.9	1860.5	1986.6	2073.6	2094.4	2159	2226.5	2321	2419.8	2390.2	2404.9	2579.9	2543.7	2538.5	2672	2605.8	2657.1	2698.9	2693.2	2765.3
0	13.78	0	9.0083	0	25.08	11.645	21.364	79.501	144.74	186.46	268.22	329.01	433.01	520.98	537.88	646.86	767.34	819.4	882.22	964.83	1068.5	1131.8	1166	1239.7	1190.1	1302.4	1381.3	1473.9	1517.1	1606.8	1699.7	1699.1	1818.1	1704.3	1918.9	1909.8	2054.2	2072.9	2179.7	2202	2216.3	2303.5	2368.9	2405.1	2353.1	2430.1	2542.8	2531	2567.3
3.6227	5.5882	3.9193	2.9288	0	0	0	0	0	0	1.8103	3.0038	20.026	61.539	96.957	170.7	273.74	355.28	469.33	616.85	734.87	876.35	1048.1	1174.8	1276.5	1426.2	1566.8	1730.3	1926.5	2039.3	2209.3	2278	2458.3	2572.2	2693.3	2789.4	2877.4	2967.9	3045	3088.5	3168.4	3201.7	3277.4	3347.7	3300.3	3237.5	3265.4	3391.7	3380.5	3444
0	0	0	0	33.958	68.459	103.32	149.28	204.13	293.81	363.1	474.2	556.05	635.12	762.52	841.64	949.26	1042.8	1165.9	1286.5	1399.7	1520.9	1563.5	1638.4	1767.6	1822.6	2036.9	2097.7	2124.6	2171.2	2356.5	2379.1	2419.2	2479.4	2455.3	2540.2	2607.8	2647.7	2667.3	2686.5	2713.5	2824.4	2771.3	2823.8	2829	2811.9	2802.4	2759.7	2829.8	2831.9
0	0	0	4.2539	8.8815	11.226	26.892	40.693	53.261	93.167	190.8	160.69	211.26	244.67	309.14	501.72	613.48	528.66	604.6	702.44	762.73	794.77	849.87	936.2	1045.8	1182.9	1275.9	1465.9	1630.5	1810.3	1944.7	2122.5	2385.6	2613.1	2728.9	2821.5	2996.4	3017.8	3366.2	3582.7	3836.9	4026.5	4110.4	4447.3	4688.2	4922.9	5132.2	5197.1	5196.8	4751.3
0	0	0	11.648	55.116	50.969	51.335	59.687	48.608	88.55	82.757	72.215	69.925	94.7	107.85	104.49	143.83	200.19	206.66	206.14	246.16	260.96	268.38	300.05	349.87	389.9	404.02	464.18	478.81	559.91	548.81	639.82	696.53	717.81	806.87	808.14	905.01	903.86	948.71	1016.3	1100.9	1124	1194.5	1273.2	1296.9	1318	1306.1	1356.4	1303.7	1282.2
0	10.904	0	0	0	2.4739	60.471	137.44	288.27	500.31	707.84	947.07	1198.1	1470.6	1673.4	1801.2	1980.7	2189.1	2362.9	2580.5	2815.2	2940.9	3018	3229.3	3433.8	3501.3	3634.1	3807.9	3861.3	3927.7	4223.3	4241.5	4208.6	4307.8	4377.7	4398.2	4533.4	4674.3	4472.7	4532	4570.3	4560.8	4578	4496	4588	4550.1	4599.8	4477.1	4474.1	4500.8
0	2.0406	0	0.41705	0	0	10.857	35.908	72.698	131.61	179.4	261.09	342.76	460.15	654.19	861.63	1037.6	1257.7	1430.5	1565.2	1761.4	1924.8	2034.3	2228.3	2379.3	2552.7	2782.2	2757.9	2713.9	3072.4	3213.2	3445.5	3590.8	3731.2	3865.6	3973.3	4133.7	4227.4	4374.7	4578.7	4716.4	4847.1	5010.1	5167.1	5202.6	5261.6	5422	5335.9	5468.2	5569.7
23.628	4.3213	0	0	4.0984	0	2.9681	7.2869	31.024	50.288	64.799	86.218	110.87	141.97	198.81	253.32	333.31	404.53	469.3	549.31	640.1	737.8	787.98	893.06	936.12	1125.5	1190.4	1246.8	1292	1349.3	1424	1476.5	1520.9	1563.6	1605.5	1624.5	1624.3	1680.8	1647.5	1677.7	1734.8	1762.3	1776.4	1782.5	1835.1	1837.6	1827.1	1831.3	1806.3	1825.2
0	0	0	35.491	36.645	2.3704	8.6175	17.111	39.482	50.324	77.173	121.83	193.09	278.08	373.62	508.59	605.11	747.4	844.38	989.14	1163.1	1302.8	1492	1441.5	1680.7	1723.8	1922.5	2110.9	2161.2	2502.7	2905	2859.7	3332	3348	3581.4	4074.1	4373.4	4642.9	5025.4	4890.5	5287.2	5440	5410.5	5761.6	5950.9	6072.6	6162.4	6007.6	6213.5	6098.2
0	0	0	99.987	156.64	31.299	90.975	131.43	185.76	276.97	457.69	343.08	428.86	496.93	628.08	672.03	1013.2	885.19	1025.6	1135.8	1223.7	1365.3	1737.2	1591.3	1587.2	1670.5	1777.9	1780.1	1917	1777.8	1932.4	1913.3	1979.5	2012.4	2079.9	2065.1	2073.7	2073.9	2112.3	2112	2130.6	2153.6	2088.6	2120.1	2087.9	2094	2076.8	2057.3	2059.3	2046.7
0	0	2.9892	0	0	0	14.111	48.411	128.18	234.27	348.53	481.64	616.43	765.24	908.66	1035.6	1121	1239.7	1336.5	1440.8	1531.5	1625.1	1689	1761.9	1817.6	1863.7	1986.1	2024.5	2048.5	2023.4	2122.2	2183.7	2241.3	2760.1	2770.1	2838.4	2841.4	2863.1	2908.6	2925.7	2991.3	3041.5	3053.9	3014.4	3035	3066.4	3051.4	3083.1	3079.2	3098
60.883	67.437	0	0	0	0	0	0	9.9816	62.321	198.81	261.58	366.38	496.1	715.3	944.59	1313.4	1481.7	1669.4	1960.3	2237.6	2522.6	2698.9	2978.1	3295.1	3555.4	3820.1	4055.7	4326	4650.5	4596.5	4955.9	5069.2	5287.8	5040.6	5806.2	6035.3	6253.7	6157.9	6523.9	6784	6828.1	7098	7129.5	7395.1	7455.8	7371.1	7461.4	7393.9	7493.4
0	0	0	24.981	10.115	10.271	33.507	18.33	59.625	58.829	77.668	118.17	177.78	305.39	393.93	521.1	602.08	748.1	832.24	1093.8	1230.2	1386.4	1487.6	1645.7	1829.8	1959.1	2136.4	2212.8	2197.7	2359.6	2529.6	2535.4	2589.2	2627.2	2659.9	2712.7	3193.5	2855.1	3411.8	2893.2	2906.1	2950	2897.5	2918.1	3002.5	2963.9	2983.5	2991.6	2996.6	2915.9
20.264	0	6.3818	0	2.9302	0	0	0	0	0	10.978	23.586	31.765	55.941	61.191	88.668	115.48	141.92	183.97	222.01	264.52	294.23	341.32	375.19	422.4	466.15	497.68	534.36	569.53	613.82	615.56	671.84	719.55	772.07	802.87	849.76	847.84	912.93	969.75	1023.9	1044.1	1121.4	1164.6	1206.8	1283.3	1315.6	1392.6	1414.1	1417	1499.6
5.9153	4.9882	0	0	0	5.3639	0	21.419	52.714	130.42	207.22	291.1	362.13	461.1	544.29	594.66	636.08	726.67	789.51	797.98	858.35	963.52	1042	1134	1183.2	1312	1365.7	1525.1	1626.3	1646	1692	1738.2	1788.3	1788.3	1819.2	1890.7	1924.2	1972.2	2021.2	2015.3	2100.5	2095.4	2160.4	2190.9	2137.9	2148	2139.5	2230	2252.3	2244.3
0	0	0	7.251	47.444	64.838	101.37	159.1	248.74	315.85	407.17	517.27	578.53	672.35	724.51	809.64	883.26	919.42	1062.7	1122.4	1109	1239.3	1258.8	1348.6	1382.5	1326.2	1342	1334.6	1419.8	1403.5	1454.4	1470.6	1558.3	1510.4	1527.4	1527.8	1534.9	1576.3	1575.4	1553.7	1570.6	1537.9	1539.4	1552	1551.6	1517.4	1486.9	1507.2	1473.9	1482.8
0	22.708	0	0	0	0	25.477	56.849	128.09	240.78	296.86	411.78	571.85	708.59	883.44	1039	1202.8	1428	1541.5	1730.6	1851.1	2005.2	2134.8	2267.2	2501.5	2664.1	2796.3	2909.5	3108.7	3410.9	3497.5	3699.6	3864.7	3891.9	4014.7	4223	4519.6	4710.8	4830.5	4982	4988.7	5253.1	5160.8	5402.6	5508.3	5622.8	5588.3	5533.2	5612.4	5571.4
8.7631	18.981	5.1718	6.8418	0	0	0	13.593	45.229	142.02	204.28	329.77	461.73	491.32	636.71	774.77	895.29	1093.5	1098.5	1242.5	1361.7	1385.5	1419.2	1452.1	1540.7	1484.1	1612.2	1637.3	1769.2	1815.2	1762.9	1706.3	1699.9	1897.8	1962.7	1885.5	2080.4	2173.8	2284.4	2332.7	2289.8	2362.1	2272.2	2437	2518.2	2697.2	2626.3	2756.6	2590.2	2588.8
0	0	0	20.997	30.702	46.974	49.453	97.85	151.64	244.77	280.01	322.17	405.02	477.1	567.56	610.42	698.05	771.52	795.85	924.53	946	1051.6	1089.1	1177.6	1188.8	1267.9	1337	1352.4	1408.6	1481.3	1528.9	1528.2	1526.2	1599	1618.5	1662.6	1621	1697.5	1696.1	1655.8	1697.5	1819.1	1772.2	1805.8	1765.8	1780.4	1736.4	1753.1	1766.8	1760.4
0	0	0	0	0	5.0236	61.269	210.64	302.74	477.44	786.6	1067.1	1324.1	1571.3	1941.4	1901.9	2088.6	2204	2404.2	2648.5	2946.5	3067.9	3208.8	3391.3	3454	3688.2	3920.6	4063	4203.8	4377.2	4797.5	4481.4	4601.1	4663	4760.7	4784.2	4930.4	4970.2	5086.9	5216.8	5267	5280	5352.3	5385.9	5484	5455.7	5500	5501.9	5535	5583.1
3.6327	21.142	8.562	0.36039	0	0	0	17.812	88.01	144.84	243.09	316.21	188.02	349.4	536.51	601.58	667.92	669.4	755.16	855.06	956.25	1034.6	1034.8	1032.8	1019.7	1105.2	1230.3	1426.1	1526.3	1385	1414.7	1205.5	1354	1627.2	1672	1700.6	1909.2	2174.7	2030.1	2145.1	1990.8	1974.8	2618.5	2393.9	2669.2	2408.5	2588.4	2944.1	2616	2825.7
0	0	0	0	54.983	120.96	184.06	301.53	401.51	516.04	625.5	734.36	865.65	946.9	1074.2	1096.8	1235.7	1288.8	1365.3	1491.6	1520.5	1579	1608.5	1684.2	1655.5	1734.9	1759.4	1745.1	1833.2	1905.2	1922.8	1960.2	1974	2040.1	1997.3	2045.2	2105.6	2105.2	2147.5	2169.7	2232.3	2194.6	2256.1	2246.6	2303.2	2327.3	2322.3	2261.1	2187.7	2306.9
0	4.5265	1.6583	3.8175	0	0	0	2.5052	5.5267	7.9256	21.21	20.3	21.917	44.504	64.287	81.294	88.572	110.96	135.36	181.08	175.03	234.73	269.47	325.87	369.53	425.49	536.74	600.65	734.16	795.46	951.46	1046.7	1160	1234.1	1160.3	1193.3	1320.2	1402.4	1488.3	1621.4	1652.1	1732.1	1712.2	1844.7	1891.1	1892.7	1948.2	2036.1	1924.1	2055.7
0	0	0	2.0858	9.4395	6.9473	39.172	69.622	110.22	92.665	145.57	209.76	321.44	425.41	716.65	795.59	983.09	1156.1	1310.3	1513.1	1700	1865.7	2011.8	2132.8	2324.8	2458.8	2729.8	2875.8	2919.6	3250.8	3335.7	3511.5	3697.6	3750.1	3971.7	4023.5	4276.5	4264.7	4353.1	4543.5	4793.8	5013.2	4994.2	5285.8	5249.6	5395.9	5609.9	5737.5	5822.3	5892.4
0	0	0	6.2383	79.052	149.62	202.06	388.47	519.09	632.88	735.37	830.97	991.81	1162.2	1308.8	1467.3	1614	1654.3	1824.7	1956.1	2097.1	2237.9	2359	2527.2	2773.3	2709.3	2457.6	2688.9	2671.8	2803.3	2939.5	2963.5	2858.3	3074.3	3161.7	3300.3	3404.7	3459	3403	3564.5	3789.7	3785.5	3676.9	3626.9	3936.1	3962.8	4061.6	4093.9	4189.1	4288.6
0	0	11.854	23.879	0	0	12.923	63.752	129.69	223.3	297.81	473.49	626.04	844.76	1310.1	1590.6	1908.7	2152.9	2491.3	2957.5	3228.9	3779.7	4111.3	4587.8	4837.4	5241.5	5613.7	5843.6	5882.3	6390.9	6951.8	7115	7024.7	7013.7	7299.9	8019.7	8539.6	8592.9	9091.5	7217.6	7545.2	7769.6	7697.5	7686.6	8111.6	7656.5	8716.3	8301.6	9006.7	9050.4
0	0	0	40.296	46.01	54.591	70.147	136.49	168.34	247.37	330.57	400.39	493.73	609.24	467	597.94	737.28	971.95	1146.3	1334.6	1532.2	1750.3	1958.7	2134.3	2239.9	2416.9	2679.9	2714.2	2757.8	2956	1816	1854.3	1875.3	1974.7	2018.7	2082	2077.5	2113.8	2125.7	2159.3	2145.6	2194.7	2278.8	2277.3	2372.4	2483.7	2390.9	2340.1	2295.3	2314.5
0	0	0	0	21.901	47.154	87.231	165.85	277.71	355.29	413.89	510.27	595.95	609.97	700.49	782.93	912.56	952.28	1035.8	1074.8	1163.5	1185.6	1232	1295.5	1347.2	1431.4	1453.2	1479.1	1505.7	1505.9	1491.9	1571.3	1632.9	1669.6	1691.8	1717.6	1766.2	1764.4	1801.1	1815.4	1886.4	1938.8	1929.9	1971	1960.8	2061.1	2034.8	2035	2020.4	2034.9
5.5716	1.0585	0	0	0	0	15.006	51.835	118.84	191.25	341.57	479.22	629.49	810.32	1046.5	1274	1575.3	1834.6	2159.3	2443.7	2700.7	3067	3243.8	3492.8	3819.3	3952.5	4072.2	4415.3	4719.6	5000.5	5269.6	5560.8	5947.1	6172	6388.8	6776.6	7105.1	7385.7	7684.5	7954.3	8330.5	8363.6	8390.2	8845.5	8830.9	8995.7	9290	9519.3	9521.6	9773.6
13.814	5.3972	0.71339	0	0	0	0	0	23.667	67.955	146.42	204.71	280.75	395.47	537.97	633.05	775.89	896.25	1055.3	1170.3	1386.8	1555.7	1619.6	1952	2170.8	2264.6	2390.4	2587.8	2648.3	2752.4	2776	2925.4	3027.9	3165.1	3388.4	3500.3	3623.7	3767.9	3923.5	4065.7	4222.6	4434	4608.4	4707.7	4918.7	5178.9	5320.4	5186.8	5229.4	5394.2
0	0	0	0	0	19.274	67.567	176.58	319.36	477.19	653.97	865.53	1066.3	1280.9	1419.8	1747.7	1975.7	2049.4	2280.4	2471.9	2728.4	2941.6	2946	3107.6	3265.2	3284.8	3435.2	3621.8	3726.9	3762.7	4054.7	4035.5	4080.4	4186.5	4180.9	4146.2	4246.9	4387	4339.2	4398.5	4341.8	4409.4	4457.8	4406.4	4392.1	4454.6	4485.7	4411.8	4555	4471.3
0	0	0	0	91.004	189.78	339.05	459.71	596.25	603.19	827.2	949.49	1295.3	1184.7	1271.5	1506.7	1515.7	1841.2	1937.9	2067.2	2298.5	2383.9	2313.5	2480.9	2711.2	2758.6	2718.5	2908.7	2935.7	3008.2	3037.4	3055.8	3049.8	3026.6	3148.3	3180.9	3249.2	3161.5	3197.6	3270.3	3375.8	3330.6	3274	3375.1	3377.7	3374.2	3516.8	3543.3	3471.4	3502.5
5.8616	0	1.7258	2.1634	0	0	7.7062	36.256	72.653	147.35	205.2	302.47	387.7	483.87	613.81	706.53	828.45	923.72	1074.3	1201.7	1291	1437	1474	1656.6	1772.9	1892.8	2074	2291.1	2387.7	2597.3	2784.8	2927.6	3172.6	3424.1	3594.9	3797.7	4039.1	4224	4415.1	4519.6	4718.2	4916.4	5011.6	5148.4	5535.2	5397.3	5569.1	5686.6	5784.2	5964.2
5.7045	0	0	0	0	25.337	70.972	116.9	204.18	327.14	410.46	558.94	625.29	840.58	1018.8	1220.8	1391.8	1548.3	1791.8	2022.7	2345.1	2466.5	2594.5	2555.1	2815.4	3050.4	3248.7	3353.6	3483.8	3583.7	3765.8	3933.4	3960.4	4233.4	4277.1	4440.9	4494	4474.4	4550.8	4655.4	4540.6	4730.6	4669.6	4744.8	4819.1	4969.2	4914.2	5010	4768.2	4663.5
0	13.178	8.4207	4.5026	17.64	0	3.9829	0	0	0	0	0	0	0	31.333	55.102	80.885	115.42	174.52	209.03	291.58	351.46	387.97	451.51	539.11	574.98	636.5	702.18	758.87	812.04	839.51	933.27	1002.9	1050.8	1120.6	1159	1283.3	1323.8	1409.1	1425.3	1489.7	1571.7	1585.6	1665.6	1711.3	1746.4	1725.7	1823.8	1855.6	1891.6
0	0	0	0	6.3737	5.1451	8.3838	15.377	16.198	3.7537	6.5181	0	0	4.5565	42.153	65.731	144.62	213.15	300.68	420.42	575.25	719.22	864.37	1074.3	1273.5	1503.1	1709.2	1928.8	2138.4	2346	2426.7	2612.8	2744	2956.8	3386.9	3095.8	3231.8	3368.3	3479.6	3581.3	3644.6	3769.8	3873.9	3942.3	4068.2	4129.2	4169.6	4099.1	4266.8	4265.9
0	0.36885	0	0	0	8.0192	37.048	70.276	115.55	136.19	241.06	328.39	372.06	489.02	640.43	918.29	982.63	1147.6	1334.8	1527.6	1696.3	2072.6	2203.3	2403.2	2584.8	2827.8	3056.7	3362.9	3733.6	3798.3	4142.5	4510.1	4837.9	5002	5272.4	6785.9	6308.6	6355.8	6275.3	6459	6843.5	7232	7237.2	7323.7	7545.5	7642.7	7795.5	8093.1	9566.2	8103.7
0	0	4.5809	12.343	2.5706	0	24.044	29.3	38.98	100.97	150.07	150.38	184.79	217.79	247.87	290.46	380.12	430.78	497.26	569.81	653.14	747.31	557.25	651.23	719.88	783.92	841.79	930.74	957.64	1028.2	1096.1	1191.8	1246	1239.1	1246.3	1281.7	1280.1	1337.1	1334.2	1377.6	1384.5	1399	1402.4	1418.9	1414.7	1407.9	1420.9	1407.8	1417.2	1435.5
92.182	179.2	0	31.087	184.13	0	20.415	0	155.88	0	0.83953	685.2	680.53	693.21	763.17	844.1	930.78	1015.1	1069.5	1184.6	1255.8	1676.7	1868.8	1967.6	2172.9	2153.3	2363.8	2477.9	2668.5	2707.1	2701.3	2755.1	2884.1	2188.9	2185.4	2205.2	2245.9	2367	2519.5	2354.2	2500.8	2786.9	2656.9	2491.6	2560.8	2687.3	2768.9	2764.6	2777.3	2713.9
0	0	0	0.31259	0	0	15.695	75.411	159.64	316.2	475.65	670.01	946.14	1167.2	1418	1708.3	1956.1	2208.7	2441.6	2763.1	3020.6	3303.9	3527.4	3836.1	4071.4	4295.8	4557	4755.5	5007.5	5325.4	5435	5457.5	5672.6	5694.5	5732.9	5844.5	5980.8	6087.9	6155.6	6258.3	6227.5	6280.1	6244	6102.6	6371.1	6205.1	6314.9	6331.8	6263	6326.8
7.9099	4.1394	0	0	0	0	7.2546	0	7.5252	5.9002	19.038	24.863	27.693	46.593	56.417	95.344	138.68	199.86	253.59	309.51	387.73	462.15	487.62	599.98	677.35	738.19	840.05	883.86	964.35	1073.4	1115.7	1215	1311.8	1374.3	1395.5	1424.5	1509.6	1567.7	1606.7	1670.1	1707.8	1769.8	1767.5	1837.1	1857.9	1927.6	1941.6	1971.4	2003.8	2039
0	0	0	0	0	29.833	100.03	233.68	390.71	615.27	832.7	1046.5	1291.5	1556	1781.9	1982.6	2167.9	2417.7	2529.3	2785.8	2969.6	3133.1	3267.4	3428.8	3565.1	3650.4	3806.7	3869.5	3891	3956.6	4052.8	4103.1	4168.5	4267.4	4237.4	4206.8	4257.2	4275	4350.7	4302.4	4288.7	4196.7	4111.4	4093.7	4154.9	4113.9	4074.8	4030.8	4023.8	3956
5.3048	0	0	7.4513	0	3.9699	50.594	85.2	150.56	232.08	252.74	425.39	529.4	646.92	823.28	901.8	1110.4	1208.4	1436.2	1610.2	1772.6	1986.5	2212.3	2367.8	2598.2	2745	2895	3033.1	3246.6	3342.4	3560.2	3655	3835.7	4075.8	4197.9	4399.5	4466.2	4765.2	4903.1	5214.2	5434.8	5733	5816.7	6153.2	6390.3	6539.2	6906.4	6958.7	7219.4	7509.4
0	29.032	44.899	53.317	92.416	0	0	0	0	212.46	320.18	530.73	730.22	895.79	1114.4	1243.5	1335.2	1699.5	1861.7	1766.7	2292.7	2522.9	2529.2	2541.6	2884	2826.7	3047.4	3093.1	3328.3	3179.4	3048.5	3191.6	3206.3	3401.6	3464.5	3468.6	3722.1	3835.3	3918.8	4141.5	4166	4298.9	4267.8	4342.7	4429.7	4621.4	4545.8	5033.4	4545.8	4650
0	0	44.861	86.704	136.35	204.74	272.83	335.96	445.4	655.38	819.94	1085.2	620.76	1478.5	1737.5	1988.5	2243.9	2352.5	2732.7	2936.7	3291.3	3363.6	3732.4	3953.8	4233.6	4355	4693.4	4672.9	4851.2	5000.7	5211.9	5297.6	5548.9	5554.1	5656.1	5802	5905.1	5906.3	6137.5	6254.1	6374.5	6510.1	6622.5	6678.5	6840.7	6926.4	7024.5	7136	7161.6	7133.7
17.132	14.486	0	2.7797	0	0	0	0	6.6454	27.865	54.507	81.308	128.41	186.87	258.91	331.21	438.58	520.44	595.75	729.16	810.48	932.65	1062.8	1081	1124.7	1192.4	1268.8	1400.6	1511.9	1393.3	1548	1619	1658.7	1676	1809.3	1794.6	1830.8	1904.4	1997.3	2090.1	2085.6	2159.3	2182.4	2241.8	2268.3	2316.1	2334.6	2300.6	2363.5	2452.3
59.973	36.279	0	3.0851	0	0	0	0	0	0	0	0	0	1.469	84.054	114.83	219.4	214.23	283.38	312.34	447.11	493.25	384.73	420.36	543.8	726.2	824.53	868.4	988.17	1086.8	1159.8	1312.6	1348.2	1553.4	1643.3	1758.9	1790.7	1871.6	1968.7	2068.3	2049.9	2205.3	2188.1	2255.5	2250.5	2458.8	2418.4	2524.2	2604.1	2435.4
0	0	7.4607	12.838	0	18.775	97.362	98.25	165.16	172.83	228.34	213.74	290.16	297.77	288.58	351.49	392.97	437.46	453.2	520.63	558.39	592.64	571.13	595.11	642.4	653.1	688.36	726.45	712.96	731.09	730.23	758.09	770.09	743.86	750.73	728.77	749.01	754.65	723.5	762.59	754.5	771.99	793.95	785.29	816.44	787.81	821.34	810.57	805.18	829.38
0	0	0	12.841	194.42	347.04	445.09	618.22	641.69	986.63	1132	1262	1697.1	1943.4	2243.1	2370.3	2604.5	2730.8	2984	3153.9	3121	3286.7	3415.8	3413.1	3408.2	3467.1	3578.9	3551.6	3692.4	3768.2	3863.3	3048.4	4100.5	4116.6	4226.7	4290.7	4418.8	4475.9	4519.2	4623	4705.9	4530.5	4959.7	5052.7	4664.7	5110.8	5244.3	5352.6	5324.6	5433.8
0	0	0	101.06	120.53	38.396	136.55	177.82	491.25	716.83	777.79	1144.7	791.89	1064.8	1951.4	2311	2719.1	3036.2	3287	3788.1	3932.4	4277.4	4512.2	4675.8	5146	5419	5705.1	6034.8	6468.9	6291.6	6751.1	7006.2	7215.2	7425.9	7728.7	7716.5	7957.7	8326.6	8286.7	8734.1	8636.4	8745.4	8865.2	9125.4	9268.1	9274.2	9364.9	9100.7	9253.5	9084.2
0	0	0	18.595	17.328	29.819	51.732	89.623	175.64	341.69	516.8	515.03	625.14	789.96	836.63	1076	1235.8	1087	1234.1	1238.9	1253.6	1660.5	1766.3	1643.8	1722.1	1844.1	1824.1	1856.7	1970.5	2245.3	2563.6	2623.9	2649.4	2429.1	2584.1	2957	3073.5	3219.6	3375.2	3368.9	3509.3	3525.6	3608.6	3654.3	3687.4	3769	3696.3	3722.5	3782.1	3841.7
0	0.25233	0	8.7384	21.026	19.902	0.82947	1.9379	47.287	108.11	195.75	257.77	324.88	425.34	544.98	705.92	839.11	909.94	972.19	1023.6	1072.3	1188	1255.1	1312	1349.7	1516.4	1652	1810.9	1885	1979.1	2084.1	2202.2	2240.8	2362.5	2517.2	2635.6	2578.9	2662.9	2728.9	2871.6	2909.4	3016.3	3135.6	3080.9	3175.2	3370	3278.6	3323.4	3344.5	3379.4
0	0	0	7.0465	7.2908	0	13.935	31.509	63.374	137.32	223.82	306.84	397.25	491.36	595.92	802.75	853.35	946.32	840.81	969.09	995	1473	1591.8	1405.1	1835.2	1975.1	1748.8	2212.6	2280	2418.6	2090.1	2224.1	2297.9	2834.1	3207.4	2721.7	2838.4	2788	2903.6	3042.4	3074.5	3478	3651	3749.9	3759.3	3682	4239.5	4277.5	4315	4510.7
0	0	0	9.181	0	24.351	63.585	133.06	217.71	402.44	573.45	747.66	973.19	1179.4	1362.3	1632.2	1815.5	2031	2236.9	2421.5	2745.8	2838	3036.4	3230.6	3547.1	3549.9	3689.8	3928	3972.2	4149.6	4183.4	4442.9	4643.8	4847.8	5009.6	5161.3	5386.2	5392.1	5628.4	5932	6078.8	6372.7	6154.5	6696.5	6946	6982	7047.5	7013.3	7084.7	6788.8
20.169	2.4494	3.1882	0	0	0	0	8.9757	47.896	87.73	149.15	213.81	278.85	348.4	381.47	448.54	490.49	526.48	573.97	595.46	664.27	649.44	666.08	719.55	750.86	731.82	735.01	780.91	756.99	814.19	767.05	827.83	786.6	818.64	802.48	815.19	798.58	829.36	755.4	786.23	807.98	827.21	859.92	856.11	847.29	842.91	885.34	922.25	900.18	919
5.9006	19.517	0.93553	6.3556	0	0	0	8.5042	66.691	114.65	171.32	255.74	335.79	434.17	520.63	675.94	741.35	859.22	941.49	1099.8	1235.3	1303	1384	1563.4	1679.5	1750.3	1822.1	1899.7	1981.6	2033.5	2099.6	2195.9	2328.8	2452	2444.8	2516.5	2557.9	2718.8	2773.8	2890.7	2903.7	2995.7	2986.2	3127.5	3251.5	3206.6	3233	3232.2	3258.1	3238
0	0	0	0	27.299	71.875	144.42	238.29	345.81	501.73	654.53	807.67	1002.5	1154.6	1349.9	1514.1	1733.6	1893	2071.2	2271.5	2463.5	2627	2841.9	2980.8	3081.8	3177.8	3304.8	3459.6	3630.2	3845.2	3858.4	3911.3	3997.1	4064.9	4095.9	4290.3	4328.7	4409.3	4506.4	4702.4	4580.6	4657.8	4774	4897.7	4969.9	4939	5101.1	5066.5	5097.1	5151.9
0	9.4222	0	0	2.8911	0	8.9533	30.495	64.365	138.71	213.66	274.55	376.11	490.18	597.82	854.95	997.28	995.81	1134.8	1257.8	1370.7	1598.2	1789.4	1721.1	1884.2	2044.2	2151.1	2289.6	2315.9	2466.8	2510.7	2630.2	2705.2	2795.6	2995.2	3041.3	2977.1	3062.3	3099.9	3201	3242.5	3306.5	3270.1	3324.2	3324.5	3316.5	3314.8	3330.9	3389	3386.5
0.051358	0	0	2.4074	0	21.608	33.84	33.649	28.913	50.845	55.423	100.41	140.93	172.63	279.42	390.63	574.26	670.13	865.24	1017.7	1302.6	1463.5	1706.6	1918.1	2167.9	2515.9	2574.9	2855.5	2886.6	3118.5	3371.2	3301.1	3621.3	3790.4	3819	3871.5	4065.8	4179.8	4594.5	4401.9	4417	4430.2	4246.9	4510.7	4595	4535.8	4566.2	4623.3	4562.9	4594.4
57.976	0.97607	0	0	365.46	0	0	0	0	369.09	358.64	0	331.43	0	17.132	4.5525	149.03	158.61	140.37	218.53	301.93	370.71	357.76	445.17	561.3	525.53	602.8	668.18	721.12	801.23	951.62	1057	1133.2	1209	1266.3	1397.5	1544.8	1649.9	1870.3	1959.5	2173	2240	2347.3	2410.1	2628	2803.8	2856.6	2948.8	3037.4	3050.7
28.085	0	37.429	80.786	32.695	59.825	41.437	92.62	102.79	139.03	196.04	213.14	309.84	376.35	477.39	606.93	710.94	751.21	838.37	935.16	1034.4	1108.1	1204.2	1276.1	1366.3	1434.2	1530.8	1569.3	1642	1673.7	1741.9	1802.2	1824.9	1867.8	1879.1	1892.9	1943.8	1978.3	2012.5	2061.1	2140.5	2173.3	2233.3	2232.1	2275.5	2299.1	2245.2	2219.9	2259.2	2275.6
0	0	0	7.1714	2.2456	19.409	35.167	65.314	71.885	106.43	98.338	73.98	74.423	95.083	60.465	66.644	53.952	114.86	142.35	200.99	301.14	348.39	440.72	562.35	735.79	939	1029.3	1181.2	1355.1	1472.9	1626.6	1820.8	2048.8	2177	2435.3	2567.3	2734.4	2944.6	3043.6	3220.5	3293.9	3525.1	3660.1	3670.6	3927.5	3976.8	4075.2	4149.6	4212.8	4399.1
0	4.4363	16.997	19.436	0	0	12.061	20.201	139.63	136.28	296.52	331.78	483.25	569.5	742.71	836.56	881.27	1025.4	1112.8	1258.9	1317.9	1392	1487.2	1581.9	1662.8	1755.5	1969.8	1794.2	1946.2	2037.8	2120.5	2292	2342.9	2287.1	2223.3	2736	2404.8	2357.9	2529.8	2527.9	2665.3	2701.3	2744.1	2781.1	2856.3	2874	2860.9	2929.3	2895.7	2950.6
0	7.9395	2.9326	0	5.419	0	2.9788	23.606	39.554	78.994	151.01	218.75	298.9	360.58	440.17	553.26	604.52	689.3	777.04	863.56	924.09	992.99	1063.6	1180.3	1218.2	1296.7	1342.1	1432.9	1456.6	1485.8	1573.1	1590.3	1609.1	1662.2	1723	1732.1	1772.8	1790.1	1762.3	1775	1787.6	1804.6	1833	1778.5	1823.9	1799.4	1862.7	1828.8	1848.5	1834.6
0	0	0	7.8998	54.762	73.931	134.79	157.24	236.02	367.78	419.11	496.32	619.71	726.87	888.84	984.15	1098.1	1204	1302.6	1441.2	1477.2	1703.8	1749.8	1692.1	1713.4	1707.9	1776.9	1875.7	1879.1	1863.5	1968.6	1958.3	1947.5	1945.9	1885.2	1893.7	1974.7	1977.5	1976.4	2004.7	2002.4	1980.6	1999.6	2030.2	2047.1	2028.2	2016	1978.3	1992.1	2000.6
0	0	0	0	43.162	72.217	92.26	134.28	216.55	294.88	372.75	458.79	483.99	616.17	801.51	904.27	971.85	1019.1	1123.7	1264.9	1401.4	1521.8	1621.2	1646.3	1517.9	1601.6	1743.6	1741.4	1804.8	1895.9	1941.3	1956.9	1992.4	1990.4	1984.2	2037	2046.5	2057.5	2072.1	2231.1	2290.7	2380.5	2224.3	2428.7	2568.9	2714	2684	2470.4	2533	2674.3
0	0	0	5.8908	28.898	13.303	16.853	43.412	119.88	208.04	317.04	468.25	574	729.96	910.7	1055.1	1320.3	1483.6	1694.7	1893.3	2118.8	2279.6	2495.5	2673	2857.6	2981.2	3149.1	3336.4	3566.3	3731.9	3844.6	3882.1	3965.3	4048.4	4126.5	4300.3	4426	4506.5	4595.6	4695.6	4666.9	4833.5	5012.4	5102	5280.8	5417.8	5421.8	5441	5456.5	5487.7
0	0	0	4.4603	30.674	28.37	46.124	123.22	172.03	268.68	156.02	466.17	642.03	874.35	1019.6	1098.5	1120.4	1469.2	1602	1831.5	1926.4	2077.4	2173.1	2278.6	2471.6	2596	2634.7	2668.4	2787.9	2946.6	3072.9	3243.9	3202.7	3413.3	3473.6	3380.2	3557.1	3754.7	3766.5	3986.9	3840.6	4038.8	3889.9	4118.1	4244.6	4383.6	4352.2	4233.6	4377.7	4310.9
0	0	0	30.135	71.185	106.64	78.243	63.186	64.355	123.21	106.16	100.34	68.67	21.393	31.592	20.168	0	0	0	0	0	0	0	0	0	0	0	0	0	0	103.54	170.24	246.65	437.93	544.8	759.71	833.28	1001.7	1161.5	1260.9	1399	1523.6	1662.1	1745.2	1869.5	2063.6	2078.2	2150.2	2282.3	2271.1
0	0	0	0	58.414	147.43	252.72	363.75	485.08	585.43	757.14	860.33	994.41	1126.6	1264.4	1351.2	1445.6	1515.2	1633.6	1701.7	1727.3	1806.2	1826.3	1842.1	1887.7	1900.8	1948.7	1995	1986.8	2034.8	1994.2	2038.9	2033.5	2093	2046.6	2050.4	2034.2	2102.8	2093.9	2096.5	2122.6	2125.2	2151.5	2132.8	2149.9	2185.9	2115.9	2161.4	2141.8	2155.8
0	0	0	32.3	27.676	0	0	24.63	85.372	162.85	372.58	344.63	474.14	576.34	712.63	906.78	1140.4	1215.7	1394.9	1565.9	1740.8	1932.2	2104.5	2219.5	2358	2559.6	2693.1	2742.7	3518.6	2948.5	3237.3	3243.5	3346.9	3512.9	3613	3666.6	3864.6	3919.7	4015.5	4095.3	4235.2	4252.4	4329.3	4396.6	4547.3	4598.2	4705.2	4725	4780.3	4824
0	17.262	1.9791	10.009	0.53001	0	0	0	0	15.563	34.398	70.455	113.05	181.13	264.77	347.01	438.42	554.34	741.77	877.84	1160.2	1298.8	1706.2	1794.2	1909.7	2071.7	2300.9	2768.1	2849.1	2891.3	3410.1	3601.2	3558.2	3989.9	4131.5	4305.7	4335.8	4027.5	4626.8	4498.2	4455.5	4863	4849.5	4901.4	4877.5	4919.9	4928.6	5123.4	4889	5052.8
8.1665	2.9349	2.1949	0	0	0	7.5037	3.571	10.209	20.91	29.321	48.452	64.243	98.287	211.05	273.95	366.78	462.78	619.29	759.72	892.2	1084.7	1212.7	1307	1590.2	1644.8	1821.1	2065.2	2203.7	2356.5	2480.3	2605.3	2637.1	2749.7	2762.5	2875.8	3020.6	3125	3279.3	3274	3364.8	3519.4	3699.2	3754.6	4040	4049.2	4087.3	4265.2	4404.1	4307.3
0	0	0.13966	0	3.339	0	7.2522	21.798	49.354	72.964	111.3	142.17	199.2	274.63	381.95	510.39	694.72	858.66	1031.1	1177.9	1339.8	1498.9	1679.9	1877.3	2091.4	2320.4	2537.9	2775.7	2866.8	3020.4	3203.1	3455.6	3755.2	3984.7	4004.1	4109.3	4322.1	4452.2	4694.5	4962.4	5173.2	5508.6	5666.4	5862.6	6359.8	6464.2	6680.3	6918.8	7301.4	7281.3
0	49.149	1.9837	15.743	22.83	0	0	0	0	0	0	0	0	0	5.3781	8.1732	61.349	89.419	125.31	486.47	269.64	393.67	422.16	493.88	561.26	612.16	737.34	1322.9	917.7	990.27	1664.9	1136.9	1206.2	1311.1	1890.2	1412.4	1468.9	1481	1550.7	1632.5	1655.8	1710.3	1711	1706.8	1745.7	1715.1	1770.2	1701.3	1764.3	1734.1
0	6.2003	2.9197	23.559	1.2743	0	0	10.74	68.941	78.977	101.61	184.47	255.09	341.72	453.72	577.78	633.06	757.34	906.98	944.32	1052.7	1178	1271.3	1363.4	1458.9	1530.6	1623.3	1709.6	1832.5	1893	2043.8	2129	2207	2274.8	2313.5	2430.5	2596.4	2638.9	2673.9	2756.6	2848.1	2946	2948.9	3060.3	3144.1	3219.1	3289.5	3355.3	3350.2	3416.9
0	0	0	9.8281	0.77925	0	5.8316	9.6307	1.5558	7.7441	0	0	0	0	0	5.5204	57.446	94.728	135	191.17	282.73	343.68	412.5	515.08	632.99	774.19	882.2	996.05	1120.2	1229.7	1343.4	1481.6	1624.9	1629.1	1719.4	1777.2	1973.2	2081	2133	2200.9	2247.1	2360.7	2422.7	2563.3	2606.3	2719.6	2831	2758.3	2881.2	2910.4
3.8113	0	0	2.2344	0	0	14.031	54.84	133.68	230.25	317.42	459.82	568.52	753.8	967.28	1132.9	1401.6	1659.8	1874.8	2112.6	2348.6	2519.2	2730.1	2879.6	3084	3289.4	3505.9	3572.1	3778.4	3852.5	4002.2	3962.8	3999.4	4131.4	4286.3	4403.6	4460.7	4463.3	4616.3	4629.6	4654	4770	4803.2	4715.2	4776.8	4782	4808.6	4826.8	4868.2	4880
0	1.5088	0	6.5855	0.51977	8.4011	13.524	43.521	46.203	47.382	64.3	121.73	170.58	220.54	291.31	339.23	402.09	516.61	650.12	748.49	845.39	962.74	974.4	1168	1289.2	1412	1528.5	1659.1	1655.1	1833.8	2018.9	2079.9	2310.1	2396.4	2335.6	3061	3492.2	3756.4	4225.5	2847.1	2934.5	2833.1	2940.6	2559.6	2612.9	2636.1	2693.2	2763.1	2754.6	2858.3
0	0	0	0	0	3.4811	23.491	62.807	130	203.05	285.69	413.06	489.16	596.88	720.74	798.41	886.85	982.09	1045.6	1165.1	1264.1	1363.6	1388.8	1448.9	1603.1	1680.3	1805.8	1858.8	1956.6	1988.9	2161.4	2157.7	2162.2	2228.9	2274	2295	2367.4	2445.7	2442.1	2588.7	2571.7	2582.2	2689	2702.2	2748.7	2695.1	2808	2794.4	2814.3	2845.3
0	3.2438	0	6.6389	23.705	1.4713	15.617	26.983	27.265	41.484	57.727	119.23	160.58	189.97	294.7	392.56	466.76	597.61	719.07	927.37	1045.4	1178.3	1186	1229.3	1421.6	1451.2	1547.2	1696.7	1778.4	1819.7	1889.5	2092.8	2252.9	2403	2481.3	2527.4	2734.3	2828	2881.7	3015.4	3181.8	3322.3	3342.6	3662.8	3802.4	3919.4	4022.7	3980.1	4210.4	4186.6
13.696	9.8623	1.0336	19.526	0	0	0	0	0	0	0	0	0	0	0	48.022	89.184	161	217.75	284.21	321.47	450.94	546.01	629.38	655.94	711.91	810.87	922.76	1094.2	1167.6	1216.1	1342.6	1354.6	1519.9	1577.5	1678.8	1793.6	1866.6	1974.4	1981	2150.5	2176.2	2263.6	2250.6	2342.1	2371	2402	2461.8	2502.8	2521.6
0	0	0	11.389	8.6539	22.734	51.37	77.743	143.28	248.81	377.21	431.33	539.44	710.5	831.52	1129.5	1337.3	1466.4	1580.8	1795.2	1997.5	2295.8	2309.6	2553	2590.8	2805.2	2849.8	2851.5	2934.7	3073.5	3152	3262.5	3270	3301.2	3188.2	3354.9	3361.2	3395.2	3432.4	3377.5	3469.5	3451	3460	3407.7	3444.2	3473	3415	3454.1	3310.9	3377.7
0	0	0	0	18.368	41.736	33.847	59.991	91.613	145.96	206.48	232.63	301.18	374.76	498.72	605.01	769.89	895.48	1042.9	1233.3	1453.2	1654.7	1816.7	2047.9	2341.4	2650.3	2783.5	3088.3	3276.9	3534.6	3660.7	3929.6	4033.5	4210	4407.7	4354.2	4785.4	4948.5	5000.9	5190.4	5285.1	5470.9	5503.6	5705.9	5661.7	5714.6	5942.2	5739.6	5952.3	5903.9
0	0	0	56.748	36.563	5.028	100.69	127.3	219.89	327.43	415.06	567.18	703.4	831.53	1041.2	1199.8	1324.5	1503.6	1672.5	1792.9	1953.8	2127.7	2205.1	2359.9	2377.6	2558.9	2560.7	2689.5	2603.2	2808.3	2743.6	2833	2908.4	2838.2	2981.6	3009.3	3042	3108	3209.8	3255.9	3236.6	3293.9	3250.8	3398.2	3476.9	3457.2	3482.3	3626.3	3559.5	3658.2
0	0	0	57.242	76.238	65.808	174.69	265.89	353.21	504.42	651.31	743.55	711.44	807.69	1057.4	1204.2	1087	1120.4	1527.7	1696.9	1741.6	2224.7	1839	1971.2	2240.7	2204.4	2370.5	2580.2	2683.8	2669.3	2427.1	2697	2575	2809.9	2701.9	2855.8	2947.2	3186.8	3078.4	3101.9	3368.6	3318	3618.4	3638.3	3647.5	3709.8	3816.5	3968	4001.3	4020.6
0	0	0	0	0	0	40.732	81.457	136.33	213.67	301.06	371.06	481.54	605.93	737.7	870.05	984.01	1070.6	1219.3	1322.3	1473.1	1646.6	1741.1	1926.5	2042.3	2126.2	2234.8	2351.6	2499	2607.1	2771.1	2843.2	2909.9	2988.9	3047	3135.1	3243.4	3243.3	3262.6	3328.4	3395.6	3547.6	3538.7	3639.7	3679	3626	3701.8	3785.9	3762.7	3814.3
0	0	0	134.87	286.83	292.69	108.56	458.36	59.854	803.14	903.15	964.5	714.99	852.41	1177.3	1526.7	2401.5	2290.1	2196.3	2405	2723.2	3025.8	3351.8	3417.1	3337.1	3499.3	3390	3766.8	3753.3	3751.1	3864.3	3991.2	4130.2	4160.8	4496.5	4790.6	4585.2	4750.7	4771.8	4917.7	5028.4	5162.8	5260.8	5230.8	5268.4	5446.6	5396.1	5354.3	5157	5464.9
0	4.5515	0	0	12.572	0	18.702	91.133	197.67	325.69	448.85	561.86	715.14	907.94	988.24	1339	1592.5	1798.3	1992.2	2225.9	2493.3	2739.5	2876.3	3129	3444.6	3615.5	3951.4	4148.4	4477.7	4678.5	4760	5022	5167.7	5398.7	5815.6	6075	6220.9	6388	6631.5	6890.3	7051.6	7228.8	7514.5	7820.6	7641.6	8148.5	8218.1	8180.3	8182.2	8335
0	0	0	0	5.303	45.64	100.61	144.14	225.88	334.98	398.78	518.96	631.1	720.99	836.06	907.4	987.28	1107.4	1157.9	1283.6	1307.1	1366.1	1374	1457.9	1434.7	1500.6	1505.5	1531.2	1606.2	1649.7	1653	1739.1	1678	1755.7	1785.4	1831.8	1850.5	1849.8	1930.9	1930	2071.2	2047.5	2055.5	2146.4	2125.9	2272.4	2219	2176.6	2214	2218.8
0	0	0	0	11.529	21.71	43.034	79.313	105.49	162.07	213.17	289.79	301.22	359.66	445.38	530.31	584.5	652.55	747.32	814.3	818.87	924.53	935.55	1041	1100.2	1108	1197.5	1199.4	1245.3	1305.1	1401.2	1474.5	1535.6	1559	1597.9	1619.5	1692.8	1753.3	1854.4	1858.6	1890.1	1844.7	1859.2	1890.1	1886.7	1904.9	1901.4	1915.1	1951.3	1953.5
0	0	0	0	0	8.6033	48.091	160.91	318.4	546.33	837.9	1119.5	1523.9	1931	2323.3	2645.6	2937.5	3363.1	3740.3	4149.8	4521.5	4773.9	5266.5	5427.1	5781.4	5932.9	6274.2	6679	6935.6	7177.8	7223	7580.5	7743.6	8079.3	8199.3	8351.2	8746.8	8962.7	9128.3	9414	9666.3	9536	9727.6	9816.8	9950.7	10015	9718.6	9693.2	9710	9908.9
0	0	0	0	2.4451	9.0838	13.465	9.0304	4.419	0.2803	5.6757	6.8241	16.523	19.108	41.969	49.976	68.665	82.136	110.67	139.13	168.16	195.11	218.16	241.24	282.43	335.79	412.84	480.35	539.16	601.3	683.96	718.13	794.12	874.33	905.1	997.34	1035.3	1132.6	1178.4	1305.3	1323.6	1402.7	1413.2	1426.9	1454.2	1475.7	1510.1	1577.7	1593.6	1642.1
0	10.483	0	0	1.5645	0	31.785	0	19.816	0	0	0	0	0	0	0	0	0	8.4264	63.487	80.83	149.4	173.88	202.71	245.93	264.82	307.15	350.45	386.21	386.24	441.89	486.45	542.59	622	677.95	688.51	731.07	791.85	840.76	885.24	959.61	904.41	975.86	987.65	1010.4	1018.4	1015.6	1028.3	1004.3	1050.9
0	0	0	17.755	30.26	19.431	23.261	34.526	53.47	86.961	102.29	153.6	177.2	214.88	332.43	348.71	416.32	464.94	556.9	652.78	708.04	801.68	881.6	948.56	1050.7	1109.6	1214.8	1268.8	1354.7	1454.7	1596.6	1686.8	1796.8	1941.7	2051.4	2178.8	2280.4	2372.9	2512.9	2667.5	2731.3	2879	2991.1	3022.4	3049.8	3102.9	3194.8	3213.5	3227.5	3255.3
5.9748	6.5277	2.8436	0	0	0	2.7673	6.1368	10.523	19.148	30.948	47.022	84.757	131.25	228.43	352.27	497.03	650.13	830.18	1056.4	1285.5	1594.6	1840.6	2149.4	2330.4	2646	3072.9	3354.1	3837	3917.3	4223.9	4632.1	4933.5	5275.2	5554.4	5806.7	5902.8	6281.2	6404.2	6789.3	6756.4	6812.8	6944.6	6984.1	7039.8	7143.1	7336	7301.7	7435	7316.8
0	1.1696	0	0	0	0	13.19	42.744	110.49	184.75	275.04	351.61	489.73	637.02	780.62	952.51	1072.6	1223.2	1372.4	1561.5	1669.9	1837.9	2055.7	2232.7	2423.3	2527.6	2732.6	2841.6	2899	3090.1	3229	3346.1	3484.1	3481.4	3469	3578.1	3656.3	3688	3758.5	3832.9	3914.7	3859.8	3958.4	3972.9	3969.9	4056	4051.6	4086.1	4210.7	4357.6
3.0817	2.4437	0	7.9397	0	0	6.9019	53.243	125.13	240.09	316.46	472.69	600.83	819.06	1097.5	1283.3	1931.5	1889.9	2210	2486.2	2820.9	3060	3440.9	3523.8	3836.1	4151.9	4392.3	4589.3	4972.1	5181.1	5467.3	5738.3	5924.3	6261.8	6321.5	6796	7252.6	7384.2	7804.6	8243.6	8549.9	9021.2	8982.4	9284	9624.2	9844.2	9785.2	10221	10024	10189
0	28.356	0	7.3132	0	7.4587	5.1942	0	0	0	0	0	21.264	13.963	28.22	26.082	34.576	79.958	83.238	128.62	153.35	209.87	262.27	286.43	331.75	364.14	403.28	451.3	491.97	503.41	546.8	577.44	674.85	754.34	808.83	870.95	931.02	991.15	1104.4	1143.1	1243.9	1295.4	1265.9	1410.8	1484.6	1537.7	1603.3	1540.6	1617.1	1572.4
0	8.8099	0.99563	0	0	0	2.2465	25.692	84.168	141.49	200.17	299.52	367.93	446.69	555.39	679.02	798.32	889.74	976.75	1081.3	1226.1	1288.9	1393.7	1555.6	1687.7	1765.4	1902	2025.2	2177.6	2292.2	2429.3	2603	2856.7	2974.5	3207.7	3313	3658.1	3859.5	4049.9	4375.9	4469.7	4744.3	4902	5053.4	5304	5447.7	5605.8	5860	5874.4	6228.9
0	0	0	5.8039	16.313	11.417	0	0	0	0	0	0	0	0	0	0	0	0	0	0	0	0	0	0	0	0	0	0	82.635	79.391	113.11	166.42	216.71	216.96	250.19	269.7	361.71	403.6	391.78	408.23	377.98	419.57	403.78	469.68	496.28	522.77	517.6	475.92	503.86	487.65
0	0	0	0	0	40.614	120.24	284.83	442.58	696.82	983.39	1294.6	1571.2	1855.7	2231.7	2557.3	2886	3186.3	3442.3	3690.9	3903	3885.4	4320.3	4436.9	4615.3	4690.7	4941.1	4961.6	5102.3	5134.2	5301.1	5472.5	5554.6	5589.9	5497.9	5573.6	5705.9	5731.7	5873.3	5775.9	5873.8	5943.9	5843	6047.5	6003.4	6095.9	6044.3	6039.2	5973.3	5937
12.002	34.316	20.025	18.646	0	0	0	0	0	0	0	0	0	0	0	0	0	0	0	0	95.525	223.27	289.27	436.34	573.84	675.29	830.99	1047.5	1181.4	1369.9	1558.3	1658.2	1736.1	1906.9	2237	2310.6	2534.3	2810.5	2971.6	3055.2	3146.7	3302.1	3460.1	4002.3	3711.8	3732.6	3959.3	4038.2	4099.5	4249
0	10.158	0.63023	10.821	0	0	6.8892	2.4324	11.062	45.574	65.299	107.03	153.84	178.57	250.58	301.41	372.09	420.21	507.81	550.32	628.63	667.76	724.94	773.13	773.11	854.61	875.44	915.94	1026.9	1053.9	1100.4	1179.8	1229.3	1401.6	1493.5	1498.7	1579.9	1675.1	1846.4	1861.1	1921.2	1987.2	2000.2	2098.4	2155.7	2250.3	2341.6	2349.4	2304.9	2299.2
31.541	16.016	0	4.7319	0	0	0	14.244	38.905	78.266	100.66	172.44	215.39	265.12	333.09	402.41	475.14	524.22	668.02	698.71	794.94	857.96	862.41	927.07	1009	1043.2	1114.1	1145.5	1154.2	1207.1	1331.9	1343.8	1397	1463.1	1470.6	1527.5	1636.6	1799.2	1837.7	1895.3	2044	1955.9	2256.2	2142.7	2385.6	2283.9	2339.5	2406.1	2430.9	2499.5
2.9915	8.1443	0	0	18.943	0	0.06182	0	0	0	0	0	0	0	0	0	0	5.541	16.181	43.445	47.202	88.586	123.18	149.95	185.62	194.71	221.38	257.8	269.2	356.59	416.55	470.6	525.5	584.22	638.3	545.45	701.2	782.42	855.53	945.35	994.41	1032.4	1086.8	1056.1	1202.7	1249.4	1306.9	1333.2	1347.6	1369.4
5.0737	5.1793	1.7058	0	0	2.9592	14.874	47.14	84.81	137.69	207.97	269.52	387.58	539.3	651.21	803.93	1283.6	1134.6	1328	1547.6	1728	1777.6	1991.4	2207.3	2365.7	2509.3	2583.3	2639.3	2885.5	3057.4	3113.9	3367.2	3575.5	3728.1	3791.6	3940.3	4017.9	4074.6	4150.4	4235.8	4412.8	4539.2	4751.3	4825.5	4647.7	4990.4	4928.3	4891.4	4905.9	4780.4
0	0	0	5.0578	11.275	17.758	18.16	43.757	49.819	79.242	131.79	161.56	239.84	305.13	358.42	564.53	660.89	804.01	803.18	1122.4	1266.8	1469.8	1536.5	1638.3	1779.3	1980.4	2182.7	2428.4	2463.2	2428.9	2440.7	2567	2517	2536.8	2712.2	2763	2890.3	3032.3	3057.9	3162.2	3179.1	3238.9	3312.1	3412.3	3508.6	3451.2	3592	3514.5	3653.1	3705.5
0	8.2308	4.487	0	0.39866	0	0	0	1.0158	0	14.803	33.894	35.925	70.199	78.388	140.35	166.27	210.42	283.3	340.73	397.84	473.7	495.03	466.88	494.16	551.62	568.25	613.75	627.83	681.73	689.84	752.2	794.43	832.55	834.42	951.32	1028	1134.5	1139.3	1240.3	1269.5	1344.2	1375.6	1452.1	1538.8	1666.9	1811.6	2155	2187.2	2223.7
0	0	0	0	0	32.446	109.58	242.65	456.96	736.87	1080.9	1562.4	1906.3	2355.8	2826.6	3292.4	3719.6	3927.7	4299.1	4768.9	5104	5517	5779.1	5965.5	6224.9	6499.3	6698.3	6967.4	7051.2	7066.9	7287.2	7387.2	7509.9	7548.2	7570.6	7650.9	7459.3	7645.7	7692.4	7796	7743	7757.4	7859.9	7782.2	7790.4	7822.5	7839.4	7858.7	7858.2	7830.6
0	0	0	15.337	8.7899	29.88	50.542	72.74	161.55	229.09	347.85	430.43	537.15	645.74	744.03	830.01	964.16	1003.3	1094.2	1179.1	1195.1	1267.9	1351	1339	1431	1472.6	1492.8	1550.5	1619.1	1650.3	1727.4	1764	1857.9	1931.4	2022.1	2071.1	2107.8	2252.1	2348.9	2477.7	2559.7	2632	2674.5	2777.7	2864.5	2960	3032.4	3042.2	3173.5	3220.8
0	0	0	9.3355	75.683	69.562	101.24	54.91	34.698	0	42.249	100.87	134.88	235.55	255.04	339.96	381.92	455.44	589.97	668.53	767.83	893.47	979.33	1133	1202.7	1305.7	1624.6	1826.8	1776.1	1977.9	2246.8	2503.2	2590.8	2851.2	2864.9	3381.3	3672.5	3950.3	4289.1	4533.8	4678.9	4985	5236.4	5271.6	5482	5807.5	5753	5809.5	5796.7	5825.5
0	6.49	0	0	0	0	35.377	112.61	200.77	370.72	550.78	751.97	1009.5	1282.5	1634.8	1856	3377	2558.6	2967.3	3367.2	3452.3	3786.5	4167.3	4307.3	4585.5	4748.6	5068.9	5166.3	5386.1	5545.2	5828.7	6003.4	6058.6	6279.2	6214.5	6549.9	6375.1	6640.5	6851.1	6905.9	6989.4	7164.7	6913.4	6901.2	7172.9	7449.3	7381	7460.9	7365.1	7343.4
0	7.3766	1.0455	9.9915	8.074	1.729	0	0	0	16.039	34.239	65.144	94.773	125.6	168.84	203.53	257.91	328.39	359.39	419.63	435.75	534.85	715.29	805.85	836.34	971.34	1097	1263.4	1281.4	1436.4	1594.5	1725.3	1855.4	2013	1996	2166	2276.4	2424.9	2512.8	2578.5	2685.6	2866.8	3068.4	3097.1	3201.4	3338.1	3357.7	3241.3	3457	3458.6
0	16.163	8.0335	2.2649	0.097105	0	0	12.4	7.0076	7.7968	41.701	44.264	76.587	84.117	116.69	114.6	136.24	172.09	192.66	230.18	262.15	313.37	329.15	388.06	407	439.03	478.04	506.78	553.13	582.87	659.2	682.89	737.49	781.33	820.05	856.19	894.25	927.55	980.56	1042.1	1043.2	1148.9	1184.2	1282.4	1372.1	1437.8	1531.5	1556.5	1619.2	1629.1
0	0	0	15.684	14.99	19.178	23.692	36.389	26.331	47.748	48.181	84.616	128.91	171.18	265.75	334.52	465.4	561.64	700.22	809.89	930.01	1084.1	1139.9	1301.8	1391.4	1558.8	1735.2	1946.2	2022.7	2413.1	2564	2830.5	3089.7	3270.4	3378.2	3501.4	3750.2	4001.8	4172.7	4428.9	4531.3	4691	4847.1	4662.9	5104.4	5429.8	5467.9	5357.6	5545.7	5558.3
0	0	0	41.94	43.27	45.368	91.825	138.28	83.581	136.91	200.51	161.75	174.62	180.96	196.45	197.81	118.71	166.86	127.74	93.832	138.54	221.08	285.9	326.16	364	424.72	510.37	593.24	681.13	774.58	884.36	944.74	1049.2	1081.9	1152.6	1241.9	1475.4	1621.3	1699.1	1768.2	1867.5	1895.9	2029.8	2072.7	2162.3	2242.5	2241.8	2379.1	2306.8	2350.8
0	2.1479	0	0	0	0	30.551	84.055	163.97	258.4	366.32	446.5	555.17	618.26	609.4	815.5	907.05	1022.2	1054.3	1125.2	1164.4	1220.6	1256	1311.1	1346.1	1407.3	1452.8	1431	1456.5	1475.7	1464.6	1529.6	1480	1594.4	1588.5	1555.1	1565.8	1523.3	1579.5	1577.3	1605.9	1549.5	1582.6	1575.3	1563.9	1608.3	1601.1	1605.1	1601.4	1586.5
0	0	0	0	38.426	64.694	86.933	171.8	300.3	446.38	548.84	873.36	1083.4	1206.5	1469.9	1674.7	1841.7	2007.9	2250	2285.2	2474.1	2711	2774	2964.6	3021	2991.4	2935.6	3045.8	2982.7	3128.2	3318.6	3292	3413.5	3462	3375	3457.4	3531.4	3573.3	3622.6	3790.7	3793.7	3748.3	3819.1	3865.8	4002.6	3894.5	3912.8	3891.1	3991.3	3941.2
0	0	0	140.18	22.333	37.451	88.914	140.65	139.31	199.93	281.22	317.71	352.89	413.84	500.26	541.54	591.28	687.23	760.84	794.43	894.46	1000.2	1049.9	1070.9	1243.4	1301.5	1416.6	1417.6	1470.9	1579.4	1714.3	1777.8	1866.5	1958.9	1924.1	2023.6	2098.5	2148	2309.4	2255.7	2409.3	2477.1	2553.6	2628.3	2572.3	2579.1	2606.8	2716.9	2730	2732.1
0	0	0	0	160.87	334.05	556.33	839.05	1222.1	1510.3	1907.9	2213.3	2756.9	3107.9	3732.4	4024.5	4217.1	4684.3	5004.6	5377.7	5445.4	5352.4	5655.3	6005.1	6183.7	5513.7	5724.4	5753.2	5897	5887.4	6097.7	6032.3	6054.4	6191.1	6099.4	6329.7	6397	6384.4	6442.9	6539.1	6564.3	6597	6618.8	6716.8	6675	6862.1	6754	6823.8	6715.8	6750.3
0	0	0	1.3147	13.975	0.2358	37.254	72.3	79.43	110.6	117.21	143.66	148.28	160.29	196.87	196.91	225.89	231.93	231	249.62	249.57	263.2	274.96	287.41	311.74	341.08	363.3	337.16	378.16	350.73	381.05	409.23	544.43	604.22	702.27	635.85	683.82	707.48	735.76	773.78	863.11	862.01	945.29	939.56	1019.5	1071	1114.8	1139.5	1159	1243.3
10.599	3.3419	0	0	4.5964	0	0	10.99	6.6884	25.483	27.079	32.934	50.034	107.78	178.63	249.22	366.44	516.6	650.15	778.76	918.37	1052.9	1199.1	1339.3	1545.2	1929.8	1807.6	2006.7	2120.3	2256.6	2423.4	2583.9	2679.8	2772.6	2866.9	2981	3113.5	3237.7	3296.8	3389.7	3550.3	3681.9	3767.5	3777.1	3768.9	3840.6	3953.2	3972.9	3756	3981.9
0	0	0	0	60.749	204.4	312.16	534.08	744.38	1024.7	1215.3	1500.1	1680	2153.5	2645.4	2861.4	3147.2	3413.2	3641.8	3916.3	4010	4218.3	4526.8	4690.9	4806.3	5041.1	5386.2	5240.1	5461.3	5500.8	5816.7	5851.3	6595.8	5918.8	6232.5	6570.8	6707.4	6575.6	6768.4	6853.9	7043.4	7064.4	7243.2	7473.6	7514.7	7632.2	7562.3	7887.7	7823.2	7945.4
0	1.1391	3.8519	1.1663	4.1002	0.056681	0.45352	5.1888	0	0	0	1.7575	6.4266	8.5893	20.786	20.231	30.263	51.586	69.726	95.774	109.23	132.58	141.55	176.51	197.14	224.37	238.46	264.98	278.88	310.31	346.75	400.59	456.5	504.76	603.66	671.25	712.06	776.87	898.56	907.73	953.75	1024.5	1143	1183.7	1163.1	1154.8	1279.8	1215.3	1256.4	1205.9
3.6648	0	0	0	3.73	0	7.1944	9.5057	5.5151	4.0081	9.4843	23.219	22.524	57.27	91.175	158.45	225.29	312.57	398.44	476.17	592.9	685.75	796.73	874.7	1014	1056.1	1142.2	1268.9	1336.2	1441.5	1537.8	1626.5	1789.2	1839.9	1894.7	1978.8	2092.1	2149.5	2287	2357.8	2414.3	2582.5	2573.8	2682.6	2719	2802.2	2862	2965.7	2974.8	3036.8
0	6.919	16.623	0	0	0	0	0	21.267	46.725	82.996	131.63	177.07	259.08	324.79	408.13	541.35	606.88	723.31	820.79	884	996.88	1104.6	1194.1	1367.3	1427.5	1521.3	1622.4	1723.5	1821.3	1907.2	1977.2	2105.9	2140.1	2143.4	2231.5	2286.6	2359.8	2346.8	2390.2	2496	2500.7	2574.8	2594.1	2651	2719	2424.4	2680.2	2689.6	2694.9
0	9.1911	10.061	0	0	0	0.95366	10.558	48.874	85.638	135.91	191.94	252.45	312.99	383.07	456.85	501.6	581.68	613.5	656.56	707.21	754.7	809.36	836.75	869.34	878.43	924.01	973.87	1020.7	1020.8	1068.6	1041.8	1034.1	1045	1060.4	1087.8	1081.6	1094.1	1103.3	1099.3	1097.3	1147.5	1132.6	1197	1149.7	1157.9	1166.2	1181.8	1196.4	1187.8
0	0	9.3777	0	0	0	5.3579	13.41	55.599	133.04	217.41	285.87	403.85	500.7	605.85	746.82	913.47	1026.9	1092.6	1276.8	1389.5	1517.4	1751.4	1789	1892.5	1964.7	2073.9	2151.7	2371.7	2396.4	2407.7	2423	2501.7	2583.7	2596.8	2692.7	2657.7	2717.7	2753	2725.1	2729.9	2705.7	2781.7	2800.5	2794.2	2818.4	2830.4	2885.7	2926.9	2901
0	0	0	0	0	19.103	40.317	79.211	151.78	221.99	302.11	351.76	495.71	602.68	722.78	838.14	960.67	1125.4	1182.4	1363	1422.6	1595.8	1716.5	1864.6	1998.4	2057.4	2138.9	2262.9	2368.8	2583	2768.9	2874.2	2879	2780.4	2753.3	2946.1	2992.1	3059	3203.7	3249.6	3378.9	3475	3565.8	3587	3646.7	3707	3762	3736.2	3773.5	3796.3
5.0145	8.9638	0.87527	4.128	0	0	0	2.7193	8.9033	39.583	80.722	125.77	190.16	287.87	390.22	485.85	566.46	687.91	801.91	855.71	986.12	1112.7	1197.8	1288.5	1413.2	1486	1566.6	1718.9	1747	1826.3	1887.9	1974.2	2009.4	2058.3	2059.2	2095.7	2144.1	2137.7	2221.2	2247.6	2203.7	2282.1	2321.7	2320	2311.5	2344.5	2340.2	2345.6	2329.7	2310.3
0	28.793	4.9206	11.749	0	0	4.004	36.68	92.604	128.75	217.34	193.2	252.89	308.93	380.06	452.63	434.69	455.39	556.14	645.37	820.32	978.58	1094.2	1280.9	1260.8	1323.6	1415.1	1686.5	1706.2	1835.8	1781.3	1867.7	1876.1	1985.9	2070.7	2169.1	2366.6	2292	2387.8	2420.2	2699.7	2607.1	2874	2841.7	2918	2921.9	2894.6	2931.2	3027.1	2855.2
6.2518	6.928	5.1486	0	0	0	0	0	6.4523	12.775	36.368	58.696	97.747	146.29	183.06	269.18	332.61	382.89	475.12	543.07	640.17	711.44	755.09	839.58	930.67	970.98	1045.8	1096.7	1111.2	1169.1	1192.9	1271.4	1319.9	1390.7	1365.9	1415.1	1424.7	1492.7	1475.9	1533	1601.8	1626.7	1661.5	1711.5	1735.5	1741.1	1752.4	1800.6	1783.7	1846
0	0	0	24.616	18.254	17.049	33.314	57.196	105.07	167.12	265.59	348.03	450.06	578.31	726.03	881.42	1324.5	1198.1	1367.4	1492.6	1671.5	1903.7	2339.6	2093	2256	2304.5	2411.5	2400.5	2505.5	2542.5	2628	2665.8	2718.8	2764	2829.9	2814.6	2836.4	2845.9	2885.2	2920.3	2989.2	3047.6	3103.3	3154.7	3149	3241.5	3227.4	3260.3	3199.1	3256.4
4.2768	3.8244	0	0	0	0	20.471	90.156	188.42	365.33	550.59	806.82	1014.8	1236.9	1532.3	1774.7	2066.7	2701.4	2458.3	3340.5	2967.3	3693.5	3908.6	4221.5	3847.7	4064.4	3998.8	4008.1	4438.4	4641.5	4651.3	4653.1	4853.4	4871	4846	5008.4	5052.4	5208	5366.9	5410.9	5704	5801.1	5875.2	5939.3	6094	6143.3	6304.9	6186.8	6226.4	6433.2
0	0	0	0	55.166	56.112	23.439	41.823	54.327	79.889	71.611	142.12	200.38	217.08	303.04	362.23	384.67	462.49	490.36	597.52	629.72	680.9	671.33	742.8	803.43	787.48	864.61	1068.8	1140.7	1197.2	1216	1263	1271.9	1352	1358.3	1393.2	1483.9	1469.2	1513.3	1530.2	1608.8	1587.9	1610.2	1612.7	1629.8	1420.6	1427.5	1424.6	1332.6	1333.9
0	0	5.4889	14.03	7.2693	0	0	30.862	105.46	282.38	359.04	502.58	686.62	897.19	1128	1318.5	1574.5	1740.6	2014.5	2313.6	2542.4	2720.7	2863.3	3037.8	3508.8	3521.2	3606.3	3855	4025.9	4219.7	4471.4	4604.4	4923.7	5142.2	5337.3	5595.3	5705	5935.6	6005.6	6232.6	6409.7	6599.8	6550.4	7061.8	7070.3	7292.8	7502.7	7498	7635.6	8049.9
0	0	0	0	0	58.379	0	18.014	50.544	66.819	110.65	174.06	184.87	270.34	306.71	353.9	408.14	442.58	497.14	555.07	615.79	650.09	699.66	720.96	774.16	825.71	888.34	923.2	931.84	957.24	1068.6	1022.2	1067.7	1142.4	1137	1173.1	1280.2	1348.9	1327.1	1489.5	1461.2	1503.4	1477.7	1538.4	1573.3	1618.1	1669.2	1592.2	1683	1865.8
0	0	0	1.9894	0	0	45.491	152.26	298.66	485.02	744.05	952.5	1087.6	1354.8	1485.9	1685.1	1859.6	1869.7	2149.4	2151.8	2343.4	2378.1	2489.7	2580	2598	2723.7	2883.6	2793.3	2960.9	2921.4	2991.6	2934.9	3065.9	3139.1	3210.3	3266	3368.7	3513	3655.1	3669.4	3757.2	3853.6	3818	4157.9	4113.6	4841.2	4222.7	4403.4	4363.5	4460.1
12.834	9.7035	0	0	0	0	0	0	0	0	0.18315	5.2082	12.007	41.275	74.523	116.15	187.94	275.7	349.77	417.64	510.54	568.95	583.09	692.65	712.63	775.37	814.08	899.8	969.24	1046.1	1132.5	1230	1274.7	1411.7	1479.1	1600.8	1665.9	1785.9	1808.7	1916.5	2075.7	2573.5	2578.9	2601	2061.9	2097.4	2068.6	2038.5	2033.5	2039.3
0	0	0	1.4364	0	8.6941	38.018	91.027	199.79	337.7	459.51	645.51	771.96	936.66	1114.1	1231.3	1328.8	1619.3	1650.8	1778.2	1776.2	1849	2021.5	1932.4	1950.1	1991	2154.2	2286.7	2242	2279.2	2487.4	2464.2	2510.9	2534.8	2592.2	2541.4	2565.8	2650.6	2644.5	2758.2	2788.6	2844.3	2971.2	3040.8	3022	3085	3060.7	3081.6	3218.5	3286
0	6.0685	0	4.9555	15.268	0	13.821	67.198	137.73	256.53	337.07	548.68	746.2	886.21	1087.1	1014.5	1147	1287.5	1298.3	1473.3	1611.6	1644.6	1741.9	1787.5	1959.4	2013.6	2014.4	2020.7	2153.4	2148.5	2180.7	2197.8	2294.6	2344.4	2269.5	2307.5	2326.6	2247.5	2360.1	2349.4	2410.3	2399.3	2304.2	2355.3	2346.8	2373.7	2348.3	2283.1	2208.5	2129.3
4.7678	7.4896	0	2.925	0	0	0	0	8.8224	10.653	42.071	50.42	72.055	128.75	192.71	270.75	357.32	487.64	594.68	709.12	1033.9	941.34	1144.6	1276.8	1448.6	1772.1	1671.1	1775.1	1876.6	1964.8	2091.6	2106	2167.1	2235.2	2306.2	2387	2470.5	2494.1	2568.9	2598.7	2661.8	2694.1	2734.2	2716.1	2787.5	2820.8	2827.2	2825.3	2739.5	2809.5
0	0	0	2.7224	17.927	53.677	112.36	230.96	384.55	573.7	771.93	1003.6	1244.2	1461.3	1784.3	2021.2	2326.2	2536.7	2853.5	3050.6	3298.6	3433.9	3560.6	3755.1	3827.9	4024.9	4094.4	4111.3	4199.1	4310	4368.7	4354.7	4535	4451.7	4366.4	4555.4	4606	4725.9	4959.1	4866.8	5002.9	4902.5	4871.8	4889.1	5041.3	5056.5	5084	5095.9	5077.7	5166.5
0	0	0	0	4.2716	4.9277	26.727	60.589	106.03	188.21	275.14	378.54	476.09	598.46	740.81	956.96	1135.3	1165.5	1338	1451.3	1619.9	1758.7	1924.7	2063.5	2230.4	2410	2556	2732.8	2830	2984.4	3086.9	3165.2	3268.9	3289.2	3334.5	3398.6	3464.2	3544	3701.7	3605.5	3744.1	3938.6	3954.1	4075	4160.5	4261.2	4383.9	4520.5	4598.3	4613.9
0	12.899	2.5078	0	1.9293	5.4421	8.7612	19.514	44.476	81.814	138.2	182.54	256.14	341.54	472.83	542.49	643.13	861.2	1039	1239	1416.5	1660.7	1754.3	2045.5	2212.9	2476.7	2644.7	2844.5	2996.4	3183.6	3263.8	3434.9	3575.1	3680.1	3747.3	3772.3	3937.2	3964.8	4022.8	4120.8	4018.1	4216.4	4321.8	4371.9	4406.6	4427.6	4509.1	4457	4445.5	4571.6
0	0	0	13.459	23.842	26.552	33.678	55.721	92.825	148.87	197.13	296.86	388.73	443.02	533.62	554.85	665.01	742.55	815.58	947.79	996.86	1083.2	1133.1	1177.3	1305.1	1341.6	1420.9	1501.9	1515.6	1503.6	1604.8	1645	1658.8	1714.7	1735	1748.5	1749.1	1815.9	1853.1	1877.3	1907.1	1936.8	1981.7	1986.9	2047.7	2043.5	2065.5	2047.3	2012.8	2045.3
0	5.5745	0	0.64159	2.6429	6.7697	6.3828	0	0	3.3612	0	0	0	0	22.181	57.906	119.68	166.84	237.38	294.23	411.19	533.43	617.86	706.96	876	981.91	1095.7	1234	1335.8	1476	1686.7	1824	1894.8	1959.6	2111.2	2196.4	2284.8	2304.4	2367.1	2447.9	2546.3	2599.1	2669.2	2574.3	2590.7	2616.3	2588.2	2657.6	2616.5	2589.6
9.2839	0	9.8946	0	2.7226	0	10.369	11.06	0	7.5454	21.431	26.823	29.223	31.721	25.404	66.618	66.41	91.221	103.98	114.33	155.18	168.74	177.82	210.65	231.58	300.12	306.83	349.45	367.18	391.64	401.67	457.71	461.31	523.22	557.07	591.9	633.73	628.58	684.39	668.61	716.94	749.68	772.2	811.43	828.97	878.03	882.51	921.74	897.51	933.45
42.622	106.47	0	27.811	0	0	0	0	0	0	0	0	0	8.8392	78.067	157.72	266.08	262.1	365.94	440.59	539.91	601.81	706.87	726.39	830.44	913.32	951.02	1043.1	1194	1208.1	1345	1421.2	1550.8	1681.3	1745.3	1885.5	1968	1603.7	1612.3	1629	1697	1740.4	1752.2	1799.2	1855.9	1871	1863.5	1891.1	1934.2	1961
0	0.11985	0	2.1415	4.1736	6.1564	2.7873	19.142	38.014	89.691	144.18	221.28	270.49	367.69	512.45	622.99	711	891.41	1028.9	1168.6	1259.4	1460.4	1627.8	1673.2	1844.6	1887.3	2046.8	2181.6	2185	2312.2	2438.8	2118.9	2368.2	2528.2	2945.8	2992.8	3020.6	2957.2	3100.8	3332.8	3372.5	3362.5	3613.9	3789	3815.1	3822.5	3932.4	3905.8	3946.5	3829.1
0	1.0494	0	0	16.333	6.5689	0.2062	1.9294	4.0707	2.0444	9.9067	0.35458	25.112	51.101	76.487	146.52	190.1	208.53	234.23	310.92	389.76	443.86	537.11	590.56	687.41	770.66	860.93	927.06	983.9	1101.6	1156.4	1265.4	1428.8	1508.8	1623.2	1734.9	2003.8	2203.4	2332.3	2504	3100.4	2911.7	2901.7	3146.3	2908.4	2986.1	2967.5	2884.1	2974	2853.4
0	0	0	0	1.4259	11.372	12.491	46.516	55.216	128.09	157.24	219.93	242.18	317.46	435.75	488.35	630.83	831.12	790.93	909.73	1023.4	1179.4	1518.6	1421.1	1576.8	1696.8	1867.2	1975.4	2088.9	2208.6	2395.2	2384.9	2507.7	2571.9	2673	2736.5	2740.3	2836.4	2955	3086.5	3112.1	3122.4	3192.1	3248.7	3293.9	3284.7	3337.5	3388	3387.6	3457
0	0	0	0.99089	3.1156	49.984	133.99	269.19	452.78	749.4	996.32	1362.5	1681.3	1979.9	2368.6	2642.3	2798.7	3103.4	3381.1	3611.5	3778.9	3893.6	4171.1	4302.9	4479.7	4568.3	4693	4776.5	4860.2	4974	5039	4992.8	5017.8	5091.3	5284	5228.8	5360.4	5307.8	5589.1	5694.3	5595	5721.9	5648.8	5751	5772.2	6092.4	6159.5	6151	6292.2	6166.1
57.148	37.025	0	0	0	0	0	0	9.5842	80.509	191.48	261.46	370.34	494.9	623.69	749.62	895.45	1092.4	1241.2	1360.6	1496.9	1681.7	1747.2	1895.6	2028	2120.5	2262.3	2351	2448	2487.7	2603.6	2726.4	2757.5	2795.3	2838.2	2917.4	2965.5	3078.2	3031.5	3159.9	3144.5	3170.4	3217.5	3239	3289.2	3350.9	3281.3	3369.1	3405.3	3484.2
0	0	0	0	0	0	53.931	139.3	262.08	403.36	550.19	729	896.07	1138.7	1383.9	1616	1767.2	2008.1	2215.8	2501.3	2773.9	3149.9	3393.3	3626.5	3852.6	4111.5	4290.3	4525.9	4717	4991.1	4976.3	5073.7	5242	5375.4	5280.1	5448.8	5512.4	5429.5	5524.2	5551.1	5587.1	5698	5710	5873.6	5925.3	5993.2	5948.1	6168	6220.2	6144
0	0	0	1.6408	71.698	49.859	63.334	82.702	166.56	182.36	265.22	286.49	313.2	315.27	343.4	357.84	404.26	513.03	517.09	575.07	621.69	660.7	689.94	710.32	766.45	748.71	786.72	794.53	789.48	868.46	918.24	976.76	1009.7	989.64	1001.6	979.56	977.67	1024.7	1029.9	1089.7	1065.7	1098.3	1119.9	1171.9	1242.6	1164.6	1199.2	1158.6	1220.9	1186.2
13.269	1.7913	0	7.2977	14.989	0	0	10.483	47.928	94.746	169.93	222.24	290.54	386.17	493.54	585.18	670.89	734.98	851.73	993.83	1054.4	1261.6	1427.1	1557.7	1678.4	1805.8	1993.8	2119	2320.9	2490.3	2648	2777	2958.7	3079	3260.1	3322.6	3469.7	3615.9	3893.1	3929.9	4140.6	4134.1	4218.1	4273.7	4365.1	4405.5	4415.2	4574.2	4679.8	4706.2
36.908	31.155	0	0	0	0	0	38.491	129.12	290.96	441.59	637.56	812.46	1035.8	1313.4	1588.4	1873.9	2135.9	2390.8	2661.1	3005.4	3167.7	3296.4	3490.3	3787.6	4063.1	4195	4303.3	4469.7	4552.5	4801.6	4905.7	4992.6	5085.1	5175.2	5276.4	5393.6	5365.4	5309	5264	5167.5	5086.6	5031	5201.1	5324.7	5467.9	5473.9	5560	5670.3	5484.6
0	0	0	32.13	0	0	14.55	52.122	85.729	151.17	220.88	312.79	445.48	495.01	613.63	758.61	884.14	1125	1354.4	1422.8	1630.1	1637	2054.7	2376.2	2483.9	2119.1	2697.5	2863.1	2982.8	3057.3	3074.5	3291.9	3277.9	3455.9	3352.2	3381	3495	3328	3871	3632.6	3432.4	3520.9	3564.8	3582.1	3323.2	3664.1	3696.4	3639.8	3568.5	3535.3
0	49.444	37.342	13.474	15.743	0	0	0	0	0	0	0	0	45.915	153.14	251.75	304.54	455.09	566.47	742.96	824.56	977.16	1154.6	1262.5	1369.7	1491.5	1561.2	1779.9	1901.4	2080.5	2252	2366.2	2326.8	2410.1	2549.9	2614.6	2799.8	2898.8	2987.1	3091.2	3084.9	3206.3	3323.8	3354.6	3435.7	3448.4	3508.5	3514.2	3492.1	3542.1
0	0	1.1822	19.428	2.437	5.2543	0	0	0	0	0	0	0	0	0	0	6.3038	31.81	95.832	116.93	142.06	162.99	175.64	237.96	285.38	316.39	362.56	404.12	407.71	446.89	497.65	561.72	622.7	742.84	831.33	930.15	1049.5	1197.7	1329.6	1592.9	1754.1	1913.5	2092.6	2344.2	2548.3	2749.8	2909.7	3049.3	3082	3200.4
0	0	0	27.439	35.758	34.874	57.599	73.691	89.029	146.04	169.21	276.25	349.22	383.21	508.74	582.61	668.82	846.37	930.85	1091.6	1141.4	1207.4	1377.7	1359.6	1531.4	1528.2	1580.2	1650.4	1713.8	1784.7	1879.8	1775.7	1953.2	2068.4	2062.5	2154	2175.4	2255.3	2461.1	2453.4	2647.5	2821.7	2697.3	2856.2	2955.8	2975.7	3026.7	3027.1	3072.4	2928.3
1.6797	11.936	12.812	4.3069	7.3479	0	0	0	0.47087	16.653	60.353	106.9	163.49	236.97	325.61	430.63	553.93	591.22	739.29	861.25	1017.9	1198.2	1326.6	1519.3	1713.2	1869.9	2025.7	2162.3	2472.2	2595.8	2894.8	3029.9	3275.5	3506.5	3663	3860	4075.4	4248.9	4448.7	4618.8	4903.9	5048.2	5208.4	5469.1	5588.5	5688.9	5989.4	6104.9	6021.4	6152.5
0	14.581	0	0	0	0	23.209	52.591	139.92	240.35	381.58	505.62	661.05	814.98	1032.9	1216	1337.2	1563	1696.4	1900.5	2089.6	2267.1	2527.9	2680.2	2840.1	3000.9	3144.5	3268.8	3467.7	3582.7	3762.4	3942	4067.1	4251.8	4341.4	4394.1	4519.9	4550.7	4699.9	4697.2	4784.7	4791.2	4917.3	4958.9	4984.8	5053.7	5059.9	5121.2	5135.4	5199.9
0	0	0	13.131	24.02	0	0	5.5721	54.807	125.57	209.54	282.04	354.68	453.75	605.78	1024.5	1141.4	1031.3	1118.6	1308.2	1392.3	1560.2	1675.5	1773.5	1901.3	1947.4	1977.2	2264.1	2606.3	2316.8	2457.4	2320.7	2355	2422.9	2877.9	2497.4	2464.9	2638.3	2705	2709.2	2726.7	2730.9	2736.7	2701.6	2790.6	2790.4	2774.6	2741.3	2724.9	2820.1
0.86382	1.9983	0	0	0	0	20.386	61.414	128	198.95	282.26	373.69	482.08	570.75	661.38	643.55	868.82	969.8	1053.6	1167.5	1260.3	1377.5	1452.7	1519.1	1585.9	1569.2	1681.9	1699.3	1739.5	1745.1	1836.6	1610.7	1766	1810.4	1843.4	1841.7	1842.2	1894.4	1752.5	1908.7	1936.5	1905.7	1935.2	1899.2	1894.6	1902.2	1893.3	1885.2	1863.3	1876
8.2216	5.6286	0	0	0	0	14.434	19.952	53.004	95.709	133.59	185.32	234.49	308.89	395.5	476.19	574	660.7	716.29	855.64	936.79	1111.4	1176.5	1278.5	1384.3	1519.9	1589.9	1660	1794	1807.4	1924.7	1999.4	2065	2163.1	2208.1	2325.4	2390.3	2456.1	2472.4	2567.1	2620.2	2662.6	2741.7	2753.5	2895.8	2914	3008.7	3069.6	3084.4	3127.9
0	4.7086	10.042	6.5673	4.448	0	0	0	0	0	0	0	0.64084	22.319	56.817	58.388	83.872	139.79	162.67	205.6	265.87	303.12	351.6	397.41	444.57	486.35	519.18	567.62	590.53	653.19	697.09	757.73	840.16	878.37	961.08	1022.7	1096.2	1174.7	1202.2	1275.7	1264.2	1352.9	1390.1	1462.7	1478.6	1485.9	1568	1566.2	1567.7	1576.9
8.8521	6.8023	0	0	0	0	13.638	25.697	61.464	101.13	140.27	201.5	274.97	330.02	425.48	531.5	613.24	732.23	774.87	930.29	1004.6	1046.3	1026.8	1192.9	1235.9	1249.9	1224.3	1333	1251.1	1310.2	1300.1	1347	1411.9	1328.3	1326.1	1394.3	1301.6	1304.9	1378.7	1373.1	1370.1	1389	1345.8	1363.6	1392.8	1375.3	1399.2	1373.3	1393.5	1402.7
0	0	0	366.88	449.16	527.31	104.11	85.166	41.748	592.08	510.64	128.19	153.99	64.426	142.92	579.62	617.3	385.66	314.87	385.22	440.58	705.97	1115	1273.7	838.63	992.34	1104.6	1189.1	1289.7	1280	1360.4	1443.9	1511.1	1662.8	1734.8	1756	1864.9	2051.5	1903.6	2020.3	2024.1	2162.1	2178.6	2231.1	2329.2	2260	2265.3	2357.9	2291.3	2427.2
0	13.803	0	1.4047	0	0	21.42	27.065	47.507	81.512	113.37	163.84	228.45	366.55	505.08	724.96	904.8	1111.8	1332.2	1529.8	1761.1	2034.9	2226.9	2447.1	2678.4	2881.4	3148.7	3385.4	3554.4	3779.4	3915.4	4266.8	4528.1	4795.9	5063.5	5381.7	5642	5633.2	5972.6	5970.2	6200.1	6566.8	6475.6	6908.6	6996.1	7024.2	7098.4	7316.3	7372.2	7173
0	14.015	53.925	69.298	8.948	0	0	21.564	149.16	172.23	195.83	255.42	405.12	498.86	924.42	1113.1	1355.6	1464.9	1693.2	2174.5	2424.6	2455.5	2616.5	2865.2	3063.8	3314.1	3508.7	3592.8	3835.5	3924.9	4210.6	4148.5	4353.7	4529.5	4623.6	4770.3	4776.3	4592.6	4769.3	4806.9	4912	4950.6	5104.4	5138.1	5353	5264.3	5122.6	5289.8	5200.6	5078.7
52.024	30.038	16.623	0	0	0	0	0	0	0	0	3.9864	40.74	116.13	165.78	241.52	327.4	404.6	508.89	626.36	732.72	878.36	983.09	1126.6	1309.6	1401.4	1597.7	1723.2	1957.4	2034.7	2259	2358	2507.8	2642.6	2793.9	2995.4	3271.8	3456.4	3565.9	3770.4	3825.7	3985.5	4145.7	4321.8	4611.9	4898.2	5005.7	4797.4	4701.2	4673.3
3.1191	3.9473	5.3329	0	0	6.3365	6.5936	17.937	30.359	48.216	97.352	84.708	127.38	188.56	242.32	320.32	352.68	462.38	516.83	602.39	666.2	746.59	796.88	899.2	887.51	910.07	964.61	979.44	987.18	986.11	1091.5	1125.5	1150.9	1144.8	1078.4	1114.6	1168.6	1156.4	1143.6	1151	1179.8	1199.5	1171.2	1150.5	1168.2	1172.5	1152.3	1165.6	1143.5	1129.9
0	0	0	0	14.34	11.321	36.62	77.011	153.52	257.3	347.49	439.52	538.26	688.68	828.67	978.41	1165.5	1256.2	1454.3	1562	1763	1806.6	1889.1	2066.7	2207.2	2247.6	2321.3	2443.2	2531	2646.1	2852.1	2809.9	2821.2	2876	2947.2	2990.3	3009.6	3033.9	3038.6	3082.3	3107.4	3156.1	3135	3153.9	3156.4	3186.7	3152.6	3134.9	3179.5	3127.7
0	0	10.782	0	12.145	13.695	21.77	53.341	124.8	184.12	251.89	333.48	453.14	556.17	646.02	748.34	847.22	927.34	973.51	1096.2	1119.2	1204.4	1301.5	1302.2	1363.5	1369.4	1419.4	1443.1	1486	1425	1470.3	1503.5	1495.9	1593.9	1584.9	1521.2	1498.6	1522.4	1563.9	1464.4	1546.8	1589.6	1533.2	1547.7	1590.7	1611.1	1566.3	1664.4	1660	1668.8
0	0	0	0	7.8616	0	40.728	139.58	241.45	440.11	741.55	820.23	901.67	1150.2	1306.7	1808.3	2197.3	1827.3	1986.1	2111.8	2264.9	2593.8	2419	2455.3	2653.2	2643.3	2773.7	2967.6	3672.3	3168.5	3184.4	3229.2	3459.7	3549.5	3283.7	3724.9	3774.8	3790	3982.6	4013	4145.3	4218.7	4373.8	4546.4	4474.5	4567.2	4843.3	4875.3	4865.8	4984.9
0	0	0	0	13.502	4.6187	42.654	119.31	199.83	329.55	481.07	654.74	799.79	960.11	1119.9	1353.7	1544.6	1770.3	1984.8	2173.6	2360.6	2634.2	2889.8	3007.5	3292.3	3337.1	3595.7	3837.8	4220.6	4557.7	4585.2	4797.6	4815.5	4307	3797	3656.5	3866.9	3881.8	4020.6	4055.8	4053.8	4151.9	4005.4	4057.1	4045.4	4213.7	4208.4	4227.2	4253.8	4280
0	0	0	33.862	304.65	481.68	784.37	853.64	1153	1387.6	1778.7	2036.7	2484.5	2869.2	3277	3643	4071.1	4644.4	5276.9	5777.6	5855.8	6060.7	6451	6563.2	6796.9	6908.2	7150.9	7294.4	7782.2	7890.7	7968.9	8315.5	8418.6	8550.7	8601.7	8735.4	8957.8	9182.6	9322.6	9262.7	9555.3	9350.8	9448.2	9782	9652.9	9783.5	9824.8	9604.1	9715.9	9722.3
0	0	0	0	15.597	36.496	89.663	175.79	323.55	483.06	681.43	883.23	1119.5	1442.4	1718.8	2006.3	2260	2595.1	2935.9	3307.4	3532.1	3911.1	4088.7	4506.6	4863.2	5157.7	5406.1	5614.5	5720.9	5886.7	6045.5	6192.5	6301.7	6258.7	6388.7	6522.5	6699.2	6770.8	6860	7021.1	7179.9	7438.2	7379.2	7555.6	7600.6	7781.1	7916.5	7924.6	8119.3	8158.3
0	0	0	4.8745	0	0.36597	23.527	81.59	202.7	329.95	475.36	646.62	854.01	1034.7	1284.9	1510.6	1730.8	1883	2050.3	2179.9	2378	2464.4	2691.6	2776.1	2901	3035.5	3113.8	3211.6	3294.1	3378.7	3425.3	3489.8	3604	3710.5	3764.6	3882	3903.6	4036.6	4061.2	4210	4271	4348.5	4441.5	4508.2	4617.1	4665.9	4770	4761.2	4797.2	4906.1
2.3558	21.611	0	6.6386	0	0	0	1.48	33.555	108.77	173.1	237.16	366.16	471.64	566.65	683.31	798.34	841.66	958.46	944.67	1123.1	1180.6	1212.9	1341.1	1420.6	1512.3	1550.8	1669.7	1626.7	1721.6	1844.2	1862.6	1940.2	1972.9	2064.9	2095.7	2143.3	2218.4	2276.1	2334.4	2369.8	2433.8	2425.3	2459.5	2508.6	2505.6	2591.9	2610.1	2678.6	2636.9
10.289	32.303	33.581	0	0	0	0	44.782	94.44	142.87	350.47	386.8	512.14	674.25	867.87	1024.8	1198.7	1457.2	1645.9	1860.4	2072.9	2201.6	2437.1	2674.3	2767.6	3212.6	3212.8	3704.1	3949.1	4195.7	4098.3	4313.2	4548.3	4735.2	4753.8	4811.3	4985.6	5051.1	5165	5288	5421.9	5747.8	5767.1	5832.5	6226.9	6274.5	6514.7	6442.6	6223.9	6473.8
5.3165	0	0	34.697	36.565	0	0	0	40.812	105.02	155.08	242.04	338.02	511.24	646.22	837.76	1049.4	1210.3	1382.7	1612.2	1778.3	1992.6	2170.4	2369.4	2434.3	2556.4	2669.3	2814.9	2856.6	3025.8	3213	3183.5	3289.2	3345.4	3384.3	3351.5	3429.8	3481.1	3514.8	3568	3641.4	3524.3	3538.3	3538.3	3567.4	3528.3	3626.5	3662.6	3598.3	3622
8.9126	22.217	0	0	0	0	8.6602	42.832	79.776	132.26	196.74	258.28	338.11	427.1	498.72	566.35	651.43	696.16	773.75	825.4	895.25	956.19	982.19	1036.9	1143.8	1248.5	1339.2	1370.5	1462.7	1478.5	1503.5	1528.5	1586.2	1628.9	1674.2	1714	1740.4	1743.4	1778.4	1814.3	1867.6	1858.9	1915.5	1920.7	1981.7	1978.9	2041.7	2069.7	2073.3	2146.7
0	0	0	0	21.818	40.343	87.221	100.62	118.89	146.4	188.34	191.23	208.18	261.12	300.48	426.75	532.45	616.01	739.14	850.62	965.76	1063.2	1225.3	1341.6	1453.1	1621.3	1742	1793.1	1865.3	1957.5	2051.2	2135	2196.8	2324.9	2352.7	2442.4	2483.2	2516.9	2579.6	2540.6	2560	2579.1	2690.1	2678.1	2668.3	2661	2733	2782.9	2777.4	2781.5
1.6447	0.22784	0	0	0.77637	0	16.491	53.634	106.46	177.46	266.31	352.25	477.12	658.8	821.97	968.71	1233.2	1433.8	1721	1965.1	2232.6	2508.9	2783.8	3079.3	3416	3687.5	3929.8	4199.6	4444	4534.3	4781.9	4944.6	5238.7	5366.5	5464.6	5889.6	6227.9	6365.1	6500.1	6613.8	6723.4	6953.3	7198	7305.2	7584.3	7694.8	7781.6	7975.8	7910	7981
0	13.767	15.559	4.5312	0	0	0	4.8786	0	0	0	0	0	0	0.017492	68.574	73.259	153.66	199.84	258.87	363.97	415.48	467.65	546.52	650.53	727.88	840.81	789.06	1250.6	951.7	1059.6	1164.7	1229.6	1640.2	1561.5	1503.6	1475	1440.8	1496	1627.3	1636.3	1685.8	1794.1	1845.9	1929.6	1968.5	2035.5	2151	2153.9	2269
12.036	0.85497	6.6166	0	15.69	0	2.8782	18.02	74.466	165.35	267.79	379.23	520.99	626.53	798.56	950.61	1108.6	1241	1525.9	1746.6	2070.3	2386.1	2361	2580.8	2641.4	2761	2950.7	3213.3	3461.4	3495.3	3775	3558.9	3720.6	3851.5	3942.1	3982.4	4063.2	4216.6	4209.2	4247.3	4477.5	4176.2	4560.6	4358.1	4391.2	4413.3	4694.5	4980.3	5186.9	5335.2
0	0	0	34.466	19.183	32.549	51.468	103.13	161.98	277.05	362.18	553.18	724.44	950.71	1287.1	1609.3	1990.7	2349	2777.9	3143.8	3619.2	4155.2	4528.9	4882.8	5291.5	5715	5999.5	6459.9	6885.7	7168.6	7457	7738.3	8145.8	8446.7	9127.8	8931.2	9150	9460	9683.2	10263	10513	10984	11264	11524	11772	11762	12110	12204	12565	12597
0	0	0	0	8.3468	22.109	10.87	20.924	24.185	40.746	48.53	65.738	85.63	98.802	164.34	213.64	318.38	377.7	468.3	602.27	743.79	886.8	1027.2	1141.2	1294	1513.7	1725.9	1911.1	2074.4	2438.5	2649.2	2957.2	3115	3320.2	3499.1	3511.8	3756.1	3916.7	3985.7	4124.6	4105.4	4233.6	4090.7	4423.2	4502.8	4409.4	4517.1	4476.6	4392.9	4415
1.7788	1.1507	0	0	0	0	7.1346	38.981	101.61	160.24	253.47	320.12	402.07	501.6	575.28	638.17	712.37	762.4	788.28	828.25	879.01	921.95	939.02	981.46	996.14	1049.9	1040.7	1062.3	1390.6	1357.8	1224.3	1166.9	1216.3	1222.7	1444.8	1494.4	1550	1355.1	1338	1331.4	1279.7	1325.8	1377.9	1377	1326	1343.6	1351.9	1390.1	1368.7	1346.8
0	0	6.6094	134.13	73.463	73.217	115.98	107.6	162.86	193	155.74	233.09	262.63	339.71	405.67	458.41	518.55	626.4	670.83	768.57	830.81	1009.1	961.93	969.41	1088.9	1058.7	1161.9	1169.3	1193.6	1213.4	1374.3	1317.4	1338.9	1340.8	1406.3	1360.4	1449	1478.3	1510.6	1581.8	1638.2	1648.7	1673.5	1764.6	1779.1	1847.8	1912.2	1892	1874.9	1920.6
0	0	8.7312	5.1919	0	0	17.092	42.843	76.155	117.91	185.03	196.61	277.45	354.46	403.46	478.6	548.55	663.25	776.32	900.33	965.82	1150.8	1273.8	1342.2	1469.1	1057.6	1186.5	1729.4	1960.5	2040.1	2168.5	1615.5	1639.8	2472.9	2545.4	2605.6	2762.8	2032.1	2758.2	2939.4	2990.4	3066.4	2278.2	3169.1	3228.6	2413.2	2516.8	2544.6	3468.7	3384.4
0	0	0	20.269	26.266	19.423	36.61	67.936	141.96	229.35	352.09	493.77	645.49	806.8	1008.4	1195.5	1417.7	1673.9	1935.6	2095.2	2344.6	2593.7	2804.6	2935.2	2977.1	3017	3253.3	3365.6	3466.4	3592	3719.1	3731.9	3915.2	4005.3	4146.8	4371.1	4472.8	4589.4	4619.8	4727.5	4784.5	4878.5	4928	4945	5077.7	5159.1	4901.5	4983.5	4946.3	4924.8
0	3.3656	14.817	0	0	0	20.309	78.897	169.07	272.8	342.5	534.96	648.91	854.57	1010.4	1209.6	1347	1538.1	1642.7	1898.8	1991.9	2252.5	2392.2	2437.7	2765.7	2771.3	2954.7	3143.2	3217.4	3346.9	3841.8	3823.2	4089.4	4209.8	4387	4495.7	4657.6	4826.7	4902.9	5171.9	5034.4	5168.1	5298.6	5540.6	5505	5692.6	5689.2	5783.2	5889.9	5804.7
6.0172	0	0	3.199	17.888	0	0	5.7567	50.161	89.606	156.75	202.57	259.46	332.55	392.08	498.04	621.76	728.57	824.55	962.05	1062.6	1197.3	1310.4	1389.1	1484.7	1594.4	1707.3	1877.7	1997.9	2109.4	2198.5	2285.7	2416.4	2465.6	2642.3	2718.4	2980.3	3171.6	3153.5	3305.8	3332.1	3284.7	3378.2	3427.9	3573.3	3570.3	3567.9	3578.2	3622.7	3653.6
0	0	5.184	0	0	0	19.228	44.035	100.23	120.84	192.14	248.48	371.49	460.31	582.96	708.38	821.53	922.18	1014.8	1163.3	1244.3	1329	1764.7	1633	1743.8	1829.5	1920.3	1958.8	2000.5	2021.8	2171.4	2275.3	2352.9	2387.4	2371.6	2382.4	2619.1	2806.2	3006.8	3060.2	3263.3	3398.3	3523.2	3672.7	3696	3552.3	3947.1	3757.3	4069.1	4189.6
5.5306	0	0	0	2.7788	3.1048	18.373	33.72	26.348	39.024	35.753	53.697	69.82	104.39	113.93	166.97	241.34	270.56	313.7	365.14	412.51	515.49	533.83	619.34	687.74	782.68	883.78	898.15	1067.8	1134.4	1211.3	1323.5	1426.1	1448.6	1584	1622.5	1685.4	1826.8	1787.8	1561.1	1315.7	1375.2	1348	1350.9	1362.1	1384.9	1425	1417.6	1491.6	1478
0.032818	0	0	6.4767	0	0.49792	40.229	96.298	199.8	344.43	509.27	701.79	910.56	1148.4	1408.6	1608.9	1872.1	2124.1	2398.6	2645.5	2838.3	3119.8	3181.3	3412.1	3691.1	3910.5	4153	4431.9	4235.7	4549.1	4849.5	4845.5	5062.9	5213.5	5388.6	5300.1	5438.1	5566	5460.6	5683.4	5783.5	5796.7	5720.3	5779.2	5844.7	5735.4	5952.7	5934.5	5917.3	5973.8
0	0	0	97.959	51.447	42.538	0	44.898	109.77	243.84	388.13	367.45	476.72	655.15	829.24	1145.1	1443.7	1362.4	1633.8	1875.6	1941.8	2061.4	3132	2915.3	2582	2777.6	2838.3	2992.7	2893.9	3199.1	3412.1	3531	3553.6	3490	3559.6	3905.6	4247.2	4309.6	4472.9	4812.9	4941	5084.7	5120.3	5279.9	5384.5	5426.5	5485.3	5490.5	5551.2	5739.3
0	0	0	53.995	250.98	298.18	445.95	563.68	650.76	704.05	545.41	783.11	845.39	903.59	938.55	810.73	1042.8	991.77	996.11	1289.2	962.28	1016.3	1128.5	1222.5	1527.6	1236.7	1254.5	1317.1	1413.6	1665.5	1527.5	1597.4	1587.5	1688.5	1933.5	1900.2	2077.5	2151.6	2211.4	2248	2232.5	1923.8	1856.7	1973.5	1987.7	2073.9	2088.3	2085.9	1994.6	1882
0	0	0.4981	0	2.0752	0	24.822	47.279	107	276.57	378.53	435.83	543.44	676.12	833.45	971.66	1091.6	1223.1	1412.5	1560.8	1692.8	1843.7	1979.5	2014.5	2172.8	2264.8	2336.9	2438.9	2493.3	2552.2	2672	2753.2	2795.4	2809.9	2974	2826.1	2884.5	2741.6	2705.6	2771.8	2707.9	2679.1	2673.2	2674.7	2655.8	2668.9	2668.7	2678	2674.4	2630.9
0	0	0	0.072234	6.6185	0	3.2952	12.097	5.1392	2.5913	15.125	23.849	37.802	96.263	178.93	263.07	364.42	429.6	584.67	760.43	969.41	1330.4	1523.7	1735.1	1998.4	2179.8	2384.6	2566.7	2852.1	2973.3	3236.4	3383.4	3651.9	3827.3	4076.9	4197.1	4417.6	4654.6	4840.7	4953.2	5168.8	5265.8	5342.9	5648	5777.5	5875.5	6044.7	6220	6356.3	6236.1
3.6019	8.3235	0	0	0	0	17.394	98.074	211.18	360.69	528.21	729.33	912.04	1206.3	1324.2	1538.2	1604.8	1960.6	2217.8	2507.5	2555.9	2764	3195.4	3079.9	3283.2	3382.3	3563.9	3832.9	3986.1	4201.2	4703.6	4830.7	4788.1	4786	4962.2	5042.3	5299.9	5374.6	5606.6	5888.8	6000.7	6110.7	6116.7	6059.3	6166.6	6209.6	6237.3	6329.2	6371.7	6384.1
0	0	0	0	21.535	88.164	199.75	310.92	439.96	618.04	854.98	1014.8	1189.3	1374.6	1589.7	1828.4	1996	2168	2391.2	2576.2	2816.3	3072.2	3195.4	3482.1	3702.9	3848	4058.4	4442	4201.3	4085.6	4195.9	4313	4453.6	4505.5	4721.8	4767.6	5148	5017.2	5126.5	5379.1	5391.1	5321.4	5572.2	5588.9	5473.7	5857.5	5619.8	5795.1	5895.9	5885
0	1.9855	0	0	0	2.6119	13.47	33.709	65.256	118.83	208.41	243.89	332.09	431.97	550.88	623.41	701.63	801.37	882.87	971.7	1059.7	1147.3	1206	1312.9	1389.7	1512.8	1516.7	1663.3	1764	1703.8	1831.7	1938.1	1982	2066.6	2126.8	2161.9	2224.2	2319	2373.2	2514.5	2540.1	2602.5	2618.4	2668.2	2632.7	2649	2715.4	2681.6	2713.1	2691.7
10.208	3.6404	0	0	4.8425	6.5919	0	44.665	109.35	219.17	323	549.12	764.07	1010.8	1352.6	1614.5	1988.3	2268.3	2649.6	2996.2	3243.1	3443	3563.8	3732.4	3915	4445.2	4536.6	4530.1	4679.1	4787.4	4928.5	5033.2	5004.7	5185.3	5211.2	5232.2	5381.4	5411.2	4724	4774.3	4775.4	4907.3	4931.5	5337.3	5062.7	5036.7	5438.8	5485.3	5537.4	5578.4
6.3659	0	0	2.9079	0	0	12.574	45.964	84.708	143.95	202.23	282.41	358.83	406.93	518.41	601.38	720.71	792.51	951.67	1016.1	1098.5	1164.3	1207.3	1295.6	1411.3	1469.3	1566.8	1653.2	1735.3	1790.5	1880.7	1932.3	2025.6	2163.9	2158.2	2262.5	2320.7	2372.7	2474.8	2600.5	2669.1	2746.7	2779.3	2831	2918.5	2913.9	2946.4	2932.9	2965.9	3040.9
0	0	0	7.8419	2.705	25.14	47.66	125.58	243.89	388.33	743.7	736.58	916.33	1036.3	1664.4	1393.6	1680.9	1778.7	1958	2170.1	2319.7	2541.3	2748.5	2730.5	2843.7	2957.2	3046.2	3100.5	4147.6	3338.3	3464.4	3627.9	3759.6	3835	3967.3	3866.5	4037.1	4108.6	4165.8	4136.6	4318.6	4313.8	4439.7	4417.9	4407.7	4600.6	4623.1	4637.5	4576	4621.3
13.161	28.507	0.78362	16.22	0	0	0	0	6.0331	0	28.057	48.96	85.71	130.48	181.47	277.46	346.19	455.5	539.71	629.93	736.83	803.04	917.74	1019.7	1094.7	1198.8	1273.6	1388.3	1468	1572.5	1661.4	1770	1857.2	1931.6	2016.2	2082.3	2178.6	2290.6	2359.6	2487.5	2814.7	2631.7	2686.8	2962.8	2790.8	2862.5	2831.1	2736.2	2864.9	2861.5
3.8675	0	0	8.1549	0	0	4.2157	27.423	70.499	125.43	193.92	260.67	294.88	332.15	421.87	480.65	629.15	662.4	778.61	896.4	961.91	1129.5	1157.3	1227	1287.7	1405.5	1394.7	1467.5	1537.3	1519.6	1561.3	1630.3	1614.3	1700.7	1693.7	1770.4	1796.9	1767	1801.2	1791	1802.9	2021	2049.7	2103.2	2111.1	2148.6	2047.1	2036	2025.7	2047.4
0	0	0	0	6.277	4.7368	16.508	34.255	79.699	121.25	165.27	232.17	296.92	358.66	401.09	487.29	580.56	656.93	735.84	842.96	977.73	1049.4	1117.5	1220.5	1272.7	1356.2	1426.9	1477.6	1499.3	1556.4	1631.4	1681.5	1705.9	1720.3	1760.9	1817.4	1804.8	1826.4	1846.7	1879	1874.8	1904.9	1906.5	1951.8	1978.5	1998.3	2011.2	2019	1957	2022.3
0	0	0	3.7117	9.6219	0	2.6383	19.925	17.687	6.3161	85.904	22.352	29.835	92.259	151.1	230.82	226.48	311.88	406.42	463.74	554.22	616.1	673.82	754.34	821.27	867.28	923.18	923.78	987.22	1114.7	1151.3	1212.1	1239.9	1316	1312.9	1361.3	1417.5	1429.5	1496.3	1554.7	1532.8	1675.1	1686.1	1776.7	1815.5	1793.1	1866.5	1977.7	1929.8	1984.9
0	0	0	21.383	0.4558	7.6624	7.7626	34.476	97.561	173.31	255.52	325.27	455.06	553.36	656.25	815.56	940.95	1125.6	1225.9	1397.5	1541.6	1736.3	1864.2	2000.5	2130.9	2255.5	2346.6	2485.1	2607.3	2670.9	2765.2	2871.4	2916.4	2983.4	3047.4	3042.4	3065.8	3141.5	3173.3	3253.9	3325	3312.8	3297.4	3304.2	3270.7	3364.2	3236.6	3302	3345.7	3305
0	1.2064	0	0	0	14.79	23.663	17.447	30.64	58.857	78.682	134.05	171.66	231.76	306.94	332.68	416.56	569.14	644.63	826.09	935.92	1051.2	1141.7	1246.8	1360.7	1465.1	1558.5	1637.3	1746.2	1846.5	1850.4	1880.2	2022.9	2074.4	2218.4	2320	2415.3	2401	2579.3	2601.5	2707.3	2700.4	2771.1	2920.2	2936.3	3025.6	3018.9	3003.9	3015.5	2983.7
6.366	0.74581	0	5.7509	8.0926	0	0	17.283	56.83	126.43	217.92	305.95	385.15	498.61	588.66	686.39	784.93	901.36	1016.1	1140.1	1299.6	1459.3	1561.1	1686.2	1801.6	1966	2042.8	2136.9	2207	2288.5	2394.2	2423.9	2528.5	2547.6	2604.2	2644.1	2710.5	2799.8	2809	2877.6	2930.2	3139.2	3189.6	2824.1	2846.6	2826.1	2877	2850.7	2725	2752.8
0	0	19.209	2.8182	18.84	38.003	64.811	88.981	176.37	311.89	367.83	505.79	636.32	789.68	1007.8	1149.4	1232.4	1461.4	1551.2	1787.6	2003.2	2100.4	2250	2368.8	2491.1	2732	2726.4	2841.6	2886	2861	2865.6	3011.6	3001.4	3248.4	3168	3111.2	3218.6	3187.3	3289.7	3323.5	3360.7	3334.9	3349.6	3449.9	3529.8	3650.6	3686.6	3732	3696.4	3610.6
106	0	61.208	0	0	0	0	0	5.866	67.754	127.7	224.9	308.97	413.47	500.17	861.82	729.7	837.29	911.71	1051.2	1157.4	1294.1	1386.9	1488.2	1600.3	1678.8	1770.3	1842.7	1860.3	1944.1	2028.4	2072.6	2096.3	2198	2526.6	2224.1	2290.8	2362.7	2363.8	2434.5	2359.4	2258.7	2392.7	2501	2549.8	2584.4	2603.7	2620.9	2651.6	2688.2
0	0	0	0	1.2309	0	56.24	135.79	279.82	430.76	613.09	835.76	1089.2	1412.4	1720.5	2070.4	2445.1	2778.8	3234.9	3548	3981.3	4381.9	4700.4	5060.5	5372.3	5593.8	6045.5	6374.9	6632.9	6659.2	7087.2	7060.6	7400.8	8075.5	8055.5	8525.5	8603.1	8744.4	8994.7	9478.4	9561.2	9750	10205	10245	10396	10642	10910	11074	11084	11579
0	0	0	0	0	0	7.4803	27.431	75.082	152.23	239.48	284.57	377.6	436.47	526.93	712.65	805.29	893.84	821.93	881.35	939.49	1180	1227	1322.1	1198.2	1238.1	1343.2	1583.5	1673.6	1706.2	1735.4	1886	2036	2170.2	2496.7	2285.5	2318.4	2400.2	2454.9	2496.3	2558.6	2599.2	2632.5	2650.6	2647.9	2480.4	2640.2	2649	2482.3	2732.9
3.2618	0.83356	1.5632	13.27	3.3964	0	0	11.692	19.583	58.804	93.716	105.46	143.87	178.71	260.17	319.74	389.14	486	548.98	638.08	774.45	854.66	951.48	1046.2	1222.8	1315.9	1426	1572	1620.6	1710.4	1853.7	1860.2	2005.3	2072.5	2026.2	2170.1	2196.8	2243.8	2321.3	2352.8	2419.8	2458.3	2437.5	2560.6	2595.4	2626.6	2667.6	2675.6	2729.1	2778.8
0	0	8.8723	0	0	13.416	42.786	26.079	90.412	104.68	175.79	220.81	270.75	277.73	335.08	421.33	485.17	485.26	565.79	569.7	724.31	741.24	708.63	553.24	592.29	647.61	730.68	886.07	1038.6	1036.9	1012	1106.2	1216.8	1376.6	1464.7	1589.6	1706.7	1679	1858.6	1859.7	2166.2	2273	2409.9	2483.3	2573	2671.4	2759	2810.8	3010.7	3022.1
0	0	0	9.0456	19.706	9.0546	36.582	68.456	139.19	209.02	270.1	349.89	414.46	495.12	566.85	676.55	766.82	840.62	904.55	995.45	1079.6	1166.7	1246.2	1359.8	1443.8	1477.3	1582	1734.5	2024	1975.4	2040.3	2181.6	2281.5	2367.2	2473.2	2385.8	2537.1	2704.9	2697.2	2780.5	2885.3	2954.5	3000	3168.9	3279.6	3448.5	3516.1	3425.4	3502	3538.6
0	0	0	6.5642	13.087	13.855	19.686	27.521	26.962	8.0104	16.859	0	2.4321	42.237	81.979	165.78	221.41	302.94	374.96	518.46	614.69	730.38	820.53	931.88	1003.8	1059.2	1162.3	1245.2	1350.3	1382.1	1480.6	1584.1	1604.3	1650.7	1626.1	1670.3	1776.2	1780.3	1819.5	1877.8	1963.7	2027.4	2058.4	2085.7	2085.4	2134.1	2085.7	2199.8	2179.2	2225.9
5.5671	14.775	0	0	0	0	0	0	0	0	0	0	0	0	24.948	69.092	130.73	202.42	244.05	313.2	379.59	472.51	533.84	589.5	650.14	671.07	749.66	778.86	863.5	903.22	911.63	931.82	917.23	923.27	949.03	984.5	977.71	996.99	993.23	971.64	999.63	994.04	1035.4	1010.4	974.93	939.35	946.35	964.96	984.22	976.55
0	0	0	0	55.197	283.65	553.44	864.28	1159.3	1521.5	1787.5	2138.9	2468.9	2725.7	2976	3188.1	3335.9	3487.6	3574.3	3783.9	3806.6	3983.5	3939.8	3977.1	4074.4	4044.5	4089.8	4074	4064.9	4023.9	4145.9	4260.3	4156.8	4282.7	4264	4367.3	4469.3	4464.6	4594.3	4624.1	4760.9	4822	4853.8	4932.3	4932.1	4929.3	5058	4946.7	5107.9	5104.1
0	0	0	53.303	67.576	13.73	80.993	144.5	154.14	111.89	250.25	291.04	350.94	396.36	482.75	518.53	548	678.8	722.73	745.84	939.62	918.42	1058.9	1164.5	1107.6	1152.6	1210.1	1388.1	1388.7	1526.5	1272.8	1295.7	1361.5	1181.9	1257	1078.7	1599.1	1724.8	1859.1	1894.2	1958.3	2153.8	2193	2474.5	2642.2	2619.1	2915.6	2978.7	3073.8	3025.6
0	0	17.827	0	2.5385	3.7777	16.593	57.707	102.63	213.57	345.21	501.21	698.9	877.57	1107.2	1339	1619.4	1799.9	2140.8	2424.6	2713.4	3011.4	3286.6	3475.3	3722.4	3942	4124.9	4439.9	4577.2	4754.1	4943.9	5086.9	5412.4	5568.9	5553.5	5797.2	5865	6119.1	6224.3	6404.7	6505.8	6639	6693.4	6816.5	6793.9	6768.8	6847.9	6827.6	6922.6	6951.5
0	0	0	1.0755	47.224	0	107.08	156.27	178.28	141.3	244.92	268.13	347.56	366.27	424.71	501.34	483.65	528.72	542.13	662.57	784.7	854.13	858.65	928.01	930.33	965.27	1034.5	1042.2	1120.6	1139.8	1210.8	1237.9	1543.3	1627.2	1563.7	1586.7	1604.9	1666.9	1711.7	1748.2	1690.8	1750	1829.8	1770.1	1776.4	1813.3	1720.7	1791.2	1726.9	1709.8
0	0	1.651	2.0083	9.7368	29.325	23.863	84.223	177.62	242.35	418.45	468.88	652.28	811.94	1032.6	1250.1	1400.5	1653.1	1905.9	2075.2	2299.4	2541.3	2763.6	2875	3241.7	3476.7	3662.2	3824.6	4075.8	4062.6	3839.9	4485.8	4575.2	4648.6	4671.3	4822.9	4831.8	4593.8	4618.6	5123.2	4872.8	4455.6	4909.2	5082.9	4882.3	4874.5	4971.4	4917.4	5024.2	5080.8
23.918	16.468	0	0	75.587	0	0	0	0	32.634	71.424	96.191	151.68	234.17	331.65	426.54	536.47	649.65	590.89	562.4	665.16	1184.6	1303	1487	1584.5	1266.3	1986.8	2112.8	2276.9	2443.9	2652.9	2895.5	3060.7	3206.1	3325.5	3547	3697.5	3799.1	3879.5	4086.2	4275.2	4524.9	4612.3	4664.9	4340.6	4302.6	4295.3	4432.5	4394.4	4440
0	0	0	22.74	54.981	0	0	99.99	192.94	438.94	614.94	840.69	1186.4	1344.9	1828.8	2530.6	3091.9	2970.5	3276.9	3777	4104.2	4505.3	4690.9	4922.8	5334.5	5549.1	5736.1	5874.8	6287.6	6190.2	6280.5	6438.2	6370.5	6563	6592.3	7148.6	7127.8	7255.1	7250.1	7226.4	7204.5	6949.5	6792.4	6755.2	6925.5	7007.7	7025	7026.7	7056.7	7228.7
0	0	0	0	0	6.9181	23.982	29.816	39.454	66.674	74.634	99.116	130.55	149.16	166.5	183.39	177.35	208.19	195.18	234.5	230.6	245.83	282.94	263.51	314.72	255.91	254.64	237.41	255.25	232.23	241.12	215.19	251.56	293.5	327.63	304.99	311.39	294.62	371.31	352.84	415.29	371.97	376.52	436.33	470.91	498.14	560.86	522.98	502.29	442.25
3.1136	0.64423	7.5935	0.54478	0	0	0	0	0	0	10.787	7.3718	8.8156	41.413	67.418	90.576	78.859	115.92	152.57	200.49	273.53	338.99	404.51	449.67	535.47	600.08	728.57	802	938.57	998.36	1096.7	1231.2	1305.5	1442.9	1446	1555.7	1612.5	1647	1784.7	1830.9	1916	1958.9	2019.3	2030.9	2120.6	2145.1	2094.2	2131.3	2143	2155.2
0	0	0	8.6388	8.078	1.3295	0	0	0	0	0	0	0	0	0	0	0	0	13.898	44.335	124.44	214.66	296.6	397.29	476.47	561.75	773.99	819.64	1038.6	1157.1	1230.3	1374.7	1518.5	1670.6	1771.1	1993.3	2057.2	2192.3	2349.7	2480	2687.1	2787.9	2868.8	2991.3	3041.6	3224	3264.5	3261.1	3319.6	3444.2
23.863	14.638	2.4285	0	0	0	2.2594	96.102	226.4	392.52	552.69	780.01	1014.2	1275.7	1521.6	1839.6	2096.4	2505.5	2726.5	3040.8	3400.7	3882.1	4225	4489.7	4928.9	5110.6	5327.8	5685.8	5785.9	6008.2	6327.2	6414.6	6979.3	6832	7145.8	7107.6	7209.2	7618.3	7565.4	7842.4	7947.3	8346.4	8343.9	8619.3	8752.5	8454.3	8361.7	8497	8587.1	8733.6
4.8657	0.27546	0.27684	0	0	0	8.6328	71.305	140.95	257.61	386.47	520.87	709.75	923.92	1155.9	1391.3	1634.9	1866.8	2048.3	2276.9	2590.1	2784.3	2804.2	3016.7	3121.2	3324.1	3453.8	3602.8	3661.6	3759.6	3835	3922.6	4005.3	4111.9	4166.3	4248.6	4358.1	4426.1	4495.5	4586.8	4607.1	4766.8	4706.9	4803	4886.4	4865.1	4928.5	4823.6	4896.5	4901.9
40.664	22.09	0	0	0	0	0	62.103	72.955	121.7	128.13	207.87	234.78	292.14	333.77	470.16	551.64	647.87	719.71	827.41	895.4	1023.2	1069.2	1219.7	1333.8	1423.3	1572.7	1594.6	1630.5	1667.3	1746.6	1872.5	1875.2	1990	1917.8	1996.2	2061.2	2091.6	2087.2	2185.3	3238.3	2364.3	3326.6	2470.7	3511.6	3572.5	2693.7	3685.3	3696	3779.7
0	0	0	21.734	28.847	37.146	63.875	163.72	267.53	422.73	598.41	784.78	1152.1	1488.4	1842.6	2300.6	2788.8	3224.1	3698.4	4138.8	4704.3	5141.3	5520.9	6002	6280.3	6758.2	6707.4	7310.5	7641.9	7678.2	8051.3	8415	8442.5	8548.4	8685.7	8773	9070.8	9114.8	9299.2	9340.6	9654.3	9779.1	9704.7	9816.1	9895.2	9948.7	9708.3	9561.5	9242.7	9260.9
0	0	0	0	10.057	26.758	76.01	144.11	265.11	374.07	512.07	701.63	886.32	1040	1164.6	1384.6	1590.1	1750.1	1908.2	2124.7	2171.1	2336.5	2506.3	2645.6	2665.2	2796.7	2902.4	2835.3	3003.3	3033.6	3074.2	3110.9	3164.7	3232.6	3306.8	3735.1	3703.7	3783.9	3859.4	3844.9	3973.5	4059.5	4144	4134.9	4300.2	4334.5	4351.7	4430.5	4435.2	4490.4
0	0	0	0	0	11.461	157.92	206.28	288.74	401.08	529.14	664.11	811.1	1017	1190.4	1389.5	1570.9	1714.3	1906.7	1769.6	1950.6	2487	2653.8	2397.2	2490.8	2945.9	3265.5	3430.4	3588.9	3060.4	3916.3	3744.3	3691.3	4338.9	4419.1	4444.4	4338.9	4732.4	4943.2	4933.5	5121.5	5248.2	5125.1	5292.9	5338.5	5386.9	5464.2	5659.6	5613.5	5531.6
0	0	0	6.7923	0	6.7223	7.6074	35.863	55.985	96.005	142.87	184.83	241.06	285.11	356.79	396.75	449.83	526.64	615.18	705.1	823	976.48	1171.1	1376.2	1557.4	1777.8	1992.1	2253.4	2417.9	2599.4	2825.7	3016.1	3278.8	3410.6	3605.2	3738	3933.8	4193.5	4382.9	4761.2	4805.8	5068	5267.9	5528.5	5648	5778.6	6027.5	6061	6174.8	6347.5
0	0.17941	0	7.3359	3.8468	7.1102	12.33	48.889	102.99	190.73	262.27	383.05	488.52	581.11	699.59	820.02	939.62	1051	1179.5	1360.2	1515.6	1605.1	1691	1765.4	1879.7	1965.4	2098.5	2198.8	2308.9	2304.9	2498.8	2561.2	2571.3	2689.3	2743.4	2712.5	2767.8	2843.4	2858.2	2962.9	2967.2	2959.8	3049.3	2983.4	2996.1	2982.7	2954.4	2924.1	2988.8	2930.7
0	0	0	0	16.701	1.8258	17.054	23.675	12.332	8.7664	0	4.7572	52.619	109.86	211.36	299.14	448.53	544.96	698.65	875.83	1075.3	1241.6	1504.9	1656.6	1787.4	1937.4	2204.4	2519.7	2759.2	2790.5	2978.3	3194.1	3429	3487	3808.8	3832.3	4100.6	4290.6	4502.3	4622	4770.1	4941.2	5119.7	5431.5	5591.5	5658.2	5663.3	5723.9	5881.7	5833
0.75377	5.8137	0	0	1.0238	0	12.295	55.454	119.8	198.44	334.4	392.13	511.36	685.31	882.08	1046	1399.8	1302.3	1535.5	1702.6	1912.5	2223.4	2347.9	2580.3	2732.1	2906.2	2982.4	3171	3358.4	3470.6	3672	3796.7	3882.4	4090.7	4238.1	4359.6	4518.2	4630	4879	4963.9	5048.7	4966.9	5082.4	5159	5205.7	5274.8	5386.8	5393	5434.6	5549.7
0	0	0	0	14.136	5.6583	9.0228	30.194	91.422	145.66	204.85	261.21	385.98	460.56	600.24	705.62	822.38	958.43	1020	1177.8	1307.2	1415.4	1452.5	1641.3	1699.3	1799.1	1965.6	2017.8	1675	2269.3	2208.3	2405.1	2465.2	2365.7	2224.1	2311.1	2496.7	2492.5	2505.8	2595.5	2580	2658.6	2705.1	2803.6	2779	2870.3	2865.8	2737.6	2870	2814.4
39.722	30.362	30.883	7.8352	0	0	0	0	20.961	61.266	98.408	186.62	267.15	371.37	471.92	602.51	728.31	853.48	932.89	1057.8	1151.1	1242.5	1358.4	1462	1556.9	1657.6	1723.1	1790.7	1848.3	1995.4	1996.1	2122	2219	2254.6	2349.8	2446.6	2507.1	2573.9	2708.9	2836.6	2894	2979.7	3044.5	3164.2	3218.2	3370.7	3429.5	3551.7	3604.3	3631.5
7.9529	18.478	0	0	0	0	0	0	0	3.3169	5.9362	0	0.83167	2.3334	10.484	5.2304	42.2	64.256	85.81	154.46	194.87	246.91	364.62	439.83	554.17	612.05	815.92	917.38	1026.5	1001	1084.7	1235.2	1291.4	1301.7	1453.7	1511.6	1515.5	1549.2	1586.8	1641.6	1631.7	1637.9	1662	1687.9	1651.2	1463.6	1438.3	1533.2	1631.1	1446.9
0	0.80612	17.249	0	29.365	0	16.096	0	0	0	0	0	0	0	0	0	69.139	0	108.1	88.356	103.65	262.24	262.49	402.73	374.01	450.37	550.03	604.34	666.08	736.35	892.27	910.84	1004.8	1139.1	1186.7	1278.3	1406.3	1500.8	1648	1703.2	1662.5	1861.9	2001.2	2068.7	2211.3	2517.3	2349.4	2489	2481.5	2534.1
0	0	0	1.0684	0.1771	7.8949	12.76	7.4302	6.6743	0	0	0	0	0	0	11.298	19.673	49.727	65.691	111.4	129.34	172	215.48	272.04	311.95	338.23	370.18	407.58	442.5	500.39	547.64	611.31	670.32	652.85	649.95	676.4	688.17	687.25	714.82	723.38	773.52	736.77	771.92	762.22	784.76	755.43	797.92	779.36	788.91	797.93
0	23.751	11.007	0	0	4.0796	12.024	76.596	135.1	263.29	371.11	524.92	664.43	789.97	1011.4	1078.8	1239.1	1496	1558.3	1676	1815.1	1945.4	2071.7	2151.5	2276.8	2359.9	2374.9	2511.4	2532.7	2667.7	2660	2722.5	2869.9	2947.5	3073.7	3063.6	3238	3159	3305.9	3380.5	3534.2	3473.8	3470.4	3632.5	3741.5	3871.2	3871.8	3884.4	3918.8	3822.4
0	1.3312	0	0	4.9124	20.135	39.91	58.124	152.93	218.77	316.09	378.22	538.23	640.34	791.42	909.83	1076.3	1187.3	1313.1	1449.6	1548.7	1758.5	1880.3	1936.8	2058.1	2123.3	2235.7	2348.8	2513	2465.2	2566.8	2474.3	2596	2540.3	2593.1	2818.5	2749.8	2753.9	2798	2879.2	2826.3	2853.3	2943.1	2960.5	2904.6	2867.2	2790.9	2795.3	2778.1	2821.6
0	0	0	0	6.1492	39.858	93.98	211.36	382.69	548.26	802.39	943.21	1140.2	1311.3	1517.5	1780.8	1959.2	2144.5	2322.6	2469.8	2606.3	2841.6	3118.1	3097.5	3252	3322.6	3538.9	3669.1	3971.8	3917.6	4065.2	4082.8	4188.7	4210.7	4315	4415.4	4442.9	4472.4	4586.1	4564.9	4695.5	4738	4773.5	4770.8	4840.7	4812	4780.3	4903.9	4891	4861.3
6.5348	5.2014	0	0	0	0	0.63668	18.75	52.467	89.921	137.13	190.2	280.17	352.07	452.77	543.26	620.32	730.96	832.74	951.29	1029.5	1154.8	1239.9	1319	1420.6	1577.5	1659.1	1775.8	1917.4	1972.1	2103.8	2249.8	2331.8	2375.5	2432.3	2524.1	2562.8	2624.7	2657.2	2826.4	2856.3	2961.2	2943.3	2997.6	3009.3	3074.5	3076.4	3070.6	3095.7	3137.4
29.403	26.521	8.5992	0	0	0	0	0	0	0	0	1.4808	7.7231	34.939	44.155	87.543	128.7	195.75	225.3	288.65	328.23	378.79	413.24	460.19	520.59	549.72	617.29	673.85	706.83	767.4	801.98	864.4	915.87	974.73	961.81	1005.1	1030.5	1068.7	1090	1147	1121.7	1143.2	1174.6	1196.7	1222.5	1271.6	1256.8	1276.8	1308.5	1321.1
0	0	0	28.772	32.481	0	0	0	0	0	0	0	0	0	0	0	7.7364	0	0	0	0	43.623	51.243	204.14	239.2	202.29	267.71	549.16	656.42	781.56	766.56	924.96	806.87	991.23	1106.8	1529.5	1275.9	1358.5	1491.3	1488.3	1564.1	1682.4	2165.6	1862	2333.3	1886.2	1888	2039.1	1996	2081.9
0	0	0	0	6.2406	0	43.401	131.32	297.52	412.24	615.84	853.32	1148.7	1462.2	1831.5	2137.9	2446	2680.8	2979.1	2983.8	3372.4	3582.3	3670.6	3923	4135.6	4094.1	4249.3	4494.1	4462.8	4698.8	4825.9	4950.4	5089.4	5161.9	5237	5297.2	5519.9	5613	5748.9	5635.8	5796.7	5942.3	6078.5	6279.7	6395.1	6395.9	6452.1	6376	6275.7	6300.1
0	0	0	0.35672	23.989	38.285	58.588	76.813	75.857	98.826	100.85	140.94	137.81	161.39	185.7	234.51	269.65	327.44	363.03	462.5	481.17	574.96	674.45	692.37	782.3	818.12	843.58	890.23	887.13	898.4	902.27	946.72	936.18	979.58	990.5	1007.7	1032.5	1003	1086.3	1121.8	1184.1	1230	1123.6	1197.7	1261.7	1448.2	1343.2	1252.2	1248.6	1157.9
0	0	0	0	16.15	19.402	31.284	37.807	65.051	80.692	95.857	104.7	134.07	173.05	223.84	281.65	351.89	429.96	444.71	517.2	628.98	717.9	829	923.31	1054.4	1168.3	1327.3	1487.5	1637.2	1732.1	1858.3	2006.6	2120.8	2260.1	2342.7	2423.3	2585.7	2872.8	2960.2	3188.9	3217.8	3437.6	3534.4	3706	3715.3	3878.3	3887.1	3909.8	4095.5	4171.2
0	0	0	0	59.85	105.02	169.64	248.6	314.09	375	451.04	456.85	609.03	657.76	733.89	800.55	916.11	975.46	964.35	1052.8	1051.2	1074.4	1147.8	1175.7	1241.9	1195.5	1303.1	1276	1361.2	1377.5	1451.1	1484.6	1524.6	1592.9	1552.2	1606.9	1579.5	1452	1488.2	1542.7	1615.1	1495.3	1499	1567.4	1519.1	1543.5	1541.7	1532.9	1542.5	1576
0	0	0	0	0	7.5769	35.783	62.814	123.31	189.1	302.69	415.67	497.26	672.98	821.77	963.38	1091.9	1189.3	1331.4	1339.3	1689	1750.7	1915.1	2035.1	2195.9	2236.9	2394.1	2676.4	2761.6	2952.6	3191.1	3467.3	3629.9	3605.4	3686.7	3760	3981.7	4067	4186.7	4248.6	4403.6	4582.3	4635.1	4838.5	5047.8	5096.2	4949.8	5369.8	5410.7	5409.2
2.6808	0.86095	0	0	0	0	13.94	38.486	79.458	141.83	211.02	292.97	381.16	480.22	571.51	660.74	782.52	858.19	967.6	1072.6	1133.9	1213.1	1229.8	1337.3	1348.4	1418.7	1450.5	1502.3	1526.4	1571.4	1620.1	1638.3	1685.4	1741.1	1750.9	1796.3	1829.7	1800.4	1897	1927.4	1923.6	1919.6	1935.5	1947.5	1920.5	1942.2	1946	2032.6	1953.6	1967
0.022705	3.5014	0.17302	0	0	0	14.323	79.07	173.05	311.09	461.6	665.54	859.03	1045.2	1346.6	1627.9	1985.1	2212.2	2573	2768	3130.2	3394.1	3725.8	4037.1	4328.9	4572.2	4831.5	4992.2	5388.4	5436.6	5560.8	6000.5	6052.5	6057.7	6456.8	6503.8	6754	6670.2	6719.5	6803.1	6433	7133.2	6413.9	6624.4	7011.3	7040.6	7024.5	7098.2	6922.8	7076.9
0	0	0	0	15.496	40.656	45.07	118.91	198.56	293.78	404.35	505.47	616.75	751.68	669.98	769.26	955.17	1093.1	1233.1	1452.5	1549.9	1573.1	1742.7	1855.4	1953	2144	2258	2410.3	2392.4	2678.9	2670.8	2836.3	2904.1	2898.4	2952.4	2940.7	3066.2	2981	3112.6	3061	3139.1	3119.4	3058.4	3234.1	3163.9	3245.5	3157.2	3041.8	3108.1	3062.7
0	0	0	30.927	67.044	69.495	99.211	150.1	203.38	260.26	328.63	417.95	491.6	581.92	738.81	844.35	983.83	1122.7	1296.6	1454.7	1625.9	1769.1	1909.8	2080.6	2258.1	2407.4	2531.5	2654.7	2749	2779.9	2895.2	2955.9	3242.7	3233	3307.8	3636	3789.4	3981.2	4159.4	4304.1	4426.5	4513.9	4661.4	4706.5	4754	4796.3	4819.6	4849.6	4817.3	4933
0	0	0	4.2176	45.048	115.43	190.92	312.34	453.38	647.39	891.26	1180.5	1500.7	1820.9	2243	2597.4	3148.3	3538.1	3919.9	4379.9	4758.7	5166.1	5444	5831.7	6080.9	6523.8	6773.7	7016.4	7251.9	7364.3	7660.5	7933	8061.7	8297.9	8413.1	8885.7	8756.7	9388.1	9384.6	9774.9	9656.1	9610.7	9601.3	9866.1	10057	9786.4	10147	10419	10552	10750
0	0	0	0	5.8922	24.687	76.454	158.22	252.1	398.74	588.79	792.93	998.64	1190.9	1424.8	1631.7	1851.8	2025.3	2268.3	2525	2690.6	2948.4	3178.5	3235.2	3473.6	3633.4	3896.7	4044.8	4081.9	4318	4247.2	4436.6	4648.2	4820.1	5017.7	4989.3	5147.2	5130.1	5521.2	5599.8	5734.1	5791.1	5848.6	6112.3	6287.8	6468.2	6576.8	6625.8	6789.1	6738.7
3.6011	5.0989	7.8922	0	0	0	1.9648	0	8.3945	17.829	50.576	86.691	114.84	146.21	186.25	240.77	318.15	348.76	411.31	448.95	496.27	588.56	610.63	631.34	706.69	729.38	807.68	853.97	927.07	940.67	1000.7	946.7	994.23	1019.8	1039.6	1097.4	1088.5	1129.2	1160.7	1123.1	1195.5	1192.8	1232.2	1223.7	1236.4	1236.4	1254.8	1303.5	1305.9	1349.3
13.373	10.622	2.7736	0	0	0	2.6398	27.775	95.897	185.65	282.43	452.04	660.89	967.29	1330.6	1749.4	2077.6	2643.6	3147.9	3555.1	3997	4493.8	5192.2	5281.1	5558.6	6667.9	7172	7311.3	8532.6	9976.2	9524.2	11267	10538	11769	15415	12374	12587	13065	14095	14136	14768	15266	15925	16351	17065	18530	18933	19191	19124	19814
0	0	0	0	0	58.712	102.82	161.39	279.91	366.54	511.82	610.14	833.05	999.49	1177.1	1311.7	1466	1521.6	1648.8	1718.6	1921.5	1984.1	1981.3	2104.7	2273.6	2210.3	2358.1	2361.8	2556	2599.8	2586.6	2770.7	2816.4	2871.5	2943.3	2991.2	3038	3189.3	3122.9	3327.4	3610.9	3559.9	3503	3674.1	3613.4	4071.1	4075.2	3985.7	3927.2	3897.7
0	28.653	3.045	10.997	37.461	0	0	22.016	119.99	218.43	366.54	473.25	619.87	695.75	874.66	1056.8	1252.5	1430.1	1536.4	1710.2	1865.1	2069.8	2136.9	2172	2287.9	2459	2590.4	2717.9	2774	2955.9	3111.5	3160.1	3183.2	2414	2517.5	2498.2	2536.9	2515.1	2529.4	2624.1	2597.5	2609.6	2605.1	2628.7	2623.6	2649.3	2691	2694.6	2706.1	2732.2
6.3714	1.3263	0	0	2.9928	0	0	13.38	46.671	84.827	124.45	173.1	255.84	358.31	446.92	597.89	731.6	866.91	1037.5	1171	1286	1442.5	1540.7	1655.4	1765.4	1874.8	1959.4	2038.1	2144.9	2291.9	2290.6	2218.5	2309	2491.6	2752.8	2568.3	2667.9	2826	2727.3	2689.6	2648.6	2712.8	2758.5	2721.5	2829.9	2907.5	2886.8	2888.2	2900.2	2946.5
0	0	0	26.39	108.43	186	223.29	251.45	230.21	290.84	234.13	264.02	189.81	221.26	297.18	234.1	267.01	278.05	264.96	323.19	308.57	384.69	407.77	447.2	454.67	432.13	489.21	585.8	594.24	606.47	693.53	696.81	712.09	751.68	787.5	795.41	745.59	773.15	781.51	923.91	890.17	942.49	914.53	962.55	948.58	982.32	1043.1	996.63	1025.8	1077.2
0	0	0	0	26.26	71.705	161.22	264.96	416.88	560.39	711.59	835.54	988.8	1190.2	1323.9	1451.7	1669.8	1760.1	1919.6	2015.3	2225.1	2352.9	2335.8	2427.1	2413.2	2547.6	2767.6	2879.3	2918.8	3014	3151.3	3288.4	3434.9	3560.1	3469.9	3597.6	3648.3	3566.9	3564.9	3738.7	3748.8	3837.2	3765.8	3881.4	3937.4	3964.8	3792.8	3635.4	3586.3	3416.1
0	0	2.881	2.5722	5.7859	1.2014	20.753	63.777	105.12	122.21	178.53	335.8	502.11	630.58	745.26	767.24	894.37	1143	1244.7	1428	1541.2	1455.2	1562.6	1664.7	1803	1936.9	2058.2	1549.1	1657.4	1809.1	2064.6	2262.3	2227.1	2179.3	2196.2	2245.7	2601.2	2747.2	2773.1	2809.2	2934.1	2972.4	3040.3	3244.4	3289.6	3347.3	3334.8	3293.8	3340.5	3237.1
0	0	0	13.673	10.409	0	30.76	0	0	0	1.7072	9.8754	16.881	117.92	258.84	414.94	589.84	750.05	974.91	1264.3	1441.8	1763.7	1981.2	2222.4	2422	2692.4	3033	3279.5	3483.6	3762.6	3850.2	4054.9	4356.4	4358	4528.5	4681.4	4759.4	4910.2	4918.8	4990.9	5303.5	5381.6	5516.9	5710.5	5910.1	5777.7	5852.9	5960.6	5957.5	5942
0	0	0	42.97	61.096	100.35	194.61	224.21	260.41	410.72	451.17	522.13	611.73	801.32	974.84	1117.9	1332.9	1276.8	1363.3	1458.8	1645.5	1962.4	2045.7	2112.1	2229.3	2452.2	2718.5	2923.3	3534.9	3156.2	3266.5	3475.2	3466.8	3944.3	3917.9	3870	3933.9	3870.4	4012.8	4107.4	3930	4057.2	4195.9	4234.3	4257.6	4442.3	4426.7	4410.4	4472.6	4390.4
0	0	0	0	11.862	8.919	62.346	152.92	307.62	495.91	694.34	818.56	958.26	1119.2	1334.9	1451.1	1604.7	1704.8	1756	1857.2	1983.2	2053.8	2497.4	2140.1	2201.4	2204.2	2330.8	2350.1	2655.1	2359.2	2485.1	2414.6	2366.2	2395.9	2396.9	2416.2	2457.7	2459.7	2440.9	2493.5	2479.6	2441.7	2492	2504.9	2477.4	2467.5	2524.7	2491.8	2508.1	2519.4
0	0	0	0	76.729	180.56	360.91	568.08	806.96	1035.2	1270.2	1585.3	1955.5	2200.3	2594.7	3062.2	3430.8	3736.3	4028.1	4357.2	4507.4	4788.7	5083.3	5366.7	5620.1	5833.9	6051.9	6144.7	6308.5	6150.4	6339.3	6413.4	6528.1	6443.9	6437.9	6673	6795.2	6670.7	6765	6681.8	6933.7	7001.7	7052.7	7163.2	7435.5	7299.4	7588.8	7307.5	7357.3	7495.1
0	0	0	10.457	36.214	42.567	88.057	0	82.866	220.93	263.62	251.11	438.34	483.46	537.76	351.96	416.7	482.52	489.62	566.07	604.89	687.9	738.6	784.65	837.51	861.6	947.21	1018.1	1015.9	1078.3	1156.1	1148.5	1183.3	1222.6	1224.8	1260.7	1272.6	1308.1	1345	1307.3	1366	1410.5	1428.1	1380.7	1394.2	1372.4	1423.3	1391	1402.3	1383.2
17.104	15.147	1.8088	0	1.4161	0	0	0	0	0	0	0	0	0	14.029	38.411	93.141	142.42	209.38	275.72	388.79	472.85	546.05	893.79	782.05	825.43	999.92	1319.7	1451	1152.2	1201.9	1635.9	1451.3	1478.4	1792.4	1545.6	1639	1997	2067.5	2117	2112.4	2073.5	2183.2	2236.9	2187.1	2171.3	2182.6	2191.3	2226.8	2141.4
0	2.9239	0	15.445	27.254	25.665	57.456	118.1	200.31	318.2	458.67	588.11	690.01	864.75	1066.2	1237.1	1457.2	1601.7	1785	1994.3	2130.6	2366.1	2536.9	2702.9	2862	2953.4	3122.8	3133.5	3167.6	3330.7	3358.5	3399.9	3439.7	3398.4	3458.7	3667.9	3632.1	3888.7	3905.9	3944.6	3968.7	4068	4104.9	4185.8	4394.9	4480.5	4529.3	4687.3	4698.6	4861.5
0	0	0	20.156	43.419	0	9.5897	20.224	46.954	78.906	109.69	153.98	192.57	273.03	340.55	427.02	516.1	614.46	702.07	810.3	919.08	1059.3	1183	1336.5	1456.9	1657.5	1911	2083.4	2275.3	2499.8	2662.6	2951.6	3042	3212.3	3230.8	3513.2	3804.8	3955.6	4017.3	4155.6	4538.1	4687.6	4791	5043.2	5073	5180.5	5328.9	5516.3	5646	5749.7
0	0	0	39.402	29.833	37.209	109.9	208.38	298.28	403.59	526.89	632.85	673.47	630.17	848.13	876.05	1024.9	913.58	969.53	1168.7	1250.6	1258.1	1446.2	1474.3	1783.2	1841.7	1960.3	2006.1	2202.3	2278.3	2324.4	2314.9	2292.6	2457.1	2491.4	2433.2	2595	2701.1	2789.4	2842	2841.7	2977.6	2949.5	3155.7	3165	3314.6	3282.3	3174.9	3334.7	3276.7
0	0	0	4.9393	4.5609	0	11.283	86.346	172.89	324.66	480.44	672.46	826.63	1037.4	1237.5	1430	1637.2	1836.7	1961.5	2250.1	2370.6	2684.8	2851.6	3035.1	3093.2	3322.5	3527.3	3718	4055.3	4148.3	4244.9	4329.7	4602.1	4813.4	4915.6	5200.6	5286.9	5640.6	5919.2	6194.9	6315	6427.5	6485.9	6418.2	6630.6	6701.3	6789.2	6840.1	6955.6	6922.5
0	0	0	0.68316	0	0	23.908	71.559	132.67	253.27	364.69	478.03	618.32	725.56	944.1	1208.3	1233	1368.9	1513.8	1678.7	1795.4	1872.1	2016.8	2105.1	2174.9	2402	2308.8	2327.3	2347.3	2415.8	2522	2496.5	2559.6	2595.6	2646	2699.9	2746.9	2720	2701.2	2707.8	2934.5	2710.6	2737.7	2910.3	2774.3	2824.4	2830.9	2975.3	2839.3	2899.7
0	1.4663	0	2.0157	3.0559	0	15.958	23.538	55.173	105.29	135.6	217.17	262.09	319.41	428.57	535.56	675.66	799.57	876.31	1029.8	1133.9	1230.6	1137.1	1253.7	1411.2	1513	1550.7	1588.3	1677.9	1803.8	1800.6	1864.6	2068	2124.3	2131.7	2280.3	2294.8	2365.8	2506.4	2505	2611.7	2674.9	2579.7	2696.4	2746.7	2796.7	2807.7	2749.6	2768.8	2676.1
0	0	0	0.83525	4.5473	1.13	14.42	39.886	96.73	157.71	234.48	359.05	463.2	665.99	817.83	1023.6	1211.7	1370.6	1556.8	1773.4	2011	2164.3	2235.3	2414.6	2570.8	2633.9	2859.3	2991	3106.6	3280.4	3378.9	3502.6	3687.5	3769.1	3945.3	3963	4085.9	4203.6	4373.1	4398.4	4833.8	4471.3	4808.8	4741.6	4737.3	4780	4938.7	5003	5078.8	5104.2
0	0	0	10.484	97.131	0	53.148	6.8363	0	1.0099	0	0	0	0	0	0	2.0246	0	138.36	192.72	199.01	223.06	235.94	275.76	338.1	456.09	531.48	651.71	577.17	634.09	626.78	679.17	740.19	816.38	956.05	906.42	969.92	984.17	1033	1150.8	1127.9	1301.7	1306.5	1433.6	1447.3	1576.1	1643.2	1766.1	1834.3	1777.9
0	0	0	0	79.659	0	0	0	16.988	0	100.52	94.313	118.82	161.58	193.11	240.97	308.09	387.32	435.98	524.55	563.62	635.91	639.3	750.61	809.89	860.28	939.82	984.54	950.42	1103	1193.9	1203.4	1264.8	1307	1311.2	1345.3	1460.2	1436.5	1463.4	1482.2	1514.2	1556.8	1618	1607.6	1576.1	1623.4	1607.1	1659.3	1676.3	1666.7
2.0904	13.904	0	4.3208	0	0	0	40.369	90.283	164.86	246.68	346.79	452.95	591.23	708.78	868.8	1040.9	1134.1	1257	1446.5	1601.5	1791.3	1944.4	2093.1	2217.7	2383.9	2665.2	2779.4	2976.7	3126	3225.2	3420.7	3641.2	3783.6	3920.3	3963.3	4189.5	4335.6	4410.3	4667.3	4671.7	4830.6	4894.5	4977.4	4935.3	5089.4	5081.4	5087.6	5141.7	5304.2
0	0	0	0	56.965	71.555	133.86	128.42	223.52	267.46	358.48	402.27	462.05	522.02	595.31	975.88	781.36	831.5	877.41	956.8	995.9	1065.2	1083	1168.1	1224.5	1234.5	1640	1361.8	1382	1454.4	1503.2	1550.3	1610.9	2008.5	1630.6	1610.4	1651.4	1782.9	1773.5	1858.3	1867.7	1900.2	1951.3	1997.5	2038.1	2023.3	2033.5	2040.7	2013.5	2024.8
0	0	0	2.8652	61.089	21.554	39.603	30.174	38.489	47.918	44.502	40.967	40.904	84.354	128.1	162.16	201.94	257.81	319.62	386.09	460.03	550.89	629.7	731.03	816.38	868.7	981.07	946.09	1054.6	1039.2	1093.8	1146.2	1175	1168.6	1127.3	1159.3	1156.4	1188	1194.2	1174.5	1230.3	1226.5	1214.3	1283.3	1244.7	1232.6	1278.6	1252.5	1296.8	1252
25.469	2.9233	0	0	0	7.0434	35.268	70.252	128.68	230.86	286.74	386.33	463.32	612.76	739.26	857.82	937.59	982.3	1162.3	1250.2	1403	1328.4	1334.8	1497.6	1583.1	1726.3	1799	1755	1857.8	1900.3	2011.4	2127.7	2186.1	2268.7	2254.3	2297.8	2368.5	2471.2	2545.4	2622.8	2696.9	2898	3022.1	3201.6	3269.6	3439	3617.2	3712.5	3884.4	3842
0	0	0	7.7886	28.227	46.765	49.45	77.919	82.022	116.42	122.78	142.11	173.89	224.92	287.16	318.1	381.42	468.11	567.04	682.02	809.33	900.86	921.3	1093.2	1237.1	1364.5	1439.2	1567.6	1527.8	1708.1	1789.9	1828	1955.6	1879.9	1957.4	2055.4	2153.4	2217.7	2256.8	2258.5	2318.8	2313.4	2371.6	2396.8	2404.1	2445.8	2460.6	2485.6	2508.3	2538.8
3.5865	8.0957	4.8405	4.7227	0.24316	0	0	5.6802	4.9357	27.02	42.277	59.307	66.712	130.37	232.02	352.42	514.98	638.55	804.08	946.26	1090.3	1285.4	1494.3	1683	1841.8	2039.2	2150.5	2264.5	2439.6	2616.4	2767.5	2989.2	3020.6	3278.3	3315.4	3521.1	3682.2	3789.5	3971.2	4231.3	4374.7	4477.3	4501.9	4752.9	4875.3	5067.8	5071	5328.3	5182.5	5205.4
0	0	0	0	1.5858	8.1807	4.1132	19.202	30.926	65.941	85.116	124.15	183.08	227.27	280.85	355.55	422.94	495.38	559.44	640.97	641.59	729.94	744.66	786.11	811.45	820.62	866.79	911.28	906.58	918.92	964.18	996.85	994.46	1019.5	1053.9	1064.5	1077	1105.8	1135.5	1140.6	1173.1	1113.1	1137	1127.3	1106	1137.7	1162	1169	1141	1112.2
0	0	11.43	2.9148	0	0	18.675	61.522	127.64	226.58	314.73	399.04	527.51	666.88	816.96	1039.5	1150.1	1318.5	1456.3	1651.2	1832.4	2055.9	2207.1	2342.5	2478.1	2675	2831.1	2918.1	3065.5	3104.8	3211.1	3322.9	3382.2	3478	3503.6	3513.2	3686.5	3679.1	3714.1	3693.3	3849.5	3843.6	3820.8	3709.9	3816.2	3979.7	3920.6	4003.2	4031.8	4013.5
0	0	0	0	60.919	116.61	229.82	335.21	502.45	657.58	825.6	1047.4	1234.1	1548	1766.4	2048.8	2240.9	2473.2	2785.1	3102.8	3271.9	3554	3838.6	3925.2	4176.7	4261.7	4450.5	4545.6	4725	4858.5	5187.9	5078.7	5131.2	5211.6	5219.1	5193.5	5186.4	5328	5455.4	5611.4	5663	5569.8	5632.7	5657.5	5891.9	5817.8	5763.1	5662.2	5729	5608.5
0	0	0	26.119	13.211	2.1922	9.9116	35.249	68.829	163.67	272.92	363.89	489.19	603.53	790.49	963.56	1147	1127.7	1144.4	1301.3	1294.6	1388.1	1499.3	1614.3	1859.9	1954.8	2035.2	2127.5	2251.3	2472.5	2553.5	2680.8	2808.2	2812.9	2952.4	2844.8	3060.6	3192.5	3304.9	3469.9	3535.9	3818.2	3942.6	4119.1	4315	4429.1	4476.4	4610.6	4428.2	4455.7
0	14.207	31.151	0	0	0	0	0	0	0	0	0	5.6286	82.491	181.47	261.28	371.17	525	629.39	795.1	949.33	1106.1	1152.1	1342.6	1446.9	1558.9	1724.1	1730.5	1801.4	1818.2	2028.7	2079	2103.8	2147.3	2154.1	2245.6	2330.4	2398.1	2420.2	2539.3	2608.2	2646.4	2725.9	2738.3	2801.8	2886	2907.8	2960.6	2960.6	2951
0	0	0	0	73.451	70.776	57.559	79.5	84.731	98.634	0	0	31.919	25.923	99.358	118.43	153.89	177.9	207.63	257.14	307.65	345.49	365.87	383.99	415.84	448.67	534.95	565.93	618.53	677.09	817.41	817.57	854.36	948.4	966.88	1091.9	1175.2	1262.6	1317.2	1400.3	1479.6	1525.4	1625.2	1641.8	1762.7	1736.9	1798.6	1803.8	1853.9	1838.9
0	0	0	59.93	58.755	17.081	35.87	32.976	60.998	87.114	121.69	142.72	201.72	269.06	355.67	439.46	556.59	622.31	763.76	885.33	983.2	1095.3	1306.2	1246	1376.3	1525.7	1646.6	1714.4	2051.5	2040.9	1971.6	1932.9	2185.3	2980.5	3260.6	3383.7	3319.3	3521.1	3927.3	4229.1	4258	4601	4702.1	4624	5070.6	6099.4	6294.2	6357.9	6614.7	6576.7
0	0	0	0	0	20.516	136.75	284.75	472.81	654.09	898.33	1197.6	1404.9	1645.9	1880.3	2158.9	2395.2	2464.3	2705.3	2733.8	2998	3091.5	3259.5	3268.7	3239.7	3527	3652.6	3732.4	4683	3781.5	3655.8	3515.5	3596.4	3760.9	3984.1	4155.8	3831.8	3698.1	3687.2	3632.1	3769.5	3852.9	3713.5	3769.9	3782.2	3915.4	3790.7	3751.8	3824.9	3797.2
0	0	1.6303	1.4245	0.89607	4.9213	3.6082	29.301	47.929	83.509	139.59	165.62	247.87	339.75	433.53	553.96	621.01	732.12	819.78	927.04	1012.7	1147	1277.3	1397	1533.2	1659.3	1775.7	1858	1958.5	2055.4	2251.6	2304.1	2405.4	2481.4	2529.9	2638.6	2676.7	2754	2833.3	2939.2	3060.5	3082.6	3133.5	3197.6	3221.2	3307.2	3320.1	3441.8	3344.1	3440.8
0	6.9113	1.7066	1.9852	0	0	4.0799	0.76562	8.8963	26.038	40.265	74.716	98.139	127.54	177.93	223.49	296.65	355.3	429.92	495.32	591.56	721.09	805.43	894.29	970.27	1082.2	1190.2	1243.8	1348.2	1414.4	1508.7	1570.6	1611.6	1661.8	1713.6	1747.6	1762.9	1823.7	1834.2	1862.3	1863.6	1878.8	1934.6	1874.5	1849.1	1836.8	1825.5	1830.1	1829.3	1830.4
0	0	0	32.441	21.804	14.344	20.222	39.43	59.342	61.389	50.545	67.561	97.42	125.23	230.12	304.9	419.1	481	561.55	680.68	778.93	912.33	1034	1147.5	1264.1	1384.5	1521.5	1688.9	1786.5	1981.6	2051.9	2273.5	2332.7	2402.4	2427.3	2318.5	2454	2544.1	2474	2547	2606.5	2624.6	2603.5	2733.2	2628.4	2735.2	2668	2648.8	2761.2	2709.6
0	0	0	11.939	24.359	18.326	21.738	36.117	30.971	61.576	86.757	145.19	191.71	284.65	378.3	508.53	645.85	789.5	937.55	1114.8	1274.8	1497.3	1602	1734.2	1904.9	2062.6	2233.4	2300.5	2410.7	2540.4	2786.1	2735	2846.4	2905.5	2905.1	2991.7	3089.3	3179.5	3119.1	3285.7	3298.5	3344.2	3364.7	3363	3392.3	3416.4	3391.9	3355.5	3396.9	3373.3
0	0	0	23.577	6.2742	22.926	47.992	65.473	74.488	91.033	122.06	126.93	174.13	157.4	207.48	234.38	272	329.51	402.46	449.94	464.71	536.35	594.65	652.13	748.94	844.64	924.18	969.03	1058.2	1164.2	1208	1326.5	1413.3	1504.7	1541.8	1656.8	1826.9	1930.3	1975.1	2093.4	2144.3	2205.4	2239	2407.6	2448.9	2608.9	2727.3	2748.2	2783.6	2764.7
0	0	0	11.615	23.762	22.572	42.592	78.182	95.591	155.16	204.16	258.76	347.42	376.06	342.3	372.87	440.87	537.81	562.87	625.15	685.33	718.23	735.06	767.52	805.12	867.12	875.04	922.99	914.05	984.46	1023.1	1100.5	1108	1164.7	1155.3	1083.9	1179.9	1202.7	1191.3	1206.8	1170.9	1183.9	1150.5	1214.1	1197.3	1221.1	1184.5	1169.9	1187.9	1167
0	0.96629	0	15.108	16.257	16.676	9.422	21.032	10.952	12.473	16.406	8.1157	63.607	78.547	143.72	179.59	203.05	271.57	296.23	359.38	405.58	452.49	502.97	598.01	538.14	609.05	640.76	684.06	703.98	750.54	774.3	805.57	859.73	870.62	944.95	982.53	981.89	1010	1039.7	1086.1	1105.8	1123.6	1153.1	1157.7	1165.5	1161.7	1225.4	1179.4	1195.3	1195.8
0	2.3837	0	2.3406	7.1535	0	0.76146	9.1393	51.252	92.14	137.4	215.04	293.8	437.7	579.26	766.8	953.22	1185.9	1340.7	1593.3	1820.6	2050	2231.3	2440.3	2654	2820.3	3100.3	3248.7	3448.4	3603.4	3976.4	4044.6	4183.8	4261.8	4539.5	4535.7	4705.1	4953.6	5017.7	5244.6	5343.9	5502	5621.8	5759.7	5868.3	4656.1	5719.9	5878.6	4689.2	5208.8
0	0	0	0	0	4.5238	19.262	55.72	104.57	167.16	268.4	336.68	463.41	547.17	688.22	808.59	917.39	1007.6	1080.6	1212	1280.9	1355.5	1414.3	1534.7	1562.9	1647.2	1752.7	1799.4	1824.1	1803.9	1968.4	2083	2110.5	2124.1	2010.2	2126.4	2154.2	2242.8	2288.5	2326.6	2332.1	2368.3	2391.4	2417.9	2390.7	2476.1	2432	2458.6	2448.2	2465.3
0	0	0	19.283	38.21	56.792	73.19	88.498	102.63	123.8	129.53	176.79	217.11	286.95	320.47	342.27	435.58	417.36	480.51	529.2	670.22	736.34	915.66	983.65	1085.7	1215.4	1400.3	1402.2	1508.3	1544.3	1877.3	1836	1903.8	2037.5	2168.7	2441.2	2514.8	2500.8	2537.4	2877.1	2921.6	2855.6	3302.9	2952.6	3121.8	3343.6	3420.8	2722.5	2782.8	3288.8
1.3334	0.050815	0	0	4.0068	0	1.6715	0	0	1.0166	0	9.5889	11.448	39.097	61.697	93.471	128.48	169.74	206.8	270.43	338.75	433.15	515.18	598.32	647.02	730.27	845.7	932.97	1032.4	1049.9	1226.1	1209.1	1269.1	1334.6	1415.8	1464.9	1541.5	1680.8	1744.9	1821.5	1899.9	1966.7	2042.1	2119.8	2169.5	2238.9	2219.4	2321.8	2329.5	2345.5
0	15.539	5.1115	13.416	8.1097	12.271	17.884	32.578	60.306	110.26	131.13	175.22	230.83	278.54	339.48	473.08	465.17	449.19	498.11	551.64	576.83	683.15	751.63	662.34	733.13	733.51	741.34	758.23	817.74	774.66	786.51	824.46	892.14	1093.3	1237.9	1076.6	1098.2	1052.3	1186.6	1198.4	1227.9	1231	1271.9	1324.8	1416.2	1485.9	1506.2	1443.7	1472.5	1439.3
5.1489	0.064587	0	0	0	0	32.57	74.585	145.78	242.77	336.91	428.96	568.03	690.38	812.72	957.09	1065.1	1197.2	1317.7	1414.5	1544.3	1604.8	1717.1	1847.9	1985.4	2083.6	2171.9	2256.1	2312.1	2358.5	2452.5	2467.7	2485.6	2472.4	2516.6	2560.5	2563.3	2549.6	2587.4	2616.9	2626.7	2657.2	2676.6	2696.9	2696.8	2689.9	2713.3	2784.1	2770.6	2765.3
0	0	0	8.3892	24.797	18.036	34.519	10.599	18.475	9.9496	8.4643	28.495	39.304	64.641	113.13	166.18	215.44	305.35	354.6	425.33	544.7	658.41	725.92	833.66	947.04	1076.8	1211.8	1293.8	1269.9	1455.6	1598.7	1630.5	1683.8	1807.4	1869.8	1903.4	1978.8	2076.8	2229.9	2327.4	2344.3	2428.8	2487.8	2557	2609.1	2674.9	2794.6	2856.1	2913.7	2940.9
0	4.614	0	0.4016	5.1374	0	18.848	46.29	73.009	126.19	168.92	223.08	286.93	384.64	432.32	585.61	713.37	828.2	951.93	1040.3	1143.5	1291.5	1364.8	1509.7	1622.3	1740	1818.3	1927.5	1969.9	2057	2191	2353	2468	2586.2	2710.2	2845.6	3022.4	3186.5	3273.4	3312.3	3451.2	3654	3769.7	3850.7	3931.7	4098.5	4363.2	4338.3	4460	4506.1
0	6.4165	0	6.3253	21.423	2.5524	22.135	67.411	109.21	130.12	174.53	194.31	328.07	414.51	426.88	494.77	679.81	759.54	898.17	998.47	1160.1	1281.4	1911.2	1718.3	1862.8	2050.8	2211.3	2415.9	2861	2556.8	2681.4	2765.7	2919.1	3024.5	3777.4	3143.4	3321.7	3322.6	3465.1	3570.9	3705.8	3812.7	3844.7	3935.3	4053.1	4132.7	4156.3	4186.7	4256.9	4319.6
0	0	0	24.9	0	0.61676	18.138	51.897	106.64	170.58	260.12	378.8	532.72	658.05	778.41	993.17	1120.7	1264.8	1372.1	1576.1	1666.2	1869	2000	2171.5	2311.8	2445.6	2601.9	2669.6	2835.5	2963.8	3166.7	3422.2	3543	3636.7	3708.6	3889.1	4022.3	4237.7	4381.3	4570.6	4780.3	4826.6	5024.5	5171.4	5356.7	5571.3	5725.9	4927.8	4828	5038.9
0	5.7916	9.8318	3.3918	0	0	0	1.0765	5.3616	57.125	118.89	133.12	176.53	251.81	348.27	453.3	540.63	654.71	738.13	765.2	839.08	1050.1	1175.2	1201.7	1255.4	1291	1442.1	1514.2	1673.7	1684.8	1737.1	1710.4	1915.9	1944.6	2012.2	1988.8	1960.6	2009.4	2081.9	2091.9	2152.8	2221.3	2261.3	2286.9	2271.9	2315.9	2316.7	2328.9	2220.3	2229
3.9946	0	0	0	0	0	25.103	96.483	223.15	382.06	527.95	686.27	870.68	1069.3	1240.1	1415	1583.4	1709.5	1889.2	2006.1	2070.4	2247.5	2352.2	2506.2	2661.2	2775.5	2877.5	2953.5	2973.2	3084.4	3151.9	3205.2	3237.1	3304.5	3304.5	3391.8	3431.9	3435.4	3491.4	3474.1	3527.8	3468.7	3571.7	3567.1	3499.1	3569.5	3604.4	3641.7	3613.5	3600.2
0	5.94	0.025394	53.923	0	92.946	75.838	111.44	153.33	264.94	202.76	422.56	515.58	670.29	752.59	905.36	959.52	1226.7	1375	1591.8	1588.2	1843.2	1836.5	2030.6	2166.9	2255.8	2457.5	2583.6	2552.3	2495.3	2696	2728.6	3017.8	3058.6	3145.5	3131	3080.2	3029.5	3074.7	3159.7	3112.2	3014.8	3021.9	3151	3138.5	3266.6	3253.7	3201.6	3120.2	3070.3
3.3794	8.018	8.8684	0	0	5.9088	21.714	41.669	61.047	58.51	139.51	227.71	333	444.46	554.1	565.23	841.7	978.23	1199.6	1387.7	1518.2	1676.2	1615.4	1873.3	2065.1	2181.3	2320.4	2484.6	2310	2625.1	2766.2	2705.2	2847	3073.7	2907.2	3229.8	3346.2	3486.5	3583.6	3787.9	3889	4185.1	4342.9	4644.5	4836	5055.2	5239	5465.5	5601.1	5849.9
0	0	0.82061	7.0258	0	8.6366	25.092	29.3	55.556	80.692	110.53	139.46	190.19	261.04	318.34	381.93	468.36	474.95	502.72	677.81	753.76	784.78	779.84	879.18	943.89	962.82	1081.7	1175.8	1141.5	1240.8	1307	1286.6	1347.1	1397.6	1308	1453.7	1437.4	1486.3	1541.3	1529.4	1592.8	1587.1	1583.7	1667.1	1606.1	1596.6	1524.6	1599.3	1526.5	1545.5
0	0	0	0	12.683	0.21582	3.458	0	2.2586	0	0	6.5214	3.1557	12.673	30.757	28.806	56.791	80.437	91.181	136.48	170.19	210.63	241.85	265.89	326.05	324.98	416.48	471.47	536.73	575.1	658.97	651.56	711.09	793.32	835.03	877.37	964.15	1019.3	1056.7	1146.8	1127.3	1186.8	1223.4	1157.7	1190.4	1208	1263	1253.4	1261.2	1248
0	35.064	0	0	0	16.138	27.012	64.678	115.1	198.91	305.69	427.49	537.8	664.29	843.98	980.4	1047.2	1271.4	1433	1567.1	1814.4	2045.3	2230.9	2542.3	2700.8	2903.7	3089	3164.8	3402	3500.6	3649.4	3838.9	3962.4	4059.1	4181.4	4398.5	4469.3	4695.3	4867.4	4928.5	5111.7	5206.7	5179.7	5453.5	5537.8	5769.3	5916	5900.1	5974.8	5923
0	0	0	0	5.2425	16.906	42.024	91.694	182.92	275.98	403.21	537.15	689.83	842.21	1014.2	1240.5	1354.9	1626.4	1805.2	1976.3	2076.3	2331.4	2341.4	2563.7	2719.2	2800.5	2888.1	2965	3074.5	3112.5	3247.8	3417.6	3474.1	3510.1	3671.6	3778.8	3926.8	3982.4	4165	4182.8	4426.5	4485.3	4581	4603.3	4776.2	4747.7	4905.3	4863.2	4955.6	4937
1.7038	9.6604	0	0	0	0	25.668	88.904	181.73	276.05	421.34	584.42	684.16	850.64	1020.3	1240.9	1431.1	1616.1	1699.9	2025.9	2130.8	2429.7	2474.4	2573.3	2803.9	2902	3147.1	3316.3	3367.5	3556	3835.9	3918.8	4049.5	4211.6	4072.3	4153.3	4238.5	4288.3	4458.5	4706.3	4996.5	4936.7	4999.4	5022.8	5017.7	5082.8	5271.3	5231.9	5312.5	5430
0	12.242	5.9845	2.5947	2.3435	0	0	52.982	203.16	407.36	621.81	847.42	1141.8	1535.1	1862.8	2294.8	2613.5	3130.5	3580.6	3970.2	4336.5	4720.9	4023.5	4204.3	4382.9	4593.7	4809.2	4974.1	4954.4	4990	5147.8	5091	5153.7	5145.4	5090.4	5222.9	5233.1	5380.9	5325	5233.3	5162.2	5192.6	5206.9	5233.4	5345.2	5464.2	5305.1	5073.4	5016	5053.8
0	0	0	9.9152	2.9175	23.617	69.875	165.03	207.97	279.03	434.72	567.8	676.46	827.9	1001.3	1174.9	1352.6	1538.8	1957.4	2043.9	2283.4	2533.2	2687.3	2950.4	3132.1	3319.2	3472.6	3832.4	3972.8	4181.6	4386.8	4570.5	4974.2	5114.5	5200.4	5435.5	5582.8	5821.8	6044	6253.1	6492.8	6732.8	6761.1	6894.2	7081.5	7070.7	7009.5	7314.1	7316	7393.3
0	0	0	7.6254	42.47	89.636	56.765	78.411	88.943	131.65	138.74	232.44	296.63	404.27	572.4	697.33	879.92	1177.4	1290	1542.7	1727.1	1956.4	2258.4	2322.5	2614.1	2786.3	2906.8	3041.8	3166.6	3490	3569.4	3748.2	3915.9	4105.6	4247.8	4339.7	4563.6	4757.2	5129.8	5138.9	5327.9	5687.1	5664.7	5919.5	6023	6165.3	6560.4	6636.6	6808.6	6808.6
14.196	5.599	0	0	1.7155	0	0	0	0	0	0	0	11.592	51.041	100.6	176.62	269.16	350.94	459.44	567.18	699.7	805.86	918.5	970.08	1100.9	1200.8	1271.4	1329.8	1410.2	1438.6	1497.1	1584.6	1560.1	1626.5	1640.9	1651.1	1668.4	1710.6	1662.5	1744.8	1716.4	1779.1	1775.5	1723.7	1680.2	1689.1	1737.7	1692.6	1670.5	1676.4
0	0	0	14.703	21.967	15.094	61.68	85.494	129.54	183.63	261.11	323.02	446.52	560.59	714.62	851.88	1067.5	1267.6	1371.4	1605.6	1764.7	1893.2	2064.8	2121.3	2362.4	2490.4	2647.1	2586.3	2748.9	2983.6	3086.2	3102.1	3262.1	3262.5	3298.7	3327.6	3497.1	3444.3	3515.4	3561.4	3563.2	3668	3710.6	3835.2	3824.2	3881.4	3886	3792.2	3815.6	3891.6
0	6.4669	0	0	0.89102	0	13.327	49.242	106.59	181.8	271.55	381.99	477.85	589.14	736.88	821.75	990.73	1096.7	1198.8	1331.6	1411.3	1524.4	1571.6	1651.9	1763	1787.9	1824.1	1900.6	1956	1918	1962.7	2010.2	2009	1997.9	2047.9	2042.4	2028.2	2031.2	2012.1	2059.9	2026	2022	1993.4	1967.4	1979.8	1933.6	1939.7	1906.7	1896.3	1866.7
0	0	0	336.92	50.689	147.29	292.46	475.44	611.8	805.98	1009.4	1181.4	1498.3	1564.7	1779	2049.1	2060.5	2207.5	2299.4	2484.1	2568.1	2669.6	2740.9	2877.5	2872.2	2901.4	3118.9	3118.4	3176.2	3221.7	3264.3	3352.2	3329.5	3374.1	3314.1	3357.1	3332.4	3330	3432.2	3439.4	3527.8	3552.5	3642.6	3619.2	3682.5	3635.9	3708.3	3686.5	4207.7	3675.5
0	0	0	0.24319	16.631	18.05	19.186	52.745	52.454	69.498	110.76	137.79	215.91	315.69	444.5	631.85	764.53	964.84	1152.5	1363.5	1586.2	1866.5	2031.3	2288.4	2471.6	2641.8	2817.3	2996	3024.5	3300.8	3461.9	3686.1	3743.7	3978	3741.7	4263.7	4167.4	4269.9	4384.4	4337.6	4632.6	4641.3	4691.3	4674.8	4624	4695.2	4701.2	4706.3	4731.9	4808.1
11.324	3.7193	0	0	0	0	18.741	28.003	102.95	164.16	246.65	370.27	452.91	606.5	732.5	858.43	1005.1	1086.5	1261.6	1425.1	1601.6	1753	1877.1	2043.8	2231.6	2340.1	2552.1	2676.5	2726	2902.1	3010.6	3117.4	3291.5	3310.2	3371.2	3537.3	3658.9	3744.2	3909	3986.9	4152.6	4169.9	4283.6	4297	4384.5	4536	4514.6	4607.7	4562	4669.9
0	0	0	0	17.012	14.928	39.449	37.659	42.47	26.549	69.729	112.37	151.57	193.1	233.21	276.93	315.97	351.23	397.34	500.31	590.56	670.67	766.26	833.78	966.84	1004.3	1097.1	1156	1291.2	1381.8	1449.9	1518.3	1609.2	1721.5	1772.6	1820	1876.1	1851.1	2028.7	2076.4	2160.8	2156.1	2140.8	2270.8	2348.9	2491.5	2519.7	2494.5	2554.1	2456.7
0	0	0	3.9216	19.271	4.5728	44.185	30.839	78.835	154.87	229.21	282.25	371.55	466.8	566.28	685.43	776.18	918.45	1005.2	1159.3	1247.3	1398.2	1243.2	1302.8	1417.3	1514.8	1679.9	1839.3	1951.4	2094	2192.7	2291.2	2517.2	2646.3	2729.1	2836.5	2982	3119.4	3203.8	3254.3	3202.3	3348.5	3357.9	3557.2	3627.8	3790.9	3828.8	3682.8	3777.3	3772.1
0	0	0	0	78.1	126.74	4.7592	202.78	246.43	179.82	371.53	545.34	512.91	545.36	723.82	876.56	835.94	1253.6	852.05	953.99	1289.8	1497.9	1570.3	1717.9	1830.5	2187.5	2137.2	2268.7	2573.9	2507.4	2662.7	2931.8	2908.8	3032.2	3153.9	3196.8	3219.7	3325.6	3612.6	3679.2	3521.7	2949.7	3570.8	3567.2	3853.7	3842	3755.6	3854.9	4069.2	3986.5
1.7135	7.6387	4.8686	9.9874	0	11.312	0	21.628	7.5129	29.983	83.974	59.394	108.56	218.9	301.9	433.56	527.82	740.65	884.35	1181.5	1406.8	1427.4	1735.8	2039.6	2357	2583.5	2806.3	3246.1	2981.5	3094	3391.8	3582.5	4314.6	4021.3	4146.1	4223	4327.3	4327	4522.7	5184.7	4810.3	4985.8	5002.5	5089.5	5279.9	5327.4	5401.8	5573.4	5663.7	5630.2
0	2.2325	3.6877	14.505	0	0	5.3452	12.79	26.399	62.004	80.042	118.47	154.09	171.8	229.3	260.42	382.38	438.88	519.21	613.37	686.44	765.13	873.43	952.68	1037.2	1120.6	1179.1	1267.8	1329.5	1399.3	1498.7	1547	1588.2	1662.8	1615.2	1656.7	1704.9	1734.8	1822.1	1782.1	1858.2	1861.4	1866	1906.2	1936.4	1903.7	1904.9	1924.3	1944.4	1999.9
0	0	0	1.4544	34.109	78.695	135.45	159.73	175.07	208.98	217.31	261.96	277.38	302.28	306.13	321.95	349.42	366.4	372.82	413.51	389.73	400.96	413.42	449.01	447.91	442.93	462.42	442.25	464.01	494.37	517.42	524.07	536.41	575.04	583.06	643.81	653.44	679.44	685.92	706.27	728.12	695.41	730.82	739.31	783.69	813.61	777.17	785.55	795.32	763.31
0	0	5.587	0	4.6681	33.351	29.861	75.918	147.16	291.26	428.53	555.99	752.75	886.29	1128.8	1303.9	1540.5	1692.1	1899.9	2155.8	2210.5	2433.7	2569.5	2663.7	2810.6	2899.5	3005.7	3136.9	3130.6	3286.9	3416.7	3509.9	3617.4	3680.4	3788.9	3981.3	3981.2	4042.3	4217	4234.1	4353.2	4320.7	4362.5	4432.7	4476.6	4635.8	4683.3	4727.7	4740.9	4623.5
0	1.2723	5.7079	0	2.9724	0	3.9479	15.454	28.654	54.729	88.536	119.84	191.01	250.9	300.76	369.59	404.35	477.86	523.88	594.78	664.16	724.53	735.77	778.16	815.14	843.48	901.77	884.16	936.14	941.67	973.96	1047.3	1044.6	1059.2	1041.4	1057.6	1063.1	1048.3	1065.5	1068.1	1116.7	1127.4	1106	1104.9	1085.4	1102.6	1105.5	1107.4	1105.8	1098.3
0	1.9031	0	4.8965	17.123	4.5769	14.657	33.96	68.611	118.78	193.49	267.22	364.01	461.55	601.77	742.08	882.83	1035.2	1170.9	1427	1705.9	1837.5	2079.3	2364.7	2688.8	2946.5	3078.4	3298.1	4004.1	3768.9	4400.3	4571.2	4556.3	4846.6	4844.5	5374.4	5675.7	6023.9	6483.8	6727.4	6859.8	5897.3	6084.1	6419.6	6631.6	6695	6801.6	6932.1	7041.1	6937.6
0	5.6605	0	0	0	27.42	0	8.9792	0	0	0	0	0	3.1855	24.398	60.686	88.158	107.92	168.69	228.65	284.88	300.78	330.65	410.6	514.15	581.26	673.59	794.46	888.34	1001.6	1186.5	1323.9	1451.7	1576.5	1710.1	1746	1935.3	2120.3	2369.5	2383.4	2501.9	2874	2906	3092.6	3227	3337.3	3448.7	3424.6	3554.3	3553.1
0	14.554	0	1.9894	0	9.8246	0	1.6633	0	5.9979	10.17	16.914	29.485	56.548	76.118	94.68	129.94	185.13	216.14	271.05	287.38	375.72	377.88	385.32	472.76	482.16	518.7	548.33	568.63	570.44	624.13	618.1	652.91	694.43	720.53	734.98	763.42	766.65	775.93	820.78	821.8	856.38	855.96	868.05	880.05	932.26	976.56	1000	963.27	1010.4
0	0	0	0	12.464	63.22	131.25	188.77	257.71	317.79	419.19	527.31	695.93	748.47	369.62	97.476	208.11	229.67	258.97	318.17	421.52	383.91	569.27	463.03	547.25	653.68	694.86	980.53	942.08	941.45	1044.6	1163.5	1239.7	1237.3	1400.4	1329.2	1479.8	1600.4	1627.1	1681.1	1656.8	1734.8	1801	1987.2	1908.5	2047.1	2073	1971	2141.3	2083.8
1.975	0.12846	0	0	3.4235	0	15.384	39.113	89.577	140.9	206.96	258.9	324.58	391.59	458.15	528.63	594.77	642.78	734.56	839.53	937.61	1041.9	1116.4	1214.7	1293.6	1486.3	1527.9	1665	1755.1	1869.2	1925.4	2035	2056.6	2178.9	2289.5	2333.8	2357.6	2433.6	2511.1	2653.6	2697.2	2811.5	2907.5	2845.8	2876	2897.4	2900.1	2963.5	3020.5	3033.9
0	13.543	24.987	21.727	0	0	0	0	0	0	0	0	44.713	129.32	222.41	363.68	474.74	644.13	743.37	963.52	1180	1353.9	1492.9	1755.9	1916.7	2054.2	2150.1	2345.7	2506.5	2492.8	2630.3	2820.5	2895.5	3020.3	2915.6	3160.7	3241.7	3202.1	3275.4	3370.7	3432.2	3477.3	3486.1	3605.6	3599	3717.8	3677.3	3696.3	3713.7	3778
0	0	0	0	0	68.839	118.62	181.76	241.78	60.241	241.63	382.25	420.54	491.66	539.83	577.9	683.07	709.69	745.03	762.98	850.55	912.61	968.24	998.28	1086.3	1146.5	1214.5	1259.6	1345.3	1352.3	1435	1418.5	1421.5	1463.9	1250.2	1470.8	1543.8	1555.6	1753.2	1752.3	1783.3	1729.6	1741.7	1736.8	1764.5	1782	1811.4	1829.7	1785.9	1787.8
0	0	0	0	0	3.8484	31.656	84.784	136.61	219.74	318.78	415.82	513.21	579.62	671.01	731.12	858.4	948.53	1059.3	1149.3	1225.4	1313.8	1394.2	1430.4	1552.7	1601.3	1702.7	1760.8	1847.6	1881.5	1889	1977.1	2015.8	2104.9	2130.9	2166.8	2246.2	2206.2	2300.3	2327.7	2431.5	2408.7	2442.7	2420.5	2518.8	2570.8	2534.4	2573.2	2668.1	2680.7
1.0872	3.1454	0.09549	0	0	0	10.116	53.176	108.2	203.33	296.02	445.02	576.29	691.2	819.72	880.89	985.02	1056.8	1134.8	1211.2	1271.3	1323.1	1361.4	1439.7	1448.9	1473.6	1467.1	1507.7	1545.4	1574.7	1616.5	1695.8	1799.2	1798.9	1875.5	1935.6	1919.7	2013.9	2146.9	2175.3	2305.2	2356.2	2432.9	2447.6	2493.2	2524.1	2511.1	2578.2	2629.9	2603.7
5.8494	7.8529	0	0	0	0	0.93927	0	8.3346	23.592	49.787	60.706	96.137	150.34	238.51	333.38	435.09	547.11	682.75	865.55	988.13	1240.9	1278.5	1488.1	1673.7	1233.7	1961.9	2144.3	2277.7	2388.4	2538.6	2713.5	2801.6	2921.6	3092.2	3136.2	3280.5	3449.3	3441	3722.5	3857.1	4023.5	4179.7	4152.7	4303.5	4397.1	4460.6	4589	4642.4	4768.5
0	6.3073	4.5025	0	0	0	7.7456	36.731	86.202	163.64	217.32	306.81	413.96	528.87	672.7	847.55	950.49	1097.3	1266.5	1406.7	1612	1734.6	1855	2101.3	2211.9	2336.2	2537.2	2639.2	2882.9	2948.7	3133.5	3402.8	3480.6	3688.6	3792.1	3921.7	4114.6	4311.6	4435.5	4539	4924.6	5063.7	5247.4	5426.6	5662.3	5724.1	5917.5	5880.4	5842.2	6176.6
0	0	0	0	125.47	236.56	422.09	652.06	927.14	1251.3	1592.6	1905.6	2215.7	2589.1	2929.6	3159.3	3246.1	3634.1	3701	4053.1	4158.1	4366.8	4579.6	4707	4810.7	4965.9	5114.2	5197.4	5217.3	5238.8	5491.8	5371.2	5569.5	5607.7	5764.7	5930.9	6093.9	6345.1	6443.4	6744.5	6876.3	7122.3	7231.9	7394.8	7495.6	7708.2	7764	7940.3	8291.5	8421.5
4.1896	0	0	14.558	0.77398	0	0	9.8877	40.503	75.958	120.22	165.03	232.32	326.29	497.33	661.63	892	1139.3	1331.8	1610	1897	2175.9	2466.8	2735.8	3022.6	3323.6	3657.2	3850.8	4095.7	4367.8	4720.1	4806.2	5088.1	5323.6	5457.9	5566.5	5820.4	5887.3	6175	6387	6579.8	6599.5	6683	6788.2	6612.3	6832.6	6761.7	6594	6617.4	6729.1
0	0	0.11301	8.755	6.1446	6.0253	4.3561	10.503	1.2671	0	0	0	0	0	0	0	0	0	0	0	0	28.231	87.37	129.3	199.44	256.64	323.96	367.02	451.28	487.16	574.6	651.2	690.7	765.14	728.76	812.15	815.61	837.75	873.73	890.8	925.44	974.82	962.32	973.29	991.63	1021.3	1012.3	1037.9	1027.6	997.04
3.5033	4.9529	2.7528	0	2.6072	0	8.8096	27.165	104	189.77	262.69	352.45	446.97	569.18	721.33	839.28	991.32	1068.4	1211.4	1274.8	1471.3	1569.7	1621.8	1654.2	1814.3	1867.5	1896.9	1810.7	1931.1	2001.7	2017.3	2088.4	2094	2127	2160.7	2183.1	2214.5	2204.6	2150.2	2182.1	2194.8	2206.7	2203.7	2157.4	2196.4	2201	2210.4	2270.1	2199.6	2271
0	0	0	0.05512	3.1423	24.796	31.783	32.444	75.351	127.6	187.25	239.41	326.29	415.57	527.59	623.62	740.49	883.6	981.14	1139.1	1170.5	1275.5	1343.3	1486.2	1548.8	1652.8	1712.8	1732.3	1790.4	1905.8	1950.3	2005.6	2016	2121.2	2111.3	1864.5	2201	2237.3	2308.3	2359	2412.1	2473.4	2564.8	2608.3	2708.3	2768.1	2913.6	2907.5	2982.8	2996
0	0	3.4235	10.827	11.768	0	0	0	1.4472	1.3522	15.022	16.135	19.576	34.062	83.89	122.67	197.16	248.95	325.53	438.36	580.2	721.93	897.89	938.18	1209.3	1377.7	1554.4	1689.2	2428.7	2067.2	2314.5	2430.5	2609.7	2778.4	3009.5	3069.8	3281.6	3338.5	3505.3	3602.5	3755.3	3889.5	4009.7	4247.2	4361.4	4491.1	4683.8	4761.1	4950.1	5073.5
0	0	1.8576	4.5471	8.2904	12.081	1.4974	4.4472	50.589	28.159	42.737	24.404	39.926	33.338	42.643	48.767	68.966	61.7	67.35	123.32	190.46	244.28	342.96	425.43	588.53	689.83	810.25	960.16	1077.4	1231.4	1300.9	1492.8	1595	1664.7	1687.9	1793	1975.9	1967.2	2028.5	2138	2157.5	2351.4	2337.5	2528.7	2561.1	2610.9	2638.4	2644	2769.5	2655.4
0	0	0	56.932	74.645	138.79	239.95	370.1	483.88	588.06	742.19	910.33	1025.2	1135.9	1340.8	1423.5	1477.2	1625.6	1726.1	1802.4	1894.6	1941.2	2024.9	2068.7	2195.8	2284.5	2352.4	2501.6	2510.3	2464.3	2486.3	2680.8	2711.4	2838.9	2882.1	2877.9	3109.7	3196.8	3310.1	3468.2	3482.8	3572.9	3665.8	3978.9	3995.2	4249.2	4236	4129.4	4184	4237.3
11.939	35.534	0	0	0	41.52	31.536	49.401	10.763	7.597	0	0	0	0	0	4.1582	98.076	156.41	304.72	398.44	617.8	736.84	1034.8	1253.9	1120.2	1264.7	1251.7	1197.3	1377.5	1349.5	1424.4	1477.1	1500.6	1595.6	1673.4	1708.8	1731.7	1810.9	1843.4	1937.8	1951	2173	2208.8	2277.7	2291.5	2435.6	2417.1	2337.7	2486.7	2538.6
21.722	9.7034	6.8069	14.084	0	0	0	0	0	15.881	42.313	65.025	98.094	118.06	152.82	204.63	300.71	343.17	400.29	447.25	539.75	609.01	674.16	797.56	861.06	922.11	1015.8	1086.4	1136.2	1183	1242.8	1303.6	1359.1	1397.6	1392.3	1460.2	1492.8	1573.7	1553.7	1618.9	1628.6	1703.1	1715.2	1712.9	1747.8	1764.2	1794	1807	1832.2	1871.6
0	0	0	0	47.968	88.323	203.24	303.98	458.75	684.66	876.84	1110.3	1263.1	1503.4	1713.8	1832.5	2051.8	2208.6	2330.4	2499.1	2704.4	2763.4	2731.8	2692.6	2837.2	2810.3	2868	2847.3	2887.3	3046	3237.9	3129	3059.6	3226.9	3145.9	3280.2	3229.9	3306.9	3246.7	3369.1	3351.3	3348.2	3433.3	3297.8	3378.5	3340	3418.4	3409.4	3393.7	3363.8
0	0	0	113.84	260.93	307.05	388.92	432.72	660.05	930.23	969.67	1149.7	1203.1	1426.3	1682	1955.8	2090	2253.8	2648.6	2804.4	3133.1	3325.3	3362.8	3349.9	3265.1	3758.3	3378.3	3343	3687.7	4298.9	4462.7	4645.6	4549.8	4356.6	4784.2	4709.8	4704.5	4632.9	4649.7	4750.9	4635.5	4802.5	4988	4940.2	5034.4	5033.6	4177	4903.9	4612.6	4746.9
0	0	0	0	25.695	65.679	70.175	86.653	124.12	129.72	104.52	133.6	234.83	289.88	341.23	410.37	515.48	645.68	779.69	897.23	983.6	1102.9	1237	1317.5	1485.2	1572.7	1592.7	1637.7	1711	1870.9	1885.1	1981.8	2077.9	2145.1	2212	2225	2255.1	2316.5	2386.5	2399.6	2479.7	2522.7	2495.1	2554.7	2599.9	2666.1	2777.7	2691.4	2701.7	2617.2
0	0	0	0	11.785	2.1953	37.237	115.12	233.09	418.56	627.31	905.04	1138.7	1458.7	1781.5	2191.9	2529.8	2820.9	3297.3	3645.2	4027.7	4395.8	4504.4	4823	5229.1	5186.4	5354.1	5569.9	5630.3	5607.2	5831.7	5813.8	5918.8	6029.7	6068.8	6044.7	6129.5	6045.6	6089.6	6099.3	6183.3	6298.3	6321.6	6393.8	6514.2	6492.1	6510.1	6604.9	6708.7	6783.6
0	0	0	13.59	126.62	199.51	390.5	549.71	711.99	858.31	1024.8	1179	1317.9	1429.8	1596.7	1714.5	1848.3	2005.6	2135.1	2269.2	2347.4	2564.1	2603.5	2689.1	2827.8	2873.8	2954.8	3053.4	3226.5	3312.7	3341.8	3443.3	3453.1	3508.4	3445.4	3533	3500.7	3590.5	3553.6	3594.8	3680.4	3601	3602.9	3710.6	3678.8	3716.8	3669.8	3730.2	3731.1	3755.2
0	30.123	20.978	2.0604	0	0	9.1583	62.055	138.13	229.6	393.41	417.24	601.32	835.98	1097.9	1365.5	1618.6	1994	2238.9	2557.9	2859.1	3160.1	3456	3747.2	4093.8	4271.2	4687.9	4804.4	5147.1	5202.9	5317	5535.4	5616.2	5935.3	6178.2	6408.9	6792.9	6839.1	7071.4	7365.5	7688.1	7861	8056.7	8215.8	8535.3	8684.1	8818.2	9019.6	9113.8	9236.3
8.487	0	0	0	0	0	7.0535	58.548	143.4	289.42	471.35	697.68	917.61	1243.5	1659.7	2061.5	2451.6	2809.8	3191	3367	3784.5	4107.3	4579.7	4855.4	5307.9	5660.3	5976.5	6275.3	6541.8	6837	7402.3	7569.9	7880	8086.4	8350.9	8662.2	8892.5	9084.7	9372.9	9469.8	9665.2	9946	9947.1	9102.4	9461.2	9348.3	9493	9497.1	9588.9	9639.9
0	35.871	18.797	13.103	0	0	0	0	0	0	0	0	0	0	15.284	58.946	136.77	204.47	255.93	391.23	579	741.25	1012	1051.1	1287.2	1466.4	1823.9	2058.8	2270.6	2192.4	2319.6	2531	2763.5	3034.4	3280.1	3449.5	3627.6	3801.8	4093.1	4157.9	4418.1	4453.7	4415.7	4556.5	4620.7	4896.2	4622.9	4647.8	4787.9	4670
12.91	45.482	0	7.1	0	26.088	1.4464	58.707	116.47	199.81	145.86	185.71	192.39	300.8	454.58	568.9	603.4	723.58	829.15	968.31	1193.8	1241.3	1436.3	1582.1	1703.4	1948.6	2103.2	2211.1	2290.7	2365.2	2483.8	2513.1	2605.6	2712.6	2881.1	2771.9	2887.1	2912.1	2896.5	3004	3073.7	3186.1	3147.6	3188.8	3207.4	3323.7	3088.5	3082.9	3136.2	2908.6
0	0	0	0	44.245	75.72	155.69	301.47	444.53	626.57	846.65	1097.1	1238.7	1554.1	1765.4	1990	2150.3	2392.9	2509.6	2597.3	2728.5	2893.5	2950.1	3051.3	3144.9	3267.5	3281	3396.7	3387.9	3413.6	3411.4	3469.4	3543.2	3558.5	3537.8	3527.7	3614.8	3717.5	3720	3722.4	3688	3771.6	3753	3767	3786	3790.5	3760.5	3758.9	3777.6	3799.7
0	0	0	49.701	43.768	111.43	109.14	125.53	157.68	189.65	225.65	283.44	363.66	421.33	523.46	592.2	737.86	879.84	1071.2	1133.7	1320.3	1474.8	1670.6	1839.3	1890.4	2182.5	2520.7	2667.5	2861.3	2962.7	3126.6	3141.6	2894.9	3553.4	4120.6	4321.5	4468.1	4721.9	4686.6	4797.6	4860.4	4947	5006	5175.9	5395.7	5498.8	5373.1	5285.4	5219.3	5394.3
0	0	8.3814	0	4.2327	52.294	37.971	0.36247	34.121	57.066	46.23	49.123	43.725	61.651	68.418	111.09	178.62	178.07	314.05	277.74	429.14	429.34	566.92	660.03	569.65	410.67	498.2	659.96	1034.6	756.61	622.29	747.84	708.86	1092.5	1092.7	1232.4	1299.4	1271.2	1282.8	1340.3	1502	1372.3	1417.2	1369.4	1408.1	1369.3	1368.5	1425.3	1467.6	1401.8
0	0	0	11.519	74.617	95.769	205.54	318.72	396.85	529.79	692.43	825.47	1064	1325.2	1596	2307.2	2178.5	2435.8	2904.9	3152.9	3483.5	4004.6	4300.9	4797.7	5169.1	5507.5	5763.3	5987.3	6267.1	6678.4	6742.3	7192.7	7593.2	7965.9	8174	8347.9	8456.4	8846.4	9167.2	9237.9	9508	9809.4	9936.4	10098	10533	10545	10868	10937	11000	11216
0	0	0	0	27.565	76.445	145.2	211.11	316.98	413.35	519.33	616.8	760.27	848.1	1025.4	1136.3	1284.9	1385.3	1530.9	1661.9	1757.5	1873.7	2010.4	2258.1	2343.9	2508.2	2542.6	2540.8	2665.9	2723.8	2804.5	2782.4	2874.8	2875.8	2904.8	3039.1	2974.2	3063.4	3100.5	3116.6	3161	3187.5	3063.2	3171.8	3252.4	3247.7	3210.6	3177.4	3188.5	3117.9
0.64858	1.9756	0	13.313	9.7923	0	0	2.8038	25.373	54.976	81.795	125.1	176.64	238.59	319.41	427.33	508.53	663.73	749.86	902.22	1068.2	1216	1301.1	1463.1	1738.1	1842.2	2027.3	2152.9	2277.2	2405.7	2536	2666.8	2769.3	2834.4	2960.6	2910.6	3053.9	3151.2	3172.5	3278.4	3364.8	3356.5	3430.5	3448.1	3531.1	3534.1	3519.8	3544.5	3612.8	3587.5
0	0	16.839	67.747	76.908	0	0	0	0	0	0	0	0	0	0.78286	152.44	420.34	670.99	868.13	998.89	1277.4	1496.4	1790.4	2112.6	2124	2309.6	2515.1	2668.7	2821.5	2847.5	3052.8	3371.7	3386.1	3469.7	3546.7	3794.8	3837.3	3827	4003.7	4109.2	4181.1	4193.8	4393.9	4428.6	4584.9	4584.4	4661.7	4660.5	4759.4	4618.8
0	0	0	0	0	7.1313	25.15	88.503	172.83	282.86	425.12	570.65	700.14	1071.6	1033.3	1145.5	1344.4	1426	1956.3	2144.1	2286.1	2066.1	2515	2455.2	2829.2	2897.6	2586.4	2771	2841.3	2976.6	3075.5	3351.5	3448.5	3361.8	3466.7	3571.2	3604.7	3656.8	3751.1	3846.4	3861.6	3917.5	3879.8	3963.9	3940.2	4052.6	4076.3	4069.8	3989.8	4159.1
0	0	0	16.929	51.96	32.032	72.617	131.35	160.06	235.2	292.55	352.63	488.47	579.8	750.77	823.22	958.76	1067.1	1117.2	1312.1	1379.5	1494.2	1522	1713.1	1949.2	2110.9	2206.3	2327.5	2277.9	2627.4	2738	2919.5	2941.2	3014.6	3134.1	3186.9	3342.4	3474.7	3513.4	3732.8	3920.2	4107.3	4048.2	4219.5	4344	4514.5	4644.3	4632.4	4850	4791.6
0	1.8428	0	0	5.5035	7.8826	7.7442	12.72	1.6143	10.105	7.8605	4.4146	55.767	72.244	115.62	150.04	149.73	216.29	258.23	296.74	355.87	405.26	432.63	483.68	588.74	590.02	680.74	701.01	674.47	745.19	880.96	869.39	929.41	944.06	825.38	993.71	1042.2	1089.2	1071.3	1092.9	1136	1147.5	1134.3	1160.7	1190	1259.3	1230.2	1216.7	1239.9	1231.1
0	0	1.432	2.3736	9.7977	0	7.7766	0	29.003	22.991	24.4	40.072	29.598	51.225	61.205	74.833	61.041	13.354	43.965	52.269	73.79	135.71	171.81	194.67	250.54	370.79	563.74	841.42	1104.7	1182.1	1254	1514.9	1713	1968.5	2332.8	2529.6	2806.2	2937.1	3195	3307.9	3403.2	3511.6	3882.7	3736.5	4414	4330.5	4442.8	4580.4	4762.2	4699.7
0	0	0	0	58.157	56.009	144.68	263.19	445.28	637.68	828.4	1072.7	1366.1	1648.1	1924.9	2167.2	2504.2	2807.4	3123.4	3434.2	3730.6	4100.1	4438.6	4713.4	5023.3	5283.9	5490.9	5742.3	6069.7	6265.9	6530.5	6695.2	6873.2	7096.1	7157.5	7541.6	7472.9	7541.3	7593.8	7657.7	7846.4	7798	7924	8075.8	8150.5	7991.2	8068	8077.3	8281.6	8416.1
0	0	0	0.79178	4.9077	7.7514	12.978	13.346	16.701	35.451	51.002	66.828	95.281	118.64	136.07	168.94	192.31	196.21	209.36	246.01	294.43	329.88	375.1	427.71	580.43	642.55	679.31	664.1	674.52	772.69	832.89	889.25	994.9	1067.9	1127.1	1221.5	1342.6	1460.7	1707.7	1841	2063	2310.3	2470.4	2794.9	3012.6	3210.1	3317.9	3240	3369.4	3474.3
0	13.899	4.1825	0	1.7507	0	0	0	3.6374	6.8445	35.745	32.22	32.483	65.932	88.523	106.86	128.93	195	232.26	195.77	305.27	493.39	641.66	605.7	707.42	861.24	940	1038.3	1385.6	1266.8	1384.3	1505.3	1690.1	1888.4	2056.7	2150.2	2221.2	2278.4	2530.3	2822.4	3106.7	2993.1	3060.4	3072.1	3452.5	3552.5	3608.9	3442.7	3348.8	3280
2.0615	3.7577	5.7616	0	0	0	10.204	47.487	120.24	211.52	314.11	432.64	550.47	685.53	837.3	981.17	1148.7	1307.2	1465.2	1625.3	1776.9	1947.4	2092.3	2260.6	2452.5	2625.4	2789.6	2950.7	3084.3	3252.8	3447	3683.3	3850.1	4038.5	4168.2	4350.1	4549.2	4637.4	4794.6	5028.8	5055.5	5237.3	5393.7	5488.3	5597.1	5644.9	5700.4	5723.6	5758.4	5852
0	0	0	24.337	42.445	17.756	22.782	0	41.87	256.46	329.58	382.51	403.76	560.76	772.6	1127.5	1684.8	1753.7	1593.2	1753.4	2070.4	2519.1	2659.5	2543	2809.6	2943.8	3292.4	3297	3385.7	3561.9	3653.2	3687	3792	3935	4056.1	4128.2	4084.5	4112.3	4154.3	4161.9	4174.2	4158.2	4203.5	4203.3	4250.5	4396.2	4384.7	4247.7	4295.1	4303.3
0	0	12.153	14.4	21.163	0	13.381	8.9939	73.491	174.95	248.66	300.89	357.09	470.07	618.64	773.19	941.45	1108.2	1258.3	1405.2	1609.9	1609.1	1617.4	1706.6	1732.7	1954.6	2044.1	2170	2330.4	2338.3	2352.3	2385.2	2498.7	2628	2773.7	2735.4	2856.4	2994	2971.5	3090.7	3292.1	3155	3409.9	3473.7	3513.6	3609.3	3583.9	3861.5	3795.5	3731.6
6.181	0	0	0	0	0	15.807	35.936	108.98	202.48	309.38	430.7	556.32	748.18	920.42	1129.3	1265.2	1467.6	1680.4	1825.1	2025.4	2244.4	2344.1	2327.7	2432.8	2555.5	2674.5	2676.7	2754	2815.9	2900.1	2934.5	3002.6	3015.8	3057.9	3135.7	3131.4	3136.5	3245.8	3271.2	3215.3	3307.7	3212.9	3286.6	3287	3273.2	3292.9	3306.3	3271.6	3213.5
0	14.835	4.6934	0	3.0468	0	0	20.53	10.564	2.0435	0.79866	0	0	42.794	157.07	277.21	391.7	524.61	663.86	786.42	1064.2	1212.6	1324.3	1292.4	1244.1	1313	1425.7	1545.5	1622.7	1621.3	1570.6	1639.9	1645.8	1841.5	1878.8	1906.3	1902.2	1784.3	1824.8	1800.2	2132.1	2136.7	2394.1	2441.8	2552	2719.9	2802.4	2869.5	3002.3	3080.2
0	0	0	0	27.36	28.708	37.394	58.772	125.7	219.21	324.53	302.43	375.04	447.56	531.14	739.09	821.06	785.46	867.3	908.1	1052	1292.3	1348.1	1294.1	1218.5	1298.8	1363	1676.6	1792.9	1688.4	1692	1791	1975.7	2106.3	2323.8	2412	2595.4	3388.5	3562.8	3571.8	3982	3185.4	3452.4	3755.7	3798.4	3691.7	3798.8	3925.5	4027.4	4159.7
0	0	0	0	15.093	16.489	34.877	60.12	64.509	97.089	123.1	210.99	274.85	302.64	391.51	441.71	532.52	614.2	692.85	821.03	1129.2	1204.1	1290.5	1532.5	1643.4	1748.6	1925	1967.9	2127.1	2358.8	2584.5	2742.1	2855.7	2911.9	2945.6	3086	3211.2	3266.8	3293.9	3343.1	3627.1	3604.6	3608.7	3743.8	3744.8	3784.3	3797.5	3840.1	3969	3810.4
0	0	0	13.292	65.615	69.261	0	0	0	284.01	369.79	352.78	464	477.57	474.5	550.71	595.06	694.16	787.42	851.39	817.44	1035.9	1199.9	1326.3	1507.7	1593.4	1849.1	1974.8	2197.2	2120	2283.1	2417.9	2510.3	2716.8	2808.6	2857.9	2940.6	3027.2	3317.2	3467.3	3647.8	3796.2	3974	4348.7	4413.5	4760.1	4946.2	4916.9	5238.7	5110.6
0	2.8196	0	0.63996	13.053	0	51.316	139.56	784.47	982.18	648.61	840.13	1111	1356.3	1630.7	1979.8	2346.1	2591.4	3005	3355.8	3591.2	3863.9	4139.3	4293	4622.7	4740.2	5031.9	5105.6	6037.4	5339	5424.5	5581.2	5711.4	5631.1	5758.8	5848	5784.2	5756.8	5730.6	5957	5960.4	5921.5	5942.6	5903.7	6031.6	6013	5878.2	5970.2	6097.9	5980.6
5.4781	3.3475	0	0	0	0	16.949	72.125	149.14	211.52	329.46	453.64	570.15	719.47	739.54	846.71	943.73	1075.3	1192.1	1226.5	1331.9	1424.6	1489.3	1580.2	1774.8	1746.9	1881.3	1981.8	2110.6	2158.5	2290	2360.7	2574.1	2555.4	2696.8	2616.3	2646.1	3019.7	3147.9	2947.3	2965.3	3107.8	3213.7	3414.4	3528.9	3537.2	3566.4	3655.2	3741.1	3795.5
0	0	5.1711	3.5822	5.5666	0	4.0823	0	0	0	0	20.493	30.969	61.955	138.55	228.29	294.42	429.36	526.05	605.46	747.6	835.16	975.85	1020.4	1114.3	1208	1271	1331.7	1391	1422.5	1541.4	1531.9	1502.5	1574.7	1542	1558	1558.2	1572.1	1560.7	1544.7	1620.3	1690.7	1686.4	1625.6	1660	1699.8	1717	1691.7	1679.6	1692.7
0	4.6243	0	5.8613	10.572	0	14.347	11.8	37.146	77.788	156.82	222.43	347.17	461.73	577.28	772.14	966.78	1165.5	1348	1513.4	1763.2	2276.7	2576.5	2092.6	2472.1	2860.4	2944.9	3053.9	3224.1	3296.8	3457.4	3595.5	3794.3	4492.1	3931.1	4833.2	5083.1	5181.4	5574.8	5689.4	5783.7	5585.3	6132.3	6193.8	6356.3	6542.9	6576.9	6672.8	6880.5	6800.3
0.40747	7.915	0	0	11.031	0	0	11.586	24.07	41.071	60.873	102.26	180.05	300.05	464.67	619.01	818.69	1048.1	1264.7	1496.1	1722.2	1932.3	2190.6	2378.4	2744.3	2926.8	3135	3380.8	3670.4	3796.7	4008	4139.5	4285.5	4504.9	4530.6	4860.2	4930.2	5051	5249.6	5437.6	5478	5485.9	5712.2	5667.3	5803.1	5643.5	5878.8	6035.6	6073.5	5921.4
0.36623	3.6814	2.8594	16.702	0	0	4.2547	35.422	74.046	115.05	178.53	208.82	290.89	336.89	453.01	529.95	655.51	730.37	789.7	908.22	969.6	1018.8	1111.3	1129	1198.3	1283.9	1305.6	1360.7	1387.6	1420.8	1431.2	1514.1	1547.6	1535.6	1682.4	1508.8	1593.2	1602.9	1631.6	1677.3	1613.3	1695.4	1731.8	1824.1	1812	1860	1850.6	1824.5	1915	1914
0	0	0	33.282	4.8476	7.4429	16.168	0	8.9478	0	0	0	0	0	0	0	0	0	156.4	227.57	373.43	590.98	755.14	869.9	1051.5	1264.1	1480.5	2234.7	2311.1	2238.1	2403.1	2696.2	3124.1	3300.5	3613.2	3904.3	4160.7	4389.7	4711.2	4979	5299.7	5606.1	5808.5	6179.2	6492.8	6401.1	6617.8	6858.1	6983.8	7062.8
0	0	7.3527	0	13.68	14.49	15.614	2.0485	14.354	40.993	73.396	103.46	139.79	192.76	346.22	410.81	516.02	557.32	660.91	784.59	895.17	1046.8	1189.5	1223.7	1394.6	1512.6	1638.7	2069	2315	2386.5	2576	2637.2	2741.2	2793.9	2804	2899.3	2964.6	2937.6	3009.9	3195.4	3220.9	3209.4	3182.6	3211.5	3227.7	3191.8	3213.8	3180.7	3279.6	3196.1
0	0	0	6.9792	1.4987	4.5681	17.741	39.539	42.738	57.679	81.244	93.42	135.59	172.92	253.01	359.76	419.31	518.86	564.67	710.99	821.91	990.83	1079.1	1271.3	1358.4	1471.6	1562.8	1719.1	2164.6	1896.4	2016	2142.1	2579	2308.9	2657	2739.6	2425.2	2482.9	2531.5	2948.4	2662.5	3023.7	3014.7	2694.1	2679.3	3088.6	3109.3	3100.5	2777.3	3250.5
0	31.585	21.257	79.002	0	0	0	0	26.064	82.581	238.42	342.41	453.82	546.25	732.61	887.8	1049.5	1145.2	1299.7	1372.5	1492.2	1635.6	1745.5	1899.9	1802	2106.6	2206.5	2386	2403.7	2533.2	2734.6	2930.2	3108.3	2871.6	3708.5	3647.8	3786.7	3872.7	4117.8	3964.7	4312.4	4596.3	4957.9	4448.5	4536.4	5391.3	4697.5	5248.7	5338.9	5693.8
0	0	0	0	10.138	26.197	38.382	64.949	97.523	127.21	168.48	221.92	262.14	342.36	423.4	503.74	566.72	650.83	713.04	760.05	751.19	769.54	829.7	917.15	960.51	1000.6	1057.7	1074.6	1139.7	1192.1	1210.4	1207.8	1246.3	1247.1	1289.3	1333.9	1328.4	1288.9	1347.7	1291.8	1288.2	1307.4	1322.6	1378.5	1334.4	1359.5	1346.5	1348.3	1319.9	1332
0	0	0	48.856	96.449	88.644	109.51	191.55	0	353.6	420.62	543.8	673.08	804.87	1033.9	1174.3	1377	1514.3	1710.8	1854	2034.9	2123.9	2203.1	2362.7	2363	2487.5	2617.4	2632.6	2698.3	2779.3	2845.5	2972.6	2973.4	3168.4	3067.6	3154.8	3230.2	3285.7	3340.5	3312.5	3403	3417.5	3420.2	3469.8	3475.3	3519.4	3529.7	3484.2	3530.8	3488.5
0	0.21689	0	1.7024	2.4937	0.93315	7.2058	42.039	61.881	89.204	126.48	161.47	199.6	245.58	277.59	355.69	459.51	521.49	592.93	670.52	744.61	837.48	927.39	1035.2	1097.5	1199.1	1288.8	1378.7	1455.7	1554.9	1604.6	1699.9	1721.5	1809.7	1850.6	1885.9	1992.8	2016	2119.6	2160.2	2229.8	2289.6	2364.6	2429.5	2474.7	2534.2	2584.5	2678.5	2617.5	2662
0	0.99425	0	0	0	0	23.72	84.473	179.82	310.83	484.08	626.53	784.95	941.63	1088.2	1217.8	1412.3	1546.2	1676.6	1812.7	1863.9	1996.9	2086.4	2136	2187	2259.2	2286.4	2423.9	2573.4	2314.7	2672.5	2657.6	2739.1	2896.9	2974.6	3336.6	2751.8	3077	3124.3	3174.8	3240.5	3313.2	3410.8	3470.6	3390.8	3463.9	3481.9	3603.9	3628.8	3702.4
0	0	0	0	0	25.228	78.313	178.51	269.52	448.77	474.5	769.2	993.67	1156.2	1403.6	1435.2	1590.9	2049	2100.8	2283.9	2341.7	2431.1	2458.5	2839.5	2822.4	2887	2947.2	3148	3115.1	3167.2	3350.9	3214.6	3220.3	3243.9	3263.3	3426	3336.6	3489.6	3443.1	3425.4	3393.1	3576.8	3575	3585.1	3598.6	3650.6	3615.5	3313.9	3557.8	3601.3
0	0	0	6.12	7.8223	0	0	0	13.963	24.405	48.025	71.362	95.616	154.65	227.37	320.03	409.88	518.81	625.9	716.98	873.02	1011.5	1113.6	1218	1305.5	1409.8	1539.4	1626.5	1681.7	1757.8	1915.4	1997.7	2084.3	2149.4	2210	2248.2	2346.7	2455.5	2494	2598.7	2623.7	2674.3	2725.8	2768.1	2809	2795.5	2933	2927.1	2891.8	2921.3
5.4092	9.2525	0.63301	0	0	0	8.3064	57.347	176.64	316.7	483.54	705.07	874.22	1041.4	1305.1	1565.2	1811.1	2078.6	2189.4	2340.2	2595.4	2844.6	3097.4	3364.9	3413.8	3686.9	3829.4	4036.8	4128.3	4315.1	4298.9	4382	4449.4	4554.1	4741.3	4799.6	4821.7	5003	4887.6	4945.1	5025.3	5028.6	5107.3	5188.3	5105	5179.4	5110.5	5144.4	5096.9	5161
0	0	0	5.3945	0	6.5682	0.12312	62.065	133.23	215.98	316.53	430.37	608.12	796.73	1005.1	1185.9	1342.8	1577.4	1761.1	1972.7	2211.7	2352.5	2562.8	2705.5	2886.5	2989.7	3143.2	3153.6	3396.9	3438.5	3592.4	3673.6	3732.5	3775.4	3738.7	3853.1	3913.1	4042.2	4103.5	4093.4	4162.1	4229.3	4303	4319.4	4283.8	4345	4336.3	4392.4	4373.8	4389.7
0	0	13.296	26.37	0	0	32.985	75.538	147.39	229.82	319.65	445	560.42	670.91	840.87	986.45	1042	1183.4	1315.4	1459.7	1538.8	1707.3	1765.9	1833.6	1834.9	1854.3	1981.6	2019.2	2104.8	2180.8	2182.9	2369	2345.1	2379.4	2398.3	2456.7	2485.1	2583.9	2633.5	2639.1	2717.6	2706.3	2642.7	2726.5	2739.6	2767	2738.9	2775.7	2748.7	2757.9
0	0	0	11.211	47.536	38.46	114.69	160.82	296.06	386.96	595.7	763.47	956.16	1161.5	1438.5	1662.1	1872.7	2093.9	2221.6	2403.8	2484.2	2740.2	3170.9	2834	2933.7	3053.3	3251	3544.4	3668	3797.2	3881.8	3940.3	4079.7	4122	4203.7	4314.6	4399.8	4371.5	4466.2	4525.5	4662	4702	4769.1	4800.6	4951.5	4732.1	4713.9	4753.3	4820.6	4863.7
13.444	34.871	9.527	0	19.01	0	0	0	7.0748	147.88	482.48	626.57	783.85	958.53	1245.6	1519.7	1876	2184	2461.8	2725.4	3089.1	3304	3597.7	3769.9	4033.4	4163.8	4491.1	4716.1	4508.3	3760.7	3817	3996.7	4103.7	3550.8	4041.8	3637.1	4001.9	4197.8	4387.5	4598.4	4662.4	4851.9	4920.7	5069.7	5149	5341.4	5113.2	5238.1	5415.8	5415.5
0	15.292	3.3734	5.6592	31.666	64.011	0	158.97	251.36	391.52	511.43	770.45	542.73	793.95	973.31	1821.3	2059.5	2351.9	2549.8	2861.8	3140.5	3386.3	3544.7	3750.7	3956.1	4112.8	3860.5	4044.3	4360.4	4426.8	4584.8	4644	4678.2	4765.2	4937.8	5057.5	4962.5	4850.6	5040.4	5157.6	5276.3	5255.7	5312.8	5431.8	5407.2	5903.3	5990.6	5970.8	5994.6	5930.6
0	11.349	6.0285	32.245	0	0	38.292	65.074	73.289	81.433	74.125	179.16	92.2	87.875	102.57	49.486	165.99	242.08	255.36	374.84	469.06	579.25	748.5	893.27	1075.8	1268.6	1517.1	1479.8	1649.4	2055.2	2160.8	2360.3	2511.3	2584.5	2739	2838.3	3046.5	3214.6	3406.9	3587.4	3759.6	3822.8	3970.1	4187.6	4305.9	4376.3	4445	4447	4684.1	4666.1
0	0	0	9.391	4.2383	16.212	22.778	52.276	100.56	207.14	299.98	425.81	551.22	693.9	891.89	994.31	1128	1250.3	1366.9	1531.7	1696.8	1803	1782.8	1868.7	2035.2	2064.6	2149.9	2276	2350.2	2363.8	2522.8	2589.6	2653	2754.8	2806.6	2845.4	2932.7	2994.5	3052.6	3119	3248.7	3271.1	3361.1	3306.5	3459.4	3554.3	3429.9	3427.3	3487.6	3554
31.151	0	40.581	0	0	0	0	0	6.7721	92.947	155.55	179.14	310.38	412.75	557.81	648.5	791.71	915.7	1037	1179.5	1381.8	1532.3	1709.3	1862.6	2068.6	2618.2	2382.2	2542.4	2861.3	2785.4	3102.6	3917.6	3494.6	3530.3	3794.8	3216	3437.2	3746.5	4536.4	5309.3	5387.2	5691.7	5943.8	6350.9	6707	7090.3	6750.4	7261.8	6757.6	7374.6
0	0	0	5.3001	13.716	0	12.139	68.603	125.98	192.98	296.61	383.88	507.11	651.2	830.25	976.73	1209.1	1355.2	1569.7	1778.9	1816.6	2207.2	2439.7	2597.6	2693.6	3115.6	3276.9	3492.6	3743.1	3982.3	4303.5	4404.2	4641.1	4862.8	5062.1	5190.7	5461	5660.2	5935.2	6114.6	6209.2	6260.7	6327.9	6635.2	6622.9	6986.5	6919.4	6862.4	6792.6	7166.6
0	6.4157	0	3.2415	7.656	3.092	0	6.4622	0	0	0	0	19.085	36.043	90.601	135.56	200.83	274.1	356.89	411.68	522.65	624.46	703.93	776.76	872.42	984.41	1067.8	1155.6	1263.1	1316.3	1397.1	1546.4	1639.9	1719.6	1838.5	1912.6	1956.8	2063.5	2102	2231	2254.5	2377.3	2458.3	2508.9	2574.9	2601	2679.3	2693	2727.7	2714.5
14.092	20.236	0	6.9979	41.228	0	0	0	52.731	142.54	392.31	451.65	558.02	675.34	876.56	1086.3	1479.5	1435	1553.1	1739.7	1943.6	2183	2576.2	2412	2512.4	2675	2829	2976.1	3432.3	3124.6	3173.8	3108.7	3261.4	3347.9	2956.7	3016.4	3419.6	3466.4	3534	3522.8	3596.4	3559	3583	3580.7	3639.6	3583.2	3606.2	3617.4	3599.6	3579.3
0	0	0	80.018	108.53	146.73	176.67	280.18	381.67	402.88	298.9	573.05	666.99	708.72	821.26	926.07	992.9	1098.1	1203.9	1251.5	1019.7	1002.7	980.45	984.68	1107.9	1175.5	1127.6	1187.1	1217.2	1342.2	1454.1	1647.1	1717.3	1797.7	1931.8	1868.8	1968.2	2125.5	2219.1	2380.9	2291.7	2346.8	2255.1	2539.8	2373.4	2586	2521.5	2377.8	2431.1	2379.5
0	8.307	0	1.8236	1.743	3.7047	0	0	0	0	0	0	0.44796	9.4615	44.779	57.738	103.54	136.06	179.49	204.77	243.07	296.25	343.09	373.82	382	436.32	474.87	550.47	586.34	621.59	685.9	756.25	813.27	890	934.48	1006.7	1057	1117	1126.2	1200.9	1213	1264.1	1273.5	1330.2	1341.7	1370.3	1445.9	1395	1387	1404.1
0	0	22.059	39.524	33.696	21.905	0	0	0	0	0	0	0	0	0	0	0	0	0	0	0	0	37.731	58.315	131.52	201.22	234.53	337.97	352.34	431.94	458.21	518.75	583.71	507.77	584.47	529.43	610.34	700.47	664.46	763.47	735.98	836.1	785.93	916.46	950.09	1246.4	1242	1107.9	1175.3	1105.1
0	0	0	0	47.991	16.574	26.372	44.298	111.56	167.65	256.2	399.48	510.3	656.38	836.98	1009.9	1147.2	1304.3	1390.5	1521.1	1643.8	1799.2	1933.3	2023.5	2186	2265.9	2395.2	2551.9	2674	2762.2	2895.2	3002.6	3113	3308.4	3416.8	3540.6	3679.8	3814.2	3951.3	4124.8	4198.7	4323.3	4458.6	4431.2	4558	4612.1	4612.7	4611	4749.4	4857.9
0	0	0	151.56	0	359.45	316.32	847	680.42	775.92	661.3	762.17	730.87	931.36	954.82	1080.1	1041.5	1223.4	1182.3	1374.7	1371.4	1751.9	1571	1458.5	1343	1568.4	1629.5	1554.3	1646.2	1823.8	1790.7	1846.4	1721.2	1777.6	1751.4	1828	1812.3	1798.4	1769.2	1799.6	1850.1	1803.8	1765.4	1697.4	1598.8	1567	1661.2	1635.7	1634.8	1606.2
0	0	0.53328	13.587	4.713	4.1472	4.763	29.363	44.845	97.654	187.08	183	249.56	323.29	412.5	505.43	660.29	647.16	757.7	840.23	895.23	1231.5	1261.6	1165.5	1219.4	1265.2	1295.8	1499.6	1639.4	1418.6	1447.6	1496.4	1502.7	1507.4	1753.4	1565	1570.5	1596.7	1639.2	1613	1677.5	1678.8	1655.6	1653.9	1698.9	1700.2	1722.4	1664.6	1677.9	1665.2
5.3683	12.743	31.937	0.6109	6.51	0	0	34.976	59.657	115.07	214.55	237.85	349.87	448.47	611.68	757.77	970.73	1190.5	1349.2	1507.7	1724.5	1833.4	2050.9	2190	2335.1	2598.6	2703.5	2860.6	3405.8	3253.5	3479.1	3660.1	3717.7	3830.9	3762.7	3817	4030.3	4212.1	4274.5	4381.4	4404.3	4459.2	4532.8	4592	4802.5	5097	4939.1	4836.5	4726.9	4838.9
0	7.1336	0	0	0	0	12.146	32.49	73.225	127.44	180.96	258.05	332	414.74	519.12	607.61	696.29	791.81	848.93	978.65	1066.7	1133.8	1228.9	1228	1315.6	1378.8	1407.2	1494.3	1571.2	1573.7	1558	1645.2	1736.9	1733.3	1856.5	1821.2	1902	1879.1	1998.3	2017.6	2057.4	2003.3	1965.5	2021.9	2107.1	2164.9	2216	2192.1	2185.9	2095
0	15.002	0	0	37.999	19.941	22.445	31.573	42.881	85.606	121.94	189.97	274.96	297.04	381.12	488.74	546.97	763.58	855.59	943.01	1146.1	1230.9	1427.3	1738.8	2041.5	1898.9	2145.4	2303.4	2548	2521.2	2593.4	2749.8	2792.7	3047.3	3312.5	3252.5	3425.3	3415.3	3401.4	3284.4	3808.6	3729.3	3588.5	3754.2	3865.2	4107.3	4311.5	4124.6	3713.9	3750
3.7646	0	0	3.0603	4.1997	0.46423	1.1535	0	0	118.29	183.89	278.15	174.99	308.85	628.63	667.44	1085.5	1059.6	1276.3	1498.7	1714.4	2001	2189.2	2485.9	2747.9	2954.5	3182.4	3358.8	3733	3895.3	4118.3	4338.6	4568.4	4742.1	4974	5080.4	5278.8	5464.8	5425.2	5744.9	5800.3	5996.8	6082.3	6241.3	6489.6	6554.6	6824.6	6946.8	7033.3	7219.8
0	0	0	0	16.094	27.492	73.061	177.76	262.59	462.86	670.26	878.4	1093.1	1342.9	1663	1858.6	2127.4	2280.3	2495.8	2619.3	3000	3472.1	3567.8	3560.5	3579.2	3533.8	3820.1	4008.7	4504.9	4384.7	4343.9	4737.2	4800	5120.6	5418.8	5260.1	5038.1	5126.1	5164.8	5353.4	5373.9	5488.7	5605.9	5766.8	5704.2	5900.9	5969.7	5972.9	6148.3	5788.9
0	11.199	0	0	0	0	17.124	55.243	60.725	143.69	125.73	211.73	310.88	404.63	513.63	633.55	713.36	831.44	878.22	1048.7	1148.6	1329.1	1427.6	1583.4	1754.3	1939.1	2130.6	2288.6	2302.1	2430.5	2556.8	2695	2738.9	2818.1	2869.4	2811.9	3046.6	3151.3	3262.4	3415.1	3475.4	3660.7	3657.7	3826.4	3948.6	4149.1	4289.5	4235.6	4356.6	4287.7
67.472	70.894	41.585	0	0	0	0	0	0	18.5	58.403	81.641	131.76	183.58	227.63	264.17	307.76	370.83	404.3	476.78	554.61	626.51	659.99	675.37	796.78	875.39	914.66	1008.7	1031.3	1126.5	1104.3	1174	1242.1	1311.7	1334.6	1364	1532.8	1588	1667.3	1724.8	1800.6	1923.6	1992.3	2106	2157	1847.2	1944.1	1905.5	2006.1	2038.1
0	3.0382	10.627	0	0	3.869	5.5925	20.313	19.708	38.144	44.782	66.45	70.85	91.898	96.869	115.1	112.89	146.54	169.32	199.08	252.57	293.5	295.48	341.78	392.46	467.1	472.6	503.44	515.01	543.56	574.64	625.41	673.32	701.66	730.74	725.39	786.04	774.91	809.73	839.13	878.48	909.62	951.17	963.19	986.88	1026.4	1029.3	1079.6	1060.3	1100.9
0	0	0	0	217.23	47.798	19.738	174.36	322.41	397.24	479.48	615.35	567.6	769.02	613.31	1028.5	1186.9	1251.4	1443.2	1683.9	2014.4	2357.6	2422.5	2678.7	2760.6	2885.2	3078	3312	3425.6	3236.1	3559.5	3502.3	3725.2	3755.5	3761.3	3973.5	4376	4205.8	4460.1	4525.2	4487.6	4740	4537.7	4670.7	4720.4	4668.2	4716.3	4875.6	4807.9	4841.8
0	0	0	0	0	31.539	104.61	239.86	426.61	651.93	887.52	1140.3	1392	1721.5	2078.8	2298.1	2655.5	2908	3140.6	3450	3703.3	3981	4190.8	4311.3	4529.7	4613.6	4791	4973.1	5157	5164.5	5371.1	5301.5	5430.1	5545.1	5512.7	5574	5570.8	5079.2	5292.8	5637.2	5749.5	5677.9	5742.6	5720.3	5650.6	5757.6	5694.3	5798.3	5785.6	5694.5
9.2652	0	1.0325	0	11.897	0	0	0	0	0	0	4.9166	0	0	15.235	18.774	37.267	52.993	73.622	106.23	125.06	168.54	189.32	276.87	281.43	353.77	428.6	463.69	495.57	498.12	619.22	621.46	641.36	665.83	711.63	625.92	726.47	679.76	669.64	748.18	740.58	686	813.77	843.02	883.34	939.93	952.57	911.5	974.97	1006.2
0	0	0	0	0	12.084	64.704	119.34	206.1	303.37	446.74	567.12	686.76	843.54	1019.7	1168.8	1257.3	1405.7	1594.3	1633.8	1812.3	1914	1990.9	2182.9	2301.4	2398.7	2518.7	2581.8	2684.4	2729.5	2840.9	2902.8	2975.5	3029.2	3045.7	3096.8	3197.1	3215	3282.6	3341.3	3370.2	3501.2	3525.3	3614.2	3637.3	3599.7	3647.5	3654	3749.1	3817.7
0	0	0	0	21.436	43.532	115.74	235.98	346.58	510.84	669.5	822.25	1063.8	1268.1	1540.1	1773.8	1955	2168.6	2360.4	2550.8	2742.9	2921.9	3074.6	3157.5	3280.5	3400.9	3497	3614.6	3676.7	3650.5	3726.4	3888.9	3911.1	3888.1	3900.3	3891.6	4044.3	4041.1	4101.3	4127.3	4346.6	4322.4	4368.9	4345.5	4358.7	4382.6	4311.4	4397.1	4410.6	4354.7
0	0	0	18.184	6.4995	48.071	81.073	88.759	87.818	127.24	126.07	154.72	199.74	241.68	302.51	309.82	337.15	373.07	457.15	470.14	539.42	586.54	645.32	704.55	748.3	776.02	813.66	842.57	858.04	889.69	939.02	988.57	1003.3	1030	1059.6	998.69	1024.5	1049.7	1056.4	1076.7	1019.5	1074	1091.7	1089	1090.2	1119.3	1130.4	1083.4	1087.7	1100
0	0	0	10.519	3.4501	0	0.42251	6.7178	23.049	42.119	71.856	78.317	127.39	87.727	425.38	284.09	640.81	849.81	985.07	1104.2	1307.6	1466.6	1511.9	1675.4	1770.7	1837.7	1959	1519	2095.6	2214.2	2363.8	2358.3	2374.3	2436.4	2433.4	2442.5	2460.5	2521.5	2478.2	2524.6	2610.5	2620.2	2537.2	2607.5	2698.5	2522	2552.7	2577.1	2653.8	2503.9
0	0	0	5.2583	115.58	47.756	39.075	42.037	73.805	95.348	109.05	154.23	181.13	279.74	238.67	282.22	347.39	415.75	449.43	548.19	574.91	638	751.66	814.84	856.87	966.21	1052.2	1123.2	1320.8	1339.5	1410	1452.9	1562.2	1592	1766.5	1852.5	1781.3	1916	1955.1	1973.6	1989.1	2134.7	2260.8	2343.3	2334.7	2377.2	2423.2	2484.8	2474.7	2481.6
0	0	0	0	0	0	34.496	66.027	154.83	255.33	365.34	517.2	675.51	841.4	1006.9	1166.2	1368.1	1560.8	1715	1885.1	2021.8	2191.5	2320.8	2411.5	2557.4	2657.7	2651.7	2796.6	2887.6	2944.5	3231.6	3153.3	3212.1	3269.5	3258.2	3367.4	3482.9	3555.2	3532.5	3658.7	3736.9	3811.6	3860.5	3804.7	3847.7	3917.5	3965.4	3916.7	4010.1	4035.2
0	1.8505	32.232	0	23.665	0	14.818	80.71	182.07	330.99	465.14	641.09	804.32	989.87	1184.7	1335.4	1409.1	1672.8	1925.6	2021.5	2139.4	2291.5	2389.9	2448.7	2597.2	2602.8	2710.1	2855.4	2922.6	3088.2	3141	3255.3	3436.4	3465.6	3551.7	3577	3760.9	4004.9	4231.8	4329.5	4552.1	4894.5	5009	5244.3	5485.3	5576	5718.3	6071.4	6163.4	6173
0	0	0	113.23	137.96	263.88	217.15	242.91	338.28	447.34	536.56	621.06	805.44	955.14	1087.2	1571.2	1792.8	1889.1	2158.3	2600.4	2907.8	3118.8	3419.8	3414.1	3586.1	3660.2	3966.6	4037	4264.9	4274.7	4390.1	4539.9	4611	4757.5	5046.8	5107.8	5362.9	5477.9	5776.5	6023.4	6145.8	6567.9	6403.4	6382.3	6467.4	6720.9	6727.4	6869.2	7014.1	7001.3
0	0	0	184.03	261.05	9.6815	100.93	49.494	39.041	291.79	276.95	279.05	338.07	358.07	320.77	391.1	419.39	499.93	637.03	706.92	772.49	834.06	907.29	1001.8	1100.3	1183.9	1295.8	1383.6	1435.2	1444.6	1509.5	1566	1615.5	1657.1	1744.4	1675.4	1681	1687.6	1810.9	1750.3	1721.9	1796.4	1726.6	1713.3	1770	1637.5	1681.6	1653	1684.4	1669.3
0	7.7123	0	0	0.062493	7.5305	20.113	44.665	82.702	139.22	198.61	270.32	377.42	504.25	630.86	746.81	905.78	637.08	1135.9	920.88	1047.5	1488.2	1640.9	1170.8	1475.4	1328.5	1392.9	1461.5	1970.8	1669.7	2032.7	2125.4	2148	2247	2230.4	2258	2351.7	2267.6	2426.6	2391.8	2392.8	2505.2	2472.6	2504.2	2577.6	2613.1	2709.3	2707.9	2706	2812.8
0	4.6392	0	0	11.574	0	23.383	43.442	63.346	168.54	239.42	281.15	184.47	298.4	350.55	524.52	678.1	474.37	565.92	609.62	686.77	750.39	822.79	806.12	857.58	858.9	911.54	920.63	1131.8	979.74	969.45	981.85	1026	1044.1	1064.5	1025.5	1056.1	1077.4	1123.1	1042.2	1069.8	1096.1	1110	1094.3	1171.1	1145.9	1174.2	1215.8	1189.8	1241.5
0	0	4.0849	0	1.6262	0.97775	14.944	37.966	46.104	73.714	102.57	129	195.25	286.14	349.68	545.94	715.59	851.96	1017.1	1234.9	1543.1	1764.5	1957	2270.3	2535.6	2822.3	2986.3	3173.6	3384.5	3480.6	3784.5	4036.3	4251.1	4620.9	4764.8	5143.2	5370.3	5504.9	5743.2	5937.6	6242.9	6280.6	6493.5	6551.4	6586.8	6827.9	6949.7	7064.9	6904.3	6984.7
0	0	1.1176	11.828	28.622	42.118	73.41	81.658	119.75	89.19	110.14	128.46	128.45	177.6	213.69	226.34	297.73	302.7	367.55	357.57	401.64	443.21	489.89	539.29	599.03	639.54	694.33	759.91	845.36	923.26	955.73	1083.2	1184.6	1227.7	1319.2	1412.3	1461.1	1557.8	1596.4	1638.3	1732.3	1784.4	1834.1	1801.7	1890.4	1917.2	1894.4	1923.8	1913.3	1954.8
0	0	0	0	0	23.967	58.907	132.21	246.19	404.42	547.95	665.43	871.44	950.6	1126.9	1300.7	1537.2	1632.8	1806.5	2030.9	2047	2223.9	2357.1	2367.5	2517.7	2595.4	2778.4	2896.2	2859.7	2913.5	3172.1	2406	3430.2	2585.3	3465.6	3680.8	3726.9	2721	2737	3069.6	3104.6	2742.5	2813.2	2715	2777	2906.6	2917	3393.6	2849.1	2116.2
12.411	4.6088	0	0.57636	0	0	0	0	0	0	0	0	0	0	5.184	50.923	72.044	98.394	143.92	179.93	220.86	290.09	314.23	378.36	449.65	518.69	535.36	591.76	635.56	678.69	697.62	774.57	772.1	834.15	834.6	856.96	869.76	850.28	872.35	934.23	853.62	929.41	930.7	921.9	982.73	965.07	952.42	939.38	956.29	951.15
0	0	0	10.114	0	21.691	38.808	64.399	95.2	138.95	169.56	225.72	292.25	346.58	457.57	671.39	792.86	905.98	1034.3	1006.9	1151.3	1261.3	1358.6	1403.7	1567	1620.6	1674.9	1771.8	1810.7	1869.3	1972.7	2010.1	2093.5	2130.4	2438	2203.2	2178.5	2251.7	2325.1	2396.6	2428.8	2494.3	2490.1	2577.9	2658	2705.5	2727.9	2786.8	2789.7	2912.1
4.617	1.5138	0	0	0	0	10.785	33.554	68.443	126.88	162.24	252.57	301.33	374.53	473.18	554.79	675.82	797.43	893.69	1010.8	1090.2	1167.5	1304	1339.9	1443.5	1537.6	1582.3	1695.8	1732	1710.9	1894.6	1852.2	1915.7	1908.4	1928	1992	1985.3	2008.5	2075.2	2144.1	2154.8	2194.6	2216.7	2273.6	2346.4	2305.8	2376.6	2352.5	2399.2	2445.6
0	0	0	44.322	127.49	107.43	191.91	284.73	369.07	388.65	575.46	675.13	768.87	1004.9	1269.6	1284.2	1466.1	1706.3	1849.7	2001.1	2101.3	2372.3	2353.4	2600.4	2612.3	2692.5	2788.3	2870.3	2923.3	2996.9	3064.6	3162.6	3232.8	3248.2	3311.7	3329.1	3307	3386.8	3383.6	3377.3	3446	3480.4	3385.3	3416.5	3468.2	3534.2	3481.2	3657.2	3643.9	3603.1
0	0	0	8.5018	6.1605	0	24.325	37.831	82.435	170.58	203.02	262.04	384.01	513.7	693.27	935.02	1254.6	1392.3	1587.6	1883.2	2143	2267.8	2586.6	2657.2	2868.7	2781.4	3359.1	3500	3570.7	3662.3	3842.9	3728.1	3784	3554.1	3946.2	3521.4	3779	3882.5	3887.4	3938.6	4031.9	4263	4173.2	4222.5	4229.4	4269	4188.1	4229.9	4195.9	4287.5
1.0763	0	0	3.5825	4.1167	6.143	0	4.0407	24.975	47.664	55.266	91.918	143.39	213.18	316.53	412.71	544.86	678.31	750.74	901.45	954.74	1051.7	1125.6	1183.2	1269.2	1342.1	1465.8	1560.5	1566	1723.5	1735.3	1840.2	1926.4	1918.4	1930.5	1721	1833.5	1838.4	1847.2	1901.4	1914.2	1939.9	1872.1	2020.5	1948.3	1983	2004.6	1979	2029	2023.7
3.6766	12.322	8.5286	1.1284	0	0	0	0	0	0	0	0	0	0	18.74	37.493	77.362	120.15	151.65	208.96	285.16	333.08	403.71	493.5	537.22	629.32	717.9	783.58	905.65	997.8	1140.8	1150.5	1250.5	1359.7	1426.6	1508.6	1567.4	1695.2	1758.2	1807	1798.4	1902.4	1981.6	1948.4	1961	1946.8	1947.1	2054.1	2039.6	2106.9
7.3396	3.2157	0.42598	0	0	0	3.7608	0	0	0	0	0	0	0	0	0	0	0	10.993	0.92535	7.9211	29.26	24.332	43.134	77.72	116.89	141.04	190.38	258.23	281.77	322.84	381.25	431.74	486.49	629.44	632.27	674.73	724.75	779.08	851.58	901.43	952.46	1008.3	1034.2	1047.5	1121.2	1161	1203.2	1282.2	1268
0	0	0	20.41	0.89263	14.771	76.937	94.045	168.46	166.53	303.61	337.16	431	518.59	680.37	833.22	1009	1080.7	1234.5	1430.9	1614.2	1843.6	2012.5	2157.3	2335.2	2482.2	2739.3	2734.7	3042.2	3228.3	3405	3545.5	3753.4	3850.8	3843	4007.4	4071.5	4198.2	4360.1	4295	4601.1	4585.3	4771.1	4740.3	4816.1	4870.3	4917	4962.8	4947.6	4971.6
8.2252	3.951	0.93841	0	1.4818	0	0	0	10.633	33.697	81.278	95.224	138.22	215.3	282.57	510.41	628.14	583.97	699.15	846.73	967.55	1375.6	1510	1386.8	1919.3	1741.5	1879.2	2492.5	2823.3	2982.2	2635.3	2770.3	2871.3	3252.5	3976	3895.5	3580.8	3643.3	4423.6	3869.1	4032.7	4213.4	4304	4458.1	4560.3	4628.4	4667	4667.3	4588.7	4695.4
0	0	0	31.535	2.7104	0	63.592	62.474	115.61	0	194.12	238.48	401.36	483.08	658.93	707.07	893.94	981.16	1160.5	1270.3	1122.1	1521.7	1394.8	1618.4	1739.4	1796.7	1889.3	1999.9	2052.9	1997	2222.5	2259.5	2306.7	2388.8	2409.8	2422.3	2525.8	2495.6	2554.7	2513.9	2578.8	2546.2	2547.4	2590.8	2598.2	2457.8	2509.7	2533.1	2472.9	2484
16.016	5.0485	0.37243	0	0	0	0	0	2.3414	17.197	38.028	61.493	78.92	122.27	175.52	230.57	320.53	365.49	427.32	505.3	594.53	633.04	708.33	747.31	824.26	851.99	918.31	961.7	986.68	1068.7	1061.1	1122.8	1171.4	1194.9	1236.7	1266.4	1260.7	1278.2	1307.3	1377.4	1372.7	1373.3	1385.2	1423.5	1461.9	1479.6	1490.8	1494.7	1448.4	1507.4
0	0	0	0	20.872	63.437	105.33	216.79	328.83	490.84	655.43	767.34	973.5	1188.3	1460.3	1627.7	1879.1	2073.1	2305	2589.7	2867.2	3094.5	3337.9	3544.5	3915.4	4089.7	4335.1	4984.3	5111.2	5393.5	5561.3	5857	5425.4	5336.3	5447.5	5581.7	5697.6	5871.8	5832.2	5738.9	5963	5916.3	5849	6015.4	5857.9	6046.7	6120	6027.6	5966.2	5942.3
9.4409	19.588	4.8231	1.8079	14.71	0	0	0	0	0	0	0	0	6.3165	35.875	49.373	81.113	122.21	140.71	149.18	212.55	244.48	273.12	280.5	319.44	344.04	392.45	420.16	461.04	515.75	619.32	602.77	615.67	680.43	733.22	772.15	790.21	767.98	731.99	806.48	851.24	996.02	1001.4	1039.3	1074	1073.4	1099	1077.5	1075.8	1086.7
0	0	20.832	54.015	75.047	67.371	54.223	130.5	176.86	272.96	365.2	528.75	591.18	779.54	853.03	1021.6	1244.1	1381.3	1426.5	1651.3	1733.4	2012	2241.1	2392.3	2554.4	2786.4	2961.1	3191.9	3355.3	3528.9	3713.6	3940	4179.2	4437.4	4606.3	4835.4	5018.5	5489.6	5569.6	5728.7	5892.6	6070.9	5927.3	6229	6235.3	6430.2	6510	6312.2	6516.4	6497.5
0	0	0	4.5684	15.601	30.859	55.72	82.498	102	139.36	170.86	186.62	138.6	159.34	271.88	265.1	287.25	374.69	383.79	413.92	455.96	488.83	486.09	526.28	524.4	581.8	593.73	632.49	624.71	677.62	717.54	759.23	771.88	896.99	873.85	951.44	1036.5	1083.6	1094.3	1100.7	1238.5	1329.7	1373.2	1499.4	1565.9	1555.5	1549.7	1602.1	1581.3	1627.8
0	21.89	0	0	0	0	54.092	110.48	196.42	326.32	444.8	561.97	743.3	955.61	1236.8	1513.4	1769.2	1961.7	2283.8	2531.3	2789	3010	3103.5	3354.8	3453	3649.1	3761.5	3889.6	3941.8	4068.1	4325.3	4350.2	4603.8	4601.6	4849.4	4923.6	5070.7	5189.6	5382.5	5350.1	5475.4	5589.3	5529.3	5611.1	5775.6	5844.2	5949.9	6037.2	5940	6146.8
0	13.236	4.1881	9.2004	10.284	0	0	15.929	21.77	116.26	261.16	246.93	344.33	446.17	575.01	727.44	840.24	920.78	1028.3	1133.3	1237.9	1439.6	1708.9	1702.4	1796.4	1916.2	1939.3	2113.3	2251.4	2364.9	2497.8	2597	2763.7	2946.6	3133.5	3180.6	3336.7	3360	3626.2	3767.4	3882.6	3917.7	3908.5	4084	4189.6	4417.9	4574.2	4490.4	4598	4654.1
0.80615	15.598	12.355	0	1.0828	0	0	3.2264	100.01	173.42	252.62	338.42	484.69	599.2	730.42	845.06	933.94	948.23	1070.7	1145	1384.2	1497.5	1653.2	1995.6	2084	2028.3	2282.7	2525.1	2715.6	2832.2	2868.4	2985.2	3193.5	3337.3	3533.5	3762.6	3903.3	4133.5	4171.9	4346.3	4700.1	4763	5147.1	5176.8	5339.3	5437.1	5720.1	5744	5943.9	6017.9
0	0	6.1919	4.4492	0	0	17.432	41.074	71.742	116.37	137.78	221.69	299.73	345.76	414.84	531.71	587.87	636.29	710.57	812.27	814.99	925.8	992.82	1025.2	1069.4	1118.6	1125.3	1197.8	1287.7	1244.5	1318.5	1246	1332.5	1371.5	1418.7	1492.2	1440	1459.7	1447.3	1469.7	1512.2	1473.8	1510.4	1490.3	1476.6	1470.7	1501.9	1476.2	1417.1	1492.6
0	0	0	0	3.4911	38.861	87.388	207.74	402.07	650.93	954.33	1238	1519	1983.2	2334.1	2706.6	3141	3574.7	3854.9	4090.8	4620.5	5030.3	5329.3	5414.3	5947.9	5981.8	6481.3	6514.3	6774.8	6883.2	6800.8	7090	7311.6	7451.5	7793.4	8266.6	8164	8198.5	8354.9	8661.5	8926.9	8889.5	8803.9	8627.6	9000.7	9217.5	9213.8	9139.8	9067.8	9090.1
0	0	0	8.2236	38.002	26.615	20.178	0	0	0	0	0	0.42501	9.2746	43.576	32.022	72.871	68.336	132.4	128.42	0	31.426	78.061	186.42	191.28	208.22	360.41	393.76	423.86	497.08	575.96	615.53	642.6	685.01	749.45	821.94	809.74	850.65	878.61	955.86	929.38	982.62	1102.3	1114.4	1299.5	1276.3	1257.3	1249.5	1284.5	1305.4
0	0	0	6.6321	17.859	18.951	9.1672	52.104	136.53	214.26	334.73	399.09	557.9	761.01	942.23	1134.8	1351.3	1484.2	1654.8	1841.2	2042.5	2275	2443.5	2555.6	2823.6	2875.3	2957.1	3150.9	3822	3274.8	3481.9	3526.7	3727.8	3819.8	3947	4196.9	4406	4499.7	4666.9	4819.2	5025.7	5198.6	5215.4	5477.7	5716.1	5471.8	5738.4	5763.5	5734.9	5835.4
129.39	215.35	0	335.01	0	0	0	0	0	83.579	289.4	388.02	634.91	796.4	926.38	1126.8	1008.7	1296.6	1434.7	1634	1672.4	1926.8	2123.4	2336.9	2628	2650.6	2949.2	3166.1	3380.9	3454.9	3558	3625.6	3811.3	3833.2	3930.8	4075.9	4202.6	4542	4537.7	4648.3	4769.6	5024.3	5133.8	5351.4	5524.7	5809.1	5791.6	5925.2	5804.1	6041.3
22.919	0	0	0	0	0	2.5606	0	0	0	0	0	0	8.0417	52.253	113.36	203.26	270.15	383.88	507.51	571.85	730.09	845.85	962.05	1092.7	1177.1	1247.4	1357.6	1418.5	1538.1	1572.2	1680.1	1761.8	1807	1830.2	1930.6	1901.9	1988.8	1984.7	2106.6	2140.9	2232.3	2283.6	2303.5	2387.2	2437	2534.1	2660	2692.4	2785.1
0	9.3498	0	2.8884	0	6.9817	0	0	9.2892	18.929	29.651	29.626	36.869	58.422	84.932	95.819	132.18	148.39	168.64	203.04	246.87	308.09	382.5	398.99	483.29	528.03	587.11	702.18	824.57	852.03	928.81	924.62	949.19	966.29	994.9	1049.8	1083.1	1130.1	1174.1	1158.5	1194.3	1197.5	1260.4	1261.5	1287.7	1298.7	1350.4	1363.7	1352.7	1416.7
0	0	0	7.1431	6.5425	12.633	30.677	45.574	106.71	186.81	263.29	343.87	397.35	503.33	636.46	807.64	967.91	1042.3	1164.4	1308.9	1482	1670.3	1809.3	1916.7	2127.7	2434	2599.7	2861.2	3030	3176.2	3352.4	3485.4	3540.6	3712.6	3891.1	3952.5	3913.6	3994.5	3926	4059.4	4312.2	4393.3	4528	4351.3	4602.4	4525.2	4567.1	4573.7	4622.8	4731.2
0	0	0	11.05	20.761	8.2434	0	29.139	44.111	72.245	119.54	144.37	158.18	202.96	242.82	293.78	307.49	353.06	397.67	431.18	432.01	510.03	534.33	520.7	544.89	550.97	583.6	622.72	723.37	869.02	952.45	1024.8	986.72	1091.5	1068.8	1054.8	1135.2	1103.6	1078.7	1067.6	1114.1	1072.9	1098.5	1097.3	1101.7	1094.4	1116	1109.7	1148.8	1129.8
0	0	0	0	0	55.6	110.51	150.08	228.88	340.15	427.72	593.86	726.57	878.26	1086.6	1497.9	1601.3	1611.8	1635.7	1605.8	1788	2102.5	2177.4	2277.9	1964.3	2053.6	2088.5	2653.5	2754.9	2729.1	2864.9	2785.7	2916.2	3472.1	3498.6	3391.8	3578.3	3761.3	3773.6	4015.5	3750.3	3917	4268.5	4251.9	4367.2	4578.2	4398.8	4469.3	4552.8	4384
0	0	0	0.18924	7.3135	26.766	50.703	83.692	187.05	250.73	448.32	519.11	632.7	739.45	920.3	1023.4	1170.5	1311.6	1369.8	1604.4	1749.9	1948.9	1983.5	2016.3	2165.3	2236.9	2339.3	2514.3	2478.9	2488	2598.5	2656.6	2789.1	2894.3	2940.1	2875.7	2926.6	2924	3021.9	3034.1	3079.2	3155.1	3087.1	3215.1	3207.5	3295.5	3301.5	3139.5	3167.4	3107
0	18.307	11.553	13.572	1.413	0	0	0	0	8.4198	15.564	26.351	24.133	50.774	109.98	142.83	206.51	155.16	269.24	283.33	361.8	425.11	465.19	405.62	445.59	453.5	622.62	803.8	976.43	920.97	1002.1	1102.9	1331.5	1575.5	1839.8	1927.2	2290.4	2767.1	2613.4	3012.5	3466.2	3435	3706.9	3839	4182.7	4235.5	4287.5	4661.2	4672	4776.1
0	0	2.6677	1.2835	7.4133	8.4121	12.494	8.433	29.156	49.757	97.554	132.73	176.67	234.16	339.35	421.12	536.77	608.6	704.02	826.15	918.54	1047.2	1185.3	1214.7	1355.3	1459.2	1535.1	1617.9	1792.5	1777.3	1927.3	1957.9	2002.8	2030.9	2231.4	2204.3	2250.1	2316.5	2531.7	2678.6	2311.1	2257.9	2202.9	2147.1	2210.3	2174.3	2210.8	2211.5	2156.6	2211.1
0	0	0	1.1871	13.269	8.4996	0.78565	6.9921	27.943	50.863	91.328	136.17	181.73	272.88	389.22	470.28	572.27	722.75	832.75	973.81	1120.9	1265.5	1371	1547.9	1755.1	1859.8	2088.1	2234	2332.2	2467.9	2620.4	2898.2	3009.6	3065.8	3198.6	3399.3	3519.9	3464.7	3684.4	3763.3	3996.3	4104.6	4285.7	4526.5	4612.8	4673.2	4839.5	5025.8	5041	5295.1
5.3263	30.651	11.148	3.6638	0	0	0	0	0	0	7.519	18.352	28.948	47.115	98.333	127.35	178.45	255.44	280.86	328.66	418.57	495.73	542.89	601.45	649.7	669.41	731.7	794.85	867.67	875.2	925.26	943.39	974.05	1007.7	1150.3	1049.5	1102.6	1109.6	1124.8	1140.1	1203.1	1241.1	1267.5	1280.6	1271.1	1311.7	1313.4	1356.2	1380.7	1379
0	0	0	11.824	51.57	81.812	138.82	245	399.96	602.56	776.9	1003.8	1230.2	1475.1	1747.6	2016	2279.2	2463.9	2637	2876.3	3093.3	3374.4	3563.4	3763.1	3852.2	4024.3	4181.7	4254.6	4248.3	4349.3	4443.2	4466.2	4593.8	4661.8	4747.3	4744.7	4924.6	4957.8	4957.8	5163	5194	5293.5	5436.1	5479.6	5467.3	5304.2	4778.2	4756.9	4795.3	4799.3
0	17.817	0	0	6.3637	6.453	9.2431	0	19.148	79.245	151.16	209	353.9	477.24	688.09	809.4	976.74	1148.4	1256.6	1481.7	1657.6	1740.5	1941.1	2035.9	2139.5	2335	2490.6	2644.3	2741	2959.3	3020.5	3358.7	3447	3446.7	3471.1	3475.1	3748	3796.6	3921.4	4016.1	3944.8	4128.1	4194.7	4356.4	4398.5	4582.8	4572.8	4499.5	4605.6	4772.1
12.298	19.399	1.8497	0	0	0	0	0	5.8776	21.87	44.43	71.091	114.38	164.59	209.12	310.64	393.67	487.64	567.32	650.7	795.04	902.1	1009.8	1202	1300.9	1367	1479	1594.5	1717.9	1810.8	1867.9	1968.7	2021	2135.6	2197.1	2185.7	2310	2343.6	2374.5	2452.4	2467.8	2480.2	2632.1	2605.3	2603.1	2621.9	2664.7	2735.7	2705.7	2743.6
0	0	1.2214	0	0	7.3413	51.699	123.33	229.45	406.93	607.75	803.89	1011	1254.5	1593.6	1831.7	2062.6	2366.6	2549.7	2762	3034.7	3245.3	3436.6	3724.6	3850	4161.1	4178.9	4338.1	4437.6	4540.6	4693	4929.5	5080.2	5181.1	5402.6	5571.2	5580.6	5641.4	5844.3	5877.7	5831.9	5695.9	5789.2	5740.6	5936.1	5793.1	5904.9	5812.6	5854.8	5797.3
1.7775	1.6437	0	6.1174	8.8146	0	2.418	35.331	64.168	117.01	168.21	223.58	268.23	342.21	427.72	472.33	520.62	569.59	617.44	692.4	771.21	787.33	782.22	868.46	919.77	898.54	975.05	1010.2	1024.3	1026.1	1107.2	1081.8	1057.9	1041.6	1025.4	1088.3	1100	1161.2	1131.4	1185.2	1179.1	1199.5	1202.1	1222.2	1269.1	1249.4	1256.2	1253.2	1291.7	1293.1
4.8363	10.347	5.2144	0	0	0	0	34.897	75.673	143.1	219.55	289.4	373.61	455.5	534.74	628.97	685.93	745.47	824.75	884.64	916.94	958.41	987.05	998.03	1045.4	1037.6	1124.4	1174.9	1214.2	1298.8	1338.6	1380.2	1384.4	1465.2	1509.6	1585.3	1632	1645.6	1722.8	1779.2	1825	1885.4	1963.2	2010.3	1975.6	2046.7	2036.9	2133.9	2148.2	2127.7
0	0.52819	0	3.4669	2.1792	0	6.6552	35.265	59.396	100.74	133.71	190.4	206.8	264.01	335.99	404.98	442.25	483.07	552.22	619.68	637.8	664.51	681.07	776.12	828.09	874.35	898.61	936.46	944.2	955.75	1019.8	996.02	1055.8	1075.5	1096.2	1169.6	1140.6	1163.6	1209.6	1163.4	1163.7	1197.8	1173.9	1219.1	1231.5	1228.1	1255.8	1275.1	1216.6	1242.1
0	0	0	0	8.103	0	13.489	29.723	93.007	170.67	231.1	353.37	446.49	566.3	714.36	853.85	1033.7	1166.6	1257.1	1382	1546.2	1684.6	1723.6	1802.9	1905.4	1992.2	2083.2	2148.5	2158.9	2172	2253	2232.2	2255.8	2248.5	2254.4	2249.1	2254.8	2266.7	2230	2286.8	2238.6	2264	2242.6	2264	2228.6	2233.5	2233.1	2214.1	2249.5	2205.6
1.4122	7.247	0	0	0	12.532	0	0.68476	0	48.573	47.264	69.419	104.65	132.5	155.57	208.04	249.55	280.08	344.76	448	466.08	559.06	634.89	764.37	845.61	884.26	1012.9	1079.3	1150.8	1303.1	1362.1	1465.9	1524.8	1654	1571.1	1749.3	1785.8	1809.5	1871.6	1943	1959.8	2002.9	2026	2068	2076.6	2097.3	2109.8	2142.2	2176.3	2163.9
0	1.0695	24.076	17.526	1.7129	0	0	0	0	0	0	0	0	0	27.621	80.977	122.52	123.14	244.38	298.72	424.09	516.23	550.35	633.49	662.61	718.58	859.61	999.34	1120.6	1205.3	1137.6	1177.2	1279.7	1395.5	1607.2	1805.4	1904.6	2015.9	2040.5	2061.3	2351.6	2320.3	2552	2581.2	2692.2	2786.5	2777.8	2880.4	2962.4	2948.6
0	0	0	1.6386	7.7919	10.592	40.639	76.596	120.55	195.33	265.11	360.88	453.41	524.81	677.18	853.18	961.93	1110.7	1255.2	1430.9	1529	1649.9	1720.7	1822.5	1888.5	1931	2062.9	2149.4	2192.5	2250.1	2317.4	2394.7	2457.7	2488.1	2646.9	2598.8	2607.9	2669.7	2716.1	2819.8	2766.9	2854.8	2877.2	2949.4	2976.5	2978	3002.3	2982.6	2996.5	2993.8
0	7.4934	0	11.302	9.5009	0	0	17.505	67.868	143.44	185.27	280.59	377.81	469.17	584.46	636.88	781.42	835.46	968.95	1028.5	1152.5	1240.1	1284.5	1316.3	1393.9	1468.5	1511.9	1594.3	1673.5	1623.2	1739.5	1689.9	1716.5	1744.3	1827.2	1800.2	1867.2	1973.4	2068.6	2113.5	2170.9	2278.3	2230.9	2339	2349.2	2395.5	2398.4	2400.1	2382.1	2423.4
0	3.2555	0.187	5.4932	0	1.1089	0	12.674	51.199	100.94	160.54	186.69	283.5	328.68	412.41	522.68	574.54	669.5	763.39	866.57	935.15	1074.3	1190.5	1306.4	1387.9	1417.3	1500.5	1648.1	1767.4	1775.2	1908.3	2000.3	2090.5	2171.8	2214.8	2253.2	2368.1	2413.6	2460.8	2526.1	2517.5	2464.9	2578.7	2631.3	2696.5	2741.4	2686.1	2742	2746	2752.6
0	0	6.1627	16.574	2.0426	21.757	82.389	129.35	178.96	246.64	322.56	401.12	496.87	601.36	712.51	842.22	1018.4	1114.1	1255.7	1439.6	1547.8	1754.9	1885.3	2135.7	2242.7	2355.7	2532.3	2690.4	2735.7	2852.4	2835.6	3077	3289	3298.7	3307.6	3463.8	3519.3	3621	3641.5	3676.2	3784.7	3910.9	4066.6	4047.1	4210.1	4268	4219	4167.8	4196.5	4164.6
0	6.1204	0.30507	16.929	16.189	0	0.037246	9.8484	23.075	58.414	97.681	102.76	157.59	235.5	351.18	411.83	583.17	661.03	811.91	968.55	1093.7	1209	1381.2	1524.4	1640.1	1793.8	1946	2124.8	2299.4	2357	2570.1	2739.9	2912.4	3127.9	3774.5	3366.7	3508.5	3740.4	3864.3	4100.5	4239.1	4476.6	4510.2	4732.1	4746.1	4874	5054.3	5138.9	5172.4	5240.7
0	0	0	0.38348	16.588	25.735	51	113.99	212.69	316.73	404.63	539.65	801.08	904.49	1153.9	1280	1575.7	1753.9	1880.6	2011.2	2096.4	2170.8	2287.4	2354.2	2390.3	2579.3	2595.5	2603.5	2705.5	2643.7	2758.4	2723.3	2801.9	2789.9	2916.6	2996.4	2977.5	3028.6	3046.8	3138.2	3135.1	3092.8	2998.3	3019.7	3035.1	3057.3	3098.4	3029	3127.5	3076.5
0	43.44	21.433	0	5.9332	0	0	0	0	0	0	0	0	0	238.2	161.16	297.11	367.56	768.73	667.73	473.42	811.91	861.01	920.61	1158.9	1282.4	1498	1613.6	1645.3	1764.8	1876.2	1985.8	2185.5	2371.1	2471	2577.2	2616.7	2856.9	2644.2	2785.1	2689.1	2894.1	3027.4	3118.2	3300.9	3297	2956.2	3069.3	3634.3	3721.6
0	0	22.65	11.848	4.5012	20.337	68.2	102.41	170.8	317.22	448.58	569.97	711	800.08	1056.3	1315.5	1656.5	1828.3	1952	2279.3	2589	2894.4	3073.1	3247	3497.4	3690.6	4016.3	4257.8	4244.5	4044.9	4905.4	4795.2	4734.9	4745.6	5110.5	5137.5	5218.2	5300.2	5479.7	5699.4	5766.8	5835.6	5868.9	6167.3	6316.8	6498.4	6649.4	6545.6	6611.4	6545.8
0	0	0	29.791	38.358	68.646	13.494	45.301	69.419	76.16	64.618	128.26	163.83	214.25	337.86	384.71	475.46	508.82	706.32	895.9	1003.8	1164.4	1224.4	1473.9	1632.9	1794.6	1930.6	2148.6	2253.9	2472.5	2622.9	2680.3	2906.3	2971	2950.6	3191.6	3316.5	3306.4	3478.2	3534.3	3565.6	3712.6	3776	3919.9	3933.1	4018.4	3978.1	3976	3990.7	4129.9
0	0	0	6.5752	57.382	84.384	114.16	216.57	290.15	330.21	455.85	508.56	645.67	744.2	868.95	1018.7	1095.5	1187.3	1302.5	1419.5	1585	1722.7	1847	1907.3	2071.7	2075.2	2220.8	2281.1	2388.9	2483.7	2689.5	2787.8	2924.9	2962.5	3012.9	3100.7	3182.2	3257.7	3346.6	3355.8	3454.9	3495.3	3511.6	3454.4	3527.3	3568	3546.4	3605.4	3591.7	3563
0	0	1.72	0	0	8.3074	5.9328	41.209	92.623	188.96	294.27	406.72	544.61	712.84	896.02	1136	1394.9	1606.4	1655	2017.3	2179.4	2492.9	2761.8	2960.5	3053.9	3255	3519.8	3700.1	4013.5	4006.2	4072.1	4236	4513.9	4803.6	4937.5	4826.6	5405.9	5461.4	5499.6	5531.4	5862.2	5868.9	6013.1	6015.2	6352.4	6567.5	6490.4	6505.9	6121.8	6646.3
0	0	32.335	86.367	0	59.548	81.288	163.3	211.26	308.99	374.7	467.92	562.76	639.99	899.1	1331.5	1562.4	2180.9	1944	2193.8	2342.6	2719.6	3835.8	3327.7	3358.1	3635.9	3724.5	4023.8	4621.9	4448.7	4465.5	4690.4	4569	4758	5166.3	4947.1	5221.4	5386.1	5355.6	5375.7	5747.3	5847.8	5742	5838.5	6144	6087.5	6135.6	6145.5	6303.1	6397.4
9.7938	6.4205	0	0	0	0	0	19.287	64.132	97.231	151.83	247.35	371.36	517.89	540.35	696.35	894.16	918.47	1036.7	1147.9	1275.7	1386	1509.8	1656.5	1828.4	1868.4	1951.1	2106	2048.3	2358.6	2539.2	2725.1	2805.3	3185.1	3103.3	3194.2	3338.9	3345.3	3535.4	3690.5	3627	3746.6	3818.9	3832.8	3948.9	3948.9	4020.3	4031	4127.8	4231.7
0	0	0	8.6635	4.5668	0	14.851	58.107	112.95	214.91	366.44	451.18	538.73	656.73	831.31	1188.2	1397.1	1549.1	1564.3	1741.5	1835.3	2495.8	2519	2523	2531.8	2592.7	2601.9	3052.9	3187.8	3009.8	3133	3088.9	3290.7	3406.5	3749.7	3848.4	3860.5	3956.6	3991	3688.1	4040.1	3523.1	4058.4	3741	3749.4	3951.2	3715.8	3802.8	4152.5	3840.4
0	88.258	0	0	0	0	0	124.42	203.02	323.51	443.53	569	719.12	865.46	1106.1	1319.2	1562.2	1705.4	1921.1	2281.2	2444	2753	3095.2	3387.9	3448.2	3746.8	3984.8	4292.7	4377.7	4527.5	4793.5	4868.7	4935	5055.8	5097.8	5131	5377.2	5492.9	5553.2	5678.9	5729.6	5870	5859.4	5992.8	5966.5	6157.8	4715.1	4957.9	5318.2	5021.2
0	0	0	16.465	15.647	18.641	4.304	26.767	77.615	138.41	234.31	318.21	416.03	529.09	650.87	823.56	995.02	1120.4	1215.8	1332.6	1271.5	1656.8	1835.9	1944.4	2053.4	2092.2	2156.7	2313.3	2344.7	2382	2457.4	2460.4	2480.4	2541.1	2719.6	2845.3	2777.8	2874.9	2873.3	2859.5	2869.2	2923	3072.1	3063.5	3070.7	3182.4	3168.3	3116.2	3073.6	3895
0	0	0	21.896	40.35	26.381	78.265	141.4	151.49	312.23	370.65	505.99	593.28	694.86	827.73	892.45	985.93	1125.4	1187.9	1308.3	1380.3	1518.8	1524.9	1617.9	1699.9	1723.2	1802.1	1850.4	1896.4	1973.4	2037.5	1980.2	2083	2095.7	2048.8	2117	2123.8	2190.1	2183.3	2254.8	2260.7	2298.5	2304.5	2301	2349.8	2319.7	2261.5	2259	2346.2	2353.3
3.8837	0	0	15.505	30.439	0	0	0	0	2.8523	18.394	25.24	26.279	48.284	92.042	149.96	197.37	280.09	330.11	399.5	502.61	570.97	709.05	764.31	830.04	887.03	941.18	1011.9	1136.4	1156.8	1199.3	1222.8	1250.4	1272.2	1155	1232	1302.9	1301.4	1335.6	1328.3	1360.6	1346.6	1356.2	1336.1	1398.3	1394.4	1402.7	1380.4	1361.4	1327.9
0	0	0	39.074	28.635	16.129	16.806	61.955	146.03	261.6	408.88	473.22	572.36	732.03	844.17	987.07	1179.8	1357	1444.8	1535.3	1736.7	1830.6	2050.2	2114.5	2067.1	2169.3	2447.4	2685.2	2861.3	2893	3112.9	3309	3140.8	3485	3423.6	3782.4	3650.3	3653.3	3922.8	4151.2	4421.2	4764.4	4683.8	4621.6	4792	4702.6	4523.1	4414.1	4400.3	4531.2
8.3183	7.8672	0	0	0	0	11.777	47.739	92.008	182.47	278.08	387.44	476.35	582.44	686.58	777.45	863.45	960.75	1073.2	1205.8	1296.5	1401.6	1441.2	1499.6	1588.7	1711.7	1726.8	1795.2	1800	1839.1	1889	1939.5	1924.1	1935.7	1984.8	1903.8	1968.9	2024.5	2017.6	2036.4	2034.4	2060.8	2021.3	1982.9	2003.1	2022.1	2008	2004.3	2054.4	2021
7.1775	6.3415	0.97702	0	0	0	2.1404	0	0	0	0	0	0	0	0	2.3331	21.535	25.417	41.463	68.353	92.904	115.87	134.72	176.6	248.97	319.21	395.75	489.13	602.12	700.76	791.09	911.79	1006.1	1130.3	1212.8	1311	1328	1425.6	1416.3	1530.4	1556.5	1669.9	1663	1715.8	1735.1	1742.7	1818.3	1778.5	1775.4	1794.1
5.9019	2.2064	2.8591	0	0	0	3.3402	2.989	10.866	0	15.126	30.498	31.193	54.373	87.496	119.26	145.86	190.73	229.69	298.23	374.7	447.76	546.27	614.65	730	816.07	896.39	970.87	1072.6	1164.3	1244	1346.8	1418.6	1483.5	1521.4	1581.5	1644.8	1686.2	1872	1907.4	1953.6	1920.8	2000.8	2082.3	2117.6	2179.3	2236.2	2272	2300.2	2340.7
0	13.669	4.362	1.7699	0	0	0	43.54	59.326	79.366	135.15	213.1	295.81	373.27	455.66	519.07	578.7	664.46	721.16	814.67	892.76	1009	956.8	1139.8	1160.6	1318.8	1338.6	1383.3	1487.7	1479.3	1550.6	1591.4	1678.1	1730.3	1890.4	1957.8	1949.1	1913.2	1937.2	1960.3	1994.4	2023	2060.2	2090.6	2134.5	2144	2173.1	2164.4	2227.5	2210.4
0	0	0	0	0	6.6755	58.588	122.63	210.7	366.1	507.06	640.93	823.68	974.54	1143.9	1375.2	1566.3	1750.9	1957.9	2179	2309	2556.3	2634.1	2780.8	2900	3022.4	3134.6	3208.3	3358.4	3520.2	3556.5	3676.7	3787.7	3973.8	3877.3	4017	4077.8	4156.4	4256.7	4390.7	4361.3	4275	4429.3	4520.4	4523.5	4492.7	4611.8	4582.7	4591.3	4580.9
0	0	0	0.89626	2.2092	1.0811	14.302	25.463	51.74	118.74	160.06	272.86	329.36	453.57	544.2	679.5	795.75	857.84	1005.4	1084.2	1175.8	1356.6	1293.7	1467.1	1616.8	1656.2	1781.6	1839	1930.2	1989.4	2175.7	2164.2	2244.5	2277.7	2294.6	2346.4	2374	2514.1	2482	2524.8	2508.1	2585.5	2633.6	2644.9	2655.8	2673.1	2674.4	2691.9	2729.9	2733.9
0	3.5298	2.3672	7.573	11.85	12.483	30.711	66.945	98.451	143.4	184.97	221.12	294.84	279.03	359.83	460.85	531.36	647.57	685.38	779.26	860.77	925.89	1044.1	1057.4	1175.3	1212.9	1269.8	1286.5	1361.4	1368.8	1389.9	1492.1	1583.9	1606.4	1757.7	1760.7	1829.9	1718	1828.6	1803.3	1917	1992.4	1894.6	1988.5	2032.3	2071.8	2116.7	2002.9	2055.9	1944.8
0	0	0	38.23	73.904	56.552	25.587	73.241	145.85	197.09	408.68	506.87	614.61	744.59	917.55	969.6	1047.7	1115.8	1227.1	1254.1	1288.6	1365.7	1389.1	1403.8	1491	1467.2	1532.3	1585.3	1615.5	1654.4	1682.8	1740.1	1773.9	1793.6	1815.3	1799.9	1890	1946.4	1968.8	1954	2019.5	2056.1	2030.4	2077.7	2088.1	2094.8	2090	2159.6	2120.4	2137.4
0	0	0	25.003	108.59	195.76	292.18	375.38	494.9	638.61	755.82	915.36	1090.7	1242.2	1432.5	1454.4	1639	1711.2	1906.8	2051.6	2228.3	2317.4	2384.5	2545.8	2626.8	2708.8	2796.6	2979.4	3050.7	3103.3	3212.1	3314.2	3320.7	3374.2	3502.5	3520.1	3415.2	3587.9	3584.6	3796.6	3697.3	3808.9	3767.1	3804.6	3860.6	3842.8	3866.5	3896	3964.2	3895.5
0	0	0	12.728	9.2675	39.566	48.251	50.148	84.84	146.81	207.65	306.46	401.48	469.9	573.58	583.99	737.48	788.75	913.85	1007.3	1044.2	1161.8	1310.4	1413.4	1583.5	1639.5	1811.2	1923.6	2184.6	2161.1	2369.7	2484.5	2771.7	3053.5	3229.8	3330.9	3622.7	3820.3	4025.5	4319.2	4514	4899.1	4779.5	5505.3	5671.2	5818.7	5993.9	6135.6	6368.2	6372.8
0	0	1.74	3.779	11.463	0	2.9061	21.995	33.805	88.412	82.069	128.32	172.67	254.07	340.07	392.88	648.88	549.34	642.02	759.19	890	989.43	1401.7	1291.2	1479.6	1570.2	1740	1868	2092.1	2117.9	2064.9	2085.5	2218.4	2373.7	2538.9	2543	2416	2492.7	2540	2583.1	2614.6	2624	2674.5	2668.8	2654.6	2662.7	2638.3	2660.8	2658.9	2698
19.009	33.403	2.4202	0	0	0	0	10.511	5.914	10.247	81.132	82.253	132.19	222.94	350.85	431.17	546.36	578.87	777.06	864.87	995.52	1227	1228.4	1199	1564.4	1637.4	1650.6	1743	1914.2	1947	2064.8	2029.7	1975.1	2090.9	2148.9	2298	2159.1	2302.6	2273.1	2329.6	2379.5	2298.1	2461.9	2384	2353.7	2405.5	2275.6	2344.6	2345	2235.5
0	0	0	0	40.555	65.806	184.3	258.24	338.95	466.03	606.8	681.63	834.49	1000.5	1293.6	1381.7	1574.4	1694.9	1835.8	1918.3	2037.7	2260.1	2382.2	2499.6	2638.2	2764.7	2894.2	3067.5	3103.9	3203.3	3380.2	3381.7	3523	3613.6	3713.9	3765.3	3797.8	3931.6	3946.8	4021.1	3998.2	4144.2	4176.3	4159.4	4246.8	4220	4275.4	4246.8	4265.3	4299.4
0	0	0	46.839	84.221	61.845	50.648	56.902	55.303	81.093	58.399	83.14	90.318	0	0	18.669	46.686	66.458	63.643	121.41	128.3	116.39	166.27	151.31	199.34	227.13	331.82	390.6	412.03	463.65	512.17	619.21	642.56	601.84	646.29	660.08	751.64	790.43	866.71	933.52	947.42	1067.5	1119.4	1185.9	1201.9	1334.6	1342.1	1231.7	1331.4	1364
0	0.51419	0	20.359	10.297	14.862	4.5083	24.937	52.809	102.32	123.1	180.13	249.58	314.27	436.35	515.07	664.11	786.88	870.4	997.73	1118.8	1226	1334	1447.6	1506.3	1618.4	1635.6	1742.8	1801.8	1796.3	1939.5	2004.7	2057	2043.1	2095.9	2217.1	2231.3	2251.4	2319.9	2349.8	2358.1	2401.4	2480.4	2405.2	2387.1	2130.5	2177.1	2193.4	2180.8	2171.7
0	0	0	17.951	5.0375	13.852	20.348	34.075	86.076	143.13	218.64	306.37	404.05	499.1	582.21	664.56	754.1	804.53	907.82	1030.3	1072.3	1185	1232.9	1279.3	1340.9	1390	1484.9	1532.3	1563.5	1578.3	1667.3	1730	1809.8	1804.9	1828.9	1833.7	1880.4	1949.3	1934.5	2017.3	2017.8	2047.7	2032	2053.6	2062.8	2125.1	2093.8	2067.5	2102.2	2063.3
4.2906	0.82981	0	7.2943	0	0	0	0	0	0	0	0	0	0	21.705	54.386	123.79	119.61	146.28	222.28	271.47	363.55	483.72	489.22	534.7	582.63	687.37	774.39	1008.2	1081	1034.3	1090.7	1210.2	1464.9	1916.4	1906.2	1769.9	1604.7	1643.8	1748.8	1763.8	1858.3	1854.9	1950.4	1935.6	1989.3	2026.3	2121.6	2110.9	2106.6
0	0	0	0.20484	6.197	14.54	70.87	192.12	330.96	499.77	724.21	937.48	1158.9	1231	1450.7	1627.3	2129.9	2023.3	2197.8	2378.3	2579.1	2588.8	2771.3	2865.4	3141.1	3276.9	3189.3	3503.7	3401.4	3729.9	3843.1	3432	3508.3	3800.8	3904.1	3959.9	3606.8	3685	3731.9	3757.9	3862.8	3812.3	3756	3756.3	3739.4	3760.3	3867.5	3819.6	3848.4	3915.6
5.5083	6.2531	0	0	0	0	11.508	58.043	137.89	234.33	367	483.25	635.73	819.15	1048.3	1298.1	1491	1665.4	1895.1	2088.7	2358.2	2583.8	2819.1	2996.6	3252.8	3564.7	3546.1	3802.4	3994.7	4073.4	4361.4	4704.1	4962.2	5188.4	5434.5	5567.6	5864.1	5902.9	5934.9	6222.9	6150.8	6295.7	6461.3	6602.7	6471.5	6560.7	6687.8	6612.1	6639.1	6722.2
0	0	0	14.536	7.2031	42.29	89.978	236.19	430.82	647.03	877.37	1118	1440.4	1735.2	2074	2505.7	2916.6	3132	3509.5	3962.5	4174.2	4475.4	4643.5	5096.9	5274.7	5506.2	5662.4	5834.1	5874.5	6244.6	6542.5	6655.7	6943.8	7164.9	7048.9	7480.8	7587.7	7806.1	8158.4	8316.8	8678.8	8830	9015.7	9269.3	9446.5	9563	9737.8	9919.2	9946.2	10157
0	0	9.6614	0	51.277	0	13.517	59.273	105.49	121.79	279.63	296.01	446.9	344.85	555.83	611.78	815.26	858.74	1069.1	1206.5	1399.8	1517.4	2090.7	1851.9	2142.6	2367.5	2716.8	3011.6	3543.4	3896.8	3963.9	5181.7	4555.8	4631	4862.1	4813.7	5116.5	5245.1	5373.3	5665.5	5717.6	5923.3	5897.8	6130.6	6079	6256.5	6305.5	6353	6607.8	6458.3
0	0	0	22.309	68.875	72.709	99.467	134.92	246.82	395.55	531.91	648.8	808.47	1020.3	1207.8	1340.3	1628.5	1762.3	2029.7	2306.8	2411.6	2545.2	2940	3198.1	3245.9	3619	3765.7	4099.8	4135	4245.5	4499	4537.6	4759.1	4768.7	4939.7	4878.9	5144.7	5075.5	5164.3	5387.8	5451.7	5533.4	5499.2	5583.2	5796.3	5741.6	5795.2	6006.1	6131.8	6218.7
0	0	0	26.876	26.699	35.945	55.752	100.22	189.09	238.86	354.12	439.57	583.28	689.53	840.42	1008.1	1156	1249.9	1378.8	1475.5	1572.1	1662.4	2234.9	1814.3	1908	1945	2012.9	2121.2	2257.5	2233.1	2302.4	2371.7	2507.5	2542.8	2666.3	2644	2765.4	2728.5	3036	3114	3156.2	3230	3282.4	3447.5	3595.9	3729.6	3931.8	4108.6	4164.9	4201.7
0	0	0	0.37238	20.964	5.8808	7.4886	9.2303	54.972	121.07	222.32	323.23	432.1	535.65	704.9	890.47	1040.5	1239.1	1453.6	1558	1778.3	1905.1	2160.2	2219.7	2252.8	2479.5	2635.1	2802.3	2754.9	3027.1	3140.7	3291.5	3524	3615.5	3886.8	4059.3	4134	4337.4	4348.1	4594.7	4679.2	4832.7	4964	5008.6	5274	5530.1	5440.3	5519.1	5704.9	5627.2
0	0	2.6245	0	3.5261	0	40.443	117.97	212.15	354.21	544.94	663.33	776.08	965.27	1157.9	1412.2	1504.1	1657	1801	1907.8	2010.9	2248.9	2314.8	2398.2	2586.6	2706.6	2717	2831.9	2896	3018.3	3032	3145.8	3219.6	3244	3261.3	3289.6	3407	3447.8	3532	3700.4	3743.8	3905.8	3870.8	3937.4	4034.2	4082.4	4234.3	4091.1	4175	4300.3
0	0	0	7.76	42.961	31.903	35.707	67.527	80.942	90.995	138.14	138.67	161.52	196.81	263.36	282.73	431.19	452.36	548.92	644.11	694.15	762.21	798.07	862.99	957.48	1069.8	1128.2	1211	1235.3	1448.6	1553.9	1620.6	1711	1731.8	1721.9	1752.7	1871.5	1975	1983	2087	2100.5	2164.7	2276.2	2361.9	2491.8	2486.4	2596.3	2524.8	2666.3	2613.9
0	3.141	7.4844	1.9504	0	5.7614	6.3323	4.8758	38.337	86.598	147.84	230.89	326.41	498.6	677.07	911.49	1156.3	1402.8	1591.4	1910.6	2174.4	2383.4	2690.9	2913.5	3220.1	3401	3464.7	3650.8	3873.6	4007.2	4077.4	4157.9	4079.4	4228.2	4206.4	4132.8	4278.5	4342.6	4285.2	4439.4	4478.3	4504	4539.7	4347.4	4488.9	4540.2	4453.8	4511.4	4499.3	4476.8
0	5.7532	0	0.48159	2.8006	0	14.485	20.747	36.897	63.38	79.132	140.9	200.18	250.8	345.22	451.15	513.99	656.33	757.67	905.8	988.83	1148.4	1259	1357.5	1516.8	1583	1725.2	1803.8	1964.8	2074.1	2063	2137.6	2382.7	2544.5	2558.5	2579.3	2792	2776.5	3090.3	3180.4	3261.6	3450.6	3486.6	3672.5	3780.2	4047.9	4036.5	4205.5	4276.7	4398.2
0	11.029	19.262	18.793	0	0	0	0	33.253	71.195	128.7	175.71	270.56	351.84	472.48	593.33	786.75	868.54	987.44	1117.1	1254.4	1435.3	1504.1	1637.2	1651	1928.5	2049.6	2177.6	2147.3	2349.3	2513.5	2533.7	2629.7	2691	2760.5	2648.2	2909.4	3020.7	3108.2	3244.8	3349.7	3402.2	3432.5	3448.7	3609	3699.5	3845.7	3828.9	3958.6	4045.6
9.7188	48.837	3.8302	22.937	0	0	0	0	25.811	149.91	200.59	239.53	325.33	391.89	480.96	559.29	576.03	605.25	761.25	763	900.24	885.3	884.75	873.11	789.12	807.5	879.96	1022.4	1074.9	1028.1	1010	1040.7	1044.4	1133.9	1149.7	1310.9	1362.6	1385.6	1521.5	1482.6	1740.2	1726.8	1866.8	1882.2	1961.9	2052.1	2072.4	2225.2	2221.9	2302.4
0	0	0	65.294	77.592	145.96	207.51	249.87	266.98	221.37	279.62	302.31	278.08	310.63	303.51	304.42	256.24	206.44	263.87	245.81	291.92	366.72	432.19	529.43	613.45	630.59	744.3	850.66	1319.3	942.72	986.53	1052.8	1073.3	1153.3	1253.9	1262.2	1253.5	1343.5	1363.1	1424.5	1465	1492.5	1504.9	1539.9	1562.2	1560.1	1609.6	1664.1	1641.1	1680.3
1.8626	10.738	3.1848	0	5.1532	0	0	2.8701	11.027	10.257	6.9968	0	0	5.5978	14.013	54.47	97.43	145.69	186.2	257.17	340.68	404.27	497.94	545.05	648.57	724.94	806.78	912.61	986.32	1054.7	1105.2	1218.4	1273.2	1408.5	1422.3	1480.8	1556.1	1558.1	1609.3	1709	1782.4	1868.6	1926.3	2001.4	2036.3	2135.6	2164.4	2250.7	2190.5	2302.8
0	0	0	0	15.768	11.601	16.432	37.213	76.177	174.96	229.18	274.21	351.22	446.3	541.77	570.84	906.4	826.85	937.78	1061.6	1151.1	1547.8	1608.2	1418.6	1551.6	1605.7	1670	2051.3	2097.5	1846.9	1887.8	1893.9	1937.4	2166.8	2127.3	2205	2042.2	2091.2	2066.6	2164	2168.7	2155.3	2157.6	2176.6	2205.4	2200.3	2204.7	2207.6	2176	2226
0.73089	5.964	17.706	7.1771	0	0	0	0	0	0	0	0	0	0	0	0	0	0	0	5.8398	56.894	91.312	144.15	241.6	314.69	346.87	450.14	468.28	573.27	646.02	804.82	916.62	998.66	1103.6	1127.8	1232	1259.7	1403.3	1449.3	1604	1680	1767.4	1758.9	1775.3	1592.9	1775	1753.7	1634.2	1636.2	1672.2
0	0	0	0	17.579	26.531	46.251	77.853	129.43	200.16	287.33	389.22	500.21	601.73	741.24	867.49	968.17	1069	1163.2	1228.1	1294.5	1374.7	1248.4	1268.2	1275.5	1227.7	1259.3	1268.7	1388.9	1350.3	1369.4	1409.7	1402.5	1433.3	1423.7	1404.2	1462.3	1451.8	1447.9	1500	1495.5	1490.2	1484.4	1451.7	1492.1	1438.2	1365.3	1407.3	1439.5	1430.7
0	0	0	17.272	43.912	52.848	141.7	172.21	126.62	112.81	276.25	262.78	343.96	435.82	541.43	684.92	786.46	930.46	1089	1371	1634.7	1846.4	1873.3	2265.9	2342.7	2535	2802.7	3000.2	3124.2	3358.8	3495	3797.5	4101.4	4300.3	4441.6	4727.2	4966.1	5197.1	5416.1	5705.6	5767.1	6017.8	6236.2	6262.8	6409.6	6567.2	6782.6	6847.4	6815.4	7141
0	0	64.279	51.911	93.983	40.535	80.268	83.689	160.21	175.81	244.01	348.4	460.07	624.1	656.71	796.86	819.03	935.17	1077	1144.7	1225.2	1318.5	1242.7	1288.3	1438.4	1442.8	1571.5	1610.5	1660.6	1763.6	1936	1883.4	1944.8	1914.7	2047.5	2058.6	2219.4	2403	2370.6	2537	2555.3	2545.9	2714.7	2718.5	2898.8	2821.3	2891.5	2953.8	2980.2	2991.4
0	2.2812	18.406	0	0	0	23.875	37.721	42.55	59.328	55.924	62.671	47.608	83.131	73.025	144.73	242.26	289.77	353.39	442.92	510.21	586.32	650.52	724.61	806.69	897.48	958.29	1023.7	1086.4	1144.7	1227.4	1292.5	1332.7	1349.8	1286.2	1318.8	1479.3	1456.9	1543.5	1598.8	1676.2	1725.7	1776.9	1829.3	1871.9	1969.2	1976.3	2028.3	2041.5	2095
0	0	0	0	85.465	116.05	242.8	364.13	501.62	645.89	840.52	1003.5	1186.5	1368.9	1588.7	1730.7	1802.2	2150	2265.5	2434.2	2535.4	2635.8	2616.5	2815.3	2908.2	3038.6	3057.6	3104.6	3232.8	3329.3	3477.9	3493.6	3601.2	3816.9	4633.4	3917.9	4044.6	4084.8	4203.1	4255.6	4276.8	4351.6	4513.4	4531.7	4468.4	4600.1	4559.5	4621.4	4533.7	4576.6
11.268	9.4657	7.6108	9.8184	0	0	0	37.004	118.22	241.08	342.2	532.92	683.1	871.38	1095.3	1325.5	1571.5	1781.6	2100.9	2345.3	2656.3	3051.8	3257.9	3515	3955.7	4372.2	4678	4990.9	5328.5	5599.8	5954.2	6214.2	6567.6	7010.3	7090.8	7495.4	7915.2	8271.6	8457.2	9440.3	9426.8	9288.4	9574	9859.5	10140	10124	10287	10528	10680	10915
10.778	14.364	0	0	2.8972	0	0	35.033	88.19	170.87	276.87	415.08	563.66	699.86	850.17	998.95	1164	1259.8	1387.9	1507.6	1671.4	1802.6	1889.1	2039.4	2147	2228.1	2471.3	2482.7	2607.6	2771	2976.4	3142.4	3266.7	3381.9	3437.1	3575.8	3809.9	3883.4	4103.6	4304.8	4317.1	4509.2	4657.7	4836.2	4955.6	5047.2	5093.5	5235.9	5352.6	5382
0	2.8147	0	3.8572	2.8631	9.6912	9.3236	16.872	13.468	8.3002	0	0	0	0	0	9.0197	54.718	82.483	107.04	157.42	170.87	162.98	168.78	192.52	252.06	288.7	322.49	347.5	375.41	461.26	501.51	554.62	622.96	638.34	680.64	646.65	756.66	776.2	820.03	857.6	854.3	904.1	923.73	1031	1032.1	1108.7	1118.2	1062.8	1097.7	1130.3
0	5.5299	0.7248	0	0	0	18.307	62.493	120.89	203.33	294.47	396.47	544.59	595.22	1190.7	900.16	1045	1213.9	1272.4	1429	1569.5	1745.1	1769.3	1878.4	2071.5	2212.9	2443.7	2453.7	2635.6	2762.4	2923.9	3095.9	3229	3419.7	3453.8	3708.8	3747.5	3910.4	3964.3	4094.1	4305.1	4359.5	4683.8	4888.3	5071.4	5353.2	5410	5656.5	5888.9	6109.6
0	0	12.334	13.688	0	0	45.339	107.75	251.47	468.88	680.81	1032.2	1354	1614.8	2029.1	2431.7	2800.6	3212.8	3586.7	4012.5	4109.6	4540.4	4984	5364.8	5801.2	6025.6	6518.1	6677.7	7321.1	7670.5	7795	6016.7	8258.2	8764.4	9007.1	8998.7	8832	9358.3	8871.2	9154.4	9325	7736.5	9360.1	9646.9	8076.3	9676.6	9467.4	10034	10057	10033
0	0	0	2.1959	15.036	0	39.283	149.68	304.13	451.58	676.07	895.53	1071.6	1278.2	1591.7	1683.4	1865.7	2017	2150.5	2378.6	2516.8	2531.5	2666.7	2751.1	2875.7	2894.5	2914.8	2943.2	2948.3	3035.3	3151	3168	3168.3	3265.4	3321.7	3335.5	3330.1	3310.2	3428.7	3434.6	3438.8	3512.4	3564.3	3590.6	3671.2	3672	3627	3607.2	3621	3645.9
0	0	0	0	32.843	57.954	99.164	152.57	216.62	273.12	349.56	383.33	530.91	607.96	753.72	889.71	1021.2	1208.2	1309	1485.5	1533.7	1759.6	1795.5	1801.2	1911.3	2016.6	2095.9	2190	2339.8	2490.2	2511.5	2664.4	2691.4	2753.6	3065.9	2738.6	2892.5	2932.8	3030.2	3055.2	3030.4	3104	3156.3	3175.1	3149.4	3290.7	3280.1	3244.5	3298.2	3235.4
0	0	0	4.0797	13.869	28.556	50.467	73.437	103.58	150.27	184.12	227.36	264.43	300.95	430.64	452.37	506.67	570.64	584.47	648.27	698.44	739.13	772.32	818.14	888.73	901.5	953.81	978.37	1021.8	1074.3	1138.7	1216.6	1152.9	1180	1237	1290.6	1347.3	1397.7	1405.2	1492	1561.1	1680.5	1690	1716.4	1754.2	1841.9	1848.4	1871	1922.9	1921.3
0	0	6.4684	18.498	24.812	25.252	23.283	17.045	31.92	34.689	56.618	86.762	121.19	195.93	304.78	412.78	534.29	676.34	828.1	997.32	1214.1	1391.7	1655.8	1809.4	1932.4	2127.6	2287.7	2479.6	2685.5	2869.6	3064.2	3179.4	3440.4	3432.3	3671.6	3763.3	3877.6	4067.9	4322.4	4523.8	4595	4700.8	4733.8	5000.5	5021.9	5245	5179	5145.8	5156.2	5050.3
0	5.8055	0	10.288	8.8159	0	0	19.229	6.8147	20.83	51.095	70.182	86.024	117.58	196.29	221.75	297.28	379.32	424.06	511.06	602.77	699.95	787.59	814.86	861.07	958.66	1020.1	1128.7	1224.5	1324	1482.8	1559.6	1700.2	1823.7	1932.3	2042.1	2260.7	2371	2456.8	2612.5	2822.1	2900.7	2967	3119.2	3266.6	3397.7	3496.4	3481.3	3589.4	3624.1
0	0	0	0	1.8019	8.1496	43.965	66.492	98.843	147.96	197.99	245.01	296.81	382.34	456.28	493.03	556.11	617.35	641.78	685.8	796.67	855.25	908.88	945.8	1070.9	1058.7	1111.1	1158.1	1182.7	1239.9	1267.8	1255.9	1347.3	1350.8	1322	1353.5	1364.4	1396.1	1415.4	1419.6	1440.2	1448.6	1484.4	1507.1	1489.2	1501.6	1502.7	1532.9	1529.9	1536.3
0	0	0	14.865	14.711	7.0302	14.914	17.302	19.151	19.758	19.759	46.893	82.533	175.79	331.14	573.13	856.72	1184.8	1548.3	1934.4	2369.9	2833.5	3308.9	3708.7	4072.5	4514	4856	5388.8	5637.3	5786.2	6112.6	6443.2	6587.8	6876.8	7385.7	7546.3	7704.6	7632.7	7847.6	7994.4	8265.4	8150.7	8154.9	8332.7	8265.9	8233.6	8356.7	8388.9	8405.3	8448.9
0	14.394	1.9658	0	4.0944	0	0	0	0	0	0	0	12.415	43.776	114.73	204.59	289.45	368.12	495.29	578.87	710.11	917.25	1082.4	1191.2	1257	1419.8	1508.8	1637.7	1713	1812.3	1916.6	1902.9	2006.1	2078.9	2407.3	2483.9	2400.7	2400.1	2489.4	2564.7	2659.4	2770.2	2793.1	2846.1	2965.5	2982.2	3014.1	3021.4	3121.3	3131.7
0	0	7.153	0	0	0.93089	0	0.78471	22.161	29.001	40.415	17.455	39.491	88.305	107.09	159.82	247.96	264.44	311.46	379.4	505.82	620.28	724.4	822.44	918.72	1014.6	1128.1	1230.1	1348.6	1394.6	1769.2	1594.5	1715.4	1729.5	1804.3	1943.3	1807.4	1945.7	1886.6	1866.2	1923.4	1898	1950.4	1979.8	1947.5	1960.7	1966.2	2001.6	1992.7	2062.5
30.994	0	0	0	0	0	0	0	33.335	46.654	59.039	64.233	96.65	144.61	190.73	233.83	267.74	327.76	350.16	407.5	486	551.25	606.78	685.67	746.62	750.57	831.17	870.79	941.17	933.92	1021.8	989.77	941.51	1097.1	1071.6	1115.5	1122	1144.5	1153.6	1172.2	1130.8	1152.5	1153.5	1184.6	1158.8	1132.8	1073.8	1167.8	1233.3	1150.8
5.7743	10.206	10.516	0	0.092892	0	0	6.6184	0	0	0	0	3.5988	28.042	49.02	78.956	103.64	119.45	165.93	212.05	253.68	296.56	342.21	397.42	433.33	438.54	494.85	499.54	574.08	567.96	659.94	695.13	747.85	804.35	762.63	809.86	847.71	950.76	976.29	1011.7	1042.5	1095.1	1114.1	1128.4	1142.4	1205.8	1181.7	1193.2	1213.5	1225.6
0	9.3233	0	0	12.637	8.8127	13.115	78.785	171.32	304.13	434.91	571.52	1017.7	874.76	1380.2	1217	1351.4	1513.6	1652.3	1797.8	1912.2	1947.9	2003.5	1987.1	2108.8	2110.8	2246.3	2347.7	2395.3	2404.2	2533.3	2507.4	2545.9	2532.1	2573.8	2591.4	2588.9	2671.5	2636.2	2634.2	2683.4	2715	2677.2	2695.5	2708.3	2688.5	2679.6	2675.6	2670.9	2623.6
0	0	0	19.584	26.598	35.143	61.095	131.35	136.05	144.53	122.24	185.55	222.08	270.84	355.55	449.07	530.35	665.22	762.48	954.6	1111.6	1306.5	1529.1	1647.4	1893.3	2128.5	2303.7	2583.3	2733.5	2985.9	2875.6	3255.9	3490.4	3795.6	3881.7	3862.5	4118.3	4322.2	4462.5	4541	4532	4799.1	4716	4788	4908.5	4946.2	4979	4798.5	4799.6	4792.8
0	0	0	0	0	56.038	74.195	116.15	150.9	188.05	229.65	258.89	353.42	383.04	452.76	511	555.27	631.27	654.37	682.81	742.89	798.62	780.76	888.48	913.79	929.47	948.26	1018.2	996.38	1030.5	1088	1142.4	1160.5	1189.7	1177.8	1250.6	1255.3	1251.9	1292.3	1280.4	1300.6	1358.5	1440.6	1477.6	1533	1519.1	1510.5	1549.8	1536.4	1539.1
0	0	2.7917	0	0	2.1354	27.548	93.5	210.18	326.77	467.96	627.4	777.56	940.41	1140.7	1395.3	1594.3	1785.1	1968.2	2177.9	2335.2	2492.2	2637.4	2842.9	2980.1	3072.6	3289.7	3460.8	3627.2	3735	3869.7	4031.7	4161.1	4130.2	4217.6	4352.1	4455.6	4424.9	4610.1	4599	4723.9	4770.1	4861.6	4844.3	4936.2	4771.1	4783.5	4782.7	4842.1	4884.4
3.2596	9.3449	5.2482	3.2168	0	0	0	0	17.077	44.779	93.612	128.81	196.25	285.25	369.3	519.78	647.91	825.89	960.66	1118.8	1340.1	1532.2	1654.2	1873	2080.8	2282.9	2551.7	2634.1	2809.7	2884.9	3154.6	2938.5	2992	3117.4	3241.7	3344.6	3286.6	3415.7	3387.3	3599.4	3800.8	3795.3	3861.9	3933	4027.9	4001.3	4189.7	4139.4	4122.2	4230.7
8.1275	11.516	0	0	0	0	0	0	0	0	0	0	2.5407	19.71	32.626	51.461	61.565	47.489	59.96	78.332	97.81	126.5	136.94	166.29	213.82	218.28	253.66	285.09	279.05	328.81	326.77	363.36	389.55	401.35	452.24	461.75	459.3	524.55	532	582.9	657.01	636.72	660.85	732.66	672.77	697.25	759.9	769.55	804.37	842.15
0.18498	11.56	0.45112	7.2169	0	0	6.2793	48.459	123.32	224.68	360.71	480.88	614.49	765.72	952.69	1141.4	1364.5	1553.5	1802	2114.9	2404.6	2671.4	3068.4	3403.7	3810.6	4137.3	4516.3	4875	5259.3	5689.9	6146.9	6438.3	6759.9	7002.2	7377	7715.6	7569.1	7629.6	8504.2	9061.9	9279.3	9386.5	9267.6	9459.9	9789.3	10111	10356	10511	10935	10958
0	0	12.978	33.346	0	0	1.2132	80.536	98.398	167.38	272	398.79	481.47	584.06	675.67	908.35	1109.4	1331.4	1514.4	1693.1	1888.7	2017.2	2341.9	2502	2290.6	2821.6	2949.3	3058.7	3119.9	2968.7	3062	3244.3	3186.1	3312.6	3165.6	3479.1	3204.2	3337	3329.5	3359.8	3721.9	3419.6	3393.1	3444.1	3445.3	3467.4	3500.3	3376.5	3380.8	3498
0	0	0.44504	0	1.6464	3.3567	7.1693	16.389	11.98	35.33	64.799	69.054	126.24	168.9	241.75	298.96	356.58	360.75	380.29	421.68	474.46	507.37	580.88	545.2	572.01	628.18	722.16	717.74	787.44	790.37	856.49	973.09	989.05	1092	1132.2	1196.5	1211.5	1272	1304.9	1347.8	1434.9	1468.1	1512	1538	1524	1574.7	1578.5	1489.2	1471.1	1455.4
0	4.5215	0	6.7165	8.0059	5.9124	8.1001	0	0	0	0	0.19739	0	0	23.968	28.622	68.639	95.283	136.86	194.03	258.64	309.37	359.41	424.87	498.44	579.08	683.02	784.24	904.64	951.83	1064.3	1157.8	1280.6	1389.7	1472.6	1544.5	1608.1	1743.9	1840.4	1926.5	2055.2	2193.5	2304.2	2363.7	2524.1	2559.4	2730.8	2763.2	2807.7	2881.8
0	0	0	30.587	46.589	0	63.661	78.166	143.99	262.47	447.32	518.26	640.84	801.95	969.44	1122.9	1447.2	1565.2	1764.9	1967.3	2209.9	2412.9	2671.8	2767.2	3109.9	3331.5	3571.7	3795.9	4009.5	4095.7	4337.8	4349.2	4720.5	5044.2	4773.3	4765.9	4904.4	5091.5	5116.7	5435.9	5629.3	5705.3	5694.5	5790.7	6063.6	6111.7	6323.6	6085.6	6141.1	6270.3
0	0	0	3.4313	6.6368	0	19.974	53.657	116.51	215.34	340.25	482.49	625.29	811.96	1013.9	1213.5	1444.1	1633.5	1870.5	1997.1	2286.1	2485.1	2666.9	2838.4	3020.2	3147.5	3342.4	3386.7	3504.6	3645.1	3794.5	3936.9	4052.3	4260.7	4305.9	4406.5	4687.6	4706.3	4866.3	5000.5	5227.8	5376.6	5521.8	5698.7	5897.1	6023.8	6213.4	6309.3	6417.1	6550.1
0	0	0	22.575	57.396	129.38	99.795	188.16	326.25	426.07	542.01	590.69	690.6	784.42	860.75	985.68	1140.9	1236.8	1276.5	1387.2	1460.2	1584	1658.8	1733.1	1805.1	1801.4	1935.2	1998.2	2073.5	2139.8	2242.2	2276.3	2320.8	2378.5	2787.5	2574.5	2566.7	2627	2667.9	2820.6	2865.2	2850	2894.5	2922.8	2933.6	2954.7	2957.8	3013.7	2974.9	2977.5
0	5.0244	0	22.799	22.848	6.2875	0	0	0	0	0	0	0	0	56.934	182.64	289.1	381.22	416.28	523.27	658.35	965.26	1230.8	1355.7	1330.5	1499	1768.9	2106.7	2353.6	2512.7	2494.7	2746.1	2874.3	3275.9	3774.4	3792.3	3808.9	3972.1	4129.4	4524.8	4634.5	4813.4	4919.8	5165.3	5343.8	5528.6	5600.9	5697.3	5932.5	5922.5
0	0	6.0743	0	13.983	0	11.142	14.547	42.593	79.616	142.41	192.26	260.26	364	430.31	522.43	577.51	641.46	708.11	757.3	840.52	809.25	852.26	894.38	950.2	931.92	959.18	961.66	966.81	1004.9	1023.7	1040	1081.1	1045	1033.9	1044.6	1051.9	1066.5	1070.5	1082.2	1095.7	1111.8	1117.9	1119.1	1110.8	1111.1	1128.5	1154.8	1109.6	1081.5
0	0	0	17.282	32.239	53.563	65.819	115.58	193.15	338.11	461.53	606.31	776.47	930.25	1401.8	1620.6	2095.4	2351.4	2387.9	2113.3	2220.5	2368.5	2462.6	2601.9	2725.5	2842.8	3548.1	3272	3761.7	3886.3	4144.1	4245.3	3985.6	4301.6	4841.8	4611	4821.3	4968.4	5076.9	5277	5527.4	5637.6	5613.2	5755.6	5914	6025.3	6198.3	6456.3	6367.2	6316.2
0	0	14.811	0	0	49.122	94.86	173.36	279.36	435.19	591	807.03	1058.1	1325.1	1601.2	1740.1	1984.2	2079	2381	2497.4	2724.1	2974.6	3105.9	3418.5	3795.2	3784.1	3529.3	3602.5	3737.1	3721.7	3724	3532.3	3597	3977.9	3700.3	3385.8	3613	3693	3684	3851.3	3941.2	4116	4225.1	4393.2	4556.1	4529.5	4590.1	4572	4785.1	4643.4
16.386	20.324	16.235	0	0	0	0	0	0	0	0	0	0	0	0	19.812	51.378	83.259	123.44	153.09	200.31	240.48	268.01	334.2	372.78	445.77	458.47	521.96	533.73	578.7	611.37	644.36	692.38	774.24	799.47	806.53	866.39	879.69	886.7	965.92	959.75	1020.4	1018.9	1067.7	1117.2	1143.9	1166.7	1133.9	1180.8	1178.3
0	16	8.7767	0	0	0	5.8304	0	50.625	151.19	305.54	315.06	377.31	527.28	676.19	862.07	1207	1323.8	1250.9	1400.3	1720.3	1934.5	2242.5	2036.2	2116.3	2233.2	2345.5	2712.9	2942.2	2944.3	2929.8	3038.6	3171.2	3380.4	3331.3	3493.9	3648.8	3644.1	3709.9	3687.6	4117.3	3995	4196.8	4276.6	4280.3	4359.3	4354.8	4444.3	4491.6	4610.4
0	0	0	12.925	20.484	5.1031	13.62	1.0782	2.6375	10.724	17.608	23.243	26.721	28.647	42.737	45.426	69.152	65.927	81.136	80.622	84.599	82.673	154.58	79.497	93.45	95.273	108.58	143.57	187.76	169.01	195.09	218.53	234	254.06	300.35	271.34	281.39	300.7	317.23	351.4	364.67	403.68	392.23	372.77	389.1	379.87	419.54	409.02	399.8	393.08
1.2028	0	0.53475	0	0	0	29.896	96.742	186.16	281.87	426.3	590.04	716.54	899.82	993.92	1125.8	1268.8	1452.1	1576.2	1683.8	1795.4	1853	1976.1	2097.3	2153.5	2147.1	2250	2377.6	2382.4	2496	2551.9	2601.6	2647.1	2649.7	2597.1	2618.8	2638.5	2642.9	2739	2664.4	2691.3	2799	2724.2	2823.8	2853.3	2869.9	2878.3	2928	2901.9	3007.2
1.4744	0	0	5.1447	0	0	18.229	79.816	176.84	319.46	483.35	659.29	771.19	1057.8	1310.5	1563.1	1661.9	1873.7	2066.7	2505.5	2546.2	2895.9	3032.8	3184.3	3408.5	3547.8	3802.8	3954.4	4080.3	4191.6	4611.8	4561	4836.7	4907.5	5124.5	5127.8	5232.2	5299.3	5376.5	5577.4	5592.7	5659.2	5757	5643.7	5937.2	5928.7	5838.8	5728.5	5729.9	5717.8
0	0	0	3.8885	6.7132	8.7097	0	6.26	16.593	29.066	63.328	70.768	108.1	152.44	177.65	228.94	270.55	301.17	353.66	417.63	454.23	544.8	564.05	567.01	605.9	663.42	655.23	714.97	709.86	762.26	799.95	812.93	874.23	910.7	877.59	948.63	958.98	987.09	1013.9	1023.9	1023.8	1083.1	1089.4	1134.4	1141.7	1136.9	1178.2	1160.4	1165	1180.7
0	2.518	0	0	0	1.7487	50.486	126.05	265.77	375.87	510.36	595.51	728.92	929.22	1106.7	1343.3	1581.1	1793.1	2083.6	2394.3	2624	2981.3	3247	3543.8	3602.8	3940.8	4208.4	4622.7	4699.3	4813.4	5083.1	5310.4	5394.4	5682.3	5826.9	5892.1	5999.4	6129	6225.9	6320.6	6392.2	6424.9	6588.8	6539.1	6645.7	6604.6	6680	6584.8	6721.5	6625.2
8.8114	8.4624	0	6.192	0	0	0	1.3888	35.57	86.996	153.16	187.17	254.93	369.16	508.88	639.75	814	958.49	1103.9	1312	1500.1	1629.1	1942.6	2092.4	2261.4	2428.7	2583.9	2774	2769.1	2944.2	3222.7	3299.9	3390.1	3382.4	3519.8	3633.8	3765.3	3859.5	3845.3	4085.5	4196.7	4277.4	4320	4416.9	4581.8	4615.9	4596	4691.9	4769.4	4721.3
0	0	2.2534	0	0	27.579	27.855	59.446	121.82	153.67	249.78	350.3	464.35	572.15	714.48	837.2	962.14	1105.6	1195.7	1397.6	1510.1	1658.1	1742.8	1894.4	2055.2	2162.5	2249.1	2335.2	2370.5	2160.8	2254.7	2298.4	2341.2	2409.9	2558.4	2457.9	2585.8	2605.4	2737	2800	2839.2	2878.2	2858.9	2897.5	2912.9	2949.6	2921.4	2885.9	2871.6	2906.3
0	0	0	0	6.8382	3.0416	62.266	99.904	208.49	344.11	482.97	654.96	802.94	960.07	1174.9	1324.5	1507.2	1669.4	1819.9	1934.7	2182.4	2248	2416.4	2563.3	2650.1	2773	2999.7	3046.8	3084.4	3169.3	3443.2	3349.4	3367.2	3405.8	3524.5	3507.6	3630.1	3752	3786	3836.9	3782.1	3932.9	3925.7	4013.2	4018.9	4072.6	4069.5	4041	4017	4058.4
2.9604	18.885	12.51	0	0	0	0	7.6454	22.085	62.32	101.11	155.14	244.45	304.17	401.46	459.94	606.31	713.64	885.75	1015.4	1139.4	1250.7	1364.3	1517.4	1649.8	1797.4	1895.8	2010.9	2054.6	2188.3	2324.3	2483	2539	2645.5	2689.4	2829.2	2851.4	2907.7	3034.5	2994.2	3103	3220.3	3304.4	3348.3	3475.2	3415.7	3583	3147.4	3586.2	3717.4
0	0	0	0	2.4655	23.741	69.495	139.76	257.64	411.64	580.56	791.49	1030.2	1291.6	1588	1836.2	2083.1	2449.6	2783.7	3132.6	3327.9	3711.6	3945.5	4295.3	4562.3	4856.3	5116	5235.5	5414.6	5665.7	5888.9	6102.8	6295.8	6283.1	6434	6359.1	6698.1	6779.4	6960.5	7084.6	7084.6	7057.6	7133	7198.5	7268.9	7154.4	7223.9	7293.4	7374.5	7355
0	0	0	0	21.782	43.401	47.549	111.8	225.94	368	541.47	794.96	954.75	1221.9	1482.6	1620.8	1844	2018.9	2163.8	2562.4	2618.7	2645	2836.4	2962.2	3095.4	3105.4	3404.7	3511.8	3854.3	4005.6	4207.5	4337.4	4342.5	4467.2	4635	4714.9	4883.1	4935.5	4892.7	5102.4	5122.3	4887.2	5106.6	5125.3	5297.7	5377.6	5328.1	5335.4	5514.4	5379.8
3.9663	1.301	0	2.1161	0	0	4.8791	11.191	29.763	50.356	96.768	122.59	161.8	237.87	310.34	417.35	524.16	647.43	741.44	858.77	977.66	1066.9	1145.6	1282.2	1349.8	1424.6	1491.2	1549.6	1589.3	1654.6	1670.8	1748.3	1831.8	1860.8	1906.9	1932.1	1963.7	1995.7	1975.9	2035.4	2045.8	2106.8	2142.4	2202.6	2290.8	2311.8	2319.5	2407.9	2433.3	2502.3
0	0	0	23.852	56.631	39.67	85.961	128.01	124.41	166.51	174.63	209.97	260.61	266.03	288.72	311.87	343.65	401.22	386.84	439.86	488.13	493.16	415.12	552.98	607.44	647.62	659.44	697.78	755.39	761.66	819.4	811.36	843.3	851.97	907.15	930.08	956.39	1000.6	1032	1038.9	1088.3	1088	1161.5	1162.8	1208.8	1206.6	1244	1274	1285.8	1333.5
0	0	0	15.911	27.361	15.89	4.0258	3.2539	0	7.2114	4.0512	0	8.2283	8.1885	45.72	62.104	153.68	164.98	238.08	306.63	416.28	547.93	694.74	806.86	901.17	1055	1217.5	1338.8	1499.9	1630	1784.7	1853.1	1745.3	1654.9	1759.2	1854.8	1982.3	2123.5	2263.9	2376.5	2497.9	2651.8	2821.7	2947.7	3091.5	3172	3101.2	3033.3	2975.9	2909.4
0	0	0	0	60.83	139.96	271.16	363.62	471.14	583.26	572.88	778.83	881.98	990.23	922.67	1162.6	1073.3	1332.8	1812.6	1498.1	2034.8	2169.7	2223.8	2296	2489.9	2012.8	2712.6	2809.8	2949.4	3039.1	2982.5	3202.1	3323.8	3428.1	3434.6	3701.1	3588.9	3646.3	3715.7	3828.7	3899.8	3910.9	3969.6	4141.2	4140.3	4215	4276.1	4325.1	4374.1	4426.6
0	0	0	0	70.244	117.67	187.88	292.48	375.82	464.28	573.56	637.57	783.44	879.62	1008.7	1159.3	1267.3	1437.3	1521.9	1735.1	1783.1	1985.9	2113.9	2243.1	2337	2405.2	2459.5	2684.5	2719.6	2767.7	2886.9	2994.9	3154.6	3243.4	3215.8	3356	3492.6	3598.4	3669.7	3643.9	3772.6	3838.5	3843.9	3940.2	3922.5	4022.8	4084	4165.5	4110.2	4088.1
0	16.385	0	0	1.2339	0	12.346	48.397	151.4	204.59	396.98	562.22	788.68	943.18	1269.4	1499.8	1811.4	2040.2	2236.3	2434.5	2731.5	2929.1	3072.8	3363.4	3217.2	3785.3	3860.9	3702.3	4216.1	3979.9	4415.1	4266.9	4488.9	4461.5	4586	4614.3	4746.7	4759.1	4826.8	4876.8	4888.9	4835.2	4802.9	4854.7	4825.8	4879.8	4914.8	4951.2	4923.8	4895.8
0	0	0	0	18.22	42.77	111.94	205.71	376.4	520.56	680.33	885.41	1077.2	1262.2	1443.4	1595.6	1741.4	1847.3	1961.3	2107	2182.3	2317.2	2409.5	2402.7	2481.4	2535.9	2590	2621.2	2621.2	2722	2755.8	2806.8	2851.1	2859.9	2848.2	2823	2959.3	2933.5	2957.1	3019	3058.6	3024.5	3073	3027.4	3116.4	3107.5	3140.1	3127.1	3128.8	3137.3
0	0	0	61.336	40.284	0	29.881	70.834	129.05	206.05	360.39	487.13	675.63	828.89	1038.9	1204.1	1255.7	1565.3	1819.3	1982	2174.8	2129.3	2640.5	2609.8	2698.3	2866.1	3007.2	3231.9	3358.1	3557.8	3682.8	3764	3934.9	4022.5	4204	4322.9	4418.2	4393.8	4377.3	4450.6	4564.5	4663.3	4905.2	4879.3	5062.5	4942.2	4938.3	5031.5	5209.2	5262.1
14.949	11.072	0	0	0	0	0	20.899	33.299	71.613	119.58	163.88	232.36	296.1	410.06	519.68	712.16	812.02	974.62	1147.2	1294.9	1436.2	1522.6	1651	1828.9	1932.7	2031.2	2158.7	2201.1	2269.8	2355.5	2482.9	2447.7	2556.1	2576.4	2594.4	2652.2	2629.7	2656.9	2736	2765.5	2787.2	2825.6	2822.3	2840.5	2794.1	2823.5	2836.1	2826.9	2793.3
0	0	2.6702	0	0	4.3567	2.9446	63.896	137.22	307.41	429.54	445.99	581.56	730.64	918.08	1323.4	1585	1526.1	1674.9	1819.9	2000.6	2132.6	2851.9	2417.1	2662.3	2699.4	2767.4	2812.3	2775.7	2944.9	3037.5	3089.5	3176.6	3096.4	3200.1	3305.2	3332.1	3366.6	3444.3	3439.9	3356.1	3421.5	3461.1	3558.6	3625.7	3555.4	3618.1	3520.9	3532.4	3464.6
0	9.3311	0	3.4802	2.4068	4.0332	12.463	7.0505	14.44	45.476	68.861	107.09	162.72	260.87	345.86	460.48	611.8	700.2	867.72	1032.6	1217	1518.4	1656.5	1829.1	2066.2	2327.3	2531.3	2738	2945.9	3055.1	3257.5	3385.4	3534.1	3709.6	3838.3	3921.3	4021.5	4169.6	4991.2	5399.7	5322.3	5715.9	5971.7	4921.8	5046.7	5076.8	5246.9	5170.7	5296.7	5264.2
0	9.7968	16.609	16.431	31.29	0	0	0	0	46.389	84.112	148.27	188.92	300.05	427.08	547.28	671.72	744.28	953.78	1044.7	1175	1255.2	1335	1481.9	1435.1	1540	1595.7	1643.9	1663.4	1712.4	1777.2	1723.6	1696.1	1796.5	1812.5	1826.6	1727.3	1805.3	1706.1	1818.1	1706.8	1789.6	1772.5	1807	1783.8	1854.7	1843.7	1758.1	1667.3	1782.6
29.463	14.184	0	0	11.222	0	0	0	0	0	0	0	0	0	0.32885	35.104	72.934	97.292	203.4	294.6	451.88	569.21	624.27	781.63	890.57	1089.4	1301.2	1544.8	1640.5	1829.3	1882.9	2025.1	2267.9	2440.3	2498.1	2841.2	3052	3246.1	3406.1	3557.8	3977.3	4071.7	4459.9	4724.3	5055.1	5280.9	5401.5	5698.8	5937.4	5934.4
0	0	0	32.822	100.71	136.66	202.81	256.52	400.99	495.33	674.07	807.3	929.51	1058.2	1239.4	1321.3	1500	1754.2	1779	1909.8	2145.3	2210.5	2127.4	2240.6	2349.3	2420.6	2514	2548.1	2545.3	2565.8	2794.9	2723.3	2721.3	2736.1	2764.6	2802.1	2825.8	2898.3	2812	2930.5	2896.3	2880.9	2862.2	2820	2874.2	2839.1	2888.4	2839.7	2866.7	2833
23.454	92.5	126.22	81.483	73.998	15.718	0	0	0	135.45	181.72	260.47	96.24	299.42	379.4	532.98	644.37	914.18	1148.6	1749.2	1602.7	1583.6	1579.3	1590	1689.2	1732.4	1868.1	2021.5	2168.2	2121.9	2163.2	2251.4	2379.4	2615.1	2801.2	2941.4	3132.7	3260	3384.1	3391.8	3912.4	3831.4	4137.9	4276.1	4406.6	4625.8	4693.1	4919.3	5039.4	5077
0	0	0	11.165	27.019	37.449	38.899	62.014	44.705	90.124	117.9	127.83	164.98	190.52	231.92	245.69	226.96	316.87	346.97	379.65	392.62	429.18	465.46	503.96	519.86	597.32	645.48	698.51	749.23	783.03	825.89	867.52	962.1	981.93	1006.7	1040.2	1096.9	1138.5	1186.7	1218	1244.9	1260.4	1332.6	1292.9	1300.6	1289.6	1407.3	1345.9	1344.9	1344
0.115	16.423	0	3.7761	0	0	2.6061	0	0	0	0	0	0	0	0	0	20.812	42.442	74.86	125.02	192.25	225.44	244.8	290.13	348.86	444.69	475.34	542.1	626.87	638.24	698.68	760.93	783.97	820.28	857.78	906.9	944.22	992.53	1025.4	1075.7	1143.1	1253.3	1339.1	1424.9	1497.9	1531.2	1575.4	1648.8	1751.9	1809
0	0	0	7.7268	1.2198	25.7	81.344	176.15	343.28	528.43	740.66	995.9	1126.3	1386.7	1718.9	2065.8	2351.7	2668.7	3537.1	3475.2	3777	3952.8	4138	4723.1	4594.3	4742.1	4840.4	5609.4	5118.7	5283.7	5440.1	5267.3	5446.4	5569.3	6146.3	5575.5	5668.9	5762.7	5715.9	5863.6	5908.8	5999.9	5903.7	6092.4	6147.6	6329.6	6124.6	6307.8	6383.3	6753.3
20.017	17.624	5.3587	0	0	0	5.1675	37.195	123.98	216.18	342.15	428.78	547.61	674.03	835.63	999.43	1092.9	1250.5	1365.9	1491.2	1641.9	1790.8	1846.1	2069.9	2214.1	2222.6	2439.9	2474.7	2476.8	2628.4	2619.4	2831.5	2906.5	2995.1	3015.6	3027.2	3159.4	3168.3	3228.4	3236.1	3250	3380.6	3522	3585.4	3772.5	3782.3	3856.9	3945.4	3921.9	4072.2
0	0	0	6.002	16.095	0	1.6454	13.549	31.687	79.604	100.56	181.99	213.76	279.36	331.69	382.87	431.14	500.05	537.92	608.06	619.89	674.33	684.99	711.53	739.35	734.79	802.2	815.38	828.66	845.94	942.19	813.68	788.06	989.69	989.89	820.28	848.73	893.61	934.78	897.51	917.91	902.54	887.8	891	921.03	899.34	944.7	919.56	923.05	942.75
8.5527	3.4519	0	0	6.3062	0	0	0	6.0526	0	0	0	0	0	0	0	0	0	0	0	15.234	6.4888	0	21.347	36.725	31.814	37.74	53.825	50.451	76.54	81.823	113.81	106.62	128.33	140.55	133.94	155.92	199.16	203.86	288.76	329.5	412.65	453.4	543.52	609.09	671.74	732.37	859.6	857.8	923.13
47.674	11.02	22.543	0	0	0	0	0	0	0	0	0	0	0	0	44.393	126.2	193.35	304.87	362.67	503.51	645.91	773.49	907.93	890.68	1031.3	1148.9	1148.8	955.18	1337.9	1394	1468.4	1544.7	1571.5	1582	1598.6	1645.8	1719.8	1741.8	1774.9	1814.3	1907.3	1907.9	1944.6	1976.6	1973.5	2064.5	2167.6	2178	2172.7
0	0	0	6.5338	2.3722	3.387	21.344	45.729	116.96	202.96	314.96	457.42	585.01	731.01	909.23	1102.7	1285	1447.6	1634.7	1835.1	2108.6	2355.7	2548.1	2868	3051.8	2806.1	2967.8	3620.9	3780.4	3991.3	4164.6	3434.9	3594.3	4548.6	4586.8	4690.3	4685.8	4834.3	4707.2	4978.5	5007.1	3984.8	4835.7	4862.3	5006.7	5000.2	4981.5	4985.2	5032.2	5079.7
0	0	0	0	1.1156	4.4384	12.636	28.172	105.42	151.54	236.55	313.03	409.63	540.61	719.74	813.91	944.57	1106.5	1273	1395.1	1500	1652.8	1743.6	1935.9	2002.1	2115.9	2238.1	2254.9	2368.1	2391.8	2461.6	2565.1	2619.3	2704.4	2737	2844.5	2794.7	2829	2772.3	2816	2846.5	2835.5	2888.4	2950.8	2926.5	3019.1	2869.6	2924.5	2940.2	2940.5
18.53	4.1745	0	0	0	0	0	0	24.743	48.489	83.48	119.05	154.05	215.65	245.67	312.27	395.52	468.87	553.92	652.25	782.39	898.98	1018.6	1163.6	1330.5	1409	1540.6	1685.7	1781	1874.4	1996.3	2103.6	2273.3	2392.3	2581.4	2592.1	2699.8	2818.1	2941.5	3053.3	3181.8	3293.7	3382.9	3502.4	3630	3641.2	3729	3785.8	3824.8	3896.1
0	0	0	19.357	36.428	41.588	84.452	111.39	113.33	126.9	124.31	140.76	171.26	206.7	248.02	301.02	363.53	426.44	500.85	552.83	606.78	690.91	702.4	768.18	833.83	862.29	870.85	887.52	950.46	943.75	979.69	1035.9	1047.6	1041.3	1026.7	1048.8	1074.6	1115.5	1110.5	1123.2	1134	1179.2	1188.2	1163.7	1168.6	1169	1140.1	1174	1170.6	1168.6
0	3.1976	14.249	0	5.0724	0	0	0	0	0	0	0	0	0	55.182	151.28	249.25	383.6	554.01	673.19	834.27	985.62	1098.1	1266.1	1398.7	1551.3	1668.9	1746.6	1869.5	1910.7	1963.9	2017.5	2034.5	2106.1	2079.3	2233.4	2234.7	2225.9	2203.6	2239.4	2240.9	2215.7	2250.2	2229.6	2280.3	2193.9	2210.9	2191.5	2203.7	2143.9
0	8.2612	4.5722	46.665	79.629	60.079	0	89.302	163.01	191.41	199.48	226.59	311.43	332.79	400.65	501.86	563.98	707.14	767.16	878.44	999.62	1118.3	1151.7	1245.3	1319.1	1422.2	1470.7	1580.1	1528.7	1581.5	1581.7	1622.8	1563.8	1686.5	1779.8	1750	1771.7	1765.7	1822.3	1792	1831	1874.1	1828	1906.9	1893.1	1907.5	1927.5	1993.7	1920.8	1919.6
0	0	0	0	48.549	43.511	34.542	62.612	25.076	70.377	130.86	157.23	177.36	213.24	259.49	294.71	329.68	355.14	381.03	464.97	539.68	573.66	645.34	667.46	731.09	804.34	856.05	938.47	972.2	962.73	996.14	1059.6	1092.9	1059.2	1053.8	1098.3	1172.9	1195.4	1214.7	1274.2	1267.2	1382.6	1387.2	1450.5	1440.4	1346.7	1388.8	1326.5	1358	1343.2
22.028	21.135	13.513	4.2693	0	0	0	6.0805	58.734	167.23	205.22	358.31	460.1	571.7	751.82	949.99	1095	1538.7	1625.2	1784.7	1805.3	1815	1819.9	1853.6	1922.8	1956.4	2020.3	2011.5	2037.1	2019	2156.9	2002.3	2024.9	1988.7	2032.4	2023.4	2066.3	2111.8	2112.9	2172.2	2185	2211.1	2208	2259.6	2343.9	2383	2391.8	2489.2	2479.9	2528.7
0	9.7992	0	0	2.3414	0	11.065	22.118	40.692	67.433	89.211	142.99	211.38	264.74	343.75	403.48	498.42	613.18	691.55	818.49	903.25	1059.5	1197.3	1251.6	1430	1475.8	1632.8	1776.5	1906	2044.1	2170.8	2383.9	2602	2769.7	2923.3	3066.5	3165.5	3365.7	3541.2	3656.2	3773	4004.5	3971.9	4237.8	4318	4340.1	4522	4450.4	4476.2	4382.3
0	0	0	190.23	418.95	93.821	281.78	393.08	584.75	655.31	1246.4	778.44	949.22	976.77	1253.6	1211.5	1585.8	1444.6	1448.9	1582.1	1600.6	1776.3	1843.6	1950.1	2017.5	1969.7	2228.6	2288.4	2507.1	2207.3	2182.7	2229.5	2343.7	2357.7	2917.1	2490.9	2623.4	2617.3	2651.7	2608.1	2712.3	2740.5	2782.7	2887.1	2853.4	2848.1	2881.2	2896.3	2951.8	2999.5
0	4.1895	3.0609	9.4259	6.5313	0	9.1308	24.856	39.022	88.644	142.96	208.35	281.38	361.16	442.79	514.65	510.78	532.18	615.92	641.18	694.35	749.35	819.72	823.35	867.36	849.59	888.04	933.94	901.06	925.41	933.49	951.35	952.92	928.38	918.14	934.43	994.69	991.81	1043.2	1016.3	1055.7	1127.8	1132.9	1193.4	1242.8	1307.9	2159.4	1903.8	1876.5	1946.9
0	0	0	19.933	4.9582	3.4672	43.364	157.42	273.73	454.83	684.38	863.99	1117.7	1304.5	1525.5	1701.2	1902.4	2070.9	2279.3	2480.2	2589.4	2688	2832	2872.4	2940.1	3054.5	3120.9	3247.9	3288.2	3396.5	3362.1	3505	3405.3	3439.1	3540.2	3683.9	3665.6	3737.3	3766.2	3697.3	3773.2	3892.9	3921.9	4016.5	4005.7	3954.9	4089.9	4082.7	4116.4	4115.6
0	0	0	31.425	49.433	37.485	69.737	0	0	0	24.829	0	0	0	0	242.36	233.64	551.85	350.41	502.63	654.91	830.39	1033.8	1073.9	1188.2	1402	1451.3	1622.1	2073.4	2329.9	1939.4	2149.3	2197	2659.3	2443.9	2190.7	2319.6	2332.3	2275.9	2370.8	2362.2	2546.3	2558.3	2623.4	2609.7	2743	2640.5	2488.9	2641.3	2655.4
0.7821	1.245	0.3097	0	0	0	36.787	90.01	188.35	305.72	478.62	617.53	734.47	981.73	1249.6	1515.8	1759.8	2018.8	2278.7	2502.2	2811.7	3076.4	3363.5	3586.6	3804.6	3969.1	4210.1	4623.6	4824.6	4891.1	5121.6	5292.8	5452.7	5618.4	5802.8	6036.8	6256.5	6566	6590.4	6740.5	6753.3	7014.4	7233.3	7308.2	7412.6	7596	7879.5	7896.5	7870.4	8211.4
0	0	0	0	14.525	60.719	77.606	68.931	111.11	147.42	155.4	210.84	246.56	244.36	291.32	321.73	347.62	411.34	436.85	501.08	501.42	504.76	498.48	553.8	551.08	557.33	530.51	574.66	548.68	593.86	613.57	604.39	611.59	654.01	640.01	637.43	616.69	658.04	652.77	659.14	683.15	664.41	674.08	673.61	677.09	644.82	636.58	670.55	666.93	677.71
0	24.748	0	0	20.141	26.653	9.5932	34.898	6.9536	35.434	54.549	93.352	120.03	150.28	212.04	233.37	262.31	315.35	351.59	437.98	427.34	480.3	523.08	527.74	650.67	637.19	625.59	650.33	697.61	686.9	702.94	748.45	834.19	895.59	964.36	958.4	995.15	970.8	1007.8	1016.4	1047.8	1049.2	990.8	1109.1	1093.8	1152.6	1136.3	1111.9	1079	1021.9
31.052	14.614	0	0	0	0	43.579	140.78	278.07	487.3	702.36	938.89	1153.4	1471.7	1762.1	2102.5	2504.1	2745.6	3041.4	3354.8	3653.5	3808.5	3965.1	4005.5	4246.6	4536.8	4690.7	4679.3	4628	4957.3	4824.7	5019.9	5032.7	5194.4	5450.2	5328.2	5045.3	5129.8	5188.4	5166	5114.1	5250.1	5253	5221.6	5185.9	5246.8	5363.2	5397.7	5399.2	5274.3
0	23.04	6.6231	0	0	7.5682	0	54.386	98.897	180.52	235.17	347.55	420.65	446.43	575.46	634.17	815.74	919.86	998.16	1102.5	1131.8	1141.8	1154.3	1148	1137.3	1228.4	1200.5	1218.4	1257.1	1216.1	1210.3	1242.7	1285.8	1256.4	1267.6	1243.7	1197.3	1220.2	1218.5	1192.1	1236.9	1231.4	1217.2	1230.8	1250.3	1244.4	1289.4	1334.6	1267.1	1333.4
0	0	12.304	11.537	0.71707	0	5.3628	16.976	28.509	31.455	82.476	92.887	156.82	214.36	313.13	417.85	508.2	640.77	737.73	904	1042.6	1176	1353.6	1450.6	1479.8	1592.8	1680.4	1709.7	1790.8	1817.9	1837.9	1949.7	2016.8	2025.7	1970.9	2029.6	2015.7	2075.8	2115	2132.8	2074.6	2098	2084	2061.4	1995.9	1968.9	1900.4	1936.3	1900.7	1864.7
0	0	0	203.95	217.96	0	17.744	0	0	246.45	0	39.354	32.496	79.304	137.76	128.21	321.4	263.74	296.34	351.42	412.05	449.79	698.28	488.62	581.8	598.3	612.4	654.13	795.2	688.5	699.28	815.1	777.37	728.42	980.34	799.7	856.92	963.16	960.15	1180.8	1228.5	1361.5	1427.1	1579.4	1698.4	1826	1964.2	1962.8	2016.6	2121.3
0	0	0	16.509	47.482	9.1627	55.614	85.128	85.83	176.01	192.54	297.68	443.12	473.24	399.95	695.03	792.65	953.62	1047.3	1153	1138.1	1261.1	1341.5	1381.6	1558.2	1598.8	1603.4	1628.1	1668.7	1718.3	1725.7	1752.2	1810.9	1895.7	1885.9	1903.7	2034.9	2001.6	1986.7	2106.7	2157.5	2228.4	2269.6	2313.8	2333.3	2378.7	2378.3	2400.4	2376.6	2468
0	0.92956	0	9.5162	0	0.37231	12.607	32.916	81.439	144.76	229.78	273.59	396.8	492.38	610.36	743.3	940.45	982.98	1110.4	1288.2	1499.3	1649.4	1824.8	1892.9	2144.9	2375	2529.6	2777.4	2903.4	3071.4	3231	3350	3506.9	3702.1	3938	3841.6	4235.8	4532.3	4722.8	4979.6	5112.7	5324.5	5378	5645.4	5674.9	5835.4	6057.4	5917.1	6117.5	6224.3
3.819	8.7549	0	0	0	0	0.18985	18.528	61.324	90.907	159.27	210.8	302.89	379.85	511.82	601.86	732.42	838.77	954.02	1081.5	1262.7	1415.2	1522.4	1669.2	1797.4	1882.8	2063	2117.6	2243.6	2322.2	2464.4	2551.7	2612.8	2706.5	2786.3	2822.5	2890	2984	3051.7	3115.6	3181.9	3219.7	3289.3	3288.9	3342.7	3439.2	3379.8	3430.6	3384.8	3447.2
0	5.5323	5.4764	3.8492	4.3696	8.9256	0.6925	35.412	93.682	161.33	212.88	315.6	387.31	482.06	613.72	783.75	1079.9	1068.9	1244.9	1388.2	1452.5	1687.5	2323.7	1946.3	2050.4	2086	2258.8	2383.7	2548.2	2583.3	2805	2760	2913.7	3023.9	3076.9	3188.2	3299.7	3467.2	3537.7	3589.2	3693.3	3755.8	3863.6	3860.6	3874.3	3885.3	3913.9	4035	4012.3	4044.7
0	0	0	0	7.0029	17.531	73.631	144.35	237.4	344.57	438.04	529.77	735	837.11	1028.5	1164	1367.3	1477.4	1605.7	1803.3	1901.9	2067.8	2236.8	2391.8	2504.3	2685.3	2953.7	3003.3	3287	3440.6	3548.8	3647.4	3792.3	4053.7	4160.5	3892.6	4437.9	4651.4	4729	4775.2	4809	4754.5	4845.1	4869.8	4976.2	5084.3	5159.2	5319	5407.9	5379.9
0	5.0358	0	11.101	0	2.9031	19.798	65.85	130.11	188	283.07	373.7	457.65	607.68	777.47	927.3	1126.7	1283.3	1423.3	1638.7	1743.6	1984.8	2119.5	2274.5	2441.2	2559.9	2665.4	2733.6	2844.7	2940.7	3020	3104.6	3072.4	3134	3202	3273.2	3333.6	3396.5	3413.7	3449.2	3453.7	3413	3397.9	3452.7	3580.2	3612.2	3572.3	3611.3	3609.1	3609.2
23.331	10.684	0	0	0	0	0	0	20.271	44.249	74.438	76.862	155.58	237.67	385.83	543.2	776.72	855.56	1000.5	1184	1359.7	1551.2	1690.2	1795.9	1984.3	2137.1	2215.6	2302.9	2914.2	2635.7	2769	2896	2995.9	3006.9	3772.3	3779.5	3751	3472.2	3641.1	3687.1	3808.4	3883.8	4028.1	4041.4	4065.4	4031.8	4171.4	4203.8	4219	4250.1
0	10.366	0	21.997	15.387	2.7653	0	0	93.034	116.69	184.7	226.83	292.18	340.82	425.32	552.26	655.98	771.64	844.07	949.93	1027.6	1117.9	1138.3	1160.8	1206.6	1201.3	1316.8	1387	1381.8	1448.4	1590.7	1745	1740.2	1807.5	1746.4	1741.6	1841.3	1938.9	1949.5	1987.5	1945.9	1961.7	1953.9	2050.4	2015.8	2118.7	2073.5	2077	2036.2	2067.7
0	0	0	35.131	39.5	27.438	33.725	69.079	136.86	153.27	162.04	105.98	136.37	154.42	201.08	248.7	375.98	430.64	547.98	619.98	613.37	685.61	843.21	976.92	1093.9	1299	1435.6	1611.7	1778	2093	2171.8	2329.8	2622.1	2796.8	3024.6	3120.9	3372.4	3677	3873.5	4073.3	4209	4457.9	4666.2	4840.7	5104.1	5324.4	5459.8	5348.9	5587	5653.1
66.556	140.34	0	48.221	0	0	117.33	0	0	0	48.968	147.3	205.09	355.03	462.14	628.01	742.71	890.36	1051.2	1230.9	1352.4	1579.7	1566.5	1735.7	1892.6	1951.5	2085.1	2235.4	2227.8	2337.3	2577.1	2610.4	2607.8	2668.1	2717.3	2770.3	2856.9	2917.4	2890.7	3014.9	3068.7	3186.4	3186.9	3267	3266	3335.5	3372.9	3424.8	3506.8	3460.3
18.357	15.543	5.0827	11.879	0	0	0	17.801	49.144	121.27	203.44	281.89	386.38	513.95	668.45	774.29	897.66	1023.9	1163.9	1316.3	1447.8	1669.5	1851.8	1997.3	2088.1	2233.2	2349.4	2449.3	2550.9	2684.3	3009	3054.4	3279.7	2694	2728	2867.1	2922.8	2985	3064.8	3141.1	3265.5	3246.8	3287.5	3323.7	3418.8	3470.7	3453.1	3555.4	3512	3545.9
0	0	0	0	2.704	8.9756	54.006	107.79	194.7	303.42	429.85	557.02	708.05	900.72	1098.2	1289	1491.6	1712.3	1990.8	2192.8	2452.8	2711.5	2906.6	3183.6	3285.2	3435.7	3644.6	3782.5	3976.2	4173.9	4348.2	4534	4701.8	4764	4908.1	5121.6	5287.1	5454.2	5696.1	5981.1	6119.9	6371.8	6515.1	6775.4	6925.5	7166.5	7172.6	7500.8	7554	7618.4
0	0	0	0	0	0	14.107	41.768	84.293	120.98	191.28	257.94	349.81	432.59	552.92	657.74	796.3	921.53	988.04	1163.3	1268.3	1376	1544.3	1673.4	1752.4	1933.2	2058.7	2105.1	2338.9	2473	2562.2	2719.6	2735.3	2911.8	2887.1	3065.7	3182.8	3224.3	3255.3	3287.5	3352.5	3360.8	3481.1	3584	3620.8	3614.8	3665.4	3730.1	3759.5	3730
0	6.102	0	3.9301	0	0	8.6325	139.39	185.98	201.08	344.09	412.73	546.93	704.09	890.81	1083.7	1253.4	1357.6	1514.8	1678.4	1815.2	1940.4	2259.3	2290.2	2398	2430.6	2543.7	2615.2	2720.2	2712.7	2819.1	2890.6	2981.9	2940.7	2868.7	2931.4	2930.9	3004.9	3065.8	3048.6	3063.6	3056.6	3042.4	2945.2	2989.9	2965.6	2899.5	2934.2	2887.6	2881.1
0	0	0	16.867	16.862	4.9199	0	24.527	72.928	133.53	293.56	355.56	473.95	616.4	787.53	853.49	921.65	1213.4	1332.9	1550.3	1742.3	1741.3	1616.7	2177.4	2248.2	2491.8	2584.7	2619.7	2777.7	2813.3	3087	3243.1	3243.3	3374.9	3382.1	3418.5	3541	3711.2	3854.1	4008.6	4160.7	4477.3	4698.7	5042.1	5190.9	5507.3	5537.5	5448.5	5647.3	5801.3
0	0	0	0	9.0315	18.297	33.772	32.26	3.995	18.74	28.787	27.605	18.345	64.805	105.38	164.49	257.17	314.31	405.86	496.45	611.3	734.87	866.7	959.4	1120.7	1254.6	1416.2	1523.9	1625.4	1814.6	1844.5	1975.1	2128.6	2123.1	2212.1	2214.5	2350.2	2391	2496.1	2566.3	2627	2764.3	2730.5	2933.6	2980.1	2980.6	3027.9	3173.6	3149.8	3214.9
0	0	8.6152	16.344	0	8.8749	32.735	2.6698	37.944	7.3025	33.476	18.464	0	0	0	0	0	0	0	0	0	0	0	6.8097	10.723	20.594	44.032	69.849	63.028	137.16	169.64	226.05	301.92	357.42	398.28	429.58	477.95	518.83	567.8	634.3	642.98	694.53	732.32	787.1	847.43	901.02	866.44	921.23	896.18	939.25
0	0	0	13.08	2.0269	0	15.73	11.951	17.065	18.903	46.823	55.531	39.553	89.195	198.25	289.56	394.91	364.49	570.19	520.58	680.65	813.54	972.76	1078.5	1143.1	1250.1	1368.2	1439.9	1545.5	1616.9	1936	1839.5	1957.4	2186.5	2289.7	2114.6	2257.6	2343.4	2405.3	2419.8	2504.3	2577.3	2883.2	2700.3	2704.7	2773.2	2872.1	2906.3	2933.2	2977.5
0	0	0	0	0	8.5144	17.634	32.758	69.516	164.57	197.65	297	315.78	402.01	573.44	661.39	835.78	1020.1	1069.8	1127.4	1266.3	1290.6	1372.5	1501.1	1485.7	1654.9	1715.3	1948.7	2060.9	2081.8	2269.2	2338.5	2400.2	2629.6	2791.3	2803.6	2878.1	3248.6	3434.7	3568	3733.6	3679.6	3738	3878.9	3699.6	3824.1	3935.7	3893.4	3890.5	3894.6
43.506	0	26.759	12.961	0	0	0.063339	0	0	36.303	0	13.212	8.9724	35.14	91.669	129.98	155.84	123.64	232.17	298.99	430.47	558.74	519.94	386.28	467.89	614.4	678.8	686.06	736.8	804.65	877.79	870.72	880.12	1018.1	1264.9	1246.6	1263.4	1055.7	1127.2	1150.8	1171.4	1249.7	1248.4	1270.2	1311.3	1371.8	1437	1450.2	1084.3	998.36
0	0	0	0	3.0887	10.29	21.041	30.356	62.049	109.37	174.97	250.29	311.59	463.29	589.94	714.1	814.31	967.6	1086.5	1243.2	1404.2	1565.4	1631.5	1713.1	1864.6	2010.7	2108.4	2198.9	2289.2	2357.6	2414.8	2499.5	2531.4	2548.4	2626	2611.2	2690.9	2748.1	2743.5	2811.6	2857.2	2849.6	2866.2	2810.8	2862.9	2849.5	2849.6	2863.6	2846.6	2877.9
2.7291	1.7898	0	0	0	0	14.239	38.189	84.232	134.92	187.92	241.63	318.74	412.11	519.53	636.56	736.71	845.01	961.05	1114.3	1192.1	1363	1483.3	1583	1756.6	1926.9	2014.5	2139.4	2296.4	2385.1	2490.3	2650.7	3417.7	3559.3	3702.3	3748.6	3855.3	3116.1	3132.9	3203.9	3248.4	3256.2	3298.2	3275.6	3311	3352.2	3323.3	3359.5	3428.9	3424
20.5	46.588	0	0	0	0	0	0	0	32.641	84.539	90.988	48.739	108.52	296.3	324.56	467.75	623.97	756.43	841.13	1077	1041.6	1116.6	1217.8	1470.8	1547.6	1610.3	1792.8	1957.3	2035.8	2194	2078.3	2412.7	2602.1	2888.8	3043.9	3200.5	3244.6	3467.9	3617.6	3740.7	3956.6	4087.8	4237.4	4056.8	4271	4348.3	4344.9	4412.4	4295
8.0868	20.212	0	0	0	0	7.8188	51.122	95.309	145.28	174.75	231.54	289.95	350.66	476.37	521.48	601.15	678.6	739.46	855.23	946.37	1015.5	1052.8	1194.6	1260.6	1414.9	1407.5	1439.5	1485.4	1566.8	1583.8	1635.4	1710.5	1756.9	1824.8	1815.8	1906.6	1939.6	2029.2	2074.6	2098.2	2139.6	2229.3	2236.4	2286.5	2323.7	2291	2387.4	2363.1	2347.6
0	0	0	18.681	20.384	1.0834	4.8097	19.68	21.389	0	19.815	0	12.099	72.418	118.85	178.43	220.9	263.17	327.5	401.41	459.87	520.28	591.79	666.22	864.71	947.6	971.48	1091	1211.8	1292.2	1377.3	1520.4	1486.2	1620	1773.6	1789.7	1971.7	2218.9	2293.1	2378.8	2394.2	2568.9	2604.1	2738.2	2702.8	2843.5	2945.5	2813.9	3060.3	2994.3
0	0	0	0	6.0194	3.1834	41.992	59.28	56.664	73.283	117.36	163.44	213.21	255.72	185.94	384.85	437.5	533.85	430.53	489.99	607.62	870.53	965.54	871.53	964.3	1300.9	1450.7	1523.7	1582.4	1589.2	1539.9	1603.5	1266.6	1318.2	1377.5	1382.4	1467.3	1471.4	1486	1541.5	1519.6	1546.9	1537.8	1636.4	1619.9	1671.1	1687.9	1706.8	1719.2	1739
0	0	0	0	12.799	29.632	16.463	72.009	114.9	141.06	192.34	288.54	355.09	423.49	459.7	604.09	722.73	896.1	992.04	1084	1212	1371.2	1455.2	1566.5	1651.4	1739.7	1814.5	1865.4	1916.3	2000.1	2077	2156.1	2160.8	2279.5	2278.3	2358	2477.3	2565.7	2530.6	2695.8	2798.6	2834.9	2865.5	2918.6	2851	2920.3	2931.7	3027.8	3030.4	3062.9
0	32.705	11.851	3.776	0	0	0	27.795	71.117	101.17	115.57	179.52	219.06	280.87	404.16	504.46	656.77	771.23	777.87	909.39	1042.9	1224.1	1236.6	1408.2	1668.7	1617	1827.6	1924.1	1929.7	2013.9	2108.2	2185	2244.1	2206.6	2221.5	2146	2265.3	2395.8	2362.1	2427.1	2431.7	2401.1	2369.6	2531.1	2480.2	2535.8	2553.3	2438	2531.3	2447.5
0	18.364	0	23.554	27.005	44.539	0	0	78.695	151.9	221.12	363.85	511.09	605.28	777.94	890.76	1086.7	956.2	1222.8	1406	1573.3	1741.6	1745.4	1851.8	2105.3	2239.5	2376.1	2563.4	3081.5	3072	2937.6	3079.1	2714.9	3072.5	3201.4	3259.2	3381.7	3441.9	3395	3600.3	3729.5	4052.2	4057.2	4295.8	4492.9	4719.7	4820.6	5049.9	4980.9	4951
0	7.3798	8.778	43.479	42.933	50.596	13.742	0	0	0	341.75	278.29	255.9	263.46	391.78	317	390.82	427.42	418.64	573.02	694.06	871.03	403.71	526.81	689.2	790.08	926.36	1082.3	1254.3	1372.2	1626	1774.2	1898.9	2082.4	2143.9	2243.5	2345.4	2489.8	2529.2	2582.5	2694.2	2792.1	2877.6	2901.2	2962.2	3037.3	3018	3070.6	3101	3167.9
0	0	0	3.6205	29.89	81.655	140.93	327.13	585.41	782.79	1051.3	1341.1	1572.2	1862.4	2182	2440.5	3336.8	2871.8	4013.7	3414.2	3719.2	3949.1	4224.6	4397.3	4609.9	4785.2	5043.7	5202.7	5314.7	5673.5	5809.2	5954.2	6051.3	6257.2	6525.4	6648	6806.5	6899.8	7119.1	7259.8	7377.1	7570.4	7565.4	7688.6	7952.5	7994.4	8117.1	7941	7707.9	7849.8
0	6.0145	0	0.30462	1.8815	0.39815	6.2911	13.941	34.246	48.6	65.506	99.238	114.9	163.79	211.07	252.32	309.27	373.12	475.22	548.94	591.45	681.12	954.16	807.63	898.76	946.74	1009.3	1135.9	1248.8	1378.9	1459.1	1577.3	1701.7	1795.6	1912.9	1973.3	2057.5	2188.5	2375.9	2438.7	2494.2	2671.2	2786.4	2912.5	2905.5	3052.4	3145.8	3106.9	3146.7	3141.6
4.2888	7.8018	2.0724	3.0218	0	0	0	14.987	36.457	73.709	119.66	186.43	261.49	382.34	488.92	606.52	774.44	876.85	1072.5	1252.2	1464.5	1585.7	1934.9	2038.7	2265.2	2448.2	2626.6	2672.9	2900.6	3102.7	3464.6	3410.7	3650.1	3878.2	3985.6	4176.2	4374.1	4380	4133.4	4285.7	4433	4532.8	4678.3	4676	4959	5037	5105.2	5132.6	5137.8	5245.7
17.358	13.182	0	4.1221	0	0	0	0	0	4.7325	9.2572	35.936	38.645	69.82	98.649	133.6	155.38	195.67	236.64	282.08	375.94	429.83	471.71	535.2	595.77	672.8	777.78	816.51	926.77	973.49	1110	1210.9	1328.6	1391.6	1466.9	1549.1	1718.9	1754.4	1873.4	1952.1	1999	2156.1	2178.5	2006.2	2101.5	2128.7	2187.4	2205.3	2237.5	2311.4
1.0233	0	0	1.8033	15.384	0	0	0	0	6.4295	6.0874	17.941	20.522	47.369	77.485	132.8	198.68	249.15	306.22	419.13	493.63	681.84	735.7	874.2	954.48	1101.3	1135.4	1253.1	1325.5	1492.3	1611.6	1647.9	1766	1876.2	1869.3	2025.2	2110.5	2263.1	2330	2395.2	2477.7	2513.9	2551.2	2606.9	2676.2	2768.7	2711.7	2784.7	2799.6	2811.6
0	3.153	0	10.693	0	0	1.2137	25.22	58.795	73.474	77.706	93.281	152.52	173.3	264.23	317.93	410.66	460.09	506.31	596.39	695.42	772.5	826.12	894.89	901.84	1019	1057.6	1122.9	1170	1278.1	1274.1	1347.8	1337.9	1311.7	1332.1	1272.2	1361.9	1342.9	1342.6	1387.3	1304.6	1317.8	1313.5	1344.5	1334.7	1421.9	1382.7	1321.2	1407.7	1381.5
0	17.505	0.84165	0	18.461	0	40.683	72.169	134.95	233.17	230.17	337.45	473.51	655.69	819.83	957.31	1170.8	1250	1697.2	1698.7	1933.4	2252.4	2232.9	2116.6	2214.3	2165.3	2272.7	2262.9	2428.2	2451.9	2356.6	2190.5	2282.6	2593	2486.9	2463.1	2739.7	2666.2	1868.6	2555.8	2617.9	2561.2	2629.4	2565.9	2646.8	2730.2	2661.6	2722.9	2694.6	2629.4
1.3252	0	0	12.924	2.9751	3.7394	0	24.307	8.8797	21.862	12.304	15.755	41.831	137.03	247.18	361.84	558.09	670.93	938.69	1135	1406.1	1526.7	1717.8	1940.8	2192.1	2431.7	2754.3	2897.4	3078.1	3263.4	3338.2	3297.8	3377.5	3370.8	3607.2	3628.7	3736	3757.6	3793.8	3918.7	4018.7	4181.7	4194.9	4248.6	4302.9	4576.7	4594.8	4592.7	4741.9	4652.8
0	0	0	0.86904	0	3.2176	3.8756	19.616	6.3888	19.589	17.941	23.477	34.874	33.81	35.515	37.643	52.29	42.107	64.708	83.838	196.27	256.38	294.2	381.99	529.09	647.67	714.48	799.72	935.62	1161.5	1318	1364.5	1499.7	1678.3	1631.8	1891.9	1969.3	2076.7	2208.6	2536.1	2582.8	2682.6	2827.3	2979.7	3015.9	3098.8	3284.5	3380.7	3369.8	3596.6
0	3.2648	0	5.8915	0	0	29.383	95.199	165.06	318.1	453.49	604.13	772.9	1039.8	1229	1473.3	1802	1997.4	2308.7	2612.5	2827.1	3078.5	3263.2	3575.1	3697.3	3932.9	4031.2	4394.9	4529.8	4551	4628.6	4799.5	4863.5	5129.5	5009.6	5057.8	5148.6	5155.6	5266.3	5336.4	5401.4	5564	5441.7	5461.2	5506.9	5439.8	5459.4	5519.6	5456.9	5524.5
0	0	0	24.857	100.84	176.58	267.36	286.73	326.97	393.16	412.05	388.4	477.84	510.87	555.38	514.41	530.34	578.53	627.51	624.06	643.91	654	643.41	698.85	739.98	750.41	788.56	885.48	810.83	863.25	877.16	934.22	928.51	923.96	997.15	1014.4	997.23	1023.5	1003.9	999.64	997.21	1058.7	1073.7	1111.8	1108.7	1054.5	1147.2	1100.8	1116.6	1101.9
0	0	1.2653	3.2164	11.994	5.2762	0	2.8416	16.557	92.102	132.08	192.17	255.95	391.33	491.13	661.67	576.88	741.05	868.55	955.15	1143.9	1335	1530.8	1653.1	1729.9	1976.2	2160.2	2424.7	2485.4	2653.3	2781.9	2848.2	3006.1	3316.8	3411.6	3573.5	3535.7	3841.7	3941	4164.6	4307.1	4428.5	4650.1	4629.1	4645	4869.5	4872	4795.5	4864.7	4928.5
1.6272	8.5774	0	3.1827	0	0	0	18.094	46.374	94.21	156.58	213	291.49	433.72	589.02	756.08	939.28	1165.2	1363.9	1603.3	1756.6	1994.9	2167.8	2285.2	2442.2	2569.6	2665.3	2824.9	2923.8	3007.6	3088.5	3136.3	3265.8	3337.9	3320.8	3433.3	3507.6	3545.4	3505.5	3584.4	3579.6	3661	3745.2	3848	3952	3960.6	4037.9	4004.7	4066.6	3980.4
20.324	7.555	0	0	0	0	0	0	2.233	0	9.1732	9.2415	13.724	26.029	53.844	93.512	143.93	192.78	238.73	298.5	371.43	425.5	587.64	570.18	634.37	703.58	802.48	810.56	1122.6	953.62	1032.3	1113.8	1206.7	1261.2	1289.1	1251.9	1286	1372.8	1386.9	1451.5	1490.2	1523.8	1556.6	1514.9	1609.2	1642	1685.1	1665.7	1676.4	1712.4
0	0	3.7872	8.8135	0	0	9.1253	55.578	129.72	221.54	408.29	530.62	636.02	818.06	1000.2	1207.7	1484.3	1620.9	1917.1	2150.4	2318.4	2879.1	3153.7	3254.8	3607.1	3692.9	4104	4376.6	4982.7	5138	5561.8	5892.5	6134.4	6441.2	6381.3	6472	6441.7	6734.1	6807.9	7066.5	7170.6	7315.7	7443.8	7596.6	7807	7909.6	8138.1	8225.6	8179.1	8358.2
0	0	0	10.598	29.73	8.0578	17.456	30.824	40.632	61.97	37.308	49.216	63.237	68.905	25.609	74.191	109.74	123.84	198.45	203.34	265.07	290.07	310.32	349.44	402.28	407.34	469.27	491.44	470.06	495.38	506.6	535.04	585.25	588.87	608.91	625.24	593.19	613.06	659.04	659.98	707.13	704.11	732.34	767.86	809.23	827.47	850	849.37	820.64	847.76
0	0	0	14.483	6.2893	18.784	30.411	71.553	82.934	149.9	212.14	319.48	420.36	545.03	663.44	820.35	926.96	1064.1	1254.8	1388.8	1563.1	1797.6	1931.7	2100.4	1813.5	2015.1	2194.9	2341.7	2329.2	2418.5	2576.7	2705.7	2779.8	3351.1	3391	3530	3064.2	3655.1	3673.4	3787.6	3765.2	3844.3	3825.6	3897.8	4030.8	3987	4029.8	4024.8	4033.8	4085.5
13.723	13.991	0	0	0	0	0	0	14.904	19.028	51.049	84.634	141.81	239.37	356.84	522.3	713.85	851.73	1045.4	1250.6	1406.9	1563.7	1731	1925.7	2127.5	2287.5	2597.9	2728.7	2909	3029.7	3227.4	3400.2	3400.2	3536	3561.3	3715.5	3845.6	3987.6	4073.3	4253.3	4288.4	4415.3	4459.4	4535.8	4673.9	4670.2	4775.5	4810.7	4942.7	4823.1
0	1.584	3.0338	2.6721	0	2.8638	3.8393	9.5058	10.912	18.031	25.113	32.108	53.954	94.855	163.13	229.03	320.04	419.61	527.19	625.03	772.59	891.62	1039.7	1169.9	1356.7	1409.9	1474.3	1671.5	1720.4	1858.3	1971.9	2079.4	2103.7	2089.6	2267.5	2287.8	2465.7	2475.7	2440.7	2541.8	2553.8	2601.6	2598.1	2572.8	2682	2636.8	2721	2674.2	2770.9	2750.9
0	0	0	9.4016	3.756	6.8858	7.4643	11.127	96.257	133.69	178.17	256.17	325.92	329.84	505.73	638.4	907.63	1064.8	1194.5	1389.9	1474	1766.1	1860.2	1928	2051.5	2091.5	2172.2	2266.3	2491.2	2466.8	3270	2686.6	2757.9	2730.4	2800.9	2832	2887.9	2986.2	2905.4	3046.6	3077.7	3146.1	3112.9	3152.8	3239.4	3260.2	3266.8	3210.7	3283.7	3252.8
0	0	4.4827	8.1656	10.054	31.329	50.674	80.585	134.58	205.33	257.03	338.1	388.9	480.47	561.59	640	738.46	840.37	906.95	1006.8	1087	1147.3	1194.6	1265.1	1313.4	1336	1433.1	1483.9	1509.6	1460.1	1617.3	1592.7	1717.2	1760.1	1739.8	1732.1	1753.1	1764.1	1824.6	1829.9	1825.3	1813.8	1961.6	1956.2	1992	2015.5	2053.8	2055.4	2060.2	2101.9
0	0	11.983	0	12.147	13.122	23.712	35.935	63.506	91.283	128.55	181.37	254.7	323.57	424.8	524.08	612.98	731.34	782.25	932.53	1050.7	1178.2	1305.9	1474.4	1589.5	1698.6	1803.5	1861.8	2017	2103.6	2188	2285	2324.9	2406.8	2352.4	2339.4	2527.6	2660.6	2671.7	2755.9	2812.4	2832.2	2881	2941	2939.3	3012.7	2999.1	3055.3	3100.9	3099.5
0	1.0501	1.3614	16.207	17.687	0	0	0	0	11.445	0	9.3128	2.7077	12.112	45.483	48.175	91.056	120.01	146.72	210.46	252.08	331.65	374.19	437.7	533.63	609.76	720.4	799.16	1038.3	964.31	1100.6	1308.2	1497.1	1551.8	1628.5	1773.1	1866	1906.7	2079.8	2209.8	2272.5	2378.5	2494.5	2603.9	2673.3	2813.5	2715.4	2871.8	2856	2932.4
0	0	0	0	0	20.556	65.304	148.77	238.46	405.24	579.18	755.42	950.44	1125.4	1315.8	1476	1679	1815.8	1968	2188.5	2350	2545.2	2800.2	2899.2	2940.7	3203.1	3333	3515.6	3715.9	3999.5	4038.1	4201.6	4348.6	4429	4640.3	4653.8	4778	4862.6	4961	5245.7	5204.6	5426.5	5522	5714.7	5731.7	5812.5	5897.5	5881.5	5849	5972.6
0	27.884	12.204	15.576	17.365	0	0	0	0	1.0757	13.623	35.922	79.875	132.75	241.24	319.58	427.24	568.43	718.88	846.7	1003.1	1151.5	1312.2	1461.2	1644.7	1811.4	1950.3	2143.3	2077.2	2222.5	2355.5	2714.9	2899.2	3069.8	3113	3191.2	3341	3514.5	3569.6	3750.6	3754.3	3994	4135.3	4146.8	4205.4	4385.3	4479.7	4580.8	4624.7	4798.1
0	0	0	0	5.5185	20.521	22.332	36.166	81.112	71.579	114.73	165.04	235.42	281.99	356.59	426.91	499.07	611.13	692.77	786.91	864.69	906	1007.9	979.76	998.15	1094.9	1072.1	1094.3	1199.2	1161.3	1238.7	1274.2	1294.3	1353.1	1385.3	1409.1	1457.2	1469.5	1511.7	1522.4	1566.3	1310.9	1551.8	1567.3	1605.4	1619.8	1602.6	1619.3	1628.7	1646.2
0	6.202	1.6363	6.9139	0	0	4.4163	50.178	103.95	189.72	328.21	413.75	542.48	655.2	880.79	991.18	1069.9	1271.6	1352.4	1479.8	1556.6	1654.5	2053.1	1816.3	1909.1	2000.1	2102	2130.4	2257.6	2626.8	2499.1	2595	2669.6	2736	3031.4	3060.2	3205.2	3256.3	3260.8	3154.6	3265.3	3370.4	3410.9	3545.8	3295	3264.7	3441.2	3659.3	3957.1	3720.5
0	0	0	0	18.072	15.277	51.626	53.945	111.7	158.9	253.55	311.29	374.85	505.02	582.31	811.44	977.36	989.31	1181.3	1347.9	1506	1781.4	1976.4	2095	2140.5	2266.2	2388.3	2589.9	2825.4	2781.3	2835.5	2929.1	3036.9	3132.3	3200.7	3217.4	3373	3523.3	3492.7	3563.5	3835.1	3882.8	3763.2	3863.1	3966.5	4049.9	4168.3	4117.3	4041.6	4288.8
0	0	0	23.133	26.499	0	5.8373	29.257	75.753	158.59	302.49	298.46	380.5	481.2	541.84	634.35	859.78	779.85	843.23	959.77	973.28	1027.4	1124.6	1189.8	1216.7	1233.4	1255.6	1245.5	1194.3	1386.8	1424.2	1444.5	1450.4	1486.1	1519.9	1582.8	1667.2	1632.4	1694.4	1645.4	1707.6	1638.3	1648.7	1709.8	1682.8	1706.1	1761.1	1751.4	1704.7	1475.2
11.599	6.262	0	0	2.8208	0	15.579	41.173	120.37	199.15	321.7	436.92	533.65	804.04	940.69	1096.6	1256	1454.6	1692.7	1825.6	1964.8	2096	2235.8	2369.9	2589.4	2651.9	2854.5	2957.5	3019.9	3190.1	3317.2	3410.8	3557.9	3608.6	3684.7	3804.7	3959.4	4062	4154.1	4254.2	4361.1	4531.5	4543	4558.8	4659.6	4781.4	4854.2	4877.4	5038.3	5180
0	4.1249	0	13.422	6.4673	0	0	0	0	0	0	0	0	4.3671	60.147	125.5	205.83	281.99	410.24	529.05	702.25	794.99	1004.4	1089	1241.8	1361.1	1445.6	1593.9	1695.5	1716	1890.7	1938	2060	2098.1	2166.2	2134	2176.2	2301	2256.8	2336.1	2348.5	2338.1	2424.9	2509.3	2498.9	2555.9	2613.9	2548.9	2472.2	2548.1
0	0	0	19.284	53.604	101.32	157.49	225	290.65	358.49	393.55	489.65	581.95	726.86	861.94	991.25	1196.3	1286.1	1465.3	1639.8	1861.8	2084.3	2948.8	2617	2841.7	2965.3	3242.3	3573.3	4055.4	3826.9	4015.2	4278.5	4544	5152.9	5107.5	4905.7	5139	5265.6	5447.5	5449.2	5639.7	5869.6	5900.8	6013.4	6096.7	6087.6	6224.9	6256	6269.2	6331.8
0	21.91	29.436	2.4907	0	0	0	84.365	77.133	130.61	230.7	241.78	310.27	372.17	447.34	484.41	589.95	616.75	693.5	738.27	754.16	830.77	847.03	842.7	795.85	910.52	916.93	931.87	880.82	932.08	955.57	945.68	980.97	983.55	992.71	1011.7	1056.3	1009.1	1042.8	1044.6	999.81	1026	1005.3	1025	1026.9	1037.6	1051.6	1058.3	1037.7	1020
0	0	0	30.516	70.405	101.29	208.83	277.62	376.14	456.48	548.77	753.96	826.63	912.91	1079.8	1077.2	1107.1	1253.5	1176.9	1240.7	1304.7	1320.4	1361	1357.6	1394.5	1431	1425.8	1395.9	1402.9	1446.5	1429.3	1501.3	1527.1	1642.5	1723.5	1774.3	1925.7	2028.4	2158.3	2322.5	2534.6	2738.6	2753.6	2989.4	3189.5	3254.8	3372.5	3364.9	3439.6	3400.7
0	0	19.547	0	8.2153	0	0	3.9822	0	0	1.1193	0	0	8.3007	24.133	65.804	112.43	154.12	193.45	307.03	327.59	394.87	479.32	540.02	625.01	648.76	746.77	739.11	806.61	897.29	911.17	937.28	1014.5	1025.8	1023.7	1044.4	1093	1078.3	1097.1	1104.7	1143.8	1111.7	1143.4	1153	1163.6	1160.9	1156.8	1154.3	1152.1	1136.8
6.2535	10.019	8.5556	8.8921	0	0	0	0	0	0	0	0	2.5363	0	10.214	13.829	39.581	36.035	57.86	113.07	149.64	214.48	280.53	358.51	477.13	568.75	673.47	765.37	815.47	908.01	1002.7	1141.9	1211.2	1274.8	1266.9	1299.9	1355.8	1450.6	1517.9	1554.9	1516.5	1658	1678.5	1863.8	1947.1	2040.6	2048.3	2051.2	2165.9	2212.8
0	0	17.315	13.087	0	16.92	41.952	25.551	100.73	142.08	168.58	234.96	348.96	380.9	449.14	516.78	578.59	666.01	734.45	825.05	885.3	942.25	998.39	1101.8	1124.8	1278	1280	1350.4	1400.4	1458.3	1520.7	1605.3	1641.8	1699.1	1687.3	1732.4	1767.3	1797.7	1822.2	1864.5	1861.8	1895.9	1949.6	1972.5	2300.8	2357.3	2370.7	2345	2412.7	2452.8
0	0	5.5389	36.032	1.8368	0	106.44	231.26	475.36	774.9	1093.5	1384	1581.6	1947	2283.7	2665.3	3114.7	3296.3	3550.1	3738	4088.8	4154.7	4277	4326	4510.3	4596	4748.4	4875	5442.4	5299.3	5286.3	4835.5	4819.1	4922.9	4988.8	5132.5	5348.5	5279.3	5302.2	5330.4	5359.7	5300.2	5559.6	5615.6	5802.9	5722.3	5804.9	5880	5994.2	5962.8
0	6.4391	4.775	1.4407	8.7365	7.8919	29.624	33.544	75.093	162.36	196.43	215.54	309.17	370.6	458.03	542.78	647.81	748.5	841.27	937.63	1017.3	1140.1	1263.2	1320.1	1384	1480.1	1638.1	1703.5	1780.1	1872.3	1934.3	2057.7	2273.5	2351.5	2593.4	2584.9	2735	2843	3011.6	3138.1	3240.4	3252.7	3239.4	3172.1	3293.8	3343	3630.9	3517.6	3559.7	3469.9
0	0	0	0	0	0	27.479	107.02	186.19	317.03	485.13	623.98	762.94	931.64	1110.8	1233.2	1368.5	1488.5	1593.9	1735.6	1811.5	1911.4	1979.6	2076.9	2175.3	2176.5	2310.8	2297.4	2337.4	2337.1	2371.7	2389.2	2423.4	2547.5	2484	2542.4	2508.5	2552.1	2590.9	2595.5	2645.9	2666.6	2730	2652.8	2694	2792.2	2854.7	2942.8	3010.5	3055.9
0	28.832	24.727	21.096	0	0	0	0	0	0	106.7	124.46	121.76	175.04	321.67	491.94	729.74	967.58	999.58	1240.5	1479.7	1788.8	1996.3	2092.8	2330.3	2334.6	2605	2759.4	3022.4	3223.9	3155.2	3267.5	3456.2	3633.4	3840.9	3788.5	4114.2	4252.3	4535.1	4723.8	4650.9	4751.6	4780.3	5062	5092.1	5267	5217.3	5379.3	5290.3	5273.9
0	0	0	263.23	354.48	729.52	1031.4	1230.6	1272.2	1386.8	1620.7	1593.2	1460.7	1693.8	1846.5	1987.6	2345.1	2385.8	2883	2453.9	3328.7	3304.8	3054.2	3810.5	3585.2	3987	3992.5	4264.1	4283.8	4336.6	4372.1	4443.1	4598.7	4599.1	4476	4540.8	4636.4	4831.4	5047.6	4913.7	5181.2	4899.5	4817.5	4969.3	4790.7	4873.8	4798.8	4945.5	4883	4887.1
1.5165	13.867	0	4.5718	1.3972	0	0	0	0	0	0	0	4.5353	3.2595	5.8738	18.137	41.254	81.912	119.18	163.19	234.98	295.21	421.86	524.61	641.76	781.96	954.75	1207.7	1373.4	1657.1	1837.7	2074.1	2287.5	2476.8	2665.2	2948.9	3181.7	3511.3	3771.9	4147.2	4285.4	4741.7	4823.5	5097.5	5484.5	5648.2	5982.6	5992.5	6345.7	6382.3
0	0	0	0	156.73	62.699	25.565	152.82	188.86	374.44	465.45	572.65	690.31	693	1030.4	1067.2	1229.6	1300.7	1440.6	1494.9	1578.5	1709.2	1760.5	1756.3	1790.8	1867.1	1924.3	1971	2008.6	2026.7	2083.3	2106.3	2165.7	2228.8	2509.5	2233.7	2254.9	2251.7	2346.3	2269.6	2343.8	2357.4	2347.8	2403	2449	2424.4	2422.3	2422.4	2410.1	2402.8
6.6363	1.6504	0	0	3.0618	0	14.124	27.34	99.858	143.42	213.39	294.73	400.7	499.27	613.01	711.69	817.36	882.94	979.3	1069.3	1169.5	1225.6	1262.5	1379.4	1448.8	1506.1	1531.8	1594	1660.6	1730.3	1785.1	1858	1975.8	2022	2068	2146.1	2233.8	2388.9	2435.3	2492.3	2567.6	2656.7	2728.3	2792.6	2842.9	2922.1	2926.9	3017	2972.8	3025.9
2.7746	19.716	0	1.1748	0	0	0.51889	1.4278	24.091	43.015	119.35	182.23	250.85	369.18	551.21	749.71	974.97	1204.1	1397.7	1684.8	1963.3	2138.7	2385.6	2605.5	2799	2978.3	3202.1	3319.8	3473.2	3705.6	3875.8	4004.5	4167.1	4295.2	4407.4	4492.3	4590.9	4695.2	4860.4	4977.6	5120.5	5264.2	5300.1	5472.5	5578.5	5691.5	5716.3	5757.7	5758.7	5823.6
16.108	16.362	7.118	0	0	0	0	3.3559	61.166	84.019	149.67	200.05	256.89	312.49	393.79	448.36	517.87	567.18	633.04	690.66	728.95	778.01	818.53	851.67	922.45	954.46	1012.8	1073.7	1124.4	1169.2	1159.6	1180.5	1239.2	1275	1316.5	1297.4	1335.3	1373.9	1353.4	1406.9	1447.7	1471.1	1497.2	1471.2	1535.3	1551	1552.2	1607	1599.1	1569.7
14.799	8.4736	6.9087	1.1929	0	0	0	0	0	0	17.157	0	0	16.834	74.09	164.54	231.91	277.56	374.99	458.77	628.53	743.88	816	855.63	882.01	1047.7	1176.8	1394.3	1567.5	1580.6	1617.7	1779.8	1913.5	2100	2258.1	2376.7	2532.3	2635.6	2836.6	2914.8	3309	3233.4	3750.7	3922.3	4081.3	3985.6	3980.7	4070.8	4259.5	4298.8
0.92697	10.48	0	0	1.3716	2.4152	5.6013	27.159	47.295	96.109	97.728	131.16	152.02	190.13	210.78	251.68	286.25	334	361.64	429.71	451.49	594.69	508.12	513.11	584.85	663.12	700.49	853.22	915.84	921.82	937.27	1012.9	1080.5	1118.9	1141	1192.8	1230.8	1281	1277	1335.4	1371.4	1377.9	1454.6	1493.8	1326.7	1149	1154.8	1157.4	1097.3	1089.8
20.692	16.788	13.321	8.2676	0	0	0	0	1.2954	9.712	12.641	7.2608	0	4.397	0	5.9601	11.66	23.736	33.633	46.375	74.173	82.721	108.21	148.2	178.11	188.59	210.45	257.57	282.33	329.83	355.62	419.16	447.09	503.95	547.44	579.26	620.34	692.38	715.67	813.51	912.83	1056.3	1135.1	1195.2	1160.3	1244.5	1278.1	1368.5	1408.7	1480.7
0	6.9288	0	4.0777	0	1.9781	8.6523	17.218	33.431	37.919	78.324	102.97	133.24	163.73	216.79	242.37	287.54	330.53	357.3	410.07	446.57	454.79	509.61	511.14	553.21	573.73	593.15	632.93	646.99	649.75	688.16	720.14	738.24	743.93	746.05	751.83	762.03	787.92	796.69	857.36	872.93	888.8	891.71	859.36	874.56	906.58	889.31	907.04	884.38	902.8
12.581	12.003	2.6973	1.5406	0	0	0	15.328	27.923	67.217	128.83	186.9	231.04	343.89	471.92	641.49	776.29	891.48	1081.7	1201.2	1331.1	1486.8	1616.9	1706.1	1970	2146.7	2173.5	2408.2	2442.3	2606.5	2731.6	2856.6	2979.2	3122.4	3225.1	3302.1	3470.8	3620.2	3819.3	3858.7	3960.1	4234.1	4444.2	4542.3	4615.8	4845.4	5032.5	5077	5048.7	5112
0	0	0	0	8.9433	44.475	63.369	106.46	196.58	283.94	385.47	475.9	625.41	671.06	763.68	866.14	952.69	1017.4	1121.7	1246.4	1322.5	1392.5	1438.3	1461.5	1526.7	1642.9	1664.6	1740.4	1730.3	1762.1	1769.9	1767.9	1799.4	1835.1	1831.3	1838.5	1833.8	1825.6	1805.7	1834.4	1840.5	1890.9	1903.2	1890.9	1915.8	1897.1	1920.2	1949.2	2134.1	1987.8
2.8572	12.864	0	2.1028	0	0	12.531	64.416	134.04	218.49	357.82	538.81	762.11	1030.7	1394.2	1716.6	2125.5	2463.9	2908.5	3196.6	3617.2	3858.1	4202	4687.1	4956.1	5109.3	5351.7	5663.3	5919.7	6192	6626.4	6695.9	6997	7243.7	7522.5	7864.1	7903.8	7943.7	8089.1	8360.2	8548.8	8857.1	8908	9219.1	9500.5	9552.2	9948.8	10432	10483	10329
0	0	0	9.9116	31.043	31.794	0	0	28.345	69.372	81.674	154.35	266.13	400.08	584.75	804.11	1064.4	1324.6	1553.1	1860.1	2235.9	2574.6	2899.2	3265.4	3508.3	3815.6	4087.6	4312.5	4708	4872.4	5125.2	5361.8	5631.7	5848.6	5988.3	7229	6567	6865.3	6980.9	7219	7242.1	7494.8	7627.7	7462.4	8107.9	7963.7	8052.2	8033	8154.6	8375.8
0	0	0	0	14.553	46.863	122.58	182.14	281.4	363.08	526.71	621.1	723.59	809.83	933.81	1101.3	1196.4	1364.1	1474.3	1612.8	1745.5	1835.5	1927.6	1970.1	2089.6	2157.3	2206.5	2311.4	2345.3	2384.6	2449.8	2492.4	2544	2518.7	2571.3	2574.3	2591.9	2527.7	2591.9	2621.7	2556	2558.8	2508.9	2551.7	2581.8	2601.6	2569.4	2596.4	2571.9	2553.1
0	7.2493	1.5434	1.5195	9.8372	0	0	0	5.3935	8.8196	26.092	0	0	3.9744	34.609	90.195	214.68	215.02	301.94	424.44	778.36	843.93	1015.2	1154.3	1249.8	1412.7	1556.2	1697.3	1799.9	1944.4	2058.2	2168.9	2313.3	2437.3	2592.2	2749.2	2787.7	2837	3012.6	3199.2	3275.2	3415	3438.3	3574	3702.8	3885.5	4004.1	3963.8	4049	4090.8
0	0	0	0	7.3758	0.18144	11.897	35.617	68.405	96.028	151.69	200.54	281.47	358.16	444.55	540.63	696.73	803	921.03	1123.3	1289.5	1464.4	1647.6	1819.9	2029.7	2264.3	2428.8	2662.5	2800	3014.7	3191	3362.7	3559	3714.4	3733.1	3724.6	3939.1	4158.4	4220.5	4384.9	4445.1	4611.4	4674.6	4864.3	4911.6	5062.3	5177	5133.7	5322.9	5317.2
0	0	0	0	0	238.26	326.75	407.02	426.73	425.07	407.97	438.46	412.93	185.85	420.51	511.18	617.76	788.5	976.77	1227	1465	1852.9	2127.8	2059.4	2481.4	2729.5	3108.5	3441.9	3665.2	4039.7	4381	4528.3	4831.3	5293.5	5510.6	5898.1	6213.5	6675	6979.3	7248.6	7726.2	7877.8	8169.9	8232.4	8323.7	8300.7	8474.8	8771	8764.6	9048.4
0.38529	0.69172	10.695	0	3.3119	0	0	14.779	39.174	39.635	91.408	190.94	300.27	478.77	462.04	755.07	980.51	938.48	1337.1	1599.1	1412.8	1988.5	2174.8	2339.3	2451.2	2583	2743.4	2833.8	2965	3005.5	3178.2	3291.3	3425.4	3495.2	3475.7	3501.2	3543.3	3615	3660.5	3702.8	3730	3765.8	3797.9	3789.6	3795.5	3744.5	3780.1	3812	3808.6	3761.1
0	4.3123	1.583	0	0	3.5502	27.042	14.955	38.957	25.417	21.476	8.3702	3.7981	27.242	2.4222	44.196	70.986	92.642	115.71	148.63	190.89	242.36	286.49	346.77	399.76	515.41	587.94	642.92	717.33	831.2	904.47	1046.5	1208.7	1367.4	1598	1608	1799.9	1800.2	2014.2	2310.8	2628.1	2685.9	3077.2	3126.3	3223.2	3463.9	3485.5	3737	3805.4	3928
0	0	0	11.351	9.7958	2.5603	3.1235	10.34	21.234	56.886	90.866	88.766	117.01	153.43	209.68	255.47	372.68	345.71	373.88	461.86	466.93	498.56	672.48	560.12	567.28	566.3	550.28	550.9	844.44	630.47	638.31	669.13	676.23	707.6	912.56	718.44	738.85	776.37	795.7	790.43	784.68	778.01	794.18	803.08	774.98	787.71	788.64	774.72	764.32	755.87
20.487	12.247	4.5552	0	0	0	0	0	11.59	24.042	45.907	60.311	83.763	138.96	152.85	201.79	278.07	356.46	414.74	489.74	534.22	586.38	618.22	692.1	745.4	788.63	803.96	847.02	879.54	936.92	937.69	976.57	993.93	1022.7	1041.6	1043.3	1074.1	1080.6	1055.7	1086.1	1111	1151.1	1157.5	1130.7	1183	1176.2	1195.5	1221.5	1190.6	1209.5
0	8.2959	0	33.195	0	0	13.613	0	0	0	0	0	0	0	6.6898	27.955	86.167	112.25	197.72	291.59	385.25	499.12	596.78	715.53	863.02	1020.4	1154	1366.8	1495.5	1582.6	1728.3	1903.7	2060.4	2237.8	2249	2449.7	2511.7	2621.4	2750.1	2731.9	2898.3	2968.5	2993.5	3058	3057.2	3143.4	3163.9	3192.8	3190	3230.8
0	0	0.0032288	3.7437	0	8.8186	47.132	73.564	141.23	178.21	280.09	409.2	516.77	646.69	750.52	818.38	958.94	1074.5	1184.9	1299.7	1409.7	1457.3	1494.1	1491.7	1687	1643.7	1773.6	1801.3	1825.3	1837.9	1996.8	1893.7	1922	1935.8	1935.2	1924.7	1973.2	2012	2011.4	2029	2009.3	2093.7	2085.9	2157.5	2166.1	2174.7	2179.8	2169.3	2201.7	2213.8
0	0	0	1.3846	0	17.412	40.219	89.424	170.22	252.28	357.93	471.97	582.06	703.19	829.83	935.8	1015.9	1088.1	1155.1	1215.5	1320.4	1345	1396.9	1458.2	1530.1	1569.7	1638.8	1666.6	1721.2	1727.7	1849.4	1842.3	1887.6	1910.2	1965.2	1956.9	1956.9	2008.5	2064.8	2138.7	2099.9	2172.8	2212.7	2182	2254.4	2279.5	2276.7	2309	2324.2	2434.2
0	11.044	4.9598	0	1.9898	0	0	7.5551	8.0137	62.51	72.943	110.5	136.5	195.22	272.01	335.84	499.46	501.73	582.21	641.29	742.66	856.09	887.33	976.27	1118.2	1204.4	1308	1351.6	1455.8	1526	1593.4	1671.2	1752.2	1853.3	1905.4	2088.2	2087.4	2223.9	2288.5	2401	2491.6	2461.9	2688.3	2810.7	2964.4	3100.5	3227.1	3295.6	3320.2	3532.2
0	18.821	0	0	0	7.622	43.565	195.06	238.63	305.74	374.41	479.95	560.14	721.4	788.4	887.04	834.79	1096.9	1209.2	1342	1511.7	1587.8	1745	1880	2088.7	2231.8	2459.9	2615.7	2864.5	3152.6	3291.4	3454.9	3734.5	3822.7	4006.7	4113.7	4461	4574.4	4649.9	4779.9	4822.5	5013.7	4990.4	5402.3	5515.5	5619.6	5651.3	5452.4	5523.5	5548.4
8.3204	2.9015	2.5422	0	0.21692	0.14289	0	0	45.853	41.554	133.38	204.66	276.09	396.9	515.93	644.42	757.26	855.11	1014.1	1147.1	1262.8	1382	1315.9	1587.6	1738.3	1801.4	1905.3	2033.1	2106.9	2130.7	2211.3	2258	2380.6	2392.2	2367.3	2436.9	2449.9	2475.8	2512.7	2575.1	2547.9	2553.8	2553.6	2525.9	2618.6	2588.3	2655.3	2555.2	2612.1	2650
0	0	0	13.772	8.5362	12.124	10.73	4.7989	8.8716	16.374	53.024	82.343	116.09	134.95	162.56	226.34	280.22	332.81	398.22	464.19	543.6	643.73	644.68	689.14	779.69	807.17	851.96	871.42	887.67	960.61	1023.8	1052.9	1099	1132.3	1186.3	1226.2	1212.5	1295.3	1289.9	1409.7	1399.2	1428.5	1445.9	1466.6	1555.5	1561	1578	1579.9	1612.2	1609.1
0	0	0	1.9782	1.7677	6.7904	7.6958	13.418	43.554	75.948	102.52	160.68	222.91	307.95	414.68	489.05	599.4	698.41	830.32	947.3	1054.4	1193.5	1291.9	1395.9	1611.3	1664.5	1834	1973.8	2128.9	2266.9	2468.7	2407.2	2539.5	2591.4	2697.2	2767.8	2928.5	3056.4	3166.4	3351.6	3368.9	3545.5	3649.1	3758.9	3894.8	3932.9	4033	4066.1	4136.3	4120.6
0	12.097	0	12.113	1.1592	0	0	1.5274	14.483	27.711	37.969	52.522	94.703	119.29	164.43	201.44	263.52	381.31	461.84	587.36	685.62	724	782.39	886.06	1009.5	1084.7	1163.7	1233.1	1253.6	1481.8	1578.3	1661.2	1730	1717.2	1667.1	1748.5	1815.6	1955.2	1969.4	2096.1	1953.8	2092.4	2074.9	2360.2	2288.2	2408	2393.3	2376	2406.4	2462.6
0	0	0	28.624	68.349	56.358	111.35	191.24	241.08	313.28	489.83	533.34	633.14	772.3	934.26	1035.2	1162.9	1214.9	1389.3	1475.1	1711	1657	1842	1949.3	2102.2	2291.9	2553.5	2700	2914.7	3108.5	3283.2	3573.1	3827.8	3940.8	4080.4	4395.6	4679.9	4917.3	5157.5	5412.2	5675.6	6067.5	6400.7	6742.5	6896.5	7239.6	7354.5	7585.9	7530.8	8104.5
0	0	3.0243	20.87	52.983	65.665	83.09	138.48	234.65	319.15	435.78	503.96	591.63	667.79	787.2	877.33	1019.2	1138.4	1240.1	1470.1	1386.8	1529.8	1634.1	1819.5	1920.9	2070.6	2202.4	2270.6	2214.8	2269.2	2312	2387.1	2447.7	2537.8	2460.6	2509.1	2544.6	2602	2594.1	2585.4	2683.9	2661.8	2711.1	2736.3	2806.2	2832.8	2896.1	2959.7	2941.3	2936.2
0	0	0	0	0	21.162	37.149	80.262	123.15	163.43	233.67	303.13	373.23	449.88	558.66	664.05	820.44	786.15	902.69	1025.1	1036.6	1132.7	1185.9	1300.9	1373.7	1390.8	1457.4	1491.6	1555.1	1668.9	1737.7	1736.8	1839.1	1941	1957.9	2033.1	2071.8	2193.5	2290.6	2348.9	2479.6	2554.2	2645.7	2707.4	2895.8	2785.5	2877.4	2907.9	2963.2	2979
0	0	0	23.4	22.017	38.263	26.941	24.664	19.193	45.848	24.546	32.391	46.427	100.13	59.585	68.228	72.01	114.19	119.21	164.18	186.32	253.77	300.14	306.84	428.48	404.78	457.72	498.38	494.74	541.03	603.64	608.94	706.83	808.49	915.1	1073.2	1075.5	1231.2	1361.2	1554.6	1609.1	1729.3	1874.6	2049.6	2142.2	2282.7	2413.3	2435.9	2467.3	2460.6
0	0	0	0	0	0	25.856	72.95	131.87	213.71	291.01	362.19	467.42	544.68	680.16	884.48	1058.4	1249.4	1429.9	1591	1803.2	1949.6	2098.6	2249.5	2394.2	2545.7	2657.5	2759.3	2866	2895.1	2980.1	3106.3	3220.5	3268.2	3384.4	3385	3507.7	3540.8	3624.1	3724.3	3560.2	3635.2	3760.8	3818.3	3931.4	4062.9	4113.4	4197	4182.9	4321.8
0	0	0	2.7341	7.5122	5.8792	10.714	48.284	101.24	162.82	251.66	329.19	437.08	544.82	702.24	862.46	1013.9	1043.9	1136.6	1256.5	1331	1452.2	1574.8	1558.7	1723.6	1529.7	1863.7	1907.8	1859	1885.6	1956.7	2152.5	2040.1	2106.9	2164.2	2198.3	2242.4	2279.9	2425.8	2678.6	2813.4	2907.6	2891.8	2971.3	3073	3129.7	3149.1	3239.5	2899.2	3338.8
0	0	0	0	9.8749	28.13	24.774	30.258	0	3.3373	0	0	0	0	0	0	0	0	1.5497	38.953	88.809	149	209.54	247.03	320.52	337.58	419.91	477.8	566.95	638.55	725.44	751.14	893.46	1012.4	1215.9	1189.9	1342.4	1300	1525.3	1651.5	1775.5	1951	2015.7	2268.7	2305.6	2524.9	2601.9	2671.3	2706.4	2777
0	0	0	35.851	4.1589	17.043	26.769	90.718	180.07	244.94	381.22	464.78	642.34	760.86	959.37	1145.7	1364.4	1515.1	1782.9	1975.1	2126.5	2405.1	2548.3	2708.3	2849	3062.1	3160.6	3231.5	3370.6	3451.5	3641.3	3717.9	3818.3	3853.8	3871.8	3999.6	4045.3	4104.4	4225	4265.8	4311.5	4375.3	4385.8	4315.8	4263.8	4446.2	4407.4	4367.3	4387.2	4401.2
0	9.0746	0	23.841	33.337	5.9174	20.613	40.605	87.553	193.38	219.78	346.71	482.17	636.09	837.83	1008	1250.1	1454.6	1637.3	1935.2	2099.4	2287.3	2453.6	2648.8	2845.2	3148.6	3416.3	3717.7	3901.4	4125.2	4414.2	4782.9	5205.6	5400.7	5689.1	5611.3	6073.1	6288	6383.1	6400.4	6570.6	6590	6781.6	6915.2	7362.5	7258.8	7485.6	6878	6970.3	7093.8
10.247	0	0	0	0	2.2672	14.198	29.634	65.368	112.87	140.11	215.23	273.73	312.19	422.8	480.05	589.89	668.5	802.84	947.99	1128.4	1279.6	1346.5	1450	1619.6	1729.3	1861.1	1966.3	2070.5	2147.2	2199.3	2163.6	2164.3	2197.9	2285.1	2417.2	2434.5	2436.8	2433.7	2509.5	2679.2	2661.5	2791.3	2964.4	2934.4	3002.8	3042.1	3070.4	3095.8	3232.6
2.7561	0	18.41	0.92672	0	0	0	11.327	38.834	65.452	97.039	149.94	193.9	244.27	274.69	330.66	395.82	445.26	490.76	546.66	620.61	673.73	719.18	814.35	877.2	907.01	967.73	1048.6	1098.3	1143.7	1183.7	1244.2	1295.5	1398.4	1433.3	1484.5	1591.2	1637.2	1738.6	1825.1	1906.6	2013.8	2180.1	2257.7	2439.7	2521.2	2637.7	2654.3	2702	2851.3
0	0	0	0	10.287	10.201	27.115	75.62	128.16	205.06	250.44	310.27	389.34	432.63	489.26	556.12	612.2	705.8	734.03	788.5	836.79	911.06	936.09	987.81	1056.9	1098.7	1129.9	1147.2	1195.9	1221.1	1283.6	1346.3	1351.8	1433.3	1419.2	1412.6	1464.1	1487.4	1529.8	1511.5	1547.7	1592.3	1611.8	1642.4	1617.4	1655.1	1676.9	1692	1646.1	1657.3
0	0	0	0	10.603	14.897	44.367	77.711	116.22	184.94	266.32	354.61	455	578.63	724.67	753.03	892.4	916.76	1013	1127.1	1184.5	1274.5	1282.9	1333.5	1487.8	1530.3	1632.7	1631	1656.1	1674.8	1691.8	1736.3	1830.5	1850.1	1890.6	1956	2050	2139.1	2251.1	2312.8	2416.1	2444.2	2519.6	2624.2	2679.2	2789.3	2863.5	2937.8	2998.6	3097.6
0	32.786	0	42.294	17.105	0	18.903	0	4.57	0	0	23.46	74.47	57.786	154.9	118.35	294.31	248.14	386.66	407.31	417.77	475.59	528.99	626.62	647.59	660.28	640.49	709.52	756.68	752.71	791.51	844.83	865.7	954.71	998.26	976.18	967.67	1056.1	1124.1	1214.8	1229.9	1339.8	1351.7	1340.1	1409.6	1443	1479.3	1529.6	1524.3	1629.4
0	0	0	8.9019	24.118	29.975	27.589	10.482	25.897	33.047	52.642	56.821	69.023	97.087	128.53	122.03	160.72	219.67	278.08	321.37	426.27	530.52	695.86	874.18	1000	1169.9	1386.3	1579.9	1704.9	1865.7	2168.2	2352.4	2392.6	2517.2	2745.4	2988.4	3109.3	3348.5	3442.3	3532.2	3672.4	3923.4	3929.9	3958.3	4051.4	4237.7	4143	4119.2	4198	4267.8
0	33.272	0	21.631	38.438	4.0938	75.42	140.92	278.54	447.69	627.58	830.58	1038.7	1292.3	1644.3	1884.8	2228.1	2409.3	2729.6	3003.5	3087.4	3621.3	3842.9	3927.1	4164.8	4361	4282	4565.7	4676.2	4684.2	4727.5	4807.5	4942.8	4992.3	5183.4	5042.9	5267.5	5296.7	5613.7	5593.3	5732.4	5830.3	5851.7	6104.3	6310.3	6486.3	6520.9	6453.2	6430.2	6349.2
1.8842	8.7426	0	2.5034	6.9389	0	0	12.666	66.886	121.17	199.91	271.22	385.42	482.78	624.48	782.51	837.88	1059.9	1131.5	1282.6	1443.6	1698.2	2010.3	2003.1	2153.6	2375	2532.3	3018	2656.4	3136.2	3395	3317.1	3662.2	3547.2	4225.4	4724.4	4908.8	4372.2	4224.1	4599.9	5246.8	5607.9	4895.5	5028.9	5286.2	5186.1	5347.9	5487.8	5101	5479.5
0	16.25	0	13.183	0.96744	0	10.05	4.9542	26.569	60.819	90.865	120.59	184.21	217.6	299.27	353.79	496.5	560.93	643.64	714.76	785.42	849.61	856.62	930.68	973.65	1030.3	1084.4	1150.9	1266.6	1224.5	1292.5	1330.6	1337.9	1371	1472.1	1389.2	1490.4	1546.8	1508.3	1618.9	1600.6	1641.1	1631.7	1669.1	1669	1691	1740.1	1704.4	1700.9	1743.5
0	0	0	0	2.4004	36.715	80.939	167.66	243.38	342.11	398.89	508.12	613.95	655.18	760.67	896.61	981.44	1163.1	1253	1397.6	1467.9	1458.2	1548.9	1654.3	1683.2	1687.1	1758.5	1836.5	1887.5	1960.5	1908.4	2045	2088.9	2076	2067.5	2152.8	2194.1	2232	2279.4	2187.2	2314.4	2245.2	2309.3	2268.7	2349.5	2289	2305.9	2313.6	2314.4	2341.4
0	12.718	0	20.187	22.364	0	12.651	22.829	30.005	39.066	30.45	86.69	117.37	179.48	268.23	300.55	408.68	450.7	521.05	641.82	732.28	742.72	852.04	934.78	989.98	1104.1	1148.9	1219.7	1375.1	1466.4	1578.6	1721.7	1870.4	1931.8	1987.6	2106.5	2274.2	2492.8	2398.2	2857.2	2814.3	2862.4	3095.9	3191	3180.6	3524.2	3598.2	3510.2	3431	3420.9
9.3202	24.617	12.503	13.757	0	0	0	0	0	0	0	0	2.425	0	24.91	33.542	86.361	127.42	235	242.23	234.49	305.94	392.44	389.32	455.64	535.52	579.13	660.12	945.98	759.23	780.84	872.98	918.41	968.76	1423.6	1074.6	1122.8	1209.2	1250.5	1303	1358.6	1471.9	1528	1597.2	1668	1710	1805	1834.4	1938.1	2007.5
0.58601	0	0	0	0	6.0155	20.144	45.01	92.93	190.87	254.59	312.53	451.84	522.21	632.56	874.61	1081.3	1073.8	1269.1	1344.3	1584.5	1946.2	2366.8	2230.7	2366	2609.4	2638.6	2546.5	2822.9	3063.7	3319	3676.5	4054.1	4222.9	4204.3	4596.2	4895.6	5017.9	5214.1	5375.7	5725.5	5660.7	5823	5939.2	5913.4	6054.2	6185.8	6201.6	6163.6	6233.1
0	0	0	0	0	48.412	136.65	255.63	434.22	645.72	882.16	1117.6	1367.3	1639.5	1985.2	2288.1	2569.5	2883.8	3200.7	3522	3812.4	4125.3	4251.8	4584.4	4785.2	4951.5	5300.5	5420.1	5639.5	5708	5934.4	6006.4	6066.7	6265.5	6290.3	6421.2	6541.7	6649.1	6738.1	6836.2	6905.8	6912.6	7071.5	7106.4	7139.6	7180.3	7171.5	7280.6	7213.6	7318.6
0	0	0	0	15.683	30.717	85.15	151.6	241.86	338.18	488.77	539.19	686.66	849.31	1003.5	1168.2	1578.3	1497.1	1750.8	1931	2123.3	2306.1	2979.3	2704.8	2895.7	3102.6	3226.6	3367.1	3928.8	3552.4	3544.5	3668.8	3958.5	4059.2	4844.7	4197.2	4293.8	4358.6	4460.8	4628.2	4763	4770.8	4932.9	4879	4934.9	4836	4963.3	5151.9	5162.3	5181.6
0	0	0	16.589	13.861	41.005	35.976	59.989	62.754	79.617	88.753	115.04	151.53	177.27	245.51	272.94	331.53	385.23	432.08	490.01	555.93	629.66	668.29	717.69	758.8	870.53	906.43	961.21	1012.3	1072.8	1093.4	1150.1	1223.6	1264.7	1326.2	1314.4	1344.7	1374.3	1378.3	1401.9	1388.5	1427.7	1432.9	1469.5	1427.5	1410.7	1447.1	1372.2	1399.6	1336.8
9.0689	12.645	0	0	0	0	0	12.298	46.781	85.84	148.85	155.53	235.77	275.93	319.06	377.88	443.19	519.58	553.42	645.13	719.55	792.59	832.66	869.82	953.3	1001.9	1013.9	1125.5	1181.6	1255.2	1374.5	1305.8	1402.3	1508.8	1576.7	1662.6	1696	1759.4	1676.8	1879.4	1929.6	1998.1	2057.2	2055.4	2141.9	2280	2316.7	2293	2072	2365.1
0	0	0	0	6.2352	0	37.639	101.18	195.99	394.73	572.43	740.42	1019.8	1208.9	1564.7	1763.1	2009.8	2413.3	2685.9	2935.4	3279.2	3406	3582.6	3788.9	4079.4	4300.1	4678	4870.1	4900.9	5020.3	5160.6	5399.5	5474.3	5572.1	5667.3	5764.4	5794.6	6013.6	6193.5	6255	6245.7	6435.3	6447.6	6376	6523.2	6602.3	6718.8	6721.9	6822.3	6705.3
0	1.3063	0	0	0	0	17.091	18.081	24.025	42.005	66.193	94.359	148.62	272.64	381.95	512.63	683.97	850.65	1073	1270.4	1521.4	1737.8	1932	2155.9	2422.3	2620.2	2849.3	2934.3	3167.5	3321.2	3453.1	3576.2	3717.7	3956.7	4031.9	4467.9	4171.3	4215	4292.4	4363.9	4343.4	4424.4	4510.1	4463.6	4576	4640.8	4687.9	4667.6	4751.9	4672.9
0.33012	5.3058	0	4.5584	0	0	0	6.9479	55.07	108.06	179.23	271.85	353.57	466.39	600.39	777.46	961.62	1134.6	1301.9	1566	1742.1	1939.6	2045.5	2294.7	2374	2493.5	2660.3	2810.5	2922.6	3041.7	3226.5	3351.5	3466.2	3560.8	3654.5	3885	3950.4	4056.1	4106.8	4230.2	4337.3	4453.4	4522.7	4596.7	4677	4703.9	4785.2	4838.5	4815.3	4889.8
0	0	0	6.4562	19.125	22.898	55.713	79.053	115.86	165.88	211.93	260.2	327.12	353.1	387.26	508.21	602.62	702.69	793.1	917.54	1012.6	1148.3	1179.9	1302.7	1382	1503.1	1590.1	1620.7	1690.1	1759.6	1784.8	1831.5	1910	1938.7	1923.5	1980.1	2022.6	2029.1	2018.1	2042.6	2144.9	2130.2	2185.6	2190.2	2316.3	2370	2550.7	2615.1	2473.5	2521.5
0	0	0	11.683	10.685	17.452	49.96	138.82	285.67	443.09	651.77	826.71	1056.5	1338	1574.9	1698.5	1922.7	2080.6	2367	2528.6	2823.4	3019	3125.4	3233.5	3253.5	3454.3	3525.2	3852.9	3981.6	3962.8	4011.9	4072.1	4108.6	4186	4286.4	4494.6	4656	4710.1	4715.7	4720.2	5027.6	4926.9	5050.8	5029.2	5186.2	5197.3	5226.3	5321.1	5412.7	5384.9
0	0	0	0.1272	43.041	131.3	249.92	366.6	485.03	641.58	816.08	1010.1	1165.3	1295.3	1478.7	1593.8	1715.6	1969.2	1987.8	2246	2400.3	2527	2557.3	2600.6	2625	2764.2	2857.2	2845.8	3054.5	3068.1	3204.8	3390.3	3294.6	3455.7	3525.5	3734.1	3867.2	3805.8	4019.2	4148.6	4197.5	4158.3	4267.7	4288.5	4319	4373.6	4382.3	4377.3	4417.3	4324.6
0	0	0	0	3.3428	27.358	97.442	154.11	284.71	399.04	407.43	597.5	869.03	1074.5	1260.2	1464.4	1902.3	1686.1	1869.2	2059.3	2240	2243.2	2317.2	2413.2	2444.8	2496.7	2656	2807.8	2870.6	3033	3034	3129.5	3195.5	3256.7	3252.5	3259.7	3448.7	3546	3668.1	3667.8	3842.2	3753.6	3896.8	3752.3	3898.1	3985	4081.5	4290.1	4408.8	4410
0	0	0	0	16.211	5.8631	13.311	20.768	8.1674	9.2131	23.238	0	18.351	15.304	58.521	50.656	121.44	137.27	170.73	313.44	206.21	228.92	269.13	362.05	406.76	493.17	618.04	721.2	833.88	949.3	1033.9	1125.1	1318	1431.2	1507	1590.3	1796.1	2001.3	2022.9	2165.4	2239.3	2365.5	2382.4	2537.3	2652.5	2748.8	2696	2651.7	2770.2	2845.7
11.902	5.7892	1.7921	0	0	0	0	0	0	0	0	0	0	0	0	29.974	72.855	100.12	119.99	163.98	201.19	245.84	266.5	330.01	280.2	419.34	439.31	499.94	521.19	586.71	588.63	653.88	698.09	720.37	754.02	793.81	806.35	846.55	873.45	938.79	925.48	1025.8	1004.8	1035.2	1000.3	1055.7	1063.6	1083.7	1098.4	1094.7
0	0	0	9.8823	44.985	76.63	151.37	236.15	333.31	424.6	580.65	662.6	752.84	905.2	1073.7	1168.2	1248.9	1395.5	1469.7	1660.9	1735.1	1929.8	2128.7	2315.6	2385.4	2540.1	2773.3	2782.5	3007.4	3227.6	3161.8	3349.2	3472.7	3681.3	3732.7	3769.2	3975.8	4079.8	4188.2	4338.9	4514.4	4496.2	4591.6	4712.8	4731.5	4845.9	4807.9	4812.1	4863.8	4937.9
0	0	0	25.714	10.073	34.899	30.954	78.029	161.93	292.46	414.45	612.9	800.05	987.72	1285.6	1537.4	1902.3	2099.5	2499.9	2809.6	2968	3188.8	3563.8	3740.2	3968.7	4220.1	4647.9	4821.5	4935.2	5105	5458.2	5645.8	5846	6043.2	6228.4	6334.8	6621.1	6633.5	6746	6834.9	6965	6905.1	6891.8	7005.9	7023.1	6996.9	7021.3	6928.4	7033.4	7041.5
3.8725	4.2581	0	2.1697	4.2875	0	0	0	15.974	30.297	55.476	92.655	127.66	189.98	276	393.28	533.46	668.29	770.73	915.14	1082	1235.9	1427.3	1561.9	1615.4	1746.5	1962.7	2040.8	2149	2140.1	2420.4	2434.5	2540.9	2560.2	2645.9	2700.3	2795.4	2776.2	2919	2974.9	3048.6	3075	3093.9	3073.7	3188	3160.8	3215.5	3241.4	3260	3227.1
0	0	0.91795	23.935	8.3415	40.487	47.275	108.08	165.67	261.6	417.06	558.58	679.69	835.92	990.44	1118.6	1248.6	1390.2	1514.8	1681.2	1759.9	1889.3	1958.6	2053.2	2202.5	2262.3	2386	2437	2517.3	2579	2649.1	2682.8	2739.6	2769.2	2874	2871.1	2781.1	2888.3	2889.7	2939	2963.1	2968	3046.3	2932.3	2935.8	2933.5	3038.2	2953.3	2972.4	2892.5
2.2108	3.3735	10.196	5.9268	0	0	0	9.3083	23.415	66.167	124.68	167.48	261.05	358.97	480.99	585.49	841.15	822.82	910.28	1050	1194.2	1323.4	1421.8	1553.5	1723.3	1828.2	1978.7	1932.1	2125.7	2189.6	2200.6	2381.8	2461.2	2525.1	2700.4	2764.6	3398	3015.1	3137.9	3224.5	3327.3	3393.3	3458.8	3516.8	3595.4	3692.9	3551.9	3626.6	3661.3	3746.1
3.7543	4.6888	1.9198	0	0	0	20.848	54.9	149.26	250.75	353.01	459.22	604.17	892.01	992.58	1148.3	967	1044.3	1165.6	1294.3	1305.5	1392.9	1379.7	1467.5	1557.7	1547.7	1596.7	1608.9	1621.5	1651.8	1685.8	1727.4	1820.2	1898.1	1995.9	1833.5	1650.7	1918.2	1850.3	1917.2	1898.6	1838.8	1864	1857.8	1788.6	1786.9	1779.5	1800	1812.3	1815.7
0	30.677	0	71.549	74.61	0	44.035	37.999	27.9	16.475	18.161	11.57	25.46	86.524	181.31	251.6	285.02	431.84	470.03	614.01	740.15	896.34	1087.7	1238.9	1458	1533.9	1696.2	1838.5	1963.7	2167.1	2161.1	2307.1	2549.5	2613.7	2639	2966.3	2812.1	2885.6	2940.7	2947.1	3069.3	3144.6	3119.7	2971.8	3033.1	3046.1	3163.2	3288.5	3293.5	3410
0	4.027	0	0	2.8669	0	18.849	46.633	97.984	188.56	248.02	369.39	457.58	540.23	662.4	711.62	797.61	879.73	955.65	1021.6	1128	1236	1311.6	1397.4	1502.3	1585.2	1671.1	1721.5	1857.2	1922.5	2089.7	2139.3	2201.1	2261.7	2397.5	2449.2	2552	2644.5	2688.5	2868.5	2887	3106.3	3244.2	3363.8	3524.7	3645.8	3767.8	3761.2	3892.9	4027.7
0	0	0	0	109.03	397.42	591.59	839.94	912.43	1182.7	1172.8	1510.8	1506.5	1635	1736.7	1994	2212.6	2336.5	2524.1	2622.4	2719.3	2788.9	2901.9	2910.6	3051.1	3161.3	3199.7	3362.1	3410.3	3332	3349.9	3436.9	3586.9	3628.7	3618.7	3685.1	3757.1	3842.5	3919.3	3932.7	3949.5	3979.3	4071.7	4122	4153.8	4348.9	4259.3	4403.6	4318.9	4362.4
0	0	0	62.106	70.158	75.988	108.35	137.48	224.99	328.73	401.33	555.73	626.21	776.35	895.98	1002	1492.3	1305.2	1457.7	1551.3	1678.1	1713.6	1781.2	1921.2	1991.3	1985.1	2023.4	1982.5	2414.2	1991.8	2216.8	2227.4	2386.6	2311.4	2540.2	2478.4	2461.5	2523.9	2529.6	2547.1	2536.7	2658.1	2565.2	2596	2577.3	2608.3	2640.2	2528.2	2496.1	2415.7
0	0	0	39.364	66.52	34.938	101.4	118.95	193.62	323.54	417.62	565.99	711	849.93	1089.1	1238.9	1462.5	1636.8	1805.7	2015.3	2186.8	2336.9	2493	2649.3	2779	2982	3092.1	3315.4	3407.1	3585.1	3696.2	3915.2	4095.5	4137.8	4209.7	4234.2	4465.1	4422.2	4575.6	4760.8	4859.4	4978.4	5107.6	5227.8	5290.8	5328.1	5448.2	5284.9	5456.4	5457.8
9.4121	9.98	1.3708	0	0	2.321	10.526	35.797	46.602	96.093	158.28	187.93	252.2	366.39	453.4	584.32	672.35	759.56	931.06	1018.3	1185.3	1335.6	1475.4	1530.2	1093.3	1136.9	1097.1	1133.4	1173.8	1165.9	1186.5	1190.2	1197	1241.3	1194.4	1185.8	1219.8	1234.4	1222.6	1237.8	1240.2	1273.8	1263.1	1255.7	1258.9	1225.8	1242	1297.8	1250	1272.9
0	0	0	0	13.772	74.083	150.23	290.61	450.64	673.08	1018.6	1321	1647.6	1942.6	2368.8	2774.9	3162.3	3528.3	3875.4	4264.6	4626.1	4647.7	5052.1	5144.2	5266	5433.2	5673.9	5821.8	5955.3	6191	6311.2	6390.8	6469.2	6705.5	6865	6568	6776.9	6843.2	7131.6	7149.2	7248.4	6995.8	7002	7156.8	7168.4	7281.2	7373.8	7262.1	7319.5	7296.1
0	0	0	29.709	99.051	223.55	400.66	722.38	899.92	949.68	1582.5	1784.4	2200.2	2466.8	2701	2912.4	3249.9	3492.6	3751.6	4034.1	4154.7	4489.3	4433.6	4805.1	5029.2	5054.1	5159.5	5299.5	5313.6	5579.4	5765.2	5776.5	6003.7	6107.4	6320.9	6492.9	6689.9	6845.8	7067.8	7029.4	7476.5	7670.2	7782.1	7965.4	8297.4	8479.4	8689.7	8846.8	8969.1	9192
0	0	0	0	0	3.4099	54.211	154.55	234.73	354.54	490	666.99	754.01	884.02	1195.7	1184.3	1230.3	1345.2	1470.6	1535.9	1625.9	1691.4	1763.5	1822.9	1935	1915.2	2036.3	2072.5	2037.8	2148.5	2137.8	2174.3	2189.2	2266.3	2306	2253.5	2316.9	2341.6	2375.5	2388.8	2392.1	2436	2378.1	2384.3	2430.7	2420.1	2462.7	2417.4	2263.7	2403.6
0	0	0	7.2947	11.024	10.785	5.4817	6.4054	17.768	70.722	82.7	124.39	130.24	164.95	270.73	425.41	591.3	746.57	617.91	749.87	848.38	1104.4	1321.4	1480.8	1352.8	1497	1596.1	1964.8	2202.8	2136.3	2076.1	2253.6	2292.7	2589.3	3018.2	3005.9	2813.9	2697.8	2758.2	2861.5	2943.4	2828.2	2954.1	3090.7	3066.5	3156.7	3253.5	3187.3	3259.1	3367
0	0	17.759	28.697	13.837	0	0	0	18.928	75.467	139.87	170.06	212.6	314.71	461.42	632.71	789.08	875.39	1046.3	1230.4	1360.8	1572.7	1895.3	1843.3	2045.9	2065.3	2241.8	2418.8	2624.8	2646.1	2663.9	2798.4	2760.6	2859.2	3018.8	2974.8	3021.3	3014.3	3098.6	3179.8	3154.3	3220	3213.9	3244.3	3334.6	3296.5	3326	3374.2	3366.3	3398.9
0	30.149	32.166	17.433	0	0	0	0	25.032	40.399	84.822	80.101	141.14	133.62	257.7	309.18	374.98	386.65	396.8	420.02	465.03	492.47	581.15	581.33	636.86	741.97	772.6	844.52	928.17	965.34	1012.1	1073.1	1145.7	1130.5	1016.5	962.1	1029.8	1072.8	1111.1	1136.5	1137.5	1109.7	1101.8	1164.7	1139.3	1181.6	1158.3	1072.4	1084.5	1042.3
0.023069	0	0	0	0	0	37.803	78.142	132.56	241.22	395.38	673.57	816.89	929.59	1214.3	1412.4	1549.4	1700.5	1805.6	1894.5	1849	2211.4	2570.1	2672	2741.3	2290.9	2988.7	3102.3	3154.1	2799.7	3493.1	3508.1	3631.6	3943.9	3998.6	4105.9	4239.4	4419.6	4538.4	4739.6	4896.7	5129.4	5169.2	5339.3	5491.8	5668.2	5882.8	5963.5	6005.5	6138
0	34.302	30.77	0	8.3059	0	7.6079	47.777	31.459	0	10.019	0	0	0	0	0	0	0	17.535	37.013	100.47	163.92	176.17	230.06	281	336.48	382.61	431.17	520.83	592.42	683.19	794.9	872.52	931.08	925.28	1024.4	1056.5	1126	1177.3	1221.4	1328	1404.7	1465.1	1484.2	1532.3	1635.1	1581.4	1710.5	1733.4	1796.4
0	8.0023	0	3.0118	0	0	0	1.4164	2.0272	1.1841	0.43878	0	0	7.08	6.0581	36.286	67.097	117.51	137.87	177.84	229.84	288.33	301.51	340.27	397.05	446.34	487.57	475.76	526.35	571.45	623.15	653.39	665	730	748.01	764.82	791.61	832.56	855.26	887.26	944.39	974.28	1003.3	1061.3	1091.6	1181.1	1163	1223.2	1207.8	1251.2
0	0	0	41.923	83.073	107.75	159.79	151.18	178.31	202.65	179.6	166.84	169.56	241.1	297.49	352.24	406.92	486.82	561.56	707.88	812.66	949.25	1074.9	1219.5	1328.9	1504.3	1607.5	1706.5	1858.4	1961.2	2119.8	2289.2	2414.9	2588	2641	2840	3018.8	3205	3460.1	3565.2	3834	3962.4	4149.7	4219.3	4311.5	4442.8	4609.9	4741.6	4782.3	4987.2
0	0	0	0	66.965	81.299	79.831	179.45	312.71	447.72	630	839.84	988.42	1142.4	1459.6	1619.2	1739.2	1967.7	2247.4	2306.4	2479.5	2798.8	2914.7	2988.2	3090.3	3312.7	3450.7	3581.9	3726.8	3738.4	3898.9	4018.3	4047	4420.9	4525.1	4677.6	4708.1	5017.3	5165.8	5072.1	5269	5573.8	5653.3	5740.7	5813.7	5797.6	5921.4	6096.2	6324	6399.2
0	1.3475	7.2352	0	0	0	39.115	76.353	227.36	385.81	595.51	767.85	897.42	1195.8	1485.2	1846.7	2025.8	2244.9	2510.5	2804.2	3022.7	3251.6	3381.5	3568.9	3759.1	3881.1	4086.8	4413.1	4577	4532.8	4480.3	4718.6	4691.4	4815.3	4844.1	5024.6	5122.2	5185.5	5187.8	5262.4	5524.2	5291.6	5550.9	5588.5	5602.6	5635.6	5674.2	5781.9	5819	5731.6
8.3784	2.8524	0	0	0	0	14.57	46.771	122.63	210.2	359.39	398.74	495.46	621.5	729.42	835.78	1013.4	1129.1	1220.3	1362.4	1422.3	1560.1	1655.2	1788.7	1836.6	1950.4	2018.7	2108.7	2092.8	2185.2	2213.7	2300.4	2457.4	2511	2590.4	2572.6	2669	2803.4	2751.9	2925.7	2909.5	3005.7	2994.2	3078.9	3123.3	3185.8	3321.6	3375.6	3411.4	3470.5
0	0	0	1.6896	2.3503	4.9096	23.83	60.068	130.58	192.51	272.96	353.29	466.34	607.66	836.83	1001.2	1199.4	1346.4	1566.3	1994.9	1532.4	1681.3	1820	1871.5	2026	2227.6	2338.6	2481.8	2508.5	2633.7	2721.1	2859.4	2877.6	2925.2	3009.2	3004.5	3173.2	3180.2	3272.4	3382.2	3361.8	3592.1	3517	3705.2	3711.2	3786.5	3763.3	3680.8	3844.9	3793.9
0	12.603	3.3629	4.2164	5.702	0	0	6.4848	47.465	103.75	163.77	245	332.36	416.39	504.75	621.92	719.18	785.29	922.67	1033.6	1197	1296.5	1359.7	1483.9	1599.4	1643.7	1718.1	1758.6	1792.2	1874.9	1964.9	1956.3	2028.6	2026.6	2066.3	2111.1	2023.8	2080.1	2142.8	2119.4	2130.4	2118.2	2107.6	2140.2	2145.4	2084.4	2106.9	2102	2068.6	2081
0	0	17.277	50.077	40.899	63.268	116.23	132.42	189.51	306.94	460.7	558.68	701.62	838.46	961.91	1058.6	1192.9	1273.1	1392.6	1561.1	1662.4	1783.4	1852.5	1986.5	2138.2	2176.6	2311.1	2408.8	2467.4	2526.7	2689.4	2729.9	2805.3	2938.6	3077.8	3100.6	3194.4	3105.4	3138.3	3282.7	3281.4	3431.3	3466.3	3438	3493.5	3561.7	3581.1	3601.7	3561.7	3639.4
0	0	0	64.425	104.15	146.41	174.67	170.99	223.89	307.05	358.65	408.66	439.17	589.95	666.85	858.21	945.58	1101.7	1275.4	1423.6	1618.4	1769.3	1878.4	2062.4	2177.2	2410.8	2445.6	2647.8	2614.4	2822.5	2889.8	3036	3079.7	3140.5	3094.4	3205.2	3090.9	3121.8	3208.7	3965.2	3906.9	3976.2	4065.4	4099.7	4106.6	4240.7	4235.9	4169.9	4164.1	4115.1
1.8498	10.397	0	48.983	13.18	0	0	0	0	28.953	19.343	0	0	3.1365	28.422	96.912	223.95	251.65	335.98	452.48	547.34	681.79	857.71	968.81	1087.8	1213.9	1407	1516.4	2057.9	1739.1	1960.2	2038.6	2148.9	2268.8	2938.1	2487.1	2523.4	2662.6	2710.5	2799.7	2933.8	3011	3072.4	3078.6	3128.8	3251.7	3259.8	3268.2	3270.1	3316.2
0	0	0	0	0	11.202	17.276	52.659	101.48	206.72	288.09	369.6	472.28	607.42	760.8	918.53	1031.3	1192.5	1348.1	1617.6	1785.5	2032.8	2261.9	2438.1	2661.5	2928.4	3183.2	3486.8	3677.6	4067.2	4244.6	4705.5	4785.8	5274.7	5245	5672.1	6137.1	6437.7	6680.1	6745.9	7118.6	7251.9	7355.6	7403	7518.1	7897.9	7768.4	7793.7	7813.9	7786
0	0.5347	0	2.8969	6.7448	10.582	26.886	16.427	28.41	49.111	57.926	101.16	146.4	202.54	274.6	389.4	488.81	613.41	674.73	801.81	937.3	1046	1207.8	1257.5	1391.1	1187.8	1208.7	1235.7	1297.8	1332.1	1359.6	1397	1434.7	1476.8	1507.8	1485.4	1544	1560.8	1691.1	1700.6	1713.2	1781.4	1716.4	1904.5	1982.9	2021.5	2056.2	2034.4	1974.2	1969.4
7.771	16.873	0	11.085	0	0	0	0	0	0	0	0	8.4835	47.721	93.638	121.09	191.66	247.22	320.41	349.51	450.63	621.51	666.49	798.94	875.46	1005.6	1192.4	1272.3	1320.9	1525.6	1651.4	1724.5	1821	1989.6	1624.4	2055.4	2030.7	2124	2265.8	2290.3	2398.1	2451.9	2460.1	2490.1	2546	2594.9	2800.2	2794	2904	2955.4
0	4.9281	0	0	7.9733	0	10.665	32.542	77.595	138.94	219.7	313.17	354.94	446.65	520.64	590.07	664.68	699.4	753.26	815.61	903.39	972.49	927	1006.1	1074	1085.2	1127.1	1160.3	1170.7	1208	1217	1229.4	1230.1	1174.8	1171.2	1183.9	1230.4	1244.9	1242.2	1214.9	1234.6	1260.6	1244.4	1266.5	1268.4	1229.5	1242	1248.1	1190.6	1212.1
0	0	0	26.43	7.2038	19.763	9.7453	12.995	17.873	57.374	78.955	126.12	158.14	245.46	360.71	438.03	571.47	682.35	803.83	892.11	1034.2	1133.5	1200.7	1277.5	1338.9	1374.6	1457.1	1617.6	1655.5	1687.2	1850.3	1873.2	2025.3	2025.3	2091.3	2258.5	2178.2	2342.2	2401.3	2500.2	2517.8	2572.9	2688.8	2837	2866.9	2881.9	2994.9	2850.7	2969.3	2998.7
0	0	0	5.3598	7.3222	0.60787	34.103	67.149	148.9	237.87	344.18	429.02	498.61	725.25	814.8	1045.5	1197.5	1342.9	1151.4	1210	1589.2	1951.5	1881	2194.5	2499.1	2542.1	2704.8	3339.1	3190.3	3308.7	3516.4	3634.8	3668.8	3972.5	4147.6	4275.2	4466.1	4685.6	4909.9	4891.8	5341.8	5531.1	5518.5	6353.2	6100	5994.5	6418.8	6761.9	6663.1	6930
0	0	0	5.0163	11.775	19.325	26.081	76.641	125.08	227.76	329.97	444.18	584.45	743.82	919.2	1051.3	1182.6	1366.7	1531.2	1739.5	1722.7	1908.8	2070.1	2200.5	2331.8	2465	2597.2	2735.3	2784.2	2988.3	3134	3322.6	3363.6	3525.6	3707.4	3776.9	3979.8	4149.2	4058.3	4192.2	4203.5	4381.1	4551.3	4689	4847	4869.5	5016.8	4972	5127.3	5175.3
0	0	0	46.614	19.158	0	0	0	0	19.738	58.587	15.147	29.768	43.922	51.803	91.599	121.81	99.136	136.77	167.9	205.45	238.46	281.54	309.08	385.52	445.31	479.01	544.9	541.13	574.11	672.69	706	765.67	825.27	788.39	852.78	901.38	939.43	1029.9	1002.4	1013.7	1049.7	1080.2	1148.2	1190.6	1184.2	1205.1	1278	1254.6	1296.7
0	0	0	0	3.4944	0	20.064	66.328	126.52	234.86	383.03	552.87	702.31	790.99	973.35	1238.8	1319.1	1473	1492.1	1655.8	1892.3	2066	2184.1	2327.7	2168.9	2240.1	2434.1	2634.3	2720.4	2771	2875.3	3008.2	3102.4	3093.7	3132.9	3230.3	3290.5	3329.3	3378.1	3400.5	3526.4	3547.2	3570.6	3544.8	3665.7	3637.3	3665.6	3629.4	3675.9	3736.3
0	14.656	14.797	0	37.191	44.643	0	96.696	148.78	191.89	267.13	382.27	523.9	667.1	821.67	1048.8	1221.3	1410.6	1587	1795.8	2141.5	2326.9	2530.2	2796.6	2991.6	3238.8	3384	3515.6	3686.5	3859.2	4002.3	4173.9	4241.3	4245.7	4287	4359.9	4435.3	4414.8	4559.4	4562.7	4689.4	4685.8	4613.1	4635.1	4678.2	4728.4	4688.4	4739.1	4666.4	4606.7
6.6174	18.382	2.3758	0.99307	0	0	0	0	0	0	0	0	22.808	57.47	103.05	157.41	270.06	373.28	483.99	663.39	861.59	1104.4	1330.7	1593.4	1878.4	2109.6	2374.1	2595.1	2897.2	3078.5	3391.5	3594.1	3773.2	3919	4039.9	4162.6	4459.4	4585.2	4766.1	4846	5016.8	5044.9	5409.9	5376	5457.2	5436.1	5534.1	5605.7	5569.2	5652.8
0	0	0	0	15.833	107.89	267.48	456.27	765.33	1116.5	1475	1906.7	2307	2675.8	3009.6	3276.1	3630.6	3891	4130.6	4368	4456.9	4800.6	4994.1	5332.9	5527.3	5477.5	5657.2	5645.7	5792.4	5827.2	5955.8	5989.2	6030.9	6131	6192.7	6083.8	6139.6	6214	6325.5	6368.5	6404.8	6402	6430.4	6641.6	6932.5	7017.9	5832.2	5877.2	5901.4	5978.2
0	0	6.9524	22.752	3.2747	0	24.758	107.41	174.66	253.68	366.83	471.86	628.98	716.46	920.03	1306.8	1426.2	1846	1936	2487.2	2800	3041.2	3302.3	3380.3	3905.9	3890.3	4366.1	4886.6	4599.2	5268.6	5370	5594.3	5643.1	5734.3	5825.1	5634.6	5918.9	5932.1	6089.4	6205.5	6243.1	6285.1	6380.2	6436.5	6502.5	6534.1	6547.8	6381.5	6891.8	6827.2
0	8.8872	0	5.3248	0	0	26.028	47.362	92.482	215.44	264.36	397.49	538.28	683.1	845.06	1028.6	1220.3	1398.3	1561.1	1749.3	1942.9	2139.2	2179.9	2333.1	2568	2119	2690.3	2762.9	2823.2	2701.5	2717.5	2689.9	2781.2	3055.9	3149	3228.9	3283.5	3268.6	3493.6	3506.8	3614.3	3689.9	3821.4	3982.8	4092.4	4329.3	4387.7	4397.6	4467.5	4401.3
0.44674	2.5087	0	16.899	0	0	6.4687	23.965	0	46.829	52.677	23.682	108.1	137.2	149.07	202.39	244.3	287.34	313.41	342.2	401.95	434.29	465.14	505.48	572.02	630.44	666.95	684.16	691.66	712.77	821.91	832.85	875.63	890.58	825.58	910.25	907.71	921.41	937.99	946.53	960.02	941.08	947.23	910.85	893.28	883.95	887.75	871.45	803.23	828.72
0	0	0	10.615	67.983	0	0	6.6524	11	49.417	65.466	88.442	110.32	152.08	89.26	237.36	272.8	339.93	383.39	433.29	440.11	489.09	530.3	536.47	590.03	608.6	638.42	658.03	718.17	721.24	707.65	749.59	790.42	816.2	875.54	1000.6	1090.6	1105	1164.6	1179.2	1234.6	1278.5	1297.1	1313.4	1309.4	1316.4	1330.3	1340.4	1286.8	1324.4
0	0	0	31.233	54.677	33.227	33.43	68.356	82.077	111.34	138.43	175.91	211.41	255.87	320.14	370.09	431.82	518.09	582.94	645.31	793.61	869.21	961.63	1054.4	1182.3	1296.6	1396.1	1456.4	1509.8	1745	1844.5	1921.2	2066.8	2174.7	2248.7	2355.9	2560	2528.1	2917.5	3153.3	3372.3	3435	3720.3	3801.8	4032.7	4117.4	4282.8	4394.5	4575	4657.9
0	0	11.791	0	17.857	30.211	46.569	68.718	148.75	222.74	306.28	398.15	456.47	623.74	786.86	981.74	1152.6	1255.4	1558.2	1766.1	2032.8	2282	2207.9	2617.9	2643.5	2893.7	3035.2	3226.1	3527	3537.2	3404.1	3606.9	3638.6	3797.3	3987.6	3934.5	4099.7	4122.4	4102.1	4018.1	4354.7	4088.6	4282	4220.8	4092.1	4228.7	4247	4370.9	4364.7	4377.6
[truncated: 78 more columns]
