# Supplementary material for: Limits on information transduction through amplitude and frequency regulation of transcription factor activity
Source: eLife. 2015 May 18;4:e06559. doi: 10.7554/eLife.06559 (PMC4468373; doi:10.7554/eLife.06559)
Supplement: Supplementary file 1. — Raw single-cell time-trace data for HXK1 (15259 cells), SIP18 (21242 cells), pSIP18 mut A (18203 cells), pSIP18 mut B (17655 cells), 1× reporter diploid (21236 cells), and 2× reporter diploid (19222 cells). The data are also available from Dryad Digital Repository (Hansen and O'Shea, 2015). DOI: http://dx.doi.org/10.7554/eLife.06559.014 [file elife06559s001.zip › source_data/HXK1_FM7_786minINT_690nM.txt]

0	0	0	37.755	30.929	0	0	14.61	0	0	0	13.648	32.053	85.555	214.13	300.9	437.06	643.38	809.53	1051.5	1294	1427.4	1653.2	1894.1	1987.4	2187.5	2453.3	2578.2	2712.6	2844.8	3035	3146.7	3264.7	3402	3413.9	3518.3	3654.6	3667.6	3754.3	3804.9	3872.8	3921	3981.1	4058.1	3960.6	4119.5	4150.8	4200.7	4233	4233.1
0	0	6.5665	0	0	9.5004	19.821	17.917	80.964	78.385	160.3	225.02	348.46	501.84	700.01	843.8	1024.8	1201.3	1410.4	1681.3	1730.8	1779.5	1948.2	1989.8	2059.4	2272	2374.1	2454.5	2533.9	2632	2775.4	2891.5	2976.8	3040.3	3079.5	3209.3	3231.6	3264.1	3204.5	3193	3393.5	3339.4	3418.3	3305.4	3380.4	3567.5	3527.9	3615.5	3525.4	3468.9
0	0	8.6688	0	0	6.6232	4.0862	0.43444	0	0	16.06	8.2627	49.68	133.61	222.75	337.36	451.99	639.83	826.95	1026.4	1224.1	1478.2	1709.2	1925	2143.3	2314.9	2533.8	2687.7	2857.1	3009.8	3112.7	3209.1	3192.7	3668.5	3767.7	3821.6	4063.6	4132	4357.4	4474.4	4583.1	4601	4640.1	4771.1	4772.2	4822.2	5074.9	5020.2	5078.9	5063.3
0	0	0	62.137	178.22	250.17	347.78	393.68	464.51	560.48	810.8	998.15	1221.4	1543.7	1961.8	2183	2388.3	2609.2	2817.4	3120.7	3615.1	3944.3	4017.4	4389.8	4639.5	4646.9	5092	5348.4	5569.2	5725.5	5789	6045.4	5423.9	6322.4	6510.4	6677.8	6778.1	6846.3	7040.6	7048.8	7030.7	7226.9	7341.9	7217.4	7279.2	7339.8	7326.5	7259.1	7348.5	7421.3
0	1.2065	1.8313	6.3432	0.37192	6.0989	5.4673	48.289	22.678	50.75	76.631	116.42	188.11	203.52	285.84	304.68	281.01	266.65	333.93	429.2	423	501.57	552.19	598.25	620.57	670.68	764.01	961.38	1065	922.86	1065.5	1239.5	1420.3	1655.9	1825	1945.1	2145	2328.7	2635.2	2736.8	3008	3233.8	3478.4	3581.5	3796.3	3860.3	4070.2	4334.7	4341	4397.9
2.111	0.59993	0	0.84267	8.7594	5.9532	0	31.757	36.289	96.265	151.94	175.84	249.36	284.99	354.7	417.96	457.38	542.33	603.4	669.6	755.71	795.03	838.21	881.58	956.93	1287.1	1247.5	1255.1	1333.2	1540.1	1758.3	1595.7	1590.8	1666.6	2008.7	2048.4	1850.4	2139.7	2066.3	2879.8	2962.1	3065.7	3140	3138.4	3244.9	3316.7	3244.3	3305.2	3383.8	3298.4
0	0	0	0	62.563	97.818	90.697	137.05	188.5	247.26	326.4	421.73	555.58	720.5	849.18	1105	1441.1	1589	1930.4	2262.3	2317.5	2477.2	2947.5	3240.2	3563.9	3740.7	4058.4	4454.4	4720.3	5000.6	5107.7	5372.3	5567.8	5769.5	5769	6002.9	6099	5661	5607.5	5680.5	5856.3	5711.2	5753.6	5888.9	5804.6	5912.7	6127.9	6059.3	6168.6	6177.2
0	0	8.1127	9.474	6.9643	0	0	18.053	29.575	104.23	168.9	276.31	401.62	541.8	684.86	881.75	1111.5	1356.2	1493.1	1686.2	1915.4	2082.3	2331.7	2334.7	2462.6	2630.3	2752.2	2858.6	3012.8	3094.4	3118.6	3210.1	3280.8	3441.9	3507	3563.4	3722.1	3770.8	3900	3967	4093.4	4046.9	4192.7	4206.7	4274.2	4458.7	4436.5	4586.9	4562.5	4683.3
0	0	16.55	0	0	6.6169	30.618	63.89	124.29	197.52	302.06	387.49	519.95	697.48	974.97	1033	1179.4	1345	1528.6	1683.1	1830	2003.7	2261.6	2328.5	2414.3	2670.7	2767.9	2845.5	2970	3125.5	3061.4	3214.4	3359.6	3491	3577.7	3614.6	3606.9	3747	3784.3	3838.8	3938.1	3947.6	4071.9	4105.4	4160.2	4190.5	4284.6	4209.6	4275.5	4326
0	0	0	9.5333	2.0249	0.78147	7.1047	5.8588	31.296	64.168	117.45	161.21	246.42	376.94	509.3	637.92	816.64	978.42	1173.8	1342.4	1489	1617.1	1748.2	1980.7	2140.9	2329.9	2515.4	2674.1	2922	3081.8	3297.9	3340.1	3691.7	3816.2	4128.4	4252.5	4486.1	4702.9	4706.5	4901.4	5024.4	5330.5	5496.8	5685.6	5708.8	5841.2	5979.3	6052.8	6201.9	6303
22.831	57.292	0	0	0	0	0.37271	0	50.307	93.744	154.31	232.53	333.33	449.64	583.03	703.61	886.48	1017.7	1178.6	1266.8	1371.2	1468.8	1605	1723.6	1797.8	1862.8	1979.3	2032.1	2212	2188.9	2279.7	2287	2418.7	2428.1	2470	2444.1	2517.9	2515.7	2530.8	2548.9	2605.1	2590.7	2619.9	2644	2629.2	2607.1	2651.4	2676.4	2655	2648.1
0	5.6331	0	7.0692	11.168	0.093653	8.8324	15.588	57.565	143.57	202.5	290.59	385.28	512.77	638.81	764.7	865.85	1055.9	1193	1399.8	1452.2	1682.6	1685	1777.3	1815.5	2014.9	2062.4	2154.9	2237.6	2178	2267.6	2304.4	2381.8	2534.6	2474.3	2528.9	2577	2594	2585.8	2683.5	2707.5	2677.2	2719.2	2754.7	2762.8	2825.6	2791.8	2800	2808.3	2847.6
0	0	0	29.86	133.12	33.22	62.278	32.942	84.216	117.43	177.48	267.74	361.69	542.88	738.56	1006.9	1287.6	1575.9	1729.3	2127.7	2471.7	2643.9	2892.9	3243.7	3594.5	3887.9	4113.4	4372.6	4509.4	4966.6	4953.5	5245.6	5447.7	5596.7	5902.8	6027.5	6288.9	6421.7	6520	6450.1	6337.1	6476.7	6625	6507	6826.3	6707.8	6836.9	6911.4	6986.8	7095.9
0	5.4381	1.2552	16.126	0	0	33.675	96.619	213.29	316.81	524.29	802.17	1063.8	1280.5	1562.7	1912.8	2266.2	2614.3	2767.4	3015.7	3409.5	3822.1	4016.5	4297.5	4213.1	4523.7	4744.9	4761.4	4919.6	5040.3	5459.3	5126.2	5377.2	5314.5	4897.5	4886.5	5436.7	5074.3	5351	5293.1	5639.3	5737.3	5928.3	5765	5899.8	6045.8	5937.8	5991.6	6062.7	6132
0	0.95658	0	0	10.152	6.9855	16.601	32.526	83.298	135.95	185.77	266.26	228.6	464.65	413.35	739.64	822.05	933.78	1149.2	1370.6	1641.7	1757.3	2149.2	2391.3	2696.3	2874.5	3249	2780.2	3020.5	3858.1	4143.3	3704.8	3803.8	4023.9	5023.7	5269.4	5367.8	5664	5967.5	6150.8	6209.8	6418.2	6517.4	6696.6	6759.8	6585.2	6575.5	6642.1	6639.9	6803
0	0	0	0	8.9842	15.313	67.921	190.51	304.06	446.07	618.22	907.33	1124.5	1468.5	1695.7	1962.3	2369.5	2521.7	2933.2	3315.9	3382.7	3623.8	3801.3	3964.7	4326.2	4296.3	4530.5	4895.5	5012.1	5080.8	5211.6	5491.7	5776.7	5771	5973.4	6368.3	6604.4	6438.9	7008.5	6737.3	7056.2	6728.3	7004.1	7404.2	7226.1	7272.1	7726.1	7417.7	7374.6	7386.3
0	19.841	0.76471	16.449	0	0	8.5743	35.43	99.447	187.23	316.18	445.31	671.51	938.15	1199.2	1562.8	1774.4	2105.2	2532.1	3012.5	3328.7	3601.7	3912	4221.3	4848	5125.8	5212.5	5522.4	5759.7	6330.9	6705.9	6636.2	6793.4	7206.4	7737.8	7804.6	7870.8	8108.8	8430.2	8697	8966.3	8685.2	9031.7	9057.2	9205.7	9524.1	9533	9733.7	9741.9	9916.4
0	0	0	1.4594	4.6352	6.5101	16.377	28.165	62.67	57.636	99.422	105.01	158.65	209.04	277.28	336.25	447.84	506.36	609.07	650.34	720.6	782.54	831.36	881.85	906.08	933.09	966.55	1036.2	1029.5	1044	1092.5	1135.8	1184	1207.1	1190.1	1209.2	1230.7	1268.5	1285.7	1257.8	1290.9	1305.2	1312	1337.6	1404.4	1403.1	1435.9	1421.4	1450.5	1432.5
0	0	0	0	35.061	1.2703	25.303	29.831	53.995	56.806	47.707	103.97	166.32	306.88	496.72	647.82	823.17	986.47	1137	1389.5	1558.2	1598.5	1736	1915.6	2017.1	2151.3	2446.3	2700.9	2900.7	3072.7	3382.7	3590.5	3884.4	4053.2	4211.1	4400.4	4626.7	4645.1	4897.7	4969.4	5210.9	5166.7	5280.3	5408.4	5546.2	5704.6	5651.6	5749.6	5631.6	5599.8
0	0	21.696	55.509	19.243	4.9561	34.299	104.87	186.47	319.97	385.63	500.41	621.37	792.41	893.89	956.81	1089.9	1188.9	1228	1323.9	1364.2	1321	1519.7	1576.1	1557.5	1644.9	1684.3	1692.4	1750.3	1874.8	1785.9	1816.3	1867	1895.8	1939.9	1918.8	1907.5	1933.6	1950.3	1954	1923.1	1986.4	1993.9	2000.1	2011.1	2008.1	2016.6	2038.8	2064	1971.6
0	0	0	92.316	41.949	90.879	157.37	239.31	404.44	629.73	802.79	1015.2	1282.2	1522.4	1880.3	2007.5	2398	2744.2	3196.7	3434.6	3731.6	4027	4206.4	4574.8	4697.4	4986.9	5257.2	5421.4	5737	5853.5	6335.4	6576.8	7032.9	6960.9	7235.1	7254.8	7786.4	7795.7	8122.9	8193.3	8444.7	8695.5	8692	8982.1	9124.2	9446.6	9489.2	9529.5	9712	9775
0	0.02454	0	0	0	10.806	19.593	76.63	162.54	266.24	416.15	585.46	800.74	1024.2	1264.3	1552.6	1801.7	2037.5	2369.9	2558	2880.9	3112.8	3378.6	3594.9	3796.9	4030	4299.7	4528.4	4685.6	4946.9	4963.8	5282.7	5530.7	5560.9	5842.5	5837.3	5899.4	6082.2	6260.1	6364	6581.4	6532.5	6537	6656.3	6683	6779.6	6567.2	6592.2	6572.9	6649.5
0	7.7852	0	0	0	0	8.8864	4.9974	14.15	14.219	22.497	29.001	20.453	35.851	46.112	54.576	75.552	101.26	156.13	227.83	316.86	403.65	502.59	603.62	697.06	862.57	966.2	1094.4	1218.5	1335.8	1414.3	1534.3	1606	1728.6	1778	1879.8	2034.4	2115.5	2182.2	2249.6	2381.3	2475.2	2563.7	2602.4	2745.5	2800.9	2863.3	2946.4	2958.3	3010.8
3.7562	23.341	0	14.38	0	0	0	9.8217	47.471	100.45	186.4	294.99	328.87	452.82	548.38	650.85	810.22	803.14	896.19	962.23	1002.4	1220.3	1186.1	1265	1344.3	1404.7	1493.5	1764.8	1624.5	1669.7	1686.8	1796.7	1626.6	1595.9	1602.5	1646.5	1701.9	1766.2	1820.1	1865.9	1908.9	1939	1991	2029.5	2106.4	2099	2145.8	2150.9	2246	2306.3
0	0	2.8612	11.702	0	0	8.5719	4.7799	2.8186	5.4672	13.092	9.7768	12.364	13.11	14.645	32.751	48.7	67.277	84.947	93.02	115.02	136.39	157.09	187.9	199.23	241.67	292.32	346.11	409.35	467.05	544.24	602.22	686.67	755.52	822.83	911.68	976.16	1043.8	1146.5	1211.3	1300.1	1447.5	1685.4	1721.6	1715.6	1781.8	1738.6	1812.1	1814.2	1822.7
14.941	48.547	5.5171	51.378	0	0	0	52.975	178.02	332.04	505.33	706.89	946.84	1196	1419.2	1665.4	1916.9	2088.8	2367.7	2564.1	2689.8	2922.5	3070.8	3299.6	3333.2	3623.9	3801.9	3859.4	4054.4	4112.1	4296.6	4513.9	4622.2	5370.6	4875	5073.6	5124.9	5259.3	5969.7	5548.3	5764.9	5906.3	5896.3	6042	6134.8	6161.5	6233.6	6263.6	6190.5	6257.6
0	0	33.375	0	17.095	0	64.097	47.004	86.454	0	68.934	238.44	123.68	169.88	313.06	330.38	436.76	548.11	484.39	752.04	740.11	871.25	1082.6	1187.3	1288.6	1406.7	1540.7	1728.3	1844.3	1957.5	2091.4	2235.4	2222.2	2470	2623.3	2623.7	2852.4	2800	3264.2	3364.1	3320.2	3464.9	3352.9	3507.7	3521.4	3374.7	3378.8	3459.1	3513.4	3610.6
0	0	0	6.8503	41.424	109.47	154.14	254.77	348.39	485.95	621.52	799.76	1033.5	1199.9	1442.8	1735.3	2004.9	2227.3	2475.6	2886.8	3118	3283.4	2973.4	3302.4	4073.5	4333.5	4658.5	4931.7	5302.1	5391.8	5423.1	5343.2	5549.3	5634.2	5635.3	5656.6	5890.5	6026.1	6446.2	6720.9	7028.3	7161.3	7344.2	7590.1	7780.9	8150.7	8325.1	8455.6	8650	8824.5
6.8534	26.692	0	0	0	0	74.458	97.565	64.934	38.108	131.88	211.9	172.55	284.2	337.65	386.28	415.86	615.96	722.17	932.23	1062	1028.3	1073.8	1139	1329.3	1676.3	1799.6	1796.5	2074.6	1994.3	2093.4	1978.2	2047.9	2143.1	2324.7	2412.4	2473.1	2531.1	2951	2990.1	3098.9	3018.6	3166	3278	3251.9	3359.1	3481.7	3332.1	3416.9	3319.7
0	9.6935	1.5561	6.8101	0	1.0838	0	0	0.69689	0	2.308	23.75	46.809	56.778	86.199	115.67	156.69	200.5	232.38	253.63	277.37	292.59	321.76	366.22	404.27	433.54	491.51	498.84	562.75	544.7	591.41	572.56	655.43	714.74	729.73	730.32	795.34	810.58	851.74	908.87	921.19	983.64	940.41	977.49	1023.2	999.94	1093.1	1056.9	1086.3	1105.8
0	0	0	1.0208	8.3061	4.4814	8.9999	9.2945	47.599	61.738	95.266	121.19	181.37	266.92	364.97	503.51	601.11	775.31	963.2	1119.3	1322.7	1479.7	915.69	1079.9	1244.1	1393.3	1595.1	1752.5	1850.9	2029.9	2274.4	2494.6	2631.6	2708.4	2917.6	2916.5	3075.3	3261.3	3355.3	3405.6	3539.6	3573.7	3749.2	3827.3	3887.1	3964.6	3998.6	4029.6	4084.1	4080.6
0	0	0	0	0	29.019	88.861	164.8	267.81	379.08	496.96	629.27	766.87	906.13	1022.8	1141.7	1289.9	1418.8	1597	1750	1869.5	2001.4	2135.6	2275.9	2398	2515.7	2665.8	2780.7	2868.6	2908.4	2987.6	3088.5	3143.6	3233.9	3286.4	3349.6	3247.7	3357.7	3392.3	3408.4	3436.3	3420.1	3447.4	3523.2	3428.2	3475.1	3479.8	3539.5	3390.4	3383.6
0	5.5641	14.202	32.543	22.346	4.3888	0	5.8128	0	0	0	1.7521	19.739	150.19	256.6	346.59	424.63	551.18	776.01	1031.6	1177.3	1391.2	1635.5	1876.3	2043.8	2352.2	2581.5	2886.8	3250.6	3337.7	3629.5	4195	4063.1	3677	3890	4143.2	4191.9	4906.3	5370.4	5556	5031.5	5964.1	5305.4	5306.7	6118.6	6233.3	6332.6	6440	6561	6604.5
0	0	0	0	0	0.88274	21.241	29.946	51.686	72.613	88.441	75.066	124.33	176.22	253.77	339.94	496.49	600.12	740.59	894.25	1015.4	1181.2	1341.2	1502.7	1628.8	1817.3	1922	2021.1	2172.5	2299.5	2389.4	2480	2599.6	2695.3	2760.3	2883.8	2856.7	2841.8	2901.2	2926.3	3026.2	3094	3118.5	3152.1	3217.6	3258.2	3294.9	3324.3	3317	3264.8
0	0	0	2.6296	15.905	18.13	52.333	94.122	205.67	275.82	399.4	516.73	669.04	869.12	1053.1	1233.4	1529.7	1646.1	1860	2019.7	2137.2	2332.3	2444.5	2485.2	2680.2	2701.5	2809.8	2922.6	3056.3	2991.2	3038.7	3027.1	3184.5	3145.9	3130.3	3132.3	3173.9	3242.4	3186.6	3311	3284.4	3322.2	3323.1	3353.1	3382.3	3338.7	3409.6	3472.5	3544.5	3476.4
0	0	0	63.764	46.224	0	0	0	4.428	87.828	41.095	85.729	105.03	130.27	223.42	373.72	216.42	541.84	632.74	529.21	588.87	505.79	544.47	619.77	952.12	1041.7	829.09	870.89	939.55	1255.7	1324.7	1031	1110.5	1173.7	1357.9	1379	1226.1	1267.7	1400.1	1454.1	1462	1518.2	1632.9	1698.9	1862.4	1864.5	1869.2	2081	2145.5	2087.9
5.2058	5.8644	0	3.8362	0	0.60721	0.52734	21.916	54.652	98.926	179.97	225.66	305.95	531.56	716.35	972.27	1153.6	1399.6	1691.2	1833.7	2165.3	2347.7	2614.9	2906.5	3070.1	3203.5	3352.2	3584.5	3782.1	4032.8	4187.7	4146.3	4590.5	4724.3	5156.5	4920.9	5388	5795.4	5890.8	6001.9	6010.3	5939.3	6111.5	5934.9	5973.7	5954.6	5965.8	6159.1	6107.2	5755.2
0	0	0	0	39.383	50.564	119	199.23	275.69	419.12	537.71	690.9	847.96	1072.4	1220.5	1398.5	1633.7	1774.5	1962.1	2167.9	2266.4	2478.9	2623.5	2811.6	2926.7	3054.6	3192.7	3322	3479.7	3588.2	3714.4	3868.7	4038.2	4120.3	4338.1	4354.3	4381.1	4341.6	4551.3	4585.4	4721.5	4692	4778.9	4808	4969.3	5133.8	5140	5173.9	5158.8	5097.8
0	0	0.87709	0.21374	6.7796	2.5151	4.6499	11.416	48.05	78.885	128.8	176.73	258.63	315.62	459.94	568.4	560.9	766.99	928.47	997.99	1109.4	1179.6	1340.3	1400.9	1440.8	1518.4	1703.2	1820.9	1819.7	2020.3	2035.1	2122	2157	2185.6	2166.1	2052.3	2071	2104.4	2173.1	2132.3	2201.4	2238.7	2248.5	2243.1	2259.5	2282.9	2320.2	2324.5	2337.4	2395.4
0	0	0	0	151.26	429.13	471.03	642.66	482.95	509.84	567.37	690	692.73	948.64	887.6	1023.7	1087.1	1236.8	1284.5	1432	1476.7	1572.1	1740.5	1828.9	1988.5	2076.2	2188.6	2381.2	2139	2062.6	2177.9	2307.8	2377.5	2166.8	2245.5	2250.9	2330.9	2203.4	2269	2211.1	2199.5	2222.1	2377.8	2410.8	2494.8	2361	2497.3	2632	2611.1	2505.3
0	19.995	0.2343	0	0	0	38.915	97.457	246.4	330.32	521.3	794.74	1024	1181.9	1458.5	1773	2118.3	2429.2	2721.2	3091.5	3422.9	3871.8	4187.7	4493.5	4863.7	4867	5565.3	5874.7	6204.2	6659.1	6666.9	7176.5	7366.9	7618.1	7776.2	7917.2	8062.5	8369.4	8500.9	8904.1	9185.4	9406.8	9311.9	9654.5	9860.6	10082	10567	10728	10985	10973
0	10.317	0	12.318	3.2919	0	0	0	8.7465	0	0	0	10.607	43.267	101.64	180.21	245.23	324.32	446.32	503.1	597.78	662.73	818.47	933.26	998.72	1114.7	1202.2	1356.8	1491	1597.4	1698.9	1735.4	1777.6	1896.4	1961.2	2011.4	2124.7	2177.6	2245.6	2327.5	2500.8	2447.4	2529.2	2573.3	2685.6	2679.3	2754.4	2724.1	2785.7	2847.4
0	0	0	61.046	102.48	131.58	147.43	220.07	302.76	389.3	601.88	817.24	1104.9	1350	1633.8	1972	2436.8	2779.5	3200.1	3693.5	4027.5	4519	5004.5	5408.3	5727.9	6027.3	6477.1	6639.2	6950	7083.2	7123.5	7506.8	7753.2	7828.7	8210.6	8550.9	8654	9119.3	9189.4	9444.6	9689.3	9645.5	9737.9	10020	10087	10440	10340	10308	10350	10334
0	5.0083	3.2922	17.878	5.4659	0	4.1492	2.4624	24.97	0.01434	14.562	18.917	48.144	77.878	139.99	202.62	282.07	356.41	454.99	533.88	589.51	703.94	739.54	882.12	913.95	954.46	1036.8	1117.2	1122	1166.2	1136.4	1236.1	1253.9	1296.4	1340.6	1373.1	1408.6	1405.9	1425.3	1465.1	1475.1	1525	1529.9	1564.7	1590.7	1564.9	1547.4	1616	1600.3	1608.7
23.054	20.407	0	12.83	0	0	0	0	0	0	0	0	22.117	60.366	103.31	205.93	279.77	314.8	443.47	566.07	691.31	764.77	912.74	1006.2	1110.1	1236.9	1349	1410.8	1502.2	1874.1	1932.5	2030.5	2104	2275.2	2349.8	2290.5	2582.8	2637.1	2486.9	2794.2	2745.3	2849.9	2898.4	3072.7	3250	3065.5	3138.6	3177.7	3179.4	3242.3
0	0	0	26.052	35.387	0	31.949	66.088	146.22	288.66	293.22	387.2	515.27	627.9	688.17	792.84	890.13	942.03	1029	1188.8	1192.7	1290.5	1384.5	1245.1	1678.8	1763.7	1785.3	1896.1	1965.9	2073.2	2101.4	2186.4	2253.9	2359.7	2383.3	2421.7	2459.6	2440.9	2521.5	2511.3	2528.7	2598.4	2611.8	2704.5	2646.1	2643.3	2626.1	2662.3	2706.4	2691.5
5.3416	4.9195	0	0	0	0	8.4804	4.0101	16.181	13.24	28.593	38.772	51.304	86.363	145.17	245.41	335.38	491.5	544.79	674.04	801.54	916.34	1070.2	1247.8	1301.4	1339	1383.6	1397	1519.7	1629.8	1717	1825.1	1892.5	2011.7	2073	2191.7	2241.8	2299.1	2398.2	2477.6	2565.9	2653.4	2758.1	2813.7	2845.9	2961.9	2995.1	3021.5	3112.2	3119.6
0	0	0	0.33428	108.79	148.14	161.26	243.23	306.02	448.15	546.13	626.15	842.84	1126.9	1163.2	1323	1575.7	1700.8	1938.3	2212.8	2298.5	2397.6	2751.9	3067.7	3305.9	3395.9	3754.7	3844.3	3976.7	4182.2	4322.6	4550.3	4631.3	4544.9	4829.1	4879.2	4944.6	5118.7	5272	5043.7	5132.7	5121.4	5143.8	5179.7	5269.6	5249.2	5500.6	5262.8	5225.7	4688.3
0	0	0	0	0	16.265	44.345	115.84	197.7	331.09	366.41	432.62	562.93	789.91	919.71	1100.1	1140.8	1280.8	1405.4	1473	1648.7	1688.9	1843.8	1922	1997.6	2054.9	2216.1	2269.5	2327.8	2389.3	2452.6	2591.4	2678.7	2701.3	2823	2843	2942	3062	3093.9	3168.2	3193.4	3192.9	3222.8	3326.2	3351.3	3377.9	3432.2	3425.7	3437.6	3474.7
0	0	2.5836	19.547	3.0644	0	26.686	85.886	154.24	207.3	245.23	325.26	377.55	474.76	598.54	727.35	838.68	981.18	1059.9	1791.2	1311.4	1466.2	1557.5	1766.3	1862.9	1959.7	2171.1	2195.6	2324.3	2392.9	3211.6	2600.8	2556.2	2704.6	2816.9	3052.2	3038.1	3263.1	3470.6	3510.8	3609.5	3701.2	3861.1	4001.5	4273.2	4406.5	4461.9	4489.9	4564.4	4721.4
1.3078	0	0.32031	0	0	6.8095	4.9162	19.279	69.994	125.65	195	292.92	397.97	578.51	766.55	975.9	1140	1342	1542.6	1725.3	1887.3	2088.4	2201.2	2464.7	2633.6	2752.5	3070.1	3107.6	3304	3424.5	3617.4	3693.8	3918.3	3900.1	4167.7	4277.8	4533.8	4739.3	4791.4	5024.4	5167.3	5302	5595.8	5759.2	5895	6066.6	6553.9	6713	6688	6512.4
0	0	0	0	0	0	44.175	127.64	270.5	415.01	585.99	781.82	1044.8	1257.1	1538.3	1834.2	2065.3	2274.8	2534	2696.7	2973.7	3221.6	3610.5	3838.1	4113.6	4246.7	4553.6	4666.8	5019.9	5374.2	5587.1	6008.1	6198.6	6379.8	6333	6269.4	6363.5	6524	6594.4	6635.9	6678.3	7040.9	7087.8	7184.2	7209.6	7303.7	7494.8	7381.4	7533	7539.4
0	0	0	28.585	34.547	0	0	16.876	56.036	131.43	104.61	167.38	255.06	349.76	567.04	644.19	731.74	945.76	1062.2	1334.6	1499.7	1510.2	1603.2	1726	2034.9	2175	2208.8	2315	2451.7	2749.6	3093.6	2796.4	2923	3107.7	3378.4	3587.1	3635.3	3671.4	3782.6	4028.7	4087.6	4255.5	4147.2	4239.6	4379	4431.3	4575	4665.6	4771	4803.5
2.8856	18.885	0	0	0	0	23.541	51.861	101.97	225	365.14	562.27	776.02	1036.4	1309.6	1366	1893.8	2126.2	1922.7	2598.6	3067.3	3356	3635.1	3999.4	4059	4396.8	4581.8	4773	5097.4	5190.1	5545.1	5573.4	5681	5795.8	6121.2	6251	6444.9	6591.1	6779	6364.5	7081	7231	6676.5	7645.7	7719.8	8048.5	8200.7	8165.6	8370.1	8403.1
0	0	1.9667	5.2753	16.861	59.444	91.876	75.365	110.68	97.955	127.9	122.29	183.41	330.26	453.1	670.87	845.07	1131.8	1428.3	1782.4	2532.8	2447	2729.1	2978.8	3161.5	3567.1	3827.6	4115.3	4442.6	4638.7	4651	4826	5044.7	5296.5	5386.5	5461.5	5615	5639.1	5921.4	6089.3	6275.2	6509.2	6514.8	6580.1	6503.6	6652.7	6684.8	6754.4	6834	6609.9
0	0	0	0	0	9.3277	54.572	124.89	230.78	372.01	518.12	670.88	896.32	1108.8	1284.8	1502.4	1697.3	1918.5	2084.8	2215.8	2238	2304.3	2825.8	2870.4	2990.8	3111.4	3316.8	3346.6	3456.7	3608.1	3640.9	3663.6	3707	3755.9	3815.9	3803.2	3773.8	3716.9	3594.4	3551.8	3524	3481.3	3447.8	3412.4	3375.9	3337.6	3393	3355.3	3285.5	3184.1
0	0	66.506	76.736	43.315	2.7231	0	24.153	14.232	11.29	16.038	0	0	0	0	11.654	29.904	74.738	119.08	196.07	241.28	297.36	344.5	431.52	490.21	610.42	670.4	742.62	792.26	890.33	875.8	995.33	1037.2	1109.6	1141.3	1170.1	1283.3	1309.1	1385.6	1406.4	1510.2	1551.9	1571	1637	1623.9	1649.8	1612.3	1701.6	1732.1	1742
1.3624	0	7.3232	3.188	0.075799	0	0	37.116	72.696	110.11	167.22	241.58	344.53	485.68	610.6	803.89	990.14	1146.7	1362	1647.8	1797.1	1899.8	2103.4	2263.2	2391.8	2600.7	2717.6	3014.4	3182.6	3235.6	3606.8	3615.2	3778.5	4000.9	4071.5	4166.4	4208.2	4445.3	4594.2	4711.9	4931	5126.2	5255.7	5318.8	5238.3	5430	5569.3	5649.3	5820.5	5663.2
0	0	0	0	0	0	48.929	68.388	107.96	161.98	210.28	270.01	389.68	528.76	665.72	776.69	920.54	1075.3	1268.9	1466.8	1652.3	1787.5	1947	2112	2255.2	2395.5	2575.5	2775.6	2880.9	2974.3	3092.1	3160.6	3255.2	3306.6	3342.4	3437	3502.8	3511.7	3646.5	3677.2	3657.5	3737.6	3644.1	3692.6	3704.4	3755.2	3810.2	3841.1	3860.2	3826.1
0	3.8116	0	10.047	8.4876	0	0.97847	0.46054	13.537	0.77745	10.275	0	0	0	0	0	0	0	16.689	24.373	56.626	118.64	158.61	242.23	326.03	404.3	521.74	627.06	767.51	864.82	1009.7	1086.5	1245.8	1379.4	1514	1588.8	1981.2	2073.9	2181	2118.8	2328	2290.4	2313.2	2592.5	2691	2737.7	2601.1	2693.1	2717.7	2592.2
0	0	2.666	5.8473	0	1.6695	31.072	71.029	154.71	265.18	387.2	512.97	637.48	820.77	955	1097.9	1262.6	1404.6	1593.7	1678.2	1821.2	1922	2011	2124	2148.9	2201.3	2327.6	2412.5	2440.6	2491.2	2567.3	2738.9	2811.5	2829.9	2942.5	2973.5	2984.2	3034	3124	3219.9	3259.3	3357.4	3383.1	3461.8	3509.7	3553.9	3620.2	3692.7	3665.2	3705
10.097	44.436	24.307	58.103	45.9	0	0	150.56	190.36	286.56	345.45	366.95	179.96	558.17	610.22	622.54	706.83	799.11	928.98	1028.4	1234.7	1326.4	1510.2	1647.6	1815.8	2026.6	2197.1	2457.1	2610.4	2986.2	3038.2	3091.2	3433.7	3452.6	3523.3	3676.5	3871.3	3934.8	4033.4	4462.6	4648.5	4672	4625.1	4548.1	4866.6	4990	4888.2	4783	5023.3	4731.5
0	0	0	16.999	0	27.221	0	29.803	100.53	175.85	259.25	327.39	453.21	582.95	822.38	997.87	1179.3	1394.4	1543.4	1674.6	1767.7	1906.7	2008.5	2148.3	2251.9	2389.9	2477.2	2642.5	2812.2	2882.8	2837.5	2942.1	2955.1	3083.8	3011.2	2983.2	3068.6	3032.5	2884.1	3040.8	3032.1	3246.8	3310.8	3350.1	3470.5	3484.2	3310.8	3423.3	3379.6	3499.9
4.3876	0	0	0	3.7168	11.836	2.7324	22.427	24.007	57.678	76.751	108.75	178.42	221.24	365.25	478.32	592.92	680.42	843.16	1107.6	1147.4	1318.2	1517.7	1487.9	1641.8	1630.2	1886.2	1960.1	2042.5	2195.8	2319.5	2414	2421.3	2560	2527.8	2600.2	2726.8	2899.7	3022.9	3139.8	3322.4	3506.4	3500.9	3054.8	2970.2	2982.5	3103.9	3166.8	3245	3140.9
0	0	0	0	33.011	106.11	97.337	138.91	174.83	281.53	372.09	547.45	522.05	674.05	768.6	941.46	1128.8	1271.8	1521	1656.2	1813.9	2098.4	2175	2464.7	2656.6	2745.7	2970.9	2988	3175.5	3336.9	3473.1	3694.5	3810.7	3784.7	3947.2	3918.8	4039.7	3985.4	3962.4	4054	4111.8	4071.2	4026.2	4010.1	4083	4082	4128.2	4112.9	4152.7	4142
14.497	15.465	0.3109	2.1231	0	0	0	3.3265	39.082	80.313	150.85	228.37	339.12	499.57	666.57	818.47	1016.7	1199.9	1469.4	1644.6	1803.7	1995.2	2078.3	2430.5	2502.1	2730.4	2944.5	3063.7	3182.4	3324.5	3642.4	3779.4	4113	4258.3	4407.8	4540.9	4611.6	4797	4969.8	5009.6	5149.9	5270.9	5348	5370	5557.5	5712.5	5760.2	5699.7	5929.4	5984.1
0	0	0	11.201	5.8969	39.373	94.714	157.71	345.74	493.3	476	624.04	757.05	934.18	1125.8	1284.1	1383.6	1563.8	1787.9	1907.2	2107.5	2257.3	2362.7	2540.2	2642.4	2802.6	2771.2	2943.3	2962.9	3029.8	2998.7	3228.3	3227.8	3317.2	3273.3	3246.6	3360.3	3439.9	3700.1	3615.3	3562.3	3662.1	3761.5	3778.2	3895.6	3996.7	4017.4	3953.1	3976	4063.2
0	0	0	142.75	0	0	0	6.0351	127.96	92.884	189.32	271.97	397.77	589.24	760.96	942.3	1175.5	1456.8	1574.5	1886	2238.9	2282.7	2850	3123.6	3291.2	3526.5	3805.7	4069.3	4339.1	4569.6	4820.5	5093.7	5319.9	5655.2	5671	6664.1	5901.2	5937.7	6020.3	6205.8	6367.7	6377.8	6470.7	6363.4	6453.9	6608.9	6590.8	6732.2	6749.6	6802.1
0	0	0	13.027	0	0	15.319	47.103	114.17	152.21	234.49	295.28	403.71	488.64	644.69	744.65	884.83	982.4	1114.4	1290.6	1400.3	1548.7	1685.6	1757.1	1868.2	1972	2271.1	2410.7	2478.1	2560.6	2749.2	2985	2958.2	2968.4	3042.8	3060.5	3366.5	3431.2	3558.1	3643	3902.4	4087.9	4289.8	4659.1	5077.3	5266.2	5419.9	5550.4	5549.2	5629.5
0	0	0	35.35	66.251	98.719	141.43	209.16	283.71	373.17	467.51	581.53	740.33	871.8	994.78	1200.9	1356.5	1546.2	1762.8	1905.8	2091.8	2260.6	2376.9	2637.3	2747.4	2877.6	3025.8	3256.7	3284.2	3420.7	3442.9	3552.1	3611.1	3702	3688.4	3752.5	3858	3910.1	3923.2	3926.7	3968.8	4030.1	3959.4	4061	4104.9	4109.2	4039.1	4117.3	4157.5	4072.8
0	0	0	0	6.8818	13.721	42.773	36.594	55.638	74.758	101.44	123.51	156.86	231.37	284.59	339.87	374.67	460.27	503.86	651.97	697	779.72	859.65	982.29	1082.2	1205.6	1296.1	1320.9	1410.5	1532.2	1651.6	1684	1737.8	1704.1	1946.7	1953	1838.3	1971.4	1998.7	1984.3	2020.4	2046.4	2014.3	2066.1	2040.3	2067.9	2139.1	2136.9	2140.4	2148.3
0	0	0	2.3889	22.827	14.692	23.688	52.335	93.868	160.25	205.18	253.76	345.4	435.37	545.1	614.45	710.16	811.49	958.59	1038.8	1137.2	1256.6	1376.8	1474.2	1553.9	1678.8	1748.4	1832.8	1936.1	1962.7	2119.5	2170.1	2329.5	2392.3	2505.3	2524.3	2595.5	2653.9	2738.1	2790.6	2784	2827.5	2895.4	2904	2943.4	2986.4	2991.3	2968.9	3015.2	2997.1
3.5204	0	0.49445	1.5217	0	0	15.903	18.396	48.358	88.474	130.33	203.85	280.92	420.38	508.2	671.44	843.2	1033.9	1179.4	1347.2	1571.5	1742.8	1957.1	2144.6	2251.6	2311.3	2403	2538.4	2642.9	2694.4	2724.3	2830.1	2833.9	2943.8	2998.4	3019.1	3047.4	3098.8	3142.5	3057.9	3057.5	3060	3048.9	2998.1	2991.8	2913.8	2955.6	2904.5	2910	2869.7
17.881	26.963	0	23.995	32.391	6.1074	0	0	0	10.455	17.126	30.151	10.724	54.505	100.15	162.95	253.68	332.67	404.93	436.34	642.47	742.91	873.87	1046.1	1314.6	1507	1839.8	2250.4	2602.3	3012.9	3350.4	3504.8	3749.2	4169.2	4640.5	4830.8	5105.6	5254.5	5540.3	5819.2	6148.7	6387.4	6464.9	6993.4	6860.8	6894	7099.6	7252.5	7430.4	7447.6
0	12.55	9.7435	0	0	0	13.971	10.372	47.975	130.88	105.3	187.89	199.92	357.55	416.57	522.53	609.44	744.3	915.37	973.82	1080.8	1271.9	1305.7	1501.3	1740.1	1890.6	1737	1924	2047.3	2109.4	2173.4	2201.5	2312.4	2083.2	2541.2	2195.8	2248.4	2338.5	2325.9	2575.9	2630	2602.5	2840.1	2809.1	2453.1	2592.4	2670.7	2609.6	2704	2663.8
0	8.0242	0	0	0	0	9.0827	10.118	23.344	40.736	58.395	89.258	141.5	194.64	282.19	359.92	473.05	616.08	782.02	904.54	1087.7	1218	1467.4	1631.2	1833.3	2051	2216.6	2495.7	2689.8	2926.9	3140.8	3350.9	3500.6	3728	3959.1	4152.7	4286	4531.5	4712.1	4877.2	5204.3	5229.9	5418.3	5666.4	5863.2	5975.6	6089.2	6297.1	6354.5	6511.5
0	0	3.477	3.7959	0.26522	1.695	3.9404	3.6678	4.7252	11.222	13.74	5.7489	17.062	21.92	25.059	40.442	70.759	93.609	147.56	204.19	297.65	336.88	430.3	574.69	643.2	817.41	913.76	1016.9	1166.5	1226.8	1433.5	1478.4	1550.3	1631.7	1791.9	1870.1	1851.4	1920.7	1966.1	2016.1	2051.5	2107.2	2149.8	2141.9	2199	2249.9	2272.2	2257.4	2340	2311.9
0	0	0	8.3968	20.832	52.591	47.877	120.43	95.897	141.2	108.56	136.58	154.88	143.1	173.96	183.08	262.99	315.58	401.57	457.14	561.37	614.74	680.45	832.73	924.31	1068.3	1245.1	1347	1481.8	1716.8	1921.6	2072.6	2131	2526	2546	2636.1	2723.2	2923.5	3127	3337.5	3318.5	3360.2	3599.1	3693.7	3718.3	3752.4	3851.8	3896.7	4070	4053.6
0	1.5138	10.041	0	5.7148	0	10.882	9.645	20.09	25.105	37.78	55.718	80.095	98.696	151.12	106.31	142.15	133.08	158.27	215.86	230.31	272.05	290.53	355.24	371.97	419.79	442.46	502.36	518.27	588.1	643.39	687.72	733.42	769.16	776.54	774.97	814.22	877.95	903.1	937.42	980.11	1005.9	1040.7	1091.7	1326	1405.9	1158.8	1206.3	1232.7	1256.4
0	0	0	11.438	5.3393	19.866	39.23	159.64	309.72	461.79	620.09	829.59	1066.7	1322.1	1315.4	1527.3	1765.4	2019.4	2255	2478.2	2633.1	2843.6	3030.9	3220.3	3320.9	3464.5	3700.7	3668	3841.2	3914.7	4025.3	4122.8	4188.4	4221.8	4363.3	4391.9	4377.5	4535.4	4550.5	4667	4718.9	4654.6	4618.6	4687	4720.9	4696.1	4796.2	4708.2	4745.8	4690.2
0	0	0	0	0	10.952	43.194	97.533	155.7	228.85	311.16	447.68	574.89	692.38	775.01	918.13	1069.2	1145.2	1205.6	1378.7	1405.1	1487.6	1522.4	1641.3	1659.8	1666.4	1759.4	1855	1886.4	1801.3	1807.4	1801.2	1827.5	1826	1832.2	1780.1	1775.9	1793.4	1790.7	1824	1826.5	1825.8	1785.1	1797.5	1735.5	1754	1751.7	1772.7	1817	1826.9
18.536	29.617	15.814	36.789	0	0	0	5.5306	74.985	149.38	215.73	334.67	425.23	587.28	711.94	866.06	984.6	1092.2	1233.3	1388.4	1467.6	1635.7	1757.7	1829.9	1976.8	2112.3	2244.2	2324.7	2418	2468	2519.5	2630.5	2751.8	2801.9	2965.4	2962	2970.8	3096.4	3085.9	3154.2	3207.6	3196.6	3292.4	3250.9	3307.5	3258.3	3261.5	3278	3243.9	3255.3
21.188	1.3455	0	0	3.0033	0	0	9.2872	15.439	14.888	16.75	32.982	94.044	176.77	256.97	386.25	505.78	649.29	767.4	944.42	1067.6	1224.4	1320.3	1507.4	1538.8	1684.1	1803.3	1852.3	1895.6	1994.1	2003.2	2067	2141.1	2184.1	2162	2087.6	2118.8	2175.6	2217.5	2197.5	2217.7	2238.4	2217.6	2172.4	2227.2	2195.9	2194.5	2243.1	2254.5	2253.9
0	0	0	4.8106	3.8708	1.8687	7.493	6.1357	14.084	18.881	28.959	28.74	47.322	87.051	128.72	167.98	214.77	260.53	338.18	391.44	455.57	487.38	554.66	636.28	686.65	796.5	892.41	931.2	1041.5	1092.4	1213.1	1279.7	1349.8	1441	1525.9	1581.9	1620.3	1690.4	1722.1	1841.6	1903.1	2002.6	2073.6	2128.5	2234.4	2375.3	2424.4	2425.7	2444.2	2461.2
0	0	0	4.1772	5.0852	3.318	5.3856	36.364	105.48	165.56	254.91	398.7	529.56	699.98	912.81	1145	1401.6	1690.6	1892.1	2351.3	2509	2805.8	3087.8	3326.3	3525.9	3813.7	3836	4134.9	4242.4	4396.4	4717.2	4653.9	4913.3	4920.9	5028	5091.4	5204	5281.5	5292.8	5523	5531.9	5640.5	5623.4	5652.7	5890.7	5762.2	5918.8	5975.7	5792	5879.6
1.2551	17.722	4.2402	5.1332	0	0	0	0	0	2.5309	51.367	60.24	33.481	48.009	75.304	163.35	258.53	327.58	392.12	512.26	612.15	648.38	805.56	965.63	1146.5	1339.9	1476.2	1602.5	1692.6	1815.2	1955.3	2197.2	2330.3	2439.3	2683.5	2692.6	2867.3	2868.3	2889.6	2809.8	2788.3	2857.9	2892.2	2999.3	3043.7	3107.5	3059.3	3113.7	3131.5	3156.9
0	0	0	22.64	5.9398	7.123	48.155	87.828	209.17	321.33	442.44	644.51	829.61	1054.8	1294	1482.6	1681	1935.2	2199.4	2497.9	2662.9	2919.1	3153.3	3424.8	3620.3	3856.6	4030.4	4284	4346.2	4520.1	4592.5	4637.1	5026	5099.6	5281.1	5361.1	5444.4	5481.5	5597.8	5822.7	5861.1	6063.5	6179.7	6185.8	6379.6	6395.3	6383.2	6491.1	6498.1	6560.6
0	0	0	48.162	0	231.02	412.77	423.63	361.53	337.21	311.63	485.72	485.4	194.42	360.93	411.39	501.61	543.44	688.28	693.83	743.03	994.16	1117.9	1285.6	1310.9	1522.2	1591.6	1706	1863.3	1834.9	2122.6	2056.4	2134.5	2439.3	2598	2735.2	2771.9	2728.3	2889.8	2967.8	3090.6	3049.9	3218.1	3264.1	3339.2	3428.4	3357.1	3540.7	3502.6	3415.8
1.8997	0	0.7426	8.0868	0	0	2.848	3.1151	4.0918	0	21.49	19.942	49.703	79.36	145.94	275.5	393.55	541.35	677.44	901.32	873.02	1246	1400.4	1648.4	1963.9	2233.6	2385.4	2563.6	2780.5	3005	3325.2	3441	3456.8	3489.9	3908.5	3560.8	3707.2	3935.2	4170.7	4172.4	4103.9	4303.4	4297.8	4510.6	4596	4713.7	4737.3	5000.6	4964.1	5125.4
2.0456	0	14.989	13.696	54.819	0	0	0	42.738	98.386	163.1	268.72	416.13	551.57	1148.8	1324.1	1034.5	1256.5	1417.2	2115.1	1848.1	2046.5	2178.2	2314.2	2486.4	2731.6	2873	3029	3314.1	3360.4	3693.2	3894.2	3999.1	4325.3	4397.1	4398.8	4555	4685.4	4834.6	4996	5018.9	5165.4	5133	5163.7	5081	5219.6	5275.7	5376.2	5367	5381.7
0	5.8701	3.6903	0	13.541	0	4.7197	18.666	47.729	66.343	95.695	132.54	180.74	241.25	262.53	340.74	380.29	460.51	516.06	598.49	638.73	725.22	850.51	961.24	1119.9	1247.8	1408	1528.7	1653.4	1849.7	1980.2	2171.9	2322.7	2434.9	2642.9	2800.2	2908.5	3169.5	3280	3418.5	3485.4	3710.2	3801.6	3993.4	4091.1	4162.2	4249.5	4303.6	4358.4	4406.3
67.72	61.86	0	0	7.5807	0	0	0	0	8.7676	6.5067	50.556	70.144	101.89	132.55	200.47	257.39	342.78	369.64	413.24	520.83	626.02	631.69	625.04	694.79	708.4	760.72	816.44	808.8	858.22	886.84	939.15	873.37	868.71	930.37	862	913.39	931.95	989.38	973.66	948.65	976.17	924.69	877.68	830.25	766.34	826.94	860.49	895.54	803.61
0	0	0	0	7.0907	32.367	63.898	75.445	126.64	164.39	216.26	275.72	316.68	364.08	436.02	520.64	538.84	632.09	594.36	669	775.2	804.59	934.76	942.4	1098.6	1096.7	1040.4	1028.1	995.53	1044	1064	1146.6	1164.4	1205.9	1406	1475.5	1641.7	1587.6	1732.8	1724.5	1708.7	1797.8	1965.7	2132.2	2205.6	2299.1	2329	2392	2334.4	2439.9
3.9517	0	0	0	43.344	0	0	0	18.981	60.172	35.799	73.041	138.4	177.87	266.01	311.92	339.48	407.35	486.43	543.74	664.2	706.44	793.5	849.97	906.08	961.55	1069.7	1179.7	1326.5	1414.5	1436.4	1559.5	1693	1769	1801.8	1809.4	2001	2150.7	2249.3	2365.6	2491.4	2583.4	2648.5	2738.2	2748.2	2870.1	2905.5	2941.8	2957	2994.3
0	0	0	0	314.52	52.226	90.003	156.78	413.84	409.73	409.12	309.18	384.89	494.28	993.2	1140.1	675.31	776.19	934.35	1615.4	1671.5	1249.1	1297.2	1452.1	1741.4	2733.1	2839.4	1991.9	2118.6	3431.3	3504.4	3740.5	3653.7	4007.2	4185.7	4314.5	4525	4724.9	4674.3	3660	5093.1	5017.2	5221	4120.7	5522	5763.3	5870.4	5812.3	5924.3	6016.3
0	0	0	0	104.37	219.73	289.09	281.72	424.97	443.37	471.96	471.51	408.09	447.05	449.32	526.9	570.5	622.12	698.88	742.96	789.38	950.27	1039.5	1257.1	1349.4	1412.3	1524.7	1646.5	1787.2	1872.4	1895.1	1975.5	1981.4	2041	2175.3	2159.2	2251.5	2307.4	2344.3	2360.8	2345.1	2343.9	2485.8	2554.7	2526.7	2561.1	2657	2633.9	2693.1	2667
0.061766	0	0	42.769	24.194	16.765	0	2.3599	159.12	240.75	279.82	273.91	373.06	568.57	842.19	650.15	848.38	989.74	998.47	1161.8	1553.7	1524.3	1673	1756.7	2446.8	2677.5	2116.6	2354.2	2438.7	3155.5	3192.5	2796.3	2901	3123.4	3637.8	3538	3102.4	3025.6	3045.5	3260.4	3296.6	3485.2	3496.9	3566.9	3541.9	3514.2	3629.6	3569.4	3741	3742
0	0	0	0	4.5387	40.962	39.527	41.315	58.032	92.893	133.15	177.28	234.22	324.47	427.13	558.2	659.13	794.48	867.53	1003	1084.1	1132.9	1308.1	1385.1	1494.6	1671.2	1718.8	1870.8	2133	1816.5	1893.5	2164	2338.5	2354.5	2596.4	2323.6	2414.5	2500.1	2529.3	2751.4	2706.9	2714.3	2635.8	2680.8	2764	2820.1	2743.6	2742.7	2753.7	2754.7
0	8.4857	5.4866	0	2.8018	0	10.762	12.554	32.234	63.425	75.038	114.98	134.34	177.89	218.6	309.02	353.8	468.98	535.68	677.81	761.21	903.64	1062.6	1214.4	1374.3	1505.5	1643.6	1754.6	1827.4	1933	2166.9	2176.5	2286.9	2340.2	2545.4	2539.8	2622.8	2644.1	2641.9	2743	2792.1	2780.4	2806.1	2852.2	2861.1	2928.8	2907.6	2901.4	2953.4	2945.1
0	22.336	0	6.7881	0	0	3.5199	18.885	69.963	116.94	201.65	289.67	410.97	552.49	697.35	809.12	916.25	1067.5	1284.1	1478.9	1525.8	1725.2	1946.6	2062.5	2401.5	2653.6	2764.2	3035	3321.9	3564.5	3963.3	4206	4413.2	4645.1	4669.1	5032.7	5107.9	5427.2	5790.9	5917	6199.4	6235.7	6294.1	6288.8	6192.4	6439.9	6799	6842.5	6817.5	6660.1
0	0	0	0	0	3.8589	14.69	51.92	116.09	195.01	279.6	428.84	577.03	699.93	952.27	1038.7	1163.3	1318.2	1478.6	1519.8	1675	1794.8	1898.2	1859.4	1899.7	1986.8	2157.7	2274.5	2432.7	2458.1	2516.6	2658	2866.9	3005.1	3066	3178.6	3386.8	3633.7	3751.7	3946.8	4174	4623.5	4389.3	4990.9	5132.5	5001	5155.6	5444.6	5594.7	5692.1
34.872	18.263	58.887	33.813	0	0	0	0	0	78.472	154.24	235.52	406.97	515.65	632.24	711.1	823.91	917.09	1045.4	1262.4	1357.5	1422.6	1595.8	1618.6	1737.9	1881.6	1939.7	2130.1	2195.7	2247.5	2317.7	2387.2	2439.2	2552.6	2684.3	2839.9	2865.3	2927.5	3030.9	3229.8	3277.9	3335.5	3366.8	3332	3445.5	3512.7	3474.9	3568.1	3538.6	3649.2
0	0	0	7.3803	12.729	25.382	28.283	75.565	84.611	154.73	200.45	232.21	262.02	296.54	331.67	397.72	474.26	513.64	547.39	547.64	643.11	747.55	814.18	875.82	904.07	871.02	1120.2	1174.2	1234	1287.6	1353.7	1496.6	1480.4	1619.3	1711.7	1778.8	1924.3	2032.3	2139.3	2345.3	2189.3	2375.4	2415	2317.5	2278.1	2324.1	2462.7	2561.7	2621.2	2613.2
0	0	0	5.387	13.511	6.6913	0	19.682	49.865	119.29	181.97	252.37	322.49	402.22	547.65	699.85	833.38	937.97	981.23	1206.4	1330	1266	1453.3	1508.2	1747.1	1838.1	1680.7	1745.9	1760.7	2037.5	2171.3	2141.9	2141.4	2018.8	2385.8	2552.7	2490.7	2445.1	2491.6	2502.4	2478.1	2465.5	2598.8	2673.3	2801.6	2850.2	2891.5	2974.9	2957.1	2983.4
0	0	2.2129	3.8992	0	11.007	7.1561	14.312	25.199	29.095	38.86	70.048	129.43	250.88	361.56	476.03	597.38	700.72	855.18	1002.9	1105.4	1223.7	1360.3	1425.5	1539.1	1626.2	1758.3	1829.5	1953.1	2063.5	2255.3	2476.2	2627.2	2821.2	3086.9	3339.5	3530.2	3794.1	3947.2	4247.3	4494.4	4819.5	5137.8	5463.4	5718.3	5945.5	6198.7	6406	6720.9	6954.4
0	4.677	7.2685	0	0	12.566	6.5036	11.326	18.163	32.996	53.654	93.222	130.6	166.81	178.86	231.67	273.89	292.13	326.74	376.87	403.81	441.55	480.88	520.51	551.34	556.14	626.31	628.49	798.73	959.58	1030.1	1083.4	1228.5	1251.8	1394.6	1415.4	1472.8	1510.2	1610.8	1646.5	1700.8	1794.4	1823.8	1960.9	1918.3	1972.6	2105.3	2094.9	2116.8	2168.4
12.06	41.156	35.984	8.35	0	9.6859	0	0	0	0	0	0	0	90.505	288.02	463.37	491.38	891.55	940.5	1214.7	1391.8	1654.1	2133.4	2470	2716.5	3104	3353	3663.4	4437.1	4553.5	4942.7	5264.9	5729.9	5693.3	6033.3	5946.6	6075.4	6316.3	6312.9	6609.4	6606.8	6521.7	6637.6	6597.1	6751.7	6914	7087.2	7191	6624.9	7468.8
0	0	0	10.54	0	22.367	11.152	46.22	124.5	191.6	200.27	247.39	328.08	428.84	555.29	704.86	752.55	886.07	903.49	1095.3	1192.5	1191.4	1269.6	1333.1	1515.8	1546.4	1457.2	1564.1	1612.4	1816.3	1746.1	1695.6	1754.1	1722.6	1751.4	1654	1671.8	1704.2	1747.7	1985.3	2192.8	2193.5	2168.4	2146.3	2283.3	2289.7	2250.1	2219.1	2284.1	2313.1
0	0	0	2.5792	0	8.6334	9.3969	35.261	64.427	116.32	180.01	231.33	341.41	404.54	526.42	630.77	739.6	894.99	969.14	1054.4	1244.9	1673.1	1880.9	1247.9	1294.9	1342.4	1482.6	1518	1641.9	1634.8	1651.3	1721	1785.3	1815	1795.1	1841.2	1939.4	1992.7	2110.6	2113.2	2206.3	2206.5	2361	2442.7	2514.3	2562.3	2588.9	2651	2716.6	2817
0	4.43	0.87121	6.1782	0	0	0.83848	0	0	14.427	0	0	6.3665	16.091	12.362	26.889	57.212	75.755	157.31	230.17	305.51	360.82	448.72	550.08	661.29	908.51	909.68	1012.3	1143.6	1252.6	1421.5	1649.5	1632	1661.2	1842.8	1922.4	2199.1	2141.6	2180.9	2284.5	2294.1	2419.7	2445.6	2516.1	2616.9	2631	2662.7	2642.3	2655.2	2702.6
0	0	2.2382	0	0	0.021425	10.861	28.648	65.537	103.18	158.88	245.13	371.12	528.18	728.28	905.79	1106.2	1372.5	1570.8	1836.4	2039.2	2277.9	2475	2735.6	2962.7	3291.2	3524.8	3716.5	3923.3	4124.7	4129	4385	4540.1	4813.3	5002.4	4994.4	5189.7	5312.7	5342.2	5343.4	5473.9	5479.3	5697.8	5676.6	5745.4	5769.7	5881.5	5834.1	5888.3	5798.3
0	7.4246	0	8.4752	0	0	15.021	81.521	192.14	318.18	491.43	668.8	868.64	1069.7	1304.5	1556	1820.1	2053.1	2263.7	2481.4	2602.5	2780.7	2939.1	3083.6	3190.2	3293.7	3419.9	3509.7	3607.2	3698.6	3757.2	3859.5	3996.3	4060.8	4077.9	4132.5	4300.2	4319.7	4436.6	4528.6	4528.7	4438.7	4621.4	4609.7	4655.9	4705.1	4735.8	4769.9	4812.4	4815.9
0	0	0	0	13.481	0	18.14	57.031	138.06	203.12	305.56	388.48	498.4	627.93	881.4	876.58	939.79	1100.7	1193.6	1606.3	1448.7	1518.7	1639.2	1750.8	1813.5	1992.2	1933.4	1994.5	1991	2357.3	2074.3	2181.1	2223.4	2260.4	2281.2	2265.1	2277.9	2302.7	2318.1	2331.9	2346.9	2354.6	2372.8	2416.9	2374.5	2376.3	2349.5	2380.2	2345.5	2353.9
44.961	112.52	0	0	0	0	0	0	43.729	28.19	83.326	242.12	338.06	518.59	688.54	857.13	1086.6	1318.4	1465.9	1652	2032.6	2002.7	2223.5	2367.2	2650	2840.4	3042.1	3107.3	3254.3	3444.7	3502.4	3660.6	3740.4	3700.1	3837.9	3824.5	3944.8	4082.7	4183.5	4180.1	4107.9	3896.6	3782	3822.8	3816	3822.4	3753.1	3881.9	3891	3827.5
0	0	17.09	0	0	6.8821	45.462	174.21	244.06	402.23	590.01	758.86	994.87	1198.7	1457.7	1758	2057.8	2359.8	2578.8	2781.8	3114.6	3344.5	3608.9	3782.7	3919.4	4276.3	4421.4	4635	4676.4	4901.5	4901.2	5249	5458.9	5619.5	5804.3	5692.8	5611.5	5810.4	5689.5	5542.5	5647.3	5796.2	5787.5	6170.6	6055.3	6125	6139.5	6292.6	6305.3	6364.5
0	0	6.8594	28.093	15.949	15.397	29.178	11.235	52.271	51.823	90.049	156.26	275	447.37	617.78	830.25	1056.1	1337.6	1584.7	1816.9	2136.1	2411.8	2603.3	2867.9	3162	3521.3	3700.1	3970.6	4132.5	4281.3	4421.4	4479	4761	5006.5	5006.6	5039.7	5177.2	5364.3	5390	5551.7	5579.7	5632.2	5832.7	5841	5946.1	6094.3	6058.7	6221.8	6251.1	6102.5
13.643	0	0	0	0	2.3985	32.913	109.3	200.75	309.47	432.55	544.98	705.39	851.11	972.32	1123.7	1264.3	1397	1508.5	1567.1	1727.6	1820.7	1904.2	1947.9	2015.1	2085.9	2090.7	2126.1	2140.1	2247.7	2158	2235	2261.3	2305.1	2322.1	2366.4	2408.4	2473.1	2487	2591.5	2598	2647.1	2633.6	2672.6	2720.3	2696.3	2759.5	2729.6	2773.4	2797.6
0	0	0	14.269	0	44.387	60.291	88.934	171.12	204.2	290.43	324.06	374.76	516.87	493.4	554.22	622.24	746.07	868.01	979.38	1046.9	1139.4	1245.6	1320.9	1441.6	1589.7	1697	1851.5	1898.6	1977	2048.7	2094.5	2157.3	2156.4	2179.6	2129.6	2255.2	2326	2296.6	2390.6	2444.2	2520.1	2547.3	2561.6	2708.4	2747	2680.4	2672.3	2633.3	2724.2
0	8.3896	2.8551	0	27.35	9.5699	12.177	59.993	121.41	205.14	258.79	341.99	423.86	561.2	668.09	831.69	964.5	1178.2	1389.3	1531.3	1777.1	1946.3	2078.1	2264.3	2434.7	2496.3	2707.3	2818.1	3036.3	3179.3	3387.2	3575.4	3959.8	3976.2	4317.6	4348.8	4475.5	4836.1	5016.4	5185.5	5225.4	5375.5	5518.6	5730.1	5862.3	5887.6	6037.9	6017.8	6091.3	6297.7
0	0	0	17.923	40.808	81.371	146.67	274.09	424.25	604.26	805.86	1008.7	1192.1	1518.7	1793.3	2047.2	2311.7	2526.7	2942.4	3234.7	3308.2	3611.1	3881.9	4091.8	4301	4480.2	4814.4	4932.1	5248	5354	5547.7	5591.7	5830.3	6029.4	6206.4	6215.7	6268.1	6413	6391.1	6484.7	6535.6	6540.8	6470.9	6616.9	6630.9	6694	6749.6	6696	6720	6688.8
0	2.8484	0	0	8.838	0	20.035	85.458	209.3	295.02	481.11	631.75	824.34	1033.3	1299.9	1563.9	1796	2061.1	2309.7	2536.6	2768.1	2979.3	3252.9	3518.9	3705	3807.8	4133.8	4246.2	4242.9	4390.2	4498.7	4478	4740.8	4830.9	4943.5	4781.4	4789.2	4908.5	4995.6	5013.3	5023.3	5040.3	5053.2	5185	5148.9	5145	5086.3	5141.1	5161.9	5123.5
0	0	0	13.302	6.8691	22.328	35.581	74.473	142.52	246.19	326.34	427.46	549.47	711.46	837.59	957.66	1107.5	1257.5	1457.9	1589.4	1804.7	1970.1	2116.1	2321.6	2463.1	2708.7	2775	2964.2	3111.1	3260.2	3390.9	3662.4	3837	3975	4201.4	4164.7	4360.8	4636.9	4664.1	4821.8	4914.3	4715.2	4795.2	4915.7	4900.6	4871.2	5098.1	5108.9	5258.2	5162.5
0.89634	0	0	13.385	0	0	37.349	117.07	176.72	325.12	496.28	723.7	956.15	1259.4	1546.4	1723.9	2062.9	2249	2569.9	2802.4	2947.2	3408	3412.6	3564.9	3871	4050.9	4160.9	4396.9	4512.4	4467.3	4622.4	4762.5	4998.9	4940.6	5121	5095.7	5072.9	5241.6	5186.7	5173.8	5234.1	5306.2	5305.1	5293.1	5437.8	5400.1	5416.6	5413.7	5271.8	5327.7
0	4.8373	0	6.8438	0.93121	2.3774	3.3067	0	10.961	29.57	15.72	11.084	16.459	25.38	38.252	69.942	92.132	139.22	162.67	200.64	242.52	281.87	361.25	416.48	457.37	547.3	600.64	702.47	790.39	881.02	995.5	1102.1	1230.9	1287.9	1491.6	1528.2	1872.3	2021.4	2258.5	2358.2	2470.5	2702.1	2540.4	2673.6	3055	2992	3047.6	3145	3288.4	3390.8
0	0	0	2.7682	9.4779	14.544	48.62	104.58	116.12	195.69	279.54	365.08	465.57	578.18	710.67	780.52	868.81	929.93	1067.4	1159	1230.4	1319.3	1341.9	1487.5	1557.3	1626.9	1731.5	1741.5	1818.4	1821.6	1898.7	1897.6	1988.3	1984.3	2005.9	2034.2	2037.3	2102.4	2119.7	2096.8	2106	2156	2256.8	2154.8	2131.8	2174	2157	2110.6	2159	2152.8
0	5.1091	0	12.681	1.5341	0	0.78834	0.19029	2.8415	1.631	3.3883	16.297	47.806	98.667	155.07	236.49	340.85	463.51	638.42	767.43	918	1062.9	1232.9	1426.9	1560.1	1747.2	1929.8	1997.9	2153.6	2187.2	2352.6	2393.8	2521.4	2639.6	2658.9	2747.5	2801.1	2834	2851.3	2851.4	2896.8	2917.8	2997.4	2960.4	3036.1	3076.6	3079.8	3069.9	3107.9	3107.2
0	0	0	1.122	24.165	44.99	35.145	75.985	85.952	123.72	157.8	176.53	235.94	265.93	375.94	485.01	653.85	788.99	962.34	1152.8	1331.3	1515	1686.3	1846.4	2054.1	2238.7	2446.5	2650	2793.2	2969.1	2863.6	3148.2	3216.2	3354.6	3577.6	3531.9	3876.9	3766.8	4365.1	4247.9	4822.7	4732	4753.9	4955.3	5599.8	5788.4	5883.4	6198.7	6489	6511.7
0	0	0	7.3624	8.6637	44.795	96.251	164.53	245.8	324.04	405.72	496.97	609.4	687.36	768.61	856.37	940.9	1049.7	1112.2	1142.1	1224.4	1304	1366.6	1466.1	1481.8	1530.8	1548.8	1619.5	1670.2	1727.4	1760.7	1804.7	1849.1	1900.3	1873.9	1917.1	1955.2	2021.8	2012.3	2063.8	2061.2	2081.3	2112.9	2199.6	2417.2	2335.9	2401.2	2418.7	2444.7	2423
0	0	0	0	0	10.245	47.459	78.24	145.15	240.69	332.17	452.67	541.54	673.05	732.47	903.95	1022.9	1110.7	1228.4	1322.5	1458.7	1530.4	1644.4	1726.3	1817.8	1867.7	1974.7	2059.2	2169.5	2211.9	2255.3	2383.8	2513.1	2591.4	2725.5	2731.6	2816.8	2919.3	2981.6	3045.3	3123.5	3144.3	3143.7	3198.1	3214.5	3246.5	3276.2	3288.9	3380.9	3422.9
13.331	0	0	0	4.5512	0	11.331	53.099	111.05	145.31	240.41	348.69	478.36	634.13	763.76	949.21	1053.4	1312	1358.7	1723.1	1892.6	2063.9	2223.8	2421.5	2507.6	2589.8	2793	2974.5	2924.7	2982.1	2814.8	2918.7	2982	3029.9	3091.8	3177.4	3177.2	3232	3241	3330.3	3394.6	3483.8	3548	3597.5	3626.5	3591.2	3629.5	3756.6	3661.8	3717
0	0	0	0.62026	0	15.911	7.7857	42.086	81.446	179.42	262.82	363.85	507.95	627	780.57	956.77	1086.4	1231.6	1376.7	1495.7	1644.5	1729.1	1889.5	1946.6	2131.7	2187.6	2327.9	2362.1	2465.9	2457.8	2581.2	2651	2627.3	2684.4	2705.7	2748.8	2852.3	2872.6	2903.5	2811.1	2884.5	2983.4	2981.7	2958.8	2922.5	2953	3046.1	3066.5	3123	3046.5
0	15.586	1.0763	0	0	0	43.589	103.16	198.68	348.5	553.99	830.09	1157.2	1410.3	1774.1	2081.7	2472.2	2724.7	3016.5	3269.4	3469.9	3698.1	3901.3	4074.9	4215.1	4435.9	4584	4825.5	5017	5145	5093	5336.2	5169.5	5278.8	5120.6	5195.6	5444.3	5322.8	5482.1	5542	5546.5	5732.4	5614.7	5729	5613.4	5778.7	5831.3	5853.4	5930.1	5779.4
0	10.195	0	0	0	11.818	13.806	6.6273	35.392	54.887	73.013	129.19	153.28	237.26	323.25	491.73	615.17	790.09	935.69	1094	1270.3	1401.4	1541.1	1830.5	1978.5	2205.9	2411.4	2605.9	2786.9	2956.4	2966.2	3187.9	3347.5	3369.5	3550	3439.9	3569.9	3574.8	3583.2	3806.2	3828	3867.6	3901.2	3934.1	3990.4	4003.1	4010.1	3928.6	3910.1	3849.7
326.54	6.4688	0	0	0	0	0	0	0	30.728	85.133	176.85	255.48	374.82	529.28	656.86	839.45	995.05	1197.4	1352.4	1490.4	1700.2	1800.6	2030.1	2139.9	2320.9	2435.3	2619.7	2724.2	2871.1	2939.6	3121.8	3264.6	3352.3	3486.3	3548.6	3637.2	3714.6	3830.1	3832.2	3984.5	4028.2	4099.3	4162.9	4231.4	4243.1	4345.5	4360.5	4565.7	4574.1
0	11.459	0	7.473	3.8086	0	12.485	31.581	96.174	241.31	252.15	336.41	443.35	580.92	682.73	756.23	890.29	999.78	1143.9	1438.9	1485.3	1643.5	1732.1	1918.5	2155.3	2276.1	2301.8	2410.7	2511.6	2648	2727.7	2810.9	2981.3	3043.1	3158	3188.1	3286	3397.1	3508.4	3546.6	3586.7	3745.2	3737.1	3864.6	3969.6	4021.2	4070.6	4162	4264.6	4431.1
0	0	39.252	3.3447	16.278	6.4973	30.256	75.209	154.34	195.55	260.63	473.41	417.63	510.26	642.36	842.03	1018.3	1180.4	1303.9	1572.9	1708.9	1842.4	2135	2389.8	2477.4	2648.1	2705.8	3008	3110.2	3227.9	3386.6	3673.3	3763.2	3954.6	4281.2	4458.5	4497.2	4447	4569.9	4845.7	4737.1	4819.8	4961.4	5159.2	5432.7	5544.1	5641.4	5889.7	5787.2	6027.9
7.3253	39.69	5.4144	6.112	0	2.301	0	77.19	105.35	203.47	335.84	502.5	696.24	949.87	1236.5	1609	1894.7	2242.8	2448.7	2893.9	3310.6	3543.2	3977.4	4237	4279.4	4575.6	4723.7	4812.3	5001	4947.2	5210	5220.9	5336.9	5550.5	5535.1	5533.8	5693.6	5816.1	5994.2	6101.5	6177.9	6153	6223.2	6246.6	6111.2	6411.4	6356.6	6438.4	6513.6	6392
0	0	0	0	4.9855	0.13823	18.173	30.734	51.113	86.592	163.36	226.72	272.9	392.6	558.2	736.3	881.39	1009.2	1150.9	1342	1443.7	1485.6	1545.5	1618.6	1768	1918.8	1866.7	1973.5	1955.4	2087.1	2170	2267.5	2243.8	2351.3	2522	2545.4	2749.7	2517	2572.1	2572.8	2468.2	2471.6	2497.5	2598.7	2703	2683.8	2758.5	2760.9	2726.1	2760.6
0	0	5.1293	0	0	0	11.68	18.484	41.335	70.634	100.92	146.03	227.07	300.47	396.04	468.68	592.58	722.25	856.11	1058.7	1260.8	1375	1576	1761.3	1971.7	2506.6	2883.8	2595.5	2810.3	3692.8	3966.2	4394.5	4571	4475.6	5440.8	6032.4	5953.8	6429.4	7453.1	6304.1	7588.2	7159.8	7227	7382.5	7730.1	8144.1	8453.4	8670.6	8946.5	9166.5
0	0	0	36.607	0	4.5522	6.8015	5.8648	38.023	72.892	95.375	164.09	178.37	261.64	325.02	414.97	496.18	609.65	764.7	876.75	1079.5	1208	1424	1566.6	1689	1953.8	2089.1	2245.5	2486.7	2589	2782.5	3078.4	2989.9	3414.3	3526.4	3535.9	3781.8	3789.4	3968.2	4156	4297	4277.1	4480.3	4624.7	4527.9	4668	4612.5	4621.5	4789.7	4663.9
0	9.2049	7.16	0	17.154	0	0	0	0	0	2.6173	0	18.206	62.995	136.44	276.75	446.85	556.85	652.65	823.9	947.67	1088.8	1280.2	1369.8	1539.1	1668.8	1768.6	1961.9	2123.1	2542	2710.9	2855.3	3092.3	3178.6	3701.9	4012.4	4073.5	4387.9	4416.7	4414.6	4332.8	4432.8	4774.6	4744.6	5179.4	5246.4	4394.3	4497.9	4506.6	4580.9
0	0	0	53.354	207.03	264.41	391.74	511.5	679.59	936.19	1138.7	1328.3	1490.6	1814.3	2019.8	2305.8	2485	3106	3419.1	3669.4	3895.1	4032.2	4235.9	4555.4	4674.5	4726.8	4766.6	5134.9	5314.5	4965.7	5003.4	5284.8	5122.7	5426.4	5140.5	5266.3	5370.4	5552.9	5591.9	5294.1	5506.7	5406.6	5265.4	5323.1	5287.5	5313.5	5139.2	5154.1	5123.6	5085.9
0	0	0	0	24.376	45.669	104.58	129.6	193.73	278.92	388.05	457.23	582.41	731.66	871.19	1023.3	1259.3	1442	1732.1	1881.6	2145.8	2296.9	2504.2	2732.9	2908.2	3139	3230	3483.6	3618.7	3712.2	3802.9	3873	4017.8	4111.6	4231.9	4237.3	4226.5	4197.2	4201.3	4383.6	4370.8	4395	4483.9	4386	4534.3	4651	4577.9	4685.3	4622.3	4608.7
0	0	0	0	0.37583	0.10058	29.379	89.125	191.37	329.98	462	661.53	904.91	1111.1	1398	1643.3	1965.6	2252.6	2581.1	2877.2	3096.7	3389	3654.7	3917.7	4087.6	4373.2	4584.1	4748.6	5029.2	5163.9	5329	5422.9	5592.3	5831.5	5967.1	5992.6	6105.5	6275.9	6387.1	6491	6536.2	6675.5	6855.4	6877.7	6996.4	6949	7002.6	6675.4	7158	7253.3
5.6592	6.4461	0	3.1341	0	0	3.0394	0	0	7.4521	1.1361	13.338	21.531	89.641	157.9	198.7	262.79	338.37	440.18	512.89	585.1	648.38	704.13	769.05	831.52	909.29	992	1050.1	1111.4	1181.7	1198.2	1259.3	1400.1	1431.6	1547.5	1590	1628	1770.8	1792.2	1870.7	1954.1	2026.4	2082.4	2142.7	2201.4	2271.8	2338.5	2367	2461.5	2453.6
12.594	0	5.5138	0	2.5919	0	0	4.2505	19.655	40.821	67.668	116.33	174.06	224.4	296.53	345.06	433.03	493.45	553.69	632.07	703.37	748.36	803.88	883.79	936.94	980.51	995.1	1081.7	1145.8	1181.4	1220.5	1265	1317.7	1168.7	1210.1	1240.6	1183.2	1249.4	1280.4	1367.6	1493.5	1513.6	1566.2	1656.9	1716	1772.4	1802	1787.5	1791.6	1814.3
1.9118	8.9038	4.0022	0	7.6508	0	0	0	0	0	14.471	12.687	34.961	67.999	120.63	187.78	289.4	345.11	376.64	465.71	526.47	589.31	682.18	702.19	788.65	809.2	964.9	1091.3	1139.3	1272.5	1430.8	1672.5	1856	1985.3	2337.7	2554.1	2856.6	2989.5	3438.2	3737.3	3887.8	4082.8	4276.2	4905.3	5482.1	5734.7	6122.4	6224.3	6228.8	6328.7
0	0	0	5.662	0	0	13.967	24.685	50.652	75.43	159.66	213.26	292.03	367.59	445.46	533.05	644.69	615.2	713.89	777.52	849.94	991.54	1124.3	1304.7	1421	1563.4	1652.1	1903.7	2067.5	2134	2258.6	2330.2	2423.4	2564.6	2570.7	2911.8	2884.5	2742.9	2927.4	3124	3119.5	3323.9	3327.1	3304.3	3533	3528.2	3560.3	3665.6	3676.3	3718.4
12.937	0	9.8842	0	0	20.261	0	0	43.466	83.693	140.26	231.92	372.55	416.18	535.83	651.49	803.68	1061.2	1211.6	1409	1620.2	1574.3	1593.1	1756.9	2163.5	2318.6	2558.2	2276.8	2417	2851.2	3006.4	3064.1	2752.9	2829.7	2996.1	3341.4	3148.4	3209	3193.8	3195	3240.6	3238.5	3228.4	3339.6	3267.6	3378.6	3328.2	3373.3	3300.8	3254.7
0	0	0	7.6803	0	4.9753	32.376	52.617	134.6	204.1	339.3	457.52	575.63	697.69	871.48	969.21	1125.4	1258	1477.2	1496.3	1737.7	1892.1	2049.5	2210.8	2186.8	2345.6	2550.4	2704.3	2812.7	2869.8	2852.5	3020	3205.2	3180.7	3281.3	3462.2	3395.2	3416.7	3421.5	3564.3	3607.8	3724.5	3653	3671.2	3751.7	3861.5	3751.1	3845.7	3950.7	3970.3
0	9.9756	10.061	3.0486	13.725	0	0	0	0	0	0	0	0	22.761	107.2	214.73	356	496.21	647.59	773.65	987.68	1176.3	1372.2	1544.8	1613.1	1934	2101.7	2280.9	2485.1	2688	3021.5	3285	3421.3	3620.9	3856.6	4038.4	4159.9	4299.3	4347	4454.3	4893.9	5018.1	5099.9	5314.7	5578.6	5911.7	6082.6	5761.3	5957.7	5918
0	0	0	4.5723	17.82	6.0919	4.9632	41.517	53.695	89.917	98.546	148.43	198.76	293.43	386.33	509.93	648.71	753.75	933.74	1077.4	1319.1	1502.5	1673.7	1862.1	2041.2	2218.2	2309.5	2484.2	2760.7	2836.9	2933.6	3015	3167.3	3421.7	3532.3	3617.1	3832.3	3905.2	4082.4	4226.1	4409.4	4520.8	4692.3	4809.3	4959.7	5085.8	5074	5215.3	5252.2	5358.4
0	0	0	0	0	28.081	97.131	185.43	299.85	470.72	617.43	778.69	983.22	1163.9	1289.7	1460.2	1591	1785.8	1969.9	2085.3	2276.1	2347	2546.4	2697.6	2761.1	2823.1	2942.6	3047.5	3077.2	3177.3	2798.7	3210.9	3282.1	3399.8	3320.1	3012.1	2985.6	3394.7	3400.3	3463.9	3480.8	3465	3478.6	3428.8	3483.4	3485.2	3487	3530	3553	3378.5
0	0	0	0	6.2055	23.702	36.298	47.136	78.269	97.173	107.89	126	165.27	234.92	262.58	333.4	376.39	480.12	585.32	707.92	803.47	949.84	1069.9	1173.9	1478	1541.3	1729.8	1841.1	1812.3	2100.8	2240.6	2218.5	2367.3	2340.4	2542.4	2586.8	2591.4	2806.7	2871	2759.2	2899.5	2850.2	2847	2856.8	2859.3	2877.6	2858.7	2890.7	2881	2893.6
7.0114	8.2955	12.756	7.3229	0	0	0	0	0	0	0	35.722	120.12	224.53	400.42	548.27	839.99	1069	1392.3	1637.3	2010	2263.4	2471.3	2771.8	2960.9	3164.8	3429	3681.9	3855.2	3968.2	4043.2	4428.5	4532.6	4769.6	5091.8	5213.1	5345.7	5426	5581.7	5703.9	5916.4	6006	6092.6	6154.7	6133.4	6328	6296.4	6375.9	6430.3	6513.5
0	0	0	122.53	123.74	146.54	147.98	282.65	348.66	454.08	511.75	516.26	790.09	958.01	1029.3	1304.6	1375.3	1766.2	1907.7	2127.7	2359	2589.2	2654.2	2901.9	2871.6	3178.9	3452.4	3559.8	3747.6	3947.2	4333.1	4452.7	4747.8	4783	4721.5	4916	5090.1	5141.8	5498.1	5704.8	5848.3	5926.4	5960.9	6127	6139.2	6426.1	6396.7	6510.6	6449.9	6531.8
0	0	0	0.43142	39.665	88.412	154.34	231.74	283.88	379.26	457.18	494.62	608.94	638.19	771.88	829.54	948.62	931.33	1011.6	1076.6	1121.2	1169.3	1230.9	1175.6	1248.2	1254.2	1375.1	1468.4	1579.3	1559.7	1665.1	1648.3	1765.1	1788.8	1820.3	1785.2	1941.9	1993.9	2127.7	2043.1	2122	2088.6	2244.2	2165.6	2269.8	2227.6	2271.9	2366.8	2360.7	2264.6
0	0	0	0	0	19.473	71.515	146.2	315.93	508	689.17	901.6	1151.1	1399.2	1667.4	1959.8	2295.3	2608.2	2941.1	3273.1	3509.2	3733.9	3895.1	4265.4	4399.8	4683.7	4974.4	5153.5	5343.9	5537.1	5727.7	5896.3	6225.6	6386.7	6459.8	6585.8	6568.5	6797.7	7051.5	7133.4	7387.8	7367	7419.5	7536.6	7853	7869.2	7890.9	8053.3	8092.3	8175.6
20.281	0	0	0	0	0	3.9024	0	0	3.6299	1.3999	6.6358	14.532	41.171	57.139	102.13	138.28	187.53	204.38	272.02	294.04	340.91	366.44	395.56	433.74	460.96	491.63	519.18	542.86	546.58	552.8	608.9	617.56	642.28	659.83	687	741.67	800.67	859.12	918.79	1032.4	1035.8	1090.9	1163.7	1204.4	1244.1	1329.4	1361.7	1444.1	1470.8
0	0	0	15.993	39.116	40.636	93.054	183.44	287.74	387.13	446.73	559.25	662.77	824.54	1048.7	1022.3	1137.2	1227.1	1339.6	1585.7	1609.6	1624.5	1732.9	1813.6	1957.1	1961.1	1990.7	2053.4	2128.6	2295.1	2368.2	2208.9	2204.1	2250.2	2286.9	2520.3	2341.9	2324.1	2323.7	2356.2	2342	2392.5	2351.6	2397.9	2373	2389.2	2365.7	2389.6	2403.5	2399.1
0	0	0	12.461	10.931	6.3675	13.602	17.718	14.322	34.247	30.968	35.005	58.718	112.11	157.25	176.91	235.33	393.97	541.83	653.28	767.2	918.05	1024.1	1146.4	1319.5	1463.5	1610	1827.2	1987.5	2164.6	2314.1	2543.3	2775.3	2920.5	3047.6	3195.8	3218.6	3279.6	3327.3	3477.5	3566.7	3737.1	3839	3834.4	3808.9	3886.5	3920.7	4005.1	4042.4	4033.5
9.3452	3.7591	2.1845	0	0	0	6.7368	87.286	200.17	356.95	452	649.64	826.49	1071.9	1355	1545.4	1697.8	1838.1	2175.2	2330	2563.5	2665.4	2904.2	3219.9	3341.2	3531.8	3707.6	3863.2	4060.3	4184	4315	4423.1	4509.7	4767.5	4901.4	4991.3	5160.7	5132.1	5294	5361.2	5506.3	5437.7	5462.1	5539.8	5555.4	5623.8	5526.8	5520.3	5549.4	5624.1
0	0	11.341	38.238	7.9822	0	14.234	0	51.273	41.858	50.823	103.62	133.14	131.02	172.81	212.21	261.81	291.92	305.6	347.26	392.54	420.26	447.93	520.15	532	547.82	583.78	628.05	674.55	654.21	693.05	712.83	728.44	779.01	787.78	810.97	825.35	840.35	882.55	894.95	925.62	944.6	971.32	1009.7	1011.8	1049.1	1043.3	1040.3	1088.7	1084
0	0	0	0	0.43623	8.7853	24.327	31.952	75.992	104.65	132.67	170.79	214.85	277.4	321.53	392.71	456.38	509.6	564.49	597.08	661.88	699.67	724.46	771.7	783.18	834.53	884.63	903.06	892.29	883.27	944.07	997.32	987.22	1011	1045.6	1050	1101.4	1137.9	1132.6	1136.3	1139.4	1128.6	1104.6	1122.6	1187.8	1194.7	1195.1	1174.2	1234	1189.5
0	6.2598	0	1.1207	6.21	3.0858	0	14.062	28.667	41.107	95.046	136.6	210.98	278.87	364.4	491.27	631.38	745.18	928.21	1039.3	1167.5	1300.4	1441.7	1553.9	1700.9	1829.4	1948	2101.7	2185.6	2309.1	2432.6	2585.9	2806.4	2874.6	2974.1	3113.8	3262.9	3530.9	3761.3	3952	4248.3	4368.6	4552.1	4754	4914.1	5069.6	5581.2	5690.1	5749.4	5804.8
0	0	0	0	4.3213	31.837	66.925	136	320.09	390.09	489.39	659.15	848.54	1024.8	1192.4	1379.2	1499	1700.2	1897.4	2058.9	2199.3	2312.1	2467.9	2634.3	2810.1	2856.3	2959.2	3045.7	3093.7	3248.2	3381.5	3399.7	3503.1	3521.9	3682.7	3673.6	3744	3834.1	3895.4	3976.2	4084.7	4087.5	4089.9	4123.4	4217.3	4215.2	4220.3	4226.3	4279.3	4286.2
0	13.179	19.342	17.33	17.316	0	0	0	28.016	65.362	125.22	206.89	271.26	301.27	423.84	536.18	674.96	816.84	922.12	1186.9	1339	1472.8	1697	1915.3	2103.1	2364.6	2548.4	2686.4	2717.5	2942.6	3085.1	3427.8	3159.6	3672.4	3897.8	3840.1	4114.7	4084.7	4220.4	4248.4	4363.6	4448	4455.6	4390.7	4491.9	4563.4	4569.2	4660.5	4753.1	4606.8
0	0	0	0	27.808	60.204	107.21	195.32	231.03	344.17	448.25	495.3	633.61	708.24	889.22	966.36	1096.3	1166.4	1242.3	1330.1	1431.4	1608.4	1771.9	1847.6	1926.4	2092.2	2316.3	2475.1	2622.8	2758.1	2812.9	3048.2	3114	3461.8	3498.6	3585.6	3849.9	3994.5	4190.7	4322.4	4513.4	4682.4	4919.5	5085.9	5235.9	5460.8	5679.2	5740.4	5862.1	6000.4
19.056	6.5204	0	0	0	10.329	0	0	0	8.1581	9.6387	13.475	46.151	95.171	88.83	202.05	286.37	453.17	607.63	753.52	992.69	1123.8	1416.4	1608.6	1816.7	2086.7	2312.1	2435.5	2686.1	2958.3	3248.3	3442.8	2674.6	3665	3921	4214.4	4368.2	4295.6	4613.1	4933.9	5034.8	5004.8	5063.1	5196.9	5564.9	4958.9	5898.5	6009.2	5645.8	5695.3
0	0	0	33.375	54.062	40.993	71.17	135.18	234.64	310.39	432.29	545.29	705.21	864.76	1060.6	1301.3	1560.6	1774.2	2030.1	2191.2	2512.5	2748.1	2982.7	3290.2	3549.2	3676.6	4013.3	4175.2	4417.1	4589.9	4530.3	4914.9	5155.3	5391.4	5511.9	5573.2	5743.7	6075.6	6324.9	6463.6	6621.6	6909.8	7053.7	7305.7	7433.4	7731.9	8052	8091.8	8139.4	8472.3
0	8.8551	0	9.6252	0	8.3108	3.5162	24.433	88.908	152.89	219.86	344.65	447.89	562.19	731.46	854.58	1029.5	1228.2	1374.6	1531.3	1693.5	1840.4	2070.2	2246.7	2409.2	2483.2	2903.3	2958.6	3216.7	3136.8	3270.6	3643.7	3872.7	4126.9	3812.1	3892.7	4186.5	4479.4	4607.8	4611.2	4815.4	4936.2	5017.1	4964.8	4873.8	5005.3	5285.9	5258.9	5339.7	5544.7
0	0	27.753	13.592	0	0	5.2774	26.296	99.912	88.013	151.73	288.94	376.92	584.64	775.09	872.12	1170.4	1371.3	1530.5	1773.7	2360.1	2379	2656	2969.7	3237	3425	3758	3965.8	4156.1	4395.4	4559.4	4873.5	4892.8	5186	5310.5	5535.8	5821	5817.3	6111	6163.1	6361.5	6499.9	6670.9	6758.9	6885.1	7023.8	7050.9	6981.9	7032.8	7205.9
0	0	0	0	44.112	118.98	172.12	256.31	334.56	400.63	464.15	547.71	647.83	740.5	812.67	880.6	971.83	1042.6	1041.4	1145.1	1215.1	1161.1	1334.2	1336.1	1361.2	1418.1	1598.3	1754.6	1849	1933.1	2022.5	2171.5	2306.2	2395.1	2471.7	2544.4	2599.3	2592.2	2610.9	2554.2	2648.5	2545.4	2685.4	2637.1	2687.9	2680.3	2678.2	2700.3	2803.1	2782.9
0	0	0	0	0	0	21.955	70.47	161.89	287.64	441.16	640.85	874.49	1179.7	1528.6	1851.5	2145.4	2552	2965.2	3263.4	3531.9	3827.7	4163	4311	4667.9	4843.5	4925.4	4940.4	5197.6	5354.8	5516.9	5726.3	5973.5	5982.5	6068.5	6031.1	6317	6406.8	6535.5	6526.7	6531.9	6689.2	6703.3	6775.2	6901.3	6896.8	7019.1	7042.2	7246.5	7235.7
3.4512	0	0	0	0	13.754	1.2973	13.178	24.405	49.448	66.333	106.24	128.26	162.06	190.14	231.49	268.55	304.35	345.87	364.78	372.31	452.93	431.24	514.74	557.67	540.73	617.71	633.84	707.01	738.4	774.46	829.79	879.48	906.56	956.24	1006.6	1038.9	1112.8	1106.8	1143.7	1238.2	1220.1	1223.7	1323.1	1265.4	1354.7	1334.9	1325.5	1312.1	1349.9
25.365	0	19.063	32.296	5.7414	0	40.149	40.996	50.013	216.96	332.24	450.05	561	641.93	800.36	1001.5	1171.3	1363.6	1529.5	1709.4	1943.9	2039.5	2202	2337.8	2644.5	2711.5	3062.6	3244.2	3429.2	3580.7	3726.3	3890.5	3928	4488.5	4879.6	4910.6	5194.3	5782.1	6036	6196.8	6229.2	6658	6527.4	6652.7	6283.1	6613.6	6837.9	6851.8	7052	7158.9
0	1.0266	10.171	4.5411	0	0	0	0	6.21	3.7495	0.72839	14.122	34.589	67.419	121.52	176.8	236.58	332.4	385.2	481.37	546.69	606.12	729.19	828.48	881.09	958.7	1013.9	1066.3	1130.3	1173.7	1195.4	1229.5	1282.6	1299.3	1325.7	1378.5	1393.6	1446.1	1524.1	1630.9	1684.3	1759.5	1813.7	1879.8	1940.7	2038.8	2135.1	2186.2	2206.1	2160.1
0	0	0	0	105.23	18.095	197.65	280.05	400.4	571.18	670.72	813.7	901.7	1091.8	1182.8	928.06	1198.6	1492	1575.8	2168	2149.3	1965.1	2193.8	2795.8	3032	3305.6	3321.9	2047.4	2091.3	3282.9	3166.6	3176.8	2445.5	3178.6	3417.7	3725.9	4007.4	3900	3587.6	2987.6	3175.5	3952.3	4324.2	4340.3	4065.5	4366.9	4418.8	4457.3	4586.2	4483.8
0	1.4314	0	32.881	0	52.028	81.243	201.74	347.06	460.53	618.72	771.16	1061.4	1207.1	1386.3	1623.5	1930.9	2154.3	2146.2	2361.6	2536.3	2811.5	3069.5	3223.6	3396.7	3529.5	3633.9	3847.9	3870.3	4020.7	4139	4293.8	4653.5	4758.7	4858.9	4802.6	4516.6	4518.8	4599.4	4765.5	4836.6	4968.5	4925.8	5067.5	5120.3	5159.4	5145.1	5286.5	5370.4	5420.1
0	0	11.072	44.874	69.069	75.265	29.268	68.414	80.165	94.583	120.43	125.3	176.01	239.16	253.31	381.21	358.7	400.54	500.49	590.02	693.14	705.16	732.43	875.74	855.46	1037.5	1072.6	1149	1194.9	1217.5	1226	1225.5	1325.8	1336.8	1400.2	1715.3	1438.6	1424.6	1565.9	1504.1	1608.8	1634.6	1724.3	1799.2	1766.8	1914.2	1896.6	1952	1988.2	1889.9
0	0	0	4.687	2.7086	18.774	18.09	39.776	89.623	170.6	267.59	398.03	497.26	702.19	911.95	1099.9	1289.7	1415.7	1607.6	1852.8	1921.7	1993.6	2167.1	2286.9	2578.8	2574.9	2773.8	2698.1	2824	2949.9	3097.3	3225.3	3261.5	3212.1	3442.7	3597	3549.7	3615.9	3715.7	3839.2	3997	4049.1	4069	4210.1	4331.8	4431.7	4654.4	4370.8	4533.1	4576.7
0	7.7537	0	9.8569	17.92	8.1833	7.6552	14.563	13.728	0	0	13.313	83.121	172.19	293.07	414.49	600.95	765.53	991.3	1209.8	1439.8	1636.3	1811.7	1989.3	2146.8	2413.9	2552.3	2709.6	2943.1	3080.3	3289.6	3354.2	3469.6	3689.7	3807.1	4062	4190.1	4224.3	4437	4433.4	4497.3	4652.1	4717.4	4803.9	4976	5103.4	5111.5	5058.3	5127.9	5305.4
0	5.5683	1.6639	2.3178	2.0322	0	16.132	44.624	106.52	178.74	279.14	390.73	533.78	718.97	912.86	1127.5	1354.1	1536.5	1775.8	1995.6	2155.7	2324.7	2502.2	2769.5	2903.6	3012.1	3187.2	3322.4	3357.9	3562.5	3594.6	3708.4	3819.2	3823.2	4005.5	3952.2	4082.9	4140.5	4226	4260	4331.8	4313.9	4356.4	4397.6	4464.5	4512.4	4626	4713	4699.9	4716
0	1.3621	0	10.419	8.2814	0	2.8902	12.034	39.677	58.313	106.37	149.48	213.79	272.92	342.27	398.41	483.28	537.01	590.34	622.89	690.92	760.11	809.98	875.52	924.24	1003	1024.9	1083.6	1159.9	1210.1	1273.1	1314.4	1446.7	1500.7	1624.4	1677.4	1738.9	1822.4	1945.3	1989.7	2071.3	2126.5	2135	2177.7	2211.9	2233.1	2229.9	2337.4	2369	2374.1
0	0	0	0	0	14.812	32.953	58.793	97.442	115.86	158.83	189.52	230	294.51	328.88	417.53	447.31	522.18	608.71	649.43	753.64	850.54	896.77	1048.2	1065.4	1155.7	1354.2	1373.8	1445.9	1538.9	1625.6	1740.7	1864.9	1921.4	2094.2	2174.7	2394.7	2508.5	2715.5	2793.6	2938.2	3145.5	3205.3	3377.6	3450.7	3627.9	3690.8	3719	3843.6	3928.7
16.809	1.6464	18.519	15.608	0	0	0	45.675	195.96	373.79	598.52	940.07	1195.2	1550.3	1838.9	2132	2549.9	2887.9	3278	3648.7	4012.2	4292.7	4627.7	4604	4651.2	4772.3	4853.1	4775.8	4991	5154.9	5287.6	5519.9	5494.9	5857.4	5756.7	5961.3	6144.2	6029.5	6087.3	5905.6	5980	5965.5	6078.2	6088.4	6073.8	6172.6	6102.1	6367.2	6346.6	6300.3
0	0	0	21.303	72.103	131.85	203.98	291.23	369.94	491.6	595.91	752.39	871.39	993.74	1093.3	1191.1	1294.8	1418.6	1526.1	1636.5	1806.4	1891.5	1979.5	2104.5	2193.4	2293	2316.2	2440.5	2455.7	2522.8	2563.1	2672	2636.1	2700.8	2644	2557.2	2637.6	2697.5	2642.9	2713.2	2659.4	2684.2	2677.4	2706.7	2679.4	2680.9	2682.9	2727.9	2750.5	2703.9
0	0	5.821	13.024	32.856	24.965	22.382	16.338	54.575	17.926	26.917	23.081	20.099	63.07	100.71	132.63	208.01	257.31	297.43	338.41	351.07	451.19	537.95	587.92	654.88	733.55	780.64	878.25	919.93	1028.3	1116.6	1158.5	1211.7	1303.7	1404.6	1473.7	1515	1596.4	1707.9	1731.9	1787.9	1825.9	1863.8	1949.6	1969.6	1966.6	1969.8	2081	2013.1	2033.9
0	0	10.663	0	0	12.76	4.5172	42.49	63.848	153.3	164.84	253.83	358.07	473.7	666.19	801.11	955.7	1110.9	1280.4	1464	1600.3	1777.1	1877.3	2030.5	2253.1	2281.9	2445.8	2619.1	2583.8	2658.1	2428.1	2845.2	2882.9	2952.7	2997.7	3098.2	3026.5	3257.2	3303.8	3307.8	3433.8	3521.8	3776.8	4041.8	4148.8	4255.8	4283.5	4370	4476.4	4555.1
0	0	0	0	6.5659	23.234	64.909	121.67	238.67	338.9	431.72	503.06	623.83	810.6	1100.9	1268.3	1290.9	1475.3	1642.6	1969.1	2147.2	2073.5	2178.9	2340	2698.3	2854.5	2960.9	2825.5	2914.8	3302.3	3269	3498.9	3285.7	3320.7	3417.9	3526.7	3469.3	3557.4	3566.4	3627.5	3690.5	3706	3732.4	3767.6	3768	3879	3891.8	3893.7	3868.3	3832.3
4.6964	0	4.1984	6.1245	2.2923	0	0.62996	0	0	0	0	0	4.6422	30.808	157.51	218.86	382.59	506.74	614.26	749.99	807.02	933.72	1014.1	1102.3	1210.8	1425.7	1625.2	1742.1	1935.2	2123.6	2181.7	2355.2	2475	2611.5	2726	2885	3106.6	3167.4	3382.9	3515	3669.7	3894.5	3788.5	3989.3	3953.8	4163.1	4088.7	4221.4	4223.2	4202.8
0	0	0	17.953	0	0	12.694	62.934	114.57	232.35	315.79	476.57	609.61	720.39	876.9	1023.9	1157.4	1433.1	1591	1665.4	1766.5	1830	1937.6	1952.4	2163.3	2350.3	2533.1	2755.8	2920.2	3150.6	3293.8	3483.6	3701.2	3935.2	4002.4	4056.9	4237.2	4345.1	4605.2	4541.3	5053.8	4887.6	4971.9	5264.4	4982.5	5152.9	5296.9	5282.7	5328.8	5465.5
2.8397	0	0.30567	33.067	0	0	40.524	103.87	216.87	352.15	503.21	695.44	898.17	1076.3	1405	1515.8	1744.4	1886.5	2099.4	2275.8	2393.3	2611.4	2701.9	2832.3	2950.2	3153.5	3275.9	3407.5	3627.9	3859.6	3896.8	4326.9	4416.6	4636.2	4613.7	4417.7	4337.2	4181.3	4254.9	4299.4	4310.9	4320.5	4197.9	4369.7	4324.7	4338.6	4281.6	4333.6	4287.6	4212.7
0	0	0	29.997	11.402	0	7.3351	28.991	58.551	118.06	186.74	267.09	333.93	439.03	583.52	704.77	830.53	965.4	1133.3	1286.9	1419.8	1540.3	1700.9	1804	1990.5	2127.3	2248.7	2364.7	2447.5	2519.9	2708.6	2663	2717.3	2817.1	2941	2988.3	3019.8	3110.6	3036.8	3134.2	3192.3	3257.3	3294	3323.9	3328.9	3390.1	3442.4	3444.4	3502.5	3505.5
3.758	11.136	0	22.486	0	0	0	13.705	0	109.1	243.96	340.22	412.64	507.5	718.15	880.35	1040.2	1132.2	1404.3	1625.8	1711.4	1957	2057.7	2239.8	2418.4	2617.7	2782.2	2970.2	3061.7	3223.5	3347.9	3492.6	3630.2	3854.8	4140.8	4475.2	4691.5	5038	5156.2	5382.1	5517.1	5573.3	5650	5765.3	5960.1	5917.8	6015.1	6068.7	4597	4594.2
0	0	0	0.54518	138.49	127.4	202.51	298.58	423.3	589.91	728.17	864.65	986.83	1148.9	1265	1422.4	1533.3	1591.5	1783.5	1889.8	2030.9	2141.6	2238	2351.7	2417.8	2459.1	2560.2	2622.2	2728.9	2812.1	2956.2	3093.7	3180.5	3260	3327.8	3459.2	3432.4	3494.4	3569.1	3658.6	3706.9	3759.1	3857.2	4069.9	4053.3	4026.9	4122	4041.5	4163.2	4169.7
0	0	0	2.9272	7.3664	2.6377	11.592	9.1604	11.843	35.963	25.794	36.271	57.322	82.98	110.7	148.22	199.83	249.46	353.92	431.9	533.73	646.19	748.97	871.34	954.55	1082.6	1165.2	1319.6	1434.9	1491.9	1672.3	1698.1	1780.4	1849.4	1954.5	1957.3	2076.1	2137.6	2187.9	2221.5	2244.6	2342.6	2432.1	2427.1	2505.3	2594.9	2636.2	2598.1	2672.5	2677
0	0	7.9997	0	0	1.8381	8.0198	7.0347	34.822	23.516	8.5492	31.353	97.64	161.88	201.42	269.19	326.9	411.85	511.12	584.64	689.37	786.34	885.7	988.28	1081.7	1165.4	1286.8	1366.8	1425.1	1468.8	1531.4	1643.6	1641.9	1742	1827.3	1869.3	1920.7	1995.7	1977.8	2123.2	2079.2	2076.1	1673.1	2078.7	2092.9	2154.6	2196.6	2147.5	2161.2	2148.4
0	8.1796	0	0	4.874	0	15.466	51.313	126.71	222.32	301.5	397.25	508.82	667.05	822.51	1015.8	1270.2	1443.8	1652.8	1899.4	2081.3	2314.2	2595.2	2678.6	2987.1	3108.5	3356.9	3558.9	3640.2	3914.6	3997.4	4239.1	4429.2	4616.6	4171.5	4450.7	4948.8	5006.8	5153.4	5319.8	5241.3	5409	5499.6	5650.4	6019.4	5831.4	5935.5	6096.6	6057.9	6130.4
0	0	5.4035	0	0	6.7626	50.971	131.05	248.96	414.53	601.87	821.42	1046.4	1354.5	1571.7	1879.1	2128.6	2414.1	2656.1	2864.4	2920.2	3312.9	3473.7	3586	3757.5	3943.2	4224.2	4357.5	4517.1	4727.9	4896.4	5139.4	5310.4	5645.7	5905.8	6191.7	6292	6536	6685.6	7045.3	7222.4	7351.8	7423.9	7612.5	7829.1	7837.9	8003	7997.9	8123.5	8250.3
0	0	38.833	0	53.106	0	26.676	82.628	103.23	234.57	436.91	476.34	570.96	889	979.5	847.23	1155.8	1302.9	1417.3	1610.8	1619.2	1772.4	1962.4	2047.3	2150.3	2189	2243.8	2392.9	2473.4	2524.9	2609.4	2766.7	2854.1	3072.9	3213.9	3255.4	3387	3516.7	3558.3	3785.4	3794	3968.5	3975.1	4059.8	4087.8	4227.9	4282.9	4253.2	4278.8	4247.6
0	1.1276	19.051	0	0	1.6306	0	0	0	0	0	5.8057	10.681	46.713	68.464	117.92	128.58	198.89	278.98	343.36	422.24	506.13	593.91	728.1	819.5	973.71	1156	1230	1380.5	1470.2	1626.9	1720.6	1854.7	1922.9	2087.5	2051.8	2178.1	2341.9	2399.5	2456.6	2488.5	2536.7	2657.1	2764.2	2794.6	2694.5	2822.6	2833.6	2835.6	2804.4
0	0	17.083	92.563	22.874	70.113	148.4	232.28	363.87	405.98	555.27	635.26	752.49	1019.6	1217.9	1294.6	1538.1	1837.9	1949.8	2274.3	2175.4	2378.2	2461.5	2688.6	2845.5	3093.2	3246.6	3441.9	3639.5	3701.1	3877.6	3966.1	4088	4162.2	4303.3	4313.8	4261.3	4428.9	4379.3	4406.5	4379.5	4431.3	4442.2	4387.5	4333.9	4274.3	4268.7	4449.7	4453.3	4383.7
0	0	0	23.501	10.417	5.6651	32.936	85.264	146.16	240.83	321.69	419.31	525.99	662.58	804.53	993.04	1127.6	1283.4	1532.4	1728.9	1891.1	2134	2275.6	2435.3	2680	2794.2	2953.5	3064.3	3173	3216.7	3360.3	3417.5	3622.4	3641.9	3768.1	3844.1	3884.4	3948.6	4105	4233.6	4293.5	4219	4389.9	4433	4334.1	4394.8	4470.2	4524.2	4599.4	4766.3
0	0	0	41.29	71.193	214.62	119.8	273.03	267.33	307.43	388.02	425	543.19	0	0	89.553	293.16	533.14	763.39	1048.1	1328.2	1506.7	1774.7	2007.8	1346.8	1552.2	1661.2	1908.4	2067.8	2110	2248	2365.7	2429.4	2527.3	2525.5	2624	2612.1	2679.1	2778.8	2813.8	2883	2868.3	2939.3	3057.5	2972.2	3082.9	3032.2	3121.4	3200.9	3095.3
26.846	6.9492	0	0	0	0	0	16.483	53.801	120.69	209.01	301.34	429.63	594.22	820.25	970.12	1085.6	1369.8	1535.7	1803.4	1981.5	2079	2216.2	2361.8	2419.1	2447.5	2557.9	2605.5	2773.4	2807.3	2874.6	2900.1	2975.6	2984.8	2988.3	2951.7	2935.2	2983.5	2987.8	3061.5	3155.6	3165.1	3421.4	3456.4	3436.2	3664.8	3683.9	3677.5	3768.5	3612.8
84.986	98.916	93.219	0	0	0	0	0	0	0	0	27.726	83.342	144.59	261.57	349.06	486.31	599.63	743.8	897.45	1092.8	1230	1376	1490.4	1621.6	1817.3	1978.5	2266.1	2410.6	2557.9	2610.6	3040.1	3088.8	3350.4	3425.5	3638.9	3782.9	3879.5	4048.5	4186.6	4171.1	4327.8	4413.3	4371.2	4553.8	4549.6	4554	4715.8	4810.7	4832.6
0	0	16.198	8.0095	13.527	12.737	18.209	18.084	0	10.667	8.9163	25.557	58.808	106.01	300.44	406.89	429.83	612.09	707.63	1195.4	1438	1646.7	1738.4	2126.4	2365.2	2656.1	2980.6	3269.3	3566.7	3838.3	4063	4248.8	4507.5	4721.8	4627	4981.9	5095.2	5319.6	5253.9	5427.4	5584	5682.3	5872.8	5967.6	5982.1	6088	6195.5	6336.8	6288.3	6238.9
0	0	0	133.46	267.86	288.53	269.61	311.71	297.44	353.09	322.88	387.8	537.6	142.32	626.09	755.63	919.16	1047.6	1232.2	1366.8	1504.2	1580.2	1722	1909	1930.3	2022.8	2073.7	2161.4	2215.5	2264.6	2394.6	2516	1929.6	2418.4	2409.9	2486.5	2499.7	2485.8	2469.4	2526.4	2493.3	2511.2	2584	2512.6	2491.7	2562.6	2511.3	2558	2436.4	2473.7
0	0.15743	7.2386	5.9141	0	3.0923	4.7766	0	19.882	1.1554	0	8.7957	35.395	82.841	141.75	202.5	319.02	324.05	402.38	480.84	545.43	606.57	740.74	796.75	869.78	965.53	1060.3	1138.9	1259.8	1331.7	1422.3	1514.9	1602.9	1706.3	1726.1	1801.6	1850.9	1908.5	2000.8	2042	2066.6	2101.8	2127.8	2166.6	2154.8	2214.5	2208.2	2209.7	2257.1	2211.1
2.3252	19.467	24.488	65.277	0	0	0	9.0655	44.12	130.62	209.57	115.33	161.41	469.26	570.25	648.45	760.11	537.53	961.32	1039	1133.7	958.17	1014.2	1228.1	1513.1	1615.7	1846.8	1726.3	1903.4	2129.3	2271.7	2412.8	2678.3	2736.8	2887.6	2954	3049.6	3249.8	3283.2	3401.2	3521.5	3533.4	3656	3820.9	3812	3901.2	3941.2	3996	4054.6	4138
0	0	0	9.5143	0	22.673	59.963	75.097	48.067	86.375	187.83	204.85	267.2	355.69	416.34	531.4	653.27	823.58	942.54	1242.3	1446.3	1653.9	1983.4	2185.9	2482.1	2661.1	2886.6	3052.6	3108.4	3323.1	3421.4	3564.5	3702.3	3886	4125.8	4155.9	4273.7	4202.8	4530.8	4589.7	4544.7	4635.8	4845.7	4854.7	5043.8	5247.1	5302.2	5504.1	5464.5	5441.1
0	22.733	0	24.558	0	0	4.4545	12.343	17.582	23.089	55.934	73.155	144.73	247.08	326.65	417.7	595.3	738.03	904.49	1050.2	1159.6	1296.8	1428	1653.7	1747.8	1873.8	2017.4	2160.6	2300	2303.8	2304.1	2361.1	2494.9	2582.9	2604.7	2646.3	2654.5	2738	2695.3	2737.7	2743.5	2775.3	2776.5	2807.2	2795.5	2862.1	2909.5	2842	2870.2	2823.7
0	0	0	0	25.091	74.38	157.04	253.76	384.42	533.22	710.89	844.16	1022.2	1126.2	1267.8	1405.4	1455.7	1618.3	1746.4	1713.5	1840.8	1952	2000.7	2024.6	1995.7	1870.5	1886.6	1957.5	1852.5	1925.5	1895.1	1897.3	1986.4	2014.1	1956.4	2142.4	2338	2347.8	2394	2392.9	2387	2467	2436.5	2348.1	2374.8	2368.7	2213	2352.5	2446.2	2450.7
0	0	0	0	35.57	91.379	165.17	226.34	290.24	422.47	609.64	743.67	904.7	1102.1	1219.5	1491.6	1767.2	1898.8	2082	2307.7	2452	2595	2739.4	3039.1	3131.4	3126.5	3280.6	3503.5	3599.6	3773.7	3691.4	4067.1	4213.7	4322.4	4443.6	4552.2	4667.5	4722.1	4760.2	4811.1	4826.9	4909.3	5123.4	5176	5243.1	5378.4	5205.9	5487.1	5360.2	5305
0	0	0	0	0	4.2312	30.458	82.17	140.14	226.33	322.04	439.89	540.48	667.61	828	980.88	1102.7	1254.5	1424	1550.1	1719.2	1831	1927.2	2068.5	2114.7	2241.3	2244.6	2471.7	2521.8	2516.3	2693.4	2759	2858.7	2911.1	2935.7	3024.4	3049.1	3056.7	3126.9	3222.4	3220.2	3312	3299.4	3398.5	3419.8	3463.2	3502.5	3442.7	3542.6	3527.9
7.6723	0	0	0	0	1.3369	26.812	45.237	84.227	120.47	187.66	245.15	330.1	414.48	507.3	720.44	753.24	905.46	1014.4	942.57	848.52	936.58	963.31	1018.6	1089.9	1158.8	1213.8	1322.8	1335.3	1419.2	1394.3	1392	1480.8	1573.1	1639	1686.2	1793.5	1862.9	1897.1	2000.4	2112.3	2161.3	2249.2	2293.8	2364.1	2353.5	2441.2	2531.8	2530.6	2585.2
0	27.344	4.1314	0	10.082	0	0	0	3.4015	35.986	57.686	132.76	232.01	330.71	525.63	690.96	873.38	1062	1322.4	1492.5	1862.7	2100.5	2402.7	2709.3	2915.9	3129.3	3246.2	3513.2	3613.8	3753.2	3868.6	4093.4	4220.4	4571.6	4550	4771.9	4894.1	5023.7	5362.6	5525	5843.2	5825.7	5984.9	6106.9	6181.6	6284.9	6271.2	6316.5	6306.3	6382.1
9.6162	0	13.075	0	0	0	5.8678	9.0898	24.618	44.213	71.384	119.21	171.77	237.09	238.46	318.78	374.72	459.56	561.95	664.12	715.79	787.77	883.86	968.13	1092.5	1127.2	1224.5	1261.9	1275	1287.7	1310.4	1384.7	1445.7	1457.4	1444	1484.3	1505.6	1488.8	1507.1	1535.4	1582.3	1561.4	1538.3	1628.1	1630.8	1653.5	1688.3	1693.2	1709.5	1702
3.6076	6.8087	0	0	0	4.2975	6.1949	13.927	4.9371	29.015	53.995	88.23	117.01	139.53	179.82	206.46	219.97	253.63	276.8	343.8	395.15	445.6	466.74	411.87	411.64	456.79	491.38	493.7	519.19	596.2	587.39	622.02	636.56	738.07	682.14	731.25	773.96	735.69	835.8	833.1	864.04	927.65	909.37	915.78	817.49	822.46	847.23	882.91	899.35	853.33
0	10.639	7.1875	26.928	1.6627	0	0	47.979	109.76	164.2	244.92	329.04	549.38	601.93	697.21	834.57	1019.6	1142.5	1295.5	1390.5	1583.9	1613.5	1787.8	1974.6	2320.3	2391.9	2502.9	2727.6	2987.9	3182.6	3333.2	3494.9	3929.6	4151.1	4482.3	4653.1	4948.1	5288.7	5583.4	5915.6	6343.6	6578.9	6855.5	7228.7	7502.5	7734.1	8162.8	8456.8	8536.5	8899.4
0	0.42408	0	0	9.8155	0	8.5281	28.908	53.349	76.399	154.74	215.14	278.59	374.72	485.34	769.4	946.42	1030.5	1071.4	1266.1	1321.3	1419.8	1609.8	1655.5	1899.9	1999.4	2133.1	2262.5	2418.1	2560.2	2725.8	2841.1	2948.2	3004.4	3303.9	3390.7	3512.8	3290	3495.6	3563.6	3510.9	3675	3867.6	3907.1	4022.6	4046.2	2890.1	3613.6	2911.2	3566.8
2.8545	5.3511	0.12684	1.8957	0	0	7.7473	12.273	50.751	95.171	152.31	235.61	312.05	422.09	514.76	629.44	753.25	852.9	937.15	1050	1151	1224.4	1336.9	1459.4	1522.4	1596	1665	1733	1792.3	1854.6	1884.6	1916.9	1937.3	1968.5	1961	2010.2	2042.3	2047.2	2049.3	2087.8	2117.4	2090.1	2073.5	2063	2110.2	2097.6	2094.8	2082.5	2065.4	2033
0	0	0	0	0.87747	28.433	96.249	190.5	358.23	540.44	710.86	969.28	1235.4	1514.3	1838.7	2128	2412.3	2753.4	3039.7	3292.8	3517.7	3749.5	3704.1	3858	4175.2	4412.5	4390	4547.7	4691.1	4867.6	5011.8	4975.8	5049.6	5037.9	5114.4	5154.6	5180.6	5161.7	5176.7	5163	5108.1	5108.6	5070.3	5063.8	5074.3	5106.8	5049.4	4881	4882.8	4824
0	0	0	0	17.764	46.766	100.51	204.6	343.87	488	639.13	726.08	614.34	1187	1334	1692.9	1882.1	2122.5	2295.6	2656.4	2817.8	3141.1	3344.5	3703.1	3897.3	4027.7	4144.7	4324.2	4487.3	4651.3	4954.7	5016.6	5231.2	5381.3	5602.5	5478.6	5427.1	5625.3	5628.5	5745.1	5924.7	5822.1	5804.2	5978	6024.8	6038.1	6186.1	6184.8	6228.5	6187.6
0	0	15.719	8.0118	0	15.864	12.469	47.014	94.635	159.83	217.57	296.92	396.48	479.97	561.93	684.31	880	969.57	1149.6	1313.2	1492.3	1577	1713.9	1837.6	2111.3	2284.2	2272.6	2392.3	2505.8	2586.3	3231	2759.8	2973.5	3053.2	3150.2	3112	3464	3587.3	3474.4	3562.9	3623.1	4294.2	3947.8	4398.4	4432.4	4334.8	4075.3	4705.5	4768.5	4198.4
0	0	0	124.8	95.671	0	0	0	172.38	462.56	373.32	333.2	500.57	1380.1	1826.2	2162.4	1882.1	2148.3	2796	3943.9	3809.8	4071.2	4694	5046.4	6031.4	7833.9	6432.5	6412.8	7175.9	8144.2	8336.2	8594.1	8324	8835.9	9646.3	9913.7	9863.2	10044	10149	10360	10692	10846	10691	10992	10840	11336	11653	11816	12013	11673
4.313	9.8909	0	11.811	4.9759	0	0	0	15.259	58.477	115.05	191.75	292.5	449.72	630.82	749.97	1011.1	1182	1423.2	1598.4	1760.1	1970.6	2137.9	2300.5	2464.2	2531.9	2712.8	2854.2	2951.6	3017.4	3122.3	3122.8	3306.8	3423.7	3442.8	3536.3	3461.3	3477.5	3466.1	3449.3	3554.4	3528.7	3441.5	3549.3	3545.9	3607.9	3616.8	3624.3	3564.1	3520
0	0	3.3548	7.9163	0	0	7.9571	2.7318	8.1247	22.068	28.757	40.325	67.064	93.398	135.39	188.71	254.77	302.49	380.69	450.83	508.76	576.84	660.44	768.54	865.92	976.5	1061.1	1161.5	1304.2	1417.4	1501.1	1603.3	1687.8	1837.5	1882.7	1978.3	2066.2	2123.9	2219.2	2238.8	2298.4	2343.7	2451.1	2458.2	2491.3	2472.4	2484.4	2512.6	2564.6	2541.2
0	0	0	8.471	0	0.81142	13.69	10.039	43.299	126.49	151.69	205.65	277.72	350.71	436.92	494.64	559.35	662.41	771.97	875.6	951.79	1041.4	1171.4	1207.7	1500.5	1671.7	1882.3	2042.9	2328.6	2461.4	2734.5	2943.1	3168	3344.1	3681.2	3757.8	4036.1	4213.3	4393.8	4706.4	4952.9	5239.3	5440.3	5542.6	5856.8	6065.6	6173.1	6296.4	6436.3	6589
7.6385	28.013	6.1241	2.4424	0	0	0	0	0	10.911	17.907	18.824	63.871	106.29	167.22	236.03	324.45	435.55	518.97	614.31	679.68	756.66	873.38	981.27	1076.8	1197.1	1320.4	1449.3	1564.2	1704.2	1811	1887.3	2027.7	2115.3	2269.9	2283.2	2381.3	2380.8	2592.1	2608.4	2754.9	2823.3	2886.8	2973.8	2900.1	2952.2	3012.2	2987.6	3092.2	3030.1
0	26.795	0	7.3185	4.9137	0	32.994	20.867	84.972	133.67	198.1	263.47	333.96	470.31	537.86	613.61	717.48	896.95	928.98	1035.4	1157.6	1283.8	1351.6	1449.9	1548	1586.5	1655	1744.7	1771.4	1808.4	1851.7	1900.3	1920.4	1970.8	2032.8	2029.3	2053.7	2076.2	2178.4	2149.6	2222.6	2274.3	2363	2490.9	2477.4	2511.1	2558.3	2630	2557.9	2574.6
77.802	41.753	3.6522	55.169	0	0	0	0	37.056	81.584	158.68	277.85	333.08	513.05	630.51	796.21	1030.2	1171	1340.9	1529	1659.1	1866.4	2071.6	2254.4	2399.9	2503.9	2662.3	2822.6	2937.9	3106.4	3101.6	3186.7	3280.7	3412.2	3548.8	3546.6	3724.6	3737.4	3811.8	3928.7	3884.4	3918.1	3974.5	4059.4	4093.8	4143.1	4211.7	4249.1	4265.7	4285.1
0	10.705	0	2.8601	0	1.0123	17.226	0	111.39	177.36	475.91	437.61	556.14	684.09	823.59	979.69	1101.2	911.69	1264.6	1754.6	1914.5	1726.1	1670.3	1863	2602.3	2304	2349.7	2568.3	2531.9	2631.7	2742.9	2920.9	3039.9	3259.8	3498.6	3547.4	3691.1	3705.8	4034.6	4148.3	4252.9	4531.2	4646	4811.8	4910.9	4916	4991.1	5135.9	5258.5	5297.5
0	0	5.4746	0	1.1219	13.337	50.319	112.98	201.11	283.73	392.36	525.9	689.79	835.4	981.77	1195	1379.1	1587.3	1804.8	2040	2308.3	2543	2719.5	2993.4	3554.1	3876.5	3522.6	3822.9	4037.5	4113.2	4403.4	4586.3	4666.8	4990	5028.8	5116.3	5266.1	5309.7	5470.3	5550.3	5677.5	5725.9	5853.6	5915.7	5970.3	6094.2	6176.5	6186.5	6166.1	6201
4.9302	9.2008	0	11.356	0	0	0	5.0917	33.691	68.962	115.76	174.74	257.42	356.93	481.04	571.97	696.21	859.46	951.46	1073.6	1183.5	1291.2	1387.4	1453.6	1551.1	1613.6	1694.9	1734	1793.5	1802.7	1805.2	1903.5	1918.3	1934	1965.4	1989.1	1978.2	2094.2	1967.2	1958	1948.4	2019.8	1968.5	1966	1928.1	1942.6	1926.3	1911.8	1886.6	1876.3
15.522	13.874	0	0	0	6.9311	0	5.4974	11.996	20.679	64.777	94.366	141.91	165.5	215.48	309.07	393.63	480.07	544.3	611.22	669.82	742.92	818.96	878.4	958.08	1054	1180.9	1299.8	1398.2	1624.5	1597.6	1758.5	1756.6	1921.2	2052.3	1936	1956.2	2099.5	2123.9	2215.1	2197	2372.7	2397.3	2452.8	2766.2	2725.9	2966.1	3014.6	3056.2	3028.4
7.3925	5.4821	0	9.6795	0	18.37	0	8.1211	0	17.626	47.1	48.188	157.65	269.32	451.43	626.75	971.16	1165.5	1304.9	1603.9	1788.1	1989.3	2109.8	2242.4	2360.7	2530.5	2616	2728.9	2718.3	2810.5	3512.4	2895	2966.6	3175.4	3017.4	3058.3	3318.6	3184.1	3263.3	3366.6	3414.4	3501.1	3604.1	3550.6	3532.7	3600.6	3529.7	3624.9	3592.9	3518.6
0	1.149	9.5078	3.3729	2.4125	1.124	16.479	29.105	92.859	125.42	184.42	242.36	330.95	410.61	491.39	564.91	645.92	709.53	803.12	836.46	956.03	1017.9	1099.4	1190.7	1234.2	1251.5	1331.3	1389.2	1432	1515.9	1552.4	1589.9	1607.6	1692	1760.2	1788.5	1795.1	1867.7	1936.8	1922.1	1954	2021.2	2011.7	2079.9	2109.1	2113.7	2165.5	2220.5	2269.7	2274.8
14.441	14.195	0	14.175	0	0	0	0	0	0	0	0	14.499	46.66	116.95	219.86	342.91	509.76	576.55	759.23	888.62	1101.4	1231	1428.7	1653	1922.9	2001.6	2198.6	2385.4	2581.4	2602.1	2818.7	2919.6	3047.7	3182.2	3227.1	3315.9	3480.5	3632	3858.8	4061.4	4080.6	4263.9	4482	4705.1	4760.3	5048.9	5120.3	5315.4	5248.5
0	0.34904	29.581	6.919	0	19.16	0	13.687	1.4224	26.597	90.301	121.02	173.94	258.87	406.03	443.07	616.18	682.25	880.66	1015.9	1163.4	1298.7	1425.6	1625.2	1717.7	1776.2	2039.3	2089.5	2151.6	2257.4	2336.5	2510.5	2736.4	2769.9	2890.5	3057	3108.6	3236.6	3363.9	3454.1	3591.8	3646.5	3713.1	3787.7	3864.3	3872.8	3948.7	4035.7	3974.8	3951.3
24.001	3.2399	0	0.82577	0	0	0	29.142	9.4039	22.695	36.699	66.817	111.17	145.94	227.74	307.29	331.25	430.36	517.46	653.83	805.57	919.36	1091.4	1274.5	1443.1	1616.9	1794.1	1959.9	2236	2405.2	2686.1	2877.8	2891.8	3190	3291.8	3506.3	3497.4	3642.2	3781	3981.6	4112.1	4240.5	4378.3	4322.5	4381.7	4454.4	4622.7	4605.4	4754.4	4734.2
15.579	0	0	0	0	1.7841	38.697	50.699	85.243	128.4	268.42	367.07	515.37	618.64	841.11	1023.8	1270.5	1741.1	1965.4	2547.2	2861.9	3069.5	3073.5	3178.4	3316.1	3539.4	3787.9	4111.9	4150.7	4032.6	4180.3	4039.1	4111.4	4151.1	4260.2	3431.1	4541	4936.9	5100.7	5467.2	5579.6	5635.1	5692.7	5169.9	5234.2	5101.4	5208.5	5208.6	5406.5	5414.1
0	6.5495	0	0	5.8759	0	0	8.6629	38.338	50.031	92.414	153.1	209.4	253.53	286.56	361.46	414.15	477.36	549.88	614.45	645.98	664.99	746.57	818.37	832.98	957.18	1001.6	1037.7	1095.5	1184	1212	1295.2	1409	1457.4	1515.3	1475.8	1545.7	1621.7	1681.2	1713.7	1733.3	1780.1	1793.3	1765.5	1806.1	1810.1	1868.1	1880.1	1879.2	1855.1
6.9102	0	0	0	0	8.2471	1.8839	0	0	0	14.66	30.462	38.289	107.4	198.71	258.9	366.65	457.51	522.07	649.14	727.84	866.43	913.99	982.75	1046.8	1118.4	1267.3	1413.1	1542.4	1612.9	1709.2	1850.1	1917.7	2023.2	2070.9	2186.6	2272.8	2372.7	2542.7	2561.5	2596.8	2635.1	2637.1	2693.7	2728.9	2743.5	2690.3	2768.9	2762.8	2801.7
0	3.3417	2.8988	8.375	1.7904	0	0	15.841	26.826	62.239	96.545	165.54	293.54	430.56	607.82	754.33	947.19	1167.5	1261.5	1433.7	1631.6	1856.6	2011.2	2126.7	2182.2	2338.2	2537.8	2652.7	2754.2	2938	3013	3066.7	3169.9	3344.9	3424.5	3445.5	3660.9	3692.4	3790.5	3691.2	3951.1	4127.6	3989.7	3977	4135	4173.8	4162.6	4191.8	4342.5	4230.6
0	39.238	17.787	16.628	0	0	0	0	0	0	0	0	0	0	0	0	31.38	28.021	44.025	82.07	100.91	144.13	171.14	262.27	339.17	412.49	575.71	683.58	915.85	1094	1317.3	1684.7	1793.5	1657.1	1813.9	1861.2	1935.8	2006.8	2123.3	2196.8	2206.2	2370.9	2404	2429.3	2626.7	2684.1	2756.5	2818.6	2752.4	2858.7
0	14.655	3.2005	0	0	0	37.651	193.3	393.72	633.62	914.01	1246.3	1577.2	1976.3	2369.8	2714.9	3109.1	3461	3954.1	4270.3	4648.4	4908.4	5192.3	5586.4	5997	6212.6	6730.9	7002.1	7347.7	7814	7952.3	8268.6	8635.6	8882.1	9003.2	9144.6	9419.3	8845.8	9031.8	9129.7	9365.9	9345	9665.5	9797.3	9927.3	9944.2	10260	10257	10370	10242
0	10.73	0	0	11.191	0	9.7252	47.948	82.003	124.27	213.5	311.75	407.59	550.32	681.05	838.41	925.45	1084.6	1240.1	1375.4	1432.8	1555.1	1701.9	1774.9	1886.5	1972.7	2131.2	2193.1	2324.1	2364.8	2525.9	2612.9	2680.4	2696.9	2776.4	2848.3	2830.6	2937.1	2939.1	2962.3	2961.4	2991.3	3014.5	3040.9	3119	3112.7	3085.9	3025.7	3056.4	3024.4
0	0	0	0	50.49	14.703	94.119	202.08	301.5	446.04	618.06	799.12	996.39	1283.7	1480.1	1740.2	2014.2	2205.3	2462.5	2642.2	2824.9	2995.6	3167.6	3413.7	3528.2	3612.8	3717	3832.3	3977.9	3933.6	3889.2	4129.4	4166.6	4166.7	4163.1	4051.4	4252.5	4241.4	4176.9	4312.3	4315.4	4323.5	4310.6	4347.3	4360.6	4336	4376.2	4439.6	4382.5	4356.5
0	0	0	0	0	18.397	123.3	104.33	188.5	215.68	259.84	231	306.52	421.16	469.27	500.58	469.08	488.2	570.21	796.83	783.87	821.73	794.67	875.37	1030.8	1095.6	1154.8	1177.5	1264.7	1403.1	1455.7	1396.9	1426.3	1495.8	1556.1	1719.9	1645.7	1682.2	1772.6	1823.2	1921.5	2051.2	2143.6	2262.8	2330.2	2447.2	2441.8	2649.9	2677.8	2776
11.178	4.148	0	0.39228	2.2823	0	0	0	3.4571	7.7512	11.611	36.606	68.766	115.03	152.33	194.98	239.69	311.36	358.53	420.86	474.48	528.54	581.3	649.51	719.58	788.56	825.37	901.48	936.13	990.55	1014.6	1075.8	1121.8	1170.5	1186.6	1229.1	1265.8	1302	1334.3	1392.3	1422.5	1451.6	1490.6	1564	1580.5	1609.2	1675.1	1678.5	1792.4	1777.7
0	0	0	35.598	36.985	0	0	46.081	163.96	210.47	260.52	420.98	549.94	741.91	1039.3	1081.3	1298.4	1447	1715.8	2274.8	2099.3	2240	2402.2	2594.8	3389.1	3202.2	3341.2	3575.5	3696.7	3993.4	4046.6	4083.9	4241.5	4152.5	4364.9	4459.9	4573.6	4659.7	4700.3	4768.2	4965.5	4897.8	4567.5	4543.3	4487.5	4522.7	4636.6	4667.6	4540.1	4744.9
22.103	10.401	0	0	0	0	0	1.5642	49.754	90.831	126.84	211.89	282.13	369.58	430.62	545.03	608.72	683.71	710.98	819.93	874.52	945.21	1011.6	1082.6	1149.5	1236.7	1304.3	1429.1	1492.2	1586.3	1630.1	1740	1877.9	1928	2094.4	2165.8	2304.6	2395.6	2531.9	2640.4	2678	2682.7	2799.4	2856.6	2869.9	2830.3	2911.7	3010.8	2945.4	3038.2
0	0	0	0	132.3	0	51.526	93.308	232.17	533.47	552.59	387.12	429.23	1106.7	1756.5	1503.2	1343.2	1511.1	2263.7	2299.9	2640.9	2248.2	2557.9	2773.4	3289.9	3568.5	3775.4	3904.9	3944.2	4735.2	4877.1	5031	5015	5404.4	5326.1	5300.8	5552.5	5589	5742.1	6036.3	5792.5	6205.9	6161.5	6246	6667	6660.9	6424.2	6717.7	6671.3	6946.1
7.0235	14.877	0	0	0	0	4.4247	20.799	56.288	101.22	157.3	219.14	291.22	357.26	462.08	544.99	661.77	728.18	854.02	905.87	970.74	1080.3	1113.4	1284.3	1307.7	1334.7	1412.7	1600.9	1697.8	1833.7	1933.4	1953.9	2109.6	2141.3	2122.3	2428.5	2382.6	2393.1	2477.9	2528.3	2672.1	2883.3	2948.3	2962.8	3013.3	3261.7	3329.6	3547.2	3564.6	3642.9
0	0	0	7.0307	2.8437	20.035	33.027	26.719	64.328	90.363	145.86	203.42	252.86	354.61	489.27	687.19	891.15	1101.5	1250.3	1582	1648	1835.4	2097.9	2285.6	2631.9	2908.4	2668.3	3062.7	3100.5	3322.8	3426.4	3635	3883.2	4135.2	4416.3	4556	4736.8	4739	4913.2	5037.7	5067.6	5139	5392.1	5563.4	5773.2	5802.1	6053.3	6147.2	6167.6	6214
0	11.042	18.503	28.508	0	0	0	1.2518	2.6279	0	0	0	4.5595	0	2.0574	0	0	0	0	6.6391	30.452	64.735	88.117	148.56	180.21	222.8	252.23	314.51	356.55	437.2	498.3	585.17	650.28	706.74	758.99	856.42	924.07	1011.5	1077.4	1154.8	1283.4	1355.6	1434.7	1531	1582.3	1659.2	1752.9	1812.5	1880.5	1891.8
26.713	10.096	11.413	0	0	0	0	0	0	16.968	34.339	54.604	87.631	107.24	151.27	215.01	273.39	357.62	404.37	428.14	492.69	543.46	575.91	641.37	688.37	724.64	751.72	794.92	861.81	835.18	823.73	874.23	901.82	942.71	961.98	968.97	957.1	1004	1027.1	1045.3	1057.4	1111.3	1072	1109.3	1166	1150.9	1181.5	1212.9	1224.2	1221.4
0	0	0	0	38.876	119.92	120.22	121.15	237.94	309.74	413.59	516.54	613.09	811.7	1044.6	1157.4	1203.4	1381.9	1601.3	1785.8	1930.7	1937.3	2276.6	2469.6	2495.8	2624.7	2606	2864.8	3031.6	3141.3	3192.4	3194.3	3281.7	3261.3	3306.5	3235.1	3142.3	3276.9	3246.6	3231.3	3532.6	3455.4	3423.1	3427.9	3563	3463	3436.7	3371.1	3471.3	3066.8
0	0	2.3209	0	0	15.259	28.222	48.291	62.766	91.434	117.58	136.22	200.06	219.6	306.36	362.03	454.59	543.61	632.94	757.08	834.18	957.66	1051.4	1122.2	1191.2	1297.3	1526.7	1596.4	1761.5	1861.5	2032.9	1703.9	2190.4	2342.9	2405	2318.5	2656.6	2727.5	2840.6	2895	2996.4	3062.9	3212.5	3211.3	3247.2	3291.4	3287.1	3442.1	3498.6	3509.9
0	0	0	2.9178	6.8231	8.3913	14.205	77.354	184.11	303.9	444.84	608.75	789.9	1028.7	1241.4	1467.5	1708.4	1957.1	2225.6	2459.8	2720.6	3003.2	3073.5	3284.8	3483.3	3653.9	3864	4011.5	4173.6	4376	4558.3	4864.3	5078.9	5150.8	5367.2	5439.5	5588.2	5900.3	5683.5	5905.5	5939.7	6090	6201.9	6379.1	6335.5	6551	6738.7	6746.6	6895	6755.7
0	0	0	12.203	29.557	32.941	0	0	0	0	12.182	43.04	107.72	145.31	156.43	274.47	359.48	444.92	561.93	650.61	743.76	881.59	1043.8	1181	1282.6	1352.3	1526.6	1632.5	1821.7	1889.1	2146	2308.5	2347.3	2495.8	2618.3	2694.4	2905.5	2908.5	3097.1	3159	3360.1	3428.2	3588.9	3698.5	3841.8	3890.4	3875	4026.6	4111	4204.6
0	18.119	7.2066	0	0	0	0	0	0	0	0	0	0	12.986	15.884	66.163	120.14	194.5	240.58	320.82	386.35	479.6	504.01	557.09	588.03	656.83	748.6	843.92	891.1	943.63	917.23	969.35	1091.6	1182.7	1215.7	1294.3	1283.3	1290.7	1395.1	1406	1490.8	1455.6	1505.9	1575.5	1619.1	1674.3	1664	1634	1597.6	1595.4
11.759	35.404	0	0	0	0	0	15.761	99.733	196.57	310.91	472.73	633.45	771.02	1015	1185.2	1469	1666	1768.6	1942	2094.8	2389.4	2510.7	2716.9	2918.4	2936.7	3289.4	3446	3325.7	3733.5	3824.4	3789.5	3467.2	4234.2	3605.4	3621.6	3624	3531.7	3659.6	3612.5	3589.4	3601.2	3589.9	3601.4	3627.9	3640.2	3638	3616	3643.4	3641.2
0	12.147	0	12.331	2.4557	0	0	63.251	152.82	297.25	307.22	437.93	614.87	789.27	1002.1	1161.5	1377.7	1514.5	1715.9	1895.7	2071.5	2438.9	2607.4	2621.1	2800.8	2905.8	3057.9	3170.9	3264	3389.2	3442.7	3590.7	3707.1	3819.2	3935	3946.4	4052.8	4206.8	4411.3	4546.5	4652.1	4840.6	4833	4957.9	5090.5	5292.5	5428.1	5359.5	5415.9	5615.7
1.9246	11.596	6.6121	7.0849	7.7192	0	0	0	75.593	47.525	29.977	41.594	79.207	142.37	186.95	216.32	305.17	400.79	489.14	595.49	775.21	712.92	1117	1540.9	1596.8	2180.2	2351.6	2639.9	2838.5	2998.3	3275.7	3482.5	3644.4	3852.5	3953.3	4126.6	4314	4429.2	4652.3	3937.8	4114.4	4242.3	4279.6	4543.4	4513.8	4740.7	4735.2	4930.7	5002.3	5113.8
0	0	0	0	0	28.717	50.762	77.319	108.49	181.71	227.37	260.55	343.38	380.81	416.18	475.47	540.74	590.55	648.12	681.23	756.43	816.96	844.13	902.44	922.99	965.71	1036.4	1139.2	1183.8	1211.7	1223.9	1310.3	1365.5	1367.5	1395.7	1433	1463.3	1544.9	1612.6	1627.5	1674.1	1704	1821.8	1843.3	1850	1946.3	1847.4	1962.3	1951.8	2012.6
0	0	40.646	21.06	23.356	29.155	27.936	9.4952	38.919	55.173	75.732	155.76	256.13	369.97	416.56	591.22	740.68	932.17	1098.6	1258.3	1409.1	1564.2	1723.6	1851.2	2000.1	2053.8	2126.7	2213.7	2239.4	2357.9	2581.9	2575.1	2672.8	2770.8	2645.5	3102.6	2835.5	2811.7	2921.9	2860	2987	2970.4	2971.6	3124	3076.1	3130.1	3124	3147.6	3138.9	3134
0	13.147	0	6.0895	3.2401	18.049	7.8504	39.049	20.54	56.057	127.23	127.87	228.68	271.07	325.16	414.56	465.03	653.95	712.46	655.05	721.18	968.88	1033.8	1010.8	1034.3	1061.3	1285	1277.9	1396.9	1677	1813	1764.4	1683.7	1718.4	2164.7	1919.4	2064.5	2071.6	2181.9	2323.7	2344.1	2451.9	2592.2	2576.8	2600.5	2615.7	2814.2	2845.1	2888.6	2829.1
8.3263	9.2471	0	0.97695	0	6.6386	7.6363	39.396	67.667	123.82	174.24	237.97	322.11	392.64	480.68	636.41	754.22	977.44	1111.6	1300	1553	1755.3	2048.1	2217.7	2470.8	2677.6	2926.5	3131.2	3248.7	3484.6	3694.6	3810.9	3930.4	3988	4228.9	4421.9	4485.1	4654.2	4839.8	5007.7	5067.4	5259.8	5256.4	5271.1	5202.5	5400.3	5548	5554.4	5463.8	5567.9
0	0	0	0	0	15.914	49.931	131.4	207.49	294.83	455.71	598.06	734.37	888.2	1027.4	1198.9	1339.1	1527.7	1730.9	1809	2113.9	2265.3	2437.6	2588.3	2577.4	2807.1	3109.6	3123.9	3468.2	3625.5	3641.2	3919.8	3923.6	4301.5	4292.7	4457.1	4620.4	4665.1	4881.5	4963.6	5116.9	5285.4	5428.1	5486	4897	4800.3	4938.2	4856.5	4944.2	5036.6
0	1.2978	0	0.98671	0	0	29.77	81.843	113.62	331.67	314.63	448.56	618.91	865.82	819.45	1026.4	1328.9	1447.5	1593.3	2298.7	2340.1	2127.7	2237.2	2241	2163.9	2264.2	2390	2578.1	2675.4	2582.4	2488.6	2657.8	2694.2	2774.5	2613.8	2721.5	2747.9	2752.2	2827.9	2797.1	2879.7	2857	2847.7	2813.8	2885.2	2828.4	2849.8	2840.6	2838.6	2912.8
0	0	1.415	0	0	5.2584	19.249	29.891	69.346	115.19	166.7	226.85	298.65	444.63	557.69	713.7	814.4	990.06	1145.8	1315.7	1429.9	1658.8	1796.1	1920.8	2177.8	2214.4	2411.8	2592.7	2661.9	2875.6	2980.5	3165.6	3279.7	3433.3	3502.1	3641.4	3738.1	3820.5	3915.4	3878.6	4024.5	4062.7	4076	4151.5	4207.6	4189	4216.7	4291	4303.7	4290.1
0	1.1491	0	10.315	0	7.2024	16.593	0.14864	0	7.0853	25.905	30.201	50.507	84.651	106.47	119.67	207.06	276.71	386.2	509.15	607.18	734.03	829.99	944.25	1071.5	1216	1377.3	1524.6	1667	1698.5	1762.3	1875.3	1940.1	2036.2	2230.2	2224.3	2266	2370.1	2372.7	2366.7	2372	2446.2	2510.6	2426.5	2458.6	2413.1	2426	2405.7	2354.6	2316.4
0	0	0	7.24	0	8.5525	36.136	83.339	152.88	236.34	339.8	424.73	562.3	693.7	838.56	969.86	1118.9	1292.4	1459.9	1594.3	1749.1	1924.2	2045.9	2122.5	2294.6	2352.4	2380.4	2491.9	2624	2724.6	2842.1	2871.6	2854.1	2867.3	3164.7	3166.8	3154.2	3219.3	3299.6	3364.9	3342.8	3347.1	3440.8	3537.7	3462.2	3517.8	3587.4	3557.1	3616.1	3588.6
0	4.1454	1.8919	24.704	0	0	0	11.233	34.8	80.308	75.427	122.84	185.36	284.55	409.43	531.25	644.54	776.31	956.39	1129.1	1249.3	1353.4	1497.6	1652	1804.4	1908.3	2036.3	2126.2	2445.4	2367.7	2471.8	2474.6	2605	2684.4	2724.3	2826.9	2836	2880.8	2946.3	3009.5	3015.7	3034.6	3019.1	3033.9	3093.7	3118.6	3151.6	3115.9	3133.3	3171.6
0	0	0	0	2.4728	31.229	96.943	184.83	343.58	521.49	744.24	1006.4	1233.4	1484.2	1681.8	1945.1	2274.8	2532.2	2703.2	2858.8	3125.7	3265.7	3564.5	3746.8	3749.2	3874.4	4137.8	4157.9	4353.3	4458.5	4322.2	4401.9	4488.1	4717	4782.2	5851.2	4988.8	4971.4	5007.2	5060.9	5156.5	5181.9	5293.7	5285	5283.5	5298.2	5211.8	5279.3	5256.2	5324.6
0	8.7185	0	0	14.529	8.3887	50.214	125.95	246.24	386.12	561.47	719.13	894.07	1089.5	1295.8	1411.8	1613.1	1795.4	1862.1	2030.1	2201	2323.4	2442	2455.9	2573.3	2590.4	2654.6	2737.2	2843.8	2873.5	2777.4	2847.5	2884.6	2950.6	2943.1	2955	2961.9	2923.8	3035.9	3076.1	3012	2978	2954.1	3046	3035	3110	3074.6	3107.4	3074.1	3080.4
0	3.1103	3.1231	0	0	6.1288	28.352	48.625	122.6	210.61	284.66	366.56	535.37	707.71	872.53	1113.1	1350.6	1542.2	1805.2	2040.3	2270.1	2549.5	2727.1	3005.7	3200.1	3286.7	3523.1	3754.3	3824	3888.9	3999	4156.6	4323.3	4349.7	4522.6	4509.7	4597.3	4718.7	4717	4835.2	4965.1	4969.9	4882.3	5029.4	5061.6	5080	5146.4	5122.7	5150.7	5127.4
9.8498	3.898	0	7.3317	0	0	0	0	0	0	0	0	0	1.0974	16.113	27.715	46.208	74.783	93.896	132.23	144.51	166.3	197.59	274.99	297.29	397.87	443.94	493.88	560.94	569.16	661.66	663.07	772.84	806.69	886.07	908.83	914.12	941.97	945.48	1005.8	1069.6	1070.6	1107	1112.1	1169.1	1187.2	1216.5	1232	1280.5	1289.6
0	4.2178	0	2.7211	0	0	15.679	16.764	18.793	15.175	15.739	15.183	56.34	90.311	136.41	185.82	255.06	354.69	533.76	647.96	794.71	948.68	1097.1	1274.3	1443.3	1499	1793.6	1858.9	2008	2011.5	2148.7	2299.2	2395.9	2502.9	2673.9	2755.4	2836.2	2924.7	2891.8	3084.3	3048.5	3236.2	3206.8	3311.8	3346.7	3423.9	3443.8	3537.4	3539.2	3588.3
0	1.5471	0	2.1333	2.1365	0	12.817	39.577	102.08	182.18	281.03	359	468.07	552.8	667.95	744.24	815.61	965.71	1054.7	1116.8	1165.7	1196.6	1254.1	1322.9	1357.7	1409.8	1456	1423.2	1459.1	1439.3	1474.1	1499.9	1542	1575.3	1587.2	1576.4	1548.4	1565.7	1539.3	1547.6	1557.3	1564.6	1592	1548	1528	1533.5	1568.4	1511.8	1508.9	1490.3
0	0	2.7227	1.3703	0	7.3683	70.152	156.46	328.47	522.34	759.05	1034.4	1372.1	1778.8	2149.5	2469	2858.3	3313.2	3638.4	3830	4221.3	4496.6	4717.4	5190.3	5604.5	5953	6346.4	6643.1	6790.7	7007	7253.9	7355.6	7693.4	7921.3	7975.6	8033.2	8210.2	8496	8648.1	8874.2	9022.7	9370.7	9332.3	9634.3	9712.1	9990.2	10137	10272	10403	10449
0	0	0	0	20.501	35.887	73.451	130.56	196.28	292.59	370.43	474.25	575.66	713.92	853.67	965.4	1118.5	1253.4	1456.2	1581	1748.3	1931.1	2169.2	2358.9	2492	2595	2818.5	2996	3061.5	3233.1	3482.5	3607.1	3632.6	3787.7	4033.1	4136.6	4294.5	4410.1	4503.9	4589.4	4795.3	4740.8	4892.6	4995.4	5081.2	5048.5	5035.8	5082.1	5177.9	5227.6
0	38.199	0	21.789	41.795	0	15.454	0	29.381	84.266	192.65	376.23	498.73	684.79	895.88	1050.8	1266.7	1468.7	1666.4	1844.4	2006.1	2316.7	2724.1	2675.9	3150.5	3269.7	3572.5	3735.3	3618.2	3992.9	4053.5	4318.9	4610.7	4793.6	4931.6	5072	5227.1	5420.7	5532.9	5721.2	5872.4	6022.7	6137.3	6496.9	6671	6587.4	7173.8	6915.4	7170.4	6922.7
0	0	0	7.6105	4.7649	4.5239	12.524	23.441	33.223	43.928	39.861	44.94	56.889	64.652	86.579	112.68	165.88	213.11	306.6	377.01	478.83	585.9	685.75	833.86	937.9	1073	1175.6	1298.9	1406	1481.6	1597.5	1624.2	1776.7	1848.2	1943.8	1958.4	2037.3	2171.3	2188.2	2284.4	2322.1	2390.5	2405.8	2471.6	2540.8	2521.9	2550.8	2562	2628.3	2670.6
0	1.1126	4.8679	0	0	2.4453	4.7053	35.493	66.733	173.53	261.65	413.9	522.7	658.97	805.44	945.42	1127.4	1336.6	1459.4	1597.3	1739.9	1753.7	1906	1927.5	2014.2	1999.2	2060.2	2117	2177	2211.9	2254	2283.5	2251.3	2331	2275.3	2303	2303.5	2337.8	2389.7	2366.5	2410.3	2411.2	2397.8	2394	2441.2	2378.8	2408.7	2423	2444.5	2451.1
2.0759	2.4928	0	1.1864	0	0.86798	0	4.0302	3.2834	22.28	26.03	45.484	92.019	136.66	219.02	333.4	465.97	551.48	681.48	805.04	925.17	1041.3	1144	1317.1	1383.7	1515.6	1654.4	1740.6	1781	1951.3	2057.3	2202.8	2353.4	2449	2568.2	2618.6	2721.2	2855.6	2907.5	2946.3	3086.1	3173.4	3234.2	3247.9	3367	3359	3432.7	3378.9	3561.8	3570.3
0	4.2638	0	0	4.813	0	20.894	53.337	136.1	210.66	309.22	415.75	552.39	666.33	858.5	965.57	1082.9	1231.7	1361.4	1488.5	1647	1674.5	1823.6	1930.8	1994.2	1996.1	2151	2351.1	2550	2693.5	2742	2904.1	2927.3	3016.2	3029.9	3092.1	3221.9	3291.3	3340.8	3434.1	3445.3	3517.9	3562.1	3693	3613.3	3672.6	3756.1	3713.4	3779.2	3759.9
0	0	0	0	1.9289	44.098	103.5	195.71	332.47	475.54	654.07	811.79	997.55	1187.2	1383.1	1486	1674.9	1798.7	1952.6	2118.3	2210.4	2331.1	2413	2400.3	2476.1	2588.3	2529.1	2658.7	2635	2635.6	2709.9	2771.9	2805.2	2929.3	2783.8	2916.2	2959.7	2903.4	3011.8	2932.7	2968.1	2970.8	2997.6	2996.2	3009	2983.9	2989.9	3039.5	3062.5	3075.4
0	3.6469	0	0	0	15.275	57.896	116.07	195.5	288.26	444.67	577.94	776.9	979.51	1260.6	1531.2	1882.5	2103	2426.2	2809.1	2977.9	3294.9	3431.1	3818.2	3983.5	4105.8	4353.1	4631	4716.2	4906.2	5041.5	5248.3	5366	5362.6	5567	5623.8	5704.1	5641.8	5832.4	5702.7	5858	5764.3	5725.6	5854.9	5846	5824.8	5980.9	5942.1	5960.7	5932
4.1445	0	0	1.7785	0	2.2021	14.83	29.112	44.493	67.658	167.27	239.29	328.69	406.03	457.34	548.99	777.14	852.26	963.42	937.24	1120.9	1311.9	1422.9	1540	1659	1728	1849.8	1967.7	1937.9	1945	1858.8	2016.1	2132.5	2116	2065.2	2040.3	2179.3	2279.9	2252	2282.2	2323.4	2337.1	2359	2374.2	2419.1	2401.4	2463.4	2459.7	2461.9	2507.2
0	0	2.0112	17.791	29.555	0	34.281	46.801	104.15	123.08	166.16	118.54	250.25	441.02	574.34	712.68	809.19	882.49	1218.4	1500.6	1711.8	1967.1	2172.1	2525.4	2710.3	2892.1	3217.8	3307.2	3548.9	3659.2	3873.3	4017.9	4128	4296.7	4336.7	4376.4	4499.4	4582.8	4742.6	4713.3	4835.3	4976.2	5035.1	5103.1	5166.3	5125.3	5221.4	5203.9	5209.9	5123.1
0	2.1068	0	7.5712	9.1484	0.69067	0	11.616	28.525	66.662	82.504	143.5	276.43	292.78	372.36	696.44	903.96	943.39	894.47	1394.7	1505.2	1340	1584.9	1847.9	1796.7	1855.3	1870.3	2038.8	1952.8	2060.5	2210	2259.8	2364	2356.2	2504.3	2484.7	2593	2586.1	2679.9	2725.4	2789.8	2725	2776.8	2895.8	2837.2	2853.9	2903.9	2922.8	2872.6	2909.6
0	0	0	39.989	67.753	21.877	129.93	161.99	227.66	223.35	315.45	338.91	480.72	651.22	740.53	899.67	1126.2	1346.3	1498.8	1732.4	1908.9	2220.1	2352.2	2646	2727	2956.6	3201.2	3416.1	3602.6	3715.7	3985.3	4148.4	4259.9	4449.8	4552.6	4415.6	4715.2	4880.7	4933.6	4903.3	5023.1	5034.9	5209.2	5294.1	5228.3	5363.5	5190.3	5477	5348.8	5538.5
0	0	0	163.59	119.45	169.89	196.72	178.99	185.32	123.85	0	0	0	0	0	0	54.64	98.133	214.71	248.07	344.2	429.49	510.21	614.47	618.54	742.42	773.73	874.46	991.61	1033.1	1109.5	1351.6	1446.8	1615.2	1753.4	1944.4	1936.7	1987.5	2168.5	2230.2	2289.5	2425.4	2489.2	2564.5	2421.5	2515.3	2527.2	2680.5	2766.1	2740.8
0	0	0	14.054	167.42	0	0.91631	54.314	169.38	239.49	299.37	447.78	616.05	746.32	1125.7	1156.9	1327.8	1566.5	1700.8	1773.4	2011	2110.9	2229.2	2356.5	2477.7	2548.1	2604.9	2647.1	2667.5	2663.1	2756.6	2837.9	2807.2	2823.7	2911.7	2996.3	2936.1	2896.3	2974.3	2910.1	2974.8	2985.8	2955.2	3025.9	3005	3027.4	3051.6	3068	3123.6	3158
0	0	0	2.1792	0.4568	17.881	23.707	64.797	117.47	182.63	288.85	378.65	499.74	660.25	770.67	933.54	1288.5	1547.3	1744.1	1968.6	2235.2	2316.8	2581.8	2649.1	2849.5	2760.1	2907.8	3073.3	3402.2	3263.5	3536.3	3475.5	3717.7	3703.8	4070	4358.3	4520.2	4486.7	4804.1	5011.7	4836.2	5003.3	5030.2	5278.1	5493.8	5697.5	5657.8	5653.6	5674	5799
0	0	0	0	4.8769	22.44	13.199	61.498	55.998	72.412	76.643	70.54	74.76	63.134	33.696	36.685	24.211	60.545	38.653	55.763	80.864	82.714	88.279	53.385	91.753	84.091	137.17	152.73	197.59	200.56	245.47	239.75	210.49	206.24	271.49	266.95	298.95	322.14	386.6	416.91	266.36	285.81	253.93	222.17	154.24	149.67	189.37	271.41	266.01	185.42
0	0	0	13.289	0.30183	4.3309	28.587	125.43	230.4	393.03	554.76	749.24	901.96	1127.6	1357.1	1575	1819.3	1964	2153.3	2435	2623.9	2657.7	2805.3	2993.4	3091.3	3253.6	3309.2	3480.2	3731.5	3693.8	3838.9	3888.6	4042.8	4124.3	4172.6	4224.5	4307.1	4372.7	4423.3	4431.3	4504.7	4474.2	4535.3	4564.2	4608.8	4577.2	4605.6	4757.7	4670.5	4736.1
0	0	0	37.741	126.79	142.77	210.3	262.77	437.96	528.24	594.83	736.08	821.27	997.36	1154.9	1360	1539.2	1819.3	1996.7	2235.2	2444.8	2622.4	2769	2975	3173.9	3371.7	3545.4	3834.4	3894	3958.4	4197.9	4225	4367	4454.2	4604	4646	4815.7	4938.2	4987	5010	5139.3	5217.6	5378.9	5355.5	5509.6	5532.2	5571.1	5779.9	5748.7	5728.9
0	0	0	45.721	73.31	107.31	146.39	224.71	348.05	481.73	604.43	748.2	875.82	1140.9	1218.4	1372	1532.7	1649.9	1774.3	1965.6	2076.1	2159.8	2345.9	2454.9	2653.2	2788.2	2891.2	3087.6	3631	3549.7	3715.8	3903.3	3518.7	3529.3	3877.9	3835.7	4013.8	3992.7	4090	3763.4	3716.6	3898.1	4093.2	4068.7	4222.4	4204.5	4252.1	4292.1	4318.4	4360.1
0	16.919	0	11.191	0	0	12.096	77.206	142.72	222.48	346.25	484.77	635.13	825.62	963.68	1159.6	1375.6	1539.8	1741.4	1929.8	2072.5	2199.9	2314.2	2499.6	2436.7	2710	2932.4	3024	3177.2	3290.5	3381.2	3643.4	3769.3	3797.4	3931.8	4110.2	4262.8	4410.2	4519.8	4552	4667.1	4747.9	4843.3	4980.2	4977.9	5004	5138.9	5228.2	5190.5	5327.8
0	20.012	0	0	0	0	1.2831	0	38.486	88.55	145.01	204.45	290.69	410.71	520.25	682.8	835.07	981.32	1190.7	1323.1	1468.6	1680.4	1898.3	2113.4	2278.7	2434	2620.7	2906.9	3192.4	3280.3	3304.6	3523	3610.8	3736.9	3852.5	3972.5	3972.3	4052.4	4170.6	4242.8	4265.3	4348	4358.3	4444.5	4534.9	4544.1	4531	4606.3	4533.5	4554.2
0	0	0	32.372	3.6575	33.994	42.232	61.232	107.41	142.68	158.7	196.39	237.12	290.3	372.21	438.81	523.73	660.26	761.41	891.13	1001.6	1092.1	1244.6	1425.9	1562.3	1730.4	1831.7	1993	2177.6	2543.1	2596.8	2765.4	2828.6	3038.8	3087.9	2974.2	3292.8	3414.6	3625.1	3743.6	3881.8	4019.2	4133.2	4302.6	4483.3	4595.6	4736.4	4825.1	5013.3	4909.7
0	3.5979	1.4859	3.1075	0	6.2049	15.834	5.7903	32.472	39.29	52.056	70.027	74.934	116.58	157.01	199.19	256.32	318.04	381.63	364.14	396.96	464.19	524.79	572.02	615.16	652.79	700.26	752.14	802.79	857.48	871.31	963.61	1032.9	1095.2	1154.7	1216.2	1263.7	1284.3	1345.3	1371.7	1407	1415.5	1429.3	1488.4	1494.8	1506.8	1502	1488.7	1519.3	1523.5
0	9.0258	0	0	0	0	18.521	15.352	38.434	71.124	103.3	153.05	210.86	288.53	394.4	485.31	585.03	694.57	855.78	973.16	1096.8	1241.6	1386.7	1563.3	1726.2	1853.6	1977.9	2115.4	2221.8	2376.4	2393.9	2524.4	2598.2	2672.9	2459.6	2334.8	2517.8	2742.9	2841.3	2931.4	3034.9	3073.5	3121.5	3173.4	3254	3320.2	3351.2	3359.5	3346.4	3389
0	0	0	12.204	0	0	30.342	93.905	216.36	345.85	521.14	583.89	718.31	1050.8	1352.1	1439.2	1490.2	1611.7	1966.2	2516.3	2722.8	2493.4	2486.6	3156.7	3458.7	3544.4	3602.5	4037.6	3975.5	4071.1	4064.1	4118	4395.9	4308.7	4820.4	4465	4430.9	4540.2	4740.7	4651.1	5097.5	4818.9	4976.3	5023.5	4858.1	5196.2	5173.2	5204.3	4811.9	4914.2
2.5778	0	0	2.3379	1.892	4.4446	7.6685	30.459	66.37	153.18	199.81	280.77	366.72	464.17	568.55	648.34	747.19	825.84	913.4	1041.6	1130.9	1178.9	1271.1	1386.8	1484.5	1549.2	1615.2	1587.6	1654.3	1703.5	1738.7	1735.1	1755.2	1789.6	1781.4	1987.1	1863.6	1877.5	1883.1	1871.1	1888.5	1910.9	1885.8	1878.8	1871.5	1873.9	1867.4	1819.6	1836.1	1814.7
0	0	0.15727	0	0	3.284	14.185	38.036	48.138	77.159	107.1	125.72	173.17	203.45	243.22	282.98	464.87	554	576.37	589.53	643.94	818.5	989.81	749.21	669.68	680.81	644.78	691.01	720.61	765.69	826.85	966.37	890.65	1067.8	1081.4	1305.2	1055.8	1105.7	1165.4	1234.5	1227.1	1006.4	1041.6	1117.1	1218	1328	1405.4	1562.2	1720.2	1841.8
1.1453	12.933	4.9158	0	0	0	17.946	59.711	123.48	226.01	325.22	463.14	643.22	804.66	1107.8	1345.6	1771.2	2070.5	2352.9	2659.9	2795.8	3014.7	3178	3415.8	3644.3	3840.8	4099.3	4323.8	4463.3	4625.7	4832.8	4916.7	5015.9	5091.7	4958.9	5009.5	4990.1	5074.8	5352.6	5438.2	5657.3	5622.5	5810.5	5712.3	5699	5740.3	5807.4	5789.3	5828.5	5690
2.1942	19.35	0	0.36827	0	0	0	39.23	103.54	193.4	308.78	421.06	517.29	633.34	757.15	907.05	981.96	1093.6	1237.1	1356	1466.3	1485.5	1650.9	1826.8	1895.2	2044.2	2115.3	2306.8	2377.2	2534.8	2568.3	2600.6	2714.9	2881.4	2856.5	2896.3	3016	3019	3151.6	3236.5	3207.3	3215.2	3147.3	3226.5	3222.5	3256.3	3268.5	3262.6	3302.3	3335
0	0	0	24.537	66.079	81.227	142.01	203.22	194.27	315.59	333.41	378.79	427.91	493.28	548.38	558.45	587.83	664.63	724.43	781.19	855.07	928.94	994.96	1064.5	1116.8	1171.7	1147.4	1266.1	1318.4	1396.6	1400.9	1509	1540	1652.5	1613.1	1680.4	1729.2	1794.5	1825	1875.3	1926	1979.2	2062	2200	2182.9	2230	2254.6	2298	2075.2	2271.9
10.687	14.585	17.026	13.4	0	0	0	26.501	106.89	204.23	328.28	485.79	630.94	848.5	1081.7	1329.8	1609.3	1919.3	2231.3	2588.1	2759.2	3015.9	3288.5	3712.9	3934.8	4110.2	4550.8	4872.8	4959.7	5198	5558.1	5762	6029.1	5950	5956.8	6140.9	6449.9	6685.7	7130.6	7154.5	7475.1	7506.4	7781.3	7924.4	8202	8262.8	8291	8602.8	8725	8707.1
0	0	23.927	18.253	8.5644	22.356	10.029	30.906	65.243	132.06	183.58	289.54	393.6	524.3	678.82	884.11	1081	1275.5	1522.2	1761.1	2126.1	2328.4	2670.7	2927	3200.9	3507.1	3758.7	3998.5	4197.1	4291.2	4663.6	4854.7	4830.4	5330.3	5402.8	5493.1	5657.3	5839.4	5663.3	5391	5289.4	5357	5461.9	5466.1	5407.1	5485.6	5247.1	5409.5	5402.9	5507.5
0	0	0	30.655	73.6	63.865	96.224	84.208	88.925	78.76	107.27	84.108	46.981	38.181	23.074	0	0	0	0	0	0	0	0	0	98.779	80.617	157.76	220.01	294.71	369.47	454.57	637.53	680.73	754.99	978.34	1084.1	1227.1	1204.6	1260.9	1280.3	1278	1339.8	1460.1	1565.1	1710.8	1710.8	1624.7	1694.4	1708.7	1733.3
0	0	1.2849	0	3.0158	0	24.309	41.904	72.858	130.42	164.57	223.35	275.42	359.59	417.33	491.29	549.82	597.91	713.17	784.05	845.31	843.16	981.82	991.91	1081.2	1156.5	1265.1	1253	1360.7	1439	1590.2	1536.7	1732.2	1656.5	1674.8	1685.6	1721.8	1777.8	1782.5	1847.4	1774.5	1864.5	1841.7	1858.8	1949.8	1914.1	2020.3	1930.3	2033.6	1979.1
0	0	0	15.687	20.889	13.397	40.918	89.243	124.35	172.56	225.45	283.8	410.12	545.45	662.69	742.78	895.58	1015.4	1190.8	1327.3	1473.2	1507.6	1635.2	1758.2	1860.5	1989	2122.2	2042.9	2284.3	2497.1	2544.6	2827.3	2895.7	3073.1	2982.6	3166.8	3166.1	3207.7	3314.3	3466.3	3494	3625.5	3592	3785	3743.9	3872.2	3877.9	3999	4065.6	4137.3
10.679	7.7137	0	4.2621	0	0	7.1792	72.139	173.61	315.57	453.98	617.33	775.49	967.83	1149.4	1362.5	1586.9	1706.1	1898.6	2100.6	2222.4	2365.6	2575.7	2755.4	2811.8	3009.6	3145	3337.5	3437.4	3478.2	3685.2	3750.9	3737.1	3922.8	3923	4105.2	3995.3	4116	4306.8	4431.1	4417.6	4664.4	4615.6	4620.9	4658.7	4864.4	4698.9	5072.7	4968.7	5057.8
22.142	5.5792	3.0646	0	9.8497	0	0	13.09	95.972	228.29	277.23	419.2	569.65	763.58	957.23	1219	1501.4	1732.4	1896.3	2154.1	2373.9	2586.9	2829	3037.2	3238.9	3434.6	3685.7	4088.6	4374.8	4528.8	4853.6	5049.7	5180.8	5519.9	5729.7	5787.5	5893.4	6432.6	6784.9	6729	7248	7421.1	7650.6	7865.3	8235.7	8319	8536.7	8862	8918.1	8912.2
49.712	29.153	7.8439	0	0	0	0	14.082	83.005	171.05	278.72	432.97	540.42	698.12	879.68	987.59	1145.6	1355.3	1498.4	1706.7	1798.8	1906.1	2046	2180	2204.7	2245.1	2320.7	2341.8	2382.2	2450.7	2404.5	2495.1	2555.4	2565.1	2621.9	2712.7	2849.8	2839.2	2783.4	2875.6	2900.1	2843.5	2871.1	2795.7	2771.3	2797.4	2819.4	2782.2	2782.6	2730.2
0	0	0	0	0.2452	18.838	4.2459	35.174	31.235	61.214	88.066	127.77	127.45	153.56	188.38	203.15	241.59	266.91	333.11	351.73	408.02	466.01	540.55	855.99	1033.8	1117.4	1237.4	1417	1503.9	1743.3	1782	1852.8	1972.5	2195	2399.1	2537.3	2737.4	2917.8	3269.8	3431.1	3681.8	3747.7	4022.8	4293	4394.4	4481.9	4862.8	5258.4	5350.4	5410.5
0	0	0	17.072	87.281	98.81	220.54	367.1	502.18	661.66	698.08	875.82	954.8	1175.8	1216.5	1348	1533.8	1650.3	1857.9	1937.2	2079.8	2074.5	2202.6	2306.8	2306.9	2382.2	2461.3	2618	2712.2	2734.8	2857.1	2848.1	2852.3	2968.4	3048.1	3011.4	3139.8	3184.9	3222.8	3345.1	3304.8	3357.6	3421.8	3409.3	3555	3651.9	3584.7	3554.4	3669.8	3663
2.2565	27.591	0	11.711	0	0	0	42.937	110.22	188.49	309.42	431.2	571.73	719.69	937.16	1071.7	1234.6	1372.4	1582.5	1734.9	1802.9	1943.7	2029.4	2199.3	2407.1	2485.4	2555.4	2529	2563.4	2759.7	2770.5	2883.3	2963.9	2992.3	3095.4	3021	3063.1	3153.4	3082.7	3131.7	3228.9	3297.6	3300	3298	3289.2	3331.9	3307.6	3235.6	3315.8	3264.4
0	0	0	256.4	255.15	219.52	402.81	755.97	919.54	1147.9	1521.8	1818.9	2353.8	2137.4	2704.1	2980	3334.3	3596.3	4029.7	4121.6	4254.5	4335.6	4604.6	4801.7	4956.3	4914.1	5251	5296.7	5529.7	5222.4	5443.1	5357.1	5283.2	5643.7	5650.3	5661.3	5888.6	6789.8	5999.9	6094.1	6236.5	6187.9	6446.6	6801.7	7052	7238	7561.8	7692.2	7939	8004.4
0	0	0	0.82575	4.6693	2.3084	19.448	40.618	107.85	182.24	266.35	284.64	369.09	459.04	567.91	653.06	754.79	835.67	934.27	959.41	1082.8	1161.9	1264.6	1330.5	1370.1	1414.1	1470.3	1572.4	1599.2	1921.9	1929.1	1968.4	1743.5	1806.4	2141.9	2257.8	2240	2398.8	2328.2	2485.2	2713.6	2768.4	2367.8	2708.6	2495.6	2522.1	2743.1	2714.8	3028.9	2864.7
0	0	6.9705	0	11.225	46.299	22.927	110.53	184.47	292.31	361.9	555.36	650.83	785.8	1243.8	1104.7	1302.8	1452.6	1587.6	1860	1942.7	2105.4	2177.7	2436.3	2437.8	2555.7	2777.8	2898.6	2939.3	3176.2	3168.6	3232.5	3237	3242.6	3087.8	2910.3	3354.3	3513.7	3796	3813.7	3875.7	3979.1	3945.2	4210.9	4260.2	4301.1	4314.9	4464.5	4829.1	4808.1
11.395	7.0429	0	0	0	14.595	14.959	36.144	87.366	182.92	303.25	377.26	477.1	633.6	777.7	982.53	1155.2	1361.1	1380.3	1563.5	1725.4	1938	2043.3	2265.3	2355.5	2505.8	2715	2963.1	3171.6	3334.7	3572.8	3804.4	3597.4	3610.2	4163.6	4313.3	3684.9	3911.3	3846.2	4778.2	4930	4999.7	5092.7	5127.1	5410.2	4875.4	4861.2	5229.9	5221.1	5398.6
15.229	5.8019	0	4.5724	0.84591	0	0	23.84	63.321	132.1	210.17	287.91	396.55	542.27	666.81	787.5	943.8	1066.4	1175.8	1339.3	1433.5	1557	1647	1747.2	1879.8	1898.7	1992.3	2094.4	2128.6	2195.3	2228.8	2255.4	2394.4	2450.6	2503	2545.8	2596.3	2575.4	2585.3	2696	2724.6	2758.4	2789.6	2822	2868.7	2961.7	2982.5	2961.2	2989.4	2992.8
0	0	0	0	43.564	114.32	170.34	267.22	359.64	437.93	519.97	585.69	647.77	779.55	904.22	1021	1123.1	1310.9	1447.3	1739.5	1840.8	1998.1	2275.7	2522.3	2595.4	2807.9	3055.3	3190.6	3409	3654.5	3817.9	3886	4413.9	4366.9	4484.6	4553.4	4625.5	4752.7	4850.2	4778.1	4893.8	5024.9	5116.5	5270.2	5477.4	5571.6	5763.4	5813.5	5766.1	5963.8
0	8.7941	0	0	4.346	0	8.5817	0	19.427	35.864	79.712	137.84	182.61	194.69	263.84	318.87	443.53	534.51	589.37	701.48	791.77	808.32	840.55	759.17	794.94	806.2	876.91	907.19	947.21	989.31	1037.4	1113	1152.4	1370.3	1631.2	1708.6	1765.9	1697.5	1605.3	1675.5	1770.2	1765.1	1834.7	1882.1	1902.4	1934.7	1924.2	1953.1	2002	2000.5
0	0	0	0.0060237	23.248	25.446	53.46	73.986	112.51	189.88	231.84	309.33	406.17	473.76	598.59	671.78	816.5	1034.9	1143.4	1343.1	1452.9	1576.9	1682.2	1726.2	1804.4	1808.9	1959.5	1990	2061.3	2110.6	2218.9	2236.2	2208.6	2373.2	2284.4	2419.4	2474.8	2402.3	2461.3	2524.4	2569.2	2662.8	2602.3	2628.5	2734.6	2738.1	2710.9	2732.7	2746.8	2780.8
0	9.4465	83.197	257.7	93.96	268.16	0	0	216.73	175.38	258.68	402.85	480.96	625.51	851.89	1117.7	1308.7	1538.5	1769	1793.5	2199.4	2429.3	2550	2743.2	3032.4	3220.3	3489.5	3552.8	3832.3	4037.8	4029.7	4238.9	4348.3	4453.1	4531.4	4671.6	4656.8	4621.3	4775.1	4688.9	4894.8	4858.5	4919.1	4918.4	4933.9	4908.2	4921.8	4993.4	5080.3	5040.3
37.348	20.09	0	0	8.1033	10.781	0	7.8307	48.285	101.63	221.93	301.3	396.9	503.93	580.1	674.02	842.29	948.41	985.6	1075.5	1106.5	1187.3	1235.4	1307.2	1423.6	1420.5	1588	1667	1724.2	1839.5	1867.2	1998	1964.9	2036.1	2111.4	2144.2	2263.3	2351.9	2504.6	2641.3	2717.1	2855.8	3000.9	3065.5	3108	3257.3	3316.1	3435.6	3478.9	3561.6
0	13.159	0	9.0513	8.8799	3.6051	6.7566	0	25.954	20.463	53.098	74.564	91.969	159.04	218.06	243.29	336.94	396.93	513.49	609.61	717.21	888.6	939.73	1065.7	1162.9	1233.2	1359.7	1453.7	1517	1594.3	1677	1724.8	1804	1894.8	1946.3	1945.2	2011	2074.1	2126.3	2220.3	2199.9	2294.5	2338.6	2418.4	2443.3	2494.5	2527.2	2556.9	2570.6	2583.6
0	0	8.954	4.3739	18.241	0	14.441	0	0	0	1.1825	21.717	78.635	189.68	338.86	420.32	622.03	806.41	1093.2	1242.9	1467.5	1923.9	2201.7	2547.8	2879.8	3217.7	3550.3	3844.3	4224.9	4619.2	4968.6	5368.1	5506.2	5822.7	6057.5	6240.1	6507.1	6652.6	6781.6	7084.8	7051	7128.4	7290.4	7333.5	7304	7476.8	7398	7536.7	7600	7400.1
0	0	0	45.805	158.27	184.91	227.48	226.79	281.86	307.54	406.86	387.13	427.75	494.09	501.36	546.82	667.16	789.48	816.38	754.4	858.8	977.65	1061.7	1226.8	1212.8	1391.7	1409.3	1563.7	1697.7	1754.5	1837.3	1924.8	2074.8	2197.1	2087.4	2139.6	2528.7	2587.1	2647.8	2947.9	3000.8	3111.9	3182.5	3231.7	3436.1	3367.8	3449.6	3407.5	3459.5	3503.9
0	0	0	67.256	135.64	139.36	214.69	265.72	322.51	345.01	338.75	356.33	407.28	446.85	489.52	530.24	590.99	602.7	702.36	753.63	857.33	987.75	1058.7	1251.7	1264.4	1339.8	1446.3	1598.6	1651.8	1799.7	1871.3	1988	2123	2165.1	2231.2	2325.4	2324.7	2374.7	2422.3	2459.3	2497.9	2554.7	2549.3	2567.1	2583.4	2701.7	2755.4	2698.4	2740.2	2831.3
0	0	0	0	15.049	21.411	13.533	26.995	17.602	55.875	61.491	96.933	89.013	78.742	103.23	128.58	247.97	299.86	355.78	462.29	703.17	819.82	1023.4	1095.8	1297.7	1492.6	1711.2	1913.7	2007.2	2173.2	2291.2	2360	2330.2	2401.7	2480.9	2533.3	2573.2	2709.2	2765.8	2829	2850.6	2951.4	3055.1	3052	3045.1	3102.4	3186	3320.1	3331.6	3385.9
0	0	0	0	10.848	51.357	37.09	85.477	108.59	188.69	339.18	499.04	631.06	644.11	1193.7	1061.5	1279.5	1481.1	1794.9	2050.6	2325.9	2460.4	2621.8	2955.9	3204.4	3179.8	3419.7	3571.4	3646.5	3786.3	3831.4	3791.2	3532.2	3768.8	3854.5	3772.8	3897.9	4038.7	4018.8	4137.8	4180.2	4203.1	4266.4	4233.3	4288.1	4288	4328.4	4263	4317.5	4449
0	14.276	0	0	64.668	0	0	0	14.631	144.48	202.12	307.93	422.58	575.3	766.94	924.1	915.12	1053.4	1222.8	1385.7	1528.7	1740.5	1878.8	1931.7	2098.4	2142	2241.2	2451.8	2583.9	2718.7	2963.8	2976.1	3243.7	3505.3	3561.9	3824.3	3979.1	4098	4163.3	4413.8	4373.1	4555.9	4779.1	4903.7	5077.1	5352.3	5397.3	5676.7	5645.4	5637.5
1.9947	37.525	8.9853	8.6868	5.3089	0	0	0	0	0	0	56.952	183.87	312.75	559.17	761.26	1012.7	1318.3	1638.6	2038.9	2338.1	2789.1	3229.1	3536.9	3803.8	3957	4379.2	4746	5074.3	5181.1	5357.8	5568.1	5714.5	5685.4	5877.2	6042.1	6110.3	6178.2	6502.2	6597.9	6615.2	6751.2	6808.8	6889.4	6926.9	7062.3	7074.9	7053.5	7189.1	7194.3
31.232	28.671	20.132	10.297	0	0	0	0	62.515	76.969	259.75	443.97	549.59	639.76	955.11	1070.4	1288.2	1674.2	1881.5	2053.9	2296.2	2490.4	2526.9	2866.8	2989.2	2895.8	3251.5	3447.3	3373.9	3758.9	3847.7	3951.9	4111.2	4154.5	4296.1	4471.3	4527.9	4618	4970.4	5091.7	5237.6	5376.9	5473.5	5659.3	5682.5	5669.6	5699.7	5751.3	5816.2	5892.7
0	0.49716	0	18.511	0	26.516	20.896	75.306	152.65	250.34	352.87	523.68	629.2	808.11	923.13	1088.8	1179.2	1371.2	1488.7	1579	1618.2	1834.6	1898.1	2011.4	1963.3	2012.5	2095.7	2250.1	2299.2	2265.5	2484.5	2450.4	2571.6	2724.7	2955.5	3174.8	3263.6	3236.6	3385.9	3407.7	3514.2	3568.1	3575.5	3595.4	3635.2	3654.1	3668.2	3756.3	3745.3	3826.4
0	0	0	13.41	6.1858	0	3.5236	4.4181	9.8206	57.42	51.018	85.252	143.1	244.18	333.98	456.35	677.39	845.49	1042.4	1218.2	1276.9	1574.7	1646.7	1812.2	1942.8	2166.4	2286.1	2372.8	2488.6	2762.9	2625.7	2828	2867.4	3554.4	3583.9	3186.7	3271.7	3268.5	3050.9	3395.6	3348.6	3171.9	3185.8	3389.7	3432.5	3498.6	3347.7	3317.6	3266.8	3300.5
2.2096	5.9377	0	0	0	10.072	13.996	59.301	180.08	335.6	566.82	782.95	1080.7	1497.7	2035.3	2426.8	2982.4	3512.7	3955.1	4344.2	4717.1	4896.5	5296.2	5491.1	6096.8	6397.7	6514.6	6662.8	6970.4	7124.4	7008.7	7110.4	7301.6	7581	7312.9	7199.4	7361.6	7339.8	7252.4	7469.7	7409.1	7533	7545.6	7469.4	7436.5	7445.1	7335.9	6477.8	7089	7085
0	0	0	0	25.051	49.992	106.33	159.28	219.63	261.24	311.87	381.61	443.48	504.53	521.87	560.01	595.84	623.52	655.67	685.48	686.16	706.1	722.51	770.66	770.76	797.72	796.21	845.05	842.23	836.77	838.6	884.63	882.63	830.82	839.46	802.35	828.77	816.74	820.86	826.1	839.96	856.97	862.44	863.62	939.37	1140.6	1171.2	1204.3	1232.1	1234.9
0	0	0	0	3.8657	86.283	185.04	327.52	455.25	797.84	831.86	1125.8	1291.2	1522.3	2083.5	2258.2	2267.7	2479.5	2470.3	2537.1	2745.5	3005.5	3082.1	3274.8	3362	3828.6	3793.7	3887.7	4007.9	4154.5	4240.4	3971.6	4095.6	4127.7	4104.5	4598.6	4157.4	4187.3	4149.4	4215.8	4347.8	4366.7	4432.5	4498.3	4499.7	4550.8	4587.6	4530.6	4582.5	4575.4
0	0	0	0	24.733	19.863	36.541	64.717	111.56	174.6	277.25	387.32	486.76	614.22	775.81	894.74	1037.8	1208.1	1371	1477.4	1546.5	1792.8	1752.6	1888.5	1899.4	1911.5	2045.1	2053.8	2089.8	2157.7	2247.5	2348.2	2405.5	2466.3	2565	2568.2	2642.6	2747.2	2854.2	2987.3	3090.9	3238.5	3316	3471.2	3715.9	3651.6	3626.3	3739.7	3779.9	3858.1
0	9.6837	0	6.3287	0	0.4756	38.248	146.73	225.48	384.33	498.94	662.28	798.24	1011	1162.6	1312.1	1430.6	1619.1	1838.4	2029.5	2184.2	2463.5	2631.3	2786.9	3026.6	3236.8	3361.7	3531	3641.8	3788.5	4043.6	4109.2	4276.5	4419.4	4545.8	4432.8	4716.6	5278.1	5288.9	5297.8	5489.9	5386.5	5358	5506.2	5452.6	5024.9	5027.6	5095.4	5153.1	5158.8
9.369	0	0	31.899	34.453	60.399	60.655	51.328	56.551	83.704	152.44	258.07	377.99	572.64	838.29	1061.7	1297.3	1642.3	1910.4	2636.4	2739.9	2954.1	3198.8	3560.7	3937.9	4158.9	4499.6	4588.8	4977.6	5155.1	5354.3	5415.4	5478.9	5631.6	5839.4	5782.1	5946	6146.6	6186	6266	6615.2	6767.5	6895.6	6912.5	7080.7	7076.1	7185.7	6984.7	7094.9	7177.5
0	0	0	26.675	11.706	25.064	24.963	42.294	51.779	88.83	147.67	207.78	255	389.93	435.94	563.9	671.7	755	929.25	1049.7	1191.8	1399.4	1522.8	1771.5	1918	2091.8	2209.6	2423.5	2616	2765.2	2994.4	3139.8	3334.3	3594.3	3876.7	4193.6	4196.8	4540.5	4685.7	4853	4989.7	5293.7	5553.3	5810.2	6121.3	6260.5	6364.1	6418.9	6547.3	6703.5
0	0	0	0	32.448	40.368	1.7549	34.14	83.76	131.48	195.36	280.93	376.97	523.42	671.08	845.3	1049.3	1239.2	1512.3	1733.6	1894.2	2185.9	2274.7	2565.5	2710.7	2990	3188.2	3389.5	3544.7	3804.9	4000.9	4184.6	4427.8	4498.9	4724.6	4800.4	4882.9	5075.7	5122.1	5183.6	5338.8	5392.1	5436.2	5484.6	5585.1	5500.9	5671.4	5689	5761	5682.6
0	0	0	4.7188	21.215	24.83	22.407	39.777	96.025	131.29	196.96	252.82	347.45	494.75	609.04	788.77	789.88	945.13	1165.6	1324.6	1495.4	1738	1986.9	2240.5	2512	2756.6	3078	3272.5	3501	3808.6	4065	4417.2	4725.7	4950.7	5155.5	5326	5512.6	5913.4	5922.4	6256.8	6418.4	6469.1	6671.7	6857	6946	7064.3	7190.8	7292.9	7448.9	7641.3
0	0	0	0	33.029	82.339	115.65	129.67	173.73	217.84	242.87	273.63	312.35	358.97	450.41	526.42	608.38	736.56	837.41	924.81	1059.1	1201.6	1322.1	1386.4	1458.4	1576.6	1734.9	1893	2057	2127.6	2444	2459.7	2519	2784.6	2932.7	3175.3	3336.7	3256.2	3360.8	3369.2	3521.2	3786.1	3963.3	4075.4	4327.8	4407.7	4724.6	4791.4	5025.3	5298
0	0	0	50.846	237.5	341.35	314.04	386.85	536.18	596.67	712.06	806.62	844.98	873.14	978.69	1098.9	1201.5	1246.9	1234	1253.3	1299.7	1169.4	1224.4	1248.9	1247.9	1183.6	1211.6	1214.4	1088.5	1156.2	1200.8	1206.4	1214.6	1325.4	1430.2	1427.2	1441.5	1248.8	1371	1352.3	1227.1	1264.1	1249.2	1331.7	1352.1	1421	1390.6	1438	1407.5	1451.6
0	0	0	4.8776	0	0	14.486	31.057	55.192	79.384	115.15	151.6	221.83	285.77	434.83	445.29	555.6	656.16	790.38	925.77	943.55	1120.8	1260.3	1390.4	1414	1648.6	1672.1	1791.5	1792.2	1967.1	2010.2	2043.9	2065.4	2130.6	2162.5	2517.6	2283.3	2374.4	2420.6	2444.3	2478.1	2464.8	2513.7	2523.1	2530.1	2552.6	2588.4	2546.6	2594.3	2595.5
0	0	0	1.1137	46.265	56.653	64.584	62.404	120.77	178.87	177.8	259.55	359.76	424.9	509.02	600.29	693.07	769.38	877.61	925.44	997.85	1112.7	1163.5	1234.1	1287.6	1393.1	1505.3	1566.6	1670.2	1641.7	1666.6	1739.3	1789	1840.5	1847.8	1934.2	1898.6	1951.2	1947	1951.5	2083.3	2111.2	2172.1	2168	2208.1	2288.6	2294.7	2416.2	2421.6	2557.3
0	0	0	0	6.4728	0	32.685	41.022	127.11	214.35	324.24	448.79	586.63	766.39	958.73	1165.2	1353.1	1394.5	1530.6	1697.2	1863.1	2031.8	2139	2309.9	2297.4	2452.5	2556.5	2645.6	2685.8	2673	2726.1	2760.1	2932.5	3057.8	3009.5	3065.9	3214.4	3301.4	3367.9	3540.9	3675.3	3758	3744	3882.5	4014.1	4046.8	4212.7	4353.1	4446.4	4591.8
0	14.102	0	16.797	2.8993	0	23.799	80.094	248.83	389.6	615.55	820.27	1048.3	1316	1571.8	1758.5	2006.9	2281.2	2529	2776.8	2985.3	3231.1	3513.3	3723.4	4079.7	4270.4	4326.7	4720.4	4661.8	5005.6	5134.4	5060.6	5325	5233.9	5404.7	5406.7	5364.3	5448.1	5455.4	5724.2	5652.6	5661.5	5607	5656.1	5612.3	5695	5588.2	5598.6	5556.4	5513.1
0	2.6187	0	0	0	0.64473	6.0207	1.3947	3.9947	18.73	11.537	19.739	32.096	59.394	60.691	101.98	131.03	168.96	216.15	254.22	341.52	411.66	482.34	584.35	677.4	787	907.85	1058.6	1205	1364.1	1208.2	1446.2	1533.5	1677	1849.8	2105.9	2476.1	2488.8	2456.7	3237.2	2888.4	2933.9	3240.1	3719.2	3870.7	3476.1	3597.1	3730.2	3750.7	3802.6
0	12.558	0	11.794	4.2011	0	0	11.951	38.299	53.036	103.29	149.69	204.43	292.5	408.57	501.02	651.96	783.68	921.1	1033.7	1123.9	1273.8	1378.2	1511.9	1623.8	1653.6	1813	1869	1999.6	2021.3	2125.8	2223.9	2369.4	2453.5	2496.6	2542.7	2694.8	2780.3	2877.9	2999	3115	3182.6	3351.1	3464.9	3474.7	3647.5	3663.1	3766.7	3888.8	3978.6
34.808	0	47.334	0	12.903	46.031	0	0	113.4	129.85	55.943	91.598	171.96	276.76	370.8	466.07	556.18	703.32	811.47	982.55	974.51	1046.6	1194.7	1291.3	1922.9	1689.6	1419	1492.7	1608.5	1954.4	1995.5	1718.6	1751.1	1791.2	1864.9	1909.2	1884.9	1869.9	1890.9	1928.9	1999.6	1974.2	1954.1	2018.8	1995.5	1994.5	2109.4	2148.2	2125.4	2152.7
0	28.683	0	13.868	10.667	0	0	0	3.6983	19.826	0	42.275	35.919	33.17	55.064	72.735	156.18	187.56	201.39	282.91	317.06	383.09	438.54	480.86	510.91	572.54	663.61	777.41	933.13	986.93	1067.4	1175	1251.6	1412.8	1412.8	1582.5	1599	1662.4	1835.7	1797.4	1929.8	2092.7	2165.4	2152.5	2522.6	2613.8	2677.8	2806.4	2757.1	2731.6
0	0	0	4.132	21.834	22.413	51.909	115.38	203.09	310.35	448.59	672.85	929.81	1235.5	1529.5	1908.3	2399.2	2728.6	3113.3	3713.9	4051.6	4562.2	5049.5	5541.4	5917.6	6197.3	6475.2	6827.3	7145.5	7402.2	7905.3	8502.6	8503.2	9188.7	9078	9430.2	10036	10044	10481	10625	10512	10719	11164	11269	11703	11858	11892	11970	12224	11901
0	6.8921	16.913	13.544	0	5.6246	15.402	18.697	27.803	33.137	50.463	44.326	76.027	92.448	135.79	193.56	280.43	389.72	444.11	515.75	629.69	692.11	818.58	900.5	973.65	1063.3	1114.9	1205.2	1288	1363	1417.4	1484.7	1585.5	1652.4	1654.1	1829.5	1821.6	1800.1	1913.4	1983.2	2052.2	2143.9	2166.3	2244.3	2310.5	2391	2386.4	2454.6	2550.2	2504.8
0	0	3.0569	9.4086	13.732	0	17.202	6.737	24.53	65.246	123.05	219.7	376.64	540.54	831.3	1075.8	1367.9	1640.1	1916.3	2477.2	2542.7	3022.1	3419.2	3588.8	3596.9	4006.9	4301.9	4716.1	4881.7	5097.2	5509.5	5594.7	5834.9	6546.7	6402.2	6625.5	6190.3	6178.1	6470.2	6526.2	6607.5	6665.1	6789.4	6671.5	6847.8	7002.5	6715.8	6713.7	7186.9	7245.2
13.255	6.1511	0	0	0	26.512	0	10.552	17.385	97.384	175.89	254.1	369.68	413.3	538.16	624.72	764.12	892.12	1059.4	1198.1	1372.1	1490.5	1640	1818.8	1688.5	2053.9	2202	2417.7	2534.9	2722.3	2866.7	3084	3210.6	3280.6	3400.5	3379.8	3668.5	3619.8	3888.7	3718	3918.8	4108.9	4322	4416.8	5317.2	5316.8	5437.2	5588.7	5673.5	5451
0	20.348	0	5.4452	5.634	0	0	26.719	52.906	75.529	133.6	261.17	427.5	621.87	809.56	1069.3	1368.3	1662.8	1999.2	2288.8	2586.3	2805.3	3056.1	3215.8	3404.4	3478.1	3676.7	3879.4	3990.4	4212.8	4111.3	4189	4376.2	4390.9	4597.6	4487.3	4600.6	4658.8	4882.3	4978.9	5288.1	5310.8	5407.9	5752.2	5845.8	6077.1	6386.8	6489.8	6558.8	6599.7
0	4.2596	0	8.4131	0.56805	0	3.2349	18.364	91.995	168.07	213.72	282.09	351.35	529.92	775.86	831.44	847.95	1013.4	1178.1	1412.7	1599.1	1834.9	2030.9	2232	2428.5	2547.2	2753.9	2870	3032.3	3082.9	3180.8	3190.5	3390.7	3404.9	3568.1	3589.3	3567.6	3647.4	3663.3	3733.4	3778.6	3801.4	3756.2	3690.9	3737.4	3787.2	3981	4067.3	3804.2	4012.2
0	21.233	26.126	34.183	0	0	7.082	14.443	106.74	192.28	331.04	535.61	751.49	1103.9	1448.9	1727.4	2186.9	2548.2	2191.6	2374.8	2711.2	3020.2	3292.6	3444.8	3439.9	3820.1	3944.3	4183	4279.9	4362.3	4574.7	4719.9	4786.1	4964.2	4996.6	5270.5	5219.6	5185.4	5314.4	5345.6	5486.1	5501.1	5585.3	5573.7	5558.1	5732.7	5670.2	5747.2	5807	5852.4
0	0	0	0	0	27.032	17.159	19.078	15.904	3.0597	0	0.16072	0	0	0	0	0	0	0	0	0	0	0	0	0	0	0	6.6766	43.044	135.37	153.75	198.91	354.82	414.22	561.53	683.37	847.88	1024.9	1121.4	1717.1	1798.4	2097.8	2513.6	2625.3	2775.8	3071.6	3307.1	3553.4	3821.2	3738.8
0	0	0	0	0	35.214	15.743	9.732	30.627	55.489	95.378	148.94	238	327.31	439.77	554.11	679.31	830.18	954.34	1137.4	1349.4	1573.5	1786.1	1717.6	2201.2	2526.7	2533.6	2634.6	2923.7	3572.3	3663.5	3529.5	3656.9	3777.7	4298.1	4279.2	4072.7	4190.4	4167.5	4372.9	4477.5	4543.4	4852.6	5118.9	4878.4	5215.4	4982.1	5226.9	5267.3	5066.9
0	0	0	28.39	21.86	28.082	0	0	10.489	0	9.5655	48.233	112.98	202.11	296.93	441.7	580.3	727.68	897.31	1217.6	1377.9	1619.9	1730.6	1955.1	2175.3	2393.7	2566.2	2777.5	2909.9	3036.7	3228	3434.7	3672.5	3846.3	4062.8	4137.5	4093.9	4261.1	4470.6	4667.3	4728.4	4877.5	5017.1	5246.7	5316.3	5586.7	5807.9	5926.9	6142.1	6198.2
0	0	0	0	9.7575	50.212	111.94	189.77	301.62	390.52	553.2	648.16	793.11	841.84	981	991.13	1052	1108.5	1247.8	1629.6	1848.8	1792.7	1921.4	1781	2131.9	2213.6	2404.2	2459	2422.9	2576.3	2585.2	2713.6	2817.7	2853.8	3016.6	3054.8	3165.4	3258.3	3337.5	3348	3299.1	3339.3	3328.7	3415.9	3466.3	3529	3604.8	3585.5	3608.2	3611.1
0	0	0	9.8742	34.425	30.841	42.247	58.206	80.871	81.565	77.833	218.9	139.26	180.96	255.63	307.51	424.63	519.13	700.96	871.23	1109.7	1317.4	1608.9	1846.6	1999.7	2280.5	2472.2	2726.8	2944.9	3138.5	3323.9	3412	3668.6	3832.1	4071.2	4158.7	4308.9	4390.5	4575.5	4696.7	4895.4	4935.6	5050	5072.2	5304.7	5374.9	5432.6	5485.8	5603	5604.7
0	0	0	0	0	41.363	30.994	76.96	78.291	88.312	69.682	61.225	55.537	32.877	0	0	0	0	0	0	40.414	56.697	99.224	133.9	240.4	513.9	721.1	834.69	930.38	1105.2	1262.2	1391.1	1406.2	1643	1807.8	1884.9	1992.2	2194.8	2350.5	2428.3	2524.6	2667.5	2665.2	2632.1	3032.3	3058.9	3143.2	3125.1	3310.1	3214.1
0	0	0	0	12.033	30.696	47.907	92.171	79.777	105.31	161.94	217.72	287.36	375.2	452.74	574.86	734.36	861.56	994.25	1162.8	1335.2	1558.4	1706.7	1975.3	2206.8	2337.2	2208.8	2447.8	2559.9	2736	2905.9	3027.7	3138.7	3390.6	3505.9	3549.9	3765.7	3837.7	3992.5	4112.7	4311.7	4474.2	4475.6	4611	4665.5	4720.5	4750.3	4868.7	4937.9	5015.4
0	9.8709	31.852	13.198	2.3121	0	0	7.5603	81.686	112.29	226.87	325.18	441.93	603.1	804.75	1045.8	1220.3	1463.2	1816.6	2035.2	2078	2312	2514.6	2666.1	3103	3085.3	3273	3458.8	3610.4	3681.9	3981.3	4080.4	4214.3	4277.1	4488.6	4643.6	4789.8	4896.7	5074.5	5190.4	5321	5488.3	5431.2	5661.2	5715	6069.4	6117.7	6087.2	6319.2	6251.1
0	11.414	17.341	1.1706	18.226	0	0	10.516	38.199	47.999	77.361	126.59	185.01	242.96	310.45	381.32	427.32	543.39	652.07	818.04	940.31	1107	1299.4	1492.6	1681.1	1864.5	2120.2	2254.1	2456	2623.2	2820.9	2953	3184.9	3216.5	3437.7	3476.3	3460.8	3642.5	3739.2	3822.8	3862.6	3894.6	3967.9	3925.1	3881	3963.5	4138.4	4058.8	4018.6	4154.7
0	0	0	40.867	14.476	14.094	15.853	76.33	220.92	342.85	442.63	571.75	742.41	903.57	1162.8	1290.4	1505.8	1719.3	1794.2	2112	2286.2	2429.3	2619.7	2738.5	3047.5	3024.7	3239.1	3404.9	3743.3	4017.1	4231.6	4480.3	4568.9	4728.3	5082.4	5766.8	6008.3	5866.6	5993.1	6330.6	6461.4	6574.3	6513	6588.8	6752.9	6785.7	6866.7	7063.2	7185.6	7052.4
0	0	0	0	7.3736	0.68971	38.652	56.76	149.8	228.96	350.92	449.64	615.15	837.27	1095.5	1285.9	1519.2	1583.8	1846.6	2149.8	2200.6	2430.5	2530.3	2822	2971.3	3156.5	3374.3	3484.2	3594	3976.2	3964	4206.9	4319.6	4546.8	4649.9	4661.8	4708.6	4965.3	5013.4	5531.4	5852.1	5534.7	5724	5640.1	5778.6	6068.7	6231	6403.5	6387.1	6191.2
0	0	0	4.5007	0	10.91	20.696	14.972	42.985	65.228	99.062	156.96	208.84	334.6	422.5	576.29	714.74	880.82	1006.2	1136.7	1253.3	1372	1590.5	1745.6	1802.6	1952.5	2143.2	2318.8	2486	2587.7	2815.2	2911	3090	3138.6	3395.5	3501.5	3587.9	3666.4	3800.9	3797.7	3859.9	3866	3934.9	3997.2	4001.5	4072.8	4123.8	4067.2	4110.3	4155.3
0	1.4606	6.4988	0	1.88	5.4983	0	9.5969	6.0792	1.98	22.52	17.881	50.232	92.118	145.45	277.25	421.47	614.04	726.91	873.63	980.29	1104	1166.4	1294.7	1353.6	1439.5	1561.7	1584.1	1753	1854.6	1894.8	1964.4	2113.6	2168.3	2274.6	2292.2	2370.2	2373.1	2449	2421.4	2448.1	2583.2	2564.8	2630.9	2573.1	2631	2665.3	2699.4	2718.1	2782.4
0	0	0	0	30.015	83.2	172.46	333.2	469.73	757.8	994.72	1343.8	1589	1967.9	2296.3	2592.9	2861.4	3189.3	2909.5	3748.1	4125.9	3848.6	4008.4	4329.2	4647.1	4878.9	4990	5291.9	5404	5351.5	5374.6	5473.3	5628.7	5894.6	5994.9	5807.4	6080.1	5888.2	6089.3	6193.3	6259.3	6348.4	6202.5	6352.7	6281.1	6220.5	6235.4	6327.2	6372.4	6431.7
12.014	24.064	0	6.307	1.8676	0	0	13.478	53.829	125.08	180.94	239.05	380.95	495.69	515.34	612.84	692.88	823.09	868.12	928.75	1033.4	1068.2	1195.5	1271.5	1299.4	1382.5	1391.9	1455.2	1467.9	1508	1467.6	1489.6	1488.8	1526.1	1507.2	1510.6	1555.9	1588	1643.2	1650.2	1667.6	1683.2	1684.9	1724.6	1724.5	1764.6	1841.7	1869.5	1876.2	1927.1
10.942	1.6371	0	0	0	0	0.42307	0	9.4055	13.577	28.171	51.783	70.205	133.4	189.34	262.18	339.69	422.41	524.19	616.92	742.91	849.83	966.43	1114.6	1192.6	1299.4	1368.8	1452.2	1566.9	1649.5	1904.3	1784.5	1823.7	1919	1882.7	1985.9	2011.6	2070.3	2048.5	2122.1	2191.4	2218	2188.7	2246.7	2253.4	2296.6	2310.3	2292.8	2329.2	2269.1
0	2.4813	5.1385	0	5.9255	0.99695	18.797	68.063	159.02	252.84	374.06	537.02	731.3	938.13	1209.1	1424	1643.2	1978.6	1745.8	1947.5	2256.7	2431.9	2657	2808.5	2901	3062	3238.8	3391.2	3619.9	3708	3845.8	4000.6	4054	4289.3	4262	4437.4	4633.4	4763.8	4910.4	4956.2	5074.9	5075	5138.7	5168.2	5356.9	5335.5	5293.8	5476.2	5494.6	5611.2
0	4.797	0	5.0268	1.3198	0	1.6082	2.2863	9.4608	9.7324	10.027	11.272	25.239	55.577	96.194	119.95	163.07	245.95	327.17	425.46	503.66	619.74	727.58	859.2	962.57	1101.9	1212.6	1220.1	1336	1432.9	1506.9	1602	1624.9	1797.7	1905.5	1995.5	2058.5	2104.4	2147.6	2214.9	2303.2	2377.8	2456.5	2446.6	2607.4	2734.7	2753.8	2783.6	2828.4	2860.5
8.391	11.64	18.788	10.819	0	0	0	0	51.315	99.062	163.89	255.51	362.16	431.73	527.22	626.51	752.15	861.83	938.62	1032.4	1088.8	1205.1	1261.4	1339.8	1346.2	1418.1	1440.4	1448.3	1502.3	1563	1562.8	1611.6	1649.6	1703.3	1727.2	1734.6	1743.9	1810.6	1854.6	1893.5	1947.1	1931.7	2049.6	2075	2106.4	2197.3	2235.4	2276.7	2382.4	2478.2
0	0	0	77.319	238.12	0	19.882	81.181	221.79	367.64	439.71	674.2	905.33	1275	1696.5	1854.7	1941.6	2330.7	2737.3	2881.2	3208.6	3597.5	3920.4	4206.6	4348.7	4461.7	4712.5	4892.9	4976.9	5248.2	5464.9	5582.7	5999.6	6168.2	6469.9	6500.7	6614.1	6874	6971.8	7039.6	7169.9	7546.9	7647.4	7692.5	7838.7	7781.9	7975.5	8098.8	7956.7	7882.1
0	0	0	3.2398	0	0	17.814	39.985	90.389	134.65	198.76	291.65	420.32	530.34	686.94	831.5	984.48	1201.2	1386.6	1580.8	1746.4	1956.2	2139	2326.7	2522.5	2598.6	2795.4	2943.5	3153.5	3223.5	3291.7	3433.2	3575.8	3747.9	3868.1	3951.6	3885.3	4074.9	4123.6	4266.9	4341.6	4387.8	4445.8	4571.1	4904.4	4982	4867.9	4995.1	5034.7	5054
0	4.4072	0	1.6662	0	2.2447	8.6218	66.454	93.836	254.89	416.37	614.9	857.6	871.64	1174.4	1433.7	1665.9	1871.6	1982.6	2132.7	2297.6	2513.9	2657.7	2673.7	2841.3	3012.8	3143.8	3264.6	3388.9	3542.2	3330.6	3405.1	3369.3	3454.5	3480.3	3454	3508.1	3481.5	3573.3	3673.5	3597.5	3609.7	3620.3	3645.7	3648.1	3709.2	3597.1	3782.2	3717.9	3766.5
0	0	0	1.2324	0	19.983	34.984	72.05	95.925	124.41	153.5	211.16	273.85	386.36	481.45	590.38	758.11	861.38	1021.4	1227.8	1390.4	1543.2	1461.6	1666.7	1772.1	2002.7	2100.2	2316.9	2490.8	2588.4	2867.5	2949.8	3152.6	3161.5	3302.7	3400.4	3523.9	3589.3	3611.5	3752.4	3771.4	3822.3	3938.1	3914.7	4025.1	3793.9	3853	3967.1	4136.1	4204.1
0	0	0	0	20.735	16.216	4.2113	0	67.716	104.12	162.38	239.21	380.39	517.56	730.58	1015.5	1185.1	1297.5	1591.7	1938.9	2270.5	2564.5	2703.7	2897.3	3190.5	3408.4	3539.6	3809.1	4006	3994.7	4286.3	4529.9	4478.2	4622.1	4638.4	4787.3	4777.8	4759.8	4878.1	4347.6	4675.3	5216.9	4629.5	4883.6	4729.6	4714.4	5195.9	5284.6	5253.8	5150.4
0	0	0	0	0	32.681	75.626	122.22	166.96	239.52	314.79	367.13	436.27	540.22	593.95	706.43	792.52	889.96	979.84	1071.6	1173.9	1234.5	1333.9	1457.3	1514.5	1543.3	1659	1746	1827.9	1821	1867.8	1917.4	1980.8	2002.1	2049.2	2054.3	2325.7	2104.8	2418.2	2187.7	2190.5	2219.1	2191.7	2199.2	2252.3	2234.6	2258	2159.9	2153.1	2376.9
0	0	14.415	138.26	137.94	7.8275	82.26	112.2	234.81	708.49	536.63	811.92	1783.4	1370.1	1589.4	1767.7	2082.8	2368.8	2614.7	3824.3	4175.7	3054.5	3203.6	3376.4	4710.5	4814.6	3874	3864.2	3973.2	5581.8	5307.7	4596.5	4460.6	4590.2	4809.6	4724.5	4430.4	4936.1	4890.1	4846.5	5052.6	4970.8	5024.9	5111	4873.4	4876.6	5082.6	5122.1	5298.3	5312.4
0	0	0	12.298	4.201	2.3241	39.465	0	16.133	69.836	114.18	152.96	257.82	459.24	657.52	861.51	1125.7	1356.8	1690.7	1959.1	2227.1	2467.8	2768.3	3143.8	3400.1	3562.2	3816.3	3983.3	4200.3	4334.8	4555.8	4608.4	4832.6	5035	5130.8	5200	5189.3	5342.4	5374.8	5490.4	5636.1	5755.8	5835.7	5776.4	5773.8	6074.5	5922.4	5845.2	6002.5	6072.6
0	4.0232	0	12.898	1.5155	0	4.3173	8.2602	11.218	11.69	21.731	8.9514	17.089	0	0	9.9669	17.037	55.842	94.69	143.03	203.78	285.81	408.66	500.85	624.26	750.26	866.03	1005.3	1172.8	1297.6	1408.7	1571.9	1765.8	1940.2	2050.4	2228.7	2419.8	2586.8	2682	3460.9	3991.9	4201.2	4289.3	4619.4	4574.3	4819.9	5226.1	5220.7	5462.7	5517.2
0	0	0	60.194	28.645	4.6863	24.086	30.866	38.902	74.511	118.89	189.13	230.36	284.16	385.45	509.39	617.44	685.16	780.12	929.14	1073.2	1165.8	1273.7	1347	1570.7	1629.6	1751.5	1849.5	1936.8	2039.7	2183.4	2245.3	2346	2485.1	2598.9	2662.4	2787.6	2714.1	2760.2	2642.7	2514.4	2485.6	2573.5	2664	2729	2697.1	2737.6	2709.9	2684.8	2666.5
0	0	1.8203	0.68112	13.507	0	5.0303	25.517	0	0	0.22815	29.165	134.12	185.05	287.6	401.14	518.71	674.46	806.23	902.45	1070.1	1219.9	1366.8	1568.6	1724.1	1836.9	2135.2	2302.4	2530.2	2714.4	2955.4	3225.8	3409	3667.7	3945.1	4029.1	4277.8	4412.4	4656.2	4716.8	4821.7	4948.3	5155.2	5164.3	5281.8	5299.1	5295.8	5388.2	5466.9	5460.5
0	0	0	0	37.869	113.51	256.22	436.35	574.37	814.31	1051.7	1287.7	1621.5	1858.1	2245.9	2400.5	2742.6	3014.2	3309.6	3555.2	3731.1	3904.2	4137.2	4354.9	4517	4563.2	4796.3	5008	5274.4	5202.1	5458.5	5574.3	5774	5967.4	6020.6	6157.8	6314.6	6279.2	6423.8	6568.5	6739.1	6901.5	7009.1	7140.5	7229.5	7333.7	7372.9	7477.1	7538	7664.5
0	0	0	107.65	327.7	643.61	829.9	1153	1451.8	1491.2	1697.1	1945.8	2120	2229.2	2269.1	2514	2667.9	2846.7	3051.8	3034.3	3600.7	4000.9	4190	4209.7	4297.2	4491.4	4701.8	4153.9	4919.6	4818	4496.1	5145.4	4857.1	4872	5114.3	5138.1	5280.9	5528.1	5570.8	5645.8	5766.1	5722.8	5785.9	6016.2	6132.3	5986.5	6082.1	6144.5	6198.9	6161.6
6.9015	0	12.249	22.044	19.972	17.592	4.7501	0.091565	1.5774	0.22359	0	0	0	0	2.3482	37.579	49.01	77.554	166.15	346.26	269.11	299.27	359.25	400.57	720.56	531.33	595.7	637.26	690.72	689.53	744.47	804.63	855.49	880.94	991.59	1239.1	1042.6	1151.7	1179.8	1265	1280.7	1295.5	1338.6	1429.6	1477.6	1474.7	1451.3	1445.1	1527.2	1568.2
0	0	1.2489	0	0	17.488	28.409	72.744	116.8	166.64	250.58	327.56	445.79	585.88	702.84	858.54	1037.4	1209	1417.6	1597.3	1673.8	1949.4	1952	2205.3	2389.3	2441.1	2600.5	2686.3	2930.8	2945.9	3136	3282.8	3471.2	3507.7	3665.8	3659.2	3687.6	3787	3845	3934.2	4039.6	4193.9	4244.7	4394.5	4496	4503.1	4658.8	4703.2	4818.5	4851.7
16.648	0	0	0	0	0	2.6923	39.224	88.128	136.77	175.46	280.96	395.77	504.12	632.55	784.76	1005.6	1188.4	1396.7	1605	1709.4	1871.3	2001.5	2197.1	2275.8	2421.4	2619.4	2815.5	2917.6	3082.1	3134.4	3256.9	3395.2	3443.9	3649	3588.8	3702.9	3793.4	3873.7	4008	4129.3	4171.1	4143.5	4216.2	4211.4	4275.9	4317	4331.5	4370.8	4411.4
0	0	0	11.806	147.01	110.71	122.48	196.08	229.42	331.94	322.25	138.39	627.47	662.03	791.72	1003.5	1289.2	1383.2	1674.1	1938.8	2085.6	2188	2530.1	2631	2653.7	2911.5	2771.4	3163.4	3488.5	3621.2	3796	4090.9	4334.2	4713.9	4684	4953.3	4897.7	5129.2	5580.1	5544.6	5829.8	6041.7	6098.7	6072.5	6113.8	6169.2	6089.3	6165	6189.5	6383.4
0	0	0	69.568	95.896	47.777	12.141	46.701	356.65	467.72	641.09	821.04	1001.8	1304.9	1442.2	1764	1673	1874.9	2207.9	2350.6	2578.6	2835.7	3074.6	3328.2	3458.1	3601	3819.3	4024.3	4179.9	4375.5	4547.5	4741.4	4977.4	5067	5374.2	5497.8	5635	5801.8	6072.5	6289.1	6560.9	6692.9	6942.6	7191.3	7484.3	7620.1	7853.9	7921.6	8175	8332.1
7.2838	12.743	0	0	0	0	15.769	52.286	126.5	243.12	382.87	531.82	707.76	934.46	1146.6	1407.4	1644.1	1868.9	2106.8	2344.2	2638.8	2732	2990.2	3266.1	3401	3628.9	3721.9	3996.1	4063.1	4138.9	4238.1	4336.5	4371.3	4438.6	4477.6	4585.6	4572.2	4711.4	4727	4749.5	4858.4	4788.4	4765.6	4794.9	4801.2	4793.3	4732.2	4719.5	4716.4	4961.3
0	0	9.0993	10.497	5.4519	15.82	12.888	17.269	39.58	80.705	87.059	115.99	174.63	316.14	446.31	608.9	749.44	945.71	1220.9	1391	1526.7	1761.7	1859.4	2061.5	2310.2	2427.9	2722.1	3004.6	3209.8	4067	4181.8	4611.2	4141.4	4397.8	5142	4928.5	4846.2	4949.4	5227.3	4695.4	5659.6	5606	5401	5650.8	5893.5	5787.8	6507.5	6686.3	7355.5	7432.4
0	0	0	0	0.0016775	41.334	89.885	174.55	243.51	368.41	517.59	615.93	725.9	811.55	962.36	1045.7	1156.7	1278.5	1216.2	1189.4	1219.7	1287.4	1292.4	1269.1	1281.5	1345.1	1413.7	1446	1533	1736.4	1770.9	1749.3	1892.7	1894.8	1890.6	1906.8	1875.8	1893.8	1852.3	1876.3	1881.3	1874.5	1918.9	1873.9	1853.2	1932.7	1889.6	1843.4	1832.5	1826.7
10.493	2.6093	0	7.1952	5.8475	0	0.029106	61.052	97.49	210.27	292.05	397.62	520.08	585.03	760.74	814	1009.3	1112.8	1243.2	1321.2	1440.3	1550.4	1662.5	1676.8	1795.3	1799.1	1971.1	2079.3	2175.2	2214.5	2272.5	2352.8	2461.8	2592	2608.8	2690.6	2788.8	2874.4	2964.4	3031.3	3149.8	3176.8	3299.4	3301.4	3399.3	3500.1	3499.4	3609.3	3609.5	3655.5
0	0	0	2.8484	2.7001	5.3079	0	10.302	17.753	33.916	51.16	67.258	115.61	177.5	230.6	321.65	442.61	547.1	655.42	761.02	856.61	978.36	1117.6	1160.8	1281.6	1363.7	1488	1562.5	1660.2	1741	1862.2	1914.8	2054.4	2164.5	2262.5	2327.2	2407.2	2456.9	2482.1	2595	2693	2750.3	2813.5	2848.5	2842.4	2919.3	2986.8	2979.1	3068.8	3098.9
18.573	7.6248	0	0	4.7371	0	0	1.8307	1.1324	37.169	72.498	107.53	140.18	169.96	244.37	286.24	349.31	411.13	460.41	510.56	591.18	668.33	742.52	797.3	802.85	861.88	1009.4	1095.1	1216.1	1303.2	1253.5	1392.7	1463	1526.8	1507.1	1531.7	1589.7	1657	1748.5	1781.1	1856.4	1860.3	1967.5	1933.1	1972.2	1990.6	2057.5	2096.6	2064.1	2103
0	0	0	0	0	15.726	12.003	38.641	69.39	90.193	104.94	101.37	200.06	290.4	336.03	447.32	545.72	664.37	795.2	922.9	1054.1	1181.3	1290.6	1422.6	1589	1693.5	1830.1	1900.6	1975	2105.5	2239	2320.3	2392.7	2468.9	2567.9	2587.3	2683.8	2799	2866.7	2965.2	3072.9	3088.4	3171.1	3274.4	3279.7	3387.8	3516.3	3507.5	3340.4	3620.1
10.318	0	6.9461	0	0	0	4.8597	33.308	81.07	172.46	251.39	367.43	511.21	694.02	753.54	1031.1	1210.1	1373	1486.1	1562.1	1726.8	1462.1	1510.1	1549.3	2080.9	2407.5	1813.6	1857.6	2329.6	2610.3	2714.7	2108.3	2620	2855.5	2752.6	2992.9	2692.7	2145	2382.4	2347.1	2465.7	2689.6	2809.4	2839.4	2828.3	2872.6	2943.8	2991.7	2996.1	3039.4
18.467	16.185	12.745	0	0	0	0	0	14.929	43.897	67.802	139.51	242.79	319.31	455.19	582.48	786.53	933.66	1129.5	1311.5	1522.1	1781.3	1952.9	2080.9	2342.1	2373.1	2548.9	2687.5	2748.4	2855.3	2930.8	3062.8	3103.7	3381.2	3453.9	3532	3673	3721.4	4028.3	4027.3	4127.6	4249.5	4164.9	4577.1	4355.9	4702.7	4765.3	4930.9	4849.7	4822.8
53.576	40.265	0	0	0	0	0	0	0	32.014	42.967	86.372	131.73	232.55	340.6	449.86	567.71	680.73	801.32	840.87	955.14	1078.1	1174.3	1225.7	1337.2	1386.7	1386.2	1398	1342.8	1393.9	1329.3	1378.5	1467.9	1466.6	1522.8	1524.2	1492.2	1701.6	1700.9	1742.1	1758.1	1805	1804.3	1825.6	1807.3	1759.7	1761	1764	1809.5	1704.3
0	0	0	30.144	66.673	42.696	65.717	106.44	175.62	215.12	258.49	312.83	413.64	507.39	634.32	708.58	846.49	1002.4	1205.5	1389.1	1622.2	1810.5	1973.6	2148.2	2163	2391.3	2620.7	2782.2	2882.6	2909.2	2871.7	3003.4	3150.4	3272.7	3201.3	3135	3362.2	3457.1	3455.7	3599.2	3615.7	3644.8	3742.7	3782.9	3853.8	3973.7	3900	4043.3	4024.3	4134.7
1.5912	0	0	7.1529	0	0	3.4282	17.268	56.359	131.42	196.95	281.12	372.02	480.02	592.09	654.57	754.98	844.44	898.86	987.08	1034.3	1100.5	1140.7	1198.2	1258.3	1287	1337.7	1391.3	1410.1	1424	1470	1506.1	1557	1569.4	1626.1	1825.7	1622.7	1709.2	1617.2	1678.4	1706.9	1713.1	1777.6	1726.5	1765.4	1766.6	1777.5	1757.1	1762.6	1751
0	1.132	0	0	0	0.053143	26.228	83.844	161.04	306.68	481.81	678.2	922.61	1134.6	1684.9	1597.7	1864.9	2201.4	2484.7	3144.3	3398.1	3237.9	3462.8	3629.6	4548.3	4765.2	4221.4	4382.6	4494.1	4745.9	5670	4866.7	4994.2	4999.4	4976.7	5163.9	5019.2	4996.7	5160	5137.7	5028.5	5158.5	5406.1	5388.1	5415.9	5554.6	5559.1	5604	5579.4	5605.5
0	0	0	50.48	25.195	40.709	72.667	161.68	298.31	573.19	718.97	1000.2	1184.1	1582.4	1928.3	2163.6	2536.3	2900.9	3220.3	3519.9	3797.9	4170.9	4517.4	4803.7	5172.6	5357.9	5468.4	5712.9	5888.6	5988.2	6197.6	6226	6432.4	6614.2	6532.9	6555.7	6587.5	6669.3	6739.6	6871	6729.3	6972.9	6940.3	6780.4	6254.8	5267	5439.1	5549.5	5764.1	5767.6
0	0	0	0	3.0737	0	67.958	94.537	180.7	218.69	388.15	519.82	710.23	846.93	1061.2	1255.1	1541.1	1720.9	1901.3	2096.4	2208.8	2474.3	2577	2732	2927.6	3125.2	3350.8	3479.2	3604.4	3814.2	3816.2	4010.7	4091.1	4273.7	4399.6	4521.2	4571.9	4665.8	4793.8	4994.6	4946.1	5015.2	4915.4	5025.8	5070.4	5238	5184.2	5258	5296.6	5235.8
0	3.4362	2.3506	8.0264	8.1021	0	4.7767	6.7224	9.4131	15.237	8.3659	0	18.599	2.8686	10.929	11.907	12.5	0.98708	0	15.987	61.978	94.263	148.04	29.216	59.046	115.3	180.41	255.15	328.18	340.23	418.64	488.31	568.71	594.63	665.89	701.86	777.34	872.43	921.02	947.13	1043.5	1076.7	1197.5	1166.9	1103.5	1338	1378.4	1465.6	1434.5	1488.2
0	0	0	25.651	116.65	198.12	191.74	300.75	327.78	335.41	343.97	391.54	429.15	497.65	565.77	731.38	904.67	1124.2	1243.4	1423.6	1632.1	1935.7	2199.1	2227.7	2451	2726.4	3051.4	3449.2	3476.1	3752.1	3736.9	3958.3	4209.2	4378.5	4358.2	4595.1	4703.9	4906.4	5185	5459.4	5561.8	5750.2	5793.7	6110.8	6169.7	6126	6406.5	6319.3	6368	6693.4
0	8.9926	3.2175	10.967	0.16815	0	20.727	66.235	112.86	195.34	284.82	386.71	515	607.98	728.83	820.6	930.9	1034.2	1117.2	1240.4	1309.4	1305.8	1376.2	1361.9	1437.3	1488.8	1564	1632.3	1730.7	1764.2	1742.9	1805.6	1790.2	1885.7	1815.6	1906.4	1897.6	1889.1	1905.4	1939.6	2034.4	1971.4	2049.8	2037.5	2079.6	2122.8	2154.9	2194.8	2235.7	2303.5
32.697	8.899	0	0	0	0	0	18.46	31.194	86.785	160.64	234.13	323.31	433.33	571.31	717.74	868.39	1047.2	1214.9	1433.3	1670.7	1903.5	2157	2421.8	2718.5	2898.7	3229.3	3421.1	3735.5	3934	4090.8	4268.2	4249.3	4474.6	4766.7	4994.8	5020	5079.6	4277	4254.3	4363.5	4476.6	4507.2	4551.6	5048.7	4800.6	4821.8	4910.4	5093	4905.9
0	0	0	5.8419	0	7.1563	11.391	31.396	64.655	151.29	239.13	319.21	426.38	572.44	718.25	872.97	1024	1099.1	1343	1496.1	1567.2	1762.1	1877.5	1976.5	2052.6	2125	2297.5	2330.4	2412.2	2458.7	2521.8	2570.7	2751.1	2800.5	2837	2955	2872.3	2980.8	2939.1	2888.4	2933.5	3009.2	3052.1	2935	2979.8	3014.5	3001.1	2892.7	2937.7	2854.4
0	0	0	33.55	47.758	74.216	192.5	316	430.8	625.09	769.95	957.9	1116.5	1283.3	1482	1672.9	1889.6	2058.9	2162.6	2396.9	2502.4	2542.6	2702.5	2749.3	2765.2	2809.4	2952.2	2978.7	3098.9	3102.4	3184.9	3551.1	3795.7	3912	4243.6	4360.3	4532.7	4608.1	4648.4	4678.3	4732.1	4643.5	4623	4708.2	4650.9	4563.9	4396.6	4202.7	4255.9	4239.4
0	5.2447	13.616	12.038	7.1759	1.3872	6.6908	0	0	0	0	0	5.0862	41.784	65.81	125.98	160.58	209.24	272.02	357	418.33	504.64	568.85	602.26	666.47	700.55	795.4	801.37	817.04	824.9	860.31	921.85	952.51	948.23	1014.1	1045.7	1084.6	1135.6	1134.7	1125.2	1191.2	1145.2	1170.5	1259.2	1289.7	1288.3	1316.7	1322.9	1344.1	1329.6
0	0	0	22.056	19.789	26.598	34.576	88.559	190.91	281.41	367.2	540.77	716.97	855.22	1019.3	1318.4	1484.7	1766.1	1947.4	2234.2	2472.1	2587.2	2944.9	3079.6	3172.5	3402.4	3586.5	3854.4	4079	4090.4	4177.7	4348.3	4648	4767.2	4802.1	4704.8	4981.1	5237.7	5288.1	5405.2	5444.3	5541.7	5545.8	5781.3	5710.6	5826.3	5924.8	6135.7	6148.9	6165.2
0	4.5359	0	2.4126	8.5974	11.765	13.613	23.14	16.514	74.071	82.29	138.03	172.4	170.96	249.88	290.86	320.25	383.24	395.01	439.65	607.62	529.66	569.45	580.13	760.47	833.28	917.06	1042.3	1151.5	1234.2	1417.3	1720.7	1736.3	1985.6	1821	2133.2	2252.4	2459.2	2692.1	2785.3	2871.5	2960.6	3003.3	3129.8	2892	3157	3621.7	3541.9	3613.9	3556.6
0	6.5605	9.3492	8.61	12.192	1.802	4.3919	0	0	37.574	49.857	128.02	168.94	252.08	318.46	341.73	444.44	568.26	480.96	581.36	586.01	770.58	816.28	969.69	1008.4	1024.2	983.72	1063.6	1174.9	1247.6	1356.1	1513.5	1680.4	1818.1	1847.6	1947.1	2171.2	2371.5	2547.9	2716.3	3018.5	3153.7	3124	3376.5	3429	3723.7	3809	4039.7	4135.7	4261.1
12.805	14.193	2.7103	0	0	0	0.60502	20.798	81.015	143.26	219.16	300.59	420.49	523.46	616.67	723.24	815.95	938.36	1083.6	1198.7	1263.8	1333.9	1476.5	1544.7	1602	1585	1722.3	1714.2	1819.3	1797	1769.3	1874.7	1940.4	1917	1924.5	1924.8	2019.2	2045.9	2004.3	2049.6	2132.9	2163.3	2320.2	2285.6	2223.9	2305	2414.1	2375.2	2480.4	2448.1
0	0	2.2275	3.1676	0.75807	4.6447	12.368	21.432	47.358	63.313	100.75	127.06	181.24	232.16	331.73	421.08	546.4	673.5	763.35	901.8	986.28	1109.5	1247.3	1375	1455.2	1541.8	1674.6	1777.9	1883.3	1945.8	2064.1	2218.9	2324.4	2448.9	2450.2	2535.5	2615.1	2619.1	2734	2709.4	2800.7	2870.7	2853.2	2943.8	3001.8	2997.6	2990.1	3003	3077.7	3097.5
0	0	36.195	81.214	0	36.744	49.349	108.67	179.01	467.99	571.41	703.81	816.43	972.57	1097.8	1256.8	1371.8	1407.3	1540	1688.1	1816.1	1922.3	2079.9	2272	2383.6	2523.8	2711.1	2771.4	2916.6	3054.5	3223	3392	3494	3585.6	3738.1	3788.9	3879.5	4006.1	4045	4153.8	4195.5	4210.7	4210.1	4321.1	4364.2	4463.1	4468	4418.3	4402.1	4435.1
0	0	0	0.54945	1.8834	4.9552	25.872	40.134	77.747	130.34	173.31	267.37	375.94	537.27	624.94	800.32	941.64	1086.7	1299.9	1402.2	1584	1722.8	1887	2147.6	2173.3	2455.9	2654.8	2727	2908.5	3097.6	3110.3	3084.1	3149.7	3235.4	3457.8	3483.2	3458.3	3609.2	3689.8	3746.1	3776.8	3922.2	3835.9	3888.9	3998.4	3973.1	3875.5	4024.7	4038	3975
73.761	38.509	0	4.0702	18.276	0	0	0	9.0385	30.442	62.949	101.62	193.62	287.4	393.12	542	693.18	879.33	995.35	1139.4	1245.1	1417.8	1556.7	1703.9	1770.7	1880.4	1862.4	1876.3	1995	1970.7	2057.9	2176.9	2184.2	2206.6	2253.8	2241.6	2354.8	2316.6	2382.2	2344.8	2374.7	2408.6	2445.1	2451.7	2436.2	2448.1	2414.7	2409	2464	2471.9
0	0	0	12.2	0	11.797	16.722	35.65	80.948	114.82	206.19	290.37	364.48	452.34	528.64	589.77	688.39	816.1	910.23	1013.5	1134.2	1159.4	1321.1	1381.2	1527.7	1668.6	1545	1625.4	1665.7	1905.3	1999.1	2052.3	2203.7	2178.9	2177.6	2240.6	2269.8	2300.4	2368.6	2501.8	2675.8	2754.1	2878.9	2905.3	3003.2	3059.3	3073.4	3025.4	3197.3	3120.7
0	0	0	0	25.979	54.387	134.59	257.19	406.94	490.01	851.27	1105.6	1272.4	1616.8	1843.8	2168.5	2509.7	2712.5	2957.6	3130.6	3390.2	3624.1	3802.7	4118.3	4345.3	4520.1	4737.6	4930.5	4948	5165.9	5356.3	5695	5812.9	5914	5821.6	6025.7	5992.4	6147.6	6223.6	6347.7	6473	6544.5	6547	6808	6893.6	7059.1	7133.7	7309.7	7452	7582
0	7.5018	23.419	8.0185	0	8.1959	0	14.334	20.501	47.317	88.994	110.29	156.29	255.29	285.31	323.41	375.67	479.67	575.01	675.08	764.15	834.18	905.58	958.52	1042.1	1088.5	1147.3	1197.8	1235.8	1324.2	1372	1481.7	1496.3	1576.6	1637.2	1681.4	1722.4	1816.7	1906.5	1947.1	2013.6	2163.9	2197.6	2295.6	2291.5	2362.4	2463.9	2546.7	2603.6	2643
0.37877	0.28346	0	0	1.7926	9.6757	0	0	0	2.3232	5.228	15.159	56.981	55.088	111.23	117.19	155.29	181.99	249.66	287.94	334.9	470.62	507.8	583.29	620.47	769.08	855.88	934.41	1059.3	1125.1	1248.8	1324.4	1398.7	1493.9	1528.2	1479	1603.7	1639.7	1705.3	1831.1	1833.7	1856.4	1819.7	1836.9	1802.5	1832.4	1887.9	1870.1	1861	1846.5
8.2858	8.2521	16.951	5.1054	0	0	8.8791	0	0	0	0	0	0	0	0	0	31.279	87.975	128.41	168.11	187.1	277.87	298.52	337.23	287.92	389.42	456.43	574.82	689.23	754.36	964.99	1169.1	1309.9	1453.7	1585.7	1752.3	1838.5	2055.6	2198.3	2366.3	2603.2	2761.2	2976.3	2992.1	2528.1	2702.6	2640.8	2752.7	2737.6	2775.7
0.98087	8.5028	0	0	10.555	0	0	10.219	59.372	141.89	180.55	268.2	334.58	470.49	554.12	736.72	793.83	997.26	1313.8	1590.5	1630.3	1870.3	2070.5	2167.4	2297.5	2495.6	2509.4	2728	2640.3	2898.8	2832.1	2983.8	2935.5	3232.3	3160.1	3229.7	3357.7	3160	3299.1	3310.5	3325.9	3167	3024.2	2877.5	2807.5	2792.2	2824.1	2915.3	2828.8	2719.3
0	12.093	0	0	0	0	2.2651	0	0	0	0	0	0	0	0	0	0	21.69	31.698	52.804	85.21	104.82	119.33	202.81	318.63	378.91	477.88	543.75	648.54	735.21	832.53	952.47	1126.6	1225.3	1340	1446.2	1541.5	1659.2	1743.4	1852.4	1919.8	1862.1	1577.8	2128.9	2233.6	2292.9	2326.9	2362.7	2424.2	2415.5
0	0	0	117.81	125.59	0	0	0	0	43.51	122.82	199.94	266.13	355.2	512.31	601.81	768.82	876.82	1030.1	1257.3	1348.5	1504.5	1645.3	1777.5	1920.1	2207.2	2439.7	2616.5	2885.3	3056.6	3373.2	3538.1	3864.5	4092.9	4190.6	4476.6	4601.1	4618.1	5078.5	5407.4	5651.9	5789.5	5843.2	5739.1	5940.3	6046.7	6144.4	6363.6	6417.5	6367.2
0	0	0	0	8.9927	60.176	80.21	136.43	209.33	325.5	441.5	561.51	701.86	837.58	1039.3	1193.5	1309.8	1570.1	1676.6	1818.1	2089.6	2216.3	2398	2464.1	2604	2712.6	2894.2	3047.3	3195.7	3370.8	3410.2	3406.3	3281.6	3294.7	3419.2	3494.8	3590	3661.2	3707.9	3776.5	3750.3	3879.1	3860.6	3956.5	3942.9	4095.7	4727.7	4873.5	4878.4	4888.2
12.464	24.97	14.892	42.273	0	0	0	0	0	0	0	0	0	0	33.407	39.856	68.883	102.38	159.07	233.65	290.44	350.91	441.85	548.08	675.17	804.31	906.5	1051.2	1216.4	1351.5	1520.9	1626.6	1760.4	1940.1	2128.8	2172.8	2292.1	2376	2441.9	2614.9	2697.2	2695.1	2816.6	2810.8	2929.5	3015.9	3010.1	3025.1	3049	3080.4
0	0	6.8832	10.466	14.725	9.5191	15.076	25.409	35.462	66.821	65.355	111.98	146.05	201.78	283.85	351.41	445.67	542.66	643.86	711.62	849.67	957.34	1098.4	1195.7	1372.4	1516.3	1501.8	1738.9	1808.2	1937.9	2008.8	2032.6	2124.4	2292.7	2310	2343.8	2433.1	2501.1	2538.8	2603.2	2604.6	2686.8	2760.9	2780.4	2776.3	2836.1	2783.5	2776.3	2891.8	2951.3
0	0	0	3.8469	20.577	19.083	31.99	51.909	94.754	131.93	216.81	301.14	363.12	450.4	526.06	699.17	821.57	908.95	1056.8	1215.7	1203.7	1217.5	1383.1	1429	1549.9	1640.6	1695.2	1636.8	1723.5	1724.6	1817	1951.7	2071.5	2080.1	2206.3	2339.6	2523.5	2525.2	2734.9	2650.4	2670.3	2999.7	3221.8	3375.8	3498	3675.1	3637.6	3832.2	3465.2	3831.5
13.913	14.412	12.117	0	0	2.4661	0	0	16.896	23.929	54.683	86.679	173.19	242.37	364.67	449.06	624.22	752.71	863.38	1016.9	1125.2	1319.5	1429.5	1523.6	1604.4	1618.8	1510.3	1682.3	1914.6	1988.3	2244	2094.7	2202.8	2149.8	2177.9	2458.9	2361.3	2423	2475.7	2527.1	2636.6	2670.6	2742.5	2721.8	2837	2794.4	2937.8	2968.1	3110.5	3136.3
0	0	0	0	0	28.188	43.337	72.147	113.86	157.18	201.44	257.22	393.67	502.58	620.17	713.48	809.98	939.76	1024.5	1114	1231.3	1264.3	1374	1438.5	1506.4	1561.2	1602.3	1647.4	1668.7	1729.1	1728.9	1775.5	1770.2	1806.6	1813.7	1822.7	1838.8	1821.5	1763.2	1859	1796.9	1743.6	1765.4	1791.3	1799.1	1742.7	1773.3	1796.8	1764.6	1711.6
0.66251	15.414	6.5399	3.1428	1.4682	0	0	0	0	0	7.6129	12.559	26.706	81.701	147.01	188.23	271.13	337.4	436.63	520.8	620.94	702.19	827.54	937.23	1114.7	1254.1	1433.8	1623.7	1976.7	2251.5	2367.3	2549.1	2855.7	3089.6	3326.2	3546.7	3838.2	3931.2	4161	4490.2	4769.5	4781.3	5149.3	5197.5	5541.4	5611.3	5667.8	5800.2	5907.2	6059.3
0	0	0	1.7544	7.2665	0	32.417	71.848	153.27	242.79	373.81	451.22	559.37	622.8	750.44	839.31	908.53	1012.8	1078.7	1146.9	1232	1287.8	1386.5	1535.1	1609.6	1671.6	1684	1800.9	1866.1	1953.2	2092.9	2128.6	2180.6	2326.1	2375.6	2445.7	2453.6	2538.5	2652.5	2764.1	2750.8	2800.3	2909.5	2986.6	2962	2951.5	2966.8	3044.5	3149.2	3062.4
0	1.0654	0	4.3742	2.28	17.141	0	0	67.375	131.87	208.5	262.5	323.21	401.06	530.31	685.94	752.64	889.08	957.82	1041.1	1164	1270	1370.2	1426.3	1452.4	1578.4	1639.6	1771.6	1854.6	1915.5	1866.5	2021.4	2076.2	2096.4	2110.9	2053.1	2055.3	2140.3	2136.2	2359.7	2490.2	2572	2622.2	2675.2	2831.8	2952.7	2990.5	3005.2	3078.2	3125.4
9.1509	8.4576	0	0	0	12.05	8.1737	59.113	111.93	284.46	408.56	538.69	639.77	833.52	936.29	1071.3	1269.6	1437.8	1565.6	1683.5	1812.1	1790.9	1795.7	1733.9	1813.6	1815.4	1849.4	1827.9	1808.1	1868.6	1882.8	1883.5	1882.9	1930.9	1998.8	2026	2083.5	2213.5	2282.4	2401.7	2502.8	2641.4	2731.8	2778.5	2935.7	2960.1	3083.2	3146.3	3285.2	3314
0	0	27.776	12.841	0	12.75	37.012	47.858	39.348	87.285	57.76	102.77	201.21	228.03	359.73	494.14	591.64	758.06	966.68	1117.9	1306.6	1445.3	1553.1	1584.4	1756	1805.4	1928.7	2090.6	2050	2140.7	2228.9	2259.1	2308.4	2394.8	2528.7	2558	2643.4	2714.3	2747.3	2897.8	2917.3	3104.8	3060.3	3065.2	3130.1	3169.3	3253.7	3380.8	3406.3	3393.9
0	0	0	17.722	27.399	36.443	82.502	115.22	181.29	313.17	356.19	479.26	585.89	732.7	850.38	986.31	1149.8	1217.6	1372	1769.8	1850	1681.7	1744.9	1919.6	2490.5	2622.8	2287.6	2444.7	2549.7	3217.2	3364.1	2866.3	3067	3206.5	3983	4043.6	4080.3	3781.5	3887.3	4177.5	4291.9	4479.7	4656.9	4815.5	4940.7	5030.4	5102.5	5264.4	5370.5	5513.2
0	4.4216	1.9542	13.213	15.514	0	0	0	0	0	0	0	7.9917	35.003	48.89	71.013	78.295	109.93	126.41	152.12	191.81	215.36	226.68	260.03	204.77	243.18	254.85	297.53	329.26	343.84	442.32	472.51	547.98	577.29	644.67	694.85	686.36	707.12	745.3	792.97	854.07	822.21	832.36	914.29	882.18	952.68	963.59	1015.7	980.68	951.7
5.4623	43.535	48.32	63.4	59.702	0	0	0	218.83	305.3	429.69	557.75	728.82	937.8	1139.2	1311.5	1535.6	1728	2019.4	2180	2322.8	2508.4	2684.4	2873.7	3004.9	3148.8	3341.7	3571.9	3706.7	3838.2	3977.1	4325.7	5117.1	4631.4	5582.7	5578	5773.6	5937.8	4639.8	4696.9	4821	4899.5	4940.6	5123	5119.7	5203.9	5228.3	5213.6	5199.6	5228.8
46.505	17.724	18.327	5.6544	0	0	0	0	68.579	186.09	246.57	392.44	543.43	688.55	829.39	1020.6	1245.7	1357.2	1619.7	1655	1864	1947.6	2174.3	2252.4	2270.1	2417.5	2440.8	2563.4	2621	2723.5	2725.5	2918.4	2989.3	3150.4	3277.3	3329.3	3373	3549.3	3438.1	3514.8	3542.6	3554.7	3745.2	3840.1	3799.3	3843.7	3896.4	3838.2	3920.9	3959
0	0	0	0	14.352	3.558	7.5029	0	0	0	0	0	0	24.172	18.683	56.384	74.394	109.42	134.78	186.27	233.79	310.21	335.5	397.54	422.19	483.47	509.45	555.62	612.09	650.53	683.73	733.19	782.99	839.72	887.87	933.02	983.98	1067.1	1097.1	1207.5	1247.7	1306.4	1364.8	1439.9	1517.6	1530.3	1622.3	1593.2	1626.6	1637.3
0	0	0	0	21.427	38.127	103	164.35	256.5	356.8	456.49	572.78	678.03	795.49	922.86	994.7	1087	1215.2	1330.5	1431.1	1470.6	1543.5	1540.9	1668.5	1784.5	1830.6	1786.7	1825.1	1890.4	1852.1	1846.2	1872.9	1937.9	1911.1	1915.5	1830.6	1911.7	1936.4	1907.2	1944.5	1924.6	1948	1965.3	1983.4	2002.5	2017.4	2023.9	2018.7	2036.4	2031.9
0	2.3027	0	18.726	10.808	28.459	0	0	0	0	0	0	5.6895	24.146	106.29	190.7	273.82	428.66	551.6	789	916.93	1056.4	1190.7	1373.5	1586.6	1862.2	2088.1	2261.9	2434.3	2636.7	2746.1	2957	2973.2	3080.1	3290.6	3373.7	3509.3	3696.1	3865.5	4100.5	4169.1	4287.4	4301.1	4398	4403.1	4483.3	4668.6	4475.1	4646.1	4556
0	0	0	7.7775	8.349	2.5941	7.4874	23.275	57.423	85.035	108.23	131.83	163.53	194.32	241.76	278.77	311.52	328.91	405.33	428.24	481.97	519.55	531.77	621.12	667.15	724.8	760.1	855.43	919.92	1003	1105.8	1125.2	1239.9	1260.8	1386.1	1443	1697.8	1547.4	1629.1	1736	1721.7	1878.7	1888.1	1868.1	1917.9	1946.3	2001	1969.1	2114.3	2065
0	6.2314	4.729	10.858	6.8285	11.999	0	13.581	70.309	106.08	184.95	274.77	365.18	440.05	761.81	617.31	724.99	773.2	887.27	931.8	1047.6	1175.3	1274.5	1384.1	1914.3	1694.3	1817	1952.4	2104.7	2209.1	2158.6	2369.7	2457.1	2542.1	2614.4	2674.1	2740.8	2797.2	2927.6	2943.4	2959.2	3127.9	3142.1	3227.5	3200.9	3179	3223.7	3298.5	3252.8	3252.4
0	11.525	0.15967	4.5866	5.194	0	0	0	0	0	0	0	0	0	0	10.202	42.273	73.225	142.84	205.67	301.08	353.09	440.15	529.3	642.12	733.3	853.96	894.53	977.48	1024.2	1101.5	1122.7	1300.6	1290.1	1405.4	1426.8	1480.7	1506.2	1528.4	1561.1	1622.8	1657.4	1728.1	1727	1739.4	1798.6	1786.1	1849	1864.2	1839.5
0	3.0896	6.2288	18.628	0	0	11.52	25.531	83.746	111.2	182.74	234.43	308.48	374.16	453.8	481.56	562.42	634.74	665.71	723.88	761.42	846.34	871.21	915.53	939.17	1003.3	1050.9	1065.9	1087.2	1137.7	1159	1187.8	1221	1273.4	1356	1389.8	1418.5	1477.6	1508.2	1582.3	1592.4	1664.6	1680.3	1712.9	1727.6	1737.2	1817.9	1783.3	1819.8	1812.8
0	0	0	0	0	21.468	61.492	156.68	277.98	510.72	640.64	889.5	1186.4	1386.6	2021.4	1965.9	2352.8	2795.7	3011.1	3059.5	3349	3823.8	3955.1	4022.3	4292.7	4525.9	4685.3	5038.9	5114	5335	5366.1	5597	5616.4	5890.6	5810.1	5867.5	6125.4	6073.3	6026.2	6299.2	6205.2	6442.4	6403.7	6458.3	6440.4	6356.8	6373.9	6393	6437.9	6401.4
0	0	0	0	7.3162	23.362	40.833	93.234	131.55	208.21	280.18	367.18	451.01	555.46	700.04	828.61	939.44	1048.2	1160.1	1285.2	1392.1	1420.8	1549.6	1667.5	1744.5	1811.4	1901.4	1959	2046.4	2046.3	2143.5	2168	2297.4	2320.8	2383.1	2385.2	2459.9	2555.8	2548.3	2559.2	2598	2610.5	2625.1	2636.9	2633.3	2680.5	2669.7	2624.4	2681.7	2725.4
0	2.166	0	12.72	5.8811	0	8.8155	5.4363	45.479	43.578	85.675	121.97	178.4	253.07	369.56	478.04	603.68	751.95	907.91	1020.8	1157.5	1326.7	1438.3	1597.8	1668.6	1785.7	1876.9	2002.9	2044.7	2100.9	2165.6	2254.8	2321.2	2431.4	2482	2430.9	2567.4	2577.5	2585.8	2631	2662.1	2705.2	2726.2	2783.9	2753.9	2753	2767.4	2777.6	2733.4	2723.2
8.651	0	15.068	0	0	0	0.076987	0	0	17.636	30.987	56.455	103.4	132.39	195.29	225.94	333.03	407.59	388.21	514.46	521.1	652.76	740.57	715.04	821.36	866.94	967.06	1062.4	1192.1	1207.9	1236	1333.4	1428.6	1564	1613.9	1722.9	1666.2	1747.3	1835.4	1942.2	2037.8	2118.8	2136.8	2189.8	2323.7	2310.4	2393.5	2364.8	2444.8	2548.7
23.082	15.921	0	0	0	0	0	16.113	69.993	135.48	212.56	283.98	369.6	434.83	519.61	599.86	660.49	709.4	769.98	837.11	889.65	959.15	1005.2	1064.9	1100	1163.5	1199.3	1223.1	1210.3	1226.1	1217.8	1257.3	1295.5	1317.1	1302.5	1271.9	1318.5	1328.9	1321.8	1364.6	1359.7	1365.2	1409.3	1373.5	1376.9	1359.3	1373.8	1359.1	1366.7	1380.4
0	4.6375	0	3.1608	5.9362	0	0	26.391	91.131	185.69	264.46	372.26	507.07	676.05	900.76	1032.2	1253.8	1466.7	1761.9	1936.8	2107.9	2335.3	2491	2822.6	2989.6	3115.6	3332.6	3506.2	3775.1	3812.9	4044.3	4173.8	4365.9	4520.2	4798.5	4883.9	4958.4	5161.6	5279.2	5445.2	5428.3	5642.9	5737.5	5957.1	5948.8	5972.5	5968.3	6062.8	6265	6073.2
4.3119	4.2827	0	5.4657	0	0	1.2435	17.858	19.889	45.106	48.272	82.543	114.14	186.43	288.04	372.56	503.68	612.04	755.67	878.74	1035.6	1146.7	1225.4	1385	1411.7	1557.9	1619	1772.3	1847.5	1906.9	2006.1	2061.3	2131.6	2203.3	2303.4	2279.1	2300.9	2381.5	2414.9	2458.4	2518.4	2601.2	2677.5	2639.6	2341.4	2573.1	2722.7	2744.5	2889.8	2846.3
0	0	0	58.619	66.689	167.08	232	347.41	612.23	712.16	889.52	1042.5	1111.8	1499.1	1478.8	1623.7	2252.2	2167.5	2476	2693	3131.1	3393.2	3164.7	3479.3	3969.1	4361	4013.9	4160.6	4318.1	4602.8	4560	4691.9	4781.1	5083.4	5033.5	5150.6	5282.2	5478.8	5376.8	5426.4	5442.4	5394.2	5383.6	5372.5	5377.3	5457.1	5493.5	5485.2	5567.9	5529.4
0	5.3257	0	0	0	1.4275	33.391	66.74	161.59	239.54	385.49	483.02	618.25	811.69	1026.4	1234.6	1375.9	1566.6	1754.3	1864.4	1958	2122	2207.7	2319.3	2497.4	2560.8	2677	2756.8	2809.6	2886.6	3035.5	3045.5	3124.8	3097.2	3259	3221.9	3251.1	3363.6	3297.1	3370.5	3437.2	3381	3377.4	3442.4	3449.6	3474.7	3501.1	3437.3	3433.1	3443.4
0	0	0	98.443	154.98	391.52	15.341	15.951	536.67	548.18	614.42	743.75	772.46	855.8	939.56	975.69	1113.4	1153	1083.9	1226.8	1292.2	1254.3	1434	1466	1508.7	1587.9	1677	1767.7	1808.9	1863.8	1947.8	1928.9	2094.2	2053.7	2097.1	2086.8	2193.8	2212.6	2030.9	2160	2178.9	2208.6	2222.7	2261.9	2326.6	2300.8	2352	2318.7	2257.5	2287.3
0	0	0	22.795	0	15.477	31.423	77.948	36.781	98.915	75.048	92.077	82.059	87.988	0	0	0	0	0	6.304	42.232	71.25	113.06	132.02	191.37	210.18	312.23	370.3	426.7	489.18	513.97	563.94	553.37	561.92	570.52	627.09	630.66	673.99	764.94	785.67	734.61	801.57	785.05	730.02	711.04	715.46	771.59	818.15	859.4	789.21
0	6.1945	0.19274	3.0359	0	2.7188	0	0	43.024	87.063	139.41	197.57	307.95	402.2	531.94	699.23	902.03	1081.2	1258.4	1418.1	1670.3	1785.6	2005.6	2218.8	2492.7	2659.5	2984.9	3136	3443.7	3780.8	4002.9	4215.6	4382.5	4724.7	4724.4	5005.2	5327.3	5656.7	5905.8	6343.6	6694.8	6911.1	7551.2	7830	8037.1	8120.3	8415.8	8561.7	8836	8938.3
0	0	0	1.7104	2.3325	9.3782	9.8353	31.353	63.133	91.795	127.66	170.61	237.37	298.47	375.91	460.46	555.15	597.68	720.97	793	844.47	927.83	1009.7	1160.1	1192.8	1284.3	1379.3	1412.6	1497.5	1598.9	1677	1790.6	1846.9	1897.2	1994.8	2184.6	2082.6	2209.2	2285.3	2359.2	2515.2	2633.6	2651.8	2768.6	2826.8	2883.9	2971	3020	3088.1	3146.4
1.3831	1.4425	0	5.2005	0	2.3688	0	7.2012	3.3464	15.691	14.721	24.814	43.499	98.657	157.82	231.55	351.47	475.3	684.4	856.41	1065.1	1258.7	1447.5	1769.7	1600	1817	2035.4	2227.9	2371	2598.9	2902.2	3033	3145.8	3779.9	4003.9	4216.7	4674.6	4820.9	5056.1	5098.4	5572.5	5685.3	5727	5976.1	6239.6	6333.3	6472.1	6354.7	6624.3	6673.8
0	0	0	0	0	10.082	47.583	92.979	193.84	241.59	354.08	450.38	579.16	684.84	836.32	938.02	1173.2	1271.8	1407.2	1532	1616.3	1765.5	1983.2	2136.3	2070.7	2113	2219.7	2428.3	2476.3	2534.4	2521	2582.4	2666	2741.2	2737.5	2724.8	2712.7	2706.1	2607.4	2633.2	2772.2	2761.5	2706.5	2758.4	2762.2	2764.7	2790	2791.9	2835.1	2831.5
1.5682	28.377	13.732	10.735	0	0	0	0	0	0	0	0	0	0	0	0	40.835	113.36	193.91	271.92	389.53	509.87	626.01	821.21	921.76	1022.7	1165.1	1282.4	1437.2	1509.7	1626.1	1755.6	1829.1	1946.4	1919.2	1956.2	2172.7	2428	2509	2527	2600.2	2600.4	2667.5	2817.2	2782.7	2850.3	2907.7	2969.1	2935.8	2924.7
0	0.11899	1.7631	0	2.6444	2.1966	10.859	24.417	63.583	95.58	125.42	168.69	225.97	308.43	353.41	451.02	532.07	654.74	785.52	944.89	1014.2	1149.4	1331.6	1468.2	1637.2	1759.4	1952.5	2075	2222	2351.5	2566.6	2782.7	2962.8	3087.9	3271.1	3339.3	3541.7	3762.2	3804.8	3999.3	4116.7	3772.6	3709.7	3882.2	3976.6	4058.1	4063.6	4112.9	4206.7	4110.8
0	0	0	52.088	71.516	54.304	173.68	219.16	245.21	311.86	364.65	348.98	353.91	501.09	559.59	616.27	742.39	842.63	928.89	1092.1	1160.4	1222.2	1297.8	1397.8	1567.7	1579.9	1663.3	1722.4	1823.9	1843.2	1854	1889.8	2027.8	2106.8	2113.4	2138.6	2117.2	2138.4	2170.7	2219.5	2224.9	2254	2199.2	2180.1	2194.9	2230.7	2251	2245.9	2237.3	2200
0	0	0	103.23	90.554	269.03	280.55	344.18	290.87	693.03	232.4	444.61	440.75	479.88	385.25	394.08	604.61	558.55	637.99	625.4	534.67	706.58	774.97	834.75	847.77	859.92	961.7	1105.9	1169.4	1056.9	971.19	1369.4	1380.7	1381.4	1560.6	2073.6	1666.5	1643.8	1751.1	1746.2	1582.4	1637.3	1695.3	1836.1	1870	1879.6	1885	1949.7	1854.4	1915.8
0	0	0	0	102.25	236.79	293.93	521.24	778.39	1012.9	1181.3	1390.3	1620.1	1884	2150.1	2414.6	2415.3	2601	2807.7	2922.6	3248.8	3304.7	3452.7	3521.9	3993.5	3742.4	3826.2	3865	3958	4176.4	4255.8	4119.9	4218.7	4337	4321.9	4014.8	4499.4	4591.6	4774.4	4782.8	4954.8	5001.5	5028.3	5145.2	5150.1	5234.4	5260.5	5360.1	5408.5	5497.7
0	0	0	14.875	12.577	0	22.265	6.8635	35.403	0	46.703	50.861	107.42	138.06	222.64	262.29	307.94	367.07	424.78	526.38	541.39	585.89	633.25	537.36	513.42	548.14	614.24	661.96	656.87	692.98	714.1	774.24	785.62	873.25	878.76	852.24	980.83	1019.2	1139.2	1205.5	1239.4	1246	1328.1	1354.8	1423.6	1430.8	1464.9	1458	1484.7	1533.6
0	2.7172	11.887	35.251	36.415	0	0	25.856	126.7	205.74	261.3	367.38	487.63	869.38	1063.2	905.14	927.7	1056.6	1144.7	1494.9	1365.5	1339.6	1374	1437	1918.1	1419.3	1630	1662.5	1708.4	1869.3	1912.2	1751.2	1851.4	1832.8	1781.2	2062.8	1858	1965.7	1903.9	1966.8	1986.7	2037.2	2026.4	2020.3	2105.5	2162.9	2149.8	2065.7	2143.7	2133.4
0	0	5.39	12.754	0	5.2577	11.178	25.005	84.631	118.51	156.91	232.65	314.94	404.4	511.48	601.72	733.83	860.88	1010.5	1142.3	1283.8	1428.2	1683.6	1808.2	1962.9	2025.3	2169.2	2266.2	2455.3	2377.3	2476.2	2660.8	2907	3004.6	3086	3049.6	3191.1	3416.9	3564.1	3703.5	3816.1	3917.4	3964.4	4006.6	4164.7	4224	4286.3	4271.3	4316.3	4388.9
0	0	0	15.122	12.987	0	0	21.285	96.001	160.45	254.6	311.3	432.56	677.85	890.89	971.03	1081.6	1251.2	1578.6	1773.2	2064.3	1929.5	1997	2341.1	2391	2817.8	2682.8	2772	2967.7	3329.2	3275.4	3351.5	3580.2	3603.8	4364	4282.2	4129.8	4295.5	4338.1	4567.9	4860.2	4926.9	5004	5109.6	5215.6	5502.3	5642.7	5779.7	5913.3	6025.9
0	0	0	0.83672	6.9188	0	27.638	1.6102	51.647	97.176	181.2	256.85	404.6	561.17	921.41	1037.4	1282.7	1550.6	1795.2	2076.9	2260.5	2512.6	2759.9	2988.5	3260.1	3484.9	3645.8	3826.5	4090.7	4275.5	4443.2	4570.5	4837.8	5147.7	5207.7	5079	5425.8	5658.8	5873.8	5979.4	6179.6	6328.1	6202.9	6457	6470	6618.1	6530.2	6517.2	6544.6	6554.5
0	11.199	0	18.923	0	6.0732	0	0	0	0	0	0	0	0	52.614	103.99	155.82	238.57	206.53	330.92	410.33	483.37	542.48	592.98	620.06	748.2	756.12	908.22	997.53	1172.8	1228.2	1314.1	1484.9	1491.8	1601.9	1753.7	1846.3	1996.3	2148.6	2440.4	2606.9	2781.1	2916.4	3060.3	3140.4	3151.5	3026.3	3054.9	3051.7	2941.1
0	0	1.6139	0	7.614	14.238	21.684	25.854	30.501	5.4854	15.859	14.249	53.997	88.282	149.59	191.91	269.08	340.32	432.35	520.39	599.12	630.52	669.85	725.13	713.19	781.65	834.51	787.11	958.93	1025.9	1130.4	1192.4	1296.2	1309.4	1338.5	1359.1	1409	1428.8	1511.9	1521.2	1624	1510	1580.2	1667	1618	1627.3	1752.5	1738.2	1772	1727.8
0	0	0	29.921	84.856	143.43	45.618	249.78	229.58	227.14	359.68	365.82	412.19	499.88	590.22	728.53	633.99	969.63	991.66	1105.4	1226.1	1294.9	1424	1451.4	1580	1655.5	1850.9	1932.8	1899.2	1996.1	1930.4	2065.6	2063.2	2021.5	2017.2	2031.6	2058.8	2066.3	2144.1	2058.4	2098.7	2178.3	2148.7	2084.3	2150.1	2147.5	2304.3	2310.5	2331.7	2313.1
0	4.8618	0	0.90557	0	0	27.9	45.423	120.41	186.73	270.64	367.65	494.7	661.08	791.46	886.42	1053.2	1199.8	1426.1	1503.5	1673.2	1789.7	1914.4	2055	2247.5	2332.4	2387.1	2535.5	2590.8	2663.6	2745.4	2730	2787.9	2852.2	2559.3	2652	2598.9	2610.2	2609.6	2659.3	2712.5	2682.2	2692.1	2633.4	2696.8	2647.5	2634	2666	2623.9	2543.8
0	0.67581	0	0	6.0118	0	14.053	52.868	167.03	290.21	424.63	624.36	816.74	1048.8	1273.1	1509.6	1780	2078.8	2236.4	2548.6	2645.5	2964.6	3202.5	3385.9	3588.3	3865.6	3969	4018.1	3839.8	3946.7	3925.9	3961.4	4059.5	4086.9	4042.9	4015.2	4099.5	4128	4260.9	4289.9	4359.8	4396.5	4308	4289.6	4368.5	4346.2	4406.6	4418.1	4343.9	4320.6
0	0	0	0	0	14.179	22.624	50.566	96.391	181.23	259.73	366.13	504.73	645.65	819.97	972.56	1136.1	1360.2	1596.5	1793.2	1972	2205.4	2407.5	2684.5	2792.9	3050.3	3306.5	3598	3708.9	3939.8	4071.7	4229.7	4402.8	4545.6	4676.4	4788.8	4903.3	5156.9	5354.4	5640.9	5825.1	6120.9	6374.9	6512.9	6789.2	7045.3	7372	7577.6	7844.7	8083
0	0	1.3625	23.201	11.039	0	16.521	41.262	20.459	61.423	38.99	56.872	99.529	150.74	218.53	267.93	334.26	467.41	538.36	680.64	783.5	948.79	1062	1158.1	1249.9	1358.4	1453.6	1518.8	1566	1660.6	1685.2	1792.9	1890.5	1888.3	2002.9	2044	1992.9	1987	1995.6	2064.6	2107.2	2056.5	2114.7	2107.9	2237.9	2154	2194	2205.8	2198	2158.7
0	0	0	27.36	0	112.94	205.69	300.5	256.57	300.44	442.46	470.28	565.07	579.59	731.32	723.59	823.31	865.68	911.82	852.1	924.35	1157.2	1114.3	1217.3	1140.7	1181	1318.5	1494.9	1718.4	1789.3	1918	2017.1	2074.5	2278.6	2285.7	2367.4	2488	2432.8	2564.2	2515.7	2588.5	2538	2573.4	2715.1	2694.5	2533.4	2684.1	2756	2764.9	2768.8
0	0	3.5501	18.876	15.818	0.50537	9.3398	3.6666	22.102	6.0427	47.465	61.203	99.581	174.43	249.72	334.02	405.82	484.85	693.56	784.6	898.09	1054.5	1202.9	1306.5	1452.3	1577.3	1782.4	1894.7	1976.1	2124.6	2253.9	2326.9	2491.8	2594.5	2705.5	3156.3	3257.7	3455.6	3542.4	3261	3858.4	3934.1	3436.4	3581.8	3636.8	3710.1	3671	3686.2	3728.4	3808
0	0	7.3711	19.088	6.7705	8.1769	43.41	63.554	123.71	164.35	244.13	343.51	430.33	597.54	725.48	845.61	1034.3	1224.5	1283.3	1515.7	1577.8	1513.4	1777.4	1929.6	2014.9	2067.2	2221.6	2420.2	2399.5	2197.2	2325.5	2511.9	2572.7	2644.8	2629.5	2704.2	2758.4	2818.6	2810.5	2893.8	2935.9	2997.6	3106	3134.9	3122.3	3129.8	3216.8	3202.1	3308.6	3235.7
20.032	19.949	0	0	35.292	0	0	0	34.244	0	33.796	0	34.399	86.005	280.95	252.2	406.66	740.82	638.06	980.16	1043.8	1184.8	1357.4	1364.7	1883.3	1993.8	1984	2093.6	2182.4	2431.7	2576.5	2518	2800.1	3082.2	3287.6	3432.7	3548	3332.9	3470	3348.1	3397	3404.8	3393.3	3463.1	3494.6	3522	3549.9	3609.2	3673.5	3571.8
0	0	0	0	89.856	94.08	158.58	156.52	160.5	155.27	206.81	201.95	252.6	245.93	305.05	295.06	280.56	334.18	307.85	338.73	343.88	437.26	453.67	552.19	519.87	580.34	659.76	737.21	808.54	879.34	921.95	1032.3	1159.8	620.55	582.1	614.5	652.54	734.8	807.09	895.1	965.96	1071.9	1078.6	1103	1113.6	1210.4	1285.5	1412.5	1428	1409.1
0	0	3.5776	10.342	16.908	2.2142	23.559	52.424	137.89	191.75	264.75	378.85	484.58	604.93	749.96	888.54	1031.2	1210.1	1372.4	1457.4	1569.5	1755.7	1935.1	2078.1	2136.5	2215.7	2317.9	2301.1	2416.9	2484.7	2514.8	2620.9	2706.4	2800.2	2820.7	2834.6	2961.3	3090.9	3182	3256.6	3353	3382.9	3412.4	3504.9	3473.1	3590.9	3631.2	3708.6	3796.6	3779.3
0	4.7652	4.1356	9.1033	11.778	0	7.2984	0	0	0	0	0	0	0	0	2.931	47.593	93.433	139.58	200.69	274.93	379.18	417.83	459.35	674.72	666.92	678.15	782.36	848.09	897.83	1200.9	1251.4	1172.9	1534.2	1525.9	1532.2	1544.4	1520.4	1522.3	1558.5	1572.4	1623.4	1566.2	1635.1	1676.5	1641.6	1724.9	1743.2	1750.6	1797.6
0	0	1.5373	16.218	8.6465	0	1.7387	15.738	43.595	89.902	128.56	186.77	266.63	336.52	446.84	528.51	657.22	723.16	879.68	989.04	1070.2	1171	1184.2	1357.2	1446.4	1509.9	1618.6	1722.4	1838.1	1845	1918.1	2024.3	2156.5	2216	2268.5	2313.3	2395.2	2518.9	2601.1	2675	2685.7	2739.2	2768.1	2810.8	2877.9	2896	2909.5	2895.7	2906.9	2952.7
0	0	6.6504	0	16.425	4.4766	0	8.3421	0.14985	54.93	89.973	168.29	280.43	383.12	560.51	696.2	904.92	1008.9	1167.6	1348.1	1581.2	1693.2	2067.5	2170.1	2335.5	2416.4	2525.2	2771	2834.1	3039.6	3153.8	3259.2	3286.2	3288.6	3264.2	3299.4	3436.2	3493.8	3668.4	3697.9	3715.6	3831.6	3796.6	3779.3	3825.6	3942.6	3919.9	4184.7	4105.6	4149.4
0	0	0	28.292	67.14	92.412	158.93	100.79	136.48	230.2	285.71	341.03	388.11	478.52	487.42	681.9	758.41	949.55	1143	1278.6	1437	1654.7	1799.5	1967.6	2140	2263	2401.2	2647.3	2569.5	2935.3	2879	3134.3	3238.1	3568.5	3377.9	3528.8	3614.3	3755.4	3803.9	3963.3	4093.5	4199.5	4214.4	4125.1	4399.9	4115.2	4308.2	4244.5	4364.8	4417.6
0	0	0	0	0	0	51.325	116.65	220.74	335.51	488.32	614.42	751.21	911.34	1067.7	1220.7	1361	1544.6	1694.9	1820.7	1967.7	2101	2229.8	2340.2	2384.4	2497.2	2556.2	2666.5	2784	2853.1	2963.4	3069.7	3183.5	3320.9	3276.1	3450.3	3480.6	3584	3621.5	3736.9	3713.6	3793	3889	3914	3944.1	4044.9	4036.2	4020.4	4007.1	4038.8
0	2.7568	0	3.5198	0.38851	0	4.0236	30.833	67.748	80.168	162.63	242.92	307.64	385.84	375.93	509.98	608.8	697.53	799.16	791.17	946.94	1023.9	1140.5	1186.1	1322.8	1278.3	1413.7	1547.5	1618.4	1666.2	1716.7	1744.3	1864.6	1855.6	1930.7	1939.2	1977.8	1991.8	2061.4	2113.8	2157	2159.5	2143.3	2158.4	2178.2	2242.3	2349.5	2379.1	2369.1	2416.3
0	0	0	0	35.9	50.268	100.21	138.88	234.77	329.82	430.26	550.17	711.6	907.89	1133.4	1351.4	1579.7	1836.1	2102.8	2390.2	2664.3	2947.3	3195.8	3452.5	3654.7	3872.3	4103.7	4472.6	4607.2	4708.4	4826	5104.2	5362	5479.9	5663.1	5821.9	5943.5	6102.7	6376.8	6523.3	6618.7	6905.7	7000.3	6987.1	7319.5	7323.1	7352.7	7278.1	7579	7548.4
14.296	2.0507	10.789	3.3529	0	0	0	0	0	0	4.6212	58.689	114.37	168.92	268.78	347.35	451.38	553.73	663.59	752.75	821.82	1005	1047.7	1095	1273.5	1567.8	1481.4	1603.7	1722	1876.4	1988.5	2275.2	2371.5	2517.4	2674.1	2982.5	3038.6	3094.1	3193.3	3365.1	3479.3	3651.3	3604.6	3597.3	3627.1	3709.3	3885.9	4130.6	4160.5	4329.7
7.3893	0	0	0	22.396	11.242	0	57.883	215.06	398.27	593.93	821.21	1004.8	1260.9	1709	1810	2120.4	2247.5	2498.3	2684.6	2775.4	2937.9	3200.4	3279.3	3519.1	3663.7	3785.5	3778.1	4028.8	4043.7	4094.5	4333	4517.3	4362.5	4655.4	4532.5	4543.8	4681.2	4726.9	4833.1	4863	5037.4	4978.5	5016.5	4941	4976.2	5075.1	5092.1	5060.8	5085.6
0	0	0	0	34.151	110.49	172.7	239.81	313.32	376.15	514.15	624.09	599.08	659.87	816.37	892.61	938.17	1136	1236.7	1260.8	1315.1	1345.6	1414.2	1374.6	1400.1	1510.1	1475.4	1526.1	1605.8	1643	1583.6	1652.1	1680.5	1740	1652.2	1666.8	1705.3	1772.3	1937.1	1945.2	2139.1	2208.5	2335.4	2493.8	2591.1	2665.2	2737.2	2753.4	2793.1	2800.6
0	7.7965	0	0	0	3.5047	32.752	69.013	150.69	268.26	387.5	558.81	752.91	965.83	1238.2	1427.5	1658.1	1844	2070.5	2236.8	2409.5	2609.2	2770.6	2878.5	2950.2	3078.8	3218.8	3294.6	3326.5	3443.4	3410.6	3473.5	3526.6	3620.1	3597	3615.8	3676.2	3679.8	3661.8	3702.9	3641.5	3632.4	3605.7	3660.5	3584.2	3607.9	3648.8	3732.5	3592.3	3632.8
0	12.331	14.575	0	27.727	0	18.413	6.9481	46.2	102.22	121.76	195.66	255.93	318.86	383.96	484.7	589.17	666.31	809.19	915.51	1040.3	1123	1250.2	1384.4	1492.2	1632.7	1710.2	1758.5	2011.4	2078.9	2156.4	2227.5	2433.1	2532.4	2621	2716.7	2885.8	3007.8	3121.8	3318.6	3481.2	3701.8	3879.1	4064.9	4319.7	4491.8	4670.6	4777.7	4880.6	5116.7
10.989	0	0.86523	9.194	0	2.4544	0	0	0	0	0	0	0	0	1.5995	66.861	133.51	243.81	310.13	325.49	533.32	588.01	711.91	810	950.1	1096.9	1221.1	1350.8	1511.9	1615.5	1612.7	1683	1822.5	1828.9	1803.3	1756.1	1796.4	1872.9	1846.5	1976.8	2093.5	2111.3	2151.3	2149.2	2254.6	2190.7	2226.5	2219.7	2257.9	2243.6
0	18.331	0	4.1367	9.9056	2.0371	0	2.8713	9.9298	33.385	95.906	172.7	230.78	344.59	576.93	755.22	977.16	1402.4	1546.6	1823	2042.9	1889.2	2258.8	2561	2859	3084.6	3377.4	3561.6	3808.4	4042.5	4270.3	4493	4788.9	4872.6	5138.6	5275.5	5295.8	5584.8	5745.3	5852.5	5940	6081.6	6041.1	6270.8	6357.8	6392.7	6686.2	6597.1	6109.3	6222.9
0	8.7219	11.643	5.789	0	4.5407	0	5.6438	29.042	58.046	103.16	120.28	168.1	181.32	275.08	325.94	404.8	405.08	486.26	533.08	585.31	635.27	724.89	768.88	749.47	759.99	903.52	1020.6	1083	1109	1148.2	1148.3	1226.4	1275.1	1239.9	1324.9	1348.2	1475.5	1548.9	1638.5	1675.8	1796	1857.3	1862.1	1940.6	1947.3	1978.9	2048.6	2067.7	2097.2
0	0	0	0	47.825	165.53	256.78	367.23	479.03	641.45	781.3	959.58	1073.4	1172.1	1360.6	1494.8	1678.7	1788.6	1705.8	1805.1	2109.7	2184	2278.9	2331.2	2458.3	2469.8	2527	2634.9	2634.1	2696.8	2770.2	2680.3	2728.2	2927.6	2899.1	2924.1	2916	2881.5	2955.3	2956.1	2999	2984.9	3040.6	3037.8	3028.2	3041.5	3057.5	3114.7	3057.9	3120.2
0	0	0	8.5084	58.423	30.46	110.44	151.8	236.31	359.61	363.18	600.96	684.18	860.06	1069.4	1297.1	1569.9	1739.4	1880.3	2050.4	2166	2402.8	2525	2758.9	2833	2954.7	3140.4	3246	3387	3503.7	3731.8	3738.5	3839.4	3994.9	4218.2	4199.1	4502.3	4657.2	4788.7	4874.5	5127.6	5418	5652.7	5899.5	6098.2	6384.9	6599.1	6798	7084.5	7120.2
30.128	3.9476	0	0	0	0	0	10.316	10.038	36.911	68.22	127.29	138.58	195.14	261.19	337.19	410.62	515.54	506.44	633.73	720.16	800.61	848.65	882.88	996.4	1030.6	1131	1186	1316.1	1380	1481	1536.3	1559.4	1628.4	1756.4	2030.9	2356.4	1926.2	2018	2088.4	2203.7	2159.6	2268.1	2310.2	2369.9	2229.3	2491.9	2548	2566.4	2553.8
12.984	15.05	24.435	63.03	0	0	0	0	24.489	101.23	0	322.46	486.45	604.53	1093.9	1433	1678.7	2079.4	2442.8	2757.5	2816.5	3592.8	3853.1	4097.1	4598.6	4780.8	4736.8	5501.1	5948.6	5995.6	5906.1	6078.2	6498.1	6736.1	6934.8	6427.2	7118.7	6743.3	7692.4	7371	7541.6	8042.8	7407	8079.6	7888.3	8137.7	8285.1	8176.7	8396.6	8409.1
0	1.8388	0	0	23.612	0	0	0	0	0	20.084	43.701	97.481	146.65	255.21	293.09	490.33	569.05	656.99	821.5	949.88	1109.1	1232.8	1401.3	1539	1659.1	1765.4	1838.7	1930.3	2064.1	2246.1	2288.3	2340.5	2434	2457.4	2460	2509.4	2565.1	2659.6	2723.1	2754.7	2806.7	2759.7	2732.9	2674.3	2749.8	2709.7	2720.2	2733	2681.8
0	2.9512	0	6.9921	0	4.6749	5.0946	2.4099	8.7087	20.113	21.624	52.189	79.53	131.46	187.6	249.96	352.55	477.66	567.77	698.86	844.58	982.59	1211.1	1378.9	1611.6	1716.4	1908.1	1677.1	2309.1	2419.4	2559.9	2697.4	2839.7	2933.1	2978	3083.9	3105.2	3193.2	3302.5	3374.1	3433.2	3503.7	3556.5	3637.5	3721.3	3812.7	3860.2	3930.9	3992.6	4003.4
0	0	0	0	0	14.892	37.257	91.328	170.48	247.46	333.93	438.71	509.22	644.26	760.63	896.22	907.14	1102.9	1255.6	1435.6	1549	1700	1869.6	2024.2	2132.6	2333.6	2539.8	2673.6	2841.1	2992.7	3020.4	3140.6	3327.9	3455.4	3631	3607.6	3865.1	4019.5	4133.3	4326.1	4539.4	4839	5028.1	5161.8	5427	5466.3	5391.8	5501.6	5694.6	5818.3
0	0	7.7154	5.762	1.5373	0	20.936	92.775	227.32	410.45	639.04	906.65	1151	1503.3	1789.2	2057.7	2207.6	2387.8	2782	3027.8	3167.1	3372.2	3558.7	3619.4	3803.1	3961.2	4068.8	4219.8	4314.1	4145.9	4442.9	4357	4445.3	4643	4539	4728.5	4859.1	4916.6	4911.8	4958.7	4998.6	4985	5126.9	5294.3	5280.7	5310.2	5380.7	5555.9	5683.1	5700.2
0	0	0	5.163	134.76	132.97	157.22	211.95	226.62	296.72	237.74	375.33	425.14	558.18	701.37	782.98	1127.7	1245.3	1222.5	1468	1568.3	1607.4	1844.2	1960.3	2096.4	2230.4	2483.4	2760.5	2878.6	3099.1	3123.7	3290.4	3371.2	3451.9	3639.4	3682.9	3807	3812	3794.4	3859.4	3780.7	3802.8	3882.4	3946.5	4178.3	4245.3	4251.5	4410.8	4388	4465.8
0	2.9066	0	0	0	3.7959	24.075	44.759	81.605	123.51	232.74	280.55	356.45	454.6	582.75	708.42	774.57	903.93	1003.6	1209.1	931.33	1259.4	1540.7	1698.5	1833.6	1906.3	2054.2	1461.7	1520	1624.3	1577.6	1793.7	1841.7	1888.3	2139	2164.9	2290.2	2154.5	2297.3	2281.8	2068.2	2111	2256.4	2363.8	2454.7	2506.2	2565.7	2581.8	2623.6	2730.7
0	0	0	12.961	0	3.9653	6.8452	22.23	55.644	65.853	107.23	133.53	155.12	199.42	255.43	261.16	319.97	368.03	404.59	430.74	473	519.59	547.1	605.82	617.62	672.62	712.84	757.35	785.71	814.76	829.05	926.12	963.15	911.76	954.07	1005.4	1009.4	1014.9	1033.8	1071.5	1069	1107.5	1114.6	1173	1136.7	1212	1202.8	1203.3	1250.3	1239.2
0	0	0.38403	12.652	9.9492	3.0428	14.163	31.677	80.447	109.38	148.04	221.5	322.82	438.44	575.47	719.15	903.47	1105.1	1347.7	1536.3	1726.1	2002.2	2210.5	2316.8	2620.7	2980.3	3118.1	3582.4	3776	3992.3	4067.5	4433.2	4565	4760.6	5081.8	5150.9	5384.4	5520.6	5714.7	5886.7	6033.9	6247.6	6152.5	6416.3	6597.4	6617.4	6632	6838.2	6897.7	6864
0	0	0	0	0	3.4241	35.81	75.873	190.13	271.54	440.33	501.85	594.8	753.66	1023.7	1171.8	1269.2	1441.4	1638.4	1779	1928.6	2091.1	1870.8	2381	2179.3	3115.8	2783.4	2912.2	2980.3	3375.7	3824.4	3846.2	3160	3578.9	3938.3	4051.2	4072.4	4239.1	4153.9	4423.2	4550	4621.9	4693.6	4759.6	5020.6	4719.6	4848.7	5173.5	5067.8	5420.4
0	0	0	14.689	15.683	0	29.392	33.767	46.546	29.597	16.568	0	21.006	34.311	133.15	124.1	174.3	251.22	333.99	607.49	768.03	693.95	803.97	941.93	1556.6	1672.2	1881.4	1507.5	1690.4	1954.4	2093.6	2171.9	2281.7	2376.3	2624.1	2741.6	2908.9	2969.1	2889	3078.5	3163.3	3326.6	3223	3418.4	3489.6	3499.4	3410.2	3553.5	3541.4	3442.5
0	0	0	3.777	0	3.7873	6.081	52.975	150.03	236.77	378.22	527.47	677.74	886.78	1090	1230.2	1424.6	1678	1983	2010.5	2409.5	2523.6	2649.7	2918.6	3010.7	3219.2	3228.8	3570.1	3616	3625.5	3663.2	4163.6	4021.5	4087.3	4175.1	4444	4221.4	4577.6	4351.4	4758.1	4645.9	4573.1	4619.4	4640.2	4735	4965.8	4836.8	4847.5	4922.7	4857.1
0	0	0	64.813	77.388	91.814	142.94	186.18	242.62	301.1	379.03	523.23	587.49	657.75	747.34	813.22	986.13	1093.2	1224.6	1305	1429.9	1579.9	1695.8	1730.8	1835	1943.6	1981.2	2052.5	2049.3	2138.8	2189.5	2160.1	2258	2288.6	2353.5	2367.3	2356	2379.7	2347.3	2401.7	2467.5	2427	2421.7	2479.5	2550.5	2567.7	2519.3	2555.8	2618.6	2576.7
0	11.503	1.0366	11.241	1.7082	0	0	30.282	91.864	162.21	280.55	417.32	592.75	739.83	918.15	1069.4	1320.7	1519.1	1743.6	1997.7	2178.6	2361.5	2529.7	2718.2	2962.3	3121.8	3187.8	3426.5	3465.8	3568	3916.6	4047.5	4287.9	4362.5	4569.1	4643.2	4785.8	5085	4908.7	5202.7	5384.8	5333.6	5471.6	5556.5	5676.1	5626.4	6102.4	5943.4	5933.7	6110.1
18.384	8.3222	0	0	0	0	1.7705	27.03	64.927	89.51	115.93	163.53	219.37	257.97	293.56	361.92	382.07	431.92	451.3	512.01	551.97	575.29	638.86	677.81	718.76	793.73	785.34	842.78	907.35	968.97	936.05	947.78	1019.6	1076.5	1093.4	1094.6	1108.1	1124.8	1185.8	1192.8	1218.9	1273.4	1279.8	1320.3	1327.7	1372.4	1412.8	1370.3	1400.4	1420.8
0	0	0	14.492	112.36	149.6	257.45	358.26	534.04	647.4	816.49	836.99	1015.1	1130	1369.7	1397.7	1461.3	1541.5	1688.9	1880	1892.5	2067.1	2125.2	2186.2	2254.4	2336.6	2432.3	2613.4	2780.5	2901.3	2854.8	2997.6	3108.1	3224.3	3370.4	3458.1	3457.1	3552.6	3709.3	3856.6	3829.1	3882.5	3902.3	4091.5	4150.1	4276.5	4303.9	4385	4429	4270.8
0	0	0	0	15.124	0	9.0502	7.6081	29.364	43.992	55.955	48.312	85.544	130.89	155.45	177.78	206.1	237.35	284.36	343.14	380.24	412.56	473.63	512.46	558.59	588.87	646.75	661.34	683.43	709.63	820.15	845.49	887.26	912.63	1000.2	1048.3	1082.4	1156.4	1211.8	1290.9	1371.1	1385.8	1447.6	1533.4	1630.6	1634.8	1703.4	1732.6	1951.9	2106.8
0	0	0	9.7597	0	40.128	64.966	106.17	172.08	213.04	293.72	358.98	415.39	482.79	622.16	702.95	701.75	836	899.23	900.04	981.35	958.72	1004.6	1059.3	950.81	923.11	1004	1016.7	1124.5	1037.8	1132.3	1142.2	1076.6	1105.1	1134.6	1199.8	1163.3	1208.3	1226.2	1271.4	1272.9	1261.9	1340.1	1309.5	1232.2	1260.9	1259.2	1266.3	1277.2	1294.8
0	0	0	6.9539	7.3733	41.241	29.26	124.92	217.51	337.57	451.72	608.3	769.48	950.81	1061.2	1235	1419.5	1547.1	1685.6	1772.3	1866.5	1961.4	2063	2194	2192.9	2294.4	2327.1	2540.3	2513	2616	2706.6	2736.6	2808.9	2803	2847.1	2809.1	2886.1	2884.8	2935.6	2920.7	2873	2857.7	2875.2	2883.4	2965.7	2927	2896	2887.3	2896.8	2900.6
0	0	0	0	2.1876	6.1792	50.161	100.19	185.94	309.57	428.7	573.34	779.21	930.37	1152.3	1295.7	1513.8	1702.8	1941.4	2197	2562.4	2789.3	3029	3315	3519.5	3932.7	4146.1	4364.9	4728.9	4933.5	5149.9	5440.1	5573.6	5870.1	5931	6283.6	6348.1	6377.9	6656.5	6885.1	7039	6983.4	7199.2	7426.6	7341.1	7422.6	7641.4	7496.9	7545.3	7646.8
2.4595	10.331	0	0	0	0	3.5373	17.389	44.084	76.403	118.21	165.46	239.37	294.91	373.47	449.99	505.42	600.33	700.31	794.4	861.23	980.57	1087.8	1179.3	1227	1355.2	1429.4	1567.8	1703	1872.6	2102.6	1990.1	2014.2	2129.6	2145.5	2258.9	2243.9	2286.5	2371.6	2466.1	2516.4	2583.1	2600.5	2616.5	2698.9	2661.4	2764.4	2823.2	2841.2	2849.9
0	0	0	0	42.022	12.925	36.495	45.225	114.38	192.94	317.82	445.35	624.11	791.26	992.13	1167.9	1365.9	1672.3	1822.6	2065.2	2252.1	2461.9	2727.1	2885.9	3118.2	3248.6	3688.7	4034.7	4099.4	4123.5	4296.2	4503.1	4561.9	4765.6	4544.3	4687.2	4783.8	4842.2	4943	5135.4	5057.7	5035.1	4919	4780.4	4883.8	4941.6	4819	4859	4894.3	4846.2
0	1.1108	0	3.9782	6.9176	2.7208	0	14.27	51.194	79.6	130.8	196.35	350.65	443.89	487.88	596.44	667.76	761.68	659.96	741.68	770.11	792.41	861.68	927.47	951.91	966.72	1098.4	1137	1170	1233.1	1306.3	1390.6	1498.2	1496.4	1556.4	1604.6	1642.3	1702.4	1795.4	1807.3	1867.9	1880.9	1897.9	1945.5	1957.3	1947.3	2015.5	2038.2	2073.3	2045.6
0	0	0.21656	11.55	4.8999	7.182	25.166	110.45	51.802	41.919	47.009	64.834	85.187	88.458	151.25	226.05	299.44	393.88	489.98	575.23	677.74	746.01	871.15	1031.6	1109.5	1225.5	1385.2	1475.7	1560.5	1679.3	1809.8	1806.3	1858.8	1941.4	1927.3	2086.1	2107.4	2133	2243.3	2132.3	2156.1	2222.2	2188.8	2336.7	2353.1	2395.8	2409	2439.6	2497.9	2557.6
0	7.9134	0	4.8708	0.40378	0	0	14.467	40.024	64.493	91.514	126.34	209.87	259.35	381.79	470.8	615.07	752.38	821.12	888.13	1027.6	1048	1211.2	1327.1	1361.3	1415.1	1618.4	1722.5	1894.2	1942.2	1980.5	2168.9	2146.1	2199	2210.3	2260.3	2303.6	2318	2382.2	2433.8	2479.2	2552.3	2668.8	2663.5	2721.1	2802.2	2826.1	2804.2	2881.8	2869.9
0	0	0	0	43.636	187.25	202.48	312.91	467.54	620.49	824.89	1015.8	1267.8	1570.6	1848.7	2181.1	2518.2	2674.1	2995.7	3342.9	3509.7	3747.5	4068.5	4400.7	4587.5	4842.6	5242.6	5561.3	5508.1	5713	5774.9	5957.3	6059.4	6075.9	6328.8	6431.1	6538.1	6783.4	6921.3	7092.8	7169.3	7164.1	7188.4	7420.1	7462	7687	7723.3	7720.4	7793.6	7826.4
0	0	0	27.158	11.977	62.209	99.808	107.26	155.7	264.88	223.83	343.3	402.23	472.09	621.65	679.2	764.55	902.9	955.09	986.02	1165.1	1219	1310.7	1433.3	1507.2	1609.9	1816.8	1929.1	1995.8	2163.2	2156	2366.1	2362.1	2488.2	2611.8	2708.6	2942.9	3074.7	3343.7	3329.8	3415.7	3596.7	3583.4	3589.1	3568.9	3478.5	3658	3632	3790.6	3729.3
0	0	0	32.328	27.349	25.749	47.457	147.65	227.38	368.87	551.12	698.15	949.81	1215.6	1509.1	1833.8	2242.5	2600.4	2946.6	3382	3506.6	3974	4231.2	4521.7	4641.4	4930.3	5239.5	5430.5	5682	5806.1	5931.2	6179.4	6296.2	6484.6	6437.8	6563.3	6755.2	6825.3	6993.2	7070.1	7173.3	7209.4	7405.6	7417.9	7602.2	7757.6	7773.2	7906.5	7880.6	8062.8
0	25.107	0	7.611	3.5787	0	0	12.33	14.493	46.833	87.942	111.5	131.68	160.63	241.12	354.41	446.22	576.83	650.3	778.44	926.48	1047.8	1196.6	1321.6	1284.2	1436.8	1512.6	1665.7	1802.6	1909	2010.9	2160.2	2254	2414.3	2424.1	2537.8	2800.3	2738.4	2871.1	2940	3071.4	3079.9	3212.7	3340.2	3323.6	3433.6	3431.9	3447.7	3491.3	3459.1
0	0	0	0	0	26.987	29.716	75.696	92.122	147.8	191.19	220.98	263.6	323.15	355.55	443.66	501.06	567.26	649.66	717.86	776.67	824.95	873.29	899.84	1018.4	1029.4	1143.2	1166.3	1194.5	1241.4	1345.2	1264.5	1233.9	1288	1372	1359.4	1458.9	1489.1	1545.1	1642.4	1666.9	1735.1	1847.9	1784.3	1680.6	1345.9	1852.6	1918.7	1972	1900.2
0	0	0	16.271	24.224	40.418	34.207	48.36	57.582	40.909	92.458	132.01	211.3	313.04	400.53	538.29	737.77	908.13	1161	1395.1	1584.9	1799.2	1925.4	2331	2539.1	2751.3	3023.9	3168.2	3399.3	3576.3	3881.5	4061.4	4403.2	4274.1	4450.9	4387.8	4738.2	4292	4448.6	4599	4798.3	4974	5125.6	5384.5	5475.8	5582.3	5788.7	5995.3	6158.6	6345.4
0	0	0	0	13.097	43.078	107.81	217.63	383.45	529.85	697.34	866.67	1102.7	1380.3	1703.1	1956.5	2142.1	2332.4	2606	2830	2963.6	3172.4	3336.4	3605	3749.8	3999.2	4202.4	4392.4	4441.6	4587.2	4792.4	4986.3	5239.2	5579.9	5813.1	6014.3	6209.8	6477.9	6534.2	6656.8	6841.7	6890	7006.3	7118.1	7199.8	7418.2	7489	7519.6	7630.7	7587.9
1.858	1.6195	0	0	3.7549	6.6675	14.712	45.216	73.984	190.07	310.84	428.82	594.35	731.05	929.98	1115.4	1313.4	1534.8	1738.5	2086.8	2264.5	2431.2	2721.2	2801.8	3069.9	3393.2	3578.1	3767.7	3983.2	4141.4	4383.6	4500.2	4614.2	4833.3	4988.9	5189	5305.7	5361.9	5510.6	5702.1	5697	5878.9	5745.9	5882.5	6010.2	5996.9	5993.9	6154.3	6281	6139.7
0	0	14.229	0.66409	16.354	5.7499	0.12966	12.529	7.5	31.672	18.183	31.164	66.122	128.02	204.48	240.86	302.21	422.63	536.45	711.21	828.71	973.73	1142.1	1355.6	1862.3	1692.9	1876.9	2046.1	2153.7	2592.4	2649	2650.6	2726.6	2778.3	3434.7	3313.7	3369.8	3303.2	3323.5	3419	3563.1	3688.8	3742.6	3801.2	3956.8	3990.4	4001.2	4034.6	4124	4129.2
0	0	0	10.706	0	2.3171	9.3429	21.662	21.09	51.794	53.003	70.878	75.566	86.372	91.341	101.8	129.24	145.1	166.1	190.82	199.69	209.95	256.61	283.3	292.93	343.06	381.47	416.24	461.16	482.82	524.16	604.4	612.65	648.18	688.44	748.84	807.02	827.72	884.75	891.91	963.28	986.06	1019	1002.7	1023.2	1037	1024.6	1023.6	1029.5	1029.5
0	0	0	92.019	144.62	0	14.791	14.814	65.192	68.337	102.22	187.78	273.03	324.51	511.46	620.65	480.4	1010.8	1319	1514.5	1746.6	1871.3	2183.2	2378.3	2497.7	2631.7	2829	3031.2	3115.1	3166.8	3211.5	3362.6	3545.7	3540.2	3649.7	3830.8	3930.1	4101.2	4197.8	4298.4	4495.7	4552.8	4531.1	4588.5	4637.4	4795.1	4803.8	4907.5	5028.1	5063.6
3.3191	0	0	0	0	1.882	61.35	192.66	382.38	631.77	917.6	1221.6	1686.2	2104.1	2381.5	2765.4	3177.4	3472.2	3897.9	4136.5	4339.6	4671	4906.6	5034.2	5134.8	5444.6	5294.5	5474.7	5591	5679.5	5645	5796.2	5858.3	5862.6	5956.1	5897.9	5896.9	5905.1	5932.6	5950.8	6191.3	6034.3	6042.3	6272.5	6288.6	6361.7	6435.5	6366.8	6331.1	6422.9
0	3.9049	1.5751	1.0508	0	0	2.3043	0	14.159	5.4397	18.27	26.864	67.377	126.14	217.61	340.8	458.11	589.33	713.07	826.44	964.42	1081.8	1234	1395.5	1481.3	1526.8	1713.3	1792	1889.7	1930.2	1992.1	2115.7	2184.8	2227.5	2296.4	2312.1	2378.2	2368	2448.6	2479.7	2498.5	2583.4	2605.5	2669.2	2706.7	2800.3	2620.2	2558.2	2555.5	2518.5
0	0	0	0	64.621	54.281	214.1	314.69	298.12	126.7	174.61	172.08	191.44	551.45	662.07	501.77	599.57	883.86	921.68	1255.4	1289.2	1502.2	1492.2	1814.7	2389.2	2224.6	2269.5	2404.5	2468.6	2581.6	2829.2	2858.9	2899.6	3050	3213.9	3224.7	3220.8	3317.6	3300.1	3398.8	3520.8	3533.5	3566.6	3583.4	3725.4	3688	3712.6	3755.4	3754.9	3729.6
0	0	1.9397	19.071	21.188	38.751	28.679	69.748	212.8	419.63	543.62	637.97	897.33	1133.6	1279.5	1605.9	1666	2310.4	2598.9	2860.9	3124.2	3414.6	3662.4	4008.6	4294.2	4588.8	4902.2	5180.2	5389.9	5636.8	5561.4	5984.8	5872.6	6354.8	6420.5	6282.8	6660.5	6867.5	6921.4	6933.8	7133.2	7100	7147.6	7236	7421.9	7618.8	7503.8	7743.4	7752.2	7573.6
0	16.844	13.911	18.45	0	0	0	0	5.5549	24.234	42.815	93.406	175.53	452.05	395.8	533.01	645.24	795.4	928.58	1037.2	1192.6	1304.6	1422	1600	1755.2	1853.2	1983.4	2112.6	2258.5	2397	2482.4	2612.9	2884.4	3000.5	3079.7	3113.8	3028.9	2738.9	2800.3	2586.9	2858.4	2779.4	2774.2	2837.8	2869.1	2833.1	3051.6	3008.3	3004.6	3042.3
0	0	0	0.37731	0	6.3648	20.89	50.058	106.97	155.46	220.27	301.75	428.63	565.48	702.52	801.8	995.56	1125.2	1313.4	1497.5	1640.3	1775.2	1907.2	2077.9	2264.1	2496.9	2638.8	2695.9	2908.3	2928.8	3025.9	3169.1	3069	2879.2	3386.3	3180.5	3443.9	3157.9	3277.7	3880.6	4101.3	4250.2	4337.9	4646.9	4689.4	4887.7	5305.3	5446.4	5451.8	5536
1.7222	9.5545	0	8.7351	0.66072	0	0	0	8.7595	39.691	68.036	103.52	152.38	269.58	346.14	444.66	545.19	685.38	839.29	1064.6	1178.3	1323.7	1518.2	1668.7	2270.2	2247.7	2391.9	2484	2642.4	3293.7	3553.7	3567.6	3680	3833.2	4262.1	4949	5330.7	4930.9	5019.9	5138.3	5276.6	5395.1	5470.8	5718.2	5911.6	5868.7	6085.7	6158.8	6189.1	6284.8
0	0	0	2.4933	0	11.369	6.9466	11.11	33.01	51.111	109.22	150.72	240.15	348.65	423.26	538.95	595.28	748.54	813.45	964.89	1015.4	1211.5	1408.3	1543.5	1530.1	1864.9	2021.9	1974	2016.9	2140.9	2159.1	2262.7	2353.6	2337.7	2331.5	2364	2383.7	2415.8	2396.5	2512.5	2510.1	2581.9	2526.5	2575.1	2644.5	2649.7	2673.3	2652.3	2689.7	2697.1
0	3.609	0	7.9242	0	0	5.1029	26.783	54.292	128.49	218.13	293.66	429.36	530.51	722.41	945.27	1150.6	1361.9	1679.9	1952.8	2261.1	2552.1	2883.8	3148.6	3345.8	3510	4036.1	4160.8	4479.3	4628.6	4744.1	4807.5	5041.5	5144.4	5205.6	5348.5	5318.7	5454	5628.2	5709	5814.8	5851.4	6020	6035.3	6124.7	6199.7	6308.3	6376.8	6535.4	6571.1
0	0.2511	0	0.20913	2.4471	2.3733	22.795	70.41	137.17	241.93	353.42	509.82	655.5	759.87	951.9	1056.9	1228.8	1374.4	1446.4	1604.8	1695.6	1814.4	1934.3	2013.9	2124.3	2174.7	2260	2326.8	2479.6	2573.8	2603.8	2672.7	2757.8	2864.3	2985.2	3032.6	3129.8	3274.9	3489	3523.9	3686.2	3768.9	3930.3	3905.9	4039.6	4065.8	4120.8	4272.8	4378.2	4390.8
15.656	13.515	0	0	0	0	0	21.863	51.676	96.046	159.37	213.08	287.49	368.84	429.96	508.43	619.09	688.55	773.64	841.1	923.57	1019.6	1106.6	1182.2	1208.9	1299.1	1350	1423.2	1454.4	1508	1500.7	1548.9	1579	1636.2	1686.2	1740.6	1749.7	1822.4	1840.4	1875.1	1891.7	1902.1	1927	1956.2	1976.5	1984.8	2021.4	2015	2037.1	2056.2
0	0	0	0	0	4.4056	24.607	29.642	6.0911	44.121	43.029	55.299	76.289	138.49	158.14	208.15	277.78	374.22	409.36	500.42	620.46	646.41	755.34	856.2	974.61	1093.9	1239.3	1343.2	1514	1688.1	1813.9	1956.5	2091.4	2278.2	2467.2	2612.5	2824.8	2978.3	3243.5	3439.6	3324.5	3510	3672.2	3815.5	4069.8	4085.4	4466.5	4537	4695.6	4727.6
0	0	0	101.42	8.2303	63.926	60.743	81.545	152	233.42	384.34	506.77	637.86	842.11	979.27	1134.2	901.48	1029.5	1230.2	1719.6	1787.2	1996.7	1756	1803.8	2253	2527	2182.4	2232.2	2394.2	2451.8	2452	2687.2	3109.9	3041	2860.2	2686.6	3046.3	3137.7	3005.2	3265.5	3285.1	3422.7	3655.3	3820.6	3945.1	3856.1	3944	3927.9	3959.8	3947.7
30.11	9.7902	2.796	0	1.6721	0	0	8.7069	44.277	161.73	165.91	244.17	358.24	491.22	587.71	709.26	804.95	996.34	1144.9	1308.1	1446.8	1597.1	1730.8	1903.3	2050.7	2168.1	2395.5	2520.8	2611.2	2735.2	2387.5	2830.5	2874.1	2922.3	2974.5	3381.2	3080	3130.1	3172.6	3186.5	3118.3	3221.6	3137.6	3098.9	3018.9	3113.2	3150.1	3200.7	3294	3255.1
0	0	0	9.3287	4.5595	28.987	47.021	48.245	98.213	159.29	218.78	296.13	376.22	480.47	589.49	649.52	767.54	855.58	984.4	1086.1	1162.2	1240.4	1337.6	1444.7	1551.6	1612.2	1718.7	1774	1846.3	1847.6	1886.4	1918.8	2056.8	2084.3	2084.5	2108	2152.2	2121.7	2049.5	2069.6	2124.4	2120.9	2165.2	2192.9	2234.1	2250.2	2283.9	2309.8	2329.9	2290.5
10.443	56.978	28.346	0	0	9.3277	9.2719	10.421	18.981	48.75	169.17	249.48	376.84	445.59	511.91	661.43	823.82	949.96	1100.7	1157.9	1306.4	1481.3	1179.3	1631.2	1798.6	1788.7	1694	2161	2289.8	2118.8	2171.3	2554.4	1942.5	2724.1	2846.3	2791.3	2946.2	2622.2	3043	3289.1	3132.6	2726.9	3337.2	2830.9	2898.2	3055.2	3386.8	3208.7	3891.5	3903.2
6.4242	19.121	0.44928	39.537	0	0	0	35.78	63.191	117.78	181.3	266.85	399.43	552.19	792.69	1010	1308.8	1564.8	1932.3	2277.4	2643.3	2932.4	3174.4	3477.2	3777.9	4075	4500.5	4899.4	5185.9	5436.8	5697.8	5820.6	6124.6	6348.6	6267.1	6489	6606.1	6916.6	7044.7	7116.4	7460.9	7639.6	7708.8	7847.8	7825.5	8022.5	8025.4	8333.1	8400.8	8412.3
0	1.6827	0	9.9069	21.512	67.427	3.087	83.89	61.986	91.096	0	63.642	76.659	85.984	250.27	373.04	570.19	692.75	964.18	1161.9	1386.9	1577.1	1890.8	2074.5	2277.5	2301.8	2736.6	2856.9	3088	3325.7	3395.2	3674	3620.1	3499.1	3755.6	3616.4	3611.2	3982.3	3995.3	3916.1	4052.4	4117	4178.3	4161.2	4303.1	4405	4503.8	4746.7	4873	4892.3
11.821	15.122	5.3517	3.5155	0.2736	0	0	6.6238	39.27	83.957	149.9	217.57	295.02	399.4	482.1	614.52	712.54	816.25	968.15	1050.7	1235.6	1315.1	1446.3	1552.6	1703.7	1800.1	1884.4	2007.5	1974.5	2118.7	2201.8	2275.4	2125.6	2473.4	2561	2622.6	2684.1	2681	2827.8	2971.2	2985	3053.1	3195.5	3338.2	3394.1	3463.3	3447.7	3548.6	3553.4	3622.7
0	4.1803	0	5.1483	6.8358	0	0	52.322	129.47	195.94	249.35	369.44	480.96	624.41	806.41	916.85	1140.5	1354.5	1563.2	1576.8	1903	2193.6	2394	2743.3	2692.8	3126.6	3375.4	3543.4	3842.9	4172.7	4258.3	4640	4872.1	5065.5	5066.9	5038.9	5453.2	5321.6	5416.4	5585.4	5692.2	5667.7	5521.2	5741.5	5796.1	6008.6	6247.8	6270.3	6351.5	6377.3
0	0	0	5.054	0	5.1892	57.637	136.25	257.82	346.37	481.07	637.52	831.33	976.57	1181.6	1356.4	1594.1	1713.4	1917.4	2052.4	2229.1	2387.5	2464.6	2623.1	2677.5	2770.6	2831.1	2989	3090.4	3209.1	3277.6	3335.2	3465.4	3454.8	3529.2	3494.6	3595.9	3596.6	3619	3689.3	3723.8	3724.5	3790.1	3853.1	3894.6	3953	3988.4	4010.6	4089.1	4098.7
0	4.503	9.3566	4.0176	4.616	0	0	7.5949	33.616	57.766	104.66	157.31	220.45	302.56	358.19	400.01	495.48	538.23	688.84	782.01	735.07	908.3	956.41	1043.5	1123.9	1188.8	1215.8	1339.3	1411.2	1513	1677.1	1728.1	1860.8	1896.2	2047.8	2058.9	2158	2204.5	2409.9	2476.6	2584	2677.7	2671	2669.4	2761.8	2789.5	2879.6	2985.9	2934.8	2980.8
0	0	0	0	0	13.865	80.211	165.54	295.55	389.19	571.91	749.77	945.2	1143.8	1360.5	1602	1898	2124.4	2390.3	2598.2	2875.5	3032.2	3301.2	3485.3	3647.3	3878.6	4122.2	4170.2	4370.2	4492	4553	4788.9	4823.1	4962.9	4999.4	5065.4	5083.2	5097.2	5117.8	5160.2	5277.3	5219.8	5256.6	5329.1	5279.8	5295.1	5329.2	5436	5454.1	5473.1
0	0	0	3.6281	90.692	91.216	134.38	183.56	313.53	387.01	495.58	666.73	710.61	905.97	1024.5	1147.9	1359.4	1521	1698.8	1862.6	1960.3	2114.2	2201.5	2260.4	2303.2	2270.2	2513.1	2547	2651.8	2797.3	2939.7	3045.8	3190.8	3278.6	3454.7	3621.6	3620.8	3853.2	3967.2	4074.2	4088.7	4283.4	4391.8	4499	4484.3	4504.8	4724.6	4654.8	4626.6	4786.9
0	0	4.0279	0	6.8601	2.968	26.116	62.315	143.93	259.72	402.88	555.74	752.91	942.69	1124.2	1378.1	1498.4	1700.6	1881.2	2084.5	2185.2	2391.7	2547.6	2695.9	2846.4	2918.3	3085.4	3146	3102.3	3239.3	3460.1	3549.2	3691.7	3743.1	3941.1	4016	4107.5	4403.1	4492.4	4547.1	4669.8	4679.7	4806.4	5024.2	5152.1	5154	5189.1	5284.5	5392.1	5320.9
0	0	0	14.19	9.9717	0	26.238	49.98	53.998	90.624	117.17	166.14	176.74	248.88	269.97	277.73	320.4	404.37	431.25	505.77	565.28	587.53	599.07	653.76	682.54	771.2	835.25	931.57	970.51	1109.4	1210.7	1252.2	1416.5	1533.1	1647.9	1722.4	1747.9	1862.8	1910.2	2036.5	2114.7	2199.6	2307.7	2353.9	2424.7	2437.7	2483.6	2573.6	2628	2592.4
3.9485	36.8	0	4.574	2.1288	0	0	0	0	0	9.6712	44.831	97.755	147.4	230.93	256.13	353.79	440.3	452.93	490.78	712.47	917.9	1027	1135.3	1281.9	1439.1	1625.2	1879	2055.7	2253.8	2314.4	2548.9	2604.3	2816.3	2890.5	3056.5	3246.7	3339.9	3620.6	3747.3	3993.1	3975.5	4172.2	4331.4	4540	4505.8	4610.6	4808.2	4758.4	5064.9
0	2.903	5.0564	0	0	0	7.692	12.963	16.983	44.947	66.559	115.51	222.55	305.32	432.47	555.17	749.39	856.19	1066.1	1237.4	1449.4	1556.7	1798.7	1942.4	2091.7	2227.3	2437.5	2703.4	2858.1	3044.1	3219.5	3452.1	3590.2	3788	4057	4164.8	4421.3	4851	5026.4	5328.4	5515.5	5665.2	5872.6	6343.3	6416.3	6423.2	6907	6949.1	7260.1	7299.7
0	0	0	8.5114	7.5338	0	3.3251	2.1231	22.486	9.1175	24.909	23.27	67.342	108.32	185.1	254.17	365.52	466.33	578.81	683.45	795.63	899.13	1004.5	1122.7	1195.4	1264.7	1340.6	1451.5	1460.1	1490.9	1525	1629.6	1644.7	1744.9	1678	1790.7	1754.2	1818.8	1853.8	1881.7	1891.3	1916.1	1955.2	1970.1	1990.9	2004.3	2032.3	2077.7	2028.3	2068.1
0	15.361	0	2.607	0	56.851	99.914	95.145	187.56	288.71	422.74	663.61	941.01	1157.2	1190.2	1355.9	1520.9	1743.5	1999	2359.9	2463.3	2528.6	2559.1	2897.7	2931.8	3082.6	3274.2	3441.4	3425.8	3691.2	3679.4	3753.8	3812.4	3995.4	3941.4	3833.4	4170.1	4289.5	4392.9	4351.3	4420.6	4538.7	4499	4485.2	4365.8	4408.1	4513.2	4394.3	4425.5	4542.2
3.6809	0	0	55.213	38.854	0	0	0	0	0	51.524	104.26	236.16	366.27	470.69	660.45	837.2	1030.3	1218.1	1934.9	1606.8	1849.4	2032.8	2269	2437.6	2666.8	2718.9	2831.3	2982.8	2828.3	2905.7	3319.3	3593.9	3534.7	3456.8	3764.5	3917.7	3973.9	4092.6	4175.5	4412.1	4366.1	4432.3	4593.5	4588.7	4680.1	4872.8	4561.5	4612	4970.5
0	0	0	0	2.846	0	24.824	48.896	79.667	146.93	248.36	330.38	414.72	526.6	628.6	780.65	893.02	1027.8	1119.6	1298.8	1372.7	1459.7	1585.1	1680.8	1791.9	1901.8	1947.3	1988.8	2102.3	2193.8	2316.3	2581.8	2741.4	2800.9	3067.3	3081.6	3301.9	3364	3520.2	3528.4	3538.7	3737.8	3945.3	4095.8	4289.5	4274.8	4451	4704.8	4710.7	4798.3
0	0	0	132.65	175.16	143.85	173.91	198.79	271.57	285.33	368.33	454.9	532.79	650.25	724.75	787.11	459.82	1040.6	1146.6	1229	1345.1	1485	1550.8	1667.1	2002.8	2124.9	2289.8	2437.3	2624.4	2694	2809.4	2943.4	3256	3281	3438.8	3479.8	3717.4	3789.3	3785.9	3963.1	4006.7	4058.5	4049.3	4133.7	4217.5	4253.4	4356.9	4395.7	4367.9	4388.4
0	0	1.9818	16.18	12.92	31.747	21.358	34.472	48.248	14.823	9.6543	30.154	67.235	69.814	115.31	148.81	185.04	248.38	311.14	378.16	409.28	479.25	569.26	677.33	735.29	870.62	992.26	1062.6	1204.5	1336.8	1464.9	1602	1752.9	1921	2070.6	2176.8	2306.1	2471.7	2607.6	2797.7	2798.2	2912.7	3020.2	3080.3	3108.5	3200.9	3350	3387.4	3398.7	3537.4
0	0	0	68.1	122.65	0	0	0	64.28	65.121	35.938	0	0	119.12	168.74	232.82	119.79	232.25	301.69	456.28	578.81	600.64	719.3	805.24	1083	1302.4	1284.5	913.83	962.49	1491.9	1874.4	1958.9	1603.2	1650.3	2086.5	1965.3	2189.6	2204.7	2306.7	2683.2	2591.7	2605.1	2811.9	2857.6	2760.3	3120.3	3481.3	3501.7	3486.5	3425.4
1.7083	0	0	0	0	16.797	6.7134	7.0261	14.882	20.955	38.638	46.13	53.719	83.135	99.104	158.27	202.32	267.71	321.04	394.89	384.71	402.54	456.05	533.42	576.76	716.38	774.02	897.21	1048.7	1179.5	1178.7	1312.5	1399.5	1488.6	1589.1	1650.1	1774.7	1959.2	2112.6	2428.1	2644.1	2750.3	2854.5	3006.3	3201.7	3306.7	3448.4	3498.6	3526	3699.6
0	0	0	0	1.5003	94.558	176.3	356.74	551.06	753.53	957.81	1222.3	1509.4	1845.6	2081.7	2491.8	2773	3059.1	3292.6	3541.4	3759.7	3916.5	4123.6	4310	4289.4	4255.4	4456	4509.5	4633.8	4554	4405.7	4432.7	4803.3	4699.3	4749.5	4586.2	4744.4	4699.7	4527.6	4819.9	4790.8	5043.9	4923	4795.8	4907.7	4947.7	4938.7	4888.7	4932.6	4964.3
0	0	0	29.963	113.86	161.98	198.82	241.48	282.93	289.18	354.77	376.71	413.43	480.49	502.22	554.84	605.77	667.63	712.49	781.75	813.32	889.66	895.35	990.19	992.85	1077.7	1118.3	1231.9	1267.3	1250.9	1279.5	1337.8	1412.8	1459.9	1479.4	1479.6	1515	1588.9	1638.3	1684.5	1725.3	1774.6	1775.8	1873.3	1897.7	1926.5	1994	2020.1	1989.8	2014.8
0	0	0	3.2041	31.436	61.944	104.7	178.39	403.62	424.12	597.28	802.77	1298.1	1246.5	2032.5	1804.9	2037.3	2361.1	2580.3	2866.3	3108.4	3256.2	3605.2	3830.3	4142.1	4334	4699	4977	5211.3	5539.6	5564.8	5855.5	5804.3	6108.2	6215.1	6285.8	6654.9	6803.5	6857.1	6898.7	7169.4	7209.2	7206	8097	7341.2	7404.6	7646.1	7667.9	6519.7	7661.1
0	0	8.2035	14.038	15.308	4.4998	1.9309	31.704	116.81	171.02	251.25	386.57	546.45	733.26	995.45	1276.1	1567.5	1910.1	2314	2635.3	3018.1	3341.2	3773.6	4184.5	4590.1	5095.8	5224.5	5638.6	5861.4	6207.6	6534.7	6801.3	7009.8	7308.6	7363.4	7605.7	7603.6	7950.8	7995	8157.7	8079.5	8221.6	8435.8	8481.8	8647.2	8682	8986.2	8784	8753	8919.8
5.4431	1.0268	0	0	0	0	9.1266	14.21	25.207	35.368	48.606	82.912	136.34	196.59	270.16	348.32	462.13	545.88	687.56	810.14	931.36	977.75	1168.5	1205.9	1299.5	1446.1	1541.2	1683.7	1816.8	1993.8	2130.9	2196	2247.1	2423.5	2450.1	2594.3	2698.7	2763.3	2834	2924.1	2810.7	2996.4	2754.7	2682.2	3131.4	3201	3141.5	3147.3	3183.6	3169.1
0	0	4.8364	0	0	3.8389	8.1744	10.088	23.2	17.24	47.959	50.717	82.77	157.28	232.14	326.15	397.91	507.02	647.34	783	896.85	1047.2	1216.3	1422.4	1679.1	1792.1	1919	2152.9	2303.9	2959.7	3211.4	3066.9	3140.3	3195.4	3841	4536.9	4812.4	5122.4	5090.7	5361	4542.9	4406.8	4465.6	4312.9	4776.7	4481.5	4433.9	4386.6	5074.8	4626.3
0.59534	13.553	0	6.4778	8.9084	0	0	0	12.304	46.385	0	34.461	79.823	116.02	289.42	228.17	313.04	386.8	454.12	574.16	662.16	713.83	765.76	899.29	982.51	1067.4	1173.2	1259.4	1297.2	1365.7	1522.1	1589.2	1631.5	1597.2	1680.8	1647.3	1719	1868	2136	2291.2	2395	2610.9	2631.9	2851.6	2993.5	3049.4	3251.3	3401.6	2985.8	3097.9
35.22	43.345	47.265	0	0	0	0	0	0	0	0	0	5.5208	29.16	72.251	110.9	210.96	291.41	359.53	442.67	538.39	649.66	726.99	771.29	898.14	1013.4	1141.5	1293	1503	1625.8	1741.4	1898.6	2036.5	2223.8	2289.4	2374.4	2570.7	2619.8	2761.8	2884.4	2975.5	3050.2	3198	3201.7	3254.4	3359.2	3324.8	3540.6	3587.9	3611.4
0	0	0	3.9003	38.929	74.582	128.66	180.61	307.52	474.1	607.59	786.24	985.58	1195.4	1418.2	1531.6	1707.7	1964.5	2075.6	2358.1	2440.7	2527	2753.7	2845.8	3000.5	3097.4	2998.3	3206.9	3280	3287.6	3374.7	3380.6	3441	3584.4	3557.2	3495.3	3486.5	3549	3407.8	3491	3371	3516.6	3375.6	3405.8	3379.5	3390	3432.4	3421.3	3357.5	3352.2
0	3.312	0	0	0	16.328	0	0	12.628	42.275	91.403	140.04	195.38	310.64	429.05	526.94	581.18	715.11	762.41	983.99	1041	1198	1344.2	1637.4	1696.6	1880.6	1973.9	2331.7	2481	2763.2	2710	2896.5	3051	3220.6	3325.9	3318.8	3451.4	3573.5	3430.8	3792.5	3542.3	3617.6	3992.2	4100.4	4343.6	4383.9	4466.3	4403.9	4422.2	4526.3
0.66297	0	0	0	0	6.6493	11.582	16.757	18.845	18.661	30.309	28.572	32.381	52.844	46.524	54.791	86.204	116.06	175.61	220.35	282.6	335.14	404.12	506.67	592.1	676.39	810.09	915.48	1069.9	1122.5	1213.6	1329.1	1503.4	1581.7	1716.3	1798.5	1851.4	1964.6	2026	2100.8	2204.9	2246.9	2361.5	2422.9	2506	2553	2629.2	2617.2	2703.7	2754.6
0	0	0	0	0	51.746	105.03	214.48	337.52	537.11	760.25	1006.9	1252.8	1545.9	1893.7	2135.9	2453.7	2712.5	2962.8	3242.7	3452.6	3645.1	3956.3	4318.2	4795.8	5026.9	5186.3	5722.9	5928.3	6187.2	6208.3	6527.8	6524.8	6416.3	6201.5	6151.9	6356.9	6257.3	6148.1	6387	6562.5	6746.7	6624.8	6760	6837.5	6905.4	7010.8	6859.9	6964.2	6790.9
2.2369	13.719	9.8649	0	1.7971	0	0	5.1111	16.364	22.214	34.967	46.543	85.479	99.089	179.04	230.82	320.34	381.5	430.97	549.2	621.31	619.79	662.72	805.78	821.19	888.7	1016.5	1064.6	1091.7	1110.4	1183.2	1222.6	1228.1	1261.5	1213.4	1272.1	1269.5	1307	1357.2	1376.1	1381.4	1458.1	1463.8	1464.6	1551.8	1504.8	1502	1517.3	1555.9	1589.5
20.393	0	0	0	0	0	3.9623	0	4.1827	0	0	9.5654	14.731	17.327	0.047506	13.022	23.053	45.73	59.589	132.82	160.21	227.41	257.6	316.01	368.03	415.18	445.38	492.38	531.49	609.66	613.43	713.06	708.15	798.14	803.98	811.16	823.08	851.68	878.29	926.26	947.54	971.96	972.98	1014.8	1006	1036.4	1063.5	1081.5	1084.6	1081.4
0	0	0	42.898	65.354	50.517	66.161	91.482	125.69	112.98	194.88	226.99	252.26	284.63	268.61	416.01	470.91	539.79	601.17	757.54	731.43	816.33	916.73	956.42	992.8	1088.3	1189.5	1301.2	1439.3	1475.9	1714	1599.3	1663.9	1748.6	1794.5	1631.3	2112.5	2195.3	2333.7	2365.2	2477.5	2535.3	2605.7	2560.9	2625.9	2698	2696.1	2756.6	2798.5	2831.7
0	0	0	55.25	65.832	157.02	241.11	254.04	359.77	463.82	666.21	708.86	729.49	929.01	978.62	1043	1046.2	1089.7	1221.4	1458.3	1307.1	1108.2	1078.5	1048.4	1231.3	1238.2	1044.1	1188.7	1249.8	1255	1367	1412.9	1519.5	1463	1615.6	1662	1889.5	1761.1	1816.2	1837.5	2051.7	2228.5	2297.8	2368.9	2672.1	2629.5	2309.5	2481.4	2387.7	2396
0	0	12.838	15.063	8.8733	0	0	20.498	42.582	101.83	326	378.18	455.5	561.6	670.51	868.14	1022.9	1138.9	897.17	962	1063	1112.4	1171.5	1301.2	1328.8	1357.3	1400.8	1433	1418	1468.4	1526.1	1568.6	1615.4	1590.1	1786.3	1787.9	1869.1	1791.5	1795.7	1797.2	1768.2	1801.3	1916.4	1996.5	2115.6	2097.6	2145.5	2176.1	2184.7	2201.2
3.0326	5.9881	0.97498	0	1.6523	0	0	6.2275	24.734	61.564	109.52	142.31	228.65	293.42	387.26	516.78	633.17	690.97	823.8	914.68	1022.7	1138.6	1267.4	1352.4	1431.2	1476	1608.2	1703.7	1781.5	1898.9	1854.9	1943.7	2009.5	1993.6	2080.3	2107.9	2240.2	2270.9	2337	2352.8	2427.4	2101.6	2123.5	2134.3	2221	2205.6	2188.3	2218.3	2278.7	2283.5
0	8.6737	3.4005	8.7939	0	4.7978	0	0.1161	13.68	29.855	61.523	98.235	109.09	142.73	200.39	221.62	285.91	309.75	341.04	375.99	458.55	460.96	558.23	576.46	1131	821.3	819.6	864.95	887.64	1130.6	1166.9	1273.2	1334.1	1352.5	1441.4	1501	1675.2	1570.3	1554.8	1610.8	1537.5	1659.5	1728.8	1814.6	1857.3	1857.8	1892.5	1975.2	1975.1	1941.8
0	0	0	0	0	31.404	23.02	44.73	54.86	91.542	93.079	118.86	156.99	173.13	232.84	283.77	339.45	378.53	408.74	452.16	489.29	522.19	583.63	629.92	703.37	798.94	884.31	988.27	1031.5	1081.4	1176.4	1252.5	1313.9	1438.4	1492.5	1537	1611.7	1724.6	1810.1	1816.6	1984.1	1968	2128.5	2164.4	2252.5	2292.1	2301.5	2395.9	2429.4	2465.6
7.7982	5.3283	0	0	0	15.209	7.1735	19.163	9.6484	30.122	44.665	43.598	69.445	91.624	201.39	188.94	264.83	346.73	417.37	577.03	610.69	646.23	742.75	764.95	951.34	1041.9	1180	1369.7	1545.1	1615.8	1915	1948.8	2119.2	2415	2459.8	2709.7	2950.2	3224.2	3406.1	3921	3858.5	4452.3	4731	4812.5	4843.7	5123.6	5487.3	5371.9	5727.5	5785.3
8.0095	7.7471	4.8861	0	0	0	0	21.477	39.368	65.565	71.818	92.01	159.18	217.81	292.09	337.72	435.68	495.13	608.76	749.71	903.32	982.65	1122.7	1256.1	1407.4	1573.3	1689.2	1813.7	1968.5	2138.7	2212	2313.1	2449.7	2471.8	2597.1	2686.7	2938.3	2960.6	2852.9	3117.1	3105.2	3125.9	3242.9	3304.7	3317.1	3358.3	3425.8	3504.1	3420.9	3398.3
0	0	0	64.522	217.09	3.7584	0	0	117.56	151.8	180.78	273.76	422.68	517.37	369.73	498.95	803.57	1016.3	1370.5	1826.3	2063.3	2243.8	2627.9	2815.3	2811.8	3204.1	3212.7	3569.2	3659.3	3675.6	3907.1	3992.9	4146.2	4390.2	4343.9	4507.1	4612.7	4608.3	4511.1	4738.6	4869.9	4883.8	5160.4	4944.9	5092.5	5188.1	5309.3	5512.2	5497.5	5675.1
0	0	0.80813	46.694	20.083	50.732	44.387	62.59	89.001	138.05	150.75	156.46	139.83	238.49	232.98	261.11	280.06	333.6	337.06	401.88	413.64	453.64	536.56	569.57	616.28	610.77	721.56	785.4	855.48	946.05	995.04	1067	1144.3	1161.6	1195.1	1288.9	1319.8	1288.4	1391.1	1329	1263.4	1634.3	1444.1	1605	1840.8	1740.4	1865.5	1800.3	1982.5	1980.1
0	0	0.86334	0	0	27.639	26.621	42.892	71.59	112.51	147.79	187.2	255.01	358.83	475.79	563.27	599.2	707.17	941.42	1124.3	1286.1	1467	1680.9	1882.8	2134.6	2359.8	2714.9	2926.6	3123.3	3487.9	3778.5	4143.6	4382.5	4762.7	5048.4	5342.9	5445.9	5723.5	5865.1	6108.5	6294.3	6379.7	6437	6724.2	6787.6	6958.6	7088.1	7043.1	7140.4	7104.4
0.21588	0	0	0.47358	1.0189	16.43	2.8768	21.312	24.266	53.213	68.781	69.876	108.84	137.23	156.47	206.95	280.09	364.62	445.52	453.12	517.77	708.99	798.92	902.46	1006	899.03	1258.4	1448	1608.3	1588.8	1729.2	1963.7	2032.6	2206.8	2297.8	2188.9	2550.2	2658.1	2721.1	2870.5	2966.7	3050.7	3152	3221	3342.5	3371.6	3490.8	3567.1	3693.8	3585.1
0	2.4447	0	0	4.1954	0	8.2374	9.8796	18.759	38.4	45.147	61.783	91.041	145.16	174.23	233.33	300.59	357.58	440.15	497.5	622.18	701.95	784.61	859.18	887.15	648.33	685.55	784.37	823.44	886.1	931.96	995.76	977.42	1016.2	1094.3	1161.4	1171.8	1270.6	1263.9	1298.2	1376	1363.4	1404.4	1424.6	1446	1503.6	1488.3	1506.8	1535.5	1561.6
2.1787	16.966	2.3583	0	0	0	0	0	3.7033	12.652	5.9674	1.6316	9.4743	47.019	111.91	128.3	185.53	271.46	352.95	471.04	550.73	644.09	729.54	834.86	938.12	1044.2	1198.9	1286.9	1423.2	1519.9	1624.1	1687.3	1811.5	1945.1	2108.5	2166.9	2264.1	2344.4	2405.9	2491.8	2539.2	2582.2	2612.6	2670.8	2731.6	2772.7	2690.2	2774	2791.5	2839.2
7.2714	0.65407	0	13.176	0	0	0	2.8255	38.829	83.221	140.05	204.03	282.22	377.69	440.77	534.77	584.54	659.98	744.65	830.11	870.43	914.42	965.43	1024	1073	1062.5	1137.8	1174.8	1205.8	1232.6	1255.1	1376.8	1368.9	1411.6	1448.7	1512	1553.4	1614.8	1680.9	1688.1	1755.6	1844.2	1878.4	1961.1	1941.3	1996.5	2043.2	2031.5	2123.4	2143.3
0	0	0	0	12.257	16.567	26.59	20.289	70.306	130.45	214.82	272.11	354.68	460.36	737.6	806.19	1106.1	1279.5	1384.6	1657.5	1821	1890.7	2087	2229.6	2469.2	2599.3	2654.7	2811.3	3059.4	2998.4	2996.9	3077.2	3292.8	3469.2	3815.9	3770.1	3981.1	4098.5	4399.4	4258.5	4275.4	4300	4503.2	4672.3	4838.8	4715.2	4836.7	4930.6	4941.3	4877.1
0	16.911	0	11.487	9.1517	3.913	0	0	40.67	72.315	113.32	141.97	205.46	245.9	370.23	455.98	521.64	631.21	662.27	821.7	874.68	1029.6	1123.9	1241.9	1347.7	1450.8	1553.2	1738.2	1750.1	1859.3	2005.5	2159.9	2283.1	2477.5	2532.5	2690.4	2274.8	2184.4	2042.7	2047.4	2074.7	2084.6	2135.4	2189.5	2270.1	2352.9	2366.9	2391.4	2420.7	2441.8
0	0	1.4728	0	1.9109	6.3308	9.8668	11.97	13.26	18.155	29.806	49.75	112.19	213.83	454.15	740.17	841.55	996.53	1199.6	1384.8	1480.5	1728.5	1902.8	2092	2243.5	2436.9	2657	2862	2925.7	3126.1	3265.4	3429.5	3637.6	3694.1	3845.4	3957	4018.2	4189.4	4329.4	4319.7	4321	4383.5	4433.4	4464.5	4619.9	4707.3	4796.4	4823.6	4901.6	4869
0	3.7526	7.4316	8.1124	0	0	1.6481	5.4095	25.076	18.887	22.126	20.545	26.987	10.533	15.822	19.536	41.187	65.765	105.32	138.85	194.16	244.9	324.49	388.2	451.51	519.64	617.72	702.06	822.95	878.92	979.12	1231.8	1342.2	1428.5	1467.3	1536.6	1580.9	1646.1	1753.1	1765.2	1912.7	2001.8	2108.5	2192.6	2300.4	2361.8	2391.5	2210	2287.6	2308.8
11.443	42.494	34.929	50.498	0	0	0	0	0	37.304	110.95	174.85	280.21	433.38	580.75	720.57	872.99	1014.3	1206.6	1547.3	1618	1730.1	1837.7	2030.9	2259	2511.7	2602	2774	3074.2	3823.3	3601.6	3802.9	4131	4004.1	5350.2	5661.2	5736.3	5740.8	6019.8	6225.2	5936.9	6225.1	5447.1	6845.7	5645.2	5697.3	7162	5972	5978.5	7517.2
0	0	0	68.101	82.186	122.98	206.56	263.67	0	568.12	741.56	905.64	1156.8	1368.8	1588.4	1674.8	1839.5	2009.8	2205.5	2404.8	2619.3	2706.5	3026.2	3225.8	3211.8	3265.5	3688.1	3883.7	4061.5	3962.4	4135.3	4196.7	4682.6	4571	4607.8	4567.7	4522.9	4691.6	4678.9	4792.8	4921.1	5088.3	5149	5268.5	5357.4	5372.7	5487.7	5505.9	5479.3	5676.5
0	0	0	29.166	14.839	8.2433	61.692	83.848	171.65	216.68	303.48	406.99	531.27	678.68	864.55	1035.2	1160.9	1166.4	1317.5	1402.4	1549	1666.8	1787.5	1899.8	2011.8	2115.2	2159.1	2320.5	2358	2417.9	2470.7	2567.1	2694.8	2751.3	2785.4	2789.5	2849.4	2845.4	2892.2	2963.4	2948.8	3033.9	3033.6	3144.1	3181.9	3269	3366.2	3316.3	3455.8	3465.8
20.828	9.6216	0.78939	0	0	0	0	0.10033	0	0	1.8807	12.803	58.274	37.375	64.12	60.663	128.57	159.46	214.88	298.26	346.13	412.71	463.94	537.62	545.16	639.6	719.56	837.28	865.65	958.09	912.84	964.93	1054.7	1209.4	1115.1	1208.4	1306.3	1282.4	1416.7	1372.4	1489	1581.6	1560.7	1632.3	1696.8	1739.9	1754.1	1871.8	1901.1	1967.2
8.5718	10.227	9.9105	5.3486	2.5994	0.085558	0	111.32	97.404	0	137.72	0	13.187	46.069	112.56	146.26	194.62	239.64	334.31	476.21	602.82	741.07	899.14	1089.9	1369.6	1559.4	1866.6	2159.2	2454	2625.8	2865.8	3111.7	3384.8	3689.9	3752.8	3932	5374	5765.1	6254.8	3525.1	3651.1	3591.9	3789.8	3813.9	3884.4	3842.8	3801.8	3860.7	3889	3917.2
3.1288	7.0322	0	7.1411	0	0	0	0	1.2043	15.706	22.113	36.058	74.969	133.01	212.69	287.96	382.76	484.28	595.54	745.87	799.85	905.09	1051.4	1244.7	1376.9	1591.8	1764.8	1969.8	2064	2259.2	2293.4	2413.9	2463.1	2665	2724.2	2855.9	3008	3105.5	3206.1	3298.6	3478.2	3667.8	3665.6	3747.4	3815.3	3985.2	4081.6	4166.8	4247.9	4219
0	0	0	41.283	165.66	209.26	287.43	354.68	455.29	496.01	494.12	594.09	665.11	722.34	828.06	895.9	987.85	972.27	1115.5	1158.4	1315	1369.2	1473.4	1589.1	1637.8	1730.8	1715.8	1814.4	1962.4	1979	2016.7	2167	2190.7	2346.3	2398.2	2445.8	2598.7	2662.5	2657.1	2682.9	2737.1	2895.6	2897.8	2992	2863.7	3015	3018.2	3032	3079.4	3119.6
0	0	0	0	33.144	0	76.164	88.664	171.76	261.74	326.82	406.03	531	518.08	669.02	807.09	971.2	1121.6	1204.4	1324.8	1470.2	1590.4	1741.1	1814.2	1878.6	1711.4	1865.6	1917.4	2080.3	2164.5	2091.5	2102.6	2200.9	2317.7	2459.9	2511.4	2481.1	2534.4	2712.8	2817.1	2846.7	2904.2	2950	2967.9	2963.5	2955.8	3000.9	3057.9	3075.5	3008.5
0	0	0	221.87	8.677	0	19.364	13.216	193.52	382.53	317.23	492.49	679.87	803.44	1288.1	1264.9	1320.1	1642.3	1625.9	2226.6	2047.5	2142.7	2259.6	2291.5	2606.4	2957.9	2623.5	2601.4	2817.5	2995	2917.6	2799.6	2900.7	2911.8	3127.6	3465	3071.5	3058.2	2889.8	3082.8	3057.1	3273.6	3120.4	3270.8	3415.8	3489.1	3573.2	3477	3574.2	3796.8
0	13.501	8.5441	0	0	2.113	0	0	27.353	41.304	66.777	102.95	184.68	327.64	524.08	732.04	961.07	1191	1464.9	1662.3	1984.9	2323.4	2527.3	2839.5	3196.9	3387.8	3589.3	3877.9	4068.8	4247.9	4218.2	4704	4903.6	5022.7	5401.2	5478.1	5602.6	5777.6	5333.2	5304.2	5441.9	5194.5	5323	5436	5250.8	5394.5	5579	5454.9	5543.3	5423.3
0	4.9206	0	0	0	0	23.429	92.335	214.75	348	496.49	719.56	932.76	1113.9	1348.9	1680.4	1924.9	2216.1	2405.4	2666.6	2790.3	3000.4	3117.1	3213.1	3344.3	3415.9	3633.9	3725.6	3660.1	3695.9	3702.5	3887.3	3845.2	3824.3	3835.7	3860.1	3886.4	3945.2	4051.5	4013.2	4119.6	4236.8	4246	4306	4449.3	4457.7	4512.9	4687.8	4728.1	4773.5
0	0	0	148.18	20.847	0	0	8.0076	59.453	168.71	198.53	323.77	403.94	537.82	617.87	725.4	972.73	1017.6	1079.3	1197.2	1249.8	1409.8	1515.6	1542.9	1659.4	1699.6	1751	1896.5	1900.9	2082.2	2158	2340.3	2378.7	2567.5	2699.6	2803	2878.1	3075.4	3267.9	3332.3	3574.2	3788.7	3959.1	4100.8	4307.4	4520.1	4592.3	4768.1	4782.7	5022.6
0	7.4252	0	2.5941	14.132	0	2.0662	34.732	74.072	147.12	215.24	316.47	423.04	610.2	806.16	989.65	1139.4	1258.6	1512.6	1735	1938.5	2037.8	2289.3	2395.6	2578.6	2724.2	2879.1	3163.1	3164.5	3183.6	3180.7	3220.3	3443.9	3434.4	4060.2	4517.1	3410.2	3437.1	3734.8	3796.9	3923.1	3828.1	3986.6	4104.8	4025.8	4124.5	4257.3	4318.4	4406	4601.5
19.05	44.957	7.1932	18.894	0	0	0	54.434	133.15	310.56	469.41	702.94	947.65	1236.5	1634.1	1959.9	2374.1	2641	2868.7	3236.4	3434.6	3803.9	4335.7	4498.8	4765.9	5021.3	5225.7	5562.7	5571.3	6059.3	5997.3	6523.6	6703.7	7715.4	8053.1	8243.7	8076.9	8317.9	8598.6	8877.6	8608.5	8403	8243.4	8475.9	8845.8	8907.8	8663.8	8835	8993	9053.6
0	0	0	0	0	61.279	60.671	79.523	118.5	151.46	271.43	352.06	466.09	675.58	766.47	1041.6	1282.9	1503.3	1850.4	1957.5	2250.5	2633.9	2858.5	3168.9	3186	3408.9	3786.3	4074.4	4293.8	4365.8	4519	4682.6	4929.9	5072.9	5228.2	5179.9	5163.2	5352.6	5654.2	5775.3	5946.6	5999.3	6253.5	6310.7	6267.6	6314	6366.6	6353.9	6367.9	6458.3
8.7869	1.9841	0	0	0	2.6955	3.2846	9.1907	67.766	130.72	185.97	277.82	397.74	486.84	638.05	764.37	827.45	992.14	1072.9	1171.4	1256.8	1334	1426.3	1521.2	1610.7	1744.4	1835.4	1912	2038.8	2133.2	2141.5	2175.7	2258.4	2330.5	2283.2	2341	2437.8	2400.3	2517.5	2633.6	2740.4	2660.2	2788.4	3079.3	3221.5	3321.7	3364.2	3338.6	3378.7	3334.9
0	0	2.5282	14.406	35.979	0	0	0	0	0	0	0	0	0	0	28.366	124.94	252.41	398.8	516.03	655.85	799.37	932.99	1190.2	1459.2	1690.5	1887.2	2151.3	2370.6	2650.9	2891	3121.6	3323.1	3499.8	3651.5	3829.7	4014	4231.9	4437.4	4599.2	4700	4663.7	4509.6	4731	4644.4	4699.6	4861.1	4864.4	4776.8	4866.6
7.2885	2.0012	0	26.803	7.4756	0	0	0	0	7.681	33.423	0	0	0	236.47	41.755	107.04	204.48	251.14	605.98	700.7	528.6	433.12	660.12	684.36	709.41	811.94	843.25	962.93	1052.9	1166.2	1267.4	1335.8	1259.3	1382.4	1446	1486.4	1479.6	1631	1662.4	1748	2055.2	1941.3	1959	2082.8	1956.8	2089.1	1966.5	2256.5	2282.2
0	0	0	7.6813	5.351	2.6943	17.157	41.16	77.381	144.52	199.02	284.75	396.05	543.17	634.32	825.96	1026	1245.3	1501.8	1703	1897.6	2113.2	2316.5	2444.8	2623.1	2757	2907.4	3086.6	3151.4	3256.2	2600.2	3105.5	3414	3415.2	2942.6	3258.3	3328.9	3374.8	3400.8	3413.5	3527.7	3563.9	3574.7	3600.3	3653.5	3686.4	3651.4	3616	3639.7	3598
5.9361	0	0	0	0	0	44.306	112.88	233.88	389.67	556	723.46	986.53	1154	1390.2	1673.1	1979.4	2165.9	2405.3	2664.4	2775.2	2939.8	3059.3	3270.8	3231.5	3414.7	3537.7	3747.3	3774.1	3713.4	3748	3492.4	3406.4	3574.5	3635.8	3724.1	3642.4	3776	3885.4	3831.9	3830.7	3861.3	3855.4	3914.6	3927.5	3869.9	3954.6	3865	3904.4	3896.9
0	0	4.3949	4.8671	4.007	0	4.8578	17.569	52.413	64.941	96.107	112.66	132.15	173.09	231.2	251.42	273.3	304.56	362.85	394.02	404.61	470.68	521.04	587.31	714.07	897.97	820.31	881.44	942.1	1046.7	1332.8	1150.9	1264.9	1348.4	1406.2	1730.9	1511.2	1573.5	1604.5	1677.4	1729.1	1798.1	1827.5	1899.1	1935.9	1951.4	1995.3	2063.2	2076.9	2089.9
15.343	22.571	0	3.2192	0	0	0	0	0	0	0	6.042	0	0	32.723	88.211	173.04	277.63	352.8	507.78	658.23	836.47	1026.8	1187.9	1427.7	1251.8	1535	2223.4	2517.3	2726.2	2961.9	3255.8	3342.5	3507.2	3862.2	4029.3	4084.2	4439.5	4543.7	4646.1	4757.5	4940.2	4999.2	4982.9	5127.3	5219.8	5316.7	5402.3	5467.1	5507.8
0	4.744	6.8426	0	0	8.432	0	0	0	5.4907	0	0	0	0	0	0	0	0	0	0	0	0	0	0	0	0	0	0	35.132	58.891	126.11	180.07	291.63	343.09	349.15	416.95	518.79	552.28	700.17	772.37	867.6	982.28	989.73	1139	1244.2	1277.6	1272.2	1339	1406.2	1433.1
3.4411	4.0464	0.59907	0	0	0	5.0686	7.7557	30.771	29.712	39.719	58.209	88.026	132.52	182.58	189.13	224.42	256.68	305.03	347.78	420.44	474.72	502.61	603.49	637.35	657.26	703.78	745.95	797.87	848.96	908.53	994.49	1066	1088.4	1150.9	1179.8	1205	1243.5	1275.3	1327.8	1359.2	1416.2	1458.8	1507.5	1810.9	1872.1	1604.9	1618.8	1649	1641.4
0	0	0	41.177	23.809	35.947	92.293	107.52	93.469	68.538	79.826	134.06	183.89	267.4	308.59	385.03	517.82	597.22	675.41	787.27	934.75	1148.8	1171.3	1279	1387.5	1430.5	1519.9	1687	1805.6	1938.1	1943.5	2000.3	2106.3	2168.5	2215.8	2199.6	2248.6	2289.8	2295.3	2313.2	2341.8	2422.2	2434.4	2410.2	2452.6	2462.4	2437.5	2499.9	2543.6	2464.3
0	3.0738	0	4.1156	0	4.7381	9.3026	0	3.671	3.7891	0	0	32.7	144.31	286.19	409.34	595.18	793.89	1049.4	1308.2	1632.4	1855.5	2090.8	2300.7	2500.6	2714.2	2972.7	3142.1	3375.6	3535.9	3690.1	3899.8	4019.7	4195.6	4260.1	4513.6	4567.4	4624.1	4761.7	4883.9	4954.5	5021	5163.3	5146.4	5168.7	5227.1	5262.1	5255.2	5342	5330.4
3.7007	10.689	0	10.46	0	0	0	5.318	16.996	33.316	68.769	114.68	209.95	365.78	528.53	729.31	938.12	1134.6	1399.7	1575.3	1724	1887.2	2157.9	2340.1	2524.8	2662.5	2855.4	2937.4	3039.1	3121.1	3179.2	3250.2	3405.3	3464.9	3554	3487.9	3521.3	3547.1	3567.4	3653.6	3676.9	3694	3601.5	3573.7	3629	3615.1	3612.1	3584.8	3593.1	3545.7
0	0	0	0	5.0403	17.511	39.974	66.634	73.726	106.4	143.39	146.63	191.18	242.02	163.3	258.33	301.96	390.97	467.6	562.37	642.16	705.91	828.65	868.38	1021.7	1079.5	1177.7	1311.2	1428.8	1572.3	1756.3	1889.9	1882.9	2065.3	2164.9	2415	2605.2	2639.5	2758.6	2940.3	3004.7	3254	3368	3375	3460.1	3481.8	3706.8	3697.8	3788.4	3705.5
0	0	0	9.105	58.319	136.25	206.69	300.72	362.42	376.46	390.38	424.84	443.89	400.38	279.83	249.86	251.09	138.78	191.46	206.3	193.96	188.65	190.81	178.86	199.94	261.52	293.6	351.19	366.65	431.66	441.62	441.95	432.45	473.6	506.65	527.63	535.74	579.71	628.12	724.84	697.74	756.94	777.35	776.98	714.58	773.42	756.2	824.57	861.15	799.82
0	5.1285	0	0	0	5.7202	13.044	11.496	23.297	35.213	35.05	46.757	38.066	78.376	89.576	123.21	156.93	214.04	253.78	327.36	405.05	511.03	550.06	698	702.6	921.05	998.32	1064.3	1166.5	1214	1260.5	1384.9	1374.4	1538.5	1562	1741.2	1683.7	1770.1	1771.3	1852.5	1918.7	1913.1	1877.9	1953.1	1984.7	2043.8	2105.6	2182.5	2046.8	2055.5
0	0	0	4.3731	8.6345	14.435	51.993	119.93	238.29	359.97	538.6	731.87	954.62	1189.4	1454.5	1579.1	1990.2	2136.6	2371.2	2614.8	2764.3	2961.6	3201.4	3433.1	3516.7	3770.1	3940.8	4233.7	4260.3	4495.6	4783.4	4765.6	4988.4	5130.4	5314.2	5399.9	5486.5	5502.4	5713.4	5820.9	5859.4	5903.7	5934.1	6051.1	6103.7	6205.9	6220.4	6294.7	6246.3	6215.1
2.7813	17.316	13.589	11.645	0	0	0	0	0	0	0	0	17.529	48.608	86.533	142.61	202.93	285.3	361.99	448.16	522.53	593.21	662.83	798.05	950.35	1036.9	1116.3	1279.9	1351.2	1528.8	1622.5	1573.4	1843	1854.6	2199.6	2238.9	2204.5	2264.2	2373.9	2421.1	2633	2496.2	2775.2	2720.1	2453.1	2788.4	2942.6	3916.3	4250.8	4387.7
0	0	0	0	55.466	136.05	244.76	361.07	479.26	628.66	778.27	896.51	1078.1	1176.5	1389	1500.3	1721.7	1817.8	1987.1	2257.3	2355.4	2516.3	2667.6	2805	2876	2951.7	3187.8	3320.5	3428.2	3589.4	3592.1	3823.5	3969	4319	4102.5	4211.2	4167.5	4129.1	4283.5	4274.3	4360.9	4431.3	4479.8	4552.9	4496.1	4577.3	4514.5	4666.7	4591.9	4638.5
0	0	0	115.79	152.04	8.5372	57.027	62.825	270.07	286.95	350.27	384.64	442.09	542.15	622.86	677.56	789.7	775.54	1002.3	1080.8	1196.9	1199.2	1224.5	1432.5	1519.5	1615.4	1727.3	1763.9	1911.4	2099.9	2212.9	2321.5	2401.1	2461.1	2645.9	2697.3	2782.1	2828.9	3007.2	3144.6	3150.6	3276.3	3330.5	3494.9	3573.3	3588.4	3675.8	3812.6	3816.5	3778.7
0	0	0	0	0	8.9669	42.605	92.744	143.82	230.27	328.26	424.05	497.89	654.76	792.98	851.87	972.46	1098.1	1264.3	1346.6	1424.3	1532.2	1614.8	1714.2	1712	1772.7	1836.5	1878.1	1953.6	1998.3	1984.6	2077.5	2108.3	2057.5	2169.4	2198.9	2251.3	2279.4	2194.7	2227.4	2322.1	2255.7	2360.8	2185	2211.1	2221.6	2164.1	2201.1	2180.2	2179
0	0	1.8476	0	0	0	19.665	22.388	54.287	86.971	111.63	163.2	249.38	337.96	413.33	514.45	654.57	774.66	904.12	1020.2	1137.3	1286.6	1363.5	1473.7	1575.5	1668.5	1740.7	1765.3	1808.8	1788.8	1853.3	1906.4	1914.5	2043.7	1998.8	2133.8	2168.4	2146.4	2274.6	2290.5	2360.8	2455.8	2419.3	2480.8	2597.2	2652.7	2761.3	2725.4	2757.5	2817.6
25.365	0.82256	0	0	0	0	1.0952	24.831	69.581	136.34	220.38	289.18	408.88	494.13	614.39	821.03	862.56	1081.2	1124.4	1318.9	1416.9	1747.2	1987.7	2075.1	2298.4	2368.5	2669.8	2771.1	2853.3	3018.1	3018	3081.4	3191.2	3254.9	3295.9	3318.3	3509.9	3577.8	3722.9	3812.6	3927.4	3879.5	3928.5	3973.7	3889.2	3928.8	3973.5	3922.8	3982.4	4142
0	0	0	0	14.261	0	57.632	170.6	327.44	484.53	647.24	886.94	1089.4	1339.6	1658.4	1854.1	2108.5	2437.3	2580.4	3005.1	3340.6	3433.6	3501.3	3481.8	3444.8	3615.5	4051.3	4281.4	4625.3	4638.2	4597.5	4729.3	5088	5152.5	4970.2	4553.2	5546.8	5754.5	6078.5	6200.7	6410.9	6552.2	6665.5	6825.4	6589.3	6849.3	7125.7	7307	7282.6	7311
0	1.3258	0	2.8026	4.7954	0	3.8546	0	0	0	27.738	35.42	43.52	61.306	104.07	206.21	306.8	389.69	452.34	598.31	733.04	823.27	903.53	932.99	1100.1	1194.3	1192.1	1232.8	1234.5	1281.2	1453	1671.4	1745	1919.4	2137.8	2340.1	2513.4	2530.2	2614.6	2640.2	2700.6	2831.5	2985.2	3124.2	3184.5	3174.5	3265.8	3300.3	2852.9	3316.8
0	0	0	22.09	38.224	70.919	130.31	215.52	397.42	497.69	649.99	793.24	1048.9	1283.4	1513.3	1725.9	1905.1	2163.1	2327	2554.4	2754.1	2945.7	3112.8	3423.6	3405.3	3525.9	3757.5	3905.8	4000	4122.1	4232.3	4301.6	4398.7	4670.5	4736.1	4811.1	4823.2	4919.8	5143.1	5137.9	5281.5	5508.2	5542.3	5571.7	5673.1	5839.3	6011.3	5975.2	6092.1	6184
8.2457	0	0	2.1972	6.7277	0	0	13.737	45.936	78.971	133.48	208.51	286.27	386.23	510.56	623.57	740.53	836.61	992.71	1066	1208.4	1292.1	1368.6	1475.9	1509.4	1612.8	1658.8	1767.6	1823.8	1874.2	1872.7	1913.1	1965.9	2004.8	2040.3	2105.9	2102.6	2228.8	2245.6	2332.6	2407.1	2454.6	2504.8	2635.8	2723	2738.2	2737.5	2820.2	2807.2	2809.4
0	2.2835	30.003	13.475	0	3.239	0	0	0	0.56045	0	0	0	0	0	33.549	89.854	186.36	259.92	365.68	459.31	549.18	712.58	882.94	1111	1223.9	1399.5	1542.9	1633.2	1781.6	1921.9	2058.6	2142.2	2229.9	2449.2	2492.7	2624.7	2505.3	2611.9	2658.8	2625.2	2705.9	2781.7	2897	3027.2	3016	3063.6	3201.8	3216.1	3262.1
6.6173	0	0	0	1.7231	15.849	0	18.584	0	19.549	25.849	27.185	42.627	43.809	56.963	82.189	99.905	143.74	196.4	215.47	366.78	437.08	553.69	638.44	795.74	914.55	1104.9	1207.8	1333.3	1511	1575.1	1694	1683	1864.9	1946.7	2037.8	2107.8	2235.1	2276.3	2337.5	2371.5	2522.8	2569.5	2625.7	2618.4	2660.5	2827.7	2886.5	2989.3	2903.6
0	0	0	0	13.008	73.453	120.22	146.92	232.52	256.15	241.31	281.5	374.24	433.91	438.32	527.84	623.01	664.38	796.4	1109	1238.6	983.74	1094.1	1150.4	1213	1317.5	1297.7	1316.8	1384.3	1464.8	1493.9	1563.2	1641.7	1688.9	1745.8	1833.3	1876.2	1907.1	1983.2	2091.6	2142.4	2168.4	2170.2	2200.2	2291.9	2308.8	2355.8	2358.4	2170	2079.4
0	14.577	17.057	10.324	7.0691	0	0	32.505	147.92	191.41	299.56	516.51	626.03	869.76	1079.7	1353.8	1655.5	1870	2206.3	2383.4	2658.2	2919.1	3041.4	3328.5	3624.8	3821	3928.5	4060.8	4328.2	4495.7	4578.9	4788.1	4901.9	4885.7	5249.7	5860.4	5388.7	5815.8	5455.3	5639.6	5746.9	5809.4	5958.7	6104.4	6236.8	6244.1	6308	6296.4	6455.6	6502.5
14.134	3.1771	0	3.5061	0	0	0	0	0	4.6924	4.5946	1.6228	20.387	59.073	90.957	127.46	186.92	252.23	316.66	400.77	475.79	562.31	628.19	748.45	873.88	1045	1172.5	1276.9	1471.5	1571.9	1787.6	1854.5	1981	2080	2249.9	2487	2578.9	2581	2645.5	2791.3	2977	3210.3	3318.5	3422.9	3502.5	3653.2	3685.5	3562.5	3670.3	3753.3
0	0	0	0	0	18.084	61.883	141.27	261.23	389.4	539.58	699.79	842.92	1041.2	1181.3	1332.7	1501.8	1673.5	1868.2	2015.4	2122.2	2255.1	2366.1	2536.6	2663.5	2716.4	2735.4	2876.7	2918.6	3026.9	3014.7	3083.2	3131.2	3187.9	3254.9	3367.9	3375.5	3521.8	3587.6	3590.3	3687.1	3647.2	3708.5	3764.6	3775.2	3774.9	3831.4	3840.8	3849	3831
19.486	49.364	14.003	0	0	0	0	0	0	11.101	0	17.7	141.45	189.75	241.27	301.44	370.87	466.66	571.55	657.65	746.83	812.01	919.81	1025.2	1073.8	1175.7	1263.3	1356.3	1401.4	1469.5	1423.7	1531	1629.5	1703.6	1709.6	1757.1	1747	1774.4	1817.7	1831.5	1867.8	1881.4	1911	1941	1916.9	1944.1	1935.8	1890.4	1905.7	1909.3
41.413	35.824	0	26.98	21.604	0	0	0	0	37.249	222.23	313.56	404.46	492.61	572.53	674.67	801.72	867.72	1017.5	1181.5	1399.2	1508.3	1643.7	1808.3	1914	2015.8	2166.1	2354.7	1315.2	1449.9	1502.2	1568.5	1678.1	1814.3	1977.4	1797.6	1829.4	1908.7	1991.1	2093.3	2279.4	2316.2	2404.3	2479.1	2528.8	2587.5	2588.4	2667.3	2671.8	2718.1
0	13.867	0	0	1.0648	0	8.8855	43.074	112.63	186.49	282.99	430.76	588.59	766.81	1009.9	1195.4	1143.8	1315.2	1909.4	2229	2501.7	2762.7	3053.7	3053.6	3352.6	3599.2	3822.3	4483.8	4807.3	4872	4884.9	5015.7	5138.1	5083.9	5008.9	5100.6	5173.3	5234.4	5293.5	5483.5	5600	5588.3	5627.1	5712.3	5750.1	5785.6	5842.8	5893.3	5946.6	5913.3
0	0	0	0	14.68	7.2486	30.524	20.639	125.09	236.08	291.57	386.28	563.75	700.52	924.33	1067.4	1261.9	1413	1650.1	1780.1	1895.3	2143.7	2322.1	2441	2607.9	2674	2849.6	2987.4	3049.5	3175.4	3259.3	3431.8	3543	3666.1	3850.5	3847.9	3972.8	4152	4209.1	4299.3	4427.3	4493.6	4521.7	4669.5	4812.7	4832	4975.2	4422.4	4449.1	4505.8
0	0	0	0	28.818	57.867	108.38	175.05	312.43	462.59	643.84	963.95	1039.5	1312.6	1474.1	1633.1	1846	2056.3	2262.7	2375.8	2438.8	2599.7	2728.2	2948.6	3039.5	3111.3	3278	3357	3470.9	3539.6	3667.7	3801.7	3892.3	3914.7	4017	4272.3	4295.1	4452.7	4572.1	4558.5	4600.7	4733.6	4736.9	4845.2	4962.9	5020.5	5123.8	5124.7	5619	5164.8
0	0	1.9947	10.967	0.62011	6.2399	0	9.7542	22.623	27.648	35.981	47.391	69.298	106.39	150.04	176.25	214.01	311.88	376.2	410.05	501.42	575.99	641.9	756.14	863.17	915.69	1058.9	1100.4	1151.4	1199.8	1355.7	1417.5	1483	1553.8	1627.3	1675	1668.8	1781.3	1751.2	1797.3	1868.7	1905.4	1888.3	1960	1988.2	2034	2018.1	2028.8	2076.2	2097.7
0	1.2733	0	0	16.542	4.4377	17.848	26.742	49.687	104.43	146.1	215.71	266.47	354.28	455.72	554.3	664.51	797.98	930.87	1021.5	1147.4	1218.6	1391.7	1524.8	1681.8	1887.7	1999.6	2215.7	2434	2610.8	2852.1	3010.6	3175.3	3339.4	3610.3	3863.4	3815	3968.9	3820.1	3994	4195.8	4303.3	4544.8	4610.7	4831.6	4782.6	4842.5	4996.7	5074.9	5060.6
9.8989	16.806	22.545	0	0	0	0	0	0	0.13985	10.593	39.826	89.968	82.431	145.4	195.35	264.01	292.88	407.16	490.24	593.23	687.59	695.93	729.29	843.76	965.55	1057.2	1327.1	1432.3	1715.2	1604.9	1844.4	1954.8	1982.9	1960.4	2133.1	2284.9	2410.3	2532.6	2401.3	2560	2715	2699.6	2793	2790.4	2930.7	2956.4	3049.1	3244	3392.3
0	4.5509	1.0984	0	0	0	19.866	29.607	56.76	74.371	101.42	145.72	207.33	311.75	435.72	513.61	685.26	800.94	953.41	1089.5	1324.9	1380.5	1565.1	1668.5	1674.6	1969.6	2061.5	2217.9	2329.6	2359.7	2480.1	2670.4	2791.7	2916	2952.1	3162.9	3179.7	3476.6	3172.9	3514.2	3460.5	3539.8	3665.6	3766.9	3824.7	3845.5	3867.1	4036.5	3947.6	3982.1
0	0	0	25.463	105.23	106.28	73.42	76.254	128.64	125.79	150.28	139.16	319.19	451.57	498.67	732.24	1101.6	1327.1	1615.6	1867.5	2222.4	2736.4	3071.5	3496.9	3575.8	3905.5	4537.9	4936.5	5163.5	5498.2	5777.3	6090.6	6449.3	6626.7	6884.9	6928	7335.2	7462.7	7509.9	7522.7	7767.4	7745	7908.1	7986.6	8015.7	8157.2	8071	8151.1	8214.7	8172.2
4.3951	9.2284	0	6.2249	0	0	0	0	0	0	0	0	5.8162	57.424	114.21	178.33	258.31	368.37	475.86	583.56	683.08	816.79	931.42	1059.9	1223.4	1286.7	1423	1819.6	1574.6	1701.3	1726.8	1811.4	1956.7	2034.4	2156.4	2169.9	2169.6	2242.9	2238.8	2304.1	2361	2401.2	2385.4	2462.4	2402.5	2553.4	2516	2773.6	2581.2	2418.9
0	0	0.22129	15.162	1.8943	7.4044	8.1768	18.656	26.023	39.425	46.759	61.731	74.456	82.583	106.92	133.93	188	229.74	278.43	344.22	359.9	418.89	517.57	553.33	593.41	636.66	689.93	708.7	758.26	788.24	788.99	837.03	852.45	924.35	972.21	1021.4	1081.8	1149.7	1330	1413.9	1471.5	1558.1	1586.5	1721.6	1785.2	1817.2	1813.2	1912.4	2006.9	1963.6
1.0889	4.2904	0	5.307	0	0	2.5709	6.5804	24.484	50.044	73.961	113.57	187.05	283.71	385.18	514.02	625.46	778.99	841.4	1134.7	1263.5	1448.7	1681.5	1821.5	2110.8	2248.2	2529.4	2717.6	2983.1	3150.4	3144.8	3406.4	3584.5	3817.1	4002.4	4179.5	4360.9	4633.2	4816.3	5027.1	5255.5	5388.6	5637.7	5711.9	5914.4	6088.5	6222.6	6327	6505.1	6685.8
0	13.468	8.798	31.088	0	9.4497	5.1766	39.992	114.7	157.14	248.07	312.07	395	513.33	593.45	656.41	575.26	681.79	633.65	919.5	972.24	894.19	995.95	1087.1	1136.5	1092.5	1156.9	1144.4	1186.8	1277.2	1324.5	1385.9	1442.2	1456.2	1544.3	1591.5	1605.9	1623.8	1560.8	1674.8	1676.2	1707.3	1622.1	1745.4	1734.7	1804.5	1755.2	1483.5	1533.4	1435.1
3.2281	0.87868	0	10.837	0	0	1.9591	3.6603	12.637	32.714	44.182	81.999	122.61	170.56	217.09	258.74	345.08	406	497.55	568.11	627.91	691.24	783.1	896.74	902.81	1077.2	1168.5	1215.2	1280.6	1344.2	1383	1421.8	1578.8	1626.5	1688.4	1721.4	1742.1	1789.8	1730.1	1808.1	1856.7	1903.5	1954	1973.6	1986.9	2063.2	2067.3	2033.5	2052.6	2065.6
16.123	25.543	22.767	0	5.064	0	0	0	0	0	0	42.689	114.75	163.25	255.43	308.91	387.16	508.56	588.83	741.89	868.11	1044.5	1180.6	1342.3	1524.7	1715.1	1926.9	2085.6	2109.1	2224.5	2309.7	2482.8	2533.5	2723	2754.1	2738.5	2872.9	2956.5	3049	3199	3375.3	3529.1	3626.3	3781.1	3812	4090.3	4313.7	4375	4547.4	4540.5
0	0	0	18.458	34.694	11.66	23.979	0	0	0	32.16	72.903	113.42	225.57	356.85	550.76	726.54	941.33	1080.3	1378.2	1434.6	1596.6	1793	1950.1	2181.5	2235.9	2462.9	2645.3	2852	3140.3	3344.1	3506.8	3730.1	3919.2	4049.6	4142.9	4379.7	4421.4	4455.4	4519.7	4625.1	4644.7	4796.6	4986.4	5115.3	5176.7	4200.8	4842.3	4438.1	4878.8
10.811	3.1561	3.1637	3.6278	1.8032	0	0	38.262	136.33	238.01	324.68	321.51	584.79	542.99	826.64	989.15	1118.1	1196.5	1402.5	1584.1	1416.2	1533.5	1685.7	2066.2	2273.3	2421.9	2468.4	2576	3034	3150.6	3554.5	3755.2	3879.1	3940.6	3952.8	4048.7	4163.4	4207.1	4302.6	4333.1	4524.4	4431.1	4798.4	4506.6	5006.9	5160.7	5331.3	5419.1	5519.6	5464.9
12.656	0	0	0.05371	1.7705	14.734	0	15.654	0	4.8718	7.4047	0	25.553	60.983	104.02	185.6	264.05	398.37	526.67	607.11	768.7	835.82	962.24	1066.7	1237.3	1412	1613.7	1769.4	1933.4	2151.2	2188.2	2432.6	2545.6	2668.1	2873	3015.6	3231.4	3400.8	3674.7	3897.5	3995.1	4208	4300.9	4454	4588.1	4788.4	5148.3	5129.6	5396.5	5465
7.8033	17.687	0	0	0	0	0.70455	0	0	0	0	15.104	46.136	108.14	185.82	294.39	391.81	460.46	587.17	660.84	791.49	937.69	1044.5	1145	1231.5	1374.5	1466.3	1575.1	1755.1	1865.9	1934.9	2043.2	2155	2260.4	2359.7	2423	2532	2554.6	2605.8	2728.4	2881.7	2899.7	2992.3	2949.2	3115.9	3145.9	3234.2	3236.5	3256.9	3336.5
0	0	3.3196	23.637	23.832	44.413	47.242	106.69	159.94	236.95	305.95	385.73	512.98	734.72	853.22	1155.5	1344.2	1450.5	1790.9	2052.2	2160.2	2326.6	2563.5	2767.7	3153.7	3363.5	3580.5	3884.2	4113.9	4289.1	4622.6	4830.3	5062.2	5279.1	5684.2	5950.9	5994.9	6234.7	6562.3	6783.8	7081.1	7260.4	7414.9	7740.6	7774.9	7888.2	7962.2	8040.8	8066.9	8200.7
0	0	5.7476	0	0	39.072	84.447	132.6	197.96	256.54	335.03	449.11	536.7	653.36	713.3	924.53	1037.9	1224.7	1403.9	1563.5	1859.9	2001.3	2499.2	2535.3	2605.1	2831.6	3067.7	3108.7	3274.7	3281.5	3321.8	3344.1	3290.9	3513.1	3582.4	3598.6	3746.4	3825.4	4027.6	3970.8	4179.7	4366	4440.9	4579.5	4667.5	4960.1	4629.7	4555.6	4611.7	4910.3
0	7.4436	0	0.51034	3.0227	21.427	4.9606	51.656	32.387	59.246	88.49	129.59	156.29	225.61	273.85	373.53	460.68	559.78	661.87	740.64	817.53	992.67	1187.3	1287.9	1442.2	1429.7	1663	1720.6	1840.4	1967.7	2027.6	2105	2082.1	2067.2	2105.2	2090.9	2197.9	2346.7	2645.9	2690.5	2795.8	2888.5	2906.3	2964.5	2924.5	3061	3144.4	3203.5	3262.2	3236.1
0	0	11.915	63.413	0	10.649	4.8063	26.868	27.954	72.126	76.499	98.788	137.19	206.85	291.78	357.29	439.7	520.56	627.12	695.12	773.91	930.58	1008.1	1103.5	1224.4	1309.8	1389.3	1511.2	1604	1637.7	1709.8	1821	1943.7	2013.8	2027.2	1974.5	1983.6	1829.1	1812.3	1768.4	1791.8	1798.1	1844.7	1906.9	1883.2	1983	2018.1	1971.9	1980.1	1998.8
0	0	71.182	56.702	27.933	19.24	0	4.2548	6.4654	166.7	225.31	393.94	547.48	753.45	970.41	1149.4	1456.3	1592.5	1737.8	2005.7	2171.4	1996.9	2944.1	3047.4	2641.3	3181.9	3114.6	3138.8	4161.4	4181.2	4401.8	4529.6	4199.8	4993.3	4270.8	4172.8	5044.1	4861.7	5582.5	5052	5246	5307.8	5627.9	5529.2	5703.6	6085.7	5879.2	5973.3	6492.6	6497.2
0	0	18.658	60.21	17.99	103.2	128.89	170.26	279.01	331.02	364.98	443.44	541.85	704.73	870.27	917.52	1046.4	1158.7	1236.2	1538.4	1461.1	1530.2	1660.1	1737.5	1853.4	2287.7	2001	2131.2	2128.4	2394.8	2417.7	2429.6	2509.7	2629	2733.6	3004.7	2682.1	2781.8	2769.8	2885.2	2921.8	2984.6	3001.6	2992.1	2973.9	2990	3049.4	3095.2	3149.3	3071.2
0	0	0	0	6.8826	0	19.331	25.097	38.846	51.565	59.498	92.035	152.47	223.29	307.9	376.85	472.39	560.42	682.74	789.35	903.59	967.7	1052.1	1124.9	1208.5	1210.2	1327.7	1421.5	1495	1481.8	1538.5	1613.1	1644.8	1724.9	1771.5	1771.2	1806.3	1841.3	1856.5	1868.4	1868.3	1917.2	1875.3	1891.3	1886.5	1896.5	1896.8	1944.2	1914.9	1901.7
0	6.5374	1.6515	2.4203	12.465	0	0	4.1569	54.86	122.7	200.48	291.86	411	551.49	709.84	890.19	1052.4	1208.5	1419.1	1591.5	1749.7	2184.2	2244.3	2494	2716	2913.3	3057.4	3221.3	3412.8	3580.5	3749.5	3976.5	3988	4202.9	4297.2	4459.4	4876	4891.9	5017.9	5127.8	5292.4	5324.4	5391.2	5469.6	5503.4	5661.4	5790.4	5795.9	5840.7	5806.7
0	0	0	0	0	7.1639	27.485	60.195	131.48	185.47	268.55	373.13	477.31	681.81	835.53	1000.8	1148.7	1311.9	1438.6	1619.8	1666.6	1795.6	1944.1	2006	2079.9	2170.4	2284.4	2292.6	2379.9	2383.3	2453.7	2442.3	2560.8	2520.4	2654.3	2592.3	2710.2	2778.6	2741.4	2881.4	2887.7	2857	2866	2951	3041.3	3072.8	3102.3	3076.3	3155.3	3180.7
0	0	0	21.404	20.706	46.271	115.86	203.59	318.63	514.87	674.87	871.72	1115.5	1349.2	1583.7	1815.5	2086.7	2334.4	2547.3	2654.8	2951.2	3267.4	3505.2	3798.1	4036.7	4133.3	4426.1	4396	4504.2	4624.2	4361.2	4519.3	4848.8	4991.8	4968.1	5089.1	5713.2	5422.9	5548.3	5579.7	5621.7	5665.1	5821.6	5953.5	6082.8	6239.6	6135.4	6318.6	6295.5	6318
0	11.081	0	19.257	0	0	0	0	0	0	7.0455	0	0	0	2.0107	59.545	107.87	181.35	208.53	306.23	303.88	332.84	413.29	446.99	559.63	584.84	627.49	736.8	701.12	806.27	889.55	952.1	1074.6	1198.4	1370.8	1465.8	1619.7	1630.7	1734.9	1764.7	1790.8	1942.6	2035.8	2247.7	2405.8	2457.4	2612.2	2718.4	2711.5	2757.2
0	0	0	14.342	27.204	46.226	47.583	87.815	105.71	216.45	308.54	357.54	474.18	571.85	738.14	873.31	1071.7	1250.6	1360	1618.7	1744.9	1887.1	2060.8	2219.1	2353.3	2549	2689.9	2870.7	2995.8	3111.1	3237.1	3458.7	3554.6	3639.6	3820	3846.3	4134.9	4154.7	4334.9	4664.2	4834.9	5039.8	5071.3	5251.6	5268.4	5622.7	5657.3	5818.5	5951.8	6006.4
0	0	10.36	14.937	3.0438	7.9372	3.0674	0	0	0	0	0	0	0	0	77.469	140.32	227.65	306.94	370.59	509.07	581.96	683.35	804.86	907.37	979.34	1066.5	1157.1	1220.6	1277.9	1304.2	1424.9	1514.5	1662.5	1668.6	1711.4	1811.7	1790.1	1888	1930.9	1960.9	2050.7	2049.2	2100.7	2143.9	2154	2111.1	2217.3	2193	2242.7
0.47294	7.7396	0	2.3007	0	0	11.899	7.7502	18.058	40.101	53.489	73.094	116.29	153.23	220.63	290.41	356.86	424.6	498.06	596.52	692.83	767.49	848.45	956.28	1044.2	1130.8	1127.4	1236	1249.4	1316.8	1349.5	1458.5	1511.3	1612.2	1595.9	1740.4	1737.8	1766.1	1831.4	1871.2	1939.5	1944.3	1976.9	1987.6	2052.4	2100.9	2152.7	2160.4	2136.9	2168.8
19.145	18.822	0	3.2462	0	0	0	14.897	37.469	104.33	151.58	235.74	364.54	518.45	749.54	985.58	1179.2	1422.4	1791.3	2071.8	2315.2	2418.2	2660.6	2713.1	2958.5	3072.2	3184.4	3403.1	3574.4	3582.9	3737.3	3878.5	3924.7	4028.3	3986	3984.9	4078.3	4180.4	4205.9	4308.6	4304.5	4214.5	4342.8	4265	4263.6	4291.7	4311.4	4353.2	4389.4	4362.2
0	0	0	1.5341	7.9903	13.646	0.14955	21.757	31.183	68.89	85.234	109.62	155.09	183.92	261.7	299.15	354.81	395.67	445.63	502.21	577.79	621.9	674.63	723.97	777.68	825.87	911.93	957.63	1045.8	1017.5	1053.8	1062.8	1091.3	1109	1166.9	1220.4	1199.1	1281.2	1324.8	1347.2	1385.9	1373.7	1514.4	1492.1	1507.7	1515.1	1586.2	1578.4	1598.8	1675
0	0	3.7242	0	0	6.2318	55.856	110.57	262.69	449.31	676.77	983.78	1238.8	1588.4	1983.8	2346.1	2752.1	3247.4	3545.9	3983.2	4404.6	4709.1	5128.4	5607.8	5728.9	6085.5	6449.9	6737.6	7041.3	7276.6	7522.4	7988.7	7962.8	8426.3	8301.9	8584.1	8661	8862.8	8965.6	9064.6	9221.2	9134.7	9357	9427	9430.9	9413.8	9545.9	9526.8	9585.4	9529.6
0	0	0	0	0	18.851	58.974	143.08	243.69	359.52	480.64	658.87	786.32	981.21	1200.5	1422	1654.7	1867.7	2177	2284.6	2682.1	2935.3	3156.7	3261.3	3449.3	3596.5	3676.6	3898.9	4153.6	4187.7	4351.3	4244.2	4334.5	4709.5	4624.5	4758.4	4801.9	4931.9	5011.8	5087.8	5236.5	5393.6	5383	5494.2	5658.9	5713.9	5797.6	5766.1	5948.2	6170.5
60.897	54.654	0	57.67	0	0	0	7.3783	200.38	385.21	576.73	1030.9	1183	1807.6	2280.9	2569.4	2851.4	3208.9	3717.2	4228.9	4492.5	4801.6	5183.5	5534.5	5976.5	6291.3	6552.9	6782.5	7029.1	7466.1	7606.7	7782.7	7976.5	8248.5	8350.7	8540.6	8745.8	9753.2	9409.7	9401	9741.8	9860.7	10363	10793	11038	11199	11449	11543	11651	11578
0	0	3.0548	7.3601	5.1167	0	8.4404	23.265	61.27	89.117	168.51	225.62	314.26	432.03	563.93	690.07	829.88	957.39	1071.6	1178.4	1267.9	1365.9	1444.4	1605.1	1656.1	1786.9	1872.4	1938.1	2056.9	2069.5	2177.3	2310.9	2399.4	2490.4	2483.1	2456.4	2594.1	2568.2	2606.4	2619.7	2585.1	2610.5	2697.4	2725.8	2706.1	2745.5	2764	2809.8	2820.9	2765.8
9.723	20.742	7.1615	0	0	0	0	0	0	0	15.249	37.208	85.264	128.41	189.16	253.31	363.77	445.46	500.94	609.5	668.79	755.6	824.02	846.15	858.53	861.73	923.66	1059.3	1116.5	1137.3	1227.9	1196.8	1223.6	1296.7	1355.4	1302.3	1363.8	1441.7	1515.9	1508.2	1651.1	1753.3	1864.7	2058.1	2193.8	2421.1	2488.3	2780.2	3294.1	3535.8
0	8.5462	0	24.019	10.874	0	0	10.649	23.871	81.003	101.54	142.13	234.72	326.46	437.34	465.07	618.7	872.02	948.56	1089.8	1138.1	1214.1	1351.8	1379.6	1577.3	1655.5	1749.3	1837.6	1907.6	1899.1	1989.3	1874.3	2021.6	2023.3	2206.5	2216.4	2247.3	2177	2137	2174.9	2199.4	2223.2	2326.3	2289.8	2285.6	2258.4	2395.2	2382.9	2415	2184.1
0	6.3088	0	13.535	0	0	0	0	8.0797	18.378	31.271	32.759	44.153	108.57	151.08	192.8	250.51	323.12	413.69	502.77	545.62	616.2	687.76	798.96	875.83	916.92	1032.4	1088	1163.9	1202.8	1289.5	1356.5	1452.7	1512.2	1594.7	1650.9	1732.2	1800.7	1794.8	1834.6	1885.5	1996.4	2056	2073.6	2137.3	2134.4	2194.1	2253	2223.2	2259.8
0	0	6.1417	54.904	172.98	103.88	161.87	218.27	239.64	288.45	261.92	324.94	382.93	452.11	605.23	624.46	834.69	877.21	1032.7	1135.6	1304.7	1441.5	1521.9	1647.3	1793.9	1845.3	1938.6	2075.9	2103.3	2144.4	2178.1	2254.8	2343	2353	2332.6	2285.8	2348.1	2315.1	2338.3	2440	2476.7	2536.8	2575.9	2627.4	2652	2749.3	2536.6	2520.8	2455.6	2428.7
0	33.109	0	9.1041	0	0	9.4154	11.22	38.13	57.772	114.5	149.1	232.72	323.13	473.6	545.03	681.24	793.8	948.02	1055.2	1303.6	1405.9	1585.2	2390.7	1855	2678	2200.4	2382.4	2571.6	2786.7	3734.7	3134.5	3203.2	3326.3	3427.9	4211.1	4375.4	3797.8	3728.9	3847.8	3914.3	4584.7	3984.2	3990.9	4040.8	4019.7	4100.5	4099	4159.2	4149.3
0	0	0	24.538	33.476	8.872	0	0	81.415	86.941	72.367	137.2	237.27	272.51	441.15	533.73	649.26	788.2	958.42	1175.4	1368.1	1638.1	1839.2	1948.8	2160.1	2364.9	2651.1	3313.5	3147.3	3109.1	3379.7	3696.1	2820.5	4064.8	4009.4	4383.3	4636	4611.3	4792	5125.7	5395.7	5361	5668.1	5925.6	5787.3	5870.4	5859.6	6062	6204.4	6453.2
5.4021	19.136	0	5.1935	9.0059	4.2747	0	0	0	13.329	0	0	0	0	0	3.277	65.037	168.34	243.13	334.32	483.2	538.79	655.89	779.27	933.04	997.23	1165.5	1322	1532.1	1664.6	1927.8	2054.5	2100.2	2255.8	2550	2666.6	2959.5	3227.1	3472.6	3711.6	3972.4	4229.1	4540.5	4597.3	4894.8	5125.4	5343	5505.5	5636.7	5953.5
1.5102	1.046	4.1967	0	0	0	11.552	12.019	6.4124	0.60535	3.8511	4.124	28.011	50.395	101.11	126.23	186.19	251.86	326.39	398.11	488.38	545.22	584.89	676.36	720.47	797.86	853.31	895.37	923.82	970.37	1021.1	1062.4	1071.5	1183.9	1227.9	1289.5	1325.1	1324.6	1435.8	1450.1	1502.5	1537.6	1564.6	1603.1	1664.5	1695.2	1730.1	1767.2	1741.7	1754.1
7.6939	11.122	0	0	0	0	7.8574	10.183	21.853	23.506	34.808	62.761	81.849	138.36	229.41	284.57	379.56	491.02	602.19	745.18	854.27	940.27	1062.8	1192	1321.4	1464.9	1562.9	1658.9	1754	1876.5	1978.2	2029.9	2092.5	2180.9	2244.4	2332.4	2384.1	2416	2470.7	2536.4	2601.3	2640.8	2669.5	2682.5	2806.5	2820.1	2865.9	2879.6	2919.8	2907.7
1.4335	0	0	6.4892	1.7317	0	4.157	23.624	64.336	126.87	223.67	309.06	454.64	628.28	789.61	1134	1159.4	1356.5	1585.6	2193.1	2079	2309.5	2481.3	2783.3	3075.1	3289.2	3564.8	3807.1	4089.4	4392.7	4591.9	4755.2	4949.2	5318	5544.4	5669.2	5781.9	5993.7	6088.1	6217.6	6494.2	6604.7	6696.3	6796.6	7074.8	7079.3	7108.5	7171.9	7319.9	7416.6
0	0.52081	0	0.50371	5.5647	0	7.8881	29.897	62.213	76.466	126.78	175.15	234.47	324.76	376.94	450.68	557.95	772.57	768.57	983.79	1181.1	1160.6	1289.5	1476.6	1579.3	1758.8	1891.7	2002.6	2161.7	2252.5	2356.7	2396.7	2537.1	2600.5	2744.2	2670.3	2780.1	2737.4	3426.4	2963.2	3028.5	3088.6	3030.9	3075.3	3167.4	3138.2	3175.4	3143	3184.5	3148.7
0	8.636	3.0298	13.98	0	0	0	39.796	136.49	252.94	432.56	637.19	883.92	923.8	1623.3	1519.8	2369.4	2804	3270.8	3730.3	3919.3	4462.9	4773.2	5185	5523.6	5677.2	6279.7	6459.8	6862.7	7208.3	7422.6	7648.1	7879	7883	8081.4	8274.2	8312.4	8513.5	8642.8	8812.8	9090.9	9103	9171.2	9404.9	9413.3	9406.4	9587.9	9752.9	9824.6	9980.9
0	4.4269	0	9.7391	4.7523	0	17.361	39.064	102.3	161.21	240.13	339.4	413.47	544.92	670.92	815.99	1001.8	1157.2	1350.6	1513.2	1654.9	1935.5	1962.5	2173.6	2348.7	2447.2	2569.2	2753.4	2784.6	2877	2972.2	2980.6	3113.6	3170.5	3302.9	3314.3	3442.6	3582.7	3561.1	3687.3	3832.8	3886.9	3988.1	4048.2	4142.7	4314	4417.8	4701.2	4783.7	4868.6
12.086	5.4647	0	0	0	16.865	0	39.326	32.109	30.768	90.944	92.611	125.13	179.73	201.88	290.17	353.01	479.38	592.16	792.33	942.17	1150.3	1375.1	1519.5	1855.5	2178.1	2449	2820.2	3189.4	3604.3	3996.6	4098.3	4479	5074.4	5277.1	5781.7	5906.4	6168.8	6439	7030.4	7342.6	7614.8	7639.3	7908.6	7718.4	8040.3	7652.2	8186	8135.1	7768.3
0	10.396	0.1623	4.0408	0	0	2.329	46.704	129.75	189.7	316.63	451.1	658.84	856.44	1062.5	1219.1	1486.7	1706.7	1976.5	2252.5	2420.6	2739.3	2984.7	3215.6	3549.1	3574.9	3879.5	4159.7	4140.6	4332	4740.8	4807.2	4838.5	5149.1	5213.7	5208.2	5436.4	5543.4	5700.5	6029	5903.9	6045.6	6138.2	6462.8	6597.8	6663.3	6815.2	7025.9	7070.5	6861.8
0	0	0	0	33.152	115.88	284	397.67	614.03	853.69	1096.1	1332.8	1601.8	1797.9	2033	2312.6	2563.9	2769.3	3093.7	3120	3271.5	3513.7	3681.2	3932.2	3964.3	4044.4	4285.1	4299.4	4403.4	4642.8	4842.8	4922	5028	5072.1	5111.8	5140.4	5232	5347.4	5431.8	5442.8	5367.8	5358.7	5404.4	5491.9	5434.6	5558.5	5539.5	5511.3	5619.1	5549.7
0	0	0.24434	5.6913	12.056	1.7363	14.622	30.735	73.861	94.741	166.36	211.48	290.7	370.26	475.71	549.87	740.67	878.15	954.49	1093.4	1161.1	1277.4	1396.6	1482	1594.4	1655.8	1765.3	1865.9	1913.9	1991.1	1993.8	2160.6	2200.1	2342.2	2496.8	2456.7	2527.5	2681.5	2711.8	2811.6	2840.1	2932.8	2896.3	2993.2	2986.1	3056.1	3004.1	3148.2	3226.2	3190.9
0	8.8806	0	26.22	26.065	0.80384	19.749	19.765	53.06	73.494	70.043	85.001	117.02	148.4	207.64	199.44	287.01	343.69	456.15	590.1	668.11	825.48	942.71	1103.8	1219	1343.8	1482	1617	1707.8	1810.2	1946.4	2072.2	2182.7	2216.4	2355.2	2362.8	2419.2	2515.4	2579.9	2659.3	2718.4	2841.9	2874.1	3045.4	3414.3	3504.9	3239.3	3324.9	3436.7	3451.4
0	0	1.3307	0.76122	14.21	31.323	38.544	59.48	59.591	116.86	118.84	183.38	241.45	263.79	428.47	458.96	560.13	663.84	774.53	883.94	946.91	1038.1	1152.5	1185.2	1220	1325.9	1405.8	1457.5	1556.2	1609.9	1643	1631.7	1535.4	1549	1502.2	1620.7	1593.3	1603.7	1644.8	1690.3	1725.5	1772.9	1839.7	1890.1	1900.2	1931.5	1932.2	1971.5	1992.7	2012.5
0	0	0	6.7706	0	2.3372	19.463	36.879	101.64	152.27	196.69	271.23	311.69	398.08	507.66	544.63	675.4	802.84	881.66	983.29	1051.5	1175.3	1189.6	1364.2	1449.1	1477.6	1545.7	1582.4	1653.2	1675.1	1742.9	1803.3	1798.8	1919	1835.5	1960.3	1972.6	1961.4	1971.3	2029.6	2100.5	2098.1	2125.9	2160.3	2169	2220.1	2233.2	2284	2254.9	2286.9
0	0	0	0.44871	28.508	56.529	125.6	132.55	260.87	220.23	235.82	214.22	340.08	345.98	374.45	369.14	420.59	484.55	509.5	595.69	587.29	630.22	669.84	779.6	830.38	862.76	933.91	992.67	1048.7	1102	1160.1	1252.2	1294.2	1340.6	1459.1	1477.2	1607.4	1709.1	1748.6	1856.2	1938.1	2017.9	2124.7	2302.7	2242.2	2393.1	2491.8	2493.9	2531.3	2564.6
0	0	0	6.3088	34.82	37.844	56.116	87.204	160.47	194.44	257.55	331.21	407.49	483.04	597.32	659.45	792.79	871.62	956.38	1049.6	1140.6	1199.9	1252.5	1347.5	1401.7	1380.9	1393.4	1464.3	1470.1	1518.7	1506.2	1497.1	1544.2	1553.4	1603.1	1558.5	1581.7	1595.1	1624.5	1619.7	1606.2	1618.9	1675	1647.6	1625.4	1659.3	1628.6	1599.3	1609.8	1626
0	0	0	0	5.9013	8.6056	11.827	35.445	67.897	96.8	169.65	246.14	337.17	451.31	578.34	696.92	852.29	1034.9	1209.6	1373.2	1518.7	1689.1	1795.7	2069.9	2232.7	2352.3	2530.1	2646.7	2772.5	2973	3085.1	3186.3	3247.1	3202.5	3327.2	3592.2	3728	3471.2	3661	3426.1	3683.4	3500.4	4066	3667.4	3763.4	3928.8	4186.9	4552	4456.9	5132.8
0	15.14	0	11.798	0	11.957	19.54	48.229	116.83	110.52	132.32	160.36	194.23	208.7	267.22	261.17	336.54	381.9	396.02	475.63	514.04	583.93	610.18	560.88	608.6	658.42	700.3	830	912.63	967.54	1024.2	1173.5	1199.6	1253.8	1273.5	1310.3	1373.7	1399.3	1458.6	1540.8	1544.2	1537.6	1596.1	1587	1691.1	1640.5	1696.6	1675.8	1654.9	1718.9
0	0	0	0.47159	5.5009	3.9679	31.456	69.809	140.87	231.35	329.78	429.47	558.42	689.53	828.38	980.56	1099.1	1225.6	1411.5	1506.8	1614	1740.9	1857.4	2012.8	2095.6	2185.7	2358.4	2328.8	2417.7	2490.5	2554.5	2597.9	2731.9	2749.7	2903	2982.7	3026.9	3040.2	3087.3	3175.2	3147	3175.7	3187.7	3251	3358.9	3355.2	3413.1	3390	3420	3457.6
4.5149	13.263	2.0634	2.6867	0	0	0	10.549	39.218	94.281	147.52	226.31	312.98	386.86	462.37	549.54	653.21	754.7	828.32	924.87	988.03	1070.3	1181.8	1280.9	1332.5	1346.3	1404.3	1511.7	1569.2	1612.6	1682.4	1771.8	1844.5	1872.3	1955.8	1970.4	2059.7	2079.2	2230.6	2244	2274.3	2314	2302.4	2317.3	2356	2398.7	2372.6	2382.8	2448.9	2387.8
0	0	0	0.20664	12.664	51.592	69.028	85.955	89.976	146.55	197.44	243.8	337.27	395.06	511.26	594.99	768.36	894.42	1112.6	1199	1423.4	1573	1740.9	1862.3	2089.6	2239.2	2334	2529.4	2519.8	2962.6	2905.1	3041.8	3128.4	3388.9	3449.8	3595.7	3758.1	3717.7	3952.6	3843.2	4047.2	3911.7	4110.7	4172.4	4318	4342.9	4390.4	4471.9	4538.8	4626.7
0.66847	8.397	0	0	0	0	9.6913	35.765	74.912	101.53	138.02	241.07	326.11	383.33	444.32	513.82	575.36	744.85	820.29	893.75	1008.3	1158.7	1149.6	1167.6	1366.4	1433.9	1268.6	1500.6	1583.7	1564	1714.5	1500.5	1736.5	1679	1773.3	1862.4	1837	1890	1883.7	1850.3	1991.2	1882.2	1970.1	1889.9	1931.7	2025.3	2035.2	2043.3	2061.2	2136.6
0	11.335	15.548	4.8355	1.4332	0	0	0	0	17.046	106.49	191.37	240.72	280.73	384.96	439.5	535.73	609.07	707.21	785.94	770.75	931.87	917.46	1064	1109.8	1205.9	1363.4	1568.5	1660.3	1569.2	1665.3	1805.1	2072.6	2036.8	1973.2	2039.2	2159.7	2272.2	2307.8	2343.6	2434.1	2362.7	2413.3	2447.7	2418.1	2387.6	2418.4	2377.1	2408.3	2349.2
0	0	0	202.14	181.49	0	0	0	23.025	225.2	173.83	275.76	256.77	338.86	817.45	566.49	895.99	1130.3	1300.7	1280.7	1224.5	1858.7	2149.8	2268.4	2320.4	2329.9	2880.5	3142.2	3468	3320.6	3928.1	3690	3866.2	3931.2	3560	3429.4	4049.3	4106.9	4051.4	4471	4456.4	4560	3951.5	3811.7	4050.5	4119.9	4123.9	3826.1	3945.7	3875.4
0	0	0	0	7.3937	3.7909	10.732	28.108	44.585	81.283	108.66	162.17	209.81	266.5	317.41	419.12	476.61	580.64	782.62	839.05	937.3	955.83	1036.8	1023.5	1061.3	1126.7	1096.3	1165.8	1216.1	1229.1	1130.4	1245.6	1262.8	1346.4	1340.8	1344.2	1301.3	1343	1395.6	1539.4	1556.4	1609.3	1651.3	1614.4	1710.6	1531	1475.1	1492	1501.2	1495
0	0	0	102.27	214.18	254.12	369.37	483.59	522.53	543.97	440.07	601.87	517.45	615.41	529.4	679.62	703.67	790.45	827.99	909.01	968.78	961.38	1056	1132.4	1026.6	1178.3	1194.5	1366.4	1422.4	1434.2	1505.1	1562.2	1622.5	1626.4	1683	1716	1811.2	1729.6	1835.2	1807.5	1920.8	1926	2008.1	2051.4	1990.7	2099.6	2103.2	2104.4	2110.5	2074.4
0	0	0	23.072	17.699	29.258	57.82	89.742	141.55	160.25	227.01	302.05	379.22	492.71	589.78	701.25	828.02	918.24	1073.6	1153.4	1283.3	1433	1573.2	1690.7	1720.7	1859.7	1958.7	2056.5	2145.3	2220.1	2261.2	2405.6	2509.9	2506	2612.8	2627.9	2655.3	2776	2841.3	2876	2871.9	3033.6	2956.5	2939.7	3079.1	3096.2	3081.2	3192.5	3205.3	3225.6
0	0	0	6.9751	0	1.7381	13.696	69.195	147.51	245.49	345.95	472.47	618.72	755.49	916.36	1087.3	1212	1341.9	1520.8	1633.3	1854.9	2014.5	2196.3	2367.1	2573.1	2584.4	2914.5	3188.5	3587.2	3766	3976.7	4218.1	4398.9	4688.6	4862.9	4955.5	5139.1	5409.6	5708.5	5729.7	5995	6072.4	6412.4	6401.3	6458.7	6493.1	6589.2	6814.8	6964.2	7063.4
0	0	0	0	0.89376	38.437	114.82	235.32	431.07	624.69	885.06	1139.1	1426.9	1773.4	2049.7	2290.2	2609.6	2883.3	3159.2	3410.5	3652.4	3893.9	4085.5	4392.2	4577.6	4653.1	4775.7	5030.5	5085.9	5138.7	5178	5289.5	5379.5	5481.9	5627.1	5556.8	5580.8	5693.5	5708.8	5744.4	5790.9	5892.2	5880.6	5867.7	5852.5	5916.2	5945.6	6013	6002.2	5960.2
0	0	0	25.03	17.194	24.585	45.441	63.894	108.11	166.89	206.9	294.41	372.55	504.5	749.3	920.75	1194.9	1392.9	1715.8	1974.9	2259.8	2557.7	2892.7	3242.3	3583.4	3881.8	4274.3	4582.3	4824.8	5260.7	5666	5884.7	6476.9	6910.2	7083.7	7525.9	7715.1	8153.2	8346.9	8796.3	8961.9	9267.2	9370.5	9540.9	9704	9984.1	9909.8	9949.9	10085	10065
0	5.2552	0	16.591	14.204	0	0	28.58	95.282	203.53	221.69	311.78	422.25	575.91	880.37	869.1	1061.4	1226.9	1416.4	1655.8	1770.7	1964.2	2149.6	2359.3	2474.9	2757.5	2932.8	3012.9	3159.3	3332.8	3458.3	3668.4	3878	3970.3	4193.9	4334.7	4621.7	4850.9	5056.7	5296.4	5556.4	5736.7	6012.3	6274	6434.6	6546.8	6881.3	7071.1	7263.7	7500.8
0	0	0	0	117.64	311.68	426.84	738.09	941.86	1214.6	1425.9	1779.7	1992	2188.8	2389	2599.4	2776.5	2958.3	3082	3215.4	3271.1	3432.2	3584.4	3769.2	3802.5	3678.9	3949.4	3949.4	3912.8	4049.2	3942.3	4091.2	4089.3	4139.7	4232.4	4260.6	4232.8	4249.6	4339.3	4293.1	4340.8	4385.4	4465.1	4473.1	4425.2	4351	4417.7	4428.7	4387.3	4489.4
12.512	16.176	2.4694	3.726	0	0	0	0	5.5644	56.467	94.429	190.92	314.16	436.86	593.93	708.56	926.69	1087.9	1235.9	1476.4	1688.6	1838.9	2048.8	2103.3	2234.2	2388.5	2475.3	2644.5	2688.7	2802.3	2897.9	3007.3	3080.6	3306.5	3248.8	3323.5	3360.1	3396.1	3494.1	3523.2	3632.8	3724.7	3764.2	3790.2	3920.2	3962.5	3926.4	4033.3	4160.4	4150
0	0	0.65501	0	0	4.6438	38.047	119.76	243.07	314.15	435.79	694.87	882.59	703.07	912.46	1276.3	1542.8	1831	2203.3	2606.8	2797.7	3112.5	3236.7	3415.9	3584.6	3680.1	3818.9	3887.9	4347.3	4415.4	4517.2	4746.6	4856.4	4998.6	5217	5170.6	5434.6	5644.9	5780.6	5825.2	5870.7	5836.9	5811.5	5874.4	5969	5945.8	5988.2	6064	5984	6030.6
0	3.791	0	0.035931	0	0	5.7452	6.9689	3.9038	12.555	10.13	18.162	38.564	60.654	103.46	154.62	205.32	238.8	304.3	382.79	435.87	495.37	569.5	658.42	710.86	788.86	811.66	944.97	1025.5	1136.3	1241.5	1314.2	1383	1525.3	1588.1	1785.6	1746.8	1834.2	1905.1	1985.7	2033.4	2075.6	2167.5	2208.8	2215.6	2308.5	2356.5	2353.3	2385.1	2410.1
0	18.631	0	0	29.442	0	0	5.9235	100.58	144.14	206.25	312.08	406.02	575.98	632.93	810.24	1078.2	1288.5	1461	1680.4	1804.5	1891.4	2044.9	2313.1	2586.3	2883.3	2721	3073.3	3012.1	3452.2	3610.7	3231.6	3695.5	3870	3991.2	4152.6	4059.9	4159.2	4287	4232.1	4454.5	4231.9	4438.4	4259.2	4298.8	4359.3	4352.7	4371.3	4368.3	4391.4
0	0	0	0	107.5	179.06	38.168	56.981	459.06	625.46	834.24	552.76	710.25	1388.5	1279.5	1824.5	1422.4	1523.2	1778.5	2665.1	3116.4	2343.5	2648.8	2511.1	2803.1	3743.3	3227.3	3153.6	3354.9	4302.9	4321.5	3696.7	3670.8	3757.7	3908.1	4953	3923.9	3964.3	4114.6	4195.8	4234.7	4254.6	4268	4289.4	4353.9	4402.3	4419.5	4463.2	4516.7	4501.8
0	0	0	131.22	145.58	205.43	250.07	336.72	495.06	511.76	672.5	809.81	918.51	1147.9	1353.8	1509.5	1606.9	1728	2111	2300.9	2679	3071.9	3451.9	3856.1	4262.7	4511.8	5158.3	5817.9	6371.6	6940.4	7320	7518.5	7918.8	8745.2	8946.7	9586.6	10243	10398	11108	11097	12012	12307	12337	13560	13948	14428	14249	15029	14845	14934
8.3426	18.874	1.123	0	0	0	0	0	14.357	48.096	86.38	152.27	227.97	341.52	620.44	666.84	821.06	968.2	1257.7	1461.7	1753.9	1909.8	2148	2395	2767.6	2948.8	3263.8	3330.8	3596.2	3829.3	4019.2	4440.2	4354.2	4518.5	4586.8	5072.1	5172	5165.3	5359.5	5579.8	5620.6	5765.6	5939.5	5986.7	6469	6397.6	6471.5	6526.1	6624.2	6640.5
0	0	11.067	19.901	18.694	3.4397	19.288	42.276	132.65	201.91	305.73	416.74	464.79	695.25	849.89	929.1	1088.1	1221.9	1369.4	1494	1630.8	1658.4	1817.2	2048.5	1984.5	2009.1	2060.7	2198.5	2299	2264.1	2275.9	2358.5	2442.6	2532.1	2587.3	2908.2	2906.5	2901.9	2928.1	2906.4	3244.1	2926.7	2957.4	2906.9	2758.5	2776	2622.3	2925.6	2915.7	2693.1
0	0.56039	0.18432	3.6814	0	4.1822	12.035	22.553	70.231	86.734	142.71	175.94	233.2	246.26	313.19	389.55	486.87	583.1	656.01	709.43	754.57	812.88	852.62	916.41	972.9	997.23	1040.4	1102	1122.5	1169.5	1225.9	1271.4	1330	1348.5	1414	1488.4	1525.9	1544.3	1688.4	1820.3	1813.4	1754.8	1719.9	1698	1729.3	1724.3	1724.6	1764.3	1774.5	1781.5
0	0	0	12.37	10.168	6.0034	5.0951	9.2464	31.441	33.243	35.813	72.079	97.727	128.84	174.67	258.04	313.18	374.67	495.89	534.36	669.27	682.06	805.71	880.36	976.79	1021.2	1129.9	1220.2	1233.6	1374.2	1410.1	1532.2	1576.6	1678.8	1728.7	1808.1	1846.8	1917.8	1968.1	2085	2118.1	2168.7	2218.9	2268.5	2248.8	2296.7	2359.2	2376.9	2358.9	2423.3
3.4485	6.7912	3.5947	0	0	0	2.7841	11.64	12.912	10.279	5.9926	24.561	78.869	167.69	289.24	382.53	538.35	715.39	881.7	1009.1	1171.1	1300	1473.7	1585.6	1642.6	1763.3	1889.9	1953.1	2055.8	2080.4	2141.9	2206	2286.5	2401.2	2405.8	2405.2	2421.6	2412.4	2420.2	2518.6	2487	2478.1	2504	2608.4	2478.5	2539.5	2544.1	2543	2496.8	2523.7
0	0	0	0	0	26.701	60.923	135.49	260.33	390.98	585.63	702.1	903.27	1148.7	1359.5	1648.9	1879.7	2208.6	2361.9	2630.5	2738.8	2941.8	3065.4	3243.8	3437.3	3593.8	3694.3	3966	4158.2	4424.9	4342.2	4498	4753.2	4892.6	4783.3	4914.9	4899.3	4995	4934.5	5157.3	5190.4	5367.8	5388.9	5379.7	5595.4	5578.9	5589.7	5642.1	5733.1	5649.2
0	0	0	7.2169	3.6901	5.7883	4.5348	32.595	80.293	141.68	254.5	355.74	486.26	660.53	873.41	1113.6	1354.7	1606.9	1871.6	2177	2409.2	2640.5	2989	3267.9	3495.7	3748.7	4091.7	4238.7	4527.1	4836.4	4994.6	5223.1	5180.6	5456.7	5803.6	5937.3	6077	5945.4	6043.5	6107.8	6185.3	6286.8	6290.3	6487.6	6414.1	6382.5	6465.5	6636.1	6506	6669.9
0	14.857	0	9.773	0	0	15.101	141.53	194.25	321.52	393.38	457.83	614.79	678.2	867.88	1044.2	1198.4	1523.7	1623.4	1906.7	2177.8	2454.4	2725	3130	3331.8	3589.5	3998.1	4239.5	4488.9	4616.8	4778.5	4882.7	4996	5296.5	5400.2	5523.6	5706.7	5989.1	6028.3	6094.5	6294.8	6709.8	6563.5	6817.9	6745.3	6842.3	7004.8	7118	7119.9	7094.4
0	7.5641	0	0	0	0	29.081	20.095	68.833	122.19	166.11	198.8	298.4	333.1	426.94	533.86	516.15	579.96	681.97	909.69	875.7	846.62	955.4	992.04	1261.9	1252.8	1208.4	1252.1	1307.9	1369.3	1421.6	1431.1	1459.2	1531.2	1573.4	1632.2	1640.9	1641	1653.4	1722.7	1739.1	1940.2	1777.4	1982.9	2029.8	2095.5	2149.5	2204.9	1933.8	1943.4
8.0915	7.0372	0	0	0	0	13.344	38.801	109.58	181.1	268.94	411.77	427.24	786.53	975.86	1215.8	1155.8	1316.9	1567.6	2144.1	2425.6	2174.4	2451.5	2637	3401.4	3683.3	3371.2	3558.6	3732.2	4615.2	4765.8	4949.3	4912.2	5267.4	5378.7	5586.2	5639.9	5873.4	5985.6	5509.8	6237.7	6365.8	6487.3	6164.8	6638.8	6689.9	6198	6169.2	6427.9	6973
12.055	26.769	0.48356	7.7773	0	0	0	0	0	0	0	13.389	65.762	106.23	170.26	201.87	269.72	330.86	408.6	383.43	447.05	635.23	732.08	923.48	999.54	991.44	1413.7	1613.7	1349	1502	1643.9	1848.8	2073.7	2257.1	2337	2407.7	2658	2927.7	3207.9	3492.5	3789.5	3864.9	3796.5	3880.3	3859.9	3946.3	3942.8	3990.5	4037	4037.5
0	0	70.002	0	0.37321	0	10.892	47.755	119.67	169.39	255.4	323.77	439.18	477.29	637.53	708.27	848.33	940.07	1011.6	1030.3	1166.5	1276.4	1317.9	1414	1469.5	1470.3	1608.8	1689.4	1772	1780.4	1781.5	1833.6	1893.5	1946.3	1978.7	1953.1	2003.5	1994.8	1999.4	2026.4	2043.4	2069.8	2096	2134	2196.5	2229	2262.3	2268.5	2301.5	2292.5
0	0	0	8.584	15.282	0	41.844	13.168	19.849	38.091	28.601	10.558	51.077	80.741	160.54	163.62	173.36	181.91	293.99	408.34	487.85	558.62	522.53	659.44	773.64	859.97	900.03	986.57	981.58	1192.3	1164	1201.4	1340.7	1260.3	1349.2	1305.5	1385.7	1371.6	1484.3	1560	1521.1	1651.5	1533.8	1590.8	1583.9	1597	1649.1	1607.2	1572.3	1666.4
0	0	0	40.804	27.513	26.568	30.16	65.894	24.3	52.062	59.841	71.357	97.75	116.89	196.84	215.32	256.77	340.69	435.67	506.9	587.96	645.73	680.41	794.42	820.34	875.41	1084.8	1115.8	1246.6	1309.1	1334	1443.3	1499.4	1618.1	1556.2	1591.4	1725.9	1716	1820.6	1851.6	1901.5	1917	2020.1	1950.2	1959.9	2077	2016.4	2014.9	2072.4	2116.8
0	0	0	5.3146	6.6433	0	65.215	146.52	290.47	381.64	581.13	836.93	1122.4	1542.8	1885	2115.5	2396.8	2711.5	2948.6	3180.7	3366.7	3589.8	3741.9	4010.5	4110.7	4294.8	4455	4569.1	4711.8	4899.3	4879.1	5001.7	5063.7	5221.5	5261.8	5375.6	5422.3	5485.5	5729.9	5827.3	5951.1	5996.3	5960.9	6316.9	6345.4	6284.8	6326.1	6414.1	6501.3	6496.3
0	0	0	7.6525	39.397	66.78	91.162	153.1	215.04	298.77	391.38	521.04	685.64	973.66	1216.5	1533.7	1814.9	2127	2473.3	2817.5	3162.2	3588.4	3898.1	4308.8	4648.3	5056.9	5511.6	5577.1	6276.9	6523.8	6678.9	6958.6	7393	7454.7	7940.8	8035	8369.9	8760.8	8860.2	8884.5	9388.2	9324.8	9481.6	9618.9	9805.4	9883.9	9917.7	10016	10020	9972.9
0	5.434	3.5281	3.7208	1.6254	0	5.4405	19.015	58.411	102.8	158.35	202.15	259.4	320.8	425.63	426.5	507.17	568.52	634.05	732.76	751.57	850.71	900.49	977.92	1006.8	1142.1	1080.2	1135.4	1133.9	1180.3	1174.8	1206.7	1261.5	1305	1353.1	1347	1392.1	1441.2	1474.2	1513.3	1518.1	1599.2	1597.3	1654	1669.1	1658.5	1644.8	1700.3	1718.8	1700.4
0	0	0.75035	1.6811	22.178	3.8831	26.475	55.313	92.952	128.94	191.99	258.72	346.08	445.12	590.07	690.44	851.82	967.53	1188.2	1399.8	1543.1	1632.1	1858.9	2048.3	2195.9	2350.8	2485.6	2635.8	2760.2	2844.9	2886.2	3011.9	3011.7	3173	3229.3	3432.7	3422.9	3537.9	3560.4	3675.1	3725.5	3745.1	3781.7	3758.3	3797.2	3847.4	3915	3942.1	3759.2	3769.2
0	0	1.0435	17.034	0	0	8.1448	16.536	58.017	118.79	110.25	150.25	228.47	360.88	612.74	691.62	766.78	950.73	1251.3	1791.3	1671.3	1759.6	1924.4	2206.4	2860.1	3060.1	2805.1	2979.5	3116.6	3759.6	3895.7	3641.5	3816	4183.7	4692.4	4766.2	4771.3	5058.1	5183.6	5462.6	5706.5	6004.9	6258.2	6456	6638.8	6743.8	6895.1	7038.6	7226.3	7306.9
0	0	0	0	0	65.006	99.983	79.757	259.1	399.93	567.95	524.29	848.28	959.71	1462.4	1750.1	1877.1	1960.9	2565.2	2939.8	3185.3	3400.6	3720.1	4016.8	4279.4	4524.2	4655.5	4787.9	5164	5197.8	5121.8	5093.8	5495.7	5314.2	5682.8	5523.9	5523.5	5833.4	5900.6	5810.1	6119.6	6173.8	6259.6	6217.4	6472.2	6453.3	6409.7	6406.3	6477.9	6375.2
0	0	21.319	10.71	12.029	7.7474	0	7.2284	0	0	0	7.8444	69.285	133.88	235.59	336.04	425.38	509.03	649.15	757.3	943.97	1063.3	1248.4	1305.3	1219.1	1235.8	1338.1	1357	1387.7	1399.3	1454.5	1517.9	1519.1	1580.2	1594.7	1706.5	1683	1721.3	1796.2	1830.2	1898.1	1879.1	1967.3	2012.1	2039	2062	2086.9	2113.4	2174.5	2185.3
0	0	0	49.232	0	30.276	52.514	105.59	216.93	435.65	495.33	529.54	768.8	1050.7	1309.2	1659.1	1962.2	2289.6	2755	3273	3609.5	4171.1	4627.5	5050.3	5595.5	6012.1	6879.1	7324.5	7945.3	8557.2	9287.9	9748.9	10184	10564	11137	11388	11715	12357	12573	12929	13368	13354	13263	13767	13708	14055	14526	14567	14390	14081
0	0	0	0	15.122	20.004	22.936	56.064	61.908	120.21	127.09	198.09	274.24	373.77	501.06	649.61	809.22	920.24	1135.5	1272.2	1502.1	1657.4	1808.5	1890.6	1982.7	2020.1	2153.3	2298.3	2373.8	2477.6	2632	2837.3	2934.8	3146.8	3259.3	3336.7	3389.9	3518.1	3709.7	3820.7	3939.9	4053.1	4133.8	4218.1	4257.2	4325.3	4320.5	4619.3	4595.8	4557.8
0	5.114	1.2462	0	0.72322	10.445	0	4.0788	5.5032	4.5018	14.712	22.132	28.58	43.577	61.04	70.241	72.373	108.96	149.99	196.79	262.8	366.67	429.28	539.12	661.7	628.31	788.65	882.05	964.75	1098.9	1245.2	1453.5	1652.3	1801.4	2035.6	2134.4	2294.9	2516.1	2713.1	2949.1	3192.6	3255.5	3626.6	3820.9	4019.6	4288.9	4403.1	4488.6	4852	4953.3
0	0	0	30.79	153.87	349.06	455.11	496.22	528.89	707.37	718.78	849.2	941.25	960.69	1107.8	1308.9	1467.3	1793.7	1949.7	2218.9	2417.4	2599.6	2823.3	2943.8	3222.7	3429.1	3861.1	3954	4162.6	4407.1	4744.7	4950.9	4982.7	5183	5424.1	5397.1	5680	6056.3	5985.9	6327.8	6452.2	6597.9	6908	6691.1	7040.2	6905.7	7070.4	6919.8	7253	7376.9
0	0	0	24.464	16.393	0	48.458	111.66	152.78	224.89	269.75	365.21	453.1	509.46	638.08	731.86	825.03	926.02	995.95	1071.7	1133.1	1234.1	1286	1288.9	1338.7	1254.7	1437.4	1426.6	1469.4	1474.5	1509.5	1658.8	1630.5	1695.9	1733.3	1762.4	1772.9	1764.7	1830.5	1863.6	1931.8	1910.5	1939.4	1951	1984.9	1963.5	1951.3	2002.4	1993.6	1988.7
0	0	0	151.94	0	0	129.13	73.524	66.146	53.754	36.479	42.201	67.872	85.999	143.04	242.62	268.98	296.82	477.44	509.6	688.47	698.06	747.66	844.23	935.53	988.72	1072.9	1109.4	1123.6	1132.3	1146.4	1240.8	1207.1	1370	1283.2	1298.6	1369.4	1288.2	1330.2	1405.5	1379	1441.1	1458.8	1491.8	1482.5	1470.5	1384.4	1521.5	1506.1	1542.4
0	13.307	0	21.598	19.88	0	0	0	4.4677	0	0	0	0	0	0	0	1.5749	8.7678	19.498	54.392	75.515	115.6	138.79	205.22	290.84	373.81	488.89	569.34	672.59	798.82	915.77	1068.2	1002.3	1189.2	1202.9	1272.5	1315.8	1231.9	1441.3	1499.5	1593.2	1740.9	1821.3	1875.4	1913.4	1903.9	1978.8	2016.2	2132.9	2083.9
0	0	0	6.1803	1.603	10.203	2.6919	15.247	29.78	53.088	41.052	52.291	81.27	84.483	121.88	157.09	189.28	219.63	279.6	336.38	429.61	496.22	562.83	606.16	643.16	713.87	800.1	881.96	954.84	979.39	1052.1	1107.4	1175.2	1207.7	1278	1330.6	1354.8	1441.3	1482.4	1511.2	1584.2	1286	1366.2	1401.6	1431.5	1514	1479.4	1505.7	1545.3	1565.7
0	5.707	13.833	0	11.554	0	17.156	41.528	98.226	124.78	185.72	247.19	285.71	424.2	529.49	632.05	686.46	758.61	867.41	923.48	1115.4	1119	1205.7	1266.3	1305.6	1317.6	1357.9	1356.4	1455.8	1378.8	1465.4	1524.2	1552.6	1665.5	1757.8	1751	1764.6	1812.5	1912.3	1975.6	2029.2	2024.1	2048.8	2184.8	2197.5	2168	2084.5	2146.3	2105.3	2162.9
4.2934	0	1.6006	56.354	0	0	37.378	35.531	48.429	0	0	0	0	0	0	0	0	0	0	17.764	52.641	124.58	210.94	279.9	408.87	577.5	430.89	796.42	658.83	948.81	762.39	1029.3	1215.3	1100.4	1019.2	964.61	938.82	895.59	982.63	1080.1	1452.2	1591.6	1605.6	1655.2	1761.7	1815.8	1793.3	1854.7	1820.1	1892.5
10.15	4.9872	0	2.634	0.57055	0	0	4.0695	14.976	54.41	101.88	177.62	273.65	401.73	555.33	690.65	837.29	1001.7	1197.4	1356.2	1500.9	1701.9	1839.6	2025.7	2240.2	2399.6	2589.1	2689.6	2800.9	2929.6	3101.7	3246.6	3458.3	3546.6	3530.4	3767.2	3893.2	3922.7	4001.8	4086.3	4167.7	4294.7	4283.4	4368.7	4379.7	4482	4520.2	4570	4639.2	4676.6
0	6.0118	1.3619	9.3108	0	0	4.6997	43.794	124.86	185.81	227.32	285.03	346.44	440.04	522.27	565.45	775	800.77	983.1	1093.8	1165	1272.6	1371.1	1417.4	1510.8	1604.8	1637.9	1740.1	1762.2	1750.8	1817.3	1884.2	1989.8	2019.3	2073.7	2068.7	2082.1	2075.7	2135.1	2198.6	2147.3	2168.8	2214.1	2218.9	2227.1	2205.3	2281.6	2322	2342.3	2330.1
6.1203	8.145	0	10.128	0	0	8.3726	73.382	248.38	424.55	612.07	903.9	1259.2	1467.8	2012.9	2306	2803.4	3299.4	3882.7	4303.5	4736.2	5148.4	5614.1	5738	6056.5	6369.7	6656.7	6690	7323.3	7430.8	7666.3	7989	8323.9	7970.7	8619.1	8216.9	8791.4	9233.4	8768.4	8863.8	9714.6	9797.1	9783.2	10009	10212	10197	10519	10402	10477	10620
0	0	0	0	27.81	0	20.883	120.98	229.26	400.22	660.33	910.72	1136.8	1408.5	1570.3	1896.6	2261.1	2391.6	2766.3	2835.7	3021.4	3396.6	3342.4	3486.3	3442.1	3669.8	3746.2	3752.7	3660.3	4289.2	4134.3	4096.8	4174.1	4239.4	4317.9	4258.5	4271.6	4426.2	4538	4529.2	4716	4858	4983.8	5190.7	5173.8	5469.2	5702.4	5693.6	5751.3	5828.6
0	0	0	3.7706	9.2113	0.26625	0	0	4.6481	0	0	3.7845	11.981	42.939	70.744	126.51	196.18	297.03	414.78	556.72	669.89	810.92	932.49	1135.7	1292.9	1451.2	1563.7	1650.1	1808.1	2023.7	2124.8	2243.6	2428.6	2656.1	2703.7	2773.1	2960.5	3146.2	3388.3	3674.6	3862.5	4064.9	4425.8	4613	4930.2	5210.8	5238.5	5537.4	5761.2	5875.1
0	0	0	0	1.647	2.6651	27.371	74.12	157.02	270.29	373.5	556.94	724.94	819.49	991.67	1146.9	1333.9	1468	1635.2	2070.4	2188.7	2042.8	2117.6	2526.3	2364.2	2506	2571.3	2676	2798.5	2853.4	2820.1	3101.8	2978.7	3144.4	3220.7	3240.3	3351.4	3359	3459.6	3265.6	3343.9	3345.9	3154.1	3459.6	3512.7	3481.5	3537.9	3591.4	3470.3	3566.2
0.4893	1.305	0	0	0	6.5146	12.217	48.992	112.59	183.06	280.98	380.24	513.4	605.98	775.65	995.23	1154.2	1417.8	1602.1	1827.5	1981.2	2162.6	2394.7	2516.2	2801.4	2981.9	3055.1	3306.1	3545.6	3792.5	3848.4	4010.2	4404.7	4373.8	4523.8	4602.7	4647.5	4768.7	4847.5	5115.1	5141.8	5240.5	5381.2	5366.4	5670.3	5577.1	5592.3	5694.4	5594.2	5730
0	0	8.8624	18.209	16.285	0	0	0	0	0	0	0	0	16.336	77.014	200.6	297.39	445.53	588.65	773.56	960.52	1080.4	1293.1	1524	1767	1943.3	2257.2	2334.1	2476.2	2665.9	3023.2	3253.8	3568.3	3678.7	3999.5	4139.3	4436.8	4567.7	4556.8	4730.5	4896.2	5020	5060.9	5383.4	5679.6	5860.1	5904.4	5853.4	5933	6014.1
0	0.90884	0	0	2.9695	0	30.611	41.747	54.618	135.47	167.65	205.06	267.28	328.61	357.06	438.26	539.52	666.72	683.75	787.38	788.72	970.26	928.34	825.78	849.67	821.73	890.82	921.04	957.78	961.33	1004.7	1039	963.91	1064.4	1058.2	1046.3	1117	1137.1	1268.9	1341.6	1371.7	1411.2	1491.3	1494.4	1500.6	1537.3	1675.8	1718.4	1806.8	1770.8
0	0	0	0	0	3.5948	25.343	54.718	142.71	236.9	335.79	430.82	591.76	746.25	871.03	1091.8	1228.7	1408.4	1593.8	1737.6	1881.5	1962.4	2081.3	2282.4	2420	2509	2632.3	2717.7	2832.2	2886.9	2890.9	3019.5	3127.7	3153.4	3302	3393.1	3447.8	3642.2	3722.1	3844.9	3992.6	4062.8	4206.7	4423	4518.1	4591.7	4682.8	4705.1	4835.2	4887.7
0	0	16.086	0	92.085	103.33	140.01	212.39	367.95	478.82	253.72	350.41	446.36	1085.6	1186.8	931.68	988.57	1108.4	1263.8	1436.3	2040.7	1560.4	1555.4	1736.2	1831.1	1980.6	1968.6	2126.6	2137.7	2303.9	2299.3	2403.3	2421.7	2467.4	2475.7	2674.3	2578.5	2556.1	2743.4	2745.4	2723	2747.8	2790.6	2797.6	2796.5	2876.8	2851.8	2901.5	2951.9	2961.7
0	0	0	0	0	0	44.928	116.71	265.3	420.93	626.11	819.01	1051.2	1281.4	1891.6	1794.9	2042.7	2299	2629.9	2815.9	3054.2	3273.4	3547.4	3726.9	3986	4060.5	4266.4	4620.3	4693.7	4823.8	5098.3	5171.9	5376.3	5505.3	5717.1	5731.1	5899.9	6048.1	6104.6	6295.7	6325.4	6369.9	6464.4	6655.3	6650.4	6748.2	6695.6	6745.7	6720.3	6869.2
0	0	0	0	8.2358	40.37	20.701	25.4	64.629	105.79	172.12	285.27	453.39	590.41	800.16	1058.6	1338.6	1764.4	2054.8	2501.7	2781.5	3103.8	3606.1	3881.5	4286.8	4639.9	5009.2	5201.4	5513.4	5862.3	6150.3	6109.2	6333.9	6863.8	6751.5	6905.3	7031.3	7227.8	7376.2	7359.6	7495.6	7681.2	7760.8	7761.7	7819.1	7901.8	7803.1	7939.9	8033.2	8011.1
0	7.9173	8.1392	2.6577	6.7281	0	0	61.261	112.98	186.66	275.02	381.56	575.75	725.39	905.18	1068.3	1281.6	1471.3	1730.8	1656.8	2153.7	2420.8	2491.6	2706.4	2947.7	3137.4	3232.5	3527.2	3712.9	3608	4006.9	4195.7	4214.9	4392.8	4331.4	4435.8	4497.9	4396.6	4276.1	4213.5	4562.3	4437.9	4424.1	4340.6	4381	4445.5	4341.5	4394.6	4429	4413.7
24.256	15.57	3.9664	5.707	0	0	0	22.222	58.784	109.01	180.92	291.95	359.65	454.2	571.91	694.51	802.76	935.57	994.87	1080.7	1165.7	1257.1	1326.6	1327.9	1328.4	1332.2	1395.1	1471.6	1474.3	1507.9	1544.8	1634.2	1595.5	1733.6	1665	1694.8	1802.9	1830	1860.6	1982.2	2010.7	2093.5	2118.4	2147.5	2222.4	2302.9	2310	2374.2	2390.1	2451.1
0	0	0	0	8.4521	16.519	16.743	58.872	110.87	181.42	263.81	362.73	507.54	627.59	807.04	987.87	1148	1405.7	1536.6	1761	1944.1	2116.5	2269.7	2442.7	2596.4	2830.3	3008.9	3139	3250.3	3279.1	3353.1	3460.3	3546	3552.7	3554.6	3575	3640.4	3734.1	3915.4	3881.3	3961.9	3983.5	4136	4149	4363.3	4362.5	4360.5	4342.7	4562.2	4529.4
0	0	0	0	37.462	30.448	5.7491	9.8935	23.115	62.33	101.35	98.45	146.68	160.7	208.02	258.83	325.19	403.42	405.84	473.18	576.36	632.35	713.07	746.17	863.97	925.16	990.77	1093.1	1111.5	1221.1	1267.1	1352	1312.3	1404.5	1429.3	1516.6	1582.1	1686.4	1748.4	1946.2	1991.9	2193.8	2287.7	2253.7	2722.3	2779.4	2873.6	2908.6	3014.9	3022.7
0	0	14.417	7.9704	12.988	0	5.9391	74.211	177.88	288.18	405.07	556.29	711.42	880.49	1018.5	1250.7	1419.4	1530.8	1660.4	1777.1	2011	2125.1	2251.1	2399.1	2534.4	2694	2790.4	2781.8	2970.2	3086.5	3111.2	3239.7	3277	3509.8	3568.8	3627.5	3750.1	3845.4	4088.1	4268.3	4385.4	4507.1	4766.3	4717.8	4667	4595.1	4437.1	4611	4498.3	4570.2
0	0	0	0	38.91	73.319	91.049	83.163	87.37	82.182	151.21	215.23	261.24	418.2	508.56	668.97	876.45	1045.8	1190.5	1343.1	1523.5	1677.1	1861.2	1981.1	2303.6	2504	2533.4	2849.5	3036.5	3327.9	3423	3778.5	3895.1	4129.2	4555	4736.8	5039.4	4998.3	5300.5	5583	5470.8	5220.5	5799.6	5555.5	6036.7	5678.1	5651.2	5610.1	5710	6237.3
0	2.5002	0	0	0	0	12.316	38.3	96.575	155.03	263.68	342.03	430.36	520.19	660.43	745.3	870.55	976.01	981.56	1202.4	1306.8	1398.9	1657.1	1729.4	1889.2	2027.9	2174.6	2283.8	2372	2613.7	2940.5	3205.2	3416.3	3584.1	3889.3	4060.8	4363.1	4181.9	4404.7	4632.6	4782.3	5068.4	5682.9	5935.6	6041.2	6213.3	6438.9	6574.8	6574	6720.3
0	0	0	7.9056	2.7807	2.5752	10.422	8.9829	23.867	23.574	37.419	55.349	107.96	153.68	224.52	330.37	424.67	511.95	594.32	697.31	786.11	876.05	983.6	1070.6	1113.2	1214.5	1307.2	1372.1	1471.6	1573.7	1631.4	1688.2	1756.1	1842.1	1906.6	2014.6	2091	2129.5	2416.1	2494.6	2663.6	2607.5	2664.3	2735.8	2737.5	2814.3	2818.8	2826.1	2872.8	2915.9
0	13.395	0.22773	12.21	0	0	0	10.562	35.124	70.201	117.7	159.35	221.59	323.09	395.8	497.77	616.22	713.33	892.68	972.7	1113.6	1201	1216.9	1388.3	1522	1590.7	1619.5	1764.5	1866.8	1821.5	1951.7	1881.5	2039.3	2055.6	2126.9	2055.4	2058.4	2140.5	2103.2	2094.8	2119.7	2113.5	2155.7	2136.7	2153.5	2170.5	2139.4	2122.3	2122	2096.4
0	6.5493	1.243	14.615	11.641	0	0	4.7533	0	0	0	0	0	9.1458	37.655	64.982	115.6	178.54	269.28	318.37	480.32	580.79	661.11	776.44	831.14	944.15	1034.3	1161.9	1240.1	1314.1	1504.6	1552	1665.6	1817.4	1820.1	1880.4	1921.8	2036.8	2424	2471.9	2627.7	2713	2657.9	2312.1	2255.1	2286.6	2295.7	2407.5	2455.4	2448.6
0	0	0	0	92.653	158.99	277.91	365.84	508.79	606.25	750.41	871.65	1002.7	1111.6	1292.6	1319.3	1430.5	1537.7	1629.3	1726.8	1861.6	1966.1	2033.2	2152.9	2287	2293.9	2416.9	2405	2482	2571.3	2666.7	2768.8	2827.4	2986.9	3083.5	3094.1	3202.4	3293.3	3350.2	3367.2	3468.9	3654.6	3594.1	3565.7	3579.2	3597.5	3577.8	3697.1	3559.5	3613.6
0	0.96094	0	0	5.2687	8.1367	6.7498	39.983	63.46	129.4	176.92	249.4	331.11	390.12	489.22	587.64	704.69	828.77	952.15	1216.1	1351	1567.9	1769.1	1945	2326.9	2477.8	2700.2	2928.9	3137.4	3379.4	3541.3	3822.8	3924.7	4125.7	4315.2	4317.9	4524	4674.9	4820.4	5087.9	5189.3	5315.7	5500.1	5538.7	5612.4	5662	6017.8	6173.5	6334.7	6334
1.977	22.63	10.905	5.2851	0	0	0	0	34.909	58.112	112.24	197.36	257.1	461.85	631.75	829.95	1014.9	1253.6	1763.6	1923.6	2445.5	2566	2765.1	3220.3	3554.2	3686.9	4390.6	4281.4	4576.2	4658.2	5019.3	5390.8	5437.8	5817.4	5739.5	6438.1	6718.4	6464	6883.5	6735	7073.2	7145.6	7320.2	7172.7	7604.5	7505.8	7752.9	7658.7	7841.1	7961.1
0	7.8206	0	10.378	1.0557	3.3299	0	15.928	78.268	126.35	219.73	306.31	436.15	560.03	716.03	885.55	1024.1	1178.6	1371.4	1624.6	1766	2026.3	2250.4	2417.3	2680.6	2935.9	3023.9	3134.3	3204.1	3218.7	3623.4	3563.7	3589.8	3640.4	3970.3	4113.7	4010.9	4077	4116.2	4149.9	4212.7	4369.3	4393	4463.7	4464.4	4578.9	4607.1	4609	4636.9	4656
0	0	0	19.33	10.526	40.501	42.768	124.66	262.38	436.24	658.78	868.23	1177.6	1492.6	1832.7	2217.9	2559.4	2871.6	3191.6	3475.9	3677.6	4095	4320.2	4582	4843.9	4924.6	5283.7	5321.3	5398.9	5562.7	5763.9	6054.4	6216.1	6304.5	6480.2	6587.4	6789	6840.3	7091.9	7153.6	7114.7	7358.9	7267.1	7433.8	7460.1	7510.2	7678.4	7771.4	7820.2	7883.5
0	0	0	0	0	56.168	94.213	163.93	281.69	418.4	603.85	761.13	972.08	1232.7	1515.3	1787.2	2018.1	2397.3	2639.8	2967.6	3176.3	3315.5	3670.4	3881.4	4004.9	4388.5	4300.1	4532.4	4752.1	4881.3	4993.8	5442.6	5518.3	5506.7	5751.1	5620.5	5802	5982.7	5986.7	6201.3	6247.9	6373.9	6569.3	6674.5	6855.7	6930	7138.2	7068.5	7201.7	7165.3
0	0	0	0	0	29.04	46.575	92.34	189.74	328.77	510.3	657.61	854.47	1059.9	1295.5	1431	1485.9	1859.8	1995.3	2132.6	2266.5	2428.1	2590.5	2751.4	2933.4	3014.9	3144.3	3372.3	3428.2	3589.3	3748.3	4179.2	4464.6	4333.6	4611.7	4669.7	4799.4	4844.7	4909.6	5316.3	5366.5	5401.6	5356.8	5317.2	5630.9	5612.4	5837.1	5773.3	6040	6099.1
0	0	0	26.75	4.1887	0	0	47.315	100.69	206.43	314.76	452.59	633.13	834.21	1015.8	1288.1	1520.4	1740.4	1974.2	2130.7	2441.4	2692.4	2860.9	2979.4	3133.5	3256.7	3606.9	3752.3	3961.1	4255.2	4122	4250.6	4464.5	4752.7	4861.6	4896.3	5149.4	5256.3	5410.1	5636.3	5793	5711	6002.9	6127.8	6142.7	6250.3	6074.1	6247.4	6273.6	6277.4
0	0	0.96282	0	0	0	21.967	50.912	86.624	142.56	185.5	251.75	348.17	422.66	560.22	676.68	786.55	903.26	1021.7	1138.6	1269.7	1334.4	1423	1486.1	1546.6	1655.7	1715.3	1804.5	1854.6	1885.2	1909.7	1923.3	1947.1	1984.8	2036.2	2019.4	2051.9	2035	2041.8	2056.6	2095.9	2085.2	2087.7	2077	2079.2	2110	2081.3	2081.7	2052.3	2042.9
[truncated: 78 more columns]
