# Supplementary material for: Limits on information transduction through amplitude and frequency regulation of transcription factor activity
Source: eLife. 2015 May 18;4:e06559. doi: 10.7554/eLife.06559 (PMC4468373; doi:10.7554/eLife.06559)
Supplement: Supplementary file 1. — Raw single-cell time-trace data for HXK1 (15259 cells), SIP18 (21242 cells), pSIP18 mut A (18203 cells), pSIP18 mut B (17655 cells), 1× reporter diploid (21236 cells), and 2× reporter diploid (19222 cells). The data are also available from Dryad Digital Repository (Hansen and O'Shea, 2015). DOI: http://dx.doi.org/10.7554/eLife.06559.014 [file elife06559s001.zip › source_data/HXK1_FM8_625minINT_690nM.txt]

0	0.24847	0	19.809	10.11	21.217	21.99	0	28.255	12.18	70.865	102.23	150.4	245.54	277.11	390.49	541.1	673.71	817.71	1055	1185.8	1455.8	1709.2	1956.9	2235	2526.7	2688.5	2944.4	3187.5	3382.2	3543.3	3724.4	3816	4065.3	4197.9	4465.9	4648.3	4755.4	4883.5	5051.8	5144.8	5289.2	5211.6	5176.4	5193.7	5353.9	5395.8	5290.2	5403.7	5536.4
0	1.955	0	1.9602	0	14.231	9.3456	29.208	37.819	76.636	116.68	167.71	231.34	283.54	373.42	479.18	595.52	690.48	796.22	941.2	1061	1181.8	1274.9	1480.5	1559.7	1739.4	1849.8	1964	2129.6	2124.4	2330.3	2398.7	2407.4	2567.6	2652.1	2748.1	2806.2	2942.6	2997.3	3104.3	3156.5	3180.5	3207	3411.1	3552.2	3548.1	3516.2	3480.7	3652.3	3704.1
0	0	9.0611	30.88	24.1	0	6.9144	11.168	91.87	53.322	140.89	182.32	231.22	290.44	326.6	385.2	450.81	516.76	553.41	583.49	683.97	841.54	980.58	1096.9	1260.2	514.31	559.21	641.82	708.87	809.13	892	1060.7	1175	1319.3	1422.7	1561.1	1680.4	1770.6	1760.6	1865.3	1945.5	2055.4	2066.6	2142.6	2124.8	2203.7	2192.7	2251.7	2279.6	2305.2
0	0	0	20.755	0	0.62789	37.871	81.244	252.27	351.5	551.45	779.53	1049.5	1347.6	1688.4	1957.4	2297.4	2625.3	2998.4	3235.8	3642.2	3902.5	4317.9	4659.3	4897.4	5215.8	5319.4	5706	5980.1	5979.4	6403.1	6432.5	6641.1	6946.6	7188.3	7154.8	7121.1	7233.5	7590.6	7764.7	7906.9	8094.2	8010.3	8636.1	8559.6	8320.1	8377.6	8460.5	8526.9	8588.8
0	0	0	0	82.42	101.8	149.4	304.46	384.94	329.5	421.99	539.92	641.66	854.5	1000.1	1234.2	1451.1	1670.6	2006.8	2320.7	2624.2	2817.8	3167.5	3480.2	3865.2	4218.7	4424	4568.5	4950.4	5150	5258.2	5473	5537.5	5891.4	6020.4	6331.1	6291.1	6560.4	6469.5	6711.6	6718.8	6843.2	7056.4	7173.4	7304.9	7195.2	7044	6462.9	6028.8	6043
0	0	0	16.229	4.3499	31.087	31.397	53.828	21.119	36.944	19.091	36.764	48.557	50.701	59.789	69.121	98.564	92.715	86.854	115.44	127.78	183.13	215.06	278.3	343.16	379.04	418.87	424.65	470.04	574.9	582.63	639.5	643.52	699.56	695.25	734.94	803.87	805.98	853.12	874.83	881.38	909.14	889.28	973.9	923.1	1024.6	1033.9	1045.1	1062.2	1080.5
0	6.9753	0	0	0	0.84216	16.358	40.423	64.101	82.402	136.87	212.55	282.13	409.99	529.29	665.89	859.74	1013.1	1183.9	1350	1530.8	1755.1	1943.9	2176.1	2308.1	2585.5	2739.2	2890.2	3063.9	3235.2	3335.5	3534.4	3653	3927	4052.2	4079.5	4270.1	4340	4494.7	4613.6	4759.8	4845.5	4833.6	4986.7	4906.1	5016.5	5026.4	5048.1	5069.4	5115.4
0	0	0	4.8025	8.4964	17.544	49.353	113.57	172.78	261.86	368.91	494.64	599.45	724.43	896.92	1034.3	1158.1	1269.9	1356.2	1428.6	1553.8	1653.5	1681.6	2160.4	2370.1	2036.9	2335.3	2075	2184.8	2264.1	2260.6	2255.1	2326.3	2351	2391.3	2374	2435.5	2384.6	2464.6	2486.3	2462.6	2489.8	2467	2536	2453.8	2484.4	2451.6	2478.1	2440.7	2441.7
11.207	14.539	0.75457	0	0	0	0	4.8859	8.5758	22.287	45.949	118.31	196.7	315.89	431.08	559.98	722.84	903.47	1142.7	1325.3	1499.5	1743.5	1875	2182	2372.1	2532.7	2763.9	2871.4	3104.7	3267	3472.5	3581.2	3689.8	4136.3	4403.7	4616.5	4896.6	4964.4	5202.4	5630.7	5981.5	6051.7	6245	6288.3	6166.8	6479.8	6516.9	6968.2	6802.8	7238.5
0	0	0	21.308	18.707	11.431	0	0	0	0	9.9922	72.887	106.46	208.23	310.1	454.73	578.42	730.44	855.19	1043.3	1260.4	1416.9	1575.7	1729.9	1809.2	1921	2033.6	2241.6	2237.7	2419.6	2467.8	2560.3	2545.1	2599	2695.2	2866.1	2911.1	3033.2	3173.8	3212.9	3225.2	3288	3399.3	3486.2	3669.3	3714.2	3726.5	3732.7	3788.6	3847.1
0	3.5898	2.8246	0	6.3424	0	10.159	40.685	116.34	198.67	309.51	447.97	570.96	750.85	895.88	1092.4	1336.7	1505.2	1681.3	1888.1	2100.3	2273.9	2477.6	2609.3	2815.6	2895.4	2806.7	3129	3104.9	3328.4	3543.3	3575.3	3563.4	3661	3750.9	3881.5	3915.2	4097.5	4032.1	4127.1	4331.3	4453	4476.2	4429.3	4616.6	4632.5	4704	4635.9	4739.9	4773.5
0	7.2088	0	7.7208	7.6385	0	0	1.8426	34.858	74.117	119.67	209.11	321.3	642.15	589.09	696.56	843.38	1436	1172.4	1297.2	1477.8	2261.4	2370.4	1895.8	1963.9	2122	3011.4	3085.8	2430.6	2569.5	3488.9	3559.6	3923.1	2935.8	3046.9	4056.6	4037.7	4121.8	3357.1	3334.9	3477.5	3432.3	3506.3	3496.6	3529.1	3609.4	3589.9	3540.3	3512.6	3556
0	0	0	7.1884	2.5871	0	2.2945	0	0	0	0	6.2694	8.5794	38.762	64.539	87.174	142.59	176.49	242.21	290.95	379.07	419.82	491.07	546.14	650.96	733.39	777.97	822.33	885.27	920.07	987.79	1007.4	1096.2	1117.1	1185.8	1233.6	1296.4	1320.2	1353.9	1393.7	1401.7	1424.5	1415.8	1410	1439.3	1399.7	1405.6	1374.1	1410.1	1468.7
0	0	0	18.434	0	20.315	109.88	235	466.66	621.95	880.6	1167.2	1540.4	1944.5	2212.2	2691.4	2958.3	3304.7	3742.7	3749.7	4117.3	4264.9	4566.6	4776.4	4984.6	5008.6	5393.9	5171.3	5226.6	5466.9	5549.4	5679.1	5882.3	5941.7	6256.1	6175.4	6100.7	6320.6	6524.7	6583	6760.3	6853.7	6740.5	6692.9	6634.6	6677.3	6721.3	6650	6799.7	6693
0	0	2.9249	30.409	6.8064	11.141	9.7703	0	29.309	26.23	70.455	130.48	210.43	310.5	442.86	541.69	755.59	925.31	1067.7	1273.1	1468.7	1627.2	1757.9	2012.9	2179.5	2305.5	2515.7	2711.8	2953.4	3055.8	3292.1	3228.6	3385.7	3451.4	3569.2	3643.6	3723.7	3816.7	4028	4193	4256.9	4454.3	4461.6	4436.8	4420.5	4495.8	4555.6	4601.1	4622.5	4602.6
0	6.9024	0	0	0	6.0096	4.3924	9.8767	24.195	43.974	86.933	113.24	176.34	235.18	297.94	357.51	448.62	497.7	542.17	591.09	655.31	717.3	746.45	801.9	848.46	918.83	951.45	946.27	990.28	984.85	1002.9	1027.4	1069.7	1084.3	1140.4	1127.6	1189.4	1216.3	1234.1	1270.6	1259.2	1249.4	1247.9	1254.6	1202.1	1227.8	1251.5	1257.5	1289.8	1308.3
0	1.7162	0	0.13259	0	7.6399	2.8691	6.5276	19.673	44.981	91.956	159.19	258.77	395.04	523.49	704.19	916.52	1131.3	1333.6	1617.9	1821.8	2097.4	2335.9	2575.6	2792	2978	3176.6	3362	3617.2	3748.9	3925.2	4130.4	4160.1	4374.4	4484.2	4502.1	4584.1	4740.9	4753.1	4984	5002.7	4982.6	5018.3	5128.3	5209.3	5110.6	5334.1	5487.5	5519.2	5442.8
0	3.2045	8.4626	0	0	1.9607	14.8	34.44	89.513	144.63	224.87	371.4	478.29	652.97	770.23	932.67	1147	1261.1	1463.2	1554.6	1786.4	1865.5	2049.3	2138.4	2205.1	2336.8	2373.1	2450.1	2484.8	2589.9	2690.9	2678.4	2791.3	2763.3	2842.3	2808.2	2897.4	2940	2926	2985.5	2973.6	3010.8	2975.1	2941.9	2961.6	2940.4	2989.2	2926.6	2923.1	2892.7
0	4.9302	0	6.2257	0.060023	10.633	8.1509	1.1154	11.787	0	0	0	0	0	20.553	27.378	60.957	124.03	190.12	276.73	363.89	508.5	628.14	664.4	769.49	923.7	1066.2	1203.1	1295.1	1372.5	1575.3	1674	1851.5	1921.3	2012.7	2116.3	2204.8	2301.3	2442.1	2414.8	2563.3	2608.1	2688.7	3109.7	3081.1	2830.6	2803	2861.4	2955.7	2956.7
0	0	1.9989	19.698	20.876	41.201	26.125	92.991	127.02	182.94	263.05	338.56	453.18	569.58	711.01	796.53	908.08	1110.7	1344.9	1430.8	1697.8	1875	2075.8	2264.9	2416.1	2715	2859.9	2987	3203.5	3408.7	3586.1	3743.3	3935.5	3932.1	4062.3	4158.1	4268.1	4291.4	4411.5	4585.1	4676.5	4821.5	4825.1	5060.1	5158.5	5279.5	5335.5	5378.4	5552.3	5618.5
1.3173	6.9733	8.1398	0.50674	0	0	0	14.368	32.27	55.566	120.78	156.48	247.26	288.72	384.52	509.21	639.55	848.72	999.12	1178.5	1390.5	1587.8	1771.9	2005.2	2322.5	2539.9	2791.5	3165.1	3558.1	3914	4080.2	4547.3	4961.8	5348.2	5503.9	5971.5	5966.3	6432.1	6674.4	6893.2	7274.3	7103.9	7253	7456.6	7496.3	7425.4	7512	7488.2	7700.3	7803.9
22.781	4.0836	0	0	0	3.6207	10.738	23.509	51.235	106	147.25	255.29	343.59	419.55	506.14	543.29	675.15	800	934.3	1002.2	1109.1	1233.7	1337.3	1494.3	1588.4	1682.9	1642.4	1653.5	1701.9	1768.8	1774.7	1909.8	1880.5	2235.8	2261.3	2175.1	2282.1	2395.9	2516.6	2564.4	2663.5	2675.4	2736.7	2864.2	2796.1	2941.9	2450.2	2589.4	2573.1	2713.4
0	2.6446	1.862	16.097	0	0	22.438	55.991	116.75	186.67	289.42	450.79	660.19	843.47	1051.7	1292.2	1520.9	1805.7	1935.6	2167.4	2436.3	2534.4	2719.9	2923.1	2963.4	3112.5	3293.7	3220.1	3288.6	3395.3	3394.5	3411.3	3488.6	3571.8	3628.7	3557.6	3562.5	3618.2	3627.3	3654.9	3643.7	3709.8	3753.2	3697.6	3644.7	3679.9	3680.9	3679.5	3678.7	3673.6
0	0	0	0	0.39614	22.138	86.853	123.48	221.67	350.62	570.4	729.55	961.43	1191	1387.8	1672.4	1865.3	2148	2388.9	2576.5	2838	3026.8	3211.8	3374.8	3616.8	3814.4	3814.4	3993.4	4279.3	4498.6	4738.4	4889.3	5160.4	5366.9	5539.4	5563.7	5913.7	6011.8	6217.1	6307.5	6437.9	6659.1	6682.5	6852.4	6933.6	7102.5	7119.8	7250.8	7351.3	7469.1
0	0	0	16.962	5.1342	28.345	16.669	45.81	50.414	53.744	60.694	147.82	165.9	230.05	338.29	294.27	361.72	628.66	540.74	613.63	796.19	918.52	1336.8	1133.6	1345.7	1412.5	1486.9	1612.3	1747.2	1952.8	2077.3	2319.8	2573.4	3181.9	2641.8	3161.6	3302	2792.6	3517	3687	3881.9	3075.9	4009.6	4119	4182.4	4339.9	4278.5	4087.2	4362.8	4342.1
0	15.42	0.90238	0	0	1.9012	0	3.9142	16.156	17.542	62.481	81.749	144.82	183.5	232.25	296.92	345.48	457.85	507.8	566.31	623.36	725.91	785.2	900.33	928.37	1037.8	1039.3	1086.4	1158	1252.1	1323.7	1353	1415.2	1527	1660.8	1589.8	1710.5	1605	1820.7	1588.9	1785.8	1878.4	1877.7	1907.2	1925.4	1965	1963.4	1981.7	1963.3	1966.5
12.854	22.424	9.3506	0	0	0	6.9206	91.246	211.77	376.7	559.35	811.63	1079.2	1381	1874.7	2146.5	2526.9	2820.7	3097.1	3409.5	3839.7	4155.6	4353.3	4634.3	4834.9	5112.9	5236.2	5203	5388	5438.2	5484.2	5703.2	5619.9	5745.1	5747.1	6006	5906.1	6029.7	6379.4	6480.2	6628.1	6616.8	6738.6	6891.1	7216.2	7269.6	7277.9	7374.8	7328.8	7656
0	0.35063	3.6564	10.374	6.9249	0.17071	0	0	0.46002	19.059	32.034	81.631	134.93	168.7	236.85	294.73	356.85	431.36	494.56	552.06	625.19	730.25	786.14	855.83	843.17	933.23	1059.1	1265.6	1207.1	1217.8	1370.8	1307.8	1481	1462.5	1508.4	1550.8	1524.4	1690.1	1665.5	1658.4	1718	1711.7	1806.8	1857	1903.9	1911.9	1979.7	1906.8	1935.8	2005.2
0	0.75319	0	0	4.2501	6.7619	4.3928	17.924	32.767	48.345	81.351	113.58	158.28	215.6	277.35	365.8	458.99	541.84	638.33	736.08	806.31	863.85	967.78	996.48	1081.5	1208.4	1277.4	1329	1396.4	1447.8	1487.4	1616.5	2133.8	1878.4	2025	2086.1	2186.2	2230.4	2214.6	2027.2	2097.2	2102.3	2173	2232.4	2231.2	2295.9	2300.9	2378.1	2384.4	2431.2
0	7.8245	0	6.3739	0	0	19.598	40.27	54.02	141.02	255.98	408.76	547.17	920.85	914.76	1097.8	1359.4	1670.1	2202.2	1952.5	2195.1	2933.1	2246	2748.2	2893.4	3083.3	3276.9	3406.2	3404.5	3650.4	3625.5	3767.9	3867.7	3925.2	4186.2	4045.6	4211.7	4302.1	4331.5	4383.2	4427.8	4456.9	4440.1	4493.3	4547.5	4586.8	4581.8	4484	4563.4	4578.1
0	0	0	0	17.118	18.96	44.066	33	45.131	85.48	122.01	170.38	214.2	260.33	371.49	489.74	500.04	600.72	607.79	739.49	833.46	959.4	1076	1170.7	1252.6	1401.6	1469.5	1631.1	1683.4	1758.6	1895.3	1915.3	1914.3	2085.1	2198.8	2168.8	2230.9	2403.9	2464	2513.1	2659.8	2707	2848	2747.9	2793.2	2792.1	2918.3	2929.3	2995.7	2971
0	0	13.414	0	3.224	10.369	8.0724	0	0	0	0	0	0	0	39.429	86.152	180.49	286.87	402.49	572.12	705.21	863.7	993.18	1120.2	1315.5	1414.7	1603.6	1653.9	1829.3	1887.4	1998.7	2147.1	2201.8	2326	2498.2	2607.2	2742.6	2932.3	3046.7	3080.7	3196.1	3436.3	3492	3577.3	3818.6	4129.1	4136.6	4254.6	4329.2	4407.8
0	0	0	0	6.2936	16.316	23.385	51.917	100.28	158.86	246.36	310.32	448.58	606.76	736.84	917.48	1139.1	1289.7	1397.7	1660.2	1890	2122.8	2373.9	2397.8	2535.9	2733.2	2897.5	3088	3282.1	3449.7	3486.6	3692.7	3759.2	3978.4	4002.7	4185.8	4237.1	4224	4306.8	4441.1	4461.3	4375.3	4370.7	4427.2	4352.6	4554.5	4513.5	4572.3	4658.9	4622.9
19.736	12.241	6.7165	3.9719	0	0	0	7.8222	20.959	47.949	94	157.33	220.48	236.21	289.93	307.76	395.67	462.96	529.33	646.47	749.09	1013.8	1123.9	1301.5	1540.8	1569.7	1934.2	2128.1	2393.5	2287.6	2584.5	2744.2	3414	3769.6	3759.5	3954.1	4152.5	4289.2	4529.2	4826.2	4826.9	5006.3	5187.2	4709.6	4787.4	5575.5	5381	5552.1	5752.5	5771.6
0	0	5.53	0	0	3.3111	32.254	41.458	88.238	136.72	221.72	358.19	465.54	622.02	861.46	1132	1367.3	1536.1	1757.5	2213.5	2547.5	2887.1	3141.9	3468.2	3683.6	3947.4	4224.6	4193.4	4476.4	4759.2	5010.7	5554.5	5468.3	5507.9	5763.4	5739.2	5798.1	6023.4	6169	6341.5	6349.3	6496.6	6536.2	6581.5	6611.9	6690.4	6705.6	6779.7	6777.5	6782.9
0	0	0	213.25	333.79	0	0	0	64.229	211.13	370.91	1224	748.32	1850.2	1155.9	1408.7	1691.4	2575.8	2054	2283.3	2571.2	3613.3	3025.5	3222.3	3351.9	3645.8	3727.2	3874.4	4036	4199.9	4430	4553.3	4673	4815.3	5144.7	5177.4	5331.1	5570.2	5747.2	5845.1	6043.9	6050.2	6153.8	6239.7	6428.4	6547.6	6570.5	6459.3	6461.8	6574.6
0	0.35374	0	0	0	3.022	29.348	19.09	40.498	27.83	78.737	116.6	201.99	304.38	380.34	518.39	626.05	768.34	893.8	1050.9	1125.6	1219.7	1341.4	1450.2	1587.4	1710.1	1784	1820.7	1995.9	2139.8	2176.3	2260	2295.5	2441.3	2519.3	2608.3	2782.6	2810.2	2941.5	3081.3	3142.8	3400.4	3452.3	3534.9	3620.6	3680.3	3528	3636.7	3674	3654.1
0	0	0	17.43	50.646	88.843	102.4	164.76	262.7	358.64	454.16	591.76	760.8	889.19	1087.2	1255.8	1320.7	1454.6	1523.1	1700.6	1847.5	1994.7	2069.6	2160.6	2413.9	2472.5	2612.8	2604.7	2981	3065.2	3249.5	3547.9	3517.6	3759.3	4026.2	4138.9	4257.7	4297.4	4485.9	4623.6	4568.1	4790.5	4891.1	4959.4	5023.2	5066.1	5261.4	5267.4	5264	5297.7
0	0	0	0	10.054	26.085	71.506	117.91	178.66	309.93	549.87	868.25	1099	1390.8	1723.5	2040.8	2396.2	2622.2	3048	3440.4	4043.9	3843	4404.4	4822.1	4985.5	4884.9	5353.9	5153.1	5703.4	5462.5	5610.7	5950.6	5830.3	5438.3	5562.4	5592.9	5368.1	5668.7	5266	5790.1	5474.3	5744.5	5651.6	5928.7	5974.1	5875	6072.3	6040.2	6005.2	6139.6
0	9.8121	0	6.8127	8.0601	0	0	1.7668	0	24.307	94.802	195.71	341.53	534.38	750.24	993.57	1285.3	1553.3	1818.4	2136.8	2457.8	2750.8	3008.7	3204.2	3400.8	3589.2	3749	3934.1	4180.4	4338.6	4545.6	4727.1	4856.7	5108.3	5140.4	5322.8	5511.2	5602.1	5799.2	6013.4	6044.3	6040	5985.4	6079.2	6074	5984.6	5960.1	6011	6079.1	6116.6
0	5.2808	0	13.196	12.436	0.91587	19.696	9.6734	15.754	4.267	49.226	85.082	156.48	254.52	331.2	484.03	645.86	828.89	1028.8	1222.8	1445.6	1741.5	1892.9	2143.6	2329.1	2577	2637.8	2751.7	3028.6	3127.2	3135.6	3321.8	3475	3627.1	3692.3	3760.4	3837.4	4045.4	4092.8	4108	4263.7	4275.7	4329.9	4399.7	4329.9	4410.3	4309.7	4386.3	4497.9	4419.3
0	0	0	25.904	85.104	159.98	160.16	223.85	336.32	415.47	565.27	782.23	849	1008.6	1249.5	1411.3	1670.2	1950	2085.3	2397	2637.6	2891.9	3128	3361.9	3534.3	3744.3	3930.6	3977.2	4192	4430.2	4460	4565.6	4729.1	4924.5	5171	5335.7	5604.2	5709.5	5832.5	5890.9	6020.2	6089.8	6322.1	6388.9	6420.3	6733.3	6712	6911	6870.3	7032.6
0	0	0	0	78.251	66.12	87.563	181.34	282.64	435.61	554.69	815.7	1159.9	1479.8	1674.6	1940.3	2183.2	2634.2	2821	3069.1	3459.8	3832.5	4431.4	4181.3	4667.3	5038.9	5217.9	5583.5	5592.7	5844.3	5275.1	6332.1	6358.1	6511.7	6655	6465.8	6809	6893.5	7193	7256	7330.8	7439.9	7463.4	7649.7	7690.5	7731.8	7600.1	7660.1	7619.7	7080.3
0	4.5636	1.3633	0	0	0	15.729	58.858	94.929	157.53	256.35	438.51	704.44	818.57	974.54	1118.1	1321.8	1480.4	1546.5	1660.5	1820.1	1933.6	1991.7	2202.9	2289.5	2272.1	2482.6	2587.9	2640.1	2666.6	2693.6	2765.8	2710.5	2815.4	2956	2859.3	2918.3	3029.2	3132.7	3199.2	3160.3	3162.9	3317	3286.7	3373.9	3279.7	3189.4	3313	3309.5	3437.2
0	0	0	2.8206	6.29	22.25	20.817	38.073	51.669	78.38	122.22	188.34	280.01	428.56	543.14	657.91	791.83	1003.9	1180.2	1313.5	1520.9	1647.8	1879.5	2051.6	2239.2	1942.4	2181.8	2264.6	2468.3	2594.4	2664.9	2905.6	3040.2	3215.6	3307.4	3477.1	3666.7	3796.1	3938.1	4001.5	4154.9	4254.1	4351.7	4395.7	4312.9	4603.6	4625.8	4692.7	4739.8	4770.3
0	0	0	23.428	17.127	22.298	9.5186	26.572	33.128	63.522	132.14	103.54	179.55	224.37	264.02	168.3	206.29	342.44	520.14	416.68	728.31	511.38	582.52	865.01	776.77	769.52	819.31	1111.9	888.08	966.93	1014.9	1053.1	1073.7	1145.7	1338	1367.4	1297.4	1316.6	1517.4	1583.8	1624.6	1675.6	1720.9	1778.9	1793.6	1893.5	1885.7	1901	2019.7	2005.2
0	7.6363	3.1904	0	0	2.2635	0	5.5477	32.672	52.239	85.566	142.47	218.88	328.61	477.24	554.72	865.53	1042	1307.4	1508.9	1612.9	2097.6	2310.6	2472.5	2647.3	2372.9	3043.1	3316.3	3189.4	3229.7	3428	4029.4	3690.8	3789.1	3804.1	4488.3	4552.2	4648.9	4814	4997.1	5233.2	5161.3	5392.2	5442	5576.9	5643.3	5746.5	5920.9	6105.9	6207.7
0	0	0	0	77.889	175.29	291.42	459.14	616.99	727.18	909.12	1104.3	1338.7	1876.8	1742.7	1938.2	2222.6	2507.8	2719	2893.9	3258	3476.2	3617.6	3939.1	4048.8	4269.2	4476.2	4527.1	4833.2	4954.2	5158.1	5428.5	5459.9	5526.9	5772.1	5851	5939.6	6267.3	6420.5	6429.8	6679.1	6712.7	6680.1	6703.5	7010.3	7030.2	7042.8	7146.1	7130.5	7112.9
0	0	0.061974	5.5066	0	10.419	33.84	50.583	15.762	34.65	68.01	101.76	103.57	127.01	108.03	174.99	169	186.57	225.11	242.7	282.78	312.45	305.72	346.4	361.91	377.01	372.12	390.57	439.19	479.99	472.67	509.03	534.13	615.06	651.44	711.79	778.12	873.84	959.02	1038.8	1088.2	1235.7	1323	1402.3	1489.3	1566.9	1593.8	1649.9	1705.6	1729
0	0	33.381	35.178	136.73	127.62	156.9	216.18	341.89	0	0	102.25	406.17	596.63	1240	1566.6	1429.1	1493.8	1733.1	1870.7	1974.9	2198.5	2469.7	2536.6	2778.8	2637	2731.6	2995.8	2968.1	3165.9	3057.2	3420.1	3503.6	3634.2	3630.6	3861.7	3986.5	3984.7	4060	4164.5	4130.7	4289.3	4212.9	4383.5	4433.4	4458.6	4560.6	4636.4	4669	4649.5
0	0	0	6.4527	0	11.316	8.7014	3.7965	16.295	3.3992	0	0	8.8175	22.543	65.459	101.49	165.03	255.03	367.77	506.57	691.73	895.04	1062.6	1262.5	1459.8	1671.8	1862.8	2072.8	2291.1	2462.6	2684.6	2746	2843.3	2986.2	3103.3	3186	3262.8	3217.6	3309.9	3439.1	3450.6	3399.1	3435.3	3492.4	3528.8	3493.7	3528.4	3497.6	3482.7	3469.5
0	0	0	3.3895	92.3	110.83	177.96	223.49	310.11	380.85	512.41	618.53	851.5	1040.8	1286.7	1521.7	1804.8	2029.9	2435.1	2675.8	2935.3	3218.7	3357.8	3628.6	3821.7	3875.6	4110.7	4217	4405.3	4433.9	4690.7	4652.4	4965.9	4365.7	5473	5688.3	5651.6	5812.6	5896.5	6068.1	6109.7	6218.1	6283	6322.8	6374.5	6563.2	6463.6	6536.8	6482.1	6578.4
0	0	2.3822	0	10.208	13.253	20.117	22.724	76.927	108.51	188.61	335.33	508.86	754.39	840.66	1017	1243.1	1382.3	1610.1	1805.7	1927.3	2090.6	2243.2	2256.5	2474.6	2612.7	2617	2750.5	2650.5	2790	2837.3	2876.3	2960.6	3050.6	3173.3	3224.9	3218.8	3257.4	3309.3	3369.3	3443.7	3541.3	3579.7	3654.7	3650.4	3706.3	3661.8	3744.6	3851.8	3815
0	0	0	0	23.668	0	10.573	25.889	52.292	96.735	147.84	227.63	319.97	427.9	569.22	688.91	836.19	959.09	1091.8	1269.8	1369.3	1532.5	1646.7	1831.9	2001.8	2068.2	2118.9	2339.7	2340.7	2598.3	2698.6	2885.7	2918.2	2949.7	3065.1	3002.8	3064.8	3203.9	3155.4	3258.5	3233.1	3430	3422.7	3635.5	3580.2	3741.5	3787.4	3933.7	3887.5	3948.1
6.8994	5.0376	0.94109	0	0	0	4.0511	9.0768	3.6249	1.8498	24.346	31.154	61.184	95.707	119.21	160.98	216.76	261.2	321.3	409.92	478.55	615.71	720.5	779.1	901.49	1003.4	1192.2	1277.7	1480.7	1578.2	1672.8	1817.2	1893.1	2117.5	2137.7	2303.9	2332.5	2479.4	2607.2	2755.7	2741.9	2835.2	2927.4	3035.8	3049.2	3156.4	3277.6	3236.3	3302.3	3372
0	1.5669	3.5802	8.1413	9.101	0	0	9.284	48.516	127.4	118.42	181.74	325.08	423.42	510.78	614.81	703.47	766.35	785.9	870.78	915.49	960.82	992.03	1026.7	1083.5	1133.8	1251.9	1316.6	1384.5	1552.6	1609.5	1784.8	1889.4	1850.1	2064	2079.5	2144.6	2316.5	2486	2649.2	2745.3	2700.1	2837.3	2428.6	2242.5	2220.5	2253.7	2262.5	2301	2344.2
0	11.638	0	1.3227	0	0	19.266	65.146	145.16	247.87	402.15	546.73	732.67	952.41	1153.5	1403	1593.2	1843.5	2016	2215.3	2561.8	2743	3009.4	3287.7	3373.9	3652	3889.8	4101.7	4462.1	4588.3	4568.5	4689.5	4856.9	5180.2	5149.1	5492.8	5567.7	5776.8	5946.7	6154.6	6199.1	6246.5	6491.5	6641	6778.9	6846.9	6863.9	7025.4	7269.2	7378.2
0	7.0224	0	0	0.20257	4.1176	2.706	7.9574	15.125	33.35	88.323	143.43	209.5	289.19	369.74	468.79	555.59	646.98	771.52	866.03	929.51	1070.1	1229.5	1288.8	1448.5	1600.9	1679.8	1809	1952.1	2140.5	2296.7	2296.8	2503.2	2670.7	2760.2	2879.1	2971.2	3020.6	3173.3	3294.3	3461.5	3543.6	3637.3	3660.9	3753.9	3817.5	3908.5	3907.9	4009.7	3991.6
0	5.1973	0	6.1126	0	6.2179	0	6.08	6.0231	5.1727	0	0	47.649	121.88	192.45	323.81	431.51	579.32	709.5	939.94	1067.9	1247.9	1526.5	1785.4	1875.6	2072.7	2306.1	2547.1	2780.3	2744.1	3047.7	3278.5	3415.5	3679	3801.8	3951.2	4165.8	4151.9	4568.7	4616	4721.4	4631.9	4812.9	4924.3	5131.8	5161.2	5221.4	5348.3	4712.2	5510.8
0	2.9768	0	9.2807	12.605	12.873	45.535	34.499	67.275	30.005	93.285	140.09	185.07	263.26	356.91	426.11	527.42	653.26	719.33	854.71	993.18	1097.3	1193.2	1307.9	1419.9	1523.9	1665.7	1764.4	1913.6	2007.9	2195.4	2241.8	2419.8	2495.4	2653.7	2657.9	2726.1	2811.2	2871.6	2998.8	3021.8	3122	3176.6	3193	3334	3482.8	3433.7	3487.2	3574.6	3587.4
0	14.321	10.06	31.777	4.2867	0	0	0	0	16.788	72.644	136.58	321.67	430.54	630.44	863.27	1092.2	1365.7	1684.9	1950.4	2332.4	2770.1	3060	3256.3	3599.7	3844.4	4082.8	4280	4563.9	4997.8	5314.2	5611.6	6822.2	7060.5	7188.3	7406.2	7624.4	7917.9	8044.3	8045.5	8251.2	8297.3	7414.8	7366.2	7497.6	7625.5	7697.6	7681.4	7800	7877.3
0	0	59.086	97.435	65.926	8.5898	0	195.55	221.83	70.975	0	98.236	238.56	465.9	542.41	684	851.53	983.5	1160.8	1431.8	1493.9	1746.7	1865.7	1916.4	2052.7	2275.7	2265.2	2659.6	2630.7	2719.9	2936.8	2904.1	3008.1	3060.6	3127.8	3176.7	3195.7	3211.2	3379.8	3334.2	3381.7	3327.3	3394.1	3428.6	3451	3567.4	3541.7	3647.6	3667.7	3774.5
0	0	6.6651	0	23.011	11.884	7.3029	21.765	18.055	15.221	39.038	24.42	75.094	120.15	153.94	207.98	320.38	395.47	436.31	513.86	572.01	654.97	703.46	782.88	857.25	876.52	953.7	1045.2	1098.6	1222.1	1272.3	1320.2	1398.8	1433.9	1488.2	1617.7	1670.7	1714.6	1781.2	1829.6	1901.2	1919.9	1954.5	1979.6	2020.2	1993.1	1980.7	1996.4	2059.6	2083.8
0	6.925	0	0	0	6.2457	7.9122	36.257	91.37	169.52	279.68	421.53	564.17	731.47	910.83	1072	1276.7	1437.8	1576	1767.8	1974.7	2143.9	2357.4	2382.1	2515.8	2928.7	3078.8	3267.1	3516.4	3578.3	3649.2	3883.3	3989.4	4103.9	4091.2	4230.3	4273.6	4496.7	4737.9	4828.6	5074.3	5010.8	5088.2	5118.3	5025.4	5342.2	5332.3	5382.9	5418.1	5452.8
0	4.0695	6.939	1.9818	0	0	4.0302	1.6499	0	0	0	20.526	74.724	115.3	195.86	267.28	377.01	489.31	590.53	726.61	877.12	997.19	1095.3	1213.6	1345.1	1486.7	1514.2	1605.2	1635.2	1801.7	1862.9	1854	1971	2012.4	2118.7	2107.3	2176.3	2126.7	2148.7	2278	2289.3	2290.2	2333.6	2335.1	2373.1	2389	2356.9	2374.7	2396.1	2364.7
0	0	6.7459	0	61.018	77.824	114.54	256.45	431.32	593.62	836.42	1133.8	1374.4	1631.9	2015.1	2495.3	2763.9	2934.5	3123.3	3494.8	3861.7	4026.8	4366.7	4426.3	4643.7	4813.4	4935.7	5289	5349.1	5579.9	5567.5	6318.5	6092.1	6320.8	6612.9	6546.8	6648.8	6941.7	7232.9	7213.2	7200	7143.7	7259.9	7295.6	7399.7	7413	7444.9	7424.1	7480.9	7648.3
0	8.8554	7.2418	0	0	0	2.8303	0.35271	12.754	11.577	47.258	91.899	152.41	251.28	305.89	473.58	602.02	734.03	896.04	1070.6	1322.4	1488.8	1580.9	1779.3	1933.7	2167.4	2273.7	2386.7	2492.1	2662.1	2740.4	2750.3	2909.7	3044	3164.6	3214.9	3434.8	3512.4	3625.3	3744.1	3800.3	4018.2	4054.1	4145.6	4262.5	4256.2	4304	4480	4451.4	4520.8
0	0	0	20.148	59.629	91.225	118.04	59.016	145.28	209.13	232.79	330.72	432.34	536.43	719.14	878.75	1112.7	1360.4	1659.1	1944.4	2134.8	2504	2968.8	3192.2	3521.3	3876.6	3869	4188	4188.7	4026.4	4298.7	4379.7	4510.4	4676.4	4819.2	4977.1	5134	5276	5476.4	5583.6	5684.4	5809.7	5864.8	6145.9	6333.8	6309.9	6342.6	6347.5	6477.2	6556.6
0	0	0	26.533	60.44	60.186	217.27	223.76	156.85	264.82	441.48	646.43	659.83	788.26	938.08	1060.3	1306	1482.9	1563.6	1716.3	1870.9	1892.3	2122.9	2227.7	2234.2	2303.3	2471.3	2506.9	2375.6	2332.6	2281.5	2377	2210	2395.3	2389.8	2398.8	2341.9	2372.9	2481.9	2532.6	2522.3	2524.6	2537.8	2601.1	2534.4	2607.3	2435.6	2637.8	2590.3	2631.1
3.6924	3.8263	6.1679	0	8.149	7.213	0	0	13.111	46.693	106.48	187.78	251.1	347.64	443.64	556.38	650.4	744.53	914.08	1027.1	1119.8	1244	1377.3	1490.9	1579	1704.3	1772.1	1855.1	1984.9	2013.6	2085.1	2094.9	2104.3	2266.4	2330.3	2396.8	2376.3	2417.9	2682.9	2754.6	2780.8	2816.9	2973	2999.1	3119.7	3163.4	3184.4	3190.8	3308.8	3348.3
0	0	0	20.687	40.337	13.496	12.911	17.644	79.139	131.65	102.59	141.16	281.65	385.65	432.95	555.59	742.63	928.17	1192.7	1385.7	1664.9	1875.6	2337.2	2454.8	2705.5	2975	3379.7	4097.3	3413.9	3705.6	4637.2	4732.6	4683.1	5258.3	5276.3	5444.1	5507.6	5278.2	6229.8	5473.7	5397.2	5451.3	5820.8	5347.5	5441.4	5633.1	5780.4	5979.9	5953.5	5948.7
0	0	7.5129	0	6.9313	14.795	13.316	13.357	32.746	37.595	82.011	111.59	148.3	255.25	337.55	416.99	517.92	639.75	747.91	914.99	1015.5	1134.9	1254.4	1398.9	1512.1	1660.6	1851.1	1983.9	2077	2187.4	2245.9	2338.3	2411.7	2438.6	2624	2541.4	2649.4	2811	2858.2	2952.3	2946.2	3104.2	3080.3	3125.8	3248.7	3313.6	3213.9	3207	3216.7	3404.1
0	0	0	0	6.7144	0	14.714	86.737	202.86	350.93	454.3	621.28	899.44	1082	1199.5	1423.4	1650.6	1942.7	2044.5	2163.8	2327.9	2434	2599.9	2756	2909.5	3053	3239.3	3218.6	3342.2	3515.2	3811.9	3738.3	3885.1	4228.4	4338.5	4278.1	4364.3	4354.3	4458.7	4563	4647.1	4963.6	4865.2	4852.8	4852.4	4565.4	4509.2	4452.8	4392.2	4265.2
0	0	0	1.7016	6.1564	7.9558	13.898	21.354	19.421	25.637	27.922	22.646	60.196	79.647	61.139	85.947	120.5	137.51	159.75	200.79	256.57	302.98	354.18	422.1	472.34	588.77	639.24	744.43	832.54	973.62	1032.5	1106	1215.6	1417.5	1456.1	1539.7	1605.1	1668.3	1812.6	1895.1	2040.9	2233.5	2316.9	2435.2	2561.1	2798.8	2897.9	3117.4	3213.6	3283.6
0	0	0	7.9721	8.7233	14.613	24.58	58.626	161.27	219.34	325.94	454.48	620.21	780.38	982.56	1138.3	1349.2	1497.3	1695.1	1910.3	2154.4	2329	2417.9	2609.3	2760.6	2894.4	2674.6	3245.2	3352.2	3390.2	3628.4	3689.3	3821.3	4064.9	4253.1	4141.7	4486.4	4584.6	4537.6	4740.3	4829.7	4783.6	4847.6	5003.2	5035.7	5095	5241.5	5275.8	5360	5302
0	0	0	1.2458	12.087	14.239	0	0	9.254	24.782	9.6964	0	28.362	21.934	25.942	0	3.8249	74.912	17.602	0	12.904	132.32	8.745	21.809	35.703	47.185	61.484	79.03	81.59	95.494	122.62	152.93	185.48	222.17	285.55	528.35	592.44	541.86	627.95	704.67	749.71	560.83	650.26	720.93	809.33	793.96	902.99	889.85	938.93	916.42
0	0.044624	0.22352	5.4125	6.1944	0	0	11.727	18.337	28.622	61.007	101.21	156.58	209.82	301.16	390.19	492.92	566.27	667.68	728	890.43	932.54	984.65	1069.4	1160.4	1324.4	1405.7	1545.7	1545.4	1633.5	1702.6	1833.3	1904.8	2012.5	2102.9	2125.2	2131	2195.8	2290.6	2364	2522.4	2493.4	2551.8	2630	2788.4	2861.6	2878.9	2939.9	2940.4	2988.9
0	0	0	12.228	24.588	39.987	63.119	78.253	96.719	120.6	136.06	162.67	264.52	404.1	482.81	675.63	873.52	1076.3	1318.2	1571.8	1816.8	2007.6	2264.2	2506.4	2654	2936.3	3197.5	3446.9	3596	3801	3912.3	4153.6	4255.1	4472.1	4711.1	4755.7	4901.9	4968.9	5130.1	5207.6	5407.1	5561.3	5648.5	5669.6	5598.3	5707.9	5819.1	5909.4	5934.7	6007.7
0	0	0	78.874	110.48	276.98	299.71	377.31	403.27	407.7	435.95	456.15	447.95	585.62	612.48	682.92	839.95	929.57	1028	1175.9	1499.5	1658.4	1873.6	2012.6	2150.6	2357.7	2510	2690.9	2914.5	3147.7	3263.2	3331.3	3603.6	3769.2	3774.9	3955.5	3980.2	4091.6	4238	4352.1	4505.4	4550.1	4508.4	4700.1	4767.7	4793.1	4815.6	4929.4	5090.3	5018.5
0	0	0	0	2.2914	24.422	47.612	80.259	136.46	202.7	282.68	366.89	468.86	538.42	694.21	807.87	933.97	1089.8	1232.2	1356.5	1453.1	1655.6	1742.6	1874.9	2012.7	2111.3	2198.7	2334.4	2487.8	2629.8	2789.2	2750.8	2900.2	2985	3038.6	3145.3	3173.4	3320.5	3356.1	3479.4	3573.3	3558	3548.8	3622.6	3647.9	3626.5	3634.4	3643	3672.6	3693
0	2.7339	0	0	0	0	12.13	29.9	91.03	138.67	212.91	294.31	399.24	500.3	612.74	740.06	847.05	967.06	1092.1	1197.7	1323.5	1433.5	1595.2	1689.8	1753.4	1900.1	2022.8	2090.6	2174.7	2242.2	2290.8	2385.4	2477.3	2695.3	2652.3	2711.4	2829.3	2921.5	3006.1	3056.6	3251.6	3259.1	3366.1	3390.3	3482.6	3632.2	3699.6	3836.4	3871.7	3972.9
0	0	0	36.512	164.69	158.29	360.34	237.08	298.15	316.4	365.6	407.49	520.69	569.54	748.91	873.02	1043.5	1207.3	1389.6	1660.4	1901.8	2064	2304.2	2410.7	2744.7	2952.6	3114.8	3393.7	3625.3	3862.1	3963.9	4065.2	4316.1	4503.6	4677.4	4688.7	4747	4873.9	5085.8	5161.9	5239.2	5177.7	5072.4	5288.2	5221.6	5334.7	5352.9	5430.7	5459.3	5528.6
0	0	0	14.903	7.0298	0	40.783	73.522	150.21	227.66	349.06	419.46	632.71	691.96	830.58	914.85	1065.4	1216.9	1322.4	1439.1	1545.1	1601.3	1748.7	1777	1751.2	1989.5	1874	1856.7	1979.8	2009.7	2028.1	2042	2194.9	2228.2	2292.6	2293.6	2249.9	2575	2635.1	2831.2	2882.4	2955.7	2963.7	2802	2697.1	2720.9	2754.3	2738	2791.8	2823.1
0	0	0	12.069	38.485	59.071	74.635	89.323	109.75	178.81	146.59	179.69	269.41	373.06	562.85	772.85	1069.9	1275.9	1482.3	1799.1	2080.8	2383.5	2642.3	2847.5	3089.9	3366.9	3571	3676.7	3877.4	4062.2	4280.4	4496.5	4651.5	4857.4	5021.7	5059.7	5156.2	5350.4	5489.2	5668.6	5695.3	5830.9	5763.3	5876.1	5864.3	6013.8	6019.9	6013.8	6101.9	6067.1
0	0	0	14.429	15.605	8.0378	23.389	50.278	113	201.11	337.52	499.34	683.18	923.91	1193.4	1455.3	1709.6	2032.4	2273.9	2513.3	2835.4	3156.1	3333.3	3514.8	3928.8	4091	4277.3	4373.7	4554	4868.3	4927.8	5012	5380.9	5386.6	5514.7	5631.5	5709.8	5794.4	5916.4	6127.5	6062.2	6178.9	6269.6	6290	6380.1	6376.3	6504.8	6560.8	6712.4	6599
0	0	0	6.253	13.306	8.585	9.7598	24.66	55.41	80.291	109.67	175.34	238.85	340.99	432.55	533.56	716.58	870.16	996.12	1209.3	1345.2	1557.6	1762.3	1926.9	2189.9	2464.2	2787.2	3099.2	3155.9	3173.7	3095.6	3268.6	3295.6	3417.3	3478.3	3766.1	3812.4	3893.9	4114.4	4237.9	4246.3	4365.3	4284.7	4473.3	4485.5	4424.7	4677.3	4630.4	4811.7	4648.8
0	0	0	0	0	17.467	10.428	7.9306	24.516	28.993	59.44	121.02	157.75	230.82	338.98	418.87	535.43	648.21	816.49	966.19	1100.9	1239.4	1365.4	1456.4	1678	1834	1891.8	2139.9	2326.1	2475.5	2562.8	2599.8	2753.3	2814.2	2867.5	2980.6	3061.8	3106.5	3062.8	3101.1	3065.2	3030.2	3174.6	3165	3212.1	3247.6	3333.1	3305.8	3382.3	3366.6
0.21744	11.971	3.4754	0	0	0	0	0	0	3.2691	20.354	17.502	25.835	82.785	65.822	150.56	153.71	165.53	215.94	222.94	357.91	482.83	509.33	554.27	621.26	645.67	649.95	688.44	715.3	798.14	808.59	845.63	901.36	963.85	1019.9	1028.2	1044.2	1063	1080.7	1139.3	1206.5	1220.3	1273.4	1288.7	1343.6	1368.1	1357	1392.6	1459.6	1441.2
0	0	11.826	14.691	4.9937	1.4204	4.7034	17.792	53.473	109.74	117.78	191.17	270.51	370.59	487.17	580.18	685.75	838.78	994.08	1038.9	1191.5	1367.4	1629.9	1588.6	1658.8	1739.9	1933.1	1984.4	2047.5	2105.6	2285.7	2652	2301.5	2477.3	2490	2560.5	2536.3	2586.5	2758	2753.9	2851.4	2804.5	2853	2950	2901.6	2960.2	3059.9	3027.3	3115.9	3128.5
0	0	0	7.3586	15.687	12.059	25.755	19.314	34.334	48.313	70.323	132.79	238.63	369.82	507.4	689.81	865.57	1082.6	1293.5	1492	1745.7	2012.2	2262.7	2461.1	2726.1	2956.6	3160.2	3380.6	3554.9	3786.3	4000.7	4037.2	4139.7	4429.2	4547.2	4541.3	4777.5	4730.2	5018.3	5053.7	5178	5125.8	5163.5	5205.6	5329.9	5234.3	5265.4	5469.7	5415.8	5427.4
0	6.3212	0	9.048	0	3.2993	1.8019	37.657	92.017	146.74	201.93	318.56	470.28	528.55	670.61	880.19	1018.3	1213.2	1334.6	1419.3	1579	1682.7	1868	1901.6	2018.8	2182.1	2481.5	2382.3	2514.2	2525.7	2662.1	2530.9	2751.5	3000.7	3004.4	2949.3	3021.2	3170.2	3155.1	3264.3	3283.1	3290.5	3348.1	3335.8	3402.3	3494.3	3604.3	3568.3	3588.2	3535.7
0	8.8067	0.67465	6.7088	0	0	0	21.665	39.726	76.717	139.54	203.45	323.66	443.19	603.78	752.85	855.25	1003.6	1205.1	1350.5	1539.5	1695.8	1847.2	1993	2203.8	2303	2421.2	2555	2763.5	2987	3171.6	3283	3443.9	3624.4	3836.6	3950.8	4124	4366.1	4501.4	4630.5	4847.7	4914.9	5138.5	5305.2	5368.7	5411	5562.2	5611.5	5746.7	5805
1.2174	6.2532	3.1903	0	3.7979	0	0.90428	5.1708	29.995	57.523	108.2	184.6	249.57	349.46	393.92	541.8	633.19	747.43	879.92	968.24	1064.5	1219.5	1324.6	1331.5	1489.9	1537.6	1596.4	1673.6	1802.9	1845.2	1903.2	1977.7	1909	2092.8	2067.7	2090.6	2120.3	2052.6	2143.3	2127	2183.8	2172.9	2209.2	2173.6	2208.8	2286.8	2248.5	2261.8	2296.3	2324.3
0	0	0	7.1017	0	9.8275	18.109	27.363	32.055	36.589	57.404	69.585	90.162	126.77	140.38	185.01	244.19	329.44	394.69	478.03	604.43	715.33	849.51	1024.6	1142.5	1265.4	1432.5	1577.1	1740.6	1994.4	2063.7	2312.4	2444.6	2622.2	2742.8	2928.9	3112.9	3234.4	3398.6	3564.7	3560.7	3712.4	3827.4	3971.3	3927.5	4136.6	4099.6	4272.3	4302.8	4388.7
0	0	0	2.8788	24.213	9.6713	5.4517	6.7162	29.119	60.175	138.85	202.49	288.88	447.62	678.97	844.62	1111.8	1361.3	1622.5	2077.8	2210.2	2507.1	2879.6	3060.6	3340.3	3598.8	3782	3956.7	4269	4505.1	4853.6	4943.9	5223.4	5432.7	5441.8	5531.2	5689.9	5999.3	6067.8	6196.4	6345.7	6209.9	6334.2	6512.9	6648.9	6657.1	6714.9	6842.1	6920.2	6920.3
2.5387	11.526	0	3.0886	0	0	0	0	30.891	83.086	157.65	255.94	431.34	641.55	848.3	1084.1	1349.9	1596.6	1829.5	2077.6	2275.4	2503.4	2622.6	2858	3066.4	3291.5	3369.2	3474	3571.9	3785.8	3911.4	4041.4	4079	4176.8	4162.9	4236.1	4324.8	4258.2	4338	4445.1	4513.1	4499.3	4568.2	4517.3	4400.4	4412.8	4442.1	4395	4371.2	4361.1
0	0	0	0	0.13841	3.2365	13.198	42.593	94.173	160.71	238.33	349.33	435.68	503.88	606.96	683.18	779.03	879.16	974.89	1082	1169.2	1233.9	1379.2	1443.8	1562.2	1579.6	1642.6	1680.5	1784.8	1882.9	1926	1970.8	1968.5	2028.8	2041.6	2032	2103.6	2150.4	2211.2	2238.8	2280.1	2208	2282.4	2295.9	2272.9	2321.7	2334.5	2349.8	2356.3	2379.6
0	0	0	178.24	231.24	315.48	347.84	456.66	555.81	569.7	569.94	571	435.56	463.82	799.04	965.68	943.68	1128.5	1281.3	1399.8	1562.7	1822	1930.1	1919.9	2103.8	1938.7	1984.8	2077.8	2202.8	2359.6	2372.3	2526.3	2559.2	2534.5	2556.3	2768.8	2939.7	3068.2	3230.7	3381.5	3456.3	3586.9	3785.5	3942.7	3962.8	4180.4	4210.5	4259.1	4362.9	4514.1
0	0	5.0124	0	8.8278	0	5.3954	0	0	0	0	0	0	0	0	17.429	41.251	70.434	111.29	138.06	214.47	232.89	263.64	317.89	399.36	437.69	458.22	516.56	542.49	612.39	665.13	692.24	790.9	850.72	935.2	966.96	1001.6	1072.7	1161.2	1258.7	1340.5	1447.3	1549.9	1652.1	1726	1841.2	1903.3	1942	1980	2046.7
0.12288	0	0	1.9271	7.1575	0	11.333	11.079	7.7522	23.3	68.381	134.18	201.99	336.77	444.92	585.06	871.75	1031.7	1157.2	1307.1	1482.1	1631.8	1690	1802.6	1954.8	2081.4	2120.8	2140.3	1996.4	2025.8	2117.4	2152.9	2178.1	2186.5	2161.7	2288.5	2324.1	2344.3	2261	2369.6	2409.3	2435.8	2437.6	2429.5	2450.5	2448.7	2457.6	2464.1	2334.2	2283.4
0	0	0	28.903	45.568	102.78	144.05	235.97	312.13	468.21	640.97	907.6	1154.5	1439.4	1785.7	2114.2	2374.3	2713.1	2965.1	3204.8	3552.7	3721.3	4043.2	4262.8	4516.3	4837.4	4905.2	4996.1	5359.3	5623.6	5694.9	6012	6021.8	6154.2	6330.6	6453.1	6613.6	6825.1	7098.7	7330.1	7407	7408	7627	7779.3	7824.6	8106.6	8264.1	8240.8	8475	8646.8
0	0	0	21.673	73.929	91.564	123.44	130.47	124.5	142.92	190.1	279.25	362.49	501.45	682.28	825.28	1061.8	1181.2	1431.2	1733.7	1961.2	2207.3	2289.6	2555.4	2805.3	3105.7	2981.3	3050.3	3381.2	3668.4	3798.9	3799.1	3672.8	4317.7	4581.1	4650.6	4940.3	5006.3	5277.7	5263	5309	5459.9	5636.4	5629.9	5935.2	5979.6	6099.3	6109.7	6189.4	6233.6
0	7.0513	24.69	18.352	30.593	0	0	33.62	43.45	72.055	115.77	114.57	142.88	149.29	195.39	195.87	220.45	231.59	200.82	262.8	258.97	308.84	339.47	369.78	431.93	469.48	496.78	568.99	651.01	695.98	742.91	775.29	870.68	1037.4	996.31	1069.1	1143.8	1213.5	1329.4	1430.1	1545.7	1563.4	1674.9	1700.5	1795.9	1897.7	1895.9	1969.5	2047.4	2069.9
0	194.48	118.3	94.847	0	0	0	0	0	0	0	45.941	146.91	219.02	367.76	524.01	778.16	971.6	1090.3	1319.1	1518	1751.8	1875.6	2074.3	2239.9	2350.4	2454	2568.1	2553.8	2826.1	2915.7	2977.8	3147.4	3239.1	3512.8	3527.9	3632	3717.3	3698.3	3905	3938.6	4166.9	4470.9	4341.3	4469.5	4226.1	4329.4	4460.3	4485.8	4576.7
0	18.692	5.9006	24.449	0	0	3.6441	0	0	43.231	65.458	112.93	173.61	249.86	355.67	445.91	556.64	703.5	779.78	952.77	1099.8	1248.6	1392.2	1570.3	1674.2	1860.1	1896.6	1993.1	2098.2	2261.4	2249	2316.9	2513.8	2643	2823.8	2962.7	3121.5	3160.2	3234.3	3305.1	3332	3479.7	3595.3	3612.4	3725	3780.3	3722.5	3925.6	3881.8	4051.1
0	1.7921	0	0	0	22.899	17.189	34.364	60.547	90.668	154.5	264.61	397.77	537.59	705.46	870.74	1091.3	1256.7	1446.5	1621.3	1792.4	1897.6	2084.2	2224.6	2407.2	2525.2	2570.5	2648.5	2917.8	2728.8	2841.5	3038.7	3013.9	3123.1	3225.5	3149	3157.2	3437.7	3554	3634.6	3805.5	3916.2	4074.2	4219.1	4233.7	4344.1	4586.6	4627.4	4695.6	4610.6
2.2508	9.6792	7.6201	0	0	0	4.1598	47.236	117.49	234.38	406.38	600.03	844.69	1057.9	1321.7	1571.8	1784.8	2010.9	2280.4	2510.2	2808.9	2889	3118.8	3304.4	3433.1	3643.8	3661	4169.2	3868.2	4121.8	4178.7	4265.5	4352.9	4462.1	4616.1	4612.4	4666.3	4705	4778.6	4955.3	4941.5	5044.7	5047.3	4969.8	4856	4934.1	4911.8	4955.1	5007.1	5010.8
0	13.719	0	8.6182	4.5776	0	0	7.3725	2.6321	1.5671	0	0	21.507	48.377	65.061	105.92	151.1	239.12	327.58	432.89	550.06	685.73	844.28	951.94	1092.5	1223.2	1353.9	1367.9	1548.5	1610.5	1792.3	1845	1989.4	2099.4	2193.9	2277.4	2308.2	2407	2505	2592.2	2673.8	2711.1	2803.5	2901.2	2982.8	3041.2	3037.9	3154.2	3219.4	3286.1
0	0	0	0.12879	6.9031	3.2339	20.982	29.238	81.154	122.98	171.85	244.42	308.81	393.1	473.99	538.71	641.45	675.35	756.53	808.83	877.7	929.01	942.58	1034.5	1103.4	1103	1152	1164.4	1231.2	1278.3	1352.1	1374.2	1421.2	1435.2	1447.6	1466.8	1509.2	1516	1596.2	1620.4	1607.5	1657.3	1696.9	1711.2	1748.3	1772	1789.9	1823.8	1850.5	1885.1
0	8.5586	0	3.8916	0	9.0912	1.1855	16.003	66.901	93.737	163.39	274.26	371.62	510.69	655.73	830.3	1019.1	1141.4	1152.8	1445.8	1555.8	1611.7	1779	1899.2	2061.3	2173.6	2221.9	2256.9	2412.6	2403.1	2558.8	2572.2	2561.2	2659.4	2668.1	2765.9	2785.2	2748.9	2742.3	2763.9	2668.7	2851.7	2885.9	2838.1	2872.5	2820.3	2891.4	2913.1	2962.4	2911.5
0	0	0	0	31.014	100.83	290.63	342.2	102.54	364.52	342.13	495.37	668.68	768.81	1009	1211	1353.9	1607.7	1822.2	2052.8	2233.8	2437	2638.6	2616.1	2782.3	2980.2	3042.2	3147.9	3191	3260.5	3355.5	3402	3498.6	3505.1	3558.7	3547.1	3636.4	3684.9	3688.7	3944.9	3837.2	3878.8	3948.9	3967.6	3910.2	4064	4067.8	4101.7	4152.2	4170.7
0	8.4909	0	0.73036	1.1588	0.73125	0	7.9845	56.95	107.72	179.23	268.26	361.66	455.75	556.74	694.87	830.22	993.15	1117.8	1307	1430.1	1572.3	1687	1792.6	1964.8	2143.6	2755.5	2786.5	2875.4	3067.1	2335.1	3279.9	2466	3470.2	3226.4	3457.1	3882.6	3735.6	3298.6	3373.1	4314.6	4016.6	4477.2	4687.9	3967.8	4066.2	4165.4	4157.5	5042.2	4374.2
0	0	0	2.3366	6.0988	9.1947	20.543	46.006	77.28	126.12	237.27	418.95	538.4	879.05	906.83	1069.5	1332.3	1494.3	1761.1	2030.3	2062.3	2370.2	2540.7	2782.1	2963	2868.3	3388	3446	3533.5	3593.3	3627.9	3853.5	3800.9	4154.3	4010.5	3477.1	3527.3	3503.4	3671.6	3745.4	3735.6	3719.4	3772.6	3754.2	3668.6	3646.8	3663	3704	3707.2	3780.6
0	13.473	20.849	0	0	0	3.5715	29.606	48.745	112.32	177.65	270.71	360.28	489.34	592.39	736.37	872.95	1029.4	1176.3	1309.2	1484.7	1707	1834.8	1960.1	2106.9	2154.9	2207.6	2242.3	2312	2369.6	2444.7	2526.5	2624.8	2816.7	2801.1	2919.5	2949.1	3033.3	3252	3341.7	3456.3	3556.4	3653.7	3783.4	3864	4041.9	4226	4270.5	3909.4	4031.5
0	6.9353	0	1.3633	0	6.4603	12.5	24.409	33.372	63.86	105.99	146.69	234.96	313.2	440.83	574.49	685.14	793.18	904.46	1020.2	1072.5	1139.7	1229.1	1262.1	1343.4	1455.5	1505.1	1505.3	1599.7	1658.3	1709.1	1812.3	1886.3	1948.3	2044.9	2055.7	2188.9	2266.4	2368.9	2415.2	2494.3	2572.9	2625.2	2662.1	2755.9	2769.6	2814.9	2807	2858.7	2868.3
0	0	0	0	4.2435	5.6125	11.793	36.199	82.764	152.29	236.71	377.44	580.42	812.84	1100.7	1443.2	1817.3	2094.9	2401.5	2798.5	3143.1	3608.4	3957.8	4389.2	4659.7	5122.6	5482.8	5682.7	5895.9	6069.5	6498.7	6742	6804.5	7191.9	7311.7	7429.4	7411.9	7566.7	7682.3	7906.1	7954.5	8011.4	8216.1	8305.1	8375	8386.4	8424	8405.4	8245.3	8430.2
0	0	0	0	6.6298	68.98	132.7	209.95	449.3	574.64	734.62	953.92	1210.8	1436.8	1612.5	1830.8	2091.4	2366.7	2641.6	2816.6	2948.4	3240.4	3483.5	3597.2	3626.8	3881.2	4023	4244.5	4290.9	4447.7	4498.8	4682	4677.9	4412.4	4500.4	4613.3	4663.9	4692.8	4634.4	4696	4670.3	4638.5	4715.7	4779.9	4864.5	4797.4	4762.9	4722.4	4707.2	4694.9
0	0	0	0	16.75	99.553	225.96	364.27	574.84	812.87	1107.8	1419.6	1742	2050.6	2403.8	2837.4	3127.5	3489	3778	4175.9	4498.1	4768.4	4948.9	5247.7	5551.9	5790.1	5952.2	6089.1	6255.5	6563.5	6610.9	6811.6	6908	6885.7	7114	7361.1	7387.4	7234.9	7282.5	7420.7	7527.9	7511.7	7699.2	7683.9	7840.8	7965.7	7971.8	8145.4	8154.9	8343.2
0	0	0	6.3572	2.243	5.7374	15.068	13.114	25.752	20.715	25.769	22.782	38.04	54.987	82.248	94.933	119.04	136.95	197.89	214.06	288.47	343.61	405.49	427.83	462.56	564.29	630.5	681.59	703.94	776.79	846.79	898.09	932	992.51	1033.2	1078.5	1137.6	1195.4	1242.5	1363.8	1370.9	1400.7	1427.9	1467.1	1565.7	1585	1649.6	1652.4	1678.5	1687.5
0	0	0	13.71	12.545	12.516	9.094	2.9212	13.538	0	7.4094	17.468	47.933	113.05	167.14	248.11	330.53	449.84	560.96	714.6	890.64	1040.6	1222.9	1380.9	1554	1732.7	2255.1	2099.7	2291.8	2420.1	2687.8	2757.9	2866.3	2909.9	2999.9	3007.4	3160	3260.7	3281	3333.9	3355.5	3367.1	3377.2	3413.7	3459.7	3478.8	3544.7	3545.3	3544.7	3569.1
0	0	3.7863	29.369	0	0.74666	25.369	88.872	195.15	289.69	353.08	515.02	668.83	836.32	1062.7	1272.1	1480.8	1697.5	1952.4	2165.2	2511.5	2758.1	3464.5	3358.7	3609.6	3941.7	4805.7	5016	4912.6	5009.8	5535.2	5834.8	5758.1	5987.5	6490.2	6435.7	6408.6	7030.2	7022.8	7169.6	7324.9	7452.6	7451.6	6186.4	7797.1	7925.1	7302.7	8142.7	8404.4	8390.3
0	0	1.1245	0	12.814	9.3866	9.9985	8.5193	21.705	12.984	19.54	18.489	49.666	64.675	111.7	157.09	196.23	270.81	309.49	360.44	411.52	492.95	549.76	617.25	733.9	811.34	869.52	959.94	1008.5	1070.1	1159.7	1196	1249.8	1339.3	1381.2	1406.5	1537	1650.1	1724.7	1749.8	1797.2	1880.5	2003.3	2120.7	2147.8	2237.2	2289.2	2308.5	2443.7	2472.8
0	0	13.888	0	6.2782	0	0	0	9.4746	42.214	84.096	114.72	186.31	306.94	436.35	567.25	661.58	912.6	974.11	1087.1	1295.8	1489	1795.9	1727.7	1950.2	2166.6	2326.5	2402.7	2483.6	2632.3	2825.4	3175.7	3182.3	3339.4	3413.2	3537.1	3682.5	3766.5	3625.9	3697.1	3905	3861.2	3979.6	3917.7	3791.9	3975.9	3916.2	4005.5	4181.4	4174.9
0	7.216	4.7229	8.5504	0	0	0	4.1348	45.42	94.041	195.98	301.33	400.38	514.86	645.91	785.87	960.74	1051.6	1242.4	1371.8	1512	1652.7	1757.3	1880.1	1949.8	2060.2	2106.6	2214.2	2305.7	2467.7	2478.3	2564	2681.4	2655.5	2707.9	2780.8	2832.3	2870	2883.2	3031	3053.8	3088.9	3130.5	3252.4	3321.4	3251.8	3247.4	3183.1	3237.2	3175.3
0	2.6843	5.8129	19.345	9.0136	0	0	34.45	47.105	112.18	214.16	270.76	418.33	642.31	715.76	951.32	1099.1	1307.2	1500.3	1621.4	1874.3	2042.8	2184	2385.9	2574.1	2695.2	2784	2902	2987.5	3235.8	3194.3	3501.7	3748.5	3923.8	4226.6	4240.4	4383.5	4470.8	4581.4	4699.9	4906.2	4980.3	4872.9	5051.2	5040.2	5370.5	5361.2	5585.3	5664.7	5666.4
0	1.1037	0	8.026	4.1729	18.249	12.252	62.662	116.12	204.26	336.36	438.45	610.54	742.46	897.12	1045.1	1158.3	1304.7	1442.4	1554	1679.9	1748.7	1890.2	2113.6	2035.6	2101.6	2244.6	2260.7	2340.9	2442.8	2516.7	2658.9	2650.2	2686.6	2632.1	2831.2	2702.7	2830.3	2835	2883.3	2892.9	2772	2946.4	2880	3124.9	3008.9	3031.2	2978	2961.4	2936.8
0	14.567	1.6192	3.2043	0	0	0	0	0	0	0	37.603	131.68	228.68	368.49	521.06	689.36	835.24	967.28	1163.2	1187.4	1323.1	1406.3	1611.2	1762	1843.1	1980.1	1999.7	2180.4	2384.2	2438.6	2608	2628.3	2776.3	2893	3066.7	3153.2	3322.5	3430.5	3573	3749.6	3846.7	3912.3	4058.4	4147.5	4196.6	4215.3	4287.6	4365.3	4473.3
0	0	0	25.495	27.439	42.177	64.518	151.72	151.02	277.84	383.6	552.93	787.5	995.01	1153.9	1418.5	1412.8	1732	1907.4	2126.7	2359.1	2828.3	2998.4	3356.9	3639.1	3954.6	4269.4	4367.5	4471.5	4897.9	5062.7	5175.2	5418.5	5465.6	5559.7	5731.1	5842.7	6333.8	6184.3	6176.4	6609.1	6488.5	7003.1	6974.8	7086.1	7085.7	7115.8	7242.3	7271.1	7401.5
0	0	0	0	10.311	0	25.376	16.21	53.136	131.1	214.73	294.29	367.89	659.28	625.91	714.58	825.47	947.62	1062.2	1118.2	1197.4	1302.2	1366.6	1395.7	1436.6	1492.5	1602.9	1630.4	1639	1644.2	1704.2	1681.2	1693.1	1730.8	1764.4	1789.4	1879.3	1863.5	1894.6	1888.9	1934.5	1925.8	1952.2	1933.1	2010.4	2004.6	2036	1989.4	2046.5	2114.6
0	12.366	0.34871	0.60405	0	2.4952	0	0	31.03	58.466	118.22	251.86	428.96	647.67	909.48	1168.3	1500	1761.8	2183.1	2469.3	2762.5	3087.7	3467.4	3658.1	3793.2	4035.1	4289.8	4387.7	4368.2	4588.4	4625.7	4697.9	4867.7	4931.5	5093	5169.6	5394.3	5439.2	5671.4	5802.7	5950.6	5987.5	6050.4	6172.4	6418.3	6469.6	6435.8	6427	6491	6545.6
0	0	1.1973	4.9617	6.3988	0	39.002	135.33	288.6	439.27	716.54	961.24	1223.5	1541.2	1900.7	2224.6	2476.7	2826.1	3040.5	3349.9	3596	3757	4163.5	4309.9	4605.9	4634.3	4870.7	4946.7	5025.9	5257.8	5295.2	5523.6	5570.6	5746	5808.9	5774.2	5803.3	5884.4	5986.5	5973	5810.4	5913.6	6013.1	6124.2	6086.9	6083.3	6130.5	6139.7	6121.1	6032.1
0	0	7.4006	23.731	9.2675	7.3037	13.425	25.522	87.858	123.84	177.42	256.86	336.64	435.21	529.5	572.83	641.91	773.2	849.92	909.19	1016	1132.4	1168.8	1260.1	1347.1	1439.5	1499.5	1557.6	1591.2	1725.1	1738	1838.8	1905.7	1911.6	1959.6	1932.5	2006.5	1946.8	2042.3	2112	2143.2	2169.3	2171.5	2110.8	2141.4	2152.2	2171.6	2155.3	2121.2	2180.8
0	13.108	0	0	0.39093	0	15.16	43.216	126.48	220.9	304.46	507.8	734.94	956.24	1204.6	1518.4	1797.4	2115.1	2449	2782.1	3171.5	3537.6	3867.3	4283.5	4558.6	4999.2	5340.6	5591.5	5991.1	6493.9	6645.5	7071.9	7337.1	7661.1	7886.6	8158.3	8681.9	8945.9	9273.3	9502.8	9813.4	9955.4	10122	10625	10716	10830	11058	11266	11514	11537
0	0	0	7.6425	35.721	60.519	89.197	167.63	282.19	348.93	460.16	569.07	727.54	897.4	1071.5	1290.4	1481.3	1726.3	1925.1	2128	2403.5	2639.9	2718.1	2977.7	3198	3448.6	3634.3	3838.2	3992.9	4219.3	4449.7	4480.9	4736	4851	5058.1	5066.9	5142.8	5429.1	5506.8	5626.4	5740	5549.1	5706.7	5937.2	5937.6	5984.5	5921.1	5941.9	5981.6	5984.3
0	0	0	4.1384	32.103	56.751	35.371	43.053	124.42	115.63	174.22	236.97	315.16	413.26	439.89	745.23	928.85	1094.6	1343	1535.7	1635.7	2182	2112.1	2269.3	2537	2757	2943.2	3227.7	2046.4	2821.1	2982.2	3121.9	3193.8	3319.7	3519	3643.9	3781.9	3857.1	4027.6	4043.8	4314.2	4194.8	4347.5	4523.1	4428.3	4633.7	4731.3	4719.2	4403.3	4453.3
0	0	0	0	6.4133	17.69	60.382	136.81	252.65	300.67	418.22	558	671.79	822.82	874.92	1062.2	1187.4	1336.9	1387.8	1536.1	1590.4	1733.6	1863.4	1959.4	2122	2286.6	2346	2452.5	2452.7	2595.2	2661.9	2848.1	2952.7	2991.4	3124.8	3201.7	3241.5	3308.7	3414	3460.7	3529.6	3521.6	3532.3	3607	3605	3655	3697.4	3770.8	3749.6	3830.1
0	0	14.815	5.6319	0	9.1958	48.532	79.851	122.75	91.457	158.15	210.02	270.44	298.35	361.35	442.43	531.81	590.11	633.94	688.34	799.14	841.97	808.45	961.47	977.4	1041.4	1017.9	1116.8	1147.9	1268.5	1320	1348.1	1457.9	1569.4	1552.9	1576.8	1635.6	1694.7	1817.5	1826.5	1935.9	1927.9	1945	2029.6	2150.6	2132.6	2143.7	2182.9	2225.2	2234.6
1.2982	22.418	0	7.2102	0	0	0	1.437	21.355	63.652	112.18	149.44	202.84	269.48	316.42	401.68	484.27	533.17	612.46	664.8	717.72	749.11	795.12	833.95	874.38	904.99	918.23	950.73	997.57	997.02	1015.8	1037.3	1052.4	1107.9	1182.5	1200.9	1263	1256.6	1334.2	1371.2	1393.2	1412.1	1412.6	1421.7	1378	1443.6	1466.2	1498.6	1545.7	1545
0	0	0	3.2047	33.019	41.459	56.697	66.187	82.296	108.23	130.23	205.27	294.96	417.03	566.65	734.15	942.66	1114.8	1379.8	1551.9	1734.6	2006.1	2140.6	2369.6	2659.8	2937.3	3085	3158.5	3371.2	3555.6	3794.8	4049.2	4188.2	4326.8	4636.1	4915	5115.6	5397.3	5643.3	5893.5	6075.2	6152.1	6406.9	6591.1	6771.7	6961	7213.3	7276.9	7394.9	7544.3
0	0	2.6368	0	8.5807	36.854	47.535	74.182	78.551	138.56	239.84	378.05	564.67	704.81	911.04	1129.2	1347.8	1591.9	1863	2115.6	2268	2442.8	2631.9	2838.5	2893.6	3152.1	3315.2	3312.6	3460.5	3516.1	3468.4	3483.2	3560.6	3796.6	3780.7	3825	3832.7	3950.8	4143.7	4236.5	4264.6	4301.1	4359.7	4497.7	4588.5	4733.5	4660.8	4843.4	5032.7	5135.9
0	59.772	105.56	113.26	83.766	58.337	66.614	100.62	214.94	252.77	193.65	359.74	588.77	761.18	984.56	1158.9	1348.5	1475.5	1639.7	1755.4	1901.1	2180.7	2261	2408.8	2557.7	2808.6	2967.1	3091.2	3196	3452.1	3569.4	3618.1	3877.4	4029.9	4003.9	4107.8	4111.3	4179.2	4469.5	4545.9	4529.6	4743.4	4686.6	4718.3	4883.4	4866.4	5062.1	5093.1	5154.1	5199.1
0	0	0	0	11.025	0	17.038	34.283	102.39	184.25	314.39	462.65	584.47	769.41	995.91	1208.3	1462.6	1630.2	1865.7	2176.9	2322.3	2536.9	2808.3	3049.1	3251.6	3204.1	3425.1	3731.4	3905.4	4046	4121.7	4289.4	4412.3	4793.7	4785.8	5012.6	4707.6	4956.6	5078.3	5258	5365.1	5517.8	5656.8	5694.8	5811.2	6008.6	6216.4	6322	6356.5	6456.6
0	0	3.0445	0	9.3674	16.675	23.005	53.372	116.47	170.79	233.74	353.57	475.69	598.5	723.59	952.51	1088.5	1274.2	1527.8	1673	1836.1	2006	2031.2	2128.3	2398.3	2540.1	2647.9	2860.3	2888.5	2568.4	2564.9	3047.6	2982.4	3018.6	3153.2	2967.4	3649.1	3522.6	3686.9	3904.4	3917.8	3940.3	4008.8	3908.1	3942.1	3947.4	4044.3	4226.8	4122.7	3955
0	0	0	21.743	85.346	152.48	186.06	191.24	221.82	296.59	353.22	407.68	505.2	511.63	606.03	809.14	825.25	798.6	916.25	981.53	1162.7	1251.4	1296.6	1434.4	1505.9	1589.6	1667	1720.9	1747.1	1883.7	1859	1929	2004.4	2092.8	2141.4	2237	2305	2366.4	2449.3	2497.4	2470.6	2467	2491.7	2530.7	2466.8	2574.1	2560	2594.7	2629.4	2624.5
0	0	13.986	19.751	6.4846	0	4.7072	0	0	0	23.064	80.867	129.15	183.57	326.87	434.83	526.15	668.9	832.98	959.98	1078.3	1232.4	1356.3	1400.6	1559.6	1723.9	1793.3	1893.9	1972.2	2111.3	2088.3	2220.6	2214	2326.2	2454.2	2503.5	2564	2629.9	2396.8	2453.5	2428.3	2868.7	2605.7	2619	2685.7	2774.4	2829.2	2638.1	2783.9	2750.5
0	0	0	0	0	168.04	460.02	734.21	1147.1	1574.6	2012.2	2246.2	2756.3	3233.8	3701.9	4020.1	4404	4835.1	5093.4	5451.7	5797.7	5844.8	6235.3	6518.1	6743.9	7140.4	7409.7	7632.2	7668.4	7933.4	8025.4	8521.5	8489.6	8800.2	8889.6	9148.1	9235.2	8936.2	9325.6	9602.9	9572.7	9920.3	9619.5	9814.9	9755.2	9817.5	9799.7	9883.3	9841.6	9675.1
0	0	0	15.726	85.477	115.26	194.65	322.47	422.93	575.98	673.33	785.87	991.84	1118.9	1459.8	1669.1	1891.2	2132	2505.4	2629.3	2803.7	3063.9	3221.5	3477.3	3709.8	3806.6	3979.1	3862	4039.4	4451.2	4305.1	4491.7	4469.1	4556	4562.4	4719.7	4938.1	4989.7	5076.6	5137.5	5334.1	5434.1	5529.6	5769.6	5646.9	5627.4	5826.8	5746.6	5671.1	5804.8
0	5.228	0	5.6555	14.502	0	0	20.889	70.36	138.64	239.43	362.77	546.5	716.69	916.88	1123.8	1340.3	1784.3	1946	1925	2031.2	2048.3	2272.3	2437.2	2571.4	2717.3	2771.3	2875.2	2971	3031.7	3068.7	3179.8	3199.2	3383.9	3525.3	3612.5	3662.3	3640	3759.4	3905.6	3950.9	3966.5	3976.6	4097	4029	3994.1	4137.2	4200.6	4147.2	4180.2
0	0	0	0	0	22.19	66.62	133.93	239.79	359.66	478.4	597.1	757.77	996.76	1216.6	1356.1	1534.5	1684.5	1821.3	2026.6	2191.1	2191.8	2207	2263.8	2298.1	2418.7	2609.1	2658.6	2702.1	2852.1	2953	2977.4	3090.1	3185.4	3189.6	3240.5	3334.8	3401.3	3460.4	3618.2	3613.4	3595.9	3600.6	3601.1	3739.7	3759.3	3664.7	3733.9	3836.2	3864.3
0	0	0	11.576	10.422	64.846	79.54	79.424	90.492	121.17	172.6	192.55	301.2	409.02	506.16	703.71	844.47	1019.8	1121	1223.5	1341.8	1436.3	1639.5	1790.1	1848.9	1992.3	2104.2	2226.7	2291.3	2418.5	2534.9	2801.7	2631.3	2923.2	2951.9	2959.7	2965.5	3034.9	3145.1	3130.6	3197.5	3246.9	3250.3	3240.4	3204.9	3311.7	3249.3	3343.2	3301.3	3349.4
4.9075	0	0	0	1.6395	0	35.882	47.918	119.7	222.98	247.32	391.36	514.72	661.51	700.86	884.24	1036.3	1132	1247.1	1387.4	1432.3	1538.1	1722.2	1784.3	1825.3	1902	2115.9	2215.6	2184	2252.9	2331.8	2555.2	2547.9	2620.5	2731.6	2953.4	2997.4	2899.2	3027.2	3061.4	3087.8	3152.7	3141.1	3200.9	3161.3	3228.4	3261.7	3302.7	3460.1	3441.5
0	0	0	2.2905	14.122	3.4578	8.1706	20.117	10.389	16.584	31.684	37.574	66.102	112.62	135.46	187.82	226.51	278.61	387.85	444.58	541.34	658.91	808.79	899.16	1057.7	1212.3	1315.8	1432.5	1568.9	1751.7	1474.5	1545.2	1666.2	1843.1	1829.1	1916.3	1925.8	2046.6	2123.5	2156.9	2207.5	2247.7	2302.3	2300.3	2311.8	2377.9	2354	2455.7	2459.1	2427.6
0	0	0	45.92	109.27	152.09	196.58	284.95	284.72	262.26	305.97	409.94	459.26	573.86	644.16	783.93	936.39	1016.5	1128.4	1277.4	1494.4	1740	1777.1	2045.4	2219.2	2383	2506.7	2792.4	3039.9	3224.4	3450.5	3658	3845.7	4050.5	4280.7	4423.5	4696	4767.5	4911.5	5014.9	5154.1	5283.5	5506.3	5855.1	5947.6	5989.9	6255.2	6207.3	6063.6	6397.5
0	0	0	21.968	0	48.286	29.873	35.534	106.2	131.9	254.6	356.29	583.02	808.2	1002	1246.5	1569.8	1839.9	2044.9	2361.4	2633.2	2822.2	3105.2	3296.6	3420.6	3752.6	3879.5	4127.4	4278.1	4487.1	4694	3667.3	5066.6	5257.4	5483.7	5394.7	4564.9	5965.2	6345.4	6525.9	6644.3	6666.2	6994	7143.3	7412	6313.6	7307	7480.2	6830	6604.6
0	11.237	0	0	0	4.6111	7.9057	73.132	152.67	265.6	368.13	514.35	737.62	1014.4	1321.3	1454.8	1617.7	2296.9	2633.7	2573.4	2851.4	3417	3793.8	3296.4	3811.1	3764.9	4733.5	4831.1	4832.3	4986.4	5509.1	5735.5	5776.9	5863.7	5996.9	6742.2	6849.3	6541	6682.6	6873.4	7159.2	7189.3	7413.7	7553.6	7652.5	7733.8	7851.1	7960.5	8015.2	8114.4
0	3.6822	6.0208	0	0	10.78	5.2984	46.572	119.59	231.08	355.21	532.22	696.22	928.78	1202.4	1443	1782.9	2148.5	2212.3	2542.8	2865.3	3044.2	3279.8	3156.9	3625.6	4478.6	4789.3	4915.5	4391.2	5294.4	5314.3	4885.9	4919.6	4966.4	5164.6	5151.6	5333	5387.9	5455.8	5681.8	5619.9	5738.9	5788.4	5996.4	5960	5905	6055.8	6017.8	6097.2	6128.4
0	0.65608	0	4.7322	3.7848	4.0432	4.3271	16.112	38.098	80.005	158.9	273.1	404.05	604.27	822.55	1029.2	1210	1400.9	1712.8	1819.3	2066.9	2169.7	2418.1	2574.2	2578.1	2759.3	2873.5	2914.2	3046.4	3063.6	3150.3	3151.2	3225.6	3246.2	3316.1	3272.9	3340.4	3326.5	3416.1	3001.8	3129.5	3329.5	3370	3486.9	3513.1	3467.6	3477.2	3451.3	3455.3	2953.7
0	2.2322	0	2.6338	0	0	22	92.405	218.82	408.31	729.9	1061.7	1403.1	1795.7	2173	2618.9	2699.9	3310.3	3682.8	3941.5	4487.2	4806.1	4875.8	5201.4	5550.1	5746	6000.2	6063	6230.5	6502	6547.2	6688.2	6664.5	6635.9	6791.5	6815.1	6764	6616.7	6723.3	6716.7	6803.6	6745.7	6661.9	6720.7	6666	6621	6610.4	6681.9	6453.5	6528.9
0	0	0	25.331	47.238	92.056	152.2	97.89	58.01	139.22	159.55	227.83	261.56	401.34	493.35	653.81	792.6	950.12	1130.4	1329.7	1523.4	1663.7	1759.8	1964.4	2052.7	2240.2	2199.1	2384.7	2482	2690	2741	2843.3	2936.5	3067.4	3181.2	3264.3	3374.2	3449.6	3600.8	3773.8	3773.9	3953.4	4023.5	4091.7	4056.3	4168.4	4210.3	4364	4190.8	4261
0	0	0	1.6545	0	5.2149	10.703	27.999	37.549	44.951	68.547	72.863	81.925	99.88	121.59	154.36	157.58	160.02	234.45	285.46	319.62	337.21	416.8	479.63	556.57	619.45	689.6	757.95	842.49	905.69	964.06	1067.3	1089.4	1203.4	1270.5	1385.1	1468.1	1505.3	1633.1	1644.8	1746.2	1744.4	1790.9	1794.2	1818.1	1827.1	1854.3	1835.7	1992.3	1959.6
27.083	51.833	0	0	0	0	0	11.364	55.974	119.71	220.18	345.72	520.94	724.78	920.06	1124.4	1449.8	1676	1942	2362.6	2604.1	2994.4	3249.2	3544.9	3828.2	4096.2	4458.2	4709.4	4899	5179.2	5357.3	5465.8	5751.7	6200.1	6177.6	6228.4	6226.3	6418.9	6662	6712.1	6636	6867.4	6899.8	7004.1	7070.8	7105.5	7103.6	7163.4	7129.4	7345.3
2.7987	0.25505	0	1.005	0	2.5639	2.5054	11.365	20.23	38.75	74.726	138.04	245.13	361.49	509.45	655.68	793.92	972.21	1162.7	1348.3	1558.1	1718.7	1928.5	2064.8	2299.4	2441.9	2534.4	2633.7	2748.7	2846	3100.3	3198.3	3448.1	3546.1	3521	3643.6	3765.2	3850	4003.7	4006.8	4140.8	4230.4	4325.1	4372.9	4405.5	4524.1	4512.8	4597.2	4660.3	4627.1
0.46529	49.117	0	0	0	0	0	0.89324	145.71	198.78	371.59	578.62	697.41	964.45	1112.2	1325.1	1516.2	1794	1846.6	1893	2167.6	2206.3	2386	2575.8	2829.3	2979.7	3115.8	3266.5	3222	3450.3	3471.7	3501.8	3580.4	3656.8	3752.6	3778.6	3810.8	3784.6	3842.2	3923.9	3928.5	4109.7	4097	4134.9	4163.5	4222.1	4238.5	4433.8	4360.6	4466.9
0	0	0	0	0	0	386.49	315.18	650.79	645.09	789.28	927.79	1254.4	1062.4	1314.2	1654.6	2503.2	2472.2	2612.6	3105.3	3132	3516.9	3753.6	3915.7	4285.9	4367.7	4648.4	4966.5	5178.9	5511.9	5553	5814.2	6077.9	6061.8	6333.7	6414	6478.2	6520.7	6876.3	7027.5	7091.1	7310.9	7174.8	7454.6	7375.8	7485.4	7688	7729.5	7884.2	8013.5
0	9.0536	0	0	25.804	0	0	33.475	80.146	102.03	278.6	439.51	477.95	843.53	887.35	1105.1	1360.3	1539.9	1889.2	2148.8	2371.6	2654.1	2978.7	3163.5	3403.6	3647.8	3846.4	3947.9	4375.9	4451.1	4557.7	4699.4	4829.2	5000	5258	5436.9	5589.3	5828.1	6104.5	6298.3	6560	6689.2	6893.8	7077.3	7250.4	7491.7	7622.5	7721.6	7996	8050.4
0	1.9491	0	0	0	2.4835	11.816	6.2726	0	0	3.2149	17.964	36.763	65.88	96.796	154.75	224.58	307.06	441.85	513.69	698.65	797.6	944.19	1103.4	1303.8	1450.2	1643.4	1728.3	1826.2	2030.8	2132.4	2347.9	2532.9	2672.6	2915.5	2972.5	3017.9	3203.2	3345.5	3525.4	3626.5	3759.8	3834.6	3880.8	3848.5	4159	4214.3	4210.4	4364.9	4399.2
0	0	0	18.912	54.166	37.583	29.47	122.47	250.26	134.25	102.43	140.39	381.03	684.16	656.6	659.77	1032.5	1346.7	1643	1732.2	2104.7	2431.1	3310	2889.8	3135.3	3259.7	3825.1	3901.1	3894.8	3986.2	4440.9	4619.5	4483.8	4519.2	4822.5	5064.6	6150.7	5095.2	5169.7	5287.8	5434.5	5539.4	5641.8	5534	5603.7	5771.2	5920.8	5755.4	5881.2	5946.3
3.4819	13.74	9.5624	8.134	0	0	0	0	0	0	0	0	0	0	0	0	0	31.625	139.56	179.17	199.37	251.74	252.41	325.41	396.55	393.13	466.73	429.33	524.44	509.64	473.95	507.94	477.97	586.83	610.37	585.75	653.03	627.42	751.19	799.99	764.65	754.73	846.35	866.91	953.53	1096.8	1211.2	1278.2	1344	1444.2
23.044	13.113	9.0987	0	0	0	0	49.97	113.18	225.22	357.45	541.81	703.98	885.73	1180.5	1439.9	1681	1800.8	2222.8	2455.6	2752.4	3132.3	3346.2	3837.1	3915.3	4107.2	4352.2	4567.5	4498.3	4788	4927.9	4181.8	4806.1	5309.2	5519.8	5769.3	6423.3	6403.3	6572.8	6730.8	7119.6	7139.7	6809.8	6961.3	6768.9	7036.2	6975.6	7192	7076.2	7062.3
0	1.7184	0	3.7337	9.1661	10.802	0	0	0	0	16.168	21.132	41.789	63.206	91.71	110.44	129.43	172.41	263.11	292.68	378.43	461.79	507.99	549.42	589.78	631.3	634.91	712.96	808.1	856.22	937.84	1069.2	1161.8	1206.5	1342.8	1422.1	1648.6	1728	1812.9	1958.9	2076.3	2104.1	2189.1	2506.5	2597.3	2724.4	2705.7	2693.4	2707.4	2860.7
0	0	0	2.5951	38	32.159	33.247	74.423	87.989	121.53	214.89	300.99	416.99	594.89	745.47	937.62	1203	1386.8	1614.6	1853.6	2104.4	2413.4	2727.7	2942.3	3248	3407.5	3545.8	3877.3	4115.9	4455.5	4704.2	4800.5	5119.3	5325.2	5497.2	5554.9	5875.2	6125.9	6364.2	6746.6	6831.3	7218	7373.4	7484.3	7639.1	7839.1	8103.3	8217.7	8133.2	8325.7
0	7.6138	8.18	4.0565	0	0	3.1123	15.996	76.606	110.82	209.13	334.35	505.56	661.2	872.34	1155.3	1402.4	1611.5	1891.3	2288.8	2620.6	2796.1	3061.6	3366.2	3660.9	4002.4	4164.4	4355.8	4583.4	4846.4	4980.4	5177.2	5242.4	5382.9	5558.7	5626.5	5869.7	5981.3	6117.3	6334.8	6483.3	6434.6	6548.4	6651	6644.4	6837.8	6829.5	6833.8	6814.7	6827.3
0	5.5824	0	3.7499	10.43	4.2127	1.2575	0	0	0	0	6.8984	32.306	70.572	116.67	160.17	228.97	307.65	421.71	527.58	660.76	799.43	946.32	1047.3	1153.3	1278.2	1410.5	1567.4	1622.9	1759.8	1851.1	1915.6	1933.2	2073.5	2117.3	2103.5	2183.6	2234.2	1936.5	2068.4	2267.5	2370.1	2412.4	2388.6	2462.9	2451.7	2453.1	2439.1	2420.2	2452.8
0	0	9.5353	0	5.3868	29.18	52.876	73.896	64.754	91.08	117.98	154.12	208.18	306.46	456.62	616.13	781.31	1024.8	1225.3	1454.6	1786.4	2054.3	2318.2	2347.8	2556.1	2821.5	3018	3150.9	3322.4	3492	3702.9	3738.9	3822.6	3869.5	4062.8	4036.4	4178.4	4240	4363.8	4390.2	4369	4404.6	4467.8	4472.9	4482.8	4545.3	4458.9	4512.8	4576.8	4577.6
0	21.578	10.876	1.5658	0	0.39094	0	22.974	36.698	98.832	168.12	249.23	346.96	487.94	628.71	777.74	935.5	1137.2	1253.2	1377.3	1532.6	1682.1	1790.3	1805	1914.4	2017.8	2129.6	2242.5	2273.2	2399.8	2551.8	2635.2	2684.4	2828.3	2988.6	2964.4	3016.5	3078.5	3181.7	3314	3442.4	3353	3513.2	3469	3500.8	3673.6	3683.4	3791.4	3833.1	4026
20.905	29.515	7.1282	0	0	0	0	0	0	31.695	78.627	174.57	272.08	415.56	536.72	680.44	894.48	1121.9	1394.1	1614.5	1872.8	2138.4	2297.3	2526.3	2832.5	3014.8	3296.3	3462.2	3733.2	3818.8	4016	4305.8	4238.1	4531.8	4603.1	4707.8	4790.1	4924.9	5069.3	5160.3	5281.7	5335.5	5346.4	5478.8	5586.6	5618	5597.3	5588.3	5731.9	5952.4
0	0	0	0	0	59.769	42.457	28.945	154.16	46.194	92.747	329.9	376.73	564.57	630.61	898.44	1054.8	1206.9	1277.6	1396.6	1658.9	1787	2043.6	2075.3	2314.1	2530.6	2764.9	2880	3105.1	3354.6	3579.5	3893.1	3849.5	4062	4178.5	4239.1	4487.8	4777.4	4949.2	5242.3	4752.3	5375.1	5538.4	5674.6	5606.8	5795.3	5886.6	5928.5	5980.2	5986.4
0	0	0	12.665	14.888	5.4	4.687	49.054	176.89	204.39	257.48	371.58	609.4	823.02	904.67	1066.9	1336.1	1677.1	1926.7	2021.2	2298.9	2574.7	3390.8	3078.4	3246.2	3497.3	3699.9	3903.1	4028.4	4181.4	4441	4580.2	4526.2	4699.5	4787.8	4833.1	5045.5	5003.6	5026.9	5087.3	4928.3	5012.1	5095.3	5060.6	5089.6	4995.6	5087.9	5021.6	5152	5137.3
0	0	0	117.52	95.373	86.741	77.25	165.98	130.23	272.22	433.6	580.08	744.38	933.28	1154.7	1486.9	1705.1	1927.2	2149.3	2457.3	2680.7	2888.8	3147.6	3385	3502.8	3677.1	3846.6	4044.8	4216.7	4312.1	4536.2	4659.1	4835	4936.2	4977.8	5009.8	5138.9	5240.7	5365.7	5412.8	5616.3	5571.9	5650.1	5768.6	5787.6	5871.7	5898.1	6050.7	6143.4	6148.6
0	0	0	16.457	0	10.319	15.429	19.874	34.195	43.29	49.816	66.179	91.563	127.74	134.67	160.58	196.57	270.84	301.9	330.37	332.27	391.63	462.58	533.3	592.2	631.11	695.85	748.53	837.62	920.63	971.2	1032.3	1074.9	1171.8	1197.5	1256.4	1300.1	1410.6	1405.7	1499.6	1495.1	1602.8	1305.6	1576.3	1599.3	1652.8	1684.2	1662.2	1623.5	1653
0	0	0	13.758	12.924	7.4665	29.438	63.038	142.05	248.11	388.21	476.37	662.79	859.71	996.12	1186.2	1359.9	1581.5	1699	1956.1	2179.9	2326.8	2405.6	2479.1	2650.9	2842.3	3034.4	3212.1	3450.7	3564.3	3824.9	4088.1	4307.4	4434.7	4600.4	4840.5	5176.2	5217.1	5572	5770.4	5775.1	6164.7	6369.9	6618.1	6674.1	6634.1	6747.2	7013	7175.8	7261.8
3.561	0.85177	2.4213	0.32542	0	7.0252	0	0	0	0	0	0	0	0	22.638	47.416	87.463	129.33	223.04	267.45	352.03	462.9	557.89	637.17	703.64	846.47	944.48	1015.5	1098.7	1225.2	1306.9	1347.7	1456.9	1500.3	1592	1717.2	1773.4	1894.8	1922.8	2021.6	2049.6	2129.3	2235.9	2373.3	2445.5	2496.5	2509.9	2601.5	2652.5	2743.7
0	0	0	4.8389	0	9.1963	41.294	121.08	201.71	309.2	467.73	675.96	904.06	1162.7	1374.3	1623.1	1844.5	2137.7	2305	2580.3	2774.3	3046.2	3191.9	3343.6	3528.3	3611.9	3772.9	3922	3999.1	4167.6	4159.3	4447.1	4462.9	4487.7	4506.6	4391.8	4351.4	4366.4	4451	4541	4562.2	4587.3	4569	4603.5	4605.2	4686.5	4711.6	4748.5	4804.7	4709.3
0	7.5262	10.731	0	0	0	4.5527	37.91	127.89	187.35	321.29	497.48	645.15	773.57	961.81	1165.4	1410.5	1616.4	1882.4	2140.3	2573.4	2855	3093.6	3403.9	3669.5	3847	4083.5	4294.8	4454.1	4701.8	4866.9	5065.1	5209.9	5427.4	5561.5	5706.2	5742.1	6171.5	6343.5	6297.7	6488.4	6470.1	6667.3	6543	6634.2	6822.6	6759.1	6734.5	6807.9	6840.9
0	5.7646	1.0198	1.795	1.2496	0	1.6175	0	6.5689	17.044	43.616	83.695	166.34	271.18	385.28	546.35	692.1	885.19	1039.5	1257	1425.7	1639.7	1894.3	1990.5	2149.3	2326.9	2431.6	2568.9	2648.1	2871.9	3012.5	3172.7	3233.7	3418.8	3529	3693.3	3721.3	3795.7	3929	4019.4	4077.5	4142	4172.6	4264.6	4222.6	4326	4318.8	4359.9	4323	4381.8
12.011	48.587	26.846	0	0.16335	0	0	0	13.09	77.448	179.59	318.39	430.79	566.65	799.57	1047	1302.1	1533.1	1815	2097.5	2309.4	2694	2836.9	3166.5	3383.2	3608.2	3837.1	4096	4195.1	4401.5	4495.8	4784.1	4808.5	4892.2	5011.7	5078.6	5249.8	5304.3	5437	5365.4	5538.1	5453.8	5401.8	5529.6	5583.5	5756.5	5623.7	5396.7	5337.6	5437.6
0	0	0	0	145.15	32.195	100.78	173.25	598.42	403.26	626.67	807.14	1114.2	1310.1	1607.3	1895.6	2154.6	2933.1	2641.9	3032.7	3305.6	3533.7	3892.1	4183.4	4423.4	4513.7	4638.9	4791.3	4951.7	5090.7	5270.2	5408.9	5497.8	5580.2	5605.9	5693	5648.9	5824.7	5840.4	5889.5	5927.3	6065.4	6091.2	6098.5	6155.4	6141	6040.5	6076	6123.5	6164.6
0	0	0	8.0163	0	29.223	16.477	63.872	61.129	110.1	183.84	264.8	374.14	488.05	609.92	756.71	847.42	976.94	1048.6	1208.1	1339.3	1467.9	1584.6	1732.7	1887.3	1919.5	2071	1955.5	2167.7	2278	2343.6	2349.1	2462.4	2531.6	2606.5	2705.3	2765.5	2872.6	3042.7	3073.7	3200.4	3274.8	3365.8	3465	3508.3	3587.6	3657.1	3686.6	3790.1	3796.4
0	1.8281	0	22.002	3.5459	16.09	9.0679	22.593	60.043	105.76	195.8	312.11	486.87	654	828.79	1084.1	1361.1	1558.7	1847.5	2194.9	2468.2	2730.2	3059.5	3288.8	3595	3833.1	4103.6	4306.7	4672.6	4771.3	4942.8	5131	5311.5	5499.6	5705.3	5869.6	6018.4	6095	6294.2	6374	6520.1	6697.6	6821.7	6926.7	6939.4	7112.6	7238	7417	7518.2	7497.3
0	0	2.0544	0	0	15.59	19.774	35.931	44.293	74.65	127.15	184.68	221.3	275.14	390.12	474.27	596.83	640.34	816.95	889.78	1038.4	1141.1	1178	1383.1	1514.1	1657.2	1703.7	1800.8	2143.3	2256.7	2424.2	2300.3	2581.1	2661.9	2815.6	2800.5	2928.7	3136.6	3283.3	3318.5	3429.7	3484.5	3658.6	3669.1	3739.3	3740.4	3773	3796	3860.8	3912
0	0	0	0	24.934	50.289	136.74	206.82	269	379.62	404.14	549.44	575.42	716.53	824.1	931.6	1021.2	1121.8	1256.3	1346.9	1479.7	1581.8	1693.4	1793.3	1922.1	1968	1980.9	2013.1	2116.5	2126.8	2207.1	2304.1	2271.3	2391.5	2353.8	2416.3	2370.5	2441.2	2453.3	2423.2	2527.3	2429.1	2454.5	2446.9	2425.2	2436.1	2423.7	2529.7	2424.4	2437.9
0	4.3732	0	8.4077	0.035157	0	0	2.2903	0	1.0431	28.655	80.651	163.11	293.86	421.33	617.18	783.67	957.07	1153.6	1378.9	1569.6	1778.2	1990.5	2231.6	2461.8	2722.4	2905.7	2975.4	3035.6	3256.6	3419.5	3525.2	3658	3825.3	3943.5	4070.1	4214.3	4254	4353.5	4564.7	4730.8	4831.9	4863.7	4945.5	5001.2	5074	5162.1	5162.2	5173.5	5278.2
149.61	0	0	0	0	3.4303	0	28.221	27.538	101.1	130.14	167.48	167.76	187.2	245.68	300.23	285.58	327.6	469.33	446.86	571.01	583.89	598.75	687.73	740.48	718.79	793.7	768.45	837.97	798.46	835.45	838.26	800.76	875.46	914.45	915.65	1013.4	1013.6	1110.8	1140.1	1167.6	1120.5	1147.7	1184.4	1114	1141.4	1115.4	1258.8	1225.1	1280.2
0	17.844	3.6399	0	0	5.0488	0	16.454	58.534	107.01	204.79	326.17	484.83	655.58	847.3	1020.5	1211.7	1669.9	1558.9	1715.4	1850.2	1945.3	2124.5	2181.5	2325.1	2454.3	2554.6	2701.2	2856.2	2871.8	2980.2	3111	3172.2	3329	3473.9	3423.4	3461.5	3526	3701.8	3702.8	3889.8	3865.6	3875.1	3998.6	3911.9	4023.3	4020.9	4158.2	4124.6	4113.2
26.563	25.99	20.632	0	0	10.292	0	0	0	0	102.16	213.71	282.16	463.42	669.98	792.22	1071.8	1118.1	1433.9	1681.8	1829.8	1889	2130	2316.7	2509.4	2724.8	2684.1	2815	2943.1	3090.3	3153.4	3177.3	3352.5	3362	3468.5	3466.5	3436.5	3550.7	3559.1	3651.7	3607.1	3636.4	3649.5	3554.5	3553.3	3507.8	3421.4	3452.8	3406.7	3361.3
0	0	0	0	42.304	33.292	14.06	16.941	0	0	0	0	5.1209	14.473	76.97	126.75	218.7	298.23	357.54	439.78	568.05	695.87	782.83	843.91	961.3	1036.4	1045.1	1113.8	1308.8	1316.3	1383.1	1447.4	1471.6	1579.9	1615	1821.6	1785.6	1793.1	1854.5	1975.6	2060.8	2012.1	2125.8	2075.7	2069.4	2073.2	2072.6	2204.9	2197.2	2235.8
121.95	151.89	198.94	98.232	0	0	0	0	0	0	0	0	0	0	0	0	0	226.04	176.52	82.581	292.11	443.42	680.66	625.34	665.63	884.93	930.61	991.75	1122.5	1287.9	1434.7	1592.2	1675.2	1807.2	1985.7	2051.1	2236.2	2268	2496.3	2583.1	2608.8	2665.9	2944	3051.7	3193.6	3099.7	3280.3	3424.3	3477.9	3499.9
0	16.736	9.8586	0	8.0612	0	0	0	11.877	27.015	36.29	80.333	141.62	228.97	341.47	490.79	671.88	757.34	1024.6	1206.8	1386.7	1571.4	1869.3	2088.9	2235.3	2442.5	2652.7	2758.7	3011.7	3115.7	3338.4	3557.8	3650.9	3771.1	3944.8	4038.1	4120.4	4333.3	4382.6	4469.5	4574.9	4622.7	4660.1	4743.3	4841	4906.2	4818.9	4681.8	4884.2	4915.2
0	0.64227	0	0	15.43	5.0039	4.1002	9.8856	29.108	39.166	83.234	158.78	216.42	309.67	447.53	609.11	828.29	1009.4	1180.9	1598.6	1994	2309.4	2647.4	2895.1	3163.4	3387.1	3816.1	4006	4226.1	4213.4	4433.1	4776.3	5047.3	5022.6	5382.5	5510.6	5673.2	5642.2	5853.6	5937.6	5997.3	6032	6346.7	6530	6733	6873.7	6906.8	6999.1	6948.5	6797.4
0	1.0393	0	0.68313	0	0	23.881	71.661	159.12	230.16	347.27	483.05	639.84	800.47	907.49	990.64	1151.5	1292.1	1432.6	1608	1750.3	1955.7	2109.2	2320.6	2488.5	2753.2	2845.1	2997.2	3196.2	3358.1	3534.2	3573.3	3680.5	3710.1	3966	3949.5	4040.8	4098.9	4260.3	4297.7	4436	4533.9	4662.9	4636.2	4675.5	4694.7	4657.7	4775	4797.1	4848.7
0	3.1129	3.181	0	1.7764	9.745	1.3448	9.7556	20.849	27.124	37.488	49.077	65.309	84.252	123.96	182.54	247.65	294.02	392.27	491.52	596.47	709.09	787.15	932.01	1057.8	1159.6	1278.2	1360.9	1454	1560.6	1718.6	1820.3	1893.4	2030.2	2162.3	2217.3	2255.5	2347.6	2484.2	2591.3	2703.2	2721.1	2749.9	2809.8	2987.1	2984.3	2992.7	3496.9	4330	4366.7
0	0	0	13.626	73.086	107.29	135.4	185.46	303.96	382.73	478.55	661.9	785.93	907.35	1021.4	1225	1358.8	1559.6	1677	1836.6	2045.5	2154.4	2285.9	2473	2572.2	2722.5	2769.4	2978.2	3102.8	3121.7	3115	3248.9	3366.8	3611.1	3629.6	3675.6	3598.8	3694.1	3670.5	3673.2	3731	3653.8	3772.5	3696.6	3710.9	3858.3	3787.9	3818.3	3794.8	3702.5
0	0	8.411	3.61	4.2929	0	15.227	22.04	36.902	71.671	137.85	231.06	361.66	507.35	689.98	769.77	964.93	1205.6	1373.8	1586	1822	2100.7	2032.9	2548.8	2635.3	2861.3	2933.9	3064	3315.9	3527.9	3649.8	3663.7	3799	3956.8	3614	3635.6	3724.6	3798.3	3809.3	3898.5	3922.4	4004	4095.2	4131.5	4154.5	4220	4147.4	4224.5	4344.1	4426.5
0	0	0	10.746	3.2808	28.85	63.864	30.929	80.143	195	402.04	608.76	824.26	1118.5	1322	1599.5	1939.9	2228.8	2474.7	2797.1	3240.6	3480.2	3704.1	3940.3	4253.7	4266.3	4416.5	4819.9	4993.6	5194.2	5413.4	5256.7	5574	5441	5644.4	5522.9	5487.7	5728.9	5544.7	5644.3	5697.8	5687	5841.1	5709.2	5842.4	5769.4	5718.4	5755.5	5562.5	5690.7
0	0	0	7.5999	6.2092	11.93	9.9954	33.192	145.73	247.04	275.81	402.55	622.53	820.75	1000.8	947.02	1122.9	1549.3	1635.4	1497.6	1685.9	2280.9	2218.9	2377.4	2094.7	2232.2	2676.9	2688.2	2606.7	2625.3	2917.3	3253.2	3310.4	3021.9	3188.5	3222.1	3289.9	3594.1	3499.5	3576.9	3521.4	3563.2	3874.4	3640.4	3806.8	3776.3	3825.5	3757.5	3835.7	3843.2
0	0	0	4.623	9.989	8.5663	17.129	47.652	96.492	161.21	283.97	391.32	498.03	785.95	1131.5	1240	1351.1	1505.2	1578.4	1816.3	1926	1968.7	2038.2	2306.9	2399.7	2567.6	2718.5	2885.6	3039.9	3185.9	3358.9	3687.8	3799.4	3892	4166.2	4053.8	4185.6	4357.2	4396.5	4483.1	4494.7	4564.7	4611.2	4650.7	4683.5	4734.2	4720.4	4693.7	4816.8	4779.7
0	0	0	8.6251	21.421	8.6864	34.244	73.774	148.79	223.58	340.99	459.67	554.01	731.73	912.67	1088	1380	1516.7	1773.7	1966.8	2180.6	2264.2	2497.7	2758.1	3007.8	3229.1	3364.1	3692.8	3967.2	4173.3	4557.4	4708.4	4971.9	5209.8	5361.5	5658	5977.1	6134.7	6073.7	6257	6211.6	6451.5	6513.8	6610.8	6591.4	6683.4	6786.6	6798.3	6917.7	6963.4
0	12.416	5.6365	0	0	0.42779	0	0	0	0	0	1.9476	38.784	76.04	131.12	187.06	229.4	309.27	404.62	494.88	570.02	655.93	740.56	823.79	1006.7	1205	1306.2	1411.5	1509.8	1706.8	1810.3	1891.2	2050.5	2192	2322.5	2381.4	2466.4	2510.9	2666.2	2711.9	2794	2956	3120.6	3164.6	3242.5	3354.5	3335.9	3489.4	3562.2	3619.9
0	8.0432	7.5828	2.638	0.83757	0	0	0	0	0	0	0	0	1.1475	20.992	41.911	84.929	97.334	169.15	222.99	310.35	400.87	472.05	528.88	582.72	594.99	661.88	777.63	873.89	1015	1438.7	1480.3	1695.3	1393.2	1507.5	1997.7	2108.6	1720.3	1846.8	1877.3	1960.2	2158.6	2231.9	2244.9	2380.5	2343.8	2129.5	1830.7	1874.3	1886.4
0	0	0	0	11.178	7.8317	31.914	79.739	139.81	239.04	354.03	464.32	589.81	784.36	941.43	1104	1257.5	1463.5	1553.1	1724	1847	2007.8	2116.2	2266.9	2353.2	2451.9	2527.9	2570.4	2657.1	2704.7	2765.5	2832	2867.9	3045.3	3081.2	3180.2	3147.3	3280.2	3385.2	3460.1	3454.2	3479.4	3501	3446.7	3616.5	3579.2	3603.4	3613	3564.5	3607.8
3.3762	41.05	0	4.4231	0	0	0	0	28.888	64.39	120.27	178.67	251.56	350.94	476.67	544.88	727.7	804.75	918.08	1076.9	1152.4	1155.6	1242.2	1437.7	1488.7	1589.1	1475.5	1454.8	1770.7	1686.7	1717.9	1626.3	1792.4	1871.6	1868.2	1916.3	2035.3	1938.5	1978.8	2027.6	2039.3	2019.9	2013.8	2042.6	1984.9	2025.2	2025.2	2056.3	2072.5	2016.5
0	20.873	0.86519	11.511	0	0	0	0	0	19.971	44.804	69.748	112.96	160.6	215.88	302.02	373.02	472.32	554.29	657.19	733.5	808.54	836.39	938.29	1074	1120	1201.3	1283.6	1425.3	1547.1	1647.2	1691.9	1757.2	1795.7	1875.1	1908.7	2035.7	2017.5	2020	2091.6	2143.4	2205.7	2291.2	2284.8	2318.1	2293.7	2325.4	2353.4	2358	2387.3
0	0	0	26.061	31.546	6.4523	0	19.486	97.661	159.59	211.73	337.3	584.24	815.76	1036.7	1265.7	1573.3	1989.6	2635.3	2909.5	2896	3285.7	3971.9	3690.8	4004	4450.9	4679.7	4799	5830.7	6337.7	5542.6	5609.2	6422.7	6850.4	6972	6384.3	6444.1	6621.4	7874.4	8159.3	7641.2	8060.1	8281.6	8507.3	8203.9	8164.9	8226.4	8552.2	8645.7	8304.5
0	3.0169	16.406	0	2.9395	0	0	28.568	81.091	136.1	267.48	379.64	550.82	696.92	855.07	1013.2	1169	1326.3	1480.8	1601.4	1754.3	1830.3	2008.5	2090.8	2171.8	2308.9	2394.8	2501.4	2581.9	2660	2677.6	2696.6	2774.5	3007	2946	2957.2	2926.9	2988	3040.9	2969.4	3187.1	3186	3162.4	3151.3	3243.3	3249.6	3202.2	3351.5	3354.1	3333.8
9.3473	0	0	15.258	9.9612	0	0	41.504	61.822	76.923	127.9	199.38	324.09	435.75	560.71	685.82	904.88	985.85	1285.4	1497.8	1706.1	2022.4	2050.3	2414.9	2582.5	2899	3790.2	3930	3692	3945	4284.7	5480.3	4703.7	4911.8	4949	6108.8	5216.3	5611.6	5664.9	6040.4	6121.3	6252.8	6509.1	6563.1	6794.1	6806.8	7034.8	7233	7495.3	7408.6
0	0	6.5399	9.4494	0	7.2569	0	0	0	0	0	47.214	93.655	145.67	276.5	373.68	500.43	696.09	845.48	1039.3	1279.9	1469.4	1639.6	1844.4	2104.8	2272.1	2476.8	2656.7	2867.7	3123.8	3258.1	3331.3	3624	3710.3	3899.1	4035	4084.6	4353	4373.8	4525.8	4630.4	4678.8	4756.8	4815.8	4892.1	4820.9	4974.7	4987.6	5024.3	5036.5
0	5.5974	1.6885	0	0	0	21.631	60.275	113.71	201.6	286.03	361.05	515.07	706.72	788.4	971.84	1161.9	1281.4	1408.3	1696.9	1769.5	2062.3	2188.3	2310.2	2386.1	2573.5	2629.2	2748.2	2829.6	3026.9	3152.4	3279.7	3245.9	3281.1	3392.2	3455.3	3459	3601.4	3649.9	3719.3	3797	3824.9	3844.3	3885.3	4006.5	4028	4119.5	4080.3	4168.2	4208.7
0	6.2054	0	1.8441	4.4472	0.13858	7.2852	11.508	0	9.466	26.991	71.893	125.77	149.43	204.47	242.59	344.57	391.56	500.55	575.41	582.18	619.27	704.38	759.86	850.1	1040.4	1060.6	1059.5	1112	1174.7	1174.7	1203.6	1182.3	1333.7	1307.6	1363.2	1356.8	1445.5	1476.8	1532.1	1640.2	1605.8	1653.3	1688.8	1679.4	1726.2	1701.9	1705.5	1767.1	1728.5
4.0332	2.704	9.7084	0	0	0	7.9765	40.126	107.66	174.29	311.99	411.83	506.47	657.73	785.83	915.53	1052.2	1189.3	1264.2	1293.9	1434.4	1523.9	1571.6	1620.8	1692.8	1756	1815.7	1915.7	1931.4	2068.6	2053.2	2223.6	2223.7	2317.7	2427.7	2435	2481.5	2572	2602.6	2731.4	2716.8	2723.4	2704	2725.6	2739.9	2795.2	2838.6	2877.1	2880.7	2866.3
0	8.0937	6.3476	6.8525	0	0	0	0	0	4.9163	48.654	113.53	167.8	243.16	329.54	430.54	533.89	608.55	754.69	912.69	1038.1	1163.1	1198.2	1240.6	1253.9	1328.6	1410.8	1457.9	1628.3	1723.3	1873	1966.8	2129.6	2079.1	2318.1	2487.3	2587.8	2602.2	2986.9	2968.5	3056.6	3023.5	3170.5	3130.1	3387.2	3674.1	3711.3	3751.9	3700.6	3818.9
0	0	0	48.418	44.495	171.56	218.16	212.53	266.9	243.55	388.04	498.4	676.43	946.15	1181.5	1440.8	1790.9	2007.1	2344	2531.9	2909.9	3054.5	3408.6	3680.2	4115.4	4406.4	4533.1	4566.3	4798.6	4927.9	4957.4	5317.6	5350.7	5611.9	5704.7	5707.1	5868.7	6014.7	6226.5	6421.4	6531.7	6507.8	6581.1	6609.5	6796.2	6873.5	6895.3	6910.7	6897.6	6946.3
0	0	0	0	77.392	120.71	171.63	220.77	273.9	333.26	383.1	502.32	603.69	862.98	1100.2	1270.3	1535.5	1791.5	2042.1	2287.8	2372.3	2790.5	2757.8	2862.1	2951	3177.5	3298.7	3335.6	3529.4	3580.3	3781.5	3949.5	4125.2	4167.6	4280.9	4388.1	4504.1	4563.5	4683.2	4673.5	4765.9	4736.7	4776.1	4895.7	4945.7	4962.9	4957.4	4857.3	4959.3	4814.4
0	2.5745	0	0	0	8.3512	17.019	10.828	0	0	13.543	44.969	23.879	69.258	126.76	167.82	194.43	151.27	205.64	318.59	415.36	419.13	536.92	756.02	986.06	485.33	594.68	647.7	660.83	687.47	831.11	844.1	837.74	873.73	957.66	1085.4	1142.8	1081	1131.5	1142.5	1148.8	1166.6	1175.1	1208	1210	1262.1	1241.3	1259.3	1244.1	1252.9
0	0	0	4.3583	4.1338	0	18.549	30.3	42.601	34.36	57.602	84.347	144.17	192.16	261.4	375.04	451.87	537.18	666.03	742.68	805.93	843.8	914.84	1013.6	1054.2	1103.1	1139.3	1175.8	1235.6	1273.1	1339	1376.1	1409.1	1368.5	1347	1407.8	1471.8	1407.1	1457.5	1490.8	1578.8	1538.6	1578.5	1675.6	1708.1	1737.8	1710.4	1747.2	1792.1	1811.1
0	0	0	0	6.3181	31.611	29.222	50.411	116.75	75.601	185.8	245.15	351.15	461.7	586.9	591.44	772.59	896.41	1127.3	1307.4	1421.5	1559.1	1730.7	1930.1	2112	2336.7	2341.3	2475.8	2623.1	2814.3	2928.4	3132.9	3278	3584.5	3781	3801.5	3914.4	4003.2	4004.2	4089.2	4150.3	4184.6	4280.7	4329.2	4399.5	4438.7	4553.3	4585.3	4532.2	4594.6
0	0	0	1.7754	78.3	104.79	147.85	196.21	273.64	376.94	479.18	565.1	705.96	871.96	1018.9	1156.1	1329.2	1254.5	1540.4	1691.8	1848.5	1943.7	2083.6	2153.5	2317	2443.3	2557.8	2609.8	2686.1	2764.7	2835.2	2880.3	2872.6	2965.8	3002.5	2981.6	3014.7	2992.9	2962.7	2940.2	2975.2	2823.9	3066.8	3041.9	3002.3	3049.5	3052.9	3109.2	2939.3	3049.4
0	0	0	10.865	0	12.263	10.665	18.624	88.213	171.37	290.69	459.53	595.46	782.54	979.49	1174.2	1399.9	1596.5	1813.1	2087.9	2342.4	2598.2	2733.8	2954.3	3077.3	3375.4	3496.2	3656.8	3700.2	3856.4	3942.4	3969.8	4080.7	4175.2	4255.5	4093.9	4160	4275.1	4473	4507.3	4560.7	4525.9	4622.4	4660.6	4691.8	4679.4	4743.6	4801.8	4783.2	4804.5
0	8.6642	0	0	0.71017	6.3722	0	0	0	0	23.739	75.907	146.77	254.64	418.55	574.45	812.59	1048.6	1311.4	1507.5	1798.2	2113.9	2308.7	2541.2	2880.3	3196.6	3364.8	3598.8	3951.7	4058.7	4341.5	4571.1	4754.7	4993	5256.6	5358.1	5418.8	5662.9	5827.3	6058.7	5937.9	6345.3	6462.4	6520.3	6848.2	6931.3	7053.9	7094.4	7296.5	7212.4
0	9.7207	0	4.5143	0	1.4434	7.7071	4.9323	37.386	46.999	76.7	110.98	148.89	215.63	270.29	326.29	400.84	450.75	565.59	624.63	770.65	865.63	999.48	1105.2	1184.2	1358.4	1419.1	1480.2	1558.3	1701.8	1793.2	1825.2	1828.4	1933.4	2011.9	1991.9	2074.5	2099.6	2134.6	2210.7	2220.2	2212.9	2256.5	2275.8	2320.2	2321.1	2370.2	2400.4	2443.8	2463
0	3.4664	0	29.428	0	14.902	10.343	0	0	0	0	0	0	0	0	0	10.957	81.37	101.86	157.54	203.1	311.85	382.85	558.03	691.79	814.52	885.97	1082.7	1212.8	1369.2	1460.9	1561.3	1680.3	1923.1	2017.3	2009.4	2338.1	2409.4	2535.4	2639	2655.6	2769.3	2806	2906.7	2869	2984	3051.7	3021.8	3103.7	3063
0	0	0	0	0	1.8796	18.772	50.525	117.53	214.19	346.49	557.33	753.85	958.67	1182.2	1481.4	1685.4	1913.7	2220.9	2487.5	2666.5	2856.8	2997.4	3192.3	3261.8	3516	3582.4	3712.6	3802.5	3925	3813.6	4086.2	4185.7	4506.4	4348.8	4548	4421.8	4422.6	4464.9	4397.7	4469.5	4472.8	4661.2	4714.2	4393.4	4504.8	4485.3	4566	4653.4	4510.5
0	0	0	482.4	502.38	431.31	640.65	908.2	1309.4	1097.3	1539.3	1309.6	1444.1	1325.2	1564.7	1627.9	1632	1654.8	1587.3	1803.3	1924.1	1972.9	2120.3	2080.5	2103	2286.8	2145	2410.7	2460.6	2571.2	2639.3	2764.2	2679.6	2726.7	2947.9	2050.7	2880.9	2991.1	3324.3	3436.1	3672.9	3595.1	3707.8	3887.5	4037.6	4328.3	4528.4	3881.1	4219.3	4924.7
0	0	0.46527	10.45	20.73	0	19.408	48.868	105.9	210.24	304.84	460.34	729.08	839.61	1052.7	1254	1570.1	1823.7	2014.9	2283.2	2575.4	2713.9	2926.8	3119.5	3245.6	3375.4	3635	3806	3788.1	3997.4	3983.5	4180	4247.7	4360.8	4494.4	4524.3	4613.8	4641.4	4690.7	4804.8	4762.4	4855	4832.9	4946.3	5035.8	5140.6	5015.6	4968.3	5077.6	5009.6
0	0	0	18.216	21.136	0	22.786	86.318	256.63	397.38	597.13	804.93	936.8	1151.7	1402.9	1490.1	1638.8	1772.2	1994.4	2240.6	2413.5	2586.7	2818.8	3127.2	3335	3405.2	3480.7	3684.4	3827.4	3886.7	3952.3	4085.2	4020.4	4274.6	4360	4439.6	4384.8	4546.9	4691.6	4828.6	5079.3	5075.8	5066.5	5204.3	5150.5	5255.4	5089.1	5224.4	5273.4	5315.9
9.2567	14.156	0	0	0	0	0.55545	7.8753	11.353	11.662	19.36	34.735	66.48	104.31	132.34	173.89	217.76	224.99	274.78	312.5	364.11	406.51	474.84	532.17	558	670.4	694.21	762.24	833.6	885.68	905.81	929.89	971.52	1107.5	1111.7	1253.6	1299.9	1349.2	1389.5	1447.4	1703	1883.9	1877	1817.8	1783.1	1861.7	1793.2	1690.9	1727.5	1741.9
0	0	0	2.0957	7.468	2.3947	8.5009	10.419	18.457	27.181	31.268	23.768	22.883	42.999	38.736	56.491	88.309	104.86	143.93	173.19	224.05	260.34	308.99	359.53	408.41	499.72	578.52	580.88	645.6	785.74	902.52	1066.6	1140.6	1262.1	1434.5	1530.6	1757.6	1922.9	2170	2305.2	2538.7	2705.7	2832.1	3034.9	3098.5	3341.5	3432.1	3481.8	3511	3643.5
0	0	0	0	4.6883	9.5071	11.841	22.014	35.004	54.407	82.891	132.86	207.59	276.66	386.93	465.32	544.68	668.18	744.24	866.9	989.87	1118.6	1213	1360.6	1468.9	1644.1	1786	1879.1	2005.1	2134.5	2271.8	2520.6	2584.9	2711.8	2835.6	2989.9	3189.3	3314	3430.6	3566.6	3570.4	3685.5	3756.4	3857.3	4048	4152.8	4153.6	4242.8	4331.7	4426.9
0	0	0	12.46	13.421	3.5082	20.399	29.783	39.888	58.534	85.646	102.25	170.23	220.6	320.37	386.98	462.38	586.65	681.89	761.82	811.03	876.46	963.62	1039.9	1095.7	1192.9	1239.6	1381.7	1413.3	1526.6	1549.1	1624.2	1615.7	1652.4	1684.4	1750.2	1784.6	1801.5	1843.7	1843.7	1862.7	1906.4	1896.5	1966.2	1892.5	1940.6	2013.7	1992.9	1923.5	1927.2
0	3.8591	0	0	4.8232	6.2829	18.391	68.931	131.7	221.87	341.13	491.11	714.3	920.78	1180.4	1443	1795.2	2134.4	2318	2728	2926.3	3281.8	3440.1	3730.9	3860.2	4040.1	4220.1	4310.6	4439.4	4487.4	4429.4	4515.4	4413.3	4675.5	4854.3	4681.3	4756.7	4839.4	4592	4668.8	4637.5	4540.4	4435	4545.5	4509.2	4482.9	4415.6	4631.8	4741.7	4748.7
0	0	0	12.897	0	0	63.369	162.45	223.87	281.21	420.47	570.49	717	853.52	1107.7	1196.9	1334.7	1537.8	1670.8	1647.6	1761.1	1912.8	2048.4	2215.2	2334.2	2447	2427.3	2610.9	2650.5	2784.5	2902.9	2996.4	2908.5	3074.9	3201	3182.7	3392.3	3263.1	3547.1	3654.8	3750.3	3785.5	3692.6	3791.7	3929.8	3904.3	4093.6	4109.5	4115.4	4151.3
2.7114	3.9194	0	0	0	4.3451	6.4202	12.922	19.937	42.886	79.99	125.52	177.69	234.9	361.33	471.12	615.44	723.86	856.36	992.36	1177.3	1361.1	1605.8	1767.1	1957.7	2253.6	2439.9	2723.4	2854.9	3124.5	3345.1	3522.1	3634.8	3842.7	4091.7	4221.4	4307	4445.4	4531.2	4781.7	4823.5	4935.5	5050.4	4993.8	5199.7	5224.2	5127.9	5203	5284.9	5254.4
0	0	0	0	28.665	46.435	84.151	101.91	158.55	213.6	164.33	294.8	504.44	653.07	858.17	1048.1	1282.9	1502.5	1691	1916.7	2091.3	2301.7	2450.2	2703.7	2906.6	3067.6	3314.2	3464.2	3621.8	3749.8	3975.1	4253	4353.5	4500.8	4644.3	4816	5040.4	5251.9	5383.4	5616.2	5733.5	5893.7	5850.3	6014.7	6107.6	6158.9	5977.6	5695.6	5776.2	5665
0	0	0	0	0	26.614	24.046	31.47	11.119	15.963	20.925	13.445	49.399	50.171	74.392	135.55	208.95	223	293.59	354.76	415.02	437.36	522.18	579.86	661.98	730.9	807.77	806.11	908.84	915.95	949.81	988.04	1037.9	1073.2	1043.5	1179.6	1162.4	1197.7	1260.1	1272.2	1323.4	1312.5	1298.1	1308.2	1238.8	1311.3	1304.8	1395.8	1382.4	1430.9
0	14.148	11.918	0	2.8089	0	0	0	0	0	0	0	0	7.885	17.78	49.912	91.161	119.99	156.65	221.1	288.48	379.21	405.75	399.13	398.24	444.75	517.43	578.31	600.92	660.7	724.17	750.1	789.83	876.98	977.68	1057	1172.7	1191.7	1336.7	1396.1	1478.7	1419.2	1521	1607.3	1715.5	1716.6	1696.8	1698.5	1774.5	1874.6
0	5.7071	0	2.0681	0	2.5666	3.906	12.54	28.682	60.423	104.25	200.08	270.23	403.49	510.73	659.53	813.9	932.85	1157.2	1315.3	1552.6	1721.9	1884.7	2076.2	2301.2	2520	2676.6	2759.3	2926.9	3178	3187.1	3297	3364.3	3410.4	3551.7	3618.5	3554.5	3672	3700.5	3879.4	3875.5	3917.9	4040.6	4158.8	4212.9	4322.5	4394.2	4218.6	4449.4	4373.3
0	2.8493	0	3.5308	15.297	17.08	0	11.515	25.296	53.289	79.749	132.69	262.68	383.24	496.59	660.48	795.83	997.23	1128.1	1337.5	1508.1	1647.1	1786.6	1873.3	2043.8	2163.1	2250.3	2299	2360	2512	2635.9	2793.9	2858.1	2886.1	2946.1	3061.6	3148.4	3215.3	3279.4	3361.5	3346.9	3479.1	3525.7	3639	3595.4	3766.4	3753.7	3866.8	3960.8	3945.6
0	0	0	0	2.8877	35.795	87.129	121.74	182.65	263.76	368.78	494.75	592.52	725.59	822.66	931.93	1206.7	1306.4	1449.4	1617.8	1720.5	1817.8	1898.4	1995.8	2067.8	2193.6	2163.3	2205.8	2250.2	2359.2	2423.1	2430	2458.7	2486.9	2611.4	2568.2	2493.2	2534.2	2497.3	2527.7	2559.6	2577	2566.1	2605.1	2570.9	2548	2547.2	2519.8	2560.2	2517.9
0	0	0	39.304	14.623	0	0	0	0	0	0	0	0	0	0	0	0	0	0	0	0	36.23	49.782	67.62	99.043	120.22	190.53	225.68	249.75	319.67	414.99	500.59	508.47	558.05	631.62	676.02	722.1	728.43	813.73	827.52	849.41	889.07	906.78	953.28	942.41	980.38	1006.7	1034.2	1039.1	1067.9
4.1768	12.339	0	0	0	2.0221	0	0	0	0	0	9.8656	51.353	120.85	168.05	220.94	313.76	402.84	472.8	605.03	722.41	825.12	954.18	1080.3	1180.6	1348.7	1472.1	1556.6	1755.2	1777.9	1880.6	1966.7	2052.2	2217.9	2284.9	2356.6	2494.8	2520.8	2609	2662	2761.4	2803.9	2827	2872.1	2884.1	2913.4	2955.4	3001.9	3027.4	3107.2
0	0	0	22.763	22.66	0	0	0	15.95	18.48	49.504	75.918	131.99	198.62	260.25	380.83	423.36	430.83	529.5	638.45	720.92	791.98	834.89	922.59	1037.9	1030.7	1072.3	1079.5	1165.5	1198.9	1275.8	1331.8	1392.9	1463.5	1498.6	1605.7	1584.3	1655.2	1734.8	1796.2	1837.7	1897.8	1901.2	1952	2027	2057.3	2082.5	2079.3	2108	2145.5
16.532	0	0	0	0	1.705	0	0	0	0	34.243	31.579	14.541	63.465	95.863	92.051	177.22	269.77	409.99	537.27	708.39	873.26	1015.3	1196.6	1358.6	1776.6	1795.1	2305.8	2182.9	2916.4	3113.8	2997.3	3285.6	3518.1	3876	4160.5	4444.5	4728.9	4968.4	5398.1	5591.4	5881.2	5976.3	6315.2	6577.8	6718.5	6911.1	7102.9	7277.6	7199.9
0	5.0946	0	0	3.9389	6.9945	0.87165	0.63392	0.843	0	8.472	23.767	74.59	151.33	253.76	359.27	481.99	580.24	696.15	868.9	972.99	1096.6	1222.1	1299.9	1434.9	1535.9	1584.1	1654.7	1814.8	1813.3	1886.6	1947.9	1900.6	1975.6	2021.8	1989.6	2057.6	2048.3	2140.5	2244.3	2230.9	2232.6	2258.1	2294.9	2270.7	2351.6	2368.6	2441.4	2482.8	2447.5
0	7.5487	0	51.61	89.163	63.268	0	0	0	73.718	190.38	296.36	532.5	667.23	892.11	1156.6	1478.6	1678.5	1755.3	2107	2380.2	2571.1	2698.8	2803.3	3147.4	3981.9	4107.5	4278.6	4602.4	3990.5	3970	4200	4003.4	4901.6	4374.3	4472	4448.1	4464.5	4678	4905.8	4903	4793.4	4879.1	4932.4	4895	4902.2	5024.7	5160.4	5076	5142.3
0	10.681	0	11.257	6.4019	13.88	0	5.6794	0	2.3326	12.785	33.996	107.75	193.86	325.82	442.5	607.21	836.41	1024.2	1269.8	1552.1	1826.6	2134.5	2407.7	2673.6	2979	3360.1	3592.4	3929.7	4263.5	4530.8	4805.9	5014.8	5284.4	5695.2	5943.2	6163.5	6684.2	6961.9	7275.9	7804.1	7952.6	8457	8809.9	9208.7	9450.9	9779	10088	10376	10625
0	6.5989	0	0.68484	11.908	22.892	12.485	7.1997	0	0	0	23.828	49.587	91.455	172.68	255.47	378.69	444.76	537.33	677.3	792.41	954.88	1125.3	1277.2	1405.2	1602	1740.3	2005.4	2420.4	2448.4	2794.5	3007.5	3343.5	3664.5	4013.7	4396.4	4596.2	4752.7	5178.3	5384.9	5622.3	5800.1	6003.6	5992.5	5979.9	6314	6432.9	6440.4	6789.7	6961.5
0	9.8537	14.537	0	0	4.4847	0	3.4636	1.733	10.592	53.414	118.16	212.02	307.7	387.81	569.17	714.96	824.98	982.9	1173.6	1396.4	1542.8	1694.8	1975	2084.5	2332.3	2598.7	2851.5	3081.3	3377.9	3675.1	3883.7	4156.8	4648.4	4830.9	5156.3	5316.6	5724	6047.1	6271.9	6639.6	6985	7272.7	7496.8	7812.6	8225	8267.1	8508.2	8823.1	9069.7
0	55.949	43.83	0.10627	26.864	0	0	0	215.01	137.05	106.81	335.52	547.32	643.81	696.37	1012.4	1093.1	1358.1	1637.6	1710.2	1916.1	2129.2	2312.7	2532	2796	2953.9	3227.1	3409.7	3727.7	3858.1	3970.3	3947.3	4089.2	4191.5	4324.2	4400	4590.7	4776	4802.6	4683.1	5075.8	4914.4	5087.3	5329.8	5104.4	5715.5	5471.7	5835.2	5942.6	6162.6
0	0	0	0	6.417	4.2356	14.576	45.699	101.96	167.25	245.59	387.43	534.16	701.61	915.5	1141.6	1375.9	1659.1	1986.8	1927.8	2243.8	2452	3194.1	3044	3312.4	4054.5	3865.6	4004.7	4395	4736.5	4789	5095.4	5162.7	5597.2	5775.7	5922.5	6026.7	6048.6	6244.3	6210.3	6127.4	6081.6	6289.9	6401.8	6080.1	6627.6	6621.2	6583.5	6489.2	6710.1
0	0	0	17.806	113.06	260.26	411.54	565.63	672.61	784.79	963.42	1160	1271.2	1447	1610.8	1762.5	1945.4	2089.6	2278.7	2480.2	2723.8	2773.8	2902.3	3137.7	3115.9	3377.6	3445.9	3488.5	3535.5	3746.4	3759.9	3761	3925.6	3980.1	4043.2	4054.5	4018.6	4035.2	4055.4	4008.5	4080.8	4129.4	4141.1	4195	4236.7	4211	4269	4182	4213.3	4190.6
8.3542	7.452	2.0633	9.0535	15.141	0	0	0	13.955	49.114	0	44.541	110.68	214.55	329.95	418.96	620.95	741.78	953.6	1021	1173.5	1393.5	1335.6	1522.9	1620.5	1665.6	1768.6	1685.4	1991.7	2123	2278.5	2338.7	2537.6	2589.3	2655.3	2895.3	2790.4	2990.3	3143	3211.4	3205.4	3144.8	3262.3	3447.8	3418.3	3492.7	3447.3	3580	3597	3606
0	0	0	71.909	74.766	62.733	80.529	140.6	202.48	207.32	228.16	302.71	366.76	528.53	604.69	713.12	889.55	1110.4	1160.4	1252.4	1396.6	1508.7	1763.4	1761.7	1941.7	1916	2191.4	2179.5	2229.5	2297.6	2344.8	2654.6	2395.8	2485.2	2625.1	2690.6	2689.1	2660.1	2692.1	2742.1	2513.5	2567.5	2577.2	2637.5	2546.7	2703.1	2770	2782.7	2823.6	2822.6
0	0.17784	0	30.529	41.783	15.87	26.879	90.848	150.7	264.9	479.47	637.45	836.8	1093.1	1361.5	1738.3	1907.3	2352.3	2453.3	2777.1	3092	3344.3	3935.1	4135.3	4423	4649.7	4965.1	5197.4	5415.7	4775.3	5882.1	6054	6093	5352.3	6298	6487	6508.8	5992	6528.6	6820.7	6775.5	7034	7311.1	7292	7808.4	7919.1	8206.4	8464.8	8594.5	8617.9
0	2.0417	0	0	0	7.3915	11.719	25.776	42.59	81.956	136.39	195	278.03	369.64	473.14	637.44	731.57	895.85	949.16	1100.1	1207.6	1298.8	1425.5	1478.7	1595	1707.5	1837.6	1941.2	1969.8	2093.2	2195.9	2268	2252.8	2294.8	2337.4	2417.5	2381	2385.3	2463.5	2584.3	2528.1	2628.3	2606.8	2691.7	2720.3	2720.9	2678.3	2732.2	2708.7	2733.9
0	0	0	0	8.2323	10.324	22.001	34.41	33.387	33.581	36.98	34.897	68.865	116.97	171.93	237.73	287.7	424.57	514.19	627.44	767.35	880.91	981.91	1123.7	1243.9	1371.3	1442.8	1559.6	1705.6	1735.4	1720.8	1772.1	1890.2	2037.4	1880.5	2279.7	2328.6	2035.4	2014.3	2109.9	2179.7	2174.1	2256.1	2274.2	2367.9	2427.4	2469.2	2450.3	2539	2615.1
0	1.0112	0	9.4835	19.881	4.7153	0.32971	7.5433	0	25.489	47.248	101.54	188.11	283.13	444.94	552.07	725.6	891.58	1071.2	1284.9	1570.5	1770.6	1974.4	2120.9	2393.1	2592.4	2798.2	2862.2	3081.2	3289	3457.2	3544.5	3629.6	3812.1	3836.6	3929.9	3994.5	3984.8	4078.7	4221.3	4207.5	4339.9	4311.3	4466.2	4438.9	4501.5	4578.8	4493.2	4432.7	4384.5
0	0	0	3.1681	5.0914	6.4616	28.51	59.682	127.44	223.16	371.28	554.14	769.76	1098.3	1359.4	1441.7	2163.4	2580.7	3075.8	3138.9	3464.1	4596.6	5064.6	4919.9	5295.9	5665.1	5637.1	6179.9	6449.5	6047	6975.2	7242.3	7311.5	7631.9	7842.4	7958.3	7924.7	8438.5	8549.3	8717.5	8957.1	9023.5	9076.1	9258	9259.7	9423.5	9531.3	9506.3	9579.8	9544.3
0	0	0	2.2055	6.0102	0	9.0449	23.137	51.238	113.26	191.21	282.45	370.61	483.07	596.71	732.5	846.04	1032.6	1191.3	1365.9	1589.2	1766.1	1924.8	2150.7	2393.5	2529.6	2646.4	2897.8	3130.2	3264.7	3355.6	3490.9	3508.5	3789.5	3865.2	3967.1	3963.7	4126.6	4237.7	4376.3	4547.3	4575.8	4812.7	4687.5	4811.3	5005.5	4885.1	4923.6	4992.8	5044.4
0	3.4732	0	8.1042	1.6001	12.358	0	0	22.309	29.049	81.763	114.29	154.92	223.67	300.01	383.47	483.8	574.49	704.99	824.22	956.99	1083.6	1185.6	1303.4	1388.4	1484.2	1632.7	1734.6	1857.6	1944.2	2037.9	2121.9	2202.6	2309	2436.8	2430.2	2498.9	2570.7	2620.2	2694.6	2650.1	2719.9	2869.8	2936.4	2974.4	2988	3009.4	3059.2	3073.6	3043.1
0	0	0	0	0	5.3219	7.0551	3.6179	13.531	16.597	6.0936	1.5974	3.2045	0	0	0	0	0	13.975	25.714	55.053	98.904	132.28	174.04	153.57	222.24	258.53	238.19	313.68	302.91	326.26	375.75	393.11	391.9	432.71	473.72	521.2	538.81	588.46	605.17	667.53	718.11	778.77	874.78	881.78	954.38	992.15	1015.8	1134	1158.1
0	0	0	0	0	9.9745	28.83	55.549	94.697	153.06	247.33	346.57	479.92	620.69	752.87	922.26	1097.6	1286.5	1463.1	1656.6	1826.1	2002.2	2184.4	2280	2403.7	2567.3	2634.9	2753.4	2932.6	3051.5	3092.2	3198.4	3186.8	3400.5	3346.5	3425.5	3414.8	3428.6	3548.9	3522.3	3572.9	3552.7	3600.9	3580.6	3631.3	3645.4	3657.7	3624.4	3611.7	3601
0	14.396	4.7901	0.8642	0	0	0	20.71	78.137	144.43	220.79	325.86	406.42	494.33	575.8	651.9	772.36	851.28	963.22	1043	1095.5	1172.6	1202.6	1304	1355.4	1361.4	1429.8	1441.8	1531.7	1509.5	1463.5	1475.9	1446.7	1494.8	1580.4	1482.1	1606.6	1603.4	1766.6	1783.3	1854.9	1818.1	1822.4	1898.5	1884.2	1900.6	1898.4	2164.1	2177.9	2235
0	0	13.844	8.0275	16.331	0	18.607	32.31	66.198	115.33	196.14	313.2	383.11	531.25	724.59	930.24	1034.9	1191.5	1340.3	1571.5	1757.1	1814.6	1924.9	2106.6	2217.5	2370.1	2449.8	2485.3	2604.6	2780.2	2771.3	2890	2951.8	2963.5	3047.1	3037.8	3092.2	3024.5	2978.4	3085.4	3081.8	3138.5	3180.5	3148.2	3228.9	3153.5	3149.2	3141.6	3127.6	3115
1.7754	2.6661	0	4.5798	0	0	0	0	0	4.9529	22.359	68.738	114.14	209.77	323.27	437.39	604.49	775.07	967.44	1149.7	1356.1	1570.5	1738	1909.5	2170.9	2387.1	2497.2	2663.9	2875.4	3010.4	3005.3	3072.4	3102	3312.6	3405.8	3601.3	3566.5	4036.1	3867.3	4018.7	4035.8	4247.4	4333.9	4360.8	4403.8	4526.9	4608.5	4578.6	4719.4	4742.9
0	0	0	18.482	43.812	26.416	76.111	148.96	234.2	381.06	526.26	676.01	902.42	1111.8	1362.4	1618.4	1845.4	2130.7	2391.6	2734.8	2925.9	3342.6	3529.4	3885.2	3921.8	4162.4	4441.8	4469.4	4647.5	5033	5015.5	5245	5324.2	5435.8	5560.5	5733.6	5750.3	5780.5	5986.6	6195.5	6073.7	6105.9	6079.4	6191.9	6234.8	6432.4	6499.7	6611.7	6594.4	6654.2
0	7.9206	0	0	11.528	6.5331	13.96	33.573	55.08	79.314	127	172	225.59	301.66	375.83	497.86	649.32	927.87	824.57	1000	1080.3	1172.3	1352	1442.3	1501.7	1583.3	1724.7	1810.3	1937.9	1930.6	2000.1	2109.4	2159.7	2211.4	2332.9	2438.1	2471	2533.9	2519.4	2538.6	2619.8	2658.5	2659.8	2706.4	2592.6	2720.3	2752.4	2775.1	2839	2821.1
0	0	0	0	27.555	148.54	295.89	503.53	769.75	1086.1	1274	1609.5	1977.4	2357.7	2799.7	3355.9	3709.7	4107	4475.9	4766.4	5248.1	5567.3	5922.5	6332.8	6614.6	6784.4	7018.8	7184.2	7304.3	7747.9	7630	8055.6	8299.9	8337.5	7972.5	8500.8	8613.9	9577.3	9615.8	9230.8	9216.5	9021.2	9296.7	9102	9225	9209.8	9275.2	9392.1	9529.5	9765.9
0	0	0	0	4.9739	57.658	50.074	45.035	12.119	47.018	33.7	41.407	90.497	156.12	236.44	322.65	401.54	460.45	676.16	843.13	1025	1326.9	1545.5	1739.2	1946	2297	2532.8	2713.9	2959.2	3216.9	3419.7	3477.7	3490.6	3661.9	3956.9	3901.9	3994.4	4246.1	4468.9	4508.6	4490.3	4527.2	4500.4	4518.1	4601.7	4733.8	4808	4785	4893.7	4931.7
0	25.2	6.408	3.507	0	0	0	30.361	92.978	143.61	217.73	313.66	417.41	578.26	702.54	864.62	1388	1202.5	1399.9	1593.6	1746.6	1941.9	2054.5	2240.6	2499.5	2530.5	2738.5	2780.9	2926.9	3215.6	3293.8	3378.5	3434.8	3741.3	3864.9	3897.6	3898.4	3974.8	4027	4168.4	4396	4218.5	4182.3	4327.6	4476.6	4647.7	4575.4	4395.7	4435.6	4509.5
0	2.1674	7.73	0	0	0	7.7682	22.001	72.249	135.99	242.9	340.92	527.61	726.66	895.18	1171.3	1424.9	1648.4	1934.7	2189.8	2556.3	2752.3	2989	3341.9	3498.5	3864.1	4093.3	3928.6	4410.6	4733.1	4991.6	5522	5450.1	5635.5	5968.4	5983.5	6156.2	6278.3	6403.5	6540.1	6598.2	6811.1	7042.9	6962.1	7061.3	7221.7	7054.8	7164.2	7284.9	7311.5
0	0	0	0	6.3977	43.945	100.36	233.18	391.9	591.3	838.96	1097.1	1460.3	1756.6	2097.7	2460	2749.9	3075.1	3301	3601	3809.9	4107.3	4213.1	4460.4	4652.3	4887.5	5013.8	5016.5	5130.1	5305.8	5472	5570.4	5515.1	5626.6	5696.6	5708.9	5737	5777.2	5712.9	5811.7	5798.4	5855.1	5861.8	5953.7	5935.4	5970.7	5965.4	5978.8	6132.5	6028.9
0	0	72.945	0	11.402	0	0	0	0	0	0	0	0	0	49.59	87.075	190.31	297.92	406.8	486.96	534.49	676.96	856.31	954.95	1086.1	1146.5	1445.4	1637.1	1810.4	2065.5	2167.3	2319.8	2523.4	2717	2889.7	2970.9	3328.4	3171.5	3484.5	3758.6	3850	4057.1	4239.1	4337.4	4435.3	4713.6	4878	5055.2	5018.2	5216.3
0	0	0	7.2998	5.6756	5.9913	11.559	19.402	21.025	21.246	18.484	19.513	48.698	92.007	141.18	202.55	253.28	334.82	421.75	525.06	614.06	741.71	805.79	909.07	1025.6	1133.6	1194.5	1304.6	1417.7	1542	1635.5	1715.5	1770.6	1879.8	1939	1995.5	2073.4	2103.2	2173.8	2222.5	2245.8	2230.6	2264.8	2419.3	2574.6	2252.6	2308.5	2312.8	2335	2318.6
0	8.4083	4.168	0	3.333	1.7541	7.3228	32.54	56.715	93.117	135.84	201.81	223.92	316.56	419.88	563.75	658.28	784.93	952.49	1097.5	1232.8	1388.5	1562.2	1597.2	1665.9	1800.5	1942.2	2007.5	2048.4	2052.3	2153.5	2259.6	2291.3	2347.4	2401.2	2432.9	2586.1	2645.9	2670.1	2742.5	2774.2	2760	2846.7	2885.6	2892.7	2983	2968.2	2963.6	3109.5	3079.2
6.2336	11.524	1.3936	7.9115	9.8406	0	0	0	0	2.6618	11.293	20.331	52.234	66.241	126.64	180.94	205.83	265.15	337.78	395.41	502.23	574.39	678.49	776.93	874.52	1012.5	1082	1224.9	1274.3	1448.9	1519	1675.5	1790.4	1920.9	2045.5	2132.7	2215.3	2283.3	2418.9	2459.8	2560.5	2668.5	2722	2831.3	2919.4	2988.3	2981.4	3034.2	3127.7	3122.7
0	0	0	0	3.5929	5.9685	49.703	129.39	236.04	375.47	582.69	552.23	653.65	851.36	1009.4	1127.8	1661.7	1562.7	1662.6	1692.2	2277.5	2154.6	2600.8	2225.5	2598.1	2473	2718.9	3211.9	3684.5	3786.5	3957.5	4084.1	3811.7	3845.5	3936.9	4365.6	4218.2	4487.5	4496.5	4719.1	4644.4	4676.6	4691.2	4427.5	4762.7	4784.3	4812.3	4824.5	4933.3	4934.4
8.2746	18.424	0	30.704	0	0	0	2.0179	21.32	82.739	152.44	278.33	432.54	554.86	783.84	933.87	1180.2	1459.3	1538.3	1810.9	2039.4	2190.4	2351.4	2579.9	2749.7	2976.9	3111.7	3286.4	3473.8	3633.8	3779.6	3931.8	4016.3	4370.8	4421.5	4634.1	4814.2	5044.8	5302.3	5359.9	5581.6	5679.5	5765.1	5867	5994.8	6142.4	6165.5	6359.9	6384.6	6395.2
0	0	0	0	13.602	32.632	70.664	123.53	204.08	327.25	485.58	646.32	857.83	1117.8	1359.1	1562	1893.1	2106.6	2349.9	2603.6	2854.3	3053.7	3438	3576.4	3767.6	3998.1	4169.1	4357.1	4392.4	4535.7	4707.3	6326.1	5010.8	5069.2	5180.9	6515.6	6061.8	5921.3	5195.6	5293.2	5218.2	5291.5	5379	5375.8	5364.7	5287.2	5318.8	5322.3	5273.8	5224.8
0	0	0	0	37.879	65.115	157.83	205.73	417.07	442.14	631.66	775.88	965.35	1157.3	1350.1	1543.2	1725.8	1907	2186.2	2348.9	2536.6	2735.7	2770	3025.5	3202.8	3357.6	3492.9	3683.9	3694.3	3858.6	3981.9	4205.1	4522.1	4208.7	4356.6	4615	4920.4	5055.7	4698	4789.4	4830.8	4909.5	4971	4946.7	5037	5097.9	5155.1	5142.1	5173.5	5321.7
0	0	0	111.04	85.712	231.82	273.81	449.72	461.59	599.74	793.67	1056.4	1264.4	1620	1965.5	2351.6	2735.5	3104.8	3285	3876.1	4322.9	4318.1	4666	5179.6	5418	5585.1	6012.1	6306.1	6574.8	6700.1	7143.1	7312.4	7116.3	7561.2	7332.9	7830	7863.6	7923.9	8017.8	7892.1	7891.5	8038.7	8064.3	8211.7	8224.4	8154.8	8238.3	8343	8427.1	8463.9
0	0	0	2.5953	63.41	103.69	155.59	182.76	217.08	221.66	287.69	302.22	356.73	411.07	496.71	535.82	591.38	756.83	820.24	849.66	913.36	1044.2	1129.2	1225	1421.3	1610.8	1719	1815.7	1741.8	2147.7	2248	2234.5	2807	2532.7	3093.6	3053.7	3000.3	3567.7	4079.4	4181.1	4264	4404.3	4457.5	4524.6	4409.4	4669.5	4711	5135.2	5012.3	5150.7
5.3006	6.6019	0	0	1.2742	0	7.452	6.5586	0.89496	49.77	98.205	166.23	202.72	268.7	310.4	357.34	451.48	539.36	673.18	748.53	832.65	1025.3	1095.8	1206.2	1265	1268.7	1371.1	1395.4	1512.7	1462.1	1502.8	1575	1722.3	1851.7	1882.3	1876.1	1833.5	1801.5	1920.5	1987.9	1945.4	1890.5	1978.3	2041.4	2014.5	1984.5	1970.4	2047.5	2034.7	2064.6
1.9284	6.5716	0.4881	0	0	2.5819	0	18.113	43.604	80.351	132.97	189.25	267.34	339.59	433.89	515.09	622.57	701.89	794.6	915.23	986.25	1064.6	1163.8	1203.8	1293.4	1367.7	1403.4	1422.1	1487.6	1495.3	1560.1	1586.7	1583.1	1616.2	1654.8	1724.6	1747.6	1754.7	1832.8	1906.5	1913.7	1873.5	1880.4	1931	1837.7	1879.1	1921.3	2007.7	2017.7	2047
3.1026	6.6091	0	6.3273	0	0	0	6.322	3.8911	8.7573	0	0	12.977	26.418	47.56	83.634	116.41	154.86	192.85	242.62	326.65	410.79	494.28	611.8	659.81	750.89	865.02	936.68	1045.9	990.57	943.57	1049.6	995.14	1055.7	1126.5	1147.1	1182.9	1299.1	1271.3	1362.1	1480.4	1422.6	1404.2	1422.8	1461.7	1528	1502.1	1560.8	1584.1	1670.8
0	0	0	2.1691	9.6356	0.3209	24.786	75.83	119.18	218.98	343.95	518.83	653.02	769.11	1057.9	1283.1	1679.3	1887.7	2208.3	2464.6	2716.8	2960	3003.2	3341.5	3506.8	3685.1	3771.8	3995.5	4107.4	4201.3	4416.2	4505.8	4558.3	4706.7	4732.4	4906.7	4952.1	4601.1	4625.5	4738.3	4807	4882.9	4904.4	5014	5168.7	5277.9	5352.1	5337.5	5449.3	5490.2
0	0	7.3832	4.8267	17.603	11.211	21.641	84.439	99.574	160.63	219.02	325.94	434.44	546.18	686.67	834.63	1019.7	1128.1	1341.1	1506.5	1670.6	1749.5	1960.4	2154.6	2246.2	2261.7	2373.4	2498.8	2540.2	2574.9	2682.4	2639.1	2795.6	2754.2	2744.4	2694	2740.6	2830.8	2824.8	2979.7	3008	3124.9	3190.6	3198	3189.3	3269.5	3251.8	3327.3	3365	3517.8
0	0	7.1639	11.551	9.0923	0	24.122	50.478	61.223	5.7116	17.387	37.106	71.339	122.47	172.96	318.96	447.9	605.14	733.89	868.44	1020.5	1173.5	1313.8	1454.8	1602.9	1721.2	1810.5	1902.9	2018.1	2190	2268.9	2437.6	2410.9	2551.2	2631.2	2680.4	2739	2743.7	2817.1	2840.2	2932.6	2889.4	2862.1	2873.5	2825.6	2961.3	2927.7	2955.7	2950.4	2939.5
0	0	0	0	11.985	43.517	106.42	171.05	246.59	338.24	465.2	603.55	755.95	950.69	1096.4	1263.4	1415.9	1600	1763.7	1933.9	2058.5	2313.9	2417.3	2527.4	2626.4	2753.6	3069.6	3183.9	3059.6	3170.4	3246.1	3489	3444.5	3413.2	3450.6	3603.3	3839.7	3511.5	3611.4	3668.2	3661.3	3608.3	3668	3646	3606.3	3599.2	3631.1	3681.1	3655.7	3638.7
0	0	0	9.6143	6.6389	13.19	15.39	50.541	130.07	151.48	191.58	241.46	413.01	471.99	504.36	559.67	639.21	900.89	1026.8	954.13	1075.7	1482.5	1514.9	1743.9	1442.5	1578.2	2046.2	2044.1	2272	1931.7	2496.5	2579.6	2549.2	2684.3	2810.9	2716.3	2985.7	2937.7	2979	3091.7	3087.6	3092.8	3188.8	3207.4	3290.1	3252.8	2835.4	3255.1	3070.7	3230.2
0.58362	0	0	0	0	2.3786	17.289	38.761	42.889	110.66	188.85	291.33	405.73	526.48	644.25	763.6	985.69	1133.9	1327.7	1471	1701.6	1817	1959.8	2118.1	2317	2362	2451.4	2465.8	2560.6	2595	2684	2758.2	2677.9	2816.7	2882.5	2832.2	2939.4	3014.5	3050	3174.1	3264.5	3318.1	3614.2	3756.7	3775	3816.3	3708.7	3855.9	3782.7	3926.4
0	0	0	11.396	0	7.142	17.238	46.444	117.22	171.06	290.64	399.25	576.2	710.88	966.89	1150.3	1390.8	1750.6	1814.7	2033	2196.7	2501.2	2890.9	2734.9	2832.2	2917.2	3377.8	3504.2	3446.3	3331.1	3637.2	3813.3	3873	3802.3	3885.1	4096.1	4216.2	4192.1	4302.2	4340.1	4201	4221.9	4611.1	4329.4	4450.9	4377.5	4383.4	4670.4	4477.8	4485.3
0	32.744	31.757	0	16.883	5.3778	0	0	0	0	0	0	9.2979	51.933	139.98	166.42	315.57	393.36	519.36	627.73	699.43	636.03	700.93	1298.8	917.93	920.91	997.71	1021.9	1145.3	1097.5	1150	1257.4	1223.7	1341.4	1346.2	1623.7	1683.1	1828.1	1923.8	1907.1	1975.2	1864.2	1809.4	1643.7	1494.5	1455.1	1512.6	1653.8	1568.5	1623
0	0	0	6.6508	26.39	0	14.204	27.319	71.33	123.01	190.4	305.41	375.07	496.39	608.68	709.25	870.84	949.2	1076.6	1102.6	1167.5	1205.2	1204.8	1320.1	1329.4	1399.1	1489.1	1539.2	1654.4	1656.1	1705	1728.3	1808.6	1898.3	1967.8	2056.3	2136.2	2220.9	2248.3	2367.9	2416.8	2421.5	2552.4	2584.9	2697	2696.7	2729.8	2777	2887.4	2870.4
0	0	0	0	0	6.8357	56.684	149.77	285.35	473.45	703.06	926.49	1206.7	1455.2	1707	1938.7	2130.5	2413.8	2520.2	2694.9	2901.3	3084.7	3128.9	3392.6	3308.7	3360.3	3513.8	3482.3	3515.3	3705.8	3745.8	3804.1	3805.6	3851	3943.6	4033.6	4106.1	4146.2	4258.1	4223.1	4272	4229.3	4316.9	4283.4	4261.3	4371.3	4281	4381.8	4298.3	4286.7
0	7.52	0.9209	5.8562	0	5.587	0	16.842	34.285	46.492	80.101	149.07	285.8	436.53	560.52	767.96	964.99	1139.6	1323.1	1617.2	1899.3	2108.2	2231.1	2426.6	2650.6	2621.3	2863.9	2842	3037.6	3895.4	4078.5	4193.3	4352.8	4430.7	4615.7	4594	4746.8	4899.9	5143.5	5096.6	5291.8	5436.4	5505.1	5766.8	5919.3	5953.9	6054.9	6196.1	6284.4	6369.3
0	0	0	0	0	10.835	27.471	90.349	243.14	434.24	586.58	867.27	1021.3	1209.5	1446.3	1677.5	1909.7	2104.1	2441.1	2568.2	2834.6	2964.6	3175.5	3354.2	3450.4	3659.5	3797.8	3932.2	4187.7	4451	4584.9	4680.7	4972.9	4990.3	5250.3	5346.2	5477.7	5464.7	5481.2	5681.4	5717.6	5846.8	6149.4	6098.9	6137	6204.9	6329.9	6361.8	7183.8	6472.3
0	22.169	2.7172	0	2.6319	6.7836	0	21.616	114.14	216.6	294.49	454.73	570.45	751.07	925.73	1074	1281.4	1330.4	1695.7	1703.3	1841.4	1952.2	2029	2033.5	2116.9	2254.1	2295.1	2408.9	2616.4	2591.5	2829.9	2820.7	2833.7	3026.6	2980.5	3044.4	2951	2790.2	2707.2	3085.7	3015.7	3144.2	3237.7	3086.1	3152.9	3254	3092.4	3236.3	3239.8	3233.8
0	0	0.15411	19.834	1.8712	6.0436	0	0	0	0	0	0	0	0	0	0	0	0	0	0	8.2397	33.572	87.602	135.32	169.66	231.44	308.64	379.96	421.66	483.93	537.47	618.03	699.01	812.79	883.13	895.33	1105.4	1162.7	1222.6	1328.4	1425	1466.8	1399.3	1522.6	1571.1	1733.3	1807.8	1870.2	1909.6	1939.8
0	0	0	20.052	24.306	0	1.5978	0	0	0	14.093	41.417	97.695	188.36	261.26	386.06	507.13	627.49	809.75	918.77	1064.7	1181.7	1289.6	1463.1	1442.1	1554.3	1626.6	1721	1712.4	1839.1	1782.1	1871.7	1881.9	2061.9	2080.1	2108.7	2123.2	2179.7	2190.6	2209.8	2191.6	2167.7	2258.1	2195	2265.5	2190.9	2215.8	2200.6	2264.9	2274.1
0	14.507	15.641	21.594	6.8584	0	0	1.6514	0	0	0	0	0	11.59	37.449	114.13	228.33	243.99	457.28	638.2	861.45	1031.7	1247.8	1490.2	1751.3	1974	2068	2423.3	2507.3	2697.4	2876.7	3089.7	3261.7	3320.2	3480.3	3645.7	3705.2	3780.3	3889.7	3956.6	4106.8	4027.3	4178.3	4393.2	4472	4480.3	4469.8	4619	4750.4	4737.3
0	4.1879	0	2.9681	0.85754	4.4859	0	20.513	82.969	142.95	208.24	254.58	481.53	550.75	642.97	789.36	1005.5	1111.9	1196	1333.7	1391.8	1398	1511.1	1611.2	1657.7	1802.6	1845.7	1937.5	2059.7	2064.7	2173.4	2567.2	2658.3	2738	2826.4	2991.6	2967.9	2936.5	3071.5	3001.6	3303	3141	3226.8	3290.5	3332.9	3212.8	3416.3	3475.5	3564.8	3521.3
0	16.73	0	0	6.6814	16.761	0	0	0	0	0	14.324	45.984	73.896	150.04	184.26	264.12	373.93	484.5	561.65	649.47	774.78	814.2	934.34	1018.3	1090	1215.6	1246.9	1382.7	1463.9	1468.4	1552.4	1543.2	1753.1	1774.1	1899.7	1909.2	1961.5	2169.6	2191.3	2269.6	2316.6	2491.9	2454.2	2418.1	2468.7	2440.5	2537.2	2572.9	2593.3
0	0	0	28.347	19.148	14.135	0	0	0	0	13.092	47.796	87.192	141.43	240.21	317.02	423.68	534.6	649.59	827.09	939.82	1003.9	1159.1	1202.4	1305.8	1433.7	1463.5	1555.4	1641.9	1734.4	1807.7	1940.1	1954.7	2006.9	2126	2134.4	2185.1	2298.1	2287.9	2360.4	2442.8	2411.6	2490	2542.2	2645.5	2691.6	2591.2	2737.1	2760.7	2794.6
0	0	16.448	0	0	31.775	14.394	29.466	101.18	178.12	294.79	356.53	513.53	683.17	901.11	1028	1243.1	1379.8	1445.3	1594.3	1736.4	1877.2	1953.1	2157.7	2342.2	2472	2539.1	2696.1	2837.5	2931	2953.5	3047.6	3273.3	3323.9	3417.7	3541	3639.3	3760.2	3884.5	3987.9	4063.4	4084.3	4197.6	4292	4393.2	4241.1	4290.8	4325.1	4277.9	4379.7
0	0	0	7.6291	2.9111	9.0405	22.287	89.642	171.69	303.35	451.26	625.03	791.71	922.02	1122.8	1340.6	1551.5	1772.1	1959.3	2140.4	2445.8	2711.5	2959.6	3176.1	3421.4	3683.7	3858.8	4067.4	4304.7	4557.1	4776.2	4945.3	5286.5	5411.2	5664.7	5914.1	6173.7	6520	6697.5	6749.5	7050.9	7163.2	7347.4	7340.2	7486.8	7509.2	7815.4	7837.8	8050	8210.2
0	27.019	9.2143	5.6837	0	0	0	16.422	53.991	134.04	228.21	348.63	585.24	796.05	1057.8	1309	1467	1584.7	1741.8	2356	2671.8	3343.9	3756.3	3471	3592.3	3974.6	4736.2	4917.8	4460.9	4809.4	6190.7	6391.5	4847	5424.3	5691.3	6812	6855.4	6003.9	6000.5	6055.9	6291.2	6145.4	6215.8	6209.2	6277.2	6321.6	6240.1	6273.9	6414.5	6341.2
0	0	0	37.938	36.14	62.989	56.875	89.526	65.163	111.31	121.08	184.5	218.97	355.54	433.96	569.08	723.09	774.08	1047	1179.1	1343.4	1416.2	1461.6	1670.4	1796.2	1899.8	1936.7	2092.4	2148	2162.7	2310.2	2258.8	2353.9	2352.5	2478.5	2491.6	2474.5	2551.8	2591.9	2605.2	2563.4	2610.9	2557.3	2587.4	2707.8	2645.4	2748.7	2687.8	2709.8	2741.6
0	0	0	56.778	283.8	390.23	498.99	556.38	710.61	1126.4	918.26	1070.5	1343.9	2315.7	1780.9	2066.9	2247.4	2797.4	3152.4	3606.9	4079.1	4520.7	4987.9	5408.3	5530.8	5879.2	6683.5	6772.9	6996.7	7207.6	7431.4	7787.6	8213.5	9033.3	9407.9	9870.3	10074	10576	10990	11158	11601	11816	12035	12202	12388	12671	12798	12988	13356	13466
0	0	2.7423	0	0	15.194	36.477	108.95	161.12	269	396.29	476.27	540.64	780.66	864.27	1009.6	1235.5	1379.5	1599.1	1757.1	1952.2	2154.2	2302.6	2443.7	2523.6	2661.5	2970.9	2942.6	2961.5	3007.7	3264.3	3591.6	3388.7	3585.3	3572.6	3710.9	3924.6	3833.1	3914.5	3952.1	4004.8	3960	4090.8	4150.6	4278	4332.3	4397.5	4370.4	4424.7	4462.6
0	9.0362	0	0	0	0.74563	4.0982	54.874	115.95	217.87	382.12	506.54	735.06	915.84	1151.5	1367.4	1571.8	1810.4	1969.5	2063	2262.2	2415.3	2513.7	2568.7	2721.4	2858.7	2995.7	3172.9	3117.5	3306.7	3297.3	3316	3390.4	3410.1	3440	3530.5	3442.6	3670.3	3623.4	3685.2	3659.4	3743.4	3733	3784.5	3751.4	3824.9	3814.5	3806.3	3763	3753.8
0	0	0	20.474	20.718	0	10.514	103.87	198.3	256.88	378.22	363.5	664.09	848.41	714.31	1152.1	1326.2	1505.3	1664.9	1817.6	1968.6	2143.7	2331.6	2584.4	2752.9	3041.2	3024.4	3110.9	3166.9	3358.4	3418.9	3653.1	3790	3931.7	4120.2	4169.7	4270.6	4288.3	4519.7	4560.2	4707.6	4694.8	4802.2	4879.2	4949.2	5101.1	5102.1	5201.5	5240.3	5160.1
0	0	0	0	9.9948	2.5212	14.8	10.132	33.974	59.848	91.212	144.96	225.97	359.43	464.74	613.11	773.5	948.28	1103.9	1341.5	1501.5	1670.5	1901.8	2058.7	2237.5	2514.5	2679.7	2872.2	3103.9	3269	3567.3	3753.2	3833.4	3955.9	4189.1	4268.2	4694.9	4767.1	4898.8	5165.3	5244.8	5155.6	5287.8	5561.5	5610.1	5741	5700	5880.2	5837.9	5897.3
0	7.9792	0	17.387	3.4314	0	0	0	0	8.7586	14.819	18.931	8.7878	35.786	64.325	107.27	189.83	308.18	399.71	496.54	634.27	786.04	874.43	1026	1170.4	1228.6	1281.6	1389.4	1558.4	1609.7	1672.2	1889.4	1952.8	2078	2203.1	2382	2595.1	2717.4	2809	2935.6	3013	3113.2	3317.7	3355.5	3357.3	3487.2	3496	3447.3	3579.7	3644.8
0	0	0	89.461	0	73.607	133.3	231.8	413.53	518.33	1048.8	974.75	1777.6	1469.2	1701.2	2057.6	2375.4	2530.3	2564.2	2808.7	3026.8	3295.8	3727.5	3878.6	3896.7	4277.3	4389.1	4719.5	4562.6	4656.6	4514.1	4936.7	5020.6	4723.7	4837.6	5263	5048.8	5132.8	5351.3	5676.7	5730.7	5823.7	5969	6041	6225.6	6294.5	6439.3	6551.9	6753.3	6614.2
0	0	4.7331	0	0	0	12.795	54.894	121.59	204.79	321.65	499.83	645.06	831.87	1046.5	1251.5	1458.4	1715	1928	2128.1	2400	2588.3	2870.6	3015.7	3198.5	3384.8	3495.6	3766.3	3908.9	4031.7	4214.6	4291.7	4450.7	4507.2	4741.1	4782.5	4890.3	5001.2	5253.4	5232.4	5302.9	5219.7	5476.3	5581.9	5787.3	5896.8	6011.8	5838.2	5813.7	5743.3
0	0	0	0	63.309	88.559	181.63	194.28	209.08	310.54	415.46	580.07	639.69	827.5	1018.5	1100.7	1340.4	1482.9	1685.5	1898.2	2164.7	2347	2490.2	2697.1	2831.8	3016.5	3008.9	3151.5	3274.5	3438.3	3673	3726.8	3812.9	3845.8	3991.5	3991.5	4071.4	4044	4173.2	4180.2	4101.6	4214.6	4282.9	4344.4	4373.4	4503.5	4350.7	4385.7	4531.3	4483.2
0	0	0	0.33275	0	19.14	17.321	30.683	53.797	64.554	97.889	227.66	185.57	246.2	287.78	380.09	454.2	559.05	631.83	708.44	800.98	890.56	965.47	1085	1155.5	1231.3	1245	1297.4	1457.7	1522.7	1543.4	1646.1	1697.7	1763.9	1859.6	1869.4	1972.5	1985.4	2047.8	2107.8	2147.3	2228.7	2277.7	2346	2366.6	2461.5	2430.5	2494.8	2461.5	2520.5
0	0.8318	4.7102	8.409	4.8076	0	0	3.184	7.8511	33.472	59.643	83.599	131.62	138.66	210.82	269.93	343.8	371.27	485.68	581.36	650.96	719.41	774.68	908.28	972.18	1093.3	1132	1172.9	1305.2	1376.7	1476.8	1511.1	1591.5	1574.1	1695.5	1730.8	1857.8	1975.5	2113.3	2175.1	2280.5	2366.9	2627.3	2594.9	2403	2347.2	2368.2	2361.7	2440.2	2464.3
0	0	0	8.4471	9.0687	4.2427	21.757	35.168	55.906	77.581	106.41	148.74	194.35	236.6	281.37	333.35	391.7	431.14	491.69	549.38	624.41	689.64	730.39	800.59	825.64	865.55	876.5	930.51	1096.9	1285.4	1392.7	1407.8	1464.9	1550	1587.9	1618.4	1671.9	1736.4	1791.8	1798.3	1846.1	1778	1788.1	1789.6	1852.3	1856.5	1830.9	1807.6	1828.8	1888
0	0	0	31.33	55.067	87.318	212.41	335.01	99.994	598.11	894.84	1127.7	1396.9	1613.1	2006.2	2336.6	2621.9	2905	3182.7	3402.2	3669.7	3657.9	3783.1	3717.7	3783.8	3908.5	3954.7	4110.1	4246.6	4268.9	4214.9	4361	4447	4579.8	4600.8	4631.8	4669.3	4718.4	4893.8	4913.8	4904.5	5009.1	5062.5	4940.7	5086.9	5216.1	5083.7	5205.7	5018.3	5142.3
0	0	0	0	0	2.0446	38.519	94.82	211.35	355.25	496.04	615.38	917.94	1078.5	1300.7	1557.2	2005.4	2455.8	2650.6	2894.5	2864.9	3194.9	3351.9	3662.4	3827.7	4099.1	4016.3	4253.7	4467	4618.3	4644.7	4882.8	4971.9	5154.4	5383.2	5547	5574.6	5667.9	5696	5971.8	6166.7	6030.8	6130.3	6262.8	6202.8	6353.2	6542.6	6554.5	6679.7	6733.7
0	0	0	4.9643	0.69758	0	22.695	57.956	120.42	220.35	346.24	473.67	668.99	820.29	989.71	1178.6	1410.6	1535.8	1677.5	1844.1	1992.1	2107.3	2324	2460.2	2683.6	2864.3	3159.8	3269	3521.9	3875.6	4145.1	4350.1	4492.7	4630.9	4931.7	5210.4	5291	5554.6	5663.9	5793	5982.5	6248.8	6258.5	6241.7	6435.6	6397	6570.3	6588.4	6576.9	6569.7
0	0	0	15.09	6.2341	53.924	90.682	148.51	199.21	360.45	585.91	805.1	940.29	1135	1495.1	1711.7	1809.9	2049.2	2324.2	2572.4	2595.7	2850.3	3198.6	3241.8	3511.7	3887.3	3951	4156.2	4412.1	4847.6	4707.1	5041.9	5367.7	5511.1	5824.6	6141.9	6031.1	6272	6493.8	6615.1	6677.1	6802.4	6980.5	6950	7119.3	7105.9	7171.4	7234.4	7156.4	7008.6
0	7.5533	2.0576	3.4902	5.3346	9.9715	3.1576	9.9789	16.024	0	0	0	18.803	42.789	91.888	115.14	151.91	220.94	250.34	263.2	307.38	370.49	498.75	521.5	548.24	647.17	756.57	795.66	930.95	952.75	1079.7	1169.9	1326.3	1364	1437.8	1501.7	1631.2	1602.8	1695.8	1818.3	1830.3	1900.2	1975.9	1975.8	2083.1	2056.6	2133.4	2185.4	2236	2238.6
0	0	0	3.0935	21.029	47.536	55.71	53.64	38.732	59.859	59.469	63.284	49.374	176.99	93.31	97.702	96.357	108.8	132.95	152.46	191.17	238.12	249.86	331.22	331.18	428.07	449.71	512.1	547.27	576.53	672.87	745.96	744.83	804.68	929.27	953.51	1047.3	1158.8	1209.2	1317.4	1393.6	1364.6	1504	1549.4	1658.4	1764.6	1737.5	1785.8	1923	1905.5
0	13.177	0	0	20.119	8.1143	0	0.27631	0	3.9185	22.272	60.675	99.323	185.55	245.54	224.36	313.96	412.23	538.74	683.6	848.25	948.14	1054.5	1095.6	1269.1	1487.5	1630.7	1950.8	2065.8	2236.9	2436	2461	2699.8	2797.8	2981.5	3136.9	3207.6	3364.7	3636	3666.6	3695.1	3780.6	3882.6	3902.6	4053.6	4162.2	4044.1	4116.6	4165.8	4386.9
0	0	22.813	121.7	99.879	0	0	137.66	135.26	272.51	391.19	540.26	746.84	924.93	1199.8	1475	1835.5	2124.4	2446.3	2715.3	2564.1	2696.1	3144.7	3164.5	3423.9	3586.7	3774.1	3948.1	4059.6	4356.7	4438.9	4442.4	4497.7	4742.2	4904.2	4833	5022.7	4949.1	5127.3	5210.5	5237.8	5410.5	5336.3	5432	5427.8	5472.4	5139.8	4990.5	5216.1	5228.3
0	0	0	0	65.072	94.964	152.84	220.54	278.21	400	664.43	901.79	839.25	1104.1	1050.5	1168.5	1343.7	1428.5	1561.4	1727.2	1932.1	2143	2203.9	2370.4	2425.8	2493.5	2615.9	2652.5	2719.1	2850.6	2910.1	2982	3009.9	3183.8	3415.1	3020.7	3465.3	3607.9	3720.6	3735.7	3761.8	3850.5	3885.8	3966.6	3981.1	4073.3	4114.1	4178	4265.4	4369.6
8.2249	18.007	0	5.3957	0	0	0	59.339	99.949	214.74	342.43	484.22	605.63	795.83	996.07	1152.4	1257.3	1459.3	1541.5	1697.5	1819.3	1943.6	2060.2	2178.4	2264.4	2421.3	2522.8	2641.4	2792.3	2967.2	3061.2	3197	3408.7	3522.1	3741	3874.6	4088	4404.7	4622.6	4674.4	4985.3	5091.1	5256.2	5578.5	5709.8	5629.1	5760.1	5955.8	6072.6	5945.9
0	0	0	0	6.037	14.039	13.666	14.437	27.977	12.852	23.063	21.064	33.773	57.995	87.424	131.26	187.02	252.65	315.03	433.76	489.92	650.93	715.43	817.63	915.54	1048.4	1178	1342.1	1455.1	1598.6	1732.8	1713.2	1773.7	1827.3	1942.1	1940.7	2112.3	2203.5	2247.9	2253.2	2252.6	2294.5	2375.1	2407.1	2405.7	2482.3	2480.8	2464.7	2461.6	2485.5
0	0	0	13.757	25.749	25.615	33.718	36.601	58.14	51.791	56.266	58.942	86.115	120.04	164.23	225.33	337.74	434.09	533.1	604.85	746.68	838.01	991.11	1239.5	1367.7	1505.5	1539.5	1757.5	1707.8	1743	1886.3	1918	1844.9	2091.5	2031.4	2163.2	1969.9	2006.7	2070	2138	2179	2184.7	2178.5	2195.8	2180.8	2167.6	1902.7	1919.9	1733.1	1726.3
0	4.0305	0	1.0281	34.995	91.383	0	0	0	0	0	0	0	0	0	0	0	20.362	0	61.048	23.248	95.316	112.51	177.48	239.24	248.5	356.83	297.63	364.95	413.63	433.69	497.41	428.9	619.24	673.44	703.31	610.36	596.79	734.09	865.61	817.24	816.87	832.18	945.34	937.77	912.98	838.49	945.98	962.45	1097.6
0	0	0	4.6027	70.235	139.06	237.21	289.75	395.14	459.92	528.8	609.09	690.57	799.07	915.36	981.96	1116.5	1143.2	1258.7	1322.2	1369.5	1369.4	1447.3	1620.7	1600.4	1788	1841.9	1864.4	1940.6	1902.5	2031.5	2050.8	2143.9	2088.4	1986.2	1970.8	2007.6	2014.3	2085.5	2065.5	2095	2126.8	2246.2	2255.2	2254	2318.8	2338.8	2399.6	2557.7	2591.9
0	1.8705	0	0	0	4.9074	8.7049	10.532	28.25	49.612	99.865	129.98	188.39	224.85	302.79	380.66	477.67	560.6	644.77	777.2	840.06	895.28	969.85	1065.2	1062.8	1130.2	1235.3	1302.6	1267.2	1383	1396.7	1434.9	1524.9	1553	1633.5	1748.5	1757.5	1843.1	1958.2	2074.8	2118.7	2213	2225	2258.3	2309.8	2430.2	2457.8	2550.9	2656.7	2594.6
1.0713	1.7364	12.315	0	5.1908	0	0	14.136	26.685	85.952	171.99	281.79	432.02	573.71	768.68	909.39	1124.8	1360.6	1624.9	1868.5	2050.9	2298.7	2467.5	2701.5	2913.8	3005.1	3156.9	3133.3	3276.6	3441	3452.2	3698.3	3576	3732.2	3878.8	3930.1	3885	4113.2	4271.9	4476.6	4513.9	4620	4688	4827.9	5091.5	5128	5164.5	5278.7	5401.5	5462.2
0	0	0	15.693	19.754	13.071	19.069	19.567	102.07	73.124	52.846	45.186	89.065	84.176	81.305	100.46	213.13	257.42	315.55	329.22	390.74	418.91	454.93	472.23	487.96	539.69	580.46	679.16	821.88	945.09	1000.5	1034.3	1120.2	1213.4	1308.4	1335.1	1400.3	1481.1	1535	1585.9	1630.7	1715.5	1725.6	1764.7	1805.4	1838.8	1784.2	1825.2	1821.1	1829
0	0.019713	0	0	0	4.1178	49.336	103.21	219.82	348.82	599.95	829.63	1154.8	1458.4	1784.3	2124.7	2432.1	2774	3153.9	3385.2	3620.7	3907.5	4039.2	4095.4	4267.2	4607.1	4781.7	4870.7	4868.3	5195.9	5047.3	5012	4948.5	4983.8	5153.7	5283.9	5235.6	5279.4	5294.3	5308.4	5006.8	5199.1	4915.6	5016.7	5098	5160.7	5386	5367.1	5393.4	5266.2
0	0	0	162.49	61.165	143.98	219.94	282.59	348.12	427.31	514.09	643.6	719.05	841.09	939.73	1030.7	1130.9	1199.4	1312.2	1317.2	1467.2	1530	1601.5	1663	1704.4	1762.6	1792.2	1829.3	1901.8	1944.9	2018.4	2012	2065.1	2122.1	2140.1	2203.8	2266.5	2294	2340.8	2387.8	2452.5	2484.8	2549.4	2537.9	2649	2690.5	2711.7	2792.4	2793.5	2801.3
0	0	0	8.9694	50.735	53.356	125.4	201.79	273.09	272.31	368.16	479.89	578.03	703.59	753.94	881.2	981.88	1098.3	1219.8	1354.7	1502.4	1691.8	1800.8	1984.6	2082	2185	2387.1	2513.1	2499.1	2698	2744.2	2864.1	2921.7	3109.7	3119.6	3218.9	3377.1	3415	3460.7	3544.4	3545.6	3708.7	3708.9	3844	3848.6	3944.9	3951.7	4042.2	4021.8	4067.8
0	0	0	22.513	27.399	39.602	0	27.39	110.56	166.41	235.94	362.47	517.71	609.62	910.82	1027	1256	1320.3	1789.8	2081	2125.1	2428.6	2671	2820.7	2857.3	3047.5	3313	3335.5	3482.5	3610.8	3830.4	3931.7	4018.4	4224.6	4282.5	4386.8	4532.6	4738.1	4797.9	4722	5028.4	5118.8	5384.2	5260.9	5393.6	5451.1	5508.4	5412.4	5158.8	5352.7
0	0	0	15.548	45.019	98.93	101.76	104.29	131.26	200.85	281.04	427.97	616.03	827.34	1079.1	1405.7	1722.3	2019.6	2436.6	2965.9	3299.7	3846.5	4135	4538.9	4775.6	5254.1	5653.2	5978.9	6304.5	6283.1	6550.1	6693	6977.4	7030.1	7271.2	7311	7587.4	7435.1	7523.2	7740.7	7756.5	7886.8	8015	7873.1	7998.7	8427.1	8365.9	8344.9	8799.4	8238.1
0	15.116	3.0828	17.143	0	0	0	6.9356	36.061	78.315	149.24	250.52	356.35	442.76	586.23	722.69	879.79	989.89	1152.1	1230.4	1343.9	1481.1	1552	1701.4	1720.8	1851	1930.5	1768.3	2007.5	2093	2176.1	1942.5	2006.9	2139.9	2405.6	2245.8	2359.9	2440.1	2046.9	2245.3	2251	2295.6	2311.2	2362.7	2392.4	2286.8	2288.6	2272.4	2264.8	2311
0	0	0	27.103	10.537	15.72	34.04	0.17032	5.5525	3.4188	30.59	107.94	165.51	224.51	298.8	385.02	473.05	535.24	641	727	871.81	1023.1	1095.7	1133.4	1249.8	1334.7	1385	1501.2	1574.9	1650.4	1773.7	1830.2	1875.8	1899.3	1991.8	2091.3	2118.9	2211.7	2253.2	2244.5	2227.6	2144.3	2261.7	2275.8	2294.3	2326.8	2258	2267	2250	2295.8
0	0	2.9459	0	0	0	21.633	31.554	27.93	52.07	80.769	204.67	178.15	219.66	283.58	455.65	428.79	494.62	764.02	841.59	786.36	809.54	885.46	1179.2	1269	1255.4	1277.5	1327.9	1387.6	1610.3	1452.3	1519.9	1755.2	1821.3	1872.7	1763.3	1890.9	1758	2004.6	2208	2258.9	2253.9	2327.3	2317.6	2230.6	2329.8	2395.9	2409.4	2420.5	2489.9
0	0	0	0	0	2.7359	18.392	71.938	130.69	217.77	334.46	453.64	638.44	818.69	981.81	1205.8	1335.8	1471.7	1683.5	1825.3	2036.9	2100.4	2258.4	2401.1	2427.9	2603.5	2687.9	2781.9	2997.1	2872.8	3091.3	3173.8	3251.6	3547.3	3525.3	3636.9	3674.7	3885.2	3995	4054.8	4184.9	4184.1	4264.7	4416.9	4541.4	4602.9	4627	4826.7	4784.2	4857.9
0	0	6.9564	16.908	15.918	18.037	17.775	74.07	80.409	64.932	184.03	244.85	335.82	465.79	594.92	765.99	863.8	1040.2	1174.4	1419.5	1584	1814.5	1996.8	2215.1	2459.4	2677.9	2779.5	3020	3105.9	3391.8	3563.9	3788.2	3804.8	4044.5	4244.8	4335.6	4476.3	4607.5	4781.7	4902.8	5040.7	5124.6	5192.5	5277.7	5345.4	5523.5	5615.7	5597.5	5698.3	5739.9
0	30.031	0	0	34.495	10.658	13.176	20.854	16.381	105.72	75.884	137.78	230.76	296.53	390.68	501.61	610.89	722.04	704.65	810.69	969.42	974.62	1027.6	1035.7	1076.1	1192.9	1209.5	1183.2	1159.2	1301.6	1419.6	1466.4	1533.6	1570	1698.3	1782.3	1786.1	1831.3	1866.6	1792.1	1894.9	1923	1959.2	2005.3	2037.7	1960.9	2051.6	2048.2	2134	2097.5
8.0647	36.345	0	0	23.331	4.0627	0	0	0	22.398	0	203.01	343.42	639.43	865.73	732.63	1336.5	1466.3	1857.4	2191.5	2385.8	2935.3	3153.3	3395.6	3643	3784.6	4049.7	4222.7	4526.4	4604.5	4849.8	4970.2	5151	5390.7	5662.9	5894.7	6106.2	6284.6	6602.6	6621.3	6895.8	6797.9	6930.7	7115.6	7119.7	7125.9	7315.9	7256.3	7373.2	7436
0.35009	5.5022	6.9635	0	0	0	17.718	72.203	150.68	292.25	424.83	625.77	783.45	1021.5	1160.3	1359.4	1574.3	1715.9	1898.8	2038.6	2157.1	2357.4	2426.9	2468.6	2579.8	2649.8	2712.5	2801.3	2830	2818.6	2863.6	2903.2	2738.5	2957	3045.4	3100.1	3084.9	2991.4	3061.4	3069.4	3200.3	3212	3192.9	3239.4	3238.9	3273.9	3187.3	3319.4	3277.1	3465.4
0	0	0	32.733	105.26	167.58	197.64	216.95	236.16	206.85	251.71	269.53	322.22	417.43	544.9	696.16	839.85	1021.5	1076.6	1480.1	1686.1	1873.2	2019.6	2287	2428.4	2673.8	2840.1	3178.3	3226.8	3339.5	3479.8	3502.5	3561.4	3659.7	3729.2	3799	3730.7	3886.2	4015.6	4097.9	4218.4	4130.1	4201.9	4187.5	4267.9	4448.5	4378.1	4599.9	4565.4	4510.5
0	0	0	14.654	0	0	56.215	84.951	148.7	176.19	345.08	485.82	642.93	793.94	915.19	1021.7	1193.2	1409	1565.1	1616.2	1802.8	1953.7	2074.7	2246.4	2358.9	2480.1	2547.2	2634.3	2721	2849.5	2851.4	2965.7	2983.2	3067.2	3064.6	3106	3195.3	3208.3	3242.8	3168.1	3262.4	3283.4	3295.3	3312.9	3354.9	3360.8	3377.4	3428.2	3366.5	3297
12.923	11.877	8.3562	0	0	0	0	0	0	0	0	0	29.437	72.881	137.5	205.52	308.62	434.38	561.4	632.39	738.38	825.04	928.44	1050.3	1167.1	1250.7	1363.2	1410.9	1589.6	1663.7	1754.1	1797.2	1809.9	1952.2	2037.3	2102.2	2218.5	2278.1	2522.4	2622.1	2699.8	2733	3051.8	3253.8	3580.7	3762.9	3826.6	3975.4	3865	3976.2
0	0	0	0	3.9458	47.891	124.03	254.27	466.18	663.42	1002.5	1315.2	1704.6	2054.2	2469	2831.2	3326.9	3700	4171	4581.9	5081.1	5425.9	5866.6	6054.6	6331	6709.4	6924.4	7097.5	7230.9	7646.8	7708.4	7790.9	7975.4	7909.2	8248	8326.5	8476.4	8449.2	8898.7	9011.1	9191	9340.3	9394.7	9519.8	9651	9660.5	9641.4	9645.1	9886.9	9846.9
0	0	0.45511	79.362	73.8	56.993	9.0586	90.247	18.289	87.64	33.174	59.181	30.102	89.904	52.584	101.43	159.31	186.34	142.48	288.35	381.47	441.21	455.81	568.14	608.4	734.19	776.99	841.66	968.65	1036	1182.3	1406	1342.6	1376.4	1521.3	1495.7	1652.3	1707.7	1721.3	1766.3	1795.8	1881.7	1943.4	2114.4	2287.8	2362.5	2284.1	2460	2440.5	2497.8
0	0	0	4.0831	10.78	8.2856	6.5108	13.963	23.057	40.26	56.075	65.883	82.654	118.82	138.79	150.31	177.77	202.29	258.43	290.48	360.95	392.08	441.56	515.28	570.5	651.07	746.89	834.61	838.83	892.72	1093.8	1170.3	1251.2	1308.5	1380.3	1400.8	1506.9	1577	1441.3	1623.7	1778.9	1609.4	1928.7	1659.2	1734.8	1757.9	1791.8	1822.9	1802.6	1853
2.1666	4.0565	6.8687	6.3015	0	0	15.325	53.613	70.984	183.28	269.94	399.78	511.92	593.37	771.44	849.74	972.76	1087.4	1197.6	1301.5	1487.6	1525.3	1516	1806.7	1735.2	1701.1	1795.7	1806.6	1841.5	1861.3	1836.9	1913	1765.3	1869.4	1867	1862.8	1887.5	1847.8	2009.1	2020.3	1951.8	1959.2	1982.2	1976.2	1977.7	2130.7	2060.2	2164.9	2090.4	2258.4
0	0	0	2.4563	0	42.318	36.56	38.606	60.607	68.044	171.94	243.6	301.82	386.68	453.97	683.88	763.05	866.36	1039.5	1188.3	1300.9	1520.1	1583.4	1749.6	1857.1	1981.9	2101.2	2255.5	2376.5	2504.5	2674.7	2712.6	2896.3	2883.6	2985.6	3223.8	3332	3516.6	3714.7	3675.4	3872.2	3953.5	4076.5	4218.4	4412.7	4470.7	4445.1	4552.4	4633.2	4683.1
0	0	0	0	43.311	104.19	118.47	215.64	287	405.69	459.27	554.76	671.46	788.69	905.91	970.71	1106.6	1234.2	1305.8	1344.2	1484.3	1537.4	1646.7	1721.1	1807.4	1934.4	2010	2100.3	2241.3	2220.8	2371.6	2365.7	2305	2414.8	2506.4	2485.9	2517.2	2557.9	2732.4	2813.5	2857.5	2877.8	2982.3	2931.9	2573	2598.3	2592.5	2581	2545.1	2468.1
0	1.7706	0	1.2109	13.019	8.8313	4.4498	36.408	99.563	174	260.65	390.96	512.21	679.66	836.1	1014.2	1204.8	1423.9	1640.7	1905.9	2131.4	2382.4	2661.4	2811.1	3078.8	3231.7	3473.3	3693	3882.6	3913.3	4077.8	4144.3	4296	4288	4459.1	4432.1	4586.9	4660.6	4760.1	4807.2	4809.3	5153	5202.2	5214.3	5311.9	5428.7	5464.2	5450.9	5563	5584.4
0	0	0	0	8.8505	10.983	31.198	230.55	147.37	185.25	302.22	470.64	632.52	765.96	972.54	1153.1	1407.1	1564.4	1882.5	2122.7	2431.4	2600.7	2781	3023.1	3248.4	3436.4	3680.6	3777.8	4164	4143.5	4203.3	4460.5	4411.5	4724.3	4785.2	4900.9	4926.5	5061.6	5274.8	5457.4	5612	5634.2	5746	5949.4	6136.9	6306.3	6279.5	6581.1	6648.8	6829.4
0	17.85	0	10.775	13.714	6.5043	0	6.8205	23.409	62.837	112.37	193.68	269.86	372.18	465.76	567.88	713.31	797.65	905.14	1080.8	1174.3	1248.8	1258	1343.3	1389.7	1483.5	1494.8	1641.1	1656.8	1749.8	1786.2	1768.4	1911.9	1935.6	1964.7	2035.1	2051.7	2041	2041.4	2020.1	2064	2068.2	2092	2184.9	2271.7	2271.6	2237.4	2307.3	2268.6	2350.4
0	0	0	0	19.465	31.851	58.259	99.629	167.6	197.72	274.45	353.23	408.42	508.7	572.19	657.99	742.98	828.5	878.75	1004.6	1040.6	1336.7	1336.8	1227.6	1301.4	1369	1455.5	1781.8	1505.4	1559.2	1605.3	1853.8	1679.2	1723.1	1845.9	1847.7	1908.5	1907.3	1871.7	1915.1	1966.4	1988.2	1963.4	1953.2	1945	1945.3	1961.4	2046.7	2088.3	2084.3
0	5.7863	0	9.2992	7.5519	0	0	14.484	54.479	100.91	131.29	222.51	407.01	549.19	590.63	712.08	858.14	1112.7	1236.3	1249.7	1438.5	1609.6	1921	1818.3	1970.3	2103.5	2181.9	2395.8	2462	2603.7	2685.7	2800.7	2925.2	2997.7	3184.9	3144.9	3286.6	3376.8	3444.2	3532.2	3559	3677.6	3737.6	3788	3888.4	3899.8	3943.5	3857.3	4035.6	3958.9
0	0	38.149	0	0	21.996	5.1083	0	36.749	73.203	164.12	248.98	379.27	543.91	651.57	749.54	928.18	1079.1	1129.8	1244.2	1301.7	1513.6	1536.6	1692.6	1721.9	1805.8	1870	1894.9	1889	1939.1	2046.6	2093.3	2159.3	2210.6	2280.1	2335.9	2401.6	2400	2560	2570.2	2643.6	2675.5	2736	2600.4	2902.5	2909.7	2952.5	2911.2	2967.4	2961.3
0	17.275	14.536	0	0	0	8.9401	2.2024	40.038	100.51	170.92	244.64	313.15	394.87	519.59	598.26	759.88	869.74	1062.9	1199	1325.6	1524.4	1651.4	1880.9	2016.1	2190.7	2359.8	2486.3	2671.4	2760.8	2876	3077.6	3181.1	3264.9	3528	3635.8	3802	3836.2	4317.9	4372.8	4527.2	4530.4	4679.1	4870.9	5112.1	5269	5284.2	5412.1	5425.4	5690.9
0	36.119	0.50658	0	0	9.9098	43.184	34.611	230.6	128.19	218.57	323.98	439.9	605.61	739.39	958.64	1121.9	1360.3	1492	1771.2	2022.9	2223.9	2498.2	2704.3	2859.7	3137.5	3285.1	3440.4	3722.6	3893.3	3971.8	3875.8	3979.8	3939.2	4244.8	4212.3	4034.1	4484.1	4675.6	4837.8	4897.6	4919.9	5040.6	5127.9	5114.1	4736.3	5206	5268.3	5256.3	5299.5
0	0	0	17.238	12.564	9.1155	17.352	0	0	0	0	0	0	143.21	198.91	267.98	355.32	426.19	549.66	630.19	754.67	842.39	922.4	998.51	1144.5	1193.5	1324.1	1435.5	1524.2	1549.1	1702.6	1782.7	1948.5	1872.7	1968.5	2041	2120.7	2162.4	2108.6	2237.3	2196.3	2343.9	2433.7	2429	2498.6	2453.3	2578	2477.5	2558.7	2446.3
0	14.157	12.211	12.582	10.164	0	14.674	22.829	14.991	36.835	28.348	89.146	122.47	343.72	467.09	563.25	722.51	865.55	1024.6	1227	1362.3	1691.9	1808.4	1992	2071.3	2340.2	2438.3	2701.4	2911.7	2736.9	3057.7	3317.5	3390.1	3722.8	3744.1	3857.4	4112.4	4080.9	4266.9	4389.1	4519.3	4468.3	4496	3992.6	4241.9	4395.8	4296.4	4321.4	4464.2	4474.5
0	0	0	0	12.674	11.471	11.61	0	0	0	0	0	0	0	0	5.7998	33.443	59.241	93.547	147.5	184.52	225.88	278.33	325.85	374.51	437.09	476.03	543.65	643.39	658.98	709.65	802.66	869.72	945.25	1008.1	1121	1188.2	1214.8	1310.1	1406.6	1452.6	1488.6	1535	1570.1	1554	1664.2	1685.6	1729.1	1835	1837.5
0	0	0	8.9311	117.77	162.63	238.82	334.47	467.49	517.31	629.92	755.24	912.87	1036.7	1179.8	1279.3	1350	1572.3	1647.5	1781.5	1918.7	2129.6	2254.2	2377.1	2470	2547.4	2744.4	2764.5	2821.3	2924.2	3073.3	3076.1	3186.9	3237.2	3228.5	3323	3313.5	3319.7	3365.9	3430.7	3367.4	3457.4	3587.7	3444.9	3476	3585.6	3577.2	3609.8	3686.2	3643.4
0	0	0	22.249	46.219	39.731	45.178	124.18	161.8	277.98	452.25	622.22	837	1183	1484.4	1797.4	2198.7	2407.7	2817.8	3122	3392.1	3538.9	3845.8	4060.4	4175.5	4393.9	4432.6	4459.8	4681.3	4657	4806.3	4835.8	4843	4980.8	5029.4	5085.2	5065.9	5214.5	5206.5	5294.9	5466	5431.3	5498.3	5573.3	5423	5615.5	5617.3	5660.2	5767.6	5744.9
0	0	0	0	33.043	62.242	94.427	154.5	281.81	436.56	618.4	853.81	999.65	1440.4	1784.8	2031	2452	2854.4	3213.1	3580.8	4014.9	4467.4	4901.6	5317.5	5497.2	5992.8	7139.7	7156.9	6727.7	7000.4	7428.8	9627	8003.4	8170.2	8649.1	9016.7	9140.4	9122	9277.2	9517.3	9684.3	9900.9	9877.2	10335	10235	10657	10963	10807	11135	11323
0	0	0	14.843	0	9.767	20.191	63.381	137.62	203.08	379.85	536.2	780.58	1038.4	1314	1617.8	1905.2	2209.2	2485.5	2735	2982.4	3225.2	3426.9	3649	3827.6	3658.8	3977	3831.3	3873.8	3999.4	4007.5	4144.6	4116.2	4267.9	4334.7	4289.5	4366.1	4385.9	4481.7	4435.9	4595.2	4636.7	4670.2	4691.2	4556.5	4685	4595.5	4675	4650.5	4707.3
0	0	0	398.57	276.78	0	0	595.68	0	0	0	0	139.03	1119	400.59	1386	1668.6	1859	1036.8	1106.6	1356	2483.3	2766.2	2997.7	3177.7	3446.3	3449.6	3910	2668.2	2833.1	3017.8	3414	3414.6	3640.1	3869.9	5313.2	5404.4	5678.9	4859.6	6220.2	6737.8	5157.2	6995.5	5514.1	5552.9	5769.8	5879.6	5868.9	6016.9	6213.8
0	0	0	0	2.2389	6.9626	7.4303	17.855	15.124	14.62	21.32	34.184	48.894	156.98	175.55	250.85	338.45	537.93	534.13	611.54	712.66	798.7	874.21	1006.2	1118.8	1168.3	1226.8	1358.1	1440.9	1527.6	1554.7	1592.1	1659	1834.8	1848.8	1888.9	1926.4	1986.4	2098.7	2144.9	2238.1	2222.2	2227.2	2261	2318.6	2353.1	2398	2435	2437.1	2434.8
0	0	0	14.353	6.8998	6.2824	9.7129	32.024	67.209	119.52	172.91	240.93	324.96	450.62	542.41	670.06	831.37	948.04	1082.6	1223	1391.8	1437	1441.8	1602.5	1781.3	1871.4	1859.7	2021.3	2091.6	2138.9	2269.4	2246.3	2354.1	2359.1	2443.8	2473.9	2444.4	2410.3	2501.5	2516.5	2515.9	2564.7	2576.4	2532	2537.4	2519	2532.9	2536.5	2558.2	2619.3
0	0	0	2.4458	13.16	23.115	22.946	45.591	49.52	119.05	200.64	303.37	414.49	517.32	679.9	811.35	986.34	964.77	1192.8	1518.5	1713.8	1844.8	2007.2	2172.1	2262.7	2490.3	2589.2	2783.5	2874.5	3062.2	3149.9	3219.9	3357.4	3526	3631.8	3715.9	3819.7	3886.4	3923.7	4015.1	4046	4009.3	4099.3	4127.2	4206.1	4242.9	4254.6	4283.4	4300.3	4307.5
0	0	0	0	13.481	0.83813	36.879	74.774	165.16	258.08	377.14	529.76	736.29	925.07	1158.8	1425.1	1691.6	1938	2345.6	2523.4	2786.6	2997.4	3115.7	3488.8	3756.7	3896.1	4057.8	4223.9	4472.8	4701.2	4676.5	4802.2	5144.7	5032.8	5039.8	5079.6	5098.9	5207.2	5270.5	5327.6	5359.9	5504.3	5581.1	5694	5686.4	5773.6	5957.3	5863.3	5938.1	5962.3
0	0	0	11.365	2.3405	15.819	18.997	51.759	116.55	169.4	319.49	502.69	765.64	1056.9	1378.3	1807.1	2271.1	2775.1	3196.3	3716	4247	4697.3	5212.6	5751.3	6344.4	6925	7311	7536.2	8199.3	8717.6	8748.9	9143.8	9464.2	9877.9	10050	10002	10391	10500	10795	10930	11155	11426	11481	11641	11479	11694	11739	11693	11951	11940
0	0	0	18.172	33.629	6.9073	0	9.6294	94.444	48.339	62.097	210.62	330.29	510.51	616.64	665.91	754.22	962.2	1124.9	1203.8	1334.8	1474.1	1542.5	1709.3	1709.4	1915.5	1974.9	2059.2	2177.2	2267	2352.3	2477.8	2481.9	2567.4	2674.6	2771	2745.9	2845.5	2908.8	2946.7	2983.9	3052	2998.4	3095.1	3050.3	3125.7	3075.1	3145.3	3190	3139.6
0	11.576	10.344	0	1.2934	0	11.65	40.201	83.21	139.85	227.18	281.01	402.02	436.86	511.54	568.75	676.36	786.5	856.4	935.82	1061.4	1169.2	1225.9	1357.2	1483.4	1557.1	1694.3	1760.9	1851.5	1995.9	2019	2164.3	2315.9	2326.2	2399.6	2448.2	2532.5	2577.6	2621.1	2648.5	2716.6	2788.5	2787.5	2804	2893.5	2922.8	2850	2924	2997.1	2957.8
0	0	0	25.433	8.306	35.26	46.969	91.011	213.45	255.28	349.29	463.64	595.56	812	821.36	913.11	1093.2	1330.7	1408.7	1530.1	1676.6	1892.1	2042	1965.1	2077.3	2208.9	2504.6	2499.5	2390.6	2527.4	2576.3	2555.4	2644.7	2608.9	2617.3	2581.8	2868.8	2733.8	2705.8	2665.1	2589.9	2663.2	2616.4	2635.4	2573.4	2606.2	2513.9	2479.4	2481.4	2419.2
0	0	0	11.905	18.927	7.4738	22.202	46.088	102.53	141.19	219.22	314.13	456.19	628.97	791.45	982.85	1256.4	1505.6	1760.8	2044.5	2378.7	2687	2958.8	3339.6	3572.8	3856.9	4068.8	4190.9	4463.5	4693	4818	5138.5	5251.3	5349.2	5653.8	5705.7	5913.1	6061.6	6194.9	6388.5	6480.9	6619.2	6725	6860.2	6933.2	7040.1	6996.4	7001.4	7102.6	7013.5
0	0	0	1.3905	11.636	8.1871	32.555	76.896	153.17	221.63	345	489.63	643.45	855.34	1065.9	1248.5	1497.6	1647.5	1840.1	1997	2207	2333.7	2484	2779	2501.5	2106.9	2220.5	2309.5	2517.3	2540	2336.5	2717.6	2675.2	2558.5	2921.6	2838.7	2948.4	2937.1	3022.1	2977.8	2883.6	2776.7	2909.2	2827.8	2958.8	3066.1	3011.2	2885.9	3056.9	3003.8
0	0.2364	0	0	2.451	4.3874	22.607	70.773	142.97	238.61	344.83	499.52	648.91	832.67	1012.8	1250.8	1466.5	1642.9	1890.3	2079.1	2347.4	2566	2794.9	3034.1	3229.9	3479.2	3642.5	3861.1	3761.3	4044.2	4232.2	4378.1	4476.7	4552.7	4596.4	4720.9	4893.4	5033.3	5163.3	5355.3	5387.1	5427.8	5410.3	5513.2	5506.5	5590.5	5695.7	5744.9	5836.1	5884.6
0	0	0	0	0.4216	34.265	54.259	67.606	133.16	231.64	309.54	479.56	625.7	825.13	985.22	1169.5	1341	1567.6	1675.3	1774.2	2012.2	2118.7	2302.2	2440.4	2623.8	2862.5	3058.8	3105.7	3287.8	3345.1	3493	3501.5	3627.1	3958.6	3878.1	3970	3703.8	3747.8	3899.6	3835.6	4148.7	4058	4172.4	4190.5	4248.4	4272.8	4327.6	4371.7	4379.3	4436.6
0.24284	9.7424	0	0	0	6.2297	0	0	2.1517	12.044	41.063	55.803	119.21	195.29	288.58	381.21	520.34	596.57	720.27	861.44	1000.5	1084.4	1174.7	1319.2	1478.5	1638.6	1692.5	1791.7	2001.9	2039.3	2142.5	2206	2330.8	2421.4	2562	2570.3	2645.2	2648.7	2813.9	2878.7	2906.4	2923.4	2952.7	3038.2	3026.6	3105.8	3145.8	3184	3265.3	3254.8
0	11.623	0	0	0	2.7633	2.5554	32.551	73.676	146.34	239.96	380.01	546.11	719.74	942.09	1211.9	1444.4	1731.2	2042	2356.1	2667	2979	3322.7	3651.1	3792.4	4207	4522.2	4615	4956.9	4955.5	5463.4	5729.3	5891.5	5984.2	6216.1	6369	6516.4	6718.9	6927.7	7069.1	7147.7	7202.6	7266	7507.2	7643	7798.3	7862.2	8123	8153.8	8203.3
0	1.6949	0	4.0792	7.1156	0	21.402	51.471	106.24	204.12	324.59	473.53	668.95	850.55	1092.6	1355.2	1653.8	1926.5	2264.3	2731.8	3014.7	3340.3	3801.9	4166.9	4548.3	4730.3	5052.5	5485.2	5745.1	6171.9	6355.9	6515	6719.1	6737.6	6804.6	7037.2	7275.6	7362.6	7595.9	7746.5	7848.7	8151.1	8282.9	8516.8	8566.2	8693.4	8903.9	9083.7	9335.6	9320.7
0	0	0	6.6459	0	0.31033	36.566	111.52	213.06	350.2	524.76	674.6	884.36	1099.9	1344	1636.9	1840.7	2096.6	2357.7	2515.8	2813.7	3055.4	3297.3	3614.6	3782.9	4159.6	4397.3	4538.1	4732.7	5218	5387.6	5617.4	5623.3	5814.3	6006.2	6158.5	6130.4	6476	6531.9	6628.9	6845.2	6974.4	6894	7019.4	7108.9	7191.5	7286.8	7254.7	7231.6	7238.1
0	0	0	16.19	5.6561	6.0224	7.7691	7.1108	7.4233	3.0412	24.214	48.976	71.794	69.551	132.22	185.29	234.96	274.96	294.88	368.34	454.43	488.71	550.37	645.48	709.04	843.76	972.5	1084.4	1231.6	1378.5	1533.8	1609.1	1755	1824.5	1919.2	1997	2176.5	2272.6	2305	2375.2	2357.5	2461.7	2473.9	2581.7	2668.5	2448.3	2445.9	2359	2379.6	2341.6
0	0	0	65.242	93.958	121.93	157.03	186.08	195.32	183.82	238.38	397.85	482.74	601.48	748.17	896.35	1066.7	1202.7	1395.9	1604.7	1812.2	2014.9	2080.7	2468.8	2497.9	2822.8	2916.9	3241.4	3372.5	3616.5	3809	3958.3	4082.3	4295.7	4468.2	4581.6	4710.9	4804.9	4890.3	5027	5046.3	5180.2	5312.5	5451.4	5452.6	5207.2	5340.1	5374	5339.2	5283.4
0	1.3818	0	2.5218	3.214	1.6179	1.5407	1.512	7.654	21.229	56.952	89.139	96.66	141.69	187.83	217.26	310.32	343.71	423.03	543.06	626.92	731.69	758.92	858.17	930	1057.3	1136.5	1246.4	1356.5	1494.2	1609.6	1674.8	1826.7	1963	2042	2097.9	2121.6	2292.5	2329.3	2439.8	2442.6	2503.6	2566.2	2604.5	2649.3	2675.1	2647.9	2644.1	2666.3	2693.9
1.2721	5.5332	0	1.7016	0	3.0177	12.106	46.524	116.33	181.9	293.11	412.03	556.42	725.89	915.99	1062.5	1196.1	1308.7	1453	1577.1	1726	1830.5	1942.7	2053.6	2183.5	2253	2337.1	2446.9	2517.8	2623.5	2768.4	2840.3	2914.7	2982.3	3127.2	3255.2	3325.4	3462.2	3594.4	3618.7	3731.2	3741.1	3723.2	3747.8	3857.2	3920.6	3898.4	3965	4033.5	4073.8
0	0	0	12.949	43.437	82.01	137.15	185.87	185.18	218.04	282.07	325.61	392.01	523.44	542.81	623.56	751.55	854.67	935.39	1014.1	1136	1164.3	1253.5	1388.2	1417	1532.8	1550.6	1681	1763.6	1858.7	1825.4	1950.9	1936	1976.6	2028.7	2102.3	2090.6	2071.1	2094.4	2191.3	2194.6	2210.1	2218.2	2261.2	2212.5	2275.8	2203.7	2233.5	2204.4	2164.7
0	0	0	13.255	20.503	50.056	98.379	154.76	261.46	334.77	505.99	686.69	827.3	1026	1185.7	1255.1	1401.7	1480.7	1646.5	1808.1	2015.7	2169	2390.3	2619.9	2775.3	3077.9	3412.3	3545.4	3665.9	3983.7	4172.8	4525.5	4794	4645.9	5026	5363.9	5480.4	5798.3	5644.1	6006.8	6010.8	6229.1	6458.5	6672.7	6909.2	6763.7	6915.5	7103.7	7290	7493
0	2.4882	0	2.5889	2.7004	8.4083	20.15	9.7186	69.799	146.72	8.9651	22.022	126.28	176.71	69.745	77.141	102.42	239.42	329.64	180.23	225.39	361.41	498.45	395.74	387.01	383.52	590.89	655.61	498.46	531.28	591.31	794.78	545.37	600.96	632.08	926.9	874.91	681.38	735.74	764.25	786.85	843.63	919	840.39	887.58	950.09	894.38	853.08	830.48	796.72
0	0.94142	3.4374	3.1892	0	0	10.169	26.167	23.777	47.556	76.786	132.1	184.17	236.58	287.03	367.16	443.82	513.27	564.63	695.49	839.78	872.59	977.75	1072.7	1150.3	1244.4	1286.4	1445.7	1458.6	1577	1591.7	1685.4	1762.9	1788.2	1877.7	1895.3	1972.1	1969.3	2052.9	2145.8	2191.5	2218	2319	2371	2451.9	2528.4	2475.1	2450	2495.3	2487.2
0	8.5288	0	0	3.9415	23.756	14.735	0	12.129	0	38.773	53.456	90.772	117.46	149.85	205.02	219.23	347.08	466.54	555.97	725.07	830.84	951.45	1088.4	1278.7	1433.1	1550.6	1726.4	1879.3	1973.5	2125.6	2339.2	2415.8	2544.6	2741.9	2907.2	2999.2	3136	3377.5	3379.7	3632.8	3634.3	3771.2	3898.1	4079.9	4081.8	4086.5	4025.3	4124.4	4219.1
0	0	0	27.02	93.109	57.138	90.191	101.24	130.04	151.67	141.84	182.85	244.8	341.54	432.52	533.49	618.25	794.01	923.29	1090.5	1183.8	1368.8	1454.8	1569.6	1738.4	1767.1	1933.7	2073.6	2197.7	2374.7	2586.1	2647.6	2704.6	3008	3173.3	3334.7	3554	3645.3	3789.6	4020.6	4142.5	4338.2	4455.4	4688.2	4804.8	4841.9	5012.9	5127.8	5143.4	5104.6
0	0	0	5.9836	48.828	51.477	69.343	84.586	137.01	129.96	140.7	146.42	177.32	202.79	219.7	270.97	307.54	412.52	495.91	568.86	663.13	715.94	860.47	909.84	957.95	1092.2	1259.3	1262.2	1341.3	1384.4	1578.3	1688.8	1719.9	1843.6	1982.8	2159.2	2215.8	2232	2394.6	2448.9	2489.2	2596.9	2670	2657.9	2756	2910.9	2874.1	2940.2	2858.1	2908.7
0	21.275	0.73806	3.557	3.4439	1.5313	0	37.77	54.213	107.68	199.27	329.15	477.68	600.67	786.36	935.39	1122.3	1324.9	1477	1654	1852.4	2006	2291.4	2444.6	2537.4	2599.1	2875.2	3190.1	3037.7	3212	3445.6	3729.1	3935.7	3722.1	3960	4622.2	4819.6	4315.7	4265.6	4375.3	4311.8	4429.8	4417.4	4553.3	4584.2	4577.8	4651.6	4706.6	4722.5	4747.9
0	0	0	0	57.039	0	0	10.003	0	0	35.903	41.576	95.855	156.18	237.03	326.68	403.37	515.7	658.94	748.53	869.56	1307.3	1431.6	1569.8	1717.4	1841	1930.6	2123.1	2219.2	2412	2529.5	2814.1	2874.7	3019.3	3232.4	3376.1	3504.7	3740.8	3930	4078.9	4115.2	4266.5	4379.6	4623.6	4727.2	4848.7	5118.4	5162	5290.3	5191.6
0	0	0	0.35863	6.8455	17.485	3.6216	22.171	46.455	103.07	194.71	312.61	450.73	594.74	789.35	1012.7	1203.5	1407.5	1585.8	1761.1	1888.1	2034.8	2141.7	2285.7	2425.3	2499.4	2597.7	2638.1	2736.6	2839.2	2929.3	2998.1	3050.2	3124	3199	3128.4	3146.9	3122.1	3144	3132.7	3036.3	2980.8	3019.8	3118.1	3071	3100.4	3119.8	3080.2	3151.6	3136.5
0	0.60258	0	4.86	0	6.4115	0.94803	1.9996	7.398	0.89359	23.954	48.315	47.299	50.123	64.281	77.007	120.5	139.66	184.81	224.5	257.76	306.32	360.9	421.07	474.94	571.48	643.14	781.57	938.85	1056.2	1153.6	1221.6	1390.8	1432.5	1586	1672.3	1745	1838.8	1917.1	1991.9	2010.2	2069	2168.4	2282.2	2371.5	2411.6	2457.3	2486	2427.5	2370.7
0	0	0	34.028	31.672	62.447	116.18	168.37	330.21	590.29	691.59	959.04	1089.6	1301.1	1549.8	1864.5	2004.8	2208.1	2397.3	2576.1	2779	2973.1	3106.4	3146	3297.6	3466.4	3471.9	3508.6	3590.5	3695.8	3827.7	3854.3	3804.7	3889.9	3993.7	4085.1	4170.9	4277.8	4461.3	4523.7	4557.2	4662.1	4813.1	4980.4	5124.3	5228.2	5356	5406.8	5540.9	5633.4
0	2.6713	1.2021	0	4.3433	39.585	44.767	49.587	33.694	87.641	134.28	261.06	328.97	390.76	529.74	676.39	761.31	823.83	990.01	1129.3	1687.1	1764.3	1664	2328	2404.4	1804.5	1925.6	2078.8	2167.3	2377.3	2701.2	2596.1	2620.6	2858.5	2999.4	3127.9	2968.5	3272.8	3777.4	4334.7	3428.6	3485.3	3623	3754.1	3747.4	3966.9	4006.7	4071.2	4051.6	4156
0	0	16.22	12.759	45.081	0	0	27.741	58.211	78.282	97.328	156.03	198.44	270.95	300.8	354.9	454.48	537.39	625.9	755.5	866.43	984.48	1228	1230.8	1370.4	1549.9	1691.8	1819.5	1947.6	2080	2217	2484.6	2391.9	2538.7	2698.7	2853.9	2990.7	3000	3153.1	3131.6	3124.8	3200.9	3387.2	3392.8	3459.7	3632.3	3566.4	3593.3	3701.7	3670.5
0	0	0	48.952	31.683	0	0	8.2186	39.322	72.232	96.956	178	329.47	536.19	786.8	769.73	964.65	1556	1744.7	1583.7	1708.8	1857.5	2540	2644.6	2412.2	2633.1	3253	3575.3	3141.7	3234.9	3776.3	4264.1	3829.9	3892.8	4147.6	4513.3	4806.2	4955.9	4819.8	5161.6	5139.1	5272.9	5616.2	5822.5	5887.5	5937.3	5343.8	5509.4	5891.1	5554.7
0	0	4.6104	3.6362	0	0.39556	5.2245	27.028	81.642	136.96	217.11	293.41	394.37	559.32	721.34	862.61	1097.2	1293	1503	1640.7	1857.7	2111.3	2209.8	2369.2	2597	2731.7	2814.5	2758.7	2851.6	2928.8	3106.9	3165.8	3265.6	3355.1	3549.6	3540.7	3811.8	3964.6	4063.8	4351.2	4476.2	4642.3	4759.5	5071.8	5219.8	5363.5	5436.2	5569.7	5737.8	6011
0	0	0.73726	0	2.2673	4.4847	2.8685	5.8167	10.586	13.095	22.561	29.027	82.906	141.08	165.65	207.99	258.45	304.21	294.09	367.79	427.25	498.5	511.59	635.82	686.15	776.04	855.97	889.99	961.11	1011.1	1069.4	1228.5	1139.7	1152.7	1230.9	1425.2	1451.2	1313.5	1382.4	1440.2	1438.8	1442.3	1449.9	1486.2	1515.1	1559	1542.5	1556.5	1605.7	1638.3
0.37424	0	0	2.1578	0.70519	0	0	2.5475	7.9698	31.072	61.151	109.57	161.96	237.59	324.66	443.61	533.38	632.85	696.4	805.02	936.83	1029.8	1121.6	1177.7	1289.5	1425.2	1482.1	1569.1	1689.9	1794.3	1953.3	1999.5	2049	2072.5	1944.7	2142.5	2255.6	2351.3	2425.8	2496.7	2573.7	2587.5	2714.9	2663.5	2761.1	2749.1	2790.4	2830.2	2808.5	2848.6
0	0	0	12.511	50.98	55.862	77.26	153.01	198.34	245.94	390.98	522.96	725.53	934.58	1150.2	1427.2	1684.8	1914.1	2141.1	2376.2	2663.8	2873.5	3088.6	3524.2	3652.7	3699	3908.1	3999.2	4212.2	4296.7	4264.4	4432.5	4453.5	4589.8	4627.7	4755.5	4764.7	4873.9	4939.9	4880.1	5012.6	5047	4957.5	5024.8	5045.8	5140.8	5165.4	5189.5	5245.6	5237.1
0	2.6849	0	0	13.703	3.8065	5.046	0	0	0	14.021	31.332	82.233	167.78	258.43	352.87	444.46	542.99	668.87	815.45	957.43	1089.8	1310.4	1480.9	1652.1	1941.6	2175.5	2446.3	2836.4	3147	3329.6	3613	3884.8	4413.6	4616.7	4860.2	5173.5	5499.2	5836.6	6162.8	6484.7	6789	6967.8	7276.4	7427.8	7781.8	7820.9	8115.6	8279.7	8220.4
0	0	0	5.5271	10.201	24.249	53.875	27.604	53.582	34.167	53.954	78.942	173.35	290.28	453.48	663.24	822.34	1021.7	1320.3	1460.2	1702.2	1956.3	2039	2299.5	2406.5	2521.8	2673.5	2870.7	2984.9	3118.3	3289.8	3343.8	3512	3567.9	3664.4	3588.3	3850.7	3737.9	3933.4	3978.9	4029.3	4174.7	4168.8	4240.6	4355.4	4363.9	4479.2	4454.4	4605.2	4593.4
0	2.3125	0	0	0	7.6061	1.2143	42.54	114.24	172.63	273.06	450.44	547.34	807.92	990.34	1275.8	1411.6	1691.1	2116.8	2201.7	2395.2	2557.6	2805	3164.3	3321.2	3644.7	3765.1	3889.2	4193.7	4301.5	4533	4487.6	4757.4	4992.8	5058.2	5285	5181.1	5449.7	5521.3	5700.5	5851	6100.7	6243.6	6426.3	6636.6	6657.2	6885.8	7050.5	7036.1	7116.8
0	0	0	26.841	16.274	0	0	0.25062	38.769	56.482	161.39	276.5	381.21	560.84	775.78	925.88	1167.5	1384.3	1627.5	1811.8	2144.6	2415.7	2667.9	2921.1	3243.6	3374.5	3581.5	3881	4143.1	4793.4	3519.9	3667.4	3728.4	3937.4	4126.4	4243.8	4512.7	4648.7	4796.3	4979.4	5157.7	5326.1	5489.3	5694.4	5786.4	5946.3	5972.1	6113.7	6061.8	6135.8
0	0	0	31.493	41.005	54.81	36.198	72.776	171.56	252.49	486.32	706.72	959.62	1261.7	1731.3	2165.1	2544.8	2869	3434.2	3974.5	4318.2	4709	5128.4	5565.7	5884.7	6320.2	6735.2	7042.7	7413.7	7988.6	8358.4	8602.8	9075	9752.5	9869.2	9939.1	10103	10158	10311	10571	10813	11017	11353	11075	11361	11496	11391	11490	11561	11466
0	5.3033	0	4.7407	2.7644	0	7.3952	32.963	73.426	156.77	212.46	376.08	575.48	770.03	1002.3	1208.7	1484.5	1670.2	1931.2	2214.7	2344.7	2568.6	2758.7	2925.6	3052.3	3250.4	3505.4	3627.7	3721.3	3936.2	4062.7	4211.4	4210	4259.3	4374.6	4489.8	4466	4623.4	4754.4	4793.8	4793.8	4797.1	5010.1	4995.9	5047.6	5070.3	5135	5137.4	5206.1	5236
0	8.0622	0	0	0	19.054	25.018	65.156	140.65	259.45	446.8	644.1	870.24	1126.4	1360.3	1666	1978.7	2264.3	2482.6	2819.5	3155.3	3432.2	3541.9	3702.4	3969.8	4109.3	4481.8	4623.1	4633.7	4215.4	4874.8	5115.7	4984.1	5352.2	5518.8	5798.6	5376.7	5968.6	5704.5	6285.4	6208.9	6442.4	6612.3	6770.6	6821.5	6915.3	7019.5	6999.2	7270.5	7496.9
0	18.606	16.853	0	8.1726	0	0	0	0	0	0	0	0	0	23.557	90.695	143.41	172.35	248.37	348.44	435.34	567.71	677.3	756.99	850.95	1006.3	1114.5	1192.7	1348.5	1443.3	1550.2	1624.1	1822	2011.8	2041	2114	2233.4	2356.8	2479.6	2477.4	2618.8	2658.7	2716.1	2865.6	2930.6	3059.4	3089.1	3195.2	3235.3	3314.6
0	18.509	13.343	17.164	17.335	0	0	0	46.632	154.53	146.04	236.33	532.07	715.55	682.51	814.83	982.69	1265.3	1484.4	1554.9	1803.5	2046.4	2653.9	2305.2	2538.5	2818	3012	3198.5	3190.1	3463.1	3634.3	3748.5	3815.4	3920	3956.3	3901.7	4128.3	4162.1	4160.8	4258.5	4215.6	4286.9	4309.9	4350.3	4336.7	4316.9	4369.5	4352.7	4458.4	4375.1
15.761	30.944	4.6924	56.673	0	0	0	0	126.29	0	50.393	123.04	287.13	423.77	585.16	743.24	944.05	1076.7	1269.1	1544.2	1747.2	1890.7	2109.4	2295.5	2473.6	2701.3	2729.7	2935.4	3092.6	3225.6	3405	3585.3	3734.7	3882.2	4021.1	4194.9	4344.2	4484.4	4599.5	4650.4	4769.8	4850.2	4981.1	5062.6	5049.6	5235.7	5254.3	5299.7	5304.6	5330.9
0	9.71	71.021	0	0	33.222	0	0	0	0	0	16.201	62.45	163.53	218.65	308.35	349.62	499.59	557.93	694.72	840.54	916.41	741.76	1075.1	1239.1	1245.4	1413.3	1500.9	1593.5	1507.4	1744.8	1725.2	1776.2	1860	1914.5	1905	2069.5	2050.9	2233.1	2290.7	2269.4	2302.5	2439.3	2488.8	2498	2524.4	2459	2507.5	2543.9	2554.2
0	0	0	0	31.042	54.895	98.161	53.91	120.5	195.67	359.41	544.33	756.44	1024.1	1192.3	1488.5	1687.3	1978	2457.8	2636.2	3306.5	3750.2	4031.6	4108	4177.9	3861.4	3904.1	3865.4	3992.5	4039.9	4216.7	4198.4	4162.5	4024.9	4347.6	4281.7	4334	4331	4377	4250.2	4469.4	4414.7	4395.7	4231.3	4122.1	4399.9	4343.5	4321.7	4215	4267.7
0	0	41.744	120.49	72.011	94.639	195.22	209.82	276.07	344.02	476.83	589.21	652.38	876.25	1058.7	1125	1349.4	1576.5	1808.1	1917.5	2164.7	2327.6	2506.8	2611.6	2769.9	2956.1	3060.3	3136	3062.4	3515.4	3610.6	3808.3	3781	3733.8	4121.3	4121.4	4138.6	4254.3	4382	4462.9	4511.1	4748.4	4880.9	4951.1	5022.6	5186.6	5119.9	5193.5	5480.9	5496.5
0	0	0	4.6451	18.627	0.49577	45.56	103.89	177.49	281.65	493.26	678.6	793.76	1297.6	1306.3	1404.1	1746.6	1982.8	2396.1	2467.9	2808.5	3011.2	3366.5	3870.5	4103.4	4229.9	4324.2	4868.7	4783.9	4863.4	5290	5228.5	5572.2	5642.9	5689.4	5958.5	6508.3	6727.2	6448.7	6339.7	6607.6	6687.8	6805.9	7175.4	8515.8	7224.4	7075.8	7891.9	7469.6	8562.9
0	0	0	8.7136	30.25	60.44	112.98	131.71	191.98	262.88	388.19	539.08	626.53	770.55	888.54	1033.1	1207.8	1456.7	1569.4	1789.8	1882	2122.9	2285	2473.1	2527.8	2786.5	2749.4	2995.4	3071	3271.5	3356.3	3290.2	3473.6	3454.4	3624	3687.7	3747.1	3761	3747.1	3841.5	3791.4	3840.8	3917.4	3933.4	4029	3936.6	3968.4	3970.6	3993.2	4022.5
0	0	0	28.116	10.95	26.432	0	7.003	136.67	252.77	449.43	615	884.82	1156.8	1451.7	1794.7	2138.1	2469.4	2794.3	3065.5	3388.2	3640.1	3893.2	4073.2	4290.8	4616.4	4765.7	4942.1	5083.1	5214.2	5414.9	5612	5815.8	6024.9	6097.9	6328.6	6428.7	6474.3	6533.7	6740.1	6923	6930.9	7254.6	7200.1	7279.2	7430.8	7388.4	7531.2	7552.2	7588.9
0	0	0	2.5944	1.8604	3.982	12.325	30.227	35.227	82.768	161.4	296.7	388.55	531.63	688.17	872.25	1090.8	1232.3	1514.6	1744.2	1978.1	2282.2	2512.5	2732.3	3014.6	3234	3406.8	3723.2	4098.7	4253.6	4341	4504.4	4675.9	5042.9	5189.1	5319.2	5298.5	5452.1	5650.4	5756.7	5825.6	5928.3	6068	5978.1	6098.7	6072.5	6122.7	6212.5	6227.5	6235.7
0	6.4622	22.921	10.979	0	4.0713	13.842	42.256	31.095	85.623	147.43	172.28	260.97	328.51	386.92	469.53	561.3	630.54	740.15	857.13	967	997.67	1143.1	1155.4	1319.8	1415.5	1458	1567.8	1776.3	1749.2	1803	1846.7	1935.3	2139.7	2192.6	2257.6	2325.2	2367.3	2480.4	2501.7	2570.7	2665.1	2720.4	2707.9	2697.2	2802.4	2822.7	2847	2999	2953.5
0	0	0	17.587	36.306	35.676	64.405	78.26	106.12	138.09	173.9	238.03	296.65	324.67	464.47	545.8	719.5	821.44	1009.4	1266	1398.6	1739.4	1824.8	1839.3	2065.9	2431.1	2275.9	2430.6	2575.3	2922.2	2842.8	2893	2993.4	3136.6	3166	3119.4	3140.6	3002.7	3081.9	3019.4	3134.4	3121.1	3090.5	3038.7	3076.6	3107.7	3124.9	3059.6	3155.6	3091.2
4.4141	4.0224	2.5731	0.55815	0.59827	0	0	2.0324	0	10.513	41.312	78.501	148.09	207.57	281.12	348.86	423.59	494.69	558.19	647.03	741.94	827.52	874.59	955.87	1036.2	1116.1	1130.5	1175.9	1209.6	1371.3	1402.4	1440.8	1479.3	1576.5	1689.4	1669.1	1756.1	1773.3	1787.4	1830.9	1911.7	1915.4	1955.5	1973.8	2079.5	2120.9	2027.1	2051.3	2121.3	2143.1
0	0	22.122	8.6236	31.514	42.34	32.539	40.15	57.337	47.12	42.677	40.847	92.465	157.25	196.68	280.76	371.98	491.19	570.36	700.2	850.54	1000.4	1099.9	1263.8	1366.7	1497.8	1632	1769.9	1833.3	1987.8	2140.3	2256.7	2437.1	2481.3	2679	2798	2971.4	2951.1	2993.9	2896.4	3052	3104.4	3305.5	3195.9	3383.2	3358.3	3558.2	3446.9	3511.6	3540.9
0	0	0	1.959	23.708	21.291	48.506	68.489	107.41	165.33	288.12	362.53	483.97	547.96	636.9	724.99	874.44	926.32	1024.6	1090.4	1217.6	1322	1413.5	1474.3	1633.4	1702	1722.2	1788.1	1849.3	2015.6	2053.4	2109.1	2171.3	2281.7	2280.7	2276.3	2379.4	1969.4	2411.7	2306.9	2411.4	2207.2	2355.4	2455	2437.3	2459.3	2474.4	2617.7	2694.1	2654.9
0	0	0	17.54	18.184	42.788	46.57	70.009	89.994	160.09	192.5	223.67	376.36	476.33	553	640.99	753.74	974.7	890.62	1215.7	1445.3	1562.2	1663.8	1872.8	2040.9	2149.7	2155.4	2294.3	2739.7	2891.3	2850.9	2863.3	3296.2	3571.7	3666.4	3579.4	3725.9	4089.1	4166.9	4138.7	4291.4	4201.4	4646.4	4600.3	4668.1	4262.8	4275.3	4460.9	4296.8	4373
0	0	0	15.43	4.7585	31.444	46.637	100.42	138.45	248.35	367.52	490.7	578.01	724.68	880.79	1051.9	1220.9	1357.8	1428.6	1575	1663.6	1909.7	1916	1971.2	2084.3	2201.5	2287.1	2302.3	2387.4	2553.6	2552.5	2648.7	2651.1	2724.8	2832.3	2848.8	2892.8	2966.4	2962	3005.2	3063.8	3048	3062.9	3109.7	3210.1	3204.6	3208.3	3174.4	3203.6	3264
0	0	17.863	37.961	136.48	0.33074	11.405	133.4	137.7	118.99	143.27	283.21	427.77	570.82	741.22	856.88	1042.4	1186.7	1246.8	1428.4	1607	1723	1929.5	2027.3	2208.5	2286.9	2462	2547.3	2661.4	2700.3	2826.2	2993.1	2807.4	3185.2	3068.4	3214.6	3127.3	3268.4	3358	3342.3	3424.3	3464.7	3533.9	3632.7	3469.6	3553.3	3607.9	3578.4	3594.3	3590.7
36.711	42.835	17.076	12.126	0	0	0	0	0	27.251	55.628	96.206	130.45	191	215.47	333.47	411.39	430.94	545.42	644.64	751.77	822.76	910.72	1012.6	1126.9	1239.2	1381.1	1451.1	1576.8	1698.2	1701.3	1747.9	1875.3	2021.2	2043.9	2138.6	2225.9	2270.9	2345.3	2425.9	2680.7	2667.9	2748.3	2843.7	2842.4	2942.1	3022.1	3030.9	3081.2	3171.2
0	0	0.35079	4.9338	4.0007	2.9316	2.4016	7.8166	7.6516	10.084	37.271	59.962	71.071	79.99	93.681	186.8	231.56	318.86	434.51	543.96	737.37	894.9	1058.3	1228.2	1302.8	1356.3	1550.9	1725.5	1888.6	2125.8	2205.7	2324	2337.4	2460.3	2543.7	2669.3	2761	2853.3	3009.4	2957.4	3091.2	3171.2	3287.2	3463.4	3483.3	3635.3	3654.6	3806.1	3809.5	3745
0	0	3.0529	9.0862	0	0	4.0027	43.082	49.58	67.107	156.9	284.81	395.47	452.89	585.5	643.45	773.1	810.14	1005.4	1084.2	1170.8	1233.3	1275.7	1420.2	1517.2	1522.3	1540.6	1539.1	1726.9	1782.3	1629.6	1627.9	1557.8	1754.9	1745.2	1666.1	1695.8	1829.1	2023	2102.7	2089.3	2122.4	2188	2217.5	2300.4	2412.8	2470.9	2623.8	2752.9	2864.6
0	0	0	10.645	0	21.491	30.812	0	4.7558	23.516	112.28	167.87	221.38	274.54	296.57	352.89	448.31	487.51	651.69	755.99	845.05	895.55	960.43	1073.5	1198	1044.7	1210.4	1271.2	1370	1509.5	1615.8	1728.3	1742.7	1764.2	1901.4	1956.2	2027.3	2101.5	2154.2	2218.7	2228.3	2349.6	2374.8	2416.1	2433.4	2403.9	2465.2	2414	2460.1	2460.8
0	0.96338	0	0	0.70313	5.8386	1.963	7.3473	7.6059	5.382	13.974	19.041	34.964	59.943	92.139	138.41	205.6	301.28	374.7	391.09	433.07	542.95	606.4	595.66	653.78	696.77	912.34	938.12	1000.8	1040.7	1076.7	1134.2	1255.3	1117.8	1226.8	1481.6	1636.2	1427.2	1543.7	1639.3	1717.6	1771.2	1857.4	1960.6	1981	2051.5	2149.8	2154.7	2235.1	2249.4
0	0	0	23.061	17.123	27.178	25.652	52.974	128.79	186.79	0	51.044	106.26	195.49	284.21	394.48	476.49	521.73	650.8	749.42	867.09	979.46	1078.8	1243.1	1339.2	1455.1	1518.2	1600.6	1700.5	1817	1902.8	2030.1	2118.2	2190.1	2288.2	2444.3	2531.6	2603.6	2748.1	2826.5	2950.7	2995.9	2996	3168.2	3166.3	3351.9	3358.5	3372.2	3481.5	3590.2
0	0	0	5.7995	22.629	34.709	11.901	13.408	47.598	74.493	138.71	231.72	320.21	465.76	553.88	690.22	896.4	1047.9	1151.7	1329	1441.7	1488.1	1692.6	1727.1	1854	1938.9	2033.8	2113.6	2198.6	2280.8	2333.2	2399.3	2461.7	2651.4	2749.9	2809.4	2772.9	2841.5	3000.1	3010.7	3014.4	3125.2	3106.6	3176.2	3054.7	3127.5	3204.9	3219.3	3251.6	3204.1
0	0	0	0	1.1403	14.695	29.021	71.348	129.83	187.41	324.7	413.87	526.94	736.47	829.05	994.24	1155.3	1432.3	1412.4	1603.7	1685.5	1872	2013.4	2192.4	2315.4	2446.2	2627.7	2681.5	2877.7	3097.9	3287.4	3529.4	3400.5	3427.2	3536.8	3397.6	3751.6	3679.5	3790.8	3893.1	3907	4058.4	4108.8	4254.6	4296.6	4420.5	4472.3	4504.2	4543.5	4612.9
0	0	0	0	63.833	70.689	52.799	129.34	189.25	325.59	458.16	672.03	900	1156.9	1375.4	1682.7	1703	1995.5	2296	2718.6	2873.9	3095.9	3137	3229.4	3626.5	3600.7	3674.2	3765.8	3840.7	4058.4	4236.1	4481	4478.8	4567.6	4705.7	4785.7	4876	5006.3	5186.5	5491.3	5643.6	5936.6	5949	6402.7	6327.4	6434.7	6600.8	6503	6646	6738
0	0	0	27.655	28.051	33.35	13.789	57.492	101.75	182.42	291.55	402.24	537.48	685.73	819.62	998.33	1169.5	1358.1	1540	1746.9	1795	2117.2	2520.9	2307.2	2454.8	3124.3	3283.2	3643.1	3634.6	3664.2	4310.3	4575.7	4710.4	4681.8	5368.6	5456.5	5758.5	6054.7	5653.6	5880.2	6033.4	6655.6	6205.1	6310.6	6608.4	6875.2	6800.5	6716.7	6864.6	6820.9
0	0	0	10.405	0	1.7638	11.953	32.859	106.92	195.49	264.93	392.59	516.62	674.96	857.17	1026.8	1269.7	1473.6	1778.9	1988.2	2214.5	2568.6	2790.9	3018.7	3159.8	3348.7	3470.9	3677	3880.6	3960.3	4180.5	4350.9	4357.2	4540.9	4826.5	5017	5540.2	5431.9	5637	5531.8	5638.3	5694.3	5767.7	5918.6	6125	6188	6382.9	6344.2	6376.8	6422.8
0	0	0	1.0111	2.4418	3.5316	8.5297	17.739	30.742	51.268	101.29	171.51	264.67	393.48	520.03	673.39	850.65	950.78	1146	1253.8	1360.1	1422.2	1525.6	1634.3	1687.5	1760.7	1844.8	1914.2	1974.5	2021.2	2075.2	2136.7	2185.1	2377.8	2423.6	2601.1	2657.8	2751.9	2724	2788.2	2844.7	2809.8	2765.5	2789	2723	2711.5	2686.7	2665.2	2304.3	2306.7
0	0	0	19.984	151.88	186.21	282.73	420.33	541.05	580.56	773.19	937.87	1144.6	1429.3	1640	1805.4	2253.5	2672	2883.2	3441	3669.7	4022.3	4502.7	4790.8	5161	5696.4	5770.9	5970.3	6444.9	6359.1	6905.5	6941.6	7088.4	7796	7665	7842.4	7955.8	7924.5	8297	8401.9	8564.8	8545.7	8773.1	8687.6	8651.5	8936	8713.9	8904	8877.9	8828
0	0	0	31.486	0	98.412	175.59	163.71	116.27	125.53	239.84	259.13	228.25	259.85	356	408.67	468.54	497.28	609.73	761.31	870.26	918.5	988.43	1266.8	1356.8	1484.8	1522.5	1605.1	1705.2	1900	1861.9	1891.6	2142.3	2183.3	2300.5	2326.6	2397.2	2523.8	2546.3	2603	2672.4	2830.6	2808.7	2811.2	2762.8	2875.4	2985.8	2965.3	3004.6	2984
0	0	0	43.403	46.82	0	17.265	43.301	100.45	86.081	162.44	184.08	236.6	353.41	362.56	438.96	513.34	693.85	756.82	786.99	902.56	1040.4	1085.6	1166.6	1365.7	1421.1	1479.5	1552.8	1634.8	1750.1	1835.3	1953.5	1999.6	2015.3	2159.6	2097.6	2192.4	2285.1	2350.9	2382	2437.9	2411.4	2438.2	2397.1	2466.4	2531.3	2548.1	2530.4	2537.9	2512.7
0	0	0	0.4644	9.3236	3.7901	19.513	57.6	134.33	220.65	381.35	534.53	745.25	956.35	1240.8	1497.3	1772.3	2003.1	2374.7	2619.3	2805.7	2978.3	3334.7	3548.2	3574	3800.5	4029	4146.6	4362	4646.9	4706.2	4832.6	4962.3	5218	5509.7	5516.3	5568.2	5793.1	5937.1	5877.4	6043.7	6236.4	6384	6365.2	6363.3	6601.4	6754.8	6732.4	6760.7	6840.8
0	4.9474	0	17.059	0	1.0745	0	0	0.70818	0	13.059	12.235	9.5211	4.362	36.578	38.345	98.228	157.04	221.28	380.35	347.27	673.53	769.95	946.75	1137.2	1351.5	1435.1	1657	1806.9	2045.6	2185.8	2400.9	2473.4	2549.1	2757.7	2879.3	3000.8	3043.2	2833.6	3067.9	3137.8	3249.2	3162.8	3161.4	3226	3239.7	3305.2	3298.4	3361.4	3300.3
0	0	0	0	0	18.085	26.041	33.574	48.591	77.886	144.2	191.63	255.04	372.9	463.64	616.24	732.98	821.53	901.96	1058	1227.8	1375.7	1533.1	1569.8	1782.8	1996.2	2122.8	2217	2357.2	2529.3	2678.6	2807.7	2822.7	3028.3	3788	3486.5	3396.3	3482.2	3572.1	3588.8	3586.5	3642	3779.5	3869.1	3905	4004	4010.5	4071.7	4161.2	4130.9
0	0	0	12.174	14.969	5.3956	6.5278	5.3108	11.523	13.208	27.993	43.694	78.996	124.72	184.29	261.77	330.55	411.3	522.76	587.27	684.31	776.3	871.04	1023.7	1085	1316.5	1469.1	1574.2	1652.3	1597.9	1736.9	1815.7	1853.9	2032	2038.9	2117.2	2177.3	2247.2	2328.1	2303	2378.5	2324.7	2393.2	2419.9	2409.4	2510.5	2438.9	2408.8	2431.6	2417.1
15.01	0	0	79.236	76.679	0	0	0	29.017	57.83	103.13	210.97	313.11	425.52	590.67	788.82	980.16	1112.8	1372.8	1522.9	1852.6	2071.8	2301.3	2476.2	2789.4	3010.8	3076.4	3250.5	3522.3	3847.3	4006.3	4333.2	4436.1	4597.7	4866.1	5084.9	5250.8	5370.8	5539	5784.1	5957.5	5979	6235.6	6188.7	6483.4	6429.9	6819.6	7085.4	7474.8	7208.8
0	0	0	17.617	23.791	49.495	83.375	143.93	183.23	271.77	338.1	468.77	583.37	702.31	841.78	965.65	1088	1165.7	1292.2	1413.8	1507	1599.6	1684.1	1804.6	1878	1987.2	2061.7	2087.8	2222.5	2277.1	2293.5	2314.6	2357.9	2444	2447.1	2475.5	2504.8	2549.5	2541.1	2585.5	2614.2	2613.1	2631.6	2612.1	2707.3	2655.6	2674.8	2667.8	2681.5	2701
0	0	0	2.0002	0	10.78	33.609	80.842	199.76	253.78	396.51	513.16	640.7	748.54	864.95	941.28	1092.2	1209.6	1435.8	1598.2	1789.6	1922.8	1964.4	2137.3	2201.3	2352.7	2483.2	2574	2774.8	2913.5	2983.9	3062.8	3155.4	3282.4	3337.8	3359.4	3406.9	3524.1	3655.4	3725.8	3710.1	3840.3	4083.9	4065.1	4228	4456.8	4569.3	3874.4	4242.3	4579.6
0	7.0649	5.4399	0	0.75666	0	32.444	23.812	52.765	95.23	167.84	225.82	331.03	457	545.83	714.1	859.3	961.89	1134.4	1165.9	1232	1364.9	1476	1317.5	1654.2	1797.4	1819	1906.9	1805	2076.5	2133.5	2192.2	2250.2	2374.3	2300.6	2351.1	2409.3	2389.1	2360.5	2453	2490	2561.5	2581.4	2625.7	2679	2648.7	2682.7	2674.5	2731.6	2689.2
0	0	0	1.2361	4.7818	0	12.067	13.949	52.423	103.29	193.16	241.82	317.1	431.72	523.34	609.62	730.02	855.84	980.66	1116.3	1279.8	1438.1	1641.6	1855.2	2092.1	2292.5	2506.8	2599.3	2971.5	3062.9	3370.8	3529.9	3588.2	3763.7	3866	3928.2	4057.1	4332.2	4478.9	4611.3	4670	4739.9	4687	4801.5	4913.9	4908.4	4893	4829.5	4993.7	5048.2
0	1.8563	0	13.386	0	0	23.698	76.621	146.01	222.65	346.79	484.15	682.91	894.94	1162.8	1378.8	1633.1	1925.5	2231.7	2482.6	2848.7	3182	3473.6	3545.6	3962.5	4227.4	4443.9	4862.2	5048.7	5229.4	5575.1	5912.6	5961.7	6308.9	6541	6617.4	6818.6	7018.6	7337.9	7547.1	7567.3	7727.5	7866.9	7973	8000.9	8141.9	8160.3	8168.4	8233.5	8210.2
0	4.9379	18.293	9.9597	14.343	0.69323	12.432	25.299	86.272	119.17	217.99	307.09	449.48	544.63	762.24	810.22	962.27	1146.4	1340.6	1520.7	1624.8	1635.7	1735.3	1830.1	1858.6	2114.4	2310.7	2418	2552.4	2832.3	2865.9	3019.7	3072.6	3105.3	3296	3279.9	3444.7	3388.3	3504.9	3673.1	3752.2	3978.9	4024	4117.9	4129.8	4279.4	4374	4406.4	4471.5	4492.3
0	0	0	3.0731	25.359	1.9484	3.904	42.439	70.421	138.15	226.72	336.23	474.49	644.26	832.78	1003.4	1234.8	1471.5	1711.7	1940.4	2204.5	2395.6	2607.1	2762.5	2947	3141.8	3373.9	3524.2	3707.1	3916.2	4121.3	4227.1	4295.5	4416.7	4536.6	4708.9	4766.9	4910	4999.3	5036.3	5058.8	5170.9	5347.3	5379.3	5394.6	5403.2	5459	5404.2	5343.5	5465.8
0	0	0	9.3555	17.684	36.455	53.774	134.73	231.37	386.82	575.46	808.67	1076.5	1382	1727.3	2026.3	2313.6	2632.9	2855.5	3062.6	3380.2	3682.9	3904	3960.2	4277.8	4409.1	4643.1	4736.6	5002.3	5051.2	5391.3	5603.9	5879.5	6046	6360.2	6465.5	6640.1	7069.1	7271.2	7426.2	7662	7761.9	8212.8	8580.4	8600.9	8826.9	8885.5	8920.6	9046.1	9053.9
0	0	0	5.47	11.386	4.3723	11.051	23.257	63.17	117.09	211.32	292.07	374.53	487.14	615.38	719.18	836.91	905.28	980.93	1112.8	1109.8	1182.1	1273	1323.6	1376.4	1523.8	1550.1	1719	1746	1810.8	1882.3	1945.8	2031.7	2148.2	2215.1	2295.5	2293.7	2323.6	2433.4	2429.3	2505.8	2508.8	2577.3	2667.9	2680.5	2728.7	2808.7	2800.3	2906.4	2868.3
1.0034	8.2978	0.99236	0	0	0	0	0	0	0	3.52	33.377	95.144	176.98	280.71	379.7	492.22	612.39	738.06	865.65	871.13	1001.7	1004.3	1087.1	1189.1	1349.7	1513.4	1612.9	1684	1816.6	1700.3	1729.8	1910.4	2075	2062.5	2160.5	2185.5	2203.3	2250.9	2401	2398	2436.7	2476.2	2509.7	2485.1	2524.6	2511	2505.7	2461.7	2526.4
0	0	0	0	0	158.11	264.07	319.38	482.59	619.62	781.93	1030.6	1241.7	1416.1	1697.9	1915.1	2069.7	2221.7	2480	2677.7	2630.3	2752.4	2594.1	2561.5	2746.8	2743.9	3003.5	2868.2	3158.5	2982.4	3076.8	3148.7	3168.5	3180.6	3344.2	3242.9	3282.9	3159.5	3288.4	3270.1	3302.6	3377.7	3465	3257.7	3470.9	3362.9	3746	3811.4	3847	3885.2
15.054	28.633	0	0	0	3.8602	2.8694	65.003	141.45	198.86	305.85	391.07	487.09	632.31	780.33	898.63	1099.1	1200.3	1370.9	1517	1551.7	1727.9	1774.4	1992.9	1997.3	2118	2209.5	2257.6	2293.2	2365.4	2442.5	2456.9	2484	2521.7	2651.2	2706	2721.3	2732.4	2790.7	2928.9	2964.5	3015.1	3011.2	3024.9	3036.9	3184.3	3179.7	3219.8	3340	3315.7
0	11.688	4.6111	6.2625	1.6489	0	5.3122	18.617	45.267	101.53	191.21	296.96	416.37	565.65	736.65	956.57	1168.9	1362	1523.3	1787.4	2027.5	2257.4	2474.3	2674.1	2866.8	3163.8	3231	3464.5	3411.6	3714.2	3908.6	3860.1	4136.5	4099.5	4249.6	4198.6	4236.2	4193	4289.4	4298.6	4310.4	4386.9	4338.1	4375.1	4347.7	4269.6	4286.4	4288.5	4283.3	4269.6
0	5.6372	79.159	111.6	83.779	0	0	0	55.616	139.47	207.05	346.75	545.22	707.05	951.9	1215.5	1500	1487	1918.8	2296.8	2551.7	2755.1	2724	3359.5	3532.2	3946.4	3994.1	4022	4330.4	4629.8	4614.9	4695.4	4955.7	5149	5430	5478.7	5503.7	5623.2	5909.3	6131.3	6369.6	6617.5	6780.5	6940.8	7432.5	7402.1	7609.1	7743.6	7787.6	8102.7
0	0	0	14.034	28.425	65.236	66.773	136.62	202.57	408.4	544.82	736.43	675.57	900.45	1102.8	1311.6	1569.1	1833.6	2163.7	2293.3	2641.1	2867.1	3015.9	3062	3279.9	3439.2	3675.6	3917	4015	4284.1	4168.5	4629	4551.6	4757.7	4959.8	5286.4	5242	5756.3	5961.8	6136	6108.4	6087.6	6009.9	6348.7	6308.5	6411.7	6623.1	6607.7	6742.9	6715.5
3.0764	0	0	14.081	0	23.923	21.65	42.653	84.76	138.36	245.39	347.47	533.35	576.73	816.91	1037.5	1245.7	1481.9	1800.2	2033.3	2252.4	2606.7	2805	2894.8	3191.5	3514.4	3698.4	3871	4185.9	4524.8	4802.3	4871.2	5183.2	5530.6	5667.7	6007.2	6106.1	6336.9	6545.1	6876.3	6977.8	7082.9	7088.2	7372.1	7538.1	7526.4	7663.5	7867.3	7892.3	8031.1
0	0	0	0	25.734	65.038	148.39	245.53	450.56	644.25	858.57	1083	1333.8	1666.7	1984.5	2322.7	2573.2	2804.9	3112	3477.9	3811.6	4092.5	4374.2	4593.7	4850.1	4923	5216.1	5080	5224.3	5465.4	5745.9	6071.8	6104.1	6258.4	6571	6557.2	6786.2	6909.8	6992.6	7157.9	7215.9	7276.4	7581.7	7739.1	7480.8	7750.4	7859.5	7909.2	7985.7	7998.3
0	0	9.2377	8.385	17.521	4.504	15.62	41.024	106.07	169.59	250.49	344.66	500.76	626.63	726.02	871.46	971.09	1156.1	1238.6	1404.8	1534.8	1692.7	1899.6	1946.2	2116.6	2268.2	2384.9	2476.5	2569.1	2608.8	2799.1	2848.3	2928	3109.9	3308	3523.2	3773.9	3877.2	3872.9	4059.7	4126.7	4156.5	4116.6	4199.6	4217.2	4245.5	4157.8	4241.8	4388.4	4562.9
0	17.712	12.879	11.469	0	0	0	10.523	42.383	94.74	175.86	307.46	434.59	530.89	664.34	849.93	975.87	1068.3	1215	1378	1588.9	1657	1789	1939.1	2037.7	2161.6	2179.1	2277.2	2291	2444.3	2471	2543.2	2679.9	2739.3	2828.7	2796	2810.9	3084	3202.8	3266.2	3344.7	3462.6	3533.2	3503.3	3587.8	3653.4	3711.1	3761.7	3768.8	3756.1
0	4.4101	4.923	0.12511	3.1356	0.31769	0	0	0.66418	0	15.016	52.818	84.009	158.8	261.47	368.07	517.36	704.36	880.73	1063	1334.1	1672.6	1895.5	2148.6	2404	2740.7	3013.6	3345.6	3622.9	3991.7	4270.5	4544.3	4767.9	4935	5226	5649.5	5960.7	6000.6	6140.4	6460	6749.6	7131.1	7266.3	7393.7	7632.5	7815.4	8006.7	7930.1	8024.3	8260
0	0	0	0	0	0	12.94	29.527	113.54	185.47	307.53	453.02	574.6	799.91	1001.5	1201.2	1453.9	1735.3	1954.3	2259.3	2485.9	2745.7	3045.9	3141.7	3358.7	3461.4	3452.2	3519.6	3744.6	3711	3885	3874.5	3994.2	4042.2	4296.4	4171.2	4563.9	4675.6	4829.9	4927.8	5119	5106.6	5259.1	5374.2	5487.1	5568.8	5660.7	5775.5	5823.5	5989.7
0	0	4.3659	7.4219	7.4021	0	0	0	12.003	17.82	23.3	32.09	31.144	35.623	60.935	73.532	75.1	99.908	135.33	141.6	159.14	222.41	248.74	303.17	304.51	407.88	420.79	472.5	529.44	568.66	620.18	715.52	761.28	765.5	772.5	826.04	929.53	954.88	980.55	1010.4	1082.6	988.77	1045.7	1040.9	1081.3	1134.3	1065.2	1148.8	1153.4	1189.8
0	0	0	0	79.122	107.87	163.34	169.99	239.87	223.12	257.43	204.29	385.49	445.93	581.71	663.37	845.03	948.34	1111	1228.2	1413.2	1586.1	1686.7	1829.2	1974.8	2117.4	2271.9	2355.4	2411.1	2678.6	2764.3	2822.5	2972.9	3096.1	3229.3	3277	3294.8	3367.5	3341	3418.6	3447.8	3502.6	3486	3533.7	3482.7	3559.1	3511.8	3535.1	3607.1	3634.8
0	0	4.8045	0	6.8937	0	5.5926	18.588	41.303	68.282	144.71	219.14	334.84	485.42	604.76	727.97	899.11	1095	1256	1473.9	1722.5	1836.2	2105.5	2351.5	2517.7	2772.6	3026.9	3235.1	3410.6	3552.5	3817.3	3948.8	4171.9	4441.7	4563.6	4731	4944.9	4916.7	5019	5184.4	5331.4	5505.7	5572.1	5544.6	5538.6	5887.7	5781.8	5846.7	5963.3	5931.9
0	0	0	0	0	0.74563	77.281	80.327	103.1	116.04	100.04	141.71	236.9	286.51	304.14	421.78	516.74	531.66	707.8	732.83	869.38	930.14	1071.6	1099	1118	1289	1396.6	1433.9	1557	1628.2	1660.2	1808.8	1850.3	1863.5	1862.9	1863.7	2024.3	1993.2	2054.5	2195.6	2070.7	2044.8	2101.2	2044.1	2051.7	2188.7	2180.1	2206.3	2150.8	2259.5
0	0	0	0	49.124	169.42	236.14	404.11	558.11	678.6	938.55	1130.9	1299.8	1612.4	1811.3	2123.9	2403.3	2726.5	2832.3	2997.7	3168.5	3413.4	3434.3	3849	4064.9	4182.8	4469.8	4494.7	4664.1	4742.1	4897.3	4699.5	5145	5381.2	5358.3	5474	5580.2	5707.2	5812.1	5931.4	6039.8	6079.1	6164.7	6233.6	6418.7	6413.6	6555.6	6629.6	6685.2	6721.5
0	0	0	0	7.5374	1.7183	11.16	29.1	92.595	154.43	240	331.55	581.6	835.06	715.53	847.24	943.77	1099.8	1184.1	1319.3	1398.1	1487.4	1572	1662.7	1714.5	1852.5	1872.1	1921	1995.3	2031.1	2110.4	2141.8	2136.6	2151	2227.8	2186.7	2244.7	2253.1	2308.9	2345.5	2368.9	2350.8	2384.7	2465.6	2474.2	2533.4	2576	2597.6	2662.4	2739.1
0	0	0	0	0	8.0932	1.5154	29.09	78.716	135.02	237	364.41	509.39	970.26	868.43	1040.8	1199.1	1901.3	1646	1881.9	2084.4	2323	3289.3	2672.7	2855	3078.8	3307.4	4067.6	3508.1	3643.3	3860.4	4886.2	4046.3	4113.6	4244.2	4754.2	5128.1	4535.2	4575.5	4638	4590.8	4690.4	4753	4830.1	4868.3	4910.9	4869.6	4922.6	4987.3	4989.9
0	0.56184	0	0.53983	0	7.0193	19.846	67.444	135.82	183.54	280.88	396.83	514.33	684.92	826.63	972.77	1128.7	1304.4	1443.3	1588.2	1798.5	1949.1	2097	2175.7	2343.4	2490	2556.3	2729.2	2797.3	2973	3004	3115.2	3125.5	3272.5	3306	3186.7	3293.1	3375.4	3372.5	3436.3	3460.7	3401.7	3475.2	3440	3438	3486.2	3399.7	3437.3	3503.6	3480.1
0	10.83	0	7.2003	0	1.6247	0	4.0819	12.567	16.474	25.053	36.501	49.882	77.754	99.172	133.92	164.36	245.2	311.79	408.42	543.24	750.01	927.33	1143.2	1389.5	1657	1872.8	2100.7	2318.9	2631.4	2970.4	3261.2	3604.9	3839.2	4155.9	4332.4	4696	5078.9	5394.2	5519.8	5795.7	5976.1	6125	6520.2	6619.6	6632.8	6817.9	6965.7	7190.2	7175.6
11.289	22.628	0	0	0	0	0	0	0	0	28.457	66.305	92.256	122.66	189.52	281.28	361.87	412.22	492.32	575.65	688	778	838.16	902.95	938.78	993.68	1100.5	1149.7	1258.6	1330.2	1330.4	1434.6	1493.4	1687.2	1716.3	1791.9	1839.2	1905.2	1991.3	2020.6	2163.7	2195.6	2291.8	2346.1	2416.7	2482.6	2574.5	2627.8	2640.9	2644.1
0	0	0	1.3937	5.7399	33.922	71.498	133	245.01	379.17	502.09	668.43	881.59	1115.7	1361.2	1604.7	1785.8	2040.5	2256.7	2438.1	2709.8	2809.8	2962.1	3110.1	3319.7	3510.7	3560.5	3773.1	3734.8	3865.6	3981	4124	4113.8	4226.8	4534.3	4528	4553.1	4661.9	4846.1	4987.9	4986.2	5200.5	5170.3	5291.1	5338.8	5415.7	5525.9	5640.7	5657.2	5745.2
67.459	60.427	20.345	0	0	0	0	6.1588	0	34.187	153.07	235.54	277.76	392.7	555.36	652.42	788.81	868.6	1060.7	1147.4	1312.3	1532.6	1540.5	1798.8	1861.9	1926.3	2031	2075.8	2208.2	2301	2402.7	2548.6	2567.5	2631.4	2714.7	2870	3026.5	3080.6	3186.5	3076.1	3145.1	3180	3267.7	3339.9	3442.4	3459.2	3419.7	3403.3	3486.9	3519.8
0	0	0	26.663	21.627	26.957	70.569	93.546	118.17	168.23	226.48	302.4	380.31	455.98	521.05	576.43	658.92	747.56	810.42	865.02	932.15	958.08	1036.9	1102.7	1180	1245.7	1276.3	1302.7	1365.1	1487.6	1512.3	1634.5	1632.6	1753.1	1734.2	1845	1869.8	1858.9	1931.4	1975.8	1992	2041.6	2066.6	2086	2106.4	2139.6	2147.3	2243.8	2199.4	2222.4
0	0	0	5.0876	0	3.2068	38.497	122.67	285.31	442.17	647.3	930.09	1176.4	1523.1	1842.1	2113.2	2437	2662.1	2897.7	3294.5	3415.9	3606.1	3851	4002.2	4314	4407.3	4553.7	4627.1	4707.3	4894.7	4904.5	4986.8	4919.7	5071.4	5150.8	5245.1	5311.2	5362	5483.8	5519	5508.7	5626.2	5469.2	5534.4	5694	5656.3	5599.1	5694.7	5707.3	5653.1
0	8.1031	3.1649	0	5.2482	0	3.0232	17.923	47.37	94.747	136.41	232.49	353.3	490.78	628.71	810.29	997.37	1105.6	1236.7	1378.6	1494	1620.8	1729.8	1854.3	1959.1	2024.9	2116.6	2199.2	2379.1	2419.7	2548	2601.2	2646	2923.5	2849.1	2993.6	3036.6	3028.7	3116.7	3203.8	3336.5	3357.6	3429.4	3432.9	3473.1	3556.6	3594.4	3632.4	3676.8	3739.5
2.659	0	0	0	0	2.8805	30.981	111.3	251.76	403.27	645.07	935.54	1265.1	1617.3	2005.1	2587.9	2904.4	3407.9	3814.3	4236.3	4721.8	5292	5725.5	6516.7	6773.3	7176.2	7524.7	7602.1	8528.5	9074.6	9180.1	9436.4	9631.7	9796.7	10175	10274	10507	10651	11033	11076	11182	11368	11624	11811	11847	12276	12157	12389	12436	12557
0	0	0	71.076	61.798	71.681	55.017	73.788	70.451	357.4	159.49	204.52	349.09	529.42	590.58	812.07	945.99	1237.1	1386.6	1685.4	1794.5	2118.4	2303.3	2486.8	2727.8	2901.4	3092.9	3107.5	3429	3522.9	3578.8	3995.7	3841.6	3984.2	4046.4	4174.3	4481.1	4393.6	4398.7	4548.2	4686.4	4786.1	4797.9	4914.3	4812	4885	5038.5	5018.3	5246.6	5184.8
0	8.045	6.3423	0	0	0	8.5312	0	20.443	36.612	69.095	113.52	159.42	236.09	253.12	312.75	370.13	421.48	498.89	570.04	629.91	676.53	730.76	809.5	852.23	918.34	1027.6	1126.1	1209.5	1236.7	1275.4	1312.5	1341.4	1510.6	1520.3	1619.9	1594.4	1660.9	1748.3	1791.8	1899.2	1963.7	2019.4	2099.6	2155.4	2270.7	2267.3	2354.4	2447.1	2500.8
13.205	0	5.0816	0	5.3439	0	3.2146	40.496	128.4	226.81	393.91	599.58	792.68	1010.1	1209.8	1402.4	1420	1845.4	2171.6	1818	1759.7	2657.9	2801.9	2974.4	2347.2	3119.2	3212	3316.9	3461.3	3546.5	3491.3	3550.4	3573.1	2870.5	3808.2	3861.8	3874.8	3869.3	4061.9	4126.6	4212	4272.9	4334.5	4379.1	4475.7	4543.6	4626.4	4622.1	4589.7	4823.7
0	0	14.973	9.1379	0	0	6.5517	27.268	36.237	64.734	116.29	189.83	275.33	384.39	519.95	666.42	801.06	943.51	1075	1184.3	1326.7	1451.6	1604.4	1758.4	1868.6	1995.8	2149.7	2261.6	2420.2	2518.8	2723.2	2681.2	2923.3	3221.2	3249.5	3361.4	3523.3	3611.7	3721.5	3883.4	3995.6	4089.7	4177.8	4318.2	4462.4	4659.5	4795.7	4864	5048.1	5099.2
0	0	9.0652	20.419	0	20.81	34.098	57.164	97.809	182.32	255.09	389.03	538.33	711.95	863.79	1007.9	1254.1	1397.8	1575	1747.2	1866.8	2008	2083.2	2231.6	2393.1	2473.3	2575.9	2581.6	2693.4	2626	2712.3	2797.8	2760.5	2827.9	2909.8	3084.9	3215.5	3178.1	3312.5	3369.6	3361.7	3455.7	3476.1	3527.1	3539.8	3679.6	3617.1	3664	3725	3641.1
0	0	0	0	17.324	43.889	107.74	163.97	118.66	224.07	347.25	390.09	529.5	677.82	816.47	969.03	1134.8	1650.4	1769.8	1657.3	1782.6	1923.2	2486.5	2189.2	2320.8	2399.1	2560.1	2670.4	2713.7	2933.2	3713	3326	3367.9	3398.1	3653.8	3782.5	4671	4102.8	4201.7	5183.7	4462.4	4674.2	4739.4	4873.4	4969.3	5539.4	5714.3	5648.2	5755.9	5581.5
0	0	0	20.334	0	29.374	0.011984	61.194	99.276	148.13	257.73	522.76	721.48	865.1	928.65	1702.4	1863.7	2484.6	2473.8	2916.4	2709.9	3892	3859.9	3917.6	4522.6	4619.4	4922.3	5071.1	5177.3	5572.3	5573.8	5768.3	6049.8	6489.3	6466.6	6518.8	6972.3	7395.8	7271.6	7434.4	7968.9	7815.8	8350.5	7985.1	8239.7	8395.6	8443.3	9003.8	8889.4	9079.2
0	0	0	3.2322	72.186	182.24	310.02	413.9	572.97	780.82	973.83	1232.2	1409.6	1650.4	1810.5	2155.7	2389.2	2595.1	2860.8	3097.8	3314.9	3526.5	4024.8	4059.2	4214.2	4386.4	4699	4712	4844.1	5054.5	5128.7	5196.3	5253.7	5475.7	5475.8	5369	5573.9	5534.6	5608.4	5597	5658.1	5753.4	5746.1	5808.6	5725.4	5660.3	5718.1	5599	5778.7	5750.6
0	0	0	0	1.4777	140.23	160.08	185.7	301.38	408.17	516.84	522.6	540.15	645.91	812.36	886.59	1125.4	1336.1	1524.9	1774.8	2023.8	2208.3	2392.7	2582	2777.8	3097.4	3105.4	3242.5	3390.8	3549.8	3736	3845.8	3850.5	4025.5	3998.1	4148.5	4240.4	4298.2	4367.2	4275	4440.8	4510.4	4548.5	4561.2	4563.7	4634.9	4453.9	4351	4649.6	4915.9
0	49.252	11.154	0	8.3163	0	0	45.738	84.733	189.96	278.03	441.42	630.9	776.52	852.65	999.86	1371.5	1785	1943.4	2124.4	2431.1	2735.6	3262	3183	3334.8	3608.2	3824.5	4079.8	4225.2	4883.7	4792.1	5134	5215.5	5367.8	5669.5	5808.5	6213.8	6402.6	6516	6809	7029.5	7373.8	7569.4	7795	7804.2	8003.4	8072.1	8248.9	8433.5	8391.3
0	0	0	31.203	204.12	251.38	445.22	586.74	658.86	616.29	713.22	818.47	1091	1746.9	1615.9	1880.3	2190.9	2637	3045.7	3390.6	3880.8	4415.9	5177.1	4995.6	5497.9	5806.1	7352.9	6962.2	6505.8	6923.4	7186.6	7947.7	7659.9	8272.9	8321.8	8175.5	8404.2	8338.1	8779.4	8961.3	9101.6	9336	9202.7	9354.9	9378.3	9670.7	9568.7	9722.2	9780	9567.6
0	2.1316	3.5261	2.8844	6.2534	0	0	4.1034	41.307	73.495	119.32	166.63	233.21	290.42	389.95	473.82	551.49	633.73	712.17	844.52	912.59	1016.6	1085.1	1207.3	1270.1	1441.9	1568.4	1640.4	1734.7	1916.4	1972.1	2129	2242	2488.4	2609.5	2734.6	2862.2	2992.5	3057.7	3199	3326.8	3351.6	3443.6	3617.8	3664.5	3809.1	3812.8	3871.2	3919.5	3972.1
0	0	0	0	5.3746	2.5852	17.997	0	4.809	10.224	28.998	51.622	110.72	157.91	240.61	343.94	441.6	513.03	646.79	786.12	982.12	1083	1315.3	1355.1	1504.3	1570.2	1831.7	1866.1	2020.8	2169.8	2249.3	2324.3	2380	2423.6	2487.1	2605.6	2674.8	2748.7	2750.3	2820.1	2887.5	2884.3	2903.8	2934.2	2965.7	2898.8	3019.1	2981.8	2956.1	3010.8
0	0	42.392	0	0	47.635	113.21	179.8	256.87	46.892	200.77	288.96	399.26	540.9	671.78	879.34	1078.8	1295.3	1469	1707.9	1997.4	2240.7	2535.4	2613	2755.1	3075.4	3272	3498.2	3743	3920.9	3985.2	4090.4	4217.1	4351.7	4424.2	4568.5	4588.4	4678.6	4763.6	4850.2	4993.5	4884	4968.6	5189.7	5133	5192.3	5311.9	5400.5	5388.5	5494
0	0	0.76391	2.8526	0	6.4508	8.8158	34.491	39.356	47.508	85.261	117.95	193.08	294.59	372.23	500.81	683.83	850.34	976.84	1149.3	1370.7	1471.7	1590.1	1692.2	1859	1927.6	2041.9	2205	2333.1	2338.1	2413.8	2625.4	2682.7	2814.5	2834.9	2973.5	3045.1	3113.4	3189.2	3311	3367.7	3609	3571.4	3679.1	3645.9	3750.3	3737.6	3811.8	3882.3	3875.6
12.418	16.606	0	0	0	10.897	0	0	31.949	69.935	120.9	216.65	319.65	447.17	493.39	630.03	759.8	1017.4	1126.9	1154.6	1306.9	1353.6	1632.2	1634.2	1854.2	1890.3	1822.9	2065.5	2190.5	2114.7	2153.5	2397.3	2458.8	2491	2538	2560.7	2500.5	2559.4	2621.8	2613.4	2626.4	2731.5	2771.9	2829.5	2765.3	2838.8	2882.1	2985.3	2910.9	2892.6
0	0	0	0	19.555	39.645	71.389	115.4	186.7	273.69	399.97	542.08	682.74	827.92	974.05	1172.8	1373.5	1543.2	1737.8	1926.4	2083.3	2248.8	2371.4	2486.7	2631.7	2751.9	2924.6	2975.4	3099.5	3134.3	3247.6	3224.2	3229.2	3289.3	3297	2770.6	2785.5	2807.3	2879.5	2884.1	2890.3	2952.3	2974.3	2933.5	2935.3	2874.4	2861.1	2855.4	2809	2793.9
0	0	0	0	14.963	18.248	33.961	73.524	141.24	222.94	376.13	544.83	687.43	854.81	1077.2	1327.2	1496.1	1762.8	2083.9	1949.9	2435.8	2444.3	2684.3	3426.3	3575.4	3873.9	3649.2	3856.8	4714.2	4861.6	4910.3	5029.7	4846.6	5106.5	5457.9	5863	5531.7	5425.1	5332.4	5528.4	5496.2	5417.9	5666.6	5814.7	6349.1	5971.7	6093.7	6077.4	6306.9	6350.4
3.5195	25.161	0	3.4785	0	0	0	45.816	105.32	263.49	342.37	554.05	846.72	1159.1	1467.2	1850.6	2174.2	2493.5	2929.1	3186	3768.5	4109.6	4536.4	4672.8	4959.8	5470	5767.7	6083.7	6275.7	6730.6	6935.9	7354.9	7502.8	7622.6	8079.4	8197.3	8358.8	8227.4	8544.2	8804.6	8921.1	8976	9404.4	9625	9829.1	9797.4	9873.4	9874	10062	10253
0	0	5.5745	18.084	0	80.369	99.779	152.71	277.77	445.24	629.02	949.97	1184.2	1556.6	1876	2225.7	2500.7	2817.6	3031.3	3350.9	3470.9	3585.2	3823.4	3901.9	3925.5	4215.6	4309.2	4349.2	4373.5	4545.6	4497.9	4611.8	4554	4701.7	4760.3	4919.3	4920.5	4990.3	5085.7	5286.6	5280.1	5195.8	5191.7	5293.7	5329.9	5408.7	5410.9	5441.5	5442.2	5348.4
0	0.41062	0.89247	4.5862	17.813	4.6797	2.4535	7.0589	0	10.273	10.83	29.711	53.729	85.113	126.91	173.88	214.65	245.08	299.52	366.4	456.53	478.12	542.14	620.33	623.83	718.24	810.03	875.47	959.81	997.07	1062.8	1100.6	1152.8	1190.4	1278.9	1320.9	1409.3	1477.4	1470.7	1526.2	1548.7	1541.6	1584.3	1625.9	1645.9	1628.5	1575.6	1617.7	1653	1655.5
0	2.5	0.27006	11.618	5.623	0	13.995	34.891	51.958	97.062	156.3	238.27	357.35	466.97	602.57	712.44	822.3	905.14	986.68	1112.2	1231.9	1306.8	1341.6	1425.1	1496.9	1516.7	1541.1	1576.8	1583.8	1681	1654.1	1641.9	1663.1	1688.4	1771.6	1765.7	1768.7	1771.5	1839.3	1851.8	1841.8	1919.5	1887.3	1926.3	1952.9	2013.7	2015.6	2020.9	2092	2037.6
0	0	8.7778	0	61.116	0	0	0.88739	0	0	23.538	24.163	71.755	109.58	189.22	286.35	409.11	569.29	716.9	861.57	1045	1373.2	1556.5	1768.2	2010.1	2218.3	2418.1	2710.8	2931.3	2809.1	2965.1	3158.7	3266.4	3457.9	3589.8	3758.9	3886.4	3954.2	4204	4264.1	4403	4658.9	4816.8	5044.4	5177.8	5370	6018.4	5402.1	5679.9	6039.9
5.8573	1.6907	0	20.826	0	0	0	21.329	75.503	95.743	200.02	272.95	356.93	488.83	634.22	780.42	960.51	1239.3	1500.7	1704.6	2080.2	2342.1	2588.6	2947.7	3241.6	3505.4	3587.6	3895.7	4031	4251.3	4334.8	4393.7	4612.7	4929.9	5057	5083.5	5039.6	5223.9	5271.5	5592.2	5692.6	5952.8	5704.5	5760.9	5812.2	5839.1	5847.6	5898.8	6144.1	5787.3
0	0	0	3.5581	0	22.899	22.405	25.811	34.495	40.721	71.253	142.8	196.63	231.62	290.73	361.05	478.01	595.2	676.29	746.14	961.2	992.42	1031.6	1156.4	1259.2	1367.9	1478.4	1429.8	1549.4	1384	1579	1652	1578.3	1840.9	1833	1820.3	1911.2	1830.8	2036.7	2165.2	2173.5	2260.5	2303.4	2287.5	2265.5	2317.5	2364	2403.9	2423.3	2361.8
0	10.318	0	24.67	0	19.626	4.4729	23.404	27.689	29.049	55.513	94.18	134.09	203.82	268.1	353	429.94	481.95	582.55	672.27	783.51	872.73	903.94	1008.5	1093.4	1214.5	1236.9	1336.6	1352.8	1540.4	1596.2	1584.5	1714.7	1810.4	1843.3	1829.6	1882.6	1888.1	1896.8	1500.1	1505.3	1524.1	1604.9	1602.3	1671.3	1643.9	1685.4	1684	1727.9	1675.8
0	8.1424	0	3.3229	10.124	17.31	28.028	44.084	65.042	116.93	175.26	222.81	279.6	392.8	496.66	632.9	737.23	878.69	1024.6	1105.8	1259.2	1428.1	1514.9	1678.3	1817.8	1945.5	2064.5	2242.1	2376.3	2618.1	2487.5	2493.2	3010.1	3011.8	3050.8	3152	3312.4	3389.6	3493.7	3309.3	3507.7	3402.7	3438.4	3502.6	3479.7	3470.9	3481.2	3517	3608.8	3531.1
0	9.1353	0	3.2763	0	0	0	21.78	50.931	115.46	180.95	266.19	385.17	494.81	628.68	794.91	942.89	1091	1232.4	1375.3	1542.5	1699.2	1888.6	1996	2132.1	2266	2459.5	2505.6	2613.5	2846.3	3029.7	3261.7	3332.6	3477.6	3691.2	3684	3779.6	3971.1	4168.2	4217	4340.6	4360.5	4529.3	4646.3	4688.8	4772.4	4798.8	4932.6	4986.5	5018.7
0	0	0	2.1618	4.8679	9.5541	0.82284	8.5509	27.533	62.86	77.713	137.73	166.21	224.76	304.59	363.46	471.65	618.18	768.25	856.72	964.62	1086	1210.6	1343	1389.2	1587.5	1607.7	1786.9	1860.2	1998.6	2134.4	2124.9	2240	2152.3	2218.1	2299.7	2295	2325.4	2389	2438.3	2458.7	2480.7	2548.9	2564.5	2678.6	2649.2	2689.2	2684.4	2730.3	2703.5
0	3.8999	4.2881	13.4	1.5361	0	0.67052	9.7299	33.112	56.082	116.79	197.68	274.54	385.39	514.51	649.86	785.26	963.24	1054.6	1223.5	1371.5	1534.8	1653.5	1727.1	1888.4	2024.7	2114.5	2221.5	2316.7	2452.4	2537	2628.6	2660.7	2672.2	2729	2847.1	2866.5	2850.7	2954.3	2951.9	3009.4	3037.6	3135.1	3159.6	3171.5	3178.3	3164.3	3170.2	3121.5	3199.3
0	0	0	10.361	47.095	72.345	32.381	94.056	109.03	136.37	208.97	305.59	394.02	462.87	548.45	650.93	751.1	854.96	934.19	1035.2	1101.1	1211.3	1253.8	1356.7	1407.3	1497.3	1537.7	1579.9	1695.9	1672.5	1721.8	1762.9	1628.9	1769.2	1812.8	1804.7	1855.1	1868.1	1997.1	1916.6	1960.9	1888.6	1939.6	1813.3	1877.8	1870.1	1850.6	1906.6	1929.6	2016
0	5.3661	0	0	0	4.2429	9.1744	33.324	67.925	129.98	213.03	299.5	426.62	542.56	689.67	829.24	973.07	1095.6	1223.5	1397.5	1494.2	1606.6	1675.5	1798.8	1870.6	2000.4	2085.9	2239.1	2327.4	2413.2	2624.4	2650.6	2779.9	2901.2	2985	3024.5	3111.6	3315.2	3354.5	3510	3647.4	3710.6	3804.7	3941.9	4055.4	4027.6	4075.3	4188.4	4288.7	4315
0	0.47127	0	0	0	8.6404	10.073	28.217	71.907	129.79	161.44	262.46	355.78	487.59	619.07	736.68	956.58	1046.7	1195.4	1340.6	1484.5	1540.2	1655.6	1907.8	1733.5	1752.4	1880.6	1964.6	1983.4	2089.7	2214.9	2290.9	2359.8	2530.4	2559.3	2665.6	2700	2784	2921.5	2970.8	3065.1	3055	3092.8	3115.9	3032.5	3172	3170.9	3132.5	3178.1	3197.5
2.7742	4.2176	0	0	0.59839	0	14.188	119.98	222.86	392.39	549.33	741.21	1106.8	1320.8	1651.2	1877.9	2312.8	2607.6	2852.8	3183.7	3384.6	3728.1	3977.8	3966.6	4358	4455.6	5106.3	5058.3	5328	6062.5	5482.6	5925.2	5645.1	6008.2	5646.8	5973.2	6072.7	6286.1	6574.4	6506.6	6676.9	6699	6771.5	6719.8	6935.5	7277.6	7052.6	7297.4	7218.4	7504.1
0	0	0	0	60.705	64.333	102.18	158.07	159.52	208.22	229.28	178.63	220.65	283.34	290.85	410.47	527.82	567.38	650.11	753.06	910.13	1072.2	1148.3	1288.6	1362	1581.7	1732.5	1897.9	2006.2	2168.4	2306.8	2486.6	2547.8	2651.1	2684.7	2664.6	2574.2	2833.1	2877.8	3012.1	3007.9	2806.6	2912	2979.7	3033.2	3136.3	3101.5	3066.5	3188.1	3185.7
0	0	11.953	0	34.561	116.26	83.353	220.63	296.16	265.66	624.36	258.48	981.21	966.65	1136.2	1302.5	1543.6	1631.4	1986.6	2212.9	2289.6	2638.2	2670.6	2884.1	3038	3247.1	3186.8	3486.4	3748.7	3853.1	4030	4064.7	3781.2	4068.8	4093.8	4254.1	4338.1	4433.5	4501.3	4798	4907.7	4913.1	5032.5	5332.9	5307.7	5474.1	5506.6	5518.3	5617.8	5667
0	2.0279	0	9.1812	0	1.4272	11.813	54.694	145.61	239.47	372.51	520.71	644.51	771.93	940.48	1065.3	1222.5	1336.4	1461.5	1604.5	1713	1839.8	1989	2143.7	2175.5	2359.2	2423.5	2551.6	2716.8	2840.9	2870.4	2902.1	2995.6	3052.7	3178.7	3259.2	3209.6	3378.8	3468.3	3588.5	3753.3	3768.4	3663.4	3737.5	3811.7	3840.4	3884.5	3838.2	4003.1	3954.1
0	0	0	0	18.058	25.251	20.058	23.691	52.903	46.097	79.047	98.479	144.7	196.62	254.47	328.19	398.05	468.41	493.25	586.43	679.48	783.94	839.48	956.54	1032.1	1124.4	1213	1277.5	1392.5	1453.6	1590.5	1620	1717.9	1828.5	1890.4	1924.7	1934.4	2005.6	2090.5	2121.8	2155	2196.8	2292.7	2297.1	2313.2	2330.9	2346.8	2333.5	2387.4	2377.7
0	0	0	0	0	38.493	91.967	188.52	351.13	515.28	715.24	890.11	1145.2	1442	1709.5	1946.1	2191.5	2349.8	2560.1	2687.8	3069.7	3154	3516.9	3787.3	4010.5	3857.5	3922	4128.5	4232.8	4505.9	4485.2	4805	4866.3	5042.3	5164.6	5171.9	5307.8	5357.9	5515.5	5836.3	5690.2	5914.6	5999.8	6016.7	6008.7	6114.7	6013.9	6165	6099.4	6087.2
0	7.5471	9.533	0.85652	4.0872	0	0	0	14.716	0	0	1.1645	74.986	137.25	215.79	313.41	448.55	621.37	763.82	965.04	1129.9	1285.4	1468.8	1562.4	1753.8	1966.7	2053.6	2190.7	2381.6	2391.6	2452.3	2668.8	2628.4	2805.7	2941.7	3004.5	3194.7	3202	3424	3530.8	3513.6	3643.8	3642.9	3827	3939.3	4008.3	3948.7	4206.3	4338.8	4353.2
0	0	0	19.124	33.693	62.672	52.923	70.529	71.399	77.317	160.48	264.07	219.43	292.2	339.33	463.61	538.24	642.81	705.29	917.61	1098.8	1258.2	1406.8	1554.8	1791.2	2073.6	2066	2510.9	2466.9	2588.1	2986.6	2903.5	3118.2	2999.4	3233.5	3199.9	3413.6	3501.9	3625.8	3664	3778	3568.6	3682.9	3644.2	3910.1	3978.2	3992.2	4006.5	4104.7	4183.7
0	1.679	0	0	0	4.8425	10.884	9.2067	0	0	4.0595	28.531	81.437	176.12	264.75	387.26	540.68	638.64	813.87	1007.9	1228.7	1435.4	1585.4	1825.8	1991.8	2215.3	2338.1	2616.6	2860.8	3067.2	3332.2	3447.1	3524.4	3823	3924.2	4096.6	4362.6	4489.3	4705.4	4846.8	4977.6	5032	5323.5	5418.5	5702.7	5871.4	5973.5	6131.8	6156.9	6223.1
0	18.795	2.769	2.9854	4.3754	0	0	0	7.1806	27.229	74.341	95.194	152.39	201.15	277.36	361.04	445.89	522.24	658.36	769.21	891.09	1033.4	1159.8	1320.6	1463.5	1675.6	1849.9	1959.9	2150.6	2436.7	2522.7	2683.4	2996.8	3200.8	3193.5	3445.4	3538.4	3707.3	3943.5	4005.7	4260.3	4509.2	4724	4816.8	5075.2	5265.6	5436	5565.2	5767.2	5755
0	0	0	18.61	12.533	35.518	26.181	30.835	27.733	16.264	58.001	37.455	97.443	140.33	195.59	285.15	343.12	456.2	553.32	580.44	719.42	955.31	977.72	1086.5	1231.3	1303.2	1706	1470.1	1703.8	1871	1891.9	2871.4	2251.6	2389.5	2462.9	3099.6	2661.2	2772	3076.7	3022.7	2940	3338.5	3534.4	3615.6	3802.3	3895.1	3812.5	3997.2	3903.8	4045
0	0	0	0.62477	19.473	28.46	9.4131	0	0	0	0	0	0	0	52.005	407.56	482.47	605.59	654.56	773.25	939.11	1054.5	1155.9	1236.7	1360.3	1487.4	1564.5	1631.4	1744.6	1857.7	1884.9	1936.4	2049.9	2106.9	2185.9	2254.1	2344.5	2347.8	2362.2	2462.9	2463.6	2539.2	2566.5	2541	2585	2689.4	2604.7	2686	2730	2738.9
0	0	0	0	0	28.043	84.235	128.76	197.55	292.14	398.9	548.35	765.03	934.63	1124.9	1360.1	1646.6	1914.6	2244.1	2546.6	2892.4	3276.2	3670.9	3939.5	4113.5	4480.1	4753.6	4979.5	5095.6	5308.1	5742.1	5648.8	5901.7	6086.2	6519.9	6629.2	6664.6	6941.5	6969.1	7161	7303.7	7570	7879.5	8026.8	8385.7	8718	8566.2	8613	8870.9	8941.8
5.0019	17.585	9.9559	0	0	8.6136	0	0	0	0	0	0	1.4638	0	32.797	53.804	116.84	187.96	328.49	430.26	575.66	845.07	968.65	1070.5	1161.5	1347	1551.8	1649.4	1742.8	1862.8	1996.3	2117.9	2391	2466.8	2662.2	2903.1	3071.3	3176.2	3491.6	3755.2	4013.7	4145.5	4301	4591.7	4723.6	4820.4	4972.9	5102.6	5266.1	5531.9
0	0	0	51.355	26.061	182.38	80.574	12.057	154.48	113.65	84.761	0	0	75.948	29.677	23.91	196.98	336.32	487.81	603.45	788.42	1036.9	1194.8	1438.2	1615.2	1971.7	2198.2	2297.9	2428.4	2918.6	3186.1	3587.3	3593	3801.3	3303.3	3082.4	3218.3	3299.4	3915.2	3941.6	3930.6	3970.1	4131.6	4044	4273.1	4209.2	3824.2	4130.6	4155.1	4095.1
0	0	0	19.247	68.816	110.85	138.71	209.51	204.81	307.81	577.23	684.39	868.32	1049.8	1225.5	1525.5	1746.8	2016.9	2295	2038.2	2509.6	2743.4	2975.9	3213.7	3353.1	3959	4136.3	4469.3	4675.9	5188.2	5108.3	5331.6	5573.8	5760.8	6126.3	6301.2	6475.3	5183.7	4816.4	5204	5277.2	5241.6	5268.3	5442.5	7236.2	7347.6	7315.3	7410.5	7399	7496.5
9.3327	38.256	33.22	2.679	0	0	0	0	5.8396	73.384	175.88	269.79	439.62	561.86	761.35	930.74	1075.4	1314.1	1593.3	1695.5	1840.7	2214.1	2496.7	2535.6	3046.5	3288.8	3654	3660.8	4130.6	4166.3	4458.7	4936.9	4835.6	5366.2	5557.6	5739.2	5490.4	5774.3	5953.4	5630.7	5632.3	5789.2	6019.7	5983.3	6138.3	5855.7	5794.5	6277.3	5901.7	6210.6
0	13.054	0	0	6.0459	1.853	11.066	23.854	4.174	49.956	92.686	131.05	232.55	301.62	357.09	447.25	514.28	584.08	696.86	762.09	815.75	928.94	980.31	1087.4	1152.2	1272.6	1340.9	1376.6	1237.2	1241.9	1240.9	1247	1270.3	1383.8	1389.6	1399.6	1386	1418.5	1428.6	1424.3	1438.5	1427.1	1421.2	1421.7	1404.3	1503.4	1490.7	1468.8	1481.4	1522.9
0	0	0	12.693	0	10.565	13	6.9699	11.465	18.149	55.516	124.21	238.59	382.64	560.8	754.12	960.36	1162.7	1454.9	1647.6	1881.6	2138.1	2423.1	2570.7	2858.9	3016.7	3242.8	3370.1	3545.2	3719	3727.5	3870.5	3971.4	4054.5	4177.8	4276.7	4382.6	4469.8	4532.5	4656.2	4718.6	4914.6	4939.3	4979.9	5092.9	5155.8	5242.7	5149.3	5307.9	5280
0	12.072	0	33.956	0	0	0	5.6169	0	0	27.663	76.011	119.86	222.5	316.89	377.1	468.99	545.9	614.43	752.42	912.69	1012	1151.2	1317.8	1422.7	1575.8	1685.8	1848	1924.5	2010.9	2134	2257.7	2271.6	2416	2385.2	2527.4	2550.2	2724	2651	2754.6	2819.5	2802.6	2855.8	2918.8	2865.5	2910.8	2930.5	2964.8	2966.8	3013.6
0	0	0	8.352	0	9.5709	24.533	37.729	86.675	139.2	208.74	281.7	390.58	501.95	606.75	701.73	851.51	964.03	1092.8	1151.8	1301.8	1425.2	1615.4	1650.6	1780.2	1849.2	1946	1991.2	2100.3	2196.7	2242.1	2262.5	2288.2	2345.8	2358	2350.2	2422.2	2445.3	2467.7	2528.3	2509.7	2556.9	2594.5	2608	2617.9	2660.5	2723.2	2740.4	2781.6	2781.4
0	1.3635	0	0.76328	0	3.0449	1.084	6.3214	15.132	44.956	85.908	144.08	200.45	266.4	375.51	456.76	587.78	693.99	794.8	928.5	1038	1192	1265.9	1433.5	1558.8	1713.5	1805.6	1941	2055	2204	2294.5	2343.2	2448	2536.4	2666.1	2651	2646.7	2822.8	2793.9	2867.6	2922	3015.6	3084.4	3112.1	3136.3	3241.3	3199	3291.8	3321.9	3324.6
0	0	0	0	0	11.234	49.276	130.26	271.56	418.99	688.97	874.42	1177.4	1506.4	1765.8	2112.5	2379.4	2884	3086.2	3448.2	3881.6	4133.5	4710.3	5087.5	5326.9	5536.3	5846.5	6048.5	6267.9	6531.9	6605.5	6830.4	6903.8	7084.9	7192.4	7434.6	7487	7759.5	7975.1	8018.7	8008.4	8112.7	8090.2	8236.3	8286.9	8460.4	8410.3	8608.2	8859.6	8923.4
0	12.407	1.9677	5.3893	0	0.056391	0	0	0	0	0	15.975	53.628	85.669	113	139.82	188.1	270.54	361.16	455.03	567.36	691.01	750.39	879.53	956.94	1054.3	1142.2	1229.5	1358.9	1356.4	1491.8	1551.2	1555.9	1605.6	1643.1	1727.1	1774.6	1810.5	1875.1	1856	1960.4	1813.7	1859.4	1895.3	1913.2	1916.6	1904.4	1868.8	1845.7	1906.7
0	0	0	11.25	11.795	15.6	8.7286	13.387	8.1083	0	0	15.16	22.904	38.495	131.82	183.76	249.65	331.3	434.77	552.76	648.28	744.57	848.73	945.12	1097.2	1175.9	1296.9	1415.2	1556.1	1695	1944.1	2159.7	2223.8	2395.4	2602.9	2785.6	2904.8	3063.5	3269.8	3429.4	3573.3	3738.1	3799.9	3886.5	4016.2	4193.1	4274.2	4400.7	4330.1	4443.4
0	0	0	0	4.3705	15.717	32.582	107.05	155.53	268.73	411.68	488.42	679.81	811.43	950.33	1055.5	1167.7	1229.3	1359	1534.4	1536.6	1681.6	1696.8	1856.3	1897.9	1880.2	2015.8	2017.3	2049.9	2024.7	2050.2	2205.6	2200.1	2355.1	2385	2471.6	2563.2	2646.8	2863.8	2935.5	3020.5	2985.8	2939.3	3040.4	3160.5	3275.6	3305.5	3355.8	3406.8	3474.6
0	0	0	5.4639	66.358	69.11	108.12	92.828	207.86	288.79	275.83	480.75	594.73	930	933.88	899.04	1054	1605.9	1467.9	1368	1457	2160.5	2250.4	1893.1	1894.4	2003.7	2471.5	2613.8	2257.3	2305.5	2796.5	2883.2	2839	2474.9	2814.7	2939.4	2911	2938.1	2609.6	2621.1	2539.7	2659.6	2464.3	2527.9	2887.8	2490.5	2503.5	2461.6	2439.9	2492.9
0	0	0	0.33116	10.362	7.2666	12.183	16.469	36.392	75.991	108.19	170.92	255.61	352.73	462.18	559.14	715.6	823.73	938.32	1058.5	1199.8	1317.1	1457.6	1620.5	1810.7	1895.5	2065.1	2221.6	2403.7	2541.3	2744.6	2874.7	2960.8	3207.6	3297.5	3304	3502.6	3735	3868.7	4086.7	4139.1	4248.5	4381.9	4384.7	4552.2	4670	4693.1	4898.1	4894.6	5042.8
0.13333	14.809	0	0	0	7.6067	0	0	0	0	2.2229	26.758	67.948	119.41	172.32	247.83	321.35	367.24	397.81	517.22	593.29	767.26	822.46	958.99	1100.4	1303	1494.7	1613.2	1839.7	2046.7	2144.4	2269.5	2391	2480.7	2685.8	2832.5	2968.9	3020.5	3219.1	3352	3527.3	3623	3669.6	3827.5	3920.2	4003.5	4191.5	4058.4	4225.5	4366.8
0	8.0309	0	0	0	2.4232	13.843	56.117	106.38	190.24	327.7	442.57	583.64	623.78	759.11	982.45	1090.6	1496.6	1740.7	1497.6	1691.7	2150.5	2117.3	2236.4	2439.2	2677.9	2657.3	2893.3	2938.8	2982.3	3112.4	3053.2	3075.7	3257.1	3195.3	3187.2	3302.7	3357.5	3476.5	3519.6	3497.5	3470.1	3678.6	3585.6	3725.7	3654.8	3771.6	3867.8	3781.1	3730.2
0	0	5.3794	3.6072	16.646	8.1199	15.185	29.986	53.273	61.498	84.24	135.39	203	293.03	418.17	515.23	584.06	773.57	907.82	1028.2	1198.6	1256.5	1373.1	1490.7	1427.1	1808.9	1851.3	1837.5	2038.9	2075	2151.7	2293.8	2369.4	2506	2549.9	2627	2690.7	2809.5	2788.3	2996.6	3013.2	3032.7	3128.8	3233.9	3212.1	3252.6	3304.7	3337.3	3445.5	3410.5
0	11.712	0	0	0.068103	3.3132	0	0	2.2828	0	11.104	28.194	71.779	105.16	171.66	231.09	336.9	506.63	490.76	630.09	720.25	802.62	1063.1	1108.1	1156.1	1310.5	1373.8	1488.8	1560.1	1642.2	1812.4	1776.1	1856.1	1877.3	1903.4	1799.8	1882.1	2127.9	2124.1	2056.5	2128.9	2175.8	2273.2	2306.1	2366.8	2399.6	2384.8	2468.5	2397	2306.5
0	0	0	0	38.475	16.849	47.514	105.19	161.83	226.19	298.75	377.44	483.14	582.6	712.19	848.48	988.92	1105.3	1180.4	1293.3	1494.2	1521.6	1640.3	1724.9	1906.4	2093.9	2144.5	2279.1	2347.1	2555.4	2657.1	2753.2	2908.3	3102.6	3252.8	3348.9	3398.1	3488.7	3575.7	3750.5	3760.5	3945.8	3949.1	4021.7	3972.5	4117.5	4265.6	4383.9	4342	4332.4
0	0	0	1.2435	6.1009	21.108	20.894	62.451	83.134	112.8	150.82	204.87	308.09	363.41	476.13	576.82	671.24	834.61	903.99	1032.5	1127	1330.6	1427.2	1533.6	1606.1	1685.8	1811.5	1844.3	1927.5	2100.2	2192	2452.2	2456.1	2567.3	2662.9	2766.5	2876.4	3004.6	3150.6	3163	3297.6	3286.4	3279.2	3357.4	3409.1	3498.9	3536.1	3539.7	3667.6	3701.4
0	35.294	26.036	12.454	0	0	0	0	0	0	0	53.291	147.23	197.97	378.61	538.92	692.55	772.04	1124	1391.7	1560.1	1772.6	1851	2325.8	2556.7	2631.1	2821.7	3085	3425.6	3427.4	3457.2	3640.7	3731.1	4298.1	4452.6	4333.8	4532.9	4813.5	5193.7	5282	5646.5	5669	5865.2	5631.1	6049.6	6039	5980.3	6055.5	6044.5	6224.8
0	0	0	7.2837	4.694	6.2251	10.43	15.767	75.939	123.27	171.94	249.87	351.06	485.53	688.42	867.15	1096.7	1329.9	1599.7	1793.1	2083	2406.9	2609.7	2844.5	3037.8	3307.9	3514.8	3705.4	3844.2	4082.8	4312	4263.1	4469.5	3989	4253.6	4198.4	4323.7	4426.4	4438.4	4587.3	4621.7	4645.4	4799.8	4932	4824.6	4844.8	4993.7	4981.8	5024.9	5053.5
0	0	0	0	45.354	19.552	41.245	38.126	62.857	100.86	111.01	203.35	290.85	323.39	437.06	554.07	650.68	772.97	809.61	926.19	1013.5	1144.8	1265.1	1270.3	1373.4	1516	1481	1592.2	1680.3	1706.2	1781.7	1930.5	1890.3	2165	2307.2	2335.7	2605.5	2492.8	2768.9	2920.5	2694.7	2936	2912.6	2996.3	2969.1	3228.4	3218.5	3293.3	3349	3407
101	0	0	0	15.799	0	16.388	95.2	176.15	212.79	353.68	353.05	543.08	916.65	1049.8	953.3	1463.3	1801.9	2109.4	1589.6	1985.6	2721	2766.7	2747.2	2737.9	3054.8	3772.3	3195.7	3341.1	3622.4	4121.7	4144.6	4554.9	3758.9	3920.7	4497.3	4992.3	3988.1	4135.3	4272.2	4289.1	4599.4	4478	4408.3	4451.4	4506.5	4547.1	4865.4	4709.3	4990.4
0	0	0.76067	2.7211	0.99916	0	26.828	23.837	32.286	75.343	44.385	114.63	292.01	345.3	457.08	566.18	709.96	880.02	1093.6	1312.9	1480.3	1682.7	1920.4	2093.8	2217.2	2492	2650.6	2776.4	2924.9	3000.7	3098	3206.4	3345.9	3376.3	3559.9	3682.8	3827.5	3881.2	4179.8	3989.6	4393.7	4241	4645.5	4212.4	4706.1	4697.6	4682.1	4770.8	4905	5099.3
0	0	0	0	28.902	45.68	83.05	189.78	325.54	479.92	673.18	899.35	1075.8	1301.6	1538.6	1756.5	1972.3	2162	2372.3	2539.9	2736.7	2817.7	3014.8	3186	3306.9	3500.2	3605.8	3640.2	3688.6	3756	3872.2	3895.8	3933.4	4057.2	3900	3955.7	3838.7	3903.3	3911.6	3960.2	4096.1	4044.2	4223.3	4154.8	4345.6	4552.8	4415.1	4536.6	4460.9	4448.4
0	0	0	20.31	49.406	109.89	156.8	187.21	282.95	274.91	336.23	430	528.86	618.75	758.39	906.63	1143.1	1305.8	1491.1	1707.4	1914.6	2178.4	2240.3	2451.8	2686.2	2899.4	3123.5	3312.9	3447.2	3724.6	3857.8	4177	4264.5	4373.1	4567.4	4788.1	5005.6	5172.9	5437.6	5607.6	5778.6	6046.6	6135.2	6381.5	6493.9	6663.3	6710.7	6947.3	7123.8	7177.7
8.6116	0	5.616	0	0	0	17.618	48.947	118.6	172.17	293.12	365.16	505.33	637.73	728.09	944.63	1096.9	1222.4	1420.3	1538.6	1745.5	1946.1	2144.6	2335.8	2174.6	2205.5	2119.2	2307.9	2577.9	2640.2	2794.9	3116.8	3305.1	3617.6	3589.9	3719.3	3726.3	3890.8	3958.8	4003.2	4256.4	4386.1	4482	4542.2	4634.4	4766.7	4873.2	4962.2	4997	5041
0	0	0	19.172	28.655	11.794	35.214	53.929	170.1	201.87	239.03	360.08	606.63	748.01	725	846.92	994.19	1256.1	1530.3	1373.3	1454.2	1889.8	2065.6	2118.1	1950	2087.5	2672.9	2681.3	3274.6	2449.7	2779.6	3440.2	3045.3	3113	3637.2	3254.2	3359.8	3357.7	3260.1	3329.1	3265.9	3382.8	3348.5	3389.5	3419.3	3407.8	3449.2	3416.4	3442.1	3374.8
0	0	0	39.713	130.07	47.645	0	68.515	247.85	223.57	288.49	352.61	599.39	924.25	870.63	984.3	1110.7	1403.8	1421.4	1572.3	1748.2	1840.7	2041.2	2197	2215.6	2381.4	2473.9	2485.8	2659.2	2753.7	2799.2	2954.5	2976.8	2983.6	3104.7	3117.4	3227	3234.1	3318.4	3255.6	3269.2	3485.6	3442.9	3531.8	3502.5	3596.5	3605.3	3666.3	3690.8	3635.4
0	0	125.58	137.97	124.45	108.66	114.24	118.28	201.84	258.75	348.17	457.09	578.55	788.38	959.96	1112.9	1235	1318.7	1489.3	1623	1790.9	1926.8	2063.1	2176.1	2242	2454.4	2508	2592.8	2778.1	2816.4	3118	3230.5	3228.8	3411.6	3551.2	3574.1	3916.3	3954.3	4302.3	4503.2	4736.4	4717.3	4981.9	5177.6	5468.6	5623.1	5886.9	5978.5	6150.9	6292.3
0	0	0.15301	0.30634	4.8465	13.589	39.878	103.76	253.09	381.44	752.94	1086.2	1399.5	1835.2	2286.7	2775.5	3252	3784.3	4347.1	4776.8	5738.3	5999.1	6466	6758	7266.5	7834.2	7963.1	8290.8	8614.9	8878	9035.1	9237	9581.3	9759.9	9819.5	9875.8	10095	10170	10347	10538	10569	10787	10797	10785	10936	10912	11089	11024	11076	11222
0	0	13.239	28.604	0	61.646	0	12.689	29.68	44.615	120.04	178.58	223.1	325.88	417.05	497.11	597.01	717.69	815.04	936.67	1079.8	1192.1	1243.4	1359.9	1419.9	1516.2	1637	1757.9	1881.2	1979.5	2089.9	2192.4	2311.2	2355.5	2448.8	2540.1	2586.9	2735.1	2782	2930.4	3070.2	3242.6	3368.8	3331.5	3518.1	3821	3501.5	4095.3	3936	4072.2
0	0	0	5.8441	4.9317	47.18	50.093	36.383	43.49	27.591	37.374	41.884	39.153	84.809	114.4	179.93	238.74	336.98	403.15	483.83	666.3	881.93	1024.6	1130	1246.2	1540.9	1708.1	1929.6	2058.2	2273.3	2525.3	2726.4	2899.4	3067.9	3294.9	3378.4	3524.5	3769	3950.4	4107.4	4383.8	4437.9	4824	4923.8	5055.9	5216.4	5313	5501.1	5479	5814.1
0	0	0	0	23.348	22.556	47.005	34.44	56.51	62.041	89.031	151.22	186.02	247	343.95	396.01	480.2	605.47	684.98	821.24	982.21	1222.7	1319.3	1374.4	1560.3	1744.6	1876.4	2109.7	2359.7	2513	2603.3	2627.1	2690.3	2911	3146.5	3400	3531.4	3550.3	3734.3	3721.2	3840.7	3836	3918.1	3855.7	4098.7	4014.3	4068.7	4000	4026.9	4136.1
0	0	0	0	39.529	124.1	197.26	288.65	363.51	404.12	238.95	72.065	425.17	416.2	517.56	651.03	646.19	848.85	851.37	1095.3	1302.9	1710.6	1503.4	1774.9	1820.4	2067.6	2098.3	2433.4	2236.9	2933	2320.6	3215.3	2718.1	2638.1	3354.9	3365.7	3275.8	3644.5	3398.5	4042.1	4221.3	4082.7	4123.9	4143.3	4492.6	4501.3	4270.7	4721.5	5028.9	4975.9
0	8.5551	3.1392	19.195	2.2367	0	0	27.284	0	53.565	124.97	108.09	260.13	417.31	531.06	697.51	637.63	676.78	790.22	882.97	1009.7	1164.9	1262.3	1352.1	1487.3	1410.2	1449.3	1505.2	1536.2	1636.2	1769.3	1863.8	1875.2	1917.2	1947.7	1975.6	2008.6	2076.9	2078.6	2086.2	2079.9	2084.6	2121.7	2134.5	2078.5	2135.7	1849.1	2137.7	2138.4	2072.6
0	0	0	0	38.342	0	10.123	25.912	41.044	48.932	98.226	122.86	181.81	248.57	333.17	420.26	538.71	680.61	811.33	989.45	1143.6	1344.3	1417.3	1699.2	1878.6	2027	2223.4	2282.2	2458.3	2645	2741.8	2921.2	3032.6	3221.3	3352.8	3421.8	3533.1	3626.6	3740.6	3801.7	3820.8	3924.2	3969.9	4175.7	4101.9	4142.1	4160.6	4200.8	4229.3	4213.2
10.344	21.888	0	0	0	0.18995	0	4.2031	14.499	35.964	77.231	120.13	200.98	303.94	399.7	543.14	705.26	889.32	1143	1379.2	1645.9	1886	2130.6	2385.9	2627	2898.8	3231.8	3381	3834.7	3981	4248.9	4727.3	4713.7	5062.7	5358	5522.4	5738	5793.3	6077.7	6255.7	6585.8	6734	6795	7003.5	7001.4	7186.4	7223.9	7337.8	7398.4	7404.3
0	2.026	0	0	6.7961	3.2912	8.6559	29.748	75.79	104.77	172.17	244.68	316.49	409.46	499.94	604.44	725.53	823.45	896.98	1004.3	1122.7	1142.8	1287.8	1353.5	1407.6	1505.5	1540.5	1597	1647	1699.1	1707.3	1783.2	1807.1	1886.2	1982.9	2014.3	1980.9	2087.8	2163	2207.8	2287.9	2309.9	2332.7	2341.7	2286.2	2331.2	2368.6	2372.6	2466.8	2409.5
0	0	0	0	243.89	0	51.084	31.645	169.79	493.12	352.88	543.2	1199.7	1776.8	1413.6	1739.5	2747	3126.2	3348.5	3023	3545.9	4813.6	5145.7	4575.7	4479.1	4707.1	4829.8	4973.6	5001.7	5224.4	5383.7	5545	5527.1	5608.4	5632.8	5611.5	5680.8	5617.5	5621.6	5716.2	5549.4	5567.8	5616.2	5587	5608.3	5744	5727	5686	5631.6	5694.2
0	0	0.10763	0	5.2509	0	6.3368	10.56	0.47131	0	7.29	22.51	41.552	74.611	102.76	132.07	181.28	202.08	236.45	272.22	303.98	358.59	398.85	445.61	498.01	532.51	583.56	667.79	703.58	742.9	773.5	805.43	808.27	939.28	957.36	973.08	1029.6	1041.7	1073	1114	1171.7	1204.2	1219.2	1195.1	1221.1	1268.9	1292.1	1344.8	1293.7	1348.8
0	4.5516	7.3483	3.1983	7.0434	0	0	7.0128	0	0	6.8715	60.3	167.68	355.16	522.75	735.37	1001.4	1256	1515.1	1828.9	2137.7	2465.4	2843.3	3042.2	3347.6	3597.4	3749.4	3995.2	4229.4	4424	4556.3	4683.8	4884.4	5143.4	5106.9	5185.1	5200.4	5482.5	5532.6	5696.5	5783.8	5873	5901.3	5933.5	5998.8	6165.6	6015.7	6070.7	5788.3	5771.8
0	0	1.7879	0	11.161	8.7416	0	3.6962	27.234	41.377	65.031	127.69	219.37	333.47	497.28	681.13	859.58	1102.4	1243.2	1486.5	1812.3	2010.7	2182.7	2421.5	2627.1	2885.2	3062.5	3229.5	3446.4	3649.5	3874.2	4053.5	4197.2	4284.7	4574.3	4760.3	4966.2	5169.7	5188.5	5429.8	5648.7	5627.2	5759.8	5888.9	5968.1	6039.3	6104.6	6200.3	6357.6	6447
0	14.597	0	0.50251	0	6.7672	8.6365	21.102	66.991	125.08	210.89	328.14	456.75	603.8	809.08	998.6	1202.3	1426.8	1621.9	1902.1	2115.4	2394.6	2553.1	2787.3	2994.9	3206.3	3300.4	3432.6	3606.2	3738.6	3707.4	3857.9	3978.9	3953.2	3974.7	4048.3	4003.5	4145.8	4133.9	4156	4158.3	4308.7	4293.5	4187.2	4271.1	4198.1	4313.1	4336.7	4289.4	4259.5
0	4.4549	6.0883	10.906	3.6399	0	0	0	0	0	0.34838	3.8645	6.2267	47.651	63.37	114.93	153.39	203.31	223.16	297.94	316.97	383.23	441.96	537.67	591.45	673.69	697.42	773.38	864.91	996.01	1011.1	1126.5	1177.9	1194.7	1228.2	1286.2	1313.7	1372.7	1435.1	1487.8	1525.8	1642.3	1634	1709.7	1685.7	1756.8	1817.4	1874.3	1878.5	1904.4
0	0	0	2.5897	7.8224	2.3086	2.9351	17.345	64.818	94.819	161.92	262.61	384.36	495.73	647.92	762.21	903.2	1070.1	1203.6	1449	1607.6	1697	1901.5	2023.1	2168.7	2301.9	2382.5	2500.2	2667.3	2745.3	2905.1	3015.1	3166.1	3179.4	3360.4	3489.4	3566.5	3679.3	3796.5	3982	4029	4414.7	4206.8	4249.4	4380.5	4490.9	4555.2	4708.7	4851	4962.8
0	0	0	0	0	28.926	78.626	141.94	244.95	358.11	563.11	783.7	1060	1373.1	1726.5	2198.8	2556.1	2939.4	3263.2	3731	4308.2	4702.3	4971.4	5387.4	5638.4	6037.4	6261.8	6596.2	6755.6	7173.1	7079.4	7074.1	7420	7559.5	7875.3	8038.2	8172.3	8341.2	8531.5	8577.7	8773	8936.5	9210.3	9332.9	9306.2	9425.4	9477.6	9649.2	9889.5	9852.4
0	0	0	0	0	13.992	47.914	79.617	149.93	220.06	358.79	533.37	716.88	956.3	1190.7	1445	1729.9	2033.9	2320.8	2580.9	2989.6	3240.2	3569.6	3932.2	4248.4	4581.2	4950.8	5219.8	5460.4	5761.8	5661.8	5766.6	6083.4	6142.4	6307.2	6492.8	6759.4	6741.5	6881.3	6938.7	7165	7157.5	7183.7	7180.6	7205.5	7436.4	7384.1	7425.3	7402	7353.8
0	0.94753	0	0.29291	0	0	17.047	67.525	142.03	252.1	410.11	582.13	777.55	967.14	1184.3	1336.4	1571	1681.6	1833.1	2029	2183.1	2351.5	2514.6	2597.2	2722.7	2121.7	2874.5	2876.2	3047.8	2379.1	3162.4	3202.6	3179.4	3376.3	2607.1	3420.6	3474.9	3376.9	3193.4	3250.4	3264.3	3438	3474	3632.9	3671.9	3804.8	3679.8	4021.6	4036.8	4106.3
0	0	8.6845	12.584	27.009	36.002	31.107	18.923	0	0	0	0	19.418	34.702	98.589	131.14	208.93	243.85	229.57	278.61	351.23	420.96	470.32	553.42	618.76	701.08	773.87	774.01	863.5	928.44	1002.4	1071	1114.5	1193.8	1317.1	1338.6	1527.7	1578.8	1691.4	1751	1858.1	1863.6	1973.1	2036.4	2151.1	2190.8	2226.2	2267.4	2302.8	2295.6
0	0	0	24.172	64.933	64.398	106.08	192.01	299.83	447.73	607.4	735.2	1021.2	1115.7	1387.8	1593.7	1992.2	2250.5	2412.6	2643.7	2886.4	3030.1	3264.4	3537	3536.6	3791.9	4010.6	4053.4	4340.3	4391.6	4496.1	4710.7	4659.9	4680.1	4779.2	4662.9	4854.3	4950.7	4986.6	5042.1	5110.8	5135.4	5220.7	5407.7	5260.9	5447.6	5445.8	5375.7	5430.2	5465.2
0	0	0.089663	33.299	47.191	53.59	97.023	208.44	349.51	423.66	560.54	805.53	1059.7	1209.3	1616.7	1801.4	2175.5	2431.1	2796.1	3186.8	3536.2	4115.1	4541.5	4896.4	5207.4	5755.4	6056.7	6280	6736.3	7226.9	7785.9	8703.1	8879.9	8966.8	9650.1	9704.6	9754.4	10032	11126	11069	11463	11824	11409	11276	11082	11343	11489	11569	11920	12206
0	0	0	3.6374	21.645	54.636	120.32	191.63	303.36	365.13	493.96	645.17	826.58	1005.6	1196.7	1329.3	1550.3	1699.4	1870.8	2051.1	2113.4	2225.6	2232.2	2457.5	2531.3	2708.8	2822	2939.4	3011.3	3132.5	3269.8	3330.2	3405.5	3482.6	3609.9	3971.3	4010.1	4124	4276.3	4474.8	4673.1	4583.7	4814.1	4854.7	4940.6	5070.3	5077	5136.8	5142.4	5277.3
0	0	0	9.0226	7.0291	0	4.5392	12.232	16.702	12.625	16.497	37.325	73.346	105.86	144	189.93	248.68	314.26	350.22	429.65	506.54	584.97	662.72	722.82	757.32	817.25	949.77	936.25	969.55	1047.5	1043.7	1063.3	1080.2	1227	1185.4	1253.4	1229.7	1271.6	1311.3	1303.6	1364.8	1376.6	1344	1378.2	1369.2	1428	1407.7	1509.2	1444.6	1478
0	3.5262	9.273	0	0	6.9208	20.042	98.159	198.41	322.72	462.2	666.51	788.92	1049.6	1231.8	1685.5	2055.4	2377.5	2668.2	3023.6	3294.3	3647.1	3794.1	4049.7	4190	3898.6	4130.6	4187.4	4349.7	3652.7	4699.2	4790.3	4626.7	5034.2	5108	5170.3	5309.2	5546.9	5690.5	5848.9	6027.8	5707.4	5875.6	5725.2	5926.7	5980	5835.2	6384.5	6189.4	6160.8
0	0	0	0	0	7.5193	23.906	22.694	64.396	93.509	164.88	259.33	345.66	481.33	620.49	753.04	925.64	1126.1	1314.8	1541.5	1750.3	2089.5	2343.2	2491.6	2677.7	2887.5	3064.9	3310.7	3561.7	3735.2	3906.1	4042.3	4138.6	4443.5	4556.9	4712.9	4780.3	4935.9	5178.7	5228.2	5248.7	5278.2	5260.9	5431.3	5424.2	5503	5539	5540.4	5551.6	5586.2
0.13304	4.3876	0	2.5953	9.3317	0	0	0	3.8618	0	1.6101	13.241	59.625	77.261	97.415	165.87	206.69	271.42	330.59	406.23	514.54	616.81	741.07	802.68	919.77	1074.8	1186.5	1364.1	1471.2	1608.7	1803.7	1888.8	2028.6	2239.4	2049.7	2155.6	2207	2407.6	2603.9	2729.4	2963.2	3022	3058	3137.5	3221.7	3284.4	3302.6	3364.4	3395.9	3402.9
0	0	0.022866	5.1971	0.21304	0	0	4.311	15.131	34.776	67.867	97.711	137.53	195.1	233.65	307.53	369.39	413.14	500.88	566.96	657.97	753.57	823.73	939.29	1087.8	1215.1	1348.1	1494.4	1642.5	1774.5	1980.9	2105	2275.7	2447.5	2534.9	2732.2	2965.8	3074.7	3291.7	3461.2	3698.7	3885.2	4016.5	4294.1	4460.3	4597.6	4737.9	4851.7	4959.9	5091
0	0	0	0	8.9687	12.362	14.937	0	0	0	9.8934	34.76	68.192	137.06	220.27	309.58	432.79	492.97	481.84	721.71	787.09	835.25	713.84	1001.3	1064.5	1067.1	947.71	1176.9	1280.1	1753.1	1837.8	1814.8	1815.6	1885	1914.4	1913.9	1916.9	1952.8	2047.2	2029.5	2032.8	2162.4	2334.8	2285.5	2362.1	2347.7	2347.1	2362.7	2400.1	2447.6
0	22.173	3.4684	7.1493	10.829	22.902	9.4601	26.836	14.057	62.249	77.063	154.93	216.35	287.96	367.5	533.16	678.53	825.24	986.8	1026.1	1182.2	1361.7	1496.1	1535	1702.6	1759.7	1969.3	2038.6	2074.2	2121.6	2292	2349.2	2273.7	2342.3	2402	2626.2	2707.6	2527.5	2651.8	2767.9	2758.6	2875.7	2845.6	2916.5	2953.3	3000.6	3171.2	3182.5	3214.2	3196.9
0	0	3.2665	0	0	14.89	6.876	22.915	8.3215	10.426	48.23	91.726	111.57	183.49	286.25	371.06	492.5	664.56	908.39	1195.4	1345	1655.5	1674.8	2124.4	2432	2690.8	2654.4	2415.8	2422.4	2354.4	2398.2	2573.6	2491.8	2781.3	2792	2918.1	2959	3114.3	3286.7	3320.8	3442	3408.1	3477.9	3547.8	3600.9	3651.5	3546.8	3706	3740.8	3773.9
0	0	0	0	0	11.402	46.269	85.239	156.71	261.01	387.51	492.36	633.37	749.94	871.79	979.65	1119.3	1243.4	1336.1	1396.6	1503.4	1569.1	1669	1788	1824.6	1955.2	1996	2033.8	2070.5	2125.2	2205.6	2198.5	2243.5	2314.4	2364.2	2386.8	2407.2	2408	2436.8	2486.7	2398.2	2492.3	2556.7	2510.9	2528.2	2628.1	2606.2	2613.7	2671	2647.2
0	0	0	33.424	36.42	39.374	32.326	97.927	188.61	223.25	397.21	590.1	819.22	1004.2	1236.8	1520.6	1821.3	2177.2	2467.3	2787.7	3099.2	3490.1	3582.2	4011.6	4582.4	4937.7	4991.8	5724.2	5948.8	6276.9	6539.5	6648.9	6911	7128.1	7133.1	7510.3	7610	7967.3	8225.5	7872.2	8594.6	8710.6	9041.2	9181.8	9323.5	9265.5	9568.9	9915.6	9628.8	9839.7
0	20.39	11.595	0	30.435	26.893	48.84	57.9	63.049	76.225	120.86	125.32	181.21	232.71	297.51	366.34	463.07	507.04	622.79	705.01	910.3	1061.4	1097.2	1277.8	1374.7	1506.8	1592.7	1669.4	1785.8	1907.7	2027.5	2072.6	2198.7	2264.1	2438.6	2460.3	2595.9	2639	2606.2	2710.1	2792	2904.7	2933.7	3084.2	3257.5	3457.7	3602.7	3517	3545.3	3401.9
0	2.2238	0	0	0	6.7671	48.533	84.854	180.43	257.64	376.18	513.51	637.38	788.42	987.02	1149.4	1342.3	1502.3	1621.8	1828.7	1932	2124.7	2231.1	2301.1	2436.9	2534	2622.1	2700.1	2781.7	2855.8	2950.5	2960.3	3036	3093.3	3216	3258.4	3212.8	3282.5	3460	3517.6	3565.9	3814.4	3812.4	4070.8	3145.9	3192.1	3204.9	3226	3296.3	3293
0	0	2.503	82.368	84.527	87.193	97.715	171.26	93.72	133.4	224.6	259.05	273.81	268.28	460.78	581.01	578.26	714.36	661.81	866.41	964.36	999.44	1069.8	1193.4	1238	1432.4	1564.3	1620.1	1717.8	1889.3	1979.5	2031.2	2124.6	2309.8	2413.9	2530.1	2623.2	2790.3	2903.6	3042.3	3197.7	3379.8	3569.3	3727.8	3880.7	4003.3	4138	4265	4404.8	4540.6
0	0	0	0	6.8817	20.651	32.027	53.696	114.28	154.97	230.82	319.82	397.11	499.88	598.75	706.57	858.36	949.08	1079	1255.8	1397.9	1540.3	1625.1	1820.5	1947.7	2115.3	2210.2	2300.6	2437.4	2542	2614	2655.2	2723.8	2816.1	2969.5	3050.4	3088.2	3106	3157.1	3207.3	3190.1	3173.2	3229.1	3281.7	3371.1	3347.8	3328.2	3327.7	3378.4	3336
0	11.824	19.385	19.875	0	10.971	0	0	0	39.382	59.331	139.74	255.18	378.23	579.9	751.77	985.41	1258.7	1309.7	1548.6	2100	2210	2734.2	3026.8	3314.7	2879	3585.1	3684	4059.3	4096.7	3370.7	3501.7	3636	3697.2	3763.8	3793.4	4025	4103.3	4210.1	4236	4210	4213.5	4340	4348.5	3929.5	4155	4414.8	4484.8	4562.6	4507.3
0	0	0	1.9647	17.945	46.069	28.486	46.159	74.367	99.852	132.13	216.85	351.62	490.01	598.95	757.1	886.8	1048.9	1190.1	1384.9	1564.3	1741.6	1906.2	2211.3	2436.2	2632.3	2847.5	3004.2	3198.3	3310.4	3514.4	3690.4	3894.2	4108.7	4367.3	4561.9	4753.4	5166.7	5406.1	5649.9	5831.7	6005	6105.9	6400.4	6515.6	6787.1	6777.1	6931.7	7075.9	7094.5
0	0	0	0.92664	1.339	3.6747	12.869	0	0	0	0	0	6.3966	18.815	46.814	54.676	119.7	188.22	268.73	331.27	454.99	572.02	644.56	772.68	878.46	943.97	1035.9	1097.6	1168.1	1252.7	1356	1335.5	1428.7	1408.6	1454.2	1518.7	1566.5	1568.4	1571.6	1592.1	1615.5	1608.8	1630.2	1617.4	1619.8	1652.6	1638.9	1645.8	1665.9	1653.8
6.3421	13.321	0	11.167	18.115	0	0	1.8281	32.486	75.172	145.43	185.42	270.93	379.49	492.36	607.14	741.68	858.57	975.68	1094.6	1175.2	1360.1	1374.2	1409.4	1577.5	1640.2	1751.3	1816.9	1864.4	1990.6	2004.6	2019	2024.5	2167.5	2239.8	2268.1	2373.9	2449.3	2557.7	2610.7	2651.6	2736.4	2772.5	2877.8	2903	2947.5	2995.7	2978.4	3056.6	3107.7
0	4.0021	8.8703	3.2497	3.8151	0	2.303	0	11.401	3.9711	38.133	67.373	147.33	186.24	221.03	309.99	385.04	456.36	527.38	600.15	699.18	745.46	804.55	924.71	1030.7	1118	1173	1257.7	1357.5	1544.9	1584.7	1671	1795.4	1879.7	2038	2070.2	2134	2149.2	2274.1	2252.6	2310.5	2321	2370.2	2384.6	2499.4	2539.6	2535	2566.8	2634.5	2620.5
0	11.969	2.449	0	3.1189	0	4.6227	37.618	67.187	133.39	226.55	369.59	529.65	721.3	954.46	1177.2	1439.2	1625.1	1873.8	2088.8	2423	2615.8	2712.4	3118.3	3300.3	3666.6	3803.3	4012.8	4255.8	4586.2	4702.3	5070	5155.8	5353.6	5624.6	5612.7	5909.2	5988.1	6120.4	6325.5	6500.8	6653	6778.5	6823.6	7010.9	7155.6	7073	7131.3	7176.9	7228.2
0	0	1.2487	0	30.529	44.796	74.05	98.993	162.19	275.42	338.7	520.47	721.77	973.58	1182.3	1409.4	1709.7	2032.8	2177.3	2394	2791.3	2982.9	3167.6	3301.2	3522.5	3827.7	3929.6	4020.8	4276.3	4464	4534.3	4598.4	4561.8	4578.2	4780.6	4834.3	5021.9	5063	5083.4	5111.7	5150.5	5133.2	5211.7	5223.4	5605.5	5395.8	5405.7	5580.5	5639.6	5593.8
12.919	18.928	14.707	0	0	0	0	0	0	41.111	77.352	170.8	264.41	359.35	505.05	631.48	770.77	1077.9	1112.4	1266.7	1356.3	1497.7	1621.3	1696.6	1783	1791.6	2018.2	2003.9	2042.2	2107.5	2144.5	2154.9	2082.5	2213.1	2216	2303.5	2315.6	2345.1	2413.3	2486	2583.3	2511	2509.8	2589.2	2605.8	2604.3	2585.1	2786	2744	2817.6
0	2.2789	0	0	0	0	27.004	98.178	188.49	331.92	508.48	754.96	981.41	1240.4	1577.6	1811.4	2055.1	2317.2	2549.7	2801.8	3075.5	3205.7	3330.9	3605.2	3787.8	3836.5	4032.6	3984.5	4145	4132	4221.4	4021.2	4091	4256.5	4275	4381.5	4366.9	4401.9	4588.3	4559.7	4799.8	4892	4904.1	5021	5078.7	5084.9	5097.7	5271.6	5370.1	5653.2
15.563	48.321	40.36	0	0	0	0	0	86.021	156.84	263.21	401.19	619.51	835.98	1044.4	1230.2	1585.5	2056.2	2087.2	2327.1	2598	2822.8	3137.3	3241.7	3456.8	3841.2	4024.6	4143	4335.7	4533.2	4864.2	4983.8	5071	5281.9	5393.1	5611.9	5675.9	5738.1	5971.1	6401.9	6593.3	6785.4	6780.9	6834.6	7017.9	7335.3	7233.3	7383.4	7520.8	7474.7
0	0	0	16.776	59.977	75.67	94.926	71.359	121.3	96.859	159.25	160.92	200.2	264.76	329.97	411	545.77	602.74	703.38	840.02	953.55	1040.2	1179.5	1272.7	1372.6	1547.3	1599.3	1702.8	1827	1820.8	1910.2	2059.6	2029.7	2195	2327.1	2358.7	2450.9	2347.9	2561.1	2656	2581.2	2621.4	2649.1	2735.6	2753.4	2845	2835.9	2907.6	2942.6	3013.6
0	0	8.9936	16.062	20.461	29.841	18.297	48.245	77.13	104.16	141.67	212.28	284.07	435.21	507.99	661.46	826.32	928.52	1075.2	1211.6	1375.7	1494.8	1553	1628.9	1723.5	1930.4	1890.9	2098	2205.5	2302	2336.1	2336.1	2485.4	2758.6	2744.6	2737.9	2873.7	2933.9	3100.4	3030.9	3121.6	3243	3334.6	3411.3	3511.8	3551.5	3610.6	3718.8	2875.1	2982.8
0	3.5689	0	3.1826	0.045649	1.6063	8.9037	10.823	35.553	91.042	157.73	271.74	383.23	531.71	653.89	789.38	952.94	1080.7	1216.4	1392.1	1528.7	1735.2	1785.9	1824	1947.7	2110.8	2142.4	2258	2369.8	2446.5	2587.5	2626	2717.7	2759.3	2882.3	2914	2944.6	2965.1	3049.9	3149.9	3195.9	3272.1	3328.6	3382.6	3423.8	3453.2	3522.3	3480.2	3532.9	3575.3
0	13.171	34.967	18.767	2.7421	0	0	0	0	0	0	0	0	50.699	98.391	130.9	210.53	279.54	362.08	451.29	610.58	742.34	864.11	1036.4	1149.3	1281.4	1439.4	1676.8	1744.4	1979.3	2030.7	2184.6	2338.5	2459.2	2560.6	2662.4	2745.1	2715.7	2782.3	2900.2	2859.3	2966.1	3001.4	3058.3	3113.1	3108.2	3146.6	3134.5	3214.3	3217.7
0	4.3468	4.2878	2.9326	0	0	8.8261	47.703	111.94	208.8	323.26	460.36	659.49	917.87	1016.2	1231.4	1475	1692.5	1983.1	2164.2	2492.3	2735.1	3058	3189.9	3335.3	3645.3	3849.6	3966.3	4002.4	4240.1	4392.1	4448.9	4625.8	4810.8	4956.3	4854.3	4925.3	5134.1	5177.8	5217.3	5270	5354	5504.5	5606.8	5714.3	5878.2	5863.4	5552.6	5580.6	5478.7
21.117	14.723	1.5633	9.8677	0	0	0	0	0	20.983	33.254	67.917	121.81	188.85	285.63	369.64	490.35	548.78	685.11	781.96	863.17	988.79	1088.3	1110.5	1171.3	1287.6	1311.9	1436.9	1448.6	1531.2	1507.2	1601.3	1709.4	1777.5	1830.4	1926.9	2013.9	2076.5	2201.2	2355.6	2437.2	2519.5	2555.8	2592.3	2667.8	2731.3	2767.3	2822.7	2987.4	2950.8
17.334	34.366	12.819	8.4249	1.6536	0	0	0	0	0	0	5.0392	0	206.46	222.34	487.84	487.12	745.38	1123.8	812.6	1518	1794.5	1950	2054	2380.9	2499.8	2821.5	2859.6	2911.3	2934.2	3126.1	3395	3140.9	3428.9	3796	3719.1	4051.3	4150	4225.9	4489.8	4473.8	4538	4573.4	4876.9	4698.2	4942	4806.6	5266.7	5223.3	5444.9
0	0	0	0	3.5475	9.9485	38.121	70.209	105.49	133.89	207.1	258.02	317.63	395.01	441.65	510.9	584.66	648.07	717.04	752.74	789.7	884.95	958.16	1028.2	1067.3	1046.1	1061.8	1113.1	1135.3	1177.4	1178.4	1257.6	1278	1298.7	1326.2	1343.9	1363.5	1390.4	1415.1	1452.4	1448.8	1480.9	1503.6	1513.1	1495.9	1533	1536.8	1596.9	1585.3	1579.1
0	0	0	30.615	56.347	61.751	62.471	80.54	78.525	61.755	66.236	76.944	95.136	100.07	100.66	117.55	140.51	148.98	150.96	176.5	186.18	243.88	264.16	326.23	386.7	431.45	444.9	534.39	611.27	676.57	707.54	795.76	847	936.74	996.32	1071.4	1138.9	1198.2	1289.5	1375.6	1420.9	1564.5	1570	1645.9	1687	1774.4	1844.1	1841.5	1892.9	1924.1
0	0	0	0	9.1535	54.875	102.87	164.7	223.08	290.24	389.38	471.37	583.85	883.29	820.04	947.63	1094.2	1518.2	1381.1	1534.7	1686.3	1808.9	1931.8	2053.8	2185.8	2327.3	2445	2565.2	2669.6	2825.8	2915.8	3040.6	3074.7	3186.7	3293.3	3364.2	3467.3	3434.4	3557.7	3584.8	3577.5	3588.5	3688.9	3654.2	3671.9	3622.5	3658.6	3662.4	3672.5	4130.7
0	35.527	0	26.972	0	0	0	0	0	0	0	0	48.007	94.233	184.7	277.51	418.24	579.52	734.62	888.31	1234.8	1521.3	1622.8	1844.9	2021.5	2376.3	2401.6	2627.8	2720.8	3153.6	3281.7	3504.8	3655	3701.7	3906.7	4105.4	4320.7	4322.6	4546	4615.4	4755.2	4735.4	4774.5	4828.9	4909	4883.5	4902.1	4896.2	5008.1	5004.9
0	4.8711	0	0	0	0	6.6513	47.96	82.137	147.61	222.48	345.53	562.39	787.55	1058.7	1345.4	1724	2025	2412.4	2836.5	3286.4	3692.2	4004	4389.8	4769.5	5091.5	5448.1	5666.4	6003.4	6342.8	6503.3	6724.4	7040	7245.1	7677	7665.8	7777.8	8208	8738.1	8911.4	8904.7	9125.9	9273.8	9597.7	9861.7	10247	10439	10535	10643	10767
0	0	0	0	6.8911	9.2148	19.828	21.435	43.732	74.194	92.903	147.35	235.11	351.69	474.74	632.08	822.01	1062.7	1301.6	1553.3	1854.4	2167.1	2313.7	2556.5	3160.7	3414.5	3471.2	4117.4	4300.4	4799.5	4983	4948.7	5407.2	5687	6146	6229.8	6501.1	6789.2	6912	7048.8	7243.1	7497.9	7507	7686.8	7735.1	7722.7	7947.1	7746	7816	7949.8
0	0	0	8.7006	6.4426	18.358	14.084	37.256	73.461	127.61	156.87	269.4	410.82	505.22	665.02	830.86	921.88	1070.1	1245.7	1420	1506.5	1675.7	1827	1979.8	2112.8	2178	2362	2298.2	2516.9	2554.1	2663.9	2791.1	2692.5	2802.4	2885.1	2826.5	2895.1	2897.7	3088	3101.9	3079	3114.2	3126.5	3156.3	3330.4	3351.9	3361	3386	3381.7	3333.1
0	6.529	0	13.147	6.8276	6.1689	0	9.8241	8.236	43.191	72.375	110.66	189.93	228.81	315.6	374.43	490.09	597.02	653.24	786.16	951.09	1069.1	1197.2	1347.1	1468.9	1658.2	1830.9	1938.7	2079.9	2264.5	2473.6	2669.4	2772.8	2880	3140.3	3158	3236.8	3524.8	3683	3718	3824.5	3857.8	3906.2	3957	4139.3	4221.2	4242.2	4346.2	4329.4	4301.3
0	0	0	0	0	4.7106	68.185	189.41	423.26	673.48	910.26	1245.1	1736.2	1896.4	2269.9	2539.6	3007	3717.8	4145.6	3805.9	4067.7	4247.2	4687.2	4956.6	5001.6	5022	4877.5	5651.8	5497.1	5691.3	5872.2	6064.1	6161.9	6251	6192.3	6271.6	6193.8	6274.7	6340	6302.7	6439.6	6399.7	6422.2	6365.4	6402.4	6523.1	6490.1	6449.9	6412.2	6451.9
0	0	0	0	0	44.083	65.717	126.67	208.81	329.99	481.64	612.49	813.39	968.65	1142.3	1418.7	1512.5	1764.5	2064.8	2242.2	2215.9	2550.5	2632.3	2883.8	2976.5	3095.7	3118.8	3294.1	3354.6	3319.3	3551	2922.1	3236.1	3365	3457.3	3569.8	3590.2	3609.1	3641.9	3693.9	3708.9	3745.1	3756.2	3706.5	3674.1	3679.7	3743.3	3682.3	3761	3717.8
0	0	0	0	90.508	41.94	34.458	17.486	41.744	49.762	77.19	148.54	83.228	119.88	133.7	176.98	224.84	291.55	346.58	393.09	475.73	544.38	664.73	789.18	860.71	943.97	1016.6	1127.4	1223.4	1337	1461.8	1475.7	1610.1	1582.3	1775.2	1816.4	1892.2	1967.7	2028.2	2107.9	2160	2233.7	2303.1	2365	2442.3	2467.1	2514.5	2477.8	2519.4	2572.2
0	4.0927	0	0	0	7.9846	13.671	13.701	62.874	107.65	158.68	230.25	289.97	353.3	438.42	547.8	630.7	739.46	832.24	893.55	1010.9	1084.7	1152.7	1256.7	1360.8	1425.7	1484.5	1595.8	1719.3	1783.1	1838.1	1900.9	1978.8	1990.7	2050.3	2161	2146.3	2195.8	2209.8	2324.7	2278.8	2325.4	2388.8	2412.1	2483	2477.4	2521.4	2461.8	2504.9	2444.6
0	0	0	3.6633	10.613	3.9422	29.827	61.876	114.88	190.57	301.11	427.72	579.31	724.7	889.2	1063.4	1231.5	1375	1548.3	1743.6	1886.5	1951.4	2207.5	2366.8	2459.6	2598.1	2634.6	2702.1	2903	2933.8	2896.3	2952.4	3020.7	3040.6	3099.9	3089.6	3224.7	3181.2	3251.2	3178.6	3191.1	3279	3244.6	3222.2	3263	3257	3261.2	3247.1	3284.7	3311.8
0	28.101	0	0	0	38.341	85.858	66.739	211.75	306.78	362.7	606.18	791.79	903.29	1135.1	1272.1	1504.2	1572.6	1844.9	2003.3	2059.9	2239.6	2189.4	2485.1	2680.3	2807.2	2884.5	2944.3	3063.1	3144.5	3230.3	3125.5	3176.4	3198.6	3363.9	3310.6	3329	3287.1	3304.4	3404.4	3300.5	3359.2	3303.6	3424.3	3461.7	3500.9	3448	3368.6	3453.4	3469.7
0	0	4.5512	0	7.5648	0	7.167	12.287	13.178	16.495	55.306	96.815	192.68	310.22	455.39	664.56	801.12	943.98	1189.4	1385.9	1616.9	1841	2079.5	2271.5	2256.8	2405.4	2586	2816.1	2918.3	3071.9	3083.9	3285.7	3442	3806.3	3835.7	4062.4	4107.1	4071.1	4367.6	4393.5	4554.8	4552.4	4714.7	4801.9	4838.4	4860	5047.1	5072.5	5140.5	5275.8
0	0	0	0	17.65	26.882	42.034	101.45	155.72	162.53	250.33	352.32	492.64	951.86	761.12	898.75	1205.7	1366.6	1563.6	1785.8	1904.8	2184.7	2247.9	2516.5	2726.2	2901.8	2923.3	3124.2	3238.8	3401.3	3426.3	3569.4	3784.6	3904.7	4054.4	4347.6	4558.2	4613.2	4691	4827.5	4936.2	4996.4	5041	5183.3	5124.2	5327.5	5367.5	5415.6	5416.2	5474.6
0	0	0	47.822	0	8.9304	14.694	28.917	78.121	134.21	188.54	272.26	365.56	479.62	573.88	679.09	855.53	1028.8	1195.9	1301.1	1431.7	1642.9	1548.3	1872.5	1832.2	2037.8	2195.3	2115.1	2328	2390.1	2445.1	2397.1	2538.5	2605.7	2568.4	2659.1	2399.5	2271.5	2414.3	2539.9	2608.3	2545	2685.3	2634.3	2687	2667.4	2563.1	2619.1	2665.9	2599.1
1.6631	12.326	0	1.8318	0	0	4.9288	21.807	23.11	72.6	117.59	190.82	325.81	502.66	665.28	820.1	1004.3	1178.7	1309.3	1448.9	1695.6	1941.7	2141.6	2302.3	2470.7	2753.6	2901.6	3155.1	3326	3632.8	3760.2	3854.3	3973.8	4147.1	4311.7	4493.7	4558	4679.7	4774	5014.4	5154	5168.9	5301.4	5364.9	5447.5	5568.8	5717.9	5803.4	5832.9	5771.6
1.4085	9.7524	3.8117	0.22666	0	0	4.4552	27.171	78.174	152.53	235.83	305.96	432.1	584.86	735.2	889.26	1083.5	1217.8	1354.8	1552.6	1675.7	1810.6	1972.6	2134	2286.6	2434.8	2533.3	2648.3	2717.7	2846.4	2919.7	3019.8	3129.1	3396.2	3376.8	3462.5	3379.5	3582.7	3592.4	3689.8	3648.2	3621.9	3911.2	3815.9	3994.1	3831.6	4057.6	4063.4	4104	4075.1
0	0	5.4594	27.606	31.284	0	10.116	0	0	0	0	0	26.176	153.49	263.99	373.04	547.97	641.53	752.67	928.61	1145.6	1355.5	1492.5	1652.9	1854.9	1961.9	2134.8	2327.4	2512.6	2729.5	2932.3	3185.9	3260.5	3366.9	3323.6	3440.2	3612.1	3777.5	3961.4	4143.8	4207.9	4265.8	4453.8	4599.2	4716.7	4807.4	4809.5	4886.2	4924.4	4991.5
0	0	0	10.707	4.2334	8.4858	16.147	5.1132	37.209	40.319	83.61	127.76	179.44	203.58	276.65	376.87	419.95	490.35	519.09	595.48	665.13	687.42	759.38	818.7	859.82	862.4	893.1	1095.5	1172.5	1186.3	1223.8	1286.7	1389.3	1519.1	1568.7	1476.4	1736.5	1863.8	1967.3	2063.5	2130.1	2180.6	2263.7	2254.7	2334.2	2366.4	2458	2475.4	2531.2	2564
0	0	0	16.621	5.2581	55.467	86.266	84.324	154.18	157.46	231.66	325.91	433.55	601.53	737.4	879.37	1055.5	1222.9	1442.8	1543.7	1774.6	1869.2	2030.2	2234.4	2420.9	2514.5	2687.3	2730.8	2883.2	3053.7	3149.9	3330.5	3414.6	3570.2	3700.3	3764.5	3991.9	3897.2	4032.6	4128.3	4260.2	4181.1	4160.1	4243.9	4133	4297.1	4320.8	4315.6	4312.7	4342
0	7.8766	4.762	1.2775	0	0	12.443	42.353	56.597	141.27	200.98	343.78	498.97	635.66	806	969.27	1178.5	1322.5	1449.6	1594.5	1824.5	1939.9	2064.5	2150.2	2269.3	2436	2398.7	2511.9	2581.9	2658.3	2649.4	2731.3	2789.6	2849.1	2993.9	2989.5	2941	2949.3	2888.3	2924.5	2945.6	2969.6	3024.9	2962.1	3017.3	3101.1	3001.1	3079.6	3068.3	3086.1
0	5.7833	4.6155	0	21.257	6.3322	0	0	0	0	0	0	0	0	0	0	3.6692	26.995	53.327	121.26	177.51	317.51	456.98	592.31	730.26	902.4	1117.8	1286.6	1450	1648.9	1755	1931.1	2040.4	2255.2	2319.2	2483.4	2455.4	2559.4	2750.3	2783.8	2906.6	2914.2	2983.1	3031.9	3078.4	3117.6	3160.6	3175	3202.3	3271.1
0	0.96634	0	0.34531	0	5.1052	25.592	55.924	71.813	130.68	181.6	288.87	367.58	491.08	602.48	728.97	835.76	950.13	1072.7	1193.3	1328	1407.2	1495.5	1612.4	1693.3	1805.1	1881.1	1997	2067.2	2159.1	2198.5	2203.8	2265.9	2518.4	2494.3	2540.5	2531.8	2633.6	2664.4	2693.9	2748.4	2771.4	2845.7	2809.2	2836.3	2885.6	2923.2	2916.4	2961.4	2959.2
0	5.6178	26.064	32.265	7.632	0	0	17.573	49.708	135.9	230.79	411.24	590.89	819.14	1113.6	1402.7	1694.3	1859.2	2152.4	2428.6	2599.6	2866	3050.2	3259.9	3518.2	3660.9	3775.6	3867.4	4071.5	3790.8	3871.9	3841.5	3795.9	4002.8	4053.1	4105.6	4113	4173.3	4327.2	4362.2	4554.6	4450.8	4661.6	4749.9	4643.6	4640.8	4630.8	4825.1	4780.3	4940.8
0	0	0	22.3	31.639	59.635	111.66	191.76	268.47	285.21	350.77	437.75	672.56	797.84	988.61	1284.9	1232.9	1482.9	1717.6	1985.4	2192	2572.6	2783.4	3106.5	3321.6	3580.4	3627.3	3755	3966.1	4322.3	4502.7	4720	4751.3	4849.8	5062.5	5146.7	5228.1	5460.3	6159.1	6304.1	6604.8	6085	6111.1	6300.4	6484.3	6653.3	6691.3	6876.4	6794.6	6898.5
0	0	0	41.526	78.515	42.004	94.668	141.42	481.92	343.12	483.37	622.96	745.53	915.67	1109.2	1185.6	1401.3	1427.1	1592.5	1747.8	1911.2	2022.2	2151.2	2277.8	2363.8	2514.7	2581.4	2621	2814.5	2910	2970.9	3019.5	3144.8	3216.2	3245.5	3304.4	3343.6	3442.9	3480.2	3510.8	3523.6	3560.8	3582.5	3627	3731.7	3673.9	3704.9	3607.4	3576.6	3687.9
0	14.062	1.3663	0	0	3.4983	0	3.8697	6.681	41.105	121.26	131.93	218.35	252.41	357.68	424.77	463.88	541.84	637.88	677.9	724.28	806.85	840.49	952.05	1056	1141.3	1240.6	1333.6	1407.2	1494.3	1529.9	1658.6	1818.6	1926.8	2003.4	2093	2191.6	2244.9	2374.3	2413.7	2525	2533	2613.8	2706.8	2731.4	2945.5	3088.7	3024.9	3022.1	3001.8
0	47.665	0	2.233	0	6.1898	0	62.383	105.84	203.87	380.88	522.89	724.92	880.3	1158.4	1392.9	1552.2	1779.4	1957.1	2201.6	2353.9	2551.3	2696.7	2721.5	2909.7	3084.7	3188.4	3303.1	3383.8	3522.6	3651	3749.3	3812.2	3868.2	3929.9	3898.4	3855.3	3948	4686.9	4047.3	4018.1	4054.6	4006.9	4026.4	3999.8	3992.2	3886.6	3859.8	3814.2	3752.1
0.47181	14.756	8.6513	0	0.051872	0	0	0	0	0	0	0	12.655	46.097	87.596	134.54	210.51	289.07	364.45	417.96	505.56	590.98	737.65	780.71	873.31	969.64	1168.1	1195.4	1294.3	1444.1	1430.5	1519.9	1580.7	1778	1814.8	1823.5	1844.5	1898.5	1988.2	1972.8	2075.4	2060.8	2115.4	2148.6	2160	2199.8	2158.6	2218.9	2227.4	2229.8
0.77643	0	2.4685	15.481	13.201	0.4699	0	0	0	0	0	17.004	87.116	140.05	220.19	326.01	428.64	589.13	626.19	768.22	897.56	1056.9	1109.8	1254.1	1297.4	1493.3	1658.3	1819.7	1839.6	2037.4	2197.9	2398.1	2353.6	2410.9	2506.4	2437.2	2701.7	2616	2697	2811.1	2817.5	2749.1	2825.8	2822.3	2939.9	2915.7	2917.4	2920.4	2953.1	2959.9
0	11.748	9.7871	0	0	0	0	23.697	86.291	165.58	302.98	453.5	608.51	743.32	967.21	1086.4	1329.3	1446.8	1668	1889.8	2145.3	2505.9	2613.6	2848.2	3104.5	3203.6	3423	3475.1	3654.9	3832.7	3813.4	3771.5	3863.9	3812.4	3899.6	4124.9	4489.4	4214.2	4432.5	4443.8	4570	4597.9	4799.9	4873.3	5093	5115.8	5270.7	5501.7	5561.9	5791.6
0.87873	14.897	0	10.727	0	10.734	43.437	4.2497	93.582	61.265	121.97	201.92	256.39	275.4	441.12	575.72	713.3	798.02	964.31	1115	1294.5	1466	1624.4	1880.4	2065.2	2051.5	2180.6	2287.6	2472.7	2578.8	2641	2720.6	2925.3	2995.4	3109.4	3285.3	3388.2	3355.3	3448.8	3707	3979.6	4094.3	4136.2	4218.5	4151.2	4404.8	4269.8	4291	4406	4395
0	8.5539	0	0.39969	11.308	0.81879	0	80.664	245.28	270.53	393.52	733.6	1053.2	1109.5	1377.7	1641.7	1924.9	2184.7	2457.1	2697.3	3002.5	3271.3	3512.4	3777.5	3942.9	4144.3	4236.4	4429.9	4507.2	4687.6	4866.4	4842.3	5000.2	5078.6	5324	5276.1	5318.2	5405.2	5612.8	5590.7	5699.3	5628.4	5724.6	5744.6	5807.7	5869.6	5946	5982.5	5991.7	6046.9
0	0	0	104.32	278.53	412.8	585.9	601.83	634.6	823.36	870.41	1073.8	1188.6	1256.9	546.72	844.91	1001	2362.5	1475.9	1678	1824.1	2082.2	2416.9	2370.6	2769.9	2758.7	2922	3316.5	3186	3268.4	5058	5302.9	5351.8	5438.6	5715.5	5991.7	5863.5	6050.6	6183.1	6136.8	6052.4	4962.5	5009.1	5498.7	5152.4	5130.4	5140.8	5482.2	5519	5494.4
0	0	0	0	0	0	32.498	95.754	237.7	401.07	644.09	928.92	1249.2	1566.9	2016.9	2441.7	2704.3	3288.4	3586.3	3820.3	4231.9	4637.6	4547.5	5174.4	5422.3	5742.2	6019.5	6196	6471.6	7030.5	6802.5	7135.1	7374.9	7340.8	7729.8	8026.7	7990.2	8131	8433.3	8812.6	8779.1	8911.1	8868.5	8993.2	9845.7	10002	10062	10070	10215	9946.3
0	22.774	12.747	19.705	0	0	0	12.856	3.9589	28.597	52.041	74.962	133.88	186.63	274.53	380.3	471.57	595.02	688.77	839.56	941.81	1064.4	1184.3	1289.3	1424.2	1569.1	1655.1	1734.1	1840.5	1990.1	2103.7	2218.1	2245.8	2322.4	2466.9	2450.1	2522.4	2628.8	2608.1	2744	2782.9	2824.4	2834.9	2877.8	2930.4	2993	3010.3	3064.5	3149.1	3296.9
0	0	0	5.1197	10.71	45.222	66.158	113.88	113.3	138.27	227.88	345.2	479.19	446.43	550.43	732.71	895.24	1233.5	1494.1	1949	2237.3	2406.6	2702.9	2957.5	3103.4	3519.1	3505.3	3783	4007.6	4253.4	4386.8	4590	4877.3	4974.2	5031.4	5089.7	5119.8	5238	5363.4	5523.1	5723.2	5777.8	5874.8	5893	5925.6	6045	5982.1	6084.1	6133.6	6172.5
0	0	0	0.30436	7.9428	0	11.25	19.051	47.153	66.559	106.93	165.18	194.86	256.15	307.2	353.38	420.79	472.95	585.19	684.37	784.49	871.47	916.74	1040.9	1144.8	1346.3	1497.2	1587.5	1643.7	1759.8	1920.6	2022	2062.9	2190.2	2180.9	2417.6	2536	2661.8	2701.1	2787.2	2819.3	2931.4	3016.2	3025.7	3073	3026.5	3032.3	3039.9	3029	3146.2
0	0	0	4.7658	35.147	7.2061	43.27	107.18	196	288.79	392.11	561.51	688.16	892.71	1015.5	1202.5	1436.7	1603.9	1681.7	1901.7	2042.5	2203.8	2302	2444.6	2574	2654.4	2766	2822.6	2964.3	3140.3	3134.6	3238.8	3373.7	3443.6	3613.6	3672.3	3777.7	3799.9	3980.5	4103.6	4094.1	4152.7	4335.8	4524.6	4348.5	4546.7	4570.7	4498.5	4537.7	4544.2
0	0	0	42.673	39.66	64.574	84.802	58.727	145.94	147.58	236.77	319.69	435.88	614.12	786.55	992.51	1288.3	1458.1	1727	1850.3	2091	2312.7	2333.5	2571.1	2806.1	2977.9	3113.9	3270.7	3266.1	3461.7	3538.9	3577	3846.8	3978.3	3947.1	4171.9	4219.4	4306.3	4461.7	4547.9	4618.7	4722.1	4669.1	4821.3	4884.5	5053.7	4967.6	4751	4848.1	4964
0	16.615	0	17.622	2.0372	0	10.97	21.278	62.478	145.03	240.47	384.22	555.43	740.23	894.13	1147.6	1299.3	1465.7	1668.6	1832.5	2129.2	2206.3	2410.2	2620	2834.8	3098.4	3309.1	3500.4	3695.6	3931.5	4147.7	4335	4648.5	4761.7	4848.7	5047.3	5107.7	5254.4	5602.3	5591	5727.3	5838.2	5861.9	6094.2	6006.1	6163.5	6315.8	6285.9	6353.3	6112.6
0	0	0	4.4487	0	9.0968	30.517	46.521	42.899	50.25	91.219	130.24	164.08	235.88	275.04	354.89	408.42	512.64	587.05	611.98	693.44	782.02	858.9	928.06	977.54	1101.9	1083.4	1174.3	1216.4	1307.9	1255.9	1346.5	1401	1484.5	1527.2	1570.7	1548.9	1597.7	1652.3	1718.5	1653.8	1789.4	1736.6	1720.9	1669.2	1755.9	1807.3	1859.8	1852.1	1834.1
0	7.875	0	3.5203	0	3.3777	0	7.5908	0.33816	8.0922	24.684	21.313	37.864	57.382	121.23	167.45	225.57	319.66	427.01	524.7	610.12	786.35	913.19	1043.5	1149.9	1297.7	1518.1	1673.3	1737.5	1932.3	2133.4	2309	2562.4	2648.8	2856.2	3245.8	3287.5	3573.6	3603.5	3825.6	4074	4112.3	4280.6	4503.3	4578.6	4640.5	4667.1	4789.9	4903.7	4897.2
0	12.55	6.2722	76.478	0	0	0	0	16.164	63.606	145.76	235.76	238.63	393.94	479.69	690.99	837.84	776.93	986.59	1226.1	1391.4	1574.6	1517	1829.1	1975.7	2113	2233.4	2368.3	2591.5	2787.8	2869.8	2797.7	3066.4	3215.7	3466.7	3428.8	3554.2	3686.1	3890.6	4018.2	4266.2	4324.4	4226.4	4466.2	4400.1	4700.7	4939.8	5064.2	4587.3	5327.4
0	0	0	5.703	10.825	0	6.7898	37.239	76.905	131.14	162.57	206.47	267.75	361.29	471.75	598.34	678.7	833.51	906.78	1040.3	1240.3	1382.6	1515.1	1680.1	1843	2003.3	2187	2263.6	2445.5	2524.8	2747	2939.6	2916.7	3084.9	3246.6	3390.7	3654.3	3749.6	3773.9	3936.4	3962.7	4037.7	4054.1	4136.4	4252.6	4322.6	4291.5	4459.7	4423.3	4423.2
0	0	0	18.126	6.0511	4.551	0	13.642	15.777	21.217	32.112	56.739	133.55	247.48	289.57	343.67	397.14	503.35	608.79	635.64	695.24	789.8	911.41	909.4	898.77	1023.7	1112.6	1187.9	1152.9	1218.2	1273.7	1794.7	1883.8	1540.6	1647.9	1783.3	2480.1	1957	2077.8	2202.4	2276.6	2401.5	2474	2662.7	2599.1	2714.2	2844.2	2880.2	3030.9	3036.1
0	0	0	17.451	5.7709	19.174	23.349	44.118	62.944	100.88	162.53	230.58	289.99	405.69	498.66	603.24	718.41	816.61	964.4	1076.9	1182.9	1286	1438.2	1488.5	1537.6	1622	1712	1794.7	1903.3	1980	2065.2	2043.9	2130.9	2331.7	2310.9	2425.1	2442.1	2524.7	2682.9	2708.2	2869.2	2848.3	2935.4	3005.5	3028.2	3051	3073.6	3177.1	3244.7	3271.1
0	0	0	3.4556	24.14	24.97	13.03	16.026	31.065	46.981	97.564	175.06	231.31	426.09	469.05	610.51	803.94	939.11	1275.2	1355.8	1556.8	1634	1855.9	2042.7	2289.6	2428.3	2643	2744.9	3038.2	3220.4	3287.4	3196.2	3384.2	3694.3	3803.8	3829.9	4054.3	4136.6	4327.4	4479.6	4508.1	4567.1	4690.4	4744.6	4797.7	4990.4	5055	5148.8	5192.1	5376.6
0	0	0	0	0	15.522	55.248	125.57	243.11	425.56	622.08	844.76	1098.2	1362.6	1648.7	1895	2198.7	2446.5	2797	3008.1	3307.2	3609.4	3677.1	4088.9	4152.8	4415.8	4521.1	4640.3	4697.9	4789.6	4961.2	5133.8	5081.9	5214.2	5347.2	5467.4	5578.2	5594.7	5740.6	5698.2	5836.7	5695	5768.1	5805.5	5846.5	5949.9	5946.4	5974.9	5981.3	5983
0	9.1272	0	8.2393	1.8233	3.568	2.6296	15.351	13.663	23.139	41.686	54.326	79.491	111.71	167.03	219.97	307.21	379.69	469.39	592.93	671.72	1006.9	1128.6	986.1	1082.7	1491.7	1322.2	1387.3	1448.6	1867.2	1665.3	2084.8	1806.9	1893.6	1948.8	2194	2296.5	2010.9	2100.3	2220.1	2236.1	2288.6	2343.2	2401.6	2406.3	2482.8	2521.4	2569.4	2585.9	2646.6
0	0	22.545	24.958	22.011	4.7349	8.0171	12.222	3.7361	0	10.38	29.424	58.991	105.61	197.53	272.09	392.52	496.9	626.56	770.17	886.87	1001	1180.6	1366.8	1560.1	1594.7	1795.3	1893.4	2027.6	2223.3	2288	2460.2	2522.8	2616	2753.3	2826.5	2975.2	3069.9	3212.5	3304	3341.2	3632.4	3612	3640	3725.2	3802.3	3891.9	3950.4	3960.6	4285.9
0	0	0	0	37.781	133.06	255.77	444.6	598.35	784.48	949.26	1175.8	1392.5	1540.8	1730.4	1958.7	2047.1	2218.6	2303.8	2480.1	2661	2681.3	2777.3	2882.5	3010.8	3122.2	3170.2	3235.1	3242.4	3359	3408.5	3508.3	3539.5	3575.5	3701.3	3680.9	3699.6	3799.3	3843.7	3882.2	3982.3	3918	3928.5	3933.6	3941.4	3948.8	3992.2	4050.6	4023.5	4003.8
0	0	0	0	256.57	388.94	508.29	712.61	725.69	841.82	1104.4	1107.3	1092.5	1245.3	1354	1488.6	1530.9	1702	1743.6	1852	2014.9	2046.8	2154.1	2211.5	2269.2	2518	2432.7	2656.7	2659.6	2797.6	2856.9	2934.6	3055.5	3096.7	3115.3	3270.3	3070.7	3210.7	3330.8	3292.5	3414.2	3530.4	3613.9	3598.1	3658.4	3692.7	3606.2	3662.5	3635.4	3648.7
2.1449	8.4955	0	4.079	0	0	0	6.3743	29.474	95.274	177.67	308.25	468.91	627.84	891.08	1187.4	1446.4	1785.1	2120.8	2461	2817.2	3186.2	3372.8	3666.2	4019.6	4192.3	4226.8	4654.1	4694	4950.1	5046.8	5133.6	5211	5259.1	5359	5444.1	5703.8	5572	5531	5634.5	5664.9	5619.8	5701.6	5646.5	5599.4	5600.9	5605.1	5576.8	5567.3	5559.5
0	0.51927	0	27.258	27.22	1.2665	3.9026	0	51.609	79.299	152.35	257.73	355.84	489.26	648.58	761.18	859.3	1006	1132	1280.8	1424.9	1491.1	1577.3	1672.4	1771.3	1873.2	1938	2096.3	2068.4	2195.7	2277.5	2424.5	2516.7	2642.5	2352.9	2421.1	2457.5	2504.2	2593.4	2571.2	2636.1	2642.4	2665.2	2691.1	2754.4	2783.7	2789.4	2883.7	2901.3	2937.2
0	0	0.74022	0	1.8631	22.484	6.5709	22.088	26.285	32.688	46.867	46.958	92.582	119.74	127.31	113.88	211.82	223.11	267.78	309.35	376.73	416.12	461.48	553.2	592.68	699.2	765.51	815.53	949.71	962.16	1015.8	1024.5	1077.2	1211.1	1216.4	1281.6	1313	1369.1	1486.8	1488.5	1590.3	1565.5	1636.9	1637.8	1669	1707.1	1696.3	1711.2	1705.9	1728.9
0	0	4.6417	8.739	44.386	24.272	111.04	128.58	307.38	473.71	616.51	593.71	771.17	965.64	1149	1356.5	1613.1	1794.6	1889	2105.2	2403.3	2417.1	2564.9	2768.2	2985.5	2927.4	2890.6	3008.8	2983.1	3143.7	3135.5	3150	3259	3072.4	3283.6	3287.7	3404.7	3440.3	3456.2	3560.3	3569.2	3657.1	3582.9	3621.5	4098.4	4123.3	4100	4201	4200.3	4189.8
0	46.718	12.75	28.659	0	0	0	72.251	142.69	274.29	418.48	578.48	819.1	996.06	1264.7	1566.5	1837.5	2154.9	2386.1	2705.4	3025.9	3369.7	3516.9	3851.1	4129.3	4407.2	4689	4467.3	5186.8	5525.4	5738.2	6215.3	6290.7	6537.5	6831	7051.1	7080.9	7490.8	7526.8	7775.6	7897.8	8050.5	8176.3	8437.8	8472.3	8545.5	8612.1	8686.9	8824	8908.1
0	0	0	0	0	20.33	60.966	176.94	331.11	531.99	744.43	987.79	1304.3	1537.2	1715.2	1941.2	2076.7	2332.1	2582.4	2716.3	2868.6	3161.4	3498	3550.5	3662.4	3892	4009.7	4176	4343.9	4618.7	4737.6	4983.3	5086.5	5236	5553.8	5666.4	6011	6418.3	6481.2	6289	6574.5	6715.9	6684.5	7029.6	7018.7	7293	7204.1	7423.8	7306	7400.8
0	37.6	2.7425	97.052	0	3.2902	0	0	0	0	0	0	0	0	0	0	0	0	0	51.412	98.687	96.898	176.96	182.77	222.57	273.79	349.04	344.74	377.35	410.93	407.25	546.02	491.89	550.6	605.52	671.25	944.6	796.19	893.64	1028.9	1066.7	1170.3	1154.5	1212.4	1249.8	1276.9	1363.6	1415.3	1465.2	1396.5
0	0	5.7667	0	39.978	15.442	0	23.284	58.97	104.07	125.31	193.75	304.53	477.66	601.92	805.19	922.51	1129.4	1332.2	1510.1	1748.8	1903.9	2077.2	2270.5	2447.6	2556	2769.8	2860.2	2941.6	3150.4	3224.6	3400.3	3425.3	3504.5	3628.5	3707.7	3723.6	3902.9	3919.4	4059	4158.9	4150.6	4302.3	4432.6	4419.9	4432.9	4470.9	4568.5	4600.8	4638.6
0	0	0	0	45.79	14.449	50.893	110.74	216.97	344.71	525.15	725.78	976.28	1258.2	1515.1	1823.5	2063.7	2319.2	2566.5	2695	2940	3136.9	3256	3390.2	3525.9	3691.4	3766.6	3907.3	4039.2	4145.9	4302.6	4421.1	4545	4664.8	4882.2	4994.7	5132.3	5265.6	5621.4	5815.2	5840.2	6128.9	6193.5	6479.9	6555.8	6650	6780.1	6747.3	6843.8	6990.6
0.17695	0	31.598	32.135	5.7313	0	0	0	11.278	50.822	117.38	178.22	270.73	397.78	495.28	629	737.44	866.6	959.64	1152.2	1227.9	1392.6	1546.4	1397.3	1422.9	1636.9	1799	1910.6	1826.6	1935.8	2082.6	2226.4	2358.7	1974.1	2030	2487.9	2204.7	2205.2	2267.7	2275.5	2321.4	2316.6	2361.5	2396	2422.6	2440.6	2393.5	2398.4	2381.1	2393.8
0	0	0	87.936	178.37	222.81	278.75	313.79	275.03	388.41	503.59	0	90.73	216.48	378.1	525.4	709.75	846.46	1144.6	1400.5	1717.3	1883.6	2748.6	2409.7	2636.3	2869.9	3545.2	3646.6	3419.6	3602.6	4646.3	4589.1	5006.3	4215	4593.2	4831.6	4804.2	4919.1	4981.5	5231.7	5238.6	5514.2	5530.2	5607.3	5953.9	5964	6031.6	6170.3	6205.7	6102.9
0	0	0	0	0	0	58.089	136.64	277.65	467.62	674.7	865.78	1175.7	1498.9	1668.8	1907.5	2066.7	2395.5	2641.7	2767.2	3043.6	3262.3	3419.9	3485.9	3661.9	3744.2	3961.8	4042.7	4123.1	4225.5	4171.8	4230.5	4250.6	4629.2	4507	4639.2	4600.3	4533.5	4645.5	4646	4695.3	4709.9	4777.6	4664.4	4681.2	4781.5	4769.2	4738.7	4835.2	4842.9
0	36.429	13.746	42.867	100.62	0	0	0	0	0	23.336	76.006	179.77	314.99	459.58	649.57	882.73	1035.8	1291.8	1658.9	1882.8	2193	2334.6	2708.4	2808.7	3060.3	3324.3	3428.3	3675.4	3895.7	3993.2	4134.7	4132.3	4439.9	4557.3	4646.3	4722.2	4746.2	5117	5169.5	5341.7	5393.2	5599.1	6063.7	6097.6	6267	6291.7	6564.7	6663.5	6880
15.775	37.461	5.0895	2.7004	0	0	0	0.13432	58.205	149.8	202.94	356.72	428.14	692.56	964.36	1150.8	1383.6	1674.5	1853.6	2049.3	2307.4	2542.4	2571.8	2861.2	3075.7	3232.7	3286.8	3444.4	3572.8	3826.1	3962.1	4014.7	4199.5	4372.2	4528.2	4600.3	4641.8	4679.2	4873.5	5016.5	5047.6	5187.5	5268.4	5370.5	5409.5	5507.5	5498.9	5410.4	5483.1	5511.4
0	0	0	0	4.9502	12.894	7.2494	8.2343	33.68	55.686	103.77	160.1	226.77	293.25	402.43	481.95	584.42	682.46	799.8	932.2	1087.2	1211.3	1371.4	1575.2	1740.1	2043.5	2205.6	2398.5	2457.6	2789.1	2984.1	3188	3510.2	3677.7	3550.5	3986.3	4101	4420	4301.9	4228.1	4293.2	4353.4	4590.6	4521.3	4675	4848	4921.6	4913	4976.6	5024.8
0	0	3.4028	30.799	26.073	48.657	28.552	69.32	69.324	85.497	98.771	143.65	163.13	188.61	266.8	311.26	456.29	590.26	709.74	787.73	967.68	1079.6	1227.3	1340.3	1472.2	1659.2	1826.7	2188	1933.7	2028.8	2237	2455.4	2264.4	2320.2	2457	2577.9	2515.4	2530.8	2607.4	2650.6	2776.8	2856.1	3033.2	3000.1	3094.1	3163.6	3162.3	3096.5	3073.1	3117.1
0	28.887	0	0.65341	0	18.041	0	23.751	50.519	104.3	174.22	269.71	436.11	632.22	826.48	1045	1250	1532.2	1747.7	2015.1	2253.8	2504.9	2744.7	3018.2	3239.1	3493	3725.1	3897.7	3758.3	4300.9	4543.9	4831.8	4974.1	5307.3	5548.9	5652.7	5862.3	6118.1	6272.8	6618.5	7018.3	7337.1	7490.4	7653.9	7847.3	7919.8	8060.4	8178.5	8279.7	8397.7
0	0	0	1.3415	3.5651	2.7951	1.6426	4.5884	9.263	9.175	13.116	26.688	71.839	156.17	237.64	357.74	491.99	655	823.43	1015.5	1267.4	1498.6	1700	1858.2	2015.7	2329.8	2558.1	2816.2	3071.9	3286	3526.6	3725.2	3815.3	3969.5	4220.6	4317.3	4540.4	4717.3	4809.4	5093.8	5196.1	5348.4	5404	5552	5629	5825.2	5908.4	5918.4	6116.5	6158.1
0	0	0	9.5643	6.1894	3.8999	12.657	17.825	23.072	55.232	65.956	123.39	195.95	285.32	423.47	565.4	718.45	863.52	1025.5	1208.8	1359.4	1500.4	1582.4	1772.4	1813.8	1982	2114.4	2264.4	2357.5	2633.9	2642.5	2788.5	2888.3	3040.3	3174.2	3263.9	3306.8	3344.8	3483.2	3628.1	3690.7	3839.3	3839	4050.5	4129	4189.7	4288	4451.7	4499.4	4675.6
0	0	0	5.7886	0	77.497	66.153	91.558	120.71	114.07	203.03	299.88	311.84	395.81	533.55	586.35	726.91	859.35	981.67	1128.2	1272.7	1362.1	1508.7	1686.2	1871.4	2051.1	2230.4	2296	2389	2659	2782.3	2831.4	2975.2	3222.2	3450.5	3479.5	3532.1	3664	3641.8	3777	3983.9	4027.7	4203.9	4154	4317.3	4515.6	4490.7	4540	4570.8	4553.6
0	0	5.0541	7.2179	18.323	13.988	29.626	14.045	24.485	41.063	46.714	68.389	138.29	193.94	291.24	380.45	483.51	603.39	752.88	878.46	979.8	1104.8	1254.1	1352.4	1392.4	1499.3	1583.3	1736	1852.2	1966.8	2098.3	2235.7	2264.3	2388.9	2476.7	2528.5	2744.5	2831.7	2901.4	2987	3033.3	3136.3	3229.3	3300.2	3335.5	3366.9	3408.9	3377.9	3492.4	3495.5
0	0	8.3508	2.2301	0	0	37.45	145.65	300.63	513.68	771.23	1126.3	1427.1	1714.3	1999.2	2318.6	2631.1	3000.2	3345.7	3667.3	4030.3	4250.7	4570.6	4817	5219	5351.3	5653.2	5717	5841.2	6017.2	5181.3	5373.5	6141.5	6416.3	6511.6	5303.5	6413.1	6637.8	6780	6768.1	6843.6	6785.6	6882.9	7032.3	6927.4	7033.1	7053.3	7024.8	7071.5	7194.1
0	0	0	0	88.916	151.55	266.71	384.27	584.84	738.93	859.26	1076.1	1263.9	1455.3	1679.5	1894.9	2092	2210.4	2477.9	2585.8	2827.6	2948.4	3130.2	3292.2	3389.6	3549.4	3666.6	3873.6	3936.1	4163.4	4318.4	4302.9	4422.4	4539.4	4734.4	4928	5050.4	5172.3	5363.7	5305.6	5352.4	5462.3	5619.7	5560.9	5698.2	5674.8	5702.2	5756.3	5818.3	5885.3
0	0	0	49.766	19.481	30.49	105.85	136.81	94.825	118.97	124.8	182.39	210.73	353.29	486.06	645.81	815.29	991.24	1187.7	1378.5	1661.5	1838.5	2051.8	2253.3	2438.8	2626.9	2790.7	2878.9	2985.9	3151.8	3407.8	3454.4	3480.7	3798.6	3927.4	4278.6	4340.8	4513.8	4576.7	4752.6	4909.2	5049.7	5306.3	5569.2	5598.4	5782.9	5807	6037	6060.7	6172
0	0	17.368	43.286	9.7476	27.077	16.271	17.623	25.811	24.728	90.236	180.33	207.88	327.21	449.46	666.57	790.75	926.75	1058.8	1264.6	1383.3	1542.7	1691.6	1828.7	1996.4	2245.5	2409.8	2609.6	2702	2945.9	3045.8	3190.2	3455.5	3368.6	3670.5	3689.6	3951.5	4145.2	4226.5	4422.3	4414	4650.6	4664.5	4725	4865.2	4905.6	4949.4	5084.7	5108.5	5107.2
0	0	0	13.74	26.784	61.04	124.67	153.27	260.17	313.73	439.42	567.15	745.6	882.44	1093.8	1278.5	1517.1	1694.3	1849.7	2036.4	2259.9	2529.3	2662.3	2962	3149.1	2868	2930.8	3075.2	3246.8	3351.1	3416.2	3538.6	3573	3764.9	3900	3818.6	3971.2	4005.1	4003.1	4206.7	4193.5	4294.5	4226.3	4333.1	4182.9	4377.4	4334.6	4345.3	4315.3	4341
0	0	2.4019	0	0	6.7648	18.035	50.372	68.012	121.98	194.75	242.97	319.63	549.38	453.1	605.19	700.18	768.54	923.29	1094.7	1261.9	1354.7	1463.4	1623.2	1749.7	1822.2	1894.9	1976.6	2036.5	2170.6	2249.5	2395.4	2384.2	2531.6	2625.8	2706.2	2746.1	2770.2	2881.2	2951.8	3054.3	3022.5	3009.7	3074.7	3070.2	3082.2	3208.1	3195.6	3151.2	3213.5
3.42	20.838	6.4707	4.3429	0	0	0	0	35.864	88.631	214.4	320.53	487.53	688.23	905.37	1149.9	1379	1617.3	1838.6	2067.2	2314.5	2566.4	2680.6	2946.5	3156	3316.5	3221	3224.9	3285.5	3256.3	3356.5	3367.8	3379.9	3544.3	3522.5	3551.4	3534.3	3545.1	3621.4	3678.9	3777.4	3698.5	3646	3752.5	3829.4	3800.4	3707.7	3800.3	3836.3	3943.1
0	4.363	14.322	11.956	0	14.24	0	0	67.051	108.54	231.43	379.07	522.28	699.85	898.13	1053.7	1267.5	1401.4	1504.8	1678.7	1860.7	2006.4	2095.3	2071.6	2220	2515.4	2594.1	2823.4	2799.4	3060.4	3141.3	3270.5	3254.8	3457.6	3624.8	3793.2	3925.2	4096.2	4207.5	4317	4555.9	4756.2	4911	5048.5	5033.5	5234.9	5233.8	5879.4	5568.3	5627.8
0	0	0	0	43.712	70.686	197.63	333.32	528.55	692.92	941.1	1260.6	1437.5	1810.2	1842.4	2478.2	2496.1	3453.6	3856	3618.3	3953.5	4848	5229.3	5621.3	6135.5	6624.4	6009.1	6132.8	5883.8	6124.6	6584.7	6755.5	6578.9	6854.9	7025.4	7370.6	7221	7658.2	7465.1	7601.6	7716.5	7643	7839.5	7729.3	7906	7834.3	7783.8	7819.4	7907.8	8011.9
0	0	0	0	18.765	5.7538	26.373	100.02	208.23	339.33	538.87	794.11	1066.8	1355.5	1656.9	1901.3	2266.3	2582.9	2807.7	3156.9	3385.9	3614.8	3826.1	4195.9	4386.2	4596.3	4727	5015.5	5154.5	5327.2	5521.6	5475.3	5477.7	5723.8	5732.4	5838	5956.4	5944.6	6191.9	6287.8	6359.1	6334.8	6388.9	5753.2	6402.3	6514.6	6511.2	6571.1	6748.9	6853.5
0	0	0	0	0	8.1472	45.009	152.99	276.69	445.05	623.24	858.17	1178.1	1549.4	1870.3	2258.9	2570.5	2976.7	3224	3531.3	4041.3	4312	4754.4	5059.5	5189.5	5299.9	5510.2	5869.5	5866.9	6055	6263.4	6376.3	6555.1	6732.3	6765.3	6887.9	7114.3	6985.8	7229.8	7145.4	7396.7	7512.9	7540.8	7677.8	7699	7633.4	7821.8	7843.7	7914.8	7847.4
0	1.8577	0	8.815	0	6.1813	0	4.876	16.172	12.952	22.202	38.054	66.115	113.04	126.25	176.99	240.52	337.08	410.41	497.41	606.09	739.46	878.58	972.12	1053.9	1248.3	1469.9	1500.2	1656.2	1900.8	2020.5	2084.4	2218.2	2517.6	2557.7	2789.7	2951.2	3077.3	3436.1	3699.1	4133.4	4402	4621.1	4719	4995.2	4958.7	5190.1	5364.3	5402	5383.6
0	0	0	11.091	2.3758	13.963	16.594	47.088	91.294	145.97	229.16	301.49	399.58	527.31	621.19	711.26	817.42	912.96	1044.4	1146.1	1272.5	1335.2	1459.2	1556.7	1617.5	1697.9	1730.4	1850.9	1930.1	2020.9	2064.7	2089.2	2164.8	2196.5	2257.3	2314.1	2382.3	2458.4	2504.1	3173.4	2595	2658.8	2696	2758.8	2837.9	2825.7	2918.9	2914.3	3009.1	2954.2
0	27.555	73.84	11.085	3.3221	0	0	5.1582	1.0337	28.35	117.17	340.11	275.19	424.81	548.97	890.65	843.82	997.46	1200.1	1338.2	1594.7	1759.1	1919.8	2183.2	2293.7	2515.1	2640.8	3021.6	3077.7	3374.6	3520.6	3640.4	3861.4	4025.7	4108.1	4176.5	4276.3	4352.2	4430.6	4695.1	4374.6	4759.6	4776.2	4688.3	4827.7	4767.8	4253.2	4418.4	4372.8	4207
0	0	0	4.1679	14.837	35.325	39.779	68.606	83.125	106.01	139.59	177.2	236.66	326.97	422.13	557.09	670.58	815.3	972.3	972.6	1180.5	1279	1395.4	1513.8	1641.4	1698.4	1851.3	1926.7	2004.9	2247.3	2412.1	2564	2779	2998.2	3308.2	3469.5	3686.2	4013.8	4164.8	4216.6	4608.9	4752.4	4793	4986.5	5173.2	5402.4	5576.2	5723.2	6023.2	6115
0	0	10.092	7.9801	15.787	5.5569	5.3437	42.139	98.426	158.27	237.81	325.89	436.54	574.23	730.52	838.9	944.76	1127.1	1281.8	1419.8	1582.2	1743.5	1796.6	1952.2	2041.1	2218.4	2355.1	2424	2506.5	2618.4	2685.8	2882.6	2906.4	3041	3171.9	3112.6	3226.6	3314.6	3326.1	3397.6	3524.8	3491.6	3562.5	3622	3585.5	3669.4	3729	3716.5	3716.1	3823.9
0	2.4358	0	0	0	8.6579	3.4991	10.629	56.097	102.34	208.69	323.81	480.28	644.79	791.31	1013.2	1190.1	1436	1845.4	2030.2	2239.1	2471.8	2544.7	2697	2448.6	2428.1	2207.6	2416.5	2613.3	2794.9	2666.6	2795.6	2818.1	2882.1	2896	2971.2	3008.1	2919.5	2887.3	2961.7	3081.2	3093.3	3228.2	3323.5	3578.4	3599.4	3677.2	3836.6	3698.3	3927.1
0	0	0	0	0	8.7548	30.439	38.023	67.963	104.81	152.79	208.4	273.8	323.65	376.99	472.05	542.51	615.14	676.28	723.12	765.14	830.15	909.29	969.74	1055.8	1079	1140.5	1174.9	1193.3	1289.3	1380.5	1541.2	1439	1454.9	1527.1	1535.8	1522.9	1584.8	1637.6	1643.6	1688.7	1713.7	1654.7	1722.5	1683.6	1724.8	1723.5	1713.1	1746.8	1697.6
0	0	0	0	44.674	127.33	221.51	357.4	438.99	630.83	758.22	965.87	1111	1336.5	1498.3	1711.3	1913.2	2044.8	2110.5	2254	2375.4	2387.9	2501.7	2582.3	2500.2	2617.4	2635.3	2655.1	2708.4	2701.4	2765.6	2782	2756.5	2946	2853.6	2847.2	2793.8	2866.2	2972.1	2981	2990.5	2957.2	3050.1	3001.1	3011.1	3152.4	3083.9	3114	3188.3	3224.2
0	1.5041	1.9504	0	11.258	8.2282	3.2408	6.7794	41.925	63.369	119.18	182.23	280.72	385.35	551.39	691.75	895.29	1102.2	1341.7	1540.7	1865.9	2117.5	2361.6	2581.8	2831.5	3086.9	3255.4	3490.6	3718.5	3932.3	4095.4	4300.6	4403.9	4553.2	4800.1	4902.7	5048.6	5232.8	5218.1	5455.4	5488.4	5635.7	5727.5	5889.8	5852.5	6074.2	6017.5	6143.7	6162.9	6384.3
0	0	0	9.4798	60.424	21.96	43.863	90.418	157.59	256.77	402.38	600.25	813.76	951.43	1241.6	1400.9	1746.3	1919.6	2217.4	2411.7	2622.6	2834.8	2942.6	3212.5	3341.5	3470.2	3734.2	3921.2	3942.1	4009.9	4059.7	4292.7	4324.5	4380	4497.4	4691.5	4922.6	4815.2	5034.7	4981.2	5067.6	5283.4	5319.5	5507.7	5402.8	5615.1	5729.4	5761.9	5838.8	5852.8
0	0.60166	0	16.409	0.65576	0	0	28.848	67.592	117.86	171.08	238.77	395.45	539.17	627.47	837.17	1058.8	1268.8	1512.2	1736.1	1995.8	2270.9	2306.9	2690	2911	3081.6	3224.1	3362.3	3563.4	3762.1	3918.3	4118.9	4114.9	4286.6	4388	4574.8	4580.7	4792.6	4863.5	4899.6	5065.3	5021.3	5254.1	5401.6	5404.5	5570.1	5560.7	5538.5	5670.9	5724.3
0	26.915	0	22.228	9.8682	0	0	0.75907	5.6474	50.818	165.09	248.55	305.53	378.47	518.45	617.89	706.91	992.02	1046.1	1015.4	1149.1	1372.9	1510.5	1566.6	1640.4	1804.7	1925.1	2031.2	1973.2	2136.5	2275.2	2284.6	2445.1	2499.4	2558.5	2711	2754.3	2651	2695.4	2733.6	2718.8	2782.8	2855.3	2837.4	2834.9	2666.6	2915.9	2903.3	3052	3048.1
0	0	0	11.825	6.5263	59.515	73.19	102.09	122.52	163.48	213.55	252.67	315.86	398.32	495.01	524.45	621.73	646.27	801.46	845.06	995.51	1122.3	1199.8	1340	1449.2	1569.2	1669.1	1761.4	1794.6	1976.9	2013.3	2069.9	2146.2	2198.1	2197.9	2276.6	2232.7	2259.3	2364.6	2401.1	2424.9	2013.4	2076.4	2126.7	2113.2	2131.7	2101.6	2114.5	2090.4	2048
0	0	0	5.1146	0	0	37.005	131.76	283.93	447.76	640.65	864.35	1139.3	1439.8	1590.4	1874.3	2356.2	2566.3	2833.3	2980.9	3369.7	3405.3	3720	3972.8	4008.7	4281.8	4400	4484.9	4416.3	4597.3	4714.6	4719.1	4796.2	4947.1	4966.6	5018.8	5025.3	5246.5	5199.5	5268.2	5162.1	5025.5	5040.1	5088.7	5018.5	5068.3	5144.2	5073	5142.9	5044.7
0	0	0	0	1.7082	4.7497	12.804	6.8815	12.52	7.5278	7.7633	19.264	42.119	92.818	134.48	193.78	242.35	321.88	391.03	464	589.66	643.15	759.94	901.81	985.59	1161.3	1252	1444.6	1554.2	1753	1956.5	2083	2225.1	2469	2605	2649.3	2874.7	3126.9	3255.7	3376	3412.4	3650.4	3673	3742.9	3826.2	3906.1	3948.8	3958.6	4015.2	4009.5
0	2.9577	1.3577	5.0731	6.9338	0	0	6.569	6.8281	12.517	32.239	76.27	119.77	159.74	234.23	314.9	445.21	546.5	727.69	856.58	1071.4	1298.8	1434.4	1714.7	1985.8	2263	2429.7	2792.3	3006	3340.7	3573.1	3721.3	4036	4235.6	4427.4	4781	5009.3	5172.2	5174.3	5396.5	5531.4	5708.8	6052.4	6219.3	6530.2	6600.7	6723.5	6872.7	7082.2	7004
0	0	0	0	7.7436	4.9842	19.554	34.153	78.576	129.18	210.71	266.82	340.07	430.88	543.34	695.91	848.02	959.35	1162.8	1322.1	1447.9	1594.9	1719.3	1846.8	1963	2065.6	2220.3	2303.9	2581.9	2674.7	2767.8	3047.6	3217.3	3324.3	3441.3	3582.4	3762.5	3880.1	4029.3	4025.7	4096.1	4167.7	4249	4164.7	4463.2	4549	4624.7	4655.5	4731.3	4695.4
0	0	0	0	38.41	23.57	0	62.867	59.341	109.18	141.21	194.1	284.3	416.95	585.75	696.61	824.55	942.82	1152.2	1464.5	1668.6	1669.6	1833.9	2016.3	2124.9	2309.5	2388.3	2373.2	2531.2	2618.4	2688.8	2780.6	2846.6	3012.1	3028.9	3156.7	3271	3448.9	3628.8	3751.5	3846.9	3941	4102.6	4177.4	4247.6	4314	4441.1	4544.3	4596.5	4565.8
0	9.0031	11.133	0	0	0	26.115	70.575	149.07	266.65	414.1	568.04	833.77	1058.6	1312.4	1658.3	1928.8	2186	2480.2	2771.2	3173	3401.9	3494.7	3814.7	4161.4	4280.9	4440.8	4485.5	4582.4	4625.6	4671	4814.8	4924.1	5048.9	5096.5	5040.9	5348.3	5371.1	5419.3	5544.7	5717.2	5736.7	5664.5	5796.8	5985.4	6089.8	6093.4	6077.1	6159.6	6084.6
0	0	25.524	14.403	0	25.619	45.96	0	22.989	0	0	5.5902	0	0	0	0	0	0	0	0	79.288	134.89	212.83	202.24	205.25	209.33	215.99	196.56	265.03	307.47	322.92	323.82	316.76	351.66	404.38	465.02	511.48	538.83	614.06	638.41	701.21	643.67	710.57	764.62	865.71	831.73	812.95	888.42	858.91	955.91
2.6906	0.67583	0.77428	0	0	0	8.3658	24.426	27.194	65.905	104.58	171.93	247.37	306.32	390.1	459.84	565.39	641.3	719.33	805.2	890.6	994.41	1059.1	1115.4	1184.6	1272.3	1337.8	1400.7	1493.9	1518.3	1556.6	1563.1	1588.8	1673.3	1639.6	1659.6	1691.4	1700.5	1760.2	1791.2	1894.1	1862.4	1907	1908.8	1893.2	1992.5	1981.5	2012.2	2036.3	2019.8
0	0	0	1.3008	0	0.21965	37.73	85.76	164.66	254.03	386.68	553.52	704.93	906.16	1063.6	1289.4	1434.8	1612.6	1739.3	1974.4	2119.1	2293.3	2460.3	2549.3	2661.8	2768.9	2875.2	2956.5	3152	3400.3	3521.2	3622.8	3906.4	4021.7	4268.9	4463.3	4647.2	4675.4	4798.5	5057.4	5014.5	5301.1	5428.5	5468	5804.5	5925.5	5963.3	6011.9	6208.4	6077.7
0	0	16.071	0	0.12201	0	36.867	110.74	262.35	382.72	567.52	742.72	933.79	1061.9	1284.8	1527.8	1692.2	1840.6	1982.6	2130.9	2320.5	2526.9	2632.7	2779.9	2937.7	3081.5	3227.2	3427.3	3556.8	3652.6	3894.7	3895.7	3955.3	4054.2	4359.5	4324	4538.5	4511	4569.8	4625.2	4724.3	4748.4	4745.8	4792.5	4818.3	4951.9	4984.8	5036.9	4982.7	5062.9
0	0	0	13.928	6.2424	16.801	16.992	2.2632	27.121	37.62	95.098	180.79	304.75	406.59	574.44	726.15	899.56	1042.8	1203.2	1378.1	1509	1651.5	1858.5	2043.1	2133.4	2286.2	2350.1	2401.4	2521.7	2639.9	2743.6	2819.3	2835	2900.3	2925	2997.3	3003.7	3076.3	3145	3171.2	3143.6	3206.6	3351.9	3368.6	3377.7	3396.9	3481.3	3484	3528.3	3501.3
19.298	8.0707	5.1594	8.1137	0	0	0	0	13.41	74.1	152.25	230.37	292.37	406.76	547.43	657.51	789.49	956.52	1072.3	1212	1352	1389.9	1615.3	1686.6	1887.5	1961.1	2194.2	2350.2	2538.7	2627	2778.5	2973	3065.7	3341.1	3442.9	3407.6	3784	3777.2	3974.1	4240.4	4259.6	4378.4	4355.5	4715.5	4679.4	4997.9	4994.6	5094.1	4985	5275.2
0	0	0	58.834	18.685	0	0	0	0	0	7.7695	97.937	207.83	386.34	567.87	767.35	1010.7	1226.7	1492.1	1828	2212.1	2467	2833.4	3135.8	3259.6	3528.1	3819.6	4102.9	4265.4	4463.1	4782.1	4949.4	5137.2	5204.5	5544.2	5692.1	5785	5780.1	5888.3	5899.3	6137.9	6197.9	6239	6339.6	6295.6	6411.6	6505.2	6808.2	6589.9	6580
0	1.0474	2.8353	0	0	0	36.538	64.309	115.03	167.78	257.86	342.84	460.27	613.29	712.24	878.85	1038.4	1116.2	1258.3	1579.7	1781.3	1986.8	2162.3	2409.8	2613	2807.8	2915.1	3068.4	3177.1	3334.1	3554.2	3650.5	3668	4040.2	4033.4	4316.4	4362.8	4480.5	4554.7	4436	4639.3	4734	4972.2	5044.4	5067.9	5258.8	5354.2	5453.4	5515.6	5553.6
0	14.341	3.6228	0	0.42407	0	0	1.9797	5.9605	24.373	56.722	112.03	184.97	265.09	399.26	512.6	647.26	748.66	889.67	1047.2	1163.1	1258.9	1418.7	1501.9	1637.1	1713.7	1734.3	1842.4	1904.3	1989.3	1969	2032.3	2038.3	2137	2235.1	2238.6	2252.2	2288.6	2380.2	2414.5	2391.5	2371.9	2354.8	2344.6	2277.5	2364.5	2386.8	2391.8	2411.2	2333.7
0	0	0	0	2.4748	18.545	83.66	160.14	235.19	360.08	528.52	702.6	888.13	1123.6	1375.5	1524.4	1768.3	2106	2218.9	2344.1	2579	2823	2925.2	3158.8	3420.1	3502.6	3625.7	3776	4008.5	4252.2	4343.3	4432.6	4453.6	4618.5	4694.2	4842.5	4938.8	5032	5085.8	5294	5535.2	5689.3	5660.3	5697	5768.2	5875.4	5832.2	5860.7	5937	5865.4
0	0	0	0	0.49265	0	65.742	134.88	249.59	392	516.94	831.15	1065.2	1359.1	1647.6	1937.1	1993.6	2556.3	2789.2	3689.4	3490.3	3700.7	3827.2	4127.4	4353.5	4394.7	4607.3	4719.3	4829.7	5264.7	5428.9	5320.7	5535.1	5515.4	5730.3	5832.8	5920.1	5927.2	6075.9	6083.4	6290.5	6429.4	6464	6606.7	6515.8	6634.5	6675.8	6653.9	6631.5	6668.3
0	0	0.32496	65.349	0	95.876	82.819	282.64	250.73	302.67	304.87	252.43	134.76	307.85	265.18	232.97	353.89	296.14	382.23	360.88	461.97	487.41	414.24	561.82	581.84	650.83	682.88	671.99	810.07	830.57	856.89	917.06	948.68	988.79	1012.8	1044.6	1085.9	1156	1175.7	1178.4	1256	1216	1285.6	1341.6	1298.8	1419.3	1405.2	1465.6	1483.1	1506.9
0	0	2.0565	13.745	12.372	16.435	0	0	16.155	35.762	40.712	98.342	151.42	231.54	349.69	461.77	625.15	738.85	911.65	1089.6	1239.2	1412.4	1630	1788.4	1984.5	2168.6	2303.1	2464.7	2603.7	2751.7	2975.6	3093.9	3178.3	3239.1	3379.1	3448.3	3465.8	3609.7	3850	3960.8	3925.8	4055.7	4100.3	4019.2	4164.6	4160.6	4314.1	4298	4332.9	4363.4
0	12.536	6.2956	0	2.4662	0	3.5267	0	0	0	0	41.446	73.848	99.322	149.79	231.69	246.93	322.34	427.14	533.25	685.67	739.13	892.51	984.55	1137.9	1308	1377.1	1505	1671.9	1838.7	1898.9	2026.7	2113.1	2261.2	2344.6	2385.1	2433.9	2468.7	2525.9	2573.1	2592.6	2656.4	2664.9	2631.8	2634	2590.9	2595.2	2527.3	2604.8	2640.7
0	0	0	0	0	67.643	128.53	204.43	372.43	518.66	665.99	914.17	1213.6	1508.5	1772.3	2097.8	2359.7	2742.6	3059.7	3410	3816.5	4083.6	4241.5	4586.2	4904	4866.6	5166.5	5374.1	5612.2	5968.9	6227.3	6413.9	6599.1	6831.5	6990.9	7101.5	7353.4	7566.7	7562.5	7876.4	7816.5	8060	8142.6	8281.7	8339.8	8584.8	8437.9	8551.4	8548.5	8622.6
0	9.9217	0	13.165	6.5781	7.0514	0	0	0	24.66	92.834	179.5	330.28	512.43	767.89	1032.7	1327.9	1535.4	1769.8	2019.2	2268.8	2509.4	2699.9	2892.4	3116.7	3198.3	3439.1	3551.1	3720.1	3922.3	4160	4166.6	4471.6	4590.7	4844.2	4974.3	5265	5667.2	5825.5	6056.4	6511.7	6547.1	6857.2	7367	7377.4	7701.2	7805.9	8110.4	8311	8319.6
0	11.783	0	23.086	0	0	8.6548	73.598	138.46	243.45	349.74	463.79	598.64	821.74	960.03	1152.2	1417.2	1578.8	1741.6	1967.6	2114.9	2313.1	2367.2	2460.9	2612.3	2748.6	2833.9	2666	3045.1	3324.4	3365.1	3388.8	3497.4	3741.2	3977	3797.4	3846.2	3956.6	4044.6	4095.3	4172.7	4193.4	4228.8	3735.7	3650.9	4192.9	4239.7	3742.7	4326.4	4299.9
0	8.7153	3.0095	31.23	31.093	0.035858	10.885	88.823	103.59	181.33	312.03	477.46	699.22	949.12	1221.7	1526.4	1783.5	2163.8	2332.3	2611.9	3054	3291.2	3602.3	3827.5	4025.6	4266.4	4373.6	4548.8	4840	5011.2	5181	5393.4	5652.7	5979.9	6302.8	6379.7	6679.1	6886.8	6834.7	6949.8	7052.6	6938.5	6922.4	7178.7	7561.8	7677	7719.7	7753.3	7681	8289.5
20.733	37.814	23.718	6.1781	0	0	0	0	24.651	62.782	217.65	355.1	516.02	645.94	861.68	1086.4	1304.8	1508.8	1713.7	2016.2	2259.4	2502.1	2674.8	2983.7	3267.9	3335.9	3586.1	3780.5	4008.1	3972.3	4357.4	4278.3	4156.5	4476	4682.6	4780.4	4759	4979.7	5116.7	5121.1	5421.6	5516.5	5512.4	5669	5724.9	6013.4	6097.1	6407.7	6415.8	6647.3
0	0	3.5436	21.407	0	0	0	6.08	54.141	80.967	127.15	174.78	257.77	286.14	407.53	469.6	578.04	694.55	743.95	819.89	963.35	1027.6	995.19	1137.4	1235.1	1218.5	1339	1383.2	1487.1	1475.6	1666.6	1708.2	1748	1823.2	1958.1	1975.8	2030.6	2083.9	2151.8	2174.9	2218.7	2262.2	2254.3	2334.1	2356.3	2434.9	2373.6	2461.4	2424.5	2465.3
0	16.85	11.821	17.058	4.0767	0	0	0	7.0788	0.96443	57.448	85.495	167.67	240.95	332.97	444.21	590.22	751.28	930.95	1065.9	1333	1499	1629.3	1868.9	2065	2243.4	2320.7	2469.7	2646.4	2757.3	2828.6	3034.9	3124.2	3291.8	3437.2	3635.4	3719.2	3857.4	4000.8	4024.7	4162	4418.3	4368.1	4454.7	4454.6	4597.2	4679.9	4695.1	4678.4	4461.9
0	0	0	9.2394	0	5.8475	13.068	35.203	102.29	161.2	267.28	410.8	587.46	839.61	1090.9	1324.2	1591.6	1855.4	2194.7	2393.2	2568.4	2882	3139.2	3327.9	3569.8	3753.5	3975.5	4175.5	4262.3	4356.1	4558	4497.4	4798.8	4736.7	4921	5105.7	5196.9	5310.8	5376.7	5569.9	5698.7	5832.2	5954	5935.8	5987.2	6075.9	6353.6	6481.7	6605	6499.8
0	1.2144	0	0.89452	0	8.8256	11.113	6.4932	0	2.3099	16.278	57.302	121.25	174.11	275.82	388.26	525.76	657.4	810.03	943.81	1028.5	1199.8	1328.4	1458.9	1564.3	1755.9	1848	2012.8	2063.2	2214.4	2261.3	2390.9	2510.7	2514.4	2699.6	2991.7	3090.8	3260.6	2972.1	3065.6	3068.7	3014.6	3051.5	3155.6	3188.4	3218.6	3226	3284.8	3345.5	3361
0	0	0	9.8289	28.998	39.068	19.15	20.866	40.248	76.467	126.47	190.11	255.02	345.97	484.12	625.26	762.6	916.37	1095.5	1264.8	1417.6	1648.3	2071.7	1978	2095.2	2256.1	2356.2	2526.2	2760.3	2810	3045.3	3162.8	3264.7	3223.1	3374	3435	3442.4	3810.6	3992.1	4146.8	3940.6	3955.6	4033.3	4030	4033.2	4055.3	4224.8	4184.8	4381.6	4225.3
0	0	0	0	8.9845	80.502	204.24	361.45	608.83	809.8	1151	1496	1836.1	2160.5	2433.5	2924.7	3354.3	3684.1	4143.5	4556.5	4618.1	5044.8	5329.6	5574.9	5919.6	5617.6	6686.2	6733	7029.6	6996.3	7124.6	7428.7	7243	7714.6	8054.3	7342.2	7427.9	7364.1	7020.1	7269.9	7855.3	7894.4	7029.5	7244.4	6577.3	7100.7	7505.1	7497.5	7332.2	6554
0	23.572	0	29.784	0	34.976	8.272	36.288	44.272	445.86	242.52	350.7	573.49	1198	1007.9	1246.1	1551.3	2070.4	3059.6	2421.8	2645	3148.1	3374	3673	4013.8	4257.7	4801.2	5031.3	5151.1	5570.2	5833	6282.6	6573.7	6859.9	7340.1	7806.7	7911.2	8183.1	8491.1	8825.5	9002.9	9254.3	9431.1	9767.9	9859	9914.8	10107	10291	10172	10354
0	0	0	0	3.3235	1.7802	20.46	59.479	125.05	205.09	286.94	412.4	531.48	733.67	877.93	1054.5	1282.6	1353	1590.3	2048.1	2348.1	2539.8	3049.5	3185.9	3471.9	3687.3	4049.5	4198.4	4306.9	4565	4730.2	4913.8	5056.2	5268.5	5400.6	5375.1	5992.4	5694	5880.6	6101.7	6185.3	6276.9	6472.6	6609.3	6752.6	6859.4	6921.3	7058.7	7102.4	7035.5
0	0	0	43.444	64.022	3.6937	8.5674	42.672	184.12	161.2	197.17	262.08	410	574.97	596.34	759.25	885.11	1079.4	1505.2	1204.9	1337.8	1521.3	1596.6	1797.9	1898.1	2036.8	2106.9	2194.2	2324.4	2401.9	2527.8	2599.2	2586.4	2703.3	2822.8	2825	2944.9	3046.5	3098.8	3201.3	3267.8	3289.8	3299.3	3505.5	3572.8	3770.3	3832.3	3864.1	4022.9	4110.8
0	0	0	163.96	315.71	296.39	87.354	213.58	340.88	693.95	676.76	1078.8	1100.4	1448.3	1547.3	1696.4	1768.1	1843.9	2065.4	2069.8	2161.8	2265.6	2410.1	2487	2616.5	2671.2	2778.8	2867.2	2909.9	3083.4	3125.4	3068.8	3096.5	3262.2	3512.5	3578.8	3578.2	3563.2	3613.1	3614.7	3739.1	3841	3912.1	3837.2	3907.4	3957.1	3995	3966	3954.7	3872.6
0	9.2498	5.4219	6.3957	0	0	0	34.132	93.62	162.88	274.77	398.79	534.91	717.72	865.81	1072.4	1295	1434.8	1703.8	1912.8	2132.4	2251.3	2461.4	2696.9	2805.5	3069.7	3149.7	3288.1	3560	3668	3703.6	3889.6	4017.1	4181.4	4170	4385.9	4467.1	4699.7	4839.2	4987.6	5299.4	5389	5596.9	5717.4	5721.7	5864.9	5868.7	6126	6068.2	6214
0	0	0	3.2953	8.6607	5.6387	4.5528	5.8981	5.4272	0	0	0	0	0	0	0	0	20.187	57.37	99.198	168.92	223.38	266.64	346.45	401.61	496.56	584.89	703.47	750.75	849.35	918.34	956.74	1063.3	1143	1207.3	1251	1324.1	1392.2	1448.3	1514.7	1544.7	1584.4	1894.4	1906.9	1741.3	1770.6	2071.5	1917.1	1913	1980.9
0	0	0	0	0	9.8524	38.748	79.187	127.65	232.81	326.68	459.59	616.86	726.37	886.64	1010.8	1147	1256.6	1389.6	1419.2	1511	1642.5	1719.1	1772	1809.1	1882.7	1958.6	2110	2201.2	2360.3	2322.6	2382.6	2482.9	2690.2	2657	2776.2	2755.1	2885.5	2912.5	3009.7	3150	3151.6	3213.4	3252	3251.3	3405.9	3383	3460.3	3423.7	3442.4
0	2.3521	0	4.1053	2.0618	9.2129	20.388	12.834	70.356	139.52	232.06	381.9	553.64	725.59	943.64	1108.3	1387.8	1616.5	1805.6	1978.3	2145	2481	2685.4	2847.7	3009.3	3141.1	3316.4	3495.5	3586.1	3802.2	3865.6	3818.4	3972.7	3909	4056.3	3983.3	4206.8	4114.4	4137.6	4263.2	4359.1	4393.3	4498.4	4479	4632.7	4560.5	4586.8	4545.8	4758.7	4732.1
0	0	15.232	14.29	1.2406	0	31.043	1.4641	42.073	31.125	70.89	114.03	150.43	214.26	267.65	367.83	429.48	551.61	644.14	735.46	854.22	969.47	1125.5	1238.4	1371.1	1512.5	1637.1	1728.4	1878.8	1987.8	2007.1	2250.6	2325.4	2486.4	2494.9	2672.8	3017.7	2950	3068.1	3247.1	3326.8	3506.3	3615.6	3688.3	3695.8	3956.9	3935.7	4076.4	4112.9	4160.4
0	0	0	0	0	16.595	30.781	73.176	208.14	297.61	453.83	592.84	781.92	1010.4	1212.5	1347.5	1508.3	1644.6	1756.9	1938.7	2094	2275.4	2397	2411.2	2474.1	2484.6	2611	2715.4	2790	2800.7	2880.8	2900.2	2979.6	3005.9	3017.5	3146	3184.6	3204	3284.9	3260.6	3261	3386.5	3469.6	3369.5	3377.3	3492.4	3539.3	3594.9	3609.3	3556.8
0	0	0	2.5872	9.8959	19.411	30.142	117.15	183.34	286.47	389.03	565.35	777.48	1008.6	1254	1551.6	1858.5	2194.2	2482.9	2760.9	3073	3483.1	3742.4	4178	4430.3	4895.3	5165.6	5439.8	5779.9	6047	6246.8	6636.1	6723.2	7009.1	7420.3	7552	7428.5	7835.5	8100.7	8276.5	8331.2	8690.3	8796.8	8937.6	9168.8	9501	9331.3	9731	9717.2	9737.6
0	0	0	4.9178	39.078	10.731	0	1.5921	76.143	5.8528	0	0	0	37.237	10.376	6.8354	34.989	39.927	88.399	118.65	175.38	228.93	291.26	335.76	431.8	520.24	555.23	667.57	690.18	746.69	813.07	875.47	929.82	1007.4	1066.9	1102.8	1192.8	1290.6	1345.1	1326	1348.8	1490.9	1387.6	1389.8	1509.4	1420.9	1429.6	1491.7	1527.7	1507.6
0	10.539	0	0	0	5.4342	9.6014	77.762	126.37	210.02	329.4	458.99	627.81	784.23	981.21	1194.7	1388.8	1507.6	1701.5	2111.8	2402.4	2687.5	2884.7	3128.4	3428.5	3712.4	3890.7	4106.1	4257	4658.5	4745.8	4954.3	5168.2	5379.4	5612.9	5810.3	6036.7	6242	6507.8	6636.4	6691.7	6970.6	7415.8	7633.8	7860.9	8131.6	8232.9	8350	8461.4	8694.3
0	0	0	0	0	0	25.102	56.025	154.57	293.55	429.37	637.25	881.6	1047.9	1371.7	1587.1	1962.6	2193.2	2481.7	2837.1	3167.9	3499.9	3915.9	4025.9	4256.4	4478.8	4765	5061.4	4963.1	5213.8	5375.3	5646.9	5647.2	5632.7	5715	6185.3	6121.5	5951.9	6062.3	6023.9	6117.7	6287.9	6187.8	6102.2	6439.5	6241.4	6124.4	6183	6249.2	6144.8
0	0	1.2656	0.98434	15.288	8.3604	1.1531	0	0	0	0.49304	24.732	74.408	113.34	197.36	285.01	340.19	414.17	494.7	629.36	729.23	807.91	892.8	989.86	1081.5	1199.5	1256.1	1358.6	1495.9	1530.5	1617.5	1765.7	1759.8	1838.6	1956.9	2027.3	2151.4	2237.8	2285.6	2339.5	2379.9	2438.2	2449.5	2521.3	2582.5	2640.8	2630.1	2628.7	2725.7	2732.1
0	5.1125	3.2413	3.0705	0	0	14.593	70.349	143.93	262.21	388.42	544.82	821.29	1075.2	1076.4	1284	1878.6	1705.1	2367.4	2107.6	2337	2632.1	3040.5	2983.3	3131.1	3450.2	3677	3806.1	3959	4699.2	4335.7	4310.6	4562.6	4636.8	4787.1	4833.2	4818.6	4980.2	5104.9	5134.7	5155.1	5261.6	5338.4	5422.7	5435.5	5643.8	5203.4	5323.1	5248.4	5329.5
0	0	0	0	191.93	11.031	0	3.9624	111.29	83.278	0	0	40.232	185.02	147.14	241.06	296.77	660.88	578.7	655.97	858.24	1014	1186.5	1318.4	1473.8	1685.6	1894.7	2072	2160.7	2416.5	2478.5	2757.2	2751.7	2788.1	3168.9	3527.6	3605.9	3649	4003.8	3990.4	4298.1	4670.6	4727.4	5248.1	5356	5566.6	5673.5	5597	5981.3	6204.1
0	0	0	36.636	148.74	193.97	292.73	454.99	623.52	743.8	871.42	1019.5	1215.1	1298.8	1487.7	1614.3	1727.4	1970.7	2077	2076.4	2245.3	2391.6	2512.7	2538.2	2766.9	2852.6	2977.5	3037.2	3010.8	3153.7	3260.9	3416.8	3365.9	3360.7	3542.1	3578.8	3652.3	3729.3	3830.8	3898.5	3940	4043	4020.9	4055.8	4057.9	4109.2	4190.4	4227.4	4213.1	4252.2
0	2.3305	0	0	1.6466	0	14.361	47.013	112.49	194.79	366	531.85	701.36	987.51	1208.2	1510.7	1779.3	2111.5	2451.6	2808.4	3142.8	3548.8	3660.9	4113.5	4452.6	4773.7	4925.8	5231.1	5426.3	5738.4	5942.8	6101	6285.3	6537.6	6695.7	6820.8	7024.7	7552.6	8242.2	7840.2	7907.2	7651.1	7876.5	8118.5	8315.6	8270.4	8653.4	8455.5	8511.7	8641.6
0	5.7314	4.7339	19.764	0	0	0	42.01	126.68	184.23	331.28	429.27	619.81	742.01	951.12	896.89	1000.6	1196.5	1231.2	1241.6	1444.6	1546.3	1812.6	1546.7	1528.4	1891.3	1812.7	1812.4	1837.1	1872.7	2282.1	1891.4	2345	2054.2	2373.4	2032.6	2432.3	2451.2	2200.8	2270.4	2219.5	2261.2	2521.7	2363.8	2511.1	2392.7	2627.9	2465.7	2313.3	2583.4
0	0	0	10.522	0.8327	15.871	16.401	22.983	59.587	120.62	188.36	346.99	516.93	705.23	994.81	1159	1408.5	1772.6	2038.8	2286.2	2528.8	2825	2913.7	3172.3	3489.7	3603	3866.7	3927.8	4033.9	4223.5	4377.4	4524.8	4661.4	4664.3	4875.5	4922	4939.2	4962.5	5023.9	5105.9	5100.8	5111.1	5119	5206.9	5234.6	5195.1	5186.3	5112.8	5088.5	5074.7
0	6.9475	1.4996	0	1.6041	0	3.5101	23.627	28.672	73.542	95.667	173.66	237.89	351.07	483.07	601.14	805.59	956.8	1119.8	1335.8	1511.1	1663.3	1816.3	1995	2128.2	2254.5	2315.5	2371.9	2417.6	2535.8	2566.4	2552.5	2579.5	2589	2708.6	2760	2750.3	2685	2692.8	2746.8	2765.3	2784	2766.9	2829.6	2911.9	2826.2	2784.8	2696.8	2741.3	2746.9
0	6.5573	0	10.233	1.4149	0	0	0	14.822	41.703	75.666	139.59	198.83	251.19	367.75	460.98	603	772.64	1096.6	1269.4	1452	1637.8	1826.2	2001.5	2126	2389.4	2540.7	2616.8	2797.6	2883.4	2989	3004.4	3096.6	3183.5	3240.8	3249.8	3294.7	3263.6	3238.6	3297.1	3241.4	3328.6	3309.6	3379.2	3436.2	3466.2	3470.3	3438.9	3457.7	3501.7
0	0	0	0	0	13.329	11.258	61.714	127.79	192.46	318.8	449.97	594.76	754.51	964.58	1181.8	1363.4	1469.2	1701	2028.7	2215.6	2470.5	2744.9	2799.4	2955.7	3113.6	3241	3336.7	3563.1	3672.2	3854	3987	4022.4	4122.5	4255.7	4341.9	4405.6	4722.2	4881.6	5043.9	5063.1	5041.9	5076.1	5330.8	5408.9	5540.8	5557.8	5728.5	5714.5	5864.8
0	0	0.33448	35.401	28.542	0	0	25.271	0	0	0	110.48	191.38	329.41	441.55	662.79	875.98	992.61	1178.4	1391.5	1654.6	1919.5	2234.8	2501.8	2666.8	2729.4	3185.5	3374.3	3512.8	3833.2	3925	4290.4	4401.3	4608.9	4770.9	4824.6	5088.5	5195.7	5274.7	5563.3	5631.2	5726.9	5708.2	5862.1	6137.6	6199.7	6160.3	6491.1	6839.6	6989.8
0	0	0	0	3.897	2.3596	22.143	134.61	247.78	488.06	764.68	984.54	1338.1	1804.2	1963.6	2517.6	2779.2	3121.9	3434.2	3626.6	2768.4	2960.2	3575.7	3407.1	3392.4	3631.2	4460.4	4281	3895	4121.8	5063.4	4801.3	4472.5	4568.5	4607	5282.2	5159.3	4812.2	4922	4962.1	5009.6	5099.3	5186.7	5305.6	5420.3	5444.6	5429.3	5536.6	5667.9	5637.2
0	0	0	28.378	0	6.4057	0	39.431	23.726	36.881	79.651	105.53	157.71	364.94	459.74	404.94	487.57	905.66	1001.1	1141.3	898.25	1279.2	1113.3	1204.9	1342.7	1372	1536	1496.1	1642.3	1726.8	1719.6	1826.6	1842.7	2087	2097.1	2091.8	2238.5	2315.3	2342.7	2432.5	2528.8	2555.3	2555.7	2588.7	2728.2	2782.8	2771.5	2837	2900.3	2982
0	2.4307	9.8296	8.1526	2.0111	0	3.1804	19.844	32.711	77.571	149.56	253.83	387.22	526.1	655.73	856.62	1081.9	1480.9	1490.5	1687.8	1974.9	2558.5	2734	2665.4	2874	3073.3	3074.6	3271.4	3633.7	3820.4	3917.9	4094.6	4268.2	4471.2	4698.8	4721.1	4754.1	4934.3	4899.3	5065.9	5102.9	5205	5272.8	5373.2	5376.4	5388.6	5431.6	5449.5	5486.7	5514.4
2.0896	2.62	0	13.703	0	0	0	0	0	0	23.836	93.018	199.63	426.99	518.23	740.97	1028.8	1319.8	1606.3	1965.4	2227.5	2550.4	2944.3	3131.9	3475.3	3764.1	4025.6	4305.9	4637.7	4738.7	5188.3	5568.7	5796.2	6353.8	6470.2	6592.5	6784.7	6912.5	7112.9	7294.6	7233.7	7510.1	7801.9	7831.9	8002.2	8311.3	8453	8507.4	8586.2	8549.7
0.58794	8.5218	0	7.1919	0	0	9.303	21.203	92.66	155.9	228.45	310.77	400.24	554.23	690.63	843.95	965.25	1136.3	1342.2	1409.6	1576	1698.3	1857.1	1972.9	2113.1	2241.6	2281.1	2357.1	2506.9	2536.6	2572.3	2668	2789.7	2780.6	2901.9	2802.7	2924.2	3011.7	2977.1	3047.8	3003.9	3036.1	3015.4	2954.6	3039.5	3089.6	3129.3	3070.6	3150.7	3096.3
0	0	0	0	44.641	118.15	193.17	280.83	415.27	563.83	692.11	912.42	992.22	1137.2	1334	1470.3	1618.6	1755.5	1921.3	1996	2205.5	2308.8	2420.1	2610.9	2727.7	2842	2966.5	2982.9	3142.4	3291.6	3369.7	3450.8	3485.1	3579.2	3720.4	3796.4	3805.9	3856.2	3930.4	4117.1	4086	4301.6	4272.4	4430.4	4548	4542.4	4643.5	4697.1	4771	4763.8
0	0	0	33.014	15.523	36.083	73.31	118.5	139.83	177.89	255.94	312.62	472.09	600.42	756.9	959.2	1199.6	1348	1527.1	1730.3	1805.2	2122.5	2245.4	2276.1	2482.9	2750.9	2839.5	2862	2937	3154.3	3129.9	3222.7	3318.9	3521.8	3569.1	3499.5	3652.9	3766.3	3843.4	3781.7	3930.4	4061.4	4154.6	4147.2	4164.7	4121.7	4032.1	4174.9	4192.3	4290.8
0	7.3531	13.292	0	0	1.3718	1.5063	0	7.1166	11.799	38.25	86.111	125.57	188.72	319.56	493.6	719.13	957.03	1353.8	1655	2099.7	2608.9	3047.1	3443.3	3882.8	4196.2	4303.5	4700.5	5138.2	5819.5	5290.1	6074.4	5820.1	6068.8	6389.9	6569.7	6631.7	6551.1	6813.4	6826.4	6752.6	7043.4	7039	7194	7404.5	7331.5	7530.3	7259.5	7394.1	7682.3
0	0	0	13.514	32.335	12.923	27.666	61.987	109.64	175.02	253.19	448.64	595.2	714.68	935.4	1203.2	1357.3	1658.1	1872.3	2087.9	2377.9	2760.9	2910.2	3061.2	3246.1	3415.9	3602.9	3920.8	4221.4	4278.6	4572.5	4932.1	4854.1	5187.3	5499.6	5675.2	5930	6032.1	6277.7	6477.7	6434	6421.7	6644.1	6836.7	6772.4	6918.8	7090.6	7012.9	7043.8	7151.7
0	0	0	0	0	52.529	78.705	165.71	326.07	510.51	726.83	984.66	1212.7	1408.2	1645.7	1810.9	2117	2377.7	2592	2848.3	3068.4	3289.1	3456.3	3565.8	3744.7	3838.5	4043.2	4068.4	4300.6	4461.7	4525.1	4521.1	4479.6	4552.9	4610.9	4694.8	4707.5	4809.5	4884.5	4826.7	4841	4897.6	5034.2	5101.9	5171.5	5130.8	5105.7	5113.9	5086.9	5139.3
10.685	19.681	0	0	0	0	8.1289	40.507	100.16	176.67	242.74	343.31	513.58	647.89	808.85	1015.6	1232.2	1459.5	1698.8	1956.7	2141	2422.7	2565.8	2871	3075.7	3295.6	3591.3	3755.4	4044	4119	4318.6	4448.1	4332.3	4763.8	4837.3	4935.9	5136.8	5292.1	5293.5	5570.9	5820.4	5664.6	5642.5	5810.1	5918.4	6235.5	6128.7	6374.1	6280.3	6552.8
0	0	0	0	0	13.065	26.913	44.436	113.56	194.58	288.22	444.77	555.78	681.48	801.66	930.96	1080.3	1133.9	1257	1403.5	1519.6	1624.4	1779.1	1861.7	1833.1	1961.2	2065.8	2121.8	2263.1	2178.7	2264.4	2355.8	2368.3	2373.2	2526.4	2585.5	2466.6	2570.8	2637.3	2515.8	2645.5	2620	2596.3	2609.2	2575.5	2630.9	2644.2	2626.9	2701.5	2676
0	0	0	7.6332	8.9297	0	11.212	1.836	0	0	0	3.1805	31.628	57.61	83.939	111.37	159.82	198.52	274.08	300.26	396.39	418.82	465.84	524.46	568.52	633.55	666.57	687.32	765.86	792.35	833.44	830	886.1	938.17	961.86	1032.3	1078.8	1078.8	1102.8	1129.3	1135.5	1184.1	1205.2	1223.9	1250.6	1278.3	1311.9	1303.4	1361.9	1367.8
18.075	15.756	1.5239	0	0	0	0	28.873	53.397	108.68	188.17	272.05	356.29	461.89	626.01	775.47	924.64	1050.1	1225.3	1418.8	1523.4	1576	1803	1995.7	2131.7	2344.5	2401.8	2657.5	2820.4	3000.6	3145	3281	3468.6	3745.5	3966.3	4086.6	4113.7	4378.4	4560.3	4610.7	4754.3	4967.8	5134	5274.8	5344.1	5443.8	5584	5692.2	5907.2	5852.2
0	0	0	23.364	25.985	4.1046	9.1323	16.932	0	0	0	14.781	22.531	41.429	96.33	110.58	183.52	184.77	255.89	298.89	379.19	425.26	466.41	547.76	609.38	633.1	650.5	686.76	762.23	810.75	862.13	898.62	936.29	965.12	986.07	1027.6	1041.1	1078.9	1131	1155.6	1210.6	1200	1253.5	1230.2	1294.7	1314.8	1400.2	1376	1385.3	1422.4
0	0	0	1.2491	86.794	80.987	119.72	194.68	234.2	253.25	343.06	503.01	585.71	852.32	1061.8	1265.6	1411.2	1652.7	1928	1993.5	2297.8	2429	2722.6	2674.7	2912.6	3220.1	3280.3	3417.4	3677.9	3842.5	4040.4	4240.4	4341.6	4336.3	4551.4	4807.7	4866.8	4907.3	5131.7	5214.1	5511.3	5474.7	5606	5613.4	5791.2	5695.8	5662	5790.6	5816	5941.3
0	8.7089	0	2.6667	2.528	0	0	36.283	53.646	119.09	169.88	233.46	327.37	434.65	553.81	653.82	762.07	866.56	961.67	1033.3	1151.6	1231.8	1352.2	1424	1498.1	1553	1606.2	1634.7	1700.4	1761.8	1830.4	1912.4	1929.5	1949.2	2032.1	1981.9	2039.4	2121.5	2199.9	2189.2	2269.9	2208.7	2316	2400.3	2384	2457.3	2453.8	2524.8	2548.2	2509.2
0	0	14.193	0	0	0	52.044	118.99	151.68	310.08	384.96	503.54	632.35	744.89	909.66	1019	1113.1	1112.5	1217.8	1394.3	1547.9	1535.7	1599.1	1825.8	1941.2	1976.6	1995.6	2126.4	2274.6	2343.4	2442.4	2397.3	2588.7	2643.9	2689.1	2624.6	2687.6	2827.4	2866	2931.2	2903.1	2910.3	3045.9	3005.1	2974.8	3040.4	3062.6	3016.2	3095.4	3094
0	0	77.913	83.499	62.772	74.754	56.229	124.45	181.03	256.49	365.61	499.11	614.99	775.79	904.66	1077.1	1275.1	1443.9	1545.9	1691	1853.1	1903.2	2111.1	2232.9	2296.1	2529.8	2612.3	2548.2	2667.8	2790.6	2770.8	2923.7	2833.6	3091.2	3000.7	3010.3	3036.5	3040.6	3022.6	3041.9	3157	3136.3	3137.1	3132.1	3171.7	3283.4	3246	3361.7	3354.7	3345.6
0	0	0	1.8851	60.769	66.934	111.9	155.13	230.57	280.54	359.04	439.12	493.22	584	715.52	772.96	880.12	907.64	1056.9	1148.9	1256.5	1200.6	1286.1	1385.7	1408.6	1442.9	1524.8	1503.2	1592.7	1679.6	1682.5	1676.3	1701.8	1769.8	1752.5	1770.6	1795.1	1841.1	1773.7	1738.2	1769.2	1725.3	1755.3	1741.8	1788.8	1723.8	1762.3	1736.7	1746.8	1760.7
0	0	0	25.514	16.992	16.396	0	0	0	0	17.118	57.711	149.64	242.7	437.36	564.14	794.23	1009.5	1233	1577.1	1865.6	2121.4	2477.3	2666.2	2891.2	3164.3	3335.5	3589.3	3760.7	3915	4058.7	4250.1	4439	4582.6	4727.5	4638.2	4652.1	4804.1	4858.4	4890	4954.2	4852	4960.7	4847.7	4983.6	4937.1	4938.9	4972.8	5032.1	5094
0	11.014	0	5.5638	10.552	0	12.207	4.8718	54.89	95.563	191	308.34	477.11	672.79	871.64	1202	1525	1805.4	2145.5	2473.8	2977.8	3254.7	3650.4	4053.5	4406.4	4948.4	5149.8	5356.4	5705.6	5786.5	6257.2	6615	6776.4	7016.7	7315.6	7307.7	7769.9	7885.2	8176.7	8302.5	8467.7	8466.2	8672.8	8909.4	9064.8	9308.7	9329.2	9407.6	9511.9	9487.9
[truncated: 78 more columns]
