# Supplementary material for: Limits on information transduction through amplitude and frequency regulation of transcription factor activity
Source: eLife. 2015 May 18;4:e06559. doi: 10.7554/eLife.06559 (PMC4468373; doi:10.7554/eLife.06559)
Supplement: Supplementary file 1. — Raw single-cell time-trace data for HXK1 (15259 cells), SIP18 (21242 cells), pSIP18 mut A (18203 cells), pSIP18 mut B (17655 cells), 1× reporter diploid (21236 cells), and 2× reporter diploid (19222 cells). The data are also available from Dryad Digital Repository (Hansen and O'Shea, 2015). DOI: http://dx.doi.org/10.7554/eLife.06559.014 [file elife06559s001.zip › source_data/HXK1_FM9_5minINT_690nM.txt]

29.863	0	0	6.2871	8.1147	0	0	0	0	0	0	0	0	0	0	0	0	0	0	48.942	106.74	86.393	143.49	209.88	237.59	270.25	345.18	357.68	443.4	485.28	546.21	591.37	634.73	675.61	742.38	809.14	920.02	1050.4	1109.6	1172.7	1281	1393.7	1487.6	1531	1592.2	1549.5	1606	1673.3	1681.7	1733
0	0	0	0	12.376	9.2198	13.221	26.12	33.13	69.621	108.07	182.89	267.33	366.15	485.78	672.97	815.48	1003.5	1242.7	1337.6	1589.9	1852.4	2050.2	2321.5	2513	2834.2	3069.5	3466.4	3656.4	3850	4031.3	4325.3	4365.8	4494.3	4654	4742.2	4867	5124	5287.6	5301.2	5490.3	5565.1	5658.6	5697.9	5892.4	5939.1	5968.6	6117.7	6100.8	6147.8
0	0	0	41.535	138.21	199.6	317.56	348.62	0	0	0	0	0	7.1639	152.62	222.3	377.04	456.03	598.52	703.78	879.97	930.24	1081.1	1195	1309.9	1380.1	1450.1	1575.3	1637.5	1851.9	1902.8	2032.6	2216	2256.3	2328.6	2431.6	2515.9	2469.6	2570.7	2692.4	2044.1	2735.5	2823.3	2801.5	2360.1	2856.8	2876.7	2893.1	2982.2	2772.9
0	0	0	20.685	9.5513	29.557	15.643	20.797	43.014	50.076	54.256	71.891	128.64	181.1	256.73	323.93	420.6	557.17	716.8	894.99	1119.8	1306	1569.2	1763.5	2079.5	2349.4	2538.8	2784.6	3032.2	3162.5	3494.1	3697	3883.6	3910.5	4025	4346.6	4437.4	4637	4693.1	4910.8	4790.1	5050.2	5216.5	5305.9	5316.4	5520.3	5593.1	5585.2	5573.2	5512.3
0	0	0	0	28.671	48.546	126.96	217.08	360.01	493.46	698.93	907.73	1081.3	1223.1	1407.7	1623.5	1825.6	1942.4	2043.1	2156.3	2217.3	2375.4	2487	2583.4	2746.1	2915.7	2958.6	3145.4	3256.3	3430.4	3555.2	3612	3687.8	3821	3936.9	4149.7	4275.8	4418.1	4498.7	4730	4866.3	5059.7	5097.4	5317.1	5380.5	5533.6	5786.3	5899.3	6126.7	6282.9
0	3.1419	0	29.204	7.2748	28.538	33.622	94.206	172.19	324.1	492.74	744.42	890.85	1300.2	1694.6	2061.6	2491.3	2823.4	3489	4018.1	4539.8	4888	5195.6	5532.3	5945.3	6335.2	6477.1	6782.4	7203.1	7367.8	7731.8	7933	8156.3	8427.4	8714.4	8936.6	9075.7	9004.7	9449.8	9702.2	9708.8	9834.9	10086	10028	10426	10439	10438	10668	10711	10533
0	0	0	14.108	12.247	43.03	84.028	112.12	150.05	194.42	265.36	320	428.71	546.7	649.6	807.84	932.72	1083.6	1276.4	1371.1	1540.5	1625.2	1876.7	1833.2	1883.7	1947.4	2072.4	2065.6	2144.4	2216.8	2350.7	2423.7	2512.3	2536	2650.1	2656.4	2750.1	2778.4	3010.6	2880	3086.3	3175.4	3166.8	3125.5	3073.6	3191.2	3150.8	3166.2	3225	3187.3
0	0	0	177.03	521.68	559.91	635.29	569.73	746.48	704.5	718.1	814.09	1158.5	1306.6	1556.1	1664.2	1696.1	2072.3	1974.6	2190.6	2542.5	2605.7	2742.1	2971.6	2463.5	3455.7	3457.3	3646.7	3755.8	4086.3	4116.7	4476.8	3842.4	4099.6	4288.5	4281.8	4723.7	4717.3	4957.7	5123.9	6359.1	6469.8	6445.3	5696.7	5928.5	5904.5	6036.7	6041.2	6202.9	6490.2
0	0	0	1.6374	10.094	31.778	48.241	80.375	102.62	188.82	271.05	386.4	481.79	616.32	755.52	892.27	1088.4	1199.5	1319.2	1402.4	1553.7	1702.3	1829.5	1927.6	1997.7	2072.9	2150	2283.6	2376.3	2495.7	2619.1	2746.2	2819	2935.5	3003.3	3059.7	3220.4	3267.1	3399.2	3510	3577.3	3673.8	3839.5	3898.3	4013.9	4074.7	4139.8	4178	4182.9	4261.3
0	0	0	0	2.6723	21.163	52.575	133.25	268.97	435.73	605.63	893.25	1173.8	1441.4	1816.4	2121.2	2416.9	2774.2	3102.6	3439.5	3563.2	3880.9	4172.2	4777.3	4777	4842	5197.1	5369.6	5588.9	5761.4	5958.7	6301.5	6480.5	6504.6	6470.3	6718	6770.5	6979	6941.1	6993.6	7130.9	7242.4	7293.4	7389.6	7282.4	7403.1	7533.6	7565.5	7751.5	7680.8
7.2947	8.7143	7.0759	0	0	0	0	0	0	0	0	13.782	17.393	54.913	112.89	154.05	216.25	284.65	392.4	527.32	656.13	795.81	1009.9	1216	1421.3	1563	1936.8	2099	2355	2605.7	2948.4	3062.5	3340.4	3578.7	3768.4	4140.9	4298	4484.3	4782.3	4926.4	5432.9	5552.6	5831.3	5998.1	6101.2	6249.9	6198.3	6379.7	6317.7	6541.3
0.92576	3.8448	4.1878	0.14115	0	0	0	10.814	29.117	66.984	131.57	219.41	325.86	439.91	601.68	792.95	981.41	1171.3	1342.9	1613.1	1868.5	1879.3	2076.1	2349.3	2567	2651.7	2785.1	3051.4	3216.1	3404.6	3529.2	3747.8	3630.3	3867.3	3888.1	4118.7	4609	4290.2	4279.4	4337.4	4508.5	4505.9	4624.9	4684.4	4703.4	4707.6	4606	4758.4	4586.5	4698.1
0	0	0	0	0.32742	21.075	67.606	170.89	301.33	504.44	743.97	1096.6	1394.3	1842.8	2181.8	2571.6	2955.4	3322.2	3705.5	4062.6	4276.2	4618.3	4807.4	5115.4	5429.4	5537.5	5712.1	5751.7	5876.6	5946.9	6089.1	6182.7	6308.5	6359	6373.8	6469.1	6414.2	6444.6	6474.8	6538.1	6554.6	6469.8	6464.4	6476.2	6461.8	6499.2	6429.1	6445.2	6428.5	6378.8
0	0	0	8.7265	24.826	71.792	92.373	112.75	74.078	122.09	111.53	133.22	114.03	167.29	190.56	212.07	304.51	349.7	409.1	499.88	634.41	697.18	782.58	886.58	1270.6	1183.7	1202.7	1620.5	1646.3	1897.1	1684.7	1968.9	2080.7	2064.1	2205.9	2366.6	2435.9	2413.8	2255	2294.8	2559.1	2443.9	2487.6	3030.3	2662	3050.9	2732.6	2768.4	2700.6	2825.8
0	0	0	68.533	74.987	71.781	72.029	80.696	112.21	145.67	235.15	254.45	391.24	486.29	607.07	724.7	799.08	895.01	1008.1	1123.6	1230.2	1332.2	1397.4	1455.5	1508.1	1651.3	1632.7	1717.4	1695	1811.8	1778.6	1805.4	1839	1885	1941.8	1970.4	2000.6	2078.6	2086	2156.9	2149.2	2155	2263.8	2284.1	2346	2311.9	2320.9	2338.9	2376	2455.2
0	0	0	9.1584	5.8828	12.719	34.298	134.39	222.76	355.15	519.53	752.39	997.4	1232.1	1537	1822.8	2194.7	2267.6	2633	2904.5	3336.5	3464.9	3762.7	3939.1	5022.7	4407.3	4734.2	4943.9	5155.7	5449.3	5479.3	6256.5	5616	5917.2	6250.5	7223.9	7312.9	6659.3	6633.3	6733	6709.4	6833.1	6886.7	7017	6982.9	7015.5	6990.1	7099.7	7071.4	7143
0	0	0	51.504	56.378	98.669	110.43	104.27	98.44	102	35.362	105.19	131.68	117.69	91.985	95.949	161.91	152.04	208.2	315.08	491.64	439.17	441.89	578.56	626.4	762.46	887.58	1034.2	1170.4	1263	1455	1579.9	1800.3	1999.7	2042	2283.5	2355.5	2673.1	2769.6	2920	3080.9	3305.6	3475.5	3587.2	3858.5	3934.6	3891	3898.7	3917.5	4177.3
0	0	5.5746	18.807	35.525	2.9585	40.845	53.38	66.59	78.824	145.21	197.04	280.72	346.92	453.72	606.2	761.59	943.57	1132	1343.5	1551.7	1787.6	2035.7	2362.2	2564.9	2818	3194	3357.8	3612.8	3812.4	4114.9	4269.2	4455.2	4700.5	4864	5092.8	5193.4	5187.7	5362.5	5500.8	5644.6	5751	5844.2	5889.1	5989	6070.5	6226.8	6276.8	6328.5	6374.1
0	0	0	59.104	50.078	8.9366	25.76	67.992	86.987	65.983	132.41	200.89	271.8	328.09	459.1	605.96	705.77	799.77	1020.9	1145.9	1268.4	1377.9	1552.8	1688.5	1883.3	1996.8	2029.9	2204.1	2770.8	2592.6	2728.7	2874.3	3596	3103.8	3149.6	3262.6	3411.2	3448.7	3560.8	3687.6	3713.9	3870.1	3953.3	4081.8	4157.2	4207.6	4201.8	4351.2	4540.2	4529.8
0	0	0	0	41.297	129.89	215.66	346.12	480.77	641.5	809.48	972.66	1157.8	1331.5	1502.3	1737.7	1767.6	2058.3	2280.3	2454.6	2632.4	2830.7	2919.8	3081	3105.9	3117.4	3272.4	3392.7	3390.9	3436.7	3495.1	3512	3489.5	3649.8	3783.8	3749.3	3721.5	3741	3823.6	3901.1	3836.5	3863.5	4003.5	4005.5	4115.3	3884.2	3916.1	3852.4	3892.4	3932.9
0	0	0	32.551	137.18	220.6	336.38	405.01	506.75	636.91	744.25	994.23	1173.4	1418.4	1583.4	1830.6	2028.5	2324	2559.2	3154.7	3597.6	3824.7	3739.8	3373.5	3475.4	3480.7	3699.1	3737.4	3846.2	3995	3995	4351.1	5180.4	4407.7	4454	4551.9	4669.5	4686.4	4730.3	4786.1	4860.9	4976	4903.1	5103	5045.6	5251.2	5347.9	5431.7	5457	5420.6
0	0	0.15079	3.8709	11.771	10.358	20.793	34.565	57.031	74.043	113.24	137.35	168.15	192.77	235.67	286.74	323.61	397.86	434.11	494.33	496.63	526.77	568.81	612.6	671.47	743.92	782.4	828.85	900.9	903.86	933.73	967.86	880.53	985.76	1014.5	1086.1	1184	1116.6	1171.9	1199.5	1274.5	1301.5	1310.5	1341.9	1442.2	1454.2	1489.2	1637.4	1720.9	1779.9
12.382	0	17.101	16.817	0	0	0	0	0	41.897	149.01	258.65	440.11	710.71	934.67	1265.3	1553	1996.7	2476.7	2983.5	3422.6	3614.4	4420.2	4722.7	5036.9	5486.5	5762.4	5903	6072.3	6459.8	6370.3	6885.9	7104.5	7030.8	7138.7	7115.5	7361.7	7169.1	7587	7526.4	7732.8	7600.9	7870.2	7883.7	7897.9	7868.7	7907.9	8161.4	7719.2	7901.4
0	0	0	52.654	79.923	135.21	234.12	318.01	487.53	637.4	879.51	1056.6	1330.9	1553.2	1723.1	1960.9	2166.2	2370.9	2601.4	2772.5	2841.8	3015.1	3204.2	3184.1	3425.3	3550.9	3466.4	3746.9	3697.5	3591.7	3645.7	3521	3700.8	3722.2	3771.6	3710.7	3885.2	3718.4	3911.9	3909.1	3867.6	3851.8	3844.5	3945.6	4125.9	4107.9	4113.1	4071.7	4213.1	4233.2
32.06	47.765	36.619	0	0	0	0	14.939	31.454	44.332	94.283	289.58	298.74	544.66	703.24	808.25	905.12	1090.7	1354.5	1467.9	1598.6	1791	2133	2221.8	2286.1	2568.3	2634.4	2797.4	2863.6	3054.5	3119.1	3203	3315.1	3430.5	3499.9	3683.4	3631.7	3609.2	3742.5	3831.9	3945.7	3879.1	3992.5	3935.7	4112	3977.4	4106.9	4132.8	4213.4	4248.3
0	0	0	0	1.5686	2.1203	35.305	136.76	232.02	417.41	617.94	827.02	1023.8	1353.4	1593.7	1925.4	2184.9	2441	2789.4	2945.2	3178.1	3277.1	3527.5	3691.9	3875.3	4047.9	4295.8	4289.8	4344.8	4488.2	4467.4	4685.7	4714.5	4823.7	4868.7	4890.9	4816.2	4925.5	5047.5	5077.2	5257.4	5148.6	5149.2	5167.9	5005.3	5176.2	5183.1	5115.4	5085.7	5144.7
0	0	0	4.6304	4.4819	19.041	15.181	41.377	68.295	138.07	235.77	309.13	416.7	558.63	645.38	781.96	952.48	1135.9	1327.1	1395.7	1502.5	1628.3	1721.4	1852.6	1957.5	2063.2	2175.6	2186.8	2240.9	2374.6	2399.3	2506.7	2455.5	2522.6	2541.2	2560.7	2536.2	2572.3	2550.3	2603.8	2606.2	2638.6	2653.4	2660.7	2604	2699.4	2587.8	2643.1	2615.8	2631.3
0	0	0	0	8.1934	48.668	96.761	178.69	299	381.02	546.49	659.19	824.68	924.67	1157	1316.6	1473.4	1626	1710.7	1831.5	1984.5	1958.1	2078.9	2108	2109.3	2224.3	2267.4	2338.6	2605.4	2401.6	2393.9	2564.2	2974.7	2765	2716.7	2852.3	3201.1	2873.7	2913.7	2850.2	2903.3	2854.8	2888.6	2910.2	3055.9	2988.2	3027	2966.1	3073.4	3076.7
0	0	0	0	0	0.4915	19.733	14.486	26.397	14.867	51.961	59.431	85.74	102.95	131.91	149.62	218.84	227.77	332.41	374.91	499.48	614.17	682.86	874.94	1050.9	1263.6	1374.4	1632.6	1845.7	2034.2	2148.4	2224.1	2490.8	2737.8	2560.9	2937.1	3041.9	3366.2	3523.5	3647.8	3778.5	4016.5	4231.4	4380.5	4442.4	4575.8	4623.6	4904.2	4854.6	5092.8
0	0	0	9.4492	14.595	20.271	30.393	33.468	23.255	23.924	27.934	81.373	108.52	186.17	334.35	196.36	266.38	312.36	358.07	417.02	500.2	597.93	695.63	805.75	856.95	937.28	1050.1	1138.2	1238.8	1340.1	1434.3	1593.2	1927.9	2027.5	2123.5	2090.6	2210.3	2172	2181.4	2096.3	2205.7	2460.5	2286.6	2538.9	2630.7	2625.5	2791.8	2747	2737.8	2610.9
0	0	0	0	0	9.5797	54.23	121.63	232.69	362.36	471.02	629.21	790.19	974.58	1126.1	1335.1	1572.2	1794.9	1936.4	2133.8	2334.6	2578.9	2722.7	2894.2	3101.7	3234.1	3255.7	3369.6	3500.3	3682	3843	3922.2	4200.4	4162	4280.8	4347.3	4567.3	4486.4	4710.4	4765.2	4876.8	4942.8	5022.4	5287.5	5191.5	5294.9	5375.5	5385.1	5424.4	5544.5
0	7.2628	4.6001	10.861	19.983	0	2.0688	17.007	63.816	134.51	422.68	635.45	942.2	1336.7	1648.2	1861.6	2188.8	2543.2	2861.3	3224.3	3522.2	3837.4	4040.7	4568.8	4888.6	5029.5	4831.4	5185.8	5319.2	5503	5559.9	5737	5836.9	6054.3	6275.8	6454.6	6668.7	6577	6713.9	6845.5	6950.1	7123.1	7393.9	7532.8	7962.6	7818.1	7959.9	7914.9	7872.9	8045.9
0	8.3353	0	7.435	0.11999	7.0414	11.461	36.418	83.995	131.59	208.46	271.63	406.47	526.45	680.78	833.69	959.1	1098.8	1316.5	1473.7	1704.6	1836.1	1975.3	2162.9	2351.2	2435.5	2615.7	2717.5	2830.1	2930.4	3098.2	3206.9	3242.4	3383.3	3482.7	3590.3	3635.9	3681.7	3687.6	3831.2	3871.6	3851.1	3896.8	3931.8	3953.6	3907.8	4027.8	3971.9	4067.2	4062.2
0	0	0	50.852	31.679	0	0	0	16.737	0	6.5673	44.511	150.5	103.73	181.68	312.76	528.51	454.41	570.34	744.98	1107	1070.4	1232.9	1454.1	1692.3	1835.3	1977.2	2210.7	2502.4	2484.8	2568.7	2837.8	2916.5	2895.5	3083.6	3145.6	4008.9	3217.7	3216.7	3449.5	3342.1	3524	3574.7	3599.1	3735.3	3738.5	3760.6	3803.1	3815.4	3906.8
0	0	0	15.385	18.703	43.933	81.391	157.02	262.3	346.93	502.78	632.37	831.02	1052.5	1231.8	1490.6	1632.4	1874.5	2001	2219.6	2436.1	2506	2604.7	2802.3	2967.8	3072.9	3097.9	3365.3	3461.9	3704.4	3861.1	4017.4	4181.9	4479.8	4616.8	4704	4737.4	4784.7	4734.6	5171.1	5301.4	5385.4	5632.6	5650.5	5816	5815.1	5892.1	5883.1	6003.2	6005.1
0	0	0	2.4623	30.594	101.43	175.65	254.99	363.92	472.94	577.8	719.7	881.94	970.39	1118.2	1277.4	1436	1565	1737.3	1818.8	1949.1	2062.1	2260.5	2361.8	2445.8	2609.2	2685.9	2853.6	2941.9	3074.5	3149.4	3189.5	3285.4	3345.8	3472.1	3580.6	3611.3	3801.5	4093.8	4227.1	4278.5	4272.6	4337.6	4376.4	4493.4	4549.9	4425.5	4482.6	4492.8	4515.9
0	0	6.2879	0	0	5.6039	19.194	51.503	112.08	165.41	240.64	332.81	415.59	529.66	614.92	732.83	808.27	959.85	1094.4	1105.9	1171.8	1294.7	1319.9	1354.1	1502.2	1558.8	1622.5	1621.7	1756.3	1854.5	1859.5	1897.6	1859.8	1736.5	1648.1	1672	1703.8	1679.3	1708.9	1804.7	1796.8	1858.5	1918.1	1909.9	1884.2	1886.5	1951.9	1952.3	1964.9	2010.9
0	0	0	0.84678	66.058	74.838	25.062	14.846	97.282	221.14	205.31	408.26	634.85	826.38	1081	1293.2	1454.7	1933.7	2381.4	2537.9	2868.1	3166.8	3428.7	3782.1	4116.1	4110.9	4531.7	4778.3	5127.8	4597.7	4735.4	4812.4	4874.7	5031.9	5002.3	5214.5	5148.2	5071.3	5269.4	5456.9	5621.1	6136.5	6292.7	6457.7	6340.4	6598.5	6620.4	6610.6	6248.1	6192.1
0	0	3.5716	4.8893	4.0957	0	5.5297	5.553	7.3322	0	8.5017	23.237	63.084	99.622	148.4	203.06	278.75	352.96	434.8	497.63	587.77	617.87	724.49	781.45	862.04	986.62	1032.4	1059.4	1138.4	1215.2	1226.1	1265.6	1302.4	1313.4	1300.7	1343.1	1387.3	1398.8	1373.2	1544.2	1574.3	1563.7	1634	1622.6	1610.7	1553.7	1564.5	1640.6	1660.8	1695
0	0	0	7.9902	9.4161	3.8452	1.3046	24.419	56.641	108.17	197.73	294.17	433.81	562.56	713.93	854.58	981.58	1202.8	1326.9	1495	1676.7	1821.4	1998.3	2102.3	2227.3	2373.2	2520.7	2712.8	2801.3	2953.9	2998.6	3291.6	3409.7	3460.8	3413.8	3763.2	3773.6	3818.9	3809.3	3816.4	3827.4	3913.7	3960.5	4050.6	3968.3	3964.2	4076.6	4109.5	4058	4099.8
0	0	9.1712	0	19.236	18.313	23.056	49.257	62.639	93.304	160.17	253.92	373.9	536.69	712.8	894.59	1113.5	1352.2	1317.6	1715.3	1954.8	2142.1	2242	2551.9	2677.5	2892.6	2992.6	3004.8	3236.9	3421.9	3600.2	3723.8	3880.8	3974.7	3903.2	4024	4093.3	4519.4	4706.9	4865.6	4863.2	4994	5069.3	5158.6	5231.9	5277	5330.3	5440.3	5487.8	5501
0	0	6.5989	2.6599	4.0128	8.8632	9.5887	17.951	37.969	79.31	112.98	208.28	290.27	394.83	551.04	687.59	815.62	879.61	1053.6	1205.4	1382.5	1585.1	1772.9	1906.7	2046.2	2203.6	2318.7	2394.9	2526.5	2599.8	2734.8	2793.3	2825.4	2937.8	2987.2	3005.7	3063	3070.7	3099.7	3122.7	3084.3	3170.4	3227.4	3236.6	3268.1	3274.3	3312.4	3344.3	3316.7	3307.6
0	0	9.253	4.0536	0	0	13.191	32.476	66.629	128.16	227.84	327.09	499.13	607.02	784.12	1000.3	1150.8	1346.5	1608.4	1667.1	1932	1991	2167.5	2328.5	2428.9	2550.2	2673.5	2713.9	2801.4	2904.2	3048.8	3013.7	3100.2	3128.9	3261	3252	3289.8	3354.3	3516.7	3704.3	3792.1	3833.1	3726.9	3834.3	3915.1	4041.9	3933.6	3945.8	3966	4031.6
19.816	14.591	0	0	0	0	0	2.133	6.2069	37.208	103.2	170.16	282.27	431	548.84	726.88	854.92	1039.6	1270.8	1473.5	1670.4	1880.5	2128.3	2309.3	2452.1	2555.1	2805.6	2920.1	3099.3	3243.9	3419.4	3590	3649.5	3792.6	3878.1	4034.4	4123.2	4183.6	4437.2	4362.7	4585.1	4666.5	5154.8	5171.6	5294.7	5314.2	5267	5495	5456.9	5483.8
0	0	13.483	9.8162	93.137	221.17	434.27	580.71	746.66	1116.3	1420	1764	2056.4	2246.6	2801.9	3187	3358.9	3661.2	4117.8	4401.3	4521.7	5047.6	5234.9	5521.8	5512.9	5939.3	5964	6262.3	6513.7	6487.3	6870.2	7068.5	7041.9	7213.2	7411.3	7353.6	7227.4	7215.5	7270.8	7618.8	7692.5	8015.4	8287	8003.3	7432.8	7343.8	7404.3	7394.5	7274.7	7263.4
0	0	0	0	67.527	48.043	108.71	193.35	263.5	410.71	547.56	711.73	873.74	1063.2	1024.7	1182.1	1405.9	1663.8	1816.5	1834	1932.9	2011.5	2058.5	2113.3	2127.2	2419.2	2648.4	2638.4	2873.3	3052.7	3286.7	3104.7	3387.6	3697.8	3770.1	3555	3683.8	4197.2	4317.1	4363.8	4413.1	4550.7	4755.9	4890.2	5037.4	5191.1	4969.3	5328.5	5487.4	5970.2
0	0	3.1822	3.1943	0	1.9512	7.1388	0	0	0	5.4369	51.199	102.4	194	276.8	392.61	537.51	648.53	824.48	989.41	1277.1	1436	1703.8	1917.1	2098.4	2350.4	2578	2792.8	2936.7	3016.9	3208.8	3265.3	3403.1	3560.3	3691.5	3839	3919.4	4067.3	4195.1	4236.4	4278.5	4523.4	4640.5	4788.6	4865.5	4876.7	4988.4	5133	5135.9	5277
0	36.466	1.5163	0	3.3393	3.3458	3.2562	15.728	3.2067	0	26.331	22.515	65.449	100.39	139.76	175.8	237.6	294.52	331.91	415.2	454.01	523.31	590.84	636.23	715.67	742.32	780.46	858.12	912.23	924.89	992.18	1043.8	1083.4	1143.8	1158.8	1280.8	1319.1	1318.2	1444.8	1481.6	1502.2	1596.2	1616.7	1754.4	1722	1791.5	1772.1	1859.5	1923.6	1914.1
0	0	0	12.571	54.076	108.28	186.03	293.09	652.14	499.26	646.73	701.53	1194.6	888.82	997.7	1159.1	1244.4	1401.3	1524.8	1576	1703.6	1744.4	1890.1	1940.4	1994.2	2133.3	2163.3	2217.2	2277.9	2386.6	2394.1	2374.3	2587.9	2644.8	2634.8	2650	2789.1	2900.9	2866.2	2897.6	3070.9	3182.9	3241.1	3251.4	3245.9	3344.6	3439.7	3420	3588.6	3587.9
7.2561	0	0	0	0	0	63.161	145.82	262.15	405.64	642.86	901.57	1237.2	1534.6	1893	2360.2	2767.7	2975.9	3383.3	3691.3	3953.5	4171.9	4669.6	4803.2	5107.7	5270.4	5488.8	5780.7	5768.2	5984.7	6299.1	6231.1	6331.7	6404.7	6472.6	6565.3	6458.8	6477.4	6770.5	6837.3	6878.7	6992.8	7164.8	7178.5	7421.2	7053.7	7061.5	7142.7	7326.5	7531.3
0	0.8419	9.0149	3.1844	19.591	1.1483	9.6401	4.3978	16.217	10.033	30.894	55.298	86.009	114.5	195.57	256.33	326.27	437.47	560.14	682.3	788.06	996.47	1151.5	1270	1384.7	1526.8	1633	1723.1	1804.7	1925.3	1991.8	2079.5	2152.1	2214.7	2267.1	2336.1	2414.6	2405.2	2506.4	2636.3	2618.8	2661.6	2654.8	2713	2724	2686.4	2730.7	2714.8	2714.3	2675.9
0	0	0	0.62788	4.2639	9.0793	15.187	37.736	65.992	103.84	190.93	265.39	329.84	426.17	570.45	650.01	755.9	919.38	1043.5	1225.6	1332.2	1452.7	1721.1	1918.8	2033.1	2222.5	2385.6	2617	2852.9	2891.1	3217.1	3265.2	3364.9	3594.8	3593.2	3868.7	3867.1	4008.5	4087.8	4132.3	4297.7	4412	4326	4368.2	4542.3	4668	4753	4783.5	4783.9	4824
0	5.6401	0	9.7212	20.586	3.8894	0	3.5226	12.968	14.513	62.353	125.67	209.95	343.73	504.62	643.52	816.11	958.21	1131.8	1277.5	1434.3	1556.9	1725.2	1892.3	2068.3	2129.7	2285.1	2345.5	2437.2	2560.5	2699.2	2765.1	2799.2	2823.4	2877	2837.2	2947.4	2955.8	2962.8	3067.2	3059.3	3100.4	3094.6	3129.3	3114.4	3079.6	3091.2	3144.6	3141.1	3126.1
0	0	0	0	24.537	111.68	133.3	175.9	242.35	260.82	355.51	386.41	470.36	492.36	607.55	709	793.44	927.24	1108.8	1218.1	1365.7	1527.4	1665.4	1895.7	2268.2	2363	2418.9	2708.4	2838.4	2908.2	3026.4	3198.4	3173.2	3279.8	4345	4170.5	4173.2	4143	4151.8	4285.8	4226.3	4429.9	4470.9	4639.1	4705.5	4745.9	4545.8	3308.3	3137.9	3331
0	0	0	0	0	15.035	86.216	237.72	472.87	703.48	997.19	1267.1	1638.8	1947.5	2254.6	2463.8	2797.6	2963.8	3278.9	3469.8	3566.5	3848	4099.5	4316.9	4395.2	4667.1	4878.9	4896.8	5161	5348	5486.7	5584.4	5789.9	5909.5	5981.2	6189.5	6193.6	6220.6	6251.9	6417.5	6411.3	6339.5	6599.8	6622.8	6678	6770.5	6811.1	6840.7	6885.2	6959.6
0	0	0	48.862	182.74	258.07	169.85	98.98	76.883	203.46	357.59	333.67	354.8	594.66	652.64	800.52	1233.8	1095.5	1226.5	1340.7	1602.3	1719.2	1983.2	2113.6	2339.5	2469.1	2810.8	2968.1	3019.8	3123	3253.1	3285.8	3430.7	3567.3	3719.7	3847.6	3920	4097.8	4248.2	4319	4336.6	4489	4787.1	4976.7	5035.5	4970.2	5007.5	4998.4	4853.5	5017.1
0	14.406	14.002	20.407	17.209	0	0	0	36.094	23.864	70.577	144.09	211.69	322.52	424.46	575.6	774.95	944.06	1127.8	1281.7	1527.7	1662	1943.3	1968.5	2138.7	2218.9	2257.1	2361.2	2484.8	2560.8	2772.8	2815.4	2865	2919.4	2933	2995.6	3002.8	3103.9	3160.3	3201.8	3228.5	3323.4	3346.8	3344.2	3366	3536.6	3442.7	3623.3	3566.1	3618.8
0	0	0	22.624	3.3292	58.674	56.874	53.323	110.61	121.86	123.05	163.16	180.25	165.89	162.14	202.82	237.96	324.32	432.42	817.65	911.88	981.83	1064.5	1241.2	1342.2	1437.7	1538.6	1650.4	1722.5	1862.6	2097.1	2173.3	2334.5	2531	2648.1	2802.7	2887	3025.5	3164.6	3399.3	3402	3421.1	3570.6	3704	3736.5	3947.9	4084.1	4072	4075.9	4026.3
0	0	17.51	2.031	18.056	78.922	96.647	197.97	249.76	413.12	586.14	740.92	935.44	1151.6	1406.5	1511.6	1739.8	1878.5	2047.2	2254.1	2470.2	2522.1	2842.2	2842.6	2943.3	3095.9	3164.2	3251.5	3454.6	3473.6	3798.3	3888.6	3161.5	3206.4	3252.5	3337.3	3460	3667.3	3785.8	3865.8	3896.6	3887.1	4117.9	4225	4289.4	4448.9	4476.5	4516	4101.7	4420.2
0	0	0	0	13.039	33.328	66.312	92.555	113.75	184.74	281.3	354.78	465.45	597.33	723.63	874.23	984.39	1164.4	1238.1	1370.3	1485.8	1576.9	1648.9	1735	1717.5	1880.6	1902.7	1977.4	2026.5	2072.8	2235.7	2256.5	2291.2	2311.7	2379.3	2470.6	2495.3	2535.1	2612.2	2586.1	2708.2	2666.3	2661.5	2721.1	2704.2	2787.8	2718.7	2757.5	2756.2	2791.5
0	0	0	0	5.1893	33.335	100.1	206.64	339.22	435.66	639	896.64	1242.7	1464.4	1154.9	1954.6	2144.9	1629.4	1905.4	2785.4	2866	2384.1	2449.9	3457.5	3656.3	3739.4	3842	4005.5	3937.9	4147.7	4279.2	4309.6	4235.8	4429.9	4511.5	4552	4640.3	4636.8	4708.5	4821.9	4833.1	4972.8	5052.8	5061.2	5231.7	5203.2	5080.1	5204.5	5264.9	5179.8
0	7.1862	4.7163	8.8366	3.5175	0	9.5848	4.6717	33.223	44.769	108.2	166.32	224.06	278.67	349.48	450.95	585.08	901.43	760.32	887.22	956.88	1084	1140.1	1241.9	1295.7	1485.5	1603.7	1524.1	1617.2	1683.6	1844.5	1914.5	1975.5	2094.5	2219.4	2382.1	2402.3	2491.2	2602.8	2681.2	2846.6	2947.2	3185.9	3329	3284.4	3486.7	3661	3827.2	3990.1	3897.6
0	0	0	22.663	106.09	59.668	142.56	151.39	201.82	248.01	189.21	246.14	289.23	303.65	324.07	438.38	482.27	489.83	557.7	640.55	689.24	756.21	849.44	833.37	930	950.3	1240.2	1340	1541.4	1675.5	1875.6	2183.7	2324.4	2618.5	2815.1	3021.6	3207.2	3265.1	3546.6	3665.5	3752.6	3893.2	3855.1	3927.8	4032.4	4181.7	4412	4384.7	4518	4429.2
0	0	0	0	0	14.627	58.802	84.714	213.83	289.24	374.17	578.1	722.82	835.36	1040.6	1216.3	1434.7	1762.5	1968.1	2315.3	2400.1	2552.7	2852.4	2762	2917.8	3049.7	3334.8	3453.7	3654.1	3810.8	3887.7	3993.1	4192.1	4268.2	4353.4	4532.9	4600.6	4753.6	4766.1	4888.7	4928.2	4840.1	5160.9	4950.8	5430.9	5454.4	5318.6	5398.8	5209.7	5347.4
0	0	0	7.5557	6.2945	23.006	5.1011	8.3049	52.233	47.223	149.56	268.08	382.75	615.76	796.27	1059.5	1335.7	1570.6	1865.7	2123.8	2470.7	2767.2	2998	3334.3	3524.1	3795.1	4018.6	4329.5	4532.1	4785.8	5037	5149.1	5242.1	5397.4	5603	6014.6	6000.7	6184.3	6468.2	6602.2	6858.2	6879	7023.5	7338.6	7285.1	7358.3	7359.9	7418.8	7457.3	7708.6
0	0	0	8.4731	3.0561	8.0796	16.617	41.026	71.899	143.08	233.83	326.85	423.74	566.28	636.25	816.26	1017.7	1038.9	1140	1335.2	1667.5	1715.9	1843.7	1955.7	2177.3	2317.7	2530	2687.3	2825.8	3044.2	3219.2	3415.5	3766.6	3731.5	3902.3	3992.2	3552.3	3816.5	3971.6	4072.5	4075.9	4208.1	4268.8	4345.2	4520.7	4487.6	4349	4525.5	4407.7	4379.4
0	0	0	0	13.456	31.15	34.091	46.764	62.533	52.979	106.88	127.67	188.34	203.15	334.15	417.62	597.23	820.74	1031.2	1203.7	1446.6	1606.7	1907.7	2113.7	2270.8	2483.6	2705.7	2856.4	3019.8	3299.2	3413.4	3587.9	3654.9	3861.5	3983.7	4139.5	4124.2	4137.6	4213.2	4291.8	4449.9	4437.7	4484.4	4600.9	4687.5	4720.8	4776.2	4867.9	4911.9	4881.1
0	0	3.0832	6.1687	3.6978	2.5516	0	0	0	0	0	5.8044	2.7919	43.557	46.295	84.449	99.407	136.33	177.44	230.87	290.44	357.95	414.31	515.18	585.48	672.27	765.57	859.49	924.94	1025.2	1096.5	1131	1202.4	1242.1	1317.6	1378.4	1508.1	1556.4	1617.6	1676.6	1803.4	1860.9	1884.5	1933.7	1761.1	1686.5	1661.8	1687.5	1668.7	1666
0	0	0	31.223	14.633	0	0	49.276	15.314	29.358	47.681	62.666	95.669	126.28	174.67	229.39	285.93	348.75	437.2	497.46	578.24	587.02	668.37	729.17	737.1	752.73	780.53	786.05	835.94	898.03	989.57	1022.3	1059.5	1070.2	1110.4	1098	1157.8	1112.8	1194.8	1220.9	1252	1357.3	1449.2	1498.8	1584.4	1636.2	1609.1	1673.5	1627	1634.7
0	0	0	1.449	45.336	79.614	124.78	238.29	351.25	483.93	678.86	919.04	1065.4	1319.3	1504.8	1733.2	2001.4	2149.9	2364.4	2560.9	2638.1	2936.8	3089.2	3272.5	3446.2	3512.8	3801.4	3837.7	4004.1	4079.1	4257.5	4265.7	4300	4425.5	4487.4	4545.7	4527.9	4623.7	4516.2	4688.5	4804.8	4838.6	4820.4	4754.2	4866	4808.9	4831.9	4730.5	4871.8	4870.6
0	0	0	15.112	0	60.845	105.87	83.223	123.29	358.08	523.31	718.6	690.85	1145.8	1339.7	1546.2	1898.2	2164.2	2499.1	2729.3	3023.8	3248.6	3419.6	3699.2	4013.1	4204.4	4441.6	4644.4	4822	4961.4	5299	5474.9	5655.3	5779	5942.8	6238.9	6353.6	6590.2	6861.9	6899.2	7332.4	7449.9	7675	7825.3	7919.7	8284.3	8518	8504.4	8537.7	8587
0	10.474	8.1751	8.0031	0	0	0	0	17.897	39.238	103.28	152.79	281.66	395.6	585.41	771.65	1015.2	1143.2	1458.4	1470.5	1935.9	2185.4	2513.3	2634.1	3006.6	2983.1	3455.3	3320.5	3511.8	3670.7	4351.8	4507.4	4317.3	4760.8	4812.3	5027.5	5038.5	5242.7	5335.4	5354.9	5516.2	5549.9	5553.1	5672.1	5659.6	5716.1	5678.3	5814.7	5738.6	5856.1
0	0	0	6.3772	0	1.6516	6.615	34.961	107.3	183.89	316.97	469.63	665.28	874.57	1212.6	1418.7	1717	1935.4	2226.3	2442	2734	3003.6	3104	3517.2	3762.5	4116.1	4299.3	4602.3	4886.3	5212.5	5534.8	5623.3	5831.2	6213.2	6566.3	6744.4	6926.6	7125.7	7267.3	7579.7	7780	7635	7731.6	7699.8	7743.8	7792.6	7885	7922.4	7953.7	8012.5
0	0	12.398	0	0	23.477	46.571	52.826	139.04	249.96	381.62	555.34	615.91	830.11	976.13	1132.7	1279.8	1416.3	1608.1	1796	1899.2	2107.5	2219.6	2402.1	2506.5	2671.1	2823.1	2967.4	3062.7	3115.8	3407.9	3481.7	3610.7	3684.5	3714.5	3938	4104.7	4224	4273.8	4411.4	4593	4701	4783.9	4866	4862.9	4920	4958	5178.4	5080.4	5178.4
0	3.1803	1.4902	7.5872	0.98528	0	0	0	5.35	37.491	4.0388	0.24798	17.116	3.6983	25.18	49.769	83.976	201.09	144.74	196.18	262.41	304.21	367.63	430.25	475.95	544.06	664	746.77	858.28	960.59	1052.3	1119.9	1184.8	1275.7	1378.7	1454.3	1613.2	1570.9	1750.3	1778.3	1844.6	1837.2	1927.5	1935.5	1931.5	1938.4	1949.9	1938.3	2018.7	2014.8
0	0	0	0	29.098	35.868	23.272	55.658	143.95	246.12	321.74	503.01	709.06	927.87	1169.7	1450.1	1669	1990.6	2260.6	2522.1	2753.8	2921.8	3105.2	3632.1	3637.1	3716.9	3940.8	4073.3	4232.9	4323.3	4481.3	4657.9	4814.3	4833.5	4889.5	5105.5	5148.1	5158.9	5295.6	5380.6	5504.1	5641.1	5687.9	5700.2	5728.4	5833.7	5999.7	6042.8	5956.7	6142.2
0	2.0987	0.64064	5.8686	4.0948	0.58389	0	0	3.0129	33.204	13.843	23.373	35.535	74.991	102.27	142.42	174.7	239.5	266.95	291.66	343.98	390.03	451.16	494.87	570.09	636.04	711.65	794.41	865.13	869.63	941.22	984.06	1043.1	1086.3	1158.1	1230.1	1259.6	1305.2	1340.7	1395.2	1448.8	1487.9	1542.3	1566.9	1617.8	1693	1706.2	1791.6	1781.1	1831.3
0	0	0	14.089	93.224	177.08	269.53	361.45	573.46	734.13	989.54	1271.8	1571.7	1863.1	2024.9	2543.8	2846.2	3042	3193	3664.6	4189.4	4093.9	4146.9	4469.5	4770	4771	4906.7	5103.6	5455.2	5255.3	5455.1	5796.6	5785.8	6128.1	6180	5938	6649.1	6662.9	6214.4	6554.4	6868.1	6221.5	6304.6	6288.8	7846.9	6372.8	6464.9	6548.7	6456.8	6484.3
0	6.1173	4.4993	7.4584	9.1785	1.7135	0	5.5493	11.357	0.20153	15.612	14.283	49.554	61.262	35.037	49.802	79.039	103.4	124.59	186.08	222.65	247.77	314.11	373.08	444.23	494.03	554.79	603.88	677.98	757.86	804.72	840.02	940.01	1005	1040.7	1181.3	1301.9	1441.7	1532	1696.7	1914.7	1983.3	2085.4	2239.5	2268.8	2398.6	2431.1	2581.6	2698.4	2753
0	0	0	7.1745	15.582	11.98	10.572	0	0	0	0	38.062	128.91	230.45	370.12	549.72	769.86	1066.2	1257.1	1534.2	1793.6	2082.4	2294.2	2494.1	2778.4	2959.7	3252.7	3078.2	2950.7	2961.4	2976.1	3194.3	3251.2	3300.8	3283.1	3254.6	3391	3357.3	3391.3	3396	3472.9	3378.9	3457.9	3601.9	3563.4	3658.9	3780.3	3705.3	3774.3	3666
0	0.32467	0	18.314	16.814	20.12	8.6632	2.279	0	4.2149	0	1.7372	0	0	8.6982	46.92	104.64	234.35	302.53	461.73	537.58	745.36	933.61	1152	1395.4	1543.1	1941.6	2049.8	2379.9	2720.2	3092.3	3301.7	3722.8	4037.2	4243.8	4815.1	5097.8	5279.4	5632.3	5595.2	6085.6	6048	6283.8	6639.4	6285.9	6637.6	6871.3	6879	6860	7055.2
0	0	2.0563	6.7383	1.0123	1.8975	10.125	47.713	110.33	200.94	312.99	464.24	662.74	821.72	1034.7	1249.2	1440.4	1586	1705.1	1837.9	2115.1	2209.5	2390.9	2544.2	2665.8	2759.4	2863	2940.5	3163.6	3184.7	3267.8	3250.2	3321.6	3317.5	3491.1	3492.5	3571.6	3527.4	3605.8	3570	3659.2	3732.6	3817.9	3801.5	3800.8	3754.4	3791.9	3772.4	3732.8	3715.6
0	0	0	0	37.697	63.112	157.77	275.43	445.17	653.84	914.04	1172.4	1499	1869.5	2293	2639.7	2983.9	3328.3	3590.7	3959.5	4035.1	4409.6	4546	5067	5161.9	5519.3	5292.2	5747.9	5689.8	6213.1	6204.1	6460.8	6516.1	6722.7	6862.4	6821.9	6861.6	6992	6880.3	6970.3	7186.8	7246	7399.7	7415.5	7219.2	7231.2	7201.3	7155.4	7230	7335.9
0	0	0	5.5718	11.509	7.1851	19.578	27.117	23.06	26.671	32.733	58.821	63.107	65.825	88.997	121.23	182.28	264.88	336.55	414.68	499.96	580.25	666.49	806.34	876.65	1020.9	1069.1	1136.4	1171.3	1243.6	1273.4	1312.8	1427.3	1454.2	1456.6	1470.1	1483.3	1522.2	1585.5	1612.4	1601.7	1682.6	1657.6	1682.2	1672.2	1665.2	1688	1704.5	1709.9	1720.4
0	0	5.8808	0	0	0	27.143	63.833	165.66	255.31	400.07	532.25	682.65	836.89	965.96	1153.7	1341.4	1483.1	1631.7	1769.2	1930.9	2094.6	2262.9	2361.7	2416	2559.8	2622.9	2792.1	2839.8	2989.7	2999.7	3030.6	3084.9	3093.5	3245.4	3363.4	3586.5	3597.1	3462.5	3443.9	3310.6	3372.9	3463.3	3538.7	3490.5	3471.8	3529.1	3605.1	3729.3	3736.9
0	0	0	3.502	0	7.2663	22.862	76.413	139.47	228.23	345.85	466.42	598.66	738.2	916.18	1061.2	1231.2	1390	1595.4	1798.9	1944.7	2161.8	2284.2	2453.8	2684.3	2846.1	3131	3365.7	3459.7	3624.9	3884.3	3996.5	4065	4184.6	4373.4	4477.1	4433.7	4728.7	5051.6	4898.2	4844.3	5154.3	5416.3	5613.2	5017	5200.5	5229.9	5116.5	5295.8	5219.6
0	0	0	3.3763	1.2012	12.919	18.322	39.336	87.386	149.56	214.41	326.01	468.83	630.18	777.46	931.72	1108.1	1278.2	1464.8	1606.9	1804.4	1947.6	2143.9	2330.3	2534.9	2699.8	2749	2904.9	3101.2	3141.2	3284.7	3317.9	3453.1	3438.3	3535.6	3692.6	3766.8	3721.9	3859	3953.3	4056.2	4106.3	4057.3	4088	4159.1	4247.1	4210.1	4284.4	4277.6	4289.4
0	1.4646	8.2679	4.5047	0	6.6169	39.16	59.441	115.17	171.55	287.88	462.03	608.51	819.15	993.91	1221.7	1334.3	1536.3	1786	1960.4	2144.3	2227.1	2353.9	2537	2630.9	2718.5	2782.2	3025.2	3159.5	3373.1	3628.5	3763.4	3935.8	4104.3	4136.4	4168	4200.3	4362.6	4493.6	4744.1	4919.4	4995.1	5231.7	5181.4	5448.1	5528.3	5681.9	5558.9	5625.5	5338.2
0	0	0	10.962	63.872	79.989	138.27	153.38	284.87	453.04	647.43	982.52	1106.2	1461.2	1904.4	2205.5	2491.3	2777	3125.5	3372	3692.3	3905.3	4327.8	4400.6	4615.5	4769.2	4880.3	5048.4	5345.8	5317.3	5484.4	5567.9	5682.4	5756.7	5760.6	5879.3	6008.8	5887.1	6045.3	6177.7	6165.1	6382.4	6501.3	6551.7	6681.2	6744.5	6666.5	6828.2	6673.9	6643.5
17.683	22.358	8.5712	9.1932	0	0	0	47.423	159.53	286.18	491.26	722.01	1026.1	1375	1719.9	2105.2	2531.7	2948.8	3523.6	3945.7	4399.4	4816.7	5354.8	5699.8	6034.8	6433.7	6838.3	7137.6	7377.5	7660.5	8059.7	8413.2	8767	9074.3	9408.8	9674.3	9822.2	9847.2	10178	10068	10167	10458	10618	10819	10831	10777	10678	10772	10814	10811
0	0	10.372	11.93	0.87159	5.3304	11.28	1.1715	0	0	46.368	74.27	152.31	247.29	375.26	521.29	651.16	808.37	1036.6	1184.8	1392.6	1541.7	1685.3	1883.8	2042.3	2212.9	2365.5	2478	2690.7	2752	2966.5	3003.5	3078.9	3122.2	3217.9	3355.7	3396.3	3380.7	3481.5	3468.8	3649.1	3577.5	3561.2	3604.6	3450	3547	3423.5	3564.8	3549.7	3639
0	0	0	6.2743	0	3.1011	18.153	68.735	170.16	239.86	410.4	593.89	872.38	1103.8	1736.1	2139.9	2685.3	2839.1	2858.3	3253	3664.3	4819.8	4297.3	5568.4	5288.8	5483.4	5684.2	5721.9	6064.5	6152.8	6177	6606.5	6786.4	7083.4	7265.7	7272.6	7377.7	7756.5	8098.5	8149	8278.4	8430.5	9235	8195.3	8185.4	8323.9	8491.3	8438.2	8593.6	8597.4
0	0	0	11.673	122.59	203.88	200.11	224.87	331.93	330.89	372.4	466.62	451.58	561.67	567.68	662.58	757.79	831.14	907.01	980.36	993.84	1031.1	1048.8	1109.3	1173.6	1172.2	1204.9	1249.4	1395.5	1394.5	1547.5	1485.4	1498.9	1503.8	1546.5	1598.8	1671.4	1652.9	1705	1810.5	1811.1	1883.8	1846.9	1949.8	1943.2	2035.3	2059.8	2144.4	2049.2	2058.4
0	0	0	0	0	6.2029	29.835	96.804	185.22	294.33	452.85	697.36	910.38	1165	1524.9	1795.2	2074	2295.7	2527.2	2868.4	3113.4	3367	3604	3784.1	4003.4	3946.9	3675.9	3744.7	4521.4	3975.5	4378.2	4295.9	4448.6	4744	4936.9	4612.9	4974.5	5040.7	5319.6	5354.1	5430.8	5411	5603.8	5548.7	5543.6	5684.2	5654.3	5666.4	5672.7	5696.8
0	0	23.102	22.551	10.472	0	2.6924	119.23	157.63	214.51	195.43	358.31	409.21	519.24	679.78	863.02	1157.5	1244	1677.7	1901.4	2153.6	2309.1	2549.8	2898.9	3095	3191.1	3403	3745.2	3930.7	4041.2	4261.9	4479.3	4566	4561.8	4846.1	5303.2	5369.8	5377.7	5734	5734.1	6190.6	6164.6	6228.5	6704.5	6475.6	6085.5	6203.4	6285.3	6267.6	6664.2
0	0	0	0	5.2713	17.481	28.677	16.367	32.691	86.737	81.38	89.23	263.22	299.65	407.01	487.61	498.76	689.84	637.9	941.35	985.7	1157.2	1310.9	1443.1	1561.9	1703.7	2016.8	2083	2313	2592.8	2794.4	2999.2	3117.5	3441.5	3568.7	3826.9	4089.1	4233.1	4367.6	4553.3	4727.6	4768.4	4807.8	5207.8	5109.1	5275.8	5442.8	5016.9	5572.8	5491.7
0	2.0116	0.28873	4.9762	0.84734	0.71043	4.6332	25.094	90.914	162.31	290.26	448.47	590.04	759.46	942.09	1115.4	1272.7	1482.5	1607.4	1774.6	1919.1	2067.6	2329.7	2459.6	2536.9	2780.1	2992.8	3079.6	2915.6	3274.1	3501.4	3453.1	3499.3	3613.5	3844.7	4005.4	4034.2	4021.4	4352.8	4479.6	4004.9	4392.2	4898.2	5008.8	4799.8	5269.5	5076.1	5266.3	5721.7	5451.5
0	0	0	0	8.3933	10.053	2.9567	12.265	27.512	47.889	96.239	159.05	229.18	322.81	450.73	584.91	710.32	816.81	997.09	1133.6	1243.1	1451.3	1537.5	1681	1771.8	1879.8	1881	1925	2042.7	2124.9	2232.8	2320.9	2302.8	2395.8	2430.3	2491.3	2500.2	2556.1	2574.9	2632.7	2600.5	2649.8	2720.5	2755.5	2809.7	2773.9	2761.7	2881.9	2911.9	2923.4
0	0	0	5.0466	108.53	60.664	30.644	68.197	186.35	311.37	456.01	699.95	895.17	1224.9	1203.4	1686.8	1896.7	2254	1994	2234.5	2303.9	2636	2915.9	3181.1	3399.4	3649.8	3962.5	4152.3	4446.2	4652.7	4869.3	5011.3	5241.1	5526.3	5737.4	5873.3	5560	5718.6	5761.6	6374	5980.4	6067.6	6383	6374.9	6862.4	6659	7150.5	7127.9	7360	7312.2
0	0	16.66	17.591	11.048	3.895	3.8575	26.232	40.328	95.571	157.76	280.22	389	533.75	663.51	793.33	954.11	1079	1207.9	1417.1	1558.6	1650.6	1784	1982.7	2107.1	2256.2	2376.9	2460.3	2638.6	2715.9	2789.1	2819.4	2869.6	2952.7	2982.4	3045.6	3120.4	3093.2	3286.7	3343.9	3360.2	3415.8	3460	3429.6	3432.3	3492.4	3546.7	3677.4	3689.8	3776.2
0	45.909	0	15.8	27.897	5.164	22.154	92.666	150.88	257.25	384.15	487.37	681.9	855.21	1049.1	1269.2	1447.4	1771.4	1884.9	2180.5	2415.4	2638.8	2798.9	3102.5	3109.3	3242.9	3289.1	3561.3	3534.3	3785.7	3904.7	4060.9	4126.8	4143.6	4236.6	4260	4436.9	4525.3	4525.2	4680	4717.4	4710	4830.3	4774	5029.7	4973.8	5057.2	5166.9	5281.7	5118.3
0	0	4.2677	13.214	37.346	23.074	49.545	60.654	56.47	68.623	99.123	113.49	158.15	196.53	251.59	382.83	504.05	553.47	719.99	856.32	967.38	1218.5	1303.8	1468.4	1527.6	1776.8	1878.7	2093.8	2048.1	2360.6	2355.7	2592.7	2459.7	2677.2	2780.9	2892.5	2746.2	2791.7	2975.5	3009.6	3121.3	3157.9	3166	3089.9	3169.1	3230.1	3229.5	3299.1	3399.4	3378.8
0	105.19	0	0	15.509	183.17	362.12	526.94	654.72	749.17	849.12	1013.4	1139.5	1283.8	1386.8	1405.1	1465.9	1548.1	1640.5	1695.2	1716.5	1738.6	1848.2	1961.8	2002.2	1967.2	2111.6	2139.7	2169.1	2178.4	2229.5	2341.4	2383.7	2493.4	2532.5	2575.2	2564	2557	2604.8	2718	2777.9	2933.5	2802.9	2927	2899.1	3045.7	3212.1	3127.8	3111.8	3061.5
0	0	0	0	0	11.627	51.172	120.27	212.58	359.04	539.27	772.83	1016.7	1181.5	1522.2	1823.6	2077.4	2339.9	2590.8	2962	3087.9	3357.4	3646.6	3930.7	4187.4	4460.6	4319.8	4260.8	4436.4	4543.4	4745.4	4888.8	4865.6	4945.2	5116.7	5167.9	5240.5	5325.8	5400.4	5527.7	5619.7	5732.7	5695.8	4997.6	5075.1	5057.2	5006.5	5516.7	5021	5625.4
0	0	0	0	17.152	15.498	23.21	84.943	134.27	246.73	409.16	597.87	893.62	1196.9	1492.9	1889.7	2095.8	2395.4	2824.1	3155.5	3480.8	3779.2	4080.3	3988	3987.9	4334.7	4503.2	4695.4	5063.6	5324.5	5447.4	5600.2	5642.5	5747.8	5868.4	5946	6040.4	6045	6222.1	6350.4	6241.3	6360.1	6358.9	6515.8	6562.2	6649.5	6684.1	6579.7	6699	6711.2
0.87584	1.4755	8.5509	0.039759	0	0	5.8711	0	0	25.418	67.97	137.98	244.43	424.01	600.15	799.86	1027.9	1259.7	1486	1748.1	2087.8	2153.6	2534.3	2742.3	2846.1	3025.2	3310.2	3500.5	3703.2	3934.6	4171.5	4294.8	4346.5	4608.2	4707.2	4874.1	4871.2	4961.9	5196.3	5265.5	5354.5	5329.9	5505.6	5830.9	5793.9	6077.3	5989.1	6104.2	6083	6085.9
0	0	0	13.191	2.131	15.935	32.769	43.418	98.407	149.88	249.31	369.97	455.68	599.75	659.55	810.8	966.6	1088.7	1260.6	1406.7	1588.3	1629.6	1771.3	1793.7	1967.9	1978.5	1958.9	2109.4	2075.3	2181.4	2200.8	2301.2	2422.4	2339.2	2406	2492.4	2565.4	2512.9	2590.3	2637.1	2691.2	2634.2	2736.7	2661	2769.4	2737.1	2739	2781.7	2777	2885.3
0	10.706	11.897	8.5557	0	0	7.6462	0	0	16.026	49.959	79.179	165.74	237.12	358.1	454.28	547.44	641.51	824.82	918.37	1046.7	1142.5	1336.2	1411.4	1498.1	1553.9	1614	1660.3	1736	1837.4	1962.6	2089.9	2140.7	2232.2	2250.6	2342.6	2440.4	2475.1	2634.4	2710.4	2837.8	2872.5	2889.7	2924.9	2941.7	2983.6	3011.6	3067.4	3044.9	3009.9
0	4.5439	0	0	4.2444	6.6709	5.4164	4.7953	14.409	34.206	59.406	102.34	125.31	170.68	226.27	291.02	386.76	455.08	554.02	662.28	701.26	824.53	939.28	1043	1145.4	1257.9	1333.2	1424.8	1562.1	1554.9	1665.6	1768.4	1843.3	1860.2	1904.6	1980.3	1998.1	2052.4	2084.4	2153.4	2218.9	2227.2	2249.5	2213.3	2298.9	2375.5	2353.2	2398.4	2368.6	2377.7
0	0	0	0	8.8366	9.7619	35.186	59.234	140.62	252.29	375.22	564.26	759.25	1029.3	1258.8	1546	1846.2	2160.8	2544.1	2782.4	3080.7	3267.3	3629.8	3742.5	3905.1	4139.4	4388.8	4513.7	4649.6	4896.6	5036.6	5138	5279.6	5497.8	5743.3	5800.9	5864.5	6133.4	6415	6624.9	6916.8	6989.5	7266	7305.1	7652.1	7671.6	7785.8	7826.1	8079.2	8133.2
0	0	0.63239	6.6271	1.2637	17.689	15.173	13.662	43.011	71.458	78.239	98.815	133.91	157.34	207.22	260.16	317.25	323.64	398.77	522.79	540.4	650.56	726.18	828.85	909.17	1028.1	1112.3	1135.5	1241	1352.3	1445.9	1459.2	1552.5	1530.9	1662.3	1717.9	1762.5	1826.9	1848.1	1884.5	1968.3	2060.6	2128.6	2064.5	2020.5	2135.1	2104.8	2159.9	2100.7	2190.4
0	0	0	19.765	20.38	0	0	0	0	0	19.929	92.551	192.45	318.92	446.14	630.07	895.78	1166.4	1451.3	1619.3	1875.6	2115.8	2369.2	2633	2790.8	3053.6	3213.9	3286.6	3478.1	3524.2	3874.7	3827.6	4016	4243.4	4359.6	4443.8	4418	4702.1	4622.9	4590.1	4763.6	4810.2	4905.8	4834.2	4840.2	4902.8	4921.7	4985.1	5023.4	4844.7
0	0	0	28.959	12.686	30.929	22.342	38.706	106.92	157.83	224.22	345.33	88.109	133.64	210.63	260.84	306.18	380.46	429.42	486.92	497.19	563.53	617.39	707.82	763.8	807.08	867.1	890.19	938	976.72	1063.4	1172.4	1192.5	1225.7	1202.2	1241.4	1313.5	1309.6	1360.1	1389.9	1403.3	1443.6	1422.1	1556.4	1531.5	1670.9	1566.6	1641.8	1586.7	1578.6
0	0	0	0	81.252	234.87	363.69	476.58	628.34	756.88	879.89	997.21	1057	1217	1305.4	1507.2	1638.5	1679.8	1838.8	1961.6	1916.6	2096.6	2232.1	2258.9	2187.4	2394.4	2468	2502.5	2497.2	2549.6	2561.1	2674.7	2645.7	2733.4	2694.7	2734.3	2665.2	2748	2694.5	2688.1	2784.2	2706.1	2726.1	2787.8	2747.1	2710.2	2681.5	2690.4	2722.9	2658.9
0	0	0	4.343	31.227	42.324	81.354	75.45	122.56	132.88	166.5	231.2	312.06	395.72	494.4	592.44	750.78	864.72	1008.2	1211.8	1396.1	1553	1778.5	1939.9	2565.6	2270.7	2569.1	2686	3020	2923.4	3105.8	3331.2	3423.3	3904.7	4041.3	4860.7	4886.2	5170.4	5617.4	5754.7	5834	5703.9	6030.2	5893.8	5894.1	5985.4	6027.3	6192.4	6223.8	6431.4
0	0	0	0	15.427	14.108	35.042	40.066	54.581	75.271	140.87	226.59	262.52	347.04	412.35	478.84	554.78	631.62	728.73	790.93	887.89	976.27	1202.7	1343.9	1462.2	1605.8	1711	1868.1	1861.8	1503	1579.3	1595.9	1712.9	1775.6	1818.6	1862.2	1887.3	2034.5	2234.2	2277.5	1566.9	1552.4	1591.8	1622	1727.6	1677.5	1765.1	1732.4	1791.9	1824.5
0	0	1.7614	26.893	22.811	16.047	10.626	21.579	56.628	100.15	165.55	220.31	336.07	372.36	482.46	605.63	680.7	765.75	871.6	1047.8	905.61	1264.9	1374.8	1415.3	1484.8	1714.7	1878	2020.1	1981.4	2269.2	2377.4	2474.8	2531.8	2648.5	2835.5	2783.1	2925.7	3087.1	3111.2	3265.6	3340.4	3487.6	3538.9	3666.1	3664.6	3715.6	3779.6	3731.4	3812.1	3873.5
0	0	0	84.764	189.3	295.1	398.74	458.38	524.95	616.25	672.82	708.71	799.78	867.56	966.44	1064.2	1231	1305	1467.1	1597.2	1761.8	1878.9	2019.2	2144.2	2312	2418.7	2548.3	2660.3	2659.9	2874.7	3089.2	3227.5	3274.1	3562.3	3738.1	3806.8	3905.2	4075.6	4293.8	4454.1	4579.7	4750	4952.9	5101.4	5242.1	5446.5	5410.2	5593	5578.6	5662.5
0	0	0	10.038	7.316	17.46	5.7678	0	19.241	22.411	41.322	100.09	200.59	300.42	438.53	594.87	800.34	1045.7	1461.6	1628.6	1949	2289	2492.4	2732.8	2893.2	3227.4	4593.4	3804.2	4071.4	4101.7	4278.7	4392.4	4488.4	4764.9	4771.8	4860.7	5139.9	5200.1	5286.6	5528.8	5626.2	5721.3	6811.4	6834	6712.8	6719.8	5903.8	5870.8	5461.5	5949.6
0	0	4.0232	0	10.366	7.7716	22.567	66.033	167.1	308.11	471.22	707.73	967.01	1274.3	1686.2	2035.1	2425.8	2846	3185.5	3618.4	3934.7	4475.4	4747.9	5226.1	5706.7	6006	6364.4	6670.9	6941.1	7152.9	7459.3	7782.8	8390.2	8069.4	8150.2	8137.8	8186.6	8170.1	8514.3	8800.9	8977.6	9054.6	9139.9	9329.5	9570.7	9539.8	9547.9	9568.1	9677.6	9681.7
0	0	0.080916	0	0	7.6989	17.123	43.543	117.89	206.05	343.34	497.06	728.76	878.12	1090.8	1333.5	1564.1	1815.8	2129.9	2293.5	2511.9	2684.4	2925.8	3037.1	3136.8	3297.3	3345.6	3474.6	3568.8	3627.2	3732.8	3881.4	3936.5	3888.1	3919.1	3905.4	3960.8	3953.6	4062.9	4054.9	4052.4	4024.6	4058.4	4057.2	4067.8	4078.1	4016.9	4068.7	4002.1	3964
0	0	0	6.6413	19.851	36.024	87.93	97.286	111.53	145.35	220.09	266.32	382.39	525.52	520.89	947.47	1187.4	1080.2	1515.1	1899.5	2257.4	2488.2	2709.3	2995.1	3168.3	3391.2	3596.8	3746.5	3879	4075.9	4409.9	4460.1	4307.6	4337.2	4479.4	4536.9	4635.3	4731.5	4874.4	5181	5149.7	5278.3	5387.1	5521.1	5526.3	5512.7	5455.4	5474.4	5427.3	5507.7
16.134	0.32116	17.007	0	0	0	0	56.659	109.45	142.2	285.74	382.8	648.52	659.37	787.36	880.85	1034.4	1214	1365.6	1499.1	1929.3	1979	2495.9	2697.5	2980.4	3181.9	3364.6	3747.2	4104.1	4305.8	4470.7	4959.9	5052.4	5361.8	5718.9	6001.8	6007.3	6187.2	6467.2	6816.1	7035.6	7643.8	7552.1	8132	8127.5	8436.7	8774.3	9114.2	8922.9	9246.3
0	0	11.816	18.414	60.913	15.344	3.3873	43.219	39.057	0	15.143	63.171	177.22	234.7	329.7	476.46	687.67	819.21	1020.3	1305.5	1315.1	1661.2	1867.8	2100.2	2309.3	2613.1	2980.7	3306.7	3492.4	3733.3	3877.7	3980.3	4191.4	4389.2	4599.1	4785.9	4799	4949.4	4957.6	5018.5	4845.9	4962.2	4889.1	4990.8	5024.4	4934	5084.4	4956.5	4848.7	4879
0	0.20538	0.74022	0	16.043	2.8446	6.0535	0	5.8199	2.7797	97.439	146.55	243.26	301.61	385.19	516.22	682.39	786.69	992.88	1132.1	1308.3	1442.5	1652.4	1793.7	1942.3	2131.1	2283.6	2344.3	2502.6	2619.1	2838.8	2897.8	3003.4	3096.7	3221.1	3252.6	3321.7	3423.8	3584.8	3769.3	3841.9	3932.1	4019.9	3962.8	4025.3	4035.4	4107.8	4113.7	4197.2	4264.2
0	0	0	23.174	152.78	243.24	312.32	353.58	400.67	401.24	395.52	432.57	591.04	675.04	796.51	851.57	940.23	1103.3	1178.1	1322.5	1370.6	1579.1	1804.6	1921.3	2120.1	2284.3	2452.2	2627.6	2692.5	2789.3	3058.8	3158.8	3381.7	3541.6	3707.6	3769.8	3986.5	4132.7	4223.4	4385.9	4440.2	4665.7	4843.8	4984.8	5204.8	5297.2	4745.9	4607.1	4400.2	4578.7
0	4.4524	1.0734	0	8.4274	10.399	5.0842	11.44	30.776	37.299	50.878	91.025	119.2	161.78	228.15	268.29	322.83	388.87	499.33	579.56	666.8	731.66	795.47	906.55	979.05	1019.8	1118.9	1207.7	1242.2	1350.3	1473.1	1536.7	1561.6	1691.8	1764.1	1778.5	1836.6	1904.2	1997.1	2081.2	2143.3	2166	2252	2297.3	2373.9	2412.8	2501.3	2517.8	2555.5	2596.4
0	0	0	14.321	0	0	80.445	177.75	362.14	556.17	832.54	1097	1502.6	1764.9	2146.8	2495.9	2869.9	3093	3574.3	3801.2	4186.1	4190.9	4664.3	5165.6	5126.9	5405.7	5830.5	6021.4	6206.1	6274.2	6649.5	6855.8	6907.6	7141.8	7267.4	7432.5	7407.8	7560.1	7797.7	7863.6	7950.9	8042.8	8017.1	8241.8	8309.8	8398	8407	8347.2	8317.9	8286.4
0	0	0	24.694	54.829	17.075	98.217	71.929	192.21	265.45	409.6	777.16	812.39	997.83	1225.5	1480.6	1717.3	2120.8	2456.9	2682.6	2967.4	3161.6	3432.2	3701.1	3933.9	4172.1	4497.8	4727	4908.5	5394.5	5557	5703.9	5883.2	6079.7	6041.5	6735.8	6909	7105.6	7337.5	7697.4	7730.1	7820.3	7998.8	8436.6	7531.4	8437.6	8376	7622.4	8397.4	7829
0	0	0	11.098	11.714	20.41	27.917	62.337	105.8	136.68	217.01	285.01	410.74	581.54	747.16	1016.9	999.9	1534.1	1722.1	2015.1	2246.5	2511.8	2785.2	2977.3	3201.9	3348.9	3487.3	3647.5	3858.2	3911.5	4098.8	4158.7	4234.9	4353.6	4450.1	4459.7	4563.8	4535.8	4620.9	4703.3	4737.4	4776.3	4831.5	4852.2	4877.7	4888.1	4893.1	4809.8	4765.9	4851.2
0	0	0	14.109	7.6175	3.3969	0	0	8.6205	0	46.44	86.202	190.02	259.53	390.08	533.53	671.76	739.54	924.77	1088.2	1227	1476	1602	1868.4	1905.9	2169.9	2356.3	2541.6	2749.9	2905.9	3020.1	3131.3	3256.3	3376.9	3489.4	3605.5	3645.3	3729.5	3791.5	3861.4	3956.9	4130.8	4183.9	4308.9	4319.9	4439.5	4523.1	4580.3	4706	4726.4
0	0	0	14.618	24.129	11.762	26.852	57.824	105.39	164.02	246.68	360.7	481.8	630.58	809.41	942.3	1090.4	1228.6	1315.5	1456.8	1529.9	1627.9	1704.3	1859.7	1739.6	2016	2151.1	2133.8	2101.7	2152.4	2272	2240.5	2618.9	2320	2454.5	2785.7	2830.3	2809.3	2714.8	2719.2	2871.6	2710	2740.1	2769.8	2777.8	2758.4	2784.6	2875.6	2934.3	2900.7
0	0	0	29.208	6.9419	6.3006	14.261	56.666	25.136	32.912	93.232	155.85	220.31	270.86	329.58	375.25	557.8	606.06	702.96	813.42	864.21	952.91	1040.1	1265.6	1314	1407	1537.4	1582.3	1700	1809.2	1848.8	1992	2126.8	2366.4	2362.2	2499.9	2530.5	2489.3	2604.8	2524.4	2336.6	2694.8	2346.3	2298	2670.9	2521.5	2784.8	2783.6	2808.8	2782.2
0	0	0	0	7.7661	8.1522	19.351	34.691	72.382	109.41	168.54	225.94	305.22	378.59	474.1	577.2	679.07	776.84	870.68	978.14	1059	1162.8	1279.4	1341.2	1427.2	1543.1	1603.3	1656	1715.5	1763.6	1823.2	1840.3	1936.1	1968.9	2050.1	2113.9	2128.9	2212.6	2299.6	2398.3	2448.4	2526.6	2512.5	2595.3	2744.7	2772.8	2825.6	2816.4	2923.3	2946.2
0	3.8498	0	8.0818	9.4731	0.67802	2.099	13.566	57.13	108.24	206.25	283.72	446.96	590.82	857.77	1133.1	1376.1	1642.7	1927.2	2118.3	2316.1	2526.8	2785.2	3106.3	3220.4	3435.9	3681	3871.4	4040.7	4216.4	4514.4	4733	4932.7	5290.7	5418.9	5578.2	5639.1	5867.7	6090.4	6169	6311.9	6416.8	6617	6729.2	6872.9	6814.4	7029.9	7140.2	7282.6	7178.9
0	0	0	0	0	17.226	18.977	3.12	10.243	17.904	19.296	68.17	69.267	103.39	151	193.36	271.47	332.14	454.79	561.77	669.12	782.09	926.89	1065.3	1201.9	1310.1	1438.5	1678.9	1750.6	1847.1	1972.3	2060	2169.1	2291.4	2353	2513.8	2635.2	2740.1	2859.9	3004.9	3165.3	3254.2	3358.8	3502	3545.3	3565.3	3638.6	3917.2	3882.1	3894.8
0	0	0	7.2815	6.8477	22.634	50.218	102.66	190.45	311.99	435.36	614.67	890.01	1208.2	1268.7	1517.2	1994.7	2141.3	2418.6	2689	3045.8	3287.6	3528.6	3788.9	4046.4	4399.5	4561.1	4738.8	4982.8	4965.6	5274.8	5460.5	5633.2	5578.2	6042	5859.3	6049.2	6357.3	5874.2	5707	5926.6	6215.6	6102.1	6316.3	5734.3	5640.2	6160.1	5607.2	5583	6231.8
0	35.233	60.261	0	66.832	16.931	8.9632	0	0	0	0	18.792	40.82	48.439	140.23	209.94	321.61	278.99	471.46	607.81	661.76	785.5	941.89	1035	1128.2	1249.7	1388.7	1451.8	1524.1	1600.9	1789.1	1810.3	1940.2	2013.8	2146.5	2261.1	2319.7	2426.6	2537.8	2573.8	2786.5	2833.2	2990.6	2973.3	3128.5	3214.3	3181.7	3250.2	3222.7	3335.3
0	0	0	16.497	9.0887	9.6589	0	12.637	0	0	0	0	0	0	3.4455	27.517	69.798	85.274	159.99	294.59	345.61	442.89	511.04	676.45	719.66	884.15	803.84	998.01	1104.2	1173.3	1278.8	1375.6	1393.3	1545	1621.5	1707	1735.1	1839.2	1895.5	1933.7	2152.3	2201.9	2258.8	2369.5	2419.2	2548.5	2468.6	2577.9	2647.2	2693.9
0	0	0	20.206	28.746	16.579	28.256	17.385	23.219	91.922	88.772	206.25	237.16	282.28	463.83	580.71	561.37	772.76	943.75	1005.6	1090.9	1244.1	1327.6	1470.6	1595.6	1675.8	1779.2	1708	1905.4	1961.7	2087.3	2289.5	2286.2	2335.7	2334.2	2448	2406	2479.8	2520.6	2653.2	2719.4	2773.6	2681.1	2677.5	2794.5	2849	3029.6	3052.8	3083.3	3119.8
0	0	6.6869	0	19.345	25.486	42.752	80.869	165.37	224.99	337.23	504.63	708.59	905.01	1138.3	1444	1793.8	2084.5	2471.3	2777.2	3033.4	3340.1	3600.3	4116.7	3967.5	4484.6	5096.5	5505.2	5641.3	5912	6490.2	6803.5	7327.3	7437.3	7729.5	7772.8	7916.8	8195.3	8327.6	8549.3	8699.6	9373.7	9332.2	9453.9	9293.5	9930.5	9835.3	10007	10107	10061
10.574	37.887	37.815	27.292	0	0	0	0	0	0	13.052	50.661	132.55	459.74	592.88	786.81	921.24	1074	1362.8	1595.2	1526.3	1966.7	2160.9	2261.3	2613.6	3024.9	3373.3	3285.4	3661	3718	4165.9	4188.5	4374.7	4187.7	4443.8	4695.3	4708.5	4808.8	4871	5029.5	5179.6	5377.6	4656.2	5376.2	5571.6	5408.5	5520.1	5496.9	5651.2	5803.7
0	0	10.445	6.1172	17.204	19.338	12.731	32.676	29.773	23.31	22.776	41.475	36.192	43.76	70.682	79.753	135.81	167.03	204.89	280.88	386.2	492.44	625.31	713.28	834.7	943.64	1077.4	1162.2	1348.8	1493.4	1702.1	1832.3	1993.3	2131.6	2329.4	2528.8	2750.8	2938.9	3097.7	3342.6	3570.8	3733.3	3988.2	4346.8	4479.5	4659	4747.8	4873.1	4851.9	5046.1
0	22.395	0.86483	11.09	0	0	0	52.11	171.77	319.48	512.39	746.37	1033.5	1359	1656.6	1958.5	2356	2613.5	2969.1	3058	3443.4	3734.8	3947.6	4147	4298.2	4560.5	4769.4	4898.9	4931.4	5128.3	5259	5263.9	5371.5	5553	5669.2	5591.9	5747.2	5895.5	5921.9	5973.9	4846.6	6065.5	6242.5	6213.2	6440.9	6429.4	6714.7	6859.8	6877.6	6948.9
0	0	0	0	59.131	23.104	91.13	75.004	132.79	272.08	414.76	606.71	777.55	1004.9	1216.2	1519.1	1861.3	2089.3	2547.1	2805.4	3895.6	3405	3964.7	4232.4	4058	4605.6	4697.4	4676.5	4879.2	4860.8	4960.4	4891.4	4988.9	5076.1	5264.6	5260.5	5296.5	5086.1	5340.3	5441.3	5625.4	5547.5	5608.9	5695.6	5644.1	5535.3	5697.2	5747.7	5497	5650.1
0	24.815	11.458	0	4.0826	0	0	0	0	0	0	28.44	75.688	145.9	277.86	377.92	530.59	677.81	834.15	1045.1	1136.3	1314.8	1465.8	1701.1	1836.3	1973.3	2091.2	2246.2	2341.3	2479.3	2568	2653.7	2751.5	2789.8	2893	2932.3	2937.7	2997.6	3090.2	3133.5	3243.5	3373	3451.3	3436.8	3504.6	3536.3	3675.8	3760.9	3753.1	3913
0	4.4956	6.852	50.333	2.001	0	0	0	44.807	86.557	163.15	317.67	445.51	532.9	684.27	921.75	1110.6	1243.1	1514.6	1767.6	1819.1	2019.4	2338.6	2545.7	2764.4	2888.3	3279.1	3668.3	3811.3	4094.7	4020.8	4270.4	4439.2	4472.3	4870.4	5169.5	5021.4	5473.6	5065.2	5739.5	5784.6	6023.9	6181.5	6236.6	6383.7	6527.3	6084.7	6161.8	6398.5	6410.7
0	0	0	0	20.445	18.136	29.064	79.473	91.444	161.67	257.08	380.43	497.81	586.12	740.42	887.59	1002.2	1175.1	1314.8	1412.8	1478.4	1627.9	1799	1926.8	1976.5	2074.4	2285	2313.1	2570.8	2645.2	2834.1	3025.6	3052.9	3100.1	3124.5	3272.6	3250.1	3331.1	3424.9	3491.1	3604.9	3618.5	3654.9	3641.7	3832.9	3789.5	3692.3	3667.6	3717.2	3709.3
0	0	0	16.055	67.115	39.002	44.568	21.722	30.367	35.166	54.511	95.384	121.08	178.61	319.46	400.27	495.79	634.67	778.63	897.83	1020	1255.6	1408.6	1523	1648.3	1768.3	1926.6	2124.3	2175.7	2312.4	2541.4	2714.3	2531.5	2702	2824.9	2918.6	3098.7	3068.2	3178.1	3151.4	3282.7	3355.1	3423.3	3505.4	3398.5	3494.6	3642.9	3630.1	3656.6	3723.5
0	0	2.2268	0	3.0242	3.1555	10.345	27.146	53.061	120.66	231.71	408.57	651.69	853.13	1186.3	1508.3	1934.1	2271	2645.1	3050.8	3375.7	3792	4270.5	4407	4662.5	5091.5	5101	5204	5561.7	5713.3	5883.8	6006.7	6263.3	6418	6568.3	6883.3	6906.5	7099.7	7083.8	7112.4	7250.4	7416.6	7524	7493.8	7594.1	7782.9	7792.6	7671.4	7850.5	7829.5
0	0	0	9.221	22.384	0.76307	63.319	33.283	207.74	272.02	384.41	536.32	669	858.22	1090.4	1290.5	1533.8	1813.1	2112.1	2339.8	2659.4	2874.7	3197.4	3363.5	3675.2	4034.8	4208.7	4534	4742.1	4885.5	4994	5229.9	5154.7	5531.4	5680.4	5816.4	6022.4	6211.4	6142.2	6551.6	6553.8	6539.5	6655.2	6635.2	6462.4	6127.8	6171	6133.7	6198.9	6345.1
0	0	5.4009	7.9926	11.907	0	0	1.8999	6.3753	6.336	53.693	104.61	175.21	259.53	349.87	468.07	654.14	776.05	957.93	1185.4	1381.4	1580.8	1698.9	1971.3	2201.6	2314.7	2473.9	2770.7	2931.1	3096.1	3201	3383.9	3567.9	3656	3701.8	3887.6	4005	4164.6	4135.3	4290.3	4337.2	4534	4750.3	4966.9	5051	4987.3	4933.1	5046.2	5246.2	5046.5
0	20.54	0.12124	0	0	0	18.308	54.935	119.63	166.52	280.54	391.36	507.86	712.47	883.26	1050.7	1205.3	1391.6	1586	1899.2	1964.6	2083.9	2181.9	2307.9	2417.4	2543	2501.1	2666.1	2797.6	2826.1	2925.7	3031.7	3114.6	3123.6	3322	3411.5	3345.6	3410.5	3489.9	3663	3626	3732.7	3823.7	3817.2	3928.1	3939.2	3902.7	3795.4	3775.8	3841.5
0	0	0	0	201.33	350.78	401.88	103.51	47.89	99.914	177.53	372.14	492.61	660.17	802.2	1050.8	1264.5	1469.7	2449.6	1946.4	2215.3	3090.7	2647.9	3726.5	2972.6	3848.3	3255.3	4259.1	3522.7	3779.3	3940.7	4008	5138.9	4329.4	4419.7	5277	4675.5	5332.2	4929.3	5072.7	5215.7	5352.7	5435.6	5555.7	5545.3	5562.9	5600	5664.3	5660.5	5774.4
0	0	10.385	53.259	54.389	6.203	65.75	88.806	85.729	114.05	175.46	257.09	262.83	375.85	433.8	578.89	679.76	883.67	992	1152.1	1223.5	1473.9	1575.2	1683.2	1863.5	1866.6	1921	1979.8	2004.4	2085.7	2302.7	2351.8	2372.6	2511.3	2595.8	2723.3	2769.2	2897.1	3026.8	3151.5	3168.1	3320.2	3454	3524.1	3551	3759.7	3758.9	3882.6	4054.2	4018.9
0	0	9.7217	4.8978	39.752	38.265	43.757	29.99	46.409	34.135	97.092	20.137	130.29	122.82	214.91	317.43	456.22	623.76	782.37	986.86	1221.3	1439.7	1666	1832.4	2033	2329.1	2556.2	2834.5	3049.5	3304	3493.2	3933.3	4013.5	4285.5	4646.8	4857.8	5081.3	5353	5403.2	5672.6	5523.1	5770.8	5969.6	5986.7	6017.7	6344.7	6310.7	6073.1	6421.6	6348.3
0	0	0	8.909	89.68	100.93	121.53	161.5	201.88	271.51	384.77	459.57	568.76	691.48	791.53	942.92	1103.2	1214.7	1395.3	1423	1566.3	1668.7	1808.5	1880.5	1889.4	2008.7	2070.3	2167.1	2139.7	2142	2145	2181.7	2212.5	2259.8	2474.6	2333.4	2216.6	2268.6	2197.3	2298.2	2271.9	2271.7	2317.4	2310.2	2369	2426.4	2480.1	2516.5	2566.9	2543.1
0	0	2.0013	2.0377	0	0	21.997	49.226	106.68	174.61	267.96	409.4	501.87	645.2	802.45	935.45	1050.9	1296.3	1534.4	1690.5	1824.5	1952.9	2186.6	2288.6	2425.6	2517.4	2682.6	2785.5	2891.4	3053.1	3257.5	3365.3	3425.6	3470.3	3643.5	3670.5	3769.7	3841.6	3999.2	4249.2	4403.9	3916.6	4118.6	3979.8	4050	4159.7	4128.2	4171	4163.4	4172.1
0	1.5501	0	8.3229	2.0647	4.1307	24.981	53.824	112.6	221.65	335.04	484.5	640.14	851.22	1039.7	1261.8	1439.5	1659.5	1889.5	2023.7	2217.7	2349.8	2542.2	2659.2	2698.9	2836.7	2823.7	2984.6	3060	3091.1	3180.8	3131.7	3274.4	3218.2	3360.9	3351.3	3340.5	3305.7	3374.6	3405.3	3388.1	3390.7	3360.4	3422.8	3419.8	3380	3372.3	3413.7	3420.6	3387.5
0	0	0	31.857	94.378	74.975	154.24	211.01	280.99	346.39	447.04	540.99	625.26	726.62	792.97	909.19	957.66	1035.4	1105.6	1168.7	1180.3	1208.5	1355.9	1346.8	1458.2	1483.1	1575.1	1646.8	1616.1	1675.1	1478.6	1618	1652.2	1651.1	1752.4	1730.3	1788.3	1734.5	1792.9	1803.9	1811.1	1808.4	1845.6	1827.4	1933.3	1862.8	1884.5	1829.7	1887.3	1888
0	0	0	32.615	54.289	191.79	366.22	603.38	853.24	1214.3	1595.3	1993	2319.7	2748.3	3198.8	3533.7	3850.7	4370.5	4696	5104.1	5500.3	5736	6041.7	6226	6510.4	6757.2	6923.3	7165.1	7349	7557.4	7681.5	8021.4	8191.8	8216.5	8157.8	8153.6	8351.4	8670.4	8733.5	8953.7	9316.6	9716.9	9850.2	9986.1	10147	10368	10731	10549	10845	10931
0	0	1.666	21.786	15.661	0	0	0	0	0	10.219	11.354	30.213	57.029	77.168	115.24	164.31	263.66	323.44	361.96	449.82	496.12	609.43	691.41	755.15	845.45	852.97	940.24	1003.8	1064.9	1127.8	1137.5	1183.8	1249.6	1361.5	1365.7	1367.6	1461.5	1438.3	1543.6	1550.6	1618.4	1629.6	1647.1	1679.6	1669.9	1712.7	1747.5	1808.1	1844.8
0	1.9816	0	0	5.5143	16.305	4.4756	9.8396	30.074	0	53.9	106.42	113.63	222.14	309.87	409.37	461.03	565.57	737.75	796.41	965.01	1083.6	1107.1	1243.3	1269.8	1387	1479	1513.5	1564.3	1648.5	1702.6	1809.7	1860.3	1871.9	1912.5	2000.1	2022.8	2039.8	2087	2123.7	2205.4	2156.6	2205.3	2294.9	2194.4	2288.1	2229.8	2304.8	2267	2322.5
0	0	0	0	14.675	18.455	36.544	72.33	143.09	217.1	336.39	462.02	676.72	844.48	1052	1268.8	1505.3	1752.1	2111.3	2379	2623.3	2862.8	3272	3322.6	3501.9	3749.3	4126.8	4463	4391.5	4988.2	5220.5	5359.8	5407.4	5508.9	5530.3	5516.9	5551.5	5731.9	5806.1	5979.3	5991.6	6152.4	6140.1	6272.7	6446.7	6422.4	6419.2	6219	5854.7	6305.5
0	0	0	1.3591	2.0377	2.52	5.716	0.61632	13.962	21.337	61.648	113.23	217.03	279.58	413.92	601.75	757.96	947.64	1118.5	1358.3	1473.4	1772	2040.6	2212.1	2363.8	2561.1	2751.1	2817.8	2890.1	3163.2	3378.6	3444.9	3463.9	3656	3855.6	3924.2	3989.6	4078.5	4188.9	4233.5	4448.6	4357.4	4621.5	4671.4	4719.2	4804.8	4864.3	4871.4	4762.5	4757.1
0	0	0	0	27.529	41.419	75.721	96.916	129.22	195.73	291.1	393.42	472.22	587.04	681.46	926.47	1077.4	1167.6	1463.5	1659.6	1957.7	2094.7	2343.1	2630.8	2888.7	3113.8	3298.3	3502	3731.4	4069.7	4414.4	4497.9	4794.8	5006.1	5245.9	5282.8	5507.7	5646.2	6169.6	6258.5	6288.4	6357.9	6694.2	6664.2	6906.9	6917.5	6904.5	7045.6	7364	7873.3
0	0	16.756	86.436	24.835	63.805	23.816	25.621	14.1	0	54.02	124.27	229.71	318.23	513.01	801.27	1076.1	1276.9	1580.9	1975.1	2198.1	2599	2872.5	3231.2	3443.9	3894.3	4157.7	4440.3	4483.7	4932.2	5063.2	5321.8	5410.6	5526.6	5836.1	5927.5	6007.8	6121.5	6203	6384.9	5653.7	5837.4	5888.4	5979.4	6074.4	5945.3	5986.9	5979.7	6033.1	6070.9
0	0	0	0.60515	1.7955	0	31.232	29.293	33.599	66.94	100.59	187.94	240.97	315.73	409.31	545.67	681.84	768.25	938.46	1130.5	1291.9	1396.9	1615.2	1758.2	1898.6	2126.5	2273.7	2348.2	2578	2759.9	2933	3059.1	3095.4	3233.7	3326.2	3314.3	3402	3544.6	3584.4	3874.6	3874.9	3807.2	4085.1	4033.5	4265	4118.6	4245.8	4369.2	4305.1	4373.1
5.5092	0	0	16.986	7.4458	0	30.466	90.291	204.48	320.06	520.59	697.88	886.33	1037	1257.6	1500.4	1655.4	1829.9	2024.8	2175	2321.6	2384	2610.5	2714.6	2798.6	2988.2	3279.8	3326.2	3542	3678.2	3924.4	4002.3	4148.4	4357.5	4495.7	4561.1	4474.4	4731	4869.3	4973.9	4993.2	5070.6	5152	5222.9	5334.6	5313.3	5439.3	5345.6	5359	5430.9
0	0	8.3502	6.5118	0	0.39573	3.0846	0	5.4987	32.947	62.921	105.95	190.86	315.02	440.03	564.96	608.87	816.73	840.3	1056.1	1146.1	1491.8	1614.7	1713.1	1891	2034.6	2084.4	2232.5	2235.1	2236.7	2398.2	2471	2528.6	2674.8	2887.6	3008.9	3777.4	2820.4	2984.8	3239.8	3230	3480.6	3615	3637.3	3885.1	3966.3	3961.3	3965	4115.3	4140.7
0	0	2.0934	0	10.085	2.7155	16.245	30.031	38.244	62.191	121.22	165.27	239.46	290.88	334.38	378.35	512.16	548.02	693.37	765.67	797.14	827.74	896.8	944.06	964.91	1034.7	1090.7	1172.7	1239.4	1251.9	1306.8	1336.3	1430.8	1445.8	1472.3	1548.7	1521.6	1596.4	1611.1	1641.4	1713.6	1818.5	1842.8	1874.9	1956.8	1956.8	1977.1	1919.4	1851.3	1908.5
0	0	0	8.6703	39.574	118.18	179.06	311.15	391.65	560	777.91	940.91	1276.5	1422.7	1701	1923.8	2295.5	2504.3	2734.7	2953.2	3039.8	2512.8	2534.4	2742	3008.2	3063.9	3365.3	3397.1	3581.4	3759	3926.2	4143.5	4216.3	4384	5872.7	4831.6	5962.3	5940	6303.7	6433.3	6597.8	6620.4	6717	6874.1	6784.1	6967.9	7145.7	7016.1	7158.5	7120
0	0	0	0	25.078	62.987	145.97	255.63	396.08	572.2	763.6	935.44	1105.4	1292.2	1498.9	1668.1	1825.6	1922.6	2056.3	2225.4	2259.1	2401.9	2607.5	2765	2910.7	3137.8	3158.7	3327	3432.7	3563.3	3625.4	3720.3	3814.9	3893.4	4004	4191.2	3915.3	4209	4273.5	4291.2	4314.2	4668.6	4746.9	4628	4748.2	4874.7	4868.2	4882.9	4898	4990.5
0	0	0	0	7.6673	21.523	32.593	90.416	193.12	242.22	475.15	564.17	766.74	1046.3	1274.5	1445.9	1714.1	2020.8	2168.2	2372.3	2659.7	2851	3079.6	3274.7	3391.1	3438.9	3615	3713	3769	3752.2	3835.2	3979.7	3858.7	3871.3	3979.6	3989.4	3996	4061.1	3952.3	4055.2	4028.2	4048	4006.1	3989.5	4020	4022.2	4010.3	3989	3962.6	3855.2
0	0	2.6431	11.836	8.5783	2.354	5.3633	0	22.48	35.072	121.62	174.99	293.86	417.49	573.23	707.83	873.29	1010	1191.3	1376.1	1516.4	1684.9	1826.9	1942.3	1990.4	2093.8	2186.8	2294.9	2425.5	2557.5	2634.9	2755.4	2841	2970.9	3150.1	3144.2	3220.9	3341.4	3450.2	3593	3682.7	3818.3	3907.3	3971.2	4055.4	4115.9	4160.9	4238.9	4261.5	4316.6
0	0	0	136.87	146.57	199.14	268.56	345.23	404.94	493.44	611.79	801.41	1082.8	1327.4	1915.1	2224.6	2473.2	2935.1	3430.3	3989.8	4658.1	4798.9	5188.9	5797.6	6066.7	6686.3	7042.9	7477.8	7553.5	7969.6	8287.8	8807.2	9031.3	9318.1	9678.9	9951.6	10120	10483	10715	10870	10953	11286	11502	11819	12240	12426	12607	12505	12756	12838
0	0	0	0	12.433	6.9174	7.0795	15.306	10.253	18.251	69.661	143.49	246.41	399.48	539.65	677.27	826.33	998.38	1174.9	1343.8	1462.7	1617.5	1796.9	1974.3	2091.3	2222.7	2341.6	2448.2	2510.1	2644.4	2734.4	2857.9	2962.2	3146.4	3192.7	3377.8	3498.2	3591.8	3722.1	3785.3	3978.5	3971.9	4053.1	4210.2	4261.3	4361.3	4380.5	4457.9	4450.2	4492.2
0	10.168	15.983	7.2923	0	0	0	62.315	159.58	301.15	536.3	719.23	969.94	1282.1	1543.4	1860	2149	2346.4	2654.8	2824.9	3095.7	3321.7	3524.3	3668.7	3750.8	3965.6	4126.7	4255.1	4408.6	4345.6	4501.1	4742.5	4748	4744.3	4782.9	4732.5	4755.3	4663	4790	4924.5	4891.8	4876.2	4897.1	4899.2	4919.5	4970.9	4854.6	4904.3	4819.9	4751.2
14.042	14.907	7.3571	14.566	0	0	0	43.406	139.16	238.43	392.23	572.79	700.37	898.12	1103	1285.6	1502.2	1697.9	1859.2	2085.7	2309.7	2464.2	2660.5	2916.8	3039.5	3183.8	3450.8	3605.7	3650.3	3762.7	3937.3	4120.4	4156	4366.2	4454	4652.9	4739.9	4745	4891	5054.8	5203.2	5296.2	5352	5468.5	5490.8	5498.1	5514.2	5525.6	5799.8	5724.7
0	0	0.93768	0.083215	20.616	4.1131	12.35	21.096	14.877	23.12	49.453	93.043	163.95	266.77	373.86	519.95	698.33	821.73	1019	1158.7	1328.8	1459.9	1649.6	1837.7	2132.4	2242.9	2321.7	2558	2812.8	2802.5	2928.3	3027.9	3171.3	3140.9	3192.3	3281.2	3490.2	3513.6	3363.3	3483.5	3527.3	3720.1	3721.5	3755	3804.5	3790.3	3809.6	3887.3	3856.1	3854.6
0	0	1.6251	0	5.6378	0	7.4285	10.721	34.898	63.344	78.16	115.08	168.02	255.97	278.08	347.19	423.71	498.94	678.24	649.21	726.64	766.97	888.13	995.86	1067.3	1131.2	1219.4	1313.8	1372.7	1440.6	1551.3	1671.1	1766.6	1871.3	2020.6	2134.8	2176.2	2310.2	2351.9	2442.8	2478	2648.9	2663	2737.2	2720.5	2852.2	2850.1	2973	3065.2	3075.7
0	0	0	0	0	46.432	57.564	86.445	148.59	208.44	304.8	405.41	508.67	644.65	809.68	928.74	1195.5	1184.1	1351.5	1421.3	1390.7	1715.3	1801.5	1877.1	2130.8	2058.8	2197	2335.3	2359.6	2438.8	2415.9	2597.5	2505.6	2450.7	2418.4	2430.4	2712.9	2617.6	2517.9	2580.4	2656.1	2573.9	2670.8	2720.5	2640.2	2599.4	2631.7	2632.4	2567.3	2549.2
0	0	0	5.838	6.0114	17.032	71.149	149.83	186.54	326.95	519.96	730.73	979.96	1222.5	1554.6	1818.1	2135.8	2618.3	3044.1	3529.3	3882.1	4232.2	4486	4874.6	4994.9	5334.9	5598.8	5677.4	5866.1	6064.6	6303	6571.9	6710.1	6803.4	7121.2	7261.3	7310.4	7274.4	7528.2	7480.6	7406.6	7588.3	7679	7682.6	7816.1	7787.2	7723.6	7790.6	7766.6	7765.2
0	0	0	1.4212	0.11817	3.1287	6.7527	7.8732	19.144	28.684	72.334	71.778	124.76	178.56	275.2	353.46	412.39	526.61	632.84	744.79	856.48	952.21	1076.2	1177.1	1287.4	1351.9	1428.7	1544.2	1628.6	1726.9	1820	1860.4	1941.6	1868.5	2037.7	2075	2099.6	2095.5	2167.9	2296.8	2372.7	2400.3	2451	2459.5	2464.9	2500.9	2527.3	2550	2520.1	2413.4
0	0	0	64.186	71.532	0	0	220.88	179.4	282.37	468.55	1081.3	1067	1209.4	1443.8	2299.7	2464.8	2216.2	2561	2678	3087.9	3141.5	3448.7	3801.8	4001.8	3918.7	4283.4	4511.6	4637.7	4892.5	4983.4	5022.3	5075.6	5325.6	5488.3	5606.3	5889.2	5916.1	5828.1	5948.1	6073.4	6031	6111	6201.3	6310.2	6342.3	6329.8	6359.5	6479.8	6571.5
0	0	26.817	0	35.632	13.88	26.593	54.65	46.813	6.8712	65.328	189.05	292.07	286.45	433.25	703.27	731.43	816.27	981.98	1245.8	1570.4	1358.4	1382.3	1682.4	1965.3	1909.1	2112.3	2178.4	2780.2	2264.3	2444.1	2581.7	2674.3	2617.7	2638.6	2798.3	2960.1	2839.6	2816.1	2867.7	2948.8	3011.8	3092.3	3060.1	3073.5	3102	3022.8	3103.6	3024.5	3069.6
1.2198	0	21.316	0	7.7713	1.2812	0	0.42006	0	0	0	0	0	0	0	3.7612	12.265	38.862	161.14	190.29	295.6	409.09	599.28	670.04	938.11	1118.5	1264.3	1479.4	1762.5	2034.6	2444.7	2709.5	2846.9	3156.3	3535.2	3637.6	3881.1	4168.5	4369.1	4720.1	4754	4849.3	5120	5272	5609.5	5350.3	5491.8	5598.4	5660.2	5895.2
0	0	0	0	72.974	247.42	275.07	359.52	446.56	538.51	641.4	731.83	838.69	946.15	991.95	1021.9	1103.7	1208.2	1297.3	1379.2	1532.1	1509.7	1627.7	1616	1711	1800.2	1859.6	1938.4	2017.5	2036.8	2165.9	2166.2	2270.4	2294.8	2379.9	2523.1	2569.8	2617.1	2676.1	2660.1	2794.4	2862.5	2945	2973.8	3098.8	3106.5	3118.1	3231.6	3249.9	3242.5
0	0	0	38.2	69.249	26.19	60.216	41.041	25.771	66.683	23.737	95.229	189.39	334.16	489.89	656.18	925.02	1080.3	1338.7	1596.6	1894.1	2090.3	2380.6	2383.9	2859.2	2904.2	3262	3492.5	3627.2	3732.5	3956.5	4169.6	4206.3	4264.8	4635.6	4692.2	4858.5	5005	4956.6	5161.5	4822.6	5013.4	5052.6	5255.7	5405.9	5227.8	5345.7	5256	5408.3	5677.9
0	0	0	0	11.803	24.196	43.812	90.829	172.65	240.49	360.93	538.6	714.5	863.62	1095.7	1286.1	1460.5	1667.1	1851.2	1965.9	2234.3	2363.7	2652.7	2679	2694.2	2911	3008.7	3121.9	3143.4	3164.6	3356.7	3467.6	3487.6	3560.1	3674.3	3768.7	3715.7	3713.6	3847.7	3868.4	3928.8	4006.8	4022.9	4108.8	4111.4	4115.5	4103.1	4155.4	4101.7	4210.1
0	0	0	0	57.034	5.9291	42.642	31.87	62.27	0	45.768	52.641	48.834	7.4639	27.224	153.08	239.92	248.35	407.29	564.08	740.08	834.8	992.41	1511.1	1734.4	1687	1807.1	2000.3	2265.7	2421.8	2680	2851.8	2979.9	3191.8	3370.7	3482	3560.3	3766.7	3898.8	4100.5	4210.2	4467.5	4720.3	4811.5	5162.4	5195.7	5216.8	5414.8	5402.5	5672.7
0	2.7593	0	0	1.8235	9.6189	29.387	30.755	42.797	26.087	51.58	45.599	62.197	78.623	112.37	141.52	170.3	211.12	301.24	346.62	398.44	379.33	417.47	450.27	517.09	545.65	604.81	649.96	706.23	671.17	763.91	796.86	903.6	926.23	883.86	928.49	901.38	1001.8	953.05	1086.4	1066.3	1166	1163.4	1234.6	1313.7	1317.4	1302.9	1252.7	1132	1086.8
0	0	0	0	0	8.6687	36.191	98.532	161.82	280.37	416.33	518.61	745.44	962.78	1152.9	1348.6	1579.7	1783.1	1974.6	2136.6	2384.4	2544.7	2668.7	2771.4	2937.4	3124.7	3241.3	3338	3432.8	3556.1	3733.1	3840.3	3927.3	4015.7	4042.3	4176.9	4170.2	4292.2	4356.2	4401.4	4485	4491.7	4669.7	4688.8	4737.8	4760.8	4736.9	4743.5	4784.2	4933.1
0	0	0	0	140.32	110.01	141.28	196.69	269.51	341.68	412.11	525.55	615.47	749.32	840.98	1027.7	1165.3	1389	1436.4	1584.4	1780.4	2043.7	2285.3	2505.2	2773.2	3070.2	3409.4	3653.1	3848.4	4060.2	4220.7	4542.7	4723.3	4926.2	5154	5331.4	5318.3	5651.3	5932.8	5974.7	6100.2	6390	6500.7	6667.4	6925.1	6235.3	6940.8	7221.5	7258.5	7270.7
0	0	0	0	33.223	89.18	138.52	241.93	346.67	513.5	698.19	975.87	1047.2	1238.5	1729.5	1809.2	2296.7	2533.6	2930.7	3242.6	3575.8	3863.6	4166.7	4440.4	4703.1	5018.8	4961.2	5276.8	5371.9	5789.6	5991.5	6189.1	6237.1	6522.1	6665.1	7012.9	7169.5	7237.9	7485.7	7464.2	7927.1	7946.4	7993.8	8049.2	8156	8374.9	8354.8	8325.5	8302.4	8315.7
0	0	21.289	23.209	15.124	9.2001	0	15.226	35.054	73.967	126.65	185.53	256.77	363.26	499.16	633.38	813.1	957.04	1162.5	1304.1	1514.4	1674.9	1786.6	2012.9	2102	2287.5	2517.6	2691.8	3005.8	3054.8	3394.8	3562.1	3819	4036.5	4192	4547.5	4751.9	4983.2	5262.1	5496.9	5629.6	5753.5	6013.8	6075.4	6334.5	6425.9	6531.1	6725	6753.4	6795.3
0	0	0	0	15.719	39.327	63.117	108.11	181.61	255.26	374.44	472.62	667.71	839.18	1012.7	1236.2	1415.3	1623.8	1865.4	2103.5	2287.7	2515.6	2748.3	2929.7	3111.6	3200.2	3368	3573.2	3550.4	3726.2	3836.2	3795.8	3928.8	4008.7	4112.7	3979.5	4087.6	4024.3	4097.1	4243	4277.5	4444.1	4407	4418.8	4506.8	4562.2	4574.4	4549.7	4482.5	4529.1
0	0.658	0	5.3776	0	0	15.922	83.396	194.96	375.65	512.82	712.89	949.49	1160.8	1411.5	1657.2	1870.1	2173.2	2403	2657.7	2878.9	3053.2	3324.1	3493.7	3675.5	3872.2	4073.5	4466	4610.7	4708	4747.6	4917.5	4921.1	4838.8	5149.9	5304	4948.4	5418.3	5567	5653.8	5757.1	5913.9	6068.5	6093.9	6071.8	6210.2	6269.3	6298.9	6368.1	6315.8
0	0	0	2.7913	0	11.932	82.032	197.69	345.48	475.8	669.64	907.37	1159.2	1393.6	1649.8	1884	2090.2	2332.7	2554.3	2793.2	3040.2	3158.2	3399.3	3322.8	3572.6	3746.9	3967.3	4297.2	4530.1	4489.2	4653.6	4911.6	5201.6	5301.8	5751	6124	6378.4	6598.7	6636.6	6825.4	6926.5	7382.5	7606.2	7992.3	7917.9	8052.8	8164.6	8377.2	8756	8616.3
0	0	16.205	5.4205	2.1684	0	0	0	0	0	0	0	0	40.602	65.442	134.73	205.98	198.92	266.82	314.84	360.47	410.44	446.8	507.52	563.12	635.41	718.35	801.3	859.65	908.47	998.92	1029.1	1101.6	1180.9	1256.4	1304.9	1431.5	1527.9	1614.9	1664.5	1836.3	1857.4	2079.1	2223.6	2119.7	2307.1	2315.2	2563.4	2536.2	2807.7
0	0	0	83.364	18.911	0	0	119.44	77.163	0	8.2108	49.412	42.758	0	0	21.268	232.02	152.28	201.15	391.87	741.37	686.8	815.19	1033.8	1534	1348.6	1433.2	1644.8	2328	1931.2	1971.5	2210.6	2398.6	2494.1	2447.9	2531.6	3149.3	2691	2705.4	2764.6	2832.2	2924.8	2973.6	3043.9	3064.1	3099.6	3148.7	3182.7	3229.5	3217.6
0	0	0	3.8155	0.68506	3.4716	9.135	22.93	45.584	72.775	113.51	194.79	288.7	384.4	476	699.45	778.42	1042.8	1047.5	1275.7	1451.3	1456.6	1618.8	2190.5	2195	2061.8	2104.9	2162.6	2206.7	2391.4	2479.9	2467.5	2583.5	3259.6	2716	2738.1	2796.3	3301.6	3311.1	3483.7	3394.3	3532.3	3554.3	3655.9	3765.4	3774.5	3887.1	4009.7	3985.4	4063.1
0	0	0	0	0	8.7102	9.6609	12.151	20.078	40.082	105.37	178.52	281.3	400.69	567.83	792.61	952.79	1211.7	1424.8	1666.6	1945.8	2170.8	2423.5	2646.6	2854.5	3136.6	3292.8	3492.2	3635.4	3832.7	4031.9	4163.7	4095	4248.6	4383.4	4520.5	4525.3	4577	4751.7	4811.4	4849.2	4745.1	4820.4	4833	4833.4	4932.3	4869.4	4872.6	4782.4	4846.9
0	14.277	7.5226	1.8561	0	0	0	0	26.901	57.002	125.25	193.58	314.14	412.47	551.41	712.01	880.27	1034.1	1189.7	1406.8	1536.3	1742.9	1868	2072.3	2195.6	2499.6	2691.3	2843.1	2899.9	2688.3	3225.7	3345.1	3037	2966.6	3183.9	3246.7	3420.1	3699.9	3867.8	3874	4173.7	4309.3	4432.8	4480.4	4366.4	4378.6	4464.1	4424.5	4439.3	4428.1
0	0	1.29	1.3245	32.109	28.712	5.6832	33.205	96.234	143.01	279.17	507.9	780.19	1158.8	1573.8	1949.4	2408.4	2413.4	3352.2	3645	4041.9	3894	3856.4	4535.3	4469.3	4687.4	4798.7	5298.3	5394.3	5437	4886.3	5860	6092.4	6160	5934.6	6536.5	6160.7	6439.6	6418.1	6563.5	6669.8	6815	6884.4	6923.9	7510.3	7513.4	7289.5	7147.2	7535.1	7524.5
0	0	0	42.332	71.611	107.62	156.97	227.17	302.67	404.12	559.18	703.36	863.14	1003.5	1167.6	1375.2	1540.1	1625.9	1891.7	1984.5	2178.7	2254.5	2407.5	2550.6	2645.7	2745.5	2851.5	2920.5	2928.3	3029.8	3041.2	3098.1	3111	3008.2	3245.6	3190.7	3252.1	3307.5	3443.6	3509.3	3451	3497.6	3538.8	3566.2	3459.1	3442.2	3487.9	3514.6	3633.7	3625.5
0	0	0	6.9232	15.109	18.353	50.01	84.871	148.64	193.19	271.07	309.17	370.51	473.79	523.93	622.69	688.85	781	849.36	862.4	911.68	949.61	1030.1	1077.7	1125.9	1211.7	1232.5	1230.1	1324.8	1359.7	1410.5	1398.8	1426.4	1508.4	1493.5	1607.6	1608.9	1667.9	1633.3	1709.4	1762.8	1853.9	1917.4	1920.1	1873.5	1926.5	1948.9	1918.1	1950.9	2020.3
0	14.39	0	0	0	0	32.606	97.964	183.76	314.22	464.32	657.64	765.16	1009.8	1186.2	1402.4	1447.6	1913.7	2163	2278.1	2426	2850.5	3139	3461.5	3749.2	4059.1	4233.4	4540.6	4583.9	4640.1	4796.6	5013.6	5177.7	5215.4	5247.3	5388.6	5144.2	5577.7	5516.9	5621	5748.9	5860.6	5851.1	5925.7	6044.1	6038.5	6030.3	6062.3	6163.7	6221.5
0.30024	5.1393	2.4234	22.507	0	0	0	42.572	103.86	180.63	297.88	429.37	618.98	766.35	1016.8	1221.6	1544.8	1783.1	2137.6	2420.1	2712.7	3006.8	3171.9	3482.8	3727.3	3935	3560.4	4181.1	4249	4456	4614.9	4800.9	4752.9	4894.7	4901.8	5137.3	5121.1	4981.5	5109.1	5399.4	5383.4	5493.3	5595.3	5628.2	5573.1	5554.2	5715.3	5603.8	5951.4	5800.8
0	0	0.49558	13.41	2.7637	6.7409	11.368	49.027	123.49	239.98	348.75	429.09	590.81	677.86	803.09	922.3	1249.7	1184.8	1297.8	1422.1	1572.1	1716.2	1833	1970.5	2038.6	2177.7	2117.4	2367	2567.7	2565.4	2714.2	2778.3	2853.5	2936.5	3091.5	3108.1	3152.6	3141.7	3267.2	3305.1	3319	3292.3	3406.1	3402.9	3512.9	3515.2	3529	3499.5	3437.4	3442.5
0	0	4.2271	4.9688	9.3276	0	0	0	0	0	3.969	0	0	0	0	0	7.1978	25.601	30.782	36.723	23.578	68.376	102.92	114.05	139.25	169.93	157.2	190.17	227.52	247.35	270.6	293.52	337.62	376.14	421.51	497.02	521.39	617.59	654.54	775.86	825.8	1002.5	1093.9	1169	1247.5	1368.3	1474.6	1584.9	1627	1763.5
0	0	0	0	2.2361	18.428	19.74	26.024	28.302	50.778	78.593	114.16	152.31	225.83	298.25	377.45	470.91	619.55	755.51	916.06	1140.4	1351.1	1580.4	1819.7	1956.6	2212.9	2475.9	2618.1	2710.1	2993.1	3231.6	3313.5	3516.5	3665.2	3539.7	3835.9	3943.6	3928.3	3967.7	4115.8	4278.8	4310.5	4425	4470	4535.2	4582.8	4669.9	4659.6	4865.2	4900.6
0	0	24.353	34.727	30.017	14.048	13.44	21.283	63.798	80.999	61.626	160.55	226.45	295.52	386.96	483.13	658.19	705.65	850.88	881.41	996.37	1117.5	1231.4	1397.6	1463.9	1601.9	1622.3	1680.7	1720.9	1757.9	1791.4	1757.5	1862.8	1941.1	2005.4	2117.5	2009.8	2146.3	2242.8	2330.8	2293	2398.1	2404.4	2507.4	2482.5	2571.5	2575.2	2624.6	2603.8	2756.1
0	0	7.5261	31.09	28.652	21.992	21.195	54.128	39.619	16.112	25.807	18.433	45.51	56.135	109.75	183.79	247.27	315.53	403.05	497.22	569.48	642.7	728.47	782.04	869.36	950.22	988.14	1152.4	1177.2	1252.8	1316.8	1358.2	1479.1	1433.7	1482.5	1527.3	1520.5	1588	1570.7	1679.2	1728.4	1755.8	1874.4	1889.7	1888.1	1907.5	1952.5	2027.4	2006.7	2070.9
0	0	0	38.858	61.653	0	0	114.57	130.09	55.895	115.45	219.05	334.99	419.09	522.08	642.67	771.64	955.83	1086.3	1288.2	1518.2	1598.2	1655.8	1619.8	1635.6	1780.6	1903.1	2091.3	2155.2	2187	2404.2	2514	2670.4	2731.4	2793.7	2916.8	2959.3	3093.2	3223.2	3468.3	3543.1	3692.7	3790.2	3935.1	4146.9	4176.4	4203.7	4103.5	4134	4276.7
0	0	5.5266	0	14.397	9.9353	21.357	18.66	39.646	46.89	31.014	36.157	39.886	69.264	49.77	104.04	110.46	130.22	165.5	240.85	319.67	423.39	523	608.26	667.2	790.53	870.01	1001.7	1108.5	1128.1	1248.8	1424.4	1541.9	1610.6	1849.9	1982.5	2070.2	2220.1	2380	2425.3	2562.4	2700.9	2804.5	2875.8	2877.4	2963.6	3039.3	3173.6	3197.4	3315.4
0	0	0	28.666	27.557	10.767	46.617	86.665	43.965	38.955	154.03	568.76	331.65	426.12	443.66	647.77	742.45	883.51	1004	1146	1318.3	1416.1	1602.6	1660.6	1792.4	1857.2	1916.5	1953.9	2119.9	2173.4	2197.9	2282.5	2318.1	2351.6	2447	2465.2	2416.5	2463.2	2554.3	2615.4	2694.6	2642.6	2608.5	2745.6	2783.1	2791.1	2724.8	2720.2	2815.7	2742.7
13.669	23.971	15.258	2.3223	0	0	0	14.509	79.174	165.69	318	500.39	705.09	895.28	1109.9	1396.3	1687.9	2031.3	2303.5	2610.6	2973.5	3300.3	3793.1	3991	4329	4561.7	4675.1	5146.8	5334.2	5588.5	5714	6143.9	6165.1	6341.7	6622.3	6514	6661.3	6658.1	6853.8	6981.8	7011.5	6681.6	6717.2	6722.7	6732	6710.1	6632.4	6691.5	6701.9	6587.6
13.233	9.4758	17.925	0.27518	0	0	0	0	5.8662	47.414	84.119	114.27	167.66	276.28	318.74	436.19	506.12	587.12	688.85	744.59	878.85	1003.4	1159.3	1265.8	1422.7	1577.8	1677.4	1893.2	2109.9	2273.9	2584.1	2829.5	3024.1	3237.5	3564.7	4133.2	4241.9	4668.9	4946.4	5392.6	5811.2	6018.9	6344.6	6481	6678.7	7099.6	7332.2	7595.9	7690.9	8010.3
0	0	0	0	0	4.1423	54.741	151.36	304.83	458.89	739.54	845.76	1113.7	1372.8	1629.3	1978.2	2248.5	2513.5	2785.8	3007.8	3113.7	3339.9	3567.1	3673.4	3834.4	3813.3	4203	4551.9	4480	4624.3	5024.3	5271.6	5235	5372.7	5594.6	5681.7	5943.7	5734.6	5711.5	5776.4	5822.5	6026.9	6264.5	6176.2	6204.6	6314.1	6394.5	6533.6	6597.6	6676.6
0	0	0	1.9127	53.554	86.837	133.33	201.25	319.54	433.36	625.35	798.78	1085.8	1395.8	1802.7	2051.9	2394.9	2743	3107.5	3364.8	3571.6	3728	3912.4	4217.3	4542.5	4551.8	4860.7	5248.1	5410.7	5794.7	5859	5904.1	6012	6105	6432.1	6408.7	6414.2	6516.4	6552.6	6643.2	6412.2	6443.6	6637.7	6455.2	6722.8	6522.5	6398.6	6479.8	6502.9	6579.5
0	29.316	0	0	36.778	0	10.651	0.12863	77.102	49.619	111.31	199.36	230.48	220.75	260.76	420.18	555.02	543.24	698.05	913.5	1069.2	1154.1	1230	1435.3	1593.8	1712.9	1717.4	1924.6	2059	2046	2208	2379.7	2360.1	2503	2347.3	2596.3	2539.4	2603.6	2634.2	2700.4	2656.3	2748.1	2689.8	2767	2703.2	2684.9	2721.1	2585.5	2669.3	2562.1
1.5102	0	48.667	8.5641	28.491	29.672	0	35.358	0	3.1528	70.717	158.53	259.58	367.99	605.53	805.05	882.2	1145.3	1295.4	1455.2	1680.9	1792.5	1934.2	2190.5	3152.7	2472.6	2597.2	2785.2	3689.3	2906.7	3103.4	3160.8	3945.3	3346.3	3481.5	3585.1	4358.8	3716	3806.3	3959.5	4043.2	4045.5	4057	4010.4	3839.2	3713	3675.7	3863.4	3759.8	3910.6
0	0	1.8686	10.419	15.46	0	0	1.0579	46.209	56.91	97.423	155.15	243.69	336.06	471.28	642.82	836.04	1000.4	1178.3	1429.9	1669.1	1803.5	2035.2	2278.1	2924.7	2585.6	2768	2951.1	3094.4	3228.7	3352	4118.2	4291.1	3872	3843.5	4733.2	4680.7	4106.8	4126.4	4262.8	4227.3	4439.4	4466.2	4407.9	4511.3	4591.7	4543.8	4577	4589.4	4589.4
0	0	0	4.0613	24.239	1.5114	45.263	163.99	278.83	319.21	440.1	616.88	964.76	960.78	1168.2	1596	1872	1767.6	1952.3	2281.4	2761.6	2737.5	2795.2	2923.4	3559	3311.3	3449.8	3681.9	3649.3	4478.6	4015.2	4302.4	4221.7	4459.6	4735.7	4193.8	4690.1	5203.9	4953.2	5230.6	4983.4	5104.1	5334.6	5365.7	5525.3	5623.7	5655	5672.8	5672.2	5814.8
0	0	0	3.9144	5.2309	0.23637	22.605	78.048	154.04	279.29	409.54	620.97	836.61	1026	1261.7	1478	1669	1839.2	2106.3	2362.6	2537.4	2727.3	2907.1	3213.9	3390.5	3582.7	3797.7	3896.4	3904	3997.2	4240	4307.9	4431.9	4507	4567.7	4639.7	4726.2	4927.2	5008.3	5096.3	5115	5289.6	5280.2	5477.8	5461.8	5521.3	5685.2	5629.7	5622.3	5678.1
0	0	0	0	3.1952	9.3281	16.154	20.881	64.872	97.349	147.1	186.82	230.21	297.88	334.32	416.83	453.91	527.22	572.65	667.95	709.19	772.02	786.52	864.63	908.44	947.48	983.88	1050.7	1104.7	1065.5	1145	1166.6	1174.9	1193.6	1202.8	1244.3	1259.4	1282.5	1281.6	1331.7	1378.3	1411.2	1429.1	1492.4	1486.7	1557.2	1549.1	1580.9	1554	1610.9
0	0	0	0	174.66	267.83	401	520.75	653.93	777.55	921.27	1053.3	1193.1	1369.5	1510.8	1621.2	1738.5	1813.7	1886.5	2118	2217.9	2272.6	2289.6	2389.9	2334.6	2365.8	2389.2	2428.5	2495.3	2509.1	2593.9	2590.8	2578.8	2593	2675.5	2699.7	2756.6	2810.2	2811.6	2916.2	2951.4	3040.3	3121.2	3168.8	3354.5	3215.4	3301.2	3261.7	3350.9	3341.9
0	0	0	0	33.241	75.933	153.69	320.84	562.63	806.6	1188.7	1543.7	1968.1	2405.4	2894.2	3410.7	3811.8	4234.2	4606.7	5118	5395.5	5861.2	6032.4	6010.8	7020.4	7606.3	8244.6	8266.4	8505.8	9007	9291.3	9513.6	10043	10405	10755	10816	11023	11475	11796	12038	12253	12619	12875	13204	13685	14064	13526	14077	14024	14184
0	42.884	0	21.498	12.015	0	0	0	143.24	131.75	246.2	494.52	641.74	557.62	910.66	907.84	1143.9	1358.1	1614.9	1816.9	2107.9	2160.1	2657	2797.7	3404.5	3218.3	3560.2	3565.2	4194.4	3998.8	4318.9	4652.9	4614.5	4841.6	4887.3	5019.8	5048.3	5200.4	5230.6	5332	5342.7	5450.7	5533	5531	5754.2	5577.7	5727.4	5696.7	5921.4	5808.4
0	0	0	0	60.489	67.193	139.36	242.96	423.53	684.69	941.8	1255.8	1649.6	2014.1	2370.1	2816.4	3202.7	3669.2	3832.9	4522.7	4946.2	5096.3	4582.1	5859.2	6234.4	6381	6816.6	7026.5	7362.7	7622.6	7064.7	8063.4	8229.3	8427.5	8597.3	8759.1	8860.6	9080.6	9401.9	9603.8	9833.1	9996.5	10398	10448	10819	10949	11073	11076	11118	11439
0	0	0	0	41.802	103.75	170.55	316.18	496.71	684.6	679.97	856.85	1035.4	1252.9	1366.7	1565.4	1717.5	1855.8	2089.4	2206.5	2377.4	2490.9	2575.4	2760.9	2795.8	2949	3012.9	3055.7	3063.2	3145.9	3186.7	3210.8	3319.5	3410.8	3606.9	3674.1	3798.4	3918.1	4116.5	4275	4425.1	4676.2	4885.3	4993.7	5244.4	5488.5	5583.6	5748.7	5888.5	5963.9
0	0	15.169	2.3287	0	9.1319	46.687	90.479	155.02	253.49	425.23	505.6	688.64	877.63	1144.4	1362.3	1583	1769	1971.9	2197.4	2302.8	2425.2	2641.9	2772.2	3002.4	3131.2	3313.6	3437.5	3475.9	3662.2	3770.8	3798.8	4002.3	4070.4	4112	4185.7	4512.2	4551.2	4528.8	4694.1	4814.5	4905.4	4966.9	5025.7	5024.6	5011.9	5156.7	5255.1	5464.8	5416.2
0	0	12.808	52.232	59.903	77.041	0	0	0	0	0	34.869	167.53	258.34	428.75	603.72	774.81	932.19	1196.1	1337.4	1457.2	1738.7	1808.5	2043.7	2151.8	2176.7	2212.9	2415	2395	2551.9	2766.2	2875	2983.2	2832	3064.4	3045.9	3007.7	2989.6	3102.1	3183.9	3215.2	3213.2	3196.4	3293.9	3240.4	3283.8	3285.4	3295.9	3257.6	3250.1
0	0	0	11.312	0	0	26.687	38.327	118.52	120.52	167.04	248.21	298.31	346.31	408.43	454.52	517.35	562.77	609.05	617.23	652.69	713.96	755.78	787.31	850.34	892.59	893.31	931.32	961.53	973.13	1015.7	989.02	1049.1	1044.1	1046.3	1082.2	1145.6	1208.3	1195.2	1247.6	1276	1371.8	1400.9	1439.3	1457.6	1482.3	1492.8	1508.1	1564.7	1576.4
0	2.8371	0	8.2755	5.1951	4.211	0	15.792	50.815	85.986	146.67	222.68	345.5	464.9	625.83	801.52	995.67	1160.5	1378	1553.9	2217.2	2004.3	2214.1	2480.9	2621.6	2852.5	3132.9	3381.5	3590.8	3842.1	4041.3	4278.6	4517.7	4624.1	4902.8	5126.4	5358.6	5471.9	5648.7	5773.6	5991.8	6071.5	6174.1	6075.7	6354.5	6460.2	6439.5	6493.9	6552.7	6578.1
0	0	4.2788	4.265	0.20151	8.8675	16.892	41.627	82.467	138.4	229.89	303.4	432.86	489.54	610.75	685.9	826.61	959.48	1071.3	957.89	1041.3	1094.7	1186.1	1309.9	1396.5	1475.3	1583.5	1639.7	1648.1	1759.8	1847.9	2083.9	2210.6	1842	1954.9	2013.7	1985.5	2080.1	2027.6	2107.8	2049.9	2147.3	2205.9	2248.5	2250.1	2252.1	2227	2170.4	2232.2	2295.5
0	15.031	3.7098	0	6.0887	0	0.57882	107.57	171.59	222	372.84	535.33	729.42	901.74	1083.4	1309.7	1655.6	1721.5	2099.2	2388.6	2182.9	2248.7	2424	2613.9	3243.7	2987.6	3131.6	3317	3487.1	3536.6	3633.5	3879.6	4290.7	4018.2	4084	4251	4820.4	5321.5	5573.5	5470.4	4947.1	5015	5216.3	5311	5315.1	5487.3	5434.1	5469.9	5293.5	5492.4
0	0	0	10.848	16.3	26.061	48.676	90.765	156.63	234.99	380.63	471.66	598.61	761.61	910.33	1086.4	1231.5	1501.1	1571.1	1835.5	1911.6	2056.2	2292.5	2360.3	2573	2635.5	2825.1	2908.8	2972.4	3095.8	3271.1	3269.8	3471.6	3521.5	3614.5	3646.5	3695.4	3699	3690.7	3740.4	3883.9	3824.7	3999.3	3995.5	3932.2	4033.7	4079.9	4091.2	4099.9	4080.1
0	0	0	3.0241	0	27.991	12.749	23.517	44.476	92.677	127.47	188.42	285.67	373.24	490.12	634.04	692.6	706.4	800.74	891.73	949.33	1233.9	1258	1336.8	1480.4	1049.6	1108.3	1142.2	1148.3	1196.8	1231.3	1246.3	1255	1288.9	1352.2	1384.2	1442.9	1451.8	1450.6	1462.9	1481.4	1509.9	1591	1591.3	1586.2	1589.9	1598.5	1516.6	1593.5	1561.3
0	17.107	22.777	8.1116	0	0	0	0	50.183	128.62	219.84	316.34	483.81	680.01	845.77	1050	1244.7	1580.4	1791.9	2076.8	2384.1	2546.3	2890.4	2951	3194.4	3535.6	3557.6	3798.2	3898.8	4048.4	4202.4	4299.1	4434.7	4454.2	4642.2	4762.5	4822.2	5084.5	4993.9	5040.7	5069.4	5278.9	5376.4	5336.4	5478.5	5586.7	5534.4	5619.2	5721.1	5719
0	10.72	0	2.5357	9.083	0	20.218	26.384	71.226	106.23	226.51	326.15	560.75	678.63	950.1	1212.1	1475.8	1768.5	2075.1	2188.5	2532.5	2569.4	2769.8	2939.8	3063.9	3123.9	3207.2	3345.1	3434.7	3508.1	3573.1	3597.6	3661.3	3748.4	3774.9	3842.9	3722.5	3739.8	3838.8	3903.7	3953.2	4073.5	4006.9	4131.5	4288.2	4304.6	4259.8	4258.2	4224.3	4174.2
0	0	0	103.67	108.4	110.24	152.84	173.31	258.46	271.18	327.57	343.11	413.63	461.42	489.4	584.72	609.42	667.85	731.1	676.71	848.52	886.97	1036.1	1137.5	1209.1	1303.5	1401.2	1544.9	1568.1	1643.6	1768.1	1873.8	1891.6	1916.5	2011.7	2009.7	2017.8	1990.6	2082.8	2115.3	2138.8	2218.5	2210	2277.9	2375	2415.3	2343.8	2508.4	2462.5	2494.6
0	0	0	3.2957	16.348	20.484	48.119	57.837	34.96	55.737	95.656	150.12	241.28	371.35	487.08	652.64	832.1	1060.7	1306.7	1691	1897.3	2102.3	2377.5	2564.3	2789.2	3029.3	3123.1	3289.8	3376.1	3490	3716.5	3762.8	3859.6	3929.3	4053	4158	4214.4	3922.3	4255.5	4296.5	4144.6	4403.3	4523.1	4383.1	4343.1	4469.7	4487	4543.7	4515.3	4623.5
0	0	0	1.2191	6.6751	10.274	3.4665	2.8421	11.265	5.1757	10.769	10.243	26.938	60.027	90.184	125.31	144.67	205.1	238.77	279.46	334.49	374.94	399.51	474.08	521.72	575.67	609.45	628.21	716.81	746.22	862.21	937.21	1015.4	1129.5	1235	1328.1	1451.1	1534.8	1686.5	1787.7	1871.4	2038.1	2139.2	2268	2375.6	2447	2511.6	2504.3	2616.2	2668.2
0	0	63.803	58.16	50.182	56.773	31.792	46.036	38.51	33.029	45.393	0	38.278	48.533	48.015	62.578	116.59	138.65	255.82	389.45	496.4	628.23	766.68	909.44	1042.2	1228.2	1442.2	1621.2	1770.4	2021.6	2198	2323.7	2516.7	2635.1	2851.6	3053.9	3185.1	3285.2	3549.7	3683.4	3829.9	3967.5	3941.9	3957.6	4030.4	4058.7	4093.3	4163.9	4329.5	4370.6
0	0	0.7485	0	5.2967	0	6.0618	15.598	43.071	77.793	101.78	144.92	194.61	231.14	290.99	352.14	407.12	467.47	553.16	544.13	616.6	644.24	716.87	768.59	796.54	817.04	821.36	922.43	889.68	980.07	1027.5	1081.2	1060.5	1174.3	1230.6	1232.7	1259.7	1356	1362.6	1422.1	1470.3	1485.3	1541.4	1557.2	1606.7	1595.4	1657.7	1494.3	1540.6	1556.2
0	0	0	6.6621	3.2743	7.8905	0	0	3.0742	0	29.488	61.605	124.22	186.48	296.29	387.85	488.27	581.26	733.13	848.49	1032.9	1185.9	1330.9	1452.9	1537.9	1693.6	1777.4	1889.4	2025.3	2122.8	2244.6	2294	2383.9	2416.1	2494.3	2499.8	2566.8	2553.2	2667.9	2683.9	2757.6	2784.1	2773.8	2779.2	2877.3	2799.5	2823.6	2793.6	2746.5	2835
0	18.972	0	50.123	59.522	69.708	68.936	61.279	72.891	77.965	84.041	111.31	131.66	175.88	222.63	266.05	302.43	367.15	435.93	448.73	490.91	513.57	507.65	577.37	589.76	689.77	672.33	671.65	686.62	752.36	872.6	903.95	851.88	915.02	980.57	846.6	909.21	1090.1	1176.1	1279.6	1291.7	1357.2	1411.2	1346	1536.1	1457.9	1565.5	1677.7	1735.1	1779.8
0	0	1.6096	6.8149	5.0727	4.325	5.981	54.938	106.33	159.98	252.05	362.96	546.21	711.62	887.55	1052.5	1245.2	1385.6	1584.2	1789.7	1971.7	2134.4	2347.6	2524.9	2696.4	2782.1	3009.2	3120.9	3166.1	3316.7	3337.8	3519	3582.3	3736.6	3772.8	3842.3	3922.2	3912.5	4076.6	4112	4158.7	4232.4	4270.9	4280.6	4249.4	4276.6	4252.1	4236.1	4294.7	4364.4
0	0	0	2.0195	16.482	15.142	53.659	111.41	194.97	348.74	473.3	629.79	808.84	985.29	1162.2	1322.3	1563.5	1748.3	1947.3	2115.7	2190.5	2424	2579.8	2682.3	2894	3002.4	3124.9	3110.3	3167.4	3360.3	3502.1	3675.4	3690.3	3900.1	4003.3	4106.4	4280.6	4320.7	4380.9	4409.1	4481.6	4600.3	4656.1	4740	4715.7	4915.2	5094.1	5101	5114.2	5213
0	0	0	5.5249	21.897	42.704	53.509	124.23	183.37	240	330.7	413.5	520.04	601.75	717.98	789.64	877.06	958.56	1055.1	1157.1	1222.3	1320.1	1417.4	1472	1561.1	1609.5	1795.1	1945.1	1923.8	2045.4	2093.5	2198	2210.7	2286.5	2321.5	2401.7	2491.4	2535	2588.8	2599.4	2625.2	2686.6	2697.3	2746.6	2736.5	2624.8	2661.4	2646.8	2710.5	2634
0	0	19.819	0	15.274	21.366	5.3995	66.121	76.289	119.8	194.39	399.07	516.35	440.35	583.15	880.43	1056.6	1025	1156.8	1347.4	1503.4	1604.5	1729.7	1802.1	1858.6	1887	1985.6	2018.1	2082.8	2193.2	2319.7	2369.9	2418.3	2406.9	2485.8	2481.2	2505.4	2539.6	2629	2598.4	2662.9	2674.2	2776.1	2755.3	2757.2	2800	2752.8	2839.8	2851.9	2990.7
0	0	0	128.66	161.98	185.57	172.43	352.44	556.25	430.18	554.21	1148	1239.8	1224.9	1460.1	2056.8	2152.8	2435.1	2635.4	3021.4	3241.6	3391.9	3646.3	3997.5	4196	3992.7	4167.3	4533.6	4691.2	4579.1	4752.9	4902.4	4977.2	4880.1	4911.7	5066.6	5255	5262.2	5183.3	5087.1	5196.2	5138.3	5248	5267	5186.7	5381.9	5237.1	5151.9	5274.9	5300.5
0	40.3	39.224	0	0	6.038	73.377	43.03	59.518	83.433	159.26	298.7	475.24	624.83	873.43	1148.8	1448	1730.7	2133.2	2479.3	2961	3309.2	3629.9	4080.2	4227.7	4650.9	5206.9	5502.4	5846.9	6162.5	6346.8	6399.7	6749.5	6984.5	7088.2	7364.6	7321.3	7883.2	7937.7	8195.9	8263.8	8246	8688.5	8866.3	8756	8739.1	8985.6	8707.6	8684.7	9021.5
0	0	0	0	13.108	23.317	76.803	146.93	272.71	427.1	624.86	940.2	1367.6	1784.6	2203.1	2669.9	3243.4	3721.1	4240.1	4686.1	5282.9	5556.9	5994.8	6461.1	6688.7	7044.4	7275.5	7268	7570.7	7916.5	8131.4	8298.3	8415.2	8539.5	8582.7	8849	9014.5	8946.4	9305.4	9190.5	9332.1	9485.3	9530.8	9537.5	9596.1	9590.7	9465.9	9584.6	9550.1	9547.1
0	0	0	16.808	35.263	41.915	53.835	49.662	33.282	54.021	69.844	78.886	99.145	135.12	150.93	181.55	216.54	267.74	307.49	322.43	317.11	423.74	486.25	538.66	579.96	700.04	743.21	840.56	867.77	959.71	993.24	1078.4	1219.1	1321.4	1525.1	1566.6	1709.4	1776.8	1939.6	2015.3	2136.4	2297.4	2296.6	2358.3	2634.9	2611.8	2742.9	2768.3	2714.1	2767
0.43966	17.18	6.7599	0.00056351	0	0	0	11.596	34.004	52.726	131.52	218.13	321.69	473.79	646.7	879.97	1026.9	1204.2	1447.6	1605.4	1779.7	1907.9	2069.1	2187.6	2353.3	2453.2	2562.8	2652.9	2736.6	2814.7	2973.8	2948.6	3010.2	2972.6	3030.2	3024	2580.7	2812.8	3002.2	3099.1	3157.3	3128.5	3167.4	3193.1	3161.2	3128.2	3179.7	3142	3152.9	3137.6
0	0	15.729	0.40865	0	4.5955	0	0	0	0	27.162	53.467	54.147	12.894	13.17	63.081	126.7	180.86	305.3	416.62	527.25	671.97	764.64	915.17	1056	1171.4	1325.1	1510.4	1646.6	1786.4	1896	2014.3	2081.1	2157.1	2351.6	2438.1	2588.2	2714.1	2898.7	2949.9	3122.7	3371.8	3460.3	3724.8	3793.1	3892.3	4019.8	4132	4127.5	4298.1
0	0	0	18.824	9.814	0	5.1297	0	11.473	32.689	76.061	107.13	171.98	256.46	339.7	445.37	568	658.36	829.53	962.79	1127.1	1192	1417.4	1469.3	1593.8	1673	1765.4	1804.5	1958.1	1999.2	2032.3	2159.5	2277.1	2274.7	2316.7	2402.1	2444.7	2405.7	2517	2545.3	2560.1	2558.9	2599.5	2638.2	2654.8	2695.4	2684.2	2704.3	2732.2	2663.4
0	0	0	0	10.686	10.436	35.638	57.936	100.76	157.05	233.76	370.89	501.31	613.18	751.01	831.6	1024.7	1162.4	1348.6	1528	1703.4	1782.9	1843.5	2073.7	2104.5	2325.5	2420.7	2536.5	2663.2	2674.3	2781.8	2846.3	2899.5	2956.7	3041	3066.9	3160.1	3252.4	3329.7	3390.8	3566.2	3637.1	3736.7	3778.1	3705.3	3672.5	3719.9	3836.7	3883.6	4056.5
0	0	0	61.607	149.47	183.48	246.04	279.69	325.07	355.37	400.15	448.84	573.44	573.95	633.72	754.71	899.3	951.12	1111.2	1278.7	1399.4	1591	1727.7	1952.9	2101.4	2340.6	2560.3	2693.6	2866.2	3103.2	3260.8	3483.2	3566.4	3800.9	4104.2	4223.1	4377	4626	4654.3	4929.2	5093	5229.2	5471.8	5704.4	5730.4	5749.7	6021.3	6071	6066.9	6166.1
0	0	0	73.101	24.962	0	0	0	0	0	0	0	0	0	0	40.812	110.88	189.7	315.73	390.19	508.37	558.26	709.34	783.24	818.32	873.19	923.66	945.47	1004.5	1077.9	1194.3	1221.4	1296	1326.4	1404.6	1361.7	1438.4	1408.8	1504.2	1574.2	1631.8	1621.4	1687.8	1745.9	1704.7	1726.1	1778.5	1794.7	1785.3	1817.3
0	0	0	2.5675	21.607	55.333	72.883	113.91	150.9	232.51	347.35	399.02	495.73	597.71	683.92	779.54	883.41	935.83	1073.9	1090.6	1173.6	1257	1325	1436	1496.1	1592.4	1731.4	1758.6	1864.3	1961.4	1976.8	2094.7	2244.8	2276.2	2378.1	2548	2515.7	2662.5	2757.8	2829	3050.1	3019.4	3099.9	3163	3166.5	3339	3220.1	3287.3	3300.6	3309.9
0	0	6.0104	0	0	0	11.851	16.655	47.365	70.499	136.94	219.43	331.06	418	560.29	704.57	877.98	1057.5	1245.1	1426.2	1593.4	1689.7	1854.1	2078.1	2211.9	2444.6	2550.6	2663.1	2810	2821.5	3043.8	3199.1	3280.7	3064.2	3036.1	3469.2	3524.9	3415.5	3373.8	3614.1	3993.2	4216.9	3858.5	4465.6	4640.6	4678.8	4587.9	4664.8	4617.3	4820.6
0	0	0.90848	17.468	41.263	44.424	58.38	70.89	170.23	273.24	407.98	601.19	845.76	1034.7	1311.9	1571.5	1965.5	2219.6	2481.8	2666.5	3043.7	3312.5	3541.7	3765.3	4240.4	4004.9	4160.4	4367.9	5553	4677	4864	4918.2	6021.6	5131.2	5355	5345	5784.9	5514.1	5510.8	5608.8	5737	5752.2	5924.4	6016	6017.7	5891.9	6084.5	5999.9	6077.5	6155.9
0	3.5685	0	3.4836	37.665	53.115	30.651	49.132	66.729	80.223	95.766	136.13	184.62	231.89	271.44	293.23	350.01	404.37	439.06	506.32	541.11	641.49	671.6	718	802.53	874.69	881.91	954.35	965.26	1037.4	1009.2	1100.5	1144.7	1228.4	1302.3	1317.7	1406.6	1392.3	1448.4	1505.2	1519.3	1576	1662	1675.1	1802.5	1746.8	1713.2	1695.4	1714.5	1746.9
0	0	0	6.1774	16.884	70.007	112.04	182.68	278.05	443.15	611.98	760.27	935.46	1082.1	1232.5	1423.6	1715.7	1870.7	2037.8	2307.5	2563.3	2991.5	3146.2	3336.7	3334.4	3509.8	3693.9	3641.2	3578.9	3501.6	3615.1	3635.9	3906	3863.5	4358.2	4354.7	4447.4	4578.8	4819.6	4546.7	4655	4825.8	5152.4	5387.6	5311.7	5423.8	5551	5477.4	5869	5947.6
0	0	0	0	58.663	101.77	108.41	112.72	162.46	193.12	268.73	294.35	391.73	487.77	598.73	673.99	711.09	795.23	907.15	1033.1	1135.1	1217	1325.9	1329.4	1400.5	1470.5	1558.7	1665.4	1741.7	1859.3	1963.2	2048.6	2121	2245.5	2397.4	2463.2	2583.8	2619.9	2755.6	3004.3	3075.4	3153.6	3185.9	3183.5	3325.8	3377.1	3487	3454.2	3610.7	3560.6
0	0	0	30.957	121.9	102.17	103.94	472.49	682.53	729.25	1022.4	1644.8	1892.4	2238.4	2254.5	3015.3	3902.1	3424.4	3824.9	4077.1	4099.6	4055.5	4740.5	5090.3	5202.9	5584.9	5903.6	6166.4	6348.6	6708	7071.5	7553	7462.9	7727.4	8221.3	8453.9	8446.7	8581.7	8616.1	8688.1	8913.9	9186.3	9250.3	9406.5	9413.4	9578	9788.7	9677.6	9505.7	9560.6
0	0	0	0.14873	0.57669	17.153	18.056	33.379	54.814	89.68	166.81	226.05	328.06	449.46	573.51	713.42	829.57	1045.9	1181.9	1374.4	1460.7	1608.3	1781.9	1923.7	2018.9	2183.3	2258.4	2420.5	2463.1	2549.5	2631.4	2699.7	2821.9	2841.9	2855.8	3008.6	2944.2	3052.5	3134.7	3158	3166.5	3289.7	3272.4	3350.4	3292.6	3320.4	3265.3	3363.9	3317.5	3340.2
0	119.26	0	0	13.793	0	50.544	104.37	219.09	317.39	444.5	719.48	1018	1307.9	1607	1866.4	2287	2469.6	2766	3080.2	3264.3	3387.8	3601.4	3913.8	3168.9	4486.1	4768.9	3693.1	5060.1	3336.1	3600.2	4149.5	4812.4	3766.6	3816	4417.3	5326	4799.3	5670.1	5677.2	5814.5	4984.8	5793.9	5754.3	5825.9	5650.1	5723.7	5823.1	5241.3	5159.8
0	0	0	0	46.736	26.528	133.91	183.88	251.52	458.76	558.94	707.58	1027.8	1315.5	1664.2	2077.9	2479.2	2502	3027.6	3470.5	3532.3	3956.1	4006.4	4201.3	4180.9	4583.1	4779.1	4678	5026.1	5002.1	5014.3	5391.4	5519.5	5156	5562.1	5663.5	5813.8	5847.6	6113.4	6178.7	6350.6	5807.5	5940.6	5837.5	6012	5938.7	5852.5	5763.6	5924	5872.7
3.1939	0	0	7.4832	8.9224	10.894	0	17.251	29.661	46.015	79.303	107.02	123.37	162.9	208.79	224.62	286.8	330.45	338.2	359.45	397.5	444.1	481.88	535.71	592.04	634.3	701.04	756.48	730.75	807.37	877.84	882.84	921.55	928.8	974.88	1013	1034.3	1055.9	1083.7	1057.9	1156.1	1168.8	1182.6	1261.1	1244.6	1246	1223.6	1269.6	1260.4	1277
0	0.161	0	12.651	0	10.63	9.7237	18.151	16.869	0	9.3539	15.78	30.069	72.905	113.32	145.12	188.57	263.94	353.46	431.32	542.4	671.75	796.85	880.57	1024	1148.5	1297.1	1368.3	1447.7	1552.7	1656	1738.1	1749.9	1828.3	1847.2	1991.8	2049.3	2073.8	2121.4	2304.8	2348.5	2468.6	2550.7	2650.5	2554.5	2668.5	2680	2824.1	2882.3	2875.4
1.8203	6.6056	5.2409	10.343	0	0.83282	0	0	0	0	0	0	0	0	0	4.5017	32.167	65.726	108.73	195.1	293.99	372.58	445.04	634.05	821.68	713.29	820.66	928.17	1038.2	1136.8	1280.4	1382.9	1508.4	1603.2	1724.8	1839.1	2228	2053.4	2416.1	2518.4	2341	2628.7	2471.1	2518.9	2493.2	2561	2802.2	2432.2	2748.9	2754
0	2.3258	0	0	7.1019	0.89439	23.672	93.916	206.7	353.31	517.83	727.88	941.24	1184.5	1423	1670.3	1899.7	2183.3	2317.3	2718.1	2935.2	3061.3	3268.8	3435	3641.3	3693	4001.1	4150.4	4141.9	4277.3	4564.9	4913.9	5162.6	5164.6	5172.4	5276.1	5420.7	5507.1	5662.8	5697.3	5832.4	5966.8	5793	5827.4	5844.7	5941.4	6091.2	6036.4	6141.8	5908.3
0	0	0	57.896	349.95	450.05	574.96	295.93	397.48	539.28	561.43	497.05	659.85	762.13	859.42	1008.6	1065.6	1205.1	1380.3	1477.9	1630.7	1671.7	1810	2003.3	2125.5	2116.6	2230.5	2183.6	2179.7	2265.5	2460.1	2399.4	2461.5	2398.5	2571.3	2599	2673.1	2752.7	2754.8	2886.4	2875.6	2959.1	3054.5	3156.8	3262.9	3208.1	3267.7	3269.3	3300	3377.9
0	0	0	0	57.998	81.652	119.45	129.03	129.67	157.76	131	141.07	144.23	180.09	205.4	243.93	279.37	378.69	512.9	632.41	733.13	924.1	1111.1	1271.6	1472.7	1637.3	1702	1767.1	1943.9	2270	2533.2	2498.4	2980.5	3242.8	3301.5	3478.3	3337.2	3683.5	3820.3	4007.4	4165.7	4282.5	4316.2	4305.8	4445.2	4498.2	4573.7	4618.9	4635.3	4739.8
0	0	1.7765	0	9.6547	13.617	16.286	20.859	30.059	51.911	87.685	187.31	242.77	360.18	451.01	607.89	766.89	879.33	1081	1257.1	1441.3	1608.4	1740.6	1990.8	2149.3	2359.8	2496.2	2737.5	2865.5	3011.7	3221.5	3276.3	3453.1	3523.7	3478.8	3583.1	3928.5	4033.6	3994.1	4170.7	4314.2	4443.9	4503.5	4500.2	4620.8	4693.5	4697.4	4933.4	4837.7	5009.3
0	0	0	6.6223	4.5663	1.3775	2.4005	12.607	56.354	119.81	234.92	377.27	522.04	735.47	957.64	1199.5	1457.1	1701.8	1912.9	2215.9	2450.2	2676	2850.3	3108.8	3299.1	3435.1	3626.2	3798.9	3915.6	4022.1	4117.7	4226.6	4322.7	4426.7	4548.3	4638.8	4549.1	4750.8	4797.9	4891.3	4934.3	4995.2	5071.7	5100.5	5153.8	5157.5	5215.3	5244.4	5321.5	5324.6
0	0	0.76171	33.286	36.86	6.9709	9.3654	14.425	31.408	57.242	94.014	152.83	226.19	345.15	447.43	600.41	723.48	809.8	952.99	1113.7	1322.5	1332.8	1498.5	1699.9	1839.2	1870.1	1982.1	2185.5	2306.3	2439.8	2489.8	2695.3	2713.9	2799.6	2977.5	3057.7	3110.9	3160.2	3173.1	3248.1	3243.6	3494.3	3565.3	3549.3	3617.2	3578.7	3709	3741.6	3771.1	3833.9
0	19.302	22.183	15.692	0	0	0	0	0	0	0	0	10.151	71.564	135.97	196.11	300.38	375.58	527.31	614.67	712.1	736.12	834.06	892.1	968.26	948.47	991	1039.5	1112.5	1155	1256.7	1283.8	1329.5	1357.1	1376.5	1332.1	1389.4	1373.6	1477.4	1464.7	1493.1	1534.3	1546.7	1573.2	1549.8	1628.6	1553.9	1525.6	1547.6	1565.1
0	0	0	0	0	0	38.606	89.438	188.97	352.64	555.62	711.88	957.34	1205.9	1559.2	2147.9	2075.5	2371.6	2602.3	2888.4	2973.9	3304.6	3637.6	3599.2	3840.7	3948.2	4257	4203.9	4366.2	4195.5	4279.8	4306	4592.4	4526	4640.4	4805.2	4901.7	4924.8	4973.2	4884.6	5080.6	5053.4	5108.3	5142.9	5154.8	5261.2	5212.1	5092.4	5198.5	5096.7
0	0	16.516	0	66.711	419.59	99.529	276.52	0	0	16.003	246.96	253.71	193.27	263.57	246.49	338.07	383.45	530.39	541.66	672.43	709.71	710.77	765.56	833.41	847.72	847.29	927.74	899.75	896.63	1032.3	1060.4	1017.6	1061.6	1130.4	1112.6	1114.8	1243.7	1214.9	1292.4	1327.9	1430	1397.3	1439.5	1434.4	1437.8	1491.8	1484.9	1535.3	1541.4
8.9907	11.701	0	19.772	9.3081	0	0	0	0	0	0	0	57.182	84.778	105.07	183.59	215.95	297.75	370.02	405.73	417.38	541.97	619.78	658.15	704.96	790.88	827.44	881.77	881.53	958.17	979.64	1048	1096.9	1128.8	1140.3	1239.8	1199.3	1245.6	1285.7	1309	1404.6	1598.4	1622	1595.4	1479.5	1518	1544.1	1560.2	1592.1	1612
0	0	0	61.921	36.798	76.305	89.792	109.78	229.86	291.22	521.55	743.24	998.82	1187.5	1632.8	1860.5	2119.9	2373.7	2632.3	2931.7	3007	3312	3395.5	3476.7	3659.4	3762	3849.8	3861.2	4109	4017.9	4121.1	4277.4	4506.5	4557.8	4845	4933.2	4870.2	4981.9	4976	5165.3	5079.4	5239	5211	5120.5	5150	5132.7	5233.4	5193.6	5108	5185.9
0	0	0	0	5.1309	4.5501	8.4193	7.7537	17.036	17.692	25.977	36.73	61.876	82.063	118.39	162.01	231.91	297.23	382.54	458.14	543.6	636.45	711.18	834.95	934.56	1026.3	1139.7	1250.4	1369.9	1454.3	1581.5	1683.3	1801.3	1920.4	2054	2250.2	2728.6	2911.7	3021.7	3154	3174.7	3282.9	3354.2	3430	3512.2	3558.9	3601.5	3608.6	3680	3707.2
0	0	9.6406	13.256	0	0	0	1.724	48.03	106.79	210.68	348.48	563.66	773.88	1009.9	1273.3	1525.9	1751.6	2002.4	2184.1	2448	2653.5	2852.8	2902	2892.4	2955.3	3075.5	3102.2	3136.6	3260.9	3391.5	3501.6	3510.2	3516.6	3525.2	3558.6	3596.4	3605.1	3639.1	3645	3787.2	3874	3928.3	3807.3	3834.8	3868.6	3826.3	3905.8	3818.6	3874.6
0	0	16.851	0	6.0387	0	0	0	51.114	99.962	192.84	294.23	436.22	589.2	869.09	1048.4	1376.6	1569.8	1804.2	2106.4	2176.1	2449.4	2600.7	2844.7	3167.6	3425.6	3666.7	3896.6	4084.8	4098.3	4358.8	4459.4	4553.7	4382.7	4511.6	4604	4603	4680.6	4774.9	4722.1	4780.8	4793.2	4962.1	5080.7	5007.9	5248.8	5255.6	5386.9	5387.6	5552
0	0	3.2301	26.143	52.492	51.939	0	118.89	181.35	229.06	257.36	606.71	857.11	1046.8	1266.6	1600.1	1965.6	2232.6	2606.3	2919.3	3204.8	3371.2	3502.4	3762.5	3884.5	4113.2	4413.3	4524.9	4772.9	4886.4	5130	5237	5554.7	5644.1	5666.5	5761.2	5817.1	6228	6233.1	6426.7	6553.5	6703.1	6882.3	6976.8	7309.4	7246.8	7393	7268.6	7023.9	7599.4
0	0	0	0	27.035	35.113	72.858	145.6	234.69	322.86	478.47	646.94	897.12	1109.1	1393.9	1662.9	1922.2	2234.6	2477.5	2674.1	2897.9	3097.1	3396.1	3523.5	3764.4	3923.8	4175.3	4146.3	4196.8	4354.3	4534.3	4560.1	4705.7	4728.7	4886.9	4859.7	4954.8	4886.5	5017.2	5001.5	5203.2	5210.5	5248.9	5314	5363.1	5372.8	5341.2	5350.5	5361.3	5397
27.898	0	0	0	35.267	0	22.345	66.121	88.807	169.4	232.79	296.77	336.67	389.35	405.67	501.85	551.72	624.65	691.8	696.22	759.48	781.03	839.27	846.34	917.54	956.12	944.36	1033.9	1040.8	1050.9	1137.3	1168.2	1169.2	1159.4	1256.3	1447.6	1669.8	1857.3	1796.2	1945.6	2067.8	2198.5	2145	2232.3	2626.9	2722.1	2766.2	2732.3	2791.2	2865.2
0	2.0557	1.8482	8.536	0	3.5746	0	0	0	0	0	1.2621	0	0	15.604	52.993	112.82	160.03	240.94	327.21	495.52	592.99	717.24	860.56	917.18	1092.6	1230	1355.8	1377.4	1520.2	1661.8	1724.2	1790.4	1945.6	2025.7	2005.2	2024.4	2201.9	2223.9	2317.4	2414.2	2411	2421.7	2563.3	2510.8	2481.4	2570.1	2621.7	2699.4	2704
0	0	0	65.159	39.498	0	51.771	39.548	42.986	35.424	0	87.697	75.174	104.77	137.24	176.6	220.1	280.67	316.07	384.11	441.99	589.63	629.35	723.51	813.08	876.91	917.91	965.13	1038.3	1028.3	1097.4	1313.8	1317.1	1282.9	1359.2	1389.5	1371.5	1365.9	1390.4	1437.6	1421.5	1467.5	1492.6	1504.5	1473	1647.4	1703.7	1735.3	1672.1	1571.4
0	0	0	3.7933	13.617	16.639	18.738	36.231	49.082	73.891	120.42	140.74	195.13	260.39	314.84	366.8	418.77	480.61	529.11	654.67	708.95	806.51	906.58	976.5	1085.9	1222.4	1260.4	1421.7	1434.8	1492.7	1532.4	1593.1	1650.1	1720.7	1900.5	1852.6	1983.8	1983.4	2099.7	2216	2229.2	2202.9	2234.8	2287	2346.6	2333.4	2317.8	2245.7	2330.2	2322.1
0	0	0	25.835	36.019	17.223	37.571	81.632	153.59	188.96	290.96	409.83	582.24	654.31	858.52	986.87	1173.4	1355.7	1447.1	1667.3	1804.7	1540.6	2147	2351.4	2500.6	2676.5	3032.1	2695.9	3162.7	3364.9	3273.3	3577.6	3521.6	3668.3	3782.9	3876.7	3954.1	3934.3	3764.4	3983.3	4001.3	4229.3	4058.2	4188.2	4188.9	4235.7	4236.2	4209.8	4253.9	4127.4
0	1.0375	0	0.90974	11.637	11.586	17.671	17.516	53.535	115.55	158.97	229.41	339.2	430.68	528.48	622.45	740.64	889.15	1006.3	1107.6	1524.9	1744.1	1882.2	1919.8	2011.9	2050.4	1758.1	1545.3	1544.4	1728.1	1771.3	1855.5	1972	2151.7	2316.3	2431.3	2574.7	2810.9	2977.2	3207.7	3306.2	3542.6	3673.9	3830.8	4075.7	4187.6	4414.4	4444.3	4765.2	4879.5
0	5.5957	0	1.4215	3.6569	0	16.591	38.304	93.621	142.4	272.99	414.3	497.39	642.35	860.68	1122.9	1371	1606.6	1916.4	2054.5	2345.4	2563.2	2795.2	3084.7	3233.2	3425.3	3545.8	3666.8	3807.1	4038.2	4218.5	4315.3	4575.7	4662.3	4734.4	4874.3	4990.6	5070.5	5254.4	5367.3	5483.7	5572.2	5872.5	5836.5	6016.2	6026.3	5958.6	6152.9	6197.1	6266.3
0	0	10.46	12.938	43.511	0	32.804	25.177	88.398	151.43	214.36	564.22	543.23	704.84	946.62	1210	1482.7	1742.9	2155.9	2220.7	2460.3	2456.7	2873	3272.4	3262.2	3490.4	3692.7	4063.6	4013	4525.4	4734.4	4912.2	5035	5287.2	5507.1	5416.4	5852.6	6330	7538.3	8042.9	8170.2	8581.7	8459.4	8191.4	8509	8451.9	8219.7	8213.2	8332.6	8499
0	3.7665	14.167	0	0	23.963	16.207	0	0	32.223	55.046	63.713	197.56	277.33	381.28	485.78	616.08	797.23	981.91	1179.3	1322.2	1502.1	1690.3	1841.5	1955.1	2248.4	2403	2628.5	2746.8	2912.2	3150.7	3287.9	3316.4	3466.2	3533.6	3625.9	3604.7	3891	3995.4	4016.1	4331	4396.3	4575.6	4593.8	4728.9	4706	4790.4	4827.3	4834.2	5015.7
0	0	0	24.066	39.18	62.396	90.187	145.21	185.89	261.76	387.81	491.56	860.31	805.75	988.46	1217	1407.6	1587.4	1914.2	2157.5	2273.1	2539.7	2835.8	2898.4	3159.4	3243.2	3361.2	3466.8	3584.9	3718.9	3818.9	3914.8	4040.9	4169.8	4204.2	4362.8	4410.8	4417.8	4469.3	4427.6	4528.8	4521.8	4649.4	4574.4	4639.5	4737.1	4720.5	4702.4	4704	4645.8
0	0	0	0	0	0.72023	17.476	56.14	106.7	155.13	243.86	340.58	428.24	523.45	610.75	745.21	828.19	932.83	1060.5	1141.2	1230.2	1344	1419.1	1501.7	1582.4	1689.8	1754.1	1794.7	1852.4	1943.2	1949.8	1988.2	2011.1	2165.2	2178.2	2305.9	2278.2	2357.8	2466.5	2557.1	2687.2	2720.9	2819.7	2901.8	2957.3	3002.9	3029.1	3105.7	3151.5	3190.5
0	0	0	4.2697	6.4189	4.9348	14.711	32.254	65.409	95.959	149.93	205.17	261.86	316.86	387.04	454.71	504.42	544.87	598.73	669.8	707.3	755.75	791.01	880.48	923.91	981.2	1034.8	1073	1113	1159.1	1226.5	1281.8	1357.4	1379.7	1414.4	1484	1557.7	1661.3	1651.7	1747.7	1756.8	1854.9	1899	1925.8	2102	1794.4	1826.3	1886.1	1890.9	1901.4
0	0	0	0	10.266	12.177	30.274	36.462	79.971	151.26	223.96	303.83	387.57	503.94	610.77	755.16	838.24	1034.5	1318.4	1503.5	1570.3	1692.9	1873.8	1996.2	2170.9	2305.7	2507.6	2552.2	2694.9	2832.5	2917.2	3158.2	3338.7	3626.4	3579.2	3688.5	3827.3	3812.7	4056.5	4121.6	4089.5	4450	4356.9	4521.5	4667	4869.4	5127.9	5076.7	5242.7	5333.6
3.8744	10.851	20.183	0	0	12.166	0	0	27.527	63.632	109.74	227.23	290.78	518.56	726.96	972.48	1199.5	1294.2	1461.8	1875.8	2135.3	2311.3	2495.2	2837.9	3078.4	3288.1	3309.7	3611.9	3860.8	3942.6	4142.1	4346.8	4430.3	4033.2	4132.1	4837.1	5002.9	5049.9	5184.2	5220	5406.5	5557.5	5876	5982.8	6090.1	6053.1	6086.6	5952.1	5769.5	5770.3
0	0	0	48.985	134.43	171.19	286.01	318.72	428.47	279.22	428.82	532.76	658.94	813.01	1045	1354.3	1523.7	1644.6	2013.9	2320	2549.2	2785.8	2983.4	3110.5	3252	3795.1	3890.8	3781.4	3718.2	3895	3919	4046.9	4119.1	4212.2	4297.3	4359.5	4372.3	4349.9	4472	4653	4364.4	4569.8	4617.6	4569.3	4639.1	4582	4849.6	4833.8	4984.5	4594.5
35.194	15.897	4.2767	0	0	14.646	0	51.43	49.472	0	0	148.02	204.99	142.22	215.92	376.94	497.99	513.22	704.81	981.28	1117.8	1195.7	1212.5	1654.5	1908.7	2118.4	2098.8	2210.4	2272.3	2355.6	2409.2	3008.2	2829.7	2976.1	3528.2	3528.7	3698.2	3754.2	3405.9	3546.8	3585.2	3688.7	4203.5	4350.5	3823	3909.4	3938.4	4190.6	4157.1	4797.1
0	0	0	0	31.062	9.86	17.932	18.705	35.917	60.962	121.75	193.07	317.67	423.17	587.43	725.33	860.08	1008.8	1161.3	1311.6	1347.2	1536.4	1676.1	1825.7	1913.3	2027.3	2116.3	2222.2	2907.6	2335.3	2437.4	2525.5	2351.3	2601.8	2664.5	2773.2	2782.4	2821.3	2723.9	2757.8	2794.4	2782	2831.8	2842.3	2828.3	2855.3	2826.3	2860.3	2854.1	2875.7
0	0	7.622	16.119	2.2247	0	23.821	30.401	45.243	92.768	163.55	247.61	401.73	521.23	698.93	1055.4	1373	1395.4	1663.5	2395.6	2760.8	2487.2	2756.3	3670.4	3958.1	4336.7	3778.6	4786.2	5003.8	5284.1	5690.1	5870.4	6143.5	5176.5	6524.9	5618.4	6870.6	6953.7	7535.4	7438.7	7908	8117.2	8315.6	8288.3	8499.7	8777	8704.6	8928.1	9081.2	8888.7
0	3.4194	0.049422	6.6733	0	0	1.3317	0	0	0	29.098	85.703	157.97	252.65	404.52	557.94	748.03	922.6	1134.8	1283	1501.8	1746.5	1966.4	2197.4	2487.5	2714.7	3036.8	3218.5	3697.1	3891.8	4292.2	4441.2	4885	5078.5	5446.7	5844.2	6016.5	6155.5	6588.5	6597.1	6895.5	7155.7	7231.7	7740.9	7845.1	8030.3	8148.6	8297.9	8886.6	9052.1
0.62589	0.9363	0	0	0.39914	0	3.6086	21.403	48.948	91.321	146.62	218.48	281.15	375.53	464.78	597.29	693.33	827.27	943.13	1072.7	1208	1280.7	1401.4	1416.7	1676.5	1772	1888.7	1956.3	2063.7	2157.4	2178.5	2237	2315.2	2352.4	2379.2	2419.1	2458.2	2484.5	2536.5	2554.9	2599.3	2665	2668.5	2657.5	2693.7	2762.6	2733.5	2720.1	2716.3	2793.8
0	1.4629	0	4.8788	13.134	12.494	0	32.892	63.948	109.36	184.63	272.64	403.51	511.76	674.69	850.64	1000.8	1158.1	1340.2	1454.3	1641.6	1771.3	1925.7	2060.5	2178.1	2337.1	2439.3	2551.3	2545	2679.5	2736.1	2789.7	2808.2	2833.5	2891.7	2841.7	2998.7	3092.3	3198.9	3239.8	3239.8	3307	3272.9	3379.4	3375.6	3431.1	3492.1	3549.9	3670	3590.3
0	0	0	8.7027	5.8126	4.4393	18.401	32.145	67.298	103.03	198.35	284.75	385.14	489.68	584.92	731.32	884.37	1009.7	1130.6	1221	1361	1486.3	1650.9	1814.2	1889.1	2103.7	2110.3	2319.4	2458.3	2577.7	2745.3	2835.1	2808.6	3050.6	3201	3341.7	3376.4	3456.2	3568.6	3819.2	3809.5	3855.6	3971.5	4058.8	4026.2	4075.2	4481.3	4477	4623.8	4520.2
0	0	0	7.6364	8.9151	16.206	21.693	51.596	86.287	134.96	194.61	290.66	373.16	471.45	573.56	701.09	837.75	936.26	1104.1	1216.8	1304.9	1449	1594.2	1696.8	1768	1888.5	1970.1	2104.3	2208.1	2230.6	2300.9	2359.5	2405.9	2464.5	2542.2	2644.4	2625.1	2675.9	2743.6	2789.1	2847	2878.8	2893.1	2950	2949.5	2997	2952.6	2971.7	2964	2979.5
13.66	10.743	25.031	31.299	0	0	0	0	0	49.036	124.91	201.83	304.35	446.88	582.96	781.21	949.23	1072.2	1239.9	1401.2	1589	1765.2	1864.8	2020.1	2085.6	2245.7	2294.1	2455.5	2563	2531.7	2715.1	2724.2	2785.6	2755.8	2851.9	2911.6	2973.4	2813.1	2897.8	3006.6	3084	3213.1	3325.2	3418.3	3276.8	3280.1	3352.9	3416.8	3457.5	3618.4
0.50655	8.5169	4.1823	0	11.491	0	0	0	14.356	20.172	41.684	58.632	99.274	131.45	165.14	255.01	342.51	414.28	476.81	558.18	611.21	678.5	800.09	844.21	897.1	1023	1100.6	1190.6	1248.2	1386.3	1406.4	1530.6	1599.5	1694.4	1740.4	1884.3	2031.5	2063.3	2105.8	2207.3	2297.7	2415.4	2431.7	2484.5	2500.5	2534.7	2593.4	2712	2691.4	2723.6
0	0.90113	0	48.306	7.9703	8.2778	28.854	53.311	133.56	226.74	394.78	533.99	725.32	925.42	1228.4	1522.7	1755.3	1967.6	2340.2	2677.7	2962.4	3345.6	3667.4	4044.9	4309.5	4451.5	4748.1	4969.2	5020.3	5366.9	5600.5	5689.7	5821.7	6270.1	6632.6	6652.6	7061.3	7096.1	7382.8	7542.5	7824.7	7803.4	8375.7	8275.4	8467.8	8664.4	8738	8875.3	8911.3	9160.7
0	0	0	12.31	53.762	82.589	141.95	181.95	310.46	452.98	538.6	785.91	930.27	1203.6	1253.3	1435	1639.1	1796.9	2029	2187.9	2365	2543.7	2820.2	3046.6	3176.4	3236.1	3417.8	3509.7	3668.2	3785.4	3920.8	4282.2	4322.5	4297.4	4572.3	4687.6	4646.8	4856.6	5018.5	5049.3	5252.9	5322.5	5341.6	5427.4	5433.8	5663.6	5789.2	5786.5	5797.5	5798.6
0	0	0	0	130.02	320.27	462.01	619.97	786.53	1027	1223.9	1370.8	1557.1	1678	1842.8	2124.8	2177.6	2422.7	2616.1	2689.8	2734.1	2912.2	3099.4	3212.5	3423.5	3516.5	3493.5	3648.7	3668.9	3756.2	3886.5	3876.6	3915	4019.3	4050.8	4131.3	4126.9	4216	4315.5	4664.9	5096.6	5379.7	4993.2	5034.3	4643.2	4647.7	4736.1	4743.8	4640.6	4692.2
0	3.7079	0.38433	13.629	25.618	0.27421	1.7988	0	19.907	38.196	64.417	77.552	165.82	214.16	280.17	371.58	544.71	612.47	708.42	888.59	993.2	1088.3	1182	1337.1	1383.3	1480.6	1653.4	1771.9	1776.8	1941.4	1982.8	2112.7	2155.8	2265.2	2434.4	2593.4	2711.1	2792.2	2871.6	2981.2	3109.3	3266.3	3290.7	3575	3790.6	3580	3723.3	3146.5	3192.8	3265.9
0	0	0	8.8519	16.211	36.101	91.366	217.42	398.57	576.94	829.53	1109.1	1406.3	1590.8	2065.2	2225.4	2548.2	3134.5	3529.7	3281.3	3631.5	4406.7	4744.8	4407.8	4506.2	4837.4	4998.2	5417.4	5351	5540.5	5855.7	6027.7	6055	6249.8	6420.8	6695.3	7700	8751	8339.9	8544.6	8026.8	8025.3	8417.4	8417.2	8040	8172	8485.6	8476.6	8547	8885.1
0	0	0.41753	3.202	2.324	14.42	11.019	14.457	20.456	8.7292	18.119	9.025	7.6184	1.1474	0	4.2408	4.5872	14.334	28.716	80.15	157.39	244.03	344.92	446.91	558.89	683.48	838.81	1015.4	1148.2	1255.6	1511.6	1663.9	1747.9	1987.1	2169.9	2278.7	2495.3	2640.4	2967	2994.5	3305.6	3396.6	3565.2	3788	3900.6	4106.6	4109.5	4156.2	4390.6	4332
0	3.3505	0	14.652	0	0	7.3176	27.849	55.051	92.301	149.7	239.45	329.29	433.23	567.18	720.52	912.92	1031.8	1253.8	1437.1	1624.2	1813.2	2003.9	2122.4	2271.5	2466.7	2652.4	2813.9	2827.5	3034.2	3276.4	3334.6	3406.8	3594.5	3804.4	3875.5	4031.5	4178.2	4263.8	4409.2	4503	4633.6	4603.9	4756.1	4627.4	4798.6	4893.3	4929.8	5059.9	5039.1
0	0	0	7.2718	10.848	13.598	31.12	140.18	151.1	93.373	116.48	286.67	310.1	359.13	457.15	553.54	670.57	752.62	873.15	997.72	1058.8	1229.8	1380.7	1483.2	1589.6	1696.7	1858	1946.5	2085.1	2113.3	2319.4	2407.2	2576.4	2712.6	2793.3	2891	2975.7	2968.1	2558.9	2637.5	2606.7	2740.2	2862	2936	2989.4	3043.6	3085.6	3120.8	3045.5	3119.1
0	0	0	17.415	0	7.0569	55.298	86.471	138.53	229.17	349.57	433.96	647.12	837.73	998.02	1223	1445.2	1615.6	1868	2031.8	2353.7	2511.2	2787.6	2978	3099.8	3407.1	3583.3	3651.5	3854.9	4015.8	4257.4	4502.2	4592	4642.9	4818.7	4943.8	5037.9	5098.1	5277	5329.8	5495.1	5642.4	5763.8	5888.9	5942.8	6072.8	6069.8	6297	6242.7	6280
0	0	0	0	56.817	95.066	123.29	228.79	302.06	380.05	499.21	569.9	740.19	858.88	959.77	1131.9	1141.3	1255.3	1383.9	1499	1577.9	1543	1571.2	1602.6	1694.5	1770.3	1838.9	1880.4	1899	2050.9	2086.4	2142.2	2183.2	2185.8	2256.1	2246.1	2304	2323.7	2368.4	2412.2	2415.3	2433.9	2497.8	2517.8	2608.1	2582.1	2552.9	2559.3	2614.1	2609.8
0	11.314	6.2164	19.245	0	0	4.7873	0	0	0	35.567	17.631	96.293	129.88	247.41	386.25	546.13	695.83	857.02	1074.5	1288.4	1387.2	1699.1	1816.1	2058.5	2030.6	2173.1	2241.3	2371	2529	2691.5	2778.8	2920.1	3037.6	3273	3420.3	3388.8	3538.9	3594.6	3648	3810.1	3766.1	3872.1	3914.2	4020.4	4138.9	3966.3	3968.1	3991.5	4020.4
0	0	0	1.7947	7.3604	11.828	5.8773	9.9164	22.167	21.984	38.457	82.469	144.5	222.15	333.26	469.33	599.77	702.74	888.47	1061.7	1273.3	1388.2	1548	1845.8	2011.3	2156.2	2315.7	2525.1	2647.8	2713	2993.4	3056.2	3162.5	3226.8	3441.9	3423.3	3426.3	3579.3	3657.7	3870.6	3852.2	3964.1	3998.3	4043	4091.7	4184	4221.9	4374.5	4446.8	4480.4
0	0	0	0	14.012	70.037	73.644	80.76	123.74	231.86	317.72	456.55	618.22	843.86	1067.6	1335.5	1578.4	1899.8	2181.2	2495.4	2754.4	3098.3	3221	3492.5	3568	4018.3	4306.5	4163.6	4300.7	4645.2	4809.2	4742	4592.1	5120.9	5165.6	5199	5095.2	5156.9	5234.2	5205.2	5256.4	5274.7	5304.8	5368.8	5315.7	5389.5	5325.3	5498.3	5496.9	5443.6
0	0	6.1619	16.44	42.062	34.634	42.16	55.753	98.239	156.45	274.49	454.78	649.58	904.84	1209.4	1539.9	1898.6	2216.5	2507	2959.3	3409.4	3593.5	4207.6	4373.5	4485.4	4934.7	5198.1	5573	5669.6	5796.8	6032.1	6253.9	6609.7	6788.1	6826.5	6880	6902.6	7114.8	7472	7554.6	7431.4	7575.7	7593	7747.4	7871.7	8062.5	7894	8010.5	8055.8	8088
2.7083	0	2.9056	6.223	0	0	0	4.0202	31.501	60.693	112.78	193.27	303.07	388.09	503.54	617.42	753.06	844.3	1035.8	1187.4	1374	1507.9	1619.8	1854.4	1997	2158.2	2321.4	2498.4	2646.4	2711.3	2872.2	2927.8	3104.7	3240.4	3293.8	3451.9	3553.2	3606.1	3657.5	3798.7	3866.5	3962.5	4056.9	4167.9	4142.7	4234.1	4272.8	4405.8	4227.6	4348.8
0	0	0	37.677	59.293	50.612	57.27	151.31	85.683	124.57	162.95	275.6	322.41	431.4	550.3	755.34	960.25	1152.1	1322.4	1500.7	1708.5	1965.2	2167.1	2262	2472.5	2575.9	2743.7	2887.9	3034.9	3243	3403.9	3525.3	3735.2	3794.3	3916.4	4136.4	4040.1	4218.4	4264.6	4337.8	4330.3	4525.8	4651.9	4739	4698.8	4686.7	4670.1	4922	4917.1	4811.4
0	0	0	17.329	5.2795	14.138	36.035	96.086	173.59	224.22	368.9	537.37	649.02	875.58	1071.6	1225.9	1537.5	1687	1850.6	2074.7	2232.3	2477.2	2710.2	2885.9	2897.5	3132.8	3263	3439.9	3438.1	3643.4	3719.3	3650.2	3910.4	3963.2	3992	4050.9	4090.1	4220.1	4357.4	4376.6	4483.6	4577.2	4666	4777.6	4794.9	4933.4	4924.8	5013	5198.7	5190.3
0	3.3487	0	4.7075	8.0108	0	8.3166	47.099	65.543	142.84	211.86	275.19	363.17	490.25	632.87	766.8	860.86	1052.7	1243	1381.7	1548.7	1751.6	1818	2085	2504.9	2524.3	2524.2	2841.8	3549.6	3137.9	3211.8	3490.1	3908.2	3912.3	3996.8	4223.1	4381.5	4735.3	4713.8	4882.3	5027.4	5118.1	5337.3	5440.5	5590	5664.6	5852.1	6015.9	6001.1	6127.5
0	0	0	0	37.123	60.308	74.526	84.738	124.74	182.97	272.72	415.57	569.05	759.6	954.84	1173.6	1366.3	1666	1989.9	2303.6	2590.4	2874.9	3189.7	3425.2	3752.6	3989.4	4280.8	4652.7	4877.8	5002.5	5125.6	5330.3	5602.2	5783.5	5957	6218.9	6163.6	6333	6408.4	6698.2	6751.8	6725.8	6871.2	7002.9	7166.4	7123.6	7234.4	7206.1	7195.2	7365.4
0	0	0	6.2528	9.1766	28.062	9.566	72.292	159.08	261.18	407.8	538.58	710.52	950.3	1142.9	1336.6	1427.6	1682.2	1861.2	2117.6	2292.5	2586.6	2843.9	2912.6	3247.5	3429	3706.1	3878.3	4057.8	4353.4	4601.5	4850	4896.5	5158.5	5335.1	5486.1	5352.7	5575.4	5715.4	5896.9	6031.7	6098.3	6117.3	6241.6	6240	6353	6377.9	6520	6601.5	6619.4
0	0	0	0	14.075	9.9345	16.33	44.737	125.21	227.78	351.67	526.36	695.61	885.01	1079.7	1306.9	1408.9	1722.5	1895.8	2249	2365.1	2611.7	2809.7	2937.3	3057.1	3405	3788.5	3503	3674.4	4185.4	4364.3	4662.8	5505	4851.7	4922.2	5156.4	4918.5	5130	5286.9	5379.3	5431.6	5471	5466.2	5521.3	5547.4	5683.3	5841	5769.5	5798.6	5716.9
0	0	0	0	0	9.1308	28.681	6.1501	0	0	0	0	0	18.522	81.5	169.74	260.08	362.29	504.02	605.05	738.44	874.25	1107.4	1217.8	1462.7	1571.5	1806.9	2111.2	2299.3	2583.3	2702.9	2786.6	2948.6	3346.1	3410.4	3601.1	4002.2	4105.2	4562.9	4676	4882.4	4991.2	5206	5637.9	5798	5731.2	5778.4	5750.7	5764.9	5917.1
0	0	0	1.314	8.8832	11.552	24.501	87.538	191.87	330.31	475.73	643.5	795.34	995.19	1149.1	1350.2	1526	1735.7	1986.9	2169.4	2289.4	2555.3	2699.4	2888.7	2987.3	3076.7	3289.6	3420.6	3482	3605.9	3597.7	3832	3891.8	3932.1	4074.3	4085.9	4187.7	4199.2	4166.5	4275.4	4340.1	4401.8	4337	4458.5	4509.3	4421.9	4505.7	4512	4467.5	4500.6
0	30.539	10.673	82.629	77.795	2.1431	0	88.369	16.472	57.849	199.77	463.21	692.74	618.88	848.27	1249.9	1438.6	2050.2	1605.6	1722.5	1871	1965.6	2071.5	2205	2324.5	2358.4	2439.3	2461.8	2562	2594.9	2662.6	2681.9	2665.6	2747.2	2789.8	2933.3	2881.6	2866.8	2927.1	2947	3039.1	3127	3144	3264.9	3277.8	3342.7	3336	3521.8	3630.9	3748.5
0	13.152	0	24.383	7.1824	0	35.57	34.402	54.976	67.827	125.35	181.56	225.97	312.93	337.02	468.78	558.31	621.31	692.15	796.3	867.57	938.97	1083.1	1257	1371.3	1508.6	1679.1	1455.6	1641	1751.8	1842.2	1963.9	2034.1	2090.4	2218.5	2343.9	2250.5	2339.7	2448.3	2510.9	2574.7	2647.8	2674.2	2540.6	2663.8	2651.4	2689.9	2715	2677	2786.9
0	5.0809	7.491	0	0	1.4659	42.951	114.41	242.05	400.53	596.56	863.55	890.62	1194.8	1541.7	1844.9	1958.5	2113.4	2445.2	2675.9	2813	3280.4	3390.8	3558.4	3817.3	3971.6	4100.3	4111.7	4973.4	4612.1	4878.6	5064.6	4537	5363.2	5493.9	5648	5830.3	5712.8	5766.3	5970.7	6185.3	6320.9	6436.4	6518.4	6639.4	6590.5	6479.4	6489.2	6638	6810.6
0	0	0	0	13.22	2.4937	15.227	1.0663	0	0	0	0	6.3241	32.725	68.457	155.24	240.1	354.54	493.35	631.69	835.02	974.55	1180.9	1359	1506.3	1729.5	1879.4	2142	2305.7	2549.1	2728.4	2810.9	3045.4	3212.8	3341.8	3561.1	3811.6	3822.9	4073.2	4231.3	4385.4	4525.9	4790.7	4893	5015.6	5099.8	5144.7	5246.6	5206.2	5310.6
0	0.44258	0	1.4365	0	0	14.77	51.093	125.99	222.65	356.06	501.99	686.72	830.15	1035.4	1238.7	1369.7	1516.5	1702.7	1875.4	2039.4	2165.5	2344.1	2528.8	2628.7	2784.2	2916.1	3019.1	3221.3	3245	3419.1	3583.2	3685.1	3845	4036.7	4087.1	4222	4400.1	4537.5	4683.7	4786.2	5048.5	5149.8	5255	5240.9	5359.3	5533	5531.3	5593.2	5682.5
0	0	0	3.7568	14.276	23.165	20.595	0.8501	24.914	26.376	15.453	28.037	14.255	23.087	27.022	58.798	63.12	114.62	106.02	143.56	176.99	219.33	241.81	320.39	310.62	361.65	404.53	434.77	469.2	531.63	653.66	686.59	755.22	799.72	912.45	1045.4	1015.7	1075.4	1220.6	1206	1366	1413.8	1525	1596.2	1535.5	1653.5	1640.2	1671.4	1719.6	1695.7
0	0	0	0	8.1929	24.216	46.11	79.65	114.63	161.86	242.79	383.55	508.02	680.68	857.03	1061.2	1231.8	1372.7	1558	1700.5	1880.5	1891.8	2047.4	2114.9	2214.4	2295.7	2408.9	2522.1	2526.6	2679.6	2695.2	2782.9	2886.7	2884	3045.2	3010.7	3000.2	3050.8	3154.1	3216.3	3199.3	3245.7	3219.5	3302.8	3322.5	3318.5	3318.5	3389.3	3310.3	3268.9
0	0	3.9966	0	0	12.777	44.651	118.23	241.17	359.3	552.75	782.64	1081.4	1324.2	1592.7	1827.4	1991.9	2246.8	2458.1	2695.1	2914.9	3072.4	3201.9	3351	3542.3	3707.9	3856.5	4073.2	4031.5	4252.3	4376.5	4443.9	4250.5	4547.3	4787.2	4878.4	4887.8	4968.4	5011.2	5163.8	5203.8	5373	5385.3	5451.5	5478.1	5463.9	5423.4	5607	5543.2	5702.7
0	0.38305	0	0	8.9575	1.079	0	20.86	63.606	110.51	208.58	354.35	568.87	779.93	1043.7	1393.3	1693	2028.7	2339.7	2756.4	3078.4	3337.9	3608.8	4037.3	4374.9	4742.4	4944.5	5267.3	5631.3	5745.4	5943.7	6109.9	6650	6547.3	6814.5	6957	7452.6	7291.3	6766.7	6964	7861.4	7921.4	7992.4	6933.4	8024.1	6912.6	6911.2	7190.2	7179.1	8080.3
4.8709	3.1875	0	0	3.1237	0	0	0	0	0	1.7536	22.398	70.563	124.1	180.5	263.17	358.01	450.67	583.48	677.37	730.63	812.86	890.54	986.3	1043.3	1103.8	1210	1229.6	1387.5	1350.4	1378.8	1439	1521.5	1531.3	1575.8	1564.2	1573.8	1597.7	1570.2	1639.6	1690.5	1736.4	1652.2	1676.9	1743.5	1706.8	1687.7	1685	1625.5	1655.7
0	0	0	15.208	9.5138	19.066	49.061	127.6	234.7	404.09	650.26	916.79	1264	1629.7	2001.7	2307.1	2732.8	3063.5	3535.6	3803.7	4232.1	4450.1	4882	5008.3	5232.7	5423.6	5617.8	5787.7	5830.1	6018.3	6198.4	6449.8	6425.2	6410.5	6705.6	6748.4	6802.7	6858.2	6958	7019.5	6910	6941.1	6964.6	6971.1	7004.6	7095.7	7013.6	7134.7	7142.7	7123.9
0	0	5.4028	21.903	0	12.502	19.077	17.405	42.021	18.782	3.4135	34.637	37.493	39.789	54.899	103.99	141.5	282.01	340.68	471.76	544.05	559.72	665.35	706.38	819.91	876.07	928.88	907.82	1061.3	1163.5	1301.6	1399.8	1514.3	1646.5	1669.8	1817.3	1876.2	1928.6	2002.6	2115.2	2182	2226.2	2325.7	2390.7	2375.6	2610.1	2744.2	2746.2	2757.8	2788.6
0	0	3.4157	8.2893	12.929	3.7416	2.8648	36.12	81.865	134.2	229.76	344.12	478.9	647.78	815.11	997.92	1172.7	1379.2	1617.5	1800.6	2048.2	2249	2536.2	2715.4	2971.7	3193.9	3409	3707.3	3822.1	3957.3	4244.9	4428.5	4483.2	4627.5	4699.4	4870.7	4967.5	4998.2	5187.2	5296.3	5410.1	5577.8	5564.2	5711.1	5792	5761.9	5933.9	5945.6	6099	5998.4
0	0	0	0	12.778	25.877	20.742	31.429	64.233	95.73	132.45	169.69	205.61	255.73	294.69	377.49	409.16	462.56	519.59	524.95	572.23	601.06	695.6	711.12	721.04	763.34	742.55	811.68	808.5	837.87	841.27	869.56	895.3	919.83	968.46	1051	1100.1	1069.1	1075.8	1115.3	1208.9	1234.4	1240.2	1276.1	1289.2	1313.5	1306.1	1274.2	1337.1	1145.1
0	0	0	2.2573	4.8801	0.85892	4.3868	0	0	0	0	0	0	0	0	42.817	105.82	177.08	266.82	630.66	501.96	518.02	638.05	720.01	826.39	922.7	966.4	1117.5	1332.9	1427.4	1556.9	1788.8	2555.8	2086	2289.6	2408.8	2962.4	2776.6	2906.6	3175.2	3272.4	3435.6	3480	3606.3	3786.6	3853.2	3964.9	4036.5	4175.7	4395.4
0	0	0	93.462	87.812	62.131	23.961	7.5202	107.69	8.1261	66.056	50.97	140	321.57	329.1	491.21	538.16	711.65	805.98	1025.4	1062.3	1270.5	1603.2	1568.7	1721.6	1735.3	2091.5	2086.8	2116.8	2212.5	2545.1	2395.5	2702.8	2496.5	2623.3	2721	2759.5	2870.5	3009	3235.8	3227.1	3370.8	3429.3	3519.7	3469.9	3567.3	3652.9	3675.8	3362.1	3410
0	0	0	26.86	49.492	68.988	65.455	113	138.34	244.32	342.55	443.26	555.79	650.81	756.7	785.65	870.07	927.25	991.98	1084.4	1104.8	1103	1227.5	1320	1407.8	1521.1	1539.6	1607.8	1622.3	1707.9	1678.3	1660.5	1699.5	1767.8	1838	1816	1891	1882.2	2044.1	2084.6	1903.5	1931.5	2004.5	1956.7	2024.7	1983.4	1949.4	1868.3	1903.2	1938
0	0	4.0187	11.156	2.3505	0	0	19.365	42.611	126.11	212.08	380.38	550.8	764.16	990.59	1220.7	1424.9	1650.1	1861.4	2053.2	2279.7	2474.6	2677.3	2871.1	2992.7	3226	3336.2	3497.5	3654.5	3658.7	3767.6	3901.1	3955.1	4007.4	4133.7	4246.8	4331.5	4332.1	4374.4	4451.7	4450	4526.5	4516.7	4528.3	4559.7	4579.5	4607.6	4678.7	4622.6	4656.6
6.2471	2.1901	0	1.6412	0	0	0	8.451	32.724	110.69	177.95	282.43	397.2	492.62	638.5	817.81	924.06	1244.5	1459.4	1682.1	1927	2305.9	2598.7	2871.2	3173.8	3373.2	3545.1	3757.8	3964.6	4266.2	4495.4	4675.3	4803.1	5028.6	5145.1	5219.7	5262.3	5481.8	5722.9	5627.4	5863.4	5885.6	6147.3	6121.9	6158.3	6290.4	6411.2	6349.9	6430	6368.5
0	0	0	0	2.6738	6.3704	16.797	72.012	172.21	256.78	412.17	528.83	877.05	917.58	1203.3	1323.2	1842.2	1830.5	2043.6	2492.3	2769.8	2962.4	2849.5	2989.4	3754.4	3671.7	4000.2	4032.2	4395.2	4225.6	4240.6	4857.4	4688.4	4835.9	4568.9	4546.7	4400.8	5213.5	4810.9	4975.1	5198.8	4854.8	5032.8	4972.7	4944.3	4922	4908.4	4988.6	5041	5053.2
2.464	0	4.6616	6.9353	3.4749	0	0	10.16	39.246	77.233	127.25	204.72	315.33	441.28	577.94	728.62	875.28	1000	1153.6	1269	1406.6	1547	1627.1	1789	1800.4	1885.5	1904	2036.5	2027.2	2049.1	2133.5	2150.5	2239.9	2227.5	2262.8	2373.7	2376.1	2399.7	2428.7	2458.4	2337	2498.3	2530.7	2463.3	2524.2	2495.6	2452.6	2446.1	2489.8	2464.2
0	6.1182	6.4158	31.965	7.4709	0.44606	5.7216	0	0	0	0	1.4269	57.608	166.61	278.27	381.44	554.72	761.14	910.5	1076.7	1220.3	1404.3	1578.1	1780.3	1805.7	2054.9	2212.5	2329.7	2443.6	2563.1	2776.2	2852.3	2989.2	3356.1	3445.2	3630.3	3689.4	3779.3	4035.5	4127.9	4383.3	4526.3	4736.2	4985.5	5010.3	5300.4	5415.9	5667.5	5760	5776.4
0	0	0	0.27182	0	9.4703	27.07	99.738	208.62	325.88	537.74	787.65	1091.6	1346.8	1755.6	2116.5	2709.3	2904.2	3425.3	3932.4	4657.2	4838.2	5262.4	5676.5	6153.6	6504.9	6855.1	7140.4	7390	7782	8044.5	8288.6	8410.1	8584.6	8891.2	8982.4	9167.3	9383.8	9440.4	9478.2	9865.8	9506.2	9810.1	10066	10411	10151	10204	10170	10363	10453
0	0	0	14.456	136.98	241.22	287.99	382.56	410.47	593.31	688.16	823.8	923.65	1112.7	1264.5	1467.2	1548.3	1766.9	1838.9	1974.4	2192.3	2187.4	2205.7	2316.1	2380.5	2512	2560.7	2567.5	2704.3	2862.2	2868.6	2941.5	3003.3	3078.9	3217.3	3153.3	3213.5	3300.3	3353.2	3435.8	3449.2	3535.4	3510	3538.7	3639.6	3654.8	3767.9	3697.1	3878.8	3880.3
0	3.4754	2.1101	0	0	0	29.572	120.72	229.02	362.41	594.22	818.77	1073.8	1274.9	1655.8	1898.8	2058.6	2379	2719.1	2863.9	3063.9	3359.1	3359.9	3714.4	3729	4129.6	4269.9	4299	4370.8	4481.6	4663	4607.9	4706.4	4849.5	4928.2	4905	4880.7	4976.2	4938.8	5266.3	5314.5	5269.7	5436.7	5433.8	5618	5743.6	5714.8	5799.6	5800.2	5868
0	0	0	8.7225	12.675	4.0536	0.84182	16.225	55.71	96.888	156.9	279.75	435.68	586.35	749.36	967.73	1196.5	1327.2	1649.7	1883.7	2017.9	2243.8	2497.6	2744.2	2859.7	3113.4	3327.9	3464.3	3706.1	3809.5	3201.9	4156.8	4416.6	4486	4758.3	4862.9	4708	5023.9	5086.8	5137.9	5381.8	5559.9	5694.5	5726.7	5759.1	5955.1	6098	6140.3	6138.8	6232
0	0	0	5.4667	1.7664	0	41.672	102.48	220.7	410.31	692.48	993.13	1429.2	1817.1	2185	2565.3	2982.3	3186.3	3605.2	3932.9	4217.1	4343.9	4735.5	4864.9	5020.9	5236.1	5257	5287.4	5369.8	5452.1	5573.6	5643.8	5644.2	5812	5785.4	5922.9	5838.3	5759.2	5890.2	5926.2	5944	6006.3	5977.7	6011.5	5997.3	6073.1	6069.8	6089.3	6010.7	6041.4
0	0	0	1.0875	9.9975	18.847	11.774	23.301	34.497	31.514	53.529	101.3	150.39	188.49	246.91	288	375.24	429.15	484.52	549.42	617.53	687.15	745.91	792.56	805.47	853.16	922.1	980.4	1043	1102.9	1178.8	1214.8	1266	1318.6	1383.6	1396	1411.7	1488.7	1545	1603.7	1572.5	1631	1670	1695.4	1752.1	1813.8	1815.1	1889.4	1827.8	1858.7
0	8.3675	0	0	0.66953	1.365	7.9197	34.832	112.43	213.31	326.81	450.74	605.02	749.81	957.99	1098.4	1231.5	1390.4	1472.1	1588.6	1648.6	1709.4	1823.5	1974.6	2031	2182.8	2237.5	2369	2464	2566.8	2613.5	2644.4	2720.7	2856.9	2937	2975.7	3016.2	3079.9	3147.6	3173.9	3214.4	3273.5	3380.7	3406.9	3380.6	3407.9	3409.9	3421.2	3492.1	3528.3
0	0	0	1.7701	17.419	53.16	92.257	145.42	270.85	435.9	658.91	871.37	1189.9	1553.1	1931.2	2362.9	2624.9	2905.6	3250.2	3746.6	4207	4445.1	4807.2	5558.4	5638.4	6150	6506	7005.8	7464.7	7572.6	7863.7	8258.8	8502	8795.4	8992.9	9145.7	9135.3	9113.6	9649.7	9520.6	9707.1	9993.4	9908.7	10083	10099	10206	10369	10385	10305	10408
0	0	0	2.1554	10.328	7.5186	1.24	19.451	31.327	60.799	138.23	213.27	370.86	531.39	655.84	848.31	1121.7	1251.9	1522.5	1423.6	1836.9	2073.9	2263.1	2374.2	2725.9	2661	2796.8	3065.6	3041.1	3100.7	3165.2	3296.2	3345.7	3427.1	3311.5	3669.5	3460.1	3542.8	3394.2	3530.8	3376.5	3336.9	3392.3	3605.9	3475.1	3364.1	3263.6	3195.1	3307.4	3188.9
0	0	0	0	7.4711	0	33.865	64.003	133.72	218.81	333.95	422.4	566.8	695.69	804.62	964.27	1050.5	1158.6	1369.6	1460.9	1640.7	1758.5	1939.2	1987.8	2042.5	2174.4	2256.6	2163.7	2184.2	2265.2	2545.8	2549	2572.6	2626.3	2701.1	2704.2	2772.1	2702.9	2872.9	2910.4	3021.6	3073.4	3163.4	3126.5	3119.6	3057.7	3034	3037	3003.4	2948.1
0	0	0	0	55.163	0	37.374	252.62	408.8	364.33	603.79	911.06	1173.1	1263.8	1462.7	1773.1	2652.3	2250	2563.7	2807.4	3800.1	3358.1	3572.5	3685.3	3893.4	4068.3	4170.3	4465.5	4504.5	4537.1	4646.8	4729.1	4715.5	4766	4844.2	4957.8	4860.3	4954	4920	4927.9	4878.9	5051.1	5022.2	5054.2	5024.6	5135	5209	5051.9	5024.5	5018.1
0	0	0	39.447	154.46	280.66	354.76	465.68	595.73	647.03	839.71	912.64	1048.7	1232	1443.4	1585.5	1750.4	1873.2	2149.1	2271.5	2508.1	2623.9	2937.7	3099.6	3341.3	3532.4	3806.7	3949.3	3973	4247.3	4349.8	4338.8	4302.8	4319.7	4497.9	4836.9	4491.3	4788.4	4674.3	5210.9	5082.4	5108.4	4968.2	5514.4	5098	5495.5	5160.9	5325.9	5313	5707.9
0	0	0	4.678	4.8779	9.7876	26.12	61.534	141.08	190.59	341.81	492.82	687.94	812.62	1029.6	1202.2	1396.3	1596.8	1799.7	2046.4	2213	2314.5	2499.3	2701.3	2793.1	2976	3074.7	3194	3252.1	3316.1	3382.4	3468.6	3518.8	3575.5	3754.1	3772.7	3846.3	3837.8	3927.2	4000	4074.7	3973.6	4103.1	4095	4193.5	4186.6	4184.1	4224.8	4259.8	4326.3
0	0	2.696	0	58.084	0	38.647	32.257	42.185	12.588	32.36	42.793	59.795	90.384	116.59	194.35	236.38	387.35	527.11	618.04	645.48	807.03	922.13	1059	1153.4	1341.1	1478.1	1618.7	1731.3	1812.8	1911.7	2028.1	2143	2122.9	2162.6	2365	2393.3	2422.2	2562.4	2575.6	2593.2	2688.9	2709.7	2785.2	2745.5	2805.6	2862.4	2886.2	2878.6	2915.3
0	1.2993	0	9.5225	4.2959	7.6643	0	0.9858	21.049	76.891	126.49	220.89	322.56	427.59	435.72	491.33	616.64	746.9	801.05	942.45	1026.7	1158.3	1307.6	1303.8	1582.6	1642.2	1817.7	1930.9	2078.9	2141.6	2433.1	2699.4	2903.4	3180.1	3436.9	3647.1	3863	3731.9	3900.7	4083.9	4173.6	4385.9	4384.3	4615.9	4634.2	4905.7	4958.3	4997.9	5066.7	5144.1
0	0	0	27.216	50.354	76.775	74.037	182.82	273.81	347.48	497.43	634.47	739.22	920.09	1052	1214.3	1321.1	1461.1	1551.2	1604	1476.1	1551.6	1705.8	1782.9	2055.2	1936.8	2219.3	2190.9	2281.7	2472.5	2551.5	2635.6	2787.8	2868.4	2953.4	2885.4	3077.9	3088.5	3036.6	3122.7	3221.8	3357.5	3349.2	3356.3	3501.7	3489.4	3523.4	3473.4	3606.7	3636.6
0	0	15.348	18.679	0	0	0	0	8.507	15.307	0	15.463	9.6867	23.272	41.393	89.267	117.79	155.68	217.15	185.23	262.59	329.81	402.83	530.45	669.58	776.06	899.24	1107.7	1242.3	1491.5	1673.4	1875.7	2090.5	2267.6	2377.7	2660.5	2743.2	2963.2	3180.3	3328.3	3590.2	3901.7	4006.4	4156.5	4320.2	4654.9	4946.9	5085	5177.6	5275.9
0	0	5.4408	0	31.71	21.427	105.58	104.45	160.3	219.92	323.26	402.3	515.41	627.53	719.34	976.87	1100.9	1235.1	1453.6	1594.7	1898.4	1642.5	2177.2	2292	2413.1	2451.9	2672.5	2792.4	2812.2	2936.3	3073.4	3075.3	3130.2	3305.7	3526.3	3589.3	3456.8	3734.3	3863.9	4041.9	3952.5	3952.3	4007.2	3978.7	4049.8	4018.7	4087	4116.2	3960.5	4126
0	0	0	0	21.232	6.0369	17.09	40.442	75.32	157.82	255.59	429.59	641.58	834.52	1084.7	1365.2	1688.9	1947.8	2170.7	2404.6	2579.6	2881.3	3091.2	3305	3511.4	3749.6	4152.8	4218.3	4486	4707.8	4708	5063.8	5156.2	5335.7	5547.8	5656.5	5874.4	5975.9	6112.1	6056.5	6180.3	6421.8	6378.2	6708.8	6825.3	7034.8	7162.1	7211.1	7219.4	7245.9
0	0	7.476	19.979	4.4894	0	22.077	42.612	68.43	127.16	177.96	299.64	390.32	511.1	653.55	768.68	961.86	1081.9	1211.9	1367.5	1518.5	1662.8	1758.1	1824.4	1978.1	2106.1	2226.8	2338.1	2477.6	2641	2760.8	2937.6	3107.2	3236.7	3275.6	3344.4	3446.2	3538.9	3679.7	3783.9	3831	3938.5	4083.8	4183.9	4377.4	4542.3	4545.9	4637.5	4553.3	4677.6
0	0	20.348	4.5015	0	45.286	33.922	120.5	210.07	344.35	522.89	738.63	946.15	1147.9	1399.5	1677.3	1880.4	2097.4	1914.2	2094.5	2258.4	2491.5	2673.9	2871.5	2968.4	3011.9	3115.1	3173.2	3146.6	3235	3299.7	3415.9	3562	3587.6	3620.1	3755.8	3782.7	3626.5	3761.7	3783.9	3782.7	3808.1	3784	3943.7	4067.6	4121.2	4348	4311.4	4385.8	4335.5
0	0	0	0	9.3562	9.6138	19.73	33.647	53.99	78.851	102.56	123.84	162.58	199.99	233.96	307.17	380.82	451.86	535.09	611.03	687.64	793.6	932.68	1074.8	1213.9	1365.8	1507.4	1646.7	1848.7	1954	2077.1	2259.1	2386.4	2573.2	2739	2847.7	3037.2	3239.1	3332.8	3575.7	3733.8	3848.4	3926.2	4159.5	4247.2	4433.5	4482.3	4611.8	4721.2	4721.6
0	0	0	3.8174	8.2218	5.2812	11.226	17.363	42.602	56.743	107.84	130.2	171.02	238.08	321.54	429.57	527.06	665.53	783.57	850.78	998.08	1130.8	1295.7	1354.4	1487.5	1569.5	1689.6	1849.4	1923.9	2087.5	2086.8	2189.2	2302.4	2473.2	2632.9	2748	2834.7	3030.9	3153	3150.7	3325.9	3459.8	3538.1	3700.8	3844.4	3912.4	4002.1	4060.4	4191.8	4259.7
0	18.415	0	33.089	28.926	41.847	99.489	115.46	158.28	333.43	432.94	600.93	678.42	823.64	1033.8	1201.4	1366	1537.5	1726.1	2021.5	2017.3	2251.2	2526.8	2750.4	2865.7	3201.8	3294.9	3668.2	3874.3	4097.2	4449.5	4786.1	4820.9	4952.3	5195.6	5425.5	5490.6	5153.5	5896.9	6196.7	6457.6	6526.4	6459.8	6460	6551.9	6752.1	6766.5	6796.3	6812.3	6906.1
0	0	0	42.219	19.853	27.38	39.07	27.885	4.3629	22.003	4.6284	105.94	240.55	369.4	707.18	828.93	1039.5	1092.8	1163.3	1644.3	1829.4	1773.5	2074.8	2245.1	2964.7	2609.1	2795.7	3047.1	3853	3601.3	3747	4107.7	4543.3	4586.8	4654.5	5209.1	5998.8	5703.1	5520.4	5722.1	5804.8	6123.4	6109.1	6251.6	6282.6	6736.1	6922.2	6943.6	6830.8	6820.1
0	0	0	14.379	7.4092	0	10.732	0	9.3984	28.524	72.394	188.08	291.17	433.73	574.82	818.58	1031.4	1249	1478	1775.6	1829.5	2153.4	2463.3	2761.4	3003.2	3171.4	3482.6	3561.9	3760.7	3980.9	4320.7	4365.4	4490.2	4741.2	4808.9	4947	4983.9	5234.1	5353.1	5391.8	5547.2	5644.8	5807.5	5889	6003.9	6093.1	6223.8	6228.5	6323.9	6305.8
0	0	0	38.029	60.443	63.064	68.041	70.978	82.639	79.273	88.006	74.139	103.24	48.828	47.759	76.101	70.764	105.58	125.78	137.4	209.43	250.01	262.27	289.61	351.9	496.55	602.52	654.4	686.66	832.48	757.11	848.32	947.96	1137.6	1256.9	1283.9	1403.2	1613.6	1558.8	1674.8	1734.4	1953.1	1979	2275.8	2356.1	1558.3	1640.1	1601.2	2417.1	2479.9
0	0	0	8.4747	0	7.4988	23.494	51.625	110.19	169.3	243.52	320.49	407.47	502.29	566.2	667.94	743.38	884.66	907.16	994.37	963.14	1054.7	1206.7	1284.1	1326.8	1374.1	1500.2	1457.9	1528.1	1587.5	1618.8	1662.5	1721.6	1757.7	1770	1765.8	1800.4	1908.5	2049.8	1908.4	1852.4	1971.1	1909	1928.9	1895.2	1943.7	1991.8	1881.1	1965.9	1981
0	0	0	0	3.8858	110.49	110.76	142.34	248.62	279.76	365.48	386.5	539.7	597.35	747.61	801.04	920.1	1193.7	1324.1	1569.2	1934.9	2005.9	2114.4	2725.4	2907.9	3207.1	2996.4	3885.2	4057.9	3689.9	3988.5	4260.8	5120.7	5334.4	5077.2	5977.7	6171.6	6631.5	6050.5	6157.9	6093.7	6088.1	6406.6	6323.4	6272.2	6243.5	7860.4	7984.3	8049.3	8167.5
0	88.029	60.162	0	0	0	0	0	0	0	123.39	203.8	365.44	579.61	792.63	1001	1324.3	1682.6	1985.8	2263.5	2438.1	2604.6	2994.8	3426.4	3616.3	3944.2	4058	4336.9	4588.4	4628.5	5215.5	5441	5383.2	5525.4	5780.9	5777.6	5672.6	6043.7	6123.7	6363.5	6367.7	6593.4	7075.9	6689.3	7197.1	7041.6	6847.3	6542.3	6634.9	6816
0	0	0	13.449	15.128	41.49	49.954	78.99	138.45	177.22	239.72	386.76	570.62	693.42	894.28	1127.3	1330.6	1507.2	1900.9	2174.4	2470.8	2840.8	3112.2	3525.6	3798.7	4156.5	4532.7	4775	5131.9	5413	5774	6145	6354.7	6657.2	6868.8	6940.1	7029	6132.7	6381.9	6754.5	7276.9	7760	7873.5	8023.6	8068.5	8329.3	8025.8	8356.6	8457.1	8344.3
0	0	0	1.2283	10.638	61.074	67.924	117.79	168.95	258.34	404.56	521.32	727.63	952.54	1207.7	1454.6	1635	1871.3	2104.9	2268.6	2404.4	2555.8	2735.8	2883.2	2954.8	3090	3247.6	3305.9	3333	3404.7	3554.1	3573.6	3618.3	3554.9	3604.4	3722.4	3694	3738.7	3798.9	3826.9	3895	3895.3	4033.7	4103.5	4154.9	4254.9	4278.8	4336.4	4302	4294.5
0	0	0	0	75.944	260.25	400.33	505.72	684.45	867.52	1112	1151.3	1437.6	1554.1	1792.5	1933.7	1995.1	2082.3	2219.4	2357.4	2234.7	2488.6	2539	2502.8	2518.7	2545.9	2845.5	3076.1	3808.2	3824	3207.9	3846	3638.8	3547.1	3518.7	3632.2	3722	3566.2	3811.8	3869.7	4007.9	3551	3529.3	3571.2	3562.6	3543.6	3525.7	3586.7	3570.5	3564.7
0	0	11.947	13.649	41.494	48.153	73.314	119.18	167.82	298.79	400.81	571.68	809.09	1022.2	1265.4	1464.8	1671	2016.3	2263.1	2535.3	2861.9	3065.1	3147.9	3402.1	3615.7	3773.3	3832.1	4113.4	4192.7	4344.8	4527.7	4688.2	4766.9	4855.4	4945.1	5089.2	4941.4	5121.1	5154.7	5195.9	5202.7	5253.9	5390.1	5520.7	5617.6	5515.4	5526.3	5619	5533.7	5523.2
0	0	0	1.5924	10.932	9.6682	6.4911	30.754	76.604	110.93	194.12	303.48	435.31	664.95	836.27	1029.5	1269.1	1530.5	1805.3	2169	2388.8	2728.3	2985	3405.3	3755.6	4027.9	4384.3	4570.3	4922.3	5199.8	5499.9	5805.1	5883.1	6255.5	6530.4	6620.6	6551.3	6688.2	6780.2	6822.4	7084.4	7072.1	7230.1	7307.5	7385.8	7392.9	7277.9	7387.5	7356.2	7331.6
0	0	0	3.0576	83.38	54.578	68.784	101.25	73.284	151.94	253.17	324.18	372.04	457.57	511.31	581.09	591.07	724.6	823.57	837.03	941.53	1073	1150.3	1106.5	1061.9	1180.8	1044.3	1168	1207.6	1229.6	1312.8	1383.6	1370.5	1414	1461.6	1548.2	1574.1	1657.3	1742.4	1783.9	1828.9	1896.3	1989.7	2001.4	1974.3	2011	2006.8	2070.2	2076.5	2180
0	0	3.5397	3.7098	11.205	10.757	11.138	11.423	2.2252	13.786	34.381	56.775	64.827	100.8	170.21	246.39	333.29	400.82	552.68	744.39	940.34	1118.8	1297.6	1539.9	1756.3	1945.6	2173.7	2403.6	2618.5	2817.3	3066.7	3243.9	3479.5	3685	3896.4	4101.7	4281.3	4437.7	4564.1	4655.7	4716.4	4860.7	4912.4	5080.2	5215.5	5289.9	5324.6	5367.1	5494.6	5387.4
0	0	0	0	0.72771	9.2379	3.9663	7.2386	6.1179	9.0872	13.098	30.261	59.208	94.44	142.61	201.98	311.81	395.11	485.14	610.19	687.01	821.15	933.33	1048.5	1126.8	1234.3	1331.6	1429.3	1496.6	1575.6	1628.1	1673.9	1742	1766.6	1852.9	1918.7	1918.6	1938	2027.1	2041.4	2112.1	2070.5	2106.6	2147.5	2170.8	2176.7	2121	2184.8	2153.5	2224.5
0	0	0	7.3036	22.094	42.424	103.14	149.69	231.9	315.26	426.5	657.55	832.67	1074	1208.5	1533.4	1862.6	2147	2419.1	2652.6	2481.7	3061.6	3287.5	3395.9	3303	3916	4234.8	4612.3	4747	4989.3	5209.7	5307.7	5533	5694	5811.2	6020	6079.4	6288.4	6371.1	6349	6567.8	6622	6760.9	6923.4	6943.1	7067.6	7103.6	7395.1	7456.9	7427.6
0	0	0	0	4.0471	22.125	64.862	111.6	235.85	371.66	559.67	754.88	1008.2	1227.2	1472.6	1727.9	1931.6	2197.4	2386.6	2688.5	2919	3089.5	3509.2	3701.3	3921.8	4129	4315.5	4549.7	4797.2	4991.6	5205.6	5399.7	5440.1	5523.7	5285.2	5412.9	5482	5403.9	5868.2	6081.3	6104.1	6199.5	6455.2	6360.7	6690.6	6667.7	6720.7	6912.2	7151.4	7378.1
0	0	0	28.206	37.491	95.865	147.97	254.45	308.03	326.24	432.16	535.06	667.14	797.59	939.23	1118.5	1270.2	1367.4	1529.4	1634.3	1804.6	1819.6	2073.6	2077	2112.1	2163.2	2282.7	2398.1	2443.2	2517.3	2657.5	2778.2	2791.7	2994.2	3001	3084	3216	3234.4	3392.7	3467.6	3499.3	3585.9	3505.1	3558.5	3672.1	3832.7	3782.5	3801.3	3697.6	3744.1
0	0	0	0	1.2799	35.77	35.872	64.048	105.77	159.27	215.45	275.37	416.46	493.26	644.15	750.64	858.11	1047.2	1218.8	1364.3	1517	1724.4	1866.6	1946.2	1960.5	2083.9	2213.5	2277	2198.8	2445.9	2547.2	2524.2	2462.5	2667.2	2681.8	2799.9	2864.8	2874.6	2985.4	2997.9	3075.7	3207.2	3354.3	3458.3	3641.5	3644	3778.7	3869.5	4045.6	4048.1
57.331	61.015	60.521	0	0	27.537	0	0	65.917	15.053	17.14	137.3	298.28	465.65	670.4	867.1	1255.9	1509.1	1990.6	2508	2986.2	3120.1	3342.5	3646.1	3865	4136.4	4565	4740.5	5085.8	5196.1	5502.3	5585.2	5630.8	5742.9	5843.4	6043.6	6050.8	6229.6	6139.4	6439.4	6345	6638.5	6644.2	6703.5	6784	6735.6	6739.6	6553.5	6528.5	6738.8
0	0	0	0	36.908	102.88	144.39	195.02	286.18	408.41	518.18	627.53	761.85	942.14	1106.7	1239	1349.6	1517.7	1634.5	1754.6	1977.3	2052	2083	2190.6	2308.5	2549.1	2591.3	2645.2	2674	2878.2	2929.3	2910.8	2982.4	3025.8	3303.9	3299.7	3354	3524.2	3660.1	3812.5	3954	4245	4322.2	4430.8	4559.7	4712.7	4927.8	4953.3	5172.4	5217.8
0	0	0.74343	6.9169	19.185	9.3509	4.58	28.96	84.46	149.1	259.83	409.56	608.15	812.05	1013.9	1205.9	1434.7	1615.4	1896.8	2000.9	2238	2296.7	2479.2	2664.6	2817.2	2958	2992.3	3176.3	3368.6	3400.5	3420.9	3455.5	3726.9	3635	3723	3842	4195	4065.3	3916.8	4060.3	4144.3	4129.1	4178.9	4170.8	4214.6	4213.4	4178.3	4229.3	4268.9	4281.6
6.0027	6.4899	0	0	10.296	0	20.293	11.03	6.7274	54.658	123.48	199.36	270.13	407.89	555.17	732.38	915.55	1112.1	1365.2	1613.9	1883.3	2095.4	2305	2562.5	2888.5	3148.8	3379.2	3622.5	3909.7	4025.9	4349.8	4467.4	4677.6	4762.4	5021.4	5174.8	5227.7	5490.3	5692.5	5835.3	6051.5	6186.3	6287.2	6370.5	6396.5	6541.8	6410.3	6694.8	6684.8	6911.9
0	3.269	11.815	4.2378	0	0	0	0	0	8.7558	40.521	87.791	151.86	214.64	319.62	474.18	572.3	703.31	839.75	1053	1137.9	1204.6	1427.6	1549.7	1712	1683.6	1813.7	1964.3	2120.8	2156	2307.1	2354.4	2505.9	2477.2	2598.8	2579.8	2829.5	2810.3	2868.8	2964.8	3101.9	3039.3	3052.4	3158.7	3220.1	3248.5	3289.1	3293	3383.9	3453.7
0	0	0	3.3317	16.284	13.327	52.192	102.04	174.33	265.99	394.65	520.26	678.9	875.58	1057.3	1278.8	1497	1746.1	2011.9	2184	2473.4	2667.6	2907.1	3129.3	3177.8	3449.2	3591.9	3853.3	3886.9	4097.1	4203.8	4313	4431.1	4510.5	4624	4745	4860.4	5000.8	5141.8	5285.6	5392.4	5473	5624.5	5711.2	5860.9	5914.2	5950.1	6093.3	6131	6154.7
0	0	0	20.673	39.689	48.963	44.39	62.451	83.462	157.76	241.17	396.23	569.01	741.82	954.83	1149.8	1335.1	1560.8	1727	1882.5	2126.8	2285.2	2498.6	2675.1	2717.9	2873.2	2954.9	3078.6	3171	3213.1	3312.9	3501.6	3643.2	3626.6	3804.4	3849.5	3907.6	3987.5	4092	4313	4393.1	4416.9	4484.4	4457.5	4509.6	4612.1	4726.3	4858.7	4820.7	4781.3
0	0	0	12.343	58.236	49.149	83.227	149.92	228.91	357.31	543.16	771.25	962.35	1200.4	1408.7	1710.1	2012.3	2277.4	2636.1	2736.7	3105.1	3364.1	3778	4096.1	4307.9	4460.8	4867.4	5100.1	5275.4	5597.9	5835.6	6044.7	6363.5	6492.5	6672	6870.3	6750	6925.4	7026.1	7216.1	7228.2	7233.8	7198.3	7330.5	7495.4	7353	7486.6	7594.5	7293.4	7301
0	0	15.238	13.893	0	34.043	0	44.794	4.2763	59.333	324.09	465.48	660.54	920.46	1125.5	1469.4	1791.2	2007.6	2418.6	2586.7	3060.5	3225.8	3633	3863.6	3932.6	4358.4	4403.3	4691.3	5138.9	5090.9	5226.6	5120.5	5482.3	5039.4	5640.3	5743.1	5826.8	6102.3	6226.1	6620.8	6655.4	6813.7	7014.2	7062.4	7171.8	7260.3	7399.6	7391.8	7268	7549.7
0	0	0	70.077	143.21	154.68	165.67	236.8	386.53	498.16	673.78	918.68	1088.7	1355.1	1823.1	1981.1	2376.5	2636.5	3095.2	3522.9	3694.4	4009.3	4175.3	4478.6	4469.2	4740.9	4875.9	5028.6	5136.2	5251.8	5444.4	5748.8	5839.1	5810.1	6106.7	6074.5	6100.2	6091.1	6320.7	6480.2	6509.4	6638.2	6649.1	6864.7	6810.2	6829.3	7046.5	6978	6862.9	6780.8
0	0	0	0	8.8192	11.645	39.298	90.474	150.2	228.04	343.02	478.93	623.96	850.8	1044.2	1235.7	1486.5	1727.3	1917.4	2221.4	2369.1	2543.4	2725.1	3117.2	3318.7	3412.4	3648.7	3838.3	4151	4343.5	4313.7	4428.2	4694.1	4668	4762.8	4825.9	4999.9	4962.3	5369	5507.2	5707.6	5919	6162.8	6178	6257.8	6169.4	6333.2	6426.8	6240.8	6754.6
0	0	0	8.3812	22.116	20.087	53.676	112.77	248.05	311.5	455.73	626.2	776.78	893.68	1065.9	1233.2	1382.6	1513	1694.6	1787	2082.4	2016.3	2243.4	2369.2	2381.8	2613.2	2716.3	2608.6	2895.2	2894.7	2938	3017.1	2978.2	2942.2	3022.6	2958.9	3060.1	3041.9	3138.2	2910.9	3191.4	3140.4	3193.3	3208.7	3115.1	3184	3178.9	3224.7	3222.5	3149.3
0	0	0	9.6566	16.402	19.092	23.281	43.063	62.642	78.581	98.692	103.7	189.96	234.24	303.43	396.22	491.25	622.39	711.26	840.74	909.96	1034.4	1114.6	1176	1242.1	1314.9	1370.1	1469.8	1518.7	1566.6	1654.6	1692.7	1748.1	1722.2	1773.4	1801.9	1770.3	1815.1	1859.3	1900.9	1847	1817.7	1859.9	1887.4	1873	1906	1952.6	1983	2038	2041.8
0	2.9054	6.0353	2.4941	9.4657	16.945	0	0	0	0	0	12.357	25.22	68.569	122.16	181.59	262.8	368.69	436.69	557.2	694.73	797.31	924.42	1063.1	1172	1254.8	1338.9	1501.8	1443.4	1732.3	1817.2	1999.2	2212.4	2206.5	2279.5	2350.6	2475.2	2476	2537.4	2635.6	2660.1	2707	2772.4	2784.7	2888.5	2819.9	2905.4	2602.6	2518.5	2974.7
0	0	0	32.699	99.261	63.849	32.689	115.59	106.05	247.11	421.76	631.18	613.67	703.19	876.11	1020.3	1202.4	1333.1	1502.5	1760	2092.6	2157.7	2323.3	2592.2	2760.5	2861	2878.1	3007	3355	3249.2	3552.4	3985.2	3913	3935.2	4185.2	4301	4564.8	4624.2	4927.1	5012.5	5219.1	5241	5192.3	5202.8	5217.8	5390.2	5114.5	5218.4	5199.6	5245.7
0	0	0	0	0	0	88.464	90.037	0	0	127.77	490.78	726.83	717.11	1081.2	1302.2	1477.3	1296	1510.3	1831.9	1751.1	1884.3	2116.6	2026.5	2523.7	2709.5	2921.8	3033.9	2754.8	3244	3129.2	3697.7	3848.2	3488.8	4224.5	3715.9	3889.3	4125.8	4219.8	4951.5	4315.2	4717.1	5044.2	4619.1	5117	4716.4	5496.6	5521.1	5784.5	5954
0	0	35.217	72.608	42.31	0	0	0	0	0	44.039	57.657	157.4	184.92	194.81	267.93	390.46	493.53	572.03	599.88	715.7	756.75	851.83	925.42	999.42	1072.7	1101.6	1180.2	1247.5	1261.1	1351.6	1374.6	1384.4	1418.8	1318.4	1422.3	1554	1390	1389.7	1548	1576.8	1594.3	1648.5	1600.8	1709.4	1681.3	1646.1	1670.4	1669.4	1751.3
0	0	29.766	10.459	65.012	22.718	23.242	37.014	19.254	86.448	199.01	292.19	451.3	608.79	856.46	1131	1382.9	1588.9	2083.8	2590.4	2818	3224.1	3683.2	3983.2	4237.7	4741.5	4958.3	5320.2	5489.2	5911.5	6200.4	6559.8	6939.9	7355	7247.3	7769.9	7789.7	7960.7	8180.1	8330	8497.1	8601.7	8623.7	8723.1	8728.8	8873.2	8743.4	8733.1	8988.5	8682.7
0	0	12.141	12.093	2.7826	9.2717	6.5832	0	0	0	0	0	0	0	0	0	0	0	0	0	0	0	0	39.642	66.359	155.94	227.44	288.74	350.84	456.03	629.39	800.7	983.64	1225.7	1372.9	1663.3	1794.3	2077.2	2234.3	2358.5	2599.9	2811.5	2978.9	3266.3	3326.5	3531.6	3749.7	3838.2	3914.2	3843.7
0	11.734	28.562	1.9189	10.688	0	0	0	0	0	0	55.646	122.7	245.19	366.39	584.41	853.49	1150.3	1413.4	1702.9	2046.7	2336.8	2781.6	3159.3	3373.3	3723.9	4012.7	4377	4593.7	4922.1	5196.7	5505.9	6007.3	6063.2	6273	6434.9	6513.4	6683.1	7074.2	7197.4	7321.3	7321.7	7183.3	7120.9	7219	6992.5	7230.4	7204	7437	7567.8
45.892	87.444	0	0	0	0	0	1.1421	41.802	149.97	245.8	343.82	477.6	614.86	759.48	928.65	846.4	1150.8	1294.1	1317.2	1710	1523.9	1797.2	1841.2	2388.8	2480.3	2272	2331	2985.8	3055	2610.3	3065.9	3382.4	3161.1	2868.8	3253.5	2597.5	3416.2	2982.2	3201.3	3187.1	3254.7	3308.4	3375.5	3433.4	3641.4	3633.5	3623.9	3890.3	3853.3
0	0	0	0	4.1101	26.591	72.082	174.14	287.77	482.39	740.37	949.62	1084.5	1383.1	1642.9	2484.8	2664.6	2727.6	3000.8	3364.2	3500.5	3670.7	3782.9	3899.8	5563.8	4329.6	4359	4594.6	4532	4735.8	4943	5049	5178.4	5250.4	5524.7	5529.3	5600.9	5517.6	5622.4	5371.3	5386.9	5514.2	5548.8	5654.3	5705.6	5706	5734.3	5764.7	5895	5961.3
0	0	0	17.559	1.1714	12.209	45.126	84.652	102.17	149.23	225.76	261.46	354.3	359.6	454.81	544.05	588.81	678.71	814	955.41	1094.3	1216.9	1306.5	1429.6	1530.1	1605.9	1737.1	1834.8	1971.3	1946.8	2044.1	2021.3	2122.8	2214.2	2245.9	2241	2441	2315.9	2499.4	2580	2641.5	2726	2770	2801.5	2911.9	2891.1	2922.4	2956.7	3007.5	3043.4
0	7.7789	15.671	1.4128	0	0	2.6262	30.776	141	169.09	275.2	413.99	756.42	807.8	1101	1623.7	2047.5	2434.3	2159.1	2352.1	3150.4	2848.6	3010.8	3137	3550	3854.2	3894.5	3964.4	4113.2	4292.6	4370.7	4395.2	4593.5	4761.5	4997.9	4867.4	4847.6	4829	5145.8	5279.1	5348.4	5728.7	5469.4	5502.5	5529.7	6011.9	5869.3	6725.8	6785.7	6746.9
0	0	0	0	18.46	71.246	140.44	262.63	416.36	561.03	785.46	949.77	1175.1	1456.3	1737.9	2021.4	2299.2	2527.2	2769	3008.8	3310.6	3480.6	3773	4039.1	4192.7	4472.6	4740	4896.4	5015.2	5223.2	5474.7	5607.1	5631.7	5563.1	5906.9	5780.8	6194.4	6043.5	6448.1	6697.1	6448.2	6748.9	6832.5	6900.7	7029.2	7126.3	7195.1	7187.5	7245.9	7321.5
0	0	0	184.97	532.9	292.84	547.61	779.87	1706.2	1258.7	1565.5	1810.1	2080.4	2263.9	2588.9	2799.1	3082.6	3372.4	3655.8	3757.7	4139.2	4190.7	4450.3	4577.8	4575.8	4687.7	5018	5175.8	5215.2	5312.1	5580.3	5579.1	5700.8	5751.7	5823.1	5985.9	5989.2	6082	6281.6	6381.7	6505.5	6755.5	6787.2	6882.2	7008.4	6930.2	6943.8	6921.2	7019.5	7214.4
0	0	0	35.712	52.042	98.477	128.85	140.96	219.72	225.67	264.55	299.91	352.48	370.33	446.09	519.2	578.74	628.97	648.73	677.01	758.87	848.99	920.79	1036.9	1047.7	1115.5	1182.3	1232.7	1292.1	1351.1	1466.5	1501.9	1530.3	1661.1	1772.8	1871.8	1859.7	1899.3	1983.1	2065	2122.4	2096.1	2159.9	2268.8	2228.7	2325.7	2286.9	2324	2339.3	2281.3
0	0	0	8.5107	2.6277	7.5303	13.538	22.107	47.477	58.515	112.51	175.6	288.69	362.67	471.48	611.43	742.38	909.22	1029	1192.8	1264.4	1389.2	1517.5	1727.6	1781.8	1911.4	2037.6	2079.1	2184.8	2227.6	2281.5	2348	2417	2427.4	2480.1	2561.6	2526	2566.4	2596.5	2498.5	2658.3	2677.6	2713.4	2673.5	2710	2752.4	2765.1	2775.5	2807.4	2821
0	3.5387	0	0	3.5047	11.441	29.406	31.333	34.786	83.277	95.717	179.77	247.13	338.81	488.21	677.24	880.82	1127.2	1366.4	1599.6	1807.4	2171.9	2380.8	2600.4	2861.9	3074.6	3404.9	3585.8	3753.9	3975.3	4210.7	4434	4686.9	4786.6	4885.8	4987.6	5319.2	5358.4	5370.7	5448.5	5713.9	5784.1	5657.6	5818.2	5714.5	5899.5	6008.6	5906.4	5902	5825.8
0	0	0	2.1012	7.5629	2.4967	6.6144	43.114	141.6	147.91	254.85	371.2	673.06	640.81	736.99	868.65	999.48	1113.1	1198.6	1323.1	1784.5	1551.6	1683.9	1729.3	1842.6	2401.4	2036.2	2093.7	2666.5	2850.1	2871.9	3015.6	3144.8	3238.1	3345	3354.7	3287	3027.8	3424.2	3082.2	3349.5	3557.3	3522.9	3466.6	3289.8	3648.4	3621.5	3677.7	3205.6	3205.1
0	0	0	0	10.924	18.862	28.263	60.61	99.131	133	206.72	263.99	331.79	413.74	519.18	632.41	739.63	817.78	951.42	1050.4	1165.7	1236.8	1358.6	1421.6	1478	1601.7	1671.7	1713.7	1761.6	1829.1	1892.2	1948.4	2011.3	2019.6	2081.6	2187.3	2222.2	2252.1	2341.5	2371.8	2466.2	2526	2579.6	2596.6	2668.9	2700.5	2706.8	2832.6	2797.6	2811.6
0	14.123	0	32.903	32.814	18.973	0.6106	0	1.7203	13.242	34.762	65.936	124.56	134.55	246.1	348.03	481.91	583.12	746.39	905.15	1082.4	1282	1485.4	1832.4	2032.8	2222	2460.2	2706.1	2802.8	3054.8	3123.9	3331.7	3507.5	3742.2	4080.7	4312.7	4495.1	4760.7	4881.1	5206.4	5208.9	5513	5730.9	5826.5	5950.4	6028.5	6090.6	6174.1	5914.8	5923.8
0	2.4719	0	16.515	57.892	65.984	45.181	77.224	79.529	102.13	108.07	128.01	180.86	232.22	287.29	356.56	401.87	498.43	569.3	673.95	739.17	798.79	792.66	905.62	937.46	1002.4	1033.9	1065.8	1087.7	1116.2	1134.2	1147.4	1123.2	1166.3	1225.6	1170.5	1222.6	1203.1	1212.6	1268	1261.4	1272.8	1346.5	1372.4	1457.7	1364.3	1407.1	1343.8	1416.4	1509.1
0.69848	12.078	1.8313	6.0367	3.3474	0	0	18.925	60.188	149.62	314.08	487.88	743.42	973.93	1230.2	1510	1775.1	2007.3	2346.7	2592.3	2990.2	3224.6	3565.6	3674.5	3788.1	3952.4	4152.1	4188.6	4132.3	4436.6	4709.6	4789.7	4879.5	4907.9	5040.7	5104.2	5195.4	5047.9	5294.7	5320.2	5282.7	5337.4	5358.9	5357.6	5407.6	5520.2	5407.4	5480.8	5505.1	5352.5
0	2.0344	1.9794	5.1246	6.9774	4.842	0	6.2729	19.766	19.48	35.773	36.639	48.256	68.766	97.024	99.438	115.56	138.63	147.5	181.05	187.62	236.86	291.36	339.32	364.71	409.6	444.18	483.97	502.76	540.12	669.39	726.57	780.43	801.76	882.32	959.09	986.66	1033.3	1101.6	1241.2	1270.8	1342.4	1499.2	1549	1611.3	1665.7	1659.6	1706.1	1710.2	1723.9
0	0	0	22.351	50.526	31.775	56.122	102.6	132.42	159.12	252.53	329.09	444.3	609.7	707.2	921.48	1046.1	1288.9	1478	1641.2	1791.3	1965.1	2164.2	2263.7	2378.5	2523	2595.1	2756.4	2869.1	2965.9	3097.6	3144.7	3194.6	3270.9	3331.1	3428.3	3428	3490.1	3562.4	3582.5	3687.7	3736.9	3700.9	3741.1	3771.1	3812.1	3764.2	3776.1	3724.9	3782.2
0	4.2449	0	0	9.9238	13.147	23.443	0.075276	32.008	62.484	111.44	59.133	171.57	283.58	423.75	550.49	724.03	867.05	1067.7	1203.4	1377.8	1513.6	1746.3	1809.9	1881.5	1976.2	2083.3	2076.4	2212.1	2326.3	2446.5	2570.7	2573.4	2634.9	2729.4	2672.6	2753.4	2776.8	2903.9	2987.9	3061.2	3097.5	3134.6	3206.8	3247.4	3334.6	3327.8	3341.7	3388.6	3366.4
0	0	0	114.63	377.88	551.22	766.25	620.69	1011.8	569.68	1166.9	1405.4	1776.8	1987.7	2266.4	2455.3	2195	2205	2537.3	3275.5	3493.9	3473.2	3715.4	3857.7	4027.7	4202.6	4175.1	4395.2	4276.6	4312.5	4484.8	4545.1	4453.2	4757.5	4889.8	4877.6	5043.5	5091.7	5042.3	5177.8	5007	5281.5	5140.3	5154.4	5199.5	5139	5004.6	5161.7	5171.1	5267.8
0	0	0	100.18	69.372	0	0	80.249	146.25	130.47	273.31	695.92	817.53	855.7	1181	1822.5	2327.1	2482.8	2915.7	2985.4	2719.9	3016.5	3416.6	3583.9	3891.6	4004.7	4128	4535.2	4815.7	4921.2	5028.2	5143.7	5444	5447.5	5442.7	5583.8	5916.2	6262.5	6081.8	6841.2	7146.6	7321.1	8330.8	8421.9	7111.1	7347.6	7386	7503.9	7606.9	7631.1
0	0	0	0	0	12.325	55.413	146.7	339.62	550.62	845.67	1159.2	1563.8	1876	2354.3	2720.9	2990.9	3424.4	3795.4	4145.5	4297.9	4715.8	5092.8	5405.1	5803.1	5996.1	6255.4	6608.3	6833.6	7023.5	7154.5	7362.6	7415.3	7615.8	7820.3	7958.6	8023.8	8038.6	8264.8	8427.6	8489.9	8545.8	8823	8842.8	8813.3	9091.3	8964.3	9281.5	9055.4	9229.6
0	0	0	0	2.5141	16.266	28.076	66.492	119.29	197.8	356.12	501.1	711.87	977.1	1160.1	1438.2	1681.1	1975	2201.7	2465.4	2685	2882	3143.5	3339.5	3493.8	3633.4	3841.7	3884.2	4090.6	4278.1	4358	4550.8	4649.3	4801.2	4817.8	5040.2	5047.6	5135.6	5252.2	5354.1	5551.3	5532.6	5608.6	5766.1	5759.8	5818.6	5790.1	5819.6	5900.4	5927.5
1.0084	12.356	0	0	3.4441	0	0	2.913	40.679	119.06	241.48	430.61	634.13	862.32	1145.8	1429	1795.4	2128.6	2500.8	2850.5	3257.2	3378	3616.6	4096.6	4255.1	4573	4930.4	5064.4	5259.6	5360.9	5444.3	5501.6	5737.1	5821.6	6028.8	6076	6136.2	6266.6	6235.6	6460.3	6513.8	6592	6743.6	6671.3	6613.4	6664.7	6462.6	6589.7	6637	6749.5
0	0	0	19.709	9.4189	7.2674	25.639	72.162	138.26	231.34	315.11	441.89	585.57	728.54	879.91	1003.3	1107.6	1324.5	1454	1664.8	1837.7	1908.5	2071.7	2173	2313	2409.6	2517.1	2647.1	2688.5	2981	3079	3144.9	3275.7	3362.1	3546.6	3686.9	3785.7	4038.2	4125.3	4428.1	4586.9	4764.1	4919.3	5034.8	5309.6	5297.2	5423.7	5477.1	5701.7	5774.8
0	22.543	9.8373	10.776	0	0	0	0	0	0	0	28.83	59.122	90.287	158.93	247.12	342.66	446.23	577.07	707.26	877.43	1032.2	1184.5	1369.2	1492.5	1659.4	1776.6	1942.9	2123.7	2231.5	2372.3	2505.4	2663.4	2654.8	2673.3	2767.5	2783.4	2566.9	2842.1	2939.4	3042.9	3138.5	3176.2	3264.4	3265.9	3471.7	3546.3	3448.6	3556.2	3557.9
0	0	0	57.83	131.73	284.24	419.55	464.69	674.48	701.4	890.47	1037.7	1333.7	1490	1625.7	1900.8	2198.5	2233.4	2708.4	2900.3	3152.4	3215.3	3384.2	3653.1	3665.8	3789.4	3891	4004.8	3998.5	4156.2	4277	4606.1	4706.4	4585.9	4763.8	4905.9	4968.2	4874.4	5123.9	4929.9	5194.9	5101.1	5173	5086.8	5029.1	5174.4	5092.7	4910.4	5080.3	4942.8
7.377	15.962	7.0246	3.314	17.147	0	0	3.0082	5.6334	29.689	81.663	145.08	246.87	325.77	445.73	598.49	678.58	859.94	965.84	1107.1	1212.7	1398.1	1609.3	1659	1780.9	1907.1	2063.4	2195	2275.3	2341.9	2495.8	2636.4	2605.9	2743.8	2757.7	2940.6	2965.2	2969.6	3015	3077.4	3194.2	3150.9	3186.9	3255.8	3284.1	3383.2	3349.3	3306.8	3315.5	3368.2
0	0	0	0	0	27.38	111.98	235	338.96	639.56	911.78	1173	1525.5	1910	2243.4	2653	2931.9	3329.7	3570	3731.8	4037.7	4251.8	4473.6	4619.3	4695.9	4880.3	4906.2	5192.9	5225.6	5259.4	5337.5	5443.5	5575.4	5565.2	5788.7	5855.7	5897.9	5928.4	6198.9	6234.1	6380.8	6315.2	6464	6376	6433.8	6600.4	6650.5	6683.6	6584.7	6648.9
0	0	4.3994	2.6329	0.05231	4.8296	12.108	25.114	84.922	140.65	228.95	347.21	496.81	677.72	835.14	1076.9	1295.5	1609.9	1853.6	2037.5	2335.8	2603.9	2960.8	3227.8	3560.6	3819.8	4088.2	4433.1	4668.9	4859.9	5032.4	5245.1	5596.7	5852.2	5895.2	6240.5	6381.7	6777.3	6815.2	7242.4	7294.8	7783.8	7991.4	8042.4	8250.4	8450.5	8467.4	8492.8	8708.1	8895.6
0	0	0	29.956	49.574	0	0	0	0.80023	0	0	0	48.663	108.95	228.95	333.21	444.35	583.75	749.04	882.38	1034.1	1182	1358.3	1578.7	1700.7	1859.4	2034.1	2142.6	2313.4	2445.1	2577.4	2636.9	2806.3	2900.6	2972.5	3070.8	3088.4	3103.3	3278.7	3288	3210.8	3401.6	3479.5	3512.8	3456	3522.6	3449.2	3506.5	3349.8	3507.4
0	0	0	0	0	6.4804	28.316	73.527	136.58	195.58	274.13	366.21	463.06	568.85	664.41	757.71	862.77	965.38	1039.3	1158.7	1189.1	1264.1	1344.9	1383.5	1384.2	1444	1513.3	1568.3	1588.8	1621	1693.7	1716.5	1755.6	1765.7	1841.4	1871	1882.9	1899.6	1910.1	1987	2028	2038.1	2052	2077.3	2036.1	2106.5	2093.3	2156.6	2119	2174.4
0	0	0	18.11	78.928	96.509	121.44	135.82	151.54	227	323.31	417.91	491.64	606.6	769	946.8	1033.2	1202.5	1345.1	1545.3	1641.5	1733.3	1833.9	1896	1943.4	2054.3	2120.9	2121.4	2176.9	2185.8	2264.4	2164.3	2232.3	2250.5	2321.2	2328.6	2424.8	2367.2	2396.4	2486.2	2438.6	2574.5	2589.7	2579	2624.8	2602.4	2543.6	2590.7	2606.3	2634.9
0	3.0798	1.4407	0	0	1.7097	17.107	34.47	81.195	166.43	287.02	427.11	576.16	768.57	960.62	1199.8	1310	1508.9	1716.2	1884	1975	2112.6	2264.9	2396	2451.7	2601.2	2743.2	2892.9	2965.7	3194.1	3285.8	3420.7	3427.1	3562.8	3630.3	3773.7	3799.6	3867.5	3962	3988.6	4107.8	4184.8	4232.1	4230.6	4259.5	4319.5	4292.2	4334	4461.3	4522
0	0	0	25.49	58.485	104.4	133.11	154.53	201.54	292.46	318.91	420.99	562.75	713.7	898.2	1144.1	1342.3	1581.2	1801.9	1945	2171.3	2337.4	2571.3	2780.8	2902	3171.4	3338.6	3469.3	3741	3855.7	4175.2	4371.4	4574.7	4835.6	4930.9	5100.6	5299.2	5566.7	5767	6272.9	6560.6	6654.7	6740.1	6838.8	7045.2	7378.8	7347.4	7451.9	7564.6	7646.7
0	0	13.572	24.607	0.39272	18.799	52.204	82.857	185.58	298.41	439.56	611.54	818.71	1133.1	1370.5	1598.9	1925.4	2217.2	2463.3	2800.1	3143.7	3357.2	3639.1	4036.3	4267.1	4480.3	4613.1	4936.3	5270.4	5432.7	5665	5871.1	6036.2	6280.7	6301.3	6468.3	6647.7	6696.2	6996.6	7011.6	7075.4	7323.3	7386.1	7571.1	7675.7	7561.9	7762	7784.3	7760.6	7574.1
0	0	1.7813	0	6.9141	13.521	27.965	62.952	98.387	161.92	233.83	379.88	515.11	675.89	815.89	1029.5	1201.6	1340	1458.5	1637.3	1759.7	1965.9	2092.7	2206.5	2364.3	2506.9	2570.4	2670.4	2826.1	2871.1	2964.7	3066.9	3140	3138.7	3195.8	3286.4	3355	3411	3514.8	3612.9	3869	4015.3	4127.4	4228.9	3762.1	3732.6	3779	3937	3869.6	3893.5
0	0	0	19.652	10.994	22.105	41.833	67.022	136.92	220.14	349.98	489.78	674.88	812.57	1018.4	1161.3	1344.5	1469.7	1629.5	1790.9	1893	2033.8	2241.9	2370	2495.4	2643.3	2761.1	2875.3	3040.9	3130.4	3257.1	3293.8	3419	3492.2	3675.7	3724.1	3747.7	3842.6	3934.1	3963.4	3979.1	4028.5	4191.3	4233.5	4261.1	4269.2	4269.1	4276.3	4324.6	4331.6
0	0	7.9252	10.061	6.0313	2.993	15.725	44.578	102.17	185.63	298.21	440.85	645.58	792.28	972.26	1164.3	1374.5	1525.2	1854.4	1904.1	2118	2271	2433.3	2529.8	2642.4	2662.4	2728.2	2791.5	2848.7	2972	3054.9	3217.8	3166	3208.2	3359.4	3405.1	3500.5	3553.8	3568.7	3640.7	3851.9	4007.9	4296.7	4362.3	4251.7	4266.4	4240.8	4325.7	4558.6	4633.5
0	0	0	7.3191	0	3.531	8.074	0	5.2144	30.804	33.95	83.78	135.53	133.71	175.06	223.58	263.2	312.69	363.06	436.87	466.28	535.94	569.56	667.46	718.47	776.97	857.28	875.98	967.64	993.96	1046.1	1185.7	1230.3	1246.3	1277.6	1325.1	1480.9	1357.8	1379.8	1399.2	1436.4	1448.9	1429.2	1490.7	1539	1622.9	1657.7	1741.6	1676.5	1652.8
0	0	0	34.562	29.821	66.146	80.25	140.8	169.33	262.51	359.7	448.66	525.53	653.28	765.29	834.52	995.96	1134.5	1258.7	1317.3	1327.9	1390.5	1495	1544.1	1589.9	1653.4	1730.8	1759.1	1727.4	1892	1820.8	1873.3	1879.7	1891.1	1901.8	1955.6	1997.1	2084.6	2046.5	2156	2154.1	2251.4	2309.6	2325.4	2379.6	2394	2418.4	2444.2	2576.4	2693
0	0	0	31.675	21.685	11.776	16.519	37.43	97.121	158.44	258.63	386.76	472.29	662.22	847.02	1042.2	1213	1365.2	1525.7	1715.1	1915.8	2043.6	2152.1	2419.8	2541.5	2649.1	2711.7	2852	2895.6	3075.6	3158.5	3238.4	3236.8	3348.6	3388.3	3378.3	3473.3	3464.1	3571.5	3592	3563.3	3653.9	3713.6	3719	3695.4	3697.7	3698.9	3738.1	3770.7	3810
0	0	0	0	0	12.924	75.224	201.93	393.73	607.22	912.26	1212.3	1620.7	2070.9	2400.2	2750.5	3246.8	3622.9	4071.9	4301.6	4560.8	4857.5	5626.1	5965.6	6113.1	6231.4	6677.8	6865.2	7053	7249.7	7533.7	7670.8	8027.6	8225.6	9845.4	8688.7	8880.2	10385	10101	10952	9553	11257	11404	11747	11130	10171	10445	10976	11175	10798
0	0	1.4699	3.0569	0	0	13.932	54.254	104.55	178.18	333.67	472.8	642.54	811.52	978.92	1156.6	1340.9	1497	1706.6	1890.2	2086.8	2196.8	2433.3	2585.6	2719.6	2830.8	2954.7	3036.4	3116.3	3287.7	3520.7	3589.3	3719.8	3836.3	3941.7	3976.3	4223.5	4159.2	4260.3	4271.1	4416.2	4437.9	4504.6	4601.5	4634.2	4717.4	4755.4	4840.9	4858	4856.7
0	0	0	10.201	38.777	110.38	65.457	89.058	53.514	3.4907	75.392	78.545	148.14	268.63	251.51	317.23	407.94	406.04	634.59	802.51	1041.2	1136.7	1339.9	1576.7	1779.8	2027.7	2210.6	2431	2592.5	2769.2	2945.8	3021.5	3264	3382.7	3269	3561.2	3385	3650.6	3676.3	3739.4	3688.3	3879.4	4008.4	4025.9	4198.6	4123.8	4134.8	4138.9	4070.4	4093.5
0	0	2.4994	10.26	1.6007	0	11.407	24.357	52.088	96.738	148.72	218.66	313.84	410.27	484.64	566.95	651.33	716.38	831.69	857.89	980.92	1002.9	1130.1	1153.3	1168.7	1236.4	1255.7	1310.3	1372.6	1489	1601.5	1602.8	1646.2	1682.8	1704.8	1705.1	1711.2	1702	1815.7	1809.7	1885.1	2027.4	2042.8	2093.6	2116.6	2133.8	2128.7	2168.8	2118.2	2154
0	0	0	26.16	23.098	34.104	16.834	47.203	64.642	93.056	178.52	242.57	389.9	486.12	608.91	759.39	879.66	993.06	1156.2	1347.8	1521	1683.7	1943.7	2131.3	2258.6	2576.7	2793	2986.1	3184.4	3486.2	3648.5	3872.7	3980	4185.7	4268	4577.1	4707.5	5128.9	4943.5	5024.7	5315.3	5514.9	5537	5532.3	5663.3	5708	5704.1	5748.5	5747.5	5789.9
0	0	0	0	3.8383	8.6743	44.64	91.66	181.72	338.64	498.39	704.31	881.2	1097.1	1360	1577.3	1856.8	2197.9	2448.5	2757.1	3012.5	3310.7	3422.7	3717.9	4016.5	4133.1	4300.5	4368.1	4796.5	4908.4	4986.6	5130	5233.3	5377.7	5491.7	5593.3	5627.9	5825.1	5987.6	6094.2	6215.6	6332.7	6245.5	6454.3	6481.6	6613.4	6733.6	6641.9	6609.3	6443.9
0	0	0	137.63	335.26	552.43	646.02	702.43	817.89	874.41	894.08	1104.9	1024.9	1112.2	1136.4	1275.3	1288.6	1359.5	1467	1492.7	1573.1	1733.8	1833	1973.3	2103	2167.7	2255.8	2532.8	2448.6	2848.1	2720.3	2822.6	2742.4	2991.5	3037.9	3169.2	2949.6	3261.4	3230.7	3188.1	3356.7	3317.4	3384.9	3411.2	3378.4	3307.2	3379	3319.3	3274.3	3395.8
0	0	0	0	15.145	4.8907	13.995	33.665	85.202	116.52	199.89	331.77	472.17	581.11	755.72	1015	1294.5	1442.5	1705.4	2037.7	2428.7	2556.4	2910	3261.7	3601.3	3779.1	3989.9	4302.7	4586.9	4742.5	5046.9	5246.9	5522.6	5707.3	5805.6	6252.5	6581.1	6588	6810.6	6886.5	6922.1	7042.9	7135.1	7395	7384.8	7305	7308.9	7463.3	7500.9	7472.4
0	16.714	6.8122	0	26.299	0	42.895	65.916	113.4	185.59	257.98	462.81	594.3	825.68	932.52	1258.3	1565.4	1755.8	1890	2056.8	2206.5	2454.9	2747.5	2848.7	3059.9	3025.1	3368	3464.3	3644.2	3823.9	4021	4078.5	4204.7	4206.4	4433.3	4496.5	4389.3	4596.6	4787.2	4921	5081.5	5047	4896.6	5317.3	5369.7	5307.3	5524.3	5559.6	5693.5	5915.6
0	0	0	15.05	37.537	33.789	59.607	127.7	177	223.39	321.27	523.61	569.5	675.35	830.92	1061.6	1269.3	1457	1685.2	1928.7	2134.2	2369.8	2601.7	2821.9	2793.9	3068.7	3233.1	3313.3	3633.3	3719.1	3944.9	4122.7	4276.2	4549.6	4772.3	5051.9	5179.9	5193.5	5519	5562.9	5670.5	5919.9	5979.8	6131.1	6323.5	6258.6	6451.3	6458.9	6526.5	6610
15.184	15.051	0	0	5.6196	0	0	12.382	47.235	89.214	129.65	210.5	306.84	420.65	626.21	738.94	1016.7	1145.1	1437.9	1755.3	2007.2	2122.8	2543.7	2779.8	2882.6	3018.6	3314.1	3461.5	3614.8	3837.2	3816	4081.4	4241.4	4136.5	4459.1	4529.7	4469.8	4495.2	4665.2	4772.5	4854.1	4872	4872.8	4838.9	5090.2	4888.2	4994.8	4911.8	4969.9	5090.7
0	0	0	2.8095	52.047	80.944	116.47	233.25	388.33	445.86	533.79	714.53	863.31	932.93	1054	1303.2	1420.3	1486.7	1584.4	1738.5	1954.8	1953.8	2074.7	2261.3	2421.6	2315.8	2353.3	2509.2	2625.1	2749.7	2766	2754.5	2777.5	2887.7	2897.1	2949	3026.7	3032.2	3125.3	3172.5	3213.2	3258.9	3181.7	3240.8	3150.2	3220.2	3169.6	3127.1	3205.2	3271.1
0	9.8418	11.743	23.389	6.3106	4.1183	10.346	8.8434	31.098	41.294	54.464	65.723	70.684	92.218	132.56	161.32	231.16	261.36	291.46	356.95	432.99	553.48	659.52	752.74	870.25	984.02	1084	1238.2	1455.8	1613.4	1840.8	2080.2	2294.5	2474	2494.8	2918.3	3109	3224.1	3611.7	3848.6	4013.7	4068.6	4618.5	4628	4995.1	5143.2	5286.4	5556	5613.7	5715.3
0	1.2601	0	0	2.6469	2.2111	5.8317	0	9.8744	9.5974	36.055	75.746	141.13	220.9	328.18	453.04	584.94	722.73	843.86	1029.4	1182.4	1378.2	1570.9	1742	1936.3	2130.2	2280.8	2398.9	2628.1	2740.8	2959	3090.6	3265.6	3359.7	3575.7	3808.3	3878.1	3994.4	4162.7	4355.5	4511.5	4674.7	4732.2	4858.2	4950.5	5143.4	5122.3	5276.3	5349.5	5365.6
0	0	0	8.9519	1.2388	8.1255	20.052	0.84841	1.6076	0	0	30.429	93.084	157.05	220.13	318.16	430.42	509.23	690.52	803.17	949.88	1095.3	1291.4	1463.3	1594.7	1784.3	2000.7	2124.6	2330	2477.5	2637.4	2743.1	2921.8	2953.1	3125.2	3271.5	3331.6	3434.4	3555.9	3765.6	3889.8	4011.9	4265.1	4336.5	4521.7	4452.1	4588.7	4535.4	4502.6	4608.1
0	3.7202	53.098	28.947	0	14.499	0	23.995	65.161	134.71	264.8	427.35	676.34	931.52	1262.2	1607.9	2202.9	2541	3025.4	3694.6	4163.2	4588.5	4952.4	5417.5	5802.7	6498.2	6772.2	7231.6	7742.5	8193.6	8211.6	8938.7	9447.7	9911.9	10070	10619	10932	11415	11471	11583	11610	12128	12334	12273	12838	12865	13113	13193	13088	12907
0	0	0	1.5721	6.3773	7.6006	9.8195	15.387	33.448	29.612	64.047	105.01	193.48	288.36	400.1	546.44	670.17	821.91	960.76	1075.5	1183.6	1300.4	1248.8	1585.9	1712.5	1792.7	1907	2044.7	2102.7	2221.2	2631.5	2289.1	2303.4	2412.5	2402.1	2449.8	2432.1	2450.9	2456.3	2562.3	2610.6	2633.4	2697.9	2685.1	2741.1	2711.6	2731.4	2771	2749.3	2706.2
0	6.3502	9.5801	5.7511	10.118	0	0	9.3973	67.8	124.78	228.63	321.76	441.29	579.62	756.15	913.87	1093.2	1256.6	1433.6	1531.1	1667.7	1783.1	1916.5	2018.9	2029	2108.6	2209.6	2217.7	2294.1	2455.9	2537.2	2637.9	2639	2646.3	2726.2	2656.1	2736.2	2717.2	2827	2852.9	2799.3	2993.7	3029.1	3019.1	2924.9	3067	2999	3120.5	3105.4	3137.2
0	3.4919	0	2.2996	1.4209	1.6442	14.666	37.797	88.958	168.72	282.93	431.21	568.8	755.75	947.91	1145.2	1424	1671.3	1928.8	2208.5	2522.5	2662.7	2850.6	3171.2	3377.6	3577.8	3749.6	3994.7	4198.8	4365.3	4506.2	4605.4	4644.1	4828.6	4891	5121.1	5463.9	5340.3	5388.3	5589.3	5683.8	5597.4	5764	6051.7	6153.8	6330.3	6307	6440.5	6419.4	6593.9
0	3.4388	0	9.6448	7.2566	0	0	0	0	0	15.546	63.927	116.45	202.72	290.68	430.03	574.8	660.61	769.31	933.42	997.92	1124.5	1259.6	1411	1598.9	1727.4	1915.4	2005.5	2065.1	2184.8	2430.5	2476	2660.3	2864.5	2908.4	3019.1	3137.9	3257	3368.4	3289	3480.9	3335.6	3357	3265.9	3354.9	3315.8	3587	3670.3	3674.1	3438.1
0	0	0	0	1.9899	22.984	58.687	131.07	239.93	367.47	530.03	687.48	922.87	1029.3	1304.1	1477	1581.3	1797.6	1942	2150.7	2391.6	2535.1	2755	3003	3086.3	3206.3	3379.5	3761.8	4030.6	4009.6	4138.3	4203.7	4328.1	4267.8	4417	4563.8	4694.6	4662.4	4808.3	4907.8	4987.7	5093.6	5170	5249.6	5268.7	5340.9	5283.8	5310.4	5387.3	5414.9
0	0	0	3.2298	8.6142	47.24	94.911	175.29	276.37	410.99	597.09	764.86	941.95	1105.4	1262.4	1441.5	1524.5	1663.8	1835.1	1962.1	2098.3	2203	2443.6	2611.1	2664.4	2770.9	2946.7	3123.2	3208.7	3206.9	3439.9	3495.5	3594	3618.6	3768.1	3951.4	3965.5	4078	4175.6	4274.8	4394.5	4505.3	4565.2	4662.2	4697.5	4752.3	4726.3	4858.4	4736.1	4848.4
0	0	0	0	0	14.082	39.556	97.791	194.07	315.9	567.05	753.12	969.39	1212.6	1476.5	1781.6	2019.9	2351.3	2642.9	3017.6	3178.4	3631.2	3858.6	4262.8	4287.8	4677.4	5181.4	5252.9	5623.3	5740.8	6065.6	6099	6307.1	6360.9	6698.8	6868	7079.1	7204	7393.8	7544.2	7684.4	7785	8060.2	8019	8275.4	8312.5	8571.5	8794.7	8747.8	8741.1
0.032476	4.2097	0	0	1.4973	0	9.6751	17.725	43.014	88.209	163.91	234.42	363.65	462.91	566.36	721.52	825.1	933.02	1062.1	1238.6	1380.9	1575.8	1618.7	1812	2306.2	2073.8	2151.3	2631.1	2829.3	2857.7	2774.7	2938	3110.9	3600.2	3342.3	3541.7	3774	4457.4	4551	4321.9	4423.2	4694.7	4880.3	5055.8	5204.6	5292.9	5343	5571.9	5800.6	5754.4
0	0	0	0	18.352	30.285	44.615	83.667	128.65	205.25	298.48	367.72	462.9	561.41	624.79	704.36	750.76	866.11	952.84	1059.4	1134.3	1284.2	1286.9	1314.1	1119.6	1201.8	1210.8	1243.6	1265.4	1385.6	1465.1	1470.7	1424.5	1446.5	1505.2	1503.6	1515.4	1589.7	1567.1	1621	1632.9	1668.4	1735.4	1776	1882.7	1829.8	1843.6	1860.8	1985.9	2019.9
0	0	35.758	9.5176	0	0	0	0	0	2.4297	28.736	59.74	103.39	155.74	181.58	253.15	310.58	375.45	470.34	562.49	634.7	709.52	760.67	766.16	841.3	887.96	925.19	957.81	997.97	1119.3	1114.6	1148.6	1213.3	1155.4	1355.9	1240.2	1312.3	1296.6	1399.3	1406.6	1347.1	1386.6	1433.8	1370.7	1329.1	1322.6	1299.5	1340.5	1295.1	1281.2
0	5.9229	0	0.24765	1.282	0	2.9706	0	9.9989	15.752	65.383	86.547	147.42	198.44	286.02	386.11	480.47	560.37	656.81	796.88	921.98	957.39	1103	1198.3	1273	1372.8	1506.3	1558.6	1668.7	1715.9	1792.8	1835.6	1937	2038.1	2097.2	2150.5	2157.1	2199.8	2346.5	2283.2	2433.9	2537.4	2580	2625.1	2676.4	2714.5	2724.9	2786.4	2804.9	2868.5
1.2646	5.5717	5.2348	2.4345	0	0	2.5862	0	11.291	26.521	51.35	71.898	98.337	128.37	146.64	173.77	237.34	274.39	367.26	392.3	487.88	533.64	619.9	643.62	704.73	712.09	743.06	785.39	817.81	902.73	998.9	1078.9	1084.7	1149.2	1203.4	1182.7	1216.6	1233.2	1350.4	1369.8	1447.8	1438.3	1474.5	1536.6	1493.7	1524	1505.3	1551.4	1543.3	1548.8
0	0	0	0	42.74	83.889	111.48	164.27	265.78	325.15	416.69	527.29	582.07	646.93	797.89	898.29	1022.4	1100.6	1234.7	1285	1428.5	1461	1507.8	1603	1655.8	1738.6	1805.1	1803.6	1841.1	1906.2	1994.6	2007.2	2088.2	2112.1	2100	2166.7	2229.9	2233.4	2253.3	2254	2297.3	2291.5	2271.9	2355.2	2306.4	2392.7	2537.5	2862.3	2472.8	2404.9
0	0	0	4.5427	5.2996	7.6429	11.903	42.576	85.21	142.66	240.81	362.73	529.12	678.33	874.9	1079.6	1228	1462.9	1702.7	1886.3	1967.7	2171.9	2415.1	2548	2679.4	2817.5	2987.3	3108	3112.7	3255.5	3357.9	3426.3	3358.8	3560.3	3628.4	3620	3570.7	3662.4	3882.1	3993.4	3994.8	4193.2	4204.7	4242.7	4332.6	4352.5	4393.9	4511	4553.5	4477.8
0	0	2.217	28.647	15.789	5.272	0	0	8.2004	27.133	75.639	165.57	290.3	427.05	585.34	751.11	964.61	1118.9	1354.7	1521.3	1745.7	1828.6	2046.2	2132.5	2252	2420.6	2478.6	2627	2772.8	2851.5	2976.2	3082.7	3150.1	3155.5	3274.2	3370.1	3406	3401	3483.9	3543.4	3624.9	3634.9	3654.3	3670.4	3708.1	3811.4	3818.2	3862.1	3913.8	3887.3
0	0	0.18023	37.14	19.644	9.9757	0	0	75.93	16.829	101.43	155.31	354.64	312.9	445.85	551.95	814.02	875.25	1007.6	1253.4	1358.7	1290	1401.3	1487.1	1844.1	1760.3	1893.7	1978.7	2252.5	2164.6	2196	2274.7	2198.1	2254.1	2344.4	2376.5	2415.8	2453.4	2463.3	2512.1	2511.1	2666.6	2688	2710.1	2666.4	2660.8	2666.9	2589.1	2559.6	2590.5
0	0	0	30.251	35.458	31.472	0	67.486	118.71	213.27	256.49	516.71	650.84	881.45	979.97	1289.2	1493	1444.1	1901	2272.7	2510.4	2514.4	2784.1	3109.7	3433.6	3471.8	3414.6	3647.6	4057.6	3625.9	4123.8	4335.7	4570.9	4449	4766.5	4895	4999.2	5152.2	5376.2	5582.9	5749.2	5750	5885.9	6034.5	6112.1	6066.5	6145.5	6337.9	6274.5	6391.4
0	0	0	6.1367	40.645	94.555	119.87	136.08	146.6	211.09	242.19	299.68	369.28	444.66	526.59	626.33	686.48	784.85	873.31	1050.7	1277.6	1658.5	1836.6	2010.7	2174.4	2335.9	2479.9	2561.8	2614.2	2827.5	2902.2	2517.9	2635.6	2761.9	2976.5	3127.6	3321.8	3426.8	3600.6	3970.5	3999.1	4494.1	4783.5	4934	5368.2	5407.8	5581.2	5620.9	5872.9	6059
0	0	0	15.778	5.4754	16.475	2.9753	27.915	55.087	29.24	97.434	114.25	141.76	177.91	265.41	360.12	463.22	570.69	699.09	881.34	1058	1161.7	1398.3	1554.6	1736.2	1847.5	2065.1	2301.4	2506.7	2598.8	2648.4	2955.5	3239	3312.6	3573	3763.1	3912.6	3845.6	4057	4242.4	4485.2	4430.2	4755.8	4844.9	5020.7	5199.9	5058.3	5216	5209.1	5192.1
0	0	0	0	5.6802	40.393	101.04	208.95	333.14	498.56	681.34	873.11	1185.1	1357.5	1563.6	1850.8	2125.1	2366.3	2602.7	2855	3060.1	3274.5	3441.1	3757.6	3957.8	4191.8	4286.2	4543.3	4763.8	4854.1	5045.9	5132	5258.1	5513.5	5850.5	5918.7	6015.9	6242.2	6642.9	6868.1	6976.4	7186.8	7245.3	7420.3	7627.6	7707.4	7834.6	7792.9	8003.4	8088.2
0	0	0	105.4	159.97	0	0	4.1228	278.14	166.46	250.59	758.82	828.26	720.57	857.11	1471.3	1781.9	1500.7	1757	1890.1	3355.9	2381.5	2732	2950.8	2839.9	3519.2	3634.2	3834.1	4076.1	4525.5	4933.1	5036.3	5291.5	5651.4	5717	5855.6	5933.8	6309.9	6493.7	6696.7	6751.3	6775	6875.4	6960.1	7268.6	7392	7551.9	7406.5	7212.9	7317.4
5.7427	1.3797	0	0.77933	3.4118	0	0	0	0	0	0	59.669	135.46	259.3	414.09	643.91	881.18	1119.9	1348.9	1732.2	1937.3	2252.2	2504.2	2865.1	3064.9	3302.1	3536.2	3773	3983.2	4214.5	4440.3	4753.1	4907.9	5140.7	5146.6	5351.9	5524.2	5651.3	5800.6	5902.7	6074.5	6243.3	6171.7	6276.7	6224.7	6334.5	6546.7	6518.6	6510.1	6469
0	0	0	13.785	10.265	0	13.303	75.127	181.64	304.65	497.63	743.06	957.29	1253.2	1525.8	1894.2	2253.7	2488.9	2822.4	3209	3599.2	3769.1	4105.9	4448.9	4660.7	4941.3	5013	5318.9	5434.1	5692.3	5758.2	5823	6106.3	6175.3	6346.5	6402.8	6372.8	6462.8	6633.6	6768.7	6732.2	6801.6	6952.2	7042.8	6985.8	7054.6	7049.4	7001.5	7050.8	7095.9
0	0	0	32.28	13.866	10.479	30.121	30.541	58.036	67.031	102.38	107.81	156.09	178.89	278.56	315.76	600.64	646.18	747.33	895.98	1057	1242.8	1364.3	1481.9	1601.3	1792	2034.2	2142.8	2321.2	2555.9	2783.7	2891.9	3031.1	3300	3532.7	3686	3756.5	4001.5	4197.4	4379.3	4449.5	4732	4833.5	5122.8	5202.9	5137.9	5300.9	5268.2	5402.6	5387.5
0	0	0	15.533	39.81	53.746	111.82	120	158.65	111.25	158.5	190.57	269.16	359.72	478.02	542.34	679.67	746.59	875.04	1019.4	1164.7	1284.9	1339.7	1431.7	1583.6	1686.4	1776.5	1995.6	1970.5	2119.6	2025.1	2146.5	2229.2	2276.8	2430.8	2444.4	2488.2	2522	2500.6	2557.7	2497.1	2618.7	2736.6	2668.5	2702.5	2686.5	2682.7	2652.7	2633.4	2651.7
0	0	0	6.9127	104.54	128.98	207.07	301.85	385.91	524.82	777.44	974.97	1185.5	1406.6	1744.5	1970.5	2267.1	2582	2968.2	3216.9	3499.8	3656.1	3928.8	4042.8	4153.6	4237.2	4445.2	4589.6	4630.1	4800.3	4809.8	4872.8	5060.7	5043.9	5156.7	5287.7	5305.8	5496.3	5609.3	5818.2	5957.1	5951.5	6350.3	6336.4	6484.4	6575.8	6719.1	6741.7	6700	6790
0	0	0	9.5799	20.138	5.5123	5.0353	12.295	39.38	50.005	85.626	96.115	130.1	187.6	241.46	310.44	417.68	454.33	548.42	744.51	907.46	943.69	1074.3	1348.5	1478.7	1638.8	1803.3	1946.3	1963.7	2170.7	2323.2	2336.8	2452.4	2514.7	2649.5	2728.7	2807.2	2906.9	2936.2	3038.5	3101.7	3185.5	3285.2	3299.7	3331.1	3296.4	3454.1	3434.2	3458.2	3403.7
3.3886	1.3715	18.878	11.929	0	0	0	0	0	0	0	0	20.564	42.632	116.3	215.73	329	431.02	618.72	838.94	1119	1274	1501.6	1801.3	2096.3	2308.8	2592.6	2940.3	3333.3	3247.8	3488.7	3651.2	3836.8	3931	4141.2	4462.6	4692.5	4936.2	5058.6	5388.7	5583.9	5843.5	5988.1	6187.2	6419.7	6521	6410.5	6528.7	6620	6463.8
0	0	0	0	204.08	100.54	50.045	261.65	332.58	437.81	352.71	667.14	927.43	759.53	1005.9	1595.9	1525.8	1546.7	1731.1	1848.1	1964.6	2301.9	2354.2	2934.1	3057.9	3102.5	3043.7	3129.6	3264.4	3510.9	3923.6	4105.8	3849.6	3952.2	3502.2	3934.1	4078.6	3925.1	4252	4430.1	4390.4	4761.4	4741.3	4561.8	4934.1	5122.6	5290.4	5334.1	5568.1	5629.1
0	0	0	7.0338	14.487	65.307	79.273	75.742	155.99	190.06	267.35	361.58	419.31	561.88	601.57	706.72	747.99	857.48	992.59	1039.3	1178.7	1174.8	1300.3	1351.1	1344.4	1453.8	1495.7	1487.4	1640.2	1598.1	1699.9	1671.2	1717.5	1735.7	1668.8	1664.5	1704.9	1793.7	1879.6	1993.3	2097.1	2157.1	2260	2345.4	2448.8	2496.6	2523.1	2551.5	2570.2	2700.2
0	6.6944	0	0	16.982	7.1855	7.2618	0	41.552	55.566	110.61	160.53	260.59	381.68	526.76	729.47	943.95	1150.5	1436.6	1655.3	1907.4	2125.4	2296	2583.5	2803.6	3062.7	3182.4	3539	3740.6	4032.3	4230	4651.5	4813.2	4957	5066.7	5185.5	5454.7	5401.7	5793.9	5495.3	5650.6	5890.7	5916.9	5664.3	5886.7	6062	6147.7	6294.4	6333.9	6528.1
0	0	5.6561	26.575	7.2859	0	17.93	23.018	21.208	107.24	124.81	274.63	397.23	534.63	677	844.72	1039.5	1195.1	1428.6	1588.8	1784.1	2031.9	2221.3	2489.5	2628.3	2839	3195.4	3359.9	3522.6	3693.4	3860.7	4021.6	4271.1	4297.6	4748	4938.6	4973.3	5196.2	5381.3	5440.2	5578.7	5767.1	5884.3	5801.6	5941.3	6126.4	6326.4	6277.1	6464.4	6681.3
0	0	0	22.671	25.108	58.865	79.369	103.12	118.91	133.63	157.08	211.31	280.15	386.08	529.04	667.56	808.17	987.17	1144.5	1312.7	1522.7	1646.3	1839.3	1970.2	2132.5	2216.9	2417.6	2504.2	2630.8	2669.6	2776.6	2875.3	2978.7	3118.6	3191.7	3437.2	3619.1	3594.7	3604.6	3618.7	3681.4	3585	3633.4	3650.5	3582	3661.7	3845.6	3859.4	3944.5	3885.5
0	14.521	7.2682	20.067	1.357	0	0	0	0	0	0	0	0	0	0	0	0	0	2.6586	13.425	0	19.336	14.689	6.9121	13.254	47.635	65.523	92.913	122.05	119.74	164.63	217.72	213.1	292.41	338.73	417.2	451.71	515.82	569.02	679.39	815.09	923.55	1031.3	1123.2	1229.5	1375.2	1502.1	1602	1576.2	1743.7
0	25.046	0	0	0	67.475	39.495	67.065	52.573	200.74	174.23	197.77	258.57	346.46	464.79	531.66	626.55	742.17	831.18	917.68	1087.5	1176.9	1396.7	1507.8	1570.7	1719.7	1810.3	2013.7	2177.6	2208	2335.5	2529.8	2795.4	2658.6	2682.4	2834.7	2872.5	2781.3	2803.4	2913.3	2901.6	2994.6	3137.4	3152.8	3236.3	3252.7	3250.6	3345.1	3326.6	3349.2
0	0	0	18.104	21.757	0	1.2706	90.934	164.48	226.57	357.26	635.19	847.17	889.72	1121.3	1326.8	1831.2	1770	1961.7	2265.2	2361.2	2500.9	2624.3	2745.4	2883.9	3011.6	3054.9	3290.6	3444.9	3511.9	3654.5	3786.1	3888.6	3987.8	4112.8	4188.5	4387.4	4411.5	4536.4	4625.6	4764.1	4794.5	4949	4990.2	5040.6	5279	5203.1	5280.3	5296.8	5331.7
0	0.59279	0	2.3004	0	5.6711	24.738	86.077	191.51	290.95	444.12	601.18	738.12	891.03	1088.2	1274.3	1384.1	1555.7	1707	1923.7	2051.8	2151.8	2177	2405.6	2391.7	2468.7	2530.5	2529.1	2570.6	2586.3	2646.4	2727.5	2730.6	2871.4	2792.6	2929.7	2906	2900.5	2977.2	2929.2	2971.7	3008	3019	3052	3087.9	3143.7	3097.3	3176.2	3152.3	3203.6
0	3.1573	2.781	0	8.7443	0	5.3192	44.342	82.401	166.24	287.78	459.72	656.09	898.13	1114.4	1356.4	1608.3	1884.7	2199.1	2439.8	2711.7	2921.4	3127.2	3333.9	3565	3685.3	3871.6	3984.7	4072.1	4210.5	4307.9	4395.9	4507.8	4521.7	4658.9	4721.9	4618.4	4783.9	4774	4704.7	4756.4	4929.7	4928.6	4917.9	4852.7	4956.9	4841.8	5012.7	4983.1	5048
0	0.69622	4.8064	5.5581	4.0757	14.539	1.4619	20.958	36.775	73.838	130.32	191.54	302.96	405.66	624.8	791.48	952.44	1157	1385.3	1634.8	1850.7	2000.1	2330.5	2479.8	2657.8	2878.7	3091.3	3241.2	3382.1	3572.2	3735.3	3871.8	3940.5	4074.2	4216.9	4458.6	4614.4	4835.7	5072	5193.9	5514.6	5580.1	5912	6123.3	6312.2	6598.5	6567.9	6823.3	6723.1	6921.2
0	0	0	8.1261	1.474	3.0856	14.243	51.558	139.22	238.82	381.52	538.54	723.89	986.61	1228	1520.2	1813.8	2113.6	2475.7	2791.5	3160.3	3484.6	3864.6	4061.9	4540.8	4684.5	5079.4	5321.6	5527.3	5860.4	6116	6241	6582.7	6619.1	6808.7	6894.5	7144.9	7249	7363.2	7301.7	7522	7617.1	7645.6	7799.5	7831.1	7761.2	7754.9	7949.9	7887.9	7972.7
0	0	0	22.354	33.889	52.602	74.631	152.72	198.12	350.63	540.64	733.29	880.22	1123.7	1351.1	1576.2	1748.2	2068.5	2250.2	2557.4	2727.7	2967.4	3184.6	3296.5	3455	3606.7	3902.6	3976.3	4167.1	4215.5	4430.9	4456.8	4497.1	4632.8	4806.5	4788.2	5037	4881	5119.3	5120.4	5332.7	5334.4	5369.7	5484.7	5497.2	5563.8	5548.3	5515.6	5649.7	5661
0	0	3.7517	0.96756	17.577	0	0	0	0	0	0	0	0	0	0	10.684	45.932	111.46	174.11	236.01	285.11	423.65	494.39	606.89	771.11	918.95	1058.7	1129.9	1284.8	1350.4	1419.6	1650.9	1738.4	1881.7	1957.8	2089.5	2311.5	2384.6	2514.8	2696.3	2781.8	3028.3	2984.7	3347.9	4070.7	4252.2	4160.5	4309.1	4506.7	4461
0	0	0	5.1949	16.702	29.358	34.176	56.59	77.069	88.154	137.96	190.81	215.87	285.58	348.36	453.74	569.5	687.27	806.48	909.27	1056.4	1176.7	1359.3	1539.2	1677.4	1933	2138.3	2285.9	2457.5	2628.9	2915	3037.5	3228	3469.9	3676.5	3877.3	3967.9	4156.1	4323.4	4345.5	4484.2	4562.8	4634.7	4727.8	4749.9	4945.1	4470.4	5038.1	5088.6	5099.1
0	0	0	1.059	4.9899	14.713	20.39	51.181	93.814	156.35	245.63	340.36	453.82	572	699	835.84	972.13	1110	1239	1334.2	1439	1543	1625.6	1702.8	1830.1	1883.8	1934.1	2027.2	2133	2101.1	2212.8	2227.7	2256.4	2282.8	2365.5	2451.4	2468.6	2542	2530.8	2718.6	2723.7	2675.9	2763.6	2802.6	2831.8	2907.6	2901.6	2940.5	2886	2916.8
0	5.1646	0	7.7447	0.48688	3.0255	0	0	5.7481	9.3331	19.529	30.129	81.374	112.68	192.93	289	398.68	482.67	637.52	789.99	932.3	1123.9	1258.8	1446.6	1564.2	1711.2	1870.1	2059.9	2191.7	2346.8	2492.6	2603.9	2710.3	2805.8	3035.2	3115.9	3142.4	3291.1	3354.6	3484.3	3567.2	3658.2	3783.6	3825.4	3875.1	3971.8	3998.9	4059.4	4023.9	4122.7
0	0	24.529	0	62.264	67.931	132.14	308.06	528.36	687.89	998.21	1174.9	1283.4	1542.6	1976.2	2063.5	2272.6	2585.2	2847.9	3012.6	3218.8	3698	3668.7	3765.8	4013.2	4185.5	4318.6	4315.3	4534.2	4594.3	4775	5007	4908.9	4851.6	4974.7	5082.3	5094.1	4910.2	5167.4	5146.1	5344.2	5366.9	5372.3	5336.9	5310.1	5460	5396.4	5654.9	5581.7	5539.4
0	0.52931	18.434	8.6111	0	0	11.602	26.686	109.81	149.5	253.13	356.19	543.57	585.7	699.8	784.91	829	1022.7	1151.5	1072.4	1109.1	1385.4	1425.3	1475.1	1434.4	1629.1	1658.4	1713.8	1951.5	1817.8	1932.8	1918	2019.9	2066.3	2135.2	2037.6	2100.5	2175.9	2269.8	2399.6	2375	2422.8	2519.1	2370.6	2464.3	2161.9	2431.5	2461.1	2350	2564.5
0	0	0	0	29.704	76.708	131.68	238.99	396.45	614.21	788.08	1148.1	1431.1	1768.9	2087.4	2433.4	2706.6	2946.5	3123.6	3462.7	3555.9	3782.1	4008.4	4047.6	4234.8	4344.1	4523.7	4511.7	4535	4671	4783.4	4950.5	5031.9	5143.1	5207.8	5326.5	5422.5	5450.3	5571.2	5639.7	5711.5	5806	5789.2	6160.6	6045.1	6147.4	6179.5	6265.1	6348.3	6157
0	0	0	16.967	21.679	29.531	47.996	52.853	51.647	50.979	51.151	82.515	99.216	142.93	187.03	242.14	333.07	411.08	523.37	644.07	774.9	958.01	1114.7	1263.7	1367.5	1519.4	1646.8	1832.4	1986.9	2094.4	2308.3	2437.1	2639.9	2840.4	3021	3160.6	3413.9	3530.8	3763.1	3970.4	4161.2	4425	4735.2	4943.1	5181.1	5344.9	5528.2	5761.9	5715.9	5991.8
0	0	0	12.671	39.584	65.731	85.633	136.26	217.8	356.59	426.02	633.3	839.35	1036.7	960.25	1274.8	1502.9	1812.3	2063.8	2039.7	2243.1	2529.9	2954	3282.8	3083.6	3522.8	3715.8	3636.2	3825	3721.7	3980.6	4184.7	4305.4	4440.7	4463.3	4561.2	4677.9	4744.7	4824.1	4958.4	5015.4	5198.6	5415.8	5197.6	5142.3	5525.6	5739.3	5692.9	5684.1	5800.7
0	0	1.0527	0	0	4.6473	9.8347	12.023	10.943	13.057	14.004	24.03	34.715	52.353	81.031	135.52	216.6	264.53	348.12	420.46	537.15	650.29	762.86	863.32	914.51	1087.7	1251.5	1452.3	1744.7	1906.8	2114.1	2278.4	2405.5	2586	2710.1	2828.2	2920.8	3004.6	3084.9	3197	3178.5	3302.3	3443.9	3504.6	3432.9	3661.9	3624.7	3761.1	3702.7	3706.9
0	0	0	0.35883	19.162	0	17.527	45.449	74.209	130.28	214.85	344.03	460.92	568.83	795.75	965.48	1192.3	1352.2	1622.5	1913.6	2168	2439.8	2703.1	2942.8	3215.3	3470.5	3727.2	3907.2	4230.8	4438.6	4697.1	4957.1	5129.4	5283.4	5370.3	5566.4	5806.2	5951.7	6266.6	6329.9	6451.5	6533.4	6754.6	6831	6845.3	6952.7	6975.3	6934.8	7071.2	7000.1
0	0	10.408	0	20.163	0	7.8746	0	0	0	0	20.988	87.289	189.06	268.67	373.2	536.01	672.2	910.01	1100.5	1293.7	1422.6	1713.6	1887.1	1986.9	2193.5	2367.6	2632.4	2829.9	2969.9	3194	3330.7	3409.7	3524.8	3621.2	3772	3752.1	3944.1	4116.6	4283.1	4336.7	4673.8	4640.7	4834	5022.5	5086.1	5076.5	5101.3	5013.1	5249.3
0	0	0	0	1.3815	0	34.33	50.363	108.51	182.96	277.8	379.94	516.79	630.45	712.13	890.89	1036.4	1188.9	1391	1507.3	1693.2	1782.2	2004.5	2007	2188	2248.9	2340.6	2490.6	2559.7	2717.3	2914.8	3059.5	3112.3	3203.2	3292.8	3275.3	3450.8	3450.9	3630.3	3541.9	3575.5	3701.4	3735.8	3757.8	3844.2	3852.4	3910.2	3973.9	4001.7	3964.6
0	0	0	0.44152	5.8148	4.2279	11.394	57.529	129.25	232.7	371.47	582.19	753.3	941.65	1211	1462.1	1717.9	1958.1	2237.8	2480	2728.5	2944.6	3265.2	3440.9	3888.8	3629.5	3913.4	4110.8	4145.3	4312.8	4436.2	4564.9	4559.3	4533.4	4667.1	4751.3	4673.5	4663.8	4689.3	4823.2	4773.4	4783.9	4803.1	4692	4737.4	4728.3	4697.4	4731.5	4794.3	4867.7
0	1.1131	0	23.103	16.145	0	0	28.042	49.298	66.601	65.635	140.02	205.27	262.84	347.97	507.21	631.9	533.69	672.23	734.69	855.29	1058.8	1179.4	1153.7	1175.7	1321.8	1599	1560.2	1662.5	1680.4	1868.1	1812.2	2040.1	1946.6	2327.5	2174.2	2406.9	2312.1	2495.8	2513.6	2545.1	2709	2637.5	2791.7	2783	2664.7	2722.9	2760.5	2871.3	2952.3
0	0	0	8.0336	25.434	0	55.79	146.28	304.34	537.71	652.14	856.51	1383.3	1446.7	1698.8	2024.8	2762.3	2502.8	2702.7	2978.3	3829.9	3373.6	3514.5	3747.1	4555.7	4002.1	4070	4190	4335.6	5302.1	5397.3	4526.8	4634	4761.3	4820.9	4905.7	5669.8	4967.3	5002	5055	5206.2	5214	5294	5313.8	5366.2	5355.2	6161	5451.9	5534	5541.4
0	0	0	26.888	136.05	235.57	374.16	432.94	498.23	580.89	734.33	911.05	1028.4	1286.6	1348.2	1573.1	1778.5	1987.5	2258.5	2454.9	2562.7	2600	2798.4	2883.8	3003.3	3195.5	3165.7	3542.4	3412.4	3782	3750.6	3860.3	3986.8	4139.8	4356.2	4445.8	4527.1	4651.1	4730.3	4878.6	5066.5	5083.6	5217.5	5289.9	5379.2	5477.1	5496.6	5424.5	5424.6	5431
0	0	0	0	8.8228	2.8376	11.659	20.558	50.013	93.955	133.26	203.24	299.53	379.94	522.69	635.87	795.62	914.82	1025.1	1085	1178.8	1174.9	1291.3	1383.8	1479.3	1580.9	1586.7	1648.4	1752.4	1779.4	1830	1855	1965.2	2018.8	2073.2	2252.3	2519.9	2417.9	2344.2	2349.4	2350.5	2402	2392	2404	2433.6	2418.9	2415.7	2443.2	2465	2442.1
0	0	0	20.164	28.71	22.077	7.2463	65.085	114.7	196.25	295.67	414.8	585.45	680.04	835.52	983.18	1151.2	1241.9	1387.2	1525.5	1652.1	1759.3	1807.1	1923.8	1954.5	2084.2	2212.1	2373.8	2333.9	2532.1	2537.5	2710.8	2789.8	3056.3	3242.2	3335.3	3500.7	3607.9	3702.8	4000.2	3554.7	3875.9	3893.1	4081.1	4243.8	4409.4	4391.1	4455.3	4832	4751.5
0	0	0	21.878	56.706	66.095	104.79	108.56	120.43	97.453	119.7	195.31	303.13	360.16	448.4	452.36	562.98	610.48	678.55	767.82	852.88	900.25	961.59	1063.6	1179	1258.1	1458.4	1616.5	1646.9	1749.6	1762.6	1932.3	1965.1	2093.3	2283.3	2372	2588.6	2703.4	2786.3	2931.8	2955.3	3151.2	3195.4	3252.8	3410.9	3451	3676	3764.4	3736.2	3779.8
0	0	6.5151	0	0	31.97	32.784	50.274	76.145	135.63	267.4	388.87	495.87	714.02	844.18	1067.6	1243.9	1414.1	1722.1	1875.1	2045.4	2216.4	2325.3	2477.8	2667.4	2871.5	3014.4	3099.8	3278.3	3403.1	3604.2	3615.8	4285.4	3774.6	3934.6	3949.1	4033.5	4195.4	4387	4604.7	4780.9	4876.9	5223.4	5315.5	5474.1	5628.9	5693.7	5902.1	6254.1	6317.6
0	0	0.25348	0.037362	3.2283	0	18.658	29.875	57.758	103.2	166.63	263.28	389.82	493.94	654.62	820.48	1071	1221.6	1440.5	1645.9	1912.3	1981.4	2191.4	2373.8	2588.1	2733.3	2913.9	3018.9	3210.7	3361.1	3469.8	3672	3823.8	3972.3	4058.2	4061.2	4353.4	4321	4447.2	4495.1	4589.9	4589.4	4628	4792.4	4895.5	4796.9	4841.7	4942	4910.5	4910
0	41.649	23.653	5.0518	14.758	0.86648	0	0	3.8892	107.93	139.6	71.924	164.4	311.89	366.8	299.01	474.66	499.2	541.7	690.07	787.85	789.75	771.67	917.01	1027.3	942.93	1119.3	1196.5	1218.6	1324.9	1410.5	1417.2	1449.2	1512.6	1573.4	1648.2	1721	1650.5	1725.8	1783.9	1802.2	1835.4	1945.4	1882.1	1940.7	1909.6	1877.3	1868.7	1876.6	1874.8
0	0	0	12.674	21.944	30.99	50.264	142.89	234.2	378.27	549.73	698.13	948.45	1116	1358.7	1579.7	1793.6	2053.2	2230.5	2466.4	2653	2835.9	3074.6	3117.2	3354.3	3627.8	3655.3	3839.4	4081.7	4195.2	4423.9	4648.6	4831.5	4988.5	5267.1	5380.5	5567	5891.1	6110.6	6356.4	6481.2	6706.2	6830.6	6947.1	7167.9	7252.3	7539.5	7363.2	7645.9	7686.3
0	0	0	11.996	72.576	125.19	160.08	214.43	305.87	352.08	420.48	484.67	522.04	595.92	701.03	794.94	840.41	956.03	993.09	1095.9	1187.4	1242.8	1311.9	1436.9	1482.8	1514.9	1659.9	1686.6	1697.1	1711.8	1767	1843.9	1853.1	1875.7	1861.7	1903.7	1840.9	1929.5	1961	1968.2	1975	2019.1	2038.1	2080.2	2007.4	2020.6	2016.2	2024.5	2049	2055.6
0	0	6.2487	0	8.3073	6.3916	25.014	44.262	84.749	115.64	192.04	285.69	410.27	509.22	662.74	839.59	1020.4	1154.1	1392.9	1536.2	1650.2	1805	1900.1	2065.5	2200.2	2299.4	2370.5	2550.9	2553.3	2722.8	2803.8	2864	2935.3	2979.7	3019.8	3053.1	3003.7	3138.5	3131.2	3171.1	3183.4	3284.4	3289.4	3324.8	3327.5	3323.9	3354.7	3357.6	3394	3357.1
0	0	12.308	136.87	279.7	265.67	0	462.56	610.47	842.95	956.18	1172.6	1250.1	1090.5	1396.6	1891	2222.1	2348	2801.3	3097.9	3395.1	3633.1	3806	3954.3	4121.3	4297.4	4365.3	4649.9	4763.7	4883	4961.8	5517.6	5201.1	5157.2	5705.7	5441.7	5467.7	5617.9	5670.2	5670.8	5562.9	5910.4	5816.8	5872.9	6039	6129.4	6177.9	6283.4	6229.7	6179.1
0	10.493	24.767	31.822	0	0	4.7766	28.369	101.18	200	323.41	473.59	657.91	853.72	1045.8	1246.4	1515.5	1685.7	2006.1	2216.5	2479.5	2567.5	2820.6	2981.8	3084.5	3157.1	3274	3384	3369.4	3573.8	3775.3	3885.8	3833.1	3924.6	3937.7	4351.4	4101	4100.1	4336.4	4256.9	4334.7	4342.6	4449.7	4469.8	4517.1	4638.6	4462.7	4531.7	4454.1	4464.7
0	0	0	33.949	88.248	247.58	342.35	440.87	521.13	614.54	726.55	869.82	985.4	1200.1	1309.7	1505.6	1659.3	1873.5	2089	2221.1	2344.6	2484.9	2680.1	2742	2942.6	3076.6	3241.5	3377.7	3474.2	3571.9	3874	4035.5	4149.3	4110	4302.8	4393.9	4472.9	4558.7	4691.3	4737.3	4717	4841.3	4940.8	5029	4932	5050.2	5051.8	4942.6	5075.4	5039
0	0	0	7.5529	3.2179	10.29	6.6822	22.936	51.373	81.439	168.76	253.08	350.27	490.59	554.98	815.43	982.01	1160.5	1116.7	1436.9	1802	2044.3	2052.9	2414.6	2634.5	2796.2	3003.7	3130.8	3252.6	3421.9	3534.1	3628.5	3716.7	3843.3	3942.6	4016.2	4116.1	4217.2	4286.1	4382.8	4411.2	4424.2	4449.3	4475	4453.4	4464.1	4496.5	4560.2	4610.6	4578
0	0	0	55.551	17.774	28.58	55.958	43.6	53.579	64.719	84.9	113.4	235.15	326.81	472.12	634.47	830.56	926.32	1100.9	1219.2	1433.2	1375.5	1496	1675.8	1767.5	1877.8	2023.9	2099	2201.8	2222.6	2352.1	2330.7	2462.1	2487	2510.6	2614	2710.1	2827.2	2874.4	2956	3050.7	3129.9	3172.5	3089.3	3067.2	3180	3442.8	3557.9	3684.9	3658.4
0	22.451	0	11.691	2.8385	7.8946	23.956	87.433	171.06	271.38	394.89	493.04	682.68	811.59	1006.6	1169	1254.7	1470.6	1649.6	1776.6	1869.3	1983.2	2095.5	2214.1	2299.7	2451.7	2507.3	2528.2	2616.5	2661.6	2666.1	2807.5	2799.2	2915.7	2987.4	2993.7	3011.8	3078.1	3138.1	3242.1	3237.6	3355.2	3545.3	3665.9	3749.1	3712.8	3837.7	3763.1	3919.1	3941.1
0	0	0.046528	3.9532	0	10.973	31.383	90.809	158.93	136.15	205.61	298.38	403.41	454.19	586.23	996.68	883.74	954.45	1048.1	1183.2	1307.8	1429.5	1501.9	1612.9	1703.3	1744.9	1829.2	1948.2	2054.8	2116.7	2248.8	2318.3	2419.1	2470.6	2580.2	2654.5	2677.3	2747.2	2828.5	2866.4	2873.3	2959.6	3026.3	3120.6	3133.7	3176.7	3195.5	3294.6	3186.5	3196.2
0	0	0	42.026	52.596	30.574	85.272	48.298	105.41	138.79	178.5	287.16	476.79	546.87	686.61	870.43	969.67	1308.2	1523.9	1873	2228.8	2355.6	2745.1	3201	3543.2	3834.5	3663	3961.3	3612.7	4375.6	4583.9	5104.2	5451.5	5638.5	5802.7	5981.7	6002.3	6459.2	6629.1	6670.2	6727	7087.8	7029	7125.6	7399.6	7443.5	7443.5	7518.4	7511	7720.6
0	0	0	38.606	168.32	337.6	309.08	496.38	602.91	809.5	1090.8	1329.5	1644.7	1981	2335.7	2890.8	3216.3	3737.9	4326.1	4727.3	5431.5	5825.9	6303.5	6910.6	7343.7	7788.4	7848.8	8082.7	8418.3	8535.5	6381.8	8922.4	9277.8	6793.8	6940.7	7018	7199.8	7185.6	7371.1	7452.8	9267.2	9715.6	9611.3	9866	9961.2	9930.4	10090	9982.5	10345	10234
0	0	0	0	38.373	54.556	102.51	172.33	198.81	267.69	337.67	466.68	613.68	729.32	868.37	1069.4	1162.2	1304	1590.5	1771.2	1926.2	2126	2270.8	2393.7	2523.8	2678.2	2824.3	2890.4	2951.7	3128.3	3224.4	3267.7	3243.4	3354.6	3346.9	3509.2	3563.2	3594.4	3634.2	3812	3876.4	4086.9	4013.8	4209.5	4276	4290.9	4436.6	4546.9	4621.1	4604.2
0	0	0	10.955	0	3.753	52.507	38.665	54.8	57.499	66.92	60.208	85.685	85.37	110.01	150.11	147.91	140.64	159.01	179.58	193.06	222.19	254.7	289.97	309.83	359.23	385.34	413.65	485.09	529.57	560.09	640.75	623.04	683.06	756.82	791.51	813.62	916.63	1054.7	1124	1184.5	1294.8	1362.5	1437	1450.4	1555.2	1567.8	1646.4	1701	1796.7
0	0	33.621	52.149	27.985	26.018	39.912	80.54	121.06	151.47	126.62	223.27	308.64	326.66	364.97	501.4	566.63	732.79	693.39	847.38	992.3	1149.6	1263.1	1411.6	1535.9	1760.8	1943.9	2081.5	2209.9	2369.2	2510.5	2535.8	2642.3	2847.9	2962.2	2977	3040	3028.1	3196.9	3259.4	3380.4	3500.5	3515.2	3557	3630.9	3703.6	3682.8	3854	3787.2	3880.9
32.081	14.755	13.771	10.878	0	0	0	0	77.346	143.67	321.76	451.25	658.77	934.59	1182.1	1466.2	1849.7	2195	2607	2854.5	3406	3646.7	4117.8	4542.4	4856.6	5240.5	5404.5	5679.9	5840.4	6173.8	6590.1	6909.4	7142.8	7238.1	7407.6	7724.2	8039.8	8246.9	8674.2	8689.5	8890.4	9130.1	9353.2	9485.1	9269.5	9664.1	9461	9709.3	9720.5	9708
0	0	0	0	16.916	96.701	163.72	285.2	394.34	491.54	662.06	838.3	985.1	1238.1	1479.9	1778.6	2096	2332.9	2697.8	3080.1	3525.8	3907.4	4356.6	4752.8	5246.9	5457.3	5876.4	6043.1	6295.3	6555.2	6929	7211.2	7630.4	7677.5	7506.7	7640.2	7614	7371.7	7685.7	7811.7	7844.1	7791.6	8030.4	7947.2	8209.8	8119.8	8116.9	7991.8	8328.9	8290.3
0	0	0	14.043	23.477	30.011	34.979	37.32	37.211	78.085	111.24	217.52	334.12	572	806.04	364.98	522.59	615.85	704.57	818.17	932.89	1057.1	1189.8	1270.5	1286.8	1377.9	1436.8	1628	1658.2	1709.9	1917.9	2088.2	2956.5	2862.3	2884	2951.9	3088.6	3224.1	3410	3614.4	3717.3	3999.6	4171.7	4282.7	4474.5	4665.2	4701.5	4825.6	4869.6	4845.8
0	0	0	8.9436	31.536	26.173	84.005	125.18	272.64	283.78	383.17	557.22	828.77	926.53	1151.1	1381.8	1542.7	1954.6	2285.3	2371.9	2419.9	3018.9	3193.6	3535.1	3789.1	4205.4	4722.1	4844.3	4820.5	6005.1	5760.7	6775	6526	6399.4	7861.5	8033.1	7667.3	8348.9	8778.7	8629.3	9562	9791.5	9174.7	10954	10986	11057	11133	11171	11708	11369
5.7182	1.1208	6.9802	8.785	0	0	0	0	0	0	0	0.20633	19.174	43.98	92.109	135.48	195.31	276.02	394.86	475.91	618.47	763.17	921.15	1051.7	1135.9	1217	1343.8	1435.1	1549.4	1687.3	1823.8	1941	2062.3	2117.9	2203.6	2194.9	2284.5	2301.8	2390.8	2427.1	2505.1	2524.5	2552.3	2596.1	2640.9	2632.5	2599.9	2683.7	2641.8	2599
0	0	0	10.421	1.8781	26.092	18.892	16.269	18.113	41.528	64.45	72.832	105.76	198.34	275.35	398.1	471.66	617.94	759.37	848.54	1054.5	1211.9	1301.3	1512.1	1546	1754.1	1918.7	2040.8	2154.5	2448.7	3001.1	2851.7	2890.4	3121.2	3168.2	3372.2	3392.2	3572	3723.1	3720.6	3969.1	4002.8	3942.9	4103.7	4198.1	4384.2	4487.9	4623.9	4655.4	4611.2
0	0	0	0	7.5134	16.046	29.336	85.338	222.42	399.89	532.28	641.02	882.72	1317.7	1265.4	1862.8	1775.9	2024.3	2313.3	3175	3019.8	3061.8	3320.5	3777	3934.8	4353.6	4379.3	4692.3	4877.7	5518.4	5282.3	5919.8	5681.7	5858.6	6470.7	6130.5	6373	6429.8	6683.6	6798.3	7329.8	7842.6	8432.4	9382.2	9474.8	9785.9	9487.5	9990.2	9577.7	10046
0	0	0.2624	3.6118	0	3.2125	10.986	7.2121	18.912	33.537	60.207	110.08	134.45	197.67	288.85	454.36	567.47	711.51	836.51	958.89	1093.7	1247.6	1306.4	1444.2	1520.4	1647.1	1709.9	1776.2	1816.4	1890.9	1969.6	2053.4	2151.3	2194.6	2255.2	2393.2	2482.9	2543.9	2658.1	2716.3	2816.6	2848.1	2962.1	3006.5	2944.2	3062.8	3098.3	3110.1	3130	3054.7
0	0	0	5.9268	56.769	72.919	123.56	132.07	162.68	190.18	261.98	326.24	433.12	530.38	668.3	807.93	970.49	1070.5	1243.8	1379.2	1494.9	1675.3	1789.4	1932.2	2128.5	2140.2	2232.6	2408.1	2730.2	2579.1	2726.9	2859.7	2984.2	2987	3018.2	3152.1	3644.4	3238.2	3301.9	3345.4	3358.4	3413.6	3492.5	3506.5	3495.1	3574.1	3338.8	3554.6	3503.4	3573.7
51.068	0	0	0	153.61	69.08	39.576	61.844	4.9532	30.855	17.868	1.6953	64.223	142	197.99	365.24	418.06	545	763.89	891.08	914.97	1161.8	875.1	1373.7	1481.5	1760.4	1371.7	1695.2	1996	2333.6	2453.5	2269.4	2411	2791.5	2752.3	3133.4	3529.6	3683.4	3281.9	3562.3	3923.9	3971.9	4070.9	4290.4	4288.8	4547.2	4900	5061.7	5080.4	5269.8
0	0	16.963	24.391	30.008	50.478	85.106	152.02	237.77	309.61	462.56	604.28	784.05	975.73	1168.8	1334.8	1512.7	1674.7	1985.4	2170.5	2449.5	2795.8	2867.1	2972.3	3130.3	3318.8	3172.1	3323.4	3491.2	3350	3538.3	3984.5	3838.8	4087.1	3850.6	4510.7	4453.6	4787.7	4114.8	4270.1	4384.9	4517	4593.4	4655.8	4844.6	4875.4	4902.5	4686.1	4574.8	4834.7
0	0	0	0	0	17.245	31.853	66.972	178.13	299.57	453.16	665.42	954.77	1174.2	1429.1	1882.2	2272.8	2360.1	2686.5	2926.8	3094	3273.6	3452	3765.5	3694	3846.4	3915.7	3979.2	3964.2	4114.5	4259.8	4339.4	4372.8	4458.8	4542.8	4604.7	4747.8	4651.1	4828.3	4969.3	5058.6	5081.1	5167	5440.5	5434.6	5381.4	5457.6	5595.5	5472	5844.1
0	0	0	54.841	88.534	141.07	187.59	214.34	253.39	304.62	387.86	457.11	594.91	757.29	899.03	1134.2	1332.9	1557.8	1809.5	2099.4	2265.8	2526.5	2969.9	3286.5	3513.4	3786.6	4030.4	4346.8	4598.4	4737.6	5115.6	5380.6	5189.8	5696	5977.7	6172.6	6436.3	6485.1	6740.3	6698.4	6774.9	6977.3	6762.2	7267.2	6935.9	7406.2	7278.9	7383.4	7484.3	7588.1
0	5.2587	0	0	0.83923	0	8.9932	33.493	99.886	154.8	273.4	417.55	556.96	851.12	1131	1342.3	1800.1	2092.9	2391.2	2612.5	3004.5	3234.4	3650.2	3873.5	4103.5	4472.9	4688.1	4967.7	5203.1	5377.8	5688.2	5760.3	6069.7	6051.3	5118.7	6562.2	6631.3	6663.1	6754.3	7022.5	7054.3	7240.1	7384.3	7487.4	7681.1	7765.7	7741.4	7710	7950	7926.1
0	0.72836	14.819	0	3.9026	3.9375	15.768	42.277	69.521	128.77	201.31	314.82	402.46	576.03	750.81	916.44	1032	1193.5	1318.3	1525	1607	1874.1	2080.3	2731.9	3012.5	2508.4	2711.2	2907.1	3010.7	3116.5	3318.2	3432.2	4282.8	3597.7	3717.8	3878.7	4792	3891.6	3982.5	4037.6	4046.4	4133	4283.3	4299.4	4370.1	4462.4	4492.6	4580.7	4605.6	4612.7
0	0	0	25.1	66.893	22.447	90.363	182.09	235.99	415.55	620.67	808.59	1167.3	1505.6	1874.7	2254.3	2570	2765.2	3393.1	3868.7	3778	4309.9	4921.2	5082.7	5439.1	5692.4	6241.1	6354.1	6672.5	6944.1	7074.8	7218.3	7417.7	7763.7	8082.7	8063.9	8219.6	8276.7	8588.4	8809.9	8817.8	9015.3	8740.5	8784.6	8937	9185.6	9258.3	9245	9204.7	9288
0	0	3.2781	17.862	0	16.542	41.966	70.029	132.98	217.68	340.79	488.28	685.76	902.23	1175.5	1426.2	1708.3	1942.4	2369.5	2668.6	3012.1	3234	3667	3839.1	3948.2	4236	4568.2	4810.2	5015.9	5278.8	5508.1	5781.7	6017.1	6323.7	6537.6	6645.8	6908.5	7045.3	7281.5	7491.4	7712.4	7865.3	8190	8382.2	8515.2	8743.1	8714.7	9061.9	9020	8985.5
0	0	0	0	75.348	43.443	95.746	74.281	32.193	0	93.104	107.17	199.64	269.87	389.84	550.31	689.02	793.98	956.89	1033.2	1132.6	1257.6	1387.9	1550.9	1572.7	1708.2	1749.9	1947.6	2208.5	2289.4	2438.7	2512.5	2669	2909.5	3091.8	3214.5	3521.4	3540.7	3840.2	4057.4	4013.7	4161	4425.3	4441.4	4682.1	4609.5	4759	4992.8	4924.4	5044.2
0	0	25.358	9.7035	28.531	0	12.205	0	0	0	21.595	45.196	51.14	148.65	306.65	480.08	656.13	802.92	1022.1	1082.7	1186.2	1459.5	1500.8	1637.7	1876.2	2049.4	2149.7	2518.7	2686.7	2866.1	2826.6	3184.7	3322.5	3297.3	3450.1	3848.9	3988.7	3792.7	3906.4	3797.6	3922.9	4291.3	4298.6	4380.5	4450.3	4607.5	4490.1	4624.4	4533.1	4663.6
0	0	0	0.43704	7.7856	0	16.311	47.83	108.07	174.5	294.31	397.41	589.52	724.78	925.2	1140.8	1634.1	1558.6	1744.6	1908.2	2619.8	2417.9	2506.8	2828.5	3036.8	3212.2	3371.5	3596.9	3746.8	3734.1	4058.7	4281.4	4510.1	4410.2	4977.6	5050.3	5252.5	5251.7	5407.6	5662.2	5837.4	5835.5	5895.3	6150.7	5959.7	6116.1	6102.9	6169.2	6290.9	6315.4
6.2821	7.4927	12.753	7.3443	20.577	0	0	1.419	12.515	12.72	46.246	114.13	138.84	207.39	303.05	274.86	448.15	510.81	546.88	689.56	777.94	874.72	906.83	1014.1	1063.3	1150.4	1235.8	1336.9	1395.7	1482	1473.1	1507.1	1616.9	1631.2	1713	1722	1754.1	1855.4	1855.7	1899.3	1918.8	1973.8	1986.5	1953	1887.3	1922.2	1885.7	1995.9	1987.5	2075
0	0	0	4.1469	8.6898	22.751	29.667	28.699	69.023	72.501	135.42	170.67	264.26	325.24	428.84	530.29	636.19	740.81	843.41	953.71	1067.6	1191.3	1258.6	1400.7	1465.3	1593.3	1664.3	1766.7	1875.5	1927.1	2001.5	2063.6	2108.8	2175.4	2301.1	2339.5	2363.4	2444.9	2452.6	2594.2	2640.2	2704.5	2760.5	2883	2844.8	2924.7	2903.8	2953.2	2979.3	2989.1
3.6755	22.791	20.427	13.179	0	0	0	0	3.1494	21.554	95.105	144.92	246.7	376.14	505.17	708.13	856.06	1070	1327.6	1455	1761.7	1993.9	2237.5	2368	2471.8	2646.9	2836.3	2943.7	3078.8	3132.8	3328.9	3413.9	3480.6	3499.9	3519.5	3489.7	3646.3	3666.9	3772.4	3824.5	3904.3	3859.5	3855.9	3847.6	3900.4	3797.6	3803.1	3762.6	3853.6	3837.5
0	0	0.99996	0	8.4825	10.324	22.756	57.24	80.253	141.62	225.79	330.22	420.14	533.19	650.91	752.85	814.44	930.67	1026.4	1092.8	1160.4	1202.5	1267.2	1340.9	1376.6	1452.3	1480.8	1570.5	1619.4	1667.7	1729.7	1774.5	1799.8	1864.8	1951.9	2009.1	2013.7	2057.5	2042.3	2117.5	2142.4	2206.7	2203	2300.4	2274.1	2326.2	2348	2418.3	2396	2406.5
0	4.4076	0	2.3524	0	2.567	1.8509	17.784	62.532	118.23	214.8	350.94	513.01	712.82	996.19	1243.1	1492.4	1697.7	1995.9	2393.8	2747.5	3045.4	3372.6	3667.2	3941.3	4232	4534.8	4815.2	5058.8	5388.4	5557.6	5572.7	5725.7	5997.6	6213.3	6389.8	6508.4	6592.7	6788.4	6812.3	7059.8	7188.3	7295.2	7438	7564.3	7650.1	7700.4	7753.3	7798.7	7771.8
0	0	0	6.7317	24.993	45.122	125.88	220.08	342.19	470.16	715.86	1011.9	1308.4	1534.2	2014.8	2372.7	2770.1	3063.6	3543.8	4060.6	4404.7	4951	5235.2	5694.7	6093.8	6324.7	6844.1	7016.8	7721.5	7919.9	8054.8	8415	8497.4	8812.6	9043.1	9259.9	9444.8	9647.4	9933.4	10003	10468	10661	10777	10996	11154	11298	11511	11520	11552	11659
0	0	0	9.6103	4.1045	21.847	34.998	39.24	31.851	36.064	37.467	41.891	80.265	120.13	194.18	302.87	429.76	515.57	659.7	815.56	1003.4	1160.5	1337.8	1509.2	1707	1857.2	2036.2	2205.9	2390.4	2513.8	2613.7	2702.2	2843	2892.6	2968.1	3098	3131.5	3273.8	3341.2	3420.7	3440	3536.9	3557.9	3593.8	3627.7	3678	3714.3	3708.9	3709.2	3728.3
0	0	0	106.49	228.02	300.18	353.32	417.57	456.82	508.45	604.93	713.19	705.21	752.6	844.81	940.78	1067.6	1185.5	1181.1	1340.3	1456.6	1571.8	1809.8	1884	2104.4	2251.3	2504.1	2603.4	2836.5	2965.2	3269.1	3391.9	3532.9	3527.7	3731.8	3843.4	3947.9	3924.1	4014.5	4181.6	4200.2	4286.5	4123.2	4146.8	4413.2	4315.6	4458.1	4316.9	4478.5	4465.4
0	0	0	31.283	2.5277	11.663	19.615	97.845	202.77	367.97	448.56	735.54	915.15	1126.1	1176.3	1677.1	1859	2171.5	2026	2714.2	2930.1	3151	2920.3	3519.7	3686.2	3714.3	3908.3	4209.4	4241	4296.6	4276.3	4597	4322	4511.5	4291.3	4667.2	4903.3	4626.4	4719	5008.8	4865	4676.7	4675.3	4595.3	4760	4985	4984.6	5017.9	5083.3	5013.7
0	0	1.7274	1.3591	0	10.786	20.616	56.939	85.575	165.58	280.94	421.11	580.2	748.96	958.65	1069.6	1293.1	1407.5	1589.6	1820.3	1999.2	2136.2	2392.1	2415.3	2567.3	2670.9	2759.1	2885	2983.1	3054.7	3269.9	3420.7	3421	3493.2	3570.8	3623.6	3674.5	3596.1	3705.6	3823.5	3787.7	3916.9	3904.3	3882.7	4000.7	3932.8	3975.7	4075.8	3973.9	3964.6
0	0	0	7.4775	2.294	6.1761	22.924	81.825	186.83	300.35	465.71	634.91	929.33	1135.5	1406	1669.3	1975.6	2129.1	2295.8	2601.4	2747.8	2934.2	3085.2	3126.8	3334.1	3382.6	3568	3644.4	3742.2	3759.2	3713.3	3984.1	3898.1	4136.5	4078.7	4152.4	3960.1	4286.1	4253.6	4200.7	4247.8	4300.1	4322.3	4361.4	4311.2	4213.6	4283.3	4246.5	4248.9	4248.2
0	0	0	0.63215	19.815	52.791	86.244	157.49	253.16	344.73	507.48	692.42	877.85	1098.3	1393.8	1571.1	1826.8	2087.5	2383.2	2538.7	2890.6	3092.1	3357.6	3590.3	3787.4	4018.2	4265	4520.2	4754	4996.3	5096.5	5353.4	5489.5	5813.7	5932.1	6220.6	6334.6	6536.1	6522.7	6914.3	7040.6	7601.8	7731.3	7718.8	7924.7	7844.4	8046.5	8306	8115.3	8193.4
0	0	0.064711	0	0	0	29.481	82.412	177.19	334.86	536.86	767.75	1057.1	1374.2	1743.4	2080.4	2448.8	2780.9	3219	3473.9	3773.6	4154.1	4506.4	4889.2	4894.6	5199.5	5402.1	5578.5	5666.4	5985.5	6151	6379.7	6458.1	6449.9	6651.1	6673.7	6781.3	6940.8	7153.5	7254.5	7324.3	7438.1	7532.6	7861.5	7785.5	8026.1	7793.9	7886.9	7929.7	7875.4
0	0	0	0	19.77	9.3293	50.864	80.886	147.33	287.34	439.03	598.52	754.52	1066	1263.6	1386.8	1542.8	1944.6	2189.1	2140.9	2441.5	2575.4	2755.5	2772.4	2755.1	3053.9	3024.1	3049.8	3219.8	3311.1	3531	3347.3	4448	3719.2	3794.9	4791.6	4953.8	4026.8	4146.4	4327	4436.7	4447.8	4511.5	4632.5	4691.9	4743.5	4748.3	4834.7	4862.1	4859
0	0	6.4179	2.0419	14.87	17.845	23.458	31.595	33.348	40.232	51.409	96.898	138.89	180.36	240.67	361.2	521.56	567.8	691.16	818	990.06	1171.8	1356.1	1524.8	1723.5	1856.1	2044.8	2259.3	2474.8	2521.9	2694	2874.5	3526.8	3164.3	3243.1	3360	3474.9	3552.5	3685.9	3732.5	3742.9	3924.7	4040.4	4108.1	4205.4	4291.6	4193.5	4466.2	4352.1	4427.7
0	0	0	8.1995	64.474	71.474	134.6	262.52	371.98	372.39	432.22	632.72	757.63	737.69	856.28	996.63	1179.1	1220.2	1270	1487	1672.2	1563.2	1713.1	1751.4	1784.4	1840.6	1953.6	1990.8	2102.2	2178.4	2336.8	2464.8	2543.7	2601.3	2679.3	2745.9	2785.6	2845.9	2905.9	2941.3	2981.2	3051.6	3166.3	3142.5	3115.3	3193.1	3217.8	3170.9	3108.8	3077.9
0	0	0	14.465	43.869	28.928	26.296	82.564	125.35	221.72	387.94	699.08	951.2	893.38	1140.2	1605.2	1871.2	1778.8	1973.5	3081.4	3019.1	3074.1	3126	3681.9	3978.7	3973.5	4244.2	4731	4540	5035.5	5139.8	5152.9	5554.5	5630.4	5793.7	5915.8	6029.9	6310.2	6425.6	6459.6	6586.6	6830.2	6921.9	7048.4	7225.2	7084.7	7272.5	7400.7	7422.8	7478.1
0	0	0	14.902	2.5233	12.225	15.807	22.617	30.678	76.591	114.99	193.93	264.22	443.95	544.17	732.81	862.25	1072.8	1187.3	1354.8	1539.5	1649	1788.7	1939.3	2066.5	2221.8	2367.6	2431	2506.6	2622.1	2779.4	2820	2991.5	3088.2	3231.4	3388.6	3444.5	3550.3	3703.4	3763.8	3877.4	3990.6	4106.3	4137.4	4188.8	4305.2	4284.3	4298.1	4448.4	4408.8
0	0	0	29.848	185.38	261.54	403.06	558.21	799.74	1085.4	1425.9	1699.3	2001	2430.8	2733.9	3116.9	3383.4	3833.7	4184	4726.6	5031.3	5397.8	5814.6	6222	6046	6440.6	6729.9	7012.5	7171.4	7282.7	7585	7764.5	8575	8356.9	8480.1	8827.7	9055.1	8740.2	8696.2	9420.3	9827.2	9872.6	9895.1	10434	10401	10524	10800	10788	10863	10612
0	0	0	28.436	66.216	109.86	89.629	152.06	210.68	220.42	311.9	412.68	535.64	630.56	756.01	1008.6	988.44	1030.7	1177.7	1300.4	1406.8	1343.4	1417.1	1737.6	1820.2	1718.2	1951.3	2172.4	2187.1	2285.2	2458	2439.9	2577.5	2615.7	2791.7	2822.1	2887.6	2976	3004.4	3157.1	3133.1	3226.3	3386.2	3432.6	3627.3	3724	3836.6	3823.2	3910.8	3989.4
0	0	0	11.197	6.0298	0	1.2767	15.762	25.866	40.272	75.133	139.82	202.35	256.4	341.11	475.1	556.97	697.74	829.76	981.09	1314.4	1268.3	1362.3	1548.4	1670.4	1822.1	1990.5	2095.5	2606.5	2250.7	2410.6	2365.3	2348	2512.4	2673	2527.2	2683.1	2696.8	2707.2	2887.7	2953.4	2919.4	2951.2	3032	2976.7	2997.4	2998.4	3037.5	3047.3	3038.9
0	68.109	0	50.175	42.77	15.584	32.793	84.208	182.23	350.58	579.8	820.87	1112.9	1374	1689	1946	2224.5	2494.7	2774.2	3108.1	3276	3408.4	3629.4	3820.2	3826.5	4077.5	4190.8	4295.2	4294.6	4448.1	4578.3	4814	4808.1	4810.1	5006.8	5124.6	5609.5	5148.4	5303.4	5480.1	5562.4	5601.3	5701.6	5584.8	5798.8	5661.6	5877.7	5900.6	5945.7	6047.2
0	0	3.6461	21.126	26.846	10.782	27.408	32.015	92.047	144.33	272.8	384.36	543.05	701.56	915.26	1134.3	1364	1606.6	1860.2	2116.8	2242.4	2480.6	2660.9	2920.9	2998.6	3282.5	3481.5	3630.9	3864	4041.3	4374.8	4542.1	4771.1	4794.8	5107.9	5197.7	5279.2	5476.2	5631.2	5568.4	5910.9	5934.6	6203.7	6259.1	6288.8	6369.3	6360.1	6501	6678.3	6587.9
0	2.3589	0	16.909	19.577	0	7.5586	3.6021	27.712	24.187	62.884	93.061	117.21	163.03	192.22	260.73	369.53	400.07	514.05	580.33	708.56	830.39	883.03	1127.9	1230.7	1242.9	1437.3	1626.7	1909.6	1980.3	2299.3	2402.4	2649.5	3056.6	3261.6	3662.2	3815.5	4093.7	4221.6	4227.3	4568	4659.1	4818	4884.4	4995.8	5019.3	5419	5507	5532.5	5683.1
0	0	17.512	25.097	18.065	22.117	0	70.784	93.932	131.35	114.66	217.13	274.56	388.18	525.61	668.03	784.35	948.48	1015.9	1118.2	1240.3	1418.9	1549.8	1580	1687.4	1878.8	1998.7	2081.9	2069.9	2245.6	2299.6	2477.8	2529.4	2622.9	2691.6	2745.6	2775.2	2886.2	3005.9	3009.1	3089.3	3203	3208.4	3357.4	3359.5	3503	3577.7	3604.1	3581.5	3539.4
18.84	12.605	0	0	0	0	0	18.346	35.464	60.477	143.52	199.27	267.9	391.93	529.11	680.74	833.84	1007.2	1124.8	1264.7	1438.9	1571	1677.9	1803.5	1923.5	2065.2	2137.3	2240.8	2278.1	2393.4	2407.7	2517.1	2492	2567.7	2581.2	2721.4	2643	2667.9	2781.1	2787.6	2846.1	2891.6	2927.5	2966.9	2968.1	3021.8	3050.2	3064.5	3087.7	3104.3
0	0	0	0	0	7.7012	54.464	139.67	291.95	462.8	749.58	1041.9	1454.1	1747	2212.6	2621.5	3087.7	3263.3	3820.6	4201.8	4401.4	4693.5	5045.5	5391.9	5821.7	5902.5	6192.4	6388.9	6528.7	6672.1	6847.4	6919	6925.4	7099.6	7196.4	7227.1	7411	7464.4	7512.7	7648.9	7727.4	7803.2	7861.4	7955.9	7929.5	7906.2	7966.4	8025.2	8025	8062.2
0	0	1.9429	0	5.67	9.1731	2.9121	21.783	50.9	80.584	106.81	159.67	214.35	243.97	318.67	386.49	469.05	523.86	584.77	622.35	698.29	722.02	784.15	836.04	880.08	917.88	971.79	1010.2	1001.2	1036.3	1067.3	1114.5	1142.3	1140.3	1171.6	1184.6	1183.1	1223.8	1261.7	1283.2	1281.3	1371	1356.1	1388.5	1423.5	1416.7	1420.3	1431.9	1453.1	1432.9
0	0	0	0	0	0	38.93	128.49	273.47	489.71	792.68	1078.2	1330.3	1765.1	2075.1	2444.7	2826.9	3272.5	3715.5	3984.9	4377.6	4868	5416.3	5727.5	5950.1	6447.7	6738.4	7131.2	7227.7	7504.2	7602.8	7603.8	7828.1	7836.1	8044.5	8030.9	8058.8	8290.4	8395.1	8521.5	8602.9	8784.5	8793.6	8848	8874.3	8971.9	9079.6	8989.4	9105.6	9060.8
0	0	0	0	16.161	54.772	75.859	117.55	175.66	232.35	329.98	499.86	624.78	734.31	904.89	1019.4	1195.2	1406	1540.3	1715.6	1811	1867	2001	2232.9	2586.1	2478.2	2604.3	2661	2631.3	2710.9	2699.8	2799.5	2816.6	2944.3	2999	3077.8	3153	3229.5	3349.6	3504.7	3553.8	3661.4	3704.8	3771.2	3942.4	3914.2	3991.9	3990.4	4001.6	4074.9
0	0	0	66.157	4.0035	1.9419	30.708	132.7	229.58	429.36	608.77	902.12	1229.8	1528.9	1762.8	1982.8	2327.6	2596.9	2889.2	3164	3407.3	3611	3918.6	4242.4	4490	4704.9	5089.1	5295	5758.3	5897.2	6171.7	6513.3	6659.3	6974.6	7301.3	7739.7	7835.6	7962.2	8113.5	8334.7	8670.8	8886.1	8891.5	8938.3	9175.1	9079.8	9711.2	9328.5	9294.5	9286.3
0	51.896	20.269	35.459	30.118	0	0	0	13.867	14.702	115.75	97.199	177.92	0	231.77	415.63	478.1	473.23	647.47	250.47	874.95	851.75	1071.8	1228.7	1314.1	1286.2	1441.1	1620.3	1678.3	1849.1	2060	2007.6	2157.7	2507.8	2694.4	2842.6	2944.4	3212.4	3622.8	3933.1	4123.5	4290.6	4719.6	4850.8	4987	5179.7	5022	5213.5	5237.7	5364.2
0	0	0	0	44.617	210.75	414.63	599.43	751.39	1153.8	1638.9	1650.9	2011.4	2543.2	2799.8	2916.4	3319.5	3712.8	4380.5	4725.8	4668.2	5344.3	5234.5	5541.9	5702	5860	6304.8	6284.7	5893.6	6065.7	6999.9	6853.2	6300.8	7344.4	7708.8	6894.9	6513.9	7098.3	7368	7495.7	7589.3	7861.9	7695.1	7808.9	7777	7771.1	8080.1	8005.1	8477.6	8157.4
0	0	0	27.01	16.78	1.9422	17.507	9.5921	53.367	96.04	150.89	233.34	375.09	460	605.45	771.91	924.07	1054.4	1212.1	1320.2	1455.7	1658.4	1735.9	1880.4	1983.6	2106.6	2233.2	2327.4	2339.7	2486.3	2583.5	2719.5	2569	2614	2813.7	2844.6	2895.6	3015.3	3041.4	3109.8	3267.8	3368.7	3458.8	3536.3	3392	3398.4	3412.2	3503.9	3487.6	3569.1
0	0	0	3.3986	32.68	44.349	60.992	64.93	101.72	116.78	113.38	164.41	196.16	268.72	334.2	437.28	534.91	627.07	701.9	880.41	1009.4	1056.9	1245.1	1354	1502.8	1637.9	1762.4	1998.2	2298.9	2120.7	2243.9	2406.8	2774.9	2721.3	2734	2843.2	3340.8	3052.1	3166.7	3298.4	3428.4	3540.3	3688.1	3724.6	3861.9	3987	4023.2	4069.9	4126.9	4134.8
0	0	0	3.7507	0	9.1322	17.827	30.793	16.967	18.341	13.363	25.14	29.32	42.11	53.588	68.846	112.19	128.91	175.86	269.58	434.37	584.99	754.98	891.03	1112.3	1262.4	1524	1721.7	1869.1	2057.8	2307.7	2476.8	2641.5	2742.8	3053.9	3044	3322.3	3459	3659	3797	3935.4	4128.1	4419.9	4408.1	4512.1	4618.8	4536.2	4754.2	4757.9	4768.7
0	0	6.5643	0	2.631	0	18.579	7.9017	5.4747	6.3231	26.619	63.718	81.085	155.43	191.94	271.09	338.54	425.91	535.61	641.01	737.45	849.26	888.96	1020	1100.3	1173.3	1216	1324.7	1705.9	1764.3	1947.9	2058.6	2203.9	2426.8	2508.6	2694.8	2551.5	3121.3	3199.8	3224	3451.5	3594.8	3687.3	3785.5	3902.8	4114.4	4104.5	4403.5	4299.5	4410.5
0	0	0	10.445	3.188	11.666	6.8925	76.814	187	299.73	521.94	772.61	1118.4	1303	1695.5	2023.5	2340.4	2624	2962.2	3392.3	3909.7	3663.8	4454	4625.5	4765.6	4369	5576.9	5967.5	5487.7	5355.1	5551.5	5927.2	6069.2	5956.5	6094.9	6584.4	6653.8	6525.1	6430.6	6767.2	6946.1	6931.6	7140.1	7242.5	7327	7565.6	7489.7	7489.1	7762.4	7665.3
0	3.5677	0.71874	2.2113	6.3287	0	0	0	0	0	0	0	32.278	3.2921	6.4246	52.586	104.07	146.84	191.71	232.17	280.82	314.79	378.96	446.16	518.76	564.39	635.19	706.59	954.44	831.44	908.5	998.89	1098.4	1088.9	1185.5	1386.1	1329	1390.1	1482.9	1536	1599.7	1692.2	1766.4	1867.7	1847.1	1959.2	2012.4	2111.1	2098.8	2106.2
0	11.665	0	36.305	22.603	0	0	23.677	73.624	111.07	222.74	347.71	521.51	639.1	861.5	1067.9	1289.8	1478.1	1706.1	1762.4	2563	2161	2588.6	3331.3	3557	3322	3489.9	4357.2	4448.5	4250.3	4217.1	4426.4	4556.6	4609.7	4997.4	4888.7	5047.7	5123.1	5254.5	5422.7	5465.7	5641.7	5637.8	5865.9	5948.1	5862.9	5889.2	5937.8	5927.4	5959
0	0	0	39.236	0	40.207	21.676	44.277	69.329	95.448	147.55	186.13	267.22	312.01	399.43	523.06	626.63	736.07	831.6	894.1	962	1030.6	1062.2	1149.1	1203.1	1209.1	1319.5	1328.4	1412.7	1473.3	1515.5	1562.4	1566.9	1637.7	1637.7	1721.2	1685.4	1773.6	1826.8	1852.9	1930	1857.1	1920.1	1974.3	1934.6	1979.3	1929.1	1961.8	1912	1983.7
0	0	0	10.778	10.197	25.127	29.477	48.462	2.7713	50.021	93.441	151.41	244.7	341.87	467.05	578.85	730.19	800.22	928.73	1067.4	1195.5	1394.8	1547.3	1668.2	1765.2	1828.9	2034.2	2138.2	2342.7	2461.1	2648.5	2737.5	2842.1	2954.9	2992.5	2973.4	3179.3	3016.2	3195.5	3143	3194	3304.3	3386	3340.9	3541.3	3538.7	3519.6	3490.8	3431.7	3393.9
0	0	0	0	35.801	92.205	177.47	250.34	371.3	460.33	573.34	681.63	843.68	944.55	1126.6	1254.1	1390	1574.8	1708.6	1799.7	1969.1	1986	2126.4	2254.1	2256.6	2408.7	2460.5	2473.5	2582.7	2654.8	2731.2	2823.8	2858.1	2883.5	2889.1	2903.3	2991.3	2982.4	3071.6	3106.8	3133.6	3153.8	3206.3	3248.6	3271.9	3258.3	3259.8	3328.6	3378.2	3339.3
0	0	0	6.2778	5.5003	6.1799	3.7953	0	2.305	2.5628	4.6079	0	0	0	0	0	3.7265	21.468	55.94	111.9	194.05	252.08	324.49	440.35	654.85	628.09	711.8	821.76	1056.8	1184.7	1186.9	1345	1448	1623.2	1697	1837.4	1902	2179.6	2266.1	2601.5	2692.3	2529.3	2619.2	2716.5	3109.6	2831.7	2956.4	3007.2	3022.1	2943
0	13.28	14.291	5.571	0.43919	0	7.8946	39.223	102.07	169.21	313.52	442.28	627.56	805.52	1020.2	1277.9	1513.3	1781.3	2129.5	2307.6	2582.2	2774.7	2972.5	3236.2	3282.3	3667	4004.9	4294.3	4262.7	4683.8	4906.2	5156.2	5008.6	5528.6	5667.9	5775	5938.2	6312.1	6608.3	6721.2	6816.5	6795.8	6923.4	6970.4	7228.8	7105.7	7134.4	7303.2	7280.4	7318.4
0	0	8.782	0.61849	0	24.099	50.765	76.902	213.4	336.56	389.53	544.15	678.24	850.71	976.99	1103.9	1326.4	1436.4	1563.3	1845.8	1933.3	2085.9	2206.1	2348.5	2406.2	2467.3	2602.5	2628.7	2773.2	2810.5	2906.9	3103.7	2999	3184.5	3177	3326.9	3317.8	3399.4	3560.6	3684.6	3796.8	3833.3	3933	4042.7	4157.3	4340.4	4480.5	4521.9	4562.5	4594.8
0	0	0	0.32852	6.8258	21.435	17.303	43.48	57.074	82.183	110.36	139.95	228.62	301.97	376.36	453.49	531.36	625.63	701.23	794.17	896.81	965.3	1054.4	1116.3	1200.5	1261.4	1341.2	1399.8	1447.3	1531.2	1574.2	1627.2	1658.7	1724.8	1817.6	1854.6	1883.5	1910.2	1977.6	2132	2110.6	2223	2298.3	2365.7	2508.8	2461.8	2495	2485.8	2531.5	2593.4
0	0	0	4.0001	7.1908	8.6646	7.208	17.715	45.688	73.724	107.21	174.99	215.93	311.61	390.67	477.68	599.21	685.04	754.06	800.66	848.11	978.92	987.54	1085.9	1127.1	1264.9	1342.1	1374.8	1443	1520.3	1568.7	1655.7	1694	1788	1837	1950.5	2038	2149.2	2250.7	2335	2420.3	2565.5	2601.5	2659.4	2739.7	2855.3	2796.4	2914.3	2938.8	2973.4
0	0	0	33.687	62.834	71.636	115.19	96.285	134.07	143.4	155.94	154.09	146.64	212.91	274.34	263.66	328.86	399.4	463.51	479.45	546.5	635.17	758.28	791.94	845.13	1011.1	1043.7	1241.7	1309.5	1383.5	1533.1	1651.5	1785.5	1825.7	1949.2	2135.5	2358.5	2496	2604.4	2744.1	2800.4	2897.3	3010.8	3110.3	3358.9	3565.9	3560.2	3620.4	3732.6	3789.3
0	0	0	24.489	47.354	16.999	55.607	108.47	200.82	320.71	490.13	609.2	871.09	1096.6	1327.1	1573.2	1888.2	2105.2	2396.9	2695.3	2784.9	3041.4	3369.3	3514	3543.3	3721.9	3963.3	4054.5	4226	4281.7	4534.2	4571.1	4641.1	4900.6	4853.1	5246.3	5245.4	5283.6	5421.6	5463.3	5721.1	5722.6	5717.8	5760.2	5776.8	5919.3	5942	6065.6	5987.1	6084.1
0	0	0	0	35.764	62.068	112.59	161.4	220	256.45	291.85	339.84	398.32	464.09	526.4	624.49	756.36	846.08	970.84	1126.8	1312.9	1508.1	1718.8	1899.9	2067.1	2286.6	2403.5	2524.3	2738.8	2908.1	3110.5	3207.6	3302.2	3480.2	3504.2	3788.1	3849.9	3857.4	4087	4152.5	4141	4219.5	4453.9	4464.8	4417	4494.6	4668.5	4679.9	4698.8	4719.8
0	0	0	4.1267	19.075	4.0784	0	0	0	18.383	35.901	138.25	258.73	387.81	569.48	736.14	951.8	1141.5	1402.8	1693.6	1909.2	2127.3	2460.4	2762.6	2994	3128.5	3407.6	3430.2	3591.7	3795.7	3911.8	4117.5	4265.9	4421.5	4591.8	4802.7	4931	5015.4	5218.9	5325.8	5406.4	5623.7	5689.5	5828.2	5823.4	5982	6105.2	6126.3	6136.2	6106
0	0	0	261.94	317.63	206.52	243.34	329.15	435.61	662.99	739.28	851.63	1090.8	1257.3	1437.1	1722.1	1794.8	2247.5	2487.2	2877.9	2937.4	3354.7	3509.9	3584.8	3515.2	3879.2	4330.4	4154.8	4384.1	4498.7	4670.3	4854.1	5100.2	4910.6	4610.8	4876.2	4817.6	4952.7	4758.8	4833.4	4808.7	5033.6	4956.9	5106.9	4132.2	4460.9	5201.6	5451.8	5283.9	5285.1
0	0.64202	6.0448	22.19	1.2386	0	0	28.978	104.65	280.92	402.92	608.52	1171.3	1064.4	1484	1619.9	2161.2	2341.8	2750.2	3188.2	3506.7	3811.5	3853.5	4021.9	4316	5608	4935.3	5272.3	5345.6	5726.3	6298.6	6172.5	6519.4	6864.7	6902.6	6577.9	6589.9	7401.6	7592.1	7701.3	7703.7	7535.5	7392.4	7582.2	7385.4	7581.7	7867.7	7633	7710	7750
14.808	17.564	1.2655	0	7.5048	0	0	4.411	25.885	58.057	110.07	195.75	301.34	437.86	610.45	831.84	1017.6	1168.5	1396.4	1680.2	1929.4	2191.4	2299.2	2698.2	2885.6	3169.4	3364.2	3614.6	3831.4	4108.4	4358.8	4540.1	4720.9	4819.7	4760.7	4998.3	5232.1	5351.8	5406.5	5578.4	5897.8	6118.4	6149.5	6236.2	6325.8	6319.4	6361.3	6527.4	5914.1	5899.3
0	0	0	75.835	202.19	324.08	446.27	531.01	464.23	619.65	657.44	630.34	782.17	801.3	925.63	751.44	1101.9	1178.3	1170.4	1575.4	1580.6	1446	1377	1975.9	1739.6	1867.5	1602.1	2028.2	1882.1	1855	1735.6	2027.4	2155.9	2116.1	1929.6	2157.9	2515.3	2639.6	2021.8	2178.6	2261.6	2276.2	2302.9	2365.7	2457.1	2411.8	2383.1	2359.2	2340.3	2379.7
0	4.3532	0	4.9471	6.0062	0.37789	0	0	0	38.167	79.552	120.44	199.91	295.54	399.72	519.94	616.19	746.95	915.53	1028.2	1170	1309	1489.4	1584.6	1842.1	1819.7	1966.5	2117.3	2184.8	2206.2	2336.3	2566.5	2595.9	2423.9	2439.1	2586	2525.1	3015.5	2834.8	2922.1	3023.4	2962.8	3047	3173	3215.2	3217.7	3154.8	3342.6	3354.3	3272.4
0	13.962	19.645	0.72266	0	0	0	0	28.928	51.553	92.137	172.14	277.26	421.11	516.51	644.68	828.93	925.36	1100.2	1164	1339.2	1444.8	1504.4	1602.3	1670.5	1840.3	1901.7	1966.8	2087.6	2214.3	2341.8	2385.7	2490.8	2603	2714.4	2797.5	2819.5	2917.3	2953.7	3076.5	3127.7	3094.8	3208.6	3203.6	3270.2	3240.5	3181.8	3196.4	3201	3236.3
0	0	0	5.2966	33.604	43.595	63.82	91.818	164.4	213.29	302.85	392.06	474.42	589.97	714.46	901.39	1063	1269.2	1451.6	1676	1922.2	2042.7	2258.5	2408.8	2585.3	2724.9	2927.9	3195.4	3252.8	3382.8	3693.4	3798.5	3904.4	3973.2	4058.2	4312.8	4327.6	4317.7	4545.1	4654.6	4812.3	4672.1	4875	4954.2	5035.5	4993.2	5054.6	5093.8	5021.4	5088.8
0	0	0	9.1438	15.779	28.626	22.997	40.605	33.881	37.016	74.865	86.374	104.68	121.81	134.45	153.92	184.42	176.57	182.26	175.79	188.84	237.58	253.64	289.32	279.32	379.83	385.48	410.5	485.9	556.14	659.75	693.08	774.47	813.97	876.56	1001.8	966.91	979.54	1136.5	1064.5	1219.3	1225.2	1335.7	1372.6	1407.5	1516.2	1506.1	1594.9	1653.3	1536.4
0	0	0	54.506	52.901	27.936	25.131	97.465	113.33	161.88	255.19	345.72	450.61	626.56	810.14	962.13	1174	1361.1	1524.2	1808.7	2015.5	2202.2	2424.3	2467.3	2816.6	2798.2	3042.1	3104.2	3182.3	3258	3439.2	3599.6	3719.4	3912.3	3837.6	3938.4	4138	4465.4	4067.3	4163.8	4235.7	4464.2	4473.9	4522.1	4643.8	4646.4	4768.8	4792.2	4867.3	4816.9
0	0	0	35.094	41.544	0	36.964	133.06	223.89	183.25	250.99	518.1	690.81	520.71	656.31	867.81	998.32	988.99	1109.6	1189.9	1226.5	1410.5	1558.7	1738.6	1680.3	1871.3	1913.5	2046.4	2425.4	2207.8	2236.4	2243.9	2316.6	2494	2466.3	2429.9	2414.2	2527	2560	2576.6	2566.1	2570.3	2646.9	2625.5	2624	2704.9	2666.2	2702.5	2594.2	2594.6
0	11.724	15.461	0	0	28.833	32.227	81.565	131.67	167.32	291.93	490.49	714.41	845.23	1076.7	1288.4	1556.6	1597.3	1786.4	1918	2105.8	2230.4	2375	2569.6	2708.5	2828.9	2933.8	3143	3362.1	3255.3	3601.7	3581.4	3570.7	3711.9	3785.1	3830.8	3884.5	3972.7	3964.3	4058.8	4218.1	4243.6	4230.8	4117.7	4076.9	4097.5	4173.3	4270.3	4165.7	4243.5
0	0	2.9273	7.5842	5.4374	1.0499	9.7901	26.835	58.244	94.284	157.47	232.93	287.53	354.44	498.97	606.77	682.27	844.98	1023.1	1075.7	1294	1420	1518.8	1605.1	1815.5	1944.6	2075.1	2200.3	2264.7	2448.4	2618.8	2618.1	2833.5	2953.4	3063.8	2742.5	3457.4	3558.3	3211.4	3834.2	3928.8	4046.7	4124.5	4219.2	4227.4	4370	4506.5	4499.2	4545.6	4421.1
0	0	0	25.742	41.885	12.64	16.101	89.208	142.49	194.12	291.74	524.61	648.94	841.88	1055	1295.4	1595.6	1846.5	2208.7	2567.5	2900.7	3198	3518.8	3857.6	4126.3	4539.5	4800.2	5104.1	5215.2	5566.9	5813	5828.5	6045.2	5979.5	6500.5	6631.1	6660.6	6834.1	6728.7	6851.5	6961.5	7158.8	7083.9	7163.4	7260.3	7286.7	7199.8	7182.7	7359.7	7324.3
0	0	0	17.561	44.207	76.856	111.77	144.91	214.71	323.81	511.52	659.18	855.22	1114.1	1297.2	1603.4	1833.7	2095.9	2374.3	2619.9	2850.6	3073.5	3293.9	3513.6	3656.2	3935	3969.5	4107.8	4284.4	4372.8	4481.6	4647.5	4674.7	4790.9	4815.2	5024.7	4992	5074	5307.5	5251	5367.1	5351.9	5489.5	5462.4	5494.7	5654.8	5603.3	5681.8	5615.4	5597
0	2.6232	0	0.047054	3.218	5.8988	28.531	72.187	180.07	260.17	396.7	578.3	762.38	954.68	1194.1	1350.1	1614.7	1764	1991.6	2241.4	2452.9	2650.9	2890.4	3096.5	3296.2	3507.9	3671.8	3718.8	3916.4	4090.3	4371.1	4566.8	4658.3	4784.1	4925.4	5154.7	5154.1	5292.7	5430.5	5321.6	5594	5842.7	5814.2	5882.9	5806.8	5971.4	5926.9	5999.2	6087.6	5996.2
0	0	16.732	42.802	0	76.721	102.4	178.1	292.38	441.36	571.48	778.28	952.85	1153.2	1230.8	1400.1	1630.3	1771.6	2005.5	2203.7	2301.4	2477.5	2599.1	2828.5	2893.8	3054.6	3187.8	3389.8	3493.6	3609.1	3775	3884.7	3958.6	3940.1	3986.4	4187.5	4261	4326.8	4372.8	4454.3	4511.8	4729.7	4675.7	4683.1	4756.5	4779.8	4832.6	4883.3	4864.3	4933.8
0	0	2.6392	10.52	3.287	2.632	1.5534	17.475	21.098	48.65	92.525	165	268.36	441.23	664.24	789.23	1033.2	1272.6	1510.7	1762.3	2046.7	2324.2	2532.2	2808	3039.6	3271	3517.7	3683.1	3924.3	4019.7	4285.1	4557.3	4737	4878.3	5042.2	5197.7	5345.4	5456.9	5506.4	5712.9	5807.9	5932	6029.3	6085.8	6153.4	6291.8	6256.7	6435.3	6454.9	6220.8
0	0	0	46.356	85.157	98.043	186.73	268.3	323.79	400.56	562.21	661.5	763.55	895.02	1049.8	1172.8	1311.9	1518.1	1738.8	1809.2	1987.4	2094.3	2284.3	2401.3	2523.6	2761.3	2890.6	3023	3080.4	3110.3	3347.6	3459.4	3413.2	3486.7	3528.8	3616.4	3572.8	3611.2	3700.1	3764.3	3804.4	3810.2	3880.3	3955.6	3978.6	3992.2	3981	4001.8	3930.8	4012.7
0	0	0	12.528	0.31196	147.01	174.72	180.54	266.24	387.27	510.1	631.57	739.47	773.12	922.59	1041.2	1224.8	1395.4	1592.8	1828.2	2096.2	2237.5	2502.5	2786.8	3017.2	3256.7	3448.9	3740.7	3875.4	4038.3	4298.2	4352.9	4477.6	4652.9	4799.9	4819.3	4781.6	4925.4	4989.1	5221.4	5225.1	5236.1	5256.3	5164.4	5486.4	5349	5269.6	5207	5136.9	5380.1
0	0	20.748	26.668	17.704	57.228	25.89	66.179	96.842	107.24	177.36	196.38	340.69	452.81	577.18	738.56	880.66	1076.9	1245.9	1393.4	1219.6	1563.5	1698.8	1841	1954.6	2090	2270.5	2400.6	2405.6	2601.9	2820.8	2954.1	2803	3111.2	3284.6	3367.3	3265.8	3199.5	3568.8	3733.3	3829.2	3924.2	4016.6	4096	4116.7	4194.7	4294.7	4305.2	4386.6	4491.3
0	0	7.763	12.11	29.3	38.746	12.752	0	11.431	11.521	90.944	125.8	174.62	214.05	299.93	375.93	473.9	596.32	731.13	831.56	935.46	1048.1	1243	1418.3	1522.4	1715.6	1879.6	1957.7	2026.8	2101	2278.1	2194.9	2406.8	2396.8	2560.1	2734.6	2611.3	2745.8	2816.9	2723.8	2902.9	2881.7	2951.1	2998.2	2999.8	3017.7	3009.4	3030.4	3024.3	2973.1
0	0	0	6.2307	10.949	17.358	76.084	156.3	234.36	384.12	534.35	763.48	949.59	1217.3	1657.6	1507.5	1746.7	1868.7	2023.1	2168.2	2352.3	2539.6	2795.7	2820.6	2924.2	3089.5	3246	3287.2	3277	3623.5	3825.4	4013.3	3597.1	4104.9	4102.5	4232.6	4104.3	4360.1	4515.2	4603.7	4630.8	4649	4795.2	4919.8	4912.9	5048.7	5130.6	5319.6	5315.1	5282.4
0	0	0	0	330.64	632.7	657.77	734.75	861.54	1132	1431.1	1643.7	1858.8	1829.9	2103.9	2363.2	2776.4	2934.6	3426.2	3721.1	3997.1	4280.7	4836.5	4815.1	5206.4	5378.5	5569.2	5989.5	6173.9	6286.4	6711.1	6752.8	6809.1	7133.9	7345.3	7607.2	7753.7	8024.3	8197.7	8581.7	9039	9172.4	9555.3	9492.1	9778.9	10119	10225	10490	10419	10546
0	0	0	53.141	257.94	380.24	508.95	568.65	669.13	797.46	684.9	907.32	1093	1200.4	1379.3	1494.9	1711.9	1874.2	2089.6	2353.7	2582.5	2947.3	3028.2	3322.4	3461.9	3640.1	3993.2	4222.8	4393.9	4569	4727.6	5073	5226.7	5372.5	5529.5	5498.1	5635.6	5876.5	5914	5960.9	6068.6	6013.1	6055.2	6211.3	6233	6466.9	6687.2	6752.2	6722.4	6446.9
0	0	8.6122	8.7676	0.65791	6.1407	0	0	0	0	3.1012	38.264	55.908	139.86	205.84	283.66	449.71	537.65	698.33	831.01	1118.6	1167.9	1347.3	1533.7	1923.9	1850.8	2000.7	2137.3	2364.5	2420.3	2643.6	2809.7	3135.8	2983.9	3126.3	3328.8	3490.6	3557.9	3727.7	3741.6	3867.2	4064.4	4295.2	4361.5	4405.3	4532.7	4415.3	4805.7	4821.2	4986
0	0	0	0	68.527	170.8	271.63	441.86	605.05	774.24	982.14	1124.3	1320.6	1464.3	1655.8	1769.6	1910	2119.6	2168.1	2461.2	2556	2627.3	2691.4	2741.5	2824.4	2955.1	2994.6	3064.5	2976.8	3100.1	2931.7	2857	2852.7	2956.3	2979.9	2929.4	2936	2955.3	2973.4	2990.5	2940.8	3038.7	3001.8	2992.1	3050.4	3000.9	3011.7	2954.7	2981.1	3221
0	1.0627	0.19827	0	0	1.5815	5.2553	11.459	42.32	49.084	107.27	193.03	275.73	370.83	503.9	982.86	812.32	1598	1913.5	2267.1	2395.1	2742.7	2989.4	3321	3487.4	3656.9	3816.6	3932.1	4197.5	4268	4399.8	4723.5	4653.2	4808.3	4896.1	5010.5	5098	5072.2	5321	5220.9	5319.4	5666.7	5568.1	5746	5718.7	5731.1	5580.8	5609.8	5708.1	5642.4
0	0	0	0.58665	16.237	43.218	54.058	92.802	131.77	156.23	161.45	219.01	249.69	248.09	271.51	316.43	298.4	332.58	379.11	412.08	469.63	530.73	598.17	663.96	756.05	853.15	952.84	1012.2	1119.5	1208.3	1330.7	1380.2	1482.8	1588.8	1654.2	1689.9	1775.8	1885.5	2040.8	2160	2603.9	2642.6	2693.2	2789.7	2842.1	2868.8	2895.1	3022.1	3079.7	3034.3
0	18.85	5.4674	0	0	0	0	0	17.608	51.445	112.12	210.13	329.28	474.6	618.62	751.44	933.05	1100.7	1244.5	1310.6	1429.9	1541.9	1670.7	1763	1823.9	1954.7	2017	2072.6	2098.4	2145	2240.1	2237.2	2318.7	2384.8	2427.4	2504.9	2489	2567	2581.1	2680.4	2789	3065.9	3113	3098.5	3231.2	3315.5	3341.1	3409.1	3424.5	3451.5
0	3.8918	12.09	7.5743	0	0.29613	0	0	13.089	17.358	36.767	66.679	104.97	148.54	178.37	269.59	342.92	365.04	434.45	505.79	607.63	680.37	825.87	967.81	1076.3	1237.7	1366.8	1472	1666.6	1781.3	2010	2117.1	2208.4	2358.2	2562.6	2731.3	2849.1	3002.5	3132.8	3214.9	3301.5	3355.4	3465	3592.6	3737.7	3740.1	3837.8	3899.2	3892.6	4018.7
0	0	0	23.576	36.672	40.097	48.269	65.826	117.57	181.69	296.18	479.55	643.8	845.45	1129.6	1421.2	1728.3	2146.2	2467.4	2848.9	3231.4	3855	4103.3	4338.6	4576.2	4703.6	5063.6	5178.2	5302	5525.3	5778	6019.4	6008.2	6199.8	6151.9	6263.9	6250.5	6282.5	6374.3	6420.7	6489.6	6695.1	6681.4	6765.4	6844.3	7307.9	7379.9	7348.6	7228.4	7186.6
0	0	0	2.5128	24.209	26.745	60.542	34.36	38.948	60.946	62.977	92.54	159.52	179.36	255.35	313.99	404.33	555.03	683.68	785.79	842.85	984.71	1022.6	1179.7	1294.9	1421.6	1560.7	1506.5	1591.1	1394.5	1511	1599.5	1608	1609.7	1644.4	1753.5	1719.1	1758.6	1789.8	1813.7	1827.5	1850.6	1731.2	1733.7	1728.1	1857.4	1937.7	1902	1963.8	1950.5
0	0	2.8768	4.2525	1.2441	0	15.049	0.22582	10.187	24.923	51.155	77.962	116.92	196.86	256.27	350.28	436.68	513.14	691.14	772.38	925.07	1028.7	1187	1286.9	1344.2	1481.4	1599.6	1703.9	1776	1909.3	2066.7	2248.8	2333	2383.9	2465.9	2553.5	2645.3	2739.4	2953.6	3641.5	3725.2	3806.7	3489.3	3675	4318.7	3974.4	4052.3	4874.9	5093.3	5095.9
0	0	6.4378	1.7528	14.604	30.047	13.115	28.828	40.167	71.607	94.088	145.6	201.36	337.25	438.01	500.16	685.72	815.98	932.16	1095.2	1215.3	1455.4	1576.8	1726.9	1934.8	1999.1	2192.7	2204.5	2318.2	2479.6	2693.4	2836.7	2889.4	2870.4	3085.1	3112.7	3131.3	3210.1	3268.9	3262.8	3389.9	3459.4	3468.6	3420.4	3445	3475.5	3473.2	3501.7	3486.9	3458.3
0	0	0	5.7878	3.7186	10.719	27.286	75.261	143.21	208.38	320.84	428.41	546.16	662.13	806.64	941.92	1063.9	1164.5	1319.4	1463.7	1595.1	1699.9	1868.1	1917.2	2042.7	2115.1	2237.1	2337.4	2454.5	2588.9	2643.5	2763.9	2782.3	2846	2931.7	2971.5	3057.8	3094.1	3166.7	3202.7	3242.6	3332	3334	3409	3385.9	3407	3400.5	3454	3454.7	3437.3
0	0	0	0	0	17.781	30.041	99.397	146.6	234.69	376.8	520.24	668.3	829.41	1059.1	1308.8	1540.8	1657.7	2008.7	2239.6	2298.2	2436	2736	2890	3217.9	3236.6	3468.1	3649.8	3836.8	3878	4021.8	4040.5	4237.2	4198.9	4349.5	4446.8	4484.5	4512.5	4646.6	4616.4	4721.6	4774	4874.5	4908.7	4709.1	4807.7	4771.2	4853	4880.4	4806.6
0	23.79	30.312	0	17.616	0	0	0	0	0	0	0	0	0	13.063	37.035	78.796	144.11	250.92	312.83	463.11	573.56	702.15	886.1	1048.1	1206.7	1505.5	1839.7	2031.1	2249.3	2419	2599.6	2507.2	2958.7	3147	3382	3243.9	3797	3942.9	4020.9	4251	4359.3	4189.4	4237.8	4305.2	4314.6	4516.4	4989.2	5039.6	5492.7
0	0	0	0	0	40.463	153.33	330.29	534.05	817.41	1124.2	1440.7	1745.8	2032.9	2338.8	2628.4	2930.8	3243.4	3513.1	3726.1	3956.1	4057.4	4314.6	4398	4526.5	4593.3	4545.4	4706.3	4800.5	4865.8	4891	4898	4950.8	5033.6	4879.3	4897.3	4909.2	4853.3	5014.5	5149.3	5272.9	5249.8	5199.5	5129.8	5203.3	5182.9	5273.8	5241.1	5254.2	5263.8
0	0	0	37.575	51.461	92.985	99.226	187.01	242.16	271.18	361.87	473.58	608.3	704.4	877.17	994.26	1092.7	1229.1	1363.1	1517.1	1615	1743.7	1875.1	1998.9	2048.4	2064.9	2279.5	2323.5	2349.7	2392.5	2400.4	2495.8	2505.9	2490.9	2596.5	2617.7	2617.3	2662.1	2675.2	2687.7	2741.7	2749.4	2791.1	2778.7	2755.1	2695.2	2770.8	2748.5	2800.1	2742.5
0	0	0	0	1.5146	78.385	174.86	284.13	504.43	687.65	948.78	1198.4	1490.8	1857	2098.3	2480.8	2760.7	3076.7	3282	3553.2	3710.9	3966.3	4234.1	4366.9	4435.3	4638.7	4921.5	4878.8	5269.5	5013	5253.3	5331.9	5710.5	5488.9	5679.8	5877.8	6215.7	6149.3	6051.7	6127.8	6609	6813.7	6847	7040.3	7051.2	6972.7	6974.3	7017.6	7064.9	7108.6
0	0	0	41.404	37.402	59.134	101.93	159.46	210.19	327.46	445.63	553.87	714.49	873.69	1029.5	1248.3	1403.1	1539.7	1700.2	1759.7	1923.1	2109.1	2163.8	2354.8	2461.9	2578.2	2675.4	2788.5	2894.6	3010.9	3173.4	3194.8	3290.5	3429.3	3540.4	3752.2	3779.9	3884.6	3971.8	4136.5	4210.4	4243.8	4927.9	4966.9	4896.1	5110.3	5102.6	5165.9	5219	5163.7
0	0	0	3.4204	19.583	14.844	30.118	86.289	140.71	184.59	243.7	302.22	347.11	411.02	448.28	550.66	606.82	655.5	787.17	891.24	1006.3	1046.3	1131.5	1216.9	1308.1	1367.7	1440.1	1543.8	1622.3	1716.5	1861.4	1923.1	2188	2095.9	2217.9	2251.3	2313.6	2357.5	2494.1	2620.2	2648.2	2669.6	2708.6	2740.9	2817.8	2757.1	2807.8	2832.7	2900.6	2904
0	0	0	8.2397	18.888	0	0	39.425	19.534	0	4.0525	5.9535	39.89	11.499	72.388	116.35	197.46	247.03	334.42	423.36	584.61	567.48	668.82	859.17	919.95	943.21	1045.2	1121.2	1278.2	1284.2	1348.6	1512.5	1486.8	1469.2	1515	1664.2	1724.2	1631.6	1729.8	1730.4	1811.2	1809.5	1823.3	1851.9	1863.1	1895.1	1819.5	1929.6	1879.3	1918.6
0	0	0	0	1.5508	50.038	105.19	227.17	398.46	561.13	856.16	1135.1	1432	1768.8	2113.1	2456.8	2716.2	3108.5	3533.8	3765.4	3975.2	4232.3	4665.8	4966.7	4954.2	5367	5691.8	5845.4	5628.8	5946.9	6230.3	6375.5	6241.9	6486.8	6602	6633.8	6695.1	6759	6852.6	7092.7	6988.4	7102.8	7085	7242.4	7106.3	7014.8	7180.4	7233.4	7323.5	7279.5
0	0	0	31.658	14.908	23.224	46.788	102.75	175.36	276.17	430.68	604.23	779.32	1045.4	1292.1	1529	1831.3	2035.3	2408.7	2661.2	2906.2	3131.1	3440.4	3621.4	3691.4	3980.8	4225.6	4357.7	4393.1	4581.6	4763.1	4879.9	4930.9	5061.7	5079.1	5161.9	5317.4	5377	5459.6	5464.8	5473.9	5563.2	5671.2	5755.1	5707.7	5900.8	5700.5	5753.9	5791.1	5789.2
0	0	0	0.28196	63.358	146.26	241.21	347.38	463.14	602.82	825.69	999.69	1147.1	1344.8	1589.8	1785.3	2015.1	2178.9	2489.6	2670.5	2877.4	3035.8	3259.5	3382.9	3469.9	3619.7	3742.1	3888.4	3899.5	4045.9	4098.8	4174.8	4245.5	4281.1	4380.7	4433.9	4439	4442.8	4453.8	4519.7	4627.2	4793.3	4726.8	4720.3	4642.2	4651.3	4707.4	4719.6	4942.9	4720.7
0	0	0	4.9234	10.6	11.352	40.431	84.279	138.8	357.35	536.46	738.71	982.78	1207.5	1477	1689.5	1885.7	2138.3	2269.5	2388.4	2626.1	2798.2	2962	3141.2	3335	3460.5	3595.4	3756.8	3798.7	3929.8	4047.4	4179.6	4202.6	4227.4	4402.9	4389.7	4545.5	4591.5	4722.4	4855.1	4853.8	5029	5031.1	5008.6	5120.2	5202.9	5199	5263	5311.8	5378.3
0	3.3415	0	5.5584	0	0	12.806	44.552	138.05	199.23	279.98	392.01	530.77	671.19	821.01	961.1	1177.6	1278.7	1488.4	1601	1881.7	1907.7	2084.1	2176.5	2263.1	2338.8	2394.8	2418.4	2475.7	2592.3	2720.4	2871.6	2926	2944.2	3053.3	3089.2	3079.1	3130.2	3272.1	3409.8	3445.6	3459.6	3525	3566.9	3631.7	3665.3	3593.5	3722.2	3643.9	3689.5
0	0	0	7.5784	25.206	49.896	85	104.26	125.99	166.87	293.44	397.08	515.73	680.41	783.23	982.88	1129.7	1303.9	1513.2	1697.8	1838.7	2002.7	2196.3	2384.9	2465.2	2621	2755.1	2822.3	2906	3001.8	3064.2	3410.1	3466.8	3556.8	3841.3	3726.3	3804.9	4081.7	4263.2	4407.2	4353.1	4567.2	4689.1	4501	4510.2	4574.5	4728.8	4715.2	4712.6	4762
0	0	0	28	27.961	47.569	0.89686	107.12	103.8	135.29	143.08	294.28	461.17	597.79	602.09	928.28	1187.1	1342.4	1350.3	1905.8	2003.7	2425.1	2276.9	3181.6	3364.2	3458.8	2933.4	3943.6	4108.8	4470.9	3841.2	4880	4782.3	5078.5	5279.2	5461.3	5418.1	5426.7	5616.3	5798.3	5869.4	5941.3	5225.6	5376.7	6317.9	6124.1	5317.1	5713.9	5598.6	5681.2
0	0	0	0	0	269.96	487.49	709.22	953.53	1384.4	1791.7	2065.2	3015.1	3049.7	3577.9	3888.2	4873.5	5024	5558.3	6221.4	6636.1	6739	7124	6644.6	7903.4	7722.9	8072.8	7750.9	8398.5	8680.4	9056.4	9303.6	8526	9538.4	9487.5	9552.3	9762.5	10086	10345	10377	10510	10516	10708	10664	10742	10852	10935	10876	10800	10879
0	8.2467	0	0	0.067191	0	11.294	36.222	91.239	163.2	312.63	496.8	652.02	885.78	1111.4	1384.9	1562.3	1905.8	2155.8	2480	2767.2	3104	3440.9	3626.6	3865.7	4072.7	4454.9	4452.7	4572.6	4810.5	5129.4	5273.2	5361.6	5321.9	5356.1	5412.1	5558.3	5546.4	5702.2	5742.8	5700.2	5693.1	5772.4	5702.7	5876.5	5805.3	5812.9	5833.5	5715.1	5640.5
0	0	0	9.1225	16.856	48.787	56.611	82.131	97.636	112.08	143.96	170.77	270.22	353.76	504.7	635.27	786.82	864.59	1080	1179.9	1331	1469.8	1593.4	1716.1	1920.6	2014.3	2139.1	2330.6	2352.8	2540.6	2598.4	2666.5	2714.4	2820.7	2784.2	2908	2874.9	2943.6	3035	3011.5	3063.7	3142.2	3196.4	3154.6	3182.6	3167.2	3207.5	3226.5	3257.5	3165.6
0	0	0	159.55	172.56	440.51	484.12	624.63	773.61	1105.6	1056.8	1251.4	1553.5	1850.6	2068.7	2124.5	2560.2	2744.3	2918	2996.8	3044.9	3141.6	3261.2	3334.6	3541.4	3511.9	3776.8	2582.2	2894.7	2828.9	2926.7	3993.9	4186.3	4303.1	4453	4453.3	4488.1	4463.1	4625.5	4815.2	4839.1	5040.2	4887.7	5107.2	5127.8	5337.2	5462.7	5368.3	5429.5	5213.6
0	6.8815	9.3037	11.623	0	0	0	16.96	73.776	120.68	215.48	343.99	532.88	740.56	984.36	1258.9	1529	1881.3	2198.2	2529.3	2810.6	3193.3	3538.9	3868.8	4021.9	4193.8	4449.2	4772.1	5068.8	5164.4	5501.5	5623.8	5845.3	6372.6	6584.8	6585.7	8103	7425.8	7824.1	8023.7	8371.6	8620	8833.8	9118.8	9464.7	9621	9887.7	10159	10292	10214
0	0	0	24.182	24.852	7.8389	14.973	20.125	62.534	95.323	173.62	263.08	431.84	512.81	671.25	847.91	999.89	1183.9	1349.6	1534.6	1709.2	1808.3	1971.9	2143.7	2393.3	2534.7	2820.8	2971.2	3080.8	3337	3487	3677.4	3899.2	4080.9	4355.8	4394.5	4519	4718.9	4848.8	5023.9	5020.3	5232.1	5294.5	5566	5601.6	5567.4	5711.7	5718.6	5821.8	5765.7
0	0	0	2.2337	21.13	29.596	34.074	75.527	118.87	194.94	275.43	357.12	477.33	545.56	649.56	715.24	771.04	817.02	874.96	915.18	994.93	1046.9	1109.7	1171.2	1400.3	1522.5	1572.5	1615.4	1630.4	1711.7	1777.4	1826.3	1855.5	1957.5	2090.8	2077	2183.2	2166.2	2179.5	2233	2273.8	2320.4	2353.2	2425.1	2469.1	2454.8	2471.5	2434.1	2557.2	2437.7
0	0	0	66.484	73.643	81.594	125.17	120.97	209.24	98.321	173.84	154.1	243.18	211.48	264.68	387.15	461.8	527.14	542.14	651.3	920.77	920.74	971.89	1120.5	1255.4	1447.3	1512	1639	1616.4	1739.2	1792.7	1973.8	2038.4	2066.6	2242.1	2365.2	2386.7	2424.9	2375.9	2489.9	2468.3	2507.7	2534.2	2630.5	2601.2	2556.6	2604.9	2610.3	2777.6	2996.1
0	0	0	0	8.5353	15.521	12.898	15.909	7.7923	22.712	19.39	27.881	39.326	55.082	70.458	118.39	181.05	232.38	299.81	358.39	392.06	441.69	508.94	574.13	639.68	682.51	757.3	824.72	908.09	923.02	983.18	1037.5	1047.7	1059.4	1136	1199.9	1228.1	1274.3	1331.5	1364.5	1373.8	1501.1	1485.6	1516.7	1586	1662.1	1710.4	1778.6	1757.6	1761.1
0	0	0	0	3.0696	13.033	0.96162	12.637	26.916	52.362	85.81	153.84	251.61	359.87	425.23	611.4	757.34	812.98	888.36	1206.9	1353.6	1210.8	1361.4	1544.6	1848.2	2002	1911.3	2496.4	2507.3	2467	2472.2	2676	2862.9	3091.3	3008.3	3344.1	3424.5	3512.5	3368.7	3461.3	3490.5	3581.4	3602.5	3619.6	3663.8	3729.6	3777.3	3779.4	3674.7	3796.7
0	0.66443	0	0	9.2145	11.399	21.342	21.475	37.389	43.808	62.248	146	242.12	314.26	422.09	554.77	694.57	839.86	1026.5	1232.3	1406.1	1470.6	1601.6	1785.4	1907	2111.5	2260.1	2488.5	2601.8	2765.7	2896.8	3055.7	3215.1	3355.5	3503	3524.2	3605.2	3710.6	3714.5	3896.6	3889.4	4029.4	3909.3	4012.9	4101.2	4044.3	4018.7	4028.9	3832.8	3766.3
0	0	0	0	27.253	96.128	162.58	279.88	403.42	510.65	699.37	818.1	1018.4	1200.5	1363.8	1547.1	1718.6	1899.9	2084.4	2108.2	2218	2316	2516.2	2537.2	2676.5	2661.9	2758.6	2860.2	2995.6	3077.1	3053.3	3129.1	3434.8	3572.8	3155	3806.6	3713.3	3885.7	3446.7	3751.8	3434.9	3445.8	3511.9	3425.6	3374.8	3399.2	3414.1	3464.1	3406.8	3455.3
0	10.781	4.3229	21.543	0	0	0	0	1.0867	27.78	98.953	248.05	312.68	480.78	607.65	821.07	1002.1	1283.9	1452.1	1659.5	1818.3	2022.7	2301.1	2475.4	2717.5	2918.9	3123.1	3143.7	3438.3	3324.6	3577.6	4021.9	4149	4298.6	4628.2	4933.9	5064.7	5340.2	5382.4	5501.7	5649.5	6070.5	6397.8	6579	6581.2	6822.8	6783.6	7191.1	7216.5	7369.3
0	0	1.1854	57.138	16.809	0	0	0	0	0	0	0	0	0	0	94.396	23.698	48.403	169.81	245.82	451.32	512.26	601.37	737.09	948.24	1073.1	1260.6	1388.3	1542.4	1770.8	1806.2	1981.5	2043.4	2119.4	2241	2435	2477.4	2661.7	2855.9	2999.7	3091.7	3280.6	3331.7	3492.3	3530.7	3572.1	3871.8	3925.2	3898.9	4058
0	0	0	0	0	343.81	0	0	0	0	0	0	82.519	152.29	272.63	378.51	399.84	564.33	778.36	900.55	1017.8	1109.2	1344.3	1449.1	1561.9	1734.3	1849.4	2029.5	2115.9	2467.3	2650.1	2759.8	2870	2815.9	2816.5	2913.3	2910.1	3082	3172.5	3170.4	3178.9	3257	3304.4	3387.2	3271.6	3352.3	3243.1	3475.4	3399.4	3435.1
11.979	54.457	0	42.815	24.846	0	0	23.129	64.285	63.243	88.699	231.68	323.29	398.87	453.23	609.27	684.68	785.46	961.37	1038.2	1515.9	1200.1	1364.6	1419.7	1802.5	1614.4	1618.7	1735.9	1655.3	1854.8	1992.6	1999.6	1988.7	2061.4	2207	2091.5	2137.2	2236.5	2291.8	2349.6	2403.9	2423.9	2819.5	2785.4	2732.9	2591.5	2539.7	2564.2	2481.3	2504.4
0	2.9952	4.4017	12.339	9.3998	3.4213	0.007532	0	5.6253	25.613	85.624	111.32	191.66	249.01	324.55	431.84	517.5	593.55	713.16	750.75	842.37	896.54	960.56	1047.9	1152	1209	1274.5	1339.6	1359.5	1381.2	1398.2	1416.4	1447.4	1447	1442.4	1466.8	1490	1537.6	1588.7	1623.3	1596	1666.7	1417	1369	1411.5	1508.9	1557.6	1558.7	1533.1	1552.3
0	24.815	47.781	5.5199	0	0	0	13.811	86.109	188.52	368.32	598.66	861.5	1067.3	1415.1	1739	2043.7	2231.5	2738.3	2899.5	3242.1	3481.8	3849.2	4083.5	4247.9	4480.9	4712.5	4915.3	5157.5	5528.4	5790	6190	6253.4	6511.9	6857.2	6921.8	6936.1	7332.6	7526.8	7641.2	7587.5	7881.3	8245.6	8264.2	8346.2	8449.6	8350.9	8550.3	8503.9	8448.2
0	0	0	4.2005	15.999	8.5027	18.444	28.926	47.211	51.704	85.611	111.79	134.42	200.42	230.39	280.61	324.57	391.68	504.38	490.68	543.48	581.46	560.08	603.6	619	684.37	654.91	751.92	747.41	776.14	828.32	897.74	933.15	989.35	1018.1	1072.9	1120.5	1166.2	1151.6	1284.6	1312.4	1386	1383.4	1452.8	1463.6	1490.2	1471.2	1530.7	1560.4	1577.8
0	0	0	29.954	48.314	28.775	51.859	86.725	123.17	204.48	276.44	360.98	464.88	557.28	692.24	771.15	834.52	897.08	1005.8	1200.3	1311.6	1422.5	1464.9	1526.1	1609.6	1775.1	1851.6	1893.2	1914.2	2028.1	2054.5	2030.8	2099.6	2324.3	2446.5	2492.4	2608.1	2710	2870.2	2974.6	3167.8	3321.7	3472.5	3652.1	3769.9	3957.3	4033	4201.2	4468.2	4531.1
0	0	0	0	32.075	119.3	200.52	280.39	407.07	470.33	636.23	711.47	814.8	949.08	1059.1	1180	1285.1	1378.5	1459.4	1549.2	1623	1688.7	1778.6	1753.1	1845	1937.3	1982.4	2051.7	2008.1	2063.2	2103.5	2154.1	2115	2269.7	2309.9	2343.7	2392.2	2532.9	2555.1	2655.7	2702.4	2740.8	2760.8	2814.9	2911.6	2942.3	2951.3	2939.5	3030.5	3007.6
0	0	0	0	0	0	29.86	73.859	158.42	265.55	395.43	534.99	688	860.59	1053.9	1257.1	1414.1	1626.9	1849.9	2048.1	2222.2	2378.6	2641	2822.4	3093.4	3342.6	3577.1	3877.7	4140.8	4296.3	4599.7	4851.5	5098.9	5193.8	5555.6	5861.6	5849.3	6020.2	6258.8	6415.9	6599.8	6955.5	7256.2	7124.5	7192.1	7390.2	7536.4	7559.5	7661.5	7825
0	0	0	61.289	180.75	187.76	354.67	373.1	493.78	616.81	797.39	986.71	1196.1	1306.3	1565	1857	1951.2	2093.9	2204.7	2459	2554.6	2864.1	2873.1	3015.3	3097.4	3491.9	3375.6	3617	3704.8	3782.3	3972.4	4006.8	4085.2	4042.5	4184.6	4152.2	4162	4227	4389.2	4479.8	4561.6	4565.9	4658.6	4705.2	4685.4	4732.8	4756.9	4717	4783	4897.9
0	9.0293	0.88024	0	11.266	0	10.759	0	28.25	29.362	52.93	111.2	180.82	255.81	337.19	492.05	650.9	782.67	987.99	1176.6	1325.8	1445.9	1717.9	1795.5	1918.7	2056.7	2235.7	2335	2441.2	2572.2	2655.8	2710.2	2823.2	2831.2	2966.2	2976.4	2988	3008.2	3174.4	3245.1	3326.9	3343.9	3393.8	3459	3483	3503.1	3435.5	3559.5	3508.2	3645.4
0	4.6382	0	3.4489	8.1604	5.9358	0	36.436	130.97	246.52	393.67	536.82	684.82	850.29	969.66	1074.2	1228.2	1352.7	1611.9	1691.1	1831.7	1859.9	1934.5	2048.6	2090.4	2178.3	2224.9	2259.8	2369.2	2359.3	2377.1	2446.4	2451.1	2507.1	2565.6	2603.9	2548.5	2588.5	2639.5	2683.1	2721.3	2827.8	2810.8	2824.8	2808.1	2830.5	2829.8	2812.9	2855.9	2898.4
0	0	0	1.4191	0	0	16.413	53.661	98.643	205.5	312.83	461.6	660.43	847.48	1092.9	1329.4	1604.5	1938.4	2245.8	2371.9	2425.7	2635	2863.7	3106.5	3357.7	3680.3	3936.5	4080	4381.4	4605.4	5021.3	5290.3	5600.6	5944.3	6124	6525.7	6632.4	6863.5	7204	7540.7	7596	7801.2	8087	8302.2	8380.2	8645.6	8661	8872.1	9033.1	9043.6
0	0	0	10.805	22.922	22.689	26.092	31.745	18.781	19.819	25.797	35.94	74.833	101.29	143.7	187.86	265.68	327.16	437.49	525.94	587.51	737.24	819.28	924.15	977.31	1127.3	1190.1	1364.1	1342.6	1472	1554.5	1640.2	1685.4	1764.5	1805.3	1865.3	1907.1	1989.1	1999.8	2033.1	2085	2130.1	2136.4	2174.3	2185.4	2262.7	2247.8	2294.4	2256.5	2269.7
0	0	36.674	0	0	0.24716	0	0	0	0	0	0	0	1.3249	64.886	129.77	177.93	211.77	308.68	368.47	531.52	613.79	801.07	981.32	1169.5	1257.6	1417	1595.1	1780.9	1882.1	1854.1	1969.1	2118.1	2168.6	2322.8	2396.8	2451.4	2608	2744.6	2911	3148.8	3221.6	3446.1	3586.6	3625.8	3769.8	3994.1	4232.4	4213.1	4402.3
0	0	0	6.5651	10.629	13.153	22.988	24.28	31.662	17.976	17.235	46.219	72.284	122.82	206.21	269.52	357.13	448.58	532.73	664.84	789.89	958.32	1091.5	1233.8	1354.2	1509.7	1617	1749.8	1849.7	1900.3	2036	2161.8	2323.9	2412.7	2430.5	2484.1	2476.7	2625.3	2627.6	2670.4	2740.9	2794.9	2765.9	2890.8	2902.2	2918.1	2894.1	2946.8	2946.4	2870.9
0	0	0	2.9681	12.428	3.8372	6.7542	44.01	99.432	174.58	287.64	434.5	634.11	800.22	1080.4	1366.9	1616.7	1902.6	2243.7	2554.1	2875.4	3151.4	3532.7	3738	3962.5	4268	4516.6	4711.2	4869.4	5115	5356	5481.9	5587.8	5744	5828.7	5936.2	5946.8	6079.7	6247.8	5972.9	6084.8	6064	6198.6	6161	6214.3	6316.5	6250.9	6274.8	6239.7	6367.5
0	0	1.3751	3.4162	0	6.2002	33.714	67.502	114.07	174.5	264.37	357.49	444.33	507.38	638.75	727.6	820.29	920.81	1001.1	1082.1	1172.9	1326.2	1438.9	1469	1544.7	1668.1	1736.6	1857.7	1856.4	1866.4	2126.7	2281.3	2211.7	2360.4	2314.9	2157.7	2034.3	2237	2309.2	2413.3	2365.3	2403.6	2502.7	2482.8	2365.9	2464.6	2562.6	2532.9	2437.4	2383.2
0	0	0	6.5621	5.6408	9.9492	16.025	36.946	94.295	146.88	261.2	369.26	487.17	681.75	869.8	1099	1332.5	1525.1	1685.3	1809.9	2122.6	2364.8	2532.1	2889	2954.1	3157.4	3282	3483.8	3626.9	3770.7	3932.3	4032.8	4115	4246.3	4293.4	4386.3	4367.2	4549.8	4578	4783.5	4867.6	5103.5	5495.5	5668.1	5359.8	5422.2	5505.8	5564.5	5601.6	5616.2
0	0	0	5.3212	17.854	37.376	46.709	87.997	135.93	204.24	290.51	354.37	486.41	642.67	782.39	990.9	1165.5	1314.8	1473.6	1717.7	1905.2	1993.3	2239.5	2339.2	2567.3	2647.6	2835.5	3019.9	3125.9	3110.9	3252.2	3378.7	3480.7	3521	3567.5	3709.5	3792.4	3805.1	3850.7	3800	3876.2	3915.7	3920.5	3973.1	4000.2	3994.7	3992.3	4025.4	4068.2	4037
0	0	0	0	16.442	88.721	141.58	233.2	369.55	492.2	659.41	803.55	963.21	1098.4	1248.2	1484.8	1593.3	1761	1915.8	2077.3	2221.8	2308.9	2497.7	2597.2	2676.4	2806.7	2933.5	3019.5	3023.8	3110.1	3172.4	3247.5	3332	3358.3	3386.9	3417	3387.3	3471.3	3468.2	3482.4	3518	3517.4	3538.4	3609.8	3534.1	3499.8	3481.2	3422.1	3487.5	3430.5
0	7.5721	0	3.8755	0	0.55626	24.285	90.397	149.88	288.36	510.89	770.51	1350.9	1484.7	1851	2410.7	3470	3257.6	3749.3	5086	5360.6	5065.5	5501.8	7340.4	8187.3	7252.2	7294.2	7867.1	9654.6	8526	8900.7	7840.3	7939.7	8395.1	8662.8	8290.1	8115.6	8642.1	9061	9107.9	9337.7	9291.9	9635.1	9619.1	9621.3	9741.7	9844	9834.2	9846	9945.9
0	0	0	4.6342	18.77	10.223	1.7874	19.677	17.537	17.2	70.168	109.12	189.74	274.52	357.11	501.74	586.76	729.03	827.71	979.55	1100.9	1259	1416.6	1597.2	1716.9	1902.3	2094.2	2209.1	2195.6	2401.9	2532.6	2626.9	2602.5	2786.9	2831.2	2979	2970.4	3059.2	3113.4	3165.7	3232.1	3219.3	3211.5	3253	3237.9	3308.2	3285.3	3375.5	3317.3	3332.9
0	0	7.0332	1.5479	0	26.941	48.873	67.381	126.81	187.85	288.8	389.77	527.78	677.01	832.63	994.05	1077.7	1285	1465.8	1595.9	1777.3	1906.6	2055.1	2120.9	2173.5	2280.3	2424	2493.5	2545.9	2589.1	2647.3	2662.4	2737	2828.2	2769.7	2884	2823.3	2789.6	2961.3	2936.4	2873.2	2836.5	2874.7	2932.8	2859	2817.9	2837.7	2832	2835	2804.2
0	7.0059	0	9.7173	2.2995	0.38123	17.505	41.956	64.487	104.55	195.91	336.74	491.3	596.6	756.12	960.75	1158.6	1252.1	1383.4	1615	2171.5	1880.3	2022.6	2289.1	2992.1	2540.5	2715.5	2939.3	4012.5	3245.3	3546.6	3544.5	4473.9	3811.6	3937.3	5222	4219.9	4296.3	4518.6	4774.5	4885.3	4998.7	5120.8	5160.2	5401	5548.6	5655.7	5789.1	5737.5	5963.4
0	0	0	0	0	115.4	212.67	356.44	563.39	731.63	1223	1487.5	1949.1	2287.1	2603.7	2906.1	3265.4	3546.9	3930.2	4198.8	4319	4506.1	4892.5	5187.1	5232.5	5453.3	5693	5801.6	6003.3	6075.7	6271	6397.4	6411.8	6586.9	6603.4	6550.6	6706.2	6757.5	6989.4	7110.3	7512.5	7585.4	7757.5	7755	8010	7964.4	7911.8	8112.3	8273.1	8428
0	0	0	10.638	29.906	13.771	28.009	49.582	87.396	138.52	211.38	278.36	418.71	546.32	649.21	810.29	891.41	1018.5	1163.8	1264.1	1410.7	1551.1	1610	1715.4	1849.4	1970.7	2063.4	2096.1	2188.4	2151.1	2666.2	2336.2	2388.8	3023.3	3235	3089.4	3633.4	3185.7	3519.7	3695	3700	3748.3	3770	3949.9	4129.5	3902.9	3817.9	3860.1	4009.7	4107.8
0	0	0	2.6509	0	3.5232	8.6982	33.826	61.034	112.6	178.34	237.8	332.56	425.17	541.71	656.81	816.04	915.55	1082	1238.2	1409.6	1585.8	1708	1865.6	2075.5	2151.5	2312	2391.4	2526.1	2581.9	2691.5	2770.5	2825.5	2891.5	2907.1	2927.5	3088.9	3491.4	3561.8	3664.3	3583.3	3745.2	3682.9	3377.2	3677.3	3570.4	3632.6	3758.5	3896.7	3880.4
0	13.418	4.1188	13.285	4.4399	0	0	0	0	0	0	0	0	0	0	0	0	0	0	0	0	4.213	69.675	143.31	195.6	297.29	347.17	408.18	466.57	561.7	694.77	720.64	788.88	866.8	941.33	990.2	1040.3	1072.6	1111.1	1134	1200.6	1248.5	1265.8	1340.4	1301.5	1386.2	1373.5	1484.7	1517.1	1476.6
0	0	0	0.12691	2.559	10.335	16.745	13.11	17.054	11.057	36.396	49.758	39.581	45.794	46.551	81.791	142	255.85	410.4	486.09	643.57	699.24	842.56	973.97	1032.1	1215.6	1347.9	1488.3	1568.3	1606.8	1748.2	1897.2	1998.3	2051.9	2173.7	2234.5	2299.6	2418.1	2462.2	2644	2753.1	2869.3	3029.3	3125.9	3226.5	3353.6	3371.7	3373.5	3262.4	3480.4
0	0	0	0	34.449	82.836	126	186.81	269.7	295.16	343.22	400.37	524.71	575.81	681.77	792.21	856.77	928.23	984.65	997.84	1124.4	1207.4	1349.9	1363.4	1436.1	1469.6	1543.5	1584.7	1618.4	1713	1758.2	1884.9	1949.3	1961.8	1995.1	2106.9	2204.4	2186.8	2223.5	2316.5	2302.1	2343.3	2477	2477.6	2538.5	2508.4	2504.2	2573.9	2493.8	2550.6
0	0	0	33.832	90.433	143.32	187.49	309.64	426.67	564.07	711.04	860.62	1090.6	1274.8	1518.1	1729.2	1950.5	1993.8	2162.4	2321.8	2453.8	2620.4	2554	2714.7	2787.5	2914.4	3056.8	3091.4	3197.1	3314.4	3435.7	3528.6	3563.3	3737.2	3860	3860.8	3817.3	3922.9	4036.4	4033.3	4209.9	4210	4248.9	4325.7	4397.6	4425.2	4543.3	4628.7	4655.9	4706.9
0	6.1411	0	0	3.2178	6.4886	25.891	91.827	96.034	181.32	305.49	436.27	617.95	813.24	981.43	1162.4	1443.6	1622.7	1832.9	2152.2	2251.1	2520.6	2704.5	2829.8	3002.5	3174.1	3269.5	3376.9	3358	3454.8	3533.1	3668.5	3762	3867.5	3903.9	4082.4	3982.4	3961.1	4081.4	4114	4134	4177.8	4175.3	4328.4	4234	4207.3	4209.5	4318	4328	4307.8
0	0	0	15.528	57.026	79.767	66.799	67.578	74.181	125.79	179.24	227.48	307.29	416.11	552	682.53	796.85	946.03	1128.9	1097.3	1309.6	1412.1	1480.7	1593.6	1468.3	1738.6	1843.4	1636.8	1650.2	1995.4	1991.1	1744.3	1726.6	2227.8	2246.1	2351.5	2216.4	2561.6	2571.8	2816.5	2738.5	2938.6	2777.8	2872	3082.5	3053.6	3141.6	3032.3	3217.3	3130.2
0	0	3.4793	9.9991	13.482	5.3131	0	22.727	38.847	42.996	36.428	82.323	98.522	90.605	115.49	103.77	170.35	203.73	305.13	396.95	471.23	616.81	706.94	887.19	953.66	1150.2	1206.5	1336.2	1480.6	1599.5	1717.7	1856.5	1998.1	2013.6	2216.9	2399.7	2508.6	2660.1	2851.8	2775.6	2974.6	3229.6	3255.3	3234.2	3326.1	3451.9	3639.3	3687.2	3653.7	3739.6
0	0	0	119.75	537.99	625.54	1063.4	1167.2	1372.8	1610.1	1847.2	1907.7	1952.3	2007.2	2144.7	2209.4	2339.6	2421.9	2398	2426.1	2686	1994.8	2227.3	2996.6	3035.2	2707.8	2791.1	3076.1	3436	3784	3358.5	3535.7	4045.3	3879.2	4033.9	4072.9	4392.6	4192.7	4293.2	4632	4639.7	4731.6	4828.8	5225.8	5032.6	5014.2	4779.4	4765.5	4998.2	4762.9
0	1.4279	3.181	3.5447	1.0046	7.8513	5.8753	11.517	38.628	82.488	108.35	155.87	198.32	284.05	345.84	434.49	495.64	593.81	678.55	753.32	844.78	924.08	991.16	1079.4	1148.1	1253.5	1292.2	1371.7	1457.4	1440	1531.3	1606.4	1645.7	1700.7	1692.5	1745.3	1817.8	1857.4	1866.1	1967.2	2028	2080.3	2110.5	2131.1	2188.7	2280.3	2286.5	2315.8	2361	2349.3
0	0	0	5.5728	14.966	69.584	147.64	275.52	437.4	609.82	815.46	982.69	1237.3	1456.6	1751.5	1990.7	2195.1	2503.7	2689.8	2886	3195.3	3293.5	3417.1	3858.5	3943	3993.8	4230.2	4273.1	4452.1	4688.7	4738.9	4873	4974.5	5140.4	5233	5300.9	5452.5	5714.2	5863	6156	6370.2	6608.9	6663.5	6713.1	6890.9	6986.4	7534	7551.9	7805.2	7938.9
0	0	1.9094	1.2638	7.5891	1.325	13.401	41.137	72.915	127.31	188.23	255.43	315.52	392.17	457.31	568.85	662.37	806.52	938.06	1036.3	1144.5	1234.4	1326	1414.1	1501.9	1585	1673.3	1720.2	1788.4	1836.8	1891.4	1931.2	1949.8	1993.3	2027.7	2122.9	2149.5	2146.2	2188.3	2255.4	2269.1	2336.2	2336.3	2417.9	2436.8	2443.9	2503.1	2499.1	2503.4	2553.7
0	0	0	5.5099	8.4025	12.681	16.599	59.818	128.23	217.91	364	568.22	833.19	1154.4	1485.2	1836.2	2277.3	2637.4	3128	3484	3950.1	3007.8	4618	4578.6	5247.9	5494.3	5790.9	5986.3	6209.8	6414.9	6554	6830.1	6881.8	7118.1	7235.3	7236.5	7281	7367.5	7462.1	7538.9	7688.6	7681.6	7828.1	7736	7756.6	7810.1	7742.8	7736.4	7811.2	7815.2
0	0	0	14.96	0.57499	0	0	0	0	0	0	23.769	85.642	158.49	253.79	368.64	546.76	681.58	814.47	921.81	1033.1	1172.1	1288.8	1405.6	1529.6	1629.3	1795.5	1863.5	1911.8	1988.1	2157.8	2264.6	2350.4	2483.8	2578.2	2669.1	2650	2736.5	2749.5	2841.9	2841.3	2889.3	2968.6	2900.3	3040.3	3054.2	3046.8	3111	3158.5	3120.3
0	0	0	3.69	8.8074	7.5152	0	4.9239	25.834	8.4512	41.434	122.43	205.44	307.76	466.09	615.3	776.64	958.65	1205.4	1396	1910.2	1839.8	2011.2	2296	2733.8	3030	2717.7	3336.3	3502.1	3790.2	3284.1	3429.3	3916.5	3966.8	3690.2	3877.4	4384.7	4000.8	4168.3	4282.5	4379.4	4439.3	4212.4	4403.3	4159	4361.3	4335.8	4378.4	4368.5	4390.1
0	0	0	2.2745	44.262	84.104	115.45	135.23	193.07	243.51	357.35	436.79	497.63	672.48	793.81	946.89	1112.7	1341.6	1489.9	1680.6	1781.9	1961.2	2113.1	2238	2432.1	2677.4	2659.2	2839.1	2860.1	2896.2	3013.6	3098.3	3120.4	3229.7	3256.8	3365.1	3465.3	3519.3	3611.3	3636.9	3696.7	3730	3752.1	3741.9	3772.2	3801.7	3755.8	3777.2	3847.3	3823.8
0	0	2.3106	37.619	44.97	9.108	0	23.533	43.784	45.34	22.205	83.814	141.29	207.23	330.32	437.91	597.98	692.94	763.22	920.45	1091.6	1186.8	1332.1	1851.5	1607.2	1742.9	1962.5	2018.8	2173	2198.7	2393.6	2408.1	2504.1	2613	2779.8	2901.7	2928.5	3072.4	3188.5	3395.3	3370.8	3736.5	2934.5	2952.7	2982.1	3110.8	3958.5	4036.5	4137.8	3641.9
0	0	0	7.2526	11.723	18.243	24.705	47.337	82.227	101.81	147.88	218.76	312.8	414.11	526.2	607.25	663.69	774.12	899.46	1002.9	1117.3	1177.9	1211.5	1369.6	1480.8	1532.4	1620.1	1686.4	1763.3	1826	1931.5	1944.8	1961.4	2061.5	2200.8	2192.4	2265.2	2304.5	2391.2	2487.9	2536	2568.2	2801.8	2815.4	2900.4	3075	3126	3039.8	3270.4	3344.3
0	0	0	140.04	216.17	345.54	399.82	458.88	505.59	589.84	676.57	764.69	786.93	894.81	1047.7	1214	1394.3	1482.5	1618.1	1761.4	1898.9	2042.5	2167.3	2300.3	2390.3	2537.8	2719.5	3142.2	3090.7	3210	3312	3563.1	3632.3	3791.4	3978.6	4137.2	4341.6	4416.8	4433.9	4552.8	4524.5	4696.4	4747.2	4812.8	4813.4	4916.3	4898.9	4862.7	4857.7	4879.2
0	0	2.599	9.8487	4.4543	5.1859	5.7846	10.898	9.9763	11.486	2.2151	57.934	66.024	75.049	115.93	172.93	218.39	300.98	343.23	417.69	472.61	562.16	626.03	687.6	751.38	853.39	916.38	1045.8	1140.8	1159.3	1212.4	1220	1306.6	1336.3	1398.8	1443	1471.6	1563	1595.7	1541.9	1674.8	1693.5	1751.3	1708.7	1774.2	1710	1710.6	1806.4	1792.1	1801
0	0	0	1.9417	5.7365	3.4919	12.002	35.476	106.72	195.29	330.93	499.14	681.46	900.08	1124.1	1391.7	1632.5	1888	2157.8	2432.5	2728	2936.7	3157.7	3416.3	3610.5	3816.5	3929.6	4084.1	4213.6	4305.6	4447.8	4450.2	4853.4	4706.2	4913	4957.5	5170.5	5144.1	5080.9	5142.6	5066.3	5301.6	5265.1	5348.9	5366.2	5270	5338.6	5343.6	5390.5	5438.2
0	0	0	18.187	16.315	36.953	65.734	25.782	206.32	324.64	519.88	703.46	915.08	1074.2	1281.6	1437.4	1649.3	1888.3	1993.4	2280.2	2526.4	2695.2	2792.7	3108.5	3210.9	3487.8	3739.8	3984.6	3955.5	4284.4	4394.4	4460.4	4614.5	4603.7	4983.6	4946.3	5077.2	5309.3	5329.4	5376	5443.4	5651.3	5726.2	5869.9	5926.2	5916.6	6062.9	6117	6075.5	6083.3
0	0	0	0	2.7063	12.219	14.826	27.763	32.803	47.84	81.187	103.62	127.38	187.21	238.59	314.71	377.59	484.89	586.77	719.36	745.49	786.25	905.56	975.28	1092.6	1172.8	1262.7	1372.5	1452.1	1546.7	1667.3	1746	1789	1950.3	2024.5	2161.6	2265.9	2291.7	2434.8	2438	2511.6	2464.5	2549.1	2587.6	2626.2	2646	2600.5	2683.6	2718.9	2738.1
0	13.878	0	13.191	11.473	0	0	0	21.879	78.218	100.75	195.92	308.56	452.15	654.68	881.8	1111.1	1397.4	1568.6	1882.3	2109	2400.3	2674.9	2899.4	3379.9	3465.4	4013.5	4124.1	4374.7	4353	4487.9	4630	4875.3	5095.5	5247.2	5237.6	5347.7	5386.8	5503.4	5658.5	5749.3	5762.4	5891.5	6063.4	6246.4	6277.4	6286.4	6252.9	6146.1	6103.5
0	0	2.5262	20.836	52.549	18.927	31.459	44.752	77.457	109.19	181.66	254.61	346.41	484.88	727.27	983.26	1101.5	1257.8	1606.7	1711.4	1924	2523.6	2645.9	2865	2962.3	3344	3321.1	3581.1	3750.8	4065.4	4163.3	4370.2	4500.7	4771.4	4821.2	5018.2	4947.4	5043.4	5177.9	5391.5	5544.8	5441.9	5526.9	5461.3	5670.4	5616.6	5754.6	5753.9	5770.8	5874.5
0	0.30044	6.9311	4.0892	4.4517	9.444	22.682	51.147	92.537	132.59	243.19	395.14	589.24	645.96	918.81	1142.8	1338.8	1598.9	1824.8	2051.3	2325.9	2505	2764.3	3151.7	3220.5	3524.1	3612.4	3899	3919.6	3985.2	4162.3	4421.9	4618.3	4725.1	4818.9	5129.6	5227.5	5608.3	5414.9	5628.4	5806.9	5963.1	6066.7	6265.5	6248.1	6532.2	6479.4	6523.2	6612.3	6861.3
0	0	0	43.388	0	63.054	83.519	148.43	258.29	351.32	446.42	583.21	654.89	785.4	878.13	1026.5	1210.8	1236.9	1400.5	1545.5	1643.1	1752.7	1870.7	1998.8	2150.1	2201.5	2291.4	2355.5	2388.8	2494.5	2573.1	2640.4	2659.9	2807	2718.8	2617.2	2749.6	2763	2981.9	3076.9	3204.3	3247.8	3349.1	3341.8	3454.2	3412.2	3469.3	3569.4	3539	3644.6
0	0	0	30.931	22.531	15.402	17.191	4.2848	54.779	136.32	239.04	387.57	569.48	801.39	1016.9	1307.1	1426.9	1609.7	1781.6	2011.7	2084.2	2365.7	2526.3	2641.2	2868.7	3308.8	3400.5	3381	3612	3671.5	3784.3	3934.4	4106.6	4151.8	4448.2	4528.4	5094.3	5282.4	5421.2	5250.2	5517.6	5445.2	5562.5	5823.8	6055.9	6156.5	6184.6	6377.9	6456.1	6558.5
0	0	0	0	4.4316	8.0391	24.803	58.442	111.7	166.68	254.48	352.29	484.57	627.92	794.99	1109.6	1394.2	1788.7	1850.7	2143.8	2381.3	2777.9	3361.1	3447.5	3519.3	3904.5	4155	4532.1	4652	5236	5135.7	5493.4	5977.6	6647	6452.3	6726.2	6799.1	7226.9	6605.9	7108	7294.6	7020.1	7271	7425.4	7408.9	7447.9	7605.7	7707.5	7979.6	7968.1
0	0	0	0	42.976	86.105	127.57	146.16	189.61	197	272.27	323.07	455.29	554.44	710.98	880.12	1079	1317.8	1576.5	1915.6	2249.6	2532.8	2863.4	3175.5	3428.5	3705.7	4163.6	4490.4	4809.4	4511.7	4765.4	5008.6	5350	5587.5	5631.5	5916.2	6070.2	6363.6	6563.7	7034.8	7134.7	7491.1	7518.1	7779.4	7815.8	7849.2	6512.4	6552.6	6407.1	6535.6
0	5.7427	3.5112	5.6026	0.00090026	0	13.475	12.979	19.326	40.727	65.684	78.854	102.44	131.54	166.84	171.4	215.12	273.55	388.33	407.49	509.95	523.29	624.02	658.84	611.88	645.33	670.77	671.1	711.07	766.94	818.08	854.3	876.13	868.64	917.55	881.79	906.57	879.54	945.66	990.77	1024.2	1033.2	1088.4	1075.3	1118.5	1128.8	1095	1121.4	1086.1	1098.4
0	0	1.1612	3.942	6.0675	4.7046	5.4349	11.018	25.419	30.413	61.486	108.65	178.38	254.94	365.05	484.25	590.39	679.03	775.96	934.03	1031.2	1091.7	1239	1337.9	1428.3	1529.7	1625.2	1711	1853	2026.2	2098	2129.8	2317.9	2148.3	2317	2353.7	2270.8	2475.1	2569.1	2600.8	2662	2693.6	2809.4	2843	2885.7	2999	3003.2	3024.2	3066.9	3108.9
0	0	0	0	15.044	50.535	105.2	217.88	324.49	505.01	696.23	833.49	1088.1	1354	1631.9	1887	2140.1	2377.6	2603.2	2831.6	3021.3	3167.2	3370.9	3505.1	3619.8	3767.3	3796.2	4015.4	4120.7	4120.7	4137.9	3901.7	3866.4	3974.9	4142.7	4164.7	4153.3	4233.5	4255.1	4268	4259.1	4387.7	4421.8	4553.2	4568.5	4586.1	4715.1	4637.8	4764.4	4813.1
0	0	0	0.81327	23.846	45.323	59.162	128.15	216.44	312.46	494.07	611.16	774.92	1008.4	1188	1415.2	1653.8	1892.7	2125.7	2206.7	3014.8	2519.3	2764.9	2830	3357	3066.5	3187.3	3314.7	3358.2	3487.4	3496	3606.4	4408.3	3718.9	3790.5	3938.1	3856.9	3945.2	4037.1	4099.9	4055.7	4139.9	4176.6	4206.5	4174.8	4260.9	4331.9	4426.5	4535.6	4201.9
0	0	0	0	38.193	125.31	137.22	97.701	180.4	555.95	470.33	578.33	662.57	820.16	950.68	1138.7	1357.9	1349	1592.7	1828.8	1654	2126.6	2267	2645.8	2775.2	3145.2	3233.3	3557.3	3883.1	3852.1	4194.8	4253.5	4458.6	4569	4860.4	5075.7	5273.4	5189.8	5454	5436.7	5570.3	5651	5638.9	5747.8	5789.8	5468.6	5516.5	5555.2	5743.9	5937
0	0	0	5.6467	60.171	0	34.428	24.601	154.59	434.3	358.74	707.07	997.74	1322.2	1583.5	1914.7	2307.4	2723.1	2376.5	3403.6	3264.7	4174.6	3520.6	4521.1	4898.8	5530	4908.2	6119.1	6349	6787.2	6186.6	6405.4	7404	6696.1	7092	6739.6	8557.1	9310.8	7955.9	8000.4	8073.7	8337.9	8626.7	8703.4	8761.8	8980.2	9204.7	9203	9557.4	9615.4
0	4.3873	4.3913	2.6436	0	2.7511	0	0	16.72	28.424	59.488	95.431	161.7	208.11	328.48	456.94	568.27	689.84	819.5	976.73	1063.3	1347.9	1553.1	1732.4	2068.1	2129.5	2320.9	2458.3	2636.8	2767.7	2911.6	2994.7	3100.3	3138.7	3336.3	3466.3	3500.3	3462	3589.2	3686.7	3835	3996.8	4158.3	4107.6	4178.4	4268.8	4361.8	4361.4	4425.4	4488.1
0	0	0	8.0469	18.493	13.084	15.383	38.291	80.171	130.67	221.96	330.79	497.73	651.63	858.57	1057.8	1243.7	1471.5	1693	1923.4	2156	2454.3	2705.5	2910.2	3170.5	3270.3	3532	3695.7	3826.9	3971.1	4125.1	4212.8	4220.4	4332.5	4398.7	4520.1	4498.2	4518.4	4611.2	4596.4	4660.6	4667.2	4742.6	4766.1	4742.7	4734.2	4736	4761.6	4696.2	4691.8
0	0	14.25	32.044	21.555	26.157	45.405	11.076	11.763	33.853	58.893	50.032	41.718	57.92	112.72	163.26	232.18	342.45	458.95	572.77	676.15	800.99	967.83	1110.9	1203	1383.4	1473.5	1564.7	1653.3	1678.9	1823.9	1934.4	2026	2091.8	2262.3	2338	2491.4	2543.6	2685.3	2822.7	2944.1	3031.9	3248.9	3389.6	3368.9	3618.3	3738.2	3889.5	3904.1	3942.5
0	0	0	0	7.8339	29.986	61.424	135.93	209.82	317.38	411.37	513.25	643.38	750.28	906.56	1071.6	1186.4	1352.5	1537.8	1708.1	1865.4	2005.9	2249.2	2406	2599.3	2685.4	2830.1	2965.3	3154.2	3337.5	3571.9	3732.5	3850.4	3993.3	4178.1	4306.6	4335.3	4429.7	4615.8	4665.6	4768.8	4846.5	4877.4	4927.7	4979.4	5066.6	5101.2	5154.2	5174	5143.6
1.4937	0.21357	6.5862	0	5.1327	0	0	0	0	0	33.744	69.467	162.73	219.45	317.84	393.43	507.76	642.62	739.81	798.56	890.31	957.83	1073	1160.9	1438	1353	1462.3	1475.6	1558.5	1680	1748.5	1926.7	1904	1963.6	2023.8	2094.6	2060.1	2172.9	2258.5	2293.1	2445.7	2430.1	2498.1	2530.6	2563.7	2610.4	2636.9	2687.2	2695.4	2748
0	0	0	10.059	56.008	94.174	94.05	110.19	101.59	96.935	108.65	130.47	137.6	134.31	142.85	184.8	211.72	246.28	301.1	346.92	469.91	540.38	642.5	778.71	900.39	961.28	1091.3	1191.4	1285.5	1395.7	1509.6	1563.8	1615	1651.5	1807.1	1894.3	2041.2	2133.7	2234.9	2364.4	2532.5	2656.3	2658.2	2696.8	2737.4	2765.3	2657.1	2737.3	2822.1	2917
0	0	0	0	10.382	30.401	81.585	166.23	329.87	442.95	625.73	808.72	1075.1	1330	1442.9	1742.3	2026	2233.6	2586.8	2963.3	2988.6	3210.6	3405.7	3717.2	3920.1	4148.4	4434.4	4507.2	4783.9	4885	5052.1	5164.1	5434.3	5276.8	5459.3	5539.9	5585.2	5656.1	5812.4	5773.3	5960.3	6125.4	6011.6	6059	6145	6158	6208.3	6220.1	6282.5	6293.4
0	1.4619	0	25.212	7.6082	12.649	6.7695	0	0	8.1561	0	10.741	0	0	14.163	12.732	24.893	95.6	73.781	180.68	196.48	263.48	317.5	357.6	458.75	477.53	530.73	574.97	662.69	777.75	791.28	943.7	1000.9	1112.3	1111.9	1222.2	1269	1367.7	1398.4	1500.8	1516.5	1620.6	1590	1694.5	1772.5	1896.8	2035.1	1964.6	1957.1	1957.5
0	0	0	0	1.0955	0	18.964	87.224	262.27	427.29	744.59	1047.2	1381.3	1720.9	2181.9	2721.5	3106.9	3541.7	4086	4471.1	6509.2	6968.9	7774.6	6209.3	8654.1	9340.9	7280.7	7726.1	7870.3	8174	8467.1	8680.3	9090.3	9108.5	9546.9	9748.4	12036	10266	10425	10643	10554	10738	10647	10723	11095	11058	11066	11287	11426	11606
0	9.5969	0	27.656	5.4502	0	12.32	31.594	94.056	169.27	296.44	436.02	548.48	860.58	1115.8	1259.5	1637.4	1927.6	2321.2	2665.8	2911.9	3118.2	3413.6	3576.3	3903.5	4114.1	4291.3	4714.7	4577.2	4787.1	4923.6	5264.9	5219.6	5295.7	5644.5	5572.5	5878.2	5803.6	6010.6	6317.8	6164.2	6396.3	6416.2	6623.5	6519.8	6579.6	6570.7	6690.9	6666.4	6621.4
0	0	0	0	31.393	50.903	116.48	294.53	456.68	497.34	687.5	879.53	1024.8	1310.2	1534.6	1788.4	1922.7	2361	2528.1	2956.9	3108	3247.6	3541.7	3664.6	4056.6	4327.6	4316.7	4549.1	4646.6	4854.2	5180.6	5221.3	5495.9	5698.4	5907.7	6112.5	6221.3	6540	6829.6	6806.4	7127.7	7472.4	7448.7	7883.2	7909	8043.2	8328.4	8363.9	8622.4	8855.7
0	0	0	25.681	44.79	59.464	66.77	74.946	79.005	134.89	151.2	283.67	395.2	617.52	783.31	1097.5	1758.7	1761.7	2309.4	2681.3	3134.3	3564.9	4140.5	4681.9	5105.4	5666.7	6026.6	6297.2	6487.1	6778.6	7491.5	7478	7816.6	7946	7927.5	8165.4	8329.6	8374.1	8932	8946.5	9133.4	9441.1	9307.6	9425	9405.8	9526.7	9559.3	9376.6	9367.8	9344.8
0	0.29348	5.5738	1.0409	14.562	7.7404	5.5846	0.17625	13.922	56.344	116.49	205.24	337.02	481.26	641.26	778.93	944.7	1083.2	1234.1	1350.2	1460.1	1531.7	1636.2	1686.1	1795.2	1914.2	1912.9	2008.8	2016.9	2088.7	2161.7	2201	2218.3	2304	2309.1	2424.6	2378.9	2455	2430	2540.9	2508.9	2641.6	2701.7	2697.5	2662.3	2664.4	2649.1	2710.7	2714.3	2786.5
0	0	0	21.363	9.7919	0	22.673	4.3729	110.32	133.51	172.15	272.42	393.82	426.28	535.03	660.43	783.57	903.67	1028.6	1159.5	1367.4	1515.6	1695.9	1783	1983.8	2154.8	2279.8	2489.4	2536.2	2621.8	2651.1	2815.8	2857	2984.2	3208.4	3310.8	3323.1	3475.6	3532.3	3629	3616.2	3969.2	3933	4145.7	4155	4183.3	4244.7	4325.6	4351.5	4527.4
0	0	0	0	11.047	10.746	8.9335	2.1674	15.8	11.406	42.09	91.539	185.53	280.64	429.47	582.32	753.79	974.84	1188.2	1359.4	1617	1728.7	1944.9	2144.3	2275.2	2450.3	2699.6	2821.6	3029.5	3147.4	3316.4	3426.2	3589.4	3767.9	3986.2	4217.6	4389.3	4595.9	4764.1	4926.3	4883	4926.5	4993.4	5082.8	5098.1	5122.5	5250.9	5281	5277.1	5375.7
0	0	6.0016	0.53398	0	11.421	25.872	70.957	126.69	202.7	285.48	388.7	460.98	531.36	649.47	777.5	859.17	957.46	1043.4	1120.1	1235.9	1375.2	1506.1	1594.2	1716.2	1806.4	1887.1	1961.7	2133.2	2223.5	2390.7	2520.4	2622.5	2700.4	2821.9	2899	2959.4	3016.7	3085.1	3136.3	3221.7	3364.6	3420.2	3439.6	3494	3614.2	3656.4	3657.6	3698.5	3611.3
0	0	2.7855	43.4	28.586	1.7154	9.2691	4.7991	0	0.49268	79.63	57.686	162.73	178.45	208.83	214.07	280.62	351.21	471.05	519.61	668.32	743.07	827.32	914.77	974.98	1010.8	1115.3	1183.2	1213.8	1353.2	1495.1	1509.7	1608.3	1561.9	1724	1825.8	1845	1965.9	2061.6	2076.7	2170.3	2333.1	2522.8	2342.9	2524.9	2824.1	2601.1	2785.1	2660.2	2886.7
0	0	0	12.534	120.87	0	0	0	64.593	8.8508	31.706	85.751	217.14	171.97	238.4	301.99	471.99	454.58	538.46	615.43	731.06	736.79	787	850.48	1065.9	997.08	1033.3	1041.4	1187.4	1137.5	1150.9	1179.2	1330.3	1190.8	1221.7	1293.4	1447.9	1310.5	1304.3	1333.4	1353.8	1410.3	1392.4	1379.2	1403	1423.4	1365.1	1443.7	1436.8	1462.4
0	0	0	17.209	13.67	16.871	47.655	61.192	110.62	175.13	285.11	447.64	588.88	787.78	1015	1223.6	1488.1	1678.4	1973.4	2198.4	2438.5	2666.9	2845.7	3089.6	3320.6	3550.8	3826.4	4131	4339	4535	4984.5	5110	5383.2	5570.5	5958.2	6301.5	6463.6	6731.7	7021.7	7234.8	7376.8	7683.3	7768.8	7870.6	7990	8317.3	8443.6	8471.4	8507.5	8492.5
0	5.0089	17.723	46.004	7.2273	11.856	0	0	0	20.251	68.191	150.4	325.61	539.91	496.83	1040.3	1046.7	1646.1	2102.8	2490.7	2899.5	2997.9	3456.5	3752	4010.4	4395.7	4653.3	5069.5	5317.1	5560.1	5910.7	6276.8	6615.9	6691.9	6861.4	6980.7	7151.7	7319.2	7441.6	7590.5	7751.2	7764.3	7824.9	8013.5	8047.5	8093.4	8138.1	8358.8	8088.3	7941.2
0	0	0	0	8.6361	37.504	28.767	38.834	84.808	140.64	223.9	317.98	452.74	566.75	738.71	868.54	1011.4	1160.9	1283.9	1478.2	1634.7	1747.1	1843.6	2034.3	2398	2336.5	2417.4	2436.7	2996.2	2593.1	2695.1	2727.3	3256.9	2845.1	2887.1	2965.9	2979.7	3071.7	3163.3	3155.8	3203.4	3243.6	3269.6	3297.2	3356.1	3331.7	3285.8	3347	3346.9	3350.5
0	1.702	0.36701	3.7242	1.7119	14.828	39.711	103.26	213.1	339.53	534.34	717.6	939.85	1067.3	1360.1	1561	1740.9	1993	2214.2	2422.4	2648.4	2868.3	3048	3074	3259.4	3456.4	3733.4	3924.4	4087.4	4220.9	4609.9	4788.2	4810.6	5123.9	5346.5	5395.4	5558.3	5669.9	5766.5	5814.6	6141.6	6282.7	5728.7	6003.9	6103.8	6116.2	6579.3	6718.8	6491.7	6639.1
0	0	0	2.1948	0	0	27.436	66.986	137.94	232.79	371.29	509.62	660.72	839.02	1015.5	1260.2	1369.4	1726.3	1762.7	2115.7	2347.3	2453.8	2735.1	2986	3170.7	3277.3	3388.2	3775.1	3982.6	4115.2	4381.3	4431.2	4688.3	4822.1	4930.4	5176.2	5180.7	5270.3	5459.6	5626.3	5795.1	5815.6	5952.4	6029.2	6246.2	6177.8	6264.4	6193.9	6239.5	6297.7
0	0	0	13.35	0	53.243	132.67	125.14	294.99	385.86	468.55	640.45	754.77	989.26	1257.4	1445	1818.2	2127.9	2545.6	3059.8	3476.9	3749.2	4159.5	4519.8	4964.9	5760.4	6303.9	6145.2	6484	6662.3	6893.9	7107.7	7060.4	7313.6	7460.5	7467.4	7624	7473.9	7708.9	7522.3	7790.2	7763.9	7850.7	8177.8	8061.5	8443.2	8518.5	8619.1	8586.7	8614.8
0	0	0	1.9824	0	13.549	21.225	38.608	75.943	149.55	245.78	305.4	408.38	556.39	670.57	824.19	910.4	1112.7	1254.3	1339.8	1457.3	1678.8	1915.1	2027.2	2055.3	2122.7	2285	2269.5	2337.4	2358.7	2558.9	2553.4	2587.5	2736.3	2850.8	2798.5	2829.9	3021.9	3108.3	3129.3	3199.5	3010.1	3035.6	3199.8	3153.7	3137.9	3129.8	3183	3177.3	3117.3
0	5.3968	6.8039	4.0201	10.49	0	2.4092	0	0	1.865	50.615	155.23	328.65	533.36	765.36	1019.3	1334.7	1616.4	2006.3	2241.2	2597.2	2921.7	3266.9	3583.8	3794.9	4167.6	4407.9	4696.4	4938.1	5109.6	5248.1	5597.1	5758.7	5959	6104.6	6189.6	6165.4	6399.1	6581.4	6989.7	7036.1	7103.3	7363	7213.1	7608.4	7262.8	7485.5	7605.8	7682	7852.2
0	0	0	11.493	26.231	24.934	49.788	50.953	66.116	78.763	97.552	142.19	188.87	254.58	374.65	458.44	604.82	724.28	817.99	984.08	1191.2	1363.3	1546.9	1746	1874.5	1963.8	2176.6	2224.4	2510	2553.7	2819.4	2900.8	2993.7	3084.2	3273.7	3245.6	3627.9	3575.7	3629.5	3686.7	3628.1	3962.9	3856.3	4096.2	4209.9	4176	4087.2	4185.7	4133.1	4088.6
0	0	31.82	53.413	24.304	8.2488	0	110.23	113.5	0	39.014	155.18	305.61	427.21	645.82	735.86	841.23	1029.7	1259	1440	1662.9	1829.6	1925.1	2251.4	2351.5	2360.4	2496.9	2486.8	2657.2	2791.9	2812.2	2963.5	2948.8	2970.4	2969.4	3177.7	3024.1	3138.8	3155.2	3140.8	3148.7	3312.8	3293.3	3306.7	3218.6	3258	3174	3128.9	3204.3	3199.1
0.19389	0	0	0	0	13.052	63.683	159.55	306.01	438.58	639.75	866.39	1155.6	1373.8	1625.9	1832.4	2094.9	2283.4	2560.8	2760.1	2882.9	3035.3	3238.9	3434.6	3482.5	3534.7	3791.1	3927.5	3964.9	3922.1	4020	4085.4	4149.9	4281.5	4340.8	4471.2	4362	4432.4	4449.5	4451	4480.8	4533.5	4705.9	4572.8	4743.3	4500.1	4577.8	4690.3	4538.1	4591.6
0	0	0	193.79	226.97	209.16	203.53	275.49	88.049	344.6	334.69	347.07	548.01	795.82	927.78	917.8	1362.6	1677.7	1883.9	2151.9	2504.6	2544.6	2775.6	3426.6	3998.6	4260.3	4234.5	5026	5043.3	5319.9	5533.6	5768.9	5941.3	6095.6	6444.6	6534.4	6730.8	6973	7074.1	7153	7043.9	7013.7	7426.4	7217.5	7385.6	7433	7628.8	7138.6	7180.7	7217.9
0	0	0	7.3274	6.9131	0	13.416	68.914	152.44	240.87	363.56	420.1	654.82	729.14	865.09	1017.4	1046.7	1244.7	1360.3	1472.2	1826.7	1605.7	1855.3	1913.7	1852.1	2113.9	2092.9	2299.4	2166.5	2384.1	2446.3	2447.8	2453.1	2591.2	2626.7	2549.4	2550.4	2618.1	2703.6	2741.6	2825.5	2822.1	2850.9	3188.5	3132	3233.2	3147.7	3113.5	3195.5	3182
0	0	0.55898	16.313	0	0	25.621	51.82	112.92	142.73	232.78	384.27	551.58	607.35	761.73	1006.7	1200.6	1235.4	1412.9	1714.7	1928.4	1865.9	1971.9	2156.6	2184.6	2128.6	2264.9	2312.7	2357.4	2402.3	2514.3	2623	2704.7	2658.1	2728.9	2784.2	2815.5	2805.5	2878	2879.6	2968.1	3007.6	3064.1	3068.4	3082.1	3170.3	3155.1	3160.9	3224.4	3165.5
0	0	32.551	6.3243	22.763	0	0	0	0	0	13.068	28.367	126.38	191.95	338.66	438.19	541.96	682.19	879.2	935.89	1046	1191.2	1358.1	1506.9	1638	1823	1899.2	2026	2221.1	2295.4	2503.6	2650.7	2729.3	3041.7	3160.4	3330.9	3390.4	3586.1	3823.6	4014.7	4090.4	4205	4384.8	4437.2	4636.4	4786.4	4973.9	5048.5	5315	5289.8
0	0	0	8.4239	0	0	24.168	49.266	80.048	155.41	255.03	355.47	487.73	635.17	790.47	998.51	1208.7	1342	1545.6	1668.9	1867.9	1961.1	2182.3	2259.5	2372	2425	2591.8	2712.2	2768.6	2841.4	3010.2	3178.2	3256.6	3225	3335.2	3414.9	3451.1	3369	3491.2	3554.6	3582.6	3662.2	3709.7	3769.7	3701.3	3845.5	3810.5	3834.5	3744	3749.8
0	0	7.6674	9.5742	8.0794	0.15978	0.73975	0	11.122	2.3379	9.8199	13.293	45.456	75.668	115.4	163.88	218.83	289.05	369.13	427.23	483.57	593.6	652	736.97	793.98	897.19	966.29	1018.1	1170.5	1391.6	1556.4	1691.6	1847.6	2061.6	2245.9	2356.5	2472.6	2598.5	2776.5	2879.5	3106.3	3051.4	3152.6	3292.8	3389.3	3439.6	3502	3527.1	3619.9	3632.4
0	0	4.9723	0	1.3557	4.8162	17.07	50.962	122.3	230.35	401.68	565.93	784.56	1029.2	1270.6	1496.1	1781.6	2033.1	2436.6	2426.9	2763.4	2943.6	3168.3	3409.4	3496.8	3794.4	3947.1	4125.6	4119.3	4399.3	4549.9	4634	4654.5	4887.3	5065.1	4885.3	4970.4	4926.3	5299.8	5336.9	5339	5381.5	5490.1	5554.3	5665.3	5484.4	5540.4	5568.3	5582.5	5680.7
0	0	4.8648	25.742	17.715	0	0	15.92	9.211	19.94	68.656	112.63	202.39	306.95	515.07	731.93	961.82	1186.6	1510.1	1737.2	2009.9	2131.8	2473.6	2663.8	2826.6	3030.5	3266.6	3460.2	3528.2	3740.8	3863.9	4035	4141.1	4357.7	4274.8	4543.3	4465.1	4636.3	4672.7	4575.7	4818.1	4845.2	4890.8	4865.4	5032.1	5111.7	5080.1	5241.4	5166.2	5214.8
0	0	0	0	32.655	12.357	30.377	70.961	92.532	139.11	215.71	268.38	318.84	379.77	468.48	554.69	649.62	770.86	919.85	1129.8	1546.3	1626.1	1705.3	1830.1	1883.2	2050.8	2202	2309.6	2463.5	2578.4	2745.2	2920.4	2942.5	3073.6	3163.9	3332.9	3356.1	3382.6	3540.9	3539.7	3616.4	3706.8	3754.8	3805.5	3851	3916	3828.2	3990.7	3985.4	3879.4
0	3.0463	0	18.788	0.02703	23.517	10.079	44.109	88.856	140.29	249.69	352.44	494.53	646.03	814.42	1013.4	1186.2	1269.8	1495.9	1585.3	1783.1	1891	2018.9	2143.6	2297.3	2433	2567	2647.6	2694.5	2765.6	2882.7	2957.8	2953.8	2999.3	3059.1	3131.6	3258.2	3282.1	3328	3339.7	3249.7	3232.7	3246.6	3245.6	3236.8	3213.2	3245.5	3194.4	3220.6	3217.1
0	2.4416	1.5502	4.4137	0.031958	0	0	0	0	0	0	0	12.293	43.773	60.604	100.34	135.92	193.83	228.4	233.41	270.09	295.17	359.02	397.82	433.3	464.71	459.31	494.94	531.07	554.7	586.68	596.32	631.16	698.36	789.3	845.09	874.52	926.79	942.77	952.77	991.49	1048.2	1075.1	1102.6	1150.9	1133.8	1126.1	1169	1237.7	1258.2
0	0.56498	0	3.7833	8.1817	6.1532	3.9375	6.3814	21.758	30.117	66.227	107.21	198.09	256.99	388.97	530.07	733.15	890.85	1023.4	1285.3	1475.2	1780	2042.9	2338.2	2529.7	2823.9	3023	3088	3219.8	3428.8	3646.1	3726.4	3907.7	3957.2	4137.1	4236.2	4283.4	4407.1	4489.5	4516.4	4749.5	4823.7	4858.9	4848.5	4904.8	4947	4923	5012.7	5053.3	5084.6
[truncated: 78 more columns]
