# Supplementary material for: Limits on information transduction through amplitude and frequency regulation of transcription factor activity
Source: eLife. 2015 May 18;4:e06559. doi: 10.7554/eLife.06559 (PMC4468373; doi:10.7554/eLife.06559)
Supplement: Supplementary file 1. — Raw single-cell time-trace data for HXK1 (15259 cells), SIP18 (21242 cells), pSIP18 mut A (18203 cells), pSIP18 mut B (17655 cells), 1× reporter diploid (21236 cells), and 2× reporter diploid (19222 cells). The data are also available from Dryad Digital Repository (Hansen and O'Shea, 2015). DOI: http://dx.doi.org/10.7554/eLife.06559.014 [file elife06559s001.zip › source_data/HXK1_info_theory_untreated.txt]

3.6153	0	0	6.9343	4.5691	6.8594	0	0	0	0	0	0	0	0	0	0	0	0	0	0	0	0	0	0	0	0	0	0	0	0	0	0	0	0	0	0	0	0	0	0	0	0	0	0	0	0	0	0	0	0
2.0589	14.406	0	5.5135	0	0	0	0	0	0	0	0	0	0	0	0	0	0	0	0	0	0	0	5.2237	0	0	9.182	0	0	0	0	0	0	0	0	0	0	0	1.9528	0	0	0	0	0	0	0	0	0	0	0
15.477	0	0	2.7593	0	0	8.5954	0	0	0	0	0	0	0	0	0	0	0	0	0	0	0	0	0	0	0	0	0	0	0	0	0	0	0	0	0	0	0	0	0	0	0	0	0	0	0	0	0	0	0
0	0	2.8081	0	8.1304	11.289	10.035	0	0	0	21.612	0	0.95249	0	9.8656	0.058868	0	2.2263	0	4.5191	0	0	0	4.3113	0	0	0	0	0	0	0	14.447	0	0	0	0	0	4.2706	0	0	0	0	1.6165	0	0	0	2.5164	19.038	32.228	52.897
0	0	14.084	0.86254	5.4918	0	12.158	3.0234	20.315	8.4435	9.6157	22.107	29.389	32.673	36.301	41.523	52.295	32.259	46.321	63.435	66.715	54.133	43.21	50.873	63.551	41.323	56.969	38.678	44.164	28.959	22.379	38.463	28.154	29.357	24.413	9.033	40.742	17.794	31.338	24.024	17.753	14.975	39.195	22.71	22.713	19.86	28.894	32.162	42.098	23.053
0	10.473	14.026	0	0	2.483	0	0	2.3962	0	0	0	7.4742	6.504	10.945	0	0	0	0	0	0	0	0	0	0	0	0	0	0	0	0	0	0	0	0	0	0	0	0	0	0	0	0	0	0	0	0	3.3728	0	10.648
0	0	2.2758	0	11.815	7.3671	0	7.8472	32.133	19.274	54.426	48.157	69.872	44.923	59.746	62.043	69.941	60.995	65.275	73.052	61.592	72.153	70.513	65.178	61.006	59.941	59.434	63.408	47.25	60.365	50.279	51.646	48.948	54.97	46.267	47.62	29.178	45.069	52.722	33.674	32.507	31.201	29.182	45.688	41.43	38.185	35.218	54.589	38.406	16.321
31.887	1.8306	0	0	2.977	0	0	0	0	0	0	0	0	0	0	0	0	0	0	0	0	0	0	0	0	0	0	0	0	0	0	0	0	0	0	0	0	0	0	0	0	0	0	0	0	0	0	0	0	0
37.539	23.298	0	4.8513	0	0	0	0	0	0	0	0	0	0	0	0	0	0	0	0	0	0	0	0	0	0	0	0	0	0	0	0	0	0	0	0	0	0	0	0	0	0	0	0	0	0	0	0	0	0
6.3548	4.5951	0	9.2511	0	0	0	0	0	0	13.392	17.739	36.058	81.09	106.05	130.64	144.68	197.11	213.95	228.32	273.73	295.24	313.02	320.43	359.4	337.6	374.22	381.2	398.66	387.18	388.4	390.98	412.88	387.03	392.28	403.13	380.35	366.91	364.57	371.16	372.35	364.22	353.67	348.34	355.08	339.51	339.9	327.22	334.51	310.55
0	16.981	0	2.8973	0	0	19.752	0	0	0	0	0	0	0	0	2.2054	10.853	8.3713	3.0003	2.7415	0	6.3385	5.65	19.123	12.893	2.445	9.0898	0.32398	3.8503	0	0	0	0	0	0	0	0	0	0	0	0	0	0	0	0	0	0	0	0	0
45.71	12.006	13.765	0	0	0	0	0	0	0	0	0	0	0	0	0	0	0	0	0	0	0	0	0	0	0	0	0	0	0	0	0	0	0	0	0	0	0	0	0	0	0	0	0	0	0	0	0	0	0
8.2293	7.3499	0	4.2291	7.9475	2.7108	0	4.6011	0	0	0	0	0	0	0	0	0	0	0	0	0	0	0	2.4486	0	0	0	0	0	0	0	0	0	0	0	0	0	0	0	0	0	0	0	0	0	0	0	0	0	0
27.662	14.342	0	0	0	0	0	0	0	0	0	0	0	0	0	0	0	0	0	0	0	0	0	0	0	0	0	0	0	0	0	0	1.7261	0	0	0	0	0	0	0	10.51	0	0	4.1988	0	18.297	0	0	1.2033	0
0	0	0	3.1361	0	17.759	4.2035	30.729	18.024	46.483	38.808	48.96	40.443	52.196	53.475	46.873	53.374	43.056	58.696	55.587	52.968	75.973	55.761	75.966	70.239	60.279	56	47.768	49.101	43.815	25.534	35.434	40.333	33.471	18.146	34.711	12.716	23.531	21.669	20.112	17.358	22.734	25.322	0	23.337	21.286	12.061	2.6272	0	0
8.1244	0	8.9366	23.09	0	0	0	0	0	0	0	0	0	0	0	0	0	0	0	0	0	0	0	0	0	0	0	0	0	0	0	0	0	0	0	0	0	0	0	0	0	0	0	0	0	0	0	0	0	0
6.5617	5.6858	0	9.4296	0	0	1.091	0.32267	0	0	0	0	0	0	0	0	0	0	0	0	0	0	0	0	0	0	0	0	0	0	0	0	3.8178	1.0934	3.3373	0.18808	0	0	0	0	0	10.191	11.965	0	2.9469	3.0715	2.0836	0	1.108	0
0	0	0	0	0	47.687	34.759	65.912	73.47	109.1	116.62	141.38	131.71	104.76	116.19	146.73	125.35	133.57	115.12	120.78	137.31	148.89	157.87	103.06	140.71	133.99	103.34	138.6	110.57	136.35	143.97	129.19	124.21	110.47	108.11	194.23	171.7	179.73	128.12	163.14	126.83	126.92	88.3	82.375	109.49	139.11	123.98	121.56	128.09	119.88
22.23	10.704	10.458	4.3893	0	0	0	0	0	0	0	0	0	0	0	0	0	0	0	0	0	0	0	0	0	0	0	0	0	0	0	0	0	0	0	0	0	0	0	0	0	0	0	0	0	0	0	0	0	0
38.06	5.1203	5.7307	0.90307	0	0	0	0	0	0	0	0	0	0	0	0	0	0	0	0	0	0	0	9.5169	0	0	0	8.0969	0	0	0.012447	0	14.544	0	0	0	0	2.2647	0	0	0	6.8519	5.9846	5.3784	0	0	0	0	0	0
39.167	16.167	0	0	7.2603	0	0	0	0	0	0	0	0	0	0	0	0	0.15652	6.2057	0	5.1347	4.2221	0	0	0.94794	0	0	5.5008	17.664	8.7057	11.544	25.083	20.528	21.4	32.413	4.1073	6.7208	30.626	30.266	33.34	11.629	42.267	21.284	14.219	16.498	31.418	34.537	29.196	23.159	46.691
10.37	6.8569	0	2.2482	0	7.1345	0	8.8945	0	0	0	0	0	0	0	0	0	0	0	0	0	0	0	0	0	0	0	0	0	0	0	0	0	0	0	0	0	0	0	0	0	0	0	0	0	0	0	0	0	0
55.276	2.527	4.4646	0	0	0	0	0	0	0	0	0	0	0	0	0	0	0	0	0	0	0	0	0	0	0	0	0	0	0	0	0	0	0	0	0	0	0	0	0	0	0	0	0	0	0	0	0	0	0
60.12	17.982	0	0	0	0	0	0	0	0	0	0	0	0	0	0	0	0	0	0	0	0	0	0	0	0	0	0	0	0	0	0	0	0	0	0	0	0	0	0	0	0	0	0	0	0	0	0	4.3584	0
9.3222	0	0	0	25.738	16.074	0	0	0	5.4356	2.1639	0	0	9.0748	10.541	0	0	11.476	0	0	5.1014	10.547	10.255	0	1.261	0	0	0	4.8889	1.8017	0	0	0	7.9419	0	0	0	0	0	0	0	2.7423	0	0	0	0	9.1796	0	0	0
55.271	21.784	0	0	0	0	0	0	0	0	0	0	0	0	0	0	0	0	0	0	0	0	0	0	0	0	0	0	0	0	0	0	0	0	0	0	0	0	0	0	0	0	0	0	0	0	0	0	0	0
0	0	19.401	0	4.2481	0	10.585	0	19.002	9.3235	1.514	13.415	12.204	16.44	11.328	17.472	26.608	1.883	11.831	17.394	16.523	17.73	4.862	0.29103	27.215	0.61039	20.862	14.475	27.401	9.0717	14.062	23.288	13.179	20.375	8.8518	0	15.712	9.4702	19.65	11.944	21.908	2.4907	17.872	5.8605	2.7035	7.3605	11.511	10.044	9.1613	0.94075
47.345	16.024	0	0	3.135	0	0	0	0	0	0	0	0	0	0	0	0	0	0	0	0	0	0.69865	0	0	0	0	0	0	0	0	8.1478	0	0	0	0	0	0	0	0	0	3.2776	0	0	0	11.27	0	0	6.4773	0
0	0	0	0	1.5686	51.322	89.928	67.284	119.79	127.32	121.51	88.712	134.63	85.367	135.03	148.57	139.12	171.72	159.79	156.4	197.75	161.98	145.2	120.72	95.759	46.83	80.533	86.575	74.259	90.886	25.363	33.361	49.296	17.978	26.808	129.15	0	0	0	0	0	0	0	0	0	0	0	0	0	0
0	0	0	9.5416	29.61	21.223	1.0081	12.614	25.864	0	22.609	17.077	16.019	20.123	36.976	12.724	0	21.514	7.4795	12.129	15.048	13.424	18.082	0	8.3005	0	0	0	0	0	0	0	1.1979	14.496	0	2.1157	0	0	0	0	0	3.8082	0	0	0	0	2.3882	0	0	0
56.684	23.548	0	0	0	0	0	0	0	0	0	0	0	0	0	0	0	0	0	0	0	0	0	0	0	0	0	0	0	0	0	0	0	0	0	0	0	0	0	0	0	0	0	0	0	0	0	0	0	0
115.43	56.005	30.843	0	0	0	0	0	0	0	0	0	0	0	0	0	0	0	0	0	0	0	0	0	0	0	0	0	0	0	0	0	0	0	0	0	0	0	0	0	0	0	0	0	0	0	0	0	0	0
35.482	14.91	0	0	0	0	0	0	0	0	0	0	0	0	0	0	0	0	0	0	0	0	0	0	0	0	0	0	0	0	0	0	0	0	0	0	0	0	0	0	0	0	0	0	0	0	0	0	0	0
18.71	0	8.0986	0	0	17.596	8.8473	0	20.393	0	6.9575	0	0	0	1.266	0	0	0	0	0	0	0	0	0	0	0	0	0	0	0	0	0	0	0	0	0	0	0	0	0	0	0	0	0	0	0	0	0	0	0
24.788	0	0	0	2.0433	13.543	0	29.328	34.656	52.423	47.875	5.0676	20.278	23.451	18.723	33.446	35.946	19.864	48.119	36.641	32.201	30.037	50.834	46.988	13.498	28.579	27.465	22.533	33.325	39.525	8.0301	49.206	25.785	37.572	27.703	35.388	17.678	28.439	5.5642	22.309	0	41.227	9.0827	12.408	25.835	42.502	5.1804	3.9606	15.939	22.333
115.26	37.971	9.0956	0.79087	0	0	0	0	0	0	0	0	0	0	0	0	0	0	0	0	0	0	0	0	0	0	0	0	0	0	0	0	0	0	0	0	0	0	0	0	0	0	0	0	0	0	0	0	0	0
22.592	7.4587	0	1.7398	0	7.5919	0	0	0	0	0	0	0	0	0	0	0	0	0	0	0	0	0	17.638	0	0	0	0	15.826	0	0	0	0	0	0	0	0	0	0	0	0	0	0	0	0	0	0	0	0	0
0	4.7488	0	0	6.7888	0	28.852	0	0	0	0	0	0	0	0	0	0	0	0	0	0	0	0	0	0	0	0	0	0	0	0	0	0	0	0	0	0	0	0	0	0	0	0	0	0	0	0	0	0	0
0	0	5.179	4.5968	4.7051	26.466	40.831	23.39	15.41	38.034	34.956	40.02	40.917	15.605	17.582	33.103	35.454	34.89	44.393	41.026	26.975	28.151	23.636	19.678	31.605	27.302	31.005	38.829	33.045	39.557	33.76	26.105	30.536	24.199	20.635	8.6885	27.121	33.527	34.388	33.306	14.405	6.5182	13.367	15.754	20.459	26.818	19.101	10.248	7.4228	11.895
30.932	61.797	92.996	88.673	91.548	0	0	0	0	0	0	0	0	0	0	0	0	0	0	0	0	0	0	0	0	0	0	0	0	0	0	0	0	0	0	0	0	0	0	0	0	0	0	0	0	0	0	0	0	0
0	0	3.6237	2.8767	0	3.0163	1.0118	0	0	0	0	3.2275	0	0	3.162	0	0	0	0	0	0	0	0	0	0	9.2791	0	0	5.4737	5.9423	14.656	6.2624	0	0	0	0	3.2561	3.6829	0	0	0	0	0	0	0	0	0	0	0	0
30.649	22.731	4.497	3.179	0	0	0	0	0	0	0	0	0	0	0	0	0	0	0	0	0	0	0	0	0	0	0	0	0	0	0	0	0	0	0	0	0	0	0	0	0	3.8779	1.7358	0	0	0	0	0	0	0
40.021	19.587	0	0	0	0	0	0	0	0	0	0	0.23289	0	0	0	0	7.8453	16.73	9.3066	16.824	41.484	37.394	42.046	48.46	51.352	41.421	80.953	71.269	72.648	74.255	81.606	74.74	81.912	89.916	62.104	75.651	86.158	82.773	80.136	41.147	74.028	53.138	38.771	40.466	42.143	49.438	42.579	32.067	54.113
0	0	0	0	72.697	129.09	200.08	276.67	217.57	264.94	306.32	447.52	601.03	725.03	766.46	631.71	779.76	751.68	793.42	728	779.81	775.68	818.53	703.27	724.49	711.68	653.54	664.01	657.98	691.4	605.58	587.57	545.88	553.62	519.45	480.02	502.29	407.51	378.89	425.37	267.26	322.91	274.93	384.32	308.79	346.82	307.42	297.12	277.95	264.31
34.845	13.943	0	0	7.8956	0	0	0	0	0	0	0	0	0	0	0	0	0	0	0	0	0	0	0	0	0	0	0	0	0	0	0	0	0	0	0	0	0	0	0	0	0	0	0	0	0	0	0	0	0
111.53	58.039	11.179	0	0	0	0	0	0	0	0	0	0	0	0	0	0	0	0	0	0	0	0	0	0	0	0	0	0	0	0	0	0	0	0	0	0	0	0	0	0	0	0	0	0	0	0	0	0	0
0	0	0	0	4.9378	19.858	33.112	28.165	54.453	54.477	115.94	122.41	148.33	192.83	196.95	228.45	226	238.55	229.36	270.07	264.49	264.09	202.02	238.21	235.73	236.31	239.15	211.38	228.09	196.46	189.86	227.74	178.07	165.51	188.85	165.22	124.68	174.99	168.04	148.95	141.49	122.82	119.94	97.805	101.82	101.86	102.87	96.945	132.51	139.92
3.2147	0	0	5.7371	0	0	0	0	3.8579	0	0	0	0	0	0	0	0	0	0	0	0	0	0	0	0	0	0	0	0	0	0	0	0	0	0	0	0	0	0	0	0	0	0	0	0	0	0	0	3.9839	4.4496
48.949	12.254	0	0	0	0	0	0	0	9.9078	0	0	0	0	2.2923	0	10.635	17.639	3.3577	0	0	0	4.3194	10.514	0	0	16.305	6.8833	24.558	17.668	1.8473	19.362	0	9.0132	0	9.4175	2.3761	0	0	0	0	0	0	2.0223	2.8461	0	1.8716	0	0	0
76.582	14.369	0	0	0	0	0	0	0	0	0	3.5528	0	0	0	0	0	0	0	0	0	8.4463	0	0	10.227	1.4856	0	0	0	0	0	0	0	0.84689	0	0	0	0	0	0	0	0	0	0	2.994	0	0	0	0	0
54.845	19.347	0	0	0	0	0	0	0	0	0	0	0	0	0	0	0	0	0	0	0	0	0	0	0	0	0	0	0	0	0	0	0	0	0	0	0	0	0	0	0	0	0	0	0	0	0	0	0	0
18.606	11.826	16.83	0	0	0	0	6.2821	21.111	0	5.5668	0	13.892	21.15	3.2292	28.8	24.608	53.318	25.63	58.169	56.65	45.669	32.315	66.13	59.191	54.045	59.848	51.182	53.625	68.7	62.569	85.883	70.719	55.985	55.295	42.828	81.771	68.804	51.522	68.956	58.401	20.367	45.248	26.825	29.572	51.134	35.693	28.527	2.6695	43.696
71.993	2.0846	0	13.339	0	0	0	0	0	0	0	0	0	0	0	0	0	0	0	0	0	0	0	0	0	0	0	0	0	0	0	0	0	0	0	0	0	0	0	0	0	0	0	0	0	0	0	0	0	0
9.4207	0	0	0	0	24.608	19.19	21.233	51.767	36.557	73.427	115.58	131.68	160.6	183.5	157.39	172.17	170.66	163.09	163.88	142.67	157	125.84	107.57	92.005	121.36	109.27	81.856	76.589	69.415	65.869	46.219	46.605	23.379	0	0	12.477	0	0	0	0	0	0	0	0	0	0	0	0	0
3.4678	0	0	0	0	21.667	32.417	41.73	25.188	60.771	38.914	46.002	57.466	71.275	70.585	72.121	85.101	98.069	84.22	65.414	90.791	97.041	79.224	57.811	77.355	73.91	74.125	42.172	83.807	106.45	61.994	76.232	53.771	71.803	51.946	63.303	76.696	73.847	61.331	44.733	42.481	41.623	27.28	37.823	55.014	58.779	51.747	53.577	31.955	34.327
0	0	7.1846	1.503	2.9924	0	7.5107	0	0	9.702	0	0	0	0	4.0898	0	0	11.942	15.664	22.05	44.637	46.714	40.861	32.445	29.616	45.887	66	41.053	50.416	50.969	52.612	52.877	54.569	63.693	39.269	52.411	55.258	52.787	52.335	33.516	70.891	21.845	29.79	22.974	62.219	41.264	31.549	11.767	21.919	6.997
21.308	14.397	1.4271	1.0321	0	9.0172	0	0	0	0	0	0	0	0	0	0	0	0	0	0	0	0	0	0	0	0	0	0	0	0	0	0	0	0	0	0	0	0	0	0	0	0	0	0	0	0	0	0	0	0
26.244	0	0	0	0	13.884	0	17.994	0	12.07	9.5931	24.122	21.692	0	1.0989	12.149	0	6.4025	12.179	8.4292	63.152	3.0051	5.523	0	0	0	0	0	0	8.2507	8.5766	23.926	30.477	41.481	59.602	116.22	102.9	119.39	88.076	106.13	86.834	100.01	95.805	87.567	96.616	134.62	154.74	147.9	156.94	161.68
5.7771	1.7954	0	4.7378	0	12.984	0	8.4673	0	0	0	1.1186	0	0	0	0	0	0	0	0	0	0	0	11.927	0	0	0	0	0	0	0	0	0	0	0	0	0	0	0	0	0	0	0	0	0	0	0	0	0	0
3.969	0	14.004	0.65367	7.0723	0	7.6584	0	19.46	0	0	0	0	3.8655	0	0	1.6279	0	0	0	0	0	0	0	0	0	0	0	0	0	0	0	0	0	0	0	0	0	0	0	0	0	0	0	0	0	0	0	0	0
0	0	3.1668	0	0	16.998	0	0	12.44	15.759	0	10.484	20.001	0	0	0	0	0	0.29606	0	8.1887	0	0	0	0	0	1.279	0	0	0	0	0	0	0	0	0	0	5.8644	0	6.1932	0.52353	0	13.438	26.837	9.0436	14.622	1.1228	14.176	19.859	29.116
0	0	13.232	0	6.3237	0	9.9549	3.5542	28.077	11.165	17.25	18.127	27.896	34.232	31.536	46.093	52.983	27.321	42.507	44.27	46.142	48.051	44.42	40.112	63.843	48.776	50.446	52.548	63.311	46.766	50.104	58.49	44.908	56.531	40.476	22.881	58.247	46.99	49.59	45.437	52.797	35.738	48.472	23.405	36.677	36.314	32.972	38.68	45.039	38.882
63.042	11.354	20.428	0	0	0	0	0	0	0	0	0	0	0	0	0	0	0	0	0	0	0	0	0	0	0	0	0	0	0	0	0	0	0	0	0	0	0	0	0	0	0	0	0	0	0	0	0	0	0
4.681	14.557	14.789	0.15372	0	0	0	0	0	0	0	0	0	0	0	0	0	0	0	0	0	0	0	0	0	0	0	0	0	0	0	0	0	0	0	0	0	0	0	0	0	0	0	0	0	0	0	0	0	0
14.362	0	0	0	3.108	15.622	0	0	0	0	0	0.062233	7.7371	24.51	24.481	16.33	0	8.5672	17.756	13.897	13.699	20.109	16.231	13.918	20.36	19.852	11.349	2.8877	14.633	1.0223	20.215	3.3458	8.6281	18.721	0	0	0	0	0	0	0	0	0	0	0	0	0	0	0	0
0	2.3724	20.793	9.0577	3.9913	0	0	0	14.173	0	0	9.6877	0	14.149	12.171	20.727	28.002	9.5975	15.461	22.965	22.629	29.159	22.269	19.083	44.289	30.967	47.002	39.752	47.635	38.539	34.167	42.671	31.89	43.269	32.874	14.328	32.218	30.17	38.963	41.568	51.024	32.688	54.053	36.369	49.656	54.086	48.966	53.861	59.919	44.65
0	0	2.3061	0	41.501	59.301	57.536	59.32	94.518	96.378	64.5	86.675	74.771	100.7	75.414	89.053	0	0	0	0	0	0	0	0	0	0	0	0	0	0	0	0	0	0	0	0	0	0	0	0	0	0	0	0	0	0	0	0	0	0
0	2.0025	2.2398	4.9654	0	0	0	0	0	0	0	0	0	0	0	0	0	0	0	0	0	0	0	0	0	0	0	0	0	0	0	0	0	0	0	0	0	0	0	0	0	0	0	0	0	0	0	0	0	0
59.122	25.035	0	0	0	0	0	0	0	0	0	0	0	0	0	0	0	0	0	0	0	0	0	0	0	0	0	0	0	0	0	0	0	0	0	0	0	0	0	0	0	0	0	0	0	0	0	0	0	0
0	1.5993	0	0	6.5446	41.407	0	0	0.68263	0	0	0	0	0	0	0	0	0	0	0	0	0	0	0	0	0	0	0	0	0	0	0	0	0	0	0	0	0	0	0	0	0	0	0	0	0	0	0	0	0
0	0	4.725	7.6347	9.8038	0	5.7318	0	14.59	0	3.2503	7.4352	2.2173	7.2471	11.11	5.9261	22.063	0	6.8361	18.581	14.71	9.0376	0.98002	3.0376	24.535	5.0235	5.1307	1.4523	25.825	11.749	12.945	24.249	5.5118	16.602	1.3744	0	21.651	9.7875	17.543	21.54	11.103	7.2402	33.351	12.127	7.2691	13.666	22.901	31.366	36.541	32.083
28.856	44.806	0	0	0	0	0	0	0	0	0	0	0	0	0	0	0	0	0	0	0	0	0	0	0	0	0	0	0	0	0	0	0	0	0	0	0	0	0	0	0	0	0	0	0	0	0	0	0	0
51.703	14.07	0	0	0	0	0	0	0	0	0	0	26.407	17.254	72.823	92.015	118.46	158.39	183.52	209.71	246.21	279.12	316.02	314.94	332.34	347.46	348.28	362.37	327.94	367.6	360.45	343.48	349.12	321.87	339.37	298.86	291.65	291.28	309.87	285.64	272.49	267.65	244.59	285.95	240.08	241.49	238.12	212.97	204.74	179.76
33.349	20.002	0	0	0	0	0	0	0	0	0	0	0	0	0	0	0	0	0	0	0	0	0	0	0	0	0	0	0	0	0	0	0	0	0	0	0	0	0	0	0	0	0	0	0	0	0	0	0	1.425
18.781	10.548	0	3.7824	0	0	0	1.2559	0	0	0	0	0	0	0	0	0	0	0	0	0	0	0	0	0	0	0	0	0	0	0	0	0	0	0	0	0	0	0	0	0	0	0	0	0	0	0	0	0	0
54.05	6.6083	0	0	0	0	0	0	0	0	0	0	0	0	0	0	0	0	0	0	0	0	0	0	0	0	0	2.6846	0	0	0	1.1513	20.801	0	0	0	0	20.178	0	12.152	13.15	27.75	28.816	23.598	9.2229	16.927	15.798	0.28173	17.356	5.9175
10.284	6.8112	0	0	0	0.33347	5.1883	0	0	0	0	0	0	0	0	0	0	0	0	0	0	0	0	0	0	0	0	0	227.29	231.97	203.51	199.83	186.85	170.82	160.66	133.86	135.75	154.48	150.09	136.39	117.57	113.65	97.622	101.1	117.1	110.56	132.86	121.32	130.57	143.82
47.627	35.917	0	0	0	0	0	0	0	0	0	0	0	0	0	0	0	0	0	0	0	0	0	0	0	0	0	0	0	0	0	0	0	0	0	0	0	0	0	0	0	0	0	0	0	0	0	0	0	0
20.753	9.0581	0.36765	0	0	0	0	0	0	0	1.177	0	0	0	3.0377	0	0	1.1722	0	0	0	0	0	0	0	0	0	0	0	0	0	0	0	0	0	2.3725	0	9.9193	0	11.537	34.144	8.6052	5.2621	23.78	15.691	51.365	31.124	51.782	34.018	17.238
43.438	4.6351	0	0	6.3701	0	0	0	0	0	0.18079	0	0	0	0	6.0464	0	0	0	0	0	0	19.164	28.595	0	0	0	5.2028	0.66082	12.915	1.8497	42.735	18.797	28.385	32.039	39.7	33.358	38.111	38.968	49.15	59.521	93.667	71.044	75.699	85.813	91.464	75.291	102.05	105.17	84.115
32.996	12.793	4.0006	0	0	0	0	0	0	0	0	0	0	0	0	0	0	0	0	0	0	0	0	0	0	0	0	0	0	0	0	0	0	0	0	0	0	0	0	0	0	0	0	0	0	0	0	0	0	0
47.404	30.494	39.121	0	0	0	0	0	0	0	0	0	0	0	0	0	0	0	0	0	0	0	0	0	0	0	0	0	0	0	0	0	0	0	0	0	0	0	0	0	0	0	0	0	0	0	0	0	0	0
21.953	28.272	21.626	0	0	0	0	0	0	0	0	0	0	0	0	0	0	0	0	0	0	0	0	0	0	0	0	0	0	0	0	0	0	0	0	0	0	0	0	0	0	0	0	0	0	0	0	0	0	0
49.279	23.956	28.701	8.5842	0	0	0	0	0	0	0	0	0	0	0	0	0	0	0	0	0	0	0	0	0	0	0	0	0	0	0	0	0	0	0	0	0	0	0	0	0	0	0	0	0	0	0	0	0	0
35.579	0	0	0	0.10077	0.86617	0	0	0	0.87097	0	0	0	0	0	0	0	0	0	0	0	0	0	0	0	0	0	0	0	0	0	0	0	0	0	0	0	0	0	0	0	0	0	0	0	0	0	0	0	0
14.101	0.50933	11.763	0	1.4947	0	0	0	1.4836	0.81271	0	0	7.7981	0	8.5722	20.259	21.804	47.732	43.315	39.152	56.369	44.278	51.389	68.675	85.936	98.781	82.273	90.747	103.5	118.3	107.16	108.6	122.91	105.58	103.48	121.01	133.65	130.26	128.67	123.82	88.682	108.89	250.62	252.63	244.05	247.89	220.37	215.88	204.67	211.29
0	0	0	0	17.332	47.493	45.248	114.63	191.01	211.43	245.22	266.43	350.16	325.01	406.68	430.24	405.4	419.29	436.42	442.99	446.34	471.92	446.09	436.5	396.36	417.96	350.54	377.9	350.4	361.81	324.12	303.85	292.21	311.97	280.51	264.26	223.87	274.97	291.82	238.68	218.43	218.56	187.85	216.06	201.57	185.5	186.04	187.91	162.39	164.4
0	0	3.5913	0	6.26	12.284	10.874	0	0	0	7.0505	0	0	0	0	0	0.48038	0	0	3.3093	0	0	0	0	0	0	0	0	0	0	0	12.89	0	0	0	0	0	0	2.3031	0	0	0	0	0	0	0	0	0	0	0
29.65	0	5.3003	4.5003	18.123	0	0	0	0	0	0	0	0	0	0	0	0	0	0	0	0	0	0	0	0	0	0	0	0	0	0	0	0	0	0	0	0	0	0	0	0	0	0	0	0	0	0	0	0	0
58.726	20.286	5.5786	5.6337	0	0	0	0	0	0	0	0	0	0	0	0	0	0	0	0	0	0	0	0	0	0	0	0	0	0	0	0	0	0	0	0	0	0	0	0	0	0	0	0	0	0	0	0	0	0
0	0	2.212	0	0	18.617	2.8331	0	22.197	21.994	6.3884	17.732	42.31	20.979	25.028	17.246	18.361	24.207	40.719	17.119	46.815	18.294	36.104	39.959	24.759	25.258	42.003	26.672	16.483	28.118	13.59	10.299	22.405	12.514	33.989	4.8999	26.876	37.425	24.075	39.038	30.602	6.1175	39.516	41.438	33.561	41.413	33.764	36.572	34.707	46.98
38.507	24.582	3.5762	0	1.7747	0	0	0	0	0	0	0	0	0	0	0	0	0	0	0	0	0	0	0	0	0	0	0	0	0	0	0	0	0	0	0	0	0	0	0	0	0	0	0	0	0	0	0	0	0
47.055	24.735	0	0	13.25	0	0	0	9.6162	0	0	0	0	0	0	0	0	0	0	0	0	0	0	0	0	0	0	0	0	0	0	0	0	0	0	0	0	0	0	0	0	0	0	0	0	0	0	0	0	0
0	97.238	117.61	127.13	0	0	0	0	0	0	0	0	0	0	0	0	0	0	0	0	0	0	0	0	0	0	0	0	0	0	0	0	0	0	0	0	0	0	0	0	0	0	0	0	0	0	0	0	0	0
0	0	0.3375	5.2951	4.8093	0	6.3846	0	8.43	0	17.253	0	0	0	0	0	0	0	0	0	0	0	0	0	0	0	0	0	0	0	0	0	0	0	0	0	0	0	0	0	0	0	0	0	0	0	0	0	0	0
6.2572	6.4332	11.066	0	0.6901	3.4802	0	0	0.74082	0	0	0	0	0	0	0	0	0	0	0	0	0	0	0	0	0	0	0	0	0	0	0	0	0	0	0	0	0	0	0	0	0	0	0	0	0	0	0	0	0
0	25.2	0	0	24.972	0	0	0	0	0	0	0	0	0	0	0	0	0	0	0	0	0	0	0	0	0	0	0	0	0	0	0	0	0	0	0	0	0	0	0	0	0	0	0	0	0	0	0	0	0
0	0	0	0	0	31.294	37.122	36.584	34.846	60.857	67.851	100.74	103.43	99.336	106.59	121.96	137.94	114.4	120.34	124.95	121.32	130.57	136.24	125.12	133.36	112.46	120.6	123.62	120.75	108.4	121.37	139.15	121.36	122.53	111.68	76.782	96.394	120.23	127.48	124.24	95.762	84.248	91.819	93.991	96.994	108.47	87.811	55.93	67.418	70.433
0	8.4721	0	0	3.1175	14.916	0	12.359	0	7.7819	0	0	0	0	0	0	0	0	0	0	0	0	0	10.672	0	2.7186	0	0	0	0	0	0	0	0	0	0	0	0	0	0	0	0	0	0	0	0	0	0	0	0
5.3583	0.017095	0	1.0347	0	3.6494	3.6462	3.3833	0	0	0	0	0	2.0417	0	0	0	0	0	0	0	0	0	0	0	0	0	0	0	0	0	0	0	0	0	0	0	0	0	0	0	0	0	0	0	0	0	0	0	0
18.584	25.376	20.012	0	0	0	0	0	0	0	0	0	0	0	0	0	0	0	0	10.335	0	0	0	0	0	0	0	0	0	0	0	0	0	0	0	0	0	0	0	0	0	0	0	0	0	0	0	0	0	0
96.163	0	0	0	0	0	0	0	0	0	0	0	0	0	0	0	0	0	0	0	0	0	0	0	0	0	0	0	0	0	0	0	0	0	0	0	0	0	0	0	0	0	0	0	0	0	0	0	0	0
0	1.4741	0	7.7028	10.787	0	0	0	0	0	0	0	0	0	0	0	0	0	0	0	0	0	0	0	0	0	0	0	0	0	0	0	0	0	0	0	0	0	0	0	0	0	0	0	0	0	0	0	0	0
6.1949	0	3.5122	2.078	0	0	7.7305	16.76	25.901	0	8.321	32.1	31.349	21.044	30.74	17.029	9.0291	43.289	15.056	26.429	23.169	21.979	27.098	41.04	28.54	41.788	22.585	1.8281	16.078	12.062	31.495	31.312	21.917	25.017	27.148	47.406	58.684	75.561	94.703	78.106	79.146	78.169	66.737	92.265	82.623	93.095	80.731	85.027	96.805	88.686
20.194	2.082	0	0	0	1.0228	6.135	0	0	0	0	0	0	0	0	0	0	0	0	0	0	0	0	0	0	0	0	0	0	0	0	0	0	0	0	0	0	0	0	0	0	0	0	0	0	0	0	0	0	0
50.125	24.244	0	0	0	0	0	0	0	0	0	0	0	0	0	0	0	0	0	0	0	0	0	0	0	0	0	0	0	0	0	0	0	0	0	0	0	0	0	0	0	0	0	0	0	0	0	0	0	0
3.3537	0	0	0	0	19.67	2.3342	0	10.085	3.3248	0	0	0	0	0	0	0	0	1.754	0	11.506	0	0	0	0	0	0	0	0	0	0	0	0	0	0	0	0	0	0	0	0	0	0	0	0	0	0	0	0	0
0	0	0	0	6.0202	15.554	30.028	66.024	98.958	89.674	77.42	109.79	146.82	141.83	141.5	158.76	179.73	177.63	168.01	165.84	207.23	172.05	176.16	183.04	161	142.97	150.35	176.26	142.82	121.09	114.54	131.67	113.58	118.65	128.09	90.013	0	0	0	0	0	0	0	0	0	0	0	0	0	0
6.1385	14.996	0	9.2383	0	0	0	0	0	0	0	0	0	0	0	0	0	0	0	0	0	0	0	0	0	0	0	0	0	0	0	0	0	0	0	0	0	0	0	0	0	0	0	0	0	0	0	0	0	0
0	0	0	0	19.618	38.85	54.081	49.892	39.581	18.712	29.996	40.227	21.952	0	29.701	14.419	0	13.87	0	0	0	0	0	0	0	0	0	0	0	0	0	0	0	0	0	0	0	0	0	0	0	0	0	0	0	0	0	0	0	0
13.353	0	0	0	0	6.4412	10.597	0	0	0	0	0	0	0	0	0	1.5973	0	0	0	0	0	0	0	0	0	0	0	0	0	0	0	0	0	0	0	0	0	0	0	0	0	0	0	0	0	0	0	0	0
1.0896	0	0	0	0	11.229	27.779	12.705	8.8276	18.83	23.133	40.49	41.137	36.168	106.06	123.06	121.19	127.71	136.26	133.12	123.75	130.86	137.9	136.26	125.47	126.4	133.1	125.17	122.1	127.48	126.18	132.75	127.3	113.06	104.58	93.789	95.964	106.71	103.23	99.329	90.114	88.401	90.267	94.076	106.22	101.19	106.18	90.981	94.096	99.639
45.256	10.05	5.0816	0	0	0	0	0	0	0	0	0	0	0	0	0	0	0	0	0	0	0	0	0	0	0	0	0	0	0	0	0	0	0	0	0	0	0	0	0	0	0	0	0	0	0	3.9795	6.7076	0	0
47.948	20.053	0	0	0	0	0	0	0	5.009	9.5991	4.5527	5.1101	10.591	9.6401	26.025	37.7	0	8.5855	4.2357	11.566	0	16.337	8.8806	8.5582	7.1866	0	9.58	5.797	0	3.9242	0	0	0.2658	5.1674	0	0	7.5855	17.583	17.602	15.547	11.984	7.2767	33.364	18.413	50.364	31.957	50.389	43.564	59.793
8.402	0	0	0	2.174	9.6357	1.8407	0	0	13.04	0	29.026	32.612	28.223	48.112	61.421	55.327	73.728	75.324	78.055	98.561	107.23	93.852	94.822	108.19	104.79	101.21	104.63	106.5	99.111	85.729	77.994	98.829	101.08	88.773	87.148	95.069	67.444	88.444	84.79	63.975	84.644	76.144	68.965	64.11	73.651	73.542	44.373	44.585	50.721
48.238	29.943	9.7631	18.462	0	0	0	0	0	0	0	0	0	0	0	0	0	0	0	0	0	0	0	0	0	0	0	0	0	0	0	0	0	0	0	0	0	0	0	0	0	0	0	0	0	0	0	0	0	0
80.156	16.438	0	0	0	0	0	0	0	0	0	0	0	0	0	0	0	0	0	0	0	0	0	0	0	0	0	0	0	0	0	0	0	0	0	0	0	0	0	0	0	0	0	0	0	0	0	0	0	0
0.072382	14.383	12.367	0	0	0.70899	0	0	3.6625	0	0	0	0	0	0	0	0	0	0	0	0	0	0	0	0	0	0	0	0	0	0	0	0	0	0	0	0	0	0	0	0	0	0	0	0	0	0	0	0	0
0	0	0	0	0	15.892	24.825	2.4078	0	17.217	0	2.1986	2.4886	0	0	0	0	0	0	0	6.1487	8.5096	0	0	10.082	0.79572	0	4.3692	10.065	0	0	0	0	6.781	0	0	0	0	0	0	0	0	0	0	0	0	0	0	0	0
8.6002	16.056	0	2.0533	0	3.8057	0	13.293	0	6.0953	0	0	0	0	0	0	0	0	0	0	0	0	0	2.0998	0	0	0	0	0	0	0	0	0	0	0	0	0	0	0	0	0	0	0	0	0	0	0	0	0	0
0	0	0	1.2573	12.447	9.2459	0	0	13.102	0	10.062	13.068	9.2246	21.16	41.116	37.797	19.357	43.729	24.007	56.937	38.282	24.94	26.197	44.863	36.073	34.55	20.918	34.901	50.012	42.05	46.592	29.496	40.873	38.591	38.702	51.508	30.323	44.414	35.379	27.994	35.711	39.348	30.278	33.492	22.456	30.332	37.96	33.873	17.862	22.268
2.9449	3.6711	0.67312	0	0	16.027	0	8.748	0	7.5023	0	0	0	0	0	0	0	0	0	0	0	0	0	0	0	0	0	0	0	0	0	0	0	0	0	0	0	0	0	0	0	0	0	0	0	0	0	0	0	0
9.0917	8.3449	0	0	0	6.8128	0	0	0	0	0	0	0	0	0	0	0	0	0	0	17.786	23.59	8.7277	22.974	24.522	22.61	21.292	21.836	22.384	17.988	15.885	5.5685	18.139	32.994	11.802	17.59	26.088	6.7078	19.205	10.122	4.7443	32.196	6.9735	12.543	9.2564	11.29	18.625	3.4095	7.4021	5.1478
40.51	39.176	6.4921	0	0	0	0	0	0	0	0	0	0	0	0	0	0	0	0	0	0	0	0	0	0	0	0	0	0	0	0	0	0	0	0	0	0	0	0	0	0	0	0	0	0	0	0	0	0	0
0	14.692	0	3.9216	0	0	10.746	0	0	0	0	0	0	0	0	0	0	0	0	0	0	0	0	0	0	0	0	0	0	0	0	0	0	0	0	0	0	0	0	0	0	0	0	0	0	0	0	0	12.605	0
0	0	11.932	0	20.326	0	7.9823	0	17.971	6.9164	0	0	0	0	0	0	0	0	0	0	0	0	0	0	0	0	0	0	0	0	0	0	0	0	0	0	0	0	0	0	0	0	0	0	0	0	0	0	0	0
31.496	14.921	0	0	0	3.3031	0	0	0	0	0	0	0	0	0	0	0	0	0	0	0	0	0	0	0	0	0	0	0	0	0	0	0	0	0	0	0	0	0	0	0	0	0	0	0	0	0	0	0	0
46.658	37.519	18.622	3.7022	0	0	0	0	0	0	0	0	0	0	0	0	0	0	0	0	0	0	0	0	0	0	0	0	0	0	0	0	0	0	0	0	0	0	0	0	0	0	0	0	0	0	0	0	0	0
53.247	0	0	5.5356	2.9581	0	0	5.3405	0	12.633	9.1788	16.993	18.435	4.6788	0	22.682	14.595	41.342	7.1531	27.22	12.07	0	16.432	13.416	11.865	13.544	1.1692	7.3423	0	0.2493	5.666	0	0	0	0	0	0	0	0	0	0	0	0	0	0	0	0	0	0	0
0	22.615	0	13.193	18.269	0	0	0	0	0	0	0	0	0	0	0	0	0	0	0	0	0	0	0	0	0	0	0	0	0	0	0	0	0	0	0	0	0	0	0	0	0	0	0	0	0	0	0	0	0
0	2.6062	11.804	2.3109	16.595	12.886	0	20.121	0	20.761	79.396	58.342	52.606	19.891	121.13	0	0	0	0	0	0	0	0	0	0	0	0	0	0	0	0	0	0	0	0	0	0	0	0	0	0	0	0	0	0	0	0	0	0	0
0	0	10.243	8.9729	18.193	0	6.9342	0	39.919	17.963	28.055	35.223	38.326	55.526	49.324	55.276	72.259	49.608	69.519	90.866	77.787	64.519	60.029	58.2	78.029	47.847	49.202	44.595	50.944	27.829	23.248	31.682	8.9719	15.923	0	0	10.152	0	0	0	0	0	0	0	0	0	0	0	0	0
45.817	8.7662	1.1955	0	0	0	0	0	0	0	0	0	0	0	0	0	0	0	0	0	0	0	0	4.7091	0	0	0	23.446	4.0126	1.2939	0	10.66	34.164	0	0	0	0	7.4278	0	0	0	19.928	8.5751	31.45	9.7001	13.094	9.6644	0	0	0
0	0	0	16.413	12.747	32.079	38.433	19.801	5.9078	12.098	21.713	30.333	27.236	55.072	124.65	93.459	82.064	8.1158	6.0329	0	0	0	0	0	0	0	0	0	0	0	0	0	0	0	0	0	0	0	0	0	0	0	0	0	0	0	0	0	0	0
73.019	45.907	5.1456	0	0	0	0	0	0	0	0	0	0	0	0	0	0	0	0	0	1.8014	0	3.9484	0	0	0	0	0	0	0	0	0	0	0	0	0	0	0	0	0	0	0	0	0	0	0	0	0	0	0
0	0	0	0	18.769	47.245	46.83	57.614	60.366	71.439	93.335	92.997	0	0	0	0	0	0	0	0	0	0	0	0	0	0	0	0	0	0	0	0	0	0	0	0	0	0	0	0	0	0	0	0	0	0	0	0	0	0
0	0	0	0	28.861	0	2.6405	24.898	0	2.8091	0	0	0	1.06	14.991	0	0	0	0	0	0	0	0	0	0	0	0	0	0	0	0	0	0	0	0	0	0	0	0	0	0	0	0	0	0	0	0	0	0	0
15.577	0	3.5265	0	0	4.7252	10.534	0	0	0	0	0	8.1406	0	0	0	0	0	0	0	0	0	0	0	0	0	0	0	0	0	0	0	0	0	0	0	0	0	0	0	0	0	0	0	0	0	0	0	0	0
16.322	13.987	0	2.7191	0.5478	0	0	0	0	0	0	0	0	0	0	0	0	0	0	0	0	0	0	0	0	0	0	0	0	0	0	0	0	0	0	0	0	0	0	0	0	0	0	0	0	0	0	0	0	0
73.893	0	0	8.6252	0	0	0	0	0	0	0	0	0	0	0	0	0	0	0	0	0	0	0	0	0	0	0	0	0	0	0	0	0	0	0	0	0	0	0	0	0	0	0	0	0	0	0	0	0	0
7.6188	28.932	23.146	11.561	29.598	0	0	0	0	0	0	0	0	0	0	0	0	0	0	0	0	0	0	0	0	0	0	0	0	0	0	0	0	0	0	0	0	0	0	0	0	0	0	0	0	0	0	0	0	0
70.975	35.027	1.2204	0	0	0	0	0	0	0	0	0	0	0	0	0	0	0	0	0	0	0	0	0	0	0	0	0	0	0	0	0	0	0	0	0	0	0	0	0	0	0	0	0	0	0	0	0	0	0
62.965	4.6544	0	0	0	0	0	0	0	0	0	0	0	0	0	0	0	1.8704	0	0	0	0	0	0	0	0	0	0	0	0	0	0	0	0	0	0	0	0	0	0	0	0	0	0	0	0	7.4888	0	4.0534	0
10.279	0	0	14.754	0	10.684	0	0	0	0	0	0	0	0	0	0	0	0	0	0	0	0	0	0	0	0	0	0	0	0	0	0	0	0	0	0	0	0	0	0	0	0	0	0	0	0	0	0	0	0
0	0	0	0	27.035	61.658	68.231	73.462	79.565	96.131	76.806	92.52	78.352	64.038	32.794	49.128	49.677	9.0422	0	0	0	27.448	0	0	0	0	0	0	0	0	0	0	0	0	0	0	0	0	0	0	0	0	0	0	0	0	0	0	0	0
102.9	61.601	12.458	0	0	0	0	0	0	0	0	0	0	0	0	0	0	0	0	0	0	0	0	0	0	0	0	0	0	0	0	0	0	0	0	0	0	0	0	0	0	0	0	0	0	0	0	0	0	0
0	0	0	2.4487	1.3707	24.378	31.755	65.778	86.808	75.408	42.351	96.871	94.196	45.385	53.928	32.878	52.873	45.256	22.773	30.636	27.823	6.4214	7.7516	0	0	0	0	0	0	0	0	0	0	0	0	0	0	0	0	0	0	0	0	0	0	0	0	0	0	0
3.96	14.203	0	0	3.7362	6.6485	0	0	0	0	0	0	0	0	6.4093	0	0	5.25	0	12.408	0	0	0	0	0	0	0	0	0	0	0	0	0	0	0	0	0	0	0	0	0	0	0	0	0	0	2.8019	0.8538	0	0
106.11	32.275	9.3786	1.7802	0	0	0	0	0	0	0	0	0	0	0	0	0	0	0	0	0	0	0	0	0	0	0	0	0	0	0	0	0	0	0	0	0	0	0	0	0	0	0	0	0	0	0	0	0	0
3.689	0	3.8837	0	0	11.402	13.688	0	0	0	10.388	0	0	0	0	0.24156	0	0	0	5.9344	0	0	0	0	0	0	0	0	0	0	0	7.6828	0	0	0	0	0	0	0	0	0	0	0	0	0	16.641	8.3184	38.556	50.44	72.25
48.12	12.083	0	0	0	0	0	0	0	0	0	0	0	0	0	0	0	0	0	0	0	0	0	0	0	0	0	0	0	0	0	0	0	0	0	0	0	4.5417	1.4214	4.6138	3.6056	0	0	3.9369	0	6.8799	0	0	0	0
16.328	0	41.957	11.475	0	0	0	0	0	0	0	0	0	0	0	0	0	0	0	0	0	0	0	0	0	0	0	0	0	0	0	0	0	0	0	0	0	0	0	0	0	0	0	0	0	0	0	0	0	0
62.545	7.0694	0	0	0	0	0	0	0	0	0	0	10.332	0	5.3923	0	0	16.673	0	0	0	0	0	0	0	0	0	0	0	0	0	0	0	0	0	0	0	0	0	0	0	0	0	0	0	0	0	0	0	0
46.764	27.485	0	23.269	2.4527	0	0	0	0	81.622	0	0	0	0	0	0	0	0	0	0	0	0	0	0	0	0	0	0	0	0	0	0	0	0	0	0	0	0	0	0	0	0	0	0	0	0	0	0	0	0
5.8826	14.748	12.493	0	0	9.2905	0	0	0	0	0	0	0	0	0	0	0	0	0	0.85503	0	0	0	0	0	0	0	0	0	0	0	0	0	0	0	0	0	0	0	0	0	0	0	0	0	0	0	0	0	0
0	0	0	0	63.195	98.894	53.895	61.096	0	0	0	0	0	0	0	0	0	0	0	0	0	0	0	0	36.689	34.154	25.886	37.231	20.247	27.78	31.113	18.112	0	9.7602	8.8054	0	0	0	0	0	0	0	0	0	0	0	0	0	0	0
0	0	1.3293	0.41173	1.4995	0	15.614	0	5.6482	16.412	0	0	0	3.8335	2.0737	0	0	0	0	0	0	3.0988	0	0	0	0	3.1286	0	0	0	0	0	0	0	0	0	0	0	0	0	0	0	0	0	0	0	0	0	0	0
0	0	0	0	6.8528	8.1009	8.084	0	5.3099	0	20.403	0	0	0	0	16.357	10.524	12.655	0	15.815	7.9001	3.5769	0.12659	7.8464	4.0099	4.6691	5.8003	0	0	0	3.584	32.424	0	0	4.6975	0	0	24.545	16.215	0	3.635	0	0	0	1.3097	0.49826	0.75059	9.0155	18.445	16.334
0	0	28.415	0	18.531	12.282	0	0	0	0	0	0	0	0	0	0	0	0	0	0	0	0	0	0	0	0	0	0	0	0	0	0	0	0	0	0	0	0	11.51	17.403	10.89	0	0	0	2.0439	0	0	0	0	0
38.736	17.16	0	0	0	0	0	0	0	0	0	0	0	0	0	0	0	0	0	0	0	0	0	0	0	0	0	0	0	0	0	0	0	0	0	0	0	0	0	0	0	0	0	0	0	0	0	0	0	0
24.413	1.2301	0	0	3.3822	0	0	0	3.9502	0	11.208	0	21.163	0	0	0	0	0	0	0	0	3.0094	5.0242	0	0	0	0	0	0	0	0	0	0	0	0	0	0	0	4.3792	0	0	0	0	0	0	0	0	0	0	0
15.973	0.42046	0	1.9495	4.1458	20.763	0	6.9398	0	0	0	0	0	0	0	0	0	0	0	0	0	0	0	0	0	0	0	0	0	0	0	0	0	0	0	0	0	0	0	0	0	0	0	0	0	0	0	0	0	0
17.695	14.773	0	1.743	0	0	0	0	4.3356	0	12.228	2.6976	24.649	0	5.6619	5.0777	10.618	1.4297	0	0	0	0	6.2001	0.47413	1.5853	1.218	0	2.4275	0	0	0	0	0	2.8914	0	0	0	2.0981	12.333	1.5241	0	0	0	2.3406	0	0	4.8704	0	0	0
26.101	45.115	14.707	11.895	0	0	0	0	0	0	0	0	0	0	0	0	0	0	0	0	0	0	0	0	0	0	0	0	0	1.9008	0	0	0	0	0	0	0	0	0	0	0	0	0	0	0	0	0	0	0	0
6.6576	3.7503	7.9107	0	0	11.588	0	0	11.278	0	0	5.7462	1.9784	11.404	2.4347	4.8082	0	11.591	0	20.768	15.83	0	0	11.828	10.311	1.1982	0	5.8561	0.5243	18.636	2.997	29.612	17.994	0	0	0	20.163	20.785	0	9.5242	2.735	0	12.445	0.44776	6.9706	21.172	8.4137	4.355	0	19.39
105.66	16.537	18.936	0	0	0	0	0	0	0	0	0	0	0	0	0	0	0	0	0	0	0	0	0	0	0	0	0	0	0	0	0	0	0	0	0	0	0	0	0	0	0	0	0	0	0	0	0	0	0
0	2.4267	0	0	17.436	5.4842	4.6721	0	0	0	0	4.9331	0	6.0262	17.581	0	0	9.9365	0	0.25372	0	7.047	8.3973	0	0	0	0	0	0.47872	0	0	0.58622	1.0342	7.3641	4.4762	0	0	0	2.6937	0.53	0	8.7837	3.2666	19.452	10.976	1.4271	25.775	15.495	15.566	28.67
13.9	0	11.656	0	0	21.87	0	0	0	0	0	0	0	0	0	0	0	0	0	0	2.877	33.812	33.241	43.83	53.782	111.46	99.303	105.99	131.86	110.56	100.5	101.66	108.53	104.77	77.396	78.696	91.861	68.2	67.57	85.412	70.721	66.162	62.597	76.178	86.45	87.616	98.756	70.038	74.532	71.342
0	0	0	0	25.085	8.1372	8.8988	10.943	0.73096	8.9134	10.191	19.93	21.902	47.568	53.851	12.338	0	6.3817	1.472	0	0	9.8869	15.452	0	0	0	0	0	0	0	0	0	0	0	0	0	0	0	0	0	0	0	0	0	0	0	0	0	0	0
87.258	42.042	1.4862	0	0	0	0	0	0	0	0	0	0	0	0	0	0	0	0	0	0	0	0	0	0	0	0	0	0	0	0	0	0	0	0	0	0	0	0	0	0	0	0	0	0	0	0	0	0	0
8.8128	8.0874	0	12.565	0	0	0	12.43	0	0	0	0	0	0	0	0	0	0	0	0	0	0	0	0	0	0	0	0	0	0	0	0	0	0	0	0	0	0	0	0	0	0	0	0	0	0	0	0	0	0
40.574	30.899	18.71	0	0	0	0	0	0	0	0	0	0	0	0	0	0	0	0	0	0	0	0	0	0	0	0	0	0	0	0	0	0	0	0	0	0	0	0	0	0	0	0	0	0	0	0	0	0	0
0	7.4129	2.1386	0	0	13.078	0	0	0	15.15	0	0.6518	1.186	0	0	0	0	0	0	0	0	1.2066	0	0	10.942	15.202	17.814	13.382	12.403	2.3392	5.4776	0	0	2.0669	0	0.1518	6.3459	0	6.4084	7.5647	3.2637	10.8	0	0	0	0	0	0	0	0
60.948	50.491	3.6639	0.52471	0	0	0	0	0	0	0	0	0	0	0	0	0	0	0	0	0	0	0	0	0	0	0	0	0	0	0	0	0	0	0	0	0	0	0	0	0	0	0	0	0	0	0	0	0	0
29.845	14.677	0	0	0	0	0	0	0	0	0	0	0	0	0	0	0	0	0	0	0	0	0	0	0	0	0	0	0	0	0	0	0.56993	0	0	0	0	0	0	0	0.26603	0	0	0	0	5.2486	0	0	0	0
79.263	29.71	0	0	0	0	0	0	0	0	0	0	0	0	0	0	0	0	0	0	0	0	0	0	0	0	0	0	0	0	0	0	0	0	0	0	0	0	0	0	0	0	0	0	0	0	0	0	0	0
41.742	13.138	0	0	0	0	0	0	0	0	0	0	0	0	0	0	0	0	0	0	0	0	0	0	0	0	0	0	0	0	0	0	0	0	0	0	0	0	0	0	0	0	0	0	0	0	0.12811	0	0	0
0	0	9.1275	0.27906	6.6637	0	7.5211	0	24.349	12.293	17.944	16.589	19.499	22.127	21.458	29.127	27.1	3.5098	10.7	29.164	21.001	24.439	12.834	16.925	35.953	21.668	29.039	22.459	35.591	23.909	25.648	31.573	22.273	24.253	20.087	6.7343	31.618	22.859	25.564	31.993	33.587	21.935	40.27	24.108	37.625	45.654	43.083	60.986	72.286	74.665
0	0	0	0	10.959	26.222	0	0	0	3.0274	0	0	0	0	0	0	0	0	0	0	0	0	0	0	0	0	0	0	0	0	0	0	0	0	0	0	0	0	0	0	0	0	0	0	0	0	0	0	0	0
44.197	22.852	0	0	0	0	0	0	0	0	0	0	0	0	0	0	0	0	0	0	0	0	0	0	0	0	0	0	0	0	0	0	0	0	0	0	0	0	0	0	0	0	0	6.2111	0	7.2201	0	0	0	7.1964
2.8853	0	17.698	0	5.7604	0	5.0544	0	19.657	0	23.25	28.189	14.004	19.509	25.439	24.629	36.773	9.2482	27.753	31.911	25.752	22.771	10.974	16.748	36.535	9.3882	24.664	23.336	51.99	39.61	50.37	42.132	38.185	42.331	42.458	32.327	63.556	53.818	55.419	62.977	56.357	46.85	69.685	41.404	54.883	55.632	49.29	58.16	56.285	40.431
38.647	16.653	0	0	0	0	0	0	0	0	0	0	0	0	0	0	0	0	0	0	0	0	0	0	0	0	0	0	0	0	0	0	0	0	0	0	0	0	0	0	0	0	0	0	0	0	0	0	0	0
9.8061	11.896	0	0	0	0	0	2.6701	0	0	0	0	0	0	0	0	0	0	0	0	0	0	0	0	0	0	0	0	0	0	0	0	0	8.0771	5.5662	0.37575	0	0	0	2.7389	0	13.034	19.081	3.4468	11.026	10.449	2.5977	9.2719	12.684	12.484
48.279	0	14.761	16.481	0	0	0	0	0	0	0	0	0	0	0	0	0	0	0	0	0	0	0	0	0	0	0	0	0	0	0	0	0	0	0	0	0	0	0	0	0	0	0	0	0	0	0	0	0	0
24.647	28.724	4.1711	10.864	0	0	0	0	0	0	0	0	0	0	0	0	0	0	0	0	0	0	0	0	0	0	0	0	0	0	0	0	0	0	0	0	0	0	0	0	0	0	0	0	0	0	0	0	0	0
0	3.4623	0	13.072	3.4195	10.465	0	0	0	1.9425	0	0	0	0	0	0	0	0	0	0	0	0	0	0	0	0	0	0	0	0	0	0	0	0	0	0	0	0	0	0	0	0	0	0	0	0	0	0	0	0
50.69	8.8188	0	0	0	0	0	0	0	0	0	0	0	0	0	0	0	0	0	0	0	0	0	0	0	0	0	0	0	0	0	0	0	0	0	0	0	3.7857	0	0	5.5166	20.018	26.477	29.879	11.223	40.043	32.147	16.074	29.946	27.07
0	0	6.358	0	4.808	6.2116	5.1733	0	0	0	7.7931	0	0	0	0	0	0	0	0	0	0	0	0	0	0	0	0	0	0	0	0	0	0	0	0	0	0	0	0	0	0	0	0	0	0	0	0	0	0	0
51.11	24.967	0	0	0	0	0	0	0	0	0	0	0	0	0	0	0	0	0	0	0	0	0	0	0	0	0	0	0	0	0	0	0	0	0	0	0	0	0	0	0	0	0	0	0	0	0	0	0	0
71.761	17.192	0	0	0	0	0	0	0	0	0	0	0	0	0	0	0	0	0	0	0	0	0	0	0	0	0	0	0	0	0	0	0	0	0	0	0	0	0	0	0	0	0	0	0	0	0	0	0	0
0	0	0	0	1.394	39.134	38.225	51.761	34.315	51.77	40.643	61.582	42.543	61.172	45.386	45.232	64.283	36.518	42.807	46.189	50.076	67.714	50.05	81.863	58.187	40.886	51.573	36.389	42.278	14.854	4.0365	31.452	33.769	9.6556	22.753	26.813	9.1581	3.0901	11.622	1.3277	0	7.382	3.7734	0	19.819	13.454	0	0.41819	0	0
43.452	26.91	0	0	0	0	0	0	0	0	0	0	0.80224	0	0	14.5	21.069	37.097	46.248	33.953	43.868	39.876	30.754	63.534	62.339	46.007	6.6483	13.87	0	12.767	0	19.944	7.2832	0	0	0	0	0	0	0	0	0	0	0	0	0	0	0	0	0
45.237	10.894	0	0	0	0	0	0	0	1.7238	0	0	0	0	0	0	0	0	0	0	0	0	4.522	4.7695	0	0	0	0	0	0	0	16.237	0	0	0	0	0	0	0	0	0	2.8502	0	0	0	3.5266	0	0	0	0
10.501	18.417	22.957	29.372	0	0	0	0	0	0	0	0	0	0	0	0	0	0	0	0	0	0	0	0	0	0	0	0	0	0	0	0	0	0	0	0	0	0	0	0	0	0	0	0	0	0	0	0	0	0
10.652	5.7724	0	0	6.0064	0	0	0	14.349	4.1414	27.343	11.147	42.498	8.9277	34.221	47.568	66.189	56.718	65.476	71.115	58.832	82.612	83.909	79.483	76.266	69.466	58.029	66.482	51.79	77.332	29.571	39.53	47.181	64.37	42.788	37.056	11.881	33.095	45.438	23.537	10.52	5.295	1.4069	15.571	17.163	17.667	19.444	25.73	7.6916	0
7.6486	0	7.9467	0	2.2557	3.6327	6.812	0	0	0	4.7056	0	0	0	0	0	0	0	0	0	0	0	0	0	0	0	0	0	0	0	0	0	0	0	0	0	0	0	0	0	0	0	0	0	0	0	0	0	0	0
0.5288	14.099	7.6459	7.495	23.744	21.099	0	20.277	39.099	49.204	40.261	41.752	37.9	21.191	29.389	31.6	10.755	19.376	0	17.527	3.1899	0	0	0	0	0	0	0	0	0	0	0	0	0	0	0	0	0	0	0	0	0	0	0	0	0	0	0	0	0
15.753	5.5558	6.2857	5.4949	0	0	0	0	0	0	0	0	0	0	0	0	0	0	0	0	0	0	0	0	0	0	0	0	0	0	0	0	0	0	0	0	0	0	0	0	0	0	0	0	0	0	0	0	0	0
51.11	14.992	0	0	0	0	0	0	0	0	0	0	0	0	0	0	0	0	0	0	0	0	0	0	0	0	0	0	0	0	0	0	0	0	0	0	0	0	0	0	0	0	0	0	0	0	0	0	0	0
10.84	13.315	8.2109	0	0	0	0	0	0	0	0	0	0	0	0	0	0	0	0	0	0	0	0	0	0	0	0	0	0	0	0	0	0	0	0	0	0	0	0	0	0	0	0	0	0	0	0	0	0	0
25.852	19.672	0	0	0	4.8596	0	0	0	0	0	0	0	0	0	0	0	0	0	0	0	0	0	0	0	0	0	0	0	0	0	0	0	0	0	0	0	0	0	0	0	0	0	0	0	0	0	0	0	0
63.22	0.58122	0	0	0	0	0	0	0	0	0	0	0	0	0	0	0	0	0	8.2449	0	5.8669	0	0	0	0	1.3979	0	0	0	5.9659	16.384	0	0	0	0	0	0	0	0	0	0	0	0	0	6.116	0	0	0	0
14.833	9.8105	0	0	20.976	0	0	0	0	0	0	0	5.4838	25.859	28.272	5.1789	11.971	19.815	15.706	9.4305	1.1879	9.762	10.807	0	4.7311	1.2661	6.247	4.2434	15.443	4.213	12.676	21.275	13.089	32.78	11.618	16.065	14.526	15.633	21.647	7.6684	12.858	14.575	12.926	9.0569	0	12.611	22.464	0	0	9.7687
12.828	9.5646	0	0	0	9.4039	0	10.083	0	10.347	0	13.867	0	16.636	9.7295	15.129	32.438	25.518	31.848	62.968	71.517	103.54	111.42	161.35	158.81	181.49	201.72	214.65	247.38	228.27	229.03	333.92	336.29	371.24	396.95	409.03	390.43	389.11	406.07	419.83	379.77	415.73	391.73	360.46	387.1	374.03	354.18	367.66	348.69	335.65
97.709	10.951	0	0	0	0	0	0	0	0	0	0	0	0	0	0	0	0	0	0	0	0	0	0	0	0	0	0	0	0	0	0	0	0	0	0	0	0	0	0	0	0	0	0	0	0	0	0	0	0
102.5	45.971	0	0	0	0	0	0	0	0	0	0	0	0	0	0	0	0	0	0	0	0	0	0	0	0	0	0	0	0	0	0	0	0	0	0	0	0	0	0	0	0	0	0	0	0	0	0	0	0
0	0	9.3157	0	16.556	0	2.5474	0	16.74	10.525	15.321	27.711	23.474	28.589	23.831	32.932	48.44	15.482	25.696	27.481	32.367	35.393	12.57	21.643	39.829	29.691	37.61	27.977	77.756	46.311	50.156	57.519	46.871	60.041	40.654	30.921	65.572	48.458	44.105	45.427	45.918	33.284	57.319	40.068	56.024	49.201	44.067	41.088	42.612	27.75
138.11	106.87	50.434	0	0	0	0	0	34.438	27.054	23.305	0.74377	0	0	0	0	0	0	0	0	0	0	0	0	0	0	0	0	0	0	0	0	0	0	0	0	0	0	0	0	0	0	0	0	0	0	0	0	0	0
0	7.6982	0	0	9.3334	10.994	25.111	15.671	15.667	83.784	7.5738	26.576	25.022	14.304	17.449	30.617	12.05	22.485	30.857	7.9107	37.919	37.791	19.158	34.778	45.948	35.259	18.296	25.858	31.602	17.332	4.6959	15.055	24.262	29.82	11.452	0	0	0	0	0	0	0	0	0	0	0	0	0	0	0
0	3.6406	0	0	2.3548	1.1361	8.0406	21.908	45.855	60.705	31.601	41.858	86.08	66.119	81.421	77.164	94.629	118.69	121.25	118.63	128.02	113.41	118.12	128.26	138.52	125.08	128.61	141.25	148.76	128.87	135.28	117.05	119.43	127.22	107.34	117.36	116.87	109.55	113.4	95.417	106.19	96.174	104.31	106.39	96.465	120.28	125.89	105.43	83.731	90.156
14.149	1.3627	0	6.374	0	0	6.9745	13.913	1.3113	14.537	25.154	20.446	28.777	50.967	66.277	49.227	45.754	61.101	61.651	37.229	56.568	81.879	76.325	61.928	61.727	45.504	49.371	60.648	72.028	41.288	37.201	35.051	42.665	32.692	35.053	34.782	18.074	15.786	21.06	17.662	12.921	23.973	25.972	2.4443	17.232	5.0554	0	0	0	0
26.093	0	0.87551	0	0	0.88539	0	0	0	0	0	0	0	0	0	0	0	0	0	0	0	0	0	0	0	0	0	0	0	0	0	0	0	0	0	0	0	0	0	0	0	0	0	0	0	0	0	0	0	0
44.426	10.769	0	0	3.5771	0	0	1.4131	0	0	0	0	0	0	0	0	0	0	0	0	0	0	0	0	0	0	0	0.55725	0	8.4025	0	4.7172	0	0	14.105	0	0	0	0	1.4303	0	0	0	0	0	0	0	0	0	0
48.792	9.846	0	0	2.7866	0	0	0	0	5.303	1.0699	0	0	0	0	9.5726	0	0	0	0	0	0	8.817	11.73	0	0	0	0	0	0	0	23.893	6.0904	0	6.0244	4.0615	0	0	0	0	0	15.61	0	0	2.7574	11.323	0	0	0	0
9.74	0	0	0	3.3675	18.583	1.4175	0	0	0	0	1.0468	0	0	0	0	0	0	0	0	0	0	0	0	0	0	0	0	0	0	0	0	0	0	0	0	0	0	0	0	0	0	0	0	0	0	0	0	0	0
0	0	0	0	23.036	8.4219	1.1821	7.5622	0	12.57	5.8644	13.966	9.1704	13.182	24.607	7.0681	1.3076	23.978	16.553	14.033	16.51	18.287	13.929	0	12.805	5.926	1.3979	2.3751	15.137	9.2247	9.4102	20.556	22.378	35.706	18.468	32.356	17.527	18.635	32.288	24.479	23.257	41.162	26.81	35.31	20.474	21.834	31.468	21.347	15.933	25.136
40.56	0	0	0	0	0	5.3224	28.806	13.961	16.775	6.1128	45.798	48.143	71.713	39.62	58.558	41.286	64.222	32.803	57.447	52.29	36.282	30.654	9.9443	15.552	24.997	0	27.154	0	0	30.878	0	0	0	0	0	0	0	0	0	0	0	0	0	0	0	0	0	0	0
14.997	7.5092	0	10.972	0	0	0	6.6477	0	0	0	0	0	5.3318	4.9053	3.9794	0	0.85334	0	0	0	2.6399	0	0	0	6.0998	15.889	20.789	12.768	0	0	3.0687	18.412	56.321	49.848	67.525	68.43	66.809	89.908	107.01	112.48	136.85	158.68	153.14	180.01	178.01	187.35	199.33	211.98	191.17
107.3	23.494	47.514	0	0	0	0	0	0	0	0	0	0	0	0	0	0	0	0	0	0	0	0	0	0	0	0	0	0	0	0	0	0	0	0	0	0	0	0	0	0	0	0	0	0	0	0	0	0	0
7.6686	11.617	3.6877	0	2.8325	0	0	0	8.3004	3.2117	0	0	0	0	0	0	0	4.2883	3.7655	0	0	0	0	0	8.7679	0	0	0	1.262	1.0096	8.1963	13.807	13.168	23.727	14.272	23.107	30.082	26.953	29.931	26.387	5.6256	5.242	14.375	17.343	0	18.687	30.126	24.521	33.245	35.904
0	20.507	0	0	0	7.1271	0	0	0	0	0	0	0	0	0	0	0	0	0	0	0	0	0	0	0	0	0	0	0	0	0	0	0	1.4356	0	0	0	0	0	0	0	0	0	0	0	0	0	0	0	0
25.784	0.77353	0	6.3878	0.62267	0	0	0	8.8964	5.9312	25.459	15.284	42.452	8.1191	10.96	25.52	39.069	29.896	29.605	37.86	43.376	33.586	36.261	34.062	30.871	29.092	11.799	28.706	12.453	33.868	26.402	16.679	22.251	36.585	30.178	46.055	18.947	48.159	55.31	33.202	38.814	32.468	38.525	46.977	34.93	24.176	28.806	36.973	39.086	19.215
71.242	39.011	4.7729	0	0	0	0	0	0	0	0	0	0	0	0	0	0	0	0	0	0	0	0	0	0	0	0	0	0	0	0	0	0	0	0	0	0	0	0	0	0	0	0	0	0	0	0	0	0	0
17.616	4.5897	1.4807	3.734	0	0	0	6.2225	21.425	28.459	20.52	8.5417	15.142	4.6636	6.7721	11.065	0	7.8425	6.8845	1.7711	8.7858	4.8488	0.058872	0	0	0	0	0	0	0	0	0	0	0	0	0	0	0	0	0	0	0	0	0	0	0	0	0	0	0
38.239	16.825	0.26352	0	0	7.0887	0	0	0	0	0	0	0	0	0	0	0	0	0	0	0	0	0	0	0	0	0	0	0	0	0	0	0	0	0	0	0	0	0	0	0	0	0	0	0	0	0	0	0	0
46.978	29.034	0	0	0	0	0	0	0	0	0	0	0	0	0	0	0	0	0	0	0	0	0	0	0	0	0	0	0	0	0	0	0	0	0	0	0	0	0	0	0	0	0	0	0	0	0	0	0	0
56.237	13.659	0	0	1.4132	0	0	0	0	0	0	0	0	0	0	0	0	0	0	0	0	0	0	0	0	0	0	0	0	0	0	0	0	0	0	0	0	0	0	0	0	0	0	0	0	0	0	0	0	0
72.381	0	19.185	0	0	0	0	0	0	0	0	0	0	0	0	0	0	0	0	0	0	0	0	0	0	0	0	0	0	0	0	0	0	0	0	0	0	0	0	0	0	0	0	0	0	0	0	0	0	0
0.48109	0	0	7.8942	0	11.789	0	0	0	0	0	0	0	0	0	0	0	0	0	0	0	0	0	0	0	0	0	0	0	0	0	0	0	0	0	0	0	0	0	0	0	0	0	0	0	0	0	0	0	0
0	0	16.414	0	7.414	0	6.5662	0.97877	32.992	19.241	11.642	24.167	17.777	31.507	43.012	48.042	54.737	28.446	40.864	58.958	55.793	57.642	43.234	40.245	60.277	48.535	54.645	50.762	72.303	47.3	43.864	52.184	37.402	46.29	38.727	26.468	43.114	43.305	54.296	59.449	45.913	42.069	63.636	54.663	46.129	50.055	48.26	50.091	57.585	41.741
0	0	0	0	18.015	28.645	44.231	69.401	89.88	82.245	104.49	93.09	138.15	131.26	82.176	109.97	132.29	127.67	106.62	91.899	127.72	92.307	95.387	83.716	89.559	71.429	64.093	40.538	21.117	0	9.7575	25.903	0	29.187	13.342	15.377	0	20.489	11.44	8.6991	2.4796	1.7312	0	0	0	1.1475	0	0	0	0
29.204	5.2656	0	0	7.4019	0	0	0	0	0	0	0	0	0	0	0	0	3.0395	0	0	0	2.3361	0	0	0	0	0	0.98635	4.9199	13.931	0	10.005	0	0	0	0	0	6.9153	0	0	0	0	0	0	0	0	0	0	0	0
88.074	2.8233	0	0	0	0	0	0	5.4432	13.112	33.986	54.481	20.615	35.463	27.614	29.939	32.475	38.244	50.075	43.717	65.067	24.997	16.428	13.814	38.614	25.836	36.731	6.407	23.59	1.7704	0	0	20.073	12.285	3.3143	0	12.644	0	0	0	0	0	0	0	9.0258	0	0	0	0	0
0.63041	2.7037	0	9.3037	15.29	6.6637	0	0	0	0	0	0	0	0	0	0	0	0	0	0	0	0	0	0	0	0	0	0	0	0	0	0	0	0	0	0	0	0	0	0	0	0	0	0	0	0	0	0	0	0
0	0	0	0	20.676	23.14	65.331	74.968	116.99	104.73	174.22	169.2	219.8	230.85	235.69	287.46	304.25	320.73	313.74	349.24	336.21	310.92	341.61	359.86	317.67	305.38	269.6	248.5	259.42	246	235.52	245.81	180.34	189.13	196.07	175.82	144.17	160.99	163.85	131.13	116.11	103.3	69.198	83.315	75.331	60.436	69.264	39.304	51.801	55.436
29.564	29.326	21.265	0	0	0	0	0	0	0	0	0	0	0	0	0	0	0	0	0	0	0	0	0	0	0	0	0	0	0	0	0	0	0	0	0	0	0	0	0	0	0	0	0	0	0	0	0	0	0
5.8285	1.14	0	11.407	0	0	6.2516	10.365	0	0	0	0	0	0	0	0	0	0	0	0	0	0	0	0	0	0	0	8.7708	6.5622	0	0	10.57	15.853	17.058	17.461	0.0028496	0	0	0	0	0	0	0	0	0	0	0	0	0	0
265.4	83.732	83.352	0	0	0	0	0	0	0	0	0	0	0	0	0	0	0	0	0	0	0	0	0	0	0	0	0	0	0	0	0	0	0	0	0	0	0	0	0	0	0	0	0	0	0	0	0	0	0
98.16	0	0	0	0	0	0	0	0	0	0	0	0	0	0	0	0	0	0	0	0	0	0	0	0	0	0	0	0	0	0	0	0	0	0	0	0	0	0	0	0	0	0	0	0	0	0	0	0	0
33.762	9.516	0	0	0	0	0	0	0	0	0	0	0	0	0	0	0	0	0	0	0	0	0	0	0	0	0	0	0	0	0	0	0	10.424	16.796	0	0	14.437	22.874	24.929	36.885	43.109	41.636	69.854	50.996	62.095	68.188	70.551	81.633	87.289
24.533	11.193	0	0	0	0	0	0	0	0	0	0	0	0	28.246	32.246	20.799	40.662	30.922	32.028	10.482	22.186	36.049	27.116	24.169	21.155	44.905	40.738	49.713	51.798	41.504	47.249	32.068	45.19	34.514	53.32	30.142	48.2	38.5	43.157	52.71	35.934	45.25	43.719	45.524	36.98	56.15	31.936	48.172	30.743
0	0	0	1.4321	9.0829	13.714	14.845	0	2.6619	0	22.165	11.37	6.7667	6.8046	12.255	25.432	11.151	9.5139	0	18.74	2.8837	6.7951	14.312	14.453	3.6284	9.0145	12.05	3.5272	8.2255	0	0	24.337	0	0	0	0	0	13.149	9.9867	0	0	0	0	0	0	0	0	6.3312	7.1596	10.652
86.759	0	0	0	0	0	0	0	11.641	0	0	0	0	0	0	0	0	0	0	0	0	0	0	0	0	0	0	0	0	0	0	0	0	0	0	0	0	0	0	0	0	0	0	0	0	0	0	0	0	0
14.136	9.9765	0	0	8.8436	0	7.4554	0	0	0	0	0	5.4793	0	0	0	0	0	0	0	0	0	0	0	0	0	0	0	0	0	0	0	0	0	0	0	0	0	0	0	0	0.91505	0	0	0	0	0	0	0	0
1.5969	0	0	0	8.4115	26.294	7.4429	2.4292	20.427	0.48168	12.573	18.404	14.785	21.959	27.46	0.53908	0	18.116	14.996	12.51	28.032	27.367	18.658	27.666	25.979	44.589	2.7255	3.9611	13.819	5.191	15.714	13.475	27.772	16.963	0	5.3686	5.9902	2.5038	5.1525	24.913	5.4026	15.554	9.6852	0	14.038	12.676	25.381	14.981	17.376	22.523
0	0	0	0	0	41.532	61.107	0	0	0	0	0	0	0	0	0	0	0	0	0	0	0	0	0	0	0	0	0	0	0	0	0	0	0	0	0	0	0	0	0	0	0	0	0	0	0	0	0	0	0
0.62912	0	0	0	3.4159	8.3934	10.753	0	7.3806	0	28.952	0	0	5.3966	7.1459	2.1427	5.7858	3.6164	0	14.991	0	1.3022	4.3869	1.7722	0	0	0.68745	0	0	0	0	30.64	0	0	0	0	0	9.6191	4.1742	0	0	0	0	0	12.621	0	0	1.989	21.495	9.6468
22.302	20.464	9.9839	0	1.0133	0	0	0	0	0	0	7.2182	0	4.4756	4.3112	0	18.562	16.196	29.194	46.569	52.334	55.18	48.647	86.789	71.169	92.719	95.723	88.013	98.608	63.413	31.534	61.591	52.192	54.503	46.789	57.095	29.751	42.607	43.425	41.682	48.33	62.486	63.871	0	40.501	46.249	44.11	29.636	16.497	28.071
33.086	7.8059	4.624	0.19186	0	0	0	0	0	0	0	0	0	0	0	0	0	0	0	0	0	0	0	8.7105	0	0	0	6.6566	0	0	0	0	15.179	0	0	0	0	2.4491	0	0	0	2.0474	0	0	0	0	0	0	0	0
5.2218	0	3.2974	3.892	0	8.1294	11.436	2.5201	0	0	0	0	0	0	0	0	0	0	0	0	0	0	0	0	0	0	0	0	0	0	0	0	0	0	0	0	0	0	0	0	0	0	0	0	0	0	0	0	0	0
17.974	8.3154	0	0	5.7058	0	7.4665	4.9665	4.9201	0	9.073	1.1341	13.566	0	0	10.479	10.426	8.802	15.598	12.533	17.192	7.5468	2.9272	0	10.5	2.0801	0	0	2.3523	0	3.799	0	7.654	0	7.0274	0	0	0	2.7145	0	0	8.0669	0	0	0	0	0	0	0	0
5.8801	0	0	0	7.4059	4.2942	0	0	0	16.071	5.448	0	2.3925	0	0	0	0	0	0	0	0	3.724	0	0	0	0	0	0	3.8458	0	0	0	0	0	0	0	0	0	0	0	0	0	0	0	0	0	0	0	0	0
60.033	40.763	0	0	1.865	0	0	0	0	0	0	0	0	0	0	0	0	0	0	0	0	0	0	0	0	0	0	0	0	0	0	0	0	0	0	0	0	0	0	0	0	0	0	0	0	0	0	0	0	0
7.9482	4.6712	0	0	0	0	4.3631	0	0	0	0	0	0	0	0	0	0	0	0	0	0	0	0	0	0	0	0	0	0	0	0	0	0	0	0	0	0	0	0	0	0	0	0	0	0	0	0	0	0	0
0	33.054	0	1.1382	0	0	2.6172	0	0	0	0	0	0	0	0	0	0	0	0	0	0	0	0	0	0	0	0	0	0	0	0	0	0	0	0	0	0	0	0	0	0	0	0	0	0	0	0	0	0	0
0	14.159	0	3.4202	1.4265	14.812	0	13.256	0	3.4924	0	0	0	0	0	0	1.253	0	0	0	0	4.9711	1.9638	24.578	17.321	13.437	15.335	6.1307	12.317	0	0	0	0	0	0	6.1759	0	0	0	13.147	6.1413	8.7685	11.644	0	7.4474	7.7185	0	2.4199	0	0.20251
7.1689	0	0	0	12.029	23.342	0	0	14.515	26.269	37.714	31.403	12.512	0.97234	5.7111	0	0	0	0	0	0	0	0	0	0	0	0	0	0	0	0	0	0	0	0	0	0	0	0	0	0	0	0	0	0	0	0	0	0	0
57.603	16.886	0	0	0	0	0	0	0	0	0	0	0	0	0	0	0	0	0	0	0	0	0	0	0	0	0	0	0	0	0	0	0	0	0	0	0	0	0	0	5.4193	20.541	31.765	27.673	28.804	29.004	35.313	8.3443	17.308	0
8.4355	6.5709	0	0	0.85389	4.7644	0	1.8907	0	0	0	0	0	0	0	0	0	0	0	0	0	0	0	0	0	0	0	0	0	0	0	0	0	0	0	0	0	0	0	0	0	0	0	0	0	0	0	0	0	0
27.586	13.843	0	0	0	0	0	0	0	0	0	0	38.18	13.06	8.1253	0	9.34	28.959	69.921	13.25	38.364	49.046	39.921	29.963	55.913	29.949	15.908	38.329	48.781	11.578	30.598	28.692	0.4936	14.844	34.781	25.038	28.066	38.091	32.769	36.89	27.913	60.859	20.078	10.765	2.8058	18.662	10.955	12.86	6.1723	29.908
5.1023	13.129	15.095	0	0	13.529	0	0	0	0	0	0	0	0	0	0	0	0	0	0	0	0	0	0	0	0	0	0	0	0	0	0	0	0	0	0	0	0	0	0	0	0	0	0	0	0	0	0	0	0
3.4141	0	0	18.183	24.266	23.952	2.1252	8.5423	0	0	0	0	0	0	5.4653	25.299	8.0314	12.609	15.983	49.227	44.455	28.461	61.451	57.181	0	0	0	30.441	40.331	0	0	96.571	0	0	0	0	0	0	0	0	0	0	0	0	0	0	0	0	0	0
11.484	20.572	11.039	0	0	4.8089	0	0	0	0	0	0	0	0	0	0	0	0	0	0	0	0	0	0	0	0	0	0	0	0	0	0	0	0	0	0	0	0	0	0	0	0	0	0	0	0	0	0	0	0
0.14934	2.5704	0	10.893	0	7.219	0	11.515	0	0	0	0	0	3.3105	9.6823	0	0	1.5533	3.559	0	0	13.714	23.968	0	6.8374	2.3886	15.832	15.908	20.287	8.4261	1.2238	8.3126	13.984	17.111	11.417	7.9129	11.706	8.706	14.676	27.173	1.5278	20.939	38.319	16.901	30.825	16.758	15.093	14.98	27.94	18.581
78.679	6.9009	0	0	1.5655	0	0	0	0	0	0	0	0	0	0	0	0	0	0	0	0	0	0	0	0	0	0	0	0	0	0	0	0	0	0	0	0	0	0	0	0	0	0	0	0	0	0	0	0	0
35.462	34.363	2.142	0.66721	0	0	0	0	0	0	0	0	0	0	0	0	0	0	0	0	0	0	0	0	0	0	0	0	0	0	0	0	0	0	0	0	0	0	0	0	0	0	0	0	0	0	0	0	0	0
41.256	10.064	0	0	2.4555	0	0	0	0	0	0	0	0	0	0	0	0	0	0	0	0.13463	0	0	0	0	0	0	0	0	0	0	0	0	0	0	3.5329	0	0	0	0	0	0	6.9855	5.924	0	0.12522	0	1.1318	0	0
40.869	3.3862	0	0	0	3.5662	0	0	4.8862	0	0	0	2.0419	0	0	0	0	0	0	0	0	0	0	2.2914	0	2.1718	0	0	0	0	0	0	0	0	0	0	0	1.0762	4.5762	0	0	1.3362	0	10.506	0	11.256	0	0	0	0
0	0	49.975	78.514	114.35	131.46	61.71	28.957	8.0778	3.2548	0	20.846	0	0	0	0	0	0	0	0	0	0	0	0	0	0	0	0	0	0	0	0	0	0	0	0	0	0	0	0	0	0	0	0	0	0	0	0	0	0
70.08	29.266	0	0	0	0	0	0	0	0	0	0	0	0	0	0	0	0	0	0	0	0	0	0	0	0	0	0	0	0	0	0	0	0	0	0	0	0	0	0	0	0	13.341	50.271	55.284	58.726	83.237	78.71	82.745	88.282
48.411	11.34	0	0	3.0202	0	0	0	0	0	0	0	0	0	0	0	0	0	0	0	0	0	0.99355	0	0	0	0	0	0	0	0	18.615	8.43	0	0	0	0	0	0	0	0	5.6804	0	0	6.8662	20.846	0	1.5219	10.579	6.0986
7.1802	0	12.605	0	5.811	0	1.9867	0	15.25	1.7476	3.633	8.0379	8.2154	13.575	13.743	19.47	24.062	1.6157	10.101	20.211	18.31	14.708	8.6598	8.5125	29.051	11.744	18.713	16.196	36.162	12.404	20.911	31.443	17.15	25.345	19.048	7.5413	35.572	22.724	34.76	28.796	31.898	21.278	44.915	28.479	29.381	24.923	32.01	29.232	44.829	30.841
40.774	4.1949	0	0	4.1949	0	0	0	0	0	21.681	16.257	16.637	17.624	30.955	21.804	27.627	43.571	31.683	50.653	38.375	48.566	37.932	50.301	31.861	37.651	82.67	43.062	18.899	35.094	13.697	43.216	18.031	25.938	29.671	36.844	21.474	27.506	17.877	14.133	1.7261	0	6.1236	0	0	0	0	0	0	0
61.433	11.522	0	0	0	0	0	0	0	0	0	0	0	0	0	0	0	2.8524	0	0	0.45693	0	0	3.827	0	2.7195	48.112	2.1151	0	0.15203	0	0	0	0	0	0	0	0	0	0	0	0	0	0	0	0	0	0	0	0
43.218	3.9101	8.0028	0	0	0	0	10.783	0	17.166	0	0	0	8.9789	0	0	0	4.0897	0	0	0	0	0	0	0	0	0	0	14.664	15.24	0	0	0	0	0	0	2.1444	0	0	0	0	0	0	0	0	0	0	0	0	0
81.124	22.296	3.9858	0	0	0	0	0	0	0	0	0	0	0	0	0	0	0	0	0	0	0	0	0	0	0	0	0	0	0	0	0	0	0	0	0	0	0	0	0	0	0	0	0	0	0	0	0	0	0
29.288	38.128	8.0239	0	0	0	0	0	0	0	0	0	0	0	0	0	0	0	0	0	0	0	0	0	0	0	0	0	0	0	0	0	0	0	0	0	0	0	0	0	0	0	0	0	0	0	0	0	0	0
0	0	16.1	0	8.3912	0	6.9521	0	9.689	0	0	0	4.0544	12.306	9.1192	16.641	31.723	9.3056	23.385	22.81	31.661	41.548	25.641	25.979	69.436	55.755	62.169	60.024	86.195	62.999	66.309	80.979	61.133	75.999	61.94	44.848	68.823	52.702	64.299	53.128	57.031	40.041	57.911	44.046	51.558	41.271	42.183	41.134	50.909	21.744
0	9.7461	16.96	0	0	8.2203	0	0	0	0	0	2.4034	0	0	0	0	0	0	0	0	0	0	0	0	0	0	0	0	0	0	0	0	0	0	0	0	0	0	0	0	0	0	0	0	0	0	0	0	0	0
26.594	0	0	0	0	18.651	26.953	39.291	21.533	64.727	51.375	40.869	72.829	107.28	88.528	83.293	93.918	113.26	92.569	112.69	103.69	108.18	122.43	86.103	107.55	109.61	93.605	92.702	126.78	124.68	106.21	99.32	80.889	105.31	78.631	107.65	118.28	107.3	125.02	101.86	99.676	78.356	89.226	88.019	87.122	97.332	94.766	82.628	78.865	68.855
39.833	22.082	3.0805	0	0	0	0	0	0	0	0	0	0	0	0	0	0	0	0	0	0	0	0	0	0	0	0	0	0	0	0	0	0	0	0	0	0	0	0	0	0	0	0	0	0	0	0	0	0	0
26.292	7.5027	0	0	5.679	0	0	0	0	0	1.6024	0	0	0	0	0	0	1.4721	0	0	0	0.39664	0	2.2973	0	0	0	0	0	0	0	0	0	0	0	0	0	0	0	0	0	0	0	0.7427	0	1.0786	0	0	0	0
0	0	0	8.6437	0	13.638	14.738	3.3749	5.7097	12.626	3.7097	22.096	9.4142	0	1.9597	10.53	5.0421	1.5912	3.837	0	0	9.24	0	0	0	0	0	0	6.2593	0	0	0	0	0	0	0	0	0	3.7938	10.528	0	0	0	0	17.257	12.082	12.65	0	1.0565	0
16.183	15.492	15.12	12.925	0	0	0	0	0	0	0	0	0	0	0	0	0	0	0	0	0	0	0	0	0	0	0	0	0	0	0	0	0	0	0	0	0	0	0	0	0	0	0	0	0	0	0	0	0	0
0	0	0	0	18.034	12.429	8.6116	11.185	2.7408	11.734	10.655	23.553	15.18	25.097	35.576	14.69	18.96	36.421	30.247	28.308	27.308	38.953	27.941	6.7437	26.564	14.151	12.223	14.35	22.473	20.434	20.953	23.06	36.639	46.455	25.854	38.352	18.844	30.227	28.14	13.65	4.1731	17.895	12.35	27.677	17.84	13.869	27.021	17.943	11.63	24.502
43.674	25.972	8.713	0	0	0	0	0	0	0	0	0	0	0	0	0	0	0	0	0	0	0	0	0	0	0	0	0	0	0	0	0	0	0	0	0	0	0	0	0	0	0	0	0	0	0	0	0	0	0
74.818	0	0	0	0	0	0	0	0	0	0	0	0	0	0	0	0	0	0	0	0	0	0	0	0	0	0	0	0	0	0	0	0	0	0	0	0	0	0	0	0	0	0	0	0	0	0	0	0	0
0	1.3196	3.6838	0	0	0	69.039	0	0	0	0	0	67.948	70.511	57.532	50.617	38.243	0	21.964	50.101	35.896	20.197	10.459	16.592	3.1191	0	0	0	0	14.088	0.15164	15.572	11.837	0	0	0	6.8252	1.803	0	0	0	0	0.34342	0	0	2.3384	0	0	0	2.0099
11.929	16.831	13.046	0	0	4.307	0	0	0	0	0	0	0	0	0	0	0	0	0	0	0	0	0	0	0	0	0	0	0	0	0	0	0	0	0	0	0	0	0	0	0	0	0	0	0	0	0	0	0	0
62.149	32.092	2.3497	0	0	0	0	0	0	0	0	0	0	0	0	0	0	0	0	0	0	0	0	0	0	0	0	0	0	0	0	0	0	0	0	0	0	0	0	0	0	0	0	0	0	0	0	0	0	0
32.651	14.969	0	0	0	0	0	0	0	0	0	0	0	0	0	0	0	0	0	0	0	0	0	0	0	0	0	0	0	0	0	0	0.17004	0	0	0	0	0	0	0	0	0	0	0	0	0	0	0	0	0
98.897	26.489	0	0	0	0	0	0	0	0	0	0	0	0	0	0	0	0	0	0	0	0	0	0	0	0	0	0	0	0	0	0	0	0	0	0	0	0	0	0	0	0	0	0	0	0	0	0	0	0
0.95943	0	0	0	0	9.2069	1.3595	0.046352	0	15.117	0.42472	15.444	15.56	4.6042	7.393	14.662	12.296	20.446	21.17	12.445	35.088	39.872	21.854	38.948	42.17	35.24	28.433	34.507	32.443	20.584	9.8832	3.6674	19.162	37.099	18.591	26.349	27.97	16.286	31.32	21.458	0.87303	24.308	4.2719	7.0052	1.9833	7.715	11.496	0	0	0
5.1069	14.483	1.2811	10.885	0	0	0	0	7.3368	8.61	0	0	15.962	0	0	7.0802	0	0	0	0	0	0	0	0	0	0	0	0	0	0	0	0	0	0	0	0	0	0	0	0	0	0	0	0	0	0	0	0	0	0
28.958	6.427	8.5927	1.6702	0	2.9689	0	0	0.48385	10.552	0	0	0	0	0	0	0	0	0	0	0	0	0	0	0	0	0	0	0	0	0	0	0	0	0	0	0	0	0	0	0	0	0	0	0	0	0	0	0	0
65.192	0	0	3.9972	7.3842	0	0	0	0	0	0	0	0	0	0	0	0	0	0	0	0	0	0	0	0	0	0	14.183	1.3851	28.326	48.713	13.441	37.127	36.011	32.802	68.544	65.625	77.961	56.413	70.025	67.212	72.044	39.044	56.238	65.911	34.226	48.02	66.236	47.743	38.828
10.606	13.865	0	30.615	1.7403	2.6463	0	0	0	0	0	0	0	0	0	0	0	0	0	0	0	0	0	0	0	0	0	0	0	0	0	0	0	0	0	0	0	0	0	0	0	0	0	0	0	0	0	0	0	0
25.872	9.0638	0	0	6.3509	0	0.87192	0	0	0	0	0	4.1956	0	0	0	0	0	0	0	0	0	0	0	0	0	0	0	0	0	0	0	0	1.1295	0.51029	0	0	0	0	0	0	3.7339	0	0	0	0	0	0	0	0
28.724	18.506	0	0	0	3.7358	0	0	0	0	0	0	0	0	0	0	0	0	0	0	0	0	0	0	0	0	0	0	0	0	0	0	0	0	0	0	0	0	0	0	0	0	0	0	0	0	0	0	0	0
59.191	47.145	0	5.8994	0	0	0	0	0	0	0	0	0	0	0	0	0	0	0	0	0	0	0	0	0	0	0	0	0	0	0	0	0	0	0	0	0	0	0	0	0	0	0	0	0	0	0	0	0	0
15.204	25.044	15.755	0	0	0	0	0	0	0	0	0	0	0	0	0	0	0	0	0	0	0	0	0	0	0	0	0	0	0	0	0	0	0	0	0	0	0	0	0	0	0	0	0	0	0	0	0	0	0
41.689	0	3.5087	4.2892	0	13.145	0	0	0	0	0	0	0	0	0	0	0	0	0	0	0	0	0	0	0	0	0	0	0	0	0	0	0	0	0	0	0	0	0	0	0	0	0	0	0	0	0	0	0	0
0	0	13.362	0	6.7924	0	7.4316	11.675	11.124	0	0	0	2.1511	0	0	10.604	8.8656	20.775	28.185	12.299	29.759	7.2728	12.043	20.511	31.551	38.114	31.662	27.848	27.384	32.813	32.489	33.063	50.957	28.056	34.751	38.245	42.213	36.37	42.339	32.885	17.807	31.011	15.207	26.546	32.53	62.408	43.981	45.783	26.241	39.79
90.43	15.158	9.0613	0	0	0	0	0	0.036704	0	21.026	18.626	23.732	50.999	40.511	33.548	37.462	38.474	47.926	47.279	40.718	41.499	36.304	14.926	64.962	41.249	42.066	0	33.852	31.096	17.127	33.821	56.535	27.903	0	0	0	47.913	10.178	30.888	19.77	32.586	0	19.151	36.535	23.238	4.2422	3.2812	0	0
3.4785	0	2.6796	0	5.7696	0	4.3808	0	0.83728	0	4.8202	0	0	0	0	0	0	0	0	0	0	0	0	0	0	0	0	0	0	0	0	0	0	0	0	0	0	0	0	0	0	0	0	0	0	0	0	0	0	0
21.95	10.075	0	3.2854	0	0	0	6.1459	0.33176	0	3.601	12.723	0	0	0.19959	0	0	5.6852	0	0	0	3.3615	8.2895	32.609	0	22.641	12.157	4.9244	9.5916	4.133	30.349	24.48	7.1825	4.1679	12.142	9.5633	25.188	5.4761	0.8656	0	0	0	0	0	0	0	0	0	0	0
0.72288	0	12.673	0	7.1985	0	5.4668	0	24.577	5.0308	7.6009	11.787	14.791	23.18	21.356	20.809	24.671	0	11.889	12.021	11.111	7.3427	0	6.5262	15.496	7.3406	6.5674	3.5089	15.994	1.2845	5.1479	14.948	2.6381	2.996	1.6185	0	19.322	6.8511	11.277	3.6586	7.8353	0	15.959	0	6.0218	10.499	12.182	7.4597	12.36	2.9381
0	0	0	0	7.1341	13.161	10.957	5.1528	17.781	16.638	49.825	28.014	39.539	23.427	43.304	65.116	72.013	72.769	63.047	79.844	80.122	85.309	87.285	98.306	88.096	85.022	95.485	85.109	90.413	83.572	72.014	118.5	73.787	78.935	81.812	68.299	66.005	90.387	84.075	59.413	74.591	66.14	61.979	55.837	65.147	56.535	49.305	62.39	60.746	54.524
89.343	36.544	10.178	0	0	0	0	0	0	0	0	0	0	0	0	0	0	0	0	0	0	0	0	0	0	0	0	0	0	0	0	0	0	0	0	0	0	0	0	0	0	0	0	0	0	0	0	0	0	0
1.8177	16.922	0	5.8377	5.5941	0	0	0	0	0	11.617	0	8.5237	0	0	0	0	0	0	0	0	0	2.1691	0	0	0	0	0	0	0	0	0	0	0	0	0	0	3.1236	5.4805	0	0	0	0	2.5082	0	1.4467	1.0851	4.7518	0	0
17.057	0	3.5321	0	0	5.2525	9.5327	6.827	0	0	0	0	0	0	0	0	0	0	0	0	0	0	0	0	0	0	0	0	0	0	0	0	0	0	0	0	0	0	0	0	0	0	0	0	0	0	0	0	0	0
0	0	0	0	8.9789	16.44	34.943	37.397	67.615	77.535	37.136	88.229	109.33	93.681	69.446	84.716	87.763	102.96	111.59	101.39	120.18	101.93	109.72	83.452	92.239	90.32	71.963	69.7	85.193	90.224	80.677	67.49	66.413	79.577	70.947	156.73	79.542	63.926	59.202	42.677	43.299	31.365	34.272	32.336	6.8853	22.396	23.227	8.6672	9.233	0
0	0	0	0	0	24.109	49.052	42.144	36.065	57.275	82.996	73.118	76.477	130.89	151.97	159.57	146.24	148.51	108.18	100.69	116.26	145.15	123.88	133.98	124.34	125.75	123.45	141.66	133.9	116.39	96.14	87.17	108.56	108.57	89.651	91.035	73.306	71.837	72.473	77.289	61.469	84.031	89.348	43.826	57.003	39.027	55.048	33.256	37.94	28.057
15.223	2.8066	0	9.8272	7.0441	2.2952	0	0	6.3317	5.786	12.039	0	16.676	0	0	0	0	0	0	0	0	0	0	0	0	0	0	0	0	0	0	0	0	0	0	0	0	0	0	0	0	0	0	0	0	0	0	0	0	0
44.272	12.351	0	0	0	0	0	0	0	0	0	0	0	0	0	0	0	0	0	0	0	0	0	0	0	0	0	0	0	0	0	0	0	0	0	0	0	0	0	0	0	0	0	0	0	0	0	0	0	0
0	13.553	0	0	7.44	12.56	0	0	0	0	0	0	0	0	0	0	0	0	0	0	0	0	0	0	0	0	0	0	0	0	0	0	0	0	0	0	0	0	0	0	0	0	0	0	0	0	0	0	0	0
0	0	0	10.115	35.315	56.485	98.43	106.85	159.46	217.57	111.36	126.21	172.83	122.23	156.38	177.22	202.62	214.44	197.86	190.6	216.79	172.93	208.99	270.94	249.63	264.78	256.53	292.8	273.72	269.23	263.44	238.41	258.02	212.21	205.23	261.84	236.15	223.66	233.97	202.95	214.26	207.57	201	199.76	195.6	213.36	180.37	201.72	165.42	168.36
0	0	2.3222	1.0368	0	0.41558	10.239	0	0	7.0842	0	0	0	0	0	0	0	0	0	0	0	0	0	0	0	0	0	0	0	0	0	0	0	0	0	0	0	0.21914	3.9651	0	1.2839	0	0	0	7.8274	4.5557	0	0	0	0
18.533	0	0	0	8.1188	15.214	0	4.8975	22.432	9.9028	38.976	34.778	62.086	22.061	39.822	45.34	40.646	27.692	23.599	32.729	24.694	36.445	29.509	12.175	5.868	30.693	11.393	22.825	0	0	0	0	0	0	0	0	0	0	0	0	0	0	0	0	0	0	0	0	0	0
0	0.68461	32.991	10.872	1.627	0	0	0	0	0	0	16.23	21.806	38.987	40.715	33.534	38.536	81.106	65.436	0	14.22	0	0	28.748	3.0979	0	10.568	20.158	3.1079	5.2263	25.518	16.526	57.129	0	29.589	4.0743	214.77	238.68	203.37	182.31	202.28	221	198.28	197.45	184.27	196.85	185.76	172.88	175.72	149.98
0	0	9.4083	0	8.0984	0	0.35665	0.028011	22.468	8.3823	3.8067	8.1627	0	14.084	6.6155	13.75	23.154	0	0	8.8235	0	4.1764	0	0	9.7307	0	0	0	5.5246	0	0	2.3147	0	0	0	0	0	0	0	0	0	0	0	0	0	0	0	0	2.1601	0
63.329	0	30.006	4.0618	0	0	4.5019	15.214	15.405	0	0	0	17.551	0	0	11.542	0	24.084	24.532	0	0	0	0	0	0	6.727	6.9675	0	0	0	0	0	0	0	0	0	0	0	0	0	0	0	0	0	0	0	0	0	0	0
55.711	12.267	0	0	2.366	0	0	0	0	0	0	0	0	0	0	0	0	0	0	0	0	0	0	0	0	0	0	0	0	0	0	0	0	0	0	0	0	0	0	0	0	0	0	0	0	0	0	0	0	0
49.419	3.4159	1.4651	0	0	0	0	0	0	0	0	0	0	0	0	0	0	0	0	0	0	0	0	0	0	0	0	0	0	0	0	0	0	0	0	46.959	36.183	14.415	27.009	10.675	7.6987	0	0	2.2274	12.586	25.155	10.716	27.833	10.008	8.6206
0	0	8.4262	6.2741	6.7132	0	10.36	0	15.294	3.2416	0	6.0043	0	1.8373	16.448	0	0	0	0	1.0289	0	0	0	0	0	0	0	0	0	0	0	0	0	0	0	0	0	0	0	0	0	0	0	0	0	0	0	0	0	0
32.335	24.482	0	0	0	0	0	0	0	0	0	0	13.259	0	0	0	4.2053	1.4291	0	0	20.472	0	14.832	0	19.673	0	13.351	17.875	11.644	5.7043	0	14.772	17.632	11.708	24.493	0	0	0	0	0	0	0	0	0	0	0	0	0	0	0
36.256	9.6917	0	0	0	0	0	0	0	0	0	0	0	0	0	0	0	0	0	0	0	0	0	0	0	0	0	0	0	0	0	0	0	0	0	0	0	4.7278	0	0	0	0	0	0	0	0	0	0	0	0
83.794	49.754	9.9157	0	0	0	0	0	0	0	0	0	0	0	0	0	0	0	0	0	0	0	0	0	0	0	0	0	0	0	0	0	0	0	0	0	0	0	0	0	0	0	0	0	0	0	0	0	0	0
31.994	0	4.2996	0	2.8512	4.2857	0	0	0	0	0	0	0	0	0	0	0	0	0	0	0	0	0	0	0	0	0	0	0	0	0	0	0	0	0	0	0	0	0	0	0	0	0	0	0	0	0	0	0	0
0	0	0	0	6.0982	28.606	81.588	68.093	63.829	93.811	79.266	125.2	118.28	148.13	141.01	151.54	180.17	170.34	166.22	163.95	156.07	152.32	162.76	157.37	150.79	150.68	146.7	155.89	149.87	162.45	134.37	135.54	123.42	136.13	135.22	130.99	127.59	117.23	125.56	97.911	97.584	109.75	93.097	85.047	78.989	79.689	81.428	73.98	89.545	61.533
0	0	15.515	2.036	0	0	4.7441	0	16.376	27.994	22.663	40.759	53.238	68.498	70.758	65.58	88.78	56.972	70.075	82.46	68.451	84.506	83.765	93.232	80.6	67.807	59.86	53.981	78.075	33.785	38.324	46.078	23.618	41.639	42.921	29.006	60.209	40.733	47.14	30.01	16.056	13.745	35.205	25.3	23.106	28.029	31.232	27.225	23.728	0
4.837	0	1.3501	0	12.5	12.138	0	0	0	0	0	5.3306	0	9.7247	2.6777	0	0	0	0	0	0	0	0	0	0	0	0	0	0	0	0	12.692	23.713	26.882	0	13.685	6.3413	0	0	17.248	0.7132	14.896	1.9188	0	11.504	12.459	27.491	18.397	25.389	24.164
0.19282	0	0	0	1.6436	14.327	0.15457	0	0	7.2475	0.89774	10.021	11.797	0	0	0.14803	0	0	0	0	6.5262	10.431	0	4.7115	3.8048	4.6874	0	3.7708	2.0999	0	0	0	0	5.6218	0	0	2.6272	0	2.9059	0	0	0	0	0	0	0	0	0	0	0
10.035	1.4743	0	0	0	0.27378	22.103	9.2029	0	0	0	0	0	0	0	0	0	0	0	0	0	0	0	0	0	0	0	0	0	0	0	0	0	0	0	0	0	0	0	0	0	0	0	0	0	0	0	0	0	0
18.908	16.258	0	0	0	0	0	0	0	0	0	0	0	0	0	0	0	0	0	0	0	0	0	0	0	0	0	0	0	0	0	0	0	0	0	0	0	0	0	0	0	0	0	0	0	0	0	0	0	0
3.2107	0.53092	0	5.3006	0	1.7583	20.952	6.3568	0	0	0	0	0	0	0	0	0	0	0	0	0	0	0	0	0	0	0	0	0	0	0	0	0	0	0	0	0	0	0	0	0	0	0	0	0	0	0	0	0	0
28.738	16.109	0	0	0	7.7687	0	0	0	0	0.6465	0	0	0	4.2243	0	0	0	0	0	0	0	0	0	0	0	0	0	0	0	0	0	0	0	0	0	0	0	0	0	7.4892	0	0	9.4133	1.0294	10.471	0	0	8.492	0
0	5.0569	0	0	7.1356	19.225	28.758	5.4614	14.416	17.95	0	2.5489	5.6322	0	0	0	2.575	9.6266	10.841	0	20.206	18.289	3.1345	3.3647	10.519	11.44	4.5155	6.9401	8.1345	0	0	0	0	5.7683	0	0	0	0	0	0	0	0	0	0	0	0	0	0	0	0
92.483	38.249	16.396	0	0	0	0	0	0	0	0	0	0	0	0	0	0	0	11.703	50.144	85.593	174.59	196.86	318.95	354.38	418.26	499.28	575.42	589.15	92.805	120.69	96.227	76.661	124.85	128.11	0	0	0	0	0	0	0	0	0	0	0	0	0	0	0
6.733	28.772	0	0	0.80515	0	0	0	0	0	0	0	0	0	0	0	0	0	0	0	0	0	0	0	0	0	0	0	0	0	0	0	0	0	0	0	0	0	0	0	0	0	0	0	0	0	0	0	0	0
32.787	4.5672	0	0	0	0	0	0	16.238	37.22	44.633	28.746	59.143	53.258	62.321	66.639	68.752	85.526	74.668	81.48	74.287	78.791	88.083	95.73	99.573	101.64	134.09	107.34	128.66	118.93	123.27	102.22	82.76	94.323	88.954	98.424	94.529	88.408	82.192	79.27	84.889	75.442	80.057	92.768	88.71	63.957	99.381	82.442	112.88	101.13
7.3435	0.96294	0	5.1725	0	10.954	0	0.93311	0	9.6926	0	24.849	20.031	39.322	40.592	54.242	76.703	61.141	86.629	104.72	115.49	130.28	121.6	168.86	154.53	167.32	170.74	152.91	164.03	149.84	138.52	151.7	163.19	157.13	152.41	144.15	129.93	142.58	146.91	146.45	141.77	151.18	156.8	125.85	140.72	149.33	127.65	124.95	113.08	129.34
10.451	4.2316	0	4.6028	0	0	0	0	0	0	0	0	0	0	0	0	0	0	0	0	0	0	0	0	0	0	0	0	0	0	0	0	0	0	0	0	0	0	0	0	0	0	0	0	0	0	0	0	0	0
31.024	2.0771	18.132	4.2271	0	6.9953	0	0	0	0	0	0	0	0	0	0	0	0	0	0	0	0	0	0	0	0	0	0	0	0	0	0	0	0	0	0	0	0	0	0	0	0	0	0	0	0	0	0	0	0
0	0	0	0	0	32.486	13.288	33.078	6.8486	21.864	7.0334	19.832	1.4526	3.8839	0	1.4226	8.1689	0	0	0	0	6.4031	0	23.21	6.1862	7.1334	6.9099	0	0	0	0	0	0	0	0	0	0	0	0	0	0	0	0	0	0	0	5.8429	0	0	0
24.828	13.256	7.1028	6.3849	0	0	0	0	0	0	9.1518	0	0	0	0	0	0	0	0	0	0	0	0	0	0	0	0	0	0	0	0	0	0	0	0	0	0	0	0	0	0	0	0	0	0	0	0	0	0	0
93.403	36.955	0	0	0	0	0	0	0	0	0	0	0	0	0	0	0	0	0	0	0	0	0	0	0	0	0	0	0	0	0	0	0	0	0	0	0	0	0	0	0	0	0	0	0	0	0	0	0	0
57.239	2.1866	4.9894	3.1669	0	0	0	0	0	0	0	0	0	0	0	0	0	0	0	0	0	0	0	0	0	0	0	0	0	0	0	0	0	0	0	0	0	0	0	0	0	0	0	0	0	0	0	0	0	0
0	0	0	0	44.839	46.183	95.027	121.54	170.62	179.28	189.67	209	212.83	218.27	187.84	140.98	164.57	186.59	173.13	201.09	195.81	182.74	144.5	144.16	130.77	134.7	155.87	117.03	85.868	135.92	110.1	106.15	119.24	140.68	91.243	19.681	63.925	31.567	83.211	96.491	67.217	48.261	73.987	53.444	42.228	42.436	25.937	53.056	59.914	45.545
0	0	0	9.3378	1.1061	17.299	35.79	19.356	40.956	3.3079	14.506	24.143	2.11	0.21061	16.853	0	0	0	0	0	0	0	0	0	0	0	0	0	0	0	0	0	0	0	0	0	0	0	0	0	0	0	0	0	0	0	0	0	0	0
38.221	16.968	0	0	0	0	0	0	0	0	0	0	0	0	0	0	0	0	0	0	0	0	0	0	0	0	0	0	0	0	0	0	0	0	0	0	0	0	0	0	0	0	0	0	0	0	0	0	0	0
77.946	13.752	0	0	0	0	0	0	0	0	0	0	0	0	0	0	0	0	0	0	0	0	0	0	14.189	23.016	10.993	46.529	49.117	44.732	57.132	17.548	44.494	31.723	36.506	63.038	62.296	60.436	43.02	28.988	37.368	29.23	9.09	3.4407	19.692	0	14.909	23.147	6.4928	4.9
35.191	6.3098	0	0	4.845	0	0	0	0	0	0	0	0	0	0	0	0	0.038042	0	0	0	0	0	0	0	1.2255	0	0	0	3.8818	0	0	0	0	7.0068	0	3.4788	7.8591	0	3.4788	0	0	7.5349	24.566	0	1.2452	0	0	0	0
7.6674	0	0	0	0	15.596	13.844	16.395	14.478	33.553	33.83	65.399	114.83	127.72	186.41	253.37	279.54	315.62	351.25	369.8	422.1	482.06	492.09	509.21	593.76	522.99	507.33	479.02	203.07	199.78	192.61	193.7	190.17	174.98	164.4	161.73	177.59	201.92	191.44	185.29	177.87	159.41	143.38	149.91	143.97	146.9	142.03	145.13	119.05	125.33
25.854	0	0	2.2239	0	0	0	1.0539	2.7264	30.414	28.974	25.56	32.511	32.112	2.4948	14.402	0	12.858	0	0	0	0	0	0	0	0	0	0	0	0	0	0	0	0	0	0	0	0	0	0	0	0	0	0	0	0	0	0	0	0
10.586	12.644	7.9862	0	0	5.3348	0	0	0	0	0	0	0	0	0	0	0	0	0	0	0	0	0	0	0	0	0	0	0	0	0	0	0	0	0	0	0	0	0	0	0	0	0	0	0	0	0	0	0	0
29.726	20.497	0	13.809	0	0	0	0	25.017	42.149	30.395	67.382	81.517	97.968	117.09	137.14	140.86	161.44	168.08	171.74	155.97	155.67	132.41	125.64	131.38	114.63	98.483	123.53	100.45	77.758	71.017	30.211	24.606	27.981	12.703	0	0	0	0	0	0	0	0	0	0	0	0	0	0	0
5.0414	0	7.3015	0	0	0.64546	8.2638	0	0	0	11.222	0	0	0	0	0	0	0.44834	0	0	0	0	0	0	0	0	0	0	0	0	0	12.777	0	0	0	0	0	4.504	0	0	0	0	0	0	0	0	0	0	13.96	24.739
0	6.7703	0	0.9322	0	0	30.838	0.94902	0	2.32	0	0	0	0.98128	0	14.476	26.331	50.211	0	3.4993	3.7824	8.2911	9.978	14.464	12.664	6.7911	6.3547	0	11.412	4.5456	0	0	0	0	0.46383	0	19.373	5.7093	8.9275	0	0	6.8911	15.709	4.4729	1.4093	9.9093	11.791	8.456	47.905	21.287
14.112	0	0	1.5341	4.2948	0.36826	0	12.829	44.738	52.762	95.995	97.705	120.93	123.39	153.61	163.28	175.87	190.49	188.54	208.95	213.8	223.32	250.56	245.16	252.51	261.82	241.26	248.73	235.56	259.77	230.18	227.16	228.54	230.18	196.62	195.68	171.27	201.31	196.97	178.22	159.18	157.25	138.14	162.59	138.73	161.04	150.43	152.47	149.26	135
37.152	9.4785	0	0	3.0315	0	0	0	0	0	0	0	0	0	0	0	0	0	0	0	0	0	0	0	0	0	0	0	0	0	0	0	0	0	0	0	0	0	0	0	0	0	0	0	0	0	0	0	0	0
13.002	26.711	0	0	4.8624	1.8332	0	0	0	0	0	0	0	0	0	0	0	0	0	0	0	0	0	0	0	0	0	0	0	0	0	0	0	0	0	0	0	0	0	0	0	0	0	0	0	0	0	0	0	0
0	25.706	17.693	0	0	0	15.129	0	0	0	0	0	0	0	0	0	0	0	0	0	0	0	0	0	0	0	0	0	0	0	0	0	0	0	0	0	0	0	0	0	0	0	0	0	0	0	0	0	0	0
109.55	38.377	11.886	10.096	20.989	0	0	0	0	0	0	0	0	0	0	0	0	0	0	0	0	0	0	0	0	0	0	0	0	0	0	0	0	0	0	0	0	0	0	0	0	0	0	0	0	0	0	0	0	0
83.561	41.7	0	0	0	0	0	0	0	0	0	0	0	0	0	0	0	0	0	0	0	0	0	0	0	0	0	0	0	0	0	0	0	0	0	0	0	0	0	0	0	0	0	0	0	0	0	0	0	0
71.903	0	0	1.3942	0	0	0	0	0	0	0	0	0	0	0	0	0	0	0	0	0	0	0	0	0	0	0	0	0	0	0	0	0	0	0	0	0	0	0	0	0	0	0	0	0	0	0	0	0	0
221.35	134.26	86.201	118.88	0	0	0	0	0	0	0	0	0	0	0	0	0	0	0	0	0	0	0	0	0	0	0	0	0	0	0	0	0	0	0	0	0	0	0	0	0	0	0	0	0	0	0	0	0	0
27.009	18.647	11.754	0	0	0	0	0	0	0	0	0	0	0	0	0	0	0	0	0	0	0	0	0	0	0	0	0	0	0	0	0	0	0	0	0	0	0	0	0	0	0	0	0	0	0	0	0	0	0
1.629	0	10.462	0	4.5973	0	8.19	3.5543	21.238	9.2715	11.439	17.529	16.464	26.697	20.825	23.514	28.692	6.9688	16.726	21.608	23.029	25.284	10.765	16.565	29.861	12.215	25.513	34.759	50.732	38.14	40.092	50.628	31.028	35.578	26.063	11.498	33.401	29.788	29.425	30.709	26.746	21.078	34.351	4.7265	15.584	14.169	14.98	13.346	21.778	11.538
0	0	5.7569	0	0.11553	11.199	14.658	0	0	0	13.456	0	0	0	0	0	0	0	0	0	0	0	0	0	0	0	0	0	0	0	0	0	0	0	0	0	0	0	0	0	0	0	0	0	0	0	0	0	0	0
1.7899	0	13.266	0	3.6788	0	4.7841	1.0889	21.015	7.6758	5.8601	12.168	9.5848	15.136	14.062	19.123	26.221	2.0878	10.285	15.483	16.974	19.89	7.6604	11.751	29.285	13.927	15.838	12.562	30.344	9.0209	14.826	27.335	15.28	22.163	7.7524	0	26.732	13.687	19.123	29.745	24.849	14.533	34.567	26.501	30.73	33.695	39.469	43.269	55.568	53.74
27.181	17.514	15.871	0	0	0	0	0	0	0	0	0	0	0	0	0	0	0	0	0	0	0	0	0	0	0	0	0	0	0	0	0	0	0	0	0	0	0	0	0	0	0	0	0	0	0	0	0	0	0
3.0842	0	0	0	0	21.055	11.61	55.523	28.174	61.964	46.833	102.13	99.531	111.09	138.74	164.75	187.25	171.02	182.25	206.61	194.54	192.09	190.22	223.62	206.41	163.68	192.51	151.49	128.42	129.79	134.08	141.77	121.96	140.09	142.04	150.07	122.28	130.38	134.53	121.38	118.59	137.85	126.54	100.6	139.17	128.76	123.3	116.06	86.697	105.14
38.561	34.383	11.967	23.349	0	0	0	0	0	0	0	0	0	0	0	0	0	0	0	0	0	0	0	0	0	0	0	0	0	0	0	0	0	0	0	0	0	0	0	0	0	0	0	0	0	0	0	0	0	0
52.036	14.42	2.0594	0	0	0	0	0	0	0	0	0	0	0	0	0	0	0	21.417	19.546	35.981	63.925	45.499	227.15	351.62	323.81	364.6	357.26	0	0	0	0	0	0	0	0	0	0	0	0	0	0	0	0	0	0	0	0	0	0
41.964	13.832	0	0	0	0	0	0	0	0	0	0	0	0	0	0	0	0	0	0	0	0	0	0	0	0	0	0	0	0	0	0	0	0	0	0	0	0	0	0	0	0	0	0	0	0	0	0	0	0
53.334	17.141	0	0	0	0	0	0	0	0	0	0	0	0	0	0	0	0	0	0	0	0	0	0	0	0	0	0	0	0	0	0	0	0	0	0	0	0	0	0	0	0	0	0	0	0	0	0	0	0
1.2271	12.809	5.1427	0	0	7.2925	0	0	6.3416	0	0	0	0	0	0	0	0	0	0	0.17452	0	0	0	239.03	0	150.05	170.15	194.56	177.82	221.82	209.61	120.02	144	113.51	95.308	106.61	132.18	114.7	95.195	102.55	87.194	72.656	84.267	79.371	76.153	89.616	86.499	74.532	62.398	89.499
0	0	0	0.41679	15.517	82.035	53.947	104.67	155.94	213.91	273.57	299.2	342.91	367.68	434.85	480.3	483.86	460.68	490.49	527.35	494.65	497.86	502.25	436.47	455.95	417.98	422.01	416.97	417.23	352.88	346.1	354.4	311.19	308.31	261.12	273.97	220.44	219.07	213.52	210.37	171.48	148.14	113.36	138.33	94.528	96.465	71.394	77.055	66.25	74.296
14.755	17.769	0	12.374	0	0	0	0	0	0	0	0	0	0	0	0	0	0	0	0	0	0	0	0	0	0	0	0	0	0	0	0	0	0	0	0	0	0	0	0	0	0	0	0	0	0	0	0	0	0
33.522	6.9756	7.5414	0	0	0	0	0	0	0	0	0	0	0	0	0	0	0	0	0	0	0	0	0	0	0	0	0	0	0	0	0	0	0	0	0	0	0	0	0	0	13.426	21.309	24.164	12.342	31.458	29.221	27.461	45.208	41.978
0	8.9279	0	0	11.627	15.851	9.9154	0	0	9.9753	0	0	0	0	0	0	0	0	0	0	1.2283	3.9472	0	0	0	0	0	0	0	0	0	0	0	0	0	0	0	0	0	0	0	0	0	0	0	0	0	0	0	0
17.238	0	0	0	7.3391	29.791	0	34.012	90.422	370.67	129.89	113.64	135.35	173.65	171.82	180.72	108.56	0	0	0	0	0	0	0	0	0	0	0	0	0	0	0	0	0	0	0	0	0	0	0	0	0	0	0	0	0	0	0	0	0
0.67816	0	13.614	0	7.7004	0	1.4658	0	13.982	4.3171	0	0.88671	0	1.7221	8.1237	0	3.7525	0	0	0	0	0	0	0	0	0	0	0	10.15	0.47426	0	3.0034	0	0	0	0	0	0	0	0	0	0	0	0	0	0	0	0	0	0
14.668	17.278	0	0	21.445	0	0	0	0	0	0	0	0	0	0	0	0	0	0	0	0	0	0	0	0	0	0	0	0	0	0	0	0	0	0	0	0	0	0	0	0	0	0	0	0	0	0	0	0	0
0	2.4098	0	0	6.6962	0	33.286	19.132	0	0	0	0	0	0	0	0	0	0	0	0	0	0	0	0	0	0	0	0	0	0	0	0	0	0	0	0	0	0	0	0	0	0	0	0	0	0	0	0	0	0
79.401	42.104	2.2561	0	0	0	0	0	0	0	0	0	0	0	0	0	0	0	0	0	0	0	0	0	0	0	0	0	0	0	0	0	0	0	0	0	0	0	0	0	0	0	0	0	0	0	0	0	0	0
9.6769	4.8313	0	0	0	3.2546	4.8966	2.9114	5.4454	6.4856	5.3985	22.011	11.516	10.304	32.401	32.633	29.298	50.551	37.991	42.613	42.34	54.527	51.961	72.63	67.259	84.453	54.319	57.418	67.622	65.935	66.334	69.545	54.375	46.024	42.528	64.508	65.324	72.979	57.73	53.694	65.812	46.067	46.642	54.76	54.679	56.941	47.2	40.731	39.069	46.749
53.152	7.834	2.7777	0	0	0	0	0	0	0	0	0	0	0	0	0	0	0	0	0	0	0	0	0	0	0	0	0	0	0	0	0	9.9563	0	0	0	0	10.166	0	0.70653	7.8243	34.906	33.66	36.075	30.47	32.417	35.565	31.477	51.442	52.728
0	0	0	0	15.283	26.79	23.617	26.059	37.586	22.152	57.97	37.122	94.577	79.189	80.414	94.158	79.841	91.768	45.242	70.831	52.584	74.641	58.179	48.986	46.851	50.595	44.207	32.407	33.194	25.351	31.914	27.937	0	0	0	0	0	18.035	0	0	0	0	0	0	0	0	0	0	0	0
52.397	10.158	0	0	0	0	0	0	0	7.18	0	0	0	0	0	0.59403	0	0	0	0	0	0	10.181	0	0	0	0	0	0	0	0	0	0	0	0	0	0	0	0	0	0	9.8688	7.2021	10.478	11.206	34.152	0	21.208	20.784	21.711
0	0	0	12.834	35.086	6.9644	4.369	19.121	11.745	10.458	11.192	10.439	0	0	0	0	0	0	0	0	0	0	0	0	0	0	0	0	0	0	0	0	0	0	0	0	0	0	0	0	0	0	0	0	0	0	0	0	0	0
0	0	0	0	8.6391	43.515	90.598	144.17	195.56	293.18	408.24	497.82	562.44	604.94	627.27	725.41	766.45	769.51	764.71	814.39	868.9	812.6	791.69	876.18	875.2	910.34	741.27	807.16	839.71	874.58	836.61	877.69	831.77	758.57	709.44	718.72	768.74	672.83	644.74	598.79	541.9	522.1	517.69	489.72	496.61	441.83	444.44	440.03	379.75	326.29
0	0	0	0	24.393	12.134	18.404	18.546	15.218	31.407	28.664	40.374	52.284	53.745	68.404	0	0	0	0	0	0	0	0	0	0	0	0	0	0	0	0	0	0	0	0	0	0	0	0	0	0	0	0	0	0	0	5.2479	0	0	9.3991
0	0	0	4.4924	0	18.105	0	35.708	12.57	27.705	17.338	36.526	26.605	32.809	26.957	32.306	27.954	23.899	26.463	24.758	39.022	43.436	34.651	63.171	52.785	52.699	50.685	25.492	21.566	14.122	0	15.457	15.128	18.911	20.73	23.251	6.5092	23.823	22.765	17.722	9.7634	25.197	20.716	0	22.158	25.347	18.428	22.205	17.013	25.684
60.563	53.494	16.848	5.8201	0	0	0	0	0	0	0	0	0	0	0	0	0	0	0	0	0	0	0	0	0	0	0	0	0	0	0	0	0	0	0	0	0	0	0	0	0	0	0	0	0	0	0	0	0	0
26.159	13.846	0	0.95663	0	0	0	0	0	0	0	0	9.2812	0	0	0	0	0	0	0.49475	0	0	6.1274	0	0	0	0	4.964	0	0	0	0	6.9419	4.3884	4.1835	5.5959	0	13.096	27.349	11.983	6.1518	12.18	7.6103	38.879	23.848	27.357	33.391	27.01	24.515	19.829
0	0	0	0	16.102	9.1396	1.8302	1.8356	0	4.4237	3.1917	6.4812	0.52525	10.922	17.567	2.4486	0	18.219	4.9695	5.6629	4.8266	16.233	7.9651	0	4.9237	0.50107	0.0064646	0	1.3752	0.38236	0	4.5065	5.7655	17.855	9.6	7.9813	0	6.3662	16.917	8.0604	6.9475	25.402	9.4659	15.336	16.631	16.101	27.043	21.213	16.904	19.657
0	0	0	0	22.739	33.015	0	43.566	60.431	78.52	62.293	121.64	88.743	120.05	118.81	125.17	129.04	133.1	128.08	132.73	132.73	124.67	97.293	130.75	100.87	89.318	95.718	59.948	70.045	26.34	39.53	45.364	24.831	18.393	21.779	21.038	5.9654	9.177	6.4672	0.80227	10.161	0	0	0	0	0	0	0	0	0
133.26	41.522	40.947	23.827	0	0	0	0	0	0	0	0	0	0	0	0	0	0	0	0	0	0	0	0	0	0	0	0	0	0	0	0	0	0	0	0	0	0	0	0	0	0	0	0	0	0	0	0	0	0
149.36	67.392	0	0	0	0	0	0	0	0	0	0	0	0	0	0	0	0	0	0	0	0	0	0	0	0	0	0	0	0	0	0	0	0	0	0	0	0	0	0	0	0	0	0	0	0	0	0	0	0
53.996	26.56	11.536	0	0	0	0	0	0	0	0	0	0	0	0	0	0	0	0	0	0	0	0	0	0	0	0	0	0	0	0	0	0	0	0	0	0	0	0	0	0	0	0	0	0	0	0	0	0	0
67.268	0.56679	0	5.9204	4.1776	0	0	0	0	0	0	0	0	0	0	0	0	0	0	0	0	0	0	0	8.5733	0	0	0	0	4.1329	11.031	0	1.0767	0	0	1.2204	2.532	0	0	0	0	0	0	0	0	0	0	0	0	0
0	13.013	0	0	0	0	41.322	19.947	18.395	34.77	20.95	46.002	19.83	57.695	49.644	64.947	62.701	64.315	64.892	68.523	66.31	59.825	67.685	61.075	64.548	55.665	49.518	48.109	41.817	33.144	20.719	44.58	21.744	31.628	37.294	38.806	41.422	48.5	23.791	25.922	24.035	30.182	47.407	43.952	39.029	42.655	48.564	59.13	65.954	52.477
0	8.2807	4.7561	0	6.3681	7.7482	0	0	3.0092	0	0	0	0	1.109	0	0	0	0	0	10.197	3.4823	0	0	0	0	0	0	0	0	2.9234	0	3.5728	0	0	0	0	0	0	0	0	0	0	0	0	0	0	0	0	0	0
23.688	12.016	0	0	3.8498	0	0	0	0	0	0	0	5.678	0	0	2.5229	6.338	6.395	12.737	6.3224	3.9207	0	0	0	1.1487	0	0	0	0	0	0	5.5923	0	6.7575	15.161	0	0	3.1873	5.6758	10.839	0	11.673	2.5002	0.90188	0	0	4.6694	0.17803	0	16.062
39.185	8.7078	0	0	2.2111	0	0	2.024	0	0	3.5498	0	0	0	0	3.282	0	0	0	0	0	0	0	0	0	0	0	0	0	0	0	7.6456	0	0	0	0	0	0	0	0	0	0	0	0	0	0	0	0	0	0
9.326	0	0	0	15.907	34.49	11.132	14.293	15.84	6.1196	12.933	20.344	8.6887	31.968	32.051	7.6711	0	1.2868	2.035	0	0	0	0	0	3.2363	21.631	19.202	3.0598	24.234	17.186	26.379	16.787	22.751	32.217	9.6042	29.634	26.599	8.7498	6.1222	37.642	26.026	27.772	16.205	13.716	20.4	25.705	37.255	20.287	25.914	25.38
17.184	7.6628	0	0	0	3.4669	0.76715	2.0419	0	14.569	0	11.564	6.1743	7.3767	12.741	13.344	15.651	31.864	28.822	17.867	44.993	53.641	33.148	57.272	60.782	62.607	58.941	61.27	63.683	52.123	55.998	49.64	13.135	37.235	10.356	20.604	22.723	6.4425	26.362	16.459	1.9599	26.148	18.906	14.284	11.631	17.446	20.473	15.903	16.321	19.996
34.432	22.443	18.93	0	0	0	0	0	0	0	0	0	0	0	0	0	0	0	0	0	0	0	0	0	0	0	0	0	0	0	0	0	0	0	0	0	0	0	0	0	0	0	0	0	0	0	0	0	0	0
109.08	10.559	0	16.503	0	0	0	0	0	0	0	0	0	0	0	0	0	0	0	0	0	0	0	0	0	0	0	0	0	0	0	0	0	0	0	0	0	0	0	0	0	0	0	0	0	0	0	0	0	0
0	0	5.991	9.2036	0	2.6539	0	0	0	0	0	0	0	0	0	0	0	0	0	0	0	0	0	0	0	0	0	0	0	0	0	0	0	0	0	0	0	0	0	0	0	0	0	0	0	0	0	0	0	0
51.562	35.968	0	1.5969	0	0	0	0	0	0	0	0	0	0	0	0	0	0	0	0	0	0	0	0	0	0	0	0	0	0	0	0	0	0	0	0	0	0	0	0	0	0	0	0	0	0	0	0	0	0
0	0	2.9606	0	10.203	4.3773	8.3545	0	0	0	19.375	7.7636	0	0	0	7.4238	5.9869	6.9234	0	8.6457	0	1.9512	0	0	0	0	0	0	0	0	0	16.435	0	0	0	0	0	0	0	0	0	0	0	0	0	0	0	0	0	0
0	0	12.133	0	2.8906	0	7.2674	0	22.343	4.0649	0	5.8688	9.7128	6.9081	14.44	10.168	22.967	4.224	10.705	16.161	23.383	31.088	10.603	18.091	42.023	28.014	23.506	30.654	44.357	27.668	29.171	35.381	11.627	37.9	17.803	10.663	29.851	21.694	20.795	24.373	21.693	10.995	31.52	14.69	19.324	19.373	15.6	15.883	19.795	10.798
62.529	24.439	12.161	0	0	0	0	0	0	0	0	0	0	0	0	0	0	0	0	0	0	0	0	0	0	0	0	0	0	0	0	0	0	0	0	0	0	0	0	0	0	0	0	0	0	0	0	0	0	0
85.631	9.555	10.617	0	0	0	2.1919	0	0	0	0	0	0	0	0	0	0	0	0	0	0	0	0	0	0	0	0	0	0	0	0	0	0	0	0	0	0	0	0	0	0	0	0	0	0	0	0	0	0	0
0	0	0	0	3.4008	27.26	7.9679	18.592	0.46529	16.14	10.846	6.4611	14.593	9.6229	4.0556	23.881	12.18	32.973	15.276	11.5	9.7187	22.148	27.739	17.791	0	18.008	14.782	26.654	15.08	18.881	16.781	12.148	13.932	0	24.73	12.87	19.453	18.234	27.442	31.809	20.686	24.081	9.8288	3.8911	5.9792	28.004	21.598	19.882	32.889	17.41
11.686	0	13.787	2.8188	0.53996	0.68099	0	0	0	0	0	0	16.14	30.505	61.827	58.634	62.987	62.361	54.211	117.62	124.3	149.6	182.66	212.78	226.05	223.23	283.68	280.95	268.85	252.08	259.23	338.73	243.9	312.9	311.24	308.68	282.02	290	287.02	230.42	294.59	224.63	231.21	263.76	263.95	300.24	241.65	272.28	272.64	250.34
32.42	0	18.532	0	5.9837	0	5.3019	0	0	0	0	17.438	12.784	5.2383	0	0	0	0	0	15.666	0	4.7414	0	0	0	0	0	0	0	0	0	0	0	0	0	0	0	0	0	0	0	0	0	0	0	0	0	0	0	0
0.030015	0	0	0	18.962	14.318	5.2061	16.944	11.316	10.688	5.3323	14.553	13.514	30.945	31.801	14.497	17.889	27.836	17.288	19.353	16.9	28.316	25.73	7.0234	21.567	16.952	21.565	16.31	24.444	22.313	23.099	26.034	25.934	32.488	23.986	25.547	21.299	19.684	32.928	22.199	22.118	48.994	22.055	34.741	19.947	22.525	36.111	26.345	25.591	30.036
40.343	13.185	0	0	0	0	0	3.7084	0	0	0	0	2.5206	0	0	0	0	0	0	0	0	0	0	5.0065	7.4291	0	0	3.3798	9.1967	7.6615	0	0	0	0	0	0	0	0	0	0	0	0	0	0	0	0	0	0	0	0
74.681	20.597	0	0	0	0	0	0	0	0	0	0	0	0	0	0	0	0	0	0	0	0	0	7.2292	4.7843	25.883	40.18	36.028	59.785	61.921	61.271	77.665	60.029	66.552	77.322	104.63	65.914	73.517	86.536	88.602	73.155	66.209	72.66	79.225	76.479	65.9	101.58	74.119	95.036	94.538
15.452	18.255	0	0	0	8.3092	0	0	0	0	0	0	0	0	0	0	0	0	0	0	0	0	0	0	0	0	0	0	0	0	0	0	0	0	0	0	0	0	0	0	0	0	0	0	0	0	0	0	0	0
3.1462	0	30.624	0	13.155	0	0	0	0	0	0	0	0	0	0	0	0	0	0	0	0	0	0	0	0	0	0	0	0	0	0	0	0	0	0	0	0	0	0	0	0	0	0	0	0	0	0	0	0	0
4.4892	0	0	0	12.284	0.70721	0.23587	0	8.4301	0	20.477	0	3.5819	0.17208	0	10.192	3.9168	4.3468	0	12.504	0	3.0161	1.4722	14.121	7.2143	12.74	26.797	0	0	0	0	14.956	0	0	0	0	0	0	0	0	0	0	0	0	0	0	0	0	0	0
126.15	28.979	0	0	0	0	0	0	0	0	0	0	0	0	22.187	0	0	0	0	0	0	0	0	0	0	0	0	0	0	0	0	0	0	0	0	0	0	0	0	0	0	0	0	0	0	0	0	0	0	0
75.891	22.735	0	0	0	0	0	0	0	0	0	0	0	0	0	0	0	0	0	0	0	0	0	0	0	0	0	0	0	0	0	0	0	0	0	0	0	0	0	0	0	0	0	0	0	0	0	0	0	0
0	0	14.744	4.1855	12.133	5.279	14.171	20.194	37.434	17.39	9.2714	20.313	16.268	27.768	21.89	26.502	29.822	15.338	24.995	38.584	35.896	38.706	18.721	20.014	29.621	15.07	21.966	21.515	37.267	15.717	28.657	32.521	13.841	33.009	14.616	0	22.164	2.0102	19.144	17.857	17.085	0	23.732	24.467	17.352	9.639	17.452	5.7703	13.364	8.1007
60.434	35.205	0	0	0	0	0	0	0	0	0	0	0	0	0	0	0	0	0	0	0	0	0	0	0	0	0	0	0	0	0	0	0	0	0	0	0	0	0	0	0	0	0	0	0	0	0	0	0	0
0	7.6059	0	0	3.5536	0	8.0554	24.013	43.157	65.03	44.516	63.672	80.015	77.179	80.435	82.591	84.624	103.3	114.62	108.85	109.87	100.85	109.83	103.68	119.77	105.64	98.886	112.03	101.9	92.184	86.918	84.538	88.817	91.581	76.621	89.869	84.033	74.532	79.182	67.873	68.744	56.665	67.685	65.945	50.633	64.263	73.405	59.01	70.248	61.724
0	0	0	0	7.1214	12.556	6.5437	9.5861	0	18.883	11.204	3.5134	9.2831	13.013	13.335	31.647	20.695	41.256	24.164	21.356	32.062	37.534	35.235	29.883	11.201	33.422	30.847	35.471	22.788	26.901	34.577	21.953	26.524	10.405	30.758	22.453	28.35	29.958	26.152	26.919	19.449	23.616	5.0052	14.441	9.9057	19.04	20.578	9.8183	18.568	9.2281
62.777	21.837	0	0	0	0	0	0	0	0	0	0	0	0	0	0	0	0	0	0	0	0	0	0	0	0	0	0	0	0	0	0	0	0	0	0	0	0	0	0	0	0	0	0	0	0	0	0	0	0
8.9113	9.2024	0	0	1.3567	0	0	0	9.7448	15.947	0	0	0	0	0	0	0	5.6576	1.1149	0	0	0	0	0	6.2149	0	0	0.54002	1.5349	0	0.79364	0	0	3.4554	0	0	3.5499	4.2705	6.7726	0	0	0	0	2.4848	0	7.8167	10.968	2.6487	15.132	8.9155
28.605	0	0	0	9.1487	14.049	0	0.8677	28.65	47.024	0	0	0	0	0	0	0	0	0	0	0	0	0	0	0	0	0	0	0	0	0	0	0	0	0	0	0	0	0	0	0	0	0	0	0	0	0	0	0	0
50.764	19.649	0	0	5.9376	24.994	0	0	20.961	57.838	58.742	39.127	19.242	50.347	30.096	56.994	66.34	35.063	81.186	50.164	50.517	55.255	61.716	72.066	37.696	56.425	62.439	52.88	40.679	30.35	6.99	76.764	13.423	26.925	7.0006	0	0	0	0	0	0	0	0	0	0	0	0	0	0	0
36.818	0	0	0	4.1332	22.157	0	6.0059	0	0	0	0	0	0	0	0	0	0	0	0	0	0	0	0	0	0	0	0	0	0	0	0	0	0	0	0	0	0	0	0	0	0	0	0	0	0	0	0	0	0
85.762	66.434	9.8773	0	0	0	0	0	0	0	0	0	0	0	0	0	0	0	0	0	0	0	0	0	0	0	0	0	0	0	0	0	0	0	0	0	0	0	0	0	0	0	0	0	0	0	0	0	0	0
97.741	42.103	30.26	0	0	0	0	0	0	0	0	0	0	0	0	0	0	0	0	0	0	0	0	0	0	0	0	0	0	0	0	0	0	0	0	0	0	0	0	0	0	0	0	0	0	0	0	0	0	0
22.327	18.248	0	0	0	0	0	0	0	0	0	0	0	0	0	0	0	1.3657	0	0	15.486	21.151	4.6926	30.155	17.035	8.5671	17.289	51.134	14.563	3.2933	0	0	5.9517	17.282	0	0	0	0	6.0312	0	0	0	0	0	0	0	0	0	0	0
0	59.404	39.944	0	0	0	0	0	0	0	0	0	0	0	0	0	0	0	0	0	0	0	0	0	0	0	0	0	0	0	0	0	0	0	0	0	0	0	0	0	0	0	0	0	0	0	0	0	0	0
19.854	35.493	7.215	0	0	0	0	0	0	0	0	0	0	0	0	0	0	0	0	0	0	0	0	0	0	0	0	0	0	0	0	0	0	0	0	0	0	0	0	0	0	0	0	0	0	0	0	0	0	0
0	6.9045	0	0	0	6.3341	20.281	4.6823	0	0	0	0	0	0	0	0	0	0	0	0	0	0	0	0	0	0	0	0	0	0	0	0	0	0	0	0	0	0	0	0	0	0	0	0	0	0	0	0	0	0
12.039	0	0	12.581	0	0	7.8578	12.761	0	0	0	0	0	0	0	0	0	0	0	0	0	0	0	0	0	0	0	0	0	0	0	0	0	0	0	0	0	0	0	0	0	0	0	0	0	0	0	0	0	0
0	0	0	0	0	53.451	35.2	81.935	91.435	128.59	137.91	187.82	183.15	203.54	206.18	235.73	211.46	227.24	221.8	218.96	201.17	191.82	154.15	158.5	141.66	123.41	99.835	126.62	96.61	78.822	90.211	92.813	142.95	86.898	85.379	60.77	47.742	88.387	37.513	44.768	49.082	42.721	31.279	22.01	11.521	0	0	0	0	0
24.584	44.189	7.6411	0	49.262	0	0	0	0	0	0	0	0	0	0	0	0	0	0	0	0	0	0	0	0	0	0	0	0	0	0	0	0	0	0	0	0	0	0	0	0	0	0	0	0	0	0	0	0	0
40.17	18.994	0	0	0	3.4685	0	0	0	0	0	0	0	0	0	0	0	0	0	0	0	0	0	0	0	0	0	0	0	0	0	0	0	0	0	0	0	0	0	0	0	0	0	0	0	0	0	0	0	0
71.177	27.216	4.1528	0	0	0	0	0	0	0	0	0	0	0	0	0	0	0	0	0	0	0	0	0	0	0	0	0	0	0	0	0	0	0	0	0	0	0	0	0	0	0	0	0	0	0	0	0	0	0
54.977	25.858	0	0	0	0	0	0	0	0	0	0	0	0	0	0	0	0	0	0	0	0	0	0	0	0	0	0	0	0	0	0	0	0	8.7121	0	0	0	0.10535	8.3413	0	2.5379	0	0	0	0	0	0	0	0
0	0	39.435	6.8812	23.897	4.4503	8.2031	0	4.3732	0	8.5242	0	16.158	17.21	60.75	85.623	91.807	143.27	154.55	151.75	176.03	173.06	199	209.29	235.56	245.59	243.28	176.68	167.73	188.38	188.46	182.7	195.85	163.3	154.77	162.9	152.5	162.66	145.27	142.04	129.45	134.4	190.86	198.93	210.18	170.76	128.5	131.85	97.652	117.02
0	81.514	74.938	0	0	0	0	0	0	0	0	0	0	0	0	0	0	5.4918	0.93698	0	4.6944	0	0	0	7.456	0	0	0	0	0	3.5623	0	0	1.9235	7.902	14.458	8.5468	7.7553	0	0.67038	12.587	0	0.48119	0	0	0	0	0	0	0
2.9459	0.51663	0	12.461	0	9.6393	7.3937	0	0	0	0	5.8266	2.7244	0	0	0	0	0	4.9769	0	0	0	0	0	0	0	0	0	0	0	0	0	0	0	0	0	0	0	0	0	0	0	0	0	0	0	0	0	0	0
55.451	0	0	0	0	0	0	0	0	0	0	0	0	0	0	0	0	0	0	0	0	0	0	0	0	0	0	0	0	0	0	0	0	0	0	0	0	0	0	0	0	0	0	0	0	0	0	0	0	0
0	18.308	11.526	0	0	3.1193	0	0	0	0	0	0	0	5.767	0	1.7332	0	18.629	0	25.942	30.196	9.2907	0.12673	23.987	25.64	27.106	16.659	15.434	8.1396	43.988	38.528	60.275	44.726	38.65	18.829	17.763	37.774	33.158	13.192	31.569	19.908	15.724	33.907	17.666	26.991	35.805	36.668	17.053	4.6988	33.323
4.8498	2.3476	0	1.5901	0	1.3995	12.91	9.058	0	0	0	0	0	0	0	0	0	0	0	0	0	8.1107	8.1562	0	0	0	0	0	7.7444	0	0	0	6.8032	7.0252	0	0	0	0	0	0	0	0	0	0	0	0	0	0	0	0
27.695	1.9983	0	0	0	25.419	0	0	0	0	0	0	0	0	0	0	0	0	0	0	0	0	0	0	0	0	0	0	0	0	0	0	0	0	0	0	0	0	0	0	0	0	0	0	0	0	0	0	0	0
28.94	21.375	0	0	5.4167	0	0	0	0	0	0	0	0	0	0	0	0	0	0	0	0	0	0	0	0	0	0	0	0	0	0	0	0	0	0	0	0	0	0	0	0	0	0	0	0	0	0	0	0	0
57.43	18.25	0	0	0	0	0	0	0	0	0	52.444	54.381	64.096	62.114	89.221	0	0	0	0	0	0	0	0	0	0	0	0	0	0	0	0	0	0	0	0	0	0	0	0	0	0	0	0	0	0	0	0	23.457	36.079
53.541	21.254	9.8828	0	0	0	0	0	0	0	0	0	0	0	0	0	0	0	0	0	0	0	0	0	0	0	0	0	0	0	0	0	0	0	0	0	0	0	0	0	0	0	0	0	0	0	0	0	0	0
45.847	0	0	8.93	0	16.924	0	0	0	0	0	0	0	0	0	0	0	0	0	0	0	0	0	0	0	0	0	0	0	0	0	0	0	0	0	0	0	0	0	0	0	0	0	0	0	0	0	0	0	0
0	12.556	0	7.5635	0	5.8893	0	5.2504	0	0	0	0	0	0	0	0	0	0	0	0	0	0	0	0	0	0	0	0	0	0	0	0	0	0	0	0	0	0	0	0	0	0	0	0	0	0	0	0	0	0
0	0	0	0	26.893	29.218	61.319	69.857	114.01	92.416	107.43	116.8	125.59	118.59	114.04	117.31	121.45	102.16	102.24	113.04	111.4	96.874	99.742	82.02	95.002	78.656	77.361	61.851	84.068	58.907	48.756	60.322	48.344	55.205	35.422	25.029	45.368	34.776	20.761	24.068	35.151	10.287	29.314	7.0002	16.576	15.562	0	37.336	18.753	0
0	0	2.23	0	22.292	20.537	44.097	13.951	24.417	28.048	3.7282	0	5.8174	0	0	0	0	0	0	0	0	0	0	0	0	0	0	0	0	0	0	0	0	0	0	0	0	0	0	0	0	0	0	0	0	0	0	0	0	0
12.954	16.12	0	2.88	0	7.473	0	10.431	0	8.4285	0	0	0	0	0	0	0	0	0	0	0	9.0223	5.7844	48.619	53.626	57.49	68.638	68.792	68.814	63.587	50.211	68.814	68.072	80.882	90.036	83.755	57.116	74.664	80.291	65.239	67.074	67.065	62.297	37.948	70.436	61.736	44.631	36.966	27.655	27.58
9.8621	5.7516	0	0	0	10.488	0	2.9921	0	4.4542	0	1.9016	0	0	0	0	0.72113	0	0	0	3.6095	6.02	0.95685	30.292	18.522	29.842	24.645	15.598	28.566	5.7742	0	19.831	4.9073	20.097	6.1911	21.743	0.28147	24.401	19.877	25.884	18.534	30.366	35.916	8.6083	40.435	48.128	46.35	44.063	21.897	33.14
140.83	85.452	29.571	0	0	0	0	0	0	0	0	0	0	0	0	0	0	0	0	0	0	0	0	0	0	0	0	0	0	0	0	0	0	0	0	0	0	0	0	0	0	0	0	0	0	0	0	0	0	0
42.956	22.805	0	0	0	0	0	0	0	0	0	0	20.01	16.658	2.0178	17.37	3.695	1.1217	10.273	0	24.736	6.0643	22.155	16.1	1.6491	43.399	0	0	0	0	0	0	0	0	0	0	0	0	0	0	0	0	0	0	0	0	0	0	0	0
0	0	10.81	3.7969	29.465	0	0	0	0	0	0	0	0	0	0	0	0	0	0	0	0	0	0	0	0	0	0	0	0	0	0	0	0	0	0	0	0	0	0	0	0	0	0	0	0	0	0	0	93.878	76.232
0	4.1565	0	0.80483	20.89	7.6231	0	0	0	4.6248	0	1.398	0	0	0	0	0	0	0	0	0	0	0	0	0	0	0	0	0	0	0	0	0	0	0	0	0	0	0	0	0	0	0	0	0	0	0	0	0	0
54.421	55.501	13.059	0	0	0	0	0	0	0	0	0	0	0	0	0	0	0	0	0	0	0	0	0	0	0	0	0	0	0	0	0	0	0	0	0	0	0	0	0	0	0	0	0	0	0	0	0	0	0
47.005	1.4029	0	0	0	0	0	0	0	0	0	0	0	0	0	0	0	0	0	0	0	0	0	0	0	0	0	0	0	0	0	7.7371	0	0	0	0	0	0	0	0	0	0	0	0	0	0	0.74141	0	0	0
71.524	32.761	0	0.37317	0	0	0	0	0	0	0	0	0	0	0	0	0	0	0	0	0	0	0	0	0	0	0	0	0	0	0	0	0	0	0	0	0	0	0	0	0	0	0	0	0	0	0	0	0	0
8.5164	0	0	0	0	13.318	7.0207	0	2.9579	2.5286	0	0	7.153	0	0	0	0	0	0	0	0	0	0	0	0	0	0	0	0	0	0	0	0	0	0	0	0	0	0	0	0	0	0	0	0	0	0	0	0	0
0	12.399	32.131	0	0	0	0	0	0	0	0	14.472	0	0	0	3.3469	8.8602	7.9762	8.4286	41.49	46.747	4.7929	4.5829	16.123	10.513	0	0	0	0	11.091	0	0	0	0	0	0	0	0	0	0	0	0	0	0	0	0	0	0	0	0
40.511	7.3819	4.5185	0	0	0	0	0	0	0	0	0	0	0	0	0	0	0	0	0	0	0	0	0	0	0	0	0	0	0	0	0	0	0	0	0	0	0	0	0	0	0	0	0	0	0	0	0	0	0
7.3425	0	4.4932	0	0	0	8.6073	0	0	0	7.3927	0	0	0	0	0	0	0	0	0	0	0	0	0	0	0	0	0	0	0	0	0	0	0	0	0	0	0	0	0	0	0	0	0	0	0	0	0	0	0
0	0	10.421	0	0.57091	7.2129	7.349	0	0	0	12.29	0	0	0	0	0	0.6094	0	0	1.3551	0	0	0	0	0	0	0	0	0	0	0	14.2	0	0	0	0	0	0	0	0	0	0	0	0	0	0	0	0	0	0
0	14.799	0	16.431	0	8.2415	0	0	1.8831	0	0	0	0	0	0	0	0	0	0	0	0	0	0	0	0	0	0	0	0	0	0	0	0	0	0	0	0	0	0	0	0	0	0	0	0	0	0	0	0	0
0	45.439	0	0	0	0	17.494	0	0	0	0	0	0	0	0	0	0	0	0	0	0	0	0	0	0	0	0	0	0	0	0	0	0	0	0	0	0	0	0	0	0	0	0	0	0	0	0	0	0	0
0	0	9.4286	6.0242	6.363	0	7.3774	1.9941	31.609	2.5898	1.363	5.374	0	8.9688	6.9898	12.972	23.83	0	0	0	0	0	0	0	0	0	0	0	0	0	0	0	0	0	0	0	0	0	0	0	0	0	0	0	0	0	0	0	0	0
49.645	20.465	0	0	0	0	0	0	0	0	0	0	0	0	0	0	0	0	0	0	0	0	0	0	0	0	0	0	0	0	0	0	0	0	0	0	0	0	0	0	0	0	0	0	0	0	0	0	0	0
42.612	15.543	0	0	0	0	0	0	0	0	0	0	0	0	0	0	0	0	0	0	0	0	0	0	0	0	137.29	77.057	62.603	74.404	41.226	90.76	67.605	43.814	40.274	43.239	23.939	27.76	21.069	24.732	17.478	21.908	13.175	2.4633	11.635	15.973	0	5.442	8.3284	0
0	0	4.7126	0	0	6.7966	25.736	5.9122	7.534	0	22.093	0	0	0	0	0	0	0	0	0	0	0	0	0	0	0	0	0	0	0	0	0	0	0	0	0	0	0	0	0	0	0	0	0	0	0	0	0	0	0
90.705	52.929	0	0	0	0	0	0	0	0	0	0	0	0	0	0	0	0	0	0	0	0	0	0	0	0	0	0	0	0	0	0	0	0	0	0	0	0	0	0	0	0	0	0	0	0	0	0	0	0
7.4654	0.13206	0	6.5696	8.1067	4.9354	0	6.5662	0	0	0	0	0	0	0	0	0	0	0	0	0	0	0	12.956	0	0	0	0	0	0	0	0	0	0	0	0	0	0	0	0	0	0	0	0	0	0	0	0	0	0
5.022	0	0	0	4.7596	20.909	3.2312	0	8.9114	0	0	0	0	0	0	0	0	0	0	0	0	0	0	0	0	0	0	0	0	0	0	0	0	0	0	0	0	0	0	0	0	0	0	0	0	0	0	0	0	0
0	0	0	0.91141	3.4415	10.54	7.3508	14.143	0	22.564	9.3446	1.1578	10.081	7.0811	3.434	7.6189	3.7059	28.301	10.917	0.1112	9.031	8.3475	20.293	14.202	0	16.407	13.97	23.493	13.231	22.25	21.797	10.373	13.36	0	11.321	2.5458	8.0163	7.2082	17.936	11.542	0	2.2994	0	0	0	17.373	7.7462	7.2357	19.369	9.6641
6.8161	19.827	1.4349	0	6.7118	0	0	0	9.3793	4.4846	0	0	0	0	0	0	0	0	0	0	0	0	0	0	0	0	0	0	0	0	0	0	0	0	0	0	0.98058	0	0.16399	0	0	0	0	0	0	0	2.9162	3.3348	13.132	3.7684
19.991	15.894	0	0	0	0	0	0	0	0	0	0	0	0	0.77966	0	0	0	0	0	0	0	0	0	0	0	0	0	0	0	0	0	3.7779	0	0	0	0	0	0	0	0	0	0	0	0	6.0811	0	0	0	0
0	8.4473	15.861	0	0	2.3434	0	0	11.576	0	13.957	8.5686	11.688	19.028	8.1355	11.065	6.5605	20.37	0	39.505	33.448	7.7592	0	1.4832	2.8192	0	0	7.1503	6.3135	13.754	2.1156	31.63	12.339	1.5966	0	0	18.317	19.414	0	9.279	4.2903	0	0	0	0	0	0	0	0	0
0	0	13.186	0	14.088	5.9691	19.363	10.264	24.498	0	0	0	0	0	0	0	0	0	0	0	0	0	0	0	0	0	0	0	0	0	0	0	0	0	0	0	0	0	0	0	0	0	0	0	0	0	0	0	0	0
0	0	0	48.529	41.698	53.961	46.583	0	0	0	0	0	0	0	0	0	0	0	0	0	0	0	0	0	0	0	0	0	0	0	0	0	0	0	0	0	0	0	0	0	0	0	0	0	0	0	0	0	0	0
51.679	16.114	0	0	0	0	0	0	0	0	0	0	0	0	0	0	0	0.4081	0	0	0	0	0	0	0	0	0	0	0	0	0	0	0	0	0	0	0	0	0	0	0	0	0	0	2.4986	0	2.2126	0	0	0.81061
57.778	29.401	10.415	0	0	0	0	0	0	0	0	0	0	0	0	0	0	0	0	0	0	0	0	0	0	0	0	0	0	0	0	0	0	0	0	0	0	0	0	0	0	0	0	0	0	0	0	0	0	0
0	5.9008	0	20.502	34.172	30.626	5.3384	16.202	10.651	14.55	0	0	0	0	0	0	0	0	0	0	0	0	0	0	0	0	0	0	0	0	0	0	0	0	0	0	0	0	0	0	0	0	0	0	0	0	0	0	0	0
84.036	18.17	0	0	0	0	0	0	0	0	0	0	0	0	0	0	0	0	0	0	0	0	0	0	0	0	0	0	0	0	0	0	0	0	0	0	0	0	0	0	0	0	0	0	0	0	0	0	0	0
29.685	5.1291	4.2135	0	0	0	0	0	0	0	0	0	24.409	11.81	0	20.013	39.801	21.309	17.115	15.476	42.305	22.106	37.492	30.119	28.834	0	27.501	12.236	1.6483	0	0	3.471	7.5808	3.2759	12.203	0	0	11.639	0	2.493	0	0	0	0	0	0	0	0	0	0
12.934	11.584	10.071	0	0	0	0	0	0	0	46.187	61.016	87.388	109.08	132.74	170.31	217.4	209.58	192.2	248.29	224.64	267.23	222.23	233.78	249.62	220.61	231.56	200.05	226.56	208.92	196.14	217.45	149.87	159.27	156.96	170.24	140.53	140.08	141.42	98.182	120.65	91.301	75.011	56.493	51.365	37.917	33.763	22.787	22.069	9.5363
52.785	15.915	3.6592	0	0	0	0	0	0	0	0	0	0	0	0	0	0	0	0	0	0	0	0	0	0	0	0	2.7551	0	3.4651	12.601	42.655	55.942	25.586	32.161	42.935	45.917	58.979	46.309	54.622	66.705	85.07	72.346	76.451	67.035	72.814	62.787	53.941	58.01	63.776
188.87	238.1	81.286	0	0	0	0	0	0	0	0	0	0	0	0	0	0	0	0	0	0	0	0	0	0	0	0	0	0	0	0	0	0	0	0	0	0	0	0	0	0	0	0	0	0	0	0	0	0	0
49.007	12.833	0	0	0	0	0	0	0	0	0	0	0	0	10.034	0.38739	25.573	34.412	16.222	23.469	27.409	24.607	26.37	38.001	20.248	15.232	8.102	21.143	9.5396	23.099	12.744	19.242	0	13.631	11.937	22.306	9.7972	20.941	18.053	1.2874	3.8566	0	9.7555	19.362	0	0	0.71721	0	0	0
50.897	17.228	2.2938	0	0	0	0	6.4394	0	0	0	0	0	0	0	9.0215	0	0	0.95332	4.7545	0	0	0	0	0	0	0	0	0	0	0	0	0	0	0	0	0	0	0	0	0	0	0	0	0	0	0	0	0	0
31.183	23.651	3.3361	0	0	0	0	0	0	0	0	0	0	0	0	0	0	0	0	0	0	0	0	0	0	0	0	0	0	0	0	0	0	0	0	0	0	0	0	0	0	0	0	0	0	0	0	0	0	0
0.7914	0	5.5091	0	6.6539	5.8561	2.4798	0	0	0	10.727	0	0	0	0	0	0	0	0	0	0	0	0	0	0	0	0	0	0	0	0	1.6066	0	0	0	0	0	0	0	0	0	0	0	0	0	0	0	0	0	1.8444
45.031	0	0	10.811	16.295	0	0	2.173	0	0	0	0	0	0	0	0	23.374	30.641	28.041	33.623	30.744	38.588	34.189	34.344	9.6212	20.724	30.179	7.1882	7.4393	22.797	3.7175	29.078	0	14.444	8.6132	0	0	0	0	0	0	0	0	0	0	0	0	0	0	0
42.98	0	0	0	21.747	0	17.539	13.562	10.409	10.298	33.777	80.417	75.853	96.962	95.36	125.71	113.05	123.77	135.58	166.41	158.35	149.87	116.77	116.59	147.97	140.31	134.22	142.3	131.12	126.29	139.68	137.33	115.2	124.16	109.57	123.82	73.746	78.885	71.013	77.501	77.402	78.713	69.921	109.76	92.91	89.189	86.738	71.763	86.721	64.999
0	0	0	0	3.467	6.1748	0	8.5816	0	8.9452	0.51111	0	9.8583	4.8628	0	10.229	7.4053	27.168	9.3526	7.6445	6.7431	19.271	19.697	9.3591	0	11.772	14.956	30.589	14.901	12.994	21.51	12.019	17.903	0	19.052	18.016	19.084	16.661	30.457	25.073	19.298	27.624	3.2394	7.8651	11.978	27.92	22.389	19.64	32.717	14.088
9.0342	0	0	0	7.0133	17.967	0	0	0	0	0	0	0	4.7902	6.4703	0	0	0	0	0	0	0	0	0	0	12.851	0.11539	0	3.6755	0	9.3252	2.9402	15.572	11.114	0	0	1.4096	0	0	15.928	0	0	0	0	1.5319	0	19.303	10.455	8.7526	22.264
88.992	56.708	4.3052	0	0	0	0	0	0	0	0	0	0	0	0	0	0	0	0	0	0	0	0	0	0	0	0	0	0	0	0	0	0	0	0	0	0	0	0	0	0	0	0	0	0	0	0	0	0	0
25.793	1.5031	0	4.1288	6.1745	0	0	0	2.3288	0	7.1351	0	16.246	0	0.45875	0	3.5439	0	0	0	0	4.5625	7.065	0	0	0	0	0	0	0	0	0	0	0	0	0	0	0	6.3444	0	0	0	0	0	0	0	0	1.2114	0	0
0	0	0	0	58.417	100.59	157.86	180.37	236.59	262.78	338.89	368.83	276.4	321.85	320.27	363.26	388.88	406.16	400.71	424.67	434.29	485.5	443.02	498.91	466.25	357.51	434.6	381.7	411.23	392.95	388.15	427.49	389.65	350.03	326.23	292.22	308.78	292.87	289.21	260.24	228.37	239.63	226.14	192.5	196.55	215.85	213.07	194.63	219.57	211.95
37.257	18.739	0	0	0	0	0	0	0	0	0	0	0	0	0	0	0	0	0	0	0	0	0	0	0	0	0	0	0	0	0	0	0	1.2057	0	0	0	0	0	3.4353	0	0	0	16.211	0	8.2066	0	0	5.5738	8.618
45.557	11.643	0	1.1605	2.6561	0	0	0	20.966	11.869	9.5257	0.79959	0	6.5172	9.7602	33.581	26.721	22.155	26.753	25.486	16.221	10.862	41.12	32.703	0	10.299	16.294	0	9.0489	3.8406	0	23.775	4.2045	13.352	14.795	12.025	8.5475	13.824	10.855	34.683	25.135	72.836	57.411	31.635	52.126	83.513	30.158	60.349	80.997	63.064
0	25.375	12.779	3.8142	0	10.082	0	0	0	0	0	0	0	0	0	0	0	0	0	0	0	0	0	0	0	0	0	0	0	0	0	0	0	0	0	0	0	0	0	0	0	0	0	0	0	0	0	0	0	0
21.987	10.308	28.605	0	0	0	0	0	0	0	0	0	0	0	0	0	0	0	0	0	0	0	0	0	0	0	0	0	0	0	0	0	0	0	0	0	0	0	0	0	0	0	0	0	0	0	0	0	0	0
59.136	31.964	5.7424	0	0	0	0	0	0	0	0	0	0	0	0	0	0	0	0	0	0	0	0	0	0	0	0	0	0	0	0	0	0	0	0	0	0	0	0	0	0	0	0	0	0	0	0	0	0	0
0	0	0	0	5.0589	14.254	16.254	5.8418	19.289	0	17.623	0	10.868	0.84916	7.186	8.4125	26.178	14.831	0	21.513	1.2513	0	0	0	0	0	0	0	0	0	0	0	0	0	0	2.69	7.0945	45.36	59.058	57.437	72.739	69.715	80.358	83.694	97.101	111.29	91.58	102.24	126.91	144.48
0.32037	0	0	0	14.579	0	19.38	32.514	30.902	47.727	54.183	38.392	61.57	49.304	67.736	51.652	61.579	67.375	53.074	59.674	65.424	68.857	49.532	56.169	50.907	44.647	51.466	41.416	28.982	36.678	18.583	35.482	13.054	28.642	22.103	25.26	11.886	26.151	13.224	15.685	0.92992	4.0056	15.816	30.875	9.6489	19.945	0	16.522	0	10.615
41.084	27.748	10.75	0	0	0	0	0	0	0	0	0	0	0	0	0	0	0	0	0	0	0	0	0	0	0	0	0	0	0	0	0	0	0	0	0	0	0	0	0	0	0	0	0	0	0	0	0	0	0
5.8265	0	0	0.23744	0	17.768	0	18.301	0	15.959	1.5431	19.736	8.417	23.371	16.81	16.715	37.715	28.42	40.993	37.194	31.69	49.98	36.439	70.004	60.374	67.199	64.849	55.86	51.164	39.199	18.468	43.516	31.41	40.731	56.96	46.017	21.374	57.082	59.665	40.682	43.344	49.327	48.974	16.938	44.994	39.056	39.493	15.803	4.0263	13.92
148.11	49.638	16.941	0	0	0	0	0	0	0	0	0	0	0	0	0	0	0	0	0	0	0	0	0	0	0	0	0	0	0	0	0	0	0	0	0	0	0	0	0	0	0	0	0	0	0	0	0	0	0
45.433	18.548	4.5005	0	0	0	0	0	0	0	0	0	0	0	0	0	0	0	0	0	0	0	0	0	0	0	0	0	0	0	0	0	0	0	0	0	0	0	0	0	0	0	0	0	0	0	0	0	0	0
39.611	17.277	0	0	0	0	0	0	0	0	1.3732	0	4.3398	0	0	0	0	0	0	0	0	0	0	0	0	0	0	0	0	0	0	0	0	0	0	0	0	0	0	0	0	0	0	0	0	0	0	0	0	0
7.7939	19.008	10.466	0	6.0091	0	0	0	0	0	0	0	0	0	0	0	0	0	0	0	13.254	19.839	9.8134	25.934	28.19	29.079	32.622	53.507	28.373	25.009	18.683	18.575	25.6	38.582	23.218	17.689	13.988	0.083346	18.654	4.559	0	6.6984	0	0	0	0	0	0	0	0
6.1376	10.24	0	1.8468	0	8.0475	0	9.7041	0	1.0793	0	2.2035	0	4.8819	0	0	0	0	0	6.0124	5.4074	10.57	0	33.407	24.446	27.288	26.408	18.216	18.411	0	0	9.5527	16.159	2.9559	6.6946	14.226	0	9.1075	2.4233	8.6917	4.6978	10.25	10.537	0	12.311	10.586	9.9476	11.342	0	0
101.55	19.823	0	0	0	0	0	0	0	0	0	0	0	0	0	0	0	0	0	0	0	0	0	0	0	0	0	0	0	0	0	0	0	0	0	0	0	0	0	0	0	0	0	0	0	0	0	0	0	0
4.5343	0.70499	0	10.991	0	0.31937	5.7667	8.5954	0	0	0	0	0	0	0	0	0	0	0	0	0	2.5872	0	0	0	0	0	0	0	0	0	0	0	0	0	0	0	0	0	0	0	0	2.447	0	0	0	0	0	0	0
45.507	8.8493	0	0	2.8556	0	0	0	0	0	15.405	36.587	69.206	113.54	45.887	132.13	176.62	171.19	208.01	204.06	220.03	59.718	52.39	278.89	0	108.02	71.041	39.786	35.115	56.922	54.462	50.558	39.7	46.365	51.622	68.786	36.632	53.45	35.575	46.865	34.547	26.382	39.749	28.904	15.735	30.041	5.0867	32.087	18.348	37.878
25.1	5.6045	1.3027	0	2.7046	0	0	0	0	0	18.245	0	0	0	0	20.928	0	0.19972	6.2352	0	0	0	20.453	10.551	0	0	0	0	0	0	0	26.816	1.1253	0	0	0	0	0	0	0	0	4.7754	0	0	0	6.5256	0	0	0	0
6.5331	11.053	0	11.433	0	0	0	0	0	0	0	0	0	0	0	0	0	0	0	0	0	0	0	0	0	0	0	0	0	0	0	0	0	0	0	0	0	0	0	0	0	0	0	0	0	0	0	0	0	0
3.7322	1.539	0	7.2513	7.3305	2.0907	0	0	0	0	0	0	0	0	0	0	0	0	0	0	0	0	0	0	0	0	0	0	0	0	0	0	0	0	0	0	0	0	0	0	0	0	0	0	0	0	0	0	0	0
3.945	4.089	0	7.2409	0	4.8921	2.1759	11.824	0	0	6.3718	0	0	9.1109	4.2823	2.3611	0	7.3762	2.6726	0	0.034448	15.228	15.924	0	10.753	7.252	19.665	18.077	22.873	3.8902	13.384	6.0225	17.607	17.593	15.422	7.7186	0	0	2.3194	1.811	0	7.4455	10.221	0	8.7373	0	0	0	0	0
0	0	0	6.2613	25.416	38.766	50.892	0	22.647	2.0821	25.626	0	5.4885	0	0	0	2.0087	2.8587	0	0	0	0	0	0	0	0	0	0	0	0	0	0	0	0	0	0	0	0	0	0	0	0	0	0	0	0	0	0	0	0
59.295	34.683	0	0	0	0	0	0	0	0	0	0	0	0	0	0	0	0	0	0	0	0	0	0	0	0	0	0	0	0	0	0	0	0	0	0	0	0	0	0	0	0	0	0	0	0	0	0	0	0
47.108	0	0	5.7016	5.609	0	0	0	0	0	0	0	0	0	0	0	0	0	0	0	0	0	0	0	0	0	0	0	0	0	0	0	0	0	0	0	0	0	0	0	0	0	0	0	0	0	0	0	0	0
8.1672	9.5152	2.3437	0.1323	0	0	0	0	0	0	0	0	0	0	0	0	0	0	0	0	0	0	0	0	0	0	0	0	0	0	0	0	0	0	0	0	0	0	0	0	0	0	0	0	0	0	0	0	0	0
52.815	33.874	0	0	0	0	0	0	0	0	0	0	0	0	0	0	0	0	0	0	0	0	0	0	0	0	0	0	0	0	0	0	0	0	0	0	0	0	0	0	0	0	0	0	0	0	0	0	0	0
22.632	2.2092	0	0	0.57292	0	10.704	2.6062	10.289	14.964	0	0	0	0	0	0	0	0	0	0	0	0	0	0	0	0	0	0	0	0	0	0	0	0	0	0	0	0	0	0	0	0	0	0	0	0	0	0	0	0
202.97	121.72	0	0	0	0	0	0	0	0	0	0	0	0	0	0	0	0	0	0	0	0	0	0	0	0	0	0	0	0	0	0	0	0	0	0	0	0	0	0	0	0	0	0	0	0	0	0	0	0
15.658	0	20.19	0	0	0	0	0	0.99918	0	0	0	0	0	0	0	0	0	0	0	0	0	0	0	5.2753	14.397	4.8803	9.0532	0	18.367	15.766	15.392	32.781	5.8746	15.173	55.368	52.231	49.283	44.852	44.61	0	0	6.7483	15.493	20.45	57.144	23.583	30.94	15.87	22.56
28.774	5.0364	0	0	0	0	0	0	0	0	10.919	0	0.44922	0	22.487	0	4.2685	4.2583	5.7724	0	10.188	10.198	15.072	7.9238	5.9977	11.491	12.754	12.783	3.4757	19.39	10.522	25.012	33.206	5.1121	8.8321	29.155	18.223	18.131	20.019	24.207	42.268	29.095	23.044	36.623	45.625	58.309	34.539	42.75	54.559	38.099
49.857	11.716	6.4107	0	0	0	0	0	0	0	0	0	0	0	0	0	0	0	0	0	0	0	0	0	0	0	0	0	0	0	0	0	0	0	0	0	0	0	0	0	0	0	0	0	0	0	0	0	0	0
0	0	0	0	30.866	11.162	1.4437	0	0	6.0903	2.4897	8.2869	6.0378	13.17	24.495	3.4404	0	17.866	0	2.1198	2.9965	12.193	7.2238	0	0	0	0	0	2.4644	0	0	0	3.9002	9.2668	0	2.6131	0	1.6875	4.9614	0	0	8.1121	1.3661	3.5328	0	0	8.8684	0	0	0
72.043	67.022	46.053	50.444	21.352	26.894	0	0	0	0	0	0	0	0	0	0	0	0	0	0	0	0	0	0	0	0	0	0	0	0	0	0	0	0	0	0	0	0	0	0	0	0	0	0	0	0	0	0	0	0
83.083	19.83	0	7.3332	0	0	0	0	0	0	0	0	0	0	0	0	0	0	0	0	0	0	0	0	0	0	0	0	0	0	0	0	0	0	0	0	0	0	0	0	0	0	0	0	0	0	0	0	0	0
30.207	19.404	0	0	2.9175	0	0	0	0	0	0	0	0	0	0	0	0	0	0	0	0	0	0	0	0	0	0	0	0	0	0	0	0	0	0	0	0	0	0	0	0	0	0	0	0	0	0	0	0	0
58.196	28.908	2.9778	0	0	0	0	0	0	0	0	0	0	0	0	0	0	0	0	0	0	0	0	0	0	0	0	0	0	0	0	0	0	0	0	0	0	0	0	0	0	0	0	0	0	0	0	0	0	0
0	15.509	0	0	0	0	19.934	0	0	0	0	0	0	0	0	0	0	0	0	0	0	0	0	0	0	0	0	0	0	0	0	0	0	0	0	0	0	0	0	0	0	0	6.2851	0	0	2.8735	1.8023	2.9858	15.477	0
0	5.3762	12.001	0	4.4014	10.638	0	0	11.063	2.599	8.1917	17.87	11.412	27.021	13.048	28.228	16.597	31.533	11.928	40.267	36.006	18.079	0.34291	27.531	22.448	2.3892	5.2307	17.277	15.236	32.526	22.097	35.321	27.853	3.9795	1.3429	0	23.953	21.465	0	13.778	5.7649	0	11.494	0	3.4746	24.56	12.446	2.4921	0	32.231
56.587	23.534	10.952	0	0	0	0	0	10.317	0	0	0	0	0	0	0	0	0	0	0	0	0	0	0	0	0	0	0	0	0	0	0	0	0	0	0	0	0	0	0	0	0	0	0	0	0	0	0	0	0
0	0	0	6.9385	52.806	81.598	101.42	134.02	230.16	253.14	319.99	311.23	342.72	319.75	342.6	398.46	407.36	441.8	376.46	362.84	358.48	366.16	365.83	353.7	313.89	330.8	300.25	321.02	312.29	347.92	266.17	243.06	241.37	260.11	214.73	202.65	192.19	165.59	186.23	169.12	145.16	155.27	122.22	142.9	132.41	115.89	115.64	103.01	89.49	43.333
8.8702	2.2992	0	14.59	0	0	0.94818	0	0	0	0	0	0	0	0	0	0	0	0	0	0	0	0	0	0	0	0	0	0	0	0	0	0	0	0	0	0	0	0	0	0	0	0	0	0	0	0	0	0	0
40.946	52.97	0	0	13.386	0	0	0	0	0	0	0	0	0	0	0	0	0	0	0	0	0	0	0	0	0	0	0	0	0	0	0	0	0	0	0	0	0	0	0	0	0	0	0	0	0	0	0	0	0
5.4372	12.713	0	0	0	0	17.74	0	0	0	0	0	0	0	0	0	0	0	0	0	0	0	0	0	0	0	0	0	0	0	0	0	0	0	0	0	0	0	0	0	0	0	0	0	0	0	0	0	0	0
77.498	7.6387	0	3.5263	0	0	0	0	0	0	0	0	0	0	0	0	0	0	0	0	0	0	0	0	0	0	0	0	0	0	0	0	0	0	0	0	0	0	0	0	0	0	0	0	0	0	0	0	0	0
37.594	0	4.8641	9.3229	0	8.9909	0	0	0	0	0	0	0	0	0	0	0	0	0	0	0	0	0	0	0	0	0	0	0	0	0	0	0	0	0	0	0	0	0	0	0	0	0	0	0	0	0	0	0	0
0	5.2277	16.831	8.5094	18.97	0	10.157	0	28.699	2.2839	64.756	17.575	23.476	0	0	0	0	0	0	0	0	0	0	0	0	0	0	0	0	0	0	0	0	0	0	0	0	0	0	0	0	0	0	0	0	0	0	0	0	0
66.146	37.778	35.271	5.5894	0	0	0	0	0	0	0	0	0	0	0	0	0	0	0	4.4391	23.746	31.98	0	0	0	0	0	0	0	0	0	0	0	0	0	0	0	0	0	0	0	0	0	0	0	0	0	0	0	0
3.0217	6.7449	12.645	0	0	3.1067	0	0	0	0	0	0	0	0	0	0	0	0	0	4.4442	0.1947	0	0	1.4601	0	0	0	0	0	1.2839	0	14.485	6.1682	0	0	0	9.4702	3.2623	0	4.9579	0	0	0.93266	0	0	8.2477	7.4138	0	0	11.091
19.432	14.478	0	13.268	0	9.8808	0	0	0	0	0	0	0	0	0	0	0	0	0	0	0	0	0	0	0	0	0	0	0	0	0	0	0	0	0	0	0	0	0	0	0	0	0	0	0	0	0	0	0	0
59.802	29.839	0	0	0	0	0	0	0	0	0	0	0	0	0	0	0	0	0	0	0	0	0	0	0	0	0	0	0	0	0	0	0	0	0	0	0	0	0	0	0	0	0	8.0571	2.8325	13.359	10.054	17.226	15.339	30.352
19.374	13.894	1.0097	0	0	4.971	0	0	0	0	0	0	0	0	0	0	0	0	0	0	0	0	0	0	0	0	0	0	0	0	0	0	0	0	0	0	0	0	0	0	0	0	0	0	0	0	0	0	0	0
24.254	0.1896	0	0	0	0	35.411	20.984	26.363	3.4376	0	67.602	74.661	72.275	44.743	8.216	7.1308	0	0	0	0	0	0	0	0	0	0	0	0	0	0	0	0	0	0	0	0	0	0	0	0	0	0	0	0	0	0	0	0	0
106.62	0	0	58.368	33.711	14.339	11.517	4.6018	17.654	22.997	3.3817	0.037849	17.138	0	0	0	0	0	0	0	0	0	0	0	0	0	0	0	0	0	0	0	0	0	0	0	0	0	0	0	0	0	0	0	0	0	0	0	0	0
35.941	11.118	0	0	5.9955	0	0	0	0	0	0	0	0	0	0	0	0	0	0	0	0	0	0	0	0	0	0	0	0	0	0	0	0	0	0	0	0	0	0	0	0	0	0	0	0	0	0	0	0	0
77.169	46.222	16.218	0	0	0	0	0	0	0	0	0	0	0	0	0	0	0	0	0	0	0	0	0	0	0	0	0	0	0	0	0	0	0	0	0	0	0	0	0	0	0	0	0	0	0	0	0	0	0
63.462	35.296	0	0	0	0	0	0	0	0	0	0	0	0	0	0	0	0	0	0	0	0	2.1028	0	0.19705	0	8.1113	3.6485	0	0	0	0	3.8061	0	6.5391	1.7234	0	7.6784	0	3.2863	0	0	0	11.234	0.71566	0	0	8.7702	0	0
7.2445	14.998	0	0	0	0	19.059	0	0	0	0	0	0	0	0	0	0	0	0	0	0	0	0	0	0	0	0	0	0	0	0	0	0	0	0	0	0	0	0	0	0	0	0	0	0	0	0	0	0	0
0	3.7136	0	0.18774	12.827	8.8927	0	0	0	0	0	0	0	0	0	0	0	0	0	0	0	0	0	0	0	0	0	0	0	0	0	0	0	0	0	0	0	3.2324	0	0	0	0	0	0	0	0	4.3039	0	0	0
48.049	30.647	0	0	0	0	0	0	0	0	0	0	0	0	0	0	0	0	0	0	0	0	0	0	0	0	0	0	0	0	0	0	0	0	0	0	0	0	0	0	0	0	0	0	0	0	0	0	0	0
0	5.1342	0	0	6.1468	5.4763	0	0	0	0	0	0	0	0	0	0	0	0	0	0	0	0	0	0	0	0	0	0	0	0	0	0	0	0	0	0	0	0	0	0	0	0	0	0	0	0	0	0	0	0
0	0	0	0	23.312	15.969	12.756	19.674	3.3658	29.706	34.373	63.416	69.742	129.57	176.21	134.5	162.54	164.12	153.25	163.24	175.07	182.21	169.83	126.16	177.08	169.92	149.16	156.59	173.07	148.74	117.25	118.78	116.99	124.77	80.159	95.42	101.27	98.1	115.14	105.2	88.515	102.16	81.218	103.64	100.16	73.314	75.814	73.296	49.308	43.853
63.88	28.571	12.27	0	0	0	0	0	0	0	0	0	0	0	0	0	0	0	0	0	0	0	0	0	0	0	0	0	0	0	0	0	0	0	0	0	0	0	0	0	0	0	0	0	0	0	0	0	0	0
9.0793	0	0	0	0	4.2911	12.857	0	0	0	0	0	0	0	0	2.7521	1.6541	0	4.9105	4.1363	0	4.0603	5.7951	0.12714	6.1829	0	9.2073	5.2858	0	0	0	0	0	0	0	0	0	0	0	0	0	0	0	0	0	0	0	0	0	0
2.1995	0	0.36993	0	8.8745	5.9623	4.4045	0	0	0	5.4752	3.7098	0	0	0	0	0	2.3339	0	0	0	0	0	0	0	0	0	0	0	0	0	5.1368	0	0	0	0	0	0	0	0	0	0	0	0	0	0	0	0	0	0
66.765	21.067	0	0	0	0	0	0	0	0	0	0	0	0	0	0	0	0	0	0	0	0	0	0	0	0	0	0	0	0	0	4.2396	0	0	0	0	0	0	0	0	0	0	0	0	0	0	0	0	0	0
6.9663	7.2341	0	7.2969	0	0	0	0	0	0	0	0	0	0	0	0	0	0	0	0	0	0	0	0	0	0	0	0	0	0	0	0	0	0	0	0	0	0	0	0	0	0	0	0	0	0	0	0	0	0
38.758	10.583	0	2.0357	0	0	0	0	0	0	0	0	0	0	0	0	0	0	0	0	0	0	0	5.6865	0	0	0	2.2944	0	0	0	0	6.8151	0	0	0	0	0	0	0	0	0	0	0	0	0	0	0	0	0
6.7327	5.7585	0	0	0	0	11.299	5.2516	22.115	29.721	17.435	35.177	43.164	47.456	56.437	77.388	72.505	91.893	86.71	84.287	106.11	91.582	120.3	124.23	137.49	118.11	100.96	87.417	113.07	90.662	90.024	107.74	102.63	99.453	109.09	109.99	87.738	96.945	80.64	76.072	68.533	55.105	59.531	68.228	40.365	51.546	47.572	36.84	57.358	53.121
10.813	27.626	17.585	0	0	0	0	0	21.883	40.72	0	13.774	27.478	11.147	0	0	0	12.601	6.4374	2.1038	9.0686	11.419	6.7741	9.0625	7.7699	9.8324	0	0	0	0	0	0	0	26.653	15.165	33.016	51.822	58.528	68.035	68.742	64.743	75.132	78.954	92.635	66.575	99.945	102	94.463	116.45	114.04
14.093	9.9384	0	0	0	4.2706	1.163	0	0	0	0	0	0	0	0	0	0	0	0	0	0	0	0	0	0	0	0	0	0	0	0	0	0	0	0	0	0	0	0	0	0	0	0	0	0	0	0	0	0	0
0	0	0	0	2.4557	13.575	10.779	0.10827	0	18.656	3.4282	18.782	20.501	22.49	29.962	25.942	19.403	34.813	23.369	26.07	42.854	49.017	36.605	46.66	50.984	51.13	43.718	56.366	49.924	34.748	28.521	24.836	37.341	44.682	27.605	32.982	34.555	28.822	33.305	26.697	13.863	32.931	16.092	20.979	17.386	16.946	19.827	11.826	20.501	12.736
8.7154	1.5677	0	1.7586	0	13.187	1.2006	0	0	0	0	0	0	0	0	0	0	0	0	0	0	0	0	0	0	0	0	0	0	0	0	0	0	0	0	0	0	0	0	0	0	0	0	0	0	0	0	0	0	0
28.723	1.5872	0	0	0	7.9212	0	0	0	0	30.277	3.679	10.736	22.848	39.901	15.65	17.169	25.928	28.856	25.874	10.392	14.374	14.656	0	0	0	0	0	0	0	0	0	0.1288	0	0	1.2956	0	1.8208	0	0	3.7203	0	0	0	0	15.187	0	0	1.4449	0
12.483	1.2861	0.94419	0	0	4.2904	0	9.0829	0	0	0	0	0	0	2.6012	0	0	0	0	0	0	9.9892	3.1015	0	1.3071	0	2.6844	0	11.457	0	0	0	7.6389	3.4277	1.2993	3.5159	0	0	0	0	0	0	2.163	0	0	0	0	0	0	0
0.31533	0	1.963	0	3.7818	6.0688	1.6968	0	0.57184	0	1.2967	0	0	0	0	0	0	0	0	0	0	0	0	0	0	0	0	0	0	0	0	0	0	0	0	0	0	0	0	0	0	0	0	0	0	0	0	0	0	0
9.9247	20.743	24.441	0	0	7.5534	0	0	0	0	0	0	0	0	0	0	0	0	0	0	0	0	0	0	0	0	0	0	0	0	0	0	0	0	0	0	0	0	0	0	0	0	0	0	0	0	0	0	0	0
22.726	0	0	0.40859	10.302	20.599	8.4253	40.073	40.451	76.875	71.75	82.999	88.478	97.522	90.294	131.17	91.885	118.7	91.119	134.17	117.4	103.4	104.48	102.72	112.22	123.01	90.468	111.32	88.174	98.767	101.42	61.257	47.376	35.723	23.924	78.735	59.885	70.078	25.61	45.227	47.591	40.95	26.444	22.865	13.693	0	21.447	46.452	25.02	4.4673
0	64.767	32.172	18.708	0	0	0	0	2.7287	0	0	0	0	0	0	0	0	0	0	0	0	0	0	0	0	0	0	0	0	0	0	0	0	0	0	0	0	0	0	0	0	0	0	0	0	0	0	0	0	0
0	0	0	4.7	7.9878	0	21.711	0	0	0	8.7105	6.6742	0	0.62418	0	0	0.039724	9.7121	3.9726	5.876	14.569	15.59	0	7.9467	0	3.4877	24.394	7.2844	0	20.046	0.9258	14.022	0	0	0	8.4812	3.7038	15.53	10.815	14.106	0	0	11.284	5.4692	0	10.294	11.228	13.69	7.1165	11.972
30.002	11.234	0	9.3752	0	0	0	0	0.62032	0	0	0	0	0	0	0	0	0	0	0	0	0	0	0	0	0	0	0	0	0	0	0	0	0	0	0	0	0	0	0	0	0	0	0	0	0	0	0	0	0
56.289	5.7749	0	3.4241	0	0	0	0	0	0	0	0	0	0	0	0	0	0	0	0	0	0	0	0	0	0	0	0	0	0	0	0	0	0	0	0	0	0	0	0	0	0	0	0	0	0	0	0	0	0
0	0	0	0	14.979	13.29	3.158	5.5054	0	0	2.0471	10.013	7.3178	14.479	21.011	3.7949	5.2764	27.405	21.987	22.292	24.688	40.294	32.045	17.196	26.962	19.585	28.679	22.518	34.453	32.764	21.473	34.135	39.982	55.885	24.283	39.349	29.946	45.063	44.12	43.059	31.481	58.374	53.04	60.942	52.241	67.429	88.559	84.535	87.691	107.02
22.403	20.91	1.6166	0	0	3.3896	0	2.2058	0	0	0	0	0	0	0	0	0	0	0	0	0	0	0	0	0	0	0	0	0	0	0	0	0	0	0	0	0	0	0	0	0	0	0	0	0	0	0	0	0	0
35.131	33.969	0	3.294	0	0	0	0	0	0	0	0	0	0	0	0	0	0	0	0	0	0	0	0	0	0	0	0	0	0	0	0	0	0	0	0	0	0	0	0	0	0	0	0	0	0	0	0	0	0
3.5407	0	0	0	0	11.514	3.5248	0	0	2.4803	0	0	1.2903	0	0	0.45113	0	4.8063	2.2253	0	13.683	20.353	3.9101	15.896	19.73	19.563	15.836	17.347	20.675	17.998	14.249	5.7899	16.361	41.505	28.672	45.471	54.889	40.556	54.329	54.756	46.323	63.777	49.016	50.632	47.763	49.989	55.168	48.498	40.487	34.29
25.975	0	0	0	4.2157	27.16	0	0	0	10.216	66.479	0	0	0	0	0	0	0	0	0	0	0	0	0	0	0	0	0	0	0	0	0	0	0	0	0	0	0	0	0	0	0	0	0	0	0	0	0	0	0
0	24.981	37.289	30.535	54.385	40.085	2.4167	54.627	37.635	34.948	43.396	44.948	39.861	50.218	24.885	31.781	28.789	32.32	25.113	5.2238	14.87	0	8.0952	2.0631	0	0	0	0	0	0	0	0	0	0	0	0	0	0	0	0	0	0	0	0	0	0	0	0	0	0
42.46	15.061	0	0	0	0	0	0	0	0	0	0	0	0	0	0	0	0	0	0	0	0	0	0	0	0.73261	0	0	0	0	0	0	0	0	0	0	0	0	0	0	0	0	0	0	0	0	0	0	0	0
0	0	0	0.29511	24.863	6.1692	0	0	0	0	0	0	0	0	0	0	0	7.6752	0.63673	0	0	0	0	0	0	0	0	0	0	0	0	0	0	0	0	0	0	0	0	0	0	0	0	0	0	0	0	0	0	0
11.741	36.76	0.8465	0	0	0	0	0	0	0	0	0	0	0	0	0	0	0	0	0	0	0	0	0	0	0	0	0	0	0	0	0	0	0	0	0	0	0	0	0	0	0	0	0	0	0	0	0	0	0
24.017	0	0	0	13.544	19.626	0	0	5.2836	11.984	19.034	1.4678	7.3916	22.5	20.271	36.847	29.306	25.012	38.928	26.806	26.15	14.007	59.307	57.71	20.499	55	47.809	53.7	45.991	55.98	28.861	76.997	54.97	49.922	47.609	49.926	27.536	51.304	24.445	45.071	32.419	39.735	23.175	12.561	36.874	44.267	6.5301	11.687	19.58	10.398
104.99	16.599	0	8.9005	0	0	0	0	0	0	0	0	0	0	0	0	0	0	0	0	0	0	0	0	0	0	0	0	0	0	0	0	0	0	0	0	0	0	0	0	0	0	0	0	0	0	0	0	0	0
49.443	60.373	33.174	31.935	0	0	0	0	0	0	0	0	0	0	0	0	0	0	0	0	0	0	0	0	0	0	0	0	0	0	0	0	0	0	0	0	0	0	0	0	0	0	0	0	0	0	0	0	0	0
52.948	27.052	5.5566	0	0	0	0	0	0	0	0	0	0	0	0	0	0	0	0	0	0	0	0	0	0	0	0	0	0	0	0	0	0	0	0	0	0	0	0	0	0	0	0	0	0	0	0	0	0	0
4.5246	0	0	0	3.6415	6.5364	11.333	0	0	0	23.212	0	0	0	0	12.895	7.3973	14.441	0	16.345	6.6635	0	5.0214	11.166	9.5608	3.8503	13.35	1.0345	16.908	0	0.048515	35.378	4.3756	11.385	13.809	6.0412	0	24.97	30.722	6.2022	19.373	16.507	8.0022	9.2046	11	12.268	11.819	26.627	32.862	39.001
0	13.09	0	8.5404	3.6139	10.261	0	0.5573	0	0	0	0	0	0	0	0	0	0	0	0	0	0	0	0	0	0	0	0	0	0	0	0	0	0	0	0	0	0	0	0	0	0	0	0	0	0	0	0	0	0
27.534	9.3535	0	0	4.8218	0	0.3553	0	0	0	0	0	1.9277	0	0	0	0	0	0	0	0	0	0	0	0	0	0	0	0	0	0	0	0	0	2.7708	0	0	0	0	0	0	0	0	0	0	0	0	0	0	1.0507
7.7311	0	6.3537	0.68273	0	0	0.14408	0	0	0	0	7.559	1.7274	0	11.683	3.2116	0	15.704	0	0	0	0	0	0	0	12.393	0.39844	0	0	0	5.0108	0	0	0	0	0	0	1.6851	0	0	0	0	0	0	0	0	0	0	0	0
52.333	18.186	0	0	0	0	0	0	0	0	0	0	0	0	0	0	0	0	0	0	0	0	0	0	0	0	0	0	0	0	0	0	0	0	0	0	0	0	0	0	0	0	0	0	0	0	0	0	0	0
0	0	0	0.60574	0	12.226	7.9758	3.3606	0	3.6134	0	8.3305	4.3207	0	0	12.787	5.6183	4.3451	7.8451	5.5305	0	2.7305	0	0	4.4256	1.4939	9.7988	6.7847	10.857	3.4614	11.803	16.236	12.922	9.6322	5.2061	0	5.1248	15.875	16.33	12.731	0	0	0	6.5209	11.444	10.724	14.166	0	0	0
0	5.2394	3.9372	0	8.165	0	3.2749	8.9755	32.653	36.693	15.685	19.507	25.19	19.912	29.16	39.23	25.337	57.01	59.417	56.131	62.389	54.037	48.314	55.545	79.232	58.62	50.713	69.202	31.912	33.769	34.582	42.598	40.813	45.614	45.232	36.217	43.446	45.671	46.534	39.078	43.161	38.885	37.115	51.254	29.554	56.124	53.69	41.219	64.492	63.872
8.2647	4.0501	0	2.0283	0	10.92	0	5.7151	0	6.4806	0	13.197	0	12.568	16.077	29.385	34.224	25.853	35.546	47.528	53.265	61.172	59.608	98.445	84.704	83.377	90.082	76.104	89.34	67.563	46.258	74.09	61.856	70.842	62.457	73.291	40.742	49.845	59.567	55.86	55.316	60.742	73.693	37.974	72.761	70.708	63.369	51.715	45.713	45.193
16.09	0	2.2638	9.8016	2.8244	0	0	0	0	0	0	0	0	0	0	0	0	0	0	0	0	0	0	0	0	0	0	0	0	0	0	0	0	0	0	0	0	0	0	0	0	0	0	0	0	0	0	0	0	0
0	3.0739	0	2.1031	10.506	4.9275	0	0	0	0	0	0	0	0	0	0	0	0	0	0	0	0	0	0	0	0	0	0	0	0	0	0	0	0	0	0	0	0	0	0	0	0	0	0	0	0	0	0	0	0
82.816	13.184	0.25969	0	0	0	0	0	0	0	1.0652	8.5174	0	0	0	0	0	0	0	0	0	0	0	0	0	0	0	0	0	0	0	0	0	0	0	0	0	0	0	0	0	0	0	0	0	0	0	0	0	0
5.305	10.351	0	0	0	0	28.356	7.7939	0	0	0	0	0	0	0	2.8767	10.427	3.1024	0	1.2649	0	3.8893	9.3661	11.362	9.0623	1.5972	0	6.4801	6.1277	11.396	2.7459	6.7881	0	0	0.89989	3.7309	19.613	17.343	14.626	0	0	10.064	34.4	15.113	26.278	22.098	28.904	27.269	42.003	19.74
47.94	20.634	0	0	0	0	0	0	0	0	0	0	0	0	0	0	0	0	0	0	0	0	0	0	0	0	0	0	0	0	0	0	0	0	0	0	0	0	0	0	0	0	0	0	0	0	0	0	0	0
69.447	10.552	0	0	0	4.0637	0	0	0	0	0	0	0	0	0	0	0	11.982	0	0	8.2487	0.36412	11.299	0	0	0	3.7499	16.962	16.012	13.084	0	23.451	11.516	22.146	11.869	3.8182	30.858	18.437	0	30.329	29.415	16.725	0	13.128	3.7352	19.232	23.666	12.188	16.093	37.964
31.488	14.668	0	0	0	0	0	0	0	0	0	0	0	0	0	0	0	0	0	0	0	0	0	0	0	1.0688	0	0	0	0	0.2054	0	0	8.0611	12.492	0	0	1.3241	0	1.6226	0	0	1.4279	9.6921	0	9.4621	0	0	0	0
50.957	8.0009	0	0	0	0	0	0	0	0	0	0	0	0	0	0	0	0	0	0	0	0	0	0	0	0	0	0	0	0	0	0	0	0	0	0	0	0	0	0	0	0	0	0	0	0	0	0	0	0
48.15	26.039	0	0.17057	0	0	0	0	0	0	0	0	3.1291	0	0	0	0	0	0	0	0	0	0	0	0	0	0	0	0	0	0	0	0	0	0	0	0	0	0	0	0	0	0	0	0	0	0	0	0	0
64.415	25.832	0	0	0	0	0	0	0	0	0	0	0	0	0	0	0	1.7354	0	0	0	0	0	0	0	0	11.181	9.8359	16.082	17.322	8.7834	23.638	12.066	23.344	13.669	35.388	12.909	23.372	29.932	33.886	40.388	31.567	43.686	48.859	48.74	36.849	61.475	39.672	60.817	48.736
54.438	17.888	0	0	0	0	0	0	0	0	0	0	0	0	0	18.618	25.423	20.665	32.85	28.474	53.633	51.448	61.125	73.051	71.532	80.834	58.893	73.209	67.972	67.673	84.782	77.988	84.351	101.57	108.06	95.86	99.398	141.36	121.67	131.2	129.1	131.54	140.77	158.01	153.4	164.59	150.58	160.23	160.4	141.96
7.782	4.5365	0	0.0089161	0	11.495	0	8.3415	0	3.561	0	3.88	0	0	0	0	0	0	0	0	0	0	0	13.466	0	2.3061	0	0	0	0	0	0	0	0	0	0	0	0	0	4.0582	1.4591	8.4069	10.243	0	9.0603	8.5246	1.7914	6.389	0	0
13.686	16.832	0	0	3.5956	0	0	0	6.0011	8.7483	0	0	0	0	0	0	0	0	0	0	1.0884	0	2.3622	0	0	0	0	0	1.1247	0	0	0	0	1.4655	0	0	0.83067	0	0	0	0	0	0	0	0	0	0	0	0	0
24.081	11.36	0	0.69466	0	0	0	0	7.1627	8.7086	9.4753	5.813	25.624	19.245	9.1627	25.848	39.438	42.176	46.089	60.392	85.163	69.612	84.305	77.333	90.846	67.549	95.388	96.191	95.302	93.024	90.143	98.362	116.32	106.21	123.62	81.469	84.19	82.703	82.796	69.144	52.028	56.958	60.359	48.851	47.717	45.529	49.57	57.344	30.807	29.199
9.0942	0	0.2917	0	8.0672	17.304	0	0	0	0	0	0	0	0	0	0	0	0	0	0	0	0	0	0	0	0	0	0	0	0	0	0	0	0	0	0	0	0	0	0	0	0	0	0	0	0	0	0	0	0
0.65097	4.276	1.286	2.8593	0	3.0894	0	0	0	0	0	1.8337	0	0	0	0	0	3.3193	0	0	0	0	0	0	0	0	0	0	0	0	0	0	0	0	0	0	0	0	0	0	0	0	0	0	0	0	0	0	0	0
20.2	0	0	0	1.7537	4.7551	0.91708	0	0	0	0	0	0	7.4353	17.34	0	0	0.55328	2.6659	0	0	19.508	0	0	0	5.6706	8.5303	0	0	0	0	0	0	3.7113	0	0	0	0	0	0	0	0	0	0	0	0	0	0	0	0
14.58	23.67	0	9.4418	0	0	0	0	2.9589	2.3742	0	0	8.1396	0	0	0	0	0	0	0	0	0	0	0	0	0	0	0	0	0	0	0	0	0	0	0	0	0	0	0	0	0	0	0	0	0	0	0	0	0
6.7313	0	0	5.1608	26.384	52.798	0	0	0	0	0	0	0	0	0	0	0	0	0	0	0	0	0	0	0	0	0	0	0	0	0	0	0	0	0	0	0	0	0	0	0	0	0	0	0	0	0	0	0	0
0.044604	0	17.319	0	9.45	0	1.5288	0	10.212	0.62552	0	0	0	0	0	0	0	0	0	0	0	0	0	0	0	0	0	0	0	0	0	0	0	0	0	0	0	0	0	0	0	0	0	0	0	0	0	0	0	0
119.22	26.837	0	0	0	0	0	0	0	0	0	0	0	0	0	0	0	0	0	0	0	0	0	0	0	0	0	0	0	0	0	0	0	0	0	0	0	0	0	0	0	0	0	0	0	0	0	0	0	0
0	12.228	0	5.4937	7.4697	0	0	0	0	0	0	0	0	0	0	0	0	0	0	0	0	0	0	0	0	0	0	0	0	0	0	0	0	0	0	0	0	0	0	0	0	0	0	0	0	0	0	0	0	0
50.295	16.72	0	0	0	0	0	0	0	0	0	0	0	0	0	0	0	0	0	0	0	0	0	0	0	0	0	0	0	0	0	0	0	0	0	0	0	0	0	0	0	0	0	0	0	0	0	0	0	0
6.058	4.9239	0.55962	2.3454	0	0	0	0	0	0	0	0	0	0	0	0	0	0	0	0	0	0	0	0	0	0	0	0	0	0	0	0	0	0	0	0	0	0	0	0	0	0	0	0	0	0	0	0	0	0
79.455	16.41	4.8181	2.0425	0	0	0	0	0	0	0	0	0	0	0	0	0	0	0	0	0	0	0	0	0	0	0	0	0	0	0	0	0	0	0	0	0	0	0	0	0	0	0	0	0	0	0	0	0	0
0	0	0	0	12.75	24.901	8.8818	0	2.5919	8.2946	0	5.2695	2.9353	0	0	0	0	0	0	0	0	0	0	0	0	0	0	0	0	0	0	0	0	0	0	0	0	0	0	0	0	0	0	0	0	0	0	0	0	0
17.964	15.427	0	7.9571	0	0	0	2.1938	0	0	0	0	0	0	0	0	0	0	0	0	0	0	0	0	0	0	0	0	0	0	0	0	0	0	0	0	0	0	0	0	0	0	0	0	0	0	0	0	0	0
1.481	0	0	0	0	13.951	21.145	20.845	12.34	48.676	44.526	79.294	115.41	92.817	120.57	143.67	125.98	139.14	153.74	178.37	153.69	197.56	216.83	387.06	389.6	420	391.59	304.26	0	0	0	0	0	0.0094652	0	0	0	18.524	9.9355	9.5616	0	0	0	0.13414	12.14	18.388	20.173	18.292	20.238	30.613
5.7857	16.934	0	0	0	0	20.972	0	0	0	0	0	0	0	0	0	0	0	0	0	0	0	0	0	5.1248	0	1.8571	9.4974	9.1733	13.82	0	12.077	0	1.875	8.9898	14.816	22.967	19.571	15.577	0	0	13.158	28.219	6.4872	14.615	19.847	16.774	17.354	23.812	17.705
0	0	20.512	0	9.8946	0	3.7918	0	30.565	14.781	15.448	16.501	16.834	24.068	18.835	15.307	22.414	0	7.2829	14.16	9.9575	14.668	6.152	5.2036	22.331	18.295	24.243	36.39	10.577	0	0	0	0	0	0	0	5.8214	0	1.9111	0	0	0	5.2893	0	0	0	0	0	1.4722	0
0	14.238	0	0	6.6539	4.9754	13.443	21.346	51.407	61.327	95.381	110.87	114.07	158.04	178.64	187.22	187.88	180.94	122.76	170.28	176.37	149.19	144.14	166.51	163.55	148.97	152.17	159.15	149.76	159.43	160.13	173.5	150.42	143.02	137.87	135.18	155.22	169.12	124.03	147.71	120.51	113.2	131.29	112.67	127.69	134.21	106.97	100.83	79.258	123.2
47.801	19.467	0	0	0	0	0	0	0	0	0	0	0	0	0	0	0	0	0	0	0	0	0	0	0	0	0	0	0	0	0	0	0	0	0	0	0	0	0	0	0	0	0	0	0	0	0	0	0	0
4.215	0.093257	0	0	0	0	9.0492	0	1.6991	0	0	2.209	0	0	0	0	0	0	0	0	0	0	0	0	0	9.6437	0	0	0	0	0	0	0	0	0	0	2.2237	1.2068	0	0	0	0	0	0	0	13.476	4.7744	10.671	25.103	37.473
0	0	0	0	0	16.184	23.171	35.976	36.434	48.313	63.663	96.266	100.02	96.951	123.41	121.53	138.49	158.23	145.74	152.86	148.21	150.69	146.42	166.13	153.41	161.43	128.63	103.32	123.31	108.63	139.71	118.02	108.75	107.04	102.02	107.72	124.09	113.67	105.26	87.093	82.325	79.595	71.047	72.279	71.727	71.555	59.174	50.726	60.232	54.944
51.44	10.094	0	0	0	0	0	0	0	0	0	0	0	0	0	0	0	0	0	0	0	0	0	0	0	0	0	0	0	0	0	0	0	0	0	0	0	0	0	0	0	0	0	0	0	0	0	0	0	0
10.8	0	3.2035	8.641	0	6.6693	0	5.7004	18.222	36.121	1.1825	22.383	19.134	11.807	12.761	6.3808	19.873	10.705	3.9281	14.014	0	0	11.702	93.877	0	0	0	0	0	0	0	0	0	0	0	0	0	0	0	0	0	0	0	0	6.8306	0	0	8.3956	0	0
18.457	18.293	3.5419	4.09	0	0	0	0	0	0	0	0	0	0	0	0	0	0	0	0	0	0	0	0	0	0	0	0	0	0	0	0	0	0	0	0	0	0	0	0	0	0	0	0	0	0	0	0	0	0
0	0	0	0	22.252	0	30.369	0	0	42.877	34.311	33.788	40.779	9.5111	6.4261	20.064	0	0	0	0	0	0	0	0	0	0	0	0	0	0	0	0	0	0	0	0	0	0	0	0	0	0	0	0	0	0	0	0	0	0
50.017	16.449	3.533	6.3238	0	0	0	0	0	0	0	0	0	0	0	8.7945	21.08	60.687	54.701	49.776	73.747	104.35	116.07	25.598	98.042	0	0	0	0	0	0	379.85	410.52	385.1	264.53	262.99	324.36	295.58	268.22	228.49	251.51	266.69	241.51	225.53	207.62	183.7	182.67	162.11	164.47	183.04
38.721	4.8252	0	0	6.6163	0	0	0	0	0	0	0	0	0	0	0	0	0	0	0	0	0	11.838	8.4264	0	0	0	0	0	0	0	20.869	5.1744	0	0	0	0	0	0	0	0	5.6838	0	0	2.8186	11.934	0	5.0708	16.774	12.288
0	0	0	8.0456	0.47822	9.8257	18.141	18.912	0	7.8599	13.697	0.81532	0	32.207	30.133	20.197	3.2933	22.466	2.0625	0	0	7.992	0	0	0	0	0	0	0	0	0	0	0	0	0	0	0	0	0	0	0	0	0	0	0	0	0	0	0	0
12.154	0	0.25687	4.1419	0	0	0	2.6536	0	0	0	0	0	0	0	0	0	0	0	0	0	0	0	0	0	0	0	0	0	0	0	0	0	0	0	0	0	0	0	0	0	0	0	0	0	0	0	0	0	0
0	0	0	0	0.85096	38.086	31.439	3.705	14.346	2.8925	38.947	12.153	14.064	24.645	33.137	26.839	20.298	29.75	6.9598	28.656	34.493	29.751	69.135	75.721	11.906	16.864	17.117	14.864	8.5186	0	0	24.283	0	4.4394	2.9081	0	0	10.148	12.457	0	0	0	1.7838	0	0	0	0	0	5.6998	25.404
68.764	1.1644	8.8631	0	0	0	0	0	0	0	0	0	0	0	0	0	0	0	0	0	0	0	0	0	0	0	0	0	0	0	0	0	0	0	0	0	0	0	0	0	0	0	0	0	0	0	0	0	0	0
20.682	3.5599	0	0	3.111	0	1.3125	0	0	0	0	0	2.907	0	0	0	0	0	0	0	0	0	0	0	0	0	0	0	0	0	0	0	0	0	0	0	0	0	0	0	0	0	0	0	0	0	0	0	0	0
23.858	14.396	0	0	0	4.2303	0	0.73033	0	0	0	0	0	0	0	0	0	0	0	0	0	0	0	10.074	0	0	0	0	0	0	0	0	0	0	0	0	0	3.1576	25.386	24.904	36.474	48.601	33.891	24.442	49.764	62.969	66.161	80.22	60.557	70.132
17.921	23.959	12.217	0	0	0	0	0	0	0	0	0	0	0	0	0	0	0	0	0	0	0	0	0	0	0	0	0	0	0	0	0	170.56	136.61	142.74	126.87	172.45	181.21	181.36	152.12	147.41	204.57	191.5	172.12	147.7	137.74	102.36	193.77	175.93	251.08
0	2.7685	0	3.4685	23.359	7.1048	0	0	0	8.6682	3.1755	19.042	0	6.6528	18.655	0	0	0	0	0	0	0	0	0	0	0	0	0	0	0	0	0	0	0	0	0	0	0	0	0	0	0	0	0	0	0	0	0	0	0
6.5188	0	22.286	0	0	0	22.682	12.951	46.511	11.543	32.405	0	13.451	0	0	0	0	0	0	0	0	0	0	0	0	0	0	0	0	0	0	0	0	0	0	0	0	0	0	0	0	0	0	0	0	0	0	0	0	0
[truncated: 78 more columns]
