# Supplementary material for: Limits on information transduction through amplitude and frequency regulation of transcription factor activity
Source: eLife. 2015 May 18;4:e06559. doi: 10.7554/eLife.06559 (PMC4468373; doi:10.7554/eLife.06559)
Supplement: Supplementary file 1. — Raw single-cell time-trace data for HXK1 (15259 cells), SIP18 (21242 cells), pSIP18 mut A (18203 cells), pSIP18 mut B (17655 cells), 1× reporter diploid (21236 cells), and 2× reporter diploid (19222 cells). The data are also available from Dryad Digital Repository (Hansen and O'Shea, 2015). DOI: http://dx.doi.org/10.7554/eLife.06559.014 [file elife06559s001.zip › source_data/pSIP18_mut5_DM_70min_100nM.txt]

0	0	0	0	13.612	4.3736	9.2733	13.358	29.106	22.688	20.958	19.233	29.459	32.955	35.82	38.524	2.4062	16.566	0.78289	16.374	17.449	6.7513	34.999	13.557	32.907	27.526	0.20609	25.148	15.785	0	4.2493	8.6726	6.4888	7.5071	3.6014	0	1.0823	0	8.1981	0	4.0874	0	0	6.2433	15.17	15.948	39.461	30.501	35.521	35.114
1.905	6.2125	0	0	3.2957	0	5.2529	0	0	0.33302	6.9249	7.3336	25.623	37.204	61.767	72.758	100.74	111.23	122.33	155.37	174.23	195.17	192.72	220.98	234.74	220.35	266.49	307.76	360.77	411.12	448.43	496.01	608.93	638.77	744.91	797.68	862.58	877.07	933.02	952.92	1020.6	1034.8	1081.2	1078.9	1144.6	1173.7	1159.9	1200.6	1155.9	1213.8
0	0	0	0	10.962	14.51	16.947	13.409	22.673	26.976	22.968	16.552	13.611	9.8437	6.6848	20.721	12.457	14.199	4.1961	0	0.071879	17.326	30.24	78.412	125.56	180.22	168.52	268.37	308.37	377.61	476.75	520.38	603.76	478.46	737.81	823.77	891.95	966.92	983.36	1042.6	1053.2	1113.6	1122.1	1141.8	1193.7	1231	1245.3	1294.1	1262.2	1256.8
12.48	0	0	43.543	8.852	0.044549	0	0	0	0	0	0	0	0	29.434	80.858	187.33	241.97	303.37	431.37	538.27	603.45	728.48	815.2	888.88	932.52	988.61	1018.8	1110.3	1114.1	1192.3	1149.7	1198.6	1227	1295.5	1340.7	1294.6	1342.3	1375.3	1377.3	1441.9	1478.5	1442.5	1484.2	1282	1321.4	1330.1	1291.6	1247.1	1235.9
21.812	0.75623	0.70795	3.4514	0	0	0	0	0	0	0	0	0	0	2.8841	19.492	58.913	117.2	218.97	326.95	454.31	581.37	757.85	907.74	1086.9	1211.9	1467.4	1556.4	1740	1964.1	2092.2	2203.4	2326.2	2474.8	2825.8	2973.2	3144.1	3182.5	3315	3390.4	3443.8	3520	3546.8	3555	3599.3	3656.4	3673.5	3670.6	3689.9	3609.4
0	0	0	54.492	5.5993	5.87	13.283	14.942	23.396	24.803	27.813	41.426	47.626	61.312	83.943	137.14	182.26	222.42	286.37	372.16	450.63	540.69	656.07	746.88	829.5	868.37	978.13	1069.8	1170.3	1189.6	1372.5	1356.5	1414.2	1508.2	1574.1	1623.5	1676.9	1774.3	1789.3	1895.7	1933.4	2013.2	2031.6	2022.1	2116.6	2110.5	2158.3	2220.8	2217.1	2244.4
17.01	0	3.8083	0	9.3982	0	0	0	0	0.14106	71.756	111.15	204.54	290.43	376.76	522.43	636.61	708.95	801.7	939.92	1056.5	1162.3	1173.3	1256	1333.4	1383.1	1429.4	1458.3	1565.1	1574.6	1549.2	1602.1	1627.9	1656.4	1704.6	1771.2	1826	1770.4	1749.1	1857.4	1805.5	1840.7	1848.8	1774.2	1889.4	1975.4	1879.8	1912.9	1903.4	1922.4
15.927	8.7587	4.9398	0	6.2898	0	0	0	0	0	0	0	0	0	0	0	0	0	0	0	0	0	0	0	0	0	0	0	0	0	0	0	0	0	0	0	0	0	0	0.48086	0	0	9.853	10.609	18.705	9.3594	5.9117	10.001	9.0726	2.0002
0	0	0	70.032	0	15.277	20.665	13.905	9.7743	12.358	13.322	31.848	44.627	65.669	109.8	155.13	111.48	114.35	127.53	130.49	125.37	154.75	151.84	182.28	170	190.93	265.32	267.32	313.24	362.65	501.85	470.39	549.74	601.56	571.82	665.96	655.41	649.35	668.07	802.17	800.01	913.7	896.9	920.5	1001.9	992.47	998.91	1092.9	1063.7	1095.6
0	0	0	0	32.602	105.22	166.86	237.31	302.96	387	481.39	534.1	660.15	735.79	797.34	963.94	1082.2	1160.3	1246.4	1296.8	1387.4	1292.2	1507.8	1550.1	1681.9	1760.6	1857.9	1921.1	1965.1	2040.5	2140.9	2210	2287.5	2264.3	2506.6	2682.4	2804.5	2899.9	2964.2	3029.5	2979.8	2941.6	2702.7	2700.7	2662.5	2770.2	2815.7	2788.8	2803.9	2745.4
0	2.608	0	0	2.5143	6.155	1.307	11.411	1.0131	1.9339	14.819	19.896	77.581	78.243	101.27	111.09	152.75	163.27	215.38	226.62	270.25	287.4	302.81	327.63	343.32	387.72	425.41	426.98	460.93	476.53	521.39	527.23	557.94	587.93	592.85	599.91	594.55	586.6	601.6	601.22	589.62	568.38	544.82	570.56	559.46	562.49	554.67	609.48	616.44	608.31
6.5247	0	0	80.225	0	2.8596	0	2.7284	0	0	0	0	0	0	0	0	0	0	0	8.0355	26.59	48.76	73.42	77.494	114.97	124.06	126.16	152.24	180.51	202.04	258.66	204.09	269.57	234.25	271.21	262.3	327.92	329.52	353.48	373.14	392.21	333.53	353.53	372.93	351.04	384.36	362.16	410.85	384.83	380.54
5.7244	8.2972	5.89	0	2.6158	0	0	0	0	0	0	0	0	0	0	0	0	0	0	0	0	0	0	0	0	0	0	0	0	0	0	0	0	0	0	0	0	0	0	0	0	0	0	0	0	0	0	0	0	0
34.162	7.8042	3.1347	0	0	0	0	0	0	0	0	0	13.866	65.476	147.89	258.27	371.52	468.59	595.92	698.93	806.06	918.23	1004.6	1162.5	1320.7	1433.4	1502.8	1611.2	1675.2	1815.5	1969.1	2020.8	2183.1	2310.6	2383.6	2478.2	2565.5	2634.8	2653.5	2758.9	2815	2913.3	2940.2	2993.1	3008	3161.3	3166.6	3140.4	3263.4	3249.9
11.961	6.9269	2.2815	0	0	0	0	0	0	0	0	0	0	0	0	0	0	2.1206	5.3357	34.01	61.514	129.49	179.04	252.51	326.83	417.49	508.56	631.37	747.91	876.6	1045.5	1200.1	1416.3	1626.4	1904.7	2159	2381.1	2509.4	2695	2994.9	3200.3	3369.5	3760.7	3745	3946.3	4195.4	4361.7	4451.8	4464.2	4708.2
0	0.95788	0	4.4037	4.0561	6.4088	0	0	0	0	0	0	0	0	0	0	0	0	33.004	26.156	57.958	84.763	86.453	115.91	133.17	159.04	180.52	221.35	287.91	301.1	397.99	447.45	516.44	591.27	644.47	712.62	796.19	833.56	850.1	916.11	944.71	987.65	1001	877.16	1039.2	1096.8	1089.8	1117.3	1162.4	1156.2
0	0	3.0546	7.4692	7.8872	9.5966	10.539	20.15	15.954	62.632	11.222	5.7776	9.1785	77.161	148.24	249.06	334.54	395.16	611.22	739.63	814.25	997.97	780.53	840.53	1208.5	1011.3	1012.2	1086.5	1353	1175.2	1411.2	1221	1221.1	1274.8	1300.9	1362.2	1417.8	1456.8	1437.8	1408	1533.6	1424.3	1718.4	1497.9	1704.3	1735.4	1716.6	1759.5	1783.7	1793.9
0	0	0	0	15.052	16.918	33.188	26.909	44.766	39.648	50.654	47.877	46.04	55.81	52.099	71.895	83.216	118.3	149.41	208.44	264.9	323.74	411.4	465.23	551.45	658.47	741.77	813.66	947.43	1012.9	1162.2	1216.8	1330.4	1386.1	1509.7	1613.8	1684	1819.8	2018.7	2159	2230	2324	2399.7	2390.7	2637.5	2659.7	2772.3	2764.2	2823	2789.3
0.078199	0	0	3.9478	2.2359	0	1.1745	2.531	0	0	0	0	0	0	0	14.895	33.093	94.914	163.99	240.43	342.86	435.85	585.78	669.7	821.05	914.25	1065.4	1224.2	1311.2	1468.1	1576.5	1694.8	1855.7	2026.3	2151.6	2149.1	2305.5	2385.7	2525.2	2536.7	2617.8	2615.2	2673.8	2771.5	2857.5	2915.3	2979.6	3001.3	3022.7	3195.3
0	0	0	11.169	58.647	121.94	167.75	220.05	262.36	284.19	292.04	334.15	314.32	338.34	355.63	339.23	353.85	312.58	336.24	326.85	385.26	412.33	456.47	451.3	461.18	447.79	484.3	491.02	515.63	487.93	475.41	510.6	513.46	520.37	532.62	563.08	597.29	619.25	618.23	647.88	620.8	610.15	623.25	612.58	604	628.28	645.64	634.54	620.28	635.52
0	0	0	4.7937	7.423	0	8.2016	3.9575	0	0	0	0	0	0	0	0	0	0	0	6.8122	1.9366	0	8.087	0.28533	7.5783	3.1331	4.3553	12.547	8.3718	17.891	21.741	16.366	3.6065	26.396	19.179	13.746	16.822	24.336	30.49	28.858	33.662	30.616	43.154	31.085	19.535	24.567	19.816	38.511	27.636	22.873
0	0	0	3.153	2.917	10.098	11.934	22.736	17.454	19.644	19.769	11.093	20.084	19.997	12.816	8.1267	8.8794	0	0	0	0	0	0	0	10.318	0	60.459	90.157	168.77	258.25	353.72	459.89	584.24	701.95	853.09	1015.8	1106.6	1301	1418	1560.4	1742.6	1815.5	1928	1995.2	2035.7	2147.5	2174.6	2309.4	2287.5	2255.2
0	0	0	0.26581	9.3394	10.086	18.618	17.112	14.663	8.3099	22.446	14.086	40.92	21.546	31.397	42.111	46.459	56.045	66.841	73.76	101.99	109.63	122.06	122.57	129.02	136.7	150.92	159.25	169.94	194.44	202.38	219.41	205.68	205.05	226.95	260.27	287.9	324.26	378.74	455.64	430.67	379.93	357.42	324.24	330.59	307.69	306.75	302.66	271.03	278.22
0	0.011043	7.1909	2.998	0	4.3234	0	0.98044	0	0	2.6927	8.8826	14.115	18.111	8.8111	30.637	37.179	34.815	42.221	61.067	84.889	124.08	143.53	185.97	222.31	310.89	359.58	485.62	590.23	741.83	831.11	937.79	1058.6	1236.7	1364.7	1554.9	1713.9	1784.3	1944.5	2022.3	2086.9	2213.8	2387.3	2476.5	2585.8	2697.6	2698	2773.8	2822.3	2641.4
8.8143	0.010464	0	0	14.21	2.0979	0	3.64	0	0	14.966	19.94	5.7724	5.2272	22.599	14.483	9.0329	21.138	8.7902	10.071	13.66	15.181	22.437	22.884	20.119	29.256	22.838	40.82	34.837	43.856	56.225	54.851	69.351	75.883	55.996	38.93	16.475	29.841	36.036	39.234	26.3	32.119	24.909	3.0059	23.516	39.201	37.592	37.896	27.087	28.487
0	0	0	0	0	18.677	19.425	25.555	66.227	93.332	141.94	205.32	291.7	381.47	477.41	618.04	676.66	837.06	906.95	1019.9	847.54	991.76	1102.3	1267.9	1409.9	1541.1	1723.8	1900.9	2022.8	2133.4	2320.8	2256.5	2366.2	2513.9	2618.8	2651.8	2781.9	2798.1	2894.6	2937.7	3024	3109.7	3197.2	3183.5	3194.5	3292.7	3301.9	3276.3	3314.3	3334.3
0	0	0	0	5.0712	7.692	7.5825	13.567	0.34187	5.4698	0	4.0894	5.2634	1.7454	9.7529	19.477	30.858	41.898	72.805	98.35	147.15	198.98	265.21	330.81	419.16	508.51	605.57	741.94	879.89	1046.4	1152.9	1326.6	1488.2	1646.4	1754.1	1905.4	2116.9	2218.5	2288.7	2386.7	2444.7	2497.2	2585.6	2646.9	2624.4	2723.6	2757.1	2729.9	2660.9	2731.2
0	0	0	70.123	31.613	34.718	35.05	42.295	36.616	32.758	30.222	42.129	50.679	46.206	32.931	42.308	58.374	50.921	58.081	77.498	116.93	141.05	175.48	235.78	262.28	350.09	400.84	462.17	513.31	552.82	649.44	600.28	681.09	716.75	773.73	807.41	846.1	856.49	904.49	927.75	967.61	989.95	1005.5	1058.4	1042.6	1111.1	1110.8	1162.7	1149.4	1097.4
18.908	10.104	0	0	4.376	0	0	0	0	0	0	0	0	0	0	0	0	26.031	63.875	129.31	215.53	277.28	382.52	464.64	552.53	698.51	770.27	844.1	969.29	1031.1	1108.3	1179.4	1283	1339.5	1426.2	1406.4	1508.1	1495.3	1577.4	1631.1	1635.6	1687.4	1695.1	1694.9	1729.1	1752.6	1747.7	1723.9	1698.3	1748.1
0	0	0	0	10.746	5.3091	12.316	11.359	10.716	14.098	7.91	7.7064	10.979	5.047	6.4529	7.9301	6.0333	6.2999	0	2.4183	0	0	0	0	0	8.9064	3.1031	4.0838	18.253	18.051	24.473	52.302	83.329	105.84	158	197.64	265.05	320.43	385.97	408.24	507.11	530.25	586.6	634.62	674.68	712.33	777.07	802.44	838.32	847.03
0	0	0	0	17.604	0	9.8963	5.3743	0	0	0	0	0	0	0	0	0	0	0	0	0	0	0	0	0	0	0	0	0	0	0	0	0	0	0	0	0	0	0	0	0	0	0	0	0	0	0	0	0	0
0	0	0	79.237	14.861	19.791	6.1545	15.407	3.0799	13.317	12.515	5.5204	23.431	15.273	11.673	38.17	75.974	109.79	146.48	189.51	275.93	359.16	442.02	517.27	602.45	667.63	693.19	769.02	835.73	889.74	953.9	924.96	1002.1	1056.7	1097.7	1187.3	1252.4	1336.6	1425	1459.5	1533.7	1459.3	1533.8	1574.6	1560.9	1545.3	1566.4	1572.7	1652.8	1626.4
11.342	0	1.5222	7.8636	0	0	0	20.157	32.862	68.271	128.46	242.43	400.25	659.05	881.04	1154.7	1478.2	1801.7	2120	2524.4	2782.5	3140.2	3491.3	3855.5	4116.8	4369.1	4580.2	4849.8	4974.6	5227.7	5335.4	5358.1	5566.7	5805.2	5947.3	6106.3	6266.8	6167.3	6082.5	6203.5	6148.5	6198.1	6110.4	6055.7	6103.8	6248	6165.6	6205.8	6211.4	5971.2
5.0412	7.8268	0	0	15.131	1.557	0	4.0075	10.525	0	0	0	0	0	0	0	0	0	0	0	0	0	0	0	0	20.717	42.762	69.897	93.931	136.59	171.16	178.85	235.87	285.78	351.19	375.58	399.75	448.61	497.81	532.75	558.52	592.7	619.43	666.44	671.35	720.38	731.02	759.26	785.71	790.86
7.5775	0	0	68.765	0.84346	0	0.74768	6.8578	0	0	0	0	0	0	0	0	0	28.506	77.416	121.22	208.83	298.18	392.94	489.2	603.55	694.52	767.28	905.87	965.37	1061.8	1194	1195.1	1293.4	1339.4	1434.3	1475	1519.6	1572.8	1578.3	1574.8	1579.3	1598.1	1544.5	1590.3	1546.5	1584	1590.5	1613	1647.4	1561.1
0	0	0	35.926	3.4638	0	8.8114	0	5.64	1.7135	2.6589	10.412	8.1433	9.1536	13.667	19.193	59.151	73.072	98.993	140.25	186.15	267.49	296.12	356.24	374.59	402.94	480.98	536.88	571.73	617.89	752.67	813.02	911.65	989.77	1090.5	1199.7	1254.7	1386.9	1444.5	1546.7	1598	1672.1	1706.3	1770.1	1855.6	1887.2	1898.5	1935.1	1962.8	2008.6
0	0	0.46072	6.4669	4.4223	10.964	2.5533	0	0.68367	0	0	0	0	0	0	0	0	0	6.4169	0	0	0	0	0	0	5.645	13.992	20.987	41.985	58.477	109.07	130.26	166.99	193.89	231.58	244.71	303.22	298.29	347.1	357.29	395.7	424.35	457.95	465.72	494.58	522.58	538.42	551.06	567.37	573.54
2.0268	1.2995	0	3.1826	9.729	0	0	0	0	0	0	0	0	19.434	23.933	0	23.033	0	0	0	0	0	24.115	66.459	143.87	192.91	270.99	354.52	426.01	524.47	623.38	711.23	806.69	909.56	994.26	1084.1	1187.3	1234.4	1297.6	1329.8	1390.3	1444.4	1461.6	1478.5	1529.6	1567.1	1609.6	1598.5	1598.9	1641.3
0	29.117	19.277	0	0	13.081	0	0	0	0	0	0	0	0	0	0	0	40.5	93.581	163.62	236.95	289.04	359.47	422.73	506.12	571.17	652.79	696.77	774.67	806.96	831.28	883.96	992.05	1048	1097.2	1160.4	1206.4	1223.2	1230.5	1214.1	1269.3	1254.7	1328.5	1363.1	1410.2	1403.3	1423.4	1437.1	1405.1	1419.8
0	0	4.0883	6.4715	6.4518	0	3.332	0	2.9104	9.5626	38.732	69.82	140.33	220.52	325.04	424.24	556.88	677.54	811.66	927.29	1051.1	1149.6	1296.8	1435.5	1575	1647.3	1752.6	1843.6	1939.5	1963.3	1988.9	2037	2111.6	2188.9	2164	2210	2219	2253.6	2257.6	2274.9	2326.2	2347.9	2345.3	2381	2349.7	2384.9	2323.5	2363.7	2357	2440.2
0	0	0	0	12.687	26.38	23.102	18.697	32.061	22.388	16.944	28.803	40.69	63.13	101.51	175.22	235.58	332.98	395.89	539.33	643.37	756.48	874.7	967.14	1120	1234.7	1318.7	1361	1552.4	1684.9	1734.8	1815	1870.9	2003.4	2054.2	1864.5	1879.7	1832.5	1837.5	1777.7	1925.2	1981.1	2016.9	2027.1	2046.6	2030.8	2024.5	2067.5	1942.4	1953.6
19.1	23.799	0	26.293	0	0	0	0	0	0	0	0	0	0	0	3.3209	36.927	58.456	83.26	131.62	157.72	238.67	280.33	315.98	356.9	374.75	454.83	481.85	507.7	514.14	621.48	590.25	625.79	692.85	734.56	724.36	778.53	857.9	841.47	890.88	877.3	918.18	927.01	950.43	926.99	984.98	998.15	967.25	985.33	1028.1
19.211	0	0	0	0	1.4493	1.2367	0	0	0	0	0	0	0	0	0	1.5348	4.3148	0	12.854	16.554	21.754	38.969	49.753	75.418	99.078	138.42	182.11	254.43	287.48	345.74	424.15	475.41	532.12	579.71	609.59	593.57	635.11	677.68	729.38	729.54	748.57	758.3	746.97	772.62	768.42	764.09	816.66	808.09	804.32
0	0	0	0	14.574	14.965	15.787	16.713	8.6655	6.9704	23.113	25.239	38.487	62.986	93.904	125.74	161.16	220.76	254.52	290.68	351.11	369.42	430.69	451.53	483.58	518.89	525.4	569.74	600.33	662.65	680.61	696.33	739.47	751.41	730.71	724.97	739.68	756.87	760.52	790.03	780.88	808.56	821.12	717.05	834.85	716.67	822.59	807.4	803.62	808.78
0	0	1.9019	0	8.4191	2.0626	0	0	0	0	0	0	0	0	0	0	0	0	0	5.743	6.2991	21.511	21.495	41.288	54.492	70.676	95.169	111.03	141.98	151.98	146.43	152.51	152.8	171.75	160.43	156.98	153.53	169.59	169.1	174.19	189.44	179.4	186.09	180.7	183.81	190.32	192.36	185.16	186.94	179.5
0	0	0	0	1.0725	16.76	17.519	5.8484	6.5656	1.2891	4.6883	3.0425	0	0	0	0.93068	0	0	0	0	0	9.1687	0	0	1.9619	5.3463	14.714	11.46	25.292	31.54	25.052	34.681	43.838	54.597	49.455	61.251	62.927	65.053	66.181	72.574	57.891	61.489	71.032	58.81	68.075	76.362	83.377	73.431	73.281	87.229
0	11.771	5.4051	0	0	7.3791	0	8.9548	15.42	7.901	9.2501	14.656	20.568	45.459	49.074	72.18	75.802	114.77	118.32	135.28	167.3	213.7	239.81	275.28	300.87	378.83	409.31	390.35	413.68	436.71	473.13	443.09	453.11	470.11	475.58	495.6	518.6	522.37	505.73	524.18	505.8	537.52	513.36	495.53	555.48	520.47	535.48	560.34	551.27	536.85
9.0726	0	2.0549	0	8.3299	0	0	0	0	0	0	0	0	0	0	0	0	0	0	0	0	0	0	0	0	0	0	0	0	0	0	0	0	0	0	0	0	0	0	0	0	0	0	0	0	0	0	0	0	0
11.987	9.2522	12.825	0	0	0	0	0	0	0	0	0	0	0	3.1977	2.5847	7.5568	11.877	12.26	32.539	42.168	51.115	47.992	69.128	86.24	89.755	87.149	81.967	100.16	94.994	85.229	92.446	131.77	139.93	159	170.15	187.63	197.47	209.65	197.37	209.78	220.99	213.28	226.09	223.19	264.28	242.76	250.48	228.02	241.06
0	0	9.0724	6.9468	1.9204	15.162	11.086	20.421	15.168	11.875	20.16	40.64	70.57	101.82	123.65	156.14	188.5	232.34	270.18	299.85	348.05	387.3	449.05	498.53	542.15	617.9	692.13	772.15	905.26	994.75	1073.6	1195.3	1322.6	1493.3	1624.2	1749.3	1913.2	2028.3	2145	2177.3	2308.7	2447.1	2539.6	2656.3	2673.9	2773.2	2818.5	2785.1	2830.1	2554.1
0	0	0	18.804	109.04	171.33	158.25	326.97	427.09	522.08	630.01	790.91	903.39	1099.2	1243.6	1445.2	1642.6	1810.8	2008	2155.8	2358	2594.7	2655.6	2774.8	3031.2	3171.1	3369.2	3440.3	3532.5	3678.2	3664.3	3772.5	3771.3	3912.5	4065.8	4027.2	4092.9	4084.7	4132.9	4091.7	4077.2	4028.6	4076.8	4091.4	4170.9	4122.9	4145.8	4065.9	3914.9	3880.1
0	0	1.1835	22.648	10.252	12.251	6.1244	16.691	26.654	40.269	46.483	19.7	43.552	62.233	42.202	43.129	46.667	53.783	16.913	30.744	73.223	90.047	95.938	89.364	87.372	60.279	53.727	10.354	47.876	50.55	53.364	41.595	50.196	95.817	142.18	158.49	193.48	205.25	217.39	197.73	259.99	269.11	291.5	351.64	327.35	334.43	349.45	387.02	391.25	411.28
0	0	4.9651	0.90447	0.9894	3.6581	0	0	0	0	0	0	0.34156	0	0	0	0	0	0	0	0	0	0	0	0	0	0	0	0	0	0	0	0	0	0	17.873	18.609	36.551	31.313	46.988	62.163	72.662	78.803	91.593	89.774	108.06	109.94	130.05	122.1	121.08
0	0.88989	5.8776	0	0	0	4.4902	7.1649	2.0203	5.5418	8.0033	24.907	19.424	26.74	30.206	41.749	37.709	29.362	35.392	43.226	51.46	43.794	48.792	41.107	45.371	60.463	73.801	126.53	149.17	177.76	212.89	251.37	283.86	299.97	334.1	382.16	410.92	444.94	489.24	489.55	510.49	525.62	557.36	554.8	566.53	557.39	572.67	589.25	590.65	612.11
15.553	7.5863	0	0	0	1.9671	0	0	0	3.1714	35.731	84.608	132.94	187.86	265.09	347.59	413.49	527.67	610.13	718.89	779.82	866.24	1052.1	1155.1	1245.9	1306.8	1351	1433.1	1506.6	1566	1642.3	1724.6	1789.1	1812.7	1901.4	2039.1	2090.2	2127.6	2222.4	2264.3	2333.2	2457	2393.5	2483.6	2346.9	2348.9	2408.6	2424.7	2441.6	2449
0	8.8198	0	0	0	1.178	36.197	99.058	156.88	291.94	430.86	626.99	823.13	1068.5	1239.8	1497.2	1738.6	2004.2	2257.6	2515	2766.5	2921.7	3093.3	3279.2	3433.4	3387.4	3577.1	3733.1	3907.1	3940.2	3964.6	4009	4097.8	4205.7	4275.4	4348.4	4382.6	4450.3	4668.4	4665.4	4710.7	4767.4	4809.7	4809.6	4883.7	4838.2	4845.8	4873.3	4819.6	4809.1
0	0	3.2063	6.3625	0.25528	9.9102	2.9798	24.19	50.13	109.47	237.68	380.04	540.69	810.14	1161.2	1465.2	1919.6	2262.1	2638.2	3045.3	3483	3887.9	4244.7	4531.9	4861.5	5095.5	5323.7	5503.1	5693	5916.2	5849.2	6016.1	6050.2	6061.3	6070.3	5617.2	5773.2	6025	6081	6209.5	6355	6514.7	6406.7	6446.9	6470.4	6368.4	6500.4	6359.8	6387.8	6344.7
4.2764	0	0	0	8.8112	0	10.671	15.166	19.845	22.727	30.001	30.901	65.315	96.033	164.7	221.93	315.45	370.22	466.18	563.48	623.6	699.73	810.92	887.06	960.3	1036.5	1173.1	1204.4	1349.7	1490.1	1594.6	1817.3	1952	2024.4	2219.1	2288.2	2678.2	2722.4	2858.4	2987.8	2995.6	3151.3	3384.5	3367	3469.7	3587.2	3695.3	3679.3	3742.7	3853.5
13.011	0	1.8335	0	4.0441	0	0	0	7.6078	7.8636	13.449	19.486	55.488	81.754	139.06	162.82	209.09	254.17	312.21	384.74	463.04	549.34	674.82	758.74	823.51	966.33	1073.2	1209.7	1368.6	1494.1	1644.3	1829.2	1964.6	2136.8	2284.5	2447.5	2558.6	2596.3	2678.2	2750.4	2840.9	2893.2	2957.7	2970.4	3039	3037.2	3100.5	3077.8	3153.1	3195.6
17.841	5.9445	0	0	0	0	0	5.6448	26.461	56.89	93.317	123.61	168.51	207.2	263.02	302.86	336.86	375.92	437.03	488.27	540.09	612.88	679.29	763.36	851.41	973.17	1106.3	1213.7	1364.3	1529.7	1638.3	1724	1924.8	2035.9	2107.3	2315.1	2398.8	2467.8	2567.8	2679.2	2757.9	2805.1	2884.3	2911.8	2964.9	2875.2	2908.2	2882	2863.7	2867.1
22.987	5.1896	5.685	0	0	0	0	0	0	0	0	0	0	0	0	10.92	13.154	41.286	42.084	62.656	71.472	101.47	128.61	158.38	157.27	190.75	199.56	220.84	256.66	251.6	292.47	262.07	285.45	251.99	258.3	263.36	250.87	238.73	221.76	198.93	210.69	191.82	173.34	197.48	185.68	175.67	166.05	139.02	152.58	150.47
0	0	2.5697	5.4382	3.517	0	8.6074	25.972	0	11.014	4.9779	0	18.639	44.456	74.835	128.12	188.05	273.23	348.97	426.7	545.09	644.64	738.22	831.29	990.09	1029.3	1106	1218.7	1322.2	1468.1	1499	1521.2	1499.1	1493.1	1543.9	1610	1874.8	2156.8	2300.3	2366.6	2432.6	2461.8	2500.6	2531.8	2657.4	2661.1	2670.9	2750.9	2769.1	2753.8
26.581	21.789	13.409	0	0	0	0	11.445	1.379	0	0	0	0	0	0	0	0	0	0	0	0	0	0	0	0	0	0	24.376	67.249	114.53	221.96	357.72	501.27	706.52	901.47	1088.8	1250.5	1458.2	1692.9	1900.3	2095.6	2260.2	2369.3	2338.4	2473	2629.5	2748.1	2796	2893.6	2980.2
0	2.3912	0	0	10.733	2.9706	17.291	0	0	0	0	0	0	0	0	0	0	0	0	0	0	0	0	0	0	0	0	8.5451	29.369	41.421	74.365	94.618	123.56	131.72	168.94	186.09	214	226.23	266.82	275.13	269.75	299.3	287.71	311.34	291.29	282.36	305.05	304.97	322.24	323.55
0	0	0.15973	0.94266	10.8	10.515	7.4837	26.954	54.494	128.3	210.81	336.47	472.12	655.6	865.16	1107.2	1372.9	1649.6	1984.3	2307.1	2606.2	2918.2	3272.2	3536.9	3856.6	4081.3	4387.5	4615.9	4891.9	5012.5	5305.4	5436.5	5549.6	5792.1	5947.7	5996.5	6097.5	6133.6	6246.3	6376.9	6245.3	6328.6	6320.9	6266.3	6406.6	6170.8	6326.6	6440.2	6307.7	6238.7
0	0	0	10.24	0	1.0171	0	0	18.422	38.917	114.75	196.06	309.28	424.29	619.58	752.1	938.56	1071.9	1299.9	1428.7	1660.6	1833.2	1992.9	2080.4	2176.1	2355.2	2420	2539.2	2466.4	2646.7	2642.9	2689.2	2683.3	2785.7	2836.5	2904.8	2941.9	2908	2887.6	2967.2	3056.1	2986.5	2992.3	3021.9	3009.6	3023.4	3016	3032.7	3011.7	3028.2
0	0.21378	0	27.488	3.6262	9.6229	13.064	25.831	27.214	28.955	41.664	53.892	67.895	70.62	80.784	80.891	90.356	99.437	115.61	115.85	159.05	201.31	226.99	303.66	362.74	393.36	464.89	563.94	578.04	638.05	746.95	782.69	872.76	976.46	1066.4	1117.9	1216	1293.9	1353.3	1413.5	1480.2	1586.9	1641.8	1728.1	1796.6	1868.9	1802.5	1798.9	1876.6	1902.4
0	0	25.971	34.523	0	0	0	0	0	5.6442	0	0	0	0	0	0	0	0	0	0	0	0	0	0	0	0	1.9965	0.47059	36.824	61.924	109.69	126.84	159.98	171.71	184.71	215.45	227.23	217.27	243.14	262.49	311.34	301.97	321.44	301.84	323.93	323.73	353.5	296.74	327.45	352.77
0	2.6919	0	0	0.15626	0	11.123	0.95284	0	0	0.34605	0	0	0	0	0	0	0	0	0	0	0	0	0	0	0	0	0	0	0	0	0	0	0	0	0	0	0	0	0	0	0	0	0	0	0	0	0	0	0
2.3612	32.807	22.973	23.957	0	0	0	0	0	0	0	0	0	0	0	0	0	0	0	0	0	0	0	0	0	0	0	0	0	0	0	0	0	0	0	0	0	0	0	0	0	0	0	0	0	0	0	0	0	0
0	0	0	58.973	15.428	29.565	27.194	33.347	9.7911	32.431	39.707	56.227	46.502	42.176	68.552	77.699	105.4	110.75	127.1	159.02	201.76	224.51	267.94	285.99	316.17	357.09	435.99	477.71	457.35	455.15	542.15	526.56	572.26	622.16	656.04	692.2	700.98	715.71	721.11	699.91	694.09	686.93	746.7	732.77	739.81	769.51	741.46	747.27	738.59	698.2
3.3264	12.096	6.0318	0	0	0	0	0	4.2973	13.94	21.06	25.307	38.601	53.778	70.754	81.227	103.72	123.07	159.27	173.07	208.23	236.45	261.15	315.14	355.22	423.56	523.71	557.55	660.35	749.21	832.81	983.51	1140.2	1213.2	1355.8	1445.4	1606.8	1667	1723.1	1793.9	1855.8	1935.9	2115	2175.8	2193.7	2271.5	2273.6	2351.6	2360.8	2363
0	0	0	58.175	17.603	15.527	12.829	0	0	0	0.21356	0	7.8753	17.583	35.242	82.182	96.219	140.65	170.27	206.68	241.46	304.18	330.96	407.85	420.08	483.4	558.02	668.74	682.47	752.73	786.49	750.41	841.62	848.47	958.59	942.46	1011	991.53	1002.9	1094.5	1076.4	1088.1	1102.1	1170.3	1159.6	1256.9	1292.3	1289.6	1448.6	1261.3
0	0	0	48.491	22.635	20.75	9.4819	16.05	32.054	26.291	58	97.092	133.38	178.52	249.88	276.42	378.6	420.17	460.18	513.27	585.52	665.7	702.59	791.72	843.73	913.55	1032.5	1105.9	1124.5	1294.4	1414.6	1422.4	1556.4	1629.6	1704.7	1796.3	1878.1	1960.3	2056.4	2147.9	2183.5	2277.7	2336.8	2372.6	2402.6	2482.5	2456.4	2504.9	2535.4	2587
0	0	0	6.2744	16.918	28.896	64.121	93.7	108.18	152.92	213.68	311.32	421.59	459.13	586.35	645.95	788.87	909.12	1055.3	1221.6	1335.2	1546	1702.3	1809.7	1896.6	1978.8	2198.5	2300.4	2418.3	2615.2	2794.9	2925.7	2889.6	3113.6	3104.4	3207.4	3345.8	3400	3468.9	3659.9	3553.4	3636.4	3712.7	3732.9	3851.6	3862.9	3791.7	3783.4	3852.2	3738.7
0	0	2.4245	5.664	2.9513	1.697	7.4873	12.487	7.5079	20.721	11.425	19.612	13.19	27.962	27.879	51.603	87.627	129.04	201.94	262.89	313.77	397.12	453.35	518.92	624.76	749.92	794.63	894.14	985.78	1014	1139.4	1161.1	1220.4	1243.2	1337.3	1421.6	1511.2	1519.9	1505.5	1579	1613.5	1519.2	1458.4	1487	1545.1	1555.3	1587.1	1591	1563.9	1596.3
0	0	0	0	2.437	9.4247	9.8484	9.7849	23.882	24.058	34.64	43.815	40.317	49.269	60.462	86.046	94.154	90.246	101.33	106.21	137.53	162.2	168.83	168.16	169.64	177.46	195.81	213.32	230.2	250.58	285.91	313.78	390.77	433.65	550.81	654.8	819.27	876.67	1085	1185.5	1265.9	1381.3	1433.8	1582.9	1653.1	1707.3	1753.4	1787.5	1879.2	1802.6
0	0	0	53.967	15.301	12.64	23.095	23.882	37.303	27.205	27.395	41.497	38.357	45.296	71.152	89.525	145.95	200.05	214.6	267.35	300.22	352.93	336.71	414.71	449.19	519.87	679.22	752.96	875.92	998.4	1152.1	1175.8	1371.8	1487.2	1594.9	1670.8	1821.1	2013.6	2079.5	2165.9	2286.4	2382	2468.6	2500.1	2443.5	2506.9	2548.6	2575.9	2609.6	2647.7
0	0	0	5.4353	13.14	26.623	19.289	32.36	26.371	30.443	38.518	46.42	53.322	57.399	69.156	70.911	63.076	85.645	83.421	104.98	117.15	120.76	138.14	141.3	154.98	153.75	166.4	170.19	178.51	181.4	213.46	210.77	236.76	259.69	275.27	287.87	314.77	321.8	362.04	371.91	422.67	404.49	460.24	468.42	466.58	478.9	491.83	537.88	550.98	534.21
0	0.60127	1.6218	0	0	1.2297	5.7251	8.3534	9.086	35.629	103.81	219.44	353.85	651.49	745.21	961.94	1232.2	1766.6	1801.7	2030.9	2556.8	2734.3	3126	3235.5	3200	3820.6	3930.5	3772.5	3877.5	4061.1	4146.3	4198	4424.1	4600.9	4520.9	4873.7	4929.2	4890.2	4907.4	4941.9	4989.1	4906.8	4962	5022	5051.3	5083.8	5149.7	5147.5	5213.6	5174.7
0	3.5236	8.1163	6.8487	0	0	0	0	4.1331	0	0	0	0	0	0	0	0	0	0	6.4122	6.7088	15.339	37.249	71.851	96.014	125.07	182.57	235.43	320.34	420.59	499.4	599.4	704.5	785.22	891.62	1012.4	1109.1	1184.4	1224.9	1299.7	1381.8	1407.9	1474.3	1491.1	1551.4	1580.5	1612.7	1634.1	1638.5	1607.4
0	6.0107	2.4039	3.7218	0	0	0	5.9078	1.769	4.1616	7.899	1.3221	19.274	43.463	89.469	135.67	197.61	270.96	340.18	385.74	449.86	531.01	603.23	671.14	681.87	707.78	751.88	807.33	883.72	974.11	996.37	755.63	796.94	858.3	848.95	908.16	937.2	1018.7	1102	1134.7	1175.2	1239.4	1244.6	1306	1333.1	1384.2	1410.4	1381.7	1430.7	1510.3
0	0	0	36.069	0.18066	11.705	36.925	48.026	95.905	129.85	184.61	254.45	309.79	373.76	451.08	538.64	576.32	620.94	683.41	796.68	840.92	949.08	989.29	1058.9	1107.9	1195.2	1302.7	1345	1368.1	1483.3	1557.3	1555.7	1599.5	1662.6	1740.5	1692.8	1794.8	1915.3	1869.7	1959.9	1898.8	1942.1	1964	1985.1	2027.4	2029.9	2042.2	2044.4	2066	2064.3
0	0	1.194	0	21.127	1.4647	11.133	0	0	0	9.0909	51.284	19.591	17.253	10.901	10.039	0	0	0	0	0	0	0	0	0	12.221	20.734	17.219	49.037	71.789	44.996	61.784	66.507	51.432	62.243	65	85.072	72.377	131.76	99.257	125.72	158.15	125.45	145.03	117.61	155.8	148.42	144.07	115.99	125.04
7.3867	14.906	13.444	0	0	0	0	0	0	0	0	0	0	0	0	0	0	0	31.515	73.854	124.09	177.09	230.31	297.7	371.78	421.65	477.75	504.63	545.69	604.28	653.64	704.51	743.4	757.45	766.94	837.75	837.73	834.27	845.55	872.59	787.89	848.54	850.08	858.32	850.12	841.13	867.55	852.12	816.3	836.75
0	0	0.03232	2.5184	3.3993	5.1644	6.1141	0	4.2503	10.157	8.0673	23.836	18.834	31.882	17.519	28.848	28.611	21.162	11.189	25.014	27.957	31.323	47.27	32.145	35.047	39.837	39.727	43.442	40.53	50.752	36.53	115.56	121.63	125.8	115.98	120.75	104.3	111.54	108.83	113.15	117.51	29.669	37.238	26.67	21.36	18.653	14.559	15.095	6.8558	10.451
0	0	0	9.154	0	20.333	29.533	25.181	13.599	31.391	13.659	18.887	42.724	58.323	52.377	64.721	72.595	76.84	108.32	107.28	135.44	153.38	156.45	161.11	185.61	213.23	238.37	197.52	262.66	236.89	211.31	260.71	270.21	282.75	201.26	212.16	184.8	157.14	143.29	168.75	156.27	147.91	125.06	122.95	112.7	119.22	111.39	122.41	96.163	108.18
0	0.49357	1.5864	9.351	1.3736	5.8737	0	21.783	43.381	112.09	171.4	241.99	374.81	488.97	574.21	668.41	802.18	850.12	962.09	1004.2	1113.6	1186.5	1248	1305.6	1413.5	1501	1609.4	1679.1	1800.2	1821.5	1934.7	1975.2	2016.6	2094.1	2276.3	2279.4	2376.1	2394.8	2453	2479.6	2560.2	2545.6	2632.7	2603.8	2735.3	2765.2	2742.3	2771.5	2703.6	2812.1
60.24	40.553	0	0	0	0	0	0	0	0	0	0	0	0	0	31.447	74.354	59.238	116.85	149.52	97.6	172.7	197.09	220	271.13	361.06	428.9	540.39	606.15	695	824.8	888.39	928.29	1008.5	1118.6	1189.2	1193.8	1265	1380.6	1406.4	1542.9	1505.5	1520.1	1491.2	1579.1	1589.4	1639.2	1640.5	1646.6	1669.8
0	0	0	4.5797	12.954	4.2025	4.1832	10.922	8.7264	8.6383	5.7252	3.9177	13.099	11.774	7.0092	0	16.186	0.80948	23.166	11.186	33.461	25.024	20.173	31.73	21.38	38.944	40.283	27.066	47.122	50.826	90.271	89.763	110.37	123.57	131.36	156.75	176.8	170.41	163.98	186.64	199.82	230.35	216.92	241.05	246.16	262.09	247.56	290.4	275.28	291.35
4.2746	2.9742	0	0	0	8.2015	0	0	0	0	0	0	0	0	0	0	0	0	0	0	0	0	0	0	0	0	0	0	2.6857	16.411	29.595	36.5	53.867	81.973	68.191	96.424	111.7	129.41	148.17	156.29	156.25	176.31	180.67	201.05	221.07	215.76	246.83	259.08	258.62	269.72
0	0	0	0	33.34	54.632	57.894	87.075	74.513	90.793	79.381	56.431	59.56	52.958	51.102	66.931	61.764	103.4	132.83	93.67	264.06	190.02	403.73	425.23	509.99	561.89	657.86	657.4	678.42	717.39	720.27	536.75	755.98	774.79	761.6	865.24	906.56	860.06	859.28	726.11	880.18	903.72	894.82	863.96	879.35	852.95	864.21	886.06	879.53	885.65
6.8077	0	0	0	6.5842	0.37964	8.9587	6.5482	7.2485	12.96	13.212	12.176	17.63	4.9709	9.2333	32.487	26.615	26.647	18.419	13.633	0	10.122	5.7855	2.5669	0	0	16.124	14.072	7.2064	14.823	38.621	0	6.8482	14.564	13.247	15.267	24.708	26.031	15.451	13.153	7.1865	3.5995	3.3919	0.020396	12.772	3.6007	9.7537	27.065	8.7588	4.3463
0	0	0	63.86	7.2066	10.299	5.8436	12.084	19.624	14.218	31.567	57.475	79.154	90.798	122.74	155.09	213.38	236.13	268.19	278.25	352.96	385.62	433.43	478.81	527.28	498.32	587.93	608.88	634.12	651.77	655.11	644.93	694.99	732.61	777.09	819.54	824.23	846.23	892.05	876.54	885.04	920.34	943.64	955.12	949.67	978.41	967	954.03	936.63	955.56
2.5051	0	0	0	12.757	0	4.2305	7.5922	19.031	19.603	24.047	21.07	47.929	56.324	69.847	81.792	72.296	88.916	105.27	105.82	109.04	139.1	138.27	143.21	152.96	162.16	158.17	165.6	162.73	160	185.19	200.01	212.37	213.3	209.99	221.76	235.55	210.84	212.2	221.56	218.94	225	204.84	223.87	221.17	220.18	198.25	222.94	210.43	214.08
12.129	8.5703	0	0	5.9986	0	0	0	0	0	5.359	9.2671	24.116	31.07	44.991	51.162	53.422	61.993	65.066	64.357	76.783	73.291	64.91	78.73	80.222	78.528	82.1	68.549	92.337	81.849	86.327	93.844	98.379	84.53	88.5	84.416	76.942	74.021	69.771	66.528	53.316	61.464	60.476	60.541	57.265	57.802	58.643	55.147	50.122	44.627
0	0	0	0	6.1314	8.5105	12.993	8.1735	15.337	4.3055	11.921	6.9886	4.1359	14.144	15.14	26.057	38.586	36.513	54.881	55.341	73.481	86.978	87.022	76.746	57.257	64.962	50.471	52.456	94.29	107.37	133.79	151.44	151.5	148.99	202.56	237.91	276.76	272.59	359.53	383.82	401.93	439.92	471.19	566.12	571.21	589	605.28	603.23	618.37	673.31
0	0	0	40.118	5.8557	14.814	11.119	24.198	21.655	27.235	38.804	52.962	69.883	103.43	135.08	210.15	247.03	297.48	345.72	411.65	477.52	528.54	602.68	653.87	737.71	838.93	865.56	932.59	1021.2	1074.5	1216.5	1206.1	1348.2	1377.6	1425.6	1473.6	1503.3	1595.2	1595.3	1629.9	1654.6	1711.7	1742.8	1762.7	1739.3	1771.9	1750	1772.9	1774.4	1772.4
0	0	0	0	13.217	2.7472	7.4017	22.149	38.648	49.087	62.274	56.04	58.31	78.096	89.69	94.161	95.591	96.973	87.1	108.2	115.89	113.85	112.84	149.18	177.52	216.45	264.21	339.5	419.32	536.7	673.67	827.03	1035.2	1294.6	1536.8	1776.7	2066.7	2277.2	2578.7	2826.5	3037.6	3303.1	3417.6	3996.3	3777	3830.3	3969.3	4123.1	4222.4	4252
0	1.6856	0	0	3.2053	9.8046	6.7295	4.4426	0	0	0	9.4939	27.362	70.819	123.3	181.91	255.84	326.83	418.97	502.6	626.3	701.87	816.01	912.29	1023.9	1113.9	1197	1359.3	1454	1609.7	1739.5	1940.6	2079.3	2291.9	2433.8	2633.7	2873.5	3187.9	3433.2	3519.3	3745.4	3884.7	3987.1	4116.7	4202.4	4356.4	4380.5	4494.8	4512	4759
17.632	9.0829	4.2125	0	0	0	0	0	0	0	0	0	0	0	0	0	0	0	0	0	0	14.969	37.669	63.065	90.876	138.47	104.52	122	154.46	167.16	235.58	264.73	348.88	448.01	482.52	519.18	589.07	661.59	695.24	774.92	810.68	842.92	910.1	962.58	982.27	1029.7	1054.4	1062.8	1078.6	1137.6
0	0	0	1.085	0.88498	1.1657	12.582	6.2777	7.5321	6.212	21.313	36.402	91.884	142.52	218.14	293.41	357.67	443.28	534.83	642.56	651.82	718.96	699.18	777.13	716.63	788.55	882.28	908.16	886.01	885.75	946.09	1194.5	1318.7	1421	1564.5	1569.5	1725.1	1871.8	2033	2157.6	2334.3	2412.5	2495.2	2642.2	2826.1	2746.9	2792.7	2861.3	2903.3	2982.9
0	0	19.294	3.1717	32.907	0	0	0	0	0	0	0	0	0	12.042	2.7359	4.0003	32.564	28.518	15.083	13.989	27.892	36.318	0	88.749	97.564	106.67	114.54	128.32	155.49	134.78	153.69	173.15	186.41	177.98	173.81	203.2	234.36	183.08	208.29	147.96	193.64	169.54	174.78	138.88	171.6	180.19	153.01	168.9	158.97
0	0	0	7.7523	0	10.347	0	4.3649	0	2.9806	2.1385	0	16.635	13.365	5.7221	4.1344	14.242	12.532	48.306	53.457	84.628	87.05	103.39	136.4	141.35	165.42	188.58	179.71	230.87	222.58	236.13	308.46	351.82	370.85	389.65	419.01	272.94	242.28	286.32	314.09	325.86	317.51	296.14	319.03	304.24	332.17	326.68	335.04	314.33	285.51
0	0.3295	0	0	0	7.8727	3.9604	0	0	0	0	0	0	0	0	0	0	0	0	0	0	0	0.80172	0	0.98272	0	2.6709	0	0.23401	0	11.846	8.1275	13.191	18.46	19.48	12.833	9.9108	27.002	42.532	65.745	72.645	90.29	112.26	44.185	48.74	55.27	60.027	86.206	76.689	75.716
1.464	0	0	1.271	2.0235	3.4425	4.2259	2.7974	0	0	0	0	33.376	87.088	170.62	281.05	419.83	610.56	815.36	1085.7	1250.5	1455.7	1664.1	1872.1	2102.8	2255.4	2446.2	2732.3	3089	3373.4	3596.7	3827.4	4156.4	4425.5	4750.9	4994.8	5377.2	5650.1	6030.9	6173.5	6431.5	6680.3	6783.5	7155.9	6819.7	7065.7	7514.8	7738.8	7504.3	7654.7
0	0	0	9.9527	0	14.612	25.971	38.277	24.168	22.939	25.085	29.517	67.66	93.628	128.88	160.67	194.18	246.99	286.37	336.62	369.85	418.38	457	509.45	531.12	583.18	599.29	655.6	695.15	622.74	670.53	733.92	775.91	848.84	906.61	1002	867.86	955.73	1019.3	1012.8	1093.4	1118.7	1169.2	1239.3	1255.1	1289.3	1338.8	1337.2	1380.7	1394.6
0	0	0.90204	4.9056	6.2789	0.99885	6.1715	0.10338	0	0	0	0	0	0	0	0	0	0	0	0	0	0	11.031	8.8581	15.598	30.76	33.598	60.441	97.229	102.2	147.83	166.02	210.42	262.65	325.81	353.29	436.18	456.04	489.37	513.77	556.73	623.15	651.44	677.43	699.82	728.53	757.73	797.07	789.4	807.36
5.8477	15.488	0	3.197	0	0	0	0	2.243	1.7865	5.993	36.043	41.929	67.604	65.084	110.18	107.78	125.8	100.29	175.1	155.84	158.63	301.37	171.77	314.14	187.79	220.62	176.13	191.95	176.09	192.04	161.82	194.96	173.78	181.47	175.89	209.75	213	230.69	228.45	230.81	257.74	250.25	250.55	211.38	240.36	266.95	274.3	265.96	263.96
0	0	4.2878	0	2.6417	11.999	10.112	18.918	19.999	40.577	54.56	98.436	127.31	164.13	218.54	213.76	273.58	306.28	442.43	518.17	648.39	766.03	820.99	888.72	1038.1	1145.3	1188.5	1337.3	1446.3	1496.6	1596	1451.1	1510	1477.5	1593.4	1562.5	1665.6	1620.7	1750.5	1757.2	1701.4	1699.3	1612.4	1636.6	1743	1767.4	1686	1704.1	1749.4	1639.8
34.808	7.8872	0	49.638	0	0	0	0	0	0	0	10.851	7.6346	26.911	33.651	43.805	93.747	102.42	110.29	20.696	38.769	72.496	92.763	72.874	84.721	80.834	54.13	103.2	90.256	106.23	157.63	124.56	300.44	275.32	373.76	375.6	405.27	440.58	466.86	494.17	517.95	516.64	522.26	523.76	591.5	590.29	603.1	643.77	683.12	678.86
0	2.1019	2.5861	11.456	0	0.7635	0	0	0	0	0	0	0	0	0	0	0	0	0	0	0	0	0	0	0	0	0	0	0	35.09	52.552	105.76	198.43	249.37	315.06	380.39	399.89	535.11	611.98	670.5	686.7	668.09	773.94	869.38	872.11	882.98	927.7	867.75	902.5	941.08
0	0	2.2206	4.3161	0	4.8672	12.536	8.3327	13.643	7.278	41.635	95.31	157.28	229.42	316.83	434.81	481.81	694.64	748.21	890.48	1023.8	1243	1396.1	1580.3	1776.8	1945.1	2057.5	2176.7	2355.2	2448.1	2612.8	2722.4	2753.5	2922	3013.6	3151	3192.5	3204.4	3287.6	3320.8	3191.6	3276.9	3321.5	3707.9	3375.2	3338.1	3357.4	3335.3	3302.6	3342.4
12.394	9.3575	0	2.3146	0	0	0	0	0	0	0	0	0	0	11.945	12.137	32.401	48.67	52.49	51.856	54.155	76.551	78.506	123.92	135.97	159.58	161.15	184.55	219.92	229.96	47.005	98.42	151.24	202.88	307.58	303.9	361.65	435.33	499.58	590.68	718.78	725.92	879.57	871.12	931.76	950.44	1015.7	1054.4	1034.9	1124.2
5.6919	0	1.6689	2.9795	9.3387	0	0	0	0	0	0	0	0	0	0	0	0	0	0	0	0	0	0	0	0	0	0	0	0	0	0	0	0	0	0	0	0	0	0	0	0	0	0	0	0	0	0	0	0	0
0	1.1298	12.062	0	0	0	14.854	0	0	0	12.98	21.636	32.784	45.682	64.813	107.06	148.19	181.51	235.64	323.68	389.85	489.95	571.64	690.93	762.55	805.8	880.15	939.49	1089.8	1089.1	1147.7	1233.6	1317.2	1403.3	1430.2	1498.3	1534.1	1532.4	1513.4	1539.5	1546.3	1589.4	1612.3	1680.5	1681.2	1729.1	1727.7	1748.1	1748.4	1810.7
0	0	0	0	2.7184	37.503	58.567	101.4	141.08	173.95	226.58	267.47	310.8	365.14	406.47	445.11	464.06	492.96	483.07	543.29	529.13	512.51	567.64	521.94	585.4	550.87	561.62	567.81	567.35	572.72	552.17	580.37	565.66	614.91	574.7	580.07	585.01	575.05	597.71	588.05	571.93	552.82	540.23	539.62	457.11	492.9	495	486.01	477.89	477.2
3.6043	0	0	0	1.7565	2.5125	4.8765	0	8.8215	13.378	47.636	69.242	95.726	129.51	167.9	209.8	249.94	279.58	316.8	369.03	407.6	437.17	448.29	484.41	486.39	499.19	525.06	518.09	554.13	589.34	602.8	634.39	625.64	676.21	712.24	778.95	790.19	776.68	862.47	905.33	985.48	972.33	1493.9	946.06	975.29	990.46	1015	966.74	962.18	1019.6
9.793	7.2238	9.5295	0	5.7338	0	0	0	0	0	0	0	0	0	0	0	0	0	0	1.3578	10.252	3.0016	17.844	26.38	20.518	33.513	28.853	39.712	52.806	57.32	57.201	76.403	99.438	117.56	127.77	149.02	152.09	148.78	168.47	161.97	182.62	187.06	189.09	233.93	202.47	212.88	208.94	217.61	208.46	214.29
0	7.1753	0	0	0.80957	0.12619	2.4378	0	0	0	0	0	0	2.8363	0	0	0	0	0	0.56409	0	0	0	0	0	0	0	0	4.0665	0	7.7062	0	0	0	0	0	0	0	0	0	0	0	0	0	0	0	0	0	0	0
0	2.4132	0	1.1146	2.471	2.1528	0	7.3442	0	0	22.682	96.24	209.93	376.55	591.2	854.38	1190	1523.2	1891.1	2295.5	2763.9	3241.8	3603.5	3978.4	4190.9	4754	4867.7	5209.4	5482.1	5589.1	5918.7	6122.8	6360.4	6511	6742.1	6832.6	7066.9	7250.4	7239.2	7289.5	7531.3	7500.8	7411.6	7410.1	7507	7550.4	7466.2	7714.4	7568.9	7775.1
0	0	0	2.1811	8.9138	6.703	12.826	22.709	35.553	35.803	40.156	50.561	51.882	61.462	63.693	75.923	60.595	75.108	65.527	76.224	91.391	86.346	74.68	67.952	71.426	101.18	72.231	54.91	83.326	66.284	88.386	95.236	90.35	90.106	100.19	98.243	122.53	127.64	138.18	130.7	152.06	174.85	190.06	213.82	217.43	230.21	225.59	234.82	258.82	273.02
11.598	6.4147	0	0	1.6803	0	0	0	0	0	0	0	0	0	0	0	0	0	0	0	0	0	0	5.1067	23.856	33.128	42.968	58.98	80.558	95.568	120.1	166.26	201.46	232.73	268.72	294.69	320.67	366.11	385.14	440.48	480.13	516.21	548.08	594.3	607.91	630.79	644.6	658.1	678.33	680.7
16.262	2.4109	0	0	0	6.4004	0	0	0	0	2.5067	56.725	92.375	224.45	355.83	491.92	631.16	799.13	966.68	1195.8	1421.8	1701.8	1911.8	2158.9	2436.3	2750.7	3054.4	3298.5	3594.1	3869.5	3602.5	3774.9	3824	4061.8	4239	4298.2	4431.2	4567.1	4535	4595.1	4680.1	4701.7	4778.7	4753.8	4739.4	4658.8	4717.1	4627.4	4668	4569.8
0	0	0	5.2267	7.4287	7.7253	3.7815	9.6952	6.2393	0	0	0	0	0	0	0.14434	0	0	0	0	0	3.8763	0	2.1554	4.0414	23.496	13.42	24.792	31.678	27.29	29.998	31.367	35.591	27.143	23.418	33.917	23.089	23.498	26.286	23.746	29.29	28.928	20.022	27.094	24.006	26.809	19.596	20.909	23.052	14.676
31.963	8.9973	20.457	0	0	0	2.2825	0	0	0	0	0	0	0	0	0	0	0	0	0	0	0.27373	0.51353	12.525	8.7129	22.774	24.994	18.179	34.101	46.972	61.22	68.341	69.134	70.176	65.811	76.29	84.562	79.051	82.89	89.76	83.674	85.064	86.294	92.399	82.333	75.77	79.648	87.827	65.026	61.695
6.3278	0	0	0.10962	2.3559	9.5785	4.286	1.5187	3.9827	4.6747	13.723	13.168	8.0282	13.415	19.328	27.681	45.783	38.293	41.854	44.085	30.528	56.117	48.885	72.415	65.673	55.653	80.839	77.945	79.901	107.27	158.56	193.48	216.65	252.67	275.61	324.76	343.13	337.54	384.54	452.77	511.3	499.85	486.38	521.6	545.64	568.13	551.59	517.57	498.09	530.28
0	0	0.93895	0	0	11.571	8.9229	15.957	15.064	4.7424	6.4128	4.2829	16.756	11.505	10.895	18.116	26.077	29.778	50.157	60.515	86.654	106.47	127.51	150.09	179.52	199.61	223.85	262.99	291.45	347.26	412.16	466.49	524.58	600.15	661.88	732.78	790.82	841.68	896.6	910.14	986.31	1016.5	1043	1066.9	1080.1	1112.4	1167.2	1128	1153.1	1136.6
0	0	0	9.0993	2.9186	11.526	0	0	0	0	0	0	0	0	0	0	0	0.99546	6.6855	18.558	16.801	30.814	53.776	42.66	60.588	52.892	55.137	81.148	89.408	121.6	145.33	123.82	164.27	177.32	240.76	273.75	343.84	420.63	461.39	597.71	634.83	608.79	660.33	673.89	738.79	749.99	788.66	847.56	838.2	870.46
0	0	0	0	0	18.098	25.564	27.759	49.614	62.12	97.097	152.88	204.27	317.67	415.27	505.69	650.34	749.59	896.65	1013.8	1169.6	1312.3	1428.1	1606	1686	1833.1	1900	1967.1	2103.3	2049.4	2314.6	2114.3	2385.5	2527.7	2354.4	2824.5	3158.1	3345.6	3491.8	3917	3945.3	4020.9	4126.7	4356.5	4316.2	4625	4727.5	4568.4	4616.5	4743.7
1.1528	0	0	1.308	0	4.4725	7.003	7.3324	2.372	7.9746	10.878	24.253	14.497	21.51	22.107	24.329	39.628	57.15	81.836	139.05	230.22	352.47	534.88	745.26	933.91	1188.5	1375.2	1590.1	1775.7	2037.1	2217.6	2442.7	2572.3	2866.5	3071.5	3314.1	3654.4	3903.3	4243.8	4471.3	4800.8	4943.2	5233.7	5527.4	5731.7	5828.2	6152.8	6202.4	6180.1	6454.8
34.606	38.857	0	0	0	0	0	0	0	0	0	0	0	0	0	0.332	21.672	41.416	58.347	83.399	124.35	180.53	244.77	328.99	423.05	486.4	588.27	671.03	804.4	935.79	1049.9	1281	1383.7	1553.2	1832.3	1999.7	2115	2302.7	2477.1	2557.3	2718.9	2764.5	2874.1	2934	3053.2	3189.6	3244.3	3327.3	3361.2	3368.3
5.3083	0	0	1.5956	3.1972	0	1.4019	0	0	0	0	0	3.1642	2.4509	12.141	5.3377	0.64532	0	0.41349	0.038578	0	0	0	0	0	0	0	0	0	0	0	0	0	0	0	0	0	0	0	24.437	29.683	48.146	65.451	65.416	58.557	44.263	61.755	49.253	55.521	39.805
17.997	2.3459	3.6872	1.513	0	0	0	0	0	0	11.983	56.488	118.45	210.24	295.23	404.6	542.12	711.47	917.56	1051.1	1242.7	1355	1474.8	1683.7	1794.5	1972.6	2135.2	2266.2	2340.2	2613.5	2676.4	2818.5	3066.5	3273	3584.5	3972	4264.9	4510.2	4815.8	5272.7	5271	5685.8	6118.1	6544.6	6742.1	6892.3	7119.2	7226.4	7440.1	7554.5
0	0	1.2554	11.098	10.503	0	7.6121	5.4331	28.005	80.206	159.17	263.51	373.05	530.7	641.78	803.06	965.42	1063.3	1155.2	1243.8	1350.8	1418.3	1441.8	1508.4	1566.5	1877.2	1615.4	1647.5	1647.2	1616.9	1647.7	1634.5	1693.4	1704	1724.8	1742.7	1772.7	1796.9	1794	1711.7	1738.1	1811.5	1753.7	1785	1719.5	1683	1817.5	1772.8	1758.7	1802.1
14.834	3.8018	0	4.0474	0	0	0	0	0	0	0	0	0	0	0	0	0	0	0	0	0	0	0	0	0	0	0	0	0	0	0	0	0	0	0	0	0	0	0	0	0	0	0	0	0	0	0	0	0	0
0	0	0	58.414	18.912	25.146	27.553	35.367	53.096	34.181	52.067	84.715	106.88	138.8	195.64	242.54	332.14	377.06	432.39	516.3	565.24	687.61	737.06	803.11	847.89	857.29	936.39	1002.1	1042.6	1103.7	1160.3	1091.8	1154.6	1226.2	1272.6	1324.7	1410.4	1477.7	1477.6	1533.7	1583.2	1570.5	1600.2	1626	1650.2	1683.8	1677.1	1698.2	1714.9	1706.8
11.878	9.2315	0	0	0	1.8114	0	4.2881	5.0909	0	0	0	11.81	33.966	95.376	156.03	254.96	320.68	430.51	535.45	660.2	819.77	952.7	1070.4	1174.7	1345.7	1391	1502.9	1563.6	1686.4	1757.4	1711.2	1794.2	1865.2	1905.5	1935.9	1897.2	1946.7	1902	1920.1	1941.5	1896.2	1841.6	1889.4	1858.7	1866.4	1862.7	1839.5	1841.9	1815.4
0	0	0.14079	2.4119	2.6591	3.1536	6.4302	11.957	28.807	51.133	94.626	141.45	208.81	274.34	357.85	442.41	535.75	700.24	790.49	953.32	1070.7	1260.8	1329.5	1472.9	1560.7	1649.3	1664.1	1818.3	1922.7	1990.2	1986	2084.3	2210	2209.2	2370.5	2404.7	2477	2539.9	2542.1	2567.5	2573.6	2674.2	2726.9	2800.8	2800.3	2816.6	2889.4	2901.4	2885.8	2852.8
0	3.4273	0	7.3175	1.7245	0	0	4.6544	0	3.3661	4.2619	13.982	44.137	74.814	95.967	141.1	197.88	244.72	312.15	363.47	411.71	479.43	543.05	606.09	654.27	711.92	754.19	844.05	948.92	1012.9	1063.9	1086.9	1201.6	1216	1292.1	1361.6	1458.2	1546.7	1607.2	1659.5	1716.9	1728.2	1757	1752.9	1847.2	1872.4	1887.5	1973.4	2009.7	2037.3
0	3.6998	3.0968	0	3.065	2.3832	7.7749	5.4162	0	0	0	0	0	0	15.816	56.419	76.557	136.6	194.21	270.96	387.32	490.89	613.44	760.23	901.72	1034.8	1205.4	1387.9	1542.5	1698.6	1833.5	1907.4	2041.4	2167.2	2323.1	2363.9	2484	2568.8	2649.5	2744.3	2726	2711.7	2753.7	2768.2	2761.6	2769.1	2813.1	2751.4	2754.1	2730.4
16.912	0	0	0	5.5654	3.7228	0	0	0	0	0	0	0	0	0	0	0	0	0	0	0	0	0	0	0	0	0	0	0	0	0	0	0	0	0	0	0	0	0	0	0	0	0	0	0	0	0	0	0	0
17.342	5.5059	0	32.801	0	0	0	0	0	0	0	0	0	0	0	0	8.5533	15.309	39.386	58.686	51.721	73.409	86.22	117.28	143.52	178.14	154.98	144.06	143.72	178.85	189.57	215.35	183.57	207.52	215.06	185.6	229.24	202.51	231.82	224.88	341.76	330.47	303.58	301.39	281.03	252.57	262.86	264.86	254.62	260.43
0	0	0	0	6.8789	8.2271	15.281	20.202	20.567	29.846	30.583	34.696	27.505	49.342	43.076	37.683	42.464	48.357	49.505	69.404	74.179	85.309	95.862	92.211	101.4	194.88	209.17	223.21	226.88	243.36	246.54	241.32	248.56	268.32	281.97	276.42	298.77	299.41	309.18	325.86	366.9	355.76	348.7	357.01	367.46	379.84	366.39	389.51	418.51	391.83
0	1.8084	2.5141	4.0147	0	1.843	0	2.7042	0	0	3.1624	6.565	12.78	7.0512	0.87222	0.29784	0	0	0	0	0	9.7544	11.492	18.475	25.464	48.781	57.307	105.28	165.11	220.23	249.12	281.06	349.53	433.58	505.16	604.18	683.24	763.88	807.44	822.09	924.28	1062.1	1155.1	1204.9	1270.1	1297.3	1409	1418.4	1481.5	1488.9
0	0	0	0	23.701	0.55256	6.2677	7.2472	9.0324	15.87	19.053	20.032	27.574	39.796	26.371	28.984	46.66	61.003	72.963	93.853	118.98	148.85	212.24	246.32	272.41	293.49	345.61	441.65	551.24	592.79	683.03	777.6	932.22	1023.6	1118.9	1238.4	1348.5	1490.9	1558.7	1637.8	1784.8	1855.9	1927.2	1995	2092.4	2132.5	2172	2263.5	2346.3	2351.1
0	0.5366	0.21795	0.76815	0	10.838	11.79	9.0774	10.325	1.7056	12.861	23.086	57.321	81.776	104.65	115.27	153.98	179.77	212.55	246.11	268.35	309.47	335.97	389	431.67	504.07	573.02	662.31	734.92	842.44	950.13	1030.3	1152.9	1250.5	1335.8	1428.6	1499.2	1593.7	1625	1660	1688.4	1708.5	1799.9	1863.6	1851.8	1817.4	1927	1885	1923.6	1893.1
0	0	0	9.2894	3.0695	14.438	5.1348	2.1877	0.89178	17.377	37.133	73.587	93.936	158.18	202.57	259.69	311.84	360.95	438.61	509.94	575.92	658.16	711.84	763.74	838.14	891.67	949.1	985.1	1032.6	1105.8	1130.9	1131.1	1215.6	1226.8	1283.2	1357.5	1395.5	1438.3	1494.2	1539.2	1524.8	1497.7	1528.5	1573.5	1337.2	1408.5	1439.4	1456.3	1436.8	1416.5
0	0	0	0	1.504	17.549	13.885	18.785	20.327	36.988	51.802	63.872	82.474	110.53	151.57	188.39	216.96	259.18	312.09	340.44	391.74	445.66	477.67	512.88	561.03	576.53	631.03	665.67	711.31	772.13	795.05	831.24	753.96	772.22	772.14	810.77	814.35	826.98	827.86	822.78	835.99	851.4	855.12	832.4	824.81	852.41	837.52	803.93	814.15	830.02
0	0	6.0374	10.614	6.0922	5.9899	6.4315	0.043645	6.2829	33.549	47.808	89.716	116.1	180.15	224.61	271.49	324.28	371.2	395.57	433.44	499.91	503.56	516.02	519.25	560.21	566.95	578.97	608.54	617.89	597.87	627.33	623.72	615.75	641.79	650.57	644.11	652.47	669.38	673.51	642.01	669.14	653.63	663.52	660.3	674.76	669.55	677.92	679.98	657.23	688.18
0	0	0	0	0	19.924	34.859	17.66	10.331	11.053	5.3401	3.8431	2.9272	0.15764	0	3.5733	6.3675	8.439	12.674	16.423	66.956	121.94	153.18	207.55	251.47	304.77	376.74	443.28	487.81	551.69	581.77	673.72	767.14	850.31	923.14	884.43	963	1026.1	1142	1225	1281.3	1526.2	1361.9	1366.5	1271.9	1604.2	1645.9	1674.8	1720.3	1769.6
0	0	0	0	6.6858	9.4038	5.6572	171.83	302.56	342.64	410.79	496.76	589.83	696.51	805.43	967.63	1108.1	1228.9	1397.2	1498.9	1648.3	1827.6	1869.8	1998.8	2146.3	2257	2329	2411	2550.1	2612.1	2704.2	2751.3	2915.9	3037.2	3114	3166.1	3145.5	3187.1	3211.5	3301.9	3310.8	3372.3	3358.4	3407.7	3330.6	3395.3	3526.7	3429.8	3552	3553.1
66.35	0.33588	0	0	0	0	0	0	0	0	0	0	0	0	0	0	0	0	0	14.684	31.668	55.653	70.334	75.008	95.749	116.88	124.02	121.78	182.22	230.68	229.4	249.22	320.97	331.2	380.91	406.42	437.41	486.68	496.02	514.81	576.53	599.83	614.72	680.06	598.81	618.47	637.22	639.93	677.03	683.79
1.0837	0	0	0	6.0856	12.335	17.602	15.489	19.568	22.569	0	0	0.40439	0	0	0	0	4.9521	13.855	13.491	6.0665	13.348	0	20.879	9.5287	37.712	29.603	33.075	30.313	38.586	9.7795	0.40683	0	0.16271	0	0	0	0	0	0	0	0	0	0	0	0	0	0	0	0
0	0.57347	4.3465	8.6716	0	0.496	0	0	0	0	0.063883	1.8827	5.1233	0.14635	8.4459	16.085	22.206	20.438	26.419	47.739	69.767	81.083	79.081	95.992	119.14	115.18	134.57	126.37	113.42	148.41	149.61	167.22	176.94	194.96	213.49	208.03	238.88	252.26	297.92	316.93	349.13	368.9	386.21	433.99	439.57	456.79	481.76	500.6	512.97	539.2
0	0	0	2.0702	4.4595	3.5607	0	0	0	0	0	0	0	0	0	0	0	0	0	0	0	0	0	0	0	0	0	0	0	0	0	0	0	0	0	0	0	0	0	0	0	0	0	0	0	0	0	0	0	0
0	0	14.632	0	12.517	0	26.884	32.132	43.323	48.86	58.862	51.764	72.073	93.961	108.98	91.248	108.23	126.25	113.88	124.3	122.02	118.82	132.25	161.58	112.72	126.34	127.5	124.22	111.69	111.92	122.71	170	154.09	149.73	101.77	116.36	154.57	148.04	135.1	96.525	94.033	87.979	94.015	75.82	81.942	74.281	92.877	89.034	94.438	84.461
5.0987	0	0	0	0	0	21.418	0	20.113	8.3918	38.529	43.122	66.733	67.846	82.935	99.542	120.4	128.19	124.49	132.3	128.83	142.96	146.26	157.49	157.42	163.64	155.78	182.8	184.86	185.93	187.91	197.79	237.52	244.29	266.03	287.69	287.64	284.51	261.42	273.14	290.23	328.15	287.46	303.35	308.37	311.72	309.02	308.78	312.37	321.02
0	0	0	50.929	17.338	30.852	35.443	32.572	10.68	44.344	24.553	37.473	35.985	40.724	69.456	88.156	124.91	149.67	196.87	239.32	309.24	406.96	506.61	598.24	715.64	839.59	1001.9	1132	1252	1374.6	1519.5	1541.5	1638.4	1740.4	1858.5	1915.9	1971.6	2125.3	2155.8	2210.6	2285.7	2267.9	2269.2	2139.8	2240.2	2264.3	2281.9	2271.4	2306.2	1742.6
0	0	0.31478	0	4.8215	6.3995	0	4.4253	3.1394	5.4355	1.1578	5.1429	3.6356	8.1216	8.1844	7.3999	4.0032	2.5615	0	6.8924	4.3946	0	0	0	0	0	0	0	0	0	0	0	0	0	15.807	27.468	42.387	40.85	56.951	77.722	72.931	77.324	82.508	90.192	96.462	144.43	145.94	162.41	158.4	158.42
0	0	0	0	11.466	18.934	0	2.4251	0	0	0	0	0	2.6972	0	10.684	9.0424	20.143	15	35.559	43.016	49.64	38.379	37.261	55.413	55.97	51.983	44.732	65.639	72.14	66.61	65.011	84.212	77.641	94.974	105.91	124.81	121.22	135.93	152.98	142.38	127.37	131.18	132.38	165.26	174.24	170.19	166.48	186.6	170.36
9.9696	6.0329	5.2991	0	3.6697	0	0	0	0	0	0.73729	8.0038	33.307	75.319	133.85	200.46	271.76	316.36	439.72	537.8	613.04	700.6	763.92	864.68	938.75	1038.6	1113.4	1159.7	1253.8	1319.3	1364.4	1382.7	1461.4	1511.7	1551.5	1584.3	1640.4	1665.7	1676.1	1646.4	1660.2	1697.7	1735.7	1703.1	1723.3	1806.4	1833.6	1882.9	1864.1	1792.1
0	2.4696	0	0.24071	0.30926	0	13.998	11.162	10.045	6.5022	12.806	21.679	25.227	31.813	29.057	47.288	43.851	41.775	50.362	56.35	68.488	53.67	59.032	49.794	52.57	44.776	41.554	52.65	58.789	63.369	59.879	59.42	57.94	55.161	44.844	57.636	85.606	75.143	82.02	70.537	60.653	56.095	72.031	51.857	69.121	58.702	50.385	43.692	25.436	34.345
0	0	0	20.61	26.074	35.893	37.54	36.015	49.051	27.71	17.615	34.926	41.086	36.92	41.242	57.995	73.822	73.769	105.97	119.24	161.23	232.28	282.68	303.14	331.31	415.55	486.19	613.52	688.49	711.76	782.17	825.07	891.6	852.75	995.02	1067.4	1078.9	1169.9	1236.9	1259.2	1236.3	1277.1	1268.6	1318.6	1387	1426.2	1420.4	1424.9	1457.1	1553.4
8.8197	0	0	4.7409	1.3368	2.3997	0	0	3.2072	0	0	0	0	0	0	0	7.9289	26.216	50.175	67.945	105.71	100.48	129.76	181.69	213.1	245.94	254.39	288.66	304.29	318.24	318.91	334.87	308.47	329.23	330.87	346.45	327.71	343.11	350.58	349.46	365.84	356.66	378.8	373.2	383.55	366.29	376.79	358.25	338.44	366.33
10.088	6.439	0	1.609	3.1963	0	0	0.46189	0	0	0	0	0	0	0	0	0	0	0	0	0	0	4.9678	17.676	16.086	15.372	37.22	53.701	21.17	49.799	32.055	63.941	68.27	58.731	84.209	75.975	66.479	81.967	61.226	98.734	75.558	83.978	73.353	101.19	113.56	150.68	126.98	129.32	136.45	122.67
13.801	7.2946	0.4243	0	0.25116	0	0	0	0	0	0	0	0	0	0	0	0	0	0	1.5426	1.6253	0	0	0	6.0703	1.949	0	4.4663	5.0927	0	7.0485	0	0	0	0	0	0	0	0	0	0	0	0	0	0	0	0	0	0	0
0	0	0	41.616	17.678	34.299	35.652	25.871	29.262	14.767	26.287	30.402	34.052	30.968	44.542	49.223	53.244	34.415	43.229	50.444	86.962	76.502	84.994	95.928	119.77	130.5	140.29	115.33	141.14	162.22	192.64	148.74	115.97	123.4	122.79	103.62	140.1	78.781	118.01	79.24	84.279	88.185	82.378	107.12	58.14	80.508	52.874	71.449	78.174	54.028
0	3.2745	0.24755	0	0	4.5495	2.0026	7.6311	0	6.5887	10.73	8.4896	21.633	27.831	28.756	42.991	51.303	58.353	79.514	94.701	117.74	181.21	214.84	289.18	355.95	474.22	572.28	721.66	938.4	1075.8	1306	1519.8	1718.2	1969.7	2249.5	2549.3	2843	3093.2	3321.5	3386.1	3603.7	3875.5	4205.6	4294.9	4511.3	4617.4	4771.5	4844.7	4993	4920.9
0	0	0	9.5827	11.275	1.4093	0	5.5537	5.2316	21.559	7.6075	10.079	14.028	10.092	0	0	0	0	0	0	0	0	0	0	0	0	0	0	0	0	23.091	23.355	33	46.68	42.009	49.387	57.202	42.201	49.173	49.574	47.508	41.715	37.052	44.202	27.867	32.262	33.265	42.436	45.081	38.766
5.7711	0	0	1.863	0	0	16.266	39.065	69.027	50.926	68.818	58.939	68.801	70.075	80.464	73.029	97.05	96.494	100.29	106.08	98.608	122.3	144.82	152.19	158.02	188.37	211.95	257.06	319.18	352.69	419.47	470	540	600.72	802.69	887.39	874.1	952.3	955.51	1023.2	1076.6	1121.4	1064.5	1092.3	1117.2	1157.4	1182.1	1170.1	1159	1169.8
0	0	0	16.904	18.865	0.17486	12.815	4.7109	0	10.597	9.8834	0	20.198	20.902	72.499	105.67	147.97	204.78	268.13	309.86	375.6	444.88	524.12	597.13	720.28	777.08	827.95	933.98	1022.2	1092.1	1197.4	1249.4	1303.7	1387.7	1417.2	1506.4	1536.3	1604.6	1767.1	1782	1754.9	1749.4	1769.3	1877.1	1806.2	1829.2	1825.7	1867.1	1863.3	1904.8
0	4.4149	5.504	3.6569	0.50439	0.094155	4.8837	25.147	62.224	95.43	119.2	124.83	249.77	224.59	253.31	281.02	445.24	391.53	472.5	538.47	573.94	634.23	717.83	773.06	909.05	959.32	1300.5	1421.1	1360.4	1375	1604.2	1648.5	1861.7	2044.7	2138.3	2664.8	2455.3	3191.1	3506.6	3708.7	3686.8	3831.2	3811.5	4129.2	4303.8	4290.9	4428.8	4441.8	4382.8	4288.8
0	3.9657	0	4.2829	1.8468	4.4903	13.497	13.611	2.1076	0	3.6558	0	7.0052	4.2645	16.473	45.458	87.654	135.28	192.95	276.95	346.14	408.09	480.25	576.86	649.65	734.5	872.99	1098.7	1135.7	1329	1410.1	1530.2	1655.5	1802.7	1970.8	2095.8	2159.5	2357.7	2583.5	2684.1	2772.8	2929.3	2964.4	3012.8	2981.7	3108.8	3147.8	3170.9	3182.7	3170.7
0	0	0	8.2097	0.98056	5.5901	7.2723	13.039	21.139	31.317	34.262	50.689	46.375	70.057	66.31	82.892	88.826	108.22	114.1	115.9	127.36	134.14	134.12	140.16	131.84	148	145.74	158.96	188.33	222.66	253.1	326.57	384.87	484.39	594.6	724.67	859.68	998.53	1089.7	1255.9	1364.2	1485	1603.5	1682	1774.4	1830.3	1946.7	2030.4	2135.9	2169.1
5.73	0	0	0	3.0903	5.5535	3.7006	21.959	15.019	34.068	38.641	65.47	89.319	150.42	210.08	288.08	381.56	512.56	637.54	722.69	868.23	1023.4	1154	1382.6	1589.9	1775.5	1968.4	2125.9	2331.1	2546.9	2712.5	2855.5	2954.6	3131.8	3367.3	3512.4	3661.8	3755.4	3942.1	4014.8	4193.9	4269.6	4408.8	4669.7	4618.1	4701.6	4768.1	4875.9	4988.5	4852.7
0	0	0	47.063	26.989	13.683	9.5286	0	0	0	0	0	7.3266	0	15.292	20.514	33.585	42.604	48.272	55.39	81.181	86.526	83.39	98.403	82.416	66.727	100.43	105.89	128.86	139.2	138.37	52.129	117.11	121	147.82	150.15	140.37	156.2	151.56	188.6	218.88	207.91	209.58	227.22	259.6	309.64	324.02	289.31	274.62	282
0.57353	0	0	0	6.956	1.7055	0.43511	0	0	0	0	0	0	0	0	0	0	0	0	0	0	0	0	0	0	0	0	0	0	0	0	0	0	0	0	0	0	0	0	0	0	0	0	0	0	0	0	0	1.2573	0
0	0	0.48322	3.612	13.647	0	17.173	11.417	14.205	6.2127	0	0	8.3013	9.6511	16.942	19.973	28.587	40.654	51.669	70.058	61.053	74.832	88.997	69.923	88.448	109.3	121.68	116.58	118.86	110.51	112.39	101.76	104.72	101.74	118.64	117.91	120.9	127.3	142.85	153.87	167.87	147.33	170.98	159.54	164.03	170.32	180.15	177.71	200.78	203.4
0	0	0	58.968	15.44	30.077	47.399	65.061	85.098	104.21	132.76	176.4	175.11	189.45	208.38	223.5	284.52	317.17	369.15	435.98	490.73	609.28	686.23	794.43	868.65	897.95	1042.3	1098.1	1199	1237.4	1340.8	1359.8	1473.1	1505.4	1561.4	1662.5	1675.4	1688.8	1749.6	1780.8	1754.3	1827.9	1846.7	1882.6	1869.8	1865	1869.4	1887	1871.2	1864.3
0	0	0	0	11.312	5.9322	1.2501	14.419	5.0177	8.3013	25.12	27.306	37.106	48.766	50.045	39.967	51.745	49.583	57.96	61.55	65.159	0	63.154	50.726	59.104	60.195	69.105	58.999	50.798	52.105	54.533	46.874	75.136	65.852	79.415	89.592	69.269	83.2	85.992	88.294	89.049	97.119	110.41	97.326	78.591	84.495	91.507	75.974	73.235	46.941
0	0	5.7906	15.227	0	2.2878	0	0	7.8864	0	1.632	0	5.6707	22.556	39.931	89.029	101.5	120.5	152.3	164.14	213.42	219.39	250.03	266.61	288.34	293.57	328.82	313.3	326.84	329.7	345.06	360.54	367.44	377.7	388.2	377.74	373.68	372.95	401.95	414.65	405.26	401.44	401.32	378.47	391.2	400.99	397.47	398.16	404.23	390.24
0	0	0	0	0	7.4638	17.182	26.699	53.551	65.427	77.758	84.642	102.06	100.59	114.76	160.98	218.21	318.88	419.51	544.07	656.89	803.05	936.03	1073.7	1158.7	1320.9	1364.5	1511.1	1608.9	1710.1	1815.1	1911.1	1986.6	2071.4	2104.5	2175	2299.1	2362.6	2396.4	2436.9	2477.1	2493.1	2558.7	2604.2	2561.1	2527.9	2553.6	2589.2	2550.5	2545.3
0	0	0	0	4.5374	17.728	2.5703	8.7901	8.2147	0	0	0	1.3458	10.088	10.223	22.195	15.433	24.191	24.026	39.344	59.634	57.839	70.892	83.146	101.03	114	143.47	160.21	200.32	234.12	254.63	287.89	307.1	331.62	387.19	398.63	433.76	458.11	460.26	502.5	464.2	478.59	492.59	480.8	505.87	557.4	538.4	550.83	538.84	543.53
0	0	4.6145	7.1739	9.1873	0	4.7426	12.427	8.675	6.9246	0	0	0	4.2675	1.0101	0	0	9.9024	0	0	4.3873	0	6.9733	0	2.3066	0	0	3.7359	13.248	28.382	31.812	51.992	76.339	97.851	110.8	121.84	158.04	169.17	173.86	164.96	191.71	218.52	230.28	241.55	236.29	220.11	246.08	252.09	253.2	239.95
3.7792	2.8749	1.0599	0	0	2.9621	1.5367	0	0	0	0	0	0	0	0	0	0	0	0	0	0	0	0	0	0	0	0	0	0	0	0	0	0	0	0	0	0	0	0	0	0	0	0	0	0	0	0	0	0	0
0	0	0	0	0	67.977	117.97	166.93	234.5	294.01	365.7	438.41	511.74	519.15	636.13	719.29	778.53	838.6	898.53	935.82	980.05	1013.9	1048.8	1098.2	1124.6	1147.8	1122.2	1121	1114.3	1162	1162.4	1175.7	1200.4	1212.7	1226.8	1236.9	1204	1224.4	1213.6	1231.7	1225.4	1201.6	1193.9	1231.6	1199.4	1239	1245.7	1235.9	1181.7	1249.9
0	0	0	8.3645	1.8282	22.255	19.691	8.7235	6.2143	14.447	2.094	10.66	0	0	0	5.2948	0	0	0	0	5.6567	6.7938	6.8377	12.444	18.047	0	7.7802	0	21.705	28.284	19.162	28.741	28.779	49.338	41.868	98.255	98.39	102.44	113.19	115.67	110.96	109.34	107.61	93.114	135.24	126.57	128.33	138.98	131.15	135.89
0	0	0	46.331	17.636	12.512	13.222	3.6	46.619	61.307	108.64	179.45	231.3	290.73	350.42	419.24	463.11	514.6	551.78	581.34	644.31	658.31	649.7	701.6	689.43	748.26	778.5	832.77	835.83	867.55	894.35	911.06	984.14	1017.8	1086.4	1127.4	1210.1	1249.5	1362	1441.5	1500.5	1547.6	1599.5	1630.1	1688.4	1678.5	1686.9	1663.4	1672.1	1713.9
12.067	0	1.6871	3.471	10.581	0	2.966	0	6.662	0	0.071944	0	0	0	0	5.3959	0	1.5281	20.296	5.3319	16.527	28.529	21.839	42.497	28.932	25.893	21.123	24.514	26.387	23.31	42.522	34.482	27.94	27.679	30.673	23.107	28.52	14.858	22.59	13.978	6.4179	8.9741	6.6828	7.8488	0	2.004	0	0	0	0
0	0	0	0	0	80.831	23.325	17.375	18.973	108.63	101.99	109.35	122.35	129.11	134.71	140.35	149.21	120.74	135.66	132.76	159.34	160.57	153.44	157.58	158.61	144.79	155.59	142.42	159.68	157.09	146.4	151.17	156.93	188.86	215.84	250.96	319.79	346.83	413.85	435.39	513.77	527.56	584.93	621.58	629.97	665.31	690.22	721.85	721.43	733.12
5.8708	7.3172	1.4406	0	4.1299	0	0	0	0	0	0	0	0	0	0	0	0	4.7665	12.207	26.813	28.573	24.744	35.657	33.023	60.281	57.726	67.576	63.546	66.855	69.87	74.476	70.837	56.144	69.917	73.779	83.143	75.553	79.739	91.212	82.916	81.682	64.522	83.188	94.173	81.755	77.105	76.283	73.174	81.964	78.034
0	0	0.066096	0	5.1743	14.638	12.599	4.6619	12.203	17.603	21.668	25.019	13.013	25.262	27.864	27.718	41.961	59.146	84.994	103.75	148.92	198.83	241.65	269.09	336.26	374.1	439.1	473.02	514.07	582.29	604.91	675.65	715.62	805.09	839.6	922.77	1034	1057.7	1142.3	1217.1	1261.7	1323.3	1348.8	1438.3	1500.7	1524.1	1586.9	1667.4	1677.3	1647.9
0	0	0	57.086	8.0661	19.245	27.907	15.557	34.654	16.751	32.514	27.493	27.656	8.03	6.0413	26.985	57.123	67.873	26.198	71.888	85.489	139.75	198.24	290.58	322.51	396.96	539.41	588.5	681.53	816.95	910.68	922.74	1003.5	1110.5	1157.2	1222.3	1339.1	1406.4	1460.6	1536.7	1675	1645	1759	1816	1860.8	1910.3	1891.8	1957.2	2010.8	2025.5
0	7.2352	0	0	0	0	6.9826	0	0	0	6.733	0.41573	13.207	10.733	11.631	11.456	12.281	16.739	25.433	25.165	26.902	22.326	26.322	22.973	30.601	27.475	35.958	28.329	19.164	27.444	34.196	39.708	46.998	50.802	60.117	46.168	96.087	103.14	0	0	0	0	0	0	0	0	0	0	0	0
0	7.8061	0	0	13.939	21.457	22.899	11.046	17.015	20.341	22.208	17.521	18.239	15.712	32.164	37.033	48.426	57.369	86.573	121.73	116.99	161.75	171.03	214.93	238.81	281.04	293.67	279.32	295.23	293.03	306.29	319.22	326.95	329.4	341.29	352.88	343.2	355.64	329.55	329.14	337.83	332.1	310.02	338.4	286.87	294.27	298.36	273.6	298.51	284.74
20.442	5.8511	2.5248	5.7343	0	0	0	0	0	0	0	0	0	0	0	0	0	0	0	1.674	6.5398	3.4673	23.119	10.251	18.367	14.591	22.743	27.999	32.608	56.265	62.234	64.157	79.716	104.98	126.7	145.79	168.92	189.37	194.88	280.72	284.57	303.23	306.7	321.38	338.58	341.82	337.72	344.95	378.88	362.23
1.7575	0	0	50.855	1.218	10.142	0	15.408	0	13.432	0	0	0	0	0	0	0	0	0	0	17.427	59.607	107.4	125.45	107.69	111.03	123.66	171.77	244.53	311.12	410.57	386.21	504.49	629.68	721.94	865.12	951.24	1072.4	1092.9	1239.1	1345.7	1486.1	1569.7	1632.9	1639.5	1722.5	1770.3	1817	1787.2	1845.5
0	6.1106	0	0	0.84938	0	4.8803	14.793	3.1828	18.003	88.826	0	0	0	0	0	0	0	3.2118	0	2.7794	0.22678	0	13.205	6.4272	13.628	4.0504	5.4819	11.516	0	33.886	29.864	43.918	48.982	66.244	112.71	123.01	128.24	168.23	214.7	244.94	268.8	302.43	335.84	346.7	386.5	400.83	427.41	446.87	450.08
0	3.3882	0	0	19.076	9.7995	3.835	0	0	0	0	0	0	0	0	0	0	0	0	0	23.44	38.579	37.171	108.15	123.57	144.72	137.84	150.57	210.64	238.06	258.42	217.58	235.92	255.62	272.2	267.67	285.64	320.06	368.48	387.38	342.32	347.64	365.26	408.46	423.49	410.54	396.36	404.86	415.59	365.31
4.9452	0	0	0	0	8.1381	17.556	27.34	9.7443	24.813	29.321	50.109	60.647	101.28	159.85	212.55	268.07	313.59	398.37	489.4	589.55	667.17	788.85	864.39	990.66	1051.9	1164	1261.5	1370.9	1462.5	1563	1718.4	1754.6	1885.9	1920.2	2085.3	2213.2	2277	2376.2	2420	2459.8	2518	2590.9	2654.3	2819.1	2841.7	2870.1	2903.7	2895.8	2971.1
0	0	0	5.3619	0	8.654	13.581	16.681	7.5942	0	9.903	2.8295	19.187	20.127	11.059	0	40.296	25.189	24.063	31.026	31.073	44.387	45.488	62.004	64.257	72.311	70.142	79.241	71.228	76.695	72.767	81.127	88.728	113.04	97.553	113.28	102.39	107.95	123.54	114.06	120.09	125.02	124.34	133.4	110.98	129.72	139.99	150.43	164.22	151.41
0	0	0	56.483	20.952	25.473	10.494	0	0	0	0	0	0	0	0	0	0	0	0	0	0	6.465	6.8181	1.3132	0	0.22219	20.562	44.99	76.427	76.945	108.95	44.298	87.931	134.37	175.61	178.7	172.29	198.62	213.43	253.44	308.91	303.97	317.78	347.79	345.37	414.71	425.34	413.69	379.34	367.94
0	0	0.61008	2.1253	9.1126	13.87	1.6651	10.008	5.295	13.663	16.879	22.563	15.938	24.741	22.175	25.035	17.256	15.388	10.038	10.272	24.452	44.056	58.424	61.985	66.907	75.964	90.468	131.94	173.59	201.2	228.55	261.2	306.62	381.09	417.91	441.27	425.9	471.99	493.35	458.67	494.29	542.32	578.49	598.73	618.48	621.85	547.66	690.22	695.73	698.08
0	1.6999	0	0	1.258	6.3078	5.0379	0	0	0	6.0323	0	8.2395	8.5454	17.25	24.443	32.29	26.298	33.709	39.804	63.294	91.136	123.15	149.75	201.85	260.89	333.23	372.2	415.52	475.7	554.12	659.66	778.3	819.85	943.79	994.42	1076.1	1130.2	1183.7	1247.3	1312.9	1315.4	1254.9	1284.3	1319	1355.5	1358.8	1390.7	1445.6	1458.3
0	0	0	0	6.8786	10.446	3.225	0.38874	6.8538	1.6395	0	0	0	0	0	0.77809	0	0	0	0	0	0	0	0	0	0	0	0	0	0	0	0	0	0	0	0	0	0	0	0	0	0	0	0	0	0	0	0	0	0
0	2.8341	0	2.8445	0	7.4043	8.6161	14.098	5.0296	0	0	0	13.297	9.5287	14.618	23.155	27.941	45.728	67.509	76.922	89.226	114.21	121.88	149.86	141.85	169.88	166.29	172.51	160.73	169.97	189.92	216.73	245.1	285.71	295.85	361.25	370.02	435.86	432.71	441.93	476.21	492.85	509.11	542.91	541.82	550.79	573.2	561.78	605.24	580.33
3.7386	7.0746	6.0205	0.094948	0	0	0	0	0	0	0	0	0	0	0	0	1.0514	35.581	12.111	61.55	92.972	145.14	168.65	217.05	257.79	314.85	380.24	462.39	504.94	543.87	586.76	592.16	626.46	623.91	664.62	654.36	703.77	697.45	678.92	693.3	653.97	684.05	677.55	709.18	711.39	685.07	693.11	578.16	584.14	575.21
27.367	6.1157	0	5.0158	0	0	0	0	0	0	0	0	0	0	0	0	0	0	0	0	0	0	0	0	0	0	0	0	7.3116	6.7125	0	0	2.2887	17.472	29.916	20.885	28.52	75.082	5.7745	40.884	19.785	8.7049	40.596	47.3	49.16	36.239	47.61	38.653	58.3	55.399
0	0	0	52.102	11.631	16.773	0	15.605	8.7997	12.064	7.1836	5.8493	5.7361	12.901	36.218	34.096	48.725	39.912	63.104	52.206	53.386	87.449	129.75	134.89	169.17	191.07	223.55	263.77	304.05	336.23	367.54	310.34	356.31	404.91	450.07	540.99	605.57	705.19	755.77	835.47	936.37	1028.5	1120.1	1211.2	1260	1347.5	1388.3	1415.6	1422.3	1470.8
8.1812	3.52	0	1.2306	0	0	0	0	0	0	0	0	0	0	0	0	3.5598	19.054	38.049	73.729	105.55	161.02	184.37	230.13	266.73	287.13	293.97	366.22	384.18	428.45	471.01	479.21	531.35	569.32	594.51	627.4	676.4	665.13	692.41	699.14	740.98	736.91	738.03	733.26	753.15	733.44	748.24	721.03	732.69	754.55
0	0	0	9.7412	12.031	16.972	33.172	47.346	66.739	69.407	132.07	188.95	252.39	270.58	307.35	368.05	452.59	532	802.1	922.19	914.38	975.05	1096.4	1213.5	1334.3	1335.6	1466.1	1621.7	1784.3	1944.9	2150.9	2302.3	2562.1	2807.8	3065.7	3453.9	3581.4	3826.8	3845.5	3925.2	4186.6	4214.1	4257.1	4372.3	4448.8	4587.5	4554.7	4555.8	4793.8	4632.6
0.2617	0	5.141	3.6924	0.47046	0	1.7857	3.8813	5.1394	0	11.702	8.2746	3.919	5.5098	0	0	6.9007	32.744	42.112	74.528	84.69	123.96	160.49	191.48	214.91	226.21	196.59	302.42	332.74	294.62	373.02	417.46	429.44	446.68	456.86	484.89	495.59	525.52	523.73	532.27	568.52	539.69	588.23	576.49	579.39	566.43	539.84	549.36	547.66	573.59
33.773	4.3793	0	14.855	0	0	0	0	0	0	0	0	0	7.6839	53.839	111.85	163.55	188.09	242.13	289.43	350.01	421.27	456.41	517.56	547.81	729.83	818.08	816.48	833.17	920.32	937.63	945.89	937.19	1027.7	956.76	1060.9	1092.6	1081.4	1096.3	1193.8	1249.6	1262.1	1306.3	1332.6	1335.3	1403	1425	1391.2	1365.1	1409.2
0.019058	0	0	1.3592	8.6515	3.0726	0.65822	7.2727	3.0221	0.17131	0	0	0	0	0	0	0	0	0	0	0	0.91267	0	0	0	0	10.809	8.315	16.512	15.835	0.36317	0	3.3641	12.528	22.77	20.033	27.08	24.632	21.819	23.817	33.553	10.911	9.3421	14.008	4.9903	1.4269	0	0	0	0
0	2.1111	1.814	6.3077	3.2333	0.71526	0	0	0	0	0	0	0	14.858	11.848	41.325	56.506	51.433	78.874	105.75	144.82	174.74	230.53	290.32	385.8	490.61	590.85	723.79	875.01	1057.5	1249.2	1440.9	1703.9	1942	2246.5	2489.2	2835.4	3187.5	3521	3892	4117.2	4399.6	4698.4	4889.4	5260.8	5389.3	5540.8	5798.2	6036.4	6249.6
0	0	0	5.1309	15.871	11.901	11.08	0	4.4395	0	0	0	14.121	0	17.84	56.787	86.213	92.704	133.8	168.89	190.35	243.64	275.57	310.93	311	338.43	370	372.79	402.96	399.04	427.46	415.01	419.46	414.63	417	450.66	428.92	404.93	439.92	466.43	498.62	469.75	475.2	475.49	508.94	524.26	504.05	505.44	493.23	487.14
2.3039	0	0	17.714	0	2.7656	13.059	2.5959	0	0	0	0	15.538	6.1807	48.86	91.837	152.81	194.36	255.18	329.74	411.05	521.96	583.76	666.62	732.78	821.75	930.35	993.75	1062.6	1126.4	1234.4	1271.7	1292.5	1340.3	1365.7	1406.1	1474	1576.7	1585.5	1613.6	1644.5	1711.8	1702.5	1739.1	1706.6	1685.2	1693.3	1727	1764.6	1769.9
10.881	5.9212	0	0	0	0	1.3251	0	0	0	0	0	0	0	0	0	0	4.6965	6.5077	8.8105	7.4596	6.5955	20.917	39.141	67.389	88.878	112.66	264.21	302.7	357.84	403.12	457.29	245.91	269.85	303.13	311.57	390.19	407.72	382.31	417.95	418.78	490.81	465.42	481.24	491.41	492.56	475.36	424.25	288.59	301.57
4.8376	0	0	0	5.7803	0	0.99104	12.995	16.03	22.546	22.058	26.23	34.632	30.518	48.172	63.246	82.485	92.327	105.03	45.193	49.938	54.139	113.08	137.85	74.523	142.3	146.8	94.058	161.51	76.258	152.34	159.67	183.69	216.95	261.2	286.23	320.77	367.61	395.94	483.08	539.53	582.81	650.47	703.24	760.68	789.66	839.25	836.95	886.63	950.46
6.7216	0	0	0	3.2615	0.24011	0	1.5736	0	5.0142	0	0	0	12.654	22.529	26.688	48.235	62.824	83.783	90.547	105.87	115.27	133.06	164.6	184.12	195.74	210.69	203.06	210.83	198.83	176.77	185.57	208.98	201.53	233.23	236.25	259.47	240.62	280.58	340.68	402.59	385.5	431.62	465.67	511.17	566.23	562.91	600.11	650.68	646.29
0	1.2777	0	0.85008	1.0456	4.1619	0.28027	0	0	0	0.8012	0	0	0	0	0.29323	0	0	1.7941	0	7.225	11.464	17.64	0	0	0	0	0	0	0	0	0	0	0	156.08	218.63	209.74	176.47	246.95	209.55	205.41	227.44	231.78	300.45	314.2	350.69	361.1	342.85	352.35	373.54
17.57	10.97	0	0	0	0	0	0	0.33549	0	0	0	0	0	0	0	0	0	0	0	0	12.95	20.463	36.596	60.528	58.506	70.509	70.155	101.39	122.58	160.73	212.61	281.92	358.01	493.05	551.34	607.2	697.39	721.44	835.2	932.16	1036	1071.2	1163.7	1245.6	1331.8	1354.3	1412.1	1463.4	1519
13.337	0	0.25753	50.968	0	0	0	0	0	0	0	4.2318	21.587	38.711	56.677	62.067	71.569	69.076	77.235	114.02	174.16	215.54	272.45	329.49	357.72	417.38	474.46	539.13	598.61	736.4	909.1	947.86	1120.4	1159.2	1338.5	1125.8	1214.4	1257.9	1319.8	1335.1	1486.6	1509.9	1541.7	1564.8	1574	1638.6	1647.2	1687.9	1674.6	1723.4
0	0	0	2.8593	7.8332	8.1739	8.6628	20.862	13.819	25.782	19.608	40.716	57.429	111.94	126.94	172.54	201.31	259.35	282.51	333.3	374.4	427.37	492.21	537.48	673.69	731.99	771.92	817.58	860.08	895.67	915.33	912.27	981.8	953.11	988.79	998.17	1020.1	1009.9	1029.2	966.43	964.81	905.89	962.85	978.36	1044.7	1157.9	1166.7	1198.2	897.6	881.27
0	0	5.8619	7.3579	0	3.4138	0	0	0	0	0	0	0	0	0	0	0	0	0	0	0	0	0	0	0	0	0	0	0	0	0	0	0	0	0	0	0	0	0	0	0	0	0	0	0	0	0	0	0	0
13.663	2.9053	0	0	0	0	3.9601	71.852	116.91	193.12	261.8	322.17	397.52	498.32	602.23	673.36	773.22	862.16	916.32	973.36	1087.7	1134	1221.7	1271.9	1314.7	1432.4	1475	1499.4	1481.5	1419.5	1449	1364.9	1330.9	1332.4	1379.3	1497.4	1565.1	1519.8	1575.7	1642.7	1655.2	1707.1	1738.9	1755.1	1783.9	1794.1	1613.2	1641.1	1762.2	1716.5
0	0	0	55.15	13.851	4.6148	14.129	14.598	14.326	23.69	5.6852	27.848	40.076	49.49	85.525	109.48	179.04	205.23	239.4	307.7	332.34	430.48	468.6	621.99	611.57	679.49	796.63	802.83	904.07	989.51	1127.2	1098.4	1143.2	1264	1289.3	1399.1	1411.1	1523.9	1532.7	1682.1	1660.2	1712	1729.4	1760.1	1805.2	1803	1860.3	1879.6	1892.1	1885.4
6.1356	9.2384	0	0	0	3.4585	0	0	6.4125	23.983	47.392	78.073	108.88	149.9	164.51	192.2	212.67	252.12	281.64	318.49	331.31	352.05	389.23	410.81	468.06	482.79	504.56	505.09	530.08	534.25	537.97	564.29	580.92	580.92	568.52	576.37	584.49	585.06	591.83	599.9	607.19	634.48	621.9	603.31	608.74	581.13	608.9	614.97	612.25	590.22
15.156	3	0	0	0	2.3579	0.031456	0	0	0	0	0	0	0	0	0	0	0	0	0	0	0	0	0	0	0	0	0	0	0	0	0	0	0	0	0	0	0	0	0	0	0	0	0	0	0	0	0	0	0
3.5059	0	0	0	0	0	31.698	88.473	184.86	332.44	437.84	636.17	803.28	964.73	1189.4	1280.3	1463.1	1550.1	1703.3	1799.7	1936.6	2081.2	2214.3	2404.8	2552.2	2781.4	2985.5	3222.8	3375.5	3632.6	3902.8	4039.3	4317.6	4417.2	4563.8	4721.2	4862.1	4957	5126.7	5218.6	5209.8	5209.3	5137.2	5107.8	5170.1	5229.5	5293.4	5397.1	5327.3	5281.4
7.8788	0	1.5031	0	0	0	4.7892	2.4126	0	0	0	8.3631	26.314	43.142	45.032	93.402	110.45	134.99	144.8	200.71	238.81	323.33	353.49	417.62	505.93	542.09	604.45	656.68	714.52	756.7	816.31	805.16	874.8	866.16	862.51	889.64	923.64	957.66	974.14	971.13	989.8	1021.6	1000.6	1011.6	1006.1	966.12	946.9	973.94	967.65	949.46
0	0	0	3.2998	0	9.8508	5.3697	10.79	12.125	21.48	17.377	28.299	30.688	55.897	74.025	112.04	192.37	291.73	428.95	572.53	761.13	949.54	1142	1350.3	1598.5	1799.1	2034.5	2317	2577.6	2822.3	3052.4	3309	3542.7	3752.6	3994.4	4263.4	4440.5	4499.1	4839.1	5027.6	5200.1	5324.1	5366.2	5421.1	5598.6	5648.6	5734	5857.1	5686.4	5790.3
0	0	0	1.9866	15.893	11.21	29.374	14.556	37.206	38.176	28.539	33.596	63.972	93.635	152.54	250.37	372.34	516.03	704.78	949.01	1102.8	1240.1	1437	1442.6	1730.9	1815.9	1970.1	2045.8	2229.8	2329.8	2284	2379.8	2450.7	2524.6	2552	2672.4	2684.7	2913.8	2940	2971.1	2890.5	2771.1	2848.9	2880.8	2827.7	2827.1	2857.2	2873.3	2929.1	2910.1
7.0457	0	0	0	15.734	9.0274	0	4.6425	5.4511	6.0795	6.1947	0	0	16.266	16.841	47.737	50.187	57.979	49.635	64.876	53.186	51.249	56.372	44.939	67.128	58.613	50.249	44.667	64.486	42.867	43.154	0	0.19366	35.778	25.472	20.608	11.291	17.022	25.52	21.023	21.016	24.194	12.783	6.5358	0	0	0	0	0	0
0	0	0	6.3996	17.845	30.125	34.525	14.311	8.2069	7.1017	0	5.5296	0	0	0	0	5.4147	42.46	83.254	158.43	238.45	325.29	478.99	630.88	823.76	1075.4	1345.6	1664.2	1837.5	2077.8	2327.8	2856.6	3032.4	3266.4	3553.1	3657.3	4085.2	4166.3	4306.9	4404.4	4469.1	4707.4	4755.4	5022.2	5395.4	5537.8	5527.3	5752.6	5721.1	5829.6
8.9535	0.62007	0	0.75551	0.5257	0	0	0	0	0	0	0	0	15.553	2.5501	21.171	10.17	37.279	25.149	48.723	55.525	54.184	68.595	62.697	65.582	59.178	69.899	73.972	82.095	75.826	71.329	82.162	88.266	95.754	97.2	110.07	125.88	125.99	140.38	145.78	157.09	174.16	192.57	189.51	193.71	194.1	229.98	215.12	222.61	219.32
0	6.0062	0.27089	3.7615	0	0	9.943	7.4213	19.641	43.08	94.82	176.38	274.59	374.01	543.09	668.6	798.69	893	1055.7	1135	1306.1	1498.1	1550.6	1703.7	1769.3	1803.2	2039.3	2188.3	2206.3	2356.1	2460.4	2627	2605.3	2875.6	2985.1	3092.9	3174	3301.8	3404.4	3335.9	3519.7	3525.4	3606.1	3644.7	3799.2	3694.1	3740.8	3773.2	3666.4	3740.3
9.4168	8.0442	13.291	4.8974	0	0	0	33.69	78.377	121.99	205.28	256.63	382.38	437.27	572.84	683	806.47	864.38	955.34	1039.8	1097.6	1176.3	1252.1	1381.4	1463.9	1541.4	1727.9	1744.3	1843.8	1874.2	2044.4	2087.7	2163.3	2255.2	2280.6	2277.9	2350.2	2394.1	2405.5	2495.2	2452.2	2459.1	2499	2442.3	2505.7	2519.2	2460.1	2446	2462.2	2513.9
2.571	6.577	2.0958	0	1.381	0	0	0	0	1.1646	24.96	66.29	105.38	175.21	259.01	369.97	482.87	620.58	792.6	1040.5	1235.7	1532.7	1760.2	1959.5	2185	2198	2452.9	2663.4	2860.2	3086.2	3194.8	3414.9	3418.3	3679.2	3797.2	3966.1	4196.9	4347.2	4518.6	4588.8	4572.8	4920	4959.6	4994	5024.1	4911.8	4995	5165.2	5130.2	5052.2
16.12	2.0449	1.3464	0	0	0	0	0	0	0	0	0	0	0	0	0	0	0	0	0	0	0	0	7.7944	44.638	48.698	73.986	75.405	107.61	244.33	220.88	0	0	0	33.911	80.673	96.661	110.43	180.67	247.18	314.55	306.61	357.58	405.31	447.68	518.81	560.81	573.24	611.03	630.44
0	0	0	0	5.7069	12.053	2.6568	0	8.7798	0	12.651	11.944	34.326	57.506	67.679	109.38	163.75	221.34	270.56	373.34	439.33	503.87	599.99	697.77	776.96	873.41	922.87	1023.1	1129.6	1232.8	1278.4	1351.8	1424	1480.7	1540.4	1589	1617	1651.3	1669.8	1702.8	1719.3	1754.8	1729.8	1835.2	1765	1790.3	1800.5	1860	1855.6	1848.5
6.6188	0	0	0	4.6535	0	1.2734	0	18.079	21.469	39.498	39.872	42.035	64.926	102.65	190.93	320.24	491.61	755.58	973.78	1392.3	1811	2179.8	2677.5	3147	3673.3	4203.6	4603.2	5179.2	5630.6	6192.2	6482.7	6875.7	7442.4	7855.2	8319.4	8589.3	8964	9256.6	9399.2	9910.6	10003	10301	10383	10371	10699	10565	10486	10250	10370
1.4257	8.7993	0	35.747	0	5.2736	4.7652	11.474	17.309	22.548	48.257	69.354	89.553	112.32	138.55	157.94	203.15	209.15	222.87	260.44	296.17	317.52	324.93	413.24	432.2	464.16	529.21	598.37	706.7	733.67	817.44	835.14	924	988.7	1076.5	1146.5	1215.7	1226	1268.2	1286.7	1344.4	1395.9	1406.2	1444.4	1478.4	1542.9	1567	1593.2	1626.4	1648.5
0	0	0	26.473	72.43	190.82	277.88	364.67	476.66	646.9	820.61	1001.8	1225.2	1481.5	1675.1	1927.2	2010.7	2310.9	2323.9	2656.4	2863.3	3115.4	3292	3364.8	3583.1	3693.9	3877.4	4009.2	4242.3	4340.7	4415.2	4670.5	4903.6	5009.8	5197.6	5379.6	5582.8	5741.9	5872.5	5809.5	6019.2	6242.3	6377.3	6318.3	6486.2	6566.7	6602.2	6626.2	6665.1	6587.7
0	5.6729	0	8.7649	4.4026	0	0	0	0	0	0	0	0	0	0	0	0	0	0	0	0	0	0	0	0	0	0	1.7615	24.608	65.272	91.022	91.316	121.64	153.39	220.84	257.84	314.22	360.66	427.96	425.36	452.89	421.13	447.8	485.34	517.12	526.66	545.62	620.51	629.97	684.33
6.3968	22.469	47.11	0	0	0	0	0	0	0	0	0	0	0	0	0	0	0	0	0	0	0	0	0	7.0088	204.01	212.28	275.69	336.86	381.39	417.12	468.74	505.73	667.92	663.79	629.38	754.57	699.83	770.33	675	702.29	711.6	676.39	709.31	827.64	691.38	752.38	746.19	743.82	757.87
0	0	0	0	2.1882	7.452	7.5313	2.8377	10.923	0	7.6622	1.759	0	1.9383	0	14.578	0	5.1353	2.0525	12.384	17.549	22.094	20.669	27.29	41.771	37.246	53.189	62.53	111.33	118.03	169.27	222.16	269.53	328.67	411.52	478.66	550.06	598.05	668.39	760.02	788.42	841.1	894.39	953.79	1015.6	1061.6	1085.6	1159.2	1175.7	1217.6
0	0	5.1383	0.61642	14.668	0	11.378	24.086	16.468	28.682	22.222	24.612	42.232	60.839	59.818	87.996	101.2	165.41	167.4	334.28	442.95	520.86	672.07	755.04	983.06	1131.7	1250.2	1414.1	1642.1	1897.8	2011	1881.1	2182	2521.5	2603.4	3063.7	3493.2	3293.7	3400.6	3502.4	3244.6	3235.3	3836.5	3928.5	4190.9	4229.6	4272.4	4358.4	4244.5	4232.9
0	1.2826	0	0	0	5.4397	25.292	79.08	142.43	282.28	449.1	651.22	869.24	1105.2	1314.2	1567.3	1787.1	1984.7	2302	2343.2	2366	2816.1	3139.5	3409.1	3780.2	3766.1	3755.6	4070.5	4156.4	4391.3	4424.5	4511.2	4618.7	4688.1	4864.1	5434.4	5578.4	5678.2	5744.4	5794.8	5767.3	5758.7	5633.2	5467.1	5565.5	5534.9	5509.1	5519	5487	5516
0	0	0	0	14.136	0	12.981	16.791	9.9287	12.605	14.007	12.979	16.539	29.35	10.608	37.136	29.007	48.042	44.873	41.601	39.31	42.056	40.691	68.017	24.371	32.348	28.826	23.994	42.368	40.702	62.658	0	0	0	0	0	0	0	0	0	0	0	0	0	0	0	0	0	0	0
0	0	0	42.763	7.3536	8.2598	17.495	17.581	26.856	25.993	26.243	50.501	49.763	49.247	59.778	54.893	77.734	84.622	77.422	110.78	114.46	159.28	177.46	181.6	193.38	205.78	276.95	307.93	354.13	421.48	543.78	559.52	644.15	755.37	808.99	935.33	1027.6	1068.5	1164.1	1253.7	1337.4	1451.9	1494.9	1549.9	1647.7	1678.3	1714.6	1723	1760.4	1825.1
0	0	0	85.291	24.382	41.949	58.317	85.478	73.801	71.735	86.506	111.91	134.76	165.65	180.75	209.68	198.25	200.58	234.5	231.84	249.16	247.77	291.5	324.83	346.58	366.47	413.09	460	529.95	574.69	618.1	554.52	668.39	751.92	846.85	974.7	991.6	1303.8	1390.8	1504.7	1566.4	1622.6	1675.6	1685.8	1712.4	1743.8	1718.8	1682.7	1696.4	1714.8
22.143	7.4882	5.7564	0	12.471	0	0	0	0	0	0	0	0	0	0	0	0	0	0	0	0	24.019	47.092	48.832	66.552	83.48	128.26	148.95	162.94	158.53	155.75	257	289.85	323.4	319.05	320.11	375.65	375.46	391.47	381.47	392.45	377.23	397.74	421.9	396	363.2	416.14	418.6	382.48	401.04
0	0	0	2.9233	0.49296	5.3636	6.1726	24.941	33.604	59.065	85.623	117.62	150.14	199.79	234.72	271.49	316.61	378.93	434.14	494.17	542.55	594.16	634.24	678.1	708.41	725.69	733	791.85	863.49	876.18	887.64	878.79	881.62	886.61	948.59	981.2	1043.5	1033.1	1086.2	1068	1085.6	1029	1056.9	1115.2	1168.8	1170.6	1169.5	1199.6	1215	1211.1
0	0	0	0	1.8744	9.6226	34.212	29.018	27.312	3.4705	5.0406	9.1572	2.4908	0	0	9.6155	0	0	0	39.91	53.985	54.414	47.657	44.128	45.214	42.356	42.233	31.248	47.174	42.765	35.644	27.587	32.75	19.182	26.198	26.043	28.242	22.565	9.2942	11.933	0	0	0	0	0	0	0	0	0	0
0.97632	0	0	4.5454	10.722	0	3.1077	12.288	24.485	62.274	100.03	110.43	189.8	239.74	292.72	388.55	473.58	516.22	563.12	609.54	669.42	778.72	838.44	899.65	943.79	963.59	1008.8	1062.7	1126.3	1139.4	1201.2	1242.6	1324.5	1369.7	1393.2	1458.2	1453.9	1420.5	1472	1464.5	1497.7	1497.5	1514	1536.3	1561.9	1583.4	1594.8	1583.6	1592.9	1646.6
0	0	0	2.7049	15.187	22.498	34.972	34.52	55.099	59.564	62.549	79.485	100.1	106.51	112.29	138.25	147.81	189.67	208.66	251.33	297.44	316.92	383.51	408.23	478.9	520.7	544.63	590.97	652.84	671.58	725.47	793.25	870.45	918.04	947.88	978.73	965.51	1072.3	1250.6	1308.2	1361.2	1461.4	1479.7	1554.4	1617.7	1652.2	1699.6	1694.3	1681.8	1744.4
0	0	0	1.6304	8.9058	11.055	6.1309	1.9968	10.212	6.5888	7.1769	11.368	11.998	22.423	11.567	13.396	4.1596	10.507	11.123	16.276	13.195	12.333	12.771	17.714	47.479	94.761	149.77	227.08	298.14	388.2	458.53	549.85	636.81	736.53	857.96	941.27	1030.7	1179.6	1310.7	1428.2	1479	1632.1	1743.4	1812.1	1965.3	2022.4	2053.9	2178.9	2293	2282.2
0	0	0.1717	3.1725	7.5778	2.3952	0	0	0	0.095877	0	9.9857	22.7	30.647	31.644	46.794	57.02	54.158	71.447	85.816	94.074	103.29	93.475	90.736	113.69	121.41	128.47	136.24	143	150.69	153.94	141.52	146.6	152.96	173.13	184.09	205.06	188.88	202.9	210.81	180.73	164.26	176.31	168.17	122.28	101.26	101.95	101.25	90.197	70.911
0	0	1.513	10.531	13.195	9.9447	6.8389	9.8634	4.8929	3.9819	6.0128	0.72153	12.612	17.353	7.3131	19.562	13.639	13.863	14.362	8.6069	14.593	11.59	6.526	2.6113	13.93	17.238	17.473	23.023	25.838	20.663	13.199	8.6882	0	0	5.7315	17.338	32.008	27.993	25.05	29.669	20.889	12.601	17.994	17.156	6.21	0.21048	12.57	0	0	0
0	0	0.77651	0	3.1552	5.8815	2.4533	0	0	0	0	4.59	6.4421	9.8855	8.6557	23.902	21.698	14.833	16.385	21.785	22.269	23.404	28.955	33.479	55.994	73.093	96.348	132.77	223.97	281.04	351.76	461.55	501.87	600.43	651.15	733.14	770.27	832.9	891.03	976.29	991.48	1016.4	1068.9	1064	1115.8	1133.5	1099	1143.2	1183	1185.4
0	0.53692	0	8.3706	0	13.569	3.7191	14.07	15.685	28.901	51.623	73.746	117.03	150.35	174.27	213.95	257.27	318.16	350.06	405.67	512.59	539.45	606.19	663.94	688.84	742.08	774.91	839.81	856.89	882.16	931.55	967	1007.4	1025.6	1048.4	1161.8	1169.7	1280.8	1281	1300	1362.7	1424.5	1465.2	1509.5	1487.6	1522.4	1525	1632.8	1617.8	1620.8
1.0867	15.55	0	12.235	4.0449	0	0	0	0	0	0	0	0	0	0	0	0	0	0	0	0	0	0	0	0	0	0	1.7611	2.1943	25.353	61.431	64.827	76.902	80.443	66.475	70.12	62.751	75.688	90.017	76.882	64.252	47.326	40.687	58.268	18.404	28.691	47.389	28.781	26.968	45.975
0	1.293	0	0	3.0682	0	10.939	4.0385	16.719	12.161	24.906	0	14.356	22.385	50.567	85.38	137.03	174.1	235.4	275.9	337.04	408.61	460.16	521.06	567.43	585.37	648.09	707.94	760.58	853.39	941.11	1028.5	1129.6	1234.7	1264.7	1388.5	1457.4	1556.5	1677.1	1868.2	1975.7	1975	1902.2	1948.3	1916.6	1981.6	2028.8	1951.8	2027	2036.8
15.292	3.1701	2.5652	0	0	0	0	0	0	0	0	0	0.54389	5.8479	26.148	49.522	59.786	56.182	89.217	113.69	157.6	156.88	171.08	168.51	213.94	251.93	280.42	287.96	327.22	430.1	456.12	451.6	471.36	563.42	615.23	731.79	810.32	873.82	873.19	975.41	990.56	1053.1	1011.5	1071.8	1109.7	1116.9	1166.4	1150.6	1178.4	1183.8
28.78	8.6277	0.88516	0	0	0	0	0	0	0	0	0	0	0	0	0	0	0	0	0	0	0	0	3.5732	8.1353	0	3.6091	1.9535	20.896	18.37	11.455	0	10.761	7.119	19.788	26.213	29.424	36.362	35.682	60.531	50.252	36.316	20.367	0	0	0	0	0	0	0
21.797	11.976	0	0	0	0	0	0	0	0	0	0	0	0	7.9523	29.088	45.004	63.726	91.105	98.781	119.89	157.34	174.75	219.28	269.07	304.17	368.89	402.41	465.24	526.73	571.42	611.59	675.65	740.18	776.47	836.49	855.59	918.09	961.99	1004.2	1063.5	1061.1	1047.6	938.5	900.38	927.65	933.73	963.91	937.08	977.26
0	1.4229	0	1.5735	0	4.6932	3.8483	9.2339	0.91415	0	0.88792	0	6.1504	33.416	54.608	81.296	112.58	148.97	205.21	253.11	283.71	315.32	348.42	399.98	422.21	466.43	500.39	518.84	523.34	558.66	574.86	613.63	645.11	698.16	697.16	762.16	749.69	810.86	806.51	845.75	863.16	854.91	896.47	925.28	915.74	939.31	977.03	991.55	997.2	1015.9
0	0	0	58.25	20.806	29.188	19.228	39.263	30.339	32.639	34.42	45.016	64.354	61.865	55.653	75.152	73.127	87.997	98.535	101.26	115.22	147.93	149.07	156.39	198.11	256.54	243.59	272.77	274.77	355.82	428.57	360.25	453.75	460.94	527.32	548.7	585.49	627.33	672.84	690.87	706.81	739.93	761.71	798.04	815.82	831.55	838.96	883.62	830.64	720.54
0	0	0	7.5447	3.5671	8.9562	1.564	0	0	0	0	0	0	0	0	0	0	0	0	0	0	25.878	69.077	111.08	122.87	249.3	339.61	430.06	506.37	611.82	688.96	840.44	988.58	1120.7	1301.7	1457.4	1574.1	1672.1	1815.8	1975.4	2009.2	2144.4	2244.2	2280.9	2355.2	2485.5	2450.8	2532.7	2570.2	2575.4
22.021	10.008	0	5.5811	2.9344	0	0	11.83	27.245	50.604	79.185	120.92	172.62	202.31	250.44	327.33	343.1	395.81	427.91	466.45	514.24	512.3	549.6	593.74	581.43	631.72	640.72	613.12	658.86	579.74	653.35	617.31	612.08	641.33	629.85	665.01	678.72	666.55	677.45	661.73	682.2	662.89	680.66	668.91	687.83	684.66	652.99	663.25	651.16	641.89
13.762	3.1077	0	0	1.3673	0	0	12.321	25.155	22.106	41.172	31.113	73.87	70.382	72.662	75.847	87.166	94.824	90.054	95.455	109.57	165.13	194.69	227.03	273.48	345.7	404	458.92	477.87	541.13	649.13	686.87	749.84	782.79	818.5	881.04	951.15	969.32	989.37	997.61	1058.6	1076.7	1064.6	1076.6	1096.4	1131.6	1143.3	1120.4	1140.2	1137.6
8.2001	0.963	0	2.2238	0	0	0	0	0	1.6417	32.478	74.924	88.82	222.88	297.11	378.98	469.8	577.7	679.19	738.13	867.52	913.66	1030.4	1146.1	1247.8	1319	1376.9	1442.9	1505.1	1560.7	1641.9	1534.7	1564.1	1588.6	1638.2	1737.9	1693.1	1674.6	1660.4	1692.8	1654	1638.9	1629.7	1641.2	1658.5	1664.9	1614.9	1620.8	1633.9	1715.4
0	0	4.544	12.256	10.691	7.8308	6.6577	7.9766	11.467	30.137	70.561	127.21	187.08	256.36	358.26	493.54	566.63	691.61	847.08	971.71	1073.3	1135.7	1309	1394.9	1510.6	1578	1677.4	1726.1	1768.7	1772.1	1828.3	1910.5	1785	1703.2	1779.8	1777.4	1782	1794.7	1817.6	1731.9	1684.7	1803.1	1840.4	1965.7	1966.2	2027.7	2028.5	2036.8	2029.1	2076.5
0	0	0	0	5.6341	10.956	13.259	13.949	1.9214	0	8.1729	15.182	5.3686	14.968	29.732	33.396	44.637	58.519	50.077	66.44	76.748	80.519	92.959	91.633	114.14	100.43	119.89	150.54	145.54	169.8	197.24	185.54	198.75	207.05	261.83	248.42	313.86	364.34	426.05	445.13	487.35	519.59	530.33	532.79	575.46	599.81	620.88	578.44	573.9	589.27
7.6651	3.8519	0	0	0	0	1.0054	0	0	0	0.55498	0	0	0	0	0	0	0	0	0	0	0	0	0	0	0	0	0	0	0	0	0	0	0	0	0	0	0	21.3	0	0	0	0	0	0	0	0	0	0	0
0	0	1.4519	0.99079	1.3131	5.8486	2.8127	9.0529	4.7226	10.877	8.4986	19.369	12.071	15.665	11.46	23.48	24.22	30.801	21.488	41.72	52.701	65.507	53.528	65.791	85.723	90.059	82.987	103.38	117.07	107.19	111.77	122.26	141.84	155.79	185.91	215.69	262.69	325.94	364.44	395.14	468.9	507.32	571.81	633.45	676.39	696.44	770.08	823.25	907.15	968.52
3.0011	0	0	0	0.43806	7.2119	0	4.631	0	0	16.409	49.531	68.79	123.54	187.49	217.42	278.66	318.31	378.51	422.87	475.54	510.59	544.47	562.16	610.82	657.16	708.37	717.84	725.4	833.77	817.41	853.57	827.46	776.27	855.18	799.97	845.53	826.45	789.84	800.4	765.09	810.84	821.8	869.93	832.41	870.69	903.64	827.05	804.4	748.82
1.6743	0	0	0	2.0362	0	19.234	48.707	80.944	124.61	173.34	220.16	281	311.28	326.06	358.44	375.23	383.29	438.59	469.87	463.09	485.46	511.81	522.04	534.37	555.73	580.68	591.41	626.63	657.41	700.81	762.27	792.83	828.4	874.81	935.11	977.32	985.45	1022.6	1042.2	1062	1087.5	1083.3	1065	1091.5	1137.1	1110.8	1137	1123.2	1147.5
0	3.2412	0	2.0358	8.4645	0	0	0	0	0	0	0	0	0	9.734	0	27.005	34.07	59.425	63.56	69.397	70.936	93.008	99.249	97.18	93.551	101.59	108.32	103.37	105.48	113.44	102.06	98.669	114.38	120.47	124.73	128.48	116.48	124	114.31	109.28	96.892	90.499	60.47	48.226	37	48.463	40.393	34.48	37.99
0	0	0	0	3.1979	0.86091	3.5517	0.75762	6.2185	0	0	0	0	3.8987	0	0	0	0	0	5.2456	12.657	26.102	57.856	63.606	88.958	108.85	136.8	159.57	189.96	225.36	235.04	321.66	299.66	314.48	342.33	359.8	379.01	414.39	424.91	437.42	482.12	482.89	506.63	498.92	503.03	487.88	518.85	522.86	524.67	531
4.6984	3.2255	0	0	0	0	1.1474	0	0	0	0	5.9117	2.0494	5.7582	6.0158	22.799	17.333	48.223	82.993	29.459	9.9	11.602	18.902	35.401	62.536	90.652	128.94	135.04	150.79	165.09	189.59	231.19	262.36	287.35	298.92	313.93	328.83	359.33	394.77	416.36	435.93	486.65	450.98	449.14	471.11	475.81	499.76	476.03	446	432.62
3.3196	0	0	32.151	0	0	11.314	0	0	0	0	0	0	0	0	0	0	0	14.929	45.495	77.593	100.16	149.88	179.52	225.49	264.9	279.86	384.48	323.18	366.84	426.67	438.67	451.36	477.48	486.37	471.62	542.26	520.35	556.85	497.09	510.46	533.57	512.77	509.67	491.69	465.72	464.27	475.7	500.05	468.83
0	2.8559	0	4.989	1.5021	0	3.8508	10.066	11.68	35.856	48.528	72.216	86.426	114.8	139.84	166.86	200.16	222.17	238.71	258.31	275.78	298.61	320.07	331	344.03	370.58	363.92	393.33	404.32	410.12	406.44	406.81	401.52	434.27	434.36	447.01	460.78	474.92	460.14	470.95	486.46	486.07	510.69	517.91	513.8	529.86	477.77	501.38	484.99	495.43
0	0	0	0.38098	0	8.3413	13.745	10.378	9.7433	1.8864	9.5858	23.845	35.08	59.853	86.845	123.9	143.84	187.7	229.73	254.75	339.17	393.26	440.9	489.88	560.84	579.08	668.88	755.19	836.33	908.91	1002.4	1163.5	1336.7	1463.3	1665.6	1907	2071.4	2270.2	2524.4	2685	2750.8	2868.6	3061.1	3170.4	3320.7	3476.5	3486.2	3396.5	3499.2	3502.4
0	4.9533	0	0	0	2.7938	4.8762	2.1132	0	0	0	0	0	0.89776	0	21.41	6.8342	27.432	40.316	61.65	73.712	104.12	104.61	121.3	132.52	140.7	155.41	219.93	219.69	244.32	259.51	258.8	271.69	285.17	317.24	350.51	402.8	413.69	454.92	478.65	506.89	505.92	519.41	520.53	551.16	539.5	520.87	533.45	512.5	554.38
0	0	8.3395	14.746	10.217	0	0	0	0	0	0	0	0	0	0	0	0	0	0	0	0	0	0	0	0	0	0	0	0	0	0	0	0	0	0	0	4.459	0	9.866	0	0	7.1835	6.0828	5.9171	0	0	0	0	0	0
0	0	0	5.3317	16.634	21.831	29.966	22.341	10.574	16.231	24.607	34.824	64.661	91.818	116.38	150.34	196.41	253.15	278.39	334.31	387.76	431.54	476.38	554.79	602.93	671.15	687.88	728.37	762.54	811.52	842.54	923.75	997.26	1065.3	1130.6	1219.9	1278.7	1440.5	1492.2	1512.8	1596.8	1769.3	1822.6	1838.3	1926.4	1893.6	1977.9	1890.2	1952.5	1859.6
0	0	0	0	0	12.827	4.7636	9.9435	9.9072	13.54	25.486	47.305	63.156	96.576	108.48	136.64	174.82	236.73	289.18	321.82	346.09	403.61	433.27	478.57	554.4	598.2	636.91	684.53	689.18	668.77	764.58	757.24	766.57	779.03	795.72	802.72	849.5	886.7	882.47	871.87	920.96	943.48	993.11	1008.5	1027	1024.3	1064.4	1091.3	1152.9	1128.9
2.4669	6.0728	0	0	0	2.6792	0	0	0	0	0	0	0	0	0	0	0	10.605	17.687	29.038	30.731	19.168	16.874	15.083	50.128	52.942	42.719	54.702	39.453	29.885	24.341	23.043	26.577	15.393	12.978	8.2947	14.245	20.88	26.191	31.469	30.028	54.882	57.55	50.4	82.324	111.39	135.18	167.93	200.48	195.09
0	0	0	15.089	58.855	151.11	230.43	278.05	305.48	375.47	404.63	493.63	504.03	476.2	558.37	566.31	647.12	681.17	745.82	710.69	796.56	833.26	892.32	928.73	953.21	955.97	955.6	1029.6	1116.5	1100.5	1151.4	1218.4	1270.2	1270.6	1334.5	1409.5	1452.7	1530.3	1530.4	1575.6	1598	1624.4	1618.3	1625	1685.2	1690.4	1704.9	1707.3	1731	1761.3
6.6747	0	0	44.408	0	0	0	0	0	0	0	0	0	0	0	0	0	0	0	0	0	0	0	0	0	0	0	0	0	0	0	0	0	0	0	0	0	20.475	0	0	0	0	1.7865	14.812	0	20.6	8.2746	21.338	4.6026	7.7846
9.9185	2.6318	0	2.369	0	1.5949	0	0	0	0	0	0	0	0	0	0	0	0	0	0	0	0	0	0	0	0	0	0	0	0	0	0	47.845	132.72	213.67	271.12	382.49	512.82	616.37	675.23	779.69	862.57	956.36	1057.9	1147	1193.7	1264.4	1354.2	1417.3	1412.4
5.0986	0	0	7.3032	0	0	0	0	0	0	0	0	0	0	0	0	0	0	0	0	0	0	0	0	0	0	0	0	0	0	0	0	0.50168	0	0	1.8842	0	11.747	42.841	60.542	78.721	84.268	89.976	80.807	99.344	112.48	110.19	115.78	114.41	120.02
20.023	5.9312	2.8732	0	0	0	0	0	0	0	0	0	0	0	0	14.037	47.049	65.777	107.56	140.71	168.82	229.46	251.38	281.25	304.16	328.89	360.37	388.15	408.81	437.91	495.32	469.1	544.44	576.81	580.29	646.4	627.58	628.69	665.56	712.27	755.96	742.76	769.36	766.04	845.93	824.55	818.87	809.12	764.41	772.36
2.6042	14.365	0	3.3493	0	0	0	0	0	0	6.7855	0	3.8103	0	4.9994	0	0	0	0	0	0	0	0	0	0	0	0	0	0	0	0	0	0	0	0	0	3.9797	0	0	0	0	0	0	0	0	0	0	0	0	0
0	0	0	5.5398	8.6611	19.883	15.142	35.433	36.326	47.304	53.303	50.581	88.913	94.376	73.582	81.952	75.965	83.867	109.56	148.13	193.12	224.88	285.37	334.6	413.84	449.25	525.91	553.64	603.77	661.17	694.75	752.53	744.73	816.37	878.92	935.03	975.65	1038.5	1046	1086.5	1118.4	1089.9	1114.5	1135.4	1132.5	1125.4	1113.4	1141.6	1116.8	1102.7
5.078	0	0.31343	0	9.1031	0	0	0	0	13.383	8.3255	12.317	37.941	52.055	59.276	67.231	80.291	96.506	127.52	183.33	188.03	205.31	195.15	191.69	208.57	217.46	219	228.01	247.79	245.45	277.17	283.25	278.6	280.4	280.36	285.35	300.64	297.69	309.7	324.82	305.68	313	323.86	332.27	341.37	331.74	345.15	336.31	329.02	338.96
0	0	0	0	88.686	240.79	402	579.78	763.38	1018	1321	1529.3	2107.5	2397.9	2795.3	3247.5	3589.4	4320.8	4592.4	5178.1	5573.5	6087.8	6535.3	6968.8	7336.1	7711.2	8099.1	8222.9	8836.4	8969.9	9276.4	9604.3	9854.3	10061	10206	10426	10497	10344	10818	10483	10920	10586	10859	10764	10049	10927	11084	10305	10315	10202
6.7847	3.4883	0	0	0	0	3.2975	0	0	0	15.957	14.521	29.93	30.636	33.547	29.675	31.133	23.742	34.483	28.547	34.35	39.373	39.236	34.121	36.306	39.435	35.74	29.193	18.334	10.233	21.463	15.194	11.421	20.432	5.3572	3.1886	3.3176	0	0	0	0	0	0	0	0	0	0	0	0	0
6.31	3.0912	0	23.062	0	0	1.3768	0	0	0	0	0	0	6.4159	18.169	52.052	78.645	117.81	130.84	166.52	206.77	273.79	314.09	388.27	442.55	472.85	518.99	556.39	595.53	653.41	707.48	756.17	778.62	804.04	881.4	863.05	923.6	898.43	954.33	928.02	924.77	952.82	933.35	932.26	897.23	914.48	870.36	907.97	908.59	913.76
11.099	7.1492	1.6573	0	0	0	0	0	0	0	0	0	9.6081	26.052	32.776	59.824	75.612	91.388	74.487	99.826	69.909	98.917	95.932	125.03	144.2	162.52	170.01	185.52	206.15	239.83	274.92	268.29	300.28	292.99	281.45	320.86	355.31	426.12	530.72	702.74	643.94	580.73	593.25	613.57	590.56	600.39	602.23	646.3	650.21	651.93
11.46	11.333	4.7431	5.5876	0	0	0	0	0	0	0	0	0	0	0	0	9.8534	41.225	80.98	132.11	206.7	291.24	411.68	511.31	630.26	737	852.61	864.93	963.32	1061	1182.5	1321.9	1400.8	1501.5	1563.9	1640.3	1704.6	1800.9	1860.5	1871.8	1929.9	1947.9	1888.9	1852.4	1961.2	1982.2	1898.4	1889.4	1889.2	1925.8
0	0	0	0	1.9592	12.03	7.825	20.178	15.153	16.139	4.7981	11.626	15.858	6.1357	1.6215	0	0	6.4726	0	0	0	0	0	0	0	0	0	0	34.002	70.602	161.65	233.14	345.69	421.7	541.67	638.79	755.91	847.54	959.51	1037.5	1150.5	1243	1333.5	1411.6	1459.3	1493.6	1554.6	1553.2	1571.7	1575.6
0	0	0	6.6199	11.237	16.918	14.773	7.4973	10.878	3.3477	15.657	5.1879	1.692	5.651	17.329	21.241	31.452	24.878	38.002	12.429	23.709	23.959	41.638	0	0	0	0	0	3.1189	5.8795	49.282	375.82	919.61	956.22	1086.9	1099.3	1187.9	1211.3	1335.8	47.029	34.015	41.281	48.588	95.256	91.411	112.89	124.85	125.18	144.27	163.87
0	0	0	63.693	21.436	23.99	22.759	26.052	19.186	27.914	29.811	38.541	31.612	39.01	56.669	45.611	58.912	55.813	43.545	56.093	60.165	73.446	68.979	95.129	93.124	93.692	96.593	103.93	116.61	121.02	200.55	169.7	263.86	368.23	455.09	564.18	664.58	792.85	876.4	999.78	1071.7	1195.4	1080.9	1373.7	1377.9	1521.3	1499.9	1547.5	1689	1709.6
0	0	0	0	0	2.5927	11.348	7.5997	2.2406	0	0	0	0	0	0	0	0	0	0	0	0	0	0	15.471	36.35	58.56	75.733	122.47	166.47	207.88	261.66	292.52	349.85	385.01	447.08	488.79	513.21	529.3	523.77	560.88	606.94	651.18	613.12	607.96	671.88	684.45	683.59	710.85	692.24	697.63
0	0	0	53.563	14.415	18.927	21.325	27.766	48.405	39.386	43.836	42.885	50.818	39.3	42.26	45.841	60.169	54.596	33.748	63.419	55.322	97.77	94.626	83.695	96.557	77.001	97.051	147.14	136.04	141.89	188.19	178.08	198.03	220.76	210.46	261.08	286.76	332.77	349.37	418.19	417.49	480.14	486.41	453.06	511.78	530.7	559.15	567.69	557.14	582.66
0	2.1708	0	0	6.3092	4.4307	0	12.696	10.49	24.934	32.15	61.301	91.189	103.38	116.9	116.22	130.37	160	144.15	211.84	254.46	292.6	289.96	323.93	360.3	369.75	384.64	392.75	409.8	454.3	517.64	515.09	543.35	566.21	554	594.96	587.23	601.77	556.04	587.5	615.84	620.46	623.69	616.23	612.18	674.03	668.7	692.92	676.26	673.25
0	0	0	39.279	11.45	10.36	20.722	18.209	8.5747	43.936	51.489	89.733	126.26	136.99	186.91	225.04	311.72	377.4	495.87	603.48	714.12	840.81	965.18	1077.4	1161	1243.1	1445.2	1523.4	1637.7	1676.5	1855.7	1858.7	1920.3	1952.7	1995.7	2036.8	2156.5	2219.5	2188.5	2324.1	2250	2291.7	2268.9	2252.3	2295.6	2287.1	2315.8	2286.7	2307.4	2311.1
0	5.4633	8.191	0	0	6.3298	2.4346	2.8162	0	0	0	0	0	0	0	0	0	0	0	0	0	0	0	0	0	0	0	25.228	1.6535	3.6792	15.574	12.71	27.187	28.536	45.614	46.651	73.465	91.782	129.08	120.87	122.41	113.43	106.75	102.82	119.2	110.12	88.655	111.97	101.41	93.555
27.478	7.7326	3.482	6.2846	0	0	0	0	0	10.125	57.249	100.75	176.01	251.52	334.77	404.98	534.44	655.09	837.78	980.89	1195.8	1311	1417.5	1598.2	1782.5	2141.6	2541.7	2686.5	3136.3	3353.1	3580.6	3470.3	3755.9	3775.1	4245.7	4526.8	5028.4	5034.5	5221.5	5449.8	5450.4	5340	5587.3	5527.7	5690.1	5789	5775.8	5775.5	5819.6	5837.3
0	0	0	2.2425	9.4873	16.694	11.195	28.574	23.545	25.511	32.962	46.81	43.602	53.511	34.009	60.817	50.704	40.892	48.313	38.307	32.607	37.704	7.9775	0.11515	7.2017	1.8657	4.9565	0	0	0	0	0	0	0	0	0	0	0	0	0	0	0	0	0	0	0	0	0	0	0
0	0	0	53.273	13.519	37.12	7.4781	29.265	6.0542	44.664	26.209	39.925	43.937	59.291	82.522	107.68	141.64	131.38	134.9	123.23	152.83	163.68	225.91	226.1	197.93	237.65	330.45	320.49	276.85	327.15	412.79	417.02	420.76	545.12	615.06	775.87	898.74	1085	1196.7	1304	1407.4	1449.4	1573.9	1588.1	1656.3	1673.1	1676.4	1787.3	1795.6	1804.3
0	0	0	62.691	44.08	58.293	48.764	55.461	95.452	140.1	209.23	282.51	408.14	516.61	808.81	980.52	1174.8	1263.7	1167.3	1280.4	1483.2	1504.2	1595.5	1695.4	1776.6	2016.2	2165.2	2321	2383.8	2147	2192.4	2114.7	2164.4	2129.6	2134.2	2158	2158	2200.8	2138.5	2197.2	2197.7	2183.8	2171.8	2214	2269.3	2293.9	2294.9	2272.8	2225.8	2186.9
0	0	0	4.3003	6.0071	1.9172	0	0	0.36577	13.344	19.293	39.194	82.686	126.16	192.51	266.33	340.33	390.72	471.54	541.93	619.06	665.84	702.81	781.34	829.51	884.57	989.47	1079.2	1151.4	1226.3	1296.7	1384.2	1478	1565.8	1629.9	1698	1747.7	1846.7	1869.9	1983.9	2033.4	2032.4	2174.6	2217.5	2302.2	2360.1	2413.6	2399.1	2403.2	2474.1
0	0	0	61.03	24.716	13.45	23.069	14.762	30.474	20.357	17.683	20.421	15.91	0	0	0	1.1486	0	0	0	0	0	0	4.1919	0	15.945	58.172	48.813	72.361	103.82	160.22	130.93	146.89	163.23	163.04	196.81	180.71	236.21	240.62	270.74	253.11	290.5	301.03	289.04	302.22	298.08	303.73	289.76	306.68	323.13
14.141	7.5275	1.2246	2.8306	0	0	0	0	0	0	0	0	0	0	0	0	0	0	0	0	0	0	0	0	6.2065	19.104	5.5145	24.249	32.894	75.12	85.036	96.369	113.59	132.47	130.02	156.98	159.04	155.58	190.21	185	190.72	214.82	68.99	42.203	41.709	36.817	40.463	51.762	36.347	36.76
0	3.8725	0	9.6312	0.33447	0	0	7.035	2.6586	3.5052	2.5847	18.183	30.654	43.224	55.349	73.886	117.68	174.61	222.54	270.89	365.52	442.79	511.79	568.29	916.48	994.93	1097.7	1195.8	1369.7	1768.3	1994.8	1141.6	1194.5	1272	1302.7	1370.4	1546.4	1688	1766.7	1804.2	1872.9	1943.3	1973.3	2049.9	2100	2089	1655.9	1673.8	1759.9	1810.6
0	1.4143	0	4.715	0	10.1	0	11.804	19.332	17.329	34.003	35.743	65.548	79.863	116.5	158.18	189.27	216.91	257.82	296.62	364.63	402.9	455.44	472.81	532.44	565.79	624.34	516.21	527.44	546.39	578.82	584.07	605.74	610.78	646.96	650.73	646.87	656.43	667.63	686.08	705.78	712.39	687.95	718.83	730.38	729.14	734.02	760.19	739.44	769.83
0	3.3869	0	0	5.6527	0	2.0687	0.36819	0	1.9169	6.6586	44.809	76.512	191.49	258.96	382.13	504.07	582.96	767.03	851.02	1049.5	1156	1413.2	1514.8	1657	1739.7	1974.7	2043	2234.9	2426.1	2605	2788.5	3004.8	3184.9	3363	3653.9	3756.6	3905.6	4036.7	4194.2	4458.6	4401.3	4681.7	4605.1	4945.3	5003.5	5191.5	5086.4	5108.7	5122.9
0	0	0	36.164	24.401	0	26.588	26.004	37.598	0	8.8462	19.07	21.359	49.587	26.922	20.48	26.63	29.827	49.929	63.399	23.74	29.478	11.768	17.978	16.997	15.122	30.592	17.269	14.183	7.649	16.308	7.9601	3.4771	0	0	0	0	0	0	0	0	0	0	0	0	0	0	0	0	0
0	5.0925	0	4.8574	4.5634	0	0	4.2074	1.4658	18.47	20.712	0	26.395	6.1837	26.429	36.514	28.652	40.087	31.864	32.071	36.925	40.746	48.478	54.748	74.891	79.637	68.917	72.889	84.927	93.451	111.27	54.77	74.38	88.388	66.434	60.223	95.1	99.078	94.809	87.556	87.731	74.164	63.785	67.919	70.133	50.822	26.196	15.208	29.965	56.634
0	4.6274	0	0	2.0201	0	13.175	0.74044	40.183	61.455	131.79	184.67	271.95	398.71	491.64	590.88	661.88	765.59	874.56	1008.4	1070.5	1188.5	1262.6	1325.9	1419	1450.1	1602.5	1613.5	1708.3	1783.7	1886.3	1946.6	2057.6	2108.6	2149.4	2210.2	2263.1	2299.5	2351.3	2417.1	2495.6	2397.9	2466.3	2426.5	2465.9	2479.7	2471.7	2429.6	2390.7	2459.8
0	4.8594	0	0	0	0.13734	11.925	10.577	2.5182	18.485	46.594	87.579	130.92	173.09	221.56	280.9	332.29	386.1	431.73	482.22	515.31	556.19	594.57	612.62	660.38	661.25	694.2	715.07	762.95	757.69	767.13	775.78	816.94	846.24	815.21	814.03	837.6	850.04	872.28	848.43	866.88	1303.4	1322.9	836.67	892.07	864.61	885.35	880.4	853.49	870.78
6.3472	5.3488	0	0	0	0	0	0	21.28	61.596	107.73	191.43	260.07	354.19	412.25	507.77	574.66	671.77	776.49	876.25	963.33	1124.2	1222.3	1373.5	1520.8	1677.3	1774.4	1901.8	2022.1	2168.2	2287.6	2335.9	2377	2445.1	2509.7	2562.3	2704.7	2755.7	2796.8	2849	2832.9	2928.1	3127.4	3205.8	3174.6	3093.5	3152.4	3302.4	3309.8	3299.2
0	0	0	1.7863	0.6259	7.4382	7.4778	2.5124	9.274	8.5657	24.905	27.693	36.167	40.2	39.8	47.389	54.763	49.096	55.849	51.531	87.299	134.92	168.5	184.8	218.71	232.66	296.88	353.1	380.93	421.28	455.38	479.81	564.64	544.31	563.22	611.16	668.01	676.15	756.07	754.79	781.81	807.88	853.01	954.43	958.02	1016.1	1031.1	1033.5	1089	1122.9
0	0.73086	0	3.2516	0.953	9.6551	8.9663	13.072	9.1482	2.5237	10.816	6.6994	14.807	13.149	15.374	18.212	27.567	65.357	108.74	196.42	293.87	399.01	495.78	629.85	769.66	847.29	935.23	1027	1189.4	1253.5	1393.3	1440.5	1560.2	1631.9	1711.9	1917.8	1904.7	1956.6	2005.4	1952.1	1830.1	1766.7	1821.9	1839.5	1827.1	1856.6	1850.8	1817.6	1879.6	1843.1
0	0	0	0	3.9877	13.356	14.505	33.809	11.953	27.687	47.199	79.589	102.06	174.1	238.73	285.08	330.67	391.41	427.33	620.02	659.26	737.62	796.22	899.59	1020.9	1139.5	1277.7	1408.5	1486.2	1700	1874.4	1893.7	2023.9	2135	2146.4	2255.5	2282.9	2348.5	2413.6	2449.2	2440.4	2418.6	2480.7	2486.1	2542.7	2610.9	2660.6	2642.2	2615.6	2584
0	0.053053	0	6.7285	2.74	9.1221	0	0	0	5.1426	21.887	26.336	43.971	108.68	146.78	172.26	197.27	230.39	258.14	278.27	325.36	363.3	370.16	422.36	476.07	493.79	496.61	526.38	555.25	643.73	745.76	761.86	837.86	913.26	1016.4	1059.9	1144.4	1215.9	1309.7	1419.1	1465.8	1492.1	1547.5	1582.1	1683.6	1710.6	1752.8	1756.1	1771.1	1767.1
0	7.1516	0	0.86429	1.2417	6.8874	0	2.2615	0	1.5713	0	0	0	3.7833	0	0	2.67	0	17.489	0	2.6313	0	0	0	0	5.14	21.989	36.467	49.501	92.701	158.16	151.18	196.32	244.77	271.52	304.37	360.99	348.74	356.7	397.82	399.85	482.08	427.36	435.96	441.39	446.98	478.37	486.33	452.37	454.25
0	0	0	4.8037	0	10.498	2.6523	0	0.6872	0	3.2871	12.571	6.29	21.225	23.683	40.574	51.276	66.874	101.8	121.27	172.01	217.7	266.18	309.98	403.69	447.68	536.47	664.26	778.31	921.67	1050.9	1155.6	1225.3	1454.6	1613.8	1742	1892.8	2029.7	2202.6	2227.5	2291.9	2456.2	2523.3	2630.1	2628.7	2891.7	2792.8	2770.3	2881	3033.2
0	0	0	1.6458	9.1909	12.789	24.667	16.285	15.351	14.863	21.593	18.445	11.51	6.4107	6.455	9.5637	12.746	3.7412	9.6899	8.389	17.029	25.62	44.862	33.57	29.13	49.211	67.32	97.335	160.17	205.69	254.3	311.69	400.81	455.16	572.81	662.33	773.3	838.31	958.91	1034.1	1107.6	1194.3	1261.7	1334.9	1308.7	1409.5	1446.5	1429.7	1477.4	1528.2
11.945	11.17	0	4.0235	0	0	0	0	5.3995	32.346	86.79	119.66	261.68	388.36	552.12	700.78	838.65	998.91	1198.2	1294.9	1475.5	1564.2	1665	1828.9	2032	2141.9	2276.4	2501.2	2617.6	2807.6	2937.3	3219.3	3356.4	3614.2	3733.3	4000.6	4364.3	4539.6	4824.7	4848.5	5118.9	5165.3	5255	5239.7	5345.7	5598.3	5680.8	5883.8	5823.3	5834.3
10.907	3.7488	0	0	0	1.9345	0	0	0	0	0	14.21	6.5537	24.68	33.87	65.807	108.2	173.57	225.5	294.56	345.51	405.15	483.03	565.18	636.04	699.63	832.66	869.86	942.34	986.26	1057.3	1101.7	1196.7	1203.6	1186.1	1241.5	1304.9	1260.5	1338.8	1343.4	1338.7	1378.7	1363.1	1445.2	1512.6	1519.7	1500.9	1500.5	1385.9	1533.3
7.2034	2.704	0	0	0	0	2.1838	12.195	29.799	101.41	216.08	367.43	572.71	740.11	1034.3	1207.5	1489.6	1691.4	1864	2249.2	2430	2748.8	2804.1	3157.6	3390	3490.7	3685.8	3880.8	3903.4	4221.9	4345.5	4357.5	4471.1	4550.5	4771	4789.3	4923.8	4902.5	4954.6	4982.3	4966.4	5003.7	5019.1	5078.8	5142.5	5116.6	5147.1	5055.5	5115.2	5061.9
3.0133	2.1133	0	4.5496	1.0335	0	0	0.82309	0	0	3.7822	12.893	29.789	58.562	73.981	87.368	113.94	164.26	172.64	201.19	231.07	275.12	306.71	334.08	397.01	417.97	429.32	495.75	588.09	651.82	742.13	794.25	939.88	992.91	1102.7	1196	1340.9	1405.1	1481.6	1476.1	1502.5	1497.3	1614.3	1586.7	1701.3	1683.2	1757.1	1874.4	1902.4	1878.3
0	0.59761	3.1009	3.243	1.2457	2.277	7.5659	17.925	15.536	16.356	14.539	16.76	10.997	20.573	32.011	27.376	46.704	30.582	25.669	35.679	68.395	94.84	100.05	102.14	91.869	93.357	62.114	75.216	78.808	86.286	59.353	42.858	45.948	61.568	82.191	91.525	121.31	110.53	120.34	67.667	103.62	136.99	162.34	190.47	194.51	223.18	198.8	247.11	254.86	280.89
0	0	0.92053	2.5277	1.6465	0	1.2015	12.74	14.176	25.789	42.822	69.885	108.43	126.21	135.33	185.23	211.73	249.22	248.94	272.73	350.09	476.77	503	601.1	703.85	796.88	884.59	1010.8	1125.9	1275.8	1461.9	1601.5	1775.2	1975	2151.2	2279.3	2542.2	2751.9	2969	3042.6	3172.7	3438.1	3503.2	3638.2	3758.5	4277.1	4005.9	4122.4	4121.1	4305
0	0	0	3.1137	4.8369	2.9273	4.5088	1.8711	12.763	18.332	15.404	19.696	16.622	41.849	26.642	35.718	37.164	46.602	42.819	58.498	74.055	87.054	90.694	74.018	84.301	75.022	98.99	108.08	119.97	114.53	127.43	121.16	118.33	125.4	120.91	118.21	133.14	136.28	155.23	145.97	139.32	134.75	120.85	111.04	120.41	99.888	102.7	93.577	101.81	86.347
15.937	5.6485	0	0	0	0	0.14534	0	0	0	0	0	0	0	0	0	0	0	0	0	0	0	0	0	0	2.2853	0	0	0	0	0	0	0	0	0	0	0	2.4206	0	0	0	5.0241	0	17.927	1.9975	5.9056	3.3577	26.335	39.446	33.736
7.4837	0.086954	26.509	0	0	0.55468	0	0	5.4035	0	0	0	0	0	0	0	0	0	0	0	0	0	0	0	0	0	0	0	0	0	0	0	0	0	0	0	0	0	0	0	0	0	0	0	0	0	0	0	0	0
0	0	0	69.83	23.996	32.538	26.155	49.478	25.038	7.95	0	0	0	7.7352	22.281	49.378	72.801	58.186	68.639	72.447	116.78	156.38	190.63	256.79	279.59	351.89	403.16	485.39	599.92	668.31	735.46	708.21	862.79	919.57	987.08	1039	1072.8	1100.9	1125	1173.7	1219	1282.7	1330.9	1347.4	1333.5	1376.9	1360.7	1448.9	1385.7	1440.6
0	0	0	0	3.1625	8.0505	10.482	0	2.485	9.2453	11.518	28.745	27.236	32.223	32.732	34.383	31.117	36.775	23.834	31.606	32.15	33.441	38.9	29.333	34.376	39.261	41.719	28.068	32.945	32.637	53.566	53.852	64.407	89.688	84.559	75.487	96.403	106.04	116.54	122.36	145.35	162.18	160.45	166.34	151.73	183.1	184.07	156.45	186.25	173.63
12.605	0	1.6669	0	4.1536	0	0	0	0	0	0	0	0	0	0	0	0	0	0	0	0	0	0	0	0	0	0	0	0	0	0	0	0	0	0	0	0	0	0	0	0	0	0	0	0	0	0	0	0	0
26.119	16.843	0	0	0	0	0	0	0	0	0	0	0	0	13.362	31.325	51.26	87.348	143.96	216.59	312.41	437.19	566.25	714.98	832.11	977.85	1126.7	1266.5	1428.7	1607.3	1773.8	1867.9	2024.9	2114.5	2268.9	2400.3	2497.1	2630.1	2656.2	2724.5	2873.3	2808.2	2790.2	2831.7	2860.2	3004.8	3021.4	3059.9	3068.8	3127.2
14.723	2.2142	16.412	0	5.8897	0	0	0	0	0	0	0	0	0	0	0	0	0	0	0	0	0	0	0	0	0	0	0	0	0	0	0	0	0	0	0	0	0	0	0	0	0	0	0	0	0	0	0	0	0
32.862	0	0	2.2511	0	0	0	0	0	0	0	0	5.142	69.585	160.12	301.19	468.56	673.59	885.47	1086.8	1344.9	1574.2	1743.1	1929.1	2233	2321.6	2572.6	2662.7	2853.9	3105.3	3117.5	3360.5	3399.6	3489.7	3501.6	3648.7	3650.7	3674.4	3951.6	3919.8	4058.1	4057.3	4009.5	3986.2	4030.2	4174.6	4074.5	4171.6	4076.2	4034.3
0	0	2.9829	1.9087	0	5.6503	10.377	8.1837	12.549	9.9938	0.37631	0	5.2854	2.1148	0	2.5811	0	0	0	0	0	0	0	0	0	0	0	0	0	0	0	31.017	64.182	81.307	71.482	104.87	139.36	126.04	191.44	174.22	205.54	239.76	269.72	308.54	321	339.6	408.87	401.85	429.53	483.42
0	0	0	0	5.0465	26.335	34.782	57.527	84.526	126.39	202.48	322.36	411.23	485.61	597.63	690.98	809.36	883.77	997.53	1070.5	1135.1	1218.5	1274.4	1356.2	1461.3	1577.4	1679.7	1801.2	2000.7	2165.6	2329	2465.1	2596.2	2774.9	2947.2	3071.6	3286.3	3357.3	3546.7	3437.3	3582.6	3804.9	3827	3909.1	4160	4011.3	3849.3	3943.8	3914.7	3896
12.09	1.8584	0	0	0	0	15.584	48.634	95.137	166.12	326.95	470.74	638.78	895.73	1122.3	1408.5	1610.3	1812.3	2065.4	2223.1	2399.1	2623.9	2764.6	3016.2	3166.9	3344.9	3348	3519.9	3623.5	3795.5	3868.8	3613.9	3693.3	3789.2	3803	4156.5	4063	4190	4100.1	4223	4434.9	4409.5	4485	4405	4358.8	4385.4	4189.7	4104.5	4109.4	4063.7
0	0	2.4761	1.2775	8.6377	5.0615	1.2758	10.267	4.5945	4.1709	14.19	24.713	34.936	54.336	91.053	138.36	174.36	240.94	297.33	353.46	431.47	514.2	590.73	675.59	775.54	876.77	1038.9	1211.9	1412.9	1532.5	1712.9	1921	2068.8	2431.9	2612.4	2861.2	3008.8	3193.8	3460	3554.5	3613.2	3785.3	3982.6	4032.4	4160.6	4188.5	4353.1	4371.9	4414.2	4407.1
15.189	24.7	0	0	0	0	0	0	0.62323	3.1583	0	0	23.437	34.778	40.531	63.893	76.883	108.69	119.71	138.26	139.49	148.27	175.9	195.98	225.8	244.68	239.02	252.86	281.58	325.78	377.27	387.4	391.34	392.34	434.18	464.34	500.89	502.1	538.52	564.12	574.07	579.71	509.05	484.79	596.52	451.82	492.97	499.5	513.77	524.59
0	0	0	51.211	20.572	26.458	33.453	22.385	33.82	30.929	29.728	42.521	40.679	26.722	41.234	33.605	75.376	88.085	105.75	162.47	199.04	288.06	390.34	421.96	446.26	500.05	602.61	654.4	693.49	792.59	833.02	787.57	808.37	846.18	914.27	976.29	984.03	1032.5	1101.3	1194.6	1197.5	1273.4	1254	1286	1350.9	1390.4	1395.4	1430.6	1412.9	1429.6
0	0.48695	4.1505	1.0732	5.3148	7.1172	0	0	0	8.5506	5.3132	29.754	48.242	65.399	67.412	101.88	99.957	113.18	131.61	147.98	157.31	174.77	176.28	186.32	201.68	209.87	224.92	242.12	249.2	246.32	236.96	214.39	201.48	164.27	157.76	170.25	170.44	167.28	153.54	149.84	119.5	96.245	69.752	73.533	63.101	76.526	91.209	81.147	40.759	32.944
0	0	2.4027	11.774	0	0	1.3713	0	0	0	0	0	0	0	0	0	0	0	0	0	0	0	0	0	0	0	0	0	0	0	0	0	0	0	13.704	30.634	33.988	62.64	83.925	90.911	112.45	124.3	142.23	151.51	162.79	173.76	213.76	219.22	217.07	218.42
0	0	6.901	0	14.792	1.2874	0	0	0	0	0	0	0	0	0	0	0	0	0	37.595	46.57	70.155	77.587	134.5	159.61	187.75	220.04	264.32	332.89	364.22	443.48	468.68	530.7	674.98	622.88	669.8	731.84	773.65	819.82	794.28	840.47	845.79	889.35	858.52	906.16	934.39	934.05	945.39	921.03	920.49
0	0	0	8.0774	7.9461	0	0	1.2781	3.2472	11.09	10.088	9.1439	7.2036	9.8966	16.846	6.7004	15.929	17.035	21.41	21.508	30.764	33.693	39.404	39.786	40.725	33.93	20.79	18.073	22.233	6.8868	0	1.4774	14.876	12.481	14.788	32.933	23.736	27.221	22.17	22.986	32.923	34.765	35.251	47.496	53.792	49.572	70.291	65.694	73.928	90.398
0	0	0	52.481	10.273	7.0113	25.507	6.2498	35.763	18.474	34.556	41.872	48.602	56.958	64.981	68.441	101.2	128.59	117.05	161.7	165.5	225.41	222.41	259.45	228.53	264.82	320.03	314.13	319.83	337.69	385.82	273.18	281.9	317.79	337.64	417.66	420.52	604.08	505.22	752.21	708.44	789.84	807.17	834.18	894.94	929	980.89	987.96	1041.1	1061.9
0	0	1.4772	0	1.1284	3.8191	9.9301	0	14.128	10.9	20.962	4.7134	18.359	29.899	69.734	119.87	187.46	248.44	364.76	427.68	545.35	666.69	769.82	933.02	1036	1165	1354.6	1452.2	1621.8	1703.2	1844.7	1883.6	2010.9	2121.7	2184.1	2283.3	2317.5	2353.6	2451	2457.6	2470.1	2485.8	2534.3	2463	2483.6	2463.6	2449.8	2393.6	2437	2457
0	0	0	45.982	21.868	41.654	69.254	101.12	151.17	183.97	222.09	270.76	322.34	319.11	373.14	389.34	446.9	479.79	493.02	559.25	572.23	609.52	644.01	649.71	657.47	682.7	745.27	762.74	789.3	796.97	894.78	812.54	850.14	896.85	910.38	942.59	977.25	1002.8	1019.8	1081.4	1042.3	1041.3	1033.1	1028.5	1063.8	1070.1	1069.7	1087.3	1092.8	1089.2
0	0	0	2.2489	18.499	41.943	36.541	54.203	62.557	110.01	156.89	208.48	309.36	435.19	519.98	654.74	790.72	899.12	1057.6	1171.6	1294.9	1387.1	1520.8	1563.7	1686.3	1750.4	1859.5	1739.4	1846.4	1829.8	1888	1828.3	1760.3	1830.2	2066	1894.5	2153.6	1927.2	1957.7	1984.7	2048	2209.8	1882.1	1885.6	1864.8	1871.1	1921.9	1883.5	1869.1	1845.5
3.0607	0.91374	0	0	0	13.535	15.975	18.303	24.792	75.016	162.1	258.33	388.45	598.55	783.19	1010.7	1191.1	1480.5	1778.6	2024	2367.7	2816	2870.9	3099.2	3565.7	3718.9	3976.9	4257.7	4504.9	4751	4924.7	5115.1	5057.8	5361.8	5480.9	5628	5904.9	6043.7	6087.1	6207.5	6277.1	6306.2	6362.5	6487.3	6564.3	6566.8	6733.8	6811.3	6587.1	6707.3
17.563	2.5431	0	5.3017	0	0	0	0	0	0	0	0	9.0667	44.583	86.828	161.63	225.07	324.46	392.08	484.91	586.7	708.8	814.66	912.02	1001.9	1124	1227.7	1262.7	1327.1	1415.8	1460.5	1480.7	1539	1524.6	1605.8	1568.7	1644.4	1711.6	1722.9	1722.4	1752.1	1742.2	1802.7	1836.1	1790.9	1756.5	1763.1	1793.3	1826.5	1816.6
26.906	16.375	0	0	0	0	0	0	0	0	2.2668	0	0	0	0	0	0	0	0	0	0	0	0	12.029	11.294	18.737	60.623	71.253	103.84	199.06	238.04	346.22	396.17	449.73	561.85	700.91	749.29	856.66	983.57	1087.3	1256.2	1260.5	1319.4	1397.9	1476.9	1571.2	1613.3	1639.2	1607	1652.3
17.831	11.195	0	1.982	0.83913	0	0	0	0	0	0	0	0	0	0	0	0	0	0	0	25.822	50.319	80.192	124.73	168.95	210.96	240.48	260.39	306.96	333.01	379.63	429.37	456.77	492.81	529.26	532.56	558.19	602.31	592.59	639.97	641.55	650.26	668.37	647.07	660.6	665.94	676.23	695.25	687.87	689.42
0	0	0	2.6006	3.6004	10.885	10.276	0	0	0	6.9515	2.0609	7.3708	0.25702	0	0	0	0	0	19.499	9.2275	14.216	31.903	6.5037	11.272	0	0	0	0	0	0	0	0	0	0	0	0	0	0	0	0	0	0	0	0	0	0	0	0	0
19.55	0	0	2.4109	7.7694	0	1.666	0	0	0	6.3527	8.2381	0	23.61	30.455	48.669	74.151	71.217	106.47	119.69	142.94	171.09	174.96	204.4	291.55	230.41	306.44	373.35	452.59	503.42	624.19	674.96	806.98	901.88	1002.4	1122.9	1201.9	1266.3	1413.8	1464.7	1623.3	1569.3	1578.3	1628.7	1747.7	1782.7	1778.4	1761.4	1835.6	1880.1
0	0.36726	0	5.1283	2.2777	4.8225	0.65993	10.107	2.9923	2.2458	0	0	0	0	0	21.331	31.648	80.052	106.87	179.24	250.86	343.82	434.53	555.44	686.94	797.06	976.95	1111.1	1284.6	1439.3	1601	1749.5	1936.2	2067.4	2228.1	2323.2	2481	2548	2682.3	2807.1	2934.9	2922.3	3010.9	3146.5	3225.6	3303	3384.7	3278.8	3353.9	3351.2
16.224	1.1702	0	0	0	3.1317	0	0	12.281	25.675	31.336	65.583	123.53	150.63	204.39	248.06	287.84	375.34	410.8	482.92	530.1	604.6	632.31	726.28	769.96	887.94	1025.4	1126.4	1279.7	1575.3	1957.5	2194.6	2423.9	2650.2	2785.4	3066.4	3288.7	3556.7	3826.4	3963.9	4202.7	4449.7	4354.3	4592.2	4673.1	4737.6	4768.9	4734.8	4769	4762
0	0	0	0.14667	0	34.467	35.563	21.454	35.502	30.311	44.209	29.361	12.623	52.582	50.601	29.188	42.343	42.669	45.031	60.783	60.401	74.193	84.16	99.807	116.23	139.11	150.98	163.69	171.88	189.18	204.8	212.27	226.92	207.8	219.38	241.59	249.03	273.07	263.27	263.85	256.33	279.44	251.14	250.49	250.85	243.31	244.36	247.15	243.67	229.16
0	0	0	1.7201	3.0945	7.9667	11.332	0	3.5974	10.709	16.648	4.3915	9.027	27.305	35.267	60.05	54.544	53.45	61.635	64.356	63.373	77.056	73.782	96.162	89.706	75.672	84.102	86.93	94.318	109.52	122.22	151.11	186.61	233.18	255.9	332.77	367.21	320.22	381.96	546.18	576.21	631.46	709.43	746.66	743.7	795.35	828.82	806.85	795.6	667.4
0	6.2573	0	0	0	2.4191	3.8529	0	0	0	0	0	0	2.5513	8.7232	4.7595	13.85	13.884	26.649	33.354	39.887	29.08	43.215	52.477	85.537	108.92	181.46	190.51	249.38	285.74	337.63	389.82	453.62	523.12	543.74	606.25	658.91	682.26	742.79	800.61	865.59	877.98	886.79	908.98	950.95	958.96	1003.6	1016	990.55	999.13
17.273	4.5131	0	23.805	2.3956	1.1038	0	0	0	23.712	71.251	138.29	202.21	298.33	310.23	373.89	423.01	498.52	573.39	663.46	680.18	716.86	774.12	872.31	921.65	983.03	992.53	1008.9	1087.9	1148.1	1209.7	1230.4	1265.1	1330.9	1342.9	1410.7	1464.8	1424.8	1565.9	1516.6	1553.2	1605.6	1624.1	1636	1620.7	1598.2	1611.7	1649.8	1651.4	1646.1
0	0	0	0	0	6.4989	22.589	31.08	36.969	14.568	23.983	38.797	54.776	51.276	93.137	100.78	130	146.52	162.04	187.52	211.83	245.34	305.46	386.81	479.07	588.12	661.52	796.08	948.38	1111	1246.5	1414.2	1592.6	1758.6	1928.3	2073	2257.5	2389	2467.2	2663.2	2860.6	2892.7	3031.3	3067.9	3200.1	3239	3354	3405.4	3460.8	3508
0	0	0	51.803	9.0033	26.652	19.512	27.204	21.997	36.957	22.499	22.607	13.109	17.569	32.814	30.958	48.199	49.68	62.087	62.242	64.071	92.449	145.24	200.54	263.19	339.26	451.06	516.78	641.2	777.47	1279.2	977.82	1099.9	1258.5	1377.2	1543.3	1669.6	1782.3	1848.2	1919.9	2033.7	2130.5	2078.3	2226.9	2227.7	2329.4	2370.5	2375.1	2412.5	2398.4
0	0	0	9.7556	0	15.366	2.3845	25.629	9.9506	29.366	99.09	175.44	298.01	484.56	666.51	873.67	1076.2	1337.3	1602.3	1879.1	2275.9	2505.7	2803.4	3138.4	3492	3798.1	4145.4	4436.6	4902.2	5025.7	5611.8	5575.7	5953.6	6063.9	6340.1	6632.9	6663.2	7076	7304.6	7621.7	7706.6	8003.7	7904	8163.1	8109	8178.6	8405.7	8423.4	8297.6	8375.2
0	0	0	12.112	5.1967	24.332	32.105	48.391	45.07	37.128	46.661	55.89	61.55	66.398	57.04	62.42	55.818	74.81	84.49	98.881	99.903	125.6	165.56	152.47	160.68	182.8	167.8	169.72	221.93	245.09	225.93	232.04	241.07	234.4	243.8	258.3	290.37	289.67	346.1	302.41	292.81	264.04	253.67	238.69	284.06	286.07	224.26	233.26	255.23	248.9
14.262	9.4159	3.0507	0.49335	2.9664	0	0	0	0	0	0	0	0	0	0	0	0	0	0	0	0	0	0	0	15.98	16.618	5.3368	38.259	68.516	69.042	90.709	95.933	104.38	122.54	135.7	150.77	179.58	169.92	212.99	197.01	211.09	208.74	235.39	245.57	268.4	245.5	252.49	280.59	253.4	272.7
0	0	0	10.036	6.7384	7.3852	0	15.114	0	0	0	0	0	0	0	0	0	0	9.9306	17.549	36.665	78.348	132.02	176.14	229.17	289.04	345.65	453.31	592.98	658.03	753.73	818.67	905.45	954.19	1045.2	1127.7	1219.9	1289.4	1366	1371.4	1413.6	1286.4	1300.1	1356.6	1378	1369.9	1362	1389.9	1376.9	1368.3
4.0431	0	0.25854	5.0075	0.17148	0	0.50054	0	0	0	0	0	0	0	0	0	0	0	0	0	0	0	0	0	0	0	0	0	0	0	0	0	0	0	0	0	0	0	0	0	0	0	0	0	0	0	0	0	0	0
0	0	0	8.6616	24.815	55.508	60.956	94.786	119.53	139.46	193.01	207.44	275.12	358.49	424.93	500.69	530.5	618.69	668.59	728.81	803.91	884.96	987.04	1116.9	1148.9	1219.7	1177.1	1303.6	1400.2	1538.4	1612.6	1622.5	1628.4	1689.1	1759.5	1765	1872.1	1895.6	1940.6	1904.4	1913	1974.3	2013.1	2037	2003.8	1990.6	1998.2	2062.6	2030.5	2037.4
0	0	0	0	3.3558	0	10.015	0	1.7515	0	5.1163	0	0	12.515	22.484	54.76	111.41	173.31	251.82	319.58	397.54	508.92	578.77	635.78	710.9	774.72	860.93	960.35	1039.9	1165.7	1267.5	1352.9	1510	1520.2	1660.4	1611	1746.3	1926.6	2019.3	2061.3	1973	1990.5	2211.3	2344	2348.7	2298.6	2479.8	2467.2	2534	2574.2
12.203	5.9516	0	0	0	0.39699	0	0	0	0	0	0.24126	0	0	0	0	0	0	0	0	1.6786	13.6	37.633	71.286	113.06	166.68	221.62	268.44	316.69	352.33	446.05	515.81	624.85	681.58	743.83	806.17	895.57	994.74	1077.7	1012.6	1226.6	1309	1356.5	1346.2	1457.3	1548.9	1433.1	1476.5	1652.8	1618.3
0	0	0	1.2565	5.9519	24.975	24.631	53.593	40.612	43.079	43.477	53.495	85.316	72.805	78.716	91.207	95.747	83.6	96.254	89.33	112.19	145.88	151.23	183.05	195.19	222.83	279.42	329.67	428.13	484.17	554.26	572.87	650.11	751.49	821.62	904.81	967.52	1010.1	1051.4	1058.5	1070.2	1132.8	1213.5	1170.4	1167.2	1202.8	1184.8	1215	1249.6	1269.2
0	0	16.079	12.993	19.399	29.14	14.085	27.945	19.228	23.058	19.458	20.87	45.189	51.931	56.542	77.927	97.351	150.53	206.3	282.45	376.85	514.51	616.39	749.64	870.04	982.01	1155.4	1300.2	1472.1	1617	1737.4	1966.3	2180.9	2329.3	2637.6	2847.8	3356.3	3532.6	3981.4	4029.1	4273.7	4654.8	4786.7	5135.9	5176.7	5203.2	5445.3	5567.9	5723.3	5360.9
0	0	0	0.45056	4.0239	1.5683	5.8035	4.3739	7.0357	9.4367	10.884	29.15	36.379	50.394	49.995	66.102	66.073	98.009	100.33	121.01	132.21	130.17	153.79	154.05	168.13	163.17	159.42	160.8	177.14	170.93	154.56	183.56	178.28	188.4	188.08	203.36	199.3	196.77	206.69	214.22	220.5	219.39	229.99	225.31	225.16	224.31	229.24	228.93	233.25	238.26
14.583	0	0	0	0	6.2063	0	0	0	0	0	4.3881	12.215	40.106	68.929	122.67	166.99	210.84	255.7	310.36	365.94	442.32	496.38	519.15	582.4	626.47	676.52	737.36	767.58	805.34	851.16	863.01	935.72	972.93	997.92	984.35	1062.2	1123	1192	1253.6	1278.8	1224.7	1255.2	1250.3	1311.6	1317.9	1336.1	1347.8	1317.5	1331.1
8.9667	0	0	4.6114	0	0	0	15.748	36.766	77.71	137.9	213.68	325.41	445.03	576.61	708.74	868.06	1039.2	1208.5	1365.5	1506.8	1604.6	1791.6	1802.4	2120	2432.8	2812.7	3050.9	3366.9	3693.9	3804.3	3522.6	3602.2	3721.7	3949.5	4192.4	4307.8	4838.5	4864	5114.8	5205.3	5248.6	5482.1	5621.3	5744	5719.9	5766.5	5967.8	5974.9	6052.4
6.7767	8.9868	0	0	1.3223	0	6.7593	10.719	15.428	35.703	54.316	68.202	97.195	108.44	132.91	166.06	175.41	205.62	198.66	234.69	233.91	256.48	288.49	297.92	333.29	319.15	331.87	350.43	377.14	382.13	435.97	410.92	436.64	434.3	441.13	441.23	469.1	471.24	457.2	436.64	431.78	417.5	411.87	409.54	407.48	415.55	410.51	436.59	411.32	405.65
4.0069	0	0	44.963	0	0	1.6295	0	8.428	0	0	3.3629	2.1611	10.627	20.375	44.803	81.348	101.77	122.99	154.95	182.84	242.22	269.97	321.08	349.07	389.35	459.48	511.19	572.91	629.93	736.35	741.66	841.39	937.76	1033.5	1100.3	1186.4	1258.7	1361.3	1389.2	1473.3	1543.7	1619.3	1619.6	1695.6	1717.3	1759	1748.1	1752.8	1804.7
23.435	9.5087	0	0.3336	0	0	0	0	0	0	0	4.2727	20.477	37.681	68.182	82.915	110.65	131.06	157.54	184.73	198.85	237.31	251.86	263.83	289.34	298.52	315.98	308.38	344.17	381.32	386.02	427.5	464.19	530.88	571.39	634.68	695.98	757.48	821.93	892.42	907.6	986.81	1070.9	1145.6	1211.8	1217.2	1175.7	1183.8	1256.2	1265.2
3.0118	1.258	0	3.4013	0	0	1.7992	0.34779	7.1227	42.201	65.45	82.928	116.27	142.34	177.18	207.12	241.04	274.67	310.89	354.48	355.16	424.93	459.32	494.48	510.26	541.01	572.66	656.7	727.14	731.73	785.91	853.36	936.24	1041	1176.7	1271.9	1436.5	1593	1751.1	2016.6	2172	2329.1	2593.3	2792.6	2988.3	3050.7	3223	3309.4	3431.9	3504.2
0	0	0	43.348	9.1085	9.6937	16.531	5.9578	16.026	14.851	11.843	18.942	15.784	9.7951	12.966	10.403	19.25	13.179	0.7986	16.65	24.296	69.403	100.15	149.33	186.36	220.52	311.1	362.85	454.32	557.49	697.94	735.24	830.58	917.23	1018.5	1124.2	1155.6	1281.5	1296	1398	1454.3	1537.1	1592.1	1624	1719.8	1722.4	1783.7	1723.6	1818.3	1760.8
0	0	3.3739	7.2196	8.0501	9.6638	10.135	17.659	8.2092	17.684	12.865	32.424	36.635	57.879	74.468	90.642	96.766	106.64	129.06	141.25	122.53	134.19	128.19	135.81	158.43	174.08	176.78	238.5	271.84	352.9	382.52	379.72	422.46	506.69	593.5	663.62	753.08	801.48	896.42	938.8	993.6	1030.7	1101.6	1150.2	1166.6	1236.9	1264.8	1302.7	1394.5	1376.2
27.663	15.578	5.2665	7.881	0	0	0	0	0	6.8222	24.499	73.655	123.82	212.19	293.26	377.49	482.37	573.15	661.04	763.23	825.62	945.54	1036.5	1158.6	1121.7	1206.2	1232	1343.3	1371.3	1466.2	1458.8	1524.7	1550.7	1569.2	1575.7	1506.4	1489.5	1557.3	1555.1	1565.3	1513.1	1563.9	1473.8	1513.1	1528.2	1533	1517.1	1537.4	1539.2	1577.2
0	0	0	55.739	5.0559	9.8224	6.2001	7.9084	0	0	0.87111	6.8841	28.97	42.446	73.922	120.44	166.86	216.77	261.27	339.39	382.44	431.87	497.69	599.46	645.15	711.36	769.19	811.97	855.32	887.25	975.63	952.96	1014.8	1078.9	1124.2	1170.7	1286.6	1308.3	1331.2	1372	1422.9	1449.5	1517.3	1611.3	1562	1567.6	1644.9	1623	1687.6	1683.7
0	6.135	4.1531	4.645	0	1.4249	1.1836	5.7144	2.282	0	2.4552	8.1282	31.186	54.282	78.611	95.261	122.36	167.33	207.28	231.76	313.6	368.32	430.77	538.62	635.05	777.34	838.17	1012.7	1159.6	1246.6	1377.7	1496.9	1614.7	1777.9	1893.6	2047.5	2136.8	2237	2355.3	2395.1	2503.3	2578.9	2572	2669.5	2689.9	2718.3	2755.1	2766.9	2790.2	2789
0	0	0	14.057	29.51	15.827	15.76	35.38	79.623	161.07	273.34	389.53	551.45	721.7	896.12	1058.2	1188.3	1313	1489	1623.6	1740.8	1913	1985	2070	2148.5	2315.8	2419.9	2400	2389.9	2648.2	2585.9	3049.1	3193	3318.4	3475.2	3627	3718.6	3795.4	3971.4	3992.7	4075.6	4087.6	4198.5	4260.7	4317.8	4453.6	4369.4	4499.9	4519.4	4581.9
0	0	0	2.0383	0.010293	13.404	11.825	9.6827	29.104	31.134	45.314	45.455	40.078	38.827	38.569	62.984	63.167	51.972	65.182	65.785	81.52	112.14	124.09	140.85	181.45	201.81	260.45	299.54	375.71	466.11	540.53	617.84	667.65	689.89	745.65	800.48	911.75	898.18	1009.4	1033.5	1042.3	1096.1	1213.1	1277.1	1275.9	1355.9	1411.7	1369.3	1365.7	1453.2
0	1.9639	0	2.8614	0	6.6875	8.3874	4.1489	9.4325	15.052	43.226	59.809	85.924	121.27	166.77	207.21	226.82	303.28	301.64	374.29	406.6	455.58	497.16	534.85	581.96	631.89	673.22	714.5	762.27	750.97	820.91	898.68	966.41	1047.7	1204	1343.7	1547.9	1694	1878.8	2051.4	2262.6	2400.3	2520.9	2644.3	2803.8	2874.4	3033.2	3088.5	3382.4	3371.3
16.82	1.257	0	0	0	3.9772	3.2085	19.533	22.852	46.501	47.316	112.81	142.37	187.37	242.82	324.85	386.79	459.03	521	605.71	618.84	667.28	710.86	739.8	807.4	829.73	850.84	888.28	925.91	975.44	1038.3	1030.6	1098.2	1113	1135.9	1108.4	1156.1	1212.6	1233.6	1279.7	1331.5	1343.4	1381.5	1409.2	1479	1458.3	1465.5	1804.6	1869.6	1883.5
0	3.4211	2.726	0	0	16.172	3.358	0.48901	0	0	0	0	6.3279	0	0	0	0	0	0	0	0	3.657	14.204	0	1.938	4.3619	2.2773	26.927	75.684	115.32	137.22	162.3	228.1	292.76	382.12	419.03	491.45	530.13	571.46	532.33	774.75	806.23	861.56	927.93	954.28	976.51	1011.4	1041.1	1105	1129.8
10.229	0	0	0	10.087	23.899	0	0	13.509	6.2892	20.084	46.95	50.255	123.67	168.24	200.08	240.57	326.48	377.19	381.71	332.28	406.81	462.58	439.75	515.01	504.34	543.55	548.84	523.85	535.76	564.33	542.92	572.3	600.97	620.74	647.81	641.57	664.7	606.02	625.53	659.53	653.26	640.05	643.65	659.63	672.26	678.67	690.02	701.08	752.99
0	0	0	14.387	22.053	40.268	21.976	35.815	28.443	30.846	22.982	16.684	30.229	45.707	59.631	96.126	125.02	146.11	169.75	189.75	197.33	277.18	319.68	350.33	418.09	429.24	433.1	494.24	483.71	488.4	501.99	564	615.85	713.81	823.55	868.54	877.69	970.66	993.73	1099.4	1138.1	1177.4	1188.2	1279.8	1420.6	1385.4	1375.7	1437.8	1474.6	1404.7
32.516	17.653	0	0	0	0	0	0	0	0	22.884	66.537	109.76	137.66	197.18	255.33	320.09	340.12	361.36	463.78	470.45	532.06	576.5	628.87	651.48	680.25	688.61	713.14	737.8	789.91	806.84	831.61	833.99	860.01	852.75	910.79	912.71	934.99	953.95	1006.2	1059	1027.8	1047.8	1031	1074	1068.4	1065.1	980.47	932.78	961.65
0	13.714	15.98	0	0	0	0	0	0	0	5.291	0	17.661	39.13	62.902	78.124	91.17	101.52	129.53	156.04	163.58	200.9	215.91	246.07	252.95	273.68	327.61	339.07	363.87	401.71	412.29	465.3	497.97	537.79	556.92	607.34	617.45	619.32	612.77	646.7	693.97	649.94	675.35	629.94	659.24	679.43	687.02	200.05	186.98	202.12
0	0.92018	0	8.484	5.481	0	2.6348	9.5688	4.1683	6.1833	10.31	0.65278	21.248	23.081	29.115	28.929	34.798	77.919	57.313	72.748	79.42	64.151	90.536	89.57	97.02	103.09	97.653	114.96	175.77	181.75	223.77	225.12	248.79	252.71	306.99	303.85	354.12	382.69	389.09	419.5	421.32	310.66	450.08	414.36	489.2	525.33	590.09	575.65	606.86	652.25
17.914	6.5444	0	0	0	0	0	0	0	0	0	0	0	22.968	67.806	134.06	240.78	360.74	513.72	682.28	827.52	1077.4	1224.8	1418.8	1616.8	1790.6	2060.8	2242.8	2451.1	2628.3	2737.7	2914.6	2918	3142.7	3271.3	3245.6	3477.2	3584	3655.7	3884.4	4095.2	4204.7	4155.2	4207.5	4469.6	4424.2	4516.9	4418.8	4475.9	4414.1
0	0	0	17.866	0	21.008	36.254	4.4102	0	0	0	0	0	0	0	0	0	0	0	0	0	0	0	0	0	0	0	0	3.3288	0	3.5675	16.651	14.346	47.461	39.994	74.43	96.162	73.564	94.93	90.124	102.71	112.15	99.864	91.816	105.68	94.809	97.911	111.65	118.4	121.04
0	0	0	0.92975	10.88	12.451	13.21	11.683	9.6897	8.921	11.783	18.644	24.914	30.238	6.8333	17.003	17.965	13.498	1.7869	1.8832	9.6256	0	0	2.4874	27.031	29.18	33.822	77.041	71.205	123.54	85.846	157.78	121.25	152.93	180.52	261.89	232.4	251.31	272.54	288.81	323.02	362.67	369.33	358.64	375.52	396.74	335.63	412.09	375.72	428.85
0	0	0	0	0	29.683	37.197	84.62	98.366	145.94	185.81	224.86	248.79	301.84	323.54	349.67	377.96	412	419.92	472	476.75	543.05	575.84	631.3	659.92	693.41	758.58	794.28	863.85	877.57	897.36	869.46	964.55	981.86	1089.5	1156.6	1195.6	1200.6	1215.4	1235	1319.8	1340.7	1410.6	1466.6	1401.8	1455.2	1479.6	1508.6	1537.1	1548.4
0	0	0.1965	8.8878	5.875	12.383	17.154	18.08	32.717	36.642	49.534	40.879	59.306	58.267	71.039	74.252	84.357	89.433	96.225	98.175	117.19	130.39	137.03	142.03	164.97	151.94	191.34	201.17	237.75	268.32	300.05	361.34	387.03	445.52	515.33	571.35	632.9	683.21	738.41	787.26	843.47	865.61	891.04	929.85	980.15	980.11	1008.6	1018	1029.7	1066.4
0	9.7178	14.828	0	0	0	0	0	0	0	0	0	0	8.0161	24.667	45.052	59.623	121.52	137.69	179.33	203.43	239.74	332.15	392	484.26	525.76	577.85	663.7	759.75	820.96	896.67	983.82	1072.2	1192.8	1211.9	1239.4	1301.2	1374.4	1419.6	1439	1433.3	1439.6	1417.1	1459.3	1433.9	1437.4	1464.4	1463.8	1449.2	1495.7
0	0	0	71.211	19.34	25.563	22.199	23.388	23.926	14.435	8.8691	34.996	20.265	25.062	41.182	53.372	63.685	66.814	70.459	88.464	113.88	157.11	172.07	240.54	266.93	313.09	337.76	370.18	423.04	441.56	515.23	424.81	494.3	532.11	551.37	562.94	624.67	605.73	624.49	600.27	592.96	638.77	636.71	643.65	628.05	663.56	669.28	674.12	662.9	655.8
0	13.041	3.2367	0.41629	4.266	0	0	5.9867	0	0	0	0	0	0	0	0	0	0	0	0.56295	1.9424	5.5265	10.455	9.8224	26.363	182.1	282.37	408.24	440.94	453.51	477.19	554.16	574.19	610.16	479.57	434.93	417.06	438.64	468.63	452.09	487.09	543.42	563.37	533.24	571.17	544.24	568.55	584.19	558.97	613.74
0	0	0	1.136	1.7805	17.553	12.273	14.589	12.3	0	11.366	0	5.3831	3.9581	7.2293	2.1462	4.4811	0.23738	0.54876	1.6999	0	0	0	0.58549	0	0	0	11.368	0	0	3.7274	0	7.3474	22.147	27.306	53.084	64.035	94.988	90.474	80.158	123.55	108.48	116.66	125.46	123.66	147.77	155.4	148.47	151.6	143.35
3.0254	4.6154	0	1.1409	1.3353	0.60082	0	0	0	3.09	9.953	31.126	54.048	78.805	98.167	131.36	164.26	190.97	238.21	275.27	321.87	356.16	377.2	409.66	427.65	451.44	453.38	473.1	485.36	515.08	517.29	538.81	571.25	571.69	591.72	624.21	622.35	610	618.55	612.09	640.44	647.99	655.75	640.97	676.65	665.22	688.13	666.09	646.1	700.5
5.6774	6.2252	0	0	0	1.6821	6.43	4.7717	0	0	2.7241	4.8063	0	0	0	9.8339	0	4.958	25.768	57.376	80	81.657	97.661	79.053	126.11	140.48	142.14	187.37	205.82	230.99	209.45	213.1	207.57	213.25	223.79	222.41	278.59	282.06	251.12	319.92	277.44	276.26	325.73	262.28	297.76	376.64	339.08	340.73	332.49	383.7
0	1.3233	2.6777	8.9876	2.4998	0	0	0	0	0	21.171	71.507	130.36	207.13	274.39	361.26	450.24	535.36	653.08	728.39	829.21	936.74	1019	1125.8	1207.2	1377.2	1400	1505.3	1636.9	1741.8	1762	1783.6	1863.6	1890.7	1957.9	2031	2133.8	2270.8	2341.1	2396.9	2361.2	2276.8	2300.2	2318.2	2384.9	2420.2	2275.6	2309.2	2335.6	2330.9
0	0	0	0.28503	0.46753	3.8421	4.1626	10.735	0	0	0	0	0	0	0	0	0	0	0	0	0	0	2.9687	22.873	76.901	135.82	210.23	301.9	493.6	658.23	749.42	983.34	1228.6	1462.9	1742	1949.7	2211.2	2367.4	2644.7	2629.2	2847.9	2974.3	3087.1	3138.8	3095.3	3217.4	3270.9	3292.8	3427.4	3355.6
0	0	0	43.955	18.555	33.479	20.443	57.421	38.376	56.677	41.69	59.965	42.793	59.299	66.105	85.591	82.903	89.076	93.593	85.206	108.98	117.58	142.38	138.14	142.27	163.56	197.19	242.31	300.1	349.22	407.26	399.01	467.91	565.58	604.88	721.89	836.49	905.1	873.46	922.3	956.77	1007.1	1007.6	1075.7	1056	1116	1116.2	1161	1168.7	1202.4
0	0	0	53.086	15.234	22.945	18.599	20.707	24.43	20.239	19.902	37.971	26.34	16.135	17.248	27.565	39.66	23.859	0	1.5189	0	34.699	13.559	20.496	3.4502	0	35.462	40.596	20.672	29.636	77.001	12.597	9.7012	8.7954	15.705	32.291	29.754	50.707	72.507	86.588	83.609	99.221	126.77	131.85	141.31	168.22	140.11	153.04	174.23	180.05
0	0	0	6.6514	0.90582	17.997	14.082	21.645	36.384	68.397	125.93	188.62	302.61	461.36	661.88	858.52	1173.9	1461.3	1813	2263.1	2635.8	3091.4	3511.3	4096	4515.1	5122.9	5702.7	4996.9	5211	6832.6	6458	8020.4	8343.9	8917.6	9031.1	7963.8	9905.5	8395.9	8577	8644.7	8526.7	10754	10410	10220	9997	9278.9	10483	10584	10657	10646
21.085	7.7237	0	0	2.7559	0	0	0	0	0	0	0	0	0	0	0	0	0	0	0	0	9.6628	4.6192	14.612	8.1326	15.356	38.408	28.859	37.947	59.068	77.82	107.15	135.35	185.16	246.24	376.23	443.33	499.44	613.89	741.78	834.94	887.5	973.38	1020.1	1108.7	1109.2	1163.8	1177.7	1270.4	1347.6
5.1799	1.9629	0	7.1075	0	2.5338	0	2.2749	5.25	1.7572	2.765	3.8918	13.654	32.98	22.979	34.455	36.334	61.416	66.183	119.51	149.95	193.6	258.65	350.14	603.7	762.19	977.74	1204	1503.2	2105.5	2409.7	1913.5	2217.7	2501.6	2873.4	3156.8	3544.9	3830	4158.6	4451.1	4611.4	4753	4906.9	5080.2	5236.2	5380.3	5276.8	5352.8	5461.1	5613.4
0.11316	0	0	2.0996	3.2303	7.5975	4.1795	0	0	0	0	0	0	0	0	0	0	0	0	0	0	0	0	0	3.3454	0	0	0	0	0	0	0	0	0	2.6723	7.4549	12.56	23.987	23.735	20.535	5.1676	4.4804	17.419	6.9528	17.339	22.679	7.3459	5.8844	0	2.7373
0	0	0	1.3403	3.183	5.0605	10.926	19.303	44.662	74.623	121.1	162.95	199.33	243.01	310.64	397.41	455.89	572.43	661.16	792.54	905.38	1073.4	1170.8	1307.8	1476.2	1619.7	1760	1856.1	1967	2074.4	2110.7	2201	2228.3	2296.8	2390.8	2481.6	2607.3	2587.3	2562.7	2614.1	2678.6	2674	2737.9	2702.4	2825.1	2857.2	2834.5	2852.9	2879.8	2880
0	0	0	0	9.4583	1.7097	18.529	11.404	9.7897	0	0	0	0	1.52	4.5315	0	0	0	0	0	0	0	0	0	0	0	0	0	0	0	0	0	0	0	0	0	0	0	2.7653	26.472	40.751	56.837	62.142	68.348	85.098	84.046	114.47	129.78	140.54	160.3
0	0	0	49.327	0.71368	8.331	1.1233	11.823	10.891	0	0	0	0	4.0512	22.555	60.629	61.171	42.576	103.13	151.29	282.43	350.52	405.55	531.8	562.29	694.99	663.19	770.41	783.8	985.71	965.33	983.51	1079	1052.8	1151.9	1225.2	1279.9	1320.3	1349.3	1400	1530.2	1574.5	1663.1	1737.4	1774	1820.4	1901.6	1888.8	1925.3	1986.7
15.971	0.68743	0	0.095355	0	0	0	0	0	0	0	0	0	0	0	0	0	0	0	0	0	0	0	0	0	0	0	0	0	0.93872	28.82	54.574	109.37	173.75	270.53	341.18	439.04	513.54	583.75	710.36	798.52	913.02	983.72	952.46	959.08	1041	1087.4	1096.8	1188.2	1188.8
0	5.7594	0	3.7581	2.9835	2.4684	0	0	0	0	0	0	0	0	0	0	0	0	6.5984	11.246	15.412	25.906	42.893	30.105	25.429	20.4	18.369	28.938	26.712	18.801	52.382	159.47	215.01	251.68	323.01	390.73	468.69	551.57	633.56	702.22	777.77	817.77	893.63	958.92	1030.6	1046	1085.3	1102.1	1138.9	1167.6
0	0	0	21.591	22.633	22.013	15.923	15.063	2.2247	22.878	23.73	21.894	21.875	11.693	3.5855	2.2872	16.322	38.238	58.665	87.746	110.68	185.28	267.18	372.35	453.46	559.71	722.29	871.33	1028.9	1095	1330.3	1546.4	1725.2	1829.6	2055.4	2197.1	2472.5	2599	2761.5	2955.8	2949.3	2908.4	3129	2989.7	2633.4	2757.4	2702.1	2859.5	2990	3065.7
16.103	8.4755	0	0	7.1456	0	0	0	0	0	0	0	0	0	0	37.454	70.689	100.86	168.43	241.54	275.92	334.95	393.28	464.67	539.97	611.41	665.41	724.56	791.43	799.32	862.81	932.25	1057.1	1131.6	1081	1235.8	1414.2	1375.5	1402.6	1465.8	1463.2	1521.4	1562.1	1563.4	1585.4	1656.6	1585.6	1626.1	1668	1567.9
0	0	0	0	20.111	21.953	9.9241	18.763	39.92	38.861	44.265	47.771	30.445	53.483	47.707	61.388	63.688	84.825	118.4	147.83	165.35	199.32	216.72	215.3	234.45	253.94	282.13	302.75	320.31	348.89	354.76	350.59	362.99	385.55	389.2	391.51	390.03	390.69	395.62	403.02	390.62	386.19	393.23	375.9	389.4	377.14	391.89	372.49	386.8	375.91
21.518	3.5069	0	0	0	0	0	4.7606	0	0	11.118	65.872	93.534	172.52	249.12	365.35	482.24	606.4	602.68	805.55	946.64	952.46	1078.1	1174.9	1384.5	1408.9	1464.4	1614	1734.1	1714.7	1882.3	1912.2	1895.2	1955.1	1943.9	2002.5	2023.9	2056.2	2032.1	2075.5	2141.3	2179.6	2147.1	2167.7	2153.5	2213.8	2281.2	2304.1	2304.5	2296.5
0	0	0	25.676	0	29.234	32.302	24.3	29.296	41.908	52.676	63.619	36.865	52.869	56.063	40.492	55.491	32.869	72.512	95.252	141.22	147.47	152.36	198.71	254.45	348.44	495.65	679.25	824.72	988.36	1172.2	1265.5	1435.2	1568.6	1810.3	1974.1	2147.7	2245.5	2362.6	2359.1	2525	2506.7	2681.5	2726.5	2750.4	2814.6	2884.7	2796.8	2825.5	3224.2
0	0	0	0.58119	13.016	27.679	21.905	41.812	45.505	49.252	88.688	81.484	84.657	97.146	85.838	79.806	82.601	72.165	97.759	88.272	94.103	98.686	89.544	84.426	105.14	105.81	94.585	93.3	71.772	86.379	75.801	84.172	75.761	68.385	74.982	72.165	69.33	64.302	39.567	44.808	25.511	25.897	37.915	6.6179	17.342	9.3606	7.5228	0	0	0
0	0	0	52.193	2.0648	20.14	0	18.328	4.754	0	0	0	0	4.7852	22.256	56.051	52.766	71.917	85.507	108.4	119.5	151.92	202.83	218.6	251.59	309.24	334.55	360.37	412.35	461.39	501.46	452.52	488.55	529.74	564.63	655.7	689.58	778.29	801.99	836.45	885.59	939.96	981.15	1057	1070.8	1114.4	1105.8	1177.6	1221.7	1250.8
0	0	5.0698	12.572	0	0	0	1.7021	16.795	53.051	89.106	153.61	210.61	313.42	408.71	526.43	651.31	762.57	914.71	990.44	1098	1144	1325.3	1392.2	1524.6	1602	1672.9	1825.2	1889.8	2035.1	2212.1	2403.5	2357.9	2583.3	2662.7	2836.5	2930.2	2984.8	3116.9	3187.1	3255.5	3295.3	3516.5	3455.9	3524.5	3486.4	3567.5	3604.7	3538	3617.8
0	0	0	37.995	0	6.4052	19.723	15.986	16.075	19.931	25.258	37.192	66.511	112.14	143.25	168.53	175.42	250.42	325.98	387.99	440.06	492.94	585.25	653.33	674.27	732.49	733.4	881	1024.9	1050.7	1100.8	1127.5	1228.1	1185.1	1287.6	1327.7	1380.4	1399.1	1466.9	1551.7	1535	1504.8	1549.6	1562.5	1653.5	1676.3	1596.6	1649.3	1726.1	1767.4
2.0016	0	0	0	0	7.6457	8.6228	16.585	18.925	15.503	21.251	27.985	19.222	17.994	8.2148	0	12.418	0	0	0	0	15.867	48.217	69.472	88.116	108.39	180.26	223.38	247.61	377.2	283.35	264.46	320.41	328.13	422.06	454.97	544.46	566.04	579.19	526.11	529.39	540.13	572.46	594.75	622.64	637.75	632.46	648.98	658.26	689.83
0	0	5.072	0	12.665	16.827	4.0267	12.403	0.84841	0	0.26006	0	0	0	0	0	0	0	0	0	0	0	0	0	0	0	0	0	0	0	0	0	13.864	106.15	205.11	315.98	413.45	520.09	571.54	591.46	704.26	818.17	932.4	998.09	1054.5	1219.9	1330.4	1370.9	1409.7	1319.8
4.4735	4.5959	5.8929	12.879	0	0	0	0	0	0	37.106	52.423	137.64	206.76	301.55	378.44	451.76	558.35	668.14	782.16	869.32	1002.5	1153	1312.5	1499.8	1673.4	1801.7	1968.8	2152.7	2287.7	2409.8	2620.6	2831	2987.8	3071.2	3119.3	3270.7	3367.3	3394.6	3416.1	3486.7	3538.7	3587.4	3625.2	3561.6	3614.4	3627.4	3614.7	3616.6	3692.9
24.818	8.3146	0	0	0	0	0	0	0	0	0	0	39.084	77.183	147.25	214.6	283.71	337.9	400.64	470.37	544.16	642.06	718.51	807.39	838.26	904.74	950.72	1003.6	1094.4	1152.7	1187	1265	1326.6	1387.9	1475.8	1501	1564.3	1594.6	1543.2	1635.5	1646.7	1668	1710.8	1795.2	1922.4	1875.3	1918.2	1916.6	1887.4	1891.7
4.9846	3.8751	0	0	6.2887	0	3.3815	0	0	0	0	0	20.443	13.587	16.047	7.7574	16.218	18.675	27.77	42.754	36.302	30.953	45.657	40.917	39.423	49.934	46.073	40.234	39.346	53.892	64.861	61.892	74.645	93.684	114.92	138.35	150.21	157.84	193.89	175.8	210.5	216.95	221.2	233.24	241.81	271.44	278.39	303.74	308.08	324.05
0	0	0	8.5098	39.574	0	8.7598	20.574	14.306	14.535	15.82	19.541	16.804	0	5.4794	8.8402	4.2182	8.7914	0	3.1429	0	0	0	12.684	0.23043	7.0249	17.819	12.607	21.327	28.576	27.704	0	0	5.3466	0	8.9989	32.146	14.51	9.0732	9.1319	15.694	11.738	18.017	19.147	144.25	131.06	133.06	139.91	134.56	125.57
7.5567	7.4463	0	0	0	0	2.1693	0	0	0	0	0	0	0	0	0	0	0	0	4.1691	0	2.1776	9.2912	12.848	21.722	26.473	28.042	33.586	34.815	41.091	53.03	55.649	81.479	87.638	88.024	92.41	101.02	110.83	106.5	137.15	124.17	134.7	132.59	128.27	130.53	120.51	120.05	110.97	117.36	106.26
0	0	1.3314	1.7147	10.05	14.898	25.604	19.705	11.883	18.446	10.038	23.56	26.843	31.992	37.153	52.565	74.345	89.344	110.91	136.25	178.63	204.25	220.98	263.92	288.92	312.81	363.34	463.06	495.38	553.49	620.21	702.25	733.03	837.33	876.43	942.05	1020.7	1088.7	1166.1	1173	1209.9	1268.1	1276.3	1299.5	1355.3	1416.2	1484.2	1372.7	1347.4	1351.4
0	0	0	70.916	18.359	34.62	20.49	49.752	36.143	49.814	62.989	70.74	83.483	73.107	86.326	108.25	108.09	129.77	159.64	190.34	220.15	269.67	337.56	401.99	454.11	548.54	571.28	608.33	674.75	743.84	863.79	821.43	945.05	991.34	1058.1	1123.3	1142.8	1146.6	1277.9	1350.1	1351.8	1409.3	1458.5	1513.4	1568.3	1566.8	1596.7	1642.8	1645.3	1652.5
1.4258	0	0	0	4.0427	1.1754	4.2336	0	0	0	0	0.1688	0	0.75539	0	0	0	0	0	0.057748	0	0	0	0	0	0	0	0	0	0	0	0	0	0	0	0	0	0	0	0	0	0	0	0	0	0	0	0	0	0
0	0	0	0.18857	7.7893	7.2156	1.8805	7.1159	0	0	0	0	0	6.6322	16.403	59.063	98.937	158.97	206.38	272.65	309.21	353.99	412.42	456.82	509.1	510.92	574.45	607.14	636.3	668.55	706.03	712.34	736.55	767.69	799.87	838.6	854.61	888.56	906.77	921.43	959.87	975.21	1018.3	1026.6	1036.9	1049.5	1047.1	1050.4	1092	1126.3
10.632	0	0.97834	8.0657	8.7526	0	0	0	0	0	0	0	0	0	0	0	0	0	0	0	0	0	0	0	0	0	0	0	0	0	0	0	0	0	0	0	0	0	0	1.1149	7.1368	31.003	44.849	52.883	70.564	72.913	86.633	96.519	107.44	96.291
0	0	0	0.50125	9.1978	11.586	21.698	21.564	22.448	10.468	19.383	13.387	15.872	14.42	17.261	22.939	19.901	29.34	30.334	42.406	34.903	62.749	45.302	44.7	44.121	49.83	53.025	51.325	77.836	60.29	59.916	56.812	57.268	51.882	72.014	65.49	32.392	40.236	34.709	32.312	28.052	22.342	33.04	39.428	39.801	65.152	65.73	70.414	73.5	100.15
15.414	12.331	6.6178	0	0	0	0	0	0	0	0	0	0	0	0	7.4809	6.5912	4.8505	0	0	0	7.1604	0	0	23.556	3.3479	0	0	0	11.016	24.799	25.466	6.2196	0	0	0	18.793	23.891	0	1.0693	4.4354	19.686	1.9118	16.891	0	10.109	8.557	16.719	32.98	13.954
4.9442	13.099	11.312	0	0	0	0	0	0	0	0	0	0	0	0	0	0	0	0	0	0	0	0	0	0	0	0	0	0	0	0	0	0	0	1.707	28.713	61.185	91.87	112.1	181.74	235.38	270.86	242.8	249.41	288.77	331.29	333.43	356.86	359.65	364.63
9.102	0	0	4.4138	3.2189	0	0	0	0	0	0	0	0	0	0	0	0	0	0	0	0	0	0	0	0	0	0	0	0	0	0	0	0	0	0	0	0	0	0	0	6.897	2.406	6.6815	12.106	10.327	15.955	35.111	34.272	31.98	48.308
0	4.0586	0	1.9381	0	2.8425	0.16037	0	0	0	11.229	11.606	25.303	29.714	39.885	52.862	72.946	86.231	110.85	123.68	180.23	177.54	215.79	225.22	267.11	274.06	311.88	326.76	375.07	440.37	420.74	505.42	542.7	536.88	551.93	652.31	670.11	709.01	693.06	712.19	743.09	714.39	704.72	729.58	747.87	744.67	741.53	760.15	715.03	729.99
8.4841	1.8647	0	0	0	1.3433	9.9986	5.6973	19.609	35.612	52.057	116.79	174.77	259.77	420.24	641.96	920.73	1233.8	1604.2	1954.9	2235	2762	2977	3502.8	3863.8	4141.6	4287	4651.1	4812.3	5018.2	5315.9	5475.4	5542	5741.3	5768.8	5872.6	6071.8	5951.5	6016.1	6128.7	6013.7	6161	6133.5	6198.1	6123.9	6185	6186.1	6183.5	6164.6	6245.9
0	14.093	13.174	0	0	10.533	0	0	0	0	0	0	0	0	0	0	8.4985	42.371	56.672	81.374	132.53	160.92	201.12	248.99	292.57	345.18	417.12	461.3	523.05	586.79	637.46	728.98	839.57	883.81	913.18	997.39	1023.6	1078.9	1138	1240.2	1243.9	1292.1	1457.1	1480.8	1509.2	1568.2	1589.3	1648.3	1643.9	1659.7
5.8746	0	0	45.018	17.18	2.3648	0	0	0	0	0	0	0	0	1.9958	16.417	60.838	98.752	121.33	180.02	263.98	304.94	363.38	431.33	485.91	569.72	632.13	725.72	815.43	962.45	1054.2	1096	1324.7	1410.4	1544.8	1653.6	1736.3	1323.1	1337.5	1416	1454.4	1416.6	1516.2	1515.3	1689	1717.6	1740.5	1729	1682.2	1684.9
0	9.7046	0	48.548	2.0576	6.481	10.415	15.424	14.83	18.167	23.544	19.504	12.559	14.733	12.38	12.546	16.45	20.812	0.77302	5.5317	3.4889	22.196	69.952	107.82	139.53	186.99	232.54	272.37	341.47	391.82	482.73	465.67	545.22	633.63	697.55	771.08	866.65	906.83	994.13	1017.5	1054.6	1180	1259.7	1275.8	1219.3	1285.3	1313.7	1303.5	1334.6	1376.5
0	5.085	0	0	0	3.6055	4.4885	27.003	46.325	101.17	146.1	185.78	236.71	301.29	344.05	401.54	424.83	454.91	492.5	535.96	572.68	611.69	633.39	656.86	675.3	672.13	685.99	685.7	787.22	785.22	762.31	783.84	803.31	849.55	871.18	889.58	943.98	975.71	1010	941.45	1008.1	1042.4	1097.4	1148.5	1147.4	1167.8	1160	1200.9	1203.5	1211
0	0	0	56.802	25.609	28.225	22.93	0.83522	0	4.6292	0	0	0	0	0	0	0	0	0	0	64.816	78.484	145.74	194.88	230.81	276.73	342.7	397.15	498.52	534.73	590.79	536.46	611.83	660.95	721.75	750.56	759.27	801.27	791.64	835.16	858.19	875.38	898.23	886.04	918.32	923.45	939	897.07	851.97	866.65
0	0	0	34.54	17.656	0	0	0	0	0	0	0	0	0	23.326	69.391	132.49	218.57	325.64	408.12	564.3	690.62	787.22	953.62	1067.9	1240.6	1366.5	1473.8	1603.4	1750.2	1887.2	2055.6	1969.9	2099.7	2236.4	2292.3	2388.9	2359	2500.1	2490.4	2455.2	2546.3	2494.1	2516.1	2558.4	2567.5	2551.9	2540.7	2534.4	2590.2
0	7.8305	1.788	11.014	3.501	0	0	0	0	0	0	0	0	0	0	0	0	0	0	6.6583	2.0719	16.404	3.2509	1.0382	8.412	7.2478	8.8952	17.901	21.67	21.749	6.9098	0	0.23961	11.379	10.387	5.9186	9.0249	18.779	16.164	21.325	14.651	14.697	0	3.0803	0	0	1.5257	0	0	0
12.557	5.2668	0	6.8956	0.1065	0	0	0	0	0	0	0	0	0	0	0	7.4498	0	3.6745	11.42	20.109	38.272	41.619	58.794	68.143	72.03	91.51	96.728	117.8	128.57	154.84	131.97	142.54	130.98	135.41	156.93	156.66	138.7	147.51	175.5	223.74	204.11	564.5	181.02	204.28	223.41	198.15	180.68	142.29	182.54
0	0	0	1.5652	13.163	10.959	8.3711	10.046	22.667	10.569	21.115	28.043	17.841	20.767	7.0493	7.083	0	0	0	9.4161	8.3682	18.426	2.1401	1.6537	3.546	3.2152	13.17	10.835	3.6423	4.37	0	0	0.84275	3.3283	5.2108	8.8248	10.093	33.363	45.024	53.432	64.835	63.371	70.033	79.081	85.967	86.625	94.873	97.495	105.57	103.35
0	0	0	7.1637	11.539	32.515	34.009	81.471	150.25	221.49	319.89	457.33	598.61	726.4	844.93	1007.3	1165.7	1292.9	1404	1631.3	1738.8	1907.6	1932.8	2016.5	2113.9	2226.7	2215.5	2223.2	2296.7	2320.8	2452.6	2449.8	2491.4	2479.5	2581.1	2571.5	2563	2544	2597.6	2650.9	2579.9	2621.4	2585.8	2779.4	2725.3	2794.7	2709.2	2648.3	2663.7	2689.1
0	0	0	0	9.4711	3.3306	11.842	9.364	14.015	12.07	14.731	8.8701	16.186	17.352	14.962	15.947	14.88	12.807	10.029	10.906	18.125	5.267	1.3445	2.297	8.6617	4.0272	3.1313	9.728	16.025	9.6144	20.324	41.803	44.226	36.542	45.94	42.483	69.24	74.421	87.822	103.74	140.65	136.81	143.16	161.23	168.84	162.95	174.21	163.96	192.52	172.93
0	0	0	56.411	10.043	23.655	24.861	24.328	54.435	75.565	121.29	164.78	200.23	270.91	335.4	374.74	453.64	507.17	575.28	635.07	709.26	796.83	826.27	899.75	899.18	951.15	1004.8	1001.9	1046.9	1036.3	1081.1	1000.8	1045.2	1094.2	1120.1	1149.9	1175.2	1207.6	1240.5	1285.9	1303.2	1360.1	1379	1402.9	1406.7	1439.4	1444.4	1483.4	1466.6	1472.5
0	0.31224	0	6.5444	0	8.9922	4.6878	1.2333	8.1972	14.359	19.22	14.247	11.907	29.647	37.789	67.719	107.52	155.15	233.23	326.84	434.81	546.13	666.2	775.9	856.04	948.77	1053.2	1140.8	1244.4	1292.5	1377.1	1411.4	1552.5	1607.1	1584.1	1659.3	1679	1739.3	1775.6	1790.1	1827	1871.8	1849.7	1863.5	1889.4	1860.1	1915.9	1921.2	1914.5	1899.3
0	0	2.4641	0	0	7.2532	15.494	26.248	24.684	33.536	62.524	92.369	152.54	246.59	382.96	557.12	701.92	839.14	1017.6	1215.7	1457.2	1654.4	1882.4	2065.5	2279.9	2537.7	2576.6	2812.2	3015	3115.8	3194.3	3248	3473.3	3561.4	3806.6	3801.6	3865	3994.2	4085.3	4106.7	4264.4	4385.2	4415.4	4430.1	4438	4452	4517.8	4451.7	4495.7	4535.8
21.109	10.389	0	0	0	0	0	0	0	0	0	0	0	0	0	0	0	0	0	0	0	0	0	0	0	0	0	0	0	0	0	0	0	0	0	0	0	0	0	0	0	0	0	0	0	0	0	0	0	0
0	0	0	3.985	7.2944	5.7998	2.8949	10.039	8.5479	2.1922	5.4032	0.16925	0	8.045	0	0	0	0	0	0	0	0	0	0	0	15.31	35.71	39.599	83.511	110.48	114.38	151.95	165.23	207.61	234.73	250.39	265.29	263.48	270.77	291.59	306.31	323.7	324.4	315.68	314.41	324.51	329.09	350.21	346.35	340.61
0	11.266	0	10.031	18.029	11.13	16.397	13.843	26.407	61.463	95.066	78.689	169.2	231.07	319.8	320.25	557.47	706.25	760.22	755.51	887.65	936.13	1029.9	1139.2	1196.6	1080.3	1244.9	1178.1	1224.3	1253.5	1333.1	1415.4	1402.1	1438.8	1403.5	1477	1548.5	1539.4	1450.9	1556.8	1483.5	1748.7	1592	1575.9	1604.1	1609.3	1641.5	1674	1648.1	1709.4
2.533	0	0.76544	0	12.985	0	8.9781	8.896	8.8884	0.57237	0	0	0	0	0	0	0	0	0	0	11.763	9.8693	0	0	0	0	0	0	0	0	0	0	0	0	0	0	0	0	0	0	0	0	0	0	0	0	0	0	0	0
0	3.1137	6.1458	0	8.1036	5.2279	0	0	0	0	0	0	0	0	0	0	0	0	0	0	0	28.398	56.559	98.585	159.44	200.15	265.32	331.37	404.31	459.48	530.81	609.46	665.99	725.85	777.22	830.94	898.34	953.91	1023.1	1146.5	1173.1	1170.2	1195.3	1201	1198.8	1260.4	1238.7	1282.2	1277.2	1325.7
0.090654	0	0	7.561	8.4865	0	0	2.433	2.4647	0	0	0	9.0685	0	3.6375	6.4602	7.2611	2.1312	9.3495	14.034	29.449	44.667	82.474	115.29	145.76	182.05	217.32	279.72	326.21	380.33	441.45	509.18	563.09	615.24	704.66	713.52	695.31	736.85	740.54	764.93	1024.3	845.42	960.97	864.14	886.52	900.62	908.02	891.27	895.97	918.32
0	0	0	0	22.035	9.1447	18.405	13.374	44.188	38.393	36.144	41.933	7.3747	7.047	11.589	10.492	5.6583	0	0	0.54249	0.36673	0	3.3269	0	0	8.0373	5.0323	1.0874	10.051	22.718	29.716	10.443	15.128	28.503	47.712	54.851	70.204	66.934	93.361	94.725	109.03	96.042	108.85	117.63	109.19	114.99	126.27	119.13	125.77	130.57
0	0	0	10.209	2.091	0	0	6.5487	16.198	6.8268	8.7786	0	0	0	0	0	2.4516	1.5588	4.1267	0	5.2005	1.6707	8.9127	5.224	0	0	0	0	7.0753	24.611	49.889	66.921	99.527	140.75	153.75	188.98	248.18	283.17	336.1	395.08	415.6	439.56	449.13	476.69	478.37	509.22	473.66	449.23	474.18	540.67
12.499	5.2698	9.9635	4.4563	0	0	0	0	0	0	0	0	0	8.7701	0	9.1903	0	17.308	0	17.422	0	0	5.6125	32.468	57.132	96.195	100.47	130.3	141.49	216.67	241.38	271.94	286.71	319.14	355.82	373.33	434.88	446.77	462.25	506.13	540.29	573.09	588.75	639.68	637.29	647.61	653.07	679.41	728.66	743.74
0	0	0	54.568	2.3157	0.028164	6.5929	1.3021	20.187	5.2997	5.0779	8.7714	1.3567	0	0	0	0	5.5474	0	0	4.1959	29.227	35.695	39.96	52.426	60.294	90.819	83.54	108.27	109.93	180.77	128.14	144.09	148.57	141.11	111.07	98.918	112.13	108.41	125.07	115.49	147.22	121.66	134.01	131.66	136.69	125.79	118.15	74.062	72.322
3.3036	0	0	27.803	0	10.772	0	0	0	0	0	0	0	0	0	0	0	0	0	0	0	0	0	0	0	0	0	0	0	4.5101	49.43	80.68	145.35	187.81	238.03	284.89	310.56	397.99	476.87	540.1	558.36	507.7	576.5	586.89	634.76	661.5	683.29	719.63	710.63	686.75
24.248	0	1.4745	0	0	0	3.8813	0	0	0	0	0	0	0	0	9.1996	27.478	27.589	87.754	164.57	233.93	367.68	450.11	626.68	721.18	834.12	776.82	1106.2	1116.1	1384.9	1783.1	2157.2	2389.3	2360.1	2823.3	3017.4	3129.8	2949.2	2482	2752.6	2870.3	2804.5	3010.4	3134.9	3188.3	3226.9	3281.4	3217.9	3232.6	3273.8
0	0	0	7.4972	6.4792	1.5277	0	0	0	0	0	0	0	0	0	0	0	0	0	0	0	0	0	0	0	0	13.16	45.793	57.121	67.146	100.3	128.77	161.48	192.27	255.66	284.27	324.7	367.51	433.48	458.34	483.23	518.59	550.44	585.59	602.65	618.79	639.58	652.1	664.38	685.02
1.6269	0	0	0	0	9.5325	4.5581	4.3358	8.6134	20.371	38.149	90.951	138.87	211.82	276.4	359.78	462.19	558.26	668.1	757.34	866.16	947.98	1005.6	1071.3	1189.6	1262.1	1314.2	1358.9	1407.7	1464.4	1530	1559.8	1652.4	1704.6	1711.6	1790.3	1787.8	1730.1	1825.1	1866.4	1802.9	1828.4	1864.9	1825.2	1822.9	1852.4	1777.6	1828.8	1793.6	1790.7
0	0.11904	0	0	7.5492	1.9884	5.0997	6.0982	5.2199	2.7185	0	0	0	0	0	0	0	0	0	0	0	0	0	0	0	0	0	0	0	1.4116	0	0	0	0	0	0	0	0	0	0	0	0	0	0	0	0	3.4236	0	0	0
5.6158	7.1518	1.8594	0	0	0	0	0	0	0	5.5891	7.8566	43.607	69.573	109.58	142.65	178.68	228.62	261.2	318.16	366.4	400.43	471.89	577.65	657.19	745.57	856.62	953.71	1042.6	1129	1229.5	1287.1	1407.6	1511	1550.7	1604	1650.9	1652.8	1701.9	1713.1	1804.1	1840.2	1768.9	1829.4	1882.7	1880.8	1878.4	1842	1865.5	1906
0	0	0	0	11.679	6.9967	12.502	11.643	9.1362	0	5.7794	0	0	0	0	8.5812	0	0	5.0437	21.349	31.206	50.223	47.641	71.696	82.496	109.22	131.51	126.6	182.69	197.32	201.94	222.2	255.64	263.34	281.53	303.79	312.17	319.34	341.41	368.03	353.05	364.75	356.3	345.93	337.75	348.99	346.27	366.12	344.5	352.65
14.662	15.959	5.4253	2.797	0	0	0	0	0	0	0	0	0	0	0	0	0	1.5875	12.196	17.041	19.193	25.766	19.889	30.595	10.888	60.921	41.435	42.199	41.011	57.405	74.445	100.87	144.18	184.57	207.99	265.62	302.78	361.43	378.05	408.81	427.77	452.64	457.36	496.88	533	523.98	574.34	583.74	592.75	585.03
5.7447	0	0	3.6713	0	0	0	0	0	0	0	4.2675	12.213	14.035	17.815	15.019	22.03	27.557	23.682	35.652	33.803	31.912	30.7	44.593	62.476	67.94	69.143	63.917	45.142	57.133	59.962	0.5035	0	0	0	0.80068	0	1.9809	0	6.1119	1.3211	16.965	0	0	0	0	0	0	0	0
2.7522	4.9946	2.7745	9.3267	0	7.9634	0	0.15144	0	0	3.5766	0	0	0	4.48	0	0	0	0	0	0	0	0	0	9.5204	22.104	70.504	94.128	147.67	202.25	258.83	310.85	356.16	424.79	500.59	497.63	605.32	631.4	689.91	740.5	802.91	830.68	872.88	905.22	952.95	954.13	1030.7	1035.1	1035.1	1075.5
18.5	7.2854	0	0	1.7785	0	0	0	0	0	0	0	0	0	0	0	0	0	0	1.9886	0	0	9.0781	14.969	17.946	21.526	23.464	33.49	39.727	40.945	43.317	57.619	77.915	77.792	99.16	106.45	133.91	126.87	133.62	98.626	136.52	116.63	131.33	128.56	147.54	166.16	159.65	147.45	141.81	138.18
0	2.6517	0	10.061	0.038346	2.287	0	0	0	0	0	0	0	0	0	0	0	0	0	0	0	0	0	0	0	0	7.9749	46.06	78.803	115.47	162.29	192.81	212.91	272.44	332.79	391.18	447.06	477.75	542.75	555.47	613.06	620.98	644.29	631.66	674.45	669.79	706	737.98	702.04	743.25
19.787	1.4858	2.365	6.2888	0	0	0	0	0	0	0	0	0	0	0	0	0	0	0	0	0	0	0	0	0	0	0	0	0	0	0	0	0	0	0	0	0	0	0	0	0	0	0	0	0	0	0	0	0	0
12.787	14.358	7.8787	2.9003	7.6404	0	0	0	0	0	0	0	0	0	0	0	0	0	0	0	0	0	0	9.1683	32.278	47.927	52.201	59.451	78.39	100.67	104.17	136.64	150.33	156.39	163.89	178.52	194.73	219.13	240.53	223.83	233.96	239.83	227.75	232.91	221.9	242.38	227.96	220.11	191.41	182.41
21.489	1.4343	0	26.595	0	11.414	0	17.381	11.362	14.114	7.3301	10.587	8.1084	15.305	31.646	54.443	87.77	109.65	163.24	185.45	247.13	297.09	368	427.7	492.67	582.38	671.55	756.77	872.88	1005.1	1122.1	1092.8	1244.2	1315.3	1348.5	1454.2	1518.3	1562.9	1525.1	1573.5	1615.9	1670.9	1707	1696.9	1603.7	1654.8	1635.7	1711.1	1699.5	1700.3
0	0	0	3.1553	0.13244	8.358	0.37462	0	1.8259	0	0	1.0872	0	0.2251	0	1.8652	0	0	0	0	0	0	0	0	0	0	0	0	0	0	0	0	0	0	0	0	0	0	0	0	0	0	0	0	0	0	0	0	0	0
0	7.3309	10.166	10.741	0	0	0	0	0	6.8351	49.213	110.52	169.45	263.39	361.24	488.01	616.25	657.25	801.26	924.26	988.33	1160.3	1266.7	1411.1	1536.8	1674.8	1733.3	1899.5	2007.4	2142	2164.7	2265.2	2335.7	2457.8	2479	2555	2659.3	2730	2812.4	2757	2801.1	2824.3	2852.5	2862.1	2867.1	2891.7	2870	2872.3	2877.3	2842.6
0	0	0	60.424	15.025	32.618	33.99	42.233	39.632	35.741	52.311	67.517	64.504	75.14	78.374	86.443	94.684	94.717	87.734	94.954	113.57	135.32	146.04	175.64	187.03	187.19	208.52	217.81	235.57	216.43	258.35	187.59	215.35	228.69	235.95	242.45	252.03	260.67	255.04	268.37	251.66	289.45	294.09	299.24	308.42	322.71	316.26	300.93	314.37	313.8
0	0	0	0	10.861	22.164	15.829	24.864	26.038	27.325	36.357	37.712	54.542	73.333	76.137	94.804	82.322	100.38	110.94	145.76	130.37	148	138.97	153.88	166.98	153.95	169.46	170.44	190.65	205.52	196.43	208.86	231.91	218.16	256.39	228.47	163.02	179.9	186.62	194.67	192.15	187.21	195.94	186.16	192.8	191.55	201.85	212.54	190.63	202.13
11.546	39.535	0	21.264	6.177	0	0	0	0	0	0	0	0	0	0	21.745	20.804	40.871	48.776	50.254	40.122	32.72	10.487	52.64	30.051	33.687	40.907	0	23.232	26.174	12.246	3.2816	0	0	16.098	0	16.11	12.473	0	0	8.0998	0	2.7143	7.5094	0	0	1.6579	10.747	22.748	19.232
8.0904	0	0	42.752	0	3.4049	5.0398	7.718	4.3188	0	0	0	0	0	4.5206	3.282	0	0	0	0	25.627	35.451	60.018	70.054	93.784	97.509	85.292	122.01	138.48	191.13	268.46	247.22	280.35	259.47	283.88	310.87	325.77	345.57	347.35	338.11	389.07	397.36	423.09	424.48	412.95	453.38	438.52	476.1	490.61	542.11
0.96398	1.9405	0	0	1.8858	0	7.988	8.179	14.701	10.198	21.385	21.642	27.388	31.452	46.242	38.615	49.073	55.983	66.315	62.889	77.287	77.196	98.828	109.01	135.57	167.61	182.5	198.75	226.77	251.79	267.93	267.47	284.72	291.3	311.35	324.94	320.48	330.08	354.59	329.18	324.98	303.1	288.73	275.89	284.15	297.41	304.62	292.79	315.82	326.78
10.031	2.5105	4.9972	0	4.4751	0	0	0	0	0	0	0	0	0	0	0	0	0	0	7.2832	5.8883	5.1153	5.4143	21.022	24.739	22.334	25.911	16.029	24.062	38.188	33.788	44.039	54.301	56.801	66.592	88.035	89.285	106.22	116.6	92.007	111.24	104.83	118.87	117.05	100.67	131.17	119.01	132.1	133.65	129.75
0	0.71605	3.8593	7.8118	0.16979	5.0729	3.5309	0	5.404	3.3739	14.69	44.518	86.123	145.97	199	252.94	321.13	225.58	283.01	318.31	381.79	431.51	474.2	502.97	569.6	624.15	654.6	663.91	748.74	744.4	772.25	793.39	783.25	783.95	843.62	842.48	888.19	904.03	910.89	926.33	931.83	918.01	916.21	928.61	930.56	974	995.01	976.5	949.12	973.52
0	0	0	59.773	20.183	28.831	46.251	52.42	49.927	51.877	69.544	81.786	103.58	133.88	160.74	216.12	288.19	331.31	405.88	492.66	558.51	654.53	694.21	719.54	804.06	833.34	888.87	911.25	982.44	1011.6	1063.5	1012.7	1142.7	1194.8	1224	1283.5	1286.8	1311	1359.9	1391.2	1461.6	1460.2	1480.7	1514.3	1611	1646.6	1646.7	1698.3	1670.8	1699.2
1.4597	2.1026	0	0.50827	0	1.4393	2.0524	1.801	0	0	5.165	11.982	5.5621	0	0	0	0	0	0	0	0	0	0	0	0	0	0	0	0	0	0	0	0	0	0	0	0	0	0	0	0	0	0	0	0	0	0	0	0	0
23.973	4.9654	0	0	0	0	0	0	0	0	0	0	1.4941	13.084	24.276	28.187	44.169	63.095	113.8	155.52	210.46	265.35	323.14	360.81	406.69	446.99	490.21	554.01	643.26	749.74	841.72	994.42	1155.1	1336.8	1496.7	1624.3	1827.7	1913.5	2108.1	2303.6	2488.5	2632.9	2739.9	2839.8	3027.7	3157.4	3315.9	3378.8	3575.8	3668.6
0	0	3.4535	8.4971	8.1905	14.746	0	0	0	0	0	0.26779	0.16575	20.983	45.78	59.306	91.717	118.96	145.84	164.3	206.52	232.68	244.95	268	260.49	300.18	300.86	321.67	341.48	344.59	368.94	357.31	358.89	375.66	436.78	458.96	488.21	523.78	558.44	581.69	565.08	556.56	569.61	543.29	589.26	539.81	605.86	599.75	548.9	543.66
7.9538	8.2513	0	0	0	0	9.7279	7.3917	2.2816	10.191	1.9256	10.841	6.9628	8.1963	8.4498	24.337	23.581	34.413	44.031	92.202	184.35	327.4	510.39	721.71	898.07	1067	1311.2	1519.1	1834.5	2056.1	2136.8	2301.2	2502	2644.6	2734.5	2941.5	3239.9	3358.3	3449.8	3587.9	3739.4	3777.7	3998.1	4058.3	4026.6	4074.6	4137.8	4181	4164.1	4071.1
0	0	0	4.1453	3.0183	2.1384	6.6754	10.958	4.6777	0	0	0	0	0	12.52	8.5021	1.7262	7.2176	3.3083	0	0	0	0	0	0	0	0	0	0	0	0	0	0	0	0	0	0	2.3526	44.43	43.695	73.887	42.843	109.85	149.21	210.23	289.61	315.29	368	208.67	245.15
0	0	0	0	3.9109	27.135	18.999	5.7865	10.948	5.0679	5.8012	3.2335	4.431	1.1867	0	5.8844	13.111	11.368	30.505	34.761	43.922	57.177	38.233	45.034	49.406	45.517	37.921	35.288	50.72	44.356	42.329	47.123	42.045	41.208	53.878	54.117	0	0	0	0	0	0	0	0	0	0	0	0	0	0
6.8086	12.123	0	0	2.16	0	0	0	0	16.945	33.459	54.404	98.265	137.89	173.21	213.83	277.46	341.01	372.27	442.96	506.88	548.89	623.21	690.16	754.05	822.47	905.22	917.1	1020.4	1196.3	1281.5	1416.5	1512.7	1624.2	1753.4	1879.8	1996.9	2004.5	2201.7	2139.1	2218.1	2339	2383.6	2438.7	2479.6	2521.3	2601.5	2581.7	2622.8	2664.9
0	0	0	13.525	0.5649	17.449	18.756	7.2296	18.689	1.9304	12.095	0	7.9521	7.5233	0	0	0	0	0	12.774	30.604	78.224	125.36	185.08	202.24	220.2	241.26	257.42	312.87	332.48	336.14	383.69	397.51	423.9	430.37	481.1	499.85	533.86	546.61	553.22	584.68	594.01	610.32	652.6	634.38	618.75	650.95	648.12	652.18	678.35
18.716	0	0	0	11.55	4.2312	3.8622	2.0524	4.274	0	4.3486	4.5934	16.555	20.794	31.772	42.154	67.743	88.272	127.97	160.4	201.2	252.69	286.02	319.78	350.7	385.17	425.66	480.25	503.46	545.9	583.35	593.46	635.88	686.33	700.94	710.17	732.47	781.31	771.7	790.14	804.5	815.34	847.1	829.98	880.8	866.58	873.44	897.19	870.24	864.32
3.6361	4.5867	0	1.7195	0	0	4.9055	5.9025	0	0	0	0	1.4889	0	0	0	0	0	0	0	11.278	3.2921	4.9739	8.538	14.508	25.134	22.575	25.82	22.395	39.916	47.756	44.413	56.485	71.699	73.854	90.287	90.172	111.86	110.46	109.21	133.09	134.55	144.7	152.87	174.62	184.45	166.69	175.87	197.63	189.91
0	0	0	0	1.5776	13.689	17.516	19.416	10.893	2.1681	15.253	1.1793	6.1523	0.82344	2.3674	14.402	0.058348	7.7203	12.813	9.8827	5.5489	0.62155	0	5.7436	14.773	5.6052	0	0	29.417	27.613	26.088	20.793	22.63	9.7962	31.195	32.305	31.573	21.579	35.53	27.383	9.0385	12.621	11.292	9.4159	4.8735	4.2254	10.381	17.876	19.281	12.095
13.637	5.9172	0	0.22877	0	0	0	0	0	0	0	0	0	0	0	0	0	0	0	0	9.7317	88.858	125.57	166.07	207.51	277.65	356.06	405.91	460.82	510.72	506.35	538.95	649.78	656.69	707.47	740.92	782.58	864.16	863.96	925.89	918.69	918.97	934.06	971.05	971.66	995.83	1005.2	991.97	1037.2	1041.1
0	0	0	3.9553	3.6211	6.5868	6.8502	10.448	9.514	25.257	34.117	76.773	116.07	177.87	223.89	322.8	409.55	505.64	600.75	665.2	772.77	839.69	908.95	1002.1	1113.8	1217.8	1325.1	1457.2	1538.2	1634.6	1718.6	1761.6	1844.5	1969.9	2016.6	2133	2164.1	2264.6	2370.2	2432.8	2461.8	2467.3	2472.4	2452.1	2506.7	2551.8	2585.2	2571.6	2527.4	2592.6
0.39764	0	1.8204	5.3893	0	0	0	0	4.2102	19.481	31.65	77.416	121.85	154.44	201.81	249.78	281.58	338.02	408.13	444.59	448.17	411.7	515.92	541.32	603.83	632	690.82	685.73	683.34	656.09	748.83	793.47	827.4	838.68	823.27	836.45	871.9	891.92	922.62	925.85	932.52	989.63	984.89	1000.8	985.59	987.75	1038.2	1054.5	1040.9	1056.3
0	0	1.1274	1.6044	0	8.2241	17.756	15.772	4.4579	4.855	16.537	26.934	54.379	78.85	116.37	167.4	212.96	293.9	363.95	492.77	625.82	801.2	970.89	1206.1	1415.3	1613.1	1856	2191.4	2564.7	2777.6	3202.5	3482.7	3839.4	4220.8	4396.4	4684.8	4817	5087.7	5278.8	5480.5	5862	6018.1	6115.9	6137.3	6179.2	6168.5	6405.7	6135.2	6158.4	6313.5
15.812	3.5165	0	16.237	2.0274	0	0	0	0	0	0	0	0	0	0	0	0	0	0	0	1.0283	6.8428	0	1.6576	17.166	22.848	9.6568	44.224	41.382	70.601	119.8	143.29	197.42	245.24	328.78	351.6	455.24	487.45	568.63	578.35	681.5	709.1	724.95	782.2	800.4	804.75	805.29	855.79	906.23	896.96
0	0	0	0	6.1498	7.2721	12.742	19.503	22.299	33.026	63.95	104.6	162.44	249.11	380.41	494.65	679.52	879.44	1109.1	1327.7	1531.7	1813.4	2051.9	2212.8	2517	3083.5	3003.8	3184.8	3446.5	3485.6	3812.1	3841.2	3882.4	4124.3	4188.3	4213.3	4393.4	4542.5	4568.7	4728.2	4731.9	4650.7	4820.9	4724.2	4964.7	4990.3	4945.1	5084	4967.1	5091
0	0	0	5.9739	8.738	0.34054	17.151	8.1574	23.066	4.6557	0	0	0	16.292	26.873	1.1513	0	0	0	0	0	0	0	0	0	0	0	0	0	0	0	0	0	0	0	0	0	0	0	0	0	0	0	0	0	0	0	0	0	0
0	0	0	1.9161	2.6287	1.1625	4.078	2.7627	0.93466	14.981	36.086	74.635	112.66	178	222.17	299.8	344.19	386.62	453.07	529.09	582.98	619.26	699.76	778.71	803.62	859.32	934.36	1014.7	1078.3	1158	1174.9	1202.2	1250.2	1298.4	1394.2	1498.8	1545.2	1602.6	1622.4	1639.4	1673.8	1735.7	1764.6	1822.6	1724.2	1863	1889.3	1892.2	2021.4	2010.5
0	0	0.93587	0	0	3.8287	9.4216	23.401	15.251	20.878	27.63	54.001	64.42	76.642	89.113	113.17	134.7	165.14	199.21	244.32	298.15	364.24	443.28	516.61	637.49	770.12	887.1	1048.8	1187.4	1346	1568.4	1751.3	1916.4	2159.8	2410.6	2656.7	2969.7	3134.5	3447.9	3603.2	3789.1	3938.2	4010	4199.2	4368.2	4525.7	4580.4	4718.5	4706.5	4758.9
0	0	0	58.042	21.25	37.6	42.986	38.057	41.803	33.226	46.372	30.035	23.767	33.797	21.427	37.775	43.746	30.586	65.352	116.41	140.86	184.18	211.3	245.87	261.05	315.78	339.41	351.41	394.78	438.23	463.78	459.7	459.25	467.44	495.27	477.52	510.6	515.69	562.76	550.81	561.9	575.51	575.28	628.73	605.57	592.44	601.55	619.37	601.68	577.86
13.574	4.2779	9.717	0	4.6359	0	0	0	0	14.324	41.717	74.105	114.84	179.2	256.36	334.68	440.59	493.74	595.95	694.67	807.16	872.5	972.51	1044.6	1119	1231.8	1321.8	1360.3	1697	1945.4	2129.3	2343.2	2666.3	3012.4	3382.9	3769.8	4220.3	4503.4	4891.6	5287.8	5472.8	5849.6	6125.6	6365.2	6528.7	6646	6620.3	7019	7073.7	7101.1
0	5.2907	0	0	6.7671	0	5.2723	8.9485	8.3793	9.0561	15.822	7.2742	10.998	0.28153	3.0386	8.1383	0.81306	1.4801	0	0	0	0	0	0	0	0	0	0	0	0	0	0	0.93079	0	8.986	23.945	39.015	40.997	49.294	46.875	62.813	72.708	112.75	112.88	124.64	129.92	148.01	158.87	163.36	191.71
0	0	0	3.3846	16.355	28.667	40.612	58.208	65.429	96.448	129.04	164.88	210.54	278.78	351.46	464.73	588.66	691.97	787.3	823.65	941.77	1098.8	953.8	1165.4	1280.9	1363.3	1413.7	1340.3	1318.4	1496.6	1550.7	1536.5	1508.4	1539.6	1639.2	1587.4	1603.5	1660.8	1710.6	1650.4	1607.9	1626.2	1637.7	1789.2	1699	1770.5	1779.3	1831.3	1859.3	1808.9
6.0712	0	5.3971	7.1169	0	0	0	0	0	0	0	0	0	18.17	76.46	167.69	284.33	422.21	593.63	809.45	989.8	1333.7	1582.7	1909.1	2225.3	2632.6	2869.3	3066.1	3408	3703.1	4126.6	4365.4	4763.1	5062.3	5740.4	5786.3	6209.4	6626.3	6697.6	6727.9	7022.2	6826.8	7308.2	7659	7861.7	8003.3	7960.5	8260.7	8141.3	8137.6
0	0	0	59.038	22.582	25.353	27.099	27.88	59.196	61.477	92.119	125.54	153.73	184.82	213.61	271.46	301.08	340.01	393.04	428.13	448.7	525.31	565.22	641.34	654.09	703.54	843.06	868.19	928.04	1001.2	1046.9	1061.5	1126.7	1182.1	1278.5	1319.7	1344.2	1396	1390	1536.7	1012.6	930.78	947.04	940.93	962.75	919.48	929.71	900.38	892.36	886.86
13.865	1.8158	0	1.8874	0	2.9353	0	0	0	0	0	0	0	0.98499	0	5.2138	8.0226	19.366	3.1003	46.068	7.8649	26.17	32.05	47.722	20.42	22.802	9.8139	17.917	25.11	63.618	71.71	72.969	56.898	55.635	51.88	12.105	0	10.609	17.105	7.7678	4.3495	21.063	17.543	40.431	11.194	0	5.6788	37.003	41.419	24.958
0	0	0	0	4.1772	12.19	10.217	1.5288	7.3034	6.3696	6.5014	10.455	0	12.251	6.8655	34.342	29.565	45.636	62.76	91.575	137.34	209.75	269.44	316.37	421.03	498.75	598.12	656.87	766.99	880.69	913.15	994.24	1052.3	1134.6	1216.9	1282.8	1303.3	1362.3	1433.1	1494	1521.2	1525	1545.7	1545	1550.6	1600	1617.9	1619.5	1614.6	1644
0	0	0	0	11.545	17.034	32.001	31.664	42.335	49.684	57.613	56.182	48.716	45.724	42.776	58.062	55.733	72.1	86.235	88.242	96.356	157.47	159.72	222.93	265.32	320.54	356.26	479.26	537.71	621.73	694.52	796.46	905.9	999.48	1097.5	1196.9	1266.5	1375.9	1490.8	1573.2	1648.5	1729.7	1731.4	1811.2	1966.7	1965.7	2047	2114.5	2095.9	2185.5
0	0	4.2815	3.4443	2.4833	11.557	0	3.0996	0	3.6062	0.36369	0	0	0	10.523	28.158	17.242	17.928	44.847	73.959	126.38	174.13	274.62	350.28	480.72	583.7	701.54	842.94	939.73	1058.8	1195.4	1282.2	1397.8	1547.8	1732.4	1930.7	2087.7	2266.8	2357.2	2472.2	2531.8	2595.4	2644.5	2735	2784.2	2878.1	2877.9	2905.7	2932.1	2235
4.0737	0	5.6859	0	7.4722	0	0	0.79279	6.5604	0	0	0	0	0	0	0	0	0	0	0	0	0	0	0	0	0	0	0	0	0	0	0	0	0	0	0	0	0	0	0	0	0	0	0	0	0	0	0	0	0
0	0	0	58.813	29.938	23.433	6.9264	0.030867	8.6027	0	11.426	7.2838	27.755	34.062	48.909	58.079	82.149	86.595	88.808	88.66	131.83	158.75	192.11	265.71	299.07	343.04	449.81	518.46	632.68	694.59	794.85	814.2	959.75	1041.7	1157.2	1218.1	1264.5	1352.2	1372.3	1446.3	1520.2	1552.3	1587.1	1580.9	1625.5	1809.6	1623.6	1611.4	1581.4	1557.1
0	0	0.062543	0	4.0855	14.797	6.7446	29.623	47.829	84.167	109.95	170.92	229.96	276.37	330.74	423.81	516.94	559.81	649.76	729.75	801.78	839.53	887.1	915.73	952.6	983.79	1049.6	1039.6	1009.1	1047.4	1096.1	1106	1118.4	1130.2	1130.5	1169.9	1134.8	1196	1051.2	1098.7	1150.2	1080.3	1062.8	1070.9	1047.4	1065.1	1020	1074	1036.3	1022.4
5.5023	0	0	3.429	0	4.3538	14.341	4.7137	0	0	0	0	0	0	1.253	0	0	0	0	2.277	10.434	6.5357	13.371	16.051	11.985	15.352	1.0943	23.611	48.73	73.409	102.74	133.67	193.92	204.46	311.69	438.79	535.48	680.7	670.11	751.89	810.85	910.83	935.62	966.51	1016.1	929.91	964.78	984.04	1034.8	1034
12.23	0.63825	0	23.991	0	0	0	0	0	0	0	0	0	0	0	0	30.05	44.915	99.118	131.91	228.78	301.76	346.94	370.1	474.17	547.03	600.19	603.31	656.47	747.1	813.19	841.02	893.66	910.63	965.38	956.52	1037.1	1031	1062.3	1062	1085.6	1094.7	1125.7	1118	1123.6	1121.4	1097.9	1136.6	1144.6	1126.6
0	6.8204	0	39.106	0	9.168	16.39	24.351	28.473	29.142	33.555	47.234	50.776	62.824	72.941	80.29	87.962	86.334	90.101	83.944	91.153	111.02	90.21	118.83	108.13	120.44	123.9	118.61	111.46	112.43	155.41	99.123	127.07	148.94	165.04	169.73	199.23	192.78	212.72	201.36	162.54	198.35	223.99	225.59	201.9	221.33	207.36	211.85	183.51	183.52
3.368	12.284	0	7.1869	0	0	0	0	0	0	0	0	0	0	3.8014	13.328	26.55	37.585	57.92	73.276	88.942	83.434	98.31	106.45	118.32	122.3	113.38	136.08	133.29	168.17	157.77	153.14	142.34	141.79	161.92	151.83	154.19	153.05	158.8	142.94	153.19	146.83	137.41	139.51	138.69	120.39	119.68	132.21	137.59	128.93
3.411	0	1.3281	0	6.6244	0	2.5462	3.6406	6.1672	0	0	0	0	0	0	0	0	0	0	0	0	0	0	0	0	0	0	0	0	0	0	0	0	0	0	6.552	0.077623	8.2785	19.356	17.02	28.926	30.093	42.158	47.151	50.622	49.877	58.273	64.55	55.542	64.845
1.5479	0	0	0	2.9525	2.0927	4.8786	0.55335	0	0	16.489	54.86	86.341	157.6	241.03	336.88	444.03	575.78	745.61	875.9	1032.8	1137.5	1244.2	1371.6	1499.1	1618.2	1730.6	1806.5	1930.8	2048.2	2072.7	2128.3	2114.1	2191.7	2254	2270.7	2383.6	2407.7	2379.8	2480.4	2570	2556	2628.8	2630.2	2650.3	2669.2	2803.6	2842.9	2798.8	2834.9
0	0	0	42.037	0.25703	18.788	10.755	35.071	28.199	49.367	38.487	26.6	27.728	41.672	37.837	30.516	36.054	36.388	40.556	21.431	20.833	33.01	50.298	50.26	55.798	60.484	70.023	124.46	160.35	218.65	295.58	287.21	374.64	454.08	532.94	647.66	703.94	823.48	862.84	1022.2	1066	1182.4	1215.4	1287.7	1333.5	1358.9	1365.5	1428	1416	1460.2
16.96	5.9291	0	0	0	0	0	0	0	0	0	0	0	0	0	5.331	6.1125	0.23927	8.9003	7.5019	7.4903	7.527	16.053	16.968	26.854	25.08	45.679	69.09	90.76	138.42	172.01	219.94	258.33	309.72	348.64	393.67	435.76	466.22	484.56	489.77	532.63	568.1	591.15	586.29	597.72	641.14	629.68	659.52	636.63	642.39
0	0	0	3.8529	13.012	15.383	16.115	22.813	24.966	35.339	46.551	58.204	77.911	92.506	75.157	72.16	88.661	87.342	113.09	124.22	128.83	132.12	119.34	162.72	134.22	148.03	159.25	140.84	160.31	171.23	203.33	210.64	249.13	259.57	280.21	296.79	311.94	180.53	170.77	182.33	148.51	137.93	130.9	125.58	107.26	123.8	117.41	120.76	104.3	91.374
20.342	8.5196	3.8046	0	0	0	0	0	0	0	0	0	0	7.7478	35.633	69.099	117.74	148.38	188.52	237.21	274.92	352.71	396.42	438.72	480.34	528.99	544.55	583.32	628.12	653.57	702.07	714.96	770.41	809.25	833.68	881.68	930.31	945.25	936.51	999.64	1021.1	1073.4	1065.4	1127.6	1242.8	1253.7	999.48	967.52	951.67	947.86
7.6493	2.7002	0	69.104	5.0579	0	0	1.3248	0	0	0	0	0	0	0	0	0	0	0	0	0	0	0	0	0	12.499	0	16.314	21.048	40.026	77.088	12.483	69.252	55.936	110.71	123.47	173.15	212.21	296.51	287.76	318.12	321	321.78	332.22	341.37	363.69	370.13	414.99	420.98	392.65
0	12.581	17.702	0	0	24.582	0	0	0	11.379	0	0	0	0	0	0	0	0	0	0	0	0	0	0	0	0	0	0	0	0	0	0	0	0	0	0	0	0	0	0	0	0	0	0	0	0	0	0	0	0
0	0	0	55.964	0	36.935	16.976	15.697	0	0	0	0	0	9.3699	0	0	4.3393	33.698	88.696	109.46	133.59	186.4	179.93	245.87	220.52	242.87	257.28	266.1	285.24	321.39	320.49	258.27	343.08	386.39	363.51	419.11	359.56	396.46	405.33	423.78	453.97	452.62	470.42	524.51	504.66	630.27	615.37	601.52	573.35	576.83
0	0	0	5.2675	5.4938	2.2897	0	0	0	0	0	0	0	0	0	0	0	26.703	30.798	47.893	61.492	81.763	94.121	94.371	109.82	112.98	128.1	110.64	142.39	181.85	216.3	239.36	271.25	336.41	401.68	512.4	641.04	753.24	877.33	959.18	1094.7	1111.8	1222	1271.3	1371.7	1467.4	1518	1622	1629.9	1717.1
24.201	5.7547	0	6.4589	0	0	0	4.8617	0	10.28	16.495	49.241	80.331	111.08	171.95	238.62	306.6	353.98	425.8	458.14	497.62	524.03	547.38	567.58	598.93	617.42	629.96	639.47	675.19	739.41	725.65	760.32	796.13	810.26	848.58	872.53	864.89	873.81	883.38	911.68	860.7	895	880.03	925.31	903.33	916.34	935.96	930.5	969.51	974.1
0	0	0	0	0	6.9239	10.62	3.0512	5.2873	0.30555	1.8261	3.674	12.077	3.7478	2.2447	0	0	0	0	0	0	0	0	0	0	0	0	0	0	0	0	0	0	0	0	0	0	0	0	0	0	0	0	0	0	0	0	0	0	0
22.301	16.909	16.794	0	0	0	0	0	0	0	0	0	0	0.7134	9.2032	21.391	28.124	30.854	30.365	33.474	39.358	59.455	73.348	82.214	100.62	116.33	135.01	133.51	158.13	168.82	167.96	194.24	219.1	217.32	249.82	238.8	265.52	273.37	278.18	299.41	397.29	359.01	393.76	442.8	464.91	493.24	476.69	443.05	426.32	425.53
0	4.324	0	0	8.6073	0.3638	6.5968	2.8893	0	0	0	0.84327	2.0782	0	14.657	5.5708	43.882	22.465	36.19	53.992	58.517	75.234	88.903	95.558	113.41	122.64	140.44	135.22	153.3	151.37	174.78	178.05	189.46	183.97	181.13	174	190.82	190.75	182.94	189.58	189.32	204.81	197.5	198.11	184.8	195.74	196.99	190.99	196.35	189.45
0	0	0	0	136.53	278.36	439.39	580.97	685.09	772.99	943.82	1029.3	1136.5	1163.5	1210.7	1265.5	1354.4	1387.5	1351.9	1413.9	1381	1369.3	1363.3	1367.1	1360.9	1366.6	1360.8	1332.9	1330.2	1330.4	1367.5	1357.4	1308.3	1385.9	1379.1	1357.1	1386.3	1394.6	1372.6	1429.2	1380.9	1410.6	1369.3	1336	1366.6	1376.6	1357.5	1375.8	1391.9	1367.3
0	0	0	1.5357	3.0896	10.659	6.1116	12.991	16.371	23.229	43.569	41.007	50.476	67.318	76.932	103.18	112.88	126.14	147.29	146.54	164.74	196.28	214.3	225.21	224.42	277	347.76	403.85	506.86	644.24	790.95	492.6	748.28	861.68	1065.5	1176.7	1390.2	1528.4	1747.2	1266.5	1387.5	1514.6	1636.7	1812.3	1837.9	1948.1	1977	2029.7	2169.5	2226.9
0	0	0	0	4.5877	8.4509	10.41	9.0204	0	1.0788	0.65183	4.1036	0	0	0	0	0	0	0	0	5.5021	0	8.5668	0	0	0	1.3922	0.014784	0	1.3126	0	19.868	29.295	42.073	47.967	54.198	62.889	70.694	109.77	146.09	180.27	204.02	216.4	217.5	233.74	237.96	258.77	235.03	254.04	283.46
0	0	0.97993	0	0	5.0318	7.109	10.81	7.2899	4.8123	1.8386	0	0	0	0	0	0	0.46759	0	0	1.58	0.0096746	8.4173	4.4152	16.229	16.347	25.727	11.667	28.791	21.999	32.409	51.373	64.025	75.845	94.308	99.86	144.04	150.09	185.07	189.25	233.03	245.95	249.98	282.91	288.45	319.93	337.33	360.41	362.02	386.19
10.56	0.95101	0	0	2.0905	0	0.74462	0	0	0	0	0	0	0	0	0	0	18.453	50.587	103.92	155.92	203.56	276.2	310.32	367.46	442.49	523.68	560.53	606.04	638.55	680.33	736.84	772.4	800.63	850.81	841.66	880.14	885.67	896.66	923.35	940.1	946.21	926.51	935.2	957.15	972.39	959.51	959.75	961.22	965.27
13.291	0	0	2.4487	0	0	6.3686	33.694	97.267	159.12	268.64	383.01	517.22	549.51	768.86	927.85	1051.4	1174.2	1319.5	1479.2	1533.5	1654.4	1434.5	1973.6	1782.9	2137.9	1916.7	2208.2	2480.8	2748	2760.1	2928.7	3110.7	3266.4	3309.9	2872.5	3506.8	3010.3	3038.3	3504.3	3491.8	3862.9	3881.7	3889.8	3563.3	4021.7	4014.9	3958	3711.8	3782.3
17.888	12.666	10.742	6.5683	0	0	0	0	0	0	0	0	0	0	0	14.719	61.283	137.85	243.6	350.08	481.23	588.69	753.11	927.24	1043.3	1200.7	1320.2	1487.8	1589.2	1685.5	1753.5	1954.1	2006.5	2063.1	2095.9	2136.5	2197.3	2243	2271.2	2352.9	2391.6	2445.3	2481.3	2528.3	2578.8	2633.2	2638.4	2645.6	2736	2722
0	0	0	0	0	16.581	25.917	18.087	31.423	34.666	57.408	80.645	133.69	214.48	343.91	537.39	703.21	948.4	1213.8	1413.7	1748	1804.3	2177.7	2343	2528.2	2307.7	2844.7	2944.1	3058.2	3275.1	3330.4	3502.1	3531.7	3659.6	3856.7	3988.5	4104	4190.7	4324	4416.6	4496.2	4539.1	4492.3	4741.3	4789	4640.2	4663.4	5089.9	4631.2	4647.5
0	0	0	0	0	8.6904	14.247	21.305	11.587	36.031	43.374	52.346	72.823	73.486	99.92	118.27	118.19	127.57	150.63	169.05	181.79	183.64	168.66	162.34	195.05	173.64	163.31	159.99	174.33	199.08	180.38	162.48	97.035	89.313	80.866	95.153	96.088	113.86	77.167	94.713	97.298	121.01	112.78	111.54	118.05	157.24	138.61	114.22	137.24	171.36
0.29731	0	2.4543	0	7.6496	10.048	0	5.9315	9.8107	0	0	0	0	14.275	0	13.774	2.5937	17.787	7.2462	35.633	39.212	29.95	30.537	18.795	34.787	5.338	0.12545	0	0	0	0	11.16	9.7302	5.7881	0	0	0	0	0	0	0	0	0	0	0	0	0	0	0	0
9.0712	5.097	0	0	0	0	7.6649	0.43701	0.013838	0	2.7627	19.003	23.388	14.507	7.8316	5.7163	9.5039	24.981	21.376	29.535	20.457	18.232	25.197	21.522	40.963	47.747	56.099	51.28	38.242	49.767	54.5	44.551	56.891	54.516	77.919	49.247	65.888	57.493	61.422	82.106	85.731	124.04	108.42	110.1	106.75	113	142.02	116.36	169.13	149.09
0	0	0	18.427	22.817	29.658	23.894	57.394	30.019	54.757	40.169	48.279	55.331	58.66	53.01	55.662	59.679	58.739	51.057	54.99	58.322	78.701	108.61	129.89	138.94	144.68	164.98	194.16	180.95	182.75	202.5	211.5	209.92	197.67	221.61	229.6	211.98	208.58	205.01	221.1	208.22	203.92	216.15	213.03	205.47	207.52	211.32	201.65	185.13	196.38
38.438	19.59	0	30.808	0	0	0	0	0	0	0	0	0	0	0	0	0	0	0	0	0	0	0	0	0	0	0	0	0	0	0	0	0	0	0	0	0	0	0	0	0	0	0	0	0	3.6409	0	55.013	48.927	42.796
0	0	21.279	25.856	40.233	42.44	14.133	0	9.2511	0	0	0	0	0	0	0	0	0	0	0	0	230.2	271.59	429.88	564.97	703.53	824.33	961.8	1169.6	1432.8	1462.6	1625.4	1794.3	1902	2074.9	2161.5	2298	2407.6	2566.1	2693.3	2719.4	2833.7	2861.7	2954.3	2993.9	2988.5	3037	3054.1	3051.6	3055.2
0	0	0	0	13.26	9.3169	0.081586	0	11.601	2.5878	0	0	0	0.32768	0	0	0	0	0	6.0492	13.508	27.281	33.862	24.743	33.002	41.314	58.354	64.042	79.85	78.888	70.375	60.834	56.754	50.844	58.696	44.649	48.235	51.562	51.952	76.147	67.326	79.324	64.711	67.682	70.275	67.19	72.342	68.584	53.299	43.063
0	0	0	6.1612	11.166	9.6083	13.959	15.762	13.282	34.398	49.684	63.692	107.49	142.36	161.87	203.99	280.1	309.25	397.44	435.91	526.17	585.72	662.5	744.48	793.47	900.16	923.93	1003.9	1034.8	1101.1	1140.1	1180.2	1212.5	1282	1335.8	1393.7	1403.2	1385.1	1410.8	1404.2	1425.1	1431.8	1461.1	1515.8	1526.4	1565.7	1602.3	1586.3	1555.3	1577.1
0	0	0	0	0	10.011	20.07	11.706	11.092	7.8698	13.654	18.98	19.552	24.56	29.365	37.449	45.733	44.735	48.566	52.953	53.952	59.53	89.728	104.27	166.9	230.47	332.94	450.1	569.02	678.62	814.95	972.31	1084.9	1228.1	1324.4	1451	1539.6	1641.2	1808	1869.1	1946.4	1986.6	2037.8	2132.7	2153.7	2134.3	2214.2	2304.5	2282.3	2346.8
0	0	0	0	0	5.0091	6.7406	18.601	35.079	75.616	140.82	247.88	396	513.59	631.82	809	898.85	1037.9	1173.8	1285.1	1431.2	1557.8	1501.4	1736.2	1754.4	1917.2	2102.8	1888.8	2241.1	2253.7	2416.6	2480	2471.5	2414.3	2469.4	2402.3	2462.5	2444.7	2439.6	2505.2	2508.3	2479.7	2424.4	2473.1	2437.4	2422.3	2469.6	2414.4	2394.5	2406.5
0	0	0	7.8042	16.75	45.278	46.218	76.61	87.848	108.86	97.046	105.85	120.16	130.9	103.19	85.779	78.824	90.628	85.795	92.861	101.62	89.551	66.427	63.62	52.32	74.066	49.861	13.603	7.2587	0	30.743	33.951	40.555	67.634	56.478	58.977	61.289	38.779	41.67	47.325	20.2	37.129	25.603	17.374	3.8017	30.378	0	1.9909	2.1716	0
0	0	0	54.558	0.6654	18.242	26.591	31.354	36.561	22.898	31.852	55.536	40.054	46.258	71.691	58.035	112.72	135.9	155.38	167.77	216.22	278.43	283.27	373.9	411.19	449.23	492.99	528.53	567.81	585.44	677.01	696.26	731.6	773.03	858.34	885.56	927.96	920.31	984.17	1028.9	984.69	1059.8	1188.1	1348	1001.3	1015	1015.6	1004.2	999.72	989.98
0.0040285	1.1879	0.17598	0	0	0	5.409	12.999	0	18.292	35.566	45.952	64.237	99.285	142.23	213.02	271.73	360.82	416.78	553.54	696.86	832.55	957.98	1122.1	1266.7	1393	1531	1678.7	1825.7	1958.3	2034.4	2154.6	2151	2204.5	2239.4	2361.7	2425.9	2524.6	2485.9	2570.9	2577.8	2782.7	2790.7	2837.6	2798.1	2802	2796.8	2722.2	2676.2	2645.7
19.906	0	0	50.322	0	5.6087	0	22.603	9.9252	28.433	29.134	71.044	131.29	222.74	333.44	446.67	590.48	708.26	856.56	956.62	1042	1174.8	1225.3	1266.1	1311.1	1388.2	1424.4	1504.4	1477.3	1484.5	1599.9	1505.7	1592.2	1578.5	1625.9	1676.4	1660.7	1691.7	1711.3	1727.3	1817.7	1864.9	1820.8	1864.8	1869.2	1943.3	1901.4	1942.3	1949.6	1929.4
0	0	0	2.765	24.952	8.1399	50.138	53.02	68.664	37.254	44.215	55.805	79.27	135.09	172.6	236.09	268.81	323.76	342.4	422.59	505.66	588.29	693.56	837.88	949.67	1101.4	1237.2	1325.8	1451.2	1564.8	1671.9	1880	1993.5	2113.7	2285.1	2408.5	2451.1	2479.7	2589.3	2658.2	2811.4	2799.9	2856	3004.2	2937.1	2964.6	2957.9	3017.1	3048.6	3031.6
15.396	6.5417	0	0	0	1.8656	0	0	3.494	0	0	0	0	0	0	0	2.5441	2.1743	7.5151	23.593	23.117	42.542	66.847	82.297	87.474	101.45	132.31	132.55	128.81	141.53	147.77	152.65	136.83	168.47	172.41	175.3	182.31	181.2	168.71	168.33	177.35	184.11	181.56	184.04	176.23	190.56	186.88	189.77	203.57	185.65
21.238	4.5063	28.428	11.687	0	0	0	0	0	0	0	0	38.517	63.13	68.838	103.8	109.4	145.25	162.56	207.71	261.62	260.64	299.28	293	298.39	349.04	333.38	387.99	457.84	521.91	582.54	616.31	651.22	665.15	793.42	880.3	938.19	1070.1	1148.5	1077.1	1243.6	1282.3	1357.9	1368.5	1477.8	1543.3	1670.4	1812.7	1854.5	1891.1
0	11.587	10.887	1.9044	0	0	0	2.1948	0	0	0	20.558	44.232	101.6	151.63	220.4	289.73	363.27	491.25	591.63	715.58	863.88	980.73	1071.2	1162.7	1229.8	1316.4	1445.9	1541.2	1629.6	1737.3	1755.3	1865.1	1999.4	2109.7	2250.4	2368.8	2556	2612.9	2690.5	2826.5	3014.7	3091.7	3186.9	3224.5	3362.3	3445.1	3505.5	3607	3510.7
7.0366	0	0	0	9.871	3.1868	10.395	14.5	10.363	19.291	15.554	18.459	43.603	38.714	66.034	96.039	128.54	148.19	172.51	219.67	238.59	263.25	288.07	317.52	329.64	369.08	396.65	419.51	435.5	458.43	447.82	455.79	482.07	498.35	468.41	477.17	471.07	479	478.64	470.38	452.71	456.93	474.38	468.6	479.27	474.07	476.64	466.32	455.29	438.26
0	0	7.9405	8.6945	0	7.3804	10.523	5.082	5.0983	0	0	0	0	0	8.7153	16.923	47.557	84.587	109.73	126.15	177.83	195.41	239.09	290.5	338.81	340.37	401.85	452.7	455.22	496.65	522.02	579.38	581.93	596.23	636.73	624.75	657.08	648.63	662.21	658.72	672.41	682.68	675.66	673.3	667.03	652.72	653.36	672.85	637.59	656.96
16.657	4.0599	0	0	0	0	0.23484	0	0.90899	0	0	0	9.1963	14.372	25.043	34.31	47.034	60.069	72.391	92.601	95.244	121.8	132.86	161.63	175.11	172	188.6	211.52	226.72	207.93	240.2	243.39	297.93	314.56	377.78	392.56	435.06	461.5	461.55	498.49	532.75	582.14	579.62	615.17	632.36	685.95	652.37	681.35	680.77	711.88
15.452	0	0	0	0	0	3.6337	0.32443	3.1594	0	0	0	0	0	0	0	0	0	0	0	0	0	0	0	0	0	0	0	0	0	0	0	0	0	0	0	0	0	0	0	0	0	0	0	0	0	0	0.026646	0	5.9124
0	0	1.591	6.2019	2.5221	6.5858	0	0	0	0	0	0	0	0	0	0	0	0	0	0	0	0	0	1.3565	52.439	107.93	207.76	320.76	452.12	590.53	709.7	827.76	947.8	1104.4	1271.6	1395.3	1535	1640.2	1795.6	1916.7	1960.6	2010.4	2085.3	2192.4	2378.6	2261.8	2297	2337	2320.2	2339.8
0	0	4.1938	10.23	0	6.3253	8.5867	13.166	16.545	24.646	75.265	128.99	248.17	360.81	520.16	674.71	896.5	1073.1	1281	1411.3	1622.9	1779.1	1942.9	2092.8	2200	2435.5	2550.6	2673.5	2836.7	2988.4	3123.2	3191.7	3341.1	3463.9	3549.8	3719.8	3910.2	3996.1	4037.7	4129.7	4215	4330.1	4304.4	4373.6	4332.1	4325.6	4463.6	4444.8	4378.6	4431.1
0	0	0	15.006	0	10.942	2.7274	10.361	0	0	0	0	0	0	0	17.086	9.9631	50.703	63.749	85.67	94.348	120.74	131.12	140.02	144.82	141.28	148.99	181.83	207.38	237.81	257.35	235.98	290.24	325.03	401.12	514.89	658.53	777.18	924.9	975.76	1059.2	1110.6	1197	1335.4	1430.3	1528.6	1522	1603.4	1705.5	1776.7
0	0	0	4.9107	11.248	3.2602	0.26385	5.8042	4.9936	0.65139	7.3867	10.997	12.495	18.181	12.562	18.899	10.504	29.779	23.983	33.234	31.726	34.696	38.726	30.638	45.574	29.443	37.357	41.975	53.921	64.273	63.262	79.651	87.863	103.5	104.52	129.87	147.46	155.61	185.92	208.18	249.96	236.53	256.63	255.94	271	272.06	291.55	301.02	307.95	325.32
18.076	6.9847	0	3.1555	0	0	0	0	0	0	0	0	0	0	0	0	0	0	0	0	0	0	0	2.0708	17.828	34.84	38.38	60.224	78.831	94.061	109.65	128.85	166.46	166.31	169.71	177.7	166.22	195.29	203.4	224.03	232.9	241.94	244.99	229.01	237.76	245.08	254.86	260.83	260.19	256.45
3.0599	4.8921	0	1.4474	0	0	1.823	0	0	0	0	0	0	0	0	0	0	0	0	0	0	0	0	0	0	0	0	0	0	0	0	0	0	0	0	0	0	0	0	0	0	0	0	0	0	0	0	13.112	29.9	38.807
9.9022	4.8677	6.5068	0	0	0	0	0	11.172	0	0	0	10.205	24.147	34.012	31.736	43.395	49.621	60.992	104.64	106.28	166.73	239.94	325.46	420.91	494.26	609.01	722.58	872.08	902.37	1135.5	1176.1	1293.9	1386.7	1701.7	1833	1915.6	2096.2	1941.5	2284.4	2309	2261.9	2510.7	2368.9	2553.6	2498.7	2521.1	2598.4	2629.6	2592
2.2572	1.9886	2.2215	0	1.4088	2.2483	0	0	3.0255	0	0	0	0	0	0	0	0	0	0	1.4633	1.7113	14.916	10.266	21.449	26.874	20.045	0	0.4166	0.40889	0.69792	0	6.0284	0	12.08	15.779	21.063	29.063	28.244	31.912	45.878	44.779	42.61	44.533	34.274	40.986	45.968	42.894	43.985	52.637	42.035
0	0	0	0	34.246	20.644	31.644	32.795	64.101	73.464	87.246	94.068	132.41	125.05	138.89	164.55	194.09	219.22	215.51	231.06	254.74	275.81	282.73	297.3	298.98	302.83	305.78	294.77	312.83	333.93	334.8	342.83	320.82	323.71	341.26	341.5	349.32	340.03	334.38	334.71	339.5	334	331.89	333.33	324.67	325.59	331.79	320.91	299.78	302.38
0	4.6913	0	4.4769	0	8.3347	2.2511	7.9328	4.8241	0	2.5941	0	8.5441	14.315	0	3.2776	16.161	16.204	40.731	51.032	86.632	123.3	153.95	206.05	242.82	286.44	348.6	381.55	434.35	499.73	547.6	606.03	698.99	751.77	793.84	856.41	909.17	968.77	1012	1018.2	1022.3	985.69	971.38	1026.2	1004.7	988.23	1014.2	956.14	947.46	958.61
0	1.8507	0	4.9761	0	4.0052	1.2271	0	3.4372	16.065	35.563	62.28	96.468	134.13	164.82	202.55	214.33	232.35	254.21	297.19	339.06	375.9	393.79	422.35	439.9	459.26	458.87	458.84	467.07	451.55	438.33	453.89	463.01	468.7	466.61	463.01	483.23	493.87	494.14	521.8	504.9	498.72	469.09	448.88	463.5	460.12	435.69	438	415.18	414.66
0	0	0	0	13.042	18.819	20.235	42.679	37.98	49.964	42.128	38.01	39.564	51.263	55.294	67.198	68.145	68.869	68.037	74.369	52.666	74.658	83.585	33.561	54.609	71.607	61.658	41.837	47.906	53.207	94.408	58.832	85.018	104.82	94.994	101.14	114.05	120.12	115.24	114.5	108.59	104.16	103.49	105.72	106.71	97.596	110.43	110.46	93.09	91.139
0	0	4.9588	5.115	8.849	2.8341	12.004	14.605	1.0196	0	0	4.8808	0	0	0	5.9354	1.6977	6.6484	5.848	17.332	32.485	42.722	64.497	77.772	105.73	133.37	142.66	190.68	217.11	252.98	286.28	333.7	364.18	393.59	441.41	506.08	573.3	602.56	688.37	695.45	744.43	784.04	804.55	827.91	856.35	869.5	899.77	922.47	935.91	940.47
7.6824	5.1906	0	12.917	0	0	0	0	0	0	0	0	0	0	0	0	0	0	0	0	10.255	18.476	39.906	51.277	61.686	62.909	84.253	121.99	137.2	165.51	172.39	180.62	208.91	213.49	282.72	339.81	415.99	511.41	606.88	606.59	684.95	737.51	798.22	815.5	948.34	990.34	1061.6	1161.8	1242	1267.4
1.091	13.588	0	33.789	0	5.6353	7.9095	0	11.1	12.853	28.583	76.355	105.14	134.82	206	245.76	298.31	399.02	453.72	527.01	586.13	688.83	747.86	853.54	893.7	974.14	1071.3	1126.9	1225.3	1237.7	1375	1400.9	1466.4	1608.4	1663.7	1804.4	1851.2	1908.1	1919	1982.1	1944.2	2133.3	2178.6	2179.3	2174.2	2123.5	2154.4	2146.2	2156.6	2140.8
14.812	6.8525	0.90205	4.7194	0	0	0	0	0	0	0	0	0	0	0	0	0	0	0	0	0	0	0	0	0	6.8663	55.659	125.17	247.31	409.77	609.39	860.01	1111.6	1433.4	1672.7	1880	1978.4	2126.8	2276.4	2445	2615.9	2695.1	2794.6	2873.3	3201.3	3272.5	3290.5	3300.4	3153.5	3030.8
0	0	0	4.5796	2.6145	4.4778	0	4.9318	0	0	0	2.6871	0	19.66	17.704	28.997	38.707	57.192	71.321	86.837	115.75	151.64	187.28	190.35	228.47	241.68	263.88	283.9	314.02	379.12	360.74	285.34	306.47	294.56	350.71	243.09	201.37	173.27	202.07	182.2	200.11	158.77	166.72	186.59	215.41	248.3	92.392	89.867	95.023	122.3
6.1855	11.033	2.478	0	0	0	0	0	0	0	0	0	0	0	0	0	0	0	0	0	0	0	0	0	0	0	0	0	0	0	0	0	0	0	0	0	0	0	0	0	0	0	0	0	0	0	0	0	0	0
0	0.90024	0	0.31082	2.629	20.776	8.5945	15.256	10.64	0	6.2159	1.7967	11.673	0	0	0	0	0	0	0	0	0.048083	2.3549	22.146	44.687	68.716	143.85	212.41	322.68	470.46	653.17	829.25	1006	1286.2	1427.8	1719.5	1894.7	2125.1	2286.3	2390.4	2604.1	2701.3	2849.5	3091.7	3045.5	3189.7	3126.1	3268.4	3369.3	3420.1
0	2.2459	1.522	0	3.4556	4.0389	0	0	1.8515	6.1857	0	6.8427	0	3.6922	0	0	6.3525	17.124	7.1116	20.04	35.456	32.281	29.684	26.622	28.642	32.742	38.315	40.452	61.74	70.484	57.954	51.599	55.481	85.574	100.48	101.07	107.43	119.47	116.72	122.22	131.22	119.7	120.61	124.1	116.07	110.67	111.48	98.775	104.97	98.382
0	0	0	7.5604	0	6.0727	1.9784	3.3092	27.029	86.369	164.36	274.05	368.06	527.65	654.95	866.84	1010.9	1188.4	1309.1	1394.4	1726.2	1699.9	1747.2	2135	2093.8	2328	2405.2	2563.1	2815.8	2724.7	3093.2	3054.7	3103.8	3207.3	3298.5	3216.7	3416.9	3327.4	3188.9	3245.6	3311.1	3483.4	3388.2	3358.3	3387.9	3487.8	3090.9	3040.7	3177.9	3448.9
0	0	0	48.288	20.429	36.446	35.319	37.257	13.187	39.231	17.765	46.768	31.587	18.725	41.069	41.25	40.898	16.111	16.668	6.6608	17.183	15.978	17.888	22.703	16.387	24.534	57.28	84.26	50.161	29.033	69.586	42.45	89.492	83.741	97.694	128.21	142.42	156.08	180.13	144.87	155.95	150.81	203.92	202.16	229.91	238.61	255.89	265.74	259.58	265.2
5.7978	3.3967	0	0	5.3132	0	0	0	0	0	0.50324	0	19.064	43.65	69.891	111.46	153.62	151.35	166.16	189.43	213.77	331.96	389.59	440.77	414.99	618.65	642.6	511.42	535.55	607.85	660.88	708.85	757.41	793.93	857.18	935.81	960.28	1010.1	1071.1	1131.5	1215.7	1168.6	1235.6	1259.9	1311.1	1337.4	1362.1	1325	1321.6	1367.2
0	0	0	0	7.6925	13.973	20.109	41.973	39.683	38.691	29.607	139.76	150.42	188.22	139.64	178.71	152.72	172.54	200.54	201.12	212.82	215.74	292.96	341.22	377.1	342.65	354.37	305.89	287.81	322.62	307.85	254.62	262.77	311.89	323.85	314.3	319.76	327.17	353.43	320.54	331.46	362.16	344.94	351.6	349.51	363.27	360.09	356.35	378.06	350.85
0	0	4.8901	6.0528	13.76	10.276	8.5048	5.341	2.6004	1.4748	7.2572	14.125	15.559	19.956	5.1382	13.617	17.778	12.625	16.243	9.4601	17.854	24.059	23.57	19.094	37.365	39.978	27.779	31.022	17.135	25.051	28.628	21.864	18.64	8.9362	18.338	33.442	40.981	49.793	48.428	45.644	44.445	50.607	54.383	58.427	46.272	51.645	65.977	63.362	49.234	52.757
17.75	9.4035	0	1.1336	0	0	0	0	0	0	0	0	0	0	0	0	0	0	0	0	0	0	0	0	0	0	0	0	0	0	0	0	0	0	0	0	0	0	0	0	0	0	0	0	0	0	0	0	0	0
0	0	0	46.441	1.3081	5.5742	2.3693	6.5838	11.126	3.4998	0	6.7763	0	0	0	0	9.4988	2.412	0	5.446	5.2697	33.277	52.319	84.792	102.87	165.85	262.53	296	372.22	413.33	522.73	550.16	614.6	659.74	690.49	742.8	832.7	883.22	911.47	1012.5	1019.5	1077.4	1100.5	1122.5	1130.8	1150.9	1171.1	1223.7	1217.7	1271.2
0	0	0.24831	3.6675	0	5.7449	7.0923	20.26	15.762	14.376	18.829	11.559	18.37	15.003	16.599	15.134	15.979	7.2522	6.7288	11.432	12.923	17.076	10.143	5.2545	8.6159	0	2.7332	0	0	0	2.2704	7.5432	0.56552	6.0534	8.6113	10.265	17.793	14.217	38.107	41.523	63.325	56.652	62.618	69.547	84.111	78.949	105.43	101.39	96.341	90.693
15.037	4.569	2.8005	0	0	0	0	0	0	0	0	0	0	0	0	0	0	2.652	45.717	80.694	113.47	140.68	169.8	214.66	259.33	278.75	320.82	348.42	371.37	401.47	395.26	424.77	436.36	464.67	482.37	500.26	528.08	524.25	569.59	498.06	502.97	564.79	636.88	516.58	543.8	574.59	581.22	543.74	467.75	460.26
1.3428	0.85187	0	6.1094	3.0241	0	0	0	0	0	0	0	0	0	0	0	0	0	6.5709	31.231	80.093	142.92	198.3	296.73	439.47	520.69	658.36	873.93	1060.9	1288.1	1464.6	1670.3	2001.9	2172.3	2484.8	2653.2	2861	3115.1	3328.9	3379.6	3575.7	3752.8	3923.4	3866.6	3939.1	4060.2	4106.2	4028.5	3990	4071.5
0	0	0	24.044	8.8056	0	0	0	0	0	0	0	0	0	0	0	0	0	0	0	0	0	0	0	0	0	0	0	0	0	0	0	0	0	0	0	0	0	0	0	0	2.1384	16.518	1.4206	24.981	31.359	31.156	36.731	28.576	30.929
15.587	3.7904	0	0	1.3289	4.2131	0	0	0	0	0	0	0	0	0	0	0	0	0	0	0	0	0	0	0	0	0	0	0	0	0	0	0	0	0	0	0	0	0	0	0	0	0	0	0	0	0	0	0	0
4.2412	7.8446	2.6832	0	1.7354	0.76619	0	0	0	0	0	0	0	0	0	0	0	0	0	0	0	0	14.513	69.437	118.66	186.62	241.43	313.18	384.05	454.97	494.88	582.16	654.57	688.82	753.92	797.88	834.87	835.64	887.66	881.27	794.78	811.83	811.61	820.23	861.16	859.49	857.32	818.55	808.72	802.52
0	0	0	4.1115	4.5073	4.7056	22.802	31.907	62.242	125.38	160.95	271.74	313.96	459.32	541.82	627.46	750.49	831.08	931.5	1066	1190.1	1268.4	1348.4	1468.1	1577.4	1704.6	1803.9	1823.8	2075.4	2192.7	2306.1	2409.8	2566	2560.2	2735	2856.9	2975.3	3047.8	3035.4	3130.4	3363.1	3379.5	3433.7	3376	3460.4	3545.2	3599.1	3598.1	3616.7	3615.8
0	0	0	1.2562	7.0427	0	2.7514	8.9586	0	0.63036	0	0	0	0	0	0	0	0	0	0	0	0	0	0	0	0	0	0	0	0	0	0	0	0	0	0	0	0	0	0	0	10.152	5.9965	12.857	30.02	28.329	27.117	36.215	23.005	41.353
0	0	0	3.9043	13.187	4.5659	6.9413	17.482	30.433	38.785	46.594	87.917	109.71	130.24	145.37	180.86	197.71	249.44	245.92	264.1	291.73	299.27	337.87	322.33	370.49	388.6	405.62	410.15	419.7	444	441.11	454.91	487.47	497.04	504.36	521.04	531.9	550.57	542.04	566.31	569.6	593.83	611.16	612.06	601.38	604.41	618.48	606.38	615.82	622.96
0	0	0	52.513	13.035	17.915	5.2999	20.627	24.195	25.015	36.394	54.332	76.13	84.93	133.65	178.07	264.84	312.05	282.4	331.59	324.88	384.47	409.49	519.83	491.37	533.04	721.18	677.02	657.01	707.66	805.79	831.1	883.55	993.97	1046.2	1150.3	1214.2	1350.6	1447.9	1496.7	1548.1	1590.2	1676.1	1756.8	1827.1	1836.9	1803.9	1835.7	1857.2	1910.2
0	0	0	0	22.25	10.589	30.929	4.0734	18.052	7.2632	6.9743	3.8217	0	0	0.8835	14.629	23.106	30.397	28.341	42.296	31.236	54.721	47.913	86.369	77.957	161.67	191.59	94.781	190.01	185.65	255.24	245.75	272.86	315.72	382.17	516.01	588.74	666.21	743.85	826.22	1022.3	1017.1	1094	1185.2	1267.7	1351.2	1431	1451.4	1388.7	1448.9
2.997	3.4349	4.5867	0	0	6.8393	8.1998	0	14.651	22.383	54.094	144.68	193.67	273.94	348.05	352.24	456.88	405.93	440.93	418.58	512.75	538.68	570.15	568.24	633.32	719.33	755.13	743.9	912.19	1045.4	1098.3	1102.9	1260.6	1118.1	1293.1	1277	1396.3	1533	1566	1542	1550.8	1592.8	1610.3	1633.7	1647.9	1654.9	1689.1	1716.5	1734.9	1704.4
2.6064	0	0	0	9.6632	9.6334	6.0504	18.204	8.9946	9.7938	1.7601	24.211	43.525	51.428	77.718	74.139	90.991	90.932	89.687	99.225	98.21	101.21	110.61	108.38	117.55	135.74	127.47	116.92	126.79	136.3	150.35	140.83	133.62	142.06	135.19	150.5	141.99	158.08	162.25	168.7	174.26	175.57	173.37	188.8	194.72	188.16	185.35	201.19	186.55	186.29
10.389	0	0	0	0	0	6.0637	0	0	0	0	0	0	0	0	0	0	0	0	0	0	0	0	0	0	0	0	0	0	0	0	0	0	0	0	0	0	0	0	0	0	0	0	0	0	0	0	0	0	0
0	2.0493	0.22758	3.72	1.5588	8.7448	0	4.5178	5.8834	0	11.789	16.517	22.942	52.024	92.737	147.62	211.76	284.31	381.22	506.69	650.51	803.95	902.53	1014.3	1161.9	1291.5	1367.5	1458	1451.8	1529.2	1607.2	1652.6	1697.8	1645	1725.8	1755.8	1819.1	1799.1	1640.4	1936.2	1960.8	2126.5	2264.3	2617.4	2575.8	2777.9	2807.9	2865	2974.7	3034.5
0	0	0	0	2.6539	14.948	57.585	82.512	132.49	169.76	186.22	227.07	203.82	256.94	298.83	315.15	332.87	355.67	364.23	389.33	372.84	387.26	417.65	404.79	408.9	399.08	409.59	419.16	406.77	401.58	407.6	418.91	409.63	406.34	418.06	408.55	414.93	406.27	410.62	415.31	403.22	384.21	398.93	366.04	402.06	387.7	382.08	393.2	409.51	396.35
0	0	0	0.20313	5.7126	5.8423	2.3888	11.377	1.5141	15.191	27.447	51.307	90.417	134.84	158.75	200.25	243.36	285.51	381.12	460.54	616.77	768.69	1038.9	1280.2	1571.9	1887	2143.9	2483.3	2965.9	3287.3	3402.7	3758.2	3825.8	4001	4216.6	4508	4751	4966	5059.6	5214.3	5388.2	5488.1	5470.2	5475.9	5583.4	5679.8	5748.4	5917.8	5864.8	5906.9
6.7353	0	7.0342	4.0588	0	0	0	25.358	23.776	4.0513	15.598	10.23	19.14	41.252	46.626	57.09	34.453	49.163	43.598	49.148	39.418	35.686	36.703	38.179	23.852	10.762	44.173	44.779	44.096	46.324	93.322	42.212	85.156	91.609	121.97	124.71	163.29	167.04	158.45	159.22	178.57	194.66	202.01	209	208.28	206.17	228.61	237.16	211.71	221.35
0	0	0	5.8912	10.773	12.002	8.6689	10.584	4.475	6.7907	17.503	23.08	26.442	37.302	32.161	51.662	63.616	64.437	68.828	73.54	78.203	88.533	92.114	77.393	91.177	93.348	99.947	98.538	106.19	130.21	135.72	144.85	160.48	198.81	238.86	280.69	339.24	376.69	415.93	470.84	516.92	543.82	616.08	652.77	697.05	772.27	827.68	851.2	862.47	943.57
0	0	1.6121	6.838	2.6881	18.324	0.44801	13.131	5.7442	0	3.1998	0	0	0	0	0	0	0	0	0	0	0	0	12.711	20.884	52.921	44.152	92.444	128.8	204.65	330.12	454.17	635.76	787.04	944.2	1109.3	1281.3	1512.9	1689.5	1822.7	2025.9	2168	2343	2468.3	2529.1	2604	2788.6	2810.5	2841.3	2953.9
0	0	0	0	0	0	47.488	66.031	79.758	85.999	93.202	120.02	115.21	135.49	158.26	179.86	200.3	222.29	288.74	323.25	374.22	426.86	501.99	555	639.15	738.55	841.44	912.43	1008.7	1085.7	1157.8	1305	1382.4	1402.1	1493.8	1522.5	1587.7	1634.6	1680.3	1720.9	1722.1	1784.9	1836.5	1792.3	1831.7	1317.2	1386.8	1366.2	1343.4	1438
0.60325	9.8839	7.8306	10.616	0	0	0	0	0	0	0	0	11.478	43.756	82.008	144.01	232.37	320.13	422.47	591.26	758.59	918.79	1167	1350.6	1524.2	1684.7	1886.4	2045.2	2304.3	2507.9	2723.3	2917.6	3164.5	3337.3	3506.6	3766.1	3876.5	3945.3	4002.5	4011.2	4251.1	4221.1	4322.6	4343.3	4358.7	4406.3	4363.5	4038.3	4108	4050.8
0	0	0	0	5.8631	5.6565	2.7417	0	2.952	0	0	4.5769	0	0	0	0	0	0	0	0	0	0	0	1.9861	4.2574	9.5727	14.581	19.46	26.819	14.515	32.088	58.278	91.257	121.16	162.42	222.38	254.87	304.42	360.15	387.73	452.83	488.72	544.81	582.78	595.07	635.76	692.91	658.72	667.63	676.83
4.46	0.55318	0.89755	5.9631	3.4531	0	0	0	0	0	0	0	0	17.33	13.26	21.598	24.42	45.243	53.953	86.745	123.18	166.93	232.46	288.85	378.35	436.73	520.83	638.03	724.98	837.74	958.85	1020.6	1099.7	1216.4	1326.2	1404.1	1509	1603.6	1730.9	1705.9	1734.9	1789.7	1778.9	1806.2	1927.5	1929.5	1914.4	1927.7	2039.8	2025.2
11.309	7.5495	0	0	2.482	0	0	0	0	0	0	0	0	0	0	0	0	0	0	0	0	0	0	0	0	0	0	0	0	0	0	0	0	0	0	0	0	0	0	0	0	0	0	0	0	0	0	0	0	0
9.1717	0.53994	1.9578	0	1.1864	0	0	0	0	0	0	0	0	0	0	0	0	0	0	0	0	0	0	15.11	27.946	44.791	66.618	145.06	203.1	283.49	355.25	428.86	534	644.03	783.26	910.7	1003.1	1102.1	1198	1296	1397.3	1488.2	1559.2	1627.1	1721.9	1762.4	1808.6	1861.9	1870.9	1909.1
0.54728	0	7.522	0	16.513	0	0	0	0	0	0	0	0	0	0	0	0	0	0	0	0	19.295	62.546	120.38	208.05	281.42	350.86	459.6	569.98	704.91	819.67	935.35	1083.3	1176.3	1225.6	1429.8	1433.8	1461.9	1584.4	1622.9	1678.5	1696.6	1833.8	1723.6	1755.3	1748.7	1774.6	1868.7	1764.3	1788
25.958	10.695	0	53.646	0	0	0	0	0	0	0	0	4.1046	0	0	1.1405	9.5823	17.839	15.778	16.125	48.629	118.88	190.82	182.26	239.23	264.24	278.65	301	299.2	383.69	429.64	384.72	449.51	424.14	495.94	523.46	581.44	625.06	662.35	707.53	728.55	707.12	639.96	726.72	725.97	706.4	855.04	760.19	798.94	776.07
0	0	0	45.461	21.039	16.389	25.839	22.65	39.795	33.66	37.657	46.541	51.103	34.543	58.617	49.948	68.874	69.384	59.595	94.643	87.776	129.42	102.88	99.24	81.511	93.005	125.66	129.3	151.9	178.51	277.74	258.01	326.06	430.69	502.46	609.19	711.29	819.3	856.81	1008.9	1051.9	1101.3	1230.1	1269.5	1360.8	1370.9	1408.6	1363.7	1394.2	1504.6
7.8753	6.4466	0	0.96783	4.0723	0	0	0	0	0	0	0	0	0	0	0	0	0	0	0	7.0962	8.1943	18.684	20.763	36.772	58.675	45.542	60.391	81.246	105.11	115.06	126.82	169.96	222.98	281.96	375.71	440.4	531.29	570.51	661.41	757.74	809.22	922.34	1006.9	1071.4	1098	1190.6	1189.3	1202.3	1277
2.3362	0	0.083615	2.1166	2.7709	0	0	0	6.8762	0	0	3.9509	0	0.29518	0	0	0	0	0	0	0	0	0	0	0	0	0	0	0	0	33.253	40.956	76.103	80.744	114.43	173.78	190.72	227.16	244.56	270.35	307.99	335.5	364.79	405.9	357.33	365.75	364.13	370.02	392.59	392.46
0	0	0	1.4652	18.391	7.8236	3.7119	7.1021	21.507	16.812	18.758	30.657	19.307	23.355	9.8627	24.783	10.424	8.7428	6.1055	18.387	13.881	4.0633	13.588	6.2691	4.2282	0	0	0	0	3.6047	0	0	0	16.832	0	3.781	7.7871	23.737	33.074	45.34	64.518	59.524	71.434	83.619	79.57	74.485	94.22	116.92	95.789	102.26
0	0	0	0	0	45.168	118.27	211.57	343.22	491	644.71	805.64	906.76	1062.2	1166.1	1311.5	1420.3	1494.8	1631.5	1671.1	1720.3	1794.1	1798.6	1751.6	1770.2	1818.9	1837.2	1861.9	1908.4	2192.2	1989.7	1781.7	1695.2	1793.7	1783.7	2019.7	1781.8	1993	1695.8	1823.2	1759.2	1757.2	1790.5	1791.9	1805.6	1873.5	1809.3	1846.3	1812.2	1808.1
0	6.1756	1.9329	5.2316	7.0997	0	0	2.011	0	0	0	0	0	0	0	0	0	0	0	0	0	0	12.054	13.957	15.594	29.746	37.694	46.404	43.923	42.765	49.956	58.504	66.851	74.776	93.833	101.59	119.98	131.09	137.57	136.19	154.07	157.43	179.39	189.97	197.42	204.7	206.03	230.8	229.95	241.77
18.27	0	0	51.658	0	0	0.44385	25.798	42.282	101.36	157.09	224.45	281.13	312.59	391.25	416.2	484.26	494.35	564.78	591.7	664.16	761.99	796.48	897.45	1007.7	1098.3	1145.7	1288.4	1391.5	1503.7	1683.2	1681.9	1840.5	1913.5	2089.4	2145	2222.6	2278.1	2402.2	2361	2452.2	2530.7	2561.9	2571.1	2758.5	2759.2	2643.6	2606	2694.7	2698.2
0	3.098	4.0804	0	0	2.7296	3.5943	0.66295	0	0	0	0	0	0	0	0	19.603	58.646	109.84	185.79	275.72	351.64	459.03	537.54	637.61	798.92	891.35	1049.6	1180	1311.3	1458.8	1571.7	1689.1	1812.3	1928	2025.5	2141	2220.3	2257.8	2337.6	2432.1	2472.4	2430.4	2494.3	2487.9	2499.3	2533.7	2540.2	2533.3	2547.2
0	0	3.985	3.1895	4.3571	3.7478	0	0.33986	10.694	23.097	13.884	20.478	27.665	34.358	47.856	42.62	56.742	58.294	76.83	105.82	127.74	159.85	147.39	149.18	194.47	208.91	251.52	310.23	347.86	366.08	438.09	422.62	438.48	475.65	505.37	551.05	547.74	595.57	585.93	410.46	615.36	368.57	577.62	572.55	579.45	620.32	616.76	634.82	607.18	603.47
0	0	0	0	3.5386	0	8.5589	0.79141	0.55037	0	0	0	0	0	0	0	0	0	0	0	0	0	0	0	0	0	0	0	0	0	0	0	0	0	0	0	0	0	0	0	0	0	0	0	0	0	0	0	0	0
0	0	0	56.513	21.895	44.801	38.347	48.422	52.947	49.326	57.749	78.853	81.874	76.943	84.093	82.748	103.06	105.06	113.11	112.18	127.68	154.71	168.09	193.61	215.04	227.38	275.3	274.71	345.52	361.62	440.93	385.39	468.2	540.67	581.33	639.68	698.94	739.67	796.89	844.47	858.23	935.98	942.63	981.56	988.08	1039.6	1050.4	1058.3	1043.2	1063.1
0	1.913	1.9707	0	11.476	11.079	13.324	20.925	9.8612	1.1264	14.29	11.484	2.332	15.111	9.8578	28.443	23.505	10.703	19.902	5.7646	31.808	38.286	39.945	2.5026	0	0	12.664	48.767	112.47	186.72	277.91	343.11	491.48	548.33	693	826.68	1002.8	1115.8	1336.5	1494.7	1680	1916.8	2053.2	2294	2545.2	2772.4	2967.9	2991.8	3183.5	3293.3
6.1572	1.0898	0	0	0	9.9974	0	0	0	0	0	0	0	0	0	0	0	0	0	0	0	0	0	0	13.964	38.096	52.189	56.418	69.471	63.232	93.089	0	0	3.9781	3.9908	0	5.7994	24.852	30.454	67.325	85.437	108.55	106.73	129.64	131.35	138.41	158.2	181.38	190.74	176.88
0	4.6402	0	6.4596	13.94	0	0	0	2.1526	0.63493	0	0	0	6.1874	13.76	23.364	39.677	74.128	106.93	149.19	197.13	247.56	278.89	330.41	399.3	434.75	468.35	470.69	506.74	534.66	559.67	570.27	566.15	609.06	607.23	584.14	612.02	598.34	650.09	641.46	618.77	627.5	620.01	605.4	619.92	539.44	593.5	614.32	590.45	604.12
0	0	0	38.798	7.928	27.094	20.729	54.09	55.226	81.494	112.3	136.36	174.17	251.06	305.51	361.49	418.7	487.73	515.98	538.32	613.06	651.28	660.01	732.99	730.39	747.47	793.47	846.82	900.21	942.88	948.53	870.3	874.44	885.24	884.11	921.69	916.13	917.6	866.83	875.7	854.16	893.31	858.53	882.22	866.79	886.4	878.09	903.45	870.86	893.78
40.209	36.095	24.845	24.662	0	0	0	0	0	0	0	0	0	0	0	0	0	0	0	0	0	43.102	53.262	103.67	140.75	187.78	219.38	257.98	312.65	387.94	434.45	470.7	502.05	505.6	534.64	585.38	595.95	628.19	672.77	708.84	766.94	772.34	781.66	778.28	832.7	817.52	830.03	811.28	815.35	856.95
2.4868	2.7012	0.71011	0	4.2532	0	0	1.6059	9.41	1.2221	7.4081	0	5.6924	6.4998	4.1542	5.1113	3.4459	0	17.137	29.253	30.857	32.255	35.708	73.591	89.324	119.04	139.23	156.15	224.6	290.84	351.59	414.82	576.78	710.57	880.86	1049.7	1252	1404.4	1626.1	1742.2	1884.5	2111.2	2176.9	2287.7	2457	2510.1	2578.9	2672.6	2697.9	2753.6
29.06	16.553	0	0	0	0	0.76453	0	0	0	0	0	0	0	4.3042	33.655	86.734	147.62	266.42	391.65	542.32	737.73	954.95	1049.9	1356.2	1591.7	1849.4	2143.4	2317.2	2752.2	2970.5	3293.6	3687.1	3903.7	4449.3	4707.6	5292.9	5550.9	5875.7	6173	6415.4	6525.5	6788.3	6829.8	7078.9	7295.4	7473.4	7386.9	7524.7	7468.2
0	0	11.47	29.193	92.105	62.633	61.588	63.435	46.236	46.852	56.135	78.874	115.11	105.85	125.81	158.66	186.09	189.63	252.41	258.79	295.59	293.28	335.09	316.13	343.84	313.25	356.76	325.83	321.83	357.95	338.13	319.38	350.38	385.08	405.77	405.54	423.2	417.77	427.87	432.81	434.07	415.28	423.27	410.2	426.14	415.65	438.48	423.67	418.35	377.06
0	0	0	0	13.282	39.445	46.878	52.907	59.8	33.702	41.615	53.645	65.089	64.399	84.961	77.024	71.775	68.291	66.453	72.938	89.915	53.46	52.886	40.509	30.935	8.6899	33.742	14.014	32.442	25.976	43.71	55.93	84.88	142.2	161.59	229.63	266.62	294.86	324.3	362.47	381.98	384.5	382.37	413.72	434.65	467.04	479.48	483.68	504.93	525.28
6.174	0	0	2.1184	0	4.9121	3.7682	0	0	0	0	0	0	5.9028	6.9006	8.3325	23.045	31.084	51.129	72.989	75.022	98.922	105.28	135.71	165.32	215.93	245.41	253.41	284.95	314.75	362.09	382.39	447.3	474.31	500.19	541.47	570.33	617.46	616.74	643.86	661.3	707.14	703.22	732.14	729.71	763.3	755.96	740.85	757.26	745.67
0	3.2211	0.57107	6.8302	0	0	12.681	4.9877	20.634	27.143	32.654	47.992	62.785	90.112	117.96	128.85	146.3	179.57	199.37	240.52	255.24	284.61	323.47	341.52	381.34	422.4	443.21	504.48	535.85	579.51	609.57	613.27	643	671.85	701.01	732.17	776.04	756.23	784.88	781.58	790.17	797.47	815.75	825.37	820.23	830.59	834.56	852.14	811.77	829.4
8.4618	3.9177	3.5108	0	0	0	0	0	0	0	0	0.57224	0	0	0	4.6421	26.781	41.345	68.406	94.528	106.75	108.65	123.06	138.76	165.08	180.61	195.45	177.69	190.83	187.35	201.59	203.8	222.79	240.65	243.06	252.38	270.02	293.21	304.57	328.16	300.3	323.18	313.14	316.67	321.52	307.98	313.58	325.51	337.82	323.75
0	0	0	28.087	1.9457	7.3489	16.105	3.0581	0	0	3.5071	9.3212	11.355	2.8422	6.3231	4.3335	7.2161	0	0	0	9.4236	12.863	21.809	19.161	28.375	48.778	74.418	81.772	70.334	141.74	184.07	194.87	226.75	265.01	302.16	297.27	387.49	387.34	458.59	450.3	477.94	498.02	483.99	505.77	495.99	495.54	479.69	513.02	533.02	512.62
12.595	3.09	0	7.433	0.031267	0	0	0	0	0	0	0	0	0	0	0	0	0	0	0	0	0	0	0	0	0	0	0	0	0	0	0	0	0	0	0	0	0	0	0	0	0	0	0	0	0	0	0	0	0
0	1.6192	0	1.7235	1.3934	2.0369	0.59447	0	0	0	0	5.1479	0	3.5183	0	1.6813	8.8886	18.104	7.26	9.7082	2.3642	4.1566	16.598	15.866	27.678	50.731	84.77	143.64	209.32	275.66	388.29	502.66	634.49	770.66	960.94	1169.3	1365.1	1593.7	1758.5	1949.2	2167.9	2391.3	2534.2	2752.1	2828.7	2925.8	2956	3048.7	3088	3214.7
0	0	0	59.495	10.364	16.798	39.496	52.594	80.304	104.09	147.9	231.36	277.9	344.51	419.16	481.53	536.38	592.27	674.89	711.62	747.33	832.52	739.11	917.58	894	945.06	975.73	1055.7	1074.6	1072.1	1104.1	1026.9	1072	1074.9	1054.2	1062.5	1055.2	1084	1055.3	1091.4	1087.3	1102.5	1110.9	1143.7	1149.7	1148.9	1168.1	1161.1	1160.2	1165
0	0	0	0	6.9068	9.2902	10.159	0	0	0	0	0	0	0	0	0	0	0	0	0	0	0	0	0	0	0	0	0	0	0	0	0	0	0	0	0	0	0	0	0	0	0	0	0	0	0	0	0	0	0
8.534	0	0	2.833	2.4301	0.44607	0	0	0	0	0	0	0	0	0	5.6451	24.228	31.494	41.845	61.68	83.236	101.29	133.39	154.07	195.88	221.6	260.61	289.66	309.64	350.02	394.73	434.47	454.13	472.51	512.47	523.38	315.42	328.63	417.85	453.51	431.9	442.42	401.5	365.09	405.29	437.33	427.27	430.21	401.94	383.25
0	2.6688	5.0959	0	0	5.4803	14.902	28.158	58.664	95.921	158.6	248.38	320.23	405.46	506.46	594.18	718.22	775.22	883.79	954.28	1015.9	1069.5	1121.7	1165.9	1181	1245.7	1333.3	1345	1343	1422.8	1429.1	1431	1454.5	1430	1490.7	1529.9	1586.8	1570	1605.1	1486.9	1456.4	1470.2	1441.5	1402.7	1388.4	1384.7	1403.3	1410	1400.2	1435.1
10.93	8.2931	0	6.6928	0	0	0	0	0	0	0	1.6075	0	0	0	0	0	0	0	20.705	34.348	23.799	32.373	56.314	85.247	120.45	159.01	192.83	228.06	276.33	367.55	386.36	449.81	507.75	577.5	676.5	790.61	920.17	1031.3	1192.8	1258.4	1349.1	1432	1522.3	1543.5	1646.2	1750.2	1833.9	1840.6	1961.4
2.4894	6.8889	0	0	3.9803	0	2.45	0	0	0	0	0	0	0	0	0	0	0	0	0	0	0	0	0	0	0	0	0	0	0	0	0	0	0	23.912	94.777	100.45	156.73	184.61	259.03	361.41	236.85	267.17	270.06	359.21	338.13	363.49	339.93	370.17	417.44
0	0	0	1.7296	1.7096	7.7778	8.8044	6.487	14.232	5.443	12.271	13.377	7.6196	18.794	19.148	35.253	25.816	32.744	54.367	56.363	121.97	166.54	211.45	258.63	372.6	515.28	647.03	798.05	921.17	1050.8	1176.6	1292	1560.2	1712.6	1996.6	2190.8	2451.5	2605.3	2784.1	2881.1	3173	3175.8	3577.5	3750.5	3861	3928.5	3954.2	3897.2	3909.6	3958.8
0	0	0	60.367	9.2079	11.769	7.7082	2.599	14.921	7.8373	26.028	68.182	107.56	138.09	165.79	236.34	272.85	287.65	337.77	373.39	406.4	450.74	482.44	514.05	540.51	594.01	619.93	619.5	642.31	629.53	676.71	619.69	683.76	728.96	751.36	773.9	848.78	848.54	891.09	920.95	948.87	1035.9	1089.8	1139.8	1144.7	1211	1201.5	1246.7	1286.4	1294.1
0.79302	1.2037	0	0	0	2.8073	6.193	4.5605	5.3	2.8234	9.4796	15.378	29.366	34.367	49.853	49.168	60.044	69.762	90.575	100.04	118.43	135.79	145.62	146.91	169.13	194.81	210.88	259.91	288.66	367.26	431.17	522.25	594.99	682.41	786.95	855.97	964.28	1040.6	1106	1212.9	1278.2	1278.6	1362.7	1414.4	1455	1481.6	1545.7	1531.9	1518.9	1506.5
5.0512	16.764	0	3.0004	0.2303	0	0	0	0	0	0	0	0	0	0	0	0	0	0	0	0	0	0	0	0	0	0	0	0	0	0	0	0	0	0	0	0	0	0	0	0	0	0	13.56	15.379	25.331	16.927	22.276	25.326	6.0765
13.636	10.747	0.96202	0	0.714	0	0	0	0	0	0	11.419	21.968	35.845	42.811	52.808	70.881	61.827	81.224	95.662	112.23	111.55	112.92	126.97	139.58	136.35	141.96	152.53	153.05	152.6	146.67	158.38	177.08	171.9	207.69	221.48	244.87	249.57	265.24	262.67	285.18	302.73	308.76	327.31	324.06	353.21	349.15	338.3	326.61	336.44
3.362	9.0098	0	36.159	0	0	4.812	1.3542	9.2432	8.7786	9.9388	24.175	15.678	14.537	8.6585	13.43	33.688	41.42	47.361	99.28	120.21	198.47	240.31	313.53	366.42	419.39	490.53	592.97	613.07	677.26	787.82	815.02	866.42	891.42	894	906.41	1005.5	1002	1011.2	1043.1	1093.3	1085.4	1113.8	1121.2	1165.1	1148.8	1156.1	1124	1132.6	1177.8
0	0	0	0	0	5.8556	7.3029	5.8751	8.9081	0.61714	6.0689	5.4507	0	0	0	0	0	0	0	0	0	0	0	0	0	0	0	0	0	0	0	0	9.1937	15.268	49.071	80.306	143.06	168.88	193.41	227.6	314.5	325.88	380.63	419.72	450.26	476.75	495.95	545.7	560.07	560.78
0	0	0	79.001	20.437	38.017	56.809	99.739	125.34	190.9	267.25	401.74	517.01	623.95	774.81	921.79	1024.5	1108	1250.9	1316.5	1413.7	1412.4	1577.5	1629	1702.3	1769.3	1748.5	1850	1885	1855.8	1982.9	1883	1930.5	1960.2	1950.6	1983.2	1992.6	2005.1	1997.9	1950.6	1917.1	1909	1933.4	1926.5	1922.1	1943.7	1961.4	1964.6	1946.9	1922.2
0	0	2.8615	7.7727	6.7977	0	0	0	0	22.578	46.822	92.407	109.21	205.32	185.78	241.26	315.61	327.83	357.7	402.08	438.51	570.33	502.93	528.96	554.81	596.18	634.35	655.91	669.93	774.17	810.86	800.02	686.2	714.3	719.45	687.91	691.88	700.28	704.04	770.38	691.11	737.52	745.22	738.52	685.42	735.6	675.13	724.76	714.9	735.14
0	1.5128	6.5962	3.3808	0.92064	2.5234	0	0	0	0	0	0	0	0	0	0	0	0	0	0	0	0	0	0	0	0	0	0	0	0	0	0	0	0	0	24.924	57.046	81.325	114.42	168.95	179.93	207.45	201.51	238.54	277.63	354	386.85	405.76	414.11	450.58
0	0	0	2.0777	2.8487	6.0685	5.3767	11.025	13.768	6.1351	13.019	9.5971	4.1819	2.4992	1.3801	0	0	0	0	0	0	0	0	22.296	23.512	54.875	70.916	95.895	114.9	137.48	152.05	187.47	234.92	296.28	298.94	404.86	443.22	526.16	572.84	644.57	693.94	758.15	830.92	811.6	863.74	865.55	838.52	982.49	1052.1	1052.6
0	0	0	0	7.7752	12.008	20.817	0.7755	14.613	15.516	20.966	16.782	3.5969	12.098	0	15.326	24.516	67.178	97.861	161.89	211.52	264.34	332.81	338.39	411.21	438.71	479.58	509.51	552.06	572.9	603.3	617.66	639.17	674	685.79	686.56	691.67	695.48	720.16	723.25	730.7	721.57	698.56	716.36	720.19	739.88	739.4	747.49	742.32	718.34
0	0	5.7747	5.6183	0.92572	5.991	0	0	0	7.0843	7.2177	37.305	48.157	87.913	149.7	192.06	236.82	265.35	322.34	413.8	493.38	484.54	646.13	655.71	754.13	783.89	804.62	805.31	874.83	911.48	901.45	958.69	996.85	1069	1128.7	1199.3	1240.7	1245.6	1320.7	1390.1	1403	1416.1	1477.9	1470.1	1552.5	1628.3	1665.6	1669.9	1622.9	1653
0	0	1.245	5.7865	3.5631	1.7254	0.64931	0	0	0	0	0	0	0	0	0	0	0	0	0	0	0	0	0	0	0	0	0	0	0	0	0	0	0	0	7.1686	27.786	38.532	64.53	72.596	101.2	122.78	135.23	142.68	172.79	177.6	193.46	228.29	227.81	238.26
0	0	0	54.89	27.776	31.526	7.6754	44.305	20.739	58.663	67.509	94.518	104.78	118.85	128.42	163.37	172.79	186.79	192.12	194.08	232.85	246.45	293.44	315.75	358.26	432.63	437.32	480.77	548.57	601.7	699.8	669.13	729.68	757.93	803.95	846.16	876.12	923.52	955.89	1016.7	1095.1	1135.7	1145.7	1209.9	1184.1	1233	1232.4	1267.7	1255.3	1272.1
0	0	1.3263	16.939	15.562	0	13.142	7.7602	9.9768	17.253	14.775	10.218	19.157	11.778	17.897	36.908	30.716	25.343	45.296	47.183	62.593	50.435	56.711	71.012	78.489	81.026	84.157	85.945	85.825	90.896	76.971	106.12	119.68	142.65	160.35	182.18	186.33	182.62	199.37	194.31	203.29	216.48	201.41	211.3	225.81	246.17	240.46	253.72	229.07	228.23
0	0	0	6.5754	10.445	12.019	8.9105	9.1212	7.6798	16.75	4.9529	19.308	18.786	34.833	37.31	47.67	59.056	58.705	78.841	106.55	124.24	146.59	178.04	209.42	273.67	334.8	413.92	492.57	602.88	701.23	816.95	926.86	1029.2	1147.1	1276.5	1354.7	1494.1	1616.1	1649.8	1834.3	1874	1897.7	1914.3	1907.1	2030.2	2346	2402.4	2444.7	2435	2367.8
0	3.4076	0	1.4724	2.4948	0	0	3.816	0	0	3.7783	0	0	0	0	0	0	0	0	11.773	34.8	80.288	103.43	130.25	156.93	179.04	192.79	235.05	250.35	252.61	298.01	300.96	281.73	342.58	359.78	373.69	369.26	337.91	378.48	358.37	401.09	419.22	436.45	440.03	486.71	463.37	477	477.74	462.23	499.2
0	0	0.30506	10.555	14.276	0	19.868	27.008	30.034	33.462	41.251	53.708	63.731	71.711	86.578	115.93	133.25	156.18	197.67	219.69	261.68	285.34	315.55	378.72	369.75	402.11	430.8	435.26	442.92	472.65	471.68	469.5	475.12	475.47	491.88	518.84	523.44	532.65	547.69	578.11	565.99	515.73	522.75	535.97	544.37	591.93	634.54	632.93	679.16	682.13
0	0	0	0	2.7809	5.5244	6.4094	1.2647	2.2818	7.1852	1.023	3.0919	0	8.4447	11.672	0	0	0	0	0	0	0	0	0	0	0	0	0	0	0	0	0	0	0	0	0	0	0	0	0	0	0	0	0	0	0	0	0	0	0
24.359	0	0	38.955	0	0	0	0.91482	0	0.75925	0	0	0	0	0	0	0	0	0	0	36.565	69.837	109.91	144.93	209.68	221.09	242.63	284.53	325.11	409.23	509.05	503.06	568.95	542.66	593.45	655.72	676.68	695.1	713.98	719.58	770.51	751.08	797.33	776.37	796.03	801.48	798.09	778.73	799.56	820.43
9.01	3.2628	0	0	8.1384	0	0	0	0	0	0	0	0	0	0	0	0	0	0	7.8748	17.447	28.304	46.029	67.358	68.258	74.795	109.88	175.42	250.34	312.71	406.9	524.16	633.05	730.6	898.5	1023.3	1178	1295.3	1437.3	1554.6	1715.2	1813.1	1892.5	1928.6	2047.2	2091.9	2227.6	2347.7	2394.1	2459.2
2.6922	3.2314	1.6541	5.9232	2.021	0	0	0	0	0	0	0	0	0	0	0	0	0	0	0	0	0	0	0	0	0	0	0	0	0	0	0	0	0	0	0	0	0	0	0	0	0	0	0	0	0	0	0	0	0
0	0	0	0	0	10.267	26.584	63.204	73.605	119.53	182.75	264.63	400.41	517.75	628.46	758.75	896.08	1070	1202.7	1359.2	1498.7	1659.5	1753	1832.9	1926.9	2075.8	2073.7	2077.8	2206	2174.3	2252.7	2225.9	2267.6	2359.3	2439.9	2640.9	2673.5	2622.8	2730.2	2719.4	2774.8	2827.5	2855.4	2867.8	2917.8	2928.7	2883.9	2954.5	2942.3	2934.1
2.3167	0	2.2694	3.3889	0	0	0.54902	7.9415	13.317	17.63	17.489	16.641	17.54	14.867	27.05	33.571	28.936	22.534	29.266	45.511	47.733	61.3	89.167	116.82	148.46	164.55	215.25	243.63	299.86	340.43	391.86	445.65	509.57	551.15	584.75	628.89	671.24	695.51	757.47	757.05	810.9	835.22	870.9	907.18	892.4	884.31	877.4	859.97	875.04	905.61
0	0	0	69.949	23.791	35.039	25.28	19.61	35.31	31.837	37.195	36.998	16.513	45.204	60.725	79.856	83.386	83.414	111.74	136.19	180.56	229.52	308.12	366.51	441.75	491.41	556.22	492.92	511.87	600.09	678.4	645.08	736.18	935.67	997.96	1187	1249	1400.6	1459.1	1582.8	1688.2	1780.1	1787.5	1912.8	1959.4	2050.8	2078.6	2133.5	2233.1	2232.9
0	0	0	10.114	24.283	4.8436	20.417	12.108	11.198	13.571	36.928	55.415	70	107.75	129.52	157.34	196.72	231.99	245.77	266.42	311.52	346.45	366.7	395.59	426.68	469.76	495.84	491.36	514.35	541.8	542.64	574.18	595.96	606.61	679.63	685.79	723.08	753.94	759.48	745.9	773.17	762.15	818.98	843.17	784.99	785.89	884.42	864.72	877.93	825.37
13.583	5.9905	0	11.592	7.7123	1.0228	0	0	0	0	0	0	0	0	0	0	0	0	0	0	0	0	0	0	0	0	0	0	0	0	0	0	9.3553	1.6264	3.0804	0	0	6.3447	14.136	51.168	67.666	71.263	125.07	122.69	148.75	145.29	149.7	221.36	222.9	218.58
4.3464	0	0	0	7.6035	0	0	0	12.538	0	0	0	0	0	0	13.108	0	0	1.732	3.5338	3.1554	5.9964	14.378	1.9702	10.845	10.238	0	0	0	6.0384	17.124	12.713	3.0105	0	0	0	0	0	0	0	0	0	0	0	0	0	0	0	0	0
0	0	0	0	2.1937	20.298	35.537	33.443	49.759	83.792	144.92	200.06	256.91	337.23	386.24	472.72	534.77	568.16	685.97	720.61	779.9	827.74	848.1	904.27	959.36	1045.6	1034.2	1034.9	1042.5	1066.6	1145.8	1152	1208.4	1257.7	1216.5	1339.4	1507.9	1565.2	1728.8	1785.2	1865.4	1965.4	1942.5	1951.4	1981.6	2031.8	2093.4	2098.2	2184.7	2157.9
9.7263	12.027	0	0	11.795	0	0	0	0	0	0	0	0	0	0	0	0	0	0	0	0	0	0	0	0	0	0	0	0	0	0	0	0	0	0	0	0	0	0	0	0	0	0	0	0	0	0	0	0	0
36.876	16.672	3.358	0	0	0	0	0	0	0	0	0	0	0	0	29.167	27.023	17.862	48.199	57.39	82.995	118.4	131.87	140.97	160.43	220.92	270.63	262.76	302.62	323.81	332.9	358.01	440.31	482.59	419.67	439.41	401.39	425.81	451.03	490.26	538.37	501.88	539.39	511.56	556.97	514.08	489.91	488.87	519.14	467.9
16.342	6.7931	0	0	0	0	0	0	0	0	0	1.8617	1.341	13.519	15.875	45.131	77.468	120.34	184	226.68	287.97	360.46	418.24	490.56	577.18	636.46	707.15	769.75	858.66	909.47	1010.4	1068.6	1170.9	1249.2	1311.6	1402.6	1463.1	1538	1614.5	1656.1	1678.2	1738.6	1720.1	1762.3	1791.6	1800.2	1829.1	1872.5	1870.3	1894
0	0	0	0	0.80556	11.957	5.7919	8.6398	16.052	0.19141	3.4459	15.409	14.95	55.688	100.81	167.86	240.63	311.3	382.77	427.69	527.3	550.56	657.48	725.31	789.51	1001.6	1193.3	1285.1	1365.7	1471	1682.5	1769.1	1846.1	1942.3	2119.6	2182.5	2184.3	2317.1	2353.6	2443.5	2497.3	2519.9	2659.7	2684.6	2652.8	2665.6	2728.4	2706.6	2704.1	2648.4
0	0	0	3.5798	33.069	42.057	78.856	117.9	162.93	213.68	272.72	370.57	475.52	556.95	649.61	721.22	810.09	860.92	934.77	1111.7	1274.5	1393.9	1480.8	1613.5	1733.1	1822.9	1815.6	1896.8	2041.7	2113.4	2256.8	2340	2371.2	2400.4	2431.2	2560.7	2517	2565.2	2619.6	2685.2	2745.8	2628.5	2670.3	2732.4	2803.3	2820.5	2782.8	2787.5	2755.2	2832.9
0	0	0	0	3.7749	14.687	8.3236	3.7969	3.0369	0	5.4737	0.88645	0	0	0	0	0	0	0	0	0	5.1024	9.7083	29.786	42.38	56.645	98.858	99.12	140.58	140.71	156.37	174.34	183.26	209.72	225.23	249.73	244.46	251.8	253.63	265.68	267.72	232.73	247.88	254.03	260.27	239.34	271.43	259.86	229.16	220.25
0	0	0	1.3862	2.1497	7.7008	3.9654	16.352	45.189	77.143	132.54	194.68	273.55	350.06	441.63	545.39	642.21	750.42	834.44	919.88	1000.8	1119.1	1188.6	1225.8	1247.7	1335.2	1466.2	1548.4	1432.1	1514.3	1607.4	1661.1	1731.7	1797	1890.5	1996.5	2165.5	2272.6	2494.3	2639	2768.5	2891.7	3068.6	3333.2	3320.5	3576	3700.2	3721.9	3937.6	4078.1
0	0	0	0	12.531	16.468	5.0552	2.8521	7.634	4.33	7.5233	1.6427	6.6573	1.7543	7.6288	26.376	25.208	47.014	54.317	75.199	83.559	101.64	110.27	133.8	172.14	178.36	190.43	195.76	244.35	261.31	270.76	285.2	275.76	289.6	298.82	309.67	315.82	313.59	333.22	362.34	336.65	334.88	347.63	313.9	335.68	350.22	342.76	337.12	341.47	345.59
0	0	0	76.141	11.362	22.663	11.749	10.44	0.48023	14.314	8.6704	16.344	24.909	39.197	73.906	121.73	193.34	247.91	341.28	405.44	498.62	623.79	740.37	789.76	889.84	988.85	1057.7	1120	1223.3	1251.7	1367.6	1384.5	1478.9	1541.6	1656.3	1734.4	1849.5	1901.2	1933.3	1975.4	2023	2068.7	2080	2101.4	2180.5	2152.3	2209.1	2253.1	2270	2254.2
0	0	0	0	16.121	15.563	23.062	27.603	26.897	5.8992	8.8236	31.934	23.08	41.802	60.443	88.149	107.12	159.69	180.66	209.55	227.57	230.95	263.88	281.81	298.19	316.97	315.28	340.48	347.14	347.77	356.69	358.3	356.34	374.36	364.05	353.77	367.37	356.05	355.86	345.6	360.05	352.26	361.45	344.76	346.45	321.61	326.33	319.4	320.51	316.42
0	0	0.026932	8.6552	0.83687	2.1927	0	8.8061	0	0	3.4192	42.607	112.59	204.89	307.17	414.6	522.92	547.78	642.65	743.84	851.9	969.19	987.46	1079.8	1119.1	1185	1143.9	1186.5	1275.7	1367.1	1435.2	1448.3	1478.4	1486.7	1476.7	1576.1	1544.1	1591.3	1622.9	1625.1	1649.1	1592.1	1613.8	1610.2	1656.6	1665	1667.9	1724.2	1686.9	1700.8
6.4108	0	0	0	0	11.841	0	0	0	0	3.5626	5.6484	10.269	8.7183	3.6817	2.0053	0	3.3767	0	0	1.8075	6.2008	5.0028	6.232	10.647	33.599	27.157	82.724	116.25	199.44	238.81	179.54	335.14	400.03	485.11	597.8	590.73	932.19	1030.9	1141.4	1316.5	1350.7	1475.6	1597	1680.2	1728.1	1777.8	1820.3	1923.3	1964.7
0	0	0	12.615	13.649	11.808	17.528	69.475	49.705	36.194	59.516	0	25.567	55.36	74.87	75.358	58.685	0	0	63.842	54.351	61.275	0	59.403	64.6	58.801	54.475	97.012	82.187	129.14	140.12	173.72	232.93	277.8	304.33	358.21	348.11	446.84	275.37	520.27	566.39	613.5	649.98	700.86	749.67	760.49	799.02	781.14	804.55	856.68
13.409	8.8443	4.0211	0	2.183	0	0	0	0	0	0	0	0	0	0	0	0	0	0	0	0	0	0	0	0	0	0	0	0	0	0	0	0	0	1.2183	17.369	35.069	41.24	55.475	48.177	78.562	96.246	98.13	117.11	131.14	155.6	148.84	178.33	190.81	179.65
13.146	2.733	5.2473	0	0	0	0	0	0	0	20.272	59.114	152.78	235.05	352.18	484.32	650.14	790.18	958.76	1139.4	1335.3	1442.6	1558.8	1752.3	1829.9	1938.8	2044.8	2068.1	2287.4	2387.8	2409.4	2490.1	2661.5	2737.7	2948.5	2957.2	3252.2	3267	3494.6	3696.8	3639	3658.9	3755	3745.1	3832.2	3910	3931	4042.7	3945.4	4103.2
20.899	15.492	0	1.4558	0	0	0	0	0	0	0	0	0	0	5.9162	10.199	18.238	21.282	32.034	44.401	54.703	74.184	108.08	128.48	115.32	150.55	155.74	164.79	181.12	196.18	193.38	189.78	225.27	237.76	244.27	273.31	282.6	303.99	290.16	323.88	331.29	341.06	351.66	364.49	356.97	358.26	377.86	384.89	399.81	411.64
3.4649	0	0	43.711	0	4.3544	10.28	18.772	7.6836	5.0753	7.8302	27.537	40.593	70.459	100.43	146.05	155.32	176.45	200.06	246.44	256.39	264.73	360.85	439.52	474.02	515.14	579.78	691.36	748.74	860.08	954.22	925.53	1010.7	1015.3	1115.8	1158.7	1205	1292.1	1356.6	1357.8	1453.4	1496	1559	1600.2	1618.4	1674.3	1657.8	1705.8	1706.2	1714.7
5.1085	0	0	1.6073	1.841	5.0878	2.6568	6.9615	7.4127	22.854	13.167	15.615	24.594	30.996	40.592	44.082	55.171	62.593	71.726	70.556	93.232	126.98	183.42	280.91	424.86	581.91	759.22	945.69	1174.3	1406.9	1620.4	1836	2216.9	2528.2	2812.6	3038.1	3264.7	3764.1	4055.9	4294.9	4728.1	4885.6	5207	5372.4	5563.2	5678.5	5930.9	6139.4	6375.6	6402.5
0	0	0	9.9663	33.36	40.832	48.82	49.403	66.289	63.007	62.94	71.443	67.259	72.714	92.687	102.11	117.9	151.04	159.66	199.56	255.01	271.62	288.74	338.82	353.1	402.76	445.75	432.61	487.81	527.9	552.96	545.73	573.07	597.34	623.49	609.1	658.4	679.54	759.68	775.34	777.41	752.47	761.74	789.09	770.95	778.48	786.01	813.64	812.17	745.67
57.386	8.4133	0	37.324	0	0	0	0	0.0074966	10.675	0.83506	0	0	0	0	0.87986	0	0	13.232	0	0	19.12	23.522	0	38.436	16.193	0	37.826	52.007	518.33	648.88	323.72	369.93	338.03	426.15	128.03	278.96	270.21	311.36	345.44	375.73	381.77	377.83	406.8	399.77	432.16	444.39	442.83	459.38	485.12
0	0	0	62.76	27.225	26.414	22.787	0	14.988	12.225	14.237	23.86	33.867	30.798	65.102	85.172	124	133.27	132.49	139.91	180.43	209.73	238.52	270.84	315.36	324.38	410.95	465.09	550.54	625.87	653.02	637.1	705.86	758.92	831.7	876.41	957.56	991.06	1049.3	1143.7	1138.5	1193.6	1252.8	1289.1	1298.9	1397.5	1409.6	1422.2	1430.1	1448.1
0	0	0	0	14.713	67.596	98.374	88.633	0	33.077	114.75	119.4	128.56	73.406	71.024	62.043	89.662	94.591	103.04	98.111	103.25	109.62	95.905	107.94	105.12	126.08	129.61	149.28	146	167.65	169.92	196.65	209.22	233.13	209.55	235.65	269.64	309.71	295.19	301.81	333.7	330.86	345.15	347.67	334.54	355.12	347.74	361.33	365.95	363.91
0	0	1.9573	0	0	0.78443	3.4462	8.1199	0.27505	2.6543	19.906	50.493	75.569	141.56	202.38	318.92	395.9	569.59	815.1	970.29	1244.2	1484.9	1729.6	1990.8	2237.1	2497.6	2810.5	3142.1	3328.2	3557.7	3833.3	4143.5	4491.5	4758.8	4915.9	5243.4	5521.5	5707.8	5872.1	6101.3	6204.2	6434.7	6598.3	6685.4	6770.9	6916	6953.8	7004.1	6991.3	7075
0	0	0	3.734	3.7769	13.09	9.8656	3.6235	3.2537	0	0	0	0	5.0138	0	1.0808	4.3094	0	0	0	12.682	18.571	10.28	20.829	15.847	10.946	17.804	4.4599	27.074	22.698	17.672	23.345	27.597	8.8347	30.127	27.998	22.767	29.454	21.81	29.361	17.857	11.334	21.046	6.63	22.566	21.342	6.7556	23.165	13.761	11.219
0	0	0.6655	11.057	23.53	12.049	6.0979	15.275	0	0	0	0	0	4.5756	4.6275	18.174	15.113	19.763	35.373	30.834	40.961	31.051	35.44	46.87	59.918	63.251	69.852	77.136	64.489	79.434	60.736	49.519	43.918	42.279	57.635	58.124	53.071	58.27	67.723	53.226	42.799	19.133	26.258	13.126	0	7.8249	8.3134	0	0	0
18.759	9.4034	2.2154	0	0	0	0	0	1.2356	0	6.5111	33.729	79.929	140.28	214.21	303.48	455.02	455.74	562.24	702.59	816.23	953.41	1130.4	1260.2	1382.1	1577.5	1623.6	1767	1883.3	1975.9	2100.6	2202.3	2387.2	2514.2	2639.6	2815.9	2965.2	3093.7	3133	3350.4	3296.4	3528.5	3626.1	3589.2	3758.9	3814.8	3844.6	3863.7	3842.6	3888.4
0	0	0	0	4.2944	17.513	18.77	33.484	39.931	39.947	39.117	56.596	80.978	69.783	117.74	163.81	182.15	239.28	292.73	331.05	363.58	407.27	433.64	487.37	508.29	531.52	558.62	575.64	609.74	634.45	684.06	866.29	715.7	730.98	808.29	759.79	785.39	819.41	739.47	762.21	789.57	842.91	833.64	928.84	814.11	765.75	768.83	805.92	757.28	759.98
0	2.2151	0	0	0.65325	2.8703	0	2.3084	11.713	14.511	19.125	42.936	61.452	77.525	101.53	72.299	54.813	55.636	52.17	55.481	73.737	97.244	102.18	101.63	110.4	115.01	136.87	128.2	119.75	123.48	114.59	117.21	128.07	132.74	135.34	141.61	131.34	151.78	143.63	133.35	160.86	173.37	188.8	212.36	225.96	234.34	244.06	254.38	225.56	249.66
0	0	1.7292	0	7.9675	2.252	10.693	0	2.8258	0	0	0	0	0	0	0	0	0	0	0	0	0	0	0	0	0	0	0	0.75556	5.2797	15.873	3.0007	22.838	50.736	73.137	50.355	72.207	123.03	111.7	118.82	139.5	136.91	145.48	149.03	132.76	143.01	172.45	162.55	133.42	44.786
0	0	0	3.5002	0	11.98	4.7098	4.8124	0	4.9226	9.7518	7.1899	13.207	17.774	29.729	21.811	35.036	35.366	48.263	59.729	70.706	76.081	82.96	101.86	99.92	118.2	119.19	127.36	145.15	163.12	181.09	176.75	212.69	251.5	290.86	300	307.91	310.77	303.28	348.32	350.31	369.64	384.56	370.07	373.03	389.35	420.08	403.11	296.68	261.21
0	0	0	61.351	10.941	10.002	8.2468	13.258	9.8607	6.5545	18.866	19.536	27.977	28.356	19.976	36.267	40.587	47.311	58.372	64.686	104.12	118.47	118.66	130.35	158.12	203.67	195.81	200.68	244.09	269.97	343.75	314.92	405.28	447.86	493.16	561.87	576.11	624.78	682.98	693.51	719.88	727.93	758.28	787.22	804.75	813.74	822.11	853.87	833.7	838.17
4.0685	1.0435	0	0	0	0	0	0.83596	15.104	53.676	113.3	216.38	331.49	459.14	579.61	704.34	843.67	968.21	1136.4	1290.2	1460.9	1546.7	1623.5	1813.4	1908.8	1985.7	2148.8	2116.3	2128.2	2155.6	2232.2	2250.2	2210.9	2281.2	2346.8	2410.1	2366.1	2412.3	2472.8	2414.3	2473.9	2495	2504.2	2563.7	2477	2558.4	2498.7	2496.5	2544.3	2443.6
0	0	0	5.4741	6.4582	9.1962	2.9309	7.5365	0	5.4945	0	0	0	0	1.3453	0.87869	2.4542	4.2104	2.9972	8.26	0	0	0	0	1.5619	27.958	64.023	127.79	213.59	297.49	421.26	539.09	668.4	845.31	1024.9	1176.6	1354.5	1571.4	1659.2	1809.8	1952.4	2059.5	2153.7	2288.9	2433.5	2514.3	2626.2	2680.5	2684.9	2715.8
11.862	1.6291	5.7132	3.9593	0	4.9608	0	0	0	0	2.6684	12.104	17.174	22.533	27.643	20.293	12.605	11.987	29.586	36.793	48.005	55.997	60.642	58.941	39.579	32.499	35.262	36.448	48.426	45.679	42.134	48.018	74.033	106.72	132.96	177.72	199.35	233.23	266.78	300.29	321.5	354.27	376.84	381.96	387.03	390.54	434.23	423.2	440.53	457.48
0	11.359	0.054995	2.4302	5.8385	0	0	0	0	0	0	0	0	0	0	0	0	0	0	0	0	0	0	0	0	0	0	0	0	0	0	0	0	0	0	0	0	0	0	0	0	0	0	0	0	0	0	0	0	0
0	0	9.3746	0	0	0	11.925	34.492	58.433	88.222	121.12	155.8	203.47	239.71	281.14	343.22	398.58	421.28	469.51	519.56	575.9	581.89	649.19	696.41	763.41	793.82	813.91	873.03	886.56	916.59	973.06	1066.8	1089.6	1126	1137.4	1189.8	1179	1233.9	1288.4	1273.5	1277.9	1292.9	1304.7	1301.6	1318.8	1372.5	1379.9	1383	1308.6	1354.4
22.567	0	0	0	2.5168	0.85038	0	0	0	0	0	0	0	0	0	0	0	0	0	0	0	0	0	0	0	0	0	0	0	0	0	0	0	0	0	0	0	0	0	0	0	0	0	0	0	0	0	0	0	0
13.657	4.9811	0	6.482	0	0	0	0.76508	0	0	3.609	0	0	0	13.962	36.609	45.104	92.884	126.43	181.31	210.5	256.34	280.69	334.04	366.06	400.85	399.55	437.32	492.03	474.57	568.15	621.85	636.52	546.85	592.39	662.95	605.84	594.06	566.94	578.93	576.58	588.87	591.96	590.85	573.23	577.73	583.46	568.66	579.07	551.19
15.696	4.9239	0	4.7429	5.9388	0	0	0	0	17.706	40.029	69.513	98.536	140.63	190.3	251.5	320.72	370.08	437.83	478.96	487.09	584.89	612.87	696.83	734.56	786.07	823.54	860.24	905.92	939.88	989.59	963.16	990.6	993.14	1008	1051.6	1104.6	1091.5	1147.4	1202.2	1269.6	1255.3	1368.7	1334.7	1381.4	1435.9	1419.2	1406.1	1430.9	1450.5
8.3348	13.875	1.2519	0	0	0	0	0	0	0	0	0	0	0	0	0	0	0	0	0	0	0	0	0	0	0	0	0	0	0	0	0	0	0	0	0	0	0	0	0	0	0	0	0	0	0	0	0	0	0
3.1003	11.615	6.9904	0	0	0	0	0	0	0	1.1713	12.206	8.652	14.314	16.628	32.065	64.883	110.98	162.48	222.65	286.14	338.61	385.77	460.14	529.9	566.76	623.1	655.98	683.48	713.7	794.32	855.93	900.13	967.37	1001.1	1038.5	1099.9	1184.1	1207.8	1273.9	1353.9	1371.3	1362.9	1368	1066.8	1370.5	1424.8	1461.8	1329.8	1422.5
0	0	0	0	12.57	11.052	16.848	11.869	28.87	10.422	23.312	31.232	44.035	75.075	95.747	140.75	160.46	201.01	217.19	278.85	310.52	369.87	405.57	477.44	535.17	571.04	647.73	662.39	765.5	846.45	831.97	904.08	993.9	970.02	1103.4	1154.3	1218.6	1225.8	1238.4	1302.5	1281.6	1317.1	1236.2	1151.2	1336.2	1363.7	1352.2	1387.9	1325.7	1366.8
8.0604	4.5905	0	1.8031	0	0	7.1303	27.094	105.04	181.33	320.64	453.92	636.26	825.03	1009.1	1169.8	1368.3	1432.3	1617.4	1759.9	1771.6	1878.5	1924.9	2043.7	2114.7	2103.8	2196.4	2266	2278.5	2373.1	2448.3	2444.9	2509.1	2573.6	2556.4	2752.2	2769.5	2781.8	2824.1	2881	2992.9	2967.7	3067	3040.7	3076.5	3131.7	3123.4	3069.9	3085.3	3084.9
0	0	0	13.13	8.3104	9.6561	7.5363	7.6798	8.2514	13.794	0.26539	11.871	16.704	37.783	54.27	95.325	127.2	180.35	253.56	341.45	461.53	579.94	703.08	846.27	989.44	1135.4	1307.5	1411.1	1577.6	1647.7	1820.2	1838	1933.6	2014.7	2210.6	2294.4	2364.8	2467.4	2525.7	2589.9	2585.3	2629	2652.6	2677.4	2739.4	2824.5	2820.1	2859.8	2878.6	2720.2
2.2028	2.5074	1.2726	0	0	2.7256	2.3709	0	0	1.5882	9.8286	25.123	52.003	104.79	178.47	263.78	392.87	523.43	650.31	843.91	1029	1215	1369.5	1565.7	1709.5	1847.7	2221	2261.3	2390.5	2525.7	2721.3	2865.2	2888.9	3058.7	2947.2	3080.7	3220.9	3391.3	3344.8	3501.1	3550.7	3556.7	3612.4	3733.9	3721.9	3877.4	3985.3	3887.2	3915	3797.7
0	0	0	0	0	29.652	35.008	27.049	25.199	7.1842	6.6115	0	14.709	8.9177	1.7916	0	5.8638	13.019	14.65	21.751	55.324	97.454	137.94	214.75	281.37	363.95	443.91	527.2	597.65	717.98	793.02	902.7	991.89	1078.7	1187.3	1315	1368.8	1472.4	1575.2	1634.9	1749.1	1761	1836.9	1901.9	1893.2	1940.8	2037	2030.6	2036.2	2039.3
0	3.4025	0	2.2655	22.579	0.56869	0	5.8447	0	5.4873	0	0	0	0	0	0	0	0	0	0	0	0	0	0	0	0	0	0	7.0262	0	51.435	0	5.3453	0	0	0	0	0	0	0	0	0	0	0	0	0	0	0	0	0
0	19.889	0	57.445	0	0	0	13.739	55.116	62.184	95.163	146.42	187.44	257.21	357.57	440.33	528.16	649.99	756.72	841.31	928.33	1016	1118.4	1210.3	1336.5	1362.1	1480.6	1607.2	1667.8	1746.4	1831.9	1805.5	1922	1994.5	2056.8	2079.7	2194.6	2156.2	2274	2309.3	2308.3	2381.1	2431.5	2452.8	2382.8	2496.1	2471.7	2446.2	2450.9	2495.5
0	0	1.137	0	4.6903	9.1713	18.929	9.5238	25.182	25.255	26.781	37.608	40.027	47.366	81.095	89.564	139.93	207.58	246.15	340.43	455.59	479.76	548.71	631.04	692.77	735.51	799.49	884.08	935.36	999.81	1012.5	1051.8	1082.1	1133.9	1129.2	1197.9	1190.4	1176.6	1204	1168.6	1238.7	1243.4	1215.4	1232.9	1208.8	1262.6	1223	1213.9	1237.7	1184.1
33.325	31.369	0	41.256	0	0	0	0	0	0	0	0	0	0	0	0	0	0	0	0	0	38.787	20.965	59.051	72.461	75.825	113.94	115.66	115.19	117.84	177.22	130.58	133.01	150.48	128.9	131.1	133.83	139.57	145.36	168.68	150.53	162.8	160.35	148.12	154.79	156.26	142.08	149.69	136.05	132.73
1.1173	2.1148	0	0	0.51751	0	1.0344	0	0	0	0	0	0	4.465	34.065	55.326	94.702	126.2	171.22	180.44	225.54	237.7	282.48	278	308.05	343.78	354.72	376.27	402.01	403.33	450.03	435.95	443.83	457.71	468.51	469.55	483.22	502.02	508.72	498.37	499.5	533.36	531.8	534.9	553.13	544.03	536.24	574.66	558.79	563.21
1.3429	10.698	0	0	5.8485	0	0	0	0	0	0	0	0	0	4.8566	21.784	29.675	57.112	82.643	101.45	140.21	168.57	195	228.21	276.43	350.89	410.23	493.62	601.69	699.96	772.03	834.93	949.41	1073.2	1180	1320.5	1400.8	1484.8	1588.1	1711.9	1741.9	1799.1	1861.3	1962.5	2009.8	2124.1	2165.1	2119.5	2160.6	2212.1
22.347	10.149	0	0.50619	0	0	0	0	0	0	0	0	0	0	0	0	0	0	0	0	0	0	34.701	56.675	129.16	166.74	213.39	258.79	342.24	389.94	364.42	491.38	468.47	623.93	705.25	763.52	816.2	897.95	940.32	1021.8	1114.4	1164	1191.6	1226.6	1305.1	1350.6	1385	1395.3	1431.6	1447.3
6.2265	0	0	0	0	1.2504	16.72	17.086	9.3237	5.9386	26.45	31.769	52.657	60.673	64.663	79.134	59.24	57.15	69.515	72.517	69.933	78.746	84.458	112.32	125.15	171.4	211.73	244.5	303.05	363.38	439.46	472.79	551.75	597.11	616.13	684.22	707.93	746.43	783.78	827.89	850.93	870.87	889.19	920.78	918.33	938.44	938.74	937.51	994.65	969.61
0	4.4361	0	0.39473	2.2078	6.0515	3.4822	2.9589	6.8669	11.216	7.5614	14.584	16.589	20.937	33.842	52.856	57.823	96.325	98.086	134.93	180.52	214.22	263.91	304.1	366.25	411.04	449.74	468.2	511.08	570.93	614.42	709	784.51	782.22	876.8	921.28	961.67	1001.2	1085.4	1117.3	1222.9	1219.9	1255.1	1292.8	1341.6	1374.6	1384.3	1455.8	1496	1496.8
12.608	4.0627	0	0	4.9197	0	0	7.0659	14.985	0	0	0	5.959	5.5469	12.792	0	8.6824	12.577	10.746	23.219	41.066	43.012	60.877	56.243	88.099	102.31	68.35	102.77	127.19	124.29	94.852	99.904	116.98	116.28	128.96	160.39	159.96	189.27	194.21	230.57	216.44	206.29	196.22	201.5	213.85	11.385	25.863	28.268	25.839	16.077
0	170.1	112.33	0	0	0	0	11.189	0	0	0	0	0	0	0	0	0	0	0	0	0	0	0	0	0	0	0	0	0	0	0	0	0	0	0	0	0	0	0	0	0	0	0	0	0	0	0	0	0	3.9342
0	1.9815	2.0489	2.513	0	6.417	2.1179	5.882	2.6701	4.1726	14.498	18.416	22.075	47.67	56.113	75.993	92.943	128.28	171.45	233.35	301.74	369.34	467.66	524.94	552.77	680.77	685.28	787.23	919.87	1005.5	1119.7	1170.1	1277.3	1385.3	1497.1	1618.9	1672.4	1780.1	1869.4	1951.8	2006.6	2148.9	2243.7	2407.5	2461.2	2519.2	2655	2724	2808.7	2835.1
0	0	0	51.044	16.526	43.943	61.283	50.607	60.096	74.936	76.687	101.77	117.83	131.96	142.63	185.02	195.01	210.29	227.63	263.08	325.39	372.59	397.8	429.31	455.24	487.34	512.66	532.5	543.87	583.48	634.43	598.63	606.12	638.49	676.95	651.08	735.62	697.74	745.06	728.43	738.15	727.74	747.38	750.94	722.72	736.38	736.64	749.63	737.54	670.06
0	0	0	49.003	12.998	38.061	34.789	34.178	47.681	49.069	55.533	69.631	79.932	89.631	88.582	98.583	116.07	106.46	117.68	121.85	144.98	184.64	192.89	241.29	271.61	311.83	396.2	445.57	515.78	552.97	687.07	713.7	834.77	893.44	959.48	1062.1	1144.8	1137.1	1191.5	1263.9	1291	1365	1407.1	1439.7	1475.2	1496.1	1552.6	1540.8	1547.5	1547.9
0	0	3.3977	0	5.5902	13.955	0	16.658	9.7641	23.152	36.101	43.833	50.006	47.889	56.266	56.327	58.667	49.938	49.67	57.528	60.998	64.141	66.579	64.157	50.414	42.821	28.87	27.646	46.62	25.277	11.402	0	0	0	0	0	0	0	0	0	0	0	0	0	0	0	0	0	0	0
17.045	0	0	0	0.54113	0	0.25654	0	0	0	2.6543	2.9235	3.8471	4.4492	11.516	26.099	41.126	61.377	99.736	123.35	186.49	240.17	275.1	331.09	385.92	465.55	523.49	631.69	679.66	767.26	838.05	930.65	1026.7	1085.4	788.82	1185.6	1213.1	856.33	1283.9	1294.2	1325.2	1350.2	1358.4	1329.5	1349.9	1361.1	1377.9	1360.6	1418.2	1430.8
0	16.53	0	0	0	0	5.5177	0	2.7096	11.294	23.268	54.819	102.31	196.6	303.74	417.67	541.36	728.43	897.59	1207.7	1376.9	1699.8	1915.9	2345.9	2758.3	3218.9	3600.2	4065.6	4628.8	5090.1	5751	5541.3	6856.9	6050.3	6243.2	6708.3	6895.4	7017.5	7599.6	7181.3	7748	7737.8	8014.5	8988.9	9116.4	8549.3	8730.9	8888.6	8839.7	8869.9
11.148	0	21.997	0	0	0	0	0	0	0	0	0	0	0	0	0	0	0	0	0	0	0	4.6682	36.117	64.404	91.401	126.73	149.94	191.86	206.05	247.01	277.61	301.87	338.58	367.59	424.93	467.96	487.82	525.26	556.74	586.6	629.18	652.12	661.98	695.98	759.42	741.22	764.34	753	766.04
0	0	0	0.82309	4.4173	16.406	15.725	21.304	25.894	19.221	26.332	30.437	23.013	58.75	51.063	71.594	49.577	77.069	59.15	59.468	112.53	81.029	86.472	124.04	65.613	61.869	71.729	66.214	67.836	102.19	82.362	117.45	132.6	129.53	149.56	165.2	185.12	195.24	221.48	225.58	235.13	229.52	237.42	231.96	261.16	255.75	271.42	256.91	259.81	272.26
17.181	1.667	0	0	0	1.4314	0.28928	4.498	0	0	0	0.5454	0	0	0	0	0	1.3288	0	4.9248	2.109	0	11.77	19.564	56.993	73.887	126.23	177.87	207.49	235.17	327.1	378.28	465.48	567.86	630.77	726.71	816.94	875.33	949.4	1008.8	1037.7	1071.3	1109	1144.1	1229.8	1277.6	1289.9	1320.4	1334.4	1329.6
4.7146	1.9788	0	4.0039	0	2.8205	0	0	0	0	0	0.24573	11.392	23.426	18.66	23.56	25.585	47.103	56.261	59.082	62.623	67.403	91.19	89.448	109.6	102.28	74.871	98.637	66.154	114.51	146.36	167.47	207.11	229.95	288.69	320.51	382.4	485.82	506.04	519.67	539.96	539.8	558.45	599.56	646.65	659.66	705.7	707.27	766.08	764.24
14.719	3.6613	0	4.771	2.9344	8.3896	0	0	0	0	0	0	0	0	0	0	0	0	0	0	0	0	0	0	0	22.364	40.266	55.352	80.431	109.73	124.34	164.31	187.35	207.92	264.88	267.1	283.46	285.19	270.83	326.34	292.54	308.62	181.01	301.03	305.62	332.74	339.86	347.5	368.69	346.3
25.483	0	0	0	0	0	15.294	17.221	20.708	35.867	36.74	47.042	47.309	41.52	42.791	59.805	55.493	72.16	85.298	91.773	78.773	111.65	127.77	136.57	132.24	121.01	133.51	148.26	152.74	144.04	182.03	127.24	149.77	174.16	192.35	193.05	233.78	230.39	271.08	300.15	290.89	334.01	337.28	349.02	361.96	378.84	391.35	423.8	398.28	423.18
9.8229	8.2559	5.4401	0	8.8396	15.135	0	0	0	0	5.7795	8.0484	20.416	30.924	25.052	47.133	47.072	55.287	73.006	82.442	81.9	106.39	82.207	95.216	83.402	92.894	110.73	134.47	161.21	175.83	147.75	109.23	58.397	39.275	4.2777	38.932	29.344	19.105	0	0	0	0	0	0	0	0	0	0	0	0
0	0	0	63.273	16.217	29.709	31.498	49.82	75.373	71.003	81.925	101.67	110.73	124.6	134.3	138.35	157.19	154.94	160.16	161.54	191.23	218.96	235.93	290.82	306.74	337.88	368.78	400.52	441.31	464.26	531.72	466.94	513.94	556.75	590.74	631.24	687.32	734.03	803.99	843.78	869.03	919.62	974.79	1016	1036.7	1112.6	1089.8	1109.6	1128.6	1163.5
8.558	0	4.6283	0	0	3.4369	0	16.619	25.584	6.4748	40.184	40.008	64.605	102.82	122.31	175.36	240.7	307.06	398.35	500.5	618.75	781.52	898.88	1088.8	1191.7	1299.3	1427.3	1580.4	1684.1	1826.3	1913.1	2062.2	2182.9	2377.6	2474.2	2586.8	2551	2749.3	2870.8	3064.4	3112.9	3310.1	3275.5	3338.4	3484.1	3584.8	3647.2	3759.6	3754.9	3844.9
13.926	0.82684	0	0	6.4075	0	0	0	2.1808	0	0	2.3425	17.707	17.083	31.678	2.3699	4.993	20.603	23.236	23.615	19.683	15.451	11.061	12.213	15.698	23.174	20.735	19.734	23.738	30.452	34.558	19.816	18.147	8.4172	27.934	23.689	26.554	23.513	34.182	23.555	16.238	20.016	6.6196	4.0405	0	0	0	0.16271	0	0
0	0	0	1.0616	7.4459	2.797	0.88257	0	0	0	0	0	0	0	0	0	0	0	0	0	0	0	0	0	0	0	0	0	0	0	0	0	0	0	0	0	0	0	0	0	0	0	0	0	0	0	0	0	0	0
0	0	0	5.2611	0	8.382	9.5046	6.9256	13.044	12.184	16.007	15.12	21.38	25.883	28.888	37.894	34.238	58.674	54.156	79.482	96.906	95.405	112.49	126.33	163.94	191.17	225.13	258.56	314.56	330.43	372.59	421.82	465.15	498.85	544.18	571.68	625.11	681.4	711.71	764.74	839.96	858.63	892.62	938.21	980.45	1006.9	1048.5	1076.1	1104.6	1125.8
0	3.4157	0	0	3.8247	4.1177	5.9417	0	0	0.51749	8.1777	15.412	0	3.643	0	1.56	3.8196	1.1842	7.7157	3.1842	16.719	20.189	21.598	24.876	36.283	37.811	39.968	43.901	58.092	48.802	74.157	92.024	108.51	99.022	123.68	116.04	94.628	138.52	146.52	148.66	146.58	152.09	153.94	137.83	149.61	164.93	181.23	181.26	210.98	196.49
0	0	0	8.2038	0	3.1628	8.5577	43.094	67.116	97.997	115.77	163.16	211.5	250.76	274.2	324.89	345	365.37	419.55	443.13	460.79	469.56	491.78	501.9	526.04	529.39	539.37	558.78	589.73	630	638.15	633.37	612.99	619.95	576.57	552.4	607.37	617.67	634.68	613.24	588.03	555.02	565.26	570.15	607.71	595.73	621.84	631.24	669.62	647.47
0	0	0	6.8897	7.3311	1.6576	2.853	6.9579	6.0661	5.0312	8.5629	6.8439	8.7151	11.481	8.5698	18.747	18.029	36.754	16.367	37.661	52.651	45.828	64.706	63.789	79.941	81.429	85.629	101.46	136.46	136.85	146.82	165.94	168.31	189.02	189.6	175.63	167.77	171.01	184.36	196.6	212.25	208.3	186.82	177.47	187.84	183.04	189.54	218.79	212.36	198.65
0	0	0	0	5.4937	0.215	9.802	0	5.6751	0	1.8187	7.3698	0	2.2902	0	0	0.20715	6.8386	0	0	0	0	0	0	0	0	0	0	0	0	0	8.5383	19.266	43.729	61.855	96.237	111.51	153.04	182.94	203.14	235.63	249.21	302.65	300.49	327.79	329.66	330.51	361.96	355.05	371.37
0	0	0	6.7719	1.9499	3.482	4.301	5.8015	10.017	24.944	23.473	40.985	45.446	70.895	74.546	97.973	109.85	130.99	120.62	139.09	153.59	157.48	192.05	210.66	225.92	240.23	249.74	271.58	301.31	309.86	319.48	330.73	335.54	364.59	359.31	390	398.43	417.85	430.28	409.56	427.36	434.26	423.39	425.48	425.11	429.08	415.96	432.55	413.7	422.32
4.0501	0	0	3.1832	7.8227	0	0	8.8767	0	20.277	51.004	92.438	152.4	210.73	237.45	321.22	395.95	470.17	520.24	583.43	593.57	640.29	733.02	764.03	840.33	853.06	900.49	943.61	944.91	966.48	974.71	980.65	993.31	994.62	957.85	989.86	972.62	978.19	997	964.57	1016.5	970.78	984.46	958.19	946.64	931.11	971.35	942.87	937.25	938.12
0	0	0	11.387	18.168	21.981	22.446	9.9504	12.884	17.715	24.765	25.409	43.454	52.882	54.202	70.994	103.07	136.45	174.84	219.67	265.37	311.68	358.44	398.43	439.48	511.66	561.94	611.63	631.41	682.52	693.73	788.1	816.52	842.21	874.28	874.87	884.32	906.82	909.07	914.39	891.49	879.19	903.18	883.56	938.77	904.41	904.57	942.09	959.83	946.87
14.04	0	0	0	0	0	2.3363	5.0293	2.6814	5.1093	11.445	8.9629	4.0274	16.587	34.985	43.53	64.292	78.705	91.313	89.052	111.55	119.91	114.96	140.25	160.64	186.77	180.54	179.17	162.13	151.53	126.35	138.18	153.25	160.89	181	186.2	206.36	200.82	248.38	301.13	295.69	294.47	319.21	356.57	391.68	415.23	435.6	463.9	489.88	487.66
7.5373	0	8.8508	2.2958	0.96349	0	0	0	5.3322	2.1851	38.651	65.718	107.28	162.01	230.08	277.69	348.79	415.65	470.71	558.41	655.66	719.52	784.58	855.4	926.86	983.28	1047.9	1100.1	1177.9	1198.1	1234.6	1321.4	1394	1442.8	1464.6	1496.5	1553.2	1593.5	1600.5	1552.9	1548.1	1571.1	1546.1	1480.1	1465.9	1474	1449.4	1454.9	1438.9	1421.6
0	0	0	41.957	7.2297	29.173	0.1343	40.135	26.458	20.56	3.2356	19.737	39.224	77.731	117.77	175.24	241.15	289.37	379.91	423.14	502.02	560.15	647.22	694.32	762.39	795.75	860.15	928.87	1012.7	1083.9	1196.2	1181.2	1363.7	1398.2	1498.1	1652.6	1688.4	1776	1821.5	1879.6	1827.1	2031.1	1948.5	2095.2	2078.4	2120.2	2147.3	2145.8	2178.7	2201.7
8.2739	5.4463	4.7026	0	4.478	0	0	0	0	0	0	0	0	0	0	0	0	0	0	0	0	0	12.022	12.152	17.345	33.549	9.0174	17.761	2.8836	13.65	10.43	10.521	9.787	5.4883	0	3.5216	1.4912	0	0	0	0	0	0	0	0	0	0	0	0	0
9.2831	4.1894	2.6752	0	3.7337	0	0	0	0	0	0	0	0	0	0	0	0	0	0	0	0	2.8739	9.2953	20.807	32.572	45.038	39.514	57.188	73.653	116.57	124.28	164.67	204.41	240.71	240.08	297.64	334.63	363.54	374.33	402.6	436.78	435.86	436.84	463.72	454.86	510.83	519.15	560.53	531.48	538.6
0	1.6766	0	0	0.60154	8.481	1.5577	0	0	0	3.8082	0	8.8057	39.9	67.489	108.94	172.66	160.27	287.77	419.96	454.13	556.41	627.61	696.1	725.83	715.53	832.91	934.44	986.06	1100.6	1222.9	1316.2	1500.6	1747.7	1756.2	1989.8	2133.1	2259.9	2155.6	2467.2	2541.8	2430.9	2583.3	2859.6	2949.5	2882.8	3055.6	3106.3	2703.3	2986.4
14.578	0	0	0	3.6691	0	2.4949	0	1.5075	0	0	0	0	0	0	0	27.044	38.425	66.61	93.878	122.03	166.33	242.44	374.5	498.01	635.89	793.6	963.23	1187.4	1388	1623.7	1787.5	1988.9	2107.8	2256.3	2367.4	2436.9	2612.6	2629.8	2727.6	2744.8	2807.2	2781	2857.4	2896.8	2979.4	3004.3	3029.7	3069.5	3043.3
0	0	0	2.104	2.8459	5.2305	12.854	0	0	17.077	0	0	0	0	0	0	0	0	0	0	0	0	0	0	0	0	0	0	0	26.007	49.04	28.449	82.749	97.493	142.23	161.04	196.48	208.17	234.72	238.93	252.99	277.06	261.41	262.36	254.23	251.64	245.62	251.37	243	258.54
15.522	0	0	0	0	0	0	2.0749	0	4.7977	1.274	8.3195	6.8589	38.661	70.614	124.57	197.71	287.87	377.35	431.18	569.33	653.46	764.23	894.61	1010.2	1108	1190.2	1300.9	1405.6	1501.9	1632.7	1798.1	1889.4	2054.4	2203.5	2344.7	2474.7	2601.8	2732.7	2886.3	3010.5	2958.6	3200.2	3284.3	3261	3438.4	3609.6	3716	3706.5	3831.4
5.8023	0	0	5.6067	0	0	0	0	0	0	0	0	0	0	0	0	0	0	0	0	0	0	0	0	0	0	0	0	0	0	0	0	0	0	0	0	0	0	0	0	0	0	0	0	0	0	0	0	0	0
0	4.9813	1.3118	5.5678	0	0	3.2106	15.174	32.543	46.836	66.842	94.139	118.88	160.21	211.24	241.61	291.52	319.18	355.59	348.46	361.94	413.45	441.99	491.3	509.19	541.63	566.03	657.35	745.13	806.87	897.68	1002.2	1066	1232.5	1297.9	1451.1	1521.8	1628.9	1772.2	1827.2	1908.1	1970.5	2056.1	2113.8	2116.2	2163.8	2193.6	2187.9	2247.2	2317.8
0	0	0	64.421	27.379	18.816	14.269	26.749	17.201	13.843	26.823	16.691	34.407	25.954	23.72	47.108	37.31	57.411	76.428	84.119	108.09	144.87	163.94	208.21	215.43	265.59	310.46	336.08	352.2	398.49	479.24	422.64	463.72	461.23	517.91	497.37	530.38	599.08	630	588.41	548.14	604.9	656.66	597.17	590.16	658.21	697.63	690.75	743.54	687.52
0	0	0	31.628	101.32	164.15	228.02	300.01	396.21	440.88	510.49	503.92	625.58	670.27	743.81	881.14	1293.8	1559.3	1321.1	1832.8	2097.8	2222	2635.2	2836.3	2560.2	3187	2981.6	3143.6	3282	3487.6	3614.5	3699.8	3851.5	4043.3	4305.2	4452.9	4484.8	4742.6	4746	4801.2	4819.2	4862.6	4940.4	4866.7	5087.5	5191.6	5268.2	5381.1	5103	4825.8
0	6.8894	0	0	9.4734	0	2.1887	13.463	21.205	32.022	30.908	43.606	41.891	51.264	46.817	46.613	48.223	42.021	60.454	60.238	60.577	74.104	77.982	88.235	97.34	111	116.75	124.83	160.77	159.53	181.18	231.83	251.07	275.68	292.82	304.23	347.68	345.74	335.43	331.39	356.14	367.36	362.95	367.74	369.64	398.83	387.84	387.7	390.95	383.86
0	0	0	0	7.8891	9.9585	16.745	19.281	29.995	40.528	52.251	68.118	96.508	138.99	190.36	224.65	288.85	374.23	447.03	517	609.46	727.51	775.03	863.16	960.2	1021.9	1084.3	1153.2	1266.7	1472.3	1354	1428.7	1234.6	1603.4	1589.3	1620.7	1529.9	1594.4	1647.2	1674	1723.7	1746.9	1735.7	1818.1	1786.4	1868	1803.6	1839.7	1828.6	1815.3
35.669	22.5	15.462	0	0	0	0	0.48963	19.08	21.561	18.753	0	10.192	66.885	57.243	83.006	81.718	90.894	80.069	94.228	140.87	214.85	260.68	337.04	405.98	491.62	543.9	604.62	675.2	778.65	856.69	875.4	960.08	966.92	1086.4	1132.5	1187.1	1298.2	1366.6	1408	1440.3	1534.6	1581.1	1617.5	1670.5	1707.8	1688.6	1775.4	1789.2	1826.6
0.76145	0	0	0	3.4751	4.9354	2.5848	3.4196	7.3261	7.769	0	9.745	8.2082	10.04	0.08521	4.3354	0	0	0	0	0	0	0	0	0	0	0	0	0	0	0	0	38.997	87.914	169.28	270.62	396.85	534.52	665.59	820.24	958.58	1050.5	1218.5	1349.3	1453.4	1549.1	1672.9	1754.6	1871.4	1900.4
0	0	0	37.821	14.704	0	12.788	0	0	0	0	0	0	0	23.722	52.174	123.13	174.16	230.07	337.35	421.43	539.44	648.26	732.26	879.86	967.93	1098.1	1196.2	1311.8	1378.8	1485.9	1512.4	1606.3	1673.9	1710.8	1784.8	1817.2	1927.2	1910.3	1967	1938.4	1985.2	2018.9	1996.6	2088.1	2042	2015.3	2060.5	2087.1	2140.6
3.4227	4.2673	3.51	0	0.23779	0	0	0	0	0	0	0	0	0	0	0	0	0	0	20.432	24.388	38.053	64.127	67.686	103.24	131.58	175.02	239.66	313.85	363	425.3	470.7	519.9	590.27	638.46	663	700.54	715.64	746.91	790.46	825.02	841.66	836.89	845.85	878.61	889.77	878.9	888.59	906.81	895.39
0	0	5.8759	0	6.0583	6.4001	6.3288	9.6009	16.24	1.2114	4.6348	7.3093	11.514	23.402	20.47	34.732	45.158	52.235	57.788	67.997	61.318	73.853	51.906	65.711	59.038	58.57	61.505	34.884	51.465	43.31	35.875	35.387	52.899	30.749	53.873	40.895	46.781	50.183	63.844	70.126	68.001	83.014	87.75	107.85	105.69	138.33	125.34	146.93	137.93	154.99
21.54	5.2885	0.45813	0	0	0	0	0	0	0	0	0	0	13.282	26.366	50.711	85.509	101.68	104.56	131.26	144.16	189.12	216.68	221.47	252.69	272.42	267.88	288.13	306.59	310.44	309.84	320.31	320.26	343.94	334.17	337.16	328.36	321.52	325.43	334.39	328.36	308.76	195.43	247.77	218.68	330.13	325.5	296.31	298.19	246.61
0	0	0	2.2403	7.7903	16.649	13.612	13.243	29.186	21.142	28.536	32.105	33.833	50.915	59.78	81.493	95.873	107.64	131.76	147.79	171.82	199.18	223.31	213.14	215.98	213.85	245.56	259.69	302.49	299.39	330.43	288.51	337.32	322.57	394.57	420.63	479.39	495.15	560.47	570.39	593.84	619.88	651.21	733.98	727.92	790.48	826.5	796.91	767.97	823.29
0	0	0	0	10.636	38.562	74.472	96.735	147.91	185.45	249.73	297.77	340.35	368.32	425.46	452.89	484.9	459.63	486.92	543.49	559.58	556.68	589.69	585.9	609.21	603.58	640.1	635.73	617.96	647.83	642.92	645.48	662.35	684.65	664.43	671.01	653	679.95	658.96	640.77	659.31	659.61	663.14	665.57	643.22	635.83	637.93	632.74	630.04	594.32
0	4.1029	3.638	6.7853	3.3891	0	0	0	0	0	0	0	0	1.6688	8.1683	11.454	48.083	85.189	161.63	218.73	360.24	483.36	579.47	753.49	918.65	1102.4	1333.3	1383.8	1547.2	1788.3	1914	1976.2	2131.8	2244.8	2368.4	2361.8	2416.6	2464.9	2532.2	2596.7	2662	2632.8	2675.8	2714.9	2599.7	2831.7	2810	2820.6	2835.2	2773.5
7.1493	7.5176	0	0	0	0	0	0	0	0	0	0	0	0	0	0	0	0	0	0	0	0	0	0	0	0	0	0	0	0	0	0	0	0	0	0	0	0	0	0	0	0	0	0	0	0	0	0	0	0
0	0	0	38.904	7.0311	15.038	14.084	17.65	34.289	64.642	105.08	123.35	116.15	143.61	173.29	205.26	216.69	211.36	255.3	129.93	165.72	163.45	181.49	294.96	332.07	359.72	375.74	444.11	487.64	570.31	612.56	633.75	712.84	741.39	821.67	821.18	885.2	884.43	960.96	981.23	985.14	1020.4	1069.3	1092.4	1110.3	1134.4	1147.9	1186.1	1373.9	1309.2
0	0	0	0	0	11.69	6.5737	14.895	6.0431	15.856	25.237	28.234	36.319	43.941	46.071	70.077	101.97	141.34	199.56	261.45	342.88	435.82	530.35	608.37	654.64	769.22	885.68	1026.8	1145.7	1239.4	1404	1505.2	1639.1	1751.4	1908.6	2022.5	2161	2329.3	2444.5	2468	2539.4	2660.4	2751.7	2902.3	2947.8	2924	2969.4	3052.3	3060.8	3086.4
15.958	9.0538	0	0	0	0	0.25389	0	0	0	9.8972	19.87	39.397	54.08	74.225	102.19	116.84	120.01	134.07	167.11	174.51	206.71	210.25	221.67	241.78	271.55	310.34	322.01	352.45	392.24	467.39	527.66	609.41	719.12	788.87	958.53	1062.8	1167.5	1259.2	1412.7	1582.4	1607.3	1688.9	1795.6	1860.2	1899.5	1978.1	1981.1	2070.4	2076.7
0	0	0	48.898	12.813	11.079	16.854	36.045	55.308	66.137	90.043	140.9	188.14	243.27	313.26	395.46	492.64	560.49	635.85	724.19	808.87	885.97	950.77	1022.2	1087.7	1086.3	1213.5	1244.7	1309.9	1320.6	1410.1	1357.7	1402	1427.2	1442.4	1448.5	1491.7	1583.8	1596.4	1564.4	1587.3	1624.4	1646.4	1706.2	1801.3	1814.9	1725.9	1725.8	1722.2	1805.8
0	0	0	3.9189	6.7621	0	2.9708	0	0	0	0	10.363	24.808	36.797	31.311	79.889	86.995	99.103	102	93.548	110.5	89.142	154.78	145.98	153.04	176.15	100.93	206.68	208.29	207.8	172.63	196.23	192.83	189.87	176.57	166.73	166.73	172.06	168.1	161.61	160.49	163.91	167.75	155.97	151.3	157.48	151.33	136.59	141.15	130.59
26.3	0.42075	2.2815	0	8.5075	0	0	0	0	0	0	0	0	0	0	0	0	0	0	0	0	0	0	0	0	0	0	0	0	0	0	0	0	0	0	5.795	15.907	5.3542	11.737	6.0996	10.76	14.352	25.511	21.335	20.79	26.112	22.671	31.117	13.509	25.449
22.221	14.221	0	0	3.1318	0	0	0	0.32049	0	17.014	15.079	47.622	69.328	113.08	147	190.34	196.96	235.02	259.81	297.11	312.41	302.2	362.7	407.68	473.71	495.31	540.37	599.24	653.1	695.16	754.01	798.72	819.85	883.37	917.03	930.64	950.06	935.08	929	951.19	955.19	990.68	989.41	977.72	1059.7	1068.2	1113.6	1103.7	1153.2
1.4974	2.9225	7.0451	1.2433	3.487	0	0	0	0	0	0	0	0	0	0.048429	1.3643	0	3.2235	4.4097	22.019	22.643	25.39	30.912	32.427	35.7	33.087	32.754	38.512	35.191	48.41	49.681	53.083	58.356	59.996	57.685	65.309	73.686	76.775	88.335	78.15	79.338	80.807	67.326	80.65	88.077	88.011	67.644	77.646	83.813	67.061
0	0	0	53.118	17.46	17.424	30.238	21.27	37.601	20.947	36.438	39.399	34.696	30.538	44.727	51.994	99.543	130.51	163.2	240.31	270.87	357.96	432.06	497.29	571.35	636.24	772.18	843.63	848.04	976.39	1124.2	1122.6	1198.7	1283.7	1326.5	1451.1	1537.4	1620.3	1680.5	1770.8	1783.3	1916	1937	1962.4	2029.2	2047.4	2088.4	2083.7	2105.8	2165.8
0.23236	0	0	0	2.4256	6.9434	4.9863	5.5531	2.5642	0	0	0	15.735	15.926	32.58	31.75	14.028	26.423	28.3	30.624	28.038	27.1	20.394	42.678	34.949	48.469	45.842	40.536	47.729	54.423	61.408	52.133	54.86	61.421	55.519	73.027	68.663	87.093	91.897	113.01	115.77	130.57	131.23	136.58	149.48	140.76	163.49	147.12	138.4	142.6
0	8.0935	0	0	0	12.983	7.232	11.102	9.4962	8.8394	14.36	11.689	23.055	35.406	34.471	30.262	41.889	46.08	53.577	64.627	80.496	86.001	89.456	111.83	110.51	135.46	145.61	172.19	174.23	193.35	207.05	232.79	256.39	311.22	324.05	397.53	430.61	478.71	517.16	547.35	591.33	638.26	670.21	704.64	732.11	766.09	797.8	807.43	834.13	834.27
0	0	0	3.0457	35.881	52.109	96.604	133.93	141.9	178.92	278.45	365.52	452.49	581.14	717.32	806.71	954.85	1093.3	1150	1261.2	1368.4	1454.2	1556.7	1618.6	1730.1	1806.7	1757.3	1817.6	1852.6	1957.5	1875.6	1956.1	1976.6	1979.5	1973.8	2039.7	1955.1	1948.5	2071.8	2048.2	2051.7	2112	2010.2	2053.5	1981.5	1971	2011.9	1967.7	1952.1	1912
0	0	0	5.1665	6.9316	13.795	17.517	7.1314	12.035	9.2317	12.641	3.6154	10.439	12.345	16.891	25.654	48.182	63.204	75.087	94.162	127.72	147.45	205.27	232.89	269.86	306.64	345.69	404.89	434.37	467.81	541.85	594.62	700.86	869.78	999.76	1165.9	1299.1	1515.6	1775.6	1951.2	2156.7	2371.3	2575.8	2643.9	2886.6	3078.6	3206	3379.3	3507.2	3483.2
11.286	3.037	0	24.723	0	0	0	0	0	0	0	0	0	0	0	0	0	0	0	0	0	0	0	0	0	0	0	0	0	0	0	0	0	0	35.363	77.502	135.63	155.92	202.88	227.33	263.35	303.94	339.76	405.33	393.91	431.7	447.35	510.9	519.42	589.43
0	0	4.5776	0.12768	5.4411	1.0837	11.172	20.142	0.6991	9.3821	10.791	1.9479	18.037	20.713	12.295	2.7498	4.2113	0	1.1288	0	0	0	0	0	0	6.9621	10.122	4.8636	18.966	1.5467	43.52	31.245	70.927	72.439	89.743	101.54	110.13	126.81	120.39	154.1	150.53	163.9	144.16	152.85	132.09	147.65	143.22	165.45	134.81	129.06
20.404	7.659	0.1775	0	0	0	0	0	6.5824	34.459	70.711	101.77	175.23	228.48	320.93	372.77	462.26	516.75	612.32	698.96	768.37	816.88	883.62	984.86	1065	1125.1	1239.9	1317.9	1467.6	1568.1	1670.9	1764	1844.4	1913	2054.3	2045.5	2115.3	2175.8	2204.3	2238.6	2235.1	2232.9	2250	2230.9	2265.9	2290.6	2311.7	2298.3	2185.5	2166.9
0	0	0	1.7583	3.6937	6.9584	5.8836	11.902	7.5124	6.7718	1.5365	5.7387	1.0698	18.049	40.736	73.538	137.54	224.34	297.97	405.26	506.9	623.16	725.97	832.18	960.87	1050.3	1155.7	1270.1	1373.6	1410.1	1488.8	1600.6	1652.8	1692.6	1755.3	1880	1840	1844.1	1907.6	1933.2	2014.5	1979.8	2001.7	2000.9	2003.4	2030.7	2044.5	1999.8	2033.4	2011.5
0	0	0	0	4.7063	3.5021	11.972	13.819	15.283	23.674	29.901	32.942	36.642	42.233	31.876	48.641	34.226	39.178	50.395	66.419	41.782	50.069	54.295	43.5	27.776	11.599	11.025	3.0359	28.46	31.477	82.052	52.198	91.979	113.98	136.15	144.88	189.39	210.49	224.78	246.94	221.9	279.14	272.22	262.52	321.28	319.59	316.3	330.55	330.39	333.31
0	0	0	0	2.3911	6.6378	11.97	20.448	34.263	49.439	87.105	171.77	247.59	405.52	523.24	687.92	867.11	1058.7	1216	1396.4	1524.1	1708.3	1869.2	2021.6	2204.8	2297.9	2408.7	2508.9	2629.7	2687.4	2768.6	2775.5	2955.9	3015.1	3025.7	3088.7	3072.9	3133.3	3143.6	3149	3185.4	3159.4	3233.1	3236.5	3176.4	3183	3146	3191	3221.4	3198.7
11.914	8.573	0	0	0	0	0	0	0	0	0	0	0	0	0	0	0	0	0	0	0	0	0	0	0	0	0	6.7483	0	0	10.926	0	0	0	0	0	0	0	0	0	0	0	0	0	0	0	0	0	0	0
0	13.719	0	2.5864	18.893	22.891	15.762	16.037	36.793	33.964	77.568	109.31	162.68	239.5	231.09	303.94	378.69	358.08	487.5	548.82	604.01	655.39	667.8	659.32	711.03	757.17	753.75	808.19	716.66	822.62	844.34	740.16	782.46	788.25	866.1	850.08	854.91	876.32	889.31	847.22	888.47	822.69	908.75	903.33	900.43	926.31	903.19	892.46	892.5	905.53
0	0	3.0931	0	0	6.9554	12.744	3.906	19.882	8.2375	12.18	41.782	48.503	81.633	79.592	100.92	115.32	85.714	92.131	113.16	135.48	166.82	183.49	233.86	250.76	285.38	320.7	356.97	392.05	429.41	479.78	519.52	573.96	608.97	656.8	759.08	819.21	930.18	1037	1170.6	1313.1	1381.6	1429.7	1484.3	1549.5	1551.1	1608.6	1701	1761.5	1770.9
5.7184	6.9642	0	5.1221	0	0	0	4.3201	0	0	0	2.0061	32.005	97.985	156.54	252.98	382.42	560.77	759.07	951.98	1227.8	1676.3	1690	1413.2	2044.2	2274	2591.7	2841.1	3042.2	3272.1	3692.8	3718.3	3779.3	3773.8	3893	4168.3	4299.3	4401.4	4552.3	4793.9	4604.3	4541.6	4583.6	4671.1	4787.5	4910.7	4798.2	4912.8	4953.3	5150.3
0	5.8039	0	0	0	3.2017	6.1067	4.6554	0	3.9556	5.001	12.76	19.292	28.613	33.454	44.007	76.848	115.75	174.98	247.11	342.26	493.91	608.65	736.92	886.35	992.62	1169	1143.1	1541.7	1701.3	2020.4	2165.4	2406.9	2711.7	3048.4	2998.2	3161.1	2998.5	3072.6	3404.6	3361	3360.3	3457.4	3875.5	3866.8	4118.9	4010.7	4044.6	4004.7	3638.6
9.9799	6.6265	0	17.474	0	0	0	6.6636	25.184	66.017	160.82	221.09	316.95	440.68	521.66	611.37	706.81	816.81	933.31	1018.5	1126.3	1152.1	1278.9	1312.9	1364.2	1437.6	1551.3	1633.6	1740.2	1736.5	1846.1	1902	1919	2074.3	2110	2104.7	2229.4	2319.2	2380.5	2499	2522.3	2713.2	2210.5	2235.9	2313.4	2328.7	2406.5	2580.4	2616.7	2598.8
12.18	9.1018	0	0	0	0	2.8454	0	6.7641	0	0	0	8.2611	21.541	19.762	20.909	63.689	101.5	180.64	302.97	404.43	531.52	720.64	903.86	1107.6	1304.2	1473.2	1721.2	1976.1	2233.2	2451.4	2651.7	2905.8	3109.5	3305.9	3513.3	3602.1	3823.4	3799.3	3889.5	4076	4167.8	4169.9	4271	4319	4383.4	4390.9	4276.3	4327.8	4315.7
3.7922	0	1.5223	0	9.8204	0	6.3413	0	0	0	0	0	0	0	0	0	0	0	0	0	0	0	0	0	0	13.332	16.935	24.803	34.939	69.769	60.836	63.354	70.454	103.13	43.527	68.879	53.972	54.924	58.662	153.83	155.87	169.54	139.39	154.72	144.83	139.56	161.53	165.87	174.14	178.15
0	2.7002	0	0	0	14.898	5.5218	22.137	8.3154	16.648	25.589	29.693	35.309	42.686	51.712	80.928	112.27	123.54	178.09	242.89	297.48	383	443.51	514.6	595.21	650.62	720.96	799.68	882.67	972.44	1050.4	1105.2	1243.7	1334.2	1396.9	1507.9	1619.6	1658	1767.6	1736.1	1839.6	1942.7	2057.9	2118.8	2177.2	2264.2	2267	2301.1	2370	2396.9
0	0	0	0	3.0264	1.4953	2.0756	3.2677	3.8893	0	4.3549	0	19.414	22.539	25.14	24.668	43.525	56.218	76.967	97.551	122.93	132.67	138.63	177.65	178.54	183.17	213.24	190.32	232.64	219.99	265.92	269.31	275.55	290.2	304.1	299.47	306.66	297.81	289.41	292.8	297.39	297.02	285.56	278.33	285.06	286.19	295.41	298.54	285.14	284.71
0	3.4914	0	9.527	5.996	5.3054	7.4355	7.8837	10.646	12.837	13.1	13.619	6.4717	41.048	54.548	114.6	129.47	178.22	280.53	351.74	425.52	507.94	593.54	648.45	789.64	869.84	934.33	1046.3	1096.1	1180.2	1205.3	1272.9	1319.5	1424.4	1503.9	1549.4	1598.5	1651.6	1717.4	1737.8	1758.9	1750.6	1763.1	1838.1	1907.6	1810.2	1787.4	1832	1822.2	1814.1
0	0	0	0	9.8474	11.316	30.17	37.673	81.286	122.13	174.5	225.44	255.73	313.63	358.37	418.11	483.24	519.78	584.82	585.51	610.98	674.53	692.69	739.12	755.64	736.03	778.75	815.16	856.7	892.43	920.64	951.23	969.18	1035.7	1068.4	1121	1146.1	1161.5	1230.4	1274.9	1380.5	1390.5	1472.7	1498.7	1474	1497.4	1520.9	1508.3	1523.7	1530
0	0	0	0	0	11.919	5.6046	0	0.48697	0	0	13.751	12.443	12.836	9.0716	15.599	17.469	10.757	18.194	31.956	41.179	72.088	74.145	104.88	119.38	122.82	160.21	162.44	212.23	228.05	224.22	265.09	289.08	300.99	323.03	347.27	350.39	379.67	378.01	389.4	390.01	402.42	408.94	399.05	432.31	430.61	420.52	442.41	420.6	471.47
0	8.2284	0	8.5149	0	10.583	1.9828	2.8853	0	0	0	0	0	0	0	0	2.9095	5.5652	11.474	21.017	24.794	45.631	51.689	74.159	76.1	83.922	106.12	106.69	74.836	102.85	92.84	109.39	144.12	156.89	125.44	182.23	164.01	210.07	218.88	223.55	219.4	251.54	254.95	242.57	232.71	266.02	270.01	284.29	291.43	306.3
0	0	0	9.3888	12.668	8.9495	11.399	17.266	19.854	37.646	62.579	79.16	73.602	83.929	82.693	87.1	95.307	79.998	81.037	81.56	86.204	59.541	66.993	59.701	59.764	61.34	52.699	50.136	39.112	48.183	43.36	28.313	25.995	20.867	22.258	33.9	38.101	46.9	54.149	43.455	41.285	36.81	49.356	46.869	39.342	31.622	50.001	36.529	34.765	35.566
15.306	1.3077	2.0357	0	0	0	0	0	17.94	26.464	53.593	107.54	164.61	257.2	355.66	452.63	552.21	685.5	810.78	916.91	1061.5	1226.2	1429.1	1601	1697.5	1894.2	2077.4	2210.8	2450.7	2508.3	2627.2	2605.4	2775.5	2819.5	2929.1	3042.3	3099.7	3144.6	3334.9	3948.6	3962.7	4126.4	3983	4052.3	4138.3	4074	3929.5	4047.9	4092.6	3950.9
0	0	0	10.123	1.0034	4.6332	6.2641	13.99	19.872	40.963	45.061	79.24	90.837	128.38	153.49	204.49	238.04	258.34	359.23	454.28	536.61	601.73	715.18	712.01	822.77	859.53	950.18	1176.2	1333.1	1193	1262	1266.7	1281	1337.4	1410.5	1399.8	1459.8	1511.3	1580.6	1575.9	1585	1584.8	1604.4	1625.6	1659.1	1742	1743.1	1823.1	1887.7	1872.8
9.7393	0	0	0	6.0552	0	0	0	0	0	0	4.369	16.917	39.38	58.989	90.948	133.08	163.58	197.99	224.92	275.35	323.62	364.41	396.36	422.28	438.53	476.98	489.53	510.89	527.49	548.27	547.96	601.08	580.94	616.83	625.64	636.26	672.9	711.89	752.47	756.45	762.78	772.44	788.55	810.26	833.99	829.62	894.7	908.48	894.01
0	0	0	3.261	4.1438	12.051	17.598	23.492	33.793	20.985	18.862	32.005	30.039	46.691	50.13	66.75	71.006	85.712	84.618	92.822	134.35	182.42	216.69	225.47	278.42	318.3	370.4	454.57	540.78	618.73	728.04	821.91	900.21	990.03	1124.8	1208.3	1311.7	1371.6	1498.1	1483.9	1534.8	1633.2	1772.8	1864.1	1907.9	1944.1	1983.1	1990.5	2029	2129.6
9.2592	5.6977	0	0	0	0	5.3927	0	0	0	0	0	0	0	0	0	0	0	0	0	5.1894	6.7905	1.8385	15.719	44.351	108.82	178.44	274.77	362.74	467.74	574.17	685.02	733.63	870.51	994.8	1149.8	1368.6	1509.4	1606.7	1758.9	1909.1	2044.7	2133.6	2234.4	2386	2465.1	2568.6	2564.2	2611.1	2671.8
4.8476	2.8677	0	0	0	7.3959	4.6612	0	0	2.355	4.9285	0.3097	5.1472	12.54	17.787	31.513	35.774	47.909	54.999	83.806	81.691	93.147	120.55	129.45	146.83	143.34	152.9	165.44	199.76	226.43	242.97	287.58	324.81	345.02	389.09	402.22	404.97	424.43	473.79	493.5	516.41	527.18	545.54	523.39	559.29	573.25	546.11	592.72	570.75	557.05
6.5133	4.6675	0	1.7663	2.6904	1.7207	0	0	0	0	0	0	0	0	2.1151	23.492	69.85	143.86	224.15	333.42	481.84	653.73	838.44	1025.2	1191.7	1363.2	1547.3	1722.4	1856.3	2065.3	2177.5	2323.9	2500.6	2678.3	3020.4	3203.8	3461.9	3748.6	4091.1	4214.1	4566.5	4756	4867.5	5069.2	5345.3	5599.3	5750.5	5757.1	5921.4	5921.5
11.311	0	2.2973	0.12077	0	0	0.057377	0	8.2469	23.931	40.339	57.154	87.005	104.81	122.79	163.55	201.17	246.63	283.38	354.03	432.13	551.1	592.56	672.62	753.65	884.56	969.88	1025.4	1187.2	1264.2	1504.2	1621.9	1806.7	1869.9	2039.3	2230.7	2488.5	2662.7	2859.6	3167.1	3367.2	3630	3812.4	4044.6	4245.8	4315.3	4478.8	4571.1	4772.2	4917.8
23.937	5.0301	0	0	0	0.95302	21.942	18.507	62.719	91.531	132.72	188.41	275.47	393	495.26	627.7	724.35	851.37	921.26	1087.8	1191.6	1383.2	1468.3	1529.8	1646.3	1627.5	1840.5	1915.2	1989.3	1883.5	2108.6	1972.1	2094.1	2109	2315.4	2438.1	2092.7	2184.9	2152.1	2138.3	2248.6	2256.6	2275.2	2352.6	2199.9	2319.7	2381.6	2441.6	2439.5	2440.1
0	0	0	2.062	2.301	1.8375	9.8	4.5717	7.6045	25.325	31.84	50.053	67.326	85.619	107.57	125.17	146.67	188.6	212.38	224.42	247.7	265.23	294.71	318.58	327.1	350.89	374.6	395.61	396.36	398.28	448.89	461.59	456.69	486.77	501.85	533.14	570.95	571.55	601.68	617.42	643.61	673.05	689.33	732.3	732.36	748.34	790.04	814.01	812.64	846.52
7.3908	0	4.5116	6.987	10.738	0	0	0	0	0	0.033088	0	0	0	0	0	0	0	0	0.63773	18.682	28.375	50.293	37.797	55.903	48.532	46.237	44.217	55.392	74.019	84.684	85.164	66.932	82.279	90.522	102.97	112.85	105.5	111.36	113.57	118.9	133.16	138.57	146.81	141.38	158.2	187.21	173.62	175.37	180.03
0	0	0	0	14.176	70.19	146.65	171.97	233.27	315.77	398.74	473.61	524.81	625.7	662.11	739.07	792.69	890.23	901.33	1015.1	1065.7	1165.2	1231	1268.1	1286.6	1340.6	1393.8	1433.9	1466.1	1549.2	1613.5	1648.7	1670.7	1790.5	1782.8	1815.2	1848	1986.8	1929.3	1949.6	1966.7	2033.9	1987.8	2042.4	2076.5	2102.7	2117.3	2077.4	2112.6	2137.7
4.9434	0	0	0	6.5886	5.0974	1.5224	6.8937	3.3675	4.9572	0	0	0	0	0	0	0	0	0	0	0	0	0	0	0	0	0	0	0	0	0	0	2.7912	0.33832	0	6.2976	2.1922	13.995	14.396	21.619	22.495	0	0	9.8698	3.397	0	0	0	0	0
7.8975	0	1.2861	1.1356	0	0	5.8748	30.527	68.034	111.79	178.83	266.82	349.7	461.47	558.41	632.68	748.71	858.23	907.55	1005.5	1084.9	1138.5	1255.9	1316.7	1363.5	1434.9	1453.2	1502	1574.7	1550.6	1612.2	1543.7	1631	1667.2	1682.7	1741.1	1710.9	1721.7	1685.7	1713	1777.5	1816	1785.6	1799.5	1804.3	1818.2	1810.3	1807.3	1794.8	1797.2
9.9987	3.9504	4.5514	0	1.7367	0	0	0	0	0	1.4219	0	0	82.7	171.95	266.09	469.85	704.61	972.57	1146.7	1457.6	1707.8	2014.8	2301.1	2613.3	2984.3	3238.7	3473.4	3925.6	4180.2	4442.4	4975.3	5306.9	5606.1	6084.4	6363.2	6818.6	6919.1	7094.2	7358.2	7441.8	7301.9	7512.1	7609.7	7729.9	7758.5	7868.3	8018.8	8181.9	8117.1
6.3507	1.2285	0	35.882	2.2915	6.5329	0	0.45433	0	0	0	2.2064	1.521	0	4.3766	24.384	48.112	56.69	71.919	95.282	147.29	153.07	218.16	286.7	387.63	546.05	648.06	714.17	757.94	749.06	912.63	915.64	1042.2	1100.9	1140.2	1240.1	1268.7	1355.7	1379.6	1403.9	1431.5	1488.1	1538.2	1583.2	1588.4	1624.1	1643.2	1674.9	1681.7	1701
2.4247	7.0158	2.3536	0	8.1027	0	0	0	0	15.092	0	0	0	0	0	0	0	42.251	113.05	175.62	250.56	309.16	397.87	496.97	582.69	632.78	701.89	772.22	931.54	946.6	980.99	1071	1139.9	1163.1	1231.2	1253.3	1320.8	1296.5	1306.8	1322.5	1338.1	1310.6	1351.2	1374.9	1381.2	1381.4	1350.1	1402.5	1342.9	1341.6
0	5.8935	0	9.2868	0	4.7989	0	16.803	22.508	61.985	121.77	223.87	352.22	506.36	689.33	880.76	1056.6	1258.9	1462.7	1684.9	1912.6	2155.8	2372	2530.7	2740.7	2925.3	3052.9	3213.5	3324.3	3524.3	3824.3	4021.5	4379.9	4767.7	4880.9	5329.2	5638.8	5981.5	6236.5	6535	6855	6907.2	7138.7	7435.8	7516.9	7658.8	7723	7786.3	7915.8	8119
0	0	1.8707	3.3159	8.4841	11.523	1.9648	4.301	0	0	0	0	0	0	4.8714	13.488	31.285	18.852	24.012	33.674	64.038	100.92	107.01	114.7	131.64	167.55	179.96	186.5	187.17	248.12	228.37	219.18	207.87	236.8	262.51	276.28	292.73	313.41	333.15	327.59	343.17	366.35	362.39	364.82	369.23	358.69	392.95	340.02	353.99	359.03
2.9911	1.9375	0.95201	0	1.1955	6.16	0	4.3546	0	3.4589	0	3.2427	0	4.6973	10.117	9.275	18.019	1.5131	34.573	36.86	47.823	48.473	38.69	32.955	1.4458	22.83	43.513	70.681	86.688	111.55	121.77	145.88	125.46	161.15	173.73	202.96	261.47	311.66	310.74	359.97	404.95	454.9	480.56	490.98	561.65	615.11	630.16	632.88	617.53	591.54
9.4438	0	5.5471	7.2302	0	2.938	0	0	0	3.1035	16.81	10.053	26.338	50.05	48.315	87.007	118.46	145.18	167.16	180.63	220.53	218.22	232.58	231.51	253.08	271.43	271.07	281.01	287.27	301.94	312.03	311.03	333.37	341.33	382.08	373.12	381.37	414.81	415.39	436.33	421.27	464.08	444.21	465.93	470.62	474.95	488.2	500.84	544.15	570.01
0	8.1383	0	0	0	2.2871	17.231	19.014	0	13.44	21.918	13.466	22.306	23.367	35.611	38.931	53.857	88.738	123.58	175.48	237.41	292.49	348.51	432.13	495.75	607.47	690.28	756.74	831.81	909.96	1039.2	1166.1	1247.8	1364.7	1466	1612.9	1705.4	1829.4	1915	2018.2	2156.5	2189.4	2254.2	2358.3	2364.5	2399.3	2488.7	2450.6	2509.6	2576.5
0	0	0.008938	7.7066	8.0849	15.75	5.8215	0	0	0	0	0	0	0	0	0	0	22.908	87.209	158.86	271.18	350.09	496.74	618.1	757.21	955.57	1096.5	1180.8	1329.1	1433.4	1544.8	1608.3	1687.6	1854	2020.1	2097.1	2196.9	2317	2428.6	2509.5	2614.1	2654	2698	2708	2785.9	2825.1	2935.6	2827.5	2938.2	2843.3
19.148	15.822	0	0	0	0	0	0	0	0	0	0	0	0	0	0	0	0	0	0	0	0	0.84795	28.83	53.893	86.969	148.35	243.63	334.12	417.32	563.13	564.08	751.74	903.89	1082.4	1240.4	1387.2	1519	1570.2	1716	1842.6	1961.3	2063.5	2053.2	2210.1	2273	2320.1	2477.8	2496.4	2496
0	0	0	8.9977	18.035	6.5287	4.0421	8.5019	14.796	12.553	18.036	5.2895	10.668	26.768	38.763	64.598	76.404	84.882	103.83	118.84	143.45	164.86	188.16	268.57	305.99	351.73	409.62	466.69	546.83	600.5	655.47	726.11	758.83	809.43	898.56	913.94	954.84	977.58	1009.6	989.74	1042.6	1037.6	1079.5	1112.3	1108.2	1128	1276.8	1191.2	1146.1	1133.4
9.7287	12.808	0.92959	0	1.2971	0	0	0	0	0	0	0	0	0	0	0	0	0	0	0	0	0	0	0	0.3181	0	0	0	0	0	0	0	0	0	1.0006	86.126	98.425	90.388	113.88	159.4	185.61	184.85	174.22	224.7	242.26	281.3	281.49	286.8	333.59	311.1
283.92	35.231	53.524	0	0	0	0	0	0	0	0	0	0	0	0	0	0	0	28.287	45.446	24.979	103.06	170.46	221.42	281.85	371.35	508.72	565.43	681.39	826.83	920.4	992.9	1098	1236.6	1313.3	1495.7	1616.2	1714.3	1820.4	1880.7	2031.9	1977.6	2062	2075.4	2149.2	2212.5	2268.8	2273	2230.7	2299.9
10.225	14.789	1.7454	10.12	0	0	0	0	0	0	0	0	0	0	0	0	0	0	0	0	0	0	0	0	0	0	0	0	0	0	0	0	0	0	0	0	0	0	0	0	0	0	0	0	0	0	0	0	0	0
87.918	64.459	47.503	0	0	0	0	0	0	0	28.567	6.924	50.83	46.167	96.362	120.1	180.03	234.99	281.79	367.68	278.65	325.75	308.86	397.8	379.1	445.96	501.65	508.2	540.84	603.61	630.02	649.31	747.36	852.68	964.28	1152.4	1400.3	1572.2	1857.4	2329.3	2653.3	2864.3	3298	3599.2	3894.9	4270.4	4619.5	4779.6	5100.5	5238.4
16.055	6.9396	3.3627	1.2491	0	0	0	0	0.78755	32.766	74.698	125.02	210.55	282.05	369.24	452.95	534.32	608.42	687.51	795.34	857.69	974.11	1030.6	1088.2	1127.6	1176.8	1209.3	1250.2	1293.8	1339.9	1359.7	1387.4	1389.4	1426.9	1451	1465	1488.1	1505.7	1483.5	1488.7	1511	1484.1	1470.6	1426.7	1477.2	1501.4	1452.2	1516.5	1492.6	1491.6
17.633	0	0	0	8.7434	15.305	0	0	0.1852	0	0	0	0	0	0	0	0	0	0	0	0	0	0	0	0	0	0	0	0	0	0	0	0	0	0	0	0	0	0	0	0	0	0	0	0	0	0	0	0	0
0	16.325	0	0	0	0.51383	0	8.9313	0.62431	0	5.2877	0	11.033	2.7313	14.845	11.8	10.731	11.288	14.39	35.527	50.226	63.099	90.077	105.37	108.45	90.083	92.741	107.02	110.86	151.58	167.92	129.15	122.45	108.95	125.56	115.63	188.3	268.73	397.4	380.81	393.92	331.57	357.59	360.82	408.56	403.47	396.13	408.68	432.42	427.38
3.0513	1.4684	0	0	2.3259	0	0	0	0	0	4.4057	0	0	0	0	0	3.9485	0	12.985	20.337	19.783	23.355	23.391	49.743	56.154	72.57	82.396	92.625	111.69	126.75	143.4	179.58	216.73	231.8	262.25	292.03	317.7	337.6	363.73	349.26	380.79	407.25	390.05	402.87	421.2	437.46	439.83	464.54	451.06	459.59
0	0	0	0	3.9782	8.6888	10.186	17.746	21.838	27.87	35.195	50.316	57.804	75.784	86.632	104.55	119.62	129.91	141.86	177.48	189.39	202.92	214.19	218.65	225.61	240.3	247.7	248.21	256.91	254.91	239.32	263.94	254.89	271.76	292.49	313.53	324.73	339.01	370.34	363.84	411.17	412.83	442.14	459.24	451.14	450.27	468.88	475.26	468.75	486.28
0	0	0.73234	3.3638	4.1158	3.297	2.7772	6.5732	0.36698	4.1057	2.4915	14.339	23.204	25.835	28.088	31.579	37.562	31.991	78.038	85.345	106.89	122.03	117.57	160.43	152.18	170.6	179.34	176.78	211.58	224.99	268.81	278.54	303.12	313.88	339.1	361.92	373.76	369.83	370.31	443.67	417.85	453.34	445.23	410.04	422.78	463.77	447.42	458.56	453.32	447.5
0	0	0	50.131	14.392	17.092	24.133	24.18	45.911	43.817	47.889	68.197	89.016	94.316	153.24	204.06	281.29	329.07	369.45	434.39	478.52	602.38	629.88	676.65	734.22	749.05	841.43	865.46	872.82	953.18	996.11	961.78	987.11	1023.1	1038.1	1053.2	1055.3	1065.5	1047.7	1080.3	1097.9	1089.2	1109.3	1063.6	1072.8	1091.7	1058.7	1069.9	1058.2	1062.3
0	13.019	0	0	2.3116	5.2936	8.4147	0	1.8908	0	0	0	0	0	0	0	0	0	0	40.704	107.04	155.8	227.14	306.18	409.19	517.72	603.92	720.93	818	910.68	1041.4	1145.7	1238.9	1325.6	1400.5	1601.8	1689.1	1810.3	1923.3	2058	2265.2	2278.4	2344.8	2470.7	2510.8	2564.4	2650.3	2742	2796.7	2852.4
0	0	0	8.5557	4.0295	42.721	39.023	26.918	25.026	21.395	42.548	63.983	63.665	82.686	96.495	134.24	144.02	165.3	166.69	200.91	217.63	243.98	264.5	298.37	309.08	367.36	356.94	438.97	503.43	548.5	571.76	479.95	475.84	496.85	577.36	577.02	627.91	635.51	519.04	583.28	649.71	638.92	746.42	723.95	798.99	787.36	778.51	809.2	800.14	830.34
0	1.9298	4.8964	11.366	7.4926	1.0653	0	6.5603	0	9.8777	0	0	0	0	0	0	0	0	5.2375	29.819	83.967	136.05	182.14	221.67	294.03	334.78	391.08	476.47	528.24	581.07	704.74	722.53	740.66	776.45	886.03	880.81	946.54	962.4	964.55	966.14	1009.8	950.93	968.92	956.11	951.12	936.49	952.19	952.18	936.43	920.25
0	0	0	34.682	16.821	19.023	26.961	32.673	28.88	42.846	55.801	57.575	68.763	63.658	79.745	100.22	113.56	110.65	137.06	185.03	237.01	308.11	366.01	454.28	516.69	617.46	716.19	781.05	917.77	1036.3	1132	1179.2	1170.4	1379.8	1439	1528.4	1679	1661.2	1697.7	1806.7	1833.8	1924.9	2122.7	2137.8	2109.4	2156.8	2161.5	2165.5	2222.2	2169.8
0	0	0	54.727	18.005	23.185	26.735	32.508	41.412	39.98	37.628	47.923	48.429	56.142	75.663	110.17	190.9	259.41	311.76	424.75	488.74	634.31	730.01	865.12	975.15	1110.2	1266.1	1349.1	1453.1	1526.7	1666.3	1715.8	1777.9	1826.2	1930.3	1917	2005.8	2031.5	2088.4	2169.7	2158	2209	2236.5	2244.2	2270.2	2277.3	2280.3	2282.5	2293.7	2294.3
0	2.0462	0	0.56947	0	8.2242	4.8365	7.5973	4.91	7.994	11.248	7.6813	0	0	0	3.2047	1.8243	0	0	0	0	0	0	0	0	0	0	0	0	0	5.7534	29.17	78.569	128.22	202.47	296.34	384.04	399.44	520.85	575.66	589.66	647.65	714.85	825.45	822.48	970.68	971.22	1000.6	1103.3	1172.8
0	0	0	4.871	7.5718	13.388	19.432	0.69152	18.73	7.3832	20.072	25.519	27.562	87.272	127.56	188.89	282.23	292.57	374.54	571.36	515.05	616.04	696.72	738.47	784.35	897.72	1091.2	1049.4	998.55	1330.7	1408.7	1412.9	1658.2	1696.7	1880.9	2005.6	2147.5	2096.5	2259.8	2290.1	2365.9	2545.2	2675.4	2762.1	2628.3	2806.9	2916.1	3021.8	3025.8	3071.4
0	0	0	0	30.912	51.287	49.78	85.523	100.05	101.01	113.91	101.53	118.33	116.54	116.45	140.99	168.81	170.98	238.73	289.84	368.08	427.44	496.65	623.46	688.38	725.58	848.44	913.71	1039.6	1163.9	1270	1318.3	1537.3	1665.5	1779.5	1858.1	1939.6	2011.7	2078.3	2160.3	1978.4	2338.5	1999.8	1895.5	1888.9	2036	2051.9	2066.9	2217.1	2102.6
0	0.62683	9.5626	7.9271	4.7871	12.355	2.9976	12.724	0.036217	10.516	32.97	72.983	115.03	152.88	192.03	248.66	318.66	380.13	488.4	592.02	699.05	874.72	909.69	999.4	1193	1170.7	1285.8	1408.8	1660.6	1735	2018.1	2128.1	2387.9	2616.7	2856.4	3101.7	3545.7	3800.3	4036.1	4234.2	4219.1	4441.3	4593.9	4835	4730.1	4894.5	5279.7	5629	4958.2	5161.4
2.4195	5.0189	0	0	5.0046	0	0	0	0	0	0	0	0	0	11.354	0	9.4845	28.764	37.904	58.695	67.142	101.27	97.603	118.82	110.83	108.02	100.15	98.03	110.9	163.78	187.93	255.3	325.48	382.1	462.28	551.04	509.12	609.5	594.28	702.95	718.92	788.23	934.74	914.88	1332.6	1025.1	1459.8	1161	1230	1291.4
0	0	7.1851	0	11.231	0	9.5165	0	16.522	16.295	6.2857	0.59619	0	0	0	0	0	0	0	0	0	0	23.789	64.765	103.09	155.15	203.29	272.55	362.47	419.85	529.87	686.68	804.07	968.72	1131.2	1256.4	1434.2	1503.5	1626.6	1661.8	1807.8	1841.7	1899.1	1941	2051.4	2146.1	2176.8	2210.7	2081.9	2071.3
2.728	0	0	53.679	3.2606	14.789	0.6898	0	0	0	0	6.6752	14.802	4.3795	2.856	8.0483	21.16	53.846	67.981	82.067	156	231.67	282.64	358.38	423.94	487.84	595.49	646.61	694.59	728.64	803.49	828.82	871.9	920.5	936.81	959.18	1062.8	1088.6	1141.2	1145.5	1210.3	1268.8	1341.3	1356.3	1409.9	1448.9	1446.6	1520.8	1585.8	1604.6
3.6546	12.853	2.8212	6.3828	0	0	0	0	0	0	7.2083	0	0	0	5.8594	4.002	12.838	22.712	31.06	25.476	38.579	32.855	52.516	57.186	70.045	50.835	61.576	67.669	77.933	90.328	108.86	128.97	132.11	154.97	139.56	140.3	170.15	177.01	192.86	184.04	199.94	211.66	208.24	229.21	217	206	171.04	161.81	182.99	216.84
0	0	4.0288	5.3511	11.405	11.666	13.512	13.731	11.816	8.1317	3.8329	2.1591	0	1.9783	0	0.70643	0	0	0	0	0	0	0	0	0	0	0	0	0	0	0	0	0	0	0	0	0	0	0	0	0	0	0	0	0	0	0	0	0	0
4.7852	0	0	0	9.9281	0	9.232	2.2425	0	0	0	0	0	0	0	0	0	0	0	0	0	0	0	0	0	0	0	0	0	0	0	0	0	0	0	0	0	0	0	0	0	0	0	0	0	0	0	0	0	0
0	0	0	1.9263	0	17.597	29.635	54.52	44.571	52.565	67.653	66.362	67.919	60.874	45.448	49.494	48.11	43.075	61.201	75.326	96.876	131.48	160.89	191.34	236.59	268.53	270.35	357.02	389.91	460.28	505.55	539.84	595.34	601.59	677.27	713.09	756.39	822.13	865.03	895.1	947.63	989.41	994.35	1057.3	1100.8	1147	1165.6	1246.6	1098.2	1178.6
12.721	24.49	3.19	0	0	0	0	0	0	0	0	0	0	0	0	0	6.9719	27.154	38.36	71.623	88.005	94.259	137.49	173.15	203.76	243.59	281.18	371.23	500.26	551.9	688.54	802.72	990.88	1126.8	1285.1	1403	1570.6	1657.3	1734.8	1889	1937.9	2092.4	2037.4	2080.8	2142.6	2201.5	2212	2284.1	2232.8	2227.1
5.8718	3.4565	4.9322	8.753	0	0	0	0	0	3.0379	38.198	100.43	200.97	303.21	434	556.19	758.13	942.23	1123.9	1259.5	1453.7	1650.7	1655.4	1906.7	2227.8	2515.1	2448	2985.4	3337.5	3577.6	3889.1	4198.5	4428.5	4869.4	5041.6	5321.8	5677.9	5327.2	6243.5	6444.9	6538.9	6832.7	6801.4	6799.9	7036.5	7072.6	7046.6	6885.3	6907.3	6870.1
0	0	1.0938	6.5682	3.4544	0.98581	5.1923	9.9812	30.741	36.949	72.348	93.65	142.41	202.02	232.18	297.27	340.99	381.03	416.01	448.11	520.62	586.19	642.36	652.54	684.35	736.14	774.94	812.57	845.44	879.63	968.77	862.78	905.32	895.98	917.64	950.11	951.55	961.05	1019.8	975.11	987.88	1009.8	1035.5	1078	993.14	1141.3	1001.2	987.52	1071.3	1107.5
0	6.31	7.7717	8.4963	0	0	0	0.21545	0	0	0	5.3653	0	16.362	34.324	77.05	123.9	196.17	256.82	314.89	358.75	409.78	473.87	530.77	612.12	636.1	781.68	788.12	812	891.13	910.06	875.44	921.21	964.09	973.48	1004.7	1041.1	1098.8	1151.6	1163.9	1230.6	1285.8	1356.5	1372.4	1375.6	1408.3	1482	1489.9	1526	1533.5
24.061	13.438	0	0	0	0	0	0	0	0	7.2176	20.055	35.132	109.54	155.4	201.31	259.6	341.21	425.61	423.7	512.4	566.57	637.53	702.33	744.6	765.84	760.7	756.17	789.8	795.64	704.5	711.15	790.5	778.38	834.6	794.19	778.07	761.46	792	863.87	809.89	801.41	808.1	841.11	865.55	880.5	930.82	975.74	1549.3	837.13
2.2176	0	1.5209	0	9.995	0	0	0	0	0	0	0	0	2.8354	0	4.7701	0	13.697	25.767	45.813	51.228	65.441	73.244	76.078	99.253	111.82	124.05	149.4	171.17	193.77	208.74	236.2	275.18	332.81	391.22	452.23	559.84	662.1	775.97	907.51	805.86	1021.7	1109.7	1207.1	1291.5	1340.1	1370.5	1470.1	1522.9	1565.8
0	0	1.0801	16.761	0	16.368	9.1782	20.363	0.82767	0	10.478	0	17.509	14.908	33.012	56.122	97.019	147.36	209.83	316.04	445.99	565.52	682.01	859.34	1055.1	1315.9	1566.5	1919.3	2228.9	2566.4	3012.8	3351.7	3758	4233.2	4611.3	5014.7	5436	5526.9	5923.4	6115	6526.2	6593.6	6656.3	6895.1	6921	6688.5	6710.6	6707.1	6639.2	6776.7
0	6.1569	8.2291	0	6.4777	0	7.4544	7.6394	0	8.2854	16.577	43.773	86.826	151.42	214.21	299.25	387.44	451.07	534.56	609.62	711.1	818.97	906.91	962.52	1029.9	1114.9	1160.3	1309.6	1386.3	1422.3	1573.5	1615.9	1732.7	1913.7	1998.3	1975.1	2043	2215.9	2329.7	2299.6	2314.2	2392.2	2413.5	2448.6	2449.4	2468.3	2406.7	2583.2	2583.2	2587
10.443	5.4251	0	3.6406	0	0	0	0	0	0	0	3.2904	0	0	0	0	0	0	0	0	0	0	0	0	0	0	0	0	0	0	9.9343	31.619	59.434	94.833	139.15	154.94	203.69	243.41	273.46	308.05	376.69	433.09	453.59	482.04	519.34	543.6	592.66	623.69	665.43	658.34
0	0	0	48.205	13.936	27.241	34.513	50.204	11.602	28.711	39.979	51.667	31.023	25.853	47.715	51.184	48.308	48.359	58.626	53.564	68.501	111.07	131.26	157.02	192.79	231.66	305.91	371.28	385.11	430.01	544.9	578.46	696.56	776.88	845.79	888.44	1001.4	1070.5	1111.6	1113.1	1137.6	1110.6	1144.8	1151.8	1167.8	1160.2	1206	1223.9	1236	1271.3
3.8001	5.4869	5.757	0	1.236	0	0	0	0	0	0	0	0	0	0	0	16.925	53.859	116	164.25	225.85	297.33	368.83	417.54	487.8	560.11	627.09	667.75	730.44	837.6	889.77	955.66	1089.1	1200.4	1230.3	1216.8	1252	1348.1	1420	1407.5	1465.9	1443.6	1497.4	1516.6	1550.8	1572	1523.8	1522.4	1565.9	1528.3
0	0	0	40.269	0	0	16.878	21.364	66.1	96.605	142.82	140.44	175.5	197.5	237.85	293.9	329.59	353.89	405.12	469.19	533.7	578.31	668.33	699.39	772.91	785.65	891.79	929.45	989.73	1006.4	1128	1083.5	1164	1258.8	1294.7	1211.4	1201.1	1335.7	1374	1351.6	1393.9	1108.8	1224.6	1197	1385	1225.5	1295.1	1332.4	1331.6	1423.4
8.9372	0	0	1.5067	2.462	2.755	0	0.1082	2.0887	3.4762	8.6869	6.8547	16.931	29.464	58.857	119.45	170.79	246.17	418.48	419.49	508.69	588.28	684.4	1081.1	899.89	1232.2	1158.9	1099.4	1158.6	1473.7	1714.7	1396.1	1813	1481.2	1507.8	1681.3	1918.2	1667.7	1623.7	1760.9	1662.2	1550.7	1617.9	1551.9	1585	1614.3	1689.1	1631.1	1574.6	1644.2
17.545	3.5634	2.567	5.083	0	0	0	0	0	0	0	0	0	0	0	0	0	0	0	0	0	0	0	0	4.0922	32.553	70.43	106.25	171.83	227.51	287.56	345.3	438.91	524.54	602.23	709.11	748.05	811.14	885.1	974.83	1042.2	1104.4	1094.4	1123	1159.9	1184.8	1203.5	1227.9	1273.3	1279.4
14.235	1.7014	0	7.1176	0	0	0	4.0665	8.1363	7.7511	20.899	13.055	23.79	22.698	38.42	51.773	57.626	61.47	58.474	65.912	62.146	78.24	68.134	66.962	75.227	73.857	70.855	83.997	99.847	144.04	176.93	216.17	247.86	314.85	364.07	402.31	465.43	498.33	561.99	591.92	635.1	665.3	692.01	721.37	740.35	768.73	741.06	667.42	724.25	743.88
0	0	0	0	0	10.535	21.384	11.207	1.8215	8.2475	4.7624	7.9388	6.8392	4.5127	0	5.2157	12.766	0	0	0	11.202	0.72369	2.4914	12.293	22.267	10.765	22.072	10.721	21.188	18.647	30.277	43.276	55.146	58.358	73.038	60.367	53.275	97.27	100.29	119.64	135.45	137.21	158.69	147.49	166.95	168.62	161.49	189.01	198.85	172.4
24.133	7.7187	0	0.4891	0	0	0	0	0	0	3.7962	22.8	38.704	77.467	114.73	166.25	198.86	227.68	256.19	256.47	278.51	313.15	351.97	398.46	453.11	471.64	483.89	535.83	545.29	572.1	576.6	613.58	657	752.29	883.97	1006.8	1189.4	1333.7	1491.9	1731.7	1873.4	1968.6	2139.4	2301.3	2439.6	2698.1	2792.7	2878.6	3033.3	3129.4
0	0	0	8.5982	11.577	14.071	14.488	25.008	35.508	36.019	50.57	55.713	74.503	120.05	159.78	218.35	249.99	365.86	446.07	510.12	633.06	708.51	799.27	851.86	899.28	942.86	1018.5	1055	1110.2	1172.1	1299.4	1378.5	1428.8	1418	1557.9	1664.5	1806.6	1878.8	1942.4	1946.4	1592.3	1599.4	1657	1743.1	1718.3	1759.3	1748.7	1745.6	1843.7	1888.1
0	0	0	10.403	8.4864	2.9939	2.9452	1.1616	0	0	0	0	3.5227	39.111	66.707	115.58	187.62	258.27	366.15	491.21	581.28	662.93	786.22	877.13	948.1	1043.9	1137.2	1150.2	1257.3	1237.9	1332.6	1309.4	1405.8	1527.3	1435.8	1393.5	1634.7	1619.5	1682.3	1606.5	1673.6	1599.2	1530	1571.6	1659.5	1629.8	1594.9	1661.8	1605.1	1599
9.1611	7.7756	0	0	0	12.522	2.4715	0.20801	0	6.1869	20.679	43.836	59.159	113.46	165.15	254.91	360.04	445.56	580.1	769.14	938.23	1070.7	1260.5	1437.6	1633.9	1561.6	1659.5	1894.1	2086.4	2186.2	2347.5	2528.3	2504.8	2677.7	2766.3	2927.8	2957.7	3138.7	3090	3227.5	3257	3410.1	3411.6	3475.1	3604.6	3689.1	3709.1	3711.3	3738.8	3802.4
0	0	0	0	3.2397	2.764	14.983	16.071	11.945	15.615	16.315	10.572	21.127	18.255	12.937	34.994	25.285	26.338	31.666	17.138	18.02	26.188	30.018	20.327	20.684	19.643	22.888	25.324	24.155	27.212	57.086	2.3089	25.021	30.774	42.252	36.34	44.764	37.975	31.765	33.318	14.607	8.7326	15.442	13.191	15.2	7.5213	9.4658	25.614	12.178	0
0	0	0	7.4303	18.056	17.29	17.105	34.997	37.91	51.207	50.515	17.837	73.478	107.06	123.08	201.16	234.51	279.08	363.16	389.29	478.76	524.67	553.91	624.24	691.14	752.4	838.72	913.62	968.53	1024.6	1154	1156.9	1228.3	1271.4	1366	1413.9	1435	1407.9	1420.1	1510.7	1544.9	1563.4	1567.8	1536.1	1556.5	1608.7	1636	1627.3	1545.1	1560
0	0	1.0627	0.064445	2.0494	1.6619	0.43322	1.2912	0	0	0	0	0	0	0	0	0	0	0	0	0	0	0	0	0	0	0	0	0	0	0	0	0	0	0	0	0	0	0	0	0	0	0	0	0	0	0	0	0	0
0	0	0	0	35.226	43.86	75.462	92.78	126.59	148.26	172.96	180.74	205.2	208.16	194.3	230.46	213.32	230.18	234.54	235.43	253.25	246.78	232.59	231.42	234.54	213.04	236.4	229.86	247.79	249.96	217.11	219.84	194.51	201.88	201.15	188.52	183.97	185.07	186.54	185.2	196.48	184.94	183.77	168.25	169.57	165.57	164	143.57	154.29	139.48
8.6409	1.9415	1.2237	0	0	0	2.3462	5.3122	4.2583	12.927	5.0132	25.188	29.512	38.767	40.736	62.003	54.761	73.938	72.108	75.081	89.788	105.56	92.44	103.63	102.34	137.56	127.25	157.83	179.83	228.73	276.66	328.83	398.68	440.86	516.78	562.89	675.32	758.82	801.79	844.95	952.76	944.58	990.55	1054.7	1052.6	1070.7	1095.1	1109.7	1110.3	1120
17.81	12.997	4.4715	0	0	0	0	0	0	0	0	0	12.578	25.789	47.288	57.757	75.775	96.068	90.118	137.17	146.56	181.41	198.1	220.19	258.12	306.87	330.81	406.2	441.42	485.92	542.75	560.51	615.75	650.73	700.6	727.51	780.72	797.43	858.42	888.69	919.76	968.78	990.29	957.2	994.58	1027.7	1005.8	1000.4	997.11	992.72
11.719	0	3.1605	0.35133	0	0	0	0	0	0	0	0	0	3.464	9.3419	19.985	15.014	22.214	62.427	85.852	140.34	151.52	169.17	196.35	242.97	264.7	287.47	341.04	364.77	414.21	447.3	467.67	438.63	450.58	468.06	490.54	533.44	552.78	507.88	517.09	520.13	537.99	555.11	550.73	672.38	597.85	649.54	595.95	614.11	626.71
11.783	0	2.23	0	1.0428	0	0	0	0	0	0	0	0	0	0	0	0	0	0	0	0	0	0	0	0	0	0	0	0	0	0	0	0	0	0	0	0	0	0	0	47.923	20.727	13.705	20.592	19.002	22.365	32.129	28.059	37.487	38.164
0	0	0	0	0	29.876	32.876	30.297	35.401	33.632	21.763	18.747	13.726	13.524	27.366	27.889	26.651	26.803	18.603	36.011	27.162	42.143	44.585	41.922	19.463	39.456	42.112	30.552	34.62	41.539	37.611	36.404	31.184	27.788	20.982	40.345	30.131	19.823	26.687	22.885	28.221	31.307	44.18	53.816	38.76	35.368	38.97	29.622	33.423	20.383
0	0	0	0	6.769	2.3202	0	0	10.309	14.643	37.504	49.882	57.158	83.478	105.1	129.37	167.74	194.93	227.1	257.27	271.3	321.59	358.71	415.78	505.29	598.27	688.81	801.02	886.02	1014.6	1134.9	1313.9	1470.1	1660.6	1821.7	1929.5	2129	2248.7	2402.8	2462.5	2623.7	2755.7	2832.6	2936	3032.3	3140.7	3165.9	3161.8	3256.2	3193.2
18.599	20.831	0	0	0	0	0	0	19.841	96.483	195.46	296.62	357.56	505.02	586.86	716.78	816.91	885.25	1009	1105.4	1218.6	1344.6	1497	1596.3	1663.5	1822.8	1907.9	1974	2054.1	2183.6	2333.8	2425.6	2574.1	2579.5	2756.7	2848.8	2884	3007.1	3090.7	3172	3285.4	3298.1	3287.3	3292	3385.2	3426.3	3464.4	3456.3	3471.2	3513
10.052	9.584	0	0	0	2.699	0	0	0	0	0	0	12.978	9.1669	24.494	27.341	32.919	39.418	39.65	64.262	40.773	69.728	53.707	70.497	89.111	92.066	107.55	105.38	121.35	126.9	128.75	142.84	154.41	176.59	194.8	185.28	184.71	213.03	205.69	209.2	214.38	210.46	208.62	206.11	202.75	204.79	213.08	196.02	215.09	213.97
0	4.0543	0.42318	0	0	8.1583	4.3271	8.2762	0	0	24.829	15.06	12.478	17.659	14.789	30.217	23.905	9.4593	17.83	14.548	25.63	12.501	0.3592	0	0	0	5.6121	7.5674	11.745	49.411	32.192	9.7496	0	0	0	0	0	9.8584	0	0	0	10.151	18.982	19.018	32.873	13.46	33.254	0	0	0
9.244	0	0	0	3.3972	0	7.1395	5.2537	2.8035	0	2.7042	3.142	2.651	4.9692	5.6977	10.543	9.4262	12.054	14.209	18.28	0	5.4807	11.059	16.889	24.282	68.212	4.3165	1.006	2.372	3.1663	31.331	6.0097	37.315	55.685	66.489	64.1	89.033	93.632	90.691	91.253	91.785	100.68	111.4	104.51	121.93	129.25	143.41	151.47	140	138.87
4.9044	0.75951	0	0	1.8561	0	0	0	0	0	0	0	0	0	0	0	0	0	0	4.2252	15.277	32.438	46.943	80.929	95.015	113.16	138.78	172.65	208.21	206.27	239.08	243.13	281.25	304.78	331.91	345.9	375.94	386.63	393.82	395.28	441.52	454.33	476.81	479.6	487.86	525.78	536.51	529.33	529.26	544.22
0	0	0	0	5.5174	2.2783	14.057	11.218	19.051	36.713	58.876	68.84	101.45	137.91	174.57	214.12	212.27	268.74	313.52	315.02	376.29	411.65	427.79	436.66	487.4	507.26	550.59	578.71	614.46	607.05	643.97	693.61	707.26	754.96	762.83	788.03	791.12	846.14	875.26	917	953.27	975.09	1009.4	1025.4	1052.2	1079.3	1100.7	1118.3	1122.8	1132.9
0	0.14192	2.2446	3.8697	0	0	8.5313	3.1663	0	0	0	2.053	2.6653	17.229	10.131	21.862	36.861	44.046	48.683	59.43	58.943	63.824	99.776	116.22	142.22	176.09	223.84	260.83	291.66	333.97	364.17	430.98	481.6	547.46	591.2	610.09	693.99	684.99	736.47	724.86	788.9	834.74	844.36	838.26	918.43	926.83	963.01	995.19	983.02	1005.9
0	0	3.4729	17.718	0	7.5567	0	7.965	16.391	0	0	0	0	0	0	0	0	0	0	0	0	0	0	0	0	0	0	0	0	0	0	0	1.0312	23.45	105.29	199.13	304	388.64	548.64	597.28	653.78	776.66	899.09	980.49	1003.8	1093.3	1098.7	1087.3	1170.6	1209.7
0	0	0	0	0	9.6576	5.873	0	6.393	6.2183	18.112	43.291	76.489	132.09	179.81	299.77	429.9	589.03	776.39	974.59	1218.6	1515.1	1732.6	1987.8	2152	2377.6	2547.5	2800.8	2972.9	3155.8	3308.1	3510.5	3575.7	3699.8	3979	3977.4	4026	4016.6	4181.4	4162.3	4357.2	4415.8	4477.9	4504.6	4530.9	4680.5	4527.7	4498.7	4518.2	4610.8
0	0	0	47.694	20.298	20.605	22.188	20.662	10.93	27.09	39.374	43.35	26.164	41.051	63.242	88.504	124.33	143.54	179.99	267.17	332.77	389.27	462.69	566.1	665.25	749.66	885.6	1006.6	1065	1105.1	1188.4	1235.1	1328.3	1360.2	1401.9	1440.9	1509.4	1488.7	1493.1	1480	1502.5	1509.1	1570.7	1516.1	1467.4	1499.2	1537	1604.6	1562.2	1602.1
0.99021	15.28	0	1.5606	0	0	0	2.3741	5.7186	0	0	0	0	0	0	0	0	0	0	53.27	23.059	27.382	16.646	33.135	35.471	49.027	74.132	135.23	218.52	312.12	416.43	546.69	726.98	858.6	1038.3	1148.6	1377.9	1482.7	1714.3	1641.8	1774.9	1823.6	1890.2	1955.7	2034.7	2033	2163.4	2207.6	2237.7	2227
20.701	7.8793	0	0	0	0	0	25.029	58.377	99.128	179.04	272.73	430.27	523.67	674.6	814.66	920.94	1098.9	1226.3	1334.4	1471.6	1568.1	1679.2	1773.2	1883	1931.4	1991.1	2118.4	2214.5	2265.3	2375.9	2386.4	2488.4	2555.7	2642.2	2709	2736.1	2809.7	2836.9	2923.1	2930.7	2991.2	2961.7	2948.8	2960.6	2985.9	3021.6	3023.9	3036.8	3063.8
0	0	0	2.6516	8.2973	11.479	6.7152	11.22	12.484	16.319	24.125	23.413	41.074	74.961	66.199	74.254	72.177	83.392	84.646	107.28	115.59	102.45	98.885	123.19	148.12	189.56	256.52	342.97	432.91	545.53	686.12	863.79	1078.7	1329.2	1514.2	1713.4	1901.7	2184.1	2289.1	2498.6	2677.1	2790.9	2915.5	3073.3	3117.6	3140.1	3236.4	3332.3	3392.9	3418.2
1.8033	3.4667	3.5641	0.96661	0	0	0	0	0	0	25.913	64.627	130.04	261.32	412.88	613.44	789.42	1001.5	1248.7	1464.8	1677.9	1902.6	2095.4	2178.3	2386.8	2495.1	2675.9	2881.9	2984.3	3060	3210.6	3258.9	3388.8	3477.5	3568.8	3664.2	3809.9	3876.5	3957.6	3839.4	3996.6	4147.5	4119.2	4168.5	4184.6	4342	4522.2	4554.9	4613.4	4729.7
0	0	0	2.5575	6.7364	2.0688	4.9342	0.48341	2.8368	0	0	0	0.40851	3.7005	0	18.464	3.5344	5.2124	9.3926	16.68	12.229	24.507	20.001	24.164	18.076	20.562	15.717	14.262	36.054	35.647	31.946	60.441	69.183	96.13	118.92	138.66	166.05	186.81	223.11	230.42	226.32	255.43	306.87	309.04	322.87	363.36	371.66	375.8	371.91	410.25
0	0	0	12.65	9.8918	10.979	19.116	25.083	24.6	23.495	11.607	13.787	7.9153	5.5994	20.344	23.871	59.789	91.66	124.61	205.47	274.97	341.08	427.22	550.55	627.98	705.58	813.58	920.66	1006.3	1048.7	1117.2	1220.8	1297	1384.9	1462.9	1474.8	1517.3	1562.3	1598.1	1673.9	1693.1	1777.1	1792.1	1808	1797.7	1797.9	1801.5	1852.1	1798.5	1834.6
13.712	5.6295	0.0063358	0.28932	0	0	0	0	0	0	0	0	12.713	16.661	30.549	20.698	25.547	25.644	35.452	44.743	64.306	85.362	88.738	100.67	121.29	142.5	162.68	193.58	247.91	276.76	326.63	334.05	456.4	510.62	521.26	648.25	750.37	794.36	883.55	958.27	1019.1	1029.5	1140	1145.1	1204.2	1253.6	1306.3	1338.8	1337.4	1357
5.8725	3.9798	0	4.9469	0	0	0	14.9	28.942	52.785	87.231	99.287	130.46	180.92	206.87	271.25	319.02	377.8	425.13	481.48	526	597.27	630.59	677.55	745.4	805.41	848.16	894.59	917.77	980.34	992.99	1083.4	1080.1	1122.7	1147.9	1128.3	1117.6	1142.7	1150	1168.5	1183.2	1142.5	1172.2	1164.2	1164.7	1098	1126.3	1175.2	1173.6	1130.2
0	0	0	0.1254	33.861	82.726	94.871	172.55	135.89	225.24	190.82	259.31	231.01	246.82	248.64	264.56	328.28	368.16	307.06	327.4	349.33	387.02	432.37	484.52	535.4	611.93	658.32	730.1	825.58	828.5	889.56	786.48	811.91	966.51	1010.6	1101.2	1149	1222.2	1281	1368	1415.3	1543.6	1456.6	1548.6	1623.5	1725.6	1709.9	1770.7	1722.4	1668.3
0	0	0	45.136	1.2087	10.225	18.388	19.153	29.068	23.557	28.435	32.981	28.164	26.02	19.959	41.247	68.151	89.301	130.43	184.45	248.35	360.98	469.35	593.13	687.39	790.4	989.92	1091	1228.6	1411.4	1567.6	1640.8	1767.7	1871.7	2047.3	2120.7	2248.9	2323.6	2387.7	2512	2499.2	2639.9	2675.7	2673.1	2795.7	2750.5	2781.5	2825.2	2804.3	2854.7
0	0	0	1.9401	37.124	50.545	77.816	87.327	111.57	127.69	162.08	182.06	195.67	235.38	239.81	278.25	303.93	334.25	343.87	349.47	384.91	415.17	433.2	471.3	507.77	524.4	556.35	571.91	589.18	596.05	591.99	586.7	611.96	606.16	648.74	637.97	667.67	656.41	690.88	692.25	684.54	685.11	710.56	698.77	689.98	702.08	708.21	718.53	667.82	680.55
0	0	4.015	0	17.057	0	0	0	0	0	0	1.2288	0	0	0	0	0	3.0646	0	14.102	7.165	0	18.747	7.73	28.588	12.335	37.336	39.108	49.09	53.778	20.765	14.726	20.016	20.296	20.966	21.627	0.12718	6.6674	18.132	10.117	11.981	3.1922	10.206	0	0	0	0	0	0	0
0	0	0	57.724	0	11.116	14.952	30.5	28.835	14.612	20.597	49.903	83.016	115.48	167.54	239.95	283.48	323.98	412.6	456.47	547.09	629.29	698.32	793.61	813.26	874.59	947.02	1045.9	1142.7	1200.9	1336.6	1284.9	1404.2	1457.2	1479.2	1568.1	1573.3	1643.9	1664.2	1736.9	1739	1769.8	1839.4	1861.9	1905.5	1930.8	1952.7	1983.3	2000.5	2019.3
0	0	0	0.77892	2.7864	7.6072	18.578	7.9663	17.451	17.488	17.388	22.593	25.681	32.788	27.053	34.093	38.317	45.536	52.722	58.186	80.035	97.155	97.176	117.73	137.25	141.98	161.1	175.55	184.66	199.14	226.78	246.29	265.89	289.46	322.79	315.51	339.25	378.08	373.4	368.5	409.79	450.46	472.53	487.87	469.62	496	486.33	476.92	477.98	450.76
0	1.6294	0	0	3.0736	8.6483	1.8608	0	0	0	0	0	0	0	0	0	0	0	0	0	12.532	0	0	0	2.496	2.9069	9.3578	25.568	31.608	63.269	0	0	0	0	0	0	0	0	0	0	0	0	0	0	0	0	0	0	0	0
2.3003	0	0	37.833	0	4.4748	18.866	16.563	17.978	39.043	20.855	35.248	23.298	0.74722	0	6.6591	13.557	0	9.3766	0	21.212	58.218	112.92	160.02	220.79	286.1	459.39	474.46	510.26	526.81	627.54	646.7	773.44	825.51	921.19	937.67	984.56	1003.7	952.94	901.51	1050.4	1118.5	1088.5	1198.7	1111.7	1149.1	1135.8	1211.1	1130.8	1248
0	0.18159	0.79348	0	2.051	3.1268	11.556	30.948	69.86	135.29	207.03	305.06	413.9	527.62	622.99	765.75	868.52	927.01	1024.8	1118.7	1219.5	1317.1	1391.4	1467.1	1537.9	1599.8	1697.8	1775.4	1835.6	1840.8	1904.1	1909.4	1942.8	2013.9	1983.6	2008.7	2068.3	2001.4	2055.1	1984.5	2040.5	2115.6	2079.3	2134.8	2159.2	2144.6	2072.9	2089.2	2119	2071.9
1.2375	0	0	0	8.689	1.1671	10.324	5.4943	13.447	6.12	0	0	0	0	0	0	0	0	0	0	0	0	0	0	20.25	98.814	125.54	0	0	0	0	0	0	0	0	0	0	0	0	0	0	0	0	0	0	0	0	0	0	0
0	0	0	0	7.4451	5.2973	0.80024	10.1	4.2315	4.91	14.095	33.823	56.626	91.946	141.22	195.7	264.69	360.38	496.34	599.83	757.92	904.18	1064.7	1222.2	1368.1	1567.6	1714.8	1973.2	2188.2	2407.3	2740	2903.8	3090.7	3334.1	3580.2	3876.3	4339.1	4440.6	4834.8	5040.4	4965.1	5120	5402.2	5474.1	5558.2	5597.5	5754.9	5890.6	6011.6	6140.8
12.714	0.17999	0	0	0	0	5.3673	1.1436	0	5.4637	0	0	11.592	14.355	16.054	25.275	28.472	28.458	33.373	32.295	42.323	48.463	53.531	64.089	64.216	78.045	68.445	65.828	67.692	65.145	64.589	64.736	58.115	64.671	47.134	55.443	53.42	43.496	39.303	40.733	47.562	35.717	33.954	38.317	30.065	22.077	28.067	20.025	0	8.3986
0	2.297	3.2366	0	0	5.415	0.55161	3.0452	0.025395	0	0	0	8.4841	13.368	32.12	55.106	91.642	133.15	193.63	234.73	295.5	350.79	403.72	490.07	541.47	644.17	746.43	842.11	971.8	1065.9	1177.8	1340.5	1487.9	1637.3	1802.8	1988.7	2111.1	2310.2	2430.6	2614	2743.3	2788.4	2914.7	3040.9	2989.5	3034.8	3116.6	3111	3216.4	3256.4
3.8497	4.7306	7.8958	0	0	0	0	8.7541	31.265	27.658	56.78	54.765	76.654	94.269	155.66	206.96	251.41	316.16	355.77	402.3	275.11	338.17	331.43	426.45	465.04	519.95	528.83	558.98	621.07	675.36	782.58	673.76	723.58	825.66	846.19	925.37	1024.9	1147.9	1207.2	1162.5	1193.4	1238.8	1279.3	1373.2	1360.7	1403.6	1358.9	1427.4	1443.7	1526.9
0	0	0	43.669	23.356	15.432	19.113	35.498	20.128	3.3276	0	0	0	0	0	0	0	0	0	0	0	0	0	0	0	0	0	5.9412	26.961	143.98	164.96	159.47	247.61	263.24	332.7	403.43	461.09	517.2	565.54	590.72	673.87	682.3	776.18	766.71	789.01	816.52	798.31	792.12	770.99	771.41
0	0	0	5.3102	5.7679	18.552	1.9823	0	0	0	0	0	0	0	0	0	0	0	0	0	0	0	0	0	0	0	0	0	0	0	0	0	0	0	0	0	0	0	0	0	0	0	0	0	0	0	0	0	0	0
0	0	0	0	10.659	27.612	38.142	33.31	36.053	48.372	60.436	76.686	107.04	152.66	180.22	230.98	284.42	326.03	383.3	450.77	478.21	532.96	557.09	594.64	633.28	658.24	694.7	741.67	736.61	746.52	789.85	810.04	803.25	813.65	828.36	819.43	866.71	822.46	835.05	852.23	861.11	879.39	848.97	853.65	836.26	860.91	812.82	844.35	881.1	830.44
0	0	0	1.7528	0.812	18.017	26.134	17.117	7.269	24.741	0	9.8291	11.094	41.519	43.815	74.406	73.2	72.306	89.681	104.62	113.19	108.01	111.82	116.52	138.15	124.18	144.53	168.25	176.15	162.49	158.54	135.28	134.08	116.66	139.11	136.94	151.3	148.6	142.9	166.03	120.22	116.7	88.169	93.351	99	128.24	146.06	129.56	110.82	103.49
0	0	0	0	8.8068	8.417	5.7994	9.4162	10.215	0	0	0	0	0	0	1.6052	7.4086	8.4212	0	1.1582	0	0	0	0	6.6909	29.52	30.977	67.558	93.587	112.7	170.85	220.4	289.55	372.97	436.72	528.83	649.27	729.87	834.97	769.5	836.69	907.07	1009.8	1052.8	1069.2	1118.5	1168.3	1256.6	1286.3	1302.9
0	0	0	42.91	2.059	22.5	2.0592	8.1211	0	6.941	0	0	0.18141	7.8586	44.797	92.532	135.8	204.01	272.46	337.62	400.22	524.09	627.26	732.36	808.15	921.47	979.66	1125.4	1216.3	1339.5	1376.2	1383.2	1435.3	1544	1575.1	1708.7	1713.9	1760.2	1763	1828.4	1843.1	1897.7	1879.7	1942.2	1970.4	1953.5	1926.9	1927.2	1977.8	2018.3
7.1812	4.0331	6.7502	0	5.1101	0	0	0	0	0	0	0	0	0	0	0	0	0	0	0	0	0	0	0	0	0	0	0	0	0	0	0	0	0	0	0	0	0	0	0	0	0	0	0	0	0	0	0	0	0
19.921	8.74	0	2.8951	0	0	0	0	0	0	0	0	0	0	0	0	0	0	0	0	0	0	0	0	0	0	0	0	0	0	0	0	0	0	0	0	0	0	0	0	0	0	0	0	0	0	0	0	0	0
0.43952	5.3932	0	0	4.6449	0	0	0	3.2828	19.956	26.668	50.595	85.741	121.2	164.55	232.61	341.47	413.24	552.81	663.49	746.78	837.41	948.51	1065.8	1184.7	1240.2	1319.6	1429.9	1487.3	1527.4	1612.2	1633.5	1702.2	1782.9	1820.9	1908	1979.1	2064.6	2067.2	2096.3	2120	2203.6	2214.8	2267.9	2336.6	2324.6	2400.5	2384.3	2404	2483
0.46791	0	0.72271	1.2208	4.2244	0	0	0	0	0	0	0	0	6.3058	4.7075	10.159	20.716	44.551	68.689	111.83	132.06	149.82	160.89	180.36	208.08	238.98	252.33	274.59	313.75	344.6	332.15	367.22	388.29	395.65	412.5	443.44	458.25	472.62	491.53	499.13	509.04	499.49	484.51	488.25	487.89	485.84	495.45	506.43	493.95	498.78
10.132	6.8417	0.59574	0	0	1.9099	0	0	0	4.009	24.591	37.894	97.357	187.51	284.89	411.52	556.34	694.18	846.27	1035.9	1231.4	1448.3	1625.2	1860.2	1991.6	2202.7	2349.1	2554.2	2753.8	2937.3	3057.2	3191.7	3221.6	3501.4	3606.1	3752.5	3909.5	3941.1	4130.1	4219.6	4155.2	4337.4	4186.5	4200.1	4276.2	4313.6	4369.4	4356.9	4384.4	4408.6
0	0	0	0	10.011	17.387	6.1267	0	2.0811	0	3.7623	0	0	14.491	35.904	65.72	92.677	150	189.92	289.38	336.64	406.74	510.04	546.88	628.02	686.35	751.06	782.55	838.98	891.09	963.12	987.21	1066.8	1072.2	1161.4	1217.1	1300.5	1335.4	1398.2	1475.2	1638.8	1782.2	2000.3	2235.6	2398.3	2549.1	2823.5	3010.9	3333.1	3606
0	0	0	34.281	4.2353	2.1898	3.1406	0	0	0	0	0	0	0	0	0	0	0	0	0	17.51	60.609	108.99	175.47	236.32	303.85	396.57	414.2	468.84	556.45	621.98	660.69	694.81	745.9	799.26	824.25	853.37	897.45	898.7	924.48	972.09	945.93	956.52	980.63	952.38	996.84	951.67	997.5	955.64	944.38
8.5307	15.493	0	0	0	0.50914	0	0	0	0	0	4.8544	11.661	25.254	35.872	76.665	126.67	160.7	185.02	233.38	260.82	273.67	324.6	357.7	405.54	458.68	437.31	490.54	521	520.47	551.54	575.88	582.1	611.71	662.33	692.76	747.37	835.88	877.29	948.43	1049.4	1139.7	1199.4	1243.7	1330.9	1370.6	1458	1498.6	1568.4	1607.1
23.685	11.117	0	1.1946	0	0	0	0	0	15.516	49.142	93.771	157.3	226.77	310.03	356.76	418.23	497.45	581.51	624.46	681.44	712.74	830.2	916.27	1017.6	895.47	985.55	1008.6	1049.1	1112.6	1192.7	1108.8	1162.7	1249.2	1268.9	1307.6	1297	1390	1289.1	1348.2	1283.6	1194.2	1163.3	1168.8	1180.2	1194	1189.1	1187.5	1193.6	1159
17.124	5.1686	4.5292	0	5.0485	0	0	0	0	0	0	0	0	0	0	0	0	0	0	0	0	0	0	0	4.4264	45.991	74.695	91.406	125.8	150.81	184.41	226.29	263.6	311.97	359.99	422.72	463.41	505.77	564.04	601.06	639.31	642.98	686.1	712.37	741.99	767.85	763.34	796.61	788.15	789.58
0	3.3202	0	0	0	7.8333	0	0	0	0	0	0	0	0	0	0	0	0	0	0	0	0	0	0	0	0	0	0	0	0	0	0	0	0	0	0	0	0	0	0	0	0	0	0	0	0	0	0	0	0
0	0	0	3.9277	0	18.586	19.428	34.593	53.25	67.594	82.084	90.831	108.55	125.22	142.15	152.2	164	159.53	190.97	219.57	228.81	249.96	233.69	255.22	226.89	214.6	244	226.35	234.49	237.81	250.97	273.72	295.32	296.6	319.6	353.7	397.85	412.81	473.03	485.01	507.64	524.9	533.96	554.45	587.19	604.38	630.98	632.39	627.76	647.43
1.4155	0	1.7046	0	5.25	0.37113	0	0	15.657	24.021	44.757	77.387	93.029	131.2	155.93	192.69	201.66	249.24	293.68	343.29	391.33	441.63	487.87	483.93	554.31	568.52	594.41	627.49	673.45	682.32	686.11	694.37	705.21	742.34	722.02	773.31	764.34	779.45	747.39	793.68	767.23	756.86	746.92	774.65	735.48	744.19	723.81	734.11	751.8	731.38
13.283	12.89	6.1601	0	0	0	0	0	0	0	0	0	18.118	45.623	89.037	139.95	198.78	257.31	340.15	404.21	451.04	509.52	554.65	635.18	681	761.59	791.21	860.46	935.48	1007	1001.5	1049.8	1102.9	1144.3	1166	1163.3	1168.8	1188.8	1194.9	1188.7	1192.3	1190	1224.1	1249.5	1216.7	1227.8	1237.8	1260.3	1268.2	1265.7
0	0	0	0.72303	41.407	43.284	69.744	68.77	100.12	121.13	98.315	105.61	112.12	143.95	149.6	22.988	11.825	26.306	27.264	27.784	15.838	6.3759	12.413	0	0.68683	0	0	0	0	0	2.933	0	24.469	14.842	28.431	49.719	52.332	22.597	7.1344	20.036	34.788	17.64	1.3771	0	0	2.8763	0	0	0	0
0	1.4307	10.596	5.0244	0	0	0	3.2543	0	0	0	0	0	3.3361	1.5105	2.3451	16.203	21.825	41.183	47.953	63.458	91.813	98.891	119.77	124.78	134.04	145.4	157.17	180.67	208.34	218.76	265.89	307.72	373.02	406.66	473.84	501.45	581.24	623.12	687.23	717.55	801.69	836.68	874.08	925.77	978.63	1010.5	1015.6	1061.2	1112.9
0	0	0	0	0	10.721	24.117	19.034	57.396	75.988	94.208	117	148.14	172.96	203.98	221.11	267.74	272.88	310.43	305.61	328.71	361.21	393.94	409.97	416.33	447.99	480.78	511.12	527.92	563.55	623.54	635.13	676.3	631.67	659.53	703.88	697.3	669.87	749.01	779.68	812.83	695.18	697.85	675.85	758.85	765.1	841.77	875.81	898.94	898
0	0	0	0	13.471	10.744	4.1208	4.383	0	0	1.3293	0	0	0	0	9.2307	3.9793	12.709	20.173	18.834	25.92	30.311	36.767	40.597	51.999	62.935	67.657	70.371	95.571	103.07	93.274	103.22	109.54	105.99	121.84	123.87	127.15	120.13	128.28	135.82	126.61	128.19	136.6	129.62	141.71	147.33	143.04	145.56	144.79	152.4
8.1247	0	0	0	0	6.8714	9.5646	26.923	36.349	32.749	34.604	38.359	49.698	57.304	51.734	65.212	48.599	76.929	103.54	166.68	226.15	318.65	410.07	476.98	553.23	635.63	679.14	788.41	829.97	917.49	1020	1081.3	1173.4	1240	1298	1348.2	1440.1	1462.1	1505	1542.6	1646.3	1670.7	1717	1837.6	1353.6	1349.9	1427.4	1378.2	1463.9	1444.6
0	0	0	48.964	28.77	43.502	41.367	59.759	34.576	79.992	81.977	104.44	122.14	124.64	161.67	202.97	236.49	233.66	255.67	280.01	309.04	344.64	373.48	387.27	404.55	463.21	537.59	561.9	536.81	552.46	629.94	608.3	642.86	701.53	716.29	758.75	794.6	862.83	886.37	874.09	896.55	827.92	842.91	782.3	795.07	802.77	778.8	802.9	812.49	771.08
0	0	0	2.2319	15.956	18.817	11.725	13.607	18.634	16.443	21.182	19.133	35.123	34.439	31.44	36.405	41.625	45.589	43.798	44.439	59.497	59.199	66.396	62.094	72.683	84.335	104.15	128.79	166.66	215.74	240.86	274.77	312.89	358.57	410.36	492.09	552.25	573.74	633.65	669.49	709.69	727.8	780.13	772.28	789.1	791.31	815.15	835.81	811.72	842.67
3.719	0	0	0	1.43	5.1585	5.1463	0	0	0	0	0	0	5.7958	17.927	56.693	86.623	134.35	194.56	303.73	400.69	494.87	615.07	782.58	999.12	1127	1319.3	1466.3	1635	1692.6	1807	1937.2	1946.8	2058.4	2238.4	2370	2423.9	2537.5	2586.6	2699.9	2738.5	2763.3	2745.6	2717	2565.3	2588.6	2628.9	2522	2563.5	2564.2
0	0	2.9015	4.8209	0	8.5607	0	6.5333	0	0	0	0	3.4129	17.079	25.972	25.179	45.827	62.236	79.788	112.37	159.78	202.17	283.06	370.35	485.22	631.37	805.17	954.62	1108.8	1326.2	1422	1597.7	1780.7	1928	2164.5	2382.2	2479	2700.6	2773.8	2983.7	3014.6	3058.5	3336.4	3280.5	3346.8	3341.1	3454.2	3419.4	3450.5	3446.8
0	2.0915	0	0.33937	3.4351	0	3.2806	0.92041	4.3693	6.7543	12.892	0	0	0	12.796	21.755	34.074	64.747	77.193	93.905	130.13	162.16	178.8	232.86	245	259.38	268.8	326.22	319.95	344.92	349.04	343.92	376.47	401.27	458.28	537.16	619.09	716.03	795.98	909.35	998.82	1091.7	1182.2	1265.6	1355.6	1444.3	1529.7	1561.2	1658.5	1727.1
6.6504	0	2.7639	3.8189	2.5408	0	0	0	6.7763	25.191	33.958	39.83	60.936	73.766	94.109	100.33	87.394	120.56	135.23	145.3	152.61	130.84	171.46	184.93	187.76	198.82	208.04	217.27	262.02	289.11	287.05	296.58	291.28	294.57	250.66	273.79	275.84	286.63	287.8	312.15	322.29	337.1	343.55	350.78	367.09	360.15	379.87	407.94	388.6	406.06
0	0	0	2.3562	0	12.832	22.066	11.427	11.614	21.539	26.128	23.362	34.328	42.759	55.078	62.317	70.79	78.032	108.97	143.41	181.45	216.14	232.47	252.1	282.69	307.21	338.34	352.35	380.17	393.11	395.53	418.88	410.97	416.89	442.42	447.23	457.83	453.71	467.16	470.49	470.84	442.07	420.91	421.57	431.18	419.75	426.42	409.96	403.27	417.74
3.5962	7.6146	2.9897	0.044648	0	0	0	0	0	0	0	0	0	0	0	0	0	0	0	0	5.089	0	23.093	14.009	25.545	7.1991	0	0	0	0	0	0	0	0	40.073	90.863	118.55	156.69	191.35	254.76	291.62	354.19	348.17	407.73	418.75	477.97	483.1	505	577.36	551.34
0	0	2.8839	6.1718	0.11518	0.71014	6.0255	1.289	0	0	0	3.6487	4.8468	25.713	35.297	98.097	154.91	209.53	259.26	325.87	393.09	464.89	522.07	568.79	672.44	728.92	786.85	836.68	852.83	873.46	908.67	941.77	981.73	998.82	1014	1038.5	1068.3	1082.9	1067.9	1101	1120.5	1065.9	1089.3	1075.8	1046.4	1055.4	1047.4	1044.9	1051.3	1071.1
0	0	0	0	3.6725	0	37.01	42.658	51.433	54.88	88.751	84.098	110.03	117.19	109.71	125.08	137.3	128.26	121.62	129.69	122.39	126.78	127.77	115.58	125.72	93.535	98.265	82.634	90.465	95.687	93.239	86.803	59.648	42.025	58.124	46.598	37.922	30.408	39.994	35.68	31.073	25.14	9.3688	22.597	8.5513	0	4.9632	0	2.762	2.7591
8.3563	9.0123	0	0	1.5081	0	0	0	17.721	19.088	24.303	41.739	38.776	54.243	57.06	101.69	129.82	99.74	145.48	162.26	189.41	184.22	223.93	229.5	260.46	284.05	295.25	288.54	305.13	346	486.2	404.3	439.44	309.73	345.96	406.08	469.66	543.62	586.79	625.29	661.08	737.24	741.25	812.55	852.51	906.59	961.56	1001.8	1055.1	1071.2
0	0	0	50.286	8.7325	13.915	20.572	20.154	31.248	28.27	37.927	48.736	57.873	75.484	106.07	121.6	175.19	209.7	246.15	308.48	325.61	428.65	483.85	515.85	512.49	559.57	628.62	693.74	692.93	763.82	807.23	754.13	782.92	845.69	897.33	917.31	1011.6	1072.1	1092.2	1258.8	1271.4	1361.7	1347.6	1342.9	1435.7	1419.8	1517.6	1585.4	1634.3	1731.4
19.226	5.8724	0.74311	0	0	0	0	0	0	0	30.296	42.933	72.916	160.56	234.96	298.56	383.93	476.85	505.9	603.27	662.72	741.56	808.72	875.28	937.71	999.24	1026.5	1104.5	1142.5	1196.1	1236.9	1231.8	1256.5	1258.7	1311.7	1327.7	1363.9	1422.7	1426.2	1449.7	1442.6	1452.3	1494.2	1486.1	1503	1532	1559	1576.3	1588.9	1599.3
0	0	0	3.2058	13.652	24.22	34.697	27.854	34.65	40.599	48.323	50.359	42.515	68.094	58.746	82.354	69.866	104.6	156.55	50.783	56.44	58.32	53.627	54.448	64.353	40.183	41.439	39.037	68.078	73.241	32.705	34.955	34.348	35.712	44.494	58.635	72.696	76.244	74.715	107.82	96.433	101.8	118.47	112.65	120.86	140.16	129.69	155.93	151.26	167.82
0	0	0	2.1254	0	13.574	41	80.712	108.83	126.3	173.34	206.76	254.91	280.66	354.65	421.37	511.86	613.35	753.13	916.5	1128.5	1273	1411.7	1675.2	1950.1	2172.9	2344.7	2688.2	2956.8	3242.1	3360.4	3712.5	3997.1	4451.4	4839.3	5079.1	5861.4	6028.6	6347.5	6447.4	6738.6	6988.1	7299.6	7551.1	7577.8	7801.6	8010	8478.7	8441.2	8678.9
0	0	0	9.6465	13.228	0	34.954	22.394	59.951	68.733	94.83	103.82	83.658	139.25	163.99	192.77	198.73	199.03	237.48	262.28	283.14	316.54	314.99	312.44	295.36	323.05	355.99	382.1	462.89	513.63	628.62	638.87	666.57	715.53	788.55	945.1	911.95	947.33	1006.7	1087.8	1126.9	1197.9	1152.7	1023.9	1092.5	1123.2	1161.8	1299.3	1108.7	1152.3
0	0	0	52.172	24.439	31.248	53.065	63.981	101.68	89.217	100.78	111.2	128.24	113.05	124.98	124.28	148.07	139.46	117.95	150.22	153.11	183.87	202.66	213.24	228.8	246.97	302.35	315.84	325.17	335.26	363.35	338.17	337.48	355.34	364.25	375.64	403.1	435.18	456.64	473.64	507.14	525.17	552.7	567.06	588.18	578.9	597.82	606.89	581.11	606.09
10.582	0	0	50.324	16.588	0	0	28.779	8.9465	0	2.346	0	0	0	3.9123	0.72332	3.9381	0	0	0	0	6.1723	45.082	26.942	27.362	37.167	0	32.072	38.743	114.61	133.81	125.69	165.67	175.94	274.82	320.7	394.06	427.89	498.71	543.31	575.64	609.92	695.43	733.02	772.33	852	828.22	876.43	869	929.92
10.94	1.453	11.903	2.9925	0	0	0	0	0	0	0	0	7.6389	6.8493	8.8171	8.3785	4.059	6.0663	0.34166	5.6589	4.0727	16.729	11.83	8.3491	12.735	12.006	8.2807	0	3.0242	17.503	15.561	21.472	21.48	25.478	25.001	26.039	32.163	25.229	31.475	37.6	34.122	47.468	48.753	59.331	61.06	51.586	53.337	54.166	56.531	59.524
0	16.128	5.8407	0	1.2219	2.0534	0	0	0	0	0	0	0	0	0	0	0	0	40.854	56.062	102.87	100.47	156.12	160.36	165.6	183.78	165.74	196.3	220.54	254.86	286.91	295.2	308.94	303.52	355.22	376.18	420.97	352.6	394.45	400.35	352.79	436.82	420.64	489.27	485.59	561.23	562.4	515.87	586.04	604.83
0	6.553	4.7874	5.2095	0	0	7.5222	0	0	0	0	6.3012	9.786	22.405	28.558	46.549	56.511	44.208	54.573	52.933	81.357	82.466	77.998	73.956	90.628	60.844	92.673	68.834	100.89	93.027	79.382	93.372	97.559	106.05	174.12	214.44	295.73	367.53	430.62	486.71	564.86	619.7	679.03	750.54	725.37	683.6	701	695.61	727.13	737.96
2.0687	3.3968	0	0	9.2498	0	0	4.8027	1.5128	0	0	0	0	0	0	0	0	0	0	0	0	0	0	0	9.0969	21.249	25.354	19.117	36.632	37.509	48.4	43.59	38.636	41.672	47.491	46.351	53.185	51.067	58.978	50.314	40.55	27.642	25.422	12.782	6.8052	0	0	0	0	0
0	0	0	78.495	18.403	21.521	18.084	37.556	33.34	21.371	20.56	22.434	25.251	27.9	30.046	37.378	30.232	16.733	28.634	22.568	15.148	17.769	49.518	53.826	49.742	58.788	72.672	111.31	169.52	220.83	321.52	287.68	376.57	475.15	553.02	672.11	759.32	871.7	999.14	1150.1	1213.4	1277.1	1397.9	1406.8	1465.5	1529.8	1531.8	1580.3	1578	1557.5
0	3.2918	0.23439	0	0	9.2961	0	3.3608	5.6155	6.6572	23.24	41.219	60.607	72.713	108.41	146.17	190.27	268.85	328.51	424.1	579.05	769.61	928.29	1099.9	1313.1	1465	1633	1821.1	1993	2173.4	2284	2443.8	2662.2	2817.2	3059.3	3343.8	3556.5	3759.1	3994.5	4010	4015.9	4250.3	4501.9	4536	4825.4	4844.9	4948.4	5097.3	5150	5308.2
23.018	13.206	0	0	0	0	6.473	34.328	77.176	99.922	129.12	184.48	241.84	300.96	398.1	463.93	524.8	646.5	716.68	814.77	914.56	1005.4	1128.5	1207.9	1455.9	1600.5	1800.6	2052.6	2320.8	2603.8	2815.7	3117.3	3437.7	3717.8	3928.5	4314.2	4459.5	4506.1	4836.2	5159	5430.7	5572.5	5551.2	5785.2	6131.3	5897.5	6013.7	6091.5	6172.1	6001
0	0	0	2.6476	8.1391	5.9765	33.464	66.304	17.28	16.121	75.641	3.0492	0.26071	4.9877	1.748	0	0	0	16.88	40.232	90.987	128.35	172.87	255.16	338.15	414.51	487.58	591.5	652.1	742.33	861.56	903.08	995.4	1142	1320.7	1468.2	1554.7	1704.5	1905.4	2024.6	2121.3	2269.2	2324.5	2450.7	2566.9	2305.2	2337	2407.5	2497.7	2474.6
0	0	0	12.836	0.13957	21.274	40.486	51.003	67.475	97.746	148.44	207.97	284.81	312.17	408.44	457.43	533.92	615.02	715.61	795.31	894.5	945.71	1025.1	1139.6	1185.6	1204.4	1273.2	1359.8	1421.3	1472.8	1534.7	1585.9	1629.2	1695.2	1796.1	1849.2	1892.5	1954.6	1961	2058.2	2018.7	2011.8	2062.3	2097.1	2095.1	2136.9	2183	2155.1	2150	2181
0	0	0	76.582	12.459	32.216	27.766	46.96	29.802	37.924	38.887	46.275	47.823	83.082	87.966	111.41	101.78	110.57	153	145.98	143.62	150.51	190.97	203.3	218.08	219.29	237.23	296.71	344.17	395.85	466.71	400.83	539.71	630.65	783.89	938.62	1076.8	1283.3	888.68	926.07	966.02	1021.1	1083	1090.3	1143.2	1219.5	1201.6	1270.8	1289.6	1318.5
12.582	18.541	0	0	0	0	6.0738	8.4966	41.087	74.166	75.26	104.16	120.67	137.81	145.05	141.48	144.81	161.22	170.97	165.05	143.78	138.39	118.36	103.55	138.18	147.76	168.58	176.57	227.04	257.39	396.62	505.54	644.61	836.12	959.59	1137.1	1353.8	1515.7	1697.4	1858.8	2036	2252.2	2446.3	2460.2	2509.1	2520.5	2657.2	2723.6	2831.6	2810.9
0	1.5427	0	0	0	8.1026	0.6119	0	0	0	0	0	0	0	0	0	0	0	0	12.287	57.516	61.149	55.681	77.639	90.914	111.3	131.8	130.02	156.04	177.8	156.66	132.31	104.79	104.21	81.548	112.46	101.18	102.35	69.381	71.642	64.302	83.157	69.637	67.566	61.754	84.829	106.02	56.239	55.168	61.782
33.09	14.051	0.32902	0	0	0	0	0	0	0	15.719	27.701	54.624	66.239	132.17	188.28	220.03	249.31	303.3	397.04	466.62	598.47	693.48	817.16	972.28	1170	1250.7	1438.6	1600.2	1801.9	1931	2105.8	2110.9	2236.5	2382.6	2603.6	2879.6	2960.2	3219	3269.5	3418.1	3517.7	3612	3752.5	3753.3	3868.5	3760.3	3797	3884.4	3895.9
0	0	0	0	12.568	30.923	69.238	72.365	102.58	222.3	250.02	309.83	415.56	550	826.95	955.96	1216.4	1302.2	1512.2	1728.7	1981.9	2200.6	2290.5	2605.5	2846	2992.7	3027.7	3203.7	3930.7	4030.6	4162.5	4215.1	4346.8	4538.4	4558.3	4362.5	3849.1	3933.7	3385.8	3247.1	3283.2	3491.8	3516.8	3445.8	4297.7	4298.8	4264.3	4418.9	4731.2	4642.7
11.93	3.3402	0	0	0	1.5082	0	0	0	0	0	0	0	0	0	0	0	0	0	0	0	0	0	0	0	0	0	0	0	16.829	35.2	35.409	50.5	71.406	84.221	90.887	94.896	112.5	118.55	134.58	131.2	155.33	155.96	160.98	177.99	172.43	190.99	179.13	191.8	170.84
1.7632	6.5238	15.136	17.879	0	0	0	0	0	0	0	0	0	0	0	0	0	0	0	0	14.365	56.438	96.97	96.556	131.87	151.46	185.81	225.61	256.16	288.24	340.71	354.13	392.76	427.03	458.15	453.37	525.5	520.65	565.29	573.73	610.77	540	556.94	545.12	555.2	558.71	532.92	587.01	580.95	591.37
0	0	0	14.497	5.4153	22.785	17.233	8.6467	25.081	30.408	42.036	49.464	40.219	59.53	67.201	67.15	62.619	54.165	83.092	115.92	142.49	172.96	241.13	289.73	378.12	440.83	588.84	658.86	772.09	838.55	959.79	1003.7	1025.9	1119.3	1241.3	1312.6	1426.2	1473	1476	1524.2	1540.5	1536.8	1557.5	1663.8	1617	1514.6	1544.2	1557.2	1524	1510.9
0	0	0	6.8068	3.8807	5.9469	11.875	10.808	19.087	21.175	34.656	42.598	42.456	66.857	73.561	105.95	120.69	142.84	180.22	196.01	221.09	252.67	269.35	250.15	242.46	232.16	238.98	248.62	243.39	263.1	277.2	280.48	304.45	267.68	319.85	333.67	388.37	379.33	440.42	402.92	398.76	400.98	416.92	474.8	483.38	525.22	542.15	531.16	559.3	580.63
0	2.443	0	0	13.414	1.4313	0	0	4.528	17.078	23.954	48.842	78.537	123.77	133.71	168.79	196.9	241.25	291.49	340.52	367.97	415.81	417.24	488.75	509.6	539.7	613.19	654.54	687.61	703.05	710.76	675.75	722.7	596.2	618.03	681.53	775.75	721.04	639.91	777.95	797.02	775.89	794.09	789.58	778.7	831.66	797.86	806.46	829.93	808.96
0	6.5921	0	36.023	8.3397	3.3739	0.27304	2.8057	23.813	4.4762	5.2348	12.104	3.2942	5.3274	72.946	17.831	57.341	105.99	46.758	90.057	109.62	148.5	155.72	170.45	172.94	195.52	243.76	245.88	257.66	396.93	300.86	289.66	304.42	326.59	323.74	368.14	361.42	381.29	382.14	405.35	382.47	406.92	371.65	397.05	395.31	381.41	366.39	361.38	361.27	348.14
11.01	2.5217	0	0	0.29167	1.1078	0	0	0	0	0	0	0	1.7016	2.7978	17.937	46.821	81.942	104.91	142.15	181.21	260.87	301.79	371.71	436.24	525.57	631.52	740.64	885.15	1061.7	1302.5	1497.5	1814.1	2143.1	2410.8	2463.5	2790.2	3100.2	3355.3	3609.2	3867.6	3934.6	4111.9	4337.7	4396.6	4477.5	4440.2	4501.5	4469.8	4457.3
0	0	0	0.49155	9.6824	0	0.73687	0	0	0	0	0	0	0	0	0	0	2.4559	1.1659	3.9747	7.4608	11.302	22.646	31.842	36.21	47.529	13.186	39.009	54.54	55.75	57.637	74.493	86.723	127.02	157.08	182.21	211.31	241.9	291.95	308.8	359.85	402.01	454.7	472.42	518.55	541.24	612.08	611.47	609.91	652.78
0	4.0919	0	6.5006	10.615	10.85	2.0163	3.1224	0	5.4673	2.3452	3.2731	6.1752	16.652	12.745	30.304	42.29	39.592	58.05	68.398	86.922	101	111.51	119.91	140.97	172.16	163.15	175.65	205.86	214.94	236.29	249.36	257.78	245.92	243.91	250.3	282.26	313.49	306.32	351.6	337.95	346.56	334.89	333.36	376.77	409.74	445.66	474.13	195.06	168.32
13.95	8.4064	0	2.874	0.66275	0	0	0	0	0	0	0	0	29.844	82.256	142.12	235.38	338.26	489.19	617.36	725.34	902.42	1001.7	1158.5	1278.4	1367.3	1474.8	1571.5	1697.1	1758.1	1807.4	1846.2	1890.9	1996	2052.3	2211.2	2268.7	2368.5	2555.7	2640.1	2725.4	2745.1	2782.3	2901.2	2884.7	2963.7	3096.3	2980.7	3035.4	3037.2
14.834	0	10.199	6.9633	0	0	0	0	0	0	0	0	0	0	0	0	0	0	0	0	0	0	12.473	16.612	33.557	30.525	35.179	44.267	49.035	57.052	77.975	82.303	96.927	103.22	123	137.8	151.88	162.15	190.09	208.38	238.17	259.79	302.23	358.18	352.29	388.03	428.35	477.98	498.78	547.81
7.8035	3.1596	0	1.7468	5.6004	0	0	0	0	0	0	0	12.663	13.892	13.163	14.043	16.924	44.035	20.212	19.501	30.484	35.247	64.992	82.289	96.426	120.27	117.9	141.25	181.21	179.47	216.36	238.57	250.22	251.22	295.12	291.29	330.92	359.72	372.84	382.81	380.49	403.86	416.18	429.75	427.86	417.37	411.97	419.2	405.55	411.43
13.384	9.7452	0	0	0	0	8.4131	17.635	115.54	291.34	468.12	681.22	987.24	1302.2	1655.3	1986.1	2449.1	2814.8	3301.1	3610	3963	4491.7	4810.7	5182.2	5530.4	5820.2	6235.4	6231.3	6572.9	6609	6765.9	6720.7	7047.8	7155.2	7295.2	7686.1	7668.1	7742	7860	7832.9	8278	8078.3	8155.9	8101.3	8170.5	8287.2	8187	7702.6	7794.7	7982.8
10.61	19.971	0	49.65	0	0	0	0	0	0	0	0	0	0	0	0	0	0	0	0	0	0	0	50.132	94.271	160.47	141.77	192.37	174.09	305.75	327.7	252.15	337.13	406.41	454.56	558.57	634.92	706.43	752.65	832.27	857.02	923.41	1017.6	1079.7	1129.6	1159.2	1193.7	1274.1	1321.8	1387.1
0	1.6825	0	0	0	7.0507	7.0344	6.0947	0	0	0	6.2094	0	0	6.3312	40.188	88.868	135.58	208.19	314.45	448.71	542.96	706.6	844.17	929.02	1026.6	1125.4	1294.6	1372	1442.1	1548.7	1662.3	1762.7	1822.3	1855.9	1893.2	1935.4	1990.9	1987	1984.7	1974	2006.4	1959.4	1988.6	1999.9	1959.5	1966.8	2017.9	2137.6	2243.5
22.347	8.2663	2.4471	0	0	0	0	0	5.8287	0	0	7.8034	17.637	33.664	58.181	105.31	101.73	118.43	112.66	134.67	163.74	214.38	240.27	263.42	272.53	290.37	297.56	341.77	398.54	433.07	449.63	432.93	442.72	456.67	464.85	476.01	463.84	460.59	460.58	469.49	476.94	452	470.6	425.77	419.75	442.8	403.68	453.04	472.04	469.12
0	0	7.5913	9.2846	11.565	0.39444	9.6909	0	0	0	0	0	0	0	0	0	0	0	0	0	0	0	0	0	0	0	4.0482	20.921	47.8	64.538	83.021	104.72	118.34	134.33	156.87	181.48	218.23	244.71	263.29	277.12	337.01	354.37	338.82	383.31	391.68	406.5	430.07	429.02	462.26	458.18
0	0	0	0	0.42971	11.401	21.385	22.531	19.073	40.099	63.916	85.819	116.14	171.48	228.72	280.46	330.21	386.3	431.23	507.02	563.98	622.09	646.11	684.82	736.62	774.91	805.37	829.43	859.93	914.46	939.68	960.76	943.58	992.42	1011.7	1028.1	1067.1	1081.1	1072.6	1064.7	1113.1	1141	1119.9	1173.8	1149.2	1166	1173.7	1142.3	1122.6	1131.6
0	0	0	0	10.057	7.0283	11.422	0	0.42852	2.8101	1.3539	0	0	6.3291	0	0	0	0.13464	3.2565	18.417	29.186	34.403	39.189	31.813	44.147	40.918	64.663	85.892	82.283	83.536	77.87	97.843	82.93	106.22	106.69	94.755	97.848	113.36	96.562	93.83	112.17	80.277	84.245	86.111	101.89	101.81	102.12	117.37	132.63	124.74
0	7.2647	2.1631	5.2084	0	3.837	0	0	8.7632	14.4	34.09	86.541	124.07	171.3	221.39	267.39	328.42	402.51	492.46	599.58	710.22	853.26	954.87	1109.8	1261.8	1426.2	1550.1	1675.9	1868.7	2020.4	2175.2	2271.1	2413.8	2590.1	2702.6	2844.6	2924	3075.2	3216.7	3302.7	3234.3	3292.7	3447.9	3485.5	3511.4	3517.1	3639.7	3705.5	3703.3	3654.1
0	1.8704	6.3606	0	0	3.6675	11.428	0	17.193	16.686	28.208	59.053	75.049	74.806	74.686	67.64	68.654	73.982	78.031	63.575	57.765	71.136	71.134	64.042	68.212	70.206	64.642	47.024	41.209	44.296	58.429	52.696	65.426	63.681	68.438	66.64	71.175	72.685	61.34	56.435	62.86	68.884	48.107	48.413	43.254	55.665	32.396	44.139	35.835	29.117
0	0	0	0	1.4836	11.949	2.1466	2.3729	0	0	0	0	0	0	0	0	0	0	0	6.7486	11.402	28.285	24.759	37.827	51.379	63.295	93.534	93.728	128.72	150.13	160.88	169.25	199.41	208.28	241.69	242.06	257.86	256.38	274.4	269.17	272.57	284.85	285.4	270.53	284.74	294.82	294.29	301.42	292.64	302.6
0	0	0	12.756	3.2068	1.3384	5.8644	8.6756	9.7027	31.074	72.77	107.29	142.32	192.93	221.15	263.78	296.95	338.41	356.86	416.86	488.74	518.08	572.21	650.24	647.46	675.79	666.72	703.02	718.73	742.52	744.82	785.29	795.37	804.04	795.19	854.41	863.98	914.48	911.2	912.25	937.54	868.04	788.88	777.27	790.52	779.7	784.74	816.43	810.09	827.12
0	0	0	3.8883	50.194	117.09	125.76	171.99	185.66	230.55	250.11	272.06	288.69	338.99	338.22	337.74	373.25	383	432.32	467.98	480.6	554.9	623.79	637.02	620.25	656.85	740.75	765.34	776.72	784.45	842.54	883.28	901.8	962.12	1048.1	1073.8	1098.4	1182.3	1238.9	1288.4	1341.9	1313.1	1351.5	1305.6	1408.4	1400.1	1433	1455.4	1392.4	1421.2
0	0	0	48.63	27.782	32.256	31.016	38.355	13.575	34.487	42.913	40.143	28.862	26.62	42.595	47.632	48.584	49.036	83.578	85.158	134.73	178.95	243.7	321.63	422.12	482.92	610.47	721.79	802.93	846.69	979.87	1026.7	1098.3	1175.2	1278.2	1319.7	1421.8	1462.1	1514.9	1516.8	1563.4	1597.1	1677.7	1683.7	1733.9	1811.4	1787.8	1797.4	1801	1696.4
0	0	0	95.687	69.748	113.73	123.09	131.08	143.08	179.71	174.99	398.69	397.47	418.62	437.89	451.31	466.19	475.51	497.38	541.08	528.7	524.49	557.93	602.09	571.86	574.76	592.63	615.57	637.45	621.42	673.08	635.05	620.35	646.9	667.28	698.06	797.13	787.15	860.44	907.06	950.34	989.74	1020.6	1069.1	1132.6	1175.7	1235.8	1320.6	1348.2	1388.6
8.2098	0.48847	0	0	0	10.14	5.4116	3.9233	0	6.7164	7.6447	18.705	15.437	22.539	37.08	50.576	50.84	60.892	71.566	92.172	134.71	132.74	122.54	144.88	171.12	208.61	236.87	285.72	315.32	371.19	379.31	432.58	431.18	479.49	520.64	598.71	600.96	662.85	693.37	720.96	750.87	813.78	848.13	875.01	931.65	1000.1	1058.5	1068.9	1072.7	1095.5
10.896	0	0	0	0	0	0	0	0	0	0	0	0	29.364	60.685	127.22	182.37	235.21	298.74	378	458.24	524.12	591.54	632.53	707.47	770.89	821.34	858.47	880.82	918.52	955.67	1034.7	1098.4	1102.7	1184.5	1210.1	1272.4	1303.8	1360.4	1421.5	1405.7	1426	1468.4	1463.7	1474.9	1542.3	1548.1	1591.7	1622.4	1628.5
0	0	3.5196	0.39448	4.3608	7.6562	2.1505	6.4199	3.5704	0.28926	5.7416	24.666	44.626	77.786	132.46	220.75	333.2	439.33	550.49	657.72	773.71	900.76	1026.9	1146.3	1291.8	1409.2	1579	1751.6	1948.6	2025.2	2235.9	2384.8	2499.6	2666.1	2703.7	2886.5	2975.6	3018.6	3124.8	3146.9	3153.8	3248.5	3270.2	3289.7	3372.9	3349.1	3386.3	3422.4	3366.3	3359.2
0	0	7.5801	4.3022	0	0	0	0	4.9053	0	1.7008	0	0	0	0	0	0	6.9231	24.699	42.716	77.9	102.03	171.18	230.66	274.94	318.33	399.68	454.69	560	622.53	713.31	811.81	924.02	1008.5	1037.3	1088.9	1180.4	1268.4	1307.6	1331.9	1375.5	1417.1	1438	1489.3	1464.5	1470.5	1462.5	1464.2	1489.7	1538.4
2.6089	0	18.442	0	0	6.5883	0.40272	0	0	0	8.7287	0	0	0	0	11.66	0	0	0	8.0356	30.445	40.538	47.977	83.747	102.16	118.17	126.22	156.83	130.71	172.89	178.23	179	228.06	204.3	226.87	199.6	232.87	192.54	228.46	203.53	208.7	196.75	192.44	201.39	170.96	166.21	163.68	175.79	185.85	161.66
11.999	1.1045	0	0	0	0	0	0	8.7194	22.558	30.587	38.83	46.768	58.424	61.612	68.94	79.333	94.265	99.144	112.47	109.04	135.55	123.26	127.7	137.69	138.89	149.66	160.75	174.08	159.16	206.37	202.47	261.62	316.93	412.65	516.45	610.01	715.73	806.84	911.94	1037.6	1163.4	1242.1	1329.7	1376.9	1498.1	1543.1	1563.5	1592.2	1645.7
11.715	11.938	0	0.18753	0	0	0	0	0	0	0	0	0	0	0	0	0	0	0	0	0	0	0	0	0	0	0	0	0	0	0	0	0	0	0	0	0	0	0	0	0	0	0	0	0	0	0	0	0	0
0	0	0	0	4.5813	18.799	11.171	13.377	22.549	20.444	30.014	21.633	29.699	28.253	30.543	40.607	39.122	49.776	47.738	68.233	71.442	109.41	124.78	171.2	212.21	237.73	287.32	341.08	425.92	449.19	491.7	572.18	642.76	646.63	723.53	807.59	831.98	879.79	906.44	896.35	945.78	983.33	1026.1	1017.3	1020.7	1061.2	1035.8	1045.3	1044.3	1077.1
0	0	0	0	9.7342	17.049	12	12.873	1.8038	0	17.62	49.423	75.444	107.73	167.81	205.51	235.61	279.44	372.78	459.46	556.26	653.73	767.85	863.81	1001.4	927.04	1237.9	1305.1	1478.2	1655.4	1764.3	1876.2	1973.2	2240.1	2451.1	2710.1	3075.5	3150	3377.3	3671	3648.6	3750	3808.7	3903.7	4119.3	4152.2	4302.5	4437.8	4386.6	4465.5
0	0	1.3335	1.7676	1.8684	7.0454	1.7222	12.506	9.1948	11.68	15.186	12.921	17.291	21.131	17.047	15.917	13.684	20.78	12.488	23.472	31.637	30.105	30.762	26.874	41.767	37.387	55.278	61.256	96.59	112.07	143.91	190.93	228.02	266.61	321.62	361.4	417.62	449.69	495.02	548.26	620.48	634.97	663.85	683.62	713.7	716.39	766	769.5	776.85	775.33
17.804	0.63064	0	1.7951	0	0	0	0	0	0	0	0	0	0	0	0	0	0	0	0	0	0	0	0	0	0	5.628	24.634	33.345	51.613	59.055	79.752	120.11	164.29	214.08	240.8	266.14	303.36	309.66	349.46	351.21	386.15	370.29	394.94	382.51	410.22	425.67	429.54	443.75	435.28
9.6458	0	14.295	0	0.26543	0	0	0	0	0	0	0	0	0	0	0	0	0	0	0	0	0	0	0	0	0	0	0	0	1.7417	34.933	59.282	103.04	161.98	189.83	244.14	279.53	302.29	341.23	346.54	386.01	426.88	439.62	430.04	456.86	481.99	475.69	519.51	481.53	539.67
0	2.8195	4.0307	12.046	0	0	0	0	0	0	0	0	0	0	0	0	0	0	0	37.477	64.092	165.03	152.74	167.08	158.13	184.01	165.61	205.14	195.21	189.04	194.43	179.05	200.01	198.58	251.87	264.17	316.48	337.5	358.37	327.53	436.57	396.8	375.64	464.04	449.74	370.19	388.75	408.83	412.97	409.7
15.286	2.9999	4.7848	0	0	0	0	0	0	0	0	0	1.1196	4.9156	14.515	7.7955	11.234	1.1635	16.093	25.162	35.187	43.409	66.146	83.421	103.41	126.11	150.38	146.89	184.57	213.9	236.98	237.16	284.08	300.73	329.42	359.15	358.67	375.86	390.68	402.44	416.65	418.84	409.48	434.44	421.14	410.46	464.41	454.13	444.2	439.2
13.906	0	0.48271	0	9.2285	0	0	0	0	0	0	0	3.4644	14.497	22.946	26.675	17.708	36.999	38.284	61.685	78.78	75.941	86.734	91.319	114.8	118.69	108.5	120.56	141.45	137.07	148.11	164.02	165.99	173.67	165.01	165.43	179.72	172.43	187.01	167.31	192.7	190.12	189.83	193.85	196.91	182.95	186.36	190.72	163.95	163.79
2.5177	3.6261	4.7309	0	0	0	3.2243	31.832	87.642	170.28	266.04	408.95	571.11	720.74	992.55	1107.2	1304.6	1556.1	1675.5	1933.9	2043.8	2268.7	2539.6	2602.5	2862	2979.9	3101.2	3315.5	3402.4	3578.2	3763	3852.8	3952.4	4388.3	4496.9	4604.2	4819.2	5009.1	5249.5	5379.5	5299.5	5728.5	5823.3	5927.8	5858.4	6014.4	5990.8	5980.1	6043.5	6118.6
0	17.19	0	0	0	9.7792	37.557	85.261	129.97	186.95	263.47	341.28	412.99	522.86	616.27	719.79	840.49	949.91	1033.1	1131.3	1227.7	1330	1411.8	1538.8	1641.7	1765.9	1867.8	2007.5	2122.3	2142.1	2250.4	2249.2	2337	2475.1	2573.7	2659.5	2720.5	2789.9	2896.9	2914.7	2940.8	2914.8	2979.3	2980.1	2993.9	3019.3	3031.3	3067.4	3030	3072.2
0	0	0	1.3636	4.5922	6.1313	0	9.7599	1.5643	6.5642	17.293	39.689	76.698	116.13	131.21	181.77	216.78	245.78	309.19	335.96	405.12	429.34	467.42	503.24	542.5	579	631.06	684.29	728.22	800.67	841.16	863.72	909.98	933.7	1007.2	1054.9	1142.5	1216.2	1273.9	1275.7	1304.3	1265.4	1263.7	1255.7	1330.5	1332.7	1339.2	1378.3	1369	1420
0	0	0	11.563	12.037	8.1251	10.422	12.502	8.6875	0	10.67	6.0908	25.326	25.391	28.514	35.239	40.578	35.741	50.303	48.804	68.73	71.286	88.329	102.95	109.13	140.99	164.25	187.27	218.49	261.77	286.25	290.55	284.94	306.39	371.08	405.46	445.79	465.28	486.93	517.63	534.23	559.53	590.24	585.44	590.08	599.8	612.06	636.17	622.25	629.8
0	0	0	3.2826	3.9076	22.821	28.568	22.618	40.15	44.347	56.282	58.93	58.858	69.856	81.332	93.562	86.07	62.954	80.12	63.957	60.813	79.236	57.21	64.835	70.625	59.456	87.546	71.937	78.319	74.556	78.784	71.497	74.335	80.122	113.33	159.59	182.12	192.77	245.06	340.63	402.89	403.31	451.55	468.99	573.38	641.15	704.09	674.39	699.65	745.84
0	5.6496	0	2.9548	11.859	16.721	0	8.8241	4.4187	15.387	11.091	0	0	0	3.9885	3.5341	0	8.0148	0	10.294	7.4091	1.8983	3.2101	0	6.5744	0	1.6626	0.99269	5.2526	1.6225	11.159	9.0156	23.017	30.979	24.306	24.773	40.142	41.451	68.824	64.1	101.14	85.119	97.947	111.81	115.59	113.98	139.11	134.5	142.01	137.42
8.5555	0	3.3325	5.3362	3.327	0	0	0	0	0	0	0	0	0	0	2.2645	0	0	0	10.378	0	16.787	6.6266	4.3803	11.115	13.276	6.0914	0	4.8891	13.23	35.894	8.4581	13.278	14.445	7.8971	9.5534	11.033	3.4763	9.9255	0.10555	4.9929	0	0	0	0	0	0	0	0	0
0	0	1.126	10.744	8.3049	12.828	8.4438	8.7211	15.888	19.085	11.335	18.342	19.179	27.764	30.209	30.903	0	20.383	33.198	30.776	24.129	23.603	25.387	8.2366	12.852	17.961	25.851	31.983	46.804	56.013	65.943	51.126	50.622	57.616	86.004	99.734	109.24	116.64	117.15	122.73	105.96	104.41	95.352	89.363	88.307	121.02	139.51	187.05	162.49	97.98
0	4.5516	0	4.6201	0	0.37264	4.6661	2.0678	1.8262	0	0.87978	1.299	13.734	67.48	123.12	205.87	253.55	317.64	395.63	486.73	554.82	664.85	777.11	721.91	804.43	931.39	1049	1168.8	1302.9	1472.5	1670.8	1872.7	2076.1	2211	2492	2810.8	2943.6	3210.1	3495.1	3765.6	3907	3989.6	4210.4	4430.7	4563.7	4678.1	4771.8	4798.7	5145.2	5174.4
0	0	0	3.3834	4.1899	11.614	11.035	23.039	25.822	21.951	23.939	30.798	39.372	53.194	48.994	52.284	56.191	63.602	77.299	78.489	88.898	99.431	111.95	112.2	121.36	107.84	97.478	103.47	123.8	135.74	155.29	137.48	136.35	141.49	162.07	171.56	188.1	259.36	281.81	268.21	281.52	212.33	245.03	229.32	291.94	298.92	326.91	341.78	236.45	216.1
7.0161	2.0449	0.09162	0	0	3.3324	10.361	37.279	44.169	70.351	97.82	144.9	167.99	196.58	224.37	257.18	265.45	313.91	300.07	342.52	321.31	335.83	333.48	362.55	382.86	390.49	390	393.75	386.88	383.05	403.16	402.19	410.34	415.38	423.02	461.81	461.38	480.73	468.46	469.66	504.28	531.78	544.87	543.62	570.31	558.66	566.22	598.71	621.45	613.31
0	1.5987	0	6.964	6.0932	1.4843	1.349	15.712	8.0506	8.1841	2.3936	15.709	26.375	37.558	35.217	44.875	42.133	49.872	65.431	79.744	89.882	91.351	121.14	144.27	145.19	167.07	187.48	242.71	335.14	451.71	525.76	583.16	687.35	765.05	928.06	1030.9	1179.3	1321.5	1503.1	1495.9	1846.8	1649	1720.4	1759.4	2033.1	2154.4	2033.9	2185.8	2136.3	2141.7
0	0	0	0	6.4743	13.033	13.919	15.895	16.386	26.459	23.631	18.478	19.43	20.495	21.251	18.116	17.97	22.564	0	19.777	30.988	23.458	23.958	39.393	49.71	57.009	59.09	86.52	91.263	114.73	153.99	193.04	237.36	289.59	352.26	405.72	473.11	540.73	594.5	650.94	733.03	770.34	808.06	888.15	908.16	941.85	975.82	1019.7	999.03	1015.6
0	0	0	0	5.2238	5.2409	11.612	16.524	16.29	13.159	0	6.2145	2.489	1.3864	12.485	6.1624	6.0895	2.1634	0	4.2134	3.0433	0	5.5074	10.977	32.581	45.228	84.577	115.89	182.08	222.31	310.87	376.22	445.03	515.3	619.39	678.94	743.51	810.62	899.34	988.43	1020.1	1063.2	1080	1085.6	1106.2	1175.9	1188.3	1213	1230	1212.1
0	0	0	61.229	44.971	76.925	15.947	90.898	75.943	100.1	96.685	78.399	137.55	121.38	145.9	135.34	122.25	103.45	121.35	143.94	169.3	247.16	306.6	399.25	486.52	572.8	625.38	730.33	773.06	839.94	980.36	958.91	1124.1	1151.9	1193.4	1239.4	1265.3	1338.1	1367.1	1415.1	1437.9	1453	1473.9	1523.1	1542.1	1574.3	1651	1662.4	1599.1	1652.8
0	0	0	62.568	3.6862	25.623	19.159	18.89	25.551	17.331	13.462	32.47	41.852	38.041	61.253	51.733	88.902	112.87	117.57	148.73	200	249.55	280.23	342.26	418.39	452.58	528.63	596.12	646.24	714.35	731.49	679.44	697.76	727.79	745.41	769.73	839.72	835.16	850.79	891.54	898.22	936.74	962.65	937.71	964.39	969.09	961.89	998.84	988.89	993.51
0	0	0.44325	1.5957	3.0313	6.7708	0.44985	6.6291	4.0343	1.8966	8.4949	7.4596	6.8341	16.005	35.258	64.098	82.078	124.95	145.11	197.82	245.82	271	321.41	334.77	362.08	413.33	451.46	477.83	523	548.91	589.29	643.78	680.87	691.82	744.71	741.91	806.18	813.84	840.19	849.76	896.74	916.38	901.69	925.78	931.65	923.9	940.59	908.27	867.47	1017.8
0	0	0	0	10.681	48.621	86.234	124.47	170.27	204.67	249.82	303.3	311.87	378.03	393.09	437.88	462.74	484.39	511.64	529.24	563.76	589.72	589.4	562.92	587.19	563.91	563.1	602.12	609.23	637.4	655.49	708.81	723.71	714.88	743.22	755.41	759.06	738.63	829.3	633.24	606.81	597.61	623.3	674.12	692.65	746.06	736.07	750.56	767.24	806.65
3.7848	9.0388	0	35.65	4.93	0	2.4912	0	7.107	2.9191	0	3.4058	4.2628	0	0	0	19.553	21.244	2.0849	17.753	25.138	49.828	71.715	107.8	137.92	174.78	304.48	370.88	468.72	577.06	719.75	784.77	880.82	992.68	1036.2	1110.6	1194.3	1268.6	1335.4	1436.3	1457.1	1564.3	1591.5	1629.2	1630.2	1722.5	1737.2	1738.8	1747.2	1818.8
6.6972	0	0	6.7861	2.2532	0	0	1.2286	5.9132	6.0104	25.519	35.685	46.28	67.022	92.951	94.054	100.91	116.09	123.1	148.91	161.31	179.97	213.73	248.41	228.74	244.39	265.45	271.84	297.47	317.44	318.38	319.49	344.15	369.54	406.3	420.3	466.98	440.37	443.32	485.77	477.92	466.42	465.5	447.46	416.73	450.55	431.66	440.42	429.15	423.55
0	0	0	10.661	5.1235	20.183	11.559	17.887	10.506	8.1321	7.1438	9.5483	22.017	10.725	6.6597	12.966	0	4.9643	9.3565	16.366	14.664	10.981	6.0156	18.378	3.6942	15.955	8.3145	35.257	36.45	36.929	56.39	63.986	84.883	121.02	116.4	166.18	161.36	199.17	208.77	215.33	244.16	251.51	259	259.34	249.4	243.79	264.08	235.4	250.65	243.47
0	0	0	0	7.4672	5.5925	0	10.49	0	0	0	0	0	0	0	0	0	0	0	0	0	0	0	0	0	34.938	2.1204	10.026	61.037	53.563	94.372	81.805	98.122	81.477	118.11	123.64	166.11	219.77	253.92	251.1	246.19	201.52	231.11	239.75	277.45	288.35	298.09	304.74	394.69	403.07
3.0388	0	0	7.6105	2.087	0	0	0	6.3083	0	0	0	0	0	0	0	0	0	0	0	0	0	0	0	0	0	0	0	0	0	0.89922	9.8188	12.31	8.885	9.2276	26.293	23.098	10.953	13.991	17.502	14.658	17.325	27.573	4.3412	16.015	3.0326	8.065	0	0	8.8568
0	0	0	1.0169	10.099	11.699	6.4521	11.515	15.539	0	1.977	0.29159	4.5433	0	0	4.2033	0	0	2.5979	2.2385	32.972	58.655	91.203	162.51	246.82	381.29	484.96	604.38	805.91	970.36	1130.6	1298.7	1667	1392.3	1683.6	1882.6	2134.4	2252.5	2357	2482.2	2599.8	2783	2777.1	2955.9	3027.8	3149.4	3369.3	3278	3455.9	3505
13.773	2.8976	0	2.3656	0.69619	0	0	0	0	0	0	0	0	0	0	0	0	0	0	0	0	0	0	0	0	0	0	0	0	0	0	0	3.5662	12.461	15.328	22.255	48.806	104.88	160.13	220.31	275.65	281.91	337.79	345.97	377.44	415.58	440.13	487.58	474.71	484.25
0.21559	2.8586	0	2.9582	0	1.9534	9.1392	11.564	36.621	62.017	109.65	142.57	222.87	267.9	309.53	383.97	445.49	489.76	537.15	605.13	636.97	660.96	735.77	728.89	747.34	791.02	819.41	882.51	945.93	980.54	1099	1114.4	1214.7	1280	1352	1445.7	1522	1602.8	1663	1774.5	1828.7	1830.3	1854.5	1860.7	1879.9	1933.5	1962.3	1938.3	1904.1	1960.8
1.6343	2.8695	4.0126	0	1.3647	0	0	0.18535	0	0	0	1.0663	0	4.0986	4.335	23.143	26.143	23.362	39.823	66.683	87.806	89.646	99.482	138.94	162.32	197.82	226.23	281.75	325.54	384.86	423.37	447.74	475.41	537.73	539.42	641.63	729.87	774.24	788.69	834.17	874.83	869.43	908.73	896.39	947.79	968.38	1028.3	1004.6	1008.5	1042
6.6792	3.6319	0	0	0	3.2505	5.2035	0	0	0	1.1456	0	8.2213	12.388	24.433	18.074	32.578	29.278	30.858	57.54	78.432	97.334	121.62	131.72	137.44	148.5	171.09	180.21	212.19	238.46	271.43	296.27	331.85	342.36	388.78	418.08	431.71	450.45	461.73	492.75	510.8	551.28	550.28	564.21	569.18	580.16	597.84	598.84	607.6	642.27
0	0	0	50.143	22.141	18.089	28.451	32.888	39.453	49.348	49.764	62.093	73.16	82.527	96.129	117.26	174.54	221.88	232.97	313.31	356.61	415.17	466.6	536.37	562.52	582.66	685.27	740.46	756.69	809.98	903.76	866.81	884.84	898.31	967.48	993.47	1038.8	1084.4	1088.9	1159.9	1154.4	1171.8	1178.1	1198.7	1176.4	1169	1236.2	1172.1	1200.2	1154.3
0	0	0	0	3.9989	12.976	10.82	46.475	48.274	72.495	94.417	123.26	140.29	164.22	196.57	230.98	236.7	250.53	310.44	362.85	426.21	530.56	659.04	752.57	860.89	954.73	1078.5	1147.9	1282.6	1401.2	1465	1513.6	1625.4	1780.5	1921.5	2027.7	2122.2	2182.8	2286.6	2288.3	2354.1	2489.1	2501.9	2552.3	2553.8	2597.7	2583.3	2603.4	2608.8	2438.4
9.5483	12.498	7.7634	0	0.82827	0	0	0	0	0	0	0	0	0	0	0	0	0	0	0	0	0	0	0	0	0	0	0	0	0	0	13.658	29.78	56.721	83.712	98.683	144.05	191.32	203.89	211.3	246.29	289.18	310.73	320.92	349.33	387.24	409.8	422.52	439.03	452.22
6.1748	0	0	45.813	0	16.227	15.197	0	0	0	0	32.268	51.964	52.992	37.721	53.124	79.334	94.523	111.8	149.35	167.07	210.86	245.42	288.4	308.8	341.68	411.08	432.3	451.77	451.76	501.78	486.82	557.99	577.87	565.51	592.09	586.65	605.97	621.97	579.29	576.35	584.34	616.75	620.38	637.89	663.16	675.54	702.58	631.74	671.81
0	0	0	0	10.261	45.882	71.623	40.987	55.517	77.236	70.419	71.911	96.865	106.54	81.197	87.515	79.601	115.37	124.17	123.55	118.4	129.03	131.8	126.83	135.39	154.4	131.78	144.41	153.37	157.95	162.72	150.16	128.01	140.24	155.64	129.95	139.01	146.82	136.36	115.44	143.85	104.75	102.64	86.241	72.652	64.53	71.826	59.167	61.577	53.896
4.0116	7.704	0	0	0	0	4.8629	14.517	50.272	86.168	152.42	162	330.8	411.88	511.98	618.75	699.8	773.37	837.87	888.39	999.79	1045.2	1045.2	1104.8	994.43	1053	1051.2	1055.9	1082	1034.1	1098.3	1228.6	1228.5	1243.8	1209.3	1347.5	1292.9	1308.5	1318.9	1349.4	1335.6	1317.9	1319.9	1303.6	1276	1269.8	1043.4	1274.6	1268.3	1260.5
5.9451	12.473	0	0	2.604	0	2.2384	0	0	0	22.408	0	0	7.8043	44.997	109.11	82.31	114.4	183.83	223.65	279.68	456.55	484.68	540.11	642.59	815.1	770.71	860.9	1124.6	1336.1	1485.9	1553.9	1388	1746.5	1852.5	2157.5	2186.8	1821.9	1901	2068.7	2124.9	2092.7	2165.7	2189.2	2245	2316.7	2349.2	2325.6	2282	2327.9
11.469	6.7139	0.020968	0	0	0	0.75109	0	0	0	0	0	0	0	0	0	0	0	0	0	0	0	0	0	0	40.172	94.266	180.16	282.45	420.35	573.91	726.53	915.95	1116.8	1343.1	1536.5	1755.3	2007.5	2183.8	2425.1	2544.4	2704	2837	2862.8	2988.6	3054.5	3284.6	3173	3213.9	3217
22.957	10.136	2.784	0	0	0	0	0	0	0	0	0	0	0	0	0	0	0	0	0	5.0373	25.91	45.744	51.69	68.083	85.976	98.026	123.54	164.16	173.29	225.29	238.23	282.43	310.27	367.25	390.88	383.19	385.47	376.79	416.42	424.8	455.57	444.62	450.82	451.48	495.34	430.38	430.68	406.54	417.67
11.717	4.1946	0	0	0	0.97508	0	0	0	0	0	0	0	0	0	0	0	0	0	0	0	0	0	0	0	0	0	0	0	0	0	0	0	0	0	0	0	0	0	0	0	0	0	0	0	0	0	0	0	0
0	0	0.7456	5.5744	1.1452	4.0362	5.4656	2.5626	13.596	18.865	17.691	23.824	29.679	22.372	20.648	30.74	16.84	37.312	19.858	34.125	39.171	39.628	52.323	55.781	71.777	78.416	90.674	86.286	98.523	65.978	91.837	89.808	80.021	88.752	88.994	63.318	74.499	89.384	84.275	84.297	115.12	101.87	110.05	134.24	131.96	154.87	156.94	172.36	165.82	164.65
0	0	0	1.5014	14.608	11.249	24.237	45.341	51.565	62.283	64.134	73.979	72.548	87.812	91.81	98.61	90.12	84.015	95.621	66.829	73.831	132.92	190.03	271.37	396.44	542.11	660.77	826.43	1029.5	1162.6	1270.4	1509.3	1749.2	1953.5	2228.9	2528	2792.6	2873.1	3156.1	3309.4	3463.4	3672.8	3812.7	3951.6	4009.9	4177.6	4157.1	4218.8	4389.5	4402.7
0	0.93907	1.2708	0	20.506	0	0	3.1629	21.929	14.564	24.329	29.093	28.596	17.814	55.229	44.005	51.346	53.422	54.228	88.951	89.87	77.358	91.64	105.64	114.5	99.749	115.47	115.9	118.2	145.11	134.57	143.61	157.66	175.78	153.94	194.18	199.34	212.83	207.68	203.29	215.41	199.87	217.37	231.01	237.06	257.46	260.67	286.95	261.92	268.92
5.8954	0	0	57.127	19.775	9.5344	0	0	0	0	0	0	0	0	0	0	0	0	0	0	0	0.1071	19.204	28.498	34.449	41.545	49.557	86.885	96.11	130.53	137.98	65.456	130.63	130.19	188.36	198.23	187.6	11.707	0.30269	15.761	33.476	48.03	49.846	64.197	83.09	140.71	122.9	116.08	83.645	117.15
0	0.36846	0	12.661	0	4.7729	0.61603	0	0	0	0	0	0	0	0	0	0	0	0	0	0	0	0	0	0	0	0	0	0	38.394	97.098	161.02	299.59	427.61	607.72	797.57	1020.9	1228.8	1369.5	1529.9	1777.3	1907.5	2036.6	2028.6	2164.4	2250.8	2532	2492.3	2507.5	2512.8
0	0	0	0	7.3467	12.289	23.805	55.443	106.71	170.12	249.33	373.77	505.54	702.41	924.15	1160	1379.3	1631.9	2061.7	2368.1	2706.9	3015.9	3308.3	3552.6	3901.6	4149	4513	4695.2	5035.8	5305.3	5398.3	5635.5	5773	5907.6	6158.2	6266.2	6439.6	6648.8	6911.4	6721.3	7055.8	7151.5	7027.3	7297.5	7226.6	7498.8	7474.1	7519.8	7520	7631.6
37.04	0	0	32.428	0	0	0	0	0	0	0	12.15	19.003	43.802	55.908	63.174	71.397	72.119	89.024	129.65	181.29	214.68	267.5	287.28	325.63	333.53	389.75	444.47	497.97	587.09	726.33	626.68	681.39	688.61	789.65	843.14	889.39	912.05	963.61	969.81	1035.9	1024.8	1069.6	1066.8	1067.8	1107.2	1051	1093.6	1092.2	1120
8.7822	0	0	4.0335	5.5371	0	3.5537	1.7143	0.16237	0	0	0	0	0	0	0	0	0	0	0	0	0	0	0	0	0	0	0	0	0	0	0	0	0	0	0	0	0	0	0	0	0	0	0	0	0	0	0	0	0
4.3065	0	0	0	15.863	4.6023	0	2.0039	2.7628	0.43011	0	0	0	0	0	0	0	0	0	0	0	0	0	0	0	0	0	0	0	0	0	0	0	0	0	0	0	0	0	0	0	0	0	0	0	0	0	0	0	0
22	5.7465	4.7522	0	0	0	0	0	0	0	0	0	8.0323	44.993	118.22	198.43	307.35	404.71	504.33	623.65	759.48	904.5	1028.2	1136.8	1339.8	1462.3	1648.9	1809.7	1979.6	2142.7	2208.1	2412.3	2556.5	2715.1	2868.4	2938.6	3135.1	3128.5	3239.1	3220.6	3322.9	3282.1	3313.6	3261.5	3350.8	3419.8	3404.2	3332.4	3324.3	3319.9
4.5153	2.7977	0	0	6.2485	0.51983	0	0.99956	1.6097	6.347	7.8445	26.125	30.316	66.463	69.918	87.267	92.291	112.22	141.56	177.37	188.92	228.36	229.22	236.4	231.72	254.13	273.1	290.93	284.64	309.63	312.56	310.2	316.97	328.39	361.17	362.5	352.54	363.08	363.59	373.45	364.63	347.4	344.83	334.86	349.37	362.05	352.61	359.21	356.97	367.65
0	5.32	0	0	1.8292	5.6275	0	0.10362	7.9855	30.296	58.896	101.16	141.83	199.9	229.08	281.37	333.23	396.55	418.74	477.49	523.42	604.89	653.51	786.7	844.58	970.32	1027.1	1108.8	1230.1	1303.2	1376.1	1429.8	1548.5	1648	1803.2	1875.4	1950.1	1937.1	1931.2	2091.2	2146.9	2183.8	2222.5	2276	2321	2351.4	2344.6	2377.8	2351.9	2352.8
0	0	1.3147	4.2831	13.368	3.4557	5.3815	5.1854	4.5889	14.071	26.432	37.996	55.436	71.829	78.398	106.58	124.9	124.44	132.63	145.61	184.54	182.46	213.84	208.77	223.01	232.83	225.68	244.89	239.56	255.53	257.51	244.01	242.22	235.56	264.23	264.14	275.38	266.74	272.62	285.59	263.52	275.06	268.75	271.17	262.13	271.96	268.16	252.03	248.77	256.76
3.5901	2.5727	0	4.1442	0	4.5482	0	5.7791	1.8162	2.4198	32.307	56.558	122.44	197.31	262.4	342.83	472.37	585.45	747.12	912.65	1033.3	1163.7	1338.5	1438.9	1565.8	1680	1788.4	1907.7	2005.5	2132.5	2248.2	2327	2461.5	2543.4	2675.7	2719.5	2855.2	3005	3190.2	3207.9	3277	3178	3232	3298.5	3353.4	3339.9	3355.2	3419.5	3511.4	3459.3
2.4385	0	0	0.25621	3.3231	2.7676	0	15.778	14.641	15.435	27.629	19.242	38.383	44.278	43.209	43.446	62.885	60.528	77.501	90.371	99.852	102.63	92.218	110.62	103.35	96.083	132.14	122.59	121.12	112.56	128.64	136.94	163.99	167.51	150.41	177.91	190.48	182.05	159.97	191.41	159.82	186.07	176.72	179.79	168.14	167.52	163.46	177.73	167.58	159.4
0	0	0	64.092	26.779	24.001	27.559	28.32	26.598	26.067	27.233	56.305	56.868	88.96	110.48	120.24	163.33	204.86	245.33	342.85	433.54	544.12	603.66	734.3	821.04	916.32	1015	1096	1162.8	1242.6	1344.5	1336.1	1407.6	1497.7	1609.7	1639.4	1692.5	1650.3	1634.7	1704.5	1665.5	1758.2	1728.4	1774.1	1776.2	1774.4	1773.5	1734.8	1787.4	1744.3
16.079	0	1.2372	2.1019	0	0	0	4.4371	13.039	5.1896	0	0	0	0	0	6.7975	36.132	14.735	41.188	53.53	75.439	103.98	165.05	251.18	243.12	302.91	348.54	450.2	505.57	522.95	561.57	632.67	469.29	528.42	586.02	773.46	606.43	530.17	477.58	711.59	449.34	651.65	495.98	473.12	508.41	518.61	550.77	519.09	462.94	447.25
0	0	0	45.228	13.055	11.674	24.911	11.668	28.099	26.631	0	12.168	0	25.769	16.079	16.377	27.587	31.45	0	0	3.6155	35.867	41.746	60.901	87.799	132.59	214.32	265.74	348.6	411.25	553	547.05	604.1	707.17	752.23	863.56	919.56	1038.8	993.74	1178.1	1095.5	1148.6	1208.8	1209.5	1321.9	1266.1	1337.8	1283	1279.5	1283.8
0	0	0	48.345	8.93	17.579	21.11	18.59	25.848	22.984	29.837	41.155	23.691	11.608	16.311	17.703	35.689	39.929	21.252	43.908	53.505	87.908	115.34	145.16	179.73	222.15	327.34	382.22	478.8	575.37	726.75	787.18	875.7	980.91	1048.4	1151.6	1212.9	1310.4	1377.7	1466.7	1492.7	1551.5	1609.2	1618	1695.2	1685.3	1726.9	1703.5	1715.3	1723.6
6.7286	0	0	3.8815	2.8207	0	0	0	0	0	0	12.945	27.763	54.32	73.228	95.685	129.61	152.29	182.28	221.65	231.54	273.87	318.1	349.73	355.83	385.21	380.8	415.02	438.31	456.74	495.1	482.13	573.53	645.14	753.19	840.86	957.69	1026.2	1131.5	1245.3	1325.2	1449.3	1502.7	1549.2	1632.2	1662.2	1761.4	1745.8	1763.6	1841.5
2.8452	0	0	2.5827	2.0149	0	0	0	10.479	1.8487	24.879	91.444	163.84	274.13	412.11	584.41	749.37	973.75	1188.9	1518.3	1803.6	2092.4	2470	2775.5	3058.7	3390.7	3559.2	3756.1	4065.4	4275.4	4434.8	4538.5	4248.3	4362.1	4697.2	4637.7	4755.6	4999.1	4777.3	4825.5	4988.3	5028.7	5031.3	5133.1	5136.2	5074.8	4985	4681.8	4732	4726.8
0	0.86822	0	0	5.1651	3.6595	0.12594	2.5751	12.737	8.7646	15.655	17.965	23.238	41.529	57.595	50.564	77.39	84.988	82.013	101.03	100.83	103.06	132.72	150.67	151.45	158.23	169.31	223.94	238.47	317.08	378.21	433.41	551.42	627.25	696.83	790.19	836.98	913.45	960.99	1021.7	1053.6	1055.8	1165.6	1172.8	1160.9	1207.5	1266.1	1230.8	1257.8	1283.5
0	0	0.26909	0.085435	0	9.3282	21.895	35.232	37.457	60.762	75.995	102.18	140.7	189.93	198.68	239.77	254.07	294.59	311.61	328.4	304.29	332.49	351.6	355.99	395.55	427.67	464.93	534.08	558.94	681.65	763.65	811.09	864.53	930.61	1004.9	1088.1	1174	1261.5	1415.5	1442.5	1494.7	1577.4	1647.8	1636	1709.7	1670.1	1748.2	1767.4	1751.2	1779.4
0	0	2.6596	5.6551	5.9325	0	0	0	0	0	0	0	0	0	0	0	0	1.1026	0	15.925	27.28	49.028	59.676	58.645	70.45	99.467	75.163	96.488	105.69	119.84	136.7	158.78	166.15	179.45	197.92	201.74	211.98	198.78	229.95	214.31	208	126.76	96.727	102.37	100.54	85.8	99.959	97.065	85.133	90.579
1.662	0	0	76.136	11.38	5.337	0	9.3242	0	7.5716	15.658	17.162	25.393	30.595	23.405	24.567	32.123	22.422	23.999	38.784	49.768	87.27	118.99	150.52	189.54	229.27	212.47	252.03	286.77	289.88	326.11	312.51	341.49	336.09	355.96	370.93	413.2	401.71	428.97	415.93	436.67	411.74	387.08	335.48	316.47	296.36	298.75	314.6	338.98	322.89
0	0	0	9.0064	22.651	12.652	15.667	18.975	17.324	23.651	24.459	22.224	40.422	46.286	81.211	113.26	168.84	229.47	284.18	336.24	426.2	445.12	542.7	578.11	619.95	662.15	814.95	756.22	803.31	848.7	918.29	901.24	946.97	966.88	1068.7	1096.5	1170.7	1192.3	1175.2	1197.9	1218.8	1215.6	1211.1	1284.4	1287.8	1314.2	1309.7	1358.8	1319.2	1304.2
1.0463	0	0	0	8.1514	14.255	1.439	13.023	17.849	0	0	6.1201	0.65405	5.3842	19.494	12.34	15.016	16.976	21.353	19.386	34.087	38.486	32.363	51.771	57.929	58.212	72.695	68.401	95.457	106.25	123.57	143.88	137.12	149.19	172.74	173.19	172.28	160.59	186.65	203.23	200.45	213.38	239.06	232.56	250.34	271.28	259.99	275.41	270.14	287.07
6.1369	5.6019	0	0	0	3.06	0	0	0	0	0	0	0	0	0	0	0	0	0	0.65013	0	12.803	41.88	68.481	102.77	146.21	213.65	302.25	390.52	482.59	583.01	717.71	845.45	953.15	1085.3	1207.4	1312	1405.2	1480.8	1578.2	1652.1	1774.4	1702.2	1749.7	1974.2	2007.7	2030	2060.2	2012.3	2067.8
0	0	4.7212	0	8.5755	10.488	16.921	45.955	27.361	0	0.015887	0	3.3739	10.133	3.1659	7.79	0	0	0	0	0	0	0	0	0	0	0	0	0	0	0	0	0	0	2.0746	24.479	44.672	62.223	66.408	79.906	99.448	87.75	124.55	122.91	136.3	155.2	145.56	172.6	158.49	146.47
0	0	0	2.4676	17.436	51.394	67.721	97.927	86.172	104.57	112.27	124.99	145.85	165.95	167.47	191.71	205.46	244.69	263.52	345.27	442.29	502.19	589.32	674.05	725.74	839.43	899.45	1048.9	1137.1	1207.9	1306.4	1367.5	1439	1542.5	1522.1	1536.9	1621.1	1658.3	1853.1	1888.9	1888.9	2014.1	2078.5	1990.9	2110.9	2141.4	2204.2	2224.1	2260.5	2274.4
14.038	0	0	0	0.48246	8.019	21.69	16.079	20.783	19.735	16.133	24.392	29.257	17.837	32.778	80.235	85.185	102.33	117.5	131.02	135.78	182.17	191.72	217.02	235.48	246.55	254.25	294.21	308.05	318.73	411.09	387.44	424.2	459.22	494.56	494.11	546.2	550.7	558.61	543.8	603.31	623.91	587.24	650.32	662.62	690.4	700.93	730.78	731.4	739.07
0	0	0	0	0	16.34	15.157	18.412	15.792	13.423	11.676	5.8087	5.6562	7.9055	6.6628	4.7971	8.2975	2.3788	11.817	13.539	20.352	29.879	17.139	27.514	40.693	33.067	30.687	28.24	58.105	43.877	47.726	48.558	56.041	50.979	58.207	45.52	27.829	44.137	48.011	50.112	38.513	32.419	46.949	46.817	53.338	64.273	59.889	64.553	52.8	61.275
9.8721	0	0	78.704	0.16623	2.2434	1.9591	13.543	3.232	12.855	3.8355	18.542	21.512	33.772	40.571	69.632	133.58	186.2	267.2	339.51	398.57	488.52	564.03	691.66	777.27	852.66	928.13	1043.6	1092.1	1135.7	1249.4	1234.8	1339.8	1330.7	1480.7	1523.3	1624.3	1635.5	1734.3	1731.7	1771.8	1787	1832.7	1847.9	1846	1864.9	1900.6	1913.7	1917.1	1891.5
1.6558	6.6853	0.89864	5.231	1.8848	0	0	0	0	8.7311	12.041	10.877	35.494	59.374	126.22	176.49	239.9	351.59	465.29	562.46	690.65	795.86	919.1	1029.5	1257.2	1340.3	1377.7	1405.6	1776.8	1920.4	2069.1	2000.3	2088.1	2220.3	2263.3	2424.4	2504.1	2652.2	2793.8	2838	2868.8	2924.6	2963	3084	3140.1	3148.4	3073.8	3129.2	3162.8	3229.1
2.1142	0	0	0.69925	0.81488	2.4253	5.4391	0	0	0	5.7163	4.1637	0.78446	3.3634	16.768	34.197	50.645	37.767	69.001	96.224	141.78	215.69	306.49	392.25	474.63	577.47	735.71	849.94	985.93	1139.1	1287.8	1396.7	1498.3	1618.4	1701.6	1812.3	1858.3	1899.1	1991.8	2122.8	2195.5	2210.5	2291.8	2287.6	2357	2362.9	2372.2	2374.3	2378	2417.5
0	0	0.000314	5.7411	0	8.13	5.1666	12.488	31.05	85.846	154.1	281.36	430.38	626.93	820.49	1030.7	1283	1557.5	1866.3	2108.4	2451.6	2773.3	2768.5	2984.9	3471.1	3627	3675.1	3894.6	4010	4154.1	4242.6	4366.1	4434.5	4678.6	4985.6	5089.3	5312.3	5242.9	5420	5321.1	5451.1	5492.4	5513.7	5734.1	5772.5	5721.4	5774.8	5766.9	5931.1	5855.3
0	0	0	48.82	22.32	4.0907	10.362	0	0	0	0	0	0	0	8.6232	44.006	71.528	111.28	121.57	145.22	212.6	242.76	296.08	320.96	337.18	359.15	341.04	443.4	439.58	500.45	542	501.55	537.36	544.43	599.7	592.72	596.32	594.64	585.84	619.84	645.5	641.11	672.35	672.02	690.93	759.09	748.65	767.58	764.08	873.1
0	0	0	32.323	18.484	14.596	28.946	18.976	19.787	2.0654	2.7239	16.4	8.7005	0.45166	13.445	7.4268	0	0	0	0.65644	11.413	5.3652	20.753	34.025	54.684	72.86	84.202	87.048	93.596	133.09	129.1	104.8	98.892	88.299	106.75	89.478	97.433	90.744	107.82	93.242	99.752	103.42	98.405	122.25	147.2	151.46	125.61	125.22	99.284	87.072
0	0	0	54.811	10.555	27.602	30.753	44.523	55.807	53.809	65.538	82.152	95.085	93.065	120.27	161.73	218.74	271.7	321.99	421.62	500.33	623.17	713.6	871.83	953.07	1111.4	1216.7	1338.6	1460	1519.1	1753.6	1783.8	1922	2041.6	2048	2135.4	2258.7	2302.7	2366.9	2497.7	2460.3	2461.3	2574.4	2566.8	2528.1	2579.1	2535.6	2619.6	2618.1	2593.5
0	0	0	0	4.9001	31.38	75.289	121.76	146.14	174.82	206.65	281.88	305.64	362.26	426.96	490.16	572.65	609.24	676.29	789.78	771.83	899.98	932.42	1156.6	962.19	1303.4	1285.2	1332.4	1606.7	1489.3	1572.1	1657.5	2148.9	1759.8	1751.8	1966.6	2069.2	2090.3	2277.2	2248.3	2334.4	2427.4	2469.2	2545.5	2591.1	2615.5	2600.7	2641.3	2656.8	2674.1
0	1.4706	0	0	5.4676	3.1575	4.7905	11.416	0	0	0	0	0	0	0	0	0	0	0	0	0	0	0	0	0	0	0	2.7569	0	0	13.366	38.57	90.5	150.8	186.35	270.28	299.47	383.94	440.28	513.38	577.45	624.97	637.95	672.81	673.26	729.94	761.55	749.14	778.4	798.99
0	0	0	3.8432	18.593	14.388	26.726	29.184	26.729	26.354	12.263	22.112	23.09	22.283	17.621	14.026	18.782	0	0	0	0	0	0	0	0	0	0	0	0	0	0	0	0	0	0	0	0	0	0	0	0	0	0	0	0	0	0	0	0	0
0	0.84408	0	56.758	0	7.9574	6.8192	30.919	27.952	23.532	23.384	34.338	37.375	67.952	90.309	143.98	151.59	177.79	257.9	300.31	381.77	455.55	574.65	654.98	536.11	595.38	656.4	734.42	771.57	855.41	973.39	961.2	1025.6	1110.9	1147.8	1243	1269.3	1301.2	1371.7	1391.6	1432.6	1443.6	1477.2	1556.7	1569.7	1621.6	1626.3	1662.8	1717.1	1718
0.98796	1.4628	4.1062	2.7744	2.5084	0	0	0	0	0	0	0	0	0	0	0	0	0	0	0	0	0	0	0	0	0	0	0	0	0	0	0	0	0	0	0	0	0	0	0	0	0	0	0	0	0	0	0	0	0
0	3.852	0.17114	10.932	0	2.939	15.252	29.499	25.147	23.444	22.569	36.176	71.509	81.056	105.37	122.12	144.11	89.302	149.3	204.67	218.19	229.61	253.18	294.89	332.09	319.12	356.77	355.94	390.07	382.44	389.51	339.71	353.61	396.85	423.35	426.39	486.6	522.7	538.19	561.25	559.94	540.72	539.14	544.17	546.27	585.58	592.45	590.75	564.44	492.25
4.7864	3.1366	0	3.1009	4.5948	0	0	0	0	0	0	0	0	0	0	1.9029	23.049	35.1	68.732	86.953	104.88	151.8	172.92	215.64	242.89	258.55	287.19	325.37	360.42	376.26	399.52	433.73	494	523.66	707.61	600.7	647.89	680.18	711.26	737.97	805.68	803.27	851.39	891.92	841.56	854.71	912.32	901.93	921.17	967.53
0	0	0	0	8.8627	16.148	24.45	23.352	23.947	47.805	56.792	67.597	69.852	67.476	65.708	68.272	83.769	82.543	98.048	93.83	90.284	69.415	65.266	69.044	85.081	92.773	78.224	68.321	68.144	56.403	61.676	64.591	67.081	72.193	62.98	45.032	48.702	41.841	39.505	32.001	21.305	35.473	25.748	15.284	1.7633	13.899	5.9708	8.7157	18.695	12.909
25.754	9.8383	0	0	0.39788	0	0	0	0	0	0	0	0	0	0	0	0	0	0	0	0	0	0	0	0	0	0	0	0	0	0	0	0	0	0	0	0	0	0	0	0	0	0	0	0	0	0	0	0	0
0	0	0	0	9.8427	41.01	54.512	74.794	102.36	112.24	148.32	172.17	182.91	207.48	232.2	262.33	277.37	276.12	322.71	349.43	389.37	408.04	444.63	482.33	505.35	532.63	591.68	640.27	662.55	719.8	705.48	747.04	776.71	804.83	833.88	874.89	896.45	914.52	951.69	959.73	990.68	993.62	1007.3	1074.4	1171.1	1190.2	1269.9	1288.5	1343.6	1400.5
1.1408	3.4917	0	0	1.5693	3.3618	0.7172	3.6811	9.9276	26.267	38.992	48.777	59.451	82.174	102.56	121.09	148.79	174.71	244.37	323.06	449.87	472.61	582.82	688.45	822.39	939.71	1025.4	1135	1223.2	1284.6	1365.6	1402.3	1396.2	1501.5	1683	1832.5	1851.9	2004.9	1970.2	2156.9	2218.1	2328.3	2202.1	2256.3	2294.3	2358.6	2465.8	2396.5	2485.8	2492.8
15.654	8.5025	0	0	0	0	0.5153	18.118	42.313	76.398	125.07	177.85	266.71	396.6	561.54	719.64	802.8	956.13	1156.2	1317.1	1458.9	1576	1688.4	1854.3	1928.4	1972.2	2249.9	1985.1	2107	2089.1	2002	1977.8	2126.4	1913.7	1876.7	2231.6	2264.3	2483.4	2492.1	2568.4	2486.1	2581.7	2662.9	2694.3	2760.5	2818.3	2819.3	2885.5	2955	2899.8
18.815	9.59	0	0	0	0	0	0	2.7296	0	1.4603	0	0	0	12.215	31.984	67.219	110.1	160.01	220.92	298.14	340.79	416.3	481.65	559.9	611.3	639.53	715.66	795.4	879.69	964.92	1029.7	1091.4	1193.3	1242.6	1279.1	1322.8	1447.4	1521.6	1539.4	1592.9	1619.9	1568.2	1607.7	1642.3	1604.6	1651.8	1561.7	1547	1624.9
8.6877	0	0	4.8677	4.2885	0	0	0.99704	0	0	0	0	0	0	2.1643	0	14.164	12.47	21.842	25.513	44.39	44.817	64.715	79.429	100.16	84.986	96.599	123.7	138.28	142.75	151.39	198.3	223.19	249.96	223.73	257.23	296.07	277.1	339.01	343.92	367.64	359.55	337.35	405.96	401.69	404.96	494.47	473.4	545.93	608.11
0	0	2.644	10.403	3.9935	7.1173	6.1938	0	8.7233	0	0	0	0	0	0	0	0	0	0	0	0	8.5049	21.557	0	8.6285	0	8.414	31.716	56.729	103.49	136.7	199.59	236.4	267.06	429.85	509.42	604.89	675.87	788.05	815.69	831.43	909.13	950.48	1042.5	1040.9	1147.1	1164	1231.4	1238.7	1264.7
0	0	0	4.5449	3.8598	0.72321	7.3392	15.39	12.34	19.385	11.231	11.459	8.856	22.569	29.571	35.447	40.334	43.582	56.542	68.204	102.79	164.85	185.13	246.91	442.38	519.39	544.52	603.08	595.87	634.32	711.66	784.15	857.29	935.02	986.89	1059.5	1093.6	1150	1263.1	1383.9	1411.7	1407.6	1435.4	1466.9	1462.7	1472.4	1483.4	1517.2	1585.1	1601.7
0	4.412	0	4.915	3.5712	4.2493	11.999	16.65	4.7782	5.4725	18.246	20.38	16.986	43.774	65.593	95.752	131	152.43	205.68	247.34	314.59	355.81	395.18	456.78	527.27	628.32	679.05	750.93	823.12	867.47	946.51	971.72	1049.9	1117.5	1185.1	1256	1373.9	1477.6	1544.8	1624.4	1616.8	1576.2	1577.9	1637.9	1649.6	1649.7	1705.4	1673.1	1698.4	1698.5
0	0	2.3301	2.266	2.3608	2.0788	8.5544	23.958	39.556	64.94	84.809	134.85	169.85	221.65	243.4	288.47	357.68	415.11	491.71	570.35	627.49	692.67	788.8	836.58	911.02	962.33	1017.7	1090.1	1123	1186.1	1250.4	1239.9	1246.7	1303.9	1333.8	1312.2	1347.9	1364.1	1322.7	1294.9	1291.1	1310.4	1322.4	1309.6	1325.3	1293.2	1313.5	1312.1	1259.5	1270.9
0	0	0.055002	10.918	0	2.9554	18.647	0.82131	0	58.807	78.576	87.851	120.65	178.85	203.76	306.16	390.33	468.82	527.28	620.87	680.86	782.35	821.6	890.9	950.5	971.73	1041.2	1130.6	1167	1215.9	1240.3	1266.2	1270.2	1393	1427.3	1496.4	1507.1	1716.5	1763.6	1816.9	1814.9	1822.4	1809.8	1830.8	1837.1	1754.4	1754	1793.1	1869.7	1795.5
6.4943	7.2831	0.21985	0	0	0.44049	0	0	0	2.6901	7.8305	48.863	73.643	139.53	199.59	318.46	388.75	506.46	611.71	748.52	868.78	1034.1	1097.2	1239.4	1367.9	1428.4	1564.6	1679.7	1767.7	1915.8	1992.1	2099.1	2095.7	2246.9	2299.1	2462.5	2656.3	2762.2	2932.3	3075.2	3236.4	3366.6	3460.3	3601.5	2779.1	2863.8	2938.1	2947.9	2975.1	2992.5
6.9002	1.1941	0	0	7.6151	0	1.5715	2.2905	0	0	0	0	0	0	0	0	0	0	0	0	0	0	0	0	0	0	0	0	0	0	0	0	0	0	0	0	0	0	12.732	0	0	0	0	2.5774	0	0	0	0	15.826	13.421
9.8974	5.4167	3.9491	1.8803	0	0	0	2.5675	25.463	62.804	121.16	169.8	238.02	308.61	402.67	500.55	589.53	757.71	869.09	992.53	1111.1	1266.4	1334.2	1564.7	1664	1842.9	1984.8	2136.1	2384.4	2446	2555.7	2678.9	2832.5	3018.8	3137.6	3211.7	3288.5	3460	3504.2	3419.9	3419.6	3424.1	3502.7	3577.6	3638.2	3689.4	3568.5	3614.8	3667.6	3741.4
13.981	13.428	0	0	0	0.29211	3.553	14.563	32.776	99.295	180.97	305.24	490.75	656.4	813.9	958.58	1180.3	1413.2	1586.2	1759.2	1929.8	2073.3	2191.2	2376.4	2425.1	2586.2	2726.1	2757.8	2919.8	3022.7	3081.4	3271	3102.6	3259.1	3349.9	3516.8	3760.4	3826	3868.7	3918.2	3925.6	4034.4	3898.8	3769.5	3936.1	3724.1	3980.1	3895.8	3961.5	4033.1
12.404	5.7594	0	0	0	2.2088	0	0	0	0	0	0	14.232	40.779	86.648	119.39	162.22	196.93	224.77	260.36	301.86	329.29	377.05	420.11	501.24	576.47	642.92	703.15	750.17	812.4	907.12	901.82	1035.6	1107.8	1003.1	1170	1237.2	1372.2	1306.6	1412	1544.3	1636	1642	1674.6	1731.7	1716.5	1756.2	1805.4	1822.7	1814.6
0	6.267	16.799	12.744	0	0	0	0	0	0	0	0	0	0	0	0	0	0	0	0	0	0	0	0	0	0	0	0	0	0	0	0	0	0	0	0	0	0	0	0	0	0	0	0	0	0	0	0	0	0
0	1.0304	15.945	2.7558	0	0.52365	0	10.492	14.734	18.047	14.253	32.835	38.567	74.547	58.086	67.269	71.919	86.068	101.14	98.21	99.868	91.838	88.885	98.289	113.3	115.42	80.468	70.613	110.22	135.96	145.56	139.94	159.55	216.26	247.3	302.06	305.54	347.07	404.05	407.01	446.2	424.01	422.01	456.09	456.68	546.5	553.76	571.33	544.92	552.28
0	0	0	3.191	0	4.9316	6.7207	27.791	71.081	121.17	219.47	313.39	425.37	608.65	748.59	918.15	1062.6	1308.3	1542.7	1640.4	1854.3	2033.1	2242.3	2313.8	2499.7	2541.8	2684.3	2960.7	2851.2	2841.8	3183.2	3216.7	3015.3	3182.9	3537.3	3530.4	3609.7	3679.9	3688.6	3644.1	3727.3	3771.8	3525.5	3624	3565.2	3676.6	3630.3	3650.7	3697.5	3783.5
0	0	0	49.961	23.208	67.125	131.44	105.89	102.1	106.68	131.01	77.007	127.4	115	83.86	107.64	129.12	101.49	154.98	135.55	161.64	140.74	181.81	139.1	172.98	149.56	179.18	177.82	192.2	155.54	191.39	207.49	239.4	249.32	252.76	278.98	338.02	275.6	242.16	277.66	270.51	271.39	260.18	265.02	252.69	257.66	252.09	265.24	258.42	255.14
0.47311	0	0	1.6593	0	6.4226	10.806	18.382	21.683	28.077	13.282	29.006	15.867	30.098	74.069	134.61	201.73	336.82	333.19	572.74	516.14	599.49	694.8	800.79	846.06	869.68	909.89	999.53	1057.1	1138.5	1177.5	1225.5	1304.1	1353.6	1411.1	1446.1	1476.7	1501	1508	1548.6	1526.1	1547.4	1556.8	1563.8	1624.1	1637.8	1648.6	1589.8	1608	1604.3
0.52731	0	0	2.2669	1.3236	8.6064	3.7563	1.266	0	26.593	33.907	40.722	110.71	184.63	309.42	458.35	664.08	849.75	1085	1332.8	1569.7	1803.7	2070.4	2231.5	2533.7	2706.5	2985	3119.6	3267.3	3345.9	3386.2	3567.2	3710.5	3799.4	3971.1	3969.7	4011.1	4185.5	4195.6	4236.3	4360.6	4351.6	4346.1	4500.6	4503.9	4492.8	4519.7	4564.4	4493	4592.2
0	11.295	1.4995	1.2529	0	0	0	0	0	0	0	0	0	0	0	0	0	1.7292	6.989	17.35	38.105	40.052	61.586	70.198	99.048	116.59	133.9	190.48	207.82	232.18	255.15	276.33	314.84	349.61	398.77	438.6	475.49	503.55	566.98	580.7	614.04	638.22	657.51	728.63	778.53	795.15	805.34	796.09	769.12	731.42
3.6408	3.3537	0	0.52636	13.105	0	0	18.216	9.6277	0	1.6549	5.5674	3.2674	23.282	3.2867	7.9719	5.2704	19.271	20.933	8.8082	17.433	15.529	12.441	2.1102	0	0	0	0	0	14.497	46.124	48.897	98.682	141.93	249.53	354.93	404.65	548.78	603.14	745.79	751.46	783.04	881.93	942.5	1045.2	1118.7	1184.6	1297.2	1306.2	1318.1
15.934	1.6949	2.2177	0.62604	5.0264	0	0	0	0	4.1659	0	0	0	0	0	0	0	0	0	0	0	0	0	0	0	0	0	0	0	0	0	0	0	0	0	0	0	0	0	0	0	0	0	0	0	0	0	0	0	0
0	0.21718	1.2605	4.7473	0	0	15.505	14.72	26.966	35.704	80.47	101.35	144.63	197.61	270.71	327.14	392.63	450.21	504.71	546.35	637.13	676.3	729.47	778.21	768.78	803.16	806.08	843.93	872.18	908.84	952.4	836.5	857.33	869.89	830.41	857.34	868.44	864.95	877.3	881.98	887.63	880.91	851.75	845.85	828.32	806.23	780.3	761.27	799.42	811.16
0	0	0	0	1.4014	6.8483	13.612	22.329	12.729	26.459	37.216	50.962	60.444	81.031	106.82	134.81	157.64	172.5	209.37	239.1	278.28	294.35	332.5	346.82	372.44	412.51	455.63	520.85	550.34	610.09	661.37	734.52	785.13	886.44	964.26	1067	1186.2	1289.7	1382.6	1446.8	1521.3	1583.8	1655.3	1659.9	1757.2	1797.3	1808.7	1793.6	1799.2	1838.2
0	0	2.5457	1.7759	7.1207	10.066	2.9556	1.5013	4.0206	4.4096	6.5299	23.147	35.91	75.731	111.61	184.96	263.43	384.36	510.35	710.48	880.52	1092	1303.7	1513.6	1765	2032.6	2211.6	2550.4	2793.3	3149.3	3337.3	3527.4	3840.4	3982.3	4215.1	4399.8	4529.2	4760.6	4905.1	4936.3	5196.6	4893.7	5118.2	5239.4	5344.8	5344.7	5450.9	5420.3	5393.6	5361
0	0	0	4.26	0	9.2784	16.753	13.131	22.764	22.05	40.759	62.566	117.42	160.95	210.58	236.98	298.96	355.55	419.35	469.18	498.08	560.91	589.39	654.63	682	721.34	828.5	844.62	899	863.56	956.16	976.4	1040.4	1075.7	1105.1	1168.7	1239.5	1343.6	1328.7	1392.6	1454.4	1472.7	1559	1614.3	1558.1	1664	1652.9	1733.5	1760	1703.6
0	0	0.2827	8.9526	1.3559	4.6836	4.7107	14.53	0.51023	16.656	18.809	45.961	66.934	106.56	126.69	172.23	219.42	260.22	296.77	320.16	361.25	396.69	446.28	461.09	502.01	533.36	550.74	572.01	616.72	612.96	626.77	649.6	663.07	697.39	731.48	743.67	762.24	745.66	761.75	765.14	782.09	784.8	802.46	817.9	824.09	807.6	805.61	832.05	826.27	841.19
0	1.0211	5.7445	0	0	2.1992	2.2025	10.141	0	0.77687	17.602	43.004	83.18	141.49	208.55	291.19	375.03	490.49	585.79	648.98	753.34	858.43	966.06	983.99	1068.9	1116.5	1151.8	1242.5	1342.3	1357.1	1323.8	1352.9	1360.4	1425.7	1441.5	1460.6	1503.1	1503.1	1512.1	1469.4	1489.4	1527.3	1527.7	1521.7	1495.2	1482.6	1451.8	1486.5	1468.5	1472.6
9.6043	0	0	0	1.0782	0	0	0	0	0.021075	6.3614	0	0	0	0	0	0	0	28.968	55.671	86.165	120.66	161.73	218.17	263.67	325.12	410.98	470.18	572.25	628.03	703.1	748.84	842.24	915.11	959.68	1003.3	1090.9	1111.1	1125.5	1162.3	1176.2	1231.8	1225.8	1223.1	1266	1299.9	1299.6	1350.6	1323	1320.5
0	0	0	8.8528	1.1163	0.94566	2.0225	6.1602	1.3835	7.8874	5.3918	11.036	0	0	0	2.0204	0	10.436	4.1043	4.8223	2.6193	18.936	32.221	37.241	46.939	66.035	80.53	106.88	147.75	165.61	181.72	204.66	220.35	267.76	299.62	338.78	346.72	386.88	427.65	416.88	439.26	455.01	464.3	497.96	506.76	504.9	541.13	554.72	539.1	562.74
0	0	0	10.748	14.906	33.695	31.804	29.628	34.817	23.845	45.729	38.534	29.426	37.232	28.258	20.838	12.434	3.2725	0.87675	16.505	36.367	35.601	42.368	79.516	116.72	163.69	223.36	254.78	329.52	428.23	498.59	578.2	697.79	818.99	878.88	1002	1055.6	1181.9	1241.5	1326.3	1408.6	1427.2	1426.9	1480.8	1499.1	1562.1	1594.8	1564.9	1624	1583.9
6.3902	0	0	0	1.1269	0.37136	6.0777	0	0	0	5.481	0.069824	1.6713	14.643	30.526	36.984	51.938	43.44	58.335	69.88	76.578	108.26	134.38	198.23	223.74	280.64	341.63	392.07	453.39	511.28	592.08	668.05	754.4	860.99	909.39	1054.6	1118.9	1187.4	1304.9	1407.5	1511.1	1535.6	1583.8	1669.5	1737.9	1808	1869.8	1837.3	1845.8	1906.6
5.8226	0	0	39.035	13.447	4.4376	0	0	0	0	0	0	0	0	0	4.1971	68.369	112.86	162.94	277.57	419.96	398.24	526.76	566.34	625.85	803.01	935.58	962.4	1116	1073.5	1223.6	1236.7	1270.3	1339.7	1352.9	1322.6	1312.4	1386.5	1384.5	1446.9	1502.2	1514.2	1496	1507.7	1525.7	1540.5	1543.2	1557.3	1487	1493.9
0	6.4808	0.4182	0	0.50288	0	0	0	0	0	0	0	0	0	0	0.33422	23.012	64.47	132.09	181.59	261.57	310.61	377.46	442.21	529.77	601.33	616.49	700.71	812.04	794.34	866.04	916.68	951.22	1008.3	1099.2	1126.3	1213	1223.1	1296.9	1275.3	1315.1	1280.7	1257.4	1286.1	1317.9	1254	1273.8	1276.2	1252.7	1251.9
23.444	8.6056	0	0	0	0	0	0	0	0	0	0	0	0.85413	0	0	0	0	0	0	0	0	0	0	0	0	0	0	0	0	0	0	0	0	0	0	0	0	0	0	0	0	0	0	0	0	0	0	0	0
0	1.9822	1.5189	0	0.74499	2.3938	6.4061	4.8763	8.4709	8.374	9.1865	15.916	32.101	69.101	100.35	153.6	201.96	256.41	259.18	441.71	498.06	560.13	599.36	665.2	734.74	783.39	823.73	865.26	911.37	917.55	964.46	989.87	970.67	988.58	1072.9	1061.1	1083.4	1118.4	1130.8	1154.1	1189.4	1195.8	1232.7	1236.9	1248.1	1241.2	1284.2	1260.9	1282.1	1259.7
28.632	0	0	0	0	0	0	0	0	0	0	0	0	0	0	0	0	0	0	0	0	0	4.4519	11.167	21.252	43.766	64.828	72.093	90.355	123.67	134.23	117.62	146.24	169.94	190.81	189.28	176.32	169.81	169.96	208.96	181.27	199.53	186.12	195.23	166.29	150.04	143.74	137.86	146.26	144.01
0	0	0	3.7146	9.4127	12.15	27.044	14.986	11.106	7.9573	18.861	4.8891	5.6691	11.985	20.043	39.843	56.85	68.439	90.179	118.04	150.81	162.72	194.46	202.52	225.72	240.87	250.43	287.37	305.82	285.67	320.79	333.97	350.18	356.12	383.11	389.19	425.15	436.98	482.47	489.68	500	515.36	521.24	494.29	544.34	544.36	527.31	572.48	546.39	566.6
0	0	0.1026	22.148	28.36	5.8757	25.061	14.096	0	0	0	0	9.3281	36.558	53.567	66.335	86.635	86.549	89.566	230.73	206.7	198.53	253.32	269.25	326.27	359.21	399.07	450.05	550.26	452.86	436.83	598.65	633.12	621.22	642.21	736.87	733.26	740.57	810.52	835.07	780.96	835.09	877.63	1013.1	979.79	993.67	1084.4	1041.9	1071.4	1077.7
0	0	0	21.649	33.556	30.301	1.7121	13.627	12.43	0.52759	0	4.4956	16.544	35.826	58.258	72.001	116.09	147.68	189.12	233.95	259.83	295.95	326.47	358.44	395.75	448.83	477.36	482.7	520.9	565.99	550.4	592.58	643.53	695.22	698.34	744.57	746.2	782.8	798.41	804.86	839.85	833.54	841.94	855.35	835.64	834.9	871.31	865.06	823.24	825.91
14.408	9.9071	0	0	0	0	0	0	0	0	0	0	0	0	0	0	0	0	0	0	0	0	0	0.102	17.756	20.146	22.117	18.72	16.552	13.914	6.0134	18.881	17.51	26.558	24.349	36.072	44.447	55.882	47.324	72.69	83.021	105.68	103.39	121.22	131.85	145.66	148.3	156.7	179.3	186.62
16.172	4.8513	0	0	0	0	0	0	0	0	0	0	0	0	0	0	0	0	21.275	33.676	63.166	87.663	113.79	153.77	215.83	279.89	297.56	382.08	504.96	625.35	691.16	901.21	1009.4	1197.4	1324.1	1523.8	1622.4	1742.7	1829.5	1973.5	2039.7	2191	2170.5	2330.8	2336	2409.6	2451.2	2469.7	2510.6	2466.5
3.5912	0	0	1.9837	0	6.1352	6.8127	0	0	0	0	0	0	0	0	0	0	0	0	0	9.8934	49.664	46.487	111.16	127.18	80.241	89.989	94.203	208.76	153.18	167.57	164.18	176.96	194.63	192.26	246.57	240.69	205.62	236.46	251.33	290.89	279.2	286.11	274.26	302.31	297.67	314.19	290.7	270.76	296.14
0	1.7279	0	4.6638	7.6666	0	0	0	0.52609	7.9537	10.41	12.709	22.659	25.348	30.223	43.342	61.644	100.59	136.25	171.51	212.11	244.05	291.51	319.88	348.38	377.13	386.05	427.44	428.06	413.26	426.41	433.4	417.21	420.5	440.8	459.66	473.16	454.84	467.89	449.45	441.99	451.76	438.08	440.66	451.35	462.11	459.64	465.86	489.93	491.85
0	0	0	2.0151	17.183	19.516	22.741	28.732	39.085	24.089	52.28	56.946	62.097	89.71	118.85	114.12	175.09	178.24	224.12	257.17	299.69	326.35	363.53	390.09	444.28	443.05	514.4	505.66	549.39	562.14	584.51	591.25	623.91	644.63	677.35	680.23	672.74	692.98	696.14	790.01	752.16	754.02	758.98	807.32	794.82	829.18	834.54	839.62	853.27	843.76
28.401	18.048	0	52.192	0	0	0	0	0	0	0	0	0	0	0	0	0	0	0	0	0	0	0	0	0	0	0	0	0	0	0	0	0	0	0	0	0	0	0	0	0	0	0	0	0	0	0	0	0	0
0	0.9477	2.2804	2.1881	0	0.33599	3.1407	3.3925	1.2051	9.6171	2.1972	13.706	0	37.874	89.069	138.23	200.47	284.45	356.65	444.45	526.03	632.44	720.54	794.07	862.81	878.87	982.28	1046.7	1121.8	1159.2	1192.3	1241	1239.9	1326.8	1360	1324.9	1349.5	1360.5	1343.2	1374.1	1378.3	1382	1377.2	1367.6	1373.3	1366.2	1390.1	1414.5	1342.2	1366.5
4.113	9.4562	2.315	0	0	3.1901	0	0	0	0	0	16.665	16.174	23.33	13.632	21.05	23.017	37.895	37.099	49.145	54.69	72.728	126.39	180.52	281.29	368.92	433.61	542.64	631.97	663.09	766.9	878.44	922.91	955.73	1021.6	1063.3	1097.7	1188.2	1194	1243.2	1261.4	1362.4	1383.8	1438	1399.4	1419.2	1435.4	1399.3	1390.3	1420.4
0	0	0	0	6.376	19.392	28.196	34.924	34.95	31.306	37.12	43.424	53.197	65.894	66.905	68.364	81.431	102.31	85.874	103.29	127.72	146.4	163.63	175.8	198.85	229.88	223.88	266.55	316.89	395.07	446.22	528.89	605.99	691.87	793.62	902.41	1010	1136.7	1242.8	1330.3	1413.1	1530.8	1615.1	1683.2	1681.6	1700.2	1836.5	1855.9	1881.3	1936.2
25.241	14.659	4.0771	0	0	0	0	0	0	0	0	0	0	0	0	30.305	78.571	169.61	242.86	363.67	507.95	621.43	789.7	877.56	966.67	1098	1109	1309.9	1296.5	1458.8	1645.5	1672.9	1766.4	1804	1779.4	1861.1	1967.3	1949.3	1959.4	2012.3	1910.5	1978.8	2011.7	1994.9	1962.9	1986.9	1945.3	1988.7	2032	1999.1
0	0	0	6.2975	7.6425	0	16.512	21.372	20.814	34.238	66.37	83.916	107.08	134.07	163.01	200.8	217.71	263.7	282.95	326.27	331.85	333.25	359.07	368.62	427.31	405.96	435.44	464.3	506.44	491.53	526.94	559.98	549.56	564.17	546.2	584.83	598.41	597.08	630.26	643.7	657.72	647.5	653.16	652.39	651.58	643.46	665.2	678.76	668.49	666.12
0	0	0	5.1592	18.11	12.461	6.9995	13.042	7.3749	15.762	9.9051	13.857	14.005	7.7135	13.911	10.358	6.5373	9.6006	2.7754	1.8971	0	0	0	0	0	0	0	0	0	0	0	0	0	0	0	0	0	0	0	0	0	0	0	0	0	0	0	0	0	0
0	5.9994	0	1.942	0	3.386	1.9473	0	0	0	7.203	16.382	25.993	27.066	42.322	56.12	66.21	74.08	99.522	113.6	120.54	145.53	146.75	167.24	184.86	209.61	215.51	213.8	214.73	233.93	254.03	257.39	260.45	259.33	258.28	279.82	263.08	269.23	278.57	262.39	266.53	280.41	289.96	286.52	281.31	280.17	284.03	277.66	272.73	266.84
16.344	6.9288	4.6213	0	0	0	0	0	0	0	0	0	0	0	0	0	0	0	0	0	0	0	0	25.843	90.115	129.32	182.31	236.57	138.55	229.65	233.79	275.46	196.07	203.88	243.89	295.22	584.53	596.44	614.08	639.21	685.05	722.35	701.78	706.12	689.44	727.85	715.75	760.67	743.7	737.82
13.367	0	0	0	8.2367	3.5929	0	0	0.49653	0	0	0	0	0	0	0	0	0	0	0	0	0	0	0	0	0	0	0	0	0	0	0	0	0	0	0	0	0	0	0	0	0	0	7.6324	0.12031	16.49	15.016	11.048	4.3876	17.594
7.7826	6.0278	2.7667	5.1308	0	0	0	0	0.12798	18.708	46.249	88.865	123.08	179.32	205.79	243.03	290.11	380.46	431.94	493.04	517.7	573.16	614.89	669	709.88	803.37	900.28	917.66	995.21	976.56	1075.6	1114.5	1207.2	1282.2	1309.9	1299.5	1386.7	1374.1	1414.7	1534.9	1556.6	1557	1579.1	1621.1	1634.8	1676.1	1685.6	1794.6	1859.6	1848.2
15.85	8.1846	0	0	0	0	0	0	0.58761	0	0	10.452	42.498	121.95	188.89	304.17	413.35	574.16	753.99	960.2	1157.3	1459.1	1682.2	1991.4	2303.2	2524	2754.5	2916.7	3116.5	3286.7	3372.7	3790	3737.7	3733.6	3794.4	4014.7	4079.3	4161.8	4222.6	4249.9	4238.3	4376.5	4347.2	4580.5	4478	4508.4	4486.7	4466.9	4550.2	4699.6
22.958	13.431	5.7157	18.695	0	0	0	0	0	0	0	0	0	0	0	0	0	0	0	0	8.4288	40.82	48.548	75.011	98.371	134.37	134	167.04	178.72	207.6	227.26	305.28	371.96	422.79	520.17	603.98	663.44	717.36	805.33	905.09	1000.7	1080.3	1152.2	1219.4	994.8	1099.3	1105.2	1146	1185.6	1205.2
0	0	0	25.325	0	0	8.927	10.972	34.324	84.16	170.77	210.4	298.08	387.25	489.08	622.46	702.2	792.37	930.01	1062.2	1200.1	1389.9	1495.1	1619	1740.7	1831.3	1823.7	1897.6	1904.4	1957.1	2014.2	2048.1	2122.6	2042.3	2084.9	2109.9	2188.1	2169.4	2204	2206.1	2166.6	2175	2178.9	2205.5	2242	2202	2193	2201.1	2226.1	2223.2
0	0	0	46.635	12.55	16.956	14.945	21.65	27.686	20.483	25.602	38.777	49.415	64.733	79.537	116.38	170.16	198.32	263.29	308.61	380.87	491.65	522.7	609.72	686.82	750.86	858.71	910.66	989.06	1026.8	1104.8	1077.1	1142.5	1208.4	1253.4	1301.1	1342.5	1303.9	1344.3	1344.3	1370.4	1416.3	1471	1464.5	1511.8	1551.7	1564.4	1603.5	1575.5	1617.3
6.9871	4.3352	0	1.0442	0	3.0467	0	0	0	0	0	0	5.8902	1.2608	0	0.99818	0	0	0	0	0	0	0	0	0	0	0	0	0	0	0	0	0	0	0	0	0	0	0	0	0	0	0	0	0	0	0	0	0	0
0	0	1.9689	0	8.0717	6.334	8.0931	0	5.406	0	0	0	3.7224	0	0.049477	29.713	55.475	73.385	113.47	168.64	214.9	261.3	305.23	378.57	443.25	511.22	525.07	628.87	652.85	700.19	722.62	751.46	802.18	829.44	870.24	876.35	911.97	930.25	1019.7	995.69	1012.1	1028.6	1053.1	1060	1078.2	1072	1043.2	1062.6	1058.6	1045.2
0	6.462	0.59479	0	1.4436	0	1.8444	0	0	18.363	69.651	149.76	265.35	394.18	517.57	665.47	795.4	1020.6	1175.8	1301.3	1491	1691.3	1844.7	2063.5	2219.5	2403	2610	2801.6	3075.7	3280.3	3444.9	3692.3	3827.9	4024	4179	4453.8	4414.9	4518.6	4755.8	4765.1	4805.3	4905.7	5014.3	4971.6	5057.4	5045.1	5035.6	4974.9	4948.9	5093.5
8.6722	13.324	6.3223	0	0	0	0	0	0	0	0	0	0	0	0	0	0	7.5937	29.632	69.306	113.45	168.65	183.97	208.23	248.82	324.87	357.25	460.37	520.31	561.04	619.29	615.18	681.69	745.06	777.82	826.35	872.76	929.14	922.86	948.86	967	1070.2	1064.6	1144.9	1248	1383.5	1520.8	1391.3	1456.6	1529.8
10.676	2.9703	2.3531	0	0	0.44609	0	0	0	0	16.211	22.713	28.843	37.471	50.952	69.028	102.86	95.247	142.88	178.1	214.64	269.75	281.44	313.25	364.3	444.57	549.21	641.25	731.74	814.58	927.61	1053.7	1137.8	1295.5	1407.6	1573.9	1699.2	1790.4	1953.4	2021.2	2128.1	2283.2	2511.8	2670.4	2778.4	2769.1	2696.7	2596.2	2686	2713.1
0	0	0	0	12.802	8.0833	6.1626	7.5213	2.5461	0	0	0	0	0	0	0	0	0	0	0	0	0	0	0	0	0	0	0	0	0	0	0	0	0	0	0	0	0	0	0	0	0	0	0	0	0	0	0	0	0
0	0	0	0	6.1845	4.6243	17.138	27.603	81.408	95.381	130.13	149.78	199.91	247.31	294.8	404.06	490.59	560.88	649.48	786.5	899.8	1073.5	1200.1	1360.7	1510.2	1646.5	1810.1	1966.5	2126.3	2239.4	2414	2474.5	2608.3	2782.3	2980.1	3165.5	3285.5	3384.5	3462.7	3652.2	3699	3649.4	3816.9	3746.1	3909.3	3933	4018.6	4002	4148.5	4287.5
0	1.5312	0	0	0	7.2306	5.3851	7.3163	1.8676	7.1849	17.89	20.357	23.505	24.095	45.733	75.602	121.85	173.15	217.77	279.99	350.94	421.37	465.48	544.77	599.06	650.89	662.57	725.46	784.18	782.77	782.05	779.27	784.8	798.97	835.34	839.69	865.28	878.41	885.36	845.11	867.7	916.47	970.41	1002	981.9	1027.4	1029.3	1062.7	1101.5	894.51
0	1.6398	11.931	13.037	0	0.34423	0	0	0	0	0	0	0	0	0	0	0	0	0	0	0	0	0	0	0	0	0	0	0	0	0	0	0	0	0	0	0	0	0	0	0	0	0	0	0	0	0	0	0	0
0	0	0	10.239	16.41	8.9873	18.788	0	17.878	0	7.2538	4.9544	6.1648	14.425	6.9943	10.09	19.81	8.9068	3.899	7.6053	18.079	14.28	13.413	18.555	29.828	30.898	38.033	34.072	27.701	24.01	30.191	17.831	11.136	3.2677	21.857	27.433	17.222	23.079	19.782	11.607	2.5352	0.45865	17.119	0	0	0	0	0	0	0
43.495	38.94	11.572	0	0	0	0	0	0	0	0	0	0	0	0	0	0	0	0	19.078	47.237	116.56	156.2	207.79	267.79	302.26	360.71	386.66	430.56	493.4	519.9	547.17	609.6	616.51	640.14	712.24	740.79	803.98	782.92	966.3	895.76	1070.6	1079.9	867.75	897.54	892.28	879.15	848.58	846.14	855.52
0	0	0	11.736	7.538	15.219	14.952	18.461	17.45	29.479	31.535	62.057	96.744	158.13	212.64	279.38	349.19	256.83	340.91	396.05	453.88	512.27	552.07	595.15	626.33	682.03	728.29	784.1	807.39	838.04	886.29	788.25	828.82	837.97	896.05	907.36	922.22	905.09	930.49	951.57	952.24	965.76	950.15	948.56	938.85	935.49	996.68	963.53	855.22	903.47
0	0	0	50.695	0	19.849	17.567	17.281	21.747	18.125	20.763	39.4	38.128	42.07	70.252	79.584	129.51	151.11	162.73	199.59	222.48	272.94	292.17	343.33	365.81	392.19	429.25	443.85	470	488.92	526.95	516.17	563.83	610.77	625.01	663.93	713.01	708.36	739.47	729.33	708.64	763.31	763.9	783.25	757.04	785.43	775.5	780.72	798.38	779.14
7.2502	0	0	1.6815	6.2943	0	3.409	1.6999	0	0	0	0	0	0	0	0	0	0	2.009	17.221	14.748	34.269	28.246	46.988	68.288	86.127	94.954	109.82	97.835	82.971	103.49	95.396	98.852	88.721	77.274	112.04	115.49	144.87	152.16	151.58	169.5	155.34	179.29	167.52	198.39	181.14	208.76	213.58	192.91	209.66
15.72	3.066	0	0	0	0	4.2298	14.741	23.77	24.866	40.768	42.675	67.094	115.28	170.6	269.3	404.84	574.28	748.49	1005.2	1253.4	1636.8	1824.5	1919.8	2376.7	2520.1	2932.9	3157.2	3415.4	3827.6	4015.9	4162.5	4290.8	4625.4	4881.4	5168.6	5246.9	5507.3	5422.1	5534.9	5592.7	5547	5527.9	5398	5505.9	5671.4	5808.2	5668.7	5744.4	5491.8
2.1895	13.034	0	0	5.9194	0	0	0	0	0	0	0	0	0	0	0	0	0	0	5.2639	20.126	42.646	66.354	83.135	83.385	92.711	129.59	119.79	128.04	127.83	105.92	130.28	142.47	150.26	157.01	155.22	151.68	144.13	148.26	146.31	157.09	163.84	199.87	196.79	241.05	256.04	254.52	245.98	276.5	299.44
17.642	0	0	0	0	0	6.8892	7.368	2.8067	6.0547	0	0	0	0	0	4.1264	0	14.991	14.778	19.135	17.311	32.142	28.202	49.445	46.907	42.448	63.829	83.671	96.994	90.065	137.26	84.708	110.31	100.96	120.34	132.48	161.05	188.8	198.78	222.49	232.01	271.44	261.62	301.85	328.78	322.25	345.48	370.53	362.74	393.3
0	0	0	0	5.9055	21.183	19.258	5.9299	24.031	38.887	48.378	75.771	113.72	151.29	174.92	210.39	283.26	298.54	358.83	346.26	414.24	469.75	484.25	511.27	520.54	542.12	586.81	633.44	673.86	725.32	729.09	784.24	767.6	797.55	848.03	871.79	928.14	929.13	978.74	958.46	946.01	1007.1	999.02	1066.6	1057.5	1127.2	1161.9	1127.8	1158.3	1191.5
0	0	0	0	0	0	23.816	23.876	0	0	0	0	0	0	0	0	0	0	0	0	0	0	0	0	0	0	0	0	0	0	0	0	10.425	4.7426	42.407	67.464	85.758	113.76	70.792	104.7	143.35	219.54	187.46	169.27	215.32	243.47	233.97	253.2	261.63	237.8
3.5232	10.263	0	2.7847	1.5028	0	0	0	0	0	0.6489	7.2972	36.318	87.815	142.92	222.07	296.59	425.08	540.88	745.97	899.93	1166.3	1430.3	1658.2	2061.3	2454	2663.3	2958.8	3218.3	3532.9	3808.9	4011.8	4192.6	4390.5	4570.1	4919.5	4756.8	4820.2	5172.1	5045.4	5071.6	5209.7	5307.2	5181	5316.8	5222.7	5045.8	4955.2	4968.9	5180.5
9.8424	9.4979	2.1884	0	3.713	0	0	0	0	0	0	0	0	0	0	0	0.80786	22.896	30.41	45.458	40.555	43.027	43.319	35.942	40.551	54.975	62.953	50.912	61.307	63.389	68.831	44.17	52.408	55.265	61.208	63.296	52.516	48.5	66.798	51.277	66.631	66.73	61.988	78.88	79.433	56.464	81.824	75.065	88.373	82.796
13.244	4.8721	0	2.8287	0	0	0	0	0	0	0	4.0863	0	0	3.5294	4.7344	15.795	32.642	43.408	60.881	59.718	97.083	93.894	130.62	156.31	157.52	189.5	171.48	149.33	142.56	189.53	178.29	203.51	196.38	210.59	207.47	212.52	267.5	207.31	246.77	224.72	283.61	257.28	223.07	230.12	235.24	227.72	258.9	250.31	211.99
11.899	0	0	0	0.72787	0	3.7576	3.8316	7.7845	0	1.2369	0	0	0	0	0	11.058	3.244	0	5.5469	0.95686	1.3535	0	4.3144	7.3228	20.639	14.441	22.48	23.609	29.451	18.933	39.001	42.935	47.227	43.67	65.576	77.144	100.51	113.78	138.04	178.68	448.26	318.69	348.83	374.3	379.52	403.05	413.07	400.6	440.6
0	0	0	5.3525	3.9177	5.0665	2.5159	7.5194	16.803	12.417	12.335	10.844	23.448	50.881	42.589	65.201	74.132	110.24	106.88	136.9	145.89	154.52	169.4	174.11	204.95	210.91	209.03	242.54	234.13	225.2	235.83	243.73	260.71	254.57	246.09	265.97	263.08	282.36	302.22	297.2	298.52	321.83	311.65	338.85	315.26	305.34	316.25	301.91	302.41	311.51
7.0916	0.86634	0.32264	4.9525	0	0	0	1.8356	6.9478	9.8099	14.093	10.271	21.605	37.818	88.625	146.37	264.84	381.4	523.52	693.96	899.79	1086.2	1220.6	1425.2	1659.4	1851.1	2064.7	2261.4	2503	2757.5	3104.3	3367.9	3678.8	4043.7	4382.5	4802.6	5319.8	5627.6	6003.2	6279.8	6552.8	6796.6	6907.4	7103.4	6686	7560	6942.2	8279	8182.1	7459.2
0	0	0	2.3971	0.13325	6.7585	4.3388	3.7793	4.3019	17.412	19.226	22.832	32.052	34.022	53.034	67.394	64.63	76.535	67.128	74.822	88.27	111.75	108.74	118.79	104.16	114.68	153.85	116.42	106.72	98.469	71.188	86.161	95.337	94.828	98.94	94.208	78.856	71.281	67.794	68.456	76.557	81.932	89.106	79.234	97.549	99.952	92.442	82.188	83.965	97.605
0	0	0	0	0	12.167	40.654	45.256	104.64	166.31	320.11	399.03	486.12	602.49	683.53	752.81	811.53	870.05	920.02	991.63	1040.7	1068.4	1103.5	1133.6	1179.1	1217.2	1299.8	1269.3	1401.6	1443.3	1412.9	1433	1436	1497.4	1468.7	1522.3	1518.5	1582.1	1586.2	1637	1688	1751.6	1731.8	1766.5	1788.3	1777.4	1834.2	1836.3	1896.8	1967.6
23.637	12.048	0	0	0	0	0	0	0	0	0	0	0	0	0	0	3.0052	58.17	99.516	162.23	256.32	380.82	446.38	536.91	630.63	760	835.58	917.76	964.81	1062.6	1145.1	1167.1	1265.5	1300.6	1375	1410.5	1465.2	1539	1519	1585.3	1598.4	1639.6	1710.6	1760.5	1786.8	1816.6	1853	1870.2	1938.6	1948.6
0	0	0	44.615	3.6019	6.4347	2.9154	14.43	14.586	22.723	30.825	69.476	74.509	87.433	114.58	132.06	182.85	205.33	259.6	332.12	396.28	530.36	642.59	738.35	854.73	931.64	1103.2	1211.4	1298.6	1423.1	1572.9	1657.1	1770.4	1878.3	1986.1	2085	2211.1	2295.9	2381.5	2456.4	2531	2623.4	2648.8	2706.6	2861.7	2744.3	2827	2852.8	2870.6	2815.8
11.745	7.999	0	0.49344	0	0	0	0	0	0	0	0	14.626	10.562	21.607	23.345	37.614	38.618	49.479	59.936	57.193	53.786	63.611	61.253	67.863	70.559	75.116	67.055	64.678	65.686	66.493	75.45	74.787	68.202	75.061	69.127	64.986	58.922	47.653	50.944	49.042	56.943	57.829	48.045	39.74	44.302	42.453	33.377	47.256	25.892
23.46	15.826	0	7.5344	0	0	0	0	0	0	0	0	0	0	0	0	0	0	0	0	0	0.80108	11.397	47.439	52.69	98.366	129.44	163.08	198.89	219.27	284.22	293.68	314.56	339.71	356.23	411.31	420.15	427.45	482.08	534.48	617.67	633.75	659.2	655.95	727.42	792.49	774.68	751.06	704.06	821.8
0	0.3373	4.5701	7.6554	0	5.6229	1.6767	2.9047	3.497	13.195	13.229	19.703	4.8495	30.903	43.215	44.15	63.239	47.349	58.258	75.328	96.536	119.79	168.59	232.38	317.41	431.63	568.78	688.47	832.83	997.54	1114.1	1287.9	1401.1	1566.9	1745.4	1865.3	1971.8	2022.4	2204.3	2207.8	2316.6	2400.9	2453.2	2453.2	2571.8	2577.4	2614.6	2619.9	2631.9	2671
0	0	0	0	1.0355	8.8265	48.313	79.467	130.3	202.74	232.69	297.27	377.21	444.06	486.03	545.28	601.83	667.95	670.36	751.35	801.26	841.33	909.94	920.32	960.29	968.13	1028.2	1103	1162.5	1199.5	1265.4	1265.1	1370.1	1410.3	1478.3	1609.4	1598.2	1609.6	1646	1670.3	1716.9	1749.3	1800.6	1858.8	1876.5	1914.6	1900.6	1977.6	1887.7	1893.8
0	0	0	5.4902	0	6.9997	9.8972	23.401	47.646	91.731	169.99	248.02	406.07	490.7	604.53	801.42	981.06	1145.6	1345.4	1463.7	1640.7	1875.5	1966	2108.9	2314.9	2513.4	2640.5	2757.6	2863.4	2870.4	3058.4	3302.9	3305.2	3323.6	3542.5	3577.4	3570.4	3657.2	3735.6	3827.8	3774.9	3854.1	3851	3991.8	3823.7	3821.8	3841.5	3781.3	3726.1	3797.8
14.139	3.8929	0	4.5753	0	0	0	0	1.9351	0	6.5098	0	0	0	1.7889	0.45261	8.7382	4.6742	5.7141	0	1.2285	14.533	23.568	52.268	88.388	109.25	137.81	171.55	221.94	292.83	295.92	352.32	380.68	464.43	585.95	646.92	719.42	776.88	860.15	978.06	1051.5	1092.3	1179.2	1284.8	1370.7	1423.7	1479.7	1593.6	1619.7	1688.7
4.0683	0	0	3.5867	0	0	8.3585	0	6.4689	0	7.2879	9.7518	9.8623	19.676	25.057	16.498	21.338	13.631	15.515	24.562	31.224	28.049	22.694	29.969	42.934	60.215	79.18	110.78	129.69	168.38	209.55	253.56	296.92	340.5	396.4	424.67	477.47	559.97	550.97	625.84	674.97	720.16	709.68	775.37	770.48	818.02	832.86	869.1	903.43	912.55
0	0	0	0	13.762	0	15.7	4.9924	5.3739	0	0	0	0	0	0	0	0	0	0	0	0	0	0	0	0	0	0	0	0	0	0	0	0	0	0	0	0	0	0	0	0	0	0	0	0	0	0	0	0	0
2.759	6.893	1.8888	0	0	0.66289	0	0	0	0	0	0	0	0	0	0	0	0	0	0	0	0	11.067	33.436	62.241	128.89	164.28	217.36	269.29	309.65	367.01	400.86	407.05	424.6	464.68	454.7	503.7	541.7	581.97	622.59	633.92	654.03	699.67	740.24	676.17	701.15	720.49	759.91	787.79	790.99
13.413	10.88	6.2788	0	0	0	0	0	0	0	0	0	12.866	32.627	62.192	119.77	153.57	236.14	285.16	381.65	426.25	509.84	559.02	633.63	673.78	749.04	776.65	809.42	859.42	938.25	987.11	942.34	1000.2	1001.3	1039.1	1041.6	1051.4	1075.4	1079	1066.2	1052.7	1029.9	1064	1088.9	1076.2	1069.8	1070.1	1086.7	1119.1	1092.3
0	0.67401	0	0	8.1479	3.5867	10.218	4.6974	4.0965	11.169	25.669	45.895	84.715	141.15	203.58	277.19	344.4	432.79	485.11	597.12	686.7	726.1	785.11	837.77	900.44	922.76	977.74	1054.6	1053.3	1113.4	1138.2	1162.4	1195.3	1224.8	1287.7	1303.9	1303.2	1324.9	1338	1319.8	1343.2	1380.2	1358.3	1413	1406	1377.7	1385.3	1389	1378.5	1369.8
0	0	0	0	0	7.1166	11.599	5.1	1.0075	0.69231	0	4.0394	0	3.9631	0	32.863	45.151	67.465	93.437	117.44	176.22	217.71	234.17	276.48	307.94	342.6	350.73	369.4	415.67	429.74	444.43	458.24	477.98	507.93	513.59	538.72	536.84	551.95	596.16	614.03	594.65	575.41	612.25	555.79	556.56	594.95	563.08	572.03	564.07	562.24
14.187	0	0	0	0	0	9.2079	6.3688	14.749	20.229	16.476	19.484	19.11	11.768	12.36	34.023	23.923	32.319	28.514	34.627	29.1	40.452	41.244	53.846	54.571	44.633	65.025	77.284	87.227	87.703	127.23	56.453	85.351	96.207	101.04	106.2	108.99	140.62	119.02	128.05	119.98	118.56	124.33	124.26	138.08	126.97	126.1	131.23	126.53	121.18
0	0	3.3168	1.0239	3.6763	3.4046	6.6001	17.841	5.1299	8.9333	14.314	16.475	39.309	68.32	102.52	179.37	252.55	356.25	475.27	603.81	752.75	895.43	1055.9	1213.4	1399.2	1492.8	1609.9	1812.1	2001.3	2180.7	2290.7	2466.4	2602	2767.7	2913.3	2936.1	3031.6	3141.5	3228.1	3182.4	3182.4	3347.7	3413.2	3333.5	3475	3446.3	3489.3	3502.9	3531	3565.9
12.915	0	6.2645	0	0	0	16.97	18.853	46.64	95.525	180.25	261.69	402.04	524.59	702.04	913.54	1070.7	1242.4	1355.4	1506.8	1602.5	1681.4	1863.7	1901.8	1885.9	1961.1	2112.7	2155	2229.7	2409.9	2421.9	2461.5	2571	2625.1	2709.7	2637.9	2711	2640.9	2705.4	2584	2961.7	2853.5	2885.7	3034.1	2980.3	3016.7	3098.7	3050.2	2978.6	3064.8
0	0	0	2.2636	0	5.3111	5.0146	9.0135	3.1408	0	0	0	0	0	7.6036	0.17546	33.683	71.192	122.04	238.69	268.2	438.2	535.05	656.62	667.76	833.57	885.9	880.7	995.29	1086	1328.7	1108.5	1438.5	1238	1309.3	1388.4	1370.5	1419.4	1432.9	1489	1497.4	1497.3	1543.6	1565.9	1523.5	1520.9	1528.8	1524.9	1518	1483.8
4.4813	0	5.5306	0.61209	3.911	0	0	0	6.1791	0	0	0	7.0891	43.002	84.304	131.46	153.51	227.77	285.27	423.45	482.5	594.34	636.03	686.71	753.57	749.11	841.15	881.43	955.46	915.11	1047.5	987.95	1099.1	1099.3	1144.6	1166.6	1163.5	1210.3	1176.5	1189.4	1174	1240.9	1219.9	1223	1249.9	1230.1	1280.9	1278.5	1274.5	1303.5
0	0	0	7.4893	0	6.3407	2.0135	10.758	17.853	15.689	38.654	43.189	63.176	60.24	72.495	104.78	103.91	117.44	121.15	155.32	158.08	189.11	217.35	274.71	350.31	421.67	512.11	595	688.49	783.27	856.07	930.54	1011.7	1113.2	1189.9	1227.9	1294.7	1333.3	1393.7	1449.4	1515.6	1502.5	1541.7	1540.5	1538.3	1561	1576.3	1588.9	1588.9	1590.9
0	0	0	6.2157	15.649	8.7974	0.35186	8.2203	7.2383	10.375	19.343	14.054	17.381	27.774	28.071	21.631	30.642	26.168	30.389	22.749	31.459	29.458	60.576	26.494	32.27	52.765	52.848	63.321	72.023	69.975	76.842	92.194	72.445	54.816	92.676	98.235	92.963	133.09	121.89	134.17	138.88	127.74	130.35	132.1	118.56	127.63	136.83	135.37	126.51	111.77
0	0	5.6686	2.8314	3.5785	0	0	0	0	0.69325	0.48889	21.978	45.27	95.093	129.57	183.55	261.29	322.43	367.8	424.12	498.76	555.21	614.56	655.36	689.34	745.78	802.73	850.15	860.7	871.46	881.64	934.52	911.29	961.68	990.55	957.53	982.46	978.12	974.06	956.5	960.3	901.43	892.97	880.39	870.26	843.48	840.26	869.95	833.58	839.55
0	0	4.856	0.38746	8.5893	0	0.7551	0	0	0	0	0	0	0	0	0	0	0	0	0	0	0	0	0	0	0	0	0	0	0	0	0	0	0	0	0	0	0	0	0	0	0	0	0	0	0	0	0	0	0
1.1197	0.47012	3.2496	5.8557	0	0	0	0	0	0	0	0	0	0	0	0	0	0	0	0	0	0	0	10.865	13.441	76.456	65.767	73.656	77.856	82.355	124.61	88.491	68.437	122.28	129.93	148.75	140.25	145.01	115.7	84.61	93.504	92.279	113.84	123.07	123.1	117.87	116	140.08	159.74	172.45
0	12.565	0	0	0	5.9853	1.6022	5.2799	0	0	0	0	0	9.8933	67.746	157.04	260.85	380.24	495.53	713.5	947.69	1169.2	1402.9	1609.3	1841.6	2068.4	2255	2497.9	2700.7	2876.1	3072	3339.5	3497.7	3838.7	3925	4171.1	4336.6	4599.4	4702.2	4784.7	4965.7	5110.8	5327.8	5363.2	5581.4	5627.9	5667.1	5737	5600.7	5683.6
0	0	0	7.5146	7.4792	0	1.8649	9.925	0	0	0	0	0	0	0	0	0	0	0	0	0	0	0	0	0	0	0	0	0	0	0	0	0	0	0	0	0	0	0	0	0	0	0	0	0	0	0	0	0	0
11.652	0	0	18.656	9.4307	0	0	0.85794	0	0	0.62529	0	0.31027	0	16.542	6.971	24.88	64.389	102.52	154.31	184.11	229.81	267.3	318.82	390.94	432.88	478.31	550.62	632.01	709.08	817.61	900.56	987.36	1144	1191.7	1358.8	1443.9	1578.9	1686.8	1716.9	1853.6	1852.5	1997.4	2003.1	1892.3	2067.2	2038.1	2058.8	2093.9	2120.1
0	0	0	0	9.8368	52.009	93.263	181.27	240	301.45	382.4	467.48	550.44	637.78	782.23	797.85	882.59	990.98	1044.7	1136.4	1251.4	1249.3	1290.3	1345.5	1396.7	1454.1	1437.7	1505.8	1553.9	1548.8	1629.8	1655.9	1610.2	1646.4	1648.7	1861	1775.8	1740.8	1726.2	1704.6	1726.5	1578	1600.3	1622.5	1680	1670.1	1644.2	1639.3	1685	1748.3
0	0	0	47.349	12.594	12.534	13.317	4.7718	17.838	15.296	30.453	64.082	87.591	101	134.32	179.64	232.71	236.03	292.55	345.46	379.59	439.62	443.92	496.75	552.72	570.17	640.78	689.87	740.44	792.05	939.32	941.72	995.28	1084	1163	1244.8	1330.3	1413.9	1478.1	1534.9	1607.1	1718	1720	1828	1829.1	1846	1905.9	1933.3	1984.7	2006.6
5.1707	6.9528	0	0	0	0	4.8612	26.494	64.871	130.37	219.99	290.11	386.94	528.3	563.69	651.51	731.61	842.64	920.53	973.68	1047	1035.1	1110	1177.3	1222.3	1300.1	1349.9	1627.9	1512.6	1766.5	1877.9	1963.5	2056.7	2241.2	2357.3	2475.4	2597.2	2251.4	2854.8	2623.4	2803.2	3220	3367.4	3429.5	3666.3	3740	3664.7	3601.7	3638.9	3700.2
0	0	0	0	0	17.918	37.503	67.185	71.808	78.628	87.388	86.038	85.421	88.924	87.323	69.266	83.653	75.518	76.516	26.348	36.913	45.307	46.936	26.5	17.08	0	8.1533	0	0	0	0	0	0	0	0	0	10.534	17.772	21.141	24.734	29.148	10.518	0	0	9.5021	3.1654	21.002	16.995	70.911	106.09
0	0	0	58.194	0	0	18.277	1.2535	12.307	1.9387	7.6768	19.539	4.1646	0	0	14.083	32.172	51.372	50.804	94.7	143.72	191.51	176.14	216.37	252.56	305.44	376.95	440.58	499.07	547.7	649.34	675.49	725.97	773.65	816.24	854.3	915.46	947.86	984.26	1035.5	1053.5	1096.4	1133.3	1110.6	1144.5	1163.6	1158.9	1173.6	1202.7	1242.6
0	0	7.1165	7.6084	0.6367	5.6373	3.3842	2.9427	3.4769	8.5568	4.9157	16.324	3.0025	25.654	34.638	43.753	79.912	102.5	121.01	124.85	153.62	188.67	224.43	252.19	299.08	321.89	364.49	413.64	426.09	455.41	516.84	545.78	518.67	551.99	614.76	638.11	669.63	690.24	705.46	705.97	712.71	745.54	727.89	713.69	729.58	758.68	749.23	762.24	792.87	814.36
0	0	0	0	2.5927	13.246	2.8787	2.5215	0	0	1.0166	0	0	0	0.63749	0	0	0	0	0	3.6609	0	0	0	0	0	33.797	51.488	83.487	126.15	145.63	189.26	179.03	258.91	289.65	390.07	458.59	561.4	607.94	675.21	744.67	818.54	786.69	823.02	841.13	892.01	930.67	936.66	952.87	974.37
0	0	0	14.041	36.033	52.463	81.948	69.547	86.175	94.901	121.09	125.52	174.24	139.96	136.52	79.257	100.5	90.987	111.82	96.278	113.06	109.3	94.769	99.114	92.751	114.55	114.51	103.99	111.37	104.49	135.45	124.37	162.31	163.25	162.2	188.53	188.39	185.02	184.55	189.3	200.16	156.47	144.06	152.18	144.96	146.99	136.71	157.68	135.31	126.9
1.5985	2.0445	1.1056	0	2.0325	1.5128	0.65003	0	1.4079	0	0	19.205	44.764	106.33	183.18	253.54	353.52	468.04	524.55	646.52	723.47	891.59	985.91	1092.6	1176.7	1263.8	1331.4	1440.5	1470	1489.3	1673.2	1647.5	1798.1	1888.6	2018.9	2094.6	2200.9	2314.6	2344	2438.7	2503.8	2555.2	2664.1	2711.8	2754.6	2652.3	2827.1	2731.4	2743.4	2673.9
25.213	8.7828	3.8163	0	0	0	0	0	0	0	0	0	8.1942	0	34.487	65.758	123.47	186.55	296.74	300.02	337.13	453.84	542.56	652.94	752.88	839.85	892.78	902.69	897.52	961.43	1074.1	1118.3	1202.4	1315.9	1428.4	1513.8	1592.7	1651	1731.6	1795.2	1829.3	1888.9	1949.3	1966.1	2004.3	2087.9	2011.7	2017.3	2028.7	2035.2
0	0	0	0	2.2597	11.459	11.133	8.4843	16.998	0.45488	10.555	2.4884	0	0	0	1.2359	0	0	0	0	0	0	0	0	0	0	0	0	0	0	0	0	0	0.8739	10.006	14.379	39.385	30.573	41.716	56.856	56.864	60.104	76.017	61.976	66.77	65.606	68.853	78.954	63.542	76.673
17.919	7.585	0	0	0	0	0	2.5916	2.0363	0	0	0	0	0	0	0	0	0	0	0	0	0	0	0	0	0	0	4.5057	11.567	28.148	53.108	74.562	140.79	214.23	302.09	381.92	473.26	562.81	644.75	768.01	858.24	969.22	1062.1	1130.6	1250.3	1407.1	1487.4	1502	1570.7	1628.9
0	5.4436	9.2439	8.7602	2.0299	0	0	0	0	0	0	1.8014	37.198	88.652	154.98	222.84	330.02	422.73	518.27	598.46	716.03	812.88	882.19	952.32	1029.7	1080.7	1143	1168	1253.7	1301.2	1300.3	1352	1404	1442.1	1484.3	1540.2	1552.8	1563.9	1576.1	1577.8	1563.6	1607	1596.7	1598.2	1592.8	1582.4	1600.9	1590.6	1632.6	1647.2
0	0	0	7.0472	4.4897	10.057	7.9893	5.6305	9.2535	2.7577	16.068	18.032	4.5825	14.983	16.567	25.84	40.257	39.221	63.124	66.842	106.61	121.61	130.49	126.18	127.17	136.1	158.12	182.01	197.06	216.6	214.8	221.26	230.29	185.55	231.22	247.23	250.56	267.06	308.43	291.75	280.2	296.35	304.75	397.1	394.16	307.93	325.37	317.64	308.04	350.11
0	0.75908	1.9371	4.5897	0	2.5195	21.49	3.9187	3.5908	0	2.1705	20.165	77.081	154.77	226.4	291.82	378.82	468.75	589.91	701.03	855.97	919.3	1101.5	1202.5	1380.5	1585.2	1805.6	2121.8	2497.3	2892.2	3281.4	3849.9	4372.6	5007	5686.1	6201.1	6942.8	7356.2	8275.3	8597.6	9105.7	9406.8	9837.5	10252	10529	10498	10873	10824	10833	11248
0	0	0	73.786	39.695	60.592	65.067	46.624	81.575	76.517	103.92	86.363	79.226	74.806	65.996	67.826	71.313	54.482	64.694	77.018	102.92	72.664	91.954	120.24	128.26	155.66	172.73	164.58	188.15	233.07	258.97	210.24	206.69	219.83	206.36	208.51	238.78	221.24	253.45	231.32	244.64	243.29	228.04	271.99	244.82	212.43	208.04	234.89	233.22	224.8
0	0	0	0	12.918	8.5451	11.322	7.1037	12.625	1.9175	9.3765	3.528	18.038	13.572	6.4379	9.9878	8.217	0	0	0	0	0	0	0	0	0	6.5786	14.759	31.825	46.142	62.544	56.839	69.787	86.268	108.74	128.51	146.7	170.06	185.87	202.85	192.31	197.01	221.23	225.35	227.78	220.11	255.5	243.13	221.26	209.17
19.697	0	0	0	0	0.90712	3.9533	20.357	32.766	45.994	54.717	47.724	70.408	96.254	108.19	144.84	145.04	184.07	220.8	210.49	231.75	232.38	256.12	231.41	256.19	280.8	274.14	270.23	292.82	286.59	285.55	311.48	295.34	305.25	332.48	204.7	321.6	331.42	337.71	365.08	391.28	375.31	396.01	432.55	412.74	403.45	390.2	402.48	408.09	411.61
0	0	0	0	9.5827	10.366	12.667	43.545	66.646	98.313	142.72	227.14	303.35	450.39	608.34	756.05	949.63	1101.7	1292	1552	1731.4	1982.6	2159.8	2392.7	2624.2	2842.7	3176.6	3553.8	3485.7	3596.7	3714.1	3552.4	3508	3715.4	3852.6	3888.7	4079.7	4080.3	4049.5	4178	4186	4142.7	4272.6	4278.6	4402.4	4430.7	4410.9	4509.8	4429.6	4327.4
0.85356	0	0	67.253	11.852	5.6126	0	5.7452	1.7831	0	16.284	6.415	14.664	25.341	24.219	52.799	73.181	63.38	95.105	102.02	157.12	207.91	249.43	283.94	362.04	406.16	384.04	465.12	504.09	562.85	645.57	628.84	731.09	774.6	831.42	888.46	964.07	1008.9	1094.3	1135.9	1175	1173.8	1226.4	1268.5	1305.8	1318.6	1289.4	1377	1444.5	1462.9
0	0	0.6872	0	4.4557	0	4.026	7.4908	5.1769	11.766	1.5591	6.7502	2.4645	0	5.8043	0	0	0	0	0	0	0	0	1.3714	0.72005	0	0	19.015	26.152	42.014	59.002	85.094	150.73	155.31	244.69	328.19	360.97	446.13	486.93	578.82	683.92	683.52	780.61	754.53	894.6	821.09	857.46	936.81	955.67	1021.8
0	0	7.6117	6.5009	1.7163	12.054	3.0577	27.287	21.229	36.361	46.281	42.299	56.395	62.211	71.772	56.156	78.808	82.602	104.71	107.28	127.11	138.33	134.15	163.17	168.12	178.89	196.43	201.22	249.3	257.73	323.86	367.63	416.76	484.91	531.83	573.67	644.63	658.27	694.3	775.84	809.91	844.26	866.44	869.19	886.93	960.11	938.51	980.46	977.61	985.8
0	15.861	3.682	0	5.6269	0	0	0	0	0	11.523	20.463	22.289	49.769	75.078	149.72	180.93	187.95	239.28	273.17	318.52	346.44	406.88	460.43	552.72	600.26	692.74	751.01	845.04	953.25	1048	1155	1235.6	1385.5	1539.5	1651.9	1816.8	2011.5	2083.5	2190.5	2267.8	2488.6	2526.9	2623.8	2625.7	2684.9	2855.6	2776.6	2899.8	2870.5
3.9309	4.6922	0	39.878	0	0	4.9563	0	8.4129	0	0	1.789	0	0	0	0	0	0	0	0	0	0	0	0	0	0	7.9222	6.4282	5.2824	24.498	49.5	24.438	40.818	53.298	59.45	56.5	65.433	107.85	123.5	140.63	134.85	172.63	164.52	190.8	199.21	181.52	218.28	222.92	182.1	189.82
0	2.4712	2.5527	3.5944	11.224	5.6854	15.782	0	0	0	0	0	0	0	0	25.092	71.779	116.04	163.7	227.08	259.25	297.27	348.64	371.63	478.54	482.12	496.76	513.7	498.26	527.1	560.97	562.04	610.63	625.08	623.15	638.18	623.25	683.01	688.38	776.49	797.92	851.07	833.89	837.64	866.72	854.48	892.47	916.16	916.1	888.09
1.8926	0	0	0	0	8.6293	21.66	11.818	17.318	10.162	11.989	4.0675	18.681	39.807	47.043	40.205	40.231	65.422	52.591	44.26	63.917	59.288	53.81	42.115	51.175	34.433	45.972	55.25	53.781	42.188	121.22	63.642	36.049	30.517	127.38	129.81	126.81	129.25	124.7	117.14	96.856	103.36	98.03	92.121	98.792	79.639	97.647	87.823	102.05	108.79
0	0	0	6.0111	4.5515	9.0297	20.943	14.888	16.731	16.098	19.131	18.65	16.48	21.45	30.029	44.514	73.031	99.7	133.38	191.13	251.03	334.49	390.72	478.68	537.86	598.75	674.58	796.24	864.45	913.6	1001.3	1031.2	1166.3	1164.9	1160.7	1216.5	1238.8	1265.3	1304.7	1334.8	1357.4	1358	1416.8	1444.9	1410.8	1418.2	1399.6	1455.5	1473.3	1478.2
0	0	0	53.838	21.608	34.553	19.588	33.518	9.2376	19.315	26.107	31.669	39.801	21.752	23.462	22.009	33.684	39.406	36.033	39.533	61.285	69.255	88.04	86.977	115.42	142.76	208.4	241.19	204.18	218.85	265.24	236.63	281.19	316.01	318.38	305.94	325.25	371.81	364.28	333.44	393.05	457.68	673.08	670.5	670.65	701.02	709.8	723.44	743.89	740.17
0	0	0	44.187	0.59987	9.3896	15.219	12.639	12.126	17.175	39.909	60.767	87.401	123.42	178.23	243.92	328.65	349.63	432.64	518.69	620.32	675.58	755.32	867.77	917.49	976.68	1071.2	1082.5	1139.3	1194.8	1279.5	1300.5	1338.2	1410.3	1436.6	1471.1	1485.7	1572.6	1662.6	1623.6	1645.3	1653.3	1650.7	1693.2	1704.8	1732	1809.4	1812.6	1875	1893.8
0	0	0	67.544	13.776	37.648	36.464	47.126	65.643	67.167	80.609	108.08	147.51	197.42	266.06	345.09	482.94	584.96	707.58	870.53	1010.5	1203.1	1347.7	1560.3	1721.4	1877.4	2024.9	2199	2378.1	2508.1	2650.1	2729.2	2874.6	2997.3	3148.3	3245.4	3395.9	3414.2	3605	3644.5	3660.6	3752.4	3681	3738.2	3752.3	3703.9	3692.6	3751.7	3810.3	3861.3
8.6776	3.1708	0	0	0.08855	0	0	0	0	0	6.0315	18.21	39.595	42.084	56.256	43.779	51.986	59.4	68.817	72.197	65.498	71.529	78.774	72.446	71.994	78.357	84.53	85.743	82.386	85.488	92.332	99.904	113.57	135.81	143.57	148.21	169.75	210.13	213.07	254.86	270.45	338.42	355.26	366.95	378.65	424.9	469.46	461.36	532.6	530.03
0	5.7003	8.5489	0	30.864	0	0	4.8882	0	11.289	0	0	3.3939	2.5003	5.4601	25.527	10.999	15.906	24.483	19.983	11.83	4.0315	11.949	22.683	14.147	23.083	19.589	24.189	27.025	22.166	21.813	23.128	7.4538	17.567	10.544	21.959	14.811	10.537	11.984	27.356	29.253	31.874	33.796	45.274	44.533	48.208	55.797	64.36	55.352	58.684
6.7958	3.8748	4.8581	3.7405	0	0	0	0	0	0	0	0	0	0	0	0	4.9243	33.33	49.316	82.819	104.29	120.85	166.62	192.28	239.7	266.49	287.91	326.85	345.69	351.24	362.41	416.88	432.04	456.13	448.91	500.93	531.33	544.59	578.35	556.86	573.81	618.43	609.02	607.93	619.15	634.33	667.7	693.85	701.61	679.97
23.283	18.583	0	49.471	0	0	0	0	0	0	0	0	4.2869	7.9402	25.713	65.472	104.44	147.98	145.49	184.37	219.1	281.39	358.12	388.77	418.27	471.87	450.87	499.52	548.24	584.27	644.14	567.27	549.86	518.02	562.05	585.04	636.88	642.91	669.08	659.86	679.08	674.32	662.99	672.91	663.68	700.56	701.78	759.69	790.2	781.84
12.352	4.0199	13.414	0	0	0	0	0	0	0	0	0	0	2.8774	0	6.5166	0	4.0905	0	2.1966	0.39358	2.8423	0	4.4895	26.133	35.847	73.307	120.68	178.4	262.11	361.17	451.92	580.64	688.14	782.52	868.81	991.2	1058.9	1143.3	1242.7	1317.9	1407.5	1501.9	1503.1	1518.3	1569.3	1609.6	1645.9	1678.5	1642.6
0	6.7588	2.8077	2.2796	0	9.1822	0	0	0	0	0	0	0	0	0	0	0	0	10.892	4.6752	5.6443	33.313	41.276	85.273	109.7	129.79	141.56	186.45	207.53	240.8	257.31	294.25	342.9	401.91	419.46	480.49	500.52	541.49	572.53	607.53	633.06	652.76	665.23	692.69	712.39	723.98	752.55	742.36	763.35	775.81
16.322	7.6994	0	4.3091	0	0	0	0	0	0	0	0	0	0	0	0	0	0	0	0	0	0	0	0	0	13.458	50.577	63.839	88.881	113.05	149.46	154.44	180.92	214.42	253.73	291.14	301.2	313.6	372.13	375.55	376.83	400.2	394.48	405.87	397.1	415.08	440.08	410.24	450.79	458.08
0	0	0	0.38576	0	9.2667	10.138	19.817	16.169	23.215	34.135	35.503	56.532	55.211	58.031	54.139	60.596	59.155	58.71	68.445	58.726	64.471	63.196	78.638	63.06	75.453	81.808	90.635	85.142	86.774	97.948	108.7	133.19	170.08	168.69	218.77	240.03	285.71	319.25	334.97	392.1	440.13	488.44	530.25	563.58	563.5	593.04	608.01	623.8	657.59
0	0	0	50.789	30.566	31.954	48.047	59.197	40.03	63.089	55.018	97.109	139.78	160.5	150.21	354.12	430.43	522.16	566.02	658.61	746.12	814.72	926.99	1006.5	1054.6	1136.4	1292.8	1349.7	1372.3	1359.4	1455.5	1427.5	1490.3	1484.3	1572.9	1580.7	1570.3	1605.3	1620.7	1572.9	1570.9	1551.9	1635.1	1596.1	1598.3	1590.5	1584.8	1613.6	1572.8	1582.6
12.497	5.1701	0	6.391	1.5361	0	0	0	0	0	0	0	4.9185	0	0	0	0	0	0	0	0	2.0741	0	0	0	0	0	0	0	0	0	0	0	0	0	0	0	0	0	0	0	0	0	0	0	0	0	0	0	0
0	0	0	0.14256	28.907	9.1416	0.37362	18.629	27.995	39.703	56.252	65.775	92.62	77.172	105.19	103.4	163.47	171	166.87	190.16	214.63	239.24	249.86	266.98	262.16	281.67	270.02	281.46	276.34	284.14	296.95	237.78	261.2	268.78	290.64	294.61	303.5	313.02	300.45	325	312.92	322.58	332.45	353.1	328.77	319.65	325.74	335.01	319.51	339.1
0	0	0	0	16.377	11.405	11.926	23.736	23.315	30.515	29.993	25.627	30.996	43.243	37.336	14.661	76.816	111.61	147.43	227.41	284.54	363	441.87	535.87	631.06	695.82	810.78	864.48	961.16	1033.6	1137.9	1010.9	1150.7	1222.1	1379.3	1520.4	1652	1752.4	1860.9	1988.7	2048	2171.6	2264.8	2415	2402.1	2503.8	2682.4	2618.7	2620.8	2757.6
0	0	0	0	18.04	23.29	24.896	16.574	60.429	58.596	21.715	15.485	4.3189	22.266	14.84	10.478	16.665	37.875	43.243	76.508	79.597	114.88	99.945	116.3	138.07	148.5	174.99	186.86	209.89	215.3	229.78	226.72	239.84	200.75	212.52	200.85	233.24	250.42	242.03	264.37	266.77	250.68	259.28	267.41	270.81	255.72	262.69	276.52	276.24	269.7
0	0	0	11.563	2.2946	13.228	6.874	2.8701	0	0	3.5196	7.1134	7.2436	34.289	54.827	115.47	150.82	219.95	279.39	348.78	468.07	578.17	667.44	709.47	803.8	892.27	972.54	1091.9	1172.3	1265.4	1464.1	1571.4	1685.9	1801.5	1922.2	2110.3	2172.8	2278.8	2432.7	2541.4	2555.3	2688.2	2825.2	2913.3	2880	2952.6	3042.2	3056.1	3138.1	3240
0	0	0	5.1049	0.70023	0	11.386	7.9715	13.2	23.294	19.503	19.274	10.386	28.269	43.203	36.535	41.162	59.747	56.93	45.596	61.257	59.302	75.05	72.435	93.476	93.066	91.503	80.626	75.45	97.037	108.28	144.29	184.07	225.56	315.68	370.4	420.14	475.83	537.3	630.75	673.8	699.75	737.43	796.38	888.51	936.76	1001.5	994.65	1018.3	1018.3
0	0	0	38.314	2.4767	0	6.414	6.6815	22.776	20.288	19.778	35.785	44.616	67.797	110.7	167.68	261.29	341.98	438.91	544.82	636.51	800.64	863.66	1008.3	1063.9	1107.9	1257.9	1344.7	1436.5	1476.7	1573.1	1598.7	1650.5	1750.7	1815.5	1811.8	1914.5	1962	1973.7	1998.7	1998.6	2068.9	2079.7	2106	2164	2180.8	2202.4	2151.5	2215	2264.1
0	0	0	0	3.9167	10.14	14.788	11.828	1.5585	2.9509	7.6218	12.58	12.439	24.953	33.037	41.639	38.247	45.854	68.347	97.198	143.8	149.54	187.85	213.65	285.82	229.9	245.7	306.68	367.72	387.82	395.44	424.11	404.66	445.56	465.25	512.43	530.08	564.26	547.68	575.04	594.48	603.31	615.42	658.07	649.42	692.19	695.53	676.98	720.21	682.33
0	0	0	49.493	17.875	24.526	13.95	0	10.952	6.7362	14.369	19.218	41.755	52.117	69.377	84.315	106.64	146.13	136.24	175.63	196.03	243.5	246.92	306.05	299.88	303.15	365.34	393.16	451.3	468.79	487.47	473.76	517.65	522.88	611.1	677.37	704.72	688.01	706.01	732.78	757.87	728.1	769.55	763.16	799.63	865.51	866.19	874.83	878.97	883.89
23.211	0	0	0	0	18.928	9.6136	0	0	0	0	0	18.986	25.313	28.129	98.206	173.08	241.92	304.88	368.53	414.07	521.64	565.58	684.88	760.52	813.04	903.64	978.19	1097.9	1235.5	1392.3	1607.6	1722.4	1963.7	2190.5	2363.6	2614.4	2953.9	3100.8	3439.4	3609.2	3803.2	3865.8	4015.3	4060.9	4283	4277.8	4338.3	4243.7	4268.6
0	6.057	0	6.528	0	0.39714	0	0	0	0	0	0	0	1.0959	0	0	0	0	0	8.1071	13.932	9.3554	31.063	21.648	12.466	0	0	22.863	76.553	123.85	192.65	216.54	286.94	324.75	420.23	497.15	598.1	704.4	808.02	855.75	943.62	962.85	999.06	1034.1	1173.6	1204.4	1276.7	1280.6	1302.6	1328.1
21.303	13.366	14.574	0.10984	6.9772	0	0	0	0	0	0	0	0	0	0.49415	0	0	4.0046	0	0.64365	0	0	0	0	0	9.0384	0.80185	12.665	11.02	1.5443	7.2891	9.0682	25.93	45.206	48.678	38.489	42.905	33.982	30.914	5.8596	24.249	23.012	11.858	14.655	2.8097	13.529	0	17.306	3.6681	10.028
3.6172	0.56793	0	0	5.1298	25.17	31.655	21.929	0	4.3623	10.813	7.4871	0	0	0	0	0	0	0	0	0	0	0	0	0	0	0	0	0	0	0	0	0	0	0	0	0	0	0	0	0	0	0	0	0	0	0	0	0	0
0	0	2.1161	8.4024	5.7522	4.5914	0.636	5.1458	1.5756	9.0085	0	2.0766	0	1.9029	0.99069	8.7882	21.543	25.431	48.781	91.275	104.16	128.21	171.6	214.92	270.99	320.33	353.8	404.52	445.85	481.08	534.7	558.78	563.72	603.05	635.63	640.13	679.52	666	663.81	669.84	665.4	635.98	678.99	647.94	666.65	650.57	684.77	679.13	654.38	646.09
8.3239	2.5908	0	0	6.9144	0	11.977	2.0801	0	5.2061	9.2274	0.92942	0	0	6.5159	15.159	10.165	26.528	4.897	9.5328	1.0987	24.245	18.158	45.083	14.143	21.707	18.879	28.202	31.215	33.673	74.649	43.176	58.963	70.129	69.194	79.493	76.27	78.658	72.878	72.522	61.108	57.184	75.007	70.183	73.441	65.059	69.588	64.879	41.472	25.382
0	0	0	58.276	15.695	23.558	14.36	13.06	23.979	15.54	28.62	17.829	30.51	25.488	35.997	22.165	55.449	51.531	43.321	44.989	71.238	89.683	114.95	150.22	122.37	150.13	177.16	178.3	180.51	158.14	209.11	143.09	180.74	189.81	209.87	204.14	228.74	215.39	240	244.02	245.17	243.56	272.25	292.08	270.27	293.55	280.68	286.4	282.67	278.03
0	0	0	10.832	0	1.7197	0	7.6455	0	0	0	0	15.695	28.695	40.305	74.843	111.86	177.21	224.24	269.52	348.88	421.43	497.98	545.56	604.86	641.73	656.78	699.71	754.49	760.18	799.24	770.75	842.81	809.81	868.74	840.83	917.75	930.99	935.81	965.19	905.73	882.9	867.48	873.79	928.68	976.05	940.77	956.16	957.12	979.75
5.157	9.3565	6.5612	11.545	0	0	5.7785	0	0	0	0	1.2327	11.18	7.6458	10.536	3.2866	0	0	0	0	0	0	0	0	0	0	0	0	0	0	0	0	0	0	0	0	0	0	0	0	0	0	0	0	0	0	0	0	0	0
0	0	2.7288	9.0371	6.0516	4.9985	0	0	0	0	0	0	0	0	0	10.969	17.759	23.92	31.016	41.342	42.248	45.907	31.768	33.083	56.776	77.109	105.85	152.55	214.25	284.98	353.3	415.48	497.59	599.59	781.23	861.01	1007.3	1172.1	1261.3	1369.9	1424.7	1547.9	1637.5	1682.3	1788.7	1849.7	1913.7	1954.8	1909.2	1947.4
0	0	0	5.7296	11.091	9.7342	8.3331	0	4.622	7.0101	13.498	16.491	30.232	34.495	34.758	37.275	45.082	40.12	41.243	35.291	47.02	48.1	54.165	65.191	83.462	80.667	96.638	105.34	112.86	113.6	136.04	135.98	136.48	158.53	152.86	147.7	168.94	177.11	175.39	169.43	185.12	182.79	179.74	207.45	191.36	200.51	220.32	197.06	193.7	194.11
0	0	0	4.1241	12.996	17.054	34.589	39.632	40.637	48.925	59.016	65.589	78.055	74.302	86.928	86.763	87.92	87.138	80.309	76.345	82.599	79.758	95.228	88.985	92.176	109.35	106.85	101.05	100.46	102.2	145.9	129.26	126.51	97.869	128.39	149.92	150.53	168.02	175.03	190.94	167.35	166.32	173.46	164.45	157.6	151.16	169.39	153.26	151.93	145.19
0	0	0.38555	0.31151	11.199	5.7511	5.9716	29.177	15.586	41.331	55.79	57.832	102.85	212.7	269.87	339.42	391.66	461.86	549.43	626.37	644.56	768.07	819.24	878.39	970.71	1166.6	1236	1378.4	1546.5	1622.1	1759.7	1816.1	1957.2	2085.4	2269.9	2383.3	2659.3	2762.5	2984.9	3076.5	3166	3177.6	3195.4	3335.6	3381.9	3463.9	3538.8	3725.9	3705.2	3762.6
0	0	2.3916	11.312	7.9724	4.329	9.2498	17.507	30.376	32.498	22.35	49.26	46.4	60.912	49.581	58.476	56.12	85.232	72.671	95.288	89.269	79.196	113.01	78.706	96.65	98.021	86.817	82.46	79.674	85.655	68.48	77.721	80.669	80.379	78.164	80.776	56.375	43.923	55.02	53.501	70.837	55.662	56.138	53.265	49.598	36.64	42.688	56.546	46.742	56.908
0	0	0	51.91	0.68994	0.49821	24.161	25.891	33.076	37.989	34.546	39.684	53.938	35.907	38.051	41.166	68.509	51.028	30.245	58.459	53.603	72.321	76.252	80.664	82.711	90.271	108.44	111.65	113.14	119.43	170.36	124.72	151.35	148	148.79	164.27	174.93	186.76	170.13	209.72	167.16	246.95	207.28	194.9	218.66	199.34	178.11	182.04	194.41	192.28
0	0.98719	0	0	0	6.7642	8.9242	13.112	10.069	15.251	11.968	15.318	13.994	19.312	15.434	19.314	5.1819	17.771	13.748	33.463	47.096	51.058	76.379	76.807	108.12	118.19	149.42	172.04	201.14	238.09	299	308.99	340.67	376.3	414.04	446.75	492.19	505.64	552.76	528.62	567.39	596.44	605.41	651.57	649.59	657.43	682.38	692.2	694.01	720.01
0	0	0	35.996	82.898	166.27	157.89	198.42	232.94	236.74	214.98	215.16	234.27	267.13	229.52	216.92	253.04	280.56	255.98	252.58	250.03	287.28	338.51	360.83	382.92	443.98	471.51	508.89	563.48	566.57	575.24	574.3	567.84	586.75	594.5	576.12	604.38	628.97	637.49	652.23	633.59	579.63	389.93	336.68	429.68	353.37	322.18	389.97	467.17	432.84
12.191	1.1191	11.929	0	0	0	0	0	0	0	0	0	0	0	0	0	0	0	0	0	0	0	2.3816	28.189	30.58	62.79	97.042	110.29	147.32	186.87	209.8	239.19	269.25	300.1	320.42	344.92	365.07	394.54	392.13	378.95	412.98	412.68	428.31	423.73	455.15	467.3	439.49	471.7	445.43	449.83
14.61	0	0.43586	0	3.0661	0	0	0.14052	0.098118	0	0	0	0	0	0	0	0	0	0	0	0	0	0	0	0	0	0	0	0	0	0	0	0	0	0	0	0	0	0	0	0	0	0	0	0	0	0	0	0	0
0	0	0	75.681	23.31	30.821	26.707	41.453	32.527	28.3	26.175	29.48	27.495	41.304	41.344	73.245	61.154	66.567	104.22	119.45	143.81	199.69	259.7	333.01	358.25	419.37	459.6	515.39	601.89	645.67	742.3	659.63	727.39	763.49	806.67	871.79	876.07	922.68	951.35	995.48	1002.9	1028.9	1078.1	1104.3	1124.6	1136.4	1157.4	1156.3	1188.3	1187.5
0	0	0	10.028	9.5811	18.679	14.829	20.088	60.087	122.1	219.5	375.14	551.15	766.94	1007.9	1282.7	1532.9	1823.7	2157.5	2494.9	2776.7	3169.2	3384.9	3577.6	4060.1	4048.9	4220.6	4575.5	4662	4819.6	5084.4	5179.6	5327.7	5531.1	5827.6	6025.6	6019.7	6021.9	6084.8	6256.2	6381.7	6243.7	6422.7	6583.8	6637.7	6774.4	6708.5	6787.1	6622.8	6681.6
11.101	3.6148	0.50125	2.1132	0	0	0	0	0	0	0	4.1752	10.952	11.418	15.17	10.249	5.6922	6.2744	12.271	15.152	16.483	13.851	22.459	17.283	21.76	14.155	11.942	10.935	18.366	22.076	25.735	16.584	25.119	40.857	61.337	73.596	75.884	86.996	98.523	124.05	150.79	138.3	51.75	19.384	67.347	51.558	3.2707	3.3161	15.037	16.778
16.721	8.6987	0	0	0	0	0	0	0.95822	0	0	0	0	49.547	103.43	199.32	306.57	398.95	506.58	686.03	877.1	905.88	1185.4	1441.2	1287.1	1401.4	1609.3	1733.3	1912.2	1770.5	1803.2	1868.7	1970	2100.8	2206.2	2263	2474.7	2570.4	2624.4	2870.5	2382.2	3004.7	3207.8	3074.5	2883	3186.7	3105.7	3139.2	3074	3200.8
0.036035	0	0	0	10.288	0.80296	0	0	14.701	0	0	0	0	1.3418	9.834	11.751	42.477	90.814	81.765	117.51	169.67	141.94	161.24	196.98	198.27	216.04	212.62	234.2	244.77	256.27	272.99	305.45	281.91	348.61	327.37	325.93	331.59	361.39	361.91	397.44	385.45	381.46	389.51	381.14	402.62	387.66	387.09	371.41	395.62	399.08
9.2329	0	0	5.1625	0	0	4.1441	14.766	56.495	99.822	186.29	284.15	430.35	586.65	774.86	989.92	1297.2	1642.9	1977	2368.8	2860	3148.8	3583.6	4085.7	4471.2	4899.3	5198.8	5682.1	6024.7	6353.1	6802.6	7194.6	7345.6	7812.4	7914.8	8255.7	8250.4	8689.9	8856.1	9015	9336.6	9497	9736.3	9808.3	9723.4	9991.7	10022	10077	10127	10191
0	3.4229	0	0	0	2.6374	10.028	18.966	5.3601	41.194	58.199	75.702	101.47	104.78	119.58	146.52	167.77	178.47	204.65	229.57	254.21	306.63	358.23	416.66	490.37	600.35	769.77	930.63	1095.5	1327.2	1535.2	1759	1982.9	2249.4	2473.1	2632	2650.5	2859.3	2969.4	3087	3191.3	3176.7	3329.4	3271.1	3357	3340	3435	3519.4	3584.2	3659.5
0	0	0	6.4192	1.922	6.0737	0	2.8485	0.053817	9.4909	0	25.832	55.002	106.04	175.04	231.64	299.57	392.22	488.93	577.79	644.07	725.72	798.66	835.4	918.25	987.67	1046.2	1110.6	1220.9	1209.9	1349.8	1328.5	1352.9	1345.4	1385.2	1363.9	1414.3	1441.5	1425.8	1404.5	1389.6	1361.1	1383.2	1381.2	1454.3	1480.4	1481.3	1502	1515.3	1475.5
0	0	0	1.1004	19.891	26.479	39.195	42.999	39.974	49.489	61.285	70.785	93.688	110.46	117.1	141.86	170.94	162	175.26	192.58	214.77	203.09	189.28	193.28	209.71	220.33	223.15	225.53	226.97	237.56	238.3	234.86	210.95	215.64	210.36	230.79	240.43	272.99	258.67	266.83	283.42	271.62	297.53	273.54	263.27	263.86	283.38	271.57	272.07	260.9
0	0	0.75487	0.99541	3.8951	0.93508	0	8.4985	0	0	0	0	0	0	20.994	56.453	0	0	0	0	0	0	0	0	0	0	0	0	0	0	0	0	0	0	0	2.1513	11.104	67.872	93.478	112.66	115.76	153.2	130.13	145.74	198.33	222.02	244.37	247.62	231.84	242.23
34.636	19.188	0	0	0	0	0	0	0	0	0	0	0	0	0	0	0	0	6.439	18.794	18.696	25.899	43.252	50	59.856	81.45	81.578	76.478	92.305	93.844	113.31	138.36	195.63	238.47	340.8	463.61	594.76	753.9	882.9	1061	1268.9	1404.3	1652.7	1769.7	1904	2084.2	2249	2426.3	2639.3	2696.6
7.3839	0	0	0	5.6747	8.2142	0.23585	15.646	5.6946	1.0609	0	0	0	0	7.074	3.5911	7.3922	3.4886	0	0	0	0	0	1.0213	0	5.5778	5.2539	5.8355	7.3974	12.351	6.7509	2.0591	3.893	12.087	9.4925	17.599	0	17.311	15.451	21.962	24.461	22.839	18.881	21.336	32.308	16.978	19.375	12.523	0	0
24.984	17.889	0.94229	2.1574	0	0	0	0	0	0	0	0	0	0	0	0	0	0	0	0	0	0	0	0	0	0	0	0	0	0	25.893	41.786	68.58	104.71	120.6	196.22	209.97	218.54	263.72	307.68	360.89	362.73	404.42	433.59	493.27	523.7	528.43	513.01	536.86	560.53
15.429	8.0558	0	0	0	0	0	0	7.8036	0	0	0	0	0	0	0	0	0	0	25.272	29.475	68.093	102.37	144.68	171.36	210.37	244.05	310.83	363.88	409.85	461.98	509.66	584.81	616.53	694.95	742.11	765.71	801.39	774.66	808.84	857.52	876.9	911.71	894.25	905.41	970.27	963.67	934.03	956.96	959.68
0	7.9697	0	2.0459	0	0	3.824	6.4606	4.6917	15.11	23.317	37.61	51.821	56.864	59.434	85.98	68.282	110.71	120.97	123.11	120.89	154.97	180.11	187.12	244.83	280.16	330.13	321.13	308.91	362.29	406.88	455.8	505.35	492.63	515.21	527	556.61	544.37	542.56	578.14	597.39	642.15	662.88	654.37	664.36	684.32	662.42	679.55	671.02	667.07
0	0	4.878	0.52912	0	4.4689	3.6619	13.454	10.511	12.422	19.23	25.133	32.382	39.269	43.107	65.557	70.277	80.532	88.788	102.71	112.43	141.19	162.89	177.75	192.32	237.98	257.98	325.28	398.6	482.14	552.52	606.34	687.54	787.58	932.77	994.13	1090.4	1166.4	1346.8	1351.9	1460.6	1570.8	1714.6	1778.3	1816.1	1758.2	1706.2	1817.1	1848.6	1865.1
0	0	4.2889	1.6277	0	7.3773	8.1022	13.911	1.8655	0	0	9.2937	21.319	17.104	31.793	46.731	58.875	84.871	115.76	182.21	277.54	317.23	445.19	534.98	618.12	792.59	892.06	937.9	1080.9	1078.6	1392.8	1308.1	1377.8	1646	1315.8	1402.2	1464.2	1022.5	1676.1	1037.3	1164	1189.3	1118.9	1207.3	1180	1071.2	1137.9	1080.8	1109.7	1171.5
0	0	0	47.034	1.7059	7.4198	14.297	13.531	13.325	13.827	28.162	37.857	44.062	33.316	45.199	34.667	58.177	76.339	89.867	110.61	160.74	211.16	257.44	326.54	392.44	450.57	523.8	631.12	718.48	811.17	886.69	928.91	1033.9	1136.3	1196.8	1262	1377	1412.4	1466	1513.7	1533.6	1618.9	1694.1	1729.6	1770.5	1817	1809.7	1854	1837.9	1858.9
7.9405	0	0	4.6571	3.7916	1.0983	3.8769	0	0	0	0	0	0	0	0	7.1534	0	0	0	0	0	0	0	0	11.57	13.162	0	8.6519	3.9656	0.077595	3.4178	0	5.8073	4.9717	0	4.6525	0	3.826	12.482	11.786	25.177	19.669	7.1587	17.572	10.725	5.3977	13.01	0.14427	0	0
23.501	7.2484	0	0	0	0	0	0	3.0332	13.106	48.029	96.999	147.9	196.15	246.38	299.24	330.51	324.12	327.6	331.05	414.67	428.4	453.28	462.74	475.88	502.72	510.85	512.21	533.81	550.78	615.13	589.32	598.57	571.13	591.52	591.71	606.57	670.3	685.6	670.14	733.59	730.12	725.9	814.26	820.34	841.12	849.45	877.22	911.09	922.94
0	0	0	2.1474	12.922	12.16	10.49	15.874	24.843	22.008	24.713	24.45	37.933	54.198	70.286	90.694	94.368	109.68	134.24	158.55	181.5	193.24	190.92	193.46	204.16	213.57	239.79	231.29	256.64	255.06	251.51	242.26	226.87	227.91	254.01	238.73	262.23	255.23	255.32	262.62	272.78	276.86	272.63	258.8	254.73	260.01	260.79	254.93	239.66	229.27
0	0	0	4.4696	22.504	40.896	37.578	63.259	50.948	69.854	76.851	78.614	105.05	109.11	111.63	111.19	125.12	112.95	126.77	146.48	168.78	167.42	156.18	169.95	186.25	206.7	232.73	218.91	258.25	233.78	284.47	318.39	358.02	381.92	403.98	442.81	473.17	479.71	502.83	544.37	576.35	592.86	620.23	589.45	613.83	643.12	607.01	642.02	626.43	619.24
4.9967	0	0	4.15	10.737	0	0.65702	23.929	46.446	88.628	142.6	239.35	344.16	471.19	578	707.59	850.51	938.93	1073.6	1197.6	1328.4	1442.9	1543.1	1653.7	1737.3	1805.9	1913.6	2004.4	2138	2101.4	2146.2	2131.7	2229.7	2223.1	2328.8	2378.9	2452.3	2567.5	2598.5	2638.9	2759.1	2760.4	2867.9	3051.8	3042.3	3119.7	3106.3	3121.7	3135.1	3069.3
14.201	7.8877	2.4036	0	0	0	0	0	0	3.2419	0	0	0	0	0	2.8173	7.1469	14.529	26.826	43.851	64.639	105.22	144.17	193.49	230.03	265.01	291.69	358.33	426.69	472.19	580.52	600.58	615.49	662.48	706.05	720.58	771.44	894.03	890.79	736.64	707	733.63	720.14	730.25	669.53	704.9	691.08	718.09	725.01	686.03
0	0	1.7822	0	20.314	10.969	6.0378	3.3315	11.148	7.4008	9.5082	15.938	19.203	22.124	14.775	10.272	1.7475	1.2852	0	0.88522	3.3613	0	1.4978	0	7.4478	0	0	0	0	0	0	9.192	10.904	17.2	1.1483	2.0004	8.7676	0	1.5086	0	9.0836	1.3852	4.4876	0	3.9287	0	0	8.6423	0	0
3.9598	6.0267	3.1725	0	0	0	2.0804	0.76437	12.514	19.066	25.613	35.074	53.68	58.418	83.024	126.53	92.61	131.6	159.23	274.47	337.5	436.28	472.92	531.83	638.57	726.96	803.16	878.9	983.67	1101.7	1193.8	1267.1	1419.7	1499.8	1625.1	1685.9	1746.8	1888.8	1960.6	2043.4	2155.4	2224.4	2304.4	2297.2	2278.8	2317.4	2342.7	2341.8	2410	2406
0	3.4801	5.6863	0.48108	0	3.74	1.8475	7.1275	7.6094	5.63	7.4646	10.672	18.066	16.415	3.9061	9.9375	0	0	0.49463	0	0	7.4908	11.932	9.945	5.8052	9.6873	0	10.713	27.464	17.455	0	0	0	23.86	47.71	80.966	110.63	107.92	103.84	66.127	79.859	94.118	137.14	165.24	164.34	179.87	171.4	215.49	235.65	237.1
0	0	0	0	45.037	118.7	194.87	272.28	392.8	484.27	621.97	709.32	863.8	1028.6	1127.3	1295.1	1496	1659.7	1907.9	2097.3	2368.1	2508.8	2513.1	2743.7	2826.8	3126.6	3299.6	3173.9	3341.7	3617.4	3571.4	3734.5	3996.7	4228.2	4466.6	4615.1	4747.6	4981.8	4544.9	5203.8	5356.4	5367	5511	5637.6	5500.5	5560.1	5914.7	5983.9	5751.6	6139.9
5.8493	0.93938	0	0	6.8636	0	4.3863	0	4.0359	0	0	0	0	0	0	0	0	0	1.3489	14.347	22.052	43.227	58.958	89.073	80.276	108.56	140.92	152.61	184.3	210.09	245.19	261.09	291.18	299.43	307.68	386.58	367.72	357.52	392.44	421.6	450.74	425.71	447.55	445.08	497.31	492.95	477.94	442.25	434.05	477.31
12.009	3.9053	0	0	0	0	0.26612	0	0	0	0	7.7554	2.302	4.7035	6.1425	36.363	59.998	96.973	126.74	184.92	194.55	236.64	270.86	334.25	392.18	453.99	501.51	550.3	563.67	620.79	650.45	703.03	737.38	789.84	820.97	844.99	876.7	889.63	939.78	984.73	1011.5	1004.1	1010.4	987.1	998.95	804.67	923.13	1058.9	990.4	1036.1
0	4.2066	0	4.3502	0	8.149	0.99834	4.7902	0	0	0	0	0	0	0	0	0	0	0	0	0	0	0	0	0	0	0	0	0	0	0	4.6929	56.796	104.24	140.14	240.46	342.19	439.99	489.27	556.18	624.91	686.03	761.77	830.97	872.88	956.97	987.44	1075	1148.3	1166.5
0	0	0	3.2116	0	5.6381	11.643	8.8036	0	0	0	0	0	0	0	0	0	0	7.4707	33.007	69.767	114.83	176.38	250.66	302.93	404.55	514.18	666.01	779.83	912.93	1057.2	1227.5	1418.1	1583.9	1724	1987.2	2080.6	2235.4	2306.3	2474.6	2502	2607.3	2757.6	2781.7	2672.3	2835.6	2924.5	2967	3012.7	3028.3
24.7	0	0	37.227	0	0	0	2.2696	14.094	15.54	41.38	43.851	74.552	98.594	119.46	140.92	125.51	142.91	177.25	201.54	239.87	266.29	299.07	359.83	408.83	416	458.17	542.58	563.88	732.16	867.42	844.25	963.86	1039.8	1140	1260.3	1331.9	1444.8	1499.9	1543.5	1692.3	1731.5	1804.4	1796.9	1844.8	1883	1825.2	1848.8	1883.4	1847.6
[truncated: 1,156 more rows]
[truncated: 78 more columns]
