# Supplementary material for: Limits on information transduction through amplitude and frequency regulation of transcription factor activity
Source: eLife. 2015 May 18;4:e06559. doi: 10.7554/eLife.06559 (PMC4468373; doi:10.7554/eLife.06559)
Supplement: Supplementary file 1. — Raw single-cell time-trace data for HXK1 (15259 cells), SIP18 (21242 cells), pSIP18 mut A (18203 cells), pSIP18 mut B (17655 cells), 1× reporter diploid (21236 cells), and 2× reporter diploid (19222 cells). The data are also available from Dryad Digital Repository (Hansen and O'Shea, 2015). DOI: http://dx.doi.org/10.7554/eLife.06559.014 [file elife06559s001.zip › source_data/pSIP18_mut5_DM_70min_1117nM.txt]

0	0.10507	3.2685	17.886	0	7.6439	0	0	4.7303	12.178	11.42	30.544	34.502	39.827	43.022	56.775	98.008	116.46	129.44	171.89	249.21	264.72	334.61	381.69	557.44	658.75	907.3	1105.3	1274.5	1544.4	1648.6	2035.5	2299.5	2531	2861.5	3336.1	3576.4	3957.2	4191.9	4696.6	4827.6	5163	5242.8	5664.9	5785.6	5927.4	5953.5	6119.7	6267.9	6423.4
0	10.94	0.4146	0	0	4.2593	0	6.7328	2.5192	0	20.79	45.545	115.6	193.88	296.8	382.53	508.19	608.51	675.75	848.7	982.02	1113.4	1289.7	1473.3	1309.3	1265.1	1426.9	1470.3	1509.6	1616.4	1744.3	1900.1	2061.1	2203	2355.4	2508.5	2777.7	2872.8	3132.1	3313.6	3452.1	3618	3682.7	4030.7	4083.5	4308.8	4426	4580.5	4667.4	4859.4
18.293	20.583	0	0	0	0	0	0	14.233	69.115	139.61	237.86	363.06	560.95	786.61	1015.3	1241.2	1551.5	1874.3	2241.6	2572.9	2908.4	3342.7	3775.5	4144.9	4373.6	4810.9	5172.7	5518.4	6072.8	6498	6616.3	7016.1	6800.3	7075.9	7556.4	7754.8	8088.5	8265.8	8688.4	9120.2	9161.7	9436.4	9665.1	9794.3	10044	10193	10251	10547	10696
0	0	0	4.8478	0	15.288	84.775	79.717	5.614	56.219	113.4	96.335	45.023	156.3	156.59	445.42	420.86	689.89	803.25	1093.7	1316	1632.8	1735.7	2385.3	2312.8	2770.2	2789.1	3025.3	3330.9	3242.8	3323.6	3519.5	3682.2	3785.2	3938.2	4071	4210.2	4390.5	4611	4863.8	4980.1	5138.7	5070.8	5095.8	5318	5474.2	5479.6	5548.8	5642.7	5572.7
23.053	0	0	8.0062	5.5702	0	0	0	0	0	0	0	11.095	0	0.68894	29.041	44.302	57.244	80.298	122.28	238.62	312.38	487.14	690.9	969.3	1289.8	1589.3	2097.8	2519	2893.4	3261.3	3629.2	4349.2	4893.9	4693.8	5480	6154.4	6575.3	6689.1	7250.7	7544.2	7624.7	7587.9	8217.2	8354.4	8294.6	7973.6	8347.1	8389.4	8427.9
1.3958	0	0	0	0	4.6576	1.9722	6.9734	43.334	105.83	205.51	537.57	795.32	1233.7	1604.7	2088.1	2604.2	2480.4	3898.1	4561.3	5108.3	5426.4	5788.6	5584.8	6150.1	6097.7	6663.5	6555.4	7112.5	7488.3	7815.6	8691.4	8938.2	9501.2	9525.3	10221	10349	10358	10813	10835	11167	11292	11210	11740	11684	12052	12182	11884	12148	11976
18.547	0	0	0	0	3.7277	0	0	0	0	49.312	119.76	203.08	302.24	417.15	609.33	802.65	998.74	1171.4	1383.5	1684.2	1968.9	2254.8	2442.8	2719.7	2919.4	3171.1	3487.2	3722.3	3946.8	4104.8	4327.8	4520.5	4869.2	5054.8	5130.9	5372	5633.4	5848.3	6094.7	6004.2	6357.6	6566.2	6667.2	6841.3	7030.3	7014.9	7254.3	6632.3	6534.1
0	0	0	3.1689	1.3371	10.617	11.121	12.094	20.524	34.491	41.803	54.095	112.6	129.95	300.22	276.9	575.35	713.28	700.48	1151.4	1153.3	1475.1	1778.7	2071	2360.8	2705.2	3090.7	3039.6	3526.1	3909.5	4257.4	4616.7	4963.2	4921.4	5192.3	5753	6005.4	6425.2	6649.8	7047.7	6961.1	7454.6	7606.3	7878	7965.4	8157.4	8310.5	8406.4	8635.4	8535.4
0	6.0915	2.8819	1.6168	6.0592	0	1.1557	0	23.44	92.564	146.58	228.56	345.69	413.3	550.08	739.78	905.09	1080.9	1312.6	1482.9	1789.7	1949	2180.1	2527.2	2830.8	3385.9	3750.9	4563.3	4732.4	5154.5	5658.1	5754.3	5383.8	5604.5	5864.4	5978.8	5728.4	5996.3	5971	5751.8	5873.9	5925.7	6134.6	6060.6	5450.9	6071.6	5406.7	6053.1	6043.2	5625.8
0	0	0	0	6.9603	2.6388	6.9603	6.7011	7.783	3.9222	20.113	41.037	66.003	121.73	223.01	297.28	448.89	594.77	782.6	1025.7	1153.4	1407.1	1753.3	2158	2511.9	2978.5	3491.6	4020.8	4654.7	5122.2	5875.9	6561.7	6963.6	7726.3	8433.3	9386.3	9798.6	10410	10506	10863	11270	11836	12371	12314	12366	12642	12897	12899	12910	13039
0	0	0	5.0981	0	2.193	4.1512	11.299	30.872	37	43.024	68.517	93.907	171.21	277.73	411.63	564.45	788.97	997.51	1272.7	1603.1	1955.2	2237.7	2653.8	3002.9	3309	3759.5	4273.3	4540.3	5013.7	5245.3	5620.4	6074.2	6257.4	6508.8	6793.2	7039.7	7299.3	7526.2	7760	8057.8	8029.1	8253.5	8517.5	8561.4	8725	8761.4	8809.3	9047.4	8851.5
0	0	0	0	10.932	36.584	82.024	150.18	246.06	328.54	456.73	624.44	812.54	1023.6	1263.5	1517.1	1921.2	2100.9	2640.4	2951.2	3324.5	3721.9	4233.9	4726.5	5108.6	5585.4	6053.3	6605.3	7104.3	7463	8013.5	8470.8	9065.3	9461.5	10004	10495	11082	11452	11767	12367	12874	12797	13195	13413	13560	13615	13577	13882	13929	14021
0	0	0.25368	6.1173	6.7882	3.4285	0	2.7896	0	0	19.368	26.884	42.656	47.788	63.532	94.486	124.69	203.22	286.92	449.48	622.66	740.54	921.87	1168.3	1424.5	1539.5	1914.8	1906.3	2178.9	2621.3	2956.8	3170.2	3468.2	3797.3	3949.6	4324.7	4585.8	4617.6	5116.4	5127.7	5499.3	5820	5822.7	6062.9	6269.9	6161.6	6139.1	6317.6	6299	6605.9
0	0	0	0	19.477	63.779	120.89	188	245.06	393.54	543.82	733.58	982.42	1287.1	1657.9	2118.8	2621.5	3086	3835.8	4546.7	5118.4	5943.7	6706.4	7215.5	8062.7	8369.3	8427.3	8751.5	9020.5	9549.8	10004	10629	10957	11570	11903	12483	12963	13175	13476	13772	14109	14173	14162	14451	14640	14858	14999	14691	15147	15275
0	5.2341	0	1.3656	1.6699	0	3.3122	21.661	41.142	66.862	108.59	169.01	188.27	248.12	309.48	353.61	409.89	511.59	612.86	702.54	812.76	987.22	1188.4	1444.7	1645.8	1924.1	2117.8	2521.7	2809.9	3134.1	3581.5	4048.6	4339.8	4999.2	5139.7	5900.5	6141.2	6619.4	7149.6	7511.5	7957	8188.8	8183.2	8546.6	8661.5	8802.1	9059.7	9278.7	9330.2	9375.7
0	8.3585	0	7.3519	3.1755	0	3.0471	0	0	2.4415	0.95163	12.76	28.769	33.068	41.668	40.665	29.291	52.773	58.879	69.976	114.82	128.4	238.06	243.6	334.48	362.63	453.4	531.31	660.17	786.86	939.41	1135.9	1281.9	1504.7	1701.5	1799.5	1944.7	2176	2366.8	2528.7	2616.4	2673.3	2786.9	2802.2	2844.2	2970.2	2953	3035.7	2976.7	3084.7
0	0	0	10.966	32.919	48.631	56.525	28.031	47.592	29.685	26.318	22.79	8.3621	0	0	2.6367	0	7.558	70.67	146.12	255.1	415.77	642.08	893.45	1114.4	1096	1237.5	1411.4	1713.2	1792.6	2063.3	2250.3	2540.9	2896	3180.9	3482.1	3841.5	4310.5	4591.2	4897.7	5049.6	5274.5	5228.7	5527.5	5648.5	5688.1	5993.7	6023	5971	6057.7
0	0	0	10.187	10.331	13.607	0	5.661	46.887	99.004	189.68	343.57	476.09	685.01	915.09	1228.1	1545.8	1871.8	2140.6	2514.5	2878.6	3242.7	3560.1	3657.2	4050	4291.3	4599	4937.5	5257.7	5685.5	5716	6225.4	6473.2	6646.8	7028.4	7331.6	7688.9	8116.2	8319.9	8830.9	8826.1	9126.8	9325.5	9557.9	9699.4	10112	10520	10503	10622	10899
0	0	0	7.8495	9.0549	18.442	12.704	13.927	54.954	102.59	195.69	319.9	485.6	654.18	979.33	1023.2	1250.7	1474.5	1786.7	2001.1	2346.8	2695.8	3076.4	3461.2	3754.1	4192.5	4632.5	5144.9	5304.4	5722.7	5836.3	6286.4	6584.9	6855.7	5447.2	7291.6	7587.2	7850.3	8131.3	8312.9	8539.8	8918.7	6938.1	8868.5	8963.4	7359.5	9080.1	9211	7922.8	7557.5
0	0	0	5.8251	5.7834	2.9717	0	3.3896	10.185	5.0765	20.741	64.204	149.63	284.03	476.2	663.53	987.6	1360.8	1742.1	2166.4	2584	3005.4	3547.6	4015	4521.4	5194.5	5720.2	6343.2	6826.1	7214.5	7730.8	8248.5	8452.5	8721.3	8933.3	9712.7	9959.1	10303	10761	10908	11053	10678	11176	11049	11285	11337	11417	11342	11477	11815
25.275	0	3.6244	12.34	5.1332	0	0	0	0	0	0	16.403	80.202	161.48	291.85	375.89	518.09	419.04	553	959.93	1176.3	1325.7	1671.8	1807.4	2154.8	2490.6	2803.1	3023.8	3262.2	3638.8	3826.9	4155.1	4411.8	4556.2	4787.5	5054.6	5269.6	4576.6	5362.9	5292.8	5370.1	5433.8	5552.6	5648.3	5764	5821.3	5874.7	5939	6010.6	6080.4
0	0	0	6.6545	0	5.2131	20.314	59.08	137.4	222.64	335.58	464.2	631.86	868.82	1134	1373.3	1640	1976.8	2181.3	2499.1	2850.1	3251.6	3646.1	4046.7	4372.8	4648.9	4985.6	5455.8	5734.7	6014.2	6352.8	6746	7156	7251.3	7850.5	8153.8	8256.4	8622.3	9051.6	9275.3	9533.1	9771.1	9917	10091	9962.4	10282	10013	10267	10154	10188
25.307	1.9217	0	0	6.8199	0	0	0	0	0	5.2848	80.768	173.43	307.98	416.88	584.38	842.9	1050.6	1282.5	1485.9	1756	2114.2	2282.2	2594.5	2908.3	3181.8	3483.2	3932.8	4058.1	4394.3	4839.5	5002.8	5410.5	5693.6	6028.3	6285.4	6314.1	6899.5	6888.8	7218.2	7361.2	7620.1	7539	7513.5	7620.6	7686.1	7996.6	7871.5	7908	8080.3
12.415	8.3788	0	3.6516	0	1.1501	0	0	0	2.7064	9.3	42.023	118.76	178.42	254.34	335.99	471.59	562.24	653.83	793.27	910.08	1096.4	1276.9	1513.9	1633.1	1953.9	2112.4	2251.6	2560.2	2752.6	3071.3	3438.8	3652.2	3860.7	4096.1	4478	4867.2	5049.7	5295.9	5653.9	5954.9	6261.8	6510.8	6732.3	6825.1	7148	7085.4	7242	7234.4	7431.8
0	0	0	0.52936	8.9409	40.596	55.248	82.563	154.96	272.84	417.87	714.94	979.8	1372	1764.1	2291.4	2865.6	3490.2	4106.4	4768.5	5502.1	6149.8	7035	7725.5	8476	9176.9	9962.1	10581	11687	12601	13172	13620	14336	15284	15599	16008	16203	16682	17517	17885	17747	18395	18233	18560	18705	18592	18864	18537	18894	18893
1.3796	0.78771	0	6.4461	0	1.7383	0	0	6.1081	10.859	23.561	82.11	169.37	306.76	487.01	712.46	964.97	1329.6	1710.9	2145.3	2584.1	3079.2	3485.4	3968	4400.6	4865	5312.5	5629.1	6177.2	6525.7	6936.4	7590.6	7774.7	8239	8473.8	8788.5	9278.4	9356	9825.4	10185	10196	10660	10874	11023	11207	11294	11163	11389	11377	11496
0	2.9936	2.1302	0	3.9691	0	16.961	11.077	39.569	72.7	152.06	250.47	390.5	642.63	946.14	1280.7	1588.9	1942.6	2439.5	3047.8	3588	4178.1	4761.9	5333.2	5807.6	6368.9	6884.3	7537.7	7742.9	8067.2	8009	8503.7	8869	9164.7	9368.1	9849	9753.4	10135	10160	10451	10999	11021	11138	11316	11404	11445	11763	11706	11891	11714
17.573	18.327	0	0	0	0	0	0	0	0	8.485	30.582	80.678	188.6	275.46	432.7	543.51	762.73	966.75	1282.3	1521.8	1781.9	2340	2553	2965	3390.9	3942	4469.2	4869.9	5468.2	5878.1	6496.5	7011.7	7547.4	7994.2	8529.8	8900.2	9452.9	9162.6	9695.5	10187	9921.6	10160	10641	10746	10904	11011	10942	11244	11226
0	0	0	0	6.6499	1.7515	12.26	3.3283	12.214	14.631	16.317	29.854	64.535	128.74	224.79	336.35	483.08	664.59	856.21	1020.7	1162.5	1344.7	1529.4	1754.5	1968.3	2208.9	2475.1	2720.6	3020.8	3314.6	3737.9	4095.4	4670.2	5053.3	5540.7	6024.8	6421.4	6792.4	6984	7421.3	7593.4	7938.1	8235.7	8238.8	8617.9	8838.9	9067.6	9066.2	8950.7	9218.2
0	2.9393	0	7.0961	3.4027	3.2635	0	27.652	78.778	142.8	273.36	441.17	649.85	908.01	1230.7	1586.6	1976.6	2379.1	2877	3400.8	3809.8	4144.9	4571.6	4853.6	5532	5704.7	6284.9	6747.7	7003.7	7407.7	7787.5	8160.8	8794.3	8959.2	9242.9	9939.7	10005	10547	10815	11327	11714	11957	12067	12295	12540	13008	12971	13340	13131	13096
0	0	0	0	35.761	94.188	147.9	206.8	258.89	341.66	436.77	462.91	442.81	521.94	584.09	637.75	690.51	780.72	874	1001.8	1144.4	1406.7	1429.9	1483.9	1672.4	1824.1	1944.2	2142.3	2230.8	2419.4	2489.1	2602.7	2672.7	3071.2	3129.8	3369.4	3619.4	3746.6	3812	3819.4	4105.7	3978.8	4167	4173.7	4114.6	3862.7	4374.1	3853.9	3953.2	3971.9
26.207	45.164	0	0	0	0	0	36.601	84.967	165.42	275.17	418.74	615.97	818.36	1103.1	1349.9	1602.6	1954.4	2258.3	2767.7	3104.3	3626.1	4003.6	4330.5	4750.9	5044.6	5690.3	5770.2	6429.4	6707.5	6873.3	7413.7	8013.8	8206	8685	9060.9	9006	9648.6	10058	10770	10799	10908	11007	10888	10537	10203	11496	11204	11223	11455
0	0	0	9.23	10.483	18.965	37.527	93.881	145.33	280.38	419.37	640.76	867.36	1192.4	1550	1988.9	2479	3064.4	3694.8	4275.3	4875	5550.3	6133.3	6849	7352.5	8237.8	8709.9	9229.7	10043	10855	11319	11885	12557	12811	13576	14266	14403	15062	15477	16234	16404	16634	16996	17416	17239	16580	16004	16279	16053	16606
7.0576	0.49692	0	0	0	5.0622	0	0	7.1717	3.3347	8.0686	41.94	74.798	121.14	205.54	272.03	433.45	581.52	806.46	1052.4	1297.7	1802.9	1885.8	2175.5	2580.4	2842.4	3165.6	3431.8	3974.9	4162.8	5383.5	5030.2	5415.8	5754.1	6047.7	6534.9	7034.3	7244.2	7406	7742.8	8141	8253.6	8548.7	8512.5	8583.2	8690.4	8679.1	8698.9	8829.2	8790.9
0	0	35.787	0	31.457	10.772	63.566	118.94	124.81	202.27	225.1	343.26	498.5	721.54	1005	1319.5	1619.6	1931.9	2333.7	2552.5	3053.1	3452.2	3715.1	3997.4	4384.5	4665.6	5164.6	5265.9	5524.5	6053.4	6288.1	6254.4	6604.3	6942	7235.8	7668.4	7591.2	8151.9	8708.5	8626.3	8862.6	9035	9421.3	9499.7	9526.9	9497.1	9621.6	9792.2	9696.7	9892.4
0	0	0	0	12.533	0	25.593	8.7452	27.71	46.043	63.03	95.685	141.35	220.56	276.16	456.59	577.66	753.5	946.78	1150.5	1326.6	1675.1	1875.2	2053	2303.1	2549.4	2608.7	2488.4	2726.2	3005.3	3111.9	3279.3	3506.5	3698.6	3884.8	4274	4353.3	4542.2	4834.5	5056.7	5252.8	5101.9	5159.8	5247.3	5356.6	5350.6	5721.9	5727.4	5681.5	5908
19.73	12.051	8.0607	3.6928	0	0	0	0	0	0	0	0	0	0	0	9.5888	70.934	144.7	327.32	506.04	737.01	955.92	1338	1439.2	2090.6	2209	2933.3	3170.7	3516.3	4042.7	4559.9	4857.6	5947.2	6246.5	6490.9	7183.6	7446.5	7798.7	8263	8709.5	9246.5	9422.2	9781	10020	10021	10190	10253	10280	10346	10542
0.4967	6.3076	0	3.9464	1.029	0	0	0	0	3.3375	29.3	88.614	153.88	257.02	379.97	522.44	701.78	919	1121.7	1365.4	1622.6	1905.6	2132.8	2321.8	2593.3	2847.6	3170.1	3295	3589.2	3889.9	4015.6	4384.8	4657	4906.6	5167.3	5334.4	5442.4	5746.1	5813.3	6065.9	6150.4	6264.4	6293.7	6301.9	6592	6698.5	6755.3	6802.2	6759.9	6862.8
0	3.5158	3.166	3.3424	0	0	2.0075	22.158	99.179	201.77	339.57	518.16	713.75	1018.9	1273.4	1625.5	2120.5	2442.6	2957.3	3365.4	3813.8	4215.4	4561.2	4983.8	5137.3	5852.8	6165.8	6817.4	7313.3	7624.5	8440.9	8686.8	9035.7	9508.1	9974.5	10367	10527	11056	11325	11519	12043	12249	12337	12501	12651	12574	12675	12731	12857	13123
0.24395	1.0858	3.6656	1.5931	0	3.2405	0	0	4.802	2.014	19.337	83.041	148.88	224.84	360.67	457.2	557.19	719.85	884.06	1074.9	1142.2	1108.8	1292.6	1471.6	1651.5	1866.8	1837.6	2025.2	2168.1	2283.9	2669.5	2902.6	3025.5	3281.9	3508.9	3964.9	4352	4432.3	4454.8	4761.5	5028.5	5248.7	5437.4	5619.5	5734.3	5822	5909.3	5874.2	5404.7	5373.5
0	0.48974	0	0	6.8978	10.78	8.3615	3.1813	19.337	40.965	88.627	156.44	256.75	392.34	511.88	649.69	823.08	991.92	1218.1	1457.3	1754.1	1969.6	2254.3	2495.1	2753.4	3089.8	3340.8	3586.1	3767.7	4323.2	4637.9	4725	5003.8	5234.7	5469	5667.1	5786.9	6156.3	6269.2	6418.5	6586.3	6848	6754	7133	7282	7095.9	7141.9	7060.1	7160.1	7225.5
12.036	0	0	2.0763	7.6715	0	0	2.6701	0	0	19.856	67.099	140.38	219.27	284.32	390.11	518.68	634.6	838.47	1000.9	1216.2	1388.1	1652.6	1748.5	2085.2	2326.8	2581.7	2745.1	3079.8	3329.5	3302	3801.9	4072.7	4465.5	4793.2	4938.7	5337.4	5386	5689.5	5706.4	6032.9	6221.1	6309.4	6271.7	6245.5	6409.4	6547.9	6807.8	6851	7035.6
10.653	12.629	5.5664	1.9531	0.8779	0	0	0	0	0	0	0	7.8438	16.602	86.582	179.9	334.19	516.08	755.54	998.66	1162.4	1456.4	1888.4	2144.3	2421.1	2835.6	3143.8	3405.3	3800.5	4170.9	4367.9	4641.9	4848.9	5033.6	5304.4	5503.8	5627.4	5718.7	6022.2	5917.1	6166.4	6238.1	6211.1	6363.3	6029.6	6473.3	6324.8	6476.9	6415.5	6451.4
12.404	19.874	0	0	0	0	0	0	0	7.0316	0	0	0	0	0	0	0	0	0	0	78.028	167.96	319.09	468.05	665.59	822.55	1050.3	1327.4	1596.9	1844.4	2147.6	2483.4	2829.5	3120.8	3359.1	3519.8	4050	4117.5	4486.7	4742.8	4896.2	5081	5065.5	5275.1	5294.1	5525.2	5455.4	5626.3	5575	5705.8
0	6.3024	3.2857	4.5259	1.4917	0	0	25.992	66.809	140.02	266.48	385.69	603.17	870.73	1152.6	1477	1776.4	2009.1	2290.5	2651.4	3051.5	3276.3	3778.8	3958	4764.8	4803.8	5273.3	5719.7	6094.7	6322.4	6686.4	7080.6	7429.6	7585.3	7793.7	8170.8	8488.3	8711.1	9047.3	9197.1	9212.3	9405	9338.6	9744.9	9817.4	9885	9857.6	10084	10060	10017
0	0	0	2.9973	9.1887	9.9658	4.654	0	11.558	10.03	4.7258	20.475	25.07	42.437	103.91	167.28	222.87	278.79	327.19	371.52	452.51	529.41	645.46	762.56	820.44	965.39	1035.6	1197.9	1355.1	1450.6	1580.7	1757	1919.3	2076.4	2375.8	2531.9	2758.5	3096.4	3363	3650	3702.3	3866	3949.1	4150.6	4361.7	4397.4	4437.7	4421	4540.5	4648.4
0	1.8628	0	1.9461	0	2.02	2.8887	14.863	31.022	64.358	114.63	187.33	288.68	368.53	488.37	688.65	867.3	1061.8	1247.6	1718.3	1669.3	1787.6	2103	2169.1	2420.3	2307.3	2094.7	2706.4	2846.5	3129.5	3264.4	3513	3792.9	4018.4	4241	4604	4869.6	5216.8	5028	4561.2	4689.1	5846	5873.3	5961.4	6285.4	6222.5	6413.8	6336.1	6502.7	6536
27.419	0	0	10.679	10.805	0	0	0	0	0	0	0	0	0	33.185	98.462	238.35	327.96	474.11	640.27	881	1036.9	1398.2	1591.7	1913.8	2265.2	2564.2	3066.7	3350	3695.1	4001	4266.5	4835.1	5075.8	5575.9	5739.1	5986.4	6165.3	6426.7	6863.1	6666.4	7040.8	7250.3	7516.4	7448.4	7224.5	8128.4	8182	8116.6	7885.2
0	0	0	1.8268	12.921	10.097	6.8621	11.087	35.158	79.263	115.41	172.31	265.91	375.29	495.88	626.43	851.85	1025.2	1214.2	1379.8	1588	1763.5	2027.3	2113.2	2398.8	2593.3	2889.9	3082.2	3342.5	3529.9	3734.5	3943.6	4254.8	4592.4	4883.3	5141.4	5391.3	5681.3	5841	6191.7	6259	6836.5	6964.2	7238.9	7277.6	7362.1	7422.4	7587.3	7426.3	7377.4
0	0	0	0	7.2275	13.875	14.708	20.05	19.972	30.254	55.333	99.598	158.67	240.66	354.71	466.15	628.25	819.52	1030.9	1238.8	1530.4	1757.2	2049.6	2248.6	2411.1	2722.4	2965.1	3135.7	3492.2	3643.4	4033	4110.7	4234.3	4576.2	4667.1	4943.9	4809.8	5013.8	5050.2	5228.2	5479.9	5652.4	5823	5839	5992.3	5952.8	5982.1	6081	6143.3	6151.8
2.089	0	11.404	16.333	14.257	7.6807	0	0	37.189	50.636	110.82	196.84	316.59	481.21	948.53	1017.7	1264.2	1517	1903	2234.1	2605.2	2937.6	3441.6	3589.4	4060.3	4503.3	5018.4	5460	5717.3	6165.1	6388	6578.2	7052.3	7364.6	7468.4	8587.9	9078.7	9027.5	9150.6	9367.2	9557.6	10147	10304	10285	10434	10437	10393	10152	9942.4	10074
0	7.0746	0	8.7664	16.97	23.353	16.692	45.251	33.073	45.309	47.774	51.348	71.165	98.008	162.66	236.6	322.31	444.44	629.9	781.9	902.81	1146.3	1347.1	1487.4	1819.6	2116.5	2389.7	2606.9	2630.8	2882.8	2980.2	3125.9	3181.7	3106.6	3244.9	3464.3	3510.7	3633.6	3752.3	3868.9	4020.3	4056	4045.6	4082	4186.5	4134.1	4260.9	4250.4	4250.7	4318.8
11.872	6.9364	0	0	0	0	0	2.6585	34.896	96.108	179.52	317.21	463.32	630.98	819.13	1014.5	1243.4	1565.4	1785.1	2062.7	2280.1	2547.1	2820.6	3137.3	3360.6	3620.1	4080.5	4377.4	4716.6	4994.5	5219.6	5438.3	5826	6030.5	6268.7	6492.7	6663.4	6978.7	7188	7336.3	7648.8	7563.7	7711	7853.7	7833.5	8050.3	8166.1	8166.1	8375.1	8409.6
0	0	0	0	4.1787	8.2883	12.044	39.082	90.345	195.99	362.09	575.17	859.93	1226.9	1606.4	1993.1	2605.5	3159.2	3768.6	4460.6	4999.1	5685.8	6288.3	6834.6	7545.9	7950.2	8366.7	8810.2	9294.5	9762.6	10244	10663	11217	11895	12208	12922	13223	13614	14231	14437	14963	15251	15363	15621	15521	15765	16160	15968	16130	16613
0	1.5813	0	4.4386	0	4.7058	9.7402	17.044	21.223	21.879	24.116	31.872	30.816	55.874	92.453	151.63	223.71	339.3	510.47	655.54	833.03	1089.3	1257.4	1514.7	1734.7	1894.3	2426.2	2640.8	2892.6	3161.7	3503.4	3939.2	4199	4543.7	4780.5	5156.8	5421.3	5626.5	6024.9	6294.3	6816.5	6807.6	6981.5	7174.2	7255.2	7366.3	7750.1	7661.6	7697.9	7811.8
0	0	0	11.738	12.99	24.084	26.059	25.529	59.146	49.467	45.874	48.251	71.638	84.931	122.98	206.71	350.86	504.95	748.72	985.97	1288.8	1543	1904.4	2169.1	2494.3	2781.8	3052.3	3321.3	3683.1	3954.2	4253.6	4585.4	4908.4	5080.8	5309.6	5324.8	5624.8	5853.3	6092.6	6436.9	6520.8	6680.5	6883.4	6981.7	7016.3	7003.9	7298.9	7302.3	7320.9	7389.5
0	6.2651	4.0743	5.2311	0	0	3.633	0	0	9.8583	36.793	97.29	183.56	346.8	493.93	720.99	971.97	1256.4	1594.3	1941.1	2154.5	2585	3027.9	3380	3820.1	4180.3	4675.6	5011.6	5561	6018.8	6689.1	7220.4	7477.1	7784.6	8004.1	8574.6	9044.4	9590.8	10043	10062	11027	11262	11471	12043	12014	11995	12276	12322	12480	12732
6.2646	0	8.4976	0.80797	0	0	0	0	0	0	0	0	0	0	0	0	11.155	70.513	168.65	269.09	338.76	446.33	663.48	929.35	925.55	1240.3	1316.7	1534.8	1854.8	2107	2564.8	2985.1	3288.5	3749.1	4097.8	4644.7	5000.3	5212	5327.5	5704.6	5894.8	6345.5	6542.6	6474.5	6398.4	6946.2	7067.9	7185.6	7103.8	7206.7
0	0	0.066607	0	0.30294	4.2607	3.3797	0	8.6283	40.171	102.88	215.06	396.48	577.24	844.26	1144.1	1451.8	1878.5	2262	2647.2	3187.4	3653.9	4500.5	4729.7	5074.7	5807	6264.6	6735.9	7033.5	7580.7	8246.7	8493.7	8740.6	9222.5	9599.5	9872.3	10263	10689	11206	11463	11710	11893	12205	12379	12563	12948	13037	13164	13101	13063
0	0	10.424	0	0	3.6154	6.7855	25.92	23.79	32.935	67.596	121.06	200.96	286.17	470.93	659.88	878.59	1078.1	1381.3	1545.8	1914.7	2246.3	2576.8	2837.6	3233	3710.2	3833.9	4187.8	4444.2	4758.2	4924.4	5340.1	5762.9	5990.7	6431.3	6658.5	6867.7	7303.6	7671.1	7901.2	8098.7	8286.1	8318.9	8468.6	8408.7	8647	8743.1	8867.9	9072.8	9031.3
0	0	0	6.4057	3.4377	4.3623	3.8937	15.856	45.03	76.389	129.27	182.66	270.69	374.98	504.04	660.82	894.01	1119.7	1360.9	1722.9	2010	2212.4	2542.3	2724.3	3048.1	3400.4	3560	3631.5	4208.3	4374.2	4530.5	4942.2	5153.2	5431.1	5732.3	5892.8	5968.1	6320.3	6393.4	6794.2	6979.8	6799.3	7173.2	7297.2	7459.7	7555.4	7465.4	7682	7667.7	7612.4
0	0	0	38.86	127.67	137.37	178.18	153.34	256.95	213.9	263.91	324.88	253.13	352.11	461.89	507.61	710.76	912.52	1136	1289.1	1557.1	1756.6	2048.8	2372.4	2660.6	3090.5	3291.3	3681	4047.6	4508.3	5060.3	5554.8	6132.7	6777.1	6989.8	7407.4	7691.9	8329	8691.7	9006.5	9260	9075.8	9683.3	9650	9892.4	9909	10095	10264	10360	10623
7.3422	22.617	0	0	0	0	0	0	0	0	0.36241	11.588	19.822	32.937	52.157	78.248	91.256	140.72	184.38	259.92	352.97	464.11	602.63	768.1	925.31	1077.7	1320.1	1455.9	1671.7	1881.9	2140.2	2474.4	2696.4	2974.2	3282	3559	3743.5	4214	4432.9	4802.9	4942.9	5135.3	5346.6	5500	5687.6	5865.4	5880.4	6038.1	6058.7	6140.5
0	0	0	0	15.672	12.499	7.1126	14.862	26.455	50.61	93.814	150.5	228.64	321.54	393.13	514.55	637.76	763.74	950.69	1075.2	1257.9	1412.3	1551	1750	2054.3	2214.2	2562.7	2875.4	3054	3239.7	3587.5	3763.3	4004.5	4316.8	4509.1	4818.4	5028.1	5159.3	5427.7	5389.3	5441.2	5469.1	5482.9	5647	5644	5670.8	5813.2	5906.9	6137.5	6027
0	3.402	0	7.7883	0	0	8.3659	14.003	17.11	32.605	74.184	133.93	220.52	344.29	542.45	775.96	1033	1400	1741.9	2170	2681.5	3114.3	3572.9	4235.3	4780.9	5354.8	5902.5	6303	6765.1	7406.4	7839.1	8521.5	8872.6	9295.4	9952	10008	10533	10674	10919	11325	11505	11955	11836	12039	12343	12868	12951	12966	12973	12946
0	0	0	3.6436	0	0	10.436	8.3133	6.4789	3.1441	4.1843	11.816	22.245	46.624	96.823	160.56	212.47	324.43	415.62	563.84	697.32	860.31	1059.7	1216.2	1429.4	1332	1810.9	1783.7	2063.1	2302.2	2605.7	2710.3	2920.1	2911.2	3235.5	3361.8	3479.4	3849.3	3973.9	4130.8	4215.9	4247.5	4312.5	4362.2	4470.5	4586.2	4809.2	4797.5	4792.3	4799.7
0	0	0	0	0	16.71	103.82	215.72	355	593.55	897.9	1213.6	1651.1	2055.1	2559.5	3010	3303.9	3936.1	4487.5	5058.9	5437.7	6121.9	6491	6912.6	7274.6	7719.9	8139.1	8565.8	8908.8	9167.9	9698.9	9859.1	10037	10040	10254	10563	11087	10881	10874	11064	11029	11458	11769	11659	11631	11601	11530	11745	11794	11936
13.457	0.69761	0	4.0382	0	2.2722	0	6.342	8.1418	3.2311	38.641	101.78	244.66	366.36	588.56	817.53	1023.8	1336	1846.1	2192.8	2771.6	3260.5	3636.3	4082.8	4024.5	4692.5	5513.8	5484.8	6630.7	6922.8	7432.9	8058.5	8312.7	8856.3	9175.4	9678.7	9161.1	10568	10897	11213	11711	11645	11870	12033	12206	12441	12459	12591	12610	12970
2.2502	6.0594	0	4.3868	0	0	0	0	0.40763	0	0	0	0	0	0	0	0	0	0	0	2.5783	58.902	166.02	213.25	313.39	425.89	630.48	752.09	1029.5	1124.4	1384.7	1716.4	1833.9	2041.8	2206.3	2379.8	2788.7	2848.9	3056.1	3271.5	3322.4	3523.6	3661.2	3640	3733.1	3844.9	3783.7	3905.2	3909.9	4040.1
0	0	0	3.0683	17.319	17.762	27.044	34.421	31.142	38.744	59.832	68.828	72.94	86.207	118.21	182.43	288.98	426.33	661.51	932.2	1258.6	1592.8	1947.6	2370.2	2792.8	3371.5	3801.3	4418.1	4818.4	5547.4	5598	6249.4	6690.8	7193	7639.3	8237.3	8581.8	9132.5	9352.8	9629.4	9975.8	10333	10386	10426	10690	10417	10613	10756	10749	10719
2.233	5.0537	0	0	0.87455	0	0	0	6.5412	49.851	114.95	214.8	364.39	560.03	836.45	1194.8	1467.6	1872.7	2435.1	2845.6	3107.6	3899.6	4493.3	5115.3	5068.3	6042.1	6699.1	7055	7727.5	8208.4	8056.7	9097.3	8770.6	9187.2	10264	9999.9	10218	10727	10664	11038	11230	11139	11354	11309	11540	12436	12490	12084	12221	12147
0	0	0	15.628	11.708	18.846	49.425	78.983	91.07	162.12	236.77	336.86	468	736.71	852.91	1414.1	1773	1959.2	2236.4	2851.9	3136.6	3717.3	3984.7	4562.9	4821.9	5258.5	4514.3	4903.2	5416.5	5415.6	5452.4	5699.7	5924.3	6043.8	6344.8	6660.7	6795.3	7146.4	7408.9	7473.2	7865.7	7931	7997.5	7914.7	8092.2	8361.6	8882.1	8697	8525.5	8680
0	0.86248	0	4.3637	0	2.9157	5.3858	16.636	13.296	20.016	13.223	18.854	18.42	44.337	88.784	147.4	239.85	384.99	530.63	665.05	939.71	1128.2	1349.6	1677.4	1881.6	2156.9	2479.1	2838.3	3171.2	3464.8	3730.3	4047.4	4419.5	4582.7	4801.4	5102.3	5316	5558.3	5711	5955.3	6336.9	6469.3	6531.7	6620.6	6639	6722	6820.1	6917.8	6893.6	6903.3
14.033	0	0	0	1.5715	0	0	0	0	0	11.172	26.658	55.837	48.741	101.51	133.43	219.24	262.73	320.19	436.51	498.48	538.89	650.82	721.67	835.04	829.01	965.88	1100.7	1123.8	1296.9	1364.4	1369.2	1422.5	1527.4	1619.3	1818.6	1888.6	2128.2	3706.9	3713.1	3958.7	4131.9	4300.4	4174	4080.6	4154.2	4316.6	4570.3	4426.2	4658.8
0	0	0	6.3088	24.13	47.515	81.958	113.71	137.16	202.57	292.11	451.18	668.82	876.26	1172.6	1497.5	1956.1	2434.3	3074.2	3481.1	4101.5	4854.6	5361	6169.6	6787.8	7508.7	8382.7	8627.3	9601.9	9845.7	10391	10684	11122	12011	12115	12519	12942	13659	13695	15117	15175	15634	16233	15487	16534	16801	16610	16505	16283	16081
3.0515	0.53284	0	0	0	8.0132	6.5862	0	0	0	0.57726	30.353	91.981	203.79	338.71	705.8	779.64	992.99	1231.4	1537.3	1799.2	2100.7	2177.6	2353.5	2658	2985.9	3205.8	3670.5	3835.9	3953.1	4251.5	4529.8	4936.2	5229	5474.1	5816.4	5881	6004.6	6151	6294.5	6232.2	6496	6490.1	6508.7	6526.1	6316.4	6502	6121.6	6338.7	6260.4
0	0	0	22.743	22.645	10.73	31.86	32.658	55.886	102.34	176.32	279.36	415.86	596.52	785.71	1019.3	1260.2	1503.1	1746.3	1964.1	2290.9	2635.1	2848.3	3120.1	3364	3625.8	3916.2	4056	4188	4466	4629.9	4667.6	4916.2	5176.4	5319.1	5524	5597.5	5843	5938.3	6049.5	6043.7	6171.4	6170.3	6287	6432.9	6590.3	6609	6698.5	6696.1	6653.9
16.14	3.337	0	2.4054	0	0	0	0	0	0	0	0	0	0.82588	21.848	45.3	122.01	210.62	342.23	536.24	741.96	946.08	1194.6	1496.4	1849.6	2161.5	2395.7	2700.5	3047.8	3378.1	3771.9	4037.4	4458.8	4878	5125.5	5618.3	6156.9	6384.2	6984.1	6817.2	7541.6	7688.3	8034.5	7894.6	8213.6	8435.4	8691.1	8945.5	8899.5	8969.5
0	0	0	0	2.0989	13.567	9.1234	0	4.6451	2.9287	44.952	107.33	202.16	305.49	471.82	625.12	818.43	1109.8	1347.6	1590.9	1914	2038.8	2475	2636.1	2922.5	3293.2	3644.1	4042.4	4160.1	4458.1	4712.9	5123	5362.6	5471.8	5737.5	6065.4	6242.9	6619	6594.2	6681.6	6752.2	6908.3	7054.9	7044.7	7318	7201.1	7237.9	7192.7	7290	7522.3
0	3.7484	2.6708	0	0.32653	0	0.69649	1.1857	3.8461	5.0461	0	4.137	31.079	74.819	129.84	196.51	290.87	379.82	452.59	530.05	637.15	744.18	881.32	1074.7	1179	1295.1	1477.8	1585.3	1728.8	1888.3	2193.7	2580	2620.7	2767	2893.1	3224.2	3572	3660.7	3827.3	3999.2	4374	4486.4	4643.3	4669.4	4660.3	4627.2	4725.9	4744.4	4863.6	5157.4
0	0	0	0	10.016	48.368	55.919	79.648	154.2	176.9	216.25	254.88	267.46	331.49	610.39	563.07	719.99	1027.6	1155.6	1117	1463.7	1581.8	1979.1	2174	2360.7	2428.2	2722.2	2900	2405.9	3175.5	3247.3	3369.8	3533.3	3747	3879.7	3988.5	4066.2	4201	4270.8	4373.4	4441.5	4434.3	4445.8	4672.9	4683.7	4849.6	4761.2	4910.8	4800.7	4948.4
0	0	0	0	0	18.002	28.531	37.319	33.393	66.06	93.035	145.18	244.3	331.2	448.74	600.56	731.47	911.79	1076.9	1180.7	1362.2	1599	1804	2002	2153.7	2471.9	2645.9	2858.7	3076.5	3397.8	3531.9	3675.5	3932.9	4202.5	4394.5	4537.1	4779.7	4950.1	5228.6	5502.1	5659	5739.1	5845.8	5787.5	6045.9	5957.7	6231.4	6097.8	6241.4	6386.1
0	0	0	12.251	10.1	5.9525	2.5608	0	0	1.8696	9.9186	15.468	29.511	87.592	103.44	128.87	169.28	219.33	304.6	373.51	494.78	614.08	750.77	854.25	998.1	1110.9	1293.7	1483.7	1509.6	1815.5	1864.6	2105.3	2198.2	2268.5	2314.6	2566.5	2965.8	2692.3	3646.1	3555.9	3962.7	3308.2	3340.4	3420.5	3405.9	3643.3	3622.8	3575.6	3727.8	3663.3
0	0	0	4.4359	4.1844	4.775	0	1.9734	3.9725	9.565	30.398	85.096	170.33	310.96	507.94	752.72	1021.6	1396.6	1772.2	2153.1	2544.7	2965.2	3500.1	3225.5	3788.6	4163.7	4943.7	5566.4	6063.9	6031.2	6779.5	7295.9	7822.5	8319.1	8711.5	9285.6	9565.9	9759.6	10266	10441	10716	10883	10924	11021	11075	11187	11298	11223	11214	11190
0	0	0	0	0.55287	13.135	12.957	25.168	34.735	62.157	103.92	170.54	255.76	392.75	504.79	615.19	763.2	937.37	1070.1	1318.9	1545.5	1754.4	1959.3	2199.2	2437	2711.2	2877.5	3085.8	3310.2	3473.9	3776.1	3954.1	4034.8	4125.6	4252.6	4576.6	4787.6	4988.6	5115.2	5027.3	5361	5373.3	5464.2	5335.5	5111.8	5221.1	5354.8	5352.7	5438.6	5637.3
0	0	0	6.3499	11.935	0	0.4633	3.7532	11.82	19.706	52.237	95.28	200.4	342.9	541.31	807.46	1133.4	1510.2	1922.9	2403.2	3010.5	3578.2	4154.6	4727.7	5448.4	6116.9	6795.3	7372.1	8023.1	8453.1	9067.2	9677.2	10360	10769	11234	11596	12007	12072	12752	13017	13130	13582	13604	13578	13449	13552	13894	13600	13757	13987
14.762	4.3044	0.46301	0	3.6035	0	0	0	0	0	14.058	58.661	118.61	217.78	323.82	447.52	629.29	830.67	1042.9	1299	1444.4	1766.3	2070.2	2349.8	2549.8	2740.8	3151.7	3161.8	3446.7	3670.5	3946.4	4088.2	4298.4	4474.3	4701.3	4754.2	5230.4	5323.5	5486.5	5768.7	5930.3	6122.1	6202.9	6315.3	6432.3	6405.9	6496.7	6527.7	6739.3	6841.9
0	4.7475	0	4.8841	1.4619	0	10.515	0	26.59	59.042	108.97	180.72	260.34	389.92	591.31	814.88	1091.1	1402.7	1792.9	2146	2522.6	2963.3	3384	3846.7	4266.6	4708.8	5294.4	5781.9	6059.9	6255.9	6918.4	7113.7	7913.5	8265.5	8637	9018.4	9548.5	9975.2	10349	10340	11015	10634	11292	11574	11563	11787	11873	11601	12097	11721
0	0	8.6598	8.9421	0	0	2.9447	26.313	79.582	126.87	254.67	346.59	510.88	653.93	909.69	1118.1	1402.6	1629.5	1867.7	2161.3	2405.2	2607.7	2836	3079.5	3406.6	3625.4	3912.5	4087.3	4324.6	4617.4	5004.3	5140.1	5406.1	5791.1	5151.1	6274.3	6496.3	6567.5	6740.8	6938.6	7271.9	8145.4	6148.7	6287.9	6453.1	6387.8	6553.6	6741.1	6669.9	6812.1
0	3.9765	0	0	0.76832	0	8.5582	53.038	147.19	289.93	484.72	719.41	1032.7	1383.6	1824.4	2239.5	2759	3314.2	3814.3	4375.8	4953.7	5440.6	5622.8	6156.4	6948.9	6857.6	7636.7	8520.7	8781.7	9194.9	10492	9952.1	9797.3	10147	10325	10534	10821	11055	11262	11328	11611	11814	11716	11693	11650	11888	11970	12022	12055	12125
7.1559	0	0	0	4.4867	2.9422	4.3062	7.3412	25.535	59.463	151.28	273.7	481.38	694.09	987.77	1279.9	1704.4	2235.2	2756.5	3344.5	3829.8	4524.5	5055.7	5617.5	6222.2	6864.4	7520.9	8089.3	8895.3	9366.9	10020	10580	11077	11576	12111	12881	12933	12901	13579	14140	14174	14353	14368	14571	14558	14541	14844	14803	14698	14657
0	0	0	0	0	0	20.533	26.563	14.272	50.706	119.65	179.89	324.62	461.79	675.15	936.58	1269.5	1594.7	1914.8	2357	2633.1	3173.1	3622	4080.4	4516.5	4649.7	5165.8	5601.5	6038.2	6356.7	6598.7	6836.2	7198.6	7519.8	7752.7	8125.3	8247.1	8528.1	8737.3	9185.2	9443.8	9622.8	9858.7	10293	10208	10521	10683	10818	10754	11104
13.678	6.4181	0	0	0.84533	0	1.8143	0	25.135	73.53	113.68	218.3	316.37	421.34	548.16	678.76	784.23	978.09	1182.7	1353.2	1641.2	1912.5	2250.7	2597.1	2825.3	2952.4	3544	3975.7	4523.9	4864.2	5071.4	5306.5	5860.7	6082.4	6659.1	7038.9	7172.8	7524.7	7835	8256.9	8773.4	8693.7	8940	9165.5	9430.7	9687.7	9811.2	10037	10157	10296
12.918	0	0	5.4553	9.4415	0	0	0	2.6154	0	0	1.4373	11.236	67.966	156.57	305.09	485.73	624.32	862.06	1068.5	1389.8	1617.2	1921.4	2173.4	2537	2882.9	3260.2	3727.4	4016.9	4292.1	4457.8	4799.6	5350.4	5784.1	6095.7	6273.7	6469.8	6952.3	7071.1	7746.9	7918.9	8217.5	8014.9	7966	8354.5	8657.9	8882.9	8813.4	9005.8	8646.1
0	0	0	0	7.1693	20.423	21.696	23.141	60.982	79.82	137.19	198.01	304.64	419.12	542.2	707.47	956.28	1169.6	1436.8	1730.4	2088.4	2371.1	2692.7	3139.8	3512.6	3745.5	4173.7	4407.2	4727.3	5057.8	5246.3	5309.4	5595.2	5882.5	6108.7	6009.8	6173.7	6255.2	6375.4	6387.8	6665.9	7015.2	7207.7	6870.3	6910.4	7006.4	7096.1	7313.5	7086.3	7078.9
0	10.336	0	2.8721	0	2.8118	0	18.418	23.724	32.575	100.65	195.63	337.84	499.62	683.37	899.62	1076.1	1308.1	1525.9	1797	2011.2	2265.7	2428	2850.5	3106.7	3497.7	3877	4152.8	4564	4929.9	5267.8	5508.8	5705.8	6076.1	6105.9	6388.6	6547.4	6645.5	7102.4	7231	7367.7	7331.9	7341.9	7477.8	7478.1	7509.8	7558	7570.9	7669.4	7673.2
0	0	0	9.4545	8.0139	14.631	3.1037	0	5.0069	27.991	57.752	119.95	200.68	315.59	438.72	619.95	845.44	1112.9	1438.4	1763.6	2191.6	2628.5	3074	3440.4	3785.5	4337.5	5466	6115.8	6731.7	7307.3	7997.2	8667.3	9325	9883.4	10644	11321	11513	12208	12306	12895	13082	13683	13889	13946	14052	14678	14711	14910	14630	14475
0	0	0	7.9444	13.007	11.492	9.1253	2.1153	2.7908	21.651	82.435	177.21	287.94	422.76	596.01	759.89	966.97	1230.6	1389.3	1640.9	1872.7	2159.9	2360.5	2578	2890.4	3102.5	3308.8	3594.6	3882.2	4036	4273	4477.3	4756.3	5040.9	5320.8	5723	5979.4	6134.8	6728.5	6929.7	7048	7008.8	7039.3	7188.7	7327.9	7463.3	7738	7650.9	7779.5	7771.1
0	0	0	8.5705	5.3772	13.701	10.522	13.828	57.36	134.03	306.32	468.34	726.09	979.16	1249.2	1549.4	1958.6	2300.5	2595.8	2904	3283.2	3445.3	3754	3914.9	4186.5	4569.7	4737.9	4858.3	5108.9	5248	5219.7	5325.1	5504.6	5537.7	5652.4	5854.9	5862.3	6138.3	5353.2	5679.9	5990.5	6692.4	6841.6	7584.4	7594.3	7629.9	7693.6	7853.7	7838.9	7820.4
12.573	0	0	0	0.15969	7.2742	0.72673	5.2994	4.7143	11.476	4.2852	10.623	74.333	177.23	311.81	535.48	835.05	1191	1573	2091.6	2489.6	3046	3620.2	4187.5	4846.1	5589.5	6932.1	6813.6	7190.8	7960.4	8948.1	9300	9636.3	10133	11180	11139	11857	12558	13125	13376	13671	13991	13976	14401	14414	14730	14695	14874	14987	14997
0	0	7.6864	0.94051	5.0822	0.32882	0	11.452	15.796	34.073	72.22	70.567	153.34	212.58	322.47	326.3	498.26	654.38	845.19	1013.3	1201.8	1390.6	1689.8	1963.2	2180.7	2442	2736.4	2899.6	3211.3	3321.3	3693.7	3807.6	4039.7	4403.3	4620.5	4684.8	4758.4	5027.8	5531.7	5810.9	5637.8	5963.9	6040.5	6070	6004.4	6115.4	6255.3	6195.4	6380.9	6526
0	9.6131	0	4.2119	5.3836	0	0	0	0	0	0	0	0	0	0	27.326	64.665	129.47	231.33	468.08	557.82	605.29	923.34	1163.4	1317.4	1264.3	1719.3	1630.5	1790.1	2008.4	2258.2	2444.1	2545.8	2732.4	2978.9	3234.5	3388.4	3534.2	3864.3	4000.9	4164.4	4408.5	4399.9	4535.3	4755.4	4875.7	5049.5	5112.4	5130.6	5227.6
19.497	11.761	9.4404	2.3106	0	0	0	0	0	0	0	12.027	63.088	159.28	342.2	481.96	762.99	1078.8	1225.9	1520.7	2145.8	2478.6	2741.2	3031.3	3429.6	3896.2	4175.8	4698.5	5314.1	5347.9	5863	5539.4	6189.1	6115.8	6651.2	7132.3	7451.2	7537.3	7767.4	7989.7	8126.3	8383.1	8217.6	8773.2	8511.7	8546.4	8579.6	8763.4	8719.1	8832.3
0	1.3266	0	0.79243	6.1677	16.428	22.38	28.248	31.438	44.189	62.111	64.959	105.9	164.42	234.26	368.17	513.81	678.23	676.81	894.28	1090.3	1290.8	1564.2	1894.6	2598.6	2395.4	2636.3	2894.4	3113.7	3315.9	3544.9	3770.4	4049.2	4203	4435.6	4669.6	4858.8	5220.2	5380.9	5645.8	5774.8	5928.5	6307.4	6676.3	6571.1	6879.2	6946.6	7042.5	7143.5	7145.4
10.394	8.8949	0	3.3833	0	0	0	0	0	7.1957	19.965	45.706	104.29	125.91	280.02	417.37	496.22	748.22	1039.5	1353.1	1399.7	1977.9	2276.8	2473.9	2803.7	3318.2	3640	4019	4383	4644.7	5034.6	5181.9	5478.9	5853.6	6127.6	6243.3	6435.6	6956.7	6916.2	7352.6	7097.1	7455.8	6685.5	6676.4	6812.6	6936.6	7019.4	7117.8	7179.6	7119.5
0	3.8629	8.1392	1.1852	3.7309	0	0	8.8545	2.6016	9.5434	26.352	16.783	39.504	68.098	88.308	148.28	216.82	341.47	420.87	612.94	831.52	1079.5	1421.5	1694	2038.4	2312.1	2500.9	2791.2	3126.6	3560.6	3845.9	4378	4718.1	4985.4	5188.5	5405.4	5741.2	5889.5	6206.8	6340.7	6385.7	6486.6	6543.9	6853.3	6870.2	7138.6	7026.2	7193.5	7093.1	7109.8
10.535	4.4668	1.7123	0.26019	0	0	5.9232	0	0.40131	2.7339	12.809	23.148	41.632	61.28	84.743	118.59	175.88	242.8	305.52	446.13	487.86	579.72	656.56	872.9	973.27	1194.5	1263.7	1386.1	1531.5	1751.7	2149.3	2419.1	2717.2	2351.5	2660	3130.3	3340.9	3558.6	3580.9	3747.2	3946.1	4263.7	4459.6	4708.6	4786.2	4956.7	5027	5197.5	5128	5256.6
2.5302	0.17283	0	1.1051	0	0	11.057	24.468	78.29	146.93	242.53	357.62	487.78	650.2	910.81	1113.9	1387.3	1730.3	2001	2424.4	2820.2	3096.1	3502.1	3719.5	4233.5	4681.8	5120.4	5632.3	5710	6157	6622.2	7076.9	7311	7693.8	8085.8	8395.6	8643.8	9019.2	9065.1	9439.7	9688	9750.1	10031	10106	10350	10405	10697	10765	10786	10883
13.45	26.257	0	0	0	0	0.53895	0	0	30.327	79.747	164.38	306.1	446.61	607.21	801.36	996.09	1236.4	1353	1503.6	1707.9	1910.1	2098	2584.3	2751.2	2998.3	3171.7	3071.7	3104.3	3543.6	3739.7	4229.4	4436.4	4841.1	5372.4	5781.4	5795.6	6027.8	5581	6492.7	6597.2	6710.9	6737.1	6470.9	7157.1	7119.7	7178.5	6890.7	6648.9	6793.8
0	0	0	0	5.0405	23.299	30.155	72.425	147.53	260.3	453.72	654.75	1016.6	1363.8	1757.6	1892.1	2579.7	2850.5	3240	3769.5	4197.9	4679.7	5283.7	5831.6	6411.5	6927.6	7475.2	7943.9	8178.9	9118.3	9593.9	10311	10734	11377	11989	12785	13021	13596	14608	14088	14853	15204	15049	15617	15762	15685	15873	15292	15661	15911
9.5193	6.198	0	1.1538	0	0	0	0	0	2.8168	50.66	115.68	190.34	257.73	320.51	392.77	502.22	575.41	667.21	852.93	1021.7	1341.9	1361.8	1724.6	1740	2023.1	2328.2	2638.5	2834.2	3142.1	3288.2	3537.2	3750.7	3886.2	4088.6	4309.7	4659.3	4626.3	4842.9	5039	5204.8	5346.7	5453.7	5314.6	5269.1	5388.3	5455.2	5546.7	5483.9	5686.9
10.542	3.5787	0.73412	0.77185	0	0	0	0	0	0	0	0	15.947	19.85	49.025	100.04	182.96	274.3	402.38	569.7	695.45	825.7	1049.7	1244.8	1453.7	1638	1989.9	2111.9	2402.4	2572.4	2825.6	3069.8	3381.6	3614.6	3947.7	4290.9	4543.4	4751.9	4960.7	5053.9	5271.3	5510.4	5543.8	5595.8	5549.6	5545.9	5645.2	5811.3	6022.9	5895.1
0	7.7073	5.7238	8.9581	0	12.127	1.2294	0	0	0	39.051	101.34	158.8	386.03	556.59	726.27	926.56	1121.4	1467.5	1708.5	2010.6	2442.7	2868.9	3146.1	3516.7	3467.2	4035.3	4774.7	5026.6	5727.3	5803.7	6312.6	5527	5751.2	6311.9	6303.5	7445	6710.9	6981.1	7498.4	7407.1	7799.8	7915.8	7830.2	8180.2	8064.8	8191.9	8203.2	8414.3	8560.9
14.197	8.654	0	4.6519	0	2.2836	3.6565	4.4409	10.267	40.063	65.515	90.042	122.7	202.49	326.64	462.63	629.49	823.59	1159.1	1504.9	1913.8	2286.8	2813.2	3313.6	3820.7	4472.5	5044.6	5585.4	6173	6598.9	7359.1	7874.7	8541.2	9030.4	9596.6	10200	10645	11178	11489	11908	12007	12245	12488	12523	12740	12679	12883	12634	12961	12979
15.717	8.7839	5.7764	0	0	0	0	8.348	49.819	91.403	154.82	294.72	429.27	642.7	912.52	1115.9	1444.9	1816.2	2229.1	2466.2	2871.1	3273.3	3663.7	4113	4653.8	4764.1	5143.4	5517.1	5667.1	6284.9	6836.9	7739.5	7851.3	8047.9	8495.3	8985.8	9299.6	9508.9	9739.9	9784.5	10122	10283	10521	10802	10498	10582	10614	10761	11016	11197
0	0	0	12.883	4.688	11.792	8.0827	4.3555	11.543	19.382	30.742	61.524	110.03	193.58	321.21	474.06	707.91	933.1	1199.2	1552.3	1945.2	2435	2837.3	3278.4	3515.5	4150	4519.1	4923.3	5286.6	5687.3	6071	6563.6	6802.4	7242.7	7397.4	7542.3	7850.7	8229.7	8473.5	9029.9	8790	9013.6	9278.7	9642.2	9750	9591.5	9537.2	9647.1	9656.4	9676.7
10.194	0	0	2.7355	5.1092	0	0	1.9749	8.7535	20.758	40.421	111.73	212.6	352.02	515.94	743.87	923.89	1164.9	1533.3	1791.7	2148	2316.7	2867.8	3240.1	3665.6	4056.9	4307.3	4903.2	5204	5403.9	5443.5	6019.9	6187.8	6664.2	6232.3	7055.6	7332.5	7454.8	7428.7	7154.3	7320.7	7374.3	7262.9	7455.2	7817.3	7897.8	8065.3	8092.3	8043.8	8140.1
0	0	0	7.6301	9.516	10.7	4.0561	9.2257	4.4712	6.3552	15.116	17.718	12.41	12.681	0	15.019	56.982	70.583	174.94	319.88	531.18	722.58	1027.3	1291.4	1662.9	2009.4	2440.4	2767	3157.7	3512.8	3975	4250.3	4692	4849.4	5467.4	5838.8	5488.9	6462.8	6642	7002	7081.4	7239.1	7319.6	7719.7	7509.8	7688.6	7777.9	7842.5	7721	7742.8
1.5691	0.41385	7.5944	0	0.27649	0	0	0	0	0	0	23.388	88.922	206.12	397.9	629	922.62	1378.9	1846.8	2414.7	2908.1	3466.6	3988.7	4687.8	5377.9	6156.5	6620.3	7152.4	7974.8	8520.3	9142.2	9770.7	10507	10982	11432	12341	12744	12885	12973	13516	13780	13828	14050	14385	14424	14775	14667	15157	15013	15078
0	0.70835	0	2.1279	2.036	11.274	14.716	23.264	60.927	114.6	230.98	381.97	536.64	738.06	946.66	1200.1	1516.7	1864.2	2155.3	2620.4	3013.1	3356.1	3788.9	4223.5	4656.3	4948.1	5407.9	5958.7	6373.3	6673.8	7101.6	7527.2	7857.8	8059.7	8421	8615	8863.6	8934.1	9251.5	9550.7	9652.3	10009	10001	9986.3	10079	10097	10392	10491	10618	10575
7.9954	0	5.3754	0	0	0	8.8232	3.7755	3.4076	17.15	6.8726	17.95	30.84	72.77	147.61	231.76	400.54	573.71	805.69	1089.4	1329.5	1780.5	2095.2	2492.4	2959.9	3298.7	3831.2	4238.1	4704	5185.1	5720.3	6204.3	6483	7142.4	7450.3	8096.1	8567.5	8976.9	9291.4	9630.4	10037	10423	10698	11080	11116	10912	11269	11116	11564	11812
10.966	0	0	4.0169	0	0	3.2529	2.0059	11.654	21.904	94.833	221.3	389.95	561.39	814.34	1032.4	1411.2	1767.4	2201.9	2615.3	2931.9	3199	3966.8	3705.5	4338.2	4782.5	4866.7	5225.8	5815.1	5801.5	6728.3	6888.8	6822.9	6679.1	6728.8	7192.2	7442.2	7542.2	7605.2	7661.3	7959.2	8177.8	8239.7	8505.6	8649.1	8808	8838.3	9060	8875.8	9105.4
0	0	0	5.691	0	7.3786	23.421	74.413	121.54	238.28	385.51	498.11	640.95	846.85	1056.2	1332.3	1560.6	1745.9	2245	2596.7	3500.3	3377.4	3791.4	4222.8	4683.6	5069.6	5835.7	6269.9	6859.6	7360.5	7737.4	8195.3	8828.5	8869.1	9521.5	9723.3	9980.7	10391	10586	10892	11223	11282	11305	11598	11758	12024	12072	12176	12399	12381
6.3593	1.0565	0	2.2304	0	0	0	0	0	0	8.2597	73.609	163.08	287.71	491.24	622.22	769.36	965.39	1201.3	1320.4	1557.7	1709.8	1936.2	1997.9	2157.8	2354.3	2465.5	2732.3	2807.5	2709.5	2891.8	3005.5	3361.7	3347.4	3416	3565.9	3652.5	3730	4037.2	4322.7	4489.4	4648.6	4744.9	4351.7	4747.5	4537.8	4857.3	5008.9	5022.9	5162.9
18.665	10.6	0.4547	0	0	0	0	25.092	121.33	214.23	388.23	619.11	812.77	1089.3	1412.1	1698.4	2121.4	2466.5	3100.6	3440.7	4140.1	4089.9	4978.7	5359.3	5954.5	6237.4	6746.4	7154.6	7705.5	8293	8539.5	9265.7	9853	10279	10721	11229	11845	11874	12239	12827	13206	13205	13424	13719	13724	13768	14162	14141	14280	14098
4.3845	11.29	0	0	0	0	20.018	60.734	164.97	311.41	505.47	776.57	1109.4	1493.7	1941.5	2437	2998.8	3564.5	4195.6	4844.5	5560.3	6135.4	6716.2	7403.7	7832.5	8474.6	9009.1	9570	10081	10728	11036	11679	12016	12308	12856	13117	13410	13635	13729	13935	14206	14284	14583	14759	14991	15457	15891	16129	16055	15816
0	0	3.7227	2.5365	2.5966	2.0625	6.2882	1.3565	5.3578	10.802	0.44195	20.907	49.324	51.925	78.892	108.71	168.82	262.82	376.23	450.91	626.95	786.74	1109.8	1527.7	1871.7	2257.6	2642.8	2945.7	3416.9	3639	4137.6	4735.7	5073.1	5646.5	6055.2	6595.5	6836.1	7215.8	7687.6	8078.8	8279.5	8338.8	8679.1	8977.6	9171.1	9392.6	9795.4	9561.4	9610.9	9617.2
10.642	23.762	0	0	0	0	0	12.333	44.586	117.24	234.94	373.05	535.59	954.22	982.18	1240.1	1577.8	2025	2344.2	3258.2	3887	3802.7	4281	5407.3	6266.1	5780.7	6379.7	6690.2	7199.9	7748.9	7914.3	8553.7	8908.5	9445	9809.1	10330	10485	10981	12737	11588	11544	11914	12137	12347	12029	12214	12160	12365	12414	12408
0	0	0	0.67486	11.308	12.359	4.8108	0	0	0	0	0	0	0	12.451	66.169	161.33	309.03	507.47	735.03	1011.3	1302	1647.7	2105.8	2487	2851.1	3198.7	3695.3	4254	4544.8	5147.2	5589.1	6131.8	6565.6	7122.3	7773	8038.5	8586.1	9278.5	9929	10078	10054	10454	10589	10883	11488	11849	11373	11377	11362
0	0	0	3.1789	5.3211	3.7568	11.821	9.7313	17.405	10.315	4.3073	3.4428	18.898	46.067	85.505	158.59	258.48	434.34	565.8	760.18	987.56	1154.6	1414	1738.2	2061.4	2361.2	2564.8	3063.8	3451.8	3775	4131	4423	4723.2	5106.6	5409.1	5878.2	5954	6343	6659.9	6864.9	7125.1	7292.6	7293.8	7486.6	7487.4	7567.4	7687.6	7546.9	7668.8	7712.1
0	0	0	5.4214	10.031	9.2136	18.176	16.969	33.448	57.285	96.353	188.47	305.9	439.96	625.37	839.4	1044.5	1412.2	1719.8	2080.8	2541.5	2938.8	3434.8	3860.9	4272.8	4836.4	4947.3	5451.5	5851.2	6208.8	6778.2	7248.8	7645.9	7876.1	8300	8422.2	8811	9125.9	9430.4	9719.4	9842.5	10028	10350	10479	10244	10347	10440	10651	10479	10082
0	0	0	0	0	28.046	54.421	88.949	134.09	211.96	270.93	401.2	557.19	618.44	844.1	995.78	1168.2	1424.6	1615.5	1845.6	2103.9	2341.8	2600.6	2957.7	3156.2	3375.9	3676	3951.8	4173.4	4390.1	4692.7	4369.9	5139.9	5147.2	5394.2	5677.2	6009.3	6560.2	6825	7113.5	7182.1	7346.5	7344.2	7530.7	7388.3	7513.8	7760.2	7564.1	7681.8	7637.4
20.304	0	0	0	4.8476	0	0	0	0	0	0	22.727	66.134	153.17	302.54	545.12	798.64	1197	1546	2096	2538.3	3007.7	3589.9	4111.3	4826.3	5292.4	6108.4	6598.5	7003.5	7578.7	7931	8532.3	9254.6	9913.2	10676	10898	11204	11815	12167	12711	12771	12176	12196	11932	11997	12029	12440	12256	12003	11663
0	0	0	2.7054	1.2909	0	9.7104	6.7401	10.307	24.937	72.679	129.97	212.32	330.3	468.96	591.76	840.61	1084.2	1380.7	1706.7	1901	2238.4	2656.1	2987.3	3322.7	3593.6	3989.8	4324.6	4820.2	5134.2	5506.9	5815.9	6005.2	6165.4	6431.9	6818.8	6808.2	7127.5	7295.6	7385.6	7639.3	7634.2	7474.9	7717.2	7538.3	7746.1	7902	7741.2	7932.8	7793.1
0	0	0	15.672	0	7.1313	16.356	53.925	117.19	122.95	164.07	266.86	336.49	399.93	471.1	570.25	742.26	897.15	1096.5	1260.6	1459.5	1781	2020.8	2200.3	2558.6	2870.8	3104.6	3353.7	3983.7	3722.3	4801.6	4801.5	5280.6	5662	5986.9	6280.5	6486.3	6906.1	7120.5	7263.2	7705.6	6416.7	6685.1	6704.4	6723.2	6713.6	6917.4	6850.1	6994.1	7109.1
0	0	0	2.5906	17.464	18.935	23.57	47.797	119.39	264.29	435.04	675.16	1003.7	1383.6	1767.1	2241.9	2864.5	3327.7	3814.9	4201.1	4865.6	5485.6	5601.6	5613.2	6571.1	7756.3	6722.1	7880.4	8972	9085.4	9982.3	9857.3	10370	10606	11274	11266	11476	12359	12174	12600	12699	13299	13196	13797	13684	13742	14421	13685	13647	13800
0	0	0	0	0	14.218	24.306	30.896	58.36	116.27	208.16	281.21	486.21	651.35	804.09	1025.9	1315.6	1554	1844.3	2281	2628	2995.3	3429.9	3665	4074.2	4584.1	4956	5525.1	5925.1	6317.3	6624.9	7039.9	7765	8145.9	8579.9	8971.7	9267.3	9652.7	9806.1	10447	10250	10499	10665	11092	11269	11337	11552	11265	10637	10714
0	0	0	0	31.073	37.671	50.913	58.5	91.333	172.88	256.25	345.18	468.35	672.32	788.28	1002.3	1137.3	1327.9	1530.4	1763.7	1724.6	1986.3	2186.5	2293.8	2371.7	2629	2774.1	2827.5	3015	3217.8	3225.3	3391.3	3659.5	3847.6	3896.1	4090.1	4292.9	4510.8	4691	4800.4	4876.7	4693	4927.6	5139.5	5223.4	5501.4	5547.4	5522	5789.4	5871.4
0	3.4533	2.2058	0	20.322	12.516	26.296	29.773	47.999	34.462	31.531	22.909	23.72	40.679	58.417	95.454	183.45	288.43	424.08	555.83	696.17	980.83	1260.3	1545.6	1814.7	2256.8	2662.7	2896.9	3436.5	3020.3	4142.4	4561.8	4608.5	5145.7	5551.3	6044.4	6415.1	6318	6868.5	6791.8	7504.7	7634.6	7675.1	7919.7	8053.7	8447.8	8161.3	8696.7	8659.9	8637.4
0	0	0	0	2.2558	19.947	68.739	107.48	189.94	298.79	450.6	631.49	846.65	1041.8	1252.4	1510.5	1865.6	2165.3	2460.5	2820.6	3230.9	3611	4057.8	4560.6	4911.1	5352.3	5774.6	6204.9	6656.9	7090.7	7550.9	8377.3	8934.3	8842.4	9688.4	9653	10242	10752	11051	11468	11895	11969	11730	12179	12659	12356	12498	12706	12855	12858
0	0	0	8.0697	13.179	13.617	4.2644	0	1.0753	5.8568	27.729	73.531	165.14	250.1	441.17	647.59	956.59	1308.1	1496.2	1769	2234.2	2561.8	2935.7	3220.2	3542.7	3934.8	4163.7	4539.6	4924.7	5395.6	5566.1	6122.9	6324.3	6767.7	7027.4	7297.2	7288.8	7859.3	7885.4	8258.2	8212.3	8354	8712	9300.1	9404.4	9449.9	9555.2	9648.1	9800	9704.2
17.192	0	0	0	0	0	3.4551	0	3.941	20.912	58.476	135.04	247.24	463.73	681.39	950.95	1222.4	1530.8	2006.6	2407.4	2918.6	3457.7	3911.2	4397.3	4908.5	5267.3	5937.4	6361.4	6870.7	7397.3	7955.8	8583	9108.3	9494.6	9968.3	10549	11276	11345	11754	12098	12909	13287	13658	14022	14758	14888	14802	15179	15012	15531
0	9.2393	6.3765	0	0	0	6.0541	4.6259	17.101	31.672	58.961	112.65	186	197.04	326.08	288.57	483.21	563.82	719.27	838.69	1034	1152.3	1315.6	1452.1	1511.2	1690.4	1913.2	2150.9	2407	2672.1	2891.6	2905.6	3103.5	3376.1	3547.8	3633	3814.1	3881.4	4103.6	4021.1	3945.2	3913.8	4077.7	4126.6	4050.6	4052	4109.6	4102.5	4094.1	4086.7
3.1345	4.148	0	0	0	0	0	0	0	0	0	0	0	6.3783	24.211	79.631	114.63	162.79	213.93	300.92	393.4	571.3	697.16	682	843.15	951.38	1101.7	1376.5	1618.1	1773.6	2036.7	2238	2452	2036.1	2176.6	2448.8	2617.4	2814.4	3034	3285.6	3429.8	3585.3	3725.7	3868	3958.8	3950.4	4103.7	4201.3	4166.3	4323.6
0	16.676	0	21.371	0	0	13.042	39.003	143.28	247.74	425.56	577.66	748.9	1023.9	1298.4	1486	1844.9	2220.7	2314.1	2949.6	3319.6	3546.1	3944.7	4306.7	4760.7	5150.9	5358.2	5664	6156.7	6353.8	7041.2	7112.8	7541.6	7947.3	8393.5	7461	8395.5	8969.5	9538.4	9532.2	9690.9	9763.9	9858	10330	10559	10324	10677	11059	10395	10903
0	0	0	0	16.481	25.339	30.537	46.582	112.94	138.06	216.04	341.85	474.71	694.28	940.86	1247.3	1545.9	1879.8	2280.2	2747.4	3379.6	3736.9	4261.3	4823.6	5245.5	5654.3	6009.9	6487	6913.6	7298.9	7713.5	7945	8304.5	8630.8	8817.9	9229.5	9481.8	9899.9	10236	10468	10861	10767	10896	10879	11127	11344	11685	12005	12095	12118
0	0.80574	0	7.4303	0	0	5.5354	0	0	30.855	92.667	175.98	313.84	531.1	781.57	953.34	1379.4	1663.4	1570.8	1819.6	2122.9	2416.6	2934	3263.1	3593.6	4013.1	4568.8	4379.8	4428.1	5279.8	5379.4	5518.1	5971.6	6290	6320.5	6720.1	7086.5	6988.9	7363.5	7804.4	8096.6	7987.4	7996.8	8074	8067.4	8252.6	8224.4	8367.1	8334.2	8358.6
0	3.5008	0	0.61902	0	6.3331	0.9744	16.807	33.233	63.373	104.74	148.55	192.9	280.57	323.19	390.26	495.64	599.97	684.09	811.08	892.95	1054.7	1292.6	1464.2	1585.8	1596.7	2022.1	2335.3	2525.2	2730	2859.4	3002	3199.7	3549.2	3197.3	3479.3	3481.9	3802.9	3967.7	3914	4075.2	4218.7	4124.6	4334	4496.1	4426.1	4669.4	4547.4	4719.9	4829.9
0	3.4478	2.2543	4.0932	0	0	4.2802	16.744	23.579	81.256	148.54	223.39	373.69	538.8	831.2	1085.8	1402.9	1842.1	2190.5	2641	3129.8	3609.7	4110.7	4565.7	5086.8	5493.4	6102.4	6657.9	7008.3	7638.3	7992.6	8277.8	8670.6	8888.2	8929.7	9544.9	9293.2	9512.8	10041	10515	10826	10867	10976	11029	10962	11577	11333	11414	11700	11326
10.304	7.7215	0	0	0	0	0	29.833	102.66	245.09	391.95	650.02	924.17	1283	1647.4	1988.1	2396.9	2821.9	3257.2	3835.9	4556.7	4711	5322.7	5914.5	6386.2	6951.3	7542.2	8012.7	9191	9775	9334	10808	10199	11043	11475	11614	11947	12012	12695	12766	12977	12984	13254	13320	14910	13438	13564	13888	13827	14151
0.0051858	9.4809	0	0	3.4557	0	0	0	2.9019	0	56.243	166.57	259.57	385.02	494.56	721.69	875.45	1235.4	1556.1	1546.1	1893.5	2197.4	2593.7	2748.9	3083.6	3319.2	3531.3	3994.9	4156.7	4453.6	4967	5065.4	5621.1	5670.4	6021.9	6321.7	6329.5	6602.9	6627.4	6843.7	6942.5	7124.4	7257.3	7126.5	7259.5	7512.7	7255.5	7166.9	8477.8	8321.5
8.255	11.564	0	0	0	0	5.3679	6.9455	27.672	32.277	42.717	55.706	84.225	151.38	252.46	380.92	810.39	750.9	1060.4	1366.5	1728.5	2208.2	2793	3294.2	3866.7	4386.3	5324.7	5848.7	6522.6	7305.1	8285.5	8756.5	9368	10169	10671	11648	12466	13268	13893	14764	14807	15280	15899	16283	16789	16983	16982	17325	17615	17917
0	0	6.3464	5.1984	0	21.88	20.236	24.389	38.746	75.966	123.98	257.55	433.81	646.96	960	1270.4	1670	2138.7	2547.8	3030.7	3319.9	3829.1	4276	4806.6	5257.8	5905.5	6117.6	6625	7226.3	7683.5	8141.9	8761	9137.3	9488.2	9901.8	10368	10819	10954	11176	11559	11627	11964	11961	12210	12649	12640	12929	13030	12991	12918
0	1.1351	0	0	0	7.3872	25.46	39.429	73.693	120.14	201.28	280.28	421.02	544.67	895.31	960.36	1175.3	1345	1708.5	1868.3	2159.5	2401.5	2800.4	3196.8	3430.4	3931	4550.2	4671.9	4784.7	5303.8	5814.4	5892	6307.8	6484.2	6603	6848.2	6899.7	7158.2	7331	7554.3	7741	7767.1	7849.2	7896.5	7899.7	8036.5	8005.4	7880.6	7792.1	7851.1
22.974	11.305	0	0	0	0	0	6.4165	51.265	167.67	249.08	448.75	465.62	799.81	1089.1	1427.9	1777.9	2170.4	2647.1	3090	3572.4	4018.3	4521.5	5104.8	5651.5	6068.7	6523.2	7013.7	7255.8	7834.4	8391.3	8859.6	9261.4	9662	9949.8	10457	10771	11159	11487	11750	12285	12707	12930	12877	12988	13153	13536	13554	13774	14031
0.67118	0	0	0	0	0.65564	10.786	0	0	0	0	31.901	65.091	131.67	261.59	374.36	486.49	736.78	971.28	1342.1	1393.4	1580.7	1828.5	2179	2964.3	2887.9	2977.2	3286.4	3604.6	3828.6	4262.8	4624.8	5054.8	5409.9	5782.5	6346.3	6728.9	7015.9	7032.1	7174.3	7339.2	7598.8	7767.8	7965.3	8114	8366.3	8505.7	8769.7	9019.5	9143.1
11.349	1.432	0	1.7503	0	3.0851	4.0867	9.9815	21.113	27.302	20.803	36.267	49.483	54.234	110.7	143.16	185.3	280.91	419.55	529.21	766.46	866.01	1054.4	1260.5	1488	1780.5	2043.5	2260.5	2499.5	2777.8	3135.2	3375.8	3645.3	3863	4185	4416.5	4426	4744.6	4903.4	5014.5	5060.4	5200.4	5206.5	5182.6	5236.1	5354.6	5315.7	5267	5077.6	5215
0	0	0	0	4.0794	15.524	24.745	39.9	61.475	73.445	114.72	193.79	274.62	360.53	506.63	662.66	846.57	1083	1242.5	1634.1	1861.2	2145.5	2482.1	2833	3100.7	3460	3402	3565.8	4356.7	4212.4	4522.2	4812.3	5071.8	5318.5	5560.6	5818.5	6192.9	6152	6152.3	6240.7	6422.4	6633.3	6808.4	6982.8	7147	7156.4	7267.1	7419.5	7316.7	7394
0	4.1914	0	4.9806	0	3.0228	2.0748	9.269	17.024	20.229	24.351	54.948	99.634	138.89	206.62	307.65	419.45	547.44	657.95	735.55	1046	1260.3	1497.4	1779.3	1977.4	2101.2	2451.8	2805.2	2874.8	3271.6	3595.6	3200.6	3435.6	3742.2	3958.1	4220.4	4421.9	4411	4577.7	5001.6	5099.3	5201.3	5229.1	5322.3	5531	5521.4	5295.8	5594.8	5782.6	5881.5
0	0	0	7.3542	38.12	63.672	62.546	110.79	105.47	119.08	138.4	141.16	179.17	188.09	270.67	303.15	422.68	418.23	513.92	676.96	739.45	831.79	1246.6	1367.2	1564.2	1804.8	2256	2167.1	2777.5	2652.9	3006.6	3275.5	3439.4	3645.8	3797.5	3964	4306.1	4417.8	4536.1	4855.8	5007.6	5192.5	5332.3	5302.2	5449.7	5467.4	5464.3	5675.9	5768.3	5754.8
29.903	63.355	10.135	0	0	0	0	0	0	71.825	177.03	362.4	406.73	491.18	702.64	870.93	951.94	1158.7	1403.2	1503.7	1897.8	1940.8	2226.1	2516.2	2768.8	3080.6	3539.7	3576.6	4093.6	4408.2	5429.6	4895.8	5460.9	5416.9	5837	5856.7	5955.3	6420.6	6614.2	6922.9	6897.7	6904.3	6838.7	7192.2	7135.3	7108.1	7228.4	7263.9	7356.4	7506.8
7.7873	5.9064	0	0	0	0	0	0	0	0	0	0	0	4.4852	52.566	140.71	291.64	493.96	755.61	1075.4	1344.8	1762.9	2283.7	2578.5	3193.5	3776.8	4118.4	4920	5333.4	6098.3	6580.7	7276.8	7710	8396.3	8991	9401.6	9810	10164	10711	11218	11394	11829	11923	12251	12463	12565	12688	12751	12770	13080
0	0	0	0	5.5679	4.2957	28.884	34.978	37.017	54.142	62.822	97.766	139.68	195.59	314.13	468.15	676.88	984.83	1277.9	1612.2	2022.9	2463.6	2863.1	3295.5	3711.4	4203	4653.8	5071	5464	5801.8	6432.1	6683.3	7402.6	7585.2	8109.9	8556	8853.4	9320.5	9677.5	10115	10188	10247	10557	10471	10576	10701	10742	10761	10817	10905
0	0	0.53239	2.201	5.7686	0	3.3902	0	12.656	11.644	23.849	35.187	72.091	96.365	195.18	284.56	394.01	595.08	785.97	1088.1	1334.3	1652	2026.1	2441.2	2718.9	3142.8	3528.9	3991.6	4420.8	4958.6	5393.6	5831.9	6399.7	6751.1	7118.2	7603.8	8175.8	8574.1	9076.2	9563.5	9807.9	9881.7	10193	10716	10395	10765	11154	11126	11082	10945
0	0	0	16.03	6.2975	17.049	14.723	16.465	16.781	51.059	56.271	132.94	235.95	218.27	318.67	406.82	536	760.38	1093.7	1439.7	1883.6	2360.2	2812.7	3038.4	3491.1	3949.1	4512.1	5206.8	5767.1	6451.7	7060.5	7723.9	8431	9045.3	9599.2	10420	10793	11407	11766	12548	12810	13421	14019	14202	14295	14337	14728	14868	15259	15460
0	0	0	6.7581	6.3762	4.547	3.3743	22.969	0	23.103	31.848	21.567	34.059	46.711	68.814	95.649	141.56	169.65	224.26	362.96	409.27	535.71	698.62	816.1	979.61	1096.6	1337.1	1562.2	1644.8	1897	2337.2	2624.8	2846.2	3026	3129.7	3410.1	3706.9	3901.4	4206.4	4516.2	4555.2	4771.5	4828.4	5144.2	5117	5297.9	5387	5474.1	5478.1	5664.2
0.61263	0	0	7.9104	0	8.7495	0	2.5817	21.55	69.64	118.48	243.54	376.9	527.11	734.62	926.5	1120.4	1414.7	1711.4	2003.1	2297.8	2563.8	2779.7	3112.7	3346.9	3613.2	4038.8	4212.4	4589.8	4663.4	5188	5344.5	5586.6	5899.3	6053.3	6415.9	6795.3	6845.5	7047.8	7358.6	7548.6	8020.2	7986.1	8031.1	8052.4	8145	8319.2	8414	8507.7	8447.5
0	0	0	0	0.07092	21.751	20.79	19.716	46.65	82.627	130.54	176.45	278.02	360.5	466.47	579.01	743.79	916	1106.8	1370.9	1664.7	1858	2165.8	2382.8	2697.1	2677	2922.3	3105.9	3383.8	3614.3	3968.9	4136.8	4519.6	4720.6	4999.5	5328.7	5389.8	5914.2	5885.3	6038.1	6305.2	6289.5	6403.7	6563.9	6736.2	6738.9	6662.4	6840	6925.7	7006.3
0	0	0	0	49.459	116.14	212.19	365.16	494.82	666.5	932.5	1173.7	1442.1	1757.7	2170	2491.6	2935.2	3113	3753.6	3943.7	4275.5	4494.1	5185.2	5423.8	5856	6350	6729.3	6959.1	7320.4	7881.4	8095.3	8373.8	8774.7	8957.9	9174.3	9251.3	9507.4	9678	10134	10329	10295	10288	10267	10315	10603	10551	10634	10612	10808	10889
0	0	0	7.4623	6.9756	0	0	0	0	0	0	58.725	128.72	244.04	343.24	495.6	685.14	1117.6	1402	1424.3	2144.3	2189.8	2939.8	2817.5	3211.1	4035.9	3535.4	3681.7	4153.7	4460.5	5166.6	4623.1	5493.2	5689.4	6097.8	6210.4	6463.4	6874.3	7141.5	7527.3	7605.3	7813.6	7927.8	8001.9	8207.5	8253.5	8231.5	8530.3	8502.8	8635.5
0	0	0	0	2.7247	9.5644	4.8297	21.41	43.792	76.038	105.16	150.96	180.76	247.16	313.22	390.03	503.91	614.9	805.98	1016.3	1271.7	1505.7	1832.1	2167.1	2482	2824.7	3102.6	3536.2	3939.2	4245.2	4609.6	5034.5	5271.2	5659.4	5909.1	6107.1	6577.6	6824.2	6881.8	7089.8	7319.2	7439.8	7539.1	7741.1	7886.9	7904.1	7787.3	7889.5	7928.5	8063.6
0	0	0.85053	11.34	30.845	27.288	21.653	21.855	19.28	32.88	60.442	128.47	253.34	355.15	520.78	758.34	1073.6	1350.5	1565.6	1835	2213.2	2577.7	2981.2	3318.5	3711.9	4184.3	4751.5	5145.4	5679.4	6225	6522	6849.2	7261.1	7675.2	8209.1	8516.8	8925.2	9021.4	9322.9	9681.4	9989.6	10062	10288	10603	10527	10634	10683	10573	10587	10507
0	0	0	1.3742	0	2.04	15.618	41.114	79.339	178.18	267.83	410.83	705.84	884.46	1120.7	1298.1	1530.5	1815.7	2027.3	2286.5	2858.1	2905.8	3018.9	3389.7	3735.8	3960.2	4069.2	4310.4	4425.8	4449.1	4978.3	5238.6	5632.9	5676.8	5835.3	6030.8	6465.1	6655.8	6699.8	6741.8	6743.7	6710	6956.7	7108.2	7114.4	7210	7445.8	7129.9	7184.9	7123.7
7.2268	2.0321	0	2.63	3.4815	2.1937	0	0.74038	5.1085	11.916	10.019	0	0	24.081	79.482	130	258.6	381.23	602.43	803.81	1043.2	1347	1745.6	2010.7	2301.8	2705.9	2962	3312.9	3797.5	4141.1	4806.2	4978.2	4980.8	5335.5	5636.1	5955.9	6280.1	6363.7	6543.3	6826.4	7058.8	7317.8	7503.3	7607.3	7771.6	7968.9	7624	7899.7	7864.9	7953.8
5.5475	26.284	0	3.6954	0	0	0	0	0	0	16.183	44.634	70.943	195.83	290.33	528.33	653.61	947.24	1187.4	1557.1	2117.8	2429.1	2884	3348.3	3797.8	4157	4638.4	5200.4	5391.5	6023.7	6290	6837.7	7358.4	6710	7828.1	7531.7	8036.6	8754.2	9525.4	10021	10264	9944.6	9940.6	9858.8	10200	10342	10516	10664	10629	10855
0	0	0	78.066	21.302	0	1.9941	76.133	0	26.44	90.629	196.91	361.77	517.96	783.15	1036.3	1366.3	1670.1	2089.2	2529.1	2962.4	3325.8	3878.5	4479.5	4956.8	5389.8	5901.9	6344.3	6948.5	7418.5	7842.1	8330.7	8745.1	9248.2	9721.5	10055	10440	10643	11191	11465	11737	11806	11997	12086	12244	12551	12802	12840	12845	12680
14.403	11.931	0	0	0	0	0	0	0	0	0	0	0	13.045	52.02	104.02	175.71	284.15	454.94	506.31	747.84	920.77	1216.4	1440.1	2188.7	2667.3	3123.7	3454.1	3851.3	4339.4	4615.7	5016.9	5618.3	5868.5	6515.2	6741.3	6759.5	7118.7	7504.2	7884.8	8184.7	8437.4	8655.9	8683.8	8902	9017.1	9213	9205.4	9495.1	9698
0	0	0	0	6.825	10.309	38.334	78.964	154.96	247.08	369.22	475.51	662.35	811.08	1048.9	1267.5	1460	1742.7	2077.6	2402.3	2649.9	2997.2	3336.5	3735.5	3881.4	4159.6	4448.2	4802.1	5053.7	5258.4	5365.6	5648.3	5921.9	6085.5	6156	6473	6506	6812.7	6856.8	7119	7274.7	7509	7486.6	7589.1	7790	7950.1	7927.4	7999.3	8178.2	8196.3
0	0	0	0	6.4356	11.732	9.1151	7.4574	42.943	71.219	207.18	359.34	526.46	799.88	1141.9	1474.3	1766.3	2256.5	2623.8	2819.5	3375.9	4244.5	4613	4628.6	5755.2	6169.2	6439.9	6570.7	7092.5	7653.6	8015.1	8491.4	9033.5	9721	9682.7	9299	9720.6	10270	10080	10308	10967	10688	11307	11269	11388	11328	10906	10848	10905	11159
0	0	5.6894	0	7.2369	11.923	9.5303	19.699	30.757	62.813	108.68	221.43	385.24	622.82	901.42	1192.8	1549.6	1971	2483.2	2980.7	3466.7	4227.1	4986.3	5734.6	6499.7	7335.8	8030	8997.3	10007	10566	11559	12223	13256	13475	14103	14757	15404	15446	16040	16153	16832	17078	17154	17321	17400	17233	17204	17092	17021	17079
0	0	0	1.9894	7.9264	13.573	9.9749	20.542	53.963	130.4	225.94	355.2	535.42	739.19	983.82	1289	1615.2	1927.3	2239	2564.1	3040.5	3489	3811.6	4003.6	4296.4	4601.1	5220.2	5786.4	5905.4	6421.4	6501.5	6910	7293.2	7476.5	7653.1	8050.9	8406.1	8789.9	9142.4	9295.4	9319.1	9406.6	9658.5	9804.2	9803.5	10109	10389	10192	10239	10425
0	6.9994	2.3466	0	16.826	15.341	0	4.9426	0.89097	0	0.11199	4.8935	16.152	52.409	108.59	208.55	336.34	492.79	705.91	1005.9	1187.1	1477.5	1844.2	2171.5	2449.8	2764.1	3020	3328	3584.5	3895.5	4399.1	4430.7	4480.7	4777.2	4858.6	5057.2	5308.9	5659.9	5707.1	5914.7	5701.8	6145.6	6243.3	6218.7	6475.1	6078.9	6522.9	6561.8	6557.3	6473.2
1.6785	7.0093	0	4.1039	0	0	0	3.8883	15.207	63.248	155.47	205.07	404.99	471.73	653.81	843.61	1082.7	1342.5	1649.4	2061.6	2375.5	2879.7	3226.8	3597.9	4017.7	4581	5003.6	5609.6	5926	6334.7	6664.1	6748.9	7156.4	7539.1	7937.9	8574.7	8802.6	9442.7	9915.4	10021	10158	10294	10397	10602	10756	10905	11096	10992	11251	11338
7.7237	16.614	0	1.9063	0	0	0	0	0.63221	41.098	94.799	143.39	247.91	336.46	488.82	659.08	896.52	1108.4	1336.2	1572.3	1765.8	2088.6	2506.8	2763	3108.4	3395.9	3711.4	4043.3	4251.6	4611.2	5037.7	5274.2	5182.7	5460.9	5728.4	5260	6136.3	6269.3	6416.6	6920.5	7026.5	7000	7133.7	7397.6	7460.1	7659.4	7670.2	7816.7	7849.1	7860.5
21.836	9.2397	11.773	15.41	0	0	0	0	36.593	90.775	164.51	310.37	439.25	622.25	800.23	1067.9	1312.4	1547.1	1722.7	1987.2	2328.4	2549.1	2861.2	3102	3317.9	3587.4	3884.1	4228.5	4646.9	4928	5093.5	5481.8	5980.1	6318.2	6599.7	6762.8	7109.4	7319.1	7675.8	8080.7	8157.4	8242.8	8265.1	8262.1	8363.4	8587.7	8577.4	8737.2	8360.6	8610.6
3.1711	0	0	0	0	12.4	21.32	42.677	53.063	100.98	129.25	172.23	263.01	391.15	524.68	636.51	816.45	995.65	1136.2	1322.5	1542	1873	2054.8	2342.6	2686.5	2851.5	3167.4	3418.5	3619.7	3922.8	4218.4	4496.7	4918.7	5382.4	5437.4	5744.7	6084.2	6458.6	6686.9	6896	6842.3	6958.8	7100.4	7393.4	7471.9	7780.1	7782.6	7888	7721.5	7777.2
10.556	9.611	0	0	0.78427	0	0	0	11.204	52.993	101.16	211.11	373.83	626.84	937.36	1271.8	1692.6	2148.9	2690.5	3233	3744.8	4391.1	5028.3	5574.4	6199.8	6852.9	7457.8	7876.5	8495.5	8728.1	9480.2	10105	10472	10940	11372	11705	12335	12840	13157	13539	14134	14361	14495	14621	14772	14612	15100	15029	15244	15461
20.581	3.9282	0	0	0	0	9.1473	56.708	178.85	376.06	640.6	956.02	1357.7	1892.7	2357.4	2923.7	3516.1	4367.5	4977.5	5924.8	6696.6	7396.2	8109.4	9404.8	9671.2	10971	11354	11737	12172	12766	13908	13978	13073	13932	14187	14568	14885	15356	16899	15806	16496	17205	17278	16520	16491	16877	17024	16965	17236	17011
8.8678	6.1748	0	0	2.2657	0	0	0	1.4886	10.609	17.334	40.694	57.98	121.34	199.4	345.52	488.69	660.4	886.79	1214.4	1546.3	2049.5	1599.4	1914.9	2519.3	3107.3	3433.6	3815.4	4261.5	4290.5	4611.2	5097.2	5434.7	5552.1	5987.3	5424	6596.6	6979.3	7182.9	7288	7727.5	7897.9	8158.3	8080	8180.7	8484.6	8634.5	8755.7	8881.8	8936.3
0	0	0	1.8643	7.0919	3.0482	12.422	24.055	19.517	40.983	72.532	113.11	204.55	303.36	422.14	543.76	759.51	950.78	1183.2	1427.8	1662.4	1921.4	2207.6	2465.2	2848.8	3180.2	3573.8	3889.5	4307.5	4645.5	5043.2	5280.3	4982.8	5304.1	5547.2	6061.6	6197.2	6562.6	7077.4	7373.4	7808.5	7832.2	8037.3	8251.9	8238.5	8104.4	8237.4	8260.5	8374.8	8364.9
18.275	23.13	0	0	0	0	0	0	0	0	10.243	76.328	174.82	307.26	390.6	782.99	1108.3	1483.9	1910.3	2302	2831.1	3306.1	3931	4343.8	5313	6048	6478.3	6981	7600.6	8305.1	8948.6	9084.6	9655.8	9990	10416	10907	11479	12018	11957	12296	12945	13835	14120	14411	14418	14562	14658	14717	14896	15246
0	0	0	0	1.7483	24.824	59.374	82.136	170.7	324.43	486.53	686.01	955.83	1315.7	1638.7	2057.3	2303.3	2753.9	3273.6	3749.7	4276.1	4822	5445	5967.1	6579.4	7192.6	7601.1	8137.6	8491.5	8846.8	9323.6	9831.5	10389	10578	10829	11180	11380	11730	12092	12166	12420	12589	12588	12727	12822	12958	13073	13006	13214	13020
0	0	0	2.3468	13.025	3.3055	0	5.1337	14.463	37.472	111.86	193.11	328.9	476.18	664.58	891.25	1199.6	1420.2	1557.4	1847.3	2107.3	2401.4	2576.9	2716.7	2900.2	3040.4	3148.2	3414.5	3492	3860.5	3856.6	4173.3	4168.8	4531.2	4523.6	4369.4	4647.4	5092.6	5108.1	5185.6	5230.9	5459.4	5496.1	5712.2	5760.1	5702.2	5969.6	6149.9	6087.3	5959.7
0	0	0	0.096003	0	5.4578	5.2445	4.6796	9.6064	16.746	65	130.37	221.58	316.74	465.04	648.87	858	1141.5	1483.7	1798.7	2110.8	2396.1	2796.6	3231.1	3517.3	3960.7	4232.8	4519.4	4853	5138.1	5626.4	6099.3	6412	6849.9	7158.5	7668.1	8163.3	8430.9	8554.6	8879.9	9084.2	9486.6	9710.8	9749.2	9998.4	10109	10388	10679	10610	10789
0	0	0	0	13.745	11.75	6.6659	0	0	72.304	73.592	164.53	327.1	416.48	726.89	926.57	1179.6	1565.3	1875.5	2460	2786.7	3376.5	3148.4	3392.7	3697.8	4753.3	5772.1	5614.5	6849.9	7220.9	7754.1	7985.8	8408.8	8686.8	9057.6	9727.1	10388	10477	10724	10991	11614	10600	11321	11703	11961	11398	12905	13080	12567	11308
12.652	0	0	2.6044	0	0	0	5.214	48.468	53.288	221.73	355.78	551.91	595.05	775.19	971.74	1111.5	1475.9	1488.1	1656.5	2006.8	2107.6	2218.8	2469.3	2629.1	2826.8	3185.7	3364.5	3457	3643.7	3908.1	4141.6	4479.3	4840.8	5140.7	5617.1	5862.5	5626.9	6320.2	6448.1	7111.5	6859.5	7207.1	6919.8	6917.7	7141.4	7315.7	7660.9	7601.8	7771.4
0	0	0	0	9.4736	2.5084	20.333	43.119	124.02	225.65	381.03	548.64	805.25	1059.1	1441.5	1817.3	2299.3	2867.9	3757.1	4064.3	4804.9	5135	5623.8	6074.3	6563	6977.4	7366.3	7772	8081.2	8387.2	8778	9135.5	9604	10199	10772	11157	10927	11233	11040	11168	11006	11544	11685	12166	12020	11862	12364	11562	12064	12111
0	0.98566	0	2.346	0	7.4354	4.0653	0	4.1088	0.10587	17.118	0	15.983	14.884	17.556	16.981	54.949	102.36	218.81	350.05	474.88	604.37	731.47	968.61	1210.9	1571.7	1798.9	1664.1	2031.1	2259.1	2648.2	2918	3207.8	3426	4103.9	4356.1	3587.6	5265	5323.6	5643	5615	6111.9	6689.3	6690.3	6970	6943.1	7025.8	7231.4	7345.7	7491.1
0	10.453	0	0	0	5.2832	10.302	36.745	86.821	155.83	273.75	435.28	662.18	970.63	1317.7	1773.2	2199.6	2674.3	3349	3932.1	4647.3	5565.8	6181.5	6828.7	7571.3	8209.8	9152	9935	10680	11128	11826	12519	13205	13790	14287	14821	15535	16048	16563	17037	17791	18056	18306	18459	18828	18760	18777	19196	19380	19883
5.5277	0.37973	0	0.062991	0	6.4246	0	0	0	0	5.7466	65.293	138.06	219.31	370.16	478.28	642.37	891.22	1002.2	1255.8	1662.7	1948.4	2008.6	2314	2554.5	2916.7	3136.6	3719.9	3800.1	4191.9	4551.2	4495.8	5238.4	5493.9	5887.3	6121.6	6171.8	6282.8	6616.7	6940.4	7132.6	7324.3	7377.3	7559.1	7773.3	7939.1	7701.8	7767.3	7878.9	8119.7
0	0	1.0328	0	0	0.62974	9.9709	42.85	103.42	179.41	306.95	469.69	661.61	884.89	1144.4	1320.2	1640.9	1964.6	2276.5	2733.9	2947.4	3361.5	3780.4	4139.8	4482.7	5040.3	5541.3	5939.4	6439.4	6675.1	7359.9	7755.8	7859.5	8407.9	8561	9099.3	9455.7	9677.6	9518.4	9823.6	9769.3	10098	9954.1	10056	10008	10038	10071	10084	9880.9	9748.1
0	5.3258	0	5.5533	0.02136	2.7919	8.745	33.807	76.265	142.16	238.58	346.89	513.47	706.45	875.7	1111.9	1356.2	1690.8	2057	2337.5	2421.8	3064.4	3413.9	4280.9	3903.3	4196.8	4653.2	4619.9	4785.2	5254.3	5075.3	5325.9	5452.9	5747.2	5712.9	5971.7	6132.7	6510.3	6537.8	6755.2	7127	7135.8	7250.1	7416.4	7578.6	6601.1	6853.2	7691.7	7889.9	7087.2
0	9.9346	0	0	0	0	11.304	19.919	49.199	94.209	170.22	294.3	419.44	579.04	766.65	948.64	1213.8	1495	1800.5	2050.3	2452.3	2861.1	3084	3566.6	4099.4	4265.6	4651.3	4697.2	5349.3	5775.9	5814.5	5963.9	5738.9	6521.4	6705.4	7134.1	7525.2	7696.3	7770.8	7864.6	8026.5	8260.5	7990.9	7927.2	7854.6	8709	8693.6	9013.9	8815.2	8834
0	0	0	4.7625	16.985	15.85	13.912	15.251	13.34	14.375	16.846	0.34028	58.379	109.11	221.21	352.78	583.19	898.13	1250.2	1636.1	2091.4	2486.4	3044.5	3584.6	4122.6	4684.7	5151.5	5744.1	6314.5	6724.2	7330	7697.3	8226.2	8691.2	8887.2	9566.4	9701.7	10196	10819	10917	11217	11356	11323	11626	11747	11902	12047	11936	11964	12051
0	0	0	4.196	9.5606	1.5143	9.3533	3.2579	27.554	27.76	23.756	42.488	81.755	129.1	205.99	288.39	375.37	452.16	561.52	668.78	771.39	957.67	1047.3	1157.5	1260.8	1386.1	1516.5	1596.3	1790.7	1951.4	2055.3	2051.2	2235.4	2387.6	2506.4	2529.7	2674	2761.8	3053.9	3127	3181.7	3333.3	3293.1	3596.3	3370.1	3449.6	3683.1	3613.6	3658.8	3790.4
0	0	0	0	16.879	31.923	20.575	7.0601	29.514	15.469	37.415	69.257	117.09	196.05	308.46	375	518.7	749.49	913.55	1166.8	1266.7	1402.7	1685.8	2033.9	2496	2528.2	2907.8	3119.6	3490.1	3832	4115.1	3762.9	3895.2	4167.5	4301	4579.9	4806.2	4944.6	5145.8	5293.4	5534	5918.2	6004.4	5982.8	4969.8	5143.8	5141.3	5705.4	5705.9	5782.2
0	0	0	2.4847	19.601	0	20.28	10.673	6.5457	1.0627	0	38.258	62.496	142.88	198.51	313.38	395.83	557.29	689.18	866.78	1152.3	1216.9	1483.8	1662.3	1700	2122.3	2457.8	2687.6	3036.4	3185.5	3431.7	3871.3	4120.5	4320.2	4529.1	4693.6	5100.5	5528.5	5700.1	6003.7	6067.3	6176.8	6111.9	6420.1	6524.2	6768.4	6952	6828.3	6854	6821.3
0	0	0	10.498	10.869	15.869	13.397	4.3641	0	13.115	23.107	61.602	84.097	150.19	288.43	369.44	455.81	589.12	805.67	1109.7	1212.3	1390.5	1811	1813.8	2236.1	2883	2889.5	3062.7	4084.8	4341.5	4862.6	4094.9	4023.4	4275.3	4456.7	4773.5	5240.6	5378.3	5459.8	5838.8	5968.2	6181.3	6228.4	6454.1	6533.9	6663.2	6546.4	6770.7	6728.4	6788
0	0	0	0	4.6919	13.939	23.761	61.581	132.38	237.48	376.41	639.39	790	1060	1409.7	1589.5	2045	2498.5	2842.3	2857.2	3645.1	4089.8	4155.9	4151.5	4618.3	4910.4	5036.1	5479	5762.2	6032.1	7092.5	6518.3	6831.9	6315.6	7172.1	7420.4	7466.2	7729.2	7915.4	8099.9	8353.7	8324.5	8301.5	8451.6	8541.9	8462.6	8653.2	8707.2	8827.6	7877.3
0	0.90597	1.5323	8.1188	4.7182	0	0	0	8.634	9.921	29.417	73.978	124.82	189.14	279.07	414.53	607.53	787.21	1009.8	1254.8	1609.2	1892.5	2265.1	2565	2943.5	3320.4	3520.5	3913.1	4284.1	4429	4965.6	5078.9	5524.1	5749.4	6058.1	6238.1	6611.6	6717.7	7016.9	7240.1	7495.6	7641.8	7948.5	7924.3	8029.1	8097.3	8355	8168.6	8251.5	8370.3
0	0	0	23.656	13.238	5.0953	0	26.019	62.161	129.91	194.63	256.54	359.58	461.06	594.94	751.87	919.88	1042.2	1292.2	1701.2	1827.6	2159.7	2382.1	2805.7	2949.7	3621.7	3984.9	4013.3	4247.4	4251	4610	4301.6	5155.7	5571.6	5350	6040	5247.6	5786.6	7345.5	7810.9	7666.8	7061.3	6355.9	6560.4	6878.4	6913.9	7166.7	6883.7	6865.6	6965.9
0	5.2256	0	0	4.4975	0	7.2935	14.136	0	31.39	64.371	100.69	137.74	200.07	302.88	405.74	532.99	691.22	822.68	1000.4	1215.1	1394.3	1633.6	1759.5	2018.5	2126.4	2412	2692.2	2808	2973.4	3252.4	3547.8	3882.2	4179.6	4494.9	4713	5002.6	5302.2	5280.8	5684.7	5791.4	5917.6	6078.1	6216.8	6507.8	6574.4	6620.3	6757	6835.7	7037.6
0	0	0	3.9005	9.8763	3.3088	4.8537	0	8.7501	0	0	0	0	0	0	49.301	102.7	189.08	333.49	488.38	642.45	793.19	1011	1181.8	1433.7	1589.3	1720.6	1782	2002.1	2496	2587.3	2708.7	3054.2	3445.1	3856.4	4039.5	4432.3	4714	5100.8	5321.1	5471.1	5686.1	5815.9	6262.3	6280.4	6523.4	6820.6	6852.2	6879.1	6813.3
0	0	0.93937	0.5822	0	0	13.723	10.065	27.688	30.599	64.586	138.6	221.97	367.26	534.05	736.86	1022.7	1382.3	1771	2175.4	2549.8	2958.2	3454.3	4043.8	4597.4	5329.1	5697.6	6310.3	7032.8	7741.8	8551.8	9280.7	10045	10393	11046	12323	12660	13182	13469	14022	14395	15388	15430	15530	15834	16285	16404	16764	16838	16989
0	0	8.0732	0.018614	0	8.4278	13.887	6.2154	24.133	51.62	97.568	161.04	296.81	431.66	692.5	896.15	1179.6	1411	1799.1	2022.7	2421	2764.2	3060.9	3322.5	3731.2	4111.6	4332.5	4483.4	4727.4	5050.6	5270.8	5573.6	5881	6024	6314.2	6077.9	6517.1	6572.4	6888.4	6926.8	7075.9	7093.9	7180.9	7043.4	7154.8	7299.1	7493.3	7394.2	7452.9	7534.4
0	0	0	20.934	26.252	28.661	19.331	18.908	52.001	96.379	174.73	240.53	385.53	570.63	811.14	1090.4	1432.9	1774.9	2124.8	2501.7	2899.9	3388.5	3751.4	4288.8	4772.8	5368.3	5729.8	6101.2	6673.3	7126.5	7593.6	7949.2	8290.1	8781.8	9037.9	9172.2	9462.8	9762.7	10291	10304	10547	10533	10557	10814	11026	11077	11100	11153	11048	11037
0	0	0	0.89401	0	16.398	33.564	80.408	174.13	315.54	477.55	676.11	907.94	1136.1	1394.2	1689	1955.8	2298.7	2654.8	2851.8	3405.3	3846	4249	4806.4	5182.8	5721.8	6173.8	6608.9	7165.2	7638.1	8067.1	8514.5	8872.4	9447.7	9684.8	10175	10320	10886	11191	12004	12347	12241	12541	12541	12635	12966	13172	13076	13213	13402
0	0	0.78921	5.1996	0.37445	2.9519	0	15.225	24.184	50.505	108.05	118.48	201.04	298.55	439.12	428.32	507.1	583.42	830.66	772.17	842.4	864.22	1262.6	1118.1	1290.1	1487.8	1946.8	1804.2	2362.8	2627.2	2446.7	2583.5	2743.6	3029.6	3182.3	3403.8	3528.3	3772.5	4177.4	4318.5	4542.3	4564	4710.9	4809.1	5010.4	5166.1	5237.7	5081	5338.8	5292.2
0	0	0	10.316	22.474	18.138	19.781	31.724	49.118	70.426	55.994	75.272	88.638	118.06	168.7	190.85	253.72	396.9	501.37	569.1	675.8	1041.6	1125.6	1211.1	1281.1	1463.6	1594.3	1693.4	1876.3	2090.6	2347.8	2512.7	2496.3	2656.4	2832.9	2918.3	3162.3	3161.4	3152.4	3411.4	3502	3652.6	3643.7	3627.1	3743.6	3855.7	3832.9	3901.2	3853.8	4034.4
0	0	0	4.6325	0	7.3633	11.86	56.891	136.49	246.89	406.08	661.98	915.65	1259.3	1670.8	2008	2547.4	2879.9	3462.6	3942.2	4378.7	4939.5	5336.9	6028.7	6401.2	6666.3	7619.4	7967.7	8421.3	9120.7	9713.8	9766.2	10321	10721	11019	11447	11898	12147	12259	12566	13236	12962	13282	13199	13616	13586	13334	13477	13492	13480
0	0	9.405	0	0.25337	0.55558	5.2641	0	9.7116	10.933	12.458	66.557	144.06	224.26	345.26	459.2	606.03	785.36	1008.2	1194.5	1478.8	1734.7	2046.7	2411.9	2879.1	3276.1	3703.4	4047.9	4529.8	4612.7	5155.3	5461.5	5797.4	6045.8	6457.4	6812.9	7228.5	7550.3	7634.4	8131.1	8142.1	8044.5	8075.1	8248.6	8448	8679.7	8559.7	8777.4	8681	8544.6
33.127	27.728	0	0	0	0	0	0	2.6609	30.582	63.698	143.84	266.69	440.1	682.35	973.49	1315	1753	2216.5	2703.4	3190.8	3667	4101.8	4563.8	5010.4	5349	5936	6085.9	6700	5900	6770.9	7129.1	7412.9	8035.2	8013	8471.4	8846.6	8902.9	9011.7	9246.7	9486.9	9545.4	9448.1	9528.3	9734.4	9963	9896.6	10177	10161	10026
3.3055	5.2173	0	0	0	0	5.9254	9.5044	38.434	80.589	141.19	288.39	434.19	727.08	1027.4	1310.3	1724.2	2128.2	2590.3	3054.5	3551.1	3911.4	4530	5003.8	5531.8	6029.2	6341.2	6882.1	7061	7238.1	7706.8	8220.1	8205.7	8542.8	8550.8	8984	9198.3	9336	9475.8	9700.3	10179	10320	10467	10584	10572	10723	11005	10974	11054	11317
0	0	0	3.2191	0.9654	7.4409	7.4255	0	33.258	110.93	207.18	404.39	644.12	926.42	1241.5	1587.6	2089.9	2801.6	3360.1	3819.3	4744.3	5427.8	6192	6991.8	7658.4	8416.6	9160.8	9696.3	10250	10685	11288	11869	12458	13164	13516	14124	14732	14898	15410	15553	16135	16341	16804	16486	16670	16797	16955	16971	16807	17004
0	8.353	3.8531	0	5.4408	0	0	0	4.8828	0	4.8264	28.323	119.03	243.6	423.96	675.58	1017.4	1458.1	1973.7	2540	3252.8	3739.7	4495.5	5252.5	6145	6978.9	7777.2	8711.9	9553.4	10429	11266	12025	12596	13424	13995	14888	15350	15955	16726	17070	17521	17520	17617	17961	18399	18488	19256	18861	19333	19418
6.3195	7.3103	0	0.38817	1.1972	0.60859	0	21.954	50.114	102.01	170.74	247.8	349.33	468.38	601.05	774.47	970.86	1177.8	1405.1	1665	1872.4	2159	2444.3	2580.3	2790	3132.4	3468.6	3569.9	3843.2	4108.2	4421.9	4638.8	4599.8	4919.9	5166.8	5407	5504.9	5633.8	5842.2	6024.1	6057.9	6401.3	6350.9	6458.2	6485.7	6531	6766	6710.5	6876.3	7048.2
0	0	0	10.431	22.911	28.332	23.516	41.475	57.716	96.605	204.71	385.65	606.62	864.8	1205	1529.9	2016.5	2526	3106	3521.2	4053.5	4903.8	5234.9	5788.6	6407.5	6943.9	7539.6	8248.6	8653.2	9103.8	9791.9	10106	10706	11038	11306	11928	12282	12407	12599	13231	13585	13692	13880	13726	13872	14014	14129	13933	14055	14751
0	0	0	0	0.090284	2.5472	14.351	2.8981	13.298	25.747	53.905	78.198	98.545	142.77	209.58	308.45	323.23	440.52	463.07	645.35	785.08	923.01	949.28	1142.1	1218.8	1276.4	1484.4	1412.2	1706.2	1952.9	2422.4	2274.1	2420.3	2795.5	2917.8	3160.8	3378.3	3515.9	3685.3	3786.7	3875.3	3963.4	4027.2	4068.2	4140.8	4332.5	4303.9	4356	4413.4	4523.4
0	1.3087	0	0	1.2536	0	11.034	7.8009	15.174	9.2498	11.685	26.993	27.28	34.759	32.369	51.529	64.629	100.54	147.08	231.68	295.99	442.89	589.39	773.14	944.98	1148.2	1372.4	1620.4	1875.5	2041.6	2380.7	2613	2780.2	3028	3351.7	3617.4	3991	4143.7	4295.6	4478.5	4415.7	4611.9	4835.3	4930.1	5043.9	5334.1	5249.5	5435.2	5444.8	5427.2
0	3.5741	0	3.8268	1.4603	0.68716	4.0077	0.12607	0	10.231	4.6374	6.4992	7.8919	9.8177	38.899	94.304	156.38	247.42	322.24	446.07	601.07	756.48	1000.3	1245.3	1513.3	1823.9	2020	2259.6	2532.2	2637.8	2801.8	3437.8	3776.5	4020.6	4134.8	4448.9	4763.6	4824.3	5285.8	5502.5	5750.4	5970.7	6080	6371.7	6473.7	6631.5	6652.1	6753	6767.4	6966.3
0	0	0	0	6.6638	5.7643	14.391	42.063	91.805	161.7	226.48	332.09	492.01	688.55	874.56	1037.3	1359.5	1634.4	1989.7	2337.2	2629.6	2938.5	3352.1	3723	4145.9	4400	4722.9	5156.1	5460.4	5842.7	6235.6	6424.8	6781.6	7083.1	7420.1	7860.8	8065.3	8267.9	8356.6	8576.8	8933.4	8948.2	9069.1	8946.8	9226.9	9133.2	9286.3	9276.9	9350.6	9308.7
0	0	0	0	56.22	87.829	114.3	163.19	201.78	222.43	300.2	390.41	522.64	692.48	834.95	805.66	917.01	1279.5	1825.5	1913.9	2214.8	2361.2	2712.8	3011.9	3429.9	3994	4098.7	4734.5	5031.2	5532.6	5857	6165.6	6584.9	7070	7276.9	7687.5	7960	8101.4	8449	8838.8	9150.7	9264.2	9536	9757.1	9781.4	9983.6	10280	10269	10226	10418
15.441	8.0254	0	0	0	0	0	0	0	0	1.0376	10.054	76.271	153.86	281.38	459.69	655.9	916.42	1166	1525.1	1902.3	2184.2	2330.4	2649.1	2829.7	3330.9	3709.6	3804.2	4389.1	4421.7	4841.3	5006.9	5254.9	5672.7	5908.6	6071.6	6454.1	6679.9	6936.3	7027.6	7164.6	7558	7940.6	7765.9	7677.1	7793.3	7767.8	8035.4	8239.1	8270.1
0	0	0	0	35.808	59.841	124.05	135.48	186.09	211.63	237.82	242.4	270.98	317.5	368.44	430.57	542.59	686.62	873.41	1013.5	1210.3	1482.6	1689.1	2010.6	2298.9	2566.6	2759.8	3103.7	3358.5	3808.3	4122.8	4287.3	4602.4	4745.1	5099.2	5481.1	5522.1	5961.1	6177.6	6600.4	6478.2	6797.7	6799.9	6064.4	5956.7	6932.9	6515.7	7268.8	7341.5	7914.7
0	0	2.041	6.1716	0.64749	3.2861	5.8224	16.341	17.759	19.228	19.625	44.015	57.075	103.57	165.69	302.1	394.68	537.17	702.8	1058	1086.9	1335.2	1570.5	1915.4	2029.9	2315.2	2505.5	2752.9	2965.1	3345.5	3519.2	3825.4	4112.2	4427.5	4740.9	4728.6	4963.4	5184.9	5387.3	5478.2	5691.9	5793.7	5843.3	5919.8	5799.8	6021.6	6047.3	6043.6	6062.4	6198
0	0.87912	0	6.6693	2.6656	8.767	2.4514	1.3088	6.1214	29.039	74.56	125.26	221.51	349.31	493.87	689.83	871.62	1103.5	1353.1	1612.3	1958.9	2166.2	2478.3	2823	3091.8	3534.7	3837.6	4150.4	4609.2	4902.4	5112.1	5469.8	5818.6	6188.2	6367.7	6892	7053.7	7346.9	7413.6	7681.3	7896.6	7843.7	7978.8	8049.8	8235.4	8360.9	8388.9	8400	8324.1	8423.3
0	0	0	10.377	1.7915	4.796	26.832	84.383	177.38	310.96	473.88	692.25	952.32	1231.1	1595.9	1912.6	2351	2824.2	3322.6	3661.1	4182.2	4738.7	5222.7	5630.2	5990.4	6156.9	6475.6	6984.7	7506.1	7693.9	7998.6	8427.4	8384.7	8436.9	8984.8	8924.6	9069.5	8964.5	9499	9623.6	9738	9720.3	9770	9720.9	9390.6	9407.3	9465.7	9421.3	9550.9	9500.6
14.099	14.483	0.2758	6.8297	0	0	0	0	0	38.664	149.53	327.48	519.46	766.99	1074.6	1439.7	1811	2191.8	2589.2	3024.8	3496.1	4041	4525.4	4999.9	5460.2	5927.5	6481.5	7022.9	7357.3	7687.3	8206.3	8699.2	8560.1	9145.5	9239.9	9603.3	10044	10165	10452	10306	10576	10728	10899	11596	11590	10886	10909	11195	11286	11306
11.315	0	0	4.1684	1.9104	0	0	0	0.70706	0	18.645	33.226	79.24	139.69	257.07	365.65	564.15	748	956.84	1172.4	1377.6	1653.2	1977.7	2243.5	2501.3	2794	3102.6	3434.1	3775.8	4066.7	4342.2	4698.7	4943.7	5220.7	5564.4	5817.3	6121.9	6296.5	6567	6618.8	6895	7218.7	7400.4	7433.9	7404.8	7432.8	7580.4	8004.1	7953.8	8199.6
0	0	0	3.3701	2.3688	6.527	0.45773	17.357	5.8216	10.928	30.633	54.468	92.167	161.81	269.77	430.56	594.28	851.36	1192.3	1587.1	1908.1	2267.1	2754	3153.9	3721.1	4130.6	4817.8	5424.1	5913.8	6191.7	6657.2	7153.1	7509.5	8120.6	8209.4	9028.5	9583.4	9789.8	10236	10262	10716	10976	11355	11381	11607	10616	10580	10623	10424	10378
0	0	0	0	10.346	7.2759	4.8169	0	0	0	0	0	0	0	18.628	82.678	151.37	267.47	391.05	565.38	767.44	971.24	1146	1344.4	1677	2011.1	2228.1	2458.7	2833.4	3342.5	3664.3	4009.5	4348.1	4716.6	5028.7	5326.4	5645.6	5870.3	6267.1	6470.4	6672.7	6978.7	7204.8	7449.4	7589.8	7559.8	8199.7	8448.1	8366.5	8417
0	9.9146	0	2.8824	3.6684	0	0	11.669	55.66	178.84	335.61	568.27	856.72	1190	1626.3	2038.6	2422.5	3036.3	3502.3	4154.7	4700.2	5324.6	5884	6711.4	7164.2	7869.1	8275.8	8911.3	9616.9	10287	10779	11182	11425	11749	12215	12844	12931	13275	13845	14043	13982	14387	14638	14783	15017	14889	14929	15246	15264	15229
0	0	0	0	4.7982	0.89605	16.372	53.61	143.27	304.26	523.43	775.69	1063.5	1499.1	1969.8	2509.9	2998.3	3665.3	4310.1	5024.2	5692.3	6029.4	7043.2	7861	8246.1	8778.4	9515.8	9919	10521	11102	11526	12145	12643	12757	13402	13972	14309	14932	15353	15547	15957	16294	16543	16787	16781	17147	17434	17353	17428	17544
0	0	7.0117	0.29881	3.5925	8.9974	9.6817	11.676	0	1.0709	6.7023	0	0	0	0	0	6.9497	45.78	116.76	219.21	361.52	500.08	680.84	868.4	1009.7	1184	1329.8	1503.8	1646.4	1789.6	2006	2114	2209.8	2293	2386.8	2592.8	2605.1	2629.6	2675.8	2777.1	2754	2991.8	2995.6	2992	3096.4	3048	3149.7	3185.1	3151.6	3118.2
0	0	0	7.0202	11.756	4.4575	12.891	34.307	70.903	115.12	176.7	249.44	376.62	499.99	658.23	831.2	1034.5	1238.5	1469.8	1698.4	2042.1	2341.3	2599.9	2977.7	3236.5	3545.5	4061.9	4428.4	4805.1	5425.1	5928.9	6192.9	6902.1	7527	8014.8	8519.9	8043.4	9168	9442.4	9890.5	10687	11307	11421	11620	11569	12068	11951	12151	11957	12048
1.814	2.907	0	9.9799	0	0	2.5004	2.0683	0	0	13.979	38.52	72.062	170.36	289.71	472.58	709.98	976.77	1248.1	1607	1891.4	2434.4	2822.6	3291.1	3659.6	4051.4	4535.5	4880.1	5238.6	5626	5909.4	6218.9	6554.7	6857.8	6881.6	7333.6	7451.3	7460.3	7714.4	7638.8	8144.1	8210.2	8400.2	8252	8058.3	7969.9	8280.5	8100.3	8155.8	8074.5
0	0	0	0	7.7835	47.979	139.93	202.37	337.64	465.06	652.2	869.68	1139.1	1408.3	1649.7	1980.4	2344.5	2799.4	3216.3	3605.7	4185.9	4534.6	5005.3	5363.8	5740.1	5897.6	6602	6850	7191.9	7453.3	7740.1	7916.1	8111.2	8710.1	8858.9	9620.4	10021	10292	10614	11136	11153	11667	12268	12009	12245	12006	11990	12644	12640	11807
0.70075	4.1435	0	3.4243	6.404	2.7486	0	0	9.4892	6.9596	25.254	106.02	172.32	325.2	491	704.47	976.25	1201.7	1581.4	2063.4	2432.3	2978	3329.1	3770.5	4296.1	5097.9	5834.1	5948	6357.6	7387.9	8062	7459.7	7779.4	8199.6	9309.4	9080	9478.9	9784	9713.7	10093	10229	10640	10664	10707	10357	10875	10806	10671	10437	10577
0	0	1.4339	0.5116	3.4129	7.3686	14.917	7.7304	13.82	22.144	29.353	69.266	110.22	167.55	271.42	402.09	569.97	799.71	1067.2	1339.4	1706	2026.8	2426	2826.8	3146.6	3524.4	3893.5	4225.2	4662.9	5159.1	5440.9	5706.5	6000	6289.4	6630	7016.2	7493.5	7843.2	8245.1	8336	8693.8	8491.3	8584.2	8739.1	8810.1	8900.8	8748.4	8930.5	8811	8640
0	0	3.4022	5.3792	0	0	0.62162	17.63	36.058	50.374	122.95	171.65	303.5	396.07	627.78	873.46	1069.7	1357.7	1698.3	1998.4	2458.7	2666.9	3189.8	3558.4	3940.4	4365.1	4631.6	4863.4	5144.2	5450.2	6089.2	6234.4	6838.9	7463.1	7909.9	8170.2	8220.3	8615.9	8876.7	8955.1	9504.4	9532.5	9644.2	9663.2	9851.7	9893.5	10211	10037	10227	10877
0	0.19173	0	5.3339	0	3.6145	2.547	17.743	18.339	21.264	27.517	47.129	45.044	65.144	126.32	194.89	294.25	413.65	626.58	841.85	1126.1	1415.2	1791.6	2071.8	2330.2	2593.7	2962.5	3315.1	3609.1	4000.6	4357	4828.2	5200.5	5742.2	6044.6	6556.4	6922	7349.5	7552	7981.4	8285.1	8600.1	8730.2	9042.6	9164.3	9329	9420.5	9587.5	9815.7	9975
2.4639	9.0165	2.3447	0	5.924	0	0	2.0832	15.017	37.775	77.002	162.93	195.66	314.12	476.54	648.28	822.91	1052.4	1558.2	1647.4	1798.5	2156	2526	2730.1	3176.6	2895.7	3752.8	3947.6	4647.6	4825.1	4952.1	5234.4	5063.9	5578	5831.9	6222.6	6226.9	6859.2	7143	7111.8	7273	7573.4	7348.3	7632.1	7673.1	7877.3	7151.6	7783.7	7545.1	7750.6
8.553	21.101	0	7.266	0	16.284	0	0	0	0	0	0	0	0	103.28	122.7	298.18	367.14	586.01	706.42	1039.1	1211.3	1279.8	1432.8	1695.5	1921.4	2011.6	2226.8	2860.9	2822.4	3005.9	3196.8	3414.5	3694.4	3956.8	4346.1	4413.7	4372.1	4504.5	4747.3	4780.4	5106.7	5088	5234.4	5114.6	5294.5	5448.6	5483.8	5703.8	5847.9
0	0	4.4797	0	0	15.018	17.533	48.731	99.136	230.61	375.23	564.68	835.69	1068.9	1350.9	1643.6	1987.3	2383.7	2638.6	2999.7	3408.3	3639.8	4213.3	4445.6	4844.9	5018.7	5401.4	5702.2	5904.6	6343.7	6451.5	6749.6	7055.6	7274.3	7346	7604.8	7724.5	7759.1	8246.8	8500.4	8074.2	8067.4	8177.8	8326.2	8336.7	8428.8	8480.8	8462.6	8349.4	8533.2
0	0	0	0	0	35.83	78.582	183.39	301.87	487.08	780.59	1012.1	1280.6	1525	1756.5	2087.3	2446.2	2881.9	3321.1	3772.9	4177.1	4691.1	5214.4	5660.7	6180.8	6750	7422.1	8034.4	8411.5	9282.8	9904	10356	10672	11681	12375	12808	13373	13892	13949	14546	14812	15141	15363	15805	15625	15512	16083	15885	16046	16268
10.167	0.79836	0	0	0	0	16.482	43.622	127.73	208.9	374.64	538.36	736.08	895.32	1105.3	1330.2	1574.9	1788.6	2119.9	2419.1	2726.9	3042.9	3394.6	3664.7	3969.2	4299.7	4566.1	4899.7	5252.6	5440.7	5735.3	5850.3	6184.3	6394.8	6644.5	6868.6	6980	7307.1	7557.7	7724.3	7907.9	8222.5	8117	8324.7	8271.4	8295.2	8561.9	8641.1	8858.3	8869.3
0	0	0	0	3.537	3.0511	3.9308	15.495	78.106	122.18	222.84	380.01	556.37	752.27	874.67	1092.7	1808.5	2324.1	2195.2	2600.6	2903.7	3296.7	3695.7	4161.4	4538.6	5137.2	5500.7	5935	6492.6	6818.3	7667.2	7795.1	8371.7	8583.1	9050.6	9763.8	10182	10715	12082	11200	11539	12104	12074	12539	12834	12759	12797	13342	13372	13378
0	0	0	0	1.353	5.777	16.331	21.993	31.719	42.043	82.611	109.43	186.53	262	366.55	501.11	657.16	753.71	1016.6	1251.6	1609.9	1806.1	1818.6	2590.6	2876.7	3030.4	3182.5	3899.7	4348.5	4551.6	4749.4	4896.4	5287.5	5597.4	5821.7	6049.5	6266	6347	6503.4	6613.4	6787.8	7076.8	7210.6	7119.9	6982.4	7107.9	7075.3	7324.4	7275.9	7437.4
0	0	0	0	8.7826	0	16.423	15.859	28.294	49.49	109.31	221.43	320.89	477.11	660.97	842.41	1068	1306.5	1632.7	1905.5	2139.7	2507.6	2725.4	3143.3	3526.5	3962.7	4144.3	4554.5	4896	5303.5	5742.9	6248.7	6355.7	6681.7	7188	7991.6	8594.8	8882.1	8788.6	9450.1	9660.4	10241	10105	10355	10950	11116	11244	11659	11430	11545
3.39	3.4881	0	3.8273	0	0	0.9231	0	10.564	5.67	45.491	88.56	180	337.58	477.01	735.88	1003.3	1389.8	1889.6	2286.3	2909.8	3534.8	4148.8	4821	5663.4	6497	7218.6	7875.7	8661.4	9605	10001	10879	11479	11832	12365	12914	13391	14322	14306	14882	14823	15460	15947	14993	15160	15626	15770	16124	15954	15905
0	0	1.7583	13.832	0	7.3306	15.463	38.847	80.66	111.67	195.34	253.81	320.55	408.91	565.98	726.4	872.82	1125.2	1301.2	1530.8	1803.8	2144.3	2412.7	2534.6	2838.5	3011.7	3248.8	3417.2	3597.7	3853.4	3942.3	4074.7	4202.1	4190.1	4263.6	4461.9	4606.8	4941	5491.5	5683	5711.1	5952.1	6149.5	6307.8	6437.2	6577.3	6604.4	6502	6652.6	6716.5
0	0	1.0012	3.6418	3.7148	0	5.8999	4.5923	1.471	0	0	2.5802	20.252	50.882	125.96	233.05	241.04	568.32	566.98	773.48	1017.3	1269.2	1487.7	1742	2622.3	2967.6	3387.9	3796.8	4293.7	4628.3	5195.9	5612.4	6041.3	6284.6	6799.3	7110.8	7607	7961.5	8419.8	8844.2	8959.7	9035.7	9145.1	9206.1	9444.5	9772.9	9798.7	9797.7	9855.3	9792.4
0	0	0	7.562	11.732	27.336	22.518	48.317	51.677	56.441	83.365	146.62	224.62	334.2	441.83	586.09	735.66	920.02	1138.2	1366	1618.8	1935.1	2173.2	2469	2717.9	2981.5	3219.3	3623.8	4004.8	4253.6	4318.5	4502.3	4830.3	5095.5	5449.3	5680.9	5748.6	5903.5	6121.7	6372.6	6606.8	6655.1	6758	6871	6898.6	6941.5	6971.2	7071	7131.1	7211.8
10.923	0	0	7.5851	3.0971	0	0	5.9025	39.694	87.814	176.88	330.04	490.7	702.77	984.34	1326.3	1657.2	1892.4	2163.7	2529.6	2814.2	3000.1	3342.1	3479.2	3730.6	3978.6	4206.2	4455.4	4642.3	4486.5	4496.3	4525.6	4723.9	4793.4	4974.3	5019	5225.6	5275.5	5434.9	5678.4	5779.2	5829.5	5769.3	5759.8	5776	5867.2	5914.7	5905.3	5583.3	5599
0	0.84977	0	0	0	1.7307	21.103	22.485	48.735	132.38	217.82	315.69	447.62	569.86	744.48	804	933.88	1112.1	1334.5	1496.2	1679.6	1884.9	2077.6	2322.3	2470.4	2737.3	3033.7	3162.3	3482.8	3729.5	4199.6	4420.3	4569.9	4798.9	5107.8	5477.7	5520.6	5902	5956.1	6248.5	6436.3	6478.6	6825.1	6983.8	7250.6	7340.6	7418.6	7392.5	7576.6	7650
0	0	0	2.5251	0	1.4039	24.48	63.189	98.578	165.55	239.74	318.08	405	567.19	680.51	806.18	961.3	1140.8	1314.7	1612.5	1813.3	2080.6	2449.5	2826.6	3039.6	3323.2	3668.7	4046.3	4255.8	4555.3	4815.1	5105.1	5427.9	5717.5	6000.2	6321.5	6538.9	6935.2	7106.4	7416.2	7785.1	7914.6	8017.8	8248	8286.3	8374.8	8349.1	8465.5	8544.4	8573
15.71	0	0	0.88384	0	0	0	28.394	93.856	179.32	294.4	447.64	706.16	894.56	1262.2	1621.7	1954.6	2319.9	2917.3	3439.1	3947.7	4490	4887	5430.7	5977	6628.5	7208.5	7467.6	7665.5	8150.4	8776.6	8888.4	9138.5	9576.9	9994.5	10357	10900	10993	11113	11500	11897	11801	11836	11783	11602	11697	12152	12194	12265	12208
0.075515	4.9752	0	5.1238	0	0.62107	0	0.027871	7.3116	42.394	81.933	125.54	207	329.96	491.21	687.26	924.77	1199.8	1506	1784.9	2125.9	2590.2	3018.5	3228.3	3730.3	4205.9	4524	5000	5476.1	5975.1	6267.6	6142.3	6422.7	6963.9	7266.8	7714.9	7980.5	9087.7	8896.8	9336.5	8859.3	8999	8765.1	8640.7	8747.6	8976.3	9048.8	9363.7	9402.5	9104.7
0	3.9446	0	0	0.5771	0	4.0991	0	1.6724	25.562	80.522	153.36	305	506.19	683.39	925.23	1180.3	1464.6	1758.1	2006.9	2544.7	2635.3	2974.7	3228.3	3562.3	3782	4002.8	4268.4	4560.2	4918.9	4986.9	5026.1	5127.3	5348.7	5625.2	5828.6	5916.3	6261	6450.4	6663.8	6673.9	6710.2	6971.1	7108.4	7322.3	7440	7487	7733.6	7719.3	7727.9
0	3.1546	0	0	9.0581	9.5869	10.819	28.78	68.272	132.4	202.78	321.06	407.45	565.4	847	1134.3	1500.6	1905.3	2389.9	3105	3719.2	4330.8	4937.2	5514.5	6112.9	6871.1	7528.4	8212.4	8808.8	9759.1	10380	11053	11193	12196	12516	13353	13176	12517	14116	14805	15524	15496	15421	16133	16508	16801	15884	15464	15600	15673
0	0	0	0.28892	9.4979	10.502	36.297	56.767	127.95	230.53	344.13	525.32	685.19	872.91	1194.4	1397.6	1547	1941.2	2432.2	2728.5	3126.9	3110.6	3500.5	3847.8	4441.6	4364.6	4284.8	4450.4	4716.2	4900.9	5696.1	5783.1	6130.8	6132.1	6333.7	6506	6766.6	6996.8	7293.3	7439.1	7549.9	7597.1	7645.4	7771.8	7922.9	8282	8284.5	7785.8	7997.7	8041.2
0	0	3.4379	7.7507	8.4319	0	14.567	28.455	76.896	106.49	151.26	219.68	312.05	437.8	612.31	820.19	948.66	1304.2	1634.3	1893.4	2366	2741.5	3121.3	3656.7	4016.8	4521.2	4800.4	4918.3	5517.6	5824.6	5998.1	6675.1	6744.4	7639.4	8151	8545.8	8568.5	8876	9208	9372.9	9763.4	9840	10480	10479	10456	10777	11202	11157	10861	11328
14.129	0.94285	0	0	0	5.3847	0	0	0	0	19.68	76.723	136.19	306.8	504.42	713.02	993.55	1237.2	1646.7	1951.5	2353.3	2696.4	3011.5	3009.7	3893.1	3608.3	3970.3	4376.7	4759.6	5069.9	5571.9	5283.3	5379.1	6456.1	6719.5	7152.1	7023.2	7190.9	7324.3	7596.9	7507.6	7996.6	8295.8	8477.7	9127.7	8725.9	8745.9	8968.6	8936.3	8975.1
5.3801	1.6078	0	2.0988	4.5187	0	0.82025	0	12.08	47.822	119.44	224.72	398.96	528.56	745.69	968.1	1256.6	1529.2	1869	2207.6	2657.4	3117.3	3546.7	4055.1	4795.9	4802	5182.5	5532.5	6224.3	6337.3	6543.8	7156	7505.3	7964.7	8160.9	8374.5	8495.7	8829.1	9044.3	9326.4	9289.3	9493.3	9424.9	9570	9786	9876.6	9774.5	9852.2	9766.7	9895.5
0	0	0	0	10.44	19.054	10.523	57.086	129.44	246.79	385.18	611.72	896.31	1177.4	1587.9	1962.2	2367.9	2882.3	3409.5	4021.4	4478.7	5095	5645.6	6283.1	6718.4	7186.6	7608.7	8252.3	8741.7	9171.9	9704	10288	10342	10927	11308	11474	12079	12279	12362	12784	12949	13390	13793	13544	13595	13786	13406	13641	13300	12947
0	5.8361	1.3016	0	0	0	0	0	8.4478	6.0106	28.301	96.662	177.42	333.17	526.34	736.99	998.18	1441.6	1832.7	2301.5	2722.6	3227.8	3787.7	4444.1	4840.1	5481.2	5918.2	6443.6	7140.5	7650.6	8180	8876.6	9389.7	10188	10541	11339	11652	12220	12571	12886	13110	13484	13766	13850	13797	14015	14234	14279	14140	14119
0	0	0	5.1849	0.73315	7.3849	27.46	37.076	68.175	98.597	179.41	191.52	285.06	353.36	493.88	596.66	698.88	837.87	971.82	1092.7	1291.7	1397.1	1569.4	1775.7	1910.2	2085.6	2128.8	2161.9	2318.6	2413	2559.9	2675.8	2670.4	2653.5	2886.7	2879.4	3290.4	3384.4	3791.6	3633.4	3779.4	3795.9	3940.8	4130.9	4204.3	4273.5	4309.8	4573.9	4522.9	4498.4
2.0056	0	0	0	4.6089	0	18.333	52.411	111.98	203.03	379.39	614.24	898.25	1272.7	1870.3	2294.3	2900.8	3546.3	4309.7	5205.5	5893	6733.3	7266.7	7492.3	8471.5	9172.9	9544.1	9993.8	10663	11606	11841	12845	13096	13700	14019	14651	15361	15861	16359	16219	16852	17255	17528	17794	17738	17761	17875	18139	18095	18433
0.55223	1.192	0	0	1.0453	2.1819	1.0315	0	19.533	56.66	109.22	203.18	318.27	476.47	663.38	916.87	1202.7	1645.2	2016.2	2563.6	3039.2	3566.4	4327.9	5039.8	5762.3	6223.4	6805.1	7662.3	7960.4	8776.8	9059.9	10054	10670	11116	11689	12254	12610	13253	13454	13974	14397	14490	14843	15149	15573	15818	15741	15890	16274	16248
0	0	4.6327	5.7	0	20.78	2.0196	14.678	22.563	45.3	78.531	122.9	193.01	275.37	395.66	510.05	714.21	936.88	1116.4	1322.7	1464.6	1773.2	1837.6	1692.7	1863.1	2432.2	2398.4	2246.4	3309.6	3457	3674.1	4032.1	4294.5	4450.9	4615.4	4922.8	5193.9	5156.5	5478	5790.2	6145.6	6257.3	5986.8	6125.1	6104.7	6352.3	6430.8	6623	6546.5	6533.2
0	0	0	1.1919	3.4705	10.181	14.89	34.488	56.3	84.656	153.48	266.66	418.01	629.27	829.13	1071.3	1383.8	1750.5	2036.9	2435.4	2746	3246.8	3587.6	4085.3	4583.4	5086.7	5516.9	5859.8	6299.3	6664	7133.3	7629.6	8002.5	8255.8	8451.1	9053.6	9144.2	9331.9	9982.5	10172	10271	10437	10517	11155	11293	10862	11162	11723	11615	11764
27.142	15.81	0.26694	0	0	1.7626	0	0	34.721	102.69	204.5	235.68	419.3	766.74	1056.7	1311.5	1653.7	2049	2487.7	2816.6	3269.9	3774.4	4182.7	4425.4	4907.7	5175	5434.5	5766.9	6085	6356.2	6576.1	6883.9	7254.6	7567	7672.9	7813	8222.8	8385.2	8626.1	8744	8813.5	8861.1	8968.2	9127.5	9107.3	9138.1	9165.9	9102.5	8988.9	8920.3
0	0	0	0.45501	19.395	3.9342	0	5.7313	0	0	0.98146	15.51	0	0.84418	13.884	41.344	46.455	115.56	194.99	298.82	394.65	521.89	698.11	960.49	1147.4	1362.4	1595.9	1955	2327.1	2712.4	3162.8	3613	3960.1	3731.3	3981	4489.6	4841.3	5141.5	5394.8	5896.4	6131.2	6370.5	6674.1	6873.9	7054.5	7070	7273.9	7401.1	7385.9	7535.7
0	0	0	0	0	4.2103	7.7321	29.282	71.049	138.4	223.69	358.01	589.27	830.5	1134.1	1447.5	1895.4	2364	2905.1	3488.7	4098	4730.9	5427	6094.9	6338.2	6967	7496.4	8073.4	8277.4	8833.6	9739.5	9828.2	10327	10820	10939	11063	11079	11469	11557	11675	11536	11701	11832	12099	11922	11916	11988	11254	11276	11496
1.6403	0	0	0	1.9855	10.102	18.873	13.897	11.998	87.365	188.3	365.48	441.73	845.4	840.71	1596.2	2089.6	1836.3	3026.5	2605.9	3912.1	4524.4	4984.2	5467.5	6155.8	6538.6	7250.9	7978.3	8699.8	9187.6	9916.5	10353	11058	11619	12466	12795	12893	13275	13965	12987	13296	13340	13078	13680	13188	13536	14032	14721	14516	14195
0	0	0	0	6.9064	17.949	42.13	84.034	160.46	294.56	457.27	673.13	925.8	1211.5	1569.9	1892	2204.2	2683.1	3032.3	3514.2	3958.6	4375.6	4971.4	5304.1	5718	6101.7	6427.9	6637.2	7296.6	7680.2	8026.7	8600.1	8789.7	9234.4	9504.5	9904.1	9965.7	10105	10593	10739	10857	11098	11066	11440	11583	11685	12004	11993	12219	12218
0	1.7698	0	0.12096	8.6051	0.43483	7.6399	10.523	34.847	69.182	121.3	186.85	189.5	289.13	439.53	568.85	780.34	1008.8	1288.7	1574.2	1722.2	2034.9	2258.5	2639.4	3026	3558.7	3571.3	3979.9	4192.7	4518.6	5081.2	5380.5	5498.1	5984.2	6389.8	6856.5	7451.9	7438.3	7716.6	7552.2	7814.8	8271.3	8162.9	8356.2	8336.3	8434.3	8656.5	8711.1	8547.7	8753.5
0	9.5556	6.5994	10.279	0	0	0	0	26.612	59.951	130.26	225.62	361.65	599.93	820.66	1152.9	1494.7	1858.9	2194.6	2620.8	3198	3666.9	4150.4	4567.9	4940.7	5629.7	6001.3	6325.8	6886.9	7080.3	7796.6	8241.4	5896.9	6153.4	9047.5	9219.1	10191	10008	10460	11031	11072	11209	11452	11973	11716	11613	11937	12169	12182	12291
0	0.84344	0	7.6558	0	8.6557	15.645	0.06417	15.52	22.072	27.094	57.464	119.82	275.84	440.4	543.03	838.72	1162.6	1528.2	1748	2069.9	2382.5	2839.8	3031.1	3386.6	3777.6	4060.6	4436.1	5146.6	5410.5	6033.8	6956.5	7369.8	8115.9	8379.6	9080.6	9650.2	9633.2	9759.7	10253	10322	10798	10785	8637.8	8640.2	8838.6	8841.2	9721.8	9781.5	8932.3
0	0	0	0	22.449	20.528	24.841	36.501	46.61	135.69	163.02	176.7	335.69	427.65	662.58	773.21	1015.8	1141.4	1521.8	1763.6	1902.9	2027.2	2426.3	2633.1	2825.3	3081.5	3395.5	3628	3848.1	4077.1	4167.9	4176.9	4608	4775.8	5208.4	5250.8	5506.9	5921.5	5955.4	6458	6559.8	6944.1	6927.5	6926.8	7082.6	7385.5	7509.7	7634.2	7685.7	7958.6
9.4979	12.643	0	0	0	0	0	0	0	11.138	12.432	34.191	84.099	163.66	271.51	371.65	544.01	739.15	909.32	1178.2	1483.1	1771.3	2145.9	2603.5	2954.2	3281	3706.3	3998.8	4553.3	5091.3	5381.5	4950.7	5168.3	5481.9	5741.3	6073.9	6320.9	6455.7	6971.6	7038.1	7330.3	7443.2	7878.4	7714.4	7936.3	7873	8098.5	7937.1	8156.7	8282.7
0	0	0	0.99012	9.83	19.488	11.401	1.5798	0	0	0	0	30.148	101.08	214.18	250.2	396.15	531.59	717.82	931.51	1113.3	1367.7	1611.2	1949.6	2345.1	2505.1	2846	3247.6	3576.4	3949.6	4219.7	4636.3	4946.9	5403.9	5795.1	6090	6657.2	6815.9	6993	7662.6	7670	7943.7	7982.4	8208.1	8427.5	8456.2	8118.8	8393.7	8232	8255.7
0	5.3422	0	8.7579	0	0.022141	0	8.9217	6.0653	32.361	50.191	79.296	140.71	226.84	323.3	446	605.42	761.25	863.04	1045.4	1217.7	1404.9	1713.2	1772.2	1931.9	2034.4	2325.3	2509	2736.7	2925.2	3179.1	3403	3640.9	3993.4	4100.6	4309.2	4652.8	4653.8	5064.8	5176.5	5299.2	5244.1	5537.4	5666.4	5749	5897.4	5829.9	5985.9	6175.1	6253.6
0	0.28305	0	3.4763	4.1017	0	4.7006	29.813	66.954	137.61	291.35	436.44	687.58	977.33	1265.3	1669.9	1929.8	2322.2	2704.4	3059.3	3453.6	4189.6	4278.8	4843.7	5482	5115.7	5767.9	5926.9	6301.9	6450	6832.4	7265.5	7697.5	7981.7	8132	8240	8264.8	8599.8	8595.2	8810.5	8973.3	8876.7	8936.4	8839.9	8951.6	9112.6	9087.1	9249.6	9369.6	9284.8
0.49024	1.8192	0	0	0	9.2705	7.8229	5.8474	15.292	29.634	46.364	119.83	213.45	330.6	525.57	732.62	969.98	1222.6	1523.9	1809.3	2019	2177.4	2319.2	2705	2937	3206.6	3401.2	3596.4	3847.2	4053	4391.6	4685.1	5003.8	5219.5	5501.8	5862.1	6190.8	6349.3	6538.3	6708.5	6774.6	6975.5	7080.4	7222.2	7204.7	7370.7	7345.9	7544	7317	7333
12.056	0	0	2.5562	0	0	0	0	1.5154	18.98	56.417	115.35	207.82	338.66	444.87	624.44	804.61	1003.9	1261.3	1480.8	1757.2	2033.6	2151.6	2496.8	2883.6	3042.8	3420.3	3884.5	4188.5	4658.3	4882.9	5350.6	5854	6102.1	6454.9	6954.3	7378.5	7729.4	8099.9	8458	8782.2	8358	8507.6	8845.9	9042.5	8866.4	8867.2	9221.8	8815.8	9706
0	3.902	0.93304	8.5414	4.066	0	0.99801	9.9212	5.348	6.7148	12.914	27.962	55.701	112.47	190.52	321.07	475.75	652.96	851	1046	1290.3	1718.9	1884.7	2171.2	2386	2299.6	3058.7	2655	2783.6	2878.9	3840.1	4251	4447.4	4871.6	5044.2	5221.3	5649.6	5793.5	6172.4	6396.5	6710.4	6974.8	6917.9	6995.7	7025.3	7081.8	7250.8	7328.4	7419.9	7429
0	0	0	2.4154	10.951	4.0008	0	0	8.7394	19.883	54.524	102.7	175.19	326.51	488.34	720.46	990.34	1321.9	1694.4	2024.9	2542.1	2770	3336.1	3648.6	4171.4	4379.7	4850.3	5320.1	5732.9	6084.5	6273.1	6545.8	6937.3	7278.3	7492.5	7660.2	8010.8	8141	7957.8	8347.5	8273.6	7657.6	8531.3	7644.6	7643.2	7726.8	7886.8	8345.6	7966.1	8368.7
7.9425	0	0	4.1612	13.755	0	0	0	0	0	0.80087	46.629	102.2	202.27	320.97	461.73	660.02	826.41	1044.4	1260.6	1541.4	1725.6	2082.7	2287.9	2498.1	2863.7	3099.1	3414.6	3618.8	3747.3	3897.4	4122	4484.7	4741	5132.2	5237.5	5465.3	5767.5	6094.5	6480.1	6483.4	6768.7	6839.2	6841.6	7018.1	7270	7536.5	7648.6	7762.7	7878.2
0	12.46	0	3.157	0	0	0	0	20.841	82.066	139.94	280.2	361.98	503.84	698.48	941.4	1105.9	1408.4	1667	1812.2	2160.3	2403.9	2682.7	3163.6	3414.5	3580.6	3839.5	4244.3	4373.2	4693.4	4966.5	5517.7	4436.5	4811.3	5002.5	4967.8	5386.9	5555.8	5824.2	6062.1	6092.9	6191.5	6411.3	6418.1	6506.5	6627.7	6556.5	6643.4	6798.6	6833.9
0	0	0	1.9971	8.52	4.1299	4.4297	0	1.2739	0	0	7.6157	0	0	0	0	31.475	75.285	171.44	285.93	449.58	617.58	833.09	1104.4	1322.9	1633.2	1906.5	2256	2558.1	2873.3	3167.1	3333.1	3677.4	3993.4	4121.3	4371.5	4540.8	4757.8	4945.8	5243.1	5495.8	5448.9	5636.7	5703.2	5810.4	5812	6055.4	6051.3	6080.4	6514.9
0	0	0	7.8467	6.4911	8.2712	2.8091	8.5849	26.626	40.241	57.954	117.2	197.97	330.81	399.64	552.81	912.82	1166.3	1459.7	1806.3	2255.1	2594.2	3097.3	3465.2	3822.9	4056	4733	5063.4	5511.4	5630.5	6438.7	6721.6	7236.9	7678.4	8032.4	8268.2	8464.8	8904.2	9206.5	9592	9758.3	9799.8	10045	10041	10146	10177	10243	10025	9993.2	10187
3.0246	9.9943	0	0	0	0	10.155	65.26	136.79	230.59	328.26	448.41	586.08	762.63	916.28	1157.6	1366.8	1509.6	1702.6	1900.3	2134.5	2339.4	2602.8	2793	3049.6	3171.8	3368.9	3559.5	3781.1	3923.4	3954.6	4362.3	4563.3	4776.6	4701.2	4838.8	5146.1	5169	5269.1	5493.4	5489	5605.8	5602	5932.3	5830.6	5974.8	5974.6	5871.6	5870.7	5932.9
0	3.3625	6.3991	7.9831	0	0	2.4461	19.072	46.544	98.013	227.94	362.44	526.25	717.07	989.74	1244.9	1931.4	2196.2	2045.7	3110.9	3398	4019.1	3376.4	3701.2	4142.2	4241	4812.7	4945.2	5100.8	5523.6	5892.9	6053.1	6414.1	6804.9	7320.8	7220.7	7164.8	7737.4	7918.9	8215.2	8418.3	8513.7	8292.7	8331.5	8342.5	8254.5	8407.1	8398.6	8460.3	8708.6
0	0	9.6461	2.5085	0	0	1.46	1.2083	3.004	9.4852	44.094	101.54	217.94	372.49	533.24	733.87	971.64	1255.5	1490.3	1787.3	2140.1	2484.1	2828.8	3289.9	3559	3923.4	4281.7	4581	4920.2	5305	5587.4	5757.4	6052.6	6149.1	6586.8	6553.5	6841.1	7058.9	7172.5	7323.6	7403.2	7323.1	7443	7563.3	7948.3	8789.6	9030.1	8473.8	8063.8	8036.1
0	1.105	1.2634	2.2024	2.7325	0	0	0	0	0	20.409	35.179	58.171	86.06	128.09	187.88	264.58	389.16	535.49	691.87	848.52	1039	1205.7	1389.4	1546.3	1758.8	1890.6	2148.3	2367.8	2560.8	2805.3	3193.6	3527.5	3960	4220.7	4645	4863.7	5065.9	5293.3	5449.4	5710.8	5985.5	6254.7	6513.4	6506.9	6601.2	6539.3	6715.5	6612.6	6838.8
13.701	7.0494	0.035079	0.6989	0	0	0	16.466	66.287	128.18	172.02	252.97	350.48	545.65	698.48	955.83	1342.6	1754	2182.4	2530.5	3243.1	3553.4	4079	4635.4	4758.7	5706.7	6162.5	6740.4	7030.4	7638.4	8078.9	8766.2	9068.2	9232.5	9551.4	10006	10335	10557	10688	10759	11173	11227	11245	11206	11084	11045	11012	11428	11861	11527
4.7892	0	0	0	0.37076	0	1.0932	7.5634	44.556	115.97	233.87	435.36	742.52	1110	1572.7	2070.3	2759.9	3404.5	4049.8	4795.1	5263	5985.8	6196.4	6984.9	7467.4	7955.3	8489.2	8784.3	9264.9	9493.4	9990.2	10601	10872	11359	11891	11822	12085	12158	12415	12645	12686	13324	13268	13564	13387	13890	13540	13799	13557	13673
0	0	0	0	13.475	0	19.32	19.318	58.929	95.292	164.18	306.54	327.28	415.08	562.23	821.65	1045.1	1283.7	1539	1790.5	2169	2456.2	2743.6	3127.3	3405	3690.1	4062.5	4483	4622.6	5311.2	5520.3	5993.7	6500	6846.2	7223.1	7526.4	7993.6	8277.3	8640.3	9007.2	8983.8	9169.4	9295	9519.3	9465.3	9707.2	9540.3	9671.1	9665	9734.8
3.0219	0	0	18.124	0.97626	1.3799	0.72683	1.0573	0	0	0	0	0	5.5013	63.207	134.93	246.83	457.45	627.69	902.55	1179.1	1468.6	1661	1947.2	2985.6	3200.4	3241.1	4437.2	4585.1	4320.6	5556.9	5448.4	5768.9	6093.6	6329.5	6446.6	6519	6842.2	7143.6	7715.4	7935.1	8177.1	8378.5	7998.8	8878.7	8822.4	8975.7	9262.1	9304.1	9508.5
0	0	0	3.0187	6.5418	18.252	21.7	55.563	88.949	120.27	182.58	275.44	365.93	548.27	736.5	999.53	1268.7	1611.4	2108.8	2403.2	2867.1	3471.3	3911.3	4502.5	4769	5211.8	5628.6	6255.4	6710	7139.1	7545.5	7893.2	8327.6	8759	9102.5	9514.9	9925.2	10221	10390	10693	11122	11245	11372	11709	11932	11847	12045	12207	12229	12387
0	0	0	3.6356	0	12.8	15.804	48.39	49.962	77.521	91.237	80.208	97.762	128.29	154.61	218	288.83	399.49	484.19	623.09	786.41	999.4	1200.1	1396.8	1642.8	1847.7	2936.6	2013	2180.8	2438.1	2647.1	2942.6	3249.7	3420	3560.2	3853	4205.2	4376.1	4590.8	4874.5	5108.3	5177.4	5414.4	5665.8	5620.5	5781.5	5864.4	5876.8	5882.4	5887.8
7.1047	10.298	0	0	0	0	0	2.8145	41.49	71.488	94.724	175.55	296.32	403.97	535.56	724.22	894.89	1087.8	1347.8	1498.7	1745	2057.9	2215.8	2504.7	2872.7	3133.6	3455.8	3760.8	4261.7	4517.5	4914.1	5192.9	5386.3	5744	6059.4	6258.4	6516.9	6657	6945.7	7039.7	7430.3	7384.4	7310.1	7260.6	7150.9	7315	7502.7	7661.9	7700.8	7607
0	0	0	4.9088	7.2241	0	6.3058	11.56	13.17	13.293	16.781	21.111	8.3133	28.078	47.577	103.19	148.78	263.16	379.67	519.44	674.91	832.05	1040.1	1190.4	1354.1	1616.1	1819.5	2229.1	2362	2680.7	2660.3	2926.8	3155.9	3412.7	3620.3	3773.2	4619	4429.8	4570	4748.7	4996.2	4927.1	5128.6	5322.7	5261.8	5463.3	5467.1	5463.2	5610.5	5487.6
0.082107	0	0	0	0.5837	3.0993	0	3.2955	8.5987	9.6845	14.438	31.897	74.978	122.51	205.37	301.76	439.32	614.87	854.78	1080.2	1285.2	1535.4	1703.1	2132.5	2412.1	2859.6	2918.3	3334.4	3733.4	4063.9	4567.4	5137.6	5380.4	5744.9	6053.8	6618.3	6911.5	7258.9	7374.6	8004.2	8264.3	8430.3	8658	8759	9002.1	9006.4	9147.9	9247.2	9092.2	9312.5
12.223	0	0	0	0	6.2817	0.74339	47.811	115.96	225.09	384.84	565.14	777.25	1000.9	1215.5	1503.6	1885.3	2071.1	2277.7	2483.2	2932.6	3149.2	3509.4	3618.9	3740.9	4018.8	4358.3	4493.3	4712	4779	5009.5	5246.9	5250.8	5447	5482.3	5615.4	5822.6	5708	5984.6	5923.7	6014.1	6170.9	6170.9	6131.2	5965.5	5927.7	6147.7	6367.2	6313.3	6306.7
0	0	0	6.5755	3.1142	1.6502	1.3125	6.0638	10.845	33.343	46.868	72.76	95.437	152.79	213.14	309.96	443.58	655.01	904.65	1173.4	1503	1816.2	2227.5	2690	3033.2	3474.3	3993.1	4314.7	4796.1	5294	5710.4	6159	6567.1	7243.6	7451.3	7899	8237.7	8661	8874.7	9291.4	9698.3	10155	10309	10558	10583	10832	11164	10382	11570	11679
0	0	0	20.634	33.505	51.531	72.649	94.344	91.576	75.61	87.39	135.14	241.09	375.19	582.16	745.81	1062.9	1371	1686	2077	2404.1	2788.7	3212.3	3697.3	4089.8	4593.7	5030.5	5407.4	6001.5	6379.5	6918.2	7454.6	7815.9	8094.8	8316.2	8622.5	9000.1	9370.2	9551.8	9661.2	10023	10189	10145	10163	10151	10308	10441	10571	10308	10187
0	6.2056	0	0.83327	0.72688	0	6.1044	22.211	97.282	173.12	304.42	483.58	715.49	964.91	1304.4	1686.2	2114.1	2626.9	3131.3	3582.5	4231.2	4693.4	5301.4	5888.2	6727.6	7075.9	7415.6	7922.1	8395.9	8862.8	9417.5	9755.4	10279	10905	10911	11681	11682	12048	12263	12575	12731	12810	13029	13024	13198	13299	13397	13448	13291	13342
0	6.3512	0	0	0	0	17.616	39.222	94.857	168.71	303.38	465.2	661.85	913.38	1207.3	1534.5	1835.9	2281.7	2654.9	3060.4	3543	3935.2	4362.2	4583.5	4870.2	5417	5903.5	6292.3	6584.5	7057	7132.4	7598.5	7732	8152.4	8319.2	8396.2	8725.6	9100.5	9384.8	9588.1	9552.6	9526.5	9659.2	10117	10319	10369	10429	10678	10656	10624
0.61182	3.0675	0	0	14.984	1.0564	0	0	0	0	0	12.871	46.119	99.699	170.15	277.98	394.8	545.62	744.98	915.2	1143.5	1379.6	1696.5	2013.9	2305.9	2545	2786.9	3018.3	3261.1	3513.9	3774.6	4010.4	4211.2	4420.5	4541.4	4812.4	4901.6	4958.3	4946.2	5255.4	5273.1	5506.4	5520.6	5683.3	5638.7	5729.1	5933.9	5916.3	5943.9	5953.3
1.6796	0.74378	0	0	0	9.1414	8.4958	6.521	6.9891	1.5081	27.161	60.726	106.17	217.52	374.99	541.95	808.76	1069	1473.6	1899.6	2443.1	2991.1	3595.3	4295	4972.7	5743.5	6403.2	6929	7745.3	8083.2	8925.9	9711.5	10442	11058	10974	11522	11313	11716	12658	12884	13278	13398	13317	13591	13796	13849	13695	13757	13982	14348
0	0.57724	0	0	0.14671	9.2148	12.56	35.603	91.975	174.54	305.76	476.14	653.35	904.65	1120.6	1401	1734.7	2076.2	2423.5	2709.8	2899.9	3589.8	3998.5	4235	4798.2	5301	5558.9	5944.7	6384	6830.4	7118.8	7426.3	7844.5	8118.2	8358.7	8990.7	9480.2	9747.7	9708.9	9853.8	10031	10273	10710	10773	10792	10428	10752	10681	11063	11152
0.29332	0	0	0	3.1441	0	14.287	22.682	32.907	30.109	30.703	51.865	82.291	111.66	158.58	179.26	197.73	259.42	346.19	394.99	510.36	583.83	724.23	902.24	1114.1	1366.4	1637.3	1807.6	2167.4	2447.8	2810.6	3058.9	3284.8	3577.9	3949.3	4229.7	4625.4	4715.1	5031.9	5244.2	5474.5	5679.9	5768.8	5900.6	5973.5	5942.3	5942.4	6057.4	5975.2	6090.3
0	0	1.8081	10.784	0.91016	0	3.4561	3.9024	2.7434	0	0.57426	14.695	18.355	71.817	149.88	265.15	405.13	599.34	833.48	1118.7	1393.4	1759.4	2121.1	2501.9	2816.4	3248.8	3701	4006.4	4441.9	4706.1	5366	5781.3	6233.6	6692.1	7116.9	7662.4	7947.4	8302.4	8657.9	8969.9	9231.6	9538.8	9861.9	10142	10287	10387	10499	10821	10813	10872
6.694	0	0	4.956	0	0	2.8395	0.085325	4.37	8.5641	8.3797	27.114	41.442	102.27	185.48	251.03	322.85	464.93	655.89	1087	1382	1758.9	2106	2451	2966.1	3341.4	4000.6	4395.3	4899.5	5466.2	5773.3	6090.9	6864.9	7272.2	7710.7	8476.7	9044	11235	10224	10659	10493	10425	10679	11111	10980	11329	11899	11915	11914	12155
0	0	0	0	0	4.6999	27.644	96.91	186.45	353.88	576.41	856.02	1116.9	1594.4	1970	2389.4	2891.9	3404.7	3695.4	4340.3	4861.1	5339.7	6054.2	6429.4	7025.4	7349.2	7573.8	8152.5	8656.2	8897.2	9327.3	9974.8	10375	10498	10760	11214	11779	12199	12363	12678	12989	13122	13151	13337	13413	13595	13747	14035	14091	14056
0	0	0	7.6529	0	1.1138	5.5909	15.728	11.834	23.388	47.906	113.35	194.2	358.88	517.18	792.18	1116.6	1459	1822.2	2272.9	2845.5	3322.3	3912	4448.8	4825.2	5381.5	5909.3	6535.1	7089.7	7449.3	7930.8	8521.4	9239.1	9749.5	10129	10661	11169	11620	11930	12159	12683	12819	13152	13589	13767	13775	14076	14183	14286	14503
6.0612	12.93	0	0	0	2.8106	0	16.524	39.393	95.98	159.81	270.4	423.34	599.63	753.98	1091.2	1203.6	1445.1	1681.6	2357	2236.1	2615.4	2827.3	3175.4	3922.1	4105.7	3913.2	4540.5	4248.1	4591.9	5044.7	5218.1	5184.6	5414.2	5661.2	5956.4	6139.7	6371.2	6443.6	6466.9	6877.5	7051.3	7060.5	7019.7	7061.9	7074.7	7297.8	7354	7396.6	7474.7
0	0	3.2367	1.8559	15.564	28.978	33.558	82.585	158.53	233.96	391.78	531.25	743.68	941.75	1086.9	1270.4	1491.4	1727.5	1897.3	2155.9	2476.7	2784.1	3190	3434	3894.9	4349	4656.7	5030.8	5923	5700.4	5822.9	6050.3	6335.4	6516.6	6504.5	6624.6	6828.7	7224.1	7250.5	7603.2	7636.8	7809.1	7821.6	7968.3	8090.9	8220.1	8173.9	8279.1	8378.9	8385.3
8.6562	2.9047	0	13.099	0	0	0	0	0	0	0	0	0	0	0	0	0	0	0	0	0	0	0	0	8.8177	60.815	85.782	125.13	205.43	355.47	483.34	609.6	658.06	777.67	910.44	1090.4	1236.9	1302	1435.1	1535.7	1752.8	1901.6	1912.6	1974.8	2017.8	1984.3	1968.5	2059.4	2039.3	2039.6
0	4.6902	0	0	4.9148	0	8.7777	15.888	23.229	59.717	87.101	145.69	230.89	326.16	471.53	510.36	613.23	773.98	1064.2	1227.3	1456.6	1612.9	1702.1	2208.6	2197.2	2356	2585.3	2684.1	2530.8	2774.4	2917.8	3278	3348.1	3726.6	3713.1	3844.3	4074	4347.1	4497.6	4549.9	4742.3	4791	4588.5	5005.3	4820.4	5102.6	5171.6	5251.4	5313.1	5428.8
0	0	6.1353	0.73826	10.505	0	4.0366	8.1214	20.412	0	0	0	0	0	0	33.704	99.421	164.15	310.69	520.31	723.44	959.68	1234.7	1501	1763.6	2139.5	2472	2731.1	3228.2	3621.2	4138.7	4386.8	4929.1	5372.5	5901.8	6404.9	6703	7220.9	7710.6	7910.3	8273.3	8332.7	8535	8930.4	9070.3	9241.8	9391.5	9403.2	9621.7	9722.8
0	0	0	2.5063	10.465	18.925	14.689	12.188	0	2.95	14.309	13.134	17.407	23.335	21.212	32.364	33.912	55.601	63.59	113.56	157.53	210.88	319.37	465.74	589.57	704.29	853.46	1014.1	1176.7	1317.4	1509.7	1720	1804.4	1936.9	2061.6	2139.3	2236	2261.4	2349.5	2458.4	2557.7	2614.5	2646.1	2742.2	2806.5	2784.7	2899.6	2912.4	2908.5	2885.7
0	0	0	0	2.7148	0	23.569	21.934	53.236	79.695	100.98	154.23	185.04	222.24	287.08	399.44	579.42	795.4	1096	1454	1797.1	2250.7	2754.4	3308.9	3820.6	4357.4	5076.6	5490.8	6264.9	7005.4	7535.6	7978.2	8822.7	9103.5	9641.5	10501	11096	11486	12221	12672	12786	13212	13233	13674	13714	13838	13609	13715	13980	14289
7.0304	5.6546	0.95527	0	0	0	5.9134	25.499	36.067	81.263	156.54	253.3	401.28	627.37	884.37	1102.6	1483.9	1755.3	2181.6	2440.8	3011.6	3294.6	3737.1	3989.1	4307.1	4746.9	5165.5	5383.5	5699.3	5865.6	6226.5	6331.9	6938.8	7214.8	7548.1	7853.9	7999.5	8463.2	8576.8	8605.5	8461.5	8610.4	8811.9	9154.5	9023.5	8970	9333.5	9146	9387.5	9376.6
0	0	0	98.581	10.966	23.314	24.983	29.415	64.181	106.48	159.21	224.98	350.37	495.71	687.12	841.93	1168.7	1334.4	1620.9	1877.6	2115.7	2532.6	2855.2	3032.2	3390.3	3852.7	4038.1	4372.5	5067.8	5088.8	5665.1	5945.9	6043.1	6273.4	6188.8	7069.7	7037.7	7363.1	7412.5	7632.7	7634.2	8132	8244.7	8389.7	8580.7	8675.1	8590.6	8853.7	8918	8952.4
0	0	0	4.8073	7.9641	8.7078	0	2.648	0.029043	25.619	33.319	48.817	74.416	104.12	190.28	238.16	353.05	456.27	527.93	635.05	851.01	952.05	1286.2	1413.7	1573.3	1876	2172.7	2393.3	2700.4	3007.7	3255.4	3570.3	3898.8	4085.7	3872.4	3971.2	4176.8	4393.6	4520.7	4861.2	4762.9	5107.1	5878.7	5904.4	5883.6	5942.5	5988.5	6068	6160.9	6232.5
0	0	7.2955	18.427	0	4.6306	5.969	7.41	51.391	142.03	297.52	476.4	701.99	1042.3	1388	1703	2286.5	2759.4	3142.6	3648.3	4120	4616.7	5150.3	5445.4	5573.1	5994.8	6853.1	7598.6	8128	8517.4	9013.7	9354.6	9928.7	10200	10588	11087	11156	11632	11769	12277	12567	12643	12532	12695	13006	12869	13170	13320	13156	13171
0	4.4632	0	7.2309	14.485	8.6275	0	21.71	16.886	21.082	31.019	37.219	48.886	69.146	64.834	80.757	100.7	126.05	197.15	263.85	344.41	470.52	631.69	793.77	1021.2	1249.2	1473.5	1763.6	2016.7	2240.5	2536	2805.4	2977.4	3324.7	3358.3	3616.9	3799.9	4072.1	4387.6	4530.3	4593.9	4701.6	4820.3	5045.6	5198.6	5221.1	5312.6	5243.8	5359.1	5483.4
3.0525	15.357	0	0	0.4829	0	9.3599	12.092	40.516	77.054	147.84	261.48	341.59	449.3	586.78	779.3	939.48	1172	1343.3	1630.7	1940.6	2207.6	2457.7	2743.7	2976.9	3190.2	3374	3694	3838.3	4127.7	4148	4333	4516.6	4733.9	4807	5325.9	5400.9	5559.3	5841.9	5953.6	6024.4	6077.4	6003	6158.5	6183.3	6378.2	6463.4	6476.9	6571.7	6661
3.2877	2.0986	3.2169	4.2111	0	0	0	2.756	7.2539	34.674	63.972	120.4	183.59	306.39	411.07	559.73	746.38	916.6	1126	1339.2	1480.8	1727.9	2016.3	2246.3	2545	2665.4	2781.1	2911	3170.5	3397.7	3589.4	3734.1	4054.2	4209.2	4129.5	4524.6	4645.5	4806.2	5102.6	5052.3	5119.6	5458.4	5234.1	5527.4	5480.8	5830.8	5715.7	5865.3	5810.8	5745.6
0	0	0	8.0157	6.1845	17.516	17.516	39.174	50.824	95.268	163.21	289.11	465.49	623.86	853.99	1069.4	1331.5	1655.7	2186.7	2591.2	2994.6	3497	3802.1	4279	4780.5	5090.4	5497.9	5894.1	6327.7	6285.4	6634.9	7094.7	7349.6	7684.8	8224	8604.7	8863.2	9081.5	9156.7	9733.4	10181	10332	10236	10585	10561	10608	10844	10837	10772	10853
0	0	0.756	1.0858	10.017	9.4708	0	0	0	0	0	0	0	0	24.274	59.842	96.965	154.04	258.66	394.17	566.55	716.47	925.32	1185.1	1391.9	1637.3	1835.8	2133.3	2433	2784.2	3112	3416.3	3548.3	3776.8	4090	4480.8	4859.2	5060.2	5198.9	5461.6	5686.1	5896.8	6159.3	6217.7	6320.5	6454.7	6507.5	6678	6820.9	7021.9
0	0	0	7.2651	6.8559	2.9629	0	0.8587	35.14	109.27	234.35	413.16	541.58	920.72	1228.8	1532.5	1954.5	2446.2	3043.7	3509.6	3874.3	4509.7	5240.9	5883.7	6394.2	6837	7385.8	7808.4	9747.4	8961.2	9122.8	10197	11785	10712	12703	13339	13689	13769	13770	13943	14017	14499	14385	14676	14923	15228	15558	15701	15958	14531
0	0	0	0	11.656	24.727	52.124	82.152	114.74	162.04	210.01	281.95	413.7	499.12	608.56	771.43	920.86	1094.5	1354.3	1521.4	1814.2	2071.8	2417.5	2697.3	2913.1	3338.9	3574	3835.5	4210.2	4491.7	4802.3	5112.6	5442.8	5662.1	6028.8	6100.1	6384.6	6805.3	7080.5	7169.9	7293.9	7313.9	7262.6	7469.8	7414.8	7393.9	7689.5	7663.9	7632.5	7864.2
4.3946	10.992	0	0	2.13	0	0	0	0	0	0	0	0	0	0	11.236	20.625	84.833	130.11	241.38	386.33	552.13	805.52	1033	1255.5	1523.7	1819.8	2140.1	2431.8	2762.2	3122.3	3538.6	3844.7	4113.7	4395	4595.8	4802.9	4892.8	4987.1	5093.8	5290.5	5383.4	5437.7	5462.9	5577.2	5706.5	5703.8	5798.1	5759.4	5818.3
0.18764	0	0	0	4.5247	5.9597	3.6689	14.846	57.216	117.54	232.59	400.83	605.64	919	1202.7	1673.4	2076.6	2426.1	3190.5	3627	4194.3	4822.9	5408.3	5821.7	6448.7	7139	7597.2	8682.8	9086.6	9386.3	10267	10864	11411	11802	12263	12962	13397	14107	14397	15224	14889	15599	15680	15479	15432	15521	16023	15816	16277	16445
2.055	0	2.4599	0	1.6178	0	2.7978	0	5.3713	0	0	2.3485	0	54.629	141.2	239.61	360.87	479.11	696.43	978.16	1161.2	1373.2	1754	2109.8	2386.3	2646.1	3042.3	3295.3	3615.7	3994.4	4278.5	4715.7	4905.2	5148	5391.6	5720.4	6064.7	5927.5	6103	6156.1	6540.6	6648.2	6862.3	7465.7	7368.5	7215.2	7506.2	7439.7	7563.6	7731.5
10.264	0	0	0	6.9919	0	5.8651	0	25.073	24.411	42.068	74.57	100.69	140.4	216.11	289.96	322.81	408.64	683.2	845.24	1103.3	1379.1	1642.1	1812.3	2316.3	2663.5	3069.9	3303.3	3581.6	3785.2	3891	4119.2	4476.8	4760.4	5102.3	5220.1	5518.6	5833.7	6183.3	6462.5	6377.8	6554.6	6727.7	7049.7	6971.3	7177.6	7474.8	7471.4	7220.9	7503.8
0	0	0	0	14.883	52	61.174	92.826	129.5	182.3	280.94	404.62	552.86	724.77	909.07	1199.3	1449.3	1755.8	2033.1	2349.1	2734.8	3086.3	3480.9	3858	4222.1	4368.9	4944.5	5445.4	5705.2	6065.9	6467.1	6924.4	7193.2	7404.8	7544.9	8008.7	8296	8461.7	8767.8	8892.1	9174.7	9461.4	9395.1	9633.9	9882.3	9867.2	10061	10243	10111	10334
0	6.2624	0	4.6149	0	0	0	0	2.1456	17.273	32.11	50.068	76.647	143.05	210.21	329.62	427.27	583.43	763.28	981.2	1193.6	1527	1791.3	2170.9	2461.1	2920.9	3264.6	3667.5	4018.2	4517.1	4531.4	5146	5931.9	6129.7	6496.3	6806.8	7123	7428.5	7829	8096.9	8656.4	8552.2	8753.1	9076.5	8663.8	8669.8	8818.1	8353.3	8631.8	8538.1
4.7315	11.119	0	0	0	0	1.2836	34.457	103.7	182.74	307.13	471.78	699.31	954.53	1267.2	1515	1898.4	2180	2525.4	2984.3	3490.6	3853	4195.2	4794.2	5175.2	5341.9	5976.3	6246.1	6509.7	7073.6	7673.4	8001.1	8556.4	9569.3	9228.5	9992.6	10200	10810	11193	11204	11882	12066	12359	12573	12338	12588	12598	12784	12961	13179
0	0	0	4.3425	0	13.636	21.427	55.155	122.05	232.98	357.57	550.56	575.52	753.67	986.15	1293.1	1412.9	1958.5	2123.9	2485	2784.2	3176.5	3430	3679.1	4007.6	4270.6	4707.5	4855.5	5111.1	5352.1	5579	5899.1	6426	6539	6853.8	7150.7	7343.6	7318.1	7644.2	8131	8768	8587.3	8173.3	9196.6	8243.1	8373.1	8442.6	8592.7	8674.1	8693.2
0	0	0	0	13.513	15.468	20.332	5.2416	15.173	0	22.387	9.0097	44.672	99.346	193.91	273.78	400.52	601.51	746.6	991.77	1134.5	1556.9	1750.7	2087	2120.2	2417.4	2529.9	2831.3	3194.1	3387.1	3628.8	3851.4	3927.3	4260	4353	4667.4	4772.7	4681.8	4503.4	4696.7	4791.1	4958.1	5055.5	5069.2	5270.1	5330.8	5315.8	5472	5332.8	5209.2
0	0	4.0258	0	24.174	9.4604	0	0	21.903	71.04	150.94	220.69	458.59	556.6	779.28	974.75	1275	1467.4	1750.3	2582.1	2909.8	2853.1	3645.6	4122.5	4630.1	4956.4	5365	6074	6229.2	6803	7137	7375.2	7618.7	8096.1	8395.6	8531.9	8931	9056.8	9352.2	9406.2	9737.5	10011	10277	10164	9594.6	9662.2	10627	10368	10844	11150
0.55239	0.96627	0	2.9676	1.1623	3.5417	0	11.41	31.43	64.262	91.931	164.31	247.7	339.96	470.9	576.34	696.14	814.63	905.7	1089.7	1243.5	1357	1508.4	1642.5	1818	1955.6	2038.7	2193	2440.6	2530.4	2759.5	3024	3189.9	3310.8	3408.8	3545.7	3864	3894.7	3936.1	4159.7	4264.2	4395.2	4513.8	4531.5	4692.9	4648.5	4570	4589.7	4618.5	4707.6
0	0	0	7.7552	3.21	1.179	4.2431	13.364	71.588	173.68	301.22	520.52	809.75	1121.7	1535.6	1842.7	2271.8	2794.8	3423.2	4057.1	4418.2	5242.9	5964.8	6246.6	6857.4	7529.7	8342.4	8528.6	9258	9978.4	10816	11229	11621	12238	12877	13479	14041	14522	14488	15376	15429	15947	15951	16153	16212	16404	16494	16033	16421	16528
0	0	0	5.1266	4.4831	8.1801	5.9665	11.726	11.365	19.701	53.426	71.636	71.367	88.322	82.781	104.73	125.22	158.8	198.07	255.02	321.95	403.3	500.05	654.29	717.15	881.52	954.78	1159.3	1400.6	1533.7	1798.4	2039.7	2231.7	2466	2627.9	2915.6	3076.4	3166.3	3409.8	3526.8	3647.1	3886.5	3886.7	4014.9	4122.2	4128	4363.6	4460.1	4446.1	4385.6
0	0	0	0	16.479	82.753	172.86	285.73	417.63	576.13	798.66	1058.3	1420.9	1833.5	2338.7	2863.5	3385	4061.7	4547.6	5607.4	6114.2	7040.1	7842.1	8642.1	9413.7	10209	10673	11715	12664	12946	12414	15356	15582	16523	17359	18486	19393	19963	20757	21443	21902	21537	22402	22495	23276	23725	23748	23115	23404	23161
9.7176	6.436	0	5.6293	0	0	0	0	0	12.611	50.904	184.6	209.63	417.98	596.81	721.31	745.96	892.83	1028.4	1227.6	1430.4	1456.9	1540.6	1706.3	1910	2179.3	2427.7	2622.4	2800.9	3052.4	3134.2	3377.1	3631.4	3722.1	3994.3	4311.8	4290.5	4577.8	4841.7	5444.1	4639.4	4781.9	4947.5	4950.6	5168.4	5073.5	5286.8	5172	5403.5	5285
2.6227	2.6188	4.4734	0	4.3909	0	3.1909	0	11.958	41.075	97.627	207.94	366.3	574.22	848.92	1222	1563.9	1963.2	2545	3032.3	3561.9	4065.6	4691.5	5224.9	5788.2	6573.9	7314.9	7750.1	8375.1	8888.7	9484.4	10243	10736	9281	9824.1	10418	10891	12797	11549	13707	14079	11611	14279	14436	14799	14783	14917	14979	15048	14911
4.7093	0	0	0	0	6.2395	5.3339	3.5092	0	30.488	47.789	86.956	149.07	285.14	427.2	581.22	800.25	1079.3	1373	1573.5	1894.1	2488.2	2957.9	3438.2	3773.6	4149	4518	4943.1	5040.2	5730.9	5732.6	6309.2	6502.9	6797.1	7189.4	7455.8	7968.6	7920.6	8412.1	8527.7	8380.3	8775	8806.4	9123.5	9160.3	9211	9314.4	9565.6	9446.5	9791.9
52.186	36.731	32.645	0	0	0	0	0	0	0	0	0	0	0	0	0	27.578	127.22	231.55	356.57	541.96	705.04	945.01	1216.1	1457.8	1831	2229.9	2676.7	3090.4	3486.7	3825.2	4387.1	5244.8	5063.7	5317.7	6067.2	6319.4	6669.2	6856.2	7172.7	7672.3	7840.9	7924.4	8146.9	8383.4	8475.7	8699.7	8786.9	8986.4	8798.7
0	0	0	14.897	6.9219	6.7929	12.079	20.731	50.975	120.46	224.81	336.48	523.5	817.69	891.23	1236.3	1609.3	2011.6	2530.9	2958.8	3398	3978.7	4554.9	4863.4	5390.6	5698.6	6821.6	7228.6	7593.2	8086.9	8490.1	8563.4	8702	8898.4	9741.2	9660.1	9966.6	10516	10489	11087	11325	11568	11618	11860	12969	11672	11984	12024	11820	11889
0	0	0	0	0	0	25.695	58.395	123.52	200.1	265.21	361.39	499.8	556.59	739.12	873.65	1002.7	1205.3	1327.5	1475.5	1645.8	1851.2	2006.6	2281.5	2556.1	2664.9	2985	3253	3584	3785	4154.6	4318.7	4676.2	4852.4	5194.8	5516.6	5788.3	6150.9	6296.6	6509.5	6586	6659.7	6688.8	6846.8	6917.4	7053.4	7039.1	7031.5	7127.4	7058.8
11.875	16.134	0	0	0	0	0	0	7.4483	40.691	99.492	214.21	351.71	555.73	769.27	1077.3	1386.5	1638.8	1906.9	2175.5	2515.9	2865.4	3246.1	3604.8	4196.8	4421.7	4890.1	5237.2	5618	5737.3	6093.9	6735.5	7527.8	7970.1	8235.5	8698.3	9082.8	9391.2	9812.8	10065	10630	10899	11127	11572	10837	11872	11920	11983	12060	12293
16.766	11.789	0	0	0	0	0	0	34.255	94.559	162.93	302.94	440.6	624.41	799.06	1025.4	1221.2	1423.4	1643.6	1971.5	2228.7	2613.2	3069.9	3439.6	3936.3	4443.9	5064.1	5487.7	6206.8	6656.2	7359.9	8008.8	8389.6	7827.5	9204.5	8229.8	8918.4	10318	9480.6	10016	10524	11532	10545	11781	11626	12672	12653	13071	12586	12689
0	0	0	0	3.2943	16.284	47.224	94.764	176.62	276.67	415.89	590.32	794.49	1033.7	1278.6	1568.7	1822.7	2155.6	2399.6	2777.3	2997.7	3364.6	3753.7	4289.5	4793.6	4976.7	5652	6078	6475.3	6528.6	6962.8	7569	7912.3	8087.9	8596.7	8840.9	8949.7	9143.7	9404.2	9659.2	10024	10154	10168	10432	10410	10208	10598	10613	10552	10625
0	0	0	0	0	4.9339	22.067	91.35	221.58	399.94	658.16	950.5	1220	1351.1	1657.4	1892.9	2194.5	2518.3	2618.2	2867.5	3125.1	3349.1	3751.5	3917	4222.2	4296.3	4486.3	4864.5	5173.1	5463.9	6083.9	5944.2	6084.7	6133.6	6166.1	6196.2	6566.2	6419.7	6662.4	7004.2	7165.3	6966.9	7098.7	7143.6	7122.2	7058.8	7244.8	7131	7109.4	7130.4
0	0	0.24157	12.168	8.658	6.2031	0	0	0	0	0	0	44.012	97.154	178.75	288.4	429.51	644.14	843.75	1128.9	1424.5	1641.7	2133.6	2527.4	2901.5	3303.9	3768.1	4002.6	4026.3	4496.5	5157.5	5566.9	5556.2	6067.7	6224	6647.6	7144.1	7255.7	7119.2	7481.7	7880.1	8054.5	8107.8	8276.2	8292.6	8313.2	8338.5	8490.4	8534.7	8470.9
0	7.9506	0.87928	0	0.75411	0	2.635	0	0	11.833	85.301	190.91	285.15	450.24	664.42	782.2	1203.3	1480.3	1729.9	2309.1	2694.8	3118.1	3614.9	4035.8	4499.7	5009.4	5488.1	5792.9	6246.8	6694.5	7045.6	7375.5	7647.4	8089.8	8472.9	8604.8	8927.5	9227.8	9711.4	9901.8	10118	10130	10322	10446	10747	10830	10997	11074	10956	10859
12.678	8.1535	3.1482	0.10336	0	0	0	0	0	0	0	0.40785	3.1883	32.532	61.015	93.088	116.77	177.67	212	289.18	377.95	469.48	608.51	786.24	883.01	1096.5	1385.7	1687.9	1935.5	2073.8	2345.1	2563.5	2943	3205.7	3255.5	3565.9	3727.2	4149.2	4081	4330.3	4447.2	4588.6	4606.7	4728.1	4681.8	4816.1	4883.1	4904.1	4917.2	4929.9
0.98282	0	3.9161	8.7777	9.2954	0	0	0	0	10.095	37.633	107.97	198.76	319.35	476.79	607.68	850.02	1094.3	1250.4	1592.2	1852.4	2104.6	2474.9	2718.6	3002.8	3218.4	3583.1	3785.8	3819.2	4124	4493.6	4718.5	5120	5386.2	5583.7	5720.2	5870	6147.8	6334.6	6615.8	6680.9	6553	6536.6	6490.3	6626.9	6683.4	6570.4	6748.8	6727.8	6704.4
3.881	4.6604	0	1.4771	1.4313	0	0	0	0	0	0	0	19.962	69.557	178.16	310.55	468.38	698.9	1015.8	1250.6	1578.3	2019.7	2360.3	2811.2	3150.8	3681.2	4085.8	4476.2	4913.7	5216.6	5731.3	6174.9	6476.8	6655.9	7331.1	7531.4	8114.8	8409.3	8601.7	9028.2	9248.5	9687.8	9617.2	9661.6	9790.2	9853.6	9941.3	9924.8	9929	10072
0	1.6262	0	2.9933	0.46379	0.0082405	0	9.7466	36.89	40.13	61.359	89.066	149.24	201.34	286.64	402.76	549.43	760.12	950.02	1124.8	1449.9	1681.4	2087.1	2443.4	2851.9	3195.7	3529.8	3804.1	4133.1	4404.1	4920.5	5178.4	5737	5843.5	6469	6450.1	6871.9	7074.8	7458.9	7762.8	7825.9	8060.9	8219.8	8235.9	8429.7	8457.9	8891.6	8843.2	8812.7	9064
0	0	0	0	0	11.2	17.232	4.4605	19.143	37.844	59.334	96.019	115.09	137.79	147.73	175.01	240.68	308.73	367.84	459.59	576.65	668.26	892.21	1012.9	1120.5	1334.2	1559.7	1824.2	2040.1	2261.5	2572.4	2834.1	3176.8	3360.5	3666	4031.4	4361.2	4664.3	4895	5165.1	5368.1	5833.9	6548.6	6877.2	7205.5	7290.8	7369.9	7354.1	7444.3	7463.6
0	0	0	0	3.4525	11.62	6.9943	2.1079	15.48	35.862	86.324	154.4	262.05	442.1	652.77	877.12	1152	1441.9	1850.9	2183.9	2564.4	3042	3334.6	3798.1	4202.9	4560.2	4728.7	5083	5895.1	6203.3	6796.9	7079.1	7407.2	7897.3	8395	8752.1	8906.4	9504.3	9545.2	9846.5	10304	10562	10782	10897	11147	11177	11323	11354	11471	11773
6.5586	3.3747	0	0	6.6662	0	4.2404	0	2.9993	0	0	6.8702	18.049	49.67	112.31	210.52	300.62	462.19	620.97	815.71	937.6	1209.5	1518.2	1754.3	2058.5	2287.3	2936.6	3213.5	3622.1	3987.6	4458.6	4743	5077.5	5300.4	5682.7	5942.7	6382.6	6805.4	7340	7435.1	7538.1	7935.8	8036.7	8301	8261.3	8476.7	8680	8758.7	8883.7	9013.1
0	0.84722	4.2082	0	0	7.0027	0	3.4976	0.49752	9.6988	44.98	112.55	192.51	345.88	525.29	747.16	953.61	1210.1	1524.9	1829.2	2155.8	2422.3	2852.6	3295.8	3516.2	3732.1	4028.9	3952.9	4751.3	5047.8	5309.7	5702.4	5435	6204.1	6368	6686	6915.9	7122.7	6808.2	7914.5	8164.4	8211.6	7607.7	8517	8954.2	8795.2	9052.9	9156.7	9079.4	9144
0	0	0	0	18.677	16.848	23.901	24.283	24.217	40.276	65.037	83.637	122.42	217.02	328.22	449.49	681.82	910.82	1171.5	1453.5	1790	2056	2318.1	2531.5	2909.3	3277.4	3703.7	3846.9	4209.6	4293.3	4524.9	4625	5015.2	5145.7	5246.6	5522.2	5588.6	5831.3	5864.1	5993.3	5810.8	6061.3	6185.5	6298.9	6403.8	6335.7	6249.3	6201	6511.4	6417.5
0	0	0	0	8.6853	43.062	94.757	149.06	218.93	321.84	480.27	665.31	865.44	1122.8	1396.3	1693	2038.6	2329.6	2670.3	3092.1	3438.7	3711.2	4092.9	4763.1	4843.8	5161.2	5596.2	5868.3	6221.2	6274.7	6681.7	6961.2	7810.4	8216.6	7533.9	7950	8071.9	8604	8668.6	8941.1	8993.7	9015.9	9167.9	9291.1	9309.6	9146.2	9521.6	9664.4	9717.4	9700.3
0	0	0	0	19.164	3.4247	0.44096	6.0355	0	0	0	0	0	0	18.611	49.971	125.2	265.03	408.36	572.61	765.27	1004.4	1265.5	1521.9	1860.4	2199.3	2604.4	2915.8	3377.7	3749.5	4132.7	4575.5	5026.3	5556.5	5965.3	6553.1	6827.6	7147.1	7593.5	8007	8431.3	8375.5	8644.7	8953.3	8912.7	9288.8	7686.3	9515.5	9668.3	9529
0	0	0	0	0	4.9235	15.274	42.797	90.995	172.18	319.43	471.12	545.8	744.35	924.88	1108.6	1276.4	1524.1	1850.6	1727.1	1959.2	2454.2	2640.4	2888.5	3204.4	3933.6	4587.1	4931.5	4676.6	5091.8	5879.3	5669.5	6118.4	6407.5	6666.5	6846.3	7284.4	7505.4	7680.5	7849.1	8132.1	8554.9	8418.3	8725.7	8783.6	8831.9	8846.8	8953.4	8900.3	8776
47.018	9.0184	0.53374	0	0	0	0	0	0	5.7384	37.452	129.61	284.38	513.69	785.25	1121.1	1483.9	1960.5	2456.4	2961.4	3363.7	3821.7	4418.5	4962.4	5414	5835.6	6544	6845.8	7135.2	7490.6	8116.2	8634.5	8934.2	9145.4	9429.6	10160	10262	10525	10840	10820	11517	11717	11762	11953	11963	11979	11907	12167	12208	12568
0	0	0	3.4257	0	2.8141	8.1651	21.119	40.073	67.2	121.42	173.36	252.38	379.32	506.06	689.16	912.59	1163.7	1448.7	1743.5	2040.2	2343.2	2686.6	2948.1	3282.2	3607.7	3809.8	4077.3	4392.9	4622.2	5145.4	5311.3	5424.1	5729.6	6034.2	6271.2	6534.2	6569.8	7036.1	7209.3	7486.6	7518.4	7604.7	7764.2	7819.8	7834	7923.9	7865.2	7784.2	8004.4
13.082	9.6519	0.51447	0	0	0	0	0	0	0	0	0	0	30.71	109.66	204.26	354.78	513.41	721.87	935.91	1288.5	1510	1697.9	1979.9	2313.7	2687.1	3185.4	3388.1	3679.7	4165.8	4462	4685.4	5038.4	5232.6	5542.2	5475	5724.8	5915.6	6164.8	6237.2	6373.8	6473.8	6675.5	6696.9	6701.4	6812.5	7049.6	6838	6965.7	6975.5
2.2394	11.157	0	1.7073	2.3691	0	7.3	1.6298	0	0.27891	0	0	9.6854	36.463	114.63	220.32	369.99	523.52	746.64	979.02	1333.3	1612.2	1958.4	2314.5	2616.4	3077.2	3515.3	3817.7	4322.3	4600.4	5008	5273.9	5714	6087.4	6368.1	6939.1	7172.2	7572.1	7788.1	8130.8	8346.5	8637.2	8784.4	8880.4	8985.1	9044.9	9010.4	9100.6	9319.2	9343.9
0	0	0	0	8.8901	21.311	32.239	30.459	41.954	61.991	114.81	200.57	354.89	570.19	809.97	1075.7	1372.4	1734.3	2141.8	2615.2	3075.4	3566.2	4242.5	4916.5	5499.9	6150.4	6658.8	7238.6	7873.9	8598.8	9237.8	9420.6	10512	11083	11110	11714	11903	12177	13006	13199	13374	13651	13991	14110	14052	14073	14447	14251	14453	14499
0	0.4437	7.1413	0	2.9501	4.1022	0	11.389	51.784	107.24	184.54	342.46	495.1	744.08	1068.3	1409.3	1674.7	2126.4	2347	3128.3	3716	4248.7	4810	5419.2	6011.9	6580	7134.3	7675	8047.6	8314.1	9224.7	9805.2	10368	10642	11167	11572	11901	12449	12820	13271	13272	13588	14132	14615	14752	14946	15131	15163	15331	14999
0	0	0	0	9.0594	7.1969	17.829	20.546	38.133	44.889	63.415	75.618	100.71	143.2	200.03	281.89	345.49	464.36	590.17	735.07	883.18	1070.9	1189.1	1425.2	1956.1	1957.6	1922.9	2570.8	2659.1	2981.1	2759.4	2874	3663.1	4085.4	3686	3989.6	4432.1	4790	5106.8	5315.9	5489.8	5446.1	5667.6	5768.3	5654	6548.2	6142.7	6001.8	6181.4	6095.3
3.8279	11.477	0	0	0	0	1.8299	14.528	56.616	120.7	229.81	355.48	674.28	857.15	982.04	1457.8	1710.2	1741.3	2496.5	2534.1	2850.8	3168.4	3572.5	3973.2	4218.6	4471	5005.5	5256.3	5532.3	5901.8	6161.6	6427.5	6772.4	6958.9	7169.3	7486.6	7688.6	7893.2	8200.5	8395	8556.5	8683.3	8863	8993.2	9072.5	9327.3	9363.6	9645.6	9499.6	9569.7
71.23	55.467	0	0	0	0	2.3556	0	19.109	86.222	189.73	296.51	453.7	592.53	814.62	1017.7	1696.9	2169.1	2585.8	3029.1	3563.8	4091	4863.4	5202.5	5957.8	6540.5	6958.7	7420.7	8321.8	8955.9	8964.1	9850.9	9453.1	10522	11842	12083	12233	12727	12994	13003	13561	13448	14069	14105	13907	14339	12537	11956	11926	12161
0	0	0	0	0.68429	22.179	11.874	20.214	56.824	64.558	109.66	171.89	240.2	348.68	487.13	776.12	964.21	1131	1297.1	1564.6	1807.8	2025.4	2346.8	2861.2	2908.7	3250.3	3239.6	3648.2	4261.7	4071.4	4496.7	4845.2	5178.3	5399.9	5693	6024.8	6368.2	6695.4	6538.8	6795.8	6932.6	7222.2	7167.4	7348.1	7513.2	7558.1	7673.5	7803.2	7705.1	7736.2
0	0	0	0	8.4301	37.45	81.697	138.54	210.6	309.41	429.31	571.01	702.14	856.32	1012.2	1240.9	1422.7	1710.4	1986	2223.3	2463	2817.7	3149.8	3464.4	3766.4	4144.6	4661.6	4954	5322.3	5637	5915.3	6325.4	6587.1	6893	7295.1	7748.2	8038	8440.1	8761	9051.6	9412	9473.9	9714.1	9917.2	10092	10300	10758	10757	10828	10881
0	0	0	0	5.5446	14.779	48.995	63.456	70.731	85.717	111.15	158.12	208.59	267.03	363.39	466.11	622.87	814.57	1015.4	1235	1564.3	1719.7	2048.4	2196.7	2394.9	2610.9	2899.5	3085.6	3355.3	3734.3	3828	4074.6	4298	4654.7	4964.6	5061.7	4960.9	5381.7	5356.6	5808.6	5874.9	6070.8	6194.8	6305.1	6209.2	6371.7	6443.9	6645.7	6891.9	6689
7.6784	2.3617	0	3.6798	0	0	9.3702	49.595	74.811	149.15	231.1	293.73	448.3	587.94	741.01	943.48	1156.1	1432.6	1682.7	1913.4	2179.3	2501.6	2902.6	3486.5	3705.2	4045.7	4323.6	5007	5523.9	6108.7	5604	5815.4	6103	6201.7	6342.8	6542.1	6819	6853.5	7116.6	7154.1	7160.8	7254.3	7122.3	7270.6	7298.7	7347.2	7322.7	7379.2	7331.4	7352
0	0	0	9.681	2.7961	8.5751	12.557	41.581	64.157	112.1	195.95	328.53	537.66	798.54	1135.3	1592.3	1977.1	2516.6	3024.4	3536.1	4192	4916.2	5524.6	6122.6	7029.5	7422.1	8374.9	9172.5	9796.9	10488	11265	12102	12786	13366	14135	14617	14825	15388	15943	15659	16489	16572	16712	16976	17388	16630	17431	17929	18409	17851
0	6.2353	0.10546	4.6317	0	0	0	21.747	39.174	87.64	151.77	248.95	398.41	567.42	755.29	1058.2	1216.9	1614.4	1996	2433.5	2982.8	3411.6	3808.2	4392.9	4841.9	5327.4	5795.5	6266.2	6789.1	7248.7	7946.3	8290	8783.6	9402.7	9740.5	10115	10820	11073	11554	12169	12263	12759	12792	13166	13233	13218	13711	13736	13814	13875
0	0	0	0.94926	2.4347	2.074	6.8928	18.482	29.277	50.402	94.23	141.51	211.29	289.56	418.99	533.17	717.67	903.26	1141.8	1339.8	1543	1760.2	2079.5	2402.4	2630.5	2911.4	3108.7	3348.7	3579.9	3860.1	4078.8	4363.1	4540.4	4663.8	4883.6	5108	5378.3	5687.1	5869.1	6079	6117.4	6052	6058.6	6341.9	6301.4	6536.6	6531.8	6628.8	6439.5	6491.4
3.0564	0	0	0	2.877	0	0.63483	0	0	0	0	0	0	0	0	12.88	71.09	134.5	238.79	363.04	538.22	651.74	790.75	979.09	1208.5	1465.1	1687.4	1947	2184.1	2558.1	2578.9	2723.7	2945.3	3165.6	3333.9	3469.5	3695.8	3533.8	3607.3	3981	4221.7	4521.3	4644.7	4462.4	4364.8	4510	4876	5246.8	5181.8	5197
17.021	18.711	19.785	0	0	0	36.076	0	33.304	24.782	53.583	3.4929	31.042	0	17.467	43.1	31.876	136.69	206.54	367.29	554.52	852.15	1049.1	1310.4	1701	1895.9	2118	2473.9	2810.7	3016.6	3139.7	3516.8	4177.8	4534.9	4683.4	5211.3	5431.3	5977.5	6218.9	6396.1	6642.8	6938.7	6932	7214.2	7097.6	7440.8	7616	7643.9	7651.7	7897.5
0	0	1.9698	3.6385	8.2532	2.5971	3.1934	18.804	38.775	103.04	174.67	271.46	420.73	561.94	743.46	979.07	1279.8	1574.1	1961.1	2441.3	3038.5	3105.5	3349	3574.6	4123.4	4389.5	4913	6235.6	6226.9	6848.5	7242	7594.1	8035.8	8443.6	8848.6	9526	9740	10130	10390	10703	10887	11010	11198	11303	11409	11519	11684	11635	11619	11604
61.398	46.886	10.822	0	0	0	0	0	24.21	159.81	326.12	524.42	848.57	1294.2	1726.8	2247.5	2744.5	3330	3883.5	4568.3	5441.5	5961.2	7012	7290.9	8384.5	8889.9	9778	10324	9229.5	11458	12144	12409	13151	13096	13418	14200	14551	14591	14873	14756	15404	15309	15055	15444	15367	15367	15579	15278	15312	15479
2.4926	0	0	6.0206	0.83907	5.5447	0	0	0	0	0	0	31.409	74.637	162.59	276.95	498.8	716.63	1012.6	1306.9	1615	2021.7	2447.2	2770.8	3278.7	3547.4	4070.3	4648.1	5193.8	5391.3	5705.8	6171.2	6509.3	6991.9	7445.2	7803.1	8217.9	8367.1	8390.9	8781.9	9119.2	9309.6	9534	9792.7	9719.2	9991.7	10100	10062	10021	10302
0	0	0	0	0	15.526	24.672	62.253	146.95	243.16	409.75	592.31	840.94	1195.5	1545.5	1884.6	2269.3	2623.1	2935.7	3420.1	3817.7	4393.8	4914.8	5447.4	5864.6	6132.9	6745	6997.3	7346.4	7670.5	8069.4	8544.5	8702.3	8993.1	9371.8	9835.6	10059	10310	10545	10783	11207	11059	11412	11524	11664	11495	11479	11803	12052	12093
0	0.13193	5.9521	0	8.3107	1.5475	7.3612	9.2811	0	1.0106	16.049	46.818	72.559	104.88	170.09	239.02	344.54	501.74	730.64	999.58	1273.7	1590.4	1951.3	2329.9	2713.2	3123.5	3546.2	4009.7	4644.3	5089.5	4933.3	5514.6	5846	6279.2	6732.3	7295.3	7600.8	7790.5	8181.8	8561.8	8717.2	9132.6	9201.5	9454.5	9656.4	9638.4	9744.3	9877.4	9895.8	9996.2
0	0	0	5.5749	0	8.8822	5.938	3.1051	4.584	9.1994	20.415	36.001	69.205	101.8	171.42	282.32	447.31	615.44	878.79	1141.3	1458.4	1774.4	2135.4	2423.6	2811.7	2997.4	3507.9	3857	4307.5	4799.7	5216.8	5687.9	6034.8	6550.4	6860.4	7302.6	7990.1	7967.1	8311.9	8977.8	9252.7	9859.9	9543.4	9666.2	10204	10392	10394	10736	10576	10666
6.8338	0	0	12.479	16.38	3.6381	0	0	13.891	60.584	182.64	340.86	537.73	599.44	984.32	1363.7	1851.3	2315.7	2611.7	3288.8	3810.5	4352.1	4919.7	5614.2	5950.5	6604.7	7101.3	7733.9	8078.1	8486.4	8699.7	9371.3	9862.3	10098	10615	11121	11502	11956	12320	12650	12837	12919	12873	13141	13568	13356	13997	13943	13844	13956
1.8982	5.674	0	5.1746	2.0732	7.385	0	21.965	40.585	76.904	136.88	223.81	263.28	342.16	497.66	598.03	907.1	1023.4	1335	1283.2	1547.1	1831.1	2052.6	2691.9	2988.2	3375.6	3625.5	3510.7	4190.5	4388.9	5385.6	5231.1	5613.2	5879.1	6111.2	6471.2	6584.8	7034.5	6344.3	6563.4	6616.9	6779.5	7143.8	7201	7378.4	7306.8	7345.6	7513.7	7628.7	7829
10.057	0.56424	0	1.6361	0	0	1.2577	11.56	83.565	170.22	301.78	493.63	736.1	1027.5	1372	1658.5	2049.8	2122.9	3154.1	3179.1	4346.1	4949.9	5614	5555.4	7013.7	7135.9	7725.4	8314	8896.1	9690.9	10141	10920	11942	12309	12616	13031	13160	14290	14800	14992	15674	15999	16584	16657	16609	16552	17049	16876	17197	16624
1.4489	3.2006	0	5.5137	0	4.3778	1.216	0	0	0	0	0	0	0	0	0	0	0	0	44.735	122.32	208.17	367.36	591.13	783.78	1068.6	1377.9	1518.4	2050.3	2153.1	2703.5	3062.6	3416.7	3808.4	4181.6	4703	5181.3	5485.5	5878.2	6237.4	6727.1	6996	7297.2	7531.6	7749.3	7715.9	7703.7	8122.8	8032.6	8069.1
0	0	0	22.218	21.969	34.1	13.615	72.357	110.62	169.83	255.96	321.78	395.69	409.4	397.95	393.88	520.08	612.31	743.96	916.11	1233.7	1542.3	1734.8	1820.5	2182.5	2462.9	2210.3	2786.2	3443.9	3856	4194.5	4710.4	5249.3	5509.3	5661.1	6081.3	6454.8	6687.7	6925.6	7520.9	7876.9	8236.4	8559.8	8848.3	9010.1	9522.2	9466	9230.3	9310	9354.5
0	4.083	0	5.6672	0	18.284	0	0	0	8.5862	61.047	172.44	329.21	522.82	800.9	1086.3	1449.6	1770.5	2176.6	2624.5	3096.5	3474.5	4024.2	4484	4926.7	5586.2	5913	6233.1	6906.8	7248.9	8087.4	8388.1	8801.4	9362.3	9661.1	10251	10534	11445	11353	11957	12262	12424	12797	12738	13097	13240	13242	13316	13326	13584
0	4.668	0	5.6367	0	0	9.3446	9.452	40.158	88.041	136.81	211.63	313.14	409.73	529.12	675.97	847.24	1014.2	1228.1	1413	1700.8	1963.6	2298.6	2514	2931.3	3251.7	3732.3	4233.9	4402.5	5017.3	5302.1	5665.7	6303.7	6600.7	7031.3	7317.8	7518.4	7717.7	7952.8	8445.9	8684.1	8892.7	8939.9	9172.1	9153.1	9177.6	9482.2	9498.5	9718.3	9715.5
0	0	0.64163	1.8658	1.1878	10.66	9.1538	27.563	54.572	92.57	161.94	243.81	389.88	517.4	731.62	930.84	1210.4	1534.2	1861	2168.5	2621.6	2950	3479.9	3743	4153.8	4605.8	5105.8	5419.8	5602.5	6340.3	6510.8	6909.3	7527.2	7986.1	8381.7	8639.3	8587.1	8727.5	9008.4	9566.2	9686	10100	10140	10203	10377	10564	10605	10426	10608	10827
0.2563	5.137	0	0	1.7773	0	2.6658	1.9579	26.941	45.949	84.33	120.02	201.42	264.75	404.8	422.56	531.61	676.44	997.08	964.5	1173.3	1415.6	1638.8	1945.8	2600.3	2792.5	3173.4	3381.6	3748	4019.3	4510.9	4158.1	4424.4	4807.4	5063	5249.5	5377.7	5835.2	6147.6	6352	6460.3	6421.9	6691.6	6952.8	6990.7	7061.4	7109.5	7211.4	7319.7	7252.4
0	0	0	0	1.0383	19.575	33.065	49.512	63.106	63.808	91.131	136.57	170.35	242.95	316.76	395.76	451.48	577.44	705.07	831.58	967.82	1206.1	1486.7	1758	2052.6	2224.8	2561.6	2805.9	3109.1	3432.7	3784.8	3972.1	4366.3	4663.9	4883	5231.4	5622	5922.5	6174.5	6760.4	6931.7	6874.5	7046.4	7276.9	7444.2	7481.6	7579.6	7631.9	7954.5	7744.8
0	0	0	0	0	11.653	10.365	19.296	8.5329	18.26	28.548	38.161	1.6076	62.949	104.91	101.31	184.65	403.19	580.25	763.66	721.69	804.58	1070.5	1511.2	1501.2	2177.8	2459.1	2683.4	2470.9	2907.5	3177.1	3480.5	4177.1	4464.2	4811.9	5221.3	5667.3	6064.2	6120.7	6418.1	6594.8	7126.1	7328.3	7457.5	7608.4	7576.7	7733.8	8048.3	7873.6	7877
0	0	0	0	2.273	6.1494	12.632	35.018	54.552	69.927	94.428	133.36	146.58	201.11	273.87	363.58	514.26	660.42	889.05	1019.1	1183.6	1562.5	1643.6	1955.7	2092.8	2329.5	2758.3	2778.5	3115.5	3363.8	4061.7	3961.4	4067.7	4348.4	4463.3	4797.6	4985.2	5177.8	5403.2	5649.9	5726	5826.9	5848.6	5956.6	6177.5	6325.6	6315	6284.5	6263.4	6195.7
0	0	0	0	8.3283	1.7625	13.45	26.858	83.324	172.7	300.11	508.98	864.59	1312.4	1451.5	1967.1	2403.7	2933.2	3394.1	4627.9	4343	4926.4	6602.4	5999.8	7174.2	7150.8	7876.8	7643.4	8237.9	8649.4	8523.4	9611.8	9439.9	9774.9	9982	10558	10344	10750	10621	11278	11529	11920	11576	11603	11803	11856	12004	11789	11785	11774
0	0	0	16.6	4.9732	9.3566	24.285	38.23	69.864	118.67	239.89	391.23	608.1	745.13	1270.7	1590.8	1921.4	2423.4	2519.6	3085.4	3592.5	4130.5	4532	4999.5	5426.1	5484.8	6259.7	6060.8	6426.1	8500.3	8088.7	7870.5	7974.3	8250.8	8448.4	8954.4	8395.3	9284.2	9533.8	9565	10066	9392.9	9712.6	10698	11407	9577.3	9786.3	11084	10374	10433
0	1.4781	1.8253	1.9334	5.2945	0	0	8.545	18.702	25.547	64.655	126.45	181.33	256.86	383.98	499.06	655.2	770.93	961.27	1112.4	1323.7	1571.5	1872.6	2114.8	2371.2	2667.3	2847.6	3001.6	3342.2	3654.4	3997.9	4354.9	4645	5064.8	5254.4	5413.1	5727.1	5499.3	5686.2	6027.5	5887.4	6090.2	6054.5	6230.6	6363.1	6350.2	6601.8	6313.4	6338.8	6253
0	0	7.9172	4.0222	0	0	0	0	0	0	0	0	0	0	0	0	24.208	86.946	149.69	222.09	316.59	426.52	592.4	736.1	862.29	1011.8	1241.4	1456.8	1616.1	1775.8	1851.3	2089	2320.9	2480.1	2630.3	2879.6	2832.8	3046.3	3198.5	3396.4	3630.5	3700.9	3870.4	3963.7	3904.5	4058.2	4154.6	4218.9	4314.2	4298.5
0	0	0	15.399	12.469	0.094297	0	0	0	0	0	0	10.748	38.751	101.84	145.34	249.82	381.11	549.71	697.72	858.66	1119.9	1343.6	1639.6	1893.8	2108.9	2431.3	2670.7	2961	3130.9	3454.6	3732.3	4012.9	4204.4	4461.4	4725.2	5132.1	5328	5703	5910.5	5958	6027	6232.4	6395.2	6721.7	7126.1	7580.7	7785.9	7785.1	7815.7
0	0	0	8.7704	23.731	39.039	77.45	147.13	229.94	363.83	552.68	813.22	1140.2	1500.8	2046.2	2564.5	3158	3800	4589.3	5397.3	6248.6	6965.1	7964	9147.7	10293	10870	11482	12537	13941	14485	15334	16465	16969	17577	17805	18534	19330	19486	20214	20319	20962	21084	21723	21922	22095	21790	22356	21880	21860	22274
2.2158	6.0195	0	2.8275	6.1521	0	0	0	0	0	0	0	1.5264	6.3282	37.32	54.06	90.194	159.32	328.27	474.49	564.22	736.88	995.22	1112.2	1307.5	1583.1	1645.1	1956.1	2459	2716.1	2909	3028.7	3231.4	3494.5	3842.1	4181	4424.6	4596.3	4756.7	4995.4	5267.4	5537.3	5572.3	5675.4	5739.4	6023.1	6030.4	6150	6203.1	6285.6
0	0	0	8.2619	5.4641	12.996	10.198	13.398	20.31	36.615	58.921	129.8	207.34	312.51	436.88	587.38	742.34	943.29	1176.7	1423.1	1691.3	1959.4	2276	2618.3	3001.4	3256.1	3687	4057	4438.4	4883.7	5128.6	5468	5753.7	6182.3	6379.8	6819.3	6922.5	7365.4	7640.5	7994.9	8347	8446.6	8651.8	8840.7	8972.5	9115	9277.7	9446.8	9556.7	9636.9
0	0	0	0	11.417	19.023	19.056	28.797	49.134	69.836	86.128	136.5	162.1	235.91	348.51	460.7	650.18	797.31	964.05	1175.3	1442.9	1720.1	2031.9	2296.7	2506.5	2801.3	3149.4	3556.7	3946.5	4343.5	4640.5	4937.8	5235.5	5557.8	6030.8	6070.9	6375.9	6726	7032.8	7421.6	7456.4	7729.8	7909.4	7901.2	8040.7	8095.6	8247	8227	8518.1	8243
8.2754	0	0	0	2.1059	7.3549	0	0	9.1486	29.428	61.696	130.03	238.05	398.13	592.12	836.76	1091.7	1250	1776.6	2129.5	2381.9	2705.1	2819.4	2750.9	2995.7	3235.5	3618.2	3761	3422.7	4222.4	4690.6	5044.2	5102.7	5389	5482.5	5992.7	6341	6561.7	6846.6	7189.4	7653.6	7940.4	8021.7	8252.7	8269.1	8376.9	8507.8	8661.5	8723.4	8960.1
0	0	0	3.9318	2.6818	0.36629	4.0016	0	14.459	20.867	36.621	69.145	129.51	205.11	315.57	434.2	593.61	783.12	854.72	1206.4	1558.4	2096.9	2107.3	2433.3	2758.4	3023.7	3355.5	3671.9	4170.2	4378.8	4724.2	5142.7	5557.7	5730.5	6176.4	6404.3	6826.2	7284.4	7737	7908.5	8158.2	8230.3	8039.6	8715	8581.8	9060	9002.5	8908.9	8996.4	9160.7
0	0	0	3.2276	2.6666	12.625	3.798	0	1.0144	1.2421	21.042	27.948	75.93	119.1	235.71	302.07	447.25	597.31	818.78	1035	1280	1492.3	1760.4	1920.7	2226.1	2357.8	2556.7	2903.3	3234.4	4111.5	3924.9	4076.7	4272.2	4572.3	4783.9	5013	4978.9	5416.5	5432.1	5702.8	5873.1	5933.4	6083.1	6212.8	6356.2	6097.8	6089.8	6289.2	6164.1	6332.9
0	4.7671	0	115.47	0	0	92.122	116.21	95.694	152.22	172.9	243.79	260.93	325.01	358.29	404.58	568.56	685.67	797.25	837.53	1077.4	1215.1	1440.1	1665.3	1921.4	2185.1	2428.2	2698.4	2950.2	3291.3	3507.8	3877	4178.5	4546.4	4771.6	5068.1	5225.3	5362.3	5943.1	6275.4	5301.8	5441	5548.1	5858.7	5868.1	6007.1	6008.1	6225.7	6390.4	6392.3
0	1.8145	1.973	0	5.5992	0	0	0	23.791	41.835	71.26	122.93	202.41	294.6	411.3	534.78	658.37	813.67	1049.5	1190.9	1593.4	1720.3	2009.3	2172	2444.9	2704.5	3017.1	3176	3606.9	3948.1	4232.9	4426.6	4829.9	5050.3	5263.2	5404.6	5582.3	5822.7	6264.5	6380.8	6475.5	6512	6564.8	6679.6	6666.8	6756.9	6172.9	6202.1	6818.7	6483.7
0	1.2205	0.93388	12.54	0	10.319	13.08	33.828	88.77	180.82	330.62	501.86	704.27	973.97	1244.2	1544.9	1956.6	2263.8	2806.9	3175.1	3742.3	4242.6	4742.2	5255.8	5644.9	6493.2	7072.2	7652.2	7689.5	8335.3	8852.8	9830.6	10086	10802	11178	11778	12144	12302	12514	12938	13241	13383	13895	14304	14360	14573	14562	14648	14632	14652
0	0	0	0	11.534	10.196	0.62879	12.261	0	6.8882	42.807	45.582	98.937	181.69	277.39	423.69	578.56	799.08	1088.6	1360.1	1665.6	2089	2427.9	2829.7	3080	3324.2	3832.8	4443.5	4869.3	5332.3	5738.8	5497.8	5801.8	6161.9	6548.5	6881.7	7001.6	7189	7622.6	7731.1	7951.9	8296.2	8126.9	8382.4	8447.3	8530.8	8806.4	8851.5	8868.8	8935.6
0	0	42.103	45.571	43.448	75.669	56.525	46.22	38.492	44.244	63.771	48.882	76.918	119.76	189.43	304.33	439.09	626.19	808.5	1000.8	1217.7	1483.4	1797.6	2094.3	2501.6	2799.1	3209.7	3544.6	3953.6	4348.8	4646.2	5047.7	5393.6	5784.9	5765.6	5927.5	6243.6	6189.2	6410.2	6544.7	6633.3	6705.5	6744.9	6871.9	7016.8	7212.6	7101.3	7245.1	7237.3	7147.4
0	2.2529	0	6.62	4.6265	0	0	0	0	6.4511	45.335	94.063	190.1	292.24	442.23	620.99	832.23	1078.6	1379.9	1597.3	1798.7	2156.5	2381.7	2760.2	3051.7	3327	3731.6	4220	4589.8	4830.5	5167.2	5446.9	5814.9	5991	5785.4	6192.3	6168.3	6558.3	6861.8	6895.3	7328.2	7115.4	7130.8	7423.1	7435.5	7425.4	7586.8	7553.6	7577.8	7773.2
0	0	0	13.451	12.711	29.114	30.05	31.155	32.076	86.283	117.28	209.44	275.88	455.14	590.45	734.9	913.92	1171	1449.3	1894.2	2688.4	3093.9	3083.1	4052.9	4523.6	4446.4	5722.6	5484.5	5989.5	6374.8	6880.3	7361	8010.4	8311.4	8612.8	8944.3	9030.5	9586.3	9807.8	10133	10807	11165	10803	11083	11196	11196	11802	11740	11435	12153
9.1718	6.2965	0	0	8.3492	0	0	0	0	4.2916	40.619	99.415	175.94	375.62	488.2	779.17	974.32	1209.9	1565.8	1814.5	2109.2	2386.7	2522.1	2981	3376.4	3689.7	3924.4	4030.4	4442	4664.6	4974.2	5101.1	5187.5	5287.9	5433.1	5584.4	5827.3	5843.5	5888.3	5987.5	6158	6275.4	6053.4	6054.8	5989.6	5678.3	5697.3	5707	6101.7	5926.5
0	0	9.9782	2.8524	5.8325	17.051	17.465	33.647	65.57	105.77	153	237.38	317.94	474.02	620.58	718.76	791.21	891.14	1030.6	1139.8	1236.2	1301.4	1417.1	1478.1	1642.5	1697.2	1822.6	1887.7	1958.2	2081.3	2404.2	2551.8	2593	2756.9	2802.8	3180.5	3377.4	3177.5	3597.1	3309.4	3672	3776.6	4330	3856.8	3959.8	3940.7	4081.9	4084.1	4591.6	4761
9.9375	0	1.7781	5.2412	0	0	0	0	0	0	9.0804	48.513	83.447	156.45	236.85	346.96	492.06	647.89	807.31	1022.4	1282.1	1471.5	1770.4	1987.5	2285.8	2587.7	2847.5	3078.1	3440.3	3694.1	4015.2	4410.9	4845.5	4861.8	5215.7	5446.1	5742.5	6186.6	6519.5	6675.9	6946.3	7039.7	7171.7	7303.3	7289.6	7350.5	7786.2	7727.7	7708.9	7732.1
0	0	0	0	46.58	51.985	81.618	94.573	102.15	152.02	219.06	319.53	438.13	566.57	726.73	871.59	1025.1	1226.4	1421.6	1591.6	1785.6	1955.1	2067.8	2365.8	2628.8	2844.8	3094.4	3290.4	3516.4	3693.3	3959.3	4242.3	4577.1	4782.8	5018.5	5259.2	5416.3	5723.6	6013.5	6150.9	6177.7	6416.5	6644.1	6779.5	6921.2	7023.1	7134.7	7233.4	7105.8	7258.4
0	0	0	0	18.413	34.649	49.613	70.809	86.961	119.56	139.2	165.84	208.41	299.75	425.04	593.56	754.71	982.15	953.77	1460.6	1767	2030.6	2317.1	2617	2806.4	3105.3	3443.2	3467.1	3832.2	3704.3	4399.3	4866.6	4958.2	5196.5	5452.4	5787.5	6038.3	6311.3	6427.5	6764.9	7124.5	7312.4	7388.9	7524.3	7403.1	7509.1	7766.5	7836.3	7853.5	7826.4
0	0	0	3.3196	2.8397	9.3567	5.3394	0.48634	0	4.202	44.619	61.545	139.45	245.89	441.76	830.04	1009	1387.4	1795.4	2343.8	2793.5	2974.5	3781.1	4170.7	4672.6	5008.3	5647.6	6097.7	6604.9	7088.4	7307.5	7504.4	7814.8	8232	8413.5	8962.2	9413.4	9642.2	9750.7	10211	10349	11118	11281	11416	11552	11416	11692	12016	11856	11592
15.867	2.4271	0	0	0	0	0	0	0	0	28.238	67.905	129.31	196.64	325.81	462.28	586.6	705.69	864.15	996.28	1170.1	1306.7	1499.5	1661.3	1794.9	1983.4	2136.9	2357.5	2578.1	2820.9	3038.2	3236	3432.8	3680.8	3950.6	4272.5	4337	4594	4694.6	4928.1	5219.8	5524.2	5568.1	5601.4	5030.1	4964.8	5014.4	5284	5352.1	5365.9
0	0	4.59	2.6762	0	0	8.7649	41.545	97.277	155.44	242.85	339.58	491.89	680.53	863.97	1114.9	1346.3	1665.9	2033.8	2500.5	2877.3	3272.6	3740.9	4181.8	4606.3	5126.4	5508	5953.4	6397.2	6846	7147.7	7700.7	8082.7	8512.4	8763.9	9143.7	8115.8	9706.6	9988.5	10418	10663	10878	10899	11124	10883	11466	11374	11446	11563	11098
0	0	0	2.9049	0.18433	8.8875	0.78103	20.568	15.523	24.807	46.003	73.623	144.66	246.86	402.75	564.97	775.78	965.18	1263.7	1519.4	1836.2	2129	2393	2663.3	2864.6	3199.5	3360.1	3555.8	3824.6	4176.3	4573.1	4646.2	4929.2	5141.4	5185.2	5256.6	5335.3	5509	5805.3	5931	6076.3	6296.8	6261.1	6332.1	6111.3	6336.3	6492.1	6360.1	6555.4	6463.2
2.8128	5.543	0	4.8937	0	0	0	7.6547	40.694	96.927	134.31	203.73	251.14	309.13	406.28	468.82	556.05	664.36	868.63	1043	1262.2	1469.4	1732.8	2019.8	2190.7	2425.3	2746.4	2849.6	3193	3332.7	3479	3850.2	3955.1	4232.6	4303	4376.7	4747.2	4826.4	5065.1	5216.1	5490.7	5660.2	5873.8	5913.6	5997.9	6173.4	6191.1	6308.7	6161.3	6257.9
0	2.0708	0	0	3.9881	0	33.094	62.924	126.45	170.96	286.77	392.23	428.71	591.37	778.9	1096.4	1396.4	1725.5	2107.8	2440.5	2971.9	3287.9	3568.4	3905	4436.4	4652	5098.8	5107.5	5468.2	5771	6164.7	6704.2	7079.4	7437.1	7715.1	8070.2	8253	8823.7	9205.6	9327.2	9404.8	9734.2	9840.1	9955.7	9928.9	10314	10339	10324	10623	10790
0	7.8472	0	11.781	13.811	0.83969	18.469	3.2204	10.233	9.9257	4.061	20.937	27.047	39.592	72.381	111.64	175.36	235.29	256.41	338.76	437.78	538.3	704.63	912.52	1021.9	1179	1377.9	1531.3	1779.2	2010	2269.4	2574.3	2870	3025.9	3431.7	3722.1	4098.7	4445.2	4850.6	4999.8	5352.2	5300.5	5537.4	5851.4	5930.6	5998.1	6105	6222.3	6122.9	6152.5
0	0	0	3.5458	5.9362	19.259	11.643	50.798	101.73	188.75	302.17	456.4	615.95	819.72	1027.7	1276.4	1571.1	1884.4	2137.3	2485.5	2906.8	3349.4	3654.2	4035.5	4178.4	4563.5	4990.6	5408.1	5733.2	6140	6457.8	7019.2	7640.1	7745.8	7982.3	8184.6	8523.6	8971	9313.2	9703.1	9872.1	10042	10189	10500	10750	10784	11048	11186	11245	11467
0	0	0	4.0166	10.473	5.8419	1.6548	5.9732	24.32	59.599	131.21	230.74	430.66	645.24	945.24	1271.6	1656.5	1869	2255.2	2811.7	3307	3752.7	4048.1	4609.1	4964.1	5253.4	5576.9	6071.4	6350.5	6695.3	6991	7132.6	7517.8	7855.1	8145.6	8385.5	8765.7	8968.4	9409.1	9654.8	9594.5	9997.6	9845.7	9580.7	9674.1	9839.3	10067	9826.2	10165	10180
0	0	0	1.4017	3.0224	8.5438	1.5155	0	0	15.534	42.776	89.566	155.45	263.81	403.71	549.79	723.28	851.31	936.21	1118.8	1270.1	1523.3	1748.5	1926.1	2169.3	2494.3	2646.3	3030.5	3079.7	3399.8	3543.7	3912.2	3878.9	4026.6	4249.1	4434.6	4567	4964.5	5158	5589.9	5469.7	5877.6	6007.3	6100.3	6108.2	6282.6	6436.5	6623.1	6704.6	7812.1
0	0	0.012067	0	2.3458	4.7779	5.9731	31.476	79.405	163.81	302.21	484.76	735.21	1019.5	1386.3	1692.3	2135.4	2570.6	3024.2	3591.7	4222.4	4725	4851.6	5534.7	6411.6	7280.7	8159.5	8674.5	9692.4	9781.2	9884	11239	11375	12336	13165	13180	14074	15274	14874	15133	15271	16195	16754	16936	16273	16968	18188	18090	17342	16375
0	0	3.8333	0	0	0	7.517	5.8975	7.2133	10.039	16.664	46.501	16.944	41.86	96.398	167.89	269.66	448.19	638.86	844.97	1159.1	1422.9	1801.8	2107.2	2527.1	2755.8	3433.1	3861.8	3935.1	4338.7	4845.7	5215.3	5518.2	5742	6131.2	6420.6	6824.7	7238.8	7222.7	7886.2	8202.2	8188.8	8492.7	8786.6	8972.5	9048.5	9234	9411.7	9283.6	9243.8
2.2544	0	0	0	2.4926	0.89653	7.4596	0	0.27449	0	4.2467	6.0982	25.186	9.056	0	0	1.693	17.633	47.003	164.25	263.32	352.2	427.35	561.89	735.07	921.99	1205.7	1387.8	1695.6	1959.1	2265.1	2509.6	2808.1	3230.7	3538.7	3760.4	4095.8	4264.2	4622.3	4683.6	4854.3	4998.1	5314.3	5218.4	5135.6	5245.6	5242.6	5479.4	5524.1	5625.1
0	3.6909	0	4.8778	0	0.073858	7.2168	7.3706	15.86	30.749	50.741	67.146	104.84	141.12	226.5	291.76	425.56	554.62	722.81	866.8	1102.7	1289	1520.4	1748.5	1945.2	2197.3	2587.8	2849.5	3119.6	3386.5	3755	4071.2	4583.2	4920.8	5213.6	5549.4	5734.6	6040.4	6470.4	6680.4	7049.9	7128.7	7540.9	7644.4	7719.6	7669.1	8074.5	7950.3	8101.1	8276.2
0	1.9201	0	3.6934	0	0	10.823	39.802	106.29	239.69	363.94	561.75	775.48	967.01	1314.1	1582.8	1864.5	2135.1	2486	2791.1	2970.7	3308.1	3607.5	3719.8	4095	4056.3	4256.6	4456.8	4291.7	4505.5	4512.7	4617.9	4715.4	4708.5	4819.9	4906.8	5093.6	5180	5190.8	5250.2	5342.4	5444.5	5435.2	5545.5	5530.4	5595	5618.1	5663.8	5934.1	5673.9
0	0	0	1.4781	3.23	14.702	13.626	16.747	16.307	13.274	15.537	48.334	80.483	116.29	196.24	253.97	342.64	378.99	462.62	573.35	632.66	687.69	780.98	946.45	1037.9	1163.6	1259.5	1401.2	1596.1	1759.4	1920.9	1943	2137	2167.2	2355.6	2471.5	2676.3	2766	2979.7	3138.9	3146.1	3177.1	3227.6	3265.1	3310.7	3318.8	3479.4	3402.4	3314.2	3357.3
2.4051	11.133	0	0	1.0273	0	0	0	0	0	0	0	0	0	0	0	1.1464	41.802	100.5	217.27	332.01	531	772.23	953.43	1176.7	1366.5	1704.4	1932.8	2123	2450.6	2638.3	2880.4	3127.4	3366.1	3605	3900.5	3968.9	4295.5	4434.2	4634.4	4978.5	5121.4	5082.3	5223.5	5359	5546.1	5595.6	5689.5	5690.6	5810.3
2.2954	0	0	5.1354	5.7834	0	0	0.10417	0	0	7.7012	20.275	87.473	71.76	195.56	291.95	390.05	535.05	632.88	753.18	911.55	1021.2	1217.7	1393.2	1591.2	1796.7	2035.2	2280.1	2600.9	2867.2	3190.5	3596.7	3898.9	4282.4	4503.8	4746	5105.3	5304.7	5742.9	6073.9	6349.2	6574.1	6670.6	6472.4	6690.2	6783.2	7073	7066.6	7145.6	7413.7
0	2.8651	0	0	5.9255	0	7.7732	34.962	85.618	161.61	293.64	448.06	624.19	758.37	1011.4	1282.3	1481.2	1714.3	2001	2063.9	2304.1	2729	2841	3006.3	3117.3	3330.8	3412.5	3352.1	3681.4	3699.2	3991.2	3838.8	3976.3	4108	4322.3	4441.5	4252.9	4362.6	4569.8	4652.4	4614.7	4500.3	4396.8	4682.7	4624.4	4747.8	4686.9	4847.4	4747.7	4895.9
0	0	0	0	0	0	22.759	28.83	56.52	133.72	162.75	255.84	401.08	568.59	788.34	1039.5	1278.2	1638.3	1778.1	2117.9	2352.3	2803.8	3229.3	3564	3784.9	4080.8	4807	4942.1	5035.8	5770.8	5543.4	5832.6	5954.3	6299.3	6392.4	5608.4	5847.7	5865.9	5832.6	6213.7	6121.7	6386.2	6311	6510.7	6236.7	6201.1	6258.4	6385	6210.1	5943.6
28.815	15.859	0	0	0	0	0	3.2423	57.953	160.53	234.34	485.62	594.29	873.24	973.12	1159.4	1726.1	1988.2	2130.2	2422.6	2624.7	2904.4	3215.9	3533	3707.3	3876.5	4105.5	4372.8	4550.9	4758.4	4957.7	5140.2	5277.4	5600.7	5913.2	6099.9	6576.8	6714.3	6649.8	6965.4	7189.9	7346.4	7561.5	7720.3	7923.4	7930.8	7955.4	8165.1	8266.5	8176.3
0	3.6551	2.5263	0	0	0	8.348	0	40.618	88.717	100.68	195.99	297.19	433.35	617.03	793.53	1077.1	1404.8	1767.1	2136.9	2521	2860.4	3425.7	3926.3	4476.3	5035	5500.2	6087.5	6860.2	6895.3	7607.4	8111.8	8716.7	9159.3	9823.2	10360	10950	11504	11597	11912	12256	12858	13140	13426	13689	13859	13936	14311	14119	14281
2.1584	0	0	0	2.7046	0	10.433	23.239	80.714	131.42	219.56	325.44	501.63	623.8	785.14	978.69	1145.9	1369.3	1527.7	1790.2	2126.4	2344.6	2690.1	2977.5	3287.6	3623.3	3980.5	4180.9	4401.1	4825.5	5190.2	5635.4	5985.2	6240	6455.5	6773	6565.9	7116.6	7690.7	7775.8	7984.8	8236.7	8459.8	8317.1	8403.8	8904.8	8836.2	9139.1	9042.3	9011.3
0	0	0	7.8811	0	20.847	7.6557	36.309	74.867	146.26	227.16	341.63	451.93	592.17	762.37	907.91	1120	1290.5	1419.3	1615.7	1837.7	2018.9	2270.8	2455.9	2609	2774.3	2963.8	3187.1	3429.6	3647.3	3867.7	4070.3	4246	4495.7	4664.4	4822.7	4952.5	5308.6	5591.1	5862.5	5824.8	6020.5	6205.5	6291.9	6460.1	6600.9	6638.2	6670.6	6770	6776.6
0	0	0	3.7545	1.967	6.7027	12.565	9.677	53.435	60.687	54.68	56.923	77.091	68.902	92.883	89.842	111.24	165.71	237	330.9	458.7	625.88	872.57	1141.7	1383.5	1649.3	1948.9	2268.1	2576	2965.9	3326.8	3572.9	3904.9	4121.8	4655.9	4823.4	5317.5	5763.9	6019.1	6418.8	6500.3	6583.9	6887.6	6999.4	7187.8	7264.5	7437.4	7290.2	7134.4	7150.1
0	0	0	0	1.8805	11.117	36.651	58.363	129.47	214.2	295.74	456.71	532.96	755.5	978.03	1266.1	1561.2	1961.6	2329.4	2765.4	3204.3	3617.7	4160.8	4593.6	5006	5454.4	5791.2	6059.4	6437.5	6802.2	7207.6	7466.8	7932.8	8337.2	8401	8752.9	9102	9159.6	9397.7	9739.8	9629.8	9748.1	9853.1	9959.2	10242	10014	9941.6	10071	9937.1	10012
0	0	0	1.623	11.115	0	5.723	0	7.4048	0	0	0	0	0	0	0	0	0	0	0	6.1865	110.87	251.35	385.31	599.15	845.82	1060.3	1273.6	1702.2	2063.7	2310.1	2580.9	2957.3	3271	3556.7	3753.9	4097.3	4340.6	4719	4900.7	4959.8	5018	5204.3	5322.3	5193.6	5424.6	5421.8	5541.1	5607.9	5789.7
2.9172	6.0184	0	1.8217	0	0	3.4623	12.102	20.441	64.61	111.64	203.68	325.98	444.06	587.51	793.77	1049.9	1531.4	1778.1	2107.8	2477	2941.8	3036.3	3603.9	4178.7	4533.7	5073.4	5357.5	5878.6	6530.5	6554.1	7237.6	7651.3	8253.8	8579	8574.6	9910.2	10346	10557	11100	10253	10292	10624	10826	11263	11401	11229	11662	11594	11295
0	3.5609	0	1.54	0	6.4162	7.5535	0	7.4131	28.03	45.008	78.633	81.892	173.55	207.08	366.55	428.3	587.7	705.65	872.44	996.67	1177	1392.6	1611.6	1814.2	2102.8	2426.6	2595.9	2787.4	2925.7	3010.9	3103.1	2969.9	3056.4	3078.2	3264.9	3279.4	3427.8	3445.2	3389.7	3644.7	3628.2	3702.2	3699.7	3628.1	3632.6	3652.4	3618.9	3623.9	3655.5
0	0	0	1.4672	1.0993	7.8604	8.7694	4.9674	13.96	33.571	77.045	128.61	226.26	351.85	527.13	716.75	988.12	1264.4	1621	1995	2433.5	2902.9	3376.8	3792.3	4325.9	5064.2	5183.4	5273.9	5665.7	6294.8	6943.9	7308.5	7771.4	7911.5	8129.6	8781.4	8840.8	9074.2	9113.9	9165.2	9479	9660.8	9462.2	9677.9	9855.6	9491.4	9793.7	9567.3	9693.7	9839.2
0	0	0	1.1377	3.1597	9.0142	15.429	27.054	47.216	62.06	85.598	121.08	155.89	177.17	163.45	189.17	221.13	277.02	315.93	362.42	385.55	412.55	438.53	474.72	424.91	487.04	520.6	554.49	697.03	783.61	940.96	991.86	1158.3	1220.1	1439.9	1613.5	1837.4	2089.3	2276.4	2486.6	2675.7	2704.4	2779	2856.9	2972.8	3100.8	3226.9	3107.8	3089.8	3142.1
10.913	0	0	3.5719	0	0	0	0	0	3.7469	65.959	142.96	270.46	420.61	669.09	939.99	1317.1	1713.2	2179.2	2663.5	3157.8	3616.8	4193.8	4627.9	5301	5868.6	6581.4	7139.2	6921	7384.1	7633.6	8195.5	8736.3	9203.1	9480.6	9919.2	10234	10603	10803	11353	11635	12285	12260	12359	12377	12408	12639	13194	12833	13085
0	5.636	0	0	2.4638	0.69022	3.0843	16.643	65.873	133.82	249.48	371.65	527.51	672.79	782.32	986.14	1200.4	1417.9	1539.8	1819.1	2054.9	2364.4	2453.7	2719.3	2982.9	3105	3607.8	3749.1	4151	4181.6	4544.6	4797.5	4885.5	5104.2	5342.7	5573.5	5762.3	5942.4	5957.6	6222.2	6435.2	6636.9	6465.7	6508.1	6466.1	6740	6799.6	6773.8	6848.4	6673.5
0	0.91895	2.3339	4.0617	12.159	0	7.6039	25.287	26.362	64.167	119.05	173.34	213.95	267.38	314.18	329.1	341	445.73	481.43	600.77	709.8	828.24	996.55	1121.2	1294.6	1484.3	1675.2	1820	2071.6	2256.9	2519.4	2841.2	3020.8	3320.1	3601.9	3741.5	4103.9	4418.6	4620.9	4796.1	4950	5082.6	5160.5	5334.4	5521.4	5648.1	5680.5	5757.6	5884.1	6012.1
11.556	0	0	0	0.10613	0.45345	0	8.6359	29.667	97.498	174.53	320.15	498.19	700.09	944.7	1125.4	1423.2	1610.3	1901.1	2258.6	2462.5	2719.1	3030.1	3325.6	3627.2	3870.5	4101.9	4359.4	4661.4	4824.2	5107.5	5361.1	5494.5	5596.6	5914.6	6309.3	6432.3	6524.7	6738.5	6728	6947.7	7066.5	6593.3	7009.3	7148.2	7049.5	7198.4	7454.2	7320.4	7438.6
0	0	0	2.9031	13.536	20.038	14.741	21.498	16.283	20.606	74.048	130.78	229.03	339.25	514.66	795.56	1081.9	1406.6	1926.2	2388.3	2943.3	3498.5	4126.4	4759	5495.9	6350.4	7164.1	7982.7	8832.6	9585.5	10197	10912	11449	12190	12653	13179	13607	13858	14374	15197	15439	15985	16424	17097	17306	17258	18080	18322	18218	18508
2.4131	0	0	0	0	0	10.652	51.687	106.47	202.6	346.74	523.43	763.82	1029.3	1361.5	1729.4	2204.2	2590.3	3175	3655	4132.3	4686.2	5340	5913.5	6359.6	6897.6	7596.3	8160.1	8807.4	9015.3	10150	10084	10986	11368	11676	12305	12718	13240	13765	13677	14240	14492	14678	14792	15150	15214	15694	15806	16218	16564
0	0	0	7.0892	8.0899	4.9196	17.006	0	0	0	0.91813	8.4737	28.442	61.173	96.249	166.31	249.27	390.21	546.02	589.68	703.08	933.28	992.52	1279.4	1360.3	1614.6	1827.9	1861.2	2006.9	2163.8	2328.8	2621.1	2725.9	2965.1	3041.2	3182.3	3268.7	3463.6	3658.8	3789.3	3921.4	3909.5	3969.4	4000.7	4080.3	4266.4	4074.1	4214.9	4263	4313.6
0	0	0	0	8.4647	7.8486	12.599	18.657	40.747	86.087	159.2	285.53	444.9	607.01	997.37	1502.3	1779.3	2218.6	2747.9	3194.7	3742.9	4246	4785.2	5437.8	5973.4	6209	6927.1	7377.4	8179.1	8481	9405.2	9548.6	10204	10675	11099	11677	12109	12047	12671	12850	12803	13044	13020	13221	13157	13084	13267	13186	13334	13326
0	0.94418	0.033387	0	0	3.1318	6.6141	2.5195	5.278	12.242	17.744	31.271	88.559	113.48	214.03	300.84	407.34	550.75	696.08	785.79	947.33	1072.9	1197.9	1390	1469.3	1558.3	1685.3	1780.4	1970.6	2083.6	2228.1	2268.5	2346.4	2408	2549.4	2633.1	2808.6	2985.6	3151.4	3253	3282.2	3260.9	3341.5	3376.8	3440.5	3564.7	3653.3	3577.6	3559.3	3574.8
0	14.466	0	0	0	3.8053	0.085883	11.657	1.0698	31.568	71.531	117.76	208.42	357.41	486.25	671.54	923.83	1171.6	1161.6	1348.1	1724.3	2109.1	2452.7	2745.2	3076	3313.5	3695.9	3946	4393.4	4756.9	5018.4	5156.6	5499	5735.4	5857.5	6234.1	6555.7	6629.9	6921.4	7183.2	7208.5	7293.8	7409	7524.3	7427.3	7616.1	7624.3	7602.2	7730.5	7605.7
0	0	0	1.4836	6.6716	0.16711	0	0	13.136	71.703	177.58	315.14	487.9	732.24	997.43	1307.7	1598.2	1912.7	2369.9	2864.8	3299.9	3691.4	4057.3	4778.2	4937.3	5380.4	6297.1	6866.6	6952.1	7228.8	7709.7	8787.4	9116.2	10074	10311	10776	10518	11434	11899	12027	12409	12635	12904	13034	13183	13028	13291	13495	13637	13293
0	0	0	2.62	0.10858	8.8311	15.003	31.71	62.177	97.47	175.32	288.13	438.71	570.65	763.09	901.44	1128.7	1375	1574.6	1859.1	2093.1	2383.3	2746.1	3055	3442.5	3413.2	3809.2	4053.4	4488.1	4562.7	4830.3	5221.7	5515	5734.7	5831.8	6257.3	6415.9	6509.3	6883.4	6973.4	7265.1	7562.3	7538.3	7672.7	7765.1	7793.4	8023.7	7962.2	8014.7	8048.5
4.1842	6.6603	1.993	3.1504	0	0	0	0	18.183	50.501	112.66	180.7	303.71	442.24	601.92	828.64	1031.4	1303	1538.3	1780	2001.8	2242.1	2523.1	2858.8	3096.1	3265.5	3610.7	3811	3978.3	4245.3	4412.5	4577	4690.8	4832.1	4879	5176.2	5100.1	5369.9	5513.6	5606.4	5114.9	5700.2	5779	5866.7	5958.7	6015.8	6175.2	6065.6	5807.5	6149.6
0	0	0	0	16.311	4.5311	19.967	21.359	72.305	127.9	232.49	285.62	431.73	577.61	761.69	947.49	1147.4	1407.2	1721.1	1970	2215	2432.4	2858.5	4662.2	5120.6	5155.9	4235.6	5837.4	6523.7	6676.9	5837.7	5976.8	6643.4	7104.6	6798.5	7636.5	7843.1	8257.5	8049.2	7856.5	7912.8	8701.4	8477	8846.1	9016.2	8890.6	9039.2	9128.4	9417.5	9514.9
0	4.4646	0	5.5062	0	0.079989	0.68467	0.37935	6.2954	8.8165	12.237	1.8193	0	5.1322	1.6141	26.305	48.211	102.07	139.45	214.75	279.54	336.24	417.76	518.07	595.76	664.64	848.83	963.3	1102.6	1249.7	1307	1440.6	1571.8	1676.6	1795.6	2010.8	2091.6	2286.9	2420.2	2474.4	2704.1	2725.2	2867.4	2981.6	3129.9	3201.6	3296.8	3340.8	3371.9	3330.5
0	0	0	11.134	3.3376	0.66225	9.9553	0.16605	7.6107	0	0	0	0	0	0	0	0	0	0	0	0	0	53.775	110.4	183.2	219.22	279.7	323.14	438.09	421.42	574.84	572.43	679.87	629.62	738.96	782.81	879.36	1002.5	1158.5	1221.6	1198.1	1178.7	1217.1	1259.2	1275.5	1407.9	1467.6	1404.6	1364	1354.4
0	1.1328	0	4.5122	0.47859	2.0554	2.8681	4.8393	1.2323	1.0347	0.24466	10.83	7.3193	7.6037	28.405	13.174	41.532	80.551	191.59	291.25	458.66	693.4	875.62	1125.2	1368.5	1498.9	1880.3	2206.9	2298.2	2795.5	3087.9	3460.8	3641.1	3956.5	4105.7	4543.6	4612.6	5038.2	5198.4	5482.6	5863.9	6095.7	6210.8	6468.7	6545.8	6586.6	6632.9	6781	6807	6721.5
3.8636	0.050213	2.5976	1.7325	0	0	0.28873	3.7513	19.904	51.672	124.33	218.68	377.46	559.35	809.84	1070.9	1350.5	1656.7	2028.6	2252	2715.7	3029.3	3402.9	3734	4123.7	4568.1	4857	5142.9	5348.7	5700.8	6017.5	6264.1	6795.2	6983.1	7233.9	7354	7485.5	7916.7	8168.7	8446.7	8608.4	8651.8	8802.1	8951	9022.5	9174.8	9271.4	9434.5	9214.2	9510.1
3.2855	6.3595	0	7.9259	0.7969	0	0	0	0	2.1811	0	86.809	88.707	133.97	201.61	291.64	378.18	479.5	608.76	709.45	873.66	949.58	1139.4	1213.6	1439.9	1554.6	1811.2	1994.8	2173.8	2227.1	2973.7	2603.7	2675.1	2917	3141.4	3352.3	3373.4	3509.5	3649.9	3986.6	4145.5	4227	4521.2	4550.4	4684.4	4752.2	4916.9	4958.3	5119.1	5283
0	0	0	23.429	7.112	7.5839	7.7871	3.4397	33.763	99.01	153.58	307.9	507.76	707.99	958.16	1371.9	1802.3	1882.3	2256.4	2611.2	2907.6	3323.5	3736.6	4244	4693.4	4749	5081	5173.8	5717	5927	6330.4	6210.1	6583.8	6758.4	6932.5	7317.4	7369.4	7658.1	7761.6	8019.8	8042.3	8207.4	8433.2	8450.7	8660.8	8573.7	8529.2	8561.1	8574.2	8790.1
0	0	0	1.2219	0.67035	11.478	11.648	7.1781	12.386	49.928	86.761	129.85	286.03	431.21	672.56	841.39	1153.7	1220	1750.8	2169	2504.4	2929.1	3259.2	3841.4	4015.8	4491.2	4779.7	5374.8	5777.1	6066	6528.1	6861.7	7132.8	7363.2	7672.4	7918.1	8354.8	8479.4	8385.7	9003.8	8857.8	9160.4	9286.3	9490.9	9810.9	9739	9713	10042	10010	10057
0	0	0	11.016	8.5458	0	12.042	8.4439	31.856	113.68	223.07	406.67	575.63	789.23	1102.2	1402.5	1840.6	2215	3447.7	4264.9	4778.5	5403.3	5073.8	5576.7	6481.5	7152.7	7470.7	8272.5	9290.5	7804.6	8346.9	8731	10288	10725	11060	11719	11864	11979	12148	12399	12764	13073	13406	13508	13405	13679	13868	13904	14111	14486
0	0	16.309	18.994	17.145	21.216	3.45	0	22.446	65.029	71.518	172.1	226.63	316.38	438.79	553.94	777.61	1042.4	1307.1	1616.5	1895.8	2214.1	2562.8	3020.8	3350.9	3698.7	4084.5	4512.2	4875.4	5071.9	5523.1	6036.6	6305.3	6139.5	7021.4	6329.4	6856.5	7345.3	6707.6	8391.8	8449.1	8842.2	8793.8	9231.9	9317.7	9190.8	9249.3	9432.7	9623.3	9621.4
0	0	0	1.2403	0	0	5.2321	35.326	84.391	171.33	254.53	386.48	565.18	776.15	1020.4	1278.8	1556.2	1951.1	2319.8	2742.5	3102.5	3359.7	3995.3	4328.3	4705.3	5108.1	5507.5	5794.5	6131.3	6758.3	7121.1	7517.4	7811	8087.3	8487.1	8801.4	9052.7	9413.8	9373	9655.3	9846.4	10204	10276	10414	10607	10538	10623	10979	10928	10991
0	0	0	0	11.804	8.0548	7.7159	20.877	13.509	21.531	47.878	87.621	134.44	213.78	339.53	481.2	649.75	839.36	1087.7	1312.7	1678.9	2036.8	2424.1	2643.4	2898.8	3423.4	3813.1	4118.5	4719.9	4991.6	5634.3	6120.5	6652.3	7039.5	7360.9	7718.6	7973.1	8333.4	8782	9295.6	9493.8	9914.5	9871.8	9648.3	10551	10637	10814	10909	11256	11330
0	0	0	0	8.5486	15.129	18.576	22.454	26.936	57.318	102.68	139.49	201.39	279.71	352.78	430.99	648.29	871.23	1163.9	1413.9	1758.4	2130.2	2538.5	2905.2	3524.8	3957.9	4539.5	5023.8	5462.4	6046.7	6604.3	7145.3	6479.3	6912.4	7444.4	8013.3	8306.4	8687.4	8803.5	9267.9	9589.3	9734.6	9940.2	10247	10353	10417	10573	10693	10656	10796
0	0	0	19.041	37.271	21.172	0	13.936	0	0	0	0	0	0	0	0	0	0	10.563	62.676	67.828	107.25	170.18	366.77	404.07	543.89	640.85	820.23	998.7	1177	1441	1680.2	1914.1	2049.5	2380.2	2720.4	2963.6	3037.9	2989.1	3082	3299.2	3491.8	3678.3	3758.2	3914	4029.9	3970.7	4100.7	4045.8	4178.5
5.8223	4.9486	0	0.083391	0	0	0	0	30.551	63.917	129.35	229.03	328.35	448.44	571.56	724.01	894.48	1099.2	1322.1	1536.8	1794.7	1977	2277	2575	2751.8	3129.6	3308.1	3499.6	3906.7	4210.6	4578.5	4959.8	4997.6	5309.6	5684.6	6060.5	6435.6	6533.6	6564.1	6652.6	6819.1	7192.2	7541.3	7511.9	7695.3	7865.1	8091.7	8011.6	8153.4	8156.6
0	0	0	9.2616	3.7428	16.908	34.68	54.602	48.505	52.09	52.273	62.897	63.494	116.86	160.51	230.55	348.7	530.26	775.07	1035.6	1338	1657.1	1972.4	2335	2669.6	3057.1	3534.3	3993	4381.5	4824.4	5230.8	5714.6	6255.2	6687	6948.2	7674.9	7956.2	8352.9	8620.3	9135.5	9648.2	10011	10096	10346	10451	10601	10790	10880	11099	11124
0	4.7663	0	2.5066	2.0033	0	5.7781	24.745	57.756	103.17	165.52	270.95	415.1	603.17	800.7	1069.5	1374.4	1612.9	1908.9	2237.3	2554.5	2885.1	3354.8	3958.9	4335.2	4626.6	5276.6	5997.3	5881.7	6226.8	6808.9	7019.6	7199.1	7721.3	8097.5	8395.3	8711.3	9192.4	9198.8	9581.7	10024	9792.8	9942.6	10046	10194	10359	10410	10672	10754	10554
0.063568	0	0	0.042549	0	0	14.616	32.947	96.785	174.28	301.38	494.96	727.83	968.17	1264.5	1627.5	1931.2	2401.6	2717.2	3345.7	3728.2	4099.8	4536.4	5358.3	5561.5	6302.1	6806.7	7224.3	7651.1	10021	10715	11454	11637	10258	10711	11192	11652	11952	12158	12676	12863	12787	13559	13589	13559	13711	13938	14301	14250	14199
0	0	0	9.7245	12.062	0	14.834	19.318	45.112	52.098	110.25	165.86	251.14	373.05	525.65	704.02	869.04	1085.4	1341.2	1560	1847.2	2028.5	2360.6	2658.1	2997.7	3253.1	3512.6	3833.4	4076.6	4246.6	4469.8	4621.2	4937.7	5187.3	5430.4	5413.9	5510.8	5756.6	5830	5947	6140.2	6315.8	6199.3	6099.9	6171.4	6361	6408.8	6435.3	6604.5	6571
0	0	0	0	0	2.3787	34.796	18.972	27.985	24.758	41.754	43.271	81.501	64.936	104.82	94.579	229.96	266.8	372.42	501.26	603.42	880.39	1006.3	1085.3	1235.4	1452.2	1693.7	1966.4	2228.7	2426.7	2645.8	3014.5	3266.5	3470.9	4524.1	4824.7	5107.9	5233	5721.4	5839.2	6100.6	6603	6745.5	6825.2	6795.9	6869.3	7055.3	7191.4	7220.1	7315
0	0	0	9.7681	8.0916	5.3074	0	0.031245	7.6661	0	0	0	0	2.0597	39.504	84.552	193.32	215.09	404.31	440.63	723.02	851.68	1163.1	1322.9	1633.1	1886.2	2211.4	2600.2	2830.9	3125.2	3419.1	3738.2	4219.8	4552.6	4938.1	5172.3	5619.2	6133.3	4900	5452.3	5420.2	5650.3	5479.5	5679.9	5764.8	5788.7	6082.7	6026	6172.8	6234.7
0	0	0	0	18.724	38.929	55.758	79.117	97.294	165.4	269.66	416.24	637.49	899.48	1226.9	1565.5	2076.8	2555.2	3133.1	3875.7	4369.2	5041.7	5694.6	6553.1	7426.8	7976.4	8624	9640.5	9963.2	10882	11513	12180	12733	13209	13639	14016	13817	13669	14859	14977	15323	15546	15590	15489	15866	15535	15924	16061	15821	15825
0	0	0	15.12	4.1969	15.176	15.988	20.322	0	23.77	22.469	46.981	55.766	105.58	198.48	281.19	416.65	570.07	762.84	1009.7	1271.7	1427.1	1702.9	1919.2	2224.2	2613.8	2850.9	3189	3677.9	3919.7	4415.5	4885.3	5325.8	5833.1	6285.7	6906.6	7034.1	7533.4	7825.8	8254.5	8236.7	8520.1	8718.8	8738	8832.1	8922.5	8762.8	8875.9	8691.6	8528.3
0	0	4.9793	1.8021	0	6.1169	3.6979	21.384	73.34	160.6	304.13	483.85	751.74	1036.7	1482.1	1873.6	2177.9	2887	3446.6	3700	4285.7	5100.4	5600.5	6151.1	6708.7	7322.6	7904.1	8286.2	8909.8	9488.5	10215	10716	10925	11242	12286	12408	12880	13535	13590	14002	14262	14639	14538	14028	14740	14879	14241	14689	14247	14779
0	0	0	4.0949	0	4.2218	6.7544	6.9148	55.469	123.95	269.82	444.9	670.37	944.99	1181.2	1473.7	1899.5	2438.2	2847.8	3277.3	3655	4007	4577.3	4856.1	5309.3	5781.6	6307.8	6793	7138.5	7511	7662	8166.8	8927.2	9118.8	9329.9	9409.8	9322.4	9924.7	9697.3	9452.1	10492	10678	10656	10660	10603	10497	10610	10651	10613	10824
11.113	21.359	0	0.72024	0	0	0	0	0	0	0	0	9.7416	50.328	143.51	157.32	267.84	399.36	505.86	646.61	808.07	1002.8	1202	1506.4	1633.3	1985.7	2361.4	2774.8	2608.2	2953.3	3323.3	3661.2	4048.7	4132.2	4304.2	4770.6	5115.5	5503.3	5815.1	6195	6462.9	6803.9	6983.8	7253	7397.1	7650.1	7754.8	7883.5	7842.8	8047.4
22.406	1.6922	2.0185	0	0	0	0	0	0	0	0	0	0	0	0	0	0	51.122	103.74	201.05	333.83	452.76	649.69	803.25	1050.3	1283.6	1516	1695.1	2143.8	2503.8	2798.5	3020.9	3330.1	3736.6	4159	4430.4	4858.5	5219.3	5482.7	6100.3	6130	6456.5	6702.9	6775.6	6803.2	6990.6	7214.5	7675.4	7736.9	7309.9
0	0	0	2.4774	0	12.42	15.7	44.363	71.907	156.62	277.78	448.95	645.68	915.99	1275.4	1626.2	1980.7	2378.2	2800.8	3348.6	3867.2	4507.8	4976.7	5496.2	6046	6707.8	7304.7	7847	8233.1	8959	9379.7	9995.1	10531	10740	11407	11826	12284	12694	13191	13601	13995	14346	14488	14850	15279	15545	15674	15795	16087	15969
4.2558	11.503	0	6.2556	3.4135	0	0	0	0	0	0	35.297	106.08	205.93	386.57	419.44	633.29	769.09	1010	1150.4	1502.9	1704.4	2035.1	2123.6	2485.6	2788.8	2969.5	3257.1	3398.3	3528.5	3725.4	3899.7	4316.6	4385	4508.4	4563.8	4496.4	4601.2	4615.3	4828.3	4929.9	4955.9	5163.2	5032.6	5200.4	5069.3	5024.7	4958.8	4993.4	5055.5
1.137	0	0	0	5.4411	0.32805	6.6027	3.1967	18.991	33.47	74.083	157.59	278.82	455.73	628.21	891.57	1174.5	1403.1	1765.6	2204.2	2541.3	2973.6	3382.8	3770.3	4215.9	4499.6	4921.3	5177	5491.9	5813.2	6077.4	6253.4	6759.7	7154.9	7459.2	7635.3	7919.9	8304	8535.6	8726.2	8943.7	9178.3	8882.1	8915.2	8821.1	8947.1	9264.8	9203.3	9205.3	9462.7
0	0.91512	0	6.3781	0	10.186	23.599	59.274	124.56	217.91	361.88	544.28	730.72	1004.5	1233.8	1581.9	1945.2	2197	2668.9	2974.5	3492.6	3982.5	4401.1	4695.6	5158.7	5527.4	5839.7	6380.9	6776.3	7013.1	7410.2	7659.9	8138.9	8571.2	8833.4	9075.7	9515.4	9844.1	10121	10487	10586	10954	11127	11300	11657	11621	11912	11920	12070	12187
0	0	0	7.3039	7.8066	7.7302	0.27934	0	0	3.7144	12.835	19.538	42.021	63.974	97.948	172.83	227.66	298.78	436.34	552.04	675.73	890.05	1111.8	1277.4	1500.5	1751	1938	2140.1	2416.5	2621.6	2746	2939.6	3211.3	3530.6	3762.2	4091.4	4194.5	4451.2	4532	4883.9	4845.7	5132.7	5213.7	5470.2	5533.1	5745.7	5793	5933.9	5987	5980.5
0	0	0	0	11.286	11.247	6.8853	15.153	26.659	44.86	55.67	94.462	181.74	291.5	421.81	606.49	953.98	1262.8	1588.7	1782.4	2336.2	2800.8	3338.7	3696.3	4265	4710.2	5276.2	5818.5	6259	6902	7126.1	7730.7	8281.8	8664.9	9047.7	9384.7	8900.5	9212.8	9393.1	9633.4	11670	11873	12043	12407	10987	11316	11556	11702	11796	11844
0	0	3.4174	4.7414	0	0	8.249	7.9268	35.682	49.254	93.322	139.52	203.78	284.43	455.55	632.41	907.53	1251.1	1678	2233.8	2806.4	3371.6	3884.4	4422.5	5300.7	5545.3	5948.6	6736.3	7054.7	7953.2	10085	9171.8	9478.7	9727.2	9660.1	9928.7	10289	10186	10831	11131	11628	12067	12335	12392	12339	12539	12616	12783	12748	12901
5.336	17.541	0	0	0	0	3.4151	21.749	105.51	213.65	379.45	548.1	843.32	1131.4	1454.6	1804.2	2161.8	2489.7	3150.3	3496.4	3983.5	4377.8	4762.2	5359.3	5735.9	6170.3	6684.7	7120.4	7379.9	7862.9	8324.3	8599.4	9200.8	9639	9754	10126	10821	11072	11421	11547	12568	12781	12904	13206	12921	12993	13545	13551	14029	14161
20.772	0	0	0	0	0	47.986	51.961	135.74	219.7	431.63	636.13	907.06	1065.3	1411.6	1730.5	2047.5	2520.3	2949	3552.2	4043.4	4463.3	4735.5	5163.5	5627.2	6126.7	6432.1	6646.4	7089.9	6769.3	7131.1	7498.6	7948.7	8261.7	8657.5	8701.3	8913.2	9297.2	9708.2	9841.8	9943.4	10224	10529	10496	10750	11061	11022	11154	11188	11227
8.9177	4.4484	4.2671	0	0	3.2921	0	5.8672	13.075	6.6161	0	6.3081	1.8373	31.736	60.65	72.886	99.368	186.97	278.55	439.47	561.72	561.47	701.93	1105.1	1346.3	1414.8	1615.6	1716.8	2802	3148.9	2627.3	2930	3586.3	3922.7	4194.9	4486.8	4847.9	4951.2	5162.9	5419	5524.9	5917.1	6007.6	6072.2	6454.7	6317.5	6757.8	6538.2	6844.8	6833.8
85.474	78.448	4.8006	0	8.1944	0	0	0	0	94.493	219.28	388.95	595.09	650.52	941.23	1275.1	2013.6	2139.1	2957.7	3037.2	3545.3	4043.9	4724.8	5794.5	6673.9	5601.7	6316.6	7007	6937.6	7535.8	8159.4	9004.2	9214.7	9821.1	11057	10093	10525	11024	9395.3	9151.9	9581.9	9927.4	10358	10630	10379	10683	10859	10710	11040	11143
0	0	0	24.436	5.2282	20.78	43.088	60.493	123.99	183.65	298.31	448.89	614.3	752.3	1015.6	1323.8	1589.3	2377.6	2757	2820.4	3322.8	3883.4	5130.2	5509.4	6170.5	6656.3	6404.4	7304.2	8597.3	8666.5	7991.6	8837.3	8968.5	9125.5	9887.9	9806.3	10167	10201	10561	11431	10546	10931	10936	10963	11948	11076	13141	11364	11488	11364
0	0	26.199	30.79	41.48	48.717	27.661	43.971	55.288	91.098	99	180.06	278.77	380.33	515.11	693.13	966.49	1302.2	1613.9	2016.4	2370.3	2894.4	3247.2	3823	4160.6	4538.2	5129.4	5493.3	5978.4	6268	6403.2	6481.7	6600.4	7128.4	7250	7801.7	8036.3	7787.5	8362.7	8466.1	8649.2	8635.4	8784.6	8453.7	8345.6	8596.4	8563.6	8854.1	8605.4	8709.2
1.3932	0	0	0.58711	0	10.011	4.3215	3.7864	10.335	17.186	14.01	4.89	6.5574	25.778	27.986	53.695	57.657	103.67	114.63	139.04	169.09	203.88	239.84	286.38	307.49	339.3	472.07	577.61	666.89	796.56	845.75	964.35	1143.8	1203.4	1300.7	1554.3	1280.7	1404.6	1498.3	1620.7	1853.5	1837.5	1970.2	2071.9	2099.8	2255.7	2355.7	2403	2479.1	2510.3
0	0	0	5.4184	0.44286	10.011	0	4.6963	1.4257	8.2745	10.329	27.643	43.95	79.045	188.34	252.78	429.17	630.14	866.33	1160.6	1423.1	1736.4	2070.5	2349.4	2626.4	2830.3	3111.9	3353.6	3671	3773.2	4218.5	4454.5	4640	5015.6	5216.8	5483.2	6076.1	6160.6	6464.2	6807.6	7034.3	7316.7	7487.1	7434.7	7435.2	7665.9	7756.1	7758.3	7705.3	7875.9
0	0	3.0597	3.4824	10.359	7.7226	6.1211	6.562	18.147	8.4308	7.939	0	15.372	15.345	30.572	50.135	44.734	20.19	68.769	88.299	161.11	310.46	406.03	534.33	689.1	855.47	1008.2	1188.3	1475.7	1798.5	2032.9	2212.9	2650.8	2899.7	3357.5	3574.5	3943	4369.9	4701.7	4913.7	5089.3	5339.9	5434.6	5650.1	5711.8	5895.7	6086.5	6147.6	6092	6296.4
1.8426	5.0297	0	6.7063	0	0	1.7458	51.956	146.14	336.85	578.91	829.55	1240.3	1646.1	2179.7	2661.6	3134	3709.2	4083.8	4786.2	5465	5807.1	6536.2	6964.6	7355.9	7559.7	8362.3	8779.6	9329.2	9763.7	9991.1	10839	11374	11743	12326	13009	13470	13967	14764	14975	15005	15536	15337	16328	15792	15804	16038	15953	16005	15746
0	0	2.323	5.4153	8.6567	4.498	5.9399	16.261	31.116	58.208	85.504	114.7	151.41	197.31	262.68	338.37	500.52	626.26	761.63	956.81	1203.1	1532.1	1736.2	1936.4	2104.8	2345.4	2712.5	3087.7	3480.4	3838.6	4009.2	4229.8	4620.1	4922.6	5345.9	5586.9	5790.7	6098.1	6261.6	6621.3	6659.8	6901.5	7120	7217.8	7367.4	7505.8	7593.9	7727.6	7648	7778.3
0	0	0	0.17534	3.7636	25.93	35.233	66.017	68.277	109.86	150.62	166.33	213.69	247.41	313.1	380.07	420.72	496.91	527.1	578.1	754.71	844.94	1004.6	1179.7	1446.2	1641	2152.9	2125.3	2377.7	2766.2	3056.1	3484.4	3989.1	4529.7	4880	5421	5975.2	6238.5	6644.3	7074.4	7362.4	7520.2	7809.4	8074.7	8195.9	8461.1	8614.9	8834.9	9023.7	8906.9
3.7013	0	0	0.48742	3.3906	5.4414	0	0	10.912	21.373	34.307	55.571	79.543	93.896	127.8	133.21	163.64	259.43	369.12	520.83	662.19	881.58	1105.2	1479.6	1612	1939.2	2294.8	2495.2	2919.5	3171	3688	3973	4275.5	4720.5	4991.5	5448	5966.3	6136.2	6405.6	6804.3	6801.1	7123.2	7176.6	7261.2	7384.6	7669.4	7771	7767.3	7719	7667.6
0	0	0	13.26	1.8105	1.0665	0	23.574	8.2166	22.08	9.738	31.63	11.872	20.012	29.012	28.15	43.517	101.14	184.89	274.02	372.71	480.26	613.81	706.65	809.58	909.37	1019.9	1226	1323.3	1547.7	1665.9	1822.1	2021.1	2120.5	2200.3	2479.2	2451	2494.8	2729.4	2963.5	3215.7	3232.9	3424.1	3509.9	3498.4	3580.8	3684.9	3815.9	3856.4	4002
0	0	0	0	3.9372	10.74	18.006	0	6.1117	43.377	99.908	199.15	326.33	466.74	564.06	788.13	944.65	1029.3	1211.3	1445.1	1592.2	1686.3	1864	1947	2082.2	2148.2	2217.8	2304	2716.6	2722.9	3007.8	3307	3417.7	3771.5	4082.6	4414.9	4561.1	5033.9	5272.9	5640.7	5709.2	6088.5	6339.2	6606.6	6848.2	6877.3	7013	7127.9	7055.4	7310.9
2.5841	0	0	0.011596	0	5.0546	8.4533	20.251	16.221	43.368	80.339	113.27	177.56	275.09	383.77	531.32	674.56	888.97	1108.2	1322.1	1605.4	1775.2	2122.4	2330.2	2515.9	2588.6	2796	3071.3	3182.1	3238.8	3473.4	3577.3	3985	4114	4227.2	4507.9	4461.6	4474.6	4859.1	5098.9	5326.4	5341.4	5520	5584	5684.1	5640.7	5855.2	6055.5	6137.6	6276.4
0	0	0	1.1607	0.65899	12.001	8.945	0	6.9084	8.9861	33.268	60.098	137.61	234.43	372.33	512.74	731.56	908.56	1193.1	1446	1768.7	2010.5	2318.6	2579.6	2779.6	2984.5	3208.2	3459.6	3734	4112	4557.9	4738.2	5003.6	5339.7	5564.2	5854.5	6215.9	6732.7	6925.3	7508.9	7652.6	7817.5	8038.6	8177.4	8340.1	8399.9	8507.8	8401.8	8589.4	8686.6
0	0	0	0	3.2139	8.9932	24.475	0	0	0	0	27.616	115.82	228.5	383.45	535.47	739.87	995.92	1272.8	1572.7	1885.9	2233.5	2686.5	3199.3	3693.6	4137.8	4730	5428.6	6175.5	6817	7481.5	7957	8423.6	9060.6	9401.7	10278	10711	11487	11778	12338	12647	12637	12160	12319	12625	12647	12992	12796	12799	12785
0	0	0	0	9.5032	4.9891	0	8.8669	60.484	149.73	287.9	490.45	731.55	1001.3	1250.7	1526.8	1938.2	2206.3	2554	2957	3337.8	3729.4	4141	4589.4	4937.1	5348	5825.2	6124.8	6443.1	6965	7160	7498.5	7858.6	8070.1	8482.3	8742.6	9066.2	9084	9188.4	9501.2	9535.1	9745.7	9913	9738.8	9757.1	10138	9943	10250	10230	10139
0	0	0	0	3.6971	13.152	4.7683	6.7051	15.349	30.255	104.82	148.11	211.72	349.99	426.98	554.46	775.81	971.51	1169.7	1382.2	1572.4	1813.7	2087.6	2229.9	2432.5	2901.2	3325.4	3564.4	3880.7	4052.8	4346.3	4623	4763.1	5121	5642.5	5733.6	5788.4	6076.2	6332.8	6559.6	6907.8	7202.6	7033.5	7178.4	7515.3	7670	7698.8	7883.4	7975.8	7988.3
15.292	0	0	15.349	8.4618	6.3336	0	0	41.547	88.101	170.24	257.32	474.65	465.47	970.45	929.82	1309.9	1612.4	1867.2	2208	2449	2648.9	3121.3	3278.6	3465.3	3613	3678.4	4084.2	4185.5	4379.1	4493.6	4510.8	4904.1	5108	5302.5	5446.9	5694.2	6020.3	6194	6582.5	6609.2	6834.9	6804.8	6858.2	7070	7244.6	7319.1	7410.7	7525.6	7560.4
0	4.5999	0	0.86109	0	3.7515	0	8.5553	19.062	54.722	114.71	196.79	357.38	591.62	756.87	1082.3	1231.7	1534.8	1950.3	2277.6	2316.2	2585.4	2949.7	3136.3	3424.6	3625.3	3956.6	4090.7	4264.8	4483	4623.5	4768.6	4984.6	5176.8	5284.3	5557.8	5735.7	5805.3	6100.5	6237.5	6228.4	6288.6	6344.9	6534	6531.6	6628.1	6647.6	6720.6	6853.9	6835.3
7.8481	4.4656	0	0	0	4.6184	0	0	0	12.746	13.185	37.47	67.338	107.49	168.64	205.13	300.72	439.28	605.42	747.69	834.73	951.14	1128.6	1272.2	1373.9	1506.9	1667.8	1679.7	1874.6	1793.5	2134.2	2123.9	2178.3	2256	2318.6	2403.1	2682.5	2710.9	2741.1	2877.8	3068.8	3178.2	3214.4	3347.1	3293.6	3324.3	3346.7	3391.9	3314.5	3403.1
0	0	0	0	0	17.33	61.64	147.24	268.37	483.67	778.3	1140.3	1539.5	2049.1	2602.1	3053.7	3647.7	4125.8	4678.4	5322.8	5681.1	6790.1	7292	7788.4	9004	8975.8	9542.6	10088	11371	11287	11733	12134	12731	12959	13628	14029	14480	14664	15161	15599	15725	15666	15714	16455	16301	16154	16839	16604	16657	17192
0	0	0	17.332	14.883	24.153	0	20.863	48.16	117.64	142.71	164.53	207	278.37	354.89	516.6	743.49	925.85	1121.4	1418.1	1636.9	1953.4	2307.6	2506.4	2871.6	3162.9	3555.5	3901.7	3742.2	4452.1	4701.3	4794.7	5080.1	5186.9	5470	5812.4	5800.1	6058.4	6021	6377	6569.5	6625.9	6657.3	6916.4	6796.4	7182.9	7189.7	7053.7	7049.5	6947.3
11.775	5.5694	1.2939	0	0	0	0	0	14.188	44.077	107.75	219.35	355.32	557.14	820.69	1102.1	1474.7	1858.8	2208.1	2718.4	3124.7	3564.9	4186.1	4596.1	5113.6	5620.2	6317.6	6971.7	7407.2	8015.6	8828.5	9016.9	9718	10101	10560	11126	11467	11924	12245	13087	13024	13380	13430	13534	13786	13747	13949	14016	14380	14568
0.43708	0	0	0.77176	3.4194	1.0111	17.443	18.192	60.23	103.72	204.23	313.85	451.36	633.03	695.51	1062.7	1190.5	1392.4	1810.8	2112.2	2429.4	2621.2	2976.5	3271	3697.4	3948.9	4308.9	4288	4781.7	5191.6	5343.4	5691.5	6250.9	6711.9	6963.6	7483.1	7837.1	8267.3	8690.1	9040	9392.1	9480.4	9802.1	9927.3	10082	10351	9154.9	10046	10431	10451
0	0	0	2.2679	0.95904	9.6978	9.8512	17.153	19.518	24.77	34.013	50.97	94.595	122.94	184.32	254.55	348.55	435.22	511.59	643.12	787.55	882.44	1123.6	1342.8	1500.4	1604.2	1843.8	2051.7	2271.5	2436.3	2631.8	2738.2	2860.8	2860.8	3191.1	3299.5	3440.9	3748.5	4082.6	4193.1	4249.1	4435.3	4387.3	4515.8	4769.4	4978.8	5077.1	4962.2	4981.6	5080.4
0	0	0	0.6157	0	3.5773	26.049	74.515	148.7	243.71	389.47	578.38	773.03	1080.2	1322.7	1612.6	1854.6	2267.6	2559.6	2593.5	3108.9	3629.9	4034.4	4421.4	4697.7	4879	5418.3	5694.4	5989.9	6355.5	6567.5	7116	7417.8	7739.2	8117.8	8399.6	8610.4	8693	9214.7	9490.5	9734.1	9750.9	9823.2	10272	10239	10166	10440	10684	10598	10507
0	0.41667	0	0	7.9279	10.481	12.243	30.493	81.548	160.03	270.27	417.12	604.79	753.24	924.81	1164.8	1305.8	1532.6	1773.1	2015.5	2310.4	2556.7	2914.7	3308.7	3594.5	3978.7	4355.3	4568.9	4977.4	5178.8	5815.6	6046.8	6405.8	6936.5	7194.7	7631.9	7842.1	8286.5	8254.4	8507.1	9104.2	9521.2	9853.3	10001	10284	10284	10304	10468	10430	10650
0	0	1.9922	22.318	9.4954	17.516	16.053	25.946	46.219	72.384	161.73	308.26	469.36	636.09	922.58	1166.2	1486.8	1901.9	2230.5	2700	3089.1	3572.6	4048.4	4501.9	4920.2	5460.3	5631.8	6028.3	6688.7	7065.9	7512.7	7943.8	8276.4	8488	9228.9	9438.6	9849.7	10376	10780	10812	11118	11522	12024	12131	12073	12369	12396	12701	12540	12530
0	0	0	3.5173	9.8995	5.3478	12.577	17.781	43.903	67.91	107.45	163.09	244.47	347.25	496.17	630.58	785.25	914.53	1151.9	1353.2	1515.7	1656.2	1844	2020.5	2154.6	2250.7	2005.4	2191.6	2478.3	1971.6	2024	2018.7	2212.2	2357.1	2452.8	2497.3	2606.9	2804.7	2962	2979	2972.1	2989	2948.3	3109	3056.3	3134.5	3284.9	3348.2	3449	3553.7
5.7383	5.3105	8.7461	0	0	0	0	46.873	95.019	181.07	292.85	410.8	571.81	718.49	904.4	1158.7	1470.1	1779.9	2060	2498.9	2865.9	3404.4	3371.4	3745.6	4256.3	4605.2	5167.2	5553.5	6110.1	6516.1	6905.9	7137.2	7243	7746.2	7209.6	7484.2	7982.8	8076.5	8416.2	8562.3	8771.4	8967.2	9109.1	9149.9	9131.8	9398.9	9490.6	9692.5	9618.3	9562.9
13.009	0	1.3119	0	0	0	6.6945	10.79	12.051	20.554	45.724	80.974	130.9	198.48	256.35	295.99	371.43	477.63	602.93	798.53	944.84	1148	1429.4	1711.8	2044	2426.6	2710.1	2982.2	3524.7	3905.4	4123.3	4541.3	4910.6	5299.5	5671.9	6232.9	6630	6673.9	6715.6	6960.8	7177.4	7449.5	7162.3	7364.6	7446.7	7582.6	7640.6	7831.5	7515.6	7670.6
0	0	0	0	9.0046	1.637	15.116	15.608	33.31	57.175	74.18	90.242	138.86	203.2	358.45	448.4	652.15	746.02	1055.3	1300.9	1573	1845.9	2035.1	2309.5	2507.9	2650.6	2809.6	2974.3	2981.8	3400.8	3244.3	3532	3747.8	3913	4105.7	4228.9	4507.8	4614	4909.4	4918.6	5082.4	5281.7	5302.3	5470.4	5367.6	5471.7	5608.8	5671.1	5726.8	5751.6
11.168	14.463	0	0	0	0	0	2.9236	0	2.9619	0	11.757	47.259	136.82	276	450.89	597.66	823.53	1078.6	1303.1	1588.5	1828.1	2160.8	2343.9	2682.7	2834.7	3164.8	3392.7	3676.4	3841.9	4030.4	4479.5	4882.8	5065.9	5285.5	5640.7	6102.1	6328.5	6557.3	6685.9	6476.9	6661.6	6811.8	7080.7	7128.3	7354.5	7393.1	7559.5	7530.8	7559.6
8.3243	7.8007	0	0	1.5601	0	0	0	0	7.4394	45.857	119.53	260.72	427.3	627.27	894.01	1171.4	1480	1890.1	2319.7	2711	3085.7	3563.5	4028	4397.6	4795.3	5126.6	5719.2	6253.3	6576.4	6871.4	7149.8	7585.6	8063.7	8608.3	8615	9139.6	9468.4	9833.7	9482.4	10001	10782	10602	10961	11133	10773	10934	11653	11362	11183
0	0	1.5114	8.4045	4.3149	10.564	0.85425	1.3528	0	11.163	16.966	14.15	43.772	94.403	147.89	246.58	379.59	515.01	696.18	848.61	977.15	1233.1	1423.6	1639.2	1827.7	2075.6	2472.7	2641.4	2973.9	3235.4	3508.6	3744.9	4013.5	4150.9	4492.5	4724.4	4999.1	5081.9	5226.5	5568.8	5501.7	5771.8	5992.3	6178.7	6344	6396.8	6545.4	6677.1	6414.6	6721.4
0	0	0	0.7505	2.5297	4.2834	7.7932	35.724	45.451	103.6	225.55	374.19	559.69	832.93	1206.6	1630.3	1925.1	2305.5	2935.2	3497.8	3996.9	4357.6	5032.4	5799	6312	7034.9	7325.2	7986.1	8554.6	8901.1	9475.4	9887.4	10199	10535	10846	11183	11007	11346	11710	11934	11750	11698	11638	11756	11849	11758	11943	12048	12064	12466
0	0	0	12.838	15.62	22.808	14.36	15.814	28.841	29.093	39.193	85.007	144.71	245.71	324.84	440.69	664.83	891.77	1213.3	1268.7	1443	2079.5	2042.9	2302.7	2642.1	3539	4004.1	3819.3	4241.3	4602.7	4955.2	5161.7	5624.3	5928	6673.2	6632.8	7409.3	7283.8	7880.3	8036.7	8353.3	8233.8	8469.7	8927.1	8190.2	8277.4	9502	9140.7	9196	9259.4
0	0	2.7054	12.106	9.4763	1.3957	11.185	7.7507	21.136	11.808	28.627	84.694	152.64	269.17	445.46	610.52	819.47	1065.6	1444.6	1742.5	2130.1	2570.9	2987.3	3439.1	3860	4446.5	4837.9	5320	5896.7	6366.9	6799.2	7383.6	8156.1	8651.7	9138.9	9416.1	9961.2	10245	10852	10991	11341	11734	11909	12019	12209	12029	12307	12432	12391	12851
17.447	4.6884	1.2899	0	6.9785	0	0	0	0	0	0	0	0	69.668	205.79	380.16	573.72	911.03	1275.9	1647	2057.4	2511.3	3033.1	3477.2	4002.9	4554.2	5005.3	5363.1	5848.7	6589.3	6857.4	7204.6	7621.8	7789.2	8471	8847.2	8924.9	9554.2	9737.5	10053	10242	10606	10733	10679	10937	11121	11059	11147	11234	11148
0	2.1145	0	0	0.12928	1.981	5.3036	0	0	2.0688	46.771	91.274	192.55	301.35	507.21	726.98	1019	1363.6	1710	2262.1	2690.9	3093	3529.4	4201.3	4758.9	5203	5764.3	6503.2	7020	7136.1	7704.6	8244.3	8570.3	9090.2	9274.2	10109	10275	10468	10921	10923	11427	11740	11797	12082	12316	12455	12294	12965	12474	12983
0	1.4319	3.7762	1.1199	1.0221	0	0	0	3.7217	2.8538	9.211	43.656	126.83	218.91	413.68	748.53	925.74	1338.3	1826.9	2278.1	2644.7	3230	3838.1	4424.4	4954.7	5404.1	6068.5	6763	7282.1	7810.9	8021.5	8404.6	9003.3	9543.8	10090	10587	11169	11775	12388	13135	13149	13316	13513	14232	14405	14361	14567	15033	15098	15367
0	0.9994	0	0	0	5.6581	1.5334	4.7408	9.0529	25.84	32.036	80.328	146.5	214.93	362.95	517.92	734.05	1050.9	1440.6	1817.5	2251.4	2714	3019.2	3480	3650.7	3924.1	4460	4713.7	4415.6	4933.9	5224.2	6485.5	6552.4	6726.7	6902.1	7208.1	7767.8	7599.2	8146.3	8298.6	8383.8	8610.9	8618.3	8758.8	8712.1	8700.9	8634.2	8761	8514.7	8599.4
0	0	0	2.5496	8.4802	20.057	20.973	13.26	41.5	42.194	86.427	122.26	147.87	221.42	304.32	370.53	538.57	629.77	837.16	1002.5	1186.5	1452.3	1573.3	1759.2	1992.9	1991.9	2167.7	2571.1	2791.8	2933.3	3000.3	3361.7	3676	3856.7	3968.5	4044.1	4271.4	4405.2	5178.4	5083.7	5442.1	5528.6	5525.1	5567	5650.9	5704.3	5692.4	5829.7	5818.4	5849.6
12.9	0	6.0091	8.0719	0	0	0	0	0	0	0	0	21.747	67.733	161.26	260.16	438.59	561.1	711.6	912.72	1139.5	1253.9	1516	1712	1910.9	2161.2	2317.8	2696.5	2801.8	2817.8	2998.2	3296.4	3717.3	3957.7	4195.1	4101.7	4318.1	4446.9	4617.4	4982.8	4976.9	5048	5148.8	5270.8	4985.4	5469	5558.6	5690.5	5723	5842.3
0	3.8766	0	2.2983	0	0	11.729	17.259	28.52	21.441	28.992	61.1	110.24	219.73	358.77	529.87	759.23	930.13	1287	1593.9	1844.1	2286.8	2676	2968.9	3640.2	4004.9	4654.2	4951.5	5409	5804.4	6377.8	7079.5	7130.8	7691.2	7977.8	8456.2	8970.6	9399.1	9751.5	9994	10511	10796	10913	11113	11422	11590	11603	11731	12001	12343
0	0	0	0	1.3384	0	15.39	56.015	151.58	284.76	475.37	750.34	1056.1	1392.5	1817.6	2260	2708.5	3259.6	3846.8	4305.5	4883.2	5618.3	6062.9	6820.9	7562.3	8196.5	8993.6	9744	10498	11267	11940	12432	13205	13776	14011	14853	15428	16333	16367	16678	17323	17497	17924	18619	18383	18552	18818	18687	19172	19465
0	0	0	0	0	12.722	38.482	76.766	136.58	224.43	301.5	474.34	596.5	748.2	921.36	1113.2	1372.4	1698.3	1869.9	2093.8	2282.4	2637.9	2839.5	3401.9	3280.7	3643.3	3915.4	3868.5	4117.3	4343.2	4564.7	4353.7	4697.4	4868.3	5025.7	5139.5	5647.2	5898.4	5985.6	6074.3	6234.8	6570.7	6581.1	6536.1	6497.3	6803.1	7166.2	7105.6	7160.8	7202.5
0	2.8389	0	6.856	0	5.6451	3.5425	10.567	42.107	103.98	155.99	243.04	344.77	482.06	476.28	573.53	806.56	1011.6	993.96	1278	1622.6	1769.9	1686.6	1900.2	2322	2249.9	2873.1	2617.8	2799.4	3721.2	3430.6	3650.8	3792.8	3894.5	4100.6	4353	4511.5	4695.3	4840.6	5030.3	5150.2	5351.3	5362.2	5491.9	5686.5	5744	5799.3	5683.9	5882.2	5928.5
0	0	0	5.2279	28.633	6.8074	24.208	42.446	123.05	232.4	320.18	444.03	577.5	715.46	873.14	1095.4	1340.9	1481.1	1794.3	2141.7	2428.1	2620.2	2908.3	3065.7	3283.7	3670.8	3915.6	3728.7	3807	3614.4	4077.9	4406.3	4764.1	4940.4	5110.4	5345.8	5515.7	5588.6	5801	6150.5	6269.1	6331.8	6599.4	6450	6742.1	6611.2	6884.3	6952.6	6995.8	7132.7
0	0	0	1.351	1.2933	0	6.0865	3.5515	0	0	0.21461	0	14.507	44.816	120.92	181.42	288.97	403.63	567.37	715.65	913.4	1106.9	1291.5	1527.5	1722.2	1908.7	2187.6	2302.4	2700.6	2884.8	3034.6	3235.9	3461.8	3609.6	3933	4128.9	4424.4	4637.1	4928.1	5124.5	5060.1	5302.6	5406.7	5470.3	5522.2	5722.1	5797	5690.6	5852.6	5757.9
0	1.4784	0	8.0661	3.3439	8.1206	3.3838	0	1.4858	13.209	12.366	34.766	80.996	145.09	215.22	328.61	491.75	718.72	889.76	1047.2	1257.1	1484.3	1763.3	1950	2387.7	2613.7	3238.7	3425.8	3802.9	3601.5	4255.3	4421.6	4672.7	4830.6	5227.1	5537.5	5667.7	5862.1	5965.4	6235.6	6326.3	6478.3	6698.2	6897.1	6914.2	7101.5	7126.3	7246.9	7209.8	7265.8
6.1323	13.954	1.5155	12.324	0	0.75441	0	0	0	0	96.407	126.59	232.4	363.2	515.66	746.87	1031.8	1390	1777.5	2152.2	2503.1	2840.1	3410.4	3867.1	4415.5	4951.5	5487.8	6056.1	6511.5	7139	7354.8	7644.3	8214.2	8476.3	8865.1	9488.2	9783.4	9913.4	10536	10855	10785	11140	11323	11323	11494	11399	11686	11317	11602	11650
11.792	0	0	7.2991	4.9495	0	0	0	0	11.524	22.451	39.301	96.33	148.46	259	434.72	609.04	839.69	1076.2	1362.5	1719.4	2018.6	2341.1	2657.4	3157.7	3552.8	3914.6	4593.7	4950.4	5340.4	5643.3	6210.6	6714	7088	7572	8060.6	8489.3	8875.4	9230.3	9971.7	10063	10661	10631	10622	11073	11259	11466	11530	11991	12094
0	0	0.23861	0	13.763	57	38.609	47.678	67.636	78.898	109.53	154.25	205.98	272.17	403.84	521.16	631.1	1070.7	1263.6	1368.1	1540.4	2162.6	2414.5	2731.3	2975.7	3106.1	3683.9	4049.4	4346.4	4880.2	5082	5513.1	6118.7	6626.9	6294.4	6716.7	7015	7332.9	7482.9	7734.9	8117.2	8526.3	8524.3	8611	8874.9	8997.2	8141.3	7897	8258.8	7923.8
0	0.58351	0	3.2523	0	4.1097	5.2149	11.525	26.727	66.744	134.28	210.98	328.84	476.05	611.94	824.5	1095.3	1356.3	1561.6	1773.5	2061.8	2453.3	2783.8	2970.6	3175	3730.3	3978.9	4501.2	4734	4864.2	5196.7	5465.3	5769	6162.7	6364.6	6676.7	6857.2	7117.2	7313.8	7847.7	7940.7	8252.6	8314.7	8582.1	8838.8	8815.4	9059.5	8921.3	9091.6	9171.6
0	13.482	7.5947	9.1699	0.27301	0	0	0	0	0	21.831	61.979	199.84	341.99	494.14	711.3	961.02	1163.4	1450.4	1771.5	2063.2	2163.8	2450.7	2809	3055.5	3375	3651.5	3738	3971.9	4205.4	4552.4	4893.4	5273.6	5717.3	5842.8	6121.2	6346.8	6722.9	6955.9	6884	7182.3	7283.9	7499.2	7344.6	7716	7875.2	7598.2	8004	7935.2	8022.9
7.4292	5.9203	5.7524	0.29811	0	0	0	0	0	0	7.3961	14.504	27.143	48.317	41.636	80.188	110.84	177.86	213.44	273.19	382.41	453.59	609.76	727.32	938.36	1110.1	1382.7	1733.8	1874.3	2220	2522.6	2880.1	3220	3479.6	3778	3977.7	4396.3	4515.9	4908.4	5106.4	5137.3	5255.5	5357.8	5571.5	5614.3	5743.1	5758.8	5784.3	5739.7	5721.2
2.0385	23.871	13.035	1.7551	0	0	0	0	0	0	5.3521	65.566	174.9	430.36	604.82	942.77	1145.3	1577.2	2001.9	2881	2910.3	3739.8	3893.4	5001.7	4993.5	5635.1	6049.4	6505.9	8084.5	8492	9234.1	8239.8	8560.2	9194.5	9463	10001	10333	10458	10364	10545	10624	11108	11730	10892	11181	11324	11198	11215	11324	11249
0	0	8.506	3.0633	20.715	29.013	7.4287	32.48	27.843	21.117	48.83	88.685	167.38	281.48	370.22	499.03	659.36	742.26	949.76	1118.8	1304.9	1436.1	1545.4	1773.4	2023.6	2456.4	2483.2	2606.7	2941.8	3030.5	3393.9	3525.4	3698.9	3981.8	4285.9	4495.7	4846.2	5011.6	5022	5310.8	5576.8	5944.9	5915.7	5974.6	6225.4	6486.1	6433.3	6268.8	6445.3	6519.8
0	0	0	0	11.015	8.9469	7.4343	26.335	37.862	91.982	191.39	301.01	518.83	887.72	1098.8	1529.9	1643.4	2026	2405.9	2694.3	3062.4	3361	3746.3	4037.4	4393.9	4757.9	5105.3	5666.6	5791.9	6209.7	7071.7	6980.8	7234.6	7767.2	7852.3	8413.3	8614.8	8847	9317.2	9451.2	9936.5	9975.6	10071	10263	10320	10277	10417	10285	10530	10433
0	5.4198	0	0	0	5.2219	37.599	104.25	212.48	365.57	539.1	743.4	977.42	1315.7	1619.4	1939.3	2337.4	2793.5	3237.4	3745.8	4209.8	4735.6	5222.2	5618.3	6021.2	6543.9	7239.9	7664.3	7932.4	8548.3	9125.6	9653.5	9907.5	10184	10511	11219	11913	12118	12400	12721	13269	13562	13881	14046	14166	14273	14592	14719	14948	14978
0	0	0	5.9777	7.1003	30.929	41.205	42.234	54.49	67.897	105.78	173.91	271.74	384.48	527.95	683.44	958.64	1182.3	1487.6	1837.5	2228.9	2490.6	2892.1	3227.1	3550.8	3899	4231.7	4532.3	5041.1	5296.1	5818.3	6151.2	6339.5	6782.3	7062.3	7400.3	7466.6	7995.5	8096.2	8368.3	8355.9	8668.1	8788.4	8826.7	9009.3	8917.9	9015.5	8948.8	8927.6	9061.8
0	0	0.54945	0	0	0	12.238	30.236	96.085	209.35	284.67	430.89	671.72	932.01	1295.6	1640.4	2071	2504.1	3132.1	3584.2	4185.7	4726	5323.3	5866.1	6785	7165.8	7971.5	8501.8	9133.7	9751.7	10574	10852	11674	12344	13062	13480	13914	14743	15277	16067	16555	16704	17135	17152	17095	17477	18107	17956	18342	18338
0	0	0	1.84	5.3546	11.711	27.893	50.331	58.989	126.23	122.75	209.32	325.18	396.61	456.02	560.77	670.48	746.36	856.39	978.39	1032.2	1239.9	1466.2	1755.9	1742.4	2139.2	2195	2443.6	2855.2	3196	3005.7	3174	3443.9	3618.3	3798.7	3930.5	4239.3	4439.7	4724.7	4991.2	5075.1	5208.6	5329.3	5448.6	5532.3	5646.6	5593.6	5760.9	5800.4	5935.6
0	0	0	4.0158	8.5221	1.452	0	2.0814	0	0	0	0	0	0	0	0	0	0	0	0	0	32.198	65.646	158.5	234.31	303.23	376.28	498.06	560.45	702.77	858.54	992.83	1064.4	1065.9	1138	1323.9	1415.4	1392.9	1534.8	1618.7	1663.7	1814.8	1810.2	1869.3	1865.3	1915.3	1991.7	2059.6	2107.1	2130.2
0	0.53454	0	1.2548	0	12.551	21.304	27.4	32.938	46.938	0	0	0	0	55.406	127.75	243.88	338.62	510.62	681.56	945.41	1197.3	1426.3	1711.8	1976.4	2373	2810.8	3089.2	3458.2	3695.4	3965	4173.9	4471.2	4948.5	5102.1	5408.2	5417.1	5723.8	5674.8	6098.7	5858.4	6044.5	5999.6	6033.6	6256.6	6242.9	6261.3	6165.3	6108.2	6298.4
0	7.401	0	0	0	0	3.3709	21.58	82.699	178.03	354.82	588.11	878.06	1200.7	1579.3	2013.3	2398.7	2828.8	3374.2	3730.4	4144.1	4672.9	5031	5546.9	5880.7	6620.1	7224.7	7716.1	7985.5	8877	9522.5	9998.1	10465	10713	10789	11049	11307	11563	11911	12187	13000	13330	13449	13792	13715	13706	14271	14293	14021	13994
4.0484	0	0	0	8.8844	0	7.9828	0	0	0	0	0	0	0	13.778	110.61	262.09	390.19	562.26	856.38	1081.9	1968.7	1736.6	1921.3	3297.3	2806.9	3151.3	3359.9	4840.4	3965	4672.2	4856.3	5669	6110.1	6358.9	6958.5	7354.1	7643.1	7970.9	8443.4	8726.4	8925.8	9206.8	9297.9	9501.5	9440.7	9722.7	9876.4	9951	10255
12.275	0	5.423	4.8253	0	0	0	15.7	46.31	114.86	205.72	415.72	639.56	928.66	1306.3	1729.6	2272.7	2867.3	3381.9	4133.6	4818.1	5518.2	6208.5	6999.1	7846.7	8235.1	9079.7	9785.8	10298	10892	11535	12141	11831	12285	12630	13247	13924	14156	14055	14939	15374	15244	15713	15551	15958	16379	16335	16724	16525	16486
0	0	0	0	8.4067	0	17.682	21.411	38.191	65.826	85.059	121.43	152.33	193.44	253.52	333.32	389.49	585.27	706.87	880.78	1115	1289.3	1494.2	1803.8	1983.5	2190	2454.1	2682.8	2872.1	3148.7	3434.2	3617.2	3825.5	3969.9	4308.9	4499.6	4654.7	4897.4	5026.8	5245.2	5274.8	5455.4	5412.5	5498.8	5569.9	5713.7	5708.7	5793	5796.8	5897.6
0.8434	0	0	0	24.545	1.458	7.831	8.2876	48.691	101.09	159.67	316.52	313.02	617.29	833	1042.5	1213.4	1600.5	1998	2231.4	2624.4	2837.3	3397.8	3701	4073.5	4611.9	5466.1	5672.5	5756.7	6163.7	6751	7012.3	7701.4	8097.4	8619.5	9122.7	9414.4	10089	10400	10794	11227	11652	11817	11951	12621	12193	12395	12551	12628	12733
0	5.9252	0	0.5308	1.0318	1.1149	0	6.7291	2.8954	24.459	38.577	54.76	91.971	124.66	180.11	196.37	214.81	251.96	298.96	381.98	354.31	400.31	483.72	568.52	703.82	769.45	1018.8	1138.8	1321.9	1444.2	1629.3	1767.9	1921.9	2019.4	2122.4	2328.3	2448.8	2465.7	2683	2804	2860.4	2843.7	2852.4	2891.6	2931.2	2932.4	3051.3	3041.4	3014.2	3137.1
12.541	13.115	0	1.3627	0	0	0	0	2.192	37.779	99.157	161.17	269.08	375.91	516.31	688.93	879.1	1106.5	1339.8	1552.5	1866.5	2197.7	2484.8	2806.5	3110.6	3370.9	3766.9	4027.9	4276.9	4560.8	4935	5083.4	5441.1	5614.9	5838.5	6090.1	6395.8	6567.8	6663.9	6956.2	7092.3	7203.8	7252.3	7447.5	7532.5	7688.2	7721.5	7857.1	7803.7	7820.4
0	0	0	2.8594	3.4218	2.015	14.224	42.817	87.594	166.23	284.29	430.02	563.46	793.3	971	1140.3	1400.1	1527.5	1830.9	2235.2	2331.8	2581.1	2862.4	3156.7	3327.8	3574.1	3882	4237.9	4701.6	4890.5	5022.6	5314.1	5455.8	5716.1	5803.8	6249.3	6370.5	6417.3	6887.7	6928.7	7127.2	7360.1	7165.8	7215.6	7301.3	7066.5	7128.1	6986.2	7016.5	6984.6
0	4.9447	3.1939	5.729	0.60921	0	0	15.715	75.252	163.04	303.62	487.4	758.21	1080.7	1448.5	1951.3	2399.2	2762	3341.2	3861	5238.5	5439	5443.2	5841.5	6217.4	7074.7	7257.4	7887.4	7878.1	8304	8649.3	9304.2	9736.1	10161	10254	10287	10553	10708	11246	11518	11597	11549	11679	11527	11517	11892	12066	11546	11194	11044
1.7803	4.846	1.8906	0	0.59309	4.5105	0	0	0	0	1.2508	41.271	86.211	150.45	229.92	335.77	440.96	589.59	747.66	872.16	976.78	1166.5	1357.7	1576.2	1700.9	1887.2	2031.9	2193	2343.3	2437.8	2462.4	2707.6	2833.3	2888.1	3022.5	3221	3395.6	3515.7	3834.2	3811.8	4176.9	4332.6	4300.3	4452.6	4422.7	4401.9	4640.9	4660.4	4813.8	4738
12.215	0	9.6741	0	1.76	5.8456	4.3289	0	0	0	0	3.0925	8.8824	51.729	89.84	125.52	253.18	302.18	497.87	678.54	925.94	1053.4	1320.9	1548	1914.3	2038.5	2436.3	2680.7	3131.1	3404.1	3811	4264.4	4566.1	4512.3	4748.9	4913.1	5328.6	5792.8	4937.2	5148.6	6133.1	6064	5754.9	6234.2	6186.2	6375.8	6461.9	6295.6	5921.1	6077.7
0	0	1.5328	4.0367	7.4171	0	0	3.2598	0	0	0	0	0	0	14.832	48.308	111.55	206.41	312.09	414.41	604.12	983.33	1099.5	1344.8	1665	1848.2	2167.3	2434.1	2728.9	2986.7	3429.9	3551.4	3737	3937.6	4192.7	4596.7	4827.5	5083.6	5413.5	5553.3	5569.8	5700.5	5971.9	6074.9	6180.2	6357.4	6317.7	6226.7	6322.6	6214.6
0	0	0	0	0	10.007	28.664	64.542	99.302	111.65	154.41	223.9	279.15	353.93	436.37	593.77	627.07	723.12	955.85	1045.3	1196.3	1272.8	1509.4	1719.1	1630.3	1961.3	2063.3	2281.3	2299.1	2435.5	2677.1	2717.9	2980.4	3123.5	3269.6	3456.8	3466.2	3502.1	3620.7	3814.6	4019.9	4099.5	4110	4095	4041.5	4179.3	4254.6	4315.5	4349.9	4379.7
1.0721	3.1091	0	2.1911	1.4965	0.79336	4.061	0	16.673	50.583	126.52	231.68	344.07	495.48	671.47	837.13	1019	1222.8	1441	1688.6	1923.1	2199.1	2505.7	2793.8	3091.2	3413.4	3703.2	4000.9	4360.4	4643.1	4929.1	5431.8	5716.4	6067.8	6353.9	6660.1	6869.5	7321.9	7366.8	7792.7	7862.5	8004.2	8230.9	8262.8	8368.6	8575.3	8616.5	8727.7	8800.9	8868.2
10.215	0	0	7.5697	5.2876	0	0	0	0.23182	0	0	0	1.6549	21.486	35.556	90.059	139.31	180.63	216.46	309.01	446.83	547.65	749.53	935.92	1176.7	1387.3	1690.3	1953.8	2323.5	2496.4	2703.1	2927.6	3260.6	3526	3831.3	3883.6	4168.4	4482	4656.1	4707.7	4719.3	4862.4	4885.3	4890.6	4932.8	5142.3	5124.7	5234.1	5257.5	5243.4
0	0	0	2.4729	7.9627	43.882	79.651	105.71	154.22	216.57	285.43	355.3	488.71	643.91	870.66	1145.1	1315.3	1611.9	1885.6	2196.1	2637	3079	3569.7	4147.5	4506.6	5079.6	5411	5854.3	6433.4	6607.7	7319.9	7473.2	8081	8632.1	8684.3	8810.3	8920.4	9218	9491.6	9498.4	9659.7	9879.6	9809.4	10078	10395	10597	11006	10802	10836	11315
0	0	0	23.238	17.746	23.245	10.114	0	2.9352	18.324	3.1532	13.422	0	19.945	33.561	53.352	91.39	134.11	243.75	381.48	422	571.38	707.96	911.56	1114.3	1330.5	1499.8	1722.5	2048.4	2256.4	2585.3	2815	2998.8	3308.4	3523.4	3977.7	4352.6	4501.5	4773.7	5097.2	5278.1	5593.2	5777.2	5847.5	5987.4	6150.1	6185.2	6186.2	6181.9	6351.1
0	0	0	0	0.48926	0	21.587	68.968	131.89	286.13	444.12	719.9	1046.7	1387.6	1814.4	2296.2	2809.7	3421.4	4084.3	4642	5366.2	5966.4	6587.1	7245	7784.6	8419.4	9239.5	9771	10438	11160	11754	12189	11485	12897	13408	13983	14778	15054	15838	16340	16806	16767	17127	17422	17872	17727	18023	18185	18171	18244
0	0	1.8311	6.0249	8.0201	0.73089	9.4714	0	5.5062	0	0	0	0	18.913	69.332	179.72	330.38	536.02	844.59	1090.5	1418.6	1767.2	2144.6	2543.9	2994	3504.7	3968.7	4297.7	4744.7	5371.5	5777.4	6204.9	6731	7148.8	7858.3	8268.3	8666.9	9268.2	9834.1	9989.9	10326	10440	10971	11331	11209	11374	11574	11636	11595	11592
0	0	0	0	0	8.8286	16.113	43.054	99.645	155.23	241.02	324.43	415.71	483.27	608.44	734.93	891.38	1110.3	1368.5	1619.5	1907.1	2284	2647.6	2993.7	3343.2	3826.8	4152.5	4612.5	4925.8	4549.2	5168.8	5523.5	5816.5	6317.9	6755.5	7200.7	7394.3	7809.7	8307.8	8354.6	8554.2	8925.1	9058.6	9306.7	9436.6	9458.5	9909.2	10350	10308	10371
0	0	0	12.81	30.351	26.162	52.79	23.227	42.106	41.439	60.057	127.92	146.87	228.66	356.16	486.57	625.06	839.56	989.16	1050.5	1488	1683.7	1973.4	2125.9	1861.8	2394.9	2764.9	3077.8	3193.5	3470.4	3590.4	3762.2	4130.2	4342.2	4500.3	4594.2	4911.3	5098.6	5487.8	6002.5	6198.1	6402.4	6583.3	6743.7	6706.2	7031.1	7057.4	7091.9	7304.7	7551.4
0	0	0.46321	0	0.67873	0.33419	9.337	17.494	64.052	122.42	220.74	331.8	511.68	715.57	953.85	1236.7	1501.4	1791.4	2271	2528.7	2944.8	3333.3	3692.2	4157.7	4554.7	4684.4	5174.1	5661.5	5928.4	6371.5	6796.7	7094.3	7596.5	7985.5	8224.6	8350.9	8680.6	9251	9481.9	9756.7	9796.9	9852.9	9825	10272	10170	10355	10531	10470	10539	10609
0	0	0	3.8134	4.491	0	6.3685	12.421	14.532	14.772	48.511	80.577	171.47	277.6	432.61	631.5	860.5	1207	1577.5	2033.7	2426.9	2997.7	3576.5	4248	4760.8	5281.6	5921.5	6409.1	7165.7	7467.1	8206.7	8861.4	9112.7	9645.1	10411	10687	11293	12041	12823	13667	13366	13696	14419	15072	15097	15360	14821	15306	15683	15678
0	0.39933	1.7078	0	0	4.8123	6.6585	2.7457	17.822	38.415	74.043	138.81	230.41	333.29	453.81	562.27	729.83	922.24	1128	1334.3	1663.2	1996.3	2291.1	2773	3288.5	3615.4	4045.1	4427	5023.2	5650.6	6387.4	6927.5	7307.6	7938.7	8325.7	8843.2	9204.8	9783.9	10332	10547	10625	10718	10885	10920	11073	11368	11357	11281	11239	11147
9.8591	0	0	0	0.8907	5.4018	0	0	0	0	27.636	76.862	166.24	251.61	403.54	582.02	797.56	1031.6	1067.8	1716.9	1991.2	2312.7	2819.3	3053.7	3213.9	3433.3	3769.6	3981.5	4269.1	4622.5	4483.3	4640.9	4811.8	5077.6	5161.9	5119.8	5201.7	5532.4	5512.7	5450.8	5524.5	5715.6	5761.7	5637.5	5557.7	5555.3	5680.4	5921.7	5842.6	5736
0	0	0	0	4.2681	29.498	58.158	64.117	83.339	137.39	214.2	323.33	495.81	694.96	919.27	1127.8	1450.6	1726	1927.3	2458.6	2778.3	3093.5	3423	3714.4	3976.1	4366.3	4586.3	4844.1	5037.2	5170.9	5352.3	5562.7	5713	5849.7	5964.1	6165.4	6360.8	6598.2	6726.7	6837.9	6975	7049	7021.5	7021.9	7102.5	7366.4	7267.6	7273.9	7213.2	7246.7
12.161	0	0	2.9372	0	0	0	0	13.374	45.067	101.38	182.56	337.69	520.46	776.17	653.55	817.73	1015.9	1262	1492.3	1821.8	2010.6	2238.1	2345.7	2749	2839.1	3197.4	3554.3	3605.4	3798.4	4154.7	4245	4573.1	4744.7	5100.1	5122.6	5315.7	5541.9	5837.8	5758.4	5940.3	6164.2	6027.7	6157.1	6215.3	6500.9	6379.6	6571.5	6627.1	6702.4
33.127	40.502	0	0	0	0	0	0	0	0	0	0	0	38.748	48.246	129.67	234.72	352.59	525.76	673.46	886.04	1081.1	1286	1546.3	1857.8	2067.7	2465.9	2738.9	2976.2	3293	3773.7	4039	4157	4642.1	4771.2	5351.1	5545.7	5831.4	5960.6	6160.9	6455.1	6766.6	6857.4	7130.1	7118.3	7089.5	7311	7482.2	7771.5	7792.8
8.7182	7.4342	0	0	0	0	1.7165	4.4532	21.015	46.894	95.879	169.84	243.66	366.21	515.89	671.38	853.86	1060	1274.7	1532.5	1833.9	2104	2408.2	2764.2	3015.7	3323.9	3542.9	3716.3	4095.6	4418.7	4696.3	5021.4	5370.8	5581.9	5810.1	6150.1	6443.3	6744	7223.9	7346.4	7386.9	7602.4	7824.3	7939.2	8020.5	8360.9	8155.1	8514.6	8371.8	8403.6
3.3366	10.324	2.4713	0	0	0	0	0	0.20401	0	0	3.789	34.952	110.38	229.5	359.76	541.14	756.19	967.12	1242.6	1556.2	1928.6	2330.2	2675.4	2986.2	3246.3	3595.2	3904.5	4134.5	4614.8	4845.8	5198.3	5422	5616.4	5641	6050.6	6641.1	6790	7111.1	7334.8	7823.8	7971.7	8103.3	8436.8	8519.6	8542.7	8640.4	8917.5	9155.6	9266.8
0	0	0	3.8377	1.7482	7.931	24.36	20.581	32.119	63.738	112.88	166.47	252.22	348.32	488.2	603.09	765.98	925.26	1161.9	1431.5	2063.1	2034.2	2312	2707.8	2816.1	3887.7	3667.9	4551.8	4492.5	4631.6	5345.9	4833.2	5150.8	5314.1	5517.3	5671.7	5573.5	5863.8	5844.4	5836.6	5625.4	5798.7	5809.8	5871.9	6006.5	6127.1	6221.5	6073	6108.3	6226.5
0	0	0	0.36953	4.1272	11.973	9.901	27.708	38.208	51.711	96.997	150.7	246.94	423.28	626.65	844.94	1139.4	1445.1	1827.7	2268.2	2091.4	2946.8	3238.3	4001.2	3549.1	4565	5049	4599	5199.4	6523.5	6426	7186.8	7659.6	7945	7551	8124.6	8322.6	8699.1	9208.2	9306.5	9685.7	9193.3	9461.5	9641.6	9633.8	9753	9885	10019	10089	10285
0	7.4334	2.615	14.531	0	0	0	0	0	0	0	0	33.468	0	22.805	0	0	0	51.583	83.751	122.74	111.23	131.24	332.13	439.42	564.55	525.98	658.41	772.2	832.91	1158	1286.1	1437.8	1456.2	1612.4	1873.7	2160.8	2168.3	2063.6	2152	2256	2390.2	2535.4	2437.8	2674.8	2783.1	2780.4	2844.9	2749.1	2726.4
0	4.0536	6.8135	6.5498	0	0	3.781	0	0	0	15.64	37.746	65.886	142.07	244.09	341.82	449.63	579.95	763.84	1000.3	1214.5	1481.8	1779.6	2112.9	2488.7	2809.9	3431.2	3670.7	4001.2	4567	5052.1	5945	6493	7047.4	7242.5	7629.9	8114.7	8513.5	8976.9	9729.9	10350	10903	10644	11148	10961	11072	11573	11779	11720	12064
0	3.378	0	0	0	0	21.666	77.189	177.75	293.27	449.86	651.9	915.86	1255	1553.7	1920.7	2257.3	2667.1	3167.6	3485.1	4017.4	4462	4998.1	5650	6154.7	6753.1	7368.5	7702.3	8232	8719.3	9380.5	9903.1	10107	8624.7	10884	11399	12045	12284	12673	12764	13323	13439	13479	13657	13687	13672	13834	13878	13864	14068
0	0	0	0	2.5627	10.68	23.67	48.478	93.311	172.13	276.25	384.32	522.02	697.76	899.71	1175.2	1433	1736.7	2118.8	2468.1	2870.6	3256.6	3737.8	4153.8	4492.6	4827.5	5075.6	5521.2	5878.9	6328.8	6608.6	7158.3	7753.1	8103.8	8345.9	8685.6	9045.2	9226.2	9449	9649.3	9691.5	9909	9903.8	10064	10160	10389	10349	10342	10488	10678
0	0	0	3.2856	0	9.099	16.954	18.773	7.0595	6.3697	14.29	34.612	62.552	144.09	259.15	376.98	553.87	718.63	958.99	1216.9	1545.8	1804.9	1839.4	2305.8	2555.2	3023.5	2996.6	3593.5	3957.9	4152.6	4470.1	4852.9	5435	5654.5	5803.2	6153.1	6631.7	6628.4	6980.9	7082.5	7132.6	7196.8	7211	7545.8	7592.4	7509.6	7715.2	7210.8	7541.9	7362.6
16.618	8.4725	7.933	0	0	0	0	0	19.899	28.881	84.949	150.45	244.47	339.96	473.35	565.95	737.52	916.21	1137.3	1325.1	1495.7	1721.5	1974.6	2158.6	3127.8	2842.5	3013.5	3135.1	3439	3634.8	3948.8	4188	4233.1	4607.2	4826.3	5517.1	5651.5	5651.5	5569.3	5640.8	5820.4	6076.8	6205.3	6144.6	6223.5	6235.4	6470.1	6530.1	6602.7	6632.1
0	0	0	0	27.788	120.04	174.68	250.16	354.8	463.87	644.9	897.1	1232.2	1614.9	2024.7	2502.6	3121	3682.8	4250.3	4844.7	5458	5980	6555.9	7100.4	7511.3	8138.5	8640.9	8921.7	9660.8	10310	10647	10901	11422	11832	12063	12953	12799	13370	13406	14006	13843	14075	14313	14548	14747	14771	14818	14938	14859	15067
0	0	0	3.6402	0	3.4282	28.137	56.493	117.93	205.97	301.42	445.11	640.1	918.51	1182.6	1573.2	1902.6	2365.8	2846.2	3284.5	3888.2	4426.7	4849.9	5560.2	6113.2	6775	7379.4	8127.1	8791	9599.1	10053	10412	11444	11758	12340	12777	13046	13687	13998	14314	14817	15074	15458	15674	15622	16575	16406	16524	16831	16589
16.647	1.4572	5.0219	0	0	0	0	0	0	0	25.788	96.978	221.7	313.89	490.49	779.49	889.79	1188	1570.4	1844.3	2183.1	2570.7	3007.8	3621.7	3843	4240.8	5229.8	4977.1	5774.5	5934.1	6146.7	7060.3	7367.7	7499.2	7894.3	8134.3	8539.7	8410.8	8813.8	8796.9	9095.1	9259.4	9095.7	9330.6	9306.5	9499.9	9492.5	9357.1	9498.4	9525.5
4.6307	0.77608	0	0	0.38415	0	1.141	15.495	44.731	104.63	201.46	301.59	453.42	649.73	872.76	1110.7	1377.4	1952.1	2093.1	2470.1	2806.3	3476.1	3916	3930.4	5051.3	5046.4	5557.6	6028.8	6353.6	7200.5	7988.2	8326.2	8562.9	9148.9	8437	10060	10413	10428	10749	11202	11284	11312	11279	11168	11387	11426	11463	11467	11650	11345
0	0.35017	0	6.8701	0	0.14185	0	0	0	0	0	0	0	0	0	0	0	0	0	0	0	0	71.549	171.24	219.07	346.79	532.99	705.48	850.52	1054.4	1260.1	1507	1765.6	1893.2	2083.5	2500.3	2654.3	2930.4	3221	3291.5	3546.3	3751.6	3869.7	3989.8	4052.9	4308.5	4301.5	4467	4390.1	4380.8
0	0.1761	0	2.1475	9.4386	7.2401	0	0.49141	0	0	9.9659	24.201	46.121	68.775	91.09	135.73	155.55	201.23	221.91	300.21	362.64	468.35	619.57	771.56	917.45	1065.7	1226.5	1423.6	1617.9	1798.8	2052.8	2279	2514.1	2677.1	2846.3	3005.2	3273.1	3360.4	3600.9	3771.6	3897.8	4019.2	4197	4273.9	4389.9	4535.9	4734.5	4677	4784.5	4877.8
0	3.5271	0	1.5784	0	2.3496	8.318	17.407	11.159	17.38	45.458	72.893	161.25	292.84	476.82	727.92	1059.5	1410.6	1838.1	2307.5	2815.7	3397.6	3666.7	4348.4	4833.5	5437.4	5848.9	6503.3	6934.9	7469.8	8375.6	8819.4	9272.9	10015	9956.9	10633	11553	11543	12005	12320	12970	12759	13037	13223	13410	13490	13567	13776	13816	14015
12.488	0	9.9442	0	0	0	2.9426	23.298	79.045	142.86	292.07	478.18	661.77	930.47	1283.5	1666.7	2123.3	2647.5	3184.2	3814.1	4264.7	4904.9	5779.1	6346.2	7120.5	7799.3	8193.6	8869.6	9753.3	10435	10882	11488	12141	12941	13580	14066	14485	15019	15177	15626	15642	13052	13320	16649	16742	14170	13231	14788	17280	17179
0	0	0	6.5014	15.507	0	10.354	7.3286	37.806	51.598	53.959	105.15	179.15	310.76	467.27	744.18	933.36	1316.7	1528.2	1935.1	2644.9	2943.4	3629.2	4197.4	4810.3	5496.3	5739.2	7097.7	7151.7	8066.6	8471.6	9319.7	10131	10866	11934	12339	12844	13269	13851	14516	14635	15169	15221	14803	15028	15380	15227	15333	15368	15435
0	0	0	17.899	37.694	124.54	98.194	140.05	222.73	230.97	270.35	307.51	350.25	387.98	530.18	633.14	764.12	943.55	1137.5	1333.8	1553.2	1666.6	1978	2265.3	2523.3	2951.8	3109.9	3460.5	3772.2	4144.1	4514.5	4757.3	5036.4	5406.9	5711.7	5774.2	6087.9	6290	6502.3	6768.1	6840.1	7071.1	6951.3	7121.4	7184.3	7142.3	7438.2	7302.9	7226.9	7369.4
0	0	5.3335	9.5132	5.5621	0	0	0	3.4227	2.5953	11.21	15.46	26.42	41.022	89.897	156.79	223.49	349.94	481.98	609.25	797.24	910.09	1204.1	1438.3	1672.9	1918.8	2237.6	2528.8	2783.5	2933.1	3188.7	3407.3	3786.8	4065	4393.1	4672.3	4762.7	5080.8	5385.2	5745.8	5871.3	6246.4	6138.4	6166.6	6286.3	6615.5	6425	6610.1	6808	6943.7
0	3.5295	1.7407	4.2881	6.9575	4.0698	0	17.254	5.9866	52.955	124.57	201.72	340.34	606.34	686.46	1129.8	1458.5	1692.6	2069.6	2294.8	2471.6	2811.9	3208.3	3305.9	3889.5	3930.9	4240.3	4876.6	4967.2	4991.1	5345.4	5805.7	4821.9	5031.8	5129.2	5342.1	5296.4	5522.8	5890.5	6003	6114.6	6276.2	6280.3	6540.6	6785	6774	6768.5	6570.5	6808.5	6861
0	0	0	4.8814	4.5635	8.7899	17.735	21.813	42.135	46.961	45.146	76.733	94.59	103.93	122.44	132.07	134.92	155.87	208.63	243.64	345.5	455.68	610.06	838.3	1022	1297.6	1582.3	1881.4	2304.4	2737.7	3208.7	3578.6	4072.2	4461.4	4943.8	5393.9	5757.7	6293.4	6756.3	7290.3	7660.5	7796	7836.1	7909.2	8076.1	8184.4	8494.3	8249	8267.7	8234.5
0	0	0	14.206	10.613	4.354	10.065	0.0055194	0	0.24196	0	0	0.18083	21.541	53.412	131.04	230.5	361.71	529.34	734.96	987.96	1248.8	1602.8	1958.3	2343.6	2616.4	2732.2	2796.3	3124.2	3479.8	4255.6	4691.2	5099.2	5398.7	5465.1	5647.3	5954.1	5942.8	6238.3	6470.2	6671.1	6754.6	6710.4	6802	6404.4	6651.5	6634.4	6648.7	6672	6788.8
0	1.2674	0	4.8627	2.7795	2.2227	2.6906	19.628	30.508	75.622	167.41	257.46	387.94	531.18	715.59	946.6	1172.9	1417.5	1720.2	2091.3	2395.5	2741.2	3094.4	3520.7	3867.6	4108.1	4573.2	5029.5	5295.6	5684.6	5747.2	5903.6	6179.9	6253	5215.5	6610.6	6675.8	6929.6	7348.2	7490.9	7724	8184	7929.3	8053.5	8371.6	8590.7	8611.1	8514.7	8580.7	8873.5
0	0.52757	0	0.027613	2.7168	5.5585	5.4918	22.503	54.149	91.374	129.63	194.96	255.15	363.48	478.29	596.34	746.92	889.62	1083.9	1328.8	1407.3	1592.9	1800.9	1984.7	2113	2349.1	2557.1	2715.6	2972	3130	3307.9	3516.8	3466.9	3673.9	3780.7	4022.6	4405.7	4578	4548.7	4672.2	4975.6	5203.8	5234.2	5399.4	5493.8	5593.7	5538.2	5586.7	5622.6	5579.6
0	0	1.6366	8.648	5.1507	1.5986	0	0	10.437	0	0	4.6461	30.492	58.377	138.32	208.62	401.82	567.16	767.27	971.52	1282.7	1617.8	1948.3	2280.6	2709.8	3049.8	3458	3845.9	4271.9	4730.9	4991.7	5450.7	6022.1	6476	6921.5	7006.5	7284.9	7640.5	8248.1	8429.6	8618.2	8935.7	9057.1	9332.3	9488	9414	9733.8	9726.5	9912.4	9803.9
0	0	0	0	0	7.7633	22.589	58.463	95.457	198.26	289.42	419.21	619.34	845.62	1064.7	1359.5	1647.4	1971.6	2345.7	2502	3686	3831.5	3909.2	4579.4	6498.4	6430.1	7032.1	7517.5	9033.9	9051.9	9503.6	9668.4	9737.9	10365	10459	11610	11780	12366	12927	13049	13633	13066	14173	13755	13448	14424	13965	13969	14493	14511
0	0	0	0.14912	0	9.3929	20.393	22.527	8.1039	24.903	55.367	73.013	84.839	114.91	145.01	155.02	174.98	164.94	239.91	310.06	457.47	518.91	663.06	762.17	976.26	1243.2	1409.8	1647.1	1742.2	1918.5	2240.7	2461.8	2887.4	3034.5	3412.3	3634.1	3818	4013	4214.6	4510.6	4634.6	4856.7	4944.3	5053.6	5138.2	5241.2	5417	5362.2	5508.4	5592.7
0	0	0	1.9975	4.6752	16.022	31.748	44.153	55.349	79.711	113.2	154.53	174.32	232.19	292.08	330.07	364.64	429.45	506.34	496.4	712.13	735.07	764.25	899.24	920.83	975.05	1103.4	1272.8	1459.6	1523.4	1670.7	1885	2038	2203.1	2239.8	2494.5	2661.7	2728.2	2919.5	3114.8	3338.3	3434.6	3454.6	3492.9	3568.7	3538.8	3630.3	3787.6	3839.8	3835
0	0	0	0	0.86396	9.8133	14.81	36.997	45.331	76.493	93.979	130.86	170.03	210.79	260.8	336.75	426.19	571.45	720.2	886.23	1030.3	1179.8	1509.8	1819.7	2036.4	2326.2	2769.5	3120.6	3453.4	3552.7	3817.3	4069.5	4483	4550.3	4829.4	5329.9	5410.1	5950.1	6108.5	6398.7	6807.8	6910.8	7137.9	7325	6275.1	6387.7	6446.8	6526.2	6612.6	6607.8
0	0	0	4.2993	3.8991	5.5544	10.258	26.373	38.015	57.962	93.117	115.55	161.7	190.88	233.65	315.18	382.64	525.16	685.78	860.42	1031	1228.2	1488.1	1639.2	1877.2	2152.9	2420.9	2572	2772	3226.9	3503	3821.8	4026.9	4192.6	4623.9	4784.2	4992.2	4972.7	5091.7	5266.7	5630.5	5735.2	5749.8	5820.1	5778.4	6075.4	6027.9	6093.8	6030.1	6080.3
0	0	0	6.6045	26.608	11.288	7.7251	6.8379	8.1308	10.951	13.338	21.412	40.648	72.76	108.78	136.23	217.69	252.46	317.73	414.16	588.09	800.88	980.46	1182.8	1405.9	1699.3	2049.5	2405.8	2816.5	3082.8	3329	3836	4235.9	4513.5	4688.2	5003.9	5280.6	5749.6	6027.2	6432.6	5935.1	6211	6457.4	6683.2	6791.7	6881.7	6530.9	6620.1	6715.1	7103.3
7.7764	7.9198	0	2.105	0	0	6.7226	29.508	82.619	184.52	347.04	539.42	763.25	1102.9	1404.6	1855.4	2294.1	2775.9	3249.3	3907.5	4432.1	4792.6	5466.9	5821	6345.8	6996	7708.1	8352.7	8556.6	8984.4	9417.5	9821.3	10422	10911	11269	11625	11928	12131	12569	12896	13357	13893	14104	14236	14404	14418	14338	14745	14581	14923
1.8449	0.27903	0	1.5972	0	0	9.87	51.405	119.61	235.66	399.14	744.81	831.17	1109.2	1765.2	1745.7	2072.3	2405.3	2834.9	3203.6	3566.1	4797.9	4380.1	4457.6	4946.8	5473.8	5685.8	5963.3	6309.7	6580	6953.4	7127.2	7354.4	7487.9	7704.1	8173.7	8300.7	8472.1	8665.4	9223.5	9338	9481.1	9600.1	9742.6	9833.1	9836.3	9802	9896.1	9729	9916.8
0	1.6687	1.5815	9.2165	0	1.3692	1.3555	8.9172	14.949	51.664	129.1	250.9	396.15	643.21	890.34	1332.6	1826.9	2418.9	2850.7	3207	4012.4	4613.5	5511.6	5381.2	6102.8	6655.9	7462.4	7991.6	8600.2	9009	9351.5	9889.2	10445	10807	11402	11639	12530	12583	12924	13410	13675	13903	14097	14563	14520	15129	15210	15443	15400	15370
3.1306	0	0	4.796	0	7.0863	0	3.727	9.4327	50.974	96.054	183.8	278.62	404.48	545.27	664.65	840.81	997.34	1218.5	1427.7	1676.1	1896.5	2037.7	2178.1	2316.2	2668.1	2915.9	3191.5	3482.4	3739.1	4055.4	4231.1	4474.1	4832.8	5082.7	5419.6	5524.4	5840.6	5935.7	5617.1	5483.2	5644.1	5713.1	5931.4	6002.7	5928.5	6126.3	5980.6	6030.7	6205.6
0	6.798	3.9062	1.5198	0	0	8.6541	20.881	77.078	138.85	226.8	385.02	616.6	814.58	1113.5	1375.8	1664.3	1963.5	2365.7	2729.1	3020.1	3420.1	3698.7	4093.4	4346.4	4651.6	5014.2	5265.7	5550.7	5964.1	6372.8	6405.4	6791.2	7578.4	8011.3	8231.6	8336.3	8779.1	8981.4	9169.4	8964.6	8995.6	8913.9	9145.6	9089	9049.8	9377	9401.8	9420.4	9292.5
0	0	0	3.9455	0	3.7124	8.8974	41.842	116.03	203.58	341.73	504.22	546.58	638.09	827.32	1002	1082.9	1276.1	1474.7	1701.3	1979.7	2183	3161.2	2735.6	3728.4	4141.5	4487.2	4551.6	4398	5436.9	5621.7	6045.7	6267	6479.1	6546.3	6878.9	6954.5	7191.2	7452.8	7753.7	7862.9	8215.5	8287.6	8534.2	8639.2	8686.3	8848.2	9027.6	8889.1	9028.4
0	0	6.3865	19.089	27.136	0	8.5395	19.682	50.95	101.8	180.34	279.8	370	525.06	690.38	855.42	1023.9	1242.9	1378.4	1629.5	1806.4	2098.7	2366.5	2688	3002	3215.4	3494.2	3875.4	4123.9	4423.5	4602.4	5023.9	5276.4	5645.5	6090	6350.2	6579.4	7054.1	7439.9	7698.3	7886.2	7997.9	8265.5	8274.5	8572.7	8711.1	8788.8	9038.1	8953.2	8899
0	0	0	0	10.006	22.268	28.454	43.971	92.933	139.99	248.47	332.71	467.89	615.46	773.72	945.72	1148.2	1389.5	1597.2	1803.1	1979.2	2138.3	2378.2	2661.3	2372	2598.8	2611.4	2770.6	2989.6	3062.1	3237.4	3427.8	3561.9	3747.9	3856.3	4145.3	4313.4	4320.2	4215.6	4270.6	4320.9	4515.8	4562.8	4541.1	4596.6	4566.3	4586.4	4601	4475.6	4478.1
0	0	0	0	38.857	99.448	173.14	330.2	417.02	576.41	780.71	918.99	1112	1257.7	1457.7	1632.4	1763.8	2067.6	2324.1	2574.5	2789	3121.2	3225.3	3542.2	3673.8	3986.1	4265.3	4448.8	4667.7	5004	5151.1	5457.3	5679.6	5823.6	6006.7	6163.7	6298	6456.3	6662.1	6873.4	6992.5	7091.9	7056.9	7235.7	7291.2	7267.3	7435.6	7476.1	7528.1	7367.1
0	0	0	0	4.4693	9.7124	21.574	56.158	80.266	134.74	220.18	259.86	342.64	413.28	524.87	596.53	682.63	776.57	830.45	970.27	1112.2	1302.9	1616.1	1953.7	2375.7	2744.1	3241.2	3799.6	4355.9	4937.9	5615.6	6280.9	6769.7	7410.5	7866	8606.5	9251.2	9450.6	10191	10559	10989	11532	11668	12043	12153	11980	11930	12230	12278	12390
0	1.3077	0	2.8601	0	8.9915	0.9326	9.2416	5.674	37.36	60.084	92.317	157.04	228.88	348.46	467.71	605.24	801.61	983.72	1124.7	1376.9	1587.3	1888.6	2102.3	2349.6	2560.3	2825.9	2986.9	3274.4	3627.7	3861.6	4139.9	4341.5	4313	4733.8	4076.1	5212.4	5537.8	5765.7	5930.2	5628.9	5777.7	5940.8	6115.3	6036.6	6140.6	6222.1	6336.1	6438.7	6621.2
9.7152	2.6051	0.50407	0.012338	0	2.5873	0	0	17.507	64.889	114.92	174.02	274.49	304.54	396.68	422.61	608.08	668.61	813.14	1029.3	1148.5	1256.7	1554.2	2431.4	2120.1	3010.8	3492.8	3953.1	3461.6	4124	5018.7	5297.2	4160.1	4664.2	4583.8	5740.7	6087.3	6777	5734.9	7542.7	6117.9	5850.6	6409	6432.7	6145.9	7888.1	6780.3	6916.1	7244.7	6936.7
0	0	8.9707	12.004	0	10.63	0	0	12.814	4.1074	15.8	65.266	134.67	210.61	290.59	348.09	417.65	505.8	589.56	718.2	764.48	766.68	846.85	972.01	1079.5	1221.7	1219.1	1240.3	1409.6	1482.1	1606.9	1826.2	1486.6	2041.5	1704.1	1977.3	2138.4	2166.5	2105	2203.9	2294.8	2539.5	2628.8	3482	2762.5	3614.1	3639.5	3469.7	3513.9	3597.8
0	0	0	0	11.172	45.856	102.85	200.51	363.93	555.2	790.29	1137.9	1431.9	1856.5	2428.2	2586.7	2993.6	3390.9	3738	4167.9	4565.2	4753	5314.3	5660.9	6113.6	6318.4	6781.7	7090.8	7566.3	7734.3	8113.1	8470.6	8687.5	8986.4	11483	9458.8	9830.8	10034	10275	10488	10803	10859	13022	11159	11098	13103	11169	11226	12379	12739
0	2.5473	0	5.317	0	2.7652	4.6206	7.5944	4.4596	9.223	13.154	39.351	66.25	150.34	277.93	406.34	578.74	822.87	1097.5	1378.2	1752.6	2102.3	2493	2826.9	3241.5	3463.9	3920.1	4377.3	4549.6	5181.1	5169.7	5601.7	6034.3	6327.2	6601.2	6962.4	7305.9	7430.4	7954.9	7881.1	8240.2	8386.7	8481.7	8640.7	8612.2	8765.5	8844.8	8946.1	9109.6	9074.6
0	0.34529	0	3.4564	4.9033	9.3437	10.463	6.1902	14.8	12.869	45.092	92.923	122.45	198.87	279.77	400.68	501.05	642.53	795.21	933.42	1213.5	1395.5	1549.6	1634.3	1798.9	1963.3	2135.2	2304.8	2581.1	2719.4	3049.6	3267.4	3543	3851.8	4094.1	4496.1	4640.8	5106.1	5245.4	5692.9	5938	6216.5	6480.4	6683.7	6625.7	6710.3	6903.2	6737.1	6723.5	6402.6
0	0.89855	1.726	0	9.0108	0	5.0447	18.769	44.619	123.51	254.76	444.9	701.81	1027.3	1254.3	1604.5	2076.7	2496.2	3110.2	3825.9	4556.8	5257.7	5909.7	6569.4	7066.9	7324.5	8702.2	9345.3	10206	10871	11739	12341	13135	13818	13944	14046	14613	14152	15108	15573	15647	15763	15730	16470	16746	16650	17044	17086	17382	17094
0	1.2574	0.034801	3.0558	3.9527	4.7031	0	0	0	14.477	15.049	16.344	29.127	21.735	21.601	42.56	81.638	172.44	204.21	249.23	358.79	435.44	654.08	816.76	973.34	1099.1	1411.5	1572.5	1872	2079.3	2413.3	2576.2	2871.6	3046.7	3390.1	3659.1	3876.2	4098.6	4211.8	4552.5	4599.5	4759.3	4885.8	5111.9	5195.6	5260.4	5286.1	5351	5277.9	5415.4
0	0	0	2.3914	4.8796	0	11.768	43.36	109	223.63	370.78	554.7	819.87	1088.8	1360.5	1708.4	2025	2403.7	2921.3	3272.2	3586.1	3953	4373.2	4570.9	5083.2	5355	5664.3	6065.3	6497	6701.2	6924	7196.5	7565.5	7819.8	8096.2	8502.4	8551.1	9018.5	9255.7	9422	9521.9	9520.6	9614.3	9731.1	9814.3	9962.8	10023	9924.1	10002	10044
0	0	0	10.641	14.299	11.552	5.335	17.704	24.922	24.349	23.478	25.231	49.86	61	80.298	79.793	132.93	170.29	244.9	336.76	373.15	370.49	493.39	609.62	731.98	857.54	1036.1	1173.6	1403.6	1579.1	1971.3	2024.7	2123.3	2313.3	2472.2	2785.6	3016.6	3033.3	3098.4	3446.4	3649.7	3816.8	3884.1	4062.2	4084.2	3849.2	4147.7	4232.8	4239.7	4069
0	0.47434	0.47393	1.1431	0	0	3.3775	4.6846	24.367	28.036	46.754	65.698	85.953	103.27	161.01	196.51	255.21	320.98	448.86	576.36	776.92	1004.9	1263.5	1570.9	1876.9	2363.7	2605.1	3079.1	3410.6	3948.7	4410.4	4904.4	5210.9	5794.5	6354.5	6762.9	7031.4	7675.4	8090.3	8441.5	8858.3	8933.1	9406.4	9238.5	9300.8	9597.1	10158	10054	10137	10274
3.529	7.7129	0.53795	0	0	4.981	0	0	36.741	108.04	219.55	363.47	612.96	849.18	1129.7	1563.8	1913.4	2306.6	2801.4	3358.8	3718.4	4269.8	4739.5	5260.2	5658.2	6076.4	6590.3	6691	7229	7598.3	7720.8	8026.5	8204.4	8379.5	8639.1	8718.2	8948.7	9015.9	9269.8	9095.1	8950.7	9089.7	9144.8	8971.9	8876.9	9041.6	8811.4	9241.6	9211.9	9302.7
1.3331	0	0	12.301	9.0027	0	0	0.93731	0.34251	5.9287	0	0	0	0	0	0	0	0	0	0	41.704	33.727	116.43	169.32	199.1	335.92	566.26	789.87	1036.3	1308.6	1507.6	1874.3	2334.8	2746.6	3213.9	3393.7	3761.7	4092.1	4393.9	4660.8	4885.2	5268.6	5441.1	5646.1	5810.7	5897.3	5961.4	6080.3	6257.2	6477.9
0	0	0	1.2932	3.7064	8.2299	5.2041	4.1596	5.7705	14.098	6.8909	37.307	62.443	105.11	182.92	239.65	396.8	526.14	661.78	795.29	972.11	1268	1374.9	1633.1	1835.5	2073.4	2341	2713.3	3002.8	3338.8	3636	4048.1	4571.7	4822	4969.1	5280.1	5447.4	5869.3	6217.4	6490.8	6445	6826.3	6919.6	7041	7115.7	7268.6	7304.2	7566.4	7728.1	7686.3
0	0	0	33.079	80.7	117.29	98.691	111.48	132.49	115.61	154.89	219.6	342.05	466.53	612.43	797.07	1019.4	1227.6	1476.3	1707.3	1955.1	2132.6	2449.6	2740.2	3169.2	3382.4	3749.1	4249.5	4708.2	5266.2	5809.1	6325.8	6714	6697.8	6950.3	7139.8	7490.2	7955.8	8268	8613.7	8564.4	8878.8	8829.9	9224.2	9206.2	9524.8	9851	9438.2	9526.5	9281.4
5.0126	0	0	4.2244	0	12.064	5.4119	20.972	29.593	42.7	79.342	106.69	177.55	306.27	420.81	630.63	843.2	1098	1421.4	1524.4	2071.2	2410.2	2880.2	3158.2	3469.9	3858.9	4297.9	4867.6	5381.2	5753.6	6316.3	6350	6848.4	7180.8	7846.2	7991.3	8388.4	8675.8	9073.4	9772	7112.7	9284.2	8807.4	9152.3	9229.2	9466.7	9506.5	10297	10380	9909
0	0	0	0	7.9355	6.7929	11.785	29.526	86.138	174.72	312.27	515.86	706.94	1075.6	1484.4	1849.4	2358.4	2608.2	3002.3	3503.4	3769.7	4783	5123.7	6123.1	6774.2	7355	7826.1	7493.8	8071	9062.8	9464	8437.4	9122.2	9337.9	9464	9743.2	9923.4	10052	10299	10535	10787	10958	11003	10864	11153	11268	11124	11224	11438	11434
0	0	0	0	0	4.4294	33.469	56.298	83.823	47.788	50.359	65.723	85.875	94.677	138.63	162.83	182.31	207.23	328.37	411.96	535.47	585.29	790.55	959	1171.4	1235.8	1392.2	1743.5	2009.9	2302.4	2723.2	2897.7	3555.5	3958.4	4276.4	4726.8	4975.3	5241.7	5681.4	5954.6	6144	6382.3	6519.3	6722.2	6657.8	6857.2	7153.4	7287.2	7373.6	7475.7
0	0	0	0	19.123	104.15	194.71	318.1	445.76	608.49	741.43	892.62	1098.1	1355.7	1612	1897.2	2224.7	2425.6	2873.9	3135.2	3634.3	4064.2	4459.6	4749	5167.6	5738.1	6166.8	6781.3	7289.1	7392.9	7850.8	8609.2	8875.4	9008.7	9075.9	9231.6	9267.5	9337.2	9558	9748.1	9884.8	10222	10245	10549	10687	10764	10861	11192	11319	11481
0	0	0	7.49	1.2339	12.159	13.79	7.514	38.713	40.044	61.299	135.08	223.69	264.02	386.67	485.62	644.64	798.58	906.29	1266.3	1473.3	1824	2277.8	2552	2870.1	3229.8	3647	3932.1	4375.8	4218.8	4592.4	4836.6	5342.9	5737.8	5816.1	5803.8	6117.1	6277.4	6519.8	6715.5	6743.6	6835.9	6803.6	6869.7	6954.4	6911.9	7032.8	7022.3	7094.1	7052.1
0	11.107	0	1.9257	0	0	6.3826	0	0	0	0	0	0	51.552	104.83	202.6	292.83	343.96	427.38	511.52	623.17	759.83	826.96	932.72	1156.6	1238.4	1369.6	1589.2	1775.6	2023.4	2222.8	2553.3	2853.3	3054.3	3309.3	3637.1	4011	4204.4	4619.3	4631.1	4883.3	5094.8	5172.5	5527.3	5519.1	5677.7	5551	5754.6	5811.8	5891.4
0	0	0	0	11.294	19.358	13.335	2.5712	58.307	157.87	263.74	442.19	583.24	767.78	1018.1	1240.1	1573.5	1810.9	2077.1	2427.5	2601.7	2970.2	3364.7	3601.7	3957.9	4166.5	4728.5	5100.3	5415.8	5283	4951	5996.5	6418.6	6605.7	6907.6	6780.4	7229.8	7512.9	7687.2	7985.2	8069.5	7949.4	8267	7831.5	8018.1	8058.9	8187.5	8172.6	8480.6	8359.3
0	0	0	0	5.0411	4.8252	16.869	16.094	56.543	96.604	122.01	195.59	302.11	417	504.26	648.98	888.86	1135.1	1425.1	1803.6	2083.4	2450.4	2845.2	3188.8	3629.4	3993	4279.2	4761.8	5129.4	5434.1	5656.3	6007.2	6189.8	6344.3	6699.3	7066.5	7408.2	7559	7993.3	8084.7	8123.1	8411.9	8445.5	8580.4	8637.8	8626.3	8548.4	8648.4	8628.7	8842.8
9.6897	14.411	0	0	0	0	2.1567	0	0	0	0	9.3013	34.828	96.08	155.02	284.49	392.37	553.23	718.49	961.56	1308.6	1652.8	1994.2	2307.7	2638.4	2991.7	3416.8	3219.9	3477.7	3732.8	4038.8	4271.8	4521.9	4793.9	5039.4	5115.3	5389.9	5568	5798.7	6186.9	6221.5	6066.4	6374.9	6414.6	6500.5	6674.9	6740.9	6823	6942.3	6935.3
0	0	0	4.4722	1.8694	1.9272	3.3746	0	0	0	0	0	18.389	52.424	118.6	201.09	324.12	455.19	621.03	835.91	1043	1267.9	1583.4	1920.4	2214.2	2515.3	2885.1	3234.5	3583.5	3776.1	4219.7	4633.4	5060.1	5049.1	5334.8	5426.4	5939	6304.9	6478.8	6837.5	6966.6	6831.7	7160.1	7155.1	7240.1	7472.7	7525.1	7436.5	7219.9	7215.5
28.289	14.464	5.679	0	0	0	0	0	0	0	27.671	81.484	161.73	290.75	440.22	632.09	841.88	912.77	1072.3	1464.3	1665.2	1962.2	2249	2504.1	2489.5	2967.2	3309.6	3622.7	3870.8	4112.1	4245.9	5061.5	5337.8	5650.7	5777.6	5861.4	6169.8	6274.3	6334.1	6534.2	6466.1	6907.8	6727.8	7018	6658.1	6905	7037.3	7364.7	7262	7380.2
0	0	8.0227	0	1.2724	8.9379	2.2433	29.195	62.151	111.5	227.71	404.63	661.78	913.66	1213.5	1532.3	1880.7	2344.5	2754.1	3138	3491.7	3825.5	4307.9	4841.2	5085.7	5719.9	6083	6392.5	6902.9	7236.8	7578.2	8328.2	8700.3	9086.8	9555.9	10033	10654	10852	10988	11175	11368	11920	11580	12238	12424	12542	12476	12600	12335	12380
0	0	0.78138	0.34889	4.1665	8.5076	11.15	9.2486	29.627	49.444	84.852	178.94	333.09	505.46	760.55	1022	1298.7	1568.5	2070.3	2433	2946.3	3333.9	3733.6	4179	4729.3	5181.3	5781	6245.6	6633.5	7166	7677.3	8051.3	8480.7	8871.7	9230.3	9626.7	10230	10482	10945	10798	11124	11586	11726	11970	11886	11823	12033	11928	12316	12624
0	0	0	0	34.275	91.099	185.69	291.2	433.21	597.39	758.49	981.64	1157.7	1363.3	1677.3	1880.1	2254.6	2684	3129.5	3480	3728.5	4129.5	4656.2	5089.5	5172.6	5841.2	6004.7	6475.8	7001	7406.5	7518.4	8062.7	8434.1	8918.2	9316.7	9795.8	10284	10219	10416	10828	11124	11428	11478	11538	12048	12325	12077	12114	11997	12214
0	13.261	5.0572	0	0	0	0	0	0	0	0	0	0	0	0	46.858	120.18	250.91	394.28	602.88	785.01	1043.9	1321.4	1653.9	2019.4	2258.1	2678.9	2963.5	3293.3	3670.6	4230.8	4381.6	4735.6	5038.8	5293.3	5770.5	6160.4	6669.8	6986.4	6755	7580	7989.1	8067.2	8388.6	8404.1	8066.7	8536.6	8428.2	8716	9049.3
0	2.3715	0	10.972	10.868	6.7659	0	2.2972	3.3947	20.411	11.779	94.496	140.76	256.08	420.12	680.63	758.87	987.29	1252.5	1516.4	1716.7	1975.5	2499.8	2527	2778.6	2974.9	3197.1	3346.2	3525.9	3808.6	4083.8	4406.1	4511.8	4693.8	4806	5117.1	5391.2	5526.6	5626.9	5799.3	5917	6092.6	6262.2	6213.7	6429.8	6342.4	6313.3	6522.1	6402.5	6458.3
0	0	5.3462	3.215	3.7088	0	0	0	16.8	29.284	51.788	94.222	201.74	306.38	461.66	623.96	764.7	949.03	1143.6	1381.9	1583.2	1842.6	2050.4	2178.4	2355.7	2681	2801.3	3137.6	3409.8	3668.9	3965.2	4313.2	4687.6	5041.3	5318.4	5443.2	5694	6009.6	6258.3	6500.1	6703.2	6877.9	6977	7088.7	7120	7186	7377.3	7179.1	7372.8	7366.5
0	4.4672	0	0	8.7957	0.32007	0	0	0	0	0	4.1785	5.9087	27.77	57.535	61.033	68.767	83.722	89.238	136.56	118.96	124.11	180.67	216.7	285.21	297.99	365.38	433.07	562.11	666.69	880.14	991.37	1112.7	1307.8	1473.7	1789.9	2079.5	2211.3	2394.1	2753.1	2958.2	3210.4	3323.7	3423.4	3532	3581.6	3597.9	3826.2	3719.4	3897.9
0	0	0	0	44.051	87.771	87.859	204.65	243.98	264.13	259.91	353.09	449.76	931.55	975.88	1271.7	1310.9	1775.6	2010.7	2218	2429.1	2751.3	2776.7	3140.4	3561.4	3833.6	3769.8	4384.8	4769.7	4952	5048.1	5019	5156.7	5452.9	5386.9	5753.3	5796.1	5875	6112.7	6356	6347.5	6349.3	6351.7	6692.2	6500.6	6667.3	6880.1	6889.4	6856.5	6650.9
4.0343	1.3052	7.028	0	0	0	0	0	16.058	45.386	116.1	217.47	384.14	539.79	776.72	1016.2	1293	1671.1	2018.7	2470.5	2961.8	3304.6	3666.5	4229.5	4577.8	5149.7	5425.9	5879.8	6453.8	6544.5	7161.2	7543.2	7756.9	8208.5	8617.7	9254.3	9605.6	9872	9750.2	10190	10496	10804	10956	10990	10982	11001	11076	11154	11043	11245
0	0	0	13.803	14.741	10.289	10.616	22.976	45.457	77.363	136.28	211.76	307.09	418.51	564.45	724.61	853.33	1033.6	1278.9	1526.5	1721.9	1940.3	2129.1	2367.2	2559.8	2883.9	3042.1	3399.5	3717.7	3926.9	4136.7	4487.9	4797.3	5100.8	5505.9	5678.4	5957.2	6366.5	6569.2	6725.6	7117.2	7317	7347.3	7379.1	7485.7	7353.3	7517.3	7696.3	7769.5	7676.8
27.791	10.247	0	0	0.18311	0	0	0	0	4.94	34.782	68.21	196.45	334.69	471.18	613.41	1066	1443.2	1911.6	2259.8	2586.4	3079.5	3469.5	3330.1	4075.6	3290.4	4011.9	4085	5353.9	5131.8	6066.2	6679.8	7250.9	7673.6	7544	8750.9	9463.6	10127	10013	10200	10578	10543	10946	11051	10946	11400	11411	11411	11348	11413
0	0	0	4.8135	9.7624	12.269	9.2454	13.585	32.363	63.454	151.31	275.23	477.93	742.37	1023.4	1361.5	1780.2	2203.8	2744.2	3264.9	3843.7	4468.5	5056.2	5649.8	6270.1	6919.8	7445	8064.3	8637.3	9232.4	10079	10610	11375	11982	12570	12678	13086	13751	14634	14853	15167	15281	15562	16107	16347	16002	16392	16130	15961	16104
0	0	6.7599	2.7003	0	15.895	6.1138	9.2143	7.6123	3.8109	0	2.7913	5.837	3.3938	20.574	63.261	128.75	197.62	275.11	402.95	566.85	768.74	975.85	1277.8	1549.7	1855.7	2214.2	2484.9	2866.4	3231.4	3673.1	3972	4413.7	4700.9	5080.6	5348.9	5768.2	6144	6563.8	6833.4	6879.9	7033.5	7186.2	7301.9	7494.3	7577.7	7705.4	7679.6	7785.4	7725.1
5.8093	7.2975	0	0	4.0997	0.37693	0	4.7881	0	5.3256	13.412	14.37	12.183	36.147	34.549	85.569	126.03	279.23	405.13	594.28	910.3	1183.7	1599.6	1890.9	2379.4	2684.9	3241	3579.2	3648.7	3977.9	4177.5	4635.3	4899.8	5147.4	5371.3	5576.9	5649.3	6109.6	6341.3	6472.1	6804.5	7103.6	7311	7372.3	7526.2	7544.8	7461.4	7406.2	7565	7480.9
0	0	1.9603	4.3924	0	6.7648	0	8.2689	16.177	20.293	55.886	121.21	233.85	371.12	544.67	713.82	946.16	1246.9	1541.5	1847.1	2134.4	2408	2780.8	3208.9	3569	3973.1	4212.8	4458.6	4839	5052.8	5415	6171.4	6637.9	6883.2	7246.9	7853	8199.9	8484.7	8529	7701	8998.8	8992.1	9340.7	9950.2	10054	9967.3	9691.6	10147	9973.4	10192
0	0	0	8.2716	24.623	39.177	10.582	48.452	45.778	67.712	65.8	113.06	203.09	353.61	507.73	774.72	1034	1311.4	1704.3	2016.7	2458.8	2892.7	3407.6	3837.7	4360.4	4915.8	5493.1	5979.6	6396.8	7002.9	7566	8162.1	8581.4	9238.9	9620	10166	10424	10907	11517	12326	12555	12593	12690	13105	12898	13015	13020	13302	13757	13783
0	0	0	18.992	1.6772	8.0243	0	0.57897	30.681	89.387	146.02	222.69	303.92	432.51	612.45	803.39	1006.9	1315.3	1543.6	1840.7	2116.2	2448.3	2863.1	3317.2	3488.6	3767.8	4090.1	4452.9	4886	5168.4	5524.8	5915.2	6354.3	6673.3	6953.4	7347.2	7706.6	7964.8	8073.1	8420	8626	9053.4	9164.6	9122.8	9364.3	9305.7	9520	9459.8	9495.2	9686
18.337	9.0558	3.2437	6.0615	0	0	0	0	0	0	0	0	0	0	0	0	23.87	95.531	178.88	277.5	366.46	522.85	665.85	871.15	1008.5	1208	1430.4	1576.8	1917.4	2105.8	2301.8	2394	2435.6	2454.6	2879.6	3022.2	3254.4	3314.3	3556	3792.7	4111.9	4260.7	4353.9	4503.4	4374.1	4495	4553.8	4653.9	4757.4	4719.1
0	4.7515	0	1.2411	3.6091	0	0.15952	4.7211	0	0	0	0	0	11.317	30.556	86.059	138.1	251.27	342.18	526.69	689.69	878	1158	1422.9	1690.7	1956.8	2413	2651	2898.1	3289.3	3757	4077.4	4507.2	4880.1	5202.7	5747.7	6031.9	6321.6	6760.4	7076.8	7287.6	7687.2	7997.9	8361.9	8557.9	8596.4	8659.9	8993.9	8990.2	9144.6
5.2833	1.756	0.79757	0	0.71877	0	2.8365	0	21.255	14.919	46.482	123.62	217.47	297.14	502.25	643.28	856.33	1034.8	1496.5	1758	2953.2	3327.3	3336.2	4284.5	4916.7	5173.7	5704.6	4337.8	5585	5770.4	7384.3	6709.4	6943	7671.3	7970.7	8430.4	8697.9	8923.1	9257.9	9305.4	9403.8	9353.7	9352.7	9800	10180	10321	10401	10401	10184	10414
6.8647	2.4412	0	3.4875	0	0	4.8271	28.157	73.012	146.11	233.56	344.13	495.47	594.63	785.89	938.57	1104.8	1219.8	1447.7	1614.2	1739.8	1995.8	2103.9	2266.4	2415.2	2643.5	2915	3052.8	3323	3546.1	3713.1	3740	3889.8	4086.4	4240.9	4498.3	4710.8	5016.3	5342.2	5756.3	5822.8	6187.5	6353	6528.1	6642.2	6703.2	6749.8	6898.8	6920.9	7047.9
0	0.26461	0	13.378	10.375	8.0856	0	0	43.115	155.38	219.18	383.95	584.52	857.88	1051.8	1408.7	1852.3	2149.5	2563.5	2971.7	3302.8	3660.6	4280.6	4494.9	4814.5	5204.5	5584.5	5805.3	6056.7	6546.1	6833.3	7168.8	7361.6	7717	8175.7	8531	8693.2	8914.8	9039.2	9535.3	9505.2	9710.2	9843.1	10197	10434	10553	10633	10946	11141	10945
14.5	0.74551	0	0	0	0	0	0	0	0	0	0	0	8.0235	35.605	95.788	160	249.4	348.99	477.94	560.16	702.27	903.24	1112.4	1221.4	1431.9	1761.4	1981.8	2217.3	2503.8	2651.9	2968.6	3271.9	3570	3799.8	4129.3	4373.9	4649.9	4901.8	5191.4	5734.1	5861.7	5927.9	6214.4	6357	6396.9	6474.9	6517	6773.3	6760.8
10.123	0	0	0	0	0.50395	5.3697	9.5263	57.121	129.16	263.51	449.48	671.67	954.18	1318.6	1609.1	2096.1	2551.1	3090.5	3577.7	4085.7	4441	5042.2	5489.5	5784.1	6154	6796.6	7257.5	7770.4	8201.1	8441.6	8838.1	9261.3	9692.7	10116	10379	11028	11032	11388	11541	11914	12374	12285	12398	12554	12731	12856	13135	13151	13254
1.2207	0	0	8.5957	8.1965	0	2.11	0	9.2787	12.151	30.884	90.014	180.86	290.94	559.68	826.04	1029.5	1271.1	1476.7	1889.8	2237.5	2597.9	2972.8	3477.2	3502.8	4038.2	4311.1	4561.4	5161.2	4962.1	5285.6	5183.5	5489.2	5663.5	5881.9	5735.7	5840.9	6037.7	5873.8	6282.2	6434.9	6356.2	6388.8	6480.4	6378.1	6565.8	6595.7	6565.6	6570.5	6542
0	0	0	3.5986	15.737	0	42.803	120.75	161.2	217.95	259.59	372.39	396.09	495.29	592.96	670.4	795.65	808.22	751.12	748.86	856.73	958.6	942.11	1041.7	1289.3	1356.5	1642.4	1944	1938.1	2336.8	2555	2782.4	3099.5	3317.9	3621.6	3881.5	4137.7	4509.3	4551.1	4852.1	4846.2	5179.3	5535.2	5859.6	5742.7	6069.8	6031.6	6119.1	5929.1	6065.5
1.7228	4.6007	0	2.7306	0	0	0	0	0	0	0	0	0	0	0	0	0	0	0	0	0	53.23	154.46	273.1	392.21	568.79	871.48	1138.4	1427.4	1824.4	2089	2493.8	2908.2	3304.1	3545.5	3943.3	4151.1	4576.1	4787.1	5096.7	5351.2	5538	5632.6	5663.2	5795.9	6019.6	6132	6051.2	6253.1	6084.2
5.7181	0.3416	0	0	0	2.7674	0.33721	16.14	81.469	174.85	304.69	512.87	802.55	1135.6	1504.1	1901	2441	2834.1	3419.2	4014.2	4537.7	5351.3	5851.8	6670.4	7356.5	8155.3	8583	9145.7	9808.2	10384	11103	11764	12403	13152	13176	13572	14327	14549	15300	15731	16307	16486	16917	16622	16834	16967	16804	17101	16743	16963
0	0	0	2.1181	10.783	0.061095	6.4668	24.62	37.82	90.797	175.48	287.33	440.59	625.12	851.7	1120.8	1432.9	1777.9	2127	2462.6	2915.3	3580.9	3453.1	4114.2	4844.5	5297.2	5691.7	6268.4	6706.1	7249.7	7047.4	7983.6	8414.5	8582.6	8969.6	9495.9	9707.8	10068	10710	10905	11599	11577	11871	12069	12432	12374	12634	12635	12831	12848
0	0	0	31.435	65.795	110.61	161.24	191.95	207.42	205.34	194.99	215.16	297.79	361.79	465.63	567.96	662.97	768.78	971.15	1150.4	1383.6	1562.8	1769.3	1945.5	2090.2	2348	2719.7	2945.4	3113.7	3377.8	3593.9	3839.2	4320.5	4453	4694.9	5064	5056.4	5366.3	5502.7	5782.5	5732.4	5965.3	6036.2	6141.1	6103.7	6105.6	6267.6	6150.7	6447.6	6487.5
0	0	0	0	12.518	41.637	93.442	178.07	264.69	365.25	515.91	677.77	892.95	1105.4	1339	1645.4	1896.2	2214	2546.6	2863.9	3173.4	3465.2	3637.8	3962.3	4202.3	4428.7	4723.6	5034.8	5457.1	5711.4	5880.7	6089.9	6400.3	6599.2	6742.1	6866.5	7195.7	7466.4	7731.4	7857.3	8045.2	8222	8090.1	8497.2	8463.9	8659.2	8889.5	9119.6	9226.7	8902.5
1.5699	10.415	0	0.55278	4.5577	0	0	0	0	4.4671	54.997	129.77	257.94	306.87	560.42	605.85	1053.6	1377.7	1677.3	1966.3	2172	2565.4	2833.6	3386.3	3673.8	3904.1	4242.5	4156	4375.4	4923.8	5768.5	6329.6	5903.5	7011.7	7062	7643.8	8032.4	8422.5	8588.8	9274.7	9022.1	8747.3	10146	10253	10500	10745	10798	11172	11205	11307
0	0	0	7.8678	0	0	17.735	38.275	60.465	101	169.98	279.06	383.44	460.78	615.7	875.72	1064.4	1328.4	1743.1	1748.6	2014.8	2777.2	3200.4	3402.9	4109.7	3918.3	3734.6	3616.7	3929.3	4584.9	4549.6	4519.1	4504.9	4694.9	4824.2	5142.8	5222.3	5402.2	5568.6	5713	5876.1	5958.7	5994.2	6105.2	6114.5	6223.2	6257.6	6320.6	6277.5	6377.3
0	0	0.82214	0	17.399	13.217	9.5729	26.045	56.981	85.702	165.91	355.86	542.76	770.8	1070.7	1353.5	1770.8	2034.7	2429.8	2627.3	3013.4	3531.9	3787.8	3966	4269.2	4707.1	5264.9	5715.4	5856.3	6112.4	6277.2	6807.7	7076.5	7085.2	7379.6	7904.9	8049.6	8495.6	8506.5	9315.5	9347.2	9493.2	9718.6	9950.3	9976	10234	10144	10299	10578	10510
0	0	0	3.2695	1.2461	4.8711	14.694	79.657	165.84	292.01	494.95	714.71	979.81	1359.6	1819.9	2273.9	2856.3	3409.3	4103.8	4765.5	5386.1	5939.3	6804.4	7508.9	8108.6	8806.4	9404.8	9695.1	10586	11035	11536	11966	12755	13323	13554	13929	14683	14772	15173	15657	15907	16355	16404	16024	16480	16656	16339	16535	16536	16596
0	0	0	10.851	0	6.0289	10.231	20.768	29.767	58.318	108.33	195.84	330.55	515.33	737.41	998.87	1333.2	1700.3	2022.6	2457.5	2839.7	3285.1	3832.4	4260	4729.8	5271	5643.5	6141.6	6635.9	7138.9	7614.4	7655.9	8312.1	8474.3	8882	9413.6	9412.5	9757.5	10138	10617	10478	10594	10706	10986	10863	10926	11054	11236	11521	11170
12.822	6.0376	0	5.2789	0	0	0	0	0	0	0.13872	0	0	0	0	0	0	0	12.055	0	46.764	212.48	335.3	516.55	848.95	997.49	1731.5	2079	1977.8	2403.6	2744.3	3050.1	3562.6	4063.1	4457.4	5079.7	5677.8	6209.3	6722.5	7050.7	7751.9	8011	8078.5	8198.9	8667.7	8761.1	8692.2	8910.3	9047.5	9017.4
1.8196	0	0	0	0.65688	0.84042	14.788	28.75	72.389	119.38	165.87	247.51	324.83	464.67	634.26	812.62	987.53	1224.8	1522.4	1793.7	2128.3	2509.4	2857.5	3579.3	3756.8	3685.6	4281.1	4535.7	4860.4	4967.1	5416.4	6264.1	6433.8	6649.3	6693.3	7158.8	7584.5	7695.2	7806.4	8044.6	8701.6	8669.8	8937.7	9245.2	9187.6	9374.2	9611.4	9809.3	10039	10337
7.9035	4.1962	0	0.047721	0	4.4205	0	0	0	2.1608	12.57	27.75	33.377	89.231	152.45	267.28	388.53	614.62	790.64	989.58	1258	1517.2	1885.3	2084.3	2538.1	2787.5	2999.9	3303.4	3587.2	3355.6	3997.3	4616.8	4883	5089	5249.2	5616.3	5796.2	6149.8	6318.7	6554.3	6491.2	6782.6	6957.1	7023.8	6971.2	6962.4	7236.6	7074	7138.1	7223.8
2.0265	5.6701	1.1911	0	0	4.221	0	4.0346	3.2097	17.842	33.429	46.392	126.27	247.03	394.62	616.4	846.84	1115.6	1472.8	1839.6	2311.4	2851.5	3163.4	3795.6	4327.8	4935.5	5584.6	5666.4	5935.6	7004.1	7385.5	7455.4	7572.5	8440.2	8704	8809.5	9600.5	9648.9	10105	10199	10549	10903	10841	10884	10838	11095	11104	11204	11472	11211
0	0.57962	0	0	0	0.70654	22.246	78.515	155.7	267.51	440.59	618.6	882.27	1129.2	1490.2	1804.2	2112.6	2438.3	2849	3190.4	3554	3920.1	4269	4553.6	4942.2	5293.5	5733	5997.8	6528.2	6724.5	7020.3	7422.8	7887	8261.4	8542.5	8920.9	9252.8	9533.1	9768.2	9777.1	10280	10334	9792.5	10076	9846.3	9884.1	10436	10207	10282	10156
0	0	0.49711	5.5888	1.4058	5.4621	12.568	23.253	57.295	98.68	156.39	231.17	359.31	482.02	692.51	896.32	1073	1295.6	1549.9	1910.2	2260.2	2536.8	2942.4	3233.6	3666.2	4080.8	4317.4	4673.7	5021.4	5399.4	5824.3	6110.2	6495.9	6825.9	7260.9	7297.2	7674.1	7969.9	8260.7	8499	8624.8	8662.6	8950.8	8917.4	9227.1	9247.3	9504.5	9420.7	9339.7	9497.3
5.7657	0	0	23.059	11.59	0	0	0	0	0	0	11.575	56.791	136.33	207.32	256.43	304.84	472.94	586.04	780.78	744.33	1180.9	1442.5	1671.6	1885.3	2137.1	2405.5	2596.4	2748.6	2998.6	3123.1	3316.8	3740.7	3764.8	4259.8	4330.7	4744.6	5028.7	4788.8	5445.9	5326.9	5531.2	5530.6	5529	6147.5	5886	5953.3	6006	6180.6	6233.3
0	5.0029	0.85168	13.503	0	0	0	0.52761	0.9086	0	0	0	34.058	145.79	195.42	287.83	498.47	752.34	910.83	1202.1	1425.9	1693.5	2109.9	2506.8	2584.8	3002.4	3237	3642.1	3642.6	3838.5	4072	4832.5	5104.7	5432.2	5624.7	5809.9	6159.7	6294	6776.7	7061.6	7084.7	7198.4	7314.8	7443	7263.8	7512.8	7449.9	7412.9	7632.8	7634.6
15.068	1.011	2.653	0	0	0	3.0152	40.419	73.415	160.8	240.98	410.26	598.01	863.35	1137	1587.4	1904.2	2393.6	2922.9	3463	4105.6	4644.1	5157.2	5707.3	6240.9	6756.1	7518.2	7961.1	8296.7	8991.9	9262.1	9721.6	10390	10484	10598	11132	11119	11195	11505	11478	11848	11943	11861	11856	12099	12057	11838	11940	11918	12086
0	0	0	8.7793	4.1368	0	7.9992	10.184	19.388	38.058	75.497	122.02	193.53	311.47	431.67	589.37	774.66	1033.5	1245.6	1509.8	1780.6	2075.9	2337.1	2662.3	2919.7	3174.2	3494.9	3832.7	4002.8	4171.7	4536.3	4679.1	5096	5353.7	5625.6	6072.2	6050	6381.3	6703	6930.5	7132.7	7285.4	7420.2	7420.2	7550.7	7769.5	7791	7750.7	7819.1	7837.7
0	1.7007	0	0.47963	3.8198	0	1.153	0.41449	0	0	0	0	0	0	30.742	129.4	294.56	438.72	702.81	830.81	1076.6	1322.7	1523.7	1885.2	2238	2590.6	3130.8	3528.7	3922.1	4345.6	4620.4	4968.7	5557.4	5840.5	6233.9	6513.8	6875.1	6868.8	7182.8	8031.3	8276.5	8449.9	8779.6	8746.1	9017.5	9001.2	8973.9	9021.3	9231.3	9298.8
0	0	0	0	0	3.946	31.217	15.654	43.416	39.666	69.015	142.32	194.04	289.76	404.81	538.96	705.96	922.16	1198.4	1441.1	1690	1972	2266.2	2549.9	2897.9	3183.2	3491.3	3801	4141.6	4406.1	4841.7	5146.2	5330.5	5493.4	5670.9	6364.6	6524.3	6674	6736.3	6989.7	7119.1	7514.7	7585.5	7654.9	7791.3	7989.6	8215.2	8342.9	8293.6	8334.8
0	0	0	7.2257	9.375	0.80793	9.233	9.1962	45.458	40.445	104.96	194.76	266.82	414.16	614.22	852.31	1179.2	1503.2	1972.4	2206.7	2674.8	2835.8	3430.8	3692.8	4223.2	4743	5073.2	5442	6299.5	5855.2	6984.4	7332.4	7520.1	7973.3	8138.6	7993.6	8837.3	9389.8	9634.2	9983.3	10034	10051	9378.1	10190	10215	10481	10708	10551	10563	10519
0	0	0	7.7571	0.7371	0	10.421	41.201	122.8	212.72	354.7	606.72	758.99	1029.4	1322.3	1732.6	2179.7	2448.6	2824.7	3124.3	3484.2	3946.3	4620.8	5054.3	5412.2	5733.3	6176.1	6580.2	6892.2	7240.7	7816	7913.2	8010.3	8406.6	8913.3	8700.7	9255.1	9435	9652.1	9198.5	9410.8	9671	9979.7	10101	9982	10200	10491	10332	10419	10453
10.335	10.62	1.0224	0	0	2.6096	0	0	0	0	14.022	52.675	104.8	148.54	224.78	284.33	378.8	394.21	457.07	494.02	558.96	643.25	721.86	824.93	926.87	1102.9	1253.9	1408.1	1715.3	1905	2126.5	2290.8	2461.4	2545.3	2970.4	3234.7	3508.2	3553.9	3779.4	4089.9	4442.6	4498.3	4577.4	4682.7	4488.9	4656.5	4747	4822.7	4868	4815.8
0	0	0	0	9.8187	2.0198	7.233	1.2002	30.056	44.427	108.75	97.396	185.11	253.96	326.61	414.4	484.69	573.68	716.96	888.19	958.59	1139.7	1214.4	1374.4	1551.1	1655	1731.8	1869.2	2078.3	2280.1	2377.9	2446	2751.7	2852.9	2936	3113.9	3128.5	3374.4	3686.7	3507.9	3858.8	3676.9	3703.7	3718.2	3857.8	3844.6	3945.8	3922.1	4186.4	4229.5
8.389	0	0	0	0	0	8.9638	5.9866	16.374	19.858	22.383	67.326	87.667	181.5	237.11	336.71	443.57	595.86	799.72	1040.1	1300.7	1629.8	1979.2	2370.1	2775.9	3200	3694.9	3995.7	4461.5	4949.2	5706.5	6300.2	6601.8	7107.9	7515.7	8344.8	8365.4	8891.8	9370.1	9689.2	10526	10875	11352	11619	11805	11680	12228	12392	12990	13796
0	0	0	0	0	14.166	23.976	40.317	75.593	82.633	109.74	131.13	175.69	210.75	189.23	197.6	237.5	276.3	358.23	414.6	506.06	621.76	808.33	881.97	1148.9	1389.1	1742.8	2024.9	2151.1	2417.9	2760	3040.9	3555.6	3797.7	4058.7	4302.9	4563	4885.3	5110.7	5477.5	5774.2	5990	6144.3	6294.2	6496.3	6460.3	6664.3	6720.8	6794.3	6925.7
0	0	0	4.683	10.988	8.0677	5.8259	18.882	23.11	30.889	53.411	84.352	132.3	194.05	249.5	338.07	427.7	603.9	749.53	913.12	1087.3	1292.6	1560.1	1797	2131.7	2397.3	2591.5	3007.2	3350.8	3589.4	3895.4	4195.6	4436.6	4583.6	4781.5	5168.4	5153.5	5467.2	5653.7	5792.2	6054	6068.6	6091	6203.1	6275	6231.4	6346.2	6372.9	6487.4	6551.1
0	0	0	22.023	1.4272	0	2.5072	0	19.298	53.133	135.54	194.93	266.34	440.24	540.97	735.96	864.17	1063.5	1240.7	1445.9	1821.9	2058.3	2128.1	2561.4	2590	2974.4	3571.2	3784.3	3945.8	4146	4333.6	4274.6	4565	4964.3	5225.9	5397	5533.6	5932.5	6238.3	6385.2	6516.7	6677.5	6761.4	6988.5	7137	7366	7416	7542.2	7765.5	7641.3
0	0	12.009	0	12.016	2.1398	11.701	22.327	44.672	65.589	99.967	204.54	312.24	458.91	631.7	732.64	939.99	1120.8	1316.9	1519.6	1664.7	1881.7	2092.2	2345.7	2626.6	2904.9	3093.1	3268.1	3434.9	3675.3	3948.4	4275.7	4725.9	4868.7	5189.4	5563	5941.6	6236.5	6127	6538.6	6675	7019.5	7119.9	7322.8	7545.4	7864.8	8013.7	7991.4	8105.1	8196.4
0	0	0	2.7439	8.471	0.81887	11.574	30.308	73.607	163.77	271.37	447.28	680.97	949.19	1283.5	1584.6	1951.9	2459.9	2850.5	3319.7	3595	4086.3	4559.5	5103.2	5740.1	6312.7	6843.9	7474.2	7676.3	8404.9	8696.9	8875	9354.3	9811.5	10432	11200	11441	11607	12189	12583	12938	13110	13044	13584	13719	13744	13925	13617	13764	13526
0	0	0	11.426	5.558	14.927	12.627	23.85	27.393	31.835	10.398	26.559	15.738	14.634	22.3	50.682	121.3	210.65	322.99	466.71	694.21	845.53	1101.9	1409.6	1687.1	1867.1	2152.9	2382.6	2683	2902.3	3300	3432	3720.2	3887.4	4345.8	4642.3	4877.7	5184.4	5500.4	5687.1	5783.5	5927.9	5966.1	6107.9	6153.7	6294.1	6172.6	6196.6	6171.4	6190.9
0	0	0	5.3484	7.6498	7.1378	0	8.2654	10.113	14.134	14.775	36.275	23.86	21.752	28.711	13.325	39.974	32.009	42.48	65.569	155.12	300.3	472.13	594.62	718.03	965.52	1219.9	1551.9	1785	2237.1	2452.4	2844.6	3131.4	3558	3665.2	4108	4396.3	4903.1	5185.9	5655.7	5686	5878.4	6103.7	6321.9	6230.1	6735.7	6992.4	6889.5	7163.8	7230.9
17.783	14.255	0	4.8956	0	0	0	0	0	0.28493	18.602	59.285	144.72	221.27	336.11	524.85	705.7	927.31	1151.2	1448.7	1757.4	2094.4	2449.8	2830.2	3255.4	3560.2	4048.2	4459.9	5004.5	5248.8	5663.7	6018.9	6476	6820.4	7028.4	7382.3	7814.9	8023.3	8430.9	8815	8961.1	9168.3	9363.5	9671	9764	10119	10156	10203	10354	10509
0	0	0	0	12.006	21.228	27.376	57.108	135.07	229.15	405.74	617.15	887.76	1256.4	1657.1	2046.2	2433.3	3060.7	3609.1	4018	4717.9	5327.7	5722.9	6217.5	6592.5	7181.6	7493.7	8030.1	8426.8	8496.1	8926.6	9541.8	9573.2	10121	10291	11023	11399	11430	11653	12667	12763	13144	12877	12989	13184	13416	13477	13407	13428	13766
0	0	0	3.0891	3.4855	5.3012	0	6.7544	0	15.813	59.485	117.12	214.23	323.16	503.12	656.31	841.9	1108.4	1328.7	1535.4	1723	1953.1	2138.7	2389.5	2527.4	2763.6	2998.5	3161.4	3358.9	3481.2	3725.1	4039.3	4230.5	4344	4515.8	4594.4	4894.1	5000.2	5087.1	5250	5348.1	5603.5	5648.3	5760.5	5916	5793.6	6177.6	6146.5	5988.8	6162.4
1.4262	6.0173	4.2816	2.0951	0	0	0	0	0	0	5.499	15.553	73.581	152.75	229.88	314.33	418.98	567.55	680.64	840.52	1028.3	1228.3	1490.9	1732	1988.7	2193.6	2547.6	2804.5	2993.3	3260.7	3509.3	3811.8	4115.7	4404.7	4647.9	4991.7	5204.5	5407.9	5573.9	5650.6	5768.6	5958.5	5998.2	6273.5	6478.1	6538.6	6376.7	6517.2	6445.2	6466.6
0	0.80154	0	0	0.32592	6.4811	9.8678	0	14.818	30.517	97.911	190.43	304.64	460.87	690.56	820.14	1227.3	1543.8	1666.5	2014.3	2362.7	3330.1	3036.7	3595.4	4780.4	5348.9	5940.7	6174.7	6628.5	7271.7	6310.2	6663.9	7313.5	7764.6	8114.5	8345.6	8698.3	9082.6	9221.5	9604.3	9844.2	10088	10288	10433	10689	10779	11096	11079	10962	11028
5.6473	11.727	0	4.8074	0	0	0	10.545	0	50.537	88.971	169.77	294.71	552.29	831.77	963.64	1356.5	1750.7	1961.6	2448.8	2905.2	3168.5	3681.8	4078.8	4885.2	5273.6	5749.6	6219.4	6219.4	6196.3	6888.3	7483.7	6502.7	7162.7	7234.4	6869.2	6945.4	6984.8	7541.1	7302.3	7584.7	7626.9	7756.6	7958.6	7951.4	7897.7	8158	7948.2	7881.2	8308.8
6.7626	0.42942	0	3.2419	2.063	1.5788	0	14.72	56.252	111.06	157.9	235.86	315.18	383.01	452.88	611.59	729.66	914.78	1122	1363.8	1531.6	1833.6	2116.6	2353.8	2677.9	3005.2	3268.8	3371.3	3742.8	4099.5	4187.9	4308.2	4488.9	4558.2	4979	5116.2	5397	5424.6	5547.5	5912.6	5982.2	6123.3	5927	6114.4	6192.3	6308.3	6332.7	6505.9	6664	6593.7
0	0	0	10.118	2.604	1.9984	3.7672	22.244	26.671	50.736	72.596	116.14	169.48	249.93	297.63	437.13	543.95	706.28	911.98	1039.5	1275.3	1505	1768.5	2042.4	2281.6	2621.2	2623.8	3201.6	3441.7	3556.3	3926	4524.8	4890.8	5263.4	5498.3	5776.3	5913.7	6383.2	6609.1	6901	7121.9	7074.7	7228.5	7569.3	7707	7810.8	7897.4	8126.4	8184.8	8246.3
11.404	4.5759	6.6902	0	0	0	0.36869	0.040566	0.65473	0	0	0	0	0	49.308	123.71	235.88	345.87	555.63	784.32	1223.9	1369.9	1724.7	1973	2471.5	2750.8	3204.1	3583.8	4019.9	4360.5	4982.5	5456.5	5740.2	6195.6	6575.3	7014.5	7618.9	7791.6	8310.2	8426.5	9093.5	9634.6	10093	10410	10339	10560	10851	10902	10998	11110
0	2.9035	0	6.8026	2.0882	3.1121	0.45679	16.372	66.761	136.86	259.08	414.01	580.39	759.41	1256.6	1213.1	1589.1	1936.1	2203.3	2421.7	2668	2997.3	3337	3562.9	3933.3	4087.3	4380.9	4422.3	4867.2	5118.3	5264.5	5774.6	6690.7	6123.2	6250.6	6519.6	6600.9	6750	6590.2	6714.4	6884.9	7127.7	7307.7	7380.8	7545.4	7516.9	7577	7662.3	7699.1	7480.6
0	0	0	2.9981	1.6198	15.57	5.4646	18.233	30.371	61.424	104.71	197.46	330.83	460.59	636.48	806.78	1040.1	1220.8	1396.6	1613.3	1891.4	2266.4	2629.7	2857.3	3261	3592	3975.7	4316.8	4984.1	5511.2	5891.1	6207.8	6492.7	6883.3	7294.1	7707.9	8138	8488.2	9207.6	9315.4	9555.9	9799	10246	10681	11151	11385	11307	11633	11718	11823
0	2.0085	0	4.8503	1.9929	14.993	8.0692	19.664	39.316	121.8	197.32	283.48	443.37	568.85	800.03	903.06	1072.6	1280.3	1542.5	1802.1	2290.7	2637.3	2898.1	3510.8	3629.9	4106	4506.9	4879.9	5124	5511.8	6018.8	6381.6	6635.5	7040.4	7327.3	7615.1	7931.2	7988.1	8274	8582.6	8720.2	8756.4	8986.2	9241.7	9359.7	9394.9	9101.8	9290.6	9100.8	9245.7
7.2082	12.524	0	0	0	0	0	0	9.9551	0	0	0	0	10.919	67.081	160.93	279.85	480.43	684.43	955.97	1230.6	1600.7	1952.7	2227.2	2786	3052.9	3517.7	3497	4230.6	4747.9	5242.7	5807.2	6037.3	6252.1	6633.6	7383.6	7665.2	7990.7	8438.6	8604	8749	9126.7	8965.7	9210	9149.9	9202.4	9272.5	9571.6	9407.7	9861.4
0	0	0	16.258	3.1633	9.1268	8.5268	12.628	25.79	32.99	34.296	79.816	107.98	179.76	273.99	348.01	486.26	674.09	895.86	1164.3	1510.9	1747.3	2086	2381.9	2653.8	3068.4	3394	3701.5	4067.9	4355.8	4794.1	5011.9	5206.4	5399.2	5705.4	5949.8	6153.2	6418.2	6420.7	6763.4	6916.9	6972.9	7182.9	7232.5	7395.1	7362.7	7300.4	7345.1	7471.3	7658
3.4807	0	0	13.067	9.031	0	0	0	19.027	28.723	47.841	106.38	203.64	344.23	497.58	691.51	910.54	1132.8	1413.9	1675.2	1958.2	2195.7	2689.9	2963.3	3324.4	3738.3	4123.3	4530.2	4605.5	5062.6	5238.1	5554.8	5994.8	6338.9	6793.5	7156	7577.2	7809.7	7978.2	7718.3	7828.9	7922.8	8066.4	8098.4	8291	8775	8779	8783.4	8998	9164
0	0	0	9.585	22.125	46.034	45.779	32.724	39.116	70.614	140.17	261.24	462.19	632.9	847.79	1107.2	1419.1	1701.2	2029.3	2384.4	2864.1	3056.6	3268.3	3822.9	4155.8	4343.5	4539.9	4966.5	5190.7	5444.6	5772.2	6051.9	6253.8	6483.5	6627.5	6861.1	6990.7	7162.7	7598.7	7698.2	7929.9	7838.1	7497.2	7856.3	7950.5	7857.9	7809	7817.2	7989.1	7888.6
1.6965	0	0	15.891	22.027	0	0	6.0761	36.308	76.156	141.95	283.13	410.07	650.28	803.39	1038.8	1245.5	1475.2	1730.1	1978	2281.9	2469	2749.7	2990.2	3318.3	3530.8	3769.2	4164.8	4356.7	4384.8	4559.8	4849.1	5167.4	5310.4	5629.5	5668.9	5989	6202.7	6487.7	6865.4	7010.5	7271.1	7313.5	7437.1	7600.7	7776.9	7972.5	8324.1	8413.1	8677
0	0	0	0.91872	10.421	13.516	3.8959	10.767	0	0	0	0	0	0	0	0	0	0	0	0	0	0	41.975	178.56	300.74	524.39	683.1	919.97	1116.9	1414.9	1654.8	1877.9	2113.4	2355.9	2607.4	2897.3	3114.6	3276.3	3474.3	3794.4	3895.9	4154.1	4245.3	4357.3	4633.3	4694	4905.2	4979.2	4877.3	4957.4
0	0	0	2.9617	12.106	14.115	12.216	16.936	45.604	106.49	153.76	261.03	359.58	500.31	581.74	679.72	910.62	1048	1181.4	1431	1576.5	1691.1	1853	1981.4	2289.1	2415.7	2759	2858.1	3093.8	3273	3430.6	3533.7	3833.5	3818.8	4172.7	4317.2	4169.4	4425.6	4544.8	4654.8	4732.9	4993.1	5125.8	5298.5	5249.3	5538.3	5601.6	5753.4	5847.6	6021.5
0	0	0	19.021	71.76	113.11	149.14	214.33	296.82	373.96	459.89	623.69	847.56	966.86	1256.5	1399.1	1764.5	2174.8	2630.5	3183	3753.5	4326.9	4932	5536	6123	6585	7087.3	7698	8210.3	8676.7	9192.8	9651.1	10065	10512	10788	11220	11559	11719	12046	12248	12434	12985	12965	13081	13264	9252.1	9334.5	9454.4	9455.1	9503.4
0	0	0	1.9009	15.758	20.535	39.576	23.263	39.901	69.249	68.788	53.378	65.179	62.954	82.016	120.57	123.88	181.33	257.69	352.56	453.1	559.1	696.1	868.99	922.33	1050.5	1240.5	1380.9	1466.2	1642.4	1699.9	1831.9	1959.1	1975.2	2023.6	2241.8	2261.1	2495.2	2602.2	2658.2	2917.4	2815.2	2934.8	3018	2912.2	3009.5	3298.1	3226.9	3319.5	3264
7.4608	7.3959	0	0.61149	0	0	0	0	0	0	0	2.4905	19.093	56.232	115.4	168.7	270.44	405.56	595.74	771.83	940.16	1145.2	1343	1657.1	1871.1	2069.6	2300.9	2421.5	2744.3	2689.7	3095.2	3483.6	3540.8	3822.6	3969.3	4221.9	4596.9	4619.9	4751.1	4885.6	5120	5338.7	5483.4	5409.9	5523.1	5578.4	5506.4	5563.6	5592.2	5552.4
0	5.876	0	4.7339	3.7204	0	5.1508	5.2529	11.475	26.639	33.491	71.66	160.73	275.21	424.16	635.1	872.11	1123.7	1251.3	1541.6	1812.6	2078.1	2299	2568.9	2893.1	3093.9	3393.2	3775.5	4033.6	3809	4482.2	4775.5	4974.2	5300.1	5518.1	5727.5	6475.4	6391.1	6677.3	6923.6	6711.1	7154.6	7235.2	7462.7	7629.3	7736.7	7807.7	7781	7938.4	7774.7
0	0	0	6.3461	3.0392	10.253	13.76	36.298	69.356	162.43	254.54	373.11	552.72	775.41	1026.7	1274.8	1612.6	1999.4	2265.3	2509.2	2986.5	2423.6	3673.7	2904.4	4335	4677.2	5100.7	5480.9	4561.5	6049.8	6334	6852.9	7086.6	7411	7768	7818.4	8329.6	8541.6	8822.5	8877.4	8920.8	9054.8	8949.9	9540.6	9749.8	9660.6	9655	9740.6	9954.9	9946.5
0	0	0	2.4398	8.3016	10.575	0	2.3295	0	0	0	1.421	0	0	0	0	0	0	0	0	0	0	0	18.197	81.551	122.1	165.39	272.13	400.4	545.36	678.17	876.72	982.41	1190.3	1337.4	1581.1	1703.9	1820.5	1901.9	2071.3	1497.6	1606.7	2403.1	2442.2	2530.2	2532.5	2691.2	2800.5	2816.6	2830.7
22.859	7.4175	2.9771	0	0	0	0	0	0	0	0	25.059	64.907	153.65	274.7	412.98	631.78	866.6	1146.1	1442	1755	2067.1	2503.7	2858.9	3305	3673.1	4085.5	4254.9	4557.3	4824.1	5193.4	5604.9	5748.5	5921.2	5979.1	6447.9	6678.5	6793.4	6875.5	7012.1	7520.3	7580.2	7677.8	7955.6	7795.2	7893.7	7965.6	8166.4	8208.1	8429.9
6.9674	4.979	0	0.83711	11.127	0	0	0	0	0	0	57.179	139.62	216.2	371.71	449.21	646.49	826.32	965.6	1156.1	1354.1	1420.9	1694.7	1872.5	2068.6	2333.9	2617.7	2829.6	3047	3371	3658.7	3872.8	4270.5	4551.1	4798	4926	5024.4	5412.9	5555.6	5798	5878.1	6195.7	5434.4	5502	5658.1	5648.5	5711.7	5881.7	6168.9	6023.6
0	0.57076	0	6.7924	4.0378	3.5265	0.77823	0	1.3783	16.158	55.445	132.09	232.77	321.9	413.8	551.76	686.45	869.3	1090.2	1291.6	1541.8	1815.6	2038.8	2283.9	2355.3	2601.4	2746.4	2979.2	3287.8	3500.2	3773.3	3993.7	4139.8	4304.5	4546.7	4865.9	4940.9	5168.3	5398.1	5651	5716.5	5868.5	5952	6097.6	6256.4	6236.3	6356.7	6377.1	6438.6	6454.4
0	0	0	7.3452	2.4852	17.244	14.52	25.178	45.881	93.597	170.56	291.51	327.52	442	552.45	697.83	899.66	1124.2	1392.1	1647.6	1809.2	2062.4	2350.7	2513.1	2943.3	3370.6	3385.7	3631.3	4213.2	4305.4	4316.2	4413.9	4608.7	4732.2	4964.6	5170.9	5200.6	5411.5	5429.3	5721.6	5656.2	5752.9	5821.1	5812.1	5660.5	5644.5	5597.6	5419.3	5447.8	5610.2
0	0	0	0	4.447	52.872	154.4	299.63	383.79	554.43	610.12	778.58	990.03	1169.8	1397.9	1714.2	2043.7	2412.6	2881.9	3365.3	4172.6	4680.8	5335.7	6234.7	7396.4	8145.7	9513.6	10231	10607	12100	12627	13568	14288	15032	15868	17098	17566	18028	18726	19138	19113	19652	19619	19781	19856	20281	20484	20632	20554	20866
0	0	0	0	0	51.528	144.14	311.31	540.07	778.64	1112.1	1443.7	1857.6	2333.4	2711.9	3199.9	3756.3	4290.4	5384.9	5519.9	6325.5	6223.2	8115.5	8685.3	8805.1	8259.9	7062.9	10337	10407	9914.4	10116	10747	10816	11250	11721	12111	12218	12530	12945	13067	13301	13639	13875	13996	13911	14172	14079	13947	14174	14114
0	0	0	19.644	11.492	15.299	0	16.306	52.076	115.91	178.75	328.18	518.34	750.53	994.53	1391.2	1778.6	2215.3	2656.8	3094.9	3522.2	4019.5	4440.5	4752.3	4452.3	5681.3	5654.1	5985.4	6372.2	6884.9	7218.5	7289.1	7408.1	7772.4	8015.4	8119.5	8634.7	8802.1	8755.8	8999.3	9065.5	9413	9518.2	9415	9613.9	9712	9747.3	9678.9	9567.6	9837.3
0	0	0	6.5414	3.4636	8.9501	8.8363	0.29266	9.98	20.413	52.659	85.123	137.18	184.64	251.34	393.82	498.52	606.54	740.53	905.09	1113.1	1338.7	1487.2	1727.7	1908.5	2204.7	2350.5	2559.8	2805.1	3025	3273.9	3442.9	3662.5	3916.9	4056.2	4270.5	4223.2	4621.5	4635.9	4886.4	4916.2	4998.2	5149.4	5139.4	5361.1	5397	5406.6	5374.8	5530.3	5607.8
0	0	0	5.3998	8.2116	28.025	11.806	26.954	106.24	220.76	447.85	764.32	1136.2	1533	2058	2601.3	3304.2	3932.5	4295.3	5048.4	5779.4	6399.7	7260.3	8082.9	8703.6	9403	10103	11030	11487	12113	12662	13392	14151	14723	15148	15588	15878	16580	17225	17356	17673	17980	18293	18796	18641	18997	19121	19179	19414	19212
2.4373	0	0	8.752	0	0	2.1809	22.577	54.901	116.95	181.04	298.41	412.53	562	739.95	908.93	1097.8	1309	1538.7	1744.7	2010.1	2280.8	2486.3	2758.8	2937.9	3560.7	3625.2	3906.2	4162.3	4450.5	4895.9	5388	5696.9	6015.6	6238.2	6422.4	6549.1	6848.1	6997.5	6930.5	7204.3	7609.4	7602.8	7676.2	7599.6	7693.9	7944.3	7770	7684.6	7836.8
0	0	0	6.7317	10.182	0.3189	6.7094	2.5486	0	16.983	44.649	78.833	143.47	264.02	396.83	570.81	745.23	962	1185.6	1454.9	1821	2154	2518.3	3139.6	3329.6	3892.2	4200.8	4627.1	5046.9	5526	5986.9	6480.1	7114.9	7431.5	8005.3	8613.5	9123.1	8931.2	9254.6	9531.7	9765	10316	10315	10579	10836	10967	11329	11525	11526	11695
0	0	1.82	7.3692	0	3.2239	8.4326	0	0	0	0	0	0	20.822	70.975	118.38	209.81	312.51	414.58	566.29	780.02	1001.8	1232.2	1511	1753.4	2018.9	2376.7	2625.4	2977.6	3231.3	3571.9	3854.4	4143.6	4297.5	4561.8	4799.9	5097.3	5211.6	5520.3	5683.5	5847.3	6061.4	6004.9	6153.6	6167.3	6276.5	6315.2	6319.5	6243	6387.3
0	0	0	10.815	0	15.036	9.9685	6.3903	14.502	25.783	85.321	115.97	178.99	250.38	304.66	395.45	499.04	594.25	645.43	769.48	870.12	979.99	1224.6	1345.6	1600.1	1681.1	1955.8	2083.7	2242.3	2429.3	2589	2760.1	2887.4	3081	3193.1	3336.7	3589.4	3693	3968.3	4209.5	4355.7	4496.2	4674	4484.8	4666.8	4872.1	4820.9	5044.4	5222.5	5045.5
0	0	0	4.3567	23.164	36.834	50.535	74.564	116.92	176.23	258.39	404.99	564.21	691.14	930.9	1120	1373.4	1597.3	1841.9	2039.4	2354	2557.9	2850.5	3285.9	3425.5	3796.2	4169.8	4716.2	4958.9	5443.4	5810.4	6113.4	6515.7	6854.8	7091.2	7277.6	7375.8	7613.8	8015.8	8293.2	8481.2	8305	8350	8427.5	8348.6	8376.5	8486.6	8269.3	8378.3	8370.7
10.123	8.7933	2.7934	0	0	0	0	0	0	0	27.262	77.182	161.58	239.48	348.16	475.51	653.97	893.87	1093.5	1390.7	1674.5	1953.7	2174.5	2514.9	2837.5	3205.7	3671.4	3987.2	4195.3	4447.2	4789	5033.2	5149.1	5529.7	5531.3	5695.5	5855.6	5928.2	6029.7	6185.3	6382.8	6581.7	6359.7	6334.9	6260.8	6357.8	6469.8	6475.8	6523.9	6514.1
0	0	0	0	1.0691	13.93	13.248	27.081	40.998	63.37	75.716	101.03	107.62	142.76	263.76	247.34	415.67	556.61	717.88	920.39	1013.3	1325	1884.5	2221.8	1967.4	2102.5	2569.3	3045.4	4053.6	3448.2	4187.8	4204.2	4598.5	5012	5275.8	5663	6050.9	6236.3	6579.7	6859.8	7158.5	7245.8	7342	7490.9	7481.9	7704.2	7639.4	7670.2	7768.3	7699.6
14.137	0	0	0	7.0854	0	0	1.7896	7.2506	7.9896	15.999	71.865	144.88	257.39	426.55	528.83	661.27	935.88	1197	1436.9	2236.3	2471.3	3059.9	3269.5	3615.2	3748.2	4166.6	4720.2	4909.1	5378.9	5595.5	5764.5	6305.2	6393.9	6648.9	6658.7	6938.3	7191.3	7359.8	7701.2	7956	8092.8	8064.6	7984.4	7904	8074.6	8144.1	8308.6	8013.3	7679
0	0	0	4.5609	6.7281	11.571	9.9429	14.735	23.114	24.644	23.341	44.7	68.192	104.1	180.76	263.44	392.8	561.14	745.82	962.18	1083.6	1326.9	1538.8	1837.5	2034.1	2340.5	2491.6	2713.2	2936	3166.3	3474.4	3685.4	3756.2	4270.1	4522.2	4869.8	5328.2	5339.2	5355.3	5528.8	5835.5	6049.9	6135.8	6140.8	6324.5	6386.8	6363.5	6642.9	6566.4	6675.8
0	1.9021	2.4022	0	0	3.8432	5.184	18.137	21.003	35.7	70.153	134.71	241.46	393.37	607.06	815.44	1160.1	1552.2	1895.8	2457.9	2735.4	3185.5	3702	4407.8	5096.1	5850.1	6353.6	6992.2	7736	8308.8	8957	9718.5	10455	11099	11497	12243	12797	13033	13209	13794	14236	14847	14967	15003	15135	15481	15461	15741	15502	15700
0	2.4589	0	0	0	0	14.296	35.1	100.47	163.55	282.41	571.47	768.89	971.49	1032.9	1598.7	1978.7	1998.3	2193.2	2512.2	2790.6	4022	3442.1	3949.9	4233.8	4649.2	4893.5	5088.8	5323.3	5462.6	6068	6221.4	6711.5	6764	6896.2	7002.4	7153.4	7243.2	7389.6	7124.4	7222.3	7062.1	6961.9	6984.4	6946.5	6911.8	7067.6	7187.3	7194.5	7155.6
0	4.1253	2.9337	0.45402	0	0	0	0	6.7631	0	0	0	0	0	0	5.5974	29.431	59.156	40.129	83.188	168.84	298.63	524.41	735.49	983.48	1270.3	1627.9	1899.2	2197.3	2569.3	3094.3	3569.9	3856.4	4264.1	4471.1	5067.2	5436.3	5909.5	6122.8	6409.3	6761.3	6929.9	7084.8	7436.7	7599.8	7804.5	8026.5	8186.6	8156.9	8645.5
0.40607	6.6178	2.1298	6.0039	0	0	0	2.2587	12.502	0	4.6096	56.79	179.06	204.73	280	360.06	465.74	586.23	679.68	809.61	941.61	1088.1	1277.7	1504.8	1702.6	2044.1	2066.8	2419.3	2026.4	2313.7	2596.2	2824.8	3029.2	3177.3	3421.4	3573.2	3784.8	4002.4	4175.5	4421.3	4503.2	4588.5	4894.1	5006.3	5003	5115.1	5330.8	5299.8	5407	5507.9
2.5733	28.835	23.955	37.55	0	0	0	90.006	0	4.4407	24.423	89.668	202.41	303.12	480.87	629.12	831.97	1036.2	1304.7	1597.4	1806.9	1984.4	2244.1	2515.9	2783.3	3141	3350.9	3650.3	4002	4115.6	4516.6	4738.3	4971.7	5202.7	5462.5	5881.2	5999.2	6025.6	6495.9	6335.8	6708.9	6777.7	6800.6	6843.2	6995.5	7199.9	7292.2	7369.4	7369.6	7514.2
0	0	0	7.8473	9.2645	0	4.9698	6.0284	0	0	0	0	0	0	38.563	117.78	239.4	410.3	567.89	786.17	999.05	1237.9	1490.4	1695.4	2143.4	2182	2353.4	2714	2985.8	3601.4	3432.9	4150.9	4487.8	4734	4976.7	5435.5	5904.8	6041.2	6349.5	6709.8	7045.1	7327.1	6953	7153	7310	7245.3	7443.3	7483.6	7685	7625.5
0	0	0	0	3.1303	13.866	4.5088	12.656	16.031	33.987	78.54	144.52	232.83	352.26	493.14	678.23	887.96	1161.5	1454.4	1764.9	2036.1	2421.3	2774.1	3048.2	3411.8	3655.5	3903.8	4312.2	4544.6	4766.7	5213.9	5301	5367.3	5825.1	5787	6048.9	6393.8	6611.5	6843.1	6878.4	6951.8	7130.3	7340.7	7291.1	7195.3	7170.7	7337.6	7419.6	7337.6	7278.6
0.73091	5.5414	0	0	0	2.3717	1.3421	0	20.535	66.356	145.36	194.16	303.69	396.17	535.86	652.09	760.42	893.1	1016	1122.7	1288.4	1518.9	1718.4	1924.5	2198.4	2385.8	2706.4	2919	3218.3	3552.3	3744.1	4110.9	2989.9	3147.4	3344.6	3579.7	3779.8	3935.3	4085.5	4289.3	4478.5	4590.7	4449.4	4735.9	4831.9	4958.4	4956.7	5279.8	5628.1	5477.1
7.207	6.1911	0	0	0	9.3052	0	0	0	0	0	0	0	0	0	16.457	108.51	159.15	329.65	520.72	735.12	922.34	1153.9	1431.6	1796.6	2101.3	2580.9	3207.7	3390.3	3657.3	4180.9	4452.2	4949	5658.2	5981.1	6651.8	6957.8	7233.7	7622.8	7919.6	8298.7	8201.6	8559.5	8909.8	9126.9	9194.1	9371.3	9201.8	9454.8	9544
0	0.624	1.4124	1.3455	10.887	0	0	0.6989	0	0	0	0	0	0	0	13.963	51.879	118.07	188.52	307.2	402.21	547.48	707.92	818.5	1014.8	1192	1547.9	1824.5	2056.6	2309.7	2640.5	2850.7	3428.8	3685.5	3850.7	4120.2	4381	4585.4	4910.9	5385.9	5608.6	6078.9	6394.8	6305.1	5991.1	6123.1	6264.1	6364.1	6532.1	6695.4
0	0	0	21.055	36.689	13.835	13.201	27.074	31.364	84.027	183.67	285.52	421.5	623	869.49	1184.9	1458.2	1947.9	2455.4	3012.2	3717.7	4208.1	4526	5467.8	6034.6	6444	6707.3	7248	7598.4	7845.5	8578.1	8482.2	9069.7	9730.6	10095	10660	10971	11315	11823	12287	12713	12937	13223	13536	13693	13872	13955	14188	14251	14345
0	0	0	5.1445	0	6.2032	0	4.1301	14.527	31.487	59.196	120.71	225.93	351.07	452.82	621.35	781.26	970.26	1235.7	1527.9	1724.2	1953.9	2352.2	2534.2	2905.3	3281.3	3394.1	3844.5	4259.7	4367.6	4625.5	4808.1	4905.9	5299.9	5612.3	5909.4	6091.1	6248.4	6588.3	6840.2	6957.5	7126	7146.1	7309.2	7334.3	5979.1	7622.1	7498.1	7682.9	7582.8
0	0	0	0	0	18.469	24.931	98.789	194.44	382.21	500.68	765.33	1098.9	1347.2	1638	1973.4	2219.4	2820.5	3267.6	3307.2	3832.1	4623	4769.5	5525	5610.5	6006.3	6338.4	6771.8	7155.8	7450.3	7951.1	8028.1	8194.6	8473.1	8841.5	9146.8	9091.8	9889.1	9600.3	9770.2	10040	9920.3	10422	10545	10738	10502	10775	10766	10787	10868
0	0	1.3086	1.9464	0	0	5.4711	0	0	0	0	4.5451	14.556	5.8379	17.209	56.789	85.118	95.954	198.35	276.19	402.38	596.15	879.06	1076.3	1289.7	1454.8	1375.9	1705.1	1741.1	2244.7	2204.7	2408	2711.5	3020.2	2772.7	3378.5	2995.6	3106.2	3645.9	3710.9	4190.1	4146.8	4253.4	4302.4	4342.5	4418.4	4547.3	4390.1	4368.2	4349.2
19.618	13.608	6.3909	0	0	0	0	0	2.3268	0.39827	3.4059	0	32.802	66.807	118.98	182.6	239.33	296.49	409.82	525.42	655.01	763.99	911.05	1095.7	1237.9	1359.4	1441.2	1554	1884.1	2028	2072.6	2158.6	2410.5	2604.5	2776.3	2821.2	3026.1	3281.5	3462.1	3619.4	3631.3	3375.5	4318.1	4416.8	3512	3552.5	4520.2	3738.3	3827.3	4690.4
0	0.26307	4.7557	0	6.2402	0	0	0	2.0551	0	18.228	69.713	148.52	254.7	433.71	665.4	861.71	1166.4	1415.8	1747.4	2071.9	2424.1	2724.1	2997.3	3268.9	3541.1	3811.5	4250.6	4357.8	4808.1	5077.4	5215.7	5597.8	5906.3	6268	6348.9	6549.6	6624.7	6928	7035.7	7003.3	7080.4	7128.9	7554	7560.6	7435.4	7610.1	7550.9	7564.3	7767
0	0	0	7.2451	0	9.3925	0	11.412	46.987	87.928	142	263.41	402.35	571.69	745.52	909.95	1097.4	1253	1395.9	1570.9	1788.6	2091.4	2261.4	2390.5	2546.9	2823.7	3154.3	3485.8	3954.2	4235.1	4461.2	4871.3	5253.5	5645.5	5860.3	6295.4	6563.5	6983.3	7177.3	7451	7650	7971.5	8080.1	8624.6	8636.1	9129.9	9339.5	9378.1	9570.5	9467.3
12.032	0	0	0	0	1.3342	11.728	64.922	165.37	326.08	550.17	762.94	1082.5	1292.8	1924.8	2292.4	2849.7	3371.3	3923.6	4541.9	5081	5742.1	6426.1	7098.9	7527.1	8332.5	8530.3	9237.6	9998.5	10340	10577	11039	11378	12127	12366	12889	13340	13364	13648	13672	14054	14331	14568	14347	14311	14366	14703	14932	14975	14973
0	5.8079	0	0	17.174	0	0	0	13.295	29.917	73.818	155.74	319.76	546.45	843.5	1167.7	1521.9	1944	2367.4	2787.9	3283	3882.4	4296.2	4820.3	5471.9	5899.3	6456.1	7078.1	7414.2	8098.7	8378.2	7947.2	9120.6	9526	10276	10880	11219	11541	12533	12962	12814	13044	13026	13514	13361	13608	14004	13799	13892	14162
17.158	0	0	8.7819	2.9899	0	0	0	2.2916	12.514	44.192	99.975	193.35	305.78	442.05	654.61	919.77	1164.1	1514.1	1886.3	2319.7	2636.8	3148.1	3611.6	3959.4	4367.5	4843.8	5400.7	5724.5	6179.8	6322.3	6702.7	7008.4	7346.5	7994.3	8393.6	8612.4	8751.3	8970.9	9351.8	9480.7	9689.4	9621.1	9693.6	9850	10068	10075	10207	10211	10476
0	0	0	7.8812	0	13.607	8.5317	5.4802	59.341	110.06	197.54	332.44	540.77	801.98	1023.7	1432.9	1712.9	2222.5	2839.1	3344.5	3750.9	4364.7	5211.9	5886.8	6717.4	7764.7	8016.6	8896.9	9381.4	10888	10643	11666	12425	12929	13633	14363	14987	16550	16462	15448	17304	18647	19311	19350	19570	19881	18935	18446	18812	19194
0	0	4.8679	9.8674	20.375	32.825	19.228	33.287	70.306	153.26	277.38	431.73	591.33	800.53	1051.9	1305.1	1639.5	1954.4	2147.8	2417.8	2705.7	3091.6	3321.7	3563.7	3794.6	4097.1	4352.6	4789.9	5114.7	5385	5574	5966.2	6280.7	6554.5	6798.9	6974.4	7146.4	7577.1	7640.8	8031.1	7526.7	7704	7851.7	8014.3	8060.1	8059.6	8197.8	8190.3	8398.9	8349.9
0	0	0	8.3076	0	0	9.5366	0	5.0895	55.521	110.84	190.5	311.57	428.57	592.06	771.07	1017.6	1334.2	1566	1838.7	2154.9	2574.8	3017.8	3292.1	3631.9	3825.6	4239.5	4499.9	5001.1	5287.7	5609.5	5885.9	6193.9	6489.6	6895.7	7096	7351.9	7525.6	7857.6	8133.7	8448.3	8724.5	8931.2	8947.8	9040.6	9246.9	9579.1	9702.3	9691	9916.7
1.0037	3.9634	0	2.3366	2.1684	0	4.9023	5.5838	2.1948	5.8897	0	7.0879	6.086	45.677	46.112	69.301	126.88	192.21	282.64	329.09	415.31	536.17	606.3	938.61	964.03	1229.2	1456.1	1663.7	1913.8	2116.5	2895.1	2788.4	3239	3566.9	3826.7	4171.1	4436.3	4705.6	4944.6	5132.8	5226.9	5410.2	5302.5	5529.8	5519.4	5717.3	5747.3	5973.8	5990.7	6084.8
5.0078	6.5768	1.5906	3.8295	4.0284	0	0	0	0	0	0	17.404	60.988	140.68	210.75	245.17	420.98	615.72	818.82	1005.7	1153.9	1419.4	1634.5	1893.5	1803.4	2158.3	2320.9	2564.2	3707.9	3933.4	3187.6	3973.8	4097.8	4110	4389.1	4644.1	4809.5	4986.3	5073.8	5030.6	5404.1	5505.2	5680.8	5777.4	5682	5943.9	5990.3	6081.4	6243.1	6150.6
15.473	0	0	0	3.1643	0	15.456	59.857	172.49	319.47	509.7	685.24	1009.8	1400.9	1931	2409	3048.1	3597.5	4176.6	4993.7	5789.3	6097.3	7064.6	8419.5	9039.4	9762.4	10764	11974	12143	12977	13618	13519	14236	14893	15925	15780	16136	15658	16340	16427	16807	16698	17046	17188	17090	17365	17222	17408	17668	17813
0	0	2.3959	0.16449	3.0528	0	5.4971	5.6864	28.09	57.16	98.445	132.92	184.57	216.6	313.67	408.76	502.33	614.14	771.39	906.42	1084.7	1220.3	1324.6	1538.3	1734.7	1736.4	1634.2	1916.5	2110.2	2076.7	2250.7	2212.8	2393.6	2524.8	2596.4	2486.1	2569.4	2687.9	2842.9	2880.7	2802.7	2789.6	2780.6	3010.7	2911.2	2918.7	2968.2	3005.6	2926.1	3217.8
0	0	0	0	0	1.4008	17.763	51.64	105.67	154.05	242.78	353.72	528.37	694.85	854.72	1078	1266.2	1488.1	1826.7	2044.3	2475.8	2871.4	3299.6	3644.2	4009.1	4528.1	5080.2	5707.5	6165.8	6315.6	6712.4	7255.3	7629.6	8330	8607.9	9216.6	9922.3	10211	10656	11086	10994	11454	11660	11539	12174	12757	12494	12800	12597	12687
0	0	0	4.1984	9.8141	12.983	11.559	16.097	26.972	59.334	113	212.46	358.27	519.87	753.58	1005.5	1371.2	1751.8	2160.6	2604.8	3156.5	3658	4221.5	4746	5180.6	5685.1	6272.5	6808.2	7361.7	7975.2	8242.4	8853.6	9433.7	9749.4	10266	10456	11422	11885	12325	12920	12840	13060	13181	13707	13657	13872	14113	14020	14170	14124
0	0	0	0.74298	10.817	5.3838	11.781	16.715	36.314	43.091	59.924	53.341	104.04	162.05	275.93	319.42	481.76	653.18	810.7	941.71	1071.9	1153.9	1358.5	1586.2	1780.5	2108.5	1932.4	2100.2	2234.3	2460.6	2709.4	2476.3	2563.3	2621.5	2675.5	2924.9	3069.3	3248.9	3441.2	3548.6	3698.6	3643.1	3611.8	3734.7	3784	3795.3	3838.5	3873.4	4023.6	4039.4
24.997	12.212	0	3.6384	0	0	0	0.79971	0	20.561	80.291	161.02	249.65	370.03	546.8	641.42	763.48	770.69	1063.9	1039.7	1410.3	1569	1746.1	1753.9	2012.8	2276.7	2160.9	2677.2	2862.4	3073.5	3375.3	3551	3808	3886.8	4404.5	4674.1	4801.9	4936	4884	5156.2	5116.8	5467.4	5543	5549.6	5754.9	5861.9	6096.3	5947.2	6077.3	6217.6
0	8.1679	13.237	18.966	0	0	0	11.716	56.758	90.016	104.06	93.636	141.9	277.6	385.58	469.42	623.32	878.93	996.19	1165.2	1473.3	1620.7	1985.9	2132.1	2439.2	2371.9	2621.8	2900.7	2644.1	2748.9	2940.4	3390.7	3653.9	3809.7	4017.8	4244.5	4308	4490.2	4628.6	4932.3	5192.3	5242.7	5354.9	5504.6	5458.3	5607.6	5674.3	5734.6	5869.2	5965.8
0	0	0	4.1168	13.988	19.164	21.781	24.344	5.7349	13.914	26.115	51.893	95.54	155.41	259.64	408.85	563.85	801.31	1029.1	1301.3	1590	1880.5	2299.9	2650.9	3077.1	3545.7	3928.1	4449	5037.6	5533.1	6056.3	6679.8	7020	7636.8	8105.1	8666.5	9087.8	9423	9924	10403	10770	11162	11392	11747	11802	11105	11336	11498	11529	11771
1.2836	5.0773	0	4.228	0	0	0	0.5336	0	0	0	0	0	0	0	0	0	0	0	0	0	14.372	99.471	225.19	319.59	456.79	486.94	561.4	704.35	807.47	990.18	1292.9	1516.2	1767.1	2126.2	2652.8	3023.6	3319.3	3240.1	3653.7	3892.4	4379.3	4601.7	4769.9	4975.4	5101	5310.2	5557.6	5475.8	5405.6
0	2.289	0	8.688	1.4474	2.261	0	0	0	0	13.812	56.561	121.89	192.47	292.08	434.33	577.65	832.96	887.16	1008.2	1179.8	1358	1573.4	1681.1	1933.1	2174.7	2242.1	2412.2	3035.4	3186.8	2903.6	3923	4054.7	4135.6	4535.8	4844.7	4985.1	5103.3	5111	5885	5984.6	6369.3	6473.8	6438.1	6818.1	6995.5	7023.2	7229.3	7218.1	7491.6
0	0	0	16.094	18.329	30.294	41.409	33.362	24.58	35.517	43.077	56.07	85.097	136.24	235	368.99	604.37	779.23	1020.9	1317.9	1662.6	1954.3	2355.7	2716.1	3180.2	3687.6	4109.9	4714.1	5056.5	6614.5	7069.6	6432	6715.4	7010.5	7602.1	8017.9	8121.1	8385.7	8531.5	8787.6	8868.4	9020.9	9114.3	9407.9	9346.9	9299.7	9531.8	9560.6	9495	9588.3
0	0	0	8.4836	0	6.6493	35.522	75.267	171.11	219.16	352.78	502.43	783.58	1021.8	1268.5	1496.5	1637.2	2128.2	2489.3	2891.6	3338.3	3237.5	3998.9	4389.3	4894.1	4801.2	5281.7	5619.7	5846.2	6326.5	6627.1	7299.8	7940.6	8085	8622.8	7911.5	8580.6	8978.6	8997.7	9357.2	9861.5	9626.9	9813.5	10011	9949.9	10170	10030	10637	10482	10380
11.634	5.8623	0	0	0	0	0	4.3646	7.7847	24.685	80.549	163.65	283.22	463.52	688.23	956.16	1274.3	1650.5	2030.7	2424.7	2786.4	3348.2	3667.4	4218.7	4544.3	4987.6	5486	5910.6	6312.7	6707.7	6959.4	7462.9	7830	8079.1	8362.5	8870.6	8856	9582	9672.4	9995.1	10126	9999.6	10070	10252	10495	10516	10532	10764	10832	10814
0	0	0	2.652	4.4276	2.6426	3.5411	13.507	0	0	20.002	49.974	99.763	190.02	303.3	411.23	530.12	671.67	846.13	1028.4	1193.8	1376	1577.1	1795.2	1967.1	2193.8	2441.2	2652.4	2924	3202.9	3445.2	3702.6	3903.6	4147.9	4469	4924.1	5154.3	4668.2	4865.2	5090.6	5179.5	5523.1	4778.9	4905.7	5042.5	5038.3	5193.7	5266.6	5352.1	5308.7
0	0	0	11.157	6.0609	0	31.908	92.46	171.09	301.31	487.29	684.91	971.97	1259.5	1478.7	1840.2	2237.9	2500	3119.7	3163	3679.2	3942	4841.6	4649.2	5246.3	5924.3	5800.6	6187.4	6101.3	6185.5	6033.7	6769.6	6633.7	7035.7	6719.9	7008.3	7183	6953.9	7026.2	7445.2	7308.6	7704.2	7660.2	7494	7502.3	7819.8	7860.1	7934.7	7829.8	8234
2.4343	5.767	0	3.8876	0	0	2.1853	0	0	0	0	1.2594	6.394	19.769	53.107	138.29	224.71	365.11	450.8	744.06	1049.3	1371.6	1659.5	2111.4	2469.9	2830.9	3332.4	3708.1	4048.3	4629.5	5146.4	5455.1	5785.4	6241.8	6708.1	6893.7	7212.7	7635.7	7801.9	8119.6	8292.4	8403.1	8831.9	8936.6	8911.6	8977.5	9207.3	9521.9	9437.5	9480.3
0	0	0	3.2356	6.5164	0	15.999	8.963	20.581	23.135	36.766	83.789	151.25	296.26	482.86	683.16	941.69	1182.1	1576.7	1837.9	2304.2	2666.1	3086.3	3437.1	3874.6	4306.5	4705.7	5276.6	5608	6063.8	6562.6	7043.4	7280.5	7327.6	7822.1	8265	8546	8980.6	9285.9	9567.1	9329.4	9648.4	9731.4	10204	10349	10648	10581	10720	10575	10488
1.5347	0	0	5.0719	1.7662	0	8.5042	29.991	96.883	165.19	249.89	250.81	346.08	419.13	692.04	828.37	719.37	910.16	1011.1	1418.9	1604	1838.3	2129.4	2384	2574.9	2523.6	3168.2	3348.1	3647.3	3964.3	4243.8	4421.3	4723	5102.3	5282.6	5482.4	5672	5884.4	6172.8	6338.2	6369	6298.2	6497.4	6486.4	6553.9	6741.3	6677.3	6998.3	7058.8	7228.9
0	0	2.203	0	9.9203	0	12.052	11.383	53.143	108.45	175.3	308.46	468.6	655.06	849.85	1100.6	1315.4	1511.1	1766.1	2066.3	2223.5	2558.9	2781.5	2871.5	3112.3	3339.5	3491.7	3623.9	3927.6	4254.1	4356.3	4525	4867.2	5200.6	5334.8	5669.8	5744.5	5882.7	6328.1	6381	6392.1	6399	6336.1	6716.7	6753.1	6652.4	6697.7	6696.4	6627.6	6815.3
0	0	0	1.4913	0	4.9878	19.689	28.324	82.236	191.62	324.75	479.38	656.48	952.17	1270.5	1567.6	1891.2	2170.1	2638.6	3080.8	3420.1	4080.7	4471.9	4706.9	5468.5	5743.6	6377.6	6313.9	6301.3	6340.6	7326	7427.3	8125.6	8926.6	8975.7	10061	10435	10466	11085	11346	11318	11946	11768	12021	12783	12147	12903	12845	12927	12531
8.7152	0.1119	0	0	0	0	1.2156	18.358	91.491	221.06	388.71	641.42	949.97	1213.7	1506.6	1948.7	2318.5	2735	3380.4	3767.6	4278.3	5044.2	5521.6	6143.6	6798.9	7393.3	8133.6	8739.6	9377.8	9784.9	10550	11058	11397	12074	12228	12723	12773	13280	13531	13873	14208	14315	14809	14927	14812	15229	15813	15315	15826	15547
13.457	16.021	0	0	0	0	0.47517	0	12.28	32.253	71.714	157.31	249.77	403.75	368.43	541.58	731.36	946.59	1218	1511.9	1791.2	2241.4	2592.2	2929.8	3320.3	3693.5	4178.6	4558.4	5006.3	5473.8	5995.7	6358.4	6797.7	7295.8	7693.6	8394.2	8575.5	8926.8	9361.6	9547.4	10122	10575	10863	11247	11189	11542	11920	12231	12559	13026
21.873	12.236	0	0	0	0	15.031	51.451	102.45	185.54	279.41	403.82	601.82	853.41	1102.7	1401	1729.5	2079.8	2596.7	3021.9	3680.7	4232.4	4323	4859.5	5214.4	6045.5	6347.7	6886.8	7549.1	8218.6	9082.1	9399.8	9898.8	10362	10814	11228	11500	11977	12342	12560	13147	13160	13279	13561	13570	13520	13552	13640	13651	13730
0.9282	3.1395	1.4684	1.2411	0	0	0	10.061	17.843	28.465	50.956	120.69	208.86	312.98	476.94	644.08	830.04	1065.5	1343.8	1575.5	1776	2057.4	2274.2	2675.1	2893.1	3315.8	3461.1	3599.4	3907.5	4144.9	4488.1	4956.6	5378.2	5634.6	5930.1	6332	6621.8	6896.1	6891.6	7108.3	7244.2	7512.1	7458.7	7509.9	7775.5	7511.1	7593.2	7690.8	7602.8	7696.1
2.118	18.279	0	0	0	0	0	0	0	0.3533	0	0	0	4.3813	0	13.344	42.37	92.605	143.73	219.2	385.57	614.8	838.47	1086.7	1338.5	1360.9	1594.3	1814.6	2064.2	2254.2	2601.3	2934.9	3184.1	3326.5	3593.5	3769.1	4100.1	4062	4603.1	4835.1	4600.3	4672.6	5020.8	5091.5	5354	5743	6341.3	6442.1	5742.5	5519
0	0	0	7.0669	0	10.77	11.658	38.189	59.11	120.54	200.18	328.94	439.39	603.93	788.57	1001.4	1256.1	1571.1	1872.8	2184.1	2529.7	2963.3	3375.7	3753.5	4144.7	4341	4740	5200.6	5637	6024.8	6345.7	6999.9	7520.3	7859.9	8314.7	8636.3	9089.2	9348.1	9960.6	10147	10612	10670	10779	11084	11301	11634	11418	11635	11605	11596
0	0	0	0	0	11.599	52.817	53.478	83.211	139.35	207.48	317.28	457.8	666.77	884.42	1129	1401.2	1716.6	2109.4	2478.8	3002.2	3250.8	3700.8	4091.5	4462.9	4462.3	4783.2	5268.3	5629.3	5819.9	6217	6449.7	6912.2	7287	7495.3	7731.2	7950.6	8123.5	8297.2	8776.2	8883.4	8814	9005.1	9185.3	9154.9	9205.1	9272.5	9489.6	9572.6	9743.5
9.6035	1.495	0	3.4564	0	0	5.2994	5.1639	55.61	110.84	207.52	334.48	468.69	698.88	961.81	1268.9	1585	1855.9	2206	2614.8	3027.4	3403.6	3923.2	4459.3	4928.6	5256.7	5751.9	6205.5	6627.1	7133.5	7503.7	7884.8	8459.8	9083.8	9636.5	10061	10361	10626	10887	11476	11585	11865	12007	12151	12385	12592	12780	12660	12853	12802
0	0	0	11.27	10.605	0	0	0	0	6.8904	55.961	110.61	192.08	340.24	556.22	803.18	1122.7	1581.4	2249.7	2673.4	3346.8	3890.3	4701.8	5463.2	6108.1	7017	7718	8588.2	9461.1	10007	10323	11277	11215	11970	11888	12369	12799	13201	13647	13778	14064	14808	14543	15082	14898	15011	15143	15413	15250	15693
0	1.6705	0	0	0	26.143	20.235	1.3164	21.001	31.574	69.671	131.25	225.62	330.15	453.86	638.92	871.24	1050.4	1308.4	1538.9	1827.4	2070.8	2384.4	2611.9	2911.7	3194.9	3573.6	3832.6	4008.6	4221.3	4592.6	4798.5	4997.1	5377.7	5627	5927	6029.7	6413.2	6508.9	6972.1	7057.8	7096.5	7198	7398.6	7727.2	7677.8	7831.5	7905.6	7954.8	8086.2
0	2.3189	2.5948	4.0256	4.8747	0	0	3.6906	3.8313	1.3057	11.568	32.236	144.86	215.16	365.11	568.33	788.7	1026.5	1306.8	1919.7	1900.2	2279.4	2718.5	3046.5	3409.8	3862.8	4279.2	4727.3	5022.5	6436.3	5867	6114.4	6802.2	7136.7	7537.2	7818.6	7975	8772.8	8859.8	9264.9	9462.9	9923.7	9925.1	10285	10253	10281	10492	10648	10566	10632
12.922	21.564	0	0	0	0	0	0	0	0	0	14.727	39.666	88.465	154.38	219.01	307.98	431.1	522.45	644.84	870.01	1015.8	1290.5	1412.9	1599.6	1796	2003.1	2163.5	2301.1	2467.2	2581.7	2773.1	2944.9	3184.1	3272.3	3302.1	3421.8	3621.1	3702.7	3937	3963.8	3999.3	4122.8	4183.8	4156.7	4366.1	4385	4516.1	4476.1	4471.5
0	1.5676	2.0334	0.51202	11.292	1.8667	0	0	0	0.73191	4.3431	25.356	91.878	145.32	322.16	509.28	654.76	844.73	1379.7	1529.6	1758.3	2556.3	2500.8	3225.2	3349.5	3928	4034.3	4046.8	4523.3	4862.2	5137.2	5462.3	5826.4	5921.3	6495.2	6759.6	6952.6	7314.4	7606.3	7827.7	7949.5	8174.4	8478.6	8838.7	9016.5	9043.2	9707.8	9552.3	9726.8	9662.4
0	0	4.8231	0	4.7953	2.6692	0.53996	14.319	31.5	64.5	142.11	270.77	378.21	612.58	849.62	977.35	1386.6	1743.1	2138.9	2548.6	3041.6	3218.9	3609.1	4187.2	4302.4	4699.2	4854.5	5932.2	6824.5	7119.7	7426	7694	8106.5	8184.2	8777.6	9128.2	9650.5	10346	10839	11095	11259	11708	12056	12411	12132	12479	12580	12661	12715	13061
0	0	0	5.1218	6.2394	15.494	9.6648	9.8817	9.3328	25.21	30.45	49.315	69.992	116.04	95.952	136.69	133.81	184.97	261.48	333.99	421.65	566.63	580.82	709.41	931.39	1297.3	1415.5	1564.2	1969.1	2179.3	2498.2	2489.9	2659.6	2770.8	3124.3	3367.6	3634.3	3773.5	3929.3	4177.1	4368.8	4521.7	4718.7	4967.4	4905.9	5034.2	5036.3	5213.4	5082.9	5150.5
26.432	10.037	0	0	0	0	4.4348	12.22	68.194	191.26	311.92	530.01	768.44	1021.6	1303.7	1633.1	2021.6	2278.9	3042.3	3238.5	3767	4199.2	4881.6	5129.3	6049.2	6524.8	7207.6	7719.2	8176.5	8635.1	9702.3	9674.2	10358	10869	11222	12091	12466	13250	13716	13489	14304	14756	15043	15710	15510	15762	16207	16043	16215	16958
0	0	0	2.2892	10.316	0	1.5956	0	0	0	0	0	0	0	0	0	47.715	122.02	217.7	296.33	433.7	572.77	746.44	926.82	1179.7	1438.1	1658.6	1853	2027.7	2272.3	2624.4	2863.8	3181.6	3317.3	3549	3700	4052.7	4387.9	4576.7	4772.3	4912.6	4926.3	5062.2	4995.6	5177.4	5313.2	5388	5310	5444.6	5335.4
3.7055	2.7725	0	6.0968	2.4446	2.2814	0	0	0	0	6.4057	49.767	120.13	207.47	351.05	494.68	693.38	899.07	1166.5	1391.9	1690	2007.4	2397.5	2754.6	3074.3	3569.4	3944.8	4273.9	4762.9	5129.8	5516.3	5789.8	6072.9	6456	6670.5	7032.5	7511.8	7692.9	7859.6	8046.4	8295.2	8480.4	8804.5	8893.4	9055.8	9037.8	9157	9140.6	9020.5	9138.6
7.1089	8.5446	1.6223	0	0	1.9766	0	0	0	0	0	14.361	13.536	43.475	61.841	83.25	104.25	130.47	119.72	149.97	164.61	212.55	228.55	284.29	326.07	366.65	442.76	498.12	588	689.51	815.93	982.67	1115.7	1304.1	1433.9	1560.5	1803.5	1953.6	2140.9	2302	2413.7	2547.8	2608	2701.5	2761.3	2863.8	3344.9	3032.4	3055.4	3109.8
0	0	0	0.054912	0	8.5552	18.501	33.647	93.786	170.47	296.2	487.64	682.72	996.35	1321.2	1809.1	2167.9	2629.2	3009.3	3501.1	3876	4270.5	4733.7	5231.6	5481.7	5912.6	6134.7	6433.5	7011.4	7129.5	7418.7	7813.2	8076.1	8534	8794.4	9261.7	9667.2	9738.8	9796.5	10087	10403	10554	10615	10780	10996	10940	11198	11390	11110	11250
0	0	0	19.346	22.972	32.116	48.506	108.9	228.13	366.73	608.1	870.78	1150	1499.8	1736.8	2007.7	2431.6	2904.1	3161.9	3534.6	3950.2	4230.5	4564.6	4848.8	5180.6	5457.3	5702.1	6079	6302.8	6543.1	5265.2	5442.6	5686.8	5753.6	6523.5	6581.1	6808.3	7034.3	7543.7	7798.3	7619.5	7826.5	7939.9	8041.9	7499.1	7428.2	7583.6	7600.4	7544.4	7615.6
0	0	0	8.7978	0	7.2642	6.1947	0.76845	3.1419	0	0	0	0	0	26.721	61.718	117.47	179.45	219.02	244.64	300.44	435.82	562.96	502.38	803.42	1081.5	1187.8	1428.6	1793.9	1948.4	2022.4	2269.9	3094.5	3365.3	3376.6	3835.7	4458.1	4726.6	5027.7	5668.7	5550.4	5424	5564.2	5794.3	5870.2	6328.5	5994.2	5784	6203.3	6522
2.2383	0	0.81914	0	0	1.1694	2.9113	10.659	33.123	89.876	143.14	262.72	405.03	530.95	783.24	959.81	1222.6	1531.8	1804.6	2101.6	2349.4	2622.6	2974.5	3294.6	3845.2	3897.7	4189.8	4328.4	4506.9	4794.7	5023	5295.8	5639.9	5899.9	6253.5	6596.5	6892.7	7025.3	7006.7	7124.9	7299.6	7548.3	7730.3	7936.5	8072.3	8084.7	8050.5	8236.3	8197.2	8198.4
0	0	0	12.603	0	16.124	18.222	28.423	47.194	90.187	174.35	315.31	483.52	664.32	915.67	1209.2	1583	1927.2	2412.6	2827.2	3338	3915.3	4393.8	5028.3	5086.5	5797.6	6410.6	7005.1	7160.7	6937.4	8037.5	7753.4	8075.9	8407.3	8543.2	8729	8895.1	9160.9	9210.1	9521.2	9377.3	9665.6	9683.4	9948.7	9425.4	9706.7	9795.7	9748.6	9670.6	9746.9
0	0.13404	0	0.18791	0.82508	4.819	11.395	8.9893	3.2062	14.036	11.293	32.792	58.469	116.77	226.07	368.19	587.65	864.04	1139.4	1488.2	1762.6	2246	2484.8	3185.7	3510	3964.5	4337.6	4768.3	5271.9	5783.8	6193.3	6797.8	6980.3	7501.8	7886	8195.9	8711.9	8974.8	9301.8	9612.3	9885.8	9932.2	10245	10545	10586	10953	10702	10786	10466	10920
0	0	0	19.391	14.187	32.623	31.823	33.457	28.783	33.057	34.572	16.507	43.19	49.897	41.999	32.887	56.337	112.21	158.54	201.21	289.04	386.09	605.29	660.11	784.33	1143.8	1535.4	1724.6	1948.5	2168.6	2572	2751.7	3024.2	3242.7	3418.9	3639.8	3679.5	3937.1	4230.8	4323.9	4540.1	4577.3	4656	4651.8	4660.7	4687.3	4820.1	4815.6	4938.4	4997.4
0	0	0	6.6436	12.806	11.775	4.3995	0.70208	0	5.5288	29.947	96.411	162.76	281.37	412.63	596.35	849.79	1097.5	1310.6	1640.8	1993.1	2374.4	2681.9	2965.1	3256.8	3736	4138.5	4839.2	5241.9	5790.6	5986.7	6533.4	6890.1	7237.2	7615.4	7959.8	7152.8	7515.3	7865.3	7663.7	9251.9	9715.6	9549.1	9995.4	10276	10151	10435	10169	10303	10272
0	18.679	4.5837	2.5292	0	0	0	11.209	0	5.3018	61.037	95.471	256.16	490.27	786.79	1181.8	1689.4	2087.4	2721.5	3432.3	4070.1	4860.5	6109.7	6786.7	7775.8	8530.2	9603.8	10453	11443	12192	13176	13792	14081	14876	15723	15942	16420	17856	18473	19157	19460	22653	19076	22063	19743	22647	20070	19567	20125	19885
0	0	4.3302	2.6098	2.2534	12.651	3.3408	11.312	12.37	20.605	17.33	39.755	68.454	139.69	243.38	368.67	500.17	692.43	883.6	1102.9	1431.9	1738.1	2148.3	2469.5	2829.3	3427.1	3674.3	4129.5	5023.6	4797.4	5158.9	5847.6	6327.5	6843.9	7405.7	7659.6	7928.5	8257.8	8674.6	9097	9140.5	9026.3	9872.5	10016	9829.8	9984.5	10107	10087	9932.1	9859.5
0	0	0	2.0093	4.8963	0	2.0201	3.3422	19.623	67.686	130.55	223.29	335.29	461.35	661.6	851.88	1013.9	1231.9	1466.3	1646.4	1989.9	2008.7	2295.4	2333.3	2438.9	2622.1	2755.7	3035.8	3243.5	3225.4	3441.1	3502	3811.2	3853.7	3883.8	4128.9	4206	4199.2	4390	4632.1	4814.8	4955	5057.4	5057.9	5309.6	5345.4	5355.7	5493.5	5662.5	5841.4
13.668	7.9626	0	0	0	0	0	1.4704	40.301	25.943	69.254	170.14	256.76	465.38	584.65	815.24	1003.4	1474.2	1590.3	1996	2510.5	2839.8	3238.8	3974.7	4095.4	4778.2	4510.9	5801.7	5638.2	6397.7	7016.2	6815.4	7276.6	7540.5	7981.3	8461.3	8788.2	8972.4	9143.9	9310.1	9833.4	10103	10238	10465	10376	10371	10543	10528	10751	10995
4.9196	14.499	4.6482	3.8437	0	0.60016	0	7.087	33.094	27.566	119.65	175.36	259.76	388.8	513.41	756.58	988.53	1258.2	1578.4	1908.2	2084.1	2587.5	2894.3	3170.1	3852.8	4124.2	4558.1	4844.2	5663.7	5837.7	6290.9	6847.4	6951.6	7444.7	7887.7	8217.6	8888.3	9040.9	9300.8	9797.1	9648.6	10230	10145	10695	10956	11008	11016	11097	11018	11060
4.3337	0	0	3.6946	5.0898	0	0	12.87	40.843	73.573	132.93	242.92	366.56	585.09	809.38	1037	1328.3	1689.4	1992.5	2391.5	2670.3	3032.2	3498.3	3936.8	4343.1	4445.3	4868.9	4996.2	5445.8	5618.4	6213.2	6572.6	6825.3	7174.9	7428.5	7632.5	8222.5	8387.2	8518.6	8807.1	9080.4	9309.1	9548	9639	9768.5	9956.3	10063	10307	10377	10491
0	0	0	4.7427	20.225	35.602	33.493	49.117	67.627	77.172	84.351	115.95	171.85	272.11	386.05	471.68	637	837.08	972.31	1182.8	1513.8	1685.7	2055.1	2249.5	2648.2	2688.7	3048.5	3288.2	3411	3508.6	3823.2	4170.8	4480.9	4699.1	5013.2	5270.5	5502.9	5513	6093.2	6276.3	6514.3	6408.2	6237.9	6369.6	6489.6	6319.3	6574.1	6677.4	6704.3	6813.2
6.2024	0	0	3.3918	2.0671	0	0	0	0	9.6043	34.91	95.125	124.61	203.22	270.26	362.37	459.46	602.2	785.92	984.51	1108.5	1269.3	1439.1	1641.1	1844.1	2086	2285.1	2382.8	2771.7	2965.6	3003.2	3824	4134.3	4506	4734.1	5126.7	5495.1	5579.3	5568.4	5731.3	5830.2	5968.1	5933.6	6045.2	6367.6	6651.3	6096.8	6617.5	6964.6	6145.4
5.4472	0	0	0	9.025	0	0	20.635	89.289	161.51	285.36	463.04	712.47	983.96	1370.2	1807.3	2377.4	2952.7	3452.1	4017.4	4744.1	5213.8	6029	6482.1	7155.1	7568	8115	8933.9	9512	10382	10645	11191	11936	12469	13013	13336	14103	14535	15016	15648	15523	16193	16017	16104	16191	16536	16703	16579	16649	16739
0	0	0	0	0	18.933	114.03	211.92	365.34	578.06	778.37	985.44	1262.1	1512.3	1813.5	1954.9	2258.7	2575	3257.1	3669.8	4188.8	5376.6	6152	6327.1	6716.4	7343.2	8844.7	8269.3	9171.2	9167.1	9731.4	9929.8	10638	11133	11600	11536	11966	12588	13081	13377	13477	13892	14133	14485	14911	15230	15332	15163	15309	15204
0.95247	0	0	4.762	0	0	3.1896	23.298	60.526	149.16	236.85	378.34	531.94	682.57	866.11	1107.1	1349.6	1591.2	1866.9	2143.6	2478.5	2740.3	3049.5	3189.1	3494.4	3888.8	4248.5	4532.3	4718.6	4894.7	5162	5310	5683.8	5709.9	5856.8	6019.7	6151.6	6114.4	6244.2	6613.3	6804.5	6974	7083.6	7157.4	7097.2	7018.3	7126.5	7164.4	7359.3	7345.6
0	0	0	10.197	17.965	25.676	26.795	36.945	62.622	60.086	60.573	85.998	46.359	6.557	45.775	77.217	242.27	311.76	432.9	581.9	539.51	705.76	1192.9	1138.4	1752.6	2058.2	1876.5	2069.7	2558	2547.7	2867.6	3090.5	4699.8	5052.7	5875.9	6293.6	6053.6	7260.9	7558.7	7927.6	7766.1	7914.6	8019.4	8981.9	8078.2	8463.2	8713.9	8699.9	8790	8652.5
2.4188	0	0	1.7449	0	6.5193	15.537	8.3833	7.9433	13.357	48.145	74.535	121.96	214.39	384.41	480.67	528.79	657.02	810.34	900.31	870.97	1011.2	1106.1	1226.6	1622	1878.3	1861.3	2275.5	2549.2	2909.7	3580.4	3282.9	3457.9	3794.9	4161.5	4601.5	4661	5157.3	5312.9	5508.8	5609.2	5799.3	5848.7	6071.7	6270	6285.9	6527.1	6555.4	6760.6	6853.5
0	0	0	1.6022	0.46404	10.268	14.448	10.123	46.966	73.529	118.46	163.92	243	303.59	403.35	483.26	627.48	790.77	984.66	1265.7	1544.6	1802.3	2159.1	2532.2	1607.7	1905.4	2066.6	2348.4	2642.3	2933.1	3349.7	3593.8	3864.3	4184	4283.8	4784.7	4825.5	5243.2	5389.2	5714.2	5930.3	6090.4	6253.5	6425.1	6638.8	6606.7	6706.4	6669.7	6852.9	6824
0	0	0	3.3045	5.0464	5.9556	7.4607	23.082	30.473	31.137	47.461	99.752	136.6	210.48	313.1	380.14	505.28	625.26	762.03	936.99	1037.8	1258.2	1494.3	1642.9	1860.9	2156.9	2403.6	2571.6	2827.5	3057.5	3406	3687.1	3931.3	4273.1	4488.4	4865.5	5252	5291.3	5552	5758.4	5912.8	6148.5	6214.2	6461.6	6546.2	6735.5	6621.4	6677.2	6877.1	6723.7
0	0	0.66179	0	10.613	0	6.0878	24.401	62.326	133.05	235.29	390.63	609.83	847.3	1040.4	1296.8	1609.2	1791.1	2273.9	2569.4	2596.7	3023.3	3344.7	3629.2	3902	3979	4248.7	4639.2	4813.7	5156.1	5406.8	5650.1	5965.2	6263.2	6463.7	6665.8	7008.3	7426	7687.6	7938.4	8197	8464.5	8424.9	8728.5	8808	8729.8	9017.1	8717.3	8802.3	8843.4
0	0	0	0	13.199	157.54	406.7	641.94	1068.5	1366.4	1839.3	2296	2836.3	3397.2	3933.2	4567.5	5298.8	5812.7	6357.1	7245.2	7821.6	8419.9	9015.1	9448	9934.4	10291	10858	11492	12105	12396	12920	13445	13717	13998	14301	14615	14937	15445	16363	16510	16795	16816	16991	16928	17058	17267	17306	17637	17560	17630
0	0	0	75.48	89.226	81.908	28.897	121.74	37.562	56.535	69.41	100.55	139.79	154.48	250.79	343.08	499.59	670.87	866.31	1173.5	1528.8	1834.1	2564	2457.9	2891	3190.7	3517.2	4094.1	4559.6	4835.1	5200.3	5640.6	5866.6	6208.8	6464.2	6794.5	7145.8	7751.9	8010	8659.4	8528.5	8769.2	8825.3	9128.8	9259.3	9647.5	9585	9815.7	9865.4	9912.9
0	0	0	0	0	16.518	63.713	184.32	364.57	557.89	880.8	1270.4	1746.4	2227.2	2798	3266.1	3840	4459.1	5169.6	5889.7	6678.8	7324.7	8188.1	8597.2	9549.4	10546	11109	12014	13034	13863	14526	15096	15799	16483	16771	17707	18197	18525	19692	19914	20259	20503	20737	21087	21451	21244	21432	21699	22445	22052
0	0	0	3.738	3.4556	0	6.1484	0	0	0	0	1.1852	22.535	62.811	128.8	220.6	340.86	447.16	560.16	724.87	879.63	998.26	1193.3	1186.7	1411.1	1552.7	1840	1986.6	2110.1	2197.5	2391.4	2611.2	2956.7	3127	3156.9	3259.1	3372.9	3503.3	3598.7	3649.3	3701.3	3936.9	4093.9	4096	4271.4	4195.3	4243.2	4435.9	4476.5	4624.9
0	0	0	3.9755	9.5418	16.47	3.1108	13.224	20.193	39.445	102.22	199.6	319.66	468.46	667.05	863.82	1112.8	1439.5	1771.6	2105.1	2537.6	3004.2	3410	3760	4237.3	4547.4	5014.8	5618	5719	6230.6	6647	6931.7	7075.4	7568.3	7814.5	8225.5	8685.9	8819.9	9052.8	9484.6	9701	9900.9	10071	10247	10179	10757	10647	11032	11020	11170
0	0	0	5.978	1.5574	12.126	6.1168	0	7.1424	4.7732	10.721	14.941	21.591	43.033	50.085	55.076	118.12	178.14	286.43	396.32	570.51	705.83	933.7	1052	1308.8	1553.2	1850.7	2140.2	2425	2751.4	3094.6	3373.5	3587.5	4016.2	4272.2	4544.3	4820.9	5232.3	5365.7	5774.6	5834.4	6081.5	6170.8	6334.6	6466	6403	6389.2	6526.8	6413.2	6462.9
16.591	19.19	0	0	9.291	0	0	0	0	0	2.3205	21.846	25.792	66.179	111.73	177.35	229.32	297.61	393.18	488.29	586.73	712.96	869.4	987.68	1072.1	1233	1386	1431.9	1635.6	1723.9	1917.2	2083.7	2259.4	2517.7	2599.6	2801.6	2914.3	3014.4	3301.7	3442	3332.3	3547.9	3608.1	3675.3	3788.8	3910.2	4066.9	4080.1	4157.6	4200.6
11.178	10.267	0.74776	0	0	0	0	0	2.6657	26.765	73.613	124.05	230.28	337.11	434.99	522.71	646.1	730.72	872.29	999.29	1068.6	1281.4	1371.7	1612.3	1799.6	1947.8	2213.1	2393.7	2567.9	2739	3137.3	3354.2	3602	3897.2	4230.7	4556.9	4916.9	4934.7	5114.3	5433	5606.6	5890.6	6052.5	6139.6	6071.1	6197.4	6272.3	6319.4	6521.5	6587.5
8.1538	0.24795	0	0	0	4.2975	1.2816	5.6023	2.3589	13.44	13.024	18.765	16.859	20.328	44.366	50.558	75.822	127.99	232.02	326.78	419.85	576.14	763.87	1035.5	1214.9	1510	1803.8	2078.1	2398.5	2848.9	3327	3637.9	3949	4502.4	4757.3	5135.9	5695.6	5838.7	6147.3	6415.7	6727.1	6898.7	6973	7056	7384.6	7275.5	7435.3	7644.2	7520.6	7361.9
0	0	0	11.248	13.611	8.703	13.68	8.0994	24.755	36.931	112.88	198.56	257.84	347.54	549.41	711.95	801.41	922.65	1022.2	1095.1	1069.2	1194.3	1224.3	1463.7	1604.2	1660.6	1760.1	1882.7	1999.2	2129.4	2271	2335.3	2527.2	2441.4	2559.9	2751.8	2951.6	3218.2	3410.7	3562	3616.4	3709.1	3816.8	3916.5	4105.3	4284.9	4313	4470	4391.2	4360.6
4.5025	0	0	0	0	0	10.004	43.797	93.566	199.41	363.59	589.8	910.75	1153.5	1650.7	2019.8	2361.8	2912.9	3354.7	3734.1	4287.7	4806.1	5419.8	5811.1	6255.8	6650.1	7211.6	7549.6	8090.9	8582.8	9009.3	9409.7	9817.4	10309	10728	10972	11377	11695	12084	12572	12622	12689	13077	13255	13591	13647	13720	13462	13500	13794
0	0	0	10.769	0.6341	4.4538	0.84353	0.13836	32.592	72.818	145.59	217.5	353.52	490.26	762.59	959.68	1150.7	1496.4	1807.9	2211.6	2755.6	3075.8	3393	3829.3	4226.5	4634.4	5114.1	5687.4	6152.1	6529	7177	7685.3	8048.8	8478.5	8959.6	9822.1	9734.9	10152	10496	10722	10781	11101	11281	11376	11687	11706	11625	11580	11852	11699
0	0	0	0	5.5856	7.2807	14.054	15.68	38.369	77.055	151.47	231.13	355.12	524.04	703.14	931.68	1193.6	1456.2	1783.6	2083.8	2429.1	2756.1	3147.4	3568.3	3870	4374.9	4801.8	5327.7	5823.3	6414.7	6844.5	7427.3	8183.1	8436.8	8895.2	9511.6	9700.5	10156	10437	10587	11281	11320	11949	12221	12249	12432	12756	12773	12960	12798
0	0	0	0	10.492	43.115	178.16	197.11	447.49	434.21	712.96	843.73	1218.7	1264.3	1757.9	2026.1	2234.5	2596.8	2996.2	2977.5	3195.5	3626.3	3993.9	4226.5	4340.3	4801.1	4973.7	5460.4	6006.9	6133.5	6362.8	6737.9	7074.8	7144.9	7344.8	7569.2	8059.5	8242.8	8692.9	9031.1	8971.1	9301.2	9012.1	9451.5	9300.8	9160.3	9595.5	9599.4	9699.5	9630.8
0	0	2.4725	0	0	0.19151	3.426	11.856	7.2428	11.556	7.3762	0	0	0	0	0	0	0	0	1.6458	67.825	147.97	275.27	385.34	551.85	685.91	891.13	1135.6	1319.9	1566.2	1837.9	2172	2477.5	2661.4	2858.5	3241.1	3545.4	3794.4	4031	4417.2	4583.3	4910	4885	5165.1	5187.1	5387.6	5493.9	5651.1	5681.6	5623.1
0	0	0	26.467	0	11.798	28.053	30.158	103.86	211.2	415.32	647.4	1033	1533.9	1905.2	2486.1	3022.8	3499	3915	4841.7	5291.3	5663	6287.3	8082.2	8142.4	7078.8	8522.2	7821.4	9260.6	9720	9891.3	9688.4	9870.3	10112	10258	10211	8624.6	10503	10465	9930.4	11266	11078	11262	10911	11602	12241	12570	12473	12150	12574
0	0	0	0	17.688	32.93	55.72	47.449	41.337	43.508	45.606	27.928	35.637	33.701	18.713	10.932	65.631	123.64	244.83	380.01	576.95	737.45	938.07	1188.4	1414.2	1705	2008.4	2270.5	2689.7	3011.5	3523	3713.4	4121.8	4448.6	4797.7	5303.3	5601.1	5969.9	6239.1	6615.1	6921	7175.1	7439.4	7652.1	7982	7913.6	8014.4	8115.5	8278.6	8655.8
0	6.8677	0	8.0756	0	0	1.6984	0	0	0	0	0	0	41.28	125	215.49	320.18	449.8	653.72	852.89	1153.7	1362.2	1613.7	1948.9	2158.7	2422.9	2737.3	2979.2	3283.8	3542.5	3792.7	4039.9	4320.2	4527.1	4776.2	4894.6	5262.9	5570.6	5822.2	5836.6	5864.2	6127.7	6330	6260	6369.4	6499.4	6545.6	6796.5	6511.2	6618.5
14.744	16.033	4.349	0	0	0	0	0	29.171	69.248	159.09	296.25	515.54	815.84	1163.4	1532.3	1916.2	2398.3	2882.8	3305.6	3709.2	4186.7	4606.6	5155.8	5501	6159	6566.6	6696.2	7788.8	7530	8268.5	8342.8	8731.7	9187.3	9416.6	9859.5	10384	10446	10771	11077	11423	11432	11640	11061	11693	11743	11741	11745	11626	11657
0	0	0	4.189	2.2497	0.78078	6.1566	0	0	0	0	0	0	0	3.0274	55.771	124.78	207.14	373.28	492.95	746.21	841.36	1060.8	1210.6	1476	1666	2019.1	2279.5	2174.2	2377.4	2643.8	2866.5	3177.9	3604.6	3452.5	3674.6	3795	3920.6	3961.1	4249.8	4386.1	5073.2	5269.3	4502.4	4520.5	4414	4507.9	4660.3	4508.5	4735.3
0	0	0	16.423	41.658	76.865	125.41	147.11	138.12	126.61	154.34	192.14	216.46	285.63	307.5	315.72	484.89	574.43	732.03	848.4	976.71	1162.6	1432.9	1586.1	1844.7	2120.4	2320.5	2606.9	2686.2	2847.6	3325.4	3582.2	3777	4050	4143.9	4493.6	4587.7	4784.1	4970.2	5098.6	5215.5	5314.8	5387.2	5481.2	5590.3	5134.7	5212.6	5274.6	5403	5606.8
4.6115	6.3214	0	0	1.3939	5.6687	0	0	0	0	3.745	22.481	53.941	67.316	105.3	189.33	298.73	426.31	603.19	816.17	1046.3	1328	1636	1951.4	2250	2633.5	3054.6	3387.8	3806.9	4235.4	4656.7	5062.1	5353.8	5656.4	6126.8	6433.7	6890.5	6933.6	7272	7400.1	7671.4	7834.7	7751.9	8026.4	7933.4	8242.2	8164	8260.6	8297	8285.5
0	3.8216	0	8.2162	0	0	0	0	0	3.5312	15.716	59.248	111.64	195.92	330.79	471.82	676.59	833.46	1230.5	1571.8	1574	2063.8	2477.7	2966.5	3326.8	3722	4044	4463	4884.7	5121.6	5512	5975.6	6170.6	6384.2	6805	7382	7781	7955.7	7897.6	7854.7	7798.5	8016.7	8200.1	8287.3	8491.7	8681.5	8806	9045.1	8814.4	8855.9
3.5719	2.2922	0	9.4453	3.3133	4.845	0	0	0	11.317	31.519	93.645	221.76	277.67	509.07	664.24	815.59	1051.8	1551.1	1889.2	2128.6	2096.1	2383.6	2860.1	3251.5	3589.4	3947	5134.5	4848.8	5177.1	5631.1	5908.1	6247.5	6520.7	6761.8	6973.5	7325.5	7379.9	7694.7	7921.2	8190.3	8404	8481	8568.3	8692.5	8709.3	8611.3	8819.3	8723	8806.1
0	0	0	0	5.5801	1.3804	14.137	29.054	63.396	114.51	175.07	231.51	333.05	425.19	581.41	739.91	860.68	960.2	1223	1479.1	1642.1	1935.4	2159.8	2372.6	2687.2	3001	3317.3	3573.1	4031.8	4414.1	4295.1	4544.5	5037.3	5468.7	5918.1	6237.1	6560.2	6940.3	7252.8	7513	7693.8	8033.3	8055.5	8370.5	8280.9	8427.5	8460	8503.8	8656.5	8519
0	0	0	4.3224	5.4642	1.785	14.791	12.217	14.232	13.996	34.133	95.063	183.73	311.57	529.99	790.36	1032.2	1282.6	1569.2	1986.4	2477.7	2964.1	3377.4	3802.7	3645.1	4639.4	4327.4	5464.4	6023.6	5651.9	6698.4	6289.9	6631.1	6945	7149.7	7687	8077.7	8372.9	8920.2	9139.8	9511.6	9833.8	9746.5	10115	10308	10435	10474	10609	10802	10897
0	0	0	10.274	6.4475	9.3268	24.122	35.857	89.552	184.64	319.45	421.67	519.89	622.32	742.7	881.54	1064.4	1425.2	1689.3	1996.8	2265.2	2569.5	2972.6	3234.3	3534.2	3895.3	4346.2	4682.4	5060.1	5290.4	5960.7	6251.4	6597.9	7024	7354.8	7792.3	7898.2	8388.9	8614.6	9028.1	9056.4	9191.6	9487.3	9545.5	9689.1	9723.3	9888.8	9925.9	9890.3	10098
0	1.6464	0	0.74239	2.5084	5.2375	3.0327	0	0	0	0	4.2871	30.201	65.814	102.59	197.56	284.69	408.35	666.19	873.94	1122.8	1387.8	1770.7	2017.6	2319.7	2896.7	3103.2	3633.1	4064	4407.3	4942.3	5258	5541.3	5889.4	6165.7	6543.8	6801.1	7175.5	7417	7652.5	7758.9	8010.6	8203.5	8402.6	8793	8652.3	8633.5	8551	8578.6	8429.6
0	7.8356	0	11.41	0	0	0.55688	5.3233	0	11.503	34.308	36.466	79.772	137.14	220.78	338.78	500.06	718.81	938.97	1233.1	1473.6	1838.9	2351.3	3096	3530.4	4009.2	4438.3	4973.9	5326.5	5743.9	6108.6	6692.5	6991.8	7367.9	7749	8367.7	8931.2	9127	9359.8	9911.2	9766.7	10222	10495	10797	11017	10751	11111	11139	11501	11404
3.0731	0	0	0	9.4334	0	0	0	0	0	1.7422	8.3783	35.617	77.865	177.6	313.43	494.8	684.33	873.15	1321.1	1625.2	2045.5	2414.2	2839.7	3112.1	3811.4	4082.9	4237.1	4753.5	5301.8	5887	6071.6	6715.1	7110.7	7510.4	7797	7924.2	8316.7	8851.5	9042.7	9211.4	9596.8	9674.1	9980.1	9953.6	10129	10293	10641	10727	10831
0	10.458	0	12.068	0	0.54014	0	3.9248	0	14.804	40.412	63.114	102.72	191.25	274.9	390.41	543.1	711.92	793.67	1006.1	1177	1345.1	1657.3	1869.6	2114.1	2360.7	2613.9	2798.2	2958.5	3170.3	3377	3551.4	3466.1	3614.6	4075.4	4156.2	4167.4	4339.9	5076.4	4816.2	5475.3	5648.1	5848.9	6003.7	5814.4	5863.9	5870.7	6037.3	5964.7	6803.6
0	0	0	0	6.5352	0.48782	8.9764	6.1867	9.5376	14.04	18.536	48.497	85.209	189.12	314.04	548.51	776.22	1184.7	1548.7	1987.5	2561	3095.4	3469.9	4144.8	4593.9	4999.6	5270.4	5944.5	6234.8	6758.8	6870.7	7413.3	7560.8	7919.2	8045.8	8562.1	9072	9359	9362.6	9344.3	9583.8	9836.7	9479.7	9205.3	9173.8	9383.5	9853.7	9337.4	9197.3	9293.3
0	5.6965	3.3782	2.5194	0	0	0	0	0	0	0	24.794	90.092	151.14	229.78	374.59	533.28	649.05	834.26	1158.1	1347.5	1684.1	2014.9	2479.3	2747.2	3568.3	3996.6	4424.1	5010.2	5427.1	6178.9	5905.6	7161	7608.7	7996.7	8528.5	8917.1	8899	9360	10207	10665	10505	10709	10926	11301	11398	12108	11846	11926	11987
0	0	3.1989	9.7022	2.4617	0	0	5.9792	3.0448	5.7562	0.011278	6.554	15.874	8.9759	44.05	82.179	147.11	238.79	378.02	485.95	762.67	990.41	1246	1423.9	1771.7	1963.7	2118.1	2472.1	2955.9	3035.2	3347.9	3639.6	3734.5	4220.7	4561.5	4701.3	5047.3	5340.1	5696.8	6371.9	6452.8	6611.7	6744.8	6865.3	7064.9	7212.3	7486.2	7196.9	7218.2	7301.1
0	0	6.0472	0.9839	4.0955	12.704	6.4105	4.0625	16.255	48.679	75.585	133.64	198.66	310.97	400.39	509.85	658.83	805.99	969.54	1106	1216.7	1281.2	1465.2	1582.1	1839.9	2004.1	2242.1	2403.2	2598.2	2832	2831.2	3221.8	3506.2	3702.2	3924.3	4166.1	4370.1	4594.4	4609	4988.8	5081.9	5296.3	5285.5	5483.6	5561.2	5651	5604.2	5663.2	5288.1	5780.2
0	0	0	0	27.5	28.014	17.427	81.376	99.575	160.47	273.52	437.2	753.04	1027.1	1170.9	1480.6	1787.1	2256.7	2707.2	3059	3327.5	3711.5	4908.8	4799.5	5099.7	5384.4	5756.2	6355.8	6586.5	6707.8	6921.9	7143.3	7521.6	7632	7927	8388.5	8505.1	8674.4	8997.2	8379.5	8499.2	8714.9	8951.5	9252.4	8942.6	8831.3	9041.3	8990.4	9206.7	9156.5
0	0	0	0	0	5.7993	15.905	44.648	117.84	193.89	337.34	539.86	780.37	1003.5	1317.5	1543.8	1875.6	2273.6	2635.3	3023.2	3489.1	3861.8	4287.4	5162.8	5458.2	5976.7	6690	7246.7	7840.4	8245.2	9092.8	9890.7	10316	11091	11773	12705	13153	13914	14155	14571	14887	15760	15904	16222	16897	16776	16755	16959	17058	17179
2.7024	0	0	0	19.841	5.5218	10.601	0	0	0	16.055	29.208	98.295	158.96	232.11	366.01	509.87	745.1	943.61	1241.8	1452.6	1801.6	2052	2353.6	2644.2	3121	3514.9	3704	3855.2	4062.4	4403.6	4564	4802.9	4898	5329.2	5489.9	5824.5	6057.1	5929.4	5968.4	6184.2	6382.9	6318.9	6085.9	6447.2	6292.4	6358.1	6299.6	6499.3	6539.5
0	0	0	0	6.2907	32.629	63.086	131.98	210.49	369.07	531.91	765.26	1025.3	1313.7	1701.1	2052.7	2500.5	2907.5	3455.3	4123.5	4535.8	5113.6	5731.8	6356.4	6975.7	7379.8	8102.6	8493.3	8963.4	9287.6	10026	10387	10505	11335	11916	12000	12452	12474	12848	13285	13440	13835	14379	14324	14513	14560	14472	14432	14665	14746
0	0	0	4.7899	15.279	19.837	32.081	70.639	118.34	189.3	309.21	464.54	651.25	899.17	1198.8	1522.9	1813.6	2051.8	2379.9	2796.9	3084.7	3413.1	3864.7	4155.6	4508	4744.6	5242.2	5709.3	5427.4	6324	6612	7278.9	7530.6	7896.5	8348.3	8738.7	9161.2	9524.9	9802	10029	10430	10831	10873	11361	11514	11749	12115	12050	12227	12309
0	0	0	16.608	15.207	11.325	15.348	37.108	52.494	116.14	267.2	464.34	689.12	993.55	1358.9	1705.1	2170.4	2738.7	3158.7	3777.2	4296.3	4900.9	5421.1	5955.7	6568.9	7080.2	7779.3	8340.6	9146.6	9647.6	10491	10920	11390	11876	12259	12747	13051	13249	13565	14075	13889	14237	14255	14312	14685	14334	14865	15022	15013	15107
9.0403	11.16	0	0	0.54531	0	0	0	20.159	50.314	104.7	177.56	228.52	316.69	400.14	457.12	577.04	674.54	754.8	825.08	945.7	1051.9	1139.6	1275.1	1402.6	1618.5	1612.6	1776.7	1966.6	2074.4	2403.4	2335.4	2442.5	2651.2	2807.6	2969.5	3116	3301.3	3426	3521.1	3496.5	3531.2	3666.2	3625.6	3710.3	3881.8	3900.5	3968.2	3899	3761.3
0	0	3.0687	0	5.2158	7.4085	0	7.6031	36.579	79.953	184.52	347.56	525.01	763.52	1040	1296.1	1646.2	2084.1	2494.4	3080.1	3465.2	4049.2	4552.9	5309.5	5687.6	6569.5	6919.9	7549	8017.2	8465.1	9038.8	9745.5	10349	11388	11898	12461	13254	13439	13783	14172	14507	15119	15183	15370	15183	15615	15756	15950	16045	15930
0	10.306	1.6151	0	0	0	6.3561	6.8935	22.114	72.098	164.06	306.67	500.69	686.66	976.75	1216.4	1538.3	2055.7	2487.3	2899.2	3299.1	3698.6	4210.8	4677	4777.9	5420.2	5739.4	6234.8	6298.3	6753.2	7535.7	7686	8175	8695.8	8772.9	9277.1	9301	9791.7	9866.7	9992	10110	10235	10509	10640	10914	10877	10809	10646	10866	10714
0	0	5.429	0	5.5419	2.4225	0	0	13.975	32.67	74.843	158.85	289.37	453.75	695.24	960.03	1227.1	1491.1	1872.3	2311.8	2778.5	3220.6	3831.7	4349.5	4822.3	5086.1	5971.1	6689.9	7282.7	7649.1	8229.2	8789.9	9640.7	10242	10630	11276	12003	12799	12412	12668	13056	13559	13550	13917	14435	14666	14869	14989	14825	14634
11.745	6.6635	0	1.3625	0	0	0	0	0	0	5.8154	0	0	0	0	0	30.295	113.88	224.51	395.74	612.4	853.26	1139.5	1505.6	1730.6	2067.1	2537.8	2853.9	3156.6	3589.1	3929.2	4314.1	4702.1	4887.4	5209	5709.4	5790.7	6199.8	6573.1	6707.3	6980.2	7095.1	7124.5	7245.1	7530.6	7698.6	7711	7858.8	7809.9	7782.1
3.1925	10.217	0	12.437	0	0	0	17.026	44.734	65.511	139.37	223.72	357.46	547.98	771.63	988.56	1353.6	1594.9	1984	2528.5	2959.3	3319.2	3670.4	4149.2	4619.5	5078.1	5416.9	6125.7	6850.9	7134.8	7665.8	8138.9	8542.3	8844.9	9164.2	9666.1	9776.4	9911.8	10237	10350	10472	10553	10565	10720	10770	10771	10852	10862	10839	10907
0	0	0	1.2319	11.022	5.1136	14.044	22.828	21.156	28.825	45.403	56.4	68.466	88.479	109.71	143.64	186.66	245.13	329.6	438.08	599.61	801.33	930.18	1118.4	1304.2	1558	1811	2160.9	2395.3	2660	2888	3254.3	3579.5	3973.7	4158.5	4514.9	4706.2	5005.2	5296.3	5333.8	5482	5686.4	4912.7	5253.3	5672.2	6099.6	5985.2	6364.4	6419.1	5859.7
11.6	0	0	6.2205	11.013	0	0	10.371	66.838	119.08	215.07	376.54	595.88	857.12	1140	1579.9	2015.3	2445.8	2966.8	3444.6	4188.3	4623.6	5515.4	5781.2	6351.8	7121	7488	8190.4	8145.3	8968	9475.5	9787.1	10597	9208.1	11076	10202	11717	12479	12738	12920	12905	12801	13108	13452	13715	13728	13080	12817	13205	13432
0	0.123	0.82779	7.6462	5.324	0	9.9927	3.0073	20.617	28.695	53.31	104.94	203.18	302.27	398.37	507.03	667.3	847.1	1033.3	1218	1477.9	1771.2	1946.9	2233.5	2518.9	2869.6	3178.1	3690.9	4028.4	4581.3	4767.5	5107	5609.2	6103.2	6542	6754.9	7125.4	7485.6	7797.8	8092.2	8208.1	8386	8347.8	8625.3	8792.9	8948.5	8907.8	8889.9	8881.3	8997.9
12.836	0	2.7576	0	0	0	0	0	0	0	0	0	0	0	0	0	23.944	96.026	191.09	292.73	390.34	485.01	639.54	889.96	1039.8	1268.8	1429.4	1430.7	1752.1	1962.7	2205.8	2540.6	2823.9	2955.3	3298.8	3589.7	3917	3870.8	3921.5	4036.9	4102.5	4449.6	4488.3	4570.1	4843	4728.5	4871.9	4797.5	4810.1	4911.9
0	4.0696	0	4.7759	1.5261	0	0	0.39016	2.0916	6.4752	29.797	84.843	214.79	352.83	606.67	865.4	1214.7	1572	1969.8	2376.3	2820.9	3228.8	3727.4	4148.3	4647.8	5153.1	5624.1	6038.9	6545.7	7134.8	7474.5	7989.8	8431.6	9030.3	9507.4	9742.5	10205	10800	11140	11622	11641	12088	12118	12661	12596	12666	13008	13159	13321	13937
0	1.4742	0	10.97	4.9014	10.24	6.4469	8.4952	0	0	12.75	40.022	99.165	158.79	253.49	372.89	506.71	686.18	815.92	1048.8	1277.9	1516.2	1838.5	2070.5	2427.4	2604.2	3117	3341.2	3262.5	3548.2	3899	3895.5	4526.6	4818.3	5112	5334.8	5404.8	5664.3	5787.9	6081.2	6271	6399.5	6520.7	6897.9	6727.6	6782.8	6630.9	6773.2	6570.8	6766.1
0	7.6302	1.5377	1.9037	0	0	0	0	0	3.0656	7.6648	7.763	44.703	105.56	180.15	282.22	411.59	591.36	760.45	940.65	1156.8	1459.2	1875.4	2105.7	2413.4	2652.3	3023.7	3319.6	3680.7	3914.8	4139.8	4505.1	4498.5	5233.3	5370.8	5083.7	5676.2	5731.5	5890.4	6304.3	6677.4	6466.3	6909.1	6962.6	6557.6	7094.6	7138.9	7044.1	6924.9	7597.7
0	0	0	13.97	21.492	18.378	38.977	50.19	79.666	88.564	143.55	257.45	368.83	490.76	665.21	865.92	1064.2	1258.8	1439.8	1690.6	1992.9	2332.6	2573.5	2816.7	3007.1	3350.5	3682.3	4072.2	4326.7	4876.8	4559.9	4862.4	5252.2	5435.7	5748.4	5969.2	6054.6	6484.6	6777.9	6938.1	6931.4	7319.6	7254.3	7538.5	7333.9	7229	7444.4	7481.2	7759.5	7816.4
2.6811	0	0	1.5689	9.7797	4.7092	0	0	11.187	24.62	29.927	69.251	133.34	173.02	304.68	487.37	740.88	964.1	1216.1	1574.1	1957.3	2243.7	2713.3	3107.9	3577.1	3917.3	4485.3	5040.1	5464.6	5425.1	6197.8	6456.3	6884.2	7224.6	7645.2	7833.5	8178.4	8564.2	8746.2	9176.1	9187.5	9405	9310.7	9443.4	9544.2	9771.9	9860.6	9883.9	9800.4	10055
0.56021	12.867	0	4.4292	0	12.405	0	0	42.282	30.602	86.355	175.6	315.13	453.35	714.96	1028.3	1168.9	1507.8	1662.2	2020.7	2833.5	2812.8	3390.4	3963.6	4291.7	5021.7	5136.2	5950.2	6969.9	7792.1	7738.1	7965.5	8036.1	8555.2	8342	8798.6	9386	9493.9	9644.9	9719.6	10393	10840	11165	11129	11358	11491	11342	11576	11674	11906
0	0	0	3.609	8.5346	19.686	24.231	21.849	30.799	41.943	61.481	64.686	22.821	33.448	48.881	79.561	90.118	151.02	241.01	389.25	527.63	747.24	987.98	1263	1536.9	1836.8	2175	2504.7	2969.9	3357.1	3843.8	4188.9	4526.8	4870.3	5226.8	5479.3	5932.8	6197.4	6456.9	6817.4	6893.2	6994.3	7049.1	7354.5	7363.2	7439.2	7379.5	7500.9	7526.2	7473
0	0	0	5.5551	5.0394	8.3029	0	0	0	0	0	0	0	0	2.4621	24.363	67.244	116.81	200.33	286.67	378.16	523.17	625.05	801.41	997.18	1120	1287.6	1525.5	1689	1944.9	2211.3	2488.2	2722.2	2928.3	3031.3	3402.2	3551.6	3809.3	4021.6	4331.3	4543.6	4772.2	4826.2	5080.9	5319.4	5298.4	5414.8	5531.5	5512	5676
15.722	13.752	0	2.3135	0	0	0	0	0	0	0	0	0	0	0	29.27	66.229	88.135	140.41	227.98	204.42	340.89	432.75	445.43	757.22	972.59	1250.5	1559.4	1864.2	2159.3	2732.3	3125.9	3788.9	4255.8	4736	5082.9	5483.7	5963.2	6349.5	7017.2	7263.2	7620.3	7826.6	7986.5	8353.9	8470.7	8505.8	8661.8	8798.9	9172
19.146	0.35728	0	13.029	0	0	0	6.2013	62.767	141.49	239.31	364.4	515.17	688.9	863.58	1039.1	1231.6	1524.4	1734.8	2022.1	2306.3	2579.1	2960.7	3219.2	3561.4	3714.9	3958.5	4348	4757.8	5199.8	5389	5100.3	5367.2	5586.4	5949.1	6068.3	6384.4	6339	6688.4	6659.8	6753.3	6865.8	6929.6	7158.5	7111.8	7110.5	7108.9	7213.6	7457	7515.7
0	0	0	0	8.399	27.073	36.209	37.673	92.553	154.79	279.69	447.32	622.98	869.52	1237.1	1531.3	1865.6	2235.6	2360.3	2802	2965.9	3172.9	3701.7	4256.3	4600.7	4606.4	5323.8	5653	5811.5	6189.4	6321.9	6188.8	6172.7	7020.8	7325.9	7534.5	7608.4	7778	8015.7	8371	8295.2	8225.5	8626.9	8749.4	8930.6	8931.1	9145.9	9043	9096.9	9268.7
0	5.2124	0	3.2517	0	3.6673	7.5333	18.115	9.0732	25.527	26.799	20.281	29.177	41.361	66.602	98.071	164.34	241.71	349.87	541.54	810.67	999.87	1183.2	1417.1	1891.7	2148.7	2822.7	3223.7	3628.6	4123.4	4566.1	5017	5679.5	6271.9	6850	7399.1	7729.4	8356.6	8287.5	9068.6	9206.1	9601.3	9788.9	9646.1	9919.9	9986.4	10384	10115	10095	10205
4.4256	0	2.3454	9.2251	8.7172	0	0	15.079	64.421	141.31	256.71	434.11	649.08	935.64	1153.9	1477.9	1758.4	2113.3	2381.8	2801.2	3241.8	3773.9	3830.2	4440	4713.1	5109.5	5463	5694.6	5742.6	6008.7	6108	6239.8	6402	6576.1	6708.3	6695.2	6776.3	6870.1	6852.3	7278	7254.3	7401.4	7210.8	7311.7	7323.3	6762.6	7064.2	7135	7045.8	7318.6
0	0	0	7.669	11.052	14.452	14.583	42.211	139.66	243.62	340.82	514.38	673.17	859.48	1071.9	1274.5	1631.8	1916.2	2171.5	2487.2	2807.7	3187.6	3567.5	3955.2	4455.3	4673.8	4623.6	5337.7	5324.4	6166.5	6160.8	6375	6749.8	7381.2	5056.8	6901	6724.7	7117.2	7611.6	7902.7	7693.8	9351.3	9488.5	9659.7	9924.1	8887.3	9233.4	9742.5	9200.9	9075.4
0	0	0	1.24	12.666	11.597	14.683	12.46	8.9803	0	0	0	0	0	0	12.676	37.225	94.683	253.25	381	623.88	800.08	1043.8	1243.5	1426.1	1690.2	1935.9	1945.7	2331.6	2741.1	2995.6	3037.1	3346.3	3720.6	3950.4	4158	4418.4	4619.4	4992.9	5070.6	5162.6	5258.8	5297.8	5477.4	5497.8	5482.7	5591	5652.7	5591.6	5565.3
3.0513	6.3776	0	0	0	0	0.96617	4.7853	27.62	65.246	115.73	219.43	352.07	486.92	644.09	797.41	968.26	1183.3	1399.1	1657.7	1880.6	2157.3	2370.2	2680	2961.1	3195.3	3567.1	3857.4	4130.5	4371.3	4774.1	4841.8	5317.1	5552.2	5742.7	6257.2	6589.9	6983.9	7097.5	7341.1	7685.1	7853	8249.3	8269.5	8337.8	8571.2	8777.4	8782.7	8995.7	9043.9
4.1658	3.8276	0	1.8385	0	0	0.042612	1.4846	0	24.735	74.119	171.87	329.65	515.16	726	955.36	1231.1	1532.6	1815.5	2127.9	2282.9	2661.9	2859.5	3295.9	3725.8	4064.6	4369.2	4698.9	5035.8	5397.4	5059.4	5231.7	6213	6514.7	6820.8	7081.1	7299.2	7418.8	7702	8146.1	8181.4	8614.6	8625.3	8788.6	9137.9	9082.1	9168.6	9375.8	9415	9612.2
0	0	0	4.829	1.2418	7.3467	17.279	23.796	46.896	94.501	153.04	250.38	441.24	580.82	762.29	909.37	1246	1518.4	1767	2076	2409.9	2825.4	3326.1	3738.8	4038.1	4395.1	5010.2	5616.9	5591.5	6109	6643.8	6725.1	7081.8	7104	7291.9	7586	7943.9	8192.6	8435.4	8506.1	8424.4	8578.4	8611.8	8779.8	8805.2	8982.7	9000.1	8984.3	8844.6	8726.9
0	0	0	12.812	4.7024	31.358	24.712	59.322	96.44	227.82	352.7	428	695.53	769.44	990.11	1372.4	1762.2	2089.4	2424.7	2866.4	3732.7	4052.9	4548.8	4681.4	5284	5592.2	6412	6834.9	7519.6	7961.5	8760.9	8197	7211.9	7642.8	7751.4	8015.7	8368.8	8865.9	9350.8	9058.2	9792.5	10022	10135	10176	10143	10400	10554	10622	10755	10759
2.6497	0	10.66	0	0	1.9526	0	0	0.096952	0	0	0	2.0474	13.536	54.628	123.94	153.72	247.71	330.88	434.4	532.94	606.05	718.81	905.87	1035.9	1428.8	1307.5	1453	1886.1	1877	2307.5	2066.1	2248.9	2380.1	2559.5	2935.6	3079.5	3204.8	3195.1	3310.3	3477.6	3725.1	3646.9	3951.6	3887.7	4036.1	4007.2	4129.3	4004.9	4057.3
7.2669	0	0	9.5012	6.9687	0	0	0	0	0	0	42.201	90.858	166.89	296.79	441.01	597.41	811.77	1039.4	1269.8	1564.5	1829.4	2182.8	2357.2	2797	3182.8	3628.5	4041.8	4388.7	4738	4997.8	5364.2	6012.4	6370.8	6686.5	6968	7275.6	7396.2	7802.3	8163.9	8509.5	7977.8	8277	8788	8897.9	8760.6	8814.7	8990.4	8976	9123.4
0	0	0	5.0111	4.8135	4.3809	8.3629	2.2326	9.2665	0	0	3.7584	2.1516	22.75	66.988	154.33	271.39	452.86	631.23	826.09	1144.7	1404.2	1757.1	2084.6	2354.6	2730.4	3085.2	3425	3782.8	4213.7	4757.1	5186.7	5469.2	5968.3	6270.2	6579.2	6931.2	7282.5	7626.4	7824.9	8238.4	8514.1	8552.2	8591.1	8936.9	8971.6	9012.6	9226.2	9186.1	9164.5
0	0.36755	8.6119	0	7.3476	0	2.1007	3.8291	0	0	0	0	0	0	0	2.4912	47.094	146.62	303.84	497.38	778.98	941.64	1444.4	1632.3	2298.9	2823.9	3348.8	3839.4	4373.6	4926.4	5516.2	6127.9	6654.5	6982.9	7767.3	8278	8477.1	8969.2	9337.6	9497.4	9783.3	10150	10070	10644	10695	10858	10978	11151	11173	11228
1.2546	1.6176	0	0.48895	1.0933	0.040807	0	10.736	40.361	66.878	129.51	202.55	323.88	470.7	681.98	916.01	1132.5	1324.5	1725	1998	2338.9	2632.5	3002.5	3482.7	3786.3	4069.7	4364.2	4677.7	5166.4	5495	5857.2	5971	6455.4	8156.3	8880.5	9404.6	9401.7	8197.2	8638.9	8770.4	8919.6	9314.2	9410.7	9655.6	9881.1	10144	10426	10413	10681	10844
0	0	0	0	19.662	28.88	40.709	72.622	92.187	148.61	230.96	371.71	552.01	748.63	1008.8	1209.8	1465	1711.5	2038.1	2362.5	2311.8	2975.2	3453.7	3764.5	4126.1	4425.9	4600.9	4633.1	5077.4	5185	5759.6	5919.5	6208.9	6379.5	6479.6	6623.8	6850	6644.1	7147.2	7255.8	7327.3	7308.3	7387.6	7326	7411.3	7389.5	7616.1	7597.4	7739.4	7849.2
0	0	1.1899	0	0	7.7975	11.41	9.8189	25.296	30.287	60.134	112.43	205.69	358.03	559.48	765.26	1091.8	1392.3	1437.5	1729.5	2105.1	2460.2	2912.1	3445.4	4063.9	4530.6	5126.1	5639.1	6069.1	6659.3	7281.2	7923.5	8247.7	8809.9	9053.9	9851.5	10419	10659	10995	11262	11882	12175	12405	12999	12687	12800	12953	12937	13191	13440
0	0	0	14.161	0	7.9323	0	0	10.236	35.134	123.95	216.64	320.97	487.79	629.93	816.88	1086.3	1359.1	1673.1	2021.4	2513.5	2852.3	3088.6	3503.1	3739.5	4410.7	4800	5001.9	5322.1	5715.6	6095.3	6376.8	6497	6828.1	7179.9	7595.3	7932.8	7896.9	8266.4	8605.4	8814.6	9079	8859.2	9164.2	9032.7	9163.3	8897.1	9097.9	9081.2	9005.2
0	0	0	0	17.273	47.726	106.32	124.86	185.9	243.25	267.17	353.07	444.93	510.49	617.84	687.71	804.93	944.52	1036	1196.5	1309	1491.8	1623.9	1826.9	1942.8	2055.9	2049.2	2301.2	2338.8	2526.9	2753.9	2883	3091.9	3214.4	3382.7	3496.7	3567.2	3817.3	3797.3	3818.9	3828.9	3906.3	3776.3	4019.2	3949.3	3976	4070.2	4050.4	3894.2	3992.7
0	0	0	0	5.9013	0	9.6204	0.37616	19.908	50.705	91.007	163.03	254.57	375.81	535.12	672.9	821.81	971.05	1213.8	1385.9	1642.8	1907.2	2151.3	2424.1	2665.4	2913.3	3192.6	3384.3	3723.1	3974.6	4359.6	4452.7	4712.9	5117.5	5258.4	5329.2	5746.7	5960.7	6133.1	6335.5	6574.7	6781.7	6710.8	6874.9	6934.7	7164.9	7273.3	7361.4	7474.3	7586.4
0	0	0	14.839	9.3611	2.4091	0	0	0	0	0	10.109	62.508	121.25	239.32	410.49	653.95	893.73	1158.3	1408.1	1809.6	2191.9	2645.3	2967.3	3293	3694.9	4014.9	4647.4	5167.8	5354.1	5865.5	6160.2	6822.5	6446.1	6810.6	7551	7831.5	8166.7	7635.2	8677.2	8756.4	8480.9	8088	8681	8589.9	8784.2	7412.3	7356.5	8833.6	8539.4
0.23138	0	0	0	10.277	6.9905	3.7968	8.7848	20.407	36.946	89.163	141.49	234.54	346.37	470.85	688.67	915.43	1182.1	1517.6	1919.6	2393.4	2744	3383.8	3791.8	4276.7	4694.1	5266.2	5902.8	6370.6	6901.8	7393.7	7787.3	8168.9	8496.7	8776.1	9314.1	9579.4	9827.8	10182	10168	10423	10063	10439	10770	10370	10743	10981	10830	10526	10899
0	0	0	4.1215	1.5547	14.351	1.776	0	10.585	15.178	26.47	79.154	158.67	254.99	403.53	569.34	785.44	969.44	1114	1314.2	1644.7	1871.4	2218.1	2412.1	2632.7	3028.9	3277.8	3662.8	4058.3	4289.5	4519.6	4888.9	5126.5	5508.7	5645.1	5815.4	6040	6499.4	6715.6	6936	6193.9	6528.6	6556.7	6829.4	6873.1	6836.9	7033.7	6985.8	7091.6	7213.7
0	0	0	12.164	0	14.418	8.5242	34.342	33.255	45.581	59.107	68.02	102.36	154.56	238.73	362.53	425.84	642.57	879.44	1114.5	1356.1	1750.5	1879.5	2188.9	2455.5	2683.2	3035.1	3448.2	3744	4138.8	4359.7	4846.9	5270.1	5553.5	5859.6	6153.1	6525	6806.8	6828.2	7336.4	7736.8	8032.3	8215	8220.9	8320.4	8335.9	8366.1	8456	8560.6	8446.7
0	0	0	3.7481	0.11357	8.4446	14.415	21.926	29.055	37.377	50.201	87.654	128.28	171.5	254.24	312.34	401.49	505.04	578.64	693.65	759.5	833.79	958.72	1082.9	1080.8	1144.2	1319.7	1408	1537.8	1708.9	1767.4	1870.6	2084.8	2095.1	2227.7	2446	2494.3	2666.1	2769.4	2823.8	3112.9	3101.7	3216.1	3291.7	3337.3	3446.1	3580.3	3575.5	3703.4	3656.2
0	10.754	2.99	0	11.177	0	2.0325	0	0	0	2.9572	51.961	109.46	188.32	303.41	437.72	581.21	763.19	1004.5	1246.5	1572.7	1963.4	2323.6	2742	3148.5	3657.5	4104.1	4575.5	5104.5	5738.3	6325.2	6879.6	7710.8	8381.8	8981.2	9675.5	10271	10949	11921	12458	12863	13263	13516	14136	14458	14610	15001	15125	15426	15660
0	0	0	0	15.943	4.7583	24.66	52.524	108.06	183.49	311.99	459.01	646.92	779.76	933.64	1115.7	1345.9	1538	1797.2	2019.9	2233.1	2442.6	2692	2997.2	3164.6	3330.4	3669.6	3966.5	4104.4	4256.2	4507.8	4555.9	4833.6	5230.3	5330.2	5483	5626.3	5695.2	5799.1	5865.8	6197.3	6325.8	6397.8	6453.4	6381	6477.3	6543.5	6631.8	6761.9	6734.9
0	0	0	5.6608	4.8262	3.977	0.52891	8.2918	26.892	37.328	52.771	76.553	114.41	199.07	276.81	404.73	557.7	798.72	845.59	1266.6	1305.7	1877.1	2216.9	2608.5	2922.3	3281	3648.6	4144.2	4443.2	4918.8	5129.3	5507.3	5935	6089	6151.3	6520.6	6530.2	6898.2	7089.9	7206.5	7534.3	7603.3	7742.9	7825.3	7906.2	7864.6	7978.7	7981.7	7840.9	7830.3
0	0	0	10.141	7.4443	14.619	28.212	51.883	100.78	178.59	266.12	405.48	493.21	768.68	944.54	1129	1422.2	1638.8	1958.7	2162.6	2875.8	2991.6	3141	3333	3734.1	3989.1	4357.6	4608.6	5062.2	5499.2	5746.3	6171.6	6196.1	6329.8	6539.2	6991.8	6956.6	7566.5	7507	7584.7	7693.7	8066.7	8202.2	8353.1	8520.4	8560.6	8729	8789.2	8648.4	8521.7
20.859	22.823	1.9424	0	0	0	0	5.2851	39.994	102.43	181.59	322.68	481.13	656.97	833.18	1085	1369.1	1668.5	2059.6	2359.5	2745.9	3157.8	3656.4	4038	4384.8	4764.7	5100.2	5506.9	5906.3	6231.2	6475.5	6948.6	7345.2	7661	8035	8259.6	8571.9	8794.6	9110.1	9292.6	9581.8	9476.5	9755.5	9607.3	9690.2	9778	9817.6	10135	9887.5	9928.4
0	0	0	0.91201	5.4186	0	7.7845	28.328	0	0	0	0	0	11.957	39.87	87.764	131.56	193.33	354.52	469.74	618.39	646.59	679.3	1298.5	1080.8	1055.9	1169.5	1775.7	1474.6	1696.9	1828.6	1813.8	2058.8	2258.4	2444.5	2526.1	2711.8	2956.5	3126.2	3216	3306.2	3473.2	3657.1	3709.5	3767.8	3838.9	3851	4006.4	3867.3	4140.2
0	2.2629	0	1.104	1.4998	0	3.0249	0	0	0	0	8.1596	13.56	39.313	70.801	117.93	187.41	297.51	398	523.45	701.02	894.32	1190.7	1492.2	1725.4	1941.6	2268.8	2520.2	2877.2	3245.7	3581.5	3922.2	4234.4	4647.5	4959.7	5334.3	5583.9	5980.1	6180.9	6647.9	6692.7	6886.4	7152.5	7341.7	7355.3	7584.5	7762.7	7879.1	7861.4	7958.8
0	5.126	0	5.7591	0	0	0	11.61	11.561	15.425	16.929	30.419	25.085	37.66	50.537	79.693	111.56	171.45	284.7	371.91	503.42	680.54	851.8	1026	1158.3	1353	1703.8	1975.2	2212.1	2494.4	2718.6	3101.7	3485.6	3686.7	3950.1	4344.7	4451.6	4607.3	4996.4	5321.3	5469.2	5642.7	5829.5	5958.1	6127.5	6162.3	6310.4	6337.8	6509.8	6364.3
2.1529	5.9655	5.8389	1.7404	0	0	0	0	0	0	2.3391	32.756	86.513	132.08	232.21	298.41	459.39	581.75	785.87	982.66	1200.2	1418.8	1679.1	1987.8	2599.9	2634.1	2918.7	3210.7	3652.8	3943.3	4502.7	4640.3	5052.8	5378.1	5621.4	6168.7	6475.6	6695.1	6977.2	7299	7593.8	7902.9	7818.4	8120.4	8395.5	8481.9	8689.2	8993.4	8994.9	9074.6
28.983	20.854	9.3005	0	0	0	0	0	0	0	0	0	0	25.022	68.413	133.97	196.96	323.78	481.97	640.38	803.01	1042.4	1234.7	1547	1805.2	2034.5	2292.3	2473.8	2856.1	3027.3	3255.9	3638	3770.3	4106.8	4428.3	3794.7	4965.2	5343	5734.7	6072.5	6243.3	6564.4	6496.6	6578.8	6741.7	6780.8	6686.1	6891.7	6963.3	6993.3
0	0	0	5.9724	0	6.894	1.6873	5.3241	21.399	64.7	156.5	254.44	391.78	544.36	738.9	916.81	1172.1	1484.5	1728.2	2128.7	2421.1	2743.1	3101.8	3382.5	3905.6	4240.5	4559.7	5007.9	5314.7	5822.1	6298.1	6507.7	6957.3	7483.7	7817.8	8125.4	8371.1	8878.3	9343	9587.4	10045	10287	10219	10542	10471	10701	10954	10894	11249	11343
0	0	0	7.5909	7.3613	17.981	14.462	35.843	66.933	140.29	230.15	419.72	596.85	795.8	963.72	1209.9	1585.6	1817.7	2139.9	2454	2885.9	3216.5	3619.1	4086.4	4629.5	5038.3	5415.5	6089.2	6769.3	7515	7847.4	7885.2	8494.3	8850.6	9774.5	9810.2	10227	10417	10791	11184	11247	11354	11597	12145	12113	12215	12344	12394	12334	11971
0	0	0.38126	4.0029	8.886	5.9541	11.45	26.978	40.854	56.637	120.01	182.25	316.35	499.36	712.44	898.95	1134	1452.8	1749.5	2037.5	2500.3	2838.2	3242.1	3694.4	4130.2	4545.2	4919.4	5484.6	5885.9	6343.1	6734.8	7146.9	7493.4	7903.1	8313.9	8519.9	8750.7	9086.8	9306.5	9307.5	9533.6	9382.5	9568.7	9641.4	9661	9901.4	10110	10028	10116	10270
1.7605	3.0595	0	1.7672	0	1.0339	3.4274	7.6536	15.615	14.973	22.048	20.237	25.862	43.954	48.548	64.955	73.796	118.29	147.42	214.52	368.9	428.61	577.93	601.49	668.73	819.25	981.92	1140.5	1310.2	1509.1	1605.7	1735.7	2003.7	2088.5	2152.5	2502.8	2577.5	2714.4	2800.1	2980.2	3195	3239.4	3338.3	3521.7	3540.1	3648.2	3748.7	3775.2	3876.1	3888.5
14.401	0	0.32346	10.232	7.1597	0	0	12.243	36.718	117.39	193.69	349.42	510.83	702.39	1001.1	1401.4	1673.5	2082.3	2494.6	2896.2	3231.3	3780.9	4254.3	4785.3	5358.5	5617.9	6289.9	8171.4	7312	7896.9	8537.2	8975.3	9587.4	9882.8	10637	10887	11797	12141	12688	13329	13844	14318	14834	15092	15741	15750	16478	16768	16520	17085
0	0	0	13.023	6.0733	4.0945	1.4017	20.387	49.591	92.431	174.01	285.38	413.47	555.24	777.52	1017.2	1282.9	1442	1624.2	1800.9	2138.5	2360.8	2598.6	2807.7	2957	3174	3309.2	3545.3	3780.2	3994.5	4121.1	4296.5	4558.2	4672.9	4732.5	4870.6	4990	5208.7	5368.1	5662.9	5456.2	5563.1	5634.9	5656.3	5801	6005.3	6109.9	6137	6185.3	6205.8
0	0	0	0	0	9.2903	20.14	51.653	132	252.42	447.96	701.93	978	1265.7	1589.9	1926.9	2251.1	2730.6	3143.7	3506.5	3788.2	4126.9	4799.5	4991.4	5482.9	5805.2	6282.9	6640.9	6901.4	7215.8	7693.5	7944	8648.4	8810.2	9335.5	9696.7	10179	10648	10897	11166	11524	11385	11634	12181	12157	12426	12476	12291	12287	12296
0	2.2806	0	9.0428	0	10.067	2.6831	0	0	0	0	0	8.4167	45.448	76.948	119.76	221.58	357.02	473.97	410.7	539.46	685.08	845.76	939.66	1187.1	1470.6	1741.3	1920.8	2103.6	2480.7	2705.1	2805.8	3017.4	3235.9	3566.8	3773.5	4015.1	4229.3	4551.5	4681.7	5049	5201.5	5152.8	5249.2	5182.4	5286.3	5350.3	5677.7	5375.9	5502
30.542	22.604	6.5876	0	0	0	0	6.3549	37.746	151.5	285.71	554.42	843.49	1185.9	1573	2223.4	2202.5	3287.8	3112.4	3630.7	5020	5945.8	6864.2	7122.8	7679.3	8395.9	9360.1	10461	11400	12478	13125	13146	14153	15205	15648	16402	16934	17650	17679	18343	18656	18711	18827	18525	18241	18302	18534	18527	18707	18373
0	5.0175	0	0.79473	0	0	9.602	0	0	0	0	0	3.2298	34.67	54.285	84.407	178.35	221.03	286.22	410	503.43	639.07	818.81	995.3	1037.3	1146.5	1414.8	1584.8	1793.9	1973.3	2192.9	2365.8	2594.4	2760.1	3074.2	3264.1	3644	3876.5	4291	4467.7	4604.9	4709	4619.8	4856.7	4943.5	5226.2	5310.3	5227.1	5407.4	5487.2
0	0	0	0	4.7247	1.3285	0.85854	6.7845	0	11.209	14.017	14.834	39.494	64.28	118.89	199.82	262.29	361.82	503.79	683.03	850.16	904.95	1159.1	1485.2	1615.8	1483.8	1887.3	1879.3	2064.2	2293.2	2599.5	2768.1	2943.2	3080.8	3249.3	3818.2	3540.3	4226.9	3952.5	4533.8	4309.7	4622.9	4732	5338.1	4948.7	4893.7	5206.1	5221.5	5339	5470.7
0	0	0	9.2087	7.1052	5.2337	3.0414	21.796	60.133	130.32	241.23	362.63	544.49	749.38	892.53	1118.8	1365.4	1608.2	1967	2232.9	2756.3	3071.1	3556.1	3831	4206.6	4710.5	5107.1	5104.2	5842.8	5844.6	6395.4	6685.4	6964.2	7258.5	7531.6	8153.3	8152.8	9020	8713.5	9197.4	9339.7	9608.7	9455.2	9902.2	10029	10132	9792.7	9762.1	10492	10727
1.8933	0	0	0	5.543	7.103	8.2012	4.0086	8.9593	14.237	30.026	31.793	63.956	55.857	77.81	61.914	125.39	153.35	216.47	256.08	395.21	378.67	471.18	584.72	682.66	801.49	927.58	1092.2	1287.4	1417.9	1635.5	1712	2002.9	2242.1	2601.6	2879	3046.5	3268.7	3439.3	3576.9	3809.3	4187.9	4332.8	4345.1	4336.4	4477.6	4615.6	4971.2	5053	5133.1
14.441	16.401	7.7042	0	0.48627	0	0	0	0	0	0	0	0	7.7534	82.173	195.6	328.35	490.61	710.76	872.68	1108.2	1382.9	1675	1931	2378.6	2620.6	3140.6	3509.5	3918.6	4338.1	4757.9	5009.4	5488.3	5836.1	6154.5	6751.7	6894.5	7406.4	7497	7925.8	8380	8088.8	8719.2	8993.7	8972	9358.4	9103	7666.2	9860.7	8399
0	0	0.38127	1.8087	2.2056	14.654	4.7723	19.704	52.135	115.61	228.89	395.61	580.73	784.28	1139.6	1442.3	1840.1	2201	2507.2	2850	3190.3	3616.6	3923	4352.3	4447.9	4817.2	5075.7	5302.6	5687.2	5696	6001.5	6004.1	6372.5	6836.4	6802.3	6989.5	7027.9	6884.6	7508.4	7849.4	7647.4	7445.6	7598.7	7719.2	7624.3	7856.4	7883.5	7910.5	8005.3	8000.3
0	0	0	11.312	5.8524	8.7326	5.9008	16.259	48.64	90.973	160.34	276	446.19	630.95	856.17	1130.7	1395.4	1643.2	2004	2193.9	2501.9	2836.5	3204	3573.4	3804.9	3921.2	4443.3	4753.7	5013.2	5234.4	5486.5	5901.2	6319.6	6448.7	6796.8	7190.2	7412.3	7827	7906.1	8152.4	8577.7	8551.2	8777.5	8873.9	9055.3	9194.6	9199.7	9350.9	9556.9	9618
0	0	0	6.7686	7.2566	0	5.645	20.161	57.249	112.42	195.32	288.89	443.4	585.9	788.61	996.42	1309.8	1549.5	1687.5	2113	2342.4	2660.6	3085.1	3228.1	3488.1	3337.7	3954.6	3994.1	3851.3	3954.7	4849.5	4532.1	5396.8	5714.1	5671.4	5815.4	5848.9	6091.7	6372.8	6650.5	6517.2	6825.9	6844.6	6878.8	6818.9	6994.1	7767.5	7828.1	7915.5	8049.3
0	0	0	0	0	0.45764	46.807	126.16	265.81	439.45	704.07	1013.9	1428.3	1865	2355.8	2866	3466.1	4062.6	4609.1	5190.8	5698.6	6346.9	6965.4	7360.7	8308.4	8704.7	9102.7	9756.5	10221	10973	11616	12064	12516	13418	13699	14634	15196	15549	16448	16553	16742	17470	17461	17982	17965	18306	18577	18063	18704	19085
0	0	0	2.3541	4.8674	3.4243	6.2692	0	5.2718	2.8334	14.586	19.452	20.094	51.909	103.43	157.06	184.2	349.72	411.31	626.5	806.62	976.02	1124.4	1346.6	1613.1	1892.5	1876.9	2365.4	2706.6	2948.4	3176	3348.5	3623.6	3862.9	4156.5	4462.5	4671.2	5083	5259	5486.9	5846.7	5962.8	6185.6	6246.1	6470.4	6559.5	6908.3	6916.3	6974.3	7092.1
6.051	4.5592	4.3331	8.0509	0	0	0	2.7554	0	0	0	0	25.836	49.058	114.28	169.66	291.14	413.08	437.12	731.35	859.25	1093.6	1381	1552.7	1612	2063	2112.2	2332.6	2540.9	2972.4	2923.8	3412.5	3687	4029.9	4335.3	4422.4	4744.4	4919.6	5256.2	5554.7	5701.3	5880.2	5978.2	6205.1	6240.5	6321.7	6679.7	6517.5	6489.3	6791.6
0	5.7424	0.21856	0	0	0	13.013	21.474	65.587	122.14	224.09	330.29	466.45	604.63	784.66	980.91	1182	1403.8	1653.4	1881.9	2189.3	2406.5	2728.7	2946.1	3188.8	3464.3	3731.4	3975.3	4200.2	4620.5	4575.5	4923.9	5057.7	5340	5355.3	5746.3	5649.5	5958.2	6287.7	6389.8	6524.2	6563	6645.4	6738.1	6894.8	7052.4	6556.9	7095.2	7200.4	7087.7
7.5652	6.5319	0	0.89243	0	0	0.53358	34.526	89.2	174.79	277.84	420.48	552.69	703.14	858.45	1047.6	1237.5	1405.9	1706.1	1935.5	2363.6	2486.6	2774.4	3088.5	3291.8	3512.7	3581.4	4082.4	4606.9	4543.6	4710.9	4792.3	4898.7	5063.2	5280.2	5554.3	5943.3	6042	6151.2	6623.7	6567.6	6723.9	6787.4	6853.1	6939.8	7064	6868.9	6953.7	6983.3	6991.9
0	0	0	4.8254	8.6843	9.0366	0	0	0.18466	35.856	64.956	142.05	248.23	367.49	550.08	758.89	1040.7	1367.6	1730.9	2170.7	2564.9	3087.9	3526.3	4198.4	4450.4	4893.3	5397.9	5721.9	6176	6815.2	7258.9	7629.5	7927.1	8360.4	8486.3	8707.1	8659	9070.6	9064.4	9605.5	9610	9784.6	9843.9	9883.6	9896.6	10105	10035	10044	10075	10096
0	0	0	6.4501	0.0085195	2.2386	4.6442	11.161	16.94	23.898	45.024	73.164	108.19	189.4	294.15	406.26	535.61	742.16	939.36	1187	1450.2	1745.2	2045	2404.7	2744.6	3120.2	3566.3	4004.4	4375.6	4928.3	5293	5766.5	6307.1	6671	7218.8	7992.4	7757.7	8346.5	8720.7	9083.2	9543.1	9698.2	10050	10294	10434	10723	10927	10805	10934	11058
0	0	0	21.311	26.855	11.394	2.5518	20.962	34.444	25.733	80.446	118.9	208.91	326.07	461.72	653.19	891.58	1088	1347.9	1749	2048.9	2252.6	2241.7	2850.2	3388.7	3695.2	4171.7	4863.8	5196.8	5422.6	4969.4	5335.8	5667.6	6020.4	6311.8	6799.1	7032.8	7261.3	7813.5	7840.9	8037.1	8222.5	8218.8	8458.4	8799.6	8822.7	8849.3	8742.3	8743	8866.6
5.6905	2.7959	2.7662	2.4868	0	0	0	0.61923	0	0	38.423	23.367	102.26	179.87	274.94	413.35	586.99	735.83	892.59	1044.7	1258.1	1495.8	1760.2	2291.8	2709.4	2304.8	2508.1	3170.5	3095.2	3444.3	3055.8	3386.4	3562	3817.3	3875	4071.5	4392.3	4483.6	4716.7	5060.2	5123.3	5281.1	5210.3	5495.1	5510.7	5684.4	5753.4	5787.6	5894.7	5801.2
0	0.34271	0	3.5053	0	12.616	4.2524	6.2711	10.563	3.0322	9.0315	32.62	69.773	140.78	248.61	394.13	612.13	928.42	1257.7	1699.6	2094.8	2570.4	3155	3790.2	4403.9	5117.6	5609.8	6345.4	7168.3	7908	8667.3	9500.7	10289	10821	11930	12640	13187	13811	14547	15193	15665	16059	16446	16913	17423	17456	17781	17577	17783	18041
0	0	0	0	0	0	44.408	72.758	128.23	199.26	318.06	442.9	642.86	863.28	1148.7	1474.2	1831.3	2278	2807.1	3283.3	3832.2	3935.9	4855.9	5446.5	5612.8	6313.2	6599	7137.7	8276.8	8643.2	9997.8	9636.1	10194	9961.6	11290	11531	12250	12450	12890	13156	13543	10794	13956	13875	14169	14014	14316	11962	13309	12981
0	0	0	0	12.467	81.757	134.59	230.26	335.3	434.43	630.14	792.94	1038.4	1278.4	1579.9	1850.9	2201.5	2599.9	2860.9	3283	3655.9	4088.4	4520.4	4816.9	5241.2	5638.7	6088.6	6426.9	6779	7048.5	7121.7	7724.5	8114	8439.7	8809.6	8592	8870.3	9351.6	9721.8	10120	10396	10550	10584	10966	10847	10861	11202	11159	11307	11330
0	0	0	11.431	0	19.297	20.16	17.932	64.734	24.012	60.969	80.408	162.54	285.28	448.67	603.75	796.88	970.58	1267.8	1722.2	2230.9	2567.7	2988.3	3420	3865.8	4443.1	5074.9	5477.8	6149.3	6469.9	6879.4	7499.6	8018.7	8648.2	9249	9847.5	10054	10130	10787	11200	11478	11402	11794	11871	11934	11980	12372	12302	12537	12478
0	0	0	0	0	19.278	32.319	31.79	59.688	0	16.977	133.44	203.6	312.85	505.3	734	1004.1	1329.5	1676	2067.8	2457.3	2812.7	3429.1	3751.9	4367.4	5155.1	5440.2	6019.9	6606.9	6956.4	7642.8	8280	8886.3	9091.3	9443.9	10462	10832	11162	11172	11310	11657	12269	12962	12873	13173	13285	13419	13523	13726	13450
0	0	0	36.799	56.802	61.506	105.81	125.33	201.12	314.26	440.77	639.37	931.38	1188.3	1467.1	1855.7	2325.5	2760.2	3230.9	3874.8	4312.7	4967.9	5580.2	6235	6857.2	7289.5	8118.7	8455.5	9498.8	10180	10749	11171	11740	12402	12511	13229	13348	14058	14637	14492	14588	15314	15059	15509	15515	15804	15935	15874	15958	16359
0	0	0	0	5.2994	4.0569	17.465	51.549	97.549	175.16	260.75	373.52	520.06	612.1	896.22	1072.6	1335.9	1684.6	2067.6	2517.3	2911.8	3354.4	3924.7	4368	4853.1	5412.5	5678.9	6228.8	6490.9	7026.6	7539.7	8261	8706.6	9117.3	9387.1	9921.3	10296	10520	11027	11261	11324	11971	11392	11773	12191	12045	12414	12604	12664	12792
0	4.5226	0	0	0.16449	0	2.0195	0	0	0	17.455	64.641	139.16	255.96	394.6	564.5	702.09	954.82	1196.8	1213.7	1720.3	1632.4	1821	2034.1	2280	2503.7	3217.9	2883.2	2994.6	3747.3	3872.3	3503.9	3504.9	3780.6	3851.3	3973.9	4035.7	4200.7	4273.8	4450.4	4443.3	4411.9	4544.9	4500.7	4663.4	4727.2	4751.7	4796.2	4709.8	4833.7
4.6571	0	0	1.4788	8.4577	0	0.40235	0.44057	0	0	18.389	19.128	0	0	12.502	30.539	77.727	173.39	312.15	511.62	762.17	987.83	1298.7	1533.7	1931.8	2223.1	2709.3	3164	3463.7	3844	4230.8	4702.6	5267.8	5532.2	6000.4	6396.7	6743.2	6857.3	7204.4	7432.6	8067.5	8278	8389.8	8396.9	8399	8779.8	8744.7	8266.5	8703.4	8767.9
6.4649	0	0	0	0	0	16.53	80.145	168.35	335.18	576.34	742.42	998.71	1260.7	1603.7	2040.3	2493.2	3049.8	3237.3	3811.4	4236.3	4864.9	5180.7	5623.9	5883.4	6158.3	7406.3	7324	7756.7	8927	9475.8	9500	9878.5	10233	9812.8	10563	11058	11331	11570	12067	12362	12792	13148	12958	13468	13734	13783	13775	13723	13871
3.6143	6.3859	0	1.0711	0	0	0	6.1339	11.428	6.3775	17.089	37.24	86.842	158.57	277.93	401.95	610.05	797.1	1020.2	1217.8	1451.7	1813.1	2078.1	2443.8	2757	3071.9	3148.9	3543.6	3785.7	4269.3	4220.5	4696.8	4528.3	4679	4890	4915.1	4901.7	4994.9	5152.3	5494.9	5582	5464.6	5708.7	5561.8	5643.9	5717	5786.1	5796.5	5924	5997.4
0	0	0	10.803	7.4722	6.127	0.39432	0	6.5275	0	11.956	27.83	80.914	132.45	211	337.69	477.57	679.6	920.53	1222.2	1472.8	1802.4	2182.3	2454.2	2823	3168.5	3425.7	3856.8	4260.9	4525.5	4935.4	5152.1	5385	5709	5962.7	6393	6520.7	6900.7	6824.1	6951.9	7090.8	7201.8	7277.8	7280.1	7050	7030.8	6836.3	6838.1	6880.7	7075.7
0	0	0	1.8775	2.5917	0.017958	7.3432	37.101	80.264	144.34	210.94	334.81	486	619.89	817.2	1026.1	1236.1	1504.8	1765.4	1977.2	2367.2	2622.8	2970.2	3340.2	3644.8	4011.8	4332.1	4598.8	4893.2	5279.1	5549.2	5937.4	6107.6	6244	6737	6958.1	7199.7	7457.1	7853.5	8016.5	8109.7	7909.7	8413.3	8554.4	8622.6	8716.8	9020.6	8848	8898.7	8969.1
6.9011	3.1774	0	0	0	0.88687	0	0	0	0	0	0	0	0	0	0	0	0	0	31.547	93.404	198.74	357.29	454.58	575.43	764.03	1023.2	1200.3	1374.3	1616.6	1812.3	2174.4	2613	2843.5	3314.7	3864.3	4479	5024.2	5435.4	5786	6268.8	6460.8	6772.3	7040.5	7159.6	7402.9	7577.6	7750.2	7923.9	7868.6
0	0	0	0	18.8	45.641	62.03	153.59	192.14	316.85	415.49	540.78	667.27	816.27	926.25	1039.1	1188.2	1311.1	1432.4	1593.2	1708.4	1853.6	2039.6	2186.5	2352.2	2521.4	2628	2906.7	3057.7	3218.8	3408	3542.9	3686.2	3867.4	3879.9	3942.9	4049.4	3998.4	4120.6	4268.9	4398.3	4294.7	4459	4535.2	4638.4	4761.1	4923.4	4840	4999.5	5188.1
0	0	0	0	11.244	0	9.1133	0	0.18102	13.017	11.413	16.605	22.642	37.453	69.709	142.56	273.94	460.51	694.65	944.3	1232	1498.4	1832.1	2192.3	2489.9	2932.6	3399.2	3610.5	3980.6	4292.5	4540.3	4642	4970.6	5210.6	5688.6	5971	6138.8	6572.8	6556.5	6779.9	6971.8	7413.4	7502.7	7700.2	7490.5	7848.6	7889.8	8043.4	8161.1	8357.6
9.6819	18.809	0	9.2044	0	0	0	0	0	26.629	154.06	319.57	564.8	863.45	1210.3	1611.8	2087.7	2479.3	3000.9	3472.2	4008.9	4498.4	5061.4	5506.8	6050.3	6565.2	7139.4	7589.1	7969.7	8275.1	8795.6	9245.7	9275.6	9882.1	10151	10536	11001	11253	11786	11967	12304	12488	12741	12700	12934	13112	13064	13812	13655	14011
0	0	0	0	6.3915	26.952	73.221	123.46	187.47	311.33	485.88	747.98	1002.3	1419.3	1783.2	2206.7	2726.3	3389.6	3935	4507.6	5110.6	5860.5	6670.7	7527.4	8161.4	9028.1	9957.2	10894	11620	12472	13207	13902	14654	15428	16242	17183	15447	15906	16149	16880	17444	17940	17905	18307	18228	18454	18604	18589	18700	18850
5.0442	23.84	8.5347	0	0	0	1.3366	0	0	0	0	0	0	0	0	0	0	46.4	148.31	280.09	434.31	594.37	786.59	1019.1	1237.2	1307.1	1601.7	2188.4	2499.3	2375.9	2634.7	3557.5	3829	4302.4	4725.6	5112.3	5756.9	5942.8	6124	6512.1	6769.4	7097.6	7371.6	7446.3	7678.3	7799.5	7749.1	7910.4	7873.7	8078.4
9.8638	6.2256	0.4888	0.55508	0	0	0	0	0	0	0	0	0	20.27	57.817	141.04	260.92	470.53	668.89	972.42	1324.5	1723	2215.5	2736.1	3114.5	3752.9	4282.7	4758	5266.5	5833.5	6522.3	6951.1	7564.2	7948	8135.2	8658.2	9073.5	9598.3	9857.6	10358	10407	10484	10685	10776	10946	11076	11378	11652	11469	11302
0	0	0	1.5955	4.368	13.905	5.5843	18.307	54.956	116.46	190.68	322.72	488.92	743.12	996.06	1353.7	1741.5	2137.1	2666.4	3094	3607.8	4125.6	4781.9	5411.4	5792.2	6395.5	7260.8	7936.4	8127.4	8544.7	8885.6	9346.1	9745.4	10036	10171	10503	9158.1	9961.6	10205	10387	10824	10665	11139	11272	11303	11052	11001	11744	12860	11867
0	0	0	3.4875	3.0774	2.2552	1.4502	0	0	0	0	17.483	17.818	20.004	31.036	70.183	90.48	166.05	233.92	341.14	508.71	658.58	831.01	1059	1204.2	1439.4	1600.7	1793.4	1944.5	2130.8	2343.5	2647.7	2845.1	3032.4	3288.2	3374.9	3550.1	4065.7	4241.8	4518.8	4609.7	4829.6	5001	5104.9	5300.4	5469.8	5637.4	5637	5712.8	5924.1
0	0	0	0	11.19	8.4891	18.625	61.114	119.41	219.3	389.7	557.73	724.78	929.7	1178.7	1379.7	1707.3	1844.2	2049.1	1983.8	2547.2	2798.2	2620.6	2717.8	2735	3419.2	3728.4	3791.2	3989.8	4654.2	4666.8	4951.3	4191.7	4344.4	4444.2	4671.1	4833.7	5065.3	5373.1	5651.6	5614.8	5817.5	5732	6035.9	6024.4	5988.5	6179.6	6208	6212.4	6335
2.8284	2.715	0	0	0	5.6637	4.3214	2.0955	2.1201	2.3405	0	14.933	37.738	40.73	97.379	115.42	205.31	83.864	165.04	226.03	396.41	505.09	625.84	772.06	963.96	1291.8	1564.7	1740.1	1977	2194.7	2567.7	2919.2	3236.4	3540.3	3779.4	4199.9	4316.3	4669.8	4815.5	4883	4797.6	4930.2	5182.3	5238	5373.3	5532	5630.9	5511.7	5664.4	5671.3
15.645	2.5686	0	0	0	3.4681	6.5256	43.057	105.04	210.01	378.68	594.24	849.69	1090.8	1418.5	1723.7	2029.1	2319	2879.6	3313	3812.9	4161.7	4475.9	4843.5	5081	5397.8	5846.7	6177.9	6642.8	6818.2	7177.3	7500.9	7816.2	7966.3	8227.9	8814.1	8754.3	9114.5	9314.3	9819.9	10026	10058	10314	9946.6	10250	10184	10358	10446	10330	10475
0	0	0	5.9766	0	0	8.6034	0	0.24047	0	0	0	0	0	8.5217	32.382	61.957	106.25	230.08	354.63	520.08	698.33	836.74	1032	1184.8	887.7	1718	1967.3	2254.7	1693.7	2854.7	3023.2	3386	3733.5	2721.8	4196.1	3036.1	3293.1	3570.8	3731	3772.5	3799.6	5048.5	5218.7	5363.7	5439.1	5581	5380.5	5727.9	5772.2
22.168	0	0	0	6.8981	0	0.42702	25.494	32.486	69.044	126.87	223.52	347.9	518.64	762.98	681.18	903.02	1185.6	1486.2	1741.6	2099.6	2407.6	2842.1	3028.6	3370.9	3745.2	3985.8	4798.2	4601.6	4773.8	5256.6	5495.2	5990.9	6205.6	6584.1	6854.6	7066.2	7487.9	7793.3	8090.4	8091.2	8176.5	8320.9	8197.9	8427.9	8414.5	8285	8469.9	8447	8604
0	0	0	0	0	12.423	37.441	86.223	167.16	270.41	430.92	668.76	926.33	1243.1	1607.1	1993.8	2431.2	2928.6	3453.1	4000.3	4472.6	5178	5827.8	6062	6969.7	7432.5	8048	8381.6	9339.7	9911	10270	11158	11411	11980	12388	13057	13707	13914	14397	14594	15236	15456	15593	15754	15523	15636	15630	15551	15816	16214
1.6225	0.27848	0	1.1165	6.998	0	2.2016	0	3.5831	43.516	169.81	294.03	439.5	692.14	1012.2	1431.3	1561.3	1774.5	2537.3	2463.9	2830.9	3071.4	3580.2	3797.9	4081.1	4536.3	4793.4	5213.5	5598.4	5877	6247.1	6614	7044.1	7303	7616.7	7790.6	7903.9	7869.3	7895.2	8268.9	7025.8	8530.9	8807.4	8814	9013.1	8811.5	8959.1	8761.3	8869.4	9273.1
0	0	0	4.024	19.111	12.845	3.9936	24.658	49.407	94.831	151.37	252.44	399.8	580.17	805.21	1089.2	1351.4	1654.6	2035.4	2415.4	2802.4	3215.7	3647.3	4242.8	4636.9	5063.5	5769.5	6249.5	6498.2	7140.7	7680.7	8160.6	8439.8	8823.9	8993.8	9287.4	9885.6	10195	10508	10698	10583	11141	11418	11793	11981	11909	12074	12276	12202	11852
0	4.9874	5.2043	0	8.881	9.4925	17.615	32.412	2.4957	0	21.779	49.553	285.2	235.31	701.49	979.92	1285.2	1589.2	1491.6	1635.3	2690.1	3130.6	3284.7	3890.7	4444	5877.3	6272.1	6546.6	7741.2	8274	9198.3	10143	10447	11094	11796	12571	12565	12977	13924	14143	14777	15190	15246	15201	15844	15665	15999	16362	16570	16100
0.2308	1.3919	3.8996	6.7387	0	0	0	0.95464	6.5882	3.2859	34.772	75.451	120.52	216.93	337.12	483.05	668.57	898.14	1120.1	1399.3	1708.1	2001	2463.9	2909.3	3201.4	3661.8	4100.4	4591.3	4903.5	5440	5785	5943.5	6279	6365.6	6611.4	6879.2	7208.3	7800	7463.6	8081.8	8085.7	8640.4	8950.6	9161.9	9061	9191.8	9085.6	9412.5	9290.8	9447.4
0	0	1.4006	0	0	3.7661	17.095	16.217	35.654	46.193	94.481	177.7	265.59	388.15	561.86	746.63	932.55	1231.1	1518.3	1862.7	2080.8	2392.6	2705.8	3081.2	3360.8	3777.2	3934.6	4297.5	4573.1	4858	4992.5	5407.8	5889.5	6262.6	6759.3	7272.1	7399.2	7539.2	7617.7	7767.1	7910.1	8352.1	8471.8	8152.6	8265.2	8361.5	8578.1	8853.9	8438.1	8454.3
0	34.419	20.154	0	24.274	0	0	98.244	90.447	92.713	126.78	141.88	180.83	103.49	273.93	274.54	384.32	523.13	722.53	877.95	1037.1	1363.8	1705	1977.6	2341.6	2694.8	2988.4	3415.8	3874.2	4432.6	4908.3	5190	5474.4	5957.4	6399.2	6934.5	7218.8	7640.4	7898.7	7920.3	8078.4	8297.5	8243.1	8476	8558.8	8674.5	8727.1	8841.4	8888	9158.7
0	0	3.8688	2.2962	0.47005	0	7.1695	0	42.244	69.644	189.09	273.92	446.68	772.41	1068.6	1391.7	1715.7	2083.1	2587.5	2942.1	3269.5	1908.6	2231.5	2454.5	2463.9	2705.5	2974.8	3214.2	3400.4	4333.6	4338.6	4625.3	5065.1	5295.1	5535	5988	6280.5	6458.6	6409.3	6472.1	6611.3	6894.2	7127.1	7322.9	7264.7	7468.5	7539.7	7782.5	8279	8168.3
0	0	0	11.738	9.6157	23.336	16.26	0	11.863	45.674	87.958	237.03	401.34	620.87	846.08	1139.4	1374.3	1729.9	1930	2198.6	2586.6	2893.2	3275.1	3724.6	4079	4483.3	4796.3	5066.3	5418.7	6064.3	6222	6350.2	6779.1	6988.6	7642.6	8074.2	7700.4	8256.3	8294.4	8331.7	8177.3	7581.5	8963.5	9222.9	8908.3	9005.1	8680.6	8873.7	8919.8	8881.5
0	0	0	1.0384	4.974	10.34	6.9125	14.482	35.896	97.862	153.42	197.98	271.28	397.82	496.92	606.1	756.38	926.4	1072.7	1248.8	1361.3	1534.9	1713.4	1906.8	2020.9	2248.9	2407.9	2569.3	2913	3097.1	3266.8	3318.4	3527.7	3606.8	3815.1	3894.8	4337.2	4430	4444.2	4714.3	4855.8	4834.8	5063.1	5274.7	5301.7	5483.7	5478	5573.7	5604.5	5794.3
0	0	2.1897	3.0604	0	0.68496	10.697	22.866	72.146	151.72	266.44	393.32	563.54	784.25	1036.1	1245.3	1481.8	1733.4	1991.4	2233.8	2449.1	2654	3058.4	3308.5	3633	3974.7	4282.6	4563.9	4813.7	5068.8	5361.3	5748.1	5979.8	5923.9	6074.8	6267.8	6556.7	6957.8	7160.4	7981	8190.2	7608.5	7268.4	8391.8	8511.9	8587.4	8830.2	8782	8901.8	8835.7
0	0	0	0	0	7.0492	21.69	25.513	66.558	116.39	207.36	332.4	513.32	733.2	987.52	1280.9	1744	2101	2563.4	3077.5	3596.1	4027.8	4562.5	5292.9	5698.4	6203.1	6878.4	7340.8	7987.8	8928.3	9796.8	10216	10730	11247	11766	12487	13195	13831	14198	14515	15116	15383	15663	16101	16146	16249	16387	16705	16645	16800
0	0	0	1.1152	8.4579	12.797	2.1277	5.1819	0	18.811	29.261	85.681	164.2	279.32	461.59	641.68	870.05	1147.9	1468.5	1835.6	2180.1	2622.1	3100.6	3532.3	4062.9	4552.3	5005.2	5450	6186.6	6506.4	6963.1	7267.6	7749.1	8084.6	8590.7	9122.8	9632.5	9992.3	10263	10931	11105	11163	11840	11733	12149	12198	12186	12362	12355	12016
0.15262	7.9402	0	2.2349	0	0	1.3756	9.6968	49.622	84.819	161.14	262.53	371.56	534.14	771.2	998.05	1289.5	1699	2036.1	2459.9	2911.7	3473	3882.5	4481.2	4869.9	5194.6	5976.9	7464	7715.5	8166.2	8965.6	8592.1	8529.9	9095.5	9443.1	10393	10817	11044	11462	11597	12068	12428	12729	12914	12715	12696	12721	13083	13184	13081
7.7267	5.8473	0	3.836	0	0	0	0	0	0	0	5.7495	13.28	45.767	63.401	112.34	153.58	256.29	287.76	385.98	481.27	579.1	701.34	768.46	845.89	959.43	1178.9	1326.9	1364.6	1533.4	1527.3	1642.6	1867.7	1903.7	1961.6	2185.9	2287.1	2436.5	2611.4	2653	2933.6	2920.3	3061.2	3163.4	3157	3410.1	3398.7	3390.1	3557.2	3501.1
0	0	5.4797	0	0.053118	0.97766	0.58316	0	0	0	0	0	0	0.94601	22.352	39.457	80.387	135.29	204.77	367.04	478.9	571.43	688.43	981.45	1160.5	1417.6	1506.1	1702.2	1953.5	2171.6	2527.9	2930.7	3258.7	3503.2	3689.1	4133.4	4353.2	4252.1	4292.8	4441.5	4515.3	4727.8	4773	5028	5096.9	5155.7	5201.2	5320.8	5254.2	5208.3
0.34869	3.2009	0	8.2299	0	0	0	0	0	0	5.2693	38.571	84.041	186.69	312.74	526.29	747.18	1008.7	1303.1	1540.4	1913.4	2142.4	2643.9	2987.4	3373.9	3360.9	3988.3	3952.8	4234.8	4608.6	4711.9	4972.3	5335.9	5586.8	5765.4	6246.6	6358.7	6524.2	6721.5	6442.8	6547	6900.3	7168.3	7262.2	7027.9	7224.7	7568.5	7395.5	7587.7	7700.9
0	20.257	0	14.651	12.308	0.069931	0	0	0	0	23.181	74.746	150.25	226.58	347.41	530.6	679.32	913.92	1181.4	1443.4	1773.7	2143.1	2553.1	2945.4	3321.7	3512.2	3960.6	4367.1	4925.3	5128.6	5415.5	6055.1	6402	6660.9	7085.8	7427.6	7730.1	7997.6	8305.3	8475	8914	8988.4	9396.2	9269.7	9352.5	9700.4	10805	9818.4	9972.3	10918
0	0.17827	0	6.0472	0	7.3925	0	0	0	20.804	51.327	125.18	213.06	349.01	560.53	742.07	1050.7	1277	1704.4	2205.2	2400.7	3048	3524.9	3715.1	4204.1	4604.4	5426	5446.2	5974.3	6412.9	7416.3	7852.2	8280.6	8727.5	8997.2	9451.3	9708.6	9881.7	10244	10559	10649	10819	10944	10859	10996	10694	10839	11211	10957	10483
0	0	0	10.291	6.1652	8.843	5.7152	32.985	82.82	150.65	230.11	335.87	452.61	589.28	736.58	866.78	1020.2	1175.4	1273.6	1404.7	1656.9	1863.7	2034.8	2253.6	2352.4	2531.6	2785	2964.6	3168.8	3414	3697.2	3890	4070.1	4435.7	4716.8	4871.4	5241.3	5588.7	5880	6235	6238.7	6610.4	6891.9	6967.2	7152.1	7268.2	7624.1	7623.2	7683	7702
0	3.4255	0	0	0.20132	6.4426	3.031	9.9148	16.182	32.248	50.223	75.948	95.452	136.3	186.15	254	297.33	365.76	480.92	590.01	726.85	884.35	1068.4	1223.9	1352.5	1474.3	1626.8	1907.4	2121.7	2278	2467.1	2762.6	3123.1	3393.2	3478.5	3744.7	3967.2	4088.4	4414.7	4590.1	4690.9	4934	5068.9	5196.7	5254.7	5510.2	5668.8	5726.7	5853.8	5816
6.7594	0	0	19.307	20.586	16.541	29.5	11.622	12.597	21.802	36.463	92.877	168.81	313.64	448.43	656.62	857.78	1076.1	1372.1	1686.9	1979.7	1942.8	2473.9	2769.1	3049.1	3404	3951.5	4228.3	4582.5	4700	5507.4	5790.7	6108.5	6785.1	6803.7	6847.2	7615.3	7964.3	8323.8	8568.2	8787	9149.5	9182.7	9397.4	9688.7	9963	9881.9	9985.3	10228	10040
0	3.2284	0	0.26845	11.753	5.7779	0.28051	4.9709	0	0	0	2.2359	6.4718	14.635	34.858	71.577	100.78	158.07	226.06	326.33	409.58	484.48	632.05	767.3	907.84	961.83	1153.9	1307.7	1480.1	1716	1935.5	2128.8	2297.4	2551.1	2776.5	3058.9	3321.1	3508.3	3743	3905.3	4093.6	4422.7	4511.1	4604.6	4694.3	4727.6	4985.1	5048.8	5173.5	5257.9
0	0	0	6.8728	16.697	17.167	18.09	17.619	18.281	29.778	54.955	127.57	185.18	305.02	482.48	670.94	896.18	1163.7	1464.2	1815.8	2120.7	2451.1	2854	3263.1	3687.7	4370.2	4713.5	5070.4	5593.2	5692.1	6139.6	6624.9	6951.3	7430.2	7656.7	7944.3	8346.6	8675.4	9220.5	9369.4	9710.5	9943.7	10094	9980.9	10135	10303	10336	10523	10373	10454
0	0	0	39.43	49.319	79.055	107.93	148.94	230.85	324.44	523.89	700.07	901.13	1268.2	1468.5	1733.7	2040.6	2632.9	3082.1	3492.7	3930.1	4637.7	5258.5	5804	6314.9	6738.7	7340.7	8089.8	8476.9	9080.1	9648.4	10020	10671	11080	11597	12048	12437	12903	12945	13677	14149	14235	14390	14414	14039	14447	14454	14781	14732	14720
0	0	0	0	3.6025	33.776	65.529	108.71	173.26	234.24	370.74	522.98	749.52	1015.8	1398.9	1702.8	2203.7	2608.4	3497.6	3569.5	4173.8	4653.9	5146	5552	6222.7	6781	7382.6	7944.8	8360.1	9047.7	9216.2	9577.6	9987.2	10393	10991	11306	11731	12171	14309	14324	14936	15241	15443	15449	15387	15493	15589	15886	15797	16076
0	0	0	6.7	3.9815	3.7191	1.1752	3.2922	6.1294	18.458	29.166	60.548	66.819	106.61	182.43	242.56	341.31	497.95	636.21	792.76	1010	1177.1	1422.6	1648	1795.6	1988.5	2194.6	2305.2	2473.1	2660.3	2778.1	2998.7	3131.3	3375.7	3413.4	3512.3	3621.4	3741.9	3772.6	3976.7	3921	3979.7	4002.3	4072.1	3948	4189.7	4160.4	4178.7	4168.4	4231
0	0	0	6.829	9.7376	18.46	25.007	12.452	10.468	28.653	54.807	60.949	96.953	155.03	223.22	377.18	540.5	765.5	894.7	1149.1	1455.4	1665.1	2158.3	2525.8	2979.7	3195	3597.5	4074.5	4431.5	4652.5	4671.8	4971.4	5331.1	5542.8	5800.2	6291.4	6376.6	6574.7	6843.1	6985.6	7131.9	7352	7506.1	7706.3	7812.1	7761.3	8002.6	8226.6	8140.5	8098.9
0	6.3956	0	8.2007	2.4777	0	0	0	9.6377	31.446	70.292	115.55	203.08	294.42	367.89	452.97	556.18	676.56	824.01	964.41	1214.6	1382.1	1608.7	1741.3	1984.7	2226.1	2485.7	2763.5	3023.6	3274.9	3638.2	4038.3	4494.7	4808.5	5311.9	5468.3	5839.8	6219.4	6510.1	6843.5	7130.1	7095	7073.7	7295.8	7395.8	7522.2	7849.2	7765.9	7871	8059.9
0	0.68173	0	1.5231	2.4167	9.2955	0	0.52556	0	4.625	29.419	58.893	71.659	90.27	109.86	142.31	203.68	277.24	358.35	475.46	597.94	769.07	967.95	1190.7	1389.1	1656.1	1934.4	2252.7	2524.1	2754.4	2968.8	3390.2	3623.9	3785.8	3959.3	4353.1	4720.4	4919.4	5218.6	5631	5925.9	6227.6	6172	6337.7	6719.7	6795.3	6710.3	6994.3	6822.1	7033.7
32.965	12.364	4.9416	0.91135	1.9378	0	0	0	0	0	42.885	127.64	268.58	403.81	557.85	728.11	876.95	1191.1	1343.5	1512.2	1884.1	2042.8	2538.2	2588.8	2891.9	3382.5	3494.2	3733.5	4216	4728.5	4780	4941.1	5263	5562.7	5838.4	6127.5	6460.8	6606	6904.2	7124.4	7327.6	7594.5	7743.8	7905.8	7831.4	8072.2	8190	8378.9	8384.3	8460.6
1.3337	0.666	1.1777	0	3.4749	0	3.8045	5.3609	2.2062	6.992	10.824	40.835	108.95	208.9	351.84	528.47	721.74	935.34	1326.2	1636.5	2072.9	2522.5	2959.3	3467.4	4047.8	4539.8	5107.5	5612.9	6240.9	7118.3	7611.4	8165.9	8842	9534.1	9901	10521	10913	11600	12341	12607	13310	13234	13723	13970	14056	14266	14578	14401	14757	15083
0	0	0	6.4437	9.4511	14.901	4.362	0	15.517	33.686	43.526	117.78	99.211	251.71	287.1	542.56	528.99	664.65	776.08	949.33	1360	1437.6	1946.8	2022.8	2342.4	2811.8	3290.9	3521.9	3922.5	4471.4	4518.9	4571.8	4790.4	5027.8	5144.4	5294.6	5408	5557.3	5977.8	6395.5	6234	6543.1	6757.4	6749.9	6668.1	6597.1	6709.7	6886.9	6809.8	6889.2
6.1846	0	0	0	5.9049	2.5569	2.7396	0	6.0239	1.7451	0	0.80552	0.30001	30.821	36.799	70.447	81.271	122.28	205.98	277.6	411.27	586.92	819.46	1080.1	1344.2	1676	2147.8	2424.1	2817.7	3294	3876.5	4293.1	4648.5	4883.1	5046.8	5581.8	6032.4	6329.8	6613.7	6760.5	7238.8	7048.8	7210.4	7439.7	7203.5	7320	7513.7	7495.4	7778	7759.4
8.2382	3.4827	5.4213	0	0	0	0	0	0	0.22586	7.983	45.463	88.208	118.91	163.45	218.04	309.81	388.96	476.68	550.4	613.88	733.19	844.33	925.45	1004.9	1255.7	1452.4	1623.2	1976.8	2203.5	2494.3	2650.4	2971.5	3293.8	3766.4	3978.3	4388.2	4653.2	4999.4	5354.9	5624.7	5907.2	5851.5	6080.2	6118.3	5962.2	6549.6	6318	6553.4	6595.2
0	3.4998	0	0	3.7452	0	3.3978	0	24.927	18.193	53.727	116.89	209.95	349.7	512.85	744.85	945.3	1193.1	1540.5	1806.3	2116.1	2603.8	2823.6	3415.8	4078.9	4484.3	4993.4	5400.6	5779.2	6196.2	6644.2	7260.9	7573.6	8093.9	8457.7	8931.3	9590.4	10021	9822.1	10307	10915	11387	11458	11907	12160	12364	12570	12707	12785	13076
2.1763	0.16299	0	1.1451	0	0	10.214	29.865	88.013	143.91	266.44	385.27	526.71	756.15	868.82	1142.9	1388	1662.9	1971.5	2334.4	2765.9	3090	2831.2	3767.3	4179	3871.6	4345	4722.9	5179.5	5626.1	6044.9	7225.3	7878.5	8181.4	8584.9	9169.3	9498.5	10064	10211	10666	11024	11183	11312	11611	11571	11712	11730	11601	11492	11483
0	0	0	7.5638	5.9875	5.4593	7.2358	11.284	15.486	21.321	41.122	98.083	170.76	243.17	362.87	477.71	578.92	691.24	808.18	950.11	1157.8	1294.2	1501.5	1713.6	1967	2175.6	2415	2572.9	2806.3	2966.1	3251.7	3314.7	3663.4	3718	4017	4191.1	4533.2	4801.4	5087.3	5271.8	5399.2	5478.2	5640.3	5781.7	5796.5	5944.1	6032.1	6016.5	5963.1	5851
0	6.4019	0	0	0	8.4464	0.96398	0.31181	18.344	39.537	82.37	185.02	276.13	387.98	567.88	708	955.68	1200	1479.9	1808.4	2155.3	2474.6	2851	3292.4	3651	4017.7	4306.5	4619.2	5052.8	5235.9	5637.2	6120.4	6337.2	6782.1	7046.8	7478.6	7702.5	7942.6	7871.9	8082.3	8186.8	8570.1	8520.1	8617.9	8875.7	8961.1	9089.3	9196.6	9034.8	9133
0	0	0	6.9355	15.061	8.4728	0	18.59	40.32	109.3	180.98	329.96	483.4	694.15	996.69	1245.3	1535.2	1925.4	2295.6	2621	2933.8	3285.3	3740	4127.3	4462.5	4892.4	5117.9	5712.8	6008.9	6126.1	6588.1	6777.2	7039.7	7412.9	7841.7	8098	8479.4	8529.9	8683.5	9028.6	9159.6	9349.6	9607.9	9568.8	9696.6	9927.8	9739.4	9946.5	9868.1	10248
3.5468	5.0673	0	2.8582	0	0	0	0	0	9.6088	26.874	25.522	34.697	71.627	112.52	194.36	313.17	445.21	594.36	776.5	968.17	1204.1	1443.5	1656.4	1849.6	2110.6	2398.8	2691.3	2935.5	3228.3	3435.9	3690.2	3980.9	4055	4208.7	4624.8	4673.2	5185.5	5353.3	5413.7	5634	5865.2	6039.9	6102.3	6258.5	6373.4	6434.8	6529.5	6628	6754.3
0	3.4237	0	4.4218	0.57743	2.4246	0	0	0	0	0	0	0	0	0	0	0	0	29.945	99.654	215.47	389.45	656.75	933.98	1218.8	1577.3	1951.4	2386.4	2813.6	3223	3612.8	4026.4	4554.8	4968	5365.6	5916.7	6349.8	6888.4	7195.5	7402.6	8051.2	8115.4	8541.4	8596.6	8710.7	9016.1	9141.6	9017.5	9191.6	9091.2
3.4843	0.0038871	0	0	0	4.2377	1.0722	0	9.8715	8.7448	18.072	40.578	89.769	188.12	349.43	546.32	774.41	1001.5	1424.6	1760.1	2217.3	2861.8	3442.5	4166.3	4861.2	5335.4	5936.1	6678.9	7509.2	8119.3	8120.3	8466.8	7752.2	9534.5	9817.4	8699.9	9093.8	9546.1	10827	11901	11338	11432	11449	12416	12344	11843	12838	13044	12800	12707
5.6163	0	0	0	10.081	0	0	0	0	0	0	0	0	0	0	0	32.669	94.645	180.23	325.19	473.28	700.48	896.63	1164.2	1332.8	1616.2	1886.5	2204.9	2554.9	2855.2	3119.5	3360.7	3640.2	4101.8	4410.2	4667.7	5006.7	5182.3	5517.1	5601.8	5869.3	6103.1	6202.6	6311.6	6367.3	6449.6	6589	6795.3	6893.2	7024.8
9.5447	12.913	0	0	0	0	0	0	0	8.6607	37.725	41.265	123.43	201.98	321.31	481.34	705.68	890.56	1100	1400.4	1707.1	1937.8	2261.3	2528.5	2992.6	3100.1	3341	3728.9	3970.2	4226.3	4748.3	4886.5	4741.5	5274	5166.7	5227.7	5569.2	5634.3	5827	5971	5823.3	5870.4	5824.6	5891.9	5760.5	5906.6	5765.9	5756.3	5786.3	5830.2
0.84135	2.9024	0	0	0	0	10.598	11.899	28.194	73.363	119.6	245.69	381.25	556.15	759.55	1006.1	1304.2	1672.2	2012.6	2525.1	3090.5	3596.8	4162.5	4689.4	5084	5710.7	6264.6	6817.7	7489.1	8174.4	8732.2	9310	9859.7	10400	10818	11253	11473	11935	12334	13098	13029	13347	13432	13746	13715	13973	14140	14375	13874	14395
0	0	0	7.7254	2.5748	10.71	12.344	13.129	13.072	31.587	65.718	133.81	204.43	341.82	547.23	663	819.06	1079.8	1351.3	1660.9	1927.4	2304.3	2544.2	2822.8	3164.7	3501.6	3819.1	4314.1	4630.2	4965.6	5439.8	5897.6	6220.9	6475.1	6956.6	7297.4	7581.6	8012.6	8392.3	8493.6	9026.3	9445	9559.2	9758.5	9816	9838.8	10001	10319	10164	10287
0	0	0	75.297	121.61	165.54	189.59	271.36	390.18	591.19	675.62	849.58	1119.1	1327.5	1632.8	1921.1	2264.2	2625	3157.1	3388.6	3780.4	4206.7	4668.4	5095.4	5577.5	5990.4	6234.6	6515.1	6816.5	7176.7	7079.1	7448.7	7621.9	8006.8	8220.9	8641.6	8903.2	9122.8	9617.9	9890.8	10120	10605	10507	10780	10925	11117	11398	11373	11133	11280
0	0	1.3258	2.3166	0	5.0434	10.191	1.3392	2.6514	0.59051	11.869	51.106	106.56	163.81	238.52	332.23	469.87	622.08	822.65	984.87	1176.7	1338.2	1645.9	1901	2201.7	2536	2650.6	2911.6	3163.8	3376.7	3617.9	3991.1	4152.9	4443.8	4710.8	5019.1	5451.4	5580.9	5663.1	5820.9	6198.1	6593.6	6704	6897	6990.2	6134.2	6142.3	6161.5	6146.8	6233.3
0	1.1707	0	2.6734	0.86531	5.5863	2.011	12.117	11.121	30.506	81.916	161.92	283.27	420.41	611.97	850.55	1138.8	1444.6	1796.6	2039.2	2479.9	3009	3405.7	3759.4	3916	4601	5131.3	5434.4	6040.8	6139.1	6452	6911.6	7159.4	7509.5	7979.6	8355.6	8427.5	8905.2	8895.2	8993.7	9078	9412.8	9444.9	9666.9	9803.6	9764.9	10103	10074	10326	10380
8.3287	0.26713	0	0	1.6041	0	0	6.7684	48.336	96.289	210.8	345.26	553.05	803.2	1075.3	1420.8	1855.3	2320.5	2830.4	3308.3	3881.1	4295.9	5004.5	5530.8	6374.1	7035.9	7508.1	8417.3	9016.6	9777	10337	11059	11787	12248	12670	13392	13632	14028	15120	15488	16185	16225	16338	16852	16816	17305	17923	17727	18207	17900
0	0	0	0	6.7099	0	24.274	38.473	106.79	196	355.88	603.77	860.21	1213.9	1652.6	2059.7	2573.3	3164.8	3842.8	4549.9	5264.6	6028.7	6820.2	7381.3	8048.3	8537.3	9123.6	10056	10348	11035	11967	12342	13169	13704	14172	15050	15236	15603	16292	16793	17090	17317	16901	17444	17105	17444	15048	17406	15811	15631
0	0	1.3384	5.1324	0	2.1648	2.9147	9.5387	19	18.364	36.429	53.312	116.99	143.58	225.05	341.59	429.15	580.5	745.53	896.72	1166.7	1393.8	1606.4	1857.2	2136.7	2483.4	2657.5	2943.7	3232.4	3555	3973.2	4343.5	4607.9	5050.7	5456.7	5446.2	5857.6	6207.7	6612.1	6661.7	6887.4	7032.9	7385.2	7325.4	7356.1	7498.3	7815.9	7791.7	7983.3	8076.3
5.0799	1.4084	3.1287	0	0	0	0.2309	30.485	93.519	209.92	380.73	610.19	892.08	1283.1	1775.7	2193.8	2913.1	3393	3985.8	4637.1	4972.8	5613.6	6329.2	6795.3	7644.5	8248.3	8708.4	9292.2	9699.2	10128	10732	11429	11460	11858	12130	12619	12856	13063	13575	13730	14248	14517	14769	14990	15050	15258	15294	15331	15459	15842
0	0	0	6.2255	3.8601	0.93914	8.0418	0	0	10.109	50.364	119.4	209.22	330.86	480.35	678.97	918.55	1219	1237.7	1632.8	2260.7	2694.9	2641.4	2969.8	3949.3	4496.7	4190.2	5293	4690.4	6151.7	6613.7	6418.1	7654	7062.4	7516.3	8940.7	9526.7	9940.4	10271	9706.3	10917	10786	11534	11724	11494	12047	11888	12296	12236	12242
0	0	0	0	0	0.34541	54.556	94.936	134.8	210.56	310.48	382.49	539.96	764.08	956.51	1155.8	1324.6	1609.5	1744.2	2033.9	2179.6	2454.1	2791.4	3112.4	3373.1	3561.4	3974.6	4304.8	4627	4917.8	5326.2	5917.3	6178.1	6462.4	6695.3	6817.1	7362.1	7274.4	7622.1	7152.7	7897.1	7880.3	8328.1	8527.4	8289.9	8405.7	8364.1	8464.3	8480.8	8486.9
0	0	0	0	4.2517	10.131	0.077919	10.117	6.8587	4.4652	23.319	34.874	49.599	90.073	138.98	204.06	337.83	485.55	648.71	742.37	1079.9	1230	1441.3	1824.1	2133.5	2498.5	2850.2	3174	3406.1	3743.6	4079.5	4591.5	5051.8	5365.5	5628.3	6036.6	6065.7	6346.5	6622.4	6966.2	7292.1	7489.2	7776.7	7863.8	7982.9	7898.5	8104.5	8100.2	8213.7	8337.2
0	0	0	0	6.0811	10.984	20.432	39.263	48.275	87.875	204.07	308.39	457.62	592.16	771.78	921.17	939.22	1111.8	1214.7	1445.5	1657.4	1768	2157.8	2407.5	2579.2	2823.4	2984.1	3249.2	3431.2	3742.1	3721.8	3757.9	3958	4064.6	4215.6	4432	4539.1	4622.3	4801.4	4966.2	5197.1	5498.6	5509.4	5626.6	5746.8	5728.5	5856.8	5953.7	5873.9	5936.5
0	0	0	55.105	84.453	139.93	189.98	207.26	233.02	301.38	297.41	280.02	272.63	332.08	359.9	347.51	356.04	379.36	438.68	559.23	634.1	764.18	830.66	943.13	1171.1	1261.7	1512	1639.5	1924.1	2184.9	2470.9	2622.5	3012.8	3234.8	3485.1	3697.7	3913.9	4166	4425.6	4544.3	4635.9	4729.5	4781.2	5036.4	5041.2	5031.9	5132.4	5130.7	5202.6	5348.8
0	0	6.9875	0	1.5964	18.048	27.794	61.302	114.09	262.63	325.55	599.6	852.4	1128.9	1208	1775.3	2333.7	2701.4	3087.2	3485.6	4013	4327.4	4846.6	5085	5958.1	5674.7	6069.7	8069.2	7200.5	9558.3	8087	7965	8467.1	8734.5	9011.1	9438	9800.4	10037	10266	10682	10762	11029	11154	11257	11305	11537	11543	11410	11754	11741
2.085	4.8741	1.9396	0	0	0	0	0	0	0	0	0	0	0	0	0	0	0	0	0	0	0	0	0	0	66.975	68.493	145.39	225.78	320.65	494.12	646.08	843.11	996.26	1150.7	1519.7	1768.8	1819.7	1719.5	1864.3	1909.2	2227.4	2303.2	2349.4	2498.4	2680.3	2632	2755.1	2711.6	2730.8
0	0	0	3.1582	0	11.152	68.457	130.02	184.88	259.51	384.62	404.38	583.32	793.64	1099.9	1244.4	1899.4	2343.2	2994	3451.5	3913	4501.4	5282.3	6113.5	6800.8	7635.5	8269.7	9511.3	10124	10589	11290	12567	13386	13860	15007	16401	16796	17189	18281	18868	19245	19504	19377	19946	20210	20085	20142	20459	20537	20775
0	10.251	0	0.83366	0	4.3527	8.8784	31.302	34.997	44.552	67.938	113.28	172.52	269.89	392.49	569.94	830.44	1014.1	1253.7	1483	1802.7	2003.7	2050	2599.2	2765.5	2911.5	3108.3	3485.1	3631.5	3916	4017	4254.1	4499.2	4847.7	5055.8	5317	5537.9	5802.6	6099.3	6309.6	6578.4	6931	7155.7	7199	7349.6	7359.5	7561.2	7644.3	7843.2	7859.9
0	8.3921	1.5152	0	2.5869	0	0	0	0	0	0	0	0	2.1459	19.075	46.767	68.545	93.774	166.27	285.87	409.21	583.35	710.22	865.96	1037.2	1165.8	1266.6	1507.3	1701.1	1975.2	2150	2328.8	2647.5	2822.4	3033.4	3131.8	3349.5	3553.7	4010.9	4051.8	4173	4308.9	4465.5	4621.6	4707.1	4799.7	4735.3	4637.6	4754.1	4788.6
0	0	0	4.7731	3.1523	2.9319	0.4595	0	1.1835	34.212	95.721	192.46	308.89	495.33	752.28	1008.6	1242.4	1568.4	1897.4	2188.6	2574.1	3018.5	3334.9	3879.5	4080.1	4629.2	5003.7	5377.7	5767.2	6334.2	6734.8	7247.8	7617.7	8143.7	7984.6	8434.9	8631.5	9093.8	9318.4	9167.7	9404.3	9626.6	9756.7	9927.1	9947.7	10086	8559.2	9017.5	9174.9	8894.4
0	0	0	7.6138	1.8975	7.1185	1.7623	0	1.8539	19.48	60.163	133.58	226.73	313.26	469.19	589.22	766.65	907.83	1187.6	1339.7	1643.9	1911.6	2104.6	2457.2	2725.5	2983	3156.9	3370.1	3213.8	3348.4	3647.4	4137	4470.9	4907.2	4938.9	5334.4	5368.8	5765	5637.3	6018.8	6118.3	6594.6	6783.8	6911.6	7029.9	6985.1	7012.5	7070.4	7064.5	7169.9
0	2.2097	0.89455	2.0963	0	0	0	10.848	30.894	82.253	180.26	258.02	364.98	500.83	639.67	783.98	917.86	1111.7	1266.3	1480.6	1672.8	1744.1	2043.6	2172.7	2463.7	2642.6	2968.8	3172.2	3667.5	3903.9	4156.4	4379.1	4694.6	4884.3	5014.1	5413.5	5649	5792.2	6037.5	6475.9	6435.7	6743.4	6783.5	6988.7	7170.1	7365.9	7629.6	7687.6	7774	7492.6
0	0	0	0.03876	0	0	13.636	12.79	53.914	122.07	237.36	331.45	511.58	694.15	836.26	1079.8	1271.5	1577.7	1840.7	2096.1	2422.4	2743.9	3026.8	3303.4	3750.4	3983.4	4332.5	4508.6	4825.1	5257.5	5385.8	5677.2	6304.9	6835.6	7242.1	7375.1	7084.9	7542	7507.4	5746.1	5832.5	5827.1	5792.2	5952.5	5898.9	5970.1	5979.3	6062.3	6141.9	6131.8
4.8351	12.277	1.8961	1.2675	0	0	0	0	0	0	35.564	131.8	317.53	536.16	927.53	1282.5	1741.9	2322.5	2967.1	3159.6	3603.7	4405.9	5128.2	5843.9	6557.5	7326.4	7879	8719.5	9435.1	9986.9	10707	11320	11815	12628	13093	13838	14488	15011	15493	16016	16299	16645	16948	17111	17511	17886	18417	18484	19062	18462
0	0	0	0	5.3835	50.507	88.017	169.73	318.35	445.44	640.13	933.21	1238	1525.1	1971	2441.6	2897.6	3454.7	3964.9	4835.5	5291.9	5987.2	6169.7	6937.4	7398	7961.4	8301.7	8776.6	9677.1	10123	10887	11723	12007	13316	13752	14535	15172	15552	15485	15969	16487	17200	17500	17472	17431	17370	17507	17623	17413	16055
19.95	18.761	0	0	0.10858	0	7.8826	6.2264	10.336	37.641	68.536	72.738	121.82	187.74	274.99	377.86	524.2	706.11	915.97	1179.7	1441.7	1783.8	2104.4	2467	2858.9	3230.3	3722.5	4022.1	4412	4877.7	5376.5	5720	5533.2	5646.1	5520.7	6031.6	6376.5	6535.7	6711.2	7011.2	7011.9	7220.1	7493.7	7563.1	7395.9	7603.2	7755.7	7924.1	7940.9	8081.2
0	0	0	7.3481	7.4992	6.4987	5.7629	5.249	0	0	6.9666	18.384	42.061	43.314	87.178	133.83	175.46	235.51	337.39	445.31	539.43	645.92	780.99	916.02	1038.7	1214.3	1339.7	1526.8	1699.2	1532.4	1670.3	1927.5	2065	2258.3	2393.8	2612.3	2756.5	2931.5	3201.5	3421.7	3440.1	3852.4	3928.1	4236	4467.7	4607.3	4834.2	5148.2	5142.8	5343
0	1.3288	4.5793	3.0471	0	0	0	6.1066	31.865	35.893	74.208	140.72	220.26	348.8	542.35	710.81	1009	1427.7	1842.9	2378.9	2766	3352	4026.6	4765	5396.4	6145.6	6880.1	7570.6	8359.8	9083.6	9943.3	10586	11255	11552	12117	12813	13547	14459	15111	15461	15721	15919	15719	16018	16293	16533	16579	16875	16764	16858
0	0	0	13.608	7.8239	0	0.1646	0	1.071	4.4429	6.9552	0	14.411	26.413	53.168	80.215	186.77	293.34	412.29	537.67	751.45	1095.9	1309.1	1580.5	1888.2	2172.2	2338.1	2616.6	2724.5	3225.3	3500.3	3784.5	4167.9	4438.1	4648.2	4888.6	5249.6	5309	5720.9	5742.1	5806	6120.7	6136.5	6369	6214	6699.6	6604.9	6739.4	6693.4	6505.4
13.749	3.6717	0	0	2.0556	0	0	0	0	0	0	4.5609	50.68	68.287	100.82	199.05	293.66	402.44	534.29	716.7	863.79	952.6	1200	1418.7	1690.7	1921.4	2229.9	2512.4	2870.7	3179.4	3336	3657.2	3975.9	4396.6	4755.4	5114	5478.5	5972.8	6327.1	6521.7	6821.9	7153.9	7239.2	7263.5	7267.6	7450	7578.9	7805.5	7694.4	7811.4
0	0	0	0	0	0	16.273	0	3.7122	6.3371	13.807	51.421	96.729	182.52	283.01	464.74	689.73	973.3	1149.4	1382.5	1807.4	2268.7	2728.8	2971.3	3324.9	3699.7	4391	4507	5014.3	5405.5	5712	6163.2	6624.1	6931.5	7343.1	7661.9	8130.7	8382.3	8546.9	9459.6	9528.5	9446.1	9676.1	9885.7	9887.7	10054	9912.9	10090	10171	10136
0	0	2.9329	8.2168	8.6896	8.2684	13.658	22.612	30.308	52.865	67.859	117.24	189.54	275.44	431.1	623.79	839.42	1116.2	1397.7	1706.8	2100.5	2455.6	2906.7	3397	3699.9	4434.5	4947.9	5461.2	6130.2	6656.4	7229	7941.8	8523.7	9272.3	10218	10619	11431	11873	12637	13063	13669	13847	14006	14617	14541	15048	15261	15492	15662	15539
0	0	0	0	0	75.218	148.78	244.2	402.61	555.58	723.58	882.51	1119.5	1336.7	1665.7	1904.8	2331.6	2713.6	3218.8	3685	4259.5	4888.9	5351.5	6167.6	6188.6	7225.6	7898.4	8145.5	8955.3	9646.7	9921.3	9999.8	10427	10591	10850	10990	10882	10455	10977	11509	10960	11003	11120	11223	11413	12072	11289	11416	11412	11826
0.74577	0	0	6.5592	7.5704	0	0.92435	13.366	25.852	73.21	105.6	159.88	213.15	317.36	467.67	596.55	750.31	933.72	1152.9	1348.8	1628.1	1817.8	2119.5	2229.7	2606.9	2878.3	3210.6	3544.7	3881	4149.5	4342.5	4685.6	5208.9	5443.8	5597.8	5866.9	6058	6280.1	6505.5	6858.4	7091.9	6957.2	7159.3	7239.3	7218.8	7135.8	7246.6	7400	7436.4	7502.9
0	0	0	0	4.1189	6.6045	6.5804	4.2443	23.792	57.633	158.02	301.2	458.01	623.55	880.88	1130.9	1401.8	1713.5	2008.8	2323.3	2729.8	3115.6	3521.1	4071.7	4304.6	4734.3	5144.7	5405.9	6084.8	6340.5	6752.1	7105.6	7505.9	7792.7	8203.6	8529.6	8612.3	9250.1	9464.4	9821.7	9524.4	9580	9671.8	9916.2	9845.5	10042	10081	10242	10430	10395
0	0	0	10.829	3.4308	29.599	53.416	106.84	173.04	272.58	406.67	519.5	679.12	899.19	1147.8	1390.4	1631.9	1927.9	2228.3	2559.5	2902.8	3204.1	3610	3789.4	4099.1	4241.8	4229.5	4721.2	5010.9	5047.4	5353.1	5508.5	5771.6	5931.3	5643.5	5879.5	6273.3	6468.5	6295.3	6758.9	6774.7	6674.2	6798.1	6819.8	6904.6	7095.9	6884.9	7257.1	7155	7207
0	0	2.4567	10.876	9.9285	0	6.4164	31.199	97.032	157.16	309.82	478.95	687.14	972.77	1299.3	1682.2	2078.2	2450.6	2964.2	3344.8	3764.4	4197.4	4763.1	5139.1	5524.4	6133.3	6653.8	7040.2	7511.3	7983.7	8165.7	8674.3	9051	9532.7	10109	10529	10564	11254	11398	12102	12297	12558	12406	12522	12668	12936	13005	12888	13001	13008
0	0	0	10.883	42.084	52.224	75.07	110.12	181	254.54	433.14	424.6	619.68	961.28	1231.8	1568.8	1941.2	2363.7	2735.2	3126.9	3520.7	4050.3	4595.5	5063.1	5083	5905.9	6413.8	6884.6	7457.2	7777.2	8294.2	7988.6	8726.2	8808.3	9843.4	10495	10018	10914	10613	11683	12117	12388	12538	12825	12885	13537	13498	13507	13518	13856
0	0	0	1.2464	3.6037	5.2438	6.7944	17.756	32.456	28.95	55.032	87.002	143.95	212.67	334.98	467.31	624.37	799.03	1039.5	1167.3	1458.4	1638.9	1965.8	2214.4	2512.7	2811.9	3053.6	3332.3	3537.4	3911.7	4009.6	4394.3	4572.8	4885.1	5207	5183.2	5529.9	5720.6	5846	5997.1	6083.9	6205.7	6473.1	6379.4	6538.9	6497.6	6787.9	6660.8	6731.7	6844
0	0	0	10.837	0	11.074	8.1401	26.304	22.706	23.981	17.366	34.885	69.056	121.51	226.69	374.22	573.56	814.56	1133.5	1488	1991.7	2523.3	3045.7	3565.6	3986	4514.8	5056.5	5702	6434.6	6964.9	7288.3	7734.6	8340.1	9173.9	9294.1	9814.1	10254	10826	10988	11120	11892	12116	12306	12541	12487	12936	13081	13291	13398	13206
0	0	0	4.5939	0	4.116	6.7769	5.5962	13.305	22.955	30.377	61.44	125.09	218.2	330.63	454.62	640.36	814.52	1043	1241.4	1453.1	1704.2	1975.3	2266.6	2469.6	2807.9	2918.8	3168.3	3319.2	3786.6	3962.1	4205.2	4463.9	4775.8	4926.4	5505.8	5153.3	5223.1	5499.7	5733.3	5683.6	5790	5916.1	6075.9	5941.8	5941.2	6179.7	6176.8	6132.3	6252
2.4122	3.8281	0	0	0	6.9589	9.6214	6.7132	24.111	26.211	38.617	81.094	162.67	304.27	481.97	766.56	1032.2	1352.5	1747.3	2096.3	2559.1	3092.5	3841.5	4365.8	4896.2	5637.4	5616.1	6059.2	6919.6	7421.1	8309.8	8639.8	8965.9	9430.3	9765.7	10492	10889	11440	12049	13291	12517	12555	12692	13137	13167	13427	13706	13537	13610	13912
20.925	0	2.9258	0	0	0	3.6135	3.1739	4.4975	56.254	81.741	150.57	257.53	412.55	576.2	767.42	1036.4	1308.2	1654.3	1894.2	2220.1	2550.4	2866.3	3246.8	3476	3786.9	4177.4	4429.6	4772.4	5075.7	5566.4	5889.1	6017	6248.3	6440.4	6827	7137	7390.2	7813.3	7930.1	8334.8	8475	8558.1	8781.2	8550.3	8569.1	8902.6	9019.1	9171.4	9276
7.0907	0	0	8.9832	9.4868	0.079826	0	0	0	0	0	7.5125	79.948	204.08	414.28	621.12	936.56	1231.3	1638	2097.8	2585.1	2900.5	3470.2	3898.9	4294.9	4661.2	5110.6	5504.1	5707.5	5834.4	5902.8	6241.4	6565.3	6693.4	6893.6	7026.3	7182.8	7216.8	7214.4	7389.1	7552	7669.1	7529.9	7421.5	7452.2	7554.3	7599.2	7610.1	7724.3	7764.9
0	0	0	7.9775	59.258	50.224	52.053	32.577	51.691	74.484	45.457	72.728	73.873	153.2	220.96	396.56	499.29	681.57	883.8	1128.7	1357.7	1455.8	1693.5	2323.6	2381.7	2794.5	3371.5	3604.1	3981.7	4354.4	4505.9	4990.6	5366.8	5694.4	5866.8	6254.1	6445.8	7038.8	7227.5	7325.9	7607.5	7165.8	8021.8	7870.9	8083	8442.8	8038.3	8389	8628.9	8596.7
0	0	0	4.2144	0	11.06	3.8763	14.223	22.816	90.128	165.37	252.04	401.56	599.06	793.55	1097.4	1463.1	1805.6	2071	2542.9	2966.2	3445.7	3843.3	4081	4465.6	4880.2	5676.8	5219.9	5491.6	5916.8	6104.7	6372.9	6873.4	7247.2	7642	7852.4	8317.8	8496.3	8941.8	9278.9	9444.4	9386.8	9588.8	9948	10035	10197	10148	10250	10353	10224
6.7141	12.086	0	2.8266	0	0.57581	0	0	0	6.4153	0	7.6682	41.463	127.57	170.44	299.93	446.91	840.37	990.85	1421.7	1840.1	2379.7	2691.1	2847.6	3380.2	3878.2	4212.6	4426.1	5211.6	5711.9	6122.6	6705.2	7126.5	7765.8	8163.7	8711.8	9432.4	9647.8	9892.9	10536	11001	11546	12107	12049	12174	12539	12674	12696	12731	12718
0	0	0	0.28322	6.2745	12.863	0.61839	4.2578	16.797	25.286	51.713	110.92	197.28	330.85	495.2	685.32	969.73	1220.7	1517.5	1900.6	2261.5	2714.5	3118.9	3378.9	3716.1	4137.4	4372.7	4879.4	5254.8	5711.7	5889.2	6034.4	6523.6	6813.6	7128.7	7355.3	7522.5	7647.7	7645.8	8077.6	8375	8718.9	8949.8	8987.4	9088.7	9234.3	9562.4	9491.7	9603.4	9726
24.571	18.187	7.816	0	0	0	0	0	0	0	0	0	0	25.943	56.664	137.63	235.03	387.6	570.95	742.71	960.47	1272.6	1635.4	1890.7	2234.8	2523.5	3068.1	3468.4	3834.3	4309	4658.9	5132.4	5736.9	6221.3	6692.7	7141.9	7351.5	7814.2	8209.8	8304.7	8700.1	8690.7	8589.1	8707.8	8698.4	9111.1	9360.7	9318.1	9416.6	9422.3
0	0	0	12.076	0.15725	43.493	49.691	57.076	64.675	63.013	63.384	67.232	56.899	90.647	152.64	240.93	325.22	473.23	652.3	871.89	1130.2	1453.1	1772.8	2141	2472.8	2858.9	3268.2	3805.3	4256.3	4653.8	5110.3	5502	6035.9	6435.7	6943.3	7452	7746	8212.5	8572	8875.8	9454.2	9812.5	10071	10275	10421	10491	10462	10588	10845	10996
0.41073	0	0	7.8614	2.6059	0	21.866	60.538	135.5	254.97	418.76	645.87	913.41	1231.1	1540.4	1938.2	2208.5	2648.2	3073	3284.5	3726.4	4120.1	4577.6	4993.6	5431.9	6085.3	6567.6	6987.2	7223.4	7987.8	8594	9273.8	9574.4	10298	10833	11077	11904	11870	12185	12571	13169	13441	13723	14129	13879	14156	14856	14984	14863	14827
2.7727	0.42276	5.2662	1.3211	0	0	0.62701	0	0	3.7932	4.0075	15.91	22.109	25.565	34.435	53.553	92.348	138.83	192.34	285.46	434.53	595.6	868.74	1130.9	1369.3	1612.7	1940.8	2214.5	2434.9	2712.3	3068.7	3070	3558	3730.4	3981.9	4202.5	4686.1	5024.3	5355.5	5678.7	5721.4	5736.5	5882.5	6035.2	6204.2	6557	6539.6	6373.9	6606.1	6552.1
0	0	4.7458	9.6869	7.453	0	0	0.69403	41.59	86.248	223.04	363.1	484.01	639.21	834.04	993.1	1200.1	1434.3	1627.2	1943.2	2099.4	2308.9	2575.3	3051.3	3386.3	3589.6	3786.1	3979.1	4356.8	4574.2	5122.9	5219	5416.9	5772.2	6048.9	6320.5	6631.5	6645.7	6466.1	6717.1	6663.3	6985.9	7104.4	7030.7	7216.1	7407.4	7443.6	7514.8	7474.3	7474.6
0	0	0	6.2256	11.417	0	22.126	33.997	94.482	195.58	325.29	525	755.57	964.96	1213.9	1524.8	1820.9	2235.4	2536.7	2942.2	3401.1	3774.1	4203.8	4605.7	5090.7	5286	5821	5952.8	6387	6470.3	7379.4	7184.3	7433.2	7623.4	8029.2	8135.9	8486.4	8848.8	8901.2	9247.1	9354.5	9286.4	9280.2	9440	9600.7	9667.8	9777.1	9630.6	9647.2	9497.8
0	0	0	0.14212	4.2154	7.9587	14.831	30.444	26.182	52.336	126.15	195.83	324.35	454.24	631.55	783.98	1010.6	1239.7	1531.2	1762.7	2051.2	2646.3	2607.6	3050.9	3614.3	3365.3	3555.5	3870.4	4019.3	4210.1	4363.1	4611.1	4798.2	5056.5	5329	5445.3	5590.1	5708.8	5711.4	6063.3	5956.3	6086.2	5996.9	6061	6249.9	6054.2	6230.7	6152.6	6220.2	6210.4
15.436	1.9328	0	0.11102	0	0	0	1.4171	10.973	48.445	98.348	162.99	192.72	412.49	369.61	421.83	491.85	874.01	857.88	998.62	1123.6	1071.6	1532.5	1478.5	2159.6	1914.3	2128.6	2533.5	2859.1	3006.9	3393.7	3677.4	3546.4	4317.3	4593	5094.8	5539.7	5709.4	5973	6425.7	6612.6	6953.5	7281.5	7194	7366.9	7696.1	7690.6	7830	8108.7	8232.1
0	7.86	0	5.339	0.62417	0	2.5181	0	1.2788	0	0	0	0	0	0	0	0	0	0	0	31.97	123.68	189.47	265.02	436.85	619.44	813.32	1039.3	1375.2	1666.9	2049.9	2199.4	2573.7	2999.2	3270.5	3657.2	4128.9	4475.4	4888.9	5097.7	5286.9	5584	5628.3	5968.2	6090.1	6118.6	6561	6570.2	6591.6	6850.3
0	0	0	5.6086	3.8603	7.5591	18	22.234	61.944	115.18	211.53	343.33	528.89	736.88	1008.4	1273.7	1541.1	1897.9	2228.9	2479	2899	3253	3624.7	3979.3	4199.8	4255	4532.9	4816.4	5137.5	5132.8	5611.9	5786.7	6162.3	6312.1	6328.7	6568.7	6735.5	6894.2	6906.7	7070.1	6972.2	7215	7597.3	7665.2	7631.9	7909.8	7539.9	7651.9	7697.1	7802.7
2.4289	0	0	5.684	2.749	0	12.629	57.609	171.09	342.35	614.54	988.57	1453.1	1945.2	2616.1	3303	4108.8	5038.3	5811.3	6493.9	7649.1	8755.1	8331.7	10211	10891	11009	11758	12677	12672	12662	13878	14727	16076	16242	16700	17343	17796	18255	18083	18209	19163	18542	19559	19196	18958	18804	17639	19187	18742	18670
0	1.6869	0	0	0	7.8053	8.0945	8.2993	16.583	16.544	50.478	95.344	154.36	272.44	385.1	688.81	877.83	1116.8	1390.1	2082.9	1886	2095.7	2890.7	2851.9	3425	4761.2	4703.5	5310.1	5723.8	6047.7	6435	6818.9	6034.8	6318.8	7095.7	8946	7968.2	8361.2	8741.1	8939.7	8989.8	9181.1	9834.5	10037	10538	10421	10687	11094	11138	11041
0	0	0	0	0	14.927	81.642	187.62	324.35	471.11	715.89	956.2	1219.3	1631.6	2001.2	2440.6	2952	3490	4145.1	4689.5	5276.7	5970.2	6614.9	7266.3	7794.3	8292.2	9179.1	9545.1	10184	9833.4	10679	11388	11729	11823	12381	12930	13499	13774	14244	14154	14973	15063	15273	15433	15270	15275	15439	15295	15857	15786
0	0	0	3.6844	0	0	3.718	9.8831	2.0304	10.58	22.13	72.529	120.05	211.71	336.04	510.98	641.09	931.8	1170.5	1376.9	1674.1	1974.9	2213.6	2482.7	2700.5	2983.8	3272.1	3441.9	3991.6	4048.4	4370.9	4802.9	5322	5511.4	5965.4	6002.4	6386.8	6881.8	7134.3	7308.8	7565.9	7666.4	7733.4	7923.5	8041.4	8268	8347.9	8333.2	8467.9	8386.9
0	0	0	5.1261	9.4578	12.36	26.072	61.001	68.592	69.87	87.642	113.5	150.46	201.58	252.18	448.42	596.23	819.77	1020.4	1200	1436.1	1674.4	2045.9	2330.4	2601.1	2884.5	3158.7	3517.6	3794.6	4060.5	4335.7	4579.4	4865.2	5507.1	5671.5	5810.9	6350.4	6360.1	6606.9	6875.9	7137.3	7262.5	7389.9	7454	7838.4	7610.2	7973.8	7862.1	7821.5	7879.5
0	0.78968	0	4.5047	3.7502	10.594	6.0465	7.4954	0	23.202	35.604	50.259	69.064	123.78	233.35	355.45	548.96	748.37	999	1249.1	1640.2	1954.1	2399.4	2493.2	2973.7	3391	3837	4220.4	4671	4908.9	5326.4	5467.6	5852.5	6327	6544.5	6907.7	7045.2	7486.9	7612.6	7825.6	7886.1	8211	8297.1	8414.5	8477.6	8468.6	8638.5	8310.5	8440	8505.3
8.952	8.7176	0	0	0	0	2.0864	0	0	0	0	0	0	23.606	74.435	159.98	276.33	479.41	673.11	880.96	1163.7	1528.2	1895.9	2284.2	2631.4	3151.6	3616	4098.7	4686.2	5102.2	5606.6	7134.1	8132.8	8762	8802.2	8516.2	9043.8	9222.1	9699.9	9897.4	10359	10456	10374	10148	9906	10522	10476	10466	10373	10437
0	0	0	0	124.07	47.822	67.192	246.22	289.18	389.4	303.6	320.95	488.99	686.85	1062.3	1297	1954.8	1980.6	2161.7	2155.3	2481	2881.2	3226.9	3338.6	3567.6	3800.1	4157.2	4428.9	4604.5	4707.2	5475.7	5346.8	5679.6	5967.1	5999.8	6274.1	6400.5	6578.5	6776.8	6748.5	7072.5	7291.8	7337.5	7642.6	7613.9	7378.1	7604.6	7609.6	7807.8	7819.3
0	0	0.398	0	6.5394	2.9155	7.5028	17.373	37.479	73.962	116.46	174.4	233.61	358.12	473.27	656.82	745.17	886.26	1084.6	1299.2	1462.2	1736	1943.8	2207	2462.3	2654.2	2806	2955	3303.3	3609.8	3478.3	3610.9	3954.8	4124.2	4496.9	4920.2	5203	5335.2	5830.4	5827.9	5921.6	6273.8	6418.3	6786.2	6661.2	6735.8	7017.3	7055.9	7401	7629.8
0	0	2.2694	10.712	0.07642	6.0939	4.251	8.8618	19.637	32.617	72.286	127.99	232.33	373.38	571.49	835.28	1157.5	1493.2	1927.7	2385.5	2870.1	3289.3	3925	4493	4530.6	5295.6	5778.3	6556.2	7157.2	7480.7	7975	8664.1	9292.1	9712.3	9861	10377	10890	11391	11563	11302	11318	11617	12081	12042	12138	12371	12422	12307	12225	12448
0	0	0	1.0113	7.7963	0	22.279	29.224	41.858	72.963	118.54	167.58	237.5	270.55	359.64	461.03	599.22	675.45	895.96	1019.4	1273.2	1602.4	1952.4	1891.3	2396.8	2922.8	3282.1	3641.6	3812.7	4061.2	4411.9	4812.6	4730.5	5136	5280	5539.7	5909.3	5964.6	6176.5	6729.2	6971.2	7151.2	7366.1	7364.7	7734.8	7658.7	7964.5	8460.7	7857.2	8176
0	0	0	2.814	0	3.2858	0.37704	22.044	35.856	53.948	74.837	91.818	117.06	137.55	173.18	212.2	261.6	385.1	495.64	670.25	863.94	1098.4	1302.2	1510.1	1873.7	2274.9	2651.9	3013.1	3491.8	3994.8	4526	5110.8	5465.5	5909.8	6402.3	7069.2	7589.2	8051.7	8446.1	9145.7	9886.7	10213	10363	10687	10688	10813	11182	11165	10998	11163
0	0	0	7.3195	0	3.4453	18.303	59.935	107.9	193.68	284.17	429.56	610.23	803.49	1049	1262.5	1472.3	1796.7	2092	2314	2682.9	3054.6	3370.3	3677.2	3978	4244.5	4364.5	4788.4	4983.4	5186.4	5415.4	5962.2	6375.3	6668.9	6917.1	7352.4	7487.9	7876.5	8216	8447.2	8703	9017.2	9297.1	9448.2	9468.8	9549	9736.1	9727.1	9853.2	9669.9
0	2.0512	0	0	3.179	2.9672	10.676	21.377	11.356	17.655	40.036	96.171	174.89	321.31	445.4	618.27	894.58	1197.9	1538.8	1930.7	2242.2	2809.9	3037.5	3519.2	3954.2	4471.9	4844.5	5394.5	5933.5	6350.1	6742.6	7395.8	7742.1	8107	8537.8	8955.4	9234.3	9620.2	9942.4	10200	10486	10675	10579	10948	10780	11089	11086	11215	11365	11336
0	0	0	14.386	5.97	0.26969	1.0955	58.576	148.53	275.91	429.54	673.74	1034.1	1505.2	1730.1	2127.9	2728.8	3148.4	4170.9	4740.1	5453.7	5463.5	6713.8	7995.6	8846.2	9321.9	10790	9966	10960	11668	12300	13194	13784	14677	15559	16342	17297	17263	18032	19010	19510	20347	20814	20646	21589	21756	21755	21796	21507	21433
0	0	0	3.9685	6.5438	0	6.2744	1.7708	0	6.4825	10.832	45.427	83.208	155.89	254.12	354.55	536.62	755.09	1023.3	1253.8	1526.3	1796.9	2137.7	2335	2624.3	2949.3	3272.5	3532.2	3751	3953.3	4272.6	4466.7	4785.1	5015.2	5163.7	5203	5277.1	5466.5	5810.1	6012.4	6265.2	6465.6	6460.2	6685.5	6684.4	6734.5	6829.2	6997.8	7107.6	7257
0	0	0	0	0	7.0627	29.158	62.203	132.32	225.93	333.97	444.12	595.6	761.77	967.12	1180.9	1449.6	1779.1	2045.8	2253	2631.8	2905.3	3329.8	3674.2	3921.5	4331.2	4836	5315.2	5671.4	6025.4	6455.6	6778.9	7359.1	7661.2	8195.7	8627.7	8979.6	9316	9636.3	10097	10474	10674	10944	11271	11305	11621	11629	11710	11877	11912
0	0	0	0	8.4947	0	9.3127	15.449	31.59	51.384	99.841	136.33	208.25	293.7	377.38	451.39	520.65	597.25	688.65	749.93	883.68	924.12	1016.1	1055.1	1154.1	1194.5	1244.3	1313.9	1408.5	1529.2	1706.2	1733.4	1829.8	1968.4	2034.1	1767.2	1787.3	1858.9	2136.9	2192	2296	2343.8	2348.9	2448.9	2492.3	2483.5	2596	2562	2669.6	2724.9
5.4996	0	0	0	0.59889	11.25	2.6249	0	0	0	12.581	36.369	47.096	85.721	167.39	251.16	329.83	457.67	703.16	951.81	1230.6	1410	1497.6	1683.3	1982.4	2105.9	2431.8	2464.9	3159.1	3137.5	3719.7	3947.7	4115.6	4396.1	4538.5	4902.5	5081.6	5289	5217.3	5368.5	5633.8	5857.8	6038.5	6003.1	5817.7	6162.3	6046.4	6173.8	6127.9	6031.5
0	5.1797	0	6.1085	0	13.56	0.98849	0	1.6013	0	18.312	49.846	112.32	223.68	324.64	457.87	666.77	849.02	1105.8	1384.7	1709.2	2040.5	2344.1	2774.1	3097.4	3534.6	4053.5	4585.9	5097.4	5445.4	6057.1	6366.3	6777.8	7388.8	7735.3	8197.7	8239.6	8855.9	9027.9	9709.9	9765.9	10141	10332	10486	10507	10702	11147	11158	11058	11590
0	0	0	3.6487	6.2835	13.252	14.532	22.144	28.653	59.645	120.14	206.83	316.07	479.54	640.05	852.17	1075.8	1385.8	1766.1	2176.4	2614.3	3052.7	3565.4	3925.7	4131.1	4420.2	4634.8	4880.1	5287.8	5330.6	5641.6	5744.2	5835.3	6162.2	6460.9	6790.5	6899.8	7161.5	7231.7	7558.1	7775.9	7799.6	7949.3	8134.3	8302.9	8277.8	8282.4	8289.8	8333.5	8439.1
33.1	3.4324	0	0	3.8095	0	0	0	0	0	0	0	0	27.652	68.566	134.8	230.86	338.06	428.51	545.54	779.13	920.73	1162.7	1403.1	1692.4	1868	2134.5	2502.1	2719.3	3062.6	3232.3	3732.1	4253.2	4661	5207.7	4937.4	5791.1	5600.3	5782.2	7358	7394.9	7925.1	7818.5	8211.8	8296.7	8411.2	8309.7	8228.4	8255.8	8257.8
0	0	0	14.699	18.193	15.84	52.616	83.844	127.45	207.35	302.88	424.17	540.38	683.16	760.96	905.27	1024.3	1144.8	1216	1341.6	1405.5	1511.2	1623.6	1730.6	1843.5	1930.4	2071.4	2254	2427.3	2327.4	2518.4	2380.8	2438.3	2520.8	2764.1	2880.4	2897.4	3017.3	3048.9	3213.1	3431.8	3253.7	3306	3371.3	3281.4	3391.7	3560.5	3457.2	3676.1	3590.4
0	1.5946	0	2.3327	2.3719	8.3677	4.8492	12.353	7.9685	19.73	21.615	25.486	13.466	48.266	67.894	151.19	249.41	400.81	479.58	637.44	782.04	968.18	1120.1	1309.8	1456	1621.5	1861	2083.7	2288.6	2521.6	2576.1	2850.5	3086.4	3207.4	3277.6	3457.5	3493.6	3746.2	3860	3767.2	4057.5	4164.3	4093.8	4214	4202.9	4276.6	4152.3	4311.2	4327.6	4411.6
0	1.5419	8.6981	13.605	3.4802	0	0	0	13.066	11.197	20.127	46.84	88.132	155	288.75	416.92	598.42	846.6	1076.8	1313.8	1695.4	1943.9	2302.8	2695.8	2948.2	3434.1	3685.6	4097.9	4241.1	4772.9	5200.4	5418.8	5874	6363.1	6765.5	6832.2	7297.4	7548	7941.2	8089	8322.4	8378.6	7648.5	7835.2	7975.5	7970	8109.1	8040.5	8116.5	8301
0	0	0	0	2.7096	7.9588	8.7783	0	126.35	112.25	203.98	334.48	471.87	597	747.24	1110.3	1283.8	1167.2	1664.2	1899.7	2042.2	2297.1	2544	2776.5	3010.3	3209.8	3441.9	3741.3	4003.4	4202.8	4424.5	4640	4815.4	4911.6	5205.3	5404.8	5677.3	5744.9	5846.2	6094.3	6302.4	6446	6410.7	6479.6	6492.3	6777.9	6712.1	6877.6	6739.9	6862.7
0.10336	3.0653	0	0	0	0	13.993	39.031	81.359	180.65	296.07	500.21	719.78	1083.9	1341.4	1742.3	2088.3	2732.4	2945.5	3363.9	3705.1	4457.5	4652.5	5253.6	6633.7	6553.1	7033.4	7923.1	7478.7	8935.9	9231.3	9456.4	10016	10280	10570	11243	11511	11931	12128	12361	13095	12855	12861	13047	12890	13224	13336	13418	13601	13777
0	0	0	1.7846	0	6.8724	2.6078	9.8755	21.1	56.593	144.1	250.48	427.2	633.43	779.05	1068.5	1323.8	1669.5	1991.1	2421.3	2869.4	3209.8	3781	4262.8	4754.3	5084.3	5605.2	6003.3	6415.2	6931.5	7400.3	7815.9	8228.7	8451.9	8413.4	9050.6	9425.9	9663.2	9954.5	10162	10382	10697	10671	10937	11135	11270	11430	11552	11590	11750
1.5428	3.0383	0	1.0931	0	4.2386	0.97108	25.371	122.5	264.94	451.49	691.47	926.01	1240.2	1556.7	1885.4	2268	2731.4	3147.9	3683.5	4141.8	4644.7	5196.7	5668	6305	6899	7333.8	7941.4	8492.3	8478.3	9140.3	9580.2	9837.2	10521	11274	11535	12269	12522	12647	13628	13530	14112	14347	14826	14973	14890	14671	15126	14781	15396
22.408	0	0	0	0	0	0	0	0	0	0	18.753	107.98	159.28	292.68	471.79	712.34	988.01	1335.6	1727	2151.8	2530.8	3103.1	3650.6	4208.5	4734.4	5207.9	5769.4	6164.5	6615.3	7027	7467.2	7424.3	8264.2	8420.2	8767.4	9100.3	9427.4	9286.9	9550.8	9702	10194	10282	9807.8	10020	9927.9	10291	10272	10474	10397
22.154	1.0186	0	9.134	1.9731	0	0	32.882	103.91	133.86	268.25	448.94	667.97	638.58	904.72	1142.5	1427.7	1697.5	2053.5	2359.5	2660.5	2957.8	3252	3665	3987.4	4530.7	4848.5	5327.1	5605.5	5833	6243.2	6524	6742.4	7010.2	7434.2	7139.9	7323.7	7614.3	7958.8	8138	8449.6	8756	8655.4	8760.3	8681.8	8900.3	8909.2	9050.5	9030.4	9083.3
1.771	0	2.2823	9.2007	0	1.9244	0	0	3.1936	0	0	0	0	0	0	0	0	0	0	0	0	0	12.251	88.565	151.18	232.27	330.39	498.96	671.8	847.38	1096.2	1239.5	1422.9	1365.1	1624.1	1786.9	2080.8	2289.8	2641.2	2883.8	2798.7	2895.8	2939	3073.2	3230.8	3383.1	3448.7	3394.5	3460	3407.6
0	0.54442	0	67.001	0	11.801	0	29.292	84.302	192.55	236.56	297.41	467.22	740.81	874.09	1181.6	1357.2	1763.5	2283.5	2540	3107.8	3339.1	3039.7	4292.4	4305.1	4808.2	5161	5537.5	5510.2	6300.2	7274.8	6256.3	6702.6	7114.1	7184.1	7521.3	7554.9	7781.9	8049.1	8154.3	8492.1	8666.9	8788.8	8986.4	9002.9	9224.4	9445.6	9102.1	9140.9	9639
0	7.3574	0.57718	9.93	5.7127	0	0	0	0	0	0	0	17.816	61.188	127.2	227.08	404.05	555.16	776.74	936.16	1243.5	1453	1727.2	1978.6	2343.7	2656.5	3027.4	3421.8	3598.1	3831.4	4121.6	4472.1	5152.5	5323.4	5744.3	6130.1	5997.7	6520.9	6941.7	7509.6	7635.1	8019.9	8355.6	8638.5	8553.4	8543.8	8803.7	8953	9128.6	9298.2
0	0	0	3.9419	0.37875	5.2566	4.3747	10.996	8.6594	4.8266	5.4765	0	0	0	0	0	0	45.856	109.56	218.68	359.98	537.3	774	1084.4	1270.6	1534	1973.7	2262.2	2534.9	2810.5	3117.9	3448.2	3807	4062.5	4116.1	4468.3	4599.6	4871	5181.7	5225.6	5441.4	5482.9	5625.2	5753.4	5733.8	5799.5	5818	5871.1	6107.4	6077
16.917	13.781	0	0	0	0	0	0	0	26.161	75.239	160.03	278.39	398.4	636.46	843.31	1075.1	1395.9	1692.9	2012.9	2362.9	2823.9	3117.1	3481.8	3765.4	4013.1	4350.7	4680.2	5107.7	5112.9	5435.7	5589.1	6480.5	6316.6	6550.5	6878.4	6951	7026.9	7378.1	7528.3	7823.7	7928.7	8205.3	8267.8	8129.1	8390.4	8538.5	8806.6	8767.6	8860.5
0	0	0	0	30.021	93.397	122.02	179.69	247.6	327.12	450.09	604.36	802.59	1086.7	1408.2	1982.9	2511.3	3055.3	3675.9	4081.7	5322.4	5837.4	6615.5	7286.6	8075.8	8906.3	9449.6	10224	10469	11421	11790	12443	13190	13343	13702	14167	14630	15014	15324	15830	15756	15729	15142	15262	14999	15132	14975	15210	15313	15790
2.0767	17.292	0	0	0.27763	0	2.9794	11.223	25.759	39.25	49.363	65.024	69.247	104.79	145.61	208.72	303.04	391.91	499.87	604	721.66	835.24	999.2	1158.5	1263	1377	1604.2	1616.9	1712.7	1870.2	2122.4	2346.1	2402.4	2559.6	2690.6	3047.2	3350	3536.4	3692.9	3883.9	4309.1	4459.7	4537	4662.5	4611.5	4709.1	4863.6	4979.4	5075.1	5308.6
15.263	7.8823	0	8.2029	2.3165	0	0	0	13.07	49.592	135.85	267.6	449.4	668.95	905.16	1189.8	1434	1881.6	2183.9	2584	2920.8	3286	3675.8	4084.9	4503.3	5171	5287.5	5562.4	5911.8	6281.9	6590	7017.8	7383.6	7686	7871.6	8180.8	8521.3	8439.4	8883.2	8829	9117	9087.7	9435.2	9040.5	9039.8	9309.8	9349.9	9363.9	9222.1	9252.3
24.887	32.604	0	0	15.221	0	0	26.253	49.646	75.094	132.62	179.61	204.89	292.85	332.2	450.98	555.72	723.5	911.38	1065	1324.7	1562.7	1864.4	2154.1	2518.6	2735.6	3254.7	3096.2	3200	3924.9	4356.6	4859.2	5050.5	5250.2	4201.4	5905	6137.1	6334.6	6463.6	6378.1	6997.9	7253	7163.4	7351.2	7628.5	7161.1	7694.8	7870.4	7633.9	7914.5
8.2594	0.21518	0	4.2851	0	3.7699	0	0	0	0	0	0	0	27.283	76.729	178.46	356.82	489.84	711.53	967.13	1242.7	1610.9	1950.7	2190.2	2618.5	2666.9	2980.4	3232.5	3487.6	3708.8	4026.8	4317.6	4602.8	4505.6	4932.1	5019.6	5275	5477.6	5582.2	5788.2	5903	6258.1	6271.2	6802.8	6686.7	7214.1	6969.7	7196.7	7238.6	7275.3
0	4.0666	1.3202	2.5718	3.573	0	0	0	0	0	0	0	1.0056	1.6727	13.925	34	61.878	109.65	231.06	337.66	414.86	513.27	724.66	901.88	1103.9	1445.1	1657	1936.3	2340.2	2713.4	3121.5	3587.1	4259.3	4652	4907.2	5468.3	6028	6275	6441.3	6784.5	7057.9	7174.8	7284.6	7382.8	7615.7	7723.1	7840.2	8116.3	7951.7	7968
0	0	0	5.4594	5.7888	5.9752	5.2637	12.429	24.027	40.773	78.431	105.74	168.87	279.02	427.99	590.95	823.12	1069.7	1382.8	1691.4	1992.3	2394.7	2818	3113.7	3657.1	3876.9	4329.7	4904.6	5353.7	5656.1	6137.1	6343.4	6707.1	6915.8	7079.4	7545.8	7573.8	7747.3	8277.7	8466.7	8564	8659.8	8571.5	8743.2	8737.4	8939.3	9088.4	9129.6	9202.7	9269.8
0	0	0	0	14.066	11.844	25.175	13.056	21.9	26.971	30.221	39.821	60.57	67.705	94.561	118.44	146.66	201.99	210.2	276.77	394.99	455.2	638.26	759.37	903.02	1080	1292.2	1400.1	1529.2	1667.4	1877.7	2023.4	2252.8	2452	2647.1	2847.1	2941.3	3220.9	3427.3	3604.4	3712.6	3692.3	3773.4	3832	4007.7	4205	4341	4341.8	4443.7	4475.2
0	0	0	0.69764	0	0	71.558	158.1	293.16	427.25	630.42	854.26	1029.9	1209.3	1510.8	1528.9	1932.3	2131.6	2425.7	2757.6	2808.4	2912.3	3474	3814.6	4147.6	4493.6	4405.6	4499.7	4899.8	3893.9	4179.9	4698.2	4738.8	4882.5	5134	5565	5685.4	5692.6	5709.2	5759.6	5845	5986.3	6102.3	5801.8	5908.6	6008.8	5985.1	6061.8	5752.8	5905.2
12.431	13.419	0	7.2694	0.95119	0	0	0	10.223	29.791	73.79	164.85	294.99	441.98	600.37	740.43	1018	1216.5	1474.6	1676.7	1831.2	2044.5	2345.5	2611.6	2807.5	2817.2	2998.1	3072.4	3198.7	3344.6	3535.3	3632.9	3637.9	3806.2	3750.2	3944.2	4072.2	4117.3	4140.2	3936.8	4067	4216.8	4292.5	4325.3	4196.5	4289.8	4342.2	4494.6	4494.8	4638.9
7.9152	0	0	4.1111	0	0	0	0	0	19.847	21.193	60.543	141.95	228.7	345.45	504.73	708.01	956.79	1294.9	1646.2	2060.3	2674.2	3077	3683	3740.1	4272.9	4756	4745.3	5624.3	5252.1	5745.5	6633.8	7105.1	7689.2	7998.3	7477.6	7754.4	7584.3	7803.8	7977.8	8160.7	8377.2	8407.6	8616.5	8526.8	8778.7	8931.1	8921.4	9092	9104
1.4443	13.247	15.226	16.559	0	0	0	0	0	0	2.2397	54.922	113.55	193.54	315.79	460.31	599.72	824.8	1010.5	1263.2	1522.8	1769.3	2129.4	2407.1	2635.1	2972.9	3405.6	3720.7	3992.8	4041.1	4454.2	4429.1	5000.8	5090.7	4876.7	4983.4	5008.4	5394.5	5574.7	5423.5	5829.6	5424.9	6027.3	6112.6	6054.2	6134.9	6582.6	6779	6794.2	6611
0	0	0	0	0	16.313	31.556	71.871	136.91	219.09	337.39	486.58	656.65	961.01	1205.1	1302.9	1615.7	1822.2	2033.2	2275.6	2493.1	2903.6	2462.2	2531	2807.4	3085	3186.2	3395.6	3602.5	3714.6	4089.5	4265	4427.4	4693.1	4829.6	5244.4	5632.7	5786.7	5793.3	6154.5	6406.5	6847.6	6982.1	7304	7448.9	7641.9	7777.3	8039.9	7847.1	7903.1
6.3612	0	0	0.094466	5.4402	0	0	0	0	0	0	7.1388	63.931	147.51	257.88	407.12	604.62	820.12	1055.8	1301.4	1514.3	1788.6	2120.8	2261.8	2570.8	2875	3089.1	3397.6	3636.9	3857.5	4116.1	4390.3	4547.8	4791.4	5042.1	5320	5660.5	5874.5	6279.1	6598.1	6655.6	6502.6	6593.4	6824.5	6805.3	6797.2	6858.3	6707.8	7082	6948.2
0	6.6325	0	0.19182	2.7682	0.81022	2.8851	17.465	14.887	32.75	43.055	68.515	109.9	169.55	246.46	340.94	422.13	548.35	705.13	891.46	1168.2	1322.1	1589.3	1792.4	1893.5	2032.8	2233.3	2556.2	2845.3	3070.5	3173.4	3451.4	3804.5	4052.2	3987	4206.4	4430	4630.6	4657.9	5205.5	5030.3	5658.9	5781.2	5969	5895.8	5927.9	6162.1	6303.5	6126.2	6248.7
1.7442	0	0	0	0	8.4322	25.994	31.169	54.567	109.85	194.67	302.91	455.17	603.25	785.73	1040.8	1336.7	1554.1	1858.6	2159.9	2475.3	2831.6	3168.9	3588.5	3842.1	4287.9	4649.2	4871	5393.2	5653.3	5936.4	5909.6	6258.6	6507.8	6797.4	7039.3	7302.2	7427.5	7442.1	7675.4	7967.7	8209	8560.5	8626.8	8196	8439.2	8652.2	9002.9	8861.3	9070.8
0	0	0	0	0	2.611	15.874	24.034	66.593	154.63	283.12	451.51	590.72	795.4	964.64	1168.7	1323.5	1497.1	1604.5	1820.1	1970.3	2181.1	2329.7	2782.1	2287.9	3253.4	2866.7	3084.5	3962.3	3509.8	4011.9	4616.2	4919.1	5246.1	5354.4	5646.3	5691.7	5800.2	6109.2	6111.4	5895.4	6296.3	6317.8	6410.3	6533.2	6408.6	6757	6796.8	6731	6689.3
7.924	14.106	0	0	0	2.2866	6.2345	22.311	64.771	134.4	223.24	334.88	500.84	665.89	870.76	1114.6	1343.7	1664.6	1794.6	2238.8	2538.1	2964.5	3459.4	3854.2	4258.7	4678.5	5003.3	5114.5	5547.2	5894.5	6351.8	7066	7443.4	7849.5	7913.4	8016.8	8693.9	8866	9036.6	9275.1	9556.1	9573.5	9741.9	9798.7	9787.4	10059	10323	10404	10305	10604
0	0	0	33.922	192.14	140.61	238.11	220.88	315.6	326.92	322.68	482.82	550.98	676.65	845.91	1036.2	1296.1	1543.4	1842	2238.9	2555.5	2826.2	3208.5	3541.5	3990.3	4377.2	4725.4	5201.4	5587.9	5953.4	5443.8	5749.9	6168.9	6614.2	6764.8	7400.8	7458.2	7912.2	8318.5	8788.4	8901.8	9332.2	9554.8	9867.5	10226	10080	10442	10830	10626	10727
2.5619	2.0501	0	0.73324	2.8477	0	16.128	33.466	92.015	162.34	307.75	508.65	734.71	1038.1	1382.1	1709.8	2059.2	2096.3	2852.5	3373.8	4016.5	4588.6	5151.4	5693.9	6345.4	6906.3	7305.5	8006.4	8791.2	9530.3	9903.7	10598	11051	11679	11853	12137	12821	13163	13402	14004	14163	14705	14866	15137	15375	15910	15831	15956	16235	16256
0	0	0	0	101.48	180.9	248.79	255.58	334.42	348.81	388.68	488.78	486.74	649.37	749.39	529.36	647.89	774.37	1090.1	1260.6	1504.5	1663.8	1837.2	2304.7	2572.7	3005.9	3395.9	3929.1	4164	4756	5369.4	5965.2	6588.6	7093.7	7588.8	8157.1	8779.3	9043.5	9382.6	9541.8	9929.5	10366	10478	10768	11078	8941.4	9252	9432.9	9430.6	9564.1
1.1389	4.3213	0	0.35047	2.1864	0	0	0	9.0253	24.824	46.164	81.168	117.79	186.49	242.67	311.15	363.38	473.34	594.28	796.29	988.97	1297	1597.8	1902.6	2409.8	2570.5	3104.7	3311.6	3480.8	3896.9	4045.9	4633.7	4846.3	5434.1	5715.8	5912.5	6166.5	6599.4	6896.7	7346	7472.1	7725.5	7920.9	8184.5	8287.5	8612	8691.6	8750.8	8592.3	8636.9
6.0093	1.5294	0	12.812	0	4.6462	0	0	0	0	0	27.764	90.746	143.88	287.68	446.11	603.98	812.94	1062.3	1338.1	1659	2152.8	2449.5	2829.9	3109.6	3760.3	4150.1	4528.2	4793.1	5203.7	5592.5	5974.1	5955.2	6625.9	7082.2	7235.8	7829.1	7985.6	8460.3	8632.6	9179.7	9376.7	9373.2	9660.2	9696.8	10011	10042	10374	10668	10423
2.2559	0	0	0	0	1.2917	8.8806	7.5082	0	2.2048	11.325	45.461	116.86	192.77	306.03	492.02	678.71	817.94	1094.9	1298	1577.6	1767.8	2125.9	2218	2508.7	2806.2	3211	3370.2	3581.5	3879.7	4156.3	4200.5	4553.4	4772.6	4904.2	4727.4	4800.9	5284.2	5357.2	5514.9	5921.6	6011.5	5759.9	6058.5	5896.9	6282.6	6424	6397.6	6516.1	6731.8
0	0	3.6321	5.3299	0.96855	0.093745	0	0.68514	9.996	8.9055	33.979	68.961	155.34	263.46	398.42	554.22	731.17	970.3	1196.9	1437.6	1801.2	1889.7	2315.5	2895.8	3491.6	3350.3	3755	4047.1	4321	4532.3	4782.4	5116.2	5366.5	5691.8	6237.3	6584.9	7019.4	7479.5	7777.6	8269.8	7847.6	8554.4	8477.9	8810.6	9061.7	9115.4	8791.8	9144.3	8972.8	8865.6
0	0	0	0	12.383	23.44	36.836	52.182	57.048	95.351	133.45	156.72	202.44	223.27	261.37	309.26	372.11	501.9	611.79	797.75	928.14	1109.5	1429.1	1618.3	1851.3	2202.5	2530.6	2870.2	2562.1	2826.1	3102.9	3118.4	3241.7	3513.6	3766.1	3919.9	3993.2	4110.7	4467.5	4728.3	4749.5	5047.4	5075.8	5269	5425.6	5483.5	5675	5687.4	5781.1	5599
0	1.7854	0	12.13	0	7.0707	0	22.429	19.798	31.956	66.773	112.39	140.89	221.82	309.66	441.35	646.01	846.25	1069.5	1190.5	1370.5	1664.7	1868.9	2152.8	2168.5	2478.5	2522.8	2993.4	3306.6	3486	3563.7	3896	4139.3	4505.1	4747.2	5080.3	5231.1	5517	5861.9	6155.7	6444.9	6691.3	6762.3	6907.6	7013.8	6965	7261	7450.9	7549.9	7554
0	0	0	0	6.3654	5.635	14.442	19.122	64.887	145.15	268.18	436.21	702.93	1102	1281.5	1613.2	1946.9	2334.9	2718.5	3127.7	3917.9	4422.7	4984.9	5482.2	6210.5	6911.4	7523.4	8014.7	8467.9	8699.4	9329.8	9912.9	10539	10794	11079	11724	11484	12234	12885	13341	12983	11433	11523	11967	12190	11802	11702	11691	11598	11576
[truncated: 78 more columns]
