# Supplementary material for: Limits on information transduction through amplitude and frequency regulation of transcription factor activity
Source: eLife. 2015 May 18;4:e06559. doi: 10.7554/eLife.06559 (PMC4468373; doi:10.7554/eLife.06559)
Supplement: Supplementary file 1. — Raw single-cell time-trace data for HXK1 (15259 cells), SIP18 (21242 cells), pSIP18 mut A (18203 cells), pSIP18 mut B (17655 cells), 1× reporter diploid (21236 cells), and 2× reporter diploid (19222 cells). The data are also available from Dryad Digital Repository (Hansen and O'Shea, 2015). DOI: http://dx.doi.org/10.7554/eLife.06559.014 [file elife06559s001.zip › source_data/pSIP18_mut5_DM_70min_175nM.txt]

1.9444	0	0	1.4743	6.406	0	0	3.8899	0	0	7.2113	16.87	24.946	45.361	51.474	99.285	138.73	178.48	215.75	274.01	333.01	401.61	500.96	541.62	590.85	621.08	728.54	771.88	813.26	853.48	880.26	925.58	912.52	982.53	994.71	1001.8	1035.9	1026.9	1065.6	1000.4	1029.7	988.27	1066.9	1047	595.48	651.43	633.74	679.01	661.83	637.78
12.138	10.522	3.9317	0	0	14.69	0	0	0	0	0	0	0	0	0	0	22.076	46.523	97.768	130.32	188.59	273.46	349.36	442.62	513.29	596.95	681.32	772.1	840.95	911.85	969.12	1056	1105.2	1174.9	1277.9	1333.5	1339.1	1417.1	1410.4	1430.2	1357.1	1415.4	1426.9	1451.6	1528.6	1493	1456.2	1468.7	1421.6	1418.1
0	0	0.92238	27.783	15.13	21.55	32.549	51.534	66.98	97.015	159.04	229.87	267.15	359.45	410.28	559	632.08	750.3	809.12	899.61	1027.2	1050.5	1153.9	1204.1	1204.8	1261.2	1384.6	1426	1438.8	1529.7	1498.8	1549.7	1567.7	1573.6	1589.2	1565.7	1626.2	1559.8	1646.7	1604.8	1605.2	1705.4	1644.3	1621.1	1599.8	1665.7	1669.2	1714	1674.5	1528.6
0	0	0	4.8522	4.258	16.33	10.945	13.138	9.8185	4.9788	14.364	4.0444	37.908	70.584	136.29	193.83	265.77	350.41	462.74	597.32	702.7	777.03	849.03	1023.8	1120.6	1212.8	1287.5	1361.2	1513.7	1485.9	1603.9	1716.3	1826.6	1926.3	2090.7	2103.9	2191.1	2287.7	2333	2358.7	2476	2532.3	2586	2624	2608.9	2681.1	2760.8	2760.4	2715.8	2811.8
0	2.1708	2.717	2.632	0	2.8812	0	0	0	5.2718	0.63632	4.8702	11.806	30.207	60.287	105.43	160.21	245.03	296.5	366.62	450.85	529.51	631.79	737.27	846.93	967.94	1057.3	1138	1332.8	1472.3	1547.1	1661.1	1772.1	1855.3	1955.5	2003.8	2074	2247.7	2238.8	2390.1	2326.7	2375.5	2492.8	2478.7	2507.8	2523.8	2486.2	2577.9	2602.2	2668.7
0	4.4925	3.8899	0	9.7907	0	0	0	0	0	0	0	0	6.1153	24.733	23.664	38.573	57.679	68.098	90.967	106.43	117.67	128.61	153.2	171.83	177.81	226.2	252.17	315.25	369.23	418.15	499.02	550.7	680.51	744.42	737.06	818.04	873.86	1003.4	1018.4	1123.9	1191.6	1316.1	1296.7	1345.4	1387.3	1410.5	1467.8	1445.3	1475.4
1.6396	12.657	1.8134	0	0	0	0	0	0	0	0	0	9.1069	19.984	65.666	97.04	175.42	270.81	376.41	473.85	635.11	754.98	854.14	961.58	1121.9	1232	1387.5	1503.3	1564.1	1663.6	1780.9	1790.9	1699.3	1686.9	1843.2	1883.3	1928.6	1322.5	1354	1290	1280.4	1239.8	1260.8	1272	1231.4	1213.3	1282.3	1353.1	1351.2	1259.6
0	0	0	4.1291	15.1	32.303	22.103	27.872	41.319	106.35	169.3	234.22	373.94	502.06	651.02	783.26	922	1082.3	1221	1400.3	1530.2	1720.4	1805	1920.4	2023.4	2130.7	2267.6	2324	2421.1	2427.8	2521.6	2622	2694.1	2827	2770.3	2901.1	2981.8	3126.9	3263.6	3228.8	3260.4	3341.4	3398.7	3437.5	3537.5	3534.6	3579.6	3690.5	3641.3	3695.9
0	0	0	3.3709	3.6638	12.659	4.3932	6.3746	6.2696	0	0	0	2.9524	15.608	24.906	41.801	0	0	0	5.6987	15.519	46.084	76.114	97.787	143.01	182.32	253.64	307.03	374.41	450.12	538.2	595.35	682.47	784.76	918.87	1071.1	1138.4	1228.2	1335.2	1391.3	1462	1495.3	1531.8	1600	1641.3	1660.7	1654.6	1705.9	1585.8	1639.8
14.944	2.9101	0	0	0	7.6372	10.723	0	0	11.205	0	7.3087	10.414	19.185	30.029	63.363	87.374	104.45	140.37	124.52	147.28	179.86	196.9	238.45	254.32	283.58	324.2	323.27	343.51	370.23	384.92	457.99	444.99	491.41	527.29	488.12	525.18	583.96	661.95	665.47	627.82	653.13	660.12	681.5	747.71	766.01	781.9	736.91	736.94	738.59
0	0	8.1049	5.0154	3.1285	3.2049	0	1.5168	7.7392	11.582	31.702	46.35	83.644	105.19	165.24	187.24	231.49	251.34	302.4	347.62	404.67	472.74	492.91	545.17	596.82	632.78	683.09	694.85	757.12	787.6	835.75	868.86	918.09	968.64	1001.6	1005.3	1029.1	1052.1	1096.1	1104.1	1103.3	1146.6	1154.8	1161.3	1173.1	1200.9	1187.3	1208.4	1175.7	1201.4
0	0	0	0	6.4867	1.2591	12.144	16.093	37.128	45.182	54.253	49.901	47.512	66.043	72.829	80.307	84.957	77.021	87.801	107.52	103.22	105.76	115.22	123.06	111.66	129.47	117.65	137.38	220.09	139.13	224.69	233.79	127.67	155.88	177.79	219.17	255.5	260.57	319.37	353.4	590.78	409.7	698.58	673.66	512.86	528.71	811.11	585.68	782.65	605.16
2.3952	5.5679	4.3343	0	0.80814	0	0	0	0	0	0	0	0	10.306	28.387	71.812	95.362	128.12	174.45	222.2	276.48	327.5	349.07	376.95	421.76	442.91	518.63	559.59	608.27	643.71	702.37	722.26	799.66	866.64	970.03	1083.7	1087.9	1155.8	1225.2	1290.1	1298.6	1225.4	1336.4	1315.4	1377.2	1458.8	1448.4	1431.6	1370	1417.9
4.6211	12.643	0	0.66452	0	0.71551	0	0	0	0	0	0	0	0	0	0	0	0	0	0	0	0	0	0	0	0	0	18.69	88.009	177.33	215.55	265.57	336.09	396.41	448.49	480.29	505.61	498.82	542.44	591.8	595.77	604	622.43	623.93	629.62	623.85	641.84	648.94	619.74	660.95
0	0	0	0	0	15.615	19.152	0	9.3355	4.0498	14.33	0	18.495	6.6577	15.197	4.876	2.7296	13.254	49.676	96.67	138.43	202.3	290.08	368.3	507.11	671.56	868.22	984.71	1156.4	1433	1558.5	1712.2	1835.6	2007.8	2129.1	2275.1	2486.7	2584.5	2675.8	2705.2	2756.5	2945.6	2893.7	2962.3	3003.8	2977.7	3001.9	2904.4	3064.4	2847.7
11.924	5.4051	0	0	0.018047	2.6012	0	0	0	0.77002	16.099	20.701	33.998	53.577	74.757	113.48	138.79	161.05	226.56	250.99	356.19	441.63	524.21	633.11	691.97	828.14	937.42	1020.3	1024.5	1108.8	1161.5	1218.3	1258.3	1414.1	1456.2	1522	1596.3	1680.5	1746.9	1794.4	1796.8	1838	1906.4	1989.5	2097.4	2246.2	2251.6	2304.4	2351.8	2358.5
0	5.488	0.48407	3.2656	0	3.4284	0	1.1633	0	0	3.1121	0	49.52	63.883	86.228	77.56	105.3	13.637	23.707	38.721	80.339	126.85	210.8	265.42	335.31	436.73	658.83	653.18	733.9	873.91	1146.9	960.27	1251.6	1389.9	1447.7	1519.7	1183.2	1221.9	1246.1	1268.6	1268.5	1331.8	1378.2	1372.6	1412.4	1439.2	1401.9	1349.7	1366.4	1446.1
0	3.7184	5.6372	0	0	5.1529	9.2932	6.7449	0	13.396	59.693	114.51	250.96	376.05	607.24	840.37	1094.2	1377.9	1656.1	1939.7	2309.5	2538.9	2904.5	2954.9	3240	3381.2	3743.3	3795.3	3898.4	4286.4	4286.8	4385	4474.2	4584	4725.6	4853.1	5066.8	4969.5	5091.2	5124.2	5030.7	5204.2	5228.1	5324	5322.5	5382.5	5458.8	5517.1	5543.3	5404.9
0	6.3684	0	0.96261	0	8.1572	0	2.7658	1.0194	2.7692	31.249	37.561	83.766	107.65	158.18	203.96	262.17	309.74	371.21	402.84	470.89	541.66	602.39	669.02	712.66	815.92	874.13	932.66	978.16	1065.7	1087.4	1097.4	1145.1	1152.1	1193	1174.7	1156.7	1228.5	1271.9	1289	1253	1250.6	987.97	929.26	937.09	916.77	930.94	907.77	928.1	973.58
10.401	4.3097	0	0	0	0	1.3958	0.49324	5.5561	0	0.30242	0	0	0	0	0	0	0	3.746	52.447	118.16	153.05	241.38	328.03	446.4	532.7	633.6	682.86	775.31	825.96	934.39	986.29	1025.7	1109.3	1196.4	1243	1291.2	1314.9	1372.1	1306.4	1362.9	1387.4	1434.5	1409	1428.5	1412.8	1361.2	1397.2	1441.4	1381.2
0	0	0	0	9.0597	16.401	1.7698	9.0952	16.366	8.5527	6.1197	18.018	8.11	14.392	5.4669	26.294	37.792	54.376	53.204	74.561	91.698	123.52	146.64	152.65	183.77	201.27	285.87	303.36	331.81	401.14	358.87	417.12	395.96	420.77	445.51	482.96	485.8	519.89	558.07	550.9	572.54	542.14	589.11	598.53	542.86	563.77	588.38	612.85	600.08	596.3
0	0	0	3.2876	13.95	4.4153	0	6.4556	31.755	69.901	139.18	215.18	265.11	319.36	392.35	512.9	564.88	671.84	756.29	799.87	885.83	1007.1	1018	1052.8	1154.6	1188.7	1292.3	1329.2	1379.6	1497.7	1495.8	1587.1	1593.3	1688	1712.6	1810	1795.4	1820	1914.4	1924	1961.9	1967.4	1979.9	2008	2007.7	2073.1	2026.4	2102.9	2113.1	2037.5
2.7737	0	0	0	4.392	9.7781	11.387	11.012	33.095	51.852	95.859	132.58	183.14	240.25	284.54	381.23	412.14	465.92	540.14	597.24	728.97	786.93	806.18	916.08	935.03	976.07	942.78	992.67	1041	1025	1004.7	1065	1009.9	1082.8	1079.4	1040.2	1034.9	1029	957.47	919.73	909.87	908.46	917.43	913.62	931.6	932.28	911.4	921.01	898.08	883.17
8.4336	0.85547	0	0	0	0	13.305	46.859	109.99	204.35	314.23	483.84	664.14	862.57	1058.1	1308.9	1550.3	1796	2039.4	2303.5	2490.1	2801.1	2893.9	3150.2	3154.6	3571.3	3711.4	3913.7	4120.2	4230.2	4356.7	4573.1	4609.6	4832.8	5055.7	5145.5	5315.9	5401.8	5480.3	5659.1	5603.9	5791	5711.5	5724.3	5854.4	5881.3	6021.8	6034.7	5881.2	6015.1
0	0	0	3.2983	9.6886	12.238	1.4346	9.2103	17.353	35.777	87.558	155.13	253.86	333.44	421.55	582.3	705.98	843.68	974.25	1132.5	1233.5	1396.9	1585	1795.7	2002.6	1560	2354.4	2446.3	2716.6	2890.3	2961.3	3084.2	3234.7	3542.9	3669.7	3801.1	4179.6	4259.8	4247.6	4560.5	4660.3	4932.6	5063.4	5203.5	5293.4	5392.3	5691	5805.9	5859.7	5724.7
0	0	0	0	9.0937	49.159	60.894	68.382	85.57	77.602	113.7	99.809	129.58	154.62	170.85	174.74	157.27	182.32	186.36	224.98	231.21	233.21	238.53	221.57	253.93	269.3	290.94	350.99	361.9	469.96	493.84	502.03	559.38	609.77	709.02	747.56	816.48	822.72	928.76	947.69	927.1	1000.9	1052.6	1053.6	1047.6	1026.6	1109	1155.3	1169.2	1061.6
2.1846	0	0	0	5.0217	9.7449	6.9222	0	18.117	1.7544	18.659	21.926	39.001	59.07	47.687	74.218	109.67	122.47	172.65	293.53	304.91	384.62	463.38	541.41	667	699.05	778.45	846.64	1058.1	1120.1	1289.9	1240.9	1212.6	1413.8	1621.9	1710.9	1705.7	1520.3	1554.9	1578.6	1805.8	1813.7	2056.6	2073.7	2054.2	2123.5	2310.7	2280	2472.3	2340
0	0	0	5.4399	6.8751	14.742	1.7003	16.553	50.941	114.09	229.66	377.27	615.08	805.34	1010.2	1255.5	1507.1	1748.5	2005.6	2263.9	2507.8	2661.5	2887.5	3120.4	3255.7	3414.3	3743.6	4056.4	4319.1	4499.6	4656.6	4704.6	5005.1	5310	5501.4	5620	5916.9	6048.1	6144.5	6160.4	6084.3	6167.4	6303.7	6443.2	6578.4	6415.9	6281.7	6448.2	6365.8	6364.3
0	9.2922	0	0	1.5944	0	0.91069	0	0	4.3415	21.345	47.879	58.772	68.871	100.62	107.13	116.18	129.27	128.34	180.02	197.89	211.05	210.32	215.17	236.12	278.17	294.24	316.92	321.48	343.13	358.39	369.26	345.38	367.43	384.8	383.41	374.41	349.66	378.09	374.04	362.87	360.16	381.58	388.46	440.56	436.53	383.67	436.4	430.08	434.2
0	0	0	0	28.649	50.615	36.088	39.177	45.99	68.831	58.954	67.646	69.625	68.548	97.923	129.31	163	196.74	234.17	305.31	350.76	455.24	512.69	588.33	642.79	702.95	790.92	876.62	971.3	1042.2	1077.6	1152.4	1196.7	1286.2	1272	1305.7	1335	1361.2	1404	1422.8	1433.9	1428	1452.2	1498.7	1582.7	1567.2	1704.3	1701.2	1708.1	1739.2
0	0	0	7.8854	0	16.957	13.055	25.312	35.373	47.209	74.485	97.229	136.93	167.5	198.24	225.06	246.33	291.8	327.49	363.16	380.13	441.79	442.13	472	514.38	517.33	548.13	567.99	604.37	641.48	691.04	735.33	753.36	826.42	873.37	931.16	958.29	1010.9	1040.7	1084.9	1160.7	1147.9	1165.6	1185.5	1174.1	1156.1	1170	1175.1	1191.9	1198.3
0	0	0	0	17.658	7.2597	10.977	9.4279	3.0486	12.19	12.956	7.4132	15.809	5.9342	15.458	18.172	11.86	22.877	23.177	28.869	37.053	62.558	59.567	64.841	62.965	58.593	80.44	86.462	99.095	102.9	115.16	129.07	138.81	186.26	200.31	248.86	311.08	404.07	426.81	493.35	542.69	613.95	657.92	685.24	755.11	849.37	883.44	986.17	1052.1	957.35
0	0	0	0	24.348	14.328	36.028	47.518	47.086	44.474	38.768	40.251	52.915	52.099	41.64	49.97	33.865	53.648	50.431	46.776	42.351	58.466	54.99	65.484	67.348	72.435	65.687	53.649	76.759	83.748	89.025	84.533	85.065	146.57	195.95	265.13	315.79	402.2	512.54	579.84	699.12	732.02	828.51	909.74	962.62	1022.9	1042.9	1113.4	1172.5	1212.7
5.9751	4.1867	0	0	0	3.5932	0	0	0	0	0	0	0	0	6.4847	63.794	118.37	190.83	308.86	460.78	627.86	837.93	1111.2	1414.3	1713	2058.5	2442.8	2645.7	2993	3257.2	3687.5	3853.3	4151.3	4509.8	4694.4	5001.9	5269.6	5526.6	5617	5870.1	6029.2	6096.1	6188.6	6247.5	6391	6320.5	6497.6	6654.3	6615.9	6733.4
2.3181	14.788	5.0557	2.4022	0.59556	0	0	0	0	0	0	0	0	0	0	0	0	5.5094	12.681	55.485	112.59	182.74	267.39	331.73	434.26	537.61	644.93	755.98	831.04	993.02	1073.4	1203.3	1348.8	1483.3	1595	1695.1	1818.9	1884.4	1974.3	2024.2	2090.6	2238.9	2270.1	2287.1	2344.7	2349.4	2443.4	2477.5	2298.7	2391.4
0	0	0	4.0843	11.437	9.0473	2.1972	2.9103	8.344	9.8851	31.848	24.956	58.605	55.039	87.303	111.84	167.87	239.7	349.55	497.45	622.08	769.03	915.17	1074.4	1208.8	1337	1683.3	1787.8	2066.7	2173.6	2361.8	2594.7	2678.5	2931	3170.2	3344.6	3521.7	3731.8	3942	4061.8	4117	3591.5	3731.2	3799.7	4045.5	4441.8	4434.2	4558.3	4594.7	4634.8
21.669	0	0	0	0	1.7369	0	0	0	0	6.1367	53.269	111.6	192.78	281.74	396.36	510.48	610.83	720.94	812.86	977.23	1092.1	1164.3	1265.9	1301.8	1341.2	1448.4	1409.2	1487.5	1796.3	1579.3	1728.1	1761.3	1801.6	1850.4	1804.5	1829.3	1849.4	1866	1914.5	1928.1	1865.5	1895.4	1929.6	2017.8	2057.3	2069.1	2032.8	2083.9	2076.4
0	0	0	19.129	22.494	42.8	57.606	76.088	87.309	94.618	135.13	182.23	309.02	401.42	602.24	743.93	862.11	1104.2	1481.4	1767.4	2023	2266.2	2467.2	2726.7	2932.1	3006.3	3208.7	3331.1	3345.6	3423	3573.7	3679.5	3644.6	3895.7	4068.7	4212.8	4305.1	4220.1	4377.5	4485.6	4420.2	4361	4502.2	4501.2	4602.7	4697.4	4572.9	4605.1	4545.8	4558.2
0	0	0	0	10.631	3.9348	8.9171	4.9298	5.8007	23.266	20.693	53.885	98.594	157.16	248.06	322.04	440.65	556.81	687.67	794.04	938.74	1108	1271.4	1431.7	1595.2	1750.9	1970	2221.7	2439.9	2618.5	2829.1	2994.2	3140.2	3290.9	3447.9	3591	3713.6	3710.1	3865.2	3973.6	4009.7	4093.4	4188.5	4222.4	4340.6	4268.5	4289.9	4313.5	4321.2	4257.6
2.0767	1.4004	0	0	0	0	11.148	24.22	31.759	45.154	63.231	78.465	94.213	103.35	128.14	139.8	150.15	163.93	183.36	190.92	222.77	247.99	273.61	298.21	320.19	380.96	410.39	422.87	502.58	687.24	796.4	1008.5	1275.1	1753	2293	2662.1	2924.1	3324.6	3669.1	3948.7	4170.8	4413.8	4566	4761.1	4915	5150.4	5052.5	4960.9	5262.7	5268.5
0	1.6975	6.3815	3.5533	1.4833	0	0	0	0	0	0	0	0	0	0	41.206	84.367	127.79	166.91	214.63	280.92	337.09	439.86	496.31	561.99	556.34	673.79	702.5	776.6	830.06	868.59	924.23	951.23	1024.1	1087.5	1124.6	1184.5	1222.4	1317.7	1320.4	1334.3	1365.8	1403.2	1381.8	1403.6	1456	1454.3	1505.2	1515.4	1494.3
28.398	6.0091	0.70036	0	0	0	0	1.9776	6.551	18.649	43.151	62.172	84.629	117.82	165.37	207.14	265.15	335.77	393.4	487.37	534.6	623.24	660.66	696.57	744.5	853.86	904.77	1016.2	1055.7	1037.9	1250.7	1221.6	1262.2	1328.2	1392.4	1477.6	1505.5	1541.2	1502.6	1515.8	1588.3	1551.7	1552.9	1555.5	1647.5	1714.3	1651.4	1793.9	1709.1	1657.4
1.1255	3.7844	0	0	1.7837	0	0.63521	2.6936	11.055	17.081	33.515	39.859	62.795	87.387	120.52	146.15	164.64	212.91	241.84	257.48	273.86	349.56	367.77	439.19	499.91	577.49	652.87	749.88	800.63	942.33	1069.6	1150.2	1244.8	1310.2	1459.4	1574.3	1651.1	1807.6	1902.4	1963.6	1966.2	2072.9	2191.7	2253.6	2324.5	2412.6	2473.8	2556.7	2597.2	2592
12.702	0	0	0	0	15.697	11.742	9.3503	0	0	0	3.3893	0	0	0	0	0	21.639	61.213	88.821	159.4	224.32	283.24	370.47	435.34	522.43	586.9	663.63	782.56	873.98	985.79	1040.6	1091.3	1168.8	1342.1	1326.8	1352.5	1376.6	1402.7	1450.9	1464	1485.1	1473.7	1513	1558.5	1557.5	1521	1500.6	1496.8	1487.6
0	0	0	5.1602	48.922	102.2	148.59	166.83	226.92	274.47	472.55	540.02	622.13	783.26	1017.8	1193.5	1323.1	1524.2	1712.2	2180.3	2297.7	2651.8	2877	3144	3541.9	4082.7	4237.7	4564.9	4808.8	5234.1	5482.5	5896.9	5737.8	6166.2	6538.9	6505	6505	7217.7	7260.6	7344.8	7504	7703.3	7765.6	7692.3	7907.6	8027.8	8008.2	8074.7	8072.1	7938.1
0	0	3.524	12.823	11.991	15.098	5.7568	0	0	0	0	0	0	0	0	0	0	8.1559	37.511	75.311	104.99	168.76	234.63	307.78	408.63	506.52	607.24	659.86	791.78	882.87	986.11	1079.8	1180.7	1354.4	1455.6	1552.5	1609.2	1700.6	1785.5	1879.7	1929.7	1992	2083.7	2161.6	2194.2	2243.1	2215.9	2260.3	2278.6	2323.6
0	0	0	11.51	18.368	10.715	20.952	16.416	26.4	17.936	16.535	8.6927	5.4066	5.881	8.1767	17.834	14.513	28.404	25.93	42.301	61.402	64.04	64.617	54.531	79.296	104.78	123.2	155.3	135.37	163.59	184.33	224.09	246.53	272.3	313.27	301.68	343.06	367.63	369.88	358.44	347.4	355.64	387.66	379.11	423.56	423.42	460.81	484.21	504.28	501.98
0	0	0	0	5.1786	13.732	5.9911	3.6577	0	0	0	0	0	0	22.792	52.816	123.13	183.44	283.94	398.63	560.73	691.97	896.23	1048	1235.6	1369.1	1575	1756.9	1966.6	2235.5	2368.5	2556.6	2559.7	2713.4	2868.5	2948.9	3098.4	3138.7	3263.4	3307	3330.5	3442.1	3443.5	3422.3	3412.5	3394.2	3403.7	3477.8	3492.7	3455.4
0	0	6.9109	0.27399	13.589	0.080886	1.7326	0	0	0	0	17.581	10.9	34.269	59.953	77.585	103.54	149.5	166.96	203.95	245.4	266.1	327.53	370.68	427.86	456.1	485.98	524.62	590.02	590.54	629.19	678.68	696.43	714.33	712.61	769.97	803.08	801.28	846.89	847.5	855.52	869.51	871.34	882.61	881	879.08	863.98	899.25	892.49	925.94
16.08	7.5031	0	0	0	2.7457	0	0.37784	9.0398	44.069	86.947	187.61	299.28	480.61	643.24	845.26	1067.3	1259	1467	1681.6	1875.1	2205.5	2379.9	2566.7	2785.7	2927.5	3235.2	3369.6	3437.8	3610.1	3770	3922.8	4199.1	4395.8	4483.3	4436.2	4642.2	4683.3	4719.3	4913.7	4964	5047	5266.5	5355	5436.4	5479.2	5387.3	5420.6	5239.5	5377.5
0	0	0	9.0843	5.9482	0	7.4776	11.589	11.637	35.376	75.324	137.87	222.92	279.48	398.99	481.56	605	705.84	844.31	1046.6	1181.9	1398.7	1599	1859.1	2085	2411	2689.5	3025.1	3258.7	3495.3	3874.2	4054	4248.7	4575.4	4610.1	4684.9	4827.5	5019.6	5077.6	5174.8	5059.5	5146.3	5316.2	5362.4	5380.5	5433.3	5367.9	5494.7	5547.6	5534.5
0	0	4.7595	1.3886	2.8816	1.5496	5.8412	6.407	23.318	50.897	70.385	98.385	140.77	188.97	249.5	304.28	327.49	391.53	431.7	480.9	541.43	565.44	606.9	648.18	681.41	758.8	819.51	898.21	943.42	1003.7	1087.5	1182	1235.1	1313.3	1493.2	1617.7	1752.4	1842.3	1926	2034.7	2267.8	2332.5	2418.8	2491.3	2452.3	2497.1	2552.9	2614.6	2635.6	2644.6
0	0	0	7.8252	11.839	6.851	0	0	0	0	0	0	0	0	14.07	56.879	113.41	204.87	317.5	450.23	626.69	855.02	962.98	1111.8	1290.9	1373.2	1614.1	1732.7	1917.9	2082.8	2210.3	2482	2663.3	2944.8	3075.3	3261.9	3513	3797.3	3983.3	4093.6	4305.1	4304.9	4436.9	4539.3	4879.9	4850.3	5006.6	4967.2	5067.9	5177.7
13.13	6.1852	0	0	0	8.8926	0	0	0	0	0	0	0	0.91612	0	0	0	2.0004	10.303	25.859	38.409	65.796	109.65	166.43	235.73	335.18	421.65	524.01	639.87	794.8	947.5	1129.5	1274.2	1436.6	1587.2	1726.8	1880.4	2018	2130.1	2301.1	2395.5	2483	2557.5	2578.6	2692.2	2724.6	2718.3	2745.2	2749.1	2791.8
1.1794	0.93094	0	0	1.0266	3.6129	0	6.2467	0	7.9956	21.011	51.862	78.854	117.38	138.36	172.94	214.31	260.7	261.58	291.59	311.65	333.57	362.38	368.91	386.02	411.12	458.77	457.45	478.48	538.01	581.22	616.67	625.14	725.33	784.32	813.24	831.09	840.91	878.13	920.33	895.97	979.3	949.36	940.13	1017.3	988.59	956.08	1012.1	999.11	986.26
0	3.1023	0	0	5.3389	21.24	0	0	0	0	0	0	1.9034	28.453	65.597	111.88	204.07	339.88	476.76	624.37	756.58	902.78	1035	1188.4	1317.4	1424.6	1581.4	1727.8	1816.2	2005.1	2033.3	2199.3	2263.9	2315.9	2495.3	2497.2	2661.5	2693.4	2765.3	2834.1	2819.2	2911.7	2920.8	2971.2	2972.6	3020.8	3146.1	3197.1	3185.1	3077.5
0	0	0	0	24.576	24.013	24.003	27.701	27.294	46.262	61.572	82.685	88.85	94.561	127.9	120.59	128.16	116.23	138.42	144.01	160.14	178.12	196.78	209.37	238.45	292.66	298.4	316.61	371.03	405.19	427.06	458.45	459.68	497.84	486.69	528.63	535.41	528.09	596.71	578.33	600.51	635.8	650.09	655.56	658.44	657.59	653.69	657.55	661.89	666.49
13.599	13.918	0	1.3891	0	0	0	0	0	0	0	0	0	0.46248	11.5	38.888	84.199	122.15	196.53	250.04	326.42	412.05	504.83	642.66	846.57	968.4	1214.6	1319.8	1441	1603.9	1686.9	1817.4	1961.5	2104	2274.4	2445.8	2528.7	2590.7	2698.9	2830.9	2877.6	2957.5	2974.6	3028.8	3119.8	3111.3	3118	3286.6	3084.5	3195.4
2.8502	2.0838	0.43278	0.89504	11.461	0	0	0	0	0	0	0	0	0	0	0	0	0	0	18.478	86.311	174.11	284.43	389.76	530.63	634.28	761.73	928.01	990.48	1173.1	1277.6	1468.9	1494.6	1594.7	1624	1871.3	1907	1977	2047.1	2054.1	2151.6	2185.4	2169.4	2307.7	2280.2	2344.4	2329.4	2398.2	2401.6	2349.1
0	5.9677	0	8.0946	0	0	0	1.7634	0	0	0	0	4.182	19.626	16.067	48.2	63.577	87.794	125.93	181.19	240.39	268.19	332.82	399.7	483.46	522.19	578.78	665.98	691.36	743.66	828.29	879.6	922.67	935.89	1038.3	1038.4	1086.5	1125.4	1155.9	1177.9	1184.8	1211.6	1256.9	1259.6	1268.2	1258.9	1310.8	1343.4	1370.9	1353.5
0	0.20277	6.8585	0.043552	6.2348	0	5.0906	0	3.5433	0	0	0	0	0	24.759	52.645	87.898	130.76	178.95	224.18	276.37	309.46	339.5	368.14	418.92	464.36	508.09	515.22	529.99	598.95	597.23	629.35	650.4	651.56	752.22	734.54	791.84	806.4	836.86	862.6	933.86	963.68	1036.8	1058.8	1081.1	1118.7	1155.5	1181.7	1235.3	1186.3
0	11.876	7.5122	2.7212	0	0	0	0	0	0	0	0	0	0	0	0	0	12.07	47.733	106.12	199.42	308.81	437.83	583.24	757.62	980.52	1222.1	1383	1617	1856.3	2005.7	2180.4	2400.5	2522.3	2718.5	2886.1	3054	3410.3	3690.5	4130.4	4051.8	4318.8	4527	4631.5	4706.9	4873.9	5065.5	5150.8	5206.5	5365.6
0	0	7.0405	13.338	0	5.8198	0	0	0	0	0	5.1686	30.055	82.476	134.76	224.09	313.1	407.97	482.66	610.54	676.64	778.24	839.08	904.57	966.7	1059.3	1100.1	1147.2	1223.5	1280.7	1298.8	1307.2	1355.5	1434.7	1458.5	1474.2	1500.9	1531.6	1557.3	1560.9	1571.6	1595.1	1585.6	1591.8	1635.2	1607.8	1631.5	1824.2	1625	1660.7
0	0	18.49	89.459	27.855	0	7.5391	28.683	0	0	0	0	0	0	0	10.398	69.556	88.146	93.846	165.91	153.58	179.64	190.56	170.16	236.73	231.7	225.64	230.79	240.31	242.44	281.52	336.54	407.02	482.26	554.67	688.03	764.84	849.11	972.43	1009.4	1132.4	1186.6	1307.8	1361.4	1364.6	1464.8	1468.2	1548.2	1618.3	1575.5
2.8462	3.1806	3.7234	3.5015	4.2709	0	0	0	0	0	0	0	0	0	0	0	0	0	10.618	69.863	127.33	202.9	297.42	378.96	457.63	548.69	642.97	745.21	848.41	934.23	1016.5	1114.2	1178.5	1252.7	1305.2	1425.9	1460.2	1523.2	1540.5	1555.7	1574.5	1633.7	1712.9	1687.7	1706.2	1716.6	1729.2	1718.6	1783.4	1836.1
0	0	0	8.5277	1.84	0	0.14618	0.078141	0	0.499	0	0	0	0	0	6.4823	0	0	0	0	0	2.4108	16.207	37.552	48.079	65.378	87.398	96.854	133.22	151.63	192.99	212.1	219.66	250.36	289.22	328.4	326.25	344.43	346.3	386.21	336.25	345.29	349.07	358.06	349.14	345.73	353.62	343.09	337.54	342.05
0	0	0	1.2254	10.39	4.5145	9.7567	13.127	32.352	44.626	86.607	112.84	172.07	271.47	383.32	555.93	703.64	959.91	1071.2	1242.7	1490.9	1635.2	1842.4	1979.3	2165.5	2280.7	2644.9	2806.3	3107.2	3372.4	3553.1	3874.5	4039.2	4153.5	4297.4	4445.1	4557.3	4846.6	4944.3	4976.6	5161.5	5184.9	5370	5408.5	5551.8	5516.7	5426.1	6215.4	5601.8	5667.6
0	4.3472	1.6248	7.9856	0	0	4.07	1.8819	0	1.7644	7.6651	24.943	37.699	84.078	101.01	125.41	151.49	187.15	200.74	264.67	327.08	394.11	474.1	545.98	668.81	759.44	850.54	974.27	1014.5	1185	1337.3	1424.7	1568.6	1701.7	1883.3	2036.5	2141.4	2344	2497.5	2656.7	2778.6	2846.4	2959.3	3016.4	3146.7	3243	3309.8	3341.3	2917.2	3463.2
11.629	16.034	0	0	0	0	0	0	0	0	0	0	10.384	63.729	126.77	199.78	286.19	378.21	466.08	562.67	682.26	805.18	923.39	1051.1	1176.7	1301.4	1479.1	1615.9	1817.1	1954.6	2175.8	2186.8	2354.2	2483	2766.2	2778.2	2948.9	2982.4	3201.6	3325.2	3211.4	3287.8	3312.1	3312.6	3399.7	3339.3	3321.1	3452.6	3479.1	3495.6
0	0	2.7416	0	2.343	8.2708	6.083	0.1122	2.3621	0	1.4704	1.713	4.8572	14.67	16.977	17.973	16.561	23.163	15.017	18.414	27.075	38.685	41.245	36.508	43.333	51.33	60.621	65.12	74.772	75.237	76.063	96.791	106.08	124.63	119.17	142.63	161.5	179.56	202.22	215.72	253.29	268.01	303.83	343.29	348.11	391.15	401.47	411.25	433.05	442.85
1.6826	3.6182	5.6268	3.6113	0	2.6355	0	0	0	0	0.65762	0	13.461	23.414	49.092	59.087	76.092	96.185	115.67	125.87	143.47	171.46	207.36	268.14	345.01	403.22	452.09	481.44	540.15	645.09	645.52	652.96	716.48	751.76	777.34	810.35	848.56	924.73	978.87	1006.8	976.43	1017.5	1010	1033.3	1062.1	1046	1065	1065.1	1055.7	1107.8
5.547	6.7211	0	0	0	0	3.1849	0	0	2.8514	17.774	66.254	121.34	176.08	242.13	331.73	422.6	508.45	592.42	674.68	740.69	816.32	896.23	941.34	1026	1148.8	1190.9	1243.4	1261.9	1358	1456.8	1546.5	1592.6	1583.5	1679.1	1708.2	1769.9	1819.1	1867.4	1871.2	1914.2	1907.8	1910.9	1936.8	1966	1979.8	1997	1973.6	2011.5	1952.3
0	9.0361	0.17666	20.469	0	0	0	4.8995	14.863	26.573	72.765	50.786	88.164	152.94	156.56	194	256.34	263.01	314.36	390.19	462.42	484.5	525.96	558.75	598.07	663.62	748.74	774.39	876.15	845.14	935.61	996.32	942.58	995.34	966.76	973.7	988.34	1035.5	995.1	1042.5	1001.9	1066.3	1046.8	1087.8	1072.5	1085.9	1135.9	1195.1	1169.2	1160.4
0	0	0	7.2606	13.557	10.129	0	0	7.5581	0	8.7222	6.2442	18.453	12.727	29.705	30.701	24.277	20.283	25.587	55.213	40.956	58.338	44.089	71.631	78.864	104.77	160.93	194.84	264.83	322.71	439.47	537.65	646.55	900.9	1172.1	1367.1	1570.1	1720.2	1938.9	1996.3	2162.7	2281.8	2342.2	2523.4	2559.4	2730.3	2778.8	2822	2835.6	2845.2
0	1.0561	0	5.2858	13.42	0	0	0	0	0	0	0	0	22.326	110.21	215.69	321.06	526.99	662.04	877.86	1091.1	1438.7	1654.8	1984.8	2226.4	2619.7	2976.4	3332	3658.9	4117.9	4385.1	4861.4	5311.9	5683.2	6100.8	6249.9	6654.7	7097.5	7404.2	7556.2	7846.5	7867.8	8194.3	8513.6	8707.9	8593.8	8612.2	8805.3	8709	8768.8
0	0	0	0	5.6304	16.124	20.857	33.327	25.635	33.206	42.084	29.53	0	33.043	39.404	39.145	53.514	73.99	96.921	126.61	151.2	225.37	262.41	324.77	412.4	459.79	525.24	602.63	693.56	763.36	780.76	836.39	887.93	920.31	956.62	991.2	1010.9	1123	1225.7	1297.2	1351	1349.3	1362.2	1419.2	1533.7	1535	1498.4	1524.2	1484.8	1512.1
0	0	0	14.91	31.927	54.817	109.08	109.05	113.91	146.97	182.47	260.06	313.99	421.66	545.1	693.39	800.67	977.32	1090.9	1320.1	1519.6	1708.5	1985	2231	2472.1	2689.2	2928.4	3159.1	3412.5	3672.7	3838.8	4057.1	4292.9	4511.2	4836.1	4971.7	5160.1	5269.6	5286.7	5383.6	5542.3	5589.5	5762.4	5835	5872.9	6009.1	6037.1	6153.6	6209.3	6244.1
0	0	0	0	5.3089	8.5068	34.805	44.49	42.928	78.889	98.524	146.78	208.14	277.68	402.81	524.14	646.15	880.57	1100.4	1342.9	1567.1	1875.3	2076.8	2323.5	2688.3	2818.9	3067.1	3343.6	3478.7	3757.9	3951.4	4076.9	4221.4	4380.5	4462.3	4406.2	4453.4	4266.3	4616	4705	4512.4	4782.3	4677.6	4802.4	4667.5	4686.7	4922.3	4726.2	4952.4	4801.5
4.7523	0	0	0	0.65188	0	1.6858	6.2291	0	0	0	0	0	0	7.5635	35.758	59.053	93.379	126.31	167.93	194.73	221.03	255.17	321.01	345.44	381.58	404.08	409.02	445.51	473.48	489.75	514.56	565.6	624.74	720.56	879.9	987.24	1128.3	1324.9	1463.2	1659.7	1827	2046.5	2243.4	2363	2503.3	2581.9	2666.3	2847.8	2861.5
3.0992	5.465	1.2124	0	2.2912	0	4.9913	0	0	0	4.566	13.597	47.649	80.339	92.86	124.78	173.58	211.21	205.95	324.5	398.65	400.08	597.72	718.99	703.93	931.92	1060	1179.3	1289.7	1331.6	1541.1	1584.5	1722	1832.7	1962.4	1998.8	1993.5	2172.7	2242.9	2355.3	2391.8	2262.4	2310.8	2291.9	2281.2	2284.8	2288.2	2326.7	2380.6	2346
10.017	4.2976	0	0	0	3.0122	0	0	0	0	0	0	0	39.41	2.3693	3.4484	19.492	26.753	37.725	62.021	76.242	94.39	115.82	153.78	213.52	254.81	298.7	350.48	415.71	525.22	606.25	710.27	799.75	909.63	1020	1099.6	1187.7	1297.5	1405.5	1524.1	1623.4	1729.1	1784	1794.8	1918.6	2002.6	1872.4	2073.9	2089.8	2119.1
0	5.993	1.0252	0.083365	3.921	3.0715	0	0	0	0	0	0	0	0	0	0	0	0	0	0	0	0	0	0	26.111	64.882	126.88	193.64	280.57	361.9	435.35	520.18	604.85	795.85	900.7	1021.4	1123.9	1157.1	1258.8	1331.2	1414.6	1481.3	1511.7	1526.9	1551.4	1629.6	1651.3	1687.2	1616.4	1629.8
0	0	0	9.1047	4.7558	1.2766	0	0	0	0	0	0	0	0	0	0	0	0	0	0	0	1.4815	2.8555	21.803	53.878	104.98	182.08	251.79	334.38	478.07	445.48	634.29	494.96	583.28	656.9	727.21	774.75	783.93	818.82	819.35	864.89	879.01	934.89	916.24	948.37	967.47	985.15	1080.8	1069.5	1020.6
13.476	29.413	0	0	0	0	0	0	0	0	0	0	0	0	15.411	0	0	0	36.909	70.687	110.4	151.32	198	232.28	296.84	359.81	408.93	484.88	509.59	591.44	609.86	644.61	691.91	673.5	781.82	812.45	864.14	799.52	842.74	829.09	784.42	842.86	829.68	831.13	810.06	818.85	876.97	922.18	895.18	834.88
4.647	4.7226	0	0	7.9383	0	0	0	0	0	0	2.2542	8.0892	9.9828	17.814	18.724	29.245	31.51	43.827	53.969	66.238	88.663	105.86	151.76	195.28	264.01	319.36	407.54	480.28	528.4	621.86	690.8	743.95	852.69	955.92	996.04	1087	1102.3	1193	1219.2	1286.6	1308.1	1335.8	1352.3	1371.5	1408.9	1411.2	1466	1461.1	1479.9
0	0	0	5.6878	6.3306	6.9993	2.1401	8.1814	25.848	53.983	81.716	105.31	132.43	170.47	219.97	276.7	296.94	357.53	407.8	460.94	544.3	578.27	635.52	722.34	745.25	783.96	898.66	985.77	1062.5	1131.6	1237.6	1315.4	1454.2	1545.8	1653.8	1719.7	1778.9	1886.7	1878.5	1836.6	1665.1	1723.1	2005.3	2097.6	2145.4	2192	2212.3	2274.3	2255.1	2284.3
0	0	0	5.5326	0	93.81	2.8365	113.33	132.31	136.41	68.033	131.49	142.46	152.34	140.45	160.62	156.21	141.23	148.1	146.29	150	157	154.49	183.1	192.7	243.82	298.7	360.3	407.19	470.07	547.31	603.13	684.19	813.41	930.08	1051.7	1194.2	1259.8	1387.1	1431.7	1555.4	1610.6	1651.4	1710.9	1809.8	1871	1904.2	1949.3	1931.4	1950.3
0	42.079	0	0	0	18.737	14.56	0	0	0	0	12.574	0	0	0	0	0	15.048	67.41	78.945	1.835	216.42	137.39	444.15	349.27	664.67	795.26	884.58	983.36	1030.2	823.27	1107	1385.9	1510.6	1657.9	1782.7	1908	1995.6	2171.5	2277.8	2382.8	2461	2529.2	2593.6	2661	2781.4	2817.1	2906.2	2952.3	2914.4
0	1.4763	0	10.879	6.2184	1.2146	0	0	0	2.9669	16.914	49.751	67.987	92.195	122.13	189.35	213.42	292	401.82	498.06	589.11	716.06	855.83	972.8	1147	1241.2	1480.1	1640.6	1774.3	1991.7	2053.5	2285.7	2368.4	2506.5	2754.5	2822.3	2944.5	2982.1	3194.1	3206	3234	3240.8	3369.6	3240.6	3262.1	3310.2	3198.6	3314.1	3255	3216.7
1.4263	1.1417	0	0	10.817	0	2.7134	2.7772	12.341	14.405	8.3796	36.105	42.923	66.356	87.01	106.78	117.95	113.34	140.42	151.44	164.03	190.62	221.78	240.17	289.08	332.11	370.55	422.37	461	511.2	567.32	616.08	606.86	664.33	691.46	737.6	752.72	762.27	784.53	809.03	825.42	839.94	838.3	865.37	875.37	850.93	874.29	862.87	860.2	1021.4
0	8.5109	3.9892	0	0	0	1.9543	1.5181	37.789	91.654	212.69	376.49	513.97	712.49	1029.2	1109.2	1235	1477.4	1807	2008.2	2059.8	2315.6	2384.1	2634.2	2732.9	2474.6	2769.5	3104.9	2934.7	3400.1	3586	3445.1	3480.1	3750.6	3684.3	3691.4	3779.3	3875.1	3954.8	4092	4120.7	4121.2	4269.4	4254.7	4265	4319.9	4403.5	4383.2	4442.9	4497.1
0	0	0	3.6986	5.1474	5.0295	0	0	0	0	0	0	0	0	0	0	1.908	41.078	76.653	134	202.36	273.3	334.41	389.6	425.54	483.5	558.32	609.34	604.71	673.82	718.99	750.36	772.2	797.87	819.18	832.92	845.22	883.71	885.99	816.43	849.16	836.79	836.99	861.53	900.67	917.42	902.2	922.99	939.48	983.21
15.774	3.124	0	0	0	1.2382	0	0.84315	0	5.3655	0	0	0	0	0	0	0	0	0	0	0	0	0	0	0	0	0	0	0	22.685	34.707	86.766	86.708	156.86	240.05	271.46	279.06	368.82	471.31	522.6	558.38	596.54	665.8	711.2	715.82	775.91	805.44	810.16	860.27	893.43
4.1884	0	0.74027	0	0.39543	0	5.2722	5.1704	2.6525	5.7001	5.7366	7.9889	22.721	42.136	59.82	98.942	137.5	180.58	226.58	302.27	364.69	406.9	474.26	528.31	615.89	715.08	811.47	945.11	1038.3	1145.9	1288.8	1431.3	1571.4	1587.6	1743.8	1872	1935.2	1999.6	2131.3	2186.4	2227.2	2308.8	2368.4	2415	2451.2	2522.1	2621	2689.8	2684.6	2264.6
0	0	0	6.9303	10.552	2.3782	0	3.4493	0	0	0	0	0	18.115	34.921	101.81	154.51	230.03	311.41	394.05	504.4	616.93	716.86	820.6	912.58	1029.9	1138.8	1227.3	1346.9	1380.2	1490.6	1578.1	1590.5	1708.3	1826.4	1888.5	1892.5	1939.3	2010.6	2051	2107.6	2121.7	2068.1	2038.9	2069.7	2131.4	2167.7	2130	2128.3	2175.3
1.9335	6.8382	10.263	2.9297	7.8972	0	0	0	0	0	0	0	0	0	0	0	0	0	0	0	0	0	0	21.384	58.918	114.75	163.98	232.72	315.58	374.3	466.41	528.74	608.56	652.63	709.44	812.35	874.57	899.33	1008.3	1028.7	1069.2	1083.8	1086.5	1122.7	1118.1	1143.1	1104.8	1153.3	1135.1	1140.2
2.597	0	2.1399	0	0.7654	0	3.9075	0	0	3.3679	0	0	0	0	0	0	0	0	0	0	0	0	0	0	0	0	0	0	10.778	43.24	93.031	183.66	220.48	372	471.92	704.59	854.72	933.18	1063.1	1185.9	1172	1353.7	1518.7	1533.6	1702.9	1702.9	1628.3	1677.1	1653.3	1727.9
3.7481	0	0	0	7.9203	7.0422	1.0563	0	0	0	0	0	0	0	8.0279	15.946	11.408	2.7139	3.1607	14.627	23.205	52.276	50.685	70.663	76.071	90.564	134.75	152.09	180.16	198.16	201.26	233.2	254.51	325.63	340.49	428.65	480.95	607.85	709.83	749.77	841.15	840.97	948.78	1027.5	1116.5	1183.7	1223.5	1272.1	1353.3	1398.3
0	3.3584	4.5048	0	10.213	1.0839	6.0856	14.238	39.823	61.739	91.842	137.98	164.56	197.69	263.54	298.68	343.58	389.73	407.39	474.75	489.68	525.78	553.41	558.86	617.96	621.37	645.17	661.81	699.39	726.88	748.65	811.4	872.76	945.91	1027.2	1082.7	1167.9	1239.5	1303.3	1407.9	1519.6	1561	1639.4	1734.1	1812.2	1858.1	1907.2	1968.3	2075	2060.1
17.306	20.515	5.3514	14.23	0	0	0	0	0	5.0221	36.02	89.634	211.51	281.46	451.07	592.17	769.63	928.72	1080.2	1252.1	1443.8	1627.1	1813.7	1973	2130.2	2237.6	2432.8	2519.6	2651.9	2804.7	2939.8	3077.7	3162.1	3366	3561.8	3662.2	3893.5	3999.4	4121.5	4071.9	3988.8	4173	4159.5	4210.8	4249.1	4386.1	4463.8	4728.2	4783.5	4519
0	0	0	0	4.6131	9.4372	5.4831	2.8698	4.3761	0	15.715	27.681	50.822	98.246	151.25	228.99	346.37	407.89	528.8	602.03	710.57	791.7	845.06	963.82	1009.6	1079.6	1164.2	1262.3	1314.6	1329.7	1361.3	1437.7	1508.8	1518.6	1548.1	1539	1543.8	1566.2	1575.5	1602.6	1440.2	1429.1	1396.9	1384.6	1402.8	1309.5	1227.7	1218	1178.9	1156
0	0	6.7705	15.309	0	12.598	0	0	0	0	0	6.9067	24.721	44.238	76.348	129.26	194.17	279.12	361.32	480.9	558.1	679.99	817.99	915.34	1085.7	1235.8	1336.5	1458.1	1613.2	1697.7	1827.6	1920.4	2062.8	2209.9	2344.9	2472.6	2613.4	2674.7	2827.8	2802.4	2928.1	3001.1	3079.6	3127.6	3184.9	3175.3	3294.2	3313.7	3304.4	3297.2
0	0	0	9.4022	1.1017	14.222	12.12	24.977	40.706	49.849	78.487	96.944	120.84	167.99	178.03	229.85	262.03	291.54	341.27	391.26	412.01	483.06	540.18	606.93	650.99	726.4	803.48	834.95	856.94	932.01	964.31	1029.7	1067.7	1122.3	1277.2	1253.2	1354.5	1433.1	1470.3	1567.7	1580.5	1945.9	1701.2	1664.5	1735.9	1828.7	1757.2	1817.3	1816.2	1814.6
0	2.0992	0	0	1.6409	12.188	15.624	5.7988	5.5285	0	14.623	20.544	59.696	71.093	115.4	186.82	271.9	377.16	489.7	575.48	712.41	836.48	916.79	977.44	1091	1117.8	1203.1	1279.8	1363	1509.6	1476.7	1511.8	1543	1564	1667.9	1678	1816.6	1822.9	1881.5	1894.1	1925.8	1998	2039.1	2103.5	2078.2	2122.5	2167.4	2159.3	2158.8	2118.8
0	0	0	9.3417	16.844	8.7705	13.12	12.863	6.405	0	0	0	0	0	0	0	0	0	0	23.907	54.036	110.58	127.33	181.32	242.13	294.59	353.08	453.63	569.3	686.77	821.89	1012.1	1222.5	1478.9	1658.3	1847.3	2072.1	2266	2462.6	2713.9	2950.2	2964.4	3018.6	3380.8	3687.1	3841.2	3786.2	3996.8	4052.3	4151.5
14.828	7.5968	5.0607	0	0	0	0	0	0	0	4.8328	11.145	38.986	56.409	107.6	163.13	215.14	238.85	278.42	342.72	410.68	462.67	546.28	621.48	657.92	704.78	762.2	843.9	949.85	1047.2	1129.2	1143.3	1207.5	1297.9	1371.8	1368	1459.4	1509.6	1563.8	1723.1	1711	1814	1776.6	1833.3	1943	1870.7	1930.2	1916.6	1897.9	1925.8
5.5586	0	0	0.19666	5.9551	0	0	0	0	0	0	0	0	0	0	6.2892	12.913	8.9375	41.57	40.848	97.302	130.51	164.48	171.95	250.92	281.13	304.82	366.45	392.97	461.68	459.02	568.4	612.26	711.38	818.04	867.3	954.17	1073.7	1053.1	1132.2	1175.1	1198.3	1222.4	1234.3	1297.1	1284.9	1265.9	1310.7	1295	1329.5
25.162	8.6198	0	0	0	0.095886	0	0	0	0	0	0	0	0	0	0	0	0	3.6812	79.93	93.315	210.39	214.33	387.31	443.12	566.78	607.55	748.43	844.32	928.96	1027.9	1205.9	1324.3	1417.8	1577.9	1610.9	1698.9	1808.9	1898.1	1961.9	2070.4	2064.3	2097.7	2152.5	2251.7	2231.3	2223.3	1911.3	2220	2245.8
0	0	0	8.379	24.17	24.831	37.605	68.591	102.02	153.74	223.52	251.86	310.01	414.04	456.34	514.65	592.72	672.73	742.75	814.09	909.12	1034.4	1128.4	1164.7	1419.9	1566.4	1501.9	1942.1	2010.4	1763.8	2405.9	2459.6	2624.4	2633.1	2916.9	2967.2	3112.9	3259.1	3310.6	3464.3	3413.9	3564.5	3533.7	3544.8	3512.9	3630.7	3632	3777.1	3738.5	3595.9
0.049429	0	0	1.9982	6.6823	4.3277	0	0	0	0	0	0	1.5218	0	0	0	0	0	0	0	0	5.4548	0	0	0	3.9611	8.9987	9.9778	9.3419	17.908	41.551	64.421	148.17	230.51	321.02	440.78	555.41	703.7	790.48	919.5	992.47	1089.1	1219.4	1347.5	1549.6	1653.7	1756.3	1779.7	1837	1899.8
0	0	0	0	4.5061	33.636	34.436	57.477	65.362	49.289	44.026	42.025	59.568	62.398	78.617	88.661	115.26	158.53	184.19	235.09	278.34	345.4	428.58	431.98	511.5	527.92	631.12	652.6	720.77	754.25	733.62	795.06	853.79	868.33	905.06	956.34	954.13	961.9	1025.4	1029	988.43	1016.6	988.72	1006	1042.1	1056.7	1064.6	1060.3	1028.6	1039.1
0	12.521	8.3346	3.5063	0	0	0	0	0	5.3801	23.382	77.052	96.527	173.3	259.28	354.22	435.09	571.39	647.81	845.17	978.41	1121	1212.4	1356.3	1473.2	1585.6	1643.2	1712.3	1833.7	1858.6	1976.9	2105.1	2145.9	2254.4	2327.7	2344.5	2421.1	2420.7	2486.2	2516	2544.6	2569.3	2623.5	2713.9	2755.3	2679.5	2622.9	2673.8	2681.3	2683.7
0	0	0	0.095779	3.355	20.962	28.645	43.777	46.875	62.445	91.237	102.68	129.06	157.32	175.44	217.33	262.35	311.64	417.63	497.48	627.15	763.79	926.77	1115.4	1343.1	1525.5	1712.8	2212.3	1551	1744.2	1823.3	2014	2143.9	2333.6	2478.6	2604.3	2585.2	2707.5	2764.8	2797.4	2760.2	2765.4	2736.1	2843.7	2867.8	2794.5	2823.6	2911.1	2926.9	2902.9
0	0	2.5899	0.62496	11.235	0	0	0	0	0	0	0	0	16.228	55.25	103.3	188.29	299.1	412.55	616.71	738.05	968.7	1139.7	1390.2	1597.4	2002.3	2228.6	2357.6	2585.8	2874.5	3279.2	3533	3893.2	4166.7	4393.3	4732.5	5082.3	5315.9	5627.8	5806.3	6040.3	6242.5	6415.8	6586	6720.8	6734.1	6877.1	6912.6	7033.6	7096.3
0	0	0	0	12.472	15.09	20.366	22.904	19.96	24.02	15.396	38.933	38.249	36.016	77.817	104.4	131.24	166.15	225.64	341.54	442.12	544.11	597.18	687.65	772.13	898.78	985.01	1100.2	1223.4	1316.8	1385.9	1506.1	1563.5	1707.2	1743.7	1794	1835	1858.7	1955.9	1963.6	1984	1948.6	1965.7	1921.5	1953.8	1962.1	1948.6	1994	1995.7	2000.5
0	0	12.098	0	1.6922	13.285	6.2279	3.3246	7.1979	13.566	6.5019	4.8552	0.92061	1.1121	0	0	0	0	0	0	0	0	0	0	16.306	36.842	52.327	88.105	146.04	212.85	255.13	327.02	379.89	487.34	547.14	595.28	658.11	759.14	833.44	932.63	980.22	1051	1128.7	1144.7	1193.6	1267.6	1286.9	1290.7	1355	1334.8
0	0	0	0	10.705	4.1188	25.205	43.026	42.379	63.549	123.17	159.77	183.22	221.13	272.08	358.75	422.86	543.15	646.22	748.22	868.04	1052.8	1004.9	1091.7	1204.7	1271.1	1385.3	1472.8	1589.1	1616	1679.1	1760.1	1783.2	1847	1839.9	1859.3	1924.6	1899.7	1983	1984.9	1955.1	1978.6	1982.8	1963.6	1960	1942.7	1997.5	1929.4	1997.6	1997.7
0	0	0	0	2.0679	6.3538	9.1697	5.825	26.891	25.661	39.34	53.477	52.151	64.52	77.853	82.673	105.52	105.01	143.2	143.71	165.77	186.81	203.25	211.95	226.56	278.1	312.65	366.17	394.08	466.07	540.65	651.62	750.03	899.26	1038.1	1193.7	1328.1	1470.6	1638.2	1746.1	1799.4	2013	1769	1799.3	1850.1	1915.1	1914.1	1943.9	1945.6	1992.4
5.4356	0	0	0	0	3.4777	6.3923	17.171	51.476	104.19	204.67	270.74	371.74	514.04	632.47	812.8	1007.9	1220.4	1422.7	1666.4	1953	2163.3	2251	2501.8	2631.4	2930.5	3142.2	3214.5	3394.3	3498.3	3570.4	3774.4	3943.2	3986	4142.9	4119.3	4188.8	4142.8	4174.8	4261.2	4107	4153.9	4094.9	4124.8	4153.6	4166.3	4182.1	4244	4204.1	4226.3
0	2.0734	3.018	4.7165	0	1.0495	0	0	2.7176	0	1.7444	0	20.43	0	3.9477	15.658	41.127	77.846	103.57	130.7	186.84	209.11	276.53	348.08	408.34	510.16	654.87	686.49	871.17	1015.1	1056.3	1142.8	1238.7	1344.9	1404.1	1489.1	1499.3	1689.6	1744.4	1842.6	1898.8	1974.3	2050.6	2117.8	2184.1	2225.7	2294.6	2280.2	2323.1	2405.4
0	0	0	7.0847	10.181	23.749	8.8808	22.552	11.274	27.266	13.047	17.669	24.68	24.049	24.591	24.821	24.308	29.976	57.431	81.397	95.816	133.4	181.37	212.68	268.62	298.3	346.37	378.65	434.43	465.1	501.8	529.73	539.84	638.92	669.44	727.31	729.81	776.6	793.6	815.47	841.04	833.68	869.88	867.03	877.37	886.93	905.36	905.19	928.96	970.02
0	5.0065	0	0	4.231	0	9.6551	16.921	58.446	122.46	248.52	381.41	547.42	699.86	899.86	1131.7	1361.4	1597.2	1795.2	1771.6	1906.6	2115.7	2108.4	2194.4	2332.9	2420.4	2531.6	2563.8	2658.9	2702.2	2764.2	2805.4	2828.2	2865.5	2979.5	2958.5	3038.6	3048.7	3107.2	3211.6	3096.3	3109	3132	3127.5	3219	3265.3	3248.2	3309.3	3284.5	3275.5
0	3.9912	2.0748	0	4.4654	0	0	0	3.8597	2.7389	1.6681	6.8517	16.479	34.301	49.379	73.358	97.287	103.98	132.59	171.15	183.02	220.14	221.28	261.67	265.16	271.44	289.61	317.35	306.7	324.98	361.64	361.55	343.39	352.12	369.39	397.31	404.83	409	423.1	438.45	433.37	450.02	459.94	469.68	475.99	470.25	485.1	497.97	486.66	479.97
0	0	1.5841	3.3443	9.1382	0	0	0	0	0	0	0	0	0	0	0	0	0	0	0	11.885	46.751	84.275	145.05	195.94	282.82	345.82	415.02	514.62	572.93	683.71	758.24	861.25	921.02	945.35	991.75	1057.6	1099.3	1181.7	1175.1	1209.5	1266	1283.6	1250	1270.3	1238.3	1257.7	1350.5	1398.7	1422.2
1.2946	3.1997	0	0	3.3014	0	1.0438	0	0	12.886	25.374	61.984	108.71	152.79	234.59	306.13	355.54	437.6	424.16	495.79	538.73	621.61	635.36	669.72	713.72	735.51	794.96	818.08	921.04	974.57	1059.9	1077.6	1210.4	1293.7	1309.6	1575.2	1686.3	1777.7	1860.2	1945.2	1940.5	2053	2122.4	2216.5	2233	2234.2	2275.8	2196.8	2246.7	2199.4
0	0.5991	1.49	0	0	7.2221	0	0	0.11866	0	8.8861	0	15.599	18.565	40.276	31.366	39.589	49.215	68.588	81.282	88.131	95.255	96.764	96.632	148.61	163.86	216.69	304.41	363.75	496.12	582.49	708.27	811.2	894.45	1046.6	1166.2	1390.3	1410.8	1526.1	1609.5	1651.7	1792.8	1830.3	1926.4	1948.3	1967.9	2121.8	2166.1	2192.4	2078.3
21.971	1.4524	0	0	0	4.228	0	0	0	0	0	4.903	0.56364	12.185	20.937	31.285	39.907	51.552	59.607	103.99	139.36	147.33	204.19	249.9	299.29	301.4	332.89	349.51	374.88	409.51	399.39	449.68	446.28	489.51	495.74	472.14	478.92	524.63	545.76	575.2	548.68	537.29	584.4	577.1	609.98	639.92	596.08	583.15	595.14	602.71
0	0	0	9.6724	15.179	5.7036	0	0	0	0	0	0	0	0	0	0	0	0	0	10.826	19.733	39.381	62.758	84.189	86.157	130	154.96	164.36	191	202.95	246.83	257.15	266.3	320.03	331.23	357.9	392.61	416.88	416.43	464.53	457.05	514.61	470.61	517.3	520.4	501.83	516.48	533.84	515.62	513.5
11.199	2.7945	0	0	0	6.1227	1.4742	0	0	0	0	13.837	21.634	27.453	30.135	35.221	49.622	76.869	97.177	94.973	110.88	115.91	128.58	134.24	108.12	101.91	69.387	81.97	96.425	121.44	107.88	127.28	117.3	157.21	176.34	125.58	108.61	138.11	167.38	173.46	163.17	139.21	165.36	162.39	193.9	215.06	212.23	214.89	196.91	200.14
0	0	0	0	4.0959	21.051	12.567	6.8161	12.057	5.7335	16.46	4.2707	14.712	35.213	58.132	95.655	186.16	273.58	399.08	513.79	635.43	773.09	908.97	1108.8	1367.4	1606.2	1861.3	2131.8	2421	2838.9	3155.7	3502.8	3806.2	4166.5	4501	4778.8	5054.4	5414.5	5773.9	5977.5	5951.8	6191.3	6208	6726	6730.9	6752.8	6744.1	6917.1	6858.4	6779.4
0	11.763	4.9653	0.8751	4.3799	0	0	0	0	1.7287	0	14.415	36.361	63.918	142.14	175.77	250.76	331.83	415.97	526.89	597.4	719.62	768.91	890.87	968.96	1062.7	1124.9	1207.3	1301.1	1349.8	1494.4	1544.2	1656.1	1768.6	1823.1	1930.5	1970.3	2041.9	2112.3	2177.5	2213.4	2258.3	2306.8	2306.7	2295.9	2282.5	2313.6	2365.2	2350.2	2369.7
2.3541	5.1781	0	4.6912	0	3.0484	0	1.4221	0	4.3093	0	0.11536	0	8.113	6.1532	11.431	17.332	14.161	4.5438	32.99	76.725	137.29	237.42	340.02	462.49	594.88	726.72	905.05	1119.9	1338.7	1618.8	1875.4	2087.3	2399.1	2706.6	3001.3	3290.6	3485.9	3809.2	3983.6	4047.2	4314.9	4338.3	4437.9	4524.5	4648.7	4586.4	4665	4676.4	4795.2
0	0	0	0	19.439	26.523	34.244	54.544	44.574	73.448	100.57	172.27	283.72	395.89	528.51	697.43	821.24	978	1217.1	1439.5	1576.9	1911.3	2120.5	2364.1	2536.3	2797.1	3102.3	3272.6	3498.9	3550.6	3765.8	3892.4	3981.2	4129.8	4305.3	4439.3	4473.7	4458.3	4558.5	4531.7	4534.1	4472.3	4495.8	4551.4	4589.2	4697	4681	4668.8	4707.3	4652.2
13.359	0	0	0	0	7.9636	10.772	21.276	72.511	118.41	161.09	219.86	359.61	427.81	518.39	614.76	655.71	718.21	707.32	824.87	904.72	1024.6	1069.7	1208.8	1266.3	1259.7	1331.3	1306.8	1330.3	1463.6	1380.5	1459.3	1433.3	1505.7	1484	1326.9	1661.4	1570.8	1582.8	1695.1	1746.1	1735.3	1790.7	1779	1800.1	1742.5	1838.7	1584.3	1782.5	1740.7
0.33089	0	0	3.3599	10.19	0	0	0	2.0076	16.21	49.758	67.714	87.55	118.62	151.86	185.3	231.94	262.79	282.61	324.18	337.5	356.3	416.68	433.9	495.07	533.34	676.73	747.3	803.33	905.15	969.83	1051.5	1099.7	1203.3	1268.1	1333.2	1370.1	1295.9	1382.3	1365.1	1387.2	1401.4	1418.5	1435.7	1444.5	1550.5	1527.4	1562.8	1533.4	1525.2
7.7684	8.1278	0	0	8.6656	0	0	0	0	0	0	0	0	22.037	55.671	115.03	190.97	284.82	383.91	514.46	649.39	768.46	935.64	1082.2	1218.6	1413	1531.5	1624.4	1834.4	1987.7	2077	2235.7	2299.2	2380.2	2541.3	2609.6	2676.8	2686.8	2801.8	2959.9	3008.9	3047.5	3126.1	3138.5	3178.1	3311.8	3266.2	3280.2	3303.4	3344
25.475	3.9128	0	0	0	0	0	0.12774	18.396	43.772	81.968	124.9	176.5	246.39	299.85	335.91	402.78	478.35	560.38	613.72	697.67	812.16	915.73	1006.5	1136.2	1259.5	1354.4	1498.2	1669.3	1852.3	2009.7	2233.8	2417.8	2669.8	2882.7	3045.3	3272	3453.4	3674.6	3783.5	3963.2	4137.6	4223.2	4437.5	4555.6	4601.9	4606.5	4640.7	4672.7	4661.2
9.9608	14.52	0	0	1.7629	0	0	0	0	0	0	0	0.095127	0	20.301	32.442	58.266	107.33	150.05	232.92	306.46	387.39	429.76	516.69	599.87	674.38	809.09	888.01	1016	1119.2	1214.9	1325.9	1312	1532.5	1683.6	1769.4	1826.2	1908.1	2033.8	2121.3	2148.8	2071.4	2243.2	2062.8	2234.4	2174.2	2252.2	2314.5	2334	2376.9
7.0178	7.9432	0	0	0	0	1.5052	0	0	0	5.3802	17.719	25.519	30.086	75.941	150.3	195	307.02	393.2	523.62	661.09	795.46	860.48	973.36	1076.2	1286.7	1403	1493.3	1575.6	1724	1845.2	1957.8	2008.5	2184.4	2264.6	2369.8	2423.7	2472.4	2575.6	2610.9	2669.6	2759.9	2720.3	2768.2	2760.4	2868.2	2786.9	2819.3	2856.5	2824.9
2.4051	3.0727	0	2.0052	0	7.0144	1.2912	6.5168	10.494	4.7991	0	0	2.1481	0	10.866	15.419	47.369	95.796	155.19	213.43	323.93	430.09	494.41	622.67	777.4	909.57	1038.3	1115.3	1305.9	1354.9	1489.3	1537	1587.9	1658.2	1859.3	1812.1	1873.8	1905.3	1899.1	2042.4	1973.1	2062.6	2099.3	2050.8	2076.8	2062.2	2112.6	2112	2030	2064
0	0	0	8.548	18.674	5.7443	9.6469	16.239	0.3736	38.173	55.643	59.733	95.167	101.8	132.39	144.36	170.8	178.41	212.64	252.49	286.31	301.31	346.59	405.65	516.23	555.78	677.73	642.55	734.68	793.54	878.96	932.92	995.94	1032.2	988.81	1017.6	1081.9	1169.1	1220.1	1238.8	1289.1	1382.3	1406.8	1472.7	1560.1	1620	1615.1	1701.9	1697.6	1731.7
4.5416	3.1884	0	0	2.8363	1.6706	0	0	0	0	0	0	0	0	0	0	3.0603	0	10.899	39.65	77.06	127.13	186.89	266.05	319.39	428.17	546.99	618.57	671.7	773.36	835.33	1010.7	1099.4	1165.9	1244.1	1267.8	1294.7	1251.3	1247.8	1292.5	1326.7	1352.2	1425.7	1529.3	1556.5	1576.8	1594.6	1609.2	1644.3	1619.9
0	0	0	5.0283	13.366	12.876	10.368	35.863	39.56	68.251	101.18	151.25	229.61	322.09	404.43	555.29	695.81	880.89	1034.9	1230	1381.1	1597.6	1739.3	1836.5	1974.5	2088.6	2269.5	2305.1	2365.4	2447.5	2526.2	2621	2726	2752.3	2821.3	2911.5	2894.9	2834.4	2928.7	2928.7	3092.3	3088.5	3076.6	3038	3046.4	3127.9	3092.2	3079.1	3041.9	3015.5
6.4121	10.886	0	10.4	0	9.401	0	0	0	0	0	0	0	4.7051	9.3099	9.3854	6.1449	0	0	15.556	30.541	37.54	61.517	108.53	147.96	145.62	179.15	197.6	232.41	303.97	232.16	334.1	323.74	406.49	479.89	457.99	438.07	612.37	648.84	689.22	678.23	703.44	678.83	688.7	738.5	766.08	763.74	718.65	769.4	775.8
0	0	0	2.852	0	18.647	9.0164	18.541	0.032857	9.8106	4.3662	6.2958	16.743	28.604	57.249	116.24	171.02	263.67	347.85	455.59	584.26	699.83	831.18	1011.7	1109.9	1251.4	1387.1	1512.9	1647.4	1783.1	1886.4	1946.2	2029.3	2198.4	2258.3	2357.5	2435.4	2537.6	2578.3	2625.7	2701.9	2713.6	2745.2	2777.7	2771.4	2756.7	2794.8	2692.8	2733.8	2751.9
4.2738	8.0411	0	4.9616	0	0	0.11581	0	0.45639	21.084	62.547	102.67	142.74	202.83	255.53	350.54	445.45	510.9	580.48	622.04	726.6	787.39	866.39	940.43	1004.2	1058.5	1133.7	1134	1238	1289.4	1325.3	1399	1409.1	1469.3	1494.9	1537.8	1592	1611.2	1690.2	1764.6	1750.6	1755	1841.3	1856.6	1890.6	1896.5	1926.3	1953.8	1974.5	1969.9
2.1945	0	0	0	2.7824	6.1297	3.6746	0	0	0	1.2467	0	0	32.416	46.785	107.6	145.43	163.4	231.6	273.62	322.44	358.07	412.12	480.61	546.9	584.19	671.99	707.78	733.6	745.75	835.19	802.63	809.08	864.34	905.72	986.82	1061	1125.3	1153.9	1168.4	1145.7	1203.6	1217.1	1266	1274.6	1282.8	1308.2	1305.5	1198.7	1262.5
5.043	8.7684	0	4.8043	1.6213	0	0	0	0	0	0	0	0	0	0	12.882	35.443	65.129	109.69	193.09	271.55	351.06	407.09	476	553.4	622.85	700.08	857.23	985.49	1102.8	1233.7	1341.2	1361.1	1490.4	1599.1	1728.3	1794.9	1927.9	2188.1	2034.9	2124.6	2167	2160.6	2228.2	2324.6	2310.9	2368.9	2430.9	2440.8	2489.4
0	0	0	5.807	6.4698	4.8651	1.5765	0	0	0	10.454	34.351	56.919	103.45	149.97	260.94	348.51	453.23	523.9	652.68	711.3	950.13	1188	1227.2	1083	1173	1284.4	1299.4	1392	1450	1486.9	1580.8	1571.9	1651.7	1737.2	1784.7	1699.8	1788.9	1799.8	1845.4	1854.1	1849.7	1992.8	2076.4	2153.3	2189.9	2261.3	2327	2339.6	2264.8
5.7875	4.1642	0.75502	0	1.856	0	0	12.131	47.999	99.89	202.14	314.01	410.05	552.34	670.37	797.46	906.96	1049.4	1186.5	1259.6	1359.9	1466.2	1553.4	1573.2	1635.1	1699.3	1795	1818.9	1912.3	1972.1	1900.5	1961.4	1952.1	1986.4	2006.7	2018.7	2072.8	2094.3	2055.6	2096.3	2053.6	2055.7	2071.2	2032.6	2019.6	2063.3	2067.2	2103.3	2090.2	2076.3
0	0	5.0982	0	13.702	0	3.0257	4.796	3.8595	2.7022	2.6222	10.013	12.954	13.523	15.458	28.404	28.472	40.388	44.672	56.787	75.987	94.802	158.5	221.04	303.49	414.67	512.38	620.89	755.2	860.64	978.95	1092.5	1191.1	1289	1441	1545.7	1576.2	1700.7	1730.5	1872.3	1902.7	1980.8	2027.7	2054.2	2103.5	2012	2124.6	2121.5	2167.3	2153.2
0	0	0	0	4.2757	9.2721	4.4314	6.1613	10.67	3.3207	7.1434	6.5144	4.9868	22.222	15.245	12.095	20.308	24.161	18.511	35.918	34.96	44.654	51.892	42.077	52.734	61.111	60.18	53.69	54.753	53.468	57.675	66.183	65.714	76.041	111.4	151.93	179.05	234.23	263.55	312.07	365.36	418.37	478.06	501.54	542.77	578.82	625.56	713.98	667.46	766
0	0	0	4.9946	4.673	10.603	0	6.0455	0	0	9.2197	25.581	56.745	95.527	119.17	162.7	225.2	259.04	310.19	348.1	371.53	419.16	453.69	505.35	538.4	586.75	596.09	621.4	615.85	602.65	578.31	620.85	627.79	647.13	685.28	666.2	683.01	647.89	652.69	648.81	907.97	923.53	927.8	962.71	1006.9	1031.2	1023.2	1025	1030.8	997.92
5.4189	0	0	0	0	14.671	0.727	15.634	15.507	15.536	7.1124	2.0569	0	10.741	9.6754	0.33983	8.9642	19.865	38.935	37.981	50.094	59.052	74.866	109.23	98.842	118.22	128.79	148.14	177.44	282.39	315.97	377.64	441.41	522.02	598.51	637.51	736.12	845.21	937.18	1089.8	1109.9	1148.8	1289.1	1352.7	1448.8	1506.9	1534.3	1571.1	1641.7	1653.2
0	0	0	0	5.6096	23.846	29.753	36.902	60.188	97.245	179.05	235.98	370.14	485.53	574.12	665.88	797.12	929.76	1020.2	1099.6	1229.9	1322.6	1460.1	1479.7	1590.9	1638.3	1736.2	1864.4	1946.3	2141.7	2185.3	2237.5	2480	2634.7	2955.1	3049.6	2950.6	2969.9	3092.2	3196	3265	3448.3	3488.6	3566.8	3650.5	3745.8	3736.9	3873.8	3942.8	3918.6
11.536	14.525	0	0	0	0	0	15.401	36.378	2.4144	10.55	35.709	36.1	129.43	142.01	214.42	255.52	426.71	391.1	620.16	520.12	638.14	866.63	707.86	744.41	1060.7	1099.7	1137.3	1228.7	960.65	1052.1	1090.5	1245.5	1276.2	1272	1324.4	1345.8	1503.3	1464	1437.3	1583.1	1451.3	1468.3	1493.9	1468.8	1478.1	1474.8	1476.3	1409.4	1442.2
0	1.1394	0	0	3.6716	4.8178	5.2362	0	0	0	31.208	50.844	115.82	160.06	215.1	269.05	325.12	369.68	471.47	521.7	606.5	654.22	680.2	735.1	810.33	829.66	898.15	961.91	1043	1110.5	1123.7	1241.3	1276.4	1303.6	1411.3	1443.7	1562.3	1560.9	1621.4	1672.1	1686.3	1770.9	1814.6	1804.9	1788.6	1831.7	1930.9	1947.8	1936.6	1766.4
10.064	5.1188	0	0.43378	0	1.4577	0	0	0	0	0	0	0	0	0	0	0	0	0	0	0	0	0	0	0	0	0	0	0	0	13.614	80.275	166.53	293.29	366.87	499.98	635.49	713.37	781.73	872.04	914.98	996.16	1097	1164.4	1197.5	1247.6	1272.3	1327.9	1313.2	1315.7
0.1687	0.60916	10.844	3.9958	0	0	0	2.1193	0	0	4.0246	16.608	37.112	64.201	89.228	127.38	173.56	254.86	289.94	358.68	450.84	536.5	636.49	675.43	808.85	918.66	1014.9	1097.9	1161.4	1297.7	1396.7	1512.2	1579.4	1581.9	1779.9	1869.8	1961.9	2029	2076.5	2122.2	2075.4	2193.4	2208.2	2245.3	2206.1	2295.7	2272.7	2313.2	2405.5	2358.3
0	6.6353	0	1.5711	11.314	0	0	0	6.4838	7.7062	25.719	40.928	66.214	72.764	105.73	117.64	126.88	128.51	135.16	154.67	166.19	176.42	178.3	193.65	199.61	216.4	239.02	276.81	307.9	330.83	392.05	434.32	480.7	533.12	559.28	621.14	658.08	699.27	757.15	814.75	835.79	843.57	903.64	873.52	894.05	939.57	924.37	960.82	924.16	968.41
0	0	0	10.325	28.88	58.356	94.22	99.435	138.77	152.81	169.6	227.89	283.39	327.84	394.56	428.31	468.02	539.38	594.55	678.49	707.23	744.09	766.05	763.41	802.16	786.02	811.56	812.27	855.93	844.46	868.28	848.58	858.16	876.37	877.06	887.93	888.21	928.09	958.02	929.66	994.76	954.61	897.96	896.06	879.08	895.05	889.13	834.7	845.53	832.9
0	0	0	1.4027	0	24.283	24.869	59.107	80.021	118.04	178.83	271.46	420.37	541.88	707.9	837.68	959.36	1127.1	1299.4	1494.3	1661.8	1845	1983.4	2240.4	2276.9	2390.8	2467.1	2510.3	2682	2645.1	2741.6	2797.4	2897.2	3068.4	3009.8	3062.4	3131.6	3100.7	3105	3119.5	3134.4	3123.5	3117.9	3099.9	3130	3111.9	3095.7	3113.5	3078.1	3064.5
0	0	17.409	0	0	0	4.2027	4.474	22.597	36.949	86.972	137.74	215.07	254.8	367.05	477.34	568.14	656.41	736.02	837.79	947.65	1015.7	1101.6	1165.2	1234.2	1236.6	1241.7	1299.9	1306	1395	1419.3	1466.6	1546.3	1611.9	1751.9	1733.3	1847.5	1920.3	1994.7	2056.2	2138.4	2290.9	2328.9	2376.2	2343	2399.1	2513.9	2527.3	2647.8	2642.8
0	0	0	0	1.0538	5.341	18	0.51829	18.453	17.119	17.136	33.945	20.049	19.423	31.056	35.303	62.583	114.52	182.16	296.74	434.19	579.12	692.1	834.39	983.86	1161.9	1330.2	1483.6	1692.4	1828.9	2038.3	2231.9	2409.8	2589.5	2720.7	2916.3	3163.3	3388.3	3518.6	3678.6	3829.8	3986.9	4142.1	4107.2	4265.7	4337.4	4339.7	4440.9	4577.1	4689
8.8121	1.482	0	0	0	4.7035	5.7078	10.295	25.229	37.161	34.602	61.991	92.126	137.34	159.84	264.34	388.5	494.03	695.18	876.72	1106.3	1306.5	1591.7	1868	2144.1	2329.5	2590.4	2782	3062.1	3180.5	3324.2	3569.3	3626.8	3706.3	4057.4	4124.9	4296.8	4392.5	4651	4744.5	4817.7	4655.9	4829.4	4779.1	4946.8	4934.4	5042.6	5155.1	5142.6	5179.4
0	0	4.1165	0	5.3987	8.167	0	6.3704	0	15.806	54.595	96.594	172.62	240.83	326.24	414.81	512.7	609.95	678.97	833.95	894.53	990.47	1087.8	1205.4	1280.2	1350.8	1483.3	1557.7	1616.1	1834.1	1907.7	1929.7	1941.7	2010	2079.1	2221.2	2286.6	2279.9	2333.4	2405	2388.4	2435.9	2401.9	2442.9	2333.1	2385.6	2453.8	2448.4	2453.9	2317.5
0	0	0	12.205	2.0889	8.2789	0	12.241	17.329	34.498	57.43	86.001	118.39	156.52	203.83	264.23	316.75	371.43	414.5	514.71	606.93	676.58	752.99	800.56	897.49	935.61	1061.9	1127.2	1207.3	1290.7	1319.2	1413.3	1380	1404.3	1476.6	1535	1600.8	1667.8	1772.2	1724.4	1778.3	1793.1	1810.2	1819.8	1763.6	1883.5	1914.4	1969	1905.1	1922.5
0	0	0	4.2082	9.9534	6.568	0	0	0	0	2.4906	3.5782	0.25933	3.9187	0	3.3642	16.561	22.866	27.631	50.963	82.511	158.99	244.03	324.91	486.43	571.13	900.1	1121.6	1307.9	1346.5	1296.4	1431.5	1322.8	1675.6	1897.2	2046.1	2057.3	2058.8	2128.7	2168.8	2209.3	2283.4	2270.3	2529.1	2274	2317.7	2529.7	2274.2	2482.1	2452
0	4.793	0	5.2807	11.992	1.5609	5.8391	0	0	0	0	5.3674	35.3	50.849	90.554	153.08	171.29	209.62	262.9	285.88	327.18	394.03	399.29	448.09	475.27	530.97	565.97	582.45	627.21	621	668.86	645.92	632.92	678.87	675.28	698.55	696.86	719.84	771.82	755.76	762.96	816.72	805.72	817.35	815.78	817.66	809.15	831.45	807.14	850.93
0	0	0	2.0299	10.058	9.6039	2.4294	0	0	0	0	0	13.867	13.942	27.925	21.583	40.467	39.483	39.368	67.964	80.266	100.08	94.144	30.831	16.67	9.1942	37.733	14.875	0	0	0	0	0	6.4825	99.416	125.65	0	0	0	0	0	0	0	0	0	0.21834	15.979	6.9857	13.932	33.725
0.60248	2.5346	0	2.4412	0	0	2.1798	0.38025	0	0	3.5349	4.9106	26.058	55.603	81.498	126.25	157.33	198.26	203.21	251.55	289.74	312.98	337.68	370.45	437.06	511.65	553.33	625.64	663.13	742.49	774.09	846.29	911.35	979.6	1091.6	1171.4	1272.5	1341.2	1438.9	1534.4	1606.3	1694	1704.7	1841	1870.2	1893.5	1940.1	2035.1	2066.5	2048.7
10.22	13.707	5.5946	0	0	0	0	0	0	0	0	0	0	0	0	0	37.517	94.006	195.98	339.86	462.32	616.82	730	886.88	1044.1	1177.5	1395.8	1590.5	1746	1965.4	2140.5	2286.1	2420.8	2693	2809.7	2913.5	3015	3154.6	3197.2	3285.9	3339.3	3441.4	3469.2	3475.2	3752.7	3640.5	3651.3	3976.9	3967.7	4046.7
0	0	0	4.5942	19.277	32.224	40.35	87.676	109.94	153.06	246.13	341.2	486.27	597.59	803.41	955.56	1151.3	1438.5	1536.8	1961.9	2256.2	2470.3	2825.3	2969.9	3324.8	3545.7	3827.2	4049.4	4203.1	4633.9	4535.5	5009.5	5036.6	5213.1	5559.2	5791.2	6042	6237	6392.3	6618	6663.3	6867.7	6990.1	7155.6	7371.6	7360.3	7535.4	7625.2	7601.1	7343.1
3.2695	0	0	5.339	3.5004	5.5244	0	33.273	69.42	169.81	289.92	464.53	691.05	937.62	1255.7	1597.9	1877.9	2280.1	2662	3051.2	3392.2	3700.8	4076.9	4415.8	4524.2	4708.8	4907.3	5208.6	5273.7	5453.9	5567.1	5654.1	5837.1	6036.8	5954.5	6103.8	6278.8	6389.4	6542.2	6603.9	6592.9	6631.7	6547.4	6446.1	6390.3	6574.2	6519.5	6452.4	6377.8	6538.5
0	0	0.45869	6.8057	8.2907	20.269	0	2.1849	6.672	14.386	14.494	25.945	33.553	39.975	68.388	91.539	107.86	152.14	193.4	249.04	273.1	435.65	462.01	423.33	425.86	432.98	467.12	489.44	515.81	565.94	587.33	618.25	625.83	703.65	757.13	828.72	877.13	944.07	1002.8	1081.1	1142.4	1149.9	1280.7	1332.5	1405	1431.1	1517.4	1610.6	1648.2	1641.7
0	6.3015	4.325	0	0	0	2.5883	9.9385	45.414	104.22	189.8	347.45	516.35	714.66	941.08	1198	1516.2	1869.5	2190.9	2477.3	2890.7	3227.5	3560.1	4010.3	4367.6	4780.6	5135.2	5476	5997.6	6058.5	6477.3	6966.1	7641.2	7926	8112.8	8239.1	8401.1	8821	8870.2	9182.3	9132.7	9360.4	9506.9	9663.1	9663	9790.2	9907.6	10128	10136	10376
2.6617	2.4571	3.2362	0	0	0	0	0	0	0	0	0	0	0	0	0.67285	32.797	111.75	171.01	270.36	341.76	432.29	517.02	597.16	686.62	823.28	831.96	1002.3	1064	1055.9	1133.3	1273.2	1373.3	1411.9	1568.2	1589.7	1672	1780	1887.4	1879.4	2018.1	2111.6	2182.7	2183.6	2211.1	2255.2	2190.4	2271	2245.4	2283
0	6.0881	0	0	0	9.8725	8.1906	0	9.8737	0	46.533	28.448	70.389	81.787	124.22	191.28	252.93	289.83	385.41	444.47	556.19	654.68	769.13	868.15	972.12	1114.3	1302.5	1387.9	1638.5	1731.2	1841.9	2096.1	2343.4	2566.8	2723.5	2875.4	2240.9	3198.3	3294.7	3318.4	3454	3441.4	3635.7	3581.4	3652.8	3035.5	3023.9	3055.1	3021.2	2969.6
0	6.8199	0.47751	0	0	6.5282	3.6701	11.439	11.413	15.038	22.181	23.684	33.155	35.008	43.061	47.31	52.632	58.189	72.606	72.235	86.263	101.96	117.19	144.51	175.47	239.94	293.99	362.63	479.55	622.19	722.95	693.08	759.81	635.98	729.27	720.31	792.78	944.29	1007.3	1050.1	1138.3	1146.5	1203.7	1228.4	1271.3	1360.1	1322.4	1336.7	1332	1409.1
0	0	0	0	3.8611	0	12.653	0	7.9276	12.627	5.4557	8.8041	11.415	22.929	27.991	44.489	41.917	35.759	60.275	67.19	91.288	116.08	148.21	222.35	261.88	364.2	424.2	532.56	622.07	733.51	820.78	929.11	987.17	1092	1156.4	1253.6	1307.4	1352.2	1394.2	1439.1	1481.2	1542.7	1573.8	1589	1585.5	1668.8	1663.4	1660.8	1668.3	1651.8
0	0	0	0	9.9965	18.929	23.765	29.68	56.187	76.997	101.48	125.9	184.72	217.43	251.6	317.1	419.17	510.3	652.38	787.61	925.17	996.13	1159.5	1234.2	1363.2	1490.3	1476.9	1521.5	1604.2	1700.7	1720.6	1738.7	1790	1914.6	2049.8	1968.4	2038.7	2071	1931.8	1888.2	1892.4	1906.8	1902.1	1868.8	1846.8	1845.1	1855.4	1827.5	1845	1752.1
0	0	0	4.5558	8.101	4.4816	15.029	16.49	21.041	25.18	36.933	43.917	66.46	110.94	147.08	164.85	185.92	233.98	258.83	282.02	352.06	343.93	378.42	397.12	422.76	437.14	469.08	497.93	508.81	605.06	653.29	742.79	805.03	885.33	1044.2	1079.4	1162.5	1251.6	1371.1	1524.1	1575.1	1672.8	1704.2	1757.5	1834.7	1884.7	1903.9	2006.6	1941.6	1958.5
0	0	0	6.3715	27.215	12.013	28.627	34.142	60.486	61.552	67.924	57.623	45.041	52.628	55.931	52.47	34.19	34.276	39.904	32.05	22.182	14.956	18.937	10.589	0	0	0	0	2.9539	0	17.424	23.45	42.036	64.571	58.691	63.746	88.788	106.71	146.05	175.45	162.53	169.83	140.15	100.51	122.6	130.79	104.92	148.99	123.37	156.08
0	1.6826	0.4489	0	15.907	0	0	9.6001	16.213	39.362	44.765	83.087	93.959	196.49	215.47	285.15	314.36	229.21	283.38	303.32	357.17	417.92	454.67	490.12	529.88	602.56	628.91	665.79	703.71	711.13	752.58	795.71	800.15	835.14	866.82	897.39	895.42	901.31	931.38	971.23	956.56	980.18	973.12	966.35	979.61	973.18	1000.3	1000.7	994.74	961
0	0	0	0	18.799	19.733	22.405	30.041	26.867	52.544	81.834	99.828	167.93	237.85	255.08	290.94	344.27	377.08	465.08	512.15	566.13	602.33	695.83	687.87	803.28	835.39	900.97	945.7	1028.7	1194.9	1156.1	1178.8	1301.9	1303.2	1409.7	1432.4	1469.8	1456.9	1540.6	1525.1	1515.5	1545	1589.6	1598.9	1554.9	1581.9	1640.9	1615.9	1583.1	1510.7
1.6821	6.2147	0.76479	0	1.219	0	0.93956	0	6.4122	21.91	54.573	70.687	81.184	108.2	174	205.49	253.39	270.75	300.92	331.55	336.46	368.4	400.39	398.85	407.53	424.76	428.14	437.62	435.3	447.46	462.22	496	495.82	528.37	589.24	637.14	686.69	724.96	798.8	859.77	935.61	961.03	978.29	1020.8	1054	1123.1	1184.5	1177.9	1230	1207.9
7.0934	17.225	0	0	0.19265	0	0	0	0	0	0	0	50.85	81.926	145.72	224.14	303.93	466.3	562.98	705.17	859.55	1100.5	1207.7	1417.2	1605.8	1819.7	1917.4	2075.9	2318.5	2425	2527.8	2600.2	2808.2	2901.9	3080.6	3236.4	3204.5	3459.2	3566.6	3609.8	3699.2	3775.9	3829.6	3870.2	3948.5	4058.7	4134	4167.6	4381.5	4371.6
0	3.3202	0	0	0.38869	4.6194	0.63392	0.27528	0	0	6.9463	0	41.63	40	37.065	28.297	40.773	55.285	77.954	112.13	148.55	171.06	226.22	253.69	295.29	351.75	392.58	460.48	520.87	606.54	615	658.6	691.16	747.59	825.33	855.87	940.76	988.39	1022.4	1038.7	1000.3	1110.9	1148.5	1127	1156.1	1150.2	1221.3	1228.7	1223.5	1153
0	25.507	8.0636	0	0	0	0	0	0	0	0	45.406	86.504	123.05	201.43	246.19	292.68	364.17	431.95	538.98	630.3	744.68	890.45	1020.5	1160.1	1333.8	1492.2	1676.9	1874.4	2050.5	2313.2	2526	2654.4	2819.4	3077.9	3280.8	3390.2	3640.8	3746.4	3834.3	3963.1	4095.5	4216.3	4295	4455.7	4564.6	4554.8	4753.2	4740.8	4833.8
0	0	2.4935	3.6807	3.7671	9.5625	0	6.0373	2.5089	0	3.2272	0	8.9493	9.1938	14.462	21.309	14.786	19.151	27.591	38.928	38.903	46.003	47.98	60.324	77.31	84.799	119.01	136.53	187.75	190.99	291.36	356.18	432.84	541.29	615.5	693	723.26	853.63	893.38	929.92	980.08	989.75	1085.2	1092.2	1112.8	1160.1	1162.3	993.57	928.23	938.96
18.613	0	29.494	31.896	38.898	38.219	0	21.985	6.4647	0	0	0	97.037	164.65	79.881	178.11	290.63	508.91	879.21	1137.8	1341.8	1630.5	1862.4	2073.5	2367.7	2570.5	3006.8	3333.2	3289.6	3709.3	3822.7	4144.4	4334.9	4626.6	4960	5215.6	5442	5766.1	6086.8	6256.1	6471	6494.3	6882.6	6689.2	6752	6905.2	7006.6	6893.1	6787.5	6969.4
0	2.6991	0	2.1288	0	0	9.2288	21.299	55.515	117.97	215.52	342.39	498.22	685.32	839.84	1027.4	1193.9	1355.9	1541.1	1683.8	1798	1952.6	2001	2172.9	2205.8	2459.4	2487.3	2502.2	2556.8	2541.2	2673.3	2884	2949.4	2996	3095.7	3051.8	3131.3	3163	3315.4	3265.5	3264.1	3251.9	3272.9	3278.1	3317.6	3300.5	3263.6	3329.9	3289.9	3257.5
0	0.93525	0	1.3278	2.5127	0	12.212	11.792	4.624	7.9415	10.769	16.998	40.035	62.513	67.412	91.594	127.53	201.33	266.76	366.07	548.94	670.52	889.57	1024.9	1267	1461.3	1743.2	2007.1	2164.7	2449.5	2681.2	2843	3039.1	3263.3	3525.8	3635.7	3843.7	4052.8	4203.8	4336.8	4273.6	4586.6	4636.5	4682.4	4667.4	4724.6	4766.3	4791.2	4891.2	4800.9
33.652	3.7685	0	0	0.068514	0	4.015	0	0	0	0	0	0	0	19.607	66.621	144.72	265.65	440.8	636.82	895.33	1093.3	1349.9	1586.4	1742.2	2210.7	2420.3	2692.3	3035	3249.6	3381.1	3713.5	3896.2	4024.2	3967.6	4133.1	4334.2	4458.9	4643.5	4851.4	4853.6	4970.3	4999.9	5085	5250.3	5253.6	5349.7	5267.9	5327.1	5315
3.6975	2.3591	0.15046	8.6108	0	0	0.235	0	0	0	0	0	0	0	0	0	40.709	92.129	186.8	277.29	414.86	528.69	716.01	900.2	1068.4	1286.4	1523.3	1765.7	1945.9	2198.1	2478.6	2758.9	2955.8	3265.6	3591	3931.8	4265.2	4658.9	4872.4	4919.2	5323.7	5500.6	5596.1	5918.4	6026.9	6195.9	6211.6	6467.6	6629.9	6634.5
0	0	0	12.533	22.781	13.157	9.2882	10.203	28.792	17.419	23.842	45.887	54.99	67.568	106.75	166.46	203.79	289.05	346.3	423.89	496.11	560.5	685.12	727.16	781.53	774.49	838.87	843.16	971.43	992.78	984.07	1012	1002.4	1031.9	1024.3	994.48	1036.1	1051.5	1120.8	1131.6	1145.7	1171.8	1180.7	1194.3	1148.7	1189.7	1061.5	1092	1114.8	1074.5
0	0	0	37.492	135.1	252.88	329.05	492.22	590	623.84	652.45	773.64	829.22	940.49	904.06	1014.9	1067.4	1131.2	1278.5	1363.5	1526.6	1594.3	1653.4	1868.6	1895.5	2039.6	2080.5	2305.8	2515.1	2735.8	2053.3	3048.2	3185.1	3601	3755.3	4041	4407	4848	4602.4	5380.8	5601.1	6098	6402.1	6600.9	6938.6	7367.9	7707.2	7801.2	7859.5	7887.3
6.2721	11.317	0	0	16.186	18.244	5.4402	7.7562	4.797	0	40.818	74.999	130.68	173.74	247.68	351.2	440	534.63	692.89	820.1	1052.5	1180.2	1338.1	1515	1691.2	1833.1	1856.7	2144.7	2244.9	2408.9	2478.3	2598.4	2821.9	2942.3	3122.7	3216.2	3398.6	3423.1	3412.3	3450	3499.1	3547.3	3602.2	3616.3	3633.6	3624.5	3696.4	3731.1	3708.7	3715.8
0	3.209	0	9.6543	0	0	0	0	0	4.4931	23.419	51.283	101.63	154.88	215.13	292.09	391.81	402.02	490.67	575.63	682.68	848.62	958.57	1119.9	1217.4	1357.9	1591.8	1664.9	1826.8	1958.4	2087.5	2228.9	2325.2	2447.5	2544.1	2654.1	2816.6	2922	2945.3	3126.7	3258	3369.5	3450.2	3555.1	3597.5	3827.1	3907.8	3940.3	3960.1	4023.1
0	5.2985	6.2212	0.19521	7.9408	0	0	0	0	0	0	0	0	0	20.488	50.711	109.42	183.57	292.68	404.33	515.18	645.07	743.61	893.75	1018.8	1176.9	1352.2	1473	1661.4	1812	1968.9	2096.4	2224.4	2297.1	2397.1	2488.4	2528.7	2588.8	2666.2	2731.6	2889.7	2785.5	2811	2846.4	2863.9	2899.6	2895.9	2972.8	2940.4	2987.6
0	0	0	8.5257	7.4887	0.95017	0	0	0	0	4.7352	33.26	52.319	90.196	126.8	187.35	264.81	350.32	400.69	501.04	608.76	720.88	855.45	993.08	1119.2	1229.1	1391	1445.5	1584	1761.9	1824.2	1991.8	2044.7	2143.5	2275	2330.4	2472.3	2514.9	2682.9	2762.6	2771.6	2790.7	2870.9	2886.1	2871	2885.2	2899.1	2965.9	2946.7	2824.2
23.635	14.622	6.3198	0	0	7.6749	0	0	0	3.8079	37.467	90.474	168.32	256.91	361.85	503.34	658.66	805.79	964.71	1153.7	1347.4	1474.5	1625	1819	1981.7	2087.4	2162.4	2217.8	2368.6	2521.4	2642.8	2698	2928.4	3041.6	3227.9	3259.7	3355.6	3511.1	3648.8	3817.5	3947.9	4005.7	4131	4223	4347.4	4449.5	4505.7	4514.5	4617	4656.8
0	0	0	13.338	12.568	2.7205	3.9171	13.398	14.429	36.368	87.081	151.25	245.38	427.41	599.89	864.21	1079.3	1380.8	1605.1	1932.1	2269.7	2589.2	2848.1	3144.2	3516	3822.5	4246.5	4523.4	4686.6	5335	5721.3	6003.3	6364.1	7052.4	7586.2	8185	8787.5	9111.9	9556.2	9725.8	10103	10151	10207	10607	10540	10527	10687	10818	10810	11036
0	0	0	4.6577	0	6.9678	3.3263	4.6809	0	1.3128	0.055428	6.6813	51.607	96.399	164.89	266.67	353.94	513.39	678.18	822.35	1015.1	1156.2	1369.8	1493.5	1623.4	1714.8	1905.9	1954	2038.3	2138.9	2164.5	2299	2248.9	2342.9	2397.7	2374.4	2379.8	2330.9	2452.5	2458	2425.9	2501.8	2477.5	2616.1	2497.3	2589.2	2593.5	2612.1	2626.7	2657.5
6.8686	0	12.569	4.1532	0	0	0	0	0	0	0	0	0	0	0	0	0	0	0	0	0	0	3.6496	15.755	54.646	77.053	88.21	114.83	149.07	188.56	176.44	207.58	219.37	246.02	259.06	227.95	257.61	313.95	323.55	338.51	288.17	289.2	298.24	335.83	330.32	327.33	353.55	321.68	321.85	374.28
0.0024999	8.0369	0	0	6.0058	0	0	0	0	0	0	8.7876	0	0	0.23699	0	0	0	0	13.646	29.986	53.771	80.653	100.91	174.88	208	252.13	301.26	375.15	437.3	539.54	611.27	673.56	779.11	873	923.1	1013.7	1081.7	1210.2	1258.5	1307.8	1367.1	1435.7	1450.5	1592.8	1578.8	1584.7	1648.6	1645.7	1670.7
0	0	0	3.6106	10.699	3.8952	3.197	0	0	5.6872	6.6849	2.7602	25.382	21.636	37.894	36.199	43.393	53.337	76.692	100.53	131.29	189.53	210.51	251.75	292.88	322.22	389.11	421	468.59	490.38	513.82	556.81	583.06	651.36	693.3	726.57	729.43	772.53	772.23	782.65	762.9	776.16	799.68	798.11	843.56	887.76	878.64	911.26	907.9	933.27
5.2659	0	0	2.7724	2.2825	0	3.396	0	3.9719	0	0	0	0	0	0	0	0	0	0	0	7.2631	34.71	56.455	91.079	129.97	201.04	210.37	253.92	283.13	334.44	372.68	389.39	428.43	493.11	534.91	536.76	627.13	666.41	700.93	734.52	791.4	849.04	905.53	921.85	910.41	948.81	1011.6	1016.9	1071.9	1047.3
0.59216	0	4.2216	0.58081	2.6722	2.2725	0	7.9958	30.517	46.228	88.917	111.51	159.62	199.87	263.74	292.23	359.13	381.44	422.88	452.34	475.68	524.85	550.17	583.92	649.78	692.69	735.19	749.58	786.88	833.62	880.02	982.9	1061.5	1190.2	1286.3	1349.4	1483.6	1583.4	1683.4	1800.7	1870.2	1951	1991.6	2148.8	2268.8	2398.5	2443.6	2405.6	2467.6	2547.8
0	11.163	0	0	4.0222	0	0	0	0	13.627	47.402	73.884	102.6	125.03	159.49	181.59	220.23	256.66	294.23	384.68	428.5	484.39	523.38	592.49	610.71	674.91	710.56	716.91	799.68	836.49	872.26	896.68	887.25	933.24	958.41	982.57	939.08	955.92	975.23	956.58	996.58	940.44	973.44	932.64	953.14	936.25	903.08	949.27	933.22	954.35
0	6.4386	0	4.4134	0	0	5.336	0	0	0	0	0	21.101	88.296	146.7	233.21	325.98	430.95	493.57	628.19	746.16	864.41	969.27	975.9	1106.2	1230.7	1307.4	1413.2	1425.9	1537.2	1603.7	1636.5	1697.6	1729.2	1791.7	1822.7	1821.2	1868.7	1920.9	1918.3	1939.5	1943.5	1963	1975.3	1980.1	2019.9	2007.2	2039.9	2009.4	2018.4
0	8.1122	0	12.53	5.5869	14.178	24.991	20.285	41.404	63.294	120.07	148.37	199.66	251.42	371.94	419.46	524.92	692.44	779.65	933.11	1123.1	1410.9	1604	1853.4	2095.3	2369.6	2689.8	2929	3386.6	3602.1	3894.5	4112	4481.7	4791.7	5070.2	5224.9	5685.5	5983.1	6060.9	6446.8	6661.6	6875.1	7070.9	7121.1	7117.5	7516.7	7531.6	7484.8	7517.8	7617.3
0	0	0	1.4089	13.235	29.228	31.928	47.863	49.144	39.61	61.007	58.491	66.574	73.965	98.873	135.5	158.42	183.32	202	253.33	295.79	327.43	433.29	467.68	477.59	509.75	575.09	670.05	682.25	775.27	835.37	863.73	877.34	1014.4	1018.4	1039.1	1112	1141.5	1168.4	1194.4	1197.3	1206.2	1245.1	1217.8	1229.8	1316.9	1263.6	1263.6	1219.4	1210.4
0	0	0	0	0	7.6701	20.255	37.775	22.595	65.887	77.462	97.722	127.78	133.61	149.52	149.72	166.16	174.15	213.11	232.27	224.04	221.04	243.76	247.51	272.25	311.24	371.85	419.32	495.24	621.41	654.4	761.46	840.59	928.06	1064.1	1044.3	1198.5	1257.3	1310	1368.2	1384.4	1503.4	1624.5	1639.6	1679	1733.7	1814.9	1882.3	1898.9	1764
0	0	0	1.0031	13.916	20.621	6.924	4.1101	16.088	18.924	60.146	93.663	203.27	269.34	363.96	482.63	633.6	823.01	979.29	1146.4	1309.9	1455.4	1606.9	1793.1	1923.9	2053.7	2125.4	2306.6	2507.4	2665	2686.5	2579.7	2683.5	2880.8	2904	2873.8	2920.4	3075.9	3051.4	3068	3026.1	3045.4	3076.1	3138.1	3007	3054.5	3048	3007.4	3028.9	2880.5
0	5.7058	2.266	6.9781	2.3084	0	0	0	0	0	0	0	0	0	0	0	0	0	0	28.367	67.797	97.461	100.74	120.8	151.46	176.81	174.98	216.41	259.46	290.32	188.64	232.49	250.9	293.26	308.46	311.5	359.03	350.08	396.27	428.7	429.08	442.02	438.9	448.99	498.2	502.04	514.29	567.93	540.17	586.63
7.945	0	0	0	0.071711	12.641	7.6665	19.921	23.14	44.077	31.275	48.763	43.644	69.862	62.488	67.606	71.956	83.831	90.481	80.788	85.432	83.33	82.593	93.136	87.122	94.958	87.885	90.68	94.773	106.65	123.93	133.01	143.48	171.75	211.68	197.22	231.4	287.85	372.01	452.07	457.85	522.75	587.67	633.95	714.52	784.08	798.39	815.7	847.44	950.62
1.0292	2.3147	0.49692	0.89537	0	4.4813	0	2.1365	0	0	0	0	0	0.54826	5.7974	0	0	0	0	2.4745	15.801	35.311	46.594	75.46	118.23	145.58	200.24	236.67	336.86	384.06	435.5	457.67	525.8	554.37	596.1	613.3	666.46	760.81	798.6	836.75	811.96	826.31	866.83	896.01	889.43	884.7	919.09	915.44	907.88	940.72
0	0	0	2.7192	3.1152	19.771	0	5.3098	7.9416	6.7372	17.38	15.666	51.322	75.743	110.67	125.4	165.41	226.95	278.15	333.65	357.78	461.95	461.37	504.89	522.72	556.25	570.68	582.02	638.96	653.17	683.63	724.11	738.27	790.32	842.29	843.83	883.46	964.95	953.1	994.7	928.79	967.61	967.95	993.9	1046.1	1047	1059.1	1046.8	1088.4	1143.9
0	0	0	14.171	2.4563	19.132	53.508	51.186	78.431	72.838	76.805	84.917	103.56	120.99	123.21	114.97	130.88	164.55	181.91	216.51	281.41	340.55	379.47	411.96	482.95	566.91	616.16	712.98	740.03	815.34	891.61	971.03	1060	1120.1	1026.1	1209.9	1254.6	1330.4	1362.5	1387.6	1449	1120.6	1161.6	1135	1115.2	1156.7	1156.1	1189.2	1153.1	1147.9
0	0.3805	0	0.46732	0	7.9652	1.1436	11.948	4.7227	0.89614	0	0.5934	2.8301	0	7.5987	12.335	21.402	19.976	12.56	37.439	30.829	42.568	64.645	66.399	58.262	68.929	107.35	90.879	139.83	144.46	186.39	252.16	301.98	357.18	388.39	440.46	505.35	560.01	578.09	650.58	680.61	698.1	705.5	700.7	750.47	743.22	739.34	755.07	771.53	816.3
1.0765	0.94133	0	4.1788	1.0378	3.0212	0	0	0	0	0	0	0	0	0	0	40.57	65.504	113.99	220.41	281.84	374.32	396.36	538.61	537.39	547.39	683.61	699.17	779.84	854.81	899.95	1148.8	1203.2	1319.9	1393.8	1516.2	1592.9	1759.5	1884.6	1932.6	1982	2105	1837.9	2144.2	2227.9	2245.5	2476	2554.6	2445.1	2479.9
0	0	0	0	7.1927	10.936	44.846	122.92	220.59	304.34	397.95	541.54	654.16	786.88	877.05	989.26	1070.1	1189.6	1246.5	1310.9	1312.9	1414.6	1481.9	1433.1	1494.5	1461.1	1527.3	1568.4	1542.4	1564.1	1530.5	1541.4	1435.5	1511.9	1471.9	1477.3	1455.2	1463.9	1485	1490.9	1470.2	1475.4	1489.3	1477.8	1471.6	1522.1	1482.2	1535.7	1499.3	1519.9
0	0	3.2664	3.0563	0	0	6.333	7.0303	5.9724	2.255	0	0	0	0	0	0	0	0	0	22.122	65.362	91.351	123.1	176.12	185.52	256.15	330.91	376.97	427	516.55	634.74	659.06	729.16	919.35	1008.9	1021	1041.2	1374.1	1358.5	1280.7	1491.1	1559.8	1613.4	1712.5	1732.1	1693.3	1719.5	1749.1	1899.9	1810.8
6.2754	10.484	11.826	13.251	0	0	0	0	1.2125	0	32.087	44.11	75.443	109.78	170.96	237.22	339.74	470.1	563	694.14	807.35	969.54	1098.5	1206.4	1365.8	1454.2	1569.5	1729.3	1858.7	1952.2	1960.2	2038	2094.4	2205.8	2336.1	2436.6	2482.5	2559.3	2559.8	2562.3	2636.5	2801.5	2825.7	2898.7	2950	2867.3	2928.4	2932.6	2924.8	2457
0	0	0	1.8957	9.4144	1.8025	2.344	0	0	0	0	0	0	0	0	0	0	0	0	10.078	21.152	36.504	50.335	83.553	75.184	101.81	161.8	173.93	214.78	268.33	290.62	381.47	451.97	524.82	577.97	635.58	721.08	741.04	788.41	843.42	888.13	905.88	963.07	976.98	1023.5	1034.9	1079	1059.2	1081.4	1033.6
0.55383	7.9331	2.0169	8.2547	7.1804	0	0	0	0	0	0	0	0	0	34.866	42.744	80.878	145.51	224.2	328.56	432.15	511.47	588.71	685.43	766.51	880.78	1030	1139.3	1247.4	1379.5	1394.6	1452	1611.1	1695.9	1708.6	1795.1	1874.4	1914.2	1972.5	2016.1	1996.9	1943.4	1931.4	2065.1	2066.7	2080.1	2030.1	2026.5	1962	2071.8
0	13.623	5.1886	13.889	0	0	0	0	0	0	0	0.34044	54.23	76.588	135.8	184.72	235.34	287.51	330.04	377.26	480.87	511.52	605.04	637.74	683.31	733.48	786.69	804.81	893.4	988.45	1050.9	1135.7	1224.7	1314.2	1327.8	1386.4	1426.7	1569.1	1651.3	1749	1820.8	1862.1	1985.7	1995.1	2101.6	2153.4	2178.5	2240.1	2247.6	2300.1
0	0	0	0	5.0422	17.933	19.889	21.905	16.274	8.9726	29.022	21.746	42.518	38.347	50.687	47.16	59.997	70.431	96.343	119.47	155.97	186.07	287.7	345.39	413.23	493.53	597.1	672.1	746.69	843.55	912.29	963.52	969.88	1062.2	1197.9	1231.7	1292.4	1368.9	1444.1	1430.6	1442.1	1531.8	1517.6	1533.3	1539.6	1566.9	1652.6	1702.8	1735.4	1634.8
1.4518	0	0	0.15527	0.51615	6.6305	7.6015	6.858	17.242	22.899	55.657	89.769	155.92	237.15	344.35	437	527.72	634.49	715.21	799.09	854.92	937.02	971.9	1035	1055.1	1125.6	1129.2	1189.3	1224.6	1179.6	1208.4	1192.7	1235.1	1303.7	1299.2	1331.1	1365.6	1417	1509.8	1571	1666.8	1621.8	1652.1	1692.4	1690.8	1739.9	1733.9	1756.9	1719.8	1710.6
0	5.8711	0	0	2.7749	1.4831	5.8674	0	0	0	0	0	0	0	0	0	0	0	0	0	0	0	0.72544	37.469	105.53	217.62	335.28	464.2	606.27	813.55	1042	1272.1	1412.1	1481.6	1592.9	1734.5	1951.2	2051.4	2162.7	2266.1	2317.6	2467.7	2503.8	2587	2618.2	2638.9	2711.8	2762.5	2841.3	2856.6
0	0	0	0	3.7902	13.901	20.02	30.518	81.083	158.02	279.34	391.95	557.4	723.6	879.04	1073.8	1249.9	1452.2	1593.5	1753	1916	2029.8	2189	2331.1	2427.9	2548	2665.1	2832.5	2972.3	3198.5	3278.9	3441	3610.1	3776.9	3993.1	4170.6	4391.2	4544.8	4714	4836.3	4859.4	5083.3	5288.7	5278.1	5342.6	5395.5	5527.2	5633.8	5627.5	5568.5
0	0	0	6.4231	2.2979	12.847	2.2217	0	0	18.871	34.302	55.473	93.606	150.16	229.05	319.46	382.57	488.96	596.43	724.91	889.68	1087.2	1188.4	1364.3	1515.9	1727.1	1953.1	2090.2	2320.4	2453.8	2588.7	2735.5	2911.5	3018.1	3232.4	3278	3489.8	3625.1	3712.7	3718.6	3751.8	3812.2	3826.5	3998.4	4112	4041.1	3984	4029.7	4121.1	4223.3
0	0	0	0.82726	26.782	0.22117	0	0	0	0	22.654	50.062	99.342	137.54	193.49	217.2	267.72	359.13	455.5	508.16	572.7	522.89	545.13	585	608.59	692.42	665.64	677.54	573.71	595.53	639.6	657.47	684	751.18	791.11	796.67	825.79	899.5	960.47	979.84	1009	1012.9	1035.8	1038.6	1087.3	1084	1061.7	1133.4	1083.1	1115.8
9.1517	5.0964	0	0	6.4464	0	7.9348	6.4062	20.331	23.664	50.886	59.979	78.921	98.365	130.97	183.01	238.56	320.31	390.23	461.61	520.84	636.54	719.53	834.76	869.34	915.27	1024.4	1118	1145	1235.9	1341.5	1369.3	1457.6	1485.5	1545.7	1577.2	1629.9	1631	1674.8	1714.1	1763.2	1734.1	1772.4	1802.9	1801.4	1788.9	1825.1	1841.9	1843.2	1864.6
2.3978	4.1524	0	3.4255	0	0	0	0	0	0	0	0	0	0	0	3.2177	0	0	0	0	0	3.1459	10.337	9.9451	30.833	39.202	55.267	56.799	94.659	127.36	179.8	236.16	306.74	376.06	449.77	525.34	627.53	701.01	768.7	894.1	920.06	968.27	1011.1	1067.6	1123.7	1139.2	1226.7	1280.3	1312.8	1321.2
0	0	0	0	0	10.811	5.9772	5.5181	8.0201	7.0581	22.479	19.726	42.939	54.55	68.916	72.041	89.52	120.67	168.51	191.23	213.72	241.39	245.47	257.76	291.51	339.92	377.29	430.38	450.18	560.9	572.74	616.6	621.52	639.42	729.1	742.46	789.35	788.63	823.94	827.72	806.35	902.45	894.91	923.65	949.78	964.61	1021.4	1044.5	1092.4	1001
0	0	0	0	31.387	146.3	284.68	448.89	659.42	841.39	980.23	1184.6	1369.4	1506.7	1596.3	1795	1895.5	2098.3	2210.3	2338.5	2425.2	2554.3	2606.7	2606.5	2639.1	2673.5	2793.5	2790.8	2868.1	2837	2783.7	2860.1	2752.6	2772.4	2784.7	2876.8	2929.1	2879.1	3001.2	2948.6	3001	2975.8	3006	3064	3026.3	3084.8	3044.3	3130.6	3009.9	3036.7
0	0	0	6.7374	27.645	26.384	38.693	35.202	36.662	50.017	48.224	51.101	76.48	92.227	156.31	202.72	307.81	415.53	496.98	564.77	691.4	797.13	884.12	932.44	996	1088	1157.2	1220.6	1283	1351.4	1369.8	1385.6	1455.3	1535	1685.4	1761.7	1756.4	1797.2	1853.2	1904.2	1907.6	1982.8	2082.5	2190.9	2346.5	2374.9	2323.1	2421.6	2386.8	2494.9
0	21.315	7.1927	15.275	4.8775	0	0	0	0	0	0	26.82	143.53	187.39	230.04	402.09	494.73	611.03	697.32	932.15	1071.9	1264.9	1357	1496.8	1606.5	1720.6	1945.7	2012	1939.8	2152.4	2038.7	2289.9	2333.6	2478	2551.8	2534.1	2670.5	2664.8	2712.6	2702.4	2720.2	2724.4	2719.3	2706.8	2743.9	2721.5	2677.9	2706.4	2715.8	2549.6
0	0	0	0.097632	0	13.442	7.5146	2.5825	0	0	12.62	6.3484	30.069	53.909	127.7	230.94	344.67	487.51	708.58	882.85	1064.7	1289.8	1523	1668	1832.1	2037.6	2154	2448.2	2614.7	2748	2869.9	3036.6	3018.7	3087	3332.9	3185.7	3373	3370.4	3190.1	3369.9	3455.8	3511.3	3556.2	3534.9	3548.9	3526.6	3568.4	3560.2	3732.4	3543
0	11.512	0	0	0	0	5.0648	10.814	59.495	137.65	257.79	428.31	584.78	762.43	979.88	1146	1297	1612.2	1848.8	2131.7	2371.1	2808.8	3054.7	3405.3	3713.8	4114.3	4355.8	4633.5	5062.6	5281	5669.4	5859.3	6182.4	6418.5	6579.2	6801.9	7087.1	7284.5	7411	7363.4	7730.6	7720.9	7850.2	7916	7957.6	8044.8	8039.6	8098	8135.4	8170.4
6.4104	8.8323	2.518	3.7653	0	0	0	4.9061	0	0	0	0	3.8365	0	8.3002	2.5176	11.08	42.621	57.181	92.485	144.18	175.48	226.77	300.61	387.62	468.04	558.68	649.96	841.43	964.89	1216.7	891.9	954.15	1030.6	1070.7	1098.7	1124.9	1226.8	1288.9	1342.8	1287.8	1382	1435.8	1466.6	1491.4	1550.6	1567.3	1607.8	1535.2	1646.7
0	0	0	0	0	16.303	26.128	42.711	56.127	61.819	72.613	79.03	89.294	103.98	135.96	191.15	214.85	289.95	330.53	377.52	461.71	480.42	551.87	627.92	714.66	928.34	1058.6	1125.7	1188.4	1264.2	1264.5	1379.1	1377.5	1436	1473.5	1544.4	1603.7	1573	1631.5	1573.6	1684.7	1757.1	1695	1782	1833.2	1894.7	1849.2	1889.3	1816.8	1879.3
0	4.0026	0.67487	0.66973	2.6032	0	0	0	4.7813	0	2.2645	0	0	0	0	34.662	94.508	238.28	285.6	492.98	702.59	785.23	1237.4	1510	1793.5	2098.9	2443.6	2233.3	2254.4	3202.5	2577	3037.3	3300.3	3370.8	3655.2	3903.8	4018.7	4181	4273.1	4341.4	4479	4506.3	4622.1	4621	4607.8	4631.8	4636	4795.2	4711.3	4696
3.0435	6.091	0	0	0	0	6.4744	0	0	0	0	28.412	43.03	67.385	130.97	210.02	315.99	454.93	623.98	816.63	1008.9	1238.7	1384.2	1625.9	1767.3	2095.5	2414	2663	3026.8	3120.8	3459.3	3696.2	3870.2	4118.8	4254.6	4530.9	4781.5	4703	4884.9	4984	5097.4	5110.3	5109.5	5211.6	5446.7	5386.4	5454	5434.7	5397.9	5470.6
0	0	0	6.0063	13.362	12.611	2.261	0	0	6.4783	7.32	0	23.919	34.148	60.097	64.531	84.702	89.442	86.353	116.81	135.96	182.68	191.88	207.42	223.92	232.95	278.21	300.41	327.67	394.59	367.97	368.61	437.61	381.57	473.1	510.99	442.36	551.53	456.63	564.67	598.35	573.99	256.76	289.95	303.39	318.64	190.22	189.37	179.42	194.42
0	0	0	15.211	0	5.9169	4.4071	0	6.4904	9.5397	15.728	14.984	42.691	37.334	63.226	88.174	97.398	163.72	202.13	279.78	338.82	437.95	483.77	578.34	611.3	699.96	779.5	895.76	989.31	1064.6	1159.6	1279.1	1375.1	1522.9	1634.5	1791.3	1958.8	2180.5	2182	2476.5	2579.4	2688	2718	2815.2	2700.7	2828.1	2857.8	2831.6	2894.6	2935.1
0	0	0	0	12.219	3.2879	0.61412	0	1.3705	14.609	24.997	38.275	62.31	83.749	118.38	149.38	188.18	238.52	261.11	307.79	335.17	419.84	452.97	467.17	491.38	497.54	597.47	595.08	613.23	647.47	738.16	776.92	778.32	799.72	816.58	870.66	984.09	1001.1	1048.9	1071.7	1116.2	1090.9	1123.2	1124.2	1174.5	1160.4	1258.3	1200.4	1121.4	1169.1
0.84975	0	0	2.3996	9.39	0	0	0	0	13.434	15.371	42.135	48.966	64.44	75.874	105.1	139.39	174.27	199.96	235.84	206.04	230.64	297.78	307.74	325.26	327.73	383.16	402.58	407.05	436.9	450.21	480.62	438.26	460.15	461.78	483.1	500.05	500.4	517.32	502.96	486.94	490.65	519.88	500.31	497.26	543.88	526.8	574.46	549.15	531.33
0	0	0	1.2554	20.388	31.988	13.02	27.358	0.54314	7.356	11.057	0	0	0.52562	0	14.364	68.588	96.125	98.992	183.06	219.91	256.41	298.04	341.11	385.14	409.09	494.14	553.17	561.61	620.01	638.27	678.13	699.4	702.19	728.94	756.51	798.77	801.86	874.55	852.68	917.62	909.86	929.63	936.85	949.24	899.17	1045	1100	1033.4	1060.8
0	7.3531	3.0869	0	1.086	0.086426	0	0	0	0	0	0	0	0	0.73302	10.167	21.223	33.392	60.642	72.713	84.114	87.494	95.925	108.21	142.41	162.09	177.93	226.97	226.15	276.83	263.14	276.75	301.62	321.52	405.4	429.99	519.69	521.47	565.5	583.91	605.24	673.61	729.09	741.55	750.7	815.03	826.44	916.86	923.13	850.42
0	7.8104	0	0	0	6.4399	0	2.7805	0	0	0	0	21.939	44.91	92.977	181.47	294.28	448.74	639.07	880.28	1102.6	1398.9	1639.2	1908.1	2144.9	2487.6	2870.4	2889.5	3493.7	3346.9	3540.4	3604.7	3745.4	3919.6	3767.4	4157.2	4254.6	4289.5	4461.2	4463.9	4543.7	4518.5	4515.5	4571.6	4605.7	4596.6	4620.6	4646.3	4626.5	4645.5
0	0.15233	0	7.3477	8.6306	3.2096	0	0	0	0	2.2199	0	13.6	13.633	19.852	62.464	112.69	218.07	296.64	435.1	560.82	725.37	876.46	1040.8	1228	1380.6	1561.1	1641.9	1819.1	2033	2181.7	2409	2607.7	2818.1	3046.1	3299.9	3432.3	3584.2	3806.7	3947.8	4063.3	4040.1	4179.6	4221.9	4369.5	4539.9	4432.1	4566	4600	4576
24.647	10.667	0	0	0	1.0238	0	0	0	0	0	0	0	18.435	64.883	101.62	183.91	205	321.99	414.62	499.59	619.44	697.52	782.78	900.92	971.2	1065	1190.8	1348.9	1533.6	1675.8	1801.7	1973.5	2180.5	2408.8	2528.3	2478.2	2650.6	2892	3043.8	3120	3225.9	3297.6	3423.8	3543.4	3562.7	3614.9	3582.7	3618.3	3597.2
0	0	0	1.4581	21.219	28.733	12.415	26.559	27.072	26.551	49.679	46.993	51.421	71.087	79.589	119.45	144.6	185.51	219.65	225.62	258.56	313.9	333.25	360.23	437.7	431.96	589.51	655.21	771.97	922.3	1061.5	1185.9	1260	1390.2	1557.7	1630.2	1764.5	1848	2077.4	2100.5	2227.4	2315.6	2356.9	2403.8	2352	2484.8	2485	2609.3	2547.3	2534.1
4.5597	1.3168	3.3005	0	4.8384	0	0	0	0	0	0	0	0	0	0	0	0	0	18.013	45.725	53.772	84.314	95.291	79.503	80.374	95.687	130.47	142.56	158.69	159.86	172.52	193.97	202.1	221.23	212.82	222.79	228.49	244.56	249.59	234.09	255.86	263.82	265.73	258.1	260.49	257.41	221.28	239.59	228.41	247.97
0	0.10032	0	5.0792	11.032	0	0	6.3422	54.818	95.718	199.38	297.67	442.75	657.75	735.1	955.37	1154.5	1413.3	1660.1	1974.5	2266.4	2574.5	2816.6	3084.1	3420.8	3607.5	3964	4231.8	4459.3	4817.1	4885.3	5218.9	5335	5597.3	5691.9	5905.8	5886.8	6120.5	6233.5	6300	6321.3	6330.4	6517.2	6525.3	6649.8	6580.9	6621.6	6646.9	6570.2	6594.8
0	24.112	12.453	5.9685	0	0	0	0	0	0	4.2453	27.671	81.345	121.23	175.48	245.09	274.15	335.54	394.69	439.79	498.66	486.62	556.65	616.08	702.43	751.85	864.56	835.44	955.3	1018.3	1094.9	1181.2	1239.6	1261.1	1359.1	1397.1	1449.7	1469.6	1450.9	1498.4	1473.3	1488.7	1352.4	1381.7	1385.4	1382.9	1375.1	1379.4	1379.9	1394
0	0	0	4.7396	8.266	8.6644	21.796	30.005	37.859	47.096	54.969	67.807	101.1	96.053	124.53	125.82	143.68	147.19	152.96	178.56	209.71	224.73	251.49	272.31	312.15	350.92	454.61	468.74	480.86	547.46	570.29	609.95	665.64	736.16	727.68	829.57	857.92	937.1	951.27	967.33	981.91	982.13	959.69	1001.9	1020.5	1066.4	1051.2	1014.1	1049.8	1061.1
9.4902	8.3985	8.5348	0	0	2.9994	0	0	0	0	0	0	0	0	0	0	0	0	0	36.864	134.42	224.87	339.48	535.15	677.42	849.45	1003.9	1121.6	1270.5	1337.5	1477.4	1598	1618	1721.8	1829.8	1888.7	1922.1	1999	2047.8	2135	2154.9	2216.1	2215.7	2243	2246.2	2255.4	2282.8	2268.9	2267.6	2278.5
9.0088	0	3.2749	0	13.346	0	0	0	0	0	4.5258	12.126	22.589	31.789	56.244	57.081	78.409	102.74	110.51	141.63	144.11	201.55	225.18	255.73	309.24	355.16	409.73	483.17	591.54	703.35	808.4	961.93	1129.5	1236.5	1414.5	1565.7	1748.8	1896.6	2065.2	2235.9	2329.3	2424.5	2521.3	2632.1	2711.4	2809.2	2909.9	2972.5	2960.9	3007.8
0	0	18.189	15.943	4.6705	6.0261	0	0	0	0	0	0	0	0	34.134	56.752	157.03	248.44	301.19	429.94	491.96	671.76	732.97	853.62	1072.2	1020.4	1204.4	1337.2	1443.5	1546.2	1595.5	1717.1	1813.1	1896.3	1948.6	1934.7	2039.4	2072.5	2130.4	2169.4	2194.1	2264.4	2131.8	2195.8	2106.4	2242.5	2141.1	2115.6	2112.3	2127.6
0	0	3.3693	5.0806	1.9964	0	5.6513	0	0	0	0	0	10.059	24.64	51.637	99.353	140.22	182.41	188.58	255.01	290.21	306.22	346.98	404.89	439.06	521.62	558.69	588.84	610.09	666.61	710.94	764.08	824.01	863.03	939.32	952.62	1016.8	1070.7	1103.3	1125.2	1156.1	1189.2	1262	1271.2	1280	1341.7	1362.8	1378	1426.3	1499.4
0	5.6603	0.36699	0.99687	0	0	0.79086	0	2.4988	0	0	0	0	0	0	0	0	4.4811	19.139	62.129	150.51	189.86	241.88	287.29	395.77	494.68	538.82	679.13	733.61	806.79	885.64	983.23	1082.5	1110.2	1266	1362.9	1440.1	1592.2	1668.1	1728	1820.5	1965.4	2006.5	2119.4	2122.7	2309.1	2394.6	2388.6	2504.2	2571.3
0	0	0	0.70249	6.234	15.04	2.5941	0	7.4431	28.964	59.343	117.3	229.98	345.47	494.54	652.75	858.88	1029.6	1232.7	1513.2	1685.6	2000.3	2155.1	2368.8	2643.4	2671.1	2977.3	3073.3	3375	3511.8	3667.2	3950.5	3968.2	4147.3	4272.3	4505.7	4474.3	4679	4728.3	4791.6	4815.5	4872.1	4952.5	5005.4	5141	5212.9	5242.9	5270	5205.4	5233.3
0	0.93641	1.0301	2.5756	0	11.54	0	6.5954	8.337	0	4.334	0	6.1461	0	26.102	55.784	107.48	185.99	286.1	432.12	544.97	658.67	773.51	907.49	1123.5	1092.8	1339.3	1437.9	1505.7	1645.7	1719.8	1749.4	1839.3	1984.2	2099.2	1996.6	2132.8	2155.2	2260.2	2345.8	2407.2	2478.3	2562.9	2563.1	2530.4	2637.4	2625.5	2657.7	2699.2	2551.8
0	0	0	0	0	11.759	40.899	36.932	49.092	52.484	54.547	48.598	70.742	62.337	68.4	58.369	68.331	63.127	73.641	66.993	85.857	81.711	98.58	98.421	127.09	143.2	175.84	188.02	229.15	279.27	268.31	270.14	264.41	273.15	297.04	258.82	261.46	322.04	340.91	363.16	296.8	320.91	320.04	329.95	352.93	329.34	327.89	320.33	305.07	356.56
10.692	8.0001	0	0	0	0	0	0	1.733	40.978	132.43	234.7	408.67	695.85	874.52	1134.8	1437.2	1640.9	1972	2321	2646.9	3058	3396.7	3687.2	4103.2	4435.3	4880	5056.4	5367.7	5734.8	5904.1	6220.5	6398.7	6636.6	6786.4	7020.9	7142.6	7087	7324.5	7332	7441.7	7497.9	7493.5	7434	7516.3	7439.8	7319.3	7426.7	7352.2	7468.4
0	0	0	0	2.0038	14.097	20.822	11.865	27.427	19.573	30.089	35.826	46.642	43.078	70.365	147.52	215.33	302.01	397.55	514.45	600.27	706.18	809.52	863.3	1000.9	1082.6	1161.7	1195.9	1270	1357.3	1434.4	1493	1546	1619.1	1668.9	1706.5	1719.9	1752.8	1835.3	1881.3	1870.1	1900.7	1879.9	1972.3	1986.1	1987.8	1948.4	1936.4	1959.3	1920
7.4854	21.695	0.37824	0	1.5169	0	0	0	0	0	0	0	0	0	0	0	18.883	59.937	132.27	242.16	347.32	444.78	563.51	689.12	782.91	912.12	1007.5	1154.1	1228.7	1364.3	1501.3	1556.9	1647	1786.6	1911.4	1981.4	1956.6	1941.6	2016.8	2053.6	2026.2	2015.8	2157.2	2186.2	2286.8	2426.3	2528.2	2669.4	2746.3	2838.4
0	0	0	3.0915	12.454	12.123	12.31	16.246	20.078	14.021	38.735	16.367	37.215	28.76	46.444	42.961	74.732	75.307	118.19	128.7	136.37	134.85	139.67	134.5	160.05	157.67	157.6	182.88	186.74	218.81	192.48	185.14	144.92	153.34	149.6	139.69	193.29	135.64	125.76	90.566	86.112	65.093	85.044	72.585	27.965	11.157	80.305	83.129	81.559	23.063
20.259	30.553	5.0233	8.2358	0	0	0	0	0	6.9726	41.791	119.02	199.21	247.7	332.65	434.76	511.43	592.13	693.32	860.55	930.47	1053.9	1145.9	1247.7	1384.3	1538.3	1609.5	1748	1894.1	1975.6	2083.2	2215.9	2290.7	2416.1	2574.1	2627.7	2700.1	2790.3	2927.6	3097.3	3107.9	3138.4	3579.3	3691.5	3868.7	3862.5	3854.1	4010.5	3998	4061.1
0	1.3517	26.775	51.425	7.7914	44.313	6.1944	0	0	30.426	164.55	270.98	392.86	636.98	867.15	1205.2	1518.6	1948.8	2125.6	2613.1	2838.6	3275.2	3638.8	3836.9	4195	4254.8	4827.4	4705.5	5087	5415.7	5501	5814.9	5851.9	5979.8	6018.3	6145.6	6383.3	6508.5	6716.2	6869.6	6654.1	6633	7019.3	7052.2	6717.4	6804.8	6722.1	7078.1	6769.6	6724
6.0243	0	0	0	0	8.1016	0.80531	3.2236	2.3575	4.04	0	0.53017	0	16.618	40.477	114.21	190.69	345.88	509.92	684.3	825.85	1008.9	1182.3	1316.6	1465.4	1548.2	1641.2	1770.6	1841.8	1962.9	2017.4	2141	2168.7	2234.7	2314.5	2352.3	2314	2435.8	2430.6	2506.2	2565.5	2484.6	2540.7	2575.1	2634.8	2592.2	2503.8	2532	2551.6	2559
0	0	0	6.3551	12.979	30.611	0	0	0	0	8.3725	41.403	73.322	129.92	163.76	183.73	228.12	264.91	297.42	384.96	412.31	499.18	494.22	570.43	629.4	735.75	802.83	906.79	1038.9	1134.1	1225.4	1383.2	1519.3	1752.3	1785.3	2032.2	2090.3	2236.6	2367.4	2360.1	2457	2638.1	2693	2772.8	2804.6	2975.1	2939	2968.4	3022.4	3061.7
5.9967	0.3696	0.69219	2.1505	7.5002	0	0	0	0	0	0	0	3.1844	7.7448	20.821	11.801	21.324	36.747	30.137	58.005	51.809	68.367	74.285	105.17	84.968	106.16	124.03	151.1	156.31	158.79	164.21	162.62	192.35	193.61	184.32	168.53	174.64	174.55	201.13	226.8	204.99	202.37	239.92	248.67	227.18	255.33	228.08	255.62	242.55	265.76
0	0	0	0.86535	7.6805	9.0116	14.56	12.152	10.381	14.087	22.142	33.108	19.077	28.307	5.4694	40.539	57.692	72.639	88.194	118.95	130.95	207.91	225.93	278.72	319.41	299.96	345.99	357.27	412.71	488.66	469.38	568.54	484.52	514.08	516.55	578.75	617.65	637.48	739.62	678.38	719.21	722.8	759.48	729.28	783.13	797.43	862.28	920.89	925.36	857.39
11.586	16.064	0.099571	0	0.60162	0	0	5.4222	31.917	73.747	140.93	202.23	234.28	282.23	340.77	385.66	434.47	474.63	507.69	559.11	614.7	645.38	677.24	708.74	648.97	624.5	644.79	639.42	621.84	658.45	693.56	685.02	688.03	742.36	728.88	733.86	751.12	758.03	786.02	811.4	792.64	795.31	842.29	832.67	908.99	858.18	876.37	897.57	931.41	939.63
9.5268	19.847	4.2995	0.2804	0.22525	0	0	0	0	0	0	0	0	0	0	0	0	0	0	0	0	0	0	0	0	0	0	0	0	0	0	0	0	72.106	128.17	197.8	228.36	314.92	409.76	460.9	503.52	576.55	618.11	702.53	755.44	734.06	743.67	792.95	795.6	832.26
0	0	0	19.683	24.518	18.435	25.745	71.471	112.63	153.82	296.05	405.2	608	768.95	1057	1340.8	1485.2	1707.9	2048.7	2375.4	2657.9	2775.1	3174.9	3372.2	3659.2	3815.2	4144	4321.1	4531.8	4723.6	4759.4	4890.8	5065.7	5119.1	5268.1	5378	5426.6	5463.2	5529.6	5441.6	5564.3	5649.2	5393.2	5682.3	5559.5	5758.2	5799	5779.4	5706.2	5760.5
0	4.9358	0.94494	0	2.5274	0.38344	0	0	0	0	0	0	0	0	0	0	5.6088	0	19.274	29.142	45.678	51.177	54.579	72.864	86.453	139.01	200.83	261	329.56	407.34	489.91	614.69	690.27	770.41	907.21	1023	1116.6	1216.1	1316.3	1459.5	1491.6	1564	1588.3	1639.5	1843.4	1851.8	1913.7	1921.8	1822.6	1868.4
0	0	7.5453	8.2137	0.75306	0	8.4605	8.0585	12.53	19.054	39.581	80.209	155.16	210.35	279.38	338.45	404.18	463.28	536.35	610.3	691.29	745.91	807.49	830.58	855.52	949.02	980.23	1031.1	1041.5	1075.9	1107.1	1184.7	1227.6	1250.3	1328.5	1320.1	1388.9	1412.1	1439.9	1423	1386.2	1392.3	1390.6	1361.7	1361.2	1361	1387.4	1366.2	1370.7	1378.7
0	7.0141	1.4589	0	4.2262	8.0423	6.1529	0	0	0	0.28149	0	0	0	0	4.233	14.542	39.884	81.452	112.8	139.46	194.22	214.67	248.14	311.36	324.74	389.97	424.81	484.27	543.55	572.9	591.85	649.13	654.33	726.28	752.7	810.24	792.06	1033.2	1161.3	956.52	960.58	1167.9	1194.8	1056.3	1050.5	837.7	843.82	921.96	754.16
3.8358	4.5209	0	1.0674	3.3762	0	0	0	0	0	0	0	4.5069	41.486	53.588	91.669	142.32	166.34	274.11	331.29	447.35	541.69	608.23	716.27	763.74	866.04	946.82	931.34	961.95	1028.7	1037	1100.6	1099.4	1135.3	1216.6	1275.6	1305.5	1261	1400.1	1361.5	1352.9	1459.8	1435.5	1424.7	1454.3	1479.3	1460.7	1520.9	1465.2	1477.1
0.59014	10.591	0	1.111	0	0	0	0	0	0	2.7757	3.2501	10.077	27.539	81.146	157.76	278.83	444.64	688.73	947.46	1192.1	1465.9	1725	1986.1	2223.1	2601.5	2884.3	3191.7	3487.2	3643.5	3927.8	4155.5	4445.9	4763.2	5039.9	5203.3	5494.2	5665.4	5888.5	6094.6	6182.4	6327.1	6519.8	6611.2	6596.1	6941.4	6899.9	6855.9	6906.2	6928.1
2.7932	12.226	0	5.0947	2.3225	0	0	0	0	0	0	0	0	0	0	0	0	28.37	44.175	95.989	158.5	230.65	294.38	370.75	450.64	515.48	598.27	642.95	721.74	740.7	806.42	813.13	879.42	935.59	966.09	997.06	1000.8	1049.2	1061.1	1104.9	1125.6	1137.6	1174.1	1193.7	1214.5	1197.8	1259.8	1208.7	1232.9	1230.5
6.5503	3.4756	7.5111	0	0	0	0	1.1799	0	0	0	0	8.7739	33.551	91.373	128.55	181.84	243.26	289.08	368.98	418.45	477.42	536.38	597.96	661.83	730.13	781.68	872.19	917.69	1006	1077.3	1176.3	1321.6	1491.5	1611.9	1813	1915.3	2121.1	2301.4	2460.9	2560	2627.9	2811.4	2938.3	3044.4	3134.7	3237.2	3282.1	3367.3	3341.7
0	0	3.0194	6.1889	0	15.244	2.5868	0	0.089703	2.1287	0	0	0.23392	11.468	2.5635	31.012	39.282	105.42	161.68	248.11	334.45	440.43	537.59	643.91	741.57	876.46	992.19	1123.4	1230.3	1459.2	1601.2	1690	1799.9	2014.1	2177.6	2243.6	2325.2	2416.8	2557.6	2639.5	2737	2804.4	2901	3008.8	3083.3	3136.5	3137	3164.1	3167.3	3225.5
0	0	0	49.054	71.454	204.56	117.07	226.69	280.2	267.07	358.71	351.44	389.95	422.02	464.12	557.5	598.83	700.46	747.67	850.11	973.08	1088.1	1183.8	1290.9	1351	1395.2	1528.2	1554.8	1659	1714.2	1758.8	1852.6	1558.5	1648.5	1879.1	1988.3	2587.5	2095.9	2292.6	2890.2	2821.6	3030.2	3238.1	3126.3	3177.4	3476.7	3555.2	3659.2	3666.3	3593.3
0	3.3473	6.906	0.36446	7.0732	0	0	0	0	0	0	13.407	48.76	74.053	101.22	127.48	187.24	244.18	298.79	374.99	418.56	537.26	621.7	731.41	836.9	940.58	1063.9	1188.2	1313.4	1385.1	1522.9	1038.6	1207.8	1719.2	1744.9	1815.3	1924.6	1988.3	2050.8	2187.6	2209	2147.9	2192.6	2243.9	2253.5	2326.2	2279.7	2321.6	2325.1	2310.6
1.6373	2.1894	0	0	4.2735	0	3.7122	8.6429	37.531	90.849	160.64	267.41	405.48	553.69	746.71	961.16	1182.4	1386	1612.2	1866.8	2127.3	2419.4	2661.3	2843.2	3126.6	3339.4	3494.9	3705.4	3985.2	4277.7	4565	4864	4957.8	5211.7	5593.8	5747	6139.2	6230.5	6700.3	6974.6	6947.4	7190.2	7265.1	7497.1	7620.4	7820.3	8014.1	7986.6	8003.3	7982.9
0	0	0	19.082	3.2855	41.43	48.646	91.418	99.44	97.976	81.646	120.1	104.63	135.34	136.05	131.74	191.82	261.24	287.42	352.26	435.32	528.24	629.69	715.04	833.49	980.71	1142.6	1194.8	1341.8	1480.1	1559.2	1695	1724.5	1857.1	1924.1	1944.8	2001	2111.7	2197.9	2142.7	2200.1	2194.2	2234.4	2270.7	2326.8	2318.4	2391.9	2351.9	2319.3	2302.9
0	8.9221	0	0	0	3.7645	1.3379	0	0	0	0	0	0	0	0	0	0	0	0	0	0	0	0	17.383	5.4721	18.818	36.749	93.301	103.86	169.27	166.98	218.49	204.18	218.34	272.92	334.95	340.23	389.81	388.2	431.1	423.3	421.49	459.62	473.37	486.97	523.82	480.54	487.43	526.96	462.77
0	1.6938	0	0	1.5647	0.84267	5.0449	5.6923	7.1647	4.8331	5.4561	15.377	12.09	16.122	16.927	24.47	26.094	27.857	46.175	51.051	69.041	88.111	118.06	162.75	212.85	279.08	356.73	425.26	502.88	591.78	675.91	766.74	836.84	922.51	1011	1096.8	1153.5	1205.1	1279.8	1370.4	1422.4	1464.8	1506.8	1565.1	1559.3	1622.1	1663.7	1672.3	1701.3	1712.9
0	0	0	0	7.7154	9.6249	11.62	9.3283	9.5929	11.439	8.9989	0.02432	10.664	0	17.535	27.131	22.081	28.639	32.227	49.405	70.718	113.65	140.58	202.99	248.66	275.26	357.2	436.93	524.64	578.89	670.85	741.51	865.39	968.36	1152.9	1258.5	1338.2	1453	1595.9	1627.8	1712.1	1800.5	1876.8	1962.9	2070.9	2290.5	2372.9	2408.5	2437.2	2236.2
0	0	0	0	14.221	14.997	10.452	0	0	0	0	6.1688	31.138	79.434	231.07	279.21	550.02	773.06	966.3	939.44	1374.7	1332.7	1842.2	1698.7	1847.6	2043.1	2241	2311.1	2850.1	3093.6	2714.4	2787.8	2897	3066.6	3074.3	3244.4	3328.4	3408.7	3527.6	3646.3	3687.1	3688.3	3750	3641	3769.6	3782.7	3841	3833.3	3806.5	3863.1
0	0	0	0	8.4142	22.077	38.658	48.066	82.444	108.95	150.6	188.87	226.1	275.7	293.87	338.84	405.43	399.86	476.19	483	550.6	585.36	627.4	654.57	697.87	761.1	785.09	797.65	831.72	846.96	857.81	911.96	956.25	992.11	1028.4	1046.4	1045.4	1230.6	1252.7	1281.5	1272.9	1326	1335.2	1360.9	1403.3	1385.5	1353.7	1417.4	1326.4	1320.3
0	0	0	5.7524	10.769	2.7912	0	0	0	0	0.92943	3.5917	0	0	0	0	0	2.9842	5.5312	12.602	24.706	43.401	58.929	82.02	118.8	154.27	254.37	299.06	372.12	470.48	515.16	615.84	669.06	802.55	811.24	930.95	1003.8	1082.2	1160.5	1250.4	1245.4	1260.6	1343.8	1400.7	1388.5	1417.1	1495.5	1500.9	1499.8	1504.3
0	0	0	7.75	0	16.933	4.4928	11.632	3.2341	2.9468	0.65312	1.0996	26.255	52.612	91.02	157.34	225.73	314.04	427.42	529.71	597.23	624.19	717.06	957.92	1081.3	1158.7	1294.3	1407.9	1553.3	1717.3	1834.8	1980.5	2098.6	2308.1	2398.9	2547.5	2656.3	2853.6	3028	3039.9	3140.3	3222.9	3272.5	3269.9	3331.9	3357.7	3424	3497.3	3426.5	3451.8
0	0	0	0	1.3325	15.864	19.778	20.587	21.848	24.33	31.267	28.558	42.891	47.447	39.409	4.8118	21.58	38.707	54.336	71.671	95.594	109.3	125.56	141.4	154.2	173.68	174.69	187.1	204.21	253.07	268.26	301.05	318.13	379.91	403.73	391.55	423.08	477.18	540.05	575.45	594.68	570.31	597.89	614.7	664.32	693.09	674.08	653.44	668.64	679.17
0	0	0	0.82955	7.8395	19.775	13.796	22.535	40.599	66.903	121.63	200.71	333.75	516.75	781.79	1075.2	1444.9	1825.1	2247.4	2621.9	3091.8	3446.9	3910.3	4534.4	5056.4	5671.5	6094.4	6744.1	7313.3	7696.8	8287.4	8729.7	9351.3	9971.3	10689	11264	11802	12462	12736	13316	13754	14135	14326	14726	14755	14960	15494	15597	15462	15596
0	2.2005	0	0	5.5978	6.0121	5.2591	0.30812	0.69178	6.4584	29.382	24.275	71.026	75.793	96.573	86.708	95.985	120.89	119.8	153.18	144.77	182.84	189.88	166.36	195.42	168.08	206.11	257.67	236.16	295.57	260.98	265.85	273.96	263.11	316.91	310.39	371.94	314.64	335.41	298.72	294.97	328.3	329.87	313.24	310.62	284.39	345.6	367.18	374.5	247.61
0	4.6797	0	0	3.13	0	7.787	0	0	0	0	3.6062	17.031	24.202	63.25	95.236	148.95	247.17	311.32	437.34	588.58	720.16	839.88	986.61	1111.2	1288.8	1487.8	1555.5	1728.7	1904.8	2044.3	2200.7	2315.5	2504.1	2581.9	2715.5	2796.3	2891.3	3026.7	3041.1	3114.4	3199.6	3282.7	3353.6	3411.2	3505.2	3515.9	3669.4	3636.3	3637.5
2.7485	3.5351	0	2.8312	0	0	2.8923	13.656	18.764	24.244	66.148	102.99	183.05	275.97	395.1	504.36	680.09	789.17	1008.4	1253.9	1443.4	1696.8	1867	2172.7	2386	2562.9	2798.4	3027.4	3225.4	3469.4	3558.6	3847.9	3949.5	4110.1	4219.9	4279.6	4356.2	4307.8	4522.9	4474.2	4686.9	4400.7	4461.3	4583.6	4374.8	4341.1	4391.4	4297.4	4349.2	4311.7
180.13	143.71	8.3615	0	0	0	0	0	0	0	0	0	0	0	0	0	0	0	0	54.24	44.631	91.536	146.9	193.91	233.52	319.6	402.66	461.16	581.36	621.55	856.66	914.32	1000.9	1017.4	1079.7	1219.5	1167.7	1265.4	1328.1	1320.5	1395.1	1440.4	1528.9	1506.4	1512.2	1505.2	1495.1	1562	1557.4	1596.8
0	9.4745	0	0	0	0	14.229	2.101	9.1664	43.443	88.954	145.96	193.07	249.36	331.43	425.31	545.52	690.04	822.95	1073.5	1338.9	1580.3	1810.4	2046.9	2349.4	2595.9	2978.3	3154.8	3425.8	3468.6	3607.7	3773.9	3869.6	3997	4086.1	4163.8	4300.4	4379.4	4445.1	4478.8	4559.6	4615.8	4677.5	4732.8	4794.6	4787.9	4856	4887.9	4982.2	5082.1
0	3.2839	0	0.71262	6.89	19.5	5.2012	11.054	0	0	8.471	0.61369	24.775	11.874	29.234	32.928	48.549	71.972	122.61	197.49	206.84	324.59	534.22	701.33	1015.7	1271.7	1654.5	1983.8	2385.1	2681.7	2917.7	3267.5	3591.9	3814	4241.6	4360.6	4684.5	4782.3	4947.1	5086.3	5156.6	5379.8	5426	5602.3	5561.4	5616.8	5649.5	5707.6	5630	5615.7
6.7542	9.6799	0	0.65795	0	0	0	8.8941	11.388	16.006	52.261	132.15	274.92	447.69	609.62	811.64	1059.1	1333.3	1574.8	1769.1	2203.4	2465.4	2357	2754.2	3292.2	3377	3345.9	3551.8	3967.3	4056.5	4213.3	3831.3	3767.3	4209.7	4295.1	4378.2	4478.2	4483.5	4396.4	4468.8	4383.2	4453.2	4367.2	4473.3	4483.3	4548.9	4459.3	4348.4	4385.6	4470.9
0	0	0	0	9.6475	10.743	20.82	32.573	33.451	73.116	85.162	107.13	136.14	160.09	172.19	175.71	201.34	240.13	268.51	321.28	377.82	443.78	512.31	589.7	660.27	706.61	774.68	802.81	879.63	907.12	965.68	1005.1	1055.8	1080	1195.5	1234.5	1195.4	1232.9	1201.5	1150.8	1123.9	1154.9	1154.1	1198.8	1197.6	1235	1269.3	1266.2	1267	1301.9
4.7409	14.384	0	0	0	0.78298	0	15.611	5.5799	33.887	52.363	105.48	130.24	169.23	213.31	262.09	288.73	319.62	370.55	410.72	470.23	492.07	531.65	605.38	637.81	736.15	796.89	828.99	950.62	1019.5	1122.7	1210	1276.1	1342.9	1472.9	1610.7	1793	1845.4	1945	2022.7	2112.7	2227.3	2245.3	2276.2	2382.7	2420.7	2473.4	2549.6	2899.4	2912.5
24.571	11.489	0	0	0	0	0	0	21.397	77.036	129.45	202.14	277.31	380.99	490.78	692.05	853.6	1043.7	1181.5	1366.4	1525.2	1664.9	1906	2064.3	2323	2486.5	2620.6	2741	2911.6	3102.4	3152	3321.6	3447.1	3626	3769.8	3842.6	3969	4092.6	4153.3	4238.1	4271.4	4232	4352.5	4366.1	4422.2	4487.8	4504.6	4472.6	4387.3	4468.9
0	0	0	9.1614	11.157	9.4858	7.7909	0	0	0	0.16934	0	25.854	16.37	34.28	42.644	59.743	83.192	115.39	164.03	230.71	319.18	369.34	498.73	638.08	772.63	930.56	1069.7	1245.1	1374.7	1472.3	1666.3	1772.1	1966.3	2052.7	2161.1	2275.6	2430	2412.4	2531.3	2539.8	2658.3	2748.2	2746.3	2811.8	2860	2908.2	3037.6	2839	2904
0	4.2272	0	0	2.6159	0	11.313	0	0	0	0	11.741	20.349	14.326	31.345	30.435	37.894	29.134	43.538	79.2	90.748	133.24	148.04	162.05	165.73	179.99	191.95	220.12	268.83	306.74	418.82	386.28	435.67	512.61	585.57	653.99	687.16	761.37	870.31	927.15	997.89	1048.3	1162.3	1219	1375.2	1391.5	1390.3	1486.8	1530.7	1579.9
0	0	0	4.4535	0.56658	24.465	29.29	42.298	42.596	44.79	60.284	88.939	134.59	166.57	225.04	293.36	364.4	428.56	467.36	496.58	554.02	594.82	631.22	719.68	768.65	850.09	874.81	884.68	965.71	999.89	1032.7	1065.5	1082.1	1147.9	1197.4	1194	1204.6	1331.1	1425.4	1491.5	1502.1	1526.1	1551.6	1550.1	1593.8	1642.5	1669.8	1675.2	1683.9	1670.7
0	5.5438	11.658	0.28114	0	0	0	0	0	0	0	0	0	0	0	0	0	0	0	0	0	0	0	0	0	1.1606	10.19	10.17	42.64	62.24	80.323	72.082	132.89	159.43	172.74	218.69	286.16	380.82	419.49	496.12	549.91	639.41	683.62	759.56	798.28	834.83	855.99	904.97	911.27	974.15
0	3.1632	0	5.2153	13.268	0	0	0	0	4.2883	12.255	33.587	71.935	71.913	73.59	119.13	223.85	181.72	276.86	312.74	281.52	391.8	342.51	441.82	520.34	400.32	475.41	443.88	497.18	532.26	585.03	497.85	482.15	519.27	556.14	573.6	584.06	633.21	644.32	645.67	666.68	667.17	683.25	671.27	674.88	724.13	715.27	792.23	770.58	744.78
0	0	0	0	35.611	127.81	260.25	376.71	473.74	604.44	742.26	910.07	1018.5	1182.5	1275.4	1486.5	1626.9	1726.7	1874.6	1979.9	2088	2196.2	2327.4	2431.1	2540.1	2581.9	2602	2741.1	2813.7	2742	2799.6	2842	2908.7	2919.3	2964.5	2958.9	2973.2	2957.1	2951.2	3047.7	3020.4	3030.2	3040.3	3097.3	3050.8	3047.2	3084.6	3101.6	3078.8	3086.5
0	0.29672	0	0	1.8533	14.083	8.7454	6.3585	0.94039	0	1.8132	0	0	0	13.899	24.94	105.62	173.37	293.23	455.78	574.03	724.64	881.41	1031	1233.1	1400.9	1544.3	1756.8	1833	2043.1	2106.8	2271.2	2441.6	2465.8	2554.8	2596.5	2698.3	2672	2763.4	2821.6	2781	2853.2	2878.5	2905.9	2828.6	2949.3	2950.5	2972.4	3003.8	2879
0	0	0	0	0	10.682	7.8031	25.349	48.3	59.406	103.17	135.66	192.03	279.04	366.97	495.84	651.06	757.81	1034.4	1292.4	1470.4	1794.8	2001.2	2220.6	2507	2745.7	2858.6	3026.1	3297	3492.7	3648	3825.1	3842	3952.2	4132.9	4174.4	4213.9	4273.5	4312.1	4428.7	4352.1	4364.9	4370.6	4541.9	4521.5	4406.8	4427.6	4525.3	4681.8	4582.7
6.7904	8.6524	0.035469	0.66345	0	0	0	0	0	0	0	0	0	0	0	0	0	0	0	0	0	0	0	16.36	6.5959	11.35	15.778	21.459	11.174	15.19	24.057	55.371	48.187	48.298	50.508	56.466	29.893	76.647	46.16	72.828	72.648	72.964	76.108	81.294	105.73	119.61	154.09	179.94	249.99	255.5
0	0	1.9962	6.2374	4.5259	4.8882	7.8044	9.5819	31.801	63.259	94.732	153.64	189.09	255.31	293.37	340.12	377.59	415.21	428.38	480.63	483.25	529.91	544.8	545.92	572.8	583.81	565.01	568.71	594.57	584.72	574.69	602.01	588.52	597.42	589.8	605.05	597.2	595.93	611.02	603.25	606.05	599.39	582.92	597.36	614.5	612.14	618.45	606.33	624.01	604.58
0	0	0	26.841	15.281	1.082	3.2177	0	0	0	0	19.165	3.736	20.99	45.857	86.783	131.96	112.37	198.51	307.97	405.53	519.74	626.71	774.28	938.87	1103.5	1264.1	1438.8	1568.3	1708	1777.9	1960.5	2056.2	2236.8	2501	2493.7	2649.3	2636.9	2765.6	2888.5	2886	2936.2	2963.2	3062.4	3158.5	3212.9	3232.9	3242.8	3266	3256.8
19.502	6.4232	0	0	1.5843	4.2714	0	0	6.671	30.66	57.773	101.92	134.67	181.72	244.75	286.32	379.78	453.38	561.44	643.57	668.16	766.23	781.45	847.82	976.74	1003.5	1061.6	1127	1200.6	1300.7	1368.6	1482.5	1615.3	1695.6	1883.7	1916.6	1967	2149.3	2249.6	2364.2	2420.1	2485.7	2570.2	2586.7	2749.2	2760.7	2757.7	2796.9	2833.5	2849.3
0	0	0.16605	0	10.392	6.1054	3.2358	0	0	1.0331	6.0944	4.1593	44.909	60.705	144.48	205.99	311.83	384.36	492.61	623.26	725.73	719.98	762.37	773.51	1027.1	1087.1	1201.8	1310.5	1259.9	1666.4	1806.7	2025.8	2169.3	2483.4	2686	2893.4	3067.9	3256.6	3489.1	3565.2	3797.6	4213.6	3881.5	3913.2	4091.4	4064.8	4088	4100.6	4109.5	4138.5
0	3.2539	0	4.8729	7.8709	2.0665	0	0	0	0	0	0	0	0	0	0	0	0	0	0	0	0	0	0	0	0	0	0	0	0	0	0	0	0	0	0	0	0	0	0	0	0	0	0	0	0	0	0	0	0
0	0	0	3.5124	11.818	12.774	0	7.0364	9.3334	0	4.921	0	14.508	2.8951	28.66	35.392	34.925	46.749	66.677	74.213	105.33	124.15	157.01	172.54	203.73	265.41	281.16	306.19	339.28	378.93	409.78	409.48	418.25	494.04	434.19	516.33	567.06	583.94	655.97	719.91	748.3	797.85	828.72	880.56	862.98	948.28	959.99	1003.6	926.99	974.35
0	15.534	1.325	0	0	0	1.0769	0	0	0	0	0	0	0	0	0	0	0	0	0	0	0.62772	0	0	0	0	0	11.771	64.267	104.97	189.01	219.3	242.27	302.79	350.46	371.45	348.49	388.9	429.07	482.7	473.72	479.84	512.41	494.04	625.41	548.27	558.12	546.35	572.96	585.66
0	20.139	0	0.063126	27.023	0	0	3.6515	0	23.514	92.092	171.25	285.66	394.71	556.18	703.2	898.78	991.04	1081.9	1269.7	1589.4	1861.6	1996.5	2161.7	2237.4	2370.8	2547	2579.7	2724.9	2751.8	2850.7	2945.4	2918.7	3037.7	2829	3024.1	2831.2	3106.7	3063.3	2860.2	2862.8	2912.7	2842.5	2924.7	2938.1	2993.7	2886.8	2930	2950	2991.5
0	0	0.2802	3.0332	6.3088	7.7512	14.105	13.368	33.093	35.032	47.346	63.401	88.71	124.31	172.84	196.32	241.61	267.16	310.79	357.29	409.91	442.34	451.38	468.64	495.72	525.8	541.33	552.97	537.26	555.39	568.54	583.87	583.93	617.25	636.73	661.14	672.03	706.81	735.04	739.77	790.84	784.55	806.33	867.58	840.3	882.55	892.3	890.41	913.07	862.14
0	0	0	1.229	4.9944	18.938	10.139	11.662	20.536	12.395	31.963	26.597	54.813	42.878	55.495	70.924	100.44	154.29	213.36	286.95	362.93	457.18	562.58	665.45	772.64	876.71	1011.9	1152.9	1263	1378.5	1465	1571.9	1723.3	1767.2	1863.6	1945	2038.7	2179.4	2362.2	2325.2	2351.6	2413.4	2419.7	2427.9	2404.8	2391.8	2443.5	2441.9	2455.4	2379.1
0	0	0	0	2.753	10.834	3.5289	3.7938	0	0	21.606	24.701	40.382	63.127	111.78	149.17	202.47	257.22	337.59	396.06	437.91	491.69	526.64	570.62	636.48	662.98	684.43	768.65	787.51	882.52	832.85	827.01	830.8	828.62	886.31	881.72	934.02	911.18	926.33	900.73	893.11	901.18	932.39	940.56	922.18	905.17	969.73	982.27	1009	904.81
0	0	0	2.1165	10.517	0	10.914	29.386	73.532	131.27	194.11	246.49	354.08	434.13	578.51	653.91	788.89	902.15	992.48	1064.2	1204.4	1336.9	1463.7	1528.4	1649.3	1708	1810.7	1883.1	2077.1	2163.3	2197.3	2346.8	2530.3	2669.4	2753.2	2913.1	2974.4	3114.3	3183.9	3165.9	3172.1	3293.7	3382	3373.8	3496.4	3448.1	3632.3	3667	3660.8	3779
5.8612	7.4177	0	0	4.8749	0	0	0	0	0	0	0	0	0	0	6.3036	26.361	76.917	106.79	157.82	210.74	260.25	285.75	348.67	406.93	482.5	516.24	581.22	657.64	762.02	807.78	872.92	953.08	1042	1114.6	1230.7	1307.1	1454	1542.5	1629.4	1686	1728.5	1863.5	1947.4	1874.7	1847.3	1889.3	1874.3	1906.1	1919.9
6.4673	9.6817	0	0	0	13.801	0	7.6511	29.001	90.11	178.86	278.18	434.16	651.95	753.1	879.96	1221.5	1444	1759.7	1951.5	2085.7	2324.6	2510.4	2693.3	2773.5	2817	2971.2	3114.3	3315.8	3549.7	3390.2	3569.2	3642.8	3717.1	4165.9	4215.1	4197.8	4227.6	4214.1	4281.6	4283.6	4301.9	4266.9	4295	4291.6	4393.6	4291.2	4383.8	4367.4	4361.9
15.583	0	18.636	7.5593	0	0	0	0	0	0	0	0	0	5.0277	37.13	72.253	125.94	198.02	258.92	274.47	357.78	400.37	454.01	554.15	604.82	650.14	706.95	769.26	855.1	892.98	904.28	985.03	1021.6	1100.5	1113.4	1181.3	1244.5	1330.7	982.79	974.03	1001	1002.2	1014.9	1068	1085.3	1193.2	1129.4	1213.6	1154.3	1180.2
0	0.0097844	2.4896	1.2055	0	11.183	0	4.929	0	0	0	0	0.20511	0	0	0	0	0	0	0	0	0	0	0	36.008	66.836	104.78	127.19	161.9	190.14	222.6	279.47	317.79	366.13	401.26	437.36	465.12	481.2	516.27	510.4	544.26	545.12	551.87	549.92	585.28	609.05	621.97	624.49	570.14	578.06
8.2979	16.36	21.956	0.8943	10.894	0	0	0	0	0	0	0	0	0	0	0	0	0	0	12.017	20.593	57.909	77.517	101.7	70.401	113.6	148.72	170.78	234.39	237.46	257.49	296.51	345.68	377.19	490.68	457.65	544.3	587.47	698.85	754.79	831.87	875.38	971.81	1040.3	1054.6	1095.6	1123.1	1181.4	1258.9	1305.1
0	10.182	0	0	0	13.895	5.9348	0	0	0	6.6644	30.69	89.74	93.676	150.56	191.1	240.13	304.2	359.28	391.56	414.2	486.07	579.25	579.42	697.05	767.56	911.69	994.06	1200.6	1331.1	1470	1509.9	1575.7	1671.6	1841.4	1738.2	1798.1	1899.6	1971	1936.1	1948.5	2051.6	2067	2082.7	2094.5	2138.3	2202.9	2219	2243.2	2203.2
0	0	0	15.324	31.929	0	2.1017	0	0	0	0	0	0	0	0.43672	0	5.8444	15.236	42.207	71.322	100.6	156.9	191.6	235.2	295.73	341.75	402.48	462.62	529.06	582.42	652.44	706.7	764.75	825.98	851.94	938.17	970.18	1027.3	1050.6	1112.4	1133.2	1192.8	1250	1246.8	1274.2	1248.6	1245.5	1210.1	1196.5	1249.8
0	8.7941	0	0	1.9605	3.0119	11.912	0	12.164	20.082	53.191	119.52	225.56	358.46	515.79	653.62	778.85	981.95	1201.3	1300.4	1479.7	1647.4	1745.9	1846.1	1901.3	1988.3	2063	2200.3	2178.5	2270.6	2356.6	2369.5	2440.7	2458.2	2505.3	2624.1	2688.2	2817.3	2882.3	2911.2	2900.9	2917.1	2951.8	3017.9	3037	3093.5	3083.4	3135	3153.1	3143.7
0	0	4.1103	16.752	14.591	13.118	0	0	0	0	22.314	124.24	263.09	281.3	558.64	614.75	847.64	1183.3	1332	1326	1484.4	1190.5	1319.4	1957.8	2135.1	2199.7	2403.8	2425	2485.7	2635.8	2270.4	2343	2271.3	2330.5	2421.5	2364.9	2358.7	2387.2	2438	2382.7	2230.4	2194.3	2560.2	2536.8	2461	2405.5	2483.2	2426.8	2464.9	2472
3.3663	12.621	0	0	7.8088	0	0	0	0	0	0	0	0	0	1.473	36.642	62.072	134.6	207.34	340.94	485.39	610.53	865.18	1070.5	1314	1531	1781.1	2066.2	2213	2414	2634.4	2822.2	3001.3	3310	3484.4	3582.9	3883	3853.3	4008.1	4056.1	4147.8	4361.5	4334.7	4384.2	4480	4475.1	4473.4	4606.3	4479.4	4637.4
0	14.158	0.085191	0	4.748	0	0	0	7.531	20.081	43.472	76.24	119.61	197.21	319.11	416.35	615.82	839.17	1026.9	1299.2	1517.5	1766.1	2015.4	2272.1	2468.9	2731.4	2850.2	3011.2	3222.5	3316	3587.8	3644.6	3726	3878.4	4001.4	4012.2	4141.1	4124.3	4096.4	4092.1	4192.8	4215	4365	4384.6	4456.7	4513.6	4467.5	4565.9	4500.8	4494.4
0.18439	0	0	0	0	1.7407	7.2815	4.2564	15.381	20.241	24.303	28.721	26.508	31.66	52.223	53.873	91.183	118.15	153.35	211.54	245.35	302.34	342.33	398.33	424.63	474.88	493.49	511.62	549.77	584.43	595.37	619.13	629	654.24	666.45	669.76	646.75	645.38	676.95	692.9	678.5	688.19	689.21	676.57	670.11	671.32	643.17	622.02	645.17	636.34
0	6.3781	3.3613	4.128	0	0	7.8899	2.9728	13.946	13.12	38.988	39.177	77.37	100.95	115.77	137.16	150.11	180.63	176.64	194.89	203.04	258.42	310.12	389.64	483.27	570.96	691.91	765.63	929.84	1030.6	1132.8	1214	1359	1417.1	1530.4	1600.4	1643.1	1775.3	1817.8	1916.6	1901.2	1918.7	1993.8	1593.8	1765.4	1652.6	1873.5	1805.1	2093.2	2070.6
0	0	0	0	0	1.0316	20.951	22.961	45.199	69.341	98.618	120.52	160.27	195.73	220.66	274.98	304.49	338.75	384.18	431.08	511.87	580.28	640.59	654.27	746.11	802.63	849.78	906.26	1019	1072.7	1216.8	1318.3	1489.2	1567.8	1502	1499.9	1635.2	1637.1	1551.9	1658.3	1644.2	1643.5	1708	1712.5	1671.3	1639.7	1758.3	1687.1	1768.4	1680.9
0	13.61	0	0	8.5855	5.0704	10.167	0	0	7.1756	0	0	7.6403	0	14.648	39.972	75.9	118.91	185.25	268.85	360.92	470.61	571.07	685.68	767.84	902.06	988.98	1044.9	1160.1	1227.7	1247.6	1331.3	1385.7	1430.5	1489.4	1554.9	1511.4	1571.6	1643.7	1654	1667.8	1687.5	1680.2	1710	1758.2	1681.3	1698.8	1734.1	1732.6	1735.4
0	0	5.0769	7.3636	0	4.6166	9.9394	25.084	64.263	151.8	316.13	491.96	758.84	998	1286.1	1520.9	1824.5	2196.3	2442.7	2854	3044.6	3318	3556.5	3760.1	4079.1	4175.9	4180.2	4451.9	4559.8	4637.2	4650.3	4718.4	4834.5	4848.8	4859.7	4963.9	5039.2	5083.9	5134.8	5149.2	5195.3	5259.3	5223.6	5340.9	5275.7	5307	5295.1	5277.2	5217.2	5253.8
0	0	0	8.1344	7.1212	5.0476	23.756	10.626	0	14.812	20.157	34.848	181.1	233.88	304.82	395.54	451.76	533.23	634.43	726.83	828.7	860.57	924.65	969.71	1024.2	1053.4	1092.6	1156.7	1179.9	1267.7	1327.7	1443.4	1528.2	1628.3	1675.7	1761.8	1863.3	1893.8	2001	2032.7	2046.2	2117.4	2167.8	2173.7	2268.5	2265.2	2255.1	2280.7	2352.9	2370.2
0	0	4.8869	15.696	8.0836	2.4366	0	0	0	0	5.0666	17.924	21.19	33.671	53.109	92.382	116.62	159.41	175.5	208.45	228.79	276.19	332.17	356.31	402.84	419.05	500.7	493.17	522.18	594.05	581.4	609.51	687.28	690.2	742.33	779.46	823.92	850.64	836.14	830.26	863.66	896.22	923.03	930.94	916.57	969.94	1013.2	1064.7	1055.2	987.13
0	4.9457	0	0	4.9282	0	7.8207	0	0	7.9639	0	14.803	27.49	43.643	58.109	65.71	71.8	84.431	120.27	163.52	220.59	250.02	267.5	294.27	325.93	349.6	278.86	319.7	322.09	419.12	428.09	465.64	461.63	546.51	511.6	538.4	546.67	564.33	616.55	617.96	619.66	625.52	633.15	683.23	688.5	744.65	722.02	750.34	783.88	784.21
0	0	0	0.26431	13.201	44.56	37.963	42.838	66.367	68.948	87.517	78.648	105.38	107.95	105.59	121.65	120.92	135.62	145.69	156.89	163.02	179.61	182.39	204.51	214.99	238.22	233.69	244.07	273.8	293.05	293.82	301.16	314.7	356.24	377.68	430.54	416.3	441.24	466.07	465.89	482.48	496.67	506.69	515.1	529.41	521.9	538.14	557.18	551.17	576.45
0	0	0	0	4.0862	11.544	19.09	48.442	55.462	82.053	99.776	113.76	193.84	228.17	269.75	309.62	365.82	358.92	372.39	412.53	440.39	473.5	522.42	548.6	647.62	694.09	728.06	740.36	795.04	861.81	836.05	874.71	923.86	1004.7	1056.2	1275.7	1451	892.8	896.35	996.76	1042.3	1094.8	1148.6	1183.1	1213.9	1243.7	1271.8	1302.4	1300.5	1350.9
0	0	0.41519	3.7117	13.181	0	0	0	0	1.3924	0	3.1465	0	0	5.5687	0	0	0	8.652	35.599	83.299	108.77	172.17	202.78	237.16	292.78	323.61	392.92	447.53	478.68	529.96	681.08	767.87	790.79	819.06	866.6	883.39	806.85	851.82	854.81	843.26	871.65	986.93	987.67	984.22	1006.6	973.73	985.65	980.29	1029.5
0	4.6047	0	0	0	11.981	0	1.2161	9.0913	15.5	11.223	13.216	4.4902	11.408	5.9296	9.0694	13.118	28.896	36.336	46.252	64.411	73.02	88.699	99.861	117.38	109.45	136.67	125.29	111.39	165.54	208.55	286.26	378.7	478.66	615.14	730.94	833.73	924.61	1104.1	1216.3	1305.2	1393.3	1468.6	1555.4	1657.4	1713.9	1750.9	1798.6	1824.8	1857.8
0	0	1.889	1.465	5.7549	10.247	8.0169	8.1915	17.899	19.336	24.08	11.032	26.458	7.0307	25.606	22.002	10.68	10.862	23.442	43.906	74.972	110.53	181.71	212.97	269.19	319.1	397.61	416.42	476.92	505.39	534.51	636.71	677.51	755.93	808.65	877.46	919.3	949.64	989.08	993.98	1033.4	1074.2	1089.9	1095.3	1078.8	1143.3	1107.7	1150.3	1084.1	1089.6
1.9566	0.73738	0	0	3.2241	0.65461	2.1989	2.1056	2.4734	1.4122	0	0	0	0	7.6905	6.4266	11.004	0	18.439	10.963	22.735	22.737	26.209	36.81	59.815	75.799	74.32	92.494	132.06	135.63	154.1	176.29	171.27	214.66	256.82	319.24	368.25	421.56	482.39	522.16	628.29	682.78	734.11	785.34	832.07	901.34	927.11	966.22	942.48	1001.2
0	0	0	0	4.0684	14.793	21.159	15.311	17.605	32.21	61.279	72.63	147.13	210.85	309.64	398.5	594.85	835.84	1105.2	1444.4	1813.7	2147.8	2610.8	3015.7	3403.1	3740.4	4243	4649.3	4852.1	5282.5	5572	5899.2	6252.5	6298.1	6567.1	6653.2	6587.7	6748.4	6907.6	6870.1	6929	7077.9	7118.9	7185.1	7037.5	7144.6	7134	7194.3	7023.9	6932.9
0	0	0	12.168	29.054	20.917	32.249	28.674	36.764	63.061	45.584	80.87	151.7	197.51	296.9	365.5	478.28	645.3	786.91	958.49	1183.9	1335.9	1567.9	1722.8	1935.6	2132.7	2434.9	2591.4	2755.7	2963.9	3025.5	3328.3	2789.8	2926.7	3817.3	3762.6	3853.3	4052.9	4018.3	4826.5	4777.5	4838.4	4193.9	4322.8	4895.9	5221.9	4087.4	4171.2	4287	4428.1
0	0	4.6682	0	0	23.482	14.224	30.158	29.768	47.032	100.98	132.51	252.53	362.51	521.46	717.33	902.82	1135.4	1393.7	1650.9	2015.6	2238.3	2680.4	2891.5	3182.5	3448.2	3708.9	4039.5	4256.1	4587.3	4816.1	4980	5016.4	5301.2	5551.5	5569.7	5807.5	5865.8	5965.3	5916.7	6095.8	6208.7	6213.5	6305.1	6260.1	6321.6	6287.9	6428	6330.1	6357.9
27.096	0.19331	0	0	0	0	0	0	0	0	11.34	42.081	91.042	149.18	217.01	229.16	306.19	424.5	534.24	619.41	751.37	829.96	869.71	948.11	1078.8	1112.4	1227.3	1457.2	1503.7	1461.2	1519.3	1800.8	1824.3	1933.1	1868.6	1981.1	1973	2102.9	2147.7	2263.5	2302.7	2296.1	2439.9	2243.2	2458.5	2458.4	2410.5	2424.1	2452.6	2502.5
0.54305	0	0	1.1499	0	6.709	0	0	10.346	17.424	39.87	44.324	67.654	84.797	105.42	122.92	135.05	156.02	166.86	192.8	189.79	207.91	255.71	271	289.54	215.6	233.11	291.46	329.62	343.44	399.69	424.51	364.62	503.46	519.56	578.37	609.61	644.15	686.56	749.83	751.58	790.72	790.72	798.18	891.04	881.45	911.09	900.71	924.23	925.82
7.357	6.2506	0.56254	0	1.6779	0	0	0	0	6.5915	20.996	38.843	59.772	66.673	100.15	111.25	146.43	161.13	195.99	258.12	284.86	327.9	364.25	417.31	498.04	613.52	746.68	933.56	1167.2	1407.3	1678.3	1938.4	2121.9	2368.2	2611.7	2763.8	3002.2	3146.8	3367.2	3502.7	3621.3	3688.8	3932.8	4018.5	4105.5	4221	4132	4260.8	4368.2	4510
0	0	12.595	12.018	1.7347	0	0	0	2.6105	6.0584	15.993	38.588	57.057	111.49	180.88	229.82	336.97	402.49	468.53	513.52	739.28	833.69	996.68	1077.8	1300.2	1455.8	1537.4	1718.8	1936.7	2129.6	2178.7	2313.4	2421.4	2565.4	2709.6	2713.4	2882.2	2952	3083.2	2996.1	3084.1	3192.4	3230	3208.3	3375.9	3476	3456.9	3470.9	3433	2862.1
0	8.6579	3.0419	8.3437	0.46966	0	0	0	0	0	0	0	0	0	0	0	0	0	0	0	0	0	0	13.341	39.285	98.088	101.53	141.07	137.7	210.54	246.43	287.83	335	359.71	397.23	450.42	460.26	470.54	531.47	533.38	555.22	566.35	585.77	601.16	574.74	614.16	655.12	656.27	712.9	689.75
2.8819	3.5005	0	0	10.316	0	0	0	0	0	0	0	0	0	0	0	0	0	0	7.936	7.6291	16.98	16.965	6.7981	8.5064	0	43.365	26.899	29.018	48.459	31.178	30.554	21.527	48.518	95.045	139.79	222.79	238.52	330.74	367.84	461.46	564.87	680.6	764.44	833.91	1055	1144.5	1342.2	1326.8	1341.8
0	16.049	0	3.2537	0	0	0	0	0	0	0	0	0	0	0	0	0	3.2437	7.4717	47.373	99.307	130.03	150.7	200.46	286.05	383.43	474.3	620.83	763.52	893.9	1051.4	1185.7	1299.1	1420.7	1573	1681.4	1722.5	1815.7	1922.4	1935.6	2037.3	2163.9	2108.6	2133.8	2203.7	2269.7	2192.6	2263.8	2273.3	2304.7
0	0	0	0	9.3788	25.765	14.861	13.626	19.435	13.468	40.383	34.991	65.925	105.79	169.23	217.21	308.14	420.84	559.57	734.25	979.63	1179.5	1410	1655.4	1973.8	2200.8	2534.4	2790.9	2992.5	3309.9	3517.1	3550	3882.7	3940.9	4271.2	4360.3	4460.2	4609.2	4615.4	4735.8	4756.6	4836.4	5047	5030.2	5000.9	5127.8	5382	5488	5412.5	5408.5
0	0.55442	0	0	5.7443	1.0912	6.2834	0	0	0	10.764	29.775	54.857	91.784	141.69	173.84	197.81	255.01	325.22	342.77	438.93	478.98	511.34	560.4	660.01	729.91	804.29	833.1	939.38	1002.1	1099	1153.1	1238	1358.9	1444.6	1534.2	1692.9	1783.8	1765.2	1812.5	1915.9	1924.1	1926.9	2028.8	2034.8	2083.3	2138.8	2190.4	2240.4	2254
3.0598	0.4394	0	0.40864	0.55756	0	0.36105	0.6748	11.163	18.524	42.021	61.18	88.189	121.19	145.63	197.72	246.62	291.71	339.04	396.87	468.52	546.57	585.63	608.41	701.71	764.53	779.53	864.83	891.92	945.23	990.11	1061.1	1105.3	1138.5	1282.2	1309.8	1363.7	1453.9	1541.8	1635.9	1704.1	1781	1849.7	1916.2	1921.7	1964	2103.2	2152.1	2016.8	2028.6
1.5768	0	0	0	9.7476	6.8384	0	0	0	0	0	0	0	0	0	0	0	0	0	18.618	35.913	50.83	48.883	46.069	48.099	41.93	56.834	58.595	50.267	44.316	51.536	51.438	64.291	71.926	102.79	108.96	142	168.74	158.76	158.95	149.1	157.7	179.85	207.26	237.08	299.13	305	289.07	264.89	290.55
53.593	89.083	11.078	0	0	0	0	0	0	0	0	0	0	0	0	0	0	0	0	0	0	2.5617	106.2	122.79	165.33	176.85	215.05	226.19	205.48	241.79	228.82	235.79	222.16	248.67	298.59	322.72	314.49	332.65	410.91	408.38	447.61	443.83	479.92	540.35	483.13	580.92	597.12	670.85	664.57	653.96
0	0	0	4.0108	17.146	32.27	26.138	36.267	79.532	74.27	80.17	32.734	44.445	52.662	110.64	165.12	217.6	282.89	400.8	550.31	738.77	918.9	1131.5	1268.5	1554.2	1772.8	1980.5	2097.1	2281.4	2425.2	2629.8	2841	3059.7	3239.7	3463.9	3677.3	3777.8	3931.8	4085.5	4127.4	4171	4247.1	4215.2	4302.2	4396.3	4419.6	4501	4475.5	4582.8	4744.6
0	0	0	12.364	14.427	1.0221	0	0	9.8069	44.934	82.392	141.64	191.98	325.77	434.85	545.07	744.46	947.04	1070.9	1302.8	1559	1725.5	1921.6	2033.8	2237.2	2386.6	2557.6	2728.6	2940.4	3047.5	3266.4	3525.2	3513.7	3571.2	3457.6	3955.4	4029.6	4054.5	4301.8	4219.1	3854.1	3618.7	3641.8	4297.9	4236.1	4282.9	4357.1	4354.1	4407.1	4438.8
8.9521	5.7051	2.7323	0.28974	6.5746	0	0	0	0	4.5891	25.394	98.413	146.47	253.05	402.96	557.08	705.78	891.95	1034.8	922.52	1264.6	1397.3	1165	1609.7	1641.3	1727.2	1825.5	1831.1	1929.2	1991.9	1933.8	2009.6	2020.4	1989.4	2007	2059	2115.2	2048.1	2054.3	2137.3	2164.8	2117.1	2157.2	2221.2	2195.8	2218.3	2127.3	2194.6	2173.6	2221.8
0	4.1772	0	0	9.1728	0	0	1.4762	0	0	7.4361	0	36.377	51.824	89.306	121.21	165.5	198.7	254.98	301.27	384.47	452.71	523.21	586.89	682.15	756.61	856.92	951.19	1044.7	1106.7	1117.5	1188.1	1197	1240.5	1330.8	1375.9	1458	1461	1416.8	1465.3	1466.3	1467.8	1504	1497.1	1507.4	1512.7	1558.8	1613	1597.7	1508.8
0	4.7247	0	0	0.82347	6.0918	6.6247	0.11242	0	0	16.854	13.778	45.447	44.352	68.817	74.425	89.489	111.45	130.6	143.4	163.16	173.86	201.55	182.1	195.3	230.62	264.4	326.55	331.92	400.14	424.03	446.79	477.29	503.37	616.4	595.24	667.81	692.99	722.31	748.24	748.81	830.61	832.63	907.67	855.59	878.22	994.23	1009.3	1046.2	955
1.8401	0	0	2.9938	3.1704	11.308	7.353	7.209	11.074	0	5.2985	8.0575	13.757	15.906	17.894	28.909	40.26	18.737	75.38	110.65	189.84	266.81	363.27	493.25	636.91	819.23	1013	1170.7	1325.9	1485.1	1656.2	1849.6	2002.2	2169.6	2420.9	2566.4	2603.1	2762.3	2860.5	2988.2	2993.2	3165.3	3155.5	3200.9	3302.6	3433.4	3524.2	3588.8	3645.1	3659.3
3.3719	8.1044	0	0	12.486	5.98	0	0	0	0	0	0	4.5022	16.638	35.842	55.043	85.713	108.09	133.77	177.02	205.27	229.13	238.92	236.09	272.02	288.83	297.81	334.41	349	395.89	370.3	385.4	393.08	372.38	420.4	426.48	498.94	449.52	469.98	466	402.27	428.2	464.37	459.89	411.53	438.69	496.24	539.4	548.88	449.74
0	0	0	9.7824	12.52	0.10321	12.553	0.72178	7.0182	0	6.77	15.134	14.803	16.055	46.072	82.315	114.95	173.15	243.97	336.79	416.63	493.86	559.18	635.36	703.18	761.62	846.06	896.83	971.04	1022.3	1095.6	1190.5	1153.2	1263.5	1296.8	1319	1411.4	1436.1	1528.5	1629.2	1664.6	1728.5	1809.2	1846.3	1917.6	1967.7	1974.1	2035.9	2055.6	2070.6
0	0	0	0	8.4722	12.972	2.6676	0	6.5102	2.2662	9.7782	2.4056	27.243	34.97	66.796	81.923	119.69	159.16	184.9	234.6	253.78	295.3	335.46	363.11	379.9	391.16	446.07	471.12	507.74	517.62	552.47	579.92	580.28	588.12	647.15	595.97	604.74	632.89	597.41	574.53	579.8	627.98	676.52	679.19	655.04	689.34	756	798.67	819.8	711.17
0	4.4517	0	1.7062	0	6.6498	0	0	0	0	0.21339	0	0	0	0	0	0	0	4.2505	25.753	59.078	114.65	189.41	248.89	354.24	450.4	569.6	647.47	747.96	871	944.18	1000.6	1080.3	1117.7	1230.6	1268.2	1316.5	1349.7	1372.8	1378.2	1348.7	1442.4	1432.2	1432.4	1460.5	1470.9	1510.1	1523.9	1527.1	1453
0	3.207	0	8.6674	23.241	0	0	0.07684	0	0	0	0	0	0	0	0	0	0.22876	6.3497	30.491	54.279	107.84	112.31	138.45	148.39	166.96	228.46	292.89	327.81	250.7	307.9	310.29	314.74	369.96	377.48	354.78	407.59	424.13	357.01	411.63	344.09	402.39	456.34	459.55	559.91	464.95	445.77	421.64	463.84	282.43
5.2518	1.8627	0	2.8116	3.3167	3.1639	0	0.23078	0	0	9.445	11.999	20.134	29.696	43.437	52.136	66.219	67.818	73.182	87.11	105.4	96.436	110.01	126.67	141.93	152.63	167.79	208.3	227.77	252.98	269.31	310.73	323.73	378.45	427.16	469.17	504.56	518.86	546.83	584.05	580.02	557.72	579.7	594	602.26	603.27	604.79	650.21	612.66	630.75
0.28077	9.5292	6.9815	1.9423	0	0	0	0	0	0	16.452	43.505	109.11	186.42	280.43	388.01	463.01	574.04	682.33	788.58	951.52	1067.2	1231.2	1285.8	1392	1472.8	1509.6	1589.6	1646.9	1712.7	1758.4	1851.8	1905.1	1890.6	1913.6	1984.1	1961.3	2080	2091.2	2142.8	2089.3	2081.5	2172.8	2139.9	2164.5	2101.4	2119.9	2105.5	2083	2100.6
0	2.4065	0	7.1383	2.2272	0	8.1912	0	0	0	0	0	2.4067	25.189	80.118	122.35	159.64	248.56	302.43	385.82	534.17	561.02	752.25	796.15	937.08	995.52	1115.8	1272.9	1415.4	1479.1	1671	1817.5	1895.1	2114.9	2133.5	2185.3	2353.9	2379.2	2428.6	2593.7	2553.1	2612.3	2770.7	2717.1	2798.1	2821.7	2496.8	2489.5	2533.5	2601.6
0	0	0	9.6783	0	9.396	3.0131	9.2716	6.6133	0	0	0.78908	40.801	72.809	167.46	270.24	406.32	573.78	807.71	969.65	1347	1554.7	1804.8	2021	2366.7	2467.1	2765.6	2846	3139.9	3938.6	3265.1	3361.8	3539.2	3590.1	3681.7	3007.8	2937	3107.9	3135.6	3103.9	3014.5	3629.3	3254.8	3902.6	3849.4	3368.2	3932.2	3939.9	3940.5	3963.4
0	0	0	0	1.2762	6.4563	4.2547	3.3162	4.7279	6.2655	0.83624	9.4323	15.739	27.733	36.072	44.388	61.603	62.838	75.267	85.486	104.87	125.92	142.45	159.74	198.06	250.47	273.97	359.09	394.73	444.54	520.4	567.88	572.14	644.1	716	816.37	822.04	900.61	967.89	1008.7	1072	1114.7	1127.8	1176.3	1230.7	1230.8	1316.1	1396.3	1405	1401.4
0	0	0	1.5937	15.885	9.7596	1.6885	3.1656	0	0	17.03	42.24	117.83	176.69	276.23	311.53	446.75	563.1	666.56	836	912.65	998.2	1107.4	1263.6	1355.6	1420	1523.1	1581.2	1622.7	1754.3	1844.8	1950.5	2017.2	2246.7	2412.5	2438.2	2485.8	2628.1	2896.9	2830.7	2864.4	2933.5	2989.9	2882	2903.2	3025.6	3010.9	3081.8	3055.4	3121.6
13.724	0	0	0.41232	2.2785	0.46682	5.7986	1.1726	10.994	36.585	67.116	99.644	124.94	163.57	226.37	269.88	340.73	406.26	518.13	579.63	740.16	888.47	1046.1	1129.1	1253.2	1351	1486.8	1533.8	1575.2	1613.2	1713.4	1769.2	1831.2	1959.8	1991.5	2141.3	2213.7	2213.2	2326.3	2379.4	2391.2	2497.6	2504.3	2525	2617.5	2601.4	2550.6	2621.1	2594.4	2650.6
0	1.8201	5.4906	0.18448	11.226	0	0	0	0	0	0	7.5916	17.145	45.771	89	120.18	179.65	253.81	346.5	402.72	472.6	585.67	635.39	730.54	771	859.22	906.94	940.86	1015.1	1063.1	1116.1	1153.3	1237.5	1292.9	1287.6	1371.5	1397.2	1457.8	1502.8	1499.6	1553.1	1544.7	1600.5	1597.5	1609.2	1637.5	1639.3	1700.7	1730.2	1717
4.239	2.707	0	3.1662	0	0.18187	0	0	0	0	14.067	22.081	64.215	105.97	158.33	231.06	273.79	341.6	441.23	548.7	651.47	736.39	850.47	942.25	1028.2	1129	1204.7	1304.7	1353.4	1442.7	1488	1573.3	1634.9	1715.3	1796.5	1845.1	1902.6	1920.8	1982.5	1994	1999.8	1963.1	1944.6	1964.8	1978.4	1968.2	1967.1	2016	1999.8	2011.3
3.1835	15.011	3.1472	9.8759	0	0	0	0	0	0	0	0	0	0	0	9.7423	29.859	101.84	173.68	213.22	315.5	415.02	679.49	836.58	1092.8	1303.4	1436.8	1635.8	1860.8	1883.2	2140.7	2195.9	2441.7	2526.1	2559.7	2635.9	2781.6	2888.1	2428.1	2518.7	2499.5	2547.4	2536.7	2651.9	2585.6	2668.3	2613.4	2558.2	2548	2217.4
0	0	0	9.5649	25.297	12.879	4.7191	3.8511	0	0	0	0	14.541	19.548	36.832	58.554	89.778	113.11	149.14	186.23	207.19	243.13	257.86	281.74	288.53	321.77	343.54	340.11	358.57	380.05	383.88	357.71	388.35	432.93	439.86	470.86	473.86	477.15	487.51	467.03	473.02	497.61	462.23	511.54	539.45	552.4	557.71	591.99	579.33	627.77
21.996	0	0	0	0	6.0358	0	0	2.7178	15.356	35.648	88.671	165.65	271.9	363.22	461.58	620.11	774.83	884.87	1037.3	1216.5	1331.5	1386.8	1508.4	1628.9	1693.8	1783.7	1902.6	2039.4	2067.4	2118	2217.2	2257.8	2257	2371.6	2418	2532.7	2595.1	2715.5	2761.3	2753.6	2835	2878.4	2927.3	3037.2	3092.6	2950.1	2981	3032.5	3016.3
0	0	0	0	3.8708	34.732	46.726	53.263	64.773	70.687	102.08	121.54	155.55	213.6	274.71	353.07	455.94	571.61	686.31	802.71	975.8	1116.6	1249.5	1472.9	1606.2	1641.4	1759	1849.9	1924.8	2045.8	2127	2224.6	2292.5	2410.5	2428.6	2483.5	2555.1	2673.9	2654.3	2774.6	2851.4	2845.5	2818.1	2824.1	2911.5	2903.9	2877.3	2933.3	2927.5	2922.9
0	0	0	0.23906	3.0338	13.359	22.256	23.144	34.659	43.291	44.272	51.312	79.636	90.319	120.96	155.64	172.19	213.15	238.46	279.88	325.09	364.81	394.28	422.35	457.55	508.78	559.25	550.84	585.3	615.05	612.13	635.24	633	679.85	707.97	737.92	748.07	768.66	786.55	788.8	817.6	803.61	852.63	835.22	864.56	871.58	900.97	915.98	938.06	1066
0	0	0	0	5.7939	7.8068	34.225	36.141	58.685	81.818	126.75	186.75	237.3	295.82	367.05	451.92	518.87	589.98	693.3	805.06	890.42	1023.9	1076.6	1174.5	1302.4	1383.7	1512	1547.4	1632.1	1710.1	1753.4	1838.4	1786.1	1925.8	1991.6	2014.4	2022	2092.3	2152.7	2147	2167.8	2216.3	2184.5	2253.8	2256.9	2358.2	2327.8	2407.7	2425.8	2342.9
4.028	0	0	0	0.23971	1.8902	4.3642	0	3.5198	0	4.1095	0	0	0	0	0	16.278	23.909	70.828	95.244	137.64	164.37	197.17	254.16	334.36	386.94	410.65	483.78	541.58	590.49	663.05	713.76	805.87	918.19	1062.1	1194.3	1271.4	1380.4	1497.8	1641.6	1692.3	1706.3	1767	1895	1978.8	2048.1	2083.4	2131.6	2221.1	1994.3
0	0	0	0	25.795	66.371	41.375	58.527	52.785	57.958	82.982	117.78	182.58	209.55	331.44	448.18	597.72	803.74	927.33	1112.8	1307.7	1581.5	1752.1	1953.8	2080.6	2282.2	2441.7	2629.9	2715.8	2930	2958.9	3110	3164.3	3258.1	3347.6	3400.6	3460	3503.2	3548.5	3548.5	3548.4	3708.9	3670.5	3646.5	3629.5	3756.7	3764.3	3799.2	3741.4	3610.2
17.182	5.2499	0	0	0	2.9645	0	4.4528	0.18567	3.1853	1.7705	6.2183	8.6787	13.808	20.366	40.586	96.301	107.58	135.18	154.94	169.91	158.12	209.89	229.09	232.39	248.09	185.9	241.71	274.5	321.61	252.49	285.06	301.05	336.71	392.42	359.37	369.6	435.54	485.29	522.04	526.34	505.29	531.97	562.83	585.08	602.82	572.17	555.63	566.52	567.65
0	0	0	0	8.6535	10.687	0.92515	15.544	13.633	19.482	41.053	64.464	80.603	118.52	140.48	211.88	264.77	327.08	405.35	498.25	567.11	685.62	798.19	915.41	954.95	1067.2	1206.3	1223.4	1326.4	1420.9	1368.9	1523.6	1518.8	1654.4	1685.3	1782.8	1938.3	1936.1	2222.9	2118.3	2183.7	2311.8	2361.5	2352.9	2341.7	2484.4	2458.4	2505.4	2463	2493.1
0	2.1133	0	1.405	3.8307	11.429	3.7129	30.811	89.748	156	277.1	420.04	634.27	788.69	1019.3	1237.3	1387.8	1686.4	1917.8	2164.5	2359.2	2615.5	2765.5	2945.4	3154.9	3357.8	3441.8	3635.8	3802.8	3997.8	4029.5	4060.7	4543.5	4554.6	4910.1	5005.3	4390.2	4437.2	4405.5	4418.2	4463.8	4474	4538.2	4490.8	4459.5	4470.9	4453.5	4476.2	4414.8	4340.8
0	6.7729	0	0	0	0	13.838	13.508	21.575	22.517	39.364	69.505	83.403	85.461	136.15	178.19	225.34	268.91	322.92	387.34	498.39	557.31	620.77	694.78	787.21	843.23	950.13	1038.7	1144.6	1226.4	1318.4	1381.3	1413.7	1493.3	1587.6	1656.9	1705.5	1719	1781.9	1802.1	1856.4	1836.1	1922.7	1944.6	2027.8	1988.9	1940.1	1989.2	1973.8	2001.2
2.9131	0	0	3.011	2.38	0	2.8103	3.3018	7.1103	12.632	25.672	36.061	41.056	56.172	79.016	86.53	127.19	137.52	182.93	245.65	331	457.77	548.15	602.26	743.82	870.73	1031.3	1196.5	1295.9	1421.8	1470.6	1611.5	1714.6	1895.4	2005.6	2123.4	2315.2	2370.5	2510.7	2541.6	2614.5	2757.8	2774.4	2850	2851.7	2989	3037.6	3129.5	3081.6	3114.9
0	0	0	3.8158	8.1301	11.871	0	0	0	2.604	0	0	0	2.0635	0	15.287	9.2031	56.519	126.25	172.86	250.02	367.05	419.42	498.17	720.74	869.1	1052.3	1201.2	1356.3	1559.7	1717.1	1929.3	2125.8	2374.8	2489.5	2698.8	2909.3	3046.7	3146	3276.8	3385.2	3374.2	3571.2	3692.2	3844.3	3753.7	3781	3876.8	3967	3903.7
0	6.5222	17.835	6.2279	0	0	0	0	0	0	30.822	61.656	140.56	231.53	281.78	431.71	553.9	602.81	827.4	833.5	885.62	1001.9	1089.2	1187.2	1278	1416.1	1475.6	1498.4	1655.2	1759.3	1812.8	1880.3	2001.5	2057	2129.3	2263.9	2295.8	2429.6	2513.9	2579.3	2557.2	2647.6	2654.9	2636.2	2679.5	2696.6	2731.1	2733.6	2722.5	2751.3
6.4218	8.1126	0.19841	0	0	1.8857	0	0	0	0	0	0	18.003	58.871	119.38	206.41	321.43	439.88	602.6	730.15	881.37	1035.8	1204.5	1322.1	1481.9	1621.7	1776.3	2105.6	1933.6	1974.4	2035.4	2116.1	2117.3	2216.4	2222.5	2312.6	2377.4	2321.6	2369.2	2370.8	2348.2	2389.9	2340.9	2342.3	2389.4	2355.7	2351.2	2394.4	2362.8	2391.3
5.6216	10.248	0	0	4.2312	0	5.9919	0	0	0	14.177	23.863	32.553	28.957	41.017	48.461	59.405	77.804	78.21	116.99	153.51	176.6	185.99	228.07	239.34	277.51	255.26	294.91	347.92	402.06	447.45	512.57	598.59	676.79	800.83	866.53	949.87	1011.4	1143.4	1204.5	1316.5	1423.4	1490.6	1553.3	1649.8	1665.4	1753.5	1795.2	1821.4	1837.9
8.158	9.7251	6.8585	2.2953	0	0	0	0	0	0	0	0	0	0	0	0	0	0	20.972	35.554	73.28	87.25	119.65	155.47	203.8	264.34	309.48	322.68	408.97	515.18	507.37	545.6	573.68	616.99	658.7	655.65	680.84	809.84	820.94	863.94	856.17	870.59	880.6	928.37	931.7	934.9	950.51	1003.1	968.2	1028.4
0	0	1.9691	8.9856	7.884	11.183	0	0	0	8.7893	17.797	25.161	64.586	78.115	97.781	115.99	153.67	199.73	259.06	319.02	412.59	506.06	628.5	766.35	877.12	1024.7	1191.9	1288.4	1426.2	1589.6	1704.9	1829.9	1977.5	2114.9	2190	2325	2370	2368.7	2527.9	2531.7	2553.5	2595.8	2654.6	2654.6	2755.9	2760.4	2773.5	2697.6	2787.1	2854.7
14.098	3.7527	0.77176	0	0	0	0	0	0	0	0	0	0	0	9.7698	20.385	36.375	22.094	49.817	43.811	57.782	60.211	75.891	78.595	117.37	126.66	164.72	199.28	209.72	222.11	238.85	261.39	283.64	302.47	349.97	376.27	414.31	435.8	482.6	495.18	578.19	575.07	612.08	625.07	627.97	617	598.6	623.86	608.26	590.48
0	0	0	15.195	6.5062	3.5782	0	0	0	0	0	0	0	0	0	11.204	27.51	46.479	60.281	101.96	134.35	202.51	223.05	191.54	337.41	249.07	439.46	375.25	639.42	501.63	691.17	818.66	867	685.86	755.98	719.76	741.76	808.13	964.34	789.79	973.6	812	822.55	896.45	872.95	936.73	909.46	908.22	949.3	917.1
8.1657	2.1111	0	0	1.881	0	4.5143	0	6.1228	8.9383	15.145	42.818	63	120.98	181.38	247.48	326.11	394.03	504.76	578.02	704.71	792.95	879	1010.7	1096.8	1233.3	1319.2	1400	1519	1581	1722	1789.3	1785.3	1836.4	1959.6	2044.5	2073.4	2119.8	2186.8	2158.1	2264.8	2346.1	2331.6	2405.2	2430	2466.3	2476.3	2492.6	2554	2505.4
9.642	9.5794	0	0	3.4126	2.4539	0	0	0	0	1.2628	0.95382	37.201	35.157	80.485	104.44	111.48	136.5	161.47	204.35	211.68	291.3	317.06	373.24	371.23	402.16	451.45	524.51	557.02	532.21	573.8	581.49	611.75	652.94	682.48	722.96	726.79	773.02	766.8	735.06	726.05	945.12	918.29	1001.4	846.92	1049.7	892.01	873.08	883.61	865.68
8.6838	0.58044	4.6241	9.81	0	0	0	0	0	0	0	0	0	0	0	15.405	26.951	35.315	52.815	73.866	73.715	90.918	103.07	113.74	124.79	117.63	144.66	146.5	160.31	155.49	172.71	175.65	230.05	243.26	262.14	289.43	315.04	341.53	354.05	391.33	418.98	412.01	425.06	433.97	446.97	482.71	497.87	486.65	501.64	495.62
0	0.50829	0	0	11.627	0	5.087	0.12766	1.1046	12.12	10.017	32.99	42.381	36.773	73.105	98.403	119.76	200.14	270.71	405.7	525.07	668.61	797.36	1019.1	1186.7	1353.4	1482.5	1704	1901.6	2117.3	2338	2563.7	2712.4	2972.9	3171.4	3327.1	3542.9	3639.8	3837.1	3975.7	4005.8	4092.3	4205.6	4340.1	4378.4	4459	4411.7	4440.5	4515.6	4482.3
0	0	0	6.2609	12.65	11.982	11.347	17.313	19.312	7.109	18.477	25.836	41.96	58.366	84.895	102.71	140.62	170.75	179.59	241.59	252.42	291.14	312.69	321.68	350.76	353.83	380.58	385.98	417.5	443.84	484.43	523.91	581.65	651.06	684.32	720.42	746.83	850.45	869.12	873.03	910.75	943.04	977.02	1008.3	1014.8	1048.1	1072.1	1086.9	1136.6	1150.2
0	1.3162	0	0.39632	0	2.3082	10.042	3.8492	9.6186	0	1.2293	0	0	0	0	0	0	31.241	12.945	33.66	67.34	83.668	102.63	115.99	173.38	223.03	249.57	281.45	292.26	334.17	400.97	409.54	492.45	528.21	578.41	583.33	638.06	670.07	693.3	720.4	723.95	742.06	767.18	713.77	743.67	735.01	779.49	806.62	869.95	848.63
1.0819	2.5685	0	4.9029	0	3.0993	0	0	0	0	0	0	0	8.329	8.0165	22.759	26.37	35.271	56.976	74.699	120.31	155.17	172.44	218.11	273.91	344.23	443.67	545.55	683.79	800.17	997.63	1190.4	1419.8	1661.5	1916.5	2138.2	2372.6	2560.7	2824.2	3067.4	3044.7	3160.1	3217.3	3385.5	3463.8	3394.4	3471.6	3570.7	3631.2	3589
0	1.2088	1.3895	0	0	8.4032	0	0	0	11.716	0	0.153	9.8994	6.2297	21.118	17.916	32.371	36.396	53.171	63.494	83.077	95.086	110.04	155.2	149	220.64	257.48	276.66	265.64	289.81	282.75	336.02	337.39	470.42	423.77	475.6	554.18	671.88	739.55	827.36	822.43	856.12	870.39	916.32	942.43	994.69	1002.4	984.88	955.87	970.68
11.686	0.39135	0	2.3396	0	0	3.3856	1.5953	1.6843	8.4996	18.519	14.836	25.823	26.824	11.425	8.5145	11.6	17.948	13.395	12.323	31.277	32.581	33.538	28.944	44.382	77.82	84.784	92.66	73.01	90.35	105.59	126.19	141.85	139.44	182.63	158.44	171.61	192.17	206.9	180.07	145.74	132.1	141.5	119.08	128.23	122.27	144.71	163.83	157.5	164.31
0	4.5411	0.68982	1.2761	0	6.3366	0	0	0	0	4.9431	10.645	53.683	81.219	144.36	197.64	248.57	304.69	377.01	465.04	548.65	603.36	677.98	744.03	858.58	928.67	1021.3	1054.9	1161.4	1168.9	1163.4	1281.1	1273.2	1344.7	1353.5	1392.5	1395	1398.8	1445.8	1420.3	1422	1421.5	1442.9	1434.7	1430.3	1465.2	1454.9	1455.1	1409.2	1419
17.643	5.2386	0	0	0	3.7627	0	1.4148	12.517	35.402	47.039	94.984	132.27	185.73	256.02	331.62	415.42	494.7	572.4	675.63	790.77	859.09	910.26	996.82	1052.7	1106.8	1159.5	1178.2	1197.8	1289.2	1339.9	1405.3	1399.7	1459.6	1509.6	1526.2	1603.3	1745.3	1788.8	1790.4	1814	1781	1790.2	1831.1	1835.2	1870.9	1867.4	1816.9	1824.9	1851.7
3.1868	4.4504	7.4573	5.5295	0	0	0	2.0647	8.1624	0	0	0	0	5.5671	6.855	11.868	14.59	37.733	30.127	44.193	50.81	48.305	63.59	58.611	74.18	92.085	31.035	36.415	6.0778	61.785	55.175	69.335	84.817	80.527	159.9	201.87	251.27	327.88	450.41	495.38	588.47	652.77	777.88	820.42	895.95	891.69	935.43	1028	1090.5	1151.6
9.8171	6.0357	0	0	0	0	0	0	0.061059	0	0.89983	0	2.4422	11.518	12.186	14.247	17.226	5.2037	28.126	25.519	31.262	25.989	44.062	72.388	110.03	151.32	170.28	260.26	290.62	353.48	383.09	547.6	591.15	668.75	772.67	848.09	924.55	971.27	1013.9	1135.9	1223.6	1256	1166	1248.7	1232.9	1268.5	1190.7	1241.4	1238	1249.9
0	0	0	0	7.0649	18.809	4.0883	18.25	10.115	0	2.2284	0.87736	16.726	39.738	89.464	139.95	204.34	307.48	425.45	538.95	635.14	770.83	875.65	973.52	1098	1198.5	1303.1	1400.1	1460.4	1595.3	1663.9	1789	1899.7	2010.6	2209.9	2282	2472.6	2599.2	2713.3	2835.1	2868.9	2878.7	3071.3	3164.1	3202.8	3254.7	3286.6	3375.7	3321.9	3455.3
0	0	0	5.2728	7.5256	16.145	16.226	32.397	56.445	85.991	126.31	155.51	187.86	225.23	265.34	289.05	314.69	388.02	402.55	483.95	531.26	555.15	595.37	631.89	687.19	717.04	776.47	754.6	834.19	870.48	933.27	1029.8	1049.7	1101.8	1156.2	1200.6	1231	1288.9	1395.1	1396.6	1407.4	1455.2	1468.9	1521.9	1588.4	1566.9	1604.4	1596.4	1609.2	1598.6
0	9.7009	0	1.0995	5.7864	0	0	0	0	25.62	70.117	121.16	192.12	265.13	356.06	457.24	573.07	669.4	801.87	981.54	1095.4	1242.5	1353.4	1447.1	1571.8	1700.4	2089.2	2173.8	2339.8	2422.5	2379.3	2466.2	2689.7	2746.3	2764.2	2800.7	2950.8	2897.7	2952	2950.8	2947.6	2979	3017.5	3033.9	3080.7	3088.7	3018.3	3080.4	3064.3	3055.9
6.9286	5.958	4.6275	15.103	0	0	0	0	0	0	0	0	0	0	0	0	0	0	47.751	140.97	222.91	327.4	444.83	570.15	706.76	856.93	990.7	1175.6	1333.6	1429.9	1564.9	1676.1	1832.2	1971.4	2108.3	2097.5	2281	2298.9	2436.9	2521.7	2548.3	2547.2	2614.5	2669.3	2672.4	2663.4	2605.5	2711.1	2675.2	2669.6
11.202	0	0	0	2.9167	0	0	0	0	0	0	0	0	0	0	0	0	0	0.11729	10.099	48.776	89.892	138.83	217.37	483.62	560.31	662.95	785.32	881.3	987.57	1102.5	1284.9	1277.1	1355.3	1501.2	1615.8	1767.4	1872.9	2021.1	2083.6	2159.8	2214.3	2364.4	2418	2568.2	2640.3	2657.7	2708.8	2745.3	2798.9
0	0	0	3.4192	4.3254	18.787	16.982	14.988	12.53	3.7103	13.812	8.1455	32.054	25.496	43.278	59.262	82.574	117.29	155.93	185.64	207.7	240.65	256.36	264.46	321.14	321.69	335.51	375.53	394.61	472.7	443.79	487.26	506.48	498.73	562.39	604.1	657	711.54	732.69	717.81	724.63	790.39	853.08	872.56	899.01	930.58	991.65	1020.3	1020.1	966.23
1.917	1.3562	0	0	5.4433	2.5702	0	0.82357	0	0	2.3657	0	2.3905	6.172	10.707	17.783	19.103	6.1873	23.957	20.197	38.195	43.888	56.778	83.771	121.78	151.25	211.41	289.48	312.55	418.94	495.49	617.23	732.54	922.76	1094.6	1270.5	1447.7	1580.4	1830.5	1957.4	2106	2276	2399.5	2472.2	2615.8	2777.4	2833.8	2948.4	3008.8	3038.7
18.233	0	0	0	0	3.162	0	0	0	0	0	0	0	0	0.97135	2.185	9.7532	27.095	29.758	44.877	48.415	57.125	78.074	86.89	100.35	70.275	71.276	75.002	92.871	134.36	157.79	212.08	241.1	302.58	313.82	296.39	290.19	335.29	357.82	380.74	384.09	352.34	344.96	358.28	393.49	408.65	385.29	360.06	362.78	367.95
0	0	0	5.7567	6.9838	14.522	15.402	19.067	17.23	18.445	22.66	18.718	38.464	28.803	41.166	55.066	49.944	61.564	62.703	81.802	74.956	88.392	87.14	86.719	94.183	101.35	104.21	92.273	112.48	112.08	111.34	102.07	111.58	157.4	188.33	249.13	306.7	395.67	501.67	584.69	681.41	775.78	898.79	986.19	1072.2	1167	1234.1	1313.5	1400.1	1436.1
0	0	0	10.623	6.4416	7.0496	0	0	0	1.5344	23.753	58.608	125.08	177.15	278.65	359.56	469.89	608.76	772.6	840.92	1156.5	1309	1259.2	1480.2	1398.4	1584.2	1801.3	1960.9	2061.7	2216.1	2156.2	2532.9	2655.3	2859.3	3000.3	3162.6	3339.1	3562.5	3691.9	3773.1	3979.9	4010.4	4019.6	4228.9	4306.4	4428.9	4493.6	4414.7	4623	4567.9
0	0	0	3.1941	68.273	169.84	172.39	229.14	211.81	193.88	220.01	255.44	264.63	274.17	273.37	265.62	254.44	285.78	299.55	333.27	342.18	409.85	477.13	531.08	600.14	673.17	760.04	808.69	903.33	924.78	998.72	1056.6	1061.2	1170.9	1224.8	1239.9	1306.2	1303.2	1300.4	1339.5	1396.1	1386.9	1463.2	1456.6	1532.1	1611.1	1537.7	1633.9	1470.1	1482
0	0	0	3.851	15.119	9.3193	11.584	21.071	21.537	4.8996	14.488	33.354	17.619	13.353	0	4.7792	17.633	20.699	18.285	43.939	51.217	61.894	77.336	73.781	78.81	98.676	149.46	144.35	196.08	233.49	260.16	350.05	434.4	470.67	516.37	552.13	582.45	604.98	664.99	621.72	658.42	639.02	606.6	554.24	548.46	579.6	524.15	575.95	540.82	522.95
10.324	16.942	0.56546	0.23382	4.3994	0	0	0	0	0	0	0	0	0	0	0	0	21.292	54.194	109.58	161.26	177.36	220.91	222.8	260.37	291.65	320.54	340.74	402.3	443.61	475.75	496.39	532.45	572.2	526.62	533.73	526.65	524.47	547.38	549.83	551.39	543.26	548.94	541.65	602.59	594.74	570.29	592.98	583.54	580.03
14.697	0	0	0	0	9.99	2.4846	5.952	0.33257	6.9703	0	2.8286	0	4.0058	3.4018	47.912	99.285	158.12	216.15	269.51	331.04	404.13	387.21	453.24	503.3	495.75	554.4	642.84	719.86	814.52	913.3	1027.1	1126.1	1332.4	1460.8	1562.4	1729.4	1873.5	2030.9	2283.4	2335.8	2441.9	2522.3	2677	2717.9	2895.1	2886.9	2978.2	3053.3	3140.3
4.9227	6.4604	7.3966	0.82205	1.2336	0	0	0	0	0	0	0	0.38789	19.776	46.387	66.446	87.469	109.15	146.11	197.58	210.76	265.24	309.25	353.91	367.28	426.11	472.33	503.66	573.75	559.22	608.92	651.04	701.29	705.28	693.42	737.16	745.14	740.13	771.92	756.81	791.6	767.63	796.05	777.19	789.96	790.26	767.47	795.58	804.22	830.59
0	2.2295	2.6095	0	7.9039	0	0	8.4889	18.267	26.628	52.919	93.185	136.56	170.34	223.8	274.24	346.2	396.56	439.26	515.26	594.46	641.04	714.22	777.69	819.74	878.9	919.16	983.88	1027.6	1088.4	1159.9	1241.1	1340.4	1466.8	1626.9	1782.2	1974.4	2125.5	2286.1	2518.8	2606.1	2843.6	2891.1	3053.5	3262.3	3266.7	3376.2	3465.8	3640.1	3841.6
9.0837	8.0339	0	0	2.2179	0	3.8801	14.841	51.945	127.42	221.79	386.17	565.28	763.44	1004.6	1276.9	1472.3	1785.4	1992.9	2266.9	2533.2	2791.9	3023.4	3178.6	3303.7	3421.6	3519.2	3675.4	3684.5	3800.3	3816.5	4064.6	3919.1	4041.5	4101.2	4202.3	4181.3	4185.2	4225.8	4173.6	4164.8	4263.5	4236.6	4279.4	4321.7	4292.9	4369.9	4291.1	4298.5	4339
0	0	0.21513	0	5.6007	0	26.186	57.857	127.81	249.55	300.4	440.41	472.53	631.04	693.13	727.88	838.3	913.91	963.61	1046.2	1076.8	1217.5	1232.5	1290.7	1381.5	1426.3	1497.4	1557.9	1671.9	2013.1	1867	1961	2061	2076.5	2156.6	2241.8	2304.7	2377.9	2462.1	2526.9	2611.1	2690.6	2707.1	2763.2	2819.8	2728.4	2705.5	2813.9	2846.2	2914
0	0	4.5631	3.4819	0.019035	1.6504	0	0	0	0	0	0	0	0	0	0	3.5476	9.1916	17.937	44.542	59.661	70.3	94.052	89.324	141.12	162.14	224.96	261.93	329.37	403.97	448.38	551.65	569.94	684.71	785.82	901.13	991.77	1124.1	1246.5	1301.1	1353.8	1393.2	1506.2	1543.1	1564.7	1680.6	1750.6	1831.1	1801.8	1865.8
0	0	2.3396	1.5221	7.0267	0	10.109	5.2338	4.7456	0	12.742	22.704	35.761	53.635	94.461	99.288	120.72	164.1	185.86	235.6	309.65	346.41	429.65	503.66	557.05	676.22	751.51	874.03	923.19	1059	1169.9	1245.1	1300.4	1418.2	1539.7	1585.6	1668.1	1773.6	1908.5	1955.8	2086.7	2030.7	2059.5	2042.8	2072.8	2126.9	2137.9	2145	2145.7	2112.5
0	0	0	4.634	10.833	2.8484	10.455	6.6814	23.583	47.118	88.988	107.53	140.93	176.86	190.58	215.63	236.77	273.93	279.22	319.68	349.36	371.42	398.23	399.96	455.84	465.05	491.6	513.03	540.11	529.89	552.94	575.44	592.26	597.51	618.51	590.72	632.97	635.42	652.67	635.03	661.38	659.09	682.69	703.57	693.41	703.04	697.06	691.91	701.77	691.35
0	7.4173	2.6927	5.3937	0	0	1.2153	1.2216	0	0	18.254	11.034	31.643	34.474	73.447	50.916	94.041	183.73	272.64	426.05	656.85	864.05	1176	1506.3	1746.6	2206.5	2631.7	3070.4	3762.5	4436.8	4985.3	5418.7	6063.5	6537.3	6803.3	7283.8	7713.9	8343.5	8666.8	9223.7	9608.3	10082	10105	11138	11287	10453	11601	11352	11528	11477
0	0	3.7099	10.054	7.3063	2.2337	0	1.0698	6.587	26.194	63.089	135.37	193.85	283.61	367.37	458.85	570.76	682.03	792.16	903.19	986.56	1100.9	1140.5	1242.5	1271.1	1370.2	1369.5	1422.6	1483.2	1489.6	1502.7	1545.1	1548.9	1571.5	1623.8	1623.3	1617.9	1676.7	1652	1623.3	1641.7	1633	1641.5	1634.7	1644	1666.1	1666.4	1629.9	1611.6	1632.1
0	0	0	16.345	16.781	12.111	16.854	10.152	11.311	45.148	72.663	123.4	174.14	240.93	311.12	385.39	487.52	585.68	649.43	740.63	847.74	932.92	1024.5	1084.7	1128.4	1209	1279.4	1348	1370.8	1354.5	1436.4	1498	1547.4	1637.9	1748.6	1847.4	1950.5	1965.5	2054.1	2126.8	2210.5	2273.8	2363.7	2452.6	2559.7	2639.2	2659.8	2671.4	2747.3	2729.1
0	0	0	8.0647	7.5131	0	7.572	0	3.8107	0	0	0	0	0	0	0	6.835	64.54	112.41	202.42	330.52	467.64	605.79	751.41	968.33	1219.8	1407.2	1672.4	1895.6	2133.3	2399.7	2624.4	2948.1	3114.9	3471.7	3499.2	3705	3752	3941.7	4096	4282	4355.4	4423.5	4478.1	4560.8	4598.1	4566	4725.4	4715.9	4742.5
1.2076	0	0	0.50423	0.17116	0.20788	3.6043	3.8025	6.7555	0	0.55171	0	0	0	0	0	0	0	0	0	0	0	0	33.882	87.162	147.83	233.31	326.76	417.44	512.15	633.64	771.72	871.49	1000.4	1098.5	1287.7	1330.1	1473.2	1583.2	1692.6	1740.9	1857.4	1981.2	2049.1	2067.1	2172.3	2243.3	2159.2	2304.3	2245.5
0	0	0	2.6129	1.0405	12.509	0	7.6856	11.753	28.009	56.593	89.495	153.44	197.23	266.1	322.44	383.53	441.53	501.04	559.8	634.87	667.45	721.18	761.55	805.65	837.94	884.33	885.5	924.61	930.42	909.67	996.58	1006.6	1011.9	1050	1049.1	1058.4	1079.9	1128.3	1130.2	1130.4	1162.5	1127	1120.4	1178	1166.7	1160.6	1158.5	1137.4	1143.9
0	2.3565	4.6314	9.9725	0	8.9662	1.5571	3.6287	0	0	0	0	0	25.988	57.302	80.726	142.17	186.7	226.95	295.73	325.76	380.09	417.52	465.55	530.01	538	606.67	622.69	669.83	705.75	720.34	750.91	753.78	782.32	849.75	874.57	911.58	985.78	1047.5	1093.1	1171.7	1222.3	1291.7	1353.6	1417.7	1496.3	1493.2	1552.6	1481	1523.5
18.768	0	0	0	0	1.8591	4.7006	8.0351	0	0	0	0	0	0	2.4752	8.9127	23.639	46.633	85.224	122.32	155.83	203.31	238.42	269.69	298.81	337.11	341.89	359.69	386.76	411.57	432.65	481.73	500.91	564.86	567.14	553.14	588.4	625.26	666.04	685.56	689.74	672.81	690.18	723.53	765.33	780.74	764.36	740.9	724.4	720.26
0	0	0	4.7883	6.3541	12.074	9.7282	4.8815	0	0	0	0	0	0	0	0	0	0	0	10.315	17.264	38.389	58.048	73.68	110.49	135.97	244.74	295.88	381.63	443.29	473.86	521.43	569.37	630.55	710.44	757.11	848.29	863.69	972.28	975.34	1045.5	1099.8	1158.1	1200	1175.8	1258	1243.6	1298.9	1298.9	1267.6
0	3.0932	0	6.1888	0	0.58506	0.27227	0	0	0	0.27747	0	0	5.8245	3.2399	18.672	7.8018	9.8206	0.4379	10.23	22.21	48.381	65.408	83.643	101.31	119.02	165.17	176.16	220.72	268.64	279.6	276.14	305.24	346.85	349.85	422.53	407.14	463.01	481.09	507.8	442.6	513.7	480.31	465.96	565.08	563.16	542.13	528.72	579.42	580.29
0	0	0	0	8.0756	16.267	9.9182	18.296	15.901	0.25759	4.1967	1.1163	11.923	8.2619	25.348	53.551	89.447	156.91	269.05	394.24	580.09	768.45	962.23	1171.9	1449	1726.1	2025.7	2252.1	2531	2815.8	2958.7	3131.7	3320	3532.5	3783.2	3865.6	4092.9	4221.7	4392.4	4524.3	4515.8	4613.9	4572.3	4022	4182	4022.4	3987.3	4114.1	3937.5	4368
0.14936	11.411	0.7685	6.5256	4.1227	0	0	0	0	0	0	0	0	1.3291	30.222	49.857	71.979	111.62	153.56	179.01	215.26	295.62	377.79	461.85	555.23	704.16	794.14	999.84	1082.5	1232.9	1481.6	1785	1873.2	2014.4	2132.7	2256.1	2308.7	2612.6	2690.6	2862.4	2855.5	3111.2	3169	3085.5	3227.4	3107.7	3256.8	3216.8	3390.2	3432
0	0	2.4042	2.4377	6.802	25.153	21.114	25.772	24.803	27.562	34.703	37.156	44.828	60.083	73.3	89.442	84.635	108.68	116.67	136.96	112.91	175.44	317.88	420.51	494.98	573.7	617.64	687.18	764.86	867.26	979.04	1040.3	1170.8	1451.4	1486.7	1814.3	1843.4	1935.5	2252	2355.4	2554	2569	2673.1	2739.4	2842.4	2907.1	2979.1	3054	3122.7	3191.8
0	7.161	2.0761	5.1254	12.837	0	0	0	0.88427	11.339	49.789	116.78	207.52	308.92	451.15	590.33	784.45	951.3	1185.4	1448.2	1684	1881.7	2091.1	2272.8	2486	2627.1	2889.2	3049.7	3250.3	3378.8	3566.4	3729.9	3792.1	4024.2	3988.6	4236.4	4503.8	4487.2	4677.7	4728.6	4896.1	5051.6	5277	5263.4	5132.2	5043.8	5008.1	5085.2	4966.4	5039.1
0	0	1.6104	3.5419	12.867	2.4856	0	0	6.3115	27.425	79.859	120.49	173.67	235.07	308.47	366.17	423.71	503.96	541.12	614.32	638.23	669.43	752.28	772.97	845.13	866.39	909.7	930.85	906.23	915.36	891.09	947.23	964.46	999.74	874.02	908.42	958.41	1025.4	1217.8	1118.5	1299.8	1287.9	1202.9	1214.4	1409.6	1463.2	1458.7	1501.1	1344.6	1516.1
5.6502	0	0	0	0	8.9379	13.555	13.887	16.019	17.94	18.064	21.003	24.153	27.942	24.328	29.485	67.112	111.64	183.5	271.18	358.51	471.67	596.65	685.87	846.45	941.67	1064.1	1194.9	1392.3	1568.9	1671.9	1866.7	1936	2095.1	2199.7	2279.3	2278.9	2382.1	2430.1	2452	2421.1	2462.5	2474.1	2503.7	2480.1	2482.8	2464.4	2415.6	2378.9	2415.8
0	0	3.5278	0	3.7472	1.1701	10.379	9.376	14.883	30.63	52.085	93.324	104.86	181.78	274.72	329.56	445.59	575.66	726.06	963.76	1064.1	1190.1	1335.6	1585.8	1780.7	1938	1960.1	2109.7	2200.8	2687.5	2674.3	2881.5	2874.1	3088.4	3242.6	3199.1	3285	3361.1	3475.4	3486.6	3632.5	3700.5	3836.7	3882.2	3900.5	3932.7	3996.8	3887.9	3854.4	3870.7
0	0	0	12.306	10	42.925	27.257	37.684	36.167	29.11	50.981	97.357	145.77	227.26	323.6	433.96	558.41	708.28	853.08	1018.4	1139.6	1377.4	1493.7	1638.7	1853.4	1839.7	2169.8	2254.5	2440.1	2464.8	2546.1	2795.7	2882.3	3149.7	2693.3	3360.8	3421.7	3565.9	3667	3767.9	3839.1	3832.2	3103.1	3891.2	3943.9	3958.7	3969.6	4025.8	3992.2	4090.2
18.16	10.073	0	0	0	7.1333	0	0	0	0	0	0	0	0	0	0	0	22.922	63.493	101.46	139.6	195.5	254.2	311.5	354.4	402.88	476.48	532.94	610.47	653.37	729.95	795.29	852.36	885.42	972.37	1003.3	1035.8	1142	1157.9	1248.2	1314	1298.9	1361.8	1356.1	1422.3	1403.2	1396.8	1396.7	1405.9	1449.2
0	4.1994	0.89635	0	0	0	9.0097	23.931	86.699	144.77	286.62	438.55	625.8	866.29	1139.1	1398.9	1719.5	2023.4	2412.9	2682.6	2987.4	3570.9	4130.5	4429.6	4906.7	5307.5	5739.8	6438.9	6693.4	7206.3	7440.4	7735	7855.2	8070.2	8537.9	8861.4	9225.4	9647.7	9919.1	9811.1	10340	10068	10363	10220	10407	10638	10708	10297	10618	10676
3.3212	2.2369	1.622	0	9.1433	0	0	0	0	0	2.5234	17.792	12.124	13.629	22.9	30.476	28.429	39.44	67.519	94.767	119.37	138.05	169.72	209.31	256.17	285.52	333.82	382.69	437.4	484.62	565.26	636.04	697.84	798.49	839.58	909.99	946.44	973	1035.6	1048	1117.5	1110.2	1154.9	1200.9	1264.5	1221.7	1239.8	1249	1189	1268.4
1.9202	0	1.679	3.5606	0	0	8.7075	0.5218	19.796	28.421	43.708	49.819	55.793	77.458	102.07	146.78	186.98	265.18	284.79	394.37	504.78	584.95	630.27	695.12	862.38	915.12	1020.3	1130.2	1158	1271.6	1359.4	1499.4	1599.6	1629.6	1758.6	1722.3	1809.9	1888.7	1888.8	1885.3	1940.2	2013.4	2016.8	2013.8	1988.2	2059.5	2110.3	2095.7	2114.8	2101
14.753	10.679	0	2.0819	0	1.5989	0	0	0	0	0	0	0	0	0	0	0	0	29.716	32.36	62.136	78.096	97.85	125.06	163.31	183.73	208.82	215.65	305.74	325.89	349.33	300.11	330.02	363.29	424.51	520.17	591.79	739.24	846.36	1038.1	1081.2	1154.8	1280	1353.9	1454.3	1562.4	1490.9	1712.6	1667.2	1779.1
0	0	0	0	2.8906	0.9745	28.596	78.506	177.09	329.42	538.99	823.81	1149	1504.2	1940.6	2359.4	2761.1	3324.3	3778.1	4163.3	4794.6	5133.8	5670	6163.5	6460.5	7110.6	7776.8	7895.1	8362.2	8655.9	8930.4	9483.6	9640.6	9868.7	10123	10108	9794.3	9973.4	10392	10108	10045	10635	10193	10300	10336	10162	10300	10014	10002	10082
5.7945	0	3.4322	1.8855	0	0.29076	0	0	0	0	3.5631	0	1.7647	14.151	38.688	61.841	113.32	153.44	227.38	257.12	328.18	397.98	472.68	573.16	678.55	774.82	866.31	935.47	1084	1195.5	1304	1381.3	1507	1609.5	1712.3	1823.1	1887	2081	2119.3	2151.4	2234.9	2271.8	2299.3	2392.8	2379.7	2404	2470.7	2466.3	2424	2490.9
14.723	5.1258	0	0	3.1691	0	0	4.7025	5.1238	26.033	32.647	52.363	77.843	95.619	124.95	142.83	172.79	186.06	193.59	225	254.5	260.74	270.13	272.29	266.8	275.56	287.17	289.35	278.74	280.84	307.24	323.03	301.21	304.12	329.58	376.31	422.89	490.34	556.66	635.45	703.18	791.77	869.85	883.8	936.76	1013.3	1086.9	1138.7	1198.5	1231.5
0	0	0	10.56	0.93092	16.107	21.556	33.762	40.73	34.684	44.694	41.026	54.837	48.927	74.938	74.527	73.263	72.069	83.155	104.47	109.63	108.69	136	136.81	154.34	154.83	188.31	186.48	193.38	202.13	175.9	183.44	159.97	189.48	212.29	220.62	202.16	237.94	241.49	251.48	311.55	313.54	303.55	319.84	314.44	326.59	295.32	312.12	264.76	292.15
0	0	0.91357	4.4957	1.5105	13.846	5.2856	0.68786	0	0	0	0	0	0	0	2.2104	0	8.0226	28.625	48.803	57.026	111.95	131.49	151.96	195.1	199.62	227.09	241.64	274.49	311.36	355.24	372.57	403.39	507.34	560.84	623.68	674.09	733.25	783.02	862.02	902.43	957.79	1012.8	1050.7	1078.6	1110.6	1175.6	1205.1	1252.1	1272.5
0	0	0	0	5.7537	5.1752	0	0.61749	0	0	0	0	0	0.67002	16.866	55.927	120.84	189.15	302.73	411.81	616.78	801.63	1001.8	1275.6	1498.8	1679.7	1948.5	2293.1	2482.5	2880.5	3129.1	3363.3	3528.1	3788.8	4071.2	4312.2	4509.3	4639.5	4883.7	5044.7	5145.3	5778.9	6176.6	6231.9	6387	6819	6403.4	6555.5	6499.8	6412.6
0	4.1441	0	3.5837	15.5	0	0	0	0	0	0	0	39.08	61.998	147.7	182.72	285.74	356.32	371.41	468.18	543.14	587.03	679.42	739.43	797.46	894.99	1010.6	1061.1	1229.6	1323.7	1439.7	1556	1649.4	1763.7	1879.5	1958.2	1997	2127.7	2192.4	2376.3	2350.6	2213.8	2246.3	2151.4	2241	2510.4	2543.1	2644.5	2644.5	2710.6
0	0.74205	0	0	11.652	5.5941	0	0	9.5487	21.388	30.906	55.133	79.081	96.194	127.93	147.24	174.45	212.42	200.17	228.31	226.72	268.55	302.13	343.68	409.84	472.37	547.02	627.14	734.67	832.83	948.11	1079.8	1165.6	1278.8	1387.2	1571.7	1627.2	1695.1	1807.3	1851.4	1859.4	1897.8	1986	2030.8	2058.7	2070.3	2128.3	2161.1	2126.1	2180.8
0	0	4.5982	3.1798	11.402	0	0	0	0	1.9805	0	20.045	4.2895	14.185	24.379	25.726	17.973	28.133	30.707	38.486	51.404	58.572	63.667	71.852	81.521	87.325	106	114.77	142.58	155.82	168.64	198.99	220.84	257.89	280.54	161.58	155.94	207.53	238.3	263.25	284.68	306.48	342.46	355.3	386.62	397.34	391.51	421.81	428.96	446.52
2.1864	0	0	3.4506	5.8203	5.5086	0	0	0	0	0	10.173	14.357	20.968	42.756	83.079	128.89	173.36	216.55	254.79	296.23	353.92	413.26	442.96	487.45	499.72	592.68	610.89	689.66	734.19	660.89	716.25	779.8	778.25	791.72	839.12	818.29	835.42	907.03	846.08	900.39	880.2	933.22	895.57	911	953.11	950.31	966.51	919.8	927.09
7.3781	0	8.6627	0.07844	0	0	2.72	24.432	46.347	76.361	124.7	125.32	182.57	248.82	337.11	409.11	552.54	616.73	725.67	790.6	898.4	937.61	1056.7	1110.5	1202.9	1302.8	1382.1	1468.2	1559.1	1727.9	1781	1757.7	1929.2	1910.9	1987.5	2006.3	2054.4	2200.5	2244	2339.7	2388.8	2433.7	2401.1	2552.8	2469.8	2614.5	2560.1	2515.9	2515	2539.9
0	0	0	8.9761	0	13.223	14.406	18.607	24.401	20.817	20.945	9.8951	11.777	27.731	39.746	50.564	78.763	85.767	115.71	114.41	143.19	174.73	184.3	203.45	229.76	261.53	288.24	298.25	312.31	319.52	343.6	364.87	365.46	426.56	469.25	505.88	581.66	562.01	570.67	599.15	597.04	595.18	652.07	660.26	697.92	743.56	741.14	747.2	725.84	719.51
0	2.3328	2.2532	0	0	5.2145	2.5964	6.8227	3.9637	0	0	0	8.6884	27.173	62.04	109.74	156.79	210.33	302.97	368.97	493.51	614.24	714.15	814.92	901.85	980.03	1112.2	1110.3	1376.6	1424.8	1365.1	1647.7	1640.4	1810.4	1844.2	1901.6	2019.5	2227.4	2072.5	2284.8	2104.8	2123.9	2154.3	2241.1	2238.2	2336.2	2304.6	2319.6	2196.4	2304.4
0	0	0	9.2528	0	14.207	5.7843	9.7826	18.5	32.311	74.139	128.31	217.69	340.37	450.62	598.38	748.73	874.72	1010.5	1176.7	1367.6	1522.4	1737.1	1931.8	2135.1	2326.8	2465.7	2648.3	2750.8	2992	3128.9	3249.1	3429.7	3554.5	3691.9	3856.8	3949.8	4098.3	4195.2	4236.3	4360.9	4471.5	4619.9	4543.7	4461.8	4568.2	4455.5	4501.5	4621.5	4556.2
0	0	7.2679	0.41321	5.2826	0	0	0	0	10.82	21.8	56.246	117.17	200.96	326.44	452.47	574.29	698.32	814.03	1018.8	1129.7	1299.9	1390	1566.5	1702.3	1850.4	1988.5	2175.5	2297.8	2414.8	2450.6	2570	2533.9	2651.7	2605.1	2695.2	2675.4	2767.3	2926.2	2898.9	2937.5	3010	3018.4	3063.6	3022.7	3004.7	2953.3	2884.8	2847.4	2882.4
0	6.3111	2.0236	14.048	4.0625	9.5096	0	14.829	0	0	0	0	0	0	29.055	87.688	128.01	177.68	283.53	370.17	423.65	572.7	645.26	740.41	841.72	919.86	1017	1066.5	1148.4	1192.6	1258.1	1311.6	1339.9	1471.4	1490.2	1485.6	1550.3	1604.1	1642.2	1665.2	1657.4	1679.6	1685.2	1712.1	1722	1698.2	1715.4	1724.8	1731.2	1731.8
0	0	0	13.044	21.285	16.752	5.225	10.333	0	0	5.4572	15.743	44.962	77.219	120.63	213.61	281.97	388.8	523.4	676.47	873.83	1134.1	1399.5	1622.6	1858.7	2126.9	2493.9	2707.3	3009.6	3256.8	3502.9	3832.4	4065.5	4364.6	4649	4825.3	5091.8	5302.7	5446.5	5546.1	5531.3	5784.1	5900.8	5977.6	5968.8	6186.1	6042.4	6054.4	6011.9	6205.3
0	0	7.5787	6.1537	3.9345	3.431	15.874	18.106	40.357	24.808	42.959	46.162	51.8	74.752	81.199	113.63	133.37	183.71	225.58	292.67	360.38	379.73	464.34	562.23	644.89	817.13	864.99	985.96	1095.3	1189.5	1332.4	1418	1425.6	1524.2	1784.3	1844.1	1894.1	1979.3	2121	2128.2	2217.8	2266.7	2266.1	2284.8	2386.1	2340.2	2428	2538.7	2433	2476.5
18.405	20.495	9.3188	0	0	0	0	0	0	0	0	1.2993	15.034	40.931	91.713	116.47	173.33	230.5	285.85	343.99	402.21	453.25	520.98	558.34	599.15	616.42	629.91	649.25	704.96	784.75	804.31	837.21	886.42	924.17	977	997.45	1026.5	1106	1167.3	1233.8	1247.6	1261.5	1312	1346.6	1405.4	1364.4	1388.3	1424.9	1435.6	1394.1
3.4849	12.509	0	0	0	0	9.3616	0	0	2.8336	20.39	58.131	52.888	64.925	112.51	130.95	129.2	154.67	182.5	249.32	289.03	364.4	379.31	424.18	470.43	405.15	569.45	499.48	526.47	588.54	675.32	179.12	252.87	347.42	428.73	529.83	489.62	720.56	856.87	983.07	1035	1081.5	1189.3	1207.3	1351.3	1386.6	1371.9	1533.3	1577.3	1624.1
0	11.411	5.1045	0	2.6716	0	0	0	0	0	7.811	41.245	86.599	134.21	231.25	351.72	494.32	682.6	897.33	1212.2	1483.9	1740.5	2019.6	2334.9	2611.1	2894.2	3201	3407.6	3662.8	3841.5	4044.2	4152.8	4344.5	4477.8	4736.9	4895.1	4905.4	4893.2	5078.1	5080	5053.9	5014.7	5130.5	5028	5265.4	5254.6	5268.3	5317	5274	5307.3
0	0	1.6911	16.551	15.176	12.812	0	7.6064	2.6828	0	0	0	0.10755	4.628	4.3908	7.1607	4.7333	15.875	0	7.5097	3.8183	11.707	5.7837	12.946	26.539	34.014	43.248	35.279	53.654	97.538	160.35	256.35	393.63	507.17	622.1	844.51	953.51	1162.5	1406.3	1538.5	1607.5	1756.7	1886.8	1940.1	2040.7	2178.1	2228.7	2253.7	2268.6	2320.7
4.1902	2.2183	3.4844	0	5.5011	0.99012	0	0	0	0	0	0	27.464	101.89	176.19	251.34	336.53	376.16	480.33	573.26	597.18	638.87	750.39	645.98	732.95	809.56	929.01	1003.5	1117.1	1226.5	1322.4	1477.4	1606.9	1817.7	1956.2	2019.6	2121.5	2329.9	1969.5	2053.9	1973.1	2341.7	2589.2	2837.5	3074.2	3133.4	3224.9	3132.3	3144.4	2654.3
0	0	0.86444	4.1732	0	12.172	7.7028	9.284	2.6636	0	0	0	0	0	0	0	0	0	0	2.1126	0	24.147	35.929	61.661	78.57	80.794	114.19	125.95	169.09	208.53	231.99	251.12	256.72	278.91	310.16	328.97	331.31	369.29	400.34	421.58	436.91	464.31	486.78	512.39	533.56	549.43	578.4	563.66	566.81	597.94
6.3845	10.792	9.3049	0	0	0	0	0	0	0	0	0	0	0	7.3718	20.685	66.075	60.426	119.4	141.46	175.19	209.41	233.03	272.48	291.54	317.8	357.77	381.12	462.48	516.73	539.7	518.79	610.17	603.2	675.72	690.81	725.59	814.59	951.7	971.38	997.27	944.88	1085	1033.8	1191.1	1200.9	1038	1205.3	1299.6	1378.9
4.495	7.4589	6.1871	0	0.41222	0	0	0	0	0	13.693	71.872	113.05	204.43	302.74	467.28	601.52	737.87	897.86	1094.2	1286.6	1458.2	1840.8	1748.9	1847.3	1966.8	2095.6	2172.1	2344	2294.1	2477.4	2600.9	2679.3	2677.9	2861.3	2877.9	3455.1	3329.5	3540.1	3112.1	3328.6	3283.5	3345.7	3373.1	3412.8	3451.9	3405.7	3499.9	3476.8	3501.1
5.5787	7.9163	0	2.6951	0	0	0	0	25.238	81.327	153.28	242.79	370.47	529.44	683.6	899.18	1072.3	1261.5	1451.4	1649.1	1814.4	1999.5	2117.5	2280	2536.1	2550.9	2767.5	2857.9	2990.3	3074.4	3190.6	3311.4	3470.6	3629.8	3756.1	3921.1	4064.5	4179.5	4347	4460.8	4535.8	4535.2	4636.3	4654.7	4846.1	4845.2	4884	5039.8	5030.9	5131.9
11.329	5.3189	2.8877	0.033724	6.681	0	0	0	7.2173	13.443	18.434	22.607	28.639	39.664	79.263	112.74	163.37	251.03	335.55	476.05	578.64	705.2	836.69	948.44	1046.5	1217.7	1326.9	1464	1526.9	1637.7	1741.9	1885.5	1997.7	2047.9	2100.7	2162.3	2230.5	2245.7	2297.4	2295	2369.7	2425.8	2418.4	2417.2	2459.4	2415.3	2353.8	2381.4	2324.5	2415
6.3433	11.367	0	2.6886	0	7.2171	0	0.22848	0	0	0	0	0	0	0	0	0	0	5.4665	26.256	26.891	34.141	52.305	64.065	82.819	108.48	163.36	234.7	313.89	410.32	498.22	639.71	783.56	965.13	1110.2	1215.7	1331.6	1513.3	1617.7	1774.7	1883.3	1932.3	2036.7	2127.7	2198.6	2190.4	2190.6	2228.6	2285.3	2283.9
0	0.28857	0	0	5.7119	6.7961	9.2869	16.059	17.486	26.932	46.244	48.002	96.279	105.81	162.34	241.94	325.88	458.57	635.83	843.99	1013.7	1234.7	1485.5	1716.2	1962.7	2187.8	2511.5	2705.2	3008.5	3327.7	3518	3704.3	4059.9	4228.6	4636.3	4793.8	5093	5325.7	5518.5	5775.8	6114.6	6148.5	6342	6396.6	6450.9	6510.8	6657.4	7147.8	7210.1	6795.4
0	0	0	4.8331	5.0781	13.135	0	4.3282	8.907	24.515	59.283	136.63	214.3	335.49	497.64	705.79	891.26	1104.2	1303.5	1537.7	1771	2025.3	2193.7	2348.7	2567	2726.4	3032.4	3144.5	3177.2	3407	3427.5	3534.4	3546.8	3607.3	3569.2	3650.8	3647.7	3709.8	3865.8	3804.5	3810.8	3771.7	3795.9	3795.4	3832.8	3843.2	3792.9	3976.6	3791.2	3697.7
44.234	19.695	3.3638	0	0	0	0	0	0	0	0	10.738	50.692	114.58	215.41	336.61	487.87	690.81	931.47	1245.4	1570.6	1930.7	2332.6	2764.5	3207.7	3584.1	4243.1	4619.3	5203.6	5564.1	6002.3	6453.5	6847.3	7125.7	7286.7	7605.4	8165.4	8630.7	8741.8	9194.6	9132.7	9429.6	9698.6	9690.2	9859.1	9813.1	9875.5	10011	10024	10039
0	0	0.099747	0	4.9911	2.8105	2.3728	0	8.331	5.6524	8.4951	10.61	29.586	35.462	71.979	112.49	176.64	234.1	329.41	417.67	538.71	663.88	868.21	1074.8	1262.6	1466.8	1652.2	1855.8	2050.9	2263.5	2486	2638.9	2842.8	3007.6	3332.6	3293.2	3518.5	3631.8	3762.7	3963.8	4090.8	4212.5	4273.5	4586.1	4699.4	4796.8	4759.7	4881.8	4818.7	4892.5
1.2804	0	0	8.7899	4.1727	0.93885	0.34414	11.547	25.559	55.966	105.81	115.23	191.67	225.88	278.27	298.71	351.61	378.16	425.24	455.6	482.64	539.4	564.49	602.28	644.29	642.17	831.61	881	935.58	859.34	850.24	904	871.71	1048	1100.6	1120.9	1166.7	1192.9	1283.5	1281	1328.2	1336.3	1347.3	1399.7	1445.3	1484.3	1506.4	1535.2	1575.8	1584.9
0	0	0	0	19.129	57.525	46.005	68.762	90.09	92.763	140.22	157.48	163.14	145.36	167.27	159.74	185	224.7	251.45	346.75	417.14	533.24	619.11	811.03	1005.5	1238.3	1527.2	1799.2	2135.2	2441.4	2777.1	3123.7	3511.7	3804.4	4128.8	4535.6	4787.2	5107.3	5449.3	5689.1	5909.3	6015.5	6205	6393.8	6503.9	6679.5	6620.6	6934.6	6927.9	7043.2
4.1979	6.6529	1.332	2.2301	6.7565	0	0	0	0	0.40889	47.89	118.91	239.83	362.18	470.29	654.53	727.45	1020.8	1163.4	1413.2	1582.7	1798.8	2001.3	2211.2	2383.1	2588.1	2512.5	2645	2835.6	3009.4	3098.6	3262.6	3154.6	3507.3	3513.4	3561.1	3483.9	3656.7	3715.7	3728.1	3774.4	3793.2	3822.1	3884.8	3818.8	3876.4	3933.1	3811.5	3753.1	3846.7
0	0	1.2931	0	1.0164	29.727	48.788	26.453	45.444	42.337	130.87	196.05	321.81	468.72	615.81	914.62	1007.6	1346.1	1428.3	1622.4	1863.3	2003.8	2327.8	2518.2	2823.9	3020.5	3196.1	3482	3742.9	3936.5	4102.4	4140.6	4530.2	4719.7	4914.9	5019.8	5442.2	5611.4	5788.6	5872.3	6166.6	6303.3	6343	6429.9	6679.2	6704.3	6879.5	6996.9	6762.4	6687.1
0	0.96565	0	0	15.436	11.819	18.475	0	5.7986	0	0	16.818	21.331	88.519	170.54	274.64	425.37	604.87	812.56	1000.5	1262	1507.7	1948.1	2180.4	2476	2813	3020.5	3151.2	3379.7	3506.8	3664	3865.2	4150.3	4182.8	4009.6	4146.3	4330.3	4516.1	4368.8	4690.3	4445.2	4722.4	4740.9	4600.5	4829.8	4998.2	5069.8	5214.9	5330.6	5210.6
13.411	11.093	0	15.069	0	0	0	0	0	0	0	0	0	0	6.963	42.212	111.58	195.48	265.53	391.86	521.03	672.3	803.29	957.04	1132.8	1283.2	1312.1	1421.6	1616	1772	1865.8	2108.3	2311.9	2355	2477.8	2529.5	2658.3	2694.8	2745.3	2730.5	2772.9	2792.7	2856.3	2944.6	3010.2	3027	3054.9	3114.7	3116.9	3265.2
2.4825	14.433	5.2543	3.5029	0	0	0	0	0	0	0	0	0	0	1.9539	2.611	45.942	76.516	165.17	243.91	414.3	557.77	749.1	937.31	1157.1	1379.8	1587.6	1792.4	1960.8	2238.1	2337.8	2535.7	1939.9	2117.6	2577.8	2488	2926.9	3097.6	3071	3157.1	3165.4	3174.7	3235.7	3270.8	3274.8	3327.3	3393.9	3340	3399.2	3446.1
4.1485	7.4028	0.52545	2.1886	0	0	0	0	0	0	0	0	0	0	0	0	0	0	0	0	0	0	0	0	0	0	0	0	0	0	0	0	0	0	0	0	0	0	0	0	0	0	0	0	0	0	0	0	0	0
7.8104	16.591	0.92405	0	0	0	0	0	0	0	4.5836	45.067	92.048	156.26	256.63	359.94	523.7	698.84	892.42	1050.1	1311.1	1550	1785.2	1996	2244.8	2511.4	2753.8	3041.9	3271.9	3485	3784.4	3967.1	4193.4	4477.6	4708.8	4875	5126.4	5319.4	5628.8	5682.6	5803	5882.8	6027.9	6052.5	6253	6263.6	6254.1	6425.2	6391.2	6436.4
0	0	0	0.9767	11.473	3.2309	15.498	0	0	0	0	0	51.174	130.32	293.52	413.41	560.01	728.71	921.1	1135.5	1322.6	1587.7	1793.6	2044.5	2208.1	2420.4	2667.7	2837.6	3032.2	3184.3	3354.9	3542.7	3742.1	4013.9	4173.3	4256.2	4512.9	4641.6	4698	4679	4712.9	4790	4887.7	4904.7	5073.1	5083.4	5076	5089.8	5069.1	5106.9
0	0	0	0.78492	17.657	7.4682	17.943	16.581	8.7514	0	1.0444	13.012	5.0198	0	5.6756	0	0	0	0	3.4097	29.054	68.335	139.14	178.07	246.19	345.5	430.03	557.04	725.24	859.5	1005.9	1098.4	1277.4	1438.2	1529.3	1570.5	1704.7	1771.4	1935.5	1978.2	2238.3	2141.8	2403	2577.4	2696.2	2707.5	2621.3	2670.4	2641.4	2742
24.628	0.91136	0	0	0	4.5907	0	0	11.064	24.11	52.581	136.08	229.6	324.89	436.02	579.86	730.23	901.79	993.75	1154.7	1347.8	1469.4	1596.2	1743.8	1903.3	1900.6	2045.5	2090.8	2184.4	2274.2	2312.9	2336.7	2404.5	2496.4	2516	2544.3	2480.7	2649.9	2662.7	2726.1	2648.8	2677.6	2646.6	2628.2	2664.1	2704.4	2700.2	2705.1	2701.3	2765.3
0	0	6.496	7.1608	0	7.5947	8.837	16.998	9.911	5.7688	7.6099	0	10.212	0	0	8.9324	8.1316	29.142	31.939	51.474	66.086	61.33	52.062	53.803	76.506	79.508	99.727	82.854	106.68	150.16	135.62	147.47	163.66	216.22	244.74	270.4	312.61	423	486.16	520.88	529.43	596.46	640.83	655.23	687.91	732.82	751.42	757.05	766.03	832.3
1.2679	3.761	17.036	0	6.371	1.5799	0	14.944	0	21.844	60.185	107.19	234.43	320.29	470.14	603.16	819.39	1008.5	1312.4	1499.8	1766.4	1966.6	2147.5	2450.6	2508.1	2903.7	3048.6	2988.2	3171.7	3203.9	3370.2	3480.6	3628.7	3714	3675.9	3978.2	3714.8	3872.9	4024.1	3951	3951.9	3992.7	3973.3	3990.3	3919.9	3902.9	3698	3688.3	3525.9	3692.5
0	0	5.7309	0	1.2315	0	0	0	0	0	11.243	34.734	69.152	101.54	158.05	219.26	278.47	345.1	402.95	482.92	541.89	587.59	638.14	680.6	750.06	811.16	850.86	886.92	891.26	926.42	953.69	998.15	1001.7	974.87	1036.4	1045.5	1041.1	1072	1108.3	1058.6	1079.8	1057.2	1060.3	1063.4	1031.8	1060.8	1053.3	1070.6	1087.3	1067.2
0	0	5.3557	0.44268	1.7089	15.547	4.1361	4.1905	9.094	22.226	42.029	76.402	136.18	189.74	241.61	295.15	352.55	416.82	509.84	558.66	616.04	671.18	738.35	816.68	911.08	1033.2	1101.1	1227.3	1339.6	1451.3	1558.2	1636.1	1729.8	1814.1	1929.8	2055.4	2161.2	2182	2307.6	2383.5	2454.5	2436.1	2479.6	2504.9	2602.3	2593.2	2589.2	2398.5	2431.3	2441.5
12.4	0	0	16.981	19.597	0	9.9681	0	0	0	16.073	42.274	58.995	62.124	95.489	122.75	145.38	212.87	251.9	379.38	482.5	596.33	690.09	794.19	1050.3	1040.5	1192.2	1315.3	1404.6	1534.2	1628	1751.7	1808.3	1919.6	1978.6	2079.9	2150.7	2207.5	2313.2	2374.1	2415.9	2417.2	2460.7	2466.3	2448.2	2480.1	2425.5	2464.6	2400.9	2423.6
0	8.9315	7.372	0	0.043656	9.18	1.1437	0	0	0	0	0	0	0	0	11.285	111.58	215.49	387.97	579.23	777.57	1057.2	1320.2	1582.3	1927.4	2198.7	2495.4	2862.2	3186	3565	3686.2	3873.2	4147	4184.5	4324.4	4507.1	4781.4	4902.6	5009.6	5186.3	5262.5	5381.3	5491.3	5616.6	5739.1	5751.8	5876	5972.9	6044.4	5911.8
23.444	28.85	26.338	0	10.281	0	0	0	0	0	0	0	0	0	0	0	0	0	0	41.489	29.524	48.23	81.517	115.39	136.44	238.74	287.37	350.17	388.71	396.38	419.21	459.21	446.6	474.76	474.3	533.6	574.42	591.61	585.84	615.63	635.11	606.74	639.85	658.46	725.3	768.9	748.05	811.01	830.96	871.02
0	5.5839	11.326	11.272	0	0	0	0	0	0	0	0	0	0	17.119	101.99	172.97	284.75	236	522.58	623.86	711.29	830.55	910.94	1037.5	1155.9	1249.5	1263.8	1334.9	1486.2	1441.1	1475.1	1530.9	1617.5	1675.7	1780.5	1827	1992.4	2127.7	2202.8	2176.4	2316.6	2400.9	2559.1	2654.9	2756.3	2815.1	2831.1	2844	2959.8
0	0	0	9.2266	8.7282	2.3105	0	0	0.41978	0	0	0	0	0	0	0	28.077	49.844	74.299	101.07	138.56	199.35	227.48	312.44	403.95	475.68	650.94	738.59	806.27	944.69	1035.9	1125.7	1163.9	1224.9	1359.5	1372.4	1485.8	1486	1639.1	1637.7	1725.9	1756.8	1774.8	1829	1778.8	1872.6	1828.3	1941.6	1926.2	1876.2
0	7.6874	0	4.4689	0	0	1.5023	0	1.6143	2.0971	22.022	33.234	69.081	120.68	167.12	250.7	336.6	455.08	572.69	705.17	814.83	954.54	1121.6	1244	1386.1	1541.3	1600.4	1659.5	1799.5	1863.4	1970.4	2049.8	2140.3	2141.6	2275.5	2344.6	2425.7	2459.6	2546.6	2589.7	2641.5	2684.6	2728.3	2740.7	2794	2806.5	2856.4	2871.1	2868.5	2914.4
0	0	0	20.693	14.041	7.9766	10.123	21.129	55.561	79.052	122.37	186.79	258.73	378.94	492.36	674.14	860.99	1074.7	1318.1	1628.8	1937.2	2278.3	2585.2	2904.7	3217.6	3681.5	3974.1	4466.6	4700.8	5106.6	5433.6	5861	6168	6477.1	7022.3	7370.8	7667.4	7953.1	8171.3	8498.6	8716.2	8929.5	8923	9205.4	9421.6	9368.1	9454	9495.9	9335.1	9282.2
0	13.27	0	0	6.5607	0	0	0	0	0	0	1.983	0	0	7.7198	8.6322	0	15.07	44.247	106.94	147.27	225.86	269.7	348.89	393.37	433.29	513.95	611.19	681.97	795.77	879.9	977.23	1045.1	1132.5	1225.9	1345.6	1409.7	1499.6	1563.2	1585.2	1663.8	1668.4	1679	1692.5	1660.6	1805.9	1826.7	1931.6	1936.6	1988.5
0.62723	7.0614	0	0	3.1047	0	3.4237	5.5539	8.1141	10.43	11.178	23.166	28.015	38	41.281	57.591	73.111	72.246	102.93	125.26	149.91	168.88	182.79	213.59	250.74	274.31	278.92	307.33	326.45	347.93	358.67	383.3	378.36	386.52	401.18	445.15	435.42	431.81	435.04	458.09	455.85	472.13	466.7	477.86	487.65	492.24	487.07	491.49	479.42	504.54
0	0	7.7997	0	0	0	4.5154	0	0	0	0	0	0	0	10.693	62.241	133.58	243.22	364.62	514.66	693.82	818.94	1041.1	1154.7	1388.4	1574	1716.4	1906	1947.1	2111.6	2278.8	2469.9	2543.1	2616	2735.4	2773.8	2870.9	2936.2	2972.7	3064.4	3050.9	3044.2	3019.9	3031.5	3067	3090	3088.1	3080	3053.5	3104.2
0	0	1.7099	5.5639	8.2099	11.278	0	0	0.63178	5.0677	0	0	0	0	0	0	0	0	0	0	0	0	0	0	0	0	33.266	55.648	91.776	131.63	184.81	239.34	306.84	398.89	459.91	530.06	529.93	596.35	619.94	627.65	673.12	723.79	510.67	756.83	776.62	841.45	857.57	838.38	831.66	899.94
2.0977	0	0	2.663	11.447	0	0	0	0	0	0	0	0	0	0	0	0	0	23.393	60.944	101.74	148.18	187.33	259.97	318.2	362.91	429.19	447.27	472.34	515.3	561.44	606.12	684.22	757.49	773.35	818.51	853.1	906.95	863.46	870.98	901.28	928.76	934.54	956.57	989.37	1063.5	1087.5	1062.3	1090.7	1124.1
0	0	0	2.1665	9.277	8.6441	17.196	22.641	33.294	35.252	46.301	36.76	35.222	55.445	67.609	61.792	69.973	73.523	74.8	82.826	96.376	108.9	110.23	118.87	126.63	133.59	133.32	133.1	130.44	134.07	138.24	154.87	174.36	202.35	233.78	273.72	329.13	410.15	494.83	587.13	707.29	782.89	855.06	937.77	989.74	1062.6	1146.6	1168.4	1252.5	1284.9
0	0.80507	1.4348	0	0	9.0493	6.0489	0	0	0	0	0	0	0	0	0	0	5.1047	44.089	106.38	145.19	215.65	287.69	350.4	365.45	431.76	532.31	591.77	699.19	803.8	799.27	883.89	900.95	926.15	1064.1	1079	1165.4	1241.3	1283.8	1324.8	1360.6	1416.3	1438	1446	1452.7	1514.6	1525	1624.9	1602	1489.9
0	0	0	6.9734	16.595	18.059	19.263	21.415	18.335	16.68	21.111	6.3382	22.948	17.34	23.397	5.382	12.062	23.514	49.999	60.815	104.08	136.65	166.88	176.12	276.52	333.42	404.94	478.96	667.86	698.18	748.73	868.51	950.8	1010.2	1174.9	1235.2	1397.3	1433.9	1522.7	1586.8	1550.9	1676.6	1698.5	1671.5	1738.5	1755.8	1851	1999	2029	1913.2
0	0	0	0	16.763	43.284	16.831	45.895	53.281	62.145	58.675	53.218	43.337	61.777	75.081	126.82	146.65	145.65	164.68	155.75	175.16	178.26	198.35	221.44	255.11	284.57	289.84	293.77	309.04	371.67	329.93	423.13	422.26	507.13	522.4	493.15	539.25	533.58	587.55	656.78	661.81	629.27	657.15	663.58	734.99	722.43	700.29	695.79	695.58	697.67
6.7692	4.4322	0	0	0	5.7285	0	0	0	0	0	0	0	0	9.8452	28.967	51.436	75.49	92.219	125.38	129.71	164.48	194.41	212.55	226.11	230.31	214.22	223.23	217.74	248.31	254.1	280.87	285.21	282.51	308.58	286.09	265.99	284.36	317.78	353.41	331.68	301.06	306.04	324.35	363.42	366.9	331.2	319.07	312.24	329.97
3.0028	0	0	6.4975	0.70395	0	0	0	0	0	1.1623	1.7763	13.378	32.38	54.829	92.208	132.84	173.46	278.26	321.8	431.46	491.99	538	679.64	771.73	916.5	1042.6	1229.3	1340.9	1441.9	1754.3	1788.3	1970.8	1886.1	1896.9	2052.3	2124.4	2228.2	2334.2	2368.9	2269.2	2462.8	2403.9	2488.6	2341.5	2670.1	2761.9	2678.9	2645.8	2611
14.418	2.9541	0	0	0	9.3403	0	1.1265	13.795	32.184	58.8	96.826	133.93	189.11	211.08	270.9	358.28	448.28	561.61	643.51	716.12	838.33	877.77	947.07	1034	1050.3	1119.7	1144.1	1175.9	1245	1272.6	1143.1	1271.4	1398.2	1333.5	1265.2	1312	1319.3	1359.6	1389	1399.4	1373.2	1397.2	1405	1456.2	1462	1415.1	1382	1368.2	1389.7
18.411	14.477	13.635	0	0	0	0	0	0	0	0	0	0	0	23.274	73.264	166.23	305.03	447.78	603.16	789.27	974.43	1151.7	1338.3	1554.7	1752.1	1941.4	2077.9	2330.2	2578.3	2723.2	2972.1	3122.9	3198.1	3444.7	3545.7	3673.1	3995.5	4070.1	4071.8	4180.9	4246.3	4423.7	4369.6	4584.4	4648.8	4674.2	4583.5	4617	4627.1
11.428	21.643	7.2119	0	0	0	0	0	0	0	0	0	0	0	14.987	32.905	50.82	95.584	161.33	250.67	257.45	348.04	457.1	546.75	508.88	643.82	705.7	864.03	904.3	949.22	1093.3	1145.1	1203.1	1310.6	1345.7	1405.3	1500.9	1521.6	1656.4	1596.1	1675.2	1781.9	1899.4	1930.5	2009.7	2033.1	1970.4	2062.4	2094.1	2114.8
3.4663	0	0	0	9.7666	0	0	0	0	0	0.22119	5.1757	0	2.6625	7.1665	0	7.4075	8.9026	23.575	26.195	40.643	49.628	66.147	140.24	337.59	452.74	538.71	766.23	832.15	1025	1180.9	1365.8	1450.3	1631.4	1761	1966.1	2116.7	2117.3	2233.9	2301.3	2395.3	2463.1	2488.2	2517.4	2587.2	2559.7	2633.5	2511.4	2558.6	2641.1
0	6.4877	1.8238	0	0	0	0	9.3918	27.703	31.48	74.856	111.27	152.27	245.16	338.16	442.23	553.49	687.63	804.32	965.71	1121.3	1244.2	1365.2	1520.9	1647.4	1645.9	1904.6	2005.6	2147.8	2353.2	2322.6	2457.8	2613.8	2750.1	2769.7	2695.1	2637.2	2794.1	2188.1	2866.5	2925.4	2921.5	3043	3012.3	3148.4	3074.2	3128.7	3024.6	3034.7	3139.2
0	0	0	0.94813	12.071	35.791	41.716	81.157	119.1	182.36	275.2	382.85	568.08	737.3	929.31	1209	1468.4	1820	2099.3	2533.8	2860.9	3285.7	3730.1	3996	4394.6	4683.8	5049.7	5351	5609.6	6122.5	6255.8	6852.6	6967.3	7036.7	7279.6	7592.3	7688.3	7882.6	8018.6	8087.1	8332.8	8396.4	8464.1	8660	8546.9	8637.3	8560.2	8686.6	8570.7	8422
0	0.46334	0	0	0	8.57	21.918	53.477	95.649	160.47	255.34	332.49	491.84	567.25	675.71	822.29	913.38	1043.9	1157.7	1338.8	1433.7	1666.2	1821.9	2054	2146.8	2398.6	2628.7	2789.5	2569.7	2487.3	2524	2827	3022.5	3135.3	3974.6	3455.2	4230.9	3769.6	3909.5	4966.9	4054	4052.3	3669.9	4967.6	4203.4	4191.8	4192	4677.8	4220.5	4636.2
0	0	0	0.69254	10.522	3.4029	14.559	37.087	78.797	143.72	192.48	272.07	339.57	427.81	494.52	580.31	654.51	724.74	797.12	891.67	928.62	1005	1048.9	1099.1	1147.2	1134.7	1153	1156.7	1227.6	1243.9	1267.5	1375.9	1451.2	1650.3	1853.5	1982.1	2222.8	2457.6	2723.6	2917.6	3081.6	3227.8	3510.9	3651.1	3855.3	3998.8	4085.2	4255.5	4302.4	4381.1
0.69195	0	0	0	0	10.154	21.054	44.601	65.981	110.21	152.63	187.44	228.85	274.28	322.7	367.17	403.57	472.55	483.58	466.32	461.46	527.71	544.59	566.69	587.77	611.88	707.34	650.18	687.14	679.53	748.76	747.19	758.52	789.04	847.48	876.84	839.49	882.57	848.94	893	850.03	900.49	879.44	917.82	907.49	926.53	892.83	921.89	930.77	975.57
0	0	0.43789	5.9785	0	6.5825	0	2.9517	0	0	0	2.1245	18.411	44.254	79.162	142.69	187.12	263.62	337.35	444.63	526.13	610.93	748.7	882.17	970.14	1075.7	1305.6	1394.5	1546.3	1651.9	1822.4	1971.7	2022.9	2161	2227.6	2349.7	2401.8	2435.8	2534.8	2562.3	2629.4	2621.6	2605.9	2677.6	2635.3	2676.2	2586.6	2704.1	2757.2	2765.1
0	0	0	48.378	84.222	198.14	207.68	257.64	260.81	304.99	326.46	335.51	359.23	352.76	374.1	397.77	409.53	447.12	439.74	484.75	453.89	508.78	527.17	511.93	517.52	580.63	598.17	633.18	633.86	624.01	691.73	705.02	716.13	781.93	774.81	812.95	831.47	855.33	882.87	856.32	911.22	877.76	904.15	849.99	872.41	913.48	930.87	949.22	939.31	929.51
0	0	38.185	21.521	0	0	39.087	44.016	55.525	41.686	65.85	47.467	53.207	44.689	48.921	57.333	120.2	107.61	115.66	128.5	97.785	108.41	126.52	105.1	140.96	125.3	160.76	201.32	259.76	308.21	363.47	449.18	454.18	518.06	616.59	667.41	746.29	824.52	847.6	902.78	935.98	1112.3	1181.3	1133.7	1240.9	1296.6	1461.6	1470.4	1559.4	1456
0	0	0	4.48	12.838	12.386	10.437	4.1946	13.129	13.996	10.867	20.799	65.336	92.57	133	186	222.87	286.94	331.63	399.67	440.25	507.67	562.29	633.49	695.04	776	873.71	935.51	999.14	1072.5	1107.9	1214.9	1248.5	1370.3	1412.9	1444.4	1483	1558.4	1542	1535.6	1553.7	1614.2	1622.7	1675.7	1721.5	1810.6	1768.4	1790.2	1801.8	1806
16.771	2.4718	0	0	0	4.1154	1.3818	0	0	0	0	0	0	1.3832	15.904	29.186	57.16	84.318	122.01	156.28	185.41	220.95	244.2	249.39	257.57	287.05	279.88	297.82	308.58	375.93	358.57	386.42	422.31	420.58	555.72	549.82	539.28	599.65	719.97	738.39	753.02	776.34	828.83	821.44	933.51	961.21	966.35	947.34	969.18	1005.2
0	0	0	8.7782	6.6849	1.5144	0	1.2449	0.13324	9.0088	33.526	46.295	61.569	83.451	77.833	150.75	184.33	244.55	299.66	407	525.64	670.74	788.29	944.94	1113.4	1264.2	1601.7	1773.9	2041	2315.9	2588.1	2781.9	3087.5	3356.3	3630.3	3772.1	4101.8	4228.8	4448.7	4556.1	4832.7	4883.3	5101	5149.6	5249.2	5390.5	5376.7	5569.3	5525.6	5648.8
0	0	0	0	3.2295	16.615	10.208	4.8663	12.417	20.939	63.654	92.858	152.06	231.96	316.51	405.23	527.43	659.32	812.01	929.45	1095.2	1291.2	1402.7	1511.5	1614.7	1778.6	1884.5	2036.7	2104.6	2198.2	2230.8	2297.4	2346.8	2399.4	2507.3	2466.3	2540.6	2551.7	2529.6	2496.8	2497.5	2528.7	2523.6	2472.8	2495.7	2515.7	2615.7	2536.9	2561.2	2509.7
0	4.2895	0	0	10.54	0	3.7438	0	0	6.1796	26.217	51.042	88.778	118.24	185.03	239.24	321.05	408.6	498.97	545.82	617.34	728.41	776.98	819.23	897.31	934.85	993.53	1054	1154.8	1249.7	1305	1470.2	1427.3	1428.1	1540.9	1619.9	1738	1721.3	1824.8	1827.9	1809.5	1937.9	1804.4	1912.3	1994.6	1923.6	2001.3	1929.1	1960.3	1995.3
0	0	0	10.446	5.8891	15.079	6.9986	4.0983	9.509	17.458	61.706	101.31	173.76	249.98	313.12	417.13	506.41	614.49	701.36	889.92	1024.7	1164.5	1399.8	1569	1757.1	1897.3	2173.6	2437.2	2665.6	2884	3072.2	3346	3670.6	3864.6	4219.8	4512.5	4766	4956.4	5322.6	5184.9	5019.5	5809.2	5847	6007.3	6249.3	6621.7	6787.6	6831.6	6953.9	7056.3
0	0	0	21.942	67.835	207.11	59.6	117.69	248.09	140.69	314.41	146.13	394.34	379.45	424.3	463.94	515.92	576.41	649.79	718.9	806.35	880.87	918.75	983.48	1085.5	1099.9	1187.2	1207.5	1244.3	1325.2	1442.1	1469.2	1572.4	1684.3	1788.7	1961.6	1945.8	2030.9	2161.8	2196.1	2393.7	2501.2	2502.6	2481.4	2647	2621.3	2715.1	2837.1	2868.2	2805.2
25.264	18.425	14.633	5.2398	0	0	0	0	0	0	0	7.0102	25.159	42.31	103.19	131.33	210.65	293.87	335	442.74	541.82	642.29	709.15	816.81	933.4	1025	1089.2	1196.7	1370.5	1528.6	1607.1	1787.1	1716.5	1929.5	1984.1	2062.2	2199.5	2184.3	2342.1	2361.1	2459.2	2479.9	2596.6	2639.4	2756.7	2824.8	2701	2782.2	2802.5	2811.4
0	0	0.092212	8.0604	0	16.584	0	6.0027	0	0	6.5363	29.907	71.601	118.97	178.34	240.76	308.23	400.65	510.31	599.47	724.14	869.44	965.58	1103.3	1347.4	1425.8	1575.1	1737.5	1886.3	2002.8	2209.7	2272.7	2381.2	2567.3	2722.6	2841.7	2893.5	2922	3103.4	3059	3189.9	3139.4	3142.4	3238.1	3270.5	3285.5	3274.9	3270.2	3330.8	3310
0	0	1.943	0	6.154	6.8236	1.1618	18.722	0	15.683	5.285	10.568	0	0	5.6866	0	0	3.2605	49.33	76.257	115.89	151.18	205.43	265.07	323.99	386.83	424.88	496.9	549.12	578.07	599.88	639.49	654.9	628.43	656.2	724.65	720.44	753.56	743.58	772.38	744.27	768.75	760.78	815.3	798.47	815.73	769.41	784.33	777.24	791.71
0	0	0	0	1.4705	7.0996	12.656	11.103	14.644	6.2714	13.528	24.871	40.193	65.991	94.774	118.43	150.72	173.57	204.87	250.2	269.28	298.07	329.13	345.77	362.35	360.13	362.73	391	399.76	406.7	403.4	412.05	432.81	406.5	420.09	436.44	413.17	404.13	380.44	359.87	354.41	380.11	372.75	385.76	370.02	372.87	373.78	360.66	373.26	374.4
0	0	0	18.652	8.8884	31.824	1.4229	0	0	12.455	30.166	38.851	99.617	123.19	176.93	258.56	323.45	465.1	612.21	707.3	855.82	989.17	1171.5	1298	1384.9	1520.2	1680	1841.9	1901.9	2020	2201.8	2284.4	2320.2	2323.9	2336	2426.4	2349.7	2457.6	2457.5	2464.8	2516.5	2553.8	2552.7	2561.2	2611.9	2627.2	2653.8	2685.6	2669.9	2709.5
0	1.9802	3.606	6.0585	0	0	0	0	12.141	11.096	19.927	16.288	34.539	56.255	92.534	164.27	266.69	404.29	568.64	764.52	978.49	1188.9	1403.4	1630.4	1826.1	2139.8	2333	2673.2	2772.5	2997.5	3178.9	3424.1	3545.8	3639.9	3856.6	4058.4	4036.7	4057.7	4136.5	4179.9	4120	4369.6	4454.7	4343.1	4306.3	4272.1	4252.4	4374	4310.2	4307.3
0	0	2.9912	0.46648	0	6.7043	11.506	8.3895	8.4977	5.7352	5.742	0	0.15147	1.108	11.017	21.953	41.916	101.56	149.5	219.07	302.97	371.78	469.42	549.96	646.06	726.87	813.69	862.68	986.26	1091.4	1123.9	1194.3	1273.1	1335.2	1374.9	1399.6	1467.5	1564.1	1613.2	1626.6	1637.2	1446.1	1519.2	1491.8	1421	1465.1	1452	1417.9	1428.1	1459.5
0	0	0	1.0865	0.78036	11.799	4.4454	5.2756	6.5539	0	7.7376	7.586	13.81	18.543	32.849	45.767	55.122	45.813	66.119	75.881	120.69	132.26	175.63	218.85	287.87	339.02	388.75	439.87	370.91	399.54	454.82	511.6	547.78	617.38	693.28	781.94	828.51	884.26	946.34	1034.8	1066.1	1123	1181.8	1228.7	1308.6	1376.9	1416.1	1456	1464.7	1463
0.06453	0	1.4071	2.7815	6.0417	0	0	0	0	0	0	0	0	0	0	0	0	0	0	0	0	9.1817	15.058	16.165	46.091	59.018	94.932	120.43	156.91	174.97	200.01	233.52	250.39	297.99	311.27	366.03	384.41	452.47	496.29	544.76	591.24	625.43	653.58	669.08	697.17	700.99	703.8	749.1	741.02	798.21
0	2.2721	1.4929	0	0.99445	10.837	0.74756	0.93801	0	14.183	54.219	111.96	225.95	353.1	493.28	670.67	834.15	954.63	1132.1	1337.9	1439.9	1587.2	1721.7	1958.7	2078	2318.7	2464.4	2574.8	2718.2	2976.8	3048.9	3194.4	3343.2	3389.3	3547.9	3675.9	3841.1	3755.7	3802.2	3811.5	3835	3729.9	3822.4	3822.7	3748.4	3734	3770.4	3760	3781.3	3757.9
11.798	9.7116	0	2.304	0	0	0	3.8745	4.8637	20.047	29.317	32.951	55.992	78.472	104.87	135.88	196.58	235.52	308.86	400.24	458.31	567.26	679.78	742.93	851.72	910.39	999.2	1087.2	1166.4	1226.2	1346.3	1438.1	1493.2	1560.9	1541.4	1644	1645.4	1573.8	1588.7	1673.4	1617.9	1673.5	1595.6	1611.9	1667	1675.7	1681.3	1660.7	1672.8	2050.4
0	0	0	3.8066	7.9783	21.248	0.75389	2.8629	0	0	0.6881	4.6425	19.012	31.109	52.968	76.761	101.37	159.71	201.84	255.15	330.75	446.9	569.64	687.11	888.18	1036.5	1232.1	1461.4	1756.7	2072.6	2416.3	2665.8	3051.2	3504.7	4192.3	4230.5	3912.9	4626.5	4799.8	5125.4	5338.6	5642.6	5779.7	5941.1	6173.4	6261.4	6368.6	6497.9	6741.5	6836.9
0	2.7351	11.148	5.9814	0	0	3.451	0	3.8929	0	0	0	0	0	0	0.13842	4.8272	17.447	39.369	56.672	68.89	94.537	114.28	130.58	190.39	262.01	304.97	382.56	435.25	498.73	615.13	699.52	770.92	881.26	995.5	1027.2	1071.1	1110.9	1231.3	1254.5	1339.4	1360.6	1415.2	1411.4	1441	1438	1497.7	1390.2	1574.6	1601.5
0	0	4.4212	0	5.9961	9.1383	0	0	0	0	0	0	1.9131	8.3628	36.098	46.52	74.762	100.84	130.83	160.65	181.73	224.57	259.22	279.54	320.2	375.55	423.07	431.26	451.8	485.13	495.19	570.8	621.66	651.18	1012.5	813.43	834.02	899.17	895.9	902.05	899.98	911.6	946.03	973.34	1021.4	1042.4	998.32	1005.6	977.26	1001.9
0	15.145	0	0	8.5489	0	2.8843	0	0	0	0	6.2848	11.709	11.407	41.241	63.744	70.002	98.78	140	179.7	240.54	293.17	314.53	364.09	411.15	454.1	494.58	552.56	636.29	664.81	752.55	822.62	825.99	990.26	1033.8	1121.2	1150.5	1222.7	1323.2	1398.2	1420.5	1411.9	1511.2	1497.3	1561.7	1585.6	1598.4	1643.6	1637.6	1741.8
0	0	0	31.868	43.74	0	0	0	6.1936	9.1431	48.622	72.25	109.98	159.55	185.93	215.83	248.22	289.02	342.31	424.74	459.22	512.15	609.39	647.27	706.26	759.44	806.22	807.59	824.27	872.92	906.88	914.43	896.43	954.7	1018	1006.5	1062.7	1086.2	1121.8	1104.1	1147.9	1170.6	1201.1	1171.4	1175.4	1190.2	1223.4	1218.3	1204.3	1268.7
0	1.9946	0	0	0	6.7154	5.9934	1.8798	3.0606	0	0.59074	5.9683	15.772	12.122	39.201	57.692	76.064	110.88	154.62	223.34	307.86	446.42	594.99	766.01	940.19	1160.3	1356.9	1474.6	1745.7	1916.2	2111.3	2296.7	2437.8	2665.1	2921.9	3005.1	3075.7	3165.7	3244.4	3364.9	3341.5	3421.6	3438.6	3494	3385.5	3259.8	3205	3230.9	3191.2	3091.3
0	6.767	0	0	0	4.1115	8.3491	1.5897	0	0	18.889	20.591	47.739	66.081	94.283	133.22	173.36	256.8	352.99	467.2	514.64	584.82	678.87	843.47	889.47	1154.9	1199.2	1353	1456.3	1603.7	1542.1	1832.5	1908.5	1775.9	2241.4	1752.2	2270.4	2119	2317.4	2304.4	2539.2	2375.9	2672	2747.7	2763.7	2524.5	2581.2	2638.9	2958.4	2773.5
3.5633	5.6584	0.60606	0	9.6453	0	0	0	0	0	10.696	40.847	79.043	119.99	162.19	200.23	237.81	260.01	288.31	340.21	349.8	374.39	400.88	413.25	431.9	440.86	448.72	465.4	482.6	492.5	521.07	562.76	576.8	566.3	553.82	572.7	560.67	656.08	775.23	748.64	767.15	758.74	774.59	799.66	758.59	774.87	771.44	796.99	760.19	797.29
0	14.068	3.8659	0	0	5.7495	0	0.73959	0	0	0	0	1.6258	0	27.419	35.796	53.119	84.525	146.96	224.27	306.12	385.56	480.6	569.75	709.89	810.14	945.13	1045.1	1168.2	1356.1	1472.6	1636.2	1770.2	1926.3	2102.8	2138.4	2349.3	2456.3	2619.7	2686	2740	2790.1	2929.4	2886.1	3025.5	3051.7	2954.1	3008.4	2915.3	3056.4
26.919	47.563	0	0	0	0	0	0	0	0	0	0	13.362	6.718	4.4756	41.843	61.5	122.64	215.61	379.46	551.02	782.7	1005.5	1251	1495.8	1838.3	2073.8	2381.4	2668.7	2988.2	3315.9	3616.3	3934	4226.2	4554.7	4806.5	4987.7	5283.4	5502.1	5588.1	5820.9	5903.6	6048.9	6156.4	6354.4	6296.8	6387.4	6517.9	6607.6	6651.9
0	0	0.63863	10.725	0	0	18.68	34.771	0	0	0	0	0	1.1399	27.664	43.062	69.894	97.585	129.08	146.2	174.63	216.38	263.9	314.55	377.66	450.62	566.83	644.44	908.46	1151.5	1207.7	1112.4	1285.6	1502.4	1681.6	1873.9	1805.5	2266.5	2443.5	2688.1	2812	2905.1	3199.8	3272.6	3495.4	3469.5	3590.6	3597.4	3760.7	3862.3
0	4.0726	0	0	5.6221	13.961	2.5891	0	0	0	13.669	12.281	49.401	57.959	107.11	135.42	225.93	315.12	422.51	543.62	655.21	778.31	854.58	961.99	1064.3	1155.2	1232.4	1325.7	1476.8	1602.7	1605.2	1729.3	1813.9	1845.5	1997.2	1988	2145.5	2135.5	2214.2	2265.1	2129.1	2291.5	2352.8	2350.2	2291	2336.4	2420.7	2426.6	2416	2318.2
0	0	0	9.2411	2.3807	14.688	2.3595	0	0	0	0	0	0	0	0	0	0	21.13	51.465	77.482	72.658	106.86	229.01	285.46	417.86	540.26	685.51	857.77	1040.7	1191.4	1319.8	1614.6	1803.1	1965.6	2192.2	2387.6	2518.2	2688.5	2852.6	2964	2892.3	2992.8	3118.8	3191.8	3065.8	3155.8	3222	3324.4	3364.9	3256.7
2.179	18.337	6.9866	3.597	1.0547	0	0	0	0	0	0	0	4.7947	34.949	90.183	130.52	187.49	256.49	342.79	422.59	480.7	616.52	665.88	702.14	794.36	830.26	843.53	970.27	1038.3	1081.7	1192	1284.6	1351.5	1397.4	1466.9	1471.9	1512.7	1580	1610	1624.8	1715.8	1658.3	1634.1	1692.5	1708.1	1730.6	1723.1	1749	1730.7	1753.4
0	0	0	9.0865	11.575	23.792	17.37	42.743	68.168	109.83	187.14	297.78	424.99	588.11	841.28	1065.7	1386.6	1706.7	2043.7	2377.2	2657.7	3027.5	3255.2	3452	3895.1	3943.3	4297.1	4580.1	4726.9	5137.2	5132.9	5524.9	5509	5801.8	5762.8	6073.3	5839.1	6018.2	6126.7	6142.3	6248	6074.8	6240.5	6247.3	6189.3	5963.8	6339.3	6536.8	6072.5	6311.2
0	0	0	0	8.2326	1.3666	8.5761	6.9274	8.7283	0.92516	3.2611	7.8499	7.6699	30.156	57.869	75.56	96.591	114.32	157.38	183.32	218.86	243.52	290.82	294.48	339.67	364.47	393.54	417.61	452.22	450.82	461.49	495.23	500.49	520.35	556.9	632.33	647.19	645.41	687.85	738.33	768.64	796.45	822.24	851.12	867.11	903.88	912.43	956.44	983.37	1004.6
0	0.86387	0	2.1382	2.9668	5.1014	0	0	0	0	0	0	0	0	0	0	0	0	8.0387	2.593	22.375	26.155	36.659	63.789	66.637	114.51	143.37	182.79	180.36	208.82	240.79	270.09	307.36	361.06	400.3	475.62	514.61	535.84	568.55	624.78	636.95	672.77	711.36	763.59	797.59	844	861.54	887.79	861.7	910.94
0	0	0	1.5282	2.3487	16.89	7.6757	14.701	24.035	28.757	61.7	82.132	139.35	203.96	282.54	379.86	495.01	616	743.9	874.13	1016.6	1152.8	1310.3	1468	1655.5	1763.2	1958.9	2059.4	2216.1	2349.3	2376.3	2544.3	2574.2	2680.5	2842.6	2859.9	3004.2	3062.4	3091.9	3061.3	3053.6	3185.5	3113.5	3157	3118.2	3146.3	3254.8	3317.4	3285.3	3177.8
0	0	0	4.2409	2.3256	0	7.1935	10.582	8.1699	12.648	0	0	0	0	0	0	0	0	0	0	15.158	25.421	25.129	34.727	57.344	88.767	112.62	134.75	120.36	163.28	188.01	203.29	234.26	224.55	282.52	295.7	334.59	395.91	463.49	506.65	585.16	622.43	684.62	692	736.86	805.45	830.02	873.8	966.17	979.6
0	0	0	3.4687	7.5599	16.215	0	0	0	6.2524	19.86	40.193	88.068	113.08	155.37	188.66	223.33	268.64	314.37	371.83	410.59	486.5	506.45	541.32	598.85	629.38	711.43	720.03	775.23	783.39	828.44	889.7	979.99	1065.2	1128	1178.8	1294.6	1380.8	1471.6	1531	1628.5	1718.4	1757	1879.4	1983.7	2071.9	2148.3	2224	2239.2	2274.4
0	0	0	7.9892	2.7815	0.28426	0	0	0	0	0	0	0	0	0	7.5935	19.992	60.324	115.53	194.6	305.74	440.4	560.18	706.43	827.27	981.28	1159.1	1269.6	1401.2	1550.9	1662.8	1849.3	1977	2131.8	2257.5	2421.1	2582.1	2551.7	2732.4	2729.7	2850.2	2840.2	2909.1	2989.5	2981.4	3079.4	3049.8	3115.7	3073.2	3067.2
10.47	6.2926	0	0	0	4.7637	5.017	0	3.1684	7.8975	0	0	0	19.929	34.652	71.259	161.71	258.28	374.97	556.26	746.01	1027.1	1282.9	1608	1834.4	2074.4	2409.2	2727.5	3081.5	3330.7	3531.9	3724.9	4029.9	4178.2	4447.7	4544.9	4733.3	4990.1	5166.2	5442.5	5478	5497.1	5721.4	5741.3	5820.1	6038.9	5963.5	6001.6	6028	6125.7
0	4.6573	0.068388	5.4943	0.58791	4.3724	0	3.8812	0	0	0	0	0	8.7997	53.976	77.667	115.12	157.8	203.75	241.49	296.28	339.1	365.07	390.69	448.38	493.79	523.2	574.68	573.25	602.96	606.12	641.17	644.2	714.12	729.55	783.27	804.44	790.75	805.4	833.55	823.94	820.17	847.75	807.81	834.72	850.59	805.99	811.16	788.1	784.02
0	0	0	0	19.121	35.298	48.688	50.676	49.322	59.523	76.809	64.104	72.995	77.537	80.748	81.214	74.187	83.921	60.931	78.812	107.79	194.23	287.26	388.85	555.67	754.02	935.85	1143.4	1385.3	1529.2	1780.7	1974.4	2070.7	2282.4	2474.1	2591.1	2749.8	2780.6	2898.7	2884.3	2942.5	2981.4	3085.6	3079.8	3077.6	3139.5	3188.3	3199.9	3158.3	3176.8
0	0	0	4.749	4.6054	5.0851	3.0347	1.1192	13.298	0	28.031	13.868	10.935	38.665	32.983	40.789	54.245	91.084	111.17	146.75	196.3	292.01	302.74	380.24	445.64	543.91	602.67	611.47	626.34	604.22	744.14	866.16	748.87	928.31	1053.4	993.49	990.48	1003.2	1097.8	1076.8	1091.7	1169.3	1176.2	1251.7	1326.1	1473.7	1415.1	1344.6	1343.1	1291.4
0	0	4.6817	4.4831	4.7674	1.0339	0	0	0	0	0	0	0	0	0	4.9665	5.2035	19.997	22.92	35.795	49.164	72.185	89.562	90.748	115.66	124.99	186.28	183.11	205.22	248.9	233.58	274.28	263.89	274.25	304.72	322.74	328.39	344.3	382.01	351.58	365.69	362.6	397.65	396.44	359.33	414.38	426.05	443.82	436.12	394.95
9.768	9.6309	0	0	0	0	0	0	0	0	0	0	7.3474	37.89	92.16	165.98	266.36	379.89	540.56	692.28	867.27	1064.9	1309.4	1551	1757.2	1898.5	1983.1	2091.9	2326	2477.7	2656	2797.9	2879.1	2949.4	3067.3	3168.6	3238.7	3275.1	3312.9	3451.5	3402	3454.2	3412.8	3463.4	3387.2	3339.8	3422.2	3402	3368.6	3384.1
4.7383	18.825	6.2802	0	0	0	0	0	0	0	0	5.6961	6.0713	10.02	55.874	130.05	184.34	227.69	396.98	563.67	749.63	897.61	1014.9	1133.2	1268.6	1395.2	1502.5	1635.7	1719.8	1747.1	1893.2	2040.7	2089.2	2215.1	2358.7	2428	2632.5	2749.1	2864.2	2938.8	3133.3	3137.5	3272.5	3352	3435.5	3512.9	3588.7	3684.6	3683.3	3787.5
15.912	3.2425	0	0	4.4622	0	0	0	0	0	0	10.806	9.5304	1.2795	0	11.297	25.03	27.343	22.447	43.264	66.642	81.266	92.252	102.5	147.14	144.81	211.13	232.34	259.78	314.49	364.28	441.55	454.14	534.65	596.39	651.96	731.86	808.41	857.08	876.23	901.97	912.09	984.9	984.63	987.3	1033	1020.9	1062.2	1048.2	1000.4
0	0	0	17.96	18.497	21.317	13.526	13.933	12.305	8.0819	1.8556	0	10.842	20.001	17.502	35.54	41.765	66.678	101.68	143.97	235.72	329.61	440.1	569.07	641.96	795.22	905.19	1026.8	1137.3	1203.2	1319	1379.2	1477.7	1590.9	1572.6	1608.1	1607.9	1628	1640.4	1664.8	1666.6	1687	1661.5	1654.6	1704.7	1641.7	1656.1	1669.1	1643.5	1620.3
0	0	0	23.946	9.9039	12.875	3.5456	0	0	0	6.309	0	2.8954	21.235	12.189	32.3	81.973	127.56	209.56	307.84	401.6	518.98	605.51	748.27	882.12	917.47	1133.3	1212.5	1238.4	1355.9	1409.7	1562.1	1626.9	1723.5	1833.6	1854.7	1989.9	2029	2130.8	2127.1	2188.9	2083.1	2157.1	2156.6	2213.4	2230	2227.9	2286	2248.3	2225.8
0	0	0	0	10.137	14.502	0	13.787	11.359	6.4746	12.822	0	0	6.0857	0	0	0	0	0	0	0	0	0	0	0	0	0	24.27	52.267	90.079	124.36	189.29	220.9	327.62	420.06	500.62	599.01	685.74	784.41	871.43	1001.4	1098.1	1191.3	1226.1	1328.8	1330.9	1337.4	1375.5	1386.5	1425.2
1.1496	4.1969	0.21857	3.0606	0	0.41566	4.8796	3.5229	2.884	3.3112	0.53194	0	20.174	26.441	69.069	87.172	136	189.22	287.59	342.77	450.06	543.54	604.99	659.82	770.18	884.21	975.71	1102.2	1257.8	1408.2	1574	1499.6	1633.6	1779.6	1986.3	2116.5	2214.3	2346.5	2298.4	2521.5	2591.8	2752.8	2838.2	2909.2	3016.3	3030.1	3125.6	3173.9	3264.8	3205.9
0	0	0	22.278	9.0843	11.443	4.9708	22.075	18.466	23.261	30.929	27.527	43.596	43.962	61.622	55.636	63.414	54.571	61.993	65.156	92.064	119.79	122.55	120.81	150.36	150.82	231.77	261.99	300.36	310.85	326.96	385.28	449.83	559.84	650.13	707.92	785.36	884.54	1001.7	1054.5	1121.9	1191	1293.2	1371.1	1489.1	1536.2	1564.3	1593.2	1637.1	1662.2
0	0	8.0967	3.8979	0.65768	0	0	0	3.2685	3.1168	0	4.6887	12.614	30.896	67.392	97.33	131.75	185.46	189.63	256.2	316.28	381.04	421.05	457.44	494.39	515.07	578.71	600.81	661.46	708.29	698.82	757.17	766.93	789.68	812.99	807.85	817.78	845.26	878.1	885.39	885.8	846.77	882.56	896.22	875.66	877.55	836.59	877.07	832.6	860.52
0	0.27505	0	0	4.6779	0	11.364	2.4556	5.6666	4.9759	0	1.8321	0	0	5.014	0	7.8367	0	0	0	0	0	0	0	0	0	0	0	0	0	0	0	0	0	0	0	0	0	0	0	0	0	0	0	0	0	0	0	0	0
16.397	10.282	0	0	0	2.3889	0	1.8867	19.135	52.482	101.2	152.2	231.7	295.88	366.74	473.27	620.49	775.77	1032.8	1228	1500.3	1819.2	2107.2	2430.7	2744.8	2973.7	3304	3520.9	3871	4120.6	4170.7	4429.4	4685.1	4872	4957.1	5057.8	5294.8	5623	5803	6054	5998.1	6203.4	6305.1	6278.8	6303.9	6404.9	6409.3	6451.8	6455	6546.9
0	0	2.4994	0	0	0	12.154	32.384	71.92	90.725	150.36	189.9	251.85	313.3	378.69	431.91	499.34	546.58	589.72	642.61	702.37	745.25	821.74	844.42	940.06	1028.5	1053.7	1167.6	1159	1273.2	1334.6	1418.9	1491.3	1532.1	1584.5	1656.9	1718.6	1774.5	1770.8	1784.3	1866.8	1925.4	1942.3	1945.3	2033.5	1995.8	2016.9	2130.5	2102	2103.6
0	0	0	0	6.5464	18.021	6.2775	11.266	25.914	80.547	142.42	225.25	352.77	430.07	560.21	690.85	798.91	900.25	1012.8	1084.6	1145.1	1297.4	1320.8	1411.6	1466.9	1515.9	1547.1	1587.5	1645.4	1666.1	1698.4	1740	1781.9	1758.5	1820.8	1845.8	1834.5	1876.1	1868.7	1841.3	1785.4	1788.5	1844.4	1813.5	1851.5	1853.1	1888.4	1921.9	1901.2	1906.4
0	0	0	0	77.937	157.39	214.11	226.61	307.51	303.6	283.37	294.38	343.05	467.11	514.86	641.61	747.98	879.14	1037.2	1173.7	1317.3	1490.2	1681.2	1880.8	2145.2	2233.8	2386	2658.1	2870	3101.2	3218.3	3456.8	3629.1	3782.5	3936.2	4159.3	4192.5	4396.5	4532.4	4614.9	4672.7	4740.7	4914.1	4936.1	5029.7	5029.4	5068.9	5035.4	4928.1	4943.1
0	9.2266	0	5.6736	5.0378	2.321	0	0	0	0	0	0	0	0	0	0	24.264	95.425	187.45	299.58	410.6	546.66	704.24	830.98	909	1024.3	1237.6	1335.5	1405.2	1588	1481.1	1593.7	1624.9	1724.8	1757.3	1803.6	1910.9	1893.8	2026.5	1967.9	2003.4	2165.1	2164.1	2145.9	2172.7	2140.6	2023.9	2053.5	2078.4	2040.8
8.1913	0	0	0	0	0	8.6272	0	2.0121	0	6.3761	3.1302	7.6969	11.071	26.512	21.401	37.691	23.858	35.508	55.724	58.661	70.945	59.122	75.492	71.862	78.697	71.512	77.878	70.775	75.304	81.195	91.606	118.11	153.52	183.36	227.64	272.3	354.41	397.66	456.67	533.84	591.36	673.13	738.28	763.16	806.35	881.88	915.64	957.53	951.37
0	0	0	1.175	5.6069	13.147	22.754	2.8456	17.074	0	10.181	0	0.35403	0	40.307	82.939	165.16	260.45	409.59	589.9	809.23	989.47	1320.4	1527.5	1835.4	2172.6	2616.3	2959.1	3348.7	3768.9	4000.5	4497.3	4722.7	5182.2	5677.1	5923.5	6281.7	6513.1	6936.4	7245.7	7100.2	7464	7747.3	7635.1	7741.8	7936.9	8100.3	8288.4	8147.2	8217.7
1.8256	2.2468	0	1.4139	0	4.9128	0	0	0	0	0	0	2.9471	17.463	31.181	36.572	56.577	33.944	69.777	75.817	122.97	171.84	228.15	327.68	437.79	542.8	725.55	766.24	851.78	926.63	989.14	1099.1	1195.6	1554.4	1723.6	1798.5	1850.7	1958.8	2305.3	2385.7	2352.9	2548.7	1627.6	1656.7	1720.5	1694.9	1731.9	1735.4	1731.4	1770.4
0	0	0	0	5.6207	11.076	13.854	29.082	0.0074548	16.196	16.013	25.154	42.284	43.614	41.161	63.311	74.02	90.281	102.83	125.91	104.94	139.43	134.64	154.71	167.9	161.27	174.6	163.11	172.68	167.14	216.36	242.8	256.7	338.32	368.82	430.24	439.85	504.57	523.77	557.02	625.61	642.83	736.79	738.77	793.53	825.41	907.91	895.07	959.31	933.04
0	0	0	18.07	11.483	21.987	4.4746	0.19656	0	6.2112	0	0	0.46464	10.39	13.461	62.805	87.058	133.35	169.73	206.42	253.02	360.17	429.19	483.25	553.97	572.65	739.12	816.27	901.19	916.65	1028.6	1047.4	1036.6	1086.1	1157.4	1172.2	1277.5	1317.8	1393.2	1373	1418.8	1429.3	1403.4	1418.7	1422.4	1449.5	1480	1515.5	1499.5	1486.1
0	4.8116	0	1.7294	4.6741	0	0.73532	7.2803	20.188	33.963	49.629	84.507	114.43	163.49	196	246.29	239.74	281.7	392.03	436.08	496.37	558.85	667.38	728.15	793.1	849.96	910.01	947.9	964.18	971.4	1020.5	1084.2	1092	1117	1156.8	1156.2	1185.8	1187.5	1188.7	1190.8	1173	1159.4	1104.3	1051.2	1039	1027.6	1027.9	1037.9	1055.5	1042
0	0.59492	0	0	3.7287	0	7.999	8.6693	9.6073	13.373	0	0.65491	2.7925	7.7677	27.583	47.761	65.99	113.89	134.24	149.33	192.34	216.36	255.34	259.89	275.15	313.8	335.9	370.3	370.59	389.63	422.68	460.26	493.51	529.25	633.02	769.38	869.03	986.69	1055	1197	1288.1	1258.6	1324	1412.9	1523.8	1539.1	1623.1	1678.6	1642.2	1686
4.3793	12.462	6.9479	0	2.6526	0	0	0	0	0	0	0	0	0	0	0	0	0	29.499	22.643	88.714	127.28	106.43	254.82	173.22	340.11	281.77	517.44	620.6	462.01	494.58	563.31	582.39	611.12	638.68	695.19	717.35	711	724.86	746.25	745.36	741.22	780.4	784.95	767.77	791.91	779.51	823.72	807.88	863.1
1.6083	3.536	0	0	0	2.0414	8.8736	10.684	18.498	25.966	49.838	72.468	92.818	85.363	116.67	120.42	126.84	145.25	166.93	194.2	234.06	265.19	228.5	230.23	229.58	242.03	254.86	239.55	330.07	412.59	555.82	554.87	588.44	633.59	649.84	642.95	670.12	647.75	674.73	676.62	710.84	676.89	722.79	693.62	807.36	748.88	752.49	820.27	837.32	828.78
0.59113	13.708	2.1101	6.9017	0	0	0	0	0	0	0	0.8731	25.085	48.628	92.75	137.92	203.09	280.11	372.12	407.05	502.64	616.1	658.15	762.88	807.15	903.03	1010.1	1063.2	1201.8	1314	1395.5	1451.6	1503.9	1626.8	1654.5	1603.5	1626	1593.4	1605.3	1588.6	1584.9	1628.5	1539.8	1519.5	1506.4	1505.2	1492.8	1515.8	1492.6	1560.4
20.719	7.882	0	0	0	0	0	0	0	0	0	0	0	0	0	0	15.521	37.726	84.14	118.64	127.2	162.68	206.35	241.17	286.34	354.51	378.58	406.5	456.07	553.69	617.05	721.19	800.84	965.6	1038.4	1116.1	1198.5	1358	1434.7	1606.7	1615.4	1716.2	1771.3	1826.2	1930.8	1974.6	2038.6	2052.8	2058.1	2112.6
12.319	22.193	0	1.3963	0	0	0	0	0	0	0	0	0	0	0	0	0	4.5605	15.647	82.347	94.7	128.36	154.18	192.9	207.61	266.06	155.91	193.35	258.13	336.31	425.99	491.41	543.25	720.68	787.42	877.54	958.59	1007.5	1116.8	1179.6	1259.5	1325.7	1391.6	1414.5	1527.5	1535.4	1558.5	1632.4	1643.8	1677.6
0	23.361	1.479	2.8502	0	0	0	0	0	0	0	0	0	0	0	0	0	0	0	0	14.943	25.581	35.965	54.913	56.881	103.01	136.87	165.59	255.39	326.72	443.8	392.8	479.11	168.59	224.57	266.96	312.72	390.92	436.92	477.01	437.15	479.93	516.02	559.67	557.36	563.16	607.9	586.43	606.08	702.58
6.2871	2.3347	4.9472	0	7.5023	0	0	0	0	0	0	0	0	0	0	0	0	0	0	0	0	0	0	0	0	0	0	38.072	120.72	214.91	300.09	421.97	544.49	670.07	806.34	923.79	1081.9	1136.8	1285.7	1497.7	1705.3	1676.9	1712.7	1709.6	1788.9	1846.2	1839.3	1942.6	1963.4	2002.8
0	0	0	2.6587	14.259	6.5613	0	0	0	0	0	0	0	0	0	0	0	0	0	0	0	0	0	0	0	0	0	4.4637	11.034	46.303	84.295	134.11	197.35	254.8	321.76	371.1	395.05	471.12	454.26	519.6	533.57	568.13	588.27	636.02	654.86	654.88	715.76	655.09	732.72	746.23
0	0	0	2.2789	8.3201	12.113	3.1631	14.456	14.649	18.479	28.934	36.239	40.472	43.151	38.125	67.565	79.483	92.982	96.625	114.92	142.68	158.86	169.92	150.99	178.69	176.53	230.72	234.17	277.71	286.9	261.18	280.77	259.21	266.76	271.9	282.04	284.87	287.15	322.08	296.31	289.87	283.98	312.44	285.75	256.22	282.67	278.39	319.66	294.09	266.99
0	0	0	3.2901	5.0136	14.894	30.017	60.308	118.78	176.28	254.28	332.42	401.19	532.35	592.28	722.17	789.35	914.65	992.92	1080.7	1130.4	1194.3	1252.6	1335.8	1215.6	1261	1250.5	1259.8	1247	1261.6	1425.2	1314.6	1337.6	1523	1368.3	1401.4	1388.7	1542.6	1582.7	1585.5	1601.8	1608.6	1623.1	1608.6	1649.9	1641.3	1626.8	1594.8	1606.3	1655.6
0	0	2.3213	5.5555	0	3.0394	0	21.434	26.368	54.886	93.405	98.166	139.2	170.21	189.39	216.62	239.09	250.87	267	283.97	301.4	292.37	342.9	342.68	369.78	356.43	383.39	399.56	467.4	537.83	532.24	566.03	624.05	704.81	825.06	862.19	953.23	1025.8	1067.5	1132	1157.5	1257.5	1328.8	1319.5	1342.6	1428.8	1494.2	1530.7	1522.9	1439.6
0	0	0	0.70339	6.6485	16.758	21.769	23.313	49.229	67.604	85.953	92.628	143.33	156.05	179.6	197.03	199.3	246.02	264.43	261.88	299.48	304	314.34	302.12	291.42	292.45	301.41	322.67	328.93	339.86	315.92	321.7	299.34	263.81	287.61	272.56	307.41	261.58	276.99	236.33	193.75	222.18	215.96	228.64	167.3	190.42	246.78	252.5	246.3	122.94
0	1.941	4.2601	1.1291	5.7731	0	0	0	0	0	0	13.834	53.63	103.53	204.45	325.19	476.86	603.94	822.56	1045.5	1233	1546.5	1710.9	1944.9	2104.6	2349.6	2589.8	2668.6	2929.8	3093.4	3256.2	3415.9	3561.6	3690.2	3740.6	3905.1	4079.7	4115.7	4275.8	4300.7	4433.4	4476.6	4440.9	4512.2	4595.9	4654.1	4553.1	4618.6	4738.7	4708.9
4.2838	0	0	12.638	28.431	28.779	18.085	24.723	6.0684	4.3292	2.0208	0	19.835	26.366	63.486	73.307	126.86	164.48	251.91	340.79	424.49	542.51	637.5	791.01	850.14	976.88	1086.6	1132.5	1250.7	1315.7	1367.1	1467.6	1496.2	1651.9	1681.7	1780.6	1898.3	2029	2083.1	2102.8	2189.1	2271.8	2410.6	2613.9	2692.3	2778.3	2794	2761.5	2948.8	2986.3
4.8241	5.8262	0.43704	4.0076	4.2259	0	0	0	0	0	0	0	0	0	0	0	0	0	0	0	0	0	0	0	10.3	45.56	106.47	179.17	238.09	300.73	369.85	430.57	559.16	632.86	677.26	793.96	866.04	927.13	1047.9	1100.5	1108.1	1171.3	1220.5	1280.7	1309.5	1318.2	1285.9	1377.9	1388.4	1412
0	3.6658	7.5545	8.2065	0	0	0	0	0	0	0	0	0	0	0	0	0	0	0	17.914	39.759	79.022	102.32	154.47	199.54	255.77	294.13	357.43	408.4	432.8	508.23	560.13	611.89	641.71	682.76	728.07	769.53	787.26	835.6	843.61	837	852.93	878.11	862.62	872.63	895.58	874.78	867.64	887.27	853.37
0	0.90387	16.998	0	0	6.6009	19.826	0	0	20.245	9.7343	16.4	0	0	0	0	0	0	0	25.811	65.628	132.39	170.02	234.97	297.71	353.74	432.22	500.18	598.08	673.54	788.85	846.31	939.94	990.16	1091.7	1096.3	1169.7	1158	1236.1	1287.9	1336.5	1361.2	1449.6	1424.6	1430.4	1438.4	1458.7	1482.5	1483.1	1480.4
20.682	0	0	0.026064	0	0	1.4234	8.9597	24.996	48.014	60.228	63.69	83.037	87.915	122.8	129.59	167.26	227.3	267.2	334.73	392.66	469.11	475.2	575.56	640.67	691.13	794.72	808.9	890.38	965.74	995.79	1049.1	1129.2	1207.1	1224.3	1300.3	1360	1429.1	1407.3	1445.7	1486.4	1488.8	1549	1585.7	1644.4	1672.8	1656.5	1647.5	1683.7	1698.2
0	0	0	0	6.3592	0	8.0626	4.7446	6.6085	6.2764	9.0884	12.849	10.41	22.333	53.784	75.002	120.92	162.45	222.95	288.39	356.69	445.16	500.89	587.53	636.46	729.11	783.37	834.01	899.39	959.82	964.81	1028.8	997.36	1039.8	1031.9	1045	1047.3	1070.1	1079.8	1120.4	1118.6	1161.9	1160.3	1173.7	1144	1025.5	1044.4	1024.3	997.73	1003.4
0	3.1243	3.5019	10.817	11.894	0	0	0	0	0	0	0	2.3262	13.159	39.396	48.508	60.594	95.715	127.81	164.9	186.64	241.43	267.74	317.63	378.26	446.03	500.67	579.21	665.11	796.66	911.95	1010.8	1081.5	1245.5	1307.2	1377.9	1439	1575.5	1642.4	1690.5	1741.9	1788.4	1835.5	1899.3	1977.2	1948.1	2026	1996	2033.5	2068.6
0.86353	0	0	0	0	12.142	17.96	23.386	29.551	35.656	48.782	64.393	94.546	136.86	155.35	201.29	229.85	266.17	313.75	351.67	421.42	459.78	468.16	517.84	552.3	604.43	645.82	687.81	755.54	858.75	913.42	1024.8	1064	1157.1	1225.1	1271.7	1313.6	1376.7	1413.8	1508.8	1527.1	1527.7	1557	1548.8	1574.9	1601.5	1584	1557.8	1545.3	1614.1
0	4.1847	0	1.5914	8.3092	0	6.1501	3.9525	38.243	75.184	210.05	394.28	666.35	969.8	1323.9	1672.9	2148.4	2659.5	3166	3551.1	3987.4	4279.5	4825.4	5001.1	5463.6	5724.5	5679.4	6123.6	6071.9	6200.9	6538.9	6685.6	6965.9	7321.1	7589	7975.7	8198.1	8467.4	8908.3	9136.7	9440.5	9651.2	10030	10194	10242	10485	10592	10680	10704	10777
0	5.3411	0	0	0	7.7256	2.2009	1.3684	0	0	0	0	0	0	2.9853	0	3.7563	0	15.394	22.928	22.774	20.156	35.28	32.259	65.064	79.189	96.013	153.58	180.83	255.01	273.23	298.33	322.28	390.47	521.62	586.33	732.45	801.66	948.74	956	998.81	1101.4	1228.7	1288.5	1325	1380.1	1538.6	1604.8	1647.9	1536.3
11.027	9.8428	9.0443	1.2056	0	0	0	0	0	0	0	0	24.903	79.729	139.57	181.83	261.5	369.53	451.41	546.01	650.24	742.46	878.39	978.5	1175.4	1405.3	1546.2	1766.8	1995.1	2232.7	2472.5	2831.3	3074.5	3369.2	3308.4	3430.3	3645.8	3927.3	4124	4347.9	4401.9	4680.1	4827.3	4800.1	4900	5040.6	5070.4	5158.8	5128.4	5300.9
0	0	0	4.3849	6.2424	8.678	0.82528	14.54	30.986	113.56	179.6	272.84	424.04	592.05	765.3	980	1201.5	1395.8	1574.6	1820.5	1998.9	2218.4	2282.1	2381.6	2512	2569.5	2732.2	2741.4	2905.7	2937.4	3027.4	3036.8	3125	3266.8	3319.9	3339	3363.9	3417.1	3422.9	3350.6	3372.3	3405.3	3426	3394.7	3469.4	3542.1	3489.5	3567.4	3301.3	3330.9
0	6.5967	5.9056	0	0	4.069	0	0	0	0	0	0	6.2921	15.58	58.545	67.652	108.92	210.27	322.42	439.95	575.11	764.59	952.36	1075.9	1170	1312.2	1514.8	1614.2	1744.1	1987.3	1947.2	2329.8	2354.4	2460	2644	2704.7	2841.4	2817.7	3006.5	2989.4	2941	3058.5	3065.4	3095.4	3156.4	3125.8	3237.3	3316.8	3272.1	3230.1
0	9.2735	5.9813	0	0	6.1033	0	0	0	0	20.322	21.343	69.715	87.701	147.04	177.08	221.44	291.73	319.7	375.25	428.65	436.82	479.14	493.72	558.62	544.25	674.86	691.93	758.67	859.29	833	848.62	865.23	945	1006.2	989.56	1155.7	1174.7	1252.4	1213.7	1285.3	1335.2	1279.6	1335.8	1320.6	1425.5	1429.2	1451.9	1502.5	1338
0	0	0	5.1575	0	0	2.7321	0	0	0.5728	17.751	51.578	110.41	220.32	328.39	482.5	635.56	790.25	949.02	1096.7	1308.4	1486.1	1698.9	1825.7	1976.8	2194.4	2297.1	2428.2	2591.6	2846.9	2973	3081	3199.7	3357.7	3462.6	3654.3	3785.6	3806.8	3877.4	3934.2	3990.5	4101.2	4042.8	4159.4	4155.8	4063.3	4027.1	4031.9	4031.8	3928
22.33	0	0	0	0	5.7641	0	0	0	0	15.393	71.644	158.15	277.95	447.26	642.59	850.86	1090.2	1333.3	1547.8	1691.8	1875.9	2047.3	2167.8	2361.2	2439.8	2550.7	2616.5	2764.9	2874	2940	3046.7	3129.2	3297.1	3434.8	3480	3569.8	3655.7	3717.7	3897	3980	4096	4157.9	4149.3	4209.3	4249.4	4277.2	4330.4	4330	4342.7
0	2.8317	0	0.91406	1.1775	8.6331	2.849	5.0558	0	0	12.552	28.659	87.631	123.07	190.21	235.64	357.71	462.49	636.78	769.29	944.6	1016.1	1319.2	1438.1	1714	1880.7	2149.3	2386.1	2520.1	2907.2	2986.2	3240.7	3442.5	3720.6	3872	3992.9	4276.3	4253.5	4447.1	4539.5	4613.3	4881.4	4934.3	4957.9	4929.9	4921.2	5179.1	5214.6	5227.5	5117.3
7.5137	2.6925	0	0.50781	6.0021	0	0	0	0	0	0	0	0	0	10.553	9.1741	40.482	59.171	97.902	148.82	175.9	229.99	278.47	308.15	348.82	379.9	419.83	472.47	530.38	551.24	595.78	630.92	666.01	674.5	672.3	695.75	687.19	726.16	747.08	766.24	746.14	764.45	787.77	789.56	765.21	786.55	767.12	825.78	774.04	795.52
0	7.0621	10.622	12.63	0	17.23	0	0	6.521	0	0	5.2051	28.389	16.75	34.84	51.109	79.962	153.47	117.34	227.19	419.41	590.39	673.16	635.73	891.86	797.89	1150.2	1024.7	1130.2	1255.3	1307.1	1550.3	1351.8	1905.7	1516.3	1590.4	2036.8	2017.8	2320.4	2257.6	2344.3	2356.4	2384	2576.6	2473.9	2645.5	2577.3	2544.5	2541.4	2593.2
0	7.4617	5.7656	0	1.4468	0	0.84083	0	0	0	0	0	4.2335	4.3757	22.215	27.145	42.943	63.376	110.37	200.38	275.41	366.43	437.9	533.56	588.44	515.38	641.15	723.28	809.36	950.25	1049.3	1163.6	1271	1308.7	1419	1479.3	1620.2	1658.3	1837.5	1946.7	1989.3	2047.9	2239.8	2255.6	2346.6	2414	2436.8	2549.7	2537	2545.2
9.1345	11.788	0	0	0	0	0	0	0	0	0	0	0	0	0	5.3191	0	27.519	33.168	101.19	155.35	228.92	326.7	438.88	530.39	644.68	750.6	795.62	844.68	948.04	1057.3	1107	1204.8	1297.3	1379	1516.9	1523.1	1564	1620.4	1665.1	1672.9	1724.1	1732.9	1789.4	1839.4	1803.7	1831.5	1815.6	1806	1825
0	0	0	4.7139	0.23638	8.2479	20.612	23.963	31.739	48.839	30.771	33.056	42.632	53.519	70.659	97.358	114.06	140.33	166.02	198.1	258.75	296.52	350.73	432.89	485.39	572.26	656.19	710.42	800.6	867.37	946.15	1030.5	1121.2	1163.4	1310.7	1336.5	1414.4	1496	1513.4	1533	1582.9	1555.9	1588	1633.2	1642	1608.9	1632.5	1619.1	1617.9	1635.5
0	12.001	1.9923	0	0	7.6544	0	0	0	0	0	0	0	0	0	0	0	6.3478	46.082	69.032	96.884	134.92	177.4	189.05	270.83	278.73	327.53	350.71	388.46	422.74	441.49	425.96	456.56	478.81	534.76	561.05	640.39	619.75	654.57	656.15	635.41	740.84	770.9	812.24	790.1	859.15	910.85	941.44	928.3	876.11
29.11	6.9175	3.2466	0	0	0	0	0	0	0	0	0	0	0	0	0	0	0	0	0	0	0	0	0	0	0	0	0	15.724	91.077	126.57	161.04	180.94	242.41	296.57	321.62	366.1	459.16	532.5	599.23	623.13	643.96	691.33	734.66	810.74	854.64	835.73	871.29	893.39	903.93
0	0	6.5816	10.668	1.592	0	0	0	0	0	0	0	0	0	0	0	0	0	5.9313	84.244	161.44	296.05	422.46	550.13	724.37	873.02	1092.4	1348.3	1486.6	1655.1	1811.4	2016.5	2145.7	2408	2611.2	2700	2887	3120.2	3296.3	3454.5	3651.7	3699.2	3974.3	3698.8	4257	4245.6	4668.8	4679.2	4664.6	4525.2
6.3573	7.1117	0	0	0	0	0	38.76	97.29	219.31	368.02	534.4	799.99	1044.6	1346.2	1702.6	2118.4	2446.3	2866.2	3346.5	3808.1	4214.5	4595.2	5065.3	5418.2	5927.2	6290.8	6651.2	6932.3	7399.7	7809.5	8226.5	8740	9122.1	9618.7	10170	10679	10685	11000	11285	11621	11857	12172	12263	12705	12911	12850	13162	13032	13085
0	0	8.553	6.3552	3.7804	0	0	8.9225	28.991	80.645	124.05	175.21	253.5	347.16	396.5	476.96	563.24	670.95	703.82	761.91	833.59	876.77	898.96	939.99	1021	1052	1086.6	1141.7	1203.9	1187.7	1216.2	1261.2	1322.1	1372.4	1406.9	1402.1	1409.1	1440.8	1478	1464.6	1482	1515.1	1513.3	1551.2	1564.5	1563.4	1577.7	1590.6	1566.7	1551.3
0	0.91154	0	0	5.7318	0	5.407	41.242	87.53	145.37	222.53	345.2	440.55	586.37	765.58	942.43	1109.9	1404.4	1584.2	1810.2	1987.4	2169.4	2500.6	2685.9	3038.6	3157.3	3550.3	3747.1	3983.1	4185.9	4321.7	4624.7	4767.7	4857.4	5082.3	5245.7	5317.2	5387.5	5635.8	5807.6	5765.8	5931.8	5922.8	6117.6	6005	6194.5	6038.7	6146.7	6075.5	6269.4
3.4908	0	0	3.3178	1.1867	2.8433	0	0	2.2404	3.119	7.2199	13.411	12.096	24.492	43.929	108.12	176.75	265.19	380.07	526.91	686.28	892.29	1070.9	1296.4	1563.9	1701.9	1980.5	2113.7	2303.3	2536.8	2631.5	2779.4	2878.2	3068.1	3214.1	3309.1	3394.7	3414.1	3544.9	3537.3	3489.6	3472.6	3476.7	3576.7	3701	3636.2	3779.3	3906.5	3825.9	3869.3
6.0992	0	0	0	0	11.424	14.23	30.923	76.95	134.42	204.24	284.05	371.2	453.2	533.29	619.29	729.27	779.26	861	932.34	1035.5	1105.9	1217.3	1263.4	1409.9	1462.1	1552.9	1612.9	1694.3	1822.1	1874.8	1990.4	2135.2	2236.9	2364.5	2408.7	2549.1	2675.3	2778.5	2887.1	2897.2	2948.7	3008.6	3053	3111.5	3109.5	3116.1	3120.8	3158	3191.7
0	0	1.4595	11.213	3.232	19.393	6.0658	7.973	0	0	0	0	0	0	0	0	0	0	0	0	0	17.655	44.676	76.542	109.16	140.51	188.22	189.89	246.87	274.91	311.34	358.26	348.04	426.19	458.37	474.72	502.23	551.82	571.66	582.01	615.41	611.55	623.59	632.08	653.15	662.66	672.67	652.24	671.23	655.85
0	0.87311	9.1584	1.7076	10.724	0	0	0	0	0	0	0	0	0	67.029	102.24	164.8	241.97	332.96	438.42	556.84	668.79	761.76	968.1	1089.1	1203.7	1408.2	1466.1	1673.3	1837	1894.2	2090.7	2241.1	2314.6	2394.3	2538.1	2631.3	2807.2	2925.8	2939	3058.4	3179.6	2922.9	3027.5	2999.5	3144.4	3051.1	3060.1	3149.8	3221
0	0	0	8.6789	25.531	13.954	34.719	23.114	33.896	29.32	37.202	39.867	76.462	93.785	132.29	201.99	287.58	391.56	508.76	639.29	753.43	931.58	1042.1	1228.2	1370.7	1466.5	1633.9	1748.5	1892.5	1989.9	2079.1	2163.2	2259	2362.2	2337.8	2344.4	2420	2505.8	2382.6	2472.2	2478.7	2535.3	2510.3	2536.1	2641.3	2657.3	2626.8	2536.7	2461.7	2473.1
5.8324	1.2021	0	2.0108	8.8342	0.60591	0	0	5.7055	0.085355	30.984	63.366	139.35	218.37	295.47	410.68	470.5	564.42	715.84	805.93	907.59	1021.8	1112.4	1266.3	1377.3	1546.7	1727.1	1857.9	1990.1	2092.8	2217.9	2496	2636.2	2882.9	3068.8	3225.7	3518	3402.3	3960.8	4093.6	4524.5	4879.3	4958.9	4844.3	5017.4	5075.1	5125.6	5361	5359.2	5500.6
0	13.308	6.5007	1.872	0	0	0	0	0	0	0	0	0	0	2.7962	18.705	55.608	118.59	162.16	207.36	268.74	336.28	423.75	475.22	596.3	699.91	839.91	939.68	1110.6	1285.2	1447.4	1673.5	1789.6	1942.1	2079	2253.8	2432	2721.3	2778.6	3006.9	3087	3237.5	3188.8	3344.2	3342.8	3584.5	3626.8	3602.3	3578.2	3685.8
0	0	2.4025	14.999	0	16.341	13.91	13.919	15.961	9.3135	8.6759	8.6988	16.666	9.8543	39.666	20.658	7.1435	29.641	30.826	46.139	45.171	54.524	53.033	72.951	81.261	89.281	90.703	75.584	111.08	124.9	135.6	138.93	176.83	220.57	267.8	291.84	319.55	368.47	402.2	433.33	452.58	464.79	536.52	562.12	591.89	626.83	649.21	679.32	693.49	691.43
0	10.135	5.7452	0	9.0661	0	0	0	0	0	0	0	0	0	4.3728	0	0	1.8587	9.3071	7.3439	12.82	16.151	17.801	12.334	16.482	27.872	51.802	60.838	127.95	149.03	182.41	243.93	293.59	362.41	409.32	461.71	573.66	609.14	691.98	752.19	820.56	890.06	914.7	958.46	992.24	1010.1	1026.4	1075.2	1051.7	1107.9
0	0	0	6.2535	10.386	0	0	0	0	0	13.528	25.713	32.282	51.514	75.704	118.64	140.25	192.29	238.37	315.53	380.6	432.39	495.51	611.03	676.79	771.65	900.44	1011.1	1093.1	1295.3	1420	1542.4	1617.2	1765.3	1909.9	2009.3	2129	2204	2318.3	2544.9	2604.2	2644.4	2648.4	2757.3	2649.7	2723.1	2727.6	2787.8	2739.7	2697.5
0	0	0	15.362	20.719	3.4725	0	0	0	4.2624	35.064	73.809	115.15	160.92	234.21	318.25	345.9	445.52	487.1	598.01	671.63	727.64	798.71	838.33	914.12	907.45	1027.5	1051	1077.1	1148.3	1109.4	1182.4	1161.2	1146.8	1155	1182.8	1163.3	1165.5	1211.5	1089.8	1216	1165.6	1215.9	1201.8	1183.8	1201.7	1175.9	1208.2	1190.9	1175.7
0	9.1566	0.43762	3.7254	0	0	0	0	0	0	0	0	0	4.7619	7.1249	12.951	3.6825	10.108	1.5995	12.169	15.042	22.745	36.668	56.19	83.885	110.98	155.19	194.78	251.04	305.82	394.92	472.8	586.35	686.53	825.32	987.78	1105	1258.3	1362.9	1485.2	1553.8	1643.1	1670.2	1682.3	1798.5	1809.2	1882.7	1956.4	2014.3	2006.8
24.644	3.2874	0	0	0	4.3134	0	0	0	5.7247	7.6048	23.222	30.977	50.527	70.635	103.12	131.33	174.02	209.93	225.99	244.78	270.59	311.61	349.11	395.98	439.45	538.51	563.75	527.66	554.44	573.96	601.95	661.42	698.78	720.98	734.72	759.69	803.9	846.92	859.79	861.27	871.73	919.8	926.45	999.28	1023	1024.7	1012.5	1035.4	1053.7
0	0	0	0.4783	4.89	0.087037	9.1448	6.3686	6.5247	2.3119	6.8457	6.799	23.605	45.298	45.063	82.041	114.96	152.77	213.1	260.08	366.99	451.64	444.45	534.27	567.59	545.83	548.11	595.96	605.2	622.68	628.62	659.05	640.92	698.37	705.22	746.36	763.61	744.49	735.14	758.25	731.12	699.23	689.92	702.19	703.9	731.59	718.64	735.56	672.34	672.9
0	3.3415	1.8662	0.76344	1.9071	5.9317	2.0445	18.394	7.8747	6.9307	9.6172	0	12.708	4.3202	19.523	42.058	39.51	36.72	45.424	77.275	101.95	121.25	184.3	208.71	249.81	306.61	363.17	449.41	498.77	552.47	648.85	726.71	782.27	865.08	920.55	949.41	1026.5	1071.4	1161.9	1259.5	1281.8	1309.3	1328.2	1388.1	1419.8	1449.3	1471.9	1476.3	1504.7	1473.6
10.579	0.51985	0	0	0	6.5064	0.0035061	12.358	16.66	22.17	39.343	54.281	70.938	88.818	97.013	103.44	128.02	147.33	161.14	178.67	192.3	183.46	221.55	227.98	221.51	228.42	229.62	238.29	256.88	298.16	312.84	356.38	384.3	450.99	496.15	514.67	558.94	615.82	695.06	746.05	766.95	776.1	841.48	873.35	937.28	966.57	963.88	954.76	978.04	970
0	13.236	0	0	0.94791	0	22.283	40.213	106.21	189.57	328.6	503.01	641.6	837.14	1002.1	1202.7	1382.7	1613.9	1711.8	1940.2	2102.1	2277.4	2425.4	2513.1	2397.2	2810.7	2706.8	2932.8	3166	3062	3133.8	3258.3	3190	3270.8	3249.5	3491.8	3665.7	3683.7	3847.4	3860.6	3960.7	4081.8	4120.1	4206.3	4336.8	4334.6	4342.6	4434.5	4471	4481.4
0	0	3.9976	8.9545	12.168	4.1658	2.1499	0	6.6019	2.6515	6.3169	8.0414	15.779	38.131	45.776	63.146	76.512	83.588	96.108	101.79	113.59	133.29	135.07	144.98	166.47	186.48	194.72	204.24	205.74	202.47	215.77	243.64	257.37	271.2	269.38	284.86	303.33	313.42	334.87	347.79	384.54	364.92	379.88	395.4	403.05	433.19	449.77	437.06	433.39	448.7
0	4.5422	2.4146	0	0	1.4318	7.5576	3.4226	1.1725	16.895	58.1	96.62	195.18	192.26	237.96	348.82	465.74	549.43	680.72	857.84	1100.5	1292.4	1330.6	1444.5	1666.4	1772.8	1962.2	2152.4	2296	2535.4	2626	2818.6	2949.9	3083.9	3271.8	3334.5	3522.9	3597.7	3669.6	3774.2	3760.1	3728.9	3671.3	4181.5	4079.8	4254.7	4299.7	4468.9	4413.5	4531.5
0	0	0	10.771	3.8937	6.5762	0	0	0	2.7168	18.049	37.753	97.838	156.19	231.12	298.95	367.37	430.41	486.85	586.39	666.03	728.89	827.08	862.95	902.33	924.79	986.07	1014	1042	1064.3	1083.5	1168.7	1257.1	1315.7	1380	1413.3	1470.7	1507	1593.8	1616	1654.1	1674.7	1745.9	1847.9	1816.9	1888.9	1844.3	1863.1	1853.5	1884.9
0	6.8038	7.0665	0	0	2.8777	0	6.891	10.058	0	3.6122	0	0	2.2997	18.844	0.22226	21.15	13.622	20.799	36.878	47.788	32.17	65.74	87.832	107.05	120.08	162.92	192.71	224.95	295.66	359.5	440.01	515.64	627.69	690.83	810.17	934.48	1025.9	1134.1	1196	1263.4	1408	1473.6	1517.4	1516.8	1605.9	1668.6	1723.2	1668.4	1705.6
0	0	0	0	1.6612	3.7916	11.437	22.036	71.984	151.75	289.54	445.82	641.41	882	1116.5	1404.4	1675.5	1962.2	2192.3	2539.2	2853.7	3177.2	3439.3	3850.2	4140.7	4303.1	4507.2	4928.8	5051.4	5407.1	5544.9	5783.4	5849.1	5965.7	6293.8	6286.4	6409.8	6444.2	6632.5	6672.5	6768.6	6780.6	6659.2	6759.5	6739.2	7214.7	7070	7230.1	7032.4	6977.1
0	1.7417	2.2998	7.4668	1.8859	4.2499	0	3.7529	8.1917	4.5246	29.38	41.88	92.485	137.01	209.89	281.52	342.53	447.9	536.07	654.68	742.79	842.93	934.73	1080.6	1169.7	1271.2	1355	1398.7	1517.4	1616.3	1667	1721	1772	1853.4	1941	2032.7	2059.5	2105.3	2177	2221.7	2276.8	2251.6	2332.3	2323.7	2365.4	2343.2	2409.3	2080.7	2033.1	2089.5
0	0	2.2565	0	0	10.151	0	0	0	0	0	0	27.876	66.158	118.52	191.85	313.89	463.72	673.37	838.38	1049.6	1272	1564.2	1771.4	2039.4	2238	2435.3	2642.1	2910.1	3191.4	3317.1	3414.1	3508.6	3578.2	3737.8	3807	3975.3	3956.4	4027.9	4066.6	3832.3	4048.1	4100.7	3977.2	4004.3	4075.7	4118.6	4144.6	4084.3	4051.5
7.9691	0	0	2.2121	4.9096	3.4297	0	0	0	0	0	0	0	0	0	0	0	12.243	41.969	98.048	151.48	210.99	302.6	368.89	463.67	553.7	707.02	799.92	926.31	1047.5	1152.7	1289.4	1378.2	1485.6	1463.1	1582.9	1692.9	1783	1784.6	1816.2	1853.2	1924.3	1894.1	1952.5	1983.6	2052.3	2131.1	2069	2166.9	2221.7
13.922	0.36182	0	0	0	10.168	2.8742	0	4.4562	2.0319	0	6.4349	4.897	24.592	34.442	127.17	256.16	360.55	477.3	574.69	671.07	747.95	850.93	955.1	1045.5	1087.4	1130.4	1193.2	1267.9	1356.3	1379.6	1443.6	1474.7	1579.8	1597.2	1634	1675	1735	1811.1	1889.8	1876.9	1806.7	1803.8	1855.4	1931.2	1984.9	1968.7	1970.7	1976.4	1935.4
0	1.0243	0	2.3338	6.242	5.6348	0	0	0	0	0	6.0956	48.958	106.32	228.23	328.56	469.65	628.97	596.93	733.92	1120.1	1296.9	1449.1	1314.7	1822	1597	2226.6	1875.3	2050.1	2200.3	2336.1	2377.1	2613.1	3367.8	2788.9	2950.6	3782.9	3432.7	3881.4	3555.5	3750.4	4069.9	4095.9	4132.5	4109.3	4208.9	4284	3456.2	3393.8	3407.8
14.876	6.7288	0	0	0	0	4.7734	19.25	83.593	164.24	264.33	406.4	553.79	716.81	873.18	1028.3	1156	1295.8	1460.7	1558.5	1695.6	1785.6	1841.1	1878.5	2023.6	2098.8	2260.2	2390.7	2577.8	2778.2	3091.2	3370	3741.1	4111.9	4438.7	4624.8	5250.2	5458.2	5777.8	6320.6	6219.6	6472.4	6776.5	6953.9	7029.2	7110.3	7175.5	7215.9	7340.8	7514
0	0	0	20.303	0	32.42	35.51	48.623	37.608	54.581	47.392	78.839	164.06	292.65	416.39	536.64	705	904.77	1133.8	1291.4	1556.5	1666.4	1915.2	2264.7	2232.2	2542.6	2608.5	2825.7	2784.4	3012.9	3155.3	3260.5	3191.1	3332	3457.1	3563.6	3477.9	3683.4	3636.3	3688.7	3648.9	3831.2	3816.8	3797.8	3883.8	3904.6	3891.4	3953.9	3948.9	3858.8
27.807	9.3606	0.59007	0	0	0	3.1744	0	0	2.8516	8.1749	38.968	2.9944	30.037	42.29	33.247	67.398	75.235	112.05	186.23	223.04	201.16	218.61	271.28	302.02	323.48	393.33	381.98	429	409.1	425.89	521.22	612.1	847.5	867.61	788.74	851.23	930.45	1013.2	1147	1133.6	1194.8	1172.2	1263	1370.4	1365.8	1364.2	1381.4	1401.6	1483.6
0.11415	0	0	6.4083	8.5205	4.1571	0	1.0994	0	4.1171	19.744	63.605	174.4	269.57	428.34	574.13	768.4	1007.7	1136.9	1356.4	1646.2	1873.8	2067.8	2326.5	2488.5	2679.2	3029.8	3213.7	3403	3517.5	3702.4	3879	4087.5	4263.8	4374.9	4466.7	4682.8	4769.3	4893.2	4894.5	4997.6	5010.4	5034.8	5092.4	5084.7	4848.2	4579.6	4804.8	4919.6	4732
10.859	8.785	0	0	0	0	0	0	0	0	0	0	0	0	10.453	26.525	23.115	12.923	26.989	33.035	43.801	44.231	56.837	68.905	85.332	103.34	94.722	114.95	114.76	135.86	137.61	139.37	118.33	137.88	149.47	161.39	180.3	181.57	210.43	213.8	243.83	254.24	269.09	296.58	321.94	351.77	373.67	377.26	373.95	410.93
0	0	5.1734	17.703	5.6552	0.73184	0	0	0	0	0	0	0	0	0	14.882	16.697	25.127	54.68	99.165	131.52	182.45	231.03	299.42	386.68	454.1	524.97	584.94	638.53	682.88	757.46	814.32	806.51	869.21	921.71	1112	1151.6	1175.3	1213	1290.2	1280	1314.6	1367.7	1373.4	1387.6	1467.4	1447.3	1476.5	1456.1	1525.9
8.2576	7.0851	0	0	0	0.40477	2.4273	5.3353	10.823	34.966	35.338	41.408	58.875	62.944	70.648	86.732	100.49	86.803	86.402	100.46	94.973	105.41	99.986	106.16	115.65	102.73	106.78	101.69	114.51	105.34	119.56	134.88	129.82	134.73	136.37	166.32	171.49	181.19	177.63	202.01	232.25	228.05	243.79	260.2	270.29	265.94	290.17	285.51	323.49	339.16
0	0	28.977	13.21	14.938	0	0	1.5158	10.621	0	9.9798	0	50.683	89.514	196.67	328.95	482.18	722.17	955.82	1324.5	1652.5	1817.6	2258.1	2628.8	3121.5	3560.1	3940.8	4293.2	4765	5154.4	5650	5771.9	6105.5	6508.6	6878.6	6977.7	7385.2	7526.7	7773.2	7723	7640.4	7976.2	8190.8	8148.3	8035.5	8201.2	8080.9	8254.9	8147.6	8097.6
6.3385	10.765	0	1.5422	0	0	0	0	0	0	0	0	9.7532	14.647	33.379	51.736	86.826	80.342	107.99	115.1	165.33	119.07	164.73	186.56	212.88	237.15	299.34	324.94	326.55	351.85	396.35	419.98	444.53	521.64	583.96	640.93	666.34	760.65	812.99	843	890.4	906.22	954.9	938.87	1018.8	1057.6	996.7	1084.8	1104.8	1150.7
10.721	19.583	3.0191	0	0	0	0	0	0	31.331	74.8	139.97	218.33	404.91	580.83	752.68	929.02	1167	1333.4	1584.8	1819	2079.6	2262.1	2503.8	2795.7	2977.4	3126	3302.3	3525.4	3529.5	3571.2	3726.8	3914.1	3974	4149.3	4291.5	4280.1	4344.9	4427.4	4560.7	4614.3	4557.2	4600.2	4497	4520	4481	4382.1	4588.2	4437.9	4692
0	0	3.917	0.014669	5.0355	12.428	0	0	0	0	0	0	5.3535	20.931	37.35	48.658	65.709	66.311	62.25	71.377	90.626	87.603	96.985	114.68	135.26	161.27	242.6	302.61	362.13	435.62	466.34	580.91	612.13	709.66	791.95	890.01	977.62	1069.9	1175.8	1201	1273.8	1343.8	1387.7	1434.2	1488.7	1502.3	1542.6	1588.7	1514.1	1568.2
0	0	0.018191	6.6412	9.0571	2.0815	4.8589	4.2347	4.1177	0.74887	6.3984	1.5916	4.4826	18.294	16.827	10.603	16.152	17.006	15.584	17.295	19.476	21.286	22.442	15.022	11.782	8.3755	11.12	0.73363	10.398	2.6618	7.9376	21.633	39.14	58.13	101.34	147.45	213.67	289.7	349.17	408.09	508.28	577.4	670.06	740.05	827.41	901.38	974.96	1028.2	1100.7	1097.3
3.5694	8.096	6.3518	0	0	0	0	0	2.6946	0	0	0	8.6191	15.185	17.364	19.342	25.61	31.113	33.749	42.132	55.586	62.366	94.419	162.43	224.59	314.45	395.2	445.7	554.05	639.16	696.85	752.35	855.35	969.77	1084.6	1186.1	1349.9	1647.2	1790.5	1975.2	2070.3	2256.1	2348.3	2487.4	2523.4	2661.6	2737.7	2760.3	2727.7	2914.5
0	13.063	0	0	2.5056	0	0.078424	0.51603	10.327	26.893	61.006	90.049	130.7	156	189.27	229.76	270.3	312.01	347.17	409.45	464.78	536.6	563.15	617.11	642.32	685.77	743.14	708.97	761.3	784.1	801.34	806.73	813.34	829.42	848.39	813.73	805.49	749.33	794.59	784.21	776.77	787.61	815.96	805.83	865.57	869.53	909.95	968.15	960.82	876.43
0	1.9552	0	0	7.1251	3.5502	13.381	0.27716	0	3.4257	15.018	19.47	20.351	9.3163	8.7329	0.78252	0	4.2778	41.358	123.21	176.37	258.29	303.62	372.03	424.84	490.1	599.56	614.32	701.69	775.62	835.7	874.21	881.74	941.65	1000	936.36	962.34	923.12	987.28	944.7	956.3	983.85	997.6	987.92	989.76	939.63	922.28	980.93	933.36	963.57
0	0	0	10.016	3.3936	7.9025	7.026	15.04	17.342	32.507	68.314	91.636	157.32	146.3	167.35	179.87	215.29	225.27	294.81	299.83	328.05	347.79	348.83	374.14	429.78	447	456.9	468.3	537.08	577.83	570.46	560.92	574.09	597.89	581.69	573.7	561.18	634.79	647.34	642.27	619.28	663.22	710.19	970.87	641.68	651.85	563.35	561.98	572.84	591.01
5.8492	6.8624	2.4612	2.25	0	0	0	0	0	0	0	0	0	0	0	0	0	0	0	0	2.5685	0	1.0433	0	20.498	54.991	68.019	109.01	113.89	187.77	260.1	302.92	350.28	415.23	518.55	558.22	614.17	622.76	675.39	704.03	759.45	799.67	833.93	849.17	855.65	898.7	927.75	953.42	979.65	978.43
0	0	0	0	0	16.965	35.763	53.535	97.685	147.7	207.43	286.94	384.44	507.52	651.78	802.25	992.48	1187.4	1348.3	1513.8	1718.6	1938.4	2063.5	2346.4	2587.8	2789.3	3042.6	3251.2	3414.4	3514.4	3722	3935	4109	4235.9	4456	4531.1	4732.2	4829.2	5109.3	5016.8	5040.5	5037.2	4973.2	4910.3	4929.9	5074.3	5004.5	5047.4	5050.7	5077.7
0	1.4073	7.4287	15.641	4.8747	0	0	0	0	0	0	0	0	0	0	0	0	0	0	0	0	0	0	0	47.311	128.97	243.16	373.06	505.38	602.44	704.72	883.16	1007.3	1243.8	1380.6	1523	1649.2	1802.4	1898.6	1931.1	2029.7	2097.5	1827.7	1852.4	2308.5	2277.1	2324.3	2347	2232.5	2252.7
0	14.026	0	1.4044	0	0	1.4849	0	0	0	9.9304	39.295	45.639	59.44	82.101	80.909	113.62	114.9	133.89	160.99	180.34	222.43	219.5	228.81	232.57	246.41	267.69	296.02	330.7	350.31	383.31	388.48	392.73	426.93	447.88	436.62	429	440.57	481.92	482.91	477.44	456.98	488.91	490.51	504.79	500.31	503.32	553.76	548.16	540.5
0	0.24031	0	0	7.1489	0	4.7135	2.8386	5.1783	0	2.6087	2.0945	0	3.9039	15.085	27.724	46.696	74.205	108.5	150	217.82	244.79	345.25	406.05	481.08	585.22	665.93	789.3	907.78	1031.9	1061	1144.7	1260.5	1398.7	1522.8	1600.2	1723.6	1835.7	1953	2016.8	2125.7	2302.3	2315.4	2425.3	2552	2636.8	2741.9	2710.9	2735.6	2758.2
0	0	0	3.8036	10.281	6.142	12.429	19.093	39.759	105.89	173.62	247.07	353.05	421.02	551.95	667.12	823.23	983.09	1164.6	1401.9	1655.3	1911.8	2121.7	2445.7	2655.6	2947.7	3325.3	3508.7	3488	3759.1	3998.9	4026.2	4280.1	4415.9	4457.4	4632.3	4750.1	4871.1	4873.8	5062.3	4874.6	5032.8	5038.5	4882.3	5044.7	5191.4	5200.5	5073.7	5247.6	5091.1
0	11.473	0	0	0	6.7369	11.036	0	0	0	0	0	0	0	0	0	5.7358	3.9475	19.983	76.459	99.067	162.27	153.69	196.08	226.42	280.53	317.14	380.93	485.42	537.91	594.03	623.14	684.69	795.37	774.89	920.85	892	1041.8	980.91	1064.3	1137.1	1216.3	1213	1239.2	1262	1320.2	1310.9	1346.1	1374.7	1392.6
0	0	0	0	7.9158	5.5879	21.066	20.832	31.521	71.47	110.36	127.73	211.31	300.82	382.67	525.91	639.95	763.79	927.52	1078.8	1231.3	1346	1525.5	1724.2	1836.7	2051.3	2231.7	2360.2	2534.3	2713.7	2826	2968.7	3030.5	3171.5	3302.4	3174.7	2788.8	2749.1	2884.2	3087.3	3101.9	3796.4	3202.1	3859.8	3212.9	3237.5	3787.2	3803.9	3737.8	3889.9
11.506	5.2496	1.9028	0	6.0337	0	0	0	0	0	0	0	0	28.365	71.338	100.05	146.15	182.84	228.76	279.16	326.41	283.71	318.79	361.09	346.6	459.64	414.62	564.9	645.45	656.2	719.19	794.3	859.33	916.3	902.04	970.38	1026.6	1087.4	1126.9	1155.5	1183.8	1189.2	1217.5	1250.8	1313.7	1331	1305.2	1346.4	1316.7	1367.9
0	0	5.1015	6.4288	15.919	1.5241	0	0	0	0	1.8525	7.7556	0	6.2896	11.481	30.869	44.596	45.043	54.595	66.332	84.376	91.12	90.491	128.02	156.24	190.3	251.21	296.18	368.41	426.74	430.01	516.18	543.74	603.03	665.61	729.1	763.06	805.45	857.6	857.48	935.37	936.47	971.79	979.13	963.2	1024.4	1027.6	1080.5	1075.6	1047.9
0	0	0	0	9.5013	15.543	5.7856	0	0	0	0	0	6.4104	0	10.571	6.3656	0	0	1.9229	28.635	37.402	90.193	87.386	113.09	154.71	179.18	260.34	316.46	392.67	489.6	583.33	706.37	822.58	980.05	1100.8	1249.8	1400.7	1559.8	1748.7	1824.7	1960.3	2213.3	2282.7	2412.3	2570.1	2684.1	2753.2	2878.3	2952.5	3031.8
0	6.0495	4.6879	0	0	6.321	8.6476	17.065	54.063	86.486	143.7	221.96	317.93	411.17	511.66	622.95	795.44	977.78	1153.8	1291.2	1407	1521	1688.1	1841.8	1934.5	2019.9	2145.7	2235.1	2417	2465.1	2588.6	2695.7	2803	2814.6	2902	2880.4	2866.1	2588.1	2654.4	2578.8	2566.6	2613.9	2646.3	2623.3	2566.3	2653.3	2769.6	2792.5	2804.7	2697.5
0	0	0	0	8.5006	11.876	12.47	0	12.526	0	0.93261	0	0.60849	8.3303	20.753	51.129	82.759	131.71	212.49	301.32	394.35	532.94	690.51	837.51	988.96	1089.6	1271.7	1452.6	1448.8	1624.7	1706.3	1815.1	1896.5	2062.5	2149.2	2341.5	2476.3	2546.5	2603.5	2651.2	2770.5	2836.9	3037.6	3080.1	3249.2	3260.1	3324.6	3389.7	3350.4	3422.2
0	8.1763	1.5918	4.775	12.756	0	0	0	0	0	0	0	0	0	31.377	32.48	69.614	115.01	155.1	210.47	265.53	347.88	411.46	503.73	582.09	690.8	775.56	885	874.52	946.55	1185.1	1109.9	1430.6	1540.6	1602	1458.3	1781.9	1638.4	1974.2	1984.5	1911.5	1894	1966.7	2146.2	2184.3	2184.7	2220.6	2286	2245.7	2286.6
0	0	0	0	4.2915	12.623	12.261	8.9773	30.051	70.093	115.47	158.17	253.86	314.03	376.3	472.29	547.87	654.41	827.52	906.06	1004.7	1131.6	1226.3	1324.8	1342.7	1426.4	1519.2	1616.1	1621.6	1672.4	1694.8	1766.6	1804.6	1876.3	1921.9	1908	1949.4	1925	1998.9	1945	1979.2	2061.5	2110.6	2071	2061.5	2118	2072.1	2071.7	2054.3	1969.4
0	0	3.3047	3.8322	6.2107	0.78952	1.7658	6.5592	20.318	47.78	93.865	139.61	204.97	287.29	365.37	449.26	538.38	624.17	676.27	779.65	839.67	929.18	946.93	1016.8	1059	1094.5	1139.7	1152.8	1138.1	1151.8	1152.7	1176.1	1192.6	1183.8	1203.1	1216.8	1194.8	1211.9	1235.4	1216.7	1232.1	1215.2	1218.3	1226.9	1241.7	1250.9	1243.2	1189.7	1221.1	1233.1
0	4.8181	0	0	1.2652	0	10.011	1.9777	4.6524	7.8829	16.979	15.743	28.795	38.941	47.797	58.855	72.311	94.198	99.657	124.11	158.83	173.41	190.24	210.8	265.5	330.93	329.97	404.24	404.26	472.57	500.26	547.79	596.94	598.4	711.94	717.88	729.83	757.29	784.07	753.34	796.33	822.2	829.74	810.23	851.2	875.7	895.51	903.26	923.89	907.38
0	0	2.7621	9.2348	0	3.2699	0	0	0	0	0	0	0	0	0	24.62	61.098	130.63	210.44	336.15	467.61	643.09	793.64	995.03	1224.8	1399.6	1711.6	1917.1	2161.8	2385.2	2591.6	2861.3	3068	3276.5	3428.2	3670.8	3656	3708.3	3878.9	3922.2	4055.7	4131.3	4168.2	4243.2	4237.4	4285	4264.8	4345	4339.1	4333.7
0	0.74825	2.7979	5.1942	4.4436	11.037	0	0	0	0	2.346	31.085	102.18	237.46	206.49	506.41	439.75	587.36	778.51	1443.1	1636.8	2024.3	2218.3	2451	2733.1	3033	3183.4	3425.8	3595.9	3848	3905.6	4207.4	4433.4	4704.3	4850	4885.9	5152.2	5107.5	5376.5	5373.8	5567.9	5542.5	5705.3	5757	5697.3	5748.5	5769.8	5845.2	5811.9	5869.1
4.2594	1.5355	0	5.0901	6.4022	0	0	0	0	0	9.6322	62.588	127.41	231.76	357.9	498.09	660.14	846.76	1020.6	1220.7	1454.8	1567.3	1538.1	1727.8	2079.3	2335.9	2420.5	2617.4	2845.8	2985.8	3172.3	3338.5	3471	3662.4	3841.9	4022.5	4154.5	4123.2	4303.7	4565.9	4583	4586.7	5036.7	5033.4	5393.8	5640.5	5501	5532.6	5634	5467.9
0	0	0	4.2521	5.0933	9.802	15.766	11.915	16.23	0.42939	11.295	9.3115	5.8686	8.4595	25.354	53.027	50.748	108	131.98	196.78	234.06	271.78	311.24	325.41	373.64	389.6	384.44	451.66	423.89	462.19	463.85	474.67	496.93	490.55	540.25	532.03	561.44	610.44	647.25	679.59	676.42	686.98	741.46	764.92	741.76	785.45	822.38	864.76	765.77	751.36
1.8102	0	0	2.1262	3.4635	0	11.978	4.8127	0.25064	20.994	25.042	46.451	58.05	83.64	131.13	165.56	216.64	247.94	290.67	366.33	429.3	509.33	577.28	651.57	667.75	701.94	786.36	795.75	852.1	880.05	930.85	1001.8	1019.2	1066	1072.5	1116.9	1133.2	656.73	671.06	674.13	666.67	683.41	654.74	662.99	664.85	656.74	646.2	630.18	631.53	651.59
0	0	0	7.291	13.647	39.468	40.32	70.718	66.8	74.681	81.118	83.871	112.64	136.13	143.97	170.26	186.85	218.4	246.02	308.45	322.89	369.31	383.25	452.43	529.69	565.16	653.14	740.53	858.89	991.4	1129.3	1294.7	1520.3	1755.9	2022.2	2251.9	2513.4	2736.8	3034.2	3155.7	3461.1	3546.7	3655	3792.9	3915.6	3846	3947.1	3860.8	3859.5	3861.3
4.2174	3.5442	0	0	0	0	0	0	0	0	0	0	0	0	8.5192	18.793	25.762	5.4524	0	0	0	0	0	0	0	9.1423	35.362	67.245	106.27	142.29	176.77	247.82	266.55	314.75	354.99	407.29	450.64	483	526.55	567.36	587.43	611.37	618.42	624.16	652.36	657.75	694.18	708.01	718.39	736.08
0	0	0	0	19.164	30.804	34.64	47.604	71.361	71.312	112.52	149.14	195.43	222.89	279.16	328.31	375.85	427.76	494.98	520.01	556.99	594.19	611.12	641.01	669.25	697.1	722.24	761.58	772.07	762.61	743.76	762.28	770.09	763.03	807.94	811.23	864.16	843.8	858.23	821.69	781.61	822.35	811.72	812.82	779.17	777	834.4	897.09	854.79	788.38
0	0	0	9.7419	8.5633	0	19.139	11.236	19.23	22.97	96.576	150.25	288.74	426.5	589.09	757.85	946.24	1114.2	1413.5	1607.8	1822.3	2147	2587.7	2898.2	3239.8	3394.3	3413.6	3261.9	3258.5	3452.7	3631.5	3575.7	3508.9	3718.6	3868.8	3821.9	3770.8	3800.4	3974.7	4126.5	4124.7	4089.1	4054.7	4138.5	3958.9	3946	4086.7	4034.5	3971.8	3904.1
0	0	0	0	0	9.7718	10.815	0	0	0	17.563	10.657	57.801	105.8	177.89	213.43	283.5	406.33	499.94	559.86	656.11	700.38	765.87	814.51	871.56	930.06	996.12	1069.8	1113.9	1250.9	1274.2	1368.1	1421.9	1478.5	1566.2	1631.4	1748.6	1775.2	1725.7	1734.6	1825.3	1830.9	1864.4	1824.5	1768.5	1811.8	1919.7	1898	1870.6	1721.1
0	3.8145	0.95514	15.977	23.19	0	0	0	0	0	0	0	0	0	0	0	0	0	0	0	0	0	8.131	21.302	55.974	75.318	194.1	266.7	389.78	530.66	660.79	876.02	1015.6	1199.8	1433.8	1606.9	1823.6	2045.4	2243.3	2341.4	2549.9	2718.6	2880.4	2971.9	3050.8	3163.8	3185.9	3292.5	3361.1	3383.3
11.425	5.6226	0	1.8785	7.8591	0	0	0	0	0	0	0	0	0	0	0	0	0	0	3.7454	4.5369	21.798	16.781	38.653	21.106	0.22617	15.667	35.443	55.635	45.407	62.278	73.439	85.159	94.676	109.88	125.27	133.66	172.51	188.89	168.35	200.68	204.36	234.79	259.5	209.66	238.49	174.67	218.16	193.76	248.11
0	0	0	0	5.9006	7.4146	3.1777	0	0	0	0	0	0	0	0	0.98283	28.655	46.847	67.341	109.1	146.69	191.09	165.2	256.85	301.56	294.67	376.99	400.91	445.44	500.64	510.83	588.48	607.22	692.01	771.37	749.2	852.23	915.1	1065.3	1141.3	1196.1	1228.2	1329.1	1402.2	1451	1538.9	1588.5	1690.8	1675.5	1729
3.1133	3.3731	0	2.1269	0.53347	5.6203	0	7.2083	0	0	0	0	0	0	0	53.871	66.96	102.03	118.29	159.39	171.09	209.32	241.29	268.63	301.7	311.86	392.25	375.26	391.19	427.24	428.47	490.48	470.36	508.02	544.09	576.71	606.93	618.04	677.63	662.3	717.54	719.07	758.07	779.7	757.07	829.65	828.08	876.6	863.43	851.21
8.6215	9.6624	0	0	0	0	0	0	0	0	0	0	15.655	44.692	86.794	123.8	166	202.56	244.9	297.64	323.47	362.23	394.19	425.5	429.43	457.29	475.72	487.6	506.13	518.78	524.94	555.25	545.45	601	614.77	654.03	679.18	675.09	688.12	698.05	694.1	703.36	706.91	725.81	744.29	741.81	759.06	737.24	762.5	1130.8
19.803	17.036	11.698	0.29908	0	0	0	0	0	0	0	0	0	0	0	6.2769	29.492	74.852	114.72	153.08	211.23	247.24	306.12	348.28	350.12	371.69	464.31	484.58	551.48	594.18	618.88	634.59	694.06	714.63	755.49	735.23	819.1	892.72	930.96	1024.7	1035.9	1030.4	1133.6	1122.5	1173.5	1214.6	1252.9	1260.9	1259.8	1340.6
8.46	0	0.88841	0.72328	1.6193	0	0	0	2.572	6.8293	15.257	42.004	57.516	85.231	112.52	159.14	193	245.48	322.47	374.27	462.63	514.32	548.61	603.41	653.88	732.14	820.51	891.32	955.14	1038.6	1107.4	1192.9	1234.6	1258.6	1282.9	1381.9	1447	1482.3	1581.5	1621	1641.6	1691.7	1696	1699.4	1703.5	1758.9	1732.9	1741.3	1753.4	1747.9
0	0	0	10.025	1.6015	8.7404	0.3825	6.875	3.3614	0	5.9783	0	36.35	42.323	100.65	144.44	209.21	295.72	388.52	474.97	616.69	744.5	826.06	929.57	1007.7	1095.7	1203.7	1220	1273.4	1321.3	1324.5	1370.1	1411.6	1464.5	1489.6	1501.8	1511.8	1494.5	1484	1479.8	1479.8	1471.7	1464.8	1456.3	1471.9	1474.2	1464	1437.9	1378.5	1415.6
0	0	0	7.5042	21.035	32.18	21.275	35.021	55.21	34.76	68.561	93.05	124.14	134.25	170.74	192.37	206.12	243.42	284.64	326.44	353.49	418.42	457.78	499.76	532.65	598.4	656.1	693.3	733.03	784.45	736.6	838.94	906.12	980.62	1038	1075	1117.1	1186.9	1223.5	1235.2	1241.8	1287.3	1324.2	1361.5	1407.3	1428.4	1452.9	1460	1463	1501.1
0	8.9266	0	0	1.5781	10.885	5.4475	2.2954	4.6047	12.473	24.221	24.106	39.905	47.117	61.544	57.154	76.415	112.35	146.8	154.94	195.06	213.03	211.23	227.53	333.1	313.7	334.13	406.1	409.39	486.44	530.19	499.47	545.92	516.78	612.45	668.15	688.58	676.22	705.06	662.4	685.97	708.11	736.96	780.09	743.14	769.4	822.76	836.04	876.21	765.4
0	0	0	0	9.9681	9.5783	11.06	2.4949	10.445	17.486	11.645	21.74	19.488	16.682	24.437	14.643	22.656	29.938	53.071	102.52	122.93	159.05	183.62	188.82	205.92	262.97	324.37	376.62	383.95	407.69	438.15	449.99	448.56	472.98	446.27	475.14	484.97	478.61	519.12	516.19	510.62	513.47	545.65	549.54	542.37	546.33	535.77	555.99	536.41	546.3
12.284	0	0	0	0	7.184	0	1.9184	5.6344	30.578	15.616	27.539	58.427	116.43	197.33	292.29	395.92	523.22	672.76	758.57	911.27	1053.8	1164.6	1288.7	1422	1469.8	1538.2	1706.1	1749.2	1849.9	1881.1	1964.9	1936	1965.6	2000	2041.8	2035.7	2089.4	2121	2265.8	2192.2	2246.7	2228.3	2292.6	2346.7	2270.6	2325.7	2281.6	2200.7	2250
2.449	8.8169	6.1065	0	0	0	0	0	0	0	4.4732	42.804	78.796	128.72	226.68	274.07	350.26	435.32	540.96	663.84	772.2	863.73	962.36	1079.9	1172.8	1236.6	1330.7	1370.7	1500	1584.7	1822.3	1928.5	2095.1	2254	2443.6	2544	2700.5	2779.5	3022.2	3099.9	3250.7	3407.1	3508.2	3621.7	3748.2	3759.5	3793.4	3989.5	3939.5	3944.1
0	0	3.0276	0	12.671	5.6075	21.889	18.35	34.567	21.31	46.307	36.878	58.31	62.02	135.32	285.25	280.61	377.39	431.65	480.65	648.15	689.64	745.94	812.53	840.68	812.85	849.84	894.98	898.05	952.32	969.14	966.55	1032.5	1038.4	1134.5	1122.5	1188.3	1267.1	1335.7	1325.8	1407.1	1448.3	1469.7	1521.1	1557.5	1633.6	1697	1734.9	1744.6	1716.2
15.87	0	0	0	0	2.3642	6.363	0	3.5744	15.205	48.914	69.243	85.227	126.13	136.29	183.42	197.92	261.56	327.52	375.79	440.9	518.86	584.95	715.46	749.41	858.35	953.38	1075.4	1166.5	1222.6	1175.7	1299.1	1394.8	1486	1617.8	1690.5	1945.1	1925.1	2062.4	2124.8	2217.9	2241.5	2339.2	2441.3	2556.5	2698.3	2817.5	2760.9	2683.7	2825.4
0	15.8	0	2.1975	6.0268	0	0	0	0	0	23.587	63.577	114.45	169.4	264.53	354.26	449.17	522.85	612.84	785.92	904.32	962.78	1013.4	1225.3	1259.9	1396.7	1585	1725.9	1879.9	1919	1973.3	2229.6	2376.8	2517.3	2582.7	2733.4	2846.8	2777.7	2995.1	2992.3	2912.8	3070.3	3071.9	3068.1	3203.1	3223.8	3254.9	3230.3	3216.3	3275.8
0	0	0	0	23.359	18.007	8.1195	1.385	3.0156	19.349	39.573	103.24	187.5	285.3	444.17	630.65	852.28	1113.3	1368.6	1669.8	2000.8	2416.9	2524.5	2849	3087.7	3256.6	3543	3793.2	3897.3	4125.1	4226	4553.7	4704.3	4831.2	4958.5	5129.6	5321.6	5444	5486	5599.9	6094.6	6293.9	6115.8	5935.3	6056.7	5965.8	4975.5	6222.2	5399.2	5968.7
0	0	0	0	0	31.114	47.52	64.447	117.34	173.43	227.66	300.94	386.43	489.76	602.77	762.33	821.39	995.1	1121.3	1250	1354.6	1542.9	1520.9	1715.5	1832	1758.6	1864.2	1985.6	2130.6	2273.9	2306.1	2450.8	2683.2	2888.2	2920.3	2980.1	3064.6	3135.3	3286.4	3418.5	3551	3721.9	3971.8	4048.4	4209.5	4146.6	4151.4	4038.4	4219.6	4219.8
0	4.4261	2.465	2.8364	0	0	0	0	0	0	0	0	6.6327	10.228	11.812	21.92	36.061	26.69	56.17	96.418	146.18	203.93	259.09	341.17	445.01	535.15	623.45	692.51	781.99	862.17	888.21	941.2	983.91	1065.8	1162.4	1184.9	1234.5	1277.3	1309.8	1368.3	1344.1	1359.1	1391.1	1427.2	1440.4	1457.3	1448	1455.2	1440	1452.4
6.3547	0	0	2.759	0	0	14.389	0.93673	0.01905	0	0	0	0	0	0	0	18.373	50.698	65.593	125.2	148.59	206.73	238.3	254.21	313.42	359.16	352.76	400.15	360.07	402.89	449.43	438.96	464.53	385.78	500.7	501.38	473.17	495.22	550.79	523.23	533.68	531.52	543.82	530.92	478.13	505.92	503.38	520.73	524.15	551.55
0	0	0	0	9.2023	31.343	24.503	31.45	27.425	33.426	28.219	22.859	40.432	35.272	39.672	50.386	62.394	75.453	92.699	129.58	132.88	161.23	171.91	217.81	218.45	238.97	253.23	255.12	278.03	298.62	309.71	316.51	308.89	335.63	353.52	356.11	333.39	334.92	332.85	340.74	315.91	306.73	320.3	299.62	318.37	311.25	327.68	320.57	340.29	332
0	0	0	1.9964	0	0	9.6864	6.3118	11.687	8.9843	12.432	13.281	13.104	14.443	20.339	23.183	25.741	26.555	36.562	56.376	69.398	96.104	114.17	138.25	191.37	272.49	309.78	434.4	522.11	613.25	715.5	882.3	971.51	1144.1	1281.4	1422.2	1546.7	1678.7	1830.3	1976.1	1859.3	1934.8	1964.8	1977.8	2021.1	2023.4	2099.6	2109.9	2107.7	2166
19.402	0	0	0	0	0	6.8926	26.839	73.333	142.1	223.16	356.78	476.26	639.97	821.56	971.81	1167.6	1370.6	1478.5	1610.5	1749.5	1914.7	2043.1	2177.9	2282.9	2347	2373.2	2408.3	2503.9	2549.9	2598.9	2654.2	2660.4	2719.8	2731.4	2641.2	2668.2	2716.9	2729.2	2810.1	2831.1	2740	2760.5	2824.7	2864.4	2844.1	2824.9	2833.2	2833.2	2836.7
0	0	0	7.7524	2.4834	21.075	5.4925	6.0583	12.487	41.332	90.774	163.9	272.44	387.02	507.36	611.5	724.28	831.53	936.14	1030.3	1090.5	1227.1	1277.5	1349.3	1400.2	1446.6	1463	1451.6	1524.5	1510.4	1491.8	1571.8	1602.9	1693.1	1731.8	1730.6	1817.2	1833.6	1837.7	1856.1	1923.1	1917.9	1963	1941.5	1949.1	1944.6	2022.8	2013.8	1978.4	1989.6
0	0	0	7.0694	5.8739	6.1683	0	0	15.861	10.877	8.2352	0	12.498	15.569	21.368	29.617	33.526	60.122	50.461	69.158	66.801	93.293	93.746	113.2	114.09	112.11	152.31	143.31	145.24	141.23	166.81	233.59	319.3	419.22	581.72	666.98	740.19	922.45	958.23	1194	1273.8	1407.1	1463.6	1604.2	1633.8	1723.7	1873.1	1635.7	1703.3	1584.1
0	8.0579	1.7395	0	5.0749	0	0	0	0	0	68.405	136.86	200.88	298.53	438.35	562.98	688.02	868.12	1009.1	1223.4	1404.5	1560.7	1688.2	1881.5	2067	2234.5	2381.4	2415.7	2542.1	2636.7	2719.8	2802	2885.6	3011.6	3080	3133.8	3203.8	3253.5	3298.9	3345.9	3305.9	3322.3	3446.3	3511	3560.1	3505.1	3497.4	3563.2	3520.8	3583.3
0	1.6618	7.8723	12.967	0	17.003	0	0	0	0	0	0	0	0	0	0	0	0	0	0	0	0	0	0	0	0	0	0	0	0	0	0	0	0	21.207	66.251	104.84	132	186.68	254.64	319.87	381.7	392.31	411.28	481.51	525.21	529.25	606.74	582.25	580.87
0	9.7545	0	5.6146	0	1.2807	2.2978	0	0	15.489	47.559	68.304	203.49	324.81	483.97	597.21	743.32	904.77	984.15	1161.8	1390.5	1477.3	1689.3	1936.1	2117.7	2340.3	2506.4	2599	2786.6	2956.4	3084.6	3179.3	3382.5	3555.2	3686.2	3828.5	3833	4049.8	4064	4200	4218.1	4352.8	4413.9	4556.1	4478.5	4570.9	4612.3	4477.5	4431.3	4394
0	0	0	13.861	0	18.831	40.987	29.714	29.427	25.713	36.878	33.829	25.884	2.177	0	0	0	0	0	0	4.0874	5.9689	0.31373	4.9338	23.507	38.527	85.394	140.77	203.48	251.29	318.41	341.38	341.28	332.18	307.56	320.82	332.61	345.64	376.32	387.44	410.17	415.13	465.79	452.34	515.51	532.6	479.71	519.15	524.35	555.22
2.4758	2.2486	3.2572	9.5018	0	0	0	1.4558	8.993	14.993	22.783	84.703	131.18	198.2	274.83	367.14	382.7	510.84	556.97	736.08	810.13	967.4	1165.1	1256.9	1463	1570.7	1754.7	1879.8	2037	2167.8	2436.8	2476	2636.9	2695.9	2970.8	3090.4	3107	3295.7	3365.9	3488.5	3460	3719.9	3581.3	3655.8	3740.8	3775.2	3959.2	3978.1	4104.9	4093.1
0	0	0	1.8643	2.5286	5.2891	1.9891	0	0	0	2.5191	34.777	118	210.33	330.26	469.24	616.3	788.81	936.26	1089.1	1244.9	1401.4	1501.8	1646.2	1724.1	1819.9	1942.7	2001.9	2163.7	2206.4	2279.9	2402.6	2437.7	2520.4	2598.8	2667.6	2632	2637.3	2638.1	2678.2	2595.1	2636.7	2665.6	2745.6	2743.5	2757.7	2734	2672.1	2650.4	2628.2
4.6809	3.0654	0	5.355	0	0	0	0	3.101	0	0	2.1715	13.232	17.784	2.3554	12.711	15.615	4.7192	24.859	42.004	69.817	117.24	159.16	219.86	289.61	345.48	427.28	486.2	542.71	603.61	669.24	702.18	727.46	803.3	892.91	906.74	963.42	969.74	1031.1	1055.4	1111.5	1113.9	1021.6	1046.7	1039.9	1058.1	1051.9	946.48	886.38	885.33
0	0	0	1.9709	13.72	6.1795	0.94604	0	1.7864	11.267	16.499	19.726	34.729	50.336	65.796	94.456	98.582	138.8	163.84	205.33	257.41	310.88	324.65	373.4	435.99	482.63	565.23	669.85	771.18	892.3	975.22	1109.2	1234.1	1417.9	1564.6	1774.4	1897.7	2044.3	2191.8	2326	2408.7	2462.1	2593.1	2654.9	2825.1	2880.6	2859.6	2921	2939.7	2952.1
7.8809	14.481	0	0	0	0	0	0	0	0	0	1.2522	26.112	33.492	80.896	75.408	134.99	181.31	219.18	294.4	326.69	386.96	388.48	427.58	448.25	502.98	515.31	528.07	587.82	592.09	617.32	655.95	712.04	803.77	833.02	823.05	893.85	935.06	1030.3	1123.4	1127	1165.4	1261	1301.4	1351.5	1379.7	1339.5	1416.9	1464.4	1463.4
22.541	7.5049	0	0	0	3.5585	0	0	0	0	0	0	0	0	0	0	7.0627	30.969	33.814	74.149	99.05	144.78	235.72	301.69	394.96	481.98	579.88	698.96	835.72	1020	1154.3	1265	1458.8	1602.5	1804.1	1920.2	2080	2283.4	2512.3	2849.9	3049.2	3291.8	3526.2	3731.1	3980.1	4248.4	4356.7	4523.2	4643.9	4708.1
0	0	0	7.2139	1.0285	0	0	0	0	0	0	0	0	0	0	0	0	0	0	0	0	0	0	0	0	0	0	5.5614	0	30.523	35.056	16.517	69.753	93.024	174.39	195.86	249.59	288.49	357.33	384.4	440.86	463.66	546.4	539	568.28	606.58	613.5	651.62	686.92	725.81
0	0	0	5.8519	1.0018	11.16	4.5065	9.3587	6.5387	2.859	6.9242	22.252	47.39	59.151	88.992	133.21	176.77	283.65	419.7	523.07	616.73	759.41	893.17	1023.9	1169.2	1269.4	1380.6	1510.7	1621.2	1654.9	1727.1	1819.2	1874.2	1990.3	2074.7	2128.9	2119.1	2226.8	2241.1	2285.9	2289.9	2338	2381.7	2423.8	2373.3	2364.2	2417.3	2368	2393.8	2350.6
0	10.572	4.5338	2.9951	16.811	0	0	0	0	0	0	4.5874	5.9656	20.518	31.697	34	42.246	51.578	56.928	88.195	79.444	103.83	103.32	112.19	113.72	132.63	133.17	140.37	175.94	202.29	209.93	225.9	236.05	247.36	247.82	252.57	266.25	267.62	300.08	288.1	302.47	297.78	330.91	327.44	285.84	277.14	223.89	259.74	236.14	267.97
0	3.3086	0	0	5.6744	0	2.0799	2.5904	10.896	20.744	28.97	70.205	62.674	75.448	97.934	121.02	134.4	169.35	223.28	305.15	310.77	454.63	457.45	493.59	519.88	582.89	659.37	690.61	751.44	733.56	812.44	820.98	824.12	913.68	939	986.05	1026.9	1009.3	1042.7	1088.2	1099.9	1143.9	1149.3	1178.7	1205	1253.2	1316.9	1359.9	1331.7	1312.2
0	0	0	0	7.5219	13.91	15.409	18.694	24.556	7.3717	14.277	6.0523	29.497	23.675	33.375	27.366	28.635	47.699	51.479	63.469	60.55	47.398	34.463	0	0	0	0	0	0	45.105	91.923	183.01	242.87	316.86	459.57	562.24	626.3	693.21	885.15	951.21	1033.9	1114.3	931.64	1002.1	1266.7	1448.4	1502.2	1584.5	1644.8	1568.2
0	0	0	2.8157	0	3.9905	4.7827	0	13.432	31.245	58.978	85.457	130.98	204.86	255.12	308.26	391.21	479.12	555.08	667.28	946.19	1127.1	1083.5	1205.8	1727.7	2071.4	2009.2	2214.8	2360.1	2673.8	2845.6	2988.4	3266	3528	3759.2	3879.9	4086	4134.5	4293.3	4547.4	4353.9	4384.1	4608.1	4652.5	4754.1	4859.4	4892.7	4909	4844.6	4824.7
1.1439	0	0	0	0	1.482	6.6357	6.2876	16.75	39.186	63.039	107.11	148.92	193.33	261.48	345.94	378.63	437.75	517.83	547.63	596.25	633.39	657.11	721	745.39	785.31	794.82	819.68	842.65	844.22	851.36	877.55	875.42	892.49	877.09	879.93	869.01	850.32	880.73	882.49	854.99	844.28	837.18	861.63	871.35	846.95	847.46	820.37	848.39	865.45
0	0	10.768	27.651	38.294	0	0	0	0	0	25.934	66.182	110.46	183.71	286.81	446.04	608.44	863.52	1093.4	1377.3	1600	1886.4	2113.4	2294.3	2520.9	2571.1	2701.7	2942.7	3026.3	3132.8	3288.9	3425.6	3548.1	3714.6	3762.5	3856	4027.8	4043.7	4402.4	4489.8	4363	4375.4	4414.5	4504.2	4512.2	4549.1	4549.5	4676.3	4692.7	4611.6
8.493	4.3067	0	4.7857	0	0	0	0	0	10.939	35.928	77.302	146.46	234.25	305.88	398.88	488.44	602.34	672.42	782.36	928.27	1022	1087.7	1186.2	1221	1263.4	1368.3	1371.8	1464.7	1465.7	1560.9	1580	1597.5	1633.6	1648.2	1651.6	1713.8	1690.7	1700.4	1731	1717.8	1750.5	1752.9	1746.2	1761.9	1721	1660	1699.1	1666.2	1664.8
9.0477	0.87489	0	9.5816	0	1.4142	0	0	27.032	62.786	107.57	156.04	214.82	287.73	322.87	402.97	465.82	486.34	528.93	555.85	603.91	649.39	654.98	683.68	709.61	735.47	734.52	747.71	785.71	796.42	801.86	846.92	854.44	936.87	833.93	773.27	780.88	850.72	837.75	870.22	847.88	867.02	888.1	894.26	919.22	938.11	962.52	958.31	952.79	942.72
0	0	5.1559	4.2761	12.323	0	0	0	0	0	0	12.581	33.798	48.401	102.38	106.72	142.06	190.37	200.16	260.19	285.44	360.76	362.37	442.48	471.18	533.4	575.95	608.18	666.95	700.6	725.5	756.86	807.94	824.77	855.9	896.8	925.44	925.83	961.66	969.52	980.98	970.07	1004.8	1036	1016.4	1038.3	971.39	914.08	1026.1	1022.9
1.4406	0	0	7.1467	10.402	0	0	0	0	0	0	1.4641	0	8.1773	4.788	33.66	67.855	94.48	126.49	162.46	17.225	41.625	77.607	86.101	128.13	150.28	233.25	285.86	275.04	289.69	304.94	327.09	307.04	313.56	344.13	370.81	382.8	398.61	480.47	445.34	504.21	487.46	558.11	556.12	574.65	631.98	669.67	683.07	681.53	708.57
1.1858	0.84793	0	0	0.0032061	0	4.1934	14.054	24.685	52.115	107.63	191.94	273.98	401.15	552.54	693.29	842.73	1050.9	1233.8	1369.5	1516.9	1698.7	1835.6	1974.6	2109.1	2267.8	2269.3	2405.5	2498.2	2536.4	2622.2	2686.4	2761.8	2745.7	2703.9	2834	2802.3	2826.5	2849.7	2823.3	2833	2834.4	2872.9	2896	2851	2904	2833.8	2770.3	2864.5	2756
0	3.7543	0	0	0	9.4225	6.1867	2.2604	0	0.95676	11.308	14.833	61.214	85.28	156.82	241.31	360.08	554.05	706.67	894.92	1074.7	1292.4	1462	1656.4	1740.7	1988.8	2160.9	2399.6	2630.8	2808.9	2865.9	2954.2	3060.8	3142.7	3296.6	3367.8	3556.4	3616.7	3756.5	3945.2	3971	3805.6	4060	3985.9	3958.3	4106	4360.5	4474.5	4473.9	4416.4
0	2.2679	0	0	5.965	0	9.2503	10.424	18.361	18.919	23.893	40.354	42.787	55.417	85.302	114.77	135.83	242.89	290.29	347.1	434.04	517.87	636.97	707.87	783.75	966.96	1070.8	1190.7	1248.7	1420.3	1476.1	1404.6	1482.2	1348.5	1476.9	1501.5	1579.9	1586.6	1862.7	1856.6	1791	1825.6	1838	1836	1844.6	1855.4	1817.8	1845.6	1835	1828.2
9.3547	3.2668	0.32788	0	10.694	0	0	0	0	0	0	0	0	0	2.0689	0	0.50952	25.618	73.018	113.54	157.59	231.75	284.64	353.89	406.68	473.54	578.67	653.23	785.54	852.6	967.94	1081.4	1217.9	1345	1371.1	1534.7	1672.2	1753.8	1883.3	1913.4	2024.6	2094.9	2194.3	2260.6	2324	2387.3	2349.3	2442	2482.2	2521
0	0	4.2463	10.194	5.6249	14.519	23.14	42.632	16.467	30.057	42.011	51.969	60.827	66.494	60.48	83.282	75.944	82.405	197.27	212.06	234.9	246.82	284.63	299.95	333.73	364.96	409.06	420.34	532.83	606.11	676.9	761.49	829.69	941.1	970.81	1034.8	1083.3	1208	1343.7	1413.9	1476.8	1443.2	1474.5	1505.1	1580.4	1574.8	1601.1	1569.3	1595	1609.6
0	0	0	0	6.3678	11.267	5.0431	3.8229	2.8293	3.8641	9.4504	2.8002	7.2042	5.0248	6.9743	0	0	0	14.402	9.1314	4.6416	20.415	46.407	64.399	117.77	179.68	247.17	359.73	447.9	566.31	607.05	670.95	744.82	812.2	928.53	931.68	1007.6	1070.1	1121.9	1109.5	1129.6	1209.8	1266.2	1267.7	1256.5	1304.5	1378.7	1401.1	1391.9	1263.7
3.3544	13.086	0	6.7303	0	0	0	0	3.4002	0	0	0	4.6086	4.7162	14.827	0	0	0	0	16.735	81.595	126.06	265.07	418.14	583.44	747.64	1039.7	1201.6	1617.2	1859.1	2164.7	2419.1	2714.5	3066.9	3148.7	3493.1	3554.2	3917.7	3469.4	3707.5	3706	3962.5	4046.6	3940.7	4067.5	4114.7	4090.3	4219.9	4394.5	4374.3
0	11.939	0	0	0	0.45719	0	0	0	0	0.27449	0	16.936	22.673	53.511	51.148	82.662	109.84	148.45	170.99	216.55	237.99	245.84	280.3	318.49	356.69	371.29	448.55	488.23	569.05	524.81	580.88	565.71	564.48	631.92	652.07	732.29	644.48	709.83	647.68	600.08	572.82	628.81	623.72	573.27	598.36	709.69	733.85	727.19	635.77
5.1094	15.575	7.6394	0	0.5182	0	0	0	0	0	2.4531	19.108	44.901	122.72	204.1	336.67	487.38	663.01	942.53	1185.4	1454.2	1720.6	1910.9	2176.7	2456.1	2635.3	2996	3345.9	3641	3767.6	4147.6	4294.7	4497.4	4983	5029.8	5346.1	5528.9	5855.9	6178	6224.7	6062.2	6433.3	6428.9	6300.7	6664	6529.2	6793.7	6456.6	6443.2	6547.2
0	9.8309	0.36655	0	16.853	0	23.98	0	0	0	0	0	0	0	0	0	0	0	0	0	0	0	15.654	38.096	62.846	54.207	68.475	65.947	58.552	88.366	125.45	170.04	174.73	189.4	218.3	196.83	179.66	224.97	240.09	270.78	244.7	252.98	254.65	268.86	305.46	302.39	276.31	250.25	261.04	267.3
0	0	0	1.5231	1.7244	23.22	23.246	16.448	24.844	39.194	30.859	35.003	84.048	123.18	193.58	228.76	274.51	376.72	453.09	562.51	596.53	699.06	764.83	802.16	891.79	917.68	984.19	982.23	1039.4	1083	1116.6	1129.8	1162	1259.9	1260.2	1331.7	1340.1	1392.8	1411	1429.4	1436.4	1464.6	1540.9	1644.9	1645.9	1684.6	1695.5	1726.8	1731.6	1759.9
0	0	2.9049	0	5.1578	14.451	14.963	19.887	18.023	12.826	19.854	14.227	41.191	33.221	60.659	62.598	91.882	112.22	151.41	219.78	271.63	322.89	410.07	482.9	568.25	631.65	714.81	805.36	877.37	935.12	978.18	1061.1	1127.4	1200	1312.4	1363.7	1473.9	1526.5	1600.9	1655.2	1707.2	1704.7	1755.4	1783.4	1803.5	1835.2	1936.2	1967.8	1977.3	1971
0	0	0	13.386	20.193	6.6118	0	11.921	32.097	75.98	125.67	215.83	283.09	362.38	412.23	538.12	638.33	761.19	848.22	921.83	991.11	1113.8	1162	1192.8	1272.4	1290.8	1369.8	1414.4	1498.9	1596.4	1551.8	1603.2	1629.6	1655.5	1746	1767.5	1830.7	1854.3	1916.1	1913.5	1906	1950.7	1936.1	1967.9	2007.2	2038.8	2007.6	2158.2	2051.7	2056.6
5.5241	0	0	2.5632	5.8385	3.501	0	0	0	0	9.0798	48.338	127.93	217.65	326.6	441.3	575.67	728.21	888.28	998.16	1171.5	1336.9	1421.7	1570.8	1689.4	1773	1900.1	2038.4	2135.1	2229.4	2307.1	2407	2446.5	2626.8	2686.9	2710.3	2763.9	2923.8	2892.5	2907.5	2950.2	2954.8	3063.9	3064.3	3095.9	3134.8	3068.5	3064.5	3162.5	3122.6
0	0	0	3.8195	0.75819	10.677	19.815	62.514	132.8	217.76	362.62	498.32	654.79	825.37	1100.2	1296.1	1576.1	1834.8	2038.6	2317.1	2425.4	2629.4	2794.2	2967.1	3018.7	3195.4	3326.1	3418.6	3411.1	3544.6	3589.4	3697.1	3694.9	3794.9	3795.9	3861.3	3918.4	3940.9	3957.4	4039.7	3947.8	4036.3	4104.4	4067.6	3977.7	4169.4	4089.5	4209.3	4156.6	4089.8
0	0	0	1.8864	6.0531	8.2569	2.8536	0	0	3.3115	5.5671	13.625	32.619	40.691	72.755	99.414	131.35	172.31	216.18	296.43	362.06	458.6	526.78	620.61	674.44	768.59	871.08	953.47	1011.8	1102.7	1131.9	1157.8	1218.1	1243.6	1336.5	1390	1425.6	1439.9	1409.3	1412.4	1419.4	1428.9	1469.7	1452.5	1472	1521.7	1516.5	1528.7	1540.4	1566.1
0	0	0	0	11.316	13.664	24.952	35.959	47.557	65.838	121.96	147.03	202.28	269.05	374.37	462.74	591.59	694.99	899.83	1138.9	1419	1791.2	2071.9	2432.8	2825	3192.4	3757.6	4045	4310.6	4721.4	4964.2	5389.8	5770.7	5921	6246.6	6508.6	6788.5	6797.5	6715	7042.2	6770.6	6995.4	7039.3	7092.7	7001.4	7069.6	7166.8	7203	7314.3	7078.3
0	0	6.6911	4.8433	2.6521	0	1.3693	17.635	11.825	3.558	13.047	5.1768	16.169	28.242	27.336	38.138	54.414	80.779	79.904	117.29	151.87	172.69	206.37	215.54	250.63	250.45	259.89	263.35	245.83	278.07	291.57	299.54	296.24	286.72	311.95	226.43	229.31	243.02	237.87	212.76	212.14	207.1	235.84	198.14	214.47	217.77	225.19	237.47	227.3	248.08
0	16.273	11.448	0	3.1752	0	0	0	0	0	0	0.75587	13.686	10.814	53.837	78.457	117.41	218.39	301.31	395	487.09	586.11	638.01	720.57	827.73	942.23	1007.1	1103.7	1213.8	1406.5	1502.6	1518.8	1630.8	1675.5	1729.4	1843.8	1936.6	1930.1	2007	2027.5	2043.7	2155.4	2139.7	2193	2199.4	2257.8	2110.7	2189.9	2195.4	2174.7
8.4239	0	2.3525	2.0021	5.1021	0	0	0	0	0	7.55	35.691	67.116	119.6	168.53	271.07	361.14	522.93	628.53	795.64	950.05	1136.8	1286.5	1476.5	1654.3	1871.3	1993.5	2198.3	2346.1	2447.6	2633.6	2741.3	2902.8	2988.4	3165.1	3173.8	3326.9	3320.3	3573	3640.3	3599.2	3686.3	3711.8	3674.2	3686.4	3861.1	3801	3941.3	3944.8	3912.5
0	0	0	7.288	2.1852	21.853	15.086	25.812	9.3795	17.213	39.606	48.935	106.19	151.87	228.81	270.58	313.06	420.89	485.97	529.54	611.6	671.2	717.19	754.63	819.77	835.84	896.88	885.44	932.69	947.48	975.73	999.93	1008	994.06	1050.1	1019	1028.6	1020.5	1064.3	1015.7	973.25	1003.7	1008.6	976.9	938.91	950.54	1021.7	1012.7	1019.3	904.02
0	2.8987	0	1.3993	3.3304	5.1733	4.3301	6.5808	5.6408	14.145	15.584	19.312	17.991	24.503	32.411	16.362	34.723	34.289	19.391	22.982	22.071	16.303	22.623	12.081	7.0967	1.9351	0	0	0	0	0	0	0	0	0	16.722	51.622	82.763	118.53	150.94	192.42	201.06	223.18	271.52	311.7	340.44	352.46	374.48	427.89	455.39
1.7522	0	0	0	8.2652	0	2.8993	0	0	0	0	15.505	11.596	25.336	56.297	88.997	124.58	166.47	186.65	301.24	368.31	461.56	502.78	590.13	704.31	803.94	911.16	1029.5	1168.4	1391.7	1501.4	1619.1	1803.6	2040.4	2254.6	2395.6	2600	2686.1	2933.3	3023.6	3193.3	3347.2	3438.5	3537	3711.6	3762	3802.8	3938.3	3959	4062.1
1.5165	0	0	0	3.6428	2.1794	3.0322	0	0	0	0	3.8918	37.656	98.477	164.21	270.02	381.55	469.43	616.18	793.63	956.11	1124.6	1316.6	1448.7	1575.5	1666.5	1719.5	1744.6	1810.5	1899.1	1857.8	2038.9	2173.1	2186.1	2298.1	2410.8	2524.4	2538	2606.2	2654	2637	2702.8	2736.7	2703.6	2749.8	2729.9	2759.8	2756.1	2741.1	2823
4.5597	7.3148	6.3669	1.2811	0	1.39	0	0	0	0	6.6352	2.0712	8.195	18.302	35.707	36.747	29.214	42.654	51.065	47.51	47.777	50.823	66.857	49.317	62.401	68.354	76.32	75.312	110.84	150.55	133.09	149.17	127.18	165.79	168.29	192.23	309.5	429.59	495.01	564.3	547.71	597.61	662.88	734.85	785.83	806.96	800.97	827.35	813.89	886.23
10.305	1.2085	0	0	0	7.8155	2.9605	0	0	4.9483	0	5.4998	3.2207	8.794	3.2023	8.7285	17.014	22.885	23.407	39.883	54.5	58.071	79.945	90.168	109.23	109.27	109.93	130.78	135.31	167.02	166.4	178.52	178.37	212.54	229.37	199.1	199.93	207.21	235.85	263.58	250.71	228.23	228.34	246.94	269.21	279.55	254.91	230.51	229.97	232.01
0	0	3.904	2.7878	10.894	14.463	7.7155	20.398	24.815	23.939	15.835	16.448	28.537	23.434	42.846	40.065	45.444	59.728	70.827	101.49	101.11	156.08	180.43	236.31	306.07	351.13	399.79	473.05	534.64	580.27	627.15	701.35	775.29	867.42	906.25	975.47	976.35	1062.2	1112.6	1131.7	1257.6	1269.2	1352	1415.3	1440.9	1440.9	1520.3	1348.7	1367	1363.9
0	0	0	1.2819	15.879	22.276	23.456	22.969	22.774	46.913	54.147	59.164	72.927	84.431	94.844	105.81	111.21	110.07	109.92	128.25	136.52	181.72	171.07	194.65	184.03	188.28	230.48	226.9	256.76	254.67	237.51	270.85	314.67	326.34	383.54	376.1	463.29	517.15	555.96	542.49	571.25	619.13	645.11	695.7	766.91	837.84	870.17	896.88	931.44	1003
12.344	2.65	0	1.9429	0.34201	0	0	0	0	0	0	0	0	0	10.121	7.7831	25.68	42.456	42.913	80.632	85.549	109.26	138.83	163.46	192.33	244.94	262.55	303.33	351.97	383.69	420.49	463.63	489.94	503.74	508.7	523.27	550.9	558.89	598.34	597.53	577.89	622.28	651.32	621.32	663.24	659.4	623.78	691.38	652.8	669.85
4.1243	0	0	0	0	7.7287	10.157	35.96	72.106	130.64	226.7	313.13	463.45	614.85	803.68	1023.8	1330.3	1541.8	1745.6	1930.2	2159.1	2453.5	2679.3	3046.8	3340.5	3595.8	3891.2	4193.7	4554.1	4911.7	5364.6	5653	5882.2	6383.6	6881.5	7082.4	7532.9	7866.9	8067.1	8293.2	8477.2	8608.7	8657.4	8725.6	8829.6	8915.6	8952.8	8700.3	8583.2	8648.9
15.957	4.6565	1.0096	0	0	1.8381	0	0	0	0	0	0	0	0	0	0	0	0	0	0	0	0	0.39486	7.6841	0	0	0	0	0	0	0	0	0	13.77	26.065	4.7827	0	17.338	70.857	89.053	79.274	59.502	58.116	79.007	116.13	126.99	69.631	62.013	81.542	87.59
0	0	0	3.8695	1.2386	15.887	5.2144	13.113	11.912	40.883	92.736	184.74	248.89	361.26	579.62	763.27	954.16	1249.2	1239.2	1429.4	1613.2	1772.8	1906.8	2050.6	2504.5	2332	2472.8	2611.4	2824.7	3332.3	3097.2	3196.6	3381.3	3553.4	3800.2	3959.2	4380.7	4616.4	4851.5	5093.2	5202.1	5390.4	5641.3	5727	5744.4	6009.7	5847.2	6142	6135.6	6087.7
16.073	0	0	0	4.1517	0	0	0	18.523	67.214	159.11	256.94	405.27	546.88	705.06	914.96	1099.9	1315.5	1628	1825.6	2207.7	2474.7	2785.7	3031.5	3234	3426.2	3528.4	3727.7	3921.2	4131.9	4309.6	4215.5	4394.2	4526.5	4620.2	4818.1	4980.5	5116.1	5204.2	5294.7	5414.5	5380.7	5396.9	5456.4	5529.2	5727.3	5659.6	5812.6	5562.3	5655
0.90494	0.72304	0	3.3174	0	0.78601	0	0	0	0	0	0	0	0	6.7767	13.058	27.737	27.487	19.199	37.562	40.066	46.479	46.826	54.162	40.025	45.91	49.909	27.468	69.848	51.034	68.781	77.853	108.81	139.44	174.02	226.25	256.15	301.74	347.98	402.75	405.25	451.99	492.38	536.95	583.03	611.28	603.02	638.05	658.5	676.09
18.401	15.59	3.4277	0	0	0	0	0	0	0	0	0	0	0	0	0	0	0	0	23.036	12.036	29.313	49.03	73.895	121.51	136.78	190.72	269.02	342.76	467.27	544.5	618.55	701.23	817.02	864.94	846.46	1010.6	1049.7	1122.9	1167.5	1259.1	1314.6	1368.8	1448.8	1532.6	1528.2	1548.4	1631.5	1514.6	1527.7
0	0	0	5.1514	7.2151	0	0	0	0	2.3	10.905	25.777	18.748	93.87	119.2	163.69	230.1	282.25	334.81	321.57	458.87	504.84	581.43	626.88	673.69	704.52	740.99	790.13	829.35	876.16	924.97	1000.8	1024.2	1096.2	1163.4	1229.1	1289.5	1379.5	1461.6	1511.4	1583.8	1627	1671.2	1758.8	1840.7	1920.5	2005.8	2066.8	2212.7	2199.7
0	0	0	6.6013	5.0106	1.407	5.874	0	2.9376	4.6892	10.211	8.2163	8.7324	19.356	30.997	59.574	51.385	69.035	80.09	85.912	122.56	129.92	137.47	131.73	155.46	180.7	182.12	183.76	185.98	203.4	243.93	261.12	340.07	380.38	524.98	568.67	696.24	683.6	887.67	812.65	902.67	1093.6	1163.5	1197.8	1228.3	1268.9	1310.9	1366.4	1422.6	1450.1
0	0	0	5.5818	6.1385	29.548	5.5277	5.3387	6.6178	8.1286	17.797	2.0649	33.742	23.349	50.887	63.396	73.919	111.23	170.98	222.79	267.24	327.25	403.16	440.26	486.12	525.65	610.03	670.19	719.48	780.16	743.32	825.01	759.97	805.65	842.07	847.85	913.82	897.56	939.77	947.27	932.31	955.63	1025.6	980.53	905.39	899.66	885.83	1002.8	910.26	803.61
28.235	1.3623	0	0	0	1.8647	0	0	0	0	0	0	15.647	50.542	106.45	194.92	304.23	417.77	558.1	693.4	852.25	1031.2	1137.3	1357	1629.8	1810.8	2024.9	2251	2332.8	2579.8	2754.6	2990.5	3110.8	3378	3563.6	3656.6	3890.1	4174.9	4283.9	4404.3	4338.7	4509.7	4598.1	4572.1	4524.5	4564.8	4608.9	4637.4	4762.6	4732.9
18.887	3.946	0	0	0	3.0716	0.80295	0	0	0	0	0	0	0	0	2.7456	16.756	49.958	76.284	111.32	151.69	190.44	212.89	264.17	290.12	315.8	338.26	342.94	361.92	421.45	435.5	468.15	474.82	511.52	533.71	536.65	562.14	600.52	645.16	682.21	670.31	646.58	679.88	714.51	749.68	762.87	729.56	712.22	711.97	732.74
0	1.1257	1.9137	8.7706	9.1222	7.8891	11.861	11.116	28.215	43.752	77.331	127.11	182.03	243.54	298.8	338.06	384.77	429.64	469.54	535.81	601.77	652.48	701.1	708.04	734.14	732.5	742.99	770.93	791.6	807.93	827.06	823.47	832.43	847.63	858.1	856.16	824.41	832.12	820.89	802.17	778.39	804.51	790.55	782.93	770.84	769.28	775.06	743.37	765.24	757.58
0	0	0	6.6634	7.6698	0	15.235	1.62	12.079	14.262	47.024	60.152	88.953	134.48	187.34	272.52	331.06	434.95	489.26	551.12	656.31	749.45	868.53	936.99	1060.4	1186.6	1269.2	1381.8	1320	1459.9	1523.6	1589.7	1695.2	1699.2	1824.2	1880.2	1878.1	1899.2	1914.8	1914.3	1936.5	2005.6	2017.6	2036.7	2013.2	2028.1	2030.2	2051.4	2042.7	2119.2
0	0	4.2494	7.9277	11.048	19.973	5.9536	7.2285	0	0	10.689	40.054	98.578	170.56	275.96	352.34	490.98	601.85	697.09	841.88	958.32	1074.2	1165.5	1228.1	1314.9	1367.8	1484.1	1520.2	1684.1	1786.7	1791.3	1849.4	1843.9	1944.9	1957.3	1990.6	1969.2	1985.3	2032.6	2040.1	2005	2017.9	2014.4	2026.3	2056.5	2057.2	2081.8	2062.1	2032.8	1999.9
0	15.605	2.0926	0	0.41909	0	0	0	0	0	0	0	0	0	0	9.5337	43.642	53.798	104.13	168.99	220.1	261.58	327.73	359.59	431.04	466.35	474.43	492.15	573.13	651.38	737.57	802.85	854.84	925.87	979.22	999.07	1010.2	1101.1	1141.8	1157.4	1198.1	1206.3	1308.9	1291.8	1376.5	1382.6	1463.5	1417	1465.1	1521.9
0	0	0	5.848	31.663	69.096	102.75	146.96	181.68	195.18	190.29	197.4	236.02	261.09	267.85	291.49	330.12	342.7	351.19	374.1	396.3	415.83	417.05	441.32	477.03	553.03	591.54	605.69	658.01	734.83	783.8	868.84	942.99	996.59	1097.6	1119.8	1150.7	1196.3	1263.4	1292	1341.1	1298.8	1374.4	1356.8	1365	1368.9	1370.2	1362.8	1413.5	1357.7
4.5959	7.4077	4.0889	0	0	0	0	0	8.6287	41.926	88.851	139.88	222.4	317.96	393	468.33	531.91	657.67	684.92	734.19	848.84	924.17	992.41	1096.8	1178.9	1328.3	1463.2	1506	1657.9	1842.2	1925.2	1993.4	2122	2163.3	2215.7	2312	2408.2	2623.4	2568.4	2644.7	2650.6	2700.9	2734.2	2768	2753.5	2812.2	2885.3	2917.1	2894.1	2924.3
0	2.26	6.3715	0	0	6.7403	0	0	0	0	0	0	0	0	0	0	0	6.418	35.936	64.338	124.6	165.64	216.41	247.53	318.43	315.4	415.58	498.11	547.02	645.32	660.17	625.74	598.38	625.45	674.22	758.04	873.78	872.57	899.9	896.17	924.98	980.51	1106.5	984.13	929.65	942.45	1125.4	1075.4	1118.7	727.13
0	0	0.70434	0	13.42	8.1026	0	1.2988	3.5651	0	9.5903	0.91728	0	0	0	0	0	0	0	0	0	0	0	0	0	0	0	0	14.761	51.671	53.586	85.523	117.32	170.71	198.08	232.73	256.25	317.03	383.83	377.99	419.76	406.36	451.66	470.92	492.02	544.03	554.64	610.68	618.44	625.73
0	0	0	0	117.21	258.15	415.35	603.56	703.41	867.82	978.72	1137.5	1207.4	1293.4	1350.2	1478.8	1492.7	1626.6	1682.4	1715.6	1837.6	1844.2	1872.4	1917.7	1918	1947.1	1977.4	1992.2	2028.6	1982.8	2044.8	2111.4	2161	2206.2	2182.4	2212.8	2276.5	2332.3	2314.7	2362.7	2342.7	2397.7	2368.2	2418.9	2406	2379.3	2361.6	2399.9	2392.5	2400.1
0	0	0	2.9781	8.0087	2.1351	2.8587	0	1.2986	0	3.8701	2.4233	0	0	0	0	0	0	0	11.665	14.184	37.688	78.83	120.89	220.33	262.71	384.55	461.13	573.88	702.46	758.59	852.65	934.04	1037.2	1136.9	1241.1	1333.1	1430.8	1548.1	1490.5	1616.2	1750.9	1768.4	1765.6	1815.7	1926.2	2001.1	1978.1	2009.2	1958.9
0	2.8635	0	0	0	14.223	7.3096	8.4525	0.37605	0	0.045048	0	23.431	58.225	120.59	185.16	299.86	423.08	589.49	737.95	880.64	989.9	1115	1297.3	1471.5	1687.9	1743	1954.4	2063	2490.9	2573.4	2632.2	2812.4	2951.2	3104.6	3046	3167.9	3503.1	3567.3	3530.3	3622.5	3751.3	3752.6	3710.7	3632.7	3608	3922.5	3837.7	3798.2	3814.1
5.4811	0	0	0	12.182	0	0	2.0423	4.882	12.749	13.56	31.515	40.239	68.4	114.32	134.31	190.34	269.58	321.99	385.39	444.87	428.97	541.79	538.75	659.56	717.27	769.42	771.78	840.31	901.2	906.92	963.93	967.55	990.49	999.75	1053.4	1101.9	1103.7	1127.9	1116.3	1158.6	1148.8	1177.2	1207.5	1260	1265.7	1273.8	1266.4	1275.3	1272.1
6.3509	4.8831	0	0	0	18.065	0.96641	0	0	0	7.5089	0	9.1489	4.9727	3.9967	11.508	20.637	31.477	36.121	40.96	55.577	63.327	89.832	113.96	121.32	144.87	172.45	192.12	241.49	291.1	334.18	387.71	428.84	496.64	554.39	548.04	565.98	608.3	673.4	716.44	703.57	700.52	715.72	718.54	780.24	791.13	776.37	769.96	772.55	765.42
0	0	0	2.9452	0	12.028	30.346	54.641	66.42	66.299	84.392	62.305	51.531	51.97	79.89	108.2	148.1	206.2	250.45	339.93	469.08	579.46	716.08	838.84	1015.5	1166.7	1274.1	1507.1	1539.3	1736	1794.2	1959.5	2027.8	2147.3	2298.2	2312.5	2406.8	2458.8	2503	2516.7	2513.7	2597.4	2643.7	2618.9	2641.5	2666.2	2704.2	2654.4	2724.6	2690.3
3.0495	6.4609	0	0	7.675	0	0	0	0	0	0	0	8.7659	7.6614	28.05	20.695	17.637	39.027	57.836	103.44	133.07	173.75	230.18	277.27	326.39	389.58	462.75	534.67	632.52	694.48	744.8	848.13	881.77	941.68	970.88	1075.2	1140.3	1191.2	1262.4	1289	1339.1	1375.2	1433.4	1484.6	1451.8	1480.1	1490.4	1508.5	1505.7	1532.3
9.005	6.3214	0	3.4044	0	0	0	0	0	0	0	0	0	0	8.6028	17.248	22.877	38.222	54.179	89.169	110.83	153.78	196.89	258.4	321.16	413	515.8	635.37	792.13	961.73	1112.5	1319	1461.1	1750.3	1964.4	2230.3	2458.9	2611.3	2841	3015.3	3167.8	3335.9	3379.3	3565.5	3686.3	3679.5	3888.5	3832.5	3940	3996.3
0	0	0	11.357	17.359	21.178	21.127	3.2536	4.5635	0	7.6339	0	15.45	15.778	19.147	17.361	21.573	40.237	46.846	63.461	66.852	85.93	151.73	188.28	243.7	274.69	336.23	372.45	410.45	462.78	473.93	563.68	609.26	705.44	745.04	680.63	912.31	860.95	933.23	924.5	903.53	987.09	978.05	1047.4	1049.7	1113.1	1129.6	1141.4	1070.7	1171.9
0	0	0	4.8084	11.083	7.3635	0	2.9918	0	3.2346	3.9495	5.7876	6.8414	4.7564	4.0894	45.47	91.356	156.76	235.41	325.83	418.2	553.27	670.04	790.61	888.95	984.97	1160.4	1228.7	1388.8	1506.2	1597.5	1753.6	1801.7	1911	1980.8	2071.2	2152	2147.9	2281.5	2241.5	2291.5	2334.4	2369.3	2417.6	2454.7	2405.6	2463	2485	2489.3	2458.5
3.2893	3.997	0	0	0	0	4.8476	6.4041	1.1487	11.22	8.4548	20.063	9.8721	28.916	50.755	79.408	107.29	50.868	186.05	197.42	133.97	290.13	163.81	343.41	288.33	290.7	400.47	483.33	493.8	514.61	537.91	450.37	474.29	471.06	507.53	568.86	575.07	600.96	608.41	622.25	642.05	684.9	661.11	697.39	690.66	715.44	742.95	680.14	674.39	688.71
39.732	0.11399	13.924	4.2129	0	0	0	0	0	0	0	0	0	0	4.2313	7.7535	62.031	130.96	211.57	287.86	400.02	520.74	602.74	684.91	818.96	1012.5	1123.6	1205.4	1282.9	1489.7	1560.4	1601.8	1722.4	1833.5	1895.8	1946.8	2068.1	2169.4	2211.1	2270.3	2348.1	2341.4	2389.1	2473.3	2427.5	2508	2488.8	2540.5	2490.9	2566.7
0	0	0.48066	0.37913	10.216	0	0	0	0.81478	1.9409	2.7813	0	10.494	20.029	43.448	58.873	101.43	136.81	176.4	231.77	268.08	308.94	373.16	403.29	474.57	519.28	623.27	639.82	760.38	848.24	901.79	942.01	985.24	1027.4	1069.2	1078.5	1088.7	1203.4	1269.2	1230.3	1239.6	1234	1252.2	1296.4	1305.2	1311.5	1329.1	1319.8	1327.2	1388
0	0.30946	10.933	20.58	4.7362	0	0	0	3.9767	43.382	127.14	218.82	341.48	428.19	600.17	682.12	796.09	947.2	1080	1270.6	1388.5	1607.7	1772.6	2006	2230.7	2585	2846.1	3222	3562.9	3987.8	4401.4	4903.4	5354.7	5851.4	6388.8	6787.3	7146.6	7590.1	7876.3	8182	8470.5	8525.1	8761.3	8718.5	9064.8	9138	9146.2	9491.4	9427.7	9570.5
0	4.0061	1.1451	1.7161	2.2009	0	2.8006	0	7.4996	6.8787	26.888	64.737	117.93	211.01	365.43	570.88	776.38	1049.1	1318.1	1651.2	1900	2200.1	2543.7	2797.1	3057.9	3390.9	3731.4	3985.3	4328.5	4795.5	4967.3	4963.9	5272.7	5683	5975.3	6067.3	6388.1	6513.3	6818.1	6871.3	7100	7154.3	7381.5	7620.1	7825.3	7905.8	7872.8	8072.6	8121.4	7929.2
0	2.3593	0.94002	0	5.1661	14.875	0	0	0	0	10.04	6.37	41.308	81.768	149.15	161.01	282.51	326.91	383.45	482.89	582.69	632.18	708.38	764.31	881.34	909.3	969.02	1061.3	1084.6	1186.2	1194.2	1227.4	1220.7	1264.6	1349.2	1372	1434.9	1417.6	1448.3	1437.6	1470	1495.5	1539.6	1533.2	1520.1	1554	1669.3	1703.8	1698.9	1583.7
29.805	7.6466	20.157	9.997	0	0	0	0	39.892	11.224	0	0	0	4.5887	14.734	28.194	76.643	114.23	161.38	237.02	289	408.85	453.18	540.13	643.33	707.45	795.65	929.33	955.18	1162.7	1282.7	1415.7	1547.2	1596.8	1789.9	1931.4	1971.7	2112.4	2279.8	2436.9	2532.3	2573.1	2681.9	2665.8	2872.7	2840.8	2832.5	2827.4	2812.8	2832.5
0	2.9849	0.087582	0	0	11.532	0.49861	0	3.6687	0	0.38937	0	0	0	0	0	0	0	19.009	21.997	48.093	55.079	76.922	96.615	153.29	138.57	132.1	173.41	262.22	286.1	274.17	281.71	277.07	313.48	414.88	417.81	515.44	571.42	630.32	692.32	764.3	864.36	857.52	902.62	921.79	943.9	1026.8	1067.9	1084.1	1030.3
6.7931	0	0	0	0	12.641	9.349	21.034	5.684	9.5276	0	0.21638	0	0.49825	12.309	20.295	31.817	44.043	54.531	74.508	118.75	151.2	187.16	240.71	322.28	408.57	441.74	498.03	614.45	796.75	857.86	989.95	1015.3	1117.5	1188.8	1196.2	1253	1369.5	1407.5	1482.3	1487.4	1504.1	1496.9	1552.7	1602.4	1616.5	1624.8	1574	1599.7	1617.6
0	4.1416	3.4653	5.0024	0	0	0	0	0	0	0	0	0	0	0.47384	1.2928	1.9069	0	4.0742	22.167	25.633	35.835	48.557	51.549	75.811	73.774	92.735	97.964	115.88	129.37	122.18	144.4	152.84	203.07	245.25	264.9	297.82	326.46	357.12	384.33	418.8	445.25	460.28	491.19	504.57	545.7	565.77	579.13	566.21	608.28
0	2.0999	2.3542	3.2852	0	0	1.5611	6.1434	0	4.4868	15.063	19.592	41.523	37.164	51.092	72.824	86.707	102.71	119.27	139.61	148.88	176.05	209.96	230.37	255.69	301.54	331.91	366.99	421.77	450.7	488.77	534.78	553.29	609.83	639.64	658.26	713.15	722.82	750.61	750.55	740.45	732.48	733.67	745.92	731.9	738.99	757.84	770.14	764.54	768.7
0	6.6929	0	2.9569	0	3.3267	0	0	0	0	0	0	0	0	0	0	0	0	0	0	0	0	0	0	0	5.8087	17.323	115.82	140.77	196.65	227.25	267.78	282.37	299.25	391.58	483.71	604.61	639.46	768.87	764.35	806.79	906.3	1096.7	1152.3	1172.1	1225.7	1335.8	1337.6	1399.1	1291.1
0	0	9.6004	4.2433	2.595	0	5.9423	0	1.7858	13.002	23.667	36.364	59.19	87.167	103.42	147.34	168.79	213.3	252.48	315.96	349.83	411.42	410.56	457.8	545.62	604.7	732.92	790.49	744.76	841.87	920.05	1061	1146.6	1221.2	1295.3	1277.5	1403.7	1512.5	1522.4	1589	1659.9	1584.8	1707.4	1683.9	1737.1	1806.1	1957.5	1893	1519.3	1539.9
0	0	0.048123	17.691	14.492	0	0	10.427	5.6695	16.081	41.21	76.235	101.54	127.38	162.55	242.85	343.65	407.48	545.34	683.01	784.53	970.32	1095.8	1225.9	1428.7	1544.2	1750.6	1831.1	1980.8	2172.6	2234.3	2372	2441.9	2484.4	2642.9	2667.4	2720.1	2674.8	2819.6	2823.4	2841.8	2814.9	2832.3	2825.8	2863.8	2868.9	2887.4	2921.6	2913.3	2822.3
0	3.8666	5.2812	2.0683	7.2894	0	0	0	0	0.53349	21.366	64.688	101.57	151.03	235.67	236.64	319.06	415.39	486.94	554.36	631.96	671.86	740.09	808.73	864.22	887.89	943.03	1012.4	1066.2	1098.3	1109.7	1158	1200.3	1195.5	1213.8	1244.4	1297.2	1358.9	1346.4	1369.4	1376	1359.9	1418.6	1437.7	1440.8	1473.5	1470.8	1515.2	1552.8	1633.6
4.567	0	0	5.1396	0.85254	0	0	0	0	0	0	0	0	0	0	26.367	87.96	164.53	237.18	334.39	428.59	526.03	633.39	722.71	860.8	965.44	1038.9	1140.6	1168.6	1256.6	1289.6	1288.5	1314.2	1320.7	1422.8	1425.3	1464.6	1456.2	1490.1	1500.2	1511.4	1493.5	1511.5	1510.8	1497.8	1521.6	1540.4	1506	1542.7	1534.1
[truncated: 78 more columns]
