# Supplementary material for: Limits on information transduction through amplitude and frequency regulation of transcription factor activity
Source: eLife. 2015 May 18;4:e06559. doi: 10.7554/eLife.06559 (PMC4468373; doi:10.7554/eLife.06559)
Supplement: Supplementary file 1. — Raw single-cell time-trace data for HXK1 (15259 cells), SIP18 (21242 cells), pSIP18 mut A (18203 cells), pSIP18 mut B (17655 cells), 1× reporter diploid (21236 cells), and 2× reporter diploid (19222 cells). The data are also available from Dryad Digital Repository (Hansen and O'Shea, 2015). DOI: http://dx.doi.org/10.7554/eLife.06559.014 [file elife06559s001.zip › source_data/pSIP18_mut5_DM_70min_275nM.txt]

4.9023	5.0805	8.4832	17.216	0	0	0	0	0	12.335	27.118	30.29	79.167	146.47	210.28	192.67	387.65	411.22	471.15	612.67	1013.9	1151.8	1379.2	1777.9	1483.3	2096.5	1971.4	1905.1	2828	3328.4	3282.2	4005.6	3969.2	4086.7	4346.7	3407.4	4925.9	4882.7	4929.5	4957.9	5469.1	4648.7	4110.3	4828.9	4852.7	5029.4	4898.3	5039.8	5806.6	4916.6
0	0	0	8.439	0.22875	7.2151	6.3396	11.962	6.3286	0	15.673	43.902	49.286	146.46	164.05	224.76	263.83	335.16	385.71	457.14	537.52	632.57	784.31	928.29	1048.2	1143.2	1234.8	1296.2	1430.4	1551.8	1648.1	1603.7	1660.7	1797.1	1831	1975.8	2030.7	2112.4	2200.2	2226.5	2198.3	2359.8	2426.1	2450.5	2456.6	2497.7	2475.3	2519.4	2571.7	2532.7
0	0	0	0	4.7435	7.2911	13.47	17.423	30.19	28.686	34.216	43.012	54.587	68.521	91.1	109.26	148.19	152.5	175.67	243.19	274.98	313.89	373.79	401.72	468.88	522.52	556.86	620	672.67	728.61	757.76	812.07	852.26	889.81	930.84	982.6	1044.6	1064.9	1106.8	1186.9	1192	921.81	944.32	988.61	1023.6	975.31	1033.8	1019.8	1045.3	1028.6
0	0	0	4.2645	13.26	21.627	28.849	40.825	50.274	14.491	55.802	53.284	87.316	122.51	181.31	227.46	301.7	366.41	471.69	546.46	653.2	732.11	781.13	859.3	958.14	1065.6	1170.4	1259.6	1375.1	1499.9	1559.4	1699.1	1833.6	1938.5	2141.9	2290.3	2476.2	2628.5	2731.9	2872.3	3025.2	3060.8	3034.7	3174.3	3171	3352.2	3469.6	3455.2	3393.7	3421.2
0	0	0	20.127	9.6767	13.384	6.1927	3.6311	14.218	34.364	61.93	97.378	130.3	191.63	223.49	279.77	320.04	363.33	391.7	406.7	497.85	445.23	485.93	536.81	668.13	768.14	832.13	1058.3	1174.7	1367.1	1535.2	1812.5	2076.1	2264.7	2499.7	2779.9	3144.8	3200.6	3484.7	3893	4067.4	4288	4370.5	4554	4683.7	4899.9	5019.1	4972.6	5029.6	5194.1
2.3093	0.92479	0.4945	7.3864	4.4591	0	0	0	0	0	0	5.2213	36.855	102.21	169.04	262.49	378.45	510.51	647.03	816.76	984.4	1198	1393.3	1627.5	1773.9	1911.9	2161.2	2319.3	2528.9	2666	2829.2	3044.7	3398.6	3379.5	3588.5	3698.4	3904.1	3951.1	4075.8	4204.4	4468.4	4313.5	4521.7	4571.4	4544.1	4568.6	4681.6	4664.1	4591.6	4562.2
0	0	0	11.045	0	10.048	7.0718	7.0757	36.556	55.52	115.46	242.68	396.53	550.16	790.98	1064	1370.8	1691.4	2012.1	2403.4	2771.8	3050.1	3423.9	3795.2	4107.6	4470.1	4783	5138.2	5398.7	5650.1	5960.4	6131.5	6366.8	6514.2	6787.5	6891.5	7110.3	7175.4	7247.4	7368.8	7523.2	7511.7	7454.9	7402	7362.1	7370.5	7448.3	7420.8	7439.3	7475.3
0	0	0	0	20.151	70.396	129.09	181.71	239.7	284.19	346.16	358.19	422.94	528.72	527.96	549.5	637.27	658.01	682.24	763.32	989.32	1051.5	1303.8	1515.7	1791.5	2006.4	2470.9	2624.9	2942.9	3049.3	3524.4	3774.6	3725.8	4001.1	4367.8	4395	4679	4801.7	5003.1	5154.2	5250.3	5389.6	5558	5729.2	5801.3	5870.3	5810.2	5915.8	5993.6	5840.7
0	0	0	6.6454	2.5659	0.57631	7.0465	7.5038	19.001	33.825	61.872	118.03	167.57	290.17	378.56	488.59	611.8	705.8	859.28	981.47	1114	1228.3	1390.6	1552	1624.3	1725.7	1821.4	1906.8	2031.4	2113	2199.4	2185.3	2261.4	2334.1	2433	2597.6	2580.5	2689.2	2747.3	2849.8	2783.5	2909.6	2956	3020.5	2995.7	3036.2	2614.2	2613.5	2667.4	2615
0	10.104	2.6042	1.964	8.4758	8.7616	5.9121	0	3.7146	6.3258	35.721	63.134	79.891	121.36	133.38	149.63	184.01	219.91	251.31	256.81	260.57	251.8	275.86	294.14	344.49	342.89	353.36	444	450.99	542.06	595.08	656.7	732.63	742.25	842.06	892.77	959.38	1013.8	1045.3	1154.5	1216.5	996.5	963.05	994.58	1108.1	1112.2	1151.8	1156.1	1118.4	1138.4
0	0	2.6419	0.32567	13.43	11.534	24.796	28.373	25.078	30.699	43.144	71.787	104.35	173.78	263.18	330.53	409.53	478.68	583.12	613.98	705.32	746.93	849.1	966.91	957.7	1030.6	1087	1140.8	1043.6	1309.7	1349.9	1424.7	1513.8	1499.3	1543.8	1629.4	1770.3	1849.6	1896.5	1939.3	1909.7	1944.3	1673.6	2017.6	1712.9	1673.3	1628.8	1802	1679.1	1812.6
9.6916	4.1614	0	4.5445	0.50126	0	0	0	11.123	54.3	92.739	164.93	223.72	306.36	376.52	442.62	534.76	627.01	708.62	777.67	867.06	962.32	1011.8	1084.2	1177.9	1278.3	1399.7	1540.7	1646.3	1778.5	1920.8	2088.9	2223.4	2419.3	2608.4	2767.4	2973.1	3105.3	3294.7	3410.3	3561.7	3642.4	3773	3892.7	4003.2	4060.4	4143.3	4216.7	4237.6	4279.4
0	0	2.6595	9.0621	2.7391	0	0	0	0	0	0	0	0.78511	22.313	64.763	135.67	202.98	280.26	447.56	579.17	640.5	806.27	1051.1	1183.8	1572.9	1670	2002.9	2014	2308.9	2592.8	2800.2	3190.8	3378	3614.7	3673.7	3745.1	3839.2	3925.3	4037.8	4186.4	4362.1	4455.3	4480.8	4458.3	4314.5	4488.6	4703	4498.7	4629.6	4696.5
0.84093	0	0	6.2208	0	0	4.5882	19.036	45.437	64.742	98.747	130.79	174.5	222.15	284.49	368.12	516.57	650.92	833.49	985.92	1183.9	1389.2	1597.7	1859.6	2114.5	2400.5	2630.1	2844.4	3073	3329.3	3555.2	3817.1	4016	4222.1	4443.1	4642.6	4848.1	5096.7	5208.7	5239.5	5425.5	5480.1	5551.7	5526.4	5581	5516.2	5469.2	5444.3	5432.6	5436.2
19.6	0	0	5.1205	6.584	0	0	4.502	0	1.754	0	2.8316	1.7251	17.069	30.241	39.79	74.403	99.387	95.712	151.43	152.72	188.87	230.8	242.39	291.08	307.86	336.53	384.6	448.2	503.66	563.9	570.81	643.01	705.15	831.31	832.04	912.62	987.58	1079.8	1242.4	1234.3	1279.3	1296.9	1411.9	1394.5	1438.4	1485.4	1629	1598.1	1586.1
0	0	0	12.248	3.4845	0	2.249	0	0	6.5722	0	0	0	17.525	69.048	107.26	92.673	148.56	225.27	278.32	311.19	415.95	563.4	568.13	659.71	770.57	882.31	1088.9	1184.5	1289.8	1558.7	1609.8	1741.8	1890.9	2043.4	2190.3	2401.8	2545.7	2708.3	2770.9	2923.2	3152.3	3300.2	3470.3	3513.6	3559.7	3704.3	3653	3825.5	3897.9
0	0	0	16.634	5.384	11.617	16.546	0	0	7.0089	7.2309	0	0	0	25.615	9.5975	0	19.445	3.0756	46.832	61.937	68.779	100.73	156.2	146.37	191.36	102.65	266.26	322.42	358.04	577.99	635.64	756.69	698.48	805.49	910.04	1091.4	1087	1175.8	1200.5	1307.5	1361	1360.9	1602.1	1486.5	1613.2	1644.6	1684	1800.6	1685.8
25.625	12.661	0	0	9.0103	0	0	0	0	0	0	0	0	0	0	0	0	7.5475	18.534	41.656	76.93	118.48	176.88	217.1	301.94	464.14	562.54	607.38	687.73	708.01	789.93	778.68	838.06	980.81	1031.3	1042.9	1044.9	1153.8	1225.6	1341	1366	1446.9	1451.7	1517.8	1545.6	1536.2	1710.1	1696.3	1708.6	1764.8
11.241	6.4291	1.128	0	4.7318	0	0	0	0	6.7532	0	35.502	71.669	136.79	214.36	286.68	389.51	498.93	613.19	762.82	875.95	959.67	1094.7	1220.6	1377.9	1383.9	1494.4	1561.8	1730.9	1806	1928.1	1998.4	2076	2201.4	2312.5	2327.8	2499.9	2572.5	2593.4	2638.3	2543.1	2813.1	2654.5	2701.9	2721.1	2745.1	2707	2724.6	2747.4	2780.7
0	0	0	10.167	13.556	2.8766	0	0	0	0	0	0	12.754	0	0	0	9.3667	15.845	0	0	26.828	81.534	241.99	392.77	619.78	857.98	1132.9	1424.6	1690.4	2019.2	2337.3	2677.2	3064.2	3405.9	3649.9	4001.6	4368.2	4544.5	4878.9	5023.5	5330.4	5592.3	5692.1	5679.9	5900.6	5997.9	6100.4	6203	6197.3	6262.1
0	0	0	6.7356	13.522	7.0521	0	4.846	20.511	16.047	0	1.0668	32.002	31.477	61.027	77.714	108.08	167.66	208.38	253.2	329.01	415	504.08	622.8	734.55	842.04	956	1001.2	1038.4	1088.4	1171.5	1237.4	1336.6	1305.2	1384.9	1419	1491.7	1474.7	1619.2	1656.9	1857.6	1833	1936.3	1903.7	1965.6	2055.6	2062.3	2141.1	2130.2	2165.2
1.9597	0.0080744	0	0	0.57104	0.26596	5.745	14.882	17.56	27.586	35.052	66.865	121	174.07	247.91	337.36	420.49	516.46	641.02	748.01	817.84	940.79	1052.6	1179.6	1297.6	1441.8	1595	1754.7	1934.3	2073.5	2239.5	2262.9	2358.9	2575.1	2717.8	2753.3	2921.6	3022.2	3137.3	3143.8	3287	3306.2	3339.2	3084	3114.3	3143.2	3169	3139.3	3167.1	3207
16.476	0	0	0	0	0.76462	0	9.5359	4.6968	6.3176	9.5511	11.156	41.917	83.431	172.75	292.98	442.67	612.16	803.91	1096.8	1428.5	1756	2120.6	2499.1	2949.6	3293	3676	4049.6	4369	4786	5058.4	5434.5	5603.3	5874.5	6150.9	6596.5	6842.8	7054	7218.5	7506.5	7533.9	7630.9	7791.2	7801.3	7853.1	7899.4	8138.5	8202.1	7555.2	7537.4
0	5.284	3.0444	0	0	0	10.853	3.4629	33.541	39.492	83.186	125.84	179.11	254.2	346.39	443.43	549.58	669.92	812.71	892.89	969.74	1078.1	1148.2	1209.4	1333.1	1376.4	1425.9	1483.4	1576.8	1588.8	1614.7	1620.8	1652.2	1724.1	1779.3	1817	1847.3	1908.6	1917.1	2026.2	2039.4	2106.1	2090.4	2174.3	2147.8	2165.1	2171.3	2195.4	2174.9	2194
0	0	0	0	3.7133	8.7645	0	0	14.887	32.642	60.6	109.33	172.88	216.43	303.66	359.07	455.91	513.73	580.3	663	744.13	803.99	918.74	960.25	995.85	1054.3	1077.4	1152.6	1186.1	1254.5	1285	1380.1	1522.1	1533	1607.5	1654.9	1718.2	1821.5	1892.3	1923.2	1979.7	1987.6	2131.3	2217.7	2341.7	2335.6	2400.9	2344.9	2354.1	2409.8
0	3.8514	0	1.3191	2.0157	0	0	2.1388	11.134	28.408	55.573	101.34	153.1	249.85	356.03	518.52	714.19	900.53	1134	1388.8	1660.7	1946	2332.8	2651.5	3014.4	3368.3	3755	4004	4338.3	4600.1	4792.7	5067.6	5172.1	5496.3	6030.8	6196.1	6477.7	6498.8	6627.3	6796.5	6769.3	6845.8	7027	7008.2	6970.2	7278.2	7126.9	7157.2	7323.9	7176.6
0	0	0	0	8.6517	5.9017	6.9344	0	2.2329	0	0	14.472	29.394	71.046	107.93	176.56	279.79	388.08	483.29	625.44	755.42	866.5	1103.8	1253.5	1391.9	1527	1632.5	1846.1	2014.7	2226.9	2317.2	2452.3	2509.8	2642.9	2765.7	3047	3222.8	3282.8	3398.7	3544.3	3575.9	3550.4	3629.8	3595	3803.8	3851.9	3826.1	3910.1	3951.2	3967.3
0	0	1.6581	5.4467	0	12.926	3.2986	2.6322	18.76	15.761	26.59	31.649	28.601	50.774	76.27	102.42	143	182.85	217.79	291.35	340.05	421.4	487.88	611.61	1316.4	1585.2	1799.1	2100.9	2404.1	2643.9	3075.7	3450.8	3834.7	4205	4549.4	4896.1	5428.8	5851.6	6189.9	6493.6	6795.2	6929.7	7188.9	7355.7	7493.9	7603.2	7544.2	7655.6	7702.1	7639.7
0	0	0	7.1539	0.30484	3.5698	16.635	34.301	73.141	102.12	182.85	253.44	338.94	452.82	515.88	651.56	830.84	790.68	984.65	1044.8	1199.2	1339.5	1472.4	1662.6	1792.8	1981.6	2187.2	2403.7	2617.4	2850	3022	3112.9	3357.8	3572	3910	4102.7	4225	4423.3	4675.7	4792.9	4963.3	5204	5346.8	5492.6	5393.3	5658.8	5797.8	5915	5953.7	5890.6
0	0	0	6.1306	3.1768	4.13	11.704	5.8137	24.023	4.8878	23.074	19.627	23.945	34.173	69.869	74.199	102.06	123	155.91	221.84	277.73	372.23	472.63	559.77	695.8	813.28	1019.3	1156.6	1366	1507.6	1639.9	1799.9	1954.8	2154.9	2256.4	2445.2	2510.7	2696.2	2767.1	2911.9	2924.1	3040.1	2994.6	2998.1	3050.8	3091	3018.1	3123.4	3215.8	3120.3
0	0	0	0	74.601	166.27	232.83	321.6	381.52	440.98	534.99	557.17	623.84	622.4	719.81	799.08	934.15	1030.5	1137.3	1239	1330.7	1386.9	1521.1	1627.7	1742.8	1869.4	1918.9	2057.6	2129.7	2248.8	2305.6	2352.9	2476.9	2550.5	2660.7	2709.6	2847.7	2849.1	2926.5	3016.3	3027.4	3290.1	3321.2	3429.2	3431.9	3475.3	3576.8	3715	3695.8	3705.4
0	0	0	9.8718	3.5432	18.124	11.838	15.717	14.074	0.49204	5.3313	0	0	1.9398	1.0666	4.0386	14.85	4.2875	19.828	46.053	53.725	55.873	66.454	97.937	121.42	136.88	176.44	240.65	361.82	532.28	680	867.41	1172.3	1443.2	1779.9	2074.4	2376.9	2669.6	2934.5	3249.6	3419.3	3680.4	3829.7	4027.9	4188.5	4238.3	4469.3	4633.3	4618.4	4714.5
2.4296	0.15397	0	0	0	4.4591	2.6804	0	7.7185	0	1.5007	16.091	41.826	90.186	176.24	279.64	437.38	583.47	768.81	999.77	1159	1369.8	1624.7	1738.1	1880.8	2140.7	2245.3	2300	2565.9	2733.4	2869.3	2937.6	2979.5	3044.6	3189.4	3357.1	3419.5	3459.8	3636.5	3535.8	3594.2	3558.2	3597.4	3665.4	3677	3674.4	3721.2	3695.1	3667.8	3709.2
0	0	0	5.4414	0	9.7809	11.651	16.201	20.618	20.28	17.564	19.823	24.109	36.592	34.675	27.427	37.166	35.075	68.61	101.13	163.4	298.99	437.73	586.6	746.01	951.49	1134.5	1358.4	1571.1	1761.5	2018.1	2139.7	2339.2	2659.5	2759.7	3071.1	3294.5	3435.2	3601.4	4101.3	4150.7	4325	4410.6	4540.4	4544.3	4592.2	3820.4	3860.2	3887.3	3920.7
0.65887	0	0	0	0	7.1178	6.5118	2.1461	0.23438	39.344	85.528	196.04	353.92	566.59	805.84	1026.6	1326.5	1584.3	1892.2	2236.4	2567	2786.6	3078.3	3407.7	3760.7	3963.2	4241.2	4433.5	4894.6	5017	5448.6	5792.5	6195.6	6406.4	6832.1	7250.5	7669.9	7741.4	8135.3	8260	8647.5	8816.3	9053.2	8966.5	9088.2	9162.8	9288	9421.4	9457.9	9351.2
0	0	0	0.55164	0	12.46	2.3915	19.09	21.089	7.7326	2.7191	5.0184	24.86	46.326	59.846	131.92	195.57	298.04	363.38	475.44	597.66	788.25	1066	1210.5	1446.9	1713.1	1999.5	2325.4	2507.3	2787.6	2972.5	3215.3	3431.9	3809	3947	4065.1	4316.3	4480.3	4590	4748.4	4817.7	5003.4	4931.2	5082.1	5194.2	5262.3	5361.8	5290.4	5061.1	4914.5
0.98763	6.4882	0	14.514	2.8281	0	0	7.1337	14.06	22.169	11.171	41.895	52.496	73.691	102.22	113.62	137.91	154.87	182.28	230.13	259.48	273.17	330.01	394.17	440.54	484.26	535.64	595.67	732.58	821.98	898.6	957.99	1021.1	1115.9	1223.6	1304.3	1317.7	1443.9	1419	1530.9	1459.9	1581.8	1565.8	1555.6	1544.9	1652.5	1705.3	1790.4	1760.5	1744
0	0	0	32.027	28.218	57.495	49.451	40.165	20.157	0	21.096	29.282	28.668	31.14	18.404	61.236	81.723	130.95	173.1	247.95	359.34	395.45	554.51	666.38	860.71	912.41	1082.5	1175.2	1339.3	1410.7	1514	1586.9	1702.1	1874.5	1943.6	2008.3	2105.9	2028	2132.1	2191.7	2294.4	2329.4	2471.7	2541.9	2554.4	2672.7	2813.9	2600.6	2540.7	2554.8
0	24.517	1.5749	0	13.141	0	0	0	0	0	0	0	0	0	0	4.9142	28.096	78.074	115.49	186.27	242.3	331	445.37	501.32	656.24	750.73	916.95	1053.8	1157.4	1478.9	1551.1	1700.5	1861.1	1973.5	2169.6	2364	2510.6	2625.6	2740.4	2880	2995.1	3006	3099.1	3178.6	3250.1	3368.8	3434.4	3434.4	3472.7	3536.9
0	5.0171	0	0	0	2.322	6.7079	35.124	64.04	113.04	157.77	234.37	285.93	370.24	447.42	511.34	586.94	659.17	721.6	775.49	859.59	908.86	953.94	1013.1	1080.7	1139.5	1201.6	1276	1324.9	1360.2	1379.4	1453.5	1512	1579.1	1626.7	1754.4	1788.9	1847.8	1905	1929.2	1969.9	2032.8	2061.6	2178.9	2177.5	2222.5	2224.3	2245.7	2255.6	2277.1
20.72	20.269	13.913	22.297	0	0	0	0	0	0	44.757	0	52.407	55.728	21.105	54.009	37.879	83.283	73.271	71.442	115.69	137.3	185.74	334.73	398.82	456.31	558.06	645.39	758.96	867.42	1032.8	985.02	1075.2	1092.4	1180.7	1240	1340.7	1300.1	1498.8	1746.9	1935.1	2094.1	2333.5	2455.4	2506.7	2644.7	1382.5	1445.7	1390.4	1411.3
0	13.146	0.014922	7.5665	0	0	0	0	0	0	0	0	0	0	8.3027	33.419	88.741	176.78	236.07	326.65	399.31	486.75	583.02	726.92	797.69	901.43	1011.1	1167.3	1268.5	1424.9	1603.4	1772.6	1899.9	1888.7	2107.8	2219.9	2359.3	2452.9	2570	2706.8	2761	2785.9	2845.2	2897.5	2964.9	3117.2	3097.1	3085.2	3131	3160.4
0	0	0	1.4302	3.0594	0.82684	4.1744	2.3617	0	0	1.8451	2.7938	6.5696	0	2.4903	0	0.20159	5.6052	9.9642	14.75	34.264	60.347	102.61	183.82	282.82	379.76	543.39	677.67	843.95	1047.2	1233.9	1437.7	1635.2	1863.1	2081.5	2303.8	2532.4	2718.6	2839.4	2938.9	3168.6	3281.6	3374.2	3563.5	3606.3	3700.8	3734.3	3810.6	3850.3	3873.4
23.089	7.9587	0	0	0	0	0	0	0	0	0	0	0	0	0	0	0	0	0	0	0	13.949	38.925	86.049	187.41	275.96	386.01	496.45	636.74	752.78	892.54	1025.6	1103.3	1269.8	1409.8	1621.2	1661.1	1736.4	1844.9	1914.9	1960.2	1967.7	2077.9	2077.4	2132.8	2032.3	2127	2150.8	2211.6	2094.8
0	0	0	0	28.592	56.257	79.534	88.604	110.18	116.53	142.81	164.04	179.39	224.27	263.79	328.16	373.36	392.95	454	500.15	548.87	620.79	653.04	720.58	822.85	810.82	850.28	910.6	875.48	1012	1052.2	1057.3	1045.3	1140.2	1166.3	1292.3	1259.8	1317.2	1260.4	1347.8	1384	1320	1470	1402.6	1478.7	1392.8	1508.1	1633.8	1541.4	1484.7
0	3.4177	0	0	10.074	6.6997	15.436	60.558	64.856	70.379	86.724	117.84	145.41	195.78	246.21	310.43	337.21	363.32	391.61	477.68	520.74	613.51	616.22	712.24	787.93	847.37	855.25	918.68	1027.8	1130.9	1141.6	1153	1226	1313.8	1419.3	1428.5	1499.6	1490.6	1447.7	1507.4	1534	1593.8	1570	1630.4	1659	1668.6	1702.5	1756.1	1912.8	1623.5
0	0	0	11.171	37.608	117.31	143.5	177.65	227.76	263.7	347.17	427.3	541.92	663.66	750.71	848.1	984.62	1118.9	1191.9	1408.6	1582.8	1789.3	2041.4	2288.9	2612.1	2936.8	3312.6	3618.6	3932.3	4269.5	4601.3	4952	5219.1	5667.4	5954.6	6196.4	6507	6687.1	6999.9	7256.5	7462.9	7555.9	7788.8	7904.7	7967	8091	8132.9	8253.9	8474.4	8399.4
0	0	4.0221	4.6555	6.8805	0	0	7.1879	7.9812	8.6591	6.834	36.449	81.903	162.13	202.26	260.21	354.55	475.06	567.4	642.23	764.58	849.59	1004.1	1080.3	1188.6	1347.8	1438.5	1556.3	1633.6	1746.5	1876.8	2066.1	2175.4	2252.1	2447.1	2540.8	2683.5	2709.6	2852.9	2976.8	3176.7	3267.2	3468.7	3673.3	3718.3	3850.5	3850.3	3959.9	3979.1	3983.9
0	0	13.72	19.321	14.654	4.3958	0	0	0	0	8.5969	52.905	110.12	173.98	250.21	341.1	484.65	591.03	776.08	954.31	1112.7	1298.8	1459.6	1626.8	1797.3	1947.6	2097.6	2237.4	2354	2521.9	2612.5	2716.4	2705.4	2859.4	2862.9	2929.1	2947.5	2935.3	3037.5	3085.5	3140.2	3061.9	3181.5	3065.1	3122.5	3151.6	3024.4	3147.2	3023.2	3057
0	4.9702	0	0	0	2.641	13.014	40.853	101.09	186.29	291.7	457.77	643.8	902.11	1125.2	1405.2	1739.9	2077.4	2393.2	2754.1	3127.8	3506.7	3846.7	4115.1	4616.6	4910.1	5275.1	5624.4	5954.5	6218.1	6612.4	6727.5	7056.4	7368	7616.5	7928.5	8164.3	8289.6	8394.4	8524.9	8787.2	8964.5	9028.3	9235.5	9285.5	9293.5	9322.9	9340.9	9382.1	9346.2
0	0	5.1197	11.781	0	6.9609	3.7038	2.2453	5.581	13.264	37.112	70.395	101.54	153.61	234.49	330.82	410.22	527.86	723.75	899.33	1059.8	1231.8	1436.2	1634.9	1803.6	2032	2171.6	2419.2	2569.3	2584.3	2834.9	3084.8	3178.9	3224	3381	3672.6	3593.3	3685.8	3542	3679.7	3811	3903.2	3976.3	3887.1	3934.5	3962.1	3868.9	3902.8	3920.8	4050.3
1.4777	1.811	0	0	2.375	0	14.794	25.407	49.563	52.982	57.504	65.379	76.959	92.161	123.14	163.45	227.7	284.11	407.38	552.35	738.53	901.68	1118.9	1274.8	1522.3	1769.7	1974.4	2243.3	2400.5	2706.1	2860.3	2960.3	3250.9	3416.4	3638.4	3843	3943	4115.9	4276.8	4380.2	4500.4	4736.6	4969.2	5242.3	5453.3	5588.6	5563.2	5612.8	5761.1	5726.7
0	0	0	6.8538	5.3767	10.147	9.2385	17.112	18.929	26.416	33.714	47.529	52.899	79.128	120.47	149.66	198.66	268.9	338.95	438.39	507.06	629.2	704.09	904.03	1012.6	1138.6	1302	1435.1	1602.8	1685.8	1889.5	2047.8	2220.4	2273.4	2458.6	2571.5	2643	2772.5	2816.8	2888.3	2909.4	2785.7	2870.3	2907.3	2950	2961.7	3067	3033	3072	3081
0	0	0	0	1.8221	108.92	169.86	241.77	297.7	417.29	441.63	481	559.26	640.66	722.3	794.23	906.03	1027.6	1137.5	1337.9	1569	1782.3	2032.7	2355	2717.6	2556.1	2865	3164.2	3460.4	3876.8	4225	4559.4	4889.8	5137.6	5516.4	5548.1	5869.3	6282.5	6299.2	6456.9	6556.2	6663.3	6790.2	6789.3	6795.9	6874	6929.1	6993.8	7752.5	7935.2
0	0	0	8.4859	0	0.9002	9.8984	9.7233	8.3894	1.3882	0	4.7327	7.412	22.821	32.394	63.052	109.22	150.38	213.69	285.35	396.04	467.47	563.11	699.3	841.24	925.17	1025.2	1137.5	1233.6	1320.9	1453.5	1547.1	1675.9	1814.8	1929.9	2034.1	2191.1	2217.7	2408.2	2503.6	2606.8	2756.3	2826.8	2851.6	2886	2934.7	3023	3045.2	3082.7	3146.7
0	4.2112	0	1.1372	3.7639	3.1315	1.5067	1.3247	0.68519	7.7075	12.987	37.031	66.843	139.41	244.49	388.62	584.43	817.12	1031	1306.3	1551.8	1825.8	2140.1	2434.7	2701.1	2977.2	3288.2	3458.3	3767.4	4118.9	4290.8	4454.4	4738.5	4940.8	5125	5304.6	5476.2	5697.6	5730.4	5938.3	5947.1	5985.5	6033	6059.1	6167.9	6155.8	6205.1	6280.8	6331.2	6309
0	0	4.0576	11.592	1.2925	0	0	0	0	0	1.5919	3.101	42.568	57.705	151.2	233.2	410.85	589.97	808.11	1114.3	1405.6	1741.4	2091.8	2445.1	2920.3	3215.7	3586.3	3784.9	4156.4	4378	4655.2	4739.4	4886	5175.7	5074.3	5079	5198.4	5268.6	5243.4	5433.5	5586.8	5570.4	5477.3	5508.4	5536	5585.9	5620.5	5766.2	5717.7	5639
3.8446	0	0	0	3.5997	0	3.6247	1.4458	0	0	0	0	0	36.54	62.561	129.58	200.85	265.77	386.55	529.29	704.63	851.45	1075.8	1298.6	1584.2	1884.7	2187.6	2491.2	2930.6	3243	3535.7	3638.1	3942.6	4612.9	4987	4906.6	5158.5	5604.4	6020.3	6264.9	6039.4	6126.1	6250.4	6389.2	6456.5	6496.5	6591.1	6566.8	6682.5	6761.2
0	0	0	0	0	16.839	39.886	91.028	157.22	201.66	284.82	378.91	496.05	560.62	667.72	732.89	832.04	894.71	1054.4	1058.6	1175	1318.4	1373.5	1463	1612	1706.7	1783.1	1845.8	1992.7	2039.2	2150.7	2210.9	2274	2330.2	2373.1	2467.7	2535.1	2630.5	2643.3	2656.5	2648.7	2719.5	2744.7	2770.5	2731	2754	2729.8	2742.4	2736.5	2686.6
0	0	0	8.47	0	2.3189	0.27301	0	0	5.3082	0.86264	4.3201	0.22367	17.13	30.724	37.165	55.566	86.27	100.89	153.59	178.15	244.89	313.74	394.05	548	660.29	809.26	995.29	1196.7	1410.1	1646.8	1804.2	2012.7	2206.2	2478.9	2731.7	2829.3	3051.1	3235.7	3585	3800.1	3903.8	4042.6	4135	4297.7	4434.2	4539.9	4378	4538.6	4515.6
3.985	0	0	0	1.5642	2.7969	2.3681	1.5007	4.7973	0	4.112	12.182	8.1416	16.982	32.043	38.206	84.598	143.18	199.1	285.74	386.8	471.72	585.85	681.18	798.92	929.81	1080.9	1178.4	1344.2	1432	1538.4	1662.2	1791.9	1927.2	2041.1	2121.7	2239	2269.2	2344.4	2383.5	2603.6	2780.2	2895.6	2987.9	3004.8	3024.5	3016.6	3050.5	2992	3051.7
22.388	0.93854	0	0	0	17.148	0	0	0	0	0	25.467	104.26	155.67	258.51	426.27	549.19	779.46	897.73	1094.4	1351.6	1565.5	1866.5	2188.1	2328.8	2600.4	2987	3198.2	3621.6	3937	4231.2	4467	4713	4911.3	5091.7	5288.9	5548.7	5739.4	5912.1	5960	6116.3	6368.5	6424.9	6509.4	6427.9	6449.5	6569.2	6611.1	6618.6	6677
0	0	0	0	2.5409	4.4143	12.196	18.448	36.74	46.193	80.394	127.45	209.8	313.47	456.3	652.62	840.63	1002.3	1219.6	1409.5	1615.8	1798.1	1914	2171.6	2239.3	2362.7	2432.9	2512.1	2668.7	2844	2982.2	3068.5	3260.3	3435.9	3594.4	3644.8	3884.9	4023.2	4454.1	4623.2	4691.4	4589.1	4734.5	4932.9	4999.2	5024.4	5169.4	5131.9	5074.4	4939.6
18.291	14.522	0	9.8844	0	0	0	0	0	0	0	0	0	0	0	0	0	0	0	15.03	36.868	67.788	150.78	250.3	381.18	490.43	610.76	706.64	830.47	925.22	1028.1	1091.4	1146.6	1216.1	1316.5	1385.4	1466.4	1529.6	1591.7	1628	1605.9	1673	1628.7	1657.2	1606.7	1592.2	1601.4	1594.5	1599.3	1618.2
5.0826	14.552	8.7562	0	0	0	0	0	0	26.815	88.929	137.44	265.28	413.01	582.08	777.82	959.77	1149.4	1399.8	1595.6	1758.3	1928.8	2132.4	2394.9	2553.7	2687.3	2825.4	2999.6	3135.3	3222.6	3241.1	3335	3488.8	3586	3609.4	3621.5	3657.9	3590.1	3635.9	3673.6	3716.6	3705.9	3709.5	3740.6	3851.5	3926.3	3926.9	3846.9	3886.1	3901.2
0	0	0	2.4378	2.9841	0.84826	0.32518	1.5051	3.5537	0	0	16.538	38.824	76.673	137.36	217.49	314.23	437.55	575.36	752.2	926.55	1095	1299.8	1479.1	1635.1	1813.5	1979.8	2104.9	2239.3	2348.5	2530.5	2633.2	2740	2854.7	2931.5	3051.7	3063.5	3144.5	3165.9	3201.9	3285.4	3223.7	3275.8	3325	3318.5	3353	3348.4	3258.2	3382.6	3349.2
23.474	0	0	0	0	2.2538	0	0	0	0	33.354	44.26	113.39	178.1	271.85	376.87	458.08	633.93	728.32	889.47	1102.5	1249.5	1418.7	1661.3	1887.8	2148.2	2377.9	2633.1	2885.5	3164.3	3240.2	3423.6	3525.3	3767.1	3847.1	3948.1	4148.8	4159.4	4273.6	4468	4390.8	4377.4	4522.9	4464.5	4546.6	4327.4	4453.4	4384.1	4410.4	4384.8
0	0.45339	5.1758	4.9624	12.984	0.26443	0	0	0	0	1.6069	13.107	13.581	23.778	29.642	30.453	43.808	68.154	89.368	140.77	144.61	200.26	218.05	288.54	316.81	406.3	454.71	486.96	550.86	623.69	717.85	817.27	902.05	1003.5	1180	1310.7	1459	1601.9	1798.6	1934	2173.4	2313.5	2447.7	2573	2697.4	2685.7	2590.4	2712.3	2681.4	2670.2
0	0	0	12.453	9.1898	18.242	7.9691	9.9842	9.5356	0.18173	0	0	13.585	16.101	17.348	34.125	43.974	58.457	89.79	155.37	210.97	284.53	409.8	539.9	711.4	846.66	972.76	1109.3	1281.6	1440	1581.5	1670	1839.5	1933	2054.3	2180.3	2326.2	2409.7	2464	2581.1	2660.7	2742.8	2833.7	2876.2	2863.3	2893.9	2978.4	2999.4	2990	2999
0	5.9642	2.431	0	14.56	0	0	0	0	0	0	0	2.8987	12.031	46.245	58.257	115.63	195.32	284.2	368.2	419.51	447.67	578.51	675.29	767.51	836.84	901.43	1016	1105.2	1127	1213.1	1241.4	1203	1311.7	1335.3	1396.1	1361.9	1436.7	1531.4	1550.4	1650.9	1588.1	1621.9	1668.5	1693.8	1740.5	1730	1741.2	1738.3	1764.3
1.8276	0	0	4.866	4.8447	0	0	6.1341	21.999	46.3	114.56	197.55	338.85	483.81	580.63	723.72	923.33	1046	1159.6	1316.1	1483.4	1545.2	1649.2	1835.7	1927.2	2053.1	2112.9	2199.5	2276.1	2323	2371.1	2397.8	2466.4	2498.1	2552.4	2592.1	2709.1	2809.2	2835.6	2906.1	2869.6	2978.1	3016.5	3091.6	3033.5	3039.6	3094.2	3064.3	3183.4	3067.5
10.375	0	0	0	0	7.602	27.9	53.572	121.14	221.14	380.28	559.5	680.58	926.6	1142	1384.4	1669.8	1989.2	2243.2	2549.6	2820.7	3188.8	3528.7	3913	4209.8	4693.4	5040	5510.6	5856.5	6035.2	6311.1	6643.4	6650.4	6997.7	7266.7	7617.4	7726.6	8087.9	8195.4	8496	8361.6	8694.5	8546.5	8601.5	8534.1	8908.1	8810.2	8763.8	8968.5	9003.2
14.065	0	0	6.2796	4.2164	0	6.1559	22.1	45.732	83.761	126.9	218.39	322.05	516.38	714.35	1028.6	1367.4	1515.6	1841.5	2027.6	2439.1	2922.5	3270.9	3768.2	3974.8	4383.3	4648	5032.2	5336.8	5689.5	5822	5960.6	6175.8	6175.6	6614.8	6656.3	6922	7101.9	7176.1	7426.1	7410.9	7515.5	7470.2	7691.7	7820	7847.9	7891	8075.1	7960.1	8096.2
6.1687	12.69	0	0	0	0	4.787	5.2071	15.217	5.5157	4.3701	14.685	22.365	31.33	53.266	68.009	104.18	120.68	157.3	148.65	190.18	267.33	340.63	446.7	553.37	727.62	912.38	1088.5	1281.4	1509.9	1801.1	2033.4	2344.3	2663.8	2995.1	3260.1	3603.7	3838.7	4113.5	4276.3	4524.6	4671.2	4882.9	4746	4743.9	5008.6	5107	5280.5	5333.9	5400.2
0	5.2409	0	9.2083	2.8518	1.8589	2.4741	0.99322	0.53947	9.1437	5.9793	1.5139	0	0	0	0	12.391	85.347	130.65	215.81	285.98	407.68	492.62	467.83	707.7	756.28	668.99	937.13	1054.8	1003.7	1071	1311.6	1413.6	1490	1624.1	1673.2	1861.2	1971.8	2002.8	2148.6	2342.1	2413.3	2495.8	2574.6	2635.4	2802.4	2818.1	2841.7	2907.3	2950.8
1.7026	11.574	0	7.8314	0	0	0	0	0	0	0	0	0	0	0	0	6.6373	56.852	112.82	198.37	279.26	370.72	506.22	671.74	773.89	918.12	1056.6	1113.9	1269	1404.4	1583.7	1783	1954.8	2122.4	2235.9	2331.5	2504	2671.9	2730.4	2915.1	3055.1	3055	3169.1	3843.5	4037.1	4268.8	4178.1	4249	4339.4	4422.4
2.2455	0	1.5895	0	0.6945	0.19475	2.3833	0	0	0	0	5.3788	26.021	51.589	111.95	192.88	280.99	387.28	480.02	630.18	797.57	968.65	1125.8	1282.2	1457.4	1673.7	1927	2200.5	2413.1	2712.8	2976.6	3202.4	3425.9	3505.1	3823.9	4034	4198.2	4246.8	4473.4	4652.5	4656.7	4769.1	4502.5	4521.7	4501.2	4511.8	4479.1	4566.5	4686.6	4646.1
0	0	0	2.6568	2.5676	11.899	13.88	16.027	17.746	40.881	82.184	135.46	209.49	296.32	376.92	482.85	582.77	719.68	838.79	960.53	1153.4	1296.5	1513.9	1792.7	2070.9	2339.9	2672.5	2931.3	3104.6	3579	3864.6	4101.7	4287	4618.3	4998.8	5345.9	5622.5	5703.5	5837.5	6030	6152.4	6499.2	6450.2	6531.7	6549	6605.7	6598	6675.4	6724.7	6724.1
3.3779	3.9514	3.6645	5.9425	1.1913	0	0	0	0	0	0	23.008	16.17	56.941	76.731	100.73	159.06	205.39	284.74	314.15	381.46	400.73	534.98	608.01	637	663.33	779.57	796.66	865.49	985.87	1045.1	1115.2	1095.2	1168.8	1168.7	1342.8	1412.3	1471.1	1544.7	1519.7	1661.3	1682.2	1844.4	1938.8	1793.7	1941.2	1999.3	2029.3	2083	2100.1
0	0	0	0	0.70399	3.4172	4.4496	6.7471	16.123	10.786	8.9163	3.6844	0	2.2164	0	0	11.669	3.2411	7.1236	3.4379	4.4882	0	11.76	4.4683	7.1864	27.455	48.656	108.12	165.09	295.88	394.68	451.4	596.69	706.23	805.28	960.14	1136.2	1252.4	1432	1539.5	1642.2	1737.7	1815	1925.5	2015.9	2013.1	2035.9	2053.9	2118.3	2082.1
6.878	1.7252	0	4.4226	0	2.5906	2.4107	7.8758	0	1.0292	0	12.181	0.12295	14.112	28.543	46.672	61.663	109.24	212.92	394.77	513.55	717.64	1136.3	1543.1	1711	2066.3	2508.4	3260	3720.7	3750	4499.8	4763.6	5197.8	5332.3	5800.9	6279.1	6514.1	6861.7	7213.4	7200.8	7429.4	7692.3	7737.6	8057.9	7938.4	7980.8	8118.7	8316.1	8126.7	8335.5
0	3.7829	0.64526	0	0	0	8.6684	0	0	0	0	0	0	21.072	57.92	104.24	187.15	318.64	482.61	665.71	872.22	1116.9	1302.2	1466.6	1840	2003.1	2290.4	2560.5	2720.4	3009.5	3122.2	3440.4	3592.5	3710.9	3907.5	3987	4132.3	4308.2	4484.5	4496.9	4529.5	4698.2	4725.3	4764.2	4810.7	4923.9	4864.1	4878.2	5043	4794.8
4.662	5.5184	2.6397	4.4813	0	0	0	0	1.6922	23.32	25.337	34.945	96.107	141.03	202.63	330	497.47	653.15	823.1	942.01	1105	1265.5	1521.1	1717.1	1914.8	2068.1	2394.4	2507.3	2701.2	2822.7	2978.5	3253	3519.6	3704.5	4051.2	4257.8	4476.9	4604.3	5086.9	5264.5	5730	6022.3	6226.6	6378.1	6316.7	6437.8	6608.5	6628.7	6844.4	6655.8
0	0	0	7.653	10.597	11.271	3.2294	12.253	31.161	20.768	25.806	16.231	14.792	10.569	0	17.786	8.3908	0	15.9	16.593	24.4	51.43	67.582	118.24	192.26	289.21	391.75	542.12	702.01	960.46	1138.7	1272.8	1533.3	1692.1	1936.4	1908.9	2279.7	2576.1	2647.3	2972.1	3085.4	3168.3	3387	3430.9	3687.3	3696.5	3842.3	3807.6	3948.3	3882.5
0	0	0	10.076	5.7529	0	5.3522	15.561	58.848	67.692	82.046	93.379	106.19	133.1	154.82	160.26	190.95	235.74	263.27	317.96	335.18	404.74	471.19	538.73	599.76	588.44	623.91	676.29	723.58	807.75	816.89	920.17	967.89	1022.7	1177.9	1321.9	1412.8	1528.1	1630	1781	1950.4	2011.3	2154.9	2136.5	2322.6	2349.4	2486.4	2453	2546	2446.9
14.801	0.76909	0	0	0	0	0	3.088	11.228	0	0	0	0.95245	13.055	25.079	53.572	75.842	86.327	117.07	134.29	156.64	181.73	229.13	252.02	355.28	436.5	563.11	664.3	719.41	839.8	943.73	1061.6	1167.8	1384.5	1535.1	1765.6	1924.4	2124.9	2255.9	2440.9	2533	2737.8	2729.6	2796.5	2837.3	2908.3	3077.1	3086.3	3093	3115
11.817	3.567	0	0	0	4.2311	0	0	2.5868	5.1778	1.8923	19.368	78.649	113.46	219.85	345.88	455.74	629.56	801.15	1062.1	1159.7	1342.8	1580.2	1858.8	2163.7	2345.7	2553	2705.1	2916.8	3207.1	3395	3485.5	3619.9	3738.6	3846.1	4054.9	4118.9	4200.7	4221.6	4514.7	4407.5	4267.7	4426.9	4396.6	4463.3	4340.1	4511.7	4495.5	4478.9	4347.2
27.508	0	0	0	0	1.2218	13.609	33.696	62.702	126.63	204.62	347.81	487.23	675.45	862.05	1035.8	1270.6	1489.8	1651.5	1876.4	2022.9	2237.1	2368	2545.1	2742.5	2958.2	3004	3137.9	3317.8	3461.9	3556.3	3606.2	3704.5	3749.2	3766.6	3827.3	3929.4	4047.3	3918.6	4114.2	4055.3	4085	4155.1	4156.7	4148.6	4162	4181.4	4118.7	4157.2	4142.2
0	0	0	0.99364	9.6523	11.64	15.551	6.5909	13.489	3.6648	21.116	18.463	33.008	36.892	55.31	85.56	116.37	158.98	215.21	297.73	328.84	465.91	582.14	696.97	825.84	955.66	1073.4	1220	1399.3	1538.6	1630.4	1729.9	1832.8	1967.1	2103.2	2268.2	2410.8	2514.1	2600.7	2714.6	2830.7	2942.2	3000.5	3085.5	3125.9	3188.4	3246.6	3283.3	3253.4	3246.6
0	0	0	10.838	0.047922	1.437	0	0	0	0	1.2966	0	0	0.60914	0	3.0541	33.899	107.55	107.22	205.29	225.62	306.31	423.7	517.32	630.78	620.79	710.44	799.93	840.34	951.2	1000.2	1095.8	1134.1	1176.7	1238.5	1242.7	1357.1	1287.8	1367.7	1357.9	1413.5	1404.5	1396	1368.3	1408.8	1464.2	1459.9	1407.4	1426.6	1455.2
0	0	0.4722	0	4.6859	0	4.5171	0	0	6.0442	0	36.915	45.905	93.266	174.26	236.16	363.25	451.14	600.6	773.09	892.73	1079.4	1200.3	1414.9	1641.9	1789.6	1917.9	2139.4	2218.9	2374.3	2475.4	2398.7	2519.3	2592.3	2779.7	2907.9	3120.7	3180.2	3216.6	3390	3486	3596.5	3417.6	3607.2	3431.5	3735.2	3665.5	3781.3	3992	3912.2
7.2296	11.086	0	0	0	34.923	0	0	0	0	0	0	0	0	0.75056	0	3.1749	28.394	46.408	52.395	159.69	149.03	232.25	301.89	424.1	485.82	641.98	703.53	805.73	813	958.46	907.27	975.34	1066.9	1194.1	1262.6	1393.5	1501.1	1567.3	1617.6	1570.7	1691	1776.2	1861.5	1858	1882.4	1929.2	1952.7	2028	2011.2
5.2813	6.3874	0	3.5286	6.3887	0	0	16.487	3.3406	11.447	0	9.023	18.935	44.347	75.548	103.51	169.65	258.59	318.09	432.8	535.22	721.82	920.61	1103.1	1334.4	1501.4	1661.1	1883.3	2135.2	2320.3	2406	2518.5	2698.7	2750.1	3095.1	3216.3	3142.1	3427.7	3385.5	3445.6	3410.9	3125.1	3492.2	3235.1	3090.1	3207.8	3260.1	3318.7	3155.7	3361.3
0	0	0	18.701	0.53885	12.617	9.1435	1.3744	15.791	0	5.0265	7.392	43.422	76.368	103.44	169.36	233.9	272.07	333.25	400.85	424.42	534.82	604.02	691.07	813.03	946.86	926.99	1072.2	1170.9	1405.8	1539.2	1609.7	1798.2	1971.6	2114.9	2309.9	2463.5	2659.7	2725.9	2965.8	3093	3210.7	3270.2	3332.7	3440.9	3458.8	3505.4	3520.4	3439.7	3551.8
12.122	8.3822	0	0	0	0	0	0	0	0	0	0	0	0	0	2.8961	8.0028	13.146	14.076	31.505	55.252	48.782	57.236	87.6	125.19	153.63	136.48	178.44	187.34	188.9	208.44	204.2	178.34	262.97	340.59	499.97	412.67	422.12	447.52	501.16	532.31	470.51	618.87	453.93	467.54	325.46	476.55	604.31	668	678.73
0	0	0	7.446	4.0393	5.3026	4.7804	15.698	12.433	8.9012	23.974	50.432	102.41	199.9	271.09	405.03	459.22	597.6	792.39	884.84	913.81	1283.9	1529.1	1662.1	1947.4	2187.4	2509.7	2785.2	2401.8	3259	2887.3	3053.8	3235	3383.1	3635	3964.6	4182.3	4425.5	5247	4766.8	4886.9	5125.2	5301	5841.3	5595.9	5692.7	5575.6	5847.2	5890.6	6165.4
42.377	0	0	0	0	0	0	0	0	0	0	0	0	0	14.597	24.124	56.653	105.91	156.26	231.94	295.3	430.6	542.22	629.97	743.7	1039.6	1227.2	1393.2	1494.4	1825	1738	2208.6	2411.6	2671.6	2874.2	3202.2	3420.3	3696.2	3844.3	4153.5	4212.8	4485.7	4534.8	4694.2	4815.9	4918.2	4931.9	4910.6	5087.2	5095.7
4.098	0	0.1954	2.2993	0	0.79286	2.5562	0.88337	0	0	0	3.9021	0	0	0	0	0	8.972	23.785	64.584	95.22	140.42	182	230.01	272.42	315.85	370.64	427.74	473.74	557.65	653.71	738.32	839.24	978.74	1125.9	1324.7	1552	1782.7	2092.4	2322.2	2565.2	2828.5	3029	3236.5	3483.6	3629.3	3952.2	3998.9	4147.7	4367.4
0	5.0746	0	9.037	0	4.8479	11.085	1.5577	0	0	0	0	0	0	0	0	0	0	0	0	0	0	0	0	0	0	0	0	10.061	30.716	53.941	100.01	168.78	230.68	314.44	424.74	521.72	640.14	719.2	829.02	928.6	1015.3	1088.2	1130.3	1122.6	1164.3	1219	1289.8	1293.5	1328.3
15.223	6.8832	5.304	8.8805	0	0	0	0	0	0	0	6.6863	63.475	139	230.65	320.62	413.39	615.07	689.2	804.21	910.19	1040.2	1212.5	1274	1355.8	1575.8	1722.5	1799.2	1836.5	1773.3	1684.4	1800.2	1881.3	1894.3	1965.5	2008.5	2094.9	2090.5	2211.6	2246.1	2460.7	2531.7	2617.2	2648.2	2699.6	2751	2797.7	2828.3	2757.7	2881.6
0	0	0	0	24.038	41.502	45.516	119.48	163.99	280.07	375.12	624.14	867.59	1211.9	1500.6	1901.2	2295.4	2666.5	3211.9	3689.5	4227.5	4579.9	5263.9	5637.2	6144.7	6859	7216.2	7439.9	7800	8478.3	9215.7	9536.9	10219	10635	11261	11620	12125	12133	13045	12888	13414	13843	14246	14594	14555	15101	15090	14890	14992	15059
23.656	0	0	0	0	0	6.1272	0	0	0	0	13.323	68.829	142.99	273.71	444.84	659.18	854.83	1090.3	1359.2	1619.8	1902.7	2234.7	2563.9	2861.4	3320.8	3662.1	4089.9	4412.6	4661.6	4914.8	5186.5	5678.7	5975.3	6301.9	6497.5	6710.5	6959.2	5047.8	5310	5882.3	6540.3	6964.6	5826	5381.1	5949.9	5614.3	6321.4	6302.1	6153
0	0	0	9.3113	5.7205	1.0891	0.053469	7.2348	6.1794	2.3416	0	16.43	14.378	37.331	68.15	44.792	68.047	83.108	137.57	158.61	222.45	311.11	459.28	608.94	731.2	911.62	1074.9	1351.6	1535.4	1809.7	2079	2354.1	2678.8	2934.9	3217.2	3407.8	3769.1	3946	4215.2	4356	4606.9	4680	4798.7	5278.3	5357.8	5276.8	5329.5	5527.8	5620.5	5620.3
10.172	3.6291	0	0	5.8298	0	0	2.5767	4.7065	31.688	40.704	72.165	84.33	126.45	178.05	225.07	269.43	326.12	419.62	521.71	614.72	717.76	847.33	1040.8	1207.1	1413.3	1505.5	1707.6	1926.6	2092.9	2200.8	2273.3	2447.9	2600.8	2747.4	2895.1	3119.9	3374.4	3464.6	3706	3744.3	3955	4005.3	4089.1	4196	4301.3	4308.4	4328.1	4325.7	4408.6
0	2.371	0	0	3.3292	0	12.385	4.3697	27.756	34.78	41.234	58.397	68.966	96.217	116.33	136.34	160.84	192.73	205.87	251.08	287.08	310.84	323.31	379.55	411.28	475.46	571.45	620.01	693.31	829.62	919.93	1075.6	1180.9	1360.5	1516.6	1745	1889.6	2053.4	2195.1	2426.7	2548.5	2648.8	2704.1	2901.2	2924.9	2961.1	3074.7	3097.1	3118.8	3187.7
0	6.0206	0	1.402	0	0.98083	6.5586	2.1291	0	0	9.3333	20.745	58.659	130.4	252.25	398.76	568.5	749.76	929.14	1189.7	1409	1574.7	1821.4	1995.4	2190.2	2430.8	2513	2723.4	2830.3	2977.7	3122.8	3144.1	3235.7	3326.6	3411.5	3565.5	3702.3	3755.7	3847.1	3742	3809.5	3928.5	3893.2	3939.6	3899.1	3818	3855.6	3970.6	3966.3	3964.3
8.6947	4.405	0	5.4414	1.3759	0	0	0	0	0	0	0	11.938	26.865	61.646	97.709	174.36	244.45	282.47	325.78	381.64	432.31	565.74	655.42	661.17	712.42	787.47	761.7	862.54	916.73	955.91	1014.3	1109.9	1146.8	1261.9	1281.8	1398.4	1356	1483	1540.3	1691.5	1699.2	1731.3	1797.1	1862.9	1896.1	1855.9	1988	1959.1	1969.2
8.2944	3.1841	0	0	0	0	10.168	6.2536	32.641	82.481	158.35	255.11	429.21	619.65	885.37	1174.2	1490.4	1876.1	2115.2	2515.5	3153.9	3360.8	3636	4093.7	4523.8	4802.4	4964.6	5392.1	5861	6246.6	6391.2	6692.5	6754.2	7011.6	7305.4	7602.4	7792.9	7733.6	8047.3	8260	8355.3	8373.6	8552.4	8608	8602.4	8589.8	8857.1	8671.1	9067.5	8752
1.678	1.6969	0	0	0	14.831	4.6016	12.74	19.83	2.8129	7.9457	0	0	3.0735	0	0	6.6579	15.648	34.716	86.64	131.43	176.14	257.54	358.12	456.94	510.16	622.61	781.05	866.81	1009.3	1088.3	1136.9	1220.1	1324.1	1438.7	1528.5	1660.6	1769.7	1824.3	1868.9	1956.2	2037.4	2019.7	1985.1	2027.9	2055.6	2073.6	2145.4	2142.1	2177.4
0	0	0	0	1.828	9.4712	7.244	16.502	46.756	70.626	107.8	154.09	233.8	308.22	346.31	390.45	396.72	475.14	545.61	591.95	677.25	755.64	865.47	1044.4	1195.6	1279.5	1467.8	1643.9	1761.5	2231.2	2482.7	2459.1	2607.2	2870.6	3133.8	3231.5	3361	3865.9	4136.4	4308	4141.2	4480.6	4640.5	4806.6	5044.3	5083	5060	5562	5169.5	5161.9
0	0	0	0	3.7118	6.2002	9.1443	13.411	11.378	20.034	28.913	37.736	81.197	111.95	184.99	229.74	283.65	346.23	409.93	533	640	735.99	825.96	939.58	1059.8	1210.1	1269.1	1375.3	2019.3	1746.5	1796.5	1985.4	2126.2	2326.6	2431.6	2654.4	2774.5	2908.6	3043.9	3106.9	3207.2	3344.8	3405.4	3471.2	3529.4	3605.9	3587.5	3599.9	3597.4	3658.7
0	3.6773	0	4.2285	0	5.4504	12.245	17.803	18.435	0	0	0	0	0	1.8877	27.099	48.384	97.574	144.56	239.89	292.48	368.29	461.33	612.09	776.08	844.92	963.16	1124.1	1265.6	1429.1	1584.8	1744.9	1909.7	2047.6	2235.9	2315.5	2499.7	2696.3	2763.5	2769	2957.9	3082.9	3104	3245.1	3152.2	3047.8	3171.1	3233.1	3237.5	3240
3.107	0	0	2.2904	1.9067	0	2.0643	0	9.7354	12.52	32.754	86.065	127.09	171.01	234.03	256.81	343.3	411.72	450.85	553.96	648.16	782.4	865.45	996.31	1086.9	1310.7	1491.9	1695.4	1933.1	2184.5	2471.2	2761.8	3016.5	3298.7	3585.4	3889.5	4152.7	4316.2	4516	4682.4	4907.7	5042.3	5151	5324.2	5411.6	5521.5	5519.7	5568.7	5606	5645.8
0	0	0	6.845	0	8.326	5.0409	9.7001	24.424	42.079	79.618	134.37	234.51	316.32	414.39	541.94	646.56	753.67	859.34	986.71	1054.1	1197.4	1378.6	1539.9	1749.4	1878.9	2037	2226.4	2475.3	2668.3	2931.7	3171.9	3412	3572.3	3833.7	3981.8	4325.2	4423.3	4665.5	4784.1	5002	5128.3	5202	5249.6	5314.9	5313.7	5470.4	5495.2	5592.9	5558.6
7.8308	0	0	0	0	3.2365	5.4002	0	10.154	6.5002	0.19519	0	17.512	19.495	30.29	50.3	61.45	70.663	45.287	79.345	57.122	24.102	90.879	100.52	82.014	137.73	282.68	305.77	381.64	445.54	517.79	400.64	434.19	521.08	80.234	106.28	83.248	99.084	63.08	95.462	95.901	153.96	56.091	248.1	136.61	123.88	79.131	15.881	13.59	22.943
0	4.76	4.5108	0	0.52982	0	6.0838	2.4116	0.94021	0	2.5445	0	5.6135	38.311	71.53	121.83	188.07	255.09	334.25	440.2	542.49	691.41	802.48	962.18	1142.1	1296.8	1537	1734.4	2008.3	2096.1	2337.6	2449.7	2742.8	2819.7	3043.3	3438.3	3644.2	3656.2	3620.3	3716.9	3681.1	3623.7	3593.1	3667.3	3772.7	3777.2	3828.8	3766.7	3832.4	3811
2.1666	6.0725	1.8858	0	0	0	0	0	0	0	0	0	0	0	0	0	0	0	1.3487	47.652	80.535	160.2	233.57	305.22	369.98	425.37	489.15	613.12	680.33	812.5	925.28	998.52	1112.7	1167	1277.7	1357.2	1442.7	1463.2	1517.8	1647	1705.8	1768.7	1752.2	1779.2	1869.2	1939.1	1933.1	1952.4	1919.5	1985.4
0	0	0	9.053	0	28.771	40.966	34.041	53.302	55.945	57.366	85.976	136.43	96.376	143.06	276.54	242.59	310.58	352.42	411.79	482.4	528.5	571.92	599.35	655.48	708.35	710.83	747.45	784.7	829.94	826.58	832.14	852.34	966.02	999.79	1017.6	1062.8	1077	1090.9	1161	1225.4	1244.7	1275.8	1283.2	1343	1395.9	1413.2	1428.6	1441.8	1493.4
0	0	0	0	0	21.068	20.36	21.28	40.451	24.914	35.248	28.235	44.286	71.549	102.58	135.55	184.12	263.58	310.05	392.7	486.91	571.16	649.79	751.48	845.27	861.31	949	999.9	1063.7	1141.2	1184.3	1251.5	1223.9	1299.6	1321.2	1339.9	1319.7	1393.2	1399.3	1461.4	1432.8	1439.6	1446.2	1467.5	1374.1	1369.6	1408.1	1411.6	1401.6	1369.3
5.6568	1.0869	0	0	0	4.2026	4.4726	5.8736	3.7426	2.2194	17.951	25.987	39.368	67.113	116.46	171.82	277.94	358.9	490.72	622.49	757.3	884.09	1048.7	1190.8	1321.6	1486.3	1617.3	1822	1969.3	2091.9	2234.3	2273.2	2397.3	2486.3	2611.5	2706.3	2781.2	2897.2	2856.2	2941.7	3031.5	3167.2	3133.8	3168.2	3177.7	3233.2	3218.9	3205.6	3197.3	3139.9
0	0	0	18.256	17.565	8.2246	7.7499	0	0	0	0	0	0	0	0	0	0	0	0	0	0	0	15.284	41.511	85.79	110.8	125.16	188.56	243.58	376.64	449.64	539.46	663.02	744.45	859.44	959.48	1071.3	1191.7	1312.8	1490.5	1584.4	1634.3	1693.8	1638.7	1767.6	1915.1	1973.8	1911.3	1949.5	2023.9
0	2.9457	3.4617	0	0	0.11888	8.565	10.597	16.66	25.699	27.759	35.33	44.03	50.452	63.823	77.05	88.541	112.65	148.71	202.81	280.02	348.57	433.98	522.1	598.75	692.34	840.25	944.94	1070.5	1171	1268.4	1385.4	1441.9	1558.3	1655.9	1778.3	1859.8	1974.8	2005.7	2061	1991.2	2302.6	2291.2	2447.4	2392.5	2491.3	2451.9	2469.6	2494.1	2562.9
1.1719	5.205	0	0	1.246	0	2.7872	0	4.3036	0	0	0	0	0	0	0	0	1.5791	5.7795	26.68	19.891	26.419	69.527	68.552	84.481	91.453	126.75	177.2	218.46	242.15	273.04	299.25	365.79	385.78	467.86	521.11	569.89	613.61	631.4	711.55	691.45	786.05	786.92	818.67	836.76	837.23	847.94	878.07	848.23	822.58
14.915	0	0	0	0	5.8961	27.842	86.014	190.9	373.84	598.98	843.59	1179.9	1565.4	1886.2	2294.9	2648.9	3176.8	3394.3	4101.7	4469.1	4824	5166.2	5556.5	5805.4	6655.4	6790.5	6982.1	7529.1	8160.9	8055.8	8820.1	8862.5	9384.3	9630.9	10159	10851	10668	11041	11519	11723	12178	12176	12488	12531	13216	12962	12782	12725	13185
0	4.906	0.7102	2.8089	19.138	0	0	0	1.7505	2.9645	0.83834	0	16.524	36.926	73.599	125.18	195.05	281.05	355.06	391.11	426.7	511.11	620.63	646.9	794.77	846.94	935.05	1016.2	1088.4	1082.9	944.1	981.95	1390.9	1391.4	1559.7	1619.3	1726.6	1682.5	1516.4	1947.5	2032.6	1997.6	1699.5	2037.3	1689.2	2116.7	2134.2	2148.3	2141.6	2151.1
3.0544	12.509	0	8.7961	0	0	0	0.41013	8.1425	0	11.245	23.059	47.844	73.198	123.88	186.33	247.34	352.75	479.82	630.9	842.39	990.24	1221.1	1405.2	1694.1	1893.8	2090.5	2312.1	2489.3	2673.3	2879.2	3141.7	3289.7	3426.2	3575.2	3654.4	3838	3993.1	4258.3	4421	4463	4543.6	4587.1	4621.5	4480.8	4504.5	4632.7	4743.9	4733.2	4765.4
0	9.2127	0	0	0	1.5972	1.305	0	0	15.648	51.89	106.66	195.67	335.41	469.65	688.4	867.75	1074.6	1346.9	1748.7	1951.7	2330.5	2689.7	2923.4	3185	3511.3	3809.3	4046.3	4206.7	4350.3	4588.9	4347.2	4502	4630.6	4839.1	5108	4970.3	5534	5690	5847.5	5868.3	6037.9	6264.1	6367.7	6255.7	6547.5	6455.1	6529.7	6627.9	6524.1
0	0	0	0	15.123	33.469	30.214	49.975	59.611	65.258	53.567	75.66	78.822	87.151	108.89	115.57	128.19	138.53	131.96	159.36	176.53	194.22	246.27	255.75	310.17	341.19	382.44	463.02	504.88	568.08	610.53	699.55	794.61	875.36	1022	1169.1	1229.2	1387.6	1487.2	1653.1	1729.8	1806.9	1899.9	1984.4	2085.3	2129.7	2191	2191	2221.9	2306.8
0	0	0	0	7.6208	7.2021	11.44	10.486	21.841	5.5783	36.549	49.69	79.501	106.04	136.51	177.82	218.14	246.43	300.22	324.08	358.43	443.05	480.91	501.25	573.61	569.41	656.46	702.5	833.14	951.09	1057.2	1084.5	1201.8	1292.2	1380.7	1455.1	1579.7	1702.4	1733.4	1853.2	1870.4	1971.3	1968	2036.5	2040.5	2053.8	2043.9	2164.6	2201	2219.5
0	0	0	9.4195	3.4515	24.426	13.513	9.4535	0	0	0	0	0	26.872	38.417	56.522	97.241	140.12	200.06	250.67	302.73	369.44	445.89	520	561.84	621.36	648.48	752.82	789.04	864.22	940.5	940.33	1020.2	1005.3	1108.3	1178.8	1308.2	1415.9	1508.6	1593.6	1696.5	1760.6	1886.7	2048.2	2062.3	2150.7	2159.4	2189.6	2301.5	2313.9
0	0	0	7.0945	17.753	17.645	9.8592	25.951	10.351	9.7769	21.636	27.088	30.522	31.326	39.776	30.407	43.615	60.8	77.564	97.451	108.68	150.78	196.53	270.64	361.82	477.77	597.39	749.82	937.6	1150.9	1386.5	1493.8	1691.1	1908.8	2089.8	2275.3	2485.5	2605.1	2847.6	2950.3	3130	3211.2	3253.7	3330.8	3461.1	3384.4	3521.7	3373.7	3406.4	3398.2
0	3.6314	0	0	0	3.0052	5.212	22.885	66.75	130.65	211.53	351.87	542.63	761.45	941.64	1225	1499.2	1849.2	2194.4	2602.4	2842	3219.8	3510.1	4343.9	4193.7	4431	4756.4	4804.9	5475.5	5826.1	5821	6169.8	6443.7	6709.1	6893	7053.3	7089.5	7277.7	7528.1	7677.7	7674.1	7743.6	7631.6	7644.5	7554.4	7734.3	7738.9	7778.1	7858.9	7960.4
0	0	0	6.0538	0.64361	6.0461	5.1907	13.636	47.037	113.39	206.42	303.42	428.13	508.23	648.71	787.25	948.95	1074.7	1227.8	1364.6	1527.2	1710.1	1793.3	2063.4	2211.9	2338.1	2421.8	2743.7	2994.1	3116	3293.8	3509.3	3694.3	3777.7	3943.2	4046.7	4093.4	4281.8	4344.1	4444.1	4506.2	4565	4598.6	4688	4655	4741	4862.2	4732	4738.1	4674
2.1494	1.214	0	0.98667	0	6.4522	0	5.5132	3.7731	0	0	2.2572	30.692	54.414	93.94	125.41	167.3	218	267.27	309.19	374.74	407	466.99	503.84	604.97	631.67	678.53	715.4	797.69	809.12	891.39	882.93	952	978.57	1067.4	1111	1169.9	1226.5	1284.7	1314.4	1391.6	1461	1492.4	1527.9	1500.2	1516.6	1590.9	1637.4	1606.3	1574.6
14.771	8.942	1.1169	5.3143	1.5203	0	0	0	0	0	0	4.7908	28.182	31.623	43.399	80.641	47.733	117.69	194.17	219.05	279.04	361.66	454.66	556.31	625.39	720.67	792.89	935.83	1073.6	1173.8	1356.7	1627.5	1873.2	2111.8	2462.5	2894	3239.7	3496.1	3955	4228.5	4558.7	4829.1	5097.3	5099.4	5307.1	5448.1	5716.8	5803	5875	6176.3
1.292	0	0	0	0	0	13.562	41.354	91.845	166.75	285.5	429.32	635.76	850.5	1129	1378	1681.2	2016.8	2382.4	2721.7	3141	3458.6	3763.1	4178.5	4325.2	4793.3	5078.9	5361	5702	5837.9	6175.5	6529.8	7001.1	7216.8	7582.5	7611.9	7915.3	8326.3	8559.3	8899.6	9104	9541.6	9652.8	9994.7	10158	10296	10401	10406	10596	10564
0	0	0	16.094	3.3624	4.7869	0	0	0	0	0	0	0	0	0	0	0	0	0	0	0	0.13461	19.236	86.45	157.97	181.49	253.92	311.64	375.09	479.08	541.5	615.14	691.61	753.35	806.45	878	979.81	1040.6	1068.2	1154.5	1190.6	1253.7	1232.2	1270.5	1344.7	1445.2	1449.4	1409.9	1404.8	1440.3
0	1.7151	0	5.8496	4.157	0	0	6.3914	45.386	115.82	195.37	313.6	451.06	610.27	754.5	977.4	1114.8	1329.5	1558.3	1847	2088.9	2394.9	2683.2	2850	3087.9	3274.1	3195.6	3344.3	3806.6	4013.6	3969.1	4216	4305.3	4225.5	4244.2	4256.2	4346.2	4349.8	4494.4	4717.2	4716.9	4859.9	4485.5	4613.9	4664.9	5088.2	5015.9	5025.1	4981.6	4962.2
0	0	0	7.6946	0.57877	1.0138	11.695	9.6726	10.92	11.513	22.339	68.585	117.71	214.09	338.82	469.85	630.62	819.16	1013.2	1247.1	1443.6	1653	1964.3	2242.3	2414.2	2742.8	3041	3356.5	3654.2	3919.2	4188.2	4337.4	4696.4	4911.4	5252.2	5509.8	5797.7	5980.6	6159.9	6392.4	6720.4	6724.3	6914.6	6981.2	7074.7	7383.9	7408.7	7388	7475.8	7607.3
0	0	0	5.553	0	13.014	26.92	78.685	143.65	240.75	405.35	615.57	844.98	1128.7	1374.5	1606.9	1892.4	2184.8	2399.6	2670	2870.3	3115.9	3279.2	3387.4	3605.4	3731.3	3893.6	4050.7	4587.7	4350.3	4380.9	4699.5	4807.9	5057.1	5262.8	5423.4	4960	5577.8	5818.8	6109.1	5924.5	6243.4	6246.9	6140.5	6359.3	6407.6	6388	6531.7	6457.3	6501.2
6.5575	0	0	0	4.8674	9.4618	8.419	8.886	1.2587	5.2827	12.299	12.254	8.6737	24.458	54.948	73.738	137	189.57	257.53	308.26	413.99	508.8	632.98	700.88	842.78	945.57	1089.7	1194.9	1311.4	1361.7	1536.1	1620.2	1732.7	1888.8	2019.4	2213.3	2351.2	2482.4	2526.4	2630.4	2757.8	2773.7	2877.6	2699.5	2743.8	2763	2811.8	2876.7	2885	3163.5
0	0	0	0	9.9248	18.396	14.913	31.357	36.701	13.354	17.201	12.443	19.263	17.586	4.5655	23.905	29.589	46.637	46.21	41.463	50.501	56.297	75.821	98.141	164.8	207.06	254.19	317.79	406	495.73	559.63	651.76	714.86	918.51	1022.7	1133.3	1198.8	1322.8	1344.5	1424.3	1458.3	1551.9	1533.1	1593.2	1576.8	1557.3	1619.1	1586.8	1616.7	1607.8
0	0	0	7.3864	23.942	13.625	0	27.193	63.172	58.647	162.26	213.55	346.53	466.46	589.01	678.21	812.04	941.2	1065.6	1222.9	1331.2	1483.4	1566	1637.7	1761.3	1866.8	1946.3	1926.8	2018	2070.6	2060.5	2097.4	2119.2	2188.7	2238.8	2278.5	2225.3	2295.9	2361.9	2418.1	2462.7	2411.3	2468.3	2241.6	2299.3	2355.7	2302.2	2308.8	2287.1	2333.7
1.6353	5.3975	3.073	4.5488	6.5535	0	0	0	27.577	62.562	115.14	215.86	371.31	533.36	755.37	1001.4	1218.2	1524	1819.6	2080.1	2322.2	2607.4	2986.6	3725.3	4080.6	4378.9	4643.4	4774.3	5252.1	5537.2	5813.3	6051.3	6156.8	6336.4	6790.6	6832.9	7191.2	7206	7794.4	7833.3	8217.5	8308.9	8433.2	8639.4	9041.3	8772.5	8733.9	8886.9	8901.3	8988.2
0	0	0	0	12.308	20.821	39.184	62.026	75.497	93.296	125.89	185.43	245.95	362.31	470.15	657.07	834.61	1075.1	1310	1598.8	1898.7	2208.7	2560.5	2841.9	3124.7	3471	3814.9	4202.9	4454.2	4790.9	5117.6	5382.5	4996.8	5629.6	6009.7	6360.1	6720.8	6783.8	7053.1	7211.2	7681.6	7534.8	7624.2	8055.6	8055.1	8053.3	8290.1	8304.3	8218.9	8445.6
20.73	0	0	0	0	0	2.8075	20.409	53.929	103.21	147.76	217.23	295.2	337.6	388.77	462.93	541.34	619.81	667.45	736.06	736.78	782.25	799.22	813.67	843.71	902.76	924.89	936.99	1020.3	1059.8	1106.1	1180.4	1228.2	1338.7	1412.1	1578	1667.8	1759.8	1862.7	1950.6	2015.4	2166	2140	2250.9	2284.1	2382.3	2456.3	2457.3	2479.8	2543.5
0	0	1.2977	0	2.6197	1.19	0.82737	4.3792	10.403	3.6091	4.8056	1.767	1.9835	0.023865	2.2106	8.1293	27.031	30.19	54.566	77.264	106.87	130.84	172.74	208.11	233.79	239.71	280.39	298.54	324.24	354.73	392.11	420.48	477.13	555.18	642.98	748.35	825.55	953.21	979.99	952.54	1114.9	1122.9	1200.7	1160.2	1320.4	1274.4	1337.4	1380.2	1408.4	1514.6
4.8577	2.9692	0	0	0	0	18.019	83.013	208.73	408.45	694.51	1101.2	1553.6	2069.1	2650.9	3149.3	3608.9	3913.3	4600.6	5464.2	6007.1	6449.1	7138.5	7461.8	7824.2	8047.6	8419.2	8979	9515.7	9452.9	9723.6	9830.5	10055	10644	10557	10865	11268	11390	11415	11582	12055	11862	11943	11919	12109	11995	12025	11974	12224	12227
0	0	0	1.8161	14.29	5.7593	14.626	22.22	27.259	29.295	37.355	46.13	75.536	116.74	194.17	281.52	396.29	514.69	701.94	855.67	1056.7	1329.5	1554.1	1885	2094.2	2315.8	2789	3038.8	3346.2	3661.2	3930.6	4124.4	4359.7	4645.9	4873.4	5102	5298.3	5352.4	5604.1	5512.1	5617.7	6070.5	6243.2	6028.2	5532.8	5522.7	5539.5	5589.2	5629.4	5634.1
15.029	0	0	1.5955	0	4.5766	3.2309	17.226	31.896	44.528	75.63	109.11	169.91	203.71	273.81	348.47	399.23	492.71	584.25	655.89	783.08	1083.4	878.95	1061.4	1293.2	1567.3	1850.2	2072.5	2476.2	2788	3053.9	3215.1	3536.9	3918.1	4149.5	4461.4	4747.1	4972.7	5233	5765	6093	6400.5	6369.2	6036.8	6216.1	6404.4	6386.3	6508.8	6545	6767.3
0	0	0	0	6.8481	5.7509	4.6933	13.394	26.375	18.82	21.205	30.2	38.868	59.502	106.76	175.09	279.06	375.55	495.32	597.35	751.96	860.97	998.28	1142.8	1240.3	1348.1	1431.7	1526.3	1630.6	1772.9	1824.3	1844.7	1964	2040.6	2038.5	2053.5	2098.8	2150	2320.5	2381.5	2435	2450	2586.8	2605.6	2657.3	2650.3	2727.5	2717.2	2679.2	2829
0	0	7.3693	6.9666	9.0657	0	4.1603	0	15.969	55.153	71.257	161.87	273.71	405.76	549.35	755.43	967.14	1181.1	1488.2	1717.9	1925.6	2151.7	2379.4	2610.1	2816	3060.9	3263.8	3421.6	3611.6	3707.4	3898.3	4063.7	4201.6	4324	4427.1	4598.2	4731.9	4619	4741.2	4885.8	4963.4	4921.9	5109.2	5014.6	4980	5025.7	5123.7	5014.5	4996.7	5047.1
0	0	0	0	3.7988	25.017	23.525	22.969	37.926	51.107	64.905	66.439	60.773	63.795	61.869	62.752	82.555	124.86	152.57	205.33	253.3	335.57	400.29	490.44	537.98	607.68	687.67	702.05	804	963.86	997.83	1062.2	1225.9	1303.8	1436.1	1532.4	1751.2	1790.1	1871.7	2044.2	2239.9	2315.6	2417.4	2528.2	2649.4	2731.7	2837.7	2938.2	2969.8	3033.1
0	4.4366	0	3.6952	10.087	5.809	0	0	0	0	0	0	3.0498	0	2.9293	0	0	1.4091	0	35.919	87.078	83.406	144.05	193.38	290.99	405.51	520.32	609.19	713.15	786.63	904.25	1080.2	1186.6	1189.3	1335.3	1429.7	1493.4	1538.2	1677.2	1528.3	1757.6	1851.5	2238.3	2069.2	2098.7	2289.6	2356.3	2458.5	2278.2	2377.6
0	0	5.7854	0	0	5.9671	4.4944	2.8923	20.549	9.1819	43.29	119.62	198.99	308.06	425.86	637.77	807.22	1116.7	1463.5	1566	2088.3	2126.9	2498.3	3029.8	3066.9	3534.4	4096.9	4365	4603.6	4551.2	4822.8	4917.5	5197.5	5496.6	5749.9	6144.6	6214.6	6437.3	6669.4	6855.7	6884	6812.3	6867.4	7264.1	7465.6	7130.7	7315.5	7503.7	7576	7526.2
10.762	2.15	0	0	0	0	0	0.01054	3.0555	0	0	0.88925	18.167	28.712	40.774	59.062	90.21	124.01	167.74	189.89	226.48	256.25	300.17	328.57	399.4	442.66	507.34	587.54	635.92	703.9	715.41	778.16	840.63	884.7	923.82	1003	1017.4	1079.1	1091.5	1110	1126	1138.1	1184.6	1245.5	1211.2	1260.6	1246.7	1250.9	1239.1	1286.9
0	0	0	0	0.7573	33.615	40.212	44.974	43.035	25.031	33.818	20.002	44.446	55.118	55.758	71.11	69.697	91.846	109.07	146.71	188.44	216.28	287.77	369.43	414.43	517.83	560.6	627.76	716.68	782.36	839.85	954.68	1032.4	1128.3	1176.9	1272.9	1378.2	1446.1	1521.7	1569.6	1680.6	1745.6	1831.2	1881.5	1812.7	1824.1	1881.2	1954	1960.4	1975.9
10.471	0.82472	0	0	0	1.3991	0	0	19.457	55.093	103.41	167.74	312.17	433.75	549.07	677.86	837.88	945.4	1136.8	1266	1533.1	1660.3	1984.8	2200.3	2372	2521.9	2872.1	3463.3	3879.9	3763	4060.9	4247.1	4514.8	4655.6	5007.9	5161.9	5444.4	5646.3	5812.9	5845.4	6027.3	6129.7	6244.6	6390.9	6541.1	6688	6775.8	6828.9	6916.9	7038.6
0	0	1.2584	0	1.1595	9.8701	4.9768	11.312	6.3632	0	13.643	34.27	99.743	169.16	279.78	393.74	568.01	747.23	884.13	1075.1	1228.9	1350.4	1510.1	1617.5	1857.9	2086	2277.5	2462.6	2728.3	3000.7	3164	3361.6	3402.2	3631.8	3798.4	3889.7	4067.3	4213.9	4320.6	4543.4	4623.4	4876.5	4898.3	4978.3	5296.1	5114.6	5116.2	5171.5	5127.3	5150.9
1.6876	4.4158	0	0	3.6715	8.3445	0	5.8837	19.623	12.947	7.0379	3.0794	9.3722	7.4169	11.029	8.0557	15.852	15.752	59.228	111.77	236.22	367.13	545.92	701.36	919.48	1152.8	1362.4	1510.1	1772.6	2035.3	2337.6	2520.5	2800.5	2868.6	3055.2	3295.8	3511.8	3663.2	3958.4	4072.3	4187.1	4303.1	3798.1	3937.4	4660.5	4037.1	5060.8	5092.4	5142.7	5162.5
0	0.28673	0	9.754	0	1.5086	3.4985	0.83867	1.3775	0	0	0.40419	14.568	67.702	96.038	154.44	229.32	296.21	396.09	500.84	611.91	762.64	905.24	1128.3	1222.3	1419.1	1699.5	1792.1	2042.9	2223.8	2386.1	2518.8	2767.5	2972.2	3121.4	3313.1	3542.9	3698.9	3897.4	4052.8	4139.2	4180.5	4426.6	4527.8	4508.4	4566.4	4642.5	4643.7	4729.6	4688.6
17.637	0	0	0	0	0	9.338	0	4.3636	0	0	0	20.96	46.278	104.79	193.58	290.54	420.27	556.56	723.12	892.24	1031.8	1209.3	1402.9	1568.7	1783.9	1945.9	2119.4	2273.9	2530.2	2681.7	2937	3098.5	3356.3	3501.8	3723.7	3776	4059.8	4144	4213	4400.2	4427.3	4487.9	4604.5	4581.9	4576.8	4783.9	4789.4	4651.5	4842.2
3.2006	0	0	7.5214	11.16	4.0511	6.9736	34.672	40.656	76.619	81.565	118.68	142.47	188.98	206.12	246.47	278.29	274.08	305.49	346.23	370.42	386.92	433.98	491.62	583.87	627.51	673.75	776.07	891.31	1033.9	1161.3	1283.3	1493.3	1688.4	1960.8	2166.9	2397	2697.4	2886.3	3106.5	3195.2	3365.5	3491.6	3704.6	3781.7	3837.7	3917.9	4013.8	4076.5	4125.9
0	0	0	8.4063	0	12.27	4.315	18.112	0	0.63531	1.6158	0	12.743	18.692	34.478	46.342	65.542	98.217	113.79	172.91	199.31	212.12	214.66	278.85	337.58	338.79	429.12	388.24	459.4	491.31	540.54	492.48	528.25	553.66	493.33	466.08	494.42	506.89	546.22	529.95	511.92	562.4	566.9	576.9	513.99	489.34	532.22	552.05	540.33	531.08
0	0	0	9.4095	12.445	0	0	1.4602	32.572	65.528	71.123	106.17	139.33	195.27	242.92	287.81	363.15	397.8	452.09	547.91	612.23	610.26	710.11	720.83	789.22	803.92	831.66	819.26	876.66	946.75	1005.6	1018.3	1084.7	1144.5	1236.9	1277.1	1340.4	1468.8	1524.6	1567.5	1613.9	1669.3	1694.3	1788.5	1819.7	1799.6	1901.7	1976.1	1925.8	1916.9
5.023	0.42805	0.81863	3.4752	0	0.70257	0	10.227	47.403	60.524	104.63	135.19	184.89	185.85	222.61	216.75	251.25	252.05	271.26	244.59	316.98	268.22	296.49	393.13	376.58	390.96	453.62	544.75	613.09	689.91	779	785.36	921.69	1014.9	1171.7	1286.5	1484.6	1579.9	1740.1	1880	2161	2221.4	2384.1	2471.7	2484.8	2673.9	2674.2	2761.9	2785.9	2808.9
4.256	2.3641	0.97614	0	0	0.31401	3.6742	7.6151	4.9478	13.322	21.373	29.495	49.637	103.57	194.8	337.06	466.36	689.44	935.72	1132.1	1449.2	1744.2	2079.1	2287.8	2709.8	2947.2	3239.4	3694.2	3934.9	4428	4557.4	4936.1	5226.6	5630.9	5950	6226.4	6567.6	6769.1	7111.4	7345.7	7682.4	7882.6	8059.9	8297.6	8354.7	8463.3	8623.3	8625.2	8703.4	8997.9
10.873	0	0	4.673	7.3174	0	0	0	0	13.081	13.908	41.655	81.461	105.11	141.6	193.51	249.17	327.01	418.84	519.56	623.9	708.85	673.3	779.9	807.88	907.69	950.66	1003.7	1038.1	1143.6	1242	1410.6	1648	1639.3	1849.2	1901.3	1944.6	1957.1	2134.3	2212.2	2345.4	2380.3	2376	2365.2	2394.1	2478.4	2495.3	2573.5	2487.7	2539.2
0	0	0	10.327	0	0	3.7618	6.4591	6.0828	1.67	0.65601	17.892	16.474	45.243	57.22	70.672	96.077	104.89	129.56	138.03	155.67	161.28	204.55	235.98	243.52	349.22	313.31	380.94	454.97	519.27	629.07	692.47	761.58	877.41	996.72	1104.6	1242.3	1374.7	1438.5	1579.1	1632.8	1706.2	1782	1946.9	1929.3	1980.2	2021.2	2137.5	2115	2158.6
6.9343	4.8625	0	0	1.0977	0	1.6062	6.2119	24.745	50.299	104.62	182.18	259.42	376.92	491.23	620.08	776.64	971.15	1127.9	1357.7	1562.1	1785.2	2076.1	2283.2	2468.6	2750.8	3084.8	3276.3	3448.3	3773.2	4060.1	4261	4497	4887.8	5072.1	5628.5	5758	5875.9	6168.8	6303.5	6479.5	6526.5	6621.5	6833.1	6618.1	6758.9	6702.6	6784.9	6844.2	6973.2
14.501	0	0	0.0073973	0	4.041	7.2519	0	0	0	0	0	0	0	0	0	0	0	0	0	0	47.666	105.08	151.24	257.32	388.17	543.93	688.36	844.13	978.2	1031.8	1172.2	1296.8	1468.1	1623.7	1805.3	1965	2194	2309.7	2497.8	2537.4	2782.4	2818.8	2901	2937.1	3046.4	3127.7	3183.1	3233.3	3221.5
0	0	0	12.631	0	24.508	16.324	19.534	15.54	18.319	20.486	16.458	60.298	92.778	150.66	226.73	306.87	395.61	477.37	579.1	643.83	720.62	789.24	875.25	962.13	1014.7	1061.6	1123.7	1139	1236.5	1196.1	1238.9	1196.2	1252	1260.5	1264	1330.7	1337.4	1300.2	1337.4	1325.9	1375.3	1317.2	1343.8	1355.1	1325.9	1378.9	1372.1	1381.4	1445
0	0	11.651	7.1111	0	0	0	0	11.719	27.264	41.131	74.684	129.14	161.86	238.52	301.46	408.37	528.54	638.34	711.97	784.72	882.34	1059	1055.9	1204.1	1262.8	1339.1	1347.9	1397.6	1424.5	1526.3	1564.8	1617.5	1752.8	1886.9	2161.6	2447.9	2628.1	2900.4	3165.3	3531.9	3705.6	4094.2	4419.2	4624.3	4840.2	4936.5	5234.7	5355.9	5504.8
0	0	3.5405	4.2927	21.037	12.084	7.4274	6.2945	12.586	9.7549	11.294	10.55	29.635	28.091	63.144	86.191	143.01	196.29	243.68	330.76	391.03	479.25	568.66	654.35	697.56	790.61	824.34	903.78	934.45	1016.7	1093.6	1116.2	1156.7	1234.7	1280.4	1346	1326.4	1365.6	1403.1	1440.4	1498.8	1452.5	1545.2	1506.3	1597.3	1633.9	1605.5	1634.7	1625.7	1649.5
0	0.3137	0	5.8658	5.283	5.8934	8.8264	0.18856	9.1928	13.325	13.897	31.56	53.271	102.5	141.57	221.95	346.76	425.02	567.86	709.37	794.41	960.8	1049.4	1262.2	1409.5	1498.2	1638.1	1762.4	1915.1	2045.6	2182.9	2269.1	2386.2	2542.9	2645	2721.3	2862.6	3056.7	3063.7	3062.5	3193.2	3254.5	3336.2	3251.5	3262	3312.3	3338.2	3353.8	3527.8	3490.1
0	0	0	11.863	13.382	0	0	0.55923	0	0	0	0	0	0	0	0	0	0	0	0	0	0	0	0	0	0	0	0	0	0	0	5.5768	27.008	42.296	88.096	131.85	207.37	244.37	306.69	336.76	407.17	462.12	507.14	576.37	599.84	645.7	686.79	686.65	703.99	761.53
0	0	0	6.9508	0	1.7948	11.486	31.682	60.541	113	194.87	316.06	498.81	601.6	804.82	983.75	1142.8	1286.7	1453.5	1626.9	1809.4	1874.3	2060.3	2243	2392	2527	2638.5	2809.6	3117	3421.5	3504.9	3702.4	3859.3	4030.5	4328.4	4498.6	4668.1	4820.7	5039.4	5161.1	5193.7	5405	5480.2	5579.6	5595.2	5579.3	5723.4	5716.1	5789.8	5792.6
0	0	0	14.262	22.92	0	0	0	0	0	0	0	1.3761	0	10.483	8.455	14.735	32.208	23.601	20.696	82.808	117.61	236.51	334.1	459.27	564.13	684.88	796.49	971.27	1086.2	1341.8	1516.2	1536.1	1710.5	1952.3	1996	2179.9	2387.2	2937.3	2721.1	2869.2	3231.6	3548.5	3639.7	3650	3671.5	3790.5	3743.2	3821.4	3894.8
0	0	0	10.451	9.4433	2.4198	0	10.65	32.873	92.767	169.51	301.21	416.25	521.39	747.95	937.09	1182	1482.4	1654.2	1913.2	2116.3	2388.9	2670.4	2947.4	3237.6	3419.8	3657.8	3867.7	4128.4	4357.1	4477.7	4609.3	4849.5	4957.8	5097.4	5334.8	5471.3	5624.1	5668.8	5874.3	5964.2	5904.8	6142.2	6227.5	6292.7	6531.3	6401	6235.5	6296.5	6407.8
0	0	0	1.3598	10.237	7.257	7.5785	10.755	16.234	6.8411	1.2168	8.2526	11.605	11.521	46.611	81.312	167.11	214.4	252.92	386.38	431.69	603.24	756.03	887.78	1071.1	1214.3	1334.8	1419.4	1607.6	1773.2	1957.3	1828	1753.6	1737.7	2021.5	2153.1	2195.8	2264	2328.6	2336.1	2361.6	2175.1	2191.5	2242.2	2198	2256.7	2176.5	2162.7	2140.5	2110
2.8517	5.2077	0	0	1.0114	10.967	0	15.39	78.264	154.43	248.84	426.74	642.49	877.99	1129.7	1414.2	1712.9	2055.3	2286.4	2637.8	2893.7	3199.1	3482.7	3784.1	3873.3	4120.4	4352.7	4585.8	4623.9	4725.6	5119.9	5207.2	5408.6	5439	5511.4	5762.9	5969.4	5940.8	5984.5	6196.8	6319.3	6454.2	6526.7	6668.2	6717.8	6875.6	6878.6	6954.9	6969.4	6924.1
0	0	0	0	5.5701	7.4807	9.6055	9.0224	25.586	29.39	53.437	56.842	78.023	97.527	142.71	163.99	216.49	253.34	314.53	412.49	495.12	565.9	703.17	788.22	918.01	1038.2	1110.5	1295.6	1441.7	1577.1	1731.5	1850.8	2043.2	2125.3	2412.1	2555	2606.9	2762.9	3007.5	2971.3	3226.6	3252.1	3406.9	3468.8	3666.7	3657.5	3757.6	3891.1	3887.2	3858.3
0	0	0	0	6.9007	32.892	169.84	187.19	201.41	89.146	122.69	138.26	184.08	368.73	476.87	511.6	433.7	508.82	560.17	660.23	735.26	796.02	861.01	929.11	998.76	1051.7	1118.6	1167.3	1274.8	1278	1345	1331	1358.6	1434.8	1490.7	1534.3	1629.5	1702.1	1737.2	1829.8	1819.8	1885.2	1877	1896.3	1877.6	1867.6	1934.6	1913.7	1930.1	1884.8
1.3077	5.4521	0	10.225	6.9124	0	0	0	0	8.7583	0	17.485	24.46	31.071	40.99	48.319	70.32	81.017	87.258	100.54	107.96	106.09	112.7	139.15	149.46	152.28	135.64	121.41	156.18	194.66	215.77	224.12	257.1	342.24	444.44	516.55	590.27	677.16	772.24	864.46	832.14	921.36	946.65	1049.7	1089	1140.7	1196.7	1293.7	1303.7	1330.2
0	0	0	1.5677	3.4441	0	9.6375	8.0751	16.964	25.977	44.911	66.661	97.265	144.84	198.45	244	314.46	372.43	455.44	526.8	578.06	674.25	800.58	911.62	1012.7	1134.9	1243.6	1326	1417	1513.2	1636.8	1697.5	1811.2	1963.9	2055.7	2169.6	2318	2522.2	2570.7	2629	2716.1	2754.7	2933.2	3006.5	3082.8	3135.6	3251.7	3227.7	3316.9	3319.1
0	0	0	0	4.4324	11.246	15.253	23.781	25.693	19.342	9.7081	15.603	15.812	14.902	35.789	45.209	68.256	107.84	127.26	180.6	205.7	236.91	282.04	300.33	358.81	396.46	451.58	497.21	505.86	573.91	644.66	652.87	637.91	678.67	685.88	715.91	791.36	774.34	771.27	735.28	760.55	749.43	780.09	766.66	732.57	774.04	794.29	761.07	748.19	759.75
0	0	0	8.6898	6.8064	23.11	11.13	40.13	75.782	125.34	179.73	276.63	372.44	517.29	615.24	811.7	952.15	1105.2	1171.6	1362.2	1455.7	1626.4	1787.4	1725.6	2039.4	2042.3	2307.1	2276.5	2393.6	2510.5	2631.3	2675.4	2766.8	2884.6	3043.8	3145.8	3190.3	3232.7	3309.6	3395.4	3399.8	3403.6	3404.3	3381	3428.8	3471.6	3536.3	3496.5	3493.9	3555.9
50.52	55.61	25.246	38.871	0	0	0	0	0	0	0	0	13.568	0	0	0	0	0	0	0	0	0	0	0	0	0	0	0	0	0	37.38	77.908	199.73	238.06	346.64	389.96	547.8	512.71	684.54	742.65	948.85	950.57	1045.8	1142.7	1156.1	1246.7	1345.9	1413.1	1429.2	1433.6
0	0	3.5317	6.2571	6.0909	2.9765	0	0	0	10.878	26.793	30.93	69.42	103.65	169.22	232.15	319.5	424.89	512.49	647.35	751.18	819.33	975.23	1083	1148.7	1245.8	1366.8	1428.9	1496	1598.8	1628.7	1674.6	1763	1881.6	1890.8	1930.3	1975.6	1967	2010.3	2020	2063.8	2093.4	2150.4	2172.4	2222.5	2247.8	2204.3	2198.2	2214.6	2185.1
1.5524	0	0	0	4.5612	9.7776	14.957	18.966	25.11	13.071	16.823	16.915	71.32	109.07	170.76	252.07	350.81	461.27	578.76	723.45	838.31	999.55	1119.7	1225.3	1400.4	1576.5	1738.7	1884.7	2020.6	2158.4	2207.8	2382.2	2430.9	2609	2722.5	2862.5	2985.2	3126.7	3178.2	3345.5	3427.4	3641.8	3493.6	3498.8	3610.5	3662.9	3824.6	3803.7	3814.9	3985.2
0	6.8451	0	4.5993	1.6499	0	0	0	0	0	8.3428	21.737	25.342	55.406	62.124	94.382	89.286	108.8	118.31	135.47	183.12	206.74	272.88	346.78	440.88	460.23	512.75	643.25	700.1	842.82	985.34	1142.4	1378.5	1514.3	1785.1	2003.3	2177.7	2428.1	2655.7	2905.2	3216.1	3355.8	3470.5	3608.7	3718.6	3950	4271.4	4447.4	4386.8	4514
0	0	0	3.1825	0.93222	6.5017	12.093	13.274	13.911	21.915	31.947	60.95	76.011	123.66	138.9	159.8	191.42	191.93	239.55	251.04	267.25	290.93	336.33	400.09	390.69	456.21	470.9	499.7	574.97	649.18	722.71	806.22	946.53	1108.2	1223.8	1859.3	1643.7	1708.5	1910.4	1960.4	2075.5	2225.9	2333.2	2476.5	2476.6	2530.6	2522.1	2613.7	2650.3	2655.7
0	0	0	0	5.8555	16.309	16.583	20.187	34.643	52.011	50.141	67.713	91.85	70.19	66.144	83.498	100.23	115.17	135.29	159.92	200.03	215.16	276.14	571.86	370.32	432.44	464.12	486.05	575.17	649.59	876.09	773.27	820.84	914.93	1055.6	1126	1302.8	1386.3	1568.9	1659.8	1857.5	1827.2	1936.9	2128.3	2251.6	2329.5	2329	2417.4	2381.2	2450.6
0	0	0	0	22.614	36.88	28.186	44.74	73.176	139.34	131.91	176.99	252.17	291.73	349.83	408.76	443.47	468.9	500.81	542.73	588	586.99	668.88	631.08	662.25	693.16	678.64	727.1	738.61	783.86	840.75	856.29	919.92	981.72	1080	1125.6	1215	1260	1350.6	1384.4	1501	1527.2	1581.9	1563.2	1618	1676.1	1661.3	1735.2	1755.5	1782.4
0	0	0	7.3664	28.053	15.764	24.168	26.4	20.132	40.221	36.783	60.181	71.516	93.592	163.52	352.53	305.96	548.81	512.85	586.14	661.02	781.42	881.45	916.64	1005.1	1085.2	1156.7	1270.4	1344.4	1460.3	1488.5	1554.8	1604.7	1651.2	1682.8	1774.4	1848.3	1901.5	1940.9	1963.4	2081.1	2122.6	2166.9	2216	2256	2296.4	2246.5	2268.9	2227.7	2286
0	0	3.7203	0	0	1.5571	7.6269	2.9587	18.848	42.295	119.65	186.92	254.54	411.81	528.95	631.06	770.7	941.12	1070.2	1285.9	1461.3	1675.2	1791.4	2056.4	2133	2339.2	2426.8	2618.3	2707.6	2853.9	2913	3058.4	3121	3206.9	3292	3391.5	3459.2	3559.3	3508.9	3619.6	3679.3	3681.4	3670.5	3667.7	3703.3	3744.8	3732.7	3741.6	3701.5	3755
9.9102	0	0	0	7.1779	4.3138	2.535	0	15.675	29.832	28.645	43.655	80.04	101.46	198.63	272	364.4	473.7	567.38	736.91	839.49	968.36	1037.5	1197.9	1285.3	1463.3	1579.6	1809.9	1986.5	2195.6	2363.2	2434.9	2530.2	2835.8	2923.3	3173.6	3165.6	3291.2	3334.8	3424.1	3597.1	3573.2	3672.7	3703.8	3750.4	3688.2	3880.7	4030	4130.1	4013.4
0	0	0	2.7266	3.8241	9.6712	10.539	0	14.882	0	4.27	0	6.2803	20.22	34.333	66.132	94.267	152.1	228.68	303.31	396.37	497.37	574.69	661.88	779.62	856.41	961.61	1088.6	1241.4	1376.1	1474.6	1537.2	1656.2	1485	1880.6	2083	2119.2	2229.4	2345.5	2458.6	2489.7	2624.8	2624.5	2727.3	2741.8	2740	2795.5	2785.8	2763.2	2739
0	0	4.9465	11.561	14.352	0	0	3.3811	24.495	52.73	90.042	105.26	152.21	201.61	257.36	308.49	370.27	461.68	539.81	615.67	655.67	732.86	803.43	838.59	948.01	1004.7	1085.3	1103.6	1179.5	1265.8	1335.5	1343.1	1342.4	1412.5	1456.9	1506.3	1546.9	1591.4	1620.1	1638.2	1718.2	1740.8	1746.3	1785.4	1798.4	1832	1894.8	1880.2	1835.2	1880.1
0	3.5489	0	0	0	8.7943	0.86878	0	0	0	0	0	0	0	10.472	31.608	72.361	107.3	183.27	242.6	321.86	397.29	505.22	681.68	785.7	765.01	921.85	750.82	1080.8	1292.9	1001.1	1429.3	1552.2	1626.4	1739.7	1865.7	1901	2051.7	2094.1	2141.4	2051.4	2182.6	2130.2	2226.5	2368.9	2365.1	2361.5	2357.3	2422.1	2423
4.0673	0	0	0.77043	0.16315	0	0	2.9709	11.221	3.9801	3.0839	0.13054	1.5983	0	2.4281	8.7658	38.51	38.117	57.689	78.737	107.38	120.58	162.2	189.36	197.33	223.88	260.44	306.33	363.56	393.34	413.69	439.07	474.24	491.42	536.45	582.99	618.58	683.76	1061	1276.3	1337.1	1306.1	1364.8	1536.7	1647.3	1517.9	1568.9	1530.2	1530.2	1529.3
4.0688	0	0	0.10736	0	4.605	5.0188	0	9.0113	30.914	73.932	129.96	211.92	295.84	402.33	524.28	696.14	886.14	1070.9	1321.4	1534.3	1867.2	2182.5	2580	2999.3	3353.3	3618.5	4107.9	4625.7	4938.2	5345.6	5853.7	6450	6820.6	7071	7568.7	7822.4	8127.3	8436.9	8634.3	8819.4	9195.6	9241.7	9343.2	9468.2	9306	9474.7	9532.1	9605.9	9421.6
9.3036	0	0	1.1674	11.817	0	0	16.525	25.211	23.376	29.23	77.509	119.62	178.18	256.6	303.7	403.03	524.24	623.87	767.34	945.9	1077.8	1146.2	1348.8	1494.9	1697.1	1802.8	2000.4	2276.2	2576.2	2820.9	3001.1	3166.9	3335.4	3696.7	3835	4303.9	4715.1	5072.2	5462.6	5436.4	5619	5982.7	5977.2	5974.8	6011.5	6205.2	6208.7	6190.5	6411.8
1.1234	0	1.1706	7.1651	0	0	0.19075	8.4045	0	0	0	0	0	0	0	6.1169	12.239	8.1037	44.5	98.876	154.97	209.74	306.88	417.46	526.87	604.59	700.81	808.11	951.73	1101.7	1217.4	1340.4	1494.3	1604.5	1716	1858.1	1966	2076.1	2221.3	2230.5	2382.5	2434.2	2399.3	2499	2400.7	2455.7	2493.7	2625.9	2600.6	2586.3
0	0	0	0	26.061	50.347	109.51	120.65	174.43	188.34	211.2	240.12	259.11	286.49	296.67	354.32	386.11	395.31	463.39	498.6	578.46	597.35	645.77	738.56	796.35	858.24	942.19	972.99	1035.1	1069.3	1218.7	1215.8	1282	1377.5	1442.1	1455.7	1556.2	1622.8	1684	1763.9	1821.8	1877.2	1927.7	1988	1955.2	2014	2047.4	2069.8	2045.3	2085
0	2.7757	0	3.429	0	10.064	0	19.164	3.547	3.1406	0	0	0	4.7114	10.526	10.159	10.054	7.2479	30.42	75.327	122.7	184.87	261.27	363.43	464.58	569.73	691.69	795.64	933.36	1051.9	1195.8	1349.6	1489.2	1689.6	1856.7	2088.7	2256.1	2492.5	2621.8	2770.6	2828.5	3024	3058.2	3232.5	3299.5	3275.6	3244	3380.7	3505.8	3399.3
0.11739	0	0	3.8584	1.2323	0	2.8592	1.8536	2.2086	0	0	0	0	32.122	55.645	83.926	124.43	153.75	231.61	293.01	350.99	479.58	585.87	690.04	783.83	905.02	1019.9	1143.5	1246	1362.7	1466.7	1540.9	1639.6	1761.3	1881	1950.6	2108.4	2177	2224.3	2276.2	2332.9	2406	2477.8	2605.6	2533.5	2586.7	2625.7	2629.6	2672.5	2659.8
0	7.4726	0	0	8.7624	0	0.44699	0	0	0	0	6.221	17.247	49.45	62.11	71.707	122.5	188.64	254.73	335.08	424	518.95	631.15	767.56	867.66	997.93	1125.1	1206.4	1357.1	1445.4	1543.2	1651.3	1774.8	1814.9	1933.1	2057.3	2140.8	2228.6	2315.1	2488.9	2559.1	2542.7	2569.8	2658.7	2536	2645.7	2688.4	2680.5	2661.3	2661.3
0	0	6.0271	9.595	9.9722	5.6327	0	0	0	0	4.3218	1.8302	0	0	0	0	0	0	0	0	0	0	0	0	0	0	0	0	0	0	0	0	0	0	21.98	97.925	151	193.49	237.38	365.06	468.2	585.58	607.25	626.73	752.19	811.43	899.25	926.12	955.54	944.74
0	0	0	9.0836	5.3503	4.8978	13.225	3.4404	31.024	59.652	125.62	146.16	171.77	245.12	310.27	424.25	528.38	739.78	894.4	1095.9	1233.5	1467.2	1698	1885.5	2055.3	2276.2	2385.1	2539.1	2750.7	2939.9	3064.7	3209.5	3372.3	3483.3	3548.8	3644.8	3827.9	3856.7	3999.8	4124.9	4205.2	4327.7	4307.1	4332.4	4471.9	4561	4588.1	4578	4633.2	4639.3
0	0	2.8661	13.072	19.375	2.4554	0	4.3427	0	2.7739	1.0124	0.0071232	0	0	2.5645	18.716	51.713	106.22	161.59	241.99	332.35	411.46	496.66	555.84	674.78	743.41	824.4	881.16	970.25	1105.1	1140.4	1358.9	1219.8	1295.8	1349.6	1376	1418.1	1444.8	1514.4	1528.2	1570.8	1548.2	1585.9	1604.9	1649.6	1687.7	1697.7	1685.7	1670.2	1719.9
0	0	0	0.91397	6.2322	0.33103	26.057	32.903	53.095	58.811	122.44	169.43	217.13	322.53	338.2	404.46	489.34	529.37	609.39	708.85	792.84	819.43	910.32	985.68	1093.3	1228.5	1275.8	1419.7	1492.7	1609.1	1659.6	1779.6	1839	1917.4	1963.6	2069.9	2226.8	2298.1	2388.6	2545.1	2582.8	2663.2	2667.2	2818.2	2799.1	2845.8	2900.8	2887.2	2931.1	2706.6
11.571	0	0	0	0	0	20.309	64.621	149.57	286.34	521	781.52	1084.4	1372.3	1668.7	2189.1	2504.2	2834.2	3218.2	3624.2	4189.8	4358	4661.1	5164.5	5415.5	5825.8	5986.8	6338.3	6551.3	6746.3	6855.7	7093.8	7243.2	7432.7	7499.8	7490.5	7708.3	7727	7753.9	7982.9	7877.3	8117.9	8061.9	8163.6	8139.2	8151.9	8242.4	8270.6	8223.4	8386
0	0	0	0	0	9.0747	14.801	11.397	15.367	10.332	3.0103	5.0977	0	2.461	2.1416	19.974	43.55	65.257	122.41	163.32	213.11	240.3	286.27	350.64	396.07	477.06	471.85	544.96	596.05	605.26	594.52	626.78	645.72	664.88	691.33	739.58	769.37	822.31	896.49	902.72	924.38	930.35	956.34	971.46	936.76	844.08	807.14	802.9	802.49	810.53
0	1.5252	0	0	0	1.6711	11.752	0.82551	18.484	9.8642	9.2565	31.511	49.051	70.632	117.62	92.522	129.33	223.39	343.15	397.52	626.73	623.74	922.15	1134.9	1150.7	1505.3	1760.9	1993	2249	2585.1	2811.6	3050.8	3385.8	3557.1	3766.7	3960.7	4126.3	4397.4	4235.1	4521.4	4548.9	4718	4739.5	4766.1	4773.2	4918.2	4915	4913.6	4914.4	4909.9
15.487	0.99425	0	0	6.3219	0	0	3.2634	6.2743	0	7.3014	14.771	21.051	19.918	68.203	89.055	109.45	151.69	186.65	250.36	318.55	369.71	392.63	448.68	484.53	604.21	634.97	766.21	857.69	999.13	1130.2	1301.5	1790.4	1485	1724.7	1945	1921.4	1981.2	2159.2	2248	2334.8	2365	2507.7	2460	2508.5	2486.9	2741.1	2570.1	2441.4	2317.3
0	0	0	7.1781	1.5786	2.5191	13.423	0	13.205	15.481	61.449	106.11	154.6	240.24	322.81	418.28	502.01	604.48	739.48	836.99	977.82	1096.3	1206.5	1378.1	1398.3	1483.5	1593.3	1649	1762.3	1832	1851.5	1896.8	1990.6	2057.6	2116.9	2298.2	2338.5	2374.1	2458.3	2503.1	2540.1	2626.6	2696.2	2742.5	2773	2753	2855.6	2813.8	2880.5	2881.3
0	0	0	0	2.7179	11.776	27.498	28.853	25.032	19.437	30.772	32.774	53.668	66.739	99.782	133.63	187.96	223.29	279	321.45	347.36	372.93	429.76	466.83	559.34	620.13	702.47	791.82	874.46	973.38	1013.6	1145.1	1254.5	1336.8	1353.8	1419.9	1550.1	1621.8	1525.6	1577.2	1487.5	1564.4	1547.5	1537.8	1610.3	1585.2	1643.9	1682.2	1638.9	1724.2
0	0	0	0.54204	7.546	6.7425	1.4341	12.793	30.175	34.681	57.687	78.017	109.49	164.06	233.52	286.76	377.54	451.91	535.34	625.3	692.52	774.39	881.76	938.11	1027.3	1099.8	1153	1218.9	1293.2	1330.1	1393.4	1476	1441.8	1502.8	1507.4	1566.8	1629.5	1726.7	1905.6	1982.6	1923.7	1948	2003.4	1998.4	2060.8	1873.2	1878.2	1870.1	1899	1877.6
4.3072	0	0	0	0	9.2876	5.4341	7.1112	11.652	30.407	55.238	99.468	174.29	231.55	358.34	453.78	601.18	743.32	869.66	1063.6	1260.8	1396	1552.9	1774.7	1964.6	2204.9	2346.7	2552.9	2752.7	2896.6	3081.2	3262.5	3336.4	3568.3	3609	3826.3	3837.1	4018.9	4082.4	4177.6	4206.5	4066.9	4232.3	4287.4	4294.5	4220.9	4354.7	4370.6	4362	4055
7.2563	2.3411	0	0	0	8.2646	10.63	10.7	48.635	88.565	145.15	211.42	301.76	360.81	479.88	608.42	703.96	865.42	974.52	1149.1	1289.6	1354.7	1519.5	1655.8	1853.6	1990.4	2076.8	2234.4	2410.5	2636.4	2784.4	2921.6	2960.8	3145.9	3341	3437.8	3570.1	3658	3796.5	3950.7	3975.4	4025.3	4189.1	4162.1	4257	4174.6	4345	4419	4487.8	4482.7
8.3307	6.4407	5.2228	11.28	0	0	0	15.241	10.238	17.279	0.37115	13.298	1.4746	19.683	25.903	21.587	33.855	40.501	48.919	93.521	137.52	150.81	249.25	322.76	405.44	446.17	501.05	620.58	767.38	848.32	980.96	1025.9	1177.9	1318.7	1445.9	1639.1	1782.7	1925.9	2108.1	2249.3	2271.2	2473.3	2593.9	2714.3	2822	2822.5	3046.2	3178.6	3152.9	3148
0	2.0508	0	6.2634	10.664	0	0	0	0	23.113	73.912	90.923	148.93	191.55	266.79	319.13	403.05	469.83	517.22	562.33	633.72	682.37	745.42	629.22	750.39	837.84	853.87	932.18	886.17	916.28	1062.3	1190.1	1289.4	1392.7	1496.7	1596.6	1665.6	1731.7	1817.6	1879.7	2053.5	2049.5	2103.6	2140.1	2164.3	2206.4	2176.7	2288	2245.2	2330.6
8.7982	5.9667	0	0	0	8.3249	5.4002	0.4389	3.252	9.9333	0	1.637	8.7689	11.975	55.778	62.636	99.271	129.14	174.71	227.56	251.65	266.33	272.49	329.68	372.52	424.42	470.38	542.51	511.9	599.16	621.71	649.1	627.04	703.66	748.45	847.14	812.61	820.77	824.23	877.68	859.25	826.54	974.18	928.44	953.82	889.18	963.63	985.74	982.67	916.15
0	0	0	0	0	6.7791	15.034	42.796	86.68	125.55	195.11	277.61	358.52	464.73	592.46	682.97	768.83	828.49	925.46	995.57	1108.4	1129	1213	1278.1	1341.7	1387.5	1406.5	1464.2	1474.7	1577.5	1545.1	1701.4	1747.2	1790.1	1845.4	1952.6	2031.8	2050	2143.6	2150.2	2203	2254.8	2313.5	2356.4	2318.4	2326.2	2319.2	2372.7	2360.5	2390.9
0	0	0	2.6267	8.303	4.8089	0.53863	0	3.1184	5.3823	9.0667	12.361	0	5.0547	23.789	33.269	70.228	115.49	179.21	237.74	328.7	387.25	558.94	582.76	685.82	702.18	785.5	895.06	1001.3	1129	1228.4	1165.8	1274.9	1254.4	1379.5	1459.7	1563.7	1601.1	1664.5	1745	1748.6	1852.5	1887.1	1927.2	1973.6	2111.9	2132.7	2088.8	2128.9	2048.6
6.7339	0	0	0	0	0	4.5783	0.5498	8.512	21.722	35.313	58.136	88.44	133.88	183.29	255.92	298.17	422.68	454.6	536.22	650.81	733.94	771.83	835.89	883.46	974.1	1044.3	1109.3	1128.3	1238.1	1328.3	1351.9	1419.6	1462.1	1511.6	1593.2	1581.8	1659.4	1714.2	1722.7	1822.6	1901.3	1916.1	1901.5	1945	1942.5	1949.2	1939.7	1945.8	2015.3
8.4058	0	2.085	3.9651	2.3707	0	0	0.36922	9.4935	20.278	26.441	53.931	109.9	160.09	216.62	275.64	397.02	532.21	665.13	785.51	951.08	1170.1	1441.6	1527.3	1657.3	1802.1	1986.4	2128.3	2192.5	2353.1	2412.9	2512.2	2584.4	2644.4	2918.9	3004.1	3228.5	3276.1	3539.1	3617.1	3895.5	3924.7	3946.6	4130.7	4107.1	4219.6	4245.2	4242.7	4203.6	4239.3
0	0	3.9114	18.566	5.1146	4.8276	0	0	0.8055	13.313	9.9455	22.707	50.132	61.213	118.31	148.12	195.58	262.6	309.48	406.87	480.1	541.86	689.08	989.88	965.5	1066.8	1164.5	1333.2	1509.8	1694.3	1826.7	2036.5	2302.5	2475.8	2727.7	2941.8	3100.8	3352.3	3555.1	3723.1	3978.8	4038.6	4308.3	4150.7	4348.1	4335.7	4495.6	4578.8	4715.7	4687.1
13.563	6.0185	0	5.2042	0	0.91945	0	2.3746	1.9896	9.8094	13.959	49.769	97.652	193.08	301.89	468.49	658.89	834.26	1047	1335	1608.9	1831.5	2173.2	2530.4	2769.8	3168.5	3464.9	3787.8	4173.6	4484.8	4656.9	4894.7	5192.7	5365.5	5653.9	5528.7	5872.3	5838	5907.9	6309.3	6294.9	6532	6283.9	6619.4	6655.5	6702.1	6804.1	6815.3	6877.6	6782.8
0	1.6532	18.856	6.0883	9.8071	0	0	0	0	0	0	0	0	0	62.411	97.436	190.98	283.64	400.22	533.33	665.02	797.4	951.58	1149.3	1332.5	1519.8	1711.5	1904.9	2054	2290.5	2519.4	2618	2439.2	2845.7	3091.6	3262	3372.2	3405.1	3532.5	3610.2	3690.5	3644	3747.8	3804.4	3853.3	3806.8	3782.5	3775.2	3825.8	3820.5
0	4.2733	5.2454	21.454	2.8075	3.0562	0	0	0	0	0	0	0	0	0.52384	52.827	126.32	193.3	273.42	394.36	428.98	579.45	677.38	790.39	872.79	941.67	1073.1	1166.2	1187.3	1286.2	1365.1	1395.8	1409.9	1456.6	1516.3	1609.7	1577.2	1664.2	1664.5	1734.1	1770.9	1805.1	1814.4	1811.3	1921.1	1947.6	1969	2015	1996	2030.5
0	0	0	0	0	8.2166	13.519	29.712	62.823	114.75	208.43	358.49	588.09	816.01	1124.6	1434.7	1820.9	2198.2	2643.6	2930.6	3302.5	3629.4	4030.4	4551.1	4805.4	5181	5507.1	5434.7	6196.4	6123	6697.2	7025.7	7165.5	7594.6	7909.1	8176.1	8294.3	8535.9	8605.1	8676.7	8986.6	9029.1	9155.6	9284.9	9307.9	9615.4	9430.7	9440.9	9510.7	9336.1
3.5769	1.9726	0	0	1.307	3.035	0	6.008	13.568	10.693	4.8029	1.999	0.47369	12.983	27.845	70.808	99.174	129.38	176.36	227.13	277.45	334.6	377.27	424.25	496.35	525.18	578.51	639.53	690.01	761.87	872.12	981.37	1082.6	1155.6	1293.6	1379	1467.4	1524.2	1640.6	1819.3	1921.5	2011.2	2242.5	2342.6	2400.5	2664.2	2649	2768.3	2888.4	2918.2
0	8.4238	18.031	0	1.0446	0	0	0	0	0	10.519	34.571	81.881	130.49	221.35	311.26	374.02	465.34	545.62	660.04	747.11	829.64	904.76	969.89	1032.3	1087.5	1140	1224	1285	1311.9	1437.7	1429.5	1517.7	1513.2	1566.5	1624.4	1650.1	1654.2	1677.2	1683.5	1688	1719.2	1707.4	1802	1733.7	1802.3	1817.1	1817.3	1824.2	1840.3
0	0	0	0	7.5538	11.861	42.631	45.378	53.935	56.489	93.241	134.29	198.5	268.65	347.99	516.48	605.5	661.48	741.8	854.23	990.6	1006	1210.2	1250.3	1404.9	1461.4	1563.5	1678.6	1824.7	1915	1963.9	1998.9	2099.8	1875.2	2283.3	2349.2	2361.6	2468	2506.6	2625.4	2617.3	2646.8	2691.9	2712.4	2805.6	2778.2	2787.5	2739.6	2376.2	2738.5
0	0	8.6656	9.8825	5.0631	0.86955	0	6.9453	66.217	144.76	302.33	504.15	671.61	872.79	1042.3	1215.7	1539	1693.5	2325.3	2564.6	2951.1	3372.8	3753.9	4108.2	4419.5	4778	5073.8	5310.2	5621	5793.9	5986.1	6240.1	6271.6	6598.5	6759.8	6999.3	7121.2	7374.6	7527.7	8002.4	8106.6	8284.7	8496.9	8428.7	8895.4	8697.6	8945.8	8845.8	8794	8638.7
0	0	0	0	0	23.753	44.831	53.967	55.325	53.266	58.419	58.736	70.16	79.253	73.461	92.336	104.15	133.63	176.59	249.29	320.43	431.22	497.05	682.41	723.23	850.17	1181.5	1112.8	1244.8	1351.9	1660.7	1745.8	1865.7	1967.6	2066.4	2163.6	2263.2	2342.3	2329.8	2398.8	2695.2	2303.8	2624.2	2335.9	2244.7	2358	2498.8	2705.7	2714.3	2778.8
15.594	0	0	0	0	0	0	0	3.9419	33.294	57.098	121.39	186.74	256.14	392.23	486.75	639.06	799.26	939.94	1110.6	1246	1379.2	1464.2	1592.3	1715.9	1803.4	1868.7	1884.4	1893.7	2120.4	2112.9	2036.5	2039.2	2158.5	2272.8	2421.1	2398.3	2467.2	2579.2	2692.3	2698.6	2628.1	2651.9	2699.3	2725.8	2705.1	2902.5	2945.1	2917.1	2863.2
0	0	0	8.016	0	10.931	9.7455	19.232	40.69	92.941	147.88	242.18	361.53	526.68	691.67	869.7	1137.4	1424.8	1708.7	2080.2	2393.1	2708.7	3064.7	3522.3	3881.3	4251.7	4701	4953.1	5302	5627	5934.7	6215.8	6529.7	6710.7	6797.4	7191.5	7424.8	7593.5	7773.9	7903.7	7872.1	8058.7	8215.6	8158.8	8195.3	8131.1	8376.7	8443	8457.3	8416.9
53.153	13.741	0	0	0	0	0	0	0	0	6.6648	29.254	112.54	208.26	362.81	595.59	854.01	1138.6	1440	1810.7	2191.7	2591.2	3017.4	3449.9	3855.5	4521.7	5009.6	5547.5	5996.1	6416.2	6786.8	7343.2	7639.6	8097	8521.1	9074	9433.1	9831.2	10024	10384	10629	10936	11065	11273	11141	11601	11698	11567	11814	11907
0	3.1689	1.4394	13.065	6.0043	3.0711	0	1.7447	0	1.6095	7.3296	5.2479	4.6194	13.109	45.189	84.906	137.6	211.88	330.88	472.43	610.3	722.89	927.29	1051.4	1351.5	1398.3	1577.1	1766.5	1927.3	2099.9	2326.9	2439.2	2587	2673.6	2835.7	2911	3011.9	3107.6	3164.6	3311	3421.3	3411.5	3407.7	3266.4	3483.8	3416.4	3551.4	3560.7	3610.3	3636.6
0	0	0	24.592	16.835	9.0945	13.964	11.363	7.2542	0.47986	19.961	17.645	29.262	33.271	30.142	40.566	67.283	56.165	93.661	118.18	159.12	216.34	299.69	360.32	447.3	533.9	603.33	693.47	817.28	878.92	940.54	1003.5	1111.6	1209.6	1226.6	1213.4	1363.6	1404.6	1516.5	1526	1583.9	1647.8	1667.3	1633.4	1680.8	1694.5	1828.3	1511.5	1398.9	1794.6
2.6757	0	0	4.3432	9.4503	2.9756	0	0.80924	6.44	0.70087	0	0	22.469	61.607	135.71	199.95	303.71	359.08	409.88	491.09	532.85	579.49	627.75	671.38	741.6	792.11	852.21	829.97	979.05	1070.5	1137.4	1081.3	1133.1	1187.3	1237.5	1204.7	1221.5	1258.5	1236.9	1314.8	1222.8	1263	1265.8	1318	1292.9	1274.7	1314	1329.8	1357.2	1382.6
5.0327	0	0	0.087271	0	5.4594	4.0795	14.706	18.478	0	0	0	0	0	0	0	0	6.3462	51.395	95.408	170.01	265.96	378.53	494	678.16	816.17	1011.6	1175.3	1332.7	1513.4	1717.1	1899.5	2042.4	2307.6	2453.2	2640.9	2852.7	2947.3	3113.9	3290	3327.9	3468.4	3442.1	3621.7	3597.8	3624.6	3658.6	3704.6	3684.6	3721.3
0	0	0	4.0577	0	8.7194	14.942	14.444	16.761	23.288	23.858	38.374	52.447	73.54	111.68	135.82	185.33	258.56	331.59	413.39	515.58	588.02	656.37	794.81	943.7	1096.1	1264.9	1403.9	1634.5	1652.2	1773	1863.9	2053.8	2133.3	2378.3	2446	2771.7	2839.5	3000.3	3012.2	3189.7	3250.7	3270	3380.8	3369.4	3468	3509.4	3492.8	3528.1	3523.4
11.363	4.0077	0	3.4285	8.0505	0	0	0	29.258	61.614	100.69	161.79	207.02	258.62	315.13	365.58	452.37	509.56	526.7	572.81	592.15	640.61	753.7	808.3	813.42	892.01	926.8	972.92	1053.4	1110.4	1208.1	1225.3	1335.4	1356	1444.5	1508.4	1664.6	1607.6	1708.6	1681.4	1810.9	1846.5	1912.9	1893.6	1887.6	1937.8	1987.9	2002.9	2017.2	2009.5
6.7269	6.6753	1.2476	7.0618	1.499	0	0	0	6.8375	35.972	65.146	139.92	253.83	316.67	372.97	446.57	593.16	784.83	864.91	937.75	1063.4	1410.5	1760	1935	2256.9	2253.2	2495.9	2695	3056.7	3229.1	3380.4	3613.3	3971.4	4172.9	4390.1	4649	4733.2	4841	5272.3	5158.6	5499.4	5438.5	5516.3	5699.2	5702.6	5593.7	5996.7	6100.7	5821.3	5841.8
0	0	0	3.8732	0	0	8.8845	6.4547	10.303	7.85	20.721	57.185	83.357	156.01	221.9	320.79	456.92	565.21	722.52	893.99	1071.7	1356.1	1577	1798	2061.4	2401.8	2594.6	2828.4	3161.9	3494.7	3782.7	3894.1	3985.7	4252.3	4459.7	4623.9	4945.8	5080.7	5281.7	5382.9	5532	5532.7	5694.3	5774	5962.6	6004.3	5950.6	5904.6	5958.8	5916.9
1.2955	1.7121	0	0	0	6.4838	4.0277	10.754	26.667	29.282	25.025	26.92	26.744	33.639	48.183	56.336	64.094	63.457	60.074	70.149	82.747	81.988	129.5	126.87	124.2	108.28	104.53	112.96	131.32	137.21	139.15	165.69	177.37	181.49	193.3	195.18	202.83	228.6	255.25	265.3	288.17	275.44	306.05	326.36	346.22	360.72	366.12	352.65	341.77	384.31
3.5561	2.0361	0	6.6281	0	0	7.1084	14.363	26.428	26.776	39.533	58.161	81.749	119.88	160.74	198.33	284.62	381.98	481.96	655.4	858.57	980.35	1152.7	1380	1684.2	1889	2150.3	2362.1	2619.9	2874.7	3083.4	3276.9	3501	3750	3879.4	3962.8	4265.1	4298.8	4507.6	4565.4	4559	4634.4	4732.3	4777.8	4694	4737.4	4736.4	4839.9	4857.6	4786.2
0.89888	0	0	2.7499	1.3909	0.56114	3.2278	4.9882	3.4076	0	0	0	0	6.232	0	0	16.881	48.551	93.848	153.27	238.21	340.04	447.93	627.95	711.53	869.74	950.35	1076.9	1213.3	1183.8	1269	1317.8	1377.4	1490.1	1566.8	1656.3	1782.5	1742.3	1792.7	1840.9	1831.1	1946	1994.3	2183.2	2197	2238.5	1901.9	1915.9	1858.1	1873.8
61.387	37.123	0	0	0	0	0	0	0	0	0	0	0	34.946	79.097	134.52	207.37	255.53	282.9	334.34	377.19	423.54	519.96	558.4	637.03	700.84	828.57	997.42	1208.6	1458.9	1795.6	1981.6	2209.9	2429.6	2807.5	2903.1	3285.7	3382.6	3566.9	3645	3875.5	3821.9	4018.6	4374.2	4279.4	4389.9	4471.5	4447.6	4536.7	4600.2
0.28381	0	0	0	9.0975	10.252	0	9.6042	11.027	9.3081	6.8664	4.4106	6.9102	18.577	27.45	41.077	65.184	72.327	106.79	143.11	159.6	178.12	222.83	259.28	334.83	492.8	467.29	678.79	675.98	782.78	930.85	1041	1136.3	1193.5	1389.2	1548.6	1651.2	1753	1914.3	2008.5	2070.6	2148.5	2261.1	2340.5	2330.6	2360.2	2431.4	2493.1	2477.5	2568
6.9922	0	0	0	2.091	6.7647	13.423	16.175	13.139	14.471	27.796	36.242	62.737	72.89	100.38	115.98	156.13	198.28	280.2	378.74	451.22	569.6	690.1	832.04	1018.4	1237.5	1394.2	1622.8	1843.9	2029.1	2179.6	2487.3	2695.6	2545.2	2673.1	3398.5	3678.3	3414.7	3470.1	3841.9	4027.2	3956.1	4020.2	4294.4	4482.9	4650	4601.5	4946.4	4753	5232.5
3.1876	0	0	1.3867	0	0	7.3278	4.3045	4.8799	9.1174	22.6	32.312	49.055	62.567	67.361	69.933	77.179	105.11	110.14	136.56	150.23	172.47	203.06	211.23	234.32	263.98	309.14	364.9	396.74	471.53	554.41	613.86	670.28	762.62	817.28	892.73	945.97	1016.9	1075.6	1123.4	1162.4	1198	1226	1239.8	1224.5	1298.4	1236.2	1346.5	1395	1343
0	0	0	13.894	27.679	61.767	82.432	113.6	162.71	178.6	251.34	316.75	417.09	526.86	599.84	691.71	775.14	879.84	947.4	1036.2	1109.4	1196.9	1280.7	1397.3	1396.3	1565.9	1630.7	1759.1	1864.9	1962.2	2066.2	2195.8	2323.8	2385.9	2539.4	2628.6	2701.7	2750.7	2812.4	2815.7	2925.6	2886.3	2952.9	2983.2	3127.4	3182.1	3101.5	3102.5	3093.7	3144
0	0	4.9173	13.064	4.3562	0	0	0	0	0	11.064	7.3962	12.552	28.753	55.217	73.541	116.95	177.14	210.44	273.06	331.75	432.39	521.25	620.15	721.26	831.13	912.93	1045.2	1100.6	1247.8	1287	1421.7	1506.2	1580.2	1770.9	1690	1836.6	1955.3	2141.6	2282.5	2462.1	2464.7	2647.5	2679.1	2798.2	2908.4	2985.1	2971	3097.7	3145.6
0	23.123	15.301	27.402	0	0	0	0	0	0	0	0	0	0	0	0	0	0	0	0	0	0	0	0	0	0	0	0	12.449	95.393	131.83	214.95	352.98	422.28	566.25	720.54	849.89	951.22	1154.6	1236.1	1416.4	1552.1	1653	1742.2	1855.1	2049.4	2083.1	2045.1	2159.6	2206.8
0	0	6.377	0.028737	9.7331	0	0.64697	3.3669	1.2529	0	6.6057	0	19.879	51.799	140.69	262.99	434.17	611.93	903.95	1129.7	1512.7	1847.7	2625.2	2608.2	3248.4	3393.4	3797.6	4269.3	4139.9	4146.3	4780.1	4421.1	4570.7	4608.3	5990.3	4735.7	6061.2	5135.3	5100	5244.3	5206.1	5158.6	5782.8	5189.3	5196.4	5238.4	5310.4	5172.6	5334.3	5140.3
0	0	0	3.6866	4.314	16.177	14.09	16.267	18.697	18.943	33.67	46.752	44.501	85.173	157.47	263.18	349.82	508.02	662.25	900.91	1090.2	1265.1	1529.6	1794.6	2130.5	2335.6	2579.9	2879.3	3047.5	3335	3569.7	3769.3	4030.5	4280.4	4574.6	4692.7	4903.7	4995.4	5181.4	5319.7	5295.5	5409.4	5458.1	5590.2	5462.3	5398.4	5555.6	5708.5	5705.4	5670.1
0	0	0	0	15.306	3.776	0	0	10.041	23.9	30.869	78.833	141.45	200.45	199.93	258.18	327.99	416.38	477.9	497.86	565.75	695.37	948.44	1073.6	1264.1	1414.8	1741.3	1743.4	2009.4	2114.1	2419.8	2545.1	2868.7	2808.7	2940.2	3315.6	3476.8	3578.6	3809	3887.6	4199.8	4258.5	4383.4	4586.4	4553.4	4719.8	4814	4925.7	4944.5	5011.3
0	0	0	6.5824	0.49481	14.947	10.468	15.65	14.917	16.528	30.501	61.78	107.21	191.52	290.11	415.85	553.77	691.33	876.92	1048.8	1216.6	1356.8	1547.9	1723.7	1881.6	2112.1	2151	2295.8	2403.4	2544.2	2617.6	2719.3	2824.7	2947.8	3067.8	3213.8	3324.6	3496.9	3640.8	3742.1	3820.8	3963.4	4011.3	4122.5	4021.8	4112.7	4120.2	4237	4302.1	4331.6
0	8.1807	1.2258	9.0179	0	2.3501	0	0	0	0	6.7108	6.9469	0	12.056	47.376	129.99	130.29	244.04	388.25	593.38	801.57	1036.1	1369.9	1679.9	2040.7	2377.8	2765.9	3253.1	3544.5	3828.8	4298	4547.2	4877.2	5122	5331.5	5727.3	5920.3	6300.6	6447.3	6768.4	6960.7	7065.5	7190.9	7278.1	7408.3	7577.9	7583.3	7641.8	7823.2	7904.6
0	0	10.898	10.64	4.9522	0	0	0	0	0	2.0277	0	8.7748	1.7339	28.733	39.578	54.647	99.722	163.59	207.37	246.7	310.73	373.82	433.14	531.53	580.73	666.01	740.78	801.97	899.38	939.17	1026.7	1130.8	1236	1299.3	1404.9	1436.6	1546.2	1598.1	1656.3	1717.7	1740	1819.5	1863.6	1890.8	1946.3	1945.2	1992.1	2056	2096.3
0	0	0	0	0	40.202	47.119	43.571	56.761	82.646	99.931	157.46	235	328.4	470.51	560.61	702.95	845.68	1004.5	1057.4	1279.9	1390.2	1501.8	1662.1	1750.3	1848.9	1909.6	2077.7	2202.8	2324.6	2435.5	2545.3	2638.8	2748.6	2842.3	2982.3	3054.7	3176.9	3175.7	3276.3	3305.4	3326.8	3430.3	3392.9	3465.9	3464	3478.7	3391.5	3609.3	3597
18.311	3.7542	0	0	0	0.82008	0.60468	0.3173	14.081	26.986	50.298	106.16	173.45	256.62	357.69	427.22	532.34	604.08	686.21	768.15	891.95	906.26	1157.8	1315.1	1474.4	1634.1	1729.7	1901.5	2051.9	2169.2	2373.3	2444.5	2492	2524.9	2745.7	3005.6	3057.5	3136.1	3157.1	3300.7	3307.6	3293.3	3375.4	3433.4	3455.8	3304.7	3445.5	3416	3500.6	3429
12.959	4.3481	0	0	0	2.0749	3.8269	1.8793	10.561	6.8707	36.644	95.304	219.3	362.66	580.3	866.92	1138.3	1423.7	1814.2	2201.9	2526.2	2942.9	3351.2	3770.2	4158.8	4535.6	5002.4	5633.2	5925.1	6412	6536.7	6747	7032.3	7044.9	6782.2	6962.5	7121	7262.6	7327.2	7548	7460.7	7708.8	7675.5	7637.5	7686.8	7676.3	7737.2	7683.6	7914.1	7744.4
0	0	0	12.557	0	7.2574	0	0.18238	8.0798	1.8714	32.132	77.196	148.21	245.09	342.9	474.76	603.52	752.59	886.02	1055.2	1193.2	1320.7	1486.5	1655.9	1799.3	1955.4	2077.1	2200.8	2270.2	2486.7	2499.2	2620.2	2707.2	2806.8	2892.5	3004.8	3038.7	3066.7	3125.5	3209.1	3239.5	3298.1	3345.4	3360.8	3302.1	3236	3204.6	3160.4	3188.7	3128.2
0	9.5565	8.6063	2.9846	0	0	0	0	0	0	11.898	23.067	32.384	67.439	85.32	98.773	156.11	221.46	292.68	432.55	558.51	774.94	1000.1	1198.4	1460.2	1795.5	2228.6	2327.5	2873.2	3155.3	3463	3682.3	3973.2	4228.9	4696.3	4902.1	5416.7	5708.1	6372	6671	7008.6	7025	6940.5	7148.6	7210.9	7345	7364.4	7444	7379.5	7426.5
0	0	0	0	0	24.219	29.131	42.997	49.05	49.634	55.284	46.81	53.972	63.508	78.899	82.86	85.767	105.87	97.474	113.22	138.43	133.07	164.33	179.88	200.03	243.27	274.35	305.72	378.7	454.06	510.91	588.2	699.25	755.55	855.91	995.22	1035.2	1119.1	1206.7	1282.4	1319.8	1442.3	1507.5	1479.9	1566.4	1613.6	1620.3	1639.9	1643.9	1637.8
0	0.11082	0	0	0	2.6161	27.483	28.83	70.584	111.06	155.7	216.61	264.75	347.17	392.13	474.01	554.14	644.51	760.39	856.93	979.11	1061.7	1163.4	1289.4	1466.4	1560.5	1737	1872.3	1954.3	2091.8	2208.1	2389.9	2469.8	2717.9	2784.9	2971.3	3156.1	3323.6	3463.1	3610.4	3497.5	3831.8	3698.7	3919.2	3776.8	4105.2	4275.1	4046.2	4336.2	4333.8
5.0102	0	3.5183	6.4164	0	0	0	0.34087	8.7544	17.919	49.023	110.64	217.54	312.24	452.8	593.87	749.22	974.81	1189.3	1424.5	1737.5	2008.3	2285.6	2717	3037.7	3442.6	3784.5	4071.2	4471.5	4685.7	4932.4	5241.6	5423.6	5543.6	5904	6084.2	6390.8	6349	6682.9	6705	7054.9	7017.3	7185	7255.6	7240	7336.8	7363.8	7415.1	7424	7464.7
4.5434	8.9232	0	1.7877	0	0	0.88799	1.79	9.9115	9.7229	2.5547	11.001	12.152	22.87	29.323	53.439	81.615	82.816	132.44	176.26	252.52	322.41	450.22	560.79	681.03	803.39	951.62	1082.6	1317.4	1613.2	1834.1	2081.9	2317.8	2626.4	3120.1	3223.4	3558	3869.7	4303.2	4554.4	4638.1	4729.6	5107.2	5068.6	5362.4	5558.4	5642.2	5752.7	6058.1	6012.2
0	0	0	42.663	32.297	34.235	0	0	0	0	31.772	68.879	84.371	232.94	349.22	437.61	562.39	688.57	801.84	935.86	1041.7	1191.7	1364.7	1630.7	1839.8	1920.1	2228.3	2419.4	2690	3028.1	3230.3	3464.1	3973.1	4143.7	4536.7	4701.9	5050.5	5268	5659.7	6039.1	6376.8	6630.9	6814.2	7058.6	7224.9	7504.6	7494.5	7330.6	7320	7588.1
15.554	0	0	4.3643	4.1789	0	0	0	0	0	0	0	0	0	7.2062	52.107	150.87	272.14	412.81	570.73	728.7	929.95	1121.5	1359.1	1496.5	1760.9	1850.8	2113.2	2173	2371.1	2575.8	2947	3139.1	3453	3724.6	4131.4	4372.4	4696.8	4897.7	5160	5575.9	5760.3	5890.7	6164	6460.9	6675.6	6568.5	6619.4	6717.8	6758.8
5.6418	5.6283	9.3451	1.8259	0	2.3755	0	0	0	0	0	48.449	136.39	230.22	317.53	411.19	557.71	737.07	917.85	1064.9	1328.7	1525.8	1741.2	2033.2	2334.7	2623.1	2951.6	3283.2	3620.3	3873.6	4389.5	4778.8	5197.7	5425.2	5880.1	6255.7	6467	6723.1	7193.4	7469.5	7727.1	7873.2	8027.4	8037.5	8082.6	8789.8	8461.5	8727.4	8814.4	8837.1
0	0	0	1.6826	0	17.559	13.823	18.322	16.353	16.494	19.977	12.485	21.338	46.695	72.101	110.79	180.72	287.77	376.33	516.68	680.26	830.61	960.84	1178.7	1460	1648.2	1910.3	2042.9	2352.9	2666.8	2879.8	3043.4	3283.2	3501.9	3693.4	3850.8	4075.2	4164.9	4233.9	4374.5	4516.5	4539.9	4628.9	4757.4	4646.6	4709.7	4689.8	4779	4832.5	4775.9
0	2.0382	0	12.654	0	0	2.2662	0	1.5963	6.6662	12.887	14.649	11.004	67.749	135.92	208.93	332.57	519.24	700.42	912.8	1153.1	1427.2	1715.6	1964.3	2315.8	2605.5	2826.4	3099.5	3422.7	3702.6	3929.8	4219.2	4613.8	4615.1	4776.1	5279.9	5274.8	5603.8	5571.1	5835.4	6181.6	6255.6	6295.2	6396.8	6437	6532.5	6539.1	6751.1	6730.5	6860.5
0	1.8947	0.24506	6.9715	4.4673	1.4962	0	0	0	0	0	0	0	0	0	0	0	0	0	34.061	94.298	116.81	187.67	279.81	390.74	474.18	615.47	751.97	820.65	1039	1068.1	1160	1243.7	1300	1394.1	1437.5	1524.6	1532.3	1570.9	1590.1	1656.8	1705.2	1753	1617	1676.3	1738.3	1844.7	1809.1	1860.2	1893.8
5.2455	0	0	0	12.619	11.203	3.8161	12.461	31.095	38.603	84.553	162.34	259.13	400.28	484.9	681.17	1049.7	1240.8	1504.9	1887.4	2102.6	2420.7	2631.3	2900	3064.3	3272.4	3414.6	3470.1	3590.8	3800.3	3778	3927	4027.3	4068.2	4245.4	4328.2	4403.9	4447.2	4520.4	4656.6	4546.4	4622.1	4671.5	4613.6	4708.8	4751.5	4705	4740.2	4725	4667.2
0	0	0	0	19.556	34.512	47.199	52.981	16.509	84.18	85.244	131.91	87.115	118.59	119.91	91.983	120.39	117.17	155.38	192.56	219.53	272.97	365.26	414.42	460.26	505.7	643.33	736.01	825.56	919.75	978.1	1113.3	1194.5	1263	1361.8	1523.9	1630.2	1688.9	1777.6	1887.7	1997.3	2046.6	2167.4	2184.3	2320.9	2419.5	2495.3	2511.8	2527.9	2643.4
1.6129	0	0	0	0.26381	7.9264	10.165	38.306	47.065	69.856	86.329	145.76	192	347.09	440.59	531.51	611.38	587.89	922.41	817.06	1316.2	1110.9	1786.7	1542.3	1801.3	2424.6	2158.5	3110.8	3538.6	3064.1	4094.7	3557.9	3797.5	4051.4	4055.7	4500.7	4816	4982.5	5249	5459.5	5552.5	5530.6	5677.9	5817.5	5862.2	5989.2	6171.6	6286.5	6352.1	6413.1
0	0	0	24.36	9.1143	19.818	18.034	10.182	9.7769	19.648	33.901	69.115	114.27	162.48	235.09	361	421.68	515.26	580.98	725.3	827.95	791.4	805.46	923.71	977.91	1086.7	1171.7	1252.5	1279.6	1369.9	1399.4	1450.5	1538.1	1511.5	1645.1	1649.2	1719	1745.9	1715.2	1764.8	1802.2	1820.8	1843	1854.1	1884.8	2015.2	2038.7	2024.7	2041.9	2052.6
4.5285	0	0	0	0	4.824	4.1891	0	0	0	0	5.8466	0	0	0	0	0	0	0	0	0	18.065	69.652	125.71	192.1	292.8	382.25	504.13	639.23	752.92	920.3	1006.4	1154.4	1332	1480.9	1585.5	1752.2	1851.2	1957.4	2029.5	2116.5	2208.8	2341.7	2439.2	2434.7	2498.1	2539.3	2561.4	2560.2	2568.2
0	0	0	16.119	6.1456	12.498	1.8382	0	4.4933	0	5.6686	0	0	0	0	0	0	0	0	0	0	0	0	0	0	19.255	61.646	156.64	255.58	371.49	532.13	644.92	690.85	886.65	1058.2	1113.6	1203	1511.1	1430	1548.9	1700.3	1616.7	2028.2	1872	1934.7	2135.2	2185.3	2096.3	2171.4	2222.4
5.1225	9.5238	1.2053	14.798	0.20398	0	0	0	0	0	0	5.4782	20.497	31.557	62.995	93.244	119.45	196.87	262.59	314.65	390.51	445.39	528.73	575.57	655.4	708.28	754.83	872.2	959.15	1067.3	1215.3	1406.1	1592.8	1779.8	2020.7	2264.3	2321.6	2521.4	2722.5	3158.8	3137.6	3200.1	3507.7	3601.4	3655.6	3853.6	4021.8	4273.2	4343	4415
0	0	0	0	9.2093	13.793	12.617	15.747	15.539	7.0735	9.6632	7.5876	4.4112	31.084	37.144	54.9	108.01	152.78	238.14	328.8	417.97	526.01	634.94	767.66	863.77	993.14	1105.8	1210.2	1364.4	1438.8	1598.5	1674.7	1827.1	1938.5	2060	2310.1	2431.7	2617.1	2818.4	2911.3	2984.5	3215.2	3368.9	3507.2	3597.5	3756.6	3774.3	3914.7	3900	3879.3
4.3743	0	0	0.82164	0.86903	0	0	12.149	30.475	60.902	115.36	202.46	283.59	426.4	586.09	817.69	1071.7	1332.4	1678.1	2009.7	2396.8	2815.5	3175.7	3658.8	4176	4753.2	5099.5	5590.2	6063.9	6183.6	6819	7186.6	7635.4	7875.8	8305.9	8892.2	9027.7	9354.4	9603.5	10017	10323	10379	10811	10834	10807	11048	11340	10859	10918	11013
0	3.2128	1.438	9.4768	0	0	0	0	0	5.4317	14.122	16.059	17.297	28.309	44.808	45.97	57.828	69.539	82.561	101.1	109.38	149.17	176.83	183.09	208.1	197.25	158.04	193.01	188.13	206.89	222.66	225.22	276.28	274.04	347.51	438.51	447.15	513.88	549.74	672.07	769.85	804.07	856.16	881.67	990.55	1066.6	1167.3	1113	1174.9	1211.2
19.367	3.7328	0	0	0	0.14894	0	0	0	0	0	0	0	0	0	0	0	0	0	0	0	0	0	0	0	11.305	31.088	88.92	142.61	251.35	317.92	353.74	365.02	490.1	562.06	734.41	754.35	839.87	902.15	952.24	1018.1	1037.9	1162.5	1205.9	1264.3	1274.1	1429.8	1445.9	1456.2	1448.9
0	4.2841	0	0	2.3779	0	2.27	0.039811	5.9446	0	4.973	0	0	14.405	31.492	60.84	114.62	189.18	267.48	343.69	447.26	522.81	633.06	766.08	927.26	1004.3	1120.2	1508.9	1484.4	1621.7	1807.4	1928.8	2174.4	2295.6	2513	2722.8	3091.9	3380.4	3299.4	3687.3	3820.1	3464.6	3419.6	3514.4	3530.6	3569.5	3598.6	3559.9	3647.3	3694.1
6.7062	0	0	4.6342	6.5717	0	0	20.74	18.297	51.331	57.608	112.62	180.99	282.28	367.29	513.25	639.97	794.43	944.51	1183.4	1318.3	1482.9	1642.2	1860.2	2041.8	2213.3	2349	2563.9	2803.3	2822.3	2984.8	3081.7	3404.5	3443.2	3703.4	3719.2	3874	4070.9	4031.8	4389.6	4265.5	4534.5	4556.1	4650.5	4652.5	4702.9	4749.3	4819.3	4714.6	4837.4
0	3.9467	18.673	9.605	0	0	0	0	0	33.284	93.327	138.78	244.79	316.01	424.61	534.22	692.05	796.68	1151.8	1386.2	1678.3	1487.9	1681.3	1895.4	1998.8	2212.2	2407.7	2502.6	2625	2731.7	2733.9	2864	3095.8	3061.6	3139	2979.7	3268.5	3263.8	3329.3	3362.2	3388.8	3501.2	3454.9	3436.8	3459.2	3493.5	3492.1	3543.2	3489.4	3496.6
0	0	0	0	1.1392	6.7798	15.165	4.2832	14.754	3.5181	23.326	18.236	23.812	41.857	47.424	63.42	82.705	99.389	128.79	142.54	174.77	221.3	241.07	289.26	351.27	418.94	482.69	573.62	658.43	744.05	787.55	818.66	979.12	1053.3	1157.4	1269.7	1346.6	1431.8	1517.5	1649.4	1721.6	1767.9	1782.4	1895.4	1946.3	1981.7	1986.3	2039.4	2031.6	2087.7
15.995	0	0	3.7898	0	0	0	0	8.5333	25.183	73.159	134.54	273.39	366.44	464.64	661.89	806.42	1022.7	1251.3	1451.8	1544.4	1818.3	2028	2193.2	2327.2	2453.5	2617	2659.1	2585.6	2640.3	2668	2995.3	3063.3	3227.8	3311.4	3340.7	3503.1	3616.8	3712.1	3740.6	3832.9	3999.7	3843.5	3862	3890.8	3934.2	4013.3	4058.4	4140.6	4023.9
0	2.592	0	1.3088	0	8.2065	10.258	14.473	13.193	10.618	10.87	8.0674	2.7995	14.719	24.797	43.325	53.369	64.173	98.903	132.16	190.44	207.99	269.92	358.36	421.65	505.43	562.19	644.3	689.47	775.75	840.49	899.9	886.29	950.26	1025	1122.6	1147.6	1233.9	1254.8	1278.1	1358.5	1347.8	1329.1	1332.5	1315.4	1287.5	1297.1	1241.4	1255.1	1339.7
0	4.8941	0	0	0	11.6	11.341	0	0	0	0	0	0	0	17.4	53.388	113.28	237.83	382.29	581.2	760.58	1003	1195.3	1497.8	1837.5	2108.7	2457.5	2793.3	3193.5	3486.9	3776.7	4090.8	4431	4720.7	5072	5479	5737.1	6010.8	6228.4	6419	6670.3	6924.7	6955.7	7013.1	6969.8	6515.8	6682	6803.1	7447.5	6777.3
0	0	0	0	0	28.443	30.639	46.732	66.284	83.224	90.48	113.59	125.21	152.21	195.31	223.51	269.61	302.75	366.24	403.74	481.59	544.84	631.2	695.21	803.88	891.83	942.3	1063.4	1187.9	1366.9	1441.5	1672.1	1847.6	2049.7	2339.9	2676.4	2901.7	3196.1	3302.1	3520.3	3708.2	3737.9	3980.3	4202.9	4299.7	4339.7	4469.7	4516.6	4626.8	4551.8
5.4935	2.6716	0	0	1.4098	0	3.4242	2.6359	1.1975	0	0	0	0	0	0	0	0	19.497	28.359	53.886	76.992	95.888	120.91	144.68	191.47	247.19	341.52	430.04	551.92	720.54	894.03	1094.7	1344.7	1615.4	1874.2	2212.8	2446.7	2729.5	3051.2	3306	3528.3	3691.3	3805.5	4083	4297.1	4466.8	4585	4523.6	4709.4	4675.4
4.0451	0	4.4808	4.4761	13.066	0	0	0	0	0	38.656	102.69	226.32	344.43	531.27	690.31	846.59	1054	1126.3	1350.1	1484.1	1644.2	1909.4	2099.6	2290.9	2498.5	2651.1	2825.5	3017.4	3230.4	3512.9	3676.8	3910.1	4017.6	4376.1	4561.2	4827.8	4912.7	5203.9	5356.2	5652.3	5830.5	5965.9	6073.3	6169.9	6207.1	6253.6	6463.4	6369.8	6477.3
1.445	5.7994	0	12.777	7.0761	0	0	6.8634	0	9.7097	1.0113	3.293	0	0	0	0	0	6.1841	0	15.415	30.901	54.784	74.571	121.1	184.39	220.97	250.79	314.32	439.1	533.13	626.44	695.68	828.26	917.72	1021.6	1095.1	1211.9	1309.4	1427.6	1624.4	1630.4	1766.1	1868.6	2046.6	2101.5	2094.7	2172.9	2312.7	2346.2	2404.1
0	0	0	4.1473	15.772	2.798	0.43242	9.8262	16.531	16.508	0	11.156	30.584	40.014	30.211	26.234	41.394	58.913	68.672	59.378	78.633	70.298	112.99	165.66	211.58	255.25	317.24	410.04	475.46	574.29	656.63	794.96	926.34	1024.5	1227.8	1358.2	1577	1545.2	1804.7	1953.6	2155	2208.9	2292.3	2464.8	2514.4	2596.2	2731.9	2820	2960.4	3024.4
72.152	63.876	0	10.311	0	0	0	0	0	0	0	0	0	36.083	138.22	176.71	287.84	336.67	512.73	624.04	703.5	694.46	821.59	1041.7	1070.9	1180.5	1318.9	1443.2	1584.5	1827.2	1983.9	2004.5	2216.9	2372	2493.4	2700	2830.7	2849.6	2673.7	3041	3039.1	3072	3118.9	3165.1	3149.5	3106.8	3287.8	3215.1	3206.2	3446.5
0	4.8337	0	6.5694	0	10.728	5.1689	7.2416	4.906	2.2087	10.138	11.451	31.816	70.966	118.52	189.51	274.56	371.52	494.16	669.97	857.94	1057.7	1324.8	1557.6	1868.7	2155.9	2468.9	2791.1	3253.4	3629.3	3957.5	4275.1	4631.3	4966.6	5359.4	5684.4	6075.8	6571.4	6742.1	7050.4	7276.7	7598.8	7914	8065.4	8108.5	8389.3	8632.6	8788.5	8617.8	8604.8
0	0	0	2.45	6.385	4.4023	4.8758	10.515	4.2234	13.879	54.258	101.68	182.42	277.38	404.5	589.12	752.37	902.36	1164.5	1440.1	1668.5	1928.9	2082.8	2455.3	2490.2	2781.8	3039.1	3123.5	3375.5	3515.8	3625	3687.5	3933.8	4071.5	4241.3	4348.1	4508.8	4630.8	4817	4919.1	5113.9	5006.3	5127.3	5200.8	5224.7	5202.3	5262.5	5349.9	5377.3	5376
0	0	0	0.70636	0	21.527	47.453	70.756	148.05	254.17	390.73	577.87	796.32	985.53	1202.8	1423.4	1591.5	1794.2	1900.8	2036.8	2199.9	2336	2432.1	2550.5	2701.4	2801.3	2992.3	3175.8	3520.5	3841.6	3894.3	4287.9	4647.7	4736.6	4867.9	5074.2	5346.8	5518.6	5674.3	5857.1	5847.3	6037	6024.7	6051.4	6039.1	6129.1	6289.8	6200.8	6322.7	6283.5
0	0	3.1109	8.5538	3.9722	7.714	13.548	8.4965	6.8941	15.917	9.7409	14.453	40.485	26.38	14.145	8.3302	23.948	19.487	8.1423	28.538	12.15	27.602	51.29	85.949	101.54	132.62	162.63	229.74	290.55	387.3	477.84	543.68	679.38	813.14	961.28	1173.2	1340.9	1550.6	1646.8	1861.5	1938.3	2044.2	2250.6	2379.3	2432.8	2458	2588.7	2661.3	2841.7	2891.1
0	5.698	4.6135	6.5253	6.4304	0	0	19.036	84.136	192.01	326.85	484.81	626.64	818.82	1021.1	1225.2	1399.6	1621.2	1897	2061.5	2262.6	2425.5	2682.5	2922.4	3251.8	3436.6	3763.2	3968.5	4235.8	4364.7	4742.7	4806.7	4891.2	5202.6	5107.4	5395.3	5512.8	5759.4	5904.2	5916.6	6027.5	6089.6	6198.5	6096.5	6274	6354.4	6304.1	6270.4	6255.6	6365.4
0	4.6863	1.9675	0	0.0563	0	10.069	4.4631	16.847	10.314	30.736	30.312	47.515	83.89	117	153.95	219.51	296.55	382.87	449.6	552.14	649.13	750.49	866.32	978.59	1078.1	1189.6	1262	1409.4	1478.9	1491.1	1586.2	1679.9	1724.9	1799.6	1914.3	1953.1	2093.6	2050	2229.4	2175.9	2247.9	2237.4	2298.7	2298.2	2319.1	2312.1	2325.8	2364.6	2300.9
12.421	2.2131	0	5.7845	4.6282	0	0	0	7.225	44.615	97.501	206.81	342.71	499.79	678.52	895.44	1052.9	1310.1	1557.6	1851.8	2045.6	2239.2	2611.9	2866.3	3168.1	3400.9	3629	3791.6	4208.1	4495.3	4897.5	5187.6	5425	5656	6017	6204.5	6325.4	6710.1	6785.9	7178	7283	7311.3	7470.7	7646.3	7722.5	7763.2	7834.3	7823.4	8015.3	7881.1
8.4008	0	0	1.5156	0	0	8.8245	2.7226	10.688	1.6259	3.8263	24.222	90.244	193.48	279.12	448.77	616.59	792.18	999.2	1246.8	1480.9	1721.6	1957.9	2219.4	2511.2	2765.9	3109.6	3221.9	3540.9	3759.4	3869.3	4163.2	4388.9	4607.9	4680.9	4861	4999.6	5186.6	5104.7	5224	5334.8	5436.8	5387.6	5447.8	5299.6	5296.7	5411	5333.3	5924.4	5833.5
0	0	0	0	0	10.62	11.971	14.681	24.351	34.193	42.053	56.048	72.918	100.8	125.83	174.08	246.52	310.43	424.87	524.87	729.99	817.94	1089.4	1158.3	1384.2	1524.3	1606	1638.8	2528	2506.5	2697.6	2920.6	3250.4	3547.2	4008.3	4292.8	4357.9	4928.5	5568	5606.2	5879.3	6124.6	6251.5	6306	6606.8	6477.5	6734.2	6648.1	6772.4	6703.2
21.66	0	0	0	0	1.248	0.22824	0	7.8823	12.721	56.599	94.094	210.52	318.81	465.91	666.7	871.41	1098.1	1366.4	1674.5	2032.7	2306.4	2599.5	2882.8	3156.1	3586.5	3930	4287.3	4641.1	5228.2	5371.2	5592.8	6159.2	6372.1	6649.1	6953.8	7484.5	7553	7692.8	7928.1	8153.7	8405.2	8272.1	8700.6	8530.7	8793.6	9038.7	8980.5	9258.9	8880.5
7.9609	0	0	3.5166	4.764	0	0	0	9.8459	12.21	8.7134	27.844	21.071	28.674	61.514	62.536	92.411	134.61	189.38	203.86	347.4	450.8	568.76	691.89	821.82	961.77	1089.9	1198.5	1308.8	1467	1624.6	1783.7	1802.4	1842.2	1987.1	2192.4	2204	2381.3	2529.8	2664.2	2889.3	2934.4	2974.3	3131.2	3229.1	3405.3	3325.6	3515.1	3578.9	3650.1
8.5093	0	0	0	0	7.1604	3.1625	0	12.569	3.7385	2.6777	2.7444	6.3125	11.146	25.21	50.344	83.566	105.95	138.96	182.95	223.4	253.32	340.78	431.23	437.45	483.4	549.04	553.47	610.65	782.18	705.35	707.98	734.58	774.48	810.05	851.25	844.23	897.65	896.63	932.62	908.94	887.3	894.75	934.42	967.71	951.62	991.59	958.93	963.4	974.1
24.093	9.4089	2.7415	13.549	0	0	0	0	0	4.0533	0	0.1641	17.693	31.8	57.381	66.271	86.622	112.64	130.1	185.7	214.76	258.35	351.51	439.39	525.17	618.73	679.89	810.88	1003.5	1190.4	1289	1473.2	1622.6	1752.2	1936.7	2024.8	2141.5	2287.5	2369.1	2524.9	2534.8	2621.2	2628.8	2754.3	2778.5	2794.2	2847.3	2931.2	2868.8	2913.2
20.571	5.0302	0	0	0	0	0	0	0	0	0	0	0	0	0	0	0	0	0	32.111	33.851	60.571	87.771	125.49	152.74	197.67	225.89	252.08	302.57	350.74	398.79	486.88	455.88	538.3	583.17	676.68	663.21	676.98	689.2	760.23	793.55	705.09	846.64	838.33	902.35	831.67	945.65	987.77	999.44	925.93
0	0.92683	0	3.2547	0	3.6357	1.4703	2.1611	0	0	0	0	0	13.632	3.6817	5.3947	58.765	135.94	225.32	372.15	591.57	816.05	1053.7	1495.8	1891	2176.8	2706.7	2878	3374.1	3917.2	4527.4	4467.8	4935.6	5213	5689.2	6174.8	6926.4	6757.1	6868.2	7120.6	7517.3	7739.2	8066.6	8335.5	8059.6	8757.7	8715.1	9046.4	8935	8891.7
4.6661	0.67975	0	21.078	0.42062	0	0	0	0	1.1828	0	5.755	45.316	33.113	70.27	73.814	126.68	202.86	280.41	364.84	483.86	575.02	737.73	885.9	1037.6	1134.4	1304.6	1480.4	1612.6	1661.7	1838.5	1943.4	2004.8	2070.4	2213.9	2170.8	2212.7	2231.7	2325.7	2445.7	2595.9	2531.7	2624.1	2689.8	2631.5	2697.2	2615	2722.2	2574.6	2462.3
2.6859	3.2924	0	1.1881	0	5.6684	0.51463	0.80316	3.6057	0	2.7761	5.2402	22.926	52.833	101.21	185.63	289.49	413.77	569.49	774.6	983.85	1139.7	1332.1	1524	1742.2	1956.4	2179.8	2284.4	2467.8	2635.1	2784.2	2891.6	3071.5	3213.2	3357.3	3476.9	3639	3723.8	3984.6	3937.7	4064.3	4164.3	4215.6	4237.6	4194.5	4253.1	4274	4384.3	4256.9	4301.7
0	0	0	10.204	7.3016	0	0	0.85184	14.858	5.5812	0.093744	2.9818	7.2056	10.501	40.489	62.502	118.98	221.51	299.19	365.07	514.26	665.64	870.79	1069.5	1228.1	1395.3	1584.1	1715.9	1902.8	2022.2	2159.8	2207.8	2378.8	2576.7	2704.2	2752.6	2845	2915.1	3098	3170.6	3219	3215.2	3259.3	3291.6	3249.7	3348.9	3332.1	3331.9	3310.8	3310
15.39	2.5035	0	7.9923	9.1338	0	0	3.3282	2.6636	13.953	0	27.306	49.456	129.28	220.79	391.92	558.02	768.02	1022.6	1268	1571.4	1858	2111.3	2460.6	2727.5	2971.9	3246.7	3425	3761.2	4038.4	4261.8	4302.2	4623.8	4789	4922.7	4992	5053.5	5103.4	5187.6	5244	5217	5438.5	5449	5385.5	5335.6	5308.8	5177	5208.3	5186.6	4907.9
0	0	0	0	7.9999	36.641	56.149	75.706	120.89	164.03	227.13	298.94	389.55	504.13	571.76	688.84	800.42	894.6	1003.1	1104.7	1154.6	1221	1316.7	1423.2	1536.5	1623.5	1742.9	1764.2	1880.9	2080.6	2160.2	2340.4	2484	2707.1	2861.6	3034.5	3172.2	3251.6	3319.2	3508.8	3586.8	3729.6	3773.8	3748.6	3758.6	3793	3851.7	3888.6	3907	3941.6
0	0	0	0	0	62.624	163.83	281.21	370.71	468.49	633.44	813.22	1070.8	1221.7	1437.3	1673.2	1983.8	2067.7	2320.6	2550.3	2730.1	2968.3	3173.2	3405.2	3480.1	3836	4027.4	4337.8	4605.9	4828.2	5192.6	5310.9	5682.3	6100.2	6387.8	6727.7	6937.5	7274.5	7506.5	7753.4	7897	8215.6	8322.2	8755.4	8564.5	9113.8	9101.2	9039.9	9327.2	9253.2
0	7.1721	0	5.1422	9.5276	0	0	9.5021	26.489	17.39	12.359	12.775	7.4493	14.134	27.526	47.303	100.24	147.38	220	307.13	420.08	570.81	717.46	877.78	1087.4	1298.9	1539.8	1740.6	1998	2235.6	2415.1	2613.3	2827.1	2982.7	3163.3	3363.5	3474.7	3812.2	3803.7	3830.8	4107.1	3976.7	4177.8	4167.8	4382.9	4295.3	4307.5	4305.8	4402.3	4423.7
8.1687	6.4763	0	0	0	0	0	0	0	0	0	0	0	0	41.343	82.335	153.68	239.03	343.47	466.42	627.85	763.07	931.52	1091.4	1256.1	1409.6	1574.2	1725.1	1919.6	2097.1	2221.7	2433.4	2570.7	2708.5	2904.3	3102.8	3146	3258.4	3440.4	3496.3	3595.7	3674.7	3707.8	3746.8	3771.8	3896	3887.7	3957.4	3988.3	4021.5
0	0	0	5.4781	0	10.167	6.4737	10.428	12.206	2.7028	0	0	0	0	0	0	16.735	38.135	46.163	96.412	111.24	137.07	186.53	273.94	393.67	469.24	595.92	682.02	769.97	786.77	945.19	1029.4	1129.4	1245.1	1362.3	1443.2	1553.1	1565.9	1584.3	1654.6	1798.4	1854.8	1985.7	2118.6	2092.6	2135.2	2164.9	2199.7	2167.1	2127.1
0.51051	0	7.0259	1.1097	0	0	5.1988	11.875	0	2.9097	0	0	5.8229	0	19.436	25.774	25.477	64.779	71.253	95.331	132.85	153.94	205.82	239.05	292.15	327.05	375.47	420.38	466.01	543.22	566.78	615.4	670.73	707.94	772.73	826.29	849.09	920.46	946.91	975.72	1008.3	1024.1	1060.8	1065.1	1125.9	1159.1	1148.5	1192.4	1212.4	1200.2
0	0	0	0	1.8819	17.161	23.885	16.585	32.695	15.795	26.04	40.914	62.847	91.833	143.36	236.95	354.29	487.83	639.78	775.43	931.26	1112.8	1262.1	1437.4	1691.4	1825.6	1976.1	2164.6	2379.2	2451.2	2590.7	2684.4	2712.9	2806.3	2817.3	2904.3	2886.5	3112.3	3132.4	3211.6	3176.1	3260.5	3215.9	3242.3	3160.2	3265.9	3296.1	3241.3	3236.3	3197.8
3.9158	0	0	0	0.49884	2.9415	0	5.4105	21.526	13.288	21.331	35.17	87.526	120.22	189.46	250.44	325.7	523.86	606.63	693.99	838.17	899.07	1011.8	1102.3	1247.9	1355.6	1495.6	1704.1	1813.2	2044.2	2309.1	2245.4	2850	3196.8	3466.7	3731.6	3963.6	4222	4464.4	4703.8	4951.1	5120.3	5413.8	5546.2	5800.1	5823	6009.2	5913.9	6158.5	6020.7
0	0	0	5.3348	0	6.8363	7.0708	4.5537	6.152	0	5.4098	0	0	9.5855	23.698	79.79	125.1	185.86	286.95	391.42	434.86	617.73	787.22	940.01	1232.6	1417.7	1632.5	1864.8	2125.3	2401.5	2548.6	2865.6	3022.1	3246.5	3400.1	3655.9	3858.3	4046.3	4228.5	4268.1	4453.7	4586.6	4723.6	4758.7	4758.6	4850.8	5128.9	5161.5	5291.2	5329
0	0	0	1.5937	0	5.1594	9.5748	20.195	17.721	22.076	6.3182	17.232	43.074	78.685	143.79	245.56	372.87	517.64	689.6	932.15	1172.9	1427.5	1675.8	1843.7	2058.6	2238.2	2449.7	2624.1	2879.3	3076.8	3294.8	3514.4	3740.1	3784.2	4102.8	4091.4	4055.8	4169.4	4137	4439.4	4608.6	4596.2	3904.8	4554	4207.9	4597.8	4566.4	4466.9	4519.1	4342.8
0.61174	0	0	0	2.8892	2.2489	10.017	17.441	36.917	49.834	52.416	66.421	81.288	117.8	124.33	181.79	220.33	230.1	328.9	378.95	439.54	528.51	645.3	711.05	827.55	980.51	1140.9	1302.3	1413	1527.8	1651	1851.7	1977	1921.4	2010.3	2317.6	2928.6	2562.3	2753.4	2936.4	3004.4	3110	3176.9	3379.1	3495	3537.7	3542.9	3594.6	3681.2	3692.6
0	9.0794	0	1.1031	2.0423	0	0	0	0	0	10.561	15.254	17.923	32.065	56.404	85.254	126.94	191.93	270.16	400.83	512.5	674.04	859.76	1039	1188.6	1348.2	1534.9	1628.2	1736.9	1911.6	1999.3	2137.7	2200.3	2308.5	2423	2448.9	2532.5	2541	2597.6	2651.3	2766.2	2758.5	2746.1	2747.3	2768.3	2829.6	2907.5	2800.3	2761.6	2769.4
0	0	0	5.9629	0	4.3728	3.6714	7.0305	7.4215	2.2665	8.7893	13.233	1.1749	20.625	14.42	12.785	24.36	29.216	55.951	67.996	102.82	180.72	260.29	349.38	456.05	559.73	602.37	703.59	825.31	1897.9	2190.9	2405.5	2701	2931.3	3270.9	3511.2	3883.3	4010.6	4134.1	4292	4517.1	4706.4	4784.5	4896	4769	4963.3	4902.2	4888.2	4926.5	5008
8.7896	0	0	4.7558	0	0.6733	1.7195	0.25731	8.7169	4.0519	33.223	71.528	172.79	257.63	413.73	614.81	846.31	979.35	1268.7	1486.6	1786.8	2069.2	2380.4	2713.1	3016.2	3457.2	3803.5	4458.6	4752.2	5105.9	5331.6	5560.3	5960.9	6307.3	6559.7	6811.8	7286.5	7395	7894.3	7957	8052.8	8320.2	8008.2	8231.6	8435	8639.5	8860.5	8793.2	8779.6	8922.9
0	0	0	0	10.385	11.61	9.2291	2.0308	18.04	15.291	15.702	7.9912	6.5178	16.102	6.6191	0	1.7354	0	13.579	24.384	29.88	51.809	102.17	175.96	223.37	341.07	435.2	533.76	693.66	828.26	978.32	1157.4	1359.3	1569	1692.5	1779.2	2044.8	2133.1	2205.7	2318	2450.4	2604.2	2647	2820.2	2766.5	2888.1	2902.3	2945.1	3073.5	2976.7
0	0	12.527	4.0609	16.31	0.029441	0	36.338	61.484	108.6	186.65	263.08	398.18	535.56	677.76	855.37	1023.4	1192	1345.8	1478.2	1648.2	1815.3	1896.4	2041.5	2216.8	2410.2	2409.1	2539.5	2859.8	2791.7	2823.6	2924.3	3047.1	3148.3	3075.2	3109.1	3219.2	3301.9	3470.7	3503.2	3554.4	3596.5	3749.6	3870.7	3869	4016.5	3769.6	3799	3784.8	3786.1
0.69153	0	0	4.9864	0	7.1179	2.633	0	0	0	10.727	40.771	104.54	188.06	330.32	509.56	709.63	919.23	1122.8	1380.1	1613.6	1881.5	2082.7	2351	2604.3	2866.6	3132.6	3356.3	3633.9	3907.2	4250	4416.1	4710.9	4907.7	5250.4	5469.2	6021.1	6033.9	6210.6	6389.9	6455.1	6628	6820.5	6819.6	6869	6949.6	7007.8	7111.5	7131.7	6993
0	0	0	4.8525	0	6.1374	4.7125	0	0	4.0183	15.981	36.552	105.55	189.1	317.51	481.82	698.22	951.6	1256.3	1573.7	1919.8	2219	2693.9	3089.7	3482	4065.4	4517.1	4960.2	5530.6	5952.8	6645.3	7061.1	7599.8	8149.8	8493.4	8649.7	8910.2	9364.3	9936.5	10025	10146	10230	10437	10509	10532	10548	10517	10664	10738	10685
0	0	0	0	0	15.028	25.939	15.815	84.512	76.376	175.13	165.14	234.22	323.37	413.92	513.31	598.63	764.5	887.58	1016.7	1179.8	1357.9	1437.4	1615.9	1628.1	1956.4	1939.3	2152.4	2334.4	2427.4	2671.1	2804.9	2872.9	3048.8	3161.6	3306.9	3379.6	3523.1	3658.9	3741	3969.1	4020.6	3728.5	3794	3853.7	3924.1	4159	4296.5	4213.3	4352.9
7.4521	0	0.56427	0	0	5.7603	0	0	5.9794	0	0	0	5.9433	7.759	3.0478	32.123	38.536	57.906	72.866	104.08	137.64	174.91	253.32	334.11	466.39	642.41	800.24	975.65	1176.4	1410.9	1575.5	1791.5	2090.8	2336.8	2393.8	2481.3	2542.4	2907.6	2579.1	2486.6	3308.9	2976.4	3582.1	3612	2894.9	2294.9	2536.7	2480.8	2552.7	2582.6
0	0	0	2.709	6.5733	5.1314	14.965	9.2576	20.447	13.888	13.451	37.941	51.035	87.904	118.41	146.13	216.39	257.25	338.38	421.84	509.06	607.13	717.52	851.72	885.31	1041.3	1136.1	1261.3	1338.8	1457.2	1589.3	1008.4	1032.6	1146.4	1198.4	1316.7	1338.1	1431.7	1481.5	1497.9	1545.4	1651.6	1712	1824.4	1767.6	1734.3	1796.8	1850.3	1812.4	1813.8
21.01	0	0	0	0	3.7701	2.8736	10.344	0	4.5747	10.74	0	0	0	0	6.8682	0	0	0	0	0	36.832	68.633	93.814	207.1	238.74	421.72	615.04	787.34	760.34	825.79	941.71	1064.5	1187	1342.8	1466.6	1619.8	1674.4	1807.6	2011.8	2023.8	2112.6	2104.2	2231.3	2264.9	2284.3	2362.8	2339.9	2412.8	2451.1
0	8.2854	0	10.37	2.36	0	9.7893	0	4.8506	0	0	0.47815	1.4417	14.494	25.774	32.208	24.395	34.684	51.767	69.386	91.113	77.556	107.63	150.19	193.1	185.55	204.78	218.21	254.43	269.96	276.73	311.12	333.85	350.64	382.63	395.36	421.44	471.5	461.85	491.25	490.65	532.7	533.62	524.08	433.39	402.38	424.91	413.97	405.46	379.65
0	0	0	21.53	0	25.762	18.461	17.297	16.434	12.712	19.729	17.898	4.843	1.6421	0.72579	0	0	0	0	13.484	13.169	45.81	90.075	140.52	206.35	226.23	284	370.49	410.88	514.91	593.43	689.79	750.79	717.73	822.31	910.68	979.83	969.29	1020.8	1101.4	1129.9	1178.9	1189.2	1240.1	1342.5	1340.1	1382.7	1357.4	1373.2	1420.3
0	0	0	0	2.0902	13.667	4.635	3.0946	6.0428	4.4731	22.09	6.6762	9.1145	33.252	43.304	89.825	167.8	252.37	303.31	417.6	560.75	658.24	856.02	1283.4	1321.8	1548.5	1771	1969.2	2078.1	2318.9	2449.6	2676	2916.5	3006	3128.2	3263.6	3455.6	3596.3	3697.4	3803.5	3874.7	3916.5	4036.4	4138.3	4172.4	4199.5	4101.3	4316.4	4272.4	4359.6
0	0	2.2747	0	10.701	13.662	16.141	29.055	46.115	81.436	150.28	254.56	394.12	593.81	803.76	1077.3	1348.3	1674.1	2043.5	2410.2	2732.8	3059	3449.4	3684.3	4047.4	4388	4770.5	4901.7	5153.5	5516.1	5741.6	5995	6167.9	6274.3	6531.6	6757.2	6792.3	7204.5	7288.7	7199.5	7496.7	7887.3	7873.3	7821.6	7812.8	7808.1	7737.8	7933.2	7787.4	7598.5
0	7.0067	0	3.156	0	0	0.79248	1.8398	0.13105	0	0	0	0	0	0	0	0	0	25.812	68.518	119.21	174.14	246.08	356.88	439.5	523.76	621.51	747.6	827.7	928.81	1094.2	1120	1230.7	1367.2	1513	1624.7	1751	1888.8	1967.6	2091.4	2227.6	2368.3	2390.4	2434.2	2454.8	2446	2639.3	2770.6	2756.8	2835.2
0	0	0	0	6.6321	12.097	11.174	19.324	28.791	35.474	41.667	47.166	64.521	95.014	137.56	178.63	245.99	306.84	388.16	505.8	658.56	841.99	897.38	1181.8	1422.5	1622.7	1864.7	2135.1	2276.6	2514.2	2718.8	2885.4	3044.5	3193.2	3357.9	3544.7	3633.7	3786.3	3915.6	4034.9	4053.1	4095.7	4235.5	4383.5	4360.4	4376.3	4436.3	4344	4390.2	4411
14.122	6.7391	0	90.382	0	0	0	0	32.026	97.026	167.93	305.91	501.59	744.39	1017.2	1262.1	1533.5	1823	2190.6	2588.9	3000.8	3323.4	3668.2	3957.2	4515.9	4724.4	5048.9	5358.8	5491.3	5842	6058.1	6136.3	6327.2	6494.8	6686.4	7043.3	7031.1	6964.5	7057.6	7031.8	7064.1	7559.8	7508	7559	7568.5	7543.7	7627.9	7753.2	7802.2	7819.5
0	0	0	0	0.37601	2.6123	8.3489	16.242	24.756	36.147	75.194	101.75	132.57	182.31	218.67	272.47	350.85	426.85	542.02	598.38	680.52	757.83	851.43	955.01	1025.5	1135.3	1266.6	1349.4	1480.7	1540.2	1659.4	1667.6	1691.8	1672.8	1779	2049.9	1978.2	2009.3	2178.4	2199.6	2411.6	2123	2228.7	2584.7	2725.4	2621.3	2631.6	2787.8	2857.6	2941.2
0	0	0	3.5146	6.986	0.8664	0	6.9705	18.54	25.743	31.014	103.23	90.775	94.596	228.7	259.78	298.47	357.66	416.72	516.25	505.76	534.12	634.79	697.61	698.44	833.22	927.92	1011.6	1030.5	1183.2	1226.8	1313.1	1392.8	1451.2	1539.8	1620.5	1701.7	1716.9	1884.9	2011.9	1808.4	1770.2	1795.7	1832.5	1833.4	1881.3	1905	1983.8	1961.1	1958.5
0	0	0	15.816	15.53	11.98	0	0	1.1136	0	0	0	0.64329	0	0	0	0	8.6706	0	0	5.5411	25.455	88.712	161.87	256.76	353.48	456.51	589.45	726.5	867.66	1116.2	1268.7	1501	1652.8	1880.9	2003.3	2253.7	2247.7	2536.8	2653.5	2219.5	2306.2	2901	2336.9	2265.3	2368.1	2368.7	2471.3	2534.6	2546.7
0	6.1224	0	7.9576	0	2.1696	3.5965	7.4025	35.427	72.68	139.74	187.29	282.55	369.56	452.1	540.82	636.36	689.22	756.42	830.33	977.39	964.21	1038.6	1168.3	1231.3	1269.6	1319.9	1383.7	1389.7	1499	1573.7	1615.3	1673.2	1681.1	1729.2	1744.9	1764.6	1809.3	1843.4	1844	1846.5	1866.6	1878.5	1918.2	1845.4	1854.4	1864.1	1920.4	1885.2	1863
0.00081889	0	0	4.4515	2.7373	0	1.594	3.9115	15.662	40.391	73.452	141.01	200.2	289.2	375.05	438.09	515.13	598.12	698.03	765.12	841.36	923.78	1053.6	1203.9	1278.3	1387.8	1463	1561.5	1701.9	1859.7	1988.2	2129	2254.6	2384.7	2494.8	2668.8	2800.7	2896.2	3012.4	3071.7	3136	3284.2	3386.7	3428.8	3477.9	3561.3	3550.9	3266.5	3287	3255.1
0	0	0	13.567	27.976	13.722	15.981	2.7881	2.5626	0.70171	23.695	29.536	35.169	19.25	28.588	0	23.072	91.343	142.47	231.91	335.34	444.75	567.05	669.76	805.11	923.51	1078.8	1226.2	1343.5	1479.1	1652.5	1782.4	1938	2072.4	2290.4	2474.9	2595.4	2747.8	2865.9	3034.6	3290.5	3371	3443.4	3556.9	3662.4	3738.4	3819.5	3825.7	3843.7	3968.7
0	0	0	13.557	2.0269	0	1.5077	0.90803	0	0.36784	0	17.258	16.687	31.873	33.5	20.142	23.882	12.267	50.241	23.808	15.214	41.59	67.368	119.74	165.87	268.46	305.02	393.9	562.29	659.72	815.05	888.48	1079.3	1198.5	1399	1615.6	1814.2	1918.7	2048.5	2166.4	2240.9	2390.3	2407.2	2461.9	2495.2	2629.1	2672.6	2707.4	2717.5	2750.3
0	0	0	4.8658	0	2.4444	2.5289	0.5136	0	0	0	0	0	0	0	0	0	0	18.607	53.013	79.199	109.17	159.97	200.22	272.83	280.88	344.77	441.79	881.79	827.96	798.43	794.96	816.93	942.19	1048	1179.9	1276.4	1446.3	1579.5	1650.5	1724.1	1880.7	1955.4	2033.8	1990.9	2069.2	2142.8	2217.3	2240.5	2253.1
0	1.5624	1.9824	2.9896	7.3786	0	0	0	19.466	93.518	119.41	161.44	201.23	256.79	307.48	362.96	405.12	464.52	514.14	513.35	565.05	582.32	647.2	953.7	1076.6	1027.9	1143.9	1236.9	1326.1	1438.4	1518.1	1502.1	1712.8	1801	2035.8	2258.8	2298.2	2449.2	2645	2753.8	3127.9	3139.4	3479.8	3605.2	3618.7	3775.8	3746	3780	3850.7	3868.3
10.408	0	0	0	0	22.779	11.477	9.824	16.85	13.972	36.26	80.061	187.73	327.49	372.22	820	1087.1	1461.7	2033.1	2506.9	2961.9	3439.6	3682	4235	5096.4	5248.5	5503.4	6121.2	6471.7	6919	7282.3	7461.1	8055.8	8373	8589.2	9227.1	9338.3	9734.9	9800.7	10239	10130	10429	10642	10491	10617	10486	10800	10637	10700	10805
0	0	0	0.070992	6.3052	8.7969	8.6001	12.476	17.697	16.384	12.385	22.383	26.204	45.978	70.41	121.15	194.81	319.96	458.76	695.47	918.13	1145.9	1367.4	1625.9	1802	2089.2	2312.2	2409.2	2833.5	3007	3151.4	3394.5	3354.5	3727.1	3925.5	4135.8	4306.6	4322.5	4523.4	4785.4	4711.5	4544.7	4861.2	4830.2	4934.3	4916.2	4931	4944.7	4813.1	4871.3
30.529	20.302	0	2.2164	0	0	0	0	0	0	0	0	0	16.914	41.364	72.477	111.52	162.09	198.49	251.45	292.38	326.13	381.63	473.52	552.4	619.17	621.26	812.55	865.34	1009	1220.1	1187.1	1317.4	1377.1	1490.8	1513	1648.3	1737	1753.6	1801.3	1751.6	1859.5	1779.2	1877.2	1875.2	1890.8	1964.3	2005	1983.7	2073.6
0	0	0	5.9596	7.4822	23.469	18.168	17.902	50.921	77.233	112.59	192.22	269.77	377.46	455.06	577.91	757.94	899.69	1103.3	1313.6	1506.6	1709.1	1850.4	2186.4	2341.6	2548.7	2732.9	2909	3015.7	3265.1	3419	3488	3705.7	3787.8	3894.5	4010.9	4145.3	4215.9	4352.8	4492.9	4530.8	4660.4	4715.2	4859.4	4950.2	5032.6	4962.2	5055.4	5189.3	5143.7
3.7577	0	0	0	2.4304	2.1339	5.0344	5.3722	13.038	9.0121	2.668	0	0	0	0	0	5.0274	6.6748	24.172	53.036	90.044	112.84	187.7	216.94	263.87	291.97	294.54	371.49	422.6	472.36	529.35	590.19	632.21	722.22	836.14	964.21	1028.1	1095.5	1196.2	1272.7	1341.6	1405.4	1501.7	1535.6	1662.3	1700	1789.6	1842	1873.5	1872.1
0	0	0	0	8.2523	0	6.0862	3.6467	3.6595	14.736	18.031	38.972	58.699	89.726	124.65	163.65	196.66	270.1	297.97	311.3	385.32	461.21	494.77	557	612.06	556.54	639.77	684.52	695.68	786.94	807.36	829.71	871.52	921.32	984.56	1080.8	1152.1	1198.5	1255	1282.9	1292.5	1410.1	1426	1511.4	1529.2	1598.5	1607.3	1673.6	1680.3	1663.8
0	0	0	0	29.545	45.622	56.257	40.672	60.413	47.291	70.403	63.297	97.104	84.844	77.754	104.25	102.81	110.62	122.67	128.62	153.94	184.74	245.01	320.1	448.17	591.53	716.86	766.59	944.25	1092.5	1284.2	1480.3	1708.8	1936.8	2130.3	2357.8	2638.2	2818.4	2993.3	3236.5	3310.9	3574.7	3527.6	3731.8	3749.8	3887.9	4162.7	4172.5	4434.2	4452.6
0	2.9794	0	0	6.4765	15.024	20.859	9.1099	23.745	0	38.564	68.416	139.65	257.45	382.05	520.33	674.93	899.33	1096.5	1348.2	1590	1856.6	2135.6	2346.3	2619.8	2860.8	3116.7	3436.1	3718	3937.9	4124.3	4387.1	4608.7	4675.7	4859	5067.1	5221.6	5563.8	5719.4	6046.1	6064.9	6250.2	6315.3	6452.8	6589.9	6648	6932.4	6956.4	6931.2	6962.4
24.137	19.755	0	0	0	0	0	0	0	0	6.2575	2.4953	14.168	17.356	40.581	63.805	94.715	117.38	155.04	192.03	230.86	272.87	321.88	359.67	401.36	458.45	503.49	509.15	566.5	620.72	666.36	750.73	825.79	932.82	1005.3	1118.4	1222	1315.5	1347.2	1451.5	1501.9	1634.6	1594.8	1663.7	1707	1713.6	1814.3	1749.5	1778	1829.4
0	1.1345	0	9.8893	0	1.1873	0	0	0	0	0	0	0	0	0	0	0.3919	43.057	88.762	145.19	240.73	338.15	507.97	654.4	817.69	955.95	1058.7	1289.4	1446.3	1652.8	1887.1	2052.5	2230.5	2370.1	2500.9	2692.7	2839	2910.9	3016.7	3141.1	3234	3303.1	3357.9	3430	3511.7	3570.8	3529.7	3520.3	3501.4	3436.2
16.555	11.288	0	0	0	0	0	0	0	27.95	63.988	125.28	179.37	275.74	351.43	409.53	535.48	656.59	751.29	864.25	1018.7	1057.9	1138.8	1326.7	1483.1	1556	1758.4	1937.6	1939.9	2294.8	2371.4	2567.5	2659.8	2875.2	3053.6	3243	3305.9	3366.7	3462.8	3557.8	3651.7	3604.4	3762.6	3915.9	3795.7	3861.8	3833	4035.4	3888	3908.5
0	0	0	0	2.3812	9.6159	10.458	8.1589	19.883	19.855	0.14753	6.179	11.629	29.386	36.291	43.17	65.2	91.136	124.12	161.7	213.63	260.89	338.14	415.1	507.77	646.71	804.39	976.78	1200.5	1463.7	1655.3	1915.5	2244.6	2499.6	2794.1	3062.7	3381.8	3767.2	4013.9	4207.6	4438.3	4675.3	4845.2	5143.3	5144.7	5372.6	5384.1	5661.6	5646.9	5689.2
0	0	0	0	10.986	55.309	99.273	123.81	166.92	236.07	293.82	316.83	379.35	405.39	466.77	479.96	512.95	567.22	584.42	575.32	632.4	830.47	938.18	970.15	1265.3	1474.7	1303.3	1713.5	1948.9	1875.7	2041.1	2427.9	2753.7	2915.8	3351.6	3522.5	3766.5	3984.5	4275.4	4507.9	4800.8	4930.6	5106.1	5160.6	5260.3	5359.6	5259.4	5339	5342.5	5506.6
22.323	0	0	0	18.465	11.834	9.2981	24.15	90.934	85.458	116.7	158.43	232.53	340.54	475.26	667.77	771.91	926.83	1067.4	1241.8	1454.3	1629.7	1816.5	2043.9	2325.3	2677	2991.9	3304.8	3951.4	4396.8	4381.7	4627.2	5017.3	5402.5	5534.4	5986.6	6311.1	6508.8	6564.7	6996.3	6250.9	6648.3	6614.4	7015.4	6766.8	7010	7087.6	6910.6	7004.4	7039.3
0	0	1.3608	11.118	7.3621	8.0514	4.7659	13.375	17.059	32.545	46.693	42.122	40.802	61.372	66.038	76.906	72.328	93.073	93.492	133.16	164.44	242	356.7	468.09	603.68	738.5	900.79	1106.5	1270.7	1477.6	1598.4	1841.5	2087.8	2270.7	2470.2	2686	2986.1	3125.9	3290.8	3436.8	3752.4	3795.3	4075	4254.2	4406.3	4572.3	4788.4	4825	5121.2	5131
1.1009	3.5044	2.3491	7.1372	0	3.5938	0	0	0	0	0	0	0	0	0	0	0	0	0.56327	51.134	85.351	193.12	297.59	395.87	487.35	560.68	646.18	773.98	833.2	950.61	1047.7	1115	1204.2	1248.5	1333.2	1359.3	1491.2	1524.8	1600	1713	1803.2	1879.8	1959.2	2011.1	2165.1	2348.6	2526.2	2402	2381.5	2436
0	0	0	0	3.9531	16.329	22.581	27.853	76.536	92.644	157.69	214.31	284.65	364.98	452.83	577.4	675.35	738.68	811.93	931.01	958.82	1067.6	1187.9	1200.3	1332.9	1466.3	1512	1695.9	1700.3	1870.5	1912.7	2190.5	2156.6	2277.5	2297.9	2484.9	2644	2667.9	2977.6	3087.8	3415.7	3117.3	3161.9	3117.1	3201.1	3173.8	3371.8	3307	3336.9	3430.9
0	0	0	4.3004	8.2809	15.136	13.572	17.1	24.834	18.398	44.966	94.846	172.43	278.22	395.02	570.61	774.73	1026	1248.3	1451.3	1768.8	2102.4	2318.3	2795.9	3092.6	3378.3	3846.1	4207.1	4504.1	4840.1	5192.8	5205.1	5663.9	5805.5	6076.9	6329	6660.7	6992.7	6854.3	7116.9	7295.4	7434.9	7642.4	7664.2	7833.2	7845	7856.8	7999.9	7904.1	7883.2
0	0	0	3.8538	3.8423	0	8.2124	6.5637	3.3008	1.611	3.5944	12.143	0	27.35	33.792	59.42	92.084	122.77	178.64	214.69	251.99	298.99	356.74	443.62	455.38	516.49	549.3	600.71	653.49	664.63	750.55	743.84	809.11	853.13	947.01	990.72	1089.2	1098.6	1142.7	1123.4	1164.6	1214.9	1291.7	1304.8	1264.8	1297.5	1295	1307.2	1353.4	1329.6
12.135	0	0	0	0	3.259	3.6718	2.7075	6.7531	9.4392	41.728	76.033	138.25	213.07	304.64	404.52	498.24	657.84	740.14	895.53	1035.1	1144.6	1296.7	1386.5	1540.7	1734.6	1907.8	1958.4	2168.4	2183.9	2298.7	2380.6	2484.3	2628.3	2616.6	2801.6	2891.8	2899.9	3042.2	3050.1	2967	3090.8	3148.5	3115.3	3124.2	3154.4	3278	3234.2	3321.5	3288.1
14.88	2.9241	0	0.58724	9.7818	0	0	0	0	0	0	0	0	0	0	0	0	0	0	0	0	0	0	0	0	0	18.757	100.53	272.26	390.87	496.84	573.92	695.33	811.37	947.57	997.37	1110.1	1179.3	1306.8	1387.1	1379.6	1436.9	1457	1517.9	1498.5	1516.3	1499.5	1618.8	1535.5	1514.1
0	0	0	0	12.148	9.951	2.1481	5.1585	26.185	47.161	39.757	52.542	63.235	98.651	118.71	154.4	198.39	251.59	266.5	313.14	397.12	447.98	551.39	576.5	682.64	718.93	779.5	815.13	944.73	1032.8	1144.9	1321.4	1489.5	1660.8	1910.2	2048.6	2247.5	2382.6	2647.6	2882.3	2999.6	3154.2	3363.2	3523.3	3687	3775.5	3933.1	4006.7	4023.4	4031.6
0	0	0.91944	0	2.0622	1.1024	4.595	0	9.0541	12.876	71.478	132.46	237.13	357.85	466.88	632.99	801.1	957.04	1129.3	1372.1	1538	1703.7	1889.9	2024.5	2215.1	2365.1	2444.7	2661.4	2917.4	2977.2	2994.5	3098.3	3182.3	3090.6	3136.2	3397.5	3401.7	3408.9	3431.7	3500.9	3575.3	3688.2	3668	3788	3828.8	3835.1	3821.9	3827.3	3831.5	3812.2
2.5953	0	0	2.3548	0	5.1275	0.41241	4.3444	6.6673	31.417	58.229	120.38	206.87	272.61	396.25	480.3	524.09	575.06	876.27	893.94	1140.6	1384.7	1478.9	1682.3	1897.4	2012.8	2290.4	2464.7	2723.1	2944.3	3034.8	3197	3146.9	3447.3	3611.1	3742	3817.3	3754.3	4003.9	3999.1	4031.6	4038.7	4099.9	4165.2	4101.1	4116.7	4120.7	4131.3	4132.7	4024.2
23.444	0	0	0	0	5.101	1.7385	1.922	22.232	22.521	65.219	74.166	169.13	252.42	352.39	500.53	655.68	880.74	938.94	1131.7	1208.7	1539.2	1670.4	1803.6	2004.2	2302.7	2361.2	2604.6	2789.9	3071	3188.9	3437	3641.2	3926.7	4029	4225.2	4220.3	4573.9	4586.7	4692.8	4839.2	5024.4	5126.8	5012.6	5126.3	5209.7	5282.4	5270.1	5312.5	5558.6
42.097	28.796	22.247	0	0	0	0	0	0	0	0	0.10633	12.213	23.549	55.646	70.876	88.374	110.9	120.24	164.09	183.82	200.55	209.53	231.1	266.77	284.6	299.1	332.84	375.86	447.8	460.46	518.55	515.89	626.81	654.91	777.59	775.07	798.23	843.31	900.17	937.99	872.91	961.13	994.46	1018	943.6	1083.7	1107.2	1136.6	1102
0	0	0	0	3.1535	3.0725	10.119	41.8	106.03	176.57	312.01	475.52	631.02	795.92	986.69	1123.1	1350	1512.2	1705.2	1850.3	1957.8	2063.6	2164	2282.1	2340.8	2486.5	2594.2	2623.5	2718.9	2822.3	2913.8	3086.1	3127.2	3278.2	3380.3	3465.5	3573.5	3608.5	3713.7	3723.3	3844.4	3926.5	3923.7	4041.9	4104.4	4044.8	4061.1	4007.8	4063.4	4047.2
0	0	6.0771	11.12	4.335	0	0	0	0	0	0	12.404	66.544	89.697	139.22	177.57	274.57	367.76	484.08	596.77	781.71	916.08	1099	1258.4	1430.8	1644.4	1752.6	1889.2	1994.8	2136.2	2236.7	2325	2423.9	2488.1	2535.9	2561.4	2605.3	2646.8	2723.8	2803.7	2641.4	2763.1	2826.8	2723.4	2812	2816.1	2856.7	2862.7	2858.8	2892.7
0	0	10.23	0.9168	4.5351	12.94	0	9.0564	0	0	6.942	0.6344	0	3.8325	37.183	52.636	79.829	99.553	102.21	135.97	121.12	150.62	172.24	238.75	331.02	434.46	536.64	645.37	784.06	936.12	1064.7	1162.4	1222.5	1363.2	1516.4	1613.9	1669.8	1740	1787.3	1819	1975.7	2015.9	2080.8	2120.1	2172.6	2159.3	2189.8	2206.6	2208.1	2240
0	0	2.139	4.1609	0	17.137	13.304	29.432	49.565	76.843	143.07	242.74	393.46	549.42	762.58	1011.3	1241.3	1529.7	1882.8	2226.5	2724.6	3038.5	3401	3876.4	4338.1	4739	5032.8	5254.7	5183.2	5223.2	5376.5	6382.7	7079.1	7538	7925.5	7984.8	8652.7	9225.7	9464.3	9534	9472.1	9815.5	10191	10159	10281	10092	10727	11248	11258	11240
5.7262	2.5941	0	0.54499	0	5.6629	0.10455	0	0	0	0	0	0	0	0	0	0	0	0	0	0	0	0	30.067	66.191	90.937	129.59	166.3	198.76	242.1	313.52	395.33	472.09	599.24	687.67	814.44	980.11	1123.5	1342.5	1435.7	1391.3	1584.5	1619.5	1671.3	1702.4	1750.8	1888.5	1906.5	1925.5	1932.4
0	0	6.487	6.9938	10.586	0	3.2918	1.4316	22.415	52.174	102.49	177.52	289.45	426.73	591.03	753.49	971.34	1212	1528.3	1833.1	2114.4	2407.7	2656.5	3004.3	3375.2	3589.8	3708.9	3870.7	4129.1	4399.8	4460	4646.1	4889.9	4988.4	5331.3	5432.3	5658.2	5801.5	6080.2	6338	6220.7	6748.6	6829	6877	7077.8	7031.3	7374.2	7220.9	7260.3	7334.5
0	0	0	0	1.7866	8.9667	21.639	74.033	171.4	259.87	390.35	552.98	730.1	960.45	1154.6	1405.5	1765.2	1981.5	2327.8	2657.9	3026.6	3403.4	3774.3	4071.3	4381.5	4819.2	5148	5517.7	5883.2	6211.1	6371	6539.6	6957.9	7154	7353.3	7936.2	8127.5	8023.4	8314.4	8488.8	8838.9	8798.9	8685.4	8750.5	9119	9140.4	9236.8	9165.8	9276.9	9445.7
2.8283	13.626	9.2538	2.2714	5.3298	0	3.3591	0	8.7259	0	45.216	75.307	90.876	113.67	158.16	189.19	266.4	306.39	407.93	449.13	562.9	634.99	801.45	819.98	962	1115.5	1174.1	1338.6	1529.5	1626.8	1730.9	1799.1	2006.4	2074.4	2167.9	2265.3	2400.2	2485.4	2595.8	2640.6	2756.5	2846.7	2829.5	2738.4	2718.5	2647.1	2688.6	2767.4	2705.4	2754.1
0	0	0	1.5888	10.307	7.225	18.245	0	0	0	0	0	9.5055	23.323	43.349	71.063	105.52	134.78	174.43	194.47	249.09	307.76	345.43	382.81	473.48	432.07	517.89	563.43	680.79	725.92	784.24	885.26	1027.5	1180.6	1385.3	1430.6	1731.6	1911.6	2154.6	2350.3	2549.9	2822.2	2810.9	3140.4	3184.3	3208.5	3306.6	3337.1	3361.2	3358.4
0.58799	13.015	17.505	1.4362	6.3408	0	0	0	0	0	0	0	15.597	20.555	49.918	72.272	107.04	184.89	224.64	303.34	381.12	470.82	611.5	807.97	1011.2	1127.6	1285.1	1350.1	1481	1585.9	1728.7	1828.4	1995.6	2157.6	2413.2	2492.7	2659.3	2650.8	2984.7	3051.8	3205.9	3250.3	3423.8	3461.3	3330.1	3351.8	3516.2	3463	3527.2	3428.2
50.05	45.643	12.722	0	0	0	0	0	0	0	4.9822	112.4	181.72	302.25	398.26	508.01	625.02	702.99	831.41	981.18	1072.2	1200	1335.4	1370.8	1518.7	1606.8	1699.1	1793.9	1982.8	2131.8	2209.1	2311.3	2451.5	2557.6	2697.6	2641.5	2839.2	3157.6	3376.5	3590	3533.5	3728.9	3758.5	3838.1	3867	3842.5	3940.4	3769.1	4220.1	4377.8
13.083	5.4206	0	5.3934	2.1954	0	0	0	0	0	0	0	0	0	0	0	0	25.015	61.209	130.55	206.1	301.69	391.19	521.69	636.88	691.89	778.62	885.05	1099.3	1256.3	1388.9	1468.8	1652.8	1836.4	2019.3	2165.8	2291.3	2399.9	2577.9	2771.1	2820.1	2975.3	3459.2	3077.6	3063	3347.3	3413.1	3456.9	3459.7	3388.9
0	0	0.39253	2.1713	7.9139	26.467	22.055	29.301	31.049	41.6	73.979	105.17	170.83	218.14	313.72	416.25	539.83	685.85	873.56	1026.9	1219.8	1380.1	1510.2	1711.2	1844.1	1938.3	2084.2	2182.9	2376.2	2476.1	2108.8	2342.1	2266.6	2324.2	2788.3	2629	2446.3	2929.1	2767.3	3047.5	3131.6	3079.7	3131.2	3126.6	3182.3	3190.7	3027.6	2978.2	3031.1	3033.8
12.399	17.19	3.5347	0	1.518	0	0	0	0	0	0	0	0	0	8.8655	31.663	57.094	123.05	181.94	214.03	313.78	369.45	453.84	525.12	586.99	732.06	899.87	882.68	1111.6	1335.7	1332	1516.3	1750.6	1895.8	2100.5	2242.2	2500.9	2571.8	2851.3	2952.5	3232.4	3412.1	3605.6	3685.3	3726.3	3857.7	3819.3	3973	3921.2	3932
0	0	0	0	6.8991	13.98	6.2881	17.873	17.889	22.829	17.068	13.113	7.5961	1.6145	6.2621	6.7425	13.66	17.44	7.7984	10.806	37.687	43.911	72.314	93.888	118.22	145.2	181.92	224.84	271.42	328.79	355.62	424.38	464.37	544.94	639.66	666.25	741.63	804.66	937.51	988.15	1021.3	1069.5	1186.1	1272.1	1287.9	1353.5	1375.9	1359.1	1378	1422.2
11.316	0	2.0413	9.6027	3.7564	0	0	0	0	0	0	0	0	0	0	0	0	0	0	0	0	0	0	0	0	0	0	0	0	0	0	0	0	0	0	0	0.4764	0	0	0	5.2403	0	10.588	0	0	0	0	0	0	0
0	0.55298	0.47889	8.7932	6.3054	0	0	0	0	0	8.0719	28.425	59.882	100.51	150.17	213.47	336.66	402.99	478.4	649	785.04	1124.5	1229.3	1377.9	1568.8	2037.4	2168.2	2351.8	2454.8	2754.1	2874.5	3363.9	3556.8	3805.2	3979.1	4130.8	4357.7	4358.8	4422.8	4640.7	4780.1	4856.8	5012.2	5141.2	5174.3	5317.8	5378.5	5317.5	5444.9	5453.6
11.293	8.5021	0	0	0	0.61365	0	0	0	0	0	0	66.321	128.97	253.21	442.3	592.63	787.22	1017.5	1235.9	1438.4	1630.1	1793.7	2051.2	2313.8	2320.2	2547.8	2698.3	2810.9	2994.1	3251.9	3242.5	3258.9	3099.1	3495.9	3603.3	3224.4	3731.7	3901.7	3927.3	4026.8	3940	3979.8	4010.8	4032.5	4033.7	4121.3	4135.1	4107.2	3725.4
0	0	0	0	1.5852	15.311	40.17	68.158	108.25	138.29	146.64	177.37	207.28	200.71	262.68	295.55	346.11	404.53	529.69	672.83	808.73	966.4	1186.5	1381.9	1556.8	1817.3	2008.8	2240.5	2594.8	2960.4	3207.9	3400.8	3726	4087.8	4386.8	4747.2	4957.8	5386.1	5778.2	5942.8	6152	6288.5	6542.2	6740.6	6862.6	7258.2	7046.8	7066.4	7370.7	8655.6
9.7878	9.5499	4.2822	11.235	0	0	0	0	0	31.093	30.324	57.932	70.429	103.37	128	173.61	235.89	226.63	273.02	362.11	385.77	378.23	474.61	518.58	590.4	595.96	693.07	631.74	777.04	946.49	914.4	871.11	888.47	992.05	1054	1101.3	1165.5	1154.5	1254.9	1268.7	1183.3	1216.2	1273	1320.7	1334.2	1357	1438.9	1481.7	1576.7	1507.7
17.527	0	0	0	3.9456	7.8434	1.6436	4.2446	6.6509	7.1291	0	0	0	0	9.0373	8.3758	28.251	33.189	55.89	87.805	145.58	179.34	205.91	285.88	395.9	485	564.31	647.13	582.73	712.15	828.53	755.57	852.33	963.02	1150.9	1316.1	1321.3	1531.2	1455.9	1722.8	1777.2	1761.7	1934.9	2028.3	1983.3	1821.4	2006.2	2070.4	2204.1	2102.4
3.2959	0	0	3.0605	0	5.5957	0	1.3217	0	0	0	0	0	0	0	0	0	0	0	0	0	0	0	0	7.8615	69.225	126.76	193.55	290.25	372.55	489.94	550.23	670.67	783.64	910.35	1073.3	1233.6	1361.8	1550.6	1537.7	1580.2	1751.6	1815	1865.3	1956.2	1990.1	2020.2	2053.2	2116.9	2235.3
3.6346	0	0	0	0.12958	6.0965	6.3838	16.066	57.346	81.096	129.72	186.66	269.37	362.82	462.49	550.98	655.54	747.19	800	890.66	987.08	1085.8	1170.3	1317.5	1340.4	1473.9	1469	1497.9	1537.7	1604.7	1615.1	1596.3	1611.2	1643.1	1708.3	1658.7	1633.9	1723.1	1696.4	1783.3	1743.2	1728.5	1753.4	1774.1	1962.5	1948	1926.2	1883.2	1914.3	1885
5.299	4.5933	0	5.0912	2.5784	0.66066	0	7.3566	3.0865	4.1761	0	2.934	0.74186	1.8449	7.7317	6.4391	23.004	29.451	43.443	71.999	119.21	163.67	216.46	275.22	324.91	358.12	374.61	420.41	521.88	565.38	603.31	588.05	656.69	711.41	750.33	743.42	756.45	835.92	861.04	926.27	886.58	917.86	940.37	1012	1007.1	1001.6	1053.8	1131.4	1103.9	1090.9
0	0	0	3.4715	13.511	16.998	32.721	64.152	68.7	74.563	84.197	97.184	91.572	106.34	126.46	133.02	140.44	143.05	152.72	165.44	178.47	181.78	207.34	209.82	254.35	254.72	231.14	250.58	282.15	341.91	386.94	398.35	456.66	552.47	627.12	652.76	703.85	760.23	815.65	885.32	871.81	898.82	925.61	1014.8	1011.9	985.95	981.61	1029.8	1021.8	973.65
0	0	0.20567	0	2.451	0.64764	5.0935	3.6343	6.8826	1.4416	5.0999	6.6574	0	3.0583	9.7698	11.152	16.182	32.524	47.762	68.945	95.538	109.32	128.52	150.27	177.03	185.04	140.9	163.49	190.31	236.78	282.09	349.87	431.82	560.92	642.69	794.33	906.05	998.9	1055.1	1150.6	1206.8	1349.6	1432.6	1593.9	1636.1	1685.9	1662.8	1784.5	1743.1	1775.1
13.523	4.6571	0	3.7635	3.8592	0	0	14.059	37.779	99.733	132.83	260.21	354.05	523.48	712.47	891.76	1102.9	1292.4	1574.1	1839.3	2105.6	2409.2	2675	3102.8	3290.9	3518.3	3914.3	4144.3	4554.3	4744.8	4947.8	5237.3	5416	5712.2	5873.3	5923.5	5982.8	6110.8	6001.9	6108.9	5890	5942	5981.2	6041.6	5941.7	5984.4	6030.6	6060	6040.4	6016.8
5.2119	0	0	0	0	3.6283	4.3331	0	6.6106	10.914	12.215	12.462	16.585	16.882	18.167	26.504	55.415	99.652	173.12	245.01	344.97	448.27	553.66	642.65	722.84	851.25	998.09	1074.9	1178.3	1273.7	1369.7	1449.7	1543.6	1593.2	1689.8	1782.9	1782.8	1844.3	1917.1	1922.5	1984.6	2002.2	2057.3	2099.8	2085.7	2189	2189.4	2194	2209.2	2216.4
0	0	0	7.6426	3.8515	4.6944	8.0805	26.167	48.418	85.653	108.89	141.46	184.74	243.38	274.74	347.43	498.87	457.13	519.03	564.62	624.15	806.78	778.45	1012.5	1084	1072.6	1109.4	1067.8	1290.6	1330.4	1353.2	1459.9	1473	1579.6	1563.6	1597.3	1633.6	1700.3	1685.4	1671.1	1829.7	1843.1	1917.3	2002.6	2127.5	1970.6	2012.9	2020.4	1999.2	1996.4
0	8.5938	6.0084	0	6.9133	0	0	0	0	0	0	0	0	0	0	0	0	38.672	48.353	65.158	104.46	158.21	249.08	335.27	445.05	568.52	694.71	751.44	895.11	1082.4	1249.5	1390.3	1663.5	1863.2	1969.3	2234.6	2301.6	2363	2717.4	2747.3	3025.1	3029.3	3131.3	3200.7	3094.9	3378	3282.6	2931.7	3365.1	3343
18.786	0	0	0	0	2.0663	13.367	11.926	40.445	79.672	145.74	247.22	386.03	570.07	731.9	1072.1	1322.8	1578	1847	2081.2	2369.7	2571.5	2907.3	3152.6	3399.7	3646.1	3698	3934.8	3890.4	4126.7	4215.2	4335.4	4251.9	4487.4	4039	4094.3	4224.1	3968	4262.8	4433.9	4202.2	4401.2	4269.7	4317.7	4244.7	4313.1	4307.7	4295.2	4318	4332.6
0	0	3.4592	3.4859	11.014	4.584	0	0	0	0	0	0	0	0	0	0	0	0	0	0	0	0	0	0	0	20.813	34.936	85.127	139.98	250.19	322.97	378.17	439.18	537.06	649.33	690.99	744.07	757.78	860.03	904.13	1038.1	1098.5	1180.6	1110.9	1167.9	1152.2	1172.1	1206.2	1146.1	1261.1
0	0	0.36684	0	16.348	4.9139	2.5746	16.979	26.421	49.16	67.043	107.19	183.42	237.59	318.07	418.05	545.67	685.4	819.25	928.73	1092.2	1190.8	1386.4	1530.8	1678.7	1791.5	1865.5	2080.4	2194.7	2334.6	2563.8	2575.5	2801.6	2954.5	3108	3311.1	3452.8	3443.4	3700.7	3893.3	3951.1	4111.6	4154.6	4194.5	4047.8	4399.4	3751.6	3817.4	3769.9	3831.6
4.0389	1.9913	0	8.4704	10.499	0	0	8.7295	14.078	15.108	8.1268	16.238	23.758	97.263	139.44	248.57	371.23	503.07	629.25	859.83	1030.3	1063.9	1174	1327.3	1506.5	1607.1	1720.2	1910.5	2130.4	2301.6	2422	2434.9	2607.8	2736	2791.9	2843	2966	3103.6	3073.3	3211.5	3123.2	3294	3274.4	3278.7	3291.5	3334	3396.5	3474.1	3420.2	3565.7
7.2932	5.7576	0	11.148	5.6787	0	1.1077	0	0	0	0	0	0	0	1.2838	73.121	50.967	160.9	262.78	407.93	498.81	675.1	874.51	1117.1	1385.4	1631	1858.3	2243.9	2470.8	2651.3	2740.9	2951.2	3221.8	3488.6	3704.3	3909.3	4223.3	4350.3	4398.7	4688.6	4583.6	4861.7	5104	5118.3	5309.5	5569	5566	5566.6	5384	5482.7
4.2062	0	0	2.4907	0.71746	0	5.7415	0.8023	5.8735	0	1.5927	24.354	50.82	96.242	135.32	173.58	215.98	270.91	307.49	327.93	357.55	394.37	459.22	594.19	630.22	715.85	848.24	971.78	1125.9	1259.8	1440	1537.4	1725.3	1868	2120.8	2290.1	2496.3	2643.4	2786.7	2911.6	3049.4	3109.1	3222.6	3304.7	3371	3374.3	3119.4	3144.7	3224	3200
0	0	0	11.192	7.4506	9.0276	20.286	21.967	39.812	97.923	155.96	229.89	315.57	423.61	601.08	755.2	915.07	1105.5	1216.2	1329.8	1522.2	1640.3	1783.3	1950.2	2050.6	2189.6	2259.2	2425.8	2421.6	2602.8	2692.5	2751	2844.6	2854	2914.6	2963.6	3081.2	3167.6	3151.6	3229.7	3295	3366	3319.9	3417.3	3476	3574.4	3533.8	3551.8	3593	3605.5
3.3769	0	0	0	0	3.4656	10.702	16.451	44.905	70.072	134.96	180.88	256.59	324.99	420.21	507.08	640.62	764.6	943.79	1068.5	1280.5	1400.9	1555.7	1651.1	1760	1877.7	2007.1	2217.5	2277.2	2418.8	2494.6	2622.3	2851.6	2943.2	2960.9	3073	3195.5	3156.4	3253.2	3312.7	3372.4	3505.1	3478.1	3580.3	3554.7	3559.9	3658.9	3630.5	3651.1	3781.8
0	0	0	8.3901	10.386	15.782	4.7939	17.723	20.663	17.847	25.39	29.853	41.692	53.251	56.488	76.424	37.894	65.335	118.2	194.12	259.51	366.07	437.27	601.04	679.91	906.82	1006.4	1162.9	1347.3	1500.5	1531.6	1789	1780.4	1975.7	2050.5	2096.4	2235.5	2293.8	2457.2	2440.6	2537.4	2614.5	2591.3	2644.5	2659.8	2738.5	2667.5	2766.4	2788.5	2836.4
5.086	0	0	6.5958	1.5599	7.9409	0	0	0	0	0	0	0	1.1428	12.53	14.408	49.274	63.785	62.751	97.291	148.32	158.91	226.29	295.73	461.73	557.45	673.35	857.17	1073.7	1306.9	1547.2	1745.7	2059.9	2258.1	2629.9	2866.7	3149.6	3218.5	3703.2	4025.7	4177	4336.2	4525.1	4738.5	4781	4912.3	5054.1	5273.1	5327.7	5393.8
24.683	19.046	0	3.0851	0	0	0	0	0	23.211	41.656	99.533	170.47	312.66	464.95	753.43	797.5	972.16	1457.1	1846.6	1660.2	1871.9	2172.8	2331	3231.4	2760.1	2856.5	3784.8	3354.8	3528.4	3733	3704.4	3842	4056.6	4118.7	4152.3	4308.5	4356.8	4388.2	4429.5	4610.4	4586.4	4635.2	4804.1	4835.8	4737.9	4696.2	4929	4906.7	4792.4
0	0	0	8.9259	13.694	13.463	11.589	23.211	38.568	32.313	47.61	45.93	43.936	43.007	60.511	59.089	74.865	55.156	53.8	48.397	42.63	48.175	56.563	53.352	53.912	51.145	35.001	37.291	43.85	34.937	24.382	8.2148	11.73	14.206	42.291	58.715	102.82	169.04	285.32	344.38	403.49	467.08	559.09	648.05	721.9	797.29	786.42	816.39	841.01	868.07
0	0	0	1.5657	5.3177	7.8628	9.6731	24.778	24.166	25.421	16.952	15.334	26.086	50.578	71.715	101.39	126.91	137.72	162.89	195.03	208.82	232.6	275.04	280.64	301.7	305.95	319.26	335.32	345.78	355.01	358.44	358.08	345.89	338.33	363.49	338.04	325.14	352.93	375.28	379.15	367.63	361.14	453.39	601.13	430.77	397.6	358.24	344.77	335.03	325.98
0	0	0	5.0646	0	5.0321	15.675	24.343	26.755	27.653	32.972	20.279	23.178	27.212	33.443	52.336	93.688	126.13	222.87	366.48	530.82	712.58	962.51	1209.7	1610	1879.8	2264.6	2538.4	2874.2	3203.6	3624.9	3717.6	4229.8	4596	4963.5	5480.9	6275	6547	6772.8	7171.1	7423.9	7850.6	7837.3	7722.2	7789	7831.7	8012.1	8191.6	8358.9	8204.6
6.6624	0	0	2.1678	5.5709	0	0	19.848	22.637	38.04	56.965	113.34	166.26	280.64	362.8	489.86	610.27	726.32	851.54	1003.7	1138.7	1273.6	1396.7	1540	1698.2	1839.2	1908.8	1995.3	2175.6	2289.4	2487.4	2363.4	2525.9	2514.1	2680.7	2880.4	2778.8	2795.7	2931.3	3010.9	3029.4	3079.1	3068.6	3192.7	3266.7	3451.9	3396.6	3735.8	3561.4	3514.3
0	0	0	0	0	10.567	8.2392	6.5434	7.0395	13.106	12.533	13.932	40.669	84.015	174.28	279.16	406.07	617.38	769.58	1049.5	1333	1601.2	1900.8	2319.3	2733.2	3161.9	3558.2	3985.6	4445.9	4881.5	5312.2	5702.5	6105.6	6725.4	7201.1	7794.2	8071.9	8261.1	8474.7	8723.9	8872.1	9049.7	9182.3	9236.5	9121.2	9115.3	9217.9	9254.4	9249.8	9114.8
20.384	1.5574	0	0	0	0	0	24.318	68.965	183.95	253.47	296.35	441.02	611.95	752.84	878.95	875.09	1001.2	1039.1	971.93	984.71	1137.1	1338.8	1480.5	1679.7	1629.2	1771.8	1773.5	1841.8	1932.8	2074.9	2298.7	2437.3	2662	2731.1	2902.5	3469	3452.2	3517	3665.3	3819.9	4011.8	4147.2	4326.4	4364.9	4475.4	4663.2	4785.3	4885.4	4872.5
0.85455	0	0.72559	0.84141	9.6983	0.88061	0	0	0	8.4765	4.6438	10.715	33.053	16.804	25.425	42.535	63.006	114.49	121.61	139.59	201.23	261.74	348.08	430.97	526.97	631.1	690.5	784.94	787.81	913.86	1028.2	1089.7	1225.7	1269.4	1390.5	1438	1562.6	1564.3	1744.9	1711.5	1882.3	1855.2	1922.4	1930.8	1873	1906.4	1916.8	1976.7	1939.7	1947.6
0	0.7228	8.3694	9.0696	0	0	0	0	0	0	0	0	0	0	0	0	0	0	0	0	30.064	3.9855	40.009	86.853	132.22	173.22	204.48	223.14	298.93	319.19	398.06	450.56	567.13	617.02	704.34	771.12	857.35	804	943.44	969.38	1422.8	1462.3	1561.9	1610.3	1692.5	1791.4	1766.6	1815.2	1794.6	1770.2
0	0	0	0	1.4265	7.2753	13.565	17.656	41.763	42.755	63.438	75.423	112.61	121.23	148.02	177.65	195.61	238.43	288.9	373.64	464.92	563.86	686	802.59	941.91	1049.1	1212.4	1298.5	1370.1	1536.7	1591.5	1738.7	1771.2	1895.2	1920.1	2068.3	2130.4	2203.7	2112.6	2289.7	2247.8	2294.4	2306.5	2398	2289.4	2283.8	2384.7	2342.5	2401.8	2483.7
0	0	0	1.632	19.299	15.347	22.68	26.817	50.019	44.265	48.032	39.807	42.353	46.66	47.405	62.728	83.731	108.76	144.18	226.43	337.35	416.19	564.43	667.98	829.16	1010.8	1117.3	1327.6	1447.2	1652.6	1777.8	1939	1978.1	2124.1	2286.5	2364.4	2410.2	2460.4	2494.6	2470.9	2514.3	2582.2	2676	2607.6	2653	2733	2739.8	2763.3	2738.7	2743
1.34	0	0	0	1.8717	8.6321	4.5023	12.734	33.841	32.126	81.426	110.37	151.23	208.24	264.77	331.64	432.16	557.38	697.94	866.49	1067.7	1289.4	1504.7	1768.3	1996.7	2230.2	2411	2705.3	2901.1	3190.4	3464	3782.9	4009	4169.1	4160.4	4371.6	4482.3	4711.5	4903	5017.1	4869	5165.3	5471.6	5496.9	5723.2	5867.7	5879.4	6033.8	6319.3	6330.2
0	4.8905	0	9.4748	0	2.2655	0	1.2589	0	0	0	0	0	10.555	8.7578	14.92	21.185	37.368	71.584	88.796	142.7	211.82	299.1	436.84	565.63	676.9	844.12	946.09	1157.5	1244.9	1441.4	1615.7	1748	1935.3	2013	2303.1	2463.3	2631.2	2729.5	2886.4	2862.6	3002.7	3083.2	3217.8	3213.3	3315.6	3282.4	3339.8	3434.2	3395.7
2.9158	3.7562	0	0.63807	6.1504	0	0	8.2699	0	11.158	8.0131	27.02	35.872	64.696	101.97	166.23	224.73	316.54	464.59	650.75	789.6	995.22	1204.7	1506.2	1628.4	1881.5	2161.8	2382.1	2322.9	2805.8	2793.5	3152.9	3314.4	3167.8	3604.3	3907.8	4132.3	4319.7	4396	4597.5	4593.3	4672.4	4873	5005.6	4854.5	4921	4749	4650.3	4760.5	4780
4.8309	6.015	0	6.022	10.7	0	0	0	13.729	35.203	58.151	90.067	141.47	178.11	239.2	269.96	323.87	402.96	430.47	500.68	545.17	612.91	713.04	807.1	891.13	972.03	1097.3	1252.9	1318.6	1395.4	1510.9	1681.6	1856.9	1875.2	2165.4	2206.3	2310.4	2279.3	2552.5	2584.6	2749	2776.6	2915.5	2926.8	2972.7	3058.4	3087	3098.2	3105.3	3055.3
19.59	0	0	0	0	0	2.372	0	16.606	0	0	0	0	0	0	0	0	0	25.958	88.8	92.836	194.65	375.34	526.61	564.21	708.71	840.66	961.61	1074.9	1219	1313.3	1449.6	1434.8	1646.6	1700.9	1863.8	1974.8	2072.4	2187.2	2304.8	2379.2	2545.3	2554.9	2608	2592.9	2677	2809.1	2663.2	2717	2765.4
1.9047	0.79409	0	8.379	0	0	0	0	0	1.9576	17.838	38.591	80.153	130.26	178.19	238.48	315.37	410.59	480.07	632.79	792.64	922.11	1003.5	1114.5	1209.4	1340.1	1458.9	1557.8	1659.2	1704.3	1865.5	1978.1	2086.8	2249.8	2464.6	2648.9	2854.5	2907.3	3118.4	3197.2	3332.1	3427	3471.9	3599.3	3670.2	3789.2	3822.7	3891.9	3859.4	3753.8
37.277	5.7624	0	0	0	0	0	0	0	0	0	0	0	22.988	26.953	105.64	240.02	362.36	513.78	629	793.36	1148.7	1191.6	1503.7	1829.2	1997.1	1995	2451.9	2352.5	2646.2	2872.4	2358.1	2437	2590.3	2504.3	2714	2782.1	2827.5	2824.5	2958.5	2979.6	3067.3	3057.1	3032.6	3077.1	3052.3	3206.6	3158	3192.8	3211.4
0	0	0	7.5244	0	21.102	22.314	38.034	71.738	132.2	214.81	360.93	516.4	771.15	1065	1384.9	1747.7	2128.4	2723.9	3035.9	3430.8	3947.6	4460.3	4974.6	5415.6	5818.2	6242.1	6634.1	7173	7525.1	7980.8	8335.1	8723	9136.6	9529.2	10045	10364	10774	11088	11215	11651	11827	12174	12545	12531	12513	12546	12455	12710	12863
0	1.4038	5.9543	0	9.7008	7.5463	0	0	7.0084	10.294	16.107	28.962	45.293	96.553	185.2	255.8	388.18	522.79	624.56	690.43	825.91	996.84	1108.8	1239.1	1347.2	1423	1440.6	1585.5	1713.2	1709.9	1747.5	1788.4	1882.1	1940.3	1924.7	2002.8	1986.1	1922.2	1957.1	2051.5	2058.5	2046.4	2004.1	2020.8	2127	2182.7	2195.9	2147.5	2174.4	2147.9
0	0	2.4337	0	4.0328	7.0963	12.495	23.226	10.255	33.929	24.49	41.136	47.961	49.686	57.271	49.766	50.253	53.702	61.489	63.366	86.66	120.53	111.17	124.88	132.28	139.94	189.33	189.61	233.93	263.59	286.48	337.4	377.15	432.46	475.04	548.46	627.01	655.64	742.47	786.59	827.18	893.52	937.64	919.16	929.88	977.73	1036.6	1003.1	1033.8	1055.1
4.5698	0.52212	0	0	2.2888	0	0	3.157	16.624	8.3147	7.7405	1.8688	6.2995	7.3134	12.464	41.706	67.235	134.84	118.36	165.29	206.19	231.82	308.16	335.79	352.32	397.06	440.61	445.12	488.83	514	530.16	547.96	608.75	604.26	647.87	657.13	664.63	674.57	667.81	700.32	697.63	679.82	723.71	706.24	760.98	746.62	770.65	786.14	857.52	870.14
0	0	0	20.445	6.24	14.924	0.42389	0	4.4062	26.79	54.742	99.725	148.13	206.44	263.27	361.77	433.92	546.1	652.33	843.1	952.06	1126.7	1302	1452.9	1694.3	1807.9	1994.4	2192.8	2434	2732.1	2963.3	3196.4	3488	3650.2	3889.7	4149.5	4400.8	4518.5	4736.7	4998.2	5291.9	5392.9	5521.7	5686.8	5857.3	5980.7	6020.2	5635.9	5777	5738.3
8.2241	4.3633	0	2.5078	1.7725	0	0	26.616	56.505	161.31	285.36	494.05	730.99	1114.2	1338.1	1902.9	2313	2702.8	3080.3	3568.8	3693.5	4149.3	4597.2	4849.4	4959.5	5244.8	5475.7	5653.8	5714.6	5974.5	6098.7	6078.8	6475.9	6425.1	6515.9	6713.4	6941.4	6402.5	6341	6515.6	6483.8	6986.6	7067.8	7083.2	7194.9	7179.8	7164.5	7161.5	6948.9	6878.9
3.1901	5.0679	1.5194	7.0861	7.582	0	0	0	0	7.4637	18.305	33.555	76.699	97.799	150.3	184.41	193.19	274.28	299.65	342.07	423.69	447.8	321.67	180.34	103.14	113.09	151.42	199.29	240.71	325.59	408.19	517.94	609.82	663.52	789.96	835.65	917.74	923.44	1114.3	1135.5	1297.8	1302.1	1553	1615.4	1911.2	2001.3	1970.2	2048.9	2066.5	2090.3
0	0	0	0	25.648	6.8862	6.3006	24.609	37.843	40.537	32.308	60.318	76.901	100.62	113.02	142.21	178.05	246.36	308.23	376.79	482.25	588.85	752.25	870.03	1005.5	1100.6	1217.8	1285.7	1427.3	1486.8	1507.4	1563.5	1648.4	1761.8	2116.9	2204.3	2315.8	2212.9	2367.1	2367.8	2427.1	2494.9	2562.2	2521.8	2535.6	2595.4	2691.5	2698.4	2710.4	2708.1
39.466	5.2673	0	0	0	0	2.2062	21.744	21.642	34.61	51.043	93.118	186.31	269.23	434.43	621.61	857.98	1172.6	1452	1871.8	2583.7	2982	3708	4264.2	4976.7	5653.7	6330.4	7239.5	8078.5	8731	9495.4	10796	11544	12018	13436	13779	14659	15257	15630	16273	17045	17447	17103	17970	17623	17822	17902	18186	18061	18256
0	0	0	0	2.9458	7.2552	11.26	9.1556	25.053	11.697	19.757	14.81	14.89	15.808	14.694	16.834	30.645	50.773	74.734	123.06	172.89	212.19	301.61	318.12	398.44	465.97	530.91	561.62	636.65	674.14	733.91	791.83	859.42	898.45	951.87	1020.7	1071.7	1118.9	1149	1193.5	1243.2	1207.1	1274.6	1296.9	1357.7	1337.1	1337.8	1347	1313.9	1327.9
8.4206	0	0	5.9174	11.308	0	0	0	0	0	0	0	26.079	59.253	125.32	176.94	267.44	324.75	419.88	454.49	575.21	688.46	835.25	1215	1363.7	1325.9	1516.6	1569.4	1708.3	1810.1	1854.5	1782.7	1889.4	2213.4	2259	2326.7	2381.7	2359.8	2469.4	2564.7	2827.3	2542.2	2497.4	2553.9	2526	2631	2613.5	2684.6	2649.4	2691.4
0	0	0	11.485	21.104	3.6292	0.42347	0	0	0	0	0	0	0	0	0	0	4.8641	23.258	85.316	135.94	265.35	360.6	544.4	673.48	850.8	1021.3	1229.9	1379.4	1597.4	1715.2	1863.8	2057.2	2163.6	2306	2433.4	2496.7	2610.1	2721.1	2777.9	2871.9	2802.9	2946.5	3046.5	3085.6	3114.4	3165.3	3239.2	3275.9	3250.1
0	0	0	8.7254	14.396	3.7955	0	3.7859	3.5599	5.5777	14.539	11.125	20.555	13.039	22.858	13.408	25.703	36.872	39.651	72.623	67.664	68.777	98.642	108.66	118.01	147.89	147.76	158.93	192.3	235.67	293.63	340.55	424.79	590.86	762.74	959.23	1179.1	1351.9	1602.2	1800.1	1964.6	2044.4	2257.4	2347	2478.7	2586.6	2646.7	2628.3	2856.1	2873.3
17.119	10.733	0	0.6336	0	0	0	5.9294	10.8	23.268	19.925	29.648	54.212	78.753	103.36	136.71	172.4	204.91	237.99	280.69	312.18	353.53	390.03	426.17	498.07	542.87	558.96	672.52	821.65	973.52	1076.5	1164.3	1268.7	1382.9	1541.9	1618.5	1721	1868.3	1946	2096.1	2144.6	2224.5	2312.3	2433.1	2467.5	2503.3	2536.8	2626.7	2751.8	2674.3
0	0	0	4.9932	4.7603	5.2743	12.925	13.091	20.323	31.308	60.233	96.102	134.41	210.4	274.21	329.3	405.95	467.97	545.75	597.29	670.29	728.04	851.26	910.88	939.65	1030.2	1049.8	1093.7	1114.1	1133.5	1182.3	1199.6	1238.9	1240.6	1307	1297.7	1356.8	1379.5	1403.5	1461	1447.7	1560.9	1621.8	1682.7	1655.2	1725.3	1738.1	1770.2	1771.2	1787
5.2564	6.1906	3.7037	0	0	0	0	0	0	0	0	44.035	113.34	197.76	325.66	401.91	622.12	859.92	1142.8	1484.6	1769.6	2068.6	2317.1	2686.3	2924.8	3231.4	3434.6	3550.5	3776.2	4061.1	4103.5	3971.9	3868.1	4058.9	4173.4	4333	4323.3	4333.3	4468.3	4571.4	4764.7	4656.3	4847.1	4897.8	4844.9	4898.4	4808.9	4934.4	4797.7	4681.1
0	0	0	0	7.6027	8.2605	18.008	38.616	40.964	64.195	52.613	53.766	77.923	61.398	83.082	67.911	91.157	101.46	101.88	89.775	80.183	75.183	80.999	102.05	113.62	129.67	118.44	134.39	141.57	209.16	240.02	290.33	265.99	406.1	382.65	504.39	520.43	548.25	621.09	631.17	691.53	648.36	790.75	784.99	856.5	795.04	963.55	955.88	991.13	969.96
0	0	5.73	5.6895	3.0125	8.5949	1.4189	9.3899	1.0759	6.8029	27.828	71.052	131.97	210.89	316.5	426.36	540.33	682.87	801.67	956.44	1111.8	1301.6	1453.2	1671.3	1809.4	1995.1	2082.4	2190.5	2409.8	2543.4	2590.4	2692.2	2576.9	2716.6	2893.4	2995.2	2931.6	3037.6	2991.8	3062.1	3100.6	3031.9	3117.2	3138.6	3164.9	3028.7	3062.3	2978.8	2999.1	3026.9
13.134	4.6816	0	0.45626	7.7563	0	0	0	0	0	0	0	0	13.809	51.753	96.796	156.61	229.47	268.48	356.67	437.44	512.66	597.06	690.88	862.8	984.92	1105.7	1250.2	1407.5	1596.4	1761.9	1899	2127.7	2340.4	2521.9	2694.3	2940.6	3365.6	3558.8	3838	3888.2	4153.8	4263.9	4464.5	4579.3	4621	4800.6	4956.9	4966.5	4988.1
0	0	0	6.8894	20.609	31.529	21.499	27.767	36.052	55.372	65.889	103.82	128.53	150.21	163.75	222.01	216.9	278.29	347.24	354.15	418.41	446.99	518.71	472.17	509.8	560.56	578.14	643.07	642.46	679.16	725.87	762.63	894.23	913.87	1027.8	1129.4	1244.7	1349.7	1603.4	1678.2	1870.7	1987.2	2166.1	2278.6	2294.2	2473.9	2519.5	2590.4	2599.9	2567
0.33196	4.2987	0	0	4.2989	0	0	0.34112	0	0	0	10.262	17.752	43.061	110.21	170.32	239.61	336.17	453.09	564.26	724.29	838.36	950.21	1114.7	1179.1	1408.3	1500.2	1570	1833.5	2010	2116.7	2267	2388.3	2529.8	2700.5	2947.2	2990.1	3187.3	3230.5	3308.7	3433.6	3590.2	3687.3	3856.7	3887.1	3927	4050.7	4189.9	4041.3	4093.2
5.0799	10.492	0	0	0	0	3.1065	48.781	109.7	182.41	280.29	388.81	540.85	700.55	874.41	1121	1342.5	1570.1	1805.9	1936.8	2090.7	2291.7	2428.8	2531.2	2661.2	2778	2891.3	2935.4	3031.2	3118.6	3295.4	3293.8	3414.5	3482.6	3545.2	3461.1	3601.1	3656.8	3594.5	3703.7	3639.1	3619.4	3705.2	3686.4	3712.7	3736.3	3711.7	3720.7	3731.7	3704.8
0	0	0	4.3246	9.8369	13.364	34.918	28.415	19.618	23.649	20.002	20.798	32.402	2.0353	7.1638	0	9.2606	0	4.056	35.544	28.147	57.836	69.482	185.86	107.82	233.8	290.84	335.39	444.41	554.69	658.71	780.07	921.88	1081.5	1298.9	1479.5	1683.8	1823.7	2053.2	2167.9	2362.1	2445.8	2556.8	2689.5	2807.3	2898	2921.6	2984.3	3043.6	3118.6
1.3548	2.671	0	6.3471	0	1.1869	0	0	0	4.3142	2.0868	21.585	36.97	60.988	118.25	163.55	224.19	307.63	390.46	445.93	522.24	576.72	729.59	799.17	891.66	1014.8	1159.7	1209.4	1267	1368.9	1534.6	1580.9	1718.9	1721.1	1814	1897.7	1804.5	1870.3	2007.2	2007.8	2036.6	2143	2103.7	2253.8	2259.3	2288.3	2353.7	2395	2373.3	2480.2
27.378	36.957	42.231	0	0	0	0	0	0	0	0	9.5011	44.731	74.651	115.92	250.96	214.28	308.51	382.24	460.27	574.16	670.65	824.43	901.3	1053.7	1187.9	1239.6	1381.9	1498.2	1608.8	1761.2	1923.6	2026.1	2146.1	2297.1	2463.8	2666.4	2744.2	3061.7	3233.8	3584.4	3662.5	3772.1	3885.5	3975.5	4058.2	4255.6	4330.2	4361.4	4392.4
13.243	0	0	0	0	2.5234	5.5401	0	0	0	6.897	19.532	39.981	54.219	89.837	104.03	126.25	145.16	144.64	166.31	182.03	189.45	191.12	223.85	187.94	227.72	227.14	237.47	238.71	295.71	229.1	242.43	224.23	342.38	405.09	573.34	628.18	684.81	729.2	858.49	952.69	971.48	1134.6	1201.3	1273.2	1241.4	1452.5	1407.7	1446.9	1380.2
2.9564	2.6515	0	0	4.2321	0	0.1292	5.1628	10.528	17.595	50.047	86.43	124.24	173.74	229.12	266.73	341.12	400.98	449.18	497.84	559.77	699.29	657.04	714.61	762.05	758.98	826.66	808.36	852.35	926.15	898.85	922.8	952.49	1062.2	1077.4	1178.3	1259.5	1294.8	1343.8	1383.5	1463.7	1551.7	1536.7	1610.6	1685.7	1727.4	1707.2	1771	1795.8	1817.2
5.0527	0	0	7.5389	12.08	0.95455	0	3.9327	25.533	72.942	139.42	264.18	424.19	594.88	815.1	1009.7	1253.6	1521.1	1841.5	2221	2564.2	2673.3	2943.7	3324.4	3637	3779.7	4145.2	4583.8	5434.2	5187.6	5579.5	5670.9	6654.5	6786.8	7701.4	8025.3	7907.3	7785	8387.9	8573.8	8629.5	8990.7	8995.9	9292.2	9382.6	9396	9290.6	9493.4	9483.8	9537.9
11.046	7.214	0	0	0	0.1925	0	0	0.77174	5.1328	13.383	28.563	42.759	96.021	160.05	246.72	379.41	504.71	643.87	778.98	961.48	1184.5	1432.7	1703.6	1983	2297.3	2110.3	2377.5	2738.3	3020.7	3281.8	3496.9	3780.5	4060.2	4260.3	4502.6	4808.5	5035.3	5072.4	5226.8	5579.7	5545.8	5607.5	5841.8	5960.4	5981.3	5968.5	6163.2	6089.9	6143
0	6.0222	0	5.7436	15.701	0	0	3.4435	0	11.548	4.7079	4.3632	0	0	3.5397	20.47	33.27	59.23	95.89	174.38	230.37	341.44	424.36	537.95	631.18	705.94	778.78	857.72	953.69	1109.2	1211.7	1283.7	1349.1	1403.8	1517	1574.1	1628.9	1667.2	1704.8	1803.6	1788.6	1854.6	2002.5	2038.3	1987.3	1978.2	2007.2	2102.4	1922.2	1927.9
29.157	0	0	0	2.9808	5.4018	0.018921	0	2.1194	0	10.491	5.9872	39.764	65.505	126.05	194.96	289.76	383.47	442.21	538.8	633.52	714.23	807.28	880.09	1018.4	1123.4	1261.5	1381.9	1526.7	1645	1710.9	1810.6	1943.4	2043.4	1989.8	2127.4	2235.4	2350.8	2383.4	2547.6	2489.9	2639.7	2599.6	2623.6	2560.4	2621.6	2593.5	2568.9	2626.1	2616.1
15.211	2.0709	0	1.9448	0	0	0	0	5.2482	26.206	36.923	118.82	201.64	296.92	423.85	511.97	626.7	697.53	835.89	961.83	1113.4	1178.3	1325.1	1492	1618.4	1691.7	1796.6	1846.6	1997.3	2168.7	2160.2	2257.8	2379.8	2484.7	2590	2601.1	2628.9	2730.9	2726.3	2897.5	2908.1	2912.6	2971.2	3021.7	3066.3	3052.5	3149	3144.7	3118.6	3150.2
0.31385	0	0	0	0	1.8459	32.982	65.041	70.247	119.9	182.96	282.32	362.37	563.79	646	860.09	1070.3	1306.8	1606.2	1773.2	2013.9	2175.2	2339.1	2699.2	2936.8	3157.6	3025.8	3414.1	3180	3785.6	3716.8	3588.5	3878.4	4106.1	4157.1	4185.8	4273.5	4562.2	4518.8	4698.7	4595.6	4654	4694.7	4615.4	4801.2	4802.3	4843	4882.8	4786.9	4913
13.666	3.212	0	3.9048	8.0586	0	0	0	0	1.8363	0	13.277	35.632	68.972	134.44	199.53	312.31	438.52	524.71	837.42	905.46	1082.3	1390.2	1729.6	1815.5	2002	2479.2	2672.4	2754.2	3012.6	3410.2	3589.4	3759.4	3907.4	3920.9	3991.2	4159.2	4235	4321.1	4474.7	4516.5	4557.6	4642	4705.3	4796.8	4815.6	4922.3	5114.2	5221.5	5199.4
16.189	10.257	4.7186	4.6486	0	0	3.5355	9.7048	4.5408	18.26	43.403	64.697	146.87	199.21	333.64	471.83	651.03	855.46	854.49	1316.8	1598.1	1805.3	1867.4	2262.1	2446	2828.3	3170.9	3626.8	3950.7	4484.8	4886.7	5463.6	6038.7	6551.1	6690.2	6469.8	6742.3	7375.8	7447.7	8010.5	8216.3	8491.8	8788.3	9032.2	8632.2	8697.4	9045	9166.9	9125	9352.7
0	0	0	10.099	0	6.4186	19.026	4.6581	22.55	51.616	52.175	52.841	68.204	73.153	99.306	106.1	123.59	158.79	147.11	185.32	212.62	301.53	400.28	537.2	678.34	782.66	949.17	1100	1318.4	1557.1	1808.1	2090.5	2336.8	2597.4	3026.1	3375.6	3741.6	4103.5	4357	4610	4810.4	5172.4	5303.1	5555.4	5578.6	5713.9	6010.5	6002.2	5996.3	6051.8
0	0	0	12.172	0	5.927	0	0	0	0	0	0	10.875	33.967	56.709	90.728	142.13	198.56	310.65	416.43	546.45	694.15	789.24	993.82	1117.7	1173.9	1317.6	1464.3	1627.1	1717.5	2029.1	2130.5	2359	2422.4	2498.2	2646.6	2696	2773.7	2884	2909.9	2951.5	2972.4	2946.4	2972.5	2935.4	2927.4	2938.8	2977.1	2854.3	2894.7
9.4778	8.3104	0	0	0	0	3.4396	0	0	0	0	16.287	59.103	97.358	157.78	211.9	278.25	315.58	369.79	463.62	509.47	538.41	625.37	711.93	793.37	858.63	936.04	1001.6	1086.6	1166.1	1270.3	1364.5	1446.7	1519.3	1694.7	1827.7	1920.4	2091.7	2243	2301.9	2460.7	2489.5	2536.4	2668.7	2666.6	2690.6	2630.8	2566	3063	3047.4
0	0	8.4213	8.4683	9.6006	1.0074	0	4.6423	0.91279	37.346	74.207	139.79	210.86	288.83	406.77	580.21	872.14	848.43	1039.1	1143.2	1394.8	1471.5	1662.9	1847.6	2106.7	2153.5	2307.1	2425.5	2543.6	2566.6	2648.6	2712.7	2830.6	2835.1	2936.1	2943.4	2884	2885.3	2944.7	2978.5	2962.1	2910.9	2942.9	2927.8	2938.9	2946.5	3080.5	2400.9	2438.3	2433.1
6.29	6.8513	0	0	0	0.52072	0	0	0	0	0	2.3478	5.8647	0	6.6053	7.4677	0	19.561	18.98	42.685	75.207	119.79	184.71	240.59	316.8	397.38	491.02	558.16	638.55	732.56	824.1	890.7	1031.5	1105	1220.1	1294.3	1392.3	1443.1	1533.1	1593	1665.1	1695.8	1720.2	1752.4	1782.1	1820.1	1814.8	1848.6	1857.7	1863.2
0	0	0	0	6.0032	13.203	0.37655	2.7824	0	5.261	7.082	37.587	63.25	139.31	227.89	333.77	455.66	667.64	813.67	996.17	1205.6	1435.9	1637.2	1832.7	2051.3	2366	2498	2700.7	3007.7	3168	3294.5	3537.4	3686.5	3764.8	3970.4	4064.1	4100.9	4248.2	4282.3	4327.9	4458.7	4373.7	4378.4	4497.1	4463.6	4504	4575.7	4591.4	4559.5	4579.3
0	0	0	0	7.3397	22.787	27.503	41.538	57.696	64.329	91.66	95.176	116.48	128.78	165.49	196.53	253.33	315.45	374.77	452.95	485.65	643.86	677.71	879.67	766.15	983.62	1100.8	1217.3	1353.8	1536.6	1653.4	1807	2008.1	2097.2	2270.3	2405.9	2504.1	2662.9	2740.8	2768.9	2882	2713.9	2762	2778	2978.1	2822.2	2794.5	2779.9	2601.3	3113.6
15.665	8.48	1.6983	2.0493	6.9109	0	0	0	0	0	0	0	0	0	0	0	4.5762	19.632	28.697	64.971	130.22	171.96	275.77	347.91	515.03	617.43	703.4	903.83	1149.9	1343.2	1654	1812.2	2045.9	2339	2620.2	2828.4	3090.1	3269.4	3424.6	3679.3	3937.4	4002.2	4152.9	4403.4	4386.9	4403.4	4662.9	4649.4	4748	4830.8
0	0	0	1.381	8.9319	9.3789	19.342	16.993	56.714	50.066	116.49	214.55	313.32	465.02	457.23	616.93	773.38	974.53	1553.8	1344	1560.1	2452.9	2654.1	2047.7	2296.2	3414.2	2511.2	3847.2	3964.1	3971.3	4165.5	3265.3	3301.2	3381.7	3501.4	3557.3	3558.8	3587.8	3670.8	3659.7	3722.6	3797.5	3741.9	3743.7	3760.5	3716.2	3719	3750.5	3689.8	3751.1
1.3055	0	0	1.8246	6.2551	8.5741	10.177	7.6599	10.976	1.3975	5.0533	0	0	0	0	1.7462	0	0	0	0	0	0	0	0	0	0	0	0	2.4273	66.228	47.662	81.851	99.283	186.96	181.49	275.29	317.15	410.56	445.06	512.35	514.66	580.68	550.38	587.18	580.32	650.13	714.84	702.92	734.93	774.74
18.893	13.611	11.007	2.5889	0	0	0	0	0	1.7456	0	0	2.6289	0	0	0	0	0	0	0	0	6.451	107.07	191.55	331.85	473.22	684.17	777.26	950.77	1165.4	1381.1	1580.6	1840.1	2023.8	2290.1	2550.2	2845.1	3009.2	3343.2	3524.1	3878.8	4108.2	4115.1	4298.9	4538	4607.6	4706.3	4911.4	4879.3	4965.8
0	0	0	0	4.1382	4.2285	9.3289	7.9886	21.349	15.909	17.087	44.345	98.185	225.03	419	664.08	955.48	1261.5	1601.6	1988.3	2417.2	2802.9	3516	3848	4301	4784.9	5411	5953.4	6335.3	6803.7	7325.6	7852.8	7920.8	8267.4	8541.3	8766.5	8800	9071.3	9118.4	9464.6	9484.1	9430.6	9133.1	8883.5	9041	9112	9316.6	9576.5	9318.2	9453.6
25.23	0	0	0	0	6.2801	0	7.2027	0	0	0	0	0	0	3.3062	11.912	18.554	37.453	73.395	91.319	123.08	149.78	172.9	252.25	296.53	334.92	402.79	518.39	550.95	610.15	664.35	763.77	885.54	970.29	1121.4	1261.6	1420.2	1534.2	1716.2	1840.9	1975.9	2143.1	2247.9	2399.9	2363.8	2407.8	2559.9	2714.7	2811	2826.3
0	3.4557	0	9.2594	2.4605	11.551	9.9003	7.0021	17.973	8.9308	5.6133	15.928	20.744	38.003	41.642	65.529	82.656	82.283	102.48	147.65	190.65	200.63	259.57	345.53	424.27	475.89	561.51	644.56	763.43	864.96	965.6	1071.3	1181.7	1304.8	1393.9	1499.2	1608.4	1668.7	1743.4	1828.3	1898.7	1963.4	2015.1	2016.3	1960.2	1913.5	1955	2088.6	2084.5	2117
4.3623	0	15.034	22.336	0	0	0	0	0	0	0	0	36.99	69.385	145	209.98	325.3	454.96	615.43	775.28	992.33	1194.4	1390.2	1764.5	2065.7	2301.9	2825.3	3294.4	3855.4	4093.1	4540.9	4615.2	5084.1	5772.3	6391.6	6465.9	6737.4	7472.8	7799.6	8631.5	8542.6	9225.3	9559.1	8710.4	9468.6	10039	9225.7	9493.6	9063	9559.5
25.979	0	0	0	0	4.834	10.651	13.373	28.673	23.415	50.02	86.36	161.51	255.8	415.55	580.16	863.17	1100.4	1344.1	1685.1	2014.9	2285.1	2712	3194.8	3549.8	4108.5	4554	4953.2	5531	5829.1	6424.6	6616.4	7036.8	7582.4	7950.4	8189	8648.2	9144	9255.9	9302	9263.3	9923.2	10079	10077	10084	10328	10183	10015	10067	9901.2
0	1.1006	0	0	0	1.2047	40.691	41.471	43.596	39.728	46.993	42.037	49.115	62.974	72.086	95.128	116.02	158.49	221.39	301.67	359.26	409.24	498.37	565.86	675.73	754.68	817.75	893.09	973.07	1049.1	1123.1	1169.1	1257	1289	1365.9	1419.6	1493.9	1516	1553.7	1582.1	1624.6	1668.3	1687.6	1728.9	1646.4	1680.1	1670.3	1658.8	1693.7	1707.5
10.816	2.154	0	0	0	1.5849	0	0	35.589	106.13	196.13	347.64	558.28	775.05	1034.2	1319.1	1636.1	1836.3	2192.7	2454.5	2805.2	3081.4	3228.4	3645.2	3865	4116.5	4290.7	4442.7	4634.3	4827.9	4881.4	5040.4	5155.2	5339.2	5473.7	5503.8	5869.7	5883.6	5993.4	6087.1	6211.9	6228.3	6447.5	6306.3	6432.9	6504.3	6451.3	6633.2	6503	6425.6
18.064	27.658	30.55	0	0	0	0	0	0	26.183	95.195	174.23	254.9	399.81	570.82	778.85	1116.7	1447.7	1589.6	1834.8	2433.2	2533	2975.3	3353.4	3503.5	3798.6	4003	4237.1	4693.5	5041.1	5358.8	5634.3	5918.1	6141.1	6461.9	6689	6990.4	7203.3	7606.5	7488.2	7712.6	7703.2	8039.5	8097.2	8175.7	8339.4	8357.5	8540	8303	8452.3
8.663	22.36	0	0	4.3472	0	0	0	0	4.7669	1.6794	14.788	20.821	55.965	86.627	154.85	218.53	301.54	399.81	577.57	742.63	932.38	1185.4	1462.2	1698	2018.5	2272.1	2644.9	2986.5	3421.1	3766	3995	4271.5	4364.8	4752.3	5022.6	5134.5	5320.5	5402.8	5545.6	5530.4	5731.7	5664.4	5820.7	5794.7	5797.5	5898	5917.2	5404.9	5300.5
0	0	3.7477	14.694	13.677	0	0	43.31	74.984	165.56	235.76	347.11	504.49	696.72	818.52	1037.1	1206.5	1378.2	1634	1957	2006	2259.2	2441.3	2746.8	2889.1	3154.1	3297.7	3315.7	3651.4	3797.4	3700.9	3790.5	3784.5	3837.7	4052.2	4013.3	4000.6	4192.8	3954.9	3880.7	4089	4050.5	4144.2	3984.8	3994.8	4096.5	4077.1	4245.4	4064.7	4078.2
0	0	0	0	12.628	35.401	79.475	115.64	154.31	204.61	247.02	331.33	395.41	464.2	595.03	726.66	859.76	1054.4	1185.5	1297.3	1464.6	1625.1	1785.6	1948.3	2117	2316.7	2557.8	2744.1	2906.6	3277.8	3435.5	3622.5	3762.5	4063.4	4212.2	4503.4	4573.6	4738.5	4748.7	4725.3	4856.2	4882	4933.8	5036	4827.3	4807	4830.7	4838.7	4878.6	4726.2
0	5.1079	0	10.568	0	8.2819	0	0	0	0	0	0	0	0	0	0	0	0	13.09	72.913	147.8	583.89	678.09	869.76	1048.7	1217.5	1420.3	1614.6	1787.5	2044.7	2206.8	2429.3	2765.4	2811.2	2991.3	3182.2	3345	3594	3764.5	3791.1	4005.4	4200.9	4072.7	4166.7	4188.5	4243.9	4173.8	4257.1	4287.3	4296.6
0	0.92822	15.874	11.925	4.6784	0	0	0	0	0	0	0	0	0	16.59	31.584	52.965	100.94	147.2	191.32	245.59	308.08	374.46	416.51	486.3	582.86	639.05	672.96	794.56	803.46	880.87	896.94	1010.7	1128.5	1251.9	1363.4	1488.3	1587.5	1799.8	1898.8	2108.8	2162.1	2303.3	2325.2	2458.3	2562.7	2568.4	2606	2643.3	2704.4
12.078	0.16593	0	0	0	0	2.8684	8.1172	6.3447	3.0002	0.82463	4.2329	14.3	7.2665	34.68	33.865	56.521	83.648	111.04	191.41	303.11	448.28	626.94	880.74	1157	1468.8	1785.7	2179.1	2562.6	2945.9	3332.8	3807.2	4134.7	4672.9	5043.6	5516.5	5818.6	6028.1	6341.7	6613.2	6790.3	6799.6	7066.7	7294.5	7381.2	7488.9	7658.4	7661.1	7712	7592.9
16.35	0	0	0	0	0.90438	2.9157	0	3.5727	0	0	0	25.503	61.631	122.57	229.12	341.43	504.82	685.19	897.88	1139.7	1422.5	1664	1936.9	2289.9	2665.5	2888.4	3223.2	3391.1	3540	3790	3956.9	4151.8	4400.2	4458	4565.1	4702.8	4824.2	4835.8	5053.3	5019.2	5131.4	5098.5	5192.5	5083.2	5032.8	5110.4	5097.2	5164.6	5195
13.262	0	0	0	0	4.0732	9.2462	0	8.3098	14.355	35.625	46.299	104.35	140.91	179.14	246.77	354.04	426.32	512.97	661.09	707.35	854.27	913.86	1019.9	1202.6	1362.1	1555.6	1743.8	1871.4	2018.4	2065.9	2191.3	2312.8	2526.3	2616.3	2740.1	2895.8	2962.7	3037.9	3120.9	3169.4	3326.6	3311.1	3371.8	3396.4	3422.5	3489.1	3493.4	3497.6	3572.5
0	0	0	0	0	12.712	30.505	73.003	141.22	206.34	279.96	371.55	468.63	547.14	636.49	760.06	885.38	987.05	1130.1	1299.6	1421.6	1608.8	1835.1	2170	2359.4	2577.9	2703.2	2938	3313.3	3580.4	3566.1	4037.1	4211.6	4079.7	3884.1	4442.8	4567.6	4895.6	4428.6	5692.2	4816.6	5717.4	5894.3	6337	6040.2	6431.7	6377.8	6504.4	6507.1	6563.3
0	0	0	4.4893	2.6032	6.0092	0	0.7776	14.443	14.09	0	8.8498	0	24.322	55.686	123.01	202.54	272.64	381.26	505.81	687.2	897.08	1171.3	1428.2	1772.9	2074.9	2433.6	2795.3	3269.8	3695.5	3981.6	4508.9	4836.6	5204.5	5531.4	5899.8	6243	6416.4	6712.1	7123.4	7267.3	7498.7	7674.1	7778.2	7908.6	7998.4	8017.2	8220.2	7426.4	8109.5
0	0	0	5.18	1.5604	8.6285	9.8276	15.375	18.551	11.946	19.997	14.95	5.4594	74.832	96.358	143.43	200.4	261.41	354.67	429.1	533.77	666.86	823.47	997.32	1057.5	1204.6	1428.3	1522.2	1701.1	1828.7	2008.9	2191.3	2290.3	2570.6	2592.9	2785.4	2885.6	3108.2	3253	3435.9	3441.1	3626.6	3773	3922.6	4008	4010.4	4047.3	4175.9	4268.1	4248.8
6.0554	9.0621	0	8.7215	4.4406	0	0	12.931	0	0	0	0	0	28.534	78.083	133.51	204.66	331.39	462.44	570.09	689.25	931.47	1081.4	1222.9	1306	1452.5	1619.3	1768.5	1939	2029.1	2112.3	2112.2	2266.9	2321.9	2429.4	2449.4	2527.9	2598.3	2616.2	2735.5	2705.4	2763.9	2836.3	2910.5	2915.9	2882.4	2978.2	3110.2	3105.2	3098.1
0	0.21854	0	5.3733	6.3513	8.427	14.127	0	0	0	9.4028	74.16	156.83	286.4	374.97	538.41	723.08	1028.4	1257.1	1577.8	1856.8	2183.7	2549.4	2929.1	3427.2	3588.9	3989.5	4312.9	4596.2	4882.6	5155.8	5400.6	5782	5879	6116.6	6237.3	6455.8	6687.7	6887.1	6808.1	7040.1	7229.6	7258.8	7222.8	7236.9	7254.5	7370.9	7441.2	7420	7382.5
0	0	0	2.1327	10.648	7.5565	12.903	29.528	72.68	143.74	189.27	312.26	443.35	592.56	716.11	873.44	1033.3	1123	1227.5	1374.9	1465.3	1546.9	1666.8	1793.2	1876.4	1991.9	2050.4	2132.3	2184.7	2237.6	2215.8	2210.6	2336.9	2453.2	2584	2731.8	2933.9	3014.6	3121	3163.6	3244.1	3348.3	3466.5	3586.2	3551.3	3451.9	3563.3	3626.6	3637.4	3591.4
0	0	0	13.251	17.673	0.12652	1.5143	0	18.344	17.976	0	0	1.3568	0	0	0	0	3.1328	4.7513	0	2.8187	2.1578	57.107	97.237	93.206	104.76	125.94	121.9	136.3	163	250.88	302.05	419.79	505.33	637.46	793.11	934.91	1017.5	1236.5	1351.6	1583.8	1682.8	1787.3	1808.6	1860.1	2012.8	2056.3	2107.9	2170.8	2152.3
6.9053	0.72002	0	0	0	6.9382	11.582	97.988	181.66	333.1	485.73	698.34	896.51	1109.7	1398.4	1608.4	1957.8	2170.1	2634.3	2680.4	2957.5	3130.9	3454.4	3689.1	3776.6	4084	4286.5	4904.6	4830.9	5116.8	5371.8	5593.7	5496.8	6247	6292.7	6223.6	6491.6	6558.2	6652.2	6722.2	7006.2	7009.8	7203	7173.7	7107.7	7172.5	7143	7291.4	7202.7	6884.3
1.9128	1.0058	0	0	0	3.9353	7.6202	9.5471	6.7384	7.9706	6.2556	27.78	51.949	132.58	319.91	323.45	603.85	679.44	905.73	1104.2	1486.6	1785.5	2150.8	2475.6	2871.2	3366	3717.6	4241.7	4619.1	4839.3	5373.6	5573.3	5922.1	5906	6280.9	6798.1	6931.5	7295.4	7365.3	7395	7311.6	7476.1	7545.8	7467.4	7661.9	7755.4	7851.2	7868.9	7572.3	7813.1
0	3.0328	5.0006	0.22219	6.8752	1.5485	0	2.2653	0	0	0	0	0	0	12.484	37.31	114.24	195.6	311.56	455.76	594.71	744.8	820.57	906.29	1028.8	1125.7	1222.5	1280.5	1409.1	1454.8	1489.6	1517.6	1492.2	1539.7	1646.2	1720.1	1727.7	1722.7	1787.1	1837.1	1905	1907.7	1987.8	1938.6	1984.6	1949.6	2019.4	2010.9	2046.5	2047.2
15.064	7.7765	0	0	0	0	1.1453	0	0	0	0	0	0.97722	14.402	81.476	172.14	312.82	507.96	728.98	1025.3	1296.7	1649.7	2001.2	2395.5	2778	3067.4	3392.4	3691.1	4033.6	4186.4	4408.5	4614	4780.1	5021.1	4954	5214.5	5293.8	5548.3	5626.4	5704.4	5733.6	5861.4	6002.3	6024.5	5911.5	5699	6932	6051.2	6072.4	5876
0	0	0	12	0	5.4251	2.9019	9.2095	1.7603	0	5.3218	0	33.403	114.16	139.93	217.06	310.44	405.45	532.12	679.37	793.14	885.98	986.84	1149.1	1246.1	1367	1486.8	1616.7	1760	1909.3	2028	2153.4	2332.6	2314.8	2674.1	2793.4	3015.3	3197.7	3149.9	3249.2	3335.5	3428.4	3554.3	3646.8	3651.6	3710.2	4034.1	3936.1	4018.6	4028.2
0	0	0	3.9548	8.5497	21.932	27.969	51.086	42.534	39.03	46.509	39.47	58.593	66.439	86.602	111.42	147.76	208.21	233.54	338.65	399.85	478.67	647.88	699.2	813.25	904.56	1048.6	1147.7	1231.6	1393.6	1496.1	1575.3	1694.3	1762.9	1906.9	2123.3	2090.8	2206.9	2268.4	2298.7	2325.4	2491.5	2504.9	2445.3	2403.5	2444.4	2442.4	2441.6	2555.2	2525.2
0	0	6.4157	5.0351	7.5844	7.4168	7.3834	43.203	70.065	100.08	146.14	164.83	207.75	229.65	259.44	303.97	354.18	399.91	458.28	553.18	630.48	762.01	858.33	1038.8	1164.6	1264.4	1371.8	1467.1	1644.4	1723.4	1797.6	1809.8	1834.8	1915.4	1959	1998.4	1992.8	1981.5	2009.5	2006.8	2049.9	1992	2023.9	2032.7	1996.8	2069.9	2084.5	1969.8	2006.6	2010.3
11.374	11.984	1.1027	0	0	0	0	7.6494	16.309	16.637	36.903	85.23	151.3	256.56	365.1	523.3	676.6	878.52	1036.6	1252.9	1443.1	1672.4	1870.2	2064.3	2284	2476.2	2706.7	2827.2	3050	3280	3441.3	3545.2	3675.4	3914.6	3964.6	4089.1	4083.7	4374.3	4484.6	4475.6	4607.8	4650.4	4723.1	4765.1	4729	4616.8	4676.8	4713.4	4763.5	4862.8
0	0	11.31	17.111	5.1948	2.755	0	0	0	0	0	0	0	0	10.665	7.9395	32.012	46.707	63.644	83.242	87.81	101.72	101.71	134.94	156.15	161.84	196.84	224.31	289.07	326.95	359.12	379.97	433.18	536.61	702.93	814.88	958.02	1059.4	1207.9	1360.9	1478.4	1555.9	1695.1	1736.2	1781.7	1898.5	1979.6	2058.6	2076.5	2120
0	2.5426	4.2601	6.2345	0	0	4.7112	0	0	0	0	0	0	0	1.1733	6.7938	18.703	55.177	100.77	158.93	244.12	344.51	428.89	531.17	666.91	794.5	904.41	1109.6	1320.4	1431.6	1615.4	1747.1	1904.7	2118.4	2347.7	2518.6	2643.3	2873.5	2996.1	3186.1	3242.8	3469.5	3451.5	3511.7	3586	3641.5	3612.2	3630.4	3598.4	3632.8
12.824	0.14751	7.9334	9.2638	20.85	0	0	0	0	0	0	0	0	23.941	76.147	141.65	242.67	366.42	504.04	665.71	852.24	1006	1127.5	1414.6	1644	1746	1937.1	2147.9	2363.5	2629.6	2790.7	2700	3131	3208.5	3347.5	3500.7	3533.7	3672.1	3743.1	3881.1	3771	3850.7	3852.8	3835.1	3888.4	3935.1	3861.1	3965.5	3963.8	3933.9
0	0	0	0	0	6.9178	30.297	49.794	95.471	91.072	92.08	175.56	224.09	269.16	375.24	530.7	679.38	948.53	1221.8	1585.9	1950.6	2311.8	2776.7	3243.5	3706.4	4171.2	4685.4	5151.9	5510	6273.1	6806.4	7403.5	7824.1	8235	8716.9	9091.8	9641.2	9942.1	10376	10666	10681	11299	10924	11377	11449	11584	11765	11843	11910	12040
14.518	9.1523	0	3.0768	14.749	0	0	0	0	0	0	0	0	0	0	0	0	0	13.214	28.074	76.449	130.25	226.8	246.05	311.42	421.22	478.35	546.69	625.33	659.7	744.61	814.32	931.43	964.46	1083.8	1138.7	1235.2	1202.4	1337.8	1347	1506.9	1531.4	1578.9	1583.6	1617	1666.2	1739.3	1728.1	1709.8	1716.4
11.234	4.946	2.1024	0	0	0	0	0	0	0	0	0.25672	10.814	57.92	136.21	254.22	404.48	597.15	828.3	1164	1455.5	1823.2	2159.9	2621.4	2904.7	3343.7	3707.1	4049.5	4335.1	4612.4	5062.8	5535.9	5930.5	6098.9	6325.4	6593.6	6848.4	6997.9	7142.2	7346.2	7339.7	7215.4	7255.7	7084.7	7070.6	6918.5	6974.3	6783.6	6727.9	6602.2
0	0	0	0	9.2472	19.566	23.509	27.953	15.644	16.609	5.5608	10.104	32.4	70.349	131.17	186.68	259.28	335.73	418.29	518.52	599.02	664.85	847.72	961.86	1140.7	1300.2	1504.3	1705.8	1953.1	2155.6	2389.6	2569.1	2848.9	2921.7	3181	3462.6	3641.3	3846.5	4053.7	4250.8	4408.8	4615.7	4707.4	4770.2	4777.6	4723.2	4846.5	4955.4	5027.1	4999.4
0	4.9579	0	4.0459	0	5.6819	0.057996	0	0	0	0	1.7076	38.385	91.34	174.11	271.91	390.51	560.57	731.23	979.77	1245	1438.6	1685.5	2105.2	2234.1	2490.2	2618.1	2839.9	3063.9	3262	3263.3	3473.9	3592.2	3935	4098	4265.7	4697.4	4792.8	5057.2	5050.2	5104.4	5213.7	5290.5	5103.1	5044.7	5074.6	5192.7	5204.5	5184.9	5222.7
40.353	21.318	13.376	0	0	0	0	0	0	0	0	0	0	0	0	0	10.506	37.197	86.372	162.25	252.97	341.46	478.72	575.56	737.04	883.05	1017.8	1201.4	1408.3	1550.5	1654.1	1817.8	1934.6	2128.7	2273.3	2565.7	2663.6	2736.2	2877.9	2958.4	3075.5	3105.2	3249.5	3256.8	3353.9	3179.3	3218	3247.1	3350.1	3272.1
25.196	0	0	0	0	5.4612	21.932	47.697	100.41	175.76	302.51	415.84	589.82	770.33	1018.6	1184.4	1608.5	1909.3	2249.2	2600.5	3012.6	3267.1	3618.5	3995.5	4251.7	4662.4	4949.3	5231.6	5490.4	5847.5	5934.6	6106.2	6430.5	6601.4	6824.8	7054.7	7106.4	7388.1	7488.5	7760	7780.8	8067.2	8059	8048.4	8016.7	8197.9	8310.4	8318.9	8396.6	8449.5
0	0	0	1.3077	0.80998	4.228	11.554	14.335	7.6883	14.284	16.092	35.784	71.617	132.4	226.98	336.89	466.07	665.62	863.06	1080.3	1246.1	1442.2	1604.7	1739.4	1867.3	2016.5	2126.6	2287.5	2400.8	2444.3	2538.9	2624.2	2678.6	2795.8	2900.8	3058.9	3157.4	3079.8	3180.5	3207.7	3061.5	3267.3	3332.4	3302.1	3032.1	2976.8	3255.3	3147.7	3221.1	3192.1
0	0	1.9068	6.0459	1.5086	4.3889	17.484	28.29	22.782	15.634	5.2247	22.927	44.768	48.018	155.79	230.68	326.52	465.73	630.43	736.94	872.5	1120.3	1342.5	1671.4	1727.9	2067.6	2285.5	2516.4	2726	2854.8	3143.1	3262	3506.5	3583.7	3883.7	3940.5	4189	4348.3	4503.9	4600.5	4687.7	4869.7	4937.4	5083.8	5032	5139	5185.4	5349.5	5249.6	5068.8
0	3.7838	0	8.1721	3.5563	6.1052	0.25426	2.8649	11.641	1.1712	0	0	0	11.575	0	0	4.1523	5.5075	17.054	0	12.074	19.939	56.349	100.24	108.38	136.1	164.57	208.1	266.24	313.77	341.92	373.92	434.39	497.99	600.36	671.39	751.39	823.51	855.66	886.78	947.02	1001.5	1079.4	1152.6	1097.2	1176.8	1212.5	1328.7	1321.4	1360.3
0	0	0	17.989	20.905	8.6091	25.324	13.134	18.982	19.623	75.702	128.42	154.55	318.17	407.68	529.64	842.44	1064.1	1262.2	1448.3	1845.9	1849.3	1928.4	2295.6	2415.8	2599.9	2909	2975.7	3069.9	3198.1	3266.8	3387.2	3517.6	3566.2	3698.4	3760.2	3780.4	3851.8	3848.9	3989.6	3954.8	4008.2	4024.6	4068.5	4073	4027.7	4014.5	4022.5	3921.6	3963.1
0	0	2.8419	0	0	0.49949	14.039	0	7.7073	0	25.469	35.813	83.734	142.67	209.12	304.31	406.08	535.83	647.17	777.86	923.22	1067.1	1219.7	1329.6	1328.5	1273.5	1544.2	1570.7	1553.6	1738.1	1741.8	1874.8	1962.1	2057.4	2130.1	2230.6	2289.6	2440.2	2499.9	2585.1	2611.8	2673.3	2714.9	2783	2788.8	2838.6	2887.1	2937.3	2902.9	2813.9
0	0	4.2423	10.176	6.4163	0	0	0	0	0	0	0	10.128	17.984	48.912	62.187	82.11	104.84	150.17	191.39	214.2	269.3	320.71	362.08	393.03	449.7	493.91	549.46	606.92	667.23	735.38	792.63	857.67	924.57	1015.8	1071.7	1118.9	1158.4	1249.1	1282.8	1349.3	1328.9	1397	1407.8	1485.5	1495.1	1403.8	1412.8	1427.2	1456.4
0	0	0	0	7.7714	14.177	27.359	22.254	41.365	34.99	60.737	78.613	122.73	195.22	273.66	328.39	404.62	466.37	520.18	595.81	661	757.12	795.27	849.26	904.34	959.89	977.27	1035.4	1084.7	1097.8	1133.1	1136.2	1212.5	1270.9	1334.1	1402.9	1439.9	1567.1	1581.9	1671.2	1700.1	1746.6	1743.4	1766.6	1759.3	1721.4	1745.1	1820.1	1755.7	1813.4
0	0	0	0	0.011699	9.7659	21.253	26.726	49.883	52.9	64.644	84.766	94.117	125.23	152.31	174.6	197.9	233.17	243.64	284.41	322.94	331.33	388.91	433.72	451.56	473.91	490.43	533.44	579.78	641.59	658.05	663.53	718.48	772.38	814.84	804.14	854.68	924.92	1028.5	1108.7	1128.5	1161.1	1178.3	1204.1	1225.3	1239.1	1255.2	1267	1259.6	1236.5
7.7306	0	0	0.33439	0	1.9389	0.99992	0.059321	6.6112	1.17	0	0	5.3269	14.188	29.948	57.417	76.478	88.925	90.705	121.1	139.37	158.99	170.11	177.77	192.4	187.71	191.84	196.65	205.68	205.37	207.15	219.49	220.54	235.62	269.93	293.05	346.56	396.67	469.93	531.48	581.73	595.64	670.92	736.82	811.63	860.53	909.75	909.16	927.73	965
0	4.4412	0	0	8.8432	0	6.13	0	6.8236	23.603	38.373	67.484	84.09	112.73	154.61	181.7	231.54	303.55	321	365.03	412.3	445.48	622.24	744.32	890.38	1057.2	1227.5	1397.8	1691.4	2141.7	2391.6	3190.3	3317.4	3661.1	4021.7	4312.6	5017.8	5168.4	5474.3	5801.2	5947.3	6175.1	6196.1	6369.6	6469.8	6741.4	6817	6749.4	7038.5	6984.8
0	0	0	12.99	9.5905	3.6726	3.8768	2.6564	12.755	25.143	34.814	35.81	39.172	64.738	106.72	176.59	255.77	380.16	517.62	708.54	893.79	1041.9	1269.4	1490.9	1728.3	1854.6	2133.1	2506	2645.7	2884.8	3039.9	3260.8	3515.4	3677.2	3882	4119.6	4234.7	4517.3	4745.9	5004.5	5427.5	5456.7	5466.6	5578.8	5625.1	5777.1	5767.4	5846.8	5857.6	6102.7
4.8488	0	0	0	1.0833	3.7828	4.7021	1.9444	7.629	16.794	47.144	97.107	177.49	235.68	334.15	413.67	505.16	564.28	692.37	788.31	887.17	966.29	1063.1	1127.1	1212.3	1237.3	1296.7	1330.1	1401.9	1462.6	1495	1603.7	1681.5	1775.8	1868.9	1961.5	2076.8	2108.5	2135.4	2234.1	2334.9	2394.2	2388.7	2481.1	2475.9	2499	2512	2481.4	2473.4	2515.4
0	0	0	8.1507	1.2554	3.2786	3.3749	0.63608	4.3038	14.26	26.675	27.604	31.103	53.925	88.467	155.29	223.77	365.99	451.39	606.45	754.96	908.33	1143.5	1350	1582.1	1706.9	2005.5	2321.3	2475.1	2788.4	2940.9	3111.2	3339.8	3627.2	3793.2	3805.4	4080.2	4122.5	4248.2	4272.5	4390.8	4597.9	4570.2	4678	4768.5	4851.6	4609.7	4137.5	4234.1	4282.2
0	4.6523	9.476	4.3499	11.49	0	0	0	1.5275	31.111	88.938	169.56	232.72	310.04	421.77	520.07	628.05	753.97	934.34	1043.6	1083.2	1141.1	1294.2	1203.2	1480.7	1377.8	1369.1	1545.8	1673.6	1717.1	1706.8	1675.5	1731	1695.6	1845.9	1780.7	1914.8	1827.5	2036	1986.1	2084.7	2044.4	2128.8	2103.3	2144.6	2111.7	2248.9	2069.8	2140.8	2015.5
0	0	2.4977	0	5.2315	6.3614	18.85	11.016	18.967	0	8.5672	5.9859	18.334	35.763	64.037	105.26	168.4	226.73	326.58	381.2	445.85	556.9	620.48	689.15	789.38	862.54	943	1040.3	1160.4	1239	1237.3	1294.3	1307.3	1394.3	1445.2	1529.2	1597.8	1748	1764	1897	1935.5	1995.4	2056.5	2153.6	2185.7	2283.5	2269.7	2367.5	2383.5	2361.7
7.887	6.1755	0	0.61476	0	0	0	0	0	0	16.582	49.975	132.97	216.32	336.08	457.77	623.03	805.98	938.75	1180.4	1455.1	1650.5	1869.5	2101.8	2369.8	2562.6	2758.3	3047.7	3196.5	3483.3	3683.1	3770	3952.2	4292.9	4427.6	4567.7	4692.1	4637.6	4791	4821.9	4929.9	5007.7	5121.6	5091.8	5134.4	5109.1	5166.1	5162.3	5049.7	5223.1
0	0	4.7287	8.9162	6.9884	1.8131	0	0	0	11.669	48.611	81.324	130.86	185.11	280.78	356.04	454.96	546.3	610.8	708.65	803.27	894.18	954.46	1020.2	1104.1	1129.3	1191.3	1244.8	1287.5	1401	1466.1	1474.6	1564.4	1737.4	1814	1970.3	2012	2061.9	2167.1	2244.3	2393.3	2364.1	2412.7	2412.2	2490.7	2639.7	2678.5	2695.7	2684.5	2716.7
4.8504	6.1281	0	5.9916	0	0	0	0	0	0	0	0	35.576	69.938	143.14	209.62	286.05	368.27	494.75	588.89	705.9	813.22	901.76	990	1176.1	1230.4	1359.3	1400.7	1450.5	1574.2	1695.7	1747.7	2006.3	2097.4	2180.6	2394.6	2569.9	2628.7	2777.5	2826.4	3012.8	3332.1	3292.7	3355	3319	3332.7	3381.9	3542.4	3547.9	3588.9
13.508	1.0794	0	0	0	0	2.4292	0	0	0	0	0	0	0	0	20.377	48.573	84.114	118.25	146.03	182.64	221.89	276.17	315.73	416.57	501.41	516.63	600.37	663.63	769.2	768.53	811.8	795.21	808.76	810.93	885.43	903.2	952.23	925.18	997.95	949	1087.7	985.76	997.6	996.71	1014.9	1028.2	1025.8	1050.6	1053
3.0928	5.9159	0	3.1627	0	0	0	6.2611	8.9298	10.871	21.878	33.444	48.081	65.342	82.461	99.108	161.63	207.88	250.08	328.24	393.53	462.54	524.71	612.32	681.65	763.08	872.42	955.81	1038.2	1132	1204.4	1368.3	1496.4	1650.6	1824.6	2048	2248.2	2422.6	2554.5	2702	2691.9	2965.6	3093.2	3220.8	3408.8	3422.3	3424.6	3474.5	3578.3	3643.1
0	0	0	5.1009	9.1008	4.16	1.9659	0	17.829	16.744	23.266	25.284	15.097	11.01	2.0532	26.204	42.353	147.66	198.71	316.56	421.76	557.45	575.53	818.88	1087.2	1212.4	1205	1676.1	1889.4	2150.3	2499.3	2398.7	2638.2	2852.6	3493.9	3419.9	3344.1	3741.3	3895.3	4604.7	4173.7	4334.9	4232.7	4775.9	4923.8	4826	5016.6	4934.7	5069.7	5179.3
6.4093	0	0	0.37145	7.5962	0.96119	0	0	0	6.489	36.023	95.13	223.36	374.83	589.74	825.35	1139.1	1477.3	1811.6	2054.2	2607.5	3048.2	3546.9	3944.5	4296.5	4914	5316.6	5623.2	6005.8	6409.7	6856.5	7118.8	7595.1	7972.6	8182	8420.9	8518.5	8840.7	9416.3	9534.7	9829.7	9876.3	10086	10280	10308	10584	10558	10615	10873	10865
5.521	0	0	3.1431	2.5224	0	9.6099	18.821	59.112	193.97	249.66	434.94	472.03	926.17	1203.1	1263.2	1627.9	2192.5	2441.4	3190.4	3180.4	4103.2	4532	5077.2	5602.2	6206.6	6478	7161.7	7793.4	7865.7	8751.8	8697.3	8369.8	8778	8956.7	9305.4	9252	9576.4	9781.6	9924.1	10333	10235	10132	10242	10175	10336	10170	10163	10313	10296
0	0	7.6768	11.926	24.441	19.34	3.7483	61.171	143.18	264.25	418.98	664.82	904.03	1161.5	1377.8	1646.9	1862	2028.5	2296.3	2379.7	2457.5	2657.8	2899.6	2869.5	2939.9	3052.5	3090.7	3005.5	3187	3237.9	3243.6	3267.7	3245	3246.4	3247.1	3258.6	3257.4	3233.7	3237.6	3281.2	3312	3257.1	3349.5	3335.3	3359	3374.2	3356.4	3279.8	3283.3	3297.9
0	0	0	0	0	5.7615	15.329	37.003	79.626	135.59	197.2	258.47	331.41	409.71	481.91	533.27	712.83	841.93	806.42	975.26	1054.3	1056	1167.1	1151.5	1110.1	1303.6	1249.3	1412.5	1361.5	1343	1395	1431.8	1438.8	1508.3	1552.7	1582.7	1683	1753.2	1773.6	1826.7	1831.8	1857.3	1913.7	1952.8	2002.2	2005.4	2028.7	2048.1	2036	2023.3
0	0	0	0	1.1905	15.327	39.67	67.866	52.681	95.935	108.23	128.91	164.91	192.82	232.72	271.49	363.45	447.11	568.44	707.62	870.48	1026.9	1233.3	1266.1	1673.1	1813.4	2008.2	2194	2343.6	2517.5	2690.1	2785.8	2882.6	3028.8	3247.7	3397.7	3496.3	3644	3649	3918	4010.6	4177.1	4258.4	4312.8	4342	4385.7	4450.4	4384.5	4481.8	4505.1
0.86557	12.812	0	7.0202	5.3778	0	0	0	0	0	0	0	0	0	11.559	13.175	35.844	80.88	129.03	171.7	234.63	297.29	344.14	413.92	475.66	536.57	581.15	640.91	699.03	740.58	792.46	855.44	894.24	965.76	1013.8	1118.3	1149.8	1188.2	1231.5	1281.3	1317.1	1340.5	1380.6	1418.1	1423.2	1482.1	1494.9	1505.6	1529.2	1557.1
0	0	0	8.2557	5.3337	18.86	31.079	36.916	36.06	67.622	57.812	72.472	57.293	58.127	75.814	70.645	80.397	99.66	113.56	126.52	122.98	175.84	217.96	276.88	343.21	392.57	459.55	570.81	700.22	829.15	939.11	1074.1	1179.1	1342.8	1513.1	1673.8	1882.5	2010.8	2215.9	2405.4	2545.3	2577	2679.1	2762	2891.2	3005	3149.7	3168.4	3181.3	3207.2
0	3.2265	3.1679	8.0471	0	5.2552	0	0	0	0	0	0	0	0	0	18.798	20.814	70.987	117.04	186.68	265.09	356.97	422.44	546.57	679.41	745.99	857.41	1056	1145.7	1302.3	1358.1	1543.2	1629	1666.9	1791.3	1907.5	2076.5	2047.9	2113.7	2219.9	2331.3	2388.3	2406.6	2460.1	2566.8	2643.5	2703.4	2652.9	2609.6	2694.5
3.5015	0.80852	0	0	1.8322	5.9373	2.9755	0	0	0	0	0	0	0	0	0	2.7822	0	0	0	3.2192	8.3589	0	9.8592	32.598	57.528	47.774	76.035	81.815	133.57	134.91	130.29	93.586	154.45	165.71	284.93	208.06	219.45	198.52	225.53	246.76	203.05	295.03	294.76	372.13	316.64	439.92	445.45	449.35	406.19
6.6082	0	0	4.7614	2.9061	10.521	22.381	14.453	15.457	7.7118	10.794	0	6.1163	0.15822	0	0	0	5.5519	0	0	29.79	0	0	0	44.064	102.27	175.98	248.6	326.76	460.07	556.11	658.35	740.9	866.36	1234.1	1392.1	1500.1	1671.4	1670.8	1810	1828.1	1966.1	1910.1	1928.3	1938	2038.5	1948.1	2048.3	2070.3	2073.4
0	2.6474	0	8.2226	0.34199	0.8562	0	0	0	0	0	0	0	0	0	0	0	0	0	0	0	37.492	113.52	217.2	303.13	384.08	539.32	730.59	913.12	1062.9	1291.4	1357.6	1549.9	1637.6	1845.9	1962.2	2147.2	2185.4	2296.3	2467.9	2463.8	2552.8	2563	2679.1	2705.4	2806.2	2798	2779.1	2765.7	2849.2
0	0	0	0	0	5.4758	19.111	35.564	67.903	120.02	181.7	287.95	391.42	515.06	633.74	791.53	933.27	1086.7	1218.5	1361.9	1448.1	1567	1580.1	1683.8	1785.9	1849.2	1938.6	2037.1	2128.8	2122.4	2188.7	2274.3	2280.5	2424.5	2465.2	2562.9	2585.3	2617.1	2578.4	2577.9	2694.3	2677.8	2641.5	2698.9	2689.2	2627.6	2652.5	2688.6	2673.4	2670.1
0	0	0	32.693	93.211	113.77	163.8	153.49	196.86	202.51	256.24	276.45	346.89	364.8	420.68	452.24	523.38	601.93	657.32	439.95	481.62	551.52	753.74	1070.9	1298.1	1325.8	1471.8	1434.9	1813.2	1964	2054	2236.7	2447.3	2615.3	2904	3055.3	3140.1	3373.4	3391.4	3772.5	3906.5	3932.6	4098.4	4411.4	4458.8	4598.4	4798.7	4844	4211	4258.9
0	0	0	13.414	5.9676	12.568	31.898	9.1354	18.05	13.205	0	0	0.95818	0	0	0	0	9.5175	65.299	114.83	170.13	267.55	348.9	425.32	519.16	593.54	666.77	745.66	821.21	847.4	920.25	954.77	1046	1095.3	1156.3	1196.3	1205.7	1240.3	1259.4	1222.1	1215	1230.8	1269.1	1334.6	1352.2	1341.3	1295.2	1259.2	1342.8	1390.3
0	0	0	0	1.951	119.93	252.2	452.25	725.69	1073.6	1364.2	1804.5	2225.2	2662.5	3159.1	3749.8	4277.4	4892	5524.2	6219.8	6954.6	7429.1	7964.9	8679.8	9101.2	9586.4	10007	10666	11128	11410	11607	11856	12591	12440	13107	13360	13807	13808	14013	14245	14210	14265	14418	14603	14696	15039	15093	14837	14938	14999
0	0	0	3.4367	9.6929	8.7947	17.063	23.083	23.401	9.3877	11.289	14.644	11.9	28.293	32.656	23.25	28.733	14.624	51.828	48.017	78.431	149.3	253.23	410.4	533.47	721.82	919.28	1146.9	1373.8	1646.8	1922.8	2137.2	2433.3	2675.5	2937.4	3136.7	3348.2	3524.6	3670.1	3871.2	3799.6	3999.3	4153.3	4562.5	4550	4555	4608.9	4615.1	4667.4	4698.5
15.735	0	0	0.13795	0	0	1.1607	0	0	0	0	0	0	0	0	0	0	0	0	0	0	15.538	44.514	75.402	171.63	285.16	361.16	379.17	554.83	734.12	823.77	978.67	1122.7	1328.4	1440.9	1667.4	1829.6	1998.7	2120.1	2319.4	2443.7	2640.6	2660.1	2777.5	2774	2933.5	2955	3033.1	3085.6	3163.1
0.0703	0	0	0	0	8.1503	26.403	66.615	138.89	195.34	282.23	596.82	725.3	995.92	1235.8	1375.5	1612.6	1830.2	1811.9	1856.3	2172.5	2223.6	2337.1	2715.1	3301.8	3135.9	3378.1	3505.7	3687.1	3826.7	4071.3	4155	4344.8	4543.2	4741.2	4906.1	5137.1	5381.2	5496.2	5692.3	5888.5	6007.5	6075.5	6223.3	6267.2	6356.1	6425.9	6430.4	6526.6	6545.1
0	0	0	15.913	14.288	10.088	4.9384	0	17.781	18.618	41.392	75.001	127.49	222.65	318.67	432.55	598.79	838.14	1007.1	1265.3	1513.4	1780.6	2073.1	2369.5	2630.7	2918.5	3162.9	3436.8	3657.2	3780.3	3887.3	4001	4251.7	4354.6	4549	4717.1	4784.3	4898	4923.3	5039.6	5163.9	5271.6	5199.6	5280.4	5415.1	5475.7	5538	5529.8	5547.9	5428.1
0	0	0	8.4996	9.1264	15.512	6.5813	21.356	35.423	74.103	121.89	112.14	246.8	316.46	450.64	465.69	641.06	668.26	835.2	953.06	1044.2	1132.5	1313.4	1463.2	1577.9	1698.2	1821.5	1976.8	2211.2	2426.1	2532.2	2749.1	2857.2	2952.1	3179.8	3420.3	3453.3	3565.4	3688.4	3871.1	3935.7	3964.2	3855.7	3909.6	3969.7	4039.8	4072.1	4060.9	4123	4052.8
4.891	0	1.0815	6.4484	3.4813	0.78273	0	0	0	0	0	0	17.763	19.992	35.997	72.75	126.78	185.71	254.54	324.38	418.73	522.26	703.23	845	1004.2	1128.7	1237	1370.8	1549.7	1664.5	1734.3	1824.2	2101.1	2247.7	2466.4	2605.2	2789.1	2835.9	3174.1	3202.8	3482.5	3522.4	3579.4	3425.6	3773.4	3888.9	3938.7	4061.9	4027.8	4134.3
0	0	9.2966	11.994	5.365	7.1572	0	0	0	2.0578	0	0	6.8111	0	0	0	0	0.66094	8.8348	21.871	15.766	54.24	64.035	87.159	162.79	227.58	326.26	414.31	491.13	695.61	798.06	889.23	989.99	1125.9	1235.6	1311.5	1412.1	1511.1	1655.1	1751.8	1877.6	1817.7	1886.9	1817.2	1917.6	2092.2	2129.1	2086.9	2067.4	2105.7
0	4.3679	0	0	1.7372	2.5796	12.232	6.1171	12.038	9.1274	40.617	60.705	107.72	189.66	273.11	406.17	525.64	692.59	866.35	1019.2	1229.5	1433	1627.4	1832.8	2102.1	2353.4	2526.1	2787.7	3012.7	3237.8	3478.8	3771.6	4080.3	4285.6	4497.3	4790.3	4937.9	5149.2	5352.5	5527.7	5433.4	5651.8	5821.1	5987.6	6034.9	5998.4	6027.7	6114.7	6222.4	6339.8
0	0	0	3.5501	9.1948	7.7962	2.0084	5.4825	30.54	93.595	174.2	286.63	448.55	554.53	788.59	1046.8	1264.4	1395.2	1767.4	1939.6	2117.6	2396.6	2545.6	2840.7	2840.5	2921.1	3191.9	3299.7	3555.1	3710.7	3568.3	3632.5	3700.4	3557.7	3899.7	3977.6	3921.3	3814.5	3827.5	3768.8	3896.3	3857.2	3819.3	3846.5	3841.7	3844.1	3806.2	3866.5	3915.8	3958.9
0	4.3658	0	6.6001	0.0045764	8.1764	0	13.319	33.277	62.623	122.02	227.44	388.5	582.2	818.2	1076.6	1305.4	1524.3	1869	2230	2559.9	2851.2	3160.1	3414.9	3824.9	3981.3	4403.4	4883.7	5104.6	5450	5852.6	6182.8	6395.7	6855	7080.7	7462.4	7719.8	8074.7	8460.2	8757.1	9014.5	9191.4	9621.3	9861.4	10099	10178	9976.6	10179	10382	10274
13.002	0	0	11.724	9.9065	0	0	5.6911	9.5403	18.201	10.531	24.015	22	42.999	74.099	142.37	237.47	378.17	519.25	721.33	898.87	1042.8	1283.1	1534.4	1757.5	1986.7	2264.1	2462.7	2803.8	3064.4	3356.3	3491	3824	4005.4	4368.4	4521.4	4759.5	4996.7	5120.7	5255.1	5345	5446.5	5489	5636.6	5633.3	5719.7	5727.6	5782.9	5864.8	5815.4
0	0	0	13.87	0	9.2847	25.431	87.542	193.66	334.45	475.42	651.62	900.34	1098.2	1320.1	1610.4	1774.1	1985.3	2225.6	2393.9	2675.5	2665.7	3107.7	3212.6	3418.5	3481	3761.3	3751.3	4097.4	4121.9	4002	4370.6	4730.9	4582.7	5000.7	4829.7	4698.8	4800.2	5025.9	4913.9	5082.6	5055.2	4943.7	5140.6	5032.4	5219.6	5129.2	5113.8	5407.8	5224.7
4.1692	3.0487	0.15973	0	2.0824	0	0	30.208	36.445	112.81	140.98	229.86	333	473.38	556.67	646.7	677.6	843.71	947.21	1045.5	1307.7	1432.7	1515.7	1809	2152.7	2390.1	2602	2873.1	3141.9	3355.9	3721.9	4026.3	4415.9	4653.7	4986.7	5242.2	5530.6	5953.7	6193.5	6550.1	6692.5	6864.3	6998.8	7108.5	7194.5	7302.7	7261	7418.8	7531.4	7576.3
0	0	0	6.8931	8.2365	0	2.304	9.4006	1.4873	0	0	0	0	0	0	0	0.7121	0	17.482	25.532	43.153	83.728	118.83	215.32	267.57	353.89	458.2	556.62	631.62	733.53	837.06	924.75	962.99	1108.1	1223.8	1302.3	1426.7	1537.8	1626	1733	1759.2	1926	1990.9	2098.4	2063.2	2067	2127.2	2183.3	2305.2	2283.1
28.617	14.816	0	2.0644	0.42618	0	0	0	0	0	0	0	0	16.224	36.333	45.13	77.261	89.483	105.49	136.91	217.64	266.2	282.14	315.98	379.47	428.83	425.32	486.44	554.78	600.01	663.34	690.85	752.84	804.1	863.56	912.97	945.62	987.33	1002.6	1040.7	1014.7	1041.6	1072.8	1120.9	1129	1159.8	1187.4	1205.7	1328.4	1166.6
0	0	10.847	14.374	4.8685	1.3196	0	15.052	20.489	52.911	99.511	162.19	261.8	344.29	481.85	616.26	760.96	953.81	1092	1246.3	1360.5	1504.4	1621.6	1715.6	1869	1659.5	1754.5	1883.6	2355.6	2136.6	2662.8	2735.3	2551.7	2635.5	2972.8	3063.5	3093.7	3140.9	3139.5	3282.9	3372.1	3356.9	3380.8	3434.7	3514.4	3481	3543.4	3463.5	3529.3	3439.7
0	0	0	17.598	4.6704	0	6.6452	1.5586	5.3717	1.7173	5.1804	21.815	20.105	21.007	11.632	20.781	17.193	32.865	17.249	31.077	34.375	68.762	103.71	152.79	207.85	233.84	294.04	426.13	527.36	662.66	809.29	1002.5	1111.1	1226.9	1449.5	1598.8	1937	2139	2231.8	2497.4	2659.3	2836.7	3001.6	3081.7	3163.8	3240.5	3342	3378.6	3460.4	3579.5
0	0	9.1037	8.6308	23.275	7.1627	0	1.0471	0	0	17.247	16.631	40.201	45.476	67.056	77.686	108.53	123.9	135.23	168.82	207.47	234.23	261.48	315.78	341.7	344.26	358.79	378.84	393.1	446.63	505.8	549.53	633.26	696.69	818.56	861.04	985.73	1035.6	1169	1209	1311.5	1313.7	1415	1454.3	1504.2	1572.9	1648.3	1686.3	1673.2	1681.4
8.8971	0.5521	0	0	0	4.9659	3.7102	0	0	0	0	0	0	0	0	0	14.087	1.4575	1.0742	0	0	0	0	0	45.097	63.984	155.73	220.41	292.71	356.22	412.99	512.02	562.63	650.16	644.44	722.66	808.38	917.39	915.54	980.93	1001.2	1142.2	1119.4	1141.3	1193.6	1188.3	1250.4	1236	1238	1267.7
6.5937	0	0	0	47.383	0	35.386	0	0	0	57.887	22.879	117.36	167.99	175.43	325.56	456.84	626.67	855.67	1019.2	1167.4	1320.3	1394.6	1486.8	1798.7	1955.6	2061.5	2137.4	2214.4	2377.1	2419.9	2627.1	2659	2652.9	2788	2744.4	2743.6	2695.3	2797.5	2833.7	2976.6	2885.3	2961.8	3040.6	3104.8	3132.6	3167.7	3124.4	3140.5	3093.3
0	0	0	0	7.965	2.4875	12.268	7.0591	10.825	6.561	31.136	47.076	83.522	121.98	171.96	216.64	284.82	344.92	418.93	499.02	578.98	657.92	761.66	830.76	898.42	1025.3	1118.2	1209.4	1264.1	1336.4	1400.6	1411.5	1584.3	1743.5	1804.5	1876.2	1923.3	2012.8	2006.9	2077.7	2087.4	2155.6	2166.4	2206.9	2199.5	2227.4	2251.6	2250.7	2287.3	2259.3
0	0	0	0	3.1265	3.2357	23.73	28.029	63.863	104.83	162.19	211.04	301.87	385.59	485.62	595.22	750.81	923.23	1049.4	1212.3	1365.4	1422.5	1594	1703.8	1736.5	1862.6	1960.5	2054.7	2172	2207.7	2144.3	2260.4	2267.4	2256.6	2297.3	2390.6	2401.4	2470.8	2465.6	2532.2	2531.5	2578.7	2531.2	2523.8	2508.9	2483	2436.9	2425.1	2418.3	2428.9
0	2.5777	3.695	0	0	0	11.14	0	16.521	0	25.701	47.379	57.73	83.249	107.1	150.33	193.91	230.9	255.67	308.89	368.9	395.04	443.76	508.54	577.7	645.2	731.43	853.47	993.12	1151.5	1334.6	1481.4	1597.4	1784.7	1965.4	2152.6	2228.2	2375.4	2516.1	2620	2740.1	2960.8	2992.8	3119.6	3232.2	3366.5	3329.8	3471.5	3606.1	3854.7
0	0	2.4207	1.0284	9.5303	0	0	0.011972	6.8655	16.018	23.043	41.805	73.484	107.07	162.21	235.57	377.61	478.69	609.34	755.17	935.12	1080.2	1225	1478.4	1674.6	1852.7	1970.6	2134.6	2284.5	2396.6	2601	2676.5	2742.2	2866.2	3025.8	2999.4	2975.4	3031.2	3126	3189.2	3222.8	3210.8	3319.7	3260.9	3329.5	3381.2	3414.9	3406.4	3385.1	3421.3
0	8.5252	0	0	5.0813	12.929	0	0	0	0	9.472	49.032	107.89	189.93	304.94	425.77	580.23	829.68	1044.4	1317	1698.8	1984.4	2340.2	2703.2	3038.4	3344.3	3700.7	4260	4739.5	5237.8	5707.4	5155.4	5541.2	5760.3	5888.3	6440.9	6519.3	6743.4	6832.5	6987	7120.9	7301.4	7240.4	7398.5	7417.2	7719.8	7624.5	7558.2	7449.4	7666.1
0	8.822	4.2068	26.703	0	0	2.6932	26.171	34.414	17.431	24.554	18.042	20.134	35.247	58.71	118.39	149.1	157.44	222.52	298.99	312.96	336.16	475.93	505.95	580.38	657.79	681.59	769.83	896.11	983.3	998.42	1103.5	1178.3	1274.3	1371.8	1403.4	1570.4	1588.9	1661.1	1819.6	1750.1	1781.7	1877.7	1928.7	2083.2	2075.5	2168.6	2195.1	2145.5	2211.4
7.3714	1.7647	0	0	0	0	4.2738	0	0	0	9.2847	36.091	87.393	143.34	208.28	263.61	364.33	451.98	575.07	713.14	880.34	1037.5	1196.8	1316.3	1513.7	1647.5	1798.9	1964.2	2084.7	2175.7	2274.5	2414.7	2447	2580.8	2713.7	2809.2	2891.2	2945.4	2923.5	2982.4	3030.7	3023.4	3087.4	3165.4	3216.8	3195.5	3235	3254.4	3250.6	3265.6
17.017	4.5338	0	0	0	0	10.555	4.0577	18.113	0.45571	21.843	71.574	169.88	303.51	244.18	423.22	547.17	645.08	735.29	837.59	899.95	976.42	1014.8	1010.4	1127.3	1128.6	1152.5	1209.2	1214.7	1282.4	1204.1	1199.4	1151.9	1229.1	1156.6	1164.8	1157.4	1153.9	1093.3	1127.4	1065	1101.5	1032.3	1037.9	1041.9	1018.9	1093.5	1018.7	1015.1	1048.9
33.744	18.688	6.2516	13.247	2.3675	0	0	0	0	0	0	7.3956	32.89	53.919	97.469	108.9	122.78	191.69	208.66	249.94	515.47	501.04	459.27	413.85	428.47	483.87	579.93	630.44	728.86	851.69	1027.1	1086.1	1381.6	1491.8	1754.7	1977.9	2188	2389.6	2842.9	3011	3368	3520.8	3933.4	4147.6	4255.1	4508.4	4690.6	4772.3	4800.3	5063.4
0.97784	0	0	0	4.1492	4.5894	1.6738	13.223	16.23	58.3	117	219.53	374.59	505.67	728.17	910.44	1111.2	1396.7	1654.6	1906.4	2199	2419.8	2773.4	3061.6	2974.6	3316.4	3597.9	3700.3	3797.4	3941.9	3989.1	4033.7	4260.5	4219	4327.5	4446.5	4357.8	4468.1	4389.7	4445.3	4529.5	4549.1	4465.3	4504.7	4473.2	4572.4	4570	4571.1	4562.7	4693.5
0	0	0	10.165	0.18561	6.6262	15.35	7.2169	11.417	15.277	21.534	21.607	30.406	53.55	66.322	83.284	116.74	125.65	124.32	120.07	129.29	167.12	236.6	298.45	349.49	458.65	526.2	650.44	804.92	920.45	1089.4	1171.4	1365.5	1480.3	1654.9	1840.9	2034.2	2173.9	2325.1	2404.7	2503.2	2650.8	2786.6	2947.5	2887.7	2922.4	3015.6	3075.2	3071.4	3090
0	5.0011	14.842	0.23491	0	0	0	0	0	6.3149	51.025	114.03	192.73	299.86	407.22	515.89	673.27	778.03	908.35	1022.7	1115.9	1227	1308.6	1376.2	1485.3	1510.9	1578.5	1614.7	1714	1746.2	1761.8	1796.6	1811.7	1830.6	1867	1929	1935.4	2035.2	2011	1975	1960.7	2021.5	2019.7	2045	2003.8	2044	2016.6	2004.3	2003.5	1970.8
0.10849	0	0	6.5608	0	0	6.2995	3.2601	15.462	22.925	33.867	53.39	76.838	102.25	137.05	173.62	241.69	315.13	437.47	574.2	730.1	912.15	1139.3	1425.5	1630.5	1968.1	2163.3	2470.2	2826.4	3086.2	3401.3	3694	4051.4	4309	4676	4824.7	5225.9	5466.6	5678.9	5908.5	6110.3	6387.2	6344.6	6526	6509.2	6688.5	6596.9	6698.2	6535.3	6586.4
0	0	0	3.149	6.6194	3.054	6.4326	14.677	25.197	37.881	58.468	104.15	126.14	169.07	200.77	238.23	275.7	300.12	335.18	347.11	394.78	411.74	489.94	569.25	621.73	667.81	777.91	880.17	974.82	1055.8	1169.8	1211.2	1345.8	1484.2	1609.7	1744.6	1878.6	2017.1	2154.9	2229.1	2294.9	2406.1	2495.6	2626	2702.3	2820.5	2824.2	2913.3	2882.1	2975.5
8.3227	0	0	6.487	10.11	0	0	27.118	16.548	48.701	53.816	86.483	118.54	154.88	216.64	289.35	379.8	476.87	620.89	799.49	960.97	1122.6	1278	1405.7	1622.7	1712.7	1703.5	1916.3	2126.1	2246.3	2415.6	2476.3	2610.6	2659.3	2862.2	2905.3	2968.1	3085.5	3097.3	3235.9	3143.6	3197.2	3305	3316.1	3393.2	3296.4	3435.2	3273.5	3382.5	3293.7
0	0	0	19.33	10.582	0	0	0	0	0	0	3.696	10.977	35.719	67.176	89.009	128.53	204.9	228.8	277.6	328.1	407.18	499.24	591.29	662.82	751.52	856.62	971.12	1109.6	1205.1	1184	1384.3	1542.8	1605.4	1653.1	1747.1	1902.6	2059	2217	2322.3	2420.8	2477.1	2586.6	2669.6	2914.8	3111.4	3212.3	3215.1	3289.8	3287.6
0	0.92785	0	0	0	6.2726	12.402	0.65451	17.401	0	4.6397	29.514	86.915	81.912	160.14	257.62	368.98	485.85	577.58	678.77	795.28	868.67	939.77	982.73	1075.8	1105.9	1229.3	1273	1270.4	1307.9	1355.4	1403.5	1455.9	1463.6	1518.9	1611.5	1708.7	1732.6	1786.9	1842.9	1868.8	1917	1929.1	1984.3	1961	1948.3	2019.2	2069.1	2166	2005.9
15.673	5.2556	0	2.8949	6.3856	0	0	0	0	0	0	0	0	0	0	0	0	0	0	13.608	37.095	75.667	154.46	258.58	383.78	475.94	598.98	692.45	948.31	1136.8	1343.2	1436.8	1640.7	1805.5	2110.2	2182.3	2290	2450.8	2537	2328.5	2369.1	2901.8	3012.8	2426.7	2969.9	2543.1	3067.7	3271.2	3281	3257.6
20.597	0	0	0	9.2805	0	21.705	5.9765	2.084	0	0	0	0	0	0	0	0	0	0	0	0	0	2.9553	41.464	194.69	180.08	397.57	470.98	576.95	654.59	696.68	572.83	617.66	732.23	777.9	874.88	909.3	1075.7	1106.8	1234.7	1186.5	1304.3	1299.6	1365.7	1436.2	1516.4	1568.9	1561.1	1582.1	1618
12.231	0	0	0	0	4.1176	7.641	16.595	26.46	43.996	58.652	76.126	114.43	164.35	234.52	308.63	434.82	556.59	671.08	829.08	985.51	1108.1	1268.8	1471.2	1648.7	1893.1	1996	2127.9	2297.3	2457.8	2705.2	2756.2	2881.5	2927.4	3000.9	3096.6	3323.1	3449.7	3444.5	3453.2	3635.6	3762.6	3620.4	3736.7	3782.9	3789.7	3978.5	3835.2	3932.2	3958
5.2978	0	0	2.9779	0	0	0.65505	8.4827	21.309	58.932	87.531	164.53	254.87	352.17	464.88	618.78	786.81	945.76	1204.1	1451.7	1737.8	1993.8	2283.5	2540.2	2854.7	3150.2	3365.3	3662.4	3952.2	4082.3	4340	4398.5	4583.8	4789.9	4791.6	4916.7	5076.4	5115.6	5119.9	5397.7	5511	5443.7	5409	5589.7	5487.4	5527.3	5372.4	5551.7	5401.7	5468
7.9071	7.9291	39.662	0	0	0	0	0	0	0	0	0	11.431	60.396	160.72	300.16	481.14	692.77	951.16	1218.1	1550.5	1816.5	2043.3	2471	2681.1	3118	3301.4	3423.6	3679.7	4083.6	4265.8	4374.4	4504.9	4638.1	4916.8	4866.3	5093.8	5418.8	5336.3	5428.2	5389.5	5534.2	5403.4	5340.1	5407	5541.8	5491.2	5419.9	5428	5452.9
0	0	4.3491	8.4961	5.4886	0	0	0	0	5.45	0	7.1658	8.2607	29.051	35.256	29.525	55.747	92.592	113.29	154.25	213.87	293.7	403.64	503.48	626.46	667.37	780.72	899.04	979.74	1132.4	1178.8	1248.7	1303	1360.1	1402.3	1492.2	1588.6	1632.1	1695.1	1742.3	1837.7	1871.4	1923.2	1935.5	1968	2072	2080.2	2064.1	2117.1	2246
15.647	11.495	0	1.6672	6.2002	0	0	0	0	0	0	0	0	0	0	0	0	0	0	0	0	0	0	0	0	0	0	0	0	0	0	13.511	78.332	166.17	274.7	363.4	453.8	599.95	668.98	843.8	848.72	963.49	1032.2	1168.3	1273.3	1337.1	1458.3	1564.8	1611.6	1679.2
7.6088	0	0	6.866	3.5177	0	0	0	4.9472	16.862	0	8.1741	12.532	35.365	55.02	73.484	105.59	150.72	176.61	218.32	298.06	317.57	421.76	487.17	577.13	644.69	723.14	775.35	913.89	1013.6	1094	1154.6	1247.6	1243.7	1331.1	1364.5	1440.4	1561.4	1531	1588.5	1604.6	1609.3	1642.9	1661.9	1666.6	1664	1733.4	1765.3	1784	1774.5
0	4.8049	0	10.054	11.104	0	0	0	0	9.8231	0	9.8345	0	9.3689	34.791	80.363	127.51	245.1	344.44	463.22	617.21	779.73	901.5	1072.4	1263.5	1431.4	1544.5	1801.8	1893.1	2053.6	2176.3	2355.3	2660.4	2728.4	2964	3073	3238.6	3331.8	3418.2	3589.2	3704.4	3757.3	3832.5	3935.6	4131.5	4246.6	4259.8	4093.8	4147.5	4258.9
4.619	0	0	0	0	5.5927	0.0053301	7.4824	12.671	4.266	6.033	5.169	0	0	0	0	6.189	5.4645	5.457	15.927	27.858	36.738	72.092	83.848	109.75	128.62	160.66	188.86	223.72	244.6	258.16	275.6	293.22	301.56	341.65	358.75	359.73	379.34	405.25	435.93	440.01	463.61	498.24	509.58	554.32	561.49	567.63	550.55	562.48	588.7
0	0	0	0	0	11.95	22.882	58.061	107.22	143.46	263.28	295.43	378.64	481.39	689.11	820.66	916.49	1011	1133.8	1059.2	1277.4	1161	1318.3	1354.5	1593.7	1541.7	1581.8	1653	1750.8	1812.3	1927.7	2018.2	2053.3	2154.8	2191.2	2024.3	2178.5	2775.9	2248.7	2238.7	2405.7	2502	2365.3	2991.4	2736.6	2768.6	2763.3	2815.4	3133.4	3080.3
0	2.9023	0	6.3466	9.3514	0	0	0	0	0	0	0	1.8283	4.2742	36.043	118.4	206.45	279.58	455.8	607.59	725.91	983.51	1123.7	1319.7	1714.6	1863	2149.8	2267	2473.1	2724.8	2924.7	3182.9	3369.2	3477.9	3547.9	3804.8	3922.3	4103.6	4329.3	4511.8	4702.1	4780.1	4843.2	5055.6	5056.8	5304.2	5290.3	5409.2	5475.9	5397.8
0	0	0	0	11.137	47.106	65.332	93.86	98.65	121.83	110.42	100.97	115.97	126.07	108.87	114.12	124.67	143.7	180.34	238.25	316.27	366.75	467.26	647.13	800.74	1002.1	1153	1333.9	1562.7	1699.3	1930.4	2136.8	2220.3	2398.4	2640.8	2816.3	3003.1	3129	3668.4	3828.9	3194.8	3266.9	4027.9	4296	4273.4	3996.2	4038	3934.1	4046.4	4077.4
0	0	0	0.41629	9.6891	17.32	14.015	24.653	63.724	89.236	114.65	150.53	190.65	219.72	259.58	283.19	337.97	341.83	388.78	425.66	461.1	452.2	496.52	509.34	532.82	552.01	554.04	544.05	556.52	583.31	573.52	545.87	577.99	558.44	579.09	594.48	588.8	609.46	618.91	611.55	608.98	583.51	652.41	665.92	653.18	648.68	670.86	646.34	623.33	640.87
0	0	0	0	0	14.131	9.3728	4.7776	22.265	16.457	25.328	37.133	35.795	51.763	64.233	69.759	75.372	99.743	135.67	180.84	242.04	300.98	356.55	455.25	288.7	398.49	474.7	509.67	527.61	575.89	610.44	693.81	765.75	824.12	955.45	1044.8	1201.6	1315.1	1565.3	1621.2	1765.5	1770.2	1696.4	1731.7	1788.6	1920.9	1881.4	2040	2005.3	2139.3
0	0	0	8.4323	2.384	2.5968	4.8698	5.0021	7.9764	4.1321	0.40348	0	8.7499	41.807	70.533	153.06	233.9	339.13	492.3	663.19	770.58	1049	1316.9	1560	1777.9	2027.7	2254.1	2475.9	2732.8	2945	3145.5	3484.4	3692.8	3956.6	4269.2	4496.8	4719.8	5005.6	5286.4	5376.1	5457.4	5617	5838	5972.5	6070.1	6137.2	6133.9	6201.2	6165.2	6131.2
0	4.1888	5.3606	0	5.7091	0	2.8501	0.38921	1.6106	17.236	30.096	41.293	46.814	68.197	78.108	87.825	100.26	120.5	117.36	136.84	141.11	178.19	195.84	248.57	314.4	368.31	422.56	522.11	566.44	679.46	760.38	880.69	959.21	1034.6	1166.5	1229.9	1542.5	1521.3	1299.3	1263.5	1377.6	1366	1382.8	1346	1341.6	1438.1	1479	1462.9	1489.2	1518.2
0	0	0	4.1092	11.893	6.0132	12.813	16.93	25.441	40.169	71.134	107.5	162.84	242.32	365.97	521.68	689.89	933.24	1103.3	1375.7	1611	1925	2162.6	2446	2699.1	3013.8	3396.4	3669.4	3884.4	4391	4643.4	4916.2	5387	5253.1	5694.6	6013.2	5382.4	6249.1	6043.2	6165.9	6480.7	6848.6	6409.1	5959	5972.4	6089.1	6175.3	6666.2	6622.2	6589.7
13.698	8.8668	0	4.7737	0	0	0	0	0	0	0	0	0	0	0	0	0	0	0	0	0	0	44.521	111.82	142.34	221.81	313.18	413.5	549.58	691.23	880.39	1084.4	1329.4	1538.8	1879.3	2013.7	2240.7	2309.8	2654.6	2812.8	3188.9	3376.4	3676.5	3560.5	3497.5	3678	3747.4	3831.6	3805.5	3867.9
4.6849	0	0	3.2178	6.1894	0	0	9.4577	26.506	63.912	94.784	165.67	227.33	304.61	420	563.35	667.8	828.75	970.84	1133.4	1369.8	1519.4	1767.2	2051.3	2369.2	2594	2847.4	3104.7	3386	3643.4	3896.3	4152.9	4461.8	4550.4	4738	4868	5052.1	5126.3	5337.6	5347.1	5550.2	5645.1	5821.1	5943.6	5904	5952.8	6109.3	6001.2	6074.5	6098.6
1.4648	0	0	0.94276	0	5.7021	12.321	21.213	17.898	12.425	13.747	4.0163	11.657	17.404	24.812	45.143	56.591	65.352	71.391	121.1	159.84	231.76	330.28	440.59	569.73	690.76	856.46	1028	1252.5	1458	1691.4	1783.1	2012.8	2224.8	2450.3	2679	2891.1	3073.2	3240.6	3463.2	3561.8	3815.6	3896.6	3980.9	3815.6	4014.2	3929	4199.3	4208	4271.9
[truncated: 78 more columns]
