# Supplementary material for: Limits on information transduction through amplitude and frequency regulation of transcription factor activity
Source: eLife. 2015 May 18;4:e06559. doi: 10.7554/eLife.06559 (PMC4468373; doi:10.7554/eLife.06559)
Supplement: Supplementary file 1. — Raw single-cell time-trace data for HXK1 (15259 cells), SIP18 (21242 cells), pSIP18 mut A (18203 cells), pSIP18 mut B (17655 cells), 1× reporter diploid (21236 cells), and 2× reporter diploid (19222 cells). The data are also available from Dryad Digital Repository (Hansen and O'Shea, 2015). DOI: http://dx.doi.org/10.7554/eLife.06559.014 [file elife06559s001.zip › source_data/pSIP18_mut5_DM_70min_3uM.txt]

0	0	3.2401	0.080002	5.7908	0	0	0	6.8236	20.961	95.269	186.44	321.33	491.5	679.4	914.07	1181.8	1519.1	1815.6	2175.1	2557.5	2818.4	3229.6	3689.9	3975.1	4332.6	4799.5	5230.1	5847.7	6190.4	7218.3	6696.8	6836.8	7234.2	7643.3	7758.7	8091.9	8389	8631.9	8951.3	9230.3	9363.3	9865.2	9954.4	10326	10777	10537	10919	11101	10857
7.2628	2.5747	0	4.573	1.214	0	0	0	17.151	12.71	35.081	55.879	101.11	189.83	272.7	386.04	558.5	641.14	859.08	1027	1237.2	1458.8	1722	1994.6	2280.8	2561	2968.1	3300.6	3627.6	4020.1	4313.5	4705	5065.8	5625.1	5738.5	6338.8	6744.2	6936.2	7584.7	7960.2	8141.9	8738.9	8614.1	9173.1	9513.8	9338.1	9761.8	9587.6	9647.8	10033
0	0.98672	0	8.5751	0	6.4184	2.4595	10.779	19.135	40.64	63.11	104.16	163.3	234.84	352.99	509.45	644.96	870.63	1047	1227	1519.1	1721.2	2046	2354.2	2507.1	2850.2	3133.3	3442.4	3690.4	3965.6	4199.2	4640	4942.7	5206	5315.8	5388.8	5547.9	5658.1	5960	6071.4	6334.5	6431.7	6597.8	6656.1	6858.4	6954.1	6983.6	7292.7	7390	7331.1
0	0	0	13.135	10.752	8.3623	0.41173	0.52469	5.1674	0	9.7818	24.96	82.52	169.86	277.22	451.23	603.08	862.21	1114.6	1374.6	1647.1	1963.7	2360	2777	3164.8	3534.4	3948	4351.6	4699	5184.4	5389.4	5934.5	6265.5	6685.9	7385.5	6599.1	7007.9	8324.9	8656.4	8895.9	9165.8	9644.7	9444.7	9889.9	9826.3	9101.4	10096	10417	10253	10479
1.9269	0	0	0	0.38098	10.866	17.819	21.355	22.252	38.492	35.293	37.838	39.202	28.52	83.375	88.38	152.1	220.6	321.32	474.34	564.7	726.9	818.72	1067.2	1316.5	1518.9	1738.4	1939.3	2113.2	2440	2615.8	2916.5	3249.2	3646.4	3987.9	4301.6	4601.5	4924.6	5219.7	5497.8	5603.2	5803.9	6131.2	6422.9	6507.1	6712.1	6750.1	6988.8	6954.4	6956.7
85.497	54.664	0	0	0	0	0	0	74.966	257.85	497.09	843.81	1298.6	1829.1	2486.5	3194.3	4023.2	4865.2	5521.8	6667	7174.7	7914.9	8610.9	9129.2	9890.4	11055	11302	11813	12176	12677	12831	13605	13869	14787	14982	15746	16149	15908	15706	16087	16337	16717	16607	16587	16635	17022	17078	17085	17216	16931
15.862	0	0	0.21384	1.6282	0	0	1.0012	29.569	103.23	159.37	185.88	341.39	447.86	627.29	791.11	930.01	1231	1488.6	1723.7	2006.2	2306.2	2513.6	2824	2936.9	3162.8	3609.5	3813.2	4589.1	4781.1	5172	5711.9	5616.6	5890.5	6248	6558.6	6752.6	7048.1	7161.3	7468.9	7652.3	7971	7873	8086.2	8317.7	8615.3	8818.3	8431.6	8538.2	8467.2
11.703	0	0	0.85454	0	0.56813	3.2551	20.02	67.427	147.98	272.25	438.16	628.39	885.29	1426.5	1631.8	2108.3	2593.9	3078	3586.6	4047.8	4694	5282	5824.6	6547.5	7070.4	7763.3	8463	8874.1	9421.1	9863.8	10363	11102	11987	12348	12928	13260	13485	14050	13734	14118	14169	14774	15188	15639	16015	16064	15621	15902	16048
0	0	0	1.4883	13.581	9.406	11.116	0.29068	7.4236	2.5889	27.121	65.82	116.4	230.15	335.14	454.09	613.38	755.2	914.88	1097.6	1276.1	1500.5	1662.5	1943.1	2032.6	2265.2	2343.9	2488.4	2609.8	2911.5	2918	3020.2	3234.1	3393.1	3535.8	3733.8	3970.5	4096	4205.3	4467.8	4622	4661.5	4801.3	4866.6	5076.6	5109.4	5090	5163.3	5276.1	5473.2
262.36	117.57	32.796	0	0	0	0	0	0	0	0	0	0	33.203	238.46	471.88	699.92	1064	1117.6	1506.4	1870.4	2196.5	2646	3044	3398.4	3758.3	4245.3	4862.1	5238.2	5589.8	6079.3	6285.4	6814.4	7297.8	7813.3	8127	8676.3	9323.1	9522.7	9929.1	10114	10459	10804	11136	11268	11453	11635	11798	12040	11936
16.43	5.7807	4.0377	0	0	0	1.5854	27.911	70.996	161	304.94	470.08	662.57	907.96	1101.5	1445.8	1856.5	2098.5	2452.3	2776.7	3082.8	3447.5	3591.3	4270.3	4511	4694	4972.8	5363	5624.9	6038.3	6321.5	6654.3	6563.2	6821.4	7183.4	7377.1	7600.8	7631.1	7540.3	7645.4	7838.2	8073.7	7757.5	8042.5	8387.1	8490.8	8688.9	8671.8	8829	8946.6
0	0	4.1903	0.82665	9.3939	5.4969	2.0129	0	0	0	0	0	0	1.8474	0	2.4027	35.92	77.966	139.11	215.17	328.14	433.01	660.75	809.24	1132.8	1394.9	1672	1865.2	2122.2	2499.1	2938.6	3204.4	3473.6	3741	4052	4561	4770.1	5242.9	5402.9	5692	5999.3	6367.6	6468.9	6620.7	6978.6	6991.3	7260.3	7190.8	7452.5	7567.4
0	3.6941	0	0.51349	5.5031	5.1777	3.442	3.1068	0.94678	15.438	14.278	5.4134	7.488	31.817	94.135	159.36	291.83	440.42	542.5	800.93	977.54	1229.9	1522.7	1816.1	2187.4	2528.7	2798.1	3234.2	3764.2	3996.4	4502.4	4803.7	5126.4	5690.6	5965.5	6416.2	6579.4	6991.5	7380	7376.8	7840.5	8348.3	8591.3	8812.4	9076.6	9183.6	9607.5	9347.3	9679.3	10532
0	9.2464	0	0	2.0376	5.4122	0	2.8236	8.6483	0	0	0	0	0	26.924	102.01	205.92	349.09	588.28	779.71	1102	1480.6	1843.9	2230.5	2678.3	3027.5	3465.2	3927.7	4285.1	4589.3	4904.9	5220.7	5680.3	6126.8	6524.4	6945.8	7179.4	7451.5	7510.4	7673.8	7831.8	8099.7	8172	8517.3	8368.3	8637.4	8745.9	8705.1	8894.4	8797.5
0	0	0	1.0774	6.1472	8.378	10.484	24.224	39.031	58.815	83.278	141.8	210.2	276.64	412.52	535.09	691.16	855.86	1067.2	1252.6	1471.9	1598.3	2006.2	2184.7	2530.4	2802.7	3115.7	3240.1	3811.5	3792.9	4195.4	4655.8	4951.3	5182.9	5309.7	5652.8	5905.8	6525.5	6793.7	6929.8	7252.6	7585.5	7765.4	8334.2	8271.6	8417.8	8702.4	8942.9	9224.6	9059.8
0	8.1528	2.7727	0	2.0045	0	0	0	0	28.152	63.775	129.62	193.84	270.27	415.79	474.15	727.62	810.48	983.84	1204.7	1769.7	1811.9	1998.2	2279.8	2709	3033.8	3477.5	3889.8	4202.1	4413.2	4921.1	5094.6	5443.6	5908.8	6271.1	6922.6	7321.5	7434.1	7793.8	8270.2	8438.7	8667.9	9230	9354.1	9515	9733	9624.4	10122	10281	10257
0	0	0	4.1091	20.236	21.317	46.035	47.301	83.361	123.92	228.66	368.75	619.29	860.7	1093.9	1519.2	1848.5	2510.3	2996.3	3411.4	3949.3	4356.8	5028.9	5570.8	5969.6	6442.6	6916.8	7411.9	8049.6	8432.5	8888.2	9080.7	9310.7	9712.5	10121	10364	10835	11252	11321	11619	12211	12536	12841	12658	12955	13188	13097	13134	13231	13245
0	0	0	2.9644	0	0	12.875	8.952	1.1813	16.71	39.279	77.488	113.64	179.59	261.75	423.6	631.59	875.73	1157.8	1496.3	1918.1	2248.7	2596.7	3174.1	3437.9	4032	4570.3	4985	5515.9	5900.1	6561.1	7377.7	8039.7	8554	9027.7	9554.7	10075	10433	10990	11492	11816	12426	12692	12764	13120	13222	13380	13660	13374	13684
0	0	0	24.503	23.369	37.384	56.199	85.629	83.358	127.87	181.62	246.58	345.12	511.32	690.44	913.02	1252.7	1421.4	1719.3	2036.7	2382.3	2806.3	3121.5	3432.8	3842.4	4382	4763.5	5316.5	5426.8	5874.2	6243.9	6677.8	7186.6	7571.9	7888	8301.4	8670	8965.2	9157.8	9580.8	9943.2	10257	10464	10686	11096	11212	11319	11155	11230	11423
13.584	32.776	12.716	0	0	2.277	0	0	0	43.297	117.2	194.99	342.67	525.79	747.17	1017.7	1385	1622.8	1786.4	2242.2	2765.1	3071.3	3760.6	3819.5	4294	4919.3	5103.6	5847.7	6338.6	6901.6	7393	7773.7	8215.4	8741.1	9100.9	9429.8	9812.6	10324	10498	11032	11419	11518	11572	12078	12575	12496	12445	12218	12354	12405
0	3.2316	2.5025	3.3731	0	0.17301	0	5.4829	34.053	79.639	210.2	364	580.32	877.02	1218	1653.4	2094.9	2597.6	3153.9	3703.7	4328.7	4797.6	5408	5853.6	6715.9	7091.4	7608.8	8136	8643	9597.2	9956.7	10212	11072	11574	11677	12294	12727	13320	13689	13974	14226	14713	15239	15144	15408	15668	15713	16086	15605	15714
3.2826	14.478	3.1295	0	0	0	0	2.9252	12.218	20.388	21.894	42.594	78.388	156	266.45	419.96	619.56	883.18	1101.6	1453.1	1738.5	2161.5	2443.6	2899	3406.1	3843.5	4443.9	4636.1	4833.7	5339.3	5616.5	6239.4	6464.5	6879.9	7114.6	7260.1	7420.9	7879.4	7631.7	8242.4	8537.4	8839.2	7853.3	9249.8	9425.9	9780.7	9613.4	9896.9	10084	10429
0	0	0	0	11.036	13.667	18.324	24.369	29.188	39.655	45.598	82.577	122.1	176.15	277.95	415.34	562.33	700.31	863.44	1033.7	1321.9	1473	1685.4	1959.8	2237.6	2665.8	2987	3615.5	3359	4260.6	4698.8	4931.4	4337.9	4740.8	5024	5655.1	5584.9	5844.6	6212.5	6415.6	6748.8	6712.6	6800.7	8220.1	7564.3	7748.9	8001.8	8238.7	8460.7	8305.7
0	0	0	0	15.927	20.144	30.549	113.14	196.5	299.72	450.92	552.46	845.72	1066.6	1372.9	1696.4	1973.7	2349	2879.6	3209.5	3674.6	4105.4	4573.1	5099.2	5553.7	6204.3	6642.4	7264.9	7447.2	8024.9	8556.2	8921.2	9512	9315.6	9880.1	10701	10886	11428	12724	12971	12848	13289	13145	13491	13329	13540	13900	13708	14031	14141
2.8723	0.072612	0	0	6.8649	3.9657	2.2103	5.5942	21.657	51.667	95.966	178.81	292.89	416.66	587.57	839.2	1083.3	1382.7	1704.1	2078.7	2476	2858.2	3467.4	3891.5	4406.6	5029.2	5535.3	5964	6628.3	7384.2	7949.9	8562.8	9197.4	9993.9	10667	11046	11759	12440	12692	13282	13659	13995	14491	14594	14702	15112	15347	15380	15926	15899
0	4.1006	0	0	20.269	0	6.9638	7.4679	16.568	23.588	40.815	73.884	103.01	150.75	220.97	239.61	360.45	406.22	570.95	697.32	976.84	1130.4	1331	1495.9	1951.2	2144.9	2653	2412.2	3230.6	2932.6	2996.7	3510.5	3542.4	3751.7	4130.7	4269.5	4454	4476.3	4847.8	4832.9	5086.2	4919.7	6284.6	6136.3	5425.2	5501.2	5588.3	5545.7	5644.6	5583.6
0	0	0	13.968	0.78733	6.4597	8.7736	11.675	6.0308	18.7	36.733	56.003	114.81	175.91	267.87	372.97	543.39	686.77	941.28	1181.1	1423.8	1683.6	1947.2	2240.6	2557.5	2898.2	3223.9	3533.8	3950.6	4369.7	4521.1	5023.9	5344.5	5558.6	6037.9	6314.6	6610.8	7115.4	7460.2	7546.3	7797.2	8032.2	8111.2	8189.9	8475.7	8393.3	8521.3	8703.8	8934.4	8978
0	0	0	0	0	6.2917	12.316	9.4413	28.645	77.183	144.45	263.23	460.78	631.75	857.04	1100.9	1463.8	1734.2	2043.4	2630	2885.2	3186.1	3547.7	3909.2	4205.8	4605.9	4913.4	5279.3	5835.8	6072.6	6298.7	6612.9	7037.5	7463.6	7904.4	8079.1	8309.2	8611.7	8801.1	9081.9	9249	9436.6	9685.4	9869.7	10068	9914.7	10214	10310	10093	10202
7.6005	7.0221	0	0	0	0	7.7653	7.2204	17.608	46.283	136.84	264.08	430.77	556.31	622.96	936.76	1304.1	1604.7	2248.7	2413.9	3174.8	3560.8	3121.9	3741.4	4396.1	4974.3	5064.5	5334.7	6173.1	6573.8	7050.5	7366.2	7679	8130.7	8535.4	8143.4	8964.2	9517.7	9945.3	10429	10533	10608	11284	11486	11859	11691	12106	12131	12277	12544
0	0	2.9686	4.5771	0	2.0049	0	0	19.73	25.417	66.959	139.43	216.13	305.7	415.84	536.82	636.62	904.56	1009.6	1396.5	1567.4	1799.8	2080.3	2356.6	2800.8	2892.2	3143.9	3400.7	3705.5	3916.1	4263.6	4375.5	4449.6	4892.7	5357	5678	5880.3	5979.7	6307.3	6548.6	6793.5	6810.4	7144.3	7271.1	7557.1	7595.1	7756.6	7789.5	7950.5	8086.9
0	0	0	1.9054	0	10.435	6.9283	36.247	81.17	170.08	313.31	506.04	756.24	1244.5	1488.5	1911.1	2436	3045.4	3683.6	4967.1	5739.5	5769.5	6569.9	7046.4	7853.2	8588.4	9216.2	10012	10600	11318	11908	12563	13248	13748	14198	14773	15111	15544	15875	16554	13935	14167	17110	14584	17042	14978	17239	17532	17512	17325
4.5652	0	0	0	0	2.3974	25.687	95.649	166.48	293.62	379.43	503.81	699.76	862.54	1163.5	1432.7	1861.4	2237.1	2768.7	3201.9	3668.2	4286.9	4880.4	5272.6	5858.7	6395.4	6827	7409.8	7790	8337.9	8738.5	9282.8	9903.3	10427	10911	11382	11819	12364	12515	12889	13243	13642	13870	13622	13720	14230	14149	14362	14418	14364
0	0	0	0	0	28.807	44.76	110.03	236.5	349.59	492.55	701.02	950.7	1184	1471.8	1832.6	2236	2504.8	2779.8	3111.7	3447.5	3629.1	3832.6	4091.5	4305.9	4554.1	4841.4	5076.7	5251.9	5496.5	5659.5	5990.2	6511.9	6856.5	7310	7524.9	7589.6	8028.9	8367.5	8399.1	8679.5	8876.5	9303.5	9231.2	9302	9278.7	9398.3	9545.7	9707.6	9539.7
4.56	10.158	4.3299	0	0	0	5.2522	62.151	140.1	306.93	513	906.71	1267.4	1638.9	2145.6	2664.9	3135.8	3776	4586.4	5039.7	5454	6042.5	6730.6	7151.9	7926.4	8229	8864.7	9405.2	10384	10338	10496	11100	11976	12682	13052	13706	14416	14085	14707	14936	16455	15649	15931	16138	16517	17118	17156	16971	17409	17618
0	0	0	2.5435	14.296	0	16.718	12.736	3.3992	19.524	31.391	44.158	60.567	98.359	176.59	329.27	504.84	679.97	872.56	1111.6	1451.3	1707.9	2097.2	2497.3	2802.7	3137.6	3404.3	3928.2	4254.4	4780.7	5018.3	5420.3	5508.5	5849.7	5917.9	6140.8	6396.4	6616.7	6734.6	6821.2	7099.9	7196.3	7392.8	7514	7812.3	7938.3	7914.1	7932.7	8049	8272.3
0	0.10869	0	0	2.0319	6.377	8.5791	0	0	4.9861	17.869	28.895	32.073	60.564	84.574	175.05	275.29	382.82	557.72	711.62	932.66	1136.7	1364	1588.3	1857	2059.8	2270.7	2573.9	2847.2	3060.2	3318	3648.3	4121.5	4261.5	4565.4	4840.1	5113.8	5114.9	5388.5	5578.9	5959	6182.3	6219.1	6391.7	6761.5	6865.1	7113.6	7144	7169.8	7400.1
0	0	0	5.7992	1.21	5.9399	2.0816	25.819	66.545	136.53	180.93	316.88	452.47	588.92	874.43	1175.8	1484.8	1781.3	2141.8	2460.7	2718.8	2894.2	3239.4	3621.7	3904.7	4309.9	4383.2	4703.3	4747.9	5267.8	5528.1	5707.9	5840.2	6022.8	6377.3	6524.4	6761.3	6981.5	6986.8	7147.7	7362.8	7665.7	7862.9	7783.2	7928	7779.1	8034.2	7832.9	7956.4	7903.5
0	3.8022	0	0	0	0	33.552	57.94	105.14	157.08	252.32	407.72	600.04	786.43	1062.8	1327.8	1700.6	1995.9	2371.4	2765.4	3212.5	3582	4018.7	4586.8	4953.6	5398.3	5970.3	6440.9	7113	7463.6	7959.5	8186.7	8487.9	8967.2	8943.9	9283.1	10014	10042	10305	10563	10879	11076	11489	11571	11538	11798	11693	11673	11929	11974
9.5739	9.5672	0	0	4.0089	0	0	0	0	4.6366	29.089	74.34	179.2	283.61	481.45	796.83	1058.4	1430	1798.7	2267.1	2778.7	3030.7	3448.1	4016.7	4681.9	4368.8	5752.7	6267.9	6891	6649.1	6403.5	8227.6	8370.4	9104.8	9574.5	10037	10289	10484	10736	9438.2	10893	10920	10840	11634	11871	11445	11641	12246	11068	12141
0	4.2252	1.8129	4.0301	0	0	0	5.0963	10.413	24.653	49.25	82.692	101.6	140.01	216.03	262.17	330.4	506.04	575.91	658.03	838.7	958.28	1244.7	1351.5	1678.9	2024.9	2279.1	2618.3	2863	3170.3	3344.8	3713.5	3984.6	4264.6	4528.7	4923.4	5131.3	5340.4	5736.9	5994.1	6198.7	6301.2	6595	6683.1	6865	6953.6	6294	7143.8	7302.2	6849
0	4.4422	12.98	1.8319	4.8654	0	0	0	14.359	6.5399	43.555	65.138	114.77	216.26	263.75	337.06	410.32	500.93	565.02	655.95	883.22	1091.8	1423.6	1469.5	1227.1	1850.8	1667.5	1812.8	2196.6	2442.9	2554.6	2754.5	2978.4	3123.9	3385.2	3703.4	3885.8	4179.2	4394.3	4527.3	4783.9	4754.8	5002.1	5249	5282.2	5221.3	5207	5508.4	5568.6	5587.5
0	0	0	0	0	9.2754	70.631	206.95	364.62	643.45	937.34	1337.4	1914.1	2329.8	2862.5	3309.7	3891.2	4584.1	5347.8	7550.9	6848.1	7336.7	8306.3	8867.5	9876.6	10074	10609	11412	12344	13009	13227	14517	15229	15874	16792	17145	17696	17753	18346	18995	19674	19546	20539	20557	21426	21443	21382	21304	21850	22245
14.027	9.3748	0	0	0	0	0	0	0	0	7.7065	38.834	131.01	255.18	469.7	746.43	1019.6	1417.1	1754.2	2333	2619.5	3024	3573.7	4220.2	4574.2	5008.7	5364	5795	6350.1	6856.8	7110	7521.7	7969.5	8549.9	8854.8	9198.2	9677.6	9815.3	10128	10530	10714	10760	10766	11326	11147	11404	11677	11468	11702	11559
0	2.6067	0	0	0	3.835	6.2597	25.208	94.057	172.32	328.39	469.98	659.43	912.96	1153.1	1467.3	1723.1	2029.1	2430.2	2791	3071.2	3386.5	3815.3	4094	4311.3	4464.4	4848.8	5129.1	5312.8	5762.1	6067.9	6315.8	6302.4	6325.4	6362.1	6697.2	6912.8	6890.7	7168.3	7395.3	7494.7	7285.2	7714.9	7782.8	8018.8	8035.2	8065.1	8411.7	8378.9	8442.2
0	8.2969	0	0	14.583	8.5785	0	10.667	21.014	89.409	196.62	369.17	587.89	849.02	1157	1527	1949.5	2539.9	3006.9	3599.3	4141.7	4483.1	5482	6068.3	6177.2	6902.3	7262.9	7952.3	8361.9	9003.2	9402.4	9763.4	10273	10717	11221	12035	11918	12823	13162	13186	13690	14229	14166	14626	14994	15015	15266	15223	15240	15267
0	0	0	0	67.187	170.34	279.22	363.1	466.82	609.91	776.68	983.2	1226.1	1422.4	1738.8	1897.7	2273.2	2680.8	2951.7	3282.2	3563.8	3784.6	3954.2	4344.8	4667.2	4876.4	5079.5	5357.4	5648.8	6030.7	6307.5	6473.1	6485.4	7020.5	7128.5	7500.6	7554.7	7867.1	8149.4	8303.3	8589.4	8608.2	8874	9334.4	9424.4	9700.5	9598.7	9444.2	9731.3	9758.5
5.4463	8.6163	0	0	0	6.9509	0	37.412	66.238	127.68	185.97	274.91	390.4	508.24	607.57	786.93	976.78	1161.8	1453.9	1717.5	1927.3	2258.1	2640.6	3002.6	3507.2	3857.6	4401.9	4907.8	5450.7	6159	6510.6	7295.8	7782.3	8250	8738.6	9300	9784.9	10352	10836	11451	11687	11741	12035	12112	12734	12464	12882	12886	13065	13338
21.928	3.6454	0	0	0	0	17.14	52.337	128.84	265.45	437.07	665.07	884.89	1299.8	1607.4	1962.1	2473.9	2935.9	3383.1	3873	4373.8	4800.7	5262.1	5554.7	6286.8	6762.4	7207.9	7667.7	7960.2	8232	8542.6	9151.8	9636.1	10043	10445	10793	11501	12010	12230	12312	12594	13285	13648	13837	14297	14700	14747	14854	14887	14594
23.293	13.766	0	0	0.28487	0	0	0	0	14.384	46.289	129.98	259.88	411.43	624.12	929.43	1250	1600.2	2015.9	2485.2	2868.2	3287.2	3834.4	4237.5	4783.3	5159.1	5704.3	5976.6	6471.1	6896.1	7341.7	7988.2	8516.5	8988.8	9323	9725.5	10046	10369	10411	10836	11500	11767	11680	11961	11993	12078	12209	12666	13121	13090
13.177	26.769	0	7.3352	2.2411	0	0	0	0	0	93.633	220.87	404.5	668.32	1167.9	1497.6	2018.3	2579.5	3018.6	3682.5	3741.5	5019.8	4848.2	5377.5	5986.8	6452.1	6911.3	7477	7954.6	8475.8	8835	9203.9	9304.9	9728.1	10069	10479	10607	11027	11110	11053	11219	11333	11684	11574	11974	11910	11781	11995	11738	12200
3.1042	0	0	2.0054	9.8755	0	4.6772	6.2167	25.331	57.845	94.613	166.36	298.32	456.61	660.97	868.3	1141	1363.6	1768.9	2060.6	2399.9	2785.4	3145.7	3567.7	3882.3	4310.5	4595.8	4972.8	5486.9	5862.2	6230.3	6539.2	6976.2	7555.1	7636.5	7717	8048.4	8591.7	9072.9	9420.9	9687.7	9749.1	10381	10895	10935	11401	11533	11317	11474	11549
0	1.4557	4.4442	0	0	4.0042	0	0	2.4021	0	41.979	95.506	200.29	328.23	524.35	763.23	1055.1	1386	1800.5	2109.4	2590.7	3007	3525.2	4041.2	4172.2	4950.3	5478.8	6175.2	6640.4	7260.4	7691.9	8302.9	8876.5	9491.2	10020	10691	10920	11125	11450	11982	12493	12855	13259	13389	13596	14018	13789	14119	14715	14589
0	0	0	0	4.4457	5.8023	23.869	48.556	126.52	230.91	403.86	597.79	864.31	1236.1	1623.2	2027.2	2481.6	2925.9	3473.5	3890.7	4313.7	4758.7	5189.2	5715.1	6305.6	6723	7293.5	7646.7	7868.3	8278.9	8811.2	9186.8	9663	9595.6	10084	10536	10848	11390	11260	11573	11622	11639	11899	11995	12245	12264	12298	12808	12639	12942
33.403	16.677	17.777	2.0492	0	0	0	4.1937	53.744	177.7	334.92	544.74	677.34	1161.1	1608.8	2084	2702.9	3169.3	3646.3	4201.6	4677.4	5136.2	5797.7	6202.1	6678.4	7216.5	7792.4	8352.6	8878.6	8989.5	9392.6	10090	10495	11099	11599	11989	12457	12814	13226	13108	13881	13931	14384	14523	14227	14469	14494	14569	14895	14490
0	0	0	0	0	6.1087	35.299	80.352	179.61	293.25	454.55	622.43	887.92	1085.9	1423.7	1636.1	1979.8	2239.2	2731	3054	3709.2	4043.9	4466.3	5006.4	5531.6	6319.9	6936.1	7465.5	7061.6	8666.1	8366.8	8536.4	9173.9	9703.4	10399	10582	11608	11464	12174	13040	14038	14192	14012	14943	15228	15722	15883	15625	15956	17041
0	0	0.76799	0.53812	0	1.0201	8.8681	7.3712	8.122	2.6962	6.9343	9.6538	38.368	55.424	134.61	244.31	347.26	518.73	740.35	916.01	1228.2	1463.6	1823.3	2117	2552.5	2922	3351.1	3659	4024.2	4570.8	4999.5	5442.4	5619.1	6024.7	6314.2	6769.1	7197	7543.9	7669.3	7832.9	8171.1	8539	8658.2	8987.5	9158.4	9309.3	9472.5	9759.2	9806.9	10039
0	4.0626	0	0.47039	0	7.8661	7.1202	8.4794	15.218	37.598	75.575	140.05	267.04	420.39	622.44	858.36	1118	1452.5	1808.9	2181.6	2585.6	2899.6	3416.4	3807	4172.8	4637.2	5036.2	5518.9	5834.3	6243	6605.9	6987.1	7246.4	7640.5	8099.6	8488.2	8787.8	9161.1	9522.1	9562.9	9710.9	9878.8	10153	10703	10685	10763	11016	10925	11222	11140
0.866	11.652	0	0	0	0	4.5965	15.675	15.911	18.029	0	0	55.831	140.63	248.67	361.49	545.46	727.98	1002.9	1277.8	1535.2	1763.4	2002.6	2612.6	2748.7	3343.7	3637.6	3952.9	4517.9	4482.6	5526.8	5979.7	6522.4	6882.7	7267.6	8078.7	8375.9	8650.2	8446.6	8580.6	8996.7	9393.4	9653.3	9725.9	10004	9450.3	9526.9	9601.2	9517.3	9307.8
0	2.7617	0	0	0	6.1638	31.152	52.659	92.96	166.97	272.33	417.7	601.86	889.24	1126.1	1484.1	1864.7	2257.9	2695.1	3263	3796.9	4179.7	4923.7	5283.9	5715.9	6460	7140.1	7686	8231	8819.7	9627.4	10218	11049	11811	12001	12389	12703	13134	13798	14116	14416	14884	14592	14925	15295	15224	15647	15483	15799	15807
0	0	0	14.687	10.425	0	18.318	37.45	63.744	127.01	216.06	339.35	474.24	720.68	966.98	1216.7	1519.5	1914.5	2394.5	2822.2	3136.2	3592.3	4094	4564.9	5034.3	5638.2	5926	6398.8	6367.8	7269.4	7642	8077.1	8603.7	9180	9752.4	10308	10822	10972	11508	11741	12435	12401	12596	12698	12961	13272	13309	13477	13429	13729
0	0	0	2.4921	4.2884	0	7.8488	7.8811	25.741	50.955	103.56	167.07	245.69	364.53	539.99	724.01	964.58	1240.1	1597.5	1965.8	2355.6	2725.6	3201.1	3656.7	4161.3	4677.9	4956.3	5283.7	5821	6265.2	6604.9	6984.7	7275.5	7813	8345.7	8753.6	9181.5	9495.6	9904.8	10485	10738	10947	11157	11679	11937	12168	12076	12244	12415	12858
0	0	3.3349	0	1.637	9.3302	19.046	25.212	65.4	108.2	145.63	245.73	375.29	572.11	859.1	1129.6	1408	1802.5	2300.7	2746.7	3154.3	3748.1	4083.7	4532	5420.6	5729.4	6368	6735.9	7107.2	7533.8	7956.8	8567.6	8939.7	9510.4	9720.7	9791.7	10256	10687	11448	11223	11702	11475	11912	12132	12595	12607	12838	13093	13081	13038
2.2187	4.039	0	0	0	5.2902	5.2469	1.4548	0.209	45.896	100.01	196.67	367.25	595.76	810.03	1147.6	1506.2	1860.3	2230.3	2785.3	3285.8	3610.7	4044.1	4537.1	5147.8	5593	5934.4	6347.7	6947.2	7365.5	7774.2	8330.4	8745	9051.1	9138.9	9544.5	9761.8	10231	10736	10654	11029	11133	11387	11791	11950	11603	11635	11475	11643	11718
0	0	0	0	7.5021	3.4926	15.961	17.951	28.309	47.9	68.363	87.493	94.038	97.58	116.48	183.6	215.12	246.29	271.93	401.88	495.61	752.98	911.21	1039.4	1266.1	1583.6	1696.2	1881.6	2151.8	2303	2462.7	2573.8	2803	2927.9	3357.8	3726	3945.8	4285.2	4724.8	4855.7	4987.4	5274.5	5677.2	5732.9	5990.5	6065.5	6244.9	6339.6	6569.5	6580.2
0	2.8304	0	7.9698	4.1702	0	5.9866	0	4.546	41.318	74.086	143.05	147.01	198.29	229.44	309.11	351.93	376.19	425.81	485.74	520.93	584.06	632.51	701.19	791.86	893.02	1055.4	1196.5	1482.7	1746.3	1988.5	2285.5	2507.7	2828.1	3145.7	3027.9	3293.7	3535.8	4557.4	4888.1	4244.5	4317.9	4557.4	4538.2	4558.6	4576	4699.7	4661.3	4799.7	4859.9
0	0	0	0	0	14.774	104.97	223.14	406.74	615.64	956.53	1332.6	1682.6	2111.9	2558	3167.4	3714.1	4346.1	4909.6	5775.5	6442.7	7043	8024.5	8734.2	9260	9910.6	10607	11805	12283	13278	14066	14007	15456	16427	17767	17890	18084	18931	19067	20054	20425	21087	21652	21596	21584	22265	22074	22633	23095	23479
0	0	0	0	16.235	1.7036	10.288	11.108	43.851	85.403	183.8	321.85	466.91	637.62	887.84	1133.7	1464.7	1888.5	2284.1	2743.2	3176.8	3660.6	4200.1	4788.2	5415.7	5890.9	6463.8	6959.4	7656.6	8421.6	8858	9526.1	10018	10556	11210	11817	12232	13010	13523	13919	14390	14558	15028	15530	15488	15744	16023	16115	16148	16418
14.896	4.0953	0	0	3.0408	0	0	0	11.258	37.776	83.637	134.95	265.24	455.57	708.95	1074.8	1458.3	1940.5	2361.2	2877.8	3393.3	4011.2	4677.6	5314	5953.6	6671.4	7215.2	7658.6	8128.9	8901.4	9498.2	9935.4	10549	11047	11679	12035	12419	13094	13339	13926	14382	14621	14741	14997	15019	14899	14944	15132	15414	15395
0	0	0	0	0	29.753	39.69	46.027	70.501	76.263	123.28	146.48	186.34	339.6	485.17	698.46	874.24	1159.9	1459.7	1868.9	2126.8	2303.4	2966.1	3277.3	3717.6	4163.9	4925.4	5346.4	5936.9	6263.1	6635	6967.3	7067	7883.7	9460	8386.2	9487.3	8999.5	8666.4	9053.9	9712.2	9617.4	10418	10878	10975	11233	11117	11019	11474	11329
9.997	8.7937	0	0	0	0	6.0169	10.998	23.957	49.3	90.841	127.8	188.56	281.95	414.29	705.72	826.84	1137.7	1338.4	1705.8	2073	2389.8	2235.3	3046.3	3565.2	4224.1	4621.3	5100.7	5203.8	5714.9	6166.9	6754.6	5934.1	6325.8	6583.5	6588.3	6724.8	7262.7	7438.7	7514.9	7643.1	7647.3	8138.8	7946.2	8413.7	8544.4	8634	8748.3	8540.7	8599.8
0	6.824	1.0377	0	5.1398	0	0	6.4612	12.185	39.277	60.903	107.12	182.76	276.82	425.54	559.45	753.61	931.47	1188.6	1381.6	1628.5	1872	2040.5	2451.8	2811.2	3170.1	3546.7	3783.1	4471.1	4695.3	5169	5220.2	5386.9	5689.6	6064.3	6283.6	6556.5	7010	7208.7	7425.3	7742.3	7913.2	8052	8148.9	8479.3	8440.6	8543.2	8748.3	8829.2	8944.5
33.812	20.674	0	0	0	0	0	0	0	1.3753	39.203	98.153	182.51	305.22	490.55	686.1	937.86	1225.8	1572.3	1887.7	2377.6	2763.8	3106.4	3624.2	4214	4489.3	4802.9	5083.6	5504.4	5796.6	6119.2	6357.3	6795.4	7174.1	7468.5	7744.5	8242.2	8182.9	8328.8	8463.3	8904.1	8960.1	9150.5	9195.8	9387.3	9387.3	9468.8	9501.8	9715.3	9801
2.874	1.1748	0	6.5407	0	2.1913	0	0	0	31.47	41.258	78.387	99.585	121.09	143.15	174.42	251.9	282.25	336.58	499.91	572.52	762.49	841.15	1104.5	1359	1541.7	1694	1975.5	2297.5	2597	2768.7	3109.2	3314.4	3716.4	3925.9	4254.8	4491.1	4744.8	4934.8	5045.2	5316.5	5364.2	5689.7	5860	5798.5	5990.1	6133.6	6171.6	6197	6131.1
0	0	0	0	1.8986	6.9884	36.917	73.064	131.36	171.27	262.81	344.29	446.31	637.7	769.28	980.53	1237.1	1478.4	1796.2	2106.5	2350	2787.4	3081.4	3563.5	3957.1	4329.6	4682.5	5019.8	5327.4	5725.5	5921.1	6386.2	6637.6	7005.1	7361.7	7662.6	7975	8269.7	8542	8905.5	9145.8	9326.1	9604.1	9887.7	10269	10300	10721	11231	11325	11500
12.905	1.1918	0	0	0	0	0	0	10.653	0	12.006	20.403	71.847	142.41	251.33	407.85	597.95	828.93	1123.6	1484.8	1762.5	2246.4	2571	2918.8	3399.4	3945.4	4468.3	4707.5	5183.1	5255.3	5605.7	6088.1	6696.3	7036.4	7953.1	8220.7	8778.6	8987.6	8967.9	9174	9034.2	9190.8	9364.5	9270.1	9693.5	10049	10134	10103	9836.4	10059
15.872	80.345	6.5501	0	0	0	0	0	0	0	23.162	102.23	243.84	390.31	567.05	896.9	1210.9	1622.5	2056.1	2354.1	2746.3	3443.7	4022.3	4489.7	5216.4	5701.2	6070.7	6566.4	7360.8	7689.7	8174.5	8738.9	9167.6	9733.4	10485	11059	11304	11579	11841	12270	12747	12876	13043	13102	12946	12986	13357	13540	13253	13326
0	0	0	0.097199	7.7432	0	28.676	28.83	78.807	131.7	199.11	315.91	428.43	552.87	712.68	883.71	1216.5	1369.7	1791.1	1763.8	1998.1	2692.8	2755.6	3124	3574.9	3971.3	4406.6	4740.1	5265.2	5731	6252.4	6538.6	7280	7692.8	7970.8	8454.7	8846	9105.3	9424.8	9978.4	10082	10199	9036.6	10490	10517	10654	10925	11260	11566	11723
21.826	0	0	0	0	0	20.532	61.945	172.67	345.11	558.61	823.57	1145.9	1516.7	2002.8	2500.1	3078.8	3591.3	4144.5	4848.3	5343	5715.1	6560.7	6929.9	7756.1	8292.1	8803.6	9768.9	10191	11082	11211	11879	12579	12965	13626	14196	14516	15353	15789	15978	16161	16563	16942	17091	17343	17696	17966	17930	18405	18126
0	0	9.2748	0	10.781	4.8336	20.87	6.8736	27.309	31.536	49.87	90.066	141.54	238.65	317.68	428.7	581.28	779.43	1043.1	1342	1705.2	2149.2	2598.6	3115.7	3510.6	4238	4692.5	5174.3	5754.2	6159.8	6646	6680.7	7552.6	7623.4	8037	8695.3	8926.5	9345.9	9820.9	10069	10427	10604	11004	11313	11722	11744	11658	11814	11578	11604
6.96	8.0387	3.8665	0	0	0	0	0	3.7327	18.924	23.45	45.32	80.251	122.05	189.25	316.23	370.89	547.66	701.81	873.79	1037.9	1304.9	1480.5	1870.1	2236.8	2585.8	3002.7	3196.3	3661.2	3504.9	3926.7	4683.2	4887	5230.2	5457.3	5694.3	6160.6	6366.8	6923.4	6995.3	7723.8	7935.2	7386.5	7874.8	7933.7	8709.1	8274.9	8788.2	9054.8	9104
0	0	0	0	0	9.3564	24.586	31.801	53.841	80.033	133.62	211.33	328.78	489.74	708.94	957.28	1290.6	1573.3	1994.6	2302.1	2826.3	2891	3312.1	3983.5	4433.2	4891.5	5200.4	5468.8	5912.5	6217.7	6261.2	6796.2	6948.1	7100.5	7504.7	7930.3	7977.2	8084.2	8240.6	8214.9	8457.9	8477.5	8525.2	8685.6	8952.3	8978.9	8978.4	9094	9129	8250
0	0	0	0	10.854	29.702	47.888	87.897	156.44	252.72	405.89	613.04	909.51	1244.7	1702.4	1856.1	1936.9	2243.2	2712.4	3030	3870.7	4384.7	4973	5288.2	5316.1	5707.7	6791.5	6715.8	6913.1	7311.6	7875	8421.9	8840.2	11162	10630	11905	12588	13157	11898	11923	11992	14585	12441	12809	12916	12385	11803	12744	13130	13198
9.9529	10.206	0	0	8.784	0.66804	3.8452	18.567	22.694	45.31	58.318	129.27	226.41	378.52	488.87	758.2	981.07	1262	1500.9	1831.7	2199.3	2527.9	2698.1	3200.7	3564.7	4097.8	4454.5	4973.1	5794.5	6214.1	6589.7	6984.1	7247.1	7550.1	8053.9	8509	8862.6	8941.8	9564.2	9991.6	10294	10435	10515	10976	11253	11256	11361	11442	11501	11549
0	15.934	11.617	14.651	15.155	0	0	17.451	0	0	0	0	0	0	10.007	24.358	24.52	75.205	121.34	203.42	330.71	516.68	670.59	924.08	1126.1	1329.7	1672.5	1915.2	2256.1	2570.1	2915.5	3206.6	3488.1	3737.7	4144.4	4311.3	4679.9	4974.9	5111.8	5246.5	5465.4	5721.9	5819.6	6002.2	6127.8	6108.7	6234.7	6404.5	6525.9	6485.3
12.233	4.4547	0	2.6531	0	0	0	0	0	1.3346	5.8317	13.145	32.065	64.974	131.9	226.17	336.06	495.22	644.03	848.94	1056.4	1266	1511.7	1764.2	2027.6	2322	2459.4	2769.4	3162.8	3533.8	3720.1	4023.4	4406.9	4653.6	5066.8	5366.8	5746.1	6045.2	6355.2	6697.6	7034.5	7203.5	7417.2	7664.9	7849.4	8151.4	8334.2	8464.2	8485.6	8629.5
0	0	0	0	11.102	23.74	63.852	171.43	314.38	523.24	779.99	1073	1439.7	1791.8	2246.7	2570.8	3162.4	3519.5	4008.2	4520.8	4852.6	5379.9	5810.9	6273.6	6762.2	7145.1	7567.7	7711.7	8037.7	8361.9	8431.8	8874.8	9159.4	9458.1	9619.1	10082	10191	10684	10832	10890	11158	11328	11580	11454	11600	11729	11987	12046	12025	12124
0	0	6.8688	0	1.807	2.3416	7.56	5.1797	12.829	17.739	55.993	116.84	230.15	420.61	658.12	946.85	1288.5	1720.6	2253.7	2703.2	3101.7	3795.8	4193.5	4662.1	5315.8	5854.2	6550.2	7126.9	7713.9	7932.7	7950.9	8385.4	8798.9	9358.9	9712.9	9995.2	10725	11016	10868	11238	11390	11416	11937	11929	12263	12496	12305	12273	12317	12453
0	6.4016	0	0	0.020922	0	8.1975	16.499	61.778	174.93	336.93	558.61	846.84	1212.9	1640	2078.6	2571.6	3165.1	3634.1	4251.1	5253.3	5515.7	6261.6	6977.5	7473.5	8402.3	9070.6	10244	11020	11494	11836	12326	12421	13157	13887	14547	15012	15226	15535	15961	16020	16424	16651	16817	16976	17813	18144	17539	17757	17313
0	0	6.0716	10.671	15.111	13.86	0	1.8859	0.1781	0	0	3.2645	18.548	38.934	98.443	195.87	314.58	518.49	750.47	981.47	1250.2	1544.6	1892.5	2209.8	2462.1	2867.7	3101.6	3606.3	3938	4208.2	4566	4977.1	5244.9	5649.2	5989.4	6454.1	6482.1	6640.4	6870.7	6973	7288	7369	7491.4	7661	7766.4	7725.3	7763.6	7886.2	7807.2	8018.2
0.039181	1.064	0	1.8802	2.8826	0	10.786	13.914	21.866	34.943	47.18	79.513	109.73	150.51	189.11	269.16	348.79	453.27	588.07	747.54	899.91	1101.4	1313	1471.7	1717.2	2090	2396.7	2599.9	2891.5	3208.5	3416.3	3701.4	3836.3	4268.6	4520.5	4986.7	5144.7	5610.8	5950	6103.8	6347.3	6592.1	6874	7240.4	7320.2	7586.9	7661.8	7745.3	8002.7	8008.5
70.309	35.357	8.078	0	0	0	0	19.027	172.6	329.55	547.16	875.88	1252.4	1656.7	2227	2794	3503	4179.4	4745.5	5550.1	6265.9	7062.5	7672.1	8405	9158.4	9944.7	10754	11708	12278	12885	13446	14034	15047	15591	15883	16508	17174	17522	17975	18371	18433	18860	19123	19532	19149	19526	20050	20457	21029	20610
0	0	0	3.234	1.6972	3.3633	18.106	51.021	105.39	190.37	308.74	471.49	626.78	842.49	1102.3	1357.4	1614.3	1868.1	2275.4	2685.1	2940.4	3355.4	3822.9	4191.1	4781.8	5077.5	5599.1	5974.8	6458.3	6834.8	7204.5	7764.7	8405.5	8902	9189.5	9259.3	9693.1	10334	10423	10783	11129	11581	11744	12371	12628	12725	12861	13008	13022	13149
0	0	0	0	0	3.9408	11.046	34.46	75.847	121.75	191.91	320.13	459.77	662.13	914.58	1191.9	1510.2	1984.9	2302.7	2814.8	3365.5	3912.7	4131.1	4706.2	5472.6	5587.9	6324.4	6407.8	6859.6	8080.4	8633.7	8684.5	8942.1	9638.9	9831.9	9558.5	10410	10419	10601	11036	11190	11606	11575	11668	11938	12030	12039	12064	12203	12227
0	0	0	6.0939	0.45805	10.314	1.076	6.6419	12.735	0	29.66	30.569	74.555	91.792	163.78	264.64	378.28	514.03	660.88	901.56	1137.3	1362	1718.7	2140.6	2555	3098	3562	4073.3	4628.7	5176.2	5604.8	6057.9	6517.9	6916.1	7444.9	7757.3	8350	8812.8	9241.1	9475.8	9732.9	10015	10544	10693	10672	10708	10793	11031	11211	11632
0	0	0	0	36.079	48.805	101.78	144.79	248.27	384.65	492.53	655.19	893.89	1078	1297.7	1554.8	1865.5	2193.6	2497.7	2868.7	3004.2	3709	4056.7	4528.9	4871.2	5435.7	5854.4	6725.5	6713.9	7289.6	7620.1	8140.8	8585.8	9219.6	9598.8	10033	10443	11119	11636	11907	12231	12290	12473	12954	12880	13075	13028	13130	13392	13569
32.863	9.4674	0	0	0	0	0	0	1.4779	0	3.9341	7.2604	33.979	99.689	154.58	251.14	400.54	524.02	664.94	934.87	1233.3	1609.7	1704.4	2244.6	2660.4	3182.8	3577.7	3820	3992.2	4515	4729.4	4789.5	5189.9	5524	6016.7	6375.4	6842.6	6972.8	7005.6	6921.4	6841.8	7064.2	7202.7	7292.7	7707.6	7809.7	7677.2	7999.6	7612.3	7527
0	0	0	0	5.1454	12.378	26.837	81.129	136.04	218.12	357.88	577.07	821.97	1052.9	1370.1	1782.7	2223.8	2556.7	3061.5	3689.8	4261.8	4733.4	5548.9	6153.2	6958.3	7566.8	8236.5	8958.2	9651.1	10408	10642	11514	12306	12750	13348	13759	14198	14996	15494	15844	16119	16412	16844	17101	17304	17600	17472	17894	17936	17956
0	0	0	0	4.2414	18.129	71.504	161.13	325.81	553.74	869.18	1157	1522.5	1911.4	2432.3	2839.5	3326	3597.4	4233.4	4598.2	5256.5	5581.8	6167.5	6057.6	7127.3	7148.1	7797.6	8082.2	8205.5	8862.6	8915.1	9266.3	9716.7	9965.3	10352	10813	11126	11466	11631	12107	12316	12659	12770	13014	13068	13306	13420	13349	13816	13740
0	5.7944	0	0.90726	0	0.72021	2.0066	0	7.7661	44.724	86.5	185.84	309.73	427.53	608.51	815.92	1059.7	1311.7	1640.8	1918.5	2314.4	2584.7	3118.6	3184.7	3780.4	4541.4	4224.2	5624.1	6238.5	6605.3	7681.9	6820.5	7073	7466.8	7163.2	7457.6	7683.5	7817.9	7830.9	8062.5	8238.2	8313.9	8578.2	8516.9	8850	9048.6	9255.8	9342.1	9036.8	9093.9
0	0	0	12.876	27.518	50.737	23.063	45.963	146.53	256	425.8	604.29	876.5	1127.9	1519.2	2054.7	2246.4	2830.1	3488	3697.9	4211.3	4558.3	5594.2	5876.8	6257.8	6525.6	6916	7372.8	7845.4	8254.2	8530	8909.4	9285.5	9764.7	10704	11023	11470	11627	12032	12501	12818	12985	13267	13587	13803	13991	14236	14232	14312	14414
51.931	16.34	0	0	0	0	0	5.373	47.547	149.82	308.35	516.86	784.85	1126.9	1548.8	2019.5	2791.6	2986.5	3518.1	4181.9	4748.3	5684.8	6496.3	7201	7990.5	8677	9371.7	10663	11104	12757	12180	12451	13017	13351	13604	14145	14793	15190	15137	15566	15778	16321	16207	16665	16818	17038	17021	17508	18494	18205
0	0	0	7.9547	4.9475	4.7893	10.598	0	0.89111	10.753	22.466	42.867	89.114	130.88	238.02	327.2	479.99	649.77	876.32	1015.1	1501.4	1804.5	2264.3	2498.7	3155.5	3609.6	3984.5	4756.9	4930	5314.8	6224.8	6799.6	7324.7	8150	8708.1	8614.2	9619.6	9933.8	9976.4	11069	10666	11657	11324	11434	11904	12138	13203	13816	12715	13130
0.070671	1.193	0	1.2434	7.8709	0.15531	0	24.693	57.195	140.59	273.4	391.31	611.36	798.8	1093.5	1319.1	1602.9	1971.7	2263	2761.7	2999.6	3601.1	4059.3	4508.7	5018.1	5530.6	6220.5	6578.9	7383.7	8058.1	8781.3	9412.3	10255	10912	11440	11989	12882	13211	14205	14473	14966	15085	15576	15813	16220	16531	16562	16602	16686	16952
24.694	11.128	0	0	0	0	0	0.71845	8.6235	57.838	99.385	176.95	274.52	413.2	548.19	739.47	998.31	1175.6	1406.9	1659.5	1969.8	2332	2581	2842.1	3145.9	3287.7	3589	4001.6	4412.5	4566.8	5059.9	5351.5	5513.8	5746.4	6053.7	6372.7	6664	6840.3	6913.2	7055.1	7493.4	7875.3	8063.6	8410	8473.7	8675.2	8760.8	8693.9	8724	8740.2
42.726	10.9	0	0	0	0	0	0	6.3343	42.318	115.58	212.17	347.98	589.19	802.55	1152.6	1518.7	1880.5	2334.6	2829.5	3377.4	3960.4	4520.4	5062	5667.8	6253.7	6935.9	7542.1	8025.4	8554.2	9160.4	9272.4	9808.4	10232	11050	11640	12059	14122	12626	14778	14164	13940	13690	13659	14135	15203	15391	14794	14668	15123
0	0	0	8.0912	9.6756	0	8.1525	45.462	110.73	191.78	345.99	541.42	762.26	1083.8	1503.5	1834.6	2275.9	2651.3	3206.2	3744.8	4334.8	4985.9	5499.8	6046.1	6678.3	7397.8	7966.9	8656.8	9430	10074	10652	11263	11654	12309	12865	12877	14103	14380	14800	15787	16321	16627	17194	17478	17269	17629	17813	18119	18186	18501
0	5.2098	0	0	0	0	14.203	26.588	66.052	119.87	234.99	342.91	538.48	770.94	1084.6	1436.4	1846	2320.7	2817.4	3221.7	3988.1	4515.9	5187.9	5921.8	6598.2	7306.1	8324.4	8651.7	9135.7	9716.3	10375	10864	11194	11574	10805	11119	12292	12796	12538	13249	13707	13705	12925	13444	13144	13000	13061	13139	13111	13076
17.164	6.6178	0	0	0	0	0	9.2901	21.33	96.455	171.84	312.87	539.21	797.96	1124.5	1483.6	1841.3	2244.8	2654.8	3089.9	3635.8	4180.9	4541.7	5125.7	5619.4	5565.2	5519.1	7042.6	7506.2	7944.6	8553.1	8919.2	9262.7	9611.2	9989.3	10299	10966	10878	11183	11237	11547	11749	11863	12146	12264	12613	12757	12576	12724	12433
2.7164	1.1667	2.1276	0.15685	3.424	0	0	3.1072	40.239	78.82	147.12	254.13	390.49	502.18	735.65	912.07	1113.7	1323.9	1574.6	1774.4	2063.1	2359.7	2709.3	2890.6	3205.1	3482.7	3930.5	4206.7	4354.3	4623.5	4792.8	5030.1	5324.3	5670.5	5851.1	6242.5	6262.2	6406.8	6736.3	6965	7344	7263.8	7376.2	7461	7828	7893.1	7721.5	7690.9	7978.3	8040.9
0	0	0	0	14.369	1.5537	5.2608	11.859	5.1948	15.069	23.852	49.38	88.997	169.49	317.45	472.37	690.88	1036.9	1340.2	1682.2	2035.6	2438.9	2925.2	3275	3759.8	4178.4	4479	4895.1	5356.9	5707.6	6008.2	6219.8	6553	6791.8	7268.6	7437	7677.8	8000.2	8234.3	8483.4	8622	8693.6	9051	8947.3	9140.2	9184.6	9305.4	9667	9632.8	9688.3
0	0	0	0.19809	0	14.718	4.3077	22.479	28.494	53.578	81.697	161.45	273.2	332.42	498.97	746.58	924.78	1156.3	1377.1	1697.5	1928.6	2293	2628.7	3029.2	3319.9	3706.6	3945.2	4446.1	4838.9	5257.2	5479.1	6046.3	5653.6	6276.9	6523.7	7099.6	7381.2	7734.3	7830.2	7962.8	8204.4	8334.4	8641.8	8667.2	9967.4	9782.7	10016	10050	10474	10366
0	0	0	6.1857	3.8919	12.382	46.486	84.172	170.98	281.95	520.18	660.02	958.5	1233.5	1489.6	1919	2115.1	2509.4	3098.1	3719.9	4664	5365.5	5174	5667.7	6372.9	6700.8	6914.3	8007.8	7964.5	7584.4	10161	10607	9929.6	10565	9990.5	11332	11744	11349	11322	12141	12717	12244	12434	12809	12981	13336	13222	13592	13775	13910
0	7.286	0.77299	14.66	0	0	0	0	0.53378	0	33.448	75.393	153.48	267.6	416.2	576.67	761.72	871.81	1115.9	1518.1	1792.4	2100.4	2377.1	2644.6	3071.9	3436	3795.8	3882.8	4438.1	4874.9	4815.6	5494	5835.4	6021.8	5740.7	5937.1	6547.3	6789.9	7010.1	7381.5	7551.9	7867.7	8110.3	8254.3	8429.8	8540.3	8695.8	8853.1	8810.2	8885.2
0	0.1754	3.8915	5.758	0	0	2.4148	4.0162	0	0	0	40.747	85.092	166.66	290.1	433.83	636.58	848.1	1070.1	1359.8	1634.4	1936.7	2177.1	2546.5	2917.5	3297.8	3565.9	3890.5	4174.2	4585.4	4934.8	5402.7	5801.3	6299	6685.8	6869.7	7257	7485.6	7918.9	8105.7	8312	8468.9	8667.1	9031.7	8749.3	9014.5	9238	9467.7	9571.2	9615.4
0	0	0	10.051	1.9184	10.007	18.07	0	6.036	16.526	34.461	71.151	126.48	265.36	376.97	427.96	589.69	724.56	946.66	1123.2	1332.4	1717.2	1916.8	2397.4	2707.1	3011.8	2741.6	3454.1	3653.2	3304.5	4366.2	4197.4	4241.1	4717.8	5173.9	5255.3	5480.5	5683.2	6260.3	6486.2	6794.8	6825.3	6971.1	6968.4	7172.2	7106	7385.8	7642.7	7635.1	7541.2
0	0	0	0	5.8362	0	5.4792	0.3121	3.5109	12.449	19.58	27.389	43.164	87.774	152.03	202.9	322.25	301.18	633.78	810.18	1016	1278.7	1486.9	1745.4	2062.2	2371.9	2873.5	3165.5	3459.8	3801.1	4135.6	4661.4	5063.5	5276.5	5760.2	6151.3	6570.8	6857.9	7064	7379.3	7691.8	8056.1	8171.6	8366.4	8485.4	8744.2	8671.8	9119.8	9066.6	9343.9
0	0	0	0	1.4071	10.939	43.02	108.18	211.51	350.81	519.48	752.03	1017.3	1369.3	1658.5	2045.8	2401.9	2889.8	3112.7	3696.3	4134.4	4712	4902.6	5334	5900.8	6025.1	6718.6	7135.8	7528.7	7624	8318.7	7329	9027.1	9425	9490.1	9541.6	9954.7	10210	10571	9731.2	10724	11114	11151	11284	11465	11282	11597	11814	11791	11614
0	10.209	0	11.553	0	0	0.71195	3.0562	44.113	125.7	262.06	471.15	824.59	1154.8	1549	2093.4	2581.6	3183.6	3707.9	4354.3	4840.8	5315.2	5870.4	6406.8	7125.5	7708.3	8058.2	8523.3	9047.5	9660.2	10070	10475	10919	11399	12106	12567	12942	13486	13703	13969	13934	14306	14459	14814	15151	15266	15393	15403	15491	15686
13.295	2.6609	13.445	0	0	0	0	17.56	64.418	143.28	256.68	368.32	560.42	814.88	1050.4	1363.7	1595.7	1863.1	2252.3	2616.2	2987.7	3172.2	3543.8	3861.1	4502.2	4878.5	5375.2	5767.8	6170.1	6566.3	6920.2	7437.9	7568.9	8026.8	8296.7	8724.3	9514.1	9565.6	10679	10537	11177	10595	12093	11420	10848	12252	12021	12073	12110	12666
0	0	0	8.8059	0	9.7959	1.6556	13.828	26.912	92.737	181.69	293.44	428.77	572.48	786.33	949.34	1416.2	1500.1	1511.4	1759.3	1898.2	2218.7	2320.9	2620	2714.2	2818.5	3202.5	3231.6	3434.4	3665.8	4851.2	4066.4	4271.8	4380.7	4478	4762.3	4955.8	5291.7	5530	5730.2	5806.8	5881.6	5962.9	6048.6	6038.7	6187.2	6290.4	6207.6	6461.4	6413
0	0	0	0	8.1044	11.252	27.714	38.517	76.319	153.29	273.7	439.73	651.81	907.4	1250.2	1546.5	1878.3	2399	2671.3	3223.9	3497	3914.3	4312.8	4819.7	5298.4	5789.6	6048.6	6564.8	6866.6	7391.5	7498.1	7985.9	8091.1	9356.1	9806.8	10267	10115	10749	11125	10221	10448	10763	10497	11869	11173	11240	10959	10777	10852	10809
21.81	1.8278	0	0	0	0	1.5858	32.668	78.441	142.05	253.24	387.63	606.49	838.24	1200.6	1559.2	1901.8	2286	2822.8	3701.8	4015.9	5189.4	5261.3	5721	6817.7	6989.3	7424.7	8116.5	8621.6	9012.3	9055.6	9726.7	10359	11274	11591	11843	12331	12999	13226	13975	13935	14457	14481	14834	14583	15327	14994	15207	15554	15628
0	0	0	0	4.4067	2.5927	41.666	47.659	89.228	146.33	226.75	340.89	476.83	733.34	1043.4	1261.4	1625.2	2010.6	2419.3	2858.9	3415	3646	4173.4	4697.4	5298	5567.5	6278.1	6437.1	6911.5	7647	7964.9	8325	8852.5	9502.6	9682.8	9951.1	10557	10609	10909	11055	11180	11880	11815	11712	12340	12251	12251	12472	12772	12383
20.535	4.4377	0	0	0	0.36588	6.7496	72.524	166.23	304.98	540.17	886.31	1316.4	1742.4	2256.8	2719.1	3241.4	3807.3	4408.2	5224.5	6037.6	6392.6	7077	7692.7	8304.9	8631.6	9234.3	9800.5	10137	10500	11018	11437	11671	12193	12498	12710	13114	13208	13666	14007	14162	14485	14775	14992	14999	15210	15077	15180	15601	15655
0	0	0	0	3.9444	5.4304	20.18	55.245	145.27	277.35	498.4	758.01	1099.3	1425.4	1811	2282.1	2758.7	3213.9	3777.3	4555.7	5083	5561.4	5961.4	6511.2	7042	7404.2	8155.1	8593.6	8951.9	9350	9807.6	9835.2	10700	11072	11728	12019	12534	12562	12482	12523	12493	12795	12919	13049	13380	13508	14003	14178	13911	13988
10.992	0	0	0	0.61104	14.55	35.432	67.685	172.07	331.9	523.33	801.9	1205.2	1624.5	2112.6	2673.6	3317.2	3942.1	4745.2	5612.9	6375.4	7403.2	8077.6	8710.2	9637.1	10644	11778	12155	12569	13673	13994	14275	13110	15763	16310	17282	17789	18208	18028	18642	18556	18928	19458	19519	20682	20851	19811	19740	19493	19386
0.16474	5.559	0	0	0	0	0	32.154	105.28	219.33	360.38	570.96	811.06	1059.6	1368	1697.3	2098.2	2571.3	3081.6	3628.2	4253.2	4571.5	5199.3	5844.6	6621.5	7078.4	7677.3	8213.4	8842.7	9229.1	9889.4	10543	10963	11179	11723	12112	12618	13211	13866	13860	14331	14922	14680	15285	15524	15737	15837	16156	16152	16487
0	0	7.4448	0	16.203	1.5281	19.497	11.469	23.026	70.403	141.53	215.72	321.12	441.86	584.28	813.89	971.21	1247.8	1269.7	1500.4	1945	2129.1	2376.9	2507.8	2751.9	2973.1	3202.3	3565.2	3756	4130.8	4286.3	4513.8	4931.5	5153.5	5529.9	5771.5	6059.2	6383.6	6602.7	6664.1	6772.4	6923.9	6952.7	7251.7	7521.3	7502.2	7480.4	7639.4	7631.3	7868.1
0	0	0	0	15.23	20.834	41.608	82.969	198.04	312.73	474.11	714.5	785.41	1423.1	1407.8	1750.9	2598.1	3447.8	2906.7	3235.9	3689.5	4946.1	4369.3	4829.5	5330.4	5829.2	6377.3	6771.3	6862.3	7486.7	7856.3	8014.6	8617.3	9085.3	9582.5	9789.3	10228	10527	11046	11187	11513	11956	12278	12599	12736	12852	13028	13375	13334	13514
0	0	0	0	2.2992	9.5943	50.598	105.48	210.93	349.1	634.89	912.49	1317.7	1780.6	2096.2	2952.7	3781.8	4662.3	5065.5	6201	6856	7361.6	7674.7	8713.6	9551.3	10312	10858	11783	12113	12660	13439	14003	14762	15605	16449	16979	17982	18139	18530	18737	18888	18791	18851	19782	20231	20339	20150	20459	20331	20272
4.1319	6.0366	0	0	0	0	17.574	43.507	109.37	194.46	305.72	405.71	530.15	660.35	924.76	1136.8	1288.7	1600.1	1905.6	2077.4	2416.5	2865.2	3131.3	3180.2	3604.8	3708.9	4366.4	4806.7	5082.7	5174.8	5577.5	5438.9	5706.9	6165.7	6525.6	6938.8	7169.2	7330.3	7669.6	7867.1	8165.2	7983	8511.8	8284.7	8899.1	8954.4	9226.3	9695.9	9600.1	9821.9
0	2.047	0	0	2.7644	0	17.503	40.422	74.44	147.39	204.83	289.99	438.83	614.6	857.09	1063.5	1367.4	1670	2004.9	2390.5	2762.8	3259.2	3666.4	4136.9	4585.3	5063.3	5687.4	6192.7	6653	7185.8	7537.7	8000.3	8233.4	8897.6	9229.6	9645.5	10272	10578	11011	11164	11324	11734	11793	12039	12451	12355	12638	12990	12681	12938
0	0	0	0	8.5199	11.202	34.927	53.448	93.377	165.51	241.68	304.3	395.23	554.6	702.2	882.1	1117.1	1375.9	1650.1	2013.4	2404.6	2657.7	3078.7	3470.2	3886.5	4250.2	4819.7	5130.7	5436.4	6045.4	6490.9	7074.4	7371.1	7871.4	8179.2	8745.1	9373.1	9751.3	10112	10380	10665	11045	11378	11509	11632	11924	12072	12114	12484	12448
9.6214	0	0	0	6.6826	3.5449	2.2743	6.1943	10.238	17.042	48.658	86.405	177.46	279.85	458.69	646.64	781.56	988.52	1270.4	1561.4	2095.8	2109.8	2958.1	2859.5	3251.4	3665.8	3909.7	4471.9	4978.1	5274.3	5622.3	5943.4	6321.2	6783.8	7090.8	7354.3	7717.2	7883.8	8332.9	8661	8716.8	8936.2	9008.3	9303.9	9804.8	9796.7	9753.5	9930.9	9956.7	10211
0	1.1385	0	0	9.0065	2.2062	9.9255	26.276	67.236	133.12	217.42	363.59	529.56	763.29	1043.8	1295.1	1620.2	1929.9	2288.1	2605.9	3065.8	3966.8	4101.9	4279.9	4642.5	5062.8	5430.6	5838.6	6309	6350.7	7722.2	7171	7612	8012.4	8352.3	8686.5	9185.8	9462.8	9718.4	9932.4	10288	10318	10548	10847	11092	11479	11479	11543	11659	11908
0	0	9.1125	14.468	12.556	9.3261	7.259	0	18.501	86.152	151.93	237.22	479.73	572.05	897.52	1022.1	1412.7	1652	1889.2	2321.8	2688.5	2925.4	4646.4	3853.8	4285.1	6046.9	5283.6	7391.4	7948.4	7494.3	8883.2	9158.8	9932.2	10140	10703	11111	11633	11967	12332	12569	13141	13593	13966	14355	14758	14768	14761	14802	14871	15059
0	20.788	21.173	9.0482	0	0	18.894	10.069	14.133	0	0	0	0	31.676	82.985	70.349	152.83	229.9	334.99	485.17	604.07	786.03	961.43	1172.4	1374.2	1630.8	1887.3	2057.6	2261.6	2560	2770.3	3061.9	3275.4	3448.4	3759.6	4041	4298.6	4549	4832	5106.9	5315.4	5427	5638.6	5840.9	6122.7	6297.6	6438.4	6670.6	6705.5	6904.6
24.004	6.1876	0	0	0	0	50.124	0	0	5.8239	0	0	0	0	33.72	169.71	271.58	449.88	620.16	919.04	1122.5	1453.5	1810.5	2112.1	2470.9	2900.5	3270.6	3799.5	4193.1	4577.2	4912.2	5284.8	5847.3	6405.4	6668.3	7097.9	7459.5	8006	8370.6	8494.1	8809	9132.3	9427.2	9613	9617.5	9908.3	9886.8	10022	10229	10258
20.212	8.053	0	0	6.0109	0	0	0	0	34.34	97.866	164.72	287.11	496.61	723.71	998.38	1296.9	1608.6	1916	2246.3	2675.5	3074.4	3609.4	4082.9	4546.8	4916.9	5280.3	5705.2	6140.2	6571.8	6966.5	7441	7882.5	8457.4	8761.7	9065.4	9298.3	9481.1	9701.6	10048	10347	10506	10781	11147	11293	11095	11432	11570	11820	11943
26.672	8.1096	0	0	0	0	0	20.319	64.439	139.28	275.6	487.78	689.17	905.94	1169.5	1463.2	1759.8	2093.9	2436	2732.9	3126	3411.6	3059.3	4286.6	4523	5063.5	4451.6	4551.8	5979.8	6097.4	6167.7	5792.7	5933.1	6279.2	6467.9	6793.9	6996	7341.8	7553.7	7886.1	7826.2	8029.1	8278.3	8584.5	8850.3	8892.7	8983	9176.1	9123.9	9549.9
0	0	0	0	4.9374	4.0752	19.837	82.749	178.87	360.36	552.44	798.37	1151.6	1526.3	2034.3	2375.8	2985.5	3377.7	3674.1	4296.1	4845.7	5247.5	5744.3	6455	6990.1	7504.5	7798.3	8191.8	8550.3	9025.4	9377.7	9690.2	9526.7	10119	11152	10417	10943	11313	11328	12328	11816	12807	12085	12635	12354	12709	12475	12844	12807	12657
0	0	0	16.643	91.562	141.97	219.47	314.71	460.9	687.8	1081.3	1101.9	1448.3	1721.1	2130.6	2376.1	2732.1	3027.9	3533.4	3949.1	4502.9	5163.5	5648.3	6224.9	6468.7	7571.6	7640.2	8233.2	8786.5	9024.9	9731.3	10076	10958	10916	11163	11785	11858	12110	12559	12904	12604	12786	13621	13391	13201	13864	13947	13877	13606	13981
0	0	0	2.4088	6.8441	6.1834	8.0289	7.3068	16.301	32.601	67.945	105.13	168.51	238.87	328.46	455.57	628.9	804.57	1051.9	1300.5	1749	2113.3	2584.9	3051.9	3500.9	4102.8	4551.6	5289	5792.4	6225.9	7027.4	7554.6	8164.2	8981.7	9423.5	9907.4	10547	11043	11533	11989	12143	12653	12900	13183	13022	13281	13391	13689	13501	13524
38.62	0.34629	0	0	0	0	46.948	182.88	415.64	767.75	1207.4	1844.7	2622.5	3393.7	4283.6	5123.8	6183.3	7041	7971.9	8846.5	9147.2	10064	11119	11891	12639	13092	13711	14848	15647	15612	16408	16817	17514	18493	18284	19190	20157	20121	20012	20806	21215	21386	21236	20818	21030	20812	21890	20141	21469	20550
0	0	4.4807	0	82.968	64.779	56.765	47.711	100.26	120.06	106.81	123.39	170.59	228.85	276.56	411.71	509.9	662.12	866.27	1066.3	1292.9	1474.6	1851	2053.2	2368	2608.5	2895.1	3279.3	3427.3	3728.9	3794.2	4138.9	4261.8	4567.7	4830	5117.3	5284.8	5436.8	5535.2	5736	5948.5	6102	6201.2	6381.2	6498.1	6670.2	6685.5	6830.6	7037	7094.3
3.9707	0	0	2.5283	5.0586	0	1.9435	19.861	54.56	109.17	167.73	228.38	320.86	443.64	624.12	773.46	1111.4	1253.7	1511.8	1723.5	2065.1	2399.7	2760.2	3127.6	3615.5	4007.4	4404.7	4789.5	5320.2	5736	6124.3	6547.1	7177.8	7803.9	8338.9	8681.8	9484.4	9542.1	10329	10590	10901	11083	11133	11645	12090	12648	12673	13038	12930	13086
1.8182	1.0042	0	0	5.008	0	0	0.30214	30.559	70.967	166.74	250.73	380.14	507.88	633.76	842.42	1129.2	1576.5	1542.5	1757.8	1967.9	2210.1	2533.9	2781.9	3013.5	3241.9	3496	3859.1	4074.9	4581.5	4800	5057.6	5237.8	5557.6	5868.6	6367.7	6431.4	6689.7	7010	7200.2	7476.9	7593.3	7666.6	7809.5	8026	7937.4	7623.5	7980.7	7882.5	8224.8
16.073	9.9397	1.6955	0	0	0	0	0	24.317	33.43	100.32	214.93	354.54	543.79	734.35	948.2	1199.9	1458.7	1724	1971.3	2439.4	2622.7	3145.7	3328.2	3777.2	4118.6	4602.7	4814.7	5119.3	5479.7	5608.4	5867.1	6196.7	6664.8	7216.2	7560.5	7859.1	8065.5	8114.5	8371.3	8270.8	8492.1	8760.8	8933.2	9375.8	9454.6	9666.1	9640.4	9430.6	9555
1.2098	0	0	0	8.6702	6.8091	1.4744	0	5.0983	10.957	55.625	122.67	215.88	345.74	501.76	721.98	985.31	1291.4	1540.9	1883.6	2128.9	2506.1	2851.8	3017.3	3455.6	3734.3	4038	4550.1	4737.9	5220.9	5398.6	5743	5978.4	6482.9	6746.6	6939.4	7219.4	7423.5	7680.4	7907.3	7883.3	8106.2	8191.2	8146.6	8374.4	8426.4	8541.1	8458.3	8532.7	8825.2
0	0	0	1.7834	5.9856	0	15.263	39.067	88.367	159.79	268.08	391.66	581.18	801.76	1132.4	1443.4	1786.9	2226	2543.2	3052.2	3476.7	3825.3	4350	4732.1	5272.1	5787.8	6439.3	6965.4	7202.8	7656.5	8128.4	8493.2	9225.8	9552	9815.6	10026	10807	11085	11596	11715	12037	12325	12484	12862	13030	13081	13299	13274	13495	13636
16.698	0	0	0	0	13.962	56.343	138.47	267.99	444.3	675.53	976.33	1276.8	1678.9	2145.7	2702.8	3219.2	3826.9	4363.4	5006.6	5571.5	6305.8	7139.2	7574.2	8382.3	9008.2	9819.4	10148	10829	11217	11493	12010	12474	12686	13790	14282	14877	15163	14943	14863	14680	15267	15315	15116	15776	16087	16086	15913	15852	15863
0	0	0	0	4.1542	0	17.969	35.098	78.504	117.32	181.18	262.9	348.35	416.55	519.8	633.46	763.39	894	1067.1	1300.5	1443.6	1660.4	1879.1	2040.9	2260.8	2483.4	2706.9	2886.3	3095.6	3215.8	3613.8	3724.3	4029.5	4359.6	4528.8	4827.2	5052.6	5205	5403.3	5591.2	5760.3	6011.8	6035.9	6318.6	6470.2	6710.7	6776.4	6957.8	6939.1	6888.2
4.6106	0	0	0	3.6866	6.635	22.179	53.589	94.076	156.84	251.26	383.71	550.23	661.62	814.33	1016.8	1319.6	1476.4	1950.8	2182.5	2382.9	2627.2	2627.5	2903.1	3122	3415.4	3450.3	4086.1	4496.3	4527.8	4612.6	4227.3	4355.7	4515.7	4538.3	4631.1	4764.5	5018.9	5178.6	5349.9	5383	5500.2	5606.9	5774.7	5869.5	5928.7	5895.4	5902.1	5762.5	6132.3
30.126	6.8364	0	0	0	0	8.5714	81.768	222.11	395.33	690.58	1001.6	1419.6	1917.4	2493.8	3078.9	3757	4407.4	5118.7	5951.1	6885.6	7480.1	8179.4	9058.2	10127	10858	11498	11849	12488	13506	14003	14923	15861	16734	17038	17828	18210	18766	19177	19909	20038	20728	20927	21042	21242	21605	21645	21730	21858	22123
0	0	0	30.42	48.939	57.321	63.345	139.48	219.12	343.37	535.94	724.46	1014.1	1310.4	1650.1	1850.3	2226.2	2610.6	2890.7	3256.2	3588.1	4077.5	4494	4918.6	5196.8	5614.3	6052.5	6363.9	6662.9	6868.9	7051.7	7279.7	7752.9	7897.1	8235.9	8350.2	8812.9	8872.2	9062.9	9322	9418.7	9662.4	9868.7	10046	10006	10218	10347	10407	10644	10641
89.925	31.563	3.8306	0	0	0	0	3.5661	15.965	110.19	285.6	413.69	741.05	783.77	1023.2	1735.6	2045	2436.9	3099.9	2963.8	3390.9	3950.4	4653.9	4978.1	5548.8	6108.2	6750.5	7474.5	8038.5	8374.2	8878.2	9417.3	10002	10702	11089	11671	11947	12607	13053	13232	13512	14070	14245	14672	14962	14312	14328	13935	15409	15135
0	0	0	10.576	19.233	25.043	48.39	96.637	155.44	242.82	357.18	484.63	675.08	878.8	1118.4	1461.8	1796.9	2248.2	2747.2	3168.6	3581.9	4056.4	4615.9	5091.4	5567.3	6129.3	6518.4	7172.1	8032.8	7341	7814.2	8164.6	8526.2	8964.9	9002.1	9530.8	9781.3	10001	10406	10729	10842	11328	11342	11863	11863	11831	12266	12211	12249	12336
20.359	6.3195	0	5.872	0	0	0	0	0	0	0	0	0	0	0	5.6683	59.299	114.25	228.91	329.29	440.04	585.61	780.43	931.67	1091.4	1299.1	1433.8	1732.4	1934.1	2177.7	2291.1	2445.5	2754.7	3039.4	3162.6	3445.6	3593.8	3905.1	4235.2	4480.8	4559.3	4786.2	4869.5	5103.6	5233.4	5485.7	5500.3	5596.1	5530	5812.7
1.6987	1.6366	0	1.7134	0	1.0387	1.6013	60.048	173.51	387.04	655.03	971.57	1350.2	1813.3	2239.1	2836	3267.9	3735.4	4325.5	4836.2	5120.9	5564.8	6166.8	6379	7054.6	7365.4	7787.1	7927.8	8636.6	8921.7	9330	9591.5	9914.3	10252	10221	10593	11485	10991	11767	12131	12246	12496	12977	13239	13907	14223	14566	14527	14537	14331
0	0	0	0	13.238	31.51	31.217	31.82	39.01	33.618	58.369	113.45	187.58	326.93	456.03	641.67	797.13	921	1140.2	1347.2	1557.7	1802.3	2024.7	2100.7	2585.1	2858.1	2601.3	3255.3	3472.1	3717.4	3725.9	3945.7	4190	4447.6	4607.3	4747	4994.8	5165.9	5694.8	6062.9	6373.1	6603.5	6878.6	7750.7	7847.8	7031.8	7123.2	7163.1	7070.3	7077.5
0	0	0	12.376	12.385	5.46	25.854	40.35	63.668	114.5	199.45	268.25	362.06	504.68	662.44	908.87	1103.8	1415.4	1617.6	1959.2	2305.5	2617	2949.5	3365.6	3639.8	3886.3	4145.8	4551.3	4928.7	5256.7	5592.7	5837.6	6124.8	6373.9	6873.8	6868.9	7295.3	7548.2	7910.9	8073	8076.6	8390.9	8398.2	8562.4	8738.4	8993.3	8962.8	9034.5	9050.4	9181.2
0	0	9.8629	26.036	44.181	59.063	86.35	8.8648	17.664	13.83	42.88	45.591	48.623	103.73	107.95	164.82	262.59	366.61	487.97	644.75	822.54	1000.4	1189.9	1469.6	1646.1	1860.8	2111.2	2251.2	2500.7	2745.3	2891.7	3184.4	3405.3	3831.7	4091.2	4183.4	4490.5	4632.1	4746.9	5081	5415	5308.6	5581.6	5491.3	5794.9	5963	6008.7	6294.8	6293.8	6363.6
0	0	1.7592	0.68133	13.278	16.656	34.421	46.333	68.497	87.368	107.56	131.83	152.61	242.59	297.41	364.68	491.51	569.26	743.5	824.81	952.12	1202.7	1360	1525.6	1637.8	1810.8	1893.1	2072.1	2274.4	2408.7	2584.8	2660.3	2931.3	3000.4	3264	3365.6	3602.2	3782.2	3833.9	4093.8	4143.4	4160.4	4362.5	4308.5	4500.4	4489.9	4495.4	4537.9	4659.2	4719.6
68.91	19.58	0	0	0	0	0	0	0	0	0	39.692	143.43	283.95	514.2	806.41	1138.7	1507.7	1905.3	2406.3	2921.6	3530.8	4180	4506.9	5142.4	5855	6598.3	7179.7	7931.1	8405.7	8855	9405.6	9772.9	10263	10626	11236	11525	12097	12320	12956	13216	13207	13586	14000	13939	14352	14438	14616	14676	14598
0	0	0	6.1946	8.4511	16.596	23.156	23.614	39.795	55.043	89.668	152.62	250.02	390.51	565.92	760.54	962.66	1212.1	1454.4	1727.6	2030.3	2303.7	2608.9	2810	3177.6	3503	3915.4	4405.6	4540.4	4966.3	5236.8	5661.8	6034.1	6100.1	6539.1	6838.5	7132.9	7253.2	7686	7908	7897.5	8299.2	8305.6	8514.8	8809.7	8870.7	8887.9	9084.7	9069.5	9217.9
36.696	15.366	6.5417	0	0	0	0	0	14.56	82.835	203.45	371.77	552.87	876.67	1087.9	1618.1	2050.7	2852.5	3466.5	4287.6	5133.1	5639.2	6575.6	7636.1	8448.2	9350.1	10096	11382	12034	13051	13444	14441	14601	15594	16508	16519	16364	17376	17661	17934	18169	18107	18312	18909	18751	18891	19025	19681	19328	19178
13.398	8.7452	0	0	0	2.4656	0	33.054	63.45	167.83	287.2	469.53	720.07	1034.7	1363.3	1779.3	2144.6	2614.1	2982.8	3369.6	4010.1	4356.1	4929.4	5419.8	6044.5	6469.8	7060.5	7425.2	7974.9	8320.7	8581.4	9114.6	9810.5	10174	10436	10756	10453	10356	11090	11620	12008	12468	12403	12529	12352	12479	13074	12572	12650	12343
5.2209	0.0090968	0	5.3375	0	2.9313	0	12.749	37.926	96.119	165.15	284.18	426.48	590.16	782.92	978.96	1234.7	1470	1758.3	2029.3	2264.6	2800.4	2984	3479.1	3811.5	4166.9	4597.1	5049.8	5282.9	5669.3	6298.3	6606.8	7065.1	7738.3	8176.9	8634.9	8975.3	9392.2	9849.2	9949.2	10062	10653	10707	11014	10476	10878	11050	11251	11196	11085
0	0	2.4524	2.5412	2.6262	0	10.766	9.2622	2.4764	2.3944	28.791	58.709	129.34	231.26	359.04	532.62	743.5	981.3	1196.4	1484.9	1787.4	2203	2510.9	2836.9	3055	3436.1	3749.5	4117.7	4477.9	4674.6	4957.9	5230	5483.6	5777.3	6126.4	6317.5	6654.4	6792.8	7031.5	6969.8	6973.7	7100.7	7419.3	7376.5	7421.1	7879.3	7680.7	7839.8	8147.5	8169
0	0	0	0	7.8806	77.585	126.9	189.71	243.16	302.71	373.04	446.33	499.92	578.31	814.39	1023.9	1306.9	1525.2	1814.4	2150.2	2412.5	2769.8	3120.2	3420.2	3888.2	4464.6	5083.5	5324.3	5526.9	6346.8	6143.8	6754.7	7285.5	7616.4	8253.3	8584	9232.7	9356.1	9258.1	9601.5	9781.1	9928.7	10186	10094	10602	11070	9669.2	11053	10338	10868
0	1.9718	0.10486	0	0	0.85312	21.388	53.856	111.37	224.83	378.05	615.82	956.53	1294.1	1783.4	2242.3	2802.6	3259.9	3861	4495.6	5092.9	5709.2	6147.9	6578	7172.1	7723.5	8374.6	8883.2	9330.1	9799.8	10162	10614	11264	11755	12357	12189	12435	13082	13426	13287	13775	13643	14814	15027	15097	15033	14889	15095	15353	15174
0	0	4.8059	0.6501	0	0	4.8847	2.36	15.587	54.763	111.47	205.48	316.83	468.7	683.06	904.49	1178.1	1509.4	1775	2154.3	2519.7	2862.3	3308.9	3568	4046.9	4639.6	5027.1	5729	6220	6576.8	7051.5	7343.5	7917.9	8187.9	8680.2	9226	9439.2	9624.7	9801.5	10310	10809	10795	11365	11404	11674	11992	12154	12111	12312	12313
0	0	0	0	10.574	32.795	56.762	62.173	78.221	94.088	92.429	120.88	154.22	155.97	259.74	389.53	531.64	776.08	1011.2	1322.3	1639.1	1980.9	2285.2	2710.3	2982.3	3399	3886.1	4359.7	4694.9	5208.8	5346.7	5803.8	6378.8	6817.5	7255.6	7382.1	7864.4	8545	8873	9119.8	9394.1	9762.1	10181	10045	10419	10609	10683	10826	10852	11146
17.125	0	0	2.5736	0	0	2.9684	2.9587	1.5314	0	41.057	73.978	132.85	257.63	378.65	626.35	829.85	1083.1	1405.8	1741.4	2021.4	2266	2767.6	3057.4	3517.6	3928.2	4118.3	4546.8	4813.4	5216	5503.1	5834	6182.8	6437.6	6820.8	7103.2	7250.5	7696.9	7938.2	8064.6	8214.2	8465.5	8634.6	8615.8	8685	8719.8	8835	8920.4	8744.6	8735.1
8.4243	0	0	0	3.3584	0	4.7739	13.812	36.045	59.269	77.932	123.03	192.41	287.64	443.69	618.39	828.12	1108.6	1437.8	1816.2	2178.4	2599.7	3084.5	3422.5	3778.4	4288.2	4524.7	4990.7	5003.2	5200.8	5788.2	5880.9	6101.5	6327.9	6906.4	7280	7407.3	7607.4	8022.4	8211.7	8282.8	8320.7	7595.7	8718	8785.3	8939.1	8925.8	8842.8	9211.1	9292.5
39.062	20.464	11.635	0	0	0	11.742	71.886	183.81	333.78	571.86	957.21	1234.1	1643.2	2170.2	2677.5	3074	3607.6	4298	4981.5	5700.9	6820.6	7573.9	8166.3	9268.4	9832.5	10513	10632	11280	12303	13293	13140	14123	14067	14898	15523	16501	16774	15392	17467	15711	16276	16299	16500	16329	16182	17433	17950	17869	18303
49.686	17.969	0	0	0	0	0	31.054	128.86	292.55	506.1	816.72	1217.3	1592.4	2310.3	2778.1	3400.6	4192.1	5233.7	5747.3	6896.4	7349.8	8116.8	8552.4	9224.8	9841.8	11247	11801	11766	12794	13144	13102	13932	14997	14796	17314	16496	17182	18432	17941	18267	18710	19863	19142	19169	19612	20030	20437	20346	19702
25.091	8.3712	0	0	6.1528	0	0	0	0	0	24.213	52.048	93.295	184.4	357.95	545.04	739.02	1032.4	1312.2	1663.3	2323.9	2263.8	2945.1	3317.5	3547.4	4035.3	4407.5	4760.5	5389.7	5451.8	6054.3	6687.7	6931.6	7768.7	8074.3	8543	8476.6	8994.3	9813.5	9663.8	9985.7	10794	10271	11248	10997	11829	12126	11556	12588	12612
0	0	0	0.48681	13.655	43.104	90.635	111.1	127.8	161.63	194.39	213.04	215.76	259.43	305.29	409.4	545.55	875.52	858.54	1165.1	1827.6	1856.4	2167.9	2782.9	3310.2	3612	4289.4	4669.5	4976.4	5660.3	6029.1	6594	7110.6	7324.4	7956	8109.2	8791.8	9166.3	9332.8	9537.3	9774.6	9730.7	9919.2	10154	10623	10877	10683	10890	10750	10465
0	0	0	37.187	21.527	76.796	103.25	125.39	147.41	208.49	333.26	460.37	673.63	883.44	1137	1497.3	1832.2	2168.8	2719.3	3034.8	3405.1	3863.5	4313.7	4759.5	5172.7	5597.2	6047.3	6292.4	6489.5	7075.2	7492.4	7601.1	7846.8	8359.6	8523.6	8781.4	8872	9010	9555.6	9578.2	9826	9684.3	9853.8	10062	10261	10077	10244	10257	10441	10541
16.75	2.7929	0	0	3.4319	0	5.9183	42.499	114.58	212.04	352.06	569.09	732.3	1013.3	1240.1	1635.9	2023.5	2358.4	2514.3	3176.9	3562.5	3971.7	4503.9	4903.7	5502.9	6016.2	6422.8	6771.8	7213	7715.9	8080.8	8584.8	9001.1	9299.8	9669.7	9883.1	10285	10730	10870	11229	11411	11657	11639	11540	11637	11730	11981	12150	12388	12337
5.6535	2.361	5.3497	5.4996	0	0	0	0	6.1894	29.655	75.839	127.84	211.36	303.69	458.15	660.11	856.53	1169.2	1453.2	1861.4	2285.3	2755.2	3268.5	3827	4404.7	4870.2	5331	6082.9	6627.7	7419.2	7625.2	8444.4	8994.2	9382.6	9978.5	10862	11279	11779	12224	12704	13168	13427	11657	12080	12232	12476	12709	12722	12673	12882
9.6673	2.3453	0	5.0443	0	0	0	4.9641	28.523	41.742	81.918	132.57	178.24	278.39	393.07	567.83	690.09	1004.4	1248.6	1522.4	1811.3	2065.3	2419.6	2782.8	3120.8	3644.7	3976.7	4415.7	4800.1	5291.4	5712.5	6268.1	6560.8	7043.5	7538.9	7332.3	7656.8	8099	8481	8770.8	9078.5	9032.2	9468.7	9406.7	9744.8	9778	10034	10248	10152	10102
0	4.5081	5.7731	10.792	0	0	0	0	14.639	36.021	101.39	172.75	290.27	438.2	629.03	803.11	924.92	1150.6	1275.8	1557.3	1751.2	1927.2	2140.1	2373.6	2646.4	2936.3	3098.6	3354.4	3830.3	3767.3	4000.3	4256.5	4458.2	4612.3	4890.6	5142.2	5342.2	5537.3	5579.2	5954.3	6022.4	6282	6403.2	6716.8	6968.5	7003.3	7088.6	7247.7	7207.9	7366.3
0	0	0	5.3394	13.48	7.3658	0	0	0	0	0	9.5857	18.488	51.922	98.581	195.55	272.16	368.34	438.01	605.91	851.71	1097.7	1420.7	1796.5	2084.3	2563.4	2976.8	3553.4	4150.1	4692	5291	5259	5342.1	6152	6523.6	6876.1	7468.9	7700.9	7880.6	7783.2	7969.2	8773.4	8649.1	9192.7	9310	9423.1	9271.2	9629.6	9684.1	9661.1
13.759	8.6948	0	0	0	3.5533	4.9642	28.104	48.912	81.191	119.55	169.79	250.87	359.01	436.36	569.98	724.38	863.37	1082.5	1250.5	1504.4	1759.2	1985.7	2235.1	2445.9	2730.4	2984.6	3347.7	3583.7	3831	4072.1	4195.4	4590.8	4931.6	5158.3	5506.2	5655.8	6189.3	6375.1	6544.1	6754.5	7136.6	7436.7	7828.6	8213.5	8205.4	8368.9	8043.8	8238	8627.2
0	0	0	0	0.89054	4.6679	49.337	120.2	268.33	480.21	731.52	1157.1	1571	2128.5	2745.4	3396.7	4222.7	4891.1	5878.8	6655.9	7563.6	8437.3	9395.8	10267	10953	12123	12543	13510	15024	15653	16514	16624	18340	18201	19785	19716	21588	21416	21671	23126	23750	24125	24165	24793	24744	25158	25422	25700	25790	25421
28.944	13.653	0	0	0	0	0	0	0.10156	1.7451	19.41	31.401	64.655	113.86	192	272.17	402.59	534.51	705.41	901.73	1171.4	1471.5	1891.3	1958.1	2300.4	2663.3	3108.4	3258.8	3425	3787.3	3899.2	4033.9	4636.4	4782.5	5480.2	5797.4	6219.1	6568.9	6616	6775.9	6852.9	6976.9	6944.8	6894.9	7382.8	7653.6	7759	7580.3	7370.5	7439.1
0	0	4.6545	1.1102	17.619	0	4.9965	22.811	52.069	108.25	213.65	359.78	564.87	772.42	1146.2	1406.8	1868.3	2061.4	2335.3	2593.6	2947.5	3224.2	3756.4	3836.4	4188.5	4471.8	4846.5	5006.4	5331.4	5612.5	5845.7	5834.7	6097.4	6334.7	6578.6	7042.3	7194.4	7228	7462.8	7631.2	7678.4	8090.3	8127.4	8321.9	8585.9	8631.6	9082.6	9069.3	9142.8	9331.2
3.8455	1.6528	0	0	7.6589	4.357	0	23.176	68.56	132.77	229.92	328.59	450.36	586.54	682.87	833.2	978.59	1240.5	1594.5	1589.6	2003.7	2343.5	2795.7	2974.8	3457.4	3564.3	4016.4	4417.2	4501.9	4935.7	5148.4	5365.9	5493.9	5869.7	6146.8	6214	6371.2	6489.9	6555	6810.2	7017.4	7002.9	7029.8	7365.5	7525.2	7480.9	7683	7749.7	7768.3	7847.1
5.9307	0	0	0	0	2.9863	6.3789	5.3814	11.056	21.083	57.097	128.62	200.03	310.35	392.37	528.47	669.32	752.63	854.1	1071.6	1185.4	1390	1485.5	1665.4	1809	2034.4	2215.3	2362.8	2798.5	3064.4	3393.9	3618.2	4053.2	4340.4	4814	5080.6	5492.3	5797.4	6068.8	6379.1	6828.8	7007.9	7168.8	7397.5	7430.1	7730.6	7808.5	7848.9	7925.9	8099.5
0	5.8942	0	0	9.9388	3.7376	6.6923	10.695	13.753	51.6	90.662	171.86	278.12	402.19	517.49	662.78	804.06	991.79	1254	1534.5	1865.4	2316.6	2735.1	3149.9	3587.1	4260.2	4790.8	5334.3	5838.7	6466	7151	7572.8	8039.9	8583.8	9162.1	10013	10466	10818	11585	11815	12095	12340	12531	12551	12740	12991	13047	13395	13296	13507
1.0813	0.090457	0	0	0	4.3407	6.0879	4.9512	1.9843	6.5663	24.544	51.543	99.642	164.31	241.07	379.27	534.84	727.37	971.88	1221.9	1580.1	1864.1	2222	2577	2940.4	3130.8	4100.1	5113.3	5302.9	5603	6425.5	6850.6	7376.9	7949.3	8411.6	8836.2	9393.5	9758.4	10112	10453	10680	11018	11117	11050	11420	11358	11502	11514	11447	11471
0	0	0	0	16.281	9.1906	21.892	51.299	91.964	160.53	272.42	381.93	624.17	796.69	1159.2	1336.5	1735.7	2076.1	2492.5	3035.2	3448.1	4003.4	4608.9	5140.5	5765	6009.7	6813.6	7052.6	7693.1	8131.8	8570.4	8518.9	8902	9214.6	9616.5	10196	10083	10996	11106	11036	11410	11303	11829	11851	12153	12150	12153	12294	12041	12441
0	0	0	19.156	0	17.262	19.634	0	11.51	16.65	6.2955	0	0	37.236	122.05	237.19	376.96	536.02	717.86	912.33	1124.3	1343.5	1596.4	1844.7	2110.2	2393	2693.1	3038.9	3419.6	3792.1	4051.6	4470.2	4747.3	5138.8	5510.6	5984.2	6324.7	6661.5	6944.8	7208.3	7497.5	8003.7	8262.9	8547.2	8770	8806.1	8898.8	8837.3	8699.7	8932.3
0	1.6113	4.4802	0	17.811	0	7.7872	52.732	140.84	277.27	437.69	659.87	817.14	1119.2	1408.8	1890.5	2449.9	2892.7	3514.5	4117	4615.6	5159.5	5590.9	6312.7	6753.7	7159.3	7716.1	8110.8	8539.3	8973.3	9141.4	9868.9	10236	10722	11082	11426	11666	11880	12228	12611	12667	13006	13460	13579	13734	13868	14126	14281	14177	14530
0	27.921	0.047775	0	7.1447	0.49235	0	0	0	19.277	25.972	10.978	100.63	108.85	216.52	390.92	558.8	823.34	1144	1400.9	1783.6	2189.1	2617.1	3104.6	3712.5	4165.6	4884	5395.8	6131.6	6870.2	7538.7	8267.2	9151.6	9707.4	10220	10716	11152	11491	11864	12230	12772	13133	13327	13784	13884	13846	13954	13973	13919	14112
0	9.1559	0	1.3742	0	0	12.168	17.209	67.251	166.7	323.13	583.54	923.68	1310.7	1949.8	2548.6	3199.9	3771.2	4219.3	5026.1	5637.8	6399.2	6869.8	7779.5	8549.4	9325.3	10110	10233	10963	11401	11874	11678	12437	13037	14389	15273	15520	15961	16994	16868	17557	17595	17883	18685	18785	18851	18988	19143	19083	18962
0	0	0	0	13.793	44.189	102.43	167.96	263.99	304.39	438.77	527.82	636.64	791.15	952.46	1113.9	1317.9	1503.1	1806.5	2024	2327.4	2657.4	2999.7	3263.6	3594.6	3917.2	4247.8	4702	5047.6	4963.8	5413.6	6016.5	6469.2	6808.9	7072.3	7520.8	7781.2	8044.8	8063.9	8417.5	8656.3	8544.2	8908.2	9050.9	8998.2	8963.1	8841.5	9176.5	9066.5	9113.6
0	0	0	2.9535	44.339	150.61	221.65	334.2	442.97	539.22	722.74	860.75	1091.2	1317.3	1586.8	1872.9	2148.3	2459	2865.1	3317.3	3629.1	4094.9	4484.9	4767.6	5149.8	5331.6	5637.5	5960	6558.5	6984.1	7162.5	7984.2	7639.3	7921.4	8079	8709	8729	9024.1	9357.3	9471.3	9737.7	9947.1	10036	10604	10630	10613	10856	11214	11591	11489
0	0	0	0	0	10.898	71.454	169.21	326.84	527.45	772.11	1076.2	1453.8	1859.5	2358.4	2838.3	3391.6	3886.6	4540.5	5255.4	5757.9	6335.9	6803.7	7407.2	8258.6	8796.5	9448.7	9828.7	10606	10897	11576	11924	12516	12888	13421	13479	14312	14281	14599	14594	14875	15463	15197	15667	15796	16059	16162	15930	15935	16325
1.0901	1.8673	0	0.72402	0.0075782	0	0	3.6093	13.463	66.288	126.3	273.55	465.29	660.8	803.89	1247.1	1628.8	2030.5	2302.7	2675.2	3143	3675.6	4040.2	4486.1	4480.7	4864	5397.1	5699	6242	6635.6	6888	7691	8266.2	8847.8	9301.4	9772.6	9887.4	10244	10556	10958	11341	11603	11565	11898	12048	12349	12358	12825	12578	12567
0	0	0	0	12.794	11.138	16.592	30.683	34.074	54.711	67.401	74.267	79.319	105.15	127.66	191.04	247.02	356.45	444.88	592.34	774.07	1116	1202.3	1419.4	1595.1	1931.5	2209.5	2984.5	3072.2	2979.6	4209.7	3612.6	3979.9	4179.2	4549	4768.6	5096.7	5403.3	5645.2	6083.5	6275.3	6348.6	6951.4	6501	6627.1	6572.1	6975.1	7302.7	7195.2	7880
56.044	20.433	0	0	0	0	0	6.7927	42.336	102.02	154.78	213.96	268.61	355.82	489.89	606.77	788.54	937.71	1152	1455.9	1683.9	1965.6	2306.3	2494.4	2696	2944.8	3226.7	3635	3984.6	4165.9	4314.5	4672.5	5959.2	5267.5	6456.7	6844.9	6026.4	7954.7	8152.3	8496.9	7485	9086.2	9328.9	9102.8	8235.2	8026.4	8424.7	8575.6	8363.9	8641.2
0	0	0	0	36.956	51.853	42.702	95.539	120.91	133.42	202.32	336.75	492.88	610.33	943.32	1235.6	1574.4	1987.6	2261	2862.3	3107.9	3622.5	4426.9	4697.7	5429.2	6053	6634.7	7174.9	7770.4	8506.3	8899.2	9962.1	10633	11226	11912	12767	13162	13871	14443	14732	14976	15464	16065	15659	16261	16638	16576	16746	17333	16914
6.8533	0	0	0.81596	4.2965	0	4.7566	2.8705	19.552	44.067	109.39	196.37	342.97	553.75	800.82	1128	1493.7	1843	2408	2907.6	3397.9	3876.1	4478	5013.2	5834.6	6371.8	6780.9	7481.8	7964.2	8630.8	9167.5	9659.2	10476	10997	11418	12123	12844	13267	13675	14192	14429	14863	14948	15607	15684	15940	16573	16669	16954	17519
57.139	0	0	0	0	0	25.676	81.423	213.31	432.61	709.41	1077.5	1490.2	2029	2648	3323	4065.8	4906.2	5540.5	6511.8	7140.9	7950.5	8884.8	9575.3	10602	11348	12004	13004	13668	14691	15151	16052	16421	16986	18193	18531	19570	19818	20494	21244	21373	22060	21918	22790	22795	23344	23652	23513	24119	24050
0	5.9592	0	2.4445	0	0	24.358	33.399	126.54	224.23	378.54	549.86	713.26	957.27	1184.2	1436.6	1809.8	2110.9	2431.6	2959.2	3047.5	3394.7	3663.1	3905.7	4238.7	4755	5618.8	5302.7	5524.9	5794.8	6122.3	6200.9	6419.9	6588.3	6912.5	7263.7	7397.5	7629	7958.1	8193	8198.6	8228.5	8742.4	8715.9	8998.2	9029.4	9355.1	9569	9522.5	9700.8
132.92	56.462	11.879	0	0	0	0	0	0	0	0	0	0	102.46	254.63	464.33	686.27	1002.3	1230.1	1596.9	1800	2069.9	2393.7	2568.4	2830.9	3092.3	3408.5	3574.5	3873.2	4081.7	4421	4769.2	5086.8	5440.7	5621.3	6036	6252	6547.6	6694	6981.2	7002.4	7065.5	7285.6	7373.8	7428.1	7360.5	7608.7	7577.1	7721.3	7585.4
30.876	12.921	0	0	0	0	0	10.494	32.655	69.54	145.06	215.1	320.33	420.54	482.87	692.86	830.97	939.88	1089.2	1284.1	1436	1652.7	1837.6	2124	2376	2678.1	2991.2	3286.4	3594.8	3858.9	4164.3	4605.9	4992.9	5399	5650.2	6046.3	6176.4	6527.5	6790.7	7060.7	7201.5	7727.2	7860.1	8101.7	8318.7	8384.5	8391.2	8385.4	8523.7	8717
0	0	1.0216	11.128	1.2713	5.6448	0	0	13.787	19.319	34.037	81.628	126.27	212.19	278.68	434.78	567.56	762.97	993	1217.6	1415.1	1698.9	2014.4	2281.9	2569.8	2824.4	3005.4	3440	3725	3857.3	4277	4604.6	4947	5176.3	5631.3	5888	6170.3	6508	6696.8	6907.8	6890.4	7199.4	7109.9	7333.9	7603.7	7712.1	7673	7875.1	7994.6	8135.4
10.141	27.949	0	0	0	0	0	41.311	111.21	219.94	374.04	509.28	765.95	1115.7	1488.9	1899.7	2319.8	2753.2	3201.4	3725.7	4421.6	4986.2	5410.6	5942.8	6596.1	6854	5973.3	6205.2	7742.9	7795.1	7905.8	8164	8663.8	9072	9475.2	10008	10096	10260	10348	10896	11152	11412	11548	11884	12142	11839	12540	12496	12811	12965
0	0	0	0	14.807	36.905	78.244	112.21	184.43	261.67	367.21	489.11	695.18	889.3	1175.2	1472.2	1935.1	2189.6	2688.4	3160.9	3642.2	4091.7	4448.9	5055.1	5512.5	6142.2	6450.3	6939.3	7811.3	8238.6	8934.7	9357.4	9708.9	10258	10409	11177	11615	12020	12354	12562	12537	12305	12513	12628	13222	13057	12984	13263	13530	13416
0	0	0	0	1.7864	19.848	87.775	176.07	324.06	501.9	724.01	1054.2	1361.5	1727.3	2199	2636.2	3189	3657.3	4149.1	4754.8	5118.6	5976.9	6450.6	7053.9	7499.2	7882.5	7994.8	8602.2	8864.7	9163.6	9554.1	9754.7	10382	10145	10885	11339	11792	12400	12815	13195	13616	13863	13907	14299	14697	14824	14863	14909	15046	15075
0	0	0	6.8683	12.697	16.741	33.559	19.09	27.75	48.225	85.105	146.92	216.72	354.99	540.48	760.25	966.22	1299.2	1524.4	1826.4	2218.9	2488.4	2826.4	3053.6	3566.9	4035.4	4392.3	4625.7	5099	5385.8	5673.9	5972.4	6188.8	6471.6	6666.5	6930.1	7160.9	7395.8	7541.1	7626.3	7947.9	7759.2	7987	8432.5	8676.4	8698.1	8759.5	8762.8	8824.8	8935.9
0	0	0	0	24.43	83.786	114.25	151.69	224.4	281.12	305.1	339.82	444.36	541.8	643.44	786.05	946.54	1073.8	1298.2	1506	1699.3	1947.3	2258.6	2544.3	2875.9	3219	3572.9	3961.1	4231.2	4462.5	4836.7	5130.7	5517.2	5628.6	5945.2	6234	6390.6	6496.6	6899.8	6775.8	7222	7026.5	7317	7510.9	7302.6	7309.2	7522.9	7673.9	7811.1	7909.4
3.9336	0	0	0	8.3414	0.39703	0.31223	0	0	0	16.005	75.11	154.6	291.76	395.25	599.08	765.8	1007.4	1239.7	1649.9	1802.5	2177.9	2594.4	3106.8	3173.7	4066.1	4580.4	5072.9	5495	5906	5594.2	5891.4	6102.6	6568.9	6819.3	7242.7	7478.4	7997.9	8140.9	8594.5	8725.7	8691.3	8937.1	8928.5	9575.9	9734	9595.5	9624.8	9622.7	9948.6
23.803	1.4706	0	0	0	0	10.986	53.748	136.08	206.8	334.22	500.05	641.98	903.35	1145.3	1427.6	1715.8	2057.3	2351.7	2761	3194.9	3593.9	4032.5	4313.4	4805.7	5166.6	5655.1	5922.7	6182.7	6422.5	6500.5	6736.4	7195.9	7234	8214.2	8223.2	8625.3	9049.4	8959.9	8966.1	8889.6	9069.8	9452.4	9345.2	9538	9809.5	10140	9833.2	9627.2	9678.2
0	0	0	5.0156	0.58496	10.544	22.678	70.496	143.18	250.23	358.21	532.09	748.21	1016.7	1323.4	1579.1	2002.4	2224.8	2601.1	2979.9	3581.5	4098.7	4717.3	5038.5	5771.7	6115.6	6688.4	6791.1	7485.2	7812.2	8337	8624.5	9220.6	9678.9	9984.5	10465	11060	11135	11805	12515	12409	13501	13112	13430	13950	13957	13868	14281	14362	14391
14.884	5.0057	0	0	0	0.27855	0	0	9.8247	21.529	31.018	44.563	65.24	94.559	156.75	260.17	387.14	579.81	794.34	1045.5	1407	1578.1	2003.4	2367.2	2641.5	3091	3438.1	3811.8	4234.4	4600.6	5060.3	5327.9	5986.9	6308.9	6772.9	7194.9	7622.3	8048	8313.4	8640	8876.3	9060	9354.4	9715.3	10155	10059	10388	10499	10474	10612
0	0	0	0	7.9496	12.621	6.0467	21.081	44.96	90.817	196.33	353.16	551.15	849.38	1219.3	1595.3	2036.1	2531.9	2947.7	3335.6	3839.5	4637.8	4916.1	5488.1	6100.9	6765.5	6984.3	7450	8173.3	8492.4	8704.6	8625.5	9285.5	9057.6	9930.5	10388	10446	10466	11117	11305	11455	11652	12106	12313	12409	12126	12192	12419	12602	12762
1.125	1.3912	0	0	0	10.523	9.3852	26.462	49.545	147.05	215.93	239.63	420.59	531.77	586.79	873.6	1121.7	1260.8	1532.1	1759.5	1986.8	2350.5	2561.3	2685.4	2679.7	3570.8	3142.7	3476	3530	3832.3	3963.6	4200.5	4336.6	4804.3	4930	5273.8	5330.4	5592.2	5859.7	6046	5952.3	6129.7	6351.1	6530.9	6422.5	6486.7	6762.9	6806.1	6840.9	6777.3
0	0	0	0	0	4.7443	27.196	111.62	164.12	282.6	598.74	757.74	1241.1	1352.5	2051.8	2814.9	2960.2	3736.8	3458.2	4238.4	5173.3	6519.3	5426.2	5921.2	7776	8680	9760.8	10371	10958	12287	12628	11973	12930	14029	14537	14903	15375	17008	16452	16605	17043	17110	17051	17612	17721	17833	17904	18027	18120	17977
0	0	0	2.9647	14.852	13.63	14.698	35.081	60.321	119.55	180.03	245.61	369.08	494.32	650.9	860.37	1044.4	1225.5	1415.1	1713.6	1982.2	2260.4	2535.8	2772.4	2864.7	3234.6	3352.4	3649	3946.4	4332.9	4342.2	4523	4662.8	5108.9	5494.2	5567.3	5819.8	5935.8	6216.8	6320.7	6408.4	6578.8	6745.7	7105.2	7044.7	7237.4	7303.7	7413.4	7165	7402.6
0	13.569	0	0	0	7.7041	15.286	40.699	154.19	233.23	368.28	574.92	842.1	1129.1	1521.3	1896.9	2354.1	2744.9	2806.4	3227.8	4444.3	4646.7	5112.9	6313.9	6997.4	7006.1	7628.2	8121.8	8066.3	9392.2	9607.6	10595	11759	11922	12793	13264	13781	14334	15036	15508	15703	16281	17080	16471	16714	16958	17165	17278	17573	17632
0	0	0	0	9.9679	6.4161	23.518	17.549	58.983	113.86	225.62	345.47	547.56	832.3	1165.3	1501.7	1847.7	2183.5	2623.9	3112.2	3536.7	3994.2	4543.1	4944.3	5452.4	5932.4	6289.7	6572.3	7010	7348.2	7408.5	7846.9	8298.1	8497.1	8720	8983	9176.5	9492.5	9617.8	10157	10485	10503	10848	10859	10995	11483	11371	11382	11477	11555
0	0	2.8892	0	29.967	6.6805	22.405	34.42	58.281	76.291	112.78	168.18	274.2	402.36	586.38	764.78	933.47	1111.9	1363.7	1577	1830.2	2269.5	2293	2717.2	3129.5	3315.8	3595.6	3935.5	4329.9	4351.9	4526.7	4289.9	4569.6	4737.1	4765.1	5127.6	5276	5420.6	5500.5	5879.9	6042.2	6068	6350.2	6392.5	6330	6544.1	6395.8	6280.2	6464	6503.9
11.416	2.5059	0	5.0906	0.89181	0	0	0	14.47	60.387	133.74	235.86	385.37	561.24	804.14	981.73	1292.4	1515.7	1845.9	2144.1	2516.4	2788.4	3064.5	3425.4	3805.1	4103.4	4509	4782.1	4852.1	5099.7	5660.8	6068.5	6396.7	6830.1	7119.9	7456.5	7801.7	8066.6	8170.7	8431	8367.1	8608.5	9099.8	9206.9	9186.9	9341.1	9352.4	9456.3	9345.6	9335.5
0	0	0	0	0	20.585	68.773	164.27	305.73	482.69	775.45	1102.5	1463	1840.3	2288.3	2806.8	3474.8	4119.7	4648.8	5074.8	5879.5	6512.9	6958	7765.9	8050.3	8659.4	9199.6	9733.2	10269	10763	11426	11414	12137	12626	13082	13758	13775	13755	14488	14019	14507	14284	14763	14694	15255	15416	15370	15989	16177	15829
22.78	2.7232	0	0	0	0	2.7694	1.4135	47.563	99.916	206.71	369.1	598.48	856.52	1213.8	1606.3	1957.1	2356.7	2836.4	3347.8	3862.1	4288.2	4888	5329.4	5920.6	6554.1	7235.9	7799.5	8261.9	8644.4	9250.6	9864.5	10353	11024	11830	12340	12705	13184	13407	13875	13864	13907	14303	14385	14675	15113	14997	14986	14712	14928
64.935	7.113	0	0	0	0	0	0	46.475	104.54	243.54	467.74	735.07	1135.8	1563.6	2040	2626	3187.8	3716.4	4411	5784.4	5686.6	6371.1	7221.4	7765.4	8370.3	8980.3	9721.8	10294	10669	11397	12644	13447	14131	14443	14838	15045	15856	16174	16227	16430	16360	16568	16616	16751	16554	16783	16954	17138	17096
0	0	0	7.934	3.3716	0	16.575	55.233	129.58	269.24	483.98	730.46	1045.7	1419.4	1935.3	2387.1	3023.3	3572.1	4281	5059.4	5822.7	6549.8	7376.6	8266.8	8973.8	9882.2	10713	11736	12160	13278	14134	13834	15223	16085	16838	18466	19075	19831	20581	21246	22019	22436	22414	23029	23372	24003	24083	24395	24576	24570
0	0	8.2306	0.36088	17.969	6.846	23.337	31.127	34.727	37.547	41.451	89.977	101.02	212.48	372.57	469.28	648.23	867.1	1020.1	1207.2	1451.8	1713.8	2037	2411.5	2736.5	2934	3349.6	3606	4068.9	4408.9	4757.4	5201.6	5424.9	5770.3	6217.5	6674.9	6919	7333.9	7779.4	7936.1	8219.7	8415	8751.3	8686	8988.9	9156.4	9271.5	9501.5	9595.3	9726.8
0	6.1098	0	0	6.7715	0	15.194	29.902	42.906	96.735	209.38	329.51	426.25	691.92	778.63	964.88	1253.6	1547	1730.3	2214	2539.9	2904.9	3113.6	2892.8	3194.7	3295	3810.8	5027.8	5479.5	5803.1	6104.4	6491.6	6830.4	6140.7	6482.1	7682.1	8535.5	8526.3	7468.1	8238.2	8622	8605.1	8556.7	8799.5	9293.4	8843.6	9238.1	9416.3	9856.6	9838
1.2906	5.5924	0	0	0	2.4024	5.7023	19.982	60.84	153.83	281.9	461.62	670.59	838.32	1118.7	1399.6	1726.5	2064.1	2473.2	2940.7	3379	3830.1	4299.6	4661.6	5372.4	5719.5	6205.1	6576.5	7216.4	7472.3	7930	8457.5	8955.5	9211.7	9705.2	10165	10296	10882	10737	11179	11219	11849	11983	12502	12465	12833	13810	13316	13940	14057
7.0681	2.0029	0	8.8834	6.2016	0	0	0	0	0	0	0	0	18.922	95.285	208.01	318.9	505.5	737.39	968.42	1248.6	1438.9	1803.7	2130.7	2467.7	2805.3	3205	3701.2	4045.3	4295.2	4955.1	5010.2	5448.2	5956.4	6283.4	6777.4	7144	7550.9	7824.1	8219.3	8417.8	8731.8	8951.9	9154.7	9600.6	9564.4	9340.6	9611.8	9845	9941.8
0	0	0	0	0	7.38	48.994	92.759	145.46	238.73	434.72	550.95	848.84	1051.8	1369	1789	2109.8	2543.8	2978.9	3570	3804.1	4339.4	4921	5398.2	5362	6072.6	6071.4	6915.3	7479	8179	8242.7	8860.4	9320.4	9947.4	10509	10781	10851	11271	12022	12274	12797	12915	13704	12123	13797	14389	14387	14429	14390	14561
20.994	0	0	0	0.82312	0	13.002	2.8766	37.569	76.366	131.67	226.53	349.69	548.21	747.66	994.02	1331.2	1626	1933.5	2328.3	2767.4	3176.4	3562.3	3875.6	4322.5	4798.4	5081.9	5298.8	5586.9	5816.9	6038	6130.8	6442.9	6673.4	7327	7661.9	7945.6	7966	7990	8099.2	7990	8228.9	8319.9	8137.1	8548.4	8897.6	8928.6	8866.3	8648.3	8738.7
3.8834	0	0	0	0	7.346	12.749	6.9675	6.8157	7.0085	35.539	78.338	153.56	222.07	327.64	427.18	654.56	770.07	936.75	1165.1	1548.9	1682.9	2018.9	2509.9	2621.1	3104.8	3457.7	3972.8	4381.2	4323.5	5006.6	5335.8	5608.8	5994	6665.1	7009.7	7326.5	7450.6	7853.6	8420.4	8682	8833.7	8993	9219	9071	9455.6	9277.1	9414.7	9360.7	9556.9
0	0	9.0591	0	1.3478	0	18.855	31.97	71.652	117.29	196.04	286.42	363.51	504.3	563.23	833.29	1038.2	1221.3	1429.9	1675.2	1806.2	2166	2338.9	2630.5	3516.3	3305.3	3578.5	4014.9	4341.2	4484.6	4864	5204	6283	6579.1	6897.4	7174.9	7510.9	7637.1	7714.3	8258.9	8190.5	8352.2	8297.1	8161.4	8432.1	8857.6	8679.3	8848.9	8642.2	8863.7
0	0	0	0	0	7.4435	46.185	110.61	207.34	361.3	538.6	787.9	1056.1	1380.7	1717.9	2148.1	2282.9	3175.1	3618.8	4068.1	4675.3	5298.7	5852.4	6526.2	6881	8226.4	8819.9	9478.6	9934	10465	11138	11528	12061	12760	13170	13692	13894	14444	14641	15124	15435	15970	15974	16121	16325	16656	16744	17043	16681	16799
0	0	0	0	0	41.507	10.476	48.458	43.819	73.747	121.35	170.06	229.37	319.42	413.37	501.2	660.96	870.23	1149.2	1419.6	1718.9	2114.5	2524.6	3030.6	3414.8	3868.5	4452.9	4977.3	5610.9	5916.3	6340.3	6650.6	7203	7537.4	7895.2	8329.1	8530.4	8888.8	9194	9358.3	9611.7	9600.8	9752	9701.3	9929.4	10195	10127	9976.8	10270	10164
10.071	2.3361	0	2.0432	0	0	1.0786	1.1586	0	23.095	47.898	91.828	144.91	213.67	340.57	429.06	557.62	656.79	786.77	936.54	1050.5	1238.4	1351.5	1648.6	1829.2	2110	2301.7	2503.3	2765.9	3122.6	3330.6	3635.5	3914.8	4454	4916.9	5300.4	5688.4	5957	6232.5	6289.8	6448.2	6820.4	7179.2	7542	7850	7929.6	8228.8	8330.6	8469.3	8291.2
0	0	5.3235	5.8241	21.093	5.3636	13.108	16.387	59.715	116.73	173.66	312.83	459.91	653.62	939.22	1102.2	1502.6	1697.2	2122.5	2579.3	2878.7	3218.7	3644.1	4355.9	4544.7	4939	5528.2	6009.5	6405.1	7054.6	6858.3	7393.3	7197.5	7815.1	8450.5	8255.8	8512.8	8863.5	8962.1	9455.7	9444.3	10048	9706	9521.5	9460.3	9930.5	9798.8	10042	9948.7	9759.7
28.072	20.253	1.7327	0	0	0	0	0	39.788	113.08	260.15	403.77	715.94	975.33	1289.3	1850.1	2012	2583.9	2974.3	3406	4267.1	4858.1	5537.2	5686.7	5846.1	6937.1	7625	8173.5	9229.2	9162.4	9703.8	11063	11543	12039	12592	12936	13507	13756	14077	14553	14690	15049	15131	15329	15535	15977	15916	16301	16249	16180
22.977	7.7723	0	0	0	0	10.11	35.704	117.69	224.42	382.9	597.61	899.31	1262.6	1705.6	2202.1	2763.1	3261.8	4050.4	4815	5427.3	6464.7	7248.7	7847.3	8788.9	9373	10492	10531	10941	11961	12036	12737	13224	13599	14678	14890	14920	15478	15095	15355	15358	16465	16736	16501	17312	17764	17794	17518	17356	17588
0	0	0.9525	0	0.70754	3.5957	5.9748	0	0	0	1.9415	5.1267	21.567	47.395	120.79	204.66	314.59	481.45	683.2	898.93	1195.6	1219.1	1781.7	2022.3	1870.5	2789.5	3219.7	3634	3878.6	4262.1	4676.3	4963.2	5260.8	5650.1	5968.9	6186.2	6236.6	6747.4	6804.8	7375.4	7322.6	7654.1	7956.4	7987.1	8058.1	8493	8498.8	8902	9026.5	8750.9
0	0	0	0	6.9558	11.275	32.494	80.372	174.52	312.99	539.62	764.17	1068.9	1397.1	1841.9	2207.7	2678.6	3021.8	3647.4	4088.3	4571.2	5233.3	5711.4	6217.7	6846.7	7303.7	7822.6	8257.1	8499.7	8922.8	9449.9	9694.4	10158	10713	11244	11617	11949	12268	12732	12828	13066	13193	13536	13591	13843	13938	13960	14232	14107	14203
0	0	2.594	0	7.9794	0.43079	0	0.91693	5.3048	19.091	50.857	108.99	232.73	367.28	643.91	702.49	1147.6	1458.7	1580.5	2286.9	2603.7	2587.9	2774.7	3076.9	3420.3	4417	3946.1	5159.9	5224.4	5710.8	5173.6	5340.5	5127.3	5630.8	5943.5	5940.2	6349	6518.1	6632.6	6696.6	6832.1	7108	7598.4	7573.7	7798.9	7867.6	7995.7	7633.5	7674.3	7729.2
0	0	0	0	10.62	8.701	38.061	80.213	165.8	301.65	482.86	689.65	973.65	1243.6	1584.5	1954.9	2392.7	2769	3247.6	3821.5	4267.9	4781.3	5270	5777.1	6468.9	7128.3	7796.4	8377.2	8849.5	8962.3	9844.8	10641	11304	11737	12152	12669	13135	13521	13845	14107	14733	14621	15050	15091	15202	15347	15666	15584	15850	15902
0	0	0	2.4014	3.2099	5.7062	0	0	0	0	0	15.141	62.864	167.44	307.71	562.57	758.92	1025.2	1333.6	1549.9	1781.6	2021.3	2511.1	2555.1	3400.8	3263.2	3513.6	3986.6	4355.9	5576.1	4992.9	5263	5392.2	5882.7	6304.2	6577.1	6576.6	7031.4	7274.3	7810.1	8088.3	8354.7	9109.6	9504	9443.9	9849.5	10047	10201	10112	10615
0	0	8.7999	4.6014	9.0541	4.9066	0	1.9375	11.511	21.816	63.415	130.63	247.74	424.16	634.51	861.1	1208.7	1546.5	2038.1	2632.2	3108.6	3689	4246.5	4923.5	5501.8	6169.9	6703.5	7171.8	7588	7925.6	8350.1	8748.3	9121.9	9498.9	9805.8	10089	10221	10567	10804	11035	11431	11346	11619	11651	11961	12132	12210	12435	12441	12375
3.4725	2.9246	0	1.7183	0	0.2652	9.8476	42.405	86.572	186.57	286.68	429.04	622.7	830.7	1142	1430.5	1818.6	2271.8	2761.9	3289.4	3702.9	4198.4	4762.5	5221.5	5816.7	6257.9	6971.4	7326.3	7889.5	8484.8	8581.3	9170	9565.8	10214	10349	10835	11230	11524	11784	11929	12289	12297	12586	13172	13011	13418	13404	13671	13619	13913
0	0	0	0	0	23.33	76.147	177.71	273.93	506.05	683.11	1018.7	1324.9	1785.5	2115.7	2494.3	3040.5	3448.4	4054.4	4606.2	5010.1	5367.7	5940.9	6467.9	6807.2	7142.9	7647.3	8134.2	8493.3	9016	9179.9	9508.5	9945.8	10245	10706	11187	11412	11757	12557	12488	13097	13367	14158	14553	14431	14267	14759	14676	15046	14928
0	0	0	5.4557	2.2466	13.092	8.4089	20.53	31.573	76.912	129.17	219.2	377.36	568.54	767.96	1012.9	1298.5	1588.2	1924.3	2126.9	2622.2	2880.8	3263.2	3613.3	3999.4	4270.4	4990.6	4252.3	4396.7	4645.5	4786	5019.2	5363	5601.9	5871.8	6139.8	6269.9	6402.1	6523.6	6587.7	6689.7	6708.8	7067.8	7049.2	7027.1	7364.3	7419.2	7700.7	7571.7	7403
0	0	0	0	7.4695	21.127	45.991	87.304	155.06	246.88	375.49	582.32	790.72	1047	1345.6	1585.6	1890.3	2284	2661.5	3005.7	3392	3941	4256	4669.6	5113.1	5685	6287.6	6618.5	7466	8185.8	8658.8	8669.7	8898.6	9371.3	9934.4	10439	10487	10603	10765	10627	10898	11015	11487	11238	11287	11441	11481	11534	11695	11607
22.195	6.0709	0	0	2.5826	0	0	0	0	6.8562	21.283	59.752	152.29	264.93	446.32	676.21	934.73	1246.1	1537.9	1853.5	2306.3	2655.9	3050.4	3492	3819	4166.1	4455.9	4926.3	5356.9	5678.6	6008.8	6354.7	6723.7	7036.7	7515.1	7718.2	7912	7945.5	8172.6	8408.8	8636.2	8725.1	8919.1	9144.8	9077.8	9096.4	9338.2	9382.4	9418.2	9367.2
0	6.787	0	1.299	0	1.0163	15.851	14.904	11.277	30.818	43.643	72.515	133.05	215.2	368.4	490	680.58	957.65	1256.7	1480.6	1850.2	2302.9	2523.5	2999.2	3394.9	4087.7	4487.2	5228.4	5609.5	6290.7	6513.5	6883.7	7269.8	7823.9	8240.6	8716.3	9306.7	9465.7	9837.6	9862.5	10153	10206	10743	10994	10766	11067	11303	11491	11307	11097
59.814	16.556	0	0	0	0	0	0	25.351	146.89	292.87	482.19	814.31	1175.2	1651.5	2146.2	2831.2	3509.7	4084.6	4855.1	5604.7	6600.6	7416.2	8172.1	8822.7	9690.1	10208	11059	11929	12167	12669	13098	13969	14460	14819	15591	15881	16547	17113	17543	17803	18106	18430	18862	19018	19104	19788	19775	20294	19966
0	0	0	1.2172	12.02	47.016	54.838	80.733	178.56	281.35	477.47	657.64	938.98	1223	1438.2	1850.1	1980.1	2389.3	2724.8	2871.9	3083.5	3495.7	3872.3	4207	4671.4	5124.9	5396.2	6074.1	6023.6	6267.6	6652.7	6935	7187.9	7904	8037.7	8962.5	8842.7	8982.6	9509.4	9685.9	9722.6	10402	10738	10609	10509	10659	11044	11194	11469	11213
0	0	0	13.521	46.464	39.6	13.294	55.212	87.411	135.57	122.59	195.86	197.76	236.68	296.63	366.93	404.63	507.28	553.79	677.35	804.69	965.82	1142.2	1325.3	1469.7	1441.9	1607.8	1839.7	2056.2	2321.6	2506	2754.7	3030.2	3362.8	3523.2	3618.8	3620.5	3803.8	3995.7	4236.9	4331.6	4553.8	4536.4	4766.5	4539	4646.6	4950.4	4947.3	5091.1	5184
8.0379	2.3721	0	2.5749	0	0	0	0	0	0	0	0	22.757	77.75	190.77	325.53	529.18	727.66	1007.9	1326.2	1644.3	2008.4	2386.7	3066.2	3320.1	3862.3	4435.4	4828.7	5816.2	6060.7	6427.6	7160.4	7747	8309	8751.9	9476.3	9944.9	10475	10701	10837	11348	11463	12249	12382	12578	12922	13169	13360	13378	13247
0	0	0	1.2189	11.825	18.505	21.56	26.486	56.188	66.073	91.038	142.99	161.45	246.93	294.06	395.9	520.02	643.21	838.54	1105.2	1424.2	1617.7	1965.2	2372.7	2835.8	3142	3419.1	3884.8	4182.6	4766.1	5143.6	5567.8	5880.5	6080.5	6573.6	7108.1	7522.6	8132.3	8150.8	8365.6	8680.8	8959.8	9224.3	9324.8	9650.9	9768.7	9865.2	10090	10204	10244
0	0	0	0	5.9271	11.572	29.655	51.931	58.964	102.85	145.91	178.35	247.58	288.26	369.26	527.62	629.87	835.56	1046.1	1301.5	1525.3	1817.7	2240.2	2541.4	2843.2	3197.1	3495.9	3896.3	4368.6	4672.2	4949.3	5255.7	5663.8	6127.1	6422.5	6718.5	6959.9	6963.9	7416.3	7576.7	7819.6	7961.7	8092.5	8239.3	8372.9	8324.9	8492.2	8386	8772.1	8707.3
2.6153	0	0	0	2.2803	3.5816	6.8796	5.4068	17.603	42.656	103.47	220.02	388.32	589.42	850.17	1207.1	1581.8	2005.8	2487	2888.9	3236.7	3683.2	4148.1	4506.8	5172.6	5809.5	6131.1	6731.4	6955.5	7290.6	7653.3	8281.5	8512.9	8985.6	9479.7	9735.3	10129	10447	10854	11072	11364	11405	11936	11889	11971	11819	12113	12047	12392	12081
0	7.7503	0	2.9973	0	0	2.5718	0	20.198	76.247	177.14	331.93	509.95	729.37	959.82	1237.1	1508.1	1831.9	2084.1	2486.5	2757.3	3070.4	3454.6	3827.6	4039.2	4486.4	4739.8	5288.4	5522.4	5831.1	6209.6	6594.8	6824	7099.4	7387.3	7808.6	7882.8	8292.4	8577.8	8736.3	8987.1	9086.2	9088.8	9197.9	9659.2	9801.3	9729	9542	9695.4	9636.4
0	0	5.1457	7.8056	3.2785	13.656	0	1.6785	22.145	43.633	104.41	177.05	303.49	431.12	563.87	792.23	1010.5	1282.6	1604.6	2060.3	2204.3	2522.1	2935.7	3393.3	3909.7	4103.6	4437.1	4943.9	5147.4	5694.1	5830	6313.6	6615.4	6881.4	7320.1	7480.8	7751.3	8174.2	8467.7	8617	8790.7	9297.1	9274	9618.5	9865.9	9876.5	9779.1	10085	10162	10527
0	0	0	5.7128	5.6156	6.6738	2.7464	4.4728	40.188	75.812	183.41	331.49	578.68	780.97	1038.7	1369	1744.4	2052.6	2476.5	2965.1	3388.2	3729.9	4275.9	4693.5	5051.6	5447.1	5916.7	6367.6	6633	7066.4	7463.7	7963.3	8418.1	8531.2	9380.6	9765.9	10027	10495	10731	10980	11392	11582	11769	11794	11583	11250	11619	11676	12031	11871
5.7485	6.9097	0	0	1.0158	0	7.8677	53.005	114.54	256.07	394.82	628.62	891.47	1163.3	1560.2	2213	2818.8	3180.5	3871.3	4704.4	5191	5842	6798.3	7285.6	8035.6	8911	9912.5	10090	11046	11710	12174	12844	13034	12993	13610	14273	14924	15864	16479	16705	17125	17587	16752	18151	18278	18344	17851	18066	17842	17562
0	0	0	0	22.502	24.874	37.014	40.539	79.495	109.42	193.71	319.76	483.12	716.84	935.57	1212.4	1527.9	1820.4	2227.6	2567.2	2942.5	3404.4	3672.8	4309.1	4604.3	4973.7	5412.9	5851	6267.1	6381.1	6627.9	6865.5	7365.6	7526.8	7947.7	8204.8	8511.1	8725.5	8975.9	9048.1	9241.4	9487	9761.1	9946.2	10113	10191	10564	10514	10375	10445
0	0	0	2.0546	51.539	25.638	27.149	41.666	20.186	7.238	61.13	86.077	150.06	289.37	437.37	671.94	1009	1320.9	1781	2181.9	2620	3172.3	3530.2	4124.5	4691.6	5404.7	5101.4	5663.1	6122	6514.4	6543.1	7329.6	7646	8195.6	8736.9	9031.5	9521.2	9885.6	10153	10577	10886	10906	11117	11330	11429	11699	11854	12078	12175	12193
0	0	0	0	20.509	51.431	115.32	199.08	287.19	478.97	662.71	800.74	1094.3	1467	1484.7	1972.5	2414.2	2771.6	3317.4	3606.1	4029.2	4526.4	4997.3	5453.6	5782.4	6575.9	6668.6	7073.7	7594.8	8116.3	8598.1	9157.2	9664.9	10120	10676	11502	11690	11596	12216	12634	12724	12988	13279	13432	13689	13806	13928	14017	14300	14216
0	0	0	0	0	15.752	86.099	183.36	387.25	670.82	950.84	1514.2	2044.3	2445.9	3141.9	3850	4408.5	5233.8	5910.1	6637.9	7313.2	7759.6	8824	9840.4	10939	11331	12084	12917	13269	14111	11945	12043	12961	11416	13557	15111	17464	16486	17808	17760	17493	18329	18886	19571	19563	19455	19566	19849	19593	19533
0	0	0	0	7.9257	0	18.139	19.937	34.809	44.705	69.613	118.57	143.55	233.77	355.14	577.52	841.23	1075	1275.4	1626.1	2097.5	2323.7	3252.9	3302.4	4222.6	4963	5148.8	5954.9	6225	7134.8	8086.8	8297.5	9296.6	9833.4	10534	10873	11578	12118	12488	12634	13602	13696	14135	13913	14249	14991	14668	14874	15137	15140
0	0	0	0	6.2256	19.407	11.917	36.498	81.136	142.8	217.6	348.87	521.34	756.21	997.92	1363.9	1765.2	1961.2	2525	2922.3	3248.3	3691.5	4246	4606.1	5129.3	5626.8	6060.5	6086.6	6820	7124.7	7507.3	7724.4	8205.5	8769.3	9185.1	9425.7	9912.8	10182	10317	10700	11078	11447	11491	11763	11986	12257	12283	12095	12622	12618
15.298	8.6751	0	0	2.2343	0.53437	0	0	0	0	0	0	0	0	38.929	115.92	229.63	350.49	523.12	632.06	908.98	1173.5	1452.8	1691.4	1915.5	2348.4	2548.8	3046	3276.6	3657	4111	4260.2	4631.3	5137	5536.5	5894.7	6308.2	6534	6990.7	7398.5	7566.9	7846.7	8249.8	8679.7	9005.8	9220	9110.6	9220.2	9300.4	9704.4
3.1772	8.5981	0	0	0	0	42.111	76.566	140.77	247.75	441.18	504.59	881.63	1172.9	1472.5	1860.6	2392.2	2638.6	3234.8	3900.2	4473.1	5095.6	5489.9	5958.7	6472.5	7122.1	7772.2	8395.1	8858.8	8981	9738.1	10298	10693	11362	11471	12063	12444	12973	13274	13543	13980	14126	14448	14797	14953	15204	15164	15364	15577	15599
0	0	0	4.6486	1.2467	5.0698	26.921	53.502	110.88	242.13	332.48	364.07	503.75	741.24	954.41	1149	1451.8	1674.3	1915.2	2232.6	2547.7	2797.8	3109.8	3520.7	3917.2	4327.9	4730.6	5138.2	5393.6	5909.5	6171.3	6664.5	7101	7309.2	7767.6	8252.1	10245	8945.6	9433.9	9917.7	9702.3	10430	10861	10958	11636	11577	11645	11930	11647	12411
0	0	0	8.1342	0	0.99227	1.5854	20.967	61.815	150.4	277.21	440.34	661.52	910.42	1209.4	1601.3	2047.4	2518.2	3088.8	3734.5	4563.6	5027.1	5684.9	6704.7	7692.5	8290.8	9982.8	9957.2	11091	13310	14196	12646	13172	14296	14944	15336	15916	16186	16606	16981	17442	17812	18169	18357	18766	18859	19115	18511	18711	19750
0	0	0	0	7.8617	17.173	45.449	77.884	156.5	276.47	431.81	595.44	856.01	1142.2	1543.2	1970	2570.7	3120.1	3748.1	4376.2	5025.6	5877.8	6452.3	7350.2	8210.9	9324.8	9574.7	10363	11087	12030	12366	13151	13631	14977	15292	15661	16380	17173	17498	17982	17803	18109	18649	18990	19442	19679	19887	19870	20100	19738
0	1.1896	0	0	0	5.2923	21.516	60.374	116.67	210.5	322.9	400.11	566.64	704.78	887.72	968.6	1205.2	1460.8	1698.6	1923.6	2312	2599.8	2858.1	3102.9	3369.2	3767	3940.8	4317.7	4676.9	5063.3	5214.1	5372.7	5672.9	5933.9	6081.6	6486.5	6741.3	6987.4	7214.2	7367.2	7645.9	7657.8	7708.5	7876.6	8444.1	8329.4	8360.7	8677.3	8388.9	8700.2
0	5.1987	0	6.5433	3.1965	0	3.4157	26.606	81.555	182.6	320.17	486.98	707.3	959.91	1245	1608.4	1835.4	2089.8	2668.3	2648.4	3409.8	3277	3691.8	4058.1	4383	5568.4	5920.1	6450	6761.7	7178.9	7206.6	7657.5	7688.4	7958	8400.2	8740.3	9231.9	9535.8	9891.1	9749	9999	10334	10687	11044	10930	10943	11057	11345	11390	11562
0	0	0	4.3899	0.56442	1.0062	0	14.986	18.226	18.336	53.535	94.33	176.65	258.81	277.31	409.79	506.42	650.74	858.78	1015.8	1352	1577.7	2073.1	1919.4	2581.9	2957.8	3088.8	3234.3	3634.5	3738.3	4215.7	4597.9	4642.5	5526.4	5921.5	6305.6	6551.1	6884.2	7218.9	7529.7	7776.1	8063.8	8260.3	8479.7	8683.1	8872.9	9123	9358.9	9763.9	9549
0	0	0	5.7694	0	15.891	24.201	19.617	27.681	36.354	33.383	39.979	75.627	111.83	180.46	287.14	391.13	588.94	819.37	964.57	1312.9	1510	1943.1	2119.3	2531.5	3008.6	3308.9	3910.4	4174.7	4709.8	5156	5485.4	5810.1	6261.5	6577.3	6935.4	7171.8	7498	7823.4	7893.9	8059.8	7825.5	8146	8110.6	8471.7	8443.4	8605.2	8791.7	8874.8	8884.1
0	0.6935	0	16.214	0	0	0	39.612	116.96	227.1	455.17	698.07	1063.6	1415	1783.1	2190.5	2955.3	3415.9	3913	4267.3	4725.1	5424.9	5638.5	6325.6	6897.6	7296.8	7631.1	7851.5	8510.8	9194.3	9513.6	10017	10042	10642	11005	11505	11617	12224	12787	13407	13684	13675	13621	13500	13560	13723	14103	14188	13803	14314
0	0	0	8.7819	12.394	11.753	17.988	33.182	42.242	59.73	109.66	163.13	216.27	292.41	396.23	527.76	672.55	876.62	1067	1315.2	1607.3	1836.8	2182.4	2498.7	2673.1	3167.1	3358.7	3892.1	4069.5	4484.5	4804.7	5077.3	5526.7	5725.2	6295.8	6455	6753.7	7130.8	7511.5	7646.2	7792	8046.5	8262	8457.5	8798.1	8614.7	8719.9	8987.7	8785.8	9144.3
3.7249	0	0	1.2556	6.7106	13.666	2.3607	18.175	14.846	42.489	96.958	188.98	315.52	444.89	629.7	756.6	1073.6	1286.6	1524.7	1908.5	2132.7	2427	2696.6	3140.4	3499.7	3696.9	4146.3	4470.9	4801.3	5270.2	5559.1	5932.5	6241.1	6709.9	6288.1	6430.8	6603	6877.8	7132.5	7361.2	7309.9	7591.4	8154.8	8564.3	8610.1	8713.2	8878.9	8802.5	8977.6	9049.6
0	0	2.3225	0	11.871	2.5304	4.8197	0	0.31378	16.344	58.638	140.34	275.51	453.5	649.77	951.99	1276.6	1610.4	1977.3	2414.9	2777.5	3294	3705.4	4074.8	4492.8	4922.7	5337.4	5792.2	6143.7	6529.3	6866.6	7239	7551.4	8011.3	8148	8469.3	8589.4	8821.2	9151.4	9436.6	9536.7	9508.3	9755.5	9768.4	9830.7	10088	10218	10350	10260	10389
0	0	5.987	0.56192	5.7048	1.2613	8.9859	43.216	118.93	206.8	365.19	550.63	777.31	1044	1345.6	1718.5	1986.9	2198.6	2562.2	2871.1	3317.4	3542.1	3842.7	4255.1	4549.2	4760.4	4963.6	5317.3	5603.2	5848.9	5858	6161	6311.6	6408.4	6624.1	6761.1	7197.8	7044.2	7107.6	7207.9	7476.6	7525.3	7839.8	7994.4	7938.9	8066	7973.8	8053.2	8162.8	8251.4
14.486	8.9968	0	0	0	0	0	7.9224	47.463	86.822	170.42	225.04	316.02	379.84	456.25	552.65	644.17	715.4	805.07	893.64	1019.4	1170.7	1278	1503.3	1740.1	1862.6	2115	2263.2	2576.6	2849.9	3175.9	3628.1	4078.3	4377.4	4717.5	4945.6	5416.3	5632	5772.1	6104.1	6256.4	6764.6	6760.8	6962.9	7109.3	7230.8	7411.1	7576.8	7633.6	7578
52.924	8.9768	0	0	0	0	8.6094	46.247	128.26	290.72	510.15	791.12	1169.2	1564	2077.7	2613.9	3266.1	3914	4501.3	5239.4	5943.5	6844.1	7689	8644.1	9267.4	10179	11205	12159	13132	14000	14688	15840	16553	17390	17680	18594	19141	19511	19765	20225	18452	20466	21059	21343	21468	21643	21774	21826	22184	22021
18.668	8.9023	0	1.0391	0	3.3515	0	0	0	11.027	30.612	93.399	181.37	359.43	603.57	872.31	996.38	1145.4	1415.6	1840	2414	2361.9	2921.6	3704.2	4088.6	4560.6	4924.5	5365.3	5771	6210.7	6583	7198.1	7568.1	7987.7	8327.1	8645	8945.6	9442.8	10209	9935.2	10574	10980	10519	10713	11069	11040	11185	11109	11272	11113
0	0	0	0	0	20.444	49.082	107.72	170.22	286.32	413.39	572.44	753.87	1010.3	1276.4	1519	1781.4	2112.6	2431.8	2757.5	3296.1	3535.4	4048	4362.1	4891.2	5305.1	5817.9	6115.3	6553.8	7018.7	7325.3	7582.2	8087.4	8355.1	8743.3	9225.2	9651.5	9836.8	10339	11002	10855	11105	11448	11708	12047	12026	12420	12702	12589	12469
0	0	0	5.3305	4.313	3.7908	0	0	0.38586	40.005	130.11	216.86	391.01	568.67	791.4	1026.1	1268.7	1521.4	1883.7	2157.7	2492.7	2653.4	3044.9	3282.6	3585.7	3803.2	4080.3	4500.2	4715.7	5012.4	5472.9	5660.1	5952	6262.6	6482.4	6760.6	6902.1	7227.6	7417.2	7818.6	7789.9	8088.4	8286.2	8537	8858.3	8785.8	8941.1	8992.7	9046.4	9324.4
0	2.2422	0	5.3616	0	7.3539	0	6.1325	0.86686	0	25.697	55.716	125.89	239.61	411.66	604.43	814.35	1131.8	1489.1	1792	2147.6	3100.9	2931.3	3378.7	3810.8	4268.1	4550.3	4835.7	4946.7	5336.7	6129.7	6435.2	6706.6	7090.5	7474.2	7834	8034.5	8450.3	8709.7	9079.8	9210.5	9483.9	10035	10175	10390	10420	10118	10493	10203	10293
0	0	0	0	9.593	22.645	60.333	131.42	283.44	482.89	792.56	1123.5	1411.5	1753.6	2273.2	2712.2	3173.4	3896.1	4208.4	4766.3	5197.6	5908.2	6517.5	6982	7620.9	8275.3	8721.9	9361.2	10048	10999	11570	12051	12804	13118	13795	14305	14847	15742	16057	16304	16370	16658	16835	17789	17743	17918	18116	16883	18218	18342
10.894	2.4343	0	0	0	0	8.6959	19.631	41.133	59.378	120.34	213.04	336.22	468.85	664.31	946.97	781.85	990.46	1240.6	1474.1	1782.9	2075.3	2403.8	2523.2	2973.5	3456.4	3666.9	3866.3	4292	4643.6	4956.3	5211.6	5299.4	5831.2	7011.9	6011.4	7456.5	7926.5	8189.9	8307.9	8547	8592.4	8594.7	8764.1	8950.6	9231.8	9002.2	8709.1	8453.5	8524.9
0	0	0	13.47	20.03	15.493	1.7943	9.2047	32.006	40.917	114.42	204.18	327.83	491.18	632.9	860.18	1071.7	1341	1686.2	1919.8	2259.4	2649.1	3077.7	3420.9	4432.1	4847.4	4978.2	4761.9	4963.1	5326.3	4812.5	5024.9	5369	5754.4	6125.3	6296.2	6596.9	6817.5	6957.4	7340.1	7556.9	7862.5	7809.4	8154	8302.8	8360	8582.5	8584.3	8776.3	8889.6
255.34	193.71	67.947	4.3648	0	0	0	0	0	0	0	0	0	0	0	0	0	121.03	236.34	483.77	662.69	852.79	1305	1240.4	1684.1	2194.8	2680.3	3074.8	3572.7	3919.7	3826.2	4546.9	4900.1	5304.8	5550.9	6001.6	6203.1	6716.9	6935.3	7169	7525.5	7668.6	7982.9	8257.4	8342.4	8539.5	8829.4	9140.2	9215.2	9087.9
12.815	10.712	5.4485	9.6781	0	0	0	7.5723	0	11.316	35.714	136.71	196.68	284.1	401.79	524.07	651.62	763.31	949.13	1286.3	1497.7	1763	2112.8	2396.6	2696.5	3017.3	3360.8	4178.5	4117.4	4386.3	5054.7	5222.7	5490	5812	5837.5	6416.8	6701.7	7045.3	7171.8	7377.8	7923	7789.6	8077.6	8256.7	8357.6	8462.3	8661.1	8849.2	9015.6	9229.5
5.2324	0	0	0	7.9145	10.327	3.9363	24.87	38.263	50.292	94.528	140.45	195.97	251.28	332.45	367.29	469.24	552.92	723.86	833.84	988.12	1220.7	1430.6	1655.5	1892.8	2223.3	2454.8	2755.1	3046.8	3374.3	3680.1	4104.8	4481	4768	5222	5398.1	5600.3	6126.4	6380.6	6622.1	6895.1	7105.3	7444.5	7610.6	7379.2	7820.2	7888.8	8119.7	8223.3	8184.8
0	0	0	3.8261	10.118	0	5.6636	9.2424	47.642	96.273	161.87	328.53	434.69	613.24	1005	1386	1553.4	1923.3	2327.6	2912.7	3554.7	4020.1	4220.1	4737.8	5646.1	5649.8	6199.8	6575.7	7475.3	8252.6	8219	9116.1	9738.8	10105	10859	11344	11949	12115	12670	13743	14613	14909	14636	14778	14338	14241	14499	13997	14254	14224
48.644	40.022	0	0	0	16.161	0	16.1	88.304	132.7	322.26	512	748.3	1002	1232.3	1511.4	1800.9	1888.8	2446.7	2721.2	2773.5	3286.7	3244.6	3962.4	3954.2	4127.7	4467	5048.9	5375.9	5589	5036.7	6711.2	7086.3	7256.9	7695.5	7863.6	8137.6	8335.2	8885.4	9542.2	9569.5	9300.7	9300.8	9504.1	9458.9	9480.7	9702	9751.8	9955.2	9939.7
0	0	0	0	155.31	360.27	603.34	821.85	1190	1610.2	1984.5	2431.1	2948.4	3588.2	4148.1	4489.1	5294.2	5826.2	6605.4	7240.7	7750.5	8330.3	8811.8	9165.4	10121	10602	11093	11569	11884	12588	13126	13545	14132	14578	15009	15199	15571	15324	15550	16386	15840	17263	17204	17067	17209	17221	17367	17496	17848	17563
0	0	0	5.8014	0	2.9273	9.6889	46.315	90.519	192.06	326.09	532.13	738.31	1100.9	1495.4	1888.7	2429.7	2885	3442.3	3773	4430.9	5146	5558.8	6198.5	6871.2	7490.7	8305.2	8891.5	9479.6	10093	10607	11476	12064	12308	12918	13630	13975	14529	14659	15630	15831	15870	15949	16309	15982	16061	16091	16119	16278	16533
1.8496	0	0	0	0	0	28.788	141.8	322.52	510.34	839.19	1254.8	1654.9	2177.3	2794.4	3405.4	3983.1	5072.8	5510.5	6342.4	7317.6	8189.4	8923.4	9524.9	10197	11202	11479	12131	13328	13777	14660	14668	14946	15880	16427	16958	17879	17960	18800	19356	19696	19618	20351	19916	20347	20272	20039	19905	19806	19923
0	9.4843	0	3.6271	0	2.4588	0	28.537	49.358	127.68	220.19	366.97	540.08	744.09	963.21	1212.3	1432	1710.6	1896.6	2292.8	2458.3	2796.3	3223.3	3531.2	3774	4069.1	4481.9	5015.8	5458	5915.9	6275	6895.1	6245.7	6677.3	6943	7029.3	7504.3	7609.1	8010.2	8242.2	8562	8724	8713.9	8887.4	8497.2	9089.5	8858.4	9007.5	9056.6	9179.2
0	0	0	1.6504	10.658	0	14.309	61.156	115.74	221.94	369.75	511.87	721.97	999.03	1256.3	1489.2	1820.9	2170.6	2589.1	2784.9	3062.4	3680.3	3822.8	4330.8	4591.4	5040.8	4776.4	5249.3	5699.7	6002.7	6380.2	6491.2	7089.5	7137.2	7401.1	7830.7	8191.4	8171.2	8339.8	8500.8	8884.4	8895.5	9052.3	9136.4	9078.6	9124.9	9222.6	9065.7	9159	9176.3
0	1.5699	0	0	4.5562	11.147	15.091	20.647	36.855	96.934	173.62	301.29	449.49	695.1	981.87	1343.6	1710.7	2203.2	2709.1	3297.8	3943	4524.6	5212.7	5952.2	6609.3	7463.7	8008	8916.2	9771	10555	11252	11401	11670	13006	13089	13873	14148	14693	15004	15543	15437	15936	16225	16260	16641	16529	16913	16673	16288	16268
1.717	16.331	17.113	3.4637	0	0	0	0	0	31.82	69.749	124.18	221.97	370.13	527.06	731.61	886.65	1126.3	1349.8	1723.3	2084.1	2468.4	2625.5	2877.8	3309.4	3770.4	4358.7	4328.4	4801.5	4964.8	5287.7	5732.3	6055.8	6302.8	6825.2	6963.7	7292.3	7489.9	7921.9	8021	8369.3	8500.3	8434.6	8889.9	9120.9	9000.8	9062	9236	9440.5	9151.7
11.375	4.0271	0	0	3.1839	0	0	0	4.3748	22.78	61.206	109.63	185.1	326.31	476.01	732.09	922.87	1210.4	1472.3	1822	2260.4	2709.4	3098.4	3761.5	4278.1	4869.3	5324.4	5812.3	6271.5	6673.3	7131.1	7587.1	8170.2	8687.8	8991.2	8879.8	9658.3	9972.8	10328	10704	10922	10934	11176	11471	11531	11590	11984	12062	12233	12095
0	0	1.2452	0	0.57276	0	11.96	63.404	132.89	243.85	377.49	566.91	695.37	875.56	1067.4	1375.4	1589.8	1820.5	2235.3	2474.5	2916.5	3323	3710	4191.3	4643.2	4912.6	5436.4	5823.6	6473.8	6825.5	7123.7	7552.2	7870.6	8248.4	8731.4	8976.1	9375	9659.8	10359	10268	10623	10624	10954	10892	11282	11344	11514	11319	11543	11552
0	0	0	6.7125	0	20.683	4.5413	21.242	26.324	75.309	183.41	300.5	482.32	722.45	1064.3	1396.5	1771	2350.1	2552	3439.7	3950.1	4482.7	5104.5	5910.5	6496.9	7153.4	8192.9	8438.9	9064.4	9931	9625.2	10143	10692	11364	12052	12800	13231	13921	14246	14590	14359	14277	14690	15075	14933	15492	15653	15911	16033	15766
0	2.2551	0	5.5288	4.0565	4.2168	0	4.767	5.836	9.6049	14.245	23.771	85.444	189.24	372.89	521.58	792.33	1138.4	1527.6	1958.3	2487.4	3054.6	3710.7	4279.3	4896.5	5708	6860.8	7609.8	8275.2	9242.2	10276	10934	12012	12838	13337	13699	14593	15444	16158	16769	17062	17861	18175	18550	19299	19358	19723	20033	20295	20756
3.0532	0	0	7.0744	1.4464	2.5041	1.6378	4.718	1.1365	30.461	63.771	145.76	284.55	449.49	692.31	1013.7	1348.6	1732.5	2095.9	2556.1	3112.9	3638.2	4388.6	4776.4	5286	6214.8	6659.9	7194.4	7687.4	8051.1	8711.5	9410.9	9905.8	10398	10983	11343	11944	12190	12828	13332	13562	13305	13997	13952	14202	14395	14433	14283	14295	14767
21.392	20.378	1.8396	0	0	0	0	13.46	47.189	121.1	198.56	273.51	414.33	571.37	786.83	980.19	1179.5	1379.1	1609.1	1896.6	2208.6	2480	2711.5	3033.3	3435	3704.4	4201.4	4270.6	4551.9	4904.4	5053.2	5505.6	5539	5927.6	6002.4	6223.6	6374.3	6659.7	7110.3	7252.2	7429.6	7479.1	7513.4	7782.1	7823.4	8244.8	8308.6	8358.4	8120.1	8486.1
0	0	0	0	0	37.193	69.268	208.99	365.74	502.69	665.34	802.05	1006.8	1185.8	1124.6	1664.1	1918.4	2029.8	1884.4	2068.9	2219.8	2328	2533.4	2701.9	2905.3	3039.8	3120.8	3373.1	3439.5	3768.2	3919.5	4009.1	4286.5	4544.9	4838.2	5154.2	5328.5	5446.6	5656.8	5636.8	5776.2	5791.2	6123.4	6396.9	6309.1	6552.7	6668.4	6827.3	6914.6	6646.1
22.503	9.0811	0	0	0	0	4.7727	12.633	59.149	86.071	176.26	306.27	532.09	816.03	1188	1650.7	2188.6	2749.9	3336.1	3895.3	4884.7	5513.8	6318.1	6885.3	7725.6	8533.3	9491.8	10071	10870	10926	11607	12109	12838	13208	14848	15374	15778	16230	16402	16378	16300	16627	16882	16487	16728	17026	17127	16822	16443	16557
15.667	11.777	1.7814	2.7247	0	0	0	0	7.1971	1.2893	9.1458	23.558	67.326	130.73	208.04	308.88	480.3	647.53	930.04	1250.9	1657.2	2031.7	2439	2912.5	3323.9	3937.3	4484.3	4738.8	5243.5	5654.9	5990.5	6250.7	7005.1	7452.6	8123.8	8545.6	9048.5	9826.5	9712.6	9913.2	9555.7	9789.5	10133	10463	10969	11160	11529	11315	11224	11224
5.1214	7.5546	0	3.9552	4.5409	0	0	4.9178	35.833	118.87	250.72	442.28	652.3	929.08	1288.4	1693.1	2108.7	2510.2	2855.3	3568.3	3683.4	4347.9	5246.8	5743.5	5934.2	6590.2	6442.7	7426.9	7789.1	8532.8	9234.4	9576.3	10054	10483	10952	11115	11139	11581	12075	12141	12196	12590	12663	13166	13147	12911	13483	13330	13913	13867
0	0	3.1961	0	39.746	4.0501	30.374	98.015	35.493	91.92	213.63	298.01	600.61	766.61	1046.4	1426.3	1868	2396.9	2959.4	3473.5	4184.5	4811.3	5553.2	6595.2	7141.2	8020.4	8017.4	9319.5	9926.8	10986	11540	12333	12812	13314	14093	14701	15076	15708	16204	16407	16792	17253	17050	17402	17856	18027	18075	17826	18182	18050
0	0	1.2808	2.094	0	7.5782	1.5596	5.7187	15.678	28.736	51.06	85.22	154.01	231.99	354.17	523.07	749.55	1003	1194.4	1470.3	1820.3	2003.7	2503.4	2726.1	2861.1	3362.4	3437.5	3864.9	4229.5	4662.9	4494.4	4848.5	4860.8	5144.9	5557	5526.9	5792.5	5922.2	6088.6	6186.3	6158.2	6362.2	6375.8	6580.9	6591.2	6800.5	6909.2	6917.9	6857.8	7092.2
0	0.10946	0	0	0	1.601	14.89	89.107	197.53	380.82	623.1	945.65	1398.8	1819.7	2346.2	2943.5	3398.4	4112.4	4565.7	5286.9	5911.3	6314.7	7412.3	8051.6	8757.7	9187.1	9714.9	10488	11042	11659	12073	12588	13297	13929	14355	14508	14959	15169	15768	16356	17144	16841	17183	17287	17755	18082	17994	18329	18202	18501
5.5281	9.004	0	0	0	0	1.0313	0.52466	8.0728	30.711	44.356	60.398	8.5724	83.549	185.95	290.35	441.15	608.11	799.68	1063.3	1380.3	1695.2	2022.9	2336.6	2842.9	3312.8	3824.7	4104.2	4525.7	5006.1	5544.3	6174.9	6493.2	6840.6	7011	7586.4	8100.7	8478.4	9062	9230	9531.1	9920.9	9832.8	10225	10433	10812	10856	10829	11397	11360
0	0	0	14.685	31.281	15.668	14.697	0	16.486	41.689	92.485	144.23	247.03	385.59	391.9	799.41	1038.9	1351.7	1716.6	1562.6	1877	2241.1	2624.1	3054.7	3207.3	3384.5	3882.2	5528.9	4348	4840.7	4969.1	5383.7	7425	6183.2	6574	6848.4	6991.6	7095	7546.3	7917.5	7976.4	8347.3	8444.2	10425	10596	10500	9166.4	9023.4	11128	9428.8
0	0	0	1.4298	17.259	16.89	24.565	17.751	31.394	68.327	127.14	229.39	368.13	557.35	818.38	1110.2	1482.6	1876.6	2336.5	2907.7	3362.7	3886.3	4325.4	4918.9	5284.3	5959.1	6194.6	6667.2	7348.8	7851.1	8140.2	8605.6	8857.7	9474.5	9967	10338	10916	11244	11790	12114	12572	12722	12692	13053	13601	13472	13484	13649	13753	13817
0	0	0	0	0	10.736	37.865	95.726	231.75	370.04	558.6	804.78	1110.3	1488.3	1987.4	2466.2	2977.1	3489.4	4128.5	4633.9	5160.2	5803.4	6624.1	7169	7679.3	8241.3	9067.7	9689.2	10478	10925	11578	12217	12467	12774	13165	13385	13883	14363	14316	14865	15208	15423	15869	15716	16500	16700	16684	16860	16732	16744
23.784	15.223	0	0	2.1387	0	0	0	13.89	32.435	51.041	62.554	117.99	158.58	261.72	391.58	574.04	776.34	1047.4	1306.5	1633.1	2038.5	2346.7	2633.3	2989	3212.5	3797.8	4363.8	4820.5	5274.4	5868.3	6242.8	6824.1	7245.2	7582	8134.2	8411.5	8680.2	9078.2	9356.2	9710.1	10084	10103	10620	10455	10595	10889	10823	11099	11190
0	2.5062	0	0	0	1.6592	16.939	17.024	25.316	46.149	73.823	121.77	166.52	280.61	420.86	609.86	783.14	1026.7	1360.1	1704	2088.3	2397.9	2792.4	3253.2	3791.2	4249.6	4762.9	5087.3	5644.3	6128.5	6321	6915	7515.5	7809.5	8238	8813.6	9133.4	9637.2	9850.1	10244	10600	10814	11087	11167	10986	11356	11231	11541	11394	11193
0	0	0	17.253	12.936	16.639	20.811	0	4.6543	23.096	0	122.95	259.2	440.37	680.14	890.73	1171.8	1570.1	1809	2120.6	2397.5	2845	3226.5	3640.6	4128.1	4626.4	5093.1	5499.6	5823.4	6367.9	6622.3	7083.5	7491.4	7807.7	8311.3	8728.3	8927.3	9378	9715.3	9872.7	10359	10367	10764	10794	11044	11302	11309	11560	11619	11526
62.35	20.846	2.7662	0	0	0	0	26.94	128.63	191.11	418.08	588.86	922.3	1265.6	1218	1559.3	1926	2340.6	2638.8	3159	4141.8	4723.5	5187.3	5034.3	5459	5725.2	7145.2	7373.1	6855.4	8153.8	8469.6	7472.6	8354.2	8663.2	9305.6	9565.5	9770	10180	10330	10352	10244	10450	10562	10390	10808	11014	11116	11043	11045	10873
95.849	23.602	0	0	0	0	0	0	0	49.683	152.57	232.33	504.48	703.14	1056.5	1388.6	1813.5	2124.4	2512	3138.2	3601.5	5529	6336.9	7062.8	7746.8	8750.7	8614.3	10051	10523	11645	11817	12318	10822	11228	11630	12090	12117	12460	12942	12950	13267	13179	13500	13755	13966	14007	13906	13780	14252	14397
0	0	0	0	0	8.2462	15.573	36.337	91.932	200.7	280.15	453.47	656.28	900.52	1187.5	1482.6	1860.6	2277.3	2713.4	3247.1	3681.1	4422.4	4860	5683.8	5893.1	6641.8	7248	8158.9	9099.4	9039	9846.3	10558	11246	12011	12588	12817	13310	12944	13692	14005	14286	13923	13453	14638	14948	15743	15722	15475	15575	15077
67.368	28.211	14.527	0	0	0	0	0	0	0	1.8118	19.286	95.873	208.35	360.05	544.47	774	1007.3	1234.5	1488.8	1892	2151.2	2356.6	2752.6	3186.2	3359.9	4007.7	4280.9	4752.5	4430.2	5073.1	5297.5	5494.8	5842.1	6703.4	7002	7484.9	7802.9	7873.7	8125	8233.4	8755.2	9187.4	9290.2	9707.1	9975.1	10135	10121	10076	10224
15.015	3.9442	0	0	0	0	14.309	43.287	129.65	240.33	421.62	651.96	971.89	1321.3	1756.8	2160.5	2712	3165.1	3730.2	4276.2	4760.2	5310.7	5798.9	6141.9	6664.2	7265.8	7597.2	7848	8337.9	8719.4	8955.6	9220.5	9439.6	9755.6	10490	10843	11110	11453	11673	11769	11657	11999	12029	12213	12447	12643	12776	12626	12594	12592
0	0	0	3.3561	7.1185	6.8614	8.8674	16.518	13.045	14.641	6.3669	2.6086	16.18	29.983	61.094	107.18	156.5	233.58	366.82	509.55	683.15	830.81	1046	1314.8	1572.4	1838.3	2156.8	2324.1	2685.4	2960.9	3290.6	3378	3870.4	4150.3	4437.6	4871.7	5168.8	5405.7	5739.4	5957.5	6137	6098.9	6348.4	6615.6	6650.5	6848.4	6731.3	6928.7	7124.8	7219.5
0	0	0	0	3.1719	7.3587	19.607	23.346	64.01	148.51	246.14	404.65	590.99	794.8	1106.4	1406	1754.8	2117.9	2545.7	3065.3	3516.8	3994.6	4365.8	4801.1	5337	5859.9	6186.6	6881.4	7323.8	7828.7	8226	8645.6	9169.4	9555.2	9919.1	10260	10582	11009	11588	12036	12108	12208	12377	12994	13186	13231	13352	13394	13576	13542
3.1298	0	0	0	0	0	14.182	37.019	172.23	376.02	639.15	979.1	1390.8	1471.6	1913.9	2468.5	2912.4	3530.8	4117.4	4490.2	5161.3	6440	6159.2	6724	8161.1	7399	8077.1	8388.4	8859.8	9372.1	9535.7	10009	10284	10387	10811	10966	11119	11245	11563	11603	11936	12060	11957	12212	12287	12256	12272	12327	12335	12432
1.4447	0	0	0	10.857	15.745	15.045	44.649	46.13	104.6	144.12	243.77	325.82	453.46	609.05	834.24	1055.9	1293.4	1635.3	1918.9	2259.5	2591.7	2981	3344.4	3592.8	3884.4	4532.3	4894.5	5145.4	5434.3	5982.5	5758.9	6733.6	6739.7	7127.5	7136.2	7499	8116.8	8673.9	8149	9239.4	9134.8	9360.2	9009.7	9395.7	8826.6	9558.7	9565.2	10155	10394
0	0	0	0	39.739	48.917	76.757	168.07	223.03	324.32	487.6	666.87	895.96	1067.2	1387.8	1721.8	2047.7	1844.3	2169.6	2324.9	2935.8	3098.8	3615.9	4010.2	4293.7	4838.6	5203.8	5540	5880.9	6056.4	6222.4	6636.8	7104.6	7729.3	7962.5	8676.1	9145.8	9238	9572.4	9829.6	9983.1	10207	10354	10489	10762	11088	11105	11189	11563	11582
18.884	0.21522	7.3459	0	0	6.5467	0	1.5737	10.819	38.404	63.632	102.11	128.54	184.72	249.46	318.83	429.49	499.85	647.62	809.88	984.07	1226.1	1477.2	1752	2046.9	2364.2	2696.5	2950.4	3481.8	4031	4295.4	4788.7	5346.6	5679.6	6056.8	6474.4	7212.6	7467.5	7974.6	8238.9	8835.4	8882.7	9181	9519.9	9876.2	9994.5	10283	10508	10503	10718
0	0	2.0842	10.627	11.612	12.756	26.54	42.283	81.23	182.56	320.95	508.84	750.26	1177.4	1570	1942.5	2468.6	2965.2	3513.2	4145.3	4559.6	5376.3	5912.6	6652.5	7310.1	7859.5	8692.8	9021.4	9549.1	10048	10724	10942	11644	12019	12522	13406	13605	14071	13998	14563	14379	15141	15503	15767	16294	16421	16954	16741	16832	17364
0.83187	0	0	2.5327	8.0293	3.3121	9.2615	16.203	42.966	73.897	127.22	215.25	311.02	470.95	694.12	932.79	1131.8	1420.6	1697.7	2095.1	2364.4	2869.3	3278.2	3763.5	4214.6	4624.7	4985.9	5667.5	6118	6699.3	7260.2	7699.5	8234.8	8657.7	9182.7	9686.3	9977.2	10626	10884	11113	11234	11794	12168	12234	12313	12812	13152	13013	13212	13386
0	8.0781	0	0	0	0.56937	7.1308	0	5.9327	51.848	164.52	292.87	451.8	631.37	907.27	1219.6	1560.1	1883.6	2276.7	2665.5	3195.8	3699.5	4268.4	4774.6	5272.6	5585.1	6398.4	6971.7	7551.6	7915.5	8558.3	8787.2	9360.7	10407	10898	11542	11779	12493	13124	13404	13705	13967	13865	14196	14607	14722	14979	15135	15137	14756
0	0	0	4.3413	1.9128	0.1888	13.879	68.013	142.77	269.14	410.93	640.55	939.22	1172.4	1455.2	1835.6	2165.9	2629.2	3071.6	3323.3	3862.1	4462.4	4951.9	5504	5983.2	6854.3	7261.4	7963.5	8534	8774.5	9539.6	9728.3	10624	11138	11576	12174	12290	12749	12692	13153	13376	13493	13971	13946	14585	14333	14700	14857	14589	14914
0	0	10.168	0	2.7369	3.1679	19.242	0	8.1675	0	0	7.0328	34.238	82.054	141.95	226.2	360.67	533.39	752.06	968.85	1232.8	1561.6	1929.9	2393.8	2818.9	3219.3	3587.6	4110.3	4581.2	5178.3	5667.2	6107.8	6672.9	7262.1	7829.9	8185.6	8868.1	9345.1	9715.2	10170	10776	10846	11505	11950	12345	12270	12218	12397	12348	12446
0	10.458	0	2.0352	0	4.8406	0	14.494	44.309	106.34	167.61	294.22	465.03	689.2	966.05	1242.5	1622.8	2075.4	2618.9	3084.3	3528.7	4086	4554.3	5185.7	5842.5	6182.1	6655.5	7261.3	7391.4	7915.2	8318.6	8737.3	9105.9	9536.6	10040	10601	10874	11173	11122	11501	11782	11936	11974	12045	12045	12000	12257	12177	12197	12296
0	0	0	0	0	11.1	56.938	110.39	160.87	243.6	429.41	669.45	790.08	1158	1326.7	1697.8	1981.2	2308.9	2650.9	3043.7	3520.3	4006	4441.6	4907.8	5317.3	5751.8	6204	6636	7156.1	7459.1	7960.6	8217.9	8510.1	9285.8	9730.6	10157	10529	10681	10829	11201	11283	11493	11525	11747	12063	11973	12130	12189	12263	12301
18.187	2.487	0	0	0	0	9.1927	18	62.21	111.38	224.5	391.91	613.16	911.9	1079.9	1497.2	1665.1	1909.6	2307.1	2618.8	3071.6	3548.8	4010.5	4385.3	4681.9	5090.3	5623.7	6135.3	6446	7034.4	7281.1	7709.3	7867	8506.5	8869.4	9082.3	9359.1	9790.7	9955	10527	10484	10713	10872	11059	11375	11423	11368	11447	11491	11746
0	2.5077	0	4.0336	0	0	0.93106	3.6861	7.0956	2.2946	0	0	16.374	66.758	145.47	256.68	442.38	697.27	1000.2	1286	1651.5	2081.3	2472.9	2970.8	3546.5	4096.6	4557.2	5166.8	5631.5	6167.9	6536.7	7214.9	7628.2	8321.6	8706.9	9148.2	9709.8	10225	10602	10680	10409	10842	11354	11607	11443	11574	11701	12190	11966	11930
12.76	5.343	0	0.38602	0	1.2943	0	19.054	53.441	121.82	252.29	408.92	574	826.3	1100.7	1384.5	1716.5	2139.9	2494.5	2813.3	3242.7	3521.2	4004.1	4457.1	4528.2	4894	5339.4	5809.9	6159.4	6536.9	6876.6	7266.1	7757.9	8281.2	8575	9065.7	9510.5	9894.1	10354	10710	10914	11035	11181	11379	11886	11972	12130	12127	12102	12596
0	0	0	0	0	2.8697	37.682	99.815	231.4	423.86	704.37	947.88	1444.1	1892.1	2451.4	3040.6	3665.9	3994.6	4730	5551.6	6156.1	6863.7	7925.3	8778	9427.9	10726	10946	11839	12500	12805	13651	14031	16525	15249	16764	17509	18108	17681	19418	19164	19115	19573	20673	20802	20467	21019	20400	19864	20321	19879
19.721	8.1866	0	0	0	0	0	24.137	96.751	234.43	443.03	717.66	996.04	1359.8	1790.2	2291.9	2817.3	3403.4	4084.4	4783.1	5421.7	6300.7	6972	7914.9	8571.7	9149.3	9790.9	10886	11468	11861	12634	13219	13917	14643	15148	15504	15944	16524	17274	17687	18052	18226	19063	18422	19417	19624	19987	19472	19930	19951
12.541	0	0	0	0	11.843	7.0154	33.463	81.186	147.75	222.85	348.12	476.79	649.81	831.21	1042.1	1211.5	1481	1695.3	1986.5	2321.1	2609.1	3102.8	3303	3911	3830.6	3983.7	4397.8	4728.2	4969.2	5480.7	5470.5	5612	5921.9	6289	6503.6	6829.6	7072.9	7314.6	7498.7	7435.4	7972.6	7704.8	8299.7	8532.4	8376	8458.8	8548	8678.3	8925.6
9.0088	6.1875	0	0	4.5886	0	9.8913	11.212	11.772	70.831	139.86	293.35	447.57	661.2	934.9	1354.1	1639	2253.6	2654.5	3181	3789.8	4345.9	5056	5628.5	6352.8	6739.1	6810.6	7578.7	8013.9	8432.5	8913.4	9198.6	9705.2	10338	10740	11383	11882	11563	12499	12672	13130	12799	13226	13705	13597	13740	14060	14295	14391	14302
0	0	0	34.139	15.728	24.37	60.052	71.63	75.197	98.362	169.99	261.46	371.5	481.28	641.44	821.04	943.74	1184.3	1369.1	1532.1	1731.6	1936.5	2202.1	2308.1	2513.8	2735.3	3026.7	3158	3439.6	3523.7	3894.9	4063.8	4360.7	4632	4921	5292.1	5473.9	5705	5853.6	6006.7	6316	6383.6	6430.4	6689	6776.2	6852.2	6924.6	6957.1	6756.7	6747.2
64.484	8.4853	0	0	0	0	0	0	0	14.334	56.581	141.71	264.01	409.4	542.32	757.69	929.58	1259.2	1478.2	1764.5	2048.1	2350.5	2730.6	2907.6	3043.7	3493.4	3960.6	4447.9	4832.4	4977.1	5139.2	5383	5919.8	6277.5	6487.7	6768.7	7010.7	7593.6	7816.8	8144.1	8209.6	8510.4	8689.7	9085.2	8974.7	9385.9	9548.4	9668.6	9952.7	10164
0	8.8171	0	0	0	2.2758	0	12.678	17.359	66.445	167.68	325.86	546.24	805.69	1098.7	1413	1830.7	2172.8	2593.3	2980	3569.1	3568.1	4334.2	4603.8	5116	5605.6	5846.6	6356.7	6756.9	6897.6	7066.5	7542.5	8018.1	8382.2	8595.8	9191.7	9414.5	9599.4	9904.3	10150	10685	10525	11082	11558	11548	11611	11784	11959	12285	12240
0	0	2.8301	0	7.6936	5.7395	17.431	17.14	48.064	67.614	133.34	197.5	307.96	453.78	616.76	819.99	1053.7	1264.7	1627.1	1971.5	2192.6	2598.7	3068.7	3303.8	3719.4	4044.7	4334.8	4657	4881.4	5181.6	5329.6	5677.9	5877.6	6107.3	6546.7	6596	6826.3	7156.6	7405	7699	7936.8	8076.8	8240.5	8251	8436.8	8533.8	8544.5	8622.7	8943.1	8975.2
0	0	0	14.458	6.5834	14.451	11.097	15.145	21.836	56.605	135.33	228.05	336.32	510.28	694.69	913.44	1224.9	1520.4	1847.2	2122.3	2473.9	2893.1	3182.2	3538.7	3972	4317.8	4619.4	5042.2	5349.1	5653	5957.1	6470.7	6858.1	7254.4	7599.8	8075.1	8243.7	8595.6	8416.1	8929.1	9110.6	9254.5	9838.6	9873.3	9768.9	9813.9	9914.4	10259	10251	10201
0	0	0	0	14.181	0.94507	6.4434	0	9.3282	10.678	26.484	56.323	137.94	246.83	411.91	544.66	810.76	1103.7	1425.5	1877.1	2679.7	3273.3	3653.4	4389.7	4394.5	4976.5	5618.7	6197.4	6657.4	7141.5	7431.3	8080.8	8422.9	8721	9164.1	9575	9917.1	10052	10178	10433	10599	10703	11080	11193	11624	11786	11968	12152	12166	11742
22.999	14.355	0	0	0	0	0	0	16.617	40.991	98.887	157.63	244.63	333.62	456.86	552.38	664.91	755.63	882.03	1029.8	1161.5	1290.5	1448.8	1617.9	1763.5	2009.6	2217.6	2281.4	2513.9	2647.8	2943.4	3210.5	3616.2	3855.1	4168.1	4383.2	4857.1	4968.5	5229	5506.3	5517.2	5942.5	6086.6	6144.6	5964.7	6301.7	6371.3	6417.6	6477.6	6761.4
0	0	1.6502	0	2.5984	5.1263	13.987	11.959	46.505	29.832	98.407	149.5	253.29	314.39	449.81	598.61	834.62	882.28	1040.6	1489.2	1699.7	2122.8	2179.4	2370.5	2657.3	3185.7	3116.8	3636.2	4331.9	3801.7	4847.9	4669.3	5204.8	4787.7	5636.2	5901.8	5734.4	5712.2	6114.6	6730.5	6242.2	6951	6881.3	6761.7	7594.6	7253.4	7142.9	7637	7608.4	7563.4
144.84	46.732	0	0	0	0	0	0	16.705	129.73	385.58	674.87	1023.8	1491.1	1999.8	2510.7	3237.9	3944.3	4474.7	5266.2	5920.7	6563.4	7292.8	7945.9	8620.2	9385.6	9816.6	10982	11512	12202	11459	13297	13970	14856	15131	16037	16284	16804	17039	17486	17744	18239	18442	18879	18740	19155	19387	19644	19758	20018
0	0	0	0	4.2267	18.56	34.536	67.253	91.021	125.93	178.9	249.26	386.05	534.11	732.53	1020.6	1260.1	1609.3	2019.2	2309.4	2826.1	3298.6	3756.6	4424	5280.2	5709.4	6255.5	6767.6	7551.9	7971.3	8620.7	9094.5	9451.7	10119	10587	11157	11452	11805	12226	12332	12511	12653	12973	13173	13243	13260	13383	13473	13501	13963
11.039	7.9622	0	0	3.3361	0	0	0	0	24.061	32.475	110.1	248.48	435.42	670.78	891.64	1222	1303.4	1963.5	2212.8	2543.4	2739.2	3229.6	3671	3924.9	4446.2	4671	4797	5526.4	6823	7768.5	8063.2	7850.8	6770.6	7022.1	7894.6	7838.1	8426.9	7463.5	8782.6	8765.8	9013.1	9587.7	9510.7	9334.9	9575.6	9865.4	9838.6	9291.4	9832
0	8.3126	0	0	12.576	0	0	0	19.527	93.226	197.7	355.66	584.08	926.64	1264.6	1720.5	2170.4	2687.9	3292.3	3872.5	4437.6	4895.6	5510.6	6068	6553.8	7175	7651.3	7754	8396.6	8581.2	9162	9599.2	10016	10534	10793	11022	11486	11811	12347	12706	12822	13068	13212	13883	13809	13676	13971	13942	13959	14122
0	0	21.178	23.977	0	10.569	6.4283	11.26	28.614	72.977	126.93	206.34	308.95	446.89	531.57	705.87	879.33	940.98	1125.2	1291.3	1514.8	1737	1939	2176	2327.3	2583.7	2818.1	3082.5	3326.2	3564.3	3715.5	4006.3	4442.5	4674.8	5080.6	5284.2	5537.4	5897	6155.7	6366.8	6644	6910.9	7261.2	7411.1	7393.6	7383.3	7693.2	6802.1	6790.5	6519.3
0	0	0	11.626	23.711	23.476	49.574	69.429	118.45	168.48	283.38	441.36	626.66	837.41	1025.7	1203.8	1442.8	1640.2	1902.8	2184.8	2429.5	2713.3	2932.4	3226.5	3560.7	3786.3	4049.2	4524.1	4854.9	5161.3	5429.1	5701.9	6153.5	6597.6	6985.5	7322.6	7704.8	7902.2	8440.7	8546	8891.2	9303.1	9484.9	9423.3	9202.5	9314.1	9565.3	9873	9802.3	9928.8
5.9844	0	0	0	8.0311	15.982	49.279	39.203	68.764	109.14	145.96	206.84	292.91	427.4	598.36	758.33	913.49	1174.2	1352.2	1616	2286.6	2935.3	3651.5	4301.2	5540.9	6010.8	6556.2	7208.9	7782.3	8310.4	8839.6	9182.2	9898.1	10617	10841	12054	12389	12982	13598	13515	14065	14427	14619	14743	14944	15226	15492	15643	15971	16026
11.33	0	0	0	0	0	64.826	191.47	353.24	545.74	688.59	1032.9	1214.7	1633.1	2068.3	2629.7	3243	3932.8	4444.3	5136.5	6112.9	6719.7	7521.2	8551.1	9385.7	10117	11360	12055	12213	13042	13691	14851	14909	15456	16689	17257	17832	18164	17995	18464	18845	18964	19232	19259	19076	19632	19355	19211	19263	19120
0	0	0	8.335	0	0	4.5508	47.847	129.03	277.84	511.05	778.93	1106.5	1520.2	1866	2334.1	2985	3524.2	4429.5	4931.2	5549.9	6388.2	7022.4	7696.5	8366.6	9004.1	9714.7	10014	11007	11729	12287	13176	13888	14367	14694	15510	16140	16585	17159	17674	18502	18752	18941	19895	19437	19723	19965	19932	20480	20688
0	0	0	4.0009	4.9249	13.546	11.781	18.705	26.251	41.351	76.037	116.92	178.79	271.33	416.67	571.91	791.38	1054.1	1391.3	1706	2023.6	2376.6	2688.4	3040.7	3470.8	3893	4405.4	4629.9	4957.2	5578.1	5942.3	6309.5	6522.4	6901.3	7316.5	7558.6	8041.9	8375.1	8616	8806	9090.5	9483.4	9627.8	9755.8	10140	9940.5	10419	10297	10318	10452
25.691	4.1427	0	0	4.9133	0	0	0	3.4825	14.413	53.539	101.26	266.79	423.85	695.84	941.61	1339.3	1729.5	2437.4	2902.7	3319.7	4391.3	4847.5	5381.6	6092.9	6432.2	7097.1	7435	8227.2	8763.2	8041.8	8345.2	10168	10818	11118	11465	12365	12717	12843	12762	13425	13456	13530	13558	12366	12782	12914	12865	12781	12815
0	4.7566	0	1.3128	15.66	8.4303	14.788	14.858	12.813	12.678	32.48	51.755	87.008	158.22	220.33	296.36	388.56	474.29	610.4	713.14	914.5	1069.8	1349.7	1526.7	1794.8	2024.5	2236.5	2429.1	2688.9	3091.7	3192.7	3444.7	3569.3	3985.9	4085.3	4375	4498.4	4892.2	5053.7	5372	5444.3	5764.1	5906.8	5846.5	5803.1	6139	6181.2	6193.1	6384.3	6347.8
0	2.3838	0.83896	0	0	6.8961	4.1682	32.456	33.122	40.175	79.523	121.1	177.66	282.18	405.73	541.68	701.65	885.82	1049	1301.5	1536.9	1638.4	1858.7	2166.1	2404.1	2713.5	3137.9	3349.9	3540.7	3775.5	3914.6	4341.6	4469.1	4718.5	4077.3	4354.3	5541.8	5819	6034.9	6229.2	6347.1	6247.4	6749.5	6929.7	7037.2	7027.4	7189.5	7242.8	7265.8	7588.3
0	2.7857	0.59855	4.9089	0	3.9362	0	10.099	56.526	130.06	266.43	477.74	770.17	1068.8	1484.4	1876.7	2434.3	3018.7	3617	3991.1	4853.3	5419.9	6173.1	6746.4	7254.5	7923.4	8760.5	9233.6	10212	10292	10987	11459	11995	12471	13211	13592	13998	14262	14513	15162	15113	15394	16077	15894	16243	16310	16669	16760	16912	16727
0	0	0	0	0	0.17918	38.296	90.657	205.36	380.76	603.37	932.18	1273.2	1643.5	1980.2	2257.1	2672.4	2956.8	3400.2	3800.8	4249.9	4571.9	4987.5	5281.9	5446.3	5958.2	6323	6549	6942.6	7031.8	7336.7	7721.5	7894.1	8220.2	8501.9	8903.7	9389.6	9148.9	9322.2	9456.3	10135	10516	10747	10311	10546	10782	11093	11477	11089	11190
32.24	5.2266	0	0	0	0	0	0	7.9295	20.966	79.348	146.94	248.33	359.05	521.32	693.21	893.14	1077.3	1368.6	1637.5	1871.4	2150.9	2402.9	2702.8	2995.8	3223.6	3504.6	3824.5	4081.1	4276	4499.2	4859.4	5018.1	5427.9	5698.5	5871.7	6065.7	6156.3	6255.6	6448.2	6689.9	6776.4	6943	7022.5	7187	7170.3	7222.2	7362.2	7307.6	7374.9
0	0	0	0	10.26	16.006	48.242	75.442	150.72	214.9	315.81	426.15	574.8	739.77	919.68	1085.2	1733.4	1639.4	2309.8	2694.2	3196.6	3597.5	4022.4	4401	4973.4	5343.4	5655.8	5883.9	5608.6	5898.7	6291.3	6535.5	6905	7022.8	7428.8	7571.5	8103.3	8268.4	8515.8	8746.2	9013.5	9303.8	9417.4	9770.1	9808.7	9965.2	10086	10228	10356	10499
6.5073	6.6531	0	0	10.351	0.3239	0	0	1.6224	28.679	46.588	84.671	179.81	292.43	408.66	626.26	861.47	1066.7	1395.9	1768.4	2177.6	2605.5	3013.6	3296.5	3593	4279.2	4674.8	5047.6	5694.3	6169.3	6642.3	7271.1	7609.6	7943.1	8452.4	8856.6	9148.6	9434.1	9640.4	9846.4	10047	10550	10470	10541	10848	11082	11143	11036	11031	10995
0	0	0	0	8.5481	19.754	28.719	40.557	112.32	169.72	292.45	389.33	596.23	835.99	1096.3	1354.6	1614.2	1916.1	2205	2608	2912.4	3211.1	3573.2	4012.6	4181.1	4630.7	4853.8	5057.4	5512	5847.4	6035.8	6369.7	6591.5	6861.1	7188.2	7474.5	7880.2	8188.1	8092.2	8299.6	8467.8	8656.1	9055.5	8972.7	9260.5	9281.1	9246.1	9486	9567.8	9483.7
0	3.5097	0	11.154	0	0	32.758	27.893	52.748	62.161	76.529	87.498	108.74	130.14	150.26	143.61	237.47	266.09	336.29	458.39	564.61	727.79	885.9	1114.7	1272.5	1497.3	1678.7	1831.9	2087.7	2323.2	2505.6	2720.5	3018.8	3149.7	3397.9	3653.7	3875.5	4058.3	4140.2	4436.5	4678.7	4721.2	4943.4	5122.7	5249.9	5285.4	5249.3	5387.4	5452.1	5498.3
35.821	10.563	0	0	0	0	0	0	15.975	36.799	66.585	118.29	197.93	330.21	503.45	715.85	970.25	1310.3	1574.4	2015	2329.9	2697.4	3193.5	3559.4	3882.5	4229.6	4779.7	5332.5	5856.2	6105.8	6461.4	6816.5	7410.1	7748.3	8197.8	8596.2	8837.6	9227.9	9492.4	9706.9	9669	9931.8	10101	10224	10087	10355	10442	10493	10640	10578
0	0	0	0	10.968	13.52	7.9018	17.91	13.407	42.051	58.808	101.13	192.03	309.85	462.25	624.13	789.55	981.61	1233.4	1440.5	1682.9	1941.8	2225.3	2607.8	2736.1	2945.1	3425.2	3723.9	4088.2	4438.5	4579.7	4979.9	5011.3	5072.6	5531.8	5644	5866.8	5950.5	6053.1	6275.6	6382.7	6616.6	6817	7084	7306.8	7626.4	7739	7720.8	7921	7816.7
0	0	0	6.4196	2.2222	0.54642	15.881	29.426	80.514	162.5	275.23	373.97	532.94	769.92	1031.8	1274.2	1485.2	1833.7	2166.8	2608	3041.7	3432.5	3749.6	4190.4	4362	5008.4	5693.5	5824.8	5875.3	6227.2	7023.2	6830.5	7176.7	7467	7772.3	8087.2	8314.4	8439.8	8580.6	8972.6	9096.4	9647.1	10035	9989.7	10105	10287	10516	10437	10468	10517
0	0	0	3.3265	0	8.481	0	10.014	10.163	28.831	32.509	53.996	73.953	94.637	153.04	241.85	339.6	475.6	663.46	851.91	1084.4	1337.7	1602.7	1862.9	2295	2580.2	2958.3	3284.6	3659.7	4236.2	4526.8	5040.3	5472.5	5799.2	6134.8	6563.7	6960.8	7141.8	7360.6	7631.8	8016.4	8059.6	8153.7	8423.4	8347.4	8527.6	8543	8319.5	9254.1	8268.4
0	0	0	0	87.449	158.9	220.18	285.95	421.73	576.5	753.73	939.84	1147.3	1554.4	1853.4	2240.9	2683	3131.5	3564.1	4053.8	4737.3	5027.4	5491.2	5886.4	6346.7	7270.1	7505.3	7925.1	8980	9330.3	9501.4	9091.9	9213	9506.7	9596.6	10095	10693	11010	10899	11329	11405	11332	11272	12279	12198	12134	12300	12259	13463	13670
0	6.3792	1.672	0	10.86	3.3507	0	2.5286	8.5959	3.5429	54.321	107.76	196.57	320.46	434.29	618.34	782.28	1020.3	1229.2	1650.6	1968.6	2337.7	2823.2	3042.8	3423.7	4193.9	4407.5	4913.9	5843.6	6166.1	6676.5	7445.5	7904.9	8419.2	8739.9	9285.4	9793.4	9812	10139	10578	10779	11256	11572	11675	11849	12018	12077	12153	12327	12477
13.198	17.36	0	0	4.6567	0	0	0	19.652	72.907	168.21	299.78	472.61	680.07	918.16	1233.8	1532.9	1912.5	2236.3	2627.2	2974.3	3270.1	3710.7	4039.3	4337.4	4720.3	4711.4	5466.8	5822.1	5815	6317	6733.1	6963.4	7524	7644.4	7978.2	8178.5	8207.2	8546.6	8720.1	8914.5	9029.2	9238.9	9417.6	9541.1	9446.5	9477.7	9769.5	9739.2	9896.7
0	6.1631	0	5.9638	0	13.061	9.2336	13.318	41.14	46.581	121.22	225.76	355.85	526.24	733.23	974.87	1275.5	1531.1	1951.5	2244.5	2501.9	2713	3163.7	3518.6	3778.3	4182.8	4608.1	4844.8	5207.3	5537.9	5676.1	5631.1	6234.9	6328.8	6761.7	6989.6	7396.4	7666	8195.5	8393.4	8556.4	8585.2	8992.3	9204.5	9231.9	9371.6	9585.6	9538.9	9900.5	9887.4
0	0	0	8.8716	10.942	26.942	48.838	53.552	82.935	110.16	173.08	267.06	349.78	470.08	596.16	808.61	1051.6	1343.9	1630.1	1856.6	2146.5	2446.9	2836.5	3118.3	3565.9	3911.6	4196.9	4443.9	4730.6	5136.5	5188.9	5681.4	5836	5915.5	6404.6	6625.4	6719	6915	7193.7	7322.9	7227	7338.3	7466.2	7569.1	7744.4	7695.5	7773.1	7761.7	7812.3	7934.8
0	0	0	3.3553	10.36	7.3475	3.7699	11.059	30.113	62.235	176.19	209.53	359.3	591.49	738.07	965.32	1199.8	1483	2040.7	2422.6	2396.5	3119.1	3573.3	3650.2	4093.1	4575.9	4855.9	5125.3	5495.8	5751.6	6328.5	6558.8	6671.7	7158.8	7460.7	7722.6	8002.8	8228.3	8474	8650.4	8919.4	9073.8	9401.5	9344.6	9540.3	9799.5	9671.5	9976	10084	10320
0	0	4.0524	0	2.5936	7.0688	6.3759	5.0966	3.8159	0.57661	0	9.3527	16.568	37.075	83.782	142.14	263.59	429.63	592.75	787.04	1056.8	1281.8	1604	1983.7	2367	2730.4	3127.8	3426.4	3774.6	4272.5	4662.9	5013.6	5285.8	5637.6	5947.6	6369.8	6592.8	6926.4	7113.8	7382.1	7483.2	7726.8	7913.9	8255.3	8402.4	8320.1	8489.2	8492.1	8615.4	8535.3
0	0	0	0	17.134	6.2372	31.23	28.576	42.131	71.017	92.296	124.91	152.2	220.08	309.81	400.07	532.7	564.04	733.25	820.01	1095.8	1248.6	1552.9	1770.1	1925	1936.9	2148.9	2273.4	2477.8	2681.1	2856.1	3070.8	3262.9	3531.6	3811.3	4057	4223.1	4327.2	4584.6	4747.8	5116	5231.2	5292.9	5432.4	5564.6	5623.5	5704	5828.2	5854.1	5764.2
2.3805	0	0	0	0.99733	2.1484	19.777	61.545	154.98	312.45	425.35	802.31	944.71	1291.9	1953.9	2166.5	2554.5	3040.9	4083.4	4605.9	4823.2	5795.5	6526.3	6375.4	7606.8	7840.2	8113.7	8550	10023	10758	11009	10062	11928	12460	12707	13441	14000	14578	15109	14709	15565	14946	15735	15348	15170	15919	16095	15683	16122	15795
0	31.737	15.607	0	5.244	0	0	0	0	0	0	0	29.043	100.07	221.46	331.58	439.17	768.31	1011.2	1206.3	1530.6	1827.1	2268.2	2611.8	3005.3	3415	3664.9	4076.8	4531.8	4961.9	5436.2	5725.6	6107.2	6381.2	6630.8	6779.8	7187	7372.5	7947.2	8031.7	8417.4	8758.9	8980.6	9204.9	9404	9542.9	9662.1	9684.7	9733	9885.5
0	0	0	0	5.7091	0	12.081	27.745	56.789	123.02	219.95	347.87	542.75	769.79	1021.9	1273.4	1708.4	2000.1	2436.4	2722.1	3139	3549	3843.9	4211.2	4579.9	5021.3	5420	5626.5	5981.1	6085.9	6490	6782.3	7261.2	7429.4	7740.6	7914.2	8256.5	8458	8579.9	8726.3	9063.9	9286.2	9254	9512.3	9584.7	9703.8	9818.1	9794.1	9945.4	9998.2
0	0	0	3.6051	11.857	13.892	28.377	55.886	101.63	155.12	256.67	389.7	547.49	720.27	952.64	1156.9	1497.2	1799.6	2136.8	2456.9	2635.9	3025.2	3310.6	3532.4	3931.4	4408.9	4742.6	5432.3	5397.7	5926.7	5992.1	6407.3	6944.3	7528.2	8033.6	8409.5	8715.6	9203.1	9228.1	9875.6	10002	9992.1	10674	10892	11207	11173	11181	11378	11668	11802
0	0	0	0	22.441	13.644	7.0062	10.899	53.503	77.832	115.49	370.3	666.06	766.88	1086.4	1655.7	2143	2290	2694.1	3078.1	3527.3	4048.3	4550.3	5836.9	5583.5	6004	6440.8	6827.9	7272.1	7887.3	8118.9	8652.5	9058	9575.6	9939.9	10334	11058	11353	11517	12044	12373	12702	12807	13146	13379	13349	13570	13690	13497	13773
66.798	31.889	0	0	0	0	0	23.852	92.738	259.55	468.92	749.58	1102.9	1609.2	2032.4	2685.8	3272.7	3821.4	4377.3	4979.3	5508.6	6072	6698.7	7080.3	7510	8262.5	8724.3	9210.2	9559.1	9977.3	10220	10619	11189	11554	11520	12178	12253	12509	12712	12881	13266	13157	13702	13745	13621	13836	13968	13856	14244	14158
4.9294	0	0	0	0	3.6462	15.353	70.205	134.35	240.79	358.83	492.6	676.4	792.76	969.01	1109.4	1272.5	1478.3	1703.2	1857.5	2098.4	2314	2542.1	2853.5	3113.3	3395	3553.2	3946.6	4037.9	4282.3	4193.7	4507.2	4779.9	5141.7	5354.6	5663.2	5784.5	5610.9	5825.1	6075.2	6009.4	6052.4	6339.4	6475.8	6629.7	6843.7	6871.8	7070.8	7237.3	7119.8
30.98	16.611	5.5367	0	0	0	0	2.3789	47.667	92.241	196.42	366.41	596.01	886.75	1210	1646.1	2075.9	2662.2	3263.6	3921.3	4704.2	5342.1	6205.2	7147.1	7818.3	8865.5	9737.5	10493	11491	12473	13166	13879	14793	15457	16196	16608	17537	18459	18978	19635	19767	20418	20909	20652	20793	21048	21300	21386	21759	22333
0	0	2.8096	0	6.3568	0.36069	13.86	0	0.028511	22.649	61.5	134.79	266.77	443.11	643.21	871.41	1163.1	1452.5	1835.2	2228.6	2626.7	3154.4	3619.6	4188.8	4727.5	5284.7	5707.8	5625.1	6874.9	7385.2	7871.4	8563	8729.1	9379.7	9892	9990	10262	10754	11055	11140	11482	11428	11793	11716	12010	12243	12231	12079	12085	12339
3.8452	3.2018	0	3.6445	0	0.4582	0	4.6324	6.7972	49.71	101.08	191.41	330.16	570.34	822.9	1106.7	1390.4	1877.6	2281.1	2775.5	3419.1	3264.5	4419.7	5119.5	5647.7	6061.2	6287.2	8716	9586.3	10059	9484.2	9331	9778.5	10688	11401	12112	12684	13101	14038	14203	14836	15241	15758	16425	16030	16566	16883	18302	17819	17497
30.299	6.9171	0	0	0	0	0	0	14.678	26.273	62.51	119.61	199.8	327.41	455.63	598.8	759.92	977.8	1289.4	1243	1581.3	1489.2	1740.5	1883	2274.8	3078	3632	4022	4242.5	4630.1	4950.5	5216.7	5780.7	5951	6631.8	7077.5	7645.6	8020.5	8092.7	8307.3	8335.9	8670	8867.8	8972.8	9420.3	9827.5	9863.7	9905.3	9763.7	9836.6
0	0	1.0689	0	16.689	16.79	16.816	30.795	89.582	143.85	247.61	485.95	597.06	866.36	1247.1	1613.8	2134.8	2712.6	3356.7	3869.7	4591	5376.4	6066.7	6944.7	7926.4	8526.7	9028	11266	10597	11357	14041	12092	12730	13597	13831	14278	14863	15230	15560	15668	16000	16333	16389	16690	16543	16301	16265	16649	16778	16814
0	0	0	0	12.101	23.196	31.594	44.821	70.217	62.109	127.79	165.84	277.41	405.66	644.77	920	1210.8	1615.2	2043.1	2368.2	2886.7	3328	3893.7	4471.2	5029.2	5351.2	6039.5	6355	6756.5	7263	7657.8	8212.4	8635.6	9109.9	9717	10311	10612	11361	11882	12161	12556	12922	13292	13587	13690	13838	13712	14038	14401	14294
0	0	0	1.0609	0	0	22.026	83.059	215.45	353.36	620.13	974.77	1365.2	1903.6	2336.7	2945.9	3516.4	4261.8	4830.1	5636.3	6394.3	6828.7	7739.2	8344.9	8945.7	10045	10232	10987	11765	12415	12498	13165	13609	13749	14226	14834	15188	15719	16255	16365	16237	16598	16925	17203	17642	17551	17841	17913	17766	18219
0	0	0	9.163	8.0555	5.4411	2.5001	2.3675	8.3383	4.7179	5.0116	2.3481	11.091	42.065	86.4	127.93	193.74	246.35	320.61	394.84	548.71	676.62	763.15	942.58	1101.8	1304.5	1512.5	1774.7	1945.9	2279.7	2483.4	2781.1	2993.5	3389.1	3572	3970	4136	4350.1	4619.2	4767.9	5054.3	5434.1	5858.3	6084.1	6426	6476.4	6425.2	6281.2	6353.2	6372.6
1.9334	1.0967	1.4878	11.361	0	1.4079	0	19.79	40.7	84.962	173.8	335.52	519.11	752.42	1007.3	1318	1689	2074.4	2420.4	3002.7	3429.5	3820.9	4271.2	4754.3	5107.6	5624.7	6174.1	6718.1	6992.9	7912.5	8067.1	8516.3	9226.2	9721	9979.1	10543	10846	11594	12275	12045	12424	12646	11982	13290	14335	12411	14543	14184	14653	14700
0	0	0	0	0	12.456	21.375	42.281	86.672	159.64	277.12	454.12	645.74	857.75	1076.7	1342.1	1559.6	1785.7	2028.2	2342.7	2615.6	2875.3	3216.5	3408.2	3700.4	3908.3	4342	4651.6	5023.8	5526.9	5693	6084.5	6501.3	6932.1	7187.1	7570	8001.3	8555.5	8941.6	9362.8	9732.4	9737.2	9984.6	10297	10813	10752	10772	10680	11042	11077
0	0	0	0.953	10.093	4.9299	11.562	18.927	31.83	70.591	118.8	205.93	343.21	477.88	698.07	930.66	1209.5	1405.5	1654.1	2049.7	2293.2	2610	3008.6	3431.2	3782.2	3940.3	4471.7	4652.2	5265.6	5718.3	6024.7	6177.9	6763.4	7055.1	7271.7	7776	7992.6	8481.1	8555.1	8756.8	8911.7	8926.4	9240.4	9275.2	9475.6	9756.8	9879.6	10033	10131	10104
5.1712	8.3181	2.2526	0	0	0	0	5.4558	8.398	24.477	43.249	74.259	157.09	300.27	495.57	705.26	922.28	1176.3	1788.1	2119.2	2649.2	2727.2	2979.7	3411.5	4225.8	4310.6	4798.1	5174.1	5344.6	5905.5	6139.2	6610	6785.2	7202.3	7408.7	7668.6	8059.9	8333.2	8738.6	8784.1	9028.7	9413.9	9303.9	9643.1	9776.7	10048	10149	10330	10448	10243
0	0	0	0	3.9479	0	30.822	74.152	217.2	335.14	498.21	777.38	989.49	1238.9	1565.7	1967.3	2196.3	2666.3	3132.2	3468.3	3770.1	4339.8	4899.2	5127.1	5541.1	5951.7	6018.8	6919.3	6962.4	7471.8	7396.7	7995.6	8385.7	8810.3	8617.8	8934	9038.7	9498.1	9511.5	9550.5	9927.1	10500	10147	10279	10530	10870	10392	10908	10709	10690
0	0	0	0	34.094	176.75	346.69	532.17	775.85	1077.3	1517.7	1751.7	2393	2885.7	3852.6	4347.7	5286.5	6152.1	6899.9	8161.3	9292.2	9601.5	10660	11640	13040	13783	12749	14236	16557	16927	18291	18510	18052	18717	19507	20004	20972	22448	22055	22548	23687	24063	23667	24945	25290	25548	26131	26235	26157	26017
0	0	0	0	0	7.8537	39.081	64.46	142.35	293.18	432.09	612.71	868.06	1112.3	1425.2	1812.9	2310.3	2655.4	2983.8	3385.8	3745.3	4207.5	4687.9	4937.3	5425.5	5869.4	6251.3	6733.3	7229	7754.4	7988.7	8334.6	8706.1	9083.4	9330.8	9767.7	10208	10558	10897	10029	10846	10699	10903	11065	11467	11467	11517	11244	11551	11359
31.546	7.8268	0	0	0	0	0	6.9175	16.75	0	14.178	0	0	17.742	50.161	110.42	175.71	322.38	403.62	582.64	623.8	994.3	1227.6	1351.7	1636.7	1839.9	2063	2318	2087.4	2474	3217.5	3393.8	3645.5	3904.9	4093.5	4372.9	4551.5	4731.4	5097.3	5374.6	5394.7	5707.1	5783.7	6048.1	6196.5	6305.3	6316.5	6392	6502.4	6708.3
11.271	0	0	0	5.1735	0	0	16.282	42.078	137.76	263.14	412	630.23	922.25	1302.2	1673.9	2126.7	2569.6	3013.2	3512.2	3935.1	4556.7	5146.9	5712.7	6258.1	6867.4	7394.6	8030.4	8403.7	8707.3	9318.9	9878.7	10268	10718	10995	11566	11962	12057	12208	13111	13362	13184	13317	13771	13641	13815	13964	13859	14015	14332
0	0	0	19.347	15.33	7.1416	7.3558	11.512	25.608	54.27	126.14	251.55	418.45	680.06	946.98	1321.3	1672	2048.7	2356.6	2848.6	3244.5	3666.4	4125.1	4521.9	4967.5	5450.7	6001.3	6391.5	6783.5	7279.6	7722.8	7860.6	8257.8	8483.8	8821	9188.3	9526.4	9942.4	10131	10703	10862	11242	11435	11765	12063	12083	12161	12092	11984	11968
0	0	0	1.1831	7.1165	0.18908	3.9037	6.2509	25.191	50.659	110.73	199.58	286.74	475.76	631.47	866.72	1160.3	1410.9	1526.2	1899.6	2204.9	2455	2884	3328.1	3621	3962.8	4451.1	4762.3	4987	5535.8	5570.8	6037	6595.1	6682.7	7225.7	7833	8289.9	8443.2	8678.7	8945.5	9369	9339.5	9641.4	9885.2	10199	10868	11092	11215	11613	12409
0	0	0	0	13.503	0	26.749	61.348	159.85	263.5	430.81	630.82	881.08	1184.3	1530.7	1878.5	2252.9	2654.5	3203.4	3812	4474.5	4892.9	5433.7	6165.4	6553.3	7211.6	7708.2	7919.1	8518.9	8941.7	9348.3	9873.4	10267	10747	11393	11539	12551	12598	12966	13525	14328	14517	14839	15359	15625	15767	15912	15681	15597	15627
0	0	0	6.7062	6.4647	6.7106	4.8503	13.096	29.191	35.726	57.941	105.31	192.81	289.64	475.98	650.5	947.26	1222.3	1636.5	2040.7	2302.9	2868.3	3285.3	3565.6	3989.5	4514.9	5057	5587.5	6109.4	6502.9	6993.8	7605.7	8198	8625.8	9161.8	9500.8	10150	10722	11035	11614	12117	12732	14150	14250	14561	14165	14077	14578	14185	14731
0	1.7891	0	6.9211	0	4.2439	0	4.4092	6.4223	21.461	28.057	51.845	101.18	162.46	293.22	459.81	650.46	864.06	1102.3	1346.4	1606.8	1866.9	2166.2	2431.8	2811.6	3084.7	3459.3	3550	3919.1	4417.5	4668.2	5111.2	5394.1	5856.2	6114.7	6581.2	6814.6	7435.8	7499.7	7889.3	8146.7	8248.1	8391.1	8544.7	8741.5	8770.7	8921.5	8885.9	8996.7	8999
0	0	0	0	0	13.919	38.077	87.809	168.31	261.57	471.32	687.92	947.97	1279.8	1546.5	2125.1	2626.1	3070.9	3628	4103.3	4632	4847.1	5596	5953.3	6297.4	6797.1	7087.1	7564.9	7993.3	8392	8542.6	9030.4	9483.3	9640.3	10250	10336	10743	11100	11178	11733	11919	11662	12069	12278	12643	12356	12720	12791	12588	12957
2.213	0	0.047746	5.2174	0	1.0731	0	16.509	33.211	103.34	193.57	301.38	443.35	608.24	834.64	1045.4	1296.1	1501.4	1835.5	2120.2	2344.4	2690.5	2956.1	3264.8	3520.4	3833.8	4136.4	4314.2	4703.8	5199.6	5483	5990.1	6332.5	6664.3	6915.6	7379.4	7847.6	8182.8	8391.9	8604.4	8933.6	8929.5	8863	9070.6	9242.1	9381.4	9446.4	9655.2	9819.6	9960.9
0	0	0	0	0	5.2746	32.1	88.271	169.76	282.66	464.74	674.48	975.86	1289.6	1719.2	2183.8	2668.1	3196.1	3826	4253.8	4870.8	5321.5	5841	6365.5	6930.8	7532.7	8156.9	8657.2	9097.6	9558.3	10210	10505	11159	11426	11767	12339	12591	12891	13353	13637	14288	14388	14522	14534	14794	15015	14861	15012	15116	15096
0	0	0	0	0	1.716	80.671	234.79	462.45	762.86	1092.5	1544.8	1955.5	2437.5	3094.9	3736.3	4244.3	5147.2	5865.8	6579.3	7389.5	7965	8569.8	9656.7	10557	11276	11674	12506	13120	13578	14102	14316	14939	15443	15648	16280	16749	16866	17869	18244	18582	18900	19148	19674	20017	19973	20412	20511	20557	20838
8.8098	3.5392	0	0	0	0	0.11911	18.36	54.661	115.96	197.7	334.94	490.05	684.02	999.95	1226.2	1538.8	1841.4	2252.3	2541.2	2927.5	3242.5	3646.2	3984	4466.4	4740.9	5056.2	5301.5	5440.7	5687.8	5931.8	6064.1	6181.5	6542.7	6794.3	6865	6995.7	7156.7	7394.8	7451.2	7569.3	7632	7879.5	8037.4	8092.3	8213	8308.3	8454.6	8465	8396.4
0	0	4.4488	0	9.6315	4.0439	3.4529	0	23.296	62.425	200.79	356.47	588.42	893.92	1325.4	1493.7	2294.6	2745.7	3335.3	3931.4	4480	5222.6	6132.1	6782.7	7360.4	7665	8611.4	9183.9	9873.2	10128	9390.5	10839	11804	10943	11999	12168	11586	11934	12065	12755	13409	13976	14604	13442	14623	13453	13194	14315	14753	13994
0	0	0	6.2895	9.1117	2.1371	7.9666	32.928	74.768	140.07	218.98	380.82	571.86	797.34	1109.5	1542.7	2058.4	2490.8	3180.4	3914.8	4646.7	5425.9	6124.7	6655.1	7544.8	8407	8847.3	9187	10421	10912	11137	11370	12356	13151	13730	14242	14393	14461	15112	15790	15904	16441	15509	16863	16841	17389	16888	17569	17810	17629
0	2.0663	0	0	14.638	21.311	13.859	19.752	20.252	8.0885	1.4946	0	0	34.75	97.597	194.44	312.63	468.22	711.82	977.16	1163.4	1383.2	1650.7	2003.7	2198.4	2466.6	2692	2700.1	3050.9	3278.8	3519.5	3620	3997	4183.4	4610.5	4891.4	5413.1	5795.6	5887.4	6374.1	6675.6	6952.9	7296.5	7502.3	7729.7	7684.6	7838.3	7728.1	8092.2	8127.7
0	0	0.26369	2.8889	7.3361	6.6501	4.5164	8.7281	33.05	77.791	139.1	237.37	363.07	490.94	666.11	822.97	929.2	1079.6	1369	1618.8	1811.5	2010.2	2454.5	2638.9	2954.1	3325	3492.3	3825.7	3911.3	4266.6	4418.9	4627.4	4836.7	5047.3	5295.9	5558.2	5857.8	5926.1	6225.2	6445	6546.8	6851.5	6972.2	7114.5	7303.8	7204.9	7318.1	7457.6	7501.3	7487.9
0	0	0	0	9.8718	34.93	44.839	84.475	97.686	141.84	194.46	272.06	340.96	463.67	599.11	795.8	1006.8	1261.3	1579.8	1935.3	2237.1	2573.4	2931.9	3207.7	3518.3	3836.5	4257.9	4472.3	4864.6	5159	5740.1	6072.7	6524.4	7037.1	7459.7	7829	8170.3	8548.3	9122.5	9435.4	9743	9783.5	10116	10179	10225	10534	10593	10674	10776	10850
0	0	0	12.008	19.785	15.318	21.624	40.854	10.585	18.276	13.395	9.6954	25.251	58.494	143.68	265.17	436.81	426.58	884.87	1217.8	1119.7	1930.3	2295.9	1958	2524	2816.6	3145.8	3465	3684.4	4795.5	4608.8	4982.8	5271.3	5652	5825.6	6260.8	6562.6	6941.5	7329.9	7575.4	7922	8185.1	8411.5	8728.8	8882.3	9004.8	9221.9	9174.1	9451.1	9525.1
21.687	9.1143	0	0	0	0.24907	0	15.764	72.986	139.2	182.36	294.65	417.24	555.49	692.64	934.73	1142.9	1399.3	1669.2	1934.1	2203.2	2589.9	2787.2	3227	3533.4	4060.5	4435.4	4906.3	5205	5590.8	6141	6480.9	6699.3	7079.2	7193.4	7604.5	7925.5	8140.6	8449.4	8731.1	8710.6	8929.1	9130.9	9333.5	9509.3	9670.9	9723.5	9844.3	9577.2	9920.2
16.856	8.6737	0	0	0	0	0	10.905	0	0	0	0	0	5.0241	59.367	146.76	261.35	431.74	682.14	916.42	1199.4	1485	1819	2245.9	2683.9	3015.7	3376.1	3653.3	4070.5	4214.9	4656.1	4900.2	5308.5	5613.7	5852.7	6145.7	6394.8	6602.8	6606.3	6905.3	7039.7	7246.6	7434.3	7226.6	7411.1	7595.9	7512.4	7451.5	7793.5	7691.9
0	0	0	0	10.722	7.3474	20.892	38.861	105.53	177.32	283.42	423.82	606.56	842.15	1028.3	1214.7	1451.5	1662.1	1731.3	2053.7	2230	2434.9	2718.8	2979.7	3251.7	3587.2	3725.9	4054.4	4278.1	4530.9	4644.6	4889.5	5260.5	5422.7	5685.9	5678.4	6161.4	6263.4	6248.2	6438.8	6695	6864	6946.3	7047	7121.7	7212.2	7116.1	7156.7	7190.3	7316.6
0	6.2588	1.8609	8.7921	7.1314	0	0	0.85169	2.553	0	0	0	0	34.426	125.38	223.32	435.15	618.06	885.82	1125.7	1520	1889.4	2069.7	2476.5	2831.9	3225.1	3712.4	4149.9	4583	4847.4	5413.2	5811.3	6189.3	6268.1	6838.2	6801.8	7399.8	7509.5	8019.3	8211.4	8353.6	8742.3	8690.5	8850	9238.8	9234.9	9314.2	9412.4	9257.2	9389.6
0	0	0	0	3.0957	7.0962	27.979	70.013	132.33	206.45	319.22	438.04	589.41	730.4	879.23	1100.9	1265.7	1498.7	1776.2	2054.4	2245.5	2604.6	3046.1	3268	3650.7	4006.4	4304.1	4645.7	5095	5407.9	5691	6145.1	6560.3	6927.5	7165.5	7506.9	7801.4	7985.8	8096.3	8298.8	8669.6	8955.8	9204.4	9417.3	9569.4	9660.8	9757	9681.7	9827.1	9879.2
38.785	12.073	0.08074	0	0	0	0	0	0	7.8039	52.907	92.63	182.71	278.76	401.3	547.25	728.06	885.48	1334.1	1220.5	1503.8	1831.2	2203.6	2459.7	2832.1	3169.7	3675.6	3523.9	3750.9	4150	4321.4	4531.3	5000.4	5408	6054.1	6479.8	6942.5	7257.1	7281.4	7404.5	7372.5	7702	7937.7	7933.8	8224.1	8779.5	8888.5	9050.3	8759.2	8955.3
0	0	0	42.543	4.712	0	10.984	64.003	156.99	315.22	564.33	889.68	1262.1	1725.2	2203.4	2785.5	3325.2	4062	4582.3	5337.6	6124.5	6691.7	7380	7925.6	8581.9	9175.6	9973.1	10257	11160	11543	12322	13158	13537	13806	14716	14970	15420	15849	16205	17062	16965	17087	17569	17431	17645	18010	18059	18198	18219	18431
0	0.55001	0.6679	2.5645	0	3.8781	0	25.418	65.784	142.91	255.92	383.23	596.27	826.94	1133.7	1517.2	1913.2	2397.5	2926.3	3348.4	3904.4	4525.1	5023.7	5550.8	6285	6720.1	7316.8	7928.3	8862.1	9207.7	9773.2	10291	10912	11441	11738	12393	13324	13327	13457	13952	14123	14629	14941	15303	15548	15438	15564	15706	15871	16129
0	0	0	0	25.849	105.08	221.05	441.77	693.3	995.11	1408.7	1809.4	2333.1	2889.5	3622.5	4362.9	5223.5	6197	7153.5	8039.7	9140.6	9977.4	10982	11832	12754	13648	14541	15543	16437	16705	17478	18117	18766	19455	20375	20854	21164	21563	22470	22544	22831	22945	22924	23220	23555	23612	23952	24183	24348	24077
8.0278	1.0909	0	1.2031	0	3.2429	0	5.6686	12.621	32.643	69.386	122.8	222.1	319.66	455.39	620.7	803.53	1047	1292	1523.3	1823.3	2108.4	2350.9	2638.7	2973.2	3406.8	3626.5	3938.7	4253.6	4629.6	4993	5370.8	5757	6329.7	6575	6941	7007.1	7315.5	7691.5	8073.1	8111.9	8002.6	8566.4	8801.7	8636.5	9060.6	9100.9	9379	9486.4	9486.7
0	0	4.1889	0	0	6.4357	32.77	62.78	133.18	202.68	286.72	351.92	572.3	603.22	952.55	892.09	1151.9	1602.7	1578.2	2195.2	2021.1	2238.2	2390.4	2754	2976.3	3218.4	3382.9	3584.4	3763	4021.7	4034.1	4131.1	4401.5	4364.4	4579.8	4687.5	4867.1	5076.3	5076.7	5077.4	5419.8	5329	5693.9	5728.4	5928.8	5802.6	5897.2	5717.8	6019.4	6154.5
0	0	0	0.17489	5.1642	2.5325	12.41	22.837	57.652	118.12	182.42	287.38	403.15	719.48	702.48	921.94	1134.5	1396.7	1669.6	1911.3	2239.9	2678.4	2925.9	3373.6	3703.8	4129	4472.1	4849.1	5174.7	5495.2	5781	6071.3	6286.3	6613.1	6863	7240.9	7668.2	7866.3	8022.8	8090.9	8267.6	8407.1	8794.9	8890.9	9024.9	9256.8	9114.9	9546.4	9576.5	9616.6
0	0	0	4.0728	7.0572	1.8018	10.727	38.683	88.57	187.53	291.72	452.68	602.49	870.83	1129.8	1409.6	1780.4	2108.3	2496.8	2875	3283.1	3793.9	4306.5	4726.4	5308.7	5810	6432.6	6887.9	7025.5	7611.5	8390.9	9010.9	9182.8	9706.5	9988.2	10721	11107	11279	11611	11955	11958	12620	12521	12900	13064	12741	12949	12988	13007	13348
2.1015	4.249	0	4.2125	0	1.3199	2.7306	25.635	55.891	132.19	226.91	361.58	531.59	713.76	999.14	1230.5	1501.9	1775.6	2193.9	2653.1	2935.1	3407.2	3766.1	4280.8	4747.6	5262.3	5830.7	6176.7	6641.7	7088.4	7392.4	8080.5	8737.3	9047.7	9679.6	10055	10470	10764	10993	11035	11130	11047	11478	11737	11614	11700	11789	11919	11836	11875
0	0	0	8.7067	10.759	4.7009	14.775	0	1.2115	3.9554	27.815	102	233.4	377.51	595.77	833.46	1174.4	1553.1	1946.6	2419.9	2874.7	3339	3911.3	4186.3	4836.9	5250.3	5652.1	6017.1	6528	7508	7770	8549.6	8878.2	9300.3	9897.6	10311	10948	10833	11213	11563	11706	11901	12454	12593	12773	13250	13264	13396	13409	13513
26.725	13.469	0	0	0	0	0	14.487	56.063	114.92	236.02	374.28	516.95	697.51	923.64	1181.7	1410.7	1687.1	1933.2	2202.9	2492.8	2843	3223.1	3547.8	3877.6	4236	4654.7	5073.3	5477.7	5816.7	6073.9	6392.2	6711	7235.9	7577.2	7956.1	8273	8523.8	8868.5	9441.2	9579	9978.4	10172	10542	10872	10910	11027	11009	10945	11309
0	0	0	6.9579	10.341	7.2861	19.9	20.445	11.469	31.408	73.604	156.5	223.44	387.74	541.85	729.26	1012.1	1342.2	1780.3	2126.7	2611.7	2942.1	3456.1	3859.8	4286	4551	4937.2	5367.4	5754.8	5896.3	6373.6	6605.7	6951.8	7535.1	8123.7	8319.4	8462.6	8671.5	9087.4	9284.3	9543.1	9556.7	9961.8	10109	10002	10237	10340	10415	10437	10353
0	0	0	17.964	18.931	15.169	28.008	48.364	45.52	47.183	39.595	33.236	19.583	30.671	19.081	13.891	8.9736	17.593	33.83	84.768	145.99	230.11	306.86	439.14	570.78	741.38	884.78	1100.7	1290.9	1636.7	1847	2164.7	2472.7	2806.5	3236.3	3376	3792.2	4161.1	4490.8	4775.8	5145.7	5190.4	5433.6	5445.4	5735	5855.4	5883.4	6045.7	6084.4	6211
0	0	13.414	0	16.394	1.0276	0	0	0	0	0	8.4135	0	29.303	118.05	119.36	219.7	358.1	517.67	600.14	853.98	1077.6	1316.7	1453.7	1741.7	1982.7	2232.5	2447.5	2707.2	2813	3073.5	3206.7	3387.1	3594.3	3861.7	4096.7	4253.8	4450	4488.1	4734	4914.8	5061.7	5206.7	5260.2	5537.6	5594.1	5737.3	5878.5	5972.1	5907.9
0	0	0	0	0	6.9165	15.491	66.778	166.93	357.85	622.19	927.51	1340.7	1734.4	2141.5	2641.5	3211.2	3740.4	4288.3	4744.6	5283.6	5696.4	6312.3	7157.4	7486.4	8272.3	9331.2	9610	10200	11423	11914	11928	12829	13175	14075	14751	15307	15889	16213	16933	17212	17658	17417	17857	17901	17952	18451	18518	18531	18420
0.2217	0	0	0	13.223	0	0	7.1187	27.509	93.048	191.75	320.42	465.7	659.22	870.75	1190.2	1421.1	1782.5	2331.1	2609.8	3042.8	3488.5	3988.7	4518.6	4796.8	5515.5	6089.4	6955.4	7368.6	7753.8	7967.3	8501.2	8919.6	9353.3	9679	9978.5	10287	10495	11200	11442	11768	11731	11823	11593	11870	11955	12259	12235	12420	12337
0	0	0	0	10.064	5.4077	12.689	0.78772	6.7324	1.3973	6.8789	25.988	81.844	155.51	268.28	394.27	573.63	793.23	1034.2	1245.4	1562.8	1813.5	2092.8	2379.3	2627.1	2919	3155.4	3311.7	3656.1	4082.2	4086.4	4358.9	4775.1	4874.3	5108.8	5419	5805.6	6007.5	6142.5	6390.7	6648.9	6692.2	6849.2	7052.6	7187.5	7158.7	7343	7277.4	7325.5	7406
0	0	0	0	22.52	84.917	171.42	232.74	303.23	322.67	356.97	483.49	635.74	612.72	820.79	1003.7	1166.9	1310.7	1615.8	1940.1	2430.8	2783.2	2916.4	3455.3	3617.8	4028.1	4476.9	4898.7	5000.9	5642.3	6003.5	5976.3	6428.8	6639.7	6759.2	7425.6	7712.9	8162	8498.3	8726.7	9296.9	9607	10286	10286	10006	10110	10204	10570	9904.8	10072
0	1.2249	0	6.0587	0	0.16113	8.2037	10.278	41.737	88.077	156.2	259.73	398.01	582.34	857.11	1100.8	1392.3	1684.1	2034.8	2440.6	2813.8	3282	3651.5	4012.2	4490.8	4993.9	5488.6	5986.7	6298.1	6679.2	7161.6	7420.1	8058.9	8429.7	8829.2	9119.7	9507.1	10067	10346	10640	11040	11592	11478	11703	12082	12430	12528	12744	12711	12829
0	5.3742	5.1013	15.262	0	0	11.975	0	0	2.7078	9.4236	51.08	93.178	173.47	284.93	498.94	655.27	881.37	1082.8	1318.3	1609	1870.3	2249.1	2608.1	2803	3063.5	3321.9	3777.2	4099.7	4523.9	4954	5227.9	5603.2	6100.9	6388.5	6796.6	8114.5	7501.4	8470	7899	8341	8630.1	8976.2	9066.1	9242.2	9406.2	9530.1	9768.9	9746.8	10045
17.385	10.02	0	0	0	0	0	0.61648	0	0	0	0	0	0	4.1155	39.835	90.827	148.88	230.49	318.14	430.42	560.08	690.1	793.19	823.16	968.57	1122.4	1326.1	1483.2	1671.4	1836.6	2012.4	2133.7	2375.8	2592.4	2778.6	3050.8	3237	3477.5	3771.8	3823.9	4042.5	4225.7	4412.6	4198.6	4354.6	4417.9	4510.2	4464.5	4695
0	0	0	0	10.964	34.077	84.559	135.17	235.01	359.95	570.89	799.32	1111.2	1544.7	1991.6	2561.6	3075	3759.2	4528.4	5171	5951.5	6290.3	7517.4	7919.6	8751.2	9548.1	10472	10316	11104	12187	11369	12800	14902	14559	15505	16413	16728	17400	17628	18131	18547	17515	18058	18110	18446	18123	18815	19200	18518	18743
0	0	0	0	6.6184	23.272	35.673	80.009	150.24	307.77	452.54	615.83	881.72	1191.2	1506.6	1746.1	2310	2798.4	3217.9	3370.1	3494.3	3525	3899.2	4331.2	4685.4	4899.9	6543.7	5803.3	6087	6351.2	6726.5	8138	8410.1	8570.7	9024.9	9609.5	9991.2	10211	10413	10704	11028	10934	11243	11259	11381	11702	11538	11577	11581	11508
0	0	1.7535	0	1.9533	5.8746	17.886	49.212	129.03	257.41	459.9	693.48	969.39	1268.5	1770.4	2147.8	2670.9	3085.6	3600.2	4212.7	4708.7	5338.8	5671.6	6309.6	6643	7170.2	7622.9	7736.1	8202.3	8526.1	8633.8	9338.6	9632.6	9923.5	10398	10687	10952	11051	11498	11807	11773	11683	12290	12820	13143	13207	13517	13561	13694	14022
0	0	5.41	0	1.9057	12.354	9.3106	0	0	0	17.443	69.444	161.52	308.58	461.34	683.65	945.71	1236.3	1759.3	2146.4	2550.3	3041	3144.1	3498.1	3886.9	4475.7	4853	5237.6	5698.1	5997.5	6595.2	6858	7533.1	7707.7	8523.3	8968.3	8884.4	9443.6	9903.3	10311	10951	11263	11164	11437	11718	12035	12187	11692	12393	12364
0	5.764	2.788	0	4.793	2.2873	0	15.194	31.178	105.5	202	379.45	501.77	719.41	982.83	1338.8	1721.5	2102.1	2544.6	3192.8	3752.4	4285.8	5325.2	5082.6	5623.6	6076.6	6741.6	7426.5	7625.2	7910.4	8605.4	9325.3	10036	10501	10893	11112	11760	10954	10868	11119	11391	11682	11728	11741	12181	11763	11911	12113	11613	11592
0	0	2.3553	3.0394	2.9751	1.5986	10.907	1.0242	0.70931	19.956	49.024	103.44	197.29	304.46	486.12	644.35	823.25	1028.6	1253.3	1455.2	1665.5	1931.8	2160.7	2394.5	2620.4	2803.5	2973.1	3246.7	3590	3875.1	4029.9	4361.7	4517.9	4835.8	5083.6	4999.8	5359.2	5534.5	5964	5854.2	6023.5	6240.6	6420.2	6553.7	6306.3	6297.2	6582.2	6579	6383.7	6627.9
43.974	0	0	0	0	2.406	63.089	117.6	176.65	318.94	494.06	728.87	1001.1	1314.6	1608.4	1998.2	2663.2	3166.5	3603.5	4173.5	4441.4	4881.2	5917.9	6368.8	6140.2	7608.8	8154.5	8974.2	8479.1	8698	10449	10013	10459	10688	11054	11546	11774	12322	12638	12875	12754	13004	13050	13330	13326	13292	13273	13469	13634	13411
0	5.6147	1.6789	7.1956	0	0	1.7148	4.268	0.56156	0	0	34.872	121.61	242.88	445.39	714.49	1004.9	1499.9	2106.4	2414.6	2853.7	2979.2	3800.3	4090.1	4601.3	5170.7	5879	6674.3	6696.1	6952.4	7332.1	8173	8737.3	9173.6	9711.4	10354	10705	11115	11598	11222	11259	11216	11174	11241	11359	11352	11417	11422	11545	11420
151.41	74.557	0	16.595	0	0	0	0	9.1115	117.8	310.24	529.91	859.13	1263.9	1702.5	2240.7	2875.9	3509.9	3907.1	4557.7	5158.6	5835.5	6455.5	7245.9	7935.8	8503.1	9145.3	10155	10876	11305	11584	11924	12892	13436	13829	14343	14770	15483	15666	15988	16756	16636	16811	17038	16984	17476	17576	17800	18191	18314
0	0	2.7001	7.7385	10.218	4.2815	0	0.17302	0.52731	0.37509	40.516	111.2	225.61	351.91	537.96	762.32	992.97	1303.1	1665.6	1995.8	2371.2	2715.9	3242.1	3563.2	4082.8	4489.9	4695.5	5390.4	5650.2	6007.2	6398.3	6761.6	7321.1	7807.3	8106.1	8359.8	8697.4	8879.3	9276.6	9829.2	9935.4	10255	10740	10606	10659	10772	10896	10795	10914	11072
0	0	2.3058	2.7661	0.66989	9.4453	0.13488	23.424	42.458	65.987	135.83	235.3	368.46	575.18	760.75	953.14	1215.7	1521.3	1911.4	2095.3	2526.2	2807.1	3084.3	3382.6	3812.3	4131.4	4414.3	4807.8	4994.1	5104.9	5286.4	5690	5928.3	6248.7	6502.5	6565.5	6891.2	7069.9	7164.1	7354.8	7436.3	7680.4	7663.2	7748.6	7955.9	7961.8	8000.1	8263.8	8291.4	8342
0	13.467	3.4216	21.37	0	0	0	0	0.83555	2.8024	30.258	82.912	163.88	282.65	459.23	658.75	881.59	1110.2	1317.3	1513.6	2148.1	2290.3	2679.2	3276	3948.4	4303.8	4950.6	5617.2	5925.1	6139.1	6727.4	7295.7	7798.1	8007.8	8501.4	8983.3	9590.7	9685.6	10054	10596	10895	11305	11734	11978	12360	12597	12851	13020	12744	12791
0	0	0	0	3.4242	16.137	5.7322	16.55	2.9618	24.433	75.23	139.33	177.1	248.16	329.36	451.42	612.37	788.61	1001.6	1237.3	1555.4	1892.8	2248.6	2638.7	3046.6	3452.5	3807.6	4382.7	4905.6	5335.1	5968.6	6342.1	6873.4	7362.5	7818.7	7948.8	8489.9	8570.3	9345.5	9360.7	9539	9688.4	9951.3	10041	10335	10603	10530	10794	10756	10946
0	0	0	0	80.671	120.17	192.54	263.26	275.87	339.05	334.85	395.08	399.69	374.65	465.21	507.45	578.78	678.69	816.1	958.97	1169.3	1383.4	1665.3	1964.5	2355.9	2668	2968.5	3497.2	3831.4	4082	4760.6	4862.2	5283.5	5775	6294.2	6897.5	7582.1	7661.8	7974.5	8605.3	8758.2	8826	9053.6	9315.9	9420.2	9581.4	9600.4	9535.5	9791.9	9867
0	2.115	0	4.9185	4.7725	0	6.8882	8.2836	51.562	88.19	215.89	313.52	328.83	475.44	633.63	934.25	775.93	1148.8	1352.7	1651.3	1830	2027.6	2391.4	2755.1	2993.6	3491.3	3691.5	4013.5	4475.4	4788.3	5183.7	5425.7	5782.8	5667.2	6120	6480.8	6740.6	7124.3	7521.5	7759.9	8057	8191.9	8713.7	8654	9048.8	9053.5	9168.4	9326.8	9361.6	9599.7
0	0	0	0	8.5214	5.9935	18.361	17.225	78.961	133.88	250.7	397.76	590.38	836.64	1077.9	1379	1705.7	2088.6	2413.7	2706.3	3178.7	3570.8	3961.4	4411.5	4720.4	5146.4	5334.2	5713.2	6157.7	6401.2	6615.4	6829	7021	7412.6	7737.3	8109.6	8534.5	8763.8	8979.4	9169.3	9327.6	9355.6	9705.7	9708.2	9683.7	10232	9949.2	10070	9923	10002
0	0	0	0	34.957	91.139	132.1	178.16	223.99	300.59	383.69	504.76	626.29	823.82	1067.9	1339.9	1690.5	2025.7	2404.3	2800.6	3320.6	3773.1	4329.2	4706.1	5171.3	5797.5	6075.4	6767.6	7319	7607.3	8135.7	8534.2	8948.2	9278.6	9794.6	10291	10304	10671	11129	11386	11680	11691	12012	12031	12212	12330	12527	12474	12663	12659
0	12.135	1.7646	8.5095	0	0	0	0	0	17.374	88.425	200.28	364.47	584.9	830.3	1145.9	1390	1681.8	2027.4	2448.1	2799.5	3184.6	3554.2	3881	4123.9	4613.4	5276.3	5626.5	5986.7	6216.9	6480.9	7048.5	7403.6	7834.6	8164.3	8527	8954.5	9109.2	9172.1	9353.1	9459.7	10079	9946.8	10164	10387	10311	10544	10670	10531	10662
0	0	0	0.7254	0	16.972	21.63	27.178	36.801	39.28	46.449	48.741	70.184	91.695	140.17	158.93	249.75	111.4	173.39	261.17	365.74	504.45	618.11	860.39	1049.4	1259	1433.7	1711.6	1852.4	2248.9	2495.6	2761	3072.8	3473.8	3614.4	4052	4186.5	4476.8	4855.4	4903.3	5006.3	5161.3	5561.5	5664	5668.5	5746.1	5961.8	6192.5	6209.6	6184
0	0	0	0	8.9899	28.278	47.147	61.933	91.184	144.53	238.69	338.35	579.46	883.81	1077.6	1440.8	1869.4	2246.7	2855.8	3442	4047.7	4542.9	5285.4	5922.7	6651.1	7245	7767	8494.6	9144.7	9812.5	10434	10998	11601	12176	12909	13442	14183	14730	14724	15501	15640	16344	15918	16600	16802	16588	16498	16991	16719	16618
0	0	6.3058	3.6101	19.901	0	0	0	0.0042995	6.5076	25.749	61.466	105.26	211.2	361.5	556.1	840.52	1101.8	1418	1797	2174	2607.1	2945.7	3396.1	3858	4330.5	4831.2	5180.8	5679.5	5976.9	6351.1	6790.1	7130	7367	7759.1	8161.6	8507.9	9014.1	9363.4	7655.2	8412.7	9959.5	9171.5	9288.8	9443.4	9547.4	9555.7	9600.7	9700.2	9942
0	0	0	0	2.9944	6.3104	12.595	43.509	93.711	209.86	330.6	470.03	684.34	868.59	1057.3	1200.2	1383.9	1713.9	2042	2302.9	2461.4	2870.4	3199.9	3644.5	3834.6	4338.2	4660.5	4953.5	5328.6	5796.4	6256.2	7325.6	7886.9	8499.9	8205.9	8716.6	9213.8	8315.3	10098	10309	10695	11124	11202	11617	10153	9637.7	10039	10453	10292	10656
16.417	6.3991	0	0.78231	0	0	0	15.119	73.147	114.34	245.77	308.33	474.05	730.21	900.2	1112.5	1033.4	1231.7	1492.6	1728.4	2113.4	2033.7	2443.1	2630.4	2896.1	3130	3636.9	4028	4026.2	3808.9	4167.8	4585.1	4596.1	5201.5	5237	5579.4	5725.2	6030.9	6171.6	6389.9	6674.1	6803.6	6987.7	7307.6	7951.8	8162.7	8332	8280.7	8459	8403.8
25.186	6.3908	0	3.1164	0	0	0	8.8279	49.8	109.32	198.45	359.92	562.87	780.96	1118.1	1373.9	1702.3	2159.4	2629	3092.6	3616.8	4172	4611.3	5169.9	5920.8	6261.6	6997.7	7519	8103.9	8380.2	7990.5	8757.6	9927.1	10385	9060.6	9394.1	9835.3	10275	10585	11190	11401	11592	11759	12190	12454	12580	12787	12758	12812	12914
0	0	0	0	0	11.802	75.922	202.72	403.87	706.82	1022.9	1428.5	2003.7	2374.4	3027.2	3509	4154.1	4729.7	5334.3	5966.8	6577.9	7090.3	7530.3	8348.7	8729.6	9179	9584.6	10281	10827	11250	11693	11992	12362	12984	13065	13448	14002	14255	14225	14693	15094	15103	15091	15720	15869	16013	16250	16289	16159	16253
0	0	0	0	17.987	96.144	174.76	287.37	384.92	552.92	743.06	1013.2	1308.3	1677.2	2111.7	2578.9	3070.9	3637.1	4145.6	4877.6	5460.6	6164.4	6793.4	7536.8	8222.7	8910.6	9886.3	10287	11081	11425	12308	12693	13451	14157	14516	15212	15795	16388	16518	16914	17476	17703	18335	18647	18639	18531	18658	18896	18985	18970
2.6896	0	0	1.5743	0	5.8183	0	0	0.42146	11.372	20.354	38.713	55.755	77.045	112.02	170.23	241.35	313.59	478.62	642.94	802.81	1032.6	1307.6	1534.8	1833.4	2126	2516.1	2685.8	3092.7	3574	3897.1	4180.4	4349	4781.3	5079	5466	5811	6106.2	6395.7	6672	6900.1	6840.3	7068.5	7064	7141.3	7058.1	7200.9	7368.1	7375.6	7472.9
0	0	0	0	117.23	252.77	379.51	573.5	783.93	1082	1402.6	1741.2	2099.5	2538.6	3046	3671.8	4068.7	4741.5	5431.9	5861.2	6549	7277.4	8086.2	8669.1	9193.9	9711.3	10015	10215	10666	11526	11656	12012	12720	12914	13092	13472	13858	14149	14317	14465	14783	14626	14904	14547	14963	14792	14808	14835	14786	14898
0	0	0	0	2.5433	17.389	8.0287	32.948	82.278	148.81	234.58	342.5	478.21	677.1	891.67	1069.1	1359.9	1671.5	1954.9	2216.3	2570.7	2948.8	3280.2	3535.3	3665.6	4179.2	4474.8	4876.4	5061.6	5357.8	5623.4	5812.7	6162.7	6522.9	6703.6	7109	7153.2	7607.9	7761.1	7892.4	8524.5	8730.2	8850.9	9000.5	9212.2	9283.7	9329.3	9752	9792.2	9519
9.6852	7.1029	0	3.4213	0	0	2.5619	27.802	75.506	199.04	347.29	533.48	722.44	1013.4	1234.4	1572.3	1829.5	2062.6	2537.4	2794	3193.2	3381.6	3735.6	4079.2	4308.9	4646.4	5136.1	6608.7	7130	7595.9	7773.1	6853.4	7261.8	7741.3	7799	8283.5	8472	8794.8	8930.4	9173.7	9546.8	9520.3	9854.3	9973.2	9831.8	10165	10522	10586	10597	10619
0	0	0	0	5.2857	12.305	16.691	23.836	21.986	73.368	147.91	234.14	328.32	451.38	577.59	761.52	916.4	1117.3	1328.8	1536.5	1815.5	2007	2220.8	2589.3	3029.3	3306.4	3598.1	3824.9	4209	4361	4662.2	4568.8	4829.3	5141.9	5392.6	5691.7	5902.2	6179.4	6457.5	6691	6925.6	7195.6	7438.9	7596.9	7804.8	7885.8	7642.5	7772.1	7512.6	7627.1
0	0	0	5.3697	12.302	7.7042	12.121	23.719	12.033	35.963	64.631	128.03	197.34	329.01	487.91	707.18	945.79	1226.7	1528.9	1906.3	2321.9	2835.6	3319.8	3838.4	4427	4978.5	5348.2	6108.4	6797.6	7315.3	7944.8	8694.1	9232.5	9847	10544	10629	11615	12139	12711	13209	13564	14188	14475	14902	15367	15759	15787	16320	16784	17086
0	0	0	0	7.9179	0	17.189	67.318	169.47	301.68	470.21	688.38	943.86	1235.4	1519.5	1935.8	2339.2	2865.5	3182.4	3598.4	4178	4567.7	4988.1	5427.1	5848.9	6440.3	6752.5	7232.2	7612.4	7981.7	8372.1	8708.7	8935.2	9091.3	9396.4	9549.8	9958.5	10282	10572	10897	11085	11233	11617	11922	12046	12124	12160	11652	11521	11741
13.577	0	0	0.85742	2.9487	0	4.1386	26.651	80.566	164.73	260.16	369.21	517.12	715.48	953.28	1268.1	1617.3	1953.9	2311.4	2803.2	3226.6	3664.7	4355.1	4890.1	5492	6056.4	6516	7078.3	7855	8362.9	8910.8	9130.2	9644	10483	11008	11382	11933	12313	12523	12922	13215	13311	13603	14032	14033	14351	14789	15008	15102	15250
0	0	0	0	7.0776	11.651	30.231	22.093	31.334	59.148	117.36	203.17	303.93	469.15	642.44	790.98	1088.9	1349.6	1722.7	1931.6	2206.7	2719.4	2901.6	3396	3788.7	4120.4	4534.5	5014.7	5330.4	5645.9	6060.7	6326.3	6286.1	6743.1	6755.8	6865.9	7455.5	7896.7	8069.6	8407.2	8537	8619.5	8748.3	9235	9275.5	9534.2	9292.3	9370.1	9701.7	9540.3
0	1.2458	0	0	0	1.3466	6.4912	22.993	43.522	91.558	160.25	274.6	409.82	572.33	797	1026.6	1317.4	1657.2	1973.2	2258.3	2674.5	3032.1	3454.3	3914.8	4376.8	4757.7	5265	5779.4	6243.8	6661.2	7359	7775.7	8236.5	8702.8	9206	9861	10436	10699	11288	11783	12143	12715	13158	13368	13752	14058	14072	14288	14706	14740
35.422	2.1615	0	0	0	0	0	0	8.7441	49.353	138.78	286.17	497.98	790.3	1115.5	1577	2085	2636.9	3303.1	3780.4	4499.8	5142.8	5734.3	6577.4	7008.1	7733.5	8411.1	8674.2	9254.2	9677.4	10390	11000	11336	11955	12153	12633	13090	13296	14063	14457	14808	14973	15932	15662	15820	16097	16382	16726	16725	16480
0	0	0	0	71.653	81.669	146.39	232.12	406.66	704.98	810.38	1054.1	1406.1	1811	2629.4	2831.2	3679	3960.1	4876.7	5556.2	5764.6	7105.7	7823.8	8495.3	8488.9	9815.1	10719	11387	12445	13345	12462	14226	15107	15623	15671	16729	17119	17862	18150	18275	18303	18725	18732	18888	18956	19012	19124	19271	19213	19549
0	0.99591	2.6233	0	0	0	7.8963	16.22	32.551	73.03	140.58	216.84	409.13	597.08	855.53	1151.8	1482.7	1918.5	2335.6	2837.1	3272.8	3782.1	4128.7	4683.2	5224.9	5624.5	6244.5	6549	6861	7133.9	7731	8014.2	8271.1	8743.7	9156.5	8892.2	9743.9	10148	10664	10812	10963	11129	11298	11713	12122	12158	12420	12592	12796	12857
11.885	3.6452	0	5.6788	0	0	0	30.398	61.294	140.82	265.68	377.3	532.36	691.38	927.91	1172.1	1434.1	1748.8	2101.5	2422.3	2871.5	3213.1	3661.7	3836.1	4445.6	4780.6	5342	5900.6	6326.7	6542	6945.1	7535.6	8182.8	8533.8	8790.4	9282.9	9698.9	10044	10115	10126	10918	10702	10840	10728	10897	10687	10693	10806	10791	10747
45.365	4.4299	0	11.716	17.672	0	0	0	33.651	204.36	318.83	508.06	588.52	850.27	1164.5	1543.5	1926	2480.6	2839.4	3188.9	3862	4217.9	5133.9	5627.3	6246.8	6749.8	7554.6	8325.5	8978.2	9546.2	10150	10766	11501	12275	12798	13430	14051	14788	15289	15630	15898	16233	16702	17219	17389	17886	17888	18191	18517	18435
0	8.325	3.6889	14.009	0	0	0	12.81	54.62	102.45	189.19	252.54	370.89	483.99	688.53	822.71	1009.2	1189.6	1428.3	1724.6	2020.7	2200.3	2494.4	2828	3216.5	3287.2	3391.2	3902	4230.9	4501.8	4653.4	5001.2	5417.6	5653.7	6171.8	6542	6862.6	7083.3	7112.1	7494.6	7615	7992.9	7892.6	8365.2	8663.7	8629.3	8670.3	8658.1	8503.5	8526.2
0	0.6753	0	8.2159	0.46412	4.6239	5.373	10.655	31.937	59.652	125.55	190.9	319.33	493.7	677.24	994.93	1260.7	1604	1838.9	2265.3	2525.2	2869.7	3337.4	3733.4	3925.7	4691.3	5082.3	5722.9	6266.3	6376.6	7085.2	7416.6	7273.8	7487.3	7894	8064.2	8266.2	8423.4	8676.9	8952.3	8938.8	9150.8	9378.5	9452	9615.1	9793.7	9747.8	9679	9600	9839.1
47.01	1.086	0	0	6.2359	0	4.2421	11.723	41.59	127.2	250.45	440.24	663.6	976.38	1385	1836	2394.9	2966.1	3559.6	4284.1	4987.4	5781.8	6624.7	7402.3	8311.3	9139.5	10020	11079	11459	12186	12957	14128	14217	14998	15992	16690	17244	17401	18386	18592	19026	19229	19593	19669	19801	19975	20029	20317	20540	20445
0	4.8894	0.26159	2.9004	0	4.7861	0	0	0	30.103	42.497	124.67	223.26	349.98	542.34	756.55	1042.3	1319.6	1708.6	2066.7	2664.6	3052.4	3572.1	4096.1	4656.3	5739.7	6135.9	6830.6	7646.2	8228.9	8924.4	9304.6	10096	10794	11040	11998	12285	12947	13432	13744	14194	14595	14733	15066	14846	15191	15118	15504	15302	15444
0	4.2732	1.7191	0	3.4544	0	2.0496	3.8167	9.4375	21.473	50.191	107.53	187.04	290.9	437.73	695.9	990.75	1202.7	1836.3	2069.4	2688.1	3240.6	3887.1	4474	5513.9	5832.1	6408.6	7421.1	8008.1	9464.2	9736	10249	10905	11955	12291	13174	13545	13781	14617	14602	15114	14669	15139	15620	15641	15822	15789	15931	16034	16196
0.88245	2.1609	0	2.9492	8.6481	0	0	0	0	52.033	113.64	218.97	376.33	618.48	892.97	1225.9	1668	2002.2	2461.8	2955.4	3530.1	4137.1	4658.6	5314.8	6101.4	6527.6	7250.1	8163.3	8525.4	9220	9823.4	10490	11204	11682	12146	12488	12914	13161	13783	14271	14391	14528	14784	14824	14931	15196	15310	15523	15590	15581
0	0	0	9.3407	9.2927	0	8.0534	7.8946	22.788	57.433	86.12	122.33	229.16	357.22	469.53	590.68	728.11	909.88	1081.3	1347.6	1633.4	1896.5	2151.7	2396.1	2768.2	3168.7	3594.3	3775.6	4060.5	4359	4662	5059.8	5357.6	5661.9	6032.8	6228.8	6672.6	6854.7	7314.5	7452.7	7584.3	7786.6	7687.8	8041.3	8173.7	8375.3	8571.3	8706.4	8714.1	8768
0	0	0	10.741	16.512	29.142	23.118	23.968	38.175	55.637	93.482	138.22	204.33	334.82	488.44	599.19	930.51	1196.5	1325	1906.6	2152.9	2614.1	2981.7	3414	3895.7	4332.1	4704.5	5166.6	5717.9	6127.2	6375.1	6890.2	7285.7	7851.4	8238.1	8779.3	9195	9459.1	9838.3	9897.3	9834.5	9912.8	10525	10778	10658	10993	11137	11372	11217	11093
0	0	0	2.4733	9.832	11.712	8.9838	24.254	54.983	90.181	153.55	247.5	353.55	506.12	688.16	846.4	1049.4	1227	1462.9	1697.5	2100.1	2391.4	2643.4	2978.4	3447	3783.2	3973.4	4484.3	4789.4	5091.2	5247.4	5537.7	5873.5	6116.8	6293.5	6420.6	6833.8	7030.8	7236.9	7515.3	7898.1	8071	8224.2	8394.6	8686.2	8852	8855.3	8889.6	8845.6	9070.6
17.621	14.3	0	0	0	0	0	0	25.259	74.252	185.38	333.05	572.08	843	1187.1	1627.6	1954	2426.3	2905.8	3311.2	3758.2	4324.2	4804.6	5337.3	5854.5	6216.7	6822	7162.7	7537.3	7936.8	8276.9	8536.6	8965.4	9408.9	9913.4	10275	10910	11250	11371	11489	11605	11686	11986	11888	12526	12739	12985	12856	12649	12764
0	0	0	0	0.5464	3.0215	9.2982	0	32.006	53.6	132.96	259.41	408.21	562.37	785.07	1025.5	1294.2	1612.8	1942.6	2254.5	2651.6	3090.8	3459.1	3731	4126.9	4388.4	4834.8	5087.7	4875.8	5457.8	5911.9	6281.3	6726.3	7076.7	7322.8	7739.5	8100.3	8349.6	8739.4	8818.3	9135.6	9208	9445	9606.3	9976.1	10349	10342	10547	10631	10790
2.0968	6.6783	0.44225	12.2	20.922	16.586	0	0	1.3138	0	0	0	26.821	122.61	250.85	389.8	568.44	667.75	931.76	1171.6	1588.6	1659.6	2034.4	2266.2	2566.5	2899.6	3291.4	3452.6	3629.9	3835.5	4001.3	4148.6	4336.1	4624.8	4963	5414.8	5883.4	5992.7	5875.8	5918.4	5846.8	6023.7	6172.8	6134.5	6472.2	6523	6705.1	6561.3	6305	6665.4
0	1.4587	0	5.5738	9.1988	0	0.81295	0	0	23.008	70.818	133.93	214.23	369.56	542.86	766.47	998.21	1228.7	1495.7	1829	2119.9	2384.9	2920.6	3139.1	3172.9	3406.6	3710.9	4101.1	4884.9	5185.7	5510	6024.4	6510.4	6782	7264.8	7571.2	8072.5	8284.2	8616.9	8778.2	8992	9028.2	9603.2	10092	9899.7	9930.7	10094	10232	10092	9915.1
26.637	19.331	0	0	0	0	0	0	5.3986	0	5.8125	5.5253	69.017	109.06	251.13	387.44	595	768.42	1027.3	1393.2	1836.6	2198.6	2770	3116.3	3770.2	4467.6	5262.4	5598.4	6169.9	6646	6785.3	7259.8	7960.3	8346.8	9197.5	9782.2	10283	10883	10844	11292	11295	11582	11752	11888	12599	12624	12769	12915	12533	12632
20.587	4.2049	0	0	0	0	0	9.4397	28.655	79.017	170.26	259.29	426.29	677.3	944.18	1336.7	1702.7	2132.4	2628.2	3152.9	3663.8	4238.8	4798.4	5572.2	6129.9	6638.1	7401.3	7728.2	8571.7	9086	9394	10291	10819	11137	11637	11938	12423	12358	12958	13038	13574	13593	13529	13835	13868	14102	14272	14161	14177	14255
0	6.815	0	0	0	0	9.8202	5.9256	25.571	64.871	147.22	251.83	419.29	613.93	875.03	1060.7	1358.4	1774.6	2103.7	2490.1	2898.3	3292	3798.3	4213.2	4530.2	5040.4	5282.2	5757.5	6204.6	6687.1	7045.6	7353.8	7486.3	8007.5	8381.9	8755.3	8992.9	9263.9	9659.3	9904.7	10235	10162	10431	10851	10984	11023	11175	10946	10922	10950
0	0	0	0.83435	5.3653	19.523	21.099	25.304	46.575	54.504	104.46	137.83	170.76	243.78	331.16	429.38	563.81	660.04	836.73	1021.6	1185.9	1378.6	1758.6	1977.6	2184.1	2532.2	2774.2	3065.4	3313.7	3624.7	3860.6	4202.2	4696.6	5094.1	5356.1	5679.8	5945.1	6159.5	6518	6811.5	6863.4	7099.1	7316.3	7383.3	7458.3	7664.7	7826	7805.3	8095.3	8241.2
40.862	11.538	0	0	0	0	0	7.0681	50.715	97.501	195.58	320.69	415.16	534.42	771.73	1007.3	1274.6	1538.2	1728	2412	2870.4	2763.1	3304.9	3715.1	3807.1	4191	4430.1	5892.4	6175.5	6302.7	7213.8	8104.6	8039.9	8685.3	9313.5	9267.5	9988.6	10585	10241	10109	10660	10542	10831	12053	11906	12358	12543	12765	13069	13073
0	0	0	0	10.333	15.243	19.364	67.294	74.605	115.81	147.46	216.59	307.02	478.16	640.87	879.81	1057.7	1348.7	1644.2	1898.8	2089.3	2575.1	2916.2	3013.9	3302.9	3566.4	3895.8	4317.7	5175.1	5446.8	5346.2	5721.9	6154	6758.8	7142.7	7391.3	7608.5	7955.7	8108.7	7959	8073.2	8214.8	8242	8322.1	8253.7	8711.7	8627.3	8715.7	8978.2	8992
35.85	6.5045	0	0	0	0	0	26.99	79.686	153.34	254.87	377.03	552.74	707.68	942.93	1258.1	1373.4	1683.9	1974.2	2411.5	2616.7	3117.4	3347.3	3766.7	4343.6	4763.3	5264.7	5836.7	6322	6839.5	7392.6	7894.7	8324	9080	9471.6	10029	10480	10691	11112	11679	11869	12465	12875	13141	13517	13821	13900	14107	14178	14440
0	10.506	2.7705	2.4259	0	0	7.364	8.8939	31.684	47.562	105.3	182.09	330.08	517.83	806.88	1173	1563	1934.3	2513.6	2979.6	3469	4086.7	4470.5	5042.3	5514.5	6043.3	6760.1	7273	7769	8180	8517.6	9103.4	9507.6	9894.1	10419	10723	10876	11444	11698	11878	12136	12157	12451	12539	12866	12909	13458	13511	13742	13839
16.097	10.782	0	0	0	0	2.1401	10.835	49.221	117.74	243.13	433.1	629.79	863.59	1212.5	1521.6	1852.2	2263.8	2366.7	3026.7	3489.4	3967.6	4373.5	4915.1	5155.8	5576.9	6044.3	6322.3	6938.5	7448.2	7809.3	8299.2	8599.1	9135.8	9338	9563.7	9932.9	10209	10732	11125	11527	11880	11953	12351	12547	12450	12597	12784	13030	13002
0	0	0	6.6216	0	10.051	6.1531	24.997	48.788	107.39	148.74	211.7	294.03	365.27	464.71	590.88	745.2	875.23	1049.6	1232.9	1428.7	1645.8	1899.2	2237.1	2500.2	2960	3366.1	3566.5	3817	4386.4	4785.2	5092.5	5479	6061.3	6526.9	6743.9	7098.7	7643.3	7732.6	7768.4	8201.1	8368.9	8706.6	9216.7	8795.2	9319.8	9530.8	9491.5	9724.6	9390.5
0	0.21072	0	0	12.096	11.114	13.835	16.264	38.666	105.37	156.3	257.79	368.34	540.68	733.73	883.14	1139.9	1357.6	1663.2	2059	2393.2	2736.4	2796.3	2943.3	3234.5	3399.9	3414.8	3956.1	4242.3	4453.9	4614.3	5275.2	5367.2	5506.4	5965	6388.6	6605.7	6628.6	6564.5	6793.7	6919.5	7239	7271.2	7298.1	7499.9	7289.8	7371.3	7406.4	7301.6	7342.7
0	3.4349	0	4.1657	3.7673	6.8375	1.1812	0	0	5.7341	10.595	62.999	140.24	256.83	433.44	628.17	862.79	1172.9	1458.1	1802.4	2226.7	2735.7	3279.2	3636	4159	4759.4	5199.7	5808.3	6392.6	6993.5	7391.3	7816.2	8360.3	8668.6	9330.8	10073	10204	10948	11633	11731	12073	12079	12600	13141	13403	13467	13781	13564	13858	13891
8.6293	3.7242	0	0	0	0	0.80775	8.8671	47.201	113.23	188.53	303.8	431.75	579.47	833.91	1099.3	1334.4	1556.4	1905.8	2181.1	2412.4	2563.6	2796.8	3218.6	3260.5	3746.2	3867.6	4319.8	4713.2	4909.1	4974.4	5426.1	5609.9	6225.4	5930.4	6655.3	6694.7	6871.2	7076.9	7280.4	7486.4	6956.3	7652.9	7980.5	8006	8158.6	8438.6	8500.9	8569.2	8657.9
0	0	0	2.1802	11.186	5.8291	26.422	44.45	111.11	210.51	368.19	557.68	823.04	1094	1435.8	1868.2	2286.2	2733.5	3243.4	3760.1	4285.5	4710.8	5437.3	5856.5	6515.5	6865.4	7473.7	8089.7	8387	8922.1	9179.2	9970.9	10548	11168	11704	12213	12274	12473	12978	13311	13728	13880	14144	14493	14833	15073	15078	15364	15382	15499
0.7401	2.3109	0	12.209	0	1.9302	0	9.882	18.487	58.284	110.08	226.45	365.6	523.09	721.88	944.91	1181.7	1450	1683	1945.1	2216.7	2434.7	2711.6	2910.6	2925.9	3509.3	3481.5	3728.8	3921.4	4256.5	4430.6	4714	4919.1	5174.4	5382.6	5597.4	5701.6	6050.3	6287.9	6163.2	6491.3	6973.1	7331.8	7380.5	7434.7	7512.3	7736.2	7831.9	8164.3	7931.6
8.9871	3.2329	0	0	8.5639	0	0	0	0	30.876	82.158	154	275.33	460.68	713.52	966.17	1279.4	1661.1	2019.3	2437.6	2925.3	3400.6	3965.5	4640.3	5215.8	5841.8	6547.2	7032.1	7708	8148.5	8706.3	9152.2	9833.1	10161	10272	10665	10838	11234	11873	12094	12495	12636	12481	12712	12849	12811	13090	12995	13321	13383
0	0	0	0.13111	1.9897	6.9656	8.6994	11.55	29.676	55.293	93.689	163.73	274.35	404.66	535.5	733.28	989.59	1193.7	1469.4	1765.4	2176.9	2496.7	2832.2	3283.2	3603.2	4117.4	4404.6	5084.4	5536.4	5988.9	6106	6411.9	6882.4	7488.3	7772.7	8234.2	8457.9	8734.6	8862.6	9166.1	9517.5	9703.2	10024	10145	10318	10772	10534	10771	11023	10884
0	0	0	1.2195	9.3574	13.05	6.7908	31.722	45.307	70.155	143.77	183.17	302.25	456.97	649.07	871.01	1190.5	1556.9	1929.7	2245.7	2595.5	3197.8	3020.6	3515.2	3994	4102.2	4491.5	4958.1	5198.5	5945.7	7072.9	6719.7	7472.6	8138.6	8584.8	8958.9	9302.2	9597.6	9857.9	10272	10594	10859	10953	11299	11586	11565	11709	11742	11933	12048
16.836	7.3576	0	0	0	0	0.67207	23.129	48.27	162.14	278.85	415.01	541.67	792.78	972.91	1289.5	1573.7	1891.3	2120.1	2458.7	2893	3003.5	3601	3797.5	4377.5	4502.2	4909.3	5425	5413.4	5657.6	5986.4	6267	6714.6	6941.7	7157	7233.4	7325.4	7343	7788.9	7738.4	7792.5	8178.5	8098	8068.7	8444	8484.4	8588.7	8755.3	8874.5	8988.6
0	0	0	4.7487	17.027	17.6	15.158	27.031	38.42	56.998	124.37	186.93	280.77	380.23	479.08	635.73	761.59	976.62	1196.4	1417.4	1709.2	1983.7	2251.8	2588.2	2855.1	3240.8	3538.3	3940.7	4216.6	4570.6	4785.5	5013.6	5191.6	5555.2	5841.2	6049.2	6347.4	6576.6	6763.3	6966.6	7127.5	7311.6	7298.8	7363.3	7621.7	7582.5	7614.7	7755.2	7832.3	8040.6
0	0	0	0	0	33.782	35.833	56.5	114.08	198.08	310.26	430.05	660.21	885.42	1206.1	1411.6	1743.9	2068.7	2590.9	3021.4	3487.5	4505.4	4417.2	4978.6	5623.7	6191.2	6498.8	6853.4	7443.9	7920.7	8277.7	8861.4	9203.9	9614.7	10132	10569	10857	11171	11642	11778	11950	12305	12123	12728	13096	13045	13457	13436	13372	13683
0	0	0	0	0.63168	13.24	33.815	70.74	152.9	260.65	465.93	627.88	871.49	1412.6	1526.2	1940.7	2371.2	2794.2	3377	3931.3	4414.7	4935.3	5667.7	6016.3	6340.1	6866.3	7619.9	7954.6	8211.5	8527.7	9121.2	9388.2	9961.9	10347	10760	10912	11412	11908	12219	12680	12880	13028	13154	13398	13849	13605	13762	13805	13867	14337
24.842	6.5916	0	0	0	0	0	9.4533	38.246	50.671	88.656	156.53	184.16	309.99	514.04	619.72	855.23	1110	1322.6	1586.8	1860.9	2093.6	2427.5	2757	3170.2	2845.2	3705.6	3928.9	4182.6	4434.5	5018.3	5321.9	5689.3	4822.4	6488.2	6911.9	5952	7503.3	6823.5	6980.3	6550.1	6916.5	7913.1	7426.5	8133.7	8386.2	8376	8215.5	7902.5	7986.9
20.609	4.5445	1.2145	0	0	4.0886	0	1.1272	23.476	60.982	121.47	249.14	418.87	610.02	829.19	1103.2	1392.4	1670.2	1982.3	2354	2632.2	2987.7	3363.6	3798.5	4282.5	4660.9	5218.8	5665.1	6087.5	6633.2	6982.4	7433.9	7777.7	8273.1	8581	8963.8	9276.2	9518.8	10285	10431	10844	11246	11421	11697	11777	11827	12040	12156	12412	12647
0	0	0.86905	7.5463	2.972	0	17.193	44.289	124.22	275.95	493.11	794.99	1193.4	1621.6	2071.4	2685.1	3308.9	4161.3	4642.7	5457.8	6223.2	6742.3	7471.2	8107.9	8455.1	9203.3	9504.2	10274	10535	10874	11298	11613	12418	13025	13305	13778	14172	14391	14396	14895	15130	15364	15959	16130	15937	16440	16493	16500	16556	16700
24.04	1.6389	0	0	0	0	5.2264	47.315	133.03	257.8	490.18	799.58	1119.3	1474.8	1976.1	2476.7	3079.2	3731	4429.1	5186.3	5759.9	6499.5	6981.1	7707.1	8328.4	8666	9302.3	9613.1	10420	10221	10815	10771	11493	11898	12448	13196	13020	13458	13371	13863	14347	14528	14575	15228	14904	14792	15374	15349	15518	15963
0	6.7891	0	2.1025	0	0	5.1696	9.0915	38.258	106.99	170.82	289	421.98	596.83	756.61	1065	1313.4	1609.9	1892.9	2241.1	2588.4	2933.8	3304.1	3582.5	3951	4378.9	4648.8	5012.6	5381.2	5766.9	6064.9	6387	6606.8	6983.9	7226.5	7538.8	7764.6	8073.2	8592.3	8537.9	8637.9	8833.5	9013.1	10332	9173.1	9344.3	9443.7	9683.3	9641.6	9789.5
0	0	1.5473	1.8654	6.5173	4.4197	18.365	10.801	0	2.3756	2.2209	0	5.7194	49.59	90.88	178.14	278.37	340.26	383.52	473.21	579.51	774.94	863.42	1037.2	1082.2	1342.3	1508.6	1755.4	2042.4	2371.6	2547.7	2683.8	2744.5	2993.2	3362.2	3476.1	3856.2	3926.6	4322.8	4307.4	4460.5	4689.4	4828.4	4863.2	4952.5	5063.2	5175.9	5322.1	5271.3	5349.8
17.291	19.936	0	0	0	0	0	0	0	15.117	52.203	128.01	241.19	423.81	605.37	823.73	1130.6	1487.3	1750	2688.9	2567.4	2892.7	3438.5	3801	4197.2	4413.1	5022.9	5332.6	5646	6808.9	6418.7	6845.4	6990.7	7326.6	7803.4	8044.9	8185.7	8472.9	8750.9	9165.5	9454.7	9551.8	9686.1	9761.3	9879.5	10259	10323	10220	10354	10296
0	5.8807	0	0	2.2621	2.6155	10.144	56.087	145.43	273.72	558.59	888.06	1358.6	2044.1	2665.5	3620.2	4549.7	5251.4	6303.2	7451	8365.2	9531.2	10681	11408	12571	13680	14538	15323	15657	16964	17711	18993	19719	20568	21315	21976	22661	23025	23367	23179	24512	24660	24933	24913	25344	25561	25408	25439	25228	25222
12.028	0	0	0	15.013	0	0	35.868	80.725	120.63	247.02	385.43	557.31	812.59	999.73	1229.6	1479.9	1902.5	2179.5	2529.1	2867.9	3194.9	3602.5	3656.9	4246.5	4671.4	5077.7	5350.4	5758.2	5963.8	6335.1	6749.8	7128.7	7446.4	7702.7	7840.9	8081.5	8211.7	8853	9126.7	9134.7	9375.7	9482.8	9728.2	9940.4	10156	10340	10372	10480	10796
0	0	0	0	0	20.508	59.379	129.16	235.42	364.89	585.06	892.14	1204.8	1630.5	2099	2618.5	3229.7	3687.3	4161.3	4935.9	5579.7	6397.6	7145.5	7989.5	8719.6	9447	10253	10986	11907	12597	13430	13797	14867	15336	15902	16679	17346	17945	18398	19162	19424	19936	19855	20195	20165	20143	20609	20784	20768	21212
0	0	0	0	4.0932	2.3185	23.08	56.49	130.79	235.7	401.54	612.88	838.91	1155.4	1484.6	1850.3	2164.9	2587.4	3023.5	3583.5	4109.9	4532.8	4999.9	5173.5	5964.9	6138.8	6845.5	7106.6	7913.8	8581.6	7852.7	9275.4	9717	10068	10700	11066	11281	11843	11831	12197	12219	12847	12878	13194	12910	13216	13485	13651	13717	13688
0	0	0	0	0	16.719	21.667	88.28	53.028	78.446	133.38	213.91	349.07	512.76	716.95	994.09	1339.8	1695.5	2073.1	2509.6	2932.5	3393	3887.8	4405.7	5291.7	5084	5663.5	6064.3	6395.5	6859.3	7232.5	7838.3	8301.3	8852.5	9318.9	9407.4	9915.6	10174	10712	10767	11226	11434	12001	12051	12038	12048	12050	12165	12586	12557
3.8874	3.176	0	0.14472	3.0521	0.7962	0	5.3558	17.49	76.697	153.59	267.68	397.97	584.25	793.74	1041.8	1263	1514.7	1838.4	2056.5	2320.5	2574.2	2887.8	3323.1	3494.5	3577.2	3619.2	4028.7	4390.4	4294.1	4446.2	4572	4727	4965.8	5148.9	5281.2	5321.4	5519.7	5457.4	5774.5	6032.6	6121.1	6061.3	6029.2	5952.2	6045.3	6374.1	6071.2	6226.2	6089.9
0	0	0	7.8273	0.77406	10.643	39.07	78.219	160.67	259.69	469.23	677.44	880.38	1206	1564	2047	2384.3	2860.6	3204.2	3721.9	4175.8	4869.4	5298	5570.3	5999.9	6333.7	6903.6	7452.1	7835	8166.2	8463.8	9102.8	9669.1	9983.6	9924.5	10722	11226	11267	11385	11832	12055	12241	12397	12703	12851	12821	13096	13211	13092	13027
19.2	14.14	0	0	0	0	0	0	0	0	4.6602	4.4915	15.448	17.021	48.699	114.73	187.38	286.83	388.57	546.59	762.23	961.94	1293.1	1591.9	1884.8	2128.6	2386.8	2713.7	3098.3	3410.4	3762.2	4197.6	4534.9	5017.2	5330.1	5765.5	6162.2	6544.2	6837.1	7261.9	7736.1	7839.9	8233.5	8510.7	8671.2	8644.2	9041.1	9122.9	9327.3	9456.5
5.2875	8.6747	0	0	6.7255	0	0	3.8021	2.2723	16.386	29.639	78.286	149.65	260.04	428.44	642.99	929.42	1185.8	1494.8	2002.3	2211.2	2701.5	3380.2	3520.1	4018.9	4498.3	5772.9	5205.7	5631.7	5634.2	6130.7	6549.4	6902.2	6995.5	7198.5	7396.8	7806.5	8054	8255.1	8381	8746.3	8870.6	9104	9615.8	9760	9853.5	10151	10121	10182	10327
27.124	0	0	0	0	3.8302	20.955	34.763	140.22	273.31	467.46	972.07	1360.4	1749.5	2183.5	2645.2	3387.3	3214.3	3646.4	4247.2	5212.7	5130.2	5462.7	5974.4	6152.1	6104.7	6914.6	7373.6	7768.6	7506.5	7978.4	8250.7	8803.1	8975.3	9450	9742.4	10135	10239	10289	10704	10847	11148	11103	11043	11379	11253	11311	11493	11309	11645
0	0	0	1.2671	22.734	25.616	43.22	44.574	54.605	64.741	118.84	190.52	272.6	389.86	591.42	851.36	1083.1	1399.7	1737.2	1959.9	2358	2095.6	2405.1	3449.1	3506.4	3833.8	3985.1	4200.4	4611.9	4636	4880.3	5039.9	5416.2	5695.2	6076.4	6257.6	6261.3	6653.5	6733.7	7030.5	6783.9	6837.2	6477	7214.6	6793.8	7846.5	7546.3	7711.4	7337.5	8012.3
0	0	0	0	151.46	267.38	529.14	872.47	1285.1	1738.9	2261.6	2927.9	3653.4	4497.7	5350.4	6052.6	7050.4	8111.9	9014.6	9623.2	10898	11383	12821	13547	14399	15467	16167	17055	17401	18085	18319	19906	20258	21041	21922	22240	23533	23588	23182	23943	24480	24541	24827	25499	25616	26684	27033	27313	26886	27308
0	0	0	5.2172	10.521	5.9045	21.688	29.598	87.869	139.76	247.27	323.12	463.32	608.7	811.32	853.03	1077.3	1223.3	1414.1	1521.1	2016.4	2065.7	2309.5	2429.2	2948.5	3247.1	3386.7	3400.8	3503.3	3795	3808	4363.9	4603	4690.3	4888.8	5209.9	5480.5	5600.8	5869.7	6024.7	6176.5	6185.6	6429.9	6577.1	6938	6922.8	7054.9	6879.8	7051.3	6849.1
0	0.3274	0	6.2398	0	2.3311	7.3479	24.607	60.316	146.66	231.39	391.91	575.34	804.69	1049.2	1329.6	1704.8	1875.3	2157.9	2638.8	2946.7	3309.8	3730.6	4060.6	4619.6	4907.5	5266.6	5389.3	5839.9	6296.9	6759.2	7060.4	7284.2	7757.6	7966.8	8411.5	8557	8874	9253.6	9524.7	9850	9828.1	10255	10572	10319	10595	10669	10606	10617	10870
0	0.31163	0	0	8.6079	5.7572	0	11.16	15.999	27.418	42.777	50.946	52.652	71.213	107.43	150.81	146.4	195.43	301.31	372.92	522.12	700.57	863.8	1151.6	1406.4	1509.1	1713.6	1925	2307.3	2606.3	2939.6	3264.8	3658.2	4211.4	4489.4	4742	4984.9	5381.2	5672.1	5992.9	6569.5	7084	7298.3	7514.7	7548.4	7625.6	7905.9	7914.2	7894.9	8072.3
0	0	0	8.3566	0	7.4095	18.947	57.839	78.374	182.84	412.72	527.7	718.98	1043.1	1347.2	1624.7	2003.3	2264.5	2558.2	2896.6	3151.6	3366.8	4170.8	4421.2	4853.8	5086.2	5531.4	5754.8	6122.4	6422.8	6653.3	6881.4	7062.4	7390.3	7203.6	6954.7	7122.1	7164.9	7510.7	7495.2	7751.1	7920.1	7959.3	8182.9	8312.5	8272.1	8369.5	8451.2	8387.9	8550
0	0	0	5.4208	7.638	9.2876	6.8447	3.3363	17.597	28.734	68.072	155.93	259.6	396.97	584.7	792.35	1059.6	1360.2	1674.2	2024.9	2382.1	2657.6	3060.2	3536.8	3952.3	4208.2	4603.2	4822.5	5367.5	5740.8	5955.5	6193.1	6645.9	6836.1	7189.1	7526.9	7596.9	7984.8	8175.7	8209.3	8421.4	8502.6	8846.6	8959.7	9070.5	8893.1	9157.1	9129.8	9397.5	9367.8
29.779	18.633	0	0	0	0	1.5381	0	37.79	41.245	107.49	188.32	325.54	446.96	616.69	825.91	1119	1329.8	1571.4	1864.7	2233.5	2672.1	3257.4	3425.2	3997.2	4564.7	4789.1	5359.9	5729.2	6343.6	6470.4	6804.4	7335.6	7799.2	8549	8973.1	9524	9475	9858.5	9978.7	10129	10383	10813	10656	11256	11697	11294	11218	11141	11259
21.989	13.207	0	0	0	0	0	0	0	0	0	0	43.103	111.63	240.77	336	532.27	690.97	945.32	1137.5	1518.9	1872.8	2184.4	2358.1	2711.7	3146.9	3625.4	3809.3	4134.5	4456.4	4909.2	5175.2	5497.6	5954.4	6713.3	7069.7	7678.8	7950	8277.8	8324.2	8373.4	8486.1	8899.1	8806	9078.3	9423.4	9329	9356.2	9031.8	9400.7
0	0	3.6375	14.938	16.872	0	0.63814	0	30.147	107.83	199.84	349.75	541.56	789	1117.8	1377.9	1800.5	2016.7	2465.8	2869.5	3231	3676.6	4154.8	4470.6	5014.2	5386.2	5982.3	6344.9	6804.4	7099.3	7569.8	8028.3	8367.5	8617.7	9144.5	9442	9671	10067	10199	10402	10566	10619	11309	11516	11593	12082	12065	12376	12384	12323
0	0	0	7.8336	9.9234	0.14967	0.071777	39.013	99.95	171.5	300.04	486.23	635.97	938.42	1195.7	1476.2	1959.5	2386.4	2865.3	3379.9	3652.2	4379.5	4935.9	5713.5	6184.1	6497.8	7418.6	7925.3	8317	8832.7	9426.3	10176	10660	10970	11641	12170	12218	13603	13899	13107	13698	14867	15241	15145	14821	15091	15459	15561	15712	15862
0	3.2324	0	1.7868	0.92082	0	12.364	40.06	99.734	170.99	303.47	503.98	723.77	1009.7	1327.1	1709.9	2072.4	2511.2	3040.4	3552.6	4056.1	4635.4	4932.5	5538	6137.1	6493.3	7200.9	7479.7	7805.2	8167.9	8525.6	9246.6	9382.8	10294	10352	10556	10981	11180	11408	11696	11669	11902	12099	12311	12338	12756	12743	12956	13156	13007
38.792	12.894	0.61259	0	0	0	0	0	0	0	0	0	0	0	0	0	0	70.471	144.91	288.02	443.75	659.95	927.87	1175.4	1404.3	1773.5	1968.5	2574.3	3047.2	3282.2	3503.8	3592.9	4043.8	4456.3	4637.9	5029.3	5346.8	5595.5	5952.3	6115.8	6243.6	6332.1	6556.8	6680.3	6713.3	6943.2	6995.7	7042.1	7249.5	7220.8
0	0	0	0	11.862	20.422	63.159	87.266	210.76	340.1	512.27	774.93	1072.4	1417.6	1783.6	2179.6	2590.5	3105.4	3540.4	4068.3	4555	5009.2	5595.3	5992.3	6994.7	7457.3	8041	8589	8914.2	9290.7	9353.2	9312.9	9809	10153	10183	9965.1	10477	10733	10909	11159	11159	12088	12190	12379	12487	12543	12616	12825	12678	12839
0	0	0	0.57431	0	8.3064	3.1056	1.8413	0	0.24912	17.215	63.31	80.403	136.8	242.08	350.52	474.85	731.85	851.43	1010.4	1330.8	1575.5	1880.3	2048.5	2334.6	2629.8	2938.8	3434.1	3583.5	3933.8	4428.2	4484.5	4976	4817.4	5919.9	5583.6	6409.3	6292.9	7277.7	6693.7	8172.6	6865.1	8389.1	8182.8	8780	7661.6	8513.8	9762.9	8747.4	10187
0	66.305	48.303	35.945	32.007	17.676	0	0	4.0171	34.294	58.314	128.97	193.48	172.14	326.44	473.45	624.97	984.55	1210.8	1507.4	1866.6	2237.2	2569.6	2945.3	3390.3	3748.1	4083.1	4700.7	4952.5	5443.1	5720.2	6021.6	6285.3	6617.9	6999.2	8272.6	7962.6	8054.4	8267.1	8469.8	8640	8946.5	9113.4	9254.1	9416.2	9634.9	9533.2	9790.8	9584.2	9609.1
0	0.39254	0	51.909	14.118	4.1268	0	37.549	83.849	178.96	464.67	487.15	714	932.4	1277.5	1589	1942.3	2403.7	2763.4	3189.2	3639.9	4957	5655.4	6426.6	6729.7	6187.8	6628.4	8619.3	7765.9	8207.1	8417.9	8847.5	9139.2	9663.9	10116	10313	10696	10966	11300	11277	11936	12034	12366	12452	12635	12747	12997	13061	13084	12991
0	0	0	0	4.0227	19.567	26.071	43.712	55.345	84.941	97.869	143.53	174.24	241.01	363.51	511.16	760.5	935.6	1227.6	1547.7	1939.3	2354.9	2658.4	3154.4	3501.1	3992.3	4359.7	4766.9	5216.6	5670	6091.8	6280.5	6697.6	7169.8	7548.6	7704.3	8045.5	8507.1	8791.9	8865.4	9413.6	9771.9	9822.6	10045	9801.3	10068	10161	10335	10390	10465
3.8801	2.6595	0	1.4782	6.3155	4.5327	0	0	0	0	0	13.806	61.735	133.94	222.41	354.7	447.08	585	696.83	942.43	1094.2	1273	1475.6	1642.9	1987.9	2164.5	2327.9	2612.1	3033.8	3216.8	3431	3745.4	3960	4303.8	4634.2	4898.9	5054.6	5324.1	5661.9	5862.5	6155	6460.4	6608.6	6841.6	6896.6	7007.2	7214.3	7381.2	7494.3	7646.1
23.116	15.181	0	0	0	0	0	26.077	97.661	209.9	393.97	603.87	886.79	1204	1633.8	2108.4	2479.9	2999.2	3556.3	4206.9	4788.9	5379	5848.4	6642.1	7196	7885.1	8338.1	8936.6	9402.8	9733.8	10427	10966	11875	12052	12687	13166	13770	14038	14255	14634	14855	15539	15837	16021	16220	16165	15087	16299	15127	15483
19.743	11.104	0	0	0	0	0	1.3417	9.8975	7.1587	40.649	104.32	210.28	350.58	550.5	794.08	1118.3	1454.6	1739.9	2235.5	2551.2	3033.9	3446.7	3972.5	4453.5	4949.9	5425	5717.3	6124.3	6466.4	6871.5	7316.2	7683.3	7994.3	8501.4	8622.6	8983.7	9231.2	9675.5	9932.2	10196	10369	10661	10776	10979	11440	11284	11392	11434	11691
20.322	6.9516	0	0	0	0	0	4.6629	34.608	73.573	135.59	207.91	309.09	315.48	495.08	648.83	824.27	999.87	1249.1	1438	1669.7	1918.1	2301.5	2589.2	2935.5	3232.8	3839.1	4084	4489.9	4972.2	5362.9	5667.9	5881	6306.2	6594.5	6939.2	7305.5	7480.9	7917.4	8082.3	8284.9	8461.1	8565.9	8832.7	8904.3	9043.4	9156.9	9102.3	9177.1	9240.4
10.733	0	0	0	0	0	4.2428	19.595	61.41	128.14	217.75	308.96	457.78	579.11	782.98	974.69	1272.5	1411	1673	1958.5	2301.1	2596.2	2797.3	3431.3	3559.9	3854.9	4205.3	4551.5	4807.2	5240.8	5288.3	5920.2	6423.1	6894.4	7062.8	7316.9	7399.4	7773.9	8163.9	8176.6	8498.4	8464.7	8874.5	9371.5	9303.7	9484.7	9475.8	9902.4	9818.6	9897.1
0	0	0	0	0	6.4758	25.952	62.643	112.49	179.46	266.39	379.73	462.78	614.6	795.48	991.71	1235.5	1522.7	1856.1	2053.2	2387.4	2694	3106.4	3442.2	3815.8	4246.4	4674.7	5128.5	5402.3	5834.8	6182.8	6608.9	6992.3	7410.8	7681.4	8119.9	8356.8	8827.1	9149.6	9423.7	9649.8	9857.8	10101	10216	10489	10470	10550	10558	10801	10538
0	7.2292	4.6658	0	0.35621	0	10.429	20.632	35.897	38.236	41.864	47.19	108.45	172.24	281.97	416.59	554.36	767.26	980.41	1264.9	1547.3	1947.5	2265.3	2629.4	3045.5	3450.5	3869.4	4128.5	4619.2	4856.8	5219	5603.8	5427.7	5678.7	6021.8	6304.1	6903.4	7163.3	7267.8	7710.9	8319.9	8269.7	8585.3	8506.8	8911.2	8948.2	9102.1	9090.7	9317.1	9623.3
15.016	6.8896	0	0	0	0	0	23.291	54.372	133.03	186.27	239.6	346.37	441.49	465.21	589.68	699.31	858.36	995.19	1170.7	1416.2	1649.6	1974.1	2331.1	2874.7	3112	3755.7	4212.9	4822	5450	6042.2	6609.4	6824.3	7502.3	7986.3	8504.9	8717.4	8923.9	9219.3	9645.7	9958.8	10278	10521	10600	10655	10930	10884	10897	10986	11260
0	0	0	0	20.108	13.242	22.15	12.904	38.565	44.353	49.987	54.666	121.06	158.55	215.07	328.49	403.26	466.08	639.54	846.35	919.07	1099.6	1343.1	1613.4	1844.1	2091.7	2284.6	2576.2	2949.6	3160	3434.3	3758	4055.7	4336.1	4619.8	4995.3	5109	5350.6	5742.1	6016.3	6374.5	6467.2	6642.2	6901.8	7116.4	7316.4	7350.1	7503.2	7656.3	7655.1
0	0	0	0	4.2698	0	8.5436	18.134	36.5	104.36	170.59	262.51	369.19	590.9	695.49	1027.3	1234.4	1328.7	1919.9	2023	2634.9	2848	3451.8	3826.6	4372.1	5091.1	5321.4	5027.6	5496.8	5392.1	5805.2	5876.3	6108.9	6415.4	6785.9	7185.1	7872.2	8291	8193.3	8049.7	8402.6	8462.6	8404.4	8863.1	8929.1	9072.6	9272.3	8975.6	9427.1	9459.6
0	7.7185	0	9.5845	0	0	0	0	0	31.476	100.77	181.13	290.9	488.28	748.05	889.15	1202.5	1469.3	1711.9	2103.7	2424.8	2848.3	2976.5	3652.6	3755	4198.1	4089.6	4274.4	4469	4707	4943.1	5416.4	5681.8	5972.6	6194.6	6523.6	6860.8	6979.2	7128	7350.4	7444.4	7817.4	7707.2	8186.6	8401.5	8431.1	8598.1	8593.7	8574.2	8411.5
0	0	1.079	0.033987	8.8084	8.3694	28.691	25.689	68.172	117.12	326.28	380.9	545.82	668.29	879.97	1117	1505.3	1793.2	1851.8	2249.4	2595.5	2731	3185.6	3340.7	3728.5	3778.4	4152.7	4912.1	4913.2	5300.2	5940.7	5000.8	5731	5784.1	6311.3	6553.8	6530.7	6725.5	6963.1	7136.9	7193.6	7118.2	7325.2	7400.5	7686.4	7935	7949	8050.4	8213	8204.1
0	6.3459	7.0291	0	0	0	4.3736	0.38465	4.6317	29.562	25.884	55.062	45.006	75.374	193.43	348.12	484.04	681.17	784.02	1059.2	1329	1610.8	1934.9	2323.5	2665.9	3096.5	3356.5	3904.9	3835.4	4926.7	4397.9	4883	4971.7	5538.1	5853.9	5970.6	6264.2	6354.7	6535.2	6783.2	6911.7	7108.9	7185.8	7422.9	7411.9	7478.1	7613.8	7751.3	7682.1	7767.6
7.5779	0	0	6.2067	2.5726	5.0828	0	0.84826	14.655	38.762	86.17	205.16	368.02	557.02	849.18	1115.2	1485.8	1911.4	2455.5	2889.6	3311.3	3880.9	4289	4407.4	5107.1	5486.4	6215.9	6989	7479.5	8029.3	8389.1	8767.4	9115.7	9485.2	9773.7	10020	10310	10597	10696	10938	10748	11147	11339	11705	11866	12111	10913	11991	10834	10888
0	0	0	0	18.628	23.368	44.256	31.781	103.04	191.17	276.29	402.93	604.03	788.56	944.45	1119.8	1354.3	1608.6	1930.6	2212.1	2479.1	2759.1	3155	3468	3847	4143	4489.7	4796.5	5128.4	5673.1	5968.3	6066.9	6375.9	6921.7	7218.7	7608.3	8056.8	8355.6	8692.3	9073.8	9328.8	9383.5	9182.3	9460.9	9829.6	10045	10070	10055	10131	10020
0	2.0108	3.3534	0	0	0	2.564	12.533	43.644	121.15	220.85	386.81	555.56	786.24	1171.9	1490.5	1915.8	2320.3	2810.4	3219.7	3903.7	4354.6	4835.8	5522.9	5865.9	6738	6879.1	7643.1	8335	8494.7	9499.8	10095	10771	10899	11731	12268	12693	12752	13147	13621	13785	14051	14505	14512	14865	15113	15249	15707	15849	15788
5.4337	4.4749	5.5786	0	0	0	0	4.0188	0	0	10.433	0	33.392	34.908	72.602	129.53	207.77	286.51	409.57	567.41	728.57	983.07	1159.3	1478.7	1793.8	2137.2	2495	2835.4	3225	3627.7	4037.9	4536.1	4939.1	5484.8	5968.2	6074.2	6819.5	6884.6	7073.3	7565.3	7944.3	8377.6	8723.9	8733.4	8764.6	8914	8880.9	9223.2	9520.6	9338.5
0	0	3.9686	2.3947	7.0624	1.5551	20.309	9.6324	85.011	133.66	205.86	355.81	508.72	673.43	828.2	1200.5	1460.1	1612.9	2087.1	2564.8	3095.1	3390.8	3671.1	4083.2	4353.4	5159.3	5552.2	5951.1	6367.4	6795.1	7191.5	7752.4	8015	8326.9	8583.9	8970.3	9198.8	9445.4	9765.2	9946.9	10404	10282	10524	10536	10816	10854	10847	10930	11099	11355
13.91	8.3289	0	0	0	1.3764	0	43.777	94.4	178.82	299.78	457.33	647.64	915.06	1258.9	1599.8	2017.4	2395	2763.1	3376.6	3853.5	4429.1	5115.2	5771.4	6303.4	6917.3	7834	8245.7	9174.4	9657	10141	11064	11516	11836	12366	13048	13529	14121	14756	15005	15707	15562	16083	16286	16391	16604	16680	16796	16790	17018
0	0	0	2.1519	15.547	17.793	47.699	69.222	139.28	246.17	381.31	594.49	830.32	1195.6	1554.9	2007.4	2471.4	2834.6	3236.5	3885.1	4526.9	4868.3	5437.9	5975.6	6451.6	7404.4	7870.8	8185.3	8415	9082.6	9517.4	9874.5	10175	10451	10834	11367	11487	11841	12361	12451	13921	13491	13731	13956	14815	14775	14284	15457	15741	16087
0	19.573	12.566	0	0	0	0	0	0	12.522	51.991	127.72	273.56	479.07	727.27	953.6	1272.3	1569.4	2036.8	2469.7	2889.3	3234	3896.3	4510.2	5021.6	5368.9	5856.2	6197.6	6468	7222.6	7236.6	8141.5	8381.2	8926.4	8882.7	9274.3	9472.8	9544.2	10065	10185	10419	10523	10615	10847	11291	11627	11785	11657	12073	12143
0	0	5.0602	0	13.886	0	5.8504	3.6733	23.601	70.572	178.5	321.57	560.68	903.26	1508.8	1760.6	2312.5	3240.1	4015	4505.4	5360.7	5442.7	6938.8	6109.6	7184.2	7438.4	8424.3	8174.8	8845	9455.7	9845.9	10819	11183	11718	12179	12702	13138	14037	13999	14493	14833	15212	15273	15615	15948	16228	16644	16739	16970	16955
25.795	4.8086	0	0	0	0	0	1.3695	25.785	63.131	109.52	197.6	308.23	460.03	648.58	891.52	1134.8	1413.4	1726.8	2101	2582.1	2994.5	3382	3812.1	4307.6	4775.4	5358.6	5688	6146.6	6550.7	6814.8	7116.4	7708.2	8150.4	8796.5	9189.6	9607	9996.5	9937.3	10261	10182	10532	10608	10478	10773	11155	11168	10948	10784	10793
20.972	0	0	15.393	0	39.528	0	7.0092	32.127	106.34	238.36	366.24	591.93	837.12	1127.2	1484.2	1847.7	2243.1	2667.5	3298.8	3862.1	4418.4	4827.5	5407	6198.4	6666	7167.9	7576.1	8289.6	8773.9	9446.4	9605.1	10026	10561	11022	11347	11943	12110	12422	12858	13103	13477	13692	13988	14198	14422	14377	14928	15049	15025
0	0	0	11.871	9.7357	16.988	19.728	32.23	62.789	129.58	237.34	361.65	543.7	797.15	1065.5	1314	1727.9	2216.2	2785.5	3354.6	3990.5	4634.5	5377	6313.4	7093.2	7959	8591.8	9541.7	9618.6	11093	12088	12808	13429	14237	15079	15733	16469	16956	17340	17143	17671	17589	18358	18176	18356	18364	18560	18779	18751	18668
0	0	0	0	108.03	216.32	364.91	663.12	613.63	738.33	979.42	1190.9	1678.5	1807.2	2187.2	2624.5	3138	3671.8	4199.9	4576.5	5242.7	5726.5	6498.2	7049.1	7611.1	8254.4	8746.1	9306.8	9884.6	10398	11289	11389	11743	12230	12765	12946	13423	13404	13667	14111	14291	14163	14509	14407	14674	14660	14995	14933	15017	14947
0	0	2.8424	0	0	3.9162	34.174	72.044	150.01	263.89	466.51	673.42	919.17	1202.5	1356.3	1817.4	2016	2542	2926.9	3405.9	3748.4	3985.3	4542.5	4853.8	5082.1	5346.9	5755.2	6226.6	6186.8	6387.4	6567.7	6928.6	7498.9	7582.4	7894.9	8331.4	8511.4	8538.3	8895	9152.6	9406.7	9460.5	9918.2	9959.5	10059	9923.8	10200	10133	10201	10298
0	12.893	0	0	0	1.7495	5.1544	7.5454	40.616	79.373	143.86	222.13	312.87	427.32	579.09	734.31	851.98	1013.2	1221.3	1428.5	1663.5	1905.3	2220.9	2487.1	2750.8	3140.7	3444	3750.7	4222.7	4563.7	4573.9	5179.4	5541.2	5801.4	6092.8	6554.2	6732.3	7070.4	7199.7	7619.2	7920.5	7999.5	8129.8	8587.1	8582	8751.9	8713.7	8912.7	8947.7	8918.3
0	0.58535	0	0	2.5789	1.5733	23.388	42.593	79.469	134.15	183.76	299.78	418.77	577.86	788.23	949.46	1165.4	1405.2	1785.6	1997.8	2511.6	2575.6	2924.1	3483.6	3479.7	3763.6	4060.3	4409	4650.2	4977.4	5280.2	5514	5642.6	5878.6	6073.9	6410.2	6671.7	7127.6	7431.4	7663.6	7691.6	7999.8	8130.6	8399	8600.8	8684.8	8729.3	8667.2	8812.5	8708.4
0	3.6831	0.27772	3.3675	8.6288	0	1.3119	5.764	7.608	16.278	26.819	25.114	49.452	56.338	116.12	130.05	180.75	207.7	215.56	238.44	322.94	509.93	526.2	662.84	849.53	1068.9	1265.4	1564.9	1753.2	2075.2	2201	2559.6	2904.1	3194.9	3524.3	3912.3	4245.8	4506.7	4851.7	5235	5775.6	6121.1	6452.6	6507.8	7177.4	7254.7	7766.8	8086.7	8105.4	8612.5
0	0	0	19.734	28.923	25.168	45.216	106.87	175.14	307.67	499.28	698.74	947.96	1250.5	1518.5	1903.8	2291.7	2636.5	3027.5	3590.4	4069.6	4556.4	5170.4	5632.7	6098	6670.7	7253.9	7874.9	8472.5	9155.1	10272	10850	11767	12327	12698	13120	13995	14416	12949	13087	13433	13353	13478	13813	13886	13938	13923	14012	14111	14281
0	13.452	15.225	23.393	0	22.192	0	30.621	18.682	32.814	44.833	78.357	142.83	247.39	412.64	584.95	828.21	1050.9	1320	1654.7	2066.4	2449.4	2896.5	3312.2	3703.4	4131.3	4557.6	4990	5533.7	5963.8	6373.8	6902.3	7143.9	7709.5	7744.7	7837.7	8377.8	8526.3	8494	8747.3	8850.5	9107.7	9389.6	9345.8	9671	9865.4	9831.9	9807	10018	10164
0	0	4.4008	0	0	6.8265	11.157	52.644	72.404	124.79	201.66	247.73	308.08	391.09	526.49	633.92	793.61	932.98	1148	1459	1661.2	1962.3	2396.2	2926.5	3390.1	3816.8	4166.7	4500.9	5204.1	5620.4	5899.4	6409.2	6856.3	7243.5	7535.4	7735.5	8243	8596.4	9109.5	9543	9685.5	9717.5	10213	10455	10824	10743	11006	11176	11262	11560
0	0	1.56	0	4.4861	9.6884	22.072	59.025	123.57	228.08	367.61	553.68	763.55	1048.9	1371.5	1730.6	2319.2	2805.7	3170.1	3667.2	4666.5	5253.9	5633.8	6489.6	7084.8	7731	8543.4	9123.6	9802.2	11033	11184	11091	11848	12147	12824	13352	13492	13618	14307	14334	14656	14915	15384	15092	15223	15050	15326	15583	15763	15863
0	0	0	12.378	22.496	3.2334	35.656	97.387	201.59	330.28	540.17	711.95	978.58	1279	1643.3	1941	2362	2731.2	3380.1	3521.8	3929.3	4422.4	4794.4	5195.4	5625	5962.4	6342.1	6716.3	6832.5	7228.4	8311.4	7582.1	8858.5	8020.5	8592.3	8661	10561	10678	10862	11051	11262	11185	11744	11929	12083	12323	12435	12585	12470	12915
0	0	0	0	5.3936	0	43.936	30.568	13.236	81.098	167.73	293.41	544.29	678.12	889.78	1159	1386.1	1726.6	1991.2	2136.4	2485.3	2697.6	2969.7	3541.1	3841.3	4225.8	4522.3	4807.2	5195	5247.2	5646.7	5967.3	6250.2	6732.5	6425.1	6677.3	7240.1	7247.6	7568.2	8240.3	9144.4	10222	10259	10175	10287	9970.8	10322	10465	10470	10810
0	0	0	0	13.387	18.329	60.676	118.71	221.44	379.51	559.4	803.43	1067.4	1378.6	1846.4	2224.4	2917.2	3291	3948	4494.9	5090.2	5766.9	6495.7	7009.7	7833.6	8457	9039	9371.4	10523	11189	11485	12057	12713	13007	13648	13995	14314	14535	14938	15598	15841	16051	16538	16298	16504	16837	16838	16933	17173	17154
0	0	0	15.241	7.1903	11.667	13.931	9.5796	35.976	71.292	155.86	246.45	435.31	650.29	930.2	1306.8	1721	2189.9	2734.2	3317.5	3818.4	4410.1	5061.4	5663.9	6331.8	6795.3	7716.9	8413.9	8863.4	9939.4	10101	10869	11414	11544	12022	12785	13242	13364	14032	14719	15508	15977	15972	16540	16222	16796	16781	17008	17216	17412
0	2.5827	0	0	0	4.1422	5.5216	23.25	90.301	176.16	351.92	617.01	871.91	1288.4	1697.6	2280	2866.1	3503.2	4096.5	4422.2	5099.6	5953.9	6689.2	7184.2	7950.8	8817.4	9653.7	11213	10625	11246	12601	12390	12463	12855	13657	14017	14562	15045	15278	15436	15324	15496	15686	15560	15892	16274	16535	16556	16296	16472
0	0	0	0	14.343	12.867	39.531	82.291	156.76	269.44	415.12	555.66	712.29	738.42	877.42	1220.6	1491.9	1721.9	1953	2291.2	2573.5	2919.5	3243.7	3685.5	3993.8	4427.9	4846.7	5271.5	5916.1	6125.2	6671.4	7274.4	7558.5	7995.5	8401.5	8969.4	9358.6	9385.3	9911	10319	10478	10795	11026	11219	11562	11437	11643	11656	12058	11870
42.757	7.3527	5.0985	0	0	0	0	0	0	21.377	51.509	83.404	123.03	143.37	248.08	369.24	511.16	636.64	694.01	834.88	832.79	991.23	1089.5	1178.8	1322.5	1518.6	1728.2	2055	2312.1	2501.3	2708	3133	3355.6	3654.9	3945.5	4339.2	4593.7	4955.2	5234.1	5369.5	5562.5	5632.4	5890.2	6172.9	6109.7	6146.5	6388.6	6483	6644.6	6617.8
37.927	0	9.0168	5.352	0	0	0.35079	17.189	15.708	48.676	115.2	184.75	275.23	390.27	583.15	762.8	1074.2	1287	1528.6	1833.9	2388.2	2543.8	2980.6	3392	3738.9	4031.2	4613.7	4931.9	5307.7	5950	6364.5	7209.3	7239.5	7727.4	8180.3	8529.5	8864.7	9282.6	9802.2	9826.4	10173	10545	10813	11157	11292	11594	11811	11625	12200	12239
0	0	0	0	24.955	39.089	67.035	72.138	104.17	135.01	177.28	248.28	382.85	535.89	725.74	961.79	1247.7	1519.8	1819.5	2191.9	2491.6	2860.8	3183.8	3499.6	3906.6	4293.4	4365.9	4535.6	4821.7	5047.8	5197.6	5538.3	5878.3	5994.1	6193.4	6490.1	6744.2	7011.7	7116.1	7353.6	7615.8	7500.3	7717.6	7829.1	7983.2	8045.2	7978.6	8156.5	8180.2	8190.2
0	0	0	2.7124	0	4.1105	14.926	53.033	110.69	233.25	390.95	612.38	959.99	1323.5	1791.8	2292.3	2890.2	3516.5	4286.6	4979.2	5666.9	6273.3	7019.2	7361.6	8655.7	9302.1	10050	10604	11251	11783	12373	13155	13736	14752	15242	16106	16487	17137	17522	17389	17881	17892	18759	18777	18620	18803	18868	18881	19134	18923
0	0.29477	0	3.2695	8.3482	2.0781	1.7035	3.2512	0	0.031284	6.56	13.023	26.427	15.655	16.314	45.29	69.194	96.483	149.56	189.58	294.78	353.87	389.88	448.53	529.43	592.84	756.39	780.64	976.22	1068	1420	1502.8	1737.1	2143.2	2310.7	2645.4	2837.9	3011.4	3104.6	3479.7	3770.5	3813.2	3936.2	4200.7	4351.1	4512	4510.9	4785.8	4595.3	4622.3
0	0	0	7.0092	73.414	191.09	265.54	345.7	517.22	676.87	941.11	1229	1633.9	2015.3	2581.5	3276.8	3935.2	4791.6	5480.4	6398.3	7312.6	8282.8	9075.2	9870.1	10623	11705	12398	13298	13848	15051	15476	16448	17384	17807	18401	18637	19010	19929	20277	20205	20855	20914	21837	22770	22486	22487	22428	22864	23085	22734
0	0	0	0	15.392	11.367	58.375	178.68	250.61	439.54	654.11	905.63	1349.3	1745.3	1975.2	2409.1	2979.8	3469.6	4029.7	4487.1	5901.5	5844.1	6689.7	6962	7771.4	8398	9043.5	9648.7	10182	11220	11538	12105	12749	13073	13682	14288	14754	15052	15469	15691	16295	16349	16298	17068	16547	16238	16853	16737	17149	16957
0	0	0	5.7319	4.6726	27.125	46.699	65.222	86.037	142.5	206.71	257.92	479.37	661.6	905.61	1142.4	1432.9	1777.9	2063.8	2452	2614.1	3175.6	3668.8	4083.5	4383.4	4938.7	5407.8	6141.1	6297.3	6793	7285.8	7663.9	8081.7	8503.3	9045.9	9479.5	9860	9989.5	10514	10714	11202	11498	12326	12224	12290	12558	12669	12924	12698	12698
0	1.8838	0	0	14.703	3.2265	0	10.834	3.1725	22.396	52.624	77.502	161.88	312.44	460.33	697.57	988.65	1328.3	1689.6	2071.5	2572.6	3031.9	3636.4	4216.7	4782.3	5618.8	6257.1	7045	7496.2	7960.9	8631.5	9544.6	10108	10612	11329	11981	12193	12671	13419	13893	14056	14298	14748	15008	15123	15561	15952	15957	16018	16445
0	0	0	0	7.2327	9.7367	36.414	64.922	126.59	229.87	343.33	465.39	643.4	838.92	1149.6	1333.9	1609	1909.7	2423.4	2745.8	3082.1	3510.3	3974.2	4394.8	4903.1	5485	5910.8	6549.8	7151.4	6431.4	7782	8123.1	8537.9	8847	9148.4	9815.3	10025	10381	10925	11222	11601	11912	12322	12885	13351	13270	13200	13353	13387	13506
4.7498	3.8337	0	0	0	7.1587	17.179	61.534	131.54	185.32	318.98	440.72	617.02	929.46	1206.9	1341.5	1438.7	1736.6	2092.4	2516.6	3044.3	2663.8	2959	3205.4	3661.2	3611	3683.2	3789.7	4821.5	4201.4	4401.8	4580.4	4611.8	4764.8	5203.7	5303.4	5299.8	5487.8	5417.3	5638.2	5731	5793	5919.7	6096	6084.4	6193.9	6341.1	6683.4	6600	6786.9
0	0	4.3436	0	3.1318	7.2988	16.978	5.4179	60.297	94.162	162.95	251.32	300.21	417.55	535.67	752.33	908.78	1015.1	1203.2	1334.2	1505.9	1671.9	1771.4	2019.9	2121.7	2303.2	2479	2583.7	2754.7	2896.3	3047.1	3062.2	3180.8	3268	3383.4	3513.4	3640.1	3668.4	3835.5	3900.2	3979.6	4031.2	4197.4	4178.4	4332.8	4346.2	4273.9	4275.2	4356.8	4519.2
6.4623	0.4257	0	0	0.9605	0.6363	9.2359	29.346	80.007	146.48	297.22	422.04	627.61	902.34	1175.9	1542.1	1856.5	2289.3	2748.2	3182.5	3639.6	3987.5	4666	5142.9	5656.7	6120.5	6521.3	7140	7604	7873.4	8416.2	8892.9	9382.6	9702.2	10122	10402	10852	11056	11422	11739	11975	11959	12248	12429	13076	12977	12824	12982	13109	13363
4.8238	0	6.506	0	0.20961	0	0	0	0	0	0	0	0	5.2323	69.509	196.63	316.37	496.58	657	987.32	1354.8	1733.1	2245.9	2684.9	3131.8	3658.1	4185.6	4745.1	5359.1	6106.1	6863.1	7638	8087.6	8894.4	9527.6	9908.7	10578	11020	11441	11558	11310	11278	11770	11653	12262	12484	12556	12442	12260	12394
0	3.5542	0	0.19583	10.375	4.6068	13.214	6.7087	16.183	33.604	36.007	69.759	103.36	190.33	279.09	410.16	602.19	765.82	998.61	1233	1479	1746.2	2148.9	2507.1	2932.1	3186.5	3554.7	3998.1	4548.2	4942.1	5167.4	5542.3	6122.2	6492.1	6895.3	7766	8062.7	8449	8927.8	9243.9	9757.9	9781.8	10105	10488	10401	10743	10520	10903	11174	11149
24.481	0	0	0.29765	0	0	7.8787	43.38	99.491	223.52	387.38	485.36	664.15	894.41	1186.8	1509.2	1888.9	2295.5	2663	3136.6	3290.8	3771.1	4347.3	4738.2	5148.9	5601.3	6202.4	6829.5	7373.8	7697.9	8124.6	8602.8	9095.6	9543.8	9866.3	10376	10542	11183	11473	11725	11849	11941	12235	12526	12627	12699	12837	12982	13309	13285
0	0	0	6.7901	17.387	11.822	4.6498	0	0	4.0467	60.078	111.57	266.56	444.46	621.18	875.02	1124.2	1480.6	1896.5	2304.3	2824.3	3196.7	3576.4	4157.6	4770.9	5194.6	5725.5	6085.4	6746.3	7104.5	7642.9	7812.9	8393.8	9202.4	9608.8	10190	10324	10765	10953	11500	11454	12039	12052	12517	12701	13191	12993	13010	12879	13099
0	12.552	0	0	0	0	16.037	29.525	28.414	60.137	103.01	174.77	228.97	337.86	446.71	610.28	749.48	906.94	1084.5	1195.7	1370.2	1543.4	1831.4	2007.2	2092.8	2228.8	2333.1	2541	2774.8	2918	3075.6	3267.7	3497.1	3875.7	3894.7	4245.4	4461.6	4724.4	4851.8	4998.8	5308	5493.8	5682.6	5913.8	6014.5	6090.8	6330.9	6421.4	6540.7	6646.8
76.451	0	0	0	0	0	0	27.171	93.28	161	306.35	484.42	691.65	920.72	1200.7	1531.2	1855.5	2294	2779.9	3207.2	3618.3	4170.9	4689.9	5148.6	5678.8	6194.8	6570.2	6758.8	7238.9	7919	8241.5	8635.2	9092	9475.6	9938.1	10136	10554	10729	11345	11627	11826	12397	12683	12593	12915	12678	12774	13032	12982	13205
57.387	6.1053	0	0	0	0	0	11.079	58.266	155.43	321.74	488.46	679.46	989.73	1382.1	1774	2242.5	2696.8	3239.8	3881.2	4379.3	5029.2	5553.1	6024	6449.9	6711.3	7298.2	8078.4	8550.2	8945.6	9377.4	9737.8	10426	11200	11633	12405	12777	13146	13510	13711	14295	14464	14972	15282	15252	15568	15887	15778	15999	15946
0	0	3.987	0	9.7843	4.4481	7.6801	0	5.0876	0	3.1264	7.3755	28.478	97.575	190.87	290.34	472.61	686.77	875.94	1102.7	1459.1	1718.2	2063.4	2455	2794.5	3150.9	3519	3854.4	3997.1	4346.8	4567.3	4766	5006.6	5237.4	5440.8	5654.7	5830.2	5956.6	6134	6284.2	6584.5	6388.3	6519.6	6818.5	6631.6	6838.3	6881.4	6771.2	6970	7032.9
20.147	4.4978	0	0	3.4883	0	0	0	0	44.709	100.52	155.93	278.01	458.17	628.68	894.36	1171.2	1521.5	1779.8	2269.9	2693.3	3128.6	3906.1	4617.1	5209.9	5342.9	5869.5	6366.8	7177.2	7343.6	7934.4	8289.5	8635.4	8878.7	9345.5	9580.7	9742.3	10035	10441	10933	11090	11290	11402	11591	11897	12086	12116	12405	12631	12990
7.3516	0	0	0	13.168	6.514	0	14.956	47.774	126.97	205.16	320.06	503.01	709.3	848.8	1202.6	1499.6	1878.7	2241	2576.7	2961.9	3562.7	3720.3	4325.1	4700.5	5245.3	5474.6	5515.6	5733.3	6270.6	6545.5	6886.1	7265.5	7762.1	7770.2	8238	8463.7	8878.9	9023.4	9088.2	9256.2	9479	9810.3	10066	10154	10191	10436	10689	10609	10628
0	0	2.9343	0	0	2.8616	15.848	65.414	141	282.64	456.28	700.02	958.72	1263.7	1636.9	2024.3	2425.3	2865.5	3327.4	3613.3	3981.8	4587.5	4563.9	4812.9	5462	6301.1	6384.1	6758.2	7185.1	7747.9	7494.4	8470.2	9060.2	9218	9424.3	9670.6	10380	10819	11226	11112	11806	12076	13004	12902	12816	12944	12749	13161	13331	13112
0	1.5788	1.9162	0	0	1.5649	2.4842	4.5972	1.9935	0	11.763	45.82	111.65	199.26	300.74	468.47	666.58	993.96	1208.4	1472.8	1684.3	1991	2404.7	2644.6	2990.8	3410.1	4344.6	4779.5	4432.5	4814.6	5128.1	5414.8	5990.3	6447.5	6790	7073.5	7520	7612.2	7972.9	8200.7	8255	8777.7	8952.3	8955	8999.9	8955.5	9034.8	9005.8	9367.2	9324.2
16.308	2.4996	0	0	0.51763	2.5901	0	23.549	74.174	169.43	334.14	563.76	812.27	1138.7	1450.8	1820.8	2174.3	2564.6	2955.3	3378.2	3759.6	4058.1	4388.4	4603.2	5336.2	5381.5	5681.7	5827.7	6394.9	6623.4	6900.2	7214.3	7475.7	7824.8	8400.6	8585.7	8998.8	9012.4	9243.4	9673.9	9608	9933.4	10476	9932	9843.8	9934.8	9959.7	10229	10275	10121
13.206	1.3268	0	3.0182	1.5498	0	0	5.4178	24.108	96.97	208.32	431.94	658.47	962.08	1245.1	1724.8	2067.6	2430.8	2925.4	3420.9	3769.7	4198.3	4753.3	5204.8	5339.4	5854.8	6601.6	7033.4	7548.7	8105.1	7918.4	8322.8	8529.2	8927.9	9499.9	9868.6	10073	10310	10576	10790	11114	11204	11404	11780	11963	12240	12381	12211	12314	12343
0	0	0	0	0	0.60524	32.56	88.953	186.21	307.72	509.71	748.52	988.34	1315.8	1661.7	2178.6	2451.9	2900	3341	3751.1	4022.8	4006.9	4428.6	4813.4	6146.3	5647.9	5899	7260.9	6562.8	6722.9	6868.5	7121.2	7297.3	7599.5	7754	7874.2	8119.4	8332.1	8441.7	8473.6	8950.6	8956.9	9199.9	9109.7	9383.1	9773.3	9872.5	9839.2	9879.9	9764
0	18.562	0	17.771	8.185	0	59.742	77.07	297.45	411.47	567.21	881.6	1144.1	1542.4	2011.7	2372.8	2395.1	3510.1	3827.1	4505.3	5196	5458.5	6841	7208.2	6540	7742.3	8413.3	8242.7	9356.7	9564.6	11099	10236	11462	10778	11941	12502	12801	12968	12746	13080	13131	11741	14824	13891	14280	14852	14552	14746	14444	14901
0	0	0	17.661	0	10.812	18.888	14.163	39.476	97.829	191.58	311.62	538.71	599.31	820.26	1498.5	1729.7	2270.9	2342.3	2370.3	2694.4	3000.8	3354.3	3550.5	4220.3	4278.6	4546.7	5286.6	4960.2	5473.4	6214.7	5988.1	5961.7	6520.9	7246.2	7683.5	7448.4	8773	7882.9	8387	9111.6	8497.4	8858.9	9835.3	9895.4	10199	10144	10288	10232	10380
0	11.852	0	0	0	8.0961	7.7683	0	0.74737	29.305	81.144	178.21	313.09	518.63	819.45	1119.3	1335.3	1777.7	2235	2779.6	3047.1	3468.5	4074.9	4895.9	5731.3	5351.6	5922.9	6390.5	6990.2	7470.3	8254.3	8372.7	8608.3	8895.1	9200	9719.4	10074	10245	10386	10588	10927	10588	10794	10813	11146	11089	11067	10925	10911	10932
14.88	3.4747	0	0	4.6155	3.7657	0	0	0	0	39.474	83.701	137.23	235.05	377.18	565.85	787.45	1048.1	1419.7	1801	2253.2	2686.9	3041.8	3509.9	4039.1	4503	5545.3	6221.6	6622.5	7133.4	7783.6	7936.7	8224.4	8596	9225.5	9371.8	10085	10166	10302	10684	10979	11153	11540	11643	12092	11974	12422	12944	12834	12916
0	10.506	15.189	7.0241	0	0	1.9535	24.923	65.605	111.93	232.92	359.09	484.35	685.72	923.6	1224.6	1600	1930.3	2316.1	2614.3	3021.3	3474.5	3782.1	4179.9	4621.8	5171.6	5724.4	6130.6	6617.6	7200.3	7389.9	7958.2	8403.5	9049.6	9422.9	9747.5	9905.6	10183	10200	10618	10551	10893	10860	11142	11088	11373	11217	11134	11107	11303
0	0	0	0	21.213	49.926	69.803	102.01	136.11	192.15	324.48	478.27	692.18	921.43	1272.7	1638.9	2112.8	2624.3	3194.2	3802.5	4551.7	5185.8	5653	6597.2	7249.1	8080.4	8676.3	9404.9	10490	11106	11551	12244	12976	13877	14535	15160	15688	16159	16504	17292	17255	17768	18063	18123	18664	18733	18826	18890	18935	19404
0	3.9258	9.4756	0	0	0	14.897	10.229	62.417	80.332	155.67	296.52	427.17	666.66	973.89	1267.7	1684.8	2039.8	2390.3	2807.8	2873.3	2475.8	2842.8	3214.3	3584.3	3913.4	4306.1	4642.2	4926.5	5150.3	5522.8	5749.5	6050.8	6473.1	6762.4	7183.8	7265.7	7330.7	7759.5	7876.6	8170.1	8066.2	8295.5	8526.7	8850.6	9011.5	8929.8	9212.6	9133.3	9059.5
0	0	0	0	12.26	18.104	53.983	61.034	102.59	126.33	173.64	247.36	372.39	514.54	730.34	948.27	1257	1520.9	1799.7	2115.6	2569.6	2989.7	3543.1	3963	4341.1	4867.1	5406.7	5828.7	6289.8	6707.3	7025.5	7474.6	7955.2	8300.2	8521.5	8878	9365.3	9792.1	9612.8	9834.3	9991.6	10091	10260	10619	10465	10575	10716	10854	10826	10909
0	0	3.1345	5.2126	6.2766	2.9188	4.6589	0	0	16.093	55.483	100.91	191.29	285.4	424.94	659.32	857.11	958.68	1142.4	1403.5	1734.6	1977.8	2260.1	2691.7	2780.3	3104.9	3357.7	3656.5	4112.5	4377.1	4713.6	5136.3	5317.6	5661.9	6089.3	6149.8	6551.7	6777.9	6929.4	7164.2	7254.4	7297.6	7571.2	7661.6	7904.4	8058.4	8106.4	8269.2	8301.6	8522.5
0	0	0	0	4.2894	2.8168	6.6488	7.1055	24.164	58.471	113.87	219.06	374.72	546.07	705.96	957.43	1204.5	1404.2	1667.5	1884.5	2153.3	2466.5	2691.4	3129	3415.2	3739	4052	4250.7	4669.9	4979.9	5005.3	5609.8	5864.9	6155.6	6149.5	6456.5	6770.2	6866.2	7042.8	7269.7	7476.7	7574.4	7486	7695.4	7739	7766.2	7890.9	7946.3	8154.6	8132.4
0	3.4267	8.6416	14.74	0	28.345	29.796	64.767	82.366	84.636	100.31	86.49	68.606	122.47	217.01	298.72	437.51	552.25	742.22	874.59	1100.2	1312.3	1564.6	1825.7	2143.7	2476.8	2805.7	3209.3	3452	3799	4188.4	4523.3	4901.9	4944.1	5636.1	6105.4	6450.6	6637.9	7067.5	7342	7704.7	8030.2	8309.7	8592.8	9020.3	9192.5	9102.8	9248.5	9371.2	9504.5
0	0	2.5173	0	7.6727	7.0531	0	14.23	33.014	64.046	105.3	242.32	418.82	605.74	875.1	1200	1491.6	1844	2256.6	2929.1	3017.8	3385.5	3783.6	4054.6	4456.3	4845.4	5090.4	5342.8	5599.3	5830.7	5989.2	6326.4	6433.3	6912.7	6846.8	7144.4	7725.4	7357.4	7518.2	7903	8124.9	8182.7	8429.4	8634.1	8603.6	8872.8	8649.9	8687.6	8757.4	8744.7
0	0	0	0	14.342	14.264	35.745	72.996	150.1	206.66	347.4	433.53	561.09	752.29	1045.4	1186.9	1373.5	1646	1958.7	2177.8	2509.6	2919.8	3357.9	3609.4	4216.3	4090.6	4450.3	4783.1	5163.3	5442.9	5627.4	5823.6	5993.1	5936.8	6233.2	6471	6729.9	7230.7	7342.5	7687.8	7777.7	7744	7851.6	8066.6	7976	6928.6	7443.4	8146.7	8775.7	9262.4
3.4535	4.9893	0	0	0	19.337	21.472	99.312	223.84	427.41	727.93	1058.4	1410.8	1813.3	2371.2	2855.1	3387.5	4005.7	4547.8	4961.2	5624.9	6272.2	6995.7	7594.8	8020.9	8723.7	9355.1	9782.4	10313	10691	10952	11601	11820	12226	13295	12906	13560	14358	14676	14673	14638	14995	15341	15398	15805	15948	15961	15764	15435	15658
94.933	51.631	0	0	0	0	0	0	0	0	80.779	212.47	411.12	616.72	955.74	1288.2	1679.3	2148.5	2459.8	3121	3410.3	4077.6	4599.3	5140.9	5483.2	5882.4	6542.7	7018	7506.5	7875.3	8151.1	8482.6	8959.1	9230.6	9564.4	10077	10184	10756	11077	11308	11589	11465	11813	11937	11892	12125	12043	11936	11972	11958
18.563	8.2053	0	0	0	2.9171	15.671	59.226	147.98	266.33	427.05	585.11	762.72	996.39	1225.9	1450.8	1656.5	1923.1	2198.7	2454.3	2719	3013.1	3239.7	3533	3812.7	4009.5	4297.9	4477.2	4741.1	4944.4	5185.4	5368.4	5613.7	5939.8	6225.3	6279.2	6611.1	6786	6789.6	7007.6	7301.8	7393.5	7615.2	7837.7	7807	7933.7	7866	8152.5	8215.7	8266.6
0	4.7826	0	1.5563	0.90846	0	0	17.643	51.21	116.07	211.81	348.11	494.36	663.39	850.1	1142.6	1420.1	1697.4	1818.2	2348.7	2662.8	3060.8	3461	3791.4	4181.7	4584.2	4769.6	5341.6	5764.2	6153.1	6395.5	6968.8	7466.4	7821.2	8104.7	8536.4	8969.9	9404.5	9455.9	9878.1	10360	10510	10721	11105	11348	11488	11398	11753	11841	11901
23.235	0.11947	0	0	0	0	0	8.8762	8.987	58.696	123.42	217.6	332.37	498.15	736.86	967.55	1262	1453.4	1770.9	2092.8	2382.5	2658.5	2993	3265.8	3515.3	3854.5	4177.2	4521.3	4833.3	5129.4	5399.7	5700	5958	6524.4	6712.1	7088.5	7269.6	7732	7972	8397.2	8428.4	8612.4	9210.1	9085.8	9242.6	9454.1	9506.6	9572.9	9670.7	9933.3
8.6192	7.093	0	2.1716	7.0556	0	0	0	0	0	0	19.496	87.019	159.39	272.96	438.18	627.68	841.67	969.46	1244.8	1541.8	1774.2	1977.4	2192.7	2548.1	2940.8	3156.2	3472.4	3666	3800.5	4218	4464.2	4656.9	4842.9	5092.2	5095.2	5234.2	5369.7	5776.7	5985.1	6079.5	6012.3	6032.5	6175.1	6306.9	6181.1	6411.8	6334.3	6551.1	6431.7
7.8783	8.4026	0	0	4.2183	6.687	0	4.7323	1.1461	0	6.3578	14.022	50.443	120.04	204.99	316.23	442.36	623.91	859.78	1045.6	1338.4	1600.9	1960.4	2150.2	2413.5	2721.8	3049.9	3326	3509.7	3776.8	3978.7	4287.9	4407.6	4592.5	4792.5	4972.8	5073.1	5250.4	5392.7	5617.3	5615.1	6475.5	5953	6533.1	6310.5	6517.3	6557.8	6644.9	6645.9	6822.4
0	0	0	0	26.254	37.324	31.308	98.785	142.33	351.1	465.49	591.65	715.18	1006	1298.6	1485.5	1813.2	2189.5	2559.7	2948.4	3342.9	3781.3	4215.7	4745.9	5434.5	6285.3	6964.9	7601.8	8242.3	8852.7	9583.7	10335	10977	11628	12470	13084	13443	14123	14660	14853	15281	15860	16360	16775	16831	17089	17299	17516	17737	18160
5.4457	4.0637	0	0	7.8768	0	0	11.252	44.468	109.55	175.19	269.4	369.31	436.36	607.92	738.66	904.37	1095.3	1255.5	1393.6	1556.7	1741.8	1972.6	2271.5	2425	2517.2	2612.5	2804.5	3040.6	3194.4	3232.2	3579.6	3690.3	3933.3	4094.2	4362.5	4466.8	4560.3	4730.7	4783.8	5030.6	5107.1	5162.6	5309.8	5343.6	5371.6	5574.3	5603.1	5674	5702.2
8.4817	3.1332	0	3.3885	0	0	4.1952	20.106	10.161	17.81	44.121	81.459	156.85	267.84	387.22	582.4	687.57	1037.7	1273.9	1469.4	1744.7	2081.8	2473.9	2791.9	3177.2	3425.9	3700.6	3987.2	4228	4488.3	4750.7	4954.1	5340.3	5515.3	5932.9	6136.7	6182.6	6496.3	6672.9	7044.9	7218.8	7233.6	7385.1	7208.2	7327	7685.5	8192.8	7991.1	7864.3	8162.7
28.436	1.6888	0	0	0	1.5897	0	9.5005	2.638	5.5212	46.77	103.86	176.75	270.18	409.75	601.8	840.15	1005.7	1199.8	1430.9	1656.1	1977.4	2217.9	2479.1	2846.7	3003.5	3253.7	3478.1	3744.3	3927.5	4210.9	4500.6	4804.2	5043.2	5344.6	5553.9	5909.3	6070.5	6181.4	6400.2	6584.2	5505.1	7034.6	7147.3	7232.7	7255.3	6167.3	6177.3	6236.1	6312.4
22.523	14.504	0	0	0	0	0	0	11.969	69.388	163.33	274.02	447.59	676.25	937.58	1218.4	1560.1	1934.5	2352	2759.3	3240	3639.1	4129.6	4522	5052.7	5491.9	6059.6	6427.1	6899.1	7309.3	7782.1	8179.9	8644	9128.7	9729.1	10137	10646	10982	11241	11794	12028	12295	12389	12917	13160	13391	13194	13543	13119	13954
26.151	14.01	0	0	0	3.8436	0	12.087	20.407	45.471	86.115	154.27	260.92	407.29	567.04	775.12	1048.8	1226.5	1400.6	1695.1	2080.8	2536.6	2953.1	3266	3918.7	4329.9	4201.4	5148.1	6129.4	6474.8	7005.9	7245.2	7813.8	8422.1	8864.5	9306.9	9849.9	10076	10574	10901	11166	11440	11515	11689	12033	12159	12168	12156	12120	12464
32.156	5.8938	0	0	0	0	0	0	0	0	15.696	42.089	142.39	256.19	447.85	707.62	1075.7	1452.1	1701.5	2059.7	2607.2	2625.7	3386.7	3547.9	4315.8	4371.3	5015.3	5330	5746.7	6286.8	6732.6	7387	7348.1	8330.5	8153.7	8186.2	8541.3	9124.4	9467	9711.5	10088	10217	10535	10762	10893	11133	11129	11172	11416	11385
0	0	3.3611	15.138	2.0138	0	15.374	29.308	108.3	216.94	382.05	624.03	817.09	1049.5	1388.8	1737.5	2220.2	2702.9	3261.7	3821.5	4429.3	5098.9	5710.4	6404	8131.5	9011.2	9898.5	10427	11001	11689	11868	12738	13506	13827	14616	15164	15917	16399	16884	17186	17608	18270	18958	18908	19638	19837	20315	20439	20488	20862
0	0	0.69962	0	12.94	8.0161	14.095	20.058	63.225	125.28	228.11	353.99	505.57	723.9	902.23	1137.5	1431.7	1601	1843.8	2124	2347	2653.7	2927.1	3140.7	3499.8	3759.2	4131	4235.1	4493.4	4610.2	4719.6	5118.2	5224.3	5362.8	5516.6	5779.2	5941.2	5856.6	6121	6052.7	6243.4	6285.5	6226	6375	6516.4	6452.6	6694.9	6596.7	6539.9	6752.4
0	0	0	6.9379	0	11.196	11.85	27.554	14.811	26.098	48.386	50.665	92.653	117.15	177.24	241.25	348.23	536.06	673.45	961.85	1188.2	1460.6	1688.1	1976.5	2423.7	2732.2	3212.6	3475.5	3676.8	4349.3	4833.3	5516	5642.8	6395.2	6490.4	6939.3	7060.6	7453.4	7805.9	8204.1	8641.1	8960.8	9090.7	9636.1	9916.9	9985.7	10319	10121	10236	10279
3.1018	3.1128	0	7.4285	0	1.6995	0	0	0	19.506	55.719	124.86	187.07	302.83	425.12	596.25	840.65	1000	1329.5	1636.2	2071.6	2346.6	2817.4	3209.1	3672	4092.6	4532.8	4884.4	5427.1	5922.4	6155.6	6600.6	7100.2	7403.4	8027.7	8679.7	8939	9388.6	9682	10071	10061	10429	10603	10909	11080	11127	11204	11371	11492	11751
8.6987	1.0611	5.7716	0	1.6127	0	0	0	7.9426	25.412	62.554	131.02	247.35	350.32	534.98	683.78	819.7	985.74	1091	1416.6	1696.9	1984.7	2291.4	2574.2	3070.3	3637.4	4304.3	4595.5	4858.2	3974.8	4786.9	4832.3	4988.1	5201	5374.7	5578.5	5804.8	5911.3	6341	6525.6	7015.8	6824.5	6805.5	7329.9	7288.9	7543.3	7416.8	7736.5	8080	7854.6
12.841	10.723	2.0647	0	3.8498	0	0	0	0	4.9204	28.932	48.627	90.522	167.49	235.1	358.7	457.66	574.67	715.44	886.75	1104.2	1302.7	1607.7	1890.1	2086.4	2343.7	2494.8	2842.9	3054.9	3305.6	3642.9	3841.9	4218.8	4547.3	4652.5	5780.2	6141.4	5196.8	5586.5	6921.7	6129.2	7186.5	6419.8	7378.1	6544.7	6534.5	6811.9	6801.2	6848.9	6870.8
24.23	35.843	11.049	0	0	0	0	0	0	0	0	0	3.9524	69.043	187.59	347.74	499.54	744.38	960.38	1326.6	1622	2075.9	2499.3	2946.3	3531.2	4024.3	4629	5094.8	5680.6	6317.6	6857.9	7460.8	7726.4	8379.2	8985.3	9356.8	9974.9	10338	11114	11423	11064	11311	11348	11738	11980	12063	11880	12014	12134	12511
0	0	0	4.279	0	7.0721	12.167	43.714	98.682	182.77	251	389.33	541.1	732.3	957.33	1191.8	1485.6	1758.8	2119.3	2512.1	2866.7	3326.4	3700.3	4205.7	4795.3	5059.1	5646.6	5752.2	5946.3	6869.9	7868.5	7135.8	7638.3	7854.5	8403.3	8536.1	8880.3	9072.7	9293.5	9598.5	9944.7	10219	10783	11050	11148	11275	11693	12187	12155	12217
0	0	0	1.1957	0	0	26.468	76.373	164.41	298.12	457.36	627.38	846.37	1048.4	1284.5	1618.6	1952.1	2201.5	2503.2	3017	3386.2	3840.9	4393.6	5017	5628	6118	6599	7278	8016.3	8671.3	9116.4	9717.5	10072	10560	11086	11607	11989	12442	12984	13537	13627	14230	14593	14704	15221	15450	15161	15573	16056	16484
0	10.926	3.785	0	0	0	22.62	70.429	169.88	343.8	559.61	901.77	1305.4	1943.1	2537.9	3029.9	3731.4	4388.2	5202.7	6102	6738.6	7737.1	8753.9	9106.6	10573	11746	12695	13457	13972	14925	15022	15431	15523	17038	17379	17027	17113	16822	16995	17212	17743	18130	17897	18494	18414	18648	18824	19719	19508	18983
0	0	0	0	2.0099	25.011	59.073	139.36	235.36	352.42	551.31	756.23	1040.5	1336.4	1666.9	1992.9	2322	2716.5	3118.6	3454.2	3875.8	4972.7	4669.5	5162.1	5638.1	5908.1	6588.9	6690.5	6981.7	7237.9	8248.7	7877.1	8191	8478.6	8823.6	9027	9239.6	9493.5	9707	9901.3	10115	10512	10732	10835	10854	10891	11076	11253	11393	11410
14.93	0.020014	0	0	0	0	19.954	89.396	212.69	448.12	743.68	1182.3	1739.3	2282.9	2989.1	3774.5	4599.8	5423.6	6318.6	7240.7	8197.8	9195.5	10045	10781	11846	12492	13407	14052	14674	15810	16136	16890	17319	17674	18173	19088	19448	19994	20492	20816	21069	22061	22123	22472	22421	22586	22842	23436	23166	23268
0	0	0	0	2.0267	0	34.278	95.388	221.03	388.36	617.65	877.57	1212.4	1554.2	1988.7	2478.8	3008.1	3486.5	3962	4436.1	4957.4	5546.2	5981.2	6503.1	7009.5	7427	7903	8310.8	8919.9	9451.3	9674.9	9972.5	10501	11048	11440	11899	12519	12916	13092	13434	13896	14248	14555	14746	15189	15207	15276	15502	15486	15718
0	0	0	0	1.8142	8.6475	36.212	50.524	140.84	234.77	388.85	593.96	854.12	1164	1535.6	1835.4	2329.3	2573.2	3235.1	3704.9	4012	4562	5090.8	5578.8	6027.5	6746.9	7093.7	7553	8096.9	8724.3	8849.1	9205.2	10252	10343	10590	11252	11588	11641	12032	12699	12966	13252	13569	13597	13941	14005	14208	14449	14504	14521
0	0	0	0	11.756	20.959	46.402	49.908	83.542	142.28	262.58	426.35	615.86	880.31	1208.1	1711.2	2105	2678.2	3243.9	3856.6	4561.5	5346.3	6002	6286	7060.6	7815.9	8723.3	9889.8	9712.8	10044	10370	11074	11097	11896	12394	13692	13278	13482	14059	13898	14470	14352	14419	14424	14959	14766	14796	14867	14602	14934
2.9059	0	0	4.568	1.6253	0	3.7686	0	2.0835	2.3305	0	0	13.875	72.532	181.41	344.22	532.93	812.59	1219.7	1777	1966.5	2574.4	3427.7	3930	4289.4	5317.5	5943.5	6343	7028.8	7842.1	7929.2	8305.3	8993.3	9221.2	9770.5	10415	10848	11476	11758	12063	12774	11310	11398	11940	12059	12533	12864	12972	13669	13577
0.36153	4.2062	0.23133	11.525	0	0	2.4786	0	19.423	50.748	107.39	162.34	244.68	397.41	595.78	809.19	1081.4	1377.1	1646.9	2221.5	2380.1	2758.8	3183.8	3845.2	3979.6	4933.8	5093.9	5848.3	5988.5	6602.9	7150.9	7411.5	7845	8210.7	8817.9	9132	9412.4	9666.1	9932	9958.6	10535	9974.7	10267	10165	10436	10687	10789	11002	11095	11373
0	0	0	0	12.924	6.8846	10.616	22.197	25.918	73.362	173.12	331.78	544.6	851.88	1182.6	1596	2085.3	2655.8	3168.1	3804.5	4287.5	4880.5	5592.1	6173.4	6777.2	7276.1	7833.3	8405.7	8945.8	9162.7	9616	9969.7	10513	10919	11421	11667	11873	12158	12553	12782	12961	13275	13448	13633	13835	13955	13844	13945	14093	14153
0	2.6499	4.7086	10.349	4.9533	0	3.5675	8.8851	20.5	36.5	81.336	131.99	206.81	349.34	528.73	741.52	1031.1	1269.7	1273.1	1463.8	1963.2	2133.3	2534.9	2881.6	3224.5	3640.2	3960.2	4312.6	5116.9	4623.5	4764.5	5668.3	5763.5	6128.5	6184.5	6730.8	6953	6930.6	7450.8	7580.7	7679.1	7873.3	8265.8	8096.3	8468.5	8647.1	8555.6	8433.5	8519.9	8533.3
0	0	0	0	0	13.332	76.534	182	316.2	507.08	720.65	1055.9	1394.7	1850	2346.5	2832.6	3495.2	4054.6	4566.1	5212	5842.4	6410	7182.3	7623.4	8280.6	8630.1	9538.2	9975.3	10862	10779	11273	11952	12366	12656	12820	13279	13343	13801	14218	14247	14892	15123	14820	15145	15030	15104	15236	15356	15410	15752
0	0	0	11.48	19.823	25.578	31.292	36.425	22.212	50.308	98.149	145.55	221.5	338.51	480.24	648.84	807.83	1034.8	1299.6	929.15	1374	1763.9	1679.9	2310.4	2219	3155.2	3562.6	3811.8	4076	4338.1	4676.1	4886	5393.7	5483.5	5706.1	6198.3	6664.6	6873.4	6844.8	7207.7	7893.7	8202.7	7714.4	7124	8812.8	8776.2	9141.1	8428.4	7242.5	7529.2
0	0	0	7.5609	9.8967	24.415	15.604	30.402	63.468	113.5	226	363.32	577.15	744.66	1089	1378.3	1690.7	2112.2	2396.7	2728.4	3088.5	3422	3750.9	4174.4	4486.3	4754.2	5039.5	5373.5	5724.5	5807.5	6023.7	6068.3	6014.6	6349.7	6609.5	6728.2	6923.2	6882.2	7123.1	7380.9	7426.3	7538.5	7667.8	7693	7693.4	7873.6	7991.1	7964.8	8074.2	8122.8
0	0	0	0	53.707	104.82	79.362	116.9	134.18	205.47	249.57	283.54	398.45	431.33	563.26	670.07	771.92	933.38	1043.9	1306.1	1523.7	1741.4	2145.5	2374.2	2713.7	3072.3	3339.1	3870.3	4165.2	4477.2	5168.4	4678.5	5328.3	4814.1	6561.2	6697.7	7590.4	8048.2	7203.5	7637.9	7699.1	7911.1	7824.6	7618.2	7609.3	7411.6	7558.8	7846.4	8506.2	8518.2
0	0	0	9.2372	5.0103	1.2098	7.8855	10.764	22.06	38.423	70.674	93.255	118.46	141.97	179.43	267.34	384.21	511.43	596.02	796.33	941.71	1156.3	1412.2	1593	1898.1	2099.4	2376.2	2618.8	2892.3	3259.9	3491	3674.3	3919.1	4233.6	4478.3	4651.7	4947.8	5113.9	5304.1	5509	5649.7	5786.8	5848.5	6035.2	6146.2	6264.2	6284.5	6504.4	6454.7	6619.7
0	0	0	0.57018	3.0026	4.448	11.569	15.966	37.565	58.911	135.47	280.88	507.07	746.76	1062.3	1466.9	1963.1	2403.9	3032.4	3668.7	4259.2	4843.7	5451	6202.7	6875.3	7567.9	8428.9	8955.6	9670.5	10261	11117	11959	12893	13368	13934	14858	15295	15747	16048	16106	16782	17015	17389	17760	17871	18139	17690	17859	17809	18307
0	3.1975	10.066	0	0	6.3358	2.6434	27.014	85.327	196.47	273.95	442.2	680.72	923.95	1292.8	1480.3	1801.3	2171.7	2538.5	2851.7	3421.5	3722.3	4266.9	4656.4	4970.2	5388.4	5899	6358	6687.9	7040.6	7515.3	7878.2	8207.8	8636.7	8983	9209.6	9615.2	9744.2	10019	10403	10676	10876	11369	11306	11240	11390	11588	11675	11696	11846
0	4.6313	0.26358	4.3445	0	0	7.5539	17.853	45.582	77.483	130.21	194.23	273.11	397.17	501.6	688.44	836.82	1057.7	1258.3	1521.5	1783.8	2067.1	2344	2596.6	2942.1	3328.2	3737.4	4187.3	4482.6	4778.6	5100.5	5357.2	5626.8	5889.8	6336	6515.9	6679.6	6853.1	7384.4	7622.3	7819.4	7874.2	8437.1	8505.2	8818.8	8968.3	8901.2	9171.9	9160.2	9467
0	0.18089	2.5555	0	0.020114	4.5685	6.566	15.399	20.593	41.057	86.843	157.45	283.62	491.46	722.21	985.55	1375.5	1703	2194.2	2615.5	3219.8	3733.8	4262.7	4694.1	5486.9	5830.2	6602.1	7619.2	8421.8	8826.3	9521.4	9817.7	10654	11184	11628	11912	12391	12694	12878	13014	13658	13885	13561	13824	13969	14303	14842	14869	15505	15561
0	2.5879	6.873	7.5622	0	0	0	0	10.614	37.359	117.3	215.17	373.46	523.58	873.07	1116.7	1338.4	1730	2154.2	2575.6	2857	3273.7	3715.7	4048	4675.8	5010.5	5310.2	5829.3	6239.1	6568.9	6710.6	7027.9	7878.5	7678.5	6432.7	6633.2	6634.4	7103	7201.8	7538.9	7527	8010.5	7923.5	8278.1	8459.1	8417.6	8595.2	8570	8527.5	8660.3
16.502	45.517	33.097	25.098	0	0	0	0	0	0	0	0	32.964	136.36	298.86	514.24	717.57	994.26	1267	1655.4	1966.3	2408.3	2892.9	3345.5	3711.9	4079.6	4594.6	5150.4	5451.6	5934.4	6631.7	7090.2	7659.2	8343.2	8973.3	9331.5	9706.9	10195	10602	11148	11242	11420	11774	12538	12798	12924	13246	13879	14160	14232
0	0	0	0	0	10.931	36.546	96.319	172.63	280.41	404.63	560.56	805.1	1046.8	1328	1637.3	1980.8	2378.7	2776.9	3246.1	3670	4071.4	4392.2	4868.6	5241.7	5747.2	6114.9	6094.7	7104.2	7246.7	7493.3	8440.3	8998.6	9688.7	10078	10565	10342	10825	11112	11197	11592	11314	11718	12081	11762	12206	12361	12764	12789	12778
0	0	0	0	5.4349	6.2522	21.818	53.713	122.25	209.08	335.18	525.79	782.85	1118.4	1413	1762.6	2153.2	2643.9	3084	3645.9	4055.1	4726.6	5251.3	5747.1	6423.9	6835.8	7521	7979.2	8479.6	9004.2	9455	9928.6	10593	11085	11391	12121	12428	12627	12787	13117	13173	13431	13555	13441	13611	14324	14447	14452	13973	14087
0	10.92	0	4.5881	0	0	0	0	25.65	94.748	205.32	340.94	520.31	768.72	1052.6	1271.6	1547.7	2048.8	2372.4	2788	3107.6	3509.6	3836.2	3900.4	4417.3	4775.5	4913.8	5215.5	5715.9	5968.1	6103.7	6272.1	6664.2	7005.6	7181.7	7482.3	7862.8	8155.5	8386.2	8592.8	8500	8763.9	7785	8103.4	8306.6	8280.4	8406.3	8469.5	8212	8196.1
0	0	0	1.7665	8.1712	5.6804	9.4745	32.65	75.662	156.21	283.61	461.32	681.04	924.74	1307.3	1681.8	2035.6	2518.1	2905	3322.4	3575.9	4603.4	4700.9	5870.3	5421.4	5937.9	6746.1	7876.6	8585.6	7882.9	9381.1	9800.9	10471	10830	11299	11712	11943	12225	12492	12939	13360	13518	13454	14159	13959	14270	14615	14681	14891	14600
0	0.093201	0	0	7.0679	7.9005	14.835	13.767	12.118	33.17	59.541	120.64	198.93	285.31	375.3	546.76	693.95	902.25	1119.4	1412.7	1631.4	1941.8	2165.2	2475.8	2875.6	3165.9	3433.6	3775.8	4147.3	4365.1	4613	4801.7	5074.8	5438.7	5715.3	5880.3	6024.6	6141.3	6324.6	6491.9	6614.9	6749.2	6854.8	6978.3	7133.2	7179.6	7203.7	7284.2	7215.2	7386.2
0	0	0	0	23.078	33.478	36.037	53.574	127.47	196.44	415.98	564.57	899.18	1154.5	1547.3	1933.7	2461.3	2896.7	2955.8	3365.2	3586.2	3941.7	4988.8	5179.1	5318.2	5720.9	6729.4	6772	8492.9	9152.5	9123.7	8222.6	8392.2	8795.5	9137	9600.5	9988.4	10299	10431	10950	11105	11798	12072	12208	12215	12236	12065	12320	11914	12043
0	0	0	0	0	0	18.955	38.83	108.91	261.67	443.54	708.94	938.06	1167.1	1456.6	1782.8	2135.2	2435	2824.8	3204	3553.1	3947.9	4154.5	4539.6	4796	5004.6	5241.5	5479.8	5748.9	5914.9	6116.3	6398.2	6544.4	6904.4	7029.9	7344.6	7293.7	7490	7488.9	7775.6	7909.6	8204.7	8346.1	8563.3	8508.4	8521.6	8851.3	8994.9	8647.6	8719
26.039	10.502	0	0	0	0	0	38.372	105.86	212.92	469.16	644.69	1074.7	1563.8	2227.2	2920.8	3756.1	4499.7	5125.9	5576.4	6475.6	6937.8	8108.6	8660.7	7821.1	8799.5	10423	10848	11124	10375	12223	11378	11835	12278	12920	13245	13771	14157	15228	15604	17475	16217	16592	16825	17122	17507	17537	18649	19653	19649
0.64001	0	0	3.7804	0	0	9.6948	12.738	19.121	66.527	112.67	204.32	355.42	493.77	757.29	1073.7	1473.1	1903	2293.2	2741.3	3383.1	3886.5	4432.3	5202	5676.2	6414.3	6661.7	7729	8016.9	8351.7	8602.8	10555	11428	12178	12684	13464	14033	14529	15181	15288	15561	15594	16095	16439	16427	16735	16926	17121	17273	17180
0	1.5696	0	5.9756	3.9976	1.0374	4.2704	33.282	89.99	155.39	314.8	444.76	689.07	936.41	1248.8	1625.6	1975.6	2414.3	2797.6	3081.6	3760.9	3749.4	4354.8	5117.8	5137	5517.4	5903.4	6423.7	6421.9	6540.6	6898.5	7361.4	7624.8	8131.3	8351.5	8602.8	8996.4	9029.9	9080.9	9235.8	9437.6	9534.5	9915	9783	10136	10144	10274	10271	10305	10395
1.3647	3.5298	0	1.7094	0	1.3043	1.5183	40.79	90.391	205.76	331.13	536.48	824.35	1091.9	1534.8	1639.5	2307.8	3139.3	3198.4	3843.1	4307.4	5151.1	5664.4	5982.1	6819.4	7193.4	7488	8388.7	7805.9	8264.7	8893.9	8578.2	9131	9475.6	9824	10597	11025	11530	11810	12404	12691	12806	12832	12933	13325	13094	13750	13588	13754	14156
0	0	0	18.219	32.234	36.712	61.143	50.297	76.259	68.276	82.714	84.375	143.25	216.71	300.09	388.67	525.21	714.63	869.36	1125.6	1368.6	1699.5	2059.7	2579.3	2934.2	3227	3810.8	4347.8	4934.8	5488.4	5933	6387.4	7189.7	7866.5	8121.5	8819.8	9523.7	9935.7	10571	10985	11233	11294	11737	11995	12310	12147	12357	12371	12316	12335
0	0.1298	2.295	0	2.8083	2.6172	7.8091	0	9.3586	1.8594	0	5.4215	0	33.452	92.343	135.42	348.52	463.7	587.91	927.74	987.64	1202.5	2054.9	1860.8	2176	2567.1	2876	3518	3902.2	3939.5	4245.2	4383.1	6193.4	6646.1	5700.8	6114.9	7875	7588.6	7243.7	7808.7	8653.7	8312.8	8675.3	10620	11054	11023	11096	11266	9655.3	11208
8.5702	0.066532	0	3.5894	0	0.58428	0	3.2735	15.078	57.143	131.97	259.94	475.8	713.06	1032.3	1376.3	1817.5	2286.5	2827.8	3384.1	3962	4646.1	5327.4	6245.9	6742.1	7589.5	8292.2	9067.8	9922.2	10890	11094	12272	12700	13688	14183	14773	15721	16178	16408	17120	17866	18313	18518	18819	18906	19269	19750	19990	19812	20272
0	0	0	62.173	119.89	150.76	262.3	280.31	341.24	337.95	410.15	378.9	450	482.53	575.19	668.16	789.36	956.63	1139.6	1326.4	1484.3	1767.5	2020.6	2292.3	2636.1	2825.1	3184.1	3525.1	3883.6	4348.1	4660.3	4988.5	5325.7	5928.6	6396.8	6970	7363.3	7716.3	8013.4	8223.6	8195.6	8598.5	8987.3	9122.5	9160.8	9188.9	9172.8	9389.2	9584.1	9606.2
21.977	9.5358	0	0	0	0	0	0	0	0	8.1736	42.164	68.913	139.81	323.48	519.75	670.66	930.04	1261.5	1522.1	1757.6	2184.5	2654.2	2818.6	3263.1	3677.7	4288.2	4943.8	5396.5	5844.7	6193.5	6750	6857.3	7706.8	7846.4	8343.4	8660.7	9074.8	9029.9	9634	9947.8	10488	10513	10852	10913	10898	11169	11311	11675	12785
0	0	0.68952	0	8.3155	4.6005	13.145	11.606	25.278	60.274	132.32	235.58	437.13	670.98	973.2	1262.6	1753.3	2161.7	2670.7	3221.3	3677.8	4424.6	4833.1	5631.2	6280.6	6949.6	7672.9	8115	8855.3	9448.8	9641.4	10531	11170	11578	12338	12503	12708	13496	13649	14368	15056	15397	15436	15708	16080	16094	16461	16673	17115	16998
0	0	0	0	8.0678	9.1137	13.815	32.161	70.98	129.79	207.33	325.89	468.56	572.97	775.12	899.06	1136.7	1403.5	1714.1	1966.3	2207.7	2528.9	2818.5	3241.2	3455.3	3714.2	4092.4	4355.3	4682	4937.8	5390.1	5498.7	5827.6	6172.3	6333.9	6710.4	6991.3	7185.3	7576.3	7763	8021.4	7910.2	7738.6	8423	8164.5	8275.9	8348.5	8511.9	8840.4	8553.2
0	7.6066	0	0	7.5602	7.2661	7.1674	0.79985	21.451	76.532	144.05	247.88	403.97	558.03	767.82	1012.7	1308	1498.3	1846.2	2172.3	2566.2	2937	3346.4	3742.2	4123.2	4590.8	4980.5	5365.4	5795.5	6304.7	6675.3	7159.4	7487	7805.5	8224	8887.9	8873.4	9496	9982.3	10076	10511	10476	10943	11316	11633	11884	11910	12003	12136	12416
0	0	0	7.4002	0	4.5068	29.383	85.91	194.34	337.46	522.42	763.58	1049.3	1367	1730.8	2202.4	2591.9	3179	3630.3	4086.4	4741.4	5220.7	5806.1	6270.6	6606.4	7133.3	7788.1	8288.4	8770.6	8490.7	8184.1	8343.8	8592.5	9625.1	9930	10486	10755	11220	11333	11619	12002	12859	13244	13297	13620	13628	14022	13796	14403	14107
0	0	1.3824	0	6.3766	6.3309	0	0.18315	6.9471	32.031	73.692	119.19	213.71	379.06	548.58	758.1	978.82	1393.2	1738.1	2195.9	2417.7	2969.3	3406.4	3929.2	4410	4987	5665.9	5997.7	6517.5	7257.3	7701.5	8262.7	8404.9	9001.1	9377.1	9523.3	10199	10545	10921	10838	11007	11247	11590	11837	11955	11913	12132	12105	12241	12287
0	0	0	0	10.443	14.095	31.021	37.222	48.955	66.461	62.446	70.684	90.956	116.84	174.67	239.55	328.51	440.32	546.21	758.88	902.98	1108	1355.1	1957	1777.1	2090	2309.3	2522.6	2984.4	4050.9	3466.2	3581.2	3821.6	4116.6	4425.2	4576.7	4804.3	4876.7	5041.9	5286.2	5461.1	5639.4	5675.4	5774.8	5799	5856.7	6092	6066.6	6216.4	6343.5
1.6643	0	0	0	6.9096	3.7295	3.9819	29.138	33.166	47.507	68.174	95.272	122.75	172	201.32	263.5	355.56	487.43	609.4	814.5	1047	1218.6	1497.9	1837	2236.4	2448.3	2897.8	3159.1	3310.2	3714.5	4109.5	4636.8	4853.8	5093.6	5531.8	5700.6	5994	5960.9	6112.1	6550.8	6443.3	6749.1	7047.2	7086.2	7273.2	7445.8	7283.9	7229.2	7435.6	7500.9
9.2731	5.2188	0	0	7.1885	0	0	0	12.154	61.067	107.56	168.46	248.93	430.46	434.62	602.54	734.32	937.44	1154.1	1401.6	1644.1	1922.4	2288.7	2649.7	2924.3	3319.2	3786.9	4709.7	4675.3	5376.7	5903	5778	6164.4	6374	6629.8	6800.5	6965.5	7186.5	7553	7924.7	8012	8333.4	8540.5	8527.3	8758.4	8738.5	8854.5	8811	9057.4	9159.1
0	0	0	7.741	2.3462	48.8	61.096	150.63	376.41	605.87	895.47	1118.9	1609.1	1387.1	2560.2	3099	3636.6	4248	4771.7	5333.8	6085.9	6797.5	7050.7	7480.7	6119.8	7551.3	8028	8512.9	9707.1	10530	10640	10514	10499	11360	11863	12143	12421	12585	13423	13455	13325	13409	13754	13834	13971	14001	13953	14304	14411	13918
5.1311	2.5933	0	0	0	1.5954	0.82144	39.763	105.18	253.72	336.92	547.8	781.44	982.01	1278.3	1520.6	1815.1	2060	2387.9	2732.6	2828.5	3262.3	3526.4	3902.7	4397.6	4758.6	5547.4	5361.3	5771.8	6099.8	6577.8	6769.5	7227.7	7613.6	8067.4	8323.2	8801.1	9210.4	9546.7	9893	10300	10612	10559	10840	11226	11296	11340	11423	11261	11552
0	0	0	4.9287	12.389	24.301	14.313	25.775	20.345	44.01	53.718	86.193	135.26	190.81	295.29	412.42	559.83	693.74	906.56	1033.3	1247.9	1520.7	1732.4	1968.8	2281.9	2503.6	2764.9	3164.4	3612.6	4086.3	4385.3	4950.1	5341.7	5847	6253.4	6768.5	7095.7	7638.6	7849.1	8101.6	8468.3	8801.4	8818.3	8897.2	8815.3	9002.7	9126.2	9420.4	9508.4	9544.4
0	7.5094	0	3.603	0	0	6.3161	0	35.449	63.081	137	243.92	393.77	581.73	805.49	1042.2	1371.2	1656.1	2036	2443.5	2958.7	3287.3	3477.3	3992.1	4598.6	4883.2	5534.7	5927.8	6314.7	6814.3	7277.9	7221.1	7670.2	8136	8667.2	9185.7	9300.3	9458.8	9795.1	10189	10262	10437	10611	11068	11059	11369	11424	11674	11686	11894
0	0	0	5.908	0	0	20.443	32.547	87.624	151.94	269.87	383.27	555.45	792.77	1024.8	1358.7	1502.3	1812.9	2147.3	2707.9	3099.7	3447.2	3846.6	4202.4	4608.2	5216.4	5469	5922.4	6257.4	6713.2	7047.2	7327.8	7685.3	7969.4	8231.6	8657.8	8767.9	9097.7	9266.4	9465.4	9653.6	9709.4	10023	9732.1	9700	9939.8	9941.3	10162	10072	10408
0	0	0	4.0347	23.764	16.658	40.587	42.603	73.482	133.77	241.42	359.7	532.36	712.89	981.59	1244.6	1621.7	1910.7	2326.2	2701.8	3033.8	3526.9	4042.4	4618.7	5320.6	5728.6	6466.6	6801.7	7385.1	7794.9	8134.4	8533.7	9036	9551.5	10333	10565	11051	11344	11855	12149	12452	12506	12735	12977	13251	13660	13754	14024	13963	14060
0	0	0	0	19.808	15.019	15.966	38.683	52.345	110.16	140.92	296.69	434.48	546.21	701.55	999.81	1074.7	1307.5	1439.1	1809.9	2158.1	2736.7	2634	3097.1	3340.1	3700.9	3998.6	4294.8	4732.5	4897.6	5403.5	5279.8	5631.3	6036.2	6811.6	7192.3	7470.1	7694.1	8421.1	8493.6	8705.1	8621.5	8746.7	8856.1	9148.5	8943.6	8538.7	9729.4	9727.8	10026
0	0	0	1.3874	1.7789	3.6686	5.9273	24.419	33.349	63.709	115.37	209.07	316.41	466.85	655.67	836.98	1066.3	1347.7	1644.4	1818.9	2217.8	2498.7	2913.7	3100.9	3479.1	3864.9	4186.4	4659.3	4901.2	5156.5	5379.6	5614.9	5136	5386.7	5508.6	5867.5	5986	6231.3	6430.3	6709	6870.6	6951.5	7235.5	7441.2	7529.1	7771.6	7741.7	7765.5	7971	7980.4
0	12.41	1.7491	7.6512	0.70578	0	0.56372	0	13.801	35.567	85.873	158.22	340.17	471.25	694.7	917.35	1143.4	1439.3	1671.5	1996	2191.8	2583.9	2683	2846.6	3351.3	3638.6	3591.3	3894.8	4185.5	4339.9	4606.4	4771.8	5016.6	5210.2	5401.7	5699	5945.2	6172.5	6115.9	6497.5	6524.1	6797.1	6981.5	7145.5	7432.6	7340	7496.1	7565.4	7571.4	7789.2
0	0	0	0	2.1235	33.09	55.865	79.44	126.75	235.36	336.4	463.38	670.51	917.38	1159	1370	1707.2	1986.3	2238.4	2576.9	2814.4	3159.9	3476.3	3902.5	3920.1	4320	4380.6	4920.8	5146.3	5602.8	5794.8	5916	6059.9	6590	6866.8	6904.4	7201.2	7448.5	7820	8064.6	8269.8	8274.2	8381.2	8639.4	8955.9	9068.4	9066.9	8907	9142.4	9205.4
0	0	0.62467	6.1089	1.1995	0	18.371	74.37	196.53	383.92	636.62	1018.3	1516.2	2038.1	2513.4	3267.2	4041.7	4708.2	5539	6202.5	7177.4	7944.6	8886.7	10068	10745	11620	12473	13354	14143	14976	16108	17009	16791	17251	18210	18400	18767	18689	19474	20298	21466	20965	21151	21118	21332	21095	21354	21174	21634	21555
0	0.12523	5.0201	0	0.021758	0	8.8901	13.247	57.711	106.72	210.88	352.14	483.44	644.78	879.27	1113.7	1400	1625.9	1948.5	2202.2	2483.9	2727.7	3060.8	3346.6	3653.7	4097.6	4180.4	4643.9	4978.3	5271	4800.6	5083.7	5497.8	5956.4	6425.8	6857.3	7192.4	7325.4	7777.2	8057.7	8281.4	8279.4	8472.9	8743.1	8991.1	9184.1	9293	9455.8	9728.1	9832
0	4.9945	2.0317	2.7419	1.9898	0	9.3989	15.945	24.198	42.131	44.708	71.815	69.548	120.99	206.24	295.4	427.44	585.11	763.95	930.38	1180.2	1401.1	1679	1902.4	2175	2525.9	2868.7	3215	3385	3465	4111.6	4177.8	4203.2	4460.3	4582.5	4887.7	5060	5179.7	5349.9	5499.8	5768.2	5813.9	5931.2	5934.2	6111.4	6360.7	6196.3	6465.7	6423.8	6391.8
0	0	0	0.63616	1.5355	13.608	18.233	41.826	96.927	196.63	310.97	463.31	661.42	868.04	1160	1413.1	1732	1991.1	2324.3	2652.7	2963.7	3315	3559.2	3920.2	4240.7	4552.4	4777.2	5054.3	5325	5531.8	5813.3	5916.1	6445.8	6709.8	6817.4	7185.6	7379.3	7637.5	7755.9	7886.8	7929	8122.4	8312.8	8524.6	8452	8592.8	8697.4	8718.9	8920.9	8713.6
52.916	5.231	0	0	0	0	26.859	57.677	92.184	171.77	298.1	377.14	580.45	895.12	1198.6	1501.7	1923.3	2448.8	2808	3052.4	3681.4	4280.4	4799.7	5307.4	5932.7	6381.2	6843.2	7681.1	8295.5	8868.8	9298.3	9902.7	10441	10950	11231	11883	11709	13322	13338	13877	13402	14653	14276	14785	14449	14218	15052	15453	15500	15406
0	0	0	7.6981	8.9002	6.075	15.472	19.008	60.893	52.422	92.958	192.42	229.75	366.35	488.32	671.02	853.4	1038.1	1644.6	1985.1	2203.9	2531.9	2995.5	3124.6	3515.4	3856.3	4068.1	4176.2	4154.8	4920.6	4871.7	5294.2	5260	6017.2	5469.6	5909.6	6727.5	6908.7	6443.8	6598.6	7242.7	7583.8	7559.8	7751.1	7986.1	7811.8	8031.7	8041.9	8297.8	8339.8
0	2.7907	0	1.0936	0	1.7618	4.4373	17.145	22.805	30.725	39.744	58.657	97.222	155.32	248.05	418.23	701.75	965.24	1350.4	1807.1	2303.2	2754.8	3303.5	3900	4912	5695.7	6570.5	7394.9	7966	8862.1	9439.1	10288	11165	11685	12683	13202	13950	14567	14863	15611	16231	16125	17009	17144	17041	17597	17490	17864	17836	17722
26.736	11.091	0.89428	0	0	0	0	0	0	0	26.062	91.074	200.16	283.33	506.49	785.73	1092.3	1507.3	1949.2	2382.2	3038.4	3449.6	3976.4	4521.4	4947	5504.1	6230.9	6696.4	7245.7	7296.2	7867.1	8179	8528.7	8789.2	9022.3	9635.6	9948.2	10073	10275	10406	10537	10760	10768	10844	10941	10785	10432	10750	10872	10773
0	0	0	17.765	11.214	5.4704	35.496	43.279	69.805	125.48	201.25	281.19	416.19	543.48	706.96	881.26	1091.8	1285.7	1520.6	1729.5	1983.2	2131.8	2316.9	2495.3	2844.8	3093.1	3224.4	3295.9	3658.7	3755.3	3989.9	4062	4234.1	4384.3	4709	4805.6	5039.3	5104.6	5159.8	5478.9	5734.7	5546.8	6058.1	6123.8	6247.9	6520.2	6770	6674.4	6745.7	6686.6
64.714	22.59	0	0	0	0	0	0	50.23	173.9	370.72	633.35	996.88	1381.9	1923.1	2452.5	3116.2	3735.7	4220.7	5120.7	5638	6261.9	7021.4	7667.5	8203.8	8706	9421.2	10009	10527	11022	11454	11644	12376	12935	13213	14039	13989	14560	14816	14931	14973	15011	15284	15434	15297	15511	15520	15674	15759	15981
0	0	0	19.877	5.5491	21.056	0	24.118	0	0	0	0	0	0	0	0	0	0	15.147	147.44	139.07	202.77	306.66	402.94	557.07	680.9	809.06	1107	1268.6	1381.1	1605.2	1963.2	2340.1	2675.5	2804.9	3087.4	3197.1	3635.3	3798.6	4028.5	4171.7	4288.6	4575.1	4663.7	4698.5	4948.5	4876.3	4969.6	5023.1	5292.9
0	0	0	2.3474	19.406	37.965	66.63	142.97	229.54	419.88	658.92	945.09	1331.4	1840.1	2318.9	2824.9	3465.7	4186.3	4869.6	5659.1	6535.5	7219.7	8056.6	8997.3	9810.5	11029	11906	12556	13814	14378	15747	16290	17689	18186	19039	19407	20728	23004	21648	21966	22241	24717	22615	26321	26655	26124	24196	25203	23404	25667
0	0	7.3189	11.137	6.1623	7.6712	5.6447	8.061	0	32.797	59.02	110.09	171.57	230.78	349.16	484.08	639.2	902.62	1152.1	1587.5	1713.7	2222.6	2533.9	2983.8	3238.5	3657.7	4135.6	4682.2	4646.5	5284.8	5454.6	5965.3	6349.1	6813.3	7298.5	7482.9	7762.9	7986.5	8228.9	8534.9	8500.6	8728.8	8813.7	8790.5	8791.6	8694.5	8868.5	8887.4	8920	8920.5
0	43.056	26.553	0	0	0	0	0	3.9972	0	23.447	74.497	163.8	310.16	530.6	795.73	1015.9	1351.4	1656.7	1928.5	2233.3	2630.3	2846.2	3268	3632.9	4211	4643.1	4948.6	5255.2	5695.3	6124.1	6623.4	6910.8	7338.6	7701	7945.9	8462.3	8526.1	8961.3	9212.2	9135.2	9471.5	9497.9	9758.4	10066	9978.9	10028	10234	10368	10260
0	0	0.97765	0	14.28	5.7513	3.3958	24.162	67.955	179.03	341.31	556.33	781.73	1045.9	1442.7	1876.4	2315.4	2780.8	3133.9	3688.1	4287.8	4604.8	5467.7	5857.5	6256.1	6795.9	7521	8164.4	8346.5	8844.8	9189.5	9739.4	10016	10450	10958	11271	11874	11956	12476	12800	13333	13115	13324	13650	13957	13869	14291	14100	14417	14475
0	0	0	0	13.651	73.706	101.11	171.38	196.29	287.01	318.69	404.27	522.79	691.93	943.64	1244.3	1660.2	1906.7	2544.3	3022	3681.2	4289.7	4904.9	5559.3	6406.5	7200.5	7564.8	8241.4	8712.8	9347.4	10075	10812	11356	12131	12797	13357	14048	14247	14728	14999	15429	14968	15969	15912	15813	16587	15536	15192	14657	14405
0	0	0	0.43	11.77	61.08	102.44	154.31	211.56	260.35	377.25	494.57	662.04	893.88	1170.3	1454	1801.5	2187.1	2651.4	3113.6	3676.6	4307.7	4795.9	5364.5	6023.2	5813	6611.6	7234.3	7860	8406.1	8870.3	9424.6	9885.1	8460.4	8639.5	8815.7	11327	9595.7	11907	11976	12578	10147	10713	10632	11408	10903	10963	10948	11099	11064
0	0	0	10.31	50.672	53.616	80.876	164.08	296.25	518.83	778.72	1037.3	1460.8	1874	2377	2933.7	3461.6	4200	4827.9	5784.2	6627.6	7353.9	9039	9460	10518	11566	12918	13748	14689	15649	16965	18586	19511	20883	21948	23225	24064	24864	26274	26646	27380	27766	28465	28865	29629	29353	29948	29998	30492	30657
0	0	0	8.6704	24.685	0	5.0198	28.918	64.177	114.13	197.51	347.25	512.04	711.41	1011.9	1344.3	1758.2	2056.9	2468.6	2882.2	3438.6	3967.3	4444.3	4956.5	5510.1	6366.3	6687.2	7187.4	7599.8	8286.6	8960.7	9259.5	9857.9	10249	10823	10880	11901	12104	13130	12951	13645	13665	14115	14260	14269	14501	14619	14331	14364	14530
0	0	0	0	5.4017	4.1135	22.413	5.2036	20.463	12.601	15.809	10.823	3.3839	13.168	44	54.286	136.41	190.15	317.04	457.42	602.15	874.24	1068.4	1252.2	1512.1	1638.6	2073.4	2424.5	2362.8	2552.7	2806.9	2962.8	3286.3	3468.7	3700	3938.5	4238.3	4521.7	4679.5	4973.8	5111.2	5354	5587.9	5725.6	5913.9	5876	6137.2	6213.6	6204.6	6213.5
0	0	0	0	0	1.0506	32.996	82.134	177.52	359.55	549.9	827.91	1134.6	1472.5	1891.9	2301.6	2835.4	3316.8	3872.8	4417.2	4971.4	5513.3	6117.3	6717.8	7176.1	7447.9	8222.2	8468.4	9061.9	9534.7	9787	10189	10588	10885	11399	11751	11995	12239	12302	12465	13030	13286	13822	14360	14107	14555	14556	14616	14815	14688
0	0	0	9.1292	3.9654	18.473	25.522	46.314	50.118	64.825	91.451	106.88	140.21	188.02	262.46	357.29	491.62	631.42	837.24	967.93	1127.2	1381	1566.7	1876.7	2182.4	2493.7	2798.8	3141.3	3450	3987.2	4338	4699.1	5135.9	5549.3	6003	6411.6	6895.3	7161	7582.8	7794.9	8348.7	8652.9	8781.1	8936.7	9068.2	9212	9439.7	9484.5	9563.9	9798.9
0	0	0	4.6365	16.024	9.3893	8.0909	7.8361	53.47	119.01	259.32	415.06	634.53	897.76	1279.4	1626.3	2004.9	2503.1	2789	2991.8	3562.8	3992.8	4588.2	4990.1	5311	5716.8	6474	6928.6	7333.4	7508.1	8004.2	8439.9	8704.3	9164.7	9752.2	10040	10311	10534	11060	11161	11567	11619	12017	12203	12214	12420	12391	12598	12480	12398
0	0	1.6007	3.3524	4.9394	1.7739	4.0267	5.8552	21.429	46.05	65.331	95.726	190.5	312.3	477.54	683.84	944.55	1223	1491.6	1813.6	2048.8	2438.3	2727.5	3012.8	3357.7	3893.5	4228	4522.2	4745.6	5326.2	5598.3	6218.5	6663.2	7074.3	7550.1	8013.6	8191.4	8923.8	9425.9	9888.5	10243	10358	10866	11167	11630	11734	11984	12274	12211	12548
0	0	0	5.4036	3.1262	16.753	15.753	30.325	29.624	41.892	77.79	145.15	270.11	446.43	638.97	949.7	1331	1807.4	2290	2763.2	3373.8	3908.4	4385.3	5014.6	5415.1	5980.9	6724	7480.4	7683.1	8280.2	8894.8	9792.4	10586	11217	11869	12234	13163	13545	13876	14382	14544	14907	15672	15576	15824	15225	15488	15815	15878	15752
0	0	0	0	0	16.355	56.464	219.81	440.66	763.01	1182.1	1662.4	2124.4	2783.8	3499.2	4277.6	4995.4	5646.8	6495.2	7256.5	8041.7	8817.9	9569.7	10936	11710	12247	12433	13932	14485	15443	15676	16499	17012	17960	18119	18410	19298	19547	19440	19820	20027	21043	20667	21063	21093	21503	21288	21357	21179	21641
6.2415	3.7874	0	0	6.2634	8.8126	0	0	0	0	0	3.9076	28.808	41.348	63.375	110.33	167.74	254.77	352.44	535.72	692.97	989.63	1330.5	1479.1	1794.6	2069.5	2457.5	2880.3	3290.7	3815.9	4201.2	4557.7	4971.1	5587.7	5895.7	6604.4	6702.2	7364.9	7579.8	8084.4	8539.8	8634.6	8637.9	9205.4	9482.4	9798.6	9346.3	9740.2	9022.4	9768.7
0	0	0	3.9221	0	0.44866	28.435	87.429	159.29	300.6	454.41	588.86	840.48	1079.9	1339.2	1679.6	2030.6	2363.1	2709.4	3174.6	3532.8	4161.9	4507.8	4979.6	5308	5969.4	5924.5	6543.2	6933.7	7309.3	7594.3	8139.5	8478.9	8849	9155.3	9448	9623.1	10077	10274	10419	10793	10933	11220	11410	11286	11643	11668	11957	12029	11848
0	0	0	0	0	5.7406	38.53	81.281	195.89	282.87	466.88	661.97	928.77	1160.1	1520.8	1755	2155.8	2424.1	2855.9	3251.4	3683.1	4269.3	4607.3	5189	5808.6	6209	6748.2	7192.4	7631	8395.2	8680.9	9293.7	9607.2	9910.3	10305	10954	11314	11780	11903	12041	12650	12307	12574	12860	12611	13031	12800	12582	12601	12850
12.885	5.7812	0	0	5.4608	0	0	4.9327	13.869	47.306	125.67	237.93	366.99	588.38	810.3	1084	1385.4	1702.2	2060.8	2393.5	2777	3149	3504.3	3827.1	4138.5	4491.2	4861.9	5228.1	5734.7	5879.8	6153.1	6445.1	6694.9	7057.2	7348.3	7628.2	7871.7	8152.7	8481.8	8673.5	8744.1	9093.6	9371.9	9500.5	9646.7	9716.3	9849.5	9892.1	10022	10511
0	0	0	0	19.657	27.338	38.941	48.502	68.539	96.523	132.12	230.68	345.99	555.72	853.02	1094.7	1400	1791.8	2168	2636.2	3072.2	3561.7	4075.6	4860.1	5460.6	5848.5	6672.2	7206.8	8134.2	8514.5	9150.6	9698.2	10806	10713	11265	11890	12525	13427	13146	13746	14278	14359	14826	15268	15023	14928	15561	15380	15569	15630
16.146	6.0651	0	7.2955	0	0	0	0	0	0	2.4761	19.727	36.71	78.62	158.87	266.76	399.14	578.93	734.78	984.7	1108.6	1386.8	1679.2	2021	2361.3	2691.2	2882.4	3281.5	3593	3958.3	4267.9	4584	4846.3	5173.7	5717.9	5941.1	6200.1	6620.3	6896.5	6966.3	7391.9	7460.8	7930.5	8168.1	8153.6	8484.4	8497.9	8680.8	8309	8588.5
30.431	18.398	0	0	0	0	4.2415	17.891	102.84	180.06	314.31	459.7	698.34	1025.5	1364.2	1788.7	2238.7	2800.2	3450.7	3879.6	4257.4	4557.8	5095	5376.2	5747.6	6161.3	6674.4	7185.5	7730.3	7731.8	8394.4	8233.4	8857.9	9036.8	9878.1	10129	10557	10908	11060	11200	11120	11202	11450	11452	11908	12209	12409	12424	12329	12424
0	0	0	20.867	27.966	0	30.577	29.649	23.059	30.796	56.402	116.79	176.39	239.68	351.7	383.64	555.26	717.25	969.87	1246.5	1493.9	1694.2	1989.3	2334.9	2636	2897.7	3203.2	3579.4	3924.4	4124.5	4570.2	4983	5245.6	5589.6	5848.4	6067.3	6400.5	6549.4	6466.4	7270.3	7407.5	7301	7609	7804.9	7829.1	8051.1	8168.4	8222.3	8164	8259.1
0	1.4639	0	2.143	0	6.0617	13.4	41.236	87.106	198.42	339.96	532.52	782.9	1063.1	1417.9	1750.6	2069.1	2475.8	2921.7	3475.3	3879.3	4447.6	5013.7	5540.3	6052.4	6885.7	7223.9	7912	8395.4	9078.7	9529.6	10023	10491	11211	11598	12192	12619	13279	13627	13502	13816	14159	14345	14749	14992	15200	15249	15280	15510	15496
12.222	0	0	1.0408	0	6.5423	0	0	28.89	45.576	107.03	204.09	361.42	539.77	786.84	1099.4	1398.6	1807	2187.7	2735.9	3139.9	3617	4243	4628	5103.5	5540.8	5875.1	6632.1	6946.4	7452.9	7743.6	8219.4	8330.6	8869.8	8894.5	9704.3	10297	10254	10698	10376	10532	10832	10945	11361	12053	12370	12120	12207	12363	12597
0	2.0156	0	2.0925	0.071931	1.2653	0	28.861	66.664	139.78	235.14	325.43	465.8	570.26	642.53	848.6	1062.1	1286.1	1549.6	1848	2227.6	2613.6	3148.9	3539.8	4018.2	4488.5	4917.9	5449.4	5845.1	6315.7	6839.2	7341	7819.5	8402	8728.7	9366.9	9650.3	10104	10215	10924	11130	11421	11552	11622	12017	12044	11629	12333	12366	12031
0	0	0	12.105	11.816	28.648	64.395	107.61	195.03	277.88	425.91	545.77	755.35	990.89	1225.8	1504.1	1842.1	2143.9	2594.3	2912.1	3337.5	3754.2	4183.6	4787.1	5083.1	5429.1	5924.2	6394.7	6538.8	7065.4	8656.6	9333.1	9214.8	9134	9575.5	9481.7	9137.1	9254.1	10052	9886.8	9896.1	9940.9	10102	9911.9	10181	10360	10720	10802	11376	11393
0	5.1687	0	0	9.9835	3.7527	11.077	0	0	4.2469	3.7415	16.405	26.492	34.363	66.461	116.67	158.32	280.63	411.25	635.56	794.82	988.67	1276.1	1502.6	1751.1	2092.4	2285	2699.4	3157.9	3619.6	3832.6	4234.4	4516.6	4877	5135.7	5664.4	5932	6261.6	6508.6	6826.2	7289.7	7247.9	7572.9	7875.4	8122.6	8302.6	8280.3	8314.7	8416.8	8342.8
0	1.8201	1.0037	0	3.7544	3.823	14.948	2.8016	1.5718	0	9.5176	10.32	50.934	127.78	241.57	346.1	447.06	604.98	736.45	873.73	991.97	1177.2	1432.5	1696	1913.8	2216.7	2429.1	2699.1	2947.2	3178.3	3376.3	3768.2	3932.1	4099.7	4374.4	4782.5	5170.4	5359.2	5513.4	5748.1	5962.4	6155.5	6444.4	6622.5	6825.9	6739.4	6852.5	6887.2	6932.2	6993.9
0	0	0	0	4.9046	90.7	227.59	366.2	571.21	966.69	1175.8	1443.4	1943.8	2213.4	2549.5	3244.3	3460.1	3821.9	3992.9	4559.1	5154.8	5389.7	5956.4	6207.3	6648.7	6979.3	7259.7	7950.6	8476.2	8932.4	9362.3	9126.4	9841	10284	10613	10898	11022	11914	11844	11697	11639	11743	11628	11718	11957	12177	12404	12224	12148	12350
0	1.2364	0	0	0	10.157	15.366	31.079	92.916	158.14	290.15	465.41	717.17	1042.7	1343.5	1786.9	2267.3	2702.1	3266.4	3660.5	4299.8	4809.9	5780.1	6361.2	6058.2	6579.6	6941.9	8557.8	7758	9080	8272.7	8397	8981.3	9495	9724.1	10026	10668	10710	10979	12280	11519	11753	12226	12226	12336	12170	12540	12485	12779	12732
13.774	3.3089	0	0	0	3.358	0	1.1896	2.6895	24.405	52.836	93.518	157.31	263.67	429.93	600.54	818.94	1070	1348.2	1657.8	1896.8	2249.8	2600.4	2994.7	3189.7	3797.9	3794.3	3819.8	4540	4344.2	5155.6	5641.5	5855.8	6165.7	6527.5	6821.3	7117.3	7396.4	7524.3	7771.8	8281.8	8782.1	8931.8	9350.8	9532.2	9642.1	9902.8	9939.4	9975.6	10014
0	14.37	22.109	0.82178	6.9118	0	0	0	0	0	0	0	31.79	79.242	195.06	348.47	575.93	819.02	1138.7	1513.3	1867.8	2279.3	2661.7	3274.5	3731.4	4245.2	4866.7	5246	5421.2	6230.1	6486.2	6968.3	7221.2	7588.5	7979.2	7848.8	8911.4	8617.3	8878.6	9384.2	9553	9463.1	9579.9	9895.8	10089	10094	10012	10413	10278	10459
0	0	0	4.5419	18.908	5.1819	0	10.305	51.395	109.66	235.24	351.51	513.47	719.63	910.44	1189.1	1460.8	1774.9	2089.6	2457.4	2809.5	3047.2	3577.5	4034	4433.8	4732.7	5017	5411.9	5643.9	5833.6	6299	6564.1	7009.4	7350.8	7666	8068.4	8382.7	8707.4	8608.9	8918.3	8611.2	8887.4	8960.5	9284.8	9589.6	9571.2	9840.4	10318	10353	10021
4.7111	12.455	0	7.2707	0	0	0	10.853	38.422	80.267	158.27	264.58	380.89	565.47	758.16	999.38	1274	1691.5	2049.9	2338.9	2749.5	3137.6	3406.6	3780.9	4195.1	4694.1	5092	5498.2	5871.6	6191.4	6476.1	6833.3	7205.4	7688.1	8062.9	8389.9	8535.2	9010	9257	9509.2	9897.6	9975.4	10370	10705	10831	10511	10708	11198	11070	11234
0	0	0	0	161.2	398.46	690.44	931	1240.5	1466.7	1765.9	1971	2244.6	2592.8	2929.3	3300	3705.5	4151	4612.8	5094.8	5334.8	5872.2	6687.9	6917.1	7616.6	7977.5	8579.8	9108.7	9453.7	10461	10300	10919	11533	12087	12634	13446	13531	14295	14670	14836	15296	15531	16102	16338	16375	16382	16458	16627	16981	16689
14.097	0	0	0	0	2.4558	0.58524	9.8817	20.866	48.15	77.196	137.62	239.62	377.53	588.24	868.9	1190.2	1491.2	1865.1	2256.4	2924.3	3262.3	3612.4	4457.8	4686.2	5073.7	5459.2	5846.8	6237.7	6773.5	6976	7576	7781.7	8151.5	8552.3	8838.8	9241.3	9349.5	9662.6	9857.6	9990.9	10054	10206	10547	10629	10917	10983	11078	11383	11270
0	0	0	0	7.5811	14.538	31.787	56.298	128.77	203.64	339.24	498.06	645.81	841.82	1072.1	1399.9	1635	2030.8	2404	2755.4	3124.1	3422.1	3867.8	4225.6	4696	5002.5	5272.9	5898.2	6215.9	6619	6880.6	7198.4	7550.1	7736.6	7957.3	8250.5	8425.2	8673.8	8674.1	8799.3	8957.5	8963	9221.4	9293.2	9597.4	9539.8	9622.8	9549.9	9610.2	9714
29.19	6.4197	0	0	0	0	3.8305	6.7834	1.7942	38.607	83.123	219.76	467.28	613.81	1036.5	1070.6	1422.2	2187.4	2131.5	2484.4	2865.1	3267.2	3603.4	3949.1	3719.8	4704.6	4943.2	5356.4	5278.7	5718.2	6077	6204.2	6579.4	6763.5	7143.5	7469.4	7615.6	8120.6	8067	8202.4	8350.8	8408.8	8628.2	8767.8	8708.4	8786.3	8708.5	8756.7	8790.5	8588
0	0	0	6.665	1.195	5.623	14.498	23.467	38.264	96.701	167.68	262.4	413.29	592.51	654.63	824.15	990.55	1150.3	1473.9	1637.6	1895.4	2113.1	2163	2717.7	2916.6	3276.8	3445.9	3686	3874.7	4369.9	4479.3	4747.4	4924.4	5155.6	5328.7	5677.6	5790.8	6024.3	6612.3	6499	6884	6611	6621.2	7070.9	7267.7	7150.6	7476.6	7307.8	7488.6	7345.3
0	0	9.6521	20.902	21.402	0	0	0	0	0	0	43.305	137.06	193.33	338.55	533.91	767.46	1025.7	1383.7	1814.9	2124.8	2698.5	3310.5	3630.8	4134.2	4290.5	5282.1	5751	6424.2	7086	7803.5	8406.3	8013.5	7666.1	9665.1	10285	10595	10803	11308	11423	11649	11263	11152	11168	11883	12370	12553	13021	11670	11963
0	0	0.68095	9.871	6.1823	3.9628	0	18.379	47.081	94.503	171.21	322.93	489.89	727.68	1045.7	1388	1876.4	2453.4	3001.4	3446.1	4247.3	4774	5394.3	6140.5	6916.1	7581.1	8192.9	8872	9439.4	10126	10377	10876	11862	12359	12902	12835	13130	13172	13409	13371	15032	13902	15558	15989	16432	16524	16534	15021	14698	14794
17.701	10.533	0	0	3.1553	0	6.2703	11.501	94.183	125.53	170.72	381.52	586.02	829.42	1149	1432.6	1807.6	1849.4	2844.3	3254.5	3836.3	4220	4925.7	5519.4	5744.9	6364	6832.3	7401.6	8011.5	8079.9	8329.6	8904.7	9456.3	9716.3	10334	10363	10743	11396	11663	11677	11822	12372	12556	12453	12588	12767	12765	12888	12763	13050
9.4736	0	0	0	0	15.6	42.257	160.23	268.02	392.39	553.34	765.5	1042.5	1313.1	1629.2	1880.4	2216.4	1974	2912.5	3245.3	3734.4	3395.2	3533.9	3933.3	5355.2	4699.9	4929.3	5188.6	5331.9	5854.2	6105.8	6240.2	6501	6771.9	6928.3	7213	7304.3	7654.6	7571.7	7913.5	7968.4	8250.6	8308	8337.5	8555.2	8592.8	8712.6	8954.8	8997	9095
0	13.526	0	0	0	3.2071	4.0063	1.9353	0.674	20.434	24.807	35.693	50.589	99.537	214.68	266.31	378.6	474.1	621.59	846.45	1048.9	1159.6	1350.8	1566.2	1758.1	1896	2211.8	2277.5	2715	2918.5	3069.7	3157.9	3301.3	3510	3805.3	3842.5	4200.7	4281.8	4440.9	4703.9	4839.9	4805.5	4793.8	4825.5	5245.5	5264.4	5348.2	5115.7	5144.4	4948.4
20.129	0	0	0	0	0	38.008	126.7	228.14	379.86	587.44	793.63	1080.7	1396	1665.3	2046.5	2404.8	2913.1	3435.9	3932	4468	5013.3	5449.2	5999.6	6547.3	7139.6	7722.7	8126.5	8740.5	9305.2	9741	10377	10757	11333	11652	12224	12563	12381	12851	13347	13623	13593	13918	14087	13984	14131	14656	14844	15067	15168
0	0	0	1.5459	8.2769	9.0244	11.444	3.1531	22.027	30.162	95.558	169.53	278.48	412.73	577.4	839.28	1059.8	1393.1	1740.7	2026.6	2308.1	2556	3131.2	3322.2	3796.9	3969.6	4279.7	4756.4	5009.2	5450.6	5717.3	6068.6	6320.5	6798.2	7162.8	7617.5	7918.6	8373.9	8535.2	8983.8	9034.9	8996.6	9344.2	9535.4	9691.8	9848	9993.1	10106	10066	10172
0	0	0	29.712	36.006	66.046	74.27	107.71	108.87	139.7	147.81	141.28	162.81	250.63	313.4	440.86	630.07	794.97	1019.7	1325.2	1577.3	2008.8	2316.8	2612	3045.4	3416.4	3778.7	4169.7	4549.8	4951.5	5130.1	5531.2	5823.4	6084.1	6435.3	6672.3	6931.9	7129.1	7264.1	7660.9	7741.8	7691	7667.5	7744.2	7967.9	8347.8	8487.7	8202.8	8116.9	8251.2
5.6692	0	0	0	0.95212	1.3941	11.192	10.688	24.127	22.225	16.593	38.348	33.315	63.43	126.67	232.14	346.43	506.99	595.73	710.28	899.46	1380.3	1318	1661.9	2131.9	2396.1	3083	3076.8	3423.6	3855.5	4263.3	4654.2	5094.1	5586	5926.4	6431.3	6792	7235.3	7622.1	8107.6	8371.8	8646.1	9029.5	9128	9214.7	9681.1	9753.3	9741.5	9987.9	10410
0.48735	10.674	0	0	0	0	5.8311	8.2699	48.269	119.49	273.68	464.31	658.32	1135.3	1502.2	1653	2067.6	2872	3740.7	3824.2	4156.8	4895.7	6058.2	6078.9	6618.6	7229.5	7365.4	7765.7	7894.4	8531.5	10172	9035.2	9775	9959.5	10306	10770	10891	10970	11418	11462	12220	12033	12285	12416	12869	13115	12865	13366	12958	13164
0	0	0	0	19.573	3.8572	20.971	26.612	53.191	69.3	102.78	165.02	223.19	344.18	506.66	641.83	812.84	945.14	1116.9	1304	1563.3	1844.1	2002.1	2335.3	2673.1	2958.9	3330	3542.5	3820.6	4035.3	4381	4795.9	4914.2	5256.5	5538	5828	6042.6	6025.9	6685.1	6783.1	6833.5	7470.2	7678.4	7742.3	8165.4	7917.4	8503.7	8432.8	8680.2	8965.5
0	0	0.61596	0	0	4.2519	9.8385	40.954	122.8	234.44	412.61	663.29	1012.2	1352.4	1776.8	2260.2	2909.4	3512.4	4122.3	4770.6	5465	6197	6909.9	7565.8	8155.4	8945	9562.9	10006	10701	11169	11449	12054	12751	13117	13760	14187	14558	14992	15585	15707	16181	16168	16729	16862	16933	17028	17016	17293	17518	17616
5.7767	3.7874	0	0	4.3697	0	0	25.068	63.5	123	263.94	407.74	640.96	797.11	1048.1	1333.5	1665.6	2042.5	2508.4	2919.1	3376.1	3969.4	4397.6	4920.2	5295.1	5544.7	6188.7	6608.6	7072.6	8422.9	7997.8	8326	8672.9	9152.9	9529.7	9900	10662	10729	11113	10730	11318	11590	11980	12128	12307	12431	12592	12796	13381	12982
9.3997	7.4263	5.5654	0	0	0	0	0	0.012572	0	15.909	43.766	99.219	242.22	427.07	642.18	911.73	1232	1670.5	1990.9	2336.5	3277.8	3141	4396.9	4721.1	4503.5	5806.7	5501.6	7057.7	6657.7	6630.2	7422	7909.1	8195.3	8452	8846.2	9242.1	9501.5	9885.1	10162	10357	10473	10628	10780	10887	10928	10790	11149	10893	11013
0	0	0	0.60185	2.5467	1.9209	6.0719	14.975	10.511	16.111	33.377	82.752	142.44	233.3	328.99	474.7	661.71	841.56	1124	1381.5	1668.3	1969.3	2386.4	2752.8	3332	3686	4191.8	4626.2	4851.3	5531.6	5910.8	6432.6	6746.9	6977.3	7223.3	7669.3	7993.7	8342.9	8643.1	9240.9	9769.4	10130	10421	10576	10747	10691	11021	10882	11107	10989
15.038	10.954	1.851	0	0	0	0	0	0	40.201	116.16	225.95	391.59	546.51	812.24	1119.3	1272.1	1662.9	2009.6	2268.9	2515.1	2980.6	3265.7	3377.8	3666.5	4397.4	4392.4	4646.3	5253.8	5300.6	5602.1	6160.3	6629.4	6714	7105.7	7536.3	7709.5	8105.2	8332.6	8751.4	9165.7	9035.7	9315.3	9120.2	9422.7	9612.6	9690.4	9933.1	9867.9	10172
0	0.053177	0	0	0	5.3743	5.148	14.163	16.827	33.023	65.365	124.49	174.68	290.88	421.21	575.61	780.84	1009.4	1284.1	1539.4	1808.6	2103.1	2591.9	2827	3127.2	3666.8	3779.3	4295.3	4592.1	4951.3	5444	5562	5638	5894	6238.6	7707.9	7782.2	8561.3	8941	9167.7	9262.3	9432.1	9627.4	9514.7	10080	10205	10271	10382	10141	10451
0	0	0	2.5123	2.3845	19.21	16.078	17.769	27.606	28.607	41.494	65.975	85.227	115.76	216.39	313.61	444.55	600.5	838.52	1036.5	1414.5	1731.3	2127.2	2430.7	2904.4	3408.5	3858.3	4329.6	4821.4	5182.5	5630.9	6102.1	6611.1	7171.4	7481.5	7861.3	8258.1	8603.7	8666	9250.2	9723.9	9855.4	10032	10223	10420	10502	10651	10848	10895	10865
9.9826	0.818	0	2.2192	0	2.9902	0.53572	46.482	126.52	240	444.37	687.61	964.18	1241.9	1629.8	2060.3	2516.8	2963.1	3621.1	4119.9	4634.2	5142.1	5648.1	6141.5	6696.7	7264.3	7229.2	7929	7569.1	8229.5	9076.3	9396.3	9816.6	10145	10660	11004	11209	11611	12005	12167	12233	12246	12595	12818	12787	12884	13053	12972	13044	13149
0	0	0	0	6.1355	9.7055	20.544	14.899	25.211	20.778	33.789	50.346	98.068	186.97	293.22	416.32	579.39	780.78	1031.9	1310.7	1577.3	1928	2254.9	2759.1	3113.3	3577.5	4017.4	4473.3	4894.2	5314.4	5676.9	5975.5	6598.6	7013.1	7423.9	7682.5	8160.2	8547.1	8847.3	9336.8	9664	9830.4	10070	10286	10416	10492	10415	10544	10597	10723
27.483	10.051	0	0	0	0	0	0	0	0	0	0	31.165	91.632	181.01	314.78	490.98	679.5	904.2	1201.2	1556.6	1914.3	2176.4	2565	2940.9	3311.5	3748	4032.8	4553	4826.8	5071	5630.9	6088.9	6562.2	6676.7	7105.6	7491.1	7741	8070.6	8323.7	8689.1	9057.9	9311.2	9267.5	9463.8	9567.9	9626.9	9884.2	9743.1	9896.3
28.853	14.196	0	0	0	0	0	0	0	1.5949	29.206	67.81	111.63	175.31	251.71	397.75	543.77	693.04	900.13	1165.6	1432	1738.9	2023.8	2356.4	2751.5	3138.7	3477.5	3835.3	4146.2	4774.7	5057.9	5539.9	5828.6	6244.2	6553.8	6895.6	7431.9	7470.7	7601.2	7670.9	7792.7	8057.3	8283.4	8213.9	8453.1	8563.9	8566.3	8779	9395.3	9568.6
24.841	3.9455	0	0	1.0346	0	0	0	16.512	65.766	140.22	232.63	372.87	516.79	740.36	993.03	1247.6	1608.5	1817.6	2162.5	2445.6	2819	3240.9	3671.8	3882.3	4178.9	4541.5	4838.7	5322.4	5743.4	5996.8	6366.2	6719.9	7145.9	7502.5	7881.2	8168.7	8443.4	8777.5	9101.7	9507.8	9696.5	9933.5	10288	10606	10719	11000	11166	11207	11162
0	0	0	0	20.889	33.761	57.282	61.358	97.013	135.36	176.88	210.3	291.54	355.12	434.19	657.1	826.97	940.23	1443.3	1748.5	2173.8	2588.2	2952	2867.1	3138.2	4016.1	3755.9	4881	4610.6	4851.5	6159.1	6151.6	7038.1	6626.6	7468.1	7274.4	8308	9092.9	9310.9	8305.4	9544.7	9230.2	10586	10199	9776.7	9623.6	10285	11105	10901	11613
0	0	0	1.3684	4.5689	11.76	19.236	19.208	34.642	83.904	174.46	279.12	445.63	646.38	881.8	1209.1	1521.2	1918	2294	2770.6	3253.2	3688.2	4200.8	4717.8	5240.6	5877.4	6310.4	6759.3	7307.4	7909.3	8434.2	8811.7	9415.4	9943.9	10267	10768	11143	11834	12022	12569	12965	13342	13570	13689	13834	13893	14389	14262	14876	14523
0	0	0	0	7.0188	1.9072	18.694	35.89	68.497	94.156	166.97	282.99	412.8	579.66	888.39	1075.5	1411.3	1654.3	2063.1	2415.4	2929.4	3410.5	3869.8	4323.3	4853.3	5364	5668.2	6431.9	6856.4	8119.3	7670.6	7567.8	7935.6	8377	8869.5	9243.8	9392.9	9966.6	10312	10637	10981	10871	11252	12059	12330	12577	12176	12612	12613	12572
0	0	0	0	41.079	63.833	56.681	146.35	186.54	206.94	278.71	330.27	471.63	633.43	811.39	1048	1342.7	1598.4	1971.6	2294.8	2718.1	2878.9	3449.3	3825.3	4202.3	4626.6	5157.7	5592.2	6037.9	6360.6	6679.3	7028.3	7136.4	5742.5	6009.5	6475.8	6682.6	6660	6694.2	7025.6	7029.1	7211.2	7245.1	7674.8	9364.3	9287.6	9144.8	9224.1	9369.9	9752.4
28.534	9.5789	0	0	0	0	0	4.123	0	1.031	38.898	93.143	171.65	279.1	481.29	682.5	984.69	1230.1	1427.2	1705.3	2024.3	2359.8	2720.9	3065.1	3376.9	3717.7	4084.6	4574.1	4916.4	5496.4	5716.8	5952.4	6219.8	6584.2	6830.1	7136.7	7408.9	7618.4	7817.7	8160	8213	8367.9	8550.8	8987.8	9192.2	9335.5	9334.2	9494.7	9400.3	9656.1
0	0	0	0	108.06	443.01	806.49	1191.4	1663.6	2049.1	2638.5	3032	3598	4130.5	4765.9	5402.7	6155.1	6851.6	7587.5	8590.7	9480.8	10479	11119	11734	13043	13668	14726	15729	16582	17358	17854	18606	19199	20164	20877	21781	22528	22695	22423	23058	22878	22943	23630	23674	23930	23826	25023	24423	24210	23896
52.093	11.185	0	0	0	0	21.878	53.574	159.26	322.23	563.88	838.92	1233.6	1687.8	2178.8	2718.4	3438	4142.9	4731.5	5620.7	6433.4	7091.3	7839.8	8290.4	9316.6	10178	10564	11247	11957	12354	12710	13381	14246	14747	15340	15823	15930	16725	17241	17768	17372	18292	18579	18436	18339	18710	18930	18934	18897	18491
0	0	0	0	7.8144	9.5536	31.635	44.447	117.6	118.52	166.21	239.53	279.86	373.88	440.39	536.26	695.97	1064.9	1371.8	1658.6	1689.2	1936.7	2224.3	2659.5	3130.8	3541.6	4072.9	4583.6	4884.5	5292.6	5670.5	6241.3	6560.5	7000.5	7482	8038.4	8333	8889.7	9069.3	9526.7	9721.7	9974.8	10402	10540	10699	10792	10573	10800	10804	11063
3.5361	7.973	0.97724	0	0	0	5.5935	0	0	16.24	47.387	119.2	227.15	379.54	584.25	853.06	1238.7	1514.9	1890.1	2318.1	2818.7	3271.7	3810.9	4729.7	5529.4	5931.8	6290.2	7247.5	7681.3	8350.4	8418.1	9257.6	9887.2	10460	11071	11747	12253	12562	13077	13440	13862	14167	14488	14787	15043	15218	15591	15716	15718	15776
2.5723	0	0	0	3.6438	0	5.2069	2.671	5.1158	24.572	68.02	95.181	185.23	256.97	341.9	475.04	585.14	803.28	989.73	1236.1	1475.6	1745.1	1973.1	2182.9	2357.5	2644.5	2846.9	3109.8	3194.4	3775.2	3923.3	3698.3	4086.8	4546.8	5063.2	5397.5	5767.9	6237.5	6444.7	7031.3	7629.2	7769.1	8323.8	8438.1	8471.4	8815.9	9613.8	9420.2	9613.6	9884.8
3.1476	0	2.1016	0	0	4.932	0	1.0116	23.875	62.122	119.02	233.63	369.75	525.77	714.17	957.05	1175.5	1512.7	1868.6	2152.4	2515.2	2775.5	3121	3498.7	3746.1	4114.5	4482.5	4914.8	4880.1	5425.4	5517.7	5782.7	6340.6	6885.1	7179.7	7354.6	7430.3	7666	8015.8	7964.5	8124.6	8207.3	8549.1	8735.3	8633.5	8567	8959.9	9063.9	9197.6	8870.1
0	0	0	0	0	38.885	44.187	103.83	176.23	282.56	439.32	642.11	912.1	1207.9	1286.2	1610.4	2350	2687	3282.5	3787.1	4242.4	4765.3	5371.7	5924	6436.7	7055.1	7515	7719.7	8504.3	9249.5	9634	10103	10662	10894	12017	11959	12169	12793	13330	13365	13934	14148	14951	14940	15121	13955	14074	14231	14725	14556
35.113	14.242	0	0	0	0	0	0	0	0	1.5451	0	3.2759	11.189	59.991	149.88	301.48	492.93	754.81	1017.1	1392.8	1777.1	2168.3	2655.8	3238.9	3698.5	4226.7	4676.9	5270.4	5783.3	6393.2	6937.3	7533.2	7994.8	8745.1	9280.2	9971.4	10106	10709	11010	11408	11882	12253	12309	12597	12941	12997	12993	12845	13217
0	0	0	2.1354	7.5314	3.783	21.388	51.15	117.68	247.56	422.59	700.54	1015	1406.5	1801.9	2363.3	2856.1	3417.6	4019.5	4721.9	5304	5686.3	6350.1	7090.1	7680.8	8267.9	8914.4	9464.9	10080	10444	10854	11364	11670	12456	12634	13221	13519	13851	14076	14666	15031	15394	15596	15893	16080	16358	16418	16516	17059	17057
0.46536	0	0	3.1239	3.3533	0	0	0	0	13.455	93.654	232.66	474.64	800.14	1123.9	1586.8	1989.2	2732.9	3244.9	4261.2	4948.6	5643	6583.9	7319.1	7569.6	8187.3	8815.1	9591.3	10254	10382	10909	11778	11872	12525	13072	13176	13482	14725	15131	15571	15719	16033	15720	16673	16560	17057	16879	16722	16536	16445
0	0	0	0	7.4918	13.234	32.627	26.419	42.523	67.777	166.57	261.24	416.41	643.22	899.85	1134	1394.3	1706.9	2025.4	2402.4	2824.3	3149.8	3625.5	3955.9	4519.2	4887.4	5167.8	5520	5938	6391	6456.9	6652.1	7143.2	7264.5	7830.3	8006.4	8633	8986	9038.1	9260.8	9366.5	9613.9	9853.3	9827.6	9915.5	9954.4	9878	9985.3	9930.9	10130
0	0	0	0	9.8475	27.245	34.25	43.296	37.889	87.479	186.04	294.99	489.46	694.39	913.74	1287.2	1703.8	2020.7	2488.6	2919.5	3411.4	3918.1	4473	4957	5452.8	5987.1	6335.5	6955.9	8278.6	8547.5	8397.8	8863.2	9494.4	9938.5	10384	10817	11568	11766	12151	12438	12959	13097	13700	14172	14102	14295	14602	15026	14583	14809
4.2259	4.8449	7.9067	0	0	0	0	0	16.073	35.873	93.879	171.35	271.3	452.37	627.48	832.37	1014.2	1209.8	1446	1683.1	2032.8	2209.2	2518.8	2856.7	3080.2	3499.7	3756.6	4030.6	4334.9	4719.9	5146	5494.4	5771.9	6249.3	6500.9	6746.2	7018	7385.7	7543	7673.3	8025.9	8183.9	8413.1	8704.3	8925.1	9127.8	9034.2	9349.9	9341.1	9524.7
0	0	0	0	6.1032	0	24.334	70.116	127.92	228.99	393.09	569.06	830.13	1095.5	1729.4	1705.4	2044.7	2929	2890.4	3187.8	3646.5	4497.3	4917.3	4832.9	5241.1	5550.1	5958.1	7006.9	6677.7	6853.4	8593.5	7671.1	7807.1	8009.8	8302.9	8692.3	9000.9	9079.6	9473.8	9787.6	9746.3	10010	10003	10066	10309	10675	10763	10828	11031	11125
15.203	13.722	0	0	0	0	0	0	25.73	66.946	159.1	298.6	463.82	681.66	928.21	1289.6	1665.5	2185.2	2860.8	3494.7	4073	4740.2	5404.1	6260.9	6989.9	7637.7	8388.2	8978.5	9550.4	9803.4	10466	11378	11974	12619	12996	13549	14062	14292	14763	15277	15194	15381	15954	16172	16529	15758	15520	15851	15901	16195
0	0	0	0	3.801	4.6596	11.373	33.054	79.748	152.31	260.13	403.75	619.47	806.21	1127.8	1505.8	1886.1	2284	2249.6	3018.9	3574.7	4038.9	4514.7	5016.7	5503.2	6130.2	6618.5	7092.9	7713.8	8080.5	8644.5	9158.7	9629.7	10120	10592	11013	11360	11396	11780	12396	12626	12765	13189	13182	13371	13704	13541	14051	14220	13902
31.905	3.9973	0	0	0	0	3.3018	10.913	17.878	51.007	112.84	198.13	342.92	495.68	701.39	1093.1	1380.9	1747.8	2222.2	2719.2	3204.7	3701	4205.6	4642.2	5207.1	5795.1	6464.7	6761.9	7099.4	7955.1	9339.3	8543.3	9212.9	9671.8	10441	10818	9894.2	10512	10504	11026	10927	11162	11450	11396	11865	12021	12347	12186	12059	12263
7.8381	8.1686	0	6.0326	0	0	0	15.342	33.877	105.24	164.19	282.61	431.65	645.64	876.68	1140.5	1457.9	1800	2168.1	2533	2934.3	3692	3806	4185.1	4306	5080.2	5546.8	6162.7	7102	6820	7095.1	8048.5	8347.4	8972.1	9417.3	9845.8	10337	10811	11289	11503	11818	11964	12286	12426	12570	12928	12843	13130	13071	13304
0	0	9.8271	0	10.939	0	6.641	5.5691	9.6227	12.103	19.692	22.622	31.838	43.319	51.465	37.549	56.967	75.828	119.91	229.85	263.39	388.77	463.72	655.09	787.14	969.01	1176.6	1324.2	1522.9	1727.1	1972	2221.4	2448.4	2608.4	2876.3	3062.6	3411.2	3576.8	3791.2	3922.3	4120	4202.6	4370.5	4566.2	4774.4	4808.9	4738.4	4931.9	5060.8	5122.3
0	0	0	0	3.6155	12.376	13.817	24.541	27.71	37.668	58.029	75.428	118.24	207.61	322.61	452.54	625.17	815.17	1053.2	1309.2	1600	1905.1	2216.2	2468.8	2871.7	3283	3778.6	4197.8	4606.9	5074.6	5427.6	5747.3	6335.9	6655.1	7047.7	7482	7897.2	8233.7	8545.5	8907.1	9118.7	9648.5	9571.8	10016	10457	10576	10492	10695	10691	11020
1.4961	1.7616	0	0	0.43887	0	10.788	56.31	129.03	262.12	398.1	604.75	883.74	1132.6	1488.9	1920.3	2372.3	2736.5	3263.4	3721.5	4252	4899.6	5294.7	6095.9	6252.7	6835.7	7599	7879.5	8286.1	8716.7	8864.6	9293.9	9698.1	9945.5	10297	10476	10599	10759	11193	11317	11663	11772	12032	12335	12711	12762	13307	13528	13586	13603
0.67809	6.6267	0	0	0	0	9.4117	45.582	136.48	291.81	477.7	721.22	973.9	1374.7	1766.5	2197.8	2456.2	2970.1	3438.1	4048.7	4427.3	4733.3	5238.7	5697.4	6817.9	6408	6768.7	7073	7759	8853.7	9653.5	8556.5	8925.4	9592.8	9819.1	10154	10276	10538	10712	10972	11199	11540	11576	11709	11766	12019	12347	12200	12310	12547
0	0	0	6.0294	29.436	2.467	28.647	73.488	148.01	265.89	475.99	735.46	1050.2	1459.3	1792.8	2450.5	2962.2	3635.2	4885.8	4815.9	6295.5	6063.9	6667.8	7355.7	8145.4	8452.6	8931.1	9550.6	10167	10540	11122	11453	11920	12314	13040	13185	13471	14039	14265	14661	14845	15201	14623	14735	15314	15540	15574	15503	15544	15409
0	0	0.72189	0	12.265	0	14.532	25.384	75.683	143.46	268.77	403.72	590.53	872.5	1098.2	1444.5	1710.9	1926.9	2329.2	2677.2	2989.7	3346.9	3597.8	3868.7	4228.4	4566.6	4777	4998.9	5392.7	5519.9	5639.6	6016.4	6210.5	6463.8	6841.6	6950.7	7277	7501.7	7379.2	7535.6	7925.8	8039.4	8183.7	8281.2	8400.2	8511.1	8681.2	8691.4	8698	8809
8.8711	2.5938	0	0	6.6875	1.468	0	22.213	65.642	132.61	232.3	382.05	603.76	903.25	1219.1	1638.7	2172.1	2745.3	3255.7	3799.2	4483.5	4908.1	5665.7	6165.1	6605.7	7384.2	7963.4	8507.5	9115.3	9575.7	9942.9	10456	10761	11473	11820	12405	12638	12777	12851	13201	13671	13928	14602	14630	14324	14653	14826	15021	15215	15230
0	0	0	0	7.7767	5.3198	30.931	60.831	152.37	254.25	406.15	583.2	898.48	1276	1640.5	2051.3	2487.3	2936	3523.7	4162.2	4702.9	5302.6	5950.2	6539.2	7161.8	7440	8131.5	8931.9	9386.2	10234	10598	11416	12002	12617	13063	13543	13955	14504	14595	14913	15303	15870	15906	16172	16398	16523	16823	16902	16870	16813
33.317	8.3771	0	0	0	0	8.2312	0	4.7301	0	17.266	36.107	100.08	129.15	249.76	377.87	687.92	936.52	1298.3	1678.7	2090.1	2488.9	2893.9	3554.4	3835.4	4304.9	4844.5	4439.1	5724.4	6191.9	6659.7	7068	7493.6	7942.8	8398.4	8834.9	9266.1	9403.6	9763.8	10229	10346	10803	11169	10828	10923	11280	11754	10806	11164	12092
0	292.32	105.06	124.76	0	0	0	0	0	0	0	23.738	386.43	651.17	1060.7	1590.4	2168.5	2726.7	3378.9	4183.7	4803.3	5892.3	6703.1	7284.4	8081.7	8543.7	9438.2	9963	10700	11310	12143	12646	12917	13483	14194	15200	15308	15569	16126	17370	17113	17637	17502	17307	17500	17877	18076	17928	17976	17972
0	9.5641	0	4.8124	0	0	7.162	6.3602	18.957	60.476	133.96	219.73	315.12	396.28	546.44	653.15	788.89	917.26	1119.9	1287.9	1519.3	1639.7	2036.9	2279.9	2654.8	3016.2	3320.8	3713.8	4175	4594.7	4898.6	5462.4	5494.7	5579.6	5574.1	6010.3	6147.2	6370.5	7073.4	7492.4	7685.9	7075.8	7866.6	7300.7	8333.2	7675.9	7657.4	7555.5	7930.3	8185.5
0	0	0	29.12	57.022	16.848	235.37	353.08	472.81	662.88	631.57	923.24	1149.6	1489.7	1618.8	1987.9	2378.6	2706.2	3082.4	3386	3312.6	3961.4	4099.8	4433.6	4682.7	5418.1	5622.6	5891.3	6104	6844.4	7050.4	7244	7552.2	8022.6	8383.1	8622.9	8941.6	9154.3	9369.9	9438.3	9886.9	10109	10292	10703	10753	10716	11116	10885	10948	11007
0	0	4.6297	0.021042	2.3969	1.8251	0	0.14869	0	5.1638	34.195	44.581	47.893	55.382	111.44	167.61	247.59	379.15	540.55	733.62	968.64	1127.7	1446.2	1701.4	2102.7	2555.4	2993	3387.8	3700.4	4265.9	4627	4921.7	5464.7	5815.8	6253	6648.6	6918.9	7238	7560	7722	8005.9	8026	8291.3	8505.6	8736.6	8770.6	8750.2	8709.3	8810.2	8782.2
7.6533	2.3001	0	0	4.9205	0	0	0	0	21.326	46.461	112.74	217.06	353.22	499.94	707.95	884.79	1042.8	1289	1521.8	1813	2126.8	2344.7	2764.2	3175.6	3445.3	3850.3	4052.5	4560.5	4950.4	5020.9	5722.3	5806.7	6121.6	6541.3	6853.7	7297.1	7173.3	7295.8	7526.4	7417.6	7662.5	7721.1	7872	7988.1	8307.8	8371.9	8237.2	8404.2	8545.3
0	0	0	0	14.898	0	24.408	23.217	77.893	136.03	224.33	319.87	438.37	587.53	758.3	919.12	1156.3	1461.6	1716.9	2117.8	2348.5	2696.4	3048	3297.7	3795.5	4138.9	4740.7	5101	5395.4	5846	6282.6	6843.5	7300.6	7835.7	8106.6	8416.6	8733.7	8866.6	8940.5	9240.6	9591.4	9603.5	10174	10533	10553	10539	10580	10665	10964	11003
0.18703	0.70752	5.029	4.8182	0	2.3244	0	0.69177	17.035	40.828	96.611	167.63	262.76	356.05	522.86	787.25	1046.7	1280.4	1531.2	1752.7	1981.9	2197.5	2503.1	2668.8	3031.7	3391.6	3516	3812.3	4261.4	4601.3	4966.4	5192	5486.4	5701.9	6005.8	6136.7	6561	6869.5	7056.5	7244.4	7516.9	7561.8	7632.2	7711.9	7597.7	7748	7945.7	7915.5	7999.4	8108.8
0	0	0.17843	0	0	1.1672	12.937	28.815	80.007	172.47	339.9	539.59	856.27	1165.7	1561.1	1950.9	2367.7	2896.7	3284.6	3639.4	4216.9	4631.3	5216.2	5633.6	6094.7	6511.1	7069	7331.7	7774.3	8231.7	8690	9080.8	9511.8	9890.1	10140	10618	10925	11054	11511	11506	11932	11847	12036	12032	12329	12140	12404	12289	12409	12280
0	0	0	7.0428	0	1.1423	36.666	92.625	200.82	320.28	508.41	734.35	1008.5	1376.8	1801.6	2264.6	2584.2	3104.6	3601.4	4403.9	4840.3	5540.2	5948.7	6277.7	7234.7	7320.1	7402	8665.2	6988.7	9675	9886.1	10104	10579	10836	11230	11407	11831	12691	12546	13219	12814	13244	13345	13396	13825	13813	13917	13937	14219	14321
11.904	6.2839	0	0	1.8085	0	0	26.252	71.145	139.27	244.56	416.9	590.88	833.87	1173.3	1556.4	1923.2	2372.4	2758.9	3244	3735.2	4154.5	4757.8	5370.1	5719.5	6135.7	6484.9	6935.2	7552.2	7823.8	8282.4	8671.9	9005.1	9383.7	9505.6	10093	10321	10447	10785	11051	11347	11474	11595	11970	12125	12152	12300	12571	12739	12471
10.32	0	0	2.6193	4.3033	0	0	15.361	58.142	126.48	208.92	376.37	582.01	871.03	1263.5	1652.7	2022.5	2653.9	3189.1	3875.1	4432.4	4939.8	5534.6	6283.2	6942.4	7616.8	7974.2	8518.5	9432.4	10151	11038	11461	11875	12692	13589	14518	14697	15723	16117	16565	16965	17130	18068	18329	18400	18829	18942	18841	19380	18909
5.2435	0	0	0	18.923	11.89	0	27.177	59.732	123.13	176.99	332.57	508.14	709.54	982.39	1272.8	1561	1994.8	2398	2941.5	3288.7	3640.3	4113.3	4553.4	4900	5330.2	5918.4	6216.3	6604.7	7143.1	7493.1	7733	8094.1	8689.5	8969.3	9213.2	9260.9	9563	9860	10373	10630	10904	11145	11293	11790	11844	11987	12076	12221	12402
0	4.5492	0	0	3.1994	0	1.7793	10.489	30.812	73.864	159.99	240.38	394.53	517.29	741.02	935.31	1177.6	1407.2	1696.3	2132.1	2481.2	2781.1	3272	3753.4	4195.6	4560.4	5097.4	5436.4	6030.6	6440	7197.9	7307.7	7743.1	8260.1	8359.8	8776.8	9270	9439.6	9951	10209	10471	10784	10894	10886	11092	11197	11199	11373	11242	11308
8.7025	0	0	0	0	5.5493	3.9645	0	13.343	80.044	222.31	430.2	696.91	1056.6	1513.3	2039.4	2603	3250.1	3945.5	4611	5334.7	5973.6	6697.5	7466.7	7414.7	8164.1	8757.5	9416.9	10108	10597	10974	11322	11807	12253	12710	12781	13063	13499	13689	14266	14307	14638	14825	14906	15218	15213	15467	15548	15433	15825
0	9.606	0	0	0.93634	0	1.5057	32.692	93.622	194.86	332.22	499.95	798.73	1025.8	1387.7	1762.7	2045.7	2721.6	3230.2	3547.5	4134.3	4566.2	5411	6065	6430.7	6983.7	7050.6	7923.7	8152.2	8975.1	9163.9	10159	11088	11357	11735	12173	11677	12171	12870	12426	12481	12715	12573	12816	13036	13900	14424	14045	14425	14301
0	0	0	12.986	7.1628	7.7349	0	19.611	87.059	157.73	265.98	413.4	592.25	880.96	1134.2	1477.1	1924.3	2287.4	2774.2	3245	3772.3	4338.6	4793.7	5257.1	5915.5	6469.1	6997.9	7770.2	8280.5	8586.5	8928.8	9659.4	9742.7	10379	10911	11168	11371	11272	11819	11896	12145	12314	12512	12629	12870	12866	12636	12820	12649	12699
0	0	0	0	10.337	6.7226	46.666	85.878	123.09	172.94	247.83	340.92	422.95	535.08	682.44	870.58	1058.4	1287.5	1528.3	1753.8	2047.2	2269	2576.3	2837	3165.2	3300.5	3726.5	3921.1	4342.9	4657.3	4817	5064.8	5430.6	5717.9	5842.4	6496	6668.4	7055.4	7151	7346	7720.7	7764.1	8103.4	8250.1	8465.2	8651.2	8708.9	8902.5	9244.9	9249.6
3.2676	0	0	4.594	0	3.468	7.0098	8.082	9.9029	34.612	41.324	62.626	97.813	136.61	204.45	277.84	345.81	481.77	681.12	885.21	1098.2	1392.8	1690.5	2039.4	2494.7	2773.6	3151.6	3601.4	3900.6	4309.4	4757.7	4979.7	5389.7	5842.9	6095.8	6526.5	6963.5	7315.7	7582.1	7761.4	7834.5	8501.9	8210.5	8429.1	8738.3	8773.3	8783.6	9011.5	8754.5	8949.3
0	0	0	6.1553	38.902	71.447	132.14	214.3	235.34	421.67	573.56	851.12	1140.2	1483.1	1834.5	2571.9	2960.7	3433.7	3631.8	4243.4	4533	4647.8	5923.3	6351.5	6721.7	7313.5	7383.4	7984.3	8428	8229.9	9193.4	9497.3	9795.3	10606	10914	11210	11513	11954	11888	12384	12680	12600	12808	12980	13248	13552	13491	13684	13523	13790
25.317	2.0366	0	0	0	0	12.278	51.045	139.37	248.97	435.78	670.13	882.72	1136.8	1614.3	1887.4	2085.4	2472.5	2812	3055.4	3437.4	3856.2	4283.1	4481.4	5534	6429	7387.6	6524.1	8384.7	7015.6	9365.7	7770.2	8440.8	8654.8	10032	10298	10375	10667	10697	11219	11320	11748	11858	11930	12164	12241	12202	12081	12016	12273
9.3153	6.0934	0.17984	6.2984	0	3.1785	0	0	0.96867	3.3857	8.4292	37.642	96.378	163.56	288.97	443.2	614.99	720.83	969.45	1214.3	1448.3	1784.1	2121.5	2617.8	2924.8	3232.8	3637.7	4142.2	5006.7	5596.6	5981.8	6525.5	6942.2	7545.7	8049.5	8255.3	8545.3	9104.8	8037.1	8512.7	8528.2	9045.1	9362.6	9646.8	9661.9	9902.4	10020	10047	10259	10295
30.281	6.3758	0	9.8193	0	5.8257	0	0	6.9499	56.361	130.43	248.6	407.5	604.33	855.52	1108.8	1485.6	1821.5	2078	2520.3	2870.7	3234.1	3597.5	3987.9	4020.8	4833.1	5182.1	5585.3	6047.9	6450.2	6901.9	7091.8	7540.7	7809.9	8193.9	8705	9034.7	9367.8	9726.1	9977.3	10243	10428	10546	10981	11314	11038	11129	11423	11678	11567
0	0	0	0	8.1963	9.8759	36.857	37.28	69.839	101.63	134.74	218.16	340.29	476.15	741.05	1029.6	1466.5	1914.3	2584.5	3079.2	3751.7	4460.8	5116	5710	6481	6984.9	7778.7	8313	8787.1	9503.2	9960.8	10214	10992	11193	11686	12226	12832	13180	13272	13493	14075	14121	14274	14368	14579	14752	14842	14679	14811	15025
3.5511	0	0	0	0	0	16.808	68.949	165.31	309.95	461.36	704.79	929.21	1227.7	1569.1	2003.2	2261.6	2791.9	3266.1	3628	4115.2	4591.2	5276.3	5548.4	6068.3	6550.4	7119.7	7684.4	7908.8	8640.9	9060.3	9320.8	9772.2	10309	10626	11065	11329	11598	12104	12613	12833	13114	13154	13364	13538	13752	14210	14097	14190	14289
0	0	0	4.2385	18.636	22.676	17.14	45.991	82.07	141.07	252.77	391.82	549.22	787.29	997.06	1314.4	1747.2	2035.4	2474.9	3071.7	3496.3	4083.8	4672.3	5339.7	6054.4	6651.7	7476.8	8114.9	8756.6	9411.6	10027	10739	11404	12071	12429	13089	13658	13832	13903	14153	14701	14864	15117	15133	15557	15962	15756	18356	15962	16174
0	9.9077	5.6136	0	10.099	0	0	0	0	5.2591	21.211	62.86	143.16	230.55	359.47	512.65	671	862.89	1024.5	1259.7	1518.4	1803.1	2114.1	2445.5	2729	3033.2	3432.2	3726.1	4053.5	4236.6	4530.4	4810.6	4967.1	5293.7	5204	5434	5874.3	5857.1	6605.9	6364.5	6189.5	6495	6700.6	6953.5	6878	7067.8	7251.8	7073.8	7284.9	7270
0.14247	0	0	4.1141	0	3.4998	10.904	47.998	103.35	181.08	293.17	465.06	665.29	903.38	1247.2	1565.7	2036.8	2359.9	3018.1	3419.1	3810.3	4338.2	4940.2	5420.3	5887	6268.5	6670.8	7154.2	7742.4	8121.6	8506	9039.7	9384.5	9942.8	10230	10506	11068	11508	11895	12174	12589	12904	13088	13262	13489	13738	13732	14036	14092	13876
0	0	0.14419	2.6971	10.691	0	4.2784	0	0.61635	9.3708	10.342	21.064	40.739	113.01	158.05	252.12	383.55	459.52	680.64	892.5	1064.8	1325.8	1664.7	1802.9	2280.9	2800.6	2971.6	3298.7	3689.1	3897.8	4086.5	4206.6	4353.5	4646.1	4926	5269.5	5536.1	5758.9	5972.2	6339.8	6471.2	6450.7	6570.6	6651.5	6878.4	6986	7127	7122.1	7078.2	7392
0	0	0	0	41.486	67.142	109.62	169.83	254.7	362.71	545.01	762.58	1002.5	1317.3	1584.3	1934.1	2451	2971.4	3414	3935.3	4668.5	5218.3	5900.4	6275.9	7014.5	7426.8	8172.7	8660.8	9433.2	9786.4	10315	10907	10883	10653	11047	11581	11973	12330	12482	12900	13352	13665	13985	14005	14199	14335	14382	14675	14514	14520
0	0	3.552	0	16.092	17.843	86.893	94.212	100.43	122.98	151.56	208.09	262.13	358.34	479.96	613.97	842.72	1066.4	1399.9	1657.7	1967.2	2238.2	2903.9	3295.2	3882.3	4043.2	4794.9	4896.3	5430.8	6003.9	6373.5	6848.9	7525.5	7902.9	8129.4	8946.1	9265	9637.4	9904.7	10607	10438	11002	11220	11083	11321	11668	11986	11770	11866	11988
0	0	3.6002	0	5.7595	3.2951	28.065	19.729	30.33	37.724	33.863	40.401	65.316	131.44	207.23	289.95	429.89	560.55	721.54	953.53	1172.5	1387.8	1715.9	2067.9	2380.9	2670.6	3131.3	3422.7	3834.8	4185.8	4516.2	4771	5146.9	5447	5155.3	5467	5927.8	6126	6335.9	6543	6714.8	6978.9	7239.1	7412.6	7435.8	7415	7471.9	7524.3	7587.6	7674.2
0	0	6.6651	5.1489	12.94	19.124	21.223	52.67	72.472	168.71	297.88	485.61	717.43	965.82	1198.1	1454	1809.1	2106.7	2398.8	2825.5	3015	3335.7	3637.6	3870.1	4017.5	4241.1	4670	4667	4845.7	5200.7	5498.5	5572.5	5661	5953.9	6022.6	6262.4	6530.6	6678.6	6689.7	6941.5	7024.4	7184.9	7094.5	7226.4	7321.3	7357.4	7539.5	7616.1	7583.4	7636.1
0.9666	1.5616	0	7.4918	6.9751	0	0	0	0	3.405	16.063	27.63	45.152	69.436	91.664	168.22	224.37	303.47	380.95	497.8	689.97	843.73	1157.4	1404.8	1684.3	2120.9	2502.1	2864.8	3232.8	3535.7	4115.3	4542.4	5062	5443.3	5775.5	6195.9	6534.9	6993	7598.9	7642.6	8098	8404.1	8493.7	8867.3	9149.5	9265.5	9411.7	9603.6	9833.6	9875.7
0	0	0	7.6019	8.8069	12.649	38.051	78.594	151.11	316.76	488.21	701	931.61	1222.1	1536.2	1994.4	2427.6	2830.2	3476.1	4016.5	4576.7	5241.4	5849.9	6393.8	6921.8	7614.9	8117.5	8727.8	9446.4	10337	10969	11254	12110	12420	12953	13505	13949	14798	15093	15465	15407	15597	15987	15571	16329	16379	15757	16804	16674	17266
0	0.21518	0	0	2.0961	2.2966	37.417	111.41	218.3	393.26	610.25	889.33	1229	1636	2028.6	2448.5	2922.2	3371.9	3966.7	4742.2	4931.2	5501.9	5903.7	6188.9	6646.4	7220	7525.4	7947.7	8495.3	8442.8	8879.6	9274.9	9530.8	9948.8	10276	10380	10707	11055	10974	11190	11369	11400	11615	11533	12063	12184	12168	12463	12512	12497
0	11.626	1.8268	10.113	0	0	3.7412	0	0	0	0	0	0	0	0	25.629	83.715	157.66	255.88	420.49	589.54	802	1014.7	1303.3	1636.5	2020.5	2387.9	2878.1	3369.5	3752.9	4132	4598.3	5159.7	5675.1	6014.1	6548.7	7124.3	7794.9	7842.9	8192.4	8149.5	8550.4	8737.2	9103.6	9393.4	9266.7	9815.2	9849.3	9772.7	9557.8
10.282	3.2345	0	1.5128	9.519	0	0	0	22.17	35.085	89.747	119.36	198.62	321.54	341.5	683.32	886.64	1195.5	1217.3	1438.5	1594	1788.9	2051.1	2323.5	2531.4	2816.9	2964.5	3275.1	3484.7	3616.6	3883	4201.3	4393.4	4564.2	4717.9	4605.4	4792.3	4777.6	5130.7	5353.9	5408.9	5473.9	5490.6	5498.8	5813.2	5818.8	5930.8	6047.4	6251	6241.4
0	0	0	10.904	27.292	43.853	57.37	0	59.867	89.196	276.13	435.9	639.42	854.53	1124.6	1407.2	1740.2	2037.4	2077.1	2502.9	3068.2	3458.5	3682.8	3853.3	4060.3	4375.6	4849.6	4927.9	5349.6	5492.4	6117.8	6312.4	6669.4	7118.4	7247.2	7206.4	7541.6	7795.3	7784.2	8135.8	8369.1	8603.3	8609.7	8582.2	9338.7	8972.5	8912.2	9190.4	9276.5	9335.6
0	2.7696	1.5235	2.9742	1.4213	0	6.3256	0	4.4969	20.096	33.444	54.881	110.27	222.44	347.85	458.72	638.9	844.04	1076.5	1318.2	1578.1	1869.4	2175.5	2381.1	2760.3	3136.8	3445.6	3820.4	3936.1	4311.6	4677.6	4846.6	4897.8	5134.1	5347.2	5726.1	5904.2	6115.6	6381.2	6677.7	6902.6	7263.9	7323.3	7564.9	7845.4	8050.8	8245.4	7539.4	7465.8	7582.1
0	0	0	1.2835	12.794	0	10.331	13.931	28.322	62.916	136.19	252.31	385.29	565.81	821.63	1043.7	1303.7	1863.6	2159.9	2626	2592.3	3494.8	3990.3	4390.7	4138.6	5351.2	4938	5371	5597.6	5924.9	6202.6	6646.1	7030.6	7239.1	7611.2	8202.9	8559.6	8983.6	10852	9589.1	9648.5	9684.9	9940.7	10434	10311	10313	10658	10908	10888	11023
0	0	0	0	7.2245	6.2394	16.834	26.782	33.102	65.489	116.67	205.16	351.32	531.21	763.67	1013.3	1296.7	1583.2	1870.9	2227.5	2150.6	2358.3	3082.6	3400.6	3403.2	3646.4	4177.1	4495.8	4808.9	5023.6	5232.4	6327.2	6647.5	6824	7349.7	7626.7	7472.5	7528.5	8037.3	8454.9	8796.2	8755.2	9042.7	8807.4	9250.7	9343.7	9169.8	9310.3	9464.4	9628.6
0	0	0	0	5.6149	2.6625	7.0236	9.3275	20.061	34.024	93.793	168.9	249.37	367.56	533.5	747.69	990.37	1164.4	1421.4	1771.2	2007.5	2245.5	2608	2912.4	3171.5	3554.3	3975.5	4207.6	4424.2	4820.7	5164.2	5390.6	6000	6138.8	6679.6	6865.1	7268.1	7377.3	7560.6	7837.6	8058.9	8271	8712.7	8815	9138.8	9296.9	9235.8	9333	9258.6	9794.9
0	0	0	10.854	3.6294	7.613	4.2193	14.26	39.238	94	226.95	325.21	583	828.94	1120.3	1527.4	1920.6	2378.3	2949.4	3384.7	4044.8	4631.5	5144.8	5898.2	6371.7	7036.1	7730.4	8352.1	8743.2	9401.9	9861.2	10377	11120	11621	12204	12508	13051	13947	14274	13388	15345	15573	16312	16547	16773	16699	16645	17027	17107	17419
0	0	0	0	0	2.9533	38.127	102.24	202.88	399.67	580.12	912.41	1287.3	1771.5	2318.6	2824.2	3532.1	3875.2	4448	5017.1	5576.5	6494.8	6960.7	8313.3	8740.9	9251.3	9808.3	11662	12019	11583	12241	12202	12860	13034	13599	13958	14109	14573	14576	15002	14949	15543	15636	15668	16083	15880	16091	16123	15983	16132
0	5.8789	0	2.5862	0	3.498	0	16.854	32.042	62.025	133.93	231.02	313.69	424.11	576.72	740.82	893.92	1101.1	1386.9	1585	1838.5	2012.5	2264.5	2516.2	2752.6	3113.3	3232.5	3476.8	3717.3	4215.7	4393.1	4828.7	4872.9	5268.4	5715	5820.7	6231.3	6423.7	6751.8	6688.2	6926	6698.2	6953.5	7218.8	6809.8	6935.6	7020.3	7200.6	7288.2	7320.6
0	0	0	0	6.9606	4.8855	19.009	28.101	49.709	129.28	175.56	283.94	432.44	643.88	859.58	1101.3	1445.1	1797.5	2063.4	2485.8	2855	3241.7	3641.2	4083.5	4534.8	5028.9	5421.1	5822.1	6062.1	6648.5	6616.3	6885.8	7529.5	7771.5	8093.5	8476.4	8895.1	9286.4	9476	8276.9	8146.2	8258.9	9354.1	8901.6	8766.6	8938	9447.5	10390	10513	10551
9.5687	10.095	0	2.6955	0	0	0	0	0	36.873	76.804	151.62	249.16	349.51	497.62	716.39	903.95	1088.1	1378.2	1640	1935.8	2277.5	2625.7	2931.9	3454.3	3641	3827.3	4407.5	4943.6	5168.2	5589.6	5821.1	6175	6567.3	6777.2	7060.5	7468.1	7718	8004.3	8242.7	8616.9	8753.6	8851.9	8994.2	9307.4	9466.4	9444.4	9417.9	9699.8	9341.7
0	0	0	0	14.346	23.952	27.055	45.581	127.56	247.7	375.54	569.6	799.22	1045	1324.9	1629.6	1973.1	2268.5	2669.8	3047.7	3329.7	3722.3	3876.5	4192.4	4684	4807.5	5453.9	5634.7	5826.3	6328.9	6291.3	6316.6	6964.8	7217.1	7514	7941.8	7998.9	8317.1	8445.9	8722.9	8454.5	8362.1	8218.9	8393.4	8210.2	8281.4	8207.3	8245.6	8120.8	8266.1
0	0	0	0	15.116	88.504	141.52	223.79	327.18	483.13	690.74	932.8	1245	1586.4	1953.4	2315.6	2796	3204.2	3752.6	4238.1	4660.8	5195.2	5684	7242.6	7801.4	7028.8	8820	9268.5	9539.3	10104	10099	9271.8	10892	11270	11520	10730	11142	11505	11433	11623	11722	12109	12358	12594	12507	11440	12671	13144	13694	13447
0	0	0	0	3.1395	15.362	31.273	62.397	119.44	173.47	288.78	409.3	626.53	938.14	1196.9	1485.9	2034.3	2431.4	2961.7	3417.6	4092.6	4742	5453.4	5591.3	6309.7	7356.9	7707.4	8248.4	8859.1	9287.6	9621.7	10205	10672	11118	11211	11818	11789	12159	12094	12188	12615	12587	12720	12689	12811	13020	12880	13462	13236	13221
24.712	0	0	0	0	2.6157	1.3965	20.174	35.058	101.79	205	309.42	441.16	651.65	881.07	1136.4	1479.1	1845	2203.4	2533.8	2998.5	3372	3863.7	4271	4658.5	5044.8	5538	5858	6373	6610.8	6953.4	7276.7	7582.5	7806.3	8036.6	8198.2	8569.6	8787.1	8994.1	9161.6	9228.6	9295.3	9382.7	9539.2	9718.6	9854.7	9836.8	9687.1	9716.3	9819.1
4.5631	3.6033	0	0	0	7.9921	0.68898	11.392	24.377	45.535	84.868	159.51	252.31	379.17	561.08	755.67	978.04	1250.2	1525.8	1801.5	2140.3	2430.5	2838.4	3124.8	3507.9	3772	4081.3	4234.2	4532.9	4978.5	5194.7	5471	5691.1	6119.1	6141.6	6569.9	6780	7206.8	7308.3	7736.1	7864.8	7848.6	8251	8179.4	8022.8	8153	8166.8	8095.5	8363.2	8497.1
0	0	0	0	7.6883	8.8111	23.642	24.376	69.834	112.08	196.45	325.5	515	724.85	995.28	1314.1	1753.4	2054.7	2940	3057	3509.2	4029.7	4554.1	5288.7	6529.4	7101	7974.6	8596.1	8134.3	9609.8	10215	10095	10363	11175	11947	13178	12506	12861	14511	13329	13657	14399	14097	14429	15103	15423	15115	15363	15766	15938
0	0	0	0	3.2454	0.85398	20.024	47.498	143.69	308.43	520.32	760.85	1181	1479	1906.5	2382.4	2997.3	3546.1	4301.9	4781.3	5314.1	5792.9	6397.6	7092	7681.8	8023.1	8883	9255.8	9843	10834	10955	11463	11556	12799	13486	13544	13725	15128	15723	14894	15587	15948	15997	15866	16397	16799	16773	16623	16918	16896
0	0	0	2.0807	8.0349	11.214	0	12.805	40.166	102.74	127.99	164.2	301.59	382.91	577.36	862.59	1080.8	1226.3	1621.6	1843.2	2087.8	2090.5	2740.8	2925.4	3051.8	3426.6	3560.2	3758.4	4140.7	4370.5	4465.9	4250.5	4250.8	4386.8	4515.6	4576.7	4578.2	4699.3	4737.7	4817.8	4814.3	4905.4	4931.6	5027.2	4978.5	5098.2	5104.2	4971.3	5044.7	4873.9
0	0	1.0062	0.9429	6.4645	3.2668	17.283	7.3596	11.997	36.556	84.531	155.24	260.17	432.01	640.49	978.07	1286.2	1591.1	1997.5	2446.8	2982	3524.1	3970.7	4314.3	4883.8	5421.9	5860	6110.4	6642.2	6862.7	7252.3	7743.9	8082.6	8408.1	8896.9	9209.7	9579	9658.9	9829	9922.2	10181	10209	10518	10619	10576	10551	10717	10818	10685	11188
0	0	0	0	7.0845	16.559	8.6014	36.453	40.354	43.604	82.53	137.65	168.21	256.83	317.36	395.98	494.21	567.45	622.7	726.64	784.49	829.6	911.71	1024.6	1074.9	1297.1	1414.5	1554.7	1699	1895.4	2033.3	2163.5	2401.6	2705.7	3020.9	3167.1	3443.8	3650.5	3983	4082.9	4168.5	4313.7	3556.3	3473.6	3527.2	3387.8	3568	3774	4108.7	3646.5
2.0757	2.9124	0	6.5932	0	0	4.5685	4.7027	1.3382	18.449	38.12	75.689	129.15	247.19	378.63	576.06	781.02	1112.5	1424.2	1758.4	2126.7	2500.8	2620.7	3179.1	3614	4240	4452.6	5218.2	5441.9	5872.4	6175.9	6802.9	7124.3	7550.5	8078.2	8601.9	9052.3	9471.2	9815.3	10306	10452	10519	11195	11025	11690	11738	11540	11994	11823	12199
6.4692	0	0	0	0	6.3955	14.395	64.84	131.58	257.42	431.58	613.36	871.75	1145.1	1477.2	1849.9	2255.2	2679.3	3053	3296.2	3832.6	4223.7	4664.6	5000.4	5359.6	5606.5	6195.7	6464.6	6843.3	6968.7	7164.3	7395.9	7555.8	7855.9	8050.8	8147.5	8465.8	8492.8	8766.6	9108.7	9089.4	9140.9	9187.8	9528.6	9905.1	9888.1	9853.6	9978.5	9977.3	10264
0	8.5706	6.1918	4.5984	0	0.67607	0	0	0.5468	0.15594	4.6793	28.549	62.885	78.32	161.75	243.87	452.81	568.03	675.13	817.41	1201.2	1352	1784	2098.5	2293.9	2827	2908.4	3462.1	3853.7	4127.6	4528.6	4786.2	5243.3	5697	6231.4	6697.7	6873.8	7628.8	7501.7	7747.7	8178.1	8177.6	8293.7	8396.6	8769.3	8929.3	8828.5	8980.8	9099.6	9018.4
0	0	0	0	2.5078	18.691	16.398	18.01	18.733	28.801	48.424	63.956	82.37	85.749	125.12	197.08	301.12	404.97	577.1	756.85	1017	1290.5	1657.2	1958.6	2297.1	2646.2	3030.3	3430.7	3784.9	3915.8	4192.7	4593.5	5343	5838.6	6118.7	6490	6955.2	7165.2	7413.5	7806.6	8010.1	8256.9	8451.5	8629.1	8983.7	9135.2	9129.3	9317.4	9255.6	9289.9
11.649	7.4397	0	0	0	0	15.674	68.506	120.3	225.61	310.36	428.23	594.17	745.68	923.43	1133	1324.1	1556.8	1830.6	2081.6	2410.9	2749.3	3063.6	3414.6	3747.3	4096.1	4428.7	4767.5	5143	5507.6	5890.8	6222	6709.1	7041.3	7386.2	7883.6	8110.2	8327.6	8693.6	8912.2	8944.5	9213.9	9635.3	9824	9796.7	10010	10010	10169	10226	10318
0	0	0	17.404	83.297	142.24	227.37	335.11	382.55	501.72	609.96	798.44	1064.3	1282	1528	1929.5	2251.1	2579.7	3037.2	3506.9	3899.4	4333.6	4852.6	5197.6	5290.5	5818.8	6029.4	6434.2	6898	7189.6	7615.8	8136	8605.7	9093.3	9169.7	9636.7	9817.3	10151	10202	10520	10908	11307	11157	11499	11777	11883	11736	11848	11776	12102
0	0	0	0	14.368	14.452	9.3185	22.832	38.395	47.05	71.927	131.16	222.92	342.88	481.62	713.53	939.83	1144.2	1417.6	1752.7	1955.1	2216.8	2537.7	2885.8	3265.6	3582.5	3855.7	4273.3	4382.3	4690.7	4823.9	5067.8	5343.7	5696.3	6019.5	6073	6287	6638.2	6631.7	6952.4	6889	7104.6	7158.6	7423.5	7451.2	7450.8	7562.2	7519.9	7422.9	7627.9
30.546	0	0	0	0	0	30.311	147.53	316.01	593.04	966.38	1404.2	1986.8	2636.3	3295.1	4074.6	4911.5	5551.9	6341.2	7234.1	8155.2	9024.7	9907.3	10497	11641	12338	13136	13495	14426	14732	15479	15793	16561	17030	17847	18694	19119	19543	19710	19773	19772	20200	20371	20222	19633	19344	20299	20189	19316	19820
39.623	4.204	0	0	0	0	0	2.7031	11.004	11.328	16.771	16.791	38.875	99.706	238.09	412.1	642.26	861.81	1138.9	1409.2	1722.9	2117.1	2590.3	2946.3	3295.5	3690.2	4157.7	4581.6	5079.6	5443.5	5746	6170.9	6661.8	7079.5	7432.7	7964.1	8240.7	8732.3	9101.5	9409.9	9668.5	9788.7	9973.8	10244	10300	10497	10656	10846	10899	10747
0	0.64837	3.5716	0	8.3973	0	3.4782	1.5853	25.405	25.49	78.404	94.486	165.75	381.89	555.76	745.63	1032.3	1275.2	1505.1	1882.3	2372.5	2869.3	3197	3621.7	4290.5	4637.5	5354.7	5734.9	6073.8	6715.1	7097.3	7505.7	7905.1	8516.4	8724.9	9257	9508.8	10076	10206	10655	10650	11266	10933	11159	11359	11650	11564	11724	11929	11962
0	0	0	1.171	3.3811	9.5749	9.7564	14.735	38.91	73.525	146.27	247.33	395.38	596.25	802.6	1120.1	1465.3	1779	2177.2	2571	3006	3410.7	3857.1	4200.6	4746.9	5096.6	5643.2	5910.7	6232.7	6529.8	7072.5	7262.2	7464.1	7819	8084.4	8129.4	8527.2	8752.4	8801.1	8918.1	9186.8	9419	9665.6	9702.8	9997.1	9892.5	9973.8	10028	10083	9981.4
0	1.6693	0	4.0225	6.7375	2.504	3.1272	8.3163	9.0876	1.7709	4.3316	0	0	14.747	55.621	94.164	169.55	235.44	374.55	510.44	724.09	967.77	1233.4	1517.5	1797.4	2129.1	2480.9	2885.7	3161.8	3560.2	3750.3	4211.2	4541.3	4862.5	5237.4	5568.8	5940.6	6227.2	6595.4	6738.7	7036.4	7335.3	7429.3	7725.9	7919.8	7919.2	8158.4	8120.8	8055.1	8148.4
8.7037	0	0	0	0	6.9515	48.336	125.57	248.25	393.99	648.54	925.03	1245.4	1655.4	2180.2	2662.4	3302	3768	4405.7	5188.7	5727	6387.2	6974.8	7724.5	8432	8970.9	9305.3	9702.6	10466	10669	11613	11765	12567	13074	13008	13158	13579	13957	14226	14691	14747	14689	15381	15519	16118	16046	16040	16310	16390	15714
0	0	0	3.5765	8.6056	0	10.696	12.363	4.1668	35.645	42.55	78.474	150	257.63	397.08	538.72	722.88	910.71	1110.2	1365.9	1558.9	1762.6	1921.7	2122.9	2471.1	2657.2	2814.3	3159	3260.3	3544.8	3690.1	4080	4400.6	4869.2	5076.8	5476.2	5722.4	6035.9	6295.9	6527.6	6803.4	6829.4	7349.5	7776.6	7770.2	7747.3	7753	8055.4	8303.6	8221.5
0	0	0	0	2.4809	3.5867	16.442	65.945	148.53	255.22	396.18	584.1	755.76	930.9	1113.1	1414.3	1714.1	1923.2	2276.3	2467.3	2789.7	2962.3	3359.6	3621.2	4241.4	3787.6	4993.9	4236.3	5180.5	5538.1	5642.6	5429	6233.4	6298.9	6662.3	6584	7053.1	7293.2	8203.3	8377.8	8403.9	8677.5	8767.9	8917.1	8810.4	9035.5	9420.9	9272.2	9452.7	9431.6
8.645	0	0	0.45467	6.1718	0.16236	0	0	60.773	53.11	164.23	287.63	443.04	707.61	848.68	1137.2	1504.9	1826.5	2148.7	2447.4	2767.6	3206.6	3575.6	3722.7	3957.4	4073.7	4546.6	4812.4	5704	5380.4	5401.5	5804.8	5784.5	6021.8	6298	6529.7	6666.8	6890.3	6984.6	7355	7359.1	7630	7782.8	7928.6	8092.4	8049.2	8178.2	8237.9	8166.7	8248.9
0	0	0	2.0073	0	4.2237	11.811	3.2308	24.611	1.7701	9.6555	27.759	59.637	159.92	318.23	476.5	754.78	1088.5	1225.6	1853.9	2145.4	2506.2	2876.6	3301.6	3169.6	3650.7	3729.3	4322.9	4687.9	5145.4	5523.7	5716.7	6013	6314.3	6790.2	7375.4	7506.3	7924.3	8366.7	8398.8	8817.8	8865.4	9188.7	9176.1	9454.4	9557.5	9638.1	9478.1	9711.8	9993.2
3.5681	4.1108	0	0	0	6.0434	6.8917	33.048	45.982	100.25	223.83	373.44	544.64	750.25	1007.6	1231.7	1557	1912.5	2263.9	2508.3	2849.6	3229	2834.8	3112	3296.2	3583.3	3802.9	4122.7	4405.9	4827.6	5119.2	5187.3	5554.6	5859.4	6309.3	6740.7	6694.5	7032.7	7527.5	7898.9	8119	8158.5	8409.9	8504.7	8467.5	8655.5	8766.6	8920.7	8995.8	8917.4
0	4.2912	0	0	0.071583	1.2533	10.794	24.12	36.365	70.884	132.29	186.82	294.92	439.49	614.28	822.63	1125.9	1382	1377.1	2017.6	2308.7	2526	2567.8	3095.9	3280.2	4237	3782.8	4344.6	4235.7	4399.8	4743.4	6102.4	6358	6564.5	6792.2	7114.1	6353.7	7440.9	7877.8	8221.8	8441.7	8433.2	8554.2	8652.1	9047.3	9119.1	9286.7	9456.9	9315.5	9465.2
0	0	4.8402	0	0	0	85.833	102.04	132.27	205.52	278.39	436.94	633.69	898.88	1304.3	1714.3	1994	2489.1	2938.9	3531.2	4106.2	4857.6	5347.6	6106.9	6838.4	7350.6	8003.7	8566.5	9751.5	10443	11013	11953	12707	12733	13506	14172	14482	14245	14273	14648	14774	15016	15207	15357	15560	16216	16354	16158	16152	16452
2.244	4.3021	0	0	3.5318	0	2.3213	0.62676	16.178	29.432	41.747	80.927	142.69	234.75	407.43	618.31	827.49	1160.3	1506.7	1787.1	2225	2797.9	3423.5	4007.4	4316.1	4811.4	5321.7	6917.1	6864	7276.9	7832.3	8334.9	9035.7	9620.4	10135	10340	10931	11192	11419	11860	12127	12320	12525	12799	12715	12996	13251	13487	13745	13256
7.7249	8.9567	3.4474	9.5533	10.114	0	0	0	0	1.1555	15.184	53.847	129.42	252.63	472.64	672.18	917.31	1156.8	1567.6	1947.7	2473.4	2869.6	3407.4	3787.1	4585.2	5114.3	5690.1	6016	6387.3	6959.9	7441.6	7820	8100.6	8595.1	8938.8	9343.3	9816.9	10069	10682	11312	11630	11669	11924	12126	12345	12870	12837	12581	12986	13308
0	0	0	1.4283	22.847	15.904	24.755	45.661	72.84	126.42	240.79	396.04	616.43	843.66	1140.4	1451	1959	2346.7	2771.9	3251.4	3722.6	4191	4558.9	5003.7	5551	6580.9	7101.6	7625.3	8513.6	8652.4	9685.1	10094	10814	11090	11192	11886	12419	13063	13038	13300	13658	14084	13759	14218	14623	14909	15111	14870	15270	15183
20.836	12.175	0	0	0	0	0	29.18	79.516	167.8	335.78	511.39	796.43	1059.6	1365.3	1678.6	2092.6	2559.3	2867.1	3441.8	3841.8	4609.6	4805.9	5536.4	6188.7	6801.7	7109.5	7510.5	8093.5	8452.5	8816.4	9389.5	10019	10388	10685	11061	11274	11324	11408	11542	11560	11814	12030	12149	12202	12234	12185	12289	12175	12332
2.5201	0	0	0	0	12.453	5.5662	26.046	45.887	117.73	234.18	382.16	626.55	968.84	1348.4	1823.3	2371.3	2967.3	3284.8	4314.1	4753.6	5702	6091.9	6768.2	7431.9	8082.2	8841.4	9457.1	10098	11015	11114	12491	13067	13929	14418	15251	15417	15876	16481	16633	16687	16926	17269	17537	17383	17592	17647	17645	17332	17087
0	0	13.025	6.5291	8.9567	0	5.9173	4.806	7.1853	0	18.928	20.822	37.92	136.4	204.79	333.08	490.87	695.23	891.49	1146	1400.4	1774.1	2015.5	2425.1	2929.7	3393.1	3742.1	4398	4916.5	5316.8	5625	5613.2	5860.1	6329.2	6625.1	6883.6	7204.5	7483.5	7790.2	8214.5	8222.5	8251.5	8377.2	8836.9	8800.1	8918.5	8812.1	8806.2	8870.5	9126.7
0	0	0	0	4.4323	19.99	41.573	44.69	61.24	65.245	34.972	45.35	50.703	55.754	80.671	126.91	188.21	251.62	380.21	559	753.42	903.47	1151.6	1399.2	1672	1915.2	2146.3	2326.1	2630.7	2928.1	3235.1	3362.2	3870.3	3947.8	4331	4630.6	4805.9	5238.2	5386.8	5611.7	5747.7	5776.7	5869.1	6143.5	6292.8	6215.3	6332.9	6478.3	6631.9	6419.7
0	0	0	0	37.459	56.234	87.186	117.45	180.27	256.76	359.02	521.01	686.92	900.51	1146.2	1337.9	1769.8	1892.7	2247.2	2609.7	2993.9	3376.5	3643.1	3990	4496.7	4816.5	5205.4	5550.8	6116.5	6718.4	7004	7889.2	8262.8	8420.1	8895.5	9199.7	9705.2	9826	10025	10305	10494	10831	10758	11191	11038	11445	11431	11590	11895	11869
0	0	0	0	9.5163	0.52634	9.7929	18.094	39.601	76.758	134.63	226.8	336.64	480.78	676.94	928.07	1157.8	1447.1	1706.2	2038.4	2441.8	2786.4	3251.7	3630.2	4099.8	4482.7	4884.5	5259.9	5805.1	6206.3	6599.6	6840.4	7239.6	7744.3	8121.2	8343	8670.5	8731.8	9060.9	9672.8	10060	10202	10352	10803	10706	9764.5	9981.7	9895.7	10024	9961.5
0	1.3969	1.6064	0	0	0	3.4449	0	10.861	18.318	41.472	92.897	133.32	231.1	375.04	502.23	725.66	858.05	1058.1	1256.1	1582.2	1877.1	2200.1	2618.3	2933.1	3378.9	3767.3	4158.2	4700.4	5071.2	5559.3	5884.9	6256.8	6957.2	7410.7	7872	8044.7	8522.2	9041.6	9278.5	9596.7	9670.9	10063	10283	10872	11195	11163	11349	11421	11559
15.029	7.2501	0	0	2.2435	0	0	3.1936	0	20.975	39.265	45.297	83.937	135.46	189.35	235.15	324.83	403.45	499.06	640.28	774.22	897.19	1073.2	1246.4	1376.8	1542.2	1814.8	2034.9	2241	2378.2	2684.5	2766.5	3018.2	3179.5	3348.8	3511.5	3817.1	4089.1	4273.3	4551	4625.2	4733.4	4874.1	5247.2	5258.4	5398.5	5324.9	5402.5	5440	5704.3
0.79547	1.9826	0	0	0	0	13.861	34.733	87.584	150.74	270.67	387.74	493.05	689.31	923.91	1079.1	1262.5	1400.1	1608.1	1867.9	2015	2118	2496.4	2828.8	3691.4	4140.1	4261.5	4559.4	4942.3	5010.2	5400.5	5516.3	4880.7	5246	5662.3	5923.3	5925.6	6184.3	6508.7	6796.8	6926	6976.3	7156.1	7107.7	7245.8	7524.4	7557.7	7610.3	7743.6	7790.4
61.555	31.957	0	0	0	0	2.9549	0	27.452	100.43	185.74	408.69	590.67	857.4	1269.4	1687.3	2190.3	2659.5	3207.5	3901.9	4316.3	4808.9	5436	6020.5	6509.5	7149.6	7829.1	8665	9108.3	9703.2	10219	10820	11604	12089	12282	13299	13429	14193	14427	14722	15105	15603	16013	16486	16448	16808	17191	17560	18208	18280
15.083	10.697	0.94736	0	0	0	0	0.90932	28.729	83.466	165.77	237.13	385.33	531.17	663.82	829.42	983.39	1130.1	1272.1	1525.1	1663.7	1841.1	2093	2303.3	2494.4	2635.3	2905.9	3085.2	3284.5	3259.8	3467.9	3759.8	4036.5	4035.3	4278.5	4326.2	4488.9	4526.2	4701.3	4903.3	5113	5238.2	5188	5301.8	5397.8	5421.1	5555.7	5570.5	5750.7	5794.1
0	3.0455	0	0	0	4.4926	6.2917	0	0	0	3.1166	2.7303	11.786	6.7988	10.959	51.513	125.18	206.22	352.82	466.5	718.04	908.55	1137.7	1365.6	1642.7	1889.1	2171.6	2523.3	2917.6	3165.5	3521.5	3874.1	4367.9	4928.7	5221	5750.5	6017.6	6450.6	6626.1	7079.4	7258.9	7538.7	7706.5	7829.1	8280.8	8360.6	8471.7	8602.3	8626.3	8637.4
18.089	4.4297	0	0	0.097006	0.090816	0	0	0.15436	8.0877	35.807	88.546	174.63	289.64	415.47	573.26	740.85	950.52	1188.1	1414.3	1661.9	1987.3	2207.3	2555.3	2698.3	2977	3339.5	3779.3	4007.7	4293.1	4421.7	4408.9	4655.7	4630.4	4700.2	4933	4996.9	5379.9	5601	5900.7	5691.1	5785.5	5910.5	6038.9	5857.7	5760.7	5820.6	5832.7	5870.2	5984.6
0	0	0	7.0293	11.766	14.88	14.387	15.219	29.754	57.086	106.85	172.21	281.11	388.23	558.88	762.11	1281.8	981.44	1345.3	1627.1	1865.4	2074.5	2380	2643.2	2858.9	3186.9	3432.7	3648.7	3839.1	4216.2	4474	4738.9	4991	5312.6	5585.9	5858.8	6190.8	6347.8	6531.4	6758.5	6896.1	7198.1	7253.6	7354.1	7396.5	7490	7532.6	7578.9	7681	7768.4
0	0	0	2.3255	4.8072	0.35466	12.111	25.495	58.006	134.84	246.07	406.49	633.75	921.23	1283.2	1618	2110.9	2450.3	2993.2	3412.7	3870.1	4406.7	4711.4	5153.4	5557.3	6157.1	6632.1	7006.3	7261	7560.4	7874.6	8384.8	8535.2	8905.7	9377.6	9746.7	9966.4	10426	10701	10642	10995	11208	11123	11021	11540	11454	11209	11272	11198	11699
6.82	5.4258	1.6015	4.225	2.8365	0	0	0	0	4.792	37.947	91.965	191.59	321.36	464.37	719.35	1120.6	1278.3	1595.2	1913.8	2268.1	2617.6	3040.2	3485.7	4074.6	4305.1	4839.7	5046.6	5556.9	6161.9	6412.4	6388	6938.9	7247.3	7798.6	8328.4	8516.9	9049.1	9388.6	9813.5	10124	10257	10679	10722	10882	10961	11447	11667	11541	11634
0	0	0	0	9.0046	28.965	66.142	101.66	120.03	202.05	289.54	420.69	587.71	765.18	940.62	1223.2	1431	1910	2287.1	2602.7	2983.9	3475.8	3858.4	4128.3	4389.6	4672.7	5041.1	5438.8	5733.9	6144.7	6136.7	6224.8	6682.4	6753.8	7248.1	7301.1	7402.9	7839.3	7877.5	8094.7	8375.2	8520.1	8597.2	8632.5	8699.7	8809.5	8940.4	8881.9	8744.4	8772.7
0	0	12.548	0	40.24	19.707	0	0	20.931	0	0	0	30.889	239.72	195.91	324.45	475.1	603.91	959.51	1258	1498.6	1822.8	2175.2	2183.2	2763	2726.3	3399.7	3670.1	3838.3	4304	3695.2	3835.5	4128.7	4287.1	4444.6	4596.6	4889	5068.9	5224.3	5485.8	5483.6	5657.5	5830.1	5878.6	5965.1	6102.6	5949.5	6101.7	6041.4	6149.4
1.1204	0	0	0	14.395	0	3.3702	21.472	67.542	169.86	286.97	439.91	659.63	937.49	1200	1546.3	1838.6	2253.3	2614.2	3094.7	3458.2	3995.9	4387.3	4922.4	5271.9	5882.7	6396.4	6780.6	7398.8	7413.9	7608.8	7993	8594.6	8913.2	9192	9479	9719	10112	10404	10989	11275	11322	11552	11592	11872	11792	12252	12256	12614	12893
0	0	6.9102	6.4513	10.203	0	32.557	51.329	113.14	153.71	209.77	271.39	335.59	430.96	494.89	608.42	718.7	883.57	1020.5	1265.4	1398.6	1578.3	1821.4	2212	2376.3	2494.3	2714.9	3000.2	3243.3	3417.5	3579.8	3626.7	3845.4	4293.6	4439.6	4633.2	5052.3	5320.5	5424.4	5680.5	5933.6	5809.1	6231.4	6111.3	6329.3	6233.6	6131.1	6228.5	6384.5	6410.4
0	0	0	8.0707	37.778	85.603	89.359	119.64	74.828	103.08	150.15	226.74	333.95	461.5	609.33	838.2	1037.6	1278.3	1507.5	1684.9	1970.8	2315.3	2540.6	2848.7	3078.9	3376.6	3633.7	3955	4191.7	4451.9	4698	4897.4	5221.7	5451.7	5790.5	5789.8	6184.1	6286.6	6484.9	6796.2	6964.8	7171.2	7099.2	7141	7095.8	7342.5	7390.7	7456	7525.8	7576.7
0	0	0	0	27.633	42.87	57.855	94.633	167.12	264.74	446.34	659.76	994.83	1326.8	1738.7	2224.8	2647.7	3329	3939.3	4307.7	4985.1	5758.4	6233.3	6466.6	7134.7	6343.9	8732.6	9111.6	9835.2	10888	11316	11978	9676.4	10249	10531	10814	11412	11513	11495	11730	12054	12231	12461	12602	12945	16669	14784	13257	13300	13957
0	1.81	0.90574	0	0	5.9132	8.8076	32.009	74.514	139.38	226.83	324.98	509.78	723.54	982.22	1216.4	1541.2	1850.2	2164.4	2504.9	2856.2	3171.5	3639.1	4004.7	3984.6	4644.1	4985.9	5701	5458.9	6001.6	5982.2	6601.1	7162.7	7057.1	7692.1	8074	8313.4	8559.6	8866.7	8794.9	9256.8	8025.9	9710.4	9984.4	9922.8	9864.9	8578.9	9832.8	10342	10109
0.42877	0	0	0	0	0.36441	27.255	75.678	140.53	288.66	434.87	574.37	872.93	1046	1295.2	1790.4	2124.8	2431	2824	3259.1	3592.6	3622.4	4062.7	4518.6	4861.6	5107.8	5722.6	5880.9	6310.5	6621.3	7288.3	7779.5	8124.1	8616.7	8925.8	9128.9	9767.2	10134	10303	10460	10592	10592	11210	11794	11279	11733	11837	12276	12491	12407
0	0	0	0	7.0224	2.5896	4.9737	16.255	14.273	16.752	12.293	23.596	64.368	141.37	214.33	335.42	494.48	671.68	882.91	1144.9	1373.2	1644.5	1916.2	2101.8	2365.5	2533.3	3029.8	3262.8	3574.1	4044	4251.5	4652.3	4768.8	5103	5489	5789.3	6131.1	6437.3	6426.6	6689.7	6817	6984.7	7258.7	7425.6	7559.8	7990.1	7927.9	7882.8	8017.5	8046.9
0	0	0	0	41.252	136.05	264.52	405.72	483.36	641.28	787.61	1041.7	1346.8	1719	2309.1	2638.5	3060.7	3351	3993.8	4439.4	4678.6	5485.1	5881.2	6162.5	6796.1	7830.4	8545.2	9247.6	6718.5	8715.6	11247	10985	10715	11005	11511	12061	12519	12997	13410	13591	13883	14460	14848	15212	15304	15048	15356	15750	15368	15675
0	0	0	25.783	15.584	49.993	58.91	87.515	117.94	160.23	187.23	210.78	262.42	394.92	427.81	609.31	726.06	837.12	1093.3	1330.6	1574.1	1855	2200.1	2502.3	2699.3	3050.2	3495.5	4084.2	4302	4646.7	4992	5251.9	5652.1	6276.1	5486.1	6774	7254.4	7354.3	7356	7955.7	8171	8367.8	8419.1	8703.4	9052.8	8891.4	8560	9295.3	7927.6	8278.4
0	0	0	0	0	14.092	45.798	111.96	194.82	297.13	485.62	717.87	971.31	1307.6	1583.8	1912.9	2390.5	2650	3122.3	3586.3	4103.7	4597.1	5345.1	5784.5	6372.8	6847.7	7317.8	7934.1	8410.2	9127.1	9398.1	9783.5	10307	11059	11969	12481	13088	13739	14612	15351	14725	15229	15229	15382	15545	16030	16390	16545	16591	16668
0	0	0	9.0916	5.2888	32.719	34.063	49.863	59.389	71.847	110.69	156.7	252.54	377.75	561.08	847.58	1053.9	1404.1	1652.5	2075	2297.5	2629.9	2942.8	3254.9	3524.2	4029.2	4502.2	4868.8	5137.5	5475.4	5442.9	6014.9	6114.8	6532.9	6959.5	7242.2	7390.4	7826.3	8234.7	8345.6	8583.3	8953.9	9251.9	9398.1	9456.6	8153.6	9574.1	9285.3	9576	9587.3
5.302	0	0	0	0.66878	3.7426	7.4428	25.384	27.106	61.722	121.53	194.38	372.75	431.17	586.62	791.05	1034.4	1275.5	1542.5	1788.1	2201.7	2393.4	2738.3	3190.2	3485	3754.4	4979	4534.1	4986.7	5531.5	6042.4	6372.1	6858.3	7097.9	7560.7	7842.3	8055.9	8286.9	8585.8	8513.1	8917.9	9055.2	9149.9	9221.2	9384	9661	9850	9644.3	9720.1	9812.4
0	10.532	0	1.1814	11.531	2.7901	6.6443	30.22	88.084	140.55	244.07	402.36	562.78	766.18	976.07	1277.1	1491.5	1814	2093.7	2483.3	2682.5	3039.8	3502.9	3821	4197.2	4526.3	4809.5	5161.2	5573.1	5863.4	6094.2	6446.5	6880.2	7363.5	7717.4	8088.7	8350.1	8706.5	9008.8	9393.1	9610.4	9515.4	9844.4	10428	10477	10485	10364	10263	10219	10196
2.7445	0.43266	0	0	8.5481	0	1.0332	17.56	50.474	91.211	171.8	270.94	392.18	534.2	707.7	934.25	1191.3	1409.2	1678	1984.3	2268.1	2371.8	2757.4	3118.5	3476.4	4258.1	4556.4	5076.5	5306.5	4953.6	5347.6	5588.9	5920.5	6375.9	6899.6	6772.4	6770.2	6798.5	6754	7094.5	7162.7	7240.6	7273.7	7546.1	7578.8	7819.1	7994.6	7860.9	7973.4	8105.8
0	0	3.1316	0.81384	3.771	11.478	13.616	36.324	51.264	85.156	130.01	215.77	322.57	450.45	636.95	853.84	1135.8	1399.2	1682.5	2032.8	2366.8	2627.7	2962.3	3171.6	3533.9	3794.8	4109.9	4187.2	4545.4	5063.2	5306.9	5598.4	5689.8	5937.6	6232.6	6527.5	6943.5	7118.8	7300.6	7360.3	7440.3	7556.8	7594.2	7840.2	7851.1	7996.3	8037.1	8069.3	7992	8105.6
0	3.2906	0	0.63362	0	8.972	0	8.7647	8.2958	12.228	39.954	54.234	73.699	105.08	162.37	264.83	382.75	505.51	715.4	941.36	1183.9	1465.6	1744.9	2091.6	2294	2539.1	2810.5	3080.6	3467.5	3776.1	4020.1	4354.6	4616	4904.6	5108	5418.5	5811	6050.4	6322	6515.3	6682	6870.6	6921.5	6963.8	6932.3	7147.8	7214.9	7624	7537.2	7833
10.301	0	0	0	0	10.892	27.742	62.199	156.87	287.01	437.33	666.56	912.57	1274.7	1639.2	1941.5	2428.3	2750.4	3030.9	3598.8	4001.7	4357.9	4958.1	5295.1	5731.4	6134.3	6787.8	7059.9	7419.2	7803.6	8099.8	8386.6	8775.2	9211.7	9557.1	10110	10636	10868	10996	11160	11227	11519	11684	11680	11374	11738	11775	11761	11635	11779
0	0	0	0	12.065	12.361	20.071	20.851	40.878	58.458	95.851	158.61	211.94	305.47	442.81	544.72	713.2	969.01	1388	1621.5	1919.1	2531.7	2899.7	3187.5	3438.1	4246.2	4139.6	4812.9	4577.3	5029.7	5368.1	6485.7	6774.1	7273.3	7691.5	8201	8778.5	8824.4	9145	9388.4	9636.4	9795.6	9849.2	10074	10246	10720	10519	10750	11012	11342
2.5395	0	0	1.9828	0	0.92627	18.457	54.243	66.608	146.15	206.72	278.54	387.12	492.15	646.5	838.37	966.2	1117.4	1387.4	1491.9	1689.7	1816.1	2112.7	2281.3	2593.3	2773.8	2969.2	3158.9	3290.4	3344.5	3624	3818.9	4090.9	4566.8	4415.7	4570.2	4356.8	4880.7	5005.2	5237.3	5011.8	5122.4	5752.3	5583.4	5620.3	5675.1	5699.3	6337.6	6062.9	6071.3
0.45514	0	0	0	0	3.4544	21.036	98.985	178.14	331.15	469.13	655.12	750.85	935.38	1139.4	1339.2	1563.1	1787.3	2190.4	2409.1	2393.1	3003.8	3758.9	3428.5	3645.6	3965.4	4158.9	4416.8	4778.2	5046.7	6072.9	5592.2	5825.4	6133.5	6321.1	6549.9	6828.3	7064.7	7352.1	7490.7	7846.3	7950.9	8148.1	8137.3	8210.5	8122.4	8320.6	8343.6	8415.5	8754.6
0	17.231	15.858	16.026	14.072	8.325	0	0	6.8522	0	0	11.328	34.719	83.61	174.16	266.81	459.89	546.79	766.48	1047.7	1343.9	1624.4	2032.1	2347.7	2760.5	3015.5	3469.9	3925.2	4090.2	4259.1	4841.5	5037.1	5515.4	5725	6136.2	6252	6687.8	6811	6860.6	7010.3	7242.2	7352.9	7506	7789.8	7793.5	7898.8	7846.5	7827.9	7923	7991.9
0	0	0	0	11.525	47.925	107.89	143.67	210.62	280.07	396.35	469.89	605.72	805.91	987.09	1203	1203.6	1343.3	1603.8	1845.8	2078.2	2370.7	2740.2	3074.8	3353.1	3790.1	4011.1	4450.6	4706.2	5193.3	5546.6	5787.2	6290.2	6529.4	6942.5	7279.5	7823.8	8076.4	8256.7	8912.2	9060.4	9330	9669.7	9572.1	9791.1	9863.4	10015	10039	10178	10291
0	0	0	0	68.439	233.32	438.06	621.24	755.28	1053.6	1349.5	1660	2043.3	2435.6	3028.4	3643.9	4301.8	4981	5701.8	6495.1	7369	7962.9	8884.6	9667.1	10547	11307	11896	13198	13807	14681	15184	15733	16708	17510	17837	18622	19125	19702	20186	20074	20175	20884	20514	21848	21044	21231	21045	22285	21127	21243
0	0.25336	3.4501	0.25124	4.0523	0	0.95856	6.8973	19.564	12.972	16.247	2.3628	2.6612	20.831	49.596	77.462	172.7	344.22	556.37	784	1033.6	1500.7	1737.6	2098.5	2409.3	2932	3511.1	3964.8	4286.3	4960.6	5362.6	5836.1	6301.9	6770.1	7063.7	7277.3	7769.9	8036.2	8287.5	8479.4	8937.6	9265.7	9297.7	9532.4	9888.7	9860.4	10002	9659.3	9722.2	9800.9
0	0	6.1175	1.739	0	0	8.7016	15.555	28.129	39.093	74.465	113.11	186.37	328.75	546.79	779.05	1074.1	1362.4	1762.7	2174.4	2456.9	2893	3534.8	3867.4	4534.9	5052.4	5620.2	5726	6177.8	6910	7245.1	7820.3	8266.7	8498.6	8965.7	9174	9187.2	9483.9	9764.9	9984.8	10203	10356	10617	10720	10716	10831	10838	10912	11048	11170
0	0	0	0	0	13.161	14.379	63.197	130.44	251.44	409.37	648.09	838.72	1090.2	1582.5	1865.9	2079.5	2457.6	2871.9	3268.4	3692.4	4115.2	4656.6	5148.3	5526.2	6083.4	6495.5	7077.3	7497	7783.9	8318.7	8809.2	9583.6	9818.4	10353	10739	11122	11453	11967	12296	12949	13077	13043	13056	13423	13335	13633	13869	14160	14119
0	0	0	0	0	57.781	95.486	182.96	273.46	393.87	554.57	646.48	846.41	1022	1164.3	1396.1	1579.8	1826.3	1880.2	2125.4	2399.9	2765.7	2946.9	3012.5	3292.4	3539.7	3857.6	4209.9	4229.8	4581.1	4978.6	5264.2	5798.4	6206	6387.4	6800.8	6909	7328.1	7405.2	7551.6	7938.1	8146.7	8159.3	8229.3	7692.3	7891.6	8495.3	8593.1	7808	7682.1
0	1.9616	0	0	2.5658	4.4911	12.165	8.7286	31.539	62.661	90.441	131.14	210.98	405	286.23	499.4	474.53	594.71	745.55	896.05	1112.8	1139.4	1385.3	1455.8	1549	1771.2	1942.3	2298.9	2293.8	2599.6	2761.9	3035.6	3329.4	3772.6	3796.9	3704.5	4262	4502.9	4554	5234.8	5394.3	5205.2	5671.8	5987.5	5755.4	6335.4	6339.9	6411.4	6265.2	6170.5
0	0	0	0	12.698	18.173	34.987	60.512	119.82	208.68	389.25	592.11	836.13	1124.2	1400.4	1750.7	2084.5	2410.3	2781.5	3076.8	3581.4	3824.3	4222	4315.7	4605.1	5019.8	5287.5	5673.5	6022.8	6097.7	6453.4	6868.8	7182.8	7718.6	8134.7	8528.7	8764.4	9022.5	9299.1	9650.4	10009	10322	9867	8384	8767.7	8627.9	8810.4	8720.6	8572.6	8708.9
0.036446	0	0	0	0	2.6379	19.99	33.54	91.345	146.34	260.51	398.4	563.2	743.66	982.91	1229.2	1481.8	1773.7	2099	2402.8	2687.2	3003.4	3367.4	3700.7	4034.8	4310.8	4583.8	4897.5	5093.3	5378.2	5576.7	5571.3	5837.8	6066.5	6262.9	6468.8	6702.9	6812.5	7057.9	7095.2	7180.7	7261	7514.9	7580.3	7735	7965.8	8053.7	8163.4	8269.6	8264.6
11.484	8.0899	0	0.79232	5.0581	0	0	0	0	0	25.409	81.897	193.85	336.68	487.92	679.83	912.1	1130.3	1355.7	1686.5	1841.3	2226.8	2299.8	2511	3488.2	3613.2	3981.4	4517	3815.9	4088.3	5234.5	5418.2	4541.2	5432.6	5529.3	5805.5	5984.8	6187.5	6370.8	6519	6726.4	6799.2	6946	6989.5	7083.7	7333.6	7414	7507.3	7592.3	7605.3
18.849	6.958	0	0	0	0	0.43689	0	14.047	31.099	89.741	177.12	314.37	527.79	781.39	1064.4	1476.8	1812.9	2250.1	2653.9	3185.5	3629.4	4151.3	4570.9	5101	5663	6269.1	6532.4	6831.1	7201.4	7479.2	7678.6	8188.4	8554.1	9331.8	9684.8	9803	10040	10007	10339	10470	10764	10942	10674	11178	11427	11458	11243	11168	11106
0	7.3147	0.29953	21.786	7.2124	0	0	0	0	0	6.6633	31.715	97.226	169.55	262.31	355.78	484.53	672.17	833.67	1185.9	1355.3	1629.1	2023.8	2345	2869	2741.7	3074.7	3414	3740.9	4080.2	4559.3	4899.4	5334.9	5802.1	6200.1	6458.5	6910.1	7272.4	7434.4	7915.8	8052.3	8624.5	8702.8	8773.5	9285.7	9523.8	9626.2	9668.4	9465.4	9854.2
0	0	0	4.3094	18.486	24.161	30.456	44.847	61.062	117.87	194.02	329.08	530.39	779.8	1070.6	1495.1	1895	2482.4	3008.1	3506.4	4340.4	4882.8	5404.3	6046.8	6645.4	7368.2	8104.6	8583.3	9264	9891.7	10523	11033	12501	12553	12990	13390	14552	14271	14701	16016	15114	17260	17887	17793	15665	15204	15247	15438	15553	15684
0	5.3357	0	1.088	0.55958	0.48604	7.684	8.3576	67.172	133.59	255.99	420.57	652.4	982.91	1329.9	1736.5	2121.1	2637.9	3110.4	3589.5	4068.9	4618.4	5278.3	5779.9	6170.3	6818	7226	7836.9	8177.3	8796.1	9224.5	9628.2	10074	10239	10689	11272	11430	11579	12164	12692	12974	13211	13249	13559	13644	13967	13830	13697	13783	14012
70.708	18.093	0	0	0	0	0	1.0671	58.854	154.39	283.49	433.84	635.43	855.94	1047.1	1345.3	1774.2	2128.7	2559.4	2850.9	3520.7	3869.8	4269.4	4843.2	5781.2	6167.6	6941.3	7585.8	7550.7	9006.6	9804.4	10408	10843	11576	12018	12654	13085	13652	13865	14839	14236	15019	15023	15578	15685	16079	15751	15893	16397	16378
4.537	3.4232	0	3.4309	0	0	0.03199	9.7635	9.6816	41.97	54.784	99.535	176.87	301.3	467.2	676.27	963.55	1265	1684.5	2094	2506.4	3079.9	3547.9	4117.4	4693.4	5422.6	5902.8	6456.1	6995.3	7360.1	7796.2	8768.1	9207.6	9734.3	10112	10462	10716	10830	11009	11279	10916	11098	11137	11462	11383	11621	11714	11948	11976	11519
0	9.4328	0	0.95431	6.0458	0.54171	7.51	0	9.5681	58.392	64.918	150.84	230.11	347.3	478.01	652.07	814.47	987.71	1199.6	1417.7	1718.5	1983.9	2282	2483.9	2795.8	3211.8	3502.7	3939.3	4453.5	4938.6	5136.9	5437.8	5796.3	6177	6513.6	6942.2	7356	7727.9	8128.5	8372.1	8674.4	8871.4	9037.5	9456.8	9431.2	9441.7	9674	9497.3	9695.8	9629.8
0	5.0952	4.0964	3.2073	0.097081	0	0	0	9.897	37.461	75.529	142.08	243.8	358.53	549.82	752.69	989.18	1216.2	1523.2	1751.4	2137.4	2436.6	2710	3122.4	3469.1	3987.8	4385.1	4692.6	5085.4	5296.8	5736.8	5913.3	6241.5	6544.7	6849.2	7147	7262.5	7589.7	7760.8	7870	8029	8365.3	8555.3	8929.6	9400	9199.3	9373.5	9307.3	9494.7	9672.4
25.014	30.026	9.7444	5.0547	0	0	0	0	0	0	0	0	40.919	0	0	0	4.5372	11.048	65.104	140.46	208.81	365.75	429.88	635.98	791.3	993.14	1214.1	1277.5	1582.4	1695	1921.6	2151.2	2477.7	2845.2	3138.3	3334.5	3647.4	3888.8	3936.7	4082.8	4256.8	4684.8	4881.3	5049.6	5103.6	5359.6	5340.1	5511.1	5415	5689.8
0.46136	0	0	5.1453	1.5093	2.7119	3.7172	7.8245	7.1042	13.109	45.099	101.02	152.34	275.88	387.06	555.93	691.88	924.4	1187.2	1505.3	1773.5	2045.5	2408	2630.1	2999.3	3415	3628.9	4080.8	4431.2	4820.5	5202	5500.1	5686.1	5884.4	6437.5	6632.9	6930.4	7214.7	7526.6	7649.7	7914.9	8061.3	8388	8572	8795.1	8878.7	8942.5	9055.9	8755.1	7614.4
17.192	10.953	0	0	0	0	0	0	0	19.131	59.765	111.4	236.21	375.96	556.45	803.62	1140.3	1385.1	1705.4	2080	2431.8	2924	3216.3	3677.6	3734.4	4216.6	4770.9	5307.1	6141.6	6479.1	6700.7	7498.8	7983.8	8562.7	8539.2	9274.9	9611.9	9819.2	10375	10739	10914	11306	11333	11562	11726	11846	12049	12248	12368	12570
0	3.5143	0	7.8512	1.641	1.0503	11.627	0	1.0527	13.303	45.115	97.759	177.17	287.59	504.94	688.49	944.31	1194.2	1457.5	1794.8	2194.3	2476.6	2822.8	3292.2	3623	4057.5	4220.3	4829.8	5085.5	5532.5	5528	5937.3	6122.7	6441.8	6692.9	7218.3	7237.6	7603.3	7991.1	7966.7	8407.7	8417.1	8443.6	8701.1	9242.7	9186.2	9197.4	9066.7	9124.7	9204.4
0	7.31	0.77484	1.3958	4.5415	0	0	0	0	0	0	0	0	0	0	82.653	161.59	294.71	396.89	553.78	733.48	996.14	1221.4	1407	1482	1945.1	1802.3	2428.3	2647.2	3116.9	3063.2	3598.6	3955.9	4058.6	4500.1	4874.6	5141.8	5339.6	5577.5	5644.9	5506.7	5619.5	5841.5	6054.1	6006.7	6115.6	6054.3	6211.6	6235.8	6242.8
55.604	44.735	0	0	6.9473	0	0	23.467	79.296	244.93	430.78	964.34	1120.7	1233.7	1775.4	2240.8	3112.6	3071.9	3680.6	4268.2	4798.8	5265.7	5916.6	6525.7	6988.3	7286.5	8166.4	8604.2	9111.4	9499.8	9920.9	10249	10615	11290	11602	12002	12244	12750	12944	13198	13072	13611	13802	13716	13913	13950	13900	14057	14206	14552
0	0	0	0	11.06	9.5346	17.833	19.628	40.003	78.132	179.43	291.26	450.76	637.79	872.94	1135.6	1431.6	1731.2	2074.3	2423.8	2787.6	3173.1	3580	4132.1	4546.3	4940.1	5552.4	5841.4	6214.2	6595.4	6782.3	7298.5	7599.9	7863.9	8378.1	8029.2	8602.1	8799.3	9018.8	9398.2	9712.8	9768.6	10050	10061	10240	10554	10486	10711	10942	11216
44.188	7.7174	0	0	0	0	0	0	0	0	42.902	42.108	62.776	186.35	218.43	341.66	469.54	605.8	670.64	850.84	973.9	1152.5	1241.7	1402.5	1527.2	1849.1	2188	2423.6	2852.2	3049.2	3334.8	3674.3	4038.9	4442.1	4777.5	5238.3	5504.6	6153.3	6487.5	6854	6819.5	7394.7	7585.9	7704	7909.7	8157.5	8543.3	8433.6	8620.3	8449.8
0	13.931	1.6691	1.1011	0	0	0	1.3222	0	43.714	105.67	207.43	294.98	472.86	753.7	933.48	1254.9	1593.3	1953.6	2374.9	2908.5	3577.1	3886.3	4259	4965.3	5690.8	5867	6406.3	6725.9	7337.1	8826.4	8470.8	9282.6	10028	10549	10807	11058	11343	11636	11876	12198	12514	12914	13041	13111	13635	13881	13809	13989	13969
0	0	0	8.4265	0	48.331	103.88	114.49	108.72	68.412	152.62	153.63	139.45	204.54	324.22	476.05	628.08	871.42	997.5	1227.2	1438.2	1644.8	1901.7	2053.5	2258.2	2473.7	2510.5	2945.8	3186.5	3430.7	3474.7	3684.8	3737.5	4045	4341.2	4605.4	4723.9	4971	4969	4904.7	5143.1	5039.2	5321.2	5337.3	5331.5	5425	5456.7	5437.9	5438	5579.9
0	0	0	0	7.9227	7.4723	24.63	47.202	153.3	256.87	430.55	675.66	959.27	1315.8	1716.9	2151.1	2655.9	3750	3737.2	4359.5	4896.6	5473.2	5950.6	6551.4	7043.9	7971.3	8384.6	7517.8	9480.1	10104	10288	11262	11390	12276	12531	13052	13525	14058	13932	14597	15090	14900	15103	15145	15490	15672	15708	15906	15741	15943
57.679	11.567	2.0887	0	0	0	0	0	0	0	31.522	110.64	264.12	464.58	791.32	1177.4	1647.5	2069.3	2563.6	3239.4	3793.3	4333.6	5104	5591.5	6279.7	6873	7412.2	8273.1	9034	9518.6	10089	10618	11142	11610	12244	12846	12983	13626	13886	14095	14786	14936	15069	15350	15600	15641	15741	15854	15799	15798
1.2289	1.3847	5.8226	8.1148	0	10.819	0	0	0	0	0	26.222	76.117	189.44	343.38	521.58	724.18	1036.4	1403.7	1788	2174.8	2535.5	2935	3581.8	4112.3	4241.5	4802.6	5179.9	5515.1	6130	6005.8	7033.6	7034	7543.5	7695.1	7995.7	8327	8355.7	8602.3	8647.8	8885	9230.3	9325.2	9603.5	9537.6	9595.2	9669.9	9895.3	9925.2	9933.9
14.946	5.499	0	0	0	1.3468	7.6704	17.065	34.125	67.695	112.81	148.58	187.55	256.7	331.67	487.11	579.33	766.58	983.95	1242.3	1506	1747.3	2119.7	2484.2	2698	2981.7	4098.1	4308.6	4886.5	5642.5	5646.9	5129.9	5276.5	5631	6154.7	6227.4	6288	6790.5	7206.7	7397.2	7496.7	7624.1	7763.6	7970.3	8169.7	8124	8091.7	8240	8045.4	8213.2
0	0	5.8486	0	3.846	1.9882	2.8795	0	3.7999	14.114	53.196	121.12	249.82	436.61	707.06	990.34	1325.3	1688.4	2167.2	2609.4	3090.1	3617.6	4243	4820.1	5683.4	5914.4	6719.6	7257	7629	7945.7	8121.8	8938.6	9297	9240.9	9769.3	10563	10830	10883	10974	11395	11668	11668	12186	12195	12593	12629	12796	13069	13278	13299
0	0	0	7.8075	2.5792	5.2919	16.954	23.496	5.8984	3.861	19.526	53.926	71.623	115.01	209.79	320.28	445.15	620.63	847.09	1136.5	1379.3	1644	1987	2428.5	2760.7	3168.5	3511.2	3880.3	4508.1	4529.5	4706.3	4871.8	5248.8	5455.5	5800.4	6111.9	6195.6	6668.9	7062.5	7320	7749.4	7746.2	7777.5	8094.8	8299.5	8285.1	8464.2	8741.6	8709.4	8695.5
0	0	0.48343	0	3.0816	11.317	8.0748	23.227	63.384	187.12	335.59	498.25	722.97	1016.8	1339	1741.4	2023.1	2297.5	2552.5	2815.7	3167.5	3552	3950.1	4281.5	4587.6	4928.9	5384.5	5794.6	6059.7	6358.9	6362.2	6875.5	7246.9	7663.5	8170.5	8382	8593.2	8904.1	9104.1	9342	9489.2	9737.6	10021	10184	10441	10445	10594	10498	10514	10663
0	0	0	0	4.1562	0	35.171	83.692	164.05	273.83	462.71	633.49	926.49	1230	1581.3	1968.5	2425.8	2944.8	3496.6	4122.4	4590.1	5180.1	5874.3	6441.6	6991.2	7669.8	8195.5	8678.2	9196.7	9633.6	10430	10712	11192	11405	11648	12086	12725	13148	13199	13510	13960	14098	14320	14600	15011	15143	15072	15179	15545	15487
0	0	0	0	7.7961	8.5134	24.104	32.789	88.249	153.3	271.03	410.21	624.42	898.9	1182.9	1552.3	1918.2	2101.2	2577.3	2922.9	3303.8	3645.9	4174.9	4042.7	4995.1	5548.4	5982.3	6468.6	6704.7	7062.1	7284.4	7648.7	8190.9	8374.4	9041.3	9279.6	9678.3	9934.5	10292	10696	10785	10779	11182	11375	11407	11464	11512	11776	11780	11965
85.72	35.119	22.89	0	0	0	0	0	0	0	7.7813	58.93	156.81	320.05	476.07	682.27	873.16	1145.5	1397	1804.2	2128	2429.1	2900.1	2601.1	3347.7	3817.7	4280.8	4911.6	5183.8	4691.4	4874.2	5272.1	5663.3	5971.4	6837.9	6914.9	7241.6	7387.3	8345.8	8517.7	8886.6	8970.9	9210.1	8962.8	9479.4	9649.1	9758.4	9918.9	10260	10148
0	0	0	4.1412	0.011854	7.1326	23.118	27.475	46.575	96.634	164.89	272.14	406.5	548.7	768.54	928.01	1215.8	1400.7	1605.2	1837.3	2214	2352.5	2692.5	3013.3	3317.7	3662.8	3903.8	4208.3	4520.9	4648.3	5016.7	5387.2	5685.7	6101	6373.7	6632.3	6866.2	6931.4	7433.4	7257.2	7361.9	7610.8	7689.9	7811.8	8027.3	8117.4	8086.1	8250.3	8232.3	8279.4
0	0	0	21.774	0	0	52.696	48.471	94.677	172.6	237.76	352.95	433.68	650.44	809.91	933.7	1279.7	1600	1907.5	2086.2	2408.9	2763	3203.8	3185.4	3717.6	3969.2	4624.3	5064.8	5381.4	5003.2	5275.7	5861.1	5834.2	6107	6164.1	6506.6	6639.1	6941.3	6969.1	7174.3	7157.7	7435.1	6800.3	6918.5	7007.5	7413.4	7581.7	7720.1	7343.2	7465.4
7.1924	0	11.343	0	12.898	0	4.5927	4.049	46.753	98.674	208.11	346.88	543.25	784.98	1097	1344.2	1689.6	2107.9	2433.7	2906.3	3309.4	3826.5	4443.9	5049.7	5668.7	5493	6306.1	6510.5	6952.3	7452.7	7691.8	8189.8	8509.8	8736.2	9051.2	9316.8	9864.5	10042	10882	12244	12658	12941	12696	13276	11338	11497	11920	11922	11997	11903
0	0	0	0	10.484	8.6863	10.969	22.733	46.762	96.284	198.15	280.84	407.49	594.24	782.05	1041.8	1363.4	1682.9	2006.7	2436	2730.7	3229.2	3528.9	3993.8	4372.8	4949.5	5247.3	5592.2	6450.2	7010.3	7446.6	7606.2	7948.4	8377.4	8645.7	9319.7	9704.8	9922.6	10315	10463	10970	11119	11394	11874	11973	12086	12303	12165	12388	12600
4.9745	2.6381	4.3749	0	8.4215	0	0	34.481	95.547	169.72	327.08	470.81	650.53	776.63	1101.5	1482	1864.4	2149.6	2492.5	2773.7	3250.5	3471.7	3775.6	4024.8	4289.2	4653.7	4924	5146.1	5346.6	5689	5712.5	5940.4	6057.8	6229.7	6377.9	6488.6	6704.8	6712.2	6858.3	6965.2	6836.5	6904.5	7038.9	7101.6	7248	7528.8	7480.9	7520.1	7579.7	7624.6
28.629	36.394	5.788	7.4922	0	0	0	0	0	0	0	50.844	136.78	244.42	414.29	611.01	862.63	1106.3	1392.7	1758.8	2089.8	2489.9	2868.8	3276.8	3620.9	4130.9	4450	4805.7	5283.3	5613	5940.8	6282.9	6719.6	6996.7	7194.9	7396.4	7945.8	8311	8308.2	8437.9	8877.2	8749.7	8804.9	9252.3	9701.6	10166	10078	10113	10192	10008
0.32866	1.7647	0	0	1.6381	0	3.0215	0.84987	0	15.925	32.478	47.113	54.402	55.12	73.646	116.01	175.55	263.29	364.27	521.11	757.77	984.34	1264.7	1552.3	1834.5	2196	2521.5	2851.7	3258.1	3571.8	3900.5	4294.9	4718.5	5342	5424.1	5902.9	6245	6385.9	6699.8	6862	7156.4	7384.1	7551.6	7672.7	7927.9	7983.2	7878.8	8203.1	8045.6	8119.9
0	0	0.35252	0	5.5754	0	23.003	37.266	55.625	85.945	114.95	127.97	146.62	201.58	224.86	291.89	361.27	424.95	562.7	703.28	835.89	1033.8	1163.8	1422.2	1568.4	1745.4	2124.3	2284.1	2444.7	2692.6	2949.2	3321.6	3340.7	3495.1	3904	4054.1	4236.6	4561.5	4880.9	4965.7	5195.5	5336.7	5274.9	5501.7	5671.9	5691	5848.1	5977.6	5947.8	6081.5
8.2522	0.46419	0	6.0632	0	1.1324	0	1.1342	0	18.617	58.226	157	317.89	512.9	850.51	1186.6	1673.6	2211.7	2802.4	3389.8	4098.7	4861.5	5707.2	6456.9	7113.3	7895.6	8537	9509.5	10240	11042	11850	12566	13100	14433	14969	15224	16132	16685	17155	17329	18018	18102	18709	18760	18924	19556	19254	19439	19554	20131
6.8262	4.7461	0.63959	0.64212	0	0.70339	0	29.676	98.118	214.37	320.7	508.2	714.26	1010.4	1341.2	1593.6	1999.6	2484	2954.1	3374.8	3737.5	4347.4	4978.9	5531.5	5775.4	6711.2	7031.7	7508.5	7954	8705.5	8849.8	9653.5	10369	10821	11214	11812	11987	12495	12913	13224	13794	13792	13734	14313	14473	14313	14752	14817	14740	15107
0	0	0	11.074	3.632	5.3449	12.158	28.944	44.468	74.699	123.72	175.1	306.93	441.13	691.19	993.38	1553.3	1803.3	2489.5	2838.4	3829.9	4307.9	4647.9	5254.4	5738.3	6369.7	7613.6	7585	8013.1	9644.4	9146.6	9115.7	9497.1	10584	11061	11413	11534	12053	12355	13454	13032	13413	13425	13426	13572	13634	13815	13775	13952	14060
0	0	0	0	5.1675	22.887	44.65	71.895	137.47	235.05	389.27	561.25	827.11	1146.7	1261.9	1899.2	2276.6	2561.8	3430.5	3986.2	4325.5	4957.8	5895	6414.2	6716.3	7271.8	7799.2	8333	8567.7	9003.3	9693.3	10076	10172	10520	9081.6	9509.3	9799	10162	10463	10611	10633	10669	10877	10704	11106	11120	11313	10950	11256	11500
23.774	6.6395	0	0	0	0	0	9.6332	31.413	51.095	94.785	144.34	226.27	321.01	433.28	586.59	790.67	977.02	1245.2	1427.2	1754.5	2034.9	2371.6	2556.9	3001.1	3409.3	3850.9	4014.4	4312.2	4692.1	4885.7	5191.6	5689.1	5998.9	6733.3	7277.8	7854.6	8131.4	8255.6	8490.9	8052.6	8314.4	8809.7	8888.4	8977.7	9499.9	7982	7903.9	7710.1	7789.5
4.0674	0	0	0	0	10.243	0	9.0155	0	15.065	32.438	97.312	170.79	276.82	436.5	612	866.64	1126.5	1448.4	1763.4	2073.7	2392.2	2809.4	3137.1	3556.6	3941.6	4247.4	4556	4900.1	5268.6	5832.3	6382.6	6692.4	7322.3	7503	7982.3	8411.2	8916.1	9270.7	9509.5	9758.9	9880.6	9937	10093	9959.9	10210	10142	10131	10245	10418
6.5208	11.225	6.0565	0	0	0	0	4.1149	27.056	59.222	171.94	241.88	390.68	605.69	817.63	1070.1	1279.4	1577.6	1844.8	2131.3	2467.6	2844.6	3173.9	3559.9	3906.6	4225.4	4601.2	4818.9	5077.8	5241.3	5542.2	5957.4	6886.7	6478.2	6529	6816.2	7287.2	7185.9	7704	8026.1	8230.7	8100.9	8199.8	8493.4	8677.6	8779.4	8929.8	9039.7	8933.2	9118.7
61.229	17.158	0	0	0	0	0	15.335	98.142	255.04	319.52	826.89	1072.9	1578.6	2155.9	2706.4	3379.4	4089.9	4636.1	5699.7	6280.9	7084.1	8059.4	8550.9	9267.9	10112	10978	11003	12802	13687	14242	14629	15863	16624	16967	17886	17618	18880	18608	19253	19135	19169	19736	20472	19576	20375	19723	19775	20349	19776
14.274	4.1985	0	3.9102	2.7918	0	0	11.722	28.993	96.323	188.17	343.65	554.15	797.54	1092.1	1460.1	1883.8	2320.3	2848.6	3459.6	3924.8	4521.7	5214.4	5721.2	6246.6	6850.1	7476.2	7963.6	8653.7	8761.9	9004.4	9621.3	10292	10689	10825	11377	11547	11706	12220	12464	12609	12888	12858	12907	13433	13259	13595	14121	14243	13965
0	0	0	0	0	1.1528	39.666	106.34	232.48	405.73	717.53	1060	1457.9	2030.7	2585.7	3048	3753.4	4134.9	4519.4	5136.9	5479.6	6171.2	6773	7276.7	7822.5	8126.2	8804.8	9241.2	9692.1	10227	10423	10780	11225	11562	11937	12140	12344	12283	13043	12893	13499	13775	14025	13965	13764	14341	14447	13852	14007	14248
25.482	2.5156	0	0	0	0	2.7989	35.608	66.77	108.22	181.94	256.66	391.3	530.81	771.96	1018.6	1349.9	1736.7	2178.3	2549.3	3137.2	3559.1	4093.8	4656.3	5036.4	5677.4	6232.5	7006.9	7483.3	7987	8569.5	8976.5	9563.1	10148	10538	11047	11540	12179	12804	12939	13098	13581	13876	13613	14434	14559	14133	14378	14474	15256
0	10.483	0	0	0	1.2849	3.5129	0	0	4.9256	0.49264	4.5075	22.792	80.008	174.95	326.14	509.52	780.39	1076.2	1446.1	1951.8	2452.5	2993.7	3351.4	3763.9	4304.4	4601	5328.1	5907.7	6535.4	7012.5	7438.9	7795.4	8321.2	8441.7	9008.1	9450.7	9753.4	9981.3	10383	10506	10582	10584	11180	11355	11337	11489	11429	11361	11519
0	0	0	4.4882	6.8374	5.3473	7.269	8.4508	9.6675	7.7954	32.049	49.895	94.825	156.03	215.81	317.26	470.96	636.11	795.44	970.61	1144.4	1276.9	1436	1659.3	1729.7	1914.6	2073.4	2264	2509.1	2530.5	2464.2	2653.7	2778.4	2876.2	3029.2	3287.2	3607.7	3650.1	3656.6	3781.8	3927	3687.2	3864.7	4011.5	4422.4	4403.2	4291.2	4440.2	4333.6	4561.9
0	0	0	1.5678	0.62204	8.0694	10.772	28.904	37.411	130.38	180.78	336.77	526.3	797.84	1079.6	1354.8	1709.2	2097.3	2453	2924.6	3222.8	3731.8	3887.7	4319	5045.7	5604.5	5918.4	6716.6	6935.7	8347.1	8028.7	9086.8	9541.5	10280	10739	10960	11379	11676	12444	13039	13242	13468	14017	14364	14431	14972	15052	15187	14818	15138
0	0	0.38883	0	0	3.3795	16.701	46.665	114.35	230.88	375.8	590.85	862.89	1121.1	1485.2	1964.5	2532.3	3020	3582.1	4150.9	4846	5453.7	6314.9	7075.1	7636	8442.5	9295.6	9981.1	10508	10971	11787	12120	13005	13645	14150	14419	14762	14897	15238	15383	15485	16128	16425	16564	16599	16972	16817	17108	16777	17089
0	1.8211	0	0	2.3912	8.6263	6.8383	0	14.006	61.963	125.96	224.42	391.09	616.79	865.4	1157.6	1442.5	1951.4	2396.7	2765.9	3332.9	3690.5	4317.3	4665.4	5182	5704.7	6132.3	6634.2	6982.6	7719.7	7698.6	8041.3	8201.9	8470.4	9082.4	9743.3	9751.4	10190	10556	10624	11147	10982	11007	11692	12087	12014	11925	11608	11901	11569
0	0.060046	0.10188	20.2	0	5.4207	8.8295	3.0672	12.012	18.138	43.273	83.811	147.59	271.1	380.34	571.56	772.23	859.71	1144	1435.5	1648.6	1976.5	2240.9	2449.8	2822.5	3280.7	3652.8	3967.5	4339.2	4633.3	5064.1	5085.3	5508.2	5698.5	5835.2	6125.6	6437.5	6344.2	6690	6959.4	7094.5	7368.3	7544.7	7642.8	7928.5	7730.3	7590.4	7606.1	7705.2	7859.6
0	0	0	3.8549	3.2783	1.5639	9.423	5.4167	8.814	1.6217	29.283	74.637	176.95	311.94	508.54	744.28	1012.4	1383.3	1736.7	2119.8	2496.1	2930.8	3340.9	3692.6	4084.6	4450.1	4866.2	5359.5	5582.5	6089.2	6335.8	6818.7	6887.7	7085.2	7811.7	7938.8	8063.7	8336.8	8383.2	8739.7	8858.5	8944.5	9111	9217.1	9426.9	9494.3	9328.7	9386.2	9377.4	9497.5
9.8033	0	0	2.0227	0.77955	4.0305	0	0	0	0	0	0	0	0	9.5534	18.853	57.656	58.719	91.578	130.33	228.86	318.75	424.94	567.43	681.71	818.05	1015	1060.5	1287.1	1451.2	1676.9	1798.5	2017.7	2271.1	2476.9	2655	2836.2	3001	3199	3329.7	3529.5	3668.3	3783.3	3939	3908	3944.3	4031.6	4017	4116.3	4204
0	0	0	0	0	8.8981	31.374	75.99	142.32	256.92	402.4	582.99	847.71	1154.5	1421.6	1652.7	2037.4	2522.1	3053.8	3717.7	4101.7	4635.8	5192	5629.5	6128.3	6719.6	7219.4	7587.9	7791.1	8293.9	8898	8364.2	8462.1	8816.5	9407.8	9744.4	11410	10416	12148	10840	12822	12829	11842	12077	13388	13456	13705	13995	14230	14243
43.97	9.1088	0	0	0	0	0	0	0	0	11.526	81.07	187.28	348.88	603.16	912.53	1331.8	1737.4	2292	2966	3572.9	4244.8	4979.3	5712.8	6423.9	7188.7	7956.9	8988.8	9797.2	10465	11160	11319	12181	12829	13718	14176	14754	15198	15885	15712	15984	16370	16762	16934	16974	17320	17522	17311	17746	17469
0	8.5306	0	0.18804	18.505	6.6718	24.038	29.939	53.665	84.941	162.68	256.24	403.85	556.4	763.56	968.05	1280.4	1517.4	1927.4	2232.7	2609.2	2889.4	3397.6	3656.7	3991.4	4283.6	4802.6	5118.6	5448.2	5746.6	5974.4	6209.2	6449.1	6733.7	6950	7311.1	7645.1	7774	7888	8153.7	8092.5	8381.6	8386.8	8401.3	8785.1	8771.8	8848.3	8961.2	8910.7	8965.8
69.116	14.561	0	0	0	0	0	0	0	0	0	14.365	68.346	169.54	362.3	590.28	933.09	1318.8	1847.7	2315.7	2797.1	3462.9	4252.3	4818	5523	6215	6957.3	8272.8	9013.8	9064.4	9674.5	10294	11020	11524	12140	12828	12948	14189	14537	15140	15209	15232	15444	15644	15831	15747	15906	15989	16034	15834
0	0	0	0	9.5994	15.503	27.78	37.287	41.614	92.944	130.37	231.36	335.74	516.26	725.47	921.47	1170.5	1467.9	1878.5	2242.3	2622.3	3156.3	3681.7	4059.7	4669.2	4965.8	5470.8	6013.1	6207.5	6306.5	6886.4	7209	7008.5	8345.2	8506.6	9222.8	7969.9	9552.1	10252	10289	10663	9860.5	9848.5	10555	10702	10759	9229	10822	9055.4	10854
23.333	0.47011	0	3.6328	0	7.4238	0	0	50.149	112.21	232.25	317.71	548.49	905.87	970.53	1322.9	1529.2	2418	2408.6	2548.3	3737.9	4222.8	4874	5271.5	5650.7	6192.1	6471.5	7017.9	7543.3	7693	8159.3	8530.8	8789.7	8557.1	8829.4	9262.8	9854.1	9972.9	10678	10576	11089	11031	11433	11199	11008	11494	11882	11921	11939	11218
0	0	0	1.6808	0	0	20.124	43.366	105.13	173.41	252.21	348.82	478.49	641.93	789.94	1058.5	1314.2	1589.4	1900.4	2180	2601.9	3021.2	3419.9	3938.1	4334.3	4508.3	5107.1	5850.1	6257.5	6811.3	7192.7	7634	8057.8	8730.5	9242.8	9563.3	9997	10044	10654	10901	11138	11455	11566	11906	11858	12026	12262	12344	12221	12415
0	0	0	4.7196	7.9295	11.524	11.718	24.207	32.094	35.262	33.416	35.28	88.214	136.55	249.84	432.87	674.73	956.49	1224.4	1785.8	2159.1	2817.8	3014.3	3471.7	4115.9	5248.2	5722.3	6330.9	7188.5	7986.5	8474.2	9691.9	9119.8	9482.1	10884	10306	10876	11254	11789	12342	12720	13230	13711	13950	14272	14603	14778	15519	15422	15511
0	0	3.2562	7.5794	5.6108	7.529	0	6.3654	21.076	47.608	79.153	153.07	217.55	318.33	424.39	573.14	714.82	860.9	1083.3	1160.6	1313.9	1491.4	1695.2	1827.9	2044.9	2363	2614.3	2891.8	2860	3129.3	3343.3	3476.8	3609.1	4049.5	3980.8	4266.7	4285.9	4339.7	4195.9	4466.9	4661.6	4867.9	4848.3	4919.4	4974.9	5027	5255	5382.5	5522.5	5251.1
1.3814	0	0	0	7.3895	5.7584	0	0	0	0	6.3333	63.048	110.18	198.74	300.63	481.24	697.57	970.01	1308.4	1646.2	2182.5	2528.3	3098.5	3567.2	4046.8	4644.1	5166.7	5868.8	6479.4	7224.3	7316.3	8151.4	8921.1	9418.9	10080	10590	10875	11238	12003	12415	12640	12975	13507	13602	13831	13741	13798	14004	13990	14093
0	44.329	70.091	13.758	0	0	0	12.327	88.553	180.65	325.86	511.14	636.41	797.89	983.32	1253.7	1509.6	1879.3	2145.4	2463	2885.4	3443.7	3797.7	4141.4	4550.7	5062.4	5464.1	5750.9	6406.2	6789.2	7640.8	7957.8	8156.4	7578.3	7999.2	8400.7	8684.8	9330.3	9541.6	10300	10742	10092	10712	10365	10481	10624	11187	11276	11378	11185
0	0	0	0	2.0723	15.473	26.523	52.881	74.502	119.77	162.33	261.6	411.81	623.71	894.66	1239	1596.3	2084.6	2580.2	3092.7	3646.8	4298.9	4867.7	5611.2	6080.1	6788.7	7181.9	8014.4	8556.4	9176.3	9645.7	10270	10829	11476	11939	11995	12634	13034	13414	13824	14074	14169	14183	14538	14621	14905	14852	15140	14876	15052
12.574	9.2623	0	2.1118	0	0	0	3.2382	13.35	48.312	105.36	202.62	313.51	500.93	709.57	1013.3	1305.5	1620.2	1993	2453.9	2777.4	3534.3	3728.4	4222.4	5024.2	5490.3	6019.8	6240.6	6994.9	7655.7	8176.6	8870.7	9040.1	9690.3	10053	10427	10697	11390	11626	12295	12434	12838	12845	12952	13012	13273	13241	13465	13809	13740
0	0	0	0	35.546	67.482	142.39	192.88	274.45	367.69	449.86	575.12	692.33	847.34	1051.7	1272.5	1566.9	1854	2168.4	2493.9	2828.3	3282.7	3697.6	3974.8	4398.6	4691.1	4997.9	5475.5	5753.5	6113.3	6495.2	6764.3	7187.8	7186.5	7430.5	7615.6	7939.1	8102.9	8455.1	8462	8723	9083.7	9059.6	9055.8	9474	9405.5	9358.4	9598.7	9468.7	9997.6
0	0	1.8159	0	8.2462	1.8749	8.8728	19.114	30.857	61.915	93.439	162.14	276.93	355.75	501.24	693.49	887.88	1147.2	1488.9	1725.4	2111.9	2394.9	2770.6	3152.8	3410.3	3803.5	4294.1	4614	4970.4	5323.4	5701.8	5846.4	6275.1	6517.6	6813.4	7305.5	7883.9	7700.7	7329	7414.9	7640.7	7724.4	7973.1	8262.3	8331.5	8176.2	8173.1	8546.1	8727.9	8705.2
21.923	9.9156	0	0	0	7.1881	10.796	0	0	0	13.798	59.008	138.89	295.41	428.04	671.65	946.55	1207.9	1587.9	1948.8	2446.1	2867.2	3357.5	3670.2	4211.1	4783.7	5281.2	6019.9	6247.6	6737.3	7143.2	7401.8	7883.1	8270.4	8998.6	9371.4	9809.8	10239	10167	10498	10628	10844	10942	10982	11466	12090	12035	11850	11691	11602
0	0	0	16.095	7.1016	0	8.9956	0	0	46.957	109.38	121.49	192.96	275.27	346.79	467.51	638.48	821.66	988.49	1251.5	1435.8	1689.9	1950.5	2237.9	2650.4	2683.5	3126.2	3308.2	3641.2	3975.5	4080.3	4479	4632.3	4877	5199.1	5431.2	4661.7	4913.1	5648.8	5861.5	6076.2	6285	6447.5	6529.1	6660.2	6830.3	7164.2	7411.5	7385.3	7545.2
23.763	7.769	0	0	0	0	22.1	71.286	168.26	322.81	589.22	835.23	1260.4	1686.4	2108	2721.4	3369.5	3952.9	4593.8	5387	6284	6800.8	7636.8	8338.3	9130.5	9937.4	10942	11504	12267	12842	13016	13579	14098	14590	15569	16082	16206	16700	16917	17201	17029	17354	17822	17790	17952	18473	18796	19135	18705	18819
0	0	0	0	0	8.8338	8.4358	36.838	74.982	143.22	239.23	401.66	586.63	775.3	1030.2	1267.4	1554.3	1935.8	2255.7	2518	2879.1	3301.5	3732.8	4063.9	4189.2	4800.3	5072.8	5340.5	5703.3	5904.5	6433.5	6756.9	7175.5	7613.1	7910.9	8397.9	8594.4	8674.2	9229.7	9428.8	9433.1	9604.9	9923.2	10107	10199	10488	10522	10727	10829	10726
76.691	34.769	0	0	0	0	0	3.704	64.221	179.22	313.66	666.66	927.31	1316.1	1280.2	2167.9	2619.7	2988.9	3524.2	4854.6	4333.6	4930.9	6710.3	6173	6969.2	6774.3	7924.4	9112.1	9447.1	9898.3	10572	10831	11297	11752	12059	12512	12856	13378	13832	14336	14548	15028	15518	15731	15838	16103	16692	16850	17239	17419
0	0	0	0	6.4786	9.8656	37.152	58.435	109.65	258.5	443.52	702.59	986.19	1267.8	1743.7	2260.9	2692.8	3133.4	4386.7	4339	5030.5	5844.4	7153.4	7986.3	8661.8	9004.4	10147	10234	11065	12110	12311	13424	14256	15236	15426	15987	16723	16179	17377	17856	18224	18655	18799	19288	19867	17893	20283	20486	20525	20619
0	0	0	0	12.433	12.825	25.964	16.79	43.303	60.387	118.92	174.53	246.69	332.63	466.42	588.91	648.31	832.69	1090.3	1205.7	1622.4	1764.6	2239.6	2266.6	2484.3	2509.1	3055.4	3214	3431.8	3590.2	3729.3	3804.7	4219.5	4384	4978.2	5757.9	5801.3	5816	5844.1	5936.6	5737.8	5962.7	6174.8	6250.3	6586.5	6892.1	7094.1	7043.3	6824.3	6944.8
10.354	1.3735	0	2.8042	3.0744	0	0	26.234	98.783	282.41	485	778.39	1129.3	1634	2037.8	2686.4	3230.4	3821.9	4531.6	5270.6	5944.6	6699.9	7458.3	7996.3	8294.3	9128.7	10123	10305	11176	12051	12060	12939	13896	14212	15175	15385	16387	16831	17352	17587	18077	18586	18763	18845	18710	19190	18644	19910	19766	18691
1.4932	10.257	4.0389	0	0	10.918	0	0	0	0	0.34236	24.439	59.904	58.336	119.32	155.31	246.2	327.59	417.94	521.08	699.79	819.9	1028.8	1037.8	1485.1	1757.4	1809.6	2018	2175.5	2442	2579.4	2731	3055	3249.5	3565.4	3714.9	3967.6	4247.3	4472.1	4551.2	4810.9	4888.2	5382.4	5510.8	5429.1	5565.2	5733	5783.9	5911.3	5821.8
15.785	1.0507	0	0	0	0	3.6393	62.085	126.91	213.17	325.99	516.48	721.47	940.05	1194.2	1491.9	1714.4	1942.1	2363.4	2700.3	2911.9	3124.5	3508.9	3922.2	4385.9	4708.3	5188.6	5664	6149.8	6458.7	6505.2	6921.3	7272.6	7712	8037	8404.8	8639	8480.6	8840.6	9062.1	9146.9	9445.6	9386	9633.7	9852.6	9843.7	9902.2	9793.1	9987.5	9955.3
0	0	0	6.8083	6.0999	14.78	20.937	40.027	96.994	173.45	225.44	298.9	388.66	474.92	532.37	633.69	763.41	701.25	779.95	1033	1135.7	1257	1471.1	1631.7	1790.4	2139.4	2225.4	2550.3	2813.8	3058.5	3164.1	3405.5	3776.7	4121.4	4443.8	4751.1	4910.2	5273.1	5530.4	6034.2	6017.4	6382.1	6585.4	6859.4	6856.8	7128.7	7331.9	7273.9	7454.4	7468.3
0	0	0	0	7.7829	10.709	23.3	41.288	77.362	167.29	283.64	462.2	671.69	899.71	1280.4	1510.2	1929.6	2361.3	2783	3370.2	3856.8	4380.9	4956.6	5421	6129.6	6558.3	6953.4	7235	7707.3	8260.2	8509.3	8784.9	9036.7	9300.9	9650.7	10087	10065	10077	10384	10458	10696	10642	10801	10726	10678	10815	10824	10830	11138	11114
0	0	0	11.015	22.984	14.302	14.118	0	26.429	34.375	86.668	123.88	195.06	332.39	398.11	697.93	920.6	1237.6	1603.9	1873.3	2283.7	2642.3	3202.7	3474.7	3937.1	4216	4532.9	5178.7	5159.1	5820.4	5994.4	6228.3	6473.4	6846.1	6973.2	7160.6	7436.4	7667.1	7602.7	8189	8143.4	8204.9	8620.1	8690.4	8723.6	8835.2	9089.6	8809.3	9023.1	9248.9
0	0	0	4.1654	7.0261	4.7173	5.6833	4.9162	23.667	0	26.545	114.71	148.27	208.6	359.43	527.69	710.76	934.51	1177.4	1747.3	1753.3	1995.9	2378.1	2617.4	3013	3350.4	3762.2	4125.2	4396.6	4798.4	5090.2	5387	5816.8	6044.2	6440.6	6856.2	7037.9	7464.8	7705.2	8014.5	8316.3	8502.1	8807.7	8987.3	9261.2	9579.2	9698.2	10044	10236	10222
74.168	11.459	0	0	0	0	1.4014	51.228	123.26	189.91	332.77	531.72	725.86	820.94	1015.3	1209.8	1620.2	1953.4	2096.2	2276.9	2787.3	3295.5	3592.8	3694.8	4212.5	4650.7	4522.5	4973.4	5385.9	5626.1	6003.5	6310.9	7039.3	7387.5	7718.3	8204.5	8601.5	9204.5	9481.1	9868.7	10088	10334	10576	10973	10711	10691	10865	11036	11145	10999
0	0	0	19.509	0	2.4916	1.6892	16.645	18.028	53.685	113.56	203.67	320.55	498.41	729.86	981.78	1283.3	1611	1984	2239.2	2568.1	2959.8	3384.8	3782.9	4143.1	4512.7	4751.7	5032.2	5279	5625.1	5701	6088.1	6424.7	6907.3	7094.5	7347.8	7713.2	8099.4	8560	8932.8	9052.8	9352.3	9387.8	9209.3	9207.2	8627.9	8737.1	9049.2	9743.6	9848.5
0	0	0	4.5698	4.0574	1.3509	3.6727	8.1399	4.3916	30.18	78.669	172.66	338.07	533.49	782.74	1113.9	1429.3	1829.9	2148.1	2582.1	3099.6	3484.9	4016	4466.1	5018.9	5439.1	5972.4	6457.6	6776.6	7013.3	7235.2	7707.5	7989.8	8790.7	8787.5	8976.7	9190.1	9821.3	9949.9	10077	10366	10576	10738	11028	10919	10772	10770	10808	10972	10931
0	5.565	0	0	2.9254	4.1623	1.241	10.85	13.609	49.922	117.45	221.15	357.98	501.79	779.75	960.19	1229.1	1479.1	1769.2	1957	2369.7	2655.6	3060.8	3247.7	3831.2	4092	4420.6	4705.2	5067.7	5581	5704.1	6079.6	6472.4	6770.4	7031	7513.5	7707.7	8041.4	8120.1	8380.3	8789.4	8877.5	9168.4	9375.1	9319.4	9498.2	9679.6	9723.9	9950.2	9946.3
0	0	0	0	7.5659	7.6803	15.208	6.7168	0	0	3.9186	39.048	95.176	208.29	290.59	476.82	669.67	985.22	1219	1541.1	1934.4	2323.8	2764.1	3341.4	3822.2	4301.1	4848.7	5543.3	6068.5	6263.5	6975.5	7550.1	7820.8	8410	8767.2	9401.5	9522.3	10042	10670	11411	11753	12010	12256	12530	12486	12933	12883	12955	13262	13088
20.545	15.141	0	0	0	0	0	0	21.298	62.62	118.14	172.38	293.43	441.67	738.7	828.92	1190.7	1543.3	1675.4	2062.7	2449.5	3176	3377.4	3843.8	4528.2	4750.1	5067.1	5548.6	6202.3	6646.5	7124.4	7500.1	7766.5	8322.3	8740.5	9284.2	9507	9942.8	10593	10578	10758	11067	11794	11688	11946	11784	11961	11716	12050	12064
0	0	0.89777	0	1.9032	4.3564	10.968	21.796	63.431	134.27	229.79	375.67	548.18	714.27	1000.7	1282.7	1527.7	1851.9	2147.8	2507	2952.9	3459.5	3856	4084.2	4586.2	5118.5	5522.1	5805.6	6078.9	6415.2	6786.8	7372.9	8136.2	8407.9	8661	9070.4	9333.9	9584.9	10034	10259	10250	10453	10960	10947	11397	11744	11642	11736	11651	11719
0	0	0	16.774	0	0.21677	3.8236	0	0	26.808	7.9885	58.846	54.642	102.43	163.99	239.5	330.63	484.31	635.45	893.45	1126.3	1421.1	1747.2	2078.7	2379.6	3503.6	3175.5	3619.2	4182.4	4558.9	4977.9	5350.4	5780.3	6191.6	6527.5	6949.1	7202.9	7715.6	8144	8159.1	8513.3	8647.6	8793.2	9288.2	9557.3	9639.5	9659.8	9534.2	9772.3	9779.2
81.191	21.832	0	0	0	0	0	0	0	0	0	15.331	119.51	266.23	447.17	624.93	888.47	1131.3	1313.8	1713.5	1935.2	2296.8	2621.2	2763	3082.5	3458.1	3569.1	3898.8	3998	4268.8	4456.4	4906.8	5214.3	5544.7	5660.7	6023.3	6237.9	6568.4	6964.6	7025.4	7195.3	7397.1	7663.5	7814	7818.7	7867	7981.5	8165.7	8191.4	8113.2
0	4.3489	0	0	24.596	4.0608	15.181	12.647	16.751	42.482	30.999	94.042	118.92	198.95	290.19	404.46	531.8	643.24	835.5	1066.2	1519.7	1873.4	2102.3	2480	2400.9	3228.9	3528	3891	4390.8	4570.3	4837	4680.7	4980.1	4827.4	5530.3	6035.1	4909.7	5098.6	5517.4	6747.1	7171.9	6088.6	7742.4	7732.9	8001.4	8058.2	8125.9	8013	8196.6	8086.6
11.099	0	0	0	0	4.0708	0	0	0	6.1844	0	0	0	32.786	50.492	134.21	253.05	426.59	678.45	1177	1467	1795.7	2062.9	2327.2	2647.1	3007.5	3136.8	3546.2	4024.1	4545.3	4837.4	5219.2	5419	5773.2	6040	6420.2	6246.8	6754.4	7206.5	7021.6	7227.3	7446	7826	7652.3	7986.5	8034.7	8091.6	8122.8	8181.3	8151.2
0	0	0	0	0	1.4636	22.991	63.731	155.5	275.08	473.67	693.59	967.14	1346.9	1625	2084.7	2550.8	2977.3	3310	3741	4133	4612.1	5006.8	5392.6	5657.1	5867.2	6402.7	6520.4	6705	6957.9	7137.8	7146	7603.3	7582.8	7759.4	7743.8	7895.6	8036.2	8236.3	8201.5	8123.3	8137.1	8300	8452.4	8368.3	8230	8269	8117.5	8267	8064.9
0	0	0	5.2725	7.0849	5.8828	4.5088	2.0348	0	0	0	0	26.138	52.602	128.71	238.34	437.35	709.06	1044.7	1091.5	1438.3	1721.7	2310.6	3001.9	2948.3	3176	3857.9	4221.2	4362.3	5572.6	6078.7	6434.7	6715.9	7126.5	7797.9	8049.1	8461.6	8981.6	9221.4	9556.8	9616.3	10080	10408	10593	10928	10967	10985	11204	11203	11345
3.6318	4.3448	4.1849	4.5106	0	2.4899	0	0	0	0	0.85138	48.02	144.02	301.48	522.43	787.45	1044.4	1533.3	1937.8	2501.2	2845.7	3435.4	4040.3	4489.2	5014.8	5778.7	6179.9	6637.6	7331.3	7709.9	8630.5	8784.7	9070.5	9687.6	10160	10606	11225	11531	12023	12332	12751	12637	13102	13585	13165	13419	13506	13815	14189	13824
50.099	3.1316	0	0	0	0	0	0	0	29.206	85.585	152.83	281.63	462.81	716.05	1019.5	1312.9	1736	2144.5	2583.2	3047.7	3541.7	4185.9	4595.4	5379.5	6009.2	6593.7	7312.5	7964.2	8704	9300	9970.6	10579	11169	11618	12272	12698	13458	13670	14124	14409	14501	14752	14867	14973	15267	15564	15909	16151	16097
0	0	3.7073	8.8779	3.1409	2.5208	0	0	2.565	9.1089	39.505	74.628	154.3	244.85	357.79	545.27	668.83	929.3	1176.3	1546.5	1797.2	2145.8	2489.5	2905.4	3278.1	3517.8	3763.8	4300.3	4589.6	4746.9	5050.8	5485.9	5892.2	6172.1	6544.5	6924.7	6847.2	7141.5	7388.2	7583.8	7687.1	7971	8232.9	8598.2	8733.3	8934	9066.5	9273.9	9378	9513.6
0	2.6994	0	13.267	0	1.059	10.818	28.858	79.242	151.21	263.27	377.64	534.97	711.73	923.18	1175.3	1441.4	1778.9	2141.1	2515.6	2922	3262.2	3599.9	4147.3	4544.3	5015.5	5246.2	6003.1	6302.2	6559.5	7258	7457.8	7685	8235.9	8362.8	8625.1	8929.4	9013.4	9397.4	9738.5	10042	10205	10287	10798	11059	11102	11214	11396	11274	11331
0	0	0	0	0	78.408	162.78	363.83	631.93	966.92	1094.9	1329.8	1524.5	1907.5	2364.4	2601.2	3213.2	3395.8	4046.2	4316.8	5079.7	5556.4	6072.9	7062.9	7458.8	8222.4	8750.1	9251.1	9605.3	9932.8	10434	10758	11522	11973	12261	12498	12705	13457	13683	13513	13743	14150	14245	14557	14451	14852	14891	14934	15056	15169
0	0	0	0	0	20.114	48.284	149.29	298.7	523.73	826.44	1134.6	1504	1890.2	2321.2	2789.7	3185.5	3706	4164.6	4661.2	4989.8	5656.9	6628.9	6506.5	6857.3	7152.5	7411.3	7617.8	7844.4	8226.2	8642	8636.7	9078.5	9389.7	9727.7	9969.4	10516	10507	10703	10618	10810	11077	11048	11498	11759	11642	11928	11911	11866	11994
0	0.13396	0	3.1324	6.5731	0	24.811	46.216	107.03	202.45	323.63	478.47	624.45	866.55	982.8	1277.8	1541	1753.4	2008.9	2226.3	2615.2	2887.4	3188	3459.3	3617.4	3743.9	4211.9	4605.3	4985.4	5361.8	5415	5633.4	5794.1	6477.4	6727.5	7107.7	7519	7936.6	6333.5	6376.4	6414.4	6217.3	6645.2	6899	6766.8	7128	7096.2	7209.7	7226.4	7233.3
0	0	0	0	6.3601	14.695	21.946	56.697	105.4	167.01	266.96	382.05	510.43	733.44	877.64	1122.6	1376.6	1614.6	1924.4	2439	2685.4	3077	3367.2	3695.5	4031.3	4515.5	4951.2	5097.6	5371.9	5821.1	6061.5	6588.5	7164.9	7241	7542	7974.9	8528.7	8369.3	8688	9061.5	9382.1	9691	9761.8	10007	10040	10156	10105	10389	11012	10803
3.0549	0	0	9.7984	6.0154	0	0	11.587	11.955	23.243	24.716	32.849	72.462	121.04	141.38	271.78	436.35	686.14	1018.4	1398.2	1770.5	2259.2	2754.2	3428.4	3946.5	4545.8	5210.4	6018.6	6372	6891.3	7690.9	8226.1	8495.5	9272.7	9355.6	9780.2	10112	10397	10662	11097	11170	11732	11579	12270	12310	12228	12442	12404	12535	11735
0	0	0	9.6443	20.356	20.377	40.738	70.929	104.73	188.99	299.37	464.8	653.19	961.95	1287.9	1666.3	2041.2	2424.4	2835.9	3312.3	3747.3	4224.4	4663.3	5210.1	5677.4	6187.8	6422.8	6979.9	7621.3	8081	8386	8778.4	9307.1	9941.6	10295	10598	11261	11488	12008	12283	12563	12798	13225	13437	13826	13851	13746	13715	14177	14277
0.15739	0	0	3.6265	0	6.8654	3.6125	5.9047	0	0	7.4377	38.211	69.526	139.31	221.05	345.42	496.78	722.84	994.44	1272.2	1626.5	1906.5	2285.8	2689.4	3089.1	3498.5	3854.4	4294.4	4584.1	5141.2	5683.9	6027.2	6593.8	6543.9	7120.1	7511	7568.9	7813.9	7885.5	7980.3	8541.3	8453.9	8824.1	8934.1	9014.1	9095.9	9086.6	9332.3	9340.8	9538.6
0	3.7375	2.4513	6.4296	0.039563	0	0	0	0	0.86379	11.555	110.72	221.64	387.91	577.72	739.56	1007.6	1431.6	1706.6	2211.8	2651.8	2839.9	3310.7	4083.8	4506.4	4762.9	5489.7	6016.1	6343.7	7148.3	7198.8	8255.2	8916.5	9172	9975.2	10290	10529	11093	11240	11159	11391	11584	12615	12739	12565	12580	12952	13077	13239	12981
8.2883	0	0	0	3.2578	9.9217	21.371	56.533	82.837	127.17	208	373.25	601.41	871.14	1010.8	1367.8	1771.7	2245.2	2922.7	3265.3	3697.5	4052.9	4417.9	5227.5	5624.4	6219.4	7175.1	7180.3	7849.1	8381	8769.9	9291.1	9551.5	9780.6	10006	10589	10566	11100	11024	11629	11373	11818	11761	12433	12801	13029	13196	13139	12947	13651
20.763	12.354	0	0	3.1477	0	0	11.986	43.799	129.46	270.01	461.85	739.06	1118.7	990.68	2108	2682.6	3481.1	4180.5	4998.8	5845.8	6821.4	7781.9	8501.7	9406.9	10450	11165	12340	13108	14491	15040	15569	16882	17388	18080	18027	18533	18943	18845	19335	19920	20313	20514	20784	20745	21009	21348	21863	22038	22005
0	0	0	0	0.74398	10.011	16.316	39.921	102.53	205.86	350.94	587.3	840.66	1137.1	1489.8	1924.6	2326.1	2820.9	3373.4	3911.9	4054.8	4733.1	5117	6151.9	6670.6	7318.3	7877	8474.3	8393.1	9085.3	10274	9688.9	11111	11877	12339	12861	13461	13776	14404	14452	14982	15101	15167	15688	15734	15822	16051	15808	15958	16063
0	0	9.0984	0	2.5476	0	7.2275	3.0256	13.685	21.618	69.946	108.07	185.02	335.06	461.77	648.47	870.29	1115.7	1453	1735.5	2019.4	2435.4	2674.6	3015.4	3428.9	3743.9	4131.4	4421.9	4729.5	5077	5465	5833.3	6136.9	6567.5	6891.6	7261.1	7661.9	8064	8266.9	8624.4	9066.5	9091.6	9464.7	9479.4	9832	10131	10198	10361	10449	10616
0	0.52223	0	0	7.8355	1.7847	12.835	14.691	8.197	0	2.477	0	0	26.219	65.873	106.72	191.14	263.83	377.85	526.68	684.81	825.51	1044.9	1340.4	1484.3	1723.3	1949.1	2166.2	2302.4	2509.3	2493.4	2595.7	2968	3385.4	3584.3	3789.5	4078.8	4414.6	4521	4796.9	5060.1	5123.1	5348.2	5524.4	5599.8	5736.8	5755.5	5842.3	5943.8	6040.6
0	0	0	0	0	16.313	47.039	93.332	242.36	381.66	671.54	928.91	1400.5	1966.8	1851.6	2329.7	3658.1	3242.8	3925.1	4406.4	5005	7077.6	8105.5	8717.4	7554.2	8159.8	10513	9115.1	12216	12676	13066	11212	11884	12398	12641	13335	13993	14365	14573	14836	15427	15865	16262	16453	16646	16732	16987	16865	17198	17090
0	0	0	0	0	12.764	55.964	117.04	250.78	461.43	685.96	964.16	1362.3	1672.3	2114	2725.8	3410.5	3898.8	4442.8	4818.7	5356	6203.7	6673.2	7105.7	7460.8	8438.2	8804.8	9454.5	10039	9806.2	11205	11350	11688	11604	12049	12499	13048	13086	13275	13136	13603	13364	13014	13335	13659	13816	13557	14040	13801	13622
2.8325	0.87647	0	4.187	1.3799	0	0.48673	18.639	62.994	129.95	245.11	388.94	580.21	850.49	1071.6	1367	1729.3	2103.5	2485.1	2918	3280.5	3753	4439.5	4941.6	5487.1	6284.5	6736.4	7301	7586.3	7936	8732.4	9067.1	9473.9	10190	10845	11258	11724	12034	12448	12522	13142	13381	13620	14195	14309	14837	14966	14948	15138	15288
0	0	0	3.5173	2.9483	3.8856	3.8698	3.5085	10.916	12.925	9.8816	41.764	106.16	218.07	385.2	572.47	867	1192.3	1574.8	1947.5	2367.3	3157	3160.7	3641.3	3898.8	4440	4765.1	5157.4	5721.2	6045.8	6419.9	6731.1	6835.9	7323.2	7731	8106.7	8393.6	8642.2	8980	9031.3	9134.7	9217.1	9302.4	9753.1	9595.4	9616.3	9779.7	9889.2	9845.7	9615.3
0	0	0	0	1.363	7.0074	31.123	83.066	206.16	374.71	573.53	841.06	1151.9	1477.2	1838.8	2236.8	2588.5	3000.5	3585.7	4136.4	4356.4	4862.8	5022.3	5736.1	6005.5	6176.3	7354.9	7255.8	7518.1	8212.7	8176.9	9109.7	9223.3	9758.8	9961.6	10204	10565	10845	11225	11255	11544	11846	11846	11665	11813	12148	12256	12206	12409	12298
11.915	0	0	1.6252	0	1.7561	2.6608	5.7146	3.5566	38.283	81	156.16	274.82	410.73	661.4	925.25	1244.3	1586.8	2030.9	2435.9	2878.6	3350.6	3781	4293.4	4858.6	5397.2	5975.6	6382.8	6777.4	7392	7723.3	8358.1	9030.4	9468.4	9861.2	10466	10880	11337	11939	12061	12544	12804	13054	13270	13557	13474	13527	13935	13946	14002
15.54	5.1964	0	1.321	1.5973	0	0	0	5.2546	36.765	66.511	143.69	225.34	372.08	475.74	631.89	824.39	1007.1	1269.6	1634	2017.6	2298.7	2406.9	3031.7	3099.6	3323.7	3521.1	4199.1	4399	4611.3	5791.5	6017.7	6647.3	6981.6	7429.8	7964.3	8316.1	8616.8	9431.2	9431.8	9731	10033	10236	10488	10513	10890	11245	11049	11403	11376
0	0	0	0	8.0917	9.2804	18.353	32.095	72.554	171.51	312.62	556.84	796.24	1084.4	1441.5	1859.1	2337.7	2881.6	3304.9	3684.3	4363.5	4748.7	5248.7	5786.8	6319	7145.8	7445.9	7688.7	8435	8681.8	9328.9	9784.8	10161	10581	10806	11096	11241	11617	11829	11797	12377	12604	12490	12743	12956	12935	12970	13140	13306	13233
2.5694	5.7678	1.3731	12.482	0	0	0	0	8.0558	40.973	122.18	253.32	397.13	637.8	853.74	1182.1	1515.6	1932.2	2297.1	2805.7	3226.4	3566	4084.4	4514.3	4934	5467.1	5754.7	6205.9	6582.4	6870.9	7084.5	7392.3	7779.3	8080.2	8518.4	9279.8	9511.6	9916.7	9826.8	9930.1	10211	10462	10554	10921	11163	11349	11518	11517	11075	11262
0	0	0	0	14.972	12.091	33.932	74.696	141.72	226.99	331.08	466.76	649.11	896.39	1188.1	1429.7	1800.5	2102.6	2519.9	2910.1	3241.9	3797.6	4480.9	4991.8	5380.6	5909.4	6503.6	7388.7	6450.6	8462.6	8793.7	9345.2	10160	10664	10762	10730	12042	12391	12631	13085	13626	13878	14140	14611	13773	14110	14484	14084	14574	14588
0	0	0	0	0	19.165	68.4	126.03	262.76	365.9	551.96	773.25	1020.4	1246.3	1560.8	1872.4	2277.3	2594.6	3045.5	3349.3	4009.4	4408.2	4888	5460.1	5670.6	6306.3	6715.3	6998.4	7582.9	7987	7529.2	8017.2	8624.1	9176.5	9470.5	9958.8	10208	10339	10818	11032	11529	11379	11671	11738	12102	12468	12191	12569	12461	12388
0	0	7.9383	0	4.8383	3.5396	26.782	85.603	201.77	395.13	665.8	997.35	1491.5	2000.6	2587.9	3172.5	3835.8	4481.2	5312.6	5868.1	6612.5	7558.5	7741.5	8522.2	9285.6	9845.6	10710	11138	11628	12039	12003	11518	11812	13070	12541	12689	13830	14044	14180	14621	14827	14877	15187	15044	15550	15751	15634	15930	15870	15627
0	0	0	2.3421	14.911	14.488	14.4	14.467	5.668	57.871	95.978	154.21	247.33	374.13	561.12	704.2	945.41	1123.9	1331	1568.5	1834.4	2206.4	2276.2	2435.8	2659.4	2915	3169.4	3382	3598.4	3879.1	3941	3893.6	4114	4403.6	4505.9	4783	4867.9	5106.8	5392.7	5437.2	5536	5515.1	5630.3	6051.6	6190	6121.6	6149.3	6125.6	6130.5	6208.1
0	1.8783	0	7.3264	0	0	11.338	32.077	64.108	84.907	154.92	265.8	353.48	512.35	689.07	943.39	1249	1573.3	1949.4	2288.5	2706.2	3129.4	3631.6	4228	4630	5199.3	5832.5	6176.3	6678.1	7319	7800.4	8406.3	9022.6	9547.7	10075	10660	11280	11621	12131	12321	12883	13291	13657	14035	14222	14341	14462	14974	15266	15049
4.9686	6.8492	0	2.6849	0	0	0	0	2.1753	24.729	30.024	56.784	123.21	243.14	418.88	695.38	1090.1	1497.5	1728.5	2135	3025.3	3502.9	4749.8	4906.9	5445	5929.2	7120.3	7157.6	7749.2	8308.4	8845.2	9374.3	9964	10919	11361	11976	12422	13288	14140	14493	15008	15271	15973	16304	16629	16801	17018	17523	17393	17570
1.5748	0	0	0	4.5219	2.5812	13.365	25.318	65.721	150.61	260.08	377.08	598.62	844.27	1138.9	1457.7	1855.8	2186.5	2655.8	3113.3	3622.4	4150.4	4589.2	5248.6	5761.2	6310.2	6823.2	7524.3	7835.3	8526.8	8738.2	9480.5	10326	10961	11714	11931	12547	12838	13149	13605	13817	13974	14460	14768	14772	14796	15131	15225	15153	15155
19.934	4.957	1.7108	0	0	0	6.4916	39.233	122.75	238.01	454.66	761.42	1096.4	1560.6	2084.9	2633.6	3338.5	4038.7	4882.4	5696	6489.3	7419.5	8200.7	9085.6	10018	11079	11914	12474	13184	13949	14653	15244	16201	16691	17310	17910	18328	19128	19229	19388	19529	19761	20290	20299	21334	21839	21947	21718	21479	21535
0	0	0	0	0.70724	0	15.812	6.6077	12.559	20.243	30.584	63.018	122.9	218.26	365.36	520.96	730.37	974.47	1271.5	1556.5	1916.9	2235	2614.7	3034.2	3314	3703.2	4146.3	4715.7	4979.2	5526.5	5866.7	6073.2	6507.6	6824.6	7129.6	7716.7	8171.6	8517.6	8693.4	9096.1	9501.5	9743.6	10223	10544	10663	10933	11064	11125	11415	11349
127.32	61.808	0	22.484	0	0	0	0	0	0	0	0	0	0	0	7.1025	135.03	454.93	849.87	908.16	1221.6	1467.5	1883.3	2103.8	2541.3	3320.6	3681.3	4011.5	4663	4379.4	5591.4	5632.1	6761.1	7208.3	7507	8279	8757.6	8940.9	9256.3	9612.1	9681.6	9985.5	10250	10724	10883	10921	11090	11281	10991	11151
7.4829	8.1632	8.643	1.0783	15.466	0	0	0	0	0	62.729	157.55	258.94	426.39	572.51	902.99	1069.9	1484.9	1797.4	2223.2	2749.2	3046.2	3627.3	4019.1	4418.3	4736.7	4693.4	5560	5861.1	6203.1	6442.5	6915.8	7054.5	7450.8	7691.5	7943.8	8209.9	8413	8585.8	8913.3	8818	8950.1	9175.2	9256.7	9340.4	9215.7	9338.2	9413.5	9364.3	9566.6
0	5.5801	0	0	0.16978	6.2797	5.7529	0	0	15.494	54.622	108.29	210.47	336.79	519.43	703.17	891.87	1107	1298.7	1527.7	1764.3	1996.8	2242.8	2424	2672.2	2816.3	3071.8	3286.5	3589	3964.7	4247.3	4389.8	4599.9	4956.6	5100.7	5409.2	5728.9	5892.5	6081.7	6265.6	6495.2	6548.5	6665.4	6978.9	7173.4	7117.3	7291.7	7194.1	7204.2	7283.3
0	0	0	4.5319	10.457	5.7881	2.7869	7.3191	0	4.2135	16.506	28.55	65.904	101.66	177.96	278.05	443.66	610.85	915.39	1178.3	1636.3	1985.8	2362.7	2489.3	2850.8	3266.9	3681.2	4109.2	4610.1	4989	5079.9	5949.3	6491.7	7396.2	7667.4	8507.6	8725	9274	9655.5	10098	10354	10612	10675	11094	11240	11501	11880	12361	12045	11663
0	0	0	7.6122	3.5372	20.079	10.442	0.99364	0	0	0	0	0	0	10.853	95.821	171.11	393.91	584.66	799.21	1030	1299.6	1663.8	1954.5	2309	2706.9	3153.1	3549.1	3918.4	4362.1	4707	5189.3	5388.1	6011.4	6333.8	6745.2	7002.3	7289.4	7630.4	7917.5	8422	8425	9025.1	9130.7	9353.3	9573.1	10033	10159	9909	10346
31.344	14.028	0	0	0	0	1.8479	23.324	84.193	157.85	247.31	394.65	504.65	733.95	981.02	1228.2	1542.7	1855.6	2220.1	2513.2	2942.4	3327.5	3722.6	4006.1	4496.4	4741.9	5162.4	5469.7	5601.9	5874.2	6090.5	6387.7	6688.4	7019.6	7446	7834.4	8216.7	8485	8306.6	8513.1	8424.8	8716.2	8956.4	8906.6	9439	9685	9781.3	9704.7	9388.9	9652.6
64.22	26.726	3.3292	0	0	0	0	1.0744	57.328	184.03	343.31	512.72	699.47	996.93	1304.1	1646.8	2032.4	2402.7	2787.7	3155.3	3579.8	4018.2	4363.2	4747.1	5059.9	5439.4	5785.1	6363.3	6478.6	6605.8	7046.7	7375.1	7963.1	8304.2	8594.3	9013.1	9432.9	10026	10040	10102	10404	10538	10677	10900	11003	11200	11381	11555	11688	11563
26.567	12.799	2.7102	0	0	0	0	0	0	8.814	59.74	118.57	194.18	333.98	496.49	708.5	895.16	1173.7	1536.6	1873.5	2301.5	2620.6	3033.3	3485.3	3755.6	4233.1	4806.2	5214.8	5421.9	5884.3	6377.5	6718.2	7340.6	8636.5	9018.6	9486.9	9971.1	10144	10453	10690	10881	11262	11525	11680	11639	11790	11299	11995	12341	12318
0	0	0	12.306	12.899	12.599	44.007	89.608	208.34	375.11	629.7	923.85	1328.2	1722.6	2251.5	2665	3364	3923.8	4476.2	5194.3	5797.3	6478.3	7211.4	7727.9	8164.9	8963.2	9568.7	9965.2	10437	11080	11612	12148	12536	13202	13620	14063	14494	15080	15469	15740	16136	17089	17019	17451	17809	18050	18107	17746	17866	18483
0	0.16666	0	0	0	1.867	10.45	57.724	103.81	206.1	365.15	534.62	692.97	961.46	1285.8	1556.3	1917.1	2309.3	2686.6	3065.3	3509.6	3881.9	4465.9	4899.4	5320.9	5843.7	6338.7	6771.7	7149.7	7729.1	8224.7	8606.7	9104	9463.5	9775.6	10212	10836	11121	11412	12021	12384	12823	13106	13367	13604	13462	13872	14311	14486	14262
0	0	0	7.0174	20.67	16.667	10.195	38.765	107.5	162.42	268.32	387.21	561.19	745.12	882.23	1093.6	1266.3	1625.2	1761	2155.5	2440.3	2690.7	3201	3443.4	3813.4	4202.8	4481	4917.2	5206.8	5592.9	5683.9	6049.3	6513.6	6851.2	7121.9	7402.2	7553.4	7840.6	8125	8380.2	8320.4	8582	8512.1	8687.8	8922.4	9113.4	9259.2	9289.6	9448.3	9540.1
0	0	0	16.601	58.254	115.49	151.3	206.25	273.93	384.2	586.61	749.94	974.71	1288.7	1653.6	2035	2434	2839.7	3230	3760.6	3982.8	4422.9	4778.8	5150.3	4956.5	5321.9	5409.4	5805.2	5974.3	6349.1	6511.4	6308.2	6572.5	6820.8	7110.6	7323.1	7826.2	7873.4	8085.1	8397.4	8570.1	8594.8	8810.6	9068.3	9405.4	9417.9	9561.4	9863.3	9805.9	9928.2
0	0	0	4.6632	7.7295	0	8.1267	4.4875	1.0286	0	0.40218	27.349	73.383	153.07	240.69	397.37	580.75	823.45	1078.6	1366.1	1780.2	2113.1	2476.9	2859.3	3147.8	3555.5	4094.4	4226.7	4664.3	5019.2	5445.2	5923.6	6178.7	6541.8	6725.2	7216.8	7503.6	7714.6	7864.8	8137.4	8357.1	8825.4	8832.7	8857.7	9137.5	9272.3	9362.9	9459.1	9644.8	9741.1
0	0	0	5.3027	3.0018	7.1907	14.809	9.5941	1.0189	0	13.68	41.05	89.267	189.89	355.64	714.26	982.58	1307.5	1689.3	2112.2	2523.2	3042.2	3531	4136.3	4683	5169.7	5668.1	6307.4	6726.8	7105.6	7568.5	7959.7	8599.4	9024.7	9682.8	10203	10358	10705	11190	11894	12414	12457	12543	12864	12850	13378	13373	13425	14010	13934
9.0531	0	0	0	0	15.053	114.04	231.76	432.96	657.38	981.67	1376	1642.9	2299.3	2882.1	3498.1	4288.6	5134.4	5808	6775.5	7574.1	8477.7	9275.2	9904	10728	11292	11947	12931	13416	13820	14142	14614	15513	15971	16463	17248	17704	18379	18785	19249	19390	19784	19992	20684	20805	20931	21045	21590	21900	21061
0	0	0	0	0	0	48.628	92.17	176.43	247.19	408.26	574.27	804.16	1042.7	1304.9	1611.4	1902.9	2276	2517.7	2933.1	3366.8	3758.5	4023.8	4410.8	4919.5	5078.7	5443.1	5625.6	5871.4	6557.5	6875	7032	6991.5	7459.8	7526	7704.9	8376.1	8189.1	8117.3	8445.7	8705.5	8895.5	9004.9	8869.6	9222.3	10029	8925.3	9207.6	9437.5	9439.6
0	14.11	0.81233	6.4918	10.624	0	4.1779	17.84	9.7346	34.396	91.871	138.77	244.46	367.41	542.23	690.41	891.71	1137.9	1367.4	1673.1	1882.7	2198.3	2510.4	2828.2	3237.8	3545.7	3763.1	3997.3	4279.7	4478.4	4577.9	4966.5	5190.3	5284.5	5437.8	5626.8	5584.2	5835.6	5952.7	5936.1	6175.5	6081.4	6372.6	6287.2	6357.4	6386.8	6555.4	6595.2	6783.2	6644.9
8.1877	1.4771	0	0.92882	1.7824	0	0	0	18.536	68.205	142.9	269.35	416.36	601.89	916.55	1182.9	1540.6	1855	2309.6	2668.3	3154	3510.8	4013.3	4738	5027.7	5419.7	6030.3	6570.6	6774.7	7176.8	7505	7763.7	8234.5	8760.9	9040.8	9686.5	9700.6	10229	10327	10719	10983	11275	11627	12013	12009	12150	12465	12635	12429	12588
0	3.8673	3.9853	2.1137	9.3054	0	11.72	22.75	78.797	122.76	212.39	306.55	442.56	607.36	763.64	908.2	1097.8	1264	1459.4	1644.1	1797.3	1960	2228.6	2460.5	2668.4	2802.7	3052.8	3214.9	3432.1	3512.8	3517.2	3637.9	3842.1	3930.2	4099	4224	4450.7	4651.8	4713.1	4980.5	5015.3	5043	5296.3	5406.4	5374	5470.8	5492.4	5713.8	5736	5925.6
28.408	11.047	0	0	1.6581	0	0	19.279	105.75	177.13	337.5	563.03	818.46	1029	1502.9	1936.3	2337.7	2758.8	3217.1	3617.9	4296.1	4546.9	5068.6	5331.3	6011.5	6319.2	7056	7496.9	7746.4	8103.4	8923.1	8971	9564.1	9832.1	9645.1	10029	10098	10354	10856	11193	11197	11399	11352	11582	11670	11664	11781	11693	11618	11912
12.726	6.9622	0	21.498	0	0	0	0	0	0	0	0.82339	50.097	96.036	168	289.85	415.6	666.22	819.49	1065.3	1205.7	1465.1	1850.4	2085.4	2505	2761.1	3263.9	3485.9	3841.7	4315.4	4720.5	4807.8	5397.5	5841.6	6329.4	6906.4	7099.1	7224.3	7585.9	7988.5	8303.2	8047.7	8744.2	9020.1	8942.5	9009.2	9086	9195.1	9188.9	9358
0	0	0	0	12.414	14.932	19.703	34.933	58.925	144.77	197.42	303.95	412.71	564.71	730.86	921.77	1142.5	1365.2	1643.4	1871.1	2228.7	2538.3	2938	3314.8	3632.9	4095	4439.8	4957.5	5408.2	5778.6	6196.6	6697.9	7192.5	7872.9	8212.7	8808	9296.1	9711.9	10016	10386	10876	11285	11558	11820	11980	12077	12583	12579	12574	12580
0	8.8286	0	0	0	3.88	8.9117	8.9751	1.8461	5.1228	5.4261	21.075	14.097	60.262	103.28	175.1	283.26	456.22	571.23	865.48	1111.6	1361.6	1758.9	2213.7	2784.5	3031.2	3600.4	4100.1	4727.8	5179.8	5679.2	6147.3	6044.1	6258.1	6492.8	6473.8	7395.1	7968.7	8134.7	8442.5	8976.9	8764.3	9140.8	8716.1	9410.3	9090.6	9091.1	9266.8	9174.1	9076.2
0	0	0	0	0	17.038	25.363	19.543	28.493	31.924	91.239	161.54	290.39	453.26	679.38	947.97	1287.3	1726.4	2109.2	2563.3	3009.8	3398.5	4133.7	4575	5027	5395.7	5855.9	6473.6	6950.1	7290	7658.6	8117	8370.3	8662.6	9155.7	9187.8	9380.9	10020	10338	10449	10516	10818	10603	10884	10919	10880	11221	11142	11148	11345
0	3.4395	0	0	0	2.6536	14.743	20.096	22.778	53.289	89.027	137.53	191.61	249.27	349.99	441.5	585.6	767.08	898.15	1169	1434.8	1684.5	2094.2	2304.8	2772.2	3111.2	3369	3796.8	4264.2	4426.2	4503.7	5185.8	5296.9	5704.2	5848.5	6424.5	6613.6	7100.7	7377	7401.1	7767.8	8045.2	7853.9	8454.3	8608.5	8757.2	8698.9	8563.2	8721	8725.9
0	0	0	18.486	21.605	0.86582	49.495	11.599	67.148	27.793	114.32	154.15	262.88	349.98	529.85	701.97	1015.5	1274.8	1698	1968.8	2342.2	2760.1	3245.1	3656	3937.6	4099.6	4584.3	5143.9	5506.8	5834.7	6019.4	6513.2	6613.1	6828.5	7234.6	7690.5	7850.9	7613.5	8122	8442.6	9060.5	8799.8	8844.3	9035.8	9447.6	9685.9	9635.1	9919.4	9975.2	10058
0	1.8681	2.7561	6.635	4.5879	0	0	0.54557	6.2319	3.6673	17.472	17.724	61.125	124.11	184.33	314.19	503.71	702.73	942.08	1185.1	1462.2	1763.4	2064.5	2370.9	2752.9	3081.3	3377.9	3802.2	4168.3	4596.5	5048	5607.6	6022.2	6292.3	6924.1	7300.8	7832	8106.9	8434.3	8662	9275.2	9612.3	9637.9	10346	10560	10606	10639	10383	10325	10602
54.128	13.874	0	0	0	0	0	0	31.416	113.57	250.18	454.62	719.64	1058.8	1470.1	1929.9	2430.3	3013.2	3583.9	4236.3	4809.9	5182.9	5771.4	6334.1	7023.1	7604.2	7889.8	8878.3	9557.4	10124	10617	11107	11977	12041	12997	13172	13761	13900	14923	14538	14893	15133	16144	16497	15745	16377	16592	16867	17212	16876
26.614	12.057	0	0	0	0	0	0.29837	26.65	64.704	148.27	250.86	363.27	529.94	692.91	939.28	1166.1	1451.4	1741.7	2053.9	2382.3	2844.6	3208.3	3595.4	3966.3	4564.6	4844.6	5348.4	5776.5	6050.8	6458.8	6696.2	7007	7649.5	7966.6	8208.8	8561.8	8707.7	8921.2	9224.7	9314.8	9610.3	9737.2	10001	10059	10052	10054	10106	10123	10087
0	0	0	0	6.5206	9.4506	15.813	27.383	31.345	0	7.4235	21.268	76.504	119.43	209.35	342.6	456.22	616.87	815.06	988.55	1317.9	1619.4	1848	2108.4	2622.7	2930.3	3412.9	3932.6	4256.7	4597.8	5195.6	5519.5	6152.2	6633.2	6941.5	7319.7	7622.4	7933.3	8214.7	8578.7	8905.7	9274.1	9512.4	9336.9	9827.6	9417.6	9542.2	10194	10046	9839.3
0	0	0	0	25.4	22.596	22.393	20.445	27.799	52.857	39.43	62.618	107.62	171.43	231.7	320.27	467.24	687.46	1029.8	1161	1217.2	1541.5	1765.4	2256.1	2526	2888.3	3338.6	3660.9	4218	4675	5419.4	5388.5	5856.9	6417.6	6567.9	6914.3	7568.4	7932.1	8230.7	8401.6	8806.7	9157.2	9491.7	9287.1	9704.5	10183	10462	10110	10665	10470
0	0	1.6766	0.34853	11.62	2.2569	0	0	0	0	0	0	5.3748	58.281	130.48	237.9	493.71	538.13	875.66	908.22	1205.6	1416.5	1852.4	2209.9	2433.6	2964.1	3334.1	4614.2	3822.6	4313.8	4702.9	5104.9	5565.3	5981.3	6071.9	6553.5	6680.3	7094.4	7610.1	7974	8398.9	8420.8	8921.5	8880.4	9042.2	9086.5	9268	9317.1	9588.2	9495.2
0.32299	0	0	0	0	12.125	4.4451	0.44465	10.58	13.727	81.267	159.01	291.69	476.49	722.17	1072.6	1366.1	1783.6	2239	2736.7	3100.5	3530.8	4112.5	4566.1	4882.8	5418.9	5656.5	6115.1	6210.7	6652.1	6948.2	7270.6	7501.8	7987.1	8235.7	8676.7	8815.9	9083.8	9454.3	9580.9	9752.2	9997.5	10273	10569	10763	10830	10911	11069	10896	11119
0	0	0	0	2.8189	7.7718	27.272	25.708	27.135	26.259	39.145	71.945	118.28	208.4	428.54	567.03	837.47	1223.6	1523.4	1937.4	2110.1	2372.2	3106.5	3589.7	3816	4709.4	4793.9	5623.2	5824.8	5992	6162.5	6671.6	7113.7	7566.3	8042	8371.5	8942.5	9055.1	9286.3	9455.3	9835.5	9801.5	10140	10196	10351	10479	10917	10443	11043	10973
0	0	2.2681	0	7.2242	2.5131	3.0506	0	0	0	1.6755	0	13.737	57.688	112.07	150.56	263.39	380.21	519.24	679.74	840.92	1028.6	1207.9	1434.5	1612.7	1872.2	2098	2178.5	2712.4	3008.6	3307.6	3427.8	3287.8	3502.5	3774	4104.8	4310.1	4603.7	4798.9	5080.4	5252.9	5333.1	5451.9	5538.3	5791.5	5917.3	5949.1	6103.3	6079.5	6275.3
6.3197	0.65823	0	5.5828	0	2.8942	0	0	5.9822	16.063	59.042	112.36	200.56	316.67	460.41	641.95	873.97	1123.8	1433.5	1802.1	2096.2	2542.1	2886	3328.2	3823.3	4306.9	4779	5230.8	5792.6	6345.5	6679.2	7309.5	7902.8	8471.9	9032.2	9439.7	9762.1	10064	10548	10806	11179	10932	11377	11688	11691	12211	12205	12139	12540	12173
0	6.4557	2.7524	0	0	0.18851	21.169	45.94	127.51	254.48	428.36	656.35	936.2	1269.5	1580.6	1987	2435.4	2885.2	3360.2	3873	4544.7	5076.1	5346.3	5951	6718.7	7106.8	7522.8	8264.8	8535.6	8852	9379.5	9785.5	10079	10471	10620	10742	11156	11512	11791	11861	12037	12428	12465	12666	13339	13269	13225	13284	13046	13241
0	0	0	0	0	31.104	112.6	228.89	338.57	519.11	656.98	885.74	1082.2	1270	1392.9	1598.2	1760.3	1890.8	2075	2178.3	2345.2	2388.8	2604.4	2726.7	2917.3	3091.8	3227.5	3519.5	3797.6	3965.8	4245.4	4499	4798.3	5105.5	5444	5655.6	5870.9	6039	6367.2	6701.4	6937.9	7132.5	7335.2	7578.3	7633.9	7760.6	7940.8	7927.7	8087.7	8129.3
3.1357	3.2228	0	4.1089	3.0477	0	0	0	0.67753	25.884	65.683	124.85	215.22	332.55	477.11	658.75	864.37	1150.3	1475.3	1619.9	1888.8	2147	2480.5	2836.9	3106.3	3411	3689.7	4023.4	4325.3	4569.3	4844.1	5216.1	5450.4	5730.6	6007.3	6058.4	6714.8	6987.9	7352.9	7475.4	7354.4	7801.3	7761.4	8006.7	8156.3	8214.4	8369	8634.7	8422.6	8569.9
0	0	0	0.52823	10.127	0	1.5828	10.151	12.628	29.417	68.692	151.83	254.2	414.62	618.44	920.92	1258	1607.3	1994.2	2390.2	2850.6	3269.4	3852.2	4438.3	4870.3	5447.8	6065.1	6465	7013.2	7502.5	8096.2	8582	9189.5	9514.8	10204	10723	11124	11752	11824	12016	12479	12513	12429	12903	13055	13040	13361	13252	13379	13565
0	0	0	0	34.496	191.68	309.05	509.99	824.03	1096.8	1529.4	1877.2	2119.8	2560.8	3076.8	3528.8	4821.8	5122.5	5171.1	5788.1	7028.1	7142.8	7663.2	8329.8	9187.2	9597.2	10286	11615	11447	12967	12650	12864	13324	13722	14113	14541	15076	15321	15766	16228	16444	16462	16884	16971	17104	17341	17518	17611	17483	17829
0	0	8.277	2.9964	0.98899	0	9.7913	13.012	26.323	72.178	134.32	231.57	359.75	474.67	630.23	816.57	1038	1251.9	1457.1	1647.7	2001.5	2364.9	2728.3	2982.8	3442.4	3751.3	4013.1	4456.6	4831.5	5441.6	5816.8	5970	6245.6	6597.1	7080.4	7269	7685.8	7995.6	8348.1	8441.6	8548.2	8839.5	8975.9	9195.1	9317.4	9677.3	9680.1	9722.2	9906.8	10172
18.568	0	0	0	6.3209	2.2047	0	0	0	30.28	87.819	159.56	327.7	576.15	857.31	1173.3	1610.8	2111.5	2522.4	3027.7	3459.5	3947.6	4759.7	5453.1	6053.8	6522.5	7256.9	7730.2	8602.9	8983.2	9717	10822	11462	12178	12261	12747	14397	14783	15877	16537	16173	16540	17059	16856	18211	17259	17782	17886	18052	18718
0	0	0	5.2954	6.5092	5.0278	12.721	16.535	17.61	13.941	7.706	0.60194	0	0	0	0	0	0	0	0	0	2.2029	0.63315	43.978	86.454	127.87	224.31	303.65	444.02	531.2	645.95	727.63	950.25	1051	1179.2	1410.2	1455.8	1654.7	1771.6	1909.7	2021.6	2095.6	2179.5	2268.8	2330.5	2462.5	2554.7	2555.7	2674.7	2703.3
4.3877	1.0113	0	0	1.9732	7.8215	0	0	7.4328	36.206	60.155	133.47	266.41	446.54	596.87	818.77	1036	1308.8	1642.4	1910.4	2237.8	2552.3	2732.4	3031	3297.9	3634.3	3932.9	4215	4586.1	4901.3	5203.2	5508.9	5746.4	5956.2	6131.7	6383.9	6529.3	6598.6	6788.1	6799.9	7135.3	7206.8	7339.7	7434	7341.9	7794.3	7797	7850.1	7914.5	7993.5
0	0	0	0	0	2.6594	10.751	8.9875	17.361	61.124	110.23	176.12	274.95	377.53	520.55	723.77	935.3	1135.7	1379.2	1646.7	1993.9	2337.2	2677.2	2964.9	3282.1	3607.7	3963.6	4316.4	4612.7	4843.9	5234.9	5742	6129.7	7013	7151.1	7388.7	7644.1	8011.6	8282.8	8572.5	8851.5	8859.4	9049.3	9561.3	9696.1	9883.9	9845.9	10005	9712.1	9735
32.84	0	0	0	0	0	12.858	17.285	37.847	40.913	59.977	81.972	136.3	181.04	266.58	340.42	459.85	572.77	705.94	918.17	1109.4	1438.1	1626.2	1860.5	2274.6	2701.5	3149.6	3474.8	3788.8	4142.9	4617.4	4901.9	4752.1	5116.6	5287.4	6727.5	7024.9	6696.6	6824.4	6858.6	7005.5	6980.4	7534.2	7570	9253.6	9417.6	9667.5	9520.4	9677.8	9531.1
6.2784	0	0	0	0	11.014	0	3.5718	7.2242	33.359	55.407	113.3	202.86	290.99	433.34	599.62	800.49	979.8	1244.5	1507.8	1687.4	1965.4	2309.8	2553.1	2866.3	3148.9	3442.7	3468	3821.5	4058.5	4342.1	4668	4791.4	5079.6	5074	5198.6	5518.1	5715.9	5922.8	6192.5	6329	6428.5	6663.5	6563.3	6604.4	6671.8	6768.5	6891.8	6966.8	6940.5
0	0	0	0.67542	0	13.634	10.51	28.718	60.07	85.871	94.529	125.95	178.67	239.69	308.87	437.69	549.08	735.53	933.68	1091	1289.2	1516.3	1810.5	2069.2	2511.3	2844	3448.6	3652.5	4044.9	4565.8	4942.3	5367.5	5778	6367.8	7003.9	7482.7	7989.6	8372.5	8681.9	9046.5	9319.2	9723.5	9705.8	10059	10066	10376	10404	10368	10522	10525
0	0	0	3.7286	14.231	2.7175	13.171	17.607	22.343	43.204	85.565	151.6	262.15	410.57	604.29	773.77	1025.2	1270.5	1600.4	1886.6	2187.8	2503.6	2982.6	3238.4	3654.1	3975.2	4235.8	4508.4	4967.3	5289.1	5465.7	5793.9	6149.5	6348.7	6714.3	7088.1	7219.8	7484.4	7863.1	7927.9	8277.3	8515.7	8880	8903.4	9002.3	8954.4	9172.1	9353.7	9300.1	9310.1
0	3.7799	0	2.1172	0	5.6233	7.4948	48.209	115.61	227.49	349.18	534.41	722.48	968.91	1241.4	1574.7	1881.4	2220.8	2405.5	2868.9	3269.1	3568.7	3863	4351.9	4683	5044.1	5499.2	5943	6154.7	6414	6711.2	7172.2	7606.9	7977.6	8425.9	8273.8	8669.4	8868.2	9121.5	9441.9	9738.4	9712.2	10187	10625	10475	10486	10635	10568	10663	10593
19.816	13.432	0	6.1991	1.5915	0	0	1.4408	36.968	136.58	286.84	494.44	822.3	1116.7	1552.8	2114.2	2549.1	3111.2	3709.6	4457.2	5073.2	5650.3	6470.6	7274.9	7943.5	8644.9	9304.3	9836.7	10786	11477	11923	12975	13687	13569	14718	15264	15401	15343	16620	17394	17011	17338	17290	17634	18027	17801	18125	18037	18125	18353
0	0	0	6.0617	40.702	59.653	83.687	127.73	138.59	172.49	239.84	362.84	472.65	644.02	876.41	1041.5	1332.8	1470.9	1795.2	1991.2	2373.9	2543.5	2794.7	3212.4	3405.9	3725.1	3965.1	4260	4619.3	4750	5059	5340.1	5645.6	6040.1	6366.9	6754.6	7069	7123.1	7737	7834.9	7897.4	7858.9	8066.3	8922.8	8414.1	8833.3	8930.1	9134.1	9259.5	9288.3
0	0	4.0728	7.3935	2.0245	0	12.557	32.337	70.587	140.48	269.6	535.57	786.04	1077.9	1463.1	1755.9	2280.1	2561.6	3157.6	3667.6	3598.8	3859.3	4446.4	4631.1	6122.9	5487.8	5707.5	5995.1	6334.8	6685.1	6854.6	7117.4	7540.8	7435.8	7785.4	7959.2	8087.1	8498.9	8496.3	8558.9	8711.1	8893.4	9143.7	9173.4	9439.6	9295.5	9424.2	9373	9500.5	9555.4
0	0	0.00066443	0	2.0605	9.8324	13.666	13.754	8.6004	14.681	18.953	54.07	91.303	143.59	229	343.85	484.33	786.19	936.31	1158.7	1441.9	1744.2	2073.4	2361.6	2803.5	3136.5	3475.5	3836.8	4085.8	4627	5021.1	5332.3	5601.5	6102.9	6518.7	6828.9	7362.3	7869.6	7971	8286.5	8606.3	8750.9	9220.3	9495.1	9799.1	9731.2	10002	10108	10197	10339
0	8.6794	0	28.765	35.909	24.239	0	0	1.5708	6.2449	13.754	11.772	29.323	89.675	178.02	355.15	495	758.35	989.11	1373.2	1714.1	2137.9	2616.2	3105.4	3516.9	3902.6	4411.1	5017.1	5566.5	6023	6560.9	6999.8	7157.2	7541.2	7975.4	8686.6	9133.9	9281.7	9702.1	9905	9990.6	10684	10608	10835	11240	10920	11408	11445	11496	11647
0	4.8625	0	0	0	2.8244	18.713	41.596	110.28	220.6	381.6	524.08	706.36	899.38	1059.4	1492.1	1843.5	2009	2418.4	2815.4	3211.3	3649.4	4070.3	4469.2	5098.9	5263.1	5810.9	6482.8	6381.4	6498.8	6996.6	8392.2	8649.2	8985.6	10081	10608	10778	11330	11422	11823	11907	12292	12836	12790	13160	13234	13299	13373	12986	13115
0	0	0	12.432	8.8926	0	15.103	26.742	61.127	92.89	220.53	328.04	491.6	653.25	905.98	1187.7	1410.8	1670.5	1967.8	2316.3	2583.2	2907.5	3265.5	3579	3997.2	4121.1	4352.7	4746.8	5269.4	5476.4	5674.9	5981.2	6270.7	6512.4	7000.5	7361.9	7544.1	7852	8174.8	8483.8	8669.3	8923.5	9058	9108.7	9414.7	9329.4	9397.1	9536.4	9675.1	9952.4
0	0	0	15.527	0	0.74308	6.2498	3.2169	0	5.7213	25.341	40.323	132.11	200.61	312.11	460.29	630.14	841.93	1065.7	1369.4	1533.9	1850.2	2148.4	2505	2909.2	3250.1	3619.8	3791.1	4087.5	4513.9	4787.6	5052.9	5362.1	5745.1	5991.1	6373.6	6509.2	6817.4	7029.4	7241	7442.5	7714.2	7786.1	8048.8	7992.5	8380.8	8331.4	8435.1	8763.1	8768.8
6.3067	16.398	0	10.105	0	0	0	5.2452	44.515	126.53	283.3	487.09	737.43	1017.9	1344.9	1733.3	2111.4	2612.7	3078.7	3732.5	4165.3	4837.3	5499.2	5956.5	6603.4	7070.1	7365.7	7847.5	8475.5	8895.9	9191.8	9723.2	10084	10889	11251	11583	12177	12745	13131	13215	13780	14152	14483	14508	14607	14729	15076	14983	14910	15135
0	0	0	0	10.356	2.4108	13.817	23.585	46.055	88.366	195.23	335.27	536.87	740.94	1028.1	1063.3	1843.5	2282.5	2663	3162.9	3784.2	4323.1	4937	5192.2	5861.2	6140.3	6597.2	6981.3	7442.7	7901.7	8391.7	9217.8	9165.4	9727.9	9941.1	10439	10975	11597	11762	12295	12518	12695	12900	13479	14246	14302	14546	14608	15147	15186
0	0	0.086038	7.8947	2.8364	0	1.0565	0	0	21.738	94.943	199.58	320.74	576.64	1155.2	1797.2	2117.4	2494.8	2761.2	3763.2	4590.4	5685.3	5897.5	6449.1	7173.3	5471.9	7925	6798.3	8696.1	7892.3	9496.1	9019	9233.3	9720.5	10136	10731	11174	11671	12105	12226	12300	12548	12605	13003	13400	13520	13709	14092	13864	14215
10.726	18.155	0	0	0	0	0	0	0	51.441	131.29	223.78	405.74	478.9	725.82	976.76	1156.8	1578.7	1855.9	2138.8	2438.7	2797.3	3091.7	3396.3	3656.6	3908.8	4274.4	4568.4	4978.2	5289.5	5792.1	6086.2	6490.9	6889.2	7481.1	8926.6	9202.4	8797	9217.6	9771.7	9859.8	9927.5	10183	10224	10338	10751	10841	10897	11165	11355
0	0	0	0	21.223	21.639	6.5722	18.378	43.775	92.661	185.36	289.95	396.06	536.65	735.76	1010.3	1183.4	1469.2	1657.7	2031.3	2168.3	2666.6	2946	3213.3	3578.9	3789.5	3961.1	4231.9	4724.8	4352.5	5036.5	5171	5526.2	5552.1	6023.4	6100.1	6156.9	6049.6	6112.9	6479.6	6496.6	6430.1	6611.4	6635.6	6973.6	6914.7	6953.9	6846.5	6699.5	6706.7
8.8324	11.648	0	3.6544	0	0	0	3.0276	15.571	62.904	126.1	227.31	343.89	490.65	667.38	947.22	1170.8	1461	1928.8	2255	2762.4	3151.7	3595.8	4004.1	4622	4733.8	5271.9	5690.1	6227.8	6834.2	7168.8	7592.6	7888.1	8634	9373.4	9685.7	10151	10657	10981	11464	11691	12098	12405	12658	12637	12411	12956	12950	13075	13173
0	0	0	11.489	6.5354	0	6.4761	0	0	0	0	0	0	40.818	159.37	306.41	489.17	760.48	1071.9	1460.5	1588.3	1940.6	2032.2	2381.5	2663.5	3158.4	3435.1	3790.3	4031	4644.9	4995.7	5458.8	5703.8	6062.7	6524.7	6847.4	7022.5	7341.5	7668.9	7721.8	8144.2	7763.3	7908.1	8217.6	8298.9	8036.4	8275.5	8414.7	8334.9	8589.2
0	0	0	1.5068	29.504	10.319	20.831	50.457	60.773	65.378	110.8	160.27	193.06	296.76	443.73	618.44	832.36	1081.9	1368.1	1786.5	2178.7	2307.9	2946.5	3463.5	3475.5	3990	4622.5	4073.9	5626.2	4660.4	6021.5	5765.3	5968.6	6733.6	7991.5	7141.1	7406.7	7690	7891.2	7971.2	10466	8978.6	9018.2	8811	9195.9	9185.4	9260.3	9381	9485.7	9336.7
1.7626	5.2897	6.5651	9.6074	0	0	0	0	0	0	43.374	99.819	225.78	346.79	591.93	794.65	1068.1	1387.4	1660.4	2002.4	2425.1	2720	3188.7	3535.1	3907.2	4316.3	4664	5240.5	4556	5163	6228.5	6642.7	6553.9	6805.5	7248.3	8103.9	8506.7	8830.5	8991.8	9517.1	9657.1	9901.4	10069	10180	10393	10485	10533	10923	10914	10746
2.8511	11.719	16.361	0	0	0	0	4.0417	38.027	112.19	168.55	251.57	383.02	511.29	716.13	896.98	1085.8	1289.2	1354.4	1705.3	1841.3	2252.6	2318.6	2612.9	2962.7	3286.1	3364	4092.1	3677	4631.8	4712.4	4607.2	4606.6	5013.6	5571.6	5573.5	6183.4	6275.7	6094.6	6463.4	7631.2	7473.8	7577.1	7998.5	8074.2	8114.7	8396.9	8233.3	8410.2	8542.9
0	2.6228	0	2.878	11.018	6.2487	14.947	14.27	18.99	10.01	23.985	39.162	28.658	52.539	85.239	101.27	128.38	174.18	280.26	428.95	550.25	671.07	896.77	1128.8	1409.4	1780.3	2015.3	2320.5	2849.1	3363.7	3668.5	4071.7	4324.1	4899.9	5361.8	5824.5	6034.6	6390.8	5864.5	6688.1	7147	7249.8	7391.4	7539.7	7964.8	7885.4	7919.6	7776	8058	8135.8
0	0	0	0.034351	12.144	0	15.977	0	0	17.534	55.904	101.64	160.65	238.4	325.69	408.01	520.24	603.81	767.35	862.6	1024.2	1223.1	1356.2	1556.3	1785.3	1907.8	2158.2	2297	2550.3	2658.6	2981.1	3143.8	3320	3481	3604.6	3791.5	4004.4	4142.4	4288.1	4501	4556.1	4698.1	4696	4863.2	4912.4	5022.5	5093.8	5057	5296.1	5260.8
61.557	15.754	0	0	0	0	0.57307	18.074	66.8	164.53	283.51	380.77	584.42	763.94	1009.1	1240.7	1568.7	1893.6	2140.4	2639.3	2986.1	3346.4	3720.1	4230.1	4452.6	4879.1	5364.3	5805.1	6284	6726.1	6806.1	7332.9	7783.4	8113.1	8320.7	8480	8642.7	9072.8	9125.8	9269.6	9347.7	9495	9632.1	9929.7	9923.1	9977.3	10273	10478	10470	10256
7.149	0	0	1.3665	0	0	0	0.96796	27.248	50.305	153.46	278.67	442.97	656.99	902.18	1256	1468.1	1934.5	2275.6	2835.7	3301.1	3812.6	4421	4757.4	5326.4	5883.4	6352	6976	7326.6	7953.4	8497.5	9235.2	8218.2	7944.6	9650.1	10666	9209.3	10196	10274	11053	10918	11530	11603	10778	11032	11716	11252	10925	10731	12731
0.89067	0	0	0	0	0	13.777	62.529	136.58	256.79	399.35	578.73	791.61	1057.9	1398	1720.3	2148.7	2515	3313.7	3490.7	4232.1	4721.7	4817.8	5740.8	5762.8	6778	7800	7768.2	8417.8	8934.1	8455.1	8670.7	9167.1	9614.8	9767.1	10154	10820	10745	10890	10855	11082	11294	11446	11608	11826	12078	12044	12174	12309	12168
0	7.8814	2.7765	9.7535	0	4.7207	0	9.421	29.448	81.376	174.54	330	497.92	708.61	986.54	1278.1	1590.4	2003.2	2393.4	2744.5	3185.7	3583.7	4100.2	4513.8	4872.2	5300.6	5796.9	6045.7	6576.2	7163.5	7685.6	8039	8733.5	9100.6	9516	10047	10526	11047	11227	11489	11806	11904	12279	12530	12557	12610	12848	12642	12861	12904
0	0	0	0	10.701	5.6072	24.533	36.967	84.166	151.42	227.71	366.54	556.79	723.87	996	1185.2	1293	1985.5	2434.5	2920.5	3546.3	3999.6	3692.6	5076.9	5283	6255.4	6907.5	7425.1	6536.1	8884.7	7607.9	8190.5	8667.1	10518	10528	8800.8	8813.3	10489	9534.9	9726.5	11560	10507	10709	11721	11794	11957	12131	12329	12572	12623
10.774	7.2851	0	0	0	0	0	31.62	105.22	243.57	436.76	646.91	906.19	1301.3	1715.9	2117.1	2611.9	3176	3769.6	4231.6	4863.7	5403.6	5778	6417.7	6846.4	7682.8	8196.3	8836.6	9389.6	9796.5	10394	10632	11109	11398	12073	11963	12212	12490	12990	13301	13328	13492	13519	13856	13743	13809	14023	14163	14280	14319
30.922	4.4832	0	0	0	0	0	0.8668	12.156	24.685	54.345	131.56	224.17	346.33	359.04	556.82	738.55	1004.2	1178.8	1571.5	1851.1	2212.9	2543.1	2917.1	3366.9	3685.8	4200.7	4645.4	5143.4	5595.9	6107.1	6655.1	6987.4	7591.7	7946.9	8496.8	8743.1	9116.8	9648.1	9874.1	10032	10289	10661	10886	11068	11371	11425	11649	11634	11900
0	0	0	0	10.277	16.89	43.019	98.346	173.48	270.57	387.16	550.66	742.11	907.37	1159.8	1398.7	1661.1	1913.4	1846.7	2402.3	2731	2971.8	3237.4	3507.4	3764.8	3983.8	4216.3	4533.6	4904.7	5235.1	5468.7	5592	5905.6	6226.3	6539.8	6570.4	6964.6	7163.4	7305.7	7315.7	7550.9	7652.5	7861.9	7986.4	8235.1	8404.7	8594.9	8658.2	8693.5	9088.6
8.7925	0	0	0	5.0898	0	0	0	0	37.02	95.811	197.19	347.5	563	842.65	1203.7	1596.3	1990.5	2471.7	3018.5	3514.1	4090.8	4783.7	5462.4	6144.7	6872.6	7491.2	8145.7	8720	8968.9	9520.2	10086	10827	11343	11604	11836	12472	12632	13021	13726	13830	14334	14307	14590	14855	14791	14945	15249	15258	15492
0	0	0	0	4.5362	17.366	13.184	75.137	165.36	295.87	342.29	455.16	597.83	890.95	1246	1572.5	1900.1	2462.6	2855.1	3413.8	3955	5050.7	5114.7	6879.7	7482.9	8310.9	8401.7	8711.3	9255	9892.8	10438	10352	11117	11761	11902	12476	13074	13244	13974	14142	14881	15224	15690	16103	16490	16557	16468	16614	16583	17079
9.793	0	0	4.4694	10.57	4.8139	0	0	0	0	3.4611	41.517	93.908	175.53	293.86	438.09	542.67	748.26	932.14	1193.6	1447.7	1717.6	2011.3	2373.4	2703.5	2948.9	3424.1	3765.9	4168.1	4479.7	4837	4917.2	5347.8	5728.3	6079.4	6423.4	6584.4	6863.2	7248.2	7116.1	7158	7686.3	7987.8	8229.1	8194.7	8243.3	8716.8	8604.1	8896.8	8853.4
6.3855	3.3156	0	1.2676	0	0	0	0	0	0	9.8776	25.53	69.663	134.85	246.58	397.59	543.99	707	899.1	1123.2	1371.7	1548.4	1823	2050.1	2248.7	2547.6	2754.9	3066.3	3103.3	3272.1	3474.6	3709	4073.7	4029.2	4198.7	4369.3	4585.3	4563.6	4686.4	4900.3	4963.3	5101.8	5096.6	5082.6	5262.3	5281	5257.6	5235.5	5302.1	5260
0	0	0	2.2143	22.668	25.152	53.594	72.915	119.64	170.1	241.41	340.47	442.44	615.51	777.01	911.01	1099	1276.1	1459	1540.5	1756.5	1905.4	2071.3	2359.4	2503.1	2615.5	2885.7	3000.7	3187.4	3337.9	3465.1	3651.4	3813.5	3938.6	4091.3	4235.9	4409.1	4534.6	4569	4673.8	4844.1	4912.2	4940.1	5153.1	5224.5	5305	5333	5214.2	5426.3	5450.3
0	0	0	7.9623	1.1188	10.922	29.969	80.454	145.12	260.87	391.43	603.57	828.47	1029.9	1334.6	1618.9	1577.8	2006.4	2254.8	2472.7	2864.5	2990.5	3287.2	3636.3	3966.1	4214.6	4723	4893.2	4963.6	5286.1	5478.1	5831.7	6572.2	6815.7	7203.1	7309.9	7418	8005.2	7917.2	8220.3	8388.7	8640.1	9028	9021.7	8940.7	8965.9	9068.8	9315.6	9659.1	9516.7
0	0.025093	0	4.0589	0.3107	3.3332	18.464	58.938	153.3	247.26	470.35	701.8	1095.5	1596.3	2213.3	2647.1	3325.7	3694.3	4514.8	5373.2	6200.6	7269.5	7797.9	8692.7	9470.6	10351	10939	11965	12057	13755	14075	14972	15631	16485	16372	17931	17736	18847	17534	19297	19931	21335	20389	21089	22033	20901	21212	21110	20005	21890
0	0	2.6456	0	14.886	8.3089	10.169	37.803	104.09	246.11	437.1	718.96	1020.9	1388.8	1790.5	2352.9	2678.3	3307.5	3745.7	4232.3	4352.6	5048.3	5299.8	5936.2	6244.1	6528.5	6962.9	7936.3	7922	8158.9	8795	9528.9	9825	10151	10551	10782	11145	11423	11576	11925	12047	12272	12488	12471	12385	12597	12742	12788	12680	12767
0	25.217	0	11.096	0	12.574	0	0	0	0	0	0	48.732	165.21	268.6	420.97	754.01	1016.1	1400.9	1840	2542	2968.6	3392.3	3864.7	4481.2	5386.2	6091.5	6329.6	6844.4	7423.3	7952	8252.8	8903.7	9436.8	10416	11106	11515	12082	12298	12666	13899	13273	13352	13498	14021	14582	14585	14368	14164	13959
30.848	3.068	0	0	0	0	0	10.732	54.917	109.96	200.84	343.8	497.34	718.31	958.36	1219.3	1562.4	1927.5	2351.3	2764.9	3160.7	3583.8	4097.3	4628	5143.7	5688.1	6265.2	6671.4	7335.5	7821.3	8156.5	8692.8	9145.1	9888.3	10585	10767	11705	11845	12276	12756	13035	13398	13618	13983	14099	14421	14568	14722	14847	14820
22.076	3.1195	0	0	0	0	19.255	54.266	136.22	222.13	342.28	529.66	771.07	1075.3	1410.3	1798.6	2240.7	2387.1	3179.4	3841.3	4464.9	5148.2	5805.3	6039.4	6901.7	7014.7	7668.3	8189.9	8509.9	8974.5	9494.8	10076	10581	11427	11983	12496	13194	13490	13790	14146	14163	14184	14493	14545	15323	15466	15889	15681	15385	15561
0	0	4.2167	0	2.1342	9.9236	12.702	2.5139	15.978	17.587	31.158	102.8	205.69	285.31	420.48	554.71	798.73	1010.4	1216.1	1512.3	1748.3	2015.9	2245.3	2557.1	3447.5	2764.2	3073.7	3983.2	3518.1	3690.5	3792	4066.1	4434	4435.8	4666.7	5024.2	5252.3	5505.6	5714.9	6052.2	6171.2	6473.4	6592.9	6632.2	6867.4	7046.5	7132.2	7168.5	7281.7	7327.8
0	0	0	5.0133	9.7649	9.0286	32.126	43.457	111.21	163.77	247.77	331.93	483.08	629.62	832.98	924.4	1055.2	1208.7	1468.9	1584.3	1802.4	2070	2254.4	2353.5	2554.3	2776	2772.2	3208.4	3132.8	3645.3	3559.5	3649	3877.2	3922.6	4019.1	4246.7	4410.7	4595.6	4832.1	4966.7	5099.6	4946	5192.8	5198.4	5429.9	5290.5	5260.8	5265.7	5340	5370.2
0	0	5.1558	0	63.338	24.63	56.168	88.526	169.18	314.9	492.01	667.7	911.65	1161.4	1494.5	1760.1	1732.2	2006.7	2378.6	3310.8	3019.8	3319	4354.6	5014.8	5516.9	5839.1	6338.4	6837.8	7121.7	7372.6	7502.1	7037.7	7279.3	7772.4	8336.7	8636.3	8963.1	9213.8	9492.4	9694.8	9871.5	10198	10490	10814	10766	11265	11281	11448	11608	11604
9.4049	0	1.5061	0	0	0	14.323	29.844	78.697	143.28	250.21	362.48	490.82	657.55	787.68	988.86	1259.3	1519.9	1736.6	2051.7	2419.1	2499.7	2853.5	3166.8	3523.1	4188.2	4416.5	4782.1	5132.3	5561.9	5851.7	6129.6	6542.6	6674.9	7144	7567.5	7767.8	7883.3	8238.6	8580.5	8770.4	8849.4	9302.8	9338.6	9616.4	9709.3	9794.7	9936.8	9924.6	10199
0	0	7.0274	8.6536	17.84	0	0	0	45.255	83.863	200.35	331.14	658.4	1010.3	1375.6	1779	2319	2796.4	3399.4	4005.1	4626.6	5122.3	5851.5	6480	7186.5	7792.5	8366.7	8962.3	9593.2	10098	10522	10775	11586	11645	12587	13219	13699	13885	14212	14111	14848	14914	15120	15580	15522	15594	15530	15828	16399	16173
0	0	0	0	6.1141	19.786	41.276	97.193	171.16	353.78	527.33	766	922.49	1181.5	1646.1	2108.8	3385	4119.2	5100.9	6205.7	7259.3	8136.2	9566	10423	12424	13006	13677	14589	15987	16887	18298	18896	19639	20730	22390	22675	23822	24520	25167	25759	27027	27273	27419	27560	27910	28594	28786	28769	29119	28453
46.849	6.1245	0	0	0	0	0	9.7476	43.803	131.04	286.59	527.03	783.1	1101.1	1498.2	1973.4	2438.6	3172.7	3809.2	4380.2	4913.6	5480.7	6281.6	6928.8	7528	8118.7	8582.4	9505.5	10054	10416	10969	11108	12001	12369	12802	13271	13664	14195	14471	14696	14802	14880	15100	15065	15050	15171	15112	15371	15555	15497
0	0	0	15.45	13.706	8.5828	0	8.6508	17.972	28.732	18.563	0	7.0232	23.462	75.695	159.35	300.22	494.01	714.89	1053.5	1474.2	1849.7	2347.2	2962.4	3540.5	4181.5	4661.4	5348.3	5761.4	6381.9	7028.6	7620.1	6910.1	8448.8	8146.9	9193.4	9435.9	9876.8	10301	10526	10824	11122	10821	11883	11941	11648	12130	12108	12223	12440
0	0	0	0	5.5264	5.3759	21.571	29.424	29.261	40.318	68.237	93.038	130.7	158.58	154.11	169.27	247.94	279.28	349.81	472.41	656.51	838.15	1055.6	1342.8	1549.8	2040.1	2540.4	2739.7	3483	4161.7	4107.5	4963.9	5494.8	6146	6806.6	7112.5	7646.6	8122.4	8055.3	8409.5	8786.3	8980.5	9679.4	9676.6	9642.8	9721	9871	9800.3	9880.5	10043
0	1.9615	0	1.3367	5.3442	1.0063	5.6271	22.042	62.732	146.03	243.02	408.79	643.78	885.84	1213.3	1596.5	1983.9	2444.8	2919.9	3409.5	3920.9	4291.1	4950.6	5367.7	5924	6443	6911.4	7474.4	7776.7	8064.7	8428.6	9029.7	9587.8	9710.9	10350	10820	10922	11274	11652	11923	11903	12323	12645	12701	12860	12947	13168	13362	13412	13198
0	0	0	0	9.0085	6.5571	16.918	7.7234	35.398	20.168	37.488	28.392	39.946	92.035	145.79	275.61	442.79	637.12	913.57	1215.3	1471.6	1785.5	2175.8	2515.9	2855.2	3328	3616.5	3946.1	4258.8	4621.2	4819.9	5200.2	5542.2	5774.8	5168.5	5095.3	5222.3	5650.9	5772.9	5843.8	6094.4	6548	6577.7	6846.8	6700.3	6884.7	7165.7	7397.3	7192.5	7546.1
0	0	0	7.1317	9.7193	0	6.9878	0.55084	5.0339	11.804	40.708	81.598	181.93	313.55	504.94	699.88	892.52	1185.5	1470.8	1684	2193.2	2612.3	2993.1	3429.4	3876.6	4120.1	4640.7	4937.3	5488.7	5838	6261.2	6590.9	6890.9	7421.8	7720	8234.3	8600.9	8737.2	9206.2	9294.6	9795.7	10078	10259	10363	10415	10663	10882	11039	11039	11317
0	0	0	4.3518	4.6276	0	2.6465	2.6458	28.694	85.338	159.83	277.28	405.36	541.38	693.74	893.48	1067.6	1177.2	1361.4	1603.4	1884.5	2178.3	2347.7	2613.8	2767.3	3109.3	3627.8	3805.3	4082.8	4296.1	4603.4	4699.9	5196.4	5337	5560.8	5926.5	6083.4	6210.1	6293.3	6589	6791.9	6973.9	7105.2	7141.3	7449.2	7537.3	7484.4	7566.9	7295	7356.7
4.2715	11.971	0.82009	0.65258	0	0.55128	0	5.2361	32.086	86.935	156.05	233.61	347.94	450.5	565.48	726.87	869.87	983.33	1156.2	1304.5	1443.2	1646.8	1814.4	2053.8	2417.3	2548.3	2810.1	3062.1	3518.4	3830.5	3908.5	4259.4	4585.6	4917.6	5150.3	5475.2	5822.9	6265.9	6412.9	6653.2	6893.2	7038.6	7246.3	7323.4	7318.5	7372	7590.1	7539.8	7654.8	7676
0	2.0885	0	2.1271	4.3467	7.7746	15.166	10.607	11.703	44.659	19.23	22.68	22.295	37.75	107.5	102.61	179.27	268.49	410.06	601.93	1020.1	1038	1247.4	1513.3	1758.7	2127.4	2961.1	3277.1	3669.8	4154.1	3804	3922.7	4157.8	4539.2	4775.4	5118.3	5400.6	5618.9	6046.8	6166.7	6610.6	6380.5	6427.6	6932.9	7045.8	7068.7	7261.6	7016.4	7046	7008.4
7.184	0	0	0	4.0815	0	10.501	51.156	95.006	199.36	327.32	461.06	660.69	885.01	1125.7	1413.5	1632.3	1930.5	2253.5	2668.6	3199.2	3629.7	3924.5	4487.5	4816.7	5308.9	5653	6247.9	6792.5	7061.2	7653.7	8291.4	8793.2	9200.3	9741.2	10242	10626	11075	11632	12213	12479	12793	12853	13073	13282	13321	13755	13858	14283	14234
0	0	0	14.321	6.9591	1.01	0	1.1623	25.021	61.279	116.63	218.76	304.68	443.81	656.66	896.52	1154.3	1426.2	1780.8	2164.6	2572.7	2816	3369.7	3598	4162.4	4586.8	5090.2	5471.1	5839.3	6311.1	6707.6	7043.2	7190.1	7633.6	8220.8	8399.4	8697.3	8940.8	9332.5	9346	9636.5	9959.9	9891.5	10070	10436	10055	10547	10494	10613	10699
18.277	7.4994	0	0	0	0	0	11.095	38.297	93.005	211.32	325.21	479.25	686.19	866.58	1002.1	1286.9	1451.3	1678	1932.3	1980.1	2190.3	2331.8	2438.2	2492.8	2671.6	2812.8	2984.4	3281.5	3321.5	3568.7	3652.7	4009	4412.8	4567	4775.4	5034.4	5301	5603.1	5791.2	5836.1	5783.9	5718.7	6082	6510.2	6481.1	6207.4	6525.4	6188.7	6646.5
0	20.927	0	2.552	39.847	12.751	19.959	31.681	28.346	5.9611	57.853	87.412	217.14	279.12	442.74	638.64	855.05	1051.1	1303.7	1565	1868.6	2098.9	2365.6	2755.9	3015.1	3331.4	3604.6	3965.1	4240.9	4587.5	4775.7	5175.6	5555	5969.5	6297	6737.7	6914.1	6946.6	7385.6	7676.9	8108	8495.7	8568.1	9010.9	8951.6	9157.4	9437.1	9669.2	9731.3	9740
0	0	5.8031	0	6.9193	0	3.4857	0.72169	0	4.0237	20.602	42.713	67.386	127.05	209.23	332.4	427.9	564.69	682.74	821.22	994.49	1228.2	1453.1	1626.2	1864.4	2102.8	2337.9	2618	2951.6	3317.9	3537.8	3831.9	4121.4	4494	4920.6	5342.2	5667.6	5820.7	6058.5	6141.9	6250.1	6636.5	6638.5	6907.7	6992.8	7155	7122.8	7278.8	7227	7467.5
0	0	0	0	8.8029	0.97639	16.578	47.256	88.947	212.62	334.21	512.34	731	979.28	1266.7	1604.9	1988.4	2228.5	2532.6	2897.1	3109.4	3261	3356	3520.9	3778.5	3892	4067.8	4273.5	5378.5	5726.4	5885	6040.4	5319.2	5782.3	6061.5	6100.8	6387.3	6597.6	6797	6793.7	6926.1	7173.8	7208.7	7438.8	7432.8	7757.9	7629.2	7877.6	7870.4	7914.6
0	2.7127	0	0	6.2442	0	7.3605	20.602	66.642	160.15	286.88	446.5	678.46	974.74	1261.6	1543.8	1955.4	2288.7	2704.4	3160.2	3829.3	4293	4846.9	5385.6	5884.3	6642	7214.8	7754.3	8269.4	8985.5	9742.5	10170	10799	11511	11821	12623	12946	13547	14348	14539	14967	15333	15430	15823	16235	16335	16642	16552	16881	16911
0	0	9.7214	0	2.8741	8.0603	10.568	3.6518	0	0	5.9914	5.6534	41.579	110.74	219.2	341.02	513.96	656.01	922.55	1197.2	1458.4	1728.7	2073.2	2426.3	2788.4	3332.9	3793.7	3896.7	4413.5	4884.7	5272	5686.3	6080.9	6445.5	6899.6	7383.4	7829.2	7900.9	8264.7	8579	9002.7	8862.2	8980.2	9256.4	9513.9	9622.5	9598.9	9752.4	9720	9930.5
4.8023	2.2918	0	0	0	0	13.614	21.067	100.5	209.54	362.59	522.33	754.98	973.88	1179	1442.8	1714.8	1991.8	2244.2	2583.9	2907.8	3244.7	3500.9	3995.2	4362.1	4793.3	5101.5	5748.4	6204.6	6457.6	6832	7027.7	7496.8	8043.9	8447	8407.6	8698.2	8984.3	9729.6	10034	10334	10346	10374	10551	10857	10732	10751	10677	10799	10919
16.849	11.892	0	2.1865	0	0	0	0	0	0	10.859	49.928	48.697	216.68	210.77	469.47	681.93	908.8	997.71	1252.6	1600.4	1768.2	2089.4	2373.9	2765.8	3253.3	3399	4016.6	4536.6	4855.5	5143.7	5680.9	5764.8	6110.1	6618.2	6870.2	7187.2	7545.6	7883.5	8005.3	8062.8	8009.6	8188.2	8325.5	8630.8	8561	8466	8451.2	8278.3	8382.6
0	0	8.7259	9.3209	9.5821	3.9405	0	5.1794	6.4995	20.786	17.017	40.854	119.27	254.23	325.48	550.96	762.92	1046.8	1310.4	1674.2	1934.8	2324	2688.9	3071.3	3481	3877.2	4291.4	4580.5	5191.7	5500.7	5986.4	6362	6899.9	7132.7	7355.1	7839.8	8028.1	8208	8596.3	8609.2	8859.3	9068.6	8978.4	9286.2	9542.5	9537.6	9630.8	9617.1	9613.4	9574
5.4434	0	0	0	0	11.547	47.16	121.41	237.92	387.53	645.32	912.88	1226.1	1605.5	2000.1	2426.2	2942.6	3470.8	3935.9	4306.8	4749.2	5256	5775.6	6171	5416.5	5574.4	6117.4	6502.8	6876.8	6638.4	7090.1	7193.7	7459.4	7803.7	8202.2	8525.2	8435.1	8627.8	8898.6	9441.9	9206.7	9477.2	9490	9760.8	10211	10205	10386	10247	10215	10515
0	0	0	0	1.2484	14.374	15.716	18.533	23.101	20.162	25.358	44.933	64.939	88.045	131.2	192.09	230.34	272.96	402.88	454.48	613.85	728.71	901.97	987.99	1206.5	1480.9	1703.4	1988.3	2224.3	2483.9	2691.2	2850.3	3251.9	3452	3766.7	4111	4372.4	4648.6	5004.5	5250.2	5632.1	5689.7	5985	6200.5	6464.9	6442.9	6654.6	6780.6	6915.5	7053.7
0	5.6901	0	0	0.022521	4.3638	7.8937	18.183	27.553	92.909	148.6	255.11	380.46	588.27	860.54	1195.3	1596.1	1976.7	2371.4	2842.6	3223.3	3711	4231.3	4706.5	4939.4	5531.6	5754.4	6092.6	6487.1	6595.2	7251.6	7460	7822	8115.3	8446.9	8767.7	9062.8	9208.1	9400.2	9545.4	9776.4	9972.6	10128	10272	10307	10422	10691	10628	10713	10792
14.125	0	0	0	0	3.0719	28.426	89.742	161.09	300.12	469.34	637.66	914.36	1101.2	1412.1	1768.6	2215.6	2482.7	2830.1	3231.9	3652.7	3836.3	4378.4	4837	5339.7	5631.6	6272.6	6530.1	7259.6	7614.1	8192	8472.6	9074.2	9647.7	9942.9	10470	10674	10921	11461	11596	12135	12407	12521	12735	12951	12921	12905	12945	13258	13420
0	0	0	0	23.089	34.917	69.763	108.33	138.77	193.67	224.03	275.58	363.82	459.5	592.33	748.27	872.62	1052	1221.7	1424.5	1546.2	1847.2	2134.9	2392.6	2741.2	3041	3378.5	3723.7	4253.9	4609.8	5586.6	5515.2	5917.6	6323.9	6826.3	7069.3	7502.8	7951.8	8215.7	8842	8945.7	9548.4	9795.1	9803.2	10151	10332	10631	10729	10893	10854
5.6263	2.1356	0	0	6.8842	4.7072	0	5.2761	38.858	96.172	138.77	228.4	364.68	532.12	724.08	970.42	1236.8	1492.5	1837.7	2209.4	2488.1	2810.6	3140.4	3574.1	3908.1	4026.8	4396.5	4771.2	5175.9	5537.6	5789.9	6055	6403.1	6196.1	7038.4	7080.2	7568.4	7727.1	7945.3	8159.4	7955.1	8994.4	8895.3	9098.5	10091	10125	9656.2	9186.1	9235.6	9336.3
10.906	7.558	0	1.4492	0	0	5.0162	20.464	68.431	125.5	260.45	424.81	583.5	809.65	997.51	1070	1425.6	1722.5	2241.5	2187.2	3241.6	3614.1	3959.3	4619.8	4881.4	5516	5974.2	6770.5	6938.6	7347.9	7797.4	6592.1	6843.2	7259.3	8622.1	9200.2	9233.9	9709.1	10269	10285	10717	10864	11169	11231	11709	11952	11624	12248	12176	12180
0	0	0	4.5508	17.506	29.2	66.659	87.508	123.5	196.61	266.38	389.91	494.27	708.67	838	956.55	1170.6	1430.1	1628.5	1793.7	1934.5	2179	2510.1	2722.8	2928.7	3204.4	3434.6	3763.8	3911.7	4223.3	4257.6	4409.4	4234.9	4690.6	4874.2	4855.3	4891.3	5185.3	5303.1	5849.9	6210.8	6311.5	6542.9	6572.6	6626.9	6720.6	6751.6	6826.1	6982.5	7092.1
6.0093	8.421	0	0	5.6854	8.6956	0	12.676	15.319	26.666	68.732	132.93	227.76	305.75	448.07	657	766.44	989.82	1079.5	1423	1667.2	1762.5	2091.2	2360.5	2549.6	2736.4	2901.2	3123	3471.8	3694	3968	3960.6	4294.7	4552.2	4718.6	4771.6	4981.2	5044.8	5218.9	5293.7	5459.7	5698.2	5882.3	6065.9	6073.3	6062.4	6236.3	6410.7	6442.8	6326.2
0	0	0	10.945	26.641	17.778	76.552	161.64	186.76	261.17	389.32	536.36	713.77	988.28	1159.7	1492	1857.2	2157	2436.8	2966.3	3296.8	3857.4	4309.8	4709	4927.1	5330.4	5921.3	6706.5	6680.2	7292.1	7573	8133.8	8378	9171.9	8160	10180	10113	10886	9327.9	10111	10245	10182	11242	10884	11367	11460	10896	11511	10944	11167
30.72	18.446	0.34219	5.3745	0	0	0	1.5107	27.924	38.506	78.221	121.73	190.55	326.61	486.43	724.37	1042.9	1431	1814.4	2256	2670.5	3325.3	3807.2	4294.6	4960	5581.8	6285.3	6761.9	7319	7315.6	8169.6	9059.5	9514.6	10286	10955	11578	11842	12130	12397	12145	12784	12994	13411	13470	13619	14633	14595	14241	14209	14155
0	0	0	2.2513	7.3351	0	8.7292	0	0	21.258	63.789	141.75	211.23	304.5	551.59	754.86	1040.5	1324.9	1630.1	1864.2	2275.6	2679.5	3080.7	3427.4	3828.7	4248.2	4773.6	5050.8	5401.3	5729.5	5964.4	6332.2	6763.3	7228.4	7613.4	7933.5	8251.3	8574	8997.5	9126.9	9570.2	9753.2	9936.7	10219	10328	10359	10626	10732	10610	10642
0	0.56611	0	1.5559	1.6458	3.4307	11.988	21.174	26.882	56.205	77.517	97.699	127.27	156.05	178.57	198.41	264.6	276.7	330.18	363.23	457.02	518.55	685.52	797.6	940.51	1007.1	1166.1	1324.6	1485.7	1700.6	1837.6	2001.9	2162.1	2408.7	2672.8	2939.5	3083.2	3294.2	3433.9	3641.2	3883.1	3945.7	4218.1	4173	4348.5	4419.8	4488.1	4687.6	4882.1	4753.7
0	0	0	0	5.8589	129.05	192.1	225.32	372.97	439.24	527.31	775.75	1075.8	1412.5	1928.3	2310	2848.3	3330.3	3801.4	4736.1	5349.6	5919	6117.6	6783.2	7587.6	6683.6	8702.5	7421.3	9559.8	10128	11472	9526.1	10086	10473	11133	11450	11555	12100	12246	12326	12658	12926	13560	13613	13747	13794	13810	14358	14480	14555
0	2.4154	1.1609	2.4421	2.4754	0	4.3833	8.2516	5.4187	5.1365	27.81	32.163	58.435	99.744	110.44	166.49	232.59	278.52	387.21	479.62	627.75	775.18	953.18	1132.6	1290	1473.5	1751.4	1870.2	2164.8	2382	2700.6	2935.6	3230.8	3506.4	3736.5	4113.7	4431.3	4720.9	4999.6	5166	5487.3	5621.4	5678.3	5941.9	5987.8	6079.6	6301.3	6346.3	6536.2	6752.1
3.5499	6.3886	0	0	0	0	7.9603	61.509	128.68	269.94	456.74	718.05	1041.2	1424.7	1686.8	2065.1	2746.2	3410.8	3991.9	4731	4847.1	5970.8	6815.2	8204	7994.8	9538.1	9679.6	10947	11502	12469	13339	14271	12973	13306	13430	14427	15264	15825	15850	16093	16511	16254	16502	16752	16494	16625	16961	17166	17019	16896
0	7.187	1.214	0	9.34	0	1.7487	4.5059	1.109	7.3114	7.7459	31.229	54.01	79.987	139.85	198.42	295.49	412.04	531.21	686.16	841.77	1058.9	1239.1	1520.4	1749.3	2016.3	2219.9	2421.7	2698.8	2894	3109.4	3253.9	3454.5	3639.7	3884	4130.7	4280.5	4568	4097.8	4201.1	4322.3	4454.9	4520.4	4631.5	4714.2	4758.3	4855.6	5100.9	5095.5	5054.7
2.6334	4.5489	0	5.8089	3.0396	0	0	1.213	0	0	0	15.972	34.873	48.734	52.146	113.27	148.46	202.67	226.72	293.42	369.11	426.74	520.32	658.27	859.97	1068.9	1569.1	1878.7	2263.4	2695.4	2986.4	3294.9	3483.6	3947.5	4391.3	4411.8	4718.8	5078.1	5346.3	5355.4	5752.1	5812.6	6218.4	6246	6400.7	6216.5	6444.7	6420.9	6439.9	6411
0	0	0	0	3.5195	10.784	29.199	51.042	73.469	124.8	168.95	252.45	347.79	459.37	640.61	838.73	1167.5	1402.2	1761.6	2030.5	2509.3	2761.5	3370.5	3756.3	4134.5	4674.7	4985.8	5460	6090	6397.5	6825.6	7146.4	7568.7	8090.2	8498.9	8859.5	9231.9	9750.4	9776.4	10130	10412	10543	10734	10843	10986	11028	11049	11170	11296	11362
23.368	10.275	0	1.1526	0	0	0	0	0	9.3398	66.091	141.85	272.06	452.87	663.83	957.04	1250.3	1629.9	2073.5	2575.9	3233.6	3786.5	4330.1	4937.5	5193.8	5917	6474.5	6512.5	7562.7	8526.2	9092.1	8945.3	9507.9	10059	10449	10793	11147	11528	11840	12139	12306	12535	12761	13015	13542	13453	13669	13654	13681	14140
25.054	0	0	0	0	0	10.415	17.862	31.932	70.559	117.25	162.79	198.68	237.12	336.26	459.93	654.56	845.82	1021.8	1261.7	1517.1	1663.7	1925.5	2210.8	2417.1	2755	3175.7	3660.3	3927.6	4143.6	4566.4	4868.5	5254.6	5714.2	6196.9	6564.4	6959.9	7483.1	7727.1	7872.3	8084.1	8260.7	8356.1	8327.1	8363.2	8719.3	8768.8	8752.1	9029.5	8853
0	0	0	0	5.7782	6.0443	9.5945	19.718	27.17	59.86	72.368	119.77	184.33	276.51	406.26	546.12	781.15	1040.5	1379.8	1666.6	2075.1	2434.9	2777.3	3220.3	3448.1	3896.8	4198.9	4541.3	4933.2	5363	5593.6	5909.2	6313.2	6747.5	6878.7	7432.4	7609.7	8251.6	8423.7	8785.3	8603.1	8727.3	9318.5	9338	9301.6	9558.4	9683	9701.8	9777.5	9628.6
0	0	0	0	8.0938	17.99	27.605	73.699	111.64	152.11	209.22	289.64	408.13	554.96	718.92	932.88	1098.8	1419.7	1800.3	2107.7	2509.5	2928.3	3390.8	3876.7	3976.8	4414.6	4839.7	5427.1	5726.4	6014.6	6560.8	6980.2	7422.1	7968.7	8359.3	8749.4	9172.5	9533.7	9935.2	10250	10260	10581	10632	10984	11146	11344	11627	11667	11519	11724
0	0	0	6.268	6.2977	27.195	39.34	63.913	115.55	213.15	383.81	565.59	750.19	1002.8	1269.9	1609.8	1965	2346.7	2742.7	3126.5	3536	3954.7	4399.4	4771.2	5142.7	5549.1	6083.6	6422.3	6858.2	7285.7	7027.4	6811.7	7180.9	7610.4	7872.6	8264.6	8600.4	8911.5	9073.4	9195.2	9469.9	9645.4	9927.2	9901.6	10214	10293	10299	10429	10490	10385
0	0	0	9.8525	0	5.8521	2.0685	1.8591	0	0	0	0	0	0	0	0	0	5.3597	62.021	137.06	299.51	456.79	695.6	937.35	1266.3	1712.2	2020.7	2273.7	2662.6	3144.4	3624.4	4073.3	4376.7	4877.9	5320.9	5704.4	6017.6	6289.5	6526.6	7008.9	6999.5	7390.9	7565.3	8044.9	8265.4	8246.2	8423.2	8631.6	8567.7	8644.7
0	0	0	4.5164	11.269	9.504	30.563	17.884	24.902	56.452	87.214	122.54	169.77	231.12	347.71	547.86	709.17	922.51	1167.9	1483.2	1858.3	2245	2693.6	3176.6	3630.4	4133.3	4614.1	5168.9	5760.6	6450.5	6815.1	6826.7	7897.2	8351.3	8529.5	9417.6	9431.9	10031	10419	10761	10983	11688	11459	11922	12260	12777	12755	12976	13000	13045
0	0	0	10.172	43.123	71.281	82.955	98.472	125.06	128.46	179.02	271.82	373.35	525.9	659.61	850.65	1057.9	1291.4	1669.3	1985.6	2274.8	2708.7	2984.7	3314.3	3598.2	4056.1	4442.5	4821.5	5106.8	5469.5	5634	6077.8	6323.8	6561.1	7026.6	7261.2	7538.4	7811	8071.9	8431.1	8575.4	8446.7	8757.7	8755.4	8886.2	9105.4	9318.1	9426.3	9419.2	9486
29.715	9.5475	0	0	0	0	0	0	0	24.591	108.15	256.54	484.5	726.03	1061.5	1540.9	2029.3	2511.2	3047.1	3623.8	4241.8	4875.3	5550.6	6274.1	6773.4	7402.9	7792.3	8646.7	9501.6	9965.6	10345	10716	11249	12034	12290	12157	12725	12992	13559	14046	13997	14283	14519	14777	15081	14983	15276	15262	15431	15439
0	17.493	0	0	3.3137	3.9161	36.894	28.935	78.118	159.65	250.64	363.93	487.66	565.42	818.75	957.94	1107	1238.8	1365.2	1585	1755.2	2031.8	2204.7	2375.2	2765.8	3070.1	3484.4	3688.6	4081.1	4380.1	4518.2	4727.8	5107.7	5673.4	6018.8	6576.1	7067	7271.3	7412.4	7542.8	7431.3	7719.8	7943	8008.6	8369.4	8539.3	8912.2	8687.1	8481.9	8579.6
0	0	0	0	4.4432	20.272	25.095	34.778	75.513	125.86	205.94	314.25	473.01	702.18	988.96	1334.5	1706.4	2220.2	2766.6	3255	3833.8	4464.1	4878.8	5594.4	6264.8	6976.9	7632.7	8224	8997.2	9618.2	10056	10594	11234	11994	11997	12733	13267	14387	14893	15382	15980	16257	16594	16673	17136	17608	17453	17357	17568	17915
0	0	0	4.4971	10.375	29.789	57.005	72.544	118.72	206.85	297.3	404.38	483.32	623.08	732.7	951.3	1149.3	1446.7	1615	1911.4	2210.6	2491.6	2842.9	3172.4	3377.4	3572.1	3749.3	4133.6	4547.6	4911.6	5102.8	5381.3	5595.1	5938.3	6304.7	6640.5	6802.1	6970.3	7183.7	7384.2	7550.6	7783.5	8012.7	8012.4	8091.7	8229.6	8336.4	8307.9	8302.9	8528.4
0	2.1897	4.508	1.9326	5.809	3.5727	0	8.4986	10.74	11.835	24.195	63.711	142.43	247.47	409.74	629.78	929.47	1263.1	1564.5	1964.2	2428.3	2798.1	3223.8	3596.7	4112.8	4775.4	5210.4	5716.6	6056.9	6629.6	7036.6	7380	7734.5	8150.5	8417.4	8932.5	9268.7	9222.2	9674.8	9682	10014	10304	10548	10856	10872	11034	11128	11266	11097	11184
0	0	0	13.392	12.235	9.0807	32.783	23.226	45.496	70.384	110.07	182.45	384.43	471.97	720.53	798.88	912.49	1159.7	1314.6	1523.9	1676.7	2143.3	2107.7	2302.3	2601.3	2900.3	3250.9	3633.1	3659.3	3995.5	4266.8	4423.4	4942.7	5182.2	5458.9	5574.6	5896	6147.6	6404.3	6536	6767.9	6999.8	7155	7405.7	7632.6	8087.9	8076.1	8249	8230.5	8353.4
14.567	17.623	0	0	0.59929	0	0	0	0	18.318	71.937	214.75	410.26	707.74	1128.1	1548.1	2069.4	2696.7	3198.9	3902.1	4448.7	5029.5	5787.7	6255.6	6889.4	7363.3	7890.9	8198.8	8817.1	9226.2	9762.1	10041	10576	11152	11476	11949	12440	12959	12905	13256	13634	13829	13759	14057	13986	14138	14012	14352	14495	14370
0	0	0	7.549	4.4525	0	2.2578	0	1.4983	11.7	22.7	51.801	120.68	172.07	263.61	332.19	459.56	567.81	739.27	933.64	1172.9	1435	1662	1989.2	2313.3	2441.2	3052.9	3357.7	3791.2	4158.4	4533.1	5308	5760.9	6393	6848.6	7180.6	7613.4	8034.3	8476.6	8896.8	8940	9363.5	9709	10083	9869.5	10099	10273	10470	10527	10578
12.544	15.403	5.9893	0	0	0	0	5.953	42.626	91.696	139.28	166.44	302.83	435.67	638.32	811.84	1001.7	1361.7	1632.3	1981.5	2447.9	2898.4	3026.9	3397.1	4347.7	4714.2	5129.9	5413.4	5948.4	6528.6	7196.3	7493.6	7806.2	8376.3	8712.5	9121.7	9635.4	9906.8	10190	10996	11450	11153	11007	11495	11708	11990	12195	12037	12386	12612
2.6185	9.5675	0	0	6.787	0	0	5.2441	32.788	61.007	121.69	196.11	314.2	443.13	599.74	778.13	926.21	1151.9	1368	1576.3	1828	2176.6	2509.3	2803	3089	3380.1	3621.1	3942.2	4305.2	4616.9	4915.3	5268.7	5716.2	6181.6	6504.2	6919.9	7285.5	7518.9	7973.4	8216.6	8713.2	8923.7	9229.1	9640	9738.4	9805.2	10053	10116	10314	10314
0	0	0	0	6.994	9.106	31.685	12.353	21.464	25.811	46.221	67.54	102.98	135.12	215.99	271.9	338.62	458.38	549.71	694.8	828.18	953.52	1255.6	1428.9	1757.9	2039.4	2327.5	2749.7	3177.3	3637.4	4005.2	4547.7	4702.6	5416.9	6009.9	6348.7	6559.3	7255.4	7498.4	7993	8375.4	8377.7	8878.9	9086	9204.1	9194.8	9396.4	9466	9678.1	9907.6
0	0	0	0	16.056	52.036	96.889	163.52	263.82	385.45	644.81	853.42	1177.2	1536.6	1930.7	2223.7	2641.5	3483.5	3675.6	4122.5	4593.7	5066.2	5491	5989.1	6683.8	7101	7486.9	7701.7	8657.5	8510.1	8765.9	8962.4	9257.1	8970.9	9137.2	9544	9987.5	10258	10181	10192	10738	10573	10952	10801	11096	11019	10990	10967	10813	11130
0	0	0	0	3.5958	4.6909	9.9455	18.679	61.656	131.61	283.68	501.57	742.41	1054.9	1179.6	1528.3	2174.7	2627.9	3189.2	3573.1	4131.9	4671	5105.6	5605.6	5949.6	6874.2	7064.7	7699.6	8123.3	6932.4	7113.2	8092.8	8272.1	8727.4	9135.2	9668.8	10178	10237	10529	10481	11212	11131	11267	11562	11569	11915	11962	12275	12333	12349
0	0	4.1208	0	10.942	9.4399	7.951	5.7316	16.919	3.4866	39.738	74.944	136.87	334.46	546.05	639.91	870.04	1481.5	1375.8	1684.8	2411.2	2782.8	3098.4	3489.4	3074.2	3388	3573.6	3986.5	5004.6	4391.1	5509.2	4772.8	5088.5	5292.4	5405.5	5554.1	5931.6	6154.2	6395.5	6577.5	6617.6	6843.7	7041.9	7243.5	7339.3	7332.7	7373.1	7432.6	7458.8	7340.9
0	7.397	0	7.2902	1.7816	3.213	0	9.3677	45.224	101.48	226.72	373.45	584	802.64	1076.9	1294.4	1649.9	2056.8	2248.1	2678.2	3074.7	3257.3	4132.7	4156.4	4379.1	5344.3	5330.4	5474.5	6064	6261.2	6566.5	6723.7	7236.9	7638.6	8026.8	8475.3	8746.6	9022.6	9533.2	9713.6	9938.3	10216	10631	10928	10861	10773	10741	10878	11387	11114
36.887	15.154	4.2631	0	0	0	0	11.491	23.965	80.188	186.53	340.58	569.65	893.29	1172.7	1680.1	2003.4	2571.5	3239.2	3655.5	4388.4	5249.2	5815.3	6379.5	7168	8093.1	8252.4	8857.2	9884	9983.8	10812	11531	12192	12926	13343	13722	14440	14705	14962	15381	15578	15978	16167	16188	16229	16173	16278	16227	16118	16376
0	0	0	8.6955	10.542	0	8.7708	50.085	93.804	152.78	258.68	381.42	533.31	771.02	1080.9	1277.8	1665.8	2012.6	2385.7	2652.1	3119	3531	4064.2	4549.1	4906.4	5409.5	5865	6465.4	6764.6	7296.6	7690.8	7941.1	8403.7	8734.3	8807.7	9383.9	9657.3	9633.6	10048	10232	10605	10633	11043	11122	11556	11644	11696	11966	12055	11964
0	0	0	0.42821	0	19.473	26.751	21.067	53.432	57.678	116.59	191.38	293.11	489.11	644.25	808.06	1023.8	1295	1608.5	2008.5	2242.4	2592.8	3062	3447	3909.2	4488.5	4724.9	5229.2	5325.8	5772.4	5924.9	6136.9	6406.9	6558	6805.9	7159.5	7251.5	7518.3	7743.7	7886.3	8135.1	8126	8243.6	8320.4	8520.3	8461.3	8932.9	9032.8	9416.6	9900
0	2.057	9.6176	7.0078	0	0	0	0	0	0.49646	16.8	30.598	41.136	75.592	96.235	203.19	257.87	364.42	414.9	552.73	715.67	936.28	1171.2	1387.3	1620	1915.2	2267.6	2739.4	3177.8	3518.8	3772.1	4163.3	4671	5335.7	5749.1	6260.3	6811.3	7141	7525.4	7974.2	8322.7	8686.4	9283.5	9222.6	9824.9	10179	10309	10812	10909	11136
0	6.4509	10.146	2.8013	6.6401	0	0	0	21.885	86.861	214.99	373.79	582.3	834.08	1125.2	1484.4	1908.3	2305.3	2646.1	3182.3	3608.1	4079.4	4632.8	5232.1	5625.7	6255.6	6747	7314.3	7937.1	8370	8877.5	9417.2	10073	10493	10849	11630	11810	12385	12655	12878	13210	13682	14096	14110	14120	14535	14526	14721	14511	14923
0	0	0	4.9399	1.9528	0.98518	8.0207	8.7515	10.638	14.46	16.757	53.454	104.79	170.06	286.66	444.07	585.68	778.54	1004.2	1272.9	1426.9	1721	1959.4	2177.1	2432.2	2766.6	2985	3223.4	3491.5	3802.5	3922.2	4111.7	4470.4	4645.5	4821.5	5043.2	5273.5	5388.5	5599.1	5794.2	6039.5	6064.2	6374.3	6501.5	6615	6834.4	6880.3	6997.5	7056.9	7192.7
[truncated: 612 more rows]
[truncated: 78 more columns]
