# Supplementary material for: Limits on information transduction through amplitude and frequency regulation of transcription factor activity
Source: eLife. 2015 May 18;4:e06559. doi: 10.7554/eLife.06559 (PMC4468373; doi:10.7554/eLife.06559)
Supplement: Supplementary file 1. — Raw single-cell time-trace data for HXK1 (15259 cells), SIP18 (21242 cells), pSIP18 mut A (18203 cells), pSIP18 mut B (17655 cells), 1× reporter diploid (21236 cells), and 2× reporter diploid (19222 cells). The data are also available from Dryad Digital Repository (Hansen and O'Shea, 2015). DOI: http://dx.doi.org/10.7554/eLife.06559.014 [file elife06559s001.zip › source_data/pSIP18_mut5_DM_70min_413nM.txt]

34.221	15.604	0	0	0	0	0	0	0	0	0	0	11.217	23.647	27.778	75.038	98.911	180.9	212.22	278.05	271.34	383.41	451.15	521.29	615.24	707.53	794.7	972.37	1067.7	1369.1	1496.5	1397.1	1572.7	1736.8	1806.1	1944.9	2066.1	2236.5	2532.3	2557.6	2691.1	2800.2	2872	2949.4	3055.2	3080.5	3170.2	3283.5	3407.5	3906.5
0	0	0	0	5.2869	32.312	87.361	102.56	205.59	295.32	358.62	447.85	504.77	608.66	712.07	807.91	914.04	1059.5	1231.2	1397	1572.1	1743.9	1951.9	2134	2332.9	2516.4	2803.7	2954.1	3121.2	3309.5	3552.3	3738.2	4033.9	4280.9	4505.8	4803.1	5010.9	5263.6	5490.7	5739.1	6019.2	6157.9	6351	6484.1	6593.7	6728.3	6817.6	6826.5	6608.2	6646.5
0	0	3.248	0	7.475	7.8253	15.728	29.437	41.04	78.24	111.57	194.97	331.73	520.91	718.33	982.24	1224.8	1505.5	1818.1	2270.6	2541.5	2880.2	3219.8	3534.4	3820.9	4186.7	4271.3	4448.6	4632.9	4899	5120.4	5264.9	5524.4	5817.6	7009.7	6224.1	6396.4	6669.7	6616.6	6573.1	6440.5	6329.7	6527.8	6628.1	6827.6	6611.6	6803.7	6616.6	6686.5	6723.5
0	0	0	8.3567	8.8146	19.079	50.966	80.53	70.206	119.56	193.42	330.53	493.07	710.26	945.78	1303.5	1613.4	1901.1	2214.2	2594.7	2996.6	3271.1	3684.3	3875.8	4219.3	4513.8	4885.1	5121.1	5333.1	5546.2	5752.9	5923.1	6203.1	6726.2	6970.9	7313.7	7358.5	7667	7903.9	8268	8437.3	8583.3	8818	8876.7	8777.5	8822.9	8966.3	8962.6	9192.5	9163.3
9.7122	2.219	6.0147	0	0	0	0	0	0	0	0	0	0	0	0	0	0	0	0	0	0	0	0	43.641	201.5	325.37	520.45	792.26	948.32	1099.8	1414.9	1575.2	1822.5	2063.7	2253.6	2439.7	2690.5	2851.5	3202.7	3355.6	3428	3582	3576.3	3731.2	3731.5	3795.3	3982	3996.5	4142.6	4125.4
0	0	0	0	14.176	42.935	77.068	99.632	137.97	167.1	189.91	223.78	249.37	264.59	290.33	346.75	395.59	460.35	545.78	606.19	678.1	786.18	915.25	1107.8	1222	1443.3	1719.9	1938.5	2256.7	2498.4	2828.8	3165.7	3580.3	3702.8	4028.4	4267.1	4549.5	4783.3	5088.7	5329.7	5535.4	5745.8	5822.4	6132.1	6242.7	6345.1	6424.4	6418.1	6475.9	6339.9
13.797	3.7069	0	0	0	0	0	0	0	0	0	0	0	13.374	22.79	17.207	32.235	47.554	66.942	84.927	122.39	157.01	194.17	193.71	229.43	247.91	251.17	278.78	323.71	362.3	436.44	433.84	422.86	264.34	326.82	311.76	335.11	346.53	361.97	369.87	392.67	411.13	398.18	455.22	440.7	415.25	465.85	423.09	496.6	470.44
0	0	0	5.1768	20.653	34.405	53.503	57.88	47.27	69.734	65.514	74.206	66.45	76.521	87.187	213.94	209.94	277.96	521.55	737.91	848.61	1077.7	1310.3	1560.9	1861.3	2143.3	2141.5	2642.2	2958.1	3203	3273.6	3027.5	3345.8	4142.1	4186.1	4338.9	4573.5	4873	3991.5	4407.8	4665.1	4566.4	4507.3	4857.9	5242.2	4950.6	5132.8	4712.7	4934.5	4750.9
0	0	0	0	4.0307	28.759	46.599	70.931	93.223	109.89	145.91	185.62	224.61	301.16	356.34	478.57	594.2	748.73	946.68	1243.7	1491.9	1804.4	2136.9	2437.9	2870.4	3215.8	3463.8	3941.5	4196.2	4654.8	4965.9	5223.2	5538.2	5863.2	6140.5	6373.9	6678.4	6773.2	7236.5	7340.3	7463.9	7456.5	7674.3	7965.4	7948.4	8184	8035.8	8233	8341.6	8355.9
0	0	0	5.554	6.9166	7.6833	2.5235	0	1.9359	21.338	28.199	51.517	48.038	54.988	53.065	71.823	74.513	110.29	143.25	189.6	304.3	479.75	623.47	766.74	1003.8	1245.4	1586.8	1943.7	2501.4	2914.1	3315.1	3734	4239.5	4829.3	5329.4	5906.5	6396.4	6915.5	7299.4	7841.6	8151.8	8527.7	8656.4	9060.1	9262.2	9490.5	9657	10065	10228	10173
0	0	0	0	48.019	56.238	79.094	96.454	107.83	116.96	140.17	160.15	170.13	174.61	218.07	259.8	342.06	409.38	541.96	698.69	859.53	945.16	1061.4	1254.1	1379.8	1571.1	1675.3	1743.2	1917.8	2035.6	2107	2245.5	2300.6	2406.8	2414.5	2520.4	2545.7	2592	2604.5	2693.2	2769.5	2855.5	2797.4	2846.6	2931.4	2990.5	2966.5	2931.9	3036.7	3021.7
11.308	2.675	0	0	5.5348	0	0.9146	0	0	0	0	23.886	81.485	144.22	209.69	309.12	416.14	575.35	730.52	954.06	1115.8	1354.4	1557	1759	2001.3	2214.7	2469	2638	2853.7	3133.2	3325.2	3432.6	3609.6	3904.5	4074.9	4383	4530.6	4804.2	5026.4	5241.2	5436.6	5551.8	5676.8	5913	6146.4	6348.4	6421.9	6698.6	6577.9	6657.6
0	0	0	0.93239	12.446	0	13.092	7.6009	0	0	0	0	0	0	0	0	0	0	0	0	0	0	41.123	71.975	141.51	175.86	263.49	343.69	439.18	533.39	606.73	716.11	789.3	928.54	1070.1	1145.2	1325.6	1388.8	1497.3	1439.4	1630.3	1678.8	1720.6	1749.2	1868	1851.1	1842.8	1834.6	1860	1805.7
14.355	1.3115	3.1629	0	0	0	0	0	0	0	0	0	0.63968	0	3.1449	22.385	29.821	39.792	80.769	107.26	173.26	250.67	356.59	560.05	697.45	920.64	1140.2	1428.3	1689.5	1917.6	2131.5	2410.5	2686	2991.3	3118.2	3365	3467.7	3708	3915.6	4121.2	4197.7	4440.4	4685.9	4811.9	4891.7	4998.7	5022.4	5152.4	5191.5	5366.6
0	1.4257	0	0	2.33	0	19.828	35.919	64.942	125.21	186.99	271.13	355.02	355.35	593.59	561.71	810.29	943.54	1064.9	1321.4	1524.7	1755.1	1991.8	2249.4	2530.6	2863.4	3245.6	3549.1	3928.6	4282.3	4610.1	5033.8	5532.1	5889.7	6287.3	6661.1	7160.5	7147.3	7603.3	8074.9	8216.3	7928.9	8192.9	8547.6	8888.8	9583	9849.8	9824.9	9962.2	9979.7
0	0.83542	0.091016	0.096717	7.9973	0	13.327	3.6312	0	0	0	0	0	0	0	1.6076	0	25.506	70.104	125.09	229.68	321.44	500.13	650.42	861.46	1096.6	1249.5	1645.1	2001.9	2284.6	2711	2928	3310.7	3820.1	4161.6	4379.8	4702.3	5098.4	5357.7	5924.2	6122.4	6328.1	6544	6861	7052.4	7093.2	7367.7	7250.6	7248.2	7124.7
0	11.205	4.4652	9.3276	7.6027	0	0	0	0	0	0	0	0	0	0	0	0	28.195	63.077	104.43	150.09	223.57	250.61	351.94	381.23	476.32	541.78	616.25	732.81	803.75	902.99	1046.9	1186.2	1397.6	1599.3	1762.3	1971.3	2156.6	2274	2495.4	2642.3	2748.7	2877.8	2897.9	3035.3	3071	3107.2	3157.8	3293.9	3281.8
0	0	1.2435	3.6736	18.029	3.7759	9.1059	0	6.9875	22.121	55.573	102.98	124.57	191.5	282.99	347.88	424.08	571.89	726.68	962.26	1049.9	1372.5	1543.7	1726.2	1963.3	2106.5	2514.8	2577.7	2864	3257.1	3498.2	4230.1	4564.3	4787.6	5110.4	5439.5	5920.4	6039.3	6162.2	6288	6811.9	6768.6	7104	7089.8	7368.7	7297.4	7470	7280.5	7322.5	7633.3
0	0	0	0	18.585	46.526	54.155	62.906	95.162	116.78	118.44	136.31	131.17	164.87	213.91	297.27	399.16	521.49	771.53	1044	1369.7	1674.7	2045	2312.1	2613.9	2885.8	3421.7	3855	4191.9	4692.2	4902.9	5164.3	5730.7	6116.6	6510.3	6762	6884	7162.9	7190.5	7380.6	7604	7775.2	7683.6	7749.1	7865	7874.2	7902.9	7802.2	8003.3	7972
6.2828	2.4582	0	0	0	0	5.138	34.128	82.69	172.62	298.19	385.92	529.06	714.73	904.97	1063.5	1252.5	1407.9	1585.2	1690.5	1948.5	2005.7	2168.5	2340.5	2439.2	2653.3	2782.2	2918.8	2987.3	3093.8	3227.1	3200.8	3263.1	3377.7	3417.4	3553.6	3643.9	3588	3689.5	3744.8	3774.1	3770.7	3748.8	3824	3759.1	3770.2	3944	3908.7	3966.9	3826.4
18.777	4.5947	0	0	0	0	0	0	0	0	0	0	3.5389	9.8335	11.04	19.355	45.972	55.741	87.392	85.022	121.75	138.61	160.66	226.08	224.5	288.92	359.17	413.53	563.18	716.59	799.74	901.3	1015.2	1130.8	1255.7	1375.4	1514.9	1652.7	1762.6	1898.7	2024.7	2175.9	2153	2563.1	2618.6	2536	2604.5	2570.4	2753.8	2756.8
7.1419	7.9589	0	0.16604	0.57798	0	0	0	1.3994	0	0	0	0	5.9056	17.366	30.733	33.63	52.868	68.203	92.361	122.36	178.8	224.11	301.43	409.7	497.93	588.74	711.15	844.78	963.09	1075.4	1238.1	1365.8	1529	1617.8	1753.3	1916.4	1996.4	2144	2200.8	2416.9	2467	2542.8	2632.1	2729	2752	2789.5	2892.3	2848.1	2889.1
0	0	0	0	3.9133	1.8389	11.644	10.843	13.719	8.8871	4.0691	0	32.934	47.655	92.175	122.68	159.74	212.26	268.9	336.1	405	445.89	543.3	618.73	688.49	785.21	866.87	977.54	1094.4	1166.3	1269.4	1381.8	1458.1	1571.7	1662.7	1762.9	1848.5	1983.3	2147.5	2150.6	2210.9	2177.6	2250.1	2315.4	2338.2	2327	2437.6	2449.3	2410.1	2394.5
15.751	7.3183	0	6.252	0	0	0	0	0	0	0	0	0.65916	47.531	77.017	128.63	199.07	284.61	422.07	528.24	679.62	881.26	1049.4	1196.7	1434.9	1639.8	1850.4	2016	2251.4	2482	2700.9	2935.4	3151.3	3351.4	3650.8	3867	3988.5	4125.5	4269.9	4367.3	4405.4	4535.7	4712.1	4848.8	4927.5	5016.5	5154.3	5388.3	5334.3	5312
0	0	0	7.1005	2.5113	1.9138	13.464	18.933	31.326	47.262	71.067	104.13	151.96	198.53	255.86	327.62	391.43	477.75	574.84	674.46	813.04	902.56	1022.5	1080.8	1157.4	1216.2	1327.4	1320.8	1553.6	1414.5	1672.8	1768	1892.5	2063.9	2264.1	2330.3	2467.1	2750.6	2904.1	3124	3523.9	3682.1	3694.8	3966.5	4009.1	4025.8	4125.4	4116.3	4091.9	4137.2
0	0	0	0	0	29.407	49.951	53.077	37.781	79.646	91.111	112.47	120.72	149.24	253.59	299.42	317.5	314.43	360.72	386.29	398.24	351.23	504.91	540.98	646.83	757.18	790.18	964.71	1060.5	1116.2	1416.7	1337.7	1595.7	2087.3	2325.6	2435.5	2682.6	2965.1	3210	3347.3	3608.8	3740.5	3783.5	4060.5	4105.6	4418.7	4469	4623	4585.9	4676.1
0	0	0	2.5603	4.0179	8.3123	14.955	17.089	30.411	40.436	56.249	66.587	111.23	121.87	161.74	195.1	231.69	280.26	352.86	424.03	537.95	638.03	842.74	1000.7	968.02	1366.6	1352.2	1776.6	2005.4	2321.1	2502.1	2791.2	3024.4	3266.1	3591.8	3811.6	3874	4097.6	4254.7	4493.7	4598.7	4770.6	4753.1	4899.4	5044.3	5251.7	5336.7	5360.3	5326.1	5266.1
0	0	0	17.817	42.341	49.096	105.03	129.35	198.79	298.26	454.34	638.34	909.31	1204.9	1460.6	1909.2	2280.5	2806.7	3245.1	3786.3	4374.5	4787.2	5450.1	5887.7	6469.1	6927	7296.7	7926.7	8513.5	8874.6	9715.9	10107	10549	10946	11499	11667	12057	12540	12879	12932	13162	13277	13672	13600	13768	13919	14082	13892	14166	14162
24.685	6.4629	0.95957	3.1384	0	0	0	0	0	0	29.867	84.922	177.27	308.68	452.48	615.88	793.96	984.99	1168.1	1474.6	1649.7	1866.9	2078.5	2256.1	2464.6	2526.8	2886	2957.7	2811.2	3310.3	3621.1	3717.3	4121.2	4411.1	4776.4	4976.4	5198.7	5429	5841.3	6008.5	6176.5	6354.4	6489.3	6684.9	6846.8	7061.3	7356.7	7469.1	7570.4	7874.8
0	0	0	3.2955	1.2757	8.8329	0	0	0.036706	8.8508	29.76	67.142	129.18	189.11	287.98	382.46	456.66	563.72	584.39	635.76	762.68	870.04	929.23	1038	1123.4	1298.4	1437.8	1599.1	1830.6	1956.5	2169.2	2439.8	2598.8	2784.9	2913.4	3179	3365.8	3390.8	3567.5	3737.6	3888.3	4003.2	4121.6	4087.5	4290.8	4390.5	4378.5	4531.3	4463.2	4513.1
0	1.1703	0	4.3842	0	0	32.473	17.461	36.603	58.839	120.46	209.38	328.78	488.69	650.23	865.86	1082.2	1348.6	1570.4	1895.9	2131.7	2633.7	2709.5	2915.5	3173.4	3347.2	4050.6	3747.4	3985.6	4213.3	4408.6	4522.5	4610.5	4745.4	5108.4	5113	5433.9	5616.3	5801.1	5799.8	5854.3	6038.2	6089.3	6215.5	6413.5	6650.7	6493.8	6509.3	6449.9	6498.4
4.0151	0	0	0	10.977	2.6314	3.577	0	0	0	0	10.101	37.913	95.789	139.69	204.63	309.25	383.62	518.11	602.02	753.76	782.06	909.37	975.86	1122.8	1278	1386	1501.9	1676.9	1897.6	1956.4	2182.3	2437.2	2677.3	2720.2	2886.6	3149.3	3234.1	3449.1	3435.2	3724.9	3705.3	3952.5	4079.1	4434.9	4317.1	4510.8	4330	4486.1	4446.1
17.818	0	0	0	5.766	0	0	0	0.8859	12.293	12.432	36.878	21.181	59.594	53.644	85.245	95.379	117.42	152.87	187.09	229.57	281.07	358.23	411.32	552.61	584.97	692.21	805.07	928.38	1045.3	1098.7	1194	1310.3	1353.1	1595.3	1719	1823.1	1845.9	1949	1989.1	2122.8	2253.9	2324.7	2280.9	2472.7	2483.5	2647.8	2434.4	2572.6	2428.7
0	0	0	1.4411	0	3.5445	3.9607	16.552	18.823	32.242	34.759	43.943	43.193	45.188	36.052	47.253	52.075	68.231	101.94	144.99	223.86	288.46	431.27	600.62	810.55	1002.1	1222.1	1517.3	1667.4	1932.4	2167.3	2577.2	2935.8	3268.8	3495.5	3875.6	4148.2	4429.4	4587.6	4853.1	5019.4	5255.2	5352.1	5379.8	5417	5557.3	5619.5	5665.8	5623.9	5651.2
0	0	5.0681	5.0826	9.3293	9.0239	16.272	34.696	27.653	36.685	36.207	31.944	37.779	42.417	49.992	59.925	98.121	169.21	261.44	362.88	503.27	713.85	927.09	1130.2	1336.2	1554.9	1886.8	2159	2414.1	2731.4	3090.8	3397.6	3749.2	4231.1	4598.8	4906.7	5264.2	5597.1	6136.3	6305.4	6635	6799.1	6916.4	7179.3	7375.6	7640	7826.5	7837.4	8062.9	7897
0	0	0	10.025	22.678	37.515	41.92	48.593	71.895	142.73	212.63	343.84	498.38	712.35	856.48	1049.8	1292.7	1434.1	1606.6	1853.5	1959.8	2169.9	2303	2475.5	2605.2	2689.5	2772.4	2935	3068.1	3090.9	3158.8	3304.7	3428	3554	3751.9	3786.5	3999.8	4089.7	4206.5	4462.5	4538.5	4751	4794.4	4844	4983.3	5131.8	5094.9	5153.1	5269.4	5230
0	0.3379	0	1.2263	6.818	3.4853	0	3.0615	29.536	67.994	115.44	166.26	218.92	297.15	377.06	484.58	597.94	716.64	836.08	911.97	1051.8	1132.8	1295.1	1391.8	1573.1	1654.5	1729.3	1828.5	1890.2	2022	2075.7	2040.5	2114.2	2048.5	2222.5	2240.6	2247.6	2167.7	2213.8	2183.1	2279.8	2317.3	2441.7	2457.7	2528.2	2575.7	2677.6	2553.8	2486.5	2452.1
1.4953	7.5902	0	2.2793	0	0	0	0	0	0	10.333	35.705	72.348	127.01	172.06	235.79	306.96	368.01	427.52	497.44	536.53	619.19	700.58	754.34	791.96	928.25	1027.9	1083.5	1154.9	1300.3	1376.8	1451.8	1548.6	1695.2	1777.4	1942.1	2100.5	2195.2	2302.3	2357.1	2663.7	2794.5	2949.9	2987.2	3114.9	3174.9	3183.2	3262.5	3356	3286.2
0	0	0	30.146	51.382	113.79	134.02	221.64	224.56	281.41	269.05	327.18	406.91	479.26	509.46	744.19	819.19	965.58	1127.1	1352.1	1571	1672.1	2063.3	2209.8	2352.1	2539.2	2786.5	3083.4	3355	3541.8	3760.5	4017.6	4124.7	4454.5	4503.7	4840.5	5116.1	5475.4	5628.3	5837.5	5988.4	5923.8	6024.9	6076.8	6117.4	6139	6180.1	6252.3	6265.5	6227.8
0	5.2243	0	0	4.2291	0	9.8409	35.158	63.062	112.09	163.41	216.43	314.54	414.59	504.1	576.43	620.87	823.38	850.59	1046.9	1080.2	1199.1	1257.1	1361.7	1445.7	1579.5	1648.3	1925.8	1951.4	2216.8	2523.3	2842.8	3056.4	3196.6	3235.4	3438.2	3648.5	3764.1	3766.4	4000.9	4131.5	4218	4281	4196.1	4408.1	4538.2	4649.6	4584.5	4639.9	4678.4
14.544	9.4928	0	0	0	0.12868	0	11.762	56.009	120.29	157.7	259.11	378.77	454.54	600.83	699.11	838.28	980.59	1060.8	1121.3	1303.8	1416.7	1557.8	1632.9	1762.4	1897.5	1948.4	2049.4	2123.6	2164.3	2227.5	2288.8	2357.6	2403.4	2496	2519	2575.6	2643.8	2643	2616.6	2635.5	2697.2	2663.1	2732.8	2746.9	2766	2793.1	2844.5	2836.6	2810.8
0	0	0	1.7756	8.1503	21.952	34.889	71.524	84.925	109.4	154.29	251.49	396.17	590.68	804	1049.1	1328.2	1691.6	2038.3	2432.1	2852.2	3288	3690.7	4146.2	4562.3	5147.6	5662.8	6172.4	6700	7455.6	7614.1	8009	8883	9462.4	10159	10377	11274	11726	12327	12669	12945	13154	13361	13627	13871	14355	14078	14533	14567	14542
16.449	6.0066	0	13.377	0	0	0	0	0	15.647	45.196	93.326	156.54	262.49	364.86	490.96	622.71	772.24	895.42	1054.6	1242.4	1377.3	1520	1771.1	1994.8	2162.9	2422.9	2670.3	2817	3149.9	3498.5	3606.6	4072.9	4451.9	4700.9	5098.8	5470.8	5608.3	6112.8	6263.7	6484.5	7029	6747.9	6933.7	6805.8	6912.3	7223.8	7122.4	7142.1	7039.9
8.0029	0	0	0	0	2.2112	0	3.8187	0	0	4.659	1.9965	5.5739	17.421	53.232	125.64	214.44	293.25	393.64	544.81	668.43	854.4	1025.7	1167.1	1319.4	1409.3	1724.3	1890.8	2119.8	2236	2336.2	2539	2653.7	2700.6	2786	3001.9	3186.3	3253.2	3404.7	3602.2	3822.3	3800.5	3953.5	3974	4295.8	4341.3	4366.9	4509.4	4614.7	4741.6
37.051	4.3564	0	0	0	0	0	0	0	0	0	0	52.779	138.02	232.81	374.63	540.44	714.2	893.41	1084.8	1286.1	1459.5	1626.2	1863.1	1981.4	2229.5	2487	2773.7	3066.5	3440.9	3617.7	4056.1	4292.1	4636.7	5122.4	5467.1	5813.8	6263.1	6527.8	6760.1	7081.5	7520.5	7525.8	7776.2	8110.6	8229.1	8016.7	8202.1	8395	8545.1
0.097482	0	0	4.7543	0	1.8523	1.7894	29.844	47.679	93.76	145.84	230.08	335.18	428.23	520.32	633.17	704.18	823.6	977.54	1090.8	1229.9	1403.6	1605.4	1841.1	2009.8	2314.2	2463.9	2749.2	2915.9	3166.2	3387.2	3620.6	3939.2	4176.8	4415.9	4660.2	4804.2	4959.9	5123.2	5198.7	5402.3	5358.6	5499.8	5578.4	5566.7	5769.3	5764	5597.7	5684.9	5709
0	0	1.1843	0	10.48	0.4681	5.647	24.85	81.252	153.97	230.61	402.75	615.12	823.95	1018.8	1266.8	1489.7	1736.4	2034.5	2281.3	2509.3	2722.3	2939.5	3183.4	3337.5	3697.2	3720.6	3969.6	4202.6	4286.8	4533.7	4894.8	5201.4	5458.8	5412.4	5599.3	5823.5	6032.5	6052.4	6284.9	6540.7	6337	6566.5	6608	6953	6829.9	6973.6	6874.5	6923.4	6859.5
0	0	0	0	53.412	142.81	270.72	359.66	427.96	593.54	701.76	793.91	893.2	958.58	1040.6	1186.4	1287.6	1413.1	1553.2	1731.2	1984.5	2238.1	2538.1	2865.4	2702.9	3159	3331.1	3943.9	4178.6	4660.7	4790.7	5276.2	5354.5	5660.7	6172.6	6328	6740.3	7031.2	7109.6	7253.9	7613.8	7706.5	7703.4	7758.7	7856.9	7862.3	7948.7	8009.6	7896.7	7043
11.942	11.36	12.817	12.557	4.5505	0	0	0	0	0	0	0	0	14.121	3.662	32.07	41.016	60.151	73.344	49.298	73.398	76.002	68.226	53.868	77.115	76.152	139.75	231.08	290.44	272.31	390.32	480.89	587.8	696.28	912.93	1032.3	1203.5	1172.8	1498.2	1595	1504.2	1687.1	1682.2	1953.5	1830.5	1901.8	1990.8	1963.4	2081.3	2219.9
2.1029	0	0	6.4098	0	3.1872	5.0898	0	0	0.76268	0	0	5.2631	2.3926	20.967	37.079	52.615	72.58	96.565	105.14	122.82	147.1	194.86	217.15	250.08	245.34	295.42	338.55	383.38	422.17	443.37	502.12	551.7	611.97	632.45	646.06	704.24	718.59	716.25	792.71	822.78	856.46	849.25	833.47	861.11	909.84	915.63	950.26	947.5	946.51
48.989	13.735	0	0	0	0	0	0	0	0	4.2549	52.663	168.97	262.23	363.2	498.82	603.5	775.72	870.11	1011.6	1125.7	1273.8	1429.7	1638.4	1834.4	1976	2120.2	2268.2	2539.5	2945	3103.1	3437.1	3555.2	3938.6	3865.2	4529	4006.4	3990.9	4248.8	5565.7	5608.5	5779.3	5959	5949.3	6135.9	6277.4	6274.4	6397.7	6419	6553.4
0	0	0	0	0	4.6912	10.487	6.176	0	3.8066	17.411	68.908	143.67	232.69	372.54	532.36	756.09	873.06	987.77	1300.9	1510.2	1703.9	1940.6	2121.5	2293.9	2605.6	2773.6	2996.1	3179.1	3310.3	3537.8	3779.8	3920.9	4032.4	4061.8	4145.1	4314.5	4389.8	4410.6	4719.3	4849	4889.8	5033.7	5168	5100	5141.2	5055	5130.9	5024.8	5062.5
0	0	0	3.8742	2.4003	0.37407	20.397	32.724	50.703	84.375	128.01	168.49	225.23	277.45	317.69	372.05	424.72	464.93	552.6	610.76	698.3	735.81	838	882.93	999.76	1153.4	1233.5	1428.6	1573.9	1703	1743.2	1871.8	2045.1	2327.7	2506.9	2586.5	2771.7	2937.1	3171.2	3331.6	3397.1	3470.2	3653.5	3865.7	3864.4	4017.4	4150	4203.1	4153.2	4225.3
0	13.388	1.8436	14.183	11.276	0	0	0	0	0	0	0	0	0	0	9.8049	37.12	61.142	86.378	104.26	154.35	172.01	284.61	398.07	421.86	534.26	681.76	793.82	857.27	1003.4	1042.5	1171.7	1291.9	1370.1	1514.5	1604.2	1737.9	1928.7	2055.4	2202.9	2220	2266.6	2300.6	2477.4	2584.3	2333.6	2598.3	2659.8	2880	2917.7
0	0	0	0	3.5645	10.051	0	0	0	0	0	0	0	0	0	0	20.198	42.454	119.91	175.39	281.63	369.12	522.42	637.2	794.22	971.24	1131.7	1236.5	1358.9	1504.2	1614.8	1645	1767	1764	1908.5	1957	2027.6	1993.2	2069.6	2105	2169.5	2236.6	2087.1	2155.4	2278	2324.2	2326.3	2288.5	2277.8	2250.4
0	0	0	0.031256	9.7412	6.5076	14.931	15.413	21.19	21.153	19.037	26.364	39.072	56.742	79.727	119.82	146.73	217.34	285.01	363.27	451.82	543.44	634.57	739.49	842.27	939.27	1050.7	1199.5	1256.8	1385	1437.6	1555.3	1609.6	1681.6	1813.7	1856.2	1964.5	2039.3	2164.2	2188.9	2263.9	2301.2	2355.3	2399.6	2444.4	2475.1	2480.8	2446.4	2458.8	2417
0	4.9426	5.3245	0	5.6155	0	0.50532	0	0	0	0	0	0	0	0	0	0	0	7.0128	10.086	67.29	121.36	166.02	203.09	267.83	337.66	425.19	581.29	655.12	757.22	842.38	925.2	1024.1	1148.5	1247.4	1236.2	1400.3	1488.3	1635.9	1759.6	1729.3	1690.8	1796	1842.6	1968.4	1821.6	1929.4	2023.8	2102	2181.5
10.675	0	0	0	0	10.893	1.9791	15.615	16.103	47.121	100.25	154.62	235.74	335.05	436.33	554.25	702.16	775.11	1043.8	1367.5	1442.8	1865.7	1873.5	2050.3	2235.2	2510.1	2791.2	3065.8	3190.7	3480	3752.4	3850.5	4083.1	4224.6	4352.4	4586.7	4650.4	4812	4859	5077.8	5238.8	5290.7	5417.8	5248.7	5707.8	5720.3	5402.1	5736.1	5785.2	5893.4
37.817	21.366	0	0	0	0	0	0	0	0	0	0	0	0	0	14.428	57.188	193.32	323.09	486.77	651.92	868.58	1168.3	1346.7	1656	1818.5	2102.2	2284.6	2343.7	2525.4	2641.3	2274.9	3058.7	3140.3	3202	3547.1	3585.2	3587.9	3659.3	3657.3	3737.5	3731.2	3877.6	3790.2	3775.5	3811.5	3856.5	3886.9	4047.5	3904.4
36.644	8.4113	0	0	0	0	0	0	0	0	0	0	0	0	0	0	0	16.339	52.576	119.86	132.93	221.05	294.42	383.23	436.48	554.6	637.27	715.65	790.77	896.91	937.58	1141.4	1200	1250.3	1294.4	1367.4	1622.7	1714.6	1910	1846.4	1885.5	1700.1	1718.3	1694.9	1705.8	1643.8	1718.1	1684	1773.2	1788.9
14.867	10.355	0	0	0	0	0	0	0	0	0	18.51	41.728	107.65	180.77	270.08	394.71	480.77	599.77	646.25	797.96	884.21	1013.6	1104.8	1269.7	1430.7	1607.8	1801.9	1935	2248.2	2318.5	2460.9	2680.5	2854.5	3044.5	3098.6	3277.4	3501.6	3508.8	3671.3	3700.6	3774.9	3770.7	3649.8	3767.2	3749.8	3848.7	3908.8	3851.6	3904.9
0	0	0	10.848	14.042	3.1691	16.184	10.592	0	0.53826	1.9564	0	0	0	0	19.306	59.503	145.17	267.59	397.23	596.28	786.16	1017	1102.5	1384.2	1573.4	1766.3	2014.3	2140.2	2354.3	2418.5	2631.8	2701	2853.2	2907.7	3008.7	3185.4	3433.2	3100	3661.2	3895.8	3821.9	3790.8	3925.8	4025.9	3995.3	3987.9	4008.5	4056.9	4070.5
15.608	4.3694	0	14.004	5.3218	0	0	0	0	0	0	28.783	85.368	121.32	161.26	197.72	218.8	282.08	216.33	359.77	272.81	316.42	342.68	297.95	560.85	403.68	396.79	746.07	524.98	604.44	462.36	702.68	697.8	734.67	656.96	780	1288.6	762.69	1244.7	846.44	793.86	731.12	621.44	603.5	618.48	594.03	529.72	417.83	365.27	379.92
0	9.6244	0.16597	0	0	1.2082	4.6188	17.165	41.32	75.425	134.35	194.16	193.25	332.22	442.2	588.07	719.49	737.46	1103.4	1344.7	1639.7	2025.6	2334.1	2666.1	2882.5	3211.3	3713.2	4736.4	3469.1	3999.7	4431.1	4644.6	5129.2	5308.1	5706.6	5885.6	6186.4	6399.4	6637.1	6923.8	7074.4	7307	7396	7449.8	7498.3	7791	7882.6	7893.8	7974	8100.7
0	0	0	0	0.46316	0.25124	18.585	29.348	29.594	78.531	151.76	225.5	367.22	493.23	613.45	927.19	1137.2	1397.8	1730.5	1836.9	2137.4	2149.8	2607.3	2781.1	3072.9	3256	3295.3	3613.4	3786.8	4211.8	4460.7	4271.9	4433.4	4691.1	4864.7	5050.9	5257.5	5395.8	5482.1	5761.3	5920.8	5998.2	6165.5	6335.4	6503	6677.9	6742.6	6564.5	6686.2	6640.8
0	0	0	1.4034	10.299	9.623	0.94898	19.052	39.365	60.204	92.971	166.38	225.1	283.44	386.55	445.37	539.95	615.93	745.13	875.02	977.86	1146.5	1234.7	1281.6	1288	1431.3	1407.1	1512.7	1522.9	1631.4	1769.9	1881.1	2060.3	2100.6	2111.2	2235.4	2404	2548.7	2593.6	2733.9	2853.2	2940.5	2874.9	2948.5	3083.8	3138.2	3212.8	3212.2	3153.9	3191.4
0	0	0	3.656	11.568	16.391	21.459	21.805	40.304	47.943	57.293	85.856	131.55	162.4	225.63	271.13	335.55	400.73	471.63	562.18	755.5	649.82	764.56	867.35	993.02	1120.2	1277.9	1435.4	1613.9	1742.6	1807.9	1979.6	2139.5	2273.2	2239.2	2078.3	2071.9	2122.5	2181.5	2244.5	2290.8	2371.5	2327.9	2397.8	2426.3	2481.1	2550.8	2530.4	2515.8	2522.1
0	0.54307	1.3531	12.886	0	0	0	13.794	34.965	83.905	151.65	241.24	399.01	639.37	852.98	1137.8	1473.5	1859.5	2265.9	2726.8	3167.3	3657.4	4054	4629.6	4987.3	5475.1	5748.6	6312.4	6798.4	7429.5	7921.6	8172.2	8561	8846	9496.2	9886.6	10239	10595	10967	11358	11545	11907	12034	12365	12569	12700	13032	13197	13444	13367
14.227	0.08051	5.4711	0	0	0	0	0	0	24.04	66.992	154.92	265.37	397.82	693.26	915.78	1271.5	1623.3	2020	2366.4	2735.4	3162.8	3369.5	3783.1	4148.3	4635.2	4940.9	5226.3	5384.2	5662.7	5921.8	6109.7	6282.6	6726.5	6840.8	6920.6	7076.3	7213.7	7298.5	7337	7181.3	7457.9	7504.4	7718	7754.5	7716.9	7519	7521.9	7571.3	7635.7
0	0	0	9.9326	0.83432	9.0939	0	0	0	0	0	0	0	6.3189	30.856	87.115	155.3	246.46	380.64	501.06	649.18	855.54	1067.1	1338.8	1594.6	1857.3	2089.2	2435.6	2679.8	2893.2	3137.5	3388.6	3859.4	4134	4338.8	4681	4855.8	5097.7	5301.1	5511.1	5788.4	5733.1	5934.9	6074.8	6138.4	6191.3	6354.6	6454.4	6661.4	6715.4
0	0	0	0	0	18.778	106.29	232.83	422.23	684.56	961.34	1287.3	1621.5	2021	2413.4	2781.8	3005.5	3304.4	3676.7	3938.2	4322.3	4563.7	4845.7	4404.3	4387.9	4671.5	5319.8	5565.5	5958.9	6271	6964	6974.2	7468.9	7320.3	7425.9	7791.7	7865.8	7725.6	7941.9	8132.4	8107.5	8149	8226.3	8260.8	8404.3	8384	8284.2	8396.1	8242.3	8237.3
0	0.17655	0.49311	11.41	0	1.0883	3.4422	48.93	111.6	232.16	383.22	577.86	911.62	1232.2	1726.8	2230.4	2597.2	3292.1	3814.4	4460.6	4905.8	5155.1	5933.8	5593.5	7002.9	7147.8	6919	8323.2	8273.1	8503.2	8200.7	8574.3	8840.4	9141.4	9424.5	9749.3	9843.7	9990	9992.7	10277	10125	10187	10136	10095	10100	10340	10035	10322	9904.3	10141
0	0	16.199	47.161	0	26.397	0	13.436	0	78.13	94.362	207.78	288.88	461.9	581.54	801.39	1026.3	1316.3	1578.5	1889.8	2177.5	2464.7	2787.7	3004.5	3264.1	3542.6	3721.5	3928.9	4328.6	4469.6	4687.7	4872.5	5137.4	5283.8	5447.3	5705.4	5941.9	6059.5	6074.9	6330.6	6444.4	6618.7	6914.2	6730.4	6841.6	6878.7	7250.6	7251	7338.1	7464.4
14.728	0	0	0	0	3.6049	11.496	3.1075	5.4342	4.6121	29.888	51.349	83.51	134.66	190.49	265.3	361.67	491.27	556.41	621.45	811.4	993.74	1149.3	1296.1	1448.3	1773.7	1776.5	2087.1	2118.4	2317.1	2442.5	2746	2895	3128.3	3277.7	3339.1	3460.3	3532.8	3670.7	3782.7	3872.6	3917.6	4086.5	3954.8	4124.4	4038.2	3984.7	3960.3	4066.4	4073.9
0	0	0.15193	0.082552	0	2.0236	25.879	99.244	195.1	347.47	492.08	704.35	927.28	1180.6	1401.6	1683.4	1878.5	2234.2	2548.9	2850.1	3259.5	3728.6	4108.2	4502.4	5064	5555	6181.5	6627.5	7231.1	7615.3	8019.7	8296	8993	9513.6	10040	10457	10674	11157	11151	11654	11922	11851	12041	11997	11961	12139	12390	12441	12418	12271
47.884	10.766	0	1.5613	0	0	0	0	0	2.2321	33.636	57.128	104.57	177.41	236.3	327.1	428.6	522.54	587.85	685.69	749.75	841.79	932.19	1025.9	1058.9	1134	1216	1302	1409.8	1503.8	1648.3	1712	1865.7	1948.4	2076.8	2205.2	2255.7	2397.1	2506.6	2599.3	2858.5	2758.3	2762.9	2825.6	2830.5	2989.4	2923.1	2999.1	3035.4	3027.4
0	0	0	0	0	23.424	59.311	79.667	104.12	125.55	152.29	188.6	197.22	219.03	244.42	279.02	320.57	311.05	409.06	335.59	368.62	379.37	568.43	451.44	528.68	538.67	589.04	635.9	704.16	750.96	814.15	828.9	888.31	914.84	968.39	953.67	991.25	1034.3	1056.1	1069.9	1081.2	1127.2	1117.2	1151.4	1125.7	1132.4	1120.3	1139	1135.1	1145.6
18.297	4.2857	0	10.896	0	0	0	0	0	0	0	0	0	17.75	47.469	120.9	228.44	328.12	427.3	582.58	703.51	896.06	1071.7	1363.9	1558.5	1818.3	2012.3	2223.6	2517.2	2690.1	2870.5	2900.1	3027.8	3318.4	3481.3	3581.1	3732.9	3809.6	3919.3	4076	4112.4	4222.6	4177.1	4268.8	4317.5	4261	4220.7	4346.5	4339.2	4370.5
10.659	6.2911	0	0	0	0	0	21.255	36.758	87.855	162.31	288.55	426.85	593.06	852.42	1114.1	1415	1707.9	2168.5	2476.3	3001.2	3298.4	3854.6	4197.6	4517.5	4750.2	4944	5563.3	5888.5	6284	6713.9	6820.5	7128.2	7424.7	7532.1	7783.4	8137.6	8129	8401.6	8878.4	8942.1	8983.6	8956.6	8965.5	9343.2	9306.5	9451.6	9512.7	9411.6	9673
18.712	3.2576	0	0	0	0	0	0	0	0	0	0	0	0	0	0	0	0	0	0	0	0	36.475	64.699	113.41	144.76	240.55	303.84	345.41	418.26	449.85	484.64	537.53	596.43	637.74	681.03	695.26	701.8	711.57	766.83	751.54	783.15	760.72	816.27	797.58	794.97	797.98	829.24	783.83	783.1
0	0	0	21.097	21.432	0	0	0	0	0	0	16.913	30.493	35.298	57.209	82.562	182.63	202.4	271.45	381.79	487.26	655.49	776.59	991.57	1135.3	1297.7	1472.7	1513.4	1663.1	1741.4	1904.4	1985.2	2048.2	2208.5	2308.9	2361.8	2429.7	2454.3	2538.5	2509.6	2616.5	2605	2700.8	2668.2	2700.2	2689	2701	2779.3	2885.7	2771.6
24.076	0	0	0.18425	0	0	0	0	0	0	0	0	0	0	0	19.879	31.269	98.685	133.85	144.14	197.94	294.33	394.21	468.43	538.18	644.53	715.99	778	858.32	1075.7	1104.1	1123.7	1201.3	1345	1404.8	1449.9	1472.6	1451.2	1504.9	1604.2	1636.4	1620.4	1661.4	1646.2	1632.4	1647.4	1647.1	1700.3	1812.4	1860.1
75.216	0	0	0	0	0	0	0	0	0	0	0	0	0	0	3.2644	19.929	28.42	84.113	179.64	310.95	445.91	616.65	768.3	1010.7	1234.6	1506.5	1795.2	2078.9	2270.6	2506.5	2841.3	3224.7	3600	3878.6	4169.6	4569.3	4867.2	5327.1	5614.1	5753.4	5886.7	6027	6256.9	6416.3	6542.4	6693.2	6751.7	6991.5	6992
0	9.8258	0.98728	4.0629	1.8916	0	0	0	0	0	0	11.928	22.998	49.448	91.202	118.9	150.35	168.19	197.88	250.9	286.8	321.32	353.89	381.28	418.52	466.91	533.52	610.58	646.72	741.64	827.73	1173.1	1265.4	1364	1439.8	1558.4	1604.3	1675	1730.4	1807.8	1868.6	1972.6	2050.9	2089	2136.6	2166	2245.9	2215.8	2256.9	2255.2
0	0	0	6.4353	16.894	5.2286	12.062	0	8.4862	21.542	24.092	29.257	28.64	54.929	71.136	95.616	102.62	80.256	98.836	144.3	254.03	204.89	277.6	305.18	361.53	454.29	571.45	708.99	665.74	1067.7	1078.9	1244.8	1403.8	1545.3	1692.3	1819.1	1895.2	2010.9	2146.1	2269.5	2381.3	2500.1	2718.9	2649.2	2811.7	2813	2831.2	2923.7	2998.2	3004.1
0	0	0	19.127	8.3338	0	0.29789	4.1748	14.228	46.224	63.67	129.49	220.34	232.36	401.19	589.8	445.19	562.56	739.64	1074.1	1252	1453.2	1674.6	1896.3	2166.2	2441.2	2598.3	2870	3079.3	3230.5	3534	3829.6	4388	4628.6	4701.6	5021.8	5314.8	5505.5	5861.7	5990.9	6321.1	6410.9	6791.9	6857.3	7227.5	7039.5	7196.8	7140.3	7367.5	7290.7
9.924	0	0	0	0	11.612	10.953	2.7341	0	3.6629	6.9269	24.019	20.82	47.081	56.652	97.29	113.21	150.4	189.68	260.88	302.72	409.33	505.19	566.54	660.99	867.9	999.65	1154.5	1274.2	1462.8	1651.7	1864.3	2057.4	2136	2264.5	2463.1	2597.7	2812	2939.8	3125.4	3235	3294.5	3344.5	3397.6	3587	3606.8	3606.9	3610.6	3702.3	3752.1
0	0	0	0	10.82	29.031	29.493	39.107	41.044	47.317	38.491	84.97	118.07	174.31	241.87	307.81	387.89	456.2	560.21	604.18	681.95	768.14	810.3	858.33	937.22	959.21	1015.8	1185	1254.7	1457	1644.4	1806.7	2117.7	2342.5	2631.1	2927.5	3251.1	3521.3	3805.6	3972.6	4351.9	4489.7	4661.8	4842.3	4971.5	5138.7	5149.3	5407.2	4102.7	3973.2
0	0	0	1.387	0	10.901	26.562	56.403	100.22	135.38	162.27	187.78	89.949	123.15	189.34	299.65	431.98	626.8	806.39	1070.9	1317.1	1640.4	1928.6	2317.1	2717.5	3121.8	3500.2	3837.7	4411.1	4800.1	5049.5	5567.3	5853.3	6151.1	6707.2	6851.2	7347.9	7624.3	8081.1	8369.3	8507.4	8718.1	8948.8	9364.1	9403.1	9701.7	9776	9825	9952.2	10030
3.4937	8.5448	0	0	12.189	4.5707	0	0	0	0	0	0	0	26.408	87.837	195.03	282.96	369.56	525.5	652.16	767.29	1009.2	1261	1380.6	1553.7	1799.8	1857.7	2124.8	2193.6	2284	2575.4	2561.9	2581.1	2667.1	2864.4	2903.9	3010.4	2872.1	2975	2905.6	2970.6	3084.8	3065.1	3079.6	3157.1	3158.4	3156.6	3045.3	3040.8	2998.8
13.31	3.5589	2.5912	0	6.8991	0	0	0	0	0	0	0	0	13.58	88.495	199.22	346.86	487.12	649.04	854.01	1078.3	1221.6	1479.7	1618.9	1840.8	2028	2079.4	2364	2484.2	2696.2	2999.1	3067.5	3273.4	3517.1	3706	3960.9	4220.9	4342.6	4540.7	4517.6	4694.9	4694.1	4990.2	5053.9	5136.8	5219.5	5393.7	5341.1	5239.9	5245.6
5.4171	0	0.72777	0	0	5.3397	1.4118	5.9182	0	0	0	10.039	12.039	5.1682	18.959	23.599	69.195	116.49	172.85	239.32	341.42	443.58	556.81	695.56	835.98	1010	1155.9	1252.4	1432.7	1527.1	1690	1927.7	2046.8	2164.5	2244.8	2584.8	2740.3	2978.6	3167.8	3526.3	3578.7	3774.6	3899.5	4015.2	4151.4	4297.8	4260.5	4348.7	4623.9	4724.1
13.038	10.898	0.03472	0	0	0	0	0	0	0	0	0	0	0	0	0.89519	10.34	31.011	46.138	64.268	123.41	186.29	236.08	303.7	385.52	515.08	612.91	729.79	857.34	1030.8	1128	1239.4	1357.7	1525.3	1665.9	1787.1	1909.1	1997.7	2081.1	2171.1	2181.7	2305.1	2435.8	2544.2	2568	2589.1	2610.9	2755.4	2768	2841.4
0	0	0	16.534	106.45	210.62	323.49	351.16	413.63	456.85	489.72	538.73	534.67	637.58	705.93	732.46	788.06	830.78	941.1	964.65	1066.1	1184.6	1312.4	1456.8	1562.6	1735.6	1860.2	2008.2	2097.8	2228.1	2352.3	2447.1	2551	2518.4	2737	2716.8	2874.7	2832.4	3084	2963.7	3213.5	3272.8	3392.2	3292.9	3376.8	3304.7	3474.6	3319.8	3422.5	3587.6
0	0	4.4782	8.2084	0.28896	0	3.3618	52.132	129.17	234.02	396.81	645.48	908	1200.5	1555.8	1889.9	2285.5	2678	3038.4	3442.2	3751.5	4033.2	4283.7	4811.3	5028.8	5265.4	5646.9	5848.8	6234	6464.1	6792.4	7142.3	7371.6	7696.2	8162.1	8410.8	8676.8	9019.1	9292.9	9451.9	9834.5	9957	10063	10286	10369	10302	10544	10431	10829	10647
0	0	0	0	6.5189	26.967	64.788	81.501	121.69	225.8	304.92	385.6	521.17	603.22	745.77	1089.1	1074.8	1439.8	1430.9	1563.8	1769.8	1990.2	2418.9	2665.5	2924.8	3030.8	3227.5	3282.4	3541.7	3661.2	3781.2	4018.4	4200.5	4425.1	4432	4769	4952.4	5172.6	4909.3	5345.2	5099.4	5396.8	5270	5381.1	5352.8	5511.3	5531.4	5480	5547	5537.8
6.274	0	0	3.2776	0	4.6391	0	1.075	0	18.097	41.139	70.921	100.56	120.78	155.61	197.21	223.73	270.24	337.06	400.78	483.91	575.68	682.19	716.97	838.32	952.76	1050.3	1192.2	1345.1	1464.9	1650.1	1690.6	1784.7	2025	2114.9	2361.7	2441.1	2542	2673.7	2716.8	2898.6	3013	3082.6	3078.3	3265.7	3301.5	3361.6	3504.4	3584.7	3625.8
0	0	0	0	1.0726	0	14.917	47.811	99.033	179.2	276.17	471.39	691.28	928.27	1226.8	1527.6	1847.7	2186.8	2504.5	2995.4	3358.2	3649.6	4121.1	4544.9	4781.8	5048.5	5419.2	5837.4	6115.5	6294.5	6549.3	6718.1	6832.2	7061.6	7281.8	7412.3	7544.5	7795.2	7933.2	8203.1	7943.6	7957.5	7995.4	7988.1	7918.4	7980.8	8004.7	7933.2	7918.9	7800.8
0	5.4142	0	7.4647	3.095	0	4.1639	0	0	0	0	0	0	0	0	0	0	9.474	40.318	100.29	165.59	268.88	384.76	493.75	666.16	808.63	991.7	1165.7	1345.9	1581.3	1724.2	2042.4	2167.3	2414.8	2677.6	2884.9	3128.6	3335.4	3535.4	3704.1	3947.2	4222.1	4398.7	4377.6	4519.2	4760.8	4675.1	4912.2	4781.8	4928.9
4.4891	0	0	0	0	24.68	49.71	113.13	171.64	278.39	387.88	503.53	617.72	785.04	962.62	1159.2	1742	1656.7	1895.9	2586.5	2858.8	3086.1	3293.8	3726	4468.7	4905.7	5200.9	5435.2	5969	6513.3	7117.7	7553.8	7979.8	8675.7	9316	10052	10682	11024	11447	11785	12177	12530	12803	13129	13489	13724	13839	14154	14111	14321
0	0	5.8515	0	7.4163	3.7705	21.923	12.779	21.49	13.41	22.765	38.823	59.44	88.363	130.88	185.09	249.25	386.08	556.38	832.49	989.19	1274.4	1595.8	1888.7	2212.4	2449.2	2760.1	3210.3	3509.7	4278	4236.4	4600.2	4928.7	5291.8	5658.3	5979.6	6333.3	6661.4	6985.4	7289.1	7550.8	7760.6	7830	8141.9	8180.8	8526.5	8718.6	8568.5	8797.3	8706.4
0	0	0	4.406	7.7467	23.673	32.584	35.08	29.667	79.295	95.899	117.48	189.53	289.53	397.38	544.14	691.68	879.74	1154.5	1337	1581.5	1769	1993	2200.5	2413.7	2570.4	2911.6	3110.9	3326.9	3480.6	3634.8	4097.1	4319.5	4592.2	4858	5210.6	5474.7	5545.7	5647.9	6075.9	6546.7	6799.7	6953.8	7225.5	7323.2	7721.4	7516.2	7561	8032.1	8047.4
0	0	0.71009	0	2.9183	8.7774	13.495	17.064	24.715	21.12	44.555	36.338	56.221	70.89	104.91	143.71	173.73	228.98	339.12	455.22	577.4	727.94	901.46	1026.5	1224	1463.4	1636.2	1792	2060.6	2181.9	2450.2	2576.2	2966	3167	3282.9	3566	3758.6	3892.7	4130	4222.5	4401.9	4522.6	4831.9	4652.2	4971.2	4862.3	4984.3	4926.8	4999.3	4938.3
0	19.025	0	31.044	0	0	0	48.792	109.34	225.68	316.35	493.59	664.17	932.72	1176.5	1519.2	2065.8	2461.4	3058.5	3745.6	4392.1	5221.4	6057.3	7120.2	7730.4	8608.4	9315.4	10435	11412	12269	13134	14143	15231	16343	17042	17967	18550	19396	20121	20709	21437	21402	21714	22083	22264	22276	23032	23210	23277	23421
0	0	0	0	0	10.991	39.491	69.427	113.39	197.58	348.73	551.32	793.25	1083.2	1459.3	1711.9	2228	2524.3	2937.8	3427.1	3962.2	4550.3	5002.5	5287.1	5705.6	6199.6	6588	7099.5	7366.9	7512.2	7935	7107.3	7875.1	7357.9	7847.7	8382.1	8820	9372.5	9481.1	9952.2	10035	10480	11010	10854	11537	11345	11822	11984	12111	12232
0	0	0	0	0.43214	10.51	1.7847	0.57773	7.8428	4.1766	5.8459	7.7048	17.508	29.091	54.554	110.05	197.06	316.35	460.41	627.58	833.9	1016.5	1254.7	1465	1684.3	1931.8	2151.6	2404.9	2292.1	2959.2	3079.8	3116.1	3094	3226.3	3259.9	3203.2	3550.1	3648.3	3634.1	3673	3720.7	3766.8	3839.6	3894.1	3905.5	3977.7	3949.5	3970.9	4073.1	4097.8
0	0	0	12.066	6.5529	8.0408	21.792	7.2662	0.33157	21.945	38.839	71.182	141.62	234.22	364.35	541.9	758.82	1039.1	1322.1	1677.8	2058.1	2418.7	2844.5	3178.9	3646	4032.2	4387.6	4580.2	4918.8	5231.4	5381.4	5692.6	6093	6234	6616.9	6770.3	6962.3	7192.6	7401.3	7590.3	7618.8	7632.1	7770	7812.9	7747.7	7685.6	7745.1	7885.6	7819.4	7934.8
34.378	1.3085	0	0	0	0.76074	0	0	0	7.2051	23.864	48.077	67.401	108.21	135.87	197.85	246.87	313.16	379.45	455.1	535.04	640.34	781.56	929.34	1167.6	1382.2	1539	1812.4	2085.2	2398.8	2817	3132.3	3205.6	3843.1	4159.2	4690.6	4896.2	5078.6	5537	5781.8	5773.8	6189.2	6453.5	6581.9	6663	6845.5	6895.7	6894.3	6979	6868.2
6.4335	4.1962	0	0	6.8807	2.4371	0	0	0	0	0	0	0	0	0	0	0	0	28.347	68.847	176.46	263.12	214.08	287.37	447.22	512.01	824.05	940.43	915.87	1236	1423.3	1399.5	1828.9	1731.2	2315.7	2210.6	2648.9	2756.6	3123.3	3236.2	3417.1	3557.9	3683.5	3865	4089.9	4120.4	4224.4	4285.5	4294.9	4147.5
0	0	0	4.7504	4.4269	3.1546	11.291	25.116	33.653	61.814	86.501	154.32	216.8	318.78	423.68	567.11	716.4	811.6	941.75	1079.1	1203	1334.3	1367.7	1561	1611.1	1674.1	1756.3	1859.5	1952.7	2044.5	2067.3	2205.5	2331.1	2426.4	2548.1	2540.8	2617.1	2725	2795.8	2916.4	2976.1	3039.4	3098.3	3079.3	3131.5	3293.3	3306.9	3375.3	3300.4	3321.8
0	0	0	0	4.885	11.259	10.948	28.617	50.936	76.252	117.27	201.41	316.32	461.03	598.54	777.12	1018.6	1151.2	1279.1	1458	1709.5	1945.1	2144.7	2346.5	2515.3	2734.5	2765.8	3044.3	3105	3251.9	3525.5	3614.5	3861.3	3947.1	3934.6	4149.1	4370.4	4390.5	4423.2	4557.8	4513.1	4562.8	4523.9	4489.2	4659.6	4676.7	4731.1	4680.1	4641.8	4662.2
0	0	0	0	5.4118	0	10.605	28.947	53.919	96.261	157.53	250.71	357.2	468.23	610.29	756.97	893.38	1085.7	1336	1503.5	1772.4	2015.5	2282.3	2522.7	2813	3154.1	3380.6	3641.7	3987.2	4288.3	4517.6	4873.6	5190.3	5561.4	5939.6	6219.8	6608.3	6635.3	7020.5	7254.3	7312.4	7758.7	7807.5	8163.3	8318.8	8371.4	8449.3	8685.9	8812.6	8906.7
26.213	0	0.25886	0	0	0	0	0	18.053	47.047	69.558	96.595	153.29	209.91	250.17	463.24	590.08	829.35	1033.6	1055.5	1430.2	1811.9	2198.4	2508.5	2940.1	3097.5	3535.3	3981.7	4210	4549.1	4917.8	5271.3	5621.8	5998.7	6293.3	6393.8	6859.8	7137.5	7472.3	7695.3	8251	8300.4	8481.6	8996.2	9086.3	9348.3	9364.4	9467.7	9506.1	9650.3
0	0	12.904	6.1634	7.3564	3.5893	14.59	8.7654	15.339	25.104	20.143	0	2.9525	1.0981	9.6033	8.2294	28.185	23.257	25.077	60.075	100	137.57	152.27	224.04	334.68	449.82	514.61	584.43	693.47	595.53	901.94	1029.2	1118.5	1212.7	1271.2	1352.5	1493.2	1487.1	1656.2	1778.7	1871.2	1891.3	1906.5	1983.2	2015.7	2072.8	2180.9	2193.8	2219.1	2334.3
0	0	0	0	6.2695	34.746	22.306	67.175	91.44	102.6	58.813	116.48	107.34	156.01	118.28	143.01	193.97	196.55	236.27	327.42	335.75	401.25	501.57	523.5	628.11	706.08	767.52	942.36	916.21	964.87	1112.6	1081.4	1158.3	1215.3	1229.3	1323.5	1464.6	1484.3	1638.4	1564.7	1654.5	1654.1	1697.4	1687	1731.4	1748.9	1832.6	1791.1	1868	1853.6
0	0	1.0767	5.6455	7.0224	0	2.8374	9.9415	7.4659	11.609	3.3048	23.709	34.593	41.189	76.431	79.243	112.12	154.34	237.56	322.22	392.23	451.49	545.15	649.69	797.98	1019	1059.7	1270.2	1381.8	1502.9	1632.6	1427.3	1556.9	1646.6	1526	1529.3	1593.7	1645.7	1787.9	1775.6	1980.2	1926.6	2123.7	2058	2373.8	2259.3	2413	2340.9	2509.5	2458
34.333	5.1583	2.5499	12.914	0	0	0	0	0	0	0	0	0	0	26.516	94.412	205.23	309.16	445.6	700.06	894.08	1073.5	1546.9	1458.9	1687.6	1873.4	2010.6	2220.7	2341.5	2716.6	2451.6	2561.5	2695.8	2861.4	3035.6	3158.6	3177.7	3533.5	3170.2	3382.1	3448.4	3404.2	3495.3	3600.1	3465.7	3549.3	3311.1	3417.1	3494.8	3463.7
0	0	1.7878	4.3104	0	0	6.2404	0	0	5.8152	0	0	0	0	0	0	0	0	0	12.663	14.007	0	0	13.067	58.437	101.49	103.4	196.74	289.04	379.54	494.05	685.86	965.46	1196.8	1276.2	1427.5	1667.1	1832.2	1966.3	2145	2402.1	2304.2	2595.8	2666.9	3028.6	2908	3086.2	2982.7	3215.3	3141.1
0	1.0586	0	4.3122	0	7.4907	0	0	0	0	0	1.9773	0	8.8149	16.513	57.052	143.39	215.75	249.62	423.06	497.61	639.25	839.27	934.81	1187.5	1442.7	1400.1	1829.5	1698.5	1990.6	2326.5	2129.4	2410.6	2551.7	2781.8	2850.3	2941.5	3109.5	3302.7	3408.5	3405.5	3595.8	3599.2	3681.4	3738.3	3850.1	3935.2	3920.9	3959.3	3934.8
0.60838	4.0795	0	0	0	9.2626	1.7873	2.754	11.223	26.601	68.699	139.78	224.89	344.89	484.63	629.11	826.48	970.61	1109.7	1355.3	1404.3	1552	1876	2028.9	2262.9	2398.6	2600.9	2790	2687.4	3232	3524.6	3692.5	3978	4138.8	4258.5	4627.7	4676.7	4931.6	5058.1	5365.5	5308.7	5557.8	5456.9	5492.6	5756.6	5826.1	6018.3	6028.8	5994.8	6078.3
0	5.208	0.10382	3.1601	6.395	0	2.8208	1.1396	15.747	9.7487	8.328	12.126	20.809	34.51	46.055	59.97	108.47	182.41	285.68	397.81	522.6	694.91	861.74	992.8	1170.5	1377.4	1478	1606.2	1754.2	1867	2033.3	2142.2	2175.7	2340.5	2361	2532.2	2576.6	2658.3	2648.7	2725.2	2811.5	2827.5	2887.8	2939.5	2972.7	3009.3	3087.9	3069	3091.4	3083.5
0	10.441	0	0	11.903	0	0	0	6.747	16.259	19.279	21.472	37.861	42.699	61.435	76.224	98.638	111.31	123.43	127.98	157.98	242.72	312.68	378.12	446.66	518.4	660.94	742.53	827	970.92	1108.2	1276.3	1394.1	1605.9	1749.2	1880.6	2053.7	2235.1	2368.8	2488.4	2579.3	2790.4	2897.3	2975.6	3077.7	3107	3228.4	3256.2	3318.1	3380
0	6.0356	0	2.1043	1.6836	11.253	13.477	26.842	47.059	76.128	162.22	253.18	334.79	483.52	642.18	785.01	969.52	1119.9	1316.5	1488.4	1568.5	1729.4	1935.3	1989.6	2174.3	2276.1	2416.7	2574.7	2722.2	2807.2	2899.2	3141.9	3260.9	3415.2	3620.5	3678.2	3861.5	4100.7	4240	4250.3	4547.9	4545.1	4787.7	4827.7	4850.7	4743.6	4782.8	4840.8	4964	4870.8
0	0	0	0	0.97054	13.805	11.368	23.866	11.169	23.204	24.497	33.625	35.014	18.058	23.382	41.128	43.336	48.3	60.913	73.437	123.23	165.91	181.33	242.73	290.04	407.98	504.67	609.58	709.34	858.91	1029.8	1176.8	1309.1	1459.7	1602.7	1757.3	1871.5	1978.6	2073.2	2210.3	2289.1	2361.4	2413.9	2425.5	2653.2	2665.4	2694.3	2772.1	2796.1	2814
3.0756	0	0	6.0013	0	1.755	3.8102	8.8825	2.1686	13.795	12.1	11.742	49.043	57.536	92.546	44.404	150.47	70.973	199.17	315.72	270.79	350.66	217.43	395.45	528.48	604.68	793.16	944.28	894.29	886	919.01	967.87	1081	1078	1061.8	1405	1304.4	1319.7	1208.9	1356.5	1359.7	1435.6	1356.8	1366.1	1481	1572.4	1567.3	1562.2	1613.2	1521.2
0	0	0	19.169	17.964	17.983	33.716	42.747	155.7	322.59	480.04	634.48	844.04	1065.8	1359.4	1609.6	1897.6	2217.8	2539.7	2966	3307	3607.3	4072.8	4365.8	4886.3	5131.7	5480.5	5730	6075.8	6532.1	6780.4	6972.5	7322.4	7580	7697.7	7998.1	8052.2	8340.1	8686.6	8710.5	8893.6	9211.9	9239.6	9202.8	9325.7	9692.7	9531.9	9538	9560.7	9679.5
0	0	0	6.8982	0	5.9672	3.372	3.5714	0.10149	4.5379	0.030762	1.0483	2.2004	1.9439	0	4.4804	0	0	0	0	0	0	11.052	21.497	75.215	135.01	272.5	469.9	701.52	980.77	1328	1648.8	1978.4	2391.1	2727.2	2994.8	3310.7	3597.9	3920.9	4181.7	4391.9	4520.5	4685.9	4857.6	4919.2	5064.4	5163	5145.4	5161.1	5371.8
0	0	0	0.42499	4.648	13.827	40.108	25.899	68.67	42.3	95.19	113.76	119.91	116.84	137.42	166.86	120.57	186.76	186.27	258.71	322.22	380.38	574.4	630.47	809.05	829.12	1095.8	1434.6	1363	1512.8	1681.4	1827.7	1937.3	2183.6	2320.4	2516.2	2714.2	2811.9	2938.6	3068.2	3250.7	3277.5	3314.8	3367.4	3479.7	3864.7	3537.9	3449.5	3521.8	3554.6
0	0	0	4.3467	3.0977	2.4726	9.5709	2.9564	0	0	0	0	7.8492	13.064	46.304	99.171	175.62	249.05	399.86	583.53	738.17	958.46	1131.8	1438.5	1677.2	1964	2264	2577.4	2746.5	2550.7	3041.6	3374.7	3625.4	3975.1	4176.5	4386.8	4498.3	4749.1	4876.2	5049.9	5088.3	5233.6	5343	5453.1	5536.2	5573.1	5624.5	5614.8	5620.7	5612.1
0	0	0	0	2.1093	9.3444	23.636	22.921	34.735	44.67	89.81	148.48	206.16	280.37	352.25	472.4	550.93	559.34	700.91	850.33	1011.2	1128.1	1256.1	1423.8	1580	1769.6	1927.7	2112	2284.2	2451.6	2622.2	2772.6	3006.6	3094.7	3316.7	3450.5	3614.3	3696.5	3881.9	4025	4241.7	4393.8	4459.2	4657	4742.9	4789	4820.1	4805.7	4854.2	4852.8
47.06	26.064	4.3616	31.304	0	0	0.93641	0	0	0	0	0	0	0	14.452	42.126	129.88	157.52	260.31	400.94	481.64	630.81	769.61	869.93	1073	1276.5	1452.7	1614.7	1766.2	1968.9	2072.8	2310.8	2338.7	2583.2	2697.7	2764.4	2231.1	3148	3311.6	3313	3541.6	3585.5	3651	3926.8	3939.3	4011.4	4060.9	4105	4123.8	4045.6
0	9.5066	0	0	0	0	8.7451	10.903	29.901	38.579	55.962	83.319	123.45	211.56	331.24	487.55	679.77	917.26	1208	1622.2	1976.8	2406.4	2946.1	3552.4	4133.8	4823.7	5452.5	6409	7272.7	8175	8803	9463.6	10580	11065	12129	12940	13803	14312	14645	15936	16866	17437	18003	18175	18076	19410	19724	20132	20432	20950
5.4524	6.0051	0	0	0	5.7844	2.9572	0	0	0	0	0	0	15.402	24.013	35.715	79.011	100.95	156.65	176.09	283.69	320.68	402.93	483.91	602.13	686.76	701.9	859.63	951.56	1078.5	1056.5	1366.1	1538.3	1662.6	1357.3	1657.7	1851.2	1871.9	2025.5	2152.3	2288.6	2367.4	2382	2666.4	2522.8	2520.6	2764.5	2820.5	2777.8	2755.6
0	0.88226	3.7114	2.9299	0.98734	1.2711	0	15.37	9.6505	37.637	50.058	74.241	137.39	278.52	358.51	557.28	796.81	913.64	1072.5	1536.4	1881	2026.8	2231.1	2549.4	2900.1	3108.6	3508.4	3707.1	4144.5	4423.1	4654	4999.9	5385.7	5746.3	5747.2	5978.6	6208.5	6370.9	6673.6	6709.6	6907.8	6790.4	6955.7	7053	7385.5	7178.2	7237.9	7067.5	6990.3	6992.7
0	0.64145	3.1836	0	1.5253	4.9583	0	0	0	25.261	37.822	81.557	145.11	248.24	373.88	483.04	645.12	822.91	960.04	1080.2	1227.1	1398	1529.4	1721	1887	2016.5	2094.8	2234.8	2256.2	2375.9	2452.9	2541.5	2535.5	2516.5	2589	2796.9	2785.1	2731.6	2779.3	2703.7	2806.6	2902.4	2963	3015.7	3023.4	3146.5	3162.7	3163	3136.2	3081
0	0	0	2.0867	8.2116	0.71437	16.144	1.1648	12.433	0.64233	5.6965	14.549	8.4984	19.95	14.164	16.182	15.943	21.045	40.133	42.247	44.607	58.842	77.086	111.44	150.31	170.84	242.23	326.87	398.88	478.03	558.58	625.27	642.49	836.89	915.81	1030.2	1152.3	1206.8	1364.3	1424.9	1590.5	1660.7	1765.5	1817.3	1871.3	1833.6	1939.1	1934.1	1982.6	2028.3
0	6.3937	0.71636	2.6945	0	2.2089	0	12.379	1.5744	17.783	41.987	107.87	194.73	365.44	549.08	707.98	1031.9	1237.4	1581.1	1757.4	2197.8	2611	2918.7	3222.7	3556.5	4176.6	3990.3	4740.4	4476.4	5081.1	5178.1	6224.9	6093	6317.3	6884.2	6379.7	6995.9	7548.7	7270	7813.2	8080.1	7735.9	7603.4	8101.2	7934.5	8226.7	8120.1	8820.6	8114.8	8451.2
0	0	0	0	9.8482	4.8599	22.518	13.255	13.096	14.439	9.4608	19.063	12.006	18.666	25.735	32.293	35.615	51.403	75.567	98.71	135.24	158.89	215.1	244.66	284.24	327.79	343.45	422.77	488.14	548.64	632.13	763.23	838.93	1003.2	1191.2	1310.6	1431.6	1614.9	1889.6	2015.6	2127.7	2196.6	2317.8	2460.4	2463.9	2579.5	2672.2	2723.6	2760.7	2794.6
14.387	0	0	1.7711	8.9023	10.221	0	0	0	0	0	3.0732	0	10.67	33.457	86.838	126.16	155.84	211	233.68	307.2	421.93	495.55	582.69	732	883.16	1016.5	1185.9	1356.4	1702.7	1946.8	2243	2629.2	2891.8	3294.9	3697.2	4128.3	4491.2	4905	5340.7	5785.7	6068	5891	6094.1	6429.1	6657.8	6719.2	6774.5	6878.4	6952.7
0	2.3452	4.1922	4.7534	0.94511	0	14.469	12.38	70.094	184.55	281.93	442.69	647.05	798.48	1021.5	1261.8	1500.5	1602	1747.5	1901.1	2087.9	2201.4	2457	2598.6	2713	2791.5	2946.4	3158.9	3116.4	3178.8	3419.3	3721.8	3787.3	3955.4	4092.1	4239	4164.1	4408.4	4468.3	4578.2	4646.7	4719.9	4869	4885.2	5162.7	5118.9	5121.7	5038.2	5048.9	5015
0	0	0	7.2759	0	5.4677	14.04	45.805	79.404	127.88	172.55	273.49	354.45	417.59	527.62	717.73	938.74	1127.3	1391.8	1654.5	1950.7	2298.1	2621.2	3012.2	3392.9	3625	3987.1	4368.2	4711.2	5014.6	5343.9	5612.1	5944	6289.7	6768.4	7110.9	7440.2	7762.1	8113.3	8477.1	8936.2	8919.1	9339.6	9406.2	9763.6	9828.7	10086	10236	10299	10435
28.816	5.4157	0	0	0	0	0	0	0	0	0	0	0	0	0	0	0	0	0	0	0	0	77.443	197.89	378.97	620.12	823	1111	1359.9	1582.9	1872.4	2207.1	2751.5	3041.5	3312.3	3702.5	4000.7	4339.1	4739.1	5118.5	5604.5	5928.5	6230.9	6477	6836.1	6863.4	7071.4	7458	7425.1	7227.2
5.9019	2.6094	0	0	4.1168	0	0	2.2791	13.121	38.995	72.047	127.42	226.07	335.07	503.65	669.64	849.99	1039.4	1251.7	1523.4	1822.8	2125.7	2420.2	2715.2	2978.2	3206.7	3281	3392.4	3468.9	3689	3931.3	4092.9	4376.7	4416.9	4537.6	4696.4	4870.7	4961.1	5067.6	5218.6	5384.9	5358.9	5380	5359.2	5572.2	5601.7	5679.7	5699.1	5654.3	5626.4
0	0	3.2122	0	2.575	13.569	22.95	12.893	25.524	4.7897	12.461	15.179	11.168	60.905	26.216	38.237	67.044	60.017	88.886	89.117	104.78	110.67	167.36	201.62	313.83	400.7	492.04	603.9	793.32	942.93	1118.1	1323.4	1584.4	1826	2047.4	2408.9	2721.6	2952.2	3305.4	3615.4	3866.1	3994.3	4396.4	4368.4	4534.6	4599.9	4693.7	4672.7	4863.7	4922.3
15.737	0	1.8613	2.2479	0	0	0.45168	28.489	46.551	97.832	160.01	230.58	328.62	439.22	527.68	697.42	838.84	1050.1	1166.2	1369.3	1534.9	1765.1	1999.4	2114.5	2259.7	2372.1	2532.8	2568.4	2627.2	2615.9	2632.4	2873	2986.6	3127.9	3324.4	3416.7	3557.6	3782.1	3860.7	4077.8	4299.5	4347.5	4590.9	4776.7	4948.5	5094.5	5179.3	5094.2	5227.5	5314.3
15.177	45.634	26.499	0	27.584	0	0	23.48	0	0	8.9256	37.867	1.2048	77.409	100.59	250.66	299	429.89	473.28	644.28	785.64	860.95	1102.9	1088.9	1274.7	1404.1	1580.2	1752.8	1956.9	2175.1	2326.7	2578.4	2712.3	2603.6	2758.4	3161.7	3179.2	3318.1	3431.9	3457.5	3531.7	3765.6	3834.3	3854.8	4006.5	3997.6	4052.8	4100.3	4169.8	4193.9
28.417	2.7728	0	6.6289	0	0	0	0	0	0	0	0	0	0	0	0	44.662	116.52	197.77	303.32	364.87	478.43	613.04	726.05	836.95	1022.5	1130.2	1171.4	1266.8	1370.6	1398.4	1435.1	1601.8	1723.1	1673.6	1726	1832	1853.3	1922.5	1879.4	1854.9	1878.9	1916.8	2001.5	1910.8	1936	2009.5	2034.4	2036.9	1985.8
15.661	5.0468	0	0	0	0	0	0	7.9216	59.416	135.64	231.77	360.34	507.06	704.4	839.62	1050.2	1150	1325.3	1373.5	1510.8	1645.9	1624.4	1803.2	1839.2	1933.7	1810.5	1878.7	1962.1	2021.1	2000.8	2037.2	2162	2228.5	2322.6	2398.4	2440.3	2512.8	2548.7	2640.6	2608.3	2654.3	2650.1	2707.1	2800.4	2774.5	2892.9	2880.2	2918.9	2875.2
0	0	0	7.6189	0	15.193	14.945	41.633	63.826	89.798	88.607	118.59	129.33	166.76	220.48	260.3	320.65	383.71	453.51	577.88	666.04	827.66	1080	1207.5	1426.5	1723.5	1974.5	2202.7	2468.8	2689.9	2983.5	3307.1	3541.6	3897.5	4188.8	4416.8	4613.6	4869.8	5024.7	5232.2	5491.6	5680	5847	5983.9	6143.8	6217.6	6394.6	6543.1	6610.7	6499.2
34.386	0	0	0	0	0	6.1644	8.2786	5.4931	12.158	39.528	42.034	184.45	277.48	447.28	726.43	962.15	1060.9	1545.9	1805.4	1997.6	2365.3	2892.5	2901.7	3542.6	3640.4	4429.6	4402.8	4527.1	4642.1	4807.5	4544.9	4784.5	4916.9	5004.3	5208.2	5514.9	5533.4	5749.8	5623.8	5815.9	5577.6	5788.6	5823	5923.7	5913.1	6066.5	5996.2	6058.5	6042
5.5989	9.406	0	0	3.447	5.0918	3.3742	6.2399	7.8077	22.602	39.248	74.584	100.7	145.18	177.13	200.61	240.16	274.43	319.03	393.15	511.81	617.23	631.46	769.15	875.13	1029.5	1020.1	1273.4	1333.2	1443.7	1593.4	1802	1947.8	1843.7	1994.8	1937.7	2037.2	2146.1	2123.6	2327.6	2333.7	2392.7	2331.4	2235.4	2355.5	2392.5	2421.3	2390.3	2333.3	2245.3
24.493	0	0	4.3605	0	0	0	0	0	0	0	0.008009	6.0635	34.311	55.672	93.446	131.39	187.97	204.11	273.78	316.27	344.51	382.53	442.93	489.13	528.69	579.71	620.28	664.84	749.77	797.16	919.69	1084.2	1202.9	1387.8	1598.3	1786.4	2002.3	2237.4	2418.9	2711	2877.1	3047	3169.4	3297	3494.8	3583.8	3665.9	3641.3	3743.3
1.2457	4.3932	0.46257	3.5953	0	0	0	0	2.7257	36.281	63.215	139.43	234.64	394.74	588.52	836.83	1097.3	1458.3	1760.4	2160.4	2617.7	2920.4	3339.8	3588.2	4016.1	4413.1	4754.3	5072.6	5200.9	5541.8	6146.5	6335.6	7096.4	7592.7	8150.9	8457.2	6886	8745.1	7358	8884.8	9192.3	9479.3	9796.3	9828.8	9819.3	9908.4	9874.4	10078	9618.8	10088
0	0	0	4.0966	2.4389	2.2087	3.88	15.473	44.587	97.62	145.14	210.74	302.39	410.04	511.97	681.17	789.67	982.66	1184.7	1399.2	1667.8	1886.3	2111.7	2378.6	2676.4	2909	3128.8	3283.2	3577.4	3713.4	3881.5	4175.1	4668	4886.1	5171.3	5447	5760.5	5993.4	6156.2	6459.5	6723.7	6766.5	6954.7	7144.9	7194.3	7337.2	7398.5	7572.4	7609.8	7576.6
25.74	12.938	2.4677	0	0	0	0	0	0	0	23.301	96	213.78	363.71	560.24	791.33	987.41	1246.8	1436.8	1558.5	1793.6	2048.1	2230	2225.9	2618	2595.4	3001.9	3175.4	3337	3512.9	3394.5	3579.7	3679	3922.7	3913.5	4152.7	4100.7	4160.9	4280.8	4394.1	4376.3	4391.5	4361.8	4524	4357.4	4254.3	4387.1	4486.2	4638.2	4586.6
0	0	3.8698	4.1103	1.1874	0	17.349	0	0	0	0	0	0	7.9658	13.149	28.164	3.6764	16.012	23.785	24.08	23.921	14.674	58.181	72.972	133.09	148.23	218.65	350.42	477.43	567.71	736.12	706.53	829.95	947.93	1097.5	1274.4	1303.1	1405.8	1587.5	1706.8	1789.7	1932.6	2061.7	2038.2	2170.1	2289.4	2523.7	2428.8	2557.5	2556.7
15.894	0	0	0	1.2197	1.6623	3.4879	15.914	38.218	83.848	160.04	250.38	342.15	480.61	623.45	779.54	943.56	1149.1	1064.1	1205.9	1143.9	1523.8	1564.7	1734.1	2144.4	2294.3	2447.1	2559.8	2762.1	2856.7	2954.6	2876.5	3196.1	3346.8	3512	3685.2	3861.2	3921.4	4065.9	3931.5	4163.3	3978.9	4291.3	4133.7	4036.2	4521.6	4565	4568.5	4586.9	4714
22.991	7.517	0.44779	0	0	0	0	6.6671	43.846	74.98	129.39	286.81	422.59	592	638.94	708.28	851.54	1143.5	1284.8	1740.6	1873.5	1777.9	1942	2031.9	2194.2	2246.6	3144.7	3322.1	3311.5	3388.9	3447.2	3090.3	3205.8	3344.4	3451.6	3574	3824	3896.8	4127.7	4113.2	4178.6	4273.7	4461.2	4557.3	4678	4708.5	4862.9	4797.8	4984.9	4889.7
2.5208	9.3726	0	0	5.8969	2.2823	0	0	0	0	0	0	0	25.393	24.834	73.239	135.33	193.06	303.02	413.76	558.9	686.83	920.78	1018.2	1213.5	1332	1542.4	1719.4	1557.8	1609.4	1666.4	1755.1	1853.4	1958.3	2050.5	2092.5	2209.1	2171.9	2283	2310.1	2286.6	2234.8	2206.8	2306.4	2347.7	2324	2312.1	2286.6	2267.9	2346.6
0	0	0.40446	9.1963	12.392	0	10.92	0	3.6475	0	0	3.0118	12.716	35.938	41.053	69.4	90.773	145.18	232.11	336.08	458.15	648.84	841.51	1066.7	1399.3	1549.9	1754.6	2059.9	2412.5	2732	3104.5	3183.1	3001.4	2974.4	3498.7	3587.2	4104.5	4012.6	4006	4284.1	4753.6	5759.3	5826.3	5934.5	6134.2	6012.8	6127.2	6289.6	5521	5775.8
0	0	0	5.2515	19.402	8.1744	35.135	20.082	12.989	0	14.108	42.468	114.48	175.89	288.3	401.07	554.54	703.86	870.32	1062.1	1288.7	1541	1766.1	2110.7	2521.3	2656.2	3252.3	3579.7	4040.9	4400.4	4855.1	5140.9	5196.6	5814	5310	5353.4	5534.7	5752.8	5799.1	6104.3	6404.7	6287.7	6390.9	6634.7	6720.1	6644.2	6522.8	6378.2	6677.9	6702
38.029	9.9005	0	0	0	0	0	0	0	0	0	27.372	78.509	198.69	322	509.67	679.93	956.21	1152.3	1414.9	1653.9	1912.3	2087.4	2426.9	2564.4	2823.1	2966.8	3192.5	3246.5	3448.1	3479.3	3666.6	3728.6	3799.7	3807	3906.1	4105.8	4084	4161	4075.1	4093.1	4003.5	4036.2	3997.3	4074	3999	4029.7	4071	4083.5	4062
13.395	7.6534	11.957	11.853	11.975	0	0	0	0	0	0	0	0	0.31766	22.158	79.739	150.96	215.84	358.06	494.26	700.16	770.15	1078.1	1104.8	1429.6	1535.6	1660.7	1816.9	1713.8	2257.8	2488.7	2563.3	2696.8	2815	3098.6	3079.2	3127.7	3343.1	3331.3	3382	3279	3362.5	3512.8	3624.2	3794.5	3503.6	3507	3506.7	3708	3812
0	0	0	0	0.064421	36.367	63.588	96.872	147.85	245.14	330.32	465.51	614.11	742.7	910.65	1058.8	1233	1347.2	1494.6	1590.7	1799.2	1903.9	2061.3	2172.7	2307.2	2439.9	2450.8	2666.7	2768.9	2991.6	3116.4	3330.9	3565.5	3725.5	3733.5	3924.8	4202.4	4307.8	4456.1	4564.1	4640.5	4776.3	4740.9	4764.7	4993	5140.4	5126.8	5202.1	5198.9	5213.9
0	0	0	2.6875	8.3907	11.034	29.394	29.249	23.085	24.761	54.081	51.419	80.011	127.45	148.46	207.09	239.29	282.37	316.01	373.92	468.95	539.38	661.92	803.22	977.42	1139.3	1297.8	1529.5	1683.1	1957.6	1749	1928.7	2068.5	2352.5	2469.6	2600	2731.7	2813	2958.4	3042.8	2950.5	3016.4	3041.3	3139.9	3171.5	3203.8	3264.5	3200.2	3249.8	3238.3
0	0	0	0	10.107	35.54	33.664	42.134	64.453	70.168	141.95	211.85	292.57	375.88	500.47	649.09	840.39	1049.4	1307.9	1518.1	1852	2187.6	2475	2912.1	3326.2	3671.5	4056	4223.1	4538.5	4826.6	5185.8	5467.5	5940.4	6097.7	6512.6	6694.9	6895.5	7114	7413.1	7534.5	7737.2	7916.4	7078.2	7175.6	7359.5	7217.8	7451.7	7516.1	7420.4	7510.2
0	5.715	0	0	0	9.9014	8.5698	0	1.8341	27.165	24.569	48.505	46.559	109.23	194	332.55	475.09	642.14	797.38	968.3	1134.9	1378.2	1550.8	1691.8	1978.3	2117.7	2292.1	2467.4	2591.2	2839	2998	3061	3240.5	3309	3489.9	3642.3	3795.3	3762.6	3946.9	3896	4153.2	4175.6	3229	3298.4	3406.5	3499.7	3464.6	3439.9	3359.9	3355.9
0	0	0	5.1156	3.0225	0.66934	2.1161	1.4087	9.8211	8.7344	4.0702	19.496	67.975	126.85	195.16	300.17	411.22	605.18	757.16	963.67	1165.9	1346.1	1563	1801	2028.9	2258	2600.3	2862.9	3155	3509.2	3571.3	3748.5	3953.5	4327.4	4587.9	4752.5	4994.4	5228.3	5413.9	5724.6	5812.6	5879.7	6023.8	6191.6	6408.6	6516	6684.2	6735.3	6762.8	6868.2
0	0	0	4.6316	15.915	12.785	32.292	38.604	26.657	14.404	17.552	15.56	31.387	21.143	23.069	18.775	14.598	28.151	72.81	94.284	143.28	195.27	278.11	328.09	411.32	513.19	626.4	759.2	900.93	1039.1	1211.1	1344.3	1528.8	1734.4	1889.4	2040.3	2255.7	2393.1	2583.8	2752.2	2858.5	2880.9	3008.5	3150.9	3125.4	3220.6	3281	3287	3412.5	3389.1
0	2.7161	10.16	26.169	1.2212	1.3168	0	0	0	14.854	7.7695	25.696	38.095	65.111	91.435	149.36	215.76	326.23	442.4	585.29	679.08	774.23	891.48	978.73	1097	1247.6	1337.8	1405.9	1534.8	1681.2	1798.5	1987.8	2164.7	2401	2636.8	2935.2	3243	3502.1	3733.2	4029.7	4309.6	4497.6	4729.5	4840.1	5101.2	5153.4	5390.7	5435.1	5610	5620.8
0	0	0	1.672	14.914	10.831	4.1784	8.5342	25.443	84.71	170.23	318.22	500.37	717.37	994.36	1213.4	1497	1838.4	2156.3	2455.4	2695.2	2989.9	3181.9	3410.5	3733.9	3860.5	3999.1	4143.2	4243.1	4541.9	4641.9	4925.7	5327.6	5644.5	5868.1	5995.2	6144.5	6160.6	6245.3	6307	5990.3	6085.6	6135.9	6155.5	6130.5	6208.1	6345.9	6240.5	6355.8	6222.5
0	0	0	6.9656	8.7262	0	10.066	7.2274	0	6.9915	9.489	31.026	129.9	212.71	295.57	463.71	570.65	823.7	1031.9	1241.2	1478.5	1684.4	2028	2175.3	2503.3	2762.5	2871.7	3153.5	3536.2	3670.4	4061.7	4326.3	4697.6	4975.9	5098.9	5297.3	5508.8	5759.2	5959.7	6060.7	6332.4	6308.1	6499.8	6776.5	7087.2	6961.7	7017.4	6902.3	7094.8	6918.5
0	0	0	0	4.8239	24.985	39.216	66.371	92.814	137.53	243.07	329.87	468.08	648.46	808.29	1023.8	1235.4	1443.8	1713.3	1944.8	2051.1	2404	2543.2	2673.6	2935.9	3058.4	3290.5	3340.8	3476.9	3625.9	3760.1	3747.8	3969.5	4075.8	4150.8	4332	4401.1	4401.3	4516.5	4702	4565.6	4618.1	4680.8	4678.5	4697.4	4632.7	4613.2	4629.6	4683.3	4660.4
0	0	0	3.0916	3.2175	0	4.6373	9.9135	8.242	10.454	12.446	9.5608	20.925	25.357	45.506	82.375	130.16	239.65	363.83	547.47	742.12	958.18	1253.5	1551.5	1827.2	2123.4	2439.3	2742.3	2856.7	3188.4	4268.1	4087.1	4340.6	4619.2	4975.8	5308.5	5755.3	6209.1	6540	7098.2	7284.6	7601	7811.1	7265.8	7659.1	7789.2	8008.6	8200.5	8279	8149.8
0	0	0	6.9868	0	11.908	0.48134	0	16.193	26.228	34.137	66.214	70.01	106.14	118.54	149.55	171.97	184.31	201.16	239.01	245.25	261.78	286.64	273.91	299.81	318.76	358.86	369.68	374.87	400.43	428.93	508.13	632.27	674.47	781.39	874.41	1061.5	1160	1292	1397.6	1447.3	1503.4	1594.8	1671.6	1794.1	1824.6	1910.2	2017.8	2004.2	2033.7
0	0	2.7636	4.8377	0	0	7.8662	15.205	40.337	64.487	120.25	194.72	261.76	350.79	424.48	511.78	600.44	705.66	780.56	836.29	900.73	950.77	1019.7	1063.2	1123.2	1195.5	1245.7	1309.8	1405.8	1524.1	1585.1	1714.5	1830.4	1925.7	2069.3	2112.6	2246.2	2305.3	2462.3	2517.8	2609.6	2631.4	2660.6	2764.3	2794.6	2940	2850.4	2962.7	2986.8	2878.7
9.2312	0	1.0577	0.65962	0	0	0	0	0	0.9682	0	13.138	28.659	25.771	67.742	91.522	111.4	132.17	172.55	186	206.5	279.66	312.04	352.36	390.16	403.04	462.09	489.78	539.84	577.25	612.32	740.93	768.19	928.53	1038.7	1070.8	1047.4	1113.1	1196	1181.8	1247.3	1319.4	1364.1	1404.7	1460.8	1518.3	1507.5	1477.4	1547.9	1550.7
0	0	0	2.6548	5.0609	0	20.727	68.453	160.77	318.72	527.35	703.47	913.38	1185.5	1445.9	1723.8	1999.2	2123.2	2369	2597.1	2926.1	3184.6	3432.6	3714.1	3866.3	4148.2	4303.7	4465.9	4742.9	4920.7	4975.9	5230.5	5483.2	5807.2	5980.4	6358.5	6422.4	6696.5	6973.7	7277.3	7153.5	7559.3	7613.9	7822.7	8055.5	8122.1	8275	8268.7	8369.8	8309.8
15.132	3.7108	0	0	0	7.233	0	17.438	14.833	47.573	62.505	90.536	112.66	126.14	160.84	147.11	203.28	205.68	216.26	269.82	297.77	356	352.08	442.83	456.7	549.66	632.81	687.7	819.8	856.55	947.61	950.03	1033.8	1056.7	1064.8	1164.9	1286.2	1267.4	1304.3	1374.2	1509.8	1565.2	1575.8	1585.7	1740.5	1795.3	1805.3	1784.8	1832	1842.2
21.33	8.0704	0	2.3085	0	0	0	0	16.34	74.646	136.73	184.71	274.28	357.15	484.26	586.69	712.53	818.62	947.45	1098.1	1168.9	1370	1512.3	1613.8	1807	1927.7	2100.6	2177.7	2285.4	2397.1	2572.8	2779.8	2959.8	3088.8	3189.9	3136.2	3239.6	3293.3	3404.4	3421.6	3423.4	3226.9	3462.7	3576.5	3676.6	3537.6	3710	3710.1	3779.3	3786.1
31.932	10.627	0	0	0	0	0	0	4.6013	32.479	91.528	163.51	262.15	386.85	518.87	655.09	775.98	879.72	999.53	1115.9	1192.9	1231.1	1344	1387.5	1428.5	1496.3	1529.1	1580.9	1588.5	1656.9	1732	1713.9	1708.6	1782	1842.7	1847.6	1858.1	1880.9	1906.2	1968.7	1937.2	2001.8	1980.3	2004.8	2023	2045.5	2034.7	2049.4	2072.7	2072.8
0	0	0	0	0	16.38	14.419	16.2	32.485	78.883	160.03	285.25	448.47	643.3	806.18	1009.2	1253.1	1496.1	1798.9	1973.9	2259	2490	2848.9	3171.3	3416.1	3605.7	3996.9	4426.4	4693	4899	5192.1	5296.9	5696.5	5864.4	5917.1	6354	6392.9	6554.5	6860.5	7051.1	7171.9	7235.1	7335.8	7298.5	7499	7335.7	7364.4	7471.1	7609.3	7610.1
2.592	0	2.5772	0	0	0.74193	4.7331	1.3908	0	0	0	0	0	0	0	0	0	0.85322	80.502	141.97	243.44	299.33	371.11	536.51	731.31	735.22	1050.2	1272.8	1501.6	1676.4	1899.8	2143.6	2503.4	2788.6	2854.9	3010.1	3235.7	3347.2	3592.5	3636.5	3825.1	3778.2	3944.3	4011.4	4421.3	4246.8	4250.4	4181.2	4220.1	4075.3
0	0	0	3.8936	47.596	72.809	70.849	102.08	156.33	210.55	212.33	213.13	320.64	303.74	474.09	591.94	699.06	832.24	981.85	1037	1157.6	1337.9	1406.9	1487.8	1614.9	1705.1	1809.5	1898.4	1998.1	2111.7	2189.7	2287.6	2442.5	2506.9	2707.2	2744.1	3008.4	2883.2	3229.1	3162.7	3192	3487.4	3561.3	3680.6	3899.9	4088.4	4146.7	4126.4	4165.9	4121.7
8.032	1.4698	0	5.7858	0	3.4802	0	0	0	0	0	0	0	0	6.9246	61.71	125.31	342.19	521.16	815.51	953.22	1358.2	1724.3	2124	2528.5	3004.5	3437.3	3962.5	4361.4	4966.7	5698.3	6329.9	6897	7477	8128.5	8771.5	9177.4	9781.5	10559	10693	11062	11391	11483	12065	12459	12503	12685	12803	12958	12935
0	7.7843	0	0	0	5.5954	0	6.8225	11.731	21.172	44.668	62.963	78.759	114.52	128.4	165.25	181.95	211.28	233.61	252.44	260.18	297.81	328.24	360.78	396.73	433.64	482.6	598.07	672.41	690.53	713.74	830.77	950.92	1053.3	1096.9	1213.2	1356.7	1497.8	1606.2	1741.2	1807.5	1874.7	1991	2094.2	2141.7	2275.8	2396.8	2452.3	2484	2493.9
28.726	0.2414	0	2.5813	0	0	0	0	6.9166	8.2394	7.4199	39.192	128.56	297.73	485.02	684.6	924.85	1303	1645.6	2069.1	2521.5	3023.8	3491.9	3897.9	4410.8	4762.6	5224.8	5513.4	5827.8	6187	6443.1	6713.9	6929.6	7624.9	7878.1	8011.8	8469.1	8542.4	9006.8	9269.7	9140.4	9514.6	9703.1	10092	10326	10370	10518	10483	10410	10678
5.3771	0	0	0.025229	0.26976	0	8.8343	5.9875	10.002	24.383	66.288	136.09	190.62	304.65	463.77	522.5	960.31	1135.3	1277.1	1444.1	1154.1	1714.2	1905.5	2159.6	2300.5	2459.8	2772.5	2919.3	2482.4	3187.6	3316.6	3014.2	3162.6	3339.1	3538	3683.9	3964.7	4106.4	4105.8	4211.7	4446.7	4456.1	4512.4	4684.7	4687.7	4749.1	4829.4	4720.3	4736.5	4822.7
0	0	0	3.1009	8.4537	7.7993	12.724	17.813	10.88	10.749	14.58	11.943	33.307	74.635	129.68	235.97	357.38	528.02	735.88	979.96	1262.7	1521.1	1865.1	2263.9	2656.4	3032	3479.7	3929.5	4286.2	4643.9	5047.4	5478.2	5920.7	6217.2	6542	6909.9	7185.2	7558	7770.3	8119.1	8292.9	8503	8657.7	8795.1	8776.6	9000.5	9087.2	9103.2	9115	9119
3.3894	0	0.12227	2.1259	5.3069	0	1.067	0	0	0	0	0	0	0	20.341	68.789	124.4	202.66	349.37	504.6	690.41	852.05	989.34	1220.4	1416.1	1506.3	1805.7	2410.3	2258.9	2272.6	2542.5	2853.7	3172.4	3505	3503	3682.4	4047.6	4077.4	4338.6	4491.3	4661.5	4622.8	4967.1	5144.9	5492.2	5303.5	5336	5435.2	5754.2	5567
16.056	3.5544	0	0	0	0	0	0	0	0	0	0	0	0	0	0	10.789	46.405	71.207	126.36	168.96	204.93	261.37	286.32	337.32	399.46	409.98	480.37	502.11	576.73	563.08	601.54	632.05	681.76	727.09	782.37	849.11	852.62	897.55	934.88	986.54	1024.7	1054.4	1138.8	1135	1153	1182.7	1224.4	1256	1244.8
37.852	7.9637	0	0	0	0	0	0	0	0	0	0	6.4527	36.484	57.682	74.098	119.64	162.48	189.27	276.57	364.19	487.52	600.4	758.42	867.1	1049.3	1200.6	1475.6	1629.1	1777.6	2009.8	2252.4	2529.8	2838.7	3237.7	3621.2	3855.9	4268.5	4661.3	4985.1	5084	5365.6	5550.7	5910.9	6048.7	6116.4	6215.1	6361.8	6313.2	6571.1
0	0	2.8955	5.5825	7.4128	0	3.0778	18.441	34.691	112.43	158.81	234.88	337.57	452.89	655.94	895.26	1040.8	1236.6	1880.4	2311.9	2625.4	3096.9	3413.8	3969.2	4474.5	4935.1	5282.3	5688	6256.6	6594.4	7034.4	7529.4	8024.6	8432.2	8597.8	9003.9	9368.6	9577.8	9825.3	10226	10250	9970.6	10502	10517	10969	10605	10708	10737	10772	10796
6.6795	0.74706	4.5842	0	0	3.091	1.8937	5.6833	0	4.1922	5.922	48.771	67.586	108.93	144.84	213.27	291.73	353.33	429.84	491.76	582.36	689.48	717.67	735.3	803.66	836.23	884.97	932.76	1003.7	1025.1	1116.8	1188.7	1234.9	1313	1396.3	1533.5	1657.9	1733.6	1804	1997.7	2135.5	2259.2	2352.6	2417.6	2575.7	2714.8	2726.3	2837.4	2873.3	2982.4
16.242	3.0168	0	0	0	5.1835	0	19.625	70.135	153.77	240.27	388.73	519.29	731.08	930.77	1081.6	1269.7	1437	1622	1808.4	1928.4	2034.3	2180.2	2292.7	2350.8	2541.4	2523.7	2775.6	2801.6	2963.5	3171.2	3341.9	3351.6	3629.8	3736.3	3886.3	4194.9	4262.7	4443.7	4530.3	4682.6	4824.2	4920.5	5068.9	5078.8	5079.3	5158.6	5266.8	5364.1	5360.6
0.33105	3.5648	0	0	0	3.0459	5.7677	6.5378	5.1345	0	2.4985	7.5824	15.11	30.813	60.281	111.54	167.07	233.62	300.05	394.92	474.69	575.14	703.08	802.03	933.37	1063.4	1162.7	1249.6	1388.8	1451.2	1571	1647.6	1737.7	1783.3	1880	1900.6	1993	2009.5	2022.7	2076.3	2131.8	2130.7	2112.2	2162.5	2162.8	2224.9	2257.5	2286	2287.6	2294.8
0	0	0	9.0955	1.456	9.9517	3.9574	0.023928	5.2555	11.214	35.004	53.926	79.015	155.2	219.06	321.5	420.7	611.62	788.56	1018.4	1176.2	1425	1697.5	1928	2093.3	2254.2	2451.7	2891.1	2820.9	3278.1	3449.9	2943.7	3089.1	3244	3429.8	3579.3	3730.5	3897.2	4091.1	4222.2	4331.4	4363	4297.4	4483.3	4525.1	4629	4704.7	4826.3	4789.4	4908
0	0	0	0.20591	0	2.1034	18.222	10.29	19.791	6.8174	6.9561	0.9206	9.4514	4.0112	10.665	9.7604	11.332	49.508	92.986	140.07	219.25	336.55	488.37	633.44	849.79	1086.8	1289.8	1551.9	1801.5	2068.3	2166.8	2419.8	2636.8	2822.3	2976.4	3174.5	3267.7	3331.1	3547.2	3566.8	3695.8	3792.5	3785.3	3858.2	3862.4	3865.7	3924.1	3836	3838.3	3836.4
0	11.69	0	5.2213	0	0	0	0	0	0	0	0	0	0	0	0	0	0	0	2.606	17.002	62.008	125.76	216.87	313.91	393.4	492.89	610.64	725.1	894.32	934.37	1107.4	1182.7	1275.3	1432.6	1454.2	1583.5	1637.2	1737.1	1828.7	1884.8	2019.1	2043.8	2112.1	2198.6	2233.9	2280.8	2341.6	2362.4	2420
0	1.6635	0	0	2.3861	9.8251	3.4123	17.102	6.4855	11.568	0	27.969	32.241	70.573	132.37	172.85	262.77	346.07	384.1	550.85	685.13	849.28	965.98	1087.3	1208.7	1380.5	1379.7	1647.9	1686.9	2086.4	2375.4	2562.7	2833.7	2973.4	3342.2	3564.9	3728.7	3874.7	4139.5	4308.3	4544.2	4732.9	4940.6	4704.4	4988.3	5013.5	5199.9	5127.2	5180.1	5134
12.675	0	0	0	0	2.5716	34.285	122.76	240.86	424.95	624.34	861.88	1096.6	1384.6	1751.1	2010.8	2397.3	2809.5	3136.4	3522.3	4009.1	4240.5	4467.5	4779.2	5125.7	5344	5600.9	5959.9	6203	6388.4	6802.8	7009.3	6794.8	7129.9	7286.5	7569.4	7546.4	7678.6	7771.4	7807.4	8025.8	8075	8196.2	8186.1	8211.6	8318.3	8482.1	8543.9	8511.4	8566.6
5.8004	0	0	3.8632	4.9333	0	0	0	0	11.022	23.116	58.716	97.437	185.21	304.71	469.07	673.92	878.31	1121.2	1409.5	1685.3	1998.5	2364	2582.3	3386.6	3372.5	3732.4	4006.6	4463.1	4633.7	5028.7	5128.4	5533.8	5755.2	6053.6	6321.8	6510.7	6661.5	6913.6	7109.2	7460.2	7498	7892.4	7980.7	8267.2	8435.5	8400.6	8234.6	8213.7	8567.6
0	4.9158	0	2.1517	1.4487	0.32039	2.7356	4.9573	46.43	89.163	156.86	273.95	365.59	489.03	623.23	711.56	813.08	1013.4	1155	1256.3	1365.8	1420.5	1628.3	1745.3	2068.2	2181.6	2237.1	2230.2	2721.9	2898.4	2966.4	3116.3	3252.8	3415.5	3504.7	3624	3797.6	3859.3	3978.6	4086.9	4208.4	4198.1	4191.4	4334.1	4368.3	4473.4	4449.5	4487.4	4610.2	4595
4.244	2.0179	3.9928	0	0	0	0	0	0	0	9.0519	41.356	67.861	117.77	167.73	201.3	235.12	269.82	320.16	397.47	432.86	500.04	505.33	579.61	652.35	730.36	758.33	950.23	962.11	1133.9	1251.1	1462	1607.4	1885.4	2127.8	2366.3	2626.4	2842.6	3116.4	3288.1	3570.4	3761.9	3828.8	4015	4054.2	4236.2	4419.5	4573.5	4628.8	4638.3
0.63291	5.7805	4.2564	5.9788	1.6523	0	0	0	0	0	0	41.262	124.48	178.16	264.37	390.06	491	587.57	713.98	921.68	1158.1	1439	1586.4	1891.3	2175.6	2643.4	2928.9	3351.4	3448.3	4136.8	4197.3	4461	4919.6	5238.7	5576.2	5809.5	6061.1	6180.5	6448.6	6687.8	6607	6849.6	6908.2	7018.5	7121	7072.6	7177.1	7232.9	7350.9	7480.2
11.906	6.5182	0	0	0	0	0	0	0	0	0	0	0	0	0	1.7114	18.231	51.258	89.816	132.14	209.04	247.33	315.04	333.32	380.1	418.83	507.65	621.8	725.4	808.06	926.63	1032.4	1197.5	1367.2	1622.7	1836.9	2033.3	2331.9	2593.5	2779.7	2968.3	3199.9	3338.6	3465	3669.3	3690	3774.8	3949.3	4004.9	4161.6
12.048	2.3081	0	0	0.35591	0	0	0	0	39.973	55.641	99.724	152.57	238.76	357.4	461.32	641.8	803.25	1012.6	1173.7	1438	1709.1	2000.8	2247.8	2512.1	2808	3126	3400.4	3644.2	3924.8	4138.8	4472.4	4783.4	5119.3	5276	5552.4	5840.6	6064.1	6297.9	6569.3	6854.4	7046.9	7014.4	7448.4	7374.8	7705.9	7751.7	7871	7914.3	7881.5
0	0	2.5403	0	4.5495	9.9047	2.4589	20.181	0	0	0	17.273	57.558	134.18	158.11	332.63	459.56	633.21	791.94	964.66	1141.5	1322.6	1488.1	1681.2	1856.7	1970.2	2236.3	2385.4	2628.6	2820	3013.1	3212.6	3444.8	3737.8	3772	4088.4	4433.2	4381.3	4783.3	4704	5262.6	5318.5	5441.1	5536.2	5640.2	5782.5	5887.5	5976	6034.6	6127.9
19.973	0	0	0	0	0	0	0	0	0	0	1.6618	11.161	51.4	88.952	136.28	198.09	275.83	364.58	472.21	604.05	730.45	871.52	1006	1233.5	1445.9	1619.7	1749.2	1911.8	2090.8	2258.7	2448.7	2650.3	2815.8	2867.3	3047.4	3172.8	3288.8	3369.4	3442.1	3494.1	3621.1	3697.5	3617.8	3476.8	3502.9	3526.9	3513.2	3493.3	3513.8
0	0	0	0	6.5642	19.114	14.132	20.284	29.802	87.111	138.35	243.74	366.09	488.98	638.14	793.1	1022.8	1214.9	1304.6	1442	1842.9	1942.6	2465.9	2792.1	2829.5	3156.6	3114.7	3564.3	3614.7	3926.9	4364.8	4772	5233.2	5087.1	4893.1	5348.6	5340.4	5306	5520.2	6174.8	6340.9	5748	6185.9	5617.5	5837.3	6195.2	5753.9	7308.6	7214.9	7035.7
0	0	0	3.1574	11.608	7.5063	11.388	12.902	15.98	24.512	30.811	63.962	155.5	246.43	379.43	589.56	777.74	1039	1304.2	1515.9	1893.2	2069.5	2477.9	2685.4	2966.2	3210	3338.5	3712	3849	4245.4	4376.5	4641	4895.1	5062.2	5321.3	5436.4	5526.8	5675	6039.2	6152.7	6130.8	6192.2	6288.4	6323.3	6415.3	6249	6270.9	6278.1	6354.9	6363.6
10.578	4.2092	0	0	0	0	0.0055862	2.8426	0	1.5758	19.39	55.712	109.2	163.54	245.53	309.23	408.37	503.23	614.63	701.06	819.72	927.04	1050.3	1156.4	1473.8	1473.9	1446.1	1541.6	1613.7	1717	1772.1	1860.6	1888.3	1871.3	1949.7	1955.5	1971.8	1994.4	2059.3	2097.1	2044.9	1985	1922.6	1956.8	1944.2	1999.9	1969.5	2028.6	1955	1975.6
35.32	7.5739	0	0	0	0	0	0	0	0	0	1.4231	2.5431	30.785	30.583	74.092	85.992	167.61	175.12	225.2	227.63	291.8	352.67	403.22	456.21	557.38	588.6	664.51	751.55	775.4	813.75	909.08	1017.2	1056.6	1078.5	1185.6	1323.8	1380.3	1504.5	1548	1654.2	1641.7	1739.2	1770.1	1812.1	1867	1952.3	2024.7	2111.4	2066
0	0	0	3.3163	2.3817	0	7.2572	1.0014	15.487	6.9277	16.477	30.491	76.567	126.5	228.89	309.08	418.71	536.8	712.46	852	1112.2	1318	1326.3	1763	2054.8	1980.5	2153.8	2416.4	2621.5	2883.1	3035.6	3050.6	3105.8	3314.5	3579.4	3642.2	3770.8	3721.7	3861.9	4107.4	4217.8	4411.7	4622.4	4398.4	4445.6	4477.3	4499	4469.5	4817.8	4550
8.1045	9.9363	3.8174	5.2145	0	0	0	0	0	0	0	0	0	0	0	13.041	73.941	112.61	218.26	316.96	505.09	673.14	800.65	1007.8	1168.6	1346.5	1495.1	1797.7	1954.2	2247.2	2564	2712.9	2973.3	3122.3	3190.9	3376.2	3539.3	3763	3830	4087.9	4076.5	4165.7	4139	4226.4	4426.8	4412	4475.4	4512.7	4483.7	4554.6
12.817	2.9632	0	2.0869	5.2136	0	0	0	0	0	0	0	0	0	1.3418	18.586	50.251	96.024	173.69	266.06	384.65	593.04	798.88	1051.6	1275.9	1515.3	1881.4	2062.7	2452.3	2772.3	2979.6	3300.5	3699.8	3874.6	4248.9	4596.1	4972.2	5225.2	5514.4	5755.8	6146.8	6424.6	6560.1	6835	6885.6	6986.7	7029.8	7129.4	7228.3	7195.3
0	3.4839	12.646	0	10.192	28.889	20.96	0	0	0	26.854	0	58.447	94.41	325.11	368.65	506.95	398.63	736.86	673.59	979.64	836.36	1265.9	1150.9	1319.2	1458.7	1509.7	1640.2	1915.5	1991.2	2493.1	2303.2	2553	2727.5	2977.4	3058.8	3259.8	3447.2	3602.4	3741.8	3947.1	4028	4141.8	4222.2	4383.2	4438.1	4702.5	4949.4	5328.3	4942.9
64.869	19.977	0	0.43045	0	0	0	0	32.622	132.83	231.44	420.65	655.91	982.97	1344.4	1826.2	2166.3	2700.3	3307.5	3746.6	4584.8	5375.2	5810	6179.8	6930.2	7502.3	7972.2	8319.1	8600.4	8959	9315.2	9587.4	9802.3	10008	10570	10530	10774	11096	11191	11283	11685	11678	11892	11905	11834	11966	12033	12222	12212	12171
0.52703	0	0	0	3.7141	10.278	1.319	0	0	0	0	0	0	1.2614	32.528	71.113	138.18	228.62	267.61	359.41	459.56	560.48	654.24	761.43	861.48	936.95	1011.8	1070.6	1142.7	1276.6	1374.8	1404.6	1490.9	1541.4	1648	1691.3	1768.2	1811.6	1888.9	1875.3	1988.6	2001.9	2034.9	2081	2131	2135.1	2235.2	2184.2	2169.5	2204.4
0	0	0	0.16437	3.2103	5.1712	8.189	10.225	1.8719	7.3611	6.1605	4.4724	7.114	7.8373	2.2957	14.894	0	8.2455	12.03	21.803	36.554	53.121	107.87	119.93	186.14	233.28	309.09	429.65	483.25	639.3	657.91	838.24	946.24	1062.8	1138.3	1230.4	1390.1	1460.1	1605.7	1685.9	1744.9	1809.5	1864.9	1949.1	2050	2066.2	2156.1	2099.8	2060.5	2188.7
4.4608	3.7579	0	1.2729	0	0.99417	1.648	0	0	1.6587	8.8748	36.118	67.581	133.27	241.17	351.74	508.75	702.64	885.23	978.89	1227.8	1397.2	1696	1865.1	1992.2	2064.4	2289.8	2409	2600.1	2730.8	2856.9	3042.3	3082.1	3199.5	3429.9	3494.7	3665.9	3669.9	3715.5	3793.4	3937.7	4120	4260.5	4126.1	4324.2	4288.3	4297.3	4148.9	4328.6	4369.4
0	1.8719	0	0	0	10.579	23.369	30.131	40.558	51.401	51.532	58.903	79.499	83.896	84.995	90.6	110.19	127.32	177.3	210.39	290.66	375.18	461.44	546.76	681.68	806.58	866.98	1027.5	1118.7	1265	1489.3	1626	1883.1	1935.8	1917.4	2254.5	2429.1	2582.3	2539.9	2849	2967.8	3086.6	3186	3191.6	3399.6	3553	3655.9	3791.1	3815.2	3794.9
35.638	19.984	0	9.0635	6.6542	0	0	0	0	0	0	0	0	0	0	35.631	42.619	126.06	169.4	217.66	316.02	397.01	563.27	652.61	707.18	841.95	902.23	1040.4	1139.1	1316.2	1402.3	1550.7	1727	1819.9	2043.4	2198.9	2338.3	2593.5	2562.9	2705.4	2901.5	2985.6	3069.5	3122.4	3185.8	3113.8	3451.9	3363.8	3578.5	3576.7
16.023	18.751	0	0	0	0	0	0.82994	0	0	0	0	13.221	59.366	121.21	202.46	296.63	443.3	607.62	858.59	1107.3	1397.6	1620	1959	2128.4	2455.3	2653	2926.1	3138.7	3611.2	3753.8	4064.9	4462.9	4851.2	5262.3	5584.9	5983.3	6442.8	6785	7024.7	7337	7716.7	7810.2	8226.8	8383.3	8735.4	8880.3	9074.2	9163.8	9262.1
11.165	3.9244	1.0635	0	0	0.41342	0	0	0	0	0	0	14.431	20.095	59.416	80.716	105.03	172.95	227.61	330.49	478.92	606.96	776.02	887.51	1039.7	1288.1	1522.6	1820.9	2104.3	2416	2649	2558.8	3061.5	3451.9	3583.9	3929	4210.2	4420.6	4638.2	4830.5	5188	5281	5473.6	5440.3	5685.5	5819.1	5845.5	5872	6059.8	6108.2
0	0	0	0.63989	0.0026721	10.863	8.3623	10.941	6.441	0	4.1569	12.674	12.824	39.154	84.071	169.26	280.3	390.03	537.34	704.04	874.06	1038.3	1242.7	1449.7	1658.1	1873.3	2075.7	2313	2479.5	2629.4	2799.3	3034.4	3150	3288.5	3417.4	3561.4	3610.3	3742.2	3716	3808.8	3942.7	3962.3	3982.3	4039.5	4083.3	4109.9	4158.6	4168.4	4129.3	4090.4
3.2964	0	0	0	0	4.0951	19.478	13.894	5.4893	14.294	17.879	19.48	21.703	11.678	18.816	13.531	10.449	9.8436	2.0351	9.6208	54.899	95.062	187.55	285.86	424.73	524.63	704.54	801.62	942.35	1025.5	1244.5	1371.7	1555.7	1724.1	1916.1	2082	2346.3	2497.5	2679.7	2884	3001.4	3249.1	3433.2	3670.3	3648.8	3959.1	4067.1	3987.7	4216.6	4421.5
0	0	0	6.9876	0.79386	2.5962	17.276	11.753	26.292	42.541	57.7	113.74	198.24	302.29	448.67	586.54	739.1	982.75	1271.2	1475.8	1860.4	2041.8	2334.2	2633.2	2884.3	3360.7	3642.4	3865.2	4200.6	4447	4728.2	5060.3	5493.2	5544.6	6125.7	6214.5	6615.8	6474.5	6612.1	7025.2	7347.6	7489.3	7693.2	7746.4	7876.8	7700.6	7772.9	7802.3	8047.1	7810.5
0	0	4.4178	0	0.99739	5.1199	7.2029	13.297	5.0196	0.034246	0	0	15.242	17.006	51.599	85.499	167.64	268.3	371.43	492.07	699.93	869.33	1078.9	1263	1447.4	1559.5	1669.4	1754	2003.2	2117.3	2432.2	2445.8	2568.6	2693.7	2747.9	2799.3	3037.6	3109.6	3075	3191.8	3222.6	3232.6	3320.3	3199.3	3396.8	3450.6	3561.4	3519.1	3476.1	3455
3.3956	5.7903	3.606	0	0	0	0	9.027	30.026	47.692	55.348	93.068	104.7	154.68	179.84	243.76	278.2	314.97	371.89	431.75	498.89	563.18	651.31	723.83	813.48	914.15	946.37	1086.3	1156.6	1281.3	1463.8	1649.2	1937.1	1960.8	2071.6	2237.3	2457.1	2545.4	2711.8	2866.1	3061.1	3109.1	3059.8	3145.3	3328.6	3404.5	3491.3	3545	3436.9	3552.7
7.5958	8.9445	0.23709	0	0	0	0	0	0	0	0	0	11.597	50.561	88.139	178.64	288.37	443.13	602.43	745.25	927.59	1169.8	1403.7	1629.8	1899.3	2138.5	2390	2784.3	3053.4	3405.8	3711.3	4011.1	4313	4709.8	5001.4	5317.7	5670.9	5943.7	5966.2	6434.7	6572	6739.3	6772	7110.1	7066.7	7176.4	7264.4	7220.8	7000.6	7287.6
0	0	0	3.3747	9.5975	8.0624	28.263	22.737	32.134	37.1	24.848	23.029	49.863	21.689	51.117	104.44	173.33	247.03	375.92	532.13	714.55	832.27	969.39	1186.2	1446.9	1673.5	1829.2	2122.7	2306.6	2509.4	2704.6	3013.9	3392.1	3689.6	3821.7	4096.2	4503.3	4708.6	4837.9	4962.7	5243.6	5251.8	5508	5659.4	6000	5802.4	6037	5995.6	6204	6188.5
36.047	9.6184	0	0	0	0	0	0	0	0	0	0	22.007	65.196	136.13	264.6	366.05	559.33	769.29	1036.2	1278.5	1588.3	1892.9	2201.4	2396.5	2783.1	3051.6	3359.2	3538.7	3780.4	3979.7	4188.7	4303.3	4572	4551.3	4634.6	4863.4	4938.4	4948.4	4917.3	4915.1	4793.8	4695.4	4852.1	4755.4	4810.3	4825.3	4765	4846.6	4763.4
30.454	7.6151	0	0	0	0	0	0	0	0	0	11.869	84.947	183.05	287.15	487.48	640.49	855.18	1015.2	1274.4	1439.5	1654.9	1894.4	2092.6	2328.5	2518.1	2717.5	2908.4	2950.9	3151.2	3252.7	3470.5	3814.8	3735.1	3813.9	3934	4214.2	4484.1	4618.3	4737.6	4943.2	5052.5	5387.7	5532.7	5476.7	5769.4	5868.2	5843.9	6008.4	6046.8
0	0	0	0	5.0114	8.8713	21.735	44.348	50.187	76.725	119.62	182.75	253.55	362.07	466.62	530.69	646.12	720.42	853.43	961.97	1094.4	1217	1356.6	1458	1647.7	1864.7	2016.4	2223.7	2361.2	2484	2665.1	2811.2	2959.3	3093.7	3138.9	3322.2	3427.9	3462	3521.3	3709.3	3896.1	3903.9	3955.9	4037.3	4238.1	4226.5	4294.7	4341.8	4405.2	4493.1
0	0	0	1.0411	9.3539	29.969	50.884	66.351	72.216	102.32	123.46	160.14	224.13	292.81	370.92	483.55	581.49	678.12	806.33	942.03	1073.7	1228.5	1349.6	1501.8	1627.6	1856.8	1998.3	2118.5	2328	2434.9	2508.6	2733.9	2982.2	3265.3	3389.5	3646.9	3856.9	4049.5	3793	3903.8	4529.5	4705.1	4394.3	4605	4932	4991.1	5020.6	4944.6	5100.8	5203
0	0	0	12.879	35.154	54.279	74.593	90.341	102.86	106.22	110.44	110.35	118.07	131.44	149.55	156.93	224.23	254.82	257.58	314.74	389.45	411.12	555.8	591	639.97	801.61	805.75	917.15	1088.8	1127.7	1201.4	1339.2	1445.2	1590.6	1741.6	1890.7	2043.3	2140.3	2443.7	2554.5	2662.8	2857.1	2908.5	2968.2	3074.4	3200	3286.5	3328.4	3296.6	3311.3
0	0	0	11.419	6.5764	0	1.4907	0	8.2684	27.349	32.506	62.823	110.13	200.83	277.99	372.89	433.54	526.4	663.92	802.99	947.83	991.85	1060	1230.5	1398.4	1625	1602	1793.2	1956	2089.2	2245.9	2514.2	2897.5	3077.6	3059.3	3254.6	3319.5	3521.8	3710	3656.2	3879.2	3794.6	3939	4003.8	4190.8	4028.3	4328.9	4170.1	4384.3	4173.8
0	0	0	62.566	82.808	108.49	98.612	70.96	141.2	243.02	295.59	417.4	573.25	810.66	996.57	1303	1644.6	1881.5	2208	2616.1	3012.1	3437	3905.4	4321.3	4640.9	5151.3	5204.6	5492.6	7265.6	7491	6496.7	6539.3	7041	7155.2	7437.1	7595.2	7712.6	7973.1	8172	8350.2	8302.9	8582.7	8703.1	9017.1	9118.6	9055.7	9203	9262.4	9318.6	9343.1
0	0	5.359	6.7611	4.5919	0	2.8904	15.875	74.471	121.94	93.393	156.95	201.49	268.15	358.6	438.83	565.47	698.67	847.43	978.22	1103.7	1337.9	1512.9	1638.1	1818.8	2156.2	2233	2453.2	2568.7	2942	3110	3316.1	3587.6	3665.6	3813.9	4019.4	4181.6	4230.1	4356.2	4513.4	4541	4648.3	4732.2	4834.5	4906.7	4763.2	4967.6	4767.7	4835.5	4834
0	0	2.7495	4.5519	10.52	0	27.709	39.09	46.256	0	0	0	0	0	0	0	0	0	0	0	0	0	0	0	0	0	0	0	14.049	41.748	86.4	248.66	475.66	661.08	654.28	774.37	974.71	1073.8	1213.2	1238.4	1457.9	1427.2	1628.6	1645.5	1977.6	1762.5	1908.8	1833.3	1929.6	1857.7
35.131	23.75	0	5.7123	0	0	0	0	0	0	0	0	0	19.361	33.684	79.738	97.299	130.91	170.9	246.11	299.59	416.77	498.9	606.08	691.94	808.36	906.05	1053.1	1221.9	1390.7	1391.5	1669	1718.6	1904.8	2065.8	2197.9	2265.4	2402.8	2498.2	2607.2	2662.3	2746.8	2749.3	2792.2	2901.1	2912.4	3005.7	3085.5	3089.1	3146.2
0	1.0645	0	2.3818	3.264	3.7308	11.871	1.0958	8.0358	10.197	4.667	16.436	26.873	39.925	49.36	78.309	81.102	127.64	151.8	209.32	296.32	375.1	567.56	682.29	861.02	1147.6	1411.2	1698.5	1882.8	2242.1	2482.6	2897	3096.5	3279.8	3630.6	3973.2	4118.6	4225	4560.4	4794.3	4880.4	4974.2	5360.9	5250	5638.9	5553.4	5758.2	5736.6	5700.1	5850.5
1.5331	0	0	1.64	8.0113	6.2439	0	0	0	0	0	0	0	0	0	0	0	0	0	11.865	78.534	204.06	293.75	478.6	627.09	852.4	1119.7	1265.1	1566.3	1809.2	2159.7	1906.1	2074.3	2316.1	2690.6	2841.5	3138.3	3346	3581.5	3713.4	3806.5	4073.5	5318.1	4394.9	4525.3	4687.2	4787.9	4730.1	4820.2	4830.3
2.5987	0.30057	0	0	1.2242	1.7029	1.1663	0	0	0	8.3421	17.419	33.417	68.521	133.91	176.66	234.51	313.31	366.5	451.14	520.63	592.68	644.8	775.01	927.47	1070.9	1199	1343.3	1362.7	1471.1	1433	1582.1	1639.4	1871.9	2098	2238.9	2499.7	2652.2	2880.4	3067	3189.1	3317.6	3373.4	3623.5	3699.6	3797.4	3951.4	3922.5	3884.9	3920.7
7.0697	1.7427	8.7895	0	9.6228	0	0	0	14.454	67.325	134.14	231.35	447.11	644.5	726.92	930.6	1363	1382.7	1673.2	1811.2	1910.2	2221.9	2462.4	2597.3	3298	3086.4	3274.2	3591.4	3740	3899.2	4104.2	4215.1	4364.2	4450.2	4746.8	4852.2	4944	4828.2	4925.5	5055.7	5223.2	5261.4	5114.1	5366.4	5607.4	5583.7	5557.4	5559.7	5542.8	5477.9
8.1933	10.255	0	1.4247	0	1.48	0	0	18.015	31.269	68.603	111.55	169.45	221.49	313.88	421.2	556.51	758.39	895.74	1150.4	1413.1	1593.6	1875.6	2249.8	2493.9	2847	3084.5	3329.8	3630.2	3886.5	4141.1	4356.4	4630.1	4915.7	5091.4	5360.6	5632.8	5789.3	6008.5	6211.4	6228.2	6441.1	6520	6834	6960.6	7068.4	7117.4	7314	7413.9	7401.1
35.522	7.9574	0	0	0	0	0	7.2537	68.897	159.36	292.77	532.02	803.81	1021.3	1499.5	1889.4	2262.6	2782.7	3259.8	3612.1	4000.8	4542.8	4976	5146.4	5772.6	6173.1	6446.7	7083.4	7521.3	7947.3	7980.1	8387.1	8448.9	9034.5	9504.4	9607.2	10098	8664.9	8617.8	10437	10355	10458	10516	10535	10568	10768	10951	11264	11204	11220
0	0	0	3.5651	3.2295	0	1.721	0	5.3364	41.868	120.49	236.35	359.13	573.82	787.14	1045.3	1308.5	1570.2	2009.7	2387.3	2766	3215.6	3541.8	4021.1	4165.2	4655.4	5029.7	5421.6	5758	6002	6354.9	6830.6	7232	7534.1	7717.4	8085	8601.8	8875.3	8754.9	9099	9321.9	9124.4	9410.5	9640.5	9966.6	9752	9937.9	9808.7	9891	9816.5
23.569	10.381	0.99278	0	0	0	0	0	14.824	40.594	78.572	164.29	225.45	299.16	370.78	455.15	580.23	679.6	740.34	883.23	996.42	1105	1222.8	1285.9	1435.8	1592.9	1723.1	1907.3	2090.6	2286.5	2486.9	2574.1	2822.1	3065.3	3284.5	3435.8	3617.3	3781.4	3920.4	4109.5	4172.6	4308.5	4375.1	4515.9	4545.2	4611.7	4583.6	4704.2	4777.6	4716.2
0	0	0	0.72378	5.528	3.9964	16.127	17.051	13.675	9.4936	3.2001	8.6933	39.314	60.847	94.71	151.1	225.92	336.27	538	711.05	909.47	1174.7	1433.4	1651.6	1888.1	2173.5	2493.4	2799.6	3260.3	3543.6	3783.8	4089.9	4410.1	4815.9	5219.1	5597.3	5960.9	6084	6517.7	6823.5	7030.8	7327.8	7494.7	7760.3	7735.3	7826.5	8014.7	7934	7893.2	8145.9
14.11	3.9699	0	3.8442	0	0	1.1087	0	0	0	0	0	6.0052	26.078	65.131	125.45	204.51	282.89	348.46	460.74	574.2	704.33	857.42	939.59	1097.7	1234.1	1332.5	1482.3	1574.2	1702.2	1740.9	1850.3	1956.6	2145	2269.9	2342.3	2406	2388.9	2470.2	2571.4	2642	2719.8	2792.9	2911.8	2825.2	2618.1	2639.9	2756.3	2882.7	2923
9.2822	0	0	0	0	0	33.731	102.44	214.59	360.84	619.7	888.36	1081.1	1363.9	1702.9	2032.2	2501.5	3080.6	3496.5	4164.3	4733.1	5160.7	5698.2	6213.3	6558.8	6982.2	7496.1	8082.5	8564.7	9318.9	9790.2	9963.3	10107	10782	10913	10910	11323	11469	11326	11248	11308	11403	11395	11504	11548	11485	11618	11362	11379	11363
8.7592	7.6187	0	0	0	0	1.7841	4.9146	47.635	138.65	263.99	404.28	602.87	829.36	1208.2	1527.9	1788.5	2138.4	2475	2900.6	3173.4	3461	3734.7	3982.4	4163.6	4450.4	4660.7	4829.1	5035.8	5167.8	5291.8	5354.7	5392.4	5413.9	5577	5606.1	5596.6	5587.7	5669.8	5630.5	5685	5644.3	5675.6	5729.9	5720.8	5697.8	5767.8	5759	5783.9	5763.2
0	0	0	0	1.4994	38.019	74.046	160.96	237.89	395.71	570.56	684.02	814.98	992.9	1279.1	1501.4	1749.4	2282.9	2532.2	2812.5	3145.1	3357.5	3638.6	3992.6	4526	4964.5	5281.6	5660.7	6208.8	6658.1	6783.8	6529	7131.8	7477.1	7814.6	8397.3	8795.5	9279.5	9532.1	9887.7	10208	10626	11319	11599	11900	12325	12417	12859	12746	12890
3.4711	0.7521	11.804	5.5297	0	0	0	0	0	0	0	28.59	69.643	122.7	184.36	238.95	319.59	331.63	420.99	498.38	620.35	742.41	848.03	1032.3	1185.6	1406.2	1492.2	1781.6	1859.4	2073.4	2380.1	2583.2	2820	2929	3077.7	3267.3	3444	3599.2	3696.7	3908	4097.7	4054.4	4156.4	4259.4	4501.6	4445.2	4502.2	4553.7	4643.7	4601.5
45.469	2.8995	0	0.76016	0	0	0	0	0	0	0	15.356	42.679	75.758	102.49	156.88	189.83	283.53	370.4	492.12	645.91	791.42	959.87	1133.2	1357.5	1513.4	1668.1	1867.4	2064.5	2265.4	2341.1	2557.5	2595.1	2757.3	2937.9	3155.3	3237.2	3439.9	3548.1	3619.8	3750	3837.8	3879.9	3991.7	4001.5	4166.5	4225.8	4181.2	4198.7	4262.1
0	5.6707	1.7203	0	3.7448	0	7.561	0	2.0037	0	11.189	21.67	40.764	45.97	79.572	88.655	70.768	105.22	148.48	164.09	189.46	209.52	259.26	295.76	351.71	366.2	420.98	434.1	518.47	601.88	723.67	913.84	1063.1	1277.2	1401.7	1636.4	1879.9	2029.6	2225.8	2416	2680.8	2988.4	3109.5	3173.5	3313	3291.1	3510	3436	3599.8	3698.7
21.668	32.572	0	0	0	0	0	5.3935	14.042	17.348	7.0958	12.565	20.757	17.953	16.241	14.994	15.489	23.689	33.736	42.988	31.132	37.872	36.156	43.848	52.12	83.297	104.41	98.535	123.05	119.72	145.4	153.2	173.98	172.7	182.15	233.76	232.74	207.41	252.81	235.79	255.82	241.65	267.14	276.07	308.09	283.72	293.62	279.96	326.18	294.58
0	0	2.8505	0	3.6646	0	7.4778	0	5.3287	0	0	0	0	4.4524	12.086	20.66	28.564	68.337	110.56	152.12	185.69	226.06	282.59	314.66	389.84	456.67	506.96	562.27	635.36	653.29	720.77	760.85	787.66	819.01	949.97	933.42	1237	193.28	215.47	221.48	275.29	265.62	278.8	226.18	218.24	196.36	198.68	153.67	151.5	161.52
10.08	0.57821	0	3.4072	2.1215	0	0	0	0	0	0	15.775	42.463	102.98	180.87	279.37	372.21	483.86	651.14	790.63	997.3	1303.2	1495.5	1682.2	1898.1	2086.3	2301.9	2446.3	2669.7	2713	2955.3	3060.8	3329.4	3291.2	3376.9	3405.8	3685.4	3717.7	3814.3	3906.6	4001.4	4069.7	4092.9	4053.8	4002.3	4010.9	4037.7	3944.8	3950.3	3896.8
0	2.9837	0	9.591	1.6627	0.50132	2.184	13.824	5.9843	4.7508	0	0	0	0	0	0	15.61	65.971	165.27	261.48	435.76	534.86	708.59	839.77	999.93	1228.7	1361.5	1587.3	1764.2	2030.3	2201.7	2435.4	2691	2908.4	3180.8	3482.3	3737.8	3992.9	4278.3	4476.6	4716	4837.3	4911.9	5087.5	5207.9	5323	5441.4	5383.7	5612.7	5588
0	0	0	5.0003	10.551	15.129	21.243	32.169	37.528	65.669	64.095	89.569	86.313	121.78	184.84	262.32	364.51	438.86	542.05	628.71	704.72	779.7	845.26	929.19	1006.4	1125.9	1152.8	1185.4	1276.5	1331	1435.9	1522.9	1584	1758.3	1942.5	2039.7	2266.6	2363.3	2528.5	2696.8	2975.3	3087.7	3203	3395.2	3564.7	3617.8	3777.7	3853.9	4144	4162.9
1.5809	0	3.1787	0	0	12.203	5.725	6.17	0	7.0952	18.366	20.853	25.432	34.748	54.418	83.476	100.85	172.9	195.66	257.45	313.22	396.44	499.38	565.17	768.89	817.97	903	1052.3	1202.1	1361	1535.2	1651.5	1704.6	1798.5	1945.3	2105.8	2229.1	2013.6	2284.3	2391.8	2573.2	2550.3	2539	2639	2780.3	2260	2701.2	2352.7	2811.2	2805
0.34547	0	0	0	0	16.574	8.7056	14.992	0	2.8381	5.9011	14.934	40.714	98.797	156.43	259.08	444.04	634.73	810.68	1119.5	1353.5	1641.7	1908.8	2183.3	2429.3	2706.4	3037.3	3315.5	3528	3768.5	3968	4407.3	4700.1	5015.7	5162.4	5567.3	5450.2	6006.3	6106.8	6111.1	6550.8	6380.4	6753	6634.2	6941.6	7101.9	7121.6	7054.5	7281.1	7325.7
6.2313	0	0	0	0	5.7332	0.4872	1.817	6.5806	32.617	82.868	161.25	271.62	397.35	565.51	790.57	1012.2	1207.3	1445.3	1732.6	2105.9	2518.4	2674.1	2980.7	3380.7	3742.8	4031.9	4327.9	4599.4	4865.9	5157.5	5386.9	5549.9	5704.3	5730	6249.8	6252.9	6259.1	6286.5	6598	6649.3	6701.6	6861.4	6777	7113.6	7253.3	7012.8	7194.9	7210.1	7286.7
0	0.27071	0	1.4481	0.013839	0	7.0473	4.7382	0.77729	0	1.1261	0	1.2129	0	0	0.44744	0	20.154	39.077	61.302	104.06	128.37	199.28	262.41	350.12	432.86	524.81	677.64	726.76	874.6	964.99	1047.8	1167.7	1226.8	1241.1	1313.4	1348.4	1488.7	1595.9	1742.3	1795.3	1802.8	1770.1	1876.5	1899.1	2022.1	2019.8	1994.5	2054.6	1998.1
22.136	9.3982	0	0	0	0	4.5616	0	0	3.0213	15.148	27.662	0	22.848	21.884	116.59	158.24	275.06	317.22	398.3	469.42	625.84	717.17	805.65	938.84	1105.8	1223.6	1299.7	1390.8	1496.2	1516.3	1689.2	1834.2	1860.5	1939.9	2038	2158.5	2237.7	2413.4	2468.5	2523.3	2547.8	2601.1	2681.8	2723.8	2772.1	2796.5	2808.7	2922.8	2939.4
18.905	13.299	0	0	0	0	0	0	0	0	0	0	0	0	8.7218	11.231	29.76	46.395	59.948	81.871	168.23	213.56	362.84	491.71	592.83	768.19	846.33	1050.5	1211.1	1344.1	1408.5	1585.9	1724.3	1873.5	2137.9	2199.5	2315.4	2514.4	2639.2	2610.1	2573.6	2756.7	2796.4	2836.1	2786.1	2749.6	2582.1	2707.2	2785.3	2784.7
0.13478	2.7813	7.7457	4.3816	2.9015	0	0	0	0	0	0	0	15.853	65.327	116.2	196.25	278.86	364.84	460.72	546.66	653.96	750.3	840.75	932.49	1008.3	1135.4	1161.9	1288.5	1297.6	1337.5	1447.9	1497	1511.3	1571.6	1636.1	1651.4	1667.9	1673.7	1716.2	1734.6	1765.1	1795.3	1753.5	1785.2	1827	1824.2	1840.4	1856.5	1828.6	1842.5
0	6.5691	1.1324	0	0	0	18.029	44.98	107.71	190.76	285.87	441.35	580.99	761.87	907.38	1079.1	1235.5	1435.2	1642	1872.1	2163	2353.2	2678.8	2797.2	3231.1	3468.2	3799.7	4117.4	4231.1	4537.8	4688.1	5031.3	5162.1	5486.9	5832.9	6004.7	6428.9	6770.5	7087.4	7362.1	7429.6	7622.6	7740.9	8077.1	8126.5	8123.2	8263.8	8357.2	8442.3	8496.2
0	0	6.7636	20.342	40.827	23.55	0	0	0.058142	31.73	92.281	221.59	391.69	610.98	888.16	1186.9	1576	1961.7	2307.6	2747.5	3244.7	3690.5	4019	4416.2	4984.1	5417.4	5757.5	6267.8	6528.7	6845.5	7281.2	7817.7	8066	8476.9	8777.1	8880.5	9368.4	9818.1	10123	10576	10332	10652	10420	10876	11019	10836	10956	10689	10708	10785
14.705	0	0	0	0	0	0	0	0	3.3535	0	0	0	0	0	0	7.1007	14.585	36.512	103.94	166.77	241.23	338.53	447.13	633.9	848.62	1083.6	1296.8	1535.1	1704.4	1955.2	2279.4	2336.5	2588.8	2780.1	2904.9	3182	3282.2	3492.2	3471	3528.8	3484.7	3619.1	3684.6	3652.7	3754.6	3800.2	3702.7	3794.9	3776.4
30.396	2.7486	1.6398	0	0	0	0	0	0	0	0	0	0	10.166	73.9	149.45	256.55	356.86	474.39	592.92	739.25	864.68	981.74	1115.5	1266.5	1380.3	1562	1713.2	1846.9	2016.7	2209.4	2303.5	2469.3	2757.1	2856.5	3068.4	3290.2	3427.2	3536.1	3643.6	3779.1	3806.2	3919.5	3938.5	4029.1	4007.4	4030.3	3953.1	3918.4	3921.3
0	0	0	3.5828	17.3	24.034	35.743	40.084	40.941	60.457	82.429	95.444	127.91	172.21	239.6	264.09	14.698	28.393	79.3	124.4	187.3	270.56	384	577.6	808.5	1125.4	1346.2	1735.9	1971	2372.9	2781.6	3112.8	3581.3	4098.7	4258.6	3697.8	4972.8	5252.5	5374.4	5521	5742.8	5201.9	5360.8	5604.1	5763.3	5706.7	5824.5	5492.8	5608.9	5573.8
20.9	8.309	0	2.3607	0	2.3196	0	0	0	0	0	0	0	15.792	65.396	141.96	180.67	296.62	397.3	578.85	728.98	952.43	1186.4	1366.6	1693.4	1928.3	2305.5	2664.1	2898.4	3203.4	3267.3	3305.6	3858.6	4094.7	4177.3	4418.7	4650.2	4756.2	4972.1	5022.4	5149.4	5115.7	5266.1	5268.6	5284.9	5326.2	5311	5358.3	5499.9	5470.2
0	0	0	8.1673	1.8022	18.676	25.973	50.197	61.736	78.453	90.321	108.88	127.6	184.94	249.7	368.44	499.28	623.69	837.87	1147.1	1308.3	1682.1	1992.7	2371.7	2725.5	3134.4	3659.2	4156.5	4498.6	5033.5	5493.6	5803	6310.2	6619.8	7038.5	7315.5	7479.5	7700.9	8006.9	8331.5	8462	8758.1	8809.3	8855.3	8835.6	9082.5	8952.4	9057.8	9164.2	9026.2
0	0	0	0	0.40209	64.927	158.08	240.84	389.27	583.16	804.16	998.36	1220.3	1394.9	1688.8	1896.5	2078.4	2341.5	2617.9	2792.8	2914.2	3088.8	3309.4	3476	3676.8	3891.6	3835.6	4168.3	4324.6	4511	4355.4	4604.5	4666.7	5049.8	5202.6	5410.7	5703	5905.7	6041.8	6139.4	6398	6015.7	5824.4	6231.4	6122.9	6399.1	6202	6569.4	6317.1	6287.9
0	0	0	6.1502	6.4982	6.6802	5.5839	16.564	15.351	15.88	28.676	41.212	64.386	90.206	116.82	133.23	144.7	184.3	194.3	239.08	238.26	278.17	317.8	344.45	380.43	433.79	464.51	560.79	625.35	715.4	790.08	804.36	899.26	998.51	1068.5	1161.4	1302.2	1448.2	1586.5	1703.5	1772.6	1867.3	1924.1	2050	2117.3	2075.2	2268	2281.7	2207	2235.8
10.878	1.5633	0	0.24493	0	0	1.8658	0	0	0	0	0	0	0	0	0	0	0	36.541	101.6	185.46	299.41	408.87	522.08	643.46	740.35	907.26	954.6	1109.8	1270.3	1416.5	1579.3	1743.3	1952.8	2149.3	2375.4	2646.4	2849.9	3001.9	3108.9	3320.9	3455.4	3670.7	3803.8	3961.3	4019.7	4008.4	4071	4210.5	4243.5
0	6.1977	4.3291	0	7.4929	0	0	0	0	8.6863	16.698	14.305	34.483	64.56	72.713	95.517	114.78	141.97	176.02	262.48	360.34	485.53	648.81	833.26	997.59	1134	1372.2	1632.2	1804.4	2019.1	2205.9	2321.7	2490.4	2992.9	2557.3	2813.2	2852.9	2957.1	3019.9	3174.7	3264.6	3253.1	3386.3	3421.6	3566.1	3641.6	3615.5	3748.8	3692.7	3784.6
0	0	0	0	22.301	58.723	179.08	297.31	491.05	629.33	824.1	992.37	1146.9	1357.8	1524.6	1669.4	1886.5	2100.7	2337.6	2576.3	2985.6	3325.6	3739.6	4167.6	4479.6	5200.7	5722.6	6321.7	6579.8	7183.2	8024.2	8620.5	9180	9872.8	10330	10493	10794	11440	11904	12196	12322	12022	12668	11916	12371	12569	12700	12707	12820	13164
6.9887	11.235	0	0	2.2552	0	1.4531	5.1573	15.762	8.5936	23.638	20.441	40.695	6.6279	55.302	116.02	183.03	307.92	354.71	457.4	493.33	586.24	838.22	960.49	1119.1	1256.6	1454.4	1741.6	1816.8	1999.8	2282.1	2508.3	2707.1	2881.4	3030.8	3175.8	3358.4	3421.3	3686.7	3590	3735.6	3829.5	3973.4	4224.9	4090.6	4115.3	4153.2	4090.5	4252.5	4262.2
0	0	0	7.4382	13.323	4.4805	5.0522	0	0	30.328	48.856	84.23	124.96	173.91	229.9	275.82	322.19	349.56	400.42	456.19	477.1	525.05	543.56	583.34	650.64	699.73	764.43	743.71	783.05	841.54	883.05	925.65	980.45	1042.8	1080.1	1123.4	1231.7	1294.2	1367.1	1388.8	1468.2	1482	1609.4	1691.7	1713.4	1759.5	1815.3	1904.8	2014.7	2039.9
0	0	0	0.58725	8.5422	4.8321	20.399	52.601	106.95	219.61	331.51	454.57	629.36	813.56	967.86	1144.8	1305.2	1405.5	1608.4	1374.4	1660.9	1728	1764.8	1897.5	2270.1	2296	2456.8	2588.3	2744.6	2858.8	2983.3	3069.1	3227.6	3350.7	3533.8	3679	3793	3867.4	4243.5	4051.3	4215	4244.2	4829.3	4467.4	4976.9	4811.9	5062.4	4843	5073.2	5083.1
0	0	0	10.578	33.416	24.109	44.298	0	2.9267	0	25.029	34.866	10.727	31.452	64.061	92.478	82.122	174.01	266.65	359.03	562.17	509.13	658.6	737.26	838.98	910.22	1009.9	1166.2	1270.7	1361.2	1415	1560	1636.6	1750.1	1834.2	1883.6	1936.8	2020.7	2166	2100.7	2128.3	2201.8	2225	2276.9	2216.4	2362.3	2378.4	2373.6	2311.7	2324.4
0	0	0	2.5244	11.406	8.8106	11.265	36.633	62.902	94.106	91.731	103.33	126.25	148.77	184.29	222.37	212.78	235.24	249.47	286.68	339.48	375.23	412.84	474.77	554.23	602.38	724.38	838.04	1006.6	1134.1	1288.1	1395.1	1624	1885.9	2070.4	2275.5	2530.3	2736.5	2889.2	3005.3	3145.5	3295.3	3213	3218.4	3476	3470.8	3438.9	3515.9	3543.7	3587.1
0.57389	0	0	0	0	8.7542	12.269	6.0679	2.3925	9.0881	20.072	34.126	69.586	114.5	176.88	257.45	352.63	480.97	616.18	728.06	942.74	1253	1448.7	1738.8	1980.8	2313.9	2511.7	3037.4	3351.8	3622.2	3937.8	4089.9	4522.7	4980.6	5061.3	5631.3	5841.7	6017.6	6524	6756.8	6766	7076.6	7196.1	7227	7509.1	7478.7	7570.9	7737.2	7769.8	7795.4
0	0	0	0	0	4.3371	52.988	133.38	295.34	510.79	796.02	1156	1504.5	1775.3	2235.9	2641.2	2997.4	3433	3771.5	4162.3	4485.5	4773.4	5279.6	5454.2	5753.8	5951.5	6534.1	6830.7	6959.1	7220.7	7671.2	8130	8409.7	8832.9	9340.5	9750.6	10129	10354	10892	11131	11652	11781	12384	12384	12780	12714	12990	12989	12733	12867
0	21.276	16.732	9.8353	1.1807	2.5136	8.8106	0	0	9.1448	39.461	117.78	211.52	405.69	579.6	828.72	1067.3	1378	1794.2	2173	2704.4	3196	3962.5	4339.9	5146.9	5786.3	6422.1	6938.5	7600.4	8106.4	8733.4	9251.5	9752	10310	10501	10929	11325	11788	12285	12628	12691	12852	13057	13265	13469	13310	13518	13721	13516	13657
3.9962	0	19.055	0	0	16.873	0	12.718	42.586	122.11	189.97	240.95	337.46	457.36	589.89	722.75	863.96	884.88	1027.4	1092.1	1109	1206.3	1344.6	1349.7	1388.8	1523	1549.2	1666.6	1778.3	1922.5	1991.1	2237	2412.8	2661.9	2669.5	3007.6	3149.1	3438.8	3481.6	3638.9	3830	3963.7	3955.4	4060.6	4063.8	4096.7	3868.2	3893.1	4259.9	4218.8
2.2438	0	2.9643	8.8969	0	0	0	36.822	63.652	120.61	192.12	314.63	467.19	639.07	815.26	1148.6	1381.2	1420.5	1828.2	2144	2459.3	2651.3	3160.8	3320.1	3349.3	3672.9	4245.5	4694.1	4998.6	5406.4	5557.3	6141.3	6358.2	6791.3	7032.3	7486	7841.4	7847.1	8425.1	8423.1	8630.3	8791.4	9079	9121	9192	9126.6	9366.3	9521.5	9444.5	9842.8
17.606	3.9596	0	0	0	0	10.369	32.494	101.38	220	388.71	612.18	860.84	889.32	1395.1	1392.8	2207.5	2551.6	2903.3	3353.2	3724.6	4073.6	4411	4775.7	5082.8	5335.9	5655.7	5770.7	6137.6	6477.9	6628.9	6830.3	6916.6	7241.9	7562.8	7730.8	7984.3	8277.8	8486.3	8743.1	9036.9	9267.7	9461.3	9650.5	9626.3	9896.5	10036	9987.8	10203	10326
0	0	0	0.67885	0.6262	2.6907	4.4903	0	7.2716	2.6642	13.101	18.797	14.01	28.614	58.196	107.49	147.69	238.47	298.31	454.21	566.94	775.52	987.92	1227.6	1514.8	1806.7	2039.7	2343.1	2689.3	2937.4	3149	3375.4	3655.6	3892.8	4081.4	4152.1	4332.1	4509.9	4660.9	4728.4	4903.3	4883.7	4870.5	4993.5	5146.2	5107.8	5173.3	5139.6	5169.5	5198.4
1.1318	3.9909	0	0	0	0	25.881	73.856	112.05	286.33	413.17	589.46	831.41	1056.4	1473.5	1695.2	2077.8	2424.8	2922	3151	3501.7	4087.4	4457	4975.6	5399.9	5723.7	6263	6525.3	6709.1	7055.9	7240.1	7430.8	7958	8221.3	8485.2	8863	8821.7	9069	9326.6	9590.5	9872.7	9971.4	9961.5	10195	10138	10120	10388	10334	10434	10323
0	0	0	9.9358	0	6.1111	13.821	16.084	32.786	44.415	83.643	124.02	170.72	257.57	339.32	400.27	510.4	572.84	718.32	868.06	988.79	1092.1	1273.7	1307.6	1508.2	1632.4	1819.4	2032.9	2167.8	2420.8	2512	2695.2	2698	2831.8	2931.2	2989.6	3061.3	3105.8	3268.7	3263.7	3433.8	3486.3	3600.3	3584.5	3686.5	3610.8	3794	3661.5	3665.1	3749.9
0.39872	7.8459	0.45778	5.4297	0	0	0	0	0	0	0	2.5388	8.0707	22.869	43.851	44.449	49.072	90.347	97.905	130.09	131.08	152.7	196.74	217	238.78	275.62	333.83	359.68	391.63	426.23	477.82	640.22	802.17	889.78	1058.2	1255.1	2266.5	2643.8	2902.8	2554.6	2573.2	2626.1	2738.3	2834.9	2997.2	3066.6	3031.9	3131.5	1562.1	1582.8
0	0	0	0	11.38	20.991	26.742	40.002	54.95	95.07	126.65	258.4	406.58	637.8	918.73	1318.6	1755.4	2101.9	2612.9	3064.5	3094.9	3818.7	4288.8	4719	5448.4	6524.3	7194.9	7551.3	8130.8	8876.9	9097.1	9698.3	9938.6	10577	10868	11660	11575	11881	12278	12220	12353	12733	12582	12728	14941	13139	13359	15220	13173	15049
0	0	0	2.6658	0	7.3846	23.954	45.16	135.37	271.15	360.48	469.08	600.29	918.94	907.66	1127.6	1274.5	1477.4	1683.1	1910.4	2563.5	2245.2	2472.4	2833.4	2965.5	3254.1	3474.3	3794	3960.8	4082.6	4194.2	4346.7	4703.4	4990	5210.3	5349.8	5559.1	5686.9	5797.6	5855.3	6028.8	6005.1	6134.5	6241.4	6312	6441.6	6453.6	6380	6657.6	6471.3
0	0	0	14.259	174.31	340.59	545.43	781.53	945.63	1072.7	1206.4	1378.4	1772.2	1868.7	2226.6	2482.8	2747	2964.7	3646.4	4124.9	4305.6	4541.7	4858.1	5091.4	5524	5685.6	6009.9	6356.8	6662.3	6787.5	7040.7	5765.2	6116.4	6347.8	6405.3	6100.2	6669.8	6740.1	6867.3	6504	6930.3	6947.2	8399.3	7618.9	7732.3	7852.8	7878.4	8129.4	8236.8	8258.2
2.5677	0	0	0	0	5.9022	5.3704	7.1331	0	2.129	6.3467	33.717	60.573	95.285	145.59	210.54	289.16	409.76	553.97	666.01	833.39	974.16	1143.8	1318.1	1444.5	1668.6	1755.8	1924.5	2042.4	2256.1	2442.3	2567.9	2707.4	2870	3059.5	3272.6	3492.2	3624.1	3873.7	4065.2	4214.1	4375.7	4390.2	4330.6	4492.2	4657.1	4669.7	4832.3	4888.6	4923.7
0	0	0	1.5509	6.0789	0	16.011	20.929	29.622	34.839	65.594	79.622	137.72	171.25	221.39	282.42	339.21	422.91	458.54	516.9	567.56	621.05	712.37	728.28	824.76	849.47	945.54	1122.4	1278.9	1411.1	1509.9	1673.7	1859.4	1992.9	2128.4	2218.4	2414	2319.3	2679.4	2812.6	2904.7	2953.2	2967.3	3031.8	3084	3123.1	3136.9	3071.9	3143	3105.8
2.2554	17.175	7.9685	1.9287	0	0	0	0	0	0	9.628	25.308	77.61	132.9	190.64	278.69	381	407.92	487.81	646.54	795.39	1005.1	1163.9	1431.9	1579.6	1833.1	2198.7	2358	2583.3	2824.6	3156.9	3358.1	3647.9	3894.7	4053.1	4203.9	4505.6	4617	4746.8	4884.6	4891.2	4974	5198.3	5196.6	5114	5164.5	5217.6	5193.9	5277.1	5284.3
0	0	0	3.6838	16.839	15.888	28.075	4.2367	86.522	131.5	201.85	254.17	379.17	464.88	737.63	919.78	1065.5	1267	1490.9	1698.6	1861.9	2044.2	2101.6	2178.4	2676	2870.1	3074.4	3271.9	3485.9	3677.9	3847.6	4102.3	4355.6	4560.4	4652.5	4831	5089.1	5447.1	5648.4	5730.9	5799.6	5942.7	5972.9	6003.2	6015.9	6176	6253.2	6319.1	6253.5	6269.3
0	0	0	0.20627	4.5187	7.7285	14.571	13.608	17.784	25.64	48.725	80.575	135.28	201.92	281.45	394.66	517.28	641.18	764.59	914.32	1062.4	1157.4	1292.6	1380.1	1538.3	1655	1763.6	1877	2024.3	2067.7	2108.3	2166.4	2270.8	2357.3	2383.7	2422.6	2591.5	2620.8	2746.8	2775.5	2826	2875.4	2948.2	3007.3	3071.2	3092.5	3094.8	3024.8	3069.7	3112.7
11.339	24.355	7.6877	0	0	0	0	0	0	0	14.701	57.76	106.61	194.48	287.45	477.34	596.76	742.49	873.3	1066	1229.4	1418.4	1529.6	1703.6	1907.7	1998.3	2249.6	2227.3	2412.8	2434.4	2676.5	2754.8	2962.7	2894.9	2945.2	3172.5	3286.1	3400.4	3520.4	3612.6	3449.1	3466.5	3435.8	3513.8	3555.4	3583.1	3743.1	3553.3	3582.3	3592.7
0	0	0	0	0	21.353	79.487	162.35	272.26	445.45	593.06	800.87	1020.9	1278.6	1512.8	1723.7	2021.5	2243.7	2492.2	2623	2825.2	2999	3280.2	3463.3	3718.6	3859.9	4017.5	4175.7	4348.3	4469	4594.3	4677.6	4834.8	5055.2	5185.4	5352.9	5521.6	5568.9	5725.8	5763.6	5791	5883.3	5886.5	5991.2	5905.9	6050.5	6061.3	6050.4	6094.3	5993.7
0	1.3343	0	0	0	15.965	3.9198	10.069	12.078	17.733	23.259	48.418	71.121	134.04	192.51	284.67	438.76	543.12	746.23	950.02	1169.5	1438.4	1554.5	1719.8	1895	2147	2285.1	2458.7	2618.6	2804	3104.8	3251.9	3452.5	3512.3	3651.9	3884	4016.6	4124.6	4218.3	4355.3	4533.4	4479.1	4541.6	4595.7	4706.5	4851.3	4979.6	4878.5	5040.9	4972.2
0	0	0	13.087	9.9456	33.026	35.735	58.83	62.756	71.947	89.267	133.87	177.98	291.4	391.45	557.01	741.69	918.5	1146.3	1394.3	1749.9	2031.1	2454.2	2547.2	3899.2	4166.6	3613.7	4006.7	4290.1	4599.1	4882.9	5140.9	5492.1	5930.1	6294.6	6621.1	6882.2	7079.3	7313.3	7471.1	7864.7	7975.6	8189.3	8440.6	8527	8657	8815.4	8975.8	9170.1	9278
0	4.0664	0	4.0325	0.99302	0	8.6287	6.7086	9.6679	8.8082	22.157	51.507	100.49	165.92	207.78	259.33	314.46	394.7	431.31	531.82	592.87	682.97	733.51	830.54	921.23	1035.1	1138.5	1245.2	1417.9	1463.3	1666.5	1771.8	1935.6	2142.3	2239.7	2429.9	2614.7	2818.3	2946.3	3290.2	3386.8	3326.6	3581.1	3483.5	3794.2	3786.8	3778.8	3758.6	3895.7	3827.4
12.283	6.6767	1.0104	0	0	0	0	0	0	7.4238	13.889	41.994	82.085	137.51	192.5	255.75	440.99	528.37	646.4	750.92	931.21	1084.8	1243.1	1391.8	1527	1691.3	1719.5	2070.4	2034.2	2161.1	2444.2	2580.2	2826.9	2930.6	3082.4	3306.3	3504	3682.7	3769.6	4011.4	4197.2	4352.3	4485.3	4579.2	4834.7	4979.6	5152	5191	5379.4	5236.5
0	0	0	2.4268	4.696	9.3706	9.3818	10.806	11.995	14.851	16.045	30.517	43.197	46.216	57.648	61.014	80.904	103.98	141.22	147.46	171.38	196.72	206.9	239.17	253.1	303.94	327.71	349.78	385.39	386.49	432.16	491.67	514.77	550.56	638.51	748.09	813.31	880.72	950.84	1057.9	1127.2	1187.9	1239.4	1290.5	1378.3	1405.2	1488	1498.9	1532.8	1537.8
0	0	0	4.9789	11.879	2.075	10.223	0	3.3345	11.713	9.4097	20.167	39.658	46.386	71.086	93.19	134.1	168.63	294.15	322.85	447.05	447.26	492.47	596.41	702.5	834.49	859.62	931.39	1038.9	1156.3	1133.5	1400.6	1613.2	1790.2	1761.1	1881.6	1916.8	1833.7	1957.8	1873	1991.6	2021.2	2101.3	2194.7	2572	2364.2	2516.3	2384.8	2576	2496.1
3.6477	5.712	0	1.3251	0	0	6.2027	28.518	82.655	151.23	238.5	402.29	537.24	742.75	926.04	1120.9	1341	1584.3	1917.9	2114.2	2519.1	2854.1	3203.9	3588.3	3965.9	4349.4	4872.1	5034	5331.8	5601.9	5869.2	6147.2	6419.9	6703.9	6818.7	7057.5	7284.3	7510.4	7812.8	7821.8	7826.7	7761.4	7787.2	7874.9	8151.1	8116.1	8172.2	8139.5	8109.1	8138.1
0	4.2101	0	9.7099	18.793	9.6009	0	0	0	0	6.1264	3.1863	8.6583	21.364	63.717	139.37	222.03	326.3	481.55	666.21	907.04	1202.2	1549.2	1920.1	2354.1	2767.2	3435.7	3931.4	4308.6	4971.1	5393.5	6266.6	6694.5	7269.1	7738.1	8075.7	8853.2	9118.4	9274.6	9633.7	9298.6	9808.8	9832.1	9863.3	10147	10154	10435	10514	10578	10661
0	0	0	1.1715	13.282	2.5163	14.935	11.629	38.919	76.419	193.8	294.09	505.02	656.58	889.23	1181.7	1487.4	1600.7	1888.5	2055.3	2256.3	2440.2	2664.9	2829.4	3001.6	3141.4	3166.1	3399.7	3467.1	3538.6	3691.1	3780.9	3866.9	3990.8	4138.9	4046.4	4161.6	4092.7	4110.2	4214.5	4276.4	4289.7	4362.2	4269.3	4279.1	4208.4	4230.9	4042.6	4185	4115.4
0	0	0	6.0603	16.287	7.0024	16.193	31.777	32.267	64.33	65.783	120.67	182.79	262.42	352.56	497.05	567.24	674.04	826.67	933.8	1046.6	1211.5	1368.1	1557	1811.6	1921.7	2173.8	2303	2555.3	2724.6	2952.4	3156.6	3387.9	3535.4	3859.1	3935.9	4216	4289.2	4454	4397.7	4529.2	4558.6	4641.9	4696.4	4846.7	4873.5	4932.3	4779.7	4856.1	4735.1
5.593	1.19	0	0	0	2.0356	0	0	0	0	0	0	15.007	67.503	123.6	191.02	275.88	348.16	456.26	530.01	641.73	727.84	818.46	924.88	1048.7	1169.7	1266.3	1366.5	1487.3	1604.3	1730.1	1781.8	1941.9	2149.7	2211.7	2431.6	2617.2	2723.9	2959.1	3173.6	3274.8	3406.5	3407.8	3496.7	3666.6	3884.3	3978.2	4056.3	4089.4	4180.6
0	6.6442	6.1765	0	1.3731	0	0	0	4.0549	54.664	105.04	217.09	369.68	557.75	769.53	999.35	1208	1422.7	1628.8	1934.8	2218.3	2467.7	2728.3	3008	3208.7	3427.6	3388.8	3745.4	3908	3956	4197.4	4350.2	4472.5	4694.6	4803.1	4854.7	5159.3	5330	5549.8	5908.9	5897.3	5953.8	5947.3	5978.3	6207.7	6257.2	6281.7	6230	6323.7	6402.3
0	0.1502	0	3.5023	4.0632	0	1.1804	14.706	29.313	32.967	43.965	85.04	146.95	258.44	355.06	510.5	688.83	916	1139.2	1448.7	1640.4	1968.4	2240.2	2427.3	2811.5	3103.3	3329.3	3442.8	3666.3	3854.7	3967.3	4167.8	4243	4325.5	4513.9	4476.7	4591.1	4601.8	4714	4703.7	4757	4761.4	4859.6	4918.7	4864.3	4947.3	5037.6	5182.8	5083.4	5160.1
7.488	0	0.57007	0	0	1.749	4.3	2.2483	0	0	0	0	38.033	113.21	201.24	287.66	453.3	691.48	905.43	1176.6	1501.3	1780.4	2110	2471.7	2779.9	3212.3	3343	3871.7	3893.6	4353.8	4652.2	4485.6	5421.7	5046.4	5071.3	4977	5296.4	5569.7	5803.4	5809	6010.4	7233.1	7208.7	7413.1	7731.1	7793.6	7626.2	7571.2	7246.4	7617.9
12.869	0	0	0	0	6.7715	0	4.5936	4.8944	49.205	102.64	204.68	321.6	510.72	659.18	911.55	1132.3	1471.3	1781.5	2051.9	2304.5	2673.6	2996.6	3342.2	3513	3720.4	4088.1	4392.2	4655.6	4821.1	5154.1	5413.2	5436.1	5824.9	5851.4	6086.8	6458.3	6647.8	6622	6891.2	7242.3	7165.2	7398.8	7501.1	7625.6	7787.6	7494.3	7601.4	7823.1	7968.8
0	1.2294	4.1505	0	0	1.4223	0	3.526	0	0	0	0	0	0	0	0	0	18.835	37.72	83.261	131.18	193.31	291.12	419.62	522.26	665.07	771.97	905.3	986.34	1086.2	1222	1313	1439.9	1495.2	1529.6	1606.2	1747.7	1792.6	1866	1907.2	1995.4	2030.9	1973	2033.5	1760.2	1995.8	2006.3	1997.1	1968.6	1951.1
3.0458	2.5935	2.7108	5.5218	0	0	0	0	2.3483	0	0	4.1826	8.1573	44.977	85.093	171.2	287.8	392.19	524.62	624.36	729.9	876.06	956.33	1075.5	1191.1	1314.8	1381	1505.5	1637.1	1702.9	1742.6	1816.2	1865	1955	2216	2291.7	2321.7	2494.6	2533.6	2619.9	2737.9	2769.7	2766.3	2828.4	2949.9	3047.3	3144.9	3221.5	3208.6	3229.7
0	0	0	0	16.377	4.1333	19.749	7.5657	12.533	0	0	0	3.0402	32.444	42.054	85.387	130.38	204.09	298.13	378.94	477.52	612.72	747.32	864.72	1009.6	1166.7	1248.4	1472.3	1658.2	1802.5	1924.4	2048.9	2228.2	2412.6	2683.2	2832	3060.2	3135.3	3386.6	3596.6	3742.4	3625.9	3604.6	3596.1	3583	3653.5	3616.6	3582.7	3664.9	3758.1
0	2.2461	0	3.6431	0	3.8121	0	16.401	26.313	37.956	47.829	90.206	133.9	205.06	328.19	432.9	592.15	760.58	1012.2	1195	1631.3	1723.1	2015.4	2553.4	2650.8	2897.3	3205.6	3577.1	3982.9	4235.1	4441.6	4695.1	4971.2	5276	5535.1	5802.9	5913.3	6238.4	6476.1	6708.2	6940.5	7049.8	7167.6	7295.5	7409	7500.7	7433.3	7617.7	7776.6	7774
0	0	0	0	0	0	61.111	122.43	203.12	282.81	579.43	802.66	1064.3	1107.6	1288.5	1562.9	1823.3	2117.9	2386.8	2675	2944.7	3214.1	3515.1	3832	4132.4	4325	4551.3	4877.8	5788.8	5416.9	5649.7	6439.2	6982.1	7103.5	7124	7395.5	7455.3	7744.5	8370.6	7879.8	8747.8	8767.9	8275.6	9421.1	9182.3	9138.1	8477.5	8739.8	9455.6	9468.3
0	0.19164	0	9.317	6.9883	3.7431	13.547	18.378	12.618	9.7618	21.593	42.196	109.29	159.75	247.09	333.31	445.98	634.27	799.68	964.9	1159.1	1240.3	1446.1	1573.3	1744.4	2020.2	2101.1	2290.3	2390	2568.6	2617.6	2842.6	2891	2935.2	2973.2	3053.6	3161.5	3186.4	3293.2	3396.3	3411.8	3347	3481.7	3389.4	3548.5	3513.4	3547.4	3476.7	3558.6	3535.8
12.761	0	0	0	0	0	7.7077	11.923	25.496	52.541	60.745	95.234	118.94	172.35	236.31	337.03	438.17	524.36	623.34	774.92	902.55	1009.9	1128.5	1233.7	1339.6	1437.5	1568.8	1666.3	1867.8	1935.1	2055.5	2161	2327.1	2507.4	2618.9	2777.7	2880.9	2972.5	3147.6	3162.1	3205.1	3294.6	3311.2	3411.9	3429.7	3442.2	3487.6	3517.4	3540.2	3546.1
0	0	0	0	0	15.1	10.992	17.542	18.954	25.285	33.092	46.703	74.203	98.656	120.37	169.17	232.48	285.09	338.27	371.22	454.83	538.11	618.54	680.98	790.5	871.54	970.82	1093.6	1215.7	1365.2	1444.4	1541.9	1611.1	1744.2	1849.8	2008.2	2231.1	2406.8	2686.7	2686.5	2904	2882.6	2946.1	2957.2	3145.4	3050.3	3165.5	3180	3221.4	3290
0	0	0	4.4176	0	11.569	7.8986	28.171	57.589	144	214.3	352.76	476.2	625.74	813.88	983.68	1236.6	1408.2	1673.5	1976.6	2194	2486.3	2635.6	2903.1	3239.5	3554.4	3653.7	3759.5	4092.9	4159.8	4475.8	4492	4668.9	4701.5	4669.7	4842	4876.5	4880.9	4925.4	4904	5129.8	5025.3	5084.8	5058.4	5224.3	5313.1	5251.7	5140.6	5216.9	5253.6
32.874	3.7557	0	0	0	2.356	0	0	0	0	0	13.42	17.969	6.8436	34.12	52.783	67.581	95.459	147.97	229.83	324.41	464.08	643.51	824.74	805.23	1019.1	1182.8	1278.3	1547.2	1786.2	1956.4	2101.6	2389.6	2646.8	2888	3102.9	3271.2	3552.8	3738.8	4028.3	4110.6	4353.3	4462.3	4664	4771.4	4811.9	4898.1	5075.6	5105.7	5311.9
0	0	0	4.6237	4.774	3.1826	17.037	25.203	47.539	71.682	106.06	132.39	192.33	258.94	272.49	364.3	343.18	386.19	422.54	491.05	547.78	567.5	699.66	718.77	774.26	935.77	982.03	1138.5	1250.8	1388.6	1458.5	1586.3	1805.4	1914.2	2086.8	2186.4	2356.2	2529.8	2749.5	2871.9	2973.5	3029.3	3156	3276.9	3353.1	3390.1	3471.3	3366.6	3480.1	3535
0	0	2.252	0	6.5118	0	4.3059	3.2795	2.957	26.086	17.938	30.933	44.295	51.071	74.079	88.685	101.42	116.72	216.6	255.15	345.64	381.98	417.65	478.61	607.92	703.96	697.26	768.75	844.31	864.95	945	1093.8	1344	1485.7	1489.5	1543.5	1715.1	1783	1934.6	1946.2	2141.4	2062.3	2183.8	2260	2566.3	2369.4	2537	2385.8	2548.5	2479.7
0	0	0	10.028	7.1645	8.7864	9.6034	7.7179	24.275	38.779	30.211	42.163	34.453	36.256	24.888	45.879	39.662	45.547	48.552	53.042	51.306	73.564	84.313	97.344	121.84	164.1	245.63	379.8	478.78	626.95	804.8	1032.2	1316.4	1469.3	1712.5	1934.7	2155.5	2428.8	2675.9	2885.7	3038	3140.8	3315	3426.9	3514.2	3592.5	3759.3	3868.8	3989.6	4082.5
30.961	6.4769	0	0	0	0	0	1.7592	89.964	163.29	271.4	365.2	461.61	608.57	865.63	1047.7	1276.4	1540.5	1751.1	2026.9	2278.8	2532.3	2828.3	3103.9	3397	3731.8	3942	4312.5	4564.3	4871.8	5066.1	5299.1	5262.5	5867.7	6528.2	6874.8	7180.3	7556.7	7933.5	8330	8448	8882	8961.1	8953.8	8967.6	9254.1	9449.3	9684.8	9602.2	9834.3
47.118	25.953	0	0	0	0	0	0	0	47.478	112.32	179.08	242.82	339.21	421.72	543.43	670.77	839.19	1047.1	1221	1432.9	1697.1	1921.1	2162.5	2352.6	2675.8	3010	3336	3787.3	3953.1	4354.8	4722.2	5067.8	5382.1	5936.4	6237.5	6674.7	6966.2	7037.9	7702.9	7675.8	8231.6	8411.1	8734.1	8481	8684.6	9024.9	8967.1	9140.9	9108.3
0	2.5415	0	2.8161	0	9.6628	0	0	0	0	0	0	0	0	29.702	65.376	153.53	226.31	319.9	435.1	548.44	676.14	835.82	1011.3	1182.8	1357.7	1521	1576.9	1724.2	1875.5	2054.9	2258.7	2316.2	2395	2575.2	2693.1	2781.8	2889.9	3115	3250.5	3272.6	3295.6	3439.1	3528.7	3560.5	3618.5	3680.9	3811.5	3893.7	3901.1
15.002	7.4775	0	0	0	0	0	0.15843	16.634	19.49	27.748	55.743	64.945	83.368	110.51	121.8	126.41	149.73	181	226.42	261.9	317.89	389.63	429.89	554.16	619.08	752.31	886.86	1040.7	1075.1	1118.2	1256.6	1633.3	1652.1	1811.4	1966.8	2000.2	2297.6	2294.9	2510.6	2716	2768.1	2990	3000.5	3262.6	3323.5	3365.2	3319.9	3109.3	3187.6
0	0	0	0	6.4501	6.1915	17.038	15.76	14.883	15.511	13.641	0.36004	22.672	25.571	11.465	15.496	16.913	74.582	121.47	180.74	301.31	372.6	515.72	641.51	799.82	965.33	1177.3	1384.7	1612.1	1898.3	2135.5	1703.5	2762.5	2830	3368	3321.4	3452.2	3948.1	4276.5	4318.6	4329.6	4493.6	4822.3	4962.9	4996.8	4871.3	5051.6	5089.6	4970.1	4951.9
0	3.8222	0	0	0	0.96835	18.496	16.599	15.656	26.018	63.135	121.4	175.89	286.61	410.41	466.56	731.72	795.4	980.34	1193.7	1315	1524.9	1679.1	1933	1922.7	2358.7	2453.1	2712.8	2950.5	3114.2	2956.9	3022.5	3171.8	3308.2	3314.3	3544.2	3615.9	3604.5	3637	3921.3	3935.4	4117	4047.5	4041.5	4137.4	4184.2	4276.5	4201.4	4268.6	4290.2
1.6302	7.6622	0	0.6223	0	6.7144	0	0	0	3.8036	4.1437	10.102	18.336	13.051	21.325	22.573	23.653	47.777	70.671	108.08	191.45	272.34	391.14	496.2	667.88	804.19	1003.4	1222.8	1431.3	1651.2	1935.9	2160.7	2381.6	2605.8	2891.1	3175	3411.7	3562.7	3852.9	4037.3	4271	4391.6	4637.6	4619.3	4765.5	4921.7	5033.1	5189.3	5198	5274.2
15.574	0	0	1.5992	2.022	5.8803	0	0	0	2.082	3.4477	39.852	117.33	226.22	386.91	610.68	858.71	1186.8	1488.4	1796.6	2228.6	2647.8	3069.9	3489.1	3957	4464.5	4911.9	5424.1	5924.6	6107.7	6571.6	6921.3	7224.9	7641.2	8064	8402.6	8697.2	8754.3	9088.5	9284.7	9335.7	9437.5	9659.9	9761.1	9970.3	10017	9990.3	10042	10014	9894.3
0	0	0	0	18.205	57.666	111.03	225.46	356.05	538.05	742.59	1068	1428.7	1862.1	2318.7	2926.7	3517.6	4106.6	4623.6	5162.7	5901.8	6389.8	6942	7376.1	8103.2	8615.3	9233.4	9754	10522	11065	11664	11889	12280	13157	13610	13937	14284	14590	15087	15405	15818	15838	15948	16482	16496	16435	16422	16507	16784	16692
8.3768	0	0	8.287	0	0	0	0	0	16.66	36.734	70.964	79.152	145.08	194.96	286.47	312.22	430.48	559.86	660.53	825.07	1019.1	1235.2	1439.1	1580.4	1716.6	2010	2127.4	2356.3	2747.2	2855.5	3146.2	3369.1	3541.1	3892.4	4004.7	4417	4545.8	4673.8	4713.8	4962.4	4901	5049	5250.7	5538.6	5304.8	5413.8	5391.7	5542.5	5413.4
0	0	0	0	1.4126	10.172	12.151	4.9526	17.46	27.531	47.802	62.023	76.63	86.431	96.696	108.13	131.78	153.71	179.35	235.61	353.9	462.06	581.27	697.84	832.71	1085.7	1297.7	1456	1735.7	1901.3	2171.3	2203.6	2381	2504.8	2715.3	2758.4	2967.9	2961.7	3080.2	3104.2	3118.2	3296.7	3282.2	3422.1	3498.8	3586.1	3716.3	3594.3	3618.9	3572.7
19.274	3.015	0	0	0	0	0	0	0	0	0	0	4.0769	5.7013	23.445	43.691	86.703	130.73	185.5	243.09	371.23	421.6	545.44	650.74	798.54	940.47	1086.8	1218.7	1433.4	1602.3	1741.2	1895.7	2165.7	2324	2495.1	2623.5	2754.9	2912.5	2954.4	3081.1	3120.6	3167	3230.4	3337.9	3417.3	3481.5	3504.1	3502.6	3602.4	3672.7
6.2907	0.66968	0	0	7.2574	0	0	12.521	28.448	57.659	93.387	159.21	230.58	341.79	490.77	661.37	837.17	1019.4	1265.8	1361.5	1640.9	1951	2197.8	2440.6	2714.5	2993.4	3204.7	3439.8	3585.5	3791.2	3941.1	4036.4	4246.3	4401.8	4628.8	4813.7	4909.4	4860.9	5052.6	5120.9	5317.4	5370.7	5615.5	5716.9	5848.2	5980.1	5988.7	6047.2	5963.1	6048.7
35.204	8.7763	0	0	0	0	0	0	0	0	0	0	0	6.8556	0	22.355	14.999	46.679	37.883	75.424	74.589	126.46	210.76	302.16	404.36	547.67	687.6	857.44	987.41	1117.4	1236.5	1392.7	1523.6	1489.4	1465.8	1545.7	1691.9	1694	1789.3	1839.7	1863.2	1826.7	1910	1929.9	2008.5	1929.6	2073	2007.2	2080.8	2023.3
13.832	4.834	0	0	0	0	3.2834	0	0	0	0	1.2931	0	0	2.0112	29.297	57.861	94.008	147.69	196.13	281.21	349.2	446.17	544.02	687.59	828.28	1040.3	1396.8	1454.7	1716.4	1962.7	2231.2	2506.6	2834	3576.7	3459.9	3783	4236.4	4368.8	4514.4	5015	5133.5	4982.2	5106.9	5232.5	5365.5	5482.9	5521.5	5598.6	5572.2
15.486	4.1562	0	2.0543	0	0	0	0.076508	0	0	0	9.0774	28.096	80.64	127.91	177.23	220.27	302.58	368.95	422.45	494.74	557.38	638.25	735.26	827.51	949.23	1035.6	1096.6	1192	1290.2	1429.6	1535.9	1583.8	1669.3	1743.9	1826.9	1965.4	1992.1	2102.7	2208.6	2317	2379.5	2409.9	2494.8	2595.2	2674.4	2719.8	2794	2855.4	2874.4
0	0	0	0	0	5.0236	5.8652	14.118	29.876	67.552	120.94	205.33	289.49	416.27	492.64	602.24	724.97	824.4	899.56	1024.7	1150.5	1188.1	1296.1	1373.8	1418.2	1492.8	1567.1	1616.3	1731	1712.8	1791.2	1960.7	2002.7	2123	2208.8	2266	2403.8	2589.4	2707.5	2790.9	2920.6	2975.5	3090.1	3123.6	3168.2	3311.8	3363.1	3363.2	3375.2	3443.8
16.602	0	0.31154	0	0	0	0.13188	0	0	0	3.152	30.505	59.504	114.56	207.65	311.74	441.48	577.3	747.84	900.8	1117.1	1294.4	1539.9	1746.1	1938.7	2211.3	2477.3	2642.6	2861.1	3089.2	3336.7	3533.9	3723.6	3902.8	4075.3	4274.6	4392.6	4454.4	4625.8	4738.9	4814	4966.9	4976.7	5031.9	5153.5	5032.2	5083.9	5096.2	5090	5128.1
0	0	0	0	9.9169	12.689	41.019	43.882	46.308	54.415	80.256	110.69	136.79	164.11	164.47	182.11	187.59	206.8	263.61	437.23	295.15	485.05	505.92	520.19	371.02	504.03	575.86	572.72	649.71	532.09	574.24	874.04	1011.3	1111.2	899.73	975.48	1109.8	1144.2	1280.2	1409	1493.7	1654	1708.5	1639.2	1702.4	1666.3	1736.7	1640.2	1722.5	1755.6
12.481	1.9284	10.195	1.0911	0	0	0.98011	26.943	76.524	176.51	327.01	496.84	740.8	887.08	1078.2	1278.9	1465.4	2005	1981	2113.6	2144.8	2446.5	2657.2	2744.5	2885.1	2884.7	3048.8	3223.7	3346.5	3548.6	3528.5	3610.1	3854.9	3949.8	4155.9	4187.7	4453	4297.3	4463.1	4582.5	4660.3	4563.3	4589.7	4872.4	4809.1	4537.9	4588.9	4648.5	4697.9	4739.4
0	0	0	1.5283	0	3.3578	18.017	14.523	57.764	96.72	149.28	231.52	320.2	460.31	637.99	815.37	1015.7	1297.3	1607.1	1981.7	2267.3	2611.7	3070.5	3537.6	3913.3	4303.5	4879.7	5325.9	5832.3	6243.8	6826.6	6951.3	7465.9	7820.6	8218.6	8513.4	8666.8	8950.6	9153.1	9364.6	9569.7	9601.1	9845	10007	10213	10303	10742	10931	10929	11075
20.548	3.0681	0	0	0	3.9694	0	0	0	14.895	39.403	98.09	144.68	175.47	215.92	314.35	393.67	492.6	664.53	870.02	996.16	1274.7	1498.3	1656.3	2001.7	2236.8	2660.9	2842.6	3343.4	3761.9	3988.3	4659.5	5167.9	5427.1	5914.6	6413.9	6757.1	7220.3	7566.8	8042.4	8210.2	8532.8	8664.5	8959.8	9009.2	9100.3	9279.9	9302.6	9424	9405.7
4.4528	2.1847	0	0.6642	4.4921	0	0	0	0	0	0	19.779	31.912	82.301	141.84	211.53	289.93	417.03	506.34	609.38	776.58	933.08	1094.3	1260.3	1490.4	1666.2	1828.5	1987.8	2158.1	2335.2	2506.1	2585.5	2783.8	2772	2976.8	3185.3	3216.3	3201.1	3357.1	3489.4	3524.5	3617.8	3498.1	3568.8	3716.4	3829	3765.8	3809.9	3679.7	3773.9
33.809	9.4021	0	0	0	0	0	0	0	0	0	0	0	0	0	0	0	27.459	59.502	91.378	134.05	218.54	299.93	342.29	382.97	485.37	533.77	552.94	645.7	668.64	722.66	738.82	889.7	863.97	811.73	881.68	1038.5	967.49	1015.8	1041.3	1233.9	1019.1	1130.7	1187.3	1152.8	1147.5	1219.9	1177.2	1265.6	1243
0	0	0	0	0	12.67	16.503	11.487	18.301	14.436	28.433	17.191	27.959	30.217	42.792	35.291	44.862	67.569	57.043	66.306	81.532	98.775	134.27	125	176.28	234.39	302.25	366.29	470.23	592.58	685.84	765.86	884.75	993.61	1130	1189.2	1288.3	1367.9	1485.2	1559.3	1584.1	1629.4	1669.2	1803.3	1790.5	1790.2	1913.3	1867.4	1898.6	1909.2
15.193	2.0743	2.6616	0	0	0	0	1.317	0	0	0	0	0	0.015091	3.6415	26.459	40.45	53.224	83.318	79.552	98.741	132.4	199.24	250.82	347.25	420.73	540.74	661.27	810.17	985.65	1169.7	1323.6	1507.4	1723.5	1851	2147.6	2310.2	2440.2	2663.2	2887	3144.8	3196	3365.7	3499.9	3471.1	3678.5	3574.7	3630.1	3594.4	3584.7
0	0	0	1.7446	5.0223	2.2998	8.1533	15.561	12.61	7.1728	8.0292	10.233	12.882	11.474	13.407	16.954	3.9415	17.729	18.884	25.901	54.403	89.773	160.53	234.93	310.33	604.55	595.19	740.04	868.24	1036.9	1106.7	1236.4	1378.6	1524	1656.4	1772.8	1895.6	2059.1	2179.4	2258.2	2318	2410.8	2490.8	2549.3	2562.5	2626.1	2665.8	2594.5	2645.9	2653.5
30.647	14.386	0	0	0	0	0	0	0	0	0	31.845	90.962	131.42	211.27	274.21	350.43	508.97	642.27	755.61	882.77	1082.5	1215.7	1361.1	1454.2	1650	1753.7	1862.3	2056	2149.3	2093.3	2208.4	2343.7	2262.6	2519.4	2450.1	2588	2656.3	2849.4	2825.3	2767.1	2776.5	2865.7	2845	2912.2	3086.2	3005.5	3043.3	3108.5	3051.5
0	0	0	0.31621	1.6438	0	6.6395	9.6972	15.588	22.332	35.329	62.529	99.819	143.12	183.05	253.03	364.48	478.56	591.66	656.31	833.56	945.83	1137.4	1335.7	1519	1812	2008.2	2233.1	2428.2	2723.9	2719.6	3022.2	3144.5	3334	3520.8	3530.6	3758.2	3727.8	3991.4	4144.9	4045.6	4085.8	4056.6	4243.1	4245.4	4546.8	4589.6	4668.5	4623.8	4692.5
0.41594	4.3619	0	0	10.547	0	4.8132	0	0	0	0	11.302	24.033	60.174	96.727	163	286.21	389.81	585.87	562.16	773.67	868.96	1079.7	1230	1416.1	1534.1	1796.3	1982.6	2536.7	2317.7	2451.1	2635.3	2864	3076.6	3335.8	3507.9	3675.8	3822.4	4073.1	4364.1	4280.8	4361.9	4495.5	4566.9	4631.8	5560.9	5567.2	5556.5	5781.5	5843.5
6.9968	0.66765	0	0	5.489	0	7.8468	3.0129	1.1992	3.1613	0	12.272	8.842	7.1733	20.533	39.691	42.007	53.422	72.536	78.988	117.95	145.94	174.16	196.48	222.43	222.7	283.96	296.65	335.85	393.8	427.61	479.2	498.33	547.76	596.39	641.79	613.09	650.17	687.82	761.79	726.94	784.45	811.59	839.96	830.39	730.07	796.53	876.61	874.67	909.97
33.762	12.257	0	0	0	0	0	0	0	5.7686	25.173	64.083	102.15	161.98	208.94	279.14	307.51	397	491.86	666.27	848.27	988.75	1161.3	1372.6	1616	1839	2071.3	2261.2	2479.9	2647.4	2799.8	2966.9	3061.7	3305.9	3471.9	3631.8	3683.1	3796.5	3970.3	4082.6	4190.6	4271.2	4286.7	4438.6	4417.8	4489.9	4487.6	4430	4562	4534.7
12.251	0	1.5957	0	0	6.3283	0	10.989	48.623	118.02	222.53	354.31	552.2	783.08	1026.4	1369.3	1610.3	2019.4	2358.3	2705.9	3088.8	3607.2	4050.6	4445.8	4786.3	5153.7	5614.1	6013.6	6368.7	6737	7065.6	7390.4	7572.1	8003.2	8234.4	8442.1	8995.9	9007.4	9411.8	9278.6	9553.5	9333.9	8546.5	9437.9	9586.9	9687.5	9719.5	9557.9	9596.6	9691.2
0	0	0	2.8588	9.9933	10.784	8.9392	10.875	31.733	39.248	45.137	68.464	86.008	105.72	154.93	221.68	255.59	308.14	392.17	501.7	584.73	599.91	677.68	823.12	978.43	1042.9	1050.6	1240.8	1306.4	1375.7	1555.6	1706.9	1959	2092.8	2101.2	2219	2289.7	2355	2510.9	2522	2706.5	2509.5	2748	2614	3047.8	2781.3	2994.9	2810.1	2768.8	2875
0	0	0	0	16.076	13.799	18.495	13.783	14.639	39.218	60.777	93.292	158.44	226.86	330.23	429.12	580.19	753.52	971.21	1133.1	1342.7	1564.1	1833.6	2073.9	2431.9	2597.1	2828	3274.1	3390.5	3721.7	3834.6	4266.2	4609.8	4847.7	4852.2	5188.2	5364.6	5641.3	5811.5	5929.6	6115.2	6495	6188.5	6015.3	6112.8	6158.2	6279.3	6098.1	6198.7	6183.2
32.769	7.5643	0	0	0	0	6.0634	3.099	12.673	42.83	86.277	165.85	262.74	425.44	607.3	797.12	974.59	1164.8	1361.7	1550.6	1798.5	1962.3	2172.1	2349.4	2538.2	2729.8	2854.9	3119.6	3305.6	3489.1	3676.9	3895.2	4029.5	4254.3	4536.1	4737.3	4988.8	5190.8	5309	5518	5636.8	5815.4	5930.8	6080.6	6254	6417	5816	5970.6	5923	6125.6
0.33073	0	0	0	0	12.024	24.229	7.5528	4.0256	1.3849	7.5718	41.472	44.926	87.629	88.532	147.26	229.84	300.97	299.06	444.13	554.98	631.74	751.44	892.11	1040	1181.6	1323.7	1434.4	1794.6	2105	2097.5	2227	2280.1	2655.6	2837.5	3153	3364.5	3501.3	3783.7	3977.5	4239.3	4386	4602.6	4727.7	4938	5341.7	5557.4	5728.1	5854	6216.7
0	1.8181	7.6826	0	0	0	10.74	16.047	23.505	14.737	37.777	44.999	55.419	85.187	102.56	153.35	204.07	268.47	371.09	454.79	537.84	678.76	843.98	990.51	1163.7	1362.2	1534.4	1704.3	1954	2114	2290.7	2510	2726.2	2882.5	2997.7	3244.6	3430	3533.4	3752.7	3792.7	3939.4	4014	4102.7	4124.3	4302.5	4407	4397.3	4525.9	4600.2	4501.3
0	0	0	0	18.855	25.742	39.522	39.21	45.984	48.9	79.332	105.25	131.9	182.41	296.43	381.87	509.12	626.44	765.24	948.97	1172.2	1336.8	1437.2	1672.4	1839.5	1950.5	2175.1	2309.3	2494.1	2661.5	2827.3	3017.7	3163.6	3326.7	3511	3662.9	3774.8	3943.6	4162.3	4173.3	4242.2	4407.4	4498.5	4577.7	4685.6	4682.2	4710	4681.5	4748.2	4703.3
7.2665	0	0	0	0	0	25.841	44.449	73.069	135.33	220.78	358.35	515.23	727.09	953.05	1258.3	1547.7	1887.5	2256.7	2467	2772	3082.8	3431.4	3756	4036.3	4269.7	4613.3	4828.2	5096.4	5285.9	5597.3	5860.4	5942.2	6176.5	6496.1	6600.6	6819.1	6873.8	7014.1	7239.7	7113.3	7290.5	7311.2	7275.8	7452.5	7397.9	7532.2	7480.6	7457.7	7654.8
2.8913	12.708	15.328	25.049	0	0	0	0	0	0	0	0	0	0	0	3.4045	20.298	34.5	52.609	62.153	83.398	106.84	127.6	168.03	200	231.87	228.34	271.27	288.09	361.85	388.86	480.58	543.28	619.76	717.21	766.45	883.31	953.85	1057	1129.1	1257.7	1237.4	1288.4	1388.1	1452.6	1548.2	1624.8	1723.3	1750.8	1794.3
0	0	0	0	15.103	11.941	13.372	14.967	13.524	27.7	18.369	18.963	23.826	18.674	26.859	42.224	55.702	101.13	148.79	213.48	316.43	392.68	545.29	477.54	557.39	637.28	763.23	856.95	1020	1177	1287.9	1430.9	1570	1868.3	1908	2018.1	2217.2	2414.1	2570.9	2737.1	2840.2	3020.8	3160	3207.2	3306.8	3470.7	3513.6	3562.1	3499.6	3570.9
0	2.855	0	10.54	8.7253	0	9.7429	34.066	31.06	90.462	134.7	289.22	438.67	588.58	723.71	908.86	1104.5	1319.5	1545.2	1742.9	1930.6	2130.2	2337.5	2585.2	2777.8	2993.9	3246.6	3582.6	3830.7	4238.3	4451.9	4951.5	5036.2	5295.7	4835.4	5181.5	5460.4	5690.6	6000.8	6273.5	6630.1	6680.1	6183.8	6563.4	6804.7	6688.6	6709.7	6744.5	6714.6	6680.7
0	0	7.8045	3.7625	12.996	9.8459	0	0	0.1013	0	0	0	0	14.557	60.561	110.64	234.37	365.59	509.09	671.35	833.01	1028.3	1273.3	1480.1	1731.8	1940.6	2159.2	2310	2519.3	2719.6	2819.6	2969.8	3130.1	3327.9	3505.4	3650.3	3788.3	3902.3	4014.7	4134.5	4257.5	4324.8	4309.8	4541.1	4678	4682.2	4760.7	4694.2	4735.9	4819.8
9.6575	0	0	1.3733	0	0	2.1262	0	5.3879	4.2343	9.316	28.43	35.318	69.269	95.3	138.16	193.34	276.02	383.14	508.61	633.65	792.65	908.37	1052	1207.1	1324.2	1441.2	1565.4	1778.8	1895.2	2013.3	2049.6	2260.4	2110	2234.5	2337.7	2451.1	2559.1	2672	2748.3	2796.4	2921.7	2921.3	3023.8	3022.6	3064.8	3146.2	3148.8	3205.9	3214.9
0	6.4601	0	0	0	6.3832	4.035	10.573	10.784	15.273	4.3684	5.8577	24.543	33.638	68.31	93.746	151.99	204.84	264.66	335.75	441.95	544.35	679.84	827.42	925.98	1042.9	1108.3	1328	1369.4	1518.6	1724.3	1930.4	2068.8	2183.9	2240	2385.4	2493.9	2638.6	2748.2	2920.7	2969.2	3076.5	3082.3	3144.3	3241.8	3389.6	3388.3	3441.5	3391.2	3406.7
0	0	3.2	2.3912	7.0241	0	1.6978	12.079	22.815	52.405	89.332	155.31	233.72	324.32	420.92	519.15	605.83	718.38	873.83	1080.8	1201.3	1420.3	1585	1795.7	2165.1	2445.4	2617.7	2888.2	3178.4	3381.5	3639.8	3772.2	4263.1	4542.2	4633.9	4853	5110.3	5405.9	5659.9	5779.2	6026.3	6026.8	6271.3	6427	6840.4	6699.5	6878.8	6759.2	6947.5	6924.9
37.277	11.185	0	0	0	0	0	0	0	0	0	0	0	15.498	0	4.6982	15.471	57.577	58.828	91.719	91.941	152.06	195.64	252.64	332.2	419.01	492.43	651.89	735.38	878.82	979.75	1171.9	1380.2	1542.5	1672.7	1838.8	2115.3	2114.1	2282.2	2522.4	2649.9	2550	2692.1	2802.5	2854.4	2796.1	3221.1	2940.2	3138.5	3097.8
25.433	0	0	0	0	2.2502	5.7509	19.68	26.637	51.524	75.595	118.82	162.65	218.28	269.32	364.32	459.87	652.12	768.41	950.24	839	1053.1	1243.1	1417.6	1715.2	1970	2241.1	2575	2876.6	3215.3	3425.2	3913.8	4410.2	4624.9	4905.4	5150	5489.7	5665.1	6068.2	6158	6412.7	6432.4	6669.7	6760	6778.4	6964.1	7372.7	7310.3	7437.7	7413.1
21.895	5.5209	0	2.576	0	0	4.7205	3.9277	9.7492	9.6879	20.111	12.784	12.291	6.8349	0	5.6001	11.239	36.786	52.415	179.7	192.22	377.17	376.99	463.51	566.18	715.52	1112.8	1053.2	1006.8	1249.3	1228.6	1333.4	1376.8	1619	1804.9	1900.2	1943.8	1993.7	2090.8	2145.7	2307.2	2308.9	2442.5	2498.3	2444.3	2828.2	2251.4	2356.8	2438.3	2509.7
0	7.1614	0.77124	0	5.2524	2.8287	0	7.4844	2.1528	1.9319	0	32.098	48.708	98.039	161.46	229.07	315.81	329.45	465.3	567.48	677.49	655	806.2	929.87	1022.4	1244.5	1237.5	1539.3	1686.1	1955.9	2308.7	2421.8	2739.8	3323.4	3248.3	3559.4	4336.9	4219.6	4790.5	5462.7	5709.1	5251.7	5709.1	5552.4	5986.5	5841.2	6013.3	6270.4	6525.2	6679.1
0	4.8687	0	6.5718	0	6.8427	0	0	0	18.529	65.943	155.55	233.2	382.03	543.97	776.95	1028.1	1264.7	1485.8	1807.4	2048.1	2331.7	2520.1	2878.8	3194	3361.8	3589.4	3866.8	4216.9	4423.5	4724.3	4947.5	5282.2	5482	5870.5	6006.3	6203.1	6507.2	6593.2	6785.9	6980.8	7012.7	7093.2	7194.7	7067.3	7130.1	7270.5	7202	7228.1	7228.2
0	2.2428	2.3094	0	5.7287	5.692	0.34061	0	6.3537	29.852	51.408	107.97	181.79	256.13	378.5	522.83	674.67	1042.1	1022.2	1243.5	1920	1679.2	2166.7	2110.7	2655.6	3100.9	3238.9	3014.2	3198.6	3354.9	3709.2	3879.6	4211.1	4266.3	4332.5	4512.8	4717.1	4751.2	4799.8	5011.8	4988.3	5117.5	5031.6	4972.7	5406.2	5503.2	5578.5	6354.9	5428.9	6326.7
14.108	7.5595	2.1533	10.126	10.775	0	0	0	21.963	73.368	117.84	242.11	348.46	520.97	719	946.36	1228.9	1601.7	1877	2257.4	2629.5	2864.7	3148.3	3447.5	3828.9	4145.9	4347.9	4725.7	4957	5145	5389.8	5517.3	5901.9	6040.5	6281.4	6403.1	6513.7	6668.7	6825.2	6936.4	6760.2	6901.8	6998.1	7093.7	7189.7	7132.2	7133.5	7148.2	7271	7110.9
0	0	0	26.189	124.94	48.534	71.549	81.293	242.49	256.14	142.7	190.97	247.76	323.66	391.08	450.12	589.92	774.63	978.38	1048.6	1254.8	1303.4	1518.9	1683.9	1820.1	1838.7	2129.1	2115	2298.4	2424.8	2488.8	2701.3	3185.4	3367.9	3075	3523.6	3363.3	3764.2	3836.7	3939.2	4025.4	4057.6	4009.8	3854	3922.1	4237.4	4136.2	4187	4284	4019.8
2.5372	2.0515	0	3.6407	0	0	8.9309	0	0.57204	8.6295	19.724	29.164	31.574	44.594	114.79	73.628	187.09	234.32	280.04	484.91	603.54	735.38	901.38	1051.5	1209.8	1428.3	1618.7	1762.3	1969.4	2253	2494.2	2806.7	3070.4	3360.3	3685.5	4173.4	4434.6	4745.3	5044.1	5021.4	5243.4	5520.2	5707.5	5996	6223.9	6406.4	6490.5	6449.5	6706.2	6833.7
0	0	23.46	21.641	3.3314	3.3414	0	25.233	23.235	81.942	96.494	208.26	291.53	385.06	468.51	576.08	665.33	770.56	880.1	978.85	1036.2	1109.7	1234.6	1331.7	1445.1	1516.1	1666.1	1746.9	1860.4	1890	2086.9	2206.3	2243	2479.7	2584.8	2627.1	2675.4	2711.3	2800.2	2850.4	2823.6	2873.7	2923.6	2969.7	2958.1	3055.8	2975.1	2946.2	2990.9	3011.8
0	0	0	0	2.4862	1.6265	14.587	43.591	77.286	138.47	195.89	311.05	396.15	502.1	615.79	766.28	929.12	1094.7	1279.7	1434.2	1560.9	1799.1	2012.9	2191.1	2556.4	2793.9	3041.7	3025.9	3420.7	3574.2	3809.5	3976.6	4192	4280	4468	4581.3	4915.1	4921.9	5150.7	5338.8	5470.5	5553.8	5674.3	5707.5	5899	5977.2	5955.8	5886	6012.7	5958.8
0	0	0	2.0864	4.1305	3.9481	11.246	6.0819	3.814	6.4091	7.279	16.781	7.5881	34.766	49.709	96.628	177	279.46	380.73	512.16	670.93	885.1	1079.5	1237.8	1468.9	1663.7	1868.3	2115	2298.2	2502.2	2547.8	2857.5	3090.4	3247.6	3466	3479.6	3678.4	3846.1	4002.4	4066.7	4084.7	4036.7	4103.9	4071.6	4247.8	4251.3	4326.6	4371	4333.1	4451.2
0	5.2258	15.439	7.2739	0	0	3.4255	0	0	0	10.62	0	60.072	132.16	107.35	232.52	292.53	441.58	569.83	746.7	1014.7	1148.7	1329.1	1463.1	1540.8	1627.3	1869.8	2032.3	2176.7	2390.6	2621.3	2749.5	2955	3150.2	3323.9	3509.8	3554	3553.4	3741	3868.7	4095.7	4348.1	4343	4461.1	4520.2	4488.5	4547.2	4554.5	4634.7	4723.3
0	0	0	0	1.0336	6.0285	11.174	42.254	60.394	92.347	141.17	267.64	446.01	430.21	506.11	518.45	656.46	815.1	985.11	1236.1	1466.8	1697.4	1985.7	2204.4	2590	2814.5	3156	3381.5	3628.8	3887.5	4138	4525.4	4792.9	5083.9	5233.4	5544.4	5773.5	5950	6122.8	6473.5	6668.5	6537	6567.3	6644.6	6744.8	6741.1	6820.4	6944.2	7024.6	7019.9
4.9472	0	0	2.3198	0	13.506	11.869	11.488	8.1795	19.175	14.045	49.691	79.568	130.92	205.81	285.82	404.48	461.25	592.18	759.33	952.94	1141.5	1304.9	1595.5	1791.4	2020	2227	2421	2613.7	2731.9	3058.5	3234.3	3353.8	3520.7	3636.3	3913.8	4081.7	4229.7	4252.5	4594	4736.9	4840.5	4897.9	4995.1	5168.8	5291.3	5252	5297.4	5332.4	5350.1
0	0	0	4.9265	7.8714	4.0797	13.958	27.308	18.819	22.57	11.758	23.679	27.764	29.887	21.002	39.717	32.529	62.884	99.318	137.33	151.85	200.77	235.82	253.78	293.44	316.45	362.13	424.29	511.22	625.05	703.8	821.31	927.4	1067.7	1214	1374.7	1578	1758.9	1987.5	2121.7	2268	2405	2549.5	2733.1	2800	2905.6	3019.1	3053.1	3156.4	3097
0	12.465	0	0	0	0	3.6815	4.9294	44.404	55.301	73.671	141.42	193.71	276.08	334.21	427.8	496.87	581.29	647.99	790.18	931.23	1050.4	1084.9	1184	1361.2	1596.4	1674.6	1865.4	2000.4	2189.7	2274.2	2404.1	2616.2	2756.7	2947.6	2882.6	3100.9	3218.5	3325.4	3195.7	3423.5	3529.9	3452.8	3618.6	3459.4	3715.2	3646.6	3400.5	3381.6	3236.5
27.868	5.7688	0	0	0	0	19.123	48.731	80.326	189.24	318.2	328.39	611.13	760.54	931.86	745.34	854.56	1401.7	1253.1	1325.6	1416.6	2159.3	1687.8	1782.1	1986.7	2438.6	2164.2	2669.1	2594.2	2501.8	2276.8	2404.3	2787.2	2877	2884.5	2832.8	3042.3	2937.9	3025.6	3223	3379.7	3506.1	3471.5	3696.9	3470	3505.3	3919.9	3944.2	4022.2	3806.7
5.3006	0	0	0	0	9.8388	0	0	0	7.8567	14.738	50.096	69.733	93.206	113.05	162.14	241.03	275.83	337	445.26	472.72	629.31	775.97	806.38	995.15	927	1283.2	1329.2	1364.3	1761.7	1989.9	2029	2169.8	2312.3	2427.4	2619.1	2809.2	2842.8	3048.4	3237.2	3482.3	3589.2	3475.9	3706.1	3802.3	3923.4	3880.9	3996.7	4095.6	4042.8
0	0.75182	3.8765	0	0	4.4663	2.8059	0	0	9.0802	30.619	63.333	116.09	165.52	227.68	357.54	469.02	581.34	671.05	848.75	973.88	1186	1257.9	1469.6	1671.7	1783.5	2075.6	2304.7	2558.7	2674.8	2993.9	3284.1	3525.7	3797	4029	4215.1	4379	4637.5	4889.1	5091.3	5322	5402.2	5477.7	5642	5774.7	5926.4	6098.1	6153	6240.3	6331.6
16.399	0	0	0	0	0	11.314	63.098	131.69	259.99	350.81	534.73	743.81	997.67	1279.8	1614.2	2037	2361.2	2710.1	3144.9	3461.1	3930	4282.6	4710.6	5203.5	5387.1	5793	6057.6	6350.3	6476.7	6801.4	7127.5	7474.4	8046.3	7979.9	8222.8	8584.7	8829	8990.5	9552.4	9693.2	9789	9917.5	10014	9892.9	9932.1	10031	9797.1	9598.4	9416
0	0	0	0	12.835	13.565	28.335	33.447	32.632	33.519	14.168	8.6828	22.716	18.297	49.44	78.09	119.46	204.72	314.24	483.86	656.31	915.89	1237.1	1421.5	1843.6	2200.6	2609.6	3071.3	3471.5	3891.9	4349	4707	5117.6	5655.5	5964.1	6277.1	6720.5	7054.1	7301.9	7437.9	7744.3	8051.7	8180.8	8376.9	8499.5	8561.5	8713.7	8785.1	8942.5	8856.2
6.8287	0	0	9.9412	4.6363	0.48639	0	0	0	0	1.8047	37.004	93.484	183.75	300.02	463.05	674.28	870.37	1118.4	1345.3	1564.2	1868.2	2135.7	2371.6	2702.3	2800.8	3082.4	3237.2	3354.5	3501.2	3621.6	3749.2	3890.8	3963.3	4134.6	4182.1	4264.2	4278	4305.1	4272.6	4448.5	4457.8	4497.5	4525.3	4516.1	4579.1	4509.6	4481.5	4398.9	4369.8
5.339	3.4854	3.5856	0	5.4998	0	0	0	0	6.2983	18.671	60.349	90.55	165.47	254.66	383.49	573.94	784.92	992.72	1218	1556.4	1867.3	2156.2	2374.2	2784	3075.1	3380.8	3680	4002.2	4304.4	4703.7	4863.6	5114.9	5543.7	5658.2	6114.7	6217.1	6490.1	6773.3	6938.8	7153.2	7379.1	7682.9	7874.5	8148	8113.8	8003.1	7954	8025.1	7930.2
13.121	67.793	0	0	0	0	0	0	29.899	137.02	362.97	558.96	856.95	1131.7	1425.6	1810.7	2131.6	2584.4	2903.9	3171.2	3476.1	4264.3	3982	4641.1	5476.5	5706.8	6083.1	6625.7	7172.3	7848.7	8453.4	9050.6	9537.6	10149	10925	11352	10893	11054	11598	11786	12292	12688	12765	12170	12712	12838	12839	13035	12748	13320
11.707	0	0	1.7476	0	5.8459	0	0	16.418	18.327	14.219	44.107	75.712	103.99	213.88	292.06	357.78	337.78	505.86	456.94	539.34	782.66	862.94	979.36	1101.4	1226.9	1364.9	1475	1590.1	1636	1743.3	1858.6	1901	1946.8	2041.3	2109	2126.9	2201.9	2245.6	2149.3	2208.1	2245.7	2420.9	2426.1	2569.5	2426.7	2546.8	2545.2	2427.7	2526.7
0	0	0	0	7.0289	3.5823	37.924	25.138	51.134	57.408	106.85	160.77	255.27	312.53	450.47	585.65	743	924.12	1170.8	1293.1	1574.8	1737.4	2025.8	2296	2563.2	2823.1	3009.3	3258.2	3516.4	3613.5	3934.3	4176.4	4351.8	4598.5	4742.3	4898.3	5083	5287.6	5312.2	5555	5596.2	5765.1	5882.6	5987.5	5922.8	6006.3	5844.9	5842.9	5847.9	5895.1
0	0	3.764	0	0	14.012	1.9355	12.322	0	0	0	0	5.6958	0	15.357	32.677	65.09	118.35	158.28	248.87	365.55	469.29	554.07	701.65	882.66	1034.3	1180.8	1381.5	1638.8	1808.3	2074.3	2236.5	2500.9	2628.7	2882	3055.2	3248.9	3502.6	3692.7	3960.9	4110.5	4283.3	4387	4316.6	4486.4	4698.4	4671.4	4841.9	4816.9	4868.6
0	0	0	4.3419	0	13.678	23.618	80.828	145.96	283.69	429.4	632.7	914.45	1214.7	1497.9	1842.5	2125.6	2417	2785.5	3132.9	3403.7	3770.1	3976.9	4302.4	4721.3	5081.1	5274	5544.5	5791.9	6154.2	6349.6	6647.4	6941	7208.2	7555	7717.8	7839.7	8104.4	8391.2	8466.7	8696.5	8726.3	8849.6	9081.6	9114.8	9195.3	9303.4	9394.4	9388.6	9474.6
42.963	10.967	0	0	0	0	0	0	0	0	0	0	15.643	80.78	151.18	286.47	441.82	591.13	748.37	937.1	1102.3	1267.4	1529.7	1780.9	1924.7	2133.3	2282.2	2497.1	2566.1	2778.1	2850.5	2993.8	3163.3	3428.5	3768.7	3562.3	3745.5	3727.1	4057.1	3827.1	4345	4657.5	4724.8	4858.2	5141.1	5298.2	5520.5	5578.3	5747.9	5790.4
13.047	19.225	14.086	11.786	0	0	0	0	0	17.196	116.48	115.82	332.86	481.14	609.66	900.99	781.97	1078.3	1610.8	1891.7	1637.6	1931.1	2295	2433.2	2872.2	3108.9	3271.6	3632	3944.9	4174.5	4328	3861.1	4888.8	5014.5	5586.6	5606.4	6227	5719.7	6092	6912.1	7296.6	7859.1	7991.5	8119.5	7710.2	7487.6	7980.9	7848	7890.6	7857.4
11.962	4.918	0	0	0	3.4346	2.1626	0	0	0	0	0	0	49.237	27.278	110.67	195.15	297.43	384.26	432.39	563.44	673.84	929.65	980.22	1145.9	1555.7	1470.1	1696.3	2081.9	1782	1851.1	2462.3	2530.5	2736.4	2842.4	2991.5	3005	3021	3197.8	3278.3	3274.1	3354.6	3333.9	3496.8	3414.8	3339.5	3304.3	3482.2	3547.1	3611.1
0	0	0	21.262	30.702	16.284	12.103	29.195	7.786	7.6694	0	0	3.0131	0	0	0	0	12.164	98.906	147.33	283	346.35	425.25	633.26	1045.6	1212.3	1404.7	1541.4	1823.3	2064.9	2513.7	3159.8	3616.6	4038	4351.4	4702.2	5152.1	5416.1	5732	5886.3	6215.5	6189.9	6488.4	6687.5	7012.7	6725.8	6991	6904.6	6917	6849.2
9.9364	0	0	0	0	0	1.6942	0	0	0	0	0	0	0	11.816	25.001	47.999	87.431	116.12	182.54	223.58	297.27	389.04	453.02	573.61	652.03	828.55	895.52	1057	1171.4	1251.3	1388.6	1544.2	1764.7	1944.6	2139.6	2314.8	2503.7	2739.3	2855.6	3103.8	3210.1	3290.7	3436.8	3543.7	3606.3	3643.4	3531.3	3622.2	3611
0	0	0	0.50397	4.4828	18.535	5.7249	19.067	33.811	32.029	39.429	55.86	50.681	75.23	66.067	83.733	119.34	185.54	241.68	444.52	479.05	620.8	773.63	916.72	1116.9	1304.1	1493.8	1701.3	1911.9	2040.4	2212.7	2434.7	2652.8	2828.6	3081.2	3250.6	3295.2	3404.2	3664.6	3643.9	3711.6	3859.7	3872.9	4010.4	4128	4206.9	4305.4	4376.6	4429.8	4643.6
0	0	0	0	15.549	15.044	26.134	18.754	29.645	30.087	31.895	44.261	92.885	114.3	158.3	205.24	251.32	340.39	442.07	553.7	703	822.78	1003.2	1104.6	1275.7	1371.9	1495.6	1649.3	1782.9	1864.1	1910.9	2032.8	2126.5	2259.5	2355.6	2472.2	2616.9	2765.3	2844.4	2987.7	3022.9	3055.7	3096.5	3216	3310.6	3345.2	3365.2	3366.2	3410.5	3319.6
0	0.91654	0	0	1.0152	13.126	25.308	0	10.383	42.53	34.721	123.86	139.11	357.22	448.2	421.09	201.2	257.05	337.28	433.08	558.61	680.84	840.39	971.02	1131.7	1310.2	1506.5	1781.4	2069.4	2292.6	2577.6	2808.1	3025.4	3262	3606	3686.6	3961.7	4113	4310.1	4474.9	4550	4639.3	4797.5	4930.2	5042	5008.2	5184	5176.3	5235.7	5298.1
5.5907	1.6411	0	0	0	7.9407	0	5.8116	4.1954	22.853	53.743	122.6	224.51	367.64	527.5	707.03	910	1125.3	1331.4	1547	1720.9	1999.2	2196.4	2331.9	2468.2	3077.6	2812.4	2887.8	2976.5	3040.3	3203	3329.1	3282.8	3302.8	3269.9	3403.4	3395.9	3377.4	3344.4	3460.9	3453.1	3425.6	3456.5	3456.3	3546	3607.7	3535.6	3558.5	3537.9	3527.5
4.287	0	0	4.1507	0	0	2.8263	0	0	4.8236	0	2.4575	0	0.61686	24.78	32.609	55.455	75.166	91.893	122.41	160.4	207.07	269.4	316.85	377.04	417.57	471.16	489.07	541.14	590.16	633.35	747.63	760.67	819.88	875.99	945.11	948.93	1003.4	1015.1	999.05	1039.7	1078.9	1111.6	1173.2	1188.9	1209.7	1213	1224.2	1222.9	1220
0	0	0	3.4798	13.95	16.99	30.775	21.654	46.003	57.639	89.275	148.9	218.75	302.68	378.98	551.92	598.42	545.84	925.47	937.43	994.21	1287.3	1253.2	1332.9	1457.6	1623.8	1401.8	1731.7	1816.1	2275.6	2089.5	2499.5	2718.3	2780.7	2437	3155.2	3351.2	3433.1	3284	3739	3808.5	4091.7	4083.3	3530.6	4184.8	4230.3	4331.9	3901.9	4275.5	4443.8
17.611	8.1243	0	0	0	0	0	0	0	0	0	0	0	0	0	8.5635	42.397	80.587	151.45	226.69	324.29	475.54	603.86	772.9	943.92	1207.9	1432.6	1561	1868.4	2084.3	2323.6	2610.4	2791.5	2911.4	2953.5	3232.1	3438.6	3493	3587.7	3824.1	4057.9	4131	4168.6	4226.4	4307.8	4455.4	4472.1	4496.7	4565.6	4657.3
0	6.4413	0	0.28662	3.7807	3.1181	0	0.55597	0	0	0	28.499	54.315	82.295	129.71	180.99	239.77	286.7	351.96	417.88	443.7	547.51	564.76	577.56	646.75	735.63	810.91	819.75	830.23	826.24	809.58	848.63	881.39	910.28	951.6	963.29	989.81	980.15	995.6	1033.3	1046.1	950.1	1040.8	967.37	966.63	993.77	992.93	959.61	1003.1	959.27
0	0	0.45151	0	5.1421	0.041932	22.645	38.087	61.236	81.458	111.2	148.94	178.69	225.76	246.11	310.5	347.47	403	454.36	512.79	546.61	544.74	605.52	636.98	706.21	768.01	878.3	1015.7	1295	1559.4	2037.5	2283.2	2710.1	3250.9	3700.6	4237	4865.8	5270	5715	6268.9	6611.3	7143.8	7395.6	7655.6	7897.8	7874.9	8081.1	7949.4	8206.6	8325.9
0	0	1.0523	2.3905	0	0.4913	1.8952	5.8131	28.801	81.341	107.16	194.3	297.18	412.01	567.72	787.59	981.23	1189.8	1472	1754	2033.2	2321.3	2753.8	2990.2	3364	3689.6	4081.6	4369.5	4709.8	5085.2	5549	5940.5	6383.6	6685.2	7064.8	7549.3	8075.7	8521.8	8750.1	8944.9	9259	9454.7	9761.7	10023	9911.7	10284	10447	10689	10769	10941
21.894	0	0	0	0	1.5601	7.3242	20.487	66.544	126.31	211.47	377.42	516.17	734.53	965.67	1260.9	1463.5	1655.1	2019.8	2279.7	2633.3	2911.4	3266.2	3591.9	4001.3	4394	4916.9	5282.2	5295.6	5688	5621.1	5536.6	5714.2	5976.3	5946.8	6008.4	6119.6	5934.3	6101.3	5954.9	5919.3	6064.3	6155.3	6080.9	6150.1	6156.7	6029.6	5952.9	6148.1	6085.4
21.457	2.3526	0	0	0	0	0	0	0	0	0	0	0	0	0	0	0	0	0	0	0	0	0	0	0	0	11.567	53.079	151.08	285.56	422.34	620.07	826.25	1107.6	1273.2	1532.2	1749.6	1904.1	2093.6	2207	2383.5	2552.3	2678	2836.1	3002.6	3062.5	3135	3184.4	3292.5	3368.2
3.0582	0	0	0.64834	1.1779	5.0087	0	0	1.6091	0	0	3.2628	0	12.318	3.0692	40.069	75.396	153.06	234.54	370.53	520.9	743.28	1007.5	1277.1	1452.6	1744	2039.6	2376.4	2700.8	2991	3232.6	3655.4	3802.6	3969.7	4309.4	4468.5	4534.5	4884.7	5064.6	5068.8	5296.1	5600.7	5532.8	5751.4	5676.4	5739.5	5844.5	5804	5824.4	5804.6
0	0	0	0	6.4239	15.187	20.23	14.528	29.062	45.205	63.401	80.591	100.25	164.93	223.39	324.9	395.58	543.66	658.48	874.08	1021.6	1262.4	1466.6	1650.5	1872.6	2143.6	2357.5	2603.7	2812.2	3014.6	3220.2	3434.6	3681	3873.6	4018.2	4120.1	4333.1	4625	4704	4737.6	4869.8	4875.2	5001.8	5071.4	5092.3	5143.6	5232.8	5366.8	5337.7	5362.4
27.681	0	0	0	0	5.1002	0	0	4.5851	2.4425	41.948	23.075	60.826	99.167	126.4	199.09	186.08	273.75	300.14	374.08	396.64	455.3	535.1	593.85	672.43	784.04	882.58	992.01	1102.5	1194.3	1255.4	1400.1	1486.2	1558.2	1588.2	1617.3	1820.4	1867.8	1973.8	1979.7	2059.1	2094	2187.3	2165.5	2141.1	2113.3	2209.2	2214.2	2294.3	2260.5
4.3044	5.1603	0	0	0	1.652	4.9658	3.7674	4.9464	3.9275	11.8	24.561	37.915	59.435	73.276	96.791	129.34	150.72	184.91	216.52	209.73	270.36	313.04	357.69	356.12	379.88	381.07	433.44	435.07	467.78	511.35	555.4	589.83	609.97	717.31	782.63	828.65	867.4	918.16	987.09	1024.2	1043.4	1076.6	1120.4	1170.7	1237.3	1308.9	1311.5	1319.8	1301.8
0	0	0	7.5394	15.99	4.7133	12.186	20.93	29.459	37.324	67.678	116.87	215.3	298.33	440.56	585.95	804.82	976.61	1274.3	1540.8	1786.4	2034.8	2347.1	2593.9	2860.9	2989.7	3160.2	3426	3732.5	3878.4	4049.5	4110.5	4385	4472.5	4616.9	4787	4942.7	5114.6	5297.5	5476.7	5535.8	5511.7	5613.8	5767.2	5941.2	6099.2	6104.3	5884.2	6068.6	5992.4
0	0	0	1.0198	0	0	9.1572	38.554	82.963	144.67	251.57	377.39	521.45	670.3	828.47	1018.4	1236.8	1499.4	1731.6	2016.8	2265.9	2534.9	2688.8	2951	3233.5	3518.8	3743.5	4132.5	4355	4630	4960.2	5284.4	5461.1	5811.8	5927.9	6277.6	6459.3	6606.9	6880.7	7057.4	7163.3	7212	7531.7	7630.2	7779.6	7857.7	7837.3	8063.8	7902.7	8119
20.76	1.2919	0	9.7583	0	0	0	0	0	5.8857	22.793	81.496	131.06	239.58	346.92	490.03	640.49	847.86	985.95	1092.1	1328.4	1574.1	1824.9	1814.9	2356.3	2736.6	2854.9	3243.8	3381	3594.3	3588.1	3793.2	3899.5	4070.5	4300.5	4369.1	4322.6	4373.6	4428.6	4615.5	4660	4748.6	4551.2	4705.4	4733	4566	4545.5	4598.5	4859.8	4926.2
8.4644	0	0	3.4993	0	4.0619	1.1724	0	6.8177	17.648	23.693	55.897	94.226	124.08	169.11	208.93	270.77	331.8	414.15	490.03	576.72	705.67	845.99	946.69	1079.5	1303.9	1512.7	1757.4	1994.9	2314.8	2584.1	2906.4	3294.3	3811.8	4262	4943.4	5232.8	5519.6	6104.9	6826.4	7057.5	7548	7979.8	8315.3	8946.8	9073	9059.4	9193	9377.6	9530.1
0.45448	4.1398	0	0	9.592	0	0	13.175	27.529	53.69	50.451	74.81	130.1	120.56	161.15	212.86	269.51	308.07	442.77	334.47	366.59	491.87	533.69	520.03	558.34	624.02	635.66	752.62	826.88	901.05	1087.1	1577.9	1704.2	1781.1	1916.5	2031.6	2168.1	2226.8	2264.9	2321.7	2569.8	2480.6	2473.7	2529.2	2655.2	2840.2	2899.2	2806.4	2754.3	2835
10.843	14.417	0	0	0	6.0024	0	0	0	0	0	0	0	0	0	40.971	81.988	196.3	276.48	417.38	533.86	736.04	952.63	1206.5	1490.8	1728.8	1954.5	2206.1	2347	2645	2752.5	2919.3	3177.6	3369.1	3531.4	3581	3854.7	3959.1	4098.7	4154.5	4296.6	4364.5	4419.7	4502.8	4533.1	4604.9	4688.1	4664	4744.4	4743.3
0	0	0	13.075	33.152	31.956	39.459	53.444	70.197	112.94	89.628	84.548	118.63	324.69	303.23	414.59	658.64	806.74	936.03	949.47	1240.4	1436.3	1686.1	1834.5	2017	2230	2567	2692.1	2884.5	3291.1	3650.6	3388	3855	4172.8	4397.8	4285	4817.4	5005.7	4732.9	5377.8	5637.1	5630.5	5792.3	6067	5859.5	6243.6	6412.7	6111.2	6053.9	6002.1
0	0	0	3.9148	11.481	10.49	0.63348	2.8802	11.167	24.766	48.713	94.458	151.66	252.54	356.29	527.17	725.34	936.14	1245.1	1573.7	1870.4	2341	2736	3158	3616.4	4077.5	4403.5	4880.1	5407.9	5705.2	6252.9	6640.3	7123.2	7535.4	8095.6	8459.3	8712.9	9202.7	9378.3	9418.3	9889.9	9872	10117	10058	10209	10355	10389	10468	10500	10426
0	0	0	6.2212	1.1038	11.358	0	0	0	0	0	0	0	14.291	57.337	110.99	201.11	288.4	413.03	535.46	729.93	908.49	1048.2	1260.4	1412.8	1562.7	1841.5	1957.8	2235.7	2288.4	2526	2646.4	2674.2	2807.4	2880.6	3043.3	3112	3184.9	3279.2	3400.4	3538.4	3500.9	3572.3	3522.1	3520.3	3650.7	3658	3558.2	3690.9	3767.5
37.696	28.336	8.2016	0	0	0	0	0	0	0	0	0	0	6.2858	20.663	92.038	170.5	280.13	399.31	545.05	632.98	832.59	1128.1	1482.6	1444	1543.6	2058.5	1970.6	2204.5	2384.1	2502.5	2660.9	2931.6	3155.6	3209.7	3563.5	3777.1	4024.8	4246.8	4301.7	4396.3	4716.3	4754.6	4803.6	4608.3	4768.5	5019	5264	5415	5280.4
0	0	0	0	3.8071	7.257	5.9323	18.456	36.831	41.565	70.327	116	186.1	280.74	377.79	471.68	695.68	843.69	1073.8	1353.8	1621.3	1904.7	2239	2398.6	2628.9	2873.2	3059.9	3478.6	3595.2	3823.8	4106.8	4545.8	4943.8	4883.7	5089.2	5264.5	5451.5	5608	5807.4	5935.5	5956.2	6035.9	6090.7	6053.2	6406.7	6239.6	6395	6460.4	6289.7	6363.4
2.2171	0.17577	14.366	9.2688	0	0	0	0	19.094	45.195	56.933	92.394	145.07	242.6	359.52	494.98	595.21	803.11	1005.3	1210.9	1457.8	1659.1	1886.6	2064.8	2185.8	2672	2785.8	3077.1	3370.4	3497.4	3668.5	3950.1	4220.5	4455.4	4374.2	4641.6	4788.9	4998.6	5274	5484.3	5684.2	5690.5	5872.8	5830.6	6163.3	6018	6062.9	5884.4	6161.7	6096.9
0	3.4458	0	0	1.9323	0	9.1711	11.796	36.218	47.388	68.475	132.18	202.07	298.51	340.25	480.55	611.96	767.47	922.57	1085.5	1209.2	1421.9	1548.5	1696.3	1858.9	2187.6	2270.1	2581.4	2769.5	2873.3	3122.5	3325.6	3503	3628.6	3748.8	3955.1	3962	4195.6	4286	4459.9	4607.9	4541	4585.5	4671.3	4794.2	5016.1	5132.2	5201.9	5181.9	5173.5
0	0	0	0	26.742	58.637	89.763	107.95	138.16	161.8	199.4	238.24	282.86	316.67	341.89	376.99	415.89	461.94	550.97	662.63	808.27	922.15	1147.7	1405.2	1794.3	2019.6	2464.1	2605.2	2854.4	3262.2	3552.9	3803.9	4185.4	4491.4	4662.1	5013.1	5332.7	5514.5	5855	5919	6173.7	6274.4	6412.1	6439	6652.4	6816.3	6853.3	6942.2	6875.6	6968.3
0	0	0	12.761	58.294	77.673	82.813	106.22	90.025	107.22	138.64	188.4	240.62	252.24	582.83	505	658.66	767.79	943.97	1083.5	1323.6	1411.3	1852.5	1707.4	1904.1	2454.1	2116.3	2275.5	2371.6	2515.8	2672.6	2789.6	3098.1	3381.9	3341.9	3570.8	3692.8	3769.2	3983	3957.5	4088.6	3971.6	4187.5	4230.9	4597.9	4287.3	4448.9	4337.5	4577.1	4484.7
0	4.4318	0.20014	0	6.3759	0	15.656	11.372	0	2.6728	2.8005	3.386	0	3.4347	0	6.3855	0	0	0	25.443	29.334	56.905	113.32	169.22	228.55	331.51	402.35	523.19	628.37	788.49	895.57	1064.7	1215.4	1380.4	1538.9	1736.1	1899.9	1975.6	2230.1	2418.1	2538.6	2588.8	2643.8	2846.6	2911.8	3014.1	3001.2	3088.2	3132.7	3248.5
0	0	0	6.7627	8.1331	6.8485	12.398	13.768	0.6503	25.767	59.596	116.92	191.16	285.65	407.91	559.23	683.78	883.11	1056.2	1242.7	1372.6	1584.1	1685.6	1840.9	2010.2	2111	2251.3	2365.3	2520.3	2509.8	2736.8	2778.3	2893.5	3008.3	3220.2	3290.6	3396.5	3474.8	3466.6	3589.4	3640.4	3669.9	3747.3	3757	3798.8	3765.9	3849.6	3780.4	3811.9	3735
45.415	6.4294	0	0	0	0	0	0	0	0	0	0	0	0	0	0	0	64.418	67.409	117.23	159.71	238.07	318.77	413.24	513.75	594.16	713.39	826.11	890.43	1013.1	1088.6	1165	1329.2	1453.7	1484.5	1588.5	1731.3	1819.6	2040.9	2028.1	2099.8	2153.9	2233.8	2320.8	2398.2	2439	2534.1	2594.9	2675.1	2598.8
0	0	1.7424	0	0.47131	0	20.509	5.7575	6.4585	4.758	31.261	58.941	135.04	237.73	317.83	428.55	559.88	686.14	813.75	941.67	1059.3	1180.9	1380.5	1489.4	1683.5	1790.4	1937.9	2128.4	2300.1	2392.8	2615.7	2665.6	2763.5	2772.3	2882.7	2989.4	3170.9	3132.8	3328.4	3607.7	3533.9	3756.6	3792.5	3515.4	3788.4	3523.6	3590.1	3483.3	3560.2	3532.4
0	0	4.2705	4.4578	6.4213	1.2102	10.98	12.427	0	0	0	0	0	0	3.3828	41.545	38.988	63.122	94.143	200.94	180.41	224.84	241.75	306.31	403.23	533.01	532.53	678.87	797.35	844.61	1070	1137.1	1579.2	1789.3	1821.2	2317.6	2135.1	2220.8	2406.4	2445.7	2665.7	2553.4	2671.4	2756.8	3043.6	2880.5	2876.2	2800.6	2932.8	2830.8
8.3744	1.2853	0	0.13426	0	0.65853	0	1.5084	12.799	35.571	81.401	159.1	289.37	454.53	638.33	899.2	1186.6	1466	1793.6	2217.1	2641.2	3075.1	3633.7	4115.5	4723.8	5119.6	5556.5	6039.4	6392.9	6740.1	7068.4	7431.9	7587.1	8099.4	8350.3	8563.4	8855.2	8948.6	9186.5	9323.1	9375.3	9262	8872.7	9405.7	9525.6	9718.2	9609.6	9436.5	9365.1	9409.6
4.9149	5.4487	2.5973	4.5979	0	0	0	0.85065	0	0	0	0	2.6248	5.7769	5.6264	16.712	3.8162	23.79	30.051	40.271	17.74	10.928	13.335	11.505	18.058	23.321	37.606	80.706	173.47	294.25	437.66	577.83	730.08	923.81	1054.9	1266.6	1412.9	1526.4	1668.6	1765.6	1926.4	2039.3	2089.4	2152.6	2216.7	2302.8	2315.9	2355.8	2387.3	2410.7
0	0	0	3.9498	5.1511	7.5257	6.6751	2.2706	6.1099	23.316	67.96	142.49	266.66	427.07	574.66	774.26	1036.3	1310.3	1613.2	1828.3	2128.1	2371.7	2582.1	2826.2	2936.8	3196.3	3417.3	3441.6	3572.4	3713.4	3894.1	3940.6	4150.4	4230.6	4373.5	4476.9	4513.8	4618.8	4680.2	4759.1	4856.1	4775.7	4909.3	5015.1	5083.6	5083.6	5272.2	5365.2	5348.5	5352.3
32.406	7.1962	0	0	0	0	0	0	0	0	0	0	0	0	0	12.971	23.33	87.022	150.05	248.62	342.96	511.09	671.56	879.28	1135.9	1433.4	1738.5	2104.7	2376.5	2612.3	2914.3	3305.2	3569.8	3976.7	4271.3	4467	4952.2	5091.5	5460.6	5617.4	5882.1	5894.6	6012.4	6273.3	6402.2	6424.1	6570.9	6565.7	6684.8	6579.2
0	0	0	0	50.313	132.52	239.56	391.31	508.84	683.68	799.99	922.7	1076.9	1180.6	1324.9	1368.1	1487.2	1586.7	1699.3	1833.8	1940.4	2038.1	2070.7	2309.5	2450.6	2614.7	2702.7	2994.1	3123.2	3386.6	3588.8	4001.1	4364	4751.6	4863.9	5304.1	5608.6	5790.2	6213.6	6105.4	6289.9	6314.9	6553.1	7051	7358.4	7312.8	7208	7191.1	7562	7354.8
6.5004	0	3.6554	5.3708	5.9742	0	0	0	0	4.4243	18.83	59.373	126.87	208.37	309.11	463.13	591.94	785.45	993.12	1260.3	1494.2	1741.5	2000.6	2225.4	2653.5	2925.5	3204.1	3519.6	3845	4127.5	4424.8	4788.1	5258.4	5592	5821.8	5988.8	6468.4	6621.7	6900.8	7328.1	7374.5	7437.7	7978.1	7792.8	8195.5	8105.6	8360.7	8383.5	8678.1	8741.6
0	0	0	4.292	5.5963	4.7762	26.115	14.466	22.938	19.169	34.18	83.465	155.69	256.85	398.79	563.1	757.73	985.33	1250.9	1457.4	1604.3	1830.4	2156.7	2509.5	2721.4	3133.9	3383.9	3661.4	4269.7	4491.7	4839.4	4992	5344.8	5389.7	5817.5	6290.2	7000.6	6800.9	7168.7	7590.6	7726.4	7847.7	7980	7992.9	8024.9	7982.6	8003.5	7828.2	8036.3	8073.4
17.479	0	0	0	0	1.3001	0	1.5258	0	0	0	35.598	83.163	160.26	252.74	373.36	507.38	670.72	799.67	946.85	1035.8	1328.5	1472.9	1582.8	1842.9	1982.7	2142.3	2313.6	2494.9	2657.6	2839.7	2966.9	3089.7	3128.2	3258.6	3447.1	3591.7	3336.2	3632.1	3691.6	3895.7	3860.6	3950.1	3924.3	4086.4	4213.5	4261	4250.6	4227	4248.3
0	0	0	14.915	5.6716	13.659	0	13.631	20.769	53.87	83.619	122.01	177.24	268.89	362.74	517.27	708.75	894.19	1008.9	1218.6	1457.8	1672.4	1998	2096.6	2301.3	2579	2850.5	2943	3324.5	3416.6	3524.8	3611.6	3751.3	3883.8	4156.3	4189.4	4224.3	4170.3	4443.7	4556.3	4582.5	4773.4	4761.6	4759.8	4878.3	5186.2	5194.4	5111.3	5153.9	5150.4
0	0	0	16.635	12.844	17.791	25.335	50.215	73.139	80.332	72.218	76.357	68.894	69.549	76.247	92.047	99.417	99.928	100.27	147.21	194.86	245.96	295.77	401.81	534.65	639.82	756.31	857.57	1071.3	1215.2	1313.6	1447.1	1677.1	1857.8	2154.3	2286.7	2484.2	2551.7	2738.2	2811.4	2931.1	3014.9	3136.8	3267.6	3262.7	3396.3	3571.6	3504.2	3577.6	3644.9
27.533	0	2.1179	0	0	5.6762	0	22.954	0	24.852	81.227	185.97	285.11	504.91	649.41	862.32	1114.8	1367.7	1630.3	1690.7	1986.5	2225.8	2380.9	2540.9	2747.1	2961.6	3117.4	3308.4	3439.6	3588.4	3717.3	3952.6	4121.8	4207.3	4578.2	4734.3	4843.9	4888.7	5044.1	5116.6	5301.9	5547.3	5705.7	5689.7	5802.1	5952.4	5912.3	5993.4	6014	5883.8
42.316	23.455	0	0	0	0	0	0	0	0	0	0	0	0	1.6104	31.691	50.55	68.359	101.27	138.08	211.97	255.76	339.41	409.42	473.9	600.92	656.87	766.41	867.57	986.51	1041.9	1173.8	1274.9	1366.8	1533.7	1670.8	1767	1898.6	2049.4	2186.4	2288.4	2325.5	2426.1	2422.6	2551.1	2641.7	2656.3	2723.5	2691.7	2790.8
20.784	0	0	0	0	0	0	0	6.1941	16.497	13.288	33.829	64.625	76.855	102.61	128.6	153.19	205.88	214.84	247.39	314.88	383.4	494.49	552.19	643.89	763.2	869.51	1017.7	1155.6	1318.7	1492.8	1688.2	1872.6	2052.7	2356	2581.1	2832.4	3049.5	3286.6	3436.1	3639.1	3769.1	4005.4	4312.7	4387.2	4655.8	4796.9	4926.5	4990.9	5060.4
0	0	0	1.2286	3.2282	0	7.4601	0	6.5343	4.1431	7.6724	21.056	41.287	76.967	117.51	191.32	301.41	359.89	494.45	632.25	794.72	901.13	999.54	1187.7	1407	1549.6	1655.1	1868.4	2007.9	2137.9	2328.3	2561.5	2885	3034.7	3035.3	3155	3395.5	3439.1	3603.1	3589.3	3903.7	3775.5	3930.5	4026.6	4240	4090.8	4175.1	4065.4	4148.5	3993.2
0	0	0	0	10.993	35.505	102.25	157.29	251.09	357.99	493.02	628.65	788.25	953.32	1118.9	1320	1493.7	1701.4	1956.5	2024.5	2235.7	2435.3	2633.1	2770.7	2955.1	3043.2	3228.1	3457.2	3582.7	3869.7	3988.9	4197.5	4392	4449.3	4745.7	4854.8	4935.2	4930.6	5130	5225.3	5160.3	5333.6	5467.2	5518.5	5558.2	5557.6	5593.2	5591.3	5644.2	5705.6
0	0.022667	0	7.5397	2.6551	7.3628	0	0	0	0	0	2.3213	0	3.36	0	2.6793	13.196	45.642	77.077	108.28	141.29	195.22	270.92	319.74	381.12	459.14	549.01	676.97	778.7	875.86	988.17	1135.7	1298.5	1388.8	1428.3	1518.9	1650.5	1704	1732.6	1795.1	1836	1896.1	1928.1	1918.8	2027.2	2030.7	2082.8	2092.4	2071.8	2094.8
0	0	0	0	0	18.404	43.674	86.232	170.63	264.02	370.49	518.31	671.7	826.08	947.64	1167.7	1308.9	1446	1569	1733.2	1810.8	1956.6	2049.6	2152.6	2250.5	2269	2357.6	2465.5	2520.4	2597.5	2704.5	2813.2	2992.8	3064.6	3166.1	3264.3	3273	3335.8	3400.1	3439.1	3474.1	3472.4	3536.6	3521.5	3586.5	3619.2	3661.7	3723.9	3708.6	3732.3
2.6741	0	0	0	5.1645	2.2412	6.4248	4.9983	0	12.711	25.459	44.328	78.493	98.031	138.61	180.6	293.2	367.03	469.14	589.6	713.48	857.53	1017.2	1199.3	1338.1	1483	1639	1716.8	1880.5	1949.1	2227.1	2147.5	2187.2	2237	2260.3	2258.1	2344.9	2406.9	2302.1	2374	2349.1	2491.5	2470.6	2508	2524.2	2471.5	2525.8	2519	2489.7	2394.1
0	0	7.3092	0	13.69	10.091	8.5124	11.001	18.36	21.981	32.28	47.538	76.192	106.78	159.76	209.64	328.71	397.05	562.94	739.59	862.27	1016.9	1155.4	1376.9	1651.1	1843.5	1869.6	2071.8	2239.8	2353.6	2443.9	2432.8	2745.3	3219.2	3125	3225.3	3266.6	3389.1	3437.4	2927.6	3376.6	3541.7	3707	3672	4046.5	3689.3	3809.7	3636.6	3818.5	3634.8
0	0	0	0	5.2672	15.414	31.011	30.689	55.278	89.664	101.01	128.8	171	217.78	274.99	353.45	446.99	611.98	809.75	973.03	1249.5	1514.8	1799.6	2044.5	2394.2	2730.2	2985.6	3200.8	3518.9	3840.6	4087.4	4218.8	4481.8	4758.7	5103.6	5278.5	5285.4	5439.5	5341.7	5342.9	5459	5537.4	5609.7	5705.5	5787.4	5518.4	5650.9	5612.8	5640.9	5749
0	0	5.548	4.486	8.6907	5.4959	0	10.59	10.946	54.623	82.529	151.76	228.9	395.34	578.01	715.25	874.13	1050.8	1222.1	1425	1737.7	1875.1	2269.6	2295.2	2603.6	3228.7	2969.6	3304.8	3299.5	3581.1	3898	3809.8	4284.9	4176	4379.2	4540.9	4687.1	4819.3	5070.9	5029.5	5200.8	5505.5	5476	5752	6059.8	6271.4	6274.3	6187.1	6357.2	6120.3
0	0	0	0	1.8539	30.046	26.312	28.867	22.471	37.657	46.034	71.042	100.46	140.3	197.39	264.23	356.35	450.79	530	666.4	768.48	918.37	1034.2	1132.5	1272.2	1416	1537.5	1656.8	1812.2	1946.6	2026.3	2170.9	2260.4	2484.7	2503.5	2706.8	2929.9	3076.3	3236.6	3389.8	3610.1	3720.7	3776.5	3864.2	4033.7	4040.9	4111.6	4066.3	4157.2	4172.7
0	0	0	0.61614	13.938	0	31.105	22.389	17.723	75.903	69.002	94.031	135.99	161.62	257.26	322.94	443	535.9	677.08	884.42	1013.5	1213.2	1304.2	1555.8	1682.9	1946.8	2120.8	2259.2	2373.8	2525.6	2681.1	2872.2	3168.7	3338.6	3268.7	3387.2	3468	3639.8	3781.8	3762.4	3851.2	3857.8	4002.2	4066.2	4379.3	4108.3	4178	4128.9	4215.4	4155.9
0	5.3534	19.223	8.3362	0	0	0	9.0445	7.7113	12.216	21.31	25.999	68.086	123.36	179.93	266.5	385.95	538.47	732.67	1078.7	1424.9	1733.7	1997.4	2268	2551.6	2839.6	3128.1	3565.5	3947.4	4240.3	4532.2	4796.7	5221.9	5493.2	5744.1	6150.5	6453.2	6665.6	6854.4	6968.7	7122.1	7480.9	7656.5	7652.4	7593.6	7754.3	7918.7	7892.1	7821.2	7862.2
1.3135	0.63851	3.7454	0	0	0	0	4.9648	12.358	0	0	4.8843	53.663	109.83	96.674	137.26	165.07	227.74	306.19	440.47	506	506	694.08	646.54	748.03	985.82	841.62	988.22	1010	1113.9	1088.4	1267.4	1486.7	1597.7	1573.8	1554.8	1679.1	1675.6	1822.1	1768.4	1855.7	1769.3	1895.2	1910.8	2118	1910.6	1975.1	1834.7	1962.6	1856.8
0	0.57488	1.9669	6.4231	3.1157	9.0137	0	0	0	0	0	0	0	0	0	0	0	0	0	1.4138	15.361	56.525	103.84	206.2	298.63	382.22	533.81	691.73	835.71	1038.2	1217	1403.9	1698.1	1986.4	2272.1	2571.7	2815	3086.6	3428.2	3663.3	3962.6	4033.7	4234.4	4338.8	4494.4	4626.6	4668.9	4799.6	4885.2	4947.3
0	11.91	1.7482	14.795	12.944	0	0	0	0	0	11.667	64.853	130.76	218.65	306.28	447.18	649.19	829.58	1067.3	1309.2	1552.6	1775.2	2137.5	2331	2534.4	2815.8	3008.7	3226.4	3531.1	3742.8	3862.2	3998.4	4238.4	4420.9	4508.6	4567	4870.3	4934.8	5275.3	5267.8	5247	5263.1	5278.7	5432.2	5397.8	5586.6	5700.7	5516.1	5709.9	5861.2
4.8354	0	2.2899	0	4.6101	0	0	0	0.95566	7.6819	0.67375	46.142	99.312	227.77	380.9	534.83	755.34	936.9	1150.3	1350.6	1699.5	1902.3	2190.1	2438.6	2755.7	2999.4	3226.1	3548.4	3627.9	3993.1	4245.9	4369.6	4843.3	4926	5080.9	5431.5	5546.1	5683.6	5971.2	6133	6238.4	6371.7	6284.2	6427	6734.2	6914	7107.8	7226.7	6244.1	6409.7
0	0	0	0.65394	0	15.64	12.61	13.557	12.875	11.816	31.998	33.118	51.17	48.528	61.665	60.364	72	102.86	119.79	222.96	283.86	352.46	452.53	532.52	664.94	813.08	1036.2	1240.4	1461.3	1664	1914.7	2168.3	2356.9	2667.9	2887.3	3211.7	3438	3753.7	3986.1	4180.8	4457.8	4574.9	4773.4	4944.6	5164.2	5210.3	5281.7	5325.7	5415.7	5519.4
2.9214	17.293	0	10.293	0	0	0	0	0	4.3364	0	0	5.9594	41.9	83.399	127.84	163.18	222.28	234.38	304.2	528.01	559.43	568.17	878.55	1091.6	1114.5	1403.9	1690.9	1966.9	2152.8	2426.9	2533	3278.7	3819.8	4023.3	4467	4806.4	5198.7	5569.5	5656.5	5058.1	5940.2	5665.6	6598.2	7208.5	7041.4	7367.1	7612.7	7439.2	7471.3
0	0	0	2.675	35.583	35.986	54.275	77.967	64.63	65.713	61.437	74.741	82.994	94.25	107.7	102.08	123.29	133.51	146.48	175.88	262.93	318.79	402.83	480.72	572.5	629.66	688.6	900.9	939.93	1064.4	1257.6	1405.7	1533.5	1586	1663	1834.2	1938.5	2150.8	2245.8	2472.5	2609.3	2746.3	2723.1	2723.4	2859.8	2917.1	3072.9	3155.1	3217.1	3285.8
3.2761	0	0	6.2006	8.8821	0	0	0	0	15.877	17.975	28.555	37.136	42.179	69.035	115.41	152.31	186.87	277.93	390	485.18	639.9	782.24	917.93	1123.5	1346.5	1518.7	1715.6	1868.9	2108.2	2262.9	2354.7	2661.7	2650.9	3216	3295.5	3360.2	3576.7	3657.5	3387.2	3861.9	3595.4	3657.3	3710.1	3822.6	3740.8	3707.6	3734	3755.6	3704.8
0	3.2891	0	5.5376	0.01229	0	9.4773	8.3876	7.6929	20.226	32.304	42.445	83.993	145.89	238.94	369.91	539	655.58	1007.9	1190.2	1500.2	1692.4	2002.5	2442.2	2904.6	2963.6	3428.8	3960.3	4246.6	4754.1	4982.3	5633.5	5827.1	6180.5	6507.8	6562.7	6820.5	7224	7735.7	7570.6	7777.3	8105.9	8075.7	8206.5	8489.2	8651.1	8550.8	8472.8	8775.9	8505.8
21.412	0	12.512	0	0	0	0	0	0	0	0	11.632	49.401	130.85	243.23	381.56	587.81	801.21	994.85	1103.7	1414.1	1683	1976.6	2203.2	2528.2	2747.2	2998.2	2773.9	3402.1	3724.3	3963.7	4159.9	4200.3	4376.9	4595.4	4891	4976.3	5101.5	5341.2	5397.6	5495.4	5625.4	5615.2	5693.7	5807	5847.1	5611.6	5633.2	5635.3	5653.3
0	0	0	0	4.234	0	11.773	8.9411	13.315	19.428	46.549	95.115	142.37	237.81	303.82	412.4	478.5	581.9	701.78	809.9	910.53	1028.6	1193.6	1311.1	1385.4	1509.8	1635.2	1747.8	1934.3	2057.8	2200.1	2178.5	2248.6	2384.1	2463.7	2563.5	2642.5	2704.7	2721.4	2795	2916.7	2994.4	3098.1	3002.2	3079.6	3041.3	3148.9	3072.7	3156.6	3157.4
0	0	0	0	9.1337	12.091	12.317	17.269	23.65	26.293	12.708	5.8916	18.284	10.892	20.628	41.823	106.25	128.3	188.38	233.85	319.6	382.43	440.19	520.38	558.04	596.6	566.01	727.61	656.79	772.98	916.45	985.1	1132.3	1125.9	1172.1	1209.8	1393.3	1393.3	1475.7	1496.6	1716.8	1693.1	1737.3	1640.4	1823.8	1877.1	1945.2	1893.2	1869.7	1947.5
0	1.5797	5.2	5.9021	16.072	0	0	0	0	0	0	21.42	27.556	58.693	126.78	171.18	255.54	369.56	436.94	566.79	709.86	821.63	902.37	1087.5	1193.7	1411.1	1438	1545.5	1552.6	1648.7	1776.9	1956.3	2252.8	2433.7	2491	2604.6	3038.6	3199	3390.5	3478.7	3733.8	3627.5	3917.3	3870.6	4286.9	4154	3973.8	3944.7	4132.6	4057.3
0	0	0	0.87131	11.805	6.7053	15.134	13.66	0	12.449	13.932	27.415	27.257	37.246	59.561	94.7	141.23	219.5	301.26	395.79	518.67	684.46	892.3	1055.8	1314.5	1525.9	1818.8	2153.7	2484.3	2772.7	3540.4	3520.1	3872	4533.8	4795.7	5150.6	5376.3	5723.8	5879.3	6236	6099.6	6531.6	6350.4	6314.5	6219	6454.6	6438.7	6931.1	6974.8	7136.4
0	0	0	0	11.86	32.689	40.607	59.375	85.401	98.444	97.387	117.86	122.69	138.79	140.55	149.22	154.85	169.88	167.37	179.47	178.76	199.12	200.72	188.19	195.68	209.17	217.08	288.32	301.34	350.01	414.57	551.19	723.06	859.13	1044.9	1199.8	1403.9	1600.5	1758.4	1931.6	2119.6	2230.5	2392.1	2458.4	2635.7	2662.8	2829.8	2886.3	2953.2	3021.3
0	0	0	9.9787	0	18.553	3.1476	7.5148	12.44	13.652	3.1797	4.2213	0	1.061	3.1	26.446	48.246	98.638	145.35	239.75	340.23	454.6	566.6	684.06	837.43	933.18	1066	1208.4	1228.4	1383.7	1407.5	1498.9	1656	1691.9	1785.3	1862	1936.2	1986.2	2072.9	2120.5	2179	2173.4	2195.7	2231.1	2316.8	2363.4	2411	2531.3	2496.8	2501.7
13.843	3.0742	0	0	0	0	0	0	0	0	0	0	0	0	0	10.967	59.835	73.98	123.45	170.63	222.49	305.42	370.95	456.24	571.75	699.69	813.11	884.99	1006.3	1133.2	1249.3	1267.5	1399.4	1467.1	1635.9	1876.4	2195.1	2200.2	2341	2393.9	2537	2552.3	2709.4	2709.4	2719.1	2852.1	2830.7	2751.6	2789.4	2737.7
36.932	7.926	0	4.2546	0	0	0	0	0	0	0	0	13.706	41.78	62.706	136.65	173.13	254.69	322.69	422.71	462.43	562.84	692.77	769.83	885.15	990.07	1111.6	1241.2	1316.3	1424.2	1451.9	1597.6	1690	1788.3	1840.2	1882.2	2036.1	2053.5	2200.8	2279.7	2278	2343.8	2308.9	2373.1	2397.1	2420.4	2440.2	2586.2	2715	2641.7
16.274	5.4631	0	3.1202	0	0	0	0	0	0	0	0	10.192	68.869	143.18	240.09	437.43	631.01	851.8	1122	1514.6	1879.4	2308.4	2733	3200.7	3672.7	4118.5	4521.3	5148.1	5639.7	6088.9	6436.9	7124	7652.9	8207	8521.3	9086.2	9462.5	9700.4	10163	10424	10589	10939	11106	11343	11368	11419	11698	11887	12020
0	0	0	0	2.434	15.112	4.8447	14.035	32.826	50.651	64.642	105.17	125.74	164.76	166.1	234.34	277.55	363.06	440.38	564.68	689.2	796.96	975.95	1072.4	1236.2	1361.7	1561.9	1689.1	1833.2	1975.7	2070.9	2158.4	2322.1	2422.4	2696.4	2580.6	2708.4	2849.3	2910.6	2967.3	2995.4	3046.2	3061.6	3043.2	3038.7	3103.4	3132.6	3157	3131.8	3109.7
10.128	0	0.35378	0	0	1.6149	0.057687	2.357	0	0	0.19282	0	0	12.412	44.168	101.41	173.97	270.85	403.34	640.57	858.82	1079.8	1275.7	1405.8	1409	1856	2079	2221.7	2486.4	2687	3176.7	3216	3355.3	3573.9	3721.5	3981.5	4114.2	4247.1	4340.9	4572	4749.8	4851.2	4884	4849.5	4981.9	5115.2	5121.5	5161.9	5241.6	5330.6
7.3795	5.5842	0	0	0	4.5142	2.1572	12.261	28.711	28.6	33.089	67.893	91.852	132.12	179.44	232.67	270.35	291.82	298.81	331.05	400.26	446.04	531.21	593.67	629.5	724.31	750.96	951.83	1006.8	1160.1	1308.7	1482.9	1719.8	1733.5	1868.8	2038.7	2254.3	2391	2562.2	2753.9	2951.5	2780.4	2835.5	2980.6	3216.5	3405.6	3563.2	3727.5	3716.8	3899.9
0	9.2566	0	0	0	0	14.27	0	4.3745	0	0	2.2533	8.5851	39.182	63.328	115.18	130.08	246.46	304.21	385.52	469.65	510.18	670.59	700.59	872.34	908.85	1046.9	1236.2	1266.8	1461.4	1605.5	1689.4	1809.2	1912.1	2125.8	2227.3	2405.1	2499.5	2646.5	2808.3	2977.2	3165.2	3282.7	3223.3	3373.2	3407	3424.2	3340.3	3556	3470.4
29.328	11.465	0	0	0	0	0	0	0	0.10097	18.142	49.106	89.761	160.41	232.13	324.96	429.32	526.16	677.59	766.78	897.03	1029.3	1164.8	1260.1	1348.1	1480	1555.3	1668.6	1767.8	1890.3	1938.5	2080.4	2107.7	2283.2	2385.1	2440.5	2509.4	2516.4	2552.4	2654.9	2726	2771.5	2799.5	2892.5	3186.6	3005.3	3171.2	3074	2977	3105
0	3.7385	0	0	0	1.9001	0	0	0	0	0	0	3.2237	26.206	53.495	84.747	135.44	206.63	287.67	443.65	600.47	780.43	968.69	1202.3	1437.8	1702.2	1977.7	2320.4	2541.4	2964.3	3316.7	3591.2	3910.5	4326	4582.2	4828.7	5167.1	5308.1	5397.2	5697.2	5936.9	5877.1	6109.9	6178.3	6180.8	6411.6	6478.8	6512	6689.6	6647.1
1.7304	0	0	0	6.8268	18.965	40.195	56.593	81.603	97.425	106.15	122.04	131.49	156.16	200.71	266.68	349.06	431.13	537.68	708.53	897.29	1163.6	1418.2	1733.8	2116.1	2475.5	2820.5	3217.6	3705.8	4168.5	4704.6	5181.6	5501.9	6114.2	6678.5	7090.6	7541.6	7910.6	8275.5	8573.9	8867.4	9062	9217.7	9599.8	9893.5	9998.3	9974.8	10049	9866.9	9879
0	1.7796	0	5.7612	0	0	9.4595	18.73	55.569	143.56	244.94	438.33	679.95	895.51	1162.8	1591.5	1779.4	2271.8	2586.1	3095.4	3302.2	3902.5	3922.5	4152.1	4553.5	4994.1	5152.8	5319.5	5606.2	5614.5	5799.6	5881.5	6390.1	6540.8	6523.8	6612.3	6716	6738.4	6817.1	6934.4	6650.8	6369.7	6526.4	6511	6705.8	6500.8	6733.6	6436.6	6566.2	6465.2
19.321	21.266	6.34	5.6869	2.1955	0	0	0	0	0	0	36.345	85.037	161.95	245.94	307.98	399.17	519.13	667.59	785.7	989.41	1008.1	1186.5	1266.7	1396.2	1510.5	1752.3	1878.9	1948.1	2137.8	2286.6	2394.7	2508.2	2735.6	2889.4	2991.7	3290.3	3396.2	3706.1	3937.5	3915.3	3985.1	4158.6	4316.1	4436.6	4508.8	4602.9	4677.7	4739.1	4825.5
12.983	0	0	3.8004	4.3711	0	7.8933	9.5808	0	0	12.945	66.883	126.62	242.53	411.06	619.33	853.05	1173.6	1523.9	1780.9	2181.3	2462.5	2848	3268.9	3611.9	4078.9	4449.5	4978.8	5500.2	5828.4	6073.5	6645.9	7043.9	7428.7	7994.1	8286.4	8885.1	9386.2	9635.1	10127	10339	10749	10843	11193	11250	11586	11582	11731	11736	11729
19.736	2.6182	0	0	0	0	0.80374	0	0	19.982	85.04	142.91	242.6	400.74	514.3	712.39	941.64	1108.4	1295.1	1594.9	1819.6	1937.9	2240.8	2435.3	2601.4	2694.7	2837.2	2972.1	3093.8	3178.1	3201.5	3151.2	3259	3364.1	3388.2	3370.7	3333.7	3368.5	3362.2	3407	3371.9	3403.1	3310.2	3431.9	3243.1	3185.8	3172.6	3194.3	3260.1	3263.2
0	0	0	0	4.7735	5.2715	19.747	11.242	9.7575	10.326	14.223	10.248	18.42	24.587	31.281	42.823	59.604	78.949	104.97	98.286	176.8	229.85	300.02	381.31	495.83	649	768.7	941.7	1074.7	1273.5	1336.2	1515	1676.5	1853.4	1986.5	2205.1	2390.9	2397.2	2619.3	2777.9	2908.2	3011.9	3103.4	3308.4	3369.3	3458.6	3617.9	3541.8	3531	3523.9
0	0	0	0	4.6823	20.819	6.4197	13.226	0	10.032	0	1.0317	15.222	31.78	39.849	90.717	178.04	275.99	397.65	553.97	672.02	882.11	1093.4	1353.3	1590.8	1799.1	1979.1	2270.2	2546.1	2851.4	3076	3415.2	3747.4	4023.7	4325.1	4498.5	4607.8	4899.6	5127.5	5185.1	5477.2	5405	5546.4	5764.4	5796.2	5635.7	5662.4	5628	5633.7	5676
18.119	8.6191	0	0	0	0.93574	0	0	0	0	0	10.365	7.4689	9.4621	25.679	38.238	39.655	62.213	80.116	85.406	123.04	165.26	263.68	317.4	415.37	525.43	658.16	807.96	994.9	1167.6	1362.6	1528.3	1746.8	1906.1	1975.3	2115.9	2271.7	2373.4	2457.1	2646.8	2676.8	2871.4	2922.9	3041.6	3085.8	3248.8	3424.7	3439	3345.8	3556.6
1.9509	9.4853	0	7.0276	0	0	0	0	0	19.891	72.079	179.65	317.15	557.22	752.67	1009.6	1328.4	1641.8	1989.2	2486.8	2833.6	3188.1	3646.6	3988.3	4335.5	4712.8	5061.3	5490.2	5792.4	6079.8	6512.6	6839.5	7211.2	7517.8	7983	8430.7	8871.8	9031.6	9542.9	10082	10145	10360	10543	10641	10785	10831	10886	10885	10840	10828
38.763	9.7298	0	0	0	0	0	1.4029	0	0	2.9238	11.673	22.586	72.257	92.552	173.37	226.24	330.97	416.67	506.89	612.85	732.92	825.37	896.79	1055.1	1168.9	1348.1	1459.7	1631.2	1701.3	1787.2	1862.1	1993.6	2066	2149.9	2198.7	2340.1	2335.2	2494	2451.3	2517	2511.4	2553.1	2574.3	2631.9	2633.5	2687.1	2726.2	2788.9	2745.8
40.072	13.079	0	0	0	0	0	0	0	0	0	0	0	0	0	0	0	0	3.1861	84.432	158.22	289.28	405.63	539.3	680.41	865.14	1058.6	1280.9	1454.6	1639.9	1808.2	2110	2154	2458.9	2464.4	2552.9	2887.6	2996.3	3143.1	3266.4	3434.9	3384.3	3505.7	3382.6	3339.7	3275.8	3375.5	3354.1	3711.8	3632
0	0	0	9.4197	5.5337	11.604	0	3.282	6.1254	13.253	22.509	27.415	9.4568	26.492	13.644	20.19	18.486	29.277	43.209	107.97	191.48	306.29	440.85	629.97	845.45	1032.1	1199	1516.5	1799.4	1865.3	2115.4	2379.6	2729.6	2988.4	3191.2	3424.5	3544.8	3757.3	3936.9	4089.6	4395.7	4309	4439.2	4548.2	4707	4862.2	4850.3	4947.3	4998.1	5098.8
4.4375	9.6423	0	0	0	0.8783	48.966	88.543	128.14	192.02	243.2	335.86	409.19	447.83	512.85	545.56	598.08	628.46	632.54	695.91	727.87	760.97	886.57	880.32	970.13	1047.6	1146.4	1165.6	1327.2	1408	1459.7	1463.2	1470.9	1500	1761.9	1732	1942	1966	2033.8	2076.9	2100.1	2213.3	2289.1	2326.3	2349.5	2503.1	2512.2	2532.9	2576.1	2600.6
0	0	0	11.602	6.6167	10.209	13.128	16.027	13.836	22.162	42.484	71.27	107.85	173.05	241.76	335.88	441.35	583.99	709.97	853.33	984.1	1106.8	1309.7	1484.7	1686.6	1583.5	1739.2	1931.3	2127.3	2267.2	2434.1	2591.6	2713.5	2983	3051.9	3266.4	3417.8	3551.8	3720.9	3784.8	3910	3977.1	3965.1	4186.5	4216.9	4075.2	4248.5	4168.4	4102.1	4211.3
7.5548	32.049	18.335	0.84346	0	0	0	0	0	0	0	60.522	145.8	238.92	331.44	459.85	633.68	811.72	1031	1270.7	1454	1741.4	1920.9	2041.2	2332.7	2568.1	2856.2	3028.1	3290	3503.7	3773.1	3975.9	4135.5	4326	4534.4	4656	4851.9	4927.4	5150.6	5166.7	5174.2	5187.2	5353.4	5523.9	5595.1	5528.4	5594	5624	5971.8	5986.1
0	0	14.104	14.482	0	2.1838	0	14.616	0	0	1.9679	6.4709	58.947	81.899	167.27	272.16	349.41	484.47	647.86	791.15	1020	1235.2	1509.3	1678.2	1968.3	2200	2492.2	2844.7	3139.2	3383.5	3678.3	3910.6	4118	4416.6	4495.7	4825.2	5082.9	5209.2	5442.2	5581.7	6094.6	5993.6	6386.3	6357	6629.9	6889	6908.2	6800.2	7078.6	6991.7
13.865	0.014377	0	3.8327	5.6067	0	0	0	0	0	0	0	8.7735	65.118	142.83	239.96	319.68	444.67	570.97	927.5	975.92	1123.9	1396.3	1583.3	1736.2	2103.2	2122	2387.5	2955	2670.8	2796.6	2842	2944.4	3174.1	3299.7	3390.9	3562.4	3513.9	3924.6	3948.6	4111.5	4167	4258.2	4346.2	4462.9	4350.8	4507.5	4531.1	4593.5	4642.8
0	0	0	27.94	21.683	28.642	44.812	80.254	85.631	168.25	214.45	356.04	450.22	572.38	653.87	787.65	909.72	1152.5	1469.9	2097.3	2204.3	2469.7	2548.6	2819.9	2846	3073.4	3286.7	3391.4	3568.5	3162.9	3472.4	3099.6	3501.4	3626.4	3864.7	4048.7	4267.1	4457.5	4620.9	4908.9	5076.1	5306.3	5407.7	5601.3	5698.3	5923.7	5971.7	6110	6184	6144
0.5598	3.7662	0.0090944	0	0.056473	0	3.3288	0	0.32365	8.6191	4.9687	29.609	67.617	112.87	163.61	203.56	282.34	355.79	431.41	515.99	628.92	753.87	835.76	1000.8	1113.8	1260.4	1360.7	1624.5	1675.2	1843.9	2131.3	2292.1	2438.7	2512.4	2573.7	2647.7	2745	2923.8	2930.2	2942.7	3065.6	3072.7	3065.8	3052.1	3165.2	3294.8	3388.6	3339.5	3359.3	3295.5
0	0	0	0	37.2	100.46	157.25	243.64	317.7	413.69	467.63	536.28	593.5	588.1	700.47	762.29	874.46	992.4	1099.9	1236.9	1373.3	1516.3	1704.8	1879.7	2057	2287.1	2360.6	2422	2554.9	2860.5	2931	3095.6	3353.1	3574.3	3614.7	3693	3760.5	3852.4	4010.5	4041.6	4253.4	4192.6	4263.8	4352.8	4654.4	4445.8	4459.4	4384.4	4555.4	4434.4
13.861	5.8294	6.6008	0	0	0	2.9041	27.838	99.125	200.58	339.77	561.99	813.82	1056.1	1320	1690.1	1892.5	2244.4	2658.2	3069.9	3428.6	3829.8	4335.6	4686.3	5074.8	5462.4	5947.2	6108.1	6448.8	6551.6	6613.3	6867.8	7085.1	7440.7	7837.1	8082.5	8087.4	8297.1	8365.9	8490	8631	8875.6	8939.8	9010.2	9187.1	9404.5	9352.6	9464.6	9587.2	9533.8
16.475	2.4756	0	0	5.5225	1.8921	0	23.71	67.146	162.4	297.64	390.72	553.85	756.18	992.76	1269.6	1491.9	2079.5	2304.8	2641.7	2896.7	3309.8	3517.2	3423.8	4252.9	4543.1	4072.9	4982	4745.9	5811.1	5969	6185.6	6610.6	7003	7103.3	7932.2	8375.7	8386.9	8624.7	9228.9	9420.7	9971.7	10350	10184	10691	10440	10761	10652	10482	10871
10.315	0	0	0	4.7222	1.9636	0	7.2985	31.528	86.212	135.52	195.96	275.39	365.27	478.14	698.12	900.58	1078.1	1350.1	1628.3	1799.2	2112.5	2281	2587.2	3013.7	3046.1	3231.3	3382.7	3762.8	3962.8	4253	4548.2	4767.9	4973.3	5215	5496.4	5703.7	5720	5932.8	6088.1	6348.4	6661.8	6624.3	6684.8	6863.1	6992	7188.7	7096.6	7064.8	7204.5
18.169	10.171	0	0	0	0	0	0	0	15.263	15.634	29.283	27.26	36.064	58.816	86.84	115.96	201.19	275	427.61	590.97	766.34	958.34	1081.7	1280.9	1457.1	1589.1	1777.8	1949.4	2090	1261.4	2325.9	1406.9	2428.8	2409.7	2781.4	2875.7	2967.8	2945.3	3077	3080.6	3113.9	3187.4	3239	3235.8	3171.8	3152.8	3270.6	3205.8	3224.1
0	0	0	0	5.0029	2.7223	17.618	32.608	64.514	104.29	134.98	196.89	267.13	390.79	514.99	700.11	904.44	1151.8	1469	1768.6	2067.1	2332.4	2596.1	2866.6	3231.1	3557.2	3825.5	4094.8	4300.1	4597.8	4922	5170.3	5514.2	5810.8	5879.7	5833.4	6010.5	6203.1	6489	6344.7	6466.9	6435.4	6591.5	6558.6	6821.5	6587.5	6741	6594.6	6646.5	6743.1
3.4838	7.4684	0	1.2668	0	1.0724	0	0	0	0	0	8.7899	30.828	51.311	120.84	165.4	256.22	362.36	443.37	607.63	728.4	889.06	1084	1181	1399.7	1595.9	1600.7	1789.5	2095.5	2123.5	2383.9	2445.4	2744.7	2864.7	3129.7	3300.1	3514.2	3723.8	3743.5	3835.3	4073.2	4225.2	4284.4	4226.3	4386.4	4302.9	4311.8	4660.7	4616.8	4535.3
14.145	3.941	0	0	0.86412	0	0	0	27.466	79.282	158.41	292.36	456.53	685.81	950	1149.1	1426.9	1820.6	2076.2	2411.3	2655.8	3574.2	3336.9	3688.7	3995.1	4265.8	4579.7	4884.3	5093	5347.8	5749.8	5974.1	6132.7	6433.6	6836.3	7098.8	7190	7369.7	7596	7618.4	7827.1	8079.9	8116	8181.8	8244.5	8278.5	8294.8	8335.6	8342.2	8253.1
9.5018	0	0	0	29.375	0	0	22.472	71.634	183.65	291.33	445.19	600.93	775.43	960.5	1112.2	1285.2	1502.3	1668.6	1838.6	2012.5	2173	2348.7	2624.6	2872.8	3035	3251	3417.5	3587.6	3815.2	3964.7	4054.1	4098.5	4245.6	4499.9	4568.1	4739.4	4819.4	4910.6	5105	5160.7	5318.5	5435.9	5511.7	5585	5717.6	5597	5702.8	5797.7	5855.2
0	0	0	1.7025	16.274	36.692	46.414	49.674	65.494	74.025	76.708	81.977	87.724	101.79	112.8	104.22	117.25	147.81	167.65	176.59	249.77	301.88	353.67	433.41	518.57	634.63	737.43	865.82	958.45	1096.5	1162.9	1253.2	1387.9	1464.8	1572.5	1647.1	1836.8	1859.2	2046.7	2131.5	2197.7	2168.6	2381.1	2412.6	2460.1	2452.2	2535.7	2524.6	2563	2615.5
13.421	0.29218	0	3.1882	0	0	0	0	3.381	8.6743	11.263	22.922	29.177	33.137	53.529	95.042	155.35	298.26	466.15	667.64	741.33	971.6	1520.6	1559.5	2143.3	2563.5	2804.4	3223.2	3857.4	4103.2	4828.9	5532.2	6054	6418.1	6959	7557.3	7670.9	8432.7	8879	9101.3	9596.8	10054	10388	10195	10200	10713	10924	10509	10914	10870
22.088	15.219	0	5.1891	0	0	1.5846	0	0	0	0	0	0	0	31.439	85.172	129.7	168.67	276.58	467.8	630.28	761.19	1064.6	1297.8	1551.7	1967.7	2288.8	2674.1	3242.5	3672.4	4122.7	4600.3	5270.5	5674.3	6307.6	6909.2	7335.4	7489.8	7903.8	8564.7	8995.1	9423.5	9593.5	10124	10102	10143	10615	10698	10762	10907
49.316	8.4934	4.0116	0.47308	0	0	0	0	0	0	0	0	0	0	0	0	0	0	0	41.356	87.299	264.39	357.72	492.88	670.14	901.34	1047.8	1263.8	1330.3	1478.7	1733.9	1938.7	2104.3	2190.9	2354.3	2692.7	2815.2	2823.6	3043.7	2977.2	3211.3	3109.9	3202.8	3212.5	3290.2	3447	3535.1	3367.8	3360.2	3399.2
4.6328	0	0	0	0	3.4985	0.57129	0.38034	4.7928	0.53912	10.055	31.821	49.1	69.129	113.32	163.06	245.33	304.77	405.52	529.4	599.13	732.72	856.34	1001	1193.5	1312.5	1504.5	1631.2	1852.5	1913.7	2131.1	2173.3	2273.1	2355.2	2397.8	2640.5	2791	2842.3	2918	3024.2	3217.3	3300.9	3372.7	3347	3523.7	3650	3636.6	3642	3764.6	3802.5
0	0	0	0	0.7403	20.642	30.506	46.03	63.358	135.33	205.09	306.25	419.41	599.4	769.3	994.04	1210.7	1443.1	1683.9	1985.7	2281.8	2614.6	2807.5	3051	3355.1	3604.1	3858.3	4112.6	4341.4	4585.2	4756.9	5323.3	5404.5	5591.8	5758.3	6322.5	6550.5	6686.5	6728.9	7134.4	7518.8	7702	7779.3	7676.3	8115.6	8088.2	8199.6	8150.5	8291.9	8375.8
4.4165	0	0	0	0	21.719	16.267	48.396	78.446	132.9	189.58	272.58	364.15	490.17	617.29	779.25	1081.4	1207.3	1426.9	1746.9	2086.6	2313.4	2613.9	2805	2989.9	3251.4	3525.3	3665.2	3926.5	4021.7	4302.4	4433.1	4441.3	4639.2	4690.7	4846	4915.6	5001.4	4931.3	4903.8	5104.4	5138.3	5150.9	5030.5	5170.8	5224.3	5201.4	5175.9	5121.2	5173.3
0	0	0	6.9578	7.0868	12.417	9.5786	28.391	66.611	128.34	184.45	309.9	431.26	722.45	836.57	1058.4	1254.7	1531.6	2032.9	2123.7	2458.2	3045.4	3102.6	3629.3	3713.5	4165.7	4501	4780.4	5193.8	5524.7	5941	6357.6	6826.6	7126.8	7609.7	7918.1	8307.3	8642.7	8984.3	9424.8	9649.7	9767.2	10213	10361	10626	10617	10995	11140	11338	11368
0	0	2.7624	0	11.707	0	0.57685	22.554	66.685	123.03	213.86	304.14	413.74	545.51	657.53	703.93	848.23	848.11	882.21	946.2	1051	982.44	1071.4	1171.5	1190.7	1265.1	1241.1	1436.4	1359.8	1371.9	1524.1	1588.2	1659.5	1667.1	1666.2	1555.9	1804.6	1868.8	1734.9	1991.7	1981.6	1856.9	1983.9	1911.3	2121.6	2053.6	2247.8	2156	2066.3	2119.4
0	0	0	0	5.7815	1.9271	6.7417	0	3.8829	15.206	29.625	71.486	108.32	170.71	235.74	284.64	370.45	506.75	601.59	744.55	889.98	916.87	1005.6	1106.6	1247.4	1307.1	1467.8	1561.6	1696.4	1819.2	1956.9	2083.5	2304.2	2506.8	2706.7	2767.7	2924.3	3130.7	3261.9	3417.7	3564.8	3614.7	3722.7	3728.6	3806.8	3984.1	4066.8	4210.1	4197.6	4203.8
16.629	0	0	5.7824	1.2166	0	0	0	0	0	0	0	0	0	0	6.288	15.206	0	0	0	0	1.3637	3.8341	9.5606	24.497	14.509	31.758	12.131	15.81	16.096	17.059	53.377	81.032	153.78	232.3	300.84	407.89	512.12	603.25	683.09	783.17	895.71	1023.6	1137.9	1253.7	1316	1402.1	1427.5	1493	1554.8
0.24781	0	0	0	0	17.319	14.037	3.401	9.6287	34.058	38.667	77.309	135.6	178.49	273.11	393.55	497.64	616.95	745.48	867.23	1031	1222.5	1371.8	1533.8	1739.2	1906.9	1983.4	2321	2436.5	2538.2	2608	2798.6	2882.8	2994.7	3175.3	3260.6	3377.6	3511.1	3687.1	3875	4007.2	4151.2	4236.2	4213.9	4189.9	4494.8	4396.8	4467.2	4635.8	4679.3
16.761	0	0	6.4516	0	6.9649	0	0	12.637	85.941	167.05	260.78	281.43	513.24	573.86	950.38	1086.8	1282	1746.8	2288.7	2437.1	2819.2	3238.6	3322.4	3699.9	4389.3	4819	4800.5	4975.2	5698.3	6102.5	6834.1	6737.3	6763.3	6940.1	7313.8	7292.3	7539.7	7823.1	8046.8	7991.8	8054.7	8052.4	8300.5	8306.5	8564.2	8517.1	8464.3	8386	8533.5
0	4.256	0	0	10.155	0	11.531	4.5684	8.3106	6.4583	17.892	28.959	35.27	62.953	72.596	116.61	136.97	218.68	321.42	443.13	581.97	731.1	959.14	1136.5	1347.8	1551.6	1777.5	1893.1	2220.9	2382.8	2732.4	2887.9	3200.4	3420.4	3651.6	3760.1	4095.7	4126.4	4374.6	4680.7	4834	4937.8	5144.2	4969.7	5225.3	5112.2	5307.6	5124	5150.6	5135.3
15.489	10.853	1.3709	0	0	0	0	0	0	0	0	0	7.5854	27.935	39.709	59.719	98.041	151.36	203.3	326.05	489.07	656.78	870.89	1140.6	1407.1	1738.5	2107.1	2398.5	2624.2	2948	3176.9	3453.9	3681.4	3900.7	4205.9	4416.6	4380.9	4556	4679.8	4709.9	4795.4	4972.3	4922.8	5076.3	5160.1	5285.2	5409.6	5379.1	5306.1	5280.5
0	0	0	0	1.0749	5.184	2.8423	7.5216	8.8307	5.6047	0.97022	0	0	0	0	0	0	0	0	0	0	0	0	0	0	0	0	0	3.1326	10.594	55.86	107.43	149.73	253.42	364.11	527.45	668.17	827.53	908.65	1129.7	1289.6	1530	1573	1723.2	1882.5	1991.6	1990.7	2199.9	2188.4	2331
0	0	0	0	1.1157	13.116	17.79	28.066	40.691	67.328	95.871	143.46	195.54	221.67	277.03	322.91	399.01	424.55	477.4	500.34	569.74	638.56	727.92	849.46	991.02	1222.4	1427.8	1609.1	1795.9	2024.3	2270.8	2449	2693.7	2935.7	3209.6	3323.3	3556	3721.4	3810.4	4096	4226.7	4399.2	4498.3	4680.2	4996.6	5056.8	4914.1	5120.5	4602.1	4426.3
0	0	0	0	1.6144	5.4787	14.525	30.209	78.235	142.26	212.37	321.34	438.25	514.47	633.22	714.15	865.95	969.52	1050.7	1199.2	1264.2	1355	1445.6	1539.7	1612.8	1771.6	1846.4	1911.9	1989.9	2060.2	2141.9	2263.9	2397.1	2536.1	2715.5	2864.1	2980.6	3030.3	3223.5	3330.5	3408.7	3464.3	3546.2	3589.5	3662.1	3662.5	3736	3815.7	3763.4	3811.5
9.5688	0.31229	0	1.2685	0	1.9379	1.8574	5.2372	1.595	0	14.533	47.884	85.805	131.42	189.62	281.37	395.29	570.17	715.39	944.34	1131.4	1349.7	1512.1	1797.9	2082.3	2354.9	2581.2	2819.3	3112.1	3387.8	3685.6	3124.3	3576.2	4827.5	5221.5	4915.5	5874	6142.5	6318.5	6237	6533.7	6882.2	7076.6	7100.5	6631.2	7257	8261.1	7069.1	8318.2	7795.4
0	0	0	0	9.1425	6.3468	29.314	9.3969	33.102	65.929	44.557	58.33	35.331	77.298	100.85	155.87	178.76	227.05	290.87	340.45	364.15	457.76	487.6	572.73	651.2	682.59	789.87	836.92	917.49	991.14	1048.2	1134.5	1410.9	1436.6	1600	1749.5	1820.2	1827.1	1950.2	2047.9	2196.6	2385.6	2560.4	2604.1	2711	2776.3	2828.6	2857.1	2865.7	2893.9
0	0	0	0	8.1251	10.987	12.761	24.556	28.415	11.128	23.702	18.201	34.655	24.231	23.697	36.156	33.594	69.82	100.12	148.4	197.98	235.61	310.15	362.04	445.82	563.67	615.82	749.29	836.1	946.68	1039.9	1321.6	1477.3	1622.1	1774.9	1878	2085.8	2193.8	2388.9	2495.6	2493.3	2601.3	2722.5	2857.2	2833.3	2908.1	2945.3	2969.2	3072.6	3010.4
0	0	0.96636	4.8961	10.992	5.3461	12.624	14.483	13.011	14.488	8.0047	3.0905	9.2964	8.8644	12.858	20.201	21.606	59.863	98.916	133.84	274.26	247.64	319.48	366.64	475.51	492.88	550.76	679.1	772.59	807.29	827.45	900.27	952.25	1076.5	1101.2	1182.4	1254.4	1235.7	1367.8	1369.7	1377.9	1429.9	1470.8	1540.3	1594.3	1614.2	1660.6	1656.7	1710.6	1668.7
31.14	12.606	3.2916	4.5623	0	0	0	0	0	0	9.2299	36.514	65.024	78.818	146.29	247.96	367.38	537.86	757.71	1067.1	1288.5	1501.8	1831.1	2096.1	2421.7	2711.1	2951	3227.7	3479.2	3684.9	3795.6	3946.4	4119.3	4329.8	4642.7	4785.6	4940	4725.7	4978.3	4987.4	5042.8	5127.2	5285.7	5324.3	5247	4916.3	4942.7	4906.5	5111.2	5089.6
0	0	0	6.2082	10.363	5.1837	18.807	19.628	15.017	19.586	14.884	21.091	42.453	63.833	93.918	166.35	207.02	276.41	353.82	422.78	524.05	576.55	677.56	765.51	901.73	943.49	1109.9	1206.5	1343.2	1438.9	1555.2	1610.3	1723	1826.1	1891.6	1912	2047.6	2128.4	2238.5	2310	2330	2329.7	2372.2	2455.1	2483	2539.2	2574.4	2554.7	2611.1	2587.3
0	6.9158	0	0	0	4.9485	24.194	31.193	112.96	189.65	271.85	362.92	454.48	564.85	655.85	810.24	929.37	966.39	1120.9	1256.4	1433.3	1509.4	1678.8	1770.8	1919.3	2040.8	2155.1	2332.4	2401.6	2436.3	2618.3	2703.2	2830.5	2925	3101.4	3169.3	3309.8	3371.3	3414.6	3516.6	3635.7	3352.5	3385.6	3407.6	3513.9	3535.8	3591.5	3625.4	3665.7	3688.2
15.535	9.7053	0	0	0	0	4.4208	0	17.372	41.694	93.526	128.57	165.71	195	235.21	279.39	322.95	391.55	385.59	436.56	492.27	572.89	637.29	742.07	802.54	912.49	1016.7	1121.5	1250.2	1362.6	1396.8	1531.4	1599.3	1674.7	1823.2	1878.4	2001.4	2061	2130.5	2226.7	2292.7	2375.5	2373.2	2460.6	2600.5	2607.8	2650.2	2793	2769	2786.6
0	5.8635	1.1819	0	2.2512	0	0	15.552	53.605	93.653	172.51	270.3	345.02	478.84	624.08	814.26	987.16	1174	1348.4	1561.6	1857.6	2120.7	2283.1	2491.7	2869.4	2991.1	3260.7	3459.8	3632.7	3822.5	4013.2	4249.3	4396.1	4537.8	4812.4	4947.7	5089.8	5205.1	5351.9	5576.7	5716.5	5676.9	5778.3	5855.8	5991.7	6067.3	6102.3	6238.2	6175.9	6138.9
0	0	0	0	1.6972	14.545	9.5767	39.058	19.87	17.798	26.386	14.953	18.146	31.434	28.691	50.971	59.391	64.593	82.391	86.199	115.65	140.03	192.85	265.7	343.64	459.87	602.7	710.09	868.92	1006.4	1178.1	1277.6	1323.8	1561.2	1646.7	1834.3	1888.1	2039.7	2092.8	2324.2	2405.6	2457.5	2534.9	2541	2692.3	2828.9	2778.1	2855.4	2901.1	3047.1
10.191	0	0.89315	0.46564	0	5.5741	0	3.1445	0	0	5.9455	30.972	58.557	106.95	163.69	217.64	295.4	392.83	476.67	591.1	691.08	804.37	878.57	966	1133.6	1222.8	1303.3	1432.7	1611.5	1752	1864	1927.1	2088	2221.2	2296.3	2468.9	2556.5	2633.3	2692.9	2795.2	2951	3035.5	3042.3	3079.4	3170.2	3298.5	3267.9	3327	3482.7	3486.4
1.7776	0	0.24322	0	7.4504	0	0.12102	0	0	0	0	40.54	108.6	251.92	371.68	551.11	730.45	937.95	1136.3	1380.5	1656	1841.5	2120.2	2400.9	2620.6	2828.3	2870.6	3278.2	3296.9	3545.8	3822.8	4120.5	4347.4	4352.8	4512.6	4722.4	4665.8	4791.1	4828.2	5008.7	5076.6	5164.1	5218	5289.5	5398.9	5707.6	5477.3	5434.5	5332.2	5355.6
46.883	17.921	6.007	0	0	0	0	0	0	0	0	0	0	0	0	0	19.338	41.491	67.829	94.838	124.01	136.84	143.85	191.11	213.15	268.5	323.8	438.76	541.52	675.44	840.49	956.78	1065	1260	1454.7	1648.2	1877.9	2089	2054.6	2427.2	2646.9	2818.3	2889.2	3105.3	3194.3	3383.7	3508.2	3641.5	3665.3	3802
36.113	7.2959	0	0	0	0	0	0	0	0	0	0	0	0	0	0	0	0	0	0	0	0	0	0	0	0	0	0	0	0	6.4037	148.34	271.44	424.67	526.21	682.29	919.5	1119	1275.2	1337.5	1443	1724.7	1879.1	1748	1910.8	2013.7	2224	2253.2	2414.4	2332.4
0	0	0	0	7.2227	5.7731	25.927	22.526	30.638	33.582	60.348	101.59	148.35	229.31	306.05	390.51	460.51	560.41	671.64	734.86	826.79	931.19	1016.3	1071.5	1142.9	1193.2	1261.7	1318.7	1437.3	1525.1	1559.4	1636.4	1722.7	1742.3	1841.8	1940.5	1974.6	2013.9	2066.3	2173	2287	2353.8	2376.6	2392.5	2413.6	2405.3	2461.4	2407.5	2494.5	2577.3
0	29.193	48.868	52.266	62.09	43.582	0	58.112	41.366	0	24.697	0	0	0	0	26.564	64.112	122.72	215.25	309.52	401.2	489.64	507.98	731.77	876.7	1023.9	1116.8	1281.9	1408.2	1528.4	1640.5	1739.1	1851.7	2083.2	2133.2	2316.1	2354.8	2511.3	2631.5	2697.9	2719.1	2774.8	2830.5	2869	2862.7	2892.4	2961.1	2959	3004.6	2951
0	0	1.674	3.2169	3.3657	8.3129	7.3898	17.964	18.065	0	1.8814	9.77	49.071	90.939	178.12	293.73	392.45	498.29	684.84	840.18	980.19	1173.3	1269.8	1475.6	1642.5	1875.2	1993	2111.2	2264.6	2361	2542.3	2805	3211.2	3423.7	3421.2	3595.8	3832.5	3952.9	4175.2	4299.1	4546.1	4448.6	4631.7	4733.2	5008.4	4802.5	4934.8	4799.9	4970.5	4854.8
0	0	0	0	0	15.042	74.767	176.16	268	420.96	590.02	781.59	996.35	1190	1359.3	1626.7	1760.4	1953.5	2221.1	2290.2	2561.2	2730.7	2807.6	2891.9	3053	3186.1	3299.5	3310.5	3458.9	3611.5	3702.4	3783.3	3820.8	3950.2	3937.9	4064.5	4086.1	4051.2	4111.5	4092.7	4113.6	4246.9	4183.5	4189.1	4190	4183.7	4188.6	4165	4212.6	4125.4
0	0	0	0	5.6444	3.3135	6.2885	0	3.6279	0	0	6.4187	13.286	20.97	33.056	40.066	46.825	48.454	54.236	66.601	73.385	86.785	106.06	122.44	160.92	212.19	270.45	310	405.01	473.77	586.54	695.18	789.71	934.86	1017.5	1195.1	1290.8	1416	1567.5	1684.1	1813.9	1963.3	2180	2310.5	2358.3	2549.2	2409.3	2400.2	2737.9	2803.4
17.249	0	0	0	0	13.424	35.812	87.791	124.5	176.04	234.61	292.28	342.43	426.12	479.22	549.71	569.92	658.71	743.15	806.28	945.32	1003.5	1100.9	1179.6	1283.4	1434.3	1467.2	1617.4	1682.7	1811	1863.3	1964.5	1996.7	1973.9	2094.7	2225.4	2266.8	2327.8	2334	2488.6	2547.2	2627	2650	2710.6	2699.6	2759	2824.3	2797.6	2777.3	2808.4
0	0	0	0	0	41.722	33.558	41.366	38.856	73.688	128.58	211.06	297.76	442.43	530.39	681.45	855.97	1087	1322.6	1580.9	1723.1	2009.4	2211.8	2505	2674.2	2993.7	3200.4	3457.8	3697.6	3912.9	4124.6	4302.7	4466.3	4660.2	4677.7	4784.2	4238	5096.4	5111.7	5254.4	4662	5439.1	4739.1	4760.3	5605	5767.1	5177.5	5793.9	4966.3	5736
11.71	2.6032	6.814	3.87	0	0	0	3.5686	20.652	19.92	52.534	101.27	175.3	209.86	284.04	474.94	493.32	733.72	919.78	1134.6	1360.5	1623.1	1637	1777.8	1985.2	2095.5	2201.8	2383.8	2477.2	2683.8	2719	2872.2	3049.1	3258	3234	3259.9	3411.3	3505	3647.2	3682.9	3713	3668.2	3839.7	3899.1	4182.7	3962.9	4055.2	3937.2	4156.2	4000.8
4.1597	0.90917	0	0	0	9.2809	0	18.475	26.735	71.782	126.98	231.05	245.38	454.66	595.85	786.7	1074.7	1152.6	1598.2	1851	2118.3	2390.5	2668.6	2965.4	3262.4	3612.8	3729.5	3691.8	4222.7	4323	4433.2	4388.3	4567.1	4637.4	4653.3	4838	5051.9	5196.7	5288	5475.8	5590.4	5722.1	5806.4	5734.3	6146.5	6074.3	6155.6	6126.9	6174.7	6043.5
6.333	0	2.888	0	0	0	0.83664	0	9.1198	22.732	37.664	103.46	178.5	293.9	444.13	621.97	816.5	1032.5	1382.9	1409.4	1904.2	1878.1	2401.6	2672.8	2634.7	2755.9	2858	3146.5	3208.3	3329.6	3644.3	3940.6	4099.8	4248.1	4350.5	4503	4848.5	5052.8	5171.8	5287.6	5350.5	4919.8	4902.9	4859.5	5017.7	4944.9	5028.2	4986.9	5047.7	4998.1
0	0	0	8.9307	3.7609	2.1579	0	1.7325	0	0	15.077	42.81	128.24	201.78	267.28	373.84	464.24	581.99	650.78	713.38	819.29	934.54	1062.6	1231.3	1433.8	1463	1460.6	1595.9	1719.5	1829.6	1936.7	1976	2137.5	2127.4	2239.2	2331.2	2414.2	2396.5	2491.9	2526	2585.9	2629.4	2767.3	2974.6	3055.8	2943.6	3036.7	3065.8	3083.1	2957.3
0	0	0	37.584	23.459	30.197	17.389	53.001	56.649	62.275	65.016	73.497	78.477	109.99	156.39	209.35	247.08	351.81	416.62	484.04	589.41	715.13	858.28	939.37	1152.1	1234.5	1407.3	1530.9	1555.8	1532.3	1681.2	1737.5	1866.6	1998.1	2138.5	2255.7	2392.9	2626.8	2796.2	2882.4	3145.6	3182.7	3274.7	3400.9	3545.3	3618.9	3663.1	3673.1	3623.8	3721.8
0	0	0	0	12.127	7.5069	22.571	2.1141	0	11.411	5.8768	0	0	0	0	0	0	0	0	0	13.278	73.258	142.72	206.79	343.51	431.2	580.46	667.12	836.79	951.09	1116.4	1245.5	1397	1588.6	1731.3	1933.3	2111.3	2254.5	2331.6	2484.8	2536.8	2635.9	2678.2	2797.7	2876.1	2898.3	2905.7	2900.7	2973	2988.8
24.055	16.028	0	1.2481	0	0	0	0	0	0	0	16.306	45.319	98.709	181.39	287.38	434.65	599.14	783.52	968.58	1197.3	1417.2	1537.6	1890.8	2083.8	2304.6	2503	2705.6	2856	3194.5	3253.2	3433.8	3652.3	3863.5	3997.3	4110.1	4239.3	4414.5	4507.8	4645.6	4697.4	4801.6	4797.1	4991.1	4941.2	5039.8	5062.5	5140.6	5142.7	5163.1
0	16.052	15.382	10.272	0	13.078	0	0	0	7.1116	31.231	78.455	161.49	270.28	362.3	514.98	706.89	877.16	1116.4	1323.8	1515.2	1835.8	2102.4	2370.1	2617.4	2766.3	3000	3166.1	3198.5	3635.9	3850.3	4120.5	4335	4546.5	4792.4	5009.1	5180.6	5205.6	5416.7	5600.5	5893.9	5841.6	5970.1	6075.1	6265.7	6332.3	6328	6171.4	6261.9	6251.5
0	0	0	5.4746	3.1655	2.8129	0	6.0611	0	0	0	0	0	0	0	0.21956	0	0.43065	4.4537	22.599	19.442	27.086	44.512	111.85	163.88	270.09	352.94	497.36	642.05	877.21	1051.4	1316.9	1562.1	1766.5	2101.4	2383.5	2708.5	2924.5	3164.2	3370.1	3586.4	3733.7	3846.7	3999.1	4097.8	4246	4229.1	4238.4	4218.1	4275.8
9.599	0	0	0	0	0	6.1578	0	0	0	0	0	0	0	0	0	0	0	0	0	0	9.5851	38.993	46.294	85.389	130.57	206.42	290.71	420.84	518.63	613.94	710.71	817.22	903.34	996.24	1113.7	1164.9	1239.1	1316.8	1375.2	1391.1	1503.1	1531.9	1575.2	1587.9	1570.8	1611.6	1637.6	1627.8	1613.7
22.461	16.126	2.4803	0	0	0	0	0	0	0	0	0	0	0	0	8.9401	8.1524	17.781	24.324	28.639	54.137	103.85	196.25	304.76	477.6	671.27	950.85	1272.9	1676	2068.9	2543.2	3072.9	3557.2	4079.6	4446.8	4996.7	5403.6	5679	6246.8	6693.9	6780.9	7150.1	7109.6	7461	7527.5	7759.9	7910.7	8048.3	8126	8242.1
7.403	0	0	7.3455	0	7.9772	5.0725	40.266	104.8	175.92	322.17	482.31	650.46	832.96	1069	1315.8	1653.8	1935	2161.8	2341.6	2597.5	2945.9	3219.3	3312.4	3350.3	3742.2	3805.2	4285.4	4584.1	4759	4952.8	4821.3	4992.5	5228.7	5227.5	5679.9	5834.9	5887.3	6268.1	6365	6850.2	6746	7081.1	7298.6	7870.2	7797.4	7858.7	7893.2	7887.9	8071.6
0	0	0	0	18.33	32.654	60.539	46.321	51.46	30.641	45.168	61.365	62.371	61.227	71.713	76.249	75.85	82.583	47.666	63.809	112.61	150.47	144.98	206.66	258.35	339.78	383.08	491	547.08	610.7	694.14	739.17	808.2	885.83	983.98	1058.9	1179.2	1231.5	1207.7	1471.3	1511.2	1612.3	1673.4	1737.5	1927.4	1949.8	1959	1990.2	2077.2	2130.2
0	0	0	1.45	6.4419	0	11.855	1.5326	16.61	22.594	53.857	110.07	187.54	298.34	408.25	509.35	636.78	770.31	951.87	1117.7	1286.4	1450.2	1572.2	1738.2	1972.1	2144.2	2242	2437.4	2600.4	2705.4	2890.3	3048.9	3341.8	3537.7	3613.3	3686.7	3925.9	3926.7	4128.3	4216.9	4359.3	4246.6	4509.9	4501	4811.7	4658.4	4834.5	4663.8	4784	4743.3
0	0	0	0	21.863	70.939	97.642	148.87	155.23	242.23	350.8	512.34	631.92	894.44	1134.5	1586.6	1925.3	2317	2719.2	3325.5	3906.9	4484.7	5101.9	5362.5	6006.4	6373.2	6841.2	7185	7775.1	8047	8188.3	8552.4	8608.1	8925	9346.8	9492.4	9701	9862.3	9990.5	10225	10279	10443	10292	10632	10689	10519	10637	10415	10581	10511
1.1864	0	0	0	0	28.42	11.08	10.365	5.6505	15.744	20.487	37.338	48.688	49.905	66.163	49.129	57.202	73.139	96.952	149.13	198.38	305.48	419.31	487.34	723.18	905.56	1093.8	1369.2	1584.1	1605.8	1503.7	1724.1	1860.5	2036.3	2144.3	2374.3	2543	2679.1	2870.5	2927.2	3049.1	3135.4	3244.5	3200	3463	3534.1	3541.5	3690	3835	3919.2
2.3533	5.5155	0	1.9928	1.0784	0.78222	0	2.1711	30.844	90.673	191.35	348.45	507.04	790.46	1078.4	1323.4	1621.7	1853.1	2146.4	2346	2441.1	2793.2	2953.1	3044.8	3172	3358.9	3515	3619.5	3721.2	3927.8	4081	4063.7	4252.7	4465.6	4388.1	4732.5	4806.4	4980.2	4966.3	5056.7	5496.9	5474.1	5543.7	5677.8	5735.1	5767.3	5862.7	5848.3	5837.4	5815.4
0	0	0	0	3.7182	18.727	27.371	39.401	69.812	81.817	103.75	124.68	148.77	152.86	184.62	206.26	247.01	310.49	376	457.36	489.57	623.1	684.9	816.3	945.81	1144.9	1303.3	1526	1660.5	1861.8	2045.7	2212.4	2500.4	2768.1	3035.4	3104.8	3274.1	3359.9	3620.9	3777.5	3930.6	4011	4103.6	4190	4314.2	4273.8	4348.2	4376.2	4489.2	4527.3
15.172	0	0	0	1.9933	0	6.1465	34.863	86.507	187.07	289.65	452.05	654.77	860.81	991.45	1360.5	1650.9	1911.3	2196	2196.8	2826.5	3093.5	3483.7	3407.5	4253.7	4573.8	4958.4	5188.9	5449.5	5565.3	5997.2	6365.9	6516.7	6734.5	6956.3	7195.5	7438.7	7392	7123.7	7183.9	7960.7	7746	8226.3	8467.6	8519.2	8693.3	8636.1	8631.7	8514.2	8499.1
0	2.1456	0	3.6042	0	7.8464	2.951	0	0	0	0	0	20.232	81.214	150.6	251.8	371.25	465.32	624.54	844.31	1046.5	1155.3	1389.5	1568.6	1922.9	2203.3	2536.3	2888.7	3252	3635.3	4066.7	4395.9	4790.9	5179	5594.7	5987.5	6339.9	6710.4	7078.5	7457.1	7618.9	7669.3	7844.3	8114.5	8221.1	8356.4	8381.8	8565.6	8440.3	8701.4
55.736	14.104	0	0	0	0	0	0	0	0	0	24.677	74.147	155.05	264.74	396.36	560.91	818.01	973.98	1188.1	1352	1642.9	1887	2005.2	2303.5	2473.7	2625	2786.9	2952.9	3075.5	3161	3221.2	3443.1	3659	3706.1	3831.2	3711.1	3781.2	3946.2	3995.6	3976.9	4429.6	4605.1	4737.9	4628.6	4394.1	4441	4288.7	4364.5	4551.7
0	1.5042	0	6.1529	0	1.6894	0	0	0	0	0	0	0	27.32	59.641	145.73	286.65	387.87	480.32	664.8	810.69	945.12	1159.3	1278.3	1472.3	1670	1875.4	2040.1	2235.3	2353.4	2522.1	2700.6	2946.2	3147.2	3442.5	3551	3808.8	4067.8	4250.9	4419.6	4682.1	4635.7	4810.3	4902	5115.9	5237.6	5361.9	5574.2	5604.4	5567
22.052	3.7685	0	1.6603	0	0	0	0	0	66.219	171.4	376.19	564.7	726.51	931.56	1201.2	1524.8	1801.8	2060.4	2449	2830.5	3332.9	3810	4286.9	4716.1	5042.4	5616.9	5955.7	6414.9	7077.1	7764.8	7999	8542.4	9071.8	9462.6	9991.9	10588	10467	11053	11533	11986	12627	12679	12209	13305	13140	13404	13602	13516	13693
0	0	0	0	3.6236	2.2213	23.755	32.874	51.836	82.343	129.03	181.43	275.6	384.16	492.71	674.53	847.86	1068.9	1336.7	1575.4	1729.6	1969.8	2272.1	2569.2	2905.9	2897.1	3269.6	3588.3	3900.6	4122.7	4385.3	4705.2	4779.8	5004.5	5408.6	5591.4	5794.3	5989.2	6173	6528.6	6419.5	6683	6760.1	7129.5	7030.6	7093.7	7220.7	7236.2	7299	7326.4
0	0	0	0	10.22	2.9457	14.68	13.591	18.131	11.37	23.522	9.8133	42.107	29.636	53.724	80.759	117.14	175.75	274.76	392.15	524	621.48	839.28	967.74	1155.4	1315.1	1516.6	1798.6	1996.8	2285.2	2668.8	2941.1	3302.8	3446.9	4007.3	4165.3	4856.9	4937.9	5552.4	5783.3	6047.4	6303.6	6410.9	7126.6	7239.6	6902.4	7259.9	7832.7	7449.9	7582.8
0	2.782	0	4.5653	10.354	5.5168	0.29707	5.4687	8.2182	10.781	15.562	22.182	31.796	52.085	48.363	51.749	78.352	103.36	126.23	194.88	264.05	413.88	564.56	787.57	1027.1	1239.1	1572.5	1722.6	1966.7	2220.5	2501.5	2729.8	2884.7	3124.5	3352.7	3453.5	3620.3	3738.4	3885.8	4032.9	3923.9	3938.1	4096.2	4130.6	4044.1	4093.4	4087.8	4193.9	4207.1	4285.2
29.968	4.3094	0	0	0	0	1.5148	0	0	0	0	0	3.4557	23.693	37.019	103.39	147.53	251.46	340.24	441.22	511.47	651.98	811.56	948.75	1135.2	1364.6	1550.2	1710.6	1875.4	2216.6	2493.7	2774.2	3079.8	3307.7	3454.1	3558	4119.4	4229.7	4257.6	4336.9	4473.2	4544.8	4466.7	4673	4537.5	4680.1	4754.1	4792.9	4916.5	4829.6
0	0.31573	0	0.35363	0	10.431	0.46406	8.9983	11.618	17.98	24.398	34.137	41.564	64.045	69.802	125.65	192.45	271.63	381.39	519.1	648.73	834.19	1013.1	1225	1444.2	1694.7	1873.4	2101.4	2277.2	2446.8	2641.5	2898.1	3132.4	3310	3579.8	3819.9	4045.7	4143.8	4292.9	4346.1	4501.6	4503	4630.7	4775.3	4923.1	4923.4	4819.1	4868.9	4839.3	4932.6
0	0	0	4.9452	6.447	11.214	5.7366	2.5777	17.56	22.453	32.038	34.081	46.504	83.485	113.14	180.91	277.56	365.41	416.01	528.07	621.96	769.64	911.82	1054.3	1153	1302.1	1444	1676.3	1813.7	1945.4	2155.4	2283.6	2629.9	2699.7	2895.2	3013.7	3157	3376.1	3462.4	3556.9	3572.4	3652.7	3791.4	3845.1	3936.4	4037.3	4091.6	4187.5	4132.9	4162.1
12.725	7.2161	0	3.2474	2.0756	0	0	0	0	0	25.651	63.514	122.18	185.13	245.26	303.46	368.95	435.45	541.37	604.21	665.21	709.04	801.99	811.41	901.59	939.37	1023.7	1090.7	1159.8	1190.5	1188.1	1248.8	1325.9	1391	1474.8	1462.1	1482.4	1561.7	1728.9	1815	1780.4	1792.4	1769.8	1874.4	1944.9	1866.2	1820.5	1865.7	1966.8	2015.6
0	0	0	15.623	0	24.933	16.479	21.319	29.873	44.751	57.067	117.45	99.429	215.97	243.06	368.94	483.84	606.37	717.58	907.74	1045	1213.5	1385.1	1477.7	1527.2	1706.5	1879.7	2087.5	2112.3	2184.3	2268.2	2318.7	2463.4	2658	2684.3	2792.8	2897	2839.6	3040.5	3125	3176.4	3246.1	3339.1	3321.7	3364.2	3372.2	3416.4	3410.4	3355.8	3416.7
12.85	0	0	0	0	3.5081	4.9034	8.035	18.042	39.406	55.195	65.868	89.703	132.17	188.26	259.93	359.4	436.64	551.99	705.55	796.76	995.12	1043.9	1133.8	1268.2	1346.2	1438.3	1450.8	1527.1	1570.8	1597.7	1769.1	1885.9	2031.8	2205.9	2378.9	2596.6	2777.1	2889.2	3071.4	3326.1	3425.2	3571.2	3832.9	3854.6	3988.7	4073.9	4044.1	4019.3	4036.5
1.5135	11.948	11.404	12.209	6.4329	0	0	0	0	0	0	0	0	0	0	0	0	0	0	0	0	0	0	0	0	21.789	131.07	285.97	437.57	554.94	688.07	822.15	996.61	1135.2	1308.6	1421.6	1594.4	1773.9	2067.5	2239.2	2226.4	2270.8	2283.5	2419.3	2530.3	2522.1	2641.8	2647.7	2798.6	2780
18.917	0	0	0	1.9979	8.1338	7.1155	15.251	50.58	55.022	107.93	163.79	237.47	337.32	449.91	641.97	798.18	983.72	1156.5	1362.8	1583.1	1813	2041.4	2354.3	2558.3	2881.3	3100.5	3521.6	3869.8	4175.8	4503.3	4837.6	4976.1	5335.1	5657	5921.7	6015.1	6336.9	6570	6656.7	6794.1	7006.7	7116	7158.3	7171.2	7234.1	7256.2	7236.9	7106.2	7201
0	25.874	91.983	0	117.99	0	2.7248	213.95	248.64	244	267.41	309.59	410.46	532.48	609.14	764.53	970.43	1176.3	1416	1620.1	1894.7	2043.4	2258.2	2298	2592	2930.8	3121.7	3441.5	3844	4089.2	4339.7	4946.4	5095.9	5566.1	6096.1	6257.8	7187.3	7386.4	7688.6	7839.4	8230.5	8132.3	8452.8	8442.6	8835.8	8522.5	9051.5	9028.6	9014.3	9012
29.287	11.4	3.5573	0	0	5.7473	0	0	0	0	0	0	0	0	0	0	0	0	0	0	53.882	124.88	214.55	217.01	309.65	395.58	536.07	647.54	818.62	936.52	1096.5	1198.3	1390	1430.8	1577.7	1829	1956.7	2007.7	2213.1	2272.6	2371.9	2547.3	2566.4	2758.1	2843.7	2818.9	2897.6	3014	3034.4	3025.5
2.1701	0	8.9193	16.54	18.267	0	0	0	0	0	24.221	85.477	164.53	253	367.53	474.98	659.59	792.34	936.78	937.11	1049.2	1109.7	1261.2	1305.9	1516.5	1551.9	1668.6	1746.5	1555.9	1881.7	1981.4	2096.7	2139.4	2241.9	2464.9	2393.2	2649	2728.3	2822.5	3000.9	2909.7	3165.3	3198	3147.2	3450.3	3754	3884.4	3841.2	3862.6	3997.9
1.0499	1.3459	0	4.5083	4.768	0	0	0	0	0	0	0	0	0	5.2993	10.297	15.398	16.173	21.031	34.859	49.069	67.643	84.86	100.67	94.04	101.85	130.29	134.01	176.33	196.71	230.89	285.17	350.81	426.83	492.87	535.39	631.32	717	811.58	904.55	995.06	1125	1264	1321.7	1414.6	1516.3	1561.1	1659.9	1710.8	1726.7
0	0.42489	0	9.6239	6.9575	5.7177	0	0	0	0	0	0	0	0	0	0	0	0	29.034	68.015	151.18	298.41	473.16	603.62	857.09	1064.7	1303.8	1469.8	1694.7	1933.7	2123.4	2178.3	2393.5	2575.6	2789.3	2975.4	3148.9	3115.6	3291	3288.3	3478.1	3473.2	3514.6	3716.8	3850.5	3910.9	3879.2	3852.4	3685.4	3478.7
0	0	0	1.6298	3.4479	0.26316	8.5626	20.601	42.106	85.873	133.38	227.1	313.86	439.98	540.66	670.45	764.13	877.44	1013.1	1126.7	1250.9	1387.4	1473.4	1569.4	1645	1707.9	1730.1	1840.1	1787	1948	2005.7	2063.2	2068.5	2164.3	2167	2225.9	2305.4	2257	2335	2423.6	2417.8	2474	2435.3	2475.7	2511	2659.6	2684.8	2729.8	2814.6	2822.9
43.31	8.6872	0	0	0	0	0	0	0	0	0	10.37	54.452	98.442	148.44	223.33	398.31	590.51	681.93	879.99	1074.1	1242.6	1389	1581.7	1827.4	2040.4	2149.5	2339.2	2456.2	2722.4	2761.1	3102.1	3105	3311.6	3437.8	3621.1	4009.9	4127.9	4393.3	4478	4633.2	4670.1	4848.6	4918.7	5121.7	5154.6	5389.9	5221.3	5321.8	5317.9
7.9916	0	0	0	0	1.9357	17.798	35.185	88.889	155.13	229.82	344.45	465.4	616.78	740.68	900.61	1035.5	1199.8	1329.4	1479.7	1675.9	1857.8	1959.8	2212.8	2368.6	2605.9	2723	2921.3	3164.2	3229.5	3357.7	3564.8	3622.2	3260.7	3430.5	3581.8	3684.3	3684	3794	3865.2	3902.4	3976.7	4034.6	4124.9	4154	4102	4187.4	4155.1	4245.2	4219.7
14.964	0	0	6.4292	0.082582	0	0	0	0	0	0	0	12.48	77.061	141.16	271.47	413.93	678.05	706.82	1021.6	1237.1	1507.5	1816.2	2091.9	2371.2	2739.3	2941	3300.4	3193.2	3457.1	3682	3971.1	4215.4	4334.1	4778.5	4973.5	4996	5079.7	5170	5445.5	5499.4	5582.4	5770.2	5811.5	5884.5	5730.7	5533.5	5539.5	5734.9	5731.5
25.008	0	0	0	0	2.5079	16.311	98.443	176.65	294.24	482.32	655.08	889.82	1158.7	1424.1	1755.6	2075.4	2406	2741.7	3095.5	3303.3	3705.9	4023.6	4320.2	4620.9	5056.6	5503.3	5664.3	5910	6250.9	6461.1	6704.8	6820.6	7290.1	7336	7729	8105.3	8286.6	8598.5	8756.9	9036.8	9279.5	9602.8	9584.2	9628	9760.6	9741.1	9966.5	10340	10316
11.973	0.89792	0	0	1.732	0	0	0	0	21.446	73.41	168.79	277.07	445.24	643.48	859.94	1188.1	1560.6	1949.2	2433.4	2871.8	3389.4	3952.7	4455.8	5081.5	5610.2	6103.3	6544.4	7187.4	7743	8259.4	8876.9	9619.1	10154	10833	11505	11954	12181	12595	13052	13210	13540	13771	13770	13975	14064	14090	14382	14325	14118
0	6.6426	0	3.0728	0.24509	0	0	0	31.422	82.564	128.76	179.37	238.76	302.66	391.76	498.61	650.77	666.46	797.25	970.47	1151.3	1290	1459.3	1613	1828.6	1974.5	2219.9	2359.7	2522.9	2751.5	3021.8	3123.8	3304.9	3465.5	3598.5	3767.2	3887.7	4150.6	4195.1	4303.2	4386.7	4600.5	4622.7	4708.9	4756.1	4765.9	4702.1	4840.8	4875.4	4909.9
14.51	0.9359	0	10.96	0	0.17971	0	0	0	1.5224	42.515	132.85	266.98	451.91	708.76	922.37	1231.2	1525.7	1775.1	1912.1	2291.2	2403.7	2651.6	2766.6	2871.4	3165.7	3284	3598.6	3858.7	4025.8	4274.7	4465.4	4673.4	5030.8	5358.1	5636.9	5979.2	6141.5	6388.5	6600.6	6833.5	7053.9	7180.6	7176.4	7290	7354.4	7469.7	7028.7	7599.5	7610
3.0025	0	0	8.447	0.072516	0.8116	1.9667	0	12.954	27.969	0	15.733	6.5244	34.479	33.502	122.35	183.67	318.39	313.19	447.36	597.4	801.51	1046.5	1240.3	1548.9	1789.8	2085.8	2329.7	2732.3	2875.9	3127.8	3373.7	3612.7	3951.9	4259.2	4451	4810.1	4955.2	5233.6	5394.1	5625.6	5738.7	5968.7	6141.8	6474.5	6724.7	6770.2	6783.5	6927	6765.9
0	0	6.4638	2.516	2.3101	7.2225	12.281	0	18.556	20.357	47.347	87.626	141.65	196.59	235.24	296.78	352.68	433.41	540.62	632.54	708.29	801.41	942.2	1067.2	1259.7	1340.4	1505.8	1680.6	1964.3	2175.7	2350.7	2563.9	2604.3	2831.1	3258.7	3357.4	3752.5	4025.1	4600.6	4848.7	4704.2	5543.5	5677.5	5834.6	6170.2	6091.3	6276.8	6003.6	6277.1	6091.8
6.8725	3.5956	0	0	4.4176	0.21457	0	0	9.282	28.489	46.412	67.605	93.78	144.56	168.44	232.72	210.49	373.48	456.29	529.45	609.21	702.16	791.69	843.02	967.9	1058	1174.2	1335.3	1486.3	1629.9	1774.3	1875.4	2055.2	2130.1	2349.1	2479.1	2656.8	2765.5	2814.2	3111.8	3140.9	3312	3402.3	3548.3	3548.3	3636.6	3693.2	3647.4	3718.2	3717.2
9.6924	1.5498	0	0	0	3.6643	0	0	0	7.5361	29.195	62.43	97.077	184.55	269.7	375.47	471.86	582.74	711.46	810.66	941.19	1041.9	1182.2	1269.2	1443.5	1587.3	1742.6	1790.6	1907.7	2065.9	2195.4	2265.4	2361.3	2452.2	2612.1	2700.6	2814.9	2785	2846	2903.4	3058.2	3128.1	3259.3	3271.1	3406.1	3505.3	3484.9	3486.4	3493.7	3473
14.169	0	0	0	0	0	0	0	0	0	0	20.536	39.258	41.105	61.863	77.523	127.13	169.97	229.15	300.35	383.63	495.92	571.62	669.15	768.69	842.78	943.26	1054.4	1176.6	1202.4	1341.8	1392.3	1491.3	1520.1	1559.9	1635.7	1708.4	1705.8	1766.2	1797	1905.1	1910.6	1960.6	1920.8	2056.8	2096.3	2096.7	2080.9	2156.6	2156
0	0	0	0	2.5318	17.63	18.611	25.39	21.367	13.799	21.054	25.857	25.101	18.628	30.177	32.995	49.721	44.7	100.63	136.49	208.26	302.91	410.25	490.47	621.83	737.36	871.28	965.25	1173.1	1221	1420.9	1483.3	1574.7	1642.1	1680.6	1883	1934.4	1631.4	1618.1	1782.1	2029.8	1841.3	1844	1902.2	1912.6	2093.4	1931.8	2179.6	2183.3	2191.2
20.034	0	5.7834	0	0	0	0	0	7.7632	32.54	57.506	109.13	171.53	199.17	298.68	366.79	439.83	520.72	615.5	707.35	810.77	949.31	1081	1209.1	1311.2	1461.9	1600.4	1731.4	1906.9	2030.4	2087	2444.9	2318.5	2676.4	2868.6	3031.6	3264.6	3394.8	3549.6	3746	3831.5	3996.4	4123.7	4197	4293.1	4366.4	4400.7	4442.7	4487.2	4468.7
0	4.1247	0	4.0142	0	3.0756	0	0	0.1847	0	0	0	0	0	0	0	0	16.659	39.696	98.276	146.43	257.57	353.34	445.49	566.05	723.77	855.76	989.58	1184.8	1362.1	1567.1	1746.9	1965.3	2130.3	2343.6	2488.9	2710.9	2994	3141.9	3235.1	3434.5	3510.8	3716.6	3719.2	3875.8	3988.8	4122.3	4290.8	4166.5	4325
4.9294	23.065	13.159	10.037	0	0	0	0	0	0	0	0	0	0	0	0	0	0	0	8.166	36.181	91.997	172.44	252.28	354.34	473.52	641.9	773.17	952.99	1156.5	1319	1685.4	1967.1	2263.9	2526.2	2754.4	3014.9	3276.6	3555	3747.5	3975.6	4170.5	4380.6	4508.5	4690.4	4789.4	4838.9	4875.3	4953.8	4795.1
0	0	0	0	3.2755	15.237	29.722	25.03	27.481	28.443	26.374	36.846	45.363	65.644	101.43	147.76	233.93	300.16	379.42	531.48	677.26	923.78	1113.8	1382	1542.1	1912.4	2003.4	2421.9	2491.5	2755.2	2982.3	3257.7	3495.9	3544.9	3590.2	3835.4	4013.9	4021.9	4117.7	4250	4295.7	4331.7	4353	4364.5	4359.5	4447.4	4565.3	4598.6	4728.4	4682.6
0	0	0	0	12.956	20.029	25.512	14.665	27.404	15.965	15.939	20.943	20.823	34.436	47.716	49.169	100.2	143.11	202.01	248.73	384.65	460.85	544.14	691.03	838.14	1050.4	1179.9	1551.3	1694	2065.5	2448.3	2851.6	3364.9	3726.6	4167.7	4730.3	5075	5409.5	5847.6	6254.3	6819.1	7048.3	7083.2	7155.5	7652.3	7715	7838.4	7949.3	7989.5	8250.1
0	0	0	0	4.4858	38.123	72.197	122.3	153.01	250.19	348.23	439.87	609.07	735.93	888.42	1094.6	1260.4	1490.5	1638.7	1810.8	2130.6	2564.3	2631.5	2854.3	3019.8	3192.1	3300	3272.1	3510.7	3610.5	3877.6	3892.1	3536.1	3672.1	3785.6	3893.5	4021.3	4026.9	4051.2	4147.8	4217.7	4257.3	4310.4	4316.6	4261.9	4331.1	4296.9	4316.9	4298.8	4256.4
0	0	0	1.9179	13.308	0	10.102	15.586	11.319	11.591	14.831	7.1762	19.71	13.829	22.794	36.982	36.3	52.827	65.258	69.992	87.291	78.97	100.69	92.031	106.13	140.49	173.36	263.11	329.33	437.99	493.33	629.26	727.48	908.84	1036.8	1254.5	1449.3	1600.4	1808.4	1970.9	2072.5	2240.3	2402.8	2496.5	2638.3	2731.2	2933.4	2911.5	3086.2	3062.3
40.608	6.1932	0	0	0	0	0	0	0	0	18.8	60.084	133.6	248.33	373.79	559.41	622.73	803.09	1013.3	1267.2	1539.7	1819.4	2077.5	2360.1	2681.2	2929.7	3155.3	3434.7	3647.4	3835.6	4038.5	4166.5	4226.7	4661	4833.7	4717.5	4803.6	4918.6	4898.2	5030.1	5100	4925.2	5078.3	5107.5	5188.1	5265.4	5199	5164.7	5116.2	5183
0	0	1.1419	0	0	5.1976	9.1361	18.913	18.262	66.099	78.758	212.77	379.98	522.02	880.84	1184.4	1462.2	1742.8	2151.6	2420.4	2735.8	2932.6	3276.9	3385.2	3636.5	3952.4	4113.6	4442.4	4226.8	4685.1	5053.7	4896.6	5237.9	5384.1	5786.8	5849.2	6262.7	6612.9	6804.6	6042.9	6755.9	6709.6	6630.5	6635.9	7622.2	7348.9	7586.2	7811.6	7322.9	7618.9
77.554	14.774	0	0	0	0	0	0	0	0	0	13.115	3.7786	68.855	137.52	263.51	387.38	522.6	700.27	833.82	1048.3	1207.9	1377.7	1559.9	1616.4	1782.9	1954.5	2082.9	2144.3	2270.3	2494.2	2574	2723.2	2847.4	2969.4	3121.2	3125.4	3362.2	3406.3	3459.9	3606.5	3760.6	3733.5	3936.6	3987	3953.4	4078.8	4190	4192.3	4228.5
10.186	0	0	0	0	6.4332	0	7.6054	0	3.4072	1.4988	16.207	24.888	31.369	54.549	71.395	105.16	134.29	186.2	250.52	325.98	389.01	476.99	596.99	721.16	808.78	906.99	1052.1	1164	1284.7	1398.6	1559.2	1635.8	1730.5	1763.7	1942.3	2019.8	2038	2084.6	2248.6	2345.1	2444.2	2506	2530.8	2658.6	2737.5	2713.4	2740.9	2809.4	2775.1
22.37	9.8504	0	0	0.71364	0	0	0	3.5718	14.024	49.625	106.8	193.24	307.34	479.91	642.92	898.64	1150.5	1451.1	1707.5	2068.9	2340	2689.1	2977.8	3305.6	3639.9	4070.3	4362.6	4642.7	4919.2	5253	5536.3	6070.4	6231	6599.7	6952.2	7254.6	7437.8	7899.7	8238.5	8267.8	8581.6	8806.8	8940.5	9400.2	9308.4	9445.6	9613.2	9649.8	9966.4
12.422	0	0	0	0	0	10.789	8.9845	43.592	81.166	146.58	185.69	265.39	320.62	419.07	526.16	613.65	726.78	860.44	962.88	1076.2	1345.5	1569.8	1671	1761.4	1765.3	2114.4	2173.5	2302.9	2182.8	2415.3	2488.8	2594.4	2761.6	2869.4	2926	2928.9	3633.1	3682	3720.7	3917.5	3941.1	4055.6	4094.7	4087.7	3808.1	3780.9	3759.4	3868.3	3879.3
0	0	2.6553	10.792	19.41	0	0	0	5.0009	22.283	67.966	149.95	239.92	372.5	525.17	703.66	824.85	993.69	1258.8	1500.4	1768.6	2360.4	2618.1	2784.8	3239	3517.9	3147.1	3912.7	4157.8	4233.5	4404.2	4710.3	4962.6	5142.9	5319.6	5508.8	5642.4	5718.9	5551.5	5427.2	5704	5481.2	5707.8	5748.9	6050.5	5847.8	5916	5821.9	5925.5	5898.7
0	0	0.89874	1.7197	0	13.76	11.689	29.155	26.9	36.045	27.619	48.141	65.114	75.834	95.75	125.44	148.15	204.25	279.57	391.53	469.25	649.05	783.11	972.63	1208.3	1450.9	1645.1	1969.4	2144.9	2430	2671.2	2916	3212.7	3462.9	3777.3	3904.6	4122.1	4206.8	4346.3	4518.8	4756	4749.4	4778.5	4893.6	4900.1	5079.4	5114.9	5076.5	5073.4	5149.2
9.0544	9.8029	2.4716	0	0	0	0	0	0	20.726	25.442	38.823	74.581	119.75	141.53	242.29	244.84	339.11	400.47	459.53	491.05	550.61	636.67	646.73	675.34	786.46	786.9	919.85	949.08	1020.9	1015.5	1078.1	1104.9	1306	1343.2	1452.1	1451.1	1460.3	1653.5	1684.6	1715.9	1723.7	1780.2	1948.4	1843.7	1806.6	1763.5	1834.8	1964.3	2081.3
0	0	0	3.0383	6.6469	4.9562	18.953	20.129	15.178	14.798	25.861	44.214	113.17	195.68	245.23	490.49	662.12	869.78	876.89	1053.8	1280.8	1361.2	1644	1941.8	2197.2	2384.4	2634.3	2956.3	3051.3	3370.8	3821.7	3826.1	4073.8	4424.8	4820.2	4976.8	5138.8	5324.7	5614.2	5713.3	6132.1	6064.9	6412.3	6408.4	6311.8	6407.7	6470.8	6463.1	6603.1	6531.6
0	0	0	0	0	27.493	65.402	79.094	114.33	146.75	200.85	234.41	302.64	404.64	500.58	561.26	731.17	874.11	1059	1224.6	1440.3	1692.4	1903.5	2180.8	2460.2	2724	3024.3	3219.8	3533.2	3664.9	4017.5	4024.6	4267.9	4526.8	4672.2	4915.9	5091.7	5410.7	5402.7	5592.9	5700.3	5755.8	5812.1	5994.7	6044.5	6237.6	6126.1	6207.3	6042.6	6182.1
19.113	4.3108	0	0	0	2.801	0	9.2804	0	0	0	0	0	34.302	83.187	184.06	291.65	470.57	638.97	877.47	1039.9	1312.3	1396.3	1731.8	2066.4	2295.1	2442.6	2660.5	2843	3013.5	3006.3	3178.8	3334.9	3412.6	3453.6	3530.8	3724.1	3720.4	3934.5	3809.8	3910.1	3917	4041.2	4070.2	4056.7	3972.2	4018.8	4076.8	4127.2	4113.4
2.6109	0	0	0	2.6486	8.7265	6.3917	4.2884	21.054	58.232	111.08	155.25	227.95	295.88	415.5	527.56	658.36	728.5	868.81	1047.8	1208.1	1338.5	1426.2	1542.9	1649	1761.7	1981.7	2088.7	2267.6	2426.8	2575.7	2907.4	2963.2	3357.8	3456.8	3710.1	3980.3	4140.4	4397.5	4563.8	4785.6	4833.8	4933.6	5274.4	5255.5	5330.2	5425.4	5476.9	5517.5	5478.5
14.193	2.4265	0	1.604	0	0	0	0	0	31.285	37.022	75.513	134.45	200.77	264.25	359.59	456.33	554	638.99	772.19	911.73	1034.8	1164.1	1309.7	1452	1550	1650.5	1778.8	1913.5	2039	2152.1	2271.8	2393.9	2491.1	2686.3	2811	2955.6	3016.2	3237.6	3322.8	3491.6	3507.5	3620.1	3647.3	3779.8	3879.4	3885.2	3896.7	3883.2	3978.4
0	0	6.4798	10.266	12.089	0	3.8301	6.3382	9.7157	21.668	45.016	96.334	168.56	259.21	375.45	564.1	771.9	1060.7	1366.9	1765.5	2169.4	2653.1	3178.7	3726.4	3998.8	3877.1	5087	5996.3	6551.3	7037.5	7495.5	7973.8	8666.1	9101.5	9411.5	9678.4	10196	10484	10669	10654	10868	10750	11024	10860	11396	10904	10996	10848	11168	10858
0	0	0	6.5914	0	10.536	3.713	22.667	18.428	44.238	38.498	49.134	84.527	114.33	110.99	152.93	226.7	257.5	296.71	374.2	427.41	558.91	602.55	728.42	803.1	904.03	1008.4	1099.4	1239.5	1317	1551.8	1620.4	1686.7	1743.9	1738.5	1926.9	2101.6	2122.2	1992.4	2172.1	2205.8	2396.1	2424.2	2400.7	2561.7	2502.5	2496.7	2503.7	2562	2600.9
21.622	22.715	0	10.154	0	0	6.8906	21.895	41.266	71.79	88.723	181.26	230.98	345.71	514.86	742.51	984.44	1236.1	1486.3	1760.7	2079.8	2478	2929.3	3214.1	3438.8	3960	4386.8	4575.6	4974.8	5470.2	5763.6	5965.7	6077.8	6553	6992.4	7270.2	7570.1	7648.9	7843.8	8079.4	8327.7	8241.8	8600.8	8968.3	8933.1	8987.2	9089.6	9409.5	9756.9	9456.1
0	0	1.6461	12.207	0	9.8509	8.1604	31.943	63.961	91.172	99.343	150.41	171.69	229.58	271.54	342.93	405.74	514.1	612.78	794.08	944.01	1129	1314.3	1657.8	1884.1	2188.8	2311.4	2687.6	3084.4	3339.3	3478.5	3620.4	3683.5	3934.6	4047.8	4395.5	4607.9	4630.5	4650.9	4804.8	4922	4987.1	5046.6	5206.9	5340.9	5310.4	5340.3	5728.8	5863.4	5861.3
0	7.1762	0	0	1.9931	0.010559	0	0	0	10.284	6.1713	13.077	15.641	39.587	66.08	89.26	115.89	113.34	145.29	147.54	186.28	206.34	266.6	297.85	358.16	402.67	450.43	491.03	538.88	601.91	711.92	673.17	783.41	815.66	944.36	1079.7	1163.2	1184.8	1290	1386.2	1625.8	1698.8	1740	1877.3	2041	1968	2029.6	1992.9	2094.4	2113.9
0	6.4483	3.5285	4.6617	0.67478	2.3195	0	0.96521	42.654	126.11	174.89	232.6	312.27	398.69	479.09	553.81	639.01	773.28	907.72	1097.7	1302.7	1529.2	1753.7	1881	2388.2	2709.2	3021.5	3158	3765.2	3946.9	4525.8	4970.2	5403.4	5866	6215.8	4843.4	5118.3	5286.8	7433.1	5854.8	7726.5	8004.7	8314	8500.4	8511.2	8565.7	8732.8	8725.9	8688.6	8739.6
0	0	0	1.2327	8.286	6.534	14.775	2.7781	3.6389	16.502	53.658	127.18	241.96	388.31	577.97	713.72	949.45	1218.1	1604.6	1963.2	2331.5	2836	3275.1	3629.5	4311	4782	5346.6	5889.9	6510.9	6846	7052.9	8366.4	9105.5	9590.1	9966.1	9993.4	10635	11127	11683	11393	12445	12527	12845	12557	12789	13092	13110	12804	13145	13008
0	4.244	3.5276	7.1295	0	0	0	0.84818	7.8106	10.548	21.603	37.986	61.527	101.47	0	0	0	0	1.3538	27.356	60.885	104.09	141	179.25	254.51	316	394.72	506.68	713.39	881.63	977.62	1146.6	1219.5	1450.9	1663.1	1778.7	1513.2	1757.7	1914.9	2030.5	2824.4	3019.4	3202	3301.9	3451.2	3499.4	3646.1	3741.6	3830.3	3875.3
0	0	0	6.2079	17.272	26.497	51.389	49.359	58.881	71.255	57.604	57.734	58.369	56.952	55.088	55.424	45.439	45.53	105.47	161.08	225.87	272.52	309.31	426.84	503.86	710.02	726.6	813.68	870.38	1116.1	1197.8	1300.6	1521.2	1653.6	1591.7	1535.2	1727.9	1741.3	1832.9	1811.2	1903.9	1798.3	1828.5	1894.1	2185.9	1905.9	2007.7	1851	1934.6	1869.8
6.3751	2.1997	0	0	0	9.1519	2.8255	6.7071	0	0	0	0	0	0	0	0	0	0	0	0	0	0	11.471	41.975	97.882	145.43	262.93	368.45	507.31	595.51	755.88	875.63	994.22	1094.3	1217.1	1422.4	1537	1654	1679.5	1787	1968.8	2038.9	2087.8	2197	2367.6	2470.4	2473.8	2501.5	2574.2	2605.6
0	0	0	0	11.483	20.101	6.037	0	18.168	84.464	130.07	302.56	430.61	569.26	672.23	947.36	1216.2	1124.9	1594	1925.2	2075.6	2580.7	2637.9	2929.4	3388.8	3356.8	3902.3	3973.5	4247.6	4480.6	4438.6	4753.7	4944.9	5309.3	5307.4	5448.4	5595.1	5690	5816.3	5930.2	6131.9	6260.5	6467.1	6732.9	6821.9	7164.1	7023	6941.1	6988.3	7017.5
18.92	0	0	0	0	0.26267	6.1911	11.637	12.174	13.449	39.644	91.245	158.16	281.08	375.52	506.58	635.08	859.4	991.3	1274.8	1456.2	1724.8	1948.8	2218.5	2457.6	2683.2	2951	3263	3405.1	3576.4	3706.9	3971.6	4087.5	4293.1	4379.9	4460.8	4748.7	4826.5	4981.7	5059.7	5166.2	5093	5199.8	5288.6	5258.8	5199.8	5332.7	5320.9	5360.6	5288.7
24.398	2.4595	0	0	0	0	0	3.3798	11.842	53.753	115.44	196.64	336.69	515.39	692.68	978.88	1219.4	1501.6	1721.4	2133.5	2431	2716	3180.3	3361.5	3587.9	4058.5	4292.9	3807.4	4157.4	4521.1	4197.7	4937.1	5154	5373.8	5390.1	5667.7	6101.5	6082.5	6512.1	6464.1	6764.1	6667	6581.5	6760.3	6904.8	6694.2	7160.7	7414.1	7089	7061.1
3.313	7.5709	8.2868	5.3051	3.3236	0	0	0	0	0	0	0	0	0	0	0	0	0	0	0	19.798	24.989	43.503	45.663	78.845	130.26	199.57	293.94	379.77	457.84	511.87	603.22	696.36	773.76	924.1	961.22	1061.1	1142.5	1379.3	1511.9	1510.5	1487.5	1607.4	1828.2	1961.4	1850.2	1821.9	1907.2	1967.2	1986.2
9.637	0	0	0	0	0	7.7629	15.821	33.856	97.04	182.44	318.81	473.45	680.62	883.86	1107.4	1301.3	1560.7	1882	2163.4	2344.7	2683.2	2933.1	3209.1	3453.8	3741.5	3972.4	4241.6	4563.5	4796.1	5032.7	5212.4	5455.8	5617.9	5943	6037.7	6283.3	6417.2	6614.2	6700.2	6608.2	6516.1	6526.9	6606.4	6540	6615.2	6649.2	6744.4	6814.7	6860.4
0	0	0	0	2.6318	19.912	50.981	79.564	106.87	172.75	225.31	317.32	454.65	602.62	782.42	1043.5	1315.5	1542.4	1825.6	2179.1	2496.7	2860	3169.9	3446.6	3792.2	4048.4	4315.8	4509.6	4829.1	4987.2	5318.3	5407.4	5590.8	5848.2	5964.5	6329	6358.4	6372	6381.2	6547.1	6746.8	6826.7	6963.9	7006.9	7126	7181.1	7207.6	7280.2	7390.6	7230.8
3.8066	6.5325	0	17.237	0	0	0	3.5146	1.4431	14.042	20.802	55.593	110.96	80.992	114.61	143.43	179.1	216.57	312.84	390.53	445.6	642.34	701.62	777.05	931.3	1025.6	1003.2	1095.8	1187.6	1239.5	1325.9	1543.2	1710.4	1864.8	1928.5	1954.8	2153.2	2232.2	2367.7	2406.3	2553.3	2488.9	2587.4	2688.2	3012.9	2825.5	2977.3	2815.1	2978	2936.4
12.378	0	0	0.42164	0	0	0	23.622	55.43	128.66	216.1	370.49	539.31	724.09	1037.5	1273.2	1592.8	1799.5	2151.2	2502.4	2712.1	2921.5	3247.2	3478.6	3905.2	4051	4252.8	4495.7	4682.2	4946.1	4950.4	5424.5	5734.6	5973.5	6105	6268.3	6511.8	6538.1	6649.6	6649.3	6832.5	6893.5	7086.9	7163.7	7423	7146.5	7256.8	7050.1	7483.5	7162.5
0	0	0	0	0	13.097	34.801	71.525	81.428	97.099	123.92	159.98	172.95	226.22	249.67	278.02	293.91	335.08	343.35	366.26	450.07	487.13	549.53	659.42	776.07	957.26	1274	1509.8	1914.9	2277.4	2635.4	3043.7	3601	3854.5	4408.7	4880	5238.6	5696.4	6202.6	6459.7	6770.6	6764	6969.1	7235	7439.8	7691.9	7735.9	8088.1	7950.9	8012.4
0	2.6994	0	2.7072	3.4038	2.0049	8.2015	6.8073	65.54	71.207	2.4148	22.398	39.646	63.462	111.67	163.76	239.53	318.96	412.86	540.99	645	845.37	982.96	1163.5	1382.1	1564.2	1745.8	1860.6	2099.3	2239.4	2333.8	2602.9	2752.3	2806.5	2971.9	3049.3	3266.9	3195.7	3308.5	3385.5	3452.8	3476.7	3581.4	3633.1	3683.9	3722.3	3707.5	3768.2	3804.3	3898.3
0	0	0	3.0444	7.3842	6.372	5.1327	3.9302	10.048	17.43	28.315	31.237	42.785	66.439	70.362	156	233.06	356.52	488.17	667.33	874.72	1140.9	1338.3	1551.4	1814.8	1901.6	2218.5	2416.5	2757.1	3041.2	3596.7	3813.8	4267.7	4696.1	5291.2	5927.8	6166.9	6568.3	6903.1	7535.3	7445	7790.1	8018.3	8241.9	8459.8	8586.7	8872.2	8905.9	9022.3	9079.1
4.0267	0	0	0	4.8113	4.5665	0	21.715	57.364	143.12	234.31	389.24	551.24	783.46	1068.5	1361.5	1670	2013.6	2400.2	2745.8	3160.8	3658.8	3958.2	4380.9	4809	5158.2	5569.2	5890.5	6324.1	6537.5	6723.9	7065.7	7348.3	7589.6	7834.7	8157	8258.2	8338.1	8553.1	8674.9	8783.8	8860	9024.5	9133.5	9337.1	9573.2	9463.4	9470.9	9377.3	9417.9
36.034	4.1235	0	9.2556	0	0	0	0	0	0	0	0	0	0	0	32.733	101.4	189.44	312.73	486.2	682.18	891.83	1085.4	1360.7	1567.3	1793	2032.6	2333.2	2556.8	2792.5	3001.8	3232.2	3319.5	3627.2	3800	3961.6	4298.5	4450.5	4581.6	4683.2	4791.1	4912.2	4982.6	5042	5085.7	5165.5	5161.1	5134.1	5127.3	5160.1
0	4.6746	0	0	1.2466	5.5253	0	6.8887	14.195	18.991	20.805	36.438	61.262	98.115	148.99	200.47	289.09	404.99	500.78	636.73	789.11	933.38	1136.8	1310.3	1572	1878.8	2171	2460.4	2797.1	3078.6	3390.8	3795	4116.9	4439.1	4755.6	4992.1	5258.5	5582.1	5775	5860.3	6151.4	6295.3	6475	6608.1	6732.2	6802.9	6915.9	7038.4	7006.1	6970.9
45.68	16.96	0	4.8122	0	0	0	46.19	67.529	99.644	157.9	231.63	284.91	419.28	523.62	703.02	829.91	1009.2	1151.2	1268.4	1379.1	1582.3	1705.4	1865.1	2018.3	2197.9	2281.6	2506.2	2558.9	2618.1	2777.5	2896.6	2988.9	3127.6	3183.1	3160.2	3435.9	3421.4	3649.8	3566.1	3530.7	3601.5	3634.2	3708.4	3771.3	3869	3896.1	3865.6	3980.3	3927.3
12.52	5.7415	0	2.091	0	0.74434	0	2.891	4.7249	33.906	80.452	109.44	171.03	246.47	332.11	490.77	633.63	745.77	841.12	1016.1	1154.9	1378.2	1662.3	1776.4	2071.8	2288.4	2523.9	2725.8	2900.2	3119.2	3314.2	3459.1	3714.7	3735.6	3948.1	4233.2	4310.2	4387.5	4545.8	4451.9	4664.6	4882.7	5480.7	5210.2	5405.3	5580.7	5517.6	5508.5	5527.8	5473.8
0	0	0	0	0	10.146	2.1806	4.8598	1.3428	24.419	52.152	87.351	128.12	181.22	231.68	288.78	379.22	425.05	517.1	639.04	713.27	843.01	936.95	1059.8	1142.6	1221.3	1429	1513	1614.1	1681.1	1822.2	1808.6	1864.5	1913.9	1919.6	2033	2109	2155.7	2188.3	2276.7	2376.8	2439.9	2452.3	2476.2	2578.6	2625.1	2595.5	2606.6	2605.7	2416.4
2.6862	0	8.0113	7.6973	1.6176	0	0	0	0	0	33.667	123.53	217.15	397.64	437.18	657.85	799.14	1029.6	1275	1887.9	1830.9	2051	2303.8	2583.7	2926.3	3204.2	3450.9	3769.9	4087.1	4248.9	4582.7	4950.5	5332.5	5642.3	5781.4	6195.4	6482.6	6114.1	7023	7117.5	7404.3	7311.4	7628.2	7680.6	8072.3	7817.2	7989.2	7918.6	7966.3	7938.3
26.74	4.5508	0	0	0	0.23535	3.1603	0.18051	2.3486	0	0	0	0	11.476	3.4249	10.282	18.74	49.543	47.827	80.22	90.559	154.61	196.55	254.96	302.27	368.7	457.39	516.32	605.27	651.78	711.06	865.26	978.45	1076.5	1119.8	1217.3	1439.5	1519.9	1714.5	1697.8	1815.7	1851.8	1913.7	2019.6	2029.8	2063.1	2156.6	2179.4	2175.9	2219.7
4.3962	0	0	0	0	0	22.952	79.683	158.92	251.62	413.39	551	698.9	821.39	883.31	1017.6	1030.5	1195.2	1322.1	1322.4	1410	1482.2	1613	1733.7	1831.4	2140	2288.4	2307	2561.1	2737.6	2781.4	3112	3373.7	3601.2	3636.9	3772.9	4083	4204.3	4351	4447	4531.1	4802.3	4889.5	4887.2	5066.3	4939.6	5078.1	5030.5	5201.6	5210.5
10.186	0	0	0	0	20.379	32.822	32.382	41.004	56.153	85.228	106.25	196.86	344.67	477.09	721.45	965.33	1315	1623.8	1998.2	2437.7	2846.7	3241.7	3566.4	4021.3	4375	4806	5045.5	5516	5566.5	5957.1	6194.8	6305.6	6277.5	6637.1	6736.5	6990.5	7005.8	7268.8	7514.8	7604.1	7589.5	7744.7	7724.2	7771.1	7839.3	7892.3	7880.7	7751.8	7873.3
4.2338	8.054	0	0	5.5713	2.0965	0	0	0	0	0	0	0	7.3898	21.261	56.865	108.73	169.14	232.42	313.44	449.6	535.94	670.03	753.31	955.22	1128	1286.7	1429.8	1565.3	1695.7	1853.5	1935.8	2084.3	2194.6	2370.6	2475.8	2574.9	2737.7	2781.5	2883.4	2936.9	3042	3130.1	3184.5	3293.8	3318.4	3404.2	3497.1	3467	3504.1
23.786	25.18	24.143	15.493	0	0	0	0	0	0	0	0	0	0	0	47.071	114.76	199.43	238.77	363.5	450	824.83	693.58	833.29	979.5	1424.5	1524	1334.2	1381.4	1486.3	1498.6	1457.4	1478.1	1569	1650.9	1722.7	1751.5	1797.6	1926.1	2013.5	2087.4	2037.8	2136.3	2230.6	2175.8	2058	2118.4	2172.6	2293	2312.5
0	5.8629	0	9.6021	3.7046	0	0	23.489	63.581	161.27	266.53	435.67	568.28	769.37	912.51	1077.1	1244.7	1400.3	1615.6	1760.7	1965.6	2186.4	2397.9	2664	2904.2	3119.2	3307.4	3480.5	3719	3891.4	4069.6	4279	4345.5	4614.2	4614.6	4831.3	4939.3	4960.5	5155.6	5282.5	5371	5550.3	5474.2	5569.3	5562.8	5765.5	5709.8	5744.3	5742.5	5741.9
1.7214	0	0	0	0	14.729	11.138	23.244	9.0351	19.099	31.767	37.873	45.969	31.157	39.258	37.248	34.042	39.756	49.636	53.343	65.609	93.081	159.61	231.47	316.12	483.28	664.35	907.06	1211	1542.3	1847.7	2203.1	2523.3	2989.1	3190.8	3711.5	3915.3	4335.6	4555.5	4791.4	5056.7	5114	5430.5	5535.5	5709.6	5973	5888.3	5953	6019.2	6185.3
2.0975	0	0	0	0	0	8.9629	1.6734	0.7011	5.3434	4.9826	14.798	12.982	0	15.924	19.8	23.552	30.008	34.363	60.219	102.19	171.22	257.71	334.02	446.68	510.2	614.54	697.42	807.53	899.73	972.92	1068.2	1166.2	1280.9	1402.8	1492.6	1595	1692	1862.7	1963.6	2036.2	2111.4	2179.4	2246.8	2333.5	2450	2447	2512.8	2514.2	2624.8
0	0	0	3.4678	1.0596	20.504	35.214	57.915	86.333	120.79	149.07	178.77	197.29	241.15	295.37	324.53	364.48	419.82	467.25	498.31	568.58	674.64	782.42	866.18	1020	1142.9	1280.3	1364.3	1486.1	1610.4	1705.8	1712.5	1804.9	1825.9	1962.4	2087.3	2213.5	2157.1	2303.4	2326.7	2474.6	2539.4	2577.7	2657.8	2821.8	2900.7	2846.9	2942.7	2855.1	2599.3
0	1.3536	6.5283	14.104	6.1931	0	0	1.8427	6.4536	0	0	0	14.2	49.605	81.323	182.64	272.09	389.71	494.68	686.9	828.96	1127.1	1371.7	1585.9	1960	2176.5	2666.9	3008.4	3431.3	3748.9	3995.3	4467.3	4671.4	4867.6	5177.5	5284.6	5452	5775.8	5845	5868.1	6005.3	5956.5	6285.6	6140.3	6131.2	6249	6301.7	6229.3	6295.7	6094.7
12.019	8.1884	0	0	0	1.632	0.91662	0	0	8.9832	16.593	44.182	81.635	133.57	179.18	236.95	297.47	374.98	443.63	512.3	605.61	691.76	760.54	811.14	897.72	961.23	1024.2	1162	1217	1292	1370.7	1437.4	1536.8	1587.5	1541.8	1768.4	1827.4	1719.8	1891.6	1920.6	1979	2038.5	2078.8	2074.9	2057.4	2109.4	2182.9	2195.2	2150.5	2208.1
3.3321	0	0	0.74858	1.1036	0	1.9006	0	0	0	5.2635	29.665	57.248	99.066	145.83	229.75	305.85	379.72	519.59	615.94	761.78	872.19	988	1115.5	1270.8	1456.4	1587.5	1765.5	1823	1936.4	2055.8	2262.2	2546	2658.9	2585	2696.1	2866.3	2936.7	3040.7	3053.7	3258	3136.3	3216.2	3244.5	3464.8	3259.3	3371.2	3234.5	3380.8	3292.2
3.8343	2.6344	0	5.6344	0	0	0	6.0237	0	0	0	7.8772	10.246	28.042	36.031	42.944	47.45	64.703	77.962	89.2	116.82	140.77	183.91	240.15	322.37	421.95	527.3	638.74	747.61	868.43	1011.7	1150.1	1276.4	1409.9	1468.5	1569.7	1682	1681	1782.5	1871	1940.5	1945.9	1991.1	2007.6	2042.2	2114.3	2151.2	2173	2160.9	2256
0	0	0.97788	0.56046	9.7091	4.6805	22.641	9.0195	24.384	34.189	73.077	114.94	174.27	246.02	327.11	484.42	573.66	721.14	906.63	1109.4	1325	1534.8	1722.1	1697.3	2175.3	2271.8	2618.8	2655.7	3043.8	3353.3	3585.2	3750.8	4054.9	4379.5	4538	4839.6	5118.4	5237.4	5510.9	5687.5	5945.7	6278.7	6474.1	6507.5	6644.4	6627.2	6848.8	6724.5	6836.5	6973.4
0	0	8.2241	0	0	8.272	1.987	4.5976	3.6858	8.9136	30.093	63.11	121.43	184.84	291.74	387.3	568.23	687.14	833.83	984.41	1129.4	1288.4	1400.6	1511.6	1665.5	1917.1	1911	2122.1	2319.6	2542.3	2692.1	2913.1	3045.1	3145.6	3329.9	3513.7	3611.5	3762.4	3875.4	3953.6	4103.4	4144.3	4078.9	4209.9	4288.3	4346.2	4355.2	4521.2	4493.4	4480.5
0	2.0942	1.8526	0	0.86921	0	12.007	40.088	88.975	151.32	256.18	407.66	617	791.99	967.81	1203.7	1408.3	1638	1924.7	2068	2199.3	2573.6	3159.1	3524.2	3814.9	4098.6	4402.7	4572.7	4821	5214.8	5396.5	5504.8	5880.3	6039.7	6151.3	6403.2	6739.3	7046.2	7131.9	7464.7	7430	7620.9	7654.2	7579.9	8053.6	8056.1	8145.5	8288.3	8339.9	8326
0	8.3278	10.006	0	0	0	1.925	9.8968	22.467	46.69	84.851	163.75	268.85	424.03	702.63	913.89	1142.6	1347.9	1658.4	2007.3	2507.9	2642.4	2763.5	3304	3345.9	3818.1	3889.2	4187.8	3902.5	4442	4646.9	4795.8	5074.6	5020.9	5194.1	5413.1	5533.1	5562.3	5790.4	5880.7	6104.2	6048.8	6148.5	6114.6	6296.6	6340.3	6380.7	6375.8	6371.4	6342.2
0	0	0	3.8309	0	4.8804	9.2512	26.221	75.349	128.75	205.95	328.61	442.92	612.93	767.41	950.16	1123.8	1303.5	1437.8	1669.8	1790.3	1969.6	2202.7	2395.9	2522.6	2706.6	2846	3045	3284.1	3427.9	3697	3888.5	4220.5	4349.2	4595.3	4705.1	5032.1	5185.4	5641.4	5744.1	5943.1	5977.8	6192.1	6366.3	6615.2	6646.4	6875.6	6951	7181.3	7165.9
0	1.1722	0	2.9899	6.8085	6.2693	4.2174	12.748	5.5569	12.094	16.54	18.755	30.671	37.535	67.511	145.95	163.91	226.89	304.94	386.12	532.76	602.17	731.95	775.75	869.01	1001.7	1093.2	1231.3	1346.1	1507.9	1593.9	1748.2	1894.3	2021.2	2168.8	2265.7	2242.8	2376.3	2487.6	2580.4	2644.4	2722.9	2864.2	3008.2	3026.1	3055.3	3180.7	3119.2	3151.5	3124.9
3.5518	4.8706	0	0	0.87507	0	0	0.16049	0	6.2778	7.1669	34.93	65.735	102.79	153.52	247.19	343.48	433.09	551.19	672.77	897.88	940.37	1120.3	1338.6	1455.4	1573.6	1492.8	1888.2	1883.9	1912.1	2083.1	2370.3	2434	2449.6	2370.1	2446.3	2424.5	2540.4	2462.9	2556.1	2559	2717.9	2644	2546.2	2686	2740	2794.6	2773.6	2677.4	2845.6
0	0	0	3.9387	2.9533	5.9936	8.1334	5.0958	0	7.0356	0	0	0	0	1.058	7.3505	9.9294	52.822	91.936	151.62	216.85	299.09	416.33	493.68	665.73	836.37	990.87	1137.7	1232.4	1436.6	1128.4	1450.4	1566.3	1671.8	1850.2	1993.5	2178.1	2406.8	2609.1	2781.6	2963	3055	3170.5	3302.5	3415.8	3539	3582.2	3459.6	3659.6	3584.7
14.139	0	4.8272	0.71963	0.67807	0	0	0	0	0	0	6.7849	27.768	16.044	41.492	51.138	59.969	54.382	102.54	154.92	202.83	213.13	234.56	392.5	493.32	592.91	634.94	803.07	1016.4	1019.5	1099.9	1293.3	1528.4	1746.2	1931.2	2034.3	2386.1	2462.2	2729.1	2727.8	2929.3	2662.8	2865.9	3130.3	3503.9	3223.1	3183	3088.5	3325.9	3171.7
0	0	0	0	10.374	6.4654	32.667	18.599	29.829	23.3	43.811	37.286	48.008	72.016	76.514	96.836	103.19	136.98	174.09	206.57	205.24	250.67	303.18	353.45	457.56	544.32	686.8	829.58	988.61	1118.2	1225.6	1359.4	1454.2	1630.2	1691.6	1896.4	2031.3	2029.7	2304.9	2442.2	2534	2687	2790.1	2740	2799.2	2749.1	2936.6	2758.9	2812.5	2854.6
0	0	0	1.617	0	12.195	4.126	3.7052	9.4989	16.878	27.095	42.222	51.408	66.91	64.359	96.439	112.7	148.71	163.9	220.19	280.7	364.33	465	542.33	651.13	773.12	916.85	1063.5	1183.7	1361.6	1529.4	1692.4	1921.7	2116.5	2316.3	2470.6	2676.7	2806.3	2984.6	3098.7	3196.2	3228.8	3347.1	3485	3564.7	3538.3	3776.2	3832.9	3877.1	4106.1
30.31	3.5868	5.3475	0	0	0	0	9.6197	33.426	64.291	155.71	218.91	357.06	498.1	601.5	769.66	886.45	1049.7	1167.4	1394.1	1549.3	1771.1	2000.8	2166.1	2457	2694.8	2958.3	3307.6	3463.7	3621.1	3835.1	4083.3	4250.1	4661.3	4906.3	5037.7	5311.2	5513.8	5967.2	5848.7	5992.1	6117.5	6187.7	6323.5	6329.2	6522.1	6473.9	6313.9	6581.5	6581
25.833	7.6946	0	0	0	0	0	0	0	29.17	86.351	187.17	293.78	411.32	602.17	841.72	1070.5	1384.3	1673.3	2019.9	2320.2	2760.8	3146.3	3485.2	3843.5	4182.6	4645.8	5071.7	5414	5675.1	6162.9	6421.9	6796.4	7133.6	7669.5	7813.9	8321.9	8493	8883	9038.5	9212.1	9433.7	9504.7	9855.4	9954.4	10225	10457	10512	10478	10579
0	0.94693	0	0	0	11.29	11.432	3.2761	0	6.3709	18.394	48.766	55.23	76.967	102.83	126.59	170.45	175.35	213.25	246.8	302.55	429.94	468.85	558.71	634.46	718.45	807.14	914.11	992.16	1100.9	1242	1307	1348.2	1422.2	1411	1565.8	1538.6	1549.5	1679.6	1747.1	1842.5	1911.1	1942.2	1985.6	2071.5	2164.8	2169.6	2218.1	2342	2347.8
4.6398	0	0	0	0	7.0586	9.6085	18.267	42.607	68.89	116.87	184.19	260.15	279.03	357.33	384.41	462.69	535.06	640.76	814.77	953.69	1197.1	1345.5	1684.5	1903.7	2244.8	2464.5	2826.4	3288.6	3718.1	4079.1	4285.5	4644	4696.5	5032.6	5125.7	5377.8	5644.6	5929.2	5992.8	5928.2	6163.1	6383.6	6528.9	6563.2	6447.9	6535.2	6490.9	6484.8	6535.9
10.339	1.8642	0	0	0.3938	4.5274	0	0	0	0	0	0	0	0	6.8705	53.381	117.36	176.01	279.23	371.93	536.72	717.63	954.48	1098.6	1680.9	1622.2	1903.7	2092.9	2372.9	2641.2	3375.9	2966.7	3202.1	3265.6	3516.2	3693.9	3597	3802.9	4058	4061.8	4337.2	4249.5	4470.8	4421.3	4653	4540	4879.3	4742.9	4890.1	4922.4
18.217	0	0	0	28.81	0	5.0155	45.734	77.489	186.54	307.87	377.64	517.13	616.03	807.53	1031.4	1211.5	1367.7	1652.2	1924.8	2079.1	2226.1	2357.5	2668.8	2734.6	3038.6	3261.7	3761	3987.9	4139.4	4324.3	4579.8	4935.3	5129.6	5326.7	5449.1	5635.4	5796.9	6286.3	6297.6	6545.8	6644.5	6793.7	6850.8	6944.2	6450.4	6968.6	7161.9	6889	7097.6
4.6863	0	0.46468	0	0.26643	0	6.1468	7.2267	0	14.153	54.112	120.42	185.42	309.21	411.6	596.81	786.63	982.39	1327.2	1610.1	2012.7	2288.8	2745.2	3273.9	3671.7	4195.7	4648.6	5147.5	6128.1	6160.6	6930	7695.3	8273.7	8831	9131.4	8430.8	10207	11091	10929	11582	11685	11948	12126	12271	12484	12527	12881	12855	13028	12988
0	1.5848	0	8.1975	0	9.4908	1.159	0	0	3.8501	6.4096	12.765	9.8264	14.572	29.207	41.16	48.324	39.383	48.809	68.974	87.331	129.47	163.3	211.14	300.11	387.2	467.82	572.55	660.95	803.89	936.95	1125.5	1309.3	1518.7	1747.9	1924	2119.4	2350.6	2587.7	2712.7	2925.4	3103.5	3111.2	3327.8	3396.6	3479.7	3498.4	3497	3571.8	3542.8
11.377	4.6381	0	1.0162	2.4138	0	0	0	8.944	24.668	45.73	57.204	101.49	176.99	249.43	377.73	377.03	464.94	548.77	603.07	741.96	918.23	1046.7	1166	1350.3	1380.6	1473.6	1573.2	1685.2	1922	2045.8	2070.6	2180.8	2164.9	2326	2473	2504.4	2446	2411.2	2532.8	2598.2	2687.4	2752.6	2721.7	2774.4	2887.3	2947.4	2841.8	2883.1	2872.4
10.465	5.3021	0	0	2.1835	0	0	0	0	0	0	0.7797	16.302	39.979	83.038	142.31	184.1	249.58	331.58	388.9	477.56	519.37	641.05	706.7	763.36	876.79	962.28	1046	1172.7	1279	1390.5	1479.4	1559.8	1651.8	1825	1916.7	2005.8	2123.5	2198.3	2290.2	2397.9	2485.3	2573.7	2658	2749.6	2736	2800.6	2862.1	2897.4	2971.3
32.563	8.3209	0	0	0	0	0	0	0	0	0	0	1.4241	47.85	123.84	267.92	381.79	594.99	811.95	1012	1157.4	1385.2	1679.9	1845.4	2162.1	2508.1	2755.2	3141.4	3329	3572.3	3747.3	4040.5	4295.9	4472.5	4660	4764.4	5048.8	5579.6	5753.1	5931.4	6168	6559.4	6458.1	6594.3	6604.8	6462.6	6508.6	6641.8	6970.8	6984.5
0	0	0	0	7.1447	8.9585	20.918	23.758	37.321	21.001	26.144	23.992	48.859	78.847	106.34	175.08	214.94	267.66	338.57	399.42	463.96	500.47	585.1	667.31	747.72	869.95	1045	1072.6	1226.6	1276.8	1361.7	1504.8	1559.9	1668.7	1829.7	1854.3	1981.4	2102.2	2286.4	2405.7	2378.9	2439.1	2421.5	2594.5	2529	2580.3	2612.8	2613.5	2606.7	2611.4
2.169	0	0	0	0.20296	1.7545	7.0136	38.366	58.132	136.98	161.73	221.52	262.49	314.28	382.95	418.79	452.33	491.87	514.89	567.21	604.34	669.92	755.61	772.83	812.25	866.38	944.25	949.63	1037.3	1124.2	1265.9	1373.4	1558.2	1695	1845.6	2003	2179.1	2312.6	2419.8	2500.8	2814.7	2769.2	2840.3	2966.3	3084.3	3088.4	3129.1	3092.6	3138.4	3181.9
15.278	0.019546	0	0	0	6.3436	0	0.47092	12.96	34.185	69.933	131.54	243.4	373.82	573.23	782.59	988.25	1252.8	1490	1762.7	2036.6	2358.6	2483.6	2861.9	3134.6	3038	3624	3915.9	4208.8	4334.6	4761.7	5006.3	5016.5	5496.9	5414.3	5764.6	6093.8	6228.2	6562	6627.4	6676.4	6871.3	7093.1	7151.2	7332.6	7458.3	7402.8	7469.1	7498.8	7627.9
0	0	0	0	10.905	14.198	10.214	23.373	27.504	40.24	74.437	143.45	218.3	302.87	398.31	510.08	649.42	791.76	963.9	1167	1293.9	1511.3	1723.1	1904.1	2128.8	2376.2	2535.7	2704.4	2855.5	2991	3131	3120.1	3530.6	3452.2	3591.3	3593.8	3704.8	3776.3	3857	3946.7	3983.6	4020.3	4070.1	4082.6	4052.1	4121.5	4157.5	4182.7	4177.7	4082.7
0	0	0	23.758	0	14.599	44.037	27.347	34.335	50.973	64.124	59.076	64.07	102.31	106.56	137.4	196.42	300.36	352.79	476.77	584.6	747.88	889	1075.8	1192.1	1355.9	1503.9	1749.4	1919	2062.8	2149.5	2354	2654.2	2787.9	2827.4	2988.6	3132	3259.1	3939.5	3436	3530	3530.8	3580.7	3574.2	3638.8	3690.6	3859.4	3995.2	4159.1	4384.6
3.8301	0	1.0635	11.34	0	0	0	5.3318	1.0128	6.5522	13.381	28.378	76.181	148.07	194.58	276.81	395.2	495.52	564.87	716.35	738.19	866.43	938.59	1164.7	1311.4	1304.8	1484.3	1540.8	1757.1	1903	2016.3	2293.3	2494.2	2814.7	3037.6	3236.2	3463.7	3718.2	3913.5	4104.7	4297.3	4430.3	4656.8	4710.5	4833.7	4907.2	5070.8	5171.9	5185	5196.7
0	0	0	2.1877	6.4484	11.698	21.92	19.96	52.739	58.02	98.462	141.41	176.83	248.12	323.66	416.96	531.86	682.64	810.8	1008.3	1113.3	1303.3	1454.8	1490	1686.4	1722.9	1822.6	1969.3	2034.8	2089.8	2230.2	2297	2338.8	2486.2	2547.1	2557.7	2543.4	2686.9	2756.6	2896.3	2902.8	2912.5	2997	3023.9	3058.3	3109.8	3174.1	3228.6	3284.6	3381
0	0	0	4.3187	7.4139	9.5199	12.288	16.222	22.332	44.624	44.883	54.352	54.193	70.826	69.738	97.54	104.45	141.39	159.93	221.62	293.19	418.28	561.87	715.05	899.7	1101.1	1357.9	1626.2	1927.7	2180.8	2504.4	2787.8	3110	3486.8	3884.4	4196.6	4381.4	4549.5	4913.7	5279.6	5405.7	5542.6	5807	5902.8	6007.2	6091.2	6340.6	6403.4	6423.9	6485.3
8.3676	5.0674	10.781	0	1.1095	0	0	0	0	0	0	0	53.437	74.586	115.99	206.75	237.42	346.08	414.45	508.9	588.1	713.45	889.47	1049.4	1278.7	1584	1543.8	1817.3	2060.2	2175.9	2356.6	2706.5	3069.7	3305.9	3483.9	3651.9	3983	4205.5	4339.9	4432.1	4747.1	4674.9	4903.4	4937.4	5288.1	5158.7	5309.9	5109.4	5322.4	5268.2
0	3.9631	0	0.40518	2.7523	8.9985	0	0	0	26.053	47.655	97.603	163.01	255.65	316.28	398.21	463.81	572.27	678.71	780.69	860.32	963.9	1066.4	1195.3	1310.1	1478.6	1619.6	1814	2051.8	2281.3	2549.5	2897.5	3252.8	3540.1	4013.9	4376.8	4801.9	5163.4	5473.8	5822.2	6081.5	6340.4	6717.8	6878.5	7195.6	7279.9	7591.1	7967.9	8058.6	8102.3
11.088	6.5481	1.877	0	0	0	0	0	0	0	0	0	0	15.917	51.634	87.044	132.34	155.83	184.69	238.18	282.13	324.23	329.88	354.08	484.98	570.99	595.87	656.25	743.17	853.23	952.37	1069.8	1145.8	1342	1481.4	1677.4	1802.8	1868.9	1847.1	1955.6	2018.2	2055.7	1948.3	1972	2097.4	2082.2	2227	2064.3	2036	2032
0	0	0	6.6796	10.663	4.1732	4.187	0	6.22	14.522	14.98	15.423	20.985	23.652	39.997	40.938	37.012	55.414	61.037	80.823	115.44	153.97	230.11	278.34	366.65	474.58	604.55	707.08	779.25	946.93	1090.1	1290	1407.6	1571.4	1707.3	1871	2017.2	2079.9	2270.9	2437.6	2521.3	2783.2	2960.6	2996.5	3071.9	3145.8	3231.1	3235.5	3313.7	3352.3
0	0	2.3474	0	3.8516	0.2581	10.983	0	0	0	0	17.267	36.871	89.204	161.42	254.72	365.11	494.34	588.13	738.81	1012.6	1195	1427.9	1615.9	1867.7	2057.4	2293.2	2573.4	2824.1	3242	4149.7	3926.5	4278.6	4575.6	4828.7	5058.3	5347.5	5459.6	5664	6050.3	6137.6	6315.7	6550.9	6127.1	6162.4	6268.5	6272	6239.5	6395.8	6599.4
0	7.9886	0	0	0	2.8548	0	8.0544	14.668	42.259	72.81	132.36	239.26	338.75	439.13	512.79	634.86	693.28	761.86	858.86	944.59	944.2	1007.6	1194.8	1239.2	1374.4	1362.3	1701.5	1770.7	1911.5	2268.8	2403.7	2594.8	2742.4	2880	3108.6	3436	3625.3	3796.2	3901	4020	4178.5	4104	4147.9	4308.4	4398.2	4518.6	4474	4500.7	4527.4
22.77	0	0	0	8.8554	1.6757	0	0	0	0	0	0	0	0	0	0	0	30.72	61.298	141.26	183.11	283.85	365.12	452.12	515.63	620.8	704.3	734.73	896.03	969.45	1042.6	1146.8	1252.2	1380.1	1531.3	1638.3	1767.3	1907.5	2044	2126.1	2179.3	2290.7	2379.2	2456.7	3037.3	3202.7	3311.9	3367	3386.8	3369.1
20.873	2.9945	0	0	0	0	0	0	0	20.658	54.166	98.493	175.62	276.34	391.32	527.97	657.74	823.8	959.45	1177.1	1355.7	1624.6	1916.3	2241.2	2473.1	2771.8	3103.9	3412.2	3682.3	3928.7	4220.4	4556.8	4836.1	5112.7	5408.7	5664.1	5990.5	6344.7	6615.5	6667.7	6824.9	6984	7165.1	7340.8	7394.7	7368.8	7530.5	7477.3	7540.5	7566.6
45.435	7.5318	0	21.471	0	0	0	0	0	7.1867	44.001	90.829	167.96	243.43	322.8	429.81	521.75	654.8	673.18	779.63	891.38	1003.7	1142	1168.2	1268.2	1415.2	1525	1625.6	1672.1	1725.8	1861	1983.8	1974.5	2089.4	2041.3	2159.3	2213.4	2206.2	2379	2149.9	2166.2	2100.7	2158.9	2104.5	2090.9	2076.4	2107.4	2102.5	2213.1	2114.5
0	0	0	30.033	17.666	47.498	35.301	47.72	47.085	34.145	52.454	55.016	53.085	61.883	53.889	112.17	139.3	236.02	278.95	351.9	353.56	495.04	619.44	719.48	827.87	1026.1	1171.1	1347.9	1551.2	1652.2	1780.5	1949.2	2148	2302.9	2420.8	2564.6	2819.9	2538.2	2750.4	2889.5	3211.6	3040.3	3048.1	3245.7	3276.7	3575.2	3413.3	3664.7	3712.4	3715.2
40.12	13.688	0	0	0	0	0	0	0	0	0	13.828	64.092	147.8	221.94	321.69	426.62	559.35	704.44	909.03	1086.7	1298.9	1506	1762.4	2054	2301.2	2567	2859.8	3109.1	3384.3	3666.5	3946.8	4142.6	4487.3	4908.1	5085.1	5360.8	5696.6	5964.4	6077.5	6343.7	6404.1	6705.1	6564.9	6780.5	6829.4	6975.2	6871.6	6866.1	6921.9
10.512	9.8374	0	12.412	0	0	0	0	0	0	19.617	58.01	126.8	227.42	351.31	525.63	710.04	943.88	1222.3	1561	1900.5	2249.3	2648.9	3009.5	3446.7	3925.7	4437.1	4959.2	5270.3	5841.6	6189	6709.9	7239.7	7542.5	7882.8	8295.3	8600.1	8816.6	9174.7	9384.2	9491.9	9640.8	9670.5	9634.1	9676.7	9809.1	9856.4	9922.2	9839.3	9839.3
13.384	6.993	11.048	0	0	0	0	0	0	0	0	2.8735	45.87	87.109	140.75	191.73	244.13	294.69	373.27	390.37	466.4	515.78	575.47	652.77	701.26	837.37	923.31	1032.1	1133.7	1295.3	1411	1582.8	1742.5	1924.1	2094.7	2281.4	2421.1	2648.8	2767	2915.4	3103.2	3181.5	3153.8	3351.8	3384	3500.6	3533	3647.1	3629.2	3738.8
0	0	0	5.8867	50.427	59.095	50.575	0	16.733	99.907	85.827	75.063	91.122	89.09	91.458	90.575	104.58	102.18	60.706	72.594	122.58	78.182	114.64	122.03	126.41	140.2	122.79	108.44	130.58	147.89	164.4	223.25	230.31	256.72	301.53	335.64	395.49	431.7	487.9	518.88	588.78	611.4	720.38	733.69	796.25	840.97	890.79	905.09	936.16	1010.7
0	0	1.3744	11.816	1.7347	1.7946	0	6.8405	2.1677	0	0	5.6968	16.308	71.813	133.96	237.3	321.41	444.26	572.65	715.53	849.67	996.47	1154.4	1279	1399.2	1528.7	1695.6	1937.3	2115.9	2233.6	2356.8	2507.2	2665.9	2925.2	3108.2	3219.1	3283.4	3481.8	3539.1	3637.9	3703.1	3750.5	3824.3	3937.1	3896.2	3953.8	3996	4039.5	3977.1	3970.5
0	5.482	0	0	3.7628	5.602	0	0	4.6484	6.4088	2.5318	18.063	42.144	78.815	140.93	198.6	288.37	314.01	410.09	494.72	645.89	793.63	947.94	1031.1	1187.5	1288.7	1439.6	1649.9	1677.1	1881.7	2181.2	2444.5	2677.8	2682.4	2803	2914	3113.3	3272	3357.9	3653.6	3534.4	3853.9	3590.8	3734.7	4011.7	3839.7	3910	3928.1	4034.9	4061.1
7.2422	0	0	1.4391	5.9579	8.7694	0	2.9182	0	17.329	9.0783	9.7294	16.208	45.017	67.492	95.434	162.9	251.89	326.23	410.92	531.67	671.5	751.71	896.41	1053.1	1259.6	1420.3	1522.9	1709.7	1869.6	2062.3	2192.9	2386.7	2520.4	2731.8	2889.8	3052.3	3176.2	3289.5	3453.9	3610.4	3771.7	3963.2	4087.5	4314.2	4359.5	4457.2	4407	4452.6	4494.6
45.274	12.59	0	0	0	0	0	0	0	0	0	41.848	112.76	239.28	392.44	616.16	836.84	1093.6	1287.2	1567	1758.5	2106.4	2379.6	2692.1	3077.2	3305.6	3712.8	3972.4	4290.6	4451.3	4727.8	5316.2	5509.4	5457.9	5869.6	6034	6274.3	6432	6568.3	6801.5	6851.9	6586.2	6692	6771.4	6781	6913.5	6953.5	6939.6	7187	7113.9
21.015	18.92	25.54	30.19	0	0	0	0	0	0	0	0	14.851	17.214	63.502	180.83	343.07	492.82	651.84	868.71	1154.6	1419.5	1678.1	1957.8	2292.2	2553.8	2860.4	3127.7	3592.6	3845.3	4210.7	4648.7	5070.9	5267	5682.5	6113.5	6486.3	6867.2	7187.4	7342	7564.5	7706.3	7769.3	8091.7	8236.7	8430.3	8440.9	8611.5	8618	8799.2
1.7643	0	9.3458	0	0	1.0558	5.3084	15.543	39.32	103.95	187.62	280.34	455.67	618.22	873.06	1173.2	1470.6	1817.4	2205.7	2656.7	3023.7	3522.9	3993.7	4382.9	4938.1	5316.2	5769.5	5995.6	6653.6	6941.6	7284.2	7839	8088.6	8634.7	8831.2	9170.5	9433	9705.9	10058	10023	10470	10235	10509	10762	10986	10850	10597	10137	11102	10682
0	0	0	0	0	8.4125	45.333	116.27	192.84	304.13	439.96	575.32	706.71	916.7	1045.5	1229.5	1335	1530.9	1670.4	1812.5	1947.1	2115.4	2283.6	2428.7	2561.5	2704.4	2815	3024.4	3166.4	3358.1	3507.3	3754.5	3875.4	4020.7	4194.6	4378.6	4571.2	4687.5	4885.9	5037.2	4963.9	5161.1	5091.4	5433.5	5550.4	5447	5393.6	5401.6	5417.9	5339.3
0	0	0.61173	1.2718	2.7166	0	17.028	24.944	56.231	98.232	211.79	347.31	463.9	628.34	877.6	1129.7	1297.3	1694.7	1959.9	2274.8	2511.3	3047.7	3358.5	4374.7	4206.9	4652.9	4708.6	5299.8	5565.1	5948.5	6403.2	6725.9	6967.7	7378.5	7717.1	7749.9	8167.3	8356.7	8577.1	8583.8	8830.8	8960.4	9373.3	9401.5	9511.3	9444.3	9808.1	9338.1	9428.3	9151.9
17.19	0	0	1.3705	0	5.2768	0.16	0	0	0	0	0	0	0	0	0	0	0	44.617	84.117	153.05	253.2	385.84	483.95	630.97	766.27	888.83	1123.9	1274.3	1526.9	1515.8	1883.8	2110	2354.8	2690.2	2793.7	2955.3	3267.8	3440.3	3650.4	3748	3787.5	4060.6	4045.8	4074.7	4134.8	4123	4258.4	4322	4400.8
0	3.0958	0	1.5895	15.086	0	11.174	13.774	8.5362	0.80867	21.129	29.852	31.202	65.534	88.686	130.24	150.89	208.89	262.71	330.33	386.49	451.03	569.36	582.74	668.04	732.52	1004.5	1010.8	1178.5	1351.2	1602.1	1698.6	1794.1	2016.5	2139.6	2421	2619	1672.8	1832.1	2007.9	2213.2	2338.7	2397.3	2415	2521.2	2504.1	2662	2559.2	2664.1	2649.3
0	0	0	0	38.732	19.08	94.248	179.58	227.71	266.04	254.62	416.94	509.8	606.53	704.28	940.71	1057.4	1053.9	1173.1	1299.4	1717.5	1832.2	2108.8	2299.5	2564.3	2826.4	2995.1	3106	3247.8	3554.5	4094.5	4273.3	4623.2	4726.9	4801.4	5390	5753.3	5951.1	6128.2	6496.3	6578.3	6749.9	6941.4	6965.9	7379.5	7540.3	7660.2	7404.2	7406.3	7471.3
27.832	8.4308	0.11836	4.254	0	0	0	0	0	0	0	0	4.246	46.95	105.34	230.74	308.57	486.65	605.86	728.5	900.03	1123.7	1357.9	1556.1	2049.1	2320	2586.3	3015.7	3173.6	3398.5	3580	4097.1	4464.8	4715	5228.9	5366.9	5536.5	5636.6	6065.5	6245.1	6325.5	6550.4	6752.5	6811.4	6819.4	6747.2	6896.5	7008.8	7184.4	7177.1
0	0	0	4.3179	6.882	2.9335	2.9416	4.9196	3.1934	19.299	52.561	103.4	170.13	257.77	374.79	514.15	684.53	912.97	1152.2	1420	1917.3	2292.3	2310.1	2455.9	2775.1	2970.8	3347.7	3382.7	3598.4	3965	4367.1	3771.2	4096.5	5110.2	4521.2	4729.3	4801.6	5015.9	5113.8	5292	5282.8	5432.4	5564.1	5643.7	5618.2	5774.9	5751.2	5896.8	5966.4	6044.6
0	0	0	0	11.275	11.763	29.572	52.936	96.692	183.74	265.34	378.74	547.4	749.26	1133	1236	1559.8	1889.9	2247.5	2612.2	2994.2	3474.8	3797.2	4284.2	4707.2	5218.6	5509.7	6099.1	6385.4	6847.4	7413.6	7707.5	8118.9	8546.8	8702.7	8985	9229.5	9728.6	9973.2	10128	10516	10253	10700	10812	11384	10915	10969	10938	11001	10962
0	1.6645	0	1.3643	4.174	0	5.263	12.97	12.571	46.848	131.86	183.91	262.69	359.58	539.52	686.94	940.34	1169.9	1466.3	1786.2	2118.8	2398.6	2626.1	3023.9	3413.5	3781.4	3992.3	4300.8	4652.2	5069.9	5285.5	5647.4	6390.3	6648.2	6924.9	7208.1	7741.4	7955.5	8248.6	6308.5	6714.1	8451.8	6962.2	8860.9	7290.8	6943.7	8760.9	8605.6	8925.2	8851.2
0	0	0	0	2.4524	17.711	14.514	10.321	19.352	25.33	26.249	56.968	81.908	150.48	224.91	309.55	447.21	566.1	709.39	856.83	1181.1	1407.1	1766.9	1922.1	2165.5	2395.6	2662.5	2947.8	3306.4	3390.3	3685.4	3931.3	3690.7	4813.3	5122.5	5346.9	5003.6	5626.7	5112.2	5373.6	5395.3	5657	5771.3	5698.4	5782.2	5956.5	6054.6	6145	5179.1	6105.4
14.219	0	0	0	0	0	31.618	83.719	190.04	357.85	529.65	753.49	947.24	1190.6	1444.6	1712.7	1912.4	2307.5	2377.7	2850.3	3062.2	3452.3	3643.2	3839.7	4138.7	4536.8	4766.8	5244.7	5257.1	5565.7	5970.8	6153.5	6345.5	6629.6	6829.6	6909.9	7131.1	7554	7745.2	7908.6	8064.9	8143.2	8174.9	8305.4	8480.2	8472.4	8964	8689.2	9006.5	8963.8
0	0	0	0	4.0459	7.5947	20.232	11.691	17.976	0	0	9.0759	17.913	23.482	56.815	72.012	75.85	104.51	141.85	199.76	240.41	297.59	389.18	431.59	575.33	648.68	729.38	855.99	1026.8	1159.5	1319.2	1467.4	1625.1	1862.8	1955.5	2163	2388.5	2462.7	2652.3	2867	2981.8	3138.6	3114.4	3186.8	3157	3163.1	3327.6	3287.7	3303.1	3366.5
0	0	0	0.3726	6.9124	11.151	2.4818	4.9953	5.9632	20.525	16.177	32.475	32.342	50.009	58.32	83.235	156.29	226.52	256.19	312.91	397.21	529.96	638.8	766.01	906.98	1062.2	1201.2	1369.2	1598.5	1690.9	1876.6	2073.6	2284.4	2449.6	2656.8	2774.8	3035.2	3135.2	3378.5	3622.8	3737.3	3837.7	4000.5	4063.5	4174.1	4387.5	4477.2	4629.7	4727.5	4823
8.0737	0	0	10.609	0	0	0	0	0	7.6908	45.665	156.99	227.4	329.29	562.53	694.61	868.51	1096.3	1382	1897.8	2165.4	2512.9	2838.2	3223.1	3541.4	3888.3	4106.1	4457.5	4504.1	4745.6	4988.3	5246.1	5475.6	5801.9	5801	6007.1	6026.5	5961.2	6392.8	6355.6	6395.9	6268.2	6356.9	6446.7	6654.2	6483.9	6408.3	6455.3	6467.8	6385.3
0	0	0	6.0536	8.916	7.5034	14.527	13.879	23.125	7.5361	15.145	15.559	30.351	53.608	100.23	193.63	292.71	437.17	629.89	856.17	1214.2	1547.4	1869.3	2236	2400.1	2983.6	3405	3680.9	4583	5461.7	5828.7	6530	6805.5	7403.3	7751.4	8187	8772.3	9172.7	9898.2	10331	10636	10968	11167	11575	11842	12196	12036	12149	12251	11991
0	0	0	2.2477	3.4012	4.0418	2.5812	0	0	0.4322	2.7265	1.4531	0	1.6126	0	0	0	8.3317	21.229	48.146	60.69	90.085	136.8	154.45	201.36	248.41	304.83	373.82	426.52	441.26	456.71	533.62	606.41	619.82	675.31	704.96	726.6	705.79	804.62	857.49	915.55	866.31	957.73	942.27	988.4	981.54	1147.9	1172.5	1106.1	1175.2
22.994	1.08	12.535	0	0	0	0	0	0	50.898	109.32	191.12	304.55	465.67	630.01	861.09	1070.2	1261.5	1549.4	1735.6	1988.3	2372.8	2575.1	2859.4	3175.6	3410.2	3897	3939.4	4199.7	4417.6	4602.5	4760.5	4998.8	5171	5379.7	5617	5747.8	5762.1	5958.4	6043.2	6249	6360	6379.5	6657.9	6715.5	6947.8	6920.8	6974	7003.7	7029.9
0	0	0	0.63917	17.378	25.456	53.506	69.964	89.617	95.949	146.58	206.21	245.83	341.19	396.04	516.41	607.56	712.32	852.56	918.17	1045.3	1185.1	1323.8	1571	1774.4	1910.2	2195.5	2422.9	2685.4	2944.3	3346.5	3464.2	3872.2	3988.7	4375.6	4572	4700	4995.4	5164.3	5356.9	5521	5425.1	5784	5760.6	5881.1	5975.3	6042.2	5930.5	6024.7	5982.3
10.054	1.6202	0	0	2.2133	0	0	0	0	0	0	0	0	0	0	0	0	0	5.6404	17.329	43.065	71.215	133.94	162.46	210.96	232.36	289.35	332.6	412.5	464.29	507.01	574.34	620.1	719.77	738.67	782.86	851.21	868.62	908.96	939.63	987.29	1044	1079	1084.2	1106.9	1168.7	1168.9	1189.8	1165.8	1151.5
0	1.6319	0	4.5691	15.54	0.8393	5.9396	18.754	12.302	0	0	0	0	0	0	0	0	0	17.74	65.339	88.538	122.66	247.2	405.52	447.6	601.31	785.07	931.76	1152.9	1501.5	1700.4	1917	2180.4	2432.9	2693.9	2886.3	3114.7	3430.7	3741.1	3856.7	3951	4152.8	4256.8	4328.8	4424.9	4482.2	4513.9	4492.7	4548.6	4481
0	2.7206	0	2.158	5.4333	5.109	0	0	0	0.2533	0	34.25	69.871	104.69	179.21	265.69	412.51	562.26	775.07	974.3	1158	1409.1	1603.2	1829.3	2071.4	2338.9	2630.7	2880.9	3149.1	3497.2	3703.8	4078	4536.5	4802	5159.7	5489	5786.8	6194.9	6493.3	6820.1	7129.6	7341.3	7717.2	7852.4	8108.5	8099.8	8316	8497.2	8586.9	8521.8
0	0	0	0.26294	0	7.7329	20.754	62.755	97.641	178.99	300.35	441.49	549.94	737.9	925.4	1176.1	1436.8	1603.4	1812.1	2070.5	2200.4	2540.8	2727	2958.5	3150.2	3306.9	3541.2	3466.7	3777.6	3841.1	4178.9	4150.5	4266.6	4494.7	4478.7	4703	4654.2	4799.7	4740	5065.9	5194.9	5060.5	5086.4	5341.4	5359.2	5382.4	5371.1	5476.5	5674.5	5610.3
0	0	0	4.4513	12.323	0	30.944	14.657	9.8865	11.16	11.427	4.1757	15.066	12.165	4.5721	8.0057	0	9.8135	39.011	65.781	115.5	162.58	228.28	307.64	421.03	554.42	682.42	865.52	1058.5	1232.7	1391.7	1569.8	1774.9	1988.9	2254.1	2429.6	2712	2923	3105.4	3385.7	3600.1	3781.9	3885.1	4145.5	4236.3	4380.4	4499.6	4534.6	4547.8	4677.9
13.836	1.5744	0	2.9647	0	0	0	0	0	0	0	0	0	0.75642	33.302	101.89	181.34	268.47	362.13	494.1	622.45	717.6	843.09	927.49	1021.7	1116.6	1170.8	1279	1326.9	1422.8	1461.3	1522.4	1592.7	1660.8	1756.9	1837	1904.2	1981.8	2047.9	2161.2	2189.2	2290.2	2298	2396.4	2437	2470.1	2497.2	2505.2	2579.9	2558
0	4.0113	0	0.53735	0	7.4025	0.32632	3.6215	2.6007	0	0	0	0	0	0	0	0	0	0	0	14.959	92.892	165.04	243.91	330.27	409.14	464.49	680.48	713.77	809.47	925	1047.4	1267.9	1322.5	1418.5	1574.4	1738.9	1883.1	1990.4	2166.1	2213.8	2266.6	2374	2393.8	2596.7	2745.4	2725.3	2918.6	2911.1	2881.9
6.1342	0	0	0	0	4.379	0	0	12.513	26.709	77.451	114.12	192.84	303.34	422.43	581.3	811.98	1051.5	1329.1	1596.1	1934.9	2218.1	2538	2974.1	3403.1	3768.7	4164	4666.5	5071.3	5464.8	5943.3	6350.3	6924.5	7292.5	7763.9	8155.6	8822.1	9240.7	9556	10117	10352	10555	10761	11062	11455	11649	11670	12083	12106	12086
6.6511	0.79605	0	0	0	0.64084	5.934	12.536	39.229	72.457	166.56	313.36	505.3	759.35	1040	1205.9	1375.3	2097.3	2320.9	2683.1	2994.7	3250	3538.9	4010.9	4250.3	4674.7	5194.3	4573.2	5494.8	5087.3	6109.3	5751.5	6017.5	6278.5	6466.8	6650.4	6761.9	6839.6	7000	6941.4	7141.9	7341.5	7260	7356.9	7447.4	7682.6	7767.6	7724.9	7837.4	7996.5
17.208	2.2143	0	0	0	0	0.42165	12.237	38.725	100.07	135.4	238.7	366.66	670.63	727.99	956.46	1211.5	1144.8	1530.7	1867.5	2038.2	2271.2	2499.5	2726.9	2912.1	3010.6	3143.1	3326.3	3654.6	3865.3	3856.7	4211.7	4207.8	4351.2	4497.5	4602.5	4811.4	4880.9	5022.8	5055.7	4986.4	5190	5142.3	5155.7	5212.5	5194.7	5277	5346.5	5289.6	5324.3
37.419	9.2419	0	0	0	0	0	0	0	0	0	48.683	65.59	180.15	260.61	394.26	462.1	574.3	738.35	886.66	1044.3	1194.3	1397.3	1507.7	1611.8	1803.8	1970.1	2116.2	2148	2316.7	2342	2509.7	2658.2	2758.1	2769	2765.6	3005.7	3011.3	3153.5	3188.8	3235.9	3270.8	3225.1	3238.8	3285.1	3342.4	3430.2	3358.5	3461.7	3381.6
0	0	0	10.945	3.8812	15.583	12.816	8.2694	9.4855	20.821	30.835	22.957	38.07	64.447	75.624	170.27	223.39	348.51	460.7	619.51	799.5	982.11	1197.3	1398	1649.4	1879.6	2135.6	2314.7	2574.3	2785.4	2992.1	3118.4	3309.8	3515.7	3717.2	3763.2	3966.8	3981.5	4206.6	4271.1	4407.7	4348.8	4521.7	4683.4	4889.1	4947.8	4990.5	4953.2	4974.8	4982.6
16.618	6.5055	0	0	0.00061658	0	2.0605	38.68	94.698	185.12	371.94	574.64	806.09	1134.9	1464.3	1843.7	2198.6	2631.5	3123.8	3584.4	4000.2	4387.6	5098	5275.8	5595.4	6042.4	6472	6658.9	7164.2	7304.5	7809.7	8504.2	8673.3	8944.8	9146.4	9491.1	9449.3	9942.7	10188	10305	10279	10273	9910.4	10117	9962.6	10170	10469	10548	10661	10478
0	0	0	13.731	17.668	4.5579	10.774	0	8.8101	18.152	23.852	28.222	32.785	80.445	81.046	106.88	157.4	147.65	194.05	229.07	277.44	338.84	366.32	407.33	461.05	556.44	650.49	730.83	817.34	925.17	1055	1219.7	1373.7	1479.7	1635.7	1764.8	1895.4	2081	2324.2	2340.7	2482	2636.8	2722.9	2849.3	2956.1	3055	3068.1	3116	3081	3179.4
0	0	0	0	0	26.624	24.528	28.412	47.949	102.1	187.67	296.2	401.86	516.03	670.15	826.17	968.44	1104.7	1247.2	1375.2	1549	1617.7	1878.9	2027.4	2246.7	2417.9	2593.2	2858.3	3033.2	3097.3	3347.9	3481.6	3707.1	3864.4	3969.8	4226.5	4402.1	4481.1	4640.9	4823	5157.5	5207.4	5303.7	5391.7	5652	5689	5720.4	5698.3	5907.7	5876.1
19.105	8.7381	0	0	0	0	0.3935	0	0	3.2796	37.769	71.7	117.77	189.93	288.98	420.98	633.66	774.09	905.5	1028.4	1338.1	1906.3	1789.3	1966	2881.3	3394.8	3239.2	3626.8	4387.7	4336.8	5146.9	5701.7	6027.4	6348	6885	7227.7	7327.5	7476.3	7645.6	7645.1	7961.7	8073.3	8224.7	8395.1	8550.2	8215.5	8326.5	7992.6	8345.1	8046.5
10.914	0.78097	0	0	0	4.2541	2.5993	9.2911	10.527	12.356	38.983	69.646	123.61	181.13	239.44	320.59	381.78	409.86	464.77	554.9	660.53	752.23	827.01	954.6	1073.5	1269.2	1413.9	1600.1	1638.8	1801.7	1913.8	2022.5	2207.4	2301.2	2547.6	2665.5	2771.8	2896.1	2958.5	3108.2	3160.8	3217.4	3278.3	3378.7	3407.6	3399.8	3588.2	3450.8	3518.6	3592.4
0	0	0	0	0	44.085	133.03	290.6	454.59	656	864.85	1069.6	1228.6	1501	1624.4	1866.1	1996.4	2004.6	2385.5	2337	2452.3	2632.3	2753	3098.6	3283.4	3317.4	3312.3	3393	3651.4	3718.3	3758.5	4014.6	4104.5	4187.6	4261.2	4433.5	4505.2	4513	4610.6	4690.5	4811.7	4770.4	5066.1	5119.9	5174.3	5285.3	5351.1	5497.7	5481.9	5512.4
0	0	0	2.2532	0.69851	2.4916	16.238	22.07	25.149	26.037	33.816	31.688	64.533	79.997	99.423	128.75	145.42	203.3	252.95	345.9	444.64	556.75	711.83	658.63	834.63	1005.1	1206.3	1443.9	1655.7	1982.2	2168.2	2418.4	2643.1	2929.8	3215	3333	3520.8	3810.1	4033.9	4190.4	4395.5	4374.4	4429.6	4561.9	4686.7	4804.6	4838.5	4892.1	4969.9	4983.4
7.3693	6.0386	0	0	0	0	3.4657	1.5885	11.378	29.892	30.245	24.534	47.21	53.264	76.551	80.311	112.38	119.14	158.77	194.7	216.02	257.54	195.58	219.68	365.1	388.34	485.19	471.36	528.46	532.85	638.71	724.6	768.22	916.63	1058.5	1262.6	1389	1615.6	1786.5	2087.4	2239.4	2486.8	2649.4	2969.2	3185.6	3316.7	3340.8	3533.7	3692.4	3703.2
37.585	10.548	0	1.7374	0	0	0	0	0	0	0	25.216	66.189	140.69	251.43	371.68	487.66	636.18	800.42	1129.4	1405.4	1398.5	1668.7	1869.8	2110.7	2266.9	2330.7	2602.9	2788.2	2956.5	3141.5	3601.2	3443.6	3927.7	3935.9	3980.2	4101.3	4125.9	4305.6	4695.5	4695.5	4664.7	4866.1	5001.2	4850.9	5092.5	5174.5	5150.3	5152.6	5171.3
0	0	0	0	4.9346	3.3112	21.58	5.8956	17.474	0	0	0	19.587	56.546	109.38	199.67	305.78	419.14	612.51	729.83	945.29	1139.3	1359.7	1606	1837.5	2067.5	2143.9	2380.3	2595.4	2734.7	3038.2	3225.1	3330.9	3587.7	3752.6	3957.3	4173.5	4283.6	4327.7	4422.9	4689	4929	4936	4964.7	5057.8	4989.4	5133.8	5122	5259.2	5224.8
0	0	0	6.3532	5.2604	17.512	6.5754	4.2405	4.1541	7.8708	18.25	17.934	16.626	46.809	61.237	111.72	153.25	237.3	324.09	422.16	520.35	646.94	767.32	887.64	1076.4	1307.7	1423.8	1712.1	1998.8	2222.9	2523.9	2881.4	3308.5	3657.2	3950	4309.5	4710.6	5022.3	5364.1	5588.4	5919.1	6203.2	6335.5	6600.5	6696	6902.3	6991.6	7078.4	7088.3	7159.9
0	2.0127	0	0	3.0208	1.3032	18.584	39.509	64.196	98.934	128.87	171.29	220.56	261.45	295.69	365.18	441.43	531.41	647.6	791.64	897.86	1089.3	1219.8	1396.2	1590.4	1750.4	1961	2129	2356.3	2550.8	2743.1	2876.9	3133.3	3243.1	3476.8	3724.3	3833.4	3922	4058.9	4335.5	4462.5	4379.4	4498.5	4530.8	4657.9	4676.5	4702.1	4759.2	4821	4865.6
0	0	0	0	2.1554	26.205	12.928	40.227	63.664	84.968	171.36	227.58	274.38	366.38	429.89	526.5	545.54	673.19	669.67	783.01	845.53	870.33	957.07	910.65	1004.1	1096.6	1146.6	1302.6	1308.3	1433.7	1524.1	1635.4	1891.3	1992.6	2119.9	2237.5	2468	2578.7	2781.5	2775.2	2862.5	2988.4	3098.1	3120	3197.9	3175.9	3167.8	3219.2	3335.7	3313.5
0.72556	0	0	0	5.6226	4.3429	3.1459	0	0	0	7.1864	13.351	17.113	29.409	36.661	68.313	71.378	92.68	114.97	131.35	132.74	161.77	172.32	189.49	185.33	207.65	195.22	222.83	253.95	299.3	365.34	433.85	490.47	539.45	611.01	654.79	743.42	786.34	873.38	878.69	964.65	964.66	968.2	1003.1	1037.9	1075	1102.4	1134.1	1093.4	1100.3
0	0	0	0	0	32.672	74.804	101.47	146.85	192.64	262.81	379.98	489.44	658.47	738.31	979.51	1096.5	1277.1	1458.3	1618.4	2026.1	1858.9	2671.3	2540.3	2710.4	2824.7	3204.2	3459.7	3673.5	3873.1	4136.8	4220.3	4231.2	4602.1	4923.3	5019.9	5273.4	5462.1	5607.2	5838.1	5980	6061.8	6082.2	6267.5	6357.5	6253.5	6494.2	6411.3	6531.6	6707.1
0	0	4.9241	0	3.4961	10.489	23.489	10.065	17.367	10.286	19.996	34.994	37.045	47.171	69.19	92.432	113.49	166.99	207.76	282.92	311.87	364.72	522.54	598.54	784.88	898.66	1011.7	1021	1206.7	1301.6	1342.6	1522.1	1637.4	1745.9	1867.2	1916	2087	2135.4	2230.1	2320.8	2427.2	2497	2481.7	2537.4	2532.2	2538.1	2616.6	2509.7	2648.3	2621.1
0	0	0	0	6.3021	26.886	44.134	50.655	47.762	57.346	81.207	88.717	121.44	169.45	234.77	317.52	411.12	529.04	612.13	752.58	872.72	926.32	1037.6	1178.6	1297.2	1480.6	1604.1	1806.7	1960.8	2162.5	2413	2608.9	2822.7	3056.2	3276.4	3526	3793.8	3900.4	4078.5	4276	4436.7	4529.4	4607.5	4672	4649	4762.5	4865.5	4910.3	4928.4	4971.6
0	0	74.466	59.949	0	0	0	0	0	0	0	0	13.229	89.671	187.55	323.5	473.63	629.44	776.84	997.45	1202.1	1458.4	1746.8	1983.3	2309.1	2538.1	2731.9	3124.6	3560.9	3859.4	4001.7	4319.6	4595.1	4947.6	5383.5	5660.4	5906.1	6132	6372.9	6574.9	5474.3	5670.2	5851.2	6091.7	6860	6908	7039.8	7257.8	7301.4	7320.1
29.124	11.166	0	0	0	0	0	0	0	0	0	0	0	0	0	9.5716	22.82	95.573	116.56	186.83	242.03	290.17	363.71	455.18	531.64	609.93	730.72	803.35	904.8	946.98	987.65	1145.1	1244.2	1336.2	1314.3	1439.3	1635.7	1691.7	1868.8	1868.8	1989.3	2055.2	2108.6	2105.5	1899.1	2189.3	2250.4	2337.2	2386.7	2383.1
3.8999	0	10.229	2.7878	3.1965	0	0	0	0	0	0	23.322	28.69	30.451	46.267	56.751	87.014	108.23	161.13	235.52	362.56	437.76	503.45	663.96	841.81	1027.1	1095.8	1262.8	1099.8	1232	1357.2	1468	1660.6	1802.5	1705.4	1758.7	2061.5	2046.9	2169.8	2144.1	2248.5	2140.9	2277.4	2216	2488.4	2278.6	2379.9	2192.9	2313.8	2251.1
23.584	0	0	0	0	0	0	2.886	73.611	141.37	268.33	460.15	680.13	950.17	1297.4	1731.7	2124.4	2488.4	3056.4	3491.7	4104.9	4705.3	5195.1	5848.8	6488.4	7084.3	7494.3	8412	9167.5	9574	10302	10806	10808	11514	12087	12492	12908	13275	13322	13623	14033	14420	14512	14378	14718	14789	15210	15213	14937	15195
10.615	4.0842	0	0	0	0	0	0.98622	0	0	2.5441	11.967	57.343	113.47	205.6	309.02	478.72	639.23	851.43	1104.7	1360	1610.1	1885.4	2074.4	2256.3	2561.5	2817	2890.8	3114.3	3231.2	3334.4	3467.5	3596.8	3604	3775.5	3885.6	4004.3	4178.3	4241.2	4368.3	4362.3	4595	4580.7	4755.2	4839.8	4733.7	4840	4977.6	5063.7	5023.2
3.6203	0	7.084	2.0614	0	1.3164	0	0.95922	0	0	0	3.9096	10.053	28.892	46.494	76.309	113.42	160.26	210.09	273.11	370.87	474.29	522.23	597.42	684.87	777.36	840.63	903.67	999.34	1045.5	1153.7	1188.2	1186.9	1221.7	1233.2	1303.6	1359	1289.3	1327.7	1439.8	1500.5	1576.7	1551.2	1634.6	1787.9	1852.2	1936.6	1964.2	2081.2	2153.1
0	0	0	4.2694	0	9.7305	9.8532	19.456	47.456	122.41	192.22	285.96	398.19	498	616.72	739.97	839	942.98	1015.8	1121.3	1218.8	1313.1	1411.9	1458	1493.7	1527.2	1589	1677.4	1699.5	1780	1881.2	2112.2	2249.8	2423.4	2593.4	2779.3	2974.9	3087.2	3287	3496.6	3626.2	3751.1	3893	3956.5	4159	4080.5	4341.5	4374.5	4468.5	4484.4
5.5613	0	0.155	1.3145	0	0	0.025535	0	2.1605	16.504	27.353	55.604	109.21	200.79	309.62	452.82	645.35	852.88	1075.6	1353.7	1590.7	1844.6	2232.8	2488.5	2733.7	3118.4	3418.5	3721.8	4058.9	4345.1	4517.6	4891.9	5032.7	5386.2	5633.3	5927.2	6027	6216	6492.6	6604.6	6650.4	6852.9	7014.5	7394.7	7340.3	7569	7558.1	7702.2	7699.1	7734.9
0	0	0	0.072105	2.5778	7.2714	35.185	29.341	27.536	4.9809	17.828	8.6169	5.0551	18.716	17.082	19.909	14.106	13.752	11.198	30.952	26.771	31.282	68.543	106.73	166.45	189.16	266.52	320.66	390.22	460.64	511.91	618.47	680.23	739.59	834.99	879.53	929.72	979.18	1042.4	1122.9	1251.1	1289.8	1382.3	1346.8	1394.2	1377.5	1381.9	1289	1373.9	1408
1.0409	6.0797	0	4.9116	1.8547	0	2.9233	12.731	49.611	107.39	138	220.87	322.52	412.84	539.94	665.31	845.77	950.73	1162.6	1388.9	1684	1960.1	2108.3	2556.1	2750.9	3243.4	3388.2	3919	3976.2	4106.7	4506.1	4809.4	4961.6	5152.9	5217.7	5536.2	5684.2	5700.3	5892.1	6039.1	6326.9	6409.5	6717.2	6736.4	6880.1	6889.8	6874.5	6931.3	7109.5	7222.9
0	0	0	3.3419	1.1423	14.436	12.146	33.351	13.673	24.447	38.489	38.15	50.256	39.978	44.415	50.397	101.15	149.3	225.33	322.28	478.71	639.38	687.41	940.91	1086.8	1240.2	1236.4	1428.5	1675.1	1864	2037.9	2649.8	2784.1	2890.9	3271.9	3529.3	3627.3	3523.5	3664.1	3806	4359.7	4340.9	4595.7	4597.3	4883.5	4888	4856.9	4807.8	4736.9	4818.3
0	0	1.5519	9.1246	4.467	0	7.5191	0	15.612	30.61	63.558	115.01	158.54	263.19	342.58	447.52	512.69	554.23	624.65	762.85	838.48	891.95	971.86	1092.8	1151.9	1268.4	1301.9	1401.6	1472.1	1573.1	1700.4	1882.7	1911.1	2015.8	2083.5	2196.9	2390.6	2303.3	2367.7	2441	2536.7	2722.5	2836.5	2792.6	2850.3	2840.5	2976	2825	2937.3	2941.3
19.328	12.828	0	0	0	0	0	0	2.2902	16.899	32.155	90.19	142.7	223.89	305.97	475.21	629.95	820.43	973.81	1150	1427.7	1518.2	1830.2	1831.7	2047.1	2559.8	2720.2	2989.1	3194.1	3461.3	3564.1	3697.4	3961.9	4183.8	4344.7	4522.4	4692.9	5055.8	5120.6	5456.3	5624.1	5707.4	5789.6	6003.9	6001	5557.1	5693.4	5713.6	5919.3	5981.4
0	0	5.6344	5.9316	5.0485	5.7196	17.577	13.45	17.99	28.759	35.664	56.61	84.119	120.89	165.87	219.05	297.19	411.38	549.55	699.24	912.3	1092.7	1314.4	1511.9	1748.1	1937.3	2156.4	2414	2630.7	2836.6	2949.9	3061.2	3364.7	3477.8	3500.6	3624.6	3708.6	3729.1	3766.6	3954.3	3945.4	3997.8	3979.3	4007.2	4020.8	4056	4042.5	3968.2	4067.6	4018.1
0	0	0	0	1.7967	13.308	3.2486	12.571	21.99	39.51	78.43	95.846	140.77	186.63	280.03	349.06	435.56	550.8	648.1	742.89	929.47	1108.9	1313.1	1444.5	1645	1904.8	2115.8	2403.2	2778.7	2962.1	3288.7	3510.9	3872.5	3818.5	4067.7	4323.7	4575.6	4895	5021.5	5298	5359.6	5735.4	5833	5987	6063	5977.6	6280.4	6330.5	6436.2	6516.6
21.931	4.2309	0	3.0093	0.43287	0	0	0	0	3.4579	18.788	73.226	146.48	265.11	267.26	462.34	541.47	648.9	789.56	902.24	1067.8	1162.4	1359.9	1537	1758.4	1952.3	2303.1	2545.2	2731	2926.5	3145.6	3281.1	3580	3727	4000.8	4191.8	4466.1	4587.9	4995.4	5234.3	5352.8	5324.7	5534	5632	5887.8	5834.6	5895.1	5735.6	5983.3	6151.3
7.248	4.5716	0	0	0	0	1.1594	16.16	12.078	8.7132	0	4.0047	7.3251	4.7144	0.59669	14.398	43.38	89.966	162.8	261.55	342.09	449.04	574.77	720.53	883.46	1035.5	1145.4	1272.2	1445.4	1588.8	1757.7	1887.2	2038	2187.5	2301.2	2492.7	2631.1	2719	2832.7	3058.7	3161.3	3297.2	3426.8	3588.6	3681.1	3837.2	3829.9	3887.5	3803.8	3751.1
0	0	0	17.228	12.318	8.1347	16.711	17.251	22.92	21.747	9.3113	15.584	22.01	25.158	22.859	18.306	29.954	51.048	83.38	123.48	191.79	281.82	357.33	455.46	592.08	676.6	856.54	948.07	1084.7	1228.6	1371.4	1506.8	1629.6	1782.4	1947.3	2145	2261.5	2388.3	2462.1	2633.5	2771.6	2849.7	2948.3	3033.3	3131	3120.8	3230.3	3268.1	3277.8	3339.2
6.7822	7.6633	0	1.6564	1.623	0	0	0	0	0	21.359	75.249	151.82	239.68	335.68	432.64	568.27	679.87	810.76	1057.6	1291	1463.5	1652.3	1740	2006.1	2176.9	2375.1	2606.6	2725.4	3507.1	3540.4	3510.3	3812.8	4012.7	4281.1	4669.2	5110.9	5230.3	5714.9	5870.3	6195.6	6376.7	6734.5	6904.4	7017.6	7231.8	7200.5	7383.2	7333.4	7559
0	0	0	0.36078	0	21.189	36.02	51.166	60.671	50.041	58.563	81.728	100.39	109.96	125.61	139.07	137.27	121.92	134.69	145.87	145.11	160.48	144.76	152.82	159.41	180.91	166.83	219.76	266.13	336.25	448.28	588.79	742.02	953.09	1206	1424.6	1735	1994.5	2292	2517.1	2829	3097.8	3233.1	3428.3	3572.2	3775.7	3894.2	4067.6	3873.6	3993.7
31.241	0	0	3.0531	0	0	0	0	0	0	4.162	21.934	52.992	97.05	154.6	233.37	308.81	389.58	484.13	602.49	674.43	821.32	891.86	982.84	1100.8	1230.9	1303.1	1419.7	1512.9	1626.3	1695.8	1795.5	1909.2	1967.4	1944.2	1953.5	2067	2083.8	2213.2	2191.8	2302.2	2209.8	2305	2283.8	2307.4	2229.8	2292.9	2294	2354.8	2354
0	0	0	7.5446	8.1347	10.126	28.27	17.339	18.287	22.751	26.261	31.929	48.968	54.629	35.051	59.592	74.566	154.79	253.7	363.5	512.09	671.68	955.41	1179.5	1454.4	1747.2	2015.4	2374.4	2741.6	3128.7	3373.5	3845.5	4248	4700.3	5137.8	5505.6	5945.4	6166.4	6444.9	6870.9	7196.7	7445.1	7618.1	7796.5	7939.1	7987.4	8099.3	7983.5	8106.7	8144.8
11.294	6.9569	0	0	0	0	0	0	0	0	0	0	0.43615	0	0	0	0.34131	4.8548	15.998	18.143	49.168	56.914	64.859	49.617	97.292	126.15	166.73	222.44	295.57	352.91	445.95	515.27	621.76	752.8	974.17	1127.7	1337	1435.6	1618.6	1787	1915.9	2113.2	2205.8	2405.8	2493.8	2606.3	2820.9	2814.5	2938.7	2999.7
0	5.122	0	4.3971	2.7414	0	1.4172	6.7541	13.292	12.386	11.864	41.739	84.694	139.58	211.9	283.01	364.87	418.87	472.58	540.72	634.48	706.19	745.44	863.63	910.55	968.53	981.84	1104.1	1100.8	1158.9	1160.9	1292.1	1430	1410.7	1442.2	1538.2	1598.5	1597.4	1703.9	1839.6	1931.2	1943.5	1957.5	1840.7	2024.3	2074.9	2145	2134.9	2125.4	2161.8
0	0	0	0	5.7423	7.9055	0	0	7.1608	16.801	38.581	79.555	177.67	231.27	448.8	539.89	764.07	989.61	1285.5	1455.3	1757.2	2210.4	2267.6	2561.1	3120.9	3355	3667.3	3906	4293.3	4501.1	4902.7	5134.2	5577.7	5960.5	6150	6409.7	6800.6	7090.1	7498.8	7844	8123	8122	8402.1	8925.5	9101.9	9068.5	9379.1	9241.8	9498.2	9161.7
0	0	0	0	0	30.192	89.27	145.73	266.23	421.81	565.15	727.74	818.58	1069.4	1137.9	1361.9	1509.9	1747.1	1896.5	1814.9	1998.8	1948.7	2048.5	2210.8	2248.5	2191.1	2229.4	2427.4	2458.7	2485.3	2516.8	2579	2622.7	2649.9	2660.3	2727.3	2679.8	2702.5	2767.2	2755	2775.3	2814.7	2835.1	2874.6	2925.6	2948.2	2966.2	2960.8	2946.8	2942.3
8.2213	0	0	0	0	0	17.825	21.663	20.393	46.072	63.632	70.117	105.96	144.77	221.78	281.88	362.8	467.81	577.82	654.16	814.58	933.71	1056.4	1302	1494	1802.7	2136.9	2369.4	2655.6	2951.7	3112.8	3442.1	3753.1	4181.8	4415.3	4789.2	3764.9	5192.2	5440.9	5312.8	5509.7	5561.6	5707.5	5756.6	5952.4	5986.3	6091.7	6147.2	6294	6287.9
35.393	6.5259	0	0	0	0	0.9192	0	0	0	0	0	0	0	0	0	0	0	0	27.115	32.776	110.6	174.32	279.77	399.56	535.91	695.67	897.37	1088	1404.3	1582.7	1852	2220.3	2667	2835.7	3217.2	3964.5	4354.1	4880.2	5056.5	5528.9	5844.5	6181.7	6608.7	6766.2	6989.3	7578.7	7744.5	7973.5	8101.7
0	0	0	0	3.2772	8.9327	11.559	17.898	50.896	99.915	147.81	242.26	370.33	493.77	627.27	758.96	911.69	1031.5	1155.2	1276.9	1458.5	1568.1	1703.3	1801.9	1858.2	1966.2	1965.9	2194.7	2120.4	2232.9	2341.1	2469.6	2629.1	2655.5	2683.4	2707.6	2834.2	2947.8	3030.1	3127.6	3210.8	3204.3	3203.3	3254.9	3332.5	3370.3	3433.3	3428.1	3438.9	3452.7
2.5521	0	0	0	4.7864	9.4337	0	1.0809	0	0	0	0	0	0	0	0	0	0	0	0	28.142	51.447	99.167	161.94	268.84	357.35	469.45	643.15	898.53	1014.2	1282.9	1388.9	1710.4	1939	2126.7	2269.8	2505	2757.3	2871.3	3052.1	3110.7	3336.1	3340.1	3518.9	3708	3756.8	3882.4	5005.8	3736.3	3752.5
0	0	0	4.6472	12.572	9.8093	13.45	0	0	0	0	30.025	36.856	70.363	91.289	140.16	207.04	297.68	401.91	568.07	731.69	847.24	1029	1247.8	1595.6	1815.2	2124.3	2376.3	2819.2	2819.2	3228	3471.4	3875	4171.4	4255.2	4340.6	4730.7	4827	5023.4	5061.5	5359.1	5359	5492	5411.7	5617.7	5471.2	5636.4	5516.4	5823.3	5688.6
0	0	0	0	5.7989	9.7727	27.299	58.795	106.08	185.31	260.67	410.06	545.47	779.26	1057.1	1407.6	1786.7	2184.6	2608.1	3015.5	3548.9	3973.2	4570.4	5080.2	5537	6063.8	6353.6	6899.6	7195.8	7698.1	8353.2	8796.2	9286.4	9451.6	9792.8	10249	9243.8	10867	11016	11460	11823	11740	11946	11833	12038	12173	12438	12114	11986	12140
2.5199	0	4.7248	4.7556	0	0	2.601	0	0	2.4098	21.709	48.104	121.6	230.56	385.35	580.62	817.7	1110.4	1512.2	1842.4	2188.2	2637.6	3001.4	3416.8	3890.7	4753.8	5087.1	5599	6241.1	6474.9	7294.5	7759.3	8510	8801.3	9240.2	9908.8	10653	10948	11451	12034	12505	12799	13457	13727	14217	14083	14499	14484	14855	14993
0	0.38463	0	6.135	2.9502	0.94716	12.021	3.6181	3.2836	0	0	0	4.9558	28.5	54.388	118.91	173.22	278.69	388.89	519.81	575.48	628.2	771.21	949.16	989.7	1043.4	1246.9	1269.6	1295.5	1395.7	1405.6	1463.4	1563.1	1679	1675.4	1730.3	1789.3	1864.6	1951.4	2006.9	2086.2	2080.8	2157.5	2205.5	2194.3	2241.9	2211.9	2244.6	2247.5	2215.4
0	0	0	0	10.33	40.301	67.602	96.178	127.23	114.85	164.49	192.23	206.7	235.92	232.86	260.73	283.77	316.53	373.55	399.39	462.96	506.73	563.43	639.15	693.32	776.13	819.76	721.62	793.06	890.85	976.76	1115.6	1301.9	1478.1	1446.5	1624.8	1827.4	2052.8	2259.4	2492.8	2598.1	2317.9	2840.2	2932.4	3068	2771.3	2783.5	2805.1	2829.5	2869.1
0	0	0	0.52033	2.0953	9.304	14.724	24.207	32.249	43.435	59.688	85.982	85.535	110.91	104.19	108.65	109.33	161.8	220.17	202.4	268.83	332.32	404.35	527.14	634.95	805.63	966.11	1168.3	1401.9	1576.7	1820.2	1856.3	2147.3	2413.3	2748.2	2958.5	3218.7	3413.4	3780.7	3841.4	4085.1	4119.1	4284.2	4425.6	4562.1	4765.3	4242.1	4256.2	4278.4	4419.1
4.6116	0	3.7959	0.39624	5.3615	0	0	0	0	0	0	0	11.683	17.768	30.306	51.464	57.666	82.027	165.91	247.24	329.27	446.24	564.17	673.33	909	977.35	1033.4	1263.8	1345.6	1446.7	1581.9	1730.6	1977.3	2212.8	2156.4	2271	2496.1	2588.8	2703.7	2790.7	2970.2	3002.7	3096.4	3066.9	3443.3	3309.2	3537.1	3339.2	3458.4	3352.4
17.159	0	0	8.7064	0	0.0776	5.1932	7.3286	0	0	0	0	8.3802	38.583	79.939	147.37	224.96	312.12	337.1	401.58	476.41	568.53	663.86	767.77	841.3	947.36	1019.6	1170.8	1052.7	1179.6	1201.6	1373.1	1357.8	1573.3	1671.4	1711	1849.6	1799.4	1911.7	1739.6	1973.4	1968.6	2044.7	2096.6	2005.7	1981	1947.3	1988.1	2116.7	2113.6
0	0.87948	0	4.1503	4.1925	0	12.893	9.6015	11.882	6.8768	0	0.73156	8.4795	6.2761	16.767	23.396	37.862	82.966	145.35	210.05	320.29	402.21	535.79	652.43	758.96	856.17	999.51	1175.7	1314.8	1447.5	1398.5	1584.7	1632.2	1763.7	1928.9	2059.9	2273	2396.7	2607.2	2752.6	2886	2938.8	3024.1	3194	3108.3	3320.5	3255.1	3230.2	3322.4	3352
0	0	0	0	4.6572	13.754	16.095	26.167	39.372	46.966	74.859	104.04	136.66	215.16	275.01	372.94	498.03	617.22	796.09	945.54	1074.9	1219.2	1381.7	1505.6	1712	1966.4	2202.8	2474.6	2721.2	2943	3186.3	3376.7	3698.3	3989.4	4162.5	4292.4	4541.9	4779.5	4968.4	5125.1	5236.5	5372.3	5508.5	5617.3	5627.4	5730.4	5886.6	5988.9	6043.2	6019.1
6.6753	17.303	17.192	0	0	0	1.2462	11.756	10.934	31.273	71.66	266.56	347.62	517.9	728.09	936.28	1340.8	1425.1	1786.7	2047.9	2488.8	2746.8	3136.3	3389.6	3873	4092.2	4478.6	4901.9	5120.7	4950.1	5472.5	6114.1	6440.8	6808.2	7013.2	7343.5	7610.4	7674.8	8238.4	8362.3	8387.3	8533.1	8781.5	8645.4	8997.7	8769.7	9029.8	8980.1	8950.5	9040.9
11.789	0	0	0	0	0.26464	0	0	0	0	0	0	8.3523	62.123	168.85	280.68	405.78	597.1	792.98	1078.7	1332.2	1673.6	2013.2	2302.7	2669.6	2924.1	3189.1	3528.6	3702.2	4020.2	4287.3	4605	4696.5	5020.1	5327.6	5681.1	5990.3	6265.7	6306.7	6590.1	6795	7011.9	7257.7	7289.1	7419.7	7572	7636.6	7560.6	7725.4	7704.2
0	0	0	1.466	4.9516	8.0089	12.924	29.396	75.567	160.09	240.9	384.97	565.62	775.22	1095.9	1419.9	1762.1	2174.3	2550.1	3119.5	3562.3	3952.6	4437	4883	5243.9	5717.4	5916	6391.9	6904.3	7256.2	7641.3	7484.4	8452.1	8933.1	8784.9	8750.5	9404.9	9583.9	9575.6	9782.1	9972.7	10004	9977	10570	10799	10633	10469	10762	10799	10748
0	0	0	2.9657	12.934	7.3658	14.936	22.522	61.23	118.78	193.57	311.38	455.8	678.23	932.46	1294.1	1635.6	2112.2	2610.6	3030.4	3391	4071.5	4551.1	5060.7	5576.8	6109.2	6746.6	7022.6	7250.2	8041.6	8476.7	8890.3	9325.4	9703.2	9910.2	10004	10360	10637	11017	11294	11474	11450	11503	11700	11713	12065	12164	12553	12468	12296
0	0	0	28.134	10.266	17.477	8.3934	0	16.882	45.609	83.333	91.103	105.22	182.36	373.8	503.65	646.58	601.6	738.19	849.5	1006.6	1149.9	1281.5	1457	1647.1	1759.6	1917.5	2184.8	2495.9	2650.2	2765.8	2968.4	3186.5	3389.5	3601.3	3750.5	3977.5	4045.8	4220.8	4326.9	4430.2	4569.4	4697.8	4472.1	4482	4497	4611.4	4618.9	4560.4	4614.9
18.003	10.256	0	0	0	0	0	0	0	8.3705	35.135	81.115	135.14	205.53	303.53	439.41	563.64	722.96	927.78	1198.4	1471.3	1751.3	2026.9	2361	2602.1	2957.8	3103.5	3465.1	3731.9	4054	4101.2	4389.1	4721	4768.3	5067.7	5254.1	5490	5707.3	5750.9	6034.8	6097.9	6267.7	6398.9	6571.7	6589.1	6669.5	6830.3	6780.3	6732.2	6800.7
0	0	0	2.4558	3.8457	7.6267	9.8752	16.182	62.577	122.13	203.64	297.6	404.02	523.91	682.88	776.54	923.49	963.32	1075.5	1218.2	1380.2	1354.7	1652.3	1729.1	1983.5	2184.1	2364.9	2612.8	2864.9	3001.5	3107.7	3480.4	3750.6	3909.4	3970.6	4450.9	4832.2	5279.6	5172.3	5595.8	5677.2	5813.5	5935.1	5975.5	6348.6	6344.9	6580.6	7611	6639.3	6772.4
0	0	1.7477	0	10.072	30.781	50.098	31.736	37.237	25.156	20.112	51.824	73.067	101.8	126.47	233.65	296.24	379.7	492.46	559.41	662.41	775.36	891.34	961.43	1082.8	1170.4	1300.8	1446.5	1568.5	1790.3	1911.7	2071.8	2128.8	2307.7	2341.6	2401.1	2433.9	2489.4	2617.1	2671.3	2789.3	2806.1	2811.3	2824.7	2804.3	2663	2861.7	2652.2	2788.8	2694.1
0	0	0	2.174	0	12.743	12.537	42.27	99.17	180.37	227.17	323.56	432.16	564.08	695.44	832.35	974.37	1169.7	1301.7	1435.2	1520.6	1628.5	1765.5	1942.6	1969.5	2013.7	2175.6	2304.5	2459	2521.1	2595.6	2739.6	2847.7	2968.9	3077.1	3069	3206.2	3277.7	3382.2	3447.3	3471.3	3485.8	3531.9	3642	3709	3726.7	3799.5	3843.3	3885.6	3928.7
0	5.4607	0	10.931	0	0	0	12.161	5.0934	7.7826	2.0701	8.564	5.9148	22.405	42.231	75.727	112.23	171.11	239.32	356.24	477.11	634.61	768.27	975.05	955.35	1091.2	1199.2	1374.9	1439	1754.4	1915	2020.9	2108.9	2281.2	2549.6	2345.6	2804	2972.3	3019.5	3109.1	3291.4	3095.5	3508.7	3579.9	3611.9	3806.7	3855.7	3759.7	3708.2	3829.8
10.871	0	0	6.0849	0	0	0	0	0	0	0	13.875	52.138	138.32	229.87	392.42	575.24	783.86	1028.8	1387.6	1788	2226.9	2689.9	3025.2	3410.4	3948	4376.8	4908.6	5240.2	5607.9	5748.2	6247.3	6527.9	6916	7176.3	7653.7	7731.9	7938.8	8168.5	8470.9	8705.8	8554.2	8742.3	8884.9	9034.1	9930.7	9787	9804.6	9861.1	9722.4
2.1363	0	0	0	2.055	7.8554	5.9021	0	0	0	17.338	64.862	121.52	207.19	280.78	384.31	529.26	617.81	759.46	801.91	941.41	1002.8	1145.9	1292.2	1384.1	1458.2	1648.4	1828.4	1715.7	1784.7	1904.2	1946.5	2091.7	2141	2240.5	2296.3	2355.9	2372.7	2535.1	2587.2	2543.3	2563.2	2564.3	2652.9	2707.2	2627.5	2606.6	2617.2	2704.4	2770.3
51.975	5.6899	0	0	0	0	0	0	0	0	0	0	0	0	0	0	1.428	42.19	109.03	194.56	295.24	391.69	537.78	642.53	847.81	959.75	1119.6	1284.1	1313.3	1458.1	1631.5	1780.7	1805.7	2085.8	2029.4	2190.7	2224.2	2273.2	2475.2	2476.6	2581.9	2589.3	2695.5	2845.8	2704.5	2786.5	2766.5	2813.6	2980.2	2898.8
10.352	0	0	0	4.6942	0	11.715	22.671	46.366	99.056	162.26	234.15	303.3	440.28	597.32	764.53	939.48	1163	1455.4	1729.1	2082.3	2431.3	2842.2	3079	3477	3829.6	4319.6	4651.2	5215.6	5610.2	6045.1	6494.2	6878	7257.4	7529.5	8147.5	8162.9	8648.4	8989.3	9058	9222.1	9476.6	9661.3	9780.6	9995.8	10086	10099	10076	10145	10407
6.3536	0.37347	0	0	0	7.3907	0	5.118	0	0	6.6826	13.932	25.413	51.116	93.559	159.47	259.87	358.61	548.09	737.18	943.46	1341.8	1398.8	1862.5	2201.3	2444.4	2523.3	2798.9	3291.4	3509.3	3902.4	3832.4	3971.6	4171.8	4473.5	4549.9	4676.2	4866.8	4930.2	5082.9	5180.1	5316.8	5459.3	5473.2	5632.5	5672.7	5671.1	5619.3	5810.6	5814.9
0	0	0	0	0	4.0848	39.031	108.31	214.24	355.69	577.25	811.44	1071.1	1378.5	1800.9	2184.4	2601.6	3113.7	3513.3	4008.5	4631.9	5059.7	5621.4	6136.9	6469.3	6872.2	7365.6	7903.9	8399.7	8708.4	8596.9	9342.2	9725.5	10053	10201	10747	11047	11047	11477	11560	11709	11863	12016	12161	12056	12107	12312	12274	12299	12383
0	0	0	0	0.3167	10.755	32.691	18.453	17.035	33.804	60.492	120.94	215.01	341.71	534.97	752.54	960.16	1202	1507.6	1781.1	2137.5	2473.5	2862.5	3145.6	3570.3	3992.7	4376	4799.7	5153.8	5549.5	6007	6449.3	6665.8	7071.5	7518.6	7950.6	8258.3	8483.3	8773.2	9197.5	9407.3	9559.9	9961.8	10033	10265	10455	10804	10570	10777	10726
5.0155	0	2.4197	6.6605	0	0	0	0	0	0	0	0	0	0	7.3488	77.816	143.93	300.24	468.35	766.17	912.9	1341.3	1661.8	2141	2575.3	2991.9	3362.1	3836.6	4436	4751	5368.4	5612.8	6127.2	6685.7	6928.1	7466	7947.6	8332	8637.4	8903.4	9456.7	9447	9683.5	9860.2	10326	10126	10363	10203	10203	10407
0	1.679	0	0	0.82552	1.2987	4.5433	17.653	24.298	51.163	72.784	101.22	152.18	190.29	248.35	300.48	364.03	377.08	466.37	550.59	688.7	760.52	842.33	958.31	998.3	1101.6	1171.9	1280.3	1353.7	1457.7	1605.7	1718.9	1893.7	1888.6	1956	2003.3	2191.9	2202.5	2273.4	2445.9	2530.9	2481.4	2562.1	2494.8	2742.8	2757.1	2868.9	2878.7	2830.7	2818
17.229	0	0	0	0	0	0	0	0	0	5.3142	27.285	47.669	79.925	119.42	193.99	256.89	331.5	426.98	489.33	592.41	686.4	773.35	854.47	931.21	1038	1066.7	1185.3	1270.3	1353.7	1470.6	1495	1619.1	1657.8	1776.4	1787.7	1869.3	1887.1	1903	1927.9	1891.6	1966.4	1967.1	1985.1	2024.8	2016.9	2143.9	2001.9	2090.7	2084.7
0	0	0	0	0	4.1062	25.078	66.525	142.78	274.12	347.83	532.46	663.28	884.09	1062.8	1168.8	1298	1559.4	1784.3	1980.2	2167.5	2259	2467.5	2708.6	2919.9	3057.1	3367.2	3637.4	3878.6	4072.8	4335.3	4446.2	4850.5	5104.8	5243.2	5342.3	5593	5660.5	5881.4	6038.7	6108.4	6222.3	6226.6	6302.5	6306.4	6329.5	6283.4	6138.1	6176.3	6134.5
0	5.1596	0	6.1865	1.068	0.57745	0.79782	3.4015	17.749	37.219	41.496	57.989	78.919	106.76	154.96	198.84	271.31	332.56	418.05	525.26	589.38	653.42	794.82	879.1	937.42	995.11	1144	1183.4	1270.8	1385.3	1677.8	1581.4	1633.5	1670.4	1755.5	1798.6	1858.1	1939.8	1931.6	1946.4	1983.5	1994.5	2091.2	2073.9	2115	2084.6	2115.8	2118	2097.6	2125.6
0	5.3348	0	4.9919	0	3.9863	5.953	16.208	12.626	16.806	29.022	38.258	81.528	138.29	227.43	311.15	457.23	601.71	777.29	901.62	972.07	1191.6	1379.7	1586.8	1795.6	1915.7	2136.7	2422.4	2651	2839.4	2984.3	3296.4	3466.5	3623.6	3926.7	3964.6	4024	4259.3	4318.5	4642.4	4691.7	4816.3	4632.1	4778.8	5018.9	4966.3	5068.5	5095.1	5046.8	5046.3
0	0	0	5.1209	5.8306	12.83	13.457	18.738	34.747	36.837	81.928	137.21	204.13	314.26	424.79	587.95	737.3	926.23	1196.1	1372.8	1742.4	2082.9	2444.7	2753.1	3121	3476.6	3968.5	4403.6	4817.9	5311.1	5820.8	6242.7	6584.4	6982.4	7555	7882.9	8360.2	7359.3	7652.9	8023.5	8124.7	8754.2	8867.9	8987.2	9081	9107.6	9106.1	9133.3	9311.7	9157.8
5.4227	1.8988	9.618	2.0706	0	0	0	0	0	10.099	7.8698	21.833	42.391	58.453	104.6	165.08	230.33	321.87	418.39	506.73	672.5	796.27	1002.9	1202.3	1373	1498.3	1734.5	1785.9	1977	2111.9	2302.4	2472.6	2749.5	2850	2918.9	3160.8	3281	3386.2	3611.8	3668.7	3958.3	4200	4580.8	4614.6	4757	4973.2	4587.9	4707.4	4899.2	5007.9
0	0	0	2.3824	1.174	1.8125	12.807	0	1.4786	0	0	0	0	0	0	0	0	0	0	54.348	121.07	130.91	247.17	340.85	509.94	652.86	968.02	1217.7	1459.1	1601.2	1763.9	2263.1	2597.9	2923.5	3329.8	3477.1	3815.1	4081.8	4356.1	4563.6	4900.1	5192.6	5402.3	4509.7	4662.4	4636.5	4846.7	4736.5	4809.9	4892.8
7.0844	0	0	0	3.37	5.0774	1.0875	12.633	48.287	93.575	156.12	238.63	380.56	528.8	712.54	897.74	1238.4	1484.6	1888.6	2088.6	2423.4	3125.7	3291.5	3848.6	4436.6	4324.9	4725.6	5258.5	5619.4	5961	6131.3	6646	6714.5	7583.5	7049.8	7991.5	8277.2	8177.3	7992.2	8336.9	8425.5	8664.4	8927.5	9177.2	9583.1	9807.5	9622.4	9770.3	9321.6	9652.2
0	0	0	0	0	10.394	33.587	67.809	109.23	156.1	226.44	334.41	448.37	607.62	769.78	969.99	1161.5	1402.2	1613.4	1840.5	2050.3	2284	2524.8	2740	2962.6	3265.9	3484.3	3750.5	4023.7	4273.8	4517.3	4769.5	4861.6	5309.7	5518.8	5708.3	5944.8	5931.3	6124.5	6338.6	6526.2	6687.3	6644.1	6864.4	6837.8	6962.1	6977.9	7130.6	7120.1	7093.8
0	0	0	2.1228	0.54324	1.8448	17.648	47.315	96.477	157.4	227.64	339.95	450.25	617.07	802.72	1014.1	1192.4	1411.9	1615	1818.5	2028.6	2296.8	2471.5	2707.3	2915.8	3157	3411.7	3569.3	3713.5	3880	4065	4290.3	4502.9	4788.7	4987	5274.1	5450.6	5608.5	5959.8	5985.9	6050.4	6105.5	6660.8	6278.8	6265.7	6340.1	6496.3	6508.7	6557.1	6534.8
0	0	0	0	8.1859	15.93	10.283	17.649	38.432	68.093	114.17	169.66	187.26	246.47	293.38	368.63	453.07	564.3	673.17	847.62	1026.3	1220.5	1435.4	1671.7	1875.5	2265.5	2474.7	2833.2	3088.8	3464.9	3703	4058	4515.3	4955.1	5247.5	5564.1	5829.1	6181.8	6262.7	6843.1	6989.6	7235.5	7348.9	7427.7	7538.4	7722.9	7940.7	7941.1	8031.5	8126.2
0	0	0	0	22.021	139.12	157.17	475.86	684.96	1068.7	1391.4	1766.9	2213.5	2772.7	3271.3	3803.5	4060	4569.9	4966.9	5401.4	5787	6494.5	6497	6941.2	7241.4	7693.9	7858.8	8239.9	8487.2	8814	9188.3	9472.6	9572.4	10427	10554	10761	11043	11092	11250	11434	11521	11772	12236	12236	12050	12133	12168	12015	12052	11986
0	0	0	0	0	20.592	56.267	105.47	174.46	288.7	437.82	663.89	864.15	1156.7	1422.3	1647.7	1990.7	2280.8	2592.1	2678.7	2849.7	3121.6	3377.3	3539.1	3695.6	3958.9	4172.9	4314.5	4486.7	4597.4	4899.3	5042.8	5045.3	5233.9	5307.5	5374.1	5612.7	5534.7	5845.4	6097.8	6051.1	6180.9	6216.4	6344.3	6312.3	6442.6	6696.8	6610.6	6745.8	6570.3
13.25	10.861	0	0	0	0	0	0.21999	3.0625	3.2635	21.558	36.948	57.123	93.668	131.89	183.45	243.97	347.63	437.8	530	684.58	984.36	1168.3	1390.9	1660.1	1793.1	1992.1	2161.7	2434	2735	2868.8	2984.4	3224.8	3403.8	3675.8	3827	3891.6	4186.8	4402.3	4524	4577.5	4693.2	4734.5	4814	4918.6	5000	5204.9	5153.5	5227.9	5205.3
1.2048	0	0	0	0	5.0549	2.2832	0	3.0742	0	0	0	0	23.664	61.329	88.815	155.9	282.76	384.84	492.87	613.02	689.81	729.51	853.3	981.87	1141	1111	1316.2	1351.7	1428.7	1506.1	1639.6	1925.7	2039.3	1969.2	2057.7	2227.2	2232.7	2337.5	2262.7	2458.3	2369.3	2443.3	2495.8	2707.1	2540.6	2584.1	2407.6	2576.8	2440.7
0	0	0	0	2.6632	15.337	4.8087	18.913	59.185	122.07	173.1	311.49	433.71	591.16	726.9	987.19	1128.1	1352.6	1517.7	1819.9	2157.7	2476.7	2489.2	2738.2	3152.2	3199.4	3383.2	3566.5	3619.9	3984.1	4080.2	4247.7	4484.5	4649.5	4704	5156.9	4988.7	5338.3	5286.2	5343.2	5562.9	5727.8	5370.2	5663.8	5816.4	5802.4	6090.4	5884	6216.7	5826.7
21.481	0	0	0	0	0	0	0	0	0	0	0	0	0	0	0.33709	12.069	42.509	73.819	110.88	158.16	233.51	314.36	443.44	562.2	709.73	824.13	1029.2	1205.4	1332.6	1493.3	1624.6	1358.6	1854.5	2017.4	2058	2275.9	2291.1	2476.3	2563.4	2682.3	2802.1	2875.2	2993.6	3064.1	3152.3	3295.3	3336.4	3320.6	3396.2
1.7554	0.79174	0.96463	10.989	1.9277	0	0	0	14.612	5.558	13.897	0	0	0	10.805	0	0	0	0	0.23496	8.1887	20.558	64.46	114.68	177.43	291.7	503.16	532.62	641.92	784.14	966.11	1094.6	1247.3	1426.7	1627.1	1868.6	2068.9	2257.3	2439.1	2719.1	2895.7	3011.5	2947.6	3241.9	3581.4	3586.4	4096	4200.3	4956.3	4947
0.63936	23.78	0	0	0	0	2.6348	30.289	44.87	114.88	176.13	261.47	376.88	532.09	712.37	907.56	1210	1438.5	1760.8	1993.5	2392.9	2726.3	2554.6	3194.7	3690	4052.2	4461.7	4700	5001.9	5314.4	5572.6	5787.9	6230.6	6489	6635.8	6659.7	6844.3	6899.5	7054.6	6064.5	6700.3	6715.1	6636.2	6843.6	6864.5	7371.5	6828.9	7341.3	6717.5	6870.1
0	0	0	0	8.924	0	13.166	1.6105	7.3998	0	4.622	0	6.1617	17.212	22.797	28.713	23.706	41.915	94.005	136.58	213.93	316.4	449.53	621.57	844.68	1022.5	1262	1600.8	1897.3	2189.4	2362.5	2546.3	2710.1	2932.5	3138.6	3373.7	3495.8	3628.1	3746.7	3762.9	3958.8	4073.7	4065.6	4051	4085	4032.4	4228.9	4128.4	4152.6	4142.3
10.871	11.076	0	5.4513	0	0	0	7.3166	5.4168	13.87	45.16	82.037	132.28	207.23	320.91	345.02	634.57	848.23	1116.9	1368.2	1576.3	1846	2056.1	1900.7	2039.8	2184	2351.6	2640.6	2624.3	2840.3	3081.8	2854.2	2895.2	3176.6	2949.5	3245.7	3376	3202.4	3366.6	3443.6	3669.9	3529.2	3344.7	3548.2	3403.5	3520.7	3619	4018.5	4022.5	3977.8
15.094	12.655	3.944	5.1424	10.049	0	0	0	0	0	16.396	81.785	78.614	139.49	173.45	236.89	289.76	435.81	528.83	401.13	507.31	540.94	606.19	795.39	1025.9	1112.9	796.24	1311.8	1112.9	1442.9	1435.7	1457.1	1485.3	1539	1558.2	1561.1	1688.2	1720.6	1837.1	1811.6	1759.5	1767.4	1775.4	1788	1843.5	1902.5	1885.8	1912.7	1911.4	2015.5
0	5.559	4.7282	6.6489	0	3.5919	0	7.378	8.239	10.179	4.7676	14.121	22.151	49.22	71.914	139.28	196.91	296.99	397.43	543.41	699.31	893	1134.9	1368.7	1580.4	1829	2106.9	2288.3	2631.2	2754.7	2933.3	3136	3395.3	3618.5	3855.4	3993.7	4268.1	4432.9	4677.5	4861.6	5137.9	5326.5	5513.8	5717.2	5902.7	5898.3	6143.3	6246.5	6316.5	6429.8
0	0	0	0	9.4974	10.864	31.072	23.415	36.238	40.945	83.177	136.29	225.71	331.75	460.24	650.72	825.1	1048.6	1262.8	1488.2	1734.7	1925.5	2227.4	2455.7	2674.9	2910.3	3119.5	3275.1	3484.8	3623.5	3885.7	4062.1	4170.5	4402.1	4394.8	4582.6	4731.5	4767.1	4954.7	5061	5277.5	5406.3	5540.1	5658.9	5474.4	5469.7	5610.3	5448	5579.1	5592.7
43.647	10.504	0	0	0	0	0	7.4091	14.449	45.861	115.58	197.15	300.46	430	530.63	731.65	883.69	1085.9	1294.8	1564.6	1720.9	2020.8	2335.9	2614.7	2928.6	3118.6	3340.8	3744.9	3994.7	4257.9	4413.6	4640.7	5076.6	5489.1	5529.5	5779.3	6365.7	6515	6891.1	7026.6	7225	7523	7650.7	7842.7	7857.2	7499.2	8454.1	8223.4	8396.5	8500.5
4.928	2.8217	1.2381	0	0	5.889	0.081771	11.951	25.787	44.822	49.804	83.585	124.42	165.35	217.23	315.87	415.97	504.33	637.05	741.68	923.08	1115.7	1193.4	1431	1614	1842.3	1946.3	2161.6	2297.6	2448.4	2453.3	2806.8	3047.5	3078.4	3173.5	3177.7	3322.1	3265.9	3463.8	3576.2	3554.1	3664.8	3620.4	3601.1	3671.9	3672	3727	3671.9	3743.9	3661.8
0	0	0	0	9.0723	3.8277	21.206	7.6063	9.4141	0.32172	15.464	31.594	33.761	64.323	84.726	156.82	185.46	263.17	368.08	483.82	499.94	553.19	659.28	738.46	836.65	908.61	996.24	1088.9	1232.1	1391.6	1464.4	1546.1	1578.4	1699.6	1799.6	1858	1953.8	1958.5	2057.7	2165.4	2285.8	2345.3	2382.9	2328.9	2392.7	2294.4	2392.8	2292.3	2413.8	2287.2
0	1.4756	0	0	4.6185	3.7369	15.037	46.361	104.78	185.36	314.33	357.76	483.43	577.11	697.12	839.61	1028	1254.9	1335.5	1332.7	1436.2	1618.5	1627.8	1858	2157.4	2193.5	2213.5	2461.6	2642.1	2844	2933.1	2812.7	3022.2	3049.8	3241.1	3308.3	3422.5	3474.7	3535.5	3655.7	3756.2	3684.5	3863.5	3875.8	3928.9	3937	4022	3967	4013.9	4050.5
0	6.5029	4.5625	7.536	0	0	0	8.452	10.951	17.107	22.348	44.145	91.298	172.16	234.84	353.61	516.6	668.29	873.52	1133.4	1441.3	1731.3	2076	2503.4	2822.5	3253.7	3818.2	4004.5	4460.7	4808.3	5080.4	5762.1	6152.2	6538.4	6991.2	7346.2	7698.8	7861.9	8112.8	8257.1	8490.6	8684.7	8943.8	9109.1	9232.5	9198.5	9403.5	9352.9	9464.4	9597.8
0	0	2.8538	0	0	6.9807	3.2723	35.238	52.749	107.45	187.73	291.83	426.28	541.84	659.71	779.75	974.16	1004.7	1222.6	1286.4	1439.9	1577.2	1755.7	1791.3	2030.4	2170	2361.6	2574.4	2742	2798.4	3086.2	3189.1	3264.7	3495.1	3454.5	3814.3	3695.2	3906.1	4130.7	4054.2	4109.8	4118.4	4153.7	4185.2	4413.1	4557.6	4389.2	4441.2	4476.6	4704.3
0	0	0	11.019	19.601	10.135	38.249	45.473	55.119	66.999	112.69	156.45	228.7	312.74	442.96	522.06	694.37	838.75	974.02	1214	1350.9	1645.6	2105.4	2361.6	2643.1	2791.3	3094.6	3582.8	3720.8	3932	4088.9	4424.9	4897.9	5111.4	5064	5625.2	5858	5890	6015.2	6205.8	6265.8	6338.5	6781.2	6574.4	6728	6813.9	6512.9	6635.2	6550.2	6342.6
0	0	62.83	0	34.582	21.595	100.92	70.258	85.208	124.37	172.15	293.76	443.05	647.35	806.9	1124	1377.5	1614.3	1965.4	2299.1	2619	2962.7	3361.6	3626.6	3977.7	4184.2	4522.4	4877.2	5167.8	5486.2	5624.7	5821.6	6093.3	6321.3	6589	6695.4	6808.8	6323.9	6569.4	6752.2	6759.6	6954.9	7119.2	6967	7117.6	7049.1	7137.3	7130.5	7249.4	7259.2
0	0	0	4.5696	5.0218	5.8267	13.794	5.5468	12.771	10.091	11.601	4.7514	17.165	21.987	33.531	62.41	90.016	161.38	219.25	315.93	430.84	493.23	636.01	710.93	852.31	974.3	1132	1283.4	1453.1	1576.2	1694.9	1950	2168.7	2218.3	2361.5	2673.2	2795.2	2958.3	3157	3131.4	3227	3380.5	3461.5	3639.1	3379.7	3421.6	3532.8	3562	3547.5	3526.4
32.512	0	0	0	0	0	3.8221	0.26942	0	24.199	21.333	58.248	59.044	130.67	178.72	269.19	531.7	671.9	816.32	695.48	1052.1	1195.3	1454.2	1403.8	1831.7	2089.5	2239.9	2286.7	2621.4	2823.3	2936.4	3127.3	3191.2	3349.2	3504.5	3670.1	3931	3988.3	4208.8	4091	4343.4	4349	4317.8	4533.5	4535.2	4575.7	4616.1	4683.6	4790.1	4737.5
0	5.1564	0	6.0068	8.9578	0	0	0	0	0.4515	0	5.1021	14.138	34.319	77.056	135.2	224.55	336.01	501.16	707.43	882.57	1121.1	1400.6	1603.2	1873.2	2099.4	2407.4	2573.2	2840	3064.5	3432.7	3530.5	3853.5	3796.6	4168	4412.2	4558.4	4729.3	4864.8	4995.3	5180.7	5325	5455.2	5364.7	5439	5418	5443	5311.1	5316.4	5352.6
34.904	11.714	0.2753	0	0	0	0	0	0	0	0	0	0	0	0	0	0	15.966	55.99	96.334	122.99	232.39	276.57	365.65	439.31	548.96	652.41	747.45	897.29	1005.6	1066.9	1140.8	1263.7	1401.8	1366.5	1473.6	1649.6	1680.3	1909.9	1862.3	1947.8	1912.7	1969.9	2017.1	2043.5	2054.8	2101.5	2134.7	2209.3	2176.5
0	0	5.974	0	3.486	2.2795	2.4789	14.887	33.51	17.01	71.507	166.98	297.32	478.66	723.88	958.54	1217.3	1545.9	1862.5	2302.8	2616.2	2997.4	3307.6	3731.1	4172.4	4281.2	4646.8	5215.3	5292	5644.2	5885.2	6228.3	6646	7122.8	7247.7	7308.9	7727.8	7541.2	7846	7809	7959.9	7928.3	8033.4	8284.8	8357.9	8450.9	8283.9	8182.3	8343.4	8260.9
23.05	5.6105	0	0	0	0	0	0	0	0	0	0	0	10.937	39.282	104.02	177.38	275.62	405.73	601.32	768.58	986.69	1208.7	1451	1788.2	1999.9	2309.3	2519.7	2776.8	3134.3	3392.8	3486.7	3641.5	4112.2	4396.5	4550.1	4732.9	4882	6023.1	5406.1	5563.1	5400.1	5584.9	5729	5684	5804.1	5930.3	5855.5	5873.2	5893.2
0	0	0	2.5849	8.4738	14.462	10.08	21.302	27.306	34.516	50.983	68.313	61.899	81.61	82.267	120.31	146.78	198.46	269.77	353.9	465.4	448.9	579.79	681.7	784.49	970.8	1000.3	1168	1326.2	1455.4	1518.3	1845.8	2056.4	2135.4	2367.9	2444.3	2635.8	2761.7	2837.6	3056.8	3173.9	3182.5	3250.2	3312	3421.3	3480.4	3582.9	3741.3	3764.1	3740.9
11.69	0	0	0	0	0	3.1248	3.3357	0	13.62	33.324	94.186	178.72	298.18	394.2	533.18	734.37	915.03	1016.4	1210.7	1344.1	1494.1	1698.6	1824	2031.1	2130.1	2206.9	2371.1	2521.1	2656.7	2694.5	2820.8	2783.1	2898.4	2959.7	3076.4	3246.5	3240.7	3331.3	3269.2	3501.9	3592.3	3529.8	3623.8	3563	3696.7	3827.7	3829.4	3491.9	3443
23.2	5.3835	0	0	0	0	0	0	0	3.2807	0	11.525	38.358	96.521	155.69	260.32	349.95	440.26	522.82	665.85	759.95	892.61	948.82	1099.5	1164.3	1223.3	1300.5	1396.7	1425.4	1496	1559.9	1612.7	1653.3	1753.9	1783	1830.2	1880.1	1938.9	1990.9	2030.7	2065.6	2092.2	2124.8	2118.7	2173.3	2223.1	2220.5	2232.9	2205.8	2257.6
7.9943	0.93341	0	0	0	0	0.0021714	13.649	28.652	69.413	97.191	158.15	218.27	306.68	415.96	551.64	727.88	877.07	1028.4	1243.4	1496.9	1673.7	1932.4	2139.4	2609.8	2783.4	3002.8	3218.5	3434.7	4226.7	3581.3	3665.7	3840.3	3967.6	4250.1	4317.9	4515.6	4639.4	4723	4727.7	4887.6	4944.6	5087.7	5307.1	5167.4	5254.7	5333.7	5508	5343.6	5395.8
0	0	0	0	7.1855	0	16.448	11.593	19.129	16.113	32.416	65.631	110.76	178.7	266.43	392.32	603.55	821.59	1087	1326.8	1667	2056.9	2463.9	2821.2	3244.2	3655.9	4052.7	4584.4	5034.4	5402.5	5711.6	5503.1	6067.9	6486.5	6911.7	7086.3	7354.6	7670.3	7784.3	7949.2	7282.5	8502	8559.4	8454	8787.4	8726.7	8745.4	8927.8	8859.5	9064.3
0	0	0.25588	0	0	2.0451	29.345	23.041	16.705	16.363	15.622	16.086	30.66	30.472	41.235	45.932	40.759	53.747	69.421	80.652	137.38	115.19	175.14	182.04	205.22	260.9	321.13	438.91	526.14	660.4	764.5	911.13	1050.3	1263.4	1391.5	1615.4	1811.5	1971.4	2291.3	2355.5	2529.3	2681.6	2913.1	3002.4	3215.3	3460.4	3612.8	3569	3670.6	3746.5
0	0	0	11.64	92.141	234.76	253.3	351.98	371.7	449.39	497.43	606.48	630.66	703.83	656.79	686.96	744.61	789	861.47	903.46	994.23	1015.7	1025.4	1096.2	1101.5	1173.7	1241.6	1331.5	1484.2	1533.4	1602.9	1720.3	1812.3	1959.8	1978.2	2089.3	2112.3	2230.4	2251.6	2295.9	2320.7	2341.2	2335.2	2405.7	2419.4	2429.9	2508.2	2395.5	2411.5	2298.4
0	0	13.925	11.739	20.002	13.411	23.479	6.0926	0	15.14	0	8.2337	0	0	0	0	2.1954	0	12.077	8.7731	35.224	65.115	69.275	95.794	111.74	135.1	118.87	207.03	297.82	337.25	494.34	667.49	888.42	959.77	1087.4	1178.8	1362.1	1528	1597.7	1807.1	1852.6	1906.5	1986.6	2046	2123.5	2272.4	2331.4	2321	2217.2	2233.1
27.465	12.685	0	0	0	0	0	0	0	0	0	0	0	0	0	0	7.3856	52.209	116.44	179.29	260.93	366.86	482.36	604.98	737.06	879.01	1042.2	1175.2	1371.3	1528.7	1690.8	1855.4	2003.8	2153.7	2307.3	2510.8	2697.7	2783.6	2961.2	3051.7	3166.5	3303	3342.5	3502.5	3558.7	3624.8	3726.4	3906	3852.1	4049.7
15.957	3.199	0	0	0	0	0	0	0	0	0	0	0	4.4306	8.1618	20.876	18.059	46.895	48.446	71.265	113.23	176.73	224.27	304.08	395.97	482.3	537.56	679.37	783.62	971.46	1039.4	1131.2	1307.2	1565.7	1695.4	1803.1	1892.4	2004.8	2137.3	2224.6	2346.4	2484.1	2505.2	2612.1	2564.9	2290.3	2534.5	2509.9	2630.7	2613.4
0	0	0	0	9.5021	8.2238	11.953	14.361	9.4728	1.2435	5.6843	0	0.23641	8.4923	33.059	76.74	116.81	222.75	371.86	568.74	638.67	814.18	1064.7	1371.6	1505	1815.5	2076.7	2427.4	2724	3001.3	3299.5	3607.4	4127.6	4481	4640.2	4856.8	5016.1	5542.4	5616.1	5625.4	5883.1	6016.3	6215.7	6239.8	6213.2	6361.6	6190.1	5912	6293.7	6315.9
0	0	1.2217	5.9317	0	0	6.3105	0	4.625	0	0	0	0	0	19.054	42.887	77.03	136.45	253.37	339.23	492.84	632.94	769.74	911.75	1116	1439.4	1565.3	1869.6	1985.6	2006.4	2361.6	2877.7	3192.8	3442.7	3518.5	3739.9	4052.3	4215.9	4302.3	4527.5	4538	4666.3	4960.2	4986.1	5450.6	5228.9	5299.8	5296.6	5149.1	5158.1
33.668	4.1405	0	0	0	0	0	0	0	0	0	0	0	0	0	0	2.7968	30.187	45.825	86.273	135.44	202.21	276.6	401.2	514.8	696.16	859.14	1114.5	1259.2	1495	1715	1873.6	2086.2	2267.6	2461.1	2631.5	2775.7	2869.4	3040.2	3104.1	3230.3	3265	3367.6	3429.6	3475.1	3537.8	3609.1	3527.4	3618.3	3567.9
1.4267	10.536	0	0.7363	0	0	2.3174	0	0	0	22.608	15.289	44.728	36.648	130.8	217.4	226.98	437.41	571.67	723.55	835.26	955.64	1132.2	1301.9	1452.7	1248.1	1469.8	1555	1723.1	1980.2	2552.1	2371.2	2595.2	2838	3137	3481.3	3810.3	4120.8	4432.1	4868	5026.4	5200.4	5420.8	5528.8	5775.6	5898.7	6026.2	5968.6	6051.1	6034.3
0	12.585	0	4.006	10.426	0	4.3358	13.544	37.186	76.9	132.85	216.9	347.21	502.01	668.34	931.72	1262.2	1620.7	2040.4	2413.8	2939	3432	4001	4415.2	4958.6	5568	5952.5	6449.3	7098.1	7391.9	7988.2	8575.6	9156.9	9567.2	9792.8	10157	10463	10857	11446	11360	11608	11871	11893	12076	12203	12243	12264	11989	12219	12496
9.5928	0	0	0	0	9.1762	0	2.2162	0	5.8019	1.2755	21.055	22.802	24.567	32.041	44.891	50.405	45.776	54.447	78.454	104.72	157.5	186.33	262.12	336.75	457.96	609.29	742.91	917.69	1057.5	1224.8	1402.9	1464.1	1733.8	1814.4	2129.4	2154.7	2255.9	2336.8	2464.4	2577.7	2716.8	2642.5	2643.4	2775.8	2827.1	2722	2877.7	2938.5	2967.9
0	0	0	3.0784	1.3575	14.179	11.514	1.3438	7.4459	10.547	9.9111	17.223	8.9965	29.789	37.536	48.5	58.444	73.927	86.148	116.74	129.42	162.2	211.96	224.2	286.22	322.78	378.9	495.37	540.02	646.99	741.74	875.6	971.12	1121.9	1213.1	1398.4	1428.3	1573.3	1732.1	1835.6	1909.9	1864.3	1898.9	2022.6	2005.2	2109.1	2268.6	2352.1	2361.7	2379.1
7.428	0.68476	3.2367	6.7605	0	0	6.7477	35.487	78.492	141.15	237.35	337.14	516.99	628.47	790.82	1028.7	1154.7	1459.4	1537.3	1819.4	2276.4	2537.8	2788.5	2804.3	3091.2	3307.6	3466.3	3689.9	3993.9	4174.5	4209.7	4243.7	4326.1	4390.1	4603.4	4596.4	4693.1	4669.2	4718	4778.2	4608.8	4665.7	4693.3	4792.9	4625.1	4650.6	4579.2	4560.9	4687	4731.1
8.0405	0	0	0	0	0.65226	4.6002	18.345	45.316	104.34	175.23	277.3	343.04	468.56	595.52	772.88	954.88	1166.5	1415.7	1648.3	1931.2	2254.1	2411.1	2768.3	3005.8	3237.1	3554.3	3757.1	4048.3	4196.8	4446.3	4696.5	5045.5	5324.4	5513.7	5745.3	5961.3	6110.4	6293.1	6452	6699.5	6687.7	6984	7069.9	7152.7	7117.3	7297.8	7460.1	7576.6	7299.2
24.225	9.1193	0	3.227	0	0	0	0	0	6.5427	25.894	78.006	117.89	232.42	252.07	428.83	471.19	605.04	679.95	877.48	926.74	1116.5	1388.7	1556.5	1556.2	1679.6	1878.7	1815.8	2345.9	1987.1	1857.4	2146	2322.4	2493.7	2636.2	2813.5	2845	2876.3	3112.7	3456.3	3459.3	3446.6	3742.4	3877.8	3867.5	3934.7	3955.1	4009.4	4202.5	4144.5
0.86246	0	0	0	0	12.077	22.675	44.352	74.546	85.516	95.929	106.28	174.19	224.32	247.36	288.48	380.98	389.84	563.76	656.83	730.11	836.42	975.13	1052.6	1174.5	1290	1402.5	1539.9	1694.3	1828.5	1972.4	2056.6	2221.4	2291.2	2458.3	2646.3	2722.6	2822.3	2791.6	2898.4	2879.5	2959.6	3066.7	3158.2	3197	3277.4	3281.1	3636.4	3681.5	3743.1
0	0	0	12.61	22.383	0.0917	0	0.0653	1.6212	0	0	0	0	36.214	92.845	165.15	247.94	325.94	521.67	635.61	787.78	935.66	1080.5	1309.8	1567.6	1920.5	2178.9	2427.9	2600.6	2606.5	2993.5	3150.1	3531.6	3785.9	3819.2	3971.9	4180.9	4286.9	4540	4598.4	4895.6	4755.2	5054.6	5139.8	5416.2	5239.3	5324.2	5281.3	5431.2	5320.5
0	0	0	0	6.7346	6.8777	21.434	6.3106	30.489	46.028	49.552	60.893	69.841	73.722	100.12	106.27	131.95	150.45	180.05	186.36	244.5	310.8	376.14	481.78	554.24	704.52	858.64	986.01	1159.8	1374.2	1505	1759.9	1898.9	2006.4	2210.2	2287.7	2426.7	2576.3	2622	2852	2786.2	2985.6	3020.6	3078.5	3023.9	3104.6	3142.3	3189.4	3164.9	3153.5
7.5841	5.2178	3.7919	0	0	0	0	1.514	33.103	66.702	107.87	222.81	350.21	534.76	731.92	985.54	1271.6	1517.4	1829.8	2013.9	2449.6	2656.1	2907.9	3087.8	3334.7	3779.6	3814.1	4178.2	4540.9	4659.4	5198.8	5249.8	5643.6	5850	5949	6148.1	6338.6	6503.6	6563.6	6838.3	6830.3	6825.2	6833.9	6844.3	7064.5	7159.7	7203.5	7096.6	7016.8	7075.5
0	0	0	0	2.8621	14.705	10.073	44.877	55.534	89.822	136.05	211.59	291.68	429.37	562.17	778.31	1005	1344.4	1672.5	2034.7	2458.5	2815.1	3141.2	3528.6	3848.4	4262.2	4741.5	4796.8	5214.9	5444.7	5724.8	5668.4	6093.7	5629	5954.9	6149.3	6161	6185.7	6846.5	7092.2	7191.5	7214	7293.5	7405.3	7405.7	7641.2	7846.5	7678	7680.5	7836.4
0	0	0	5.2158	15.953	9.5131	13.274	6.7786	9.4911	12.642	14.871	1.0969	3.6447	15.551	0	0	0	0	0	39.585	45.513	67.929	103	171.76	278.15	343.16	332.86	428.22	482.97	518.37	599.47	746.34	996.78	1199.7	1184.7	1289	1534.5	1614	1776.6	1801.8	2025	1984.1	2181.7	2262.4	2502.5	2361.5	2485.3	2322.8	2436.3	2390.3
0	0	0	0	7.0359	11.846	17.039	12.112	18.016	20.513	15.017	9.092	24.668	31.569	57.337	82.098	111.5	169.98	243.12	315.39	393.12	448.03	537.28	617.6	707.31	864.24	936.86	1060	1122.6	1251.6	1320.6	1404.9	1568.4	1624.1	1702.3	1757.5	1862.5	1926	2017.3	2053.3	2041.6	2009.6	2028.5	2095.8	2163.4	2201	2212.3	2149.4	2123.7	2140.8
26.933	15.833	0	0	0	0	0	0	0	0	0	0	0	0	0	0	20.352	74.762	156.77	239.57	359.56	501.97	685.6	874.73	1080	1248.3	1561.2	1801.1	2031.9	2382.9	2608.5	2836.6	3158.6	3327.6	3706.1	3991.9	4275.1	4500	4826.6	5048.4	5248.4	5464.3	5610.4	5721.4	5881.6	6035.2	6175.7	6247.6	6265.3	6329.1
47.076	10.861	0	0	0	0	0	0	0	0	0	0	9.8725	27.273	50.577	81.413	119.73	167.54	201.22	251.96	303.5	337.81	200.48	217	223.26	255.85	261.7	294.53	303.72	324.45	372.85	336.69	414.5	371.35	372.46	375.23	382.51	388.36	418.67	434.37	445.48	463.42	480.98	482.43	491.26	504.31	528.29	502.52	519.88	525.39
25.878	4.3943	0	0	0	4.0757	0	1.0976	23.672	74.416	190.34	318.58	511.35	744.41	965.09	1254.4	1606.1	1859.6	2316.1	2468.8	2817.9	3262.1	3826.3	4172.6	4703	5159	5402.7	5960.2	6329.5	6484.5	6872.1	7277.1	7585.5	8049.6	8340.2	8781.6	9021.9	9101.2	9385.1	9848	10097	10345	10503	10664	10817	10988	11151	11168	11484	11215
0	1.2037	0	6.83	9.5579	0	0	4.2744	5.3585	29.854	73.012	128.85	195.09	289.16	355.77	447.54	530.59	704.85	882.36	1082.7	1366.4	1674.1	1925.4	2420.6	2688.9	3074.9	3535.1	3925.8	4458.4	4858	5380.2	5783.2	6435.9	6848.8	7376.5	7903.1	8242.5	8605.3	9045.4	9347	9513.9	9836.1	10217	10377	10533	10509	10839	10816	10817	10918
16.71	2.0954	0	0	0	0	0	0	0	0	0	0	0	0	3.775	9.6935	23.147	28.419	48.181	93.203	121.04	229.09	322.58	425.48	608.66	693.27	1008.5	956.77	1073.3	1251.4	1387	1523.8	1656.7	1810.9	1854.7	1908.9	2176.7	2180.6	2251.1	2227	2375.4	2271.6	2351.6	2405.7	2553.9	2519.3	2606.2	2628	2626	2531.1
0	2.4616	1.9328	0	0	0	8.9435	0	0	4.1857	7.1875	30.853	70.114	141.75	200.7	319.38	443.64	573.46	721.12	883.13	1043.5	1219.9	1398.6	1624.6	1807.4	2017.7	2182	2357.6	2593.6	2741	2886.6	3054.6	3136.3	3318.2	3566.5	3698.1	3786.7	3880.5	4013.7	4172.9	4154.2	4290	4316	4304.6	4334.7	4492.2	4537.9	4570.5	4580.3	4632.2
45.082	17.133	0	0	0	0	0	0	0	0	0	0	0	0	0	34.119	65.62	118.94	142.77	208.07	237.43	336.54	452.65	484.65	551.28	811.76	853.2	994.69	1090.6	1193.8	1265.8	1434.3	1617.8	1782.9	1915.3	2152.5	2441.2	2477.2	2753.5	2865.3	2988.2	3086.9	3273.5	3363.5	3478.5	3494.1	3720.3	3787.7	3850.5	3950.3
0	0	0	7.3571	2.2556	9.7937	14.227	63.885	76.607	108.13	127.61	168.36	209.66	257.38	284.65	359.48	410.26	541.53	696.97	911.49	1101.4	1375.3	1696.2	2001.7	2305.3	2692.1	2973	3355.5	3863.2	4272.5	4599.9	5024.6	5480.4	5916.9	6443.2	6976.2	7350.1	7645.7	7941.2	8653	8900.8	9127.4	9173.5	9373.9	9501.5	9611	9642	10002	10019	10041
0	0	0	0	32.42	69.473	115.11	113.31	159.74	199.39	201.42	276.01	291.43	351.57	433.86	547.14	500.74	677.93	906.36	1058.1	1257.7	1445.9	1645.5	1770.3	1877.9	2026.5	2209.4	2404.6	2493.8	2532	2662.8	2724.1	2874.1	2896	3041.1	3183.7	3107.9	3192.8	3358.7	3512.7	3393.2	3518.5	3442.1	3536.6	3648.1	3552.9	3524.1	3561.4	3573.3	3636.4
22.264	5.2726	4.3559	0	0	0	0	0	0	0	0	0	0	0	28.578	78.439	171.6	259.36	358.4	561.77	640.28	870.76	926.44	1156.2	1355	1527.4	1737.6	1916.8	2080.1	2351.6	2406.8	2588.5	2943.2	3154.8	3494.8	3624.4	3981.2	4400	4533.1	4827.4	4935.3	5138.9	5358.7	5448.8	5568.6	5834.8	5854.4	5915.7	6084.6	6058.9
5.6677	3.7368	3.1002	5.8861	0	0	0	0	0	3.2063	0	0	0	10.326	11.731	27.971	41.737	88.775	133.09	216.67	309.92	450.55	585.6	738.44	902.3	1087.6	1293.1	1523.2	1784.5	1981.5	2233.5	2567.9	2792	3043.9	3313.8	3511	3794.1	4015.1	4220.8	4483	4673.9	4890.1	4952.4	5158.1	5267.7	5315.8	5445.7	5446.7	5658.2	5567.5
17.656	15.975	0	0	0	0	0	0	0	23.323	53.097	128.85	194.15	285.23	352.68	445.88	523.38	606.79	715.46	760.4	899.56	922.88	1003.5	1072.2	1262.7	1402.9	1564.6	1687.4	1881.2	2040.7	2248.5	2569	2947.7	3062	3343.1	3581	3835.7	4056.2	4257.4	4521.9	4716.6	4789	4859.5	5129.4	5225.7	5331.9	5501.5	5547.9	5405.6	5454.6
4.6812	0.86283	0	0	7.2751	0	0	0	0	0	0	9.6939	46.555	95.052	142.45	228.65	325.48	424.73	489.36	611.95	668.35	785.86	855.99	935.49	1042.9	1070.4	1100	1165.7	1340.7	1406.4	1367.2	1342.8	1397.2	1404	1464.9	1443.1	1483.5	1492.1	1553.5	1559.6	1648.7	1615.9	1662.1	1759.2	1677.4	1242.8	1556.7	1301.4	1355.6	1437.4
0	0	0	0	8.8803	53.276	86.604	127.06	187.24	226.53	267.01	314.58	362.74	423.2	482.82	556.34	655.69	687.15	790.94	871.08	1017.8	1090.8	1199.5	1283.3	1446.3	1533.5	1708.6	1823.1	1936.9	2112.7	2444.5	2599.7	2713.7	2902.3	2899.1	3164.5	3423.2	3570.8	3662.8	3815.6	3882.2	4018.3	3994.9	4062.7	4222.8	4329.5	4459	4414.9	4544.5	4537.2
23.618	3.201	0	0	0	3.6742	10.141	56.116	119.57	198.89	258.8	359.43	448.2	598.93	666.2	797.43	937.66	1068.3	1380.3	1555.2	1731.1	1922.3	2183.3	2427.3	2676.8	2997.7	3244.9	3627.4	4012	4237.6	4601.3	4920.1	5305.7	5561.4	5814.9	6070.7	6459.5	6674.1	6953	7268.6	7487.8	7606.6	7740.6	7824.7	8100.4	8185.5	8212.5	8224.6	8233.8	8391.2
0	0	0	5.0031	0.85643	0.031126	2.6103	0	0	1.0357	0.39132	0.40021	0	0	0	10.077	21.76	54.876	76.974	134.9	191.71	257.04	345.68	436.58	542.56	653.6	761.96	942.11	1211.7	1467.4	1623.9	1859.5	2056	2302.9	2528.1	2633.4	2818.6	2994.5	3190.3	3102.8	3235.5	3476.8	3590.7	3640.8	3777.9	3901.4	3952	3964	4040.8	4081.7
10.601	7.7556	8.9324	0	9.2113	0	0	0	0	0	0	37.804	53.136	160.07	262.13	451.07	629.42	870.11	1114.9	1332.9	1627.7	1898.6	2288.2	2395.8	2745.3	3077.5	3254.8	3301.1	3491.9	3940.5	4190.1	4339.2	4644.9	4734.9	4893.3	5087.6	5305.7	5293.1	5603.1	5554	5893.6	5803.5	6027.9	6089.8	6298.7	6370.5	6430.1	6341.4	6256.9	6348.9
23.015	0	0	0	0	0	18.391	34.423	93.693	157.16	240.03	376.31	515.82	674.04	867.89	1068	1220.3	1463.3	1670	1747.9	1955.8	2185.7	2452.4	2596	2846.9	2869.1	3020.6	3238.9	3430.5	3511.2	3604.6	3761.8	3770.7	3893.9	3999.8	4085	4203.4	4261.1	4498.7	4407.1	4288.3	4399	4438.7	4505.7	4559.4	4476.4	4336	4315.9	4272.9	4318.9
21.463	3.7345	0	0	0	0	11.606	81.753	230.25	468.02	721.88	1062.5	1504	1902.3	2284.1	2786.8	3438.6	3465.6	3921.8	4035.7	4381.5	4766.8	4977.4	5185.1	5627.8	5329.8	5673.3	6068.5	6193.7	6399.5	6349.1	6596.7	6807.7	6797	7087.4	7515.2	7055.4	7284.9	7274.4	7347.6	7518.6	7359.8	7118.1	7370.2	7047	7248.2	7310.6	7356.9	7402.8	6991.8
0	0	1.9286	7.9091	16.388	14.098	22.511	5.1816	7.9971	10.123	0	0	0	0	0	0	0	24.857	39.443	54.246	78.706	70.59	94.359	124.03	151.88	197.96	276.49	336.68	447.59	704.49	790.27	985.47	1142.6	1516.3	1675.3	1883.2	2128.2	2386.4	2568.3	2792.6	3053	3188.1	3351.7	3360.2	3479.5	3496	3667.8	3553.9	3592.7	3703.1
11.939	0	0	0	0	0	21.799	76.054	145.39	280.22	444.46	671.22	947.22	1276.2	1529.9	1909.2	2248.2	2772.3	3002.3	3368.7	3654.2	4053.7	4215	4545.5	4919.3	5205.2	5215.3	5665.5	5592.8	5881.2	5809.1	5970.3	6169.1	6432.9	6526.7	6364.5	6725	6555.6	6932.9	6940.7	7073.5	7117.8	7097.8	7315.2	7250	7123.6	7345	7219.1	7468.5	7332.2
0	0	0	0	0	54.144	187.24	317.89	443.05	656	766.39	960.4	1127.8	1386.3	1754.2	1972.8	2277.7	2595.1	2793.2	3122.2	3469	3766.2	4124.3	4537.9	4981.3	5537.4	5880.8	6423.4	6686.6	7265.9	7282.1	9389.1	8299.7	8597.1	8898.7	9131.8	9610.8	9865.8	10084	10297	10354	10553	10418	10818	10946	10826	10886	10974	10849	10989
15.415	2.7231	0	0	7.4583	0	4.5248	0.82721	0	1.9493	0	0	17.989	50.188	96.723	167.27	239.37	328.7	446.99	576.53	741.68	907.78	1095.6	1254	1546.7	1694.9	1705.6	1871.3	2015	2148.6	2375.8	2478.7	2654.6	2743.1	2929.8	3143.5	3284.1	3251.5	3409.8	3431.3	3630.5	3782.2	3948.2	4095.2	4241.9	4373.2	4364.1	4324.9	4292.8	4363
0	0	4.5286	7.3104	0	9.5384	7.9683	8.4044	37.387	11.039	0	4.8979	24.326	33.095	64.953	121.31	220.12	401.06	482.47	640.2	883.12	1345.6	1469.9	1455.3	2144.9	2463.7	2685.8	2790.3	3515.6	3147.5	4408.7	4842.8	5121.6	5837.7	5960	6480.4	6799.9	7267.3	7338.9	7859.9	8333.7	8484.1	8665.4	8933.6	9482.2	9618.1	9454.7	9828.2	9716	10001
25.698	0	0	0	0	2.2748	0.18501	0.055575	12.813	18.062	66.86	129.91	237.4	390.34	537.51	760.41	900.64	1236.1	1438.2	1761.6	2001.3	2298	2574.3	2708	3011.1	3353.6	3594.9	4012.2	4331	4508.4	4741.6	5237.4	5444.6	5771.4	5997.5	6277	6747.1	6867.9	7169.4	7442.4	7799.1	8004.2	8052.4	8367.7	8415.4	8532.7	8621.3	8641	8614.3	8702.6
3.628	0	1.4324	6.7683	1.568	0	0	0	8.7541	28.302	47.931	105.27	185.59	251.62	348.78	433.25	519.21	635.67	822.2	1010.3	1187.2	1460.1	1627.6	1922.7	2317.1	2698.7	2965.5	3354.1	3538	3938.1	4316	4811.4	5388.3	5827	6535.7	6909.5	7070.8	7501.9	7563	7699.6	8357.9	8335.7	8819.4	8943.3	9249.7	9233.9	9182.6	9220.1	9377.2	9197.9
16.895	9.542	2.0669	0.74446	0	0	0	5.1237	25.551	102.86	211.27	347.51	565.46	837.04	1121.5	1525.6	1961.9	2388.6	2698.2	3159.9	3620.1	4209.3	4679.7	5054.2	5663.4	6011.6	6227	6723.4	7215.4	7610.9	7941.4	8131.5	8395.5	8552.1	9064.3	9261.9	9686.8	9701.7	9726.9	10137	10497	10431	10673	10779	10703	10916	10827	10447	10616	10692
0.18969	0	0	0.12762	0	4.8522	14.841	17.896	51.649	120.81	216.97	381.42	568.18	760.2	929.93	1191.4	1419.6	1517	1834.5	1987.9	2262.4	2496.9	2999.1	3008.1	3342.2	3618.9	3832	4169	4223.2	4473.6	4550.3	4671	4980.1	5185.1	5267.1	5470.9	5656.5	5912.5	6272.1	6416.1	6564.4	6558.6	6648	6742.5	6853.1	7012.9	6987.4	7032.3	7100.2	7295.8
42.176	13.09	0	0	0	0	0	0	0	0	0	0	0	13.092	40.107	131.46	241.84	403.08	598.79	818.94	989.52	1274	1497.5	1756.4	1959	2184.1	2368.2	2657.7	2797.7	2916.3	3180.8	3325.3	3428.4	3541.6	3715.4	3887	4007.5	4100.7	4185.9	4370.3	4446.4	4591	4762.2	4839.3	4799.9	5032.6	5082.2	5079.6	5129.7	5257.1
8.7576	2.5045	0	0	0	4.6077	7.9858	5.6505	11.596	68.603	178.94	137.32	260.73	354.34	492.07	510.31	751.1	914.53	1053	1184.4	1368	1605.9	1783.6	2018.2	2326.7	2595.1	2862.4	3080.3	3365.8	3644	3838.9	4138.3	4360.8	4546.3	4776.6	4877.6	5073.3	5301.9	5442.8	5559.9	5749.9	5714	5720.9	5823.6	5899.3	5998	5873.1	5934.5	6074.1	6061
0	12.249	0	3.591	3.6437	0	0	0	0	0	8.018	5.3303	58.964	98.982	185.14	269.42	354.25	428.03	541.71	684.45	851.63	928.52	1172.1	1106.9	1207.3	1291.7	1527.7	1582	1825.1	2010.4	2284.8	2745.8	2939.1	3107.6	3293.1	3470.2	3749.4	3983	4172.4	4297.9	4497.7	4757.6	4260.7	4411.6	4818	4836.3	4973.8	4998.5	5119.7	5166.1
0	0	0	4.3121	0	3.9022	6.8996	0	0	0	0	0	0	0	0	0	0	0	6.7487	24.612	74.429	121.44	245.23	338.91	517.31	704.04	885.05	1100.8	1403.1	1691.6	1905.2	2111.1	2426.8	2745	2966.8	3266.6	3502.1	3675.3	3825.6	4072.2	4199	4449.7	4519.9	4752.5	4842.2	5047.3	5138.3	5390.3	5377.9	5482.6
0	0	0	3.3863	4.1165	0.66193	8.0346	25.229	63.106	124.28	208.7	344.82	555.21	802.84	1044.7	1274	1614.7	1983.7	2383.9	2758	3035.2	3429.4	3824.9	4260.6	4704.9	5177.8	5224.4	5661.2	6098.5	6465.2	6537	7109.6	7604.1	7844.9	8077.8	8370.6	8621.6	8851.2	8941.8	9095	9378.6	9437.2	9686.2	9903.4	10186	10063	10122	10165	10311	10219
2.3003	4.5003	4.1081	14.962	6.6552	0	0	0	0	0	0	0	0	0	0	0	0	21.016	71.244	149.81	291.31	444.36	627.32	864.42	1082.9	1354.9	1658	1974.3	2416.1	2790.9	3127.1	3525.4	3961.1	4286.3	4653.7	5029.4	5287.5	5563.2	6028.4	6208.8	6448.1	6787.2	6844.8	6884.2	7284.3	7249.8	7455	7598.5	7577.1	7748.7
0	0	0	5.095	1.3445	6.1869	2.3616	26.028	33.471	67.561	90.375	121.91	151.75	198.14	203.72	241.27	293.11	320.28	332.19	380.85	393.25	437.98	465.86	519.56	603.72	638.12	714.15	811.26	905.29	998.35	1085.1	1118.5	1234.1	1473.6	1586.1	1611.8	1803.2	1993.9	1979.8	2204.9	2336	2365.4	2420.4	2407.4	2582.6	2640.9	2751.4	2763.5	2852.5	2716.7
43.473	17.355	0	0	0	0	0	0	0	0	33.134	101.78	228.17	394.46	585.78	874.2	1093.8	1456.4	1761.6	2124.2	2461.6	2923.2	3138.9	3513	3620.8	3855.4	4177.8	4341.3	4496.5	4546.9	4757.8	4930.7	5137.9	5189.6	5077.2	5127.8	5291.2	5187.9	5283.2	5183.7	5279.5	5321.1	5400	5402.3	5347.1	5404.7	5324.3	5390.3	5447.1	5226.2
0	2.9536	2.0947	0	5.231	0.83827	0	0	0	0	15.945	47.496	94.671	140.2	213.08	278.19	378.2	462.32	577.95	681.94	767.52	900.91	999.51	1084.3	1215.5	1331.2	1391.8	1517.8	1592.4	1699.2	1784.9	1936.8	2017.4	2156.5	2212.5	2331.7	2421.2	2470.7	2588	2659.1	2691.3	2714.1	2797.4	2875.6	2930.6	2969.7	2945.6	2970.9	3034.4	2964.8
0	6.2351	0	0	2.4014	0	7.6878	8.2685	5.5144	0	3.7092	20.964	51.64	81.886	135.18	200.23	337.27	489.19	671.89	799.58	1102.6	1403.3	1731.4	2017.8	2338.5	2560.6	3215.8	3366.9	3890.5	3557.6	3961.5	4198.7	4661.6	4817.6	4826	5099.8	5358.3	5569	5505.6	5618.6	5683.9	5832.4	5756.8	5756.6	5916.9	5984	6045	5992	5986.4	6026.6
0	0	0	30.606	83.668	126.99	186.69	109.35	220.99	250.93	287.06	385.31	454.57	394.56	463.28	481.84	652.89	787.59	487.54	865.9	1010.6	1360.3	1529.1	1787.5	1662.7	1962.3	2166	2368.9	2083.5	2189	2866.8	2904.2	2932	3156.8	3308.5	3376.2	3546.2	3714.7	3647.3	3877.4	3998.3	4032.5	4112.1	4215.7	4197	4396.6	4341.2	4224.5	4439.4	4526.5
15.628	5.5143	0	1.5488	1.7931	0	0	0	0	0	0	1.5752	30.537	71.428	145.99	270.95	367.94	511.62	656.25	837.14	1020.6	1261.1	1527.7	1677.4	1916.2	2166.2	2328.8	2466.9	2640.4	2898	3019.5	3019.6	3268.2	3330.4	3577.4	3673.3	3667.4	3745.7	3855.8	3121.3	3137.4	3228.2	3329.7	3385.9	3404.2	3465.3	3478.7	3349.4	3369.4	3417.5
0	0	0	9.9069	5.9145	2.8746	8.39	13.752	14.162	14.487	20.544	15.45	62.377	105.07	182.74	307.98	407.89	602.65	794.08	1035.6	1219.6	1462.3	1808.3	1999.7	2243.2	2453.4	2702.3	2957.7	3174.4	3464.4	3813.8	3904.9	4232	4412.9	4625	4907.9	5139	5425.3	5789.3	5978.5	6308	6389.9	6601.2	6555.3	6816	6831.4	7257.7	7348.9	7411.8	7253.9
0	9.491	0	0	0	6.9505	15.272	9.3892	0	6.2748	0	9.5267	4.1557	7.8007	13.169	21.881	43.176	54.991	122.2	205.79	329.64	454.07	610.45	746.01	924.33	1134.9	1367.7	1582.3	1780.1	2021.8	2331.8	2623.4	2905.3	3208	3425.3	3781.6	3973	4215.9	4424.3	4764.1	4713.5	4783.9	5022.5	5134.2	5201.1	5316.4	5435.3	5577.9	5613.7	5686.6
5.9091	7.1786	0	0	0	6.5246	0	0	0	0	0	0	0	4.1197	52.34	130.95	242.27	354.23	599.77	628.43	775.01	963.67	1118.4	1585.9	1435.1	1627.4	1796.7	1864.9	2086.5	2209.3	2006.3	2433.9	2567.9	2629.6	2666.8	2818.5	2904	2888.2	2900.5	2965.1	2961.1	3021	3080.1	2987.4	3089.5	3164.3	3166.1	3175.7	3221	3234.6
0	3.3068	4.5634	0	0	11.223	3.1306	3.2756	40.507	46.329	83.062	103.31	122.39	130.79	165.58	209.66	262.33	325.63	497.63	521.44	605.29	777.48	857.22	1170.1	1282.6	1427.7	1594.3	1763.8	1937.3	2117.2	2261.4	2538.5	2736.5	2955.1	3091.7	3240.1	3350.1	3452.8	3532.8	3719	3809.5	3959.2	3978.6	4098	4188	4330.2	4324.5	4538.3	4518	4513.2
0	0	0	22.773	45.048	46.394	88.002	71.189	75.443	98.716	117.7	107.96	207.36	237.24	328.9	339.16	389.61	488.7	706.35	820.27	905.76	1017.6	1109	1355.6	1558.8	1806	1995.4	2064.8	2244.4	2443.7	2544.7	2822.8	3154	3260.4	3420	3473.1	3802.7	3884.2	4106.5	4177.7	4308.8	4279.8	4568.9	4464.4	4947.2	4654.7	4711.8	4577.9	4655.6	4629.7
2.07	3.9098	2.8583	0	0	5.6607	0	12.943	12.962	17.492	16.332	25.683	33.377	39.958	57.254	83.288	112.61	103.89	141.97	209.46	316.23	423.6	547.4	757.44	905.2	1107.7	1251.9	1583.1	1729	1936.2	2205.8	2348.8	2639.9	2753.1	2818.7	3036.9	3168.5	3232.3	3344.2	3547.5	3662.2	3669.1	3630.1	3673	3881.7	3873.1	3896.6	3885.4	3855.4	3898.5
33.464	1.6023	0	2.2873	0	0	0	1.0327	43.829	101.71	195.43	316.64	440.61	609.59	825.15	1047.6	1270.5	1501.6	1708.9	2094	2355.8	2649.5	2954.3	3194.8	3320.8	3521.4	3743.2	4025.1	4021.6	4320.5	4499.1	4642.5	4690.1	5014.7	5157.5	5347.7	5478.4	5392	5633.1	5722.8	5859.8	5885.6	5969.7	6097.4	6129.6	6293.1	6427.3	6409.7	6573	6471.2
1.5907	9.8204	0	2.7584	0	1.6922	0	0	0	8.2997	0	1.0788	0	4.9144	8.5773	37.157	73.44	119.73	189.71	290.82	390.4	483.16	568.35	629.9	728.28	815.13	930.26	1063.3	1196.7	1455.2	1560	1628.1	1797.1	1999.8	2180.9	2361.3	2606.9	2867.5	3106.8	3303.6	3519.1	3605.8	3592.8	3689.5	3832.9	3923.6	3979	3966.9	4073.4	4046
7.0059	0	1.504	0	0	5.4844	1.7571	13.518	0	5.2944	18.056	28.162	60.663	89.306	148.74	186.96	233.82	301.93	358.76	428.95	462.45	567.44	614.91	714.59	772.76	874.8	939.58	1010.1	1112.4	1130.9	1221.6	1321	1366.2	1374.4	1438.7	1545.9	1574.6	1596.8	1573	1647.8	1749.9	1770.1	1755.6	1776.1	1873.2	1940	1906.6	1983.3	1979.4	2031.8
26.512	6.6729	0	0	0	2.5564	0	9.2019	0	0	18.675	33.068	80.165	142.6	155.23	264.29	333.86	447.7	450.73	576.84	628.27	654.48	986.77	943.1	1127.7	1226.2	1423	1448.6	1517.1	1672.6	1700.1	1760.4	1890.4	1952.1	1930.9	1950.4	2123.8	2174.8	2327.1	2230.8	2310.7	2235.8	2350.6	2289.6	2381.4	2344.7	2343.5	2390.9	2501.9	2514.2
0	0	0	0	11.591	21.562	40.868	48.296	77.19	90.452	126.3	225.75	294.2	390.8	561.74	676.3	970.09	1060.5	1320	1741.4	2036.2	2343.1	2638.7	2929.9	3155.1	3395.5	3725.9	3983.7	4094.8	4353.4	4656.5	4774.5	5074.3	5025.4	5062.8	5205.9	5414	5567.9	5536.4	5630.1	5711.3	5746.8	5834.9	5887.6	5906.8	5913.2	5940.6	5895.4	5868.3	5966.4
0	0	0	0	57.954	135.08	240.6	268.96	190.67	431.71	534.42	495.4	793.6	935.72	1081.4	1282.5	1595.2	1694.6	2006.3	2261.6	2619.5	2715.6	2933.9	3328.6	3673.9	3885.7	4090.9	4556.5	4685.6	4895.2	4853	5264.4	5457.2	5512.8	5683.5	5888	6099.8	6137.5	6194.4	6417.8	6553.8	6712.9	6908.8	6709.2	6978.6	7227.4	7118.1	6983.6	7203.5	7131.7
0	0	4.1829	7.7948	17.97	13.688	11.633	20.317	4.7318	11.259	14.589	57.119	98.946	158.99	220.53	276.59	403.79	551.28	716.3	807.46	951.56	1178.2	1325.7	1524.2	1690.9	1869.2	2113.8	2277.3	2571.8	2768.6	3063.9	3450.8	3691.1	3947.1	4253.6	4498.6	4806.7	5121.9	5355.8	5638	5874.8	6055	6271.5	6359	6457.3	6514.7	6678.1	6881.7	6920.7	7156.1
1.7374	0	0.2032	0	0	3.918	1.2922	4.5088	0	6.3216	0	0	0	0	3.9453	30.115	47.352	115.34	160.35	242.71	315.23	387.8	486.32	590.92	703.3	848.83	966.59	1095.2	1253.4	1404.8	1612.2	1778	1985.4	2135.8	2373.2	2526.6	2719	2901.3	3074.6	3259.9	3388.9	3464.8	3537.9	3645.9	3795.4	3885.7	3958.8	4007.2	3996	4003.9
0	0	0	1.5316	9.8404	12.086	15.925	31.934	68.566	163.74	250.87	431.42	649.56	904.97	1184.9	1445.4	1878.7	2054.7	1961	2421.2	3644	3882.2	4318.5	3586.4	5142.4	5633.2	6023.8	6489.1	6312.1	6952.2	7293.7	7621.7	7713.5	6832.2	8315.6	6757.1	7218.7	7278	9716.9	9360.1	9807.4	9756.8	9475.6	9795.6	9912.8	9865.9	9601.8	9659.2	9724.9	9662.7
0	0	0	2.8639	5.2699	0.49226	15.294	24.001	31.846	40.761	36.359	47.071	52.523	45.807	54.233	78.038	101.93	189.67	312.11	422.76	604.2	736.19	933.65	1130.7	1348.1	1638.3	1809.1	2031.5	2263	2533.2	2753	2960	3331.8	3721.6	3806.7	4031.9	4259.6	4347.1	4650.8	4639.6	4818.1	4964.8	5220	5263.7	5472.8	5317.6	5545.9	5414.5	5485.9	5428
2.6507	0	0	5.1468	6.4722	4.7431	0	3.3077	1.6402	0	7.7048	4.8824	0	18.463	44.246	133.73	255.65	438.94	675.12	976.06	1231.4	1632.2	2037.7	2473.2	3013.8	3458.1	3821	4607.7	5505.9	5845.1	6392.6	7194.1	7790.9	8185.4	8635.4	9194.7	9526.9	10159	10555	11125	11215	11364	11581	11924	11896	12166	12536	12591	12549	12562
10.53	9.133	0	0	0	0	0.93579	0	0	0	0	0	15.593	100.37	173.42	286.68	448.87	571.02	747.84	1089.7	1198	1528.9	1787.2	1989	2455.4	2755.5	3097.2	3389.4	3714.8	3955.2	4348.2	4462.1	4727.2	5064.7	5378.3	5532.2	5735.7	5735.5	6064.3	6214.7	6422.7	6480.4	5598.2	5639	5773.8	5987.3	5835.2	5857.3	5600.1	5432.7
21.589	10.758	0	5.9029	0	0	0	0	0	8.2954	33.398	57.783	88.917	126.57	182.51	239.5	276	316.89	343.45	374.91	418.45	451.83	484.67	504.14	548.2	579.63	649.87	688.27	782.77	885.63	956.53	1159.9	1266.1	1478.3	1629.7	1793.2	1970.7	2131.5	2274.1	2363	2524.5	2656.4	2744.8	2846.2	2939.1	3054.2	3112.5	3175.5	3188.9	3204.3
0	0.11278	5.492	3.5314	0	0	3.2202	23.204	39.403	68.91	98.614	135.73	185.81	257.88	358.82	484.06	662.44	858.21	1079.7	1355.8	1659.2	1909.3	2114.4	2565.8	2864.5	3125.5	3601.3	3919.7	4264.6	4629.1	5057.2	5381.3	6050.9	6428	6795.1	7151.6	7390.5	7963.8	8332.5	8672.6	8781	9002.5	9129.5	9499.8	9449.2	9646.5	9767.6	9720.3	9897.3	9689.2
31.397	7.4092	0	0.8509	0	0	0	0	0	0	0	0	2.8726	19.732	30.497	55.856	84.923	112.54	147.74	212.99	260.33	285.13	226.82	248.26	258.85	284.86	299.07	339.48	356.04	393.27	415.37	432.35	510.84	503.45	497.29	538.17	582.54	581.37	658.28	656.73	708.94	699.75	755.18	766.21	773.19	803.81	822.9	851.95	864.05	851.37
0	6.188	0	12.946	8.2359	26.068	28.761	54.427	81.286	109.42	167.37	233.83	302.46	393.49	396.55	450.15	539.34	558.79	604.61	684.82	754.48	852.16	971.28	1082.7	1211.5	1326.8	1515.8	1629.2	1795.1	1898.3	2024.9	2073.9	2218	2245.4	2327.9	2439.1	2566.4	2664.7	2767.7	2755.3	2742.1	2888	2917.3	2959.4	3087.5	3138.4	3215.2	3287.3	3257.9	3303.3
1.6054	2.5451	1.3075	0	0	0	3.0731	4.4691	1.9668	10.362	3.5973	1.1223	14.549	3.2055	18.201	4.8614	18.685	23.356	0	0	0	0	0	16.041	13.585	30.091	20.011	52.915	69.342	84.455	182.46	302.79	400.76	455.66	501.92	602.95	768.13	873.5	994.21	1206.5	1324.5	1388.7	1446.7	1516.8	1706	1765.8	1904.5	1905.9	1880.6	1920.3
13.216	0	0	0	0.34001	0	0	0	0	0	0	0	0	0	0.1944	29.532	68.521	103.62	147.89	204.34	252.54	295.88	372.83	412.49	476.05	505.56	589.36	673.34	759.87	920.47	1033.5	1101.4	1212.1	1295.6	1429.3	1451.6	1623.1	1705.7	1820	1910.9	2049.3	2105.1	2110.1	2187.4	2302.2	2164.3	2334.6	2322.7	2385	2484.7
12.717	0	7.7949	0	0	0	0	0	0	0	0	6.4548	47.561	98.73	175.76	266.43	397.12	520.01	679.31	897.94	1084.3	1287	1507.6	1630.7	1938.5	2123.3	2258.3	2355.3	2521.6	2562.1	2711.8	2679.5	2819.8	2849.1	3072.3	3193.7	3308.8	3233	3355.9	3364.5	3505.9	3616.4	3672.8	3703.8	3814.1	3940.2	3864.5	3845.9	3847.5	3837.6
9.9985	0	0.96271	2.212	0	0	0	0	0	0	0	13.054	31.825	70.308	110.69	150.42	193.53	206.14	247.75	272.94	312.07	326.85	376.7	376.76	425.04	479.63	577.26	647.84	760.59	880.27	999.9	1192.8	1367.9	1556.5	1751.1	1926.3	2136.3	2330	2493.9	2614.9	2727	2779.6	2952.2	3073.7	3141	3165.1	3229.9	3265	3301.8	3310.9
5.1698	1.7891	0	5.8815	0	0	0	0	0	0	0	0	34.588	75.013	183.62	238.55	467.02	481.19	940.19	1288.5	1794.1	2197.4	2355.3	2232.8	3106.1	3470.8	3660.2	4155	4335.5	4651.3	4618.2	4345.4	4553.5	4778.1	4838.3	5195.2	5367.6	5500.2	5660.3	5706.8	5998.9	5880.5	6026	6093.3	6391.8	6312.3	6371.3	6465.1	6430.4	7494.9
18.779	0	0	0	0	0	9.8846	35.062	87.136	169.95	246.29	356.69	496.91	615.06	756.93	929.61	1283.5	1479.7	1439	1485.5	1598.3	1734.8	1931.3	1991.5	2052	2353	2450.2	2609.2	2791.4	2730.1	2772.4	2697.4	2725.5	2855.7	3024.2	3134.5	3306.3	3395.1	3507.2	3628	3654.5	3838.2	3797.7	3944.9	4067.2	4145.6	4268.7	4339.3	4493.3	4544.8
5.9523	0	0	0	3.9036	4.5224	2.9842	2.9465	0	1.9669	8.4931	6.8071	17.413	12.313	31.057	77.115	123.75	218.04	322.66	493.39	621.72	945.84	1201.4	1574.5	2039.3	2408.9	2925.3	3380.5	3857	4272.9	4888.1	5364	5839	6394.6	6504	7238.6	7404.5	7875.1	8058.3	8449.7	8800	8996.3	9318.6	9301.7	9695.5	9862.7	9726.9	9841	10227	10114
0	0	0	31.154	74.36	183.34	188.95	209.07	294.01	336.67	389.62	454.83	480.63	539.2	677.04	783.13	935.12	1098.8	1415.6	1600.6	1916.5	2228.8	2406	2828	3125.1	3462.3	3621.2	3775	4073.9	4435.8	4580.5	4919.4	5177	5437	5728.8	5960.6	6275.8	6409.2	6679.2	6953	7095.6	7033	7246.4	7258.8	7393.2	7347.3	7414.5	7499.6	7425.1	7384.3
0	4.3901	0	1.5651	0.05556	11.526	0	0	0	7.3819	5.7513	9.8869	10.927	13.992	17.397	19.535	31.756	56.574	85.427	139.15	181.96	268.22	342.71	441.53	522.89	638.11	757.9	912.95	1044.7	1176	1266.1	1449.7	1591.9	1751	1860.8	2011.4	2174.3	2225.3	2363.8	2516.1	2607	2665.3	2777.1	2827.6	2964.7	2975.4	3061.8	3140	3088.1	3124.2
0	0	0.56416	0	7.0448	4.2806	8.2027	8.3547	4.1277	0	0	0	8.7255	11.522	36.446	50.867	63.12	82.943	146.3	207.49	215.63	229.27	262.46	346.29	425.45	496.58	468.99	637.31	734.77	831.51	936.13	1171.9	1446.3	1691.4	1783.1	1949.5	2191.3	2356.2	2544.7	2621	2864.7	2901	3179.3	3250.8	3599.3	3499.8	3680.7	3625.6	3792.6	3729.9
8.9486	0	11.569	0	0	3.7772	0	23.916	6.2971	15.338	21.692	39.305	61.013	135.07	226.59	313.92	431.16	549.69	772.1	700.04	963.21	1222.3	1375.5	1574	1686.1	1825.1	2058	2161.3	2378.8	2554.8	2693	2802.3	2845.4	2986.1	3228	3237.1	3321.1	3475	3602.1	3551.9	3733.3	3739.5	3902.4	3888.3	4108.8	4061.5	4006.5	4018.9	4056.7	3974
0	0	0	0	0	13.371	36.118	31.29	63.506	88.68	115.42	134.38	168.01	221.2	312.09	395.8	508.71	596.42	678.43	787.62	937.07	1069.8	1152.6	1221.9	1408.9	1429.6	1483.5	1724.8	1786.3	1795.1	1849.2	1859.3	1977.3	2232.1	2337.8	2312.9	2417.2	2484.1	2752.5	2824.9	2986.8	3044.7	3060	3104.6	3184.2	3302.4	3294.9	3291.4	3321.4	3331.4
0	2.9323	0	0	0.45598	0	4.0455	0	0	1.8072	0	0	12.335	37.927	52.525	77.548	148.34	232.39	339.85	432.11	553.82	631.57	883.2	1070.7	1210.4	1482.6	1615.9	1927.2	1979.9	2290.5	2603.7	2853.8	3106.1	3358.9	3562.9	3643.7	4105.8	4464.5	4526.5	4784.3	4888.7	4990.4	4936.9	5057.7	5222.6	5386.6	5554.6	5638.4	5488.6	5567.8
0	0	0	2.2096	0.3563	6.8656	4.7322	4.7376	2.8747	9.9703	21.614	44.332	76.398	142.32	183.6	268.21	359.86	490.5	616.07	789.15	953.32	1183.5	1362.3	1556.6	1752.2	1970.8	2230.4	2366.9	2619.3	2712.3	2982	3089	3341.7	3470.9	3631.8	3743.6	3858.3	3923.7	4003.4	4148.5	4217.4	4166.3	4222.9	4258.2	4236.1	4267.4	4339.2	4409.6	4401.2	4383.2
0	4.0528	0	26.949	4.5852	0	0	8.9063	0.97936	0	0	14.617	24.358	34.842	16.232	116.64	212.27	255.07	472.4	596.91	760.09	917.08	902.72	1084.3	1333.6	1559.9	1694.7	1811.3	1817.4	1931.3	2030.8	2385.2	2575.4	2780.4	2828	3001.7	3188.4	3295.7	3454.8	3480.4	3608.5	3558.6	3784.5	3903.8	4460.7	4366.9	4474.2	4330.8	4465.6	4403
13.973	0	0	0	3.4128	8.282	0	0	5.4682	37.051	68.269	130.24	236.33	365.41	498.04	620.12	783.18	938.28	1111.8	1232.6	1342.8	1485.7	1685.2	1786.2	1955.3	2084.2	2240.5	2402.1	2589.9	2846.7	2982.1	3209.8	3494.6	3613.4	3925.6	4149.4	4420.6	4540.4	4752.1	4968.4	5307.9	5349.4	5480.2	5580.7	5871.4	6080.2	6082.2	6080.4	6079.4	6176.4
0	0	0	2.0375	1.4226	9.4872	1.2165	4.8879	3.9995	8.7805	16.197	27.472	38.302	66.692	78.37	111.84	142.42	152.49	158.12	231.91	261.69	305.16	298.93	322.5	341.43	367.31	420.59	505.32	580.19	652.51	721.84	815.54	948.92	1062.5	1150.8	1252.2	1300	1377.5	1483.5	1545.4	1613.7	1656.6	1725.5	1772.8	1847.5	1898.3	1994.9	2027.4	1941.1	1950.9
18.11	0	0	4.4311	0	2.5755	0	0	43.052	129.63	248.63	435.44	708.89	931.31	1347.2	1800.4	2182.9	2403	3239.9	3594.7	3782.7	4359.1	5215.1	5245.8	5833.7	6459.4	6640.9	7209	7741.2	7648.7	8322	8107.6	8538.8	8640.1	8991.2	8907.8	9069	9262.9	9239.9	9904.4	11137	11092	11286	11240	11585	11299	11492	11471	11489	11515
33.703	2.7462	0	0.060173	0	0	0	0	0	0	0	0	0	0	30.563	81.031	141.8	234.97	337.31	478.35	606.61	781.08	925.86	1146.8	1320.3	1473.1	1717.1	2038.1	2136.4	2347.5	2501.7	2647.1	2708.2	2949.9	3042.3	3095	3214.1	3270	3315.3	3365.3	3423.7	3445.9	3373.8	3539	3548	3568	3623.8	3568.2	3586.7	3627.2
14.067	4.3256	4.9716	3.1587	0	0	0	0	0	0	0	0	0	0	0	0	0	0	0	0	0	0	6.1267	18.741	66.536	100.89	189.22	278.39	441.33	575.86	663.35	773.71	961.53	1153.2	1333.8	1474.5	1681.6	1752.8	1944	2119.6	2175.2	2377.6	2426.1	2467	2586.6	2701	2737	2779.7	2871.1	2857.3
13.941	7.7209	0	0	0	1.6142	0	2.3917	8.4468	29.002	68.994	102.12	190.13	247.19	295.79	422.97	515.72	690.75	583.45	979.21	1090.5	1295.3	1442.4	1567.9	1779.2	1990.2	2050.8	2263.7	2383.2	2499	2558.5	2713.5	2797.2	3029.8	3088.3	3287.8	3632.1	3653.8	3946.3	4039.6	4186.8	4404.7	4620.3	4871.2	5078.8	5235.3	5530.1	5633.9	5935.6	5987.5
0	0	0	4.6208	24.469	19.275	29.784	26.032	43.703	41.545	36.322	40.354	41.438	59.022	70.923	89.011	88.98	140	161.71	187.36	207.46	241.7	264.15	298.18	380.86	483.39	562.8	697.73	818.22	938.49	1048.3	1167.1	1310	1440.2	1590.8	1679.2	1918.4	1982.2	2154.6	2201.6	2241.9	2328.6	2399.1	2498.8	2550.8	2592	2641.9	2623.2	2656.1	2670.1
0	0	0	6.3531	13.595	5.7568	14.642	15.685	20.202	30.827	27.536	47.131	58.994	71.827	76.936	90.445	83.673	101.09	167.33	211.82	283.26	333.08	379.85	537.1	700.8	927.76	1026.8	1257.6	1485	1666.7	1876.6	2185	2555.7	2801.7	2910.7	3081.5	3302.2	3486	3629.8	3710	3947.4	3851.3	4014.4	4059.4	4343.1	4231.7	4264	4092.4	4187.8	4183.3
0	0	0	19.345	34.82	47.107	58.644	76.796	103.86	184.21	226.93	333.48	424.72	566.6	557.17	814.79	1018.1	1203.5	1458.8	1757.7	1997.6	2303	2653.2	2990.4	3250.4	3547.4	3894	4100.8	4481.8	4760.3	5060.5	4385.7	5598	5929.5	6276.6	6534.8	7005.4	7217.7	7522.2	7717.2	8026.3	8314.3	8396.8	8551.8	8369	8374.8	8755.5	8424.5	8763.4	8677.1
31.266	2.2705	0	0	0	1.8975	0	0	0	0	0	11.68	53.066	123.42	197.66	286.97	371.24	481.86	550.02	647.96	756.4	874.76	989.24	1064.2	1223	1361.7	1429.8	1582.9	1630.2	1737.8	1710.9	1947.3	2014.2	2108.6	2161.7	2174.3	2359	2329.3	2460.9	2451.5	2512.6	2665.2	2605.3	2653.7	2598.4	2612.4	2678.5	2725.5	2714	2850.9
17.882	0.6487	0	0	6.887	0.078803	0	21.063	40.4	91.652	190.31	244.45	348.14	496.41	632.14	827.57	1063.4	1183.5	1402.6	1604.3	1867	2222.3	2511.7	2757.7	3007.7	3292.7	3577.2	3666.8	3969.2	4211.8	4395.5	4474.6	4716.4	4948	5200.8	5487.2	5761.4	5777.1	6100.3	6043.9	6329.6	6637	6942.2	6927.4	7106.1	7459.7	7393.2	7299.1	7350.5	7461.6
6.1895	1.0205	0	0	9.3056	3.663	0	0	16.616	29.901	26.432	77.751	125.01	173.07	245.07	373.84	481.54	586.96	705.51	836.2	1016.5	955.55	1271.6	1422.9	1507.2	1742.8	1881.9	2086.9	2010.2	2411	2543.9	2778.3	3032.1	3113.8	3252.4	3323	3461.8	3718.9	4048.4	4197.7	4228	4407.1	4365.3	4364.1	4580.4	4727.1	4765.5	4744.8	4793.8	4817
3.2356	0	6.2874	8.5203	4.3378	0	0	0	1.1907	0	0	30.045	61.991	103.13	139.42	190.73	248.65	267.1	323.73	384.18	520.78	652.64	730.81	865.45	961.01	1119.7	1143.5	1313.7	1257.7	1348	1577.2	1722.3	1889.3	1896.7	1997.8	2154.6	2275.2	2363	2549.4	2695.1	2926.9	2995.5	3039.1	3162.6	3324	3439.3	3595.2	3708.1	3747.5	3833.3
19.068	0	0	4.7888	0	0	0	0	3.7819	4.0787	0	17.014	70.838	176.95	311.06	489.91	726.06	971.2	1250.2	1618	1973.8	2283.7	2613.9	2865.1	3105.5	3384.7	3649.5	3926	4166.5	4469.5	4732.2	4837.3	4994.5	5101.8	5214.1	5280.5	5462.9	5726.4	5939.1	5835	5789.6	6003.8	6040.2	6217.4	6238.9	6329.7	6449.9	6592.7	6620.6	6729.8
0	0	0	0.13545	7.0416	10.876	6.1405	14.07	20.444	33.495	33.276	37.313	36.61	57.024	56.303	66.171	74.547	101.6	98.054	135.45	163.75	194.88	233.43	267.74	322.49	358.26	395.77	483.69	487.11	679.25	716.91	897.42	1040.9	1116.5	1216.7	1311.8	1393.8	1477	1561.7	1544.3	1549	1588.3	1670.1	1741.8	1789.8	1846.5	1956	1998.7	2025.5	2051.6
42.287	21.179	7.9288	0	0	0	0	0	0	0	0	105.72	190.75	316.58	456.72	613.82	821.16	1060	1233.3	1519.2	1680.1	1934.6	2167.8	2398.3	2604.9	2917.4	3154.4	3357.3	3588.9	3830.6	3952.7	4064.8	4236.8	4403.1	4481.3	4576.5	4948.7	4991.7	5151.8	5100.2	5257.8	5269.6	5324.5	5392.6	5299.7	5385.8	5424.9	5373.2	5397.4	5378
6.0645	7.8622	0	0	0	0	0	2.4433	2.3857	15.217	22.13	27.935	38.871	63.654	71.937	105.84	118.94	145.45	152.73	190.38	223.25	265.5	303.7	332.92	365.21	394.34	420.28	505.88	586.47	652.06	778.22	917.24	1100.5	1349.8	1565.7	1821	2067.2	2330	2753.1	2915.3	3027	3218.1	3489.4	3488.5	3768.2	3784.2	3978.8	4028.9	4051.1	4129.6
0.94815	1.1114	2.3865	8.3441	0	0	0	7.744	0	5.0461	0	0	0	0.62489	0	29.257	45.453	71.626	114.67	197.67	278.61	386.18	490.02	642.14	804.56	937.16	1153.4	1323.5	1556.1	1772.4	1949.9	2093.6	2235.6	2501.8	2698.1	3004.3	3208.3	3412.6	3742.8	3925	4182.1	4349.5	4537.9	4722.4	4940	5087.4	5224.6	5351.1	5431.9	5637.4
7.8724	0	0	0	1.9102	3.2129	8.4762	2.8566	3.4039	23.73	46.218	77.343	85.259	134.19	185.49	246.57	322.61	374.28	481.93	606.75	734.26	855.12	998.59	1108	1273.1	1427.9	1613.1	1800.3	1959.3	2132.5	2273.6	2472.2	2655.4	2951.2	3060.2	3246	3377.6	3448.4	3551.3	3688.5	3920.2	3941.6	4085.5	4740.7	4819.8	4683	4852.9	4683.3	4659.7	4636.2
24.549	4.9482	0	5.4906	0	0	0	0	0	0	0	0	0	0	0	0	0	0	0	2.4282	34.493	91.971	141.65	236.56	361.93	526.44	664.81	861.2	1059.1	1243.7	1435	1589.4	1831.2	2033.9	2292.1	2507.3	2619.7	2815.2	2958.7	2997	3100.1	3277.7	3384.5	3568.2	3633.3	3670.8	3728.5	3736.1	3843.9	3771.7
2.2089	0	4.5771	0	0	3.2158	0	0	0	33.399	55.261	70.793	101.92	145.36	197.18	258.91	350.1	474.31	564.54	702.4	872.25	1045.6	1215.3	1353.1	1593.3	1806.4	1983	2183.1	2293.6	2525.6	2637.7	2818.7	2947.9	2978.3	3167.5	3370.1	3156.7	3211.3	3263.1	3354.2	3351.1	3403.9	3465	3544.5	3491.7	3625.5	3591.4	3613.4	3603.6	3640.7
0	0	0	0	0.8836	7.0679	22.866	42.459	67.398	97.578	133.29	182.81	241.27	290.84	351.58	414.43	466.07	518.6	567.31	650.4	696.83	756.26	796.86	874.39	956.94	1011.3	1071.2	1107.8	1140.1	1207.3	1267.5	1383	1455.7	1500.8	1633.6	1764.7	1861.2	1925.2	2007.4	2130.1	2262.7	2314.7	2393.4	2528.6	2670.6	2781.2	2765.3	2821.7	2839.7	2795.7
0	0	0	0	19.786	14.351	25.896	36.846	60.659	97.829	150.95	237.91	333.95	459.35	567.3	677.43	846.9	937.93	1066.3	1239.3	1437.3	1722.7	1768.2	1949.7	2045.2	2258.7	2388.9	2655.3	2652.2	2802.1	2971.6	3149	3326.9	3155.9	3195.2	3380.4	3344.8	3426.9	3581	3565.4	3661.8	3748.3	3794.1	3697.9	3763.2	3756.8	3824	3800.7	3746.7	3707.1
28.152	7.1515	0	4.1425	0	0	0	0	0	0	0	0.39987	13.179	43.178	58.728	105.06	138.37	202.72	260.21	338.19	364.31	473.41	585.1	741.39	912.53	1104.7	1312.9	1533	1714.4	1874.6	1991.5	2237.3	2460.5	2610.2	2712.2	2875.3	3110.5	3203.3	3471.3	3452.1	3615.7	3671.6	3770.5	3810.5	3859.3	3892	3956.1	3997.9	4079.8	4006.8
0	0	0	0	19.673	11.095	9.6257	0	2.0594	0	0	9.592	42.225	87.103	177.94	294.32	395.16	526.51	712.12	894.27	1040.3	1184.3	1342.3	1525.2	1711.1	1888.8	1941.8	2097.6	2277.7	2371.1	2465	2616.2	2884	3076.5	3114.4	3180.7	3352.6	3394	3602.9	3598.8	3834.5	3714.1	3847.9	3906.5	4192.5	3968.4	4167.8	4027.6	4117	4120.7
0	0	0	0	15.136	11.671	38.545	42.556	28.186	32.4	8.4785	4.4852	8.1461	1.2321	0	0	123.16	155.15	211.66	260.58	302.05	389.62	445.91	506.96	598.92	672.38	785.05	832.62	947.11	1032.4	1184.8	1258.5	1372.6	1484.8	1630.5	1677.1	1762.5	1815.9	1923.8	2002	2084.8	2103.1	2147.9	2195.9	2251.2	2249.8	2270.8	2322.4	2354.7	2362.8
0	0	9.3873	11.752	6.9273	0	0	0	0	0	0	13.225	56.05	155.98	208.68	319.71	470.43	571.24	679.11	149.54	230.9	281.27	378.33	477.97	637.94	766.93	954.67	1212.8	1426	1644.8	1865.2	2173.1	2401.2	2675.2	2988.4	3097.6	3536.2	3641.4	4060.6	4167	4311.7	4420.9	4435.8	4743.6	4698	4785.8	4895.7	4930	5083.7	5193.4
0	0	0	8.4116	7.3702	0	3.6492	19.744	16.394	28.988	14.242	34.609	63.05	101.34	196.31	244.44	285.9	290.03	506.19	618.61	751.63	878.12	937.19	1080.8	1241.2	1384.4	1413.3	1594.2	1732.5	1807.3	1945.4	2079.4	2288.5	2462.1	2402.4	2516.1	2652.3	2722	2858.1	2947.4	3012.2	3032.8	3139.8	3057.2	3462.3	3314.7	3383.7	3233.1	3437.2	3357.8
6.0104	0	0	0	5.4231	5.4292	12.244	57.585	85.376	202.32	306.82	464.7	641.7	903.53	1170	1477.7	1756.3	2040.4	2351.1	2656.1	2995.2	3216.3	3643.7	3860.5	4205.1	4556.9	4819.3	5165.6	5377.5	5579	5897.2	6190.5	6216.3	6506	6701.5	6961.7	6936	7180.3	7193.6	7267.7	7428.5	7656.4	7593	7668.7	7806.5	7840.9	7815.6	7909.8	7943.2	7922.5
25.556	10.298	6.6549	2.5718	0	0	0	0	0	0	17.177	55.833	114.68	192.61	291.88	426.05	550.35	729.12	872.86	1068.8	1262	1461.4	1637.7	1879.4	2099.6	2277.2	2489	2708.3	2824	3079.6	3271.7	3424.2	3651.7	3744.1	4066.5	4443.2	4705.6	4776.5	5064.2	5112.6	5398.4	5484.8	5645	5704.6	5957.2	6118.4	6137.2	6041.9	6074.6	6063.7
0	0	0	12.909	6.3588	34.112	33.496	58.466	69.298	87.48	87.402	109.06	121.87	159.31	181.16	239.68	296.13	387.6	440.27	532.57	585.09	664.33	753.24	749.49	832.41	897.52	987.59	1079.6	1181.5	1253.9	1379.7	1579.2	1790.8	1973.5	2199.2	2469.6	2678.9	2760.3	3018.9	3185.5	3327.5	3501.8	3609.7	3636.1	3730	3856.2	3942.8	4135.9	4096	4098.7
0	0	0	5.2197	6.4683	0	0	0.26189	0	1.8545	2.0557	0.45136	0	0	9.1175	54.102	57.125	164.8	202.7	327.64	516.95	666.28	754.02	851.32	915.12	1133.8	1289.4	1448.6	1441.7	1816.3	2120.1	1866.7	2327.2	2461.8	2667.7	2752.7	2853.6	3034.1	3149.7	3136.7	3281.1	3294.6	3402.6	3474.1	3518.2	3595	3574.5	3633.6	3707.2	3667.3
0	0	0	0.69883	3.7261	8.1589	24.761	6.9526	18.132	14.653	17.027	19.045	23.032	32.66	25.119	30.784	12.14	20.3	36.134	59.575	67.643	82.29	126.39	164.28	249.62	263.43	324.26	415.74	491.26	542.24	615.97	662.6	649.55	746.21	778.53	821.86	929.04	941.78	1055.4	1184.3	1404.2	1498.4	1585.4	1630.7	1735.9	1676.1	1778.6	1749.9	1830.6	1829.4
13.56	3.7967	2.7943	0	3.0948	0	0	0	0	20.258	44.81	76.059	115.77	176.54	233.62	324.38	427.27	512.79	670.74	815.95	951.48	1136.7	1433.9	1649.8	1812.1	2136.9	2383.5	2540.4	2782.3	3054.5	3418.5	3580.2	3745.3	3938.4	4467.2	4474	4941.8	4972.2	5281	5349.6	5597.7	5605.5	5828.9	5871.2	6047.5	6325.1	6327.6	6621.9	6341.9	6438.1
26.96	6.6732	0	4.6091	0	2.6368	0	0	0	0	3.8326	0	0	67.824	85.841	167.98	219.03	326.67	402.97	467.81	618.2	671.41	821.33	1019.7	1032.8	1322.8	1237	1635.6	1549.3	1848	1803.7	1971.7	2082.6	2197.4	2188.7	2431.7	2478.7	2570.9	2842.4	2986.3	3153.8	3175.6	3233	3052.1	3063.2	3043.6	3054.4	3197.1	3017.1	2980.3
3.596	4.1376	0	0.84836	0	5.5794	0.88105	0	2.4991	10.786	37.418	67.492	128.35	192.29	257.14	372.86	475.67	597.62	724.36	871.01	1149.8	1316.2	1354.4	1465.8	1640.4	1757.3	1849.3	2081.7	1977.2	2148	2322.4	2107.8	2206	2290.3	2360.6	2273.1	2290.8	2115.7	2252	2251.7	2284.7	2327.2	2309.7	2280	2146.2	2012.5	2025.9	2043.2	2101.3	2211.6
14.13	6.6282	0.79518	0	0	0	0	0	0	0	0	13.755	43.783	54.604	81.884	119.11	180.74	251	368.96	499.06	720.47	931.91	1129.5	1341.4	1551.3	1758.2	1833.1	2048.4	2209	2473	2865.9	3199.7	3472.1	3636.3	3856.8	4322.8	4391.8	4631.3	4873.4	5194.5	5303.1	5315.4	5412.4	5686.2	5913.8	6116.9	6179.4	6343.2	6263.5	6264.1
18.774	14.019	0	0	0	0	0	3.0789	25.325	91.382	143.3	239.82	350.57	474.45	625.78	775.97	992.7	1126.7	1359.7	1528.3	1771.4	1934.7	2180.9	2329.5	2510.7	2676.4	2910.3	3052.6	3160.2	3339.7	3460.3	3523.7	3663.6	3796.1	3958.5	3974.3	4149	4147.9	4265.2	4317.5	4428	4397	4365.6	4402.3	4390.8	4441.7	4508.6	4553.3	4560.6	4593.5
0	0	0	3.9291	8.0256	2.2692	32.62	14.709	18.599	52.972	45.238	53.555	68.796	61.938	68.294	80.627	73.189	77.809	105.48	115.66	109.27	130.96	133.75	168.74	225.27	281.49	324.62	381.16	477.5	525.59	622.69	690.16	786.26	910.91	1080.3	1208.8	1331.6	1412.8	1521.1	1653.4	1769.3	1778.9	1845.7	2029.4	2073.8	2100.9	2189.6	2228.9	2266.6	2278.2
12.507	0	0	0.03246	1.3013	1.7485	0	0	0	9.1038	5.5044	14.651	20.063	54.761	86.969	106.05	149.38	156.18	183.37	190.69	202.11	235.41	261.98	258.98	353.83	424.45	481.9	524.03	596.81	659.35	757.4	774.85	897.61	832.24	1098.7	1092.1	1349.9	1317.4	1283.3	1496.2	1713.4	1634.4	1950.8	2093.3	2254.5	2309.1	2415.1	2409.5	2417.5	2475.6
0	0	0	1.3376	0	4.1861	9.4019	8.6953	0	29.575	52.453	114.27	196.95	288.92	473.6	550.25	738.34	938.37	1175.5	1377.5	1479.9	1648.1	1834.8	1978.2	2092.7	2289.4	2367.8	2410.4	2544.4	2577.2	2593.2	2722	2791.2	2839	2894.3	2984.7	3098	3160.3	3110.6	3194.1	3151.1	3286.1	3252.7	3173.4	3361.6	3317.1	3305.3	3240.2	3310.9	3298.7
3.1371	0	5.2729	0	7.7251	0	6.6302	0	14.354	43.897	76.782	129.99	211.33	277.11	378.27	505.93	622.1	766.43	945.87	1133	1266.9	1452.3	1596.1	1808.1	2005.1	2150.5	2189.3	2406.5	2579.5	2695	2813.8	3050.3	3347.2	3484.2	3660.3	3557.7	3946.2	3880.9	3945.5	4194.7	4134.3	4096.5	4291.9	4085.9	4399.7	4203.1	4315	4103.1	4263.1	4139.5
0	0	0	6.8854	4.4022	8.0855	11.771	7.8357	38.51	89.252	146.34	258.07	376.55	553.54	751.35	975.88	1265.7	1510.1	1818	2103.1	2362.6	2714	2990.2	3401.1	3599.1	3906.3	4283.8	4544.3	4935.9	5162.4	5561.4	5745.6	6139.7	6537.1	6929.9	7221.3	7639.6	7898.7	8547.3	8938.6	9456.2	7876.1	9911.8	8272.9	8470	8287.4	10456	10372	10498	10659
0	0	0	3.1401	18.579	9.5984	41.03	35.144	49.724	50.919	53.924	51.632	75.812	66.461	81.896	88.914	103.88	155.69	201.62	274.27	344.81	356.61	510.38	500.39	588.41	760.02	862.51	1075.7	1105.7	1365.5	1602.3	1467	1574.4	1765.2	1948.3	2181.6	2212.5	2278.6	2448.8	2670.4	2660.5	2680.5	2785.9	2952	2871.4	2842.8	2988.4	2972.5	2977	2967.1
0	0	0	19.483	32.455	52.189	52.94	47.108	75.98	92.056	107.39	148.69	178.26	264.31	358.98	487.87	613.37	740.22	898.92	1057.7	1168	1372.6	1631.1	1791	1973.6	2189.1	2300.8	2394.4	2649.7	2894.8	2983.5	3323.3	3648.8	3928.7	4038.8	4265.6	4599.4	4813.1	5063.3	5192.9	5384.8	5472	5740.5	5840.6	6078.8	5976.7	6174.2	6302.3	6102.3	6356.3
0	0	0	0	2.1308	0	13.599	39.971	76.882	156	245.82	354.01	467.07	596.66	763.72	917.18	1001.7	1245.4	1404.7	1590.4	1797.3	1952.8	1976.5	2216.6	2397.3	2641.6	2643.6	2775.6	3016.7	3050.1	3077.2	3138.6	3450.2	3617.9	3631.5	3690.9	3818.5	4002	4199.5	4237.9	4520.1	4443.1	4585.5	4715.8	5207.4	4998.4	5227.3	5032.1	5327	5335
31.686	0	0	2.0577	0	0	0	0	0	1.2277	0	21.195	32.742	74.069	130.26	189.32	286.5	389.49	524.17	642.11	796.51	895.55	991.91	1083.6	1156.9	1288.4	1390.6	1510.6	1609	1764.3	1950.7	2099.3	2228.9	2333.4	2474.8	2633	2776.8	2915.9	3097.5	3247.5	3398.3	3505	3611.6	3686.4	3732.1	3831.2	3892.8	3929.7	3968.4	3997.2
23.855	1.2496	0	0	0	0	34.45	44.535	31.492	52.767	102.83	114.48	210.44	351.15	462.41	704.66	940.59	1224.6	1394.1	1738.6	1950.9	2228.8	2389.3	2520.2	2685.3	2923.6	3047.2	3327.5	3273.8	3408.4	3514.8	3810.9	3966.8	4165.3	4225.6	4274.3	4450.7	4502	4715.1	4802.3	4822.9	4920.9	5006.2	5191.3	5147.5	5254.2	5423.5	5351.4	5360	4842.4
19.586	18.067	0	4.6758	1.5443	0	0	0	0	0	0	4.6696	75.211	116.01	176.17	242.48	306.37	403.92	457.28	536.88	619.87	714.23	852.05	905.99	1029.8	1103.4	1227.6	1307.9	1437.9	1563.5	1662.4	1842.7	1895	2050.9	2112.3	2276.3	2372.7	2461.7	2553.3	2709.3	2802.2	2985	3037.7	3080.5	3133.2	3255.8	3334.5	3392.5	3448.6	3537.6
0	0.13525	5.6803	3.5944	1.3335	0	4.2058	3.3289	1.693	14.63	47.153	88.055	113.07	124.14	154.77	205.1	243.34	280.94	345.97	445.77	522.09	573.85	723.89	835.14	1027.8	1158.2	1370.7	1683.9	1804.3	1962.2	2041.5	2211.6	2354.7	2489.2	2725.2	2837.4	3007.7	3019.7	3353.5	3507.2	3560.3	3615.8	3607.6	3782.9	3892.9	3737.1	3849	3883.9	4063.7	4112.6
0.45465	0	0	0	0	10.528	2.6791	25.439	41.432	88.521	163.93	269.59	357.28	468.77	571.37	679.16	803.28	889.55	1023.5	1115	1262.6	1471.3	1608.7	1782.5	1998.6	2273.6	2481.8	2716.7	3019.2	3216.9	3465.1	3697.8	3992.8	4134.3	4192.9	4502.3	4654.8	4671.1	4798.8	4930.3	4992.6	5076.3	5104	5017.5	5027.8	5320.8	5271.3	5427	5467.9	5478.7
0	0	0	17.493	0	7.7697	25.949	71.042	84.528	116.42	139.41	133.8	184.41	232.62	279.25	426.71	512.64	690.18	814.9	884.2	1265.7	1428	1536.6	1792	1989.1	2217.4	2394.2	2760.8	3024	3203.2	3504.4	3743.2	4016.3	4340.8	4639.6	4893.5	5194.3	5449	5657	5883.2	6156.7	6326.3	6507.1	6563.1	6793.7	6945.4	7044.1	7226.3	7422.5	7534
7.7071	0	0	0	2.9652	0	5.4387	5.3389	0	2.2615	0	0	0	0	4.3494	3.1066	13.142	9.2614	19.252	77.896	115.14	169.27	227.67	264.79	340.5	399.86	488.94	540.91	650.96	709.99	805.38	916.09	989.84	1155.2	1232.8	1383.4	1462.2	1584.3	1656.9	1663.4	1681.6	1767.3	1810.5	1879.7	1936.3	1967.5	1961	1973.3	2003.2	2008
0	0	0	0	3.1747	2.618	1.4817	9.3783	0	19.268	32.488	66.15	133.82	206.97	324.27	477.81	651.59	808.6	1023.9	1209.1	1500.8	1725.2	1995.3	2247.5	2512.4	2894.4	3146.5	3512.5	3876.3	4092.3	4453	4743.4	4997.9	5335	5304.1	5644.1	5841.3	5967.4	6411	6669	6676.4	6789.8	6912.7	6804.4	7136.8	7320.4	7210.6	7169.2	7263.6	7336
0	1.5639	0	0.17167	0	0	12.121	7.5076	13.017	12.8	13.678	38.47	80.412	124.58	196.93	287.34	364.26	496.93	602.64	715.55	822.43	965.28	1084.2	1221.4	1337	1545.7	1669.6	1777.1	1920.5	2027.8	2276.4	2353.6	2509.3	2641.8	2837.2	2860.5	3130.9	3236.9	3317.9	3498.2	3568.2	3650.8	3800.3	3885.3	3971.3	3915.4	4073.9	4110.1	4187.8	4224.1
0	0	0	0	3.4056	4.9632	16.317	38.726	94.246	205.98	344.57	526.57	751.41	1052.4	1309.9	1666.5	2002.5	2196.1	2553.7	2847.5	3122	3362.3	3684.3	3928.5	4162.4	4486.9	4524.3	4813.9	4932.5	5135.2	5344.7	5641.5	5893.2	5845.8	6018	6258.4	6496.9	6539.8	6703.9	6968	7042.6	7184.8	7014.5	7071.8	7447.5	7458.7	7538.7	7472.5	7414.3	7455.9
[truncated: 78 more columns]
