# Supplementary material for: Limits on information transduction through amplitude and frequency regulation of transcription factor activity
Source: eLife. 2015 May 18;4:e06559. doi: 10.7554/eLife.06559 (PMC4468373; doi:10.7554/eLife.06559)
Supplement: Supplementary file 1. — Raw single-cell time-trace data for HXK1 (15259 cells), SIP18 (21242 cells), pSIP18 mut A (18203 cells), pSIP18 mut B (17655 cells), 1× reporter diploid (21236 cells), and 2× reporter diploid (19222 cells). The data are also available from Dryad Digital Repository (Hansen and O'Shea, 2015). DOI: http://dx.doi.org/10.7554/eLife.06559.014 [file elife06559s001.zip › source_data/pSIP18_mut5_DM_70min_690nM.txt]

0	1.0484	0	0	0	2.0117	10.199	15.294	27.866	41.251	76.932	146.39	238.83	357.17	517.89	688.04	888.79	1119.4	1332.3	1537.8	1814.4	2056.3	2250.7	2509.1	2666.2	2877.6	3189.6	3367.6	3501.4	3860.4	3978.7	3395.8	3504.7	3477.1	3777.3	4626.7	3706.9	4322.7	5208.3	4494.9	4495.7	5018.4	5043.3	5030.6	4987.9	5170.4	5089.1	5169	5213.3	5185.1
0	0	0	0	6.4251	25.747	63.478	69.305	108.21	132.31	158.02	183.65	213.98	242.53	276.37	343.84	415.78	477.4	540.17	669.41	834	1007	1174	1354.3	1518.9	1736.5	1926.9	2185.2	2447	2645	2635.4	2898.8	3179.8	3397.2	3592.5	3789.1	3823.8	3854.4	4248.2	4624.8	4750.8	4989.7	5206.5	5284.3	5389.9	4560.4	4540.7	4488.7	4566.7	4655.1
7.3655	8.9416	0	0	0	0	0	0	0	0	0	5.3287	24.168	72.318	127.6	229.11	362.32	545.31	772.61	1050.1	1420.3	1595.5	2076	2506	2948.3	3403.8	3896.1	4256.2	4658.2	4981.9	5275.4	5764	6100.1	6443.4	6626.9	6768.1	6954.9	7060.8	7164.3	7332.7	7520.8	7473.4	7548.3	7740.7	7710.1	7870.4	8008.2	7879.4	7905.3	8119.3
8.4297	0.94256	0	0.9714	0	0	0	0	0	0	0	0	0	0	0	0	4.6129	55.587	86.454	187.03	246.78	324.9	419.57	570.42	759.09	968.06	1231	1445.1	1657.1	1888.3	2193.2	2432.8	2921	3159.5	3353.8	3761.8	3924.9	4150.6	4438.8	4569	4818	4862.6	4920.7	5033.7	5164.4	5360.7	5536.8	5525.9	5461.3	5523.8
0	0	0	0	10.831	13.433	27.155	21.302	12.585	22.635	19.237	22.823	21.392	38.663	81.683	125.49	211.33	345	464.93	625.19	795.62	960.78	1109.3	1323.1	1546.9	1748.4	1892.1	2073.1	2278.1	2352.6	2608.1	2770.4	2908	3068.6	3242.2	3365.5	3513.8	3585.3	3693.9	3799.9	3990.1	3995.9	4064.5	4003.1	4082.5	4141.4	4195.1	4291.4	4472.4	4447.3
0	0	0	0	9.0149	21.081	30.926	52.24	58.009	111.94	202.69	288.94	504.62	704.99	900.91	1157.8	1432.1	1731.3	2004	2260.6	2577.5	2519.4	3022.8	3278.4	3569.9	3775.6	3866.7	4048.3	4239.1	3790.9	4627.2	4804.6	4940.7	5122.9	5204.8	5446	5371.2	4819.4	5761.7	5747.5	6022.5	6186.5	6248.2	6355.5	6324.6	6534.4	6615.6	6756.3	6360.1	5808.1
0	11.861	2.2012	0	0	0	0	0	4.8879	9.3956	20.335	61.937	72.188	115.48	170.03	206.37	250.67	364.45	485.03	591.1	755.59	952.8	1125.7	1358.4	1588	1758.3	2002.9	2235.4	2519.6	2811.7	3027.2	3342.2	3660.8	3915	4178.9	4314.5	4643.2	4859.7	5151.9	4732.4	5950.6	6421.9	6527.2	6566.6	6658.1	6731.8	6781.6	6857.4	7032.9	6985.4
0	0	0	0	5.0051	14.324	20.545	30.491	47.992	64.721	104.98	160.97	264.8	384.75	561.53	785.38	1008.3	1306.3	1573.5	1900.7	2276.2	1774.1	2044.6	2454.3	2855.9	3251.3	3694.3	3996.3	4314.4	4639.3	5130.1	5575.7	6122.5	6612.6	7038.8	7366.4	7737.1	8014.5	8395.1	8905.6	9004.9	9278.7	9452	9376.4	9663.4	9801.7	9970.8	10123	10136	10062
0	0	0	0.521	10.915	0	23.02	67.959	93.113	147.18	261.19	401.97	551.27	747.96	889.13	1050.6	1155.7	1146.1	1599.4	1833.3	1865.1	2086.8	2379.9	3010	3172.2	3537.2	3862.7	4397.5	4716.6	4996.9	5356.4	4992	5196.8	5538.4	5751.2	6005	6291.9	6543.7	6855.3	7065.7	7293.1	7425.8	7487.1	7573.9	6983.4	8084.3	8095.1	8080.5	7811.5	7941.1
0	8.3432	0	0	0.071581	2.062	12.329	21.989	36.446	65.281	118.33	145.2	235.1	357.96	485.19	548.95	669.36	862.22	987.89	1207.7	1417.8	1563.1	1768.7	1937.1	2163.4	2364.3	2706.1	2787.3	3115.1	3027.6	3296.8	3612.9	3780.7	4014.2	4259.9	4426.1	4562	4708.3	4937.2	4996.8	5137.1	5162.1	5312.6	5410.1	5468.2	5544.1	5587.3	5753	5693.2	5671.1
0	0	0	0	6.496	4.7552	16.008	20.948	26.544	16.656	47.42	89.516	115.96	186.35	245.87	321.46	426.38	484.89	532.51	612.27	707.1	797.72	832.96	964.04	1061.5	1133.4	1258.7	1363.2	1527.1	1680.9	1816.7	2145.5	2272.9	2419.5	2697.8	2722.4	2938.1	3103.3	3203.5	3377.3	3318.2	3366	3346.2	3363.8	3425.8	3354.2	3420.7	3198.2	3207.8	3287
0	0	16.939	20.898	17.278	14.359	42.199	8.5974	0	10.088	20.949	88.903	125.74	192.96	293.73	393.62	541.66	688.31	826.69	996.95	1188.5	1446.9	1679.2	1885.4	2179.1	2427.8	2650.9	2938.8	3057.2	3276.5	3531.9	3781.5	3983.3	3924.9	4070.7	4112.7	4427.4	4761.4	5031.4	4973.4	5217.2	5121.6	5152.6	5046.2	5146.4	5060.7	5121.4	5235.3	5260.3	5258.9
0	0	5.0486	1.7431	3.0779	8.9454	9.888	14.013	17.057	17.687	15.917	6.3733	1.3886	21.442	69.525	141	266.67	429.6	595.32	767.81	963.52	1136.1	1439	1723.6	2001.4	2209.8	2398.6	2651.1	2889.2	3093.4	3340.3	3728.9	3899.5	4306.6	4480.7	4795.8	4933.2	5157	5386.3	5525.9	5729.7	5857.8	5953.1	5933.9	6063.3	6186.6	6366.3	6381.1	6415.8	6337.9
4.4759	0	0	0	0	7.2685	9.9891	10.132	10.407	9.8942	23.564	8.6671	17.746	38.793	51.589	47.147	60.252	116.51	135.71	201.23	241.46	319.65	417.55	509.23	645.59	772.25	881.79	886.87	1010.1	1115.9	1298.2	1407.1	1631.4	1676.9	1914.3	2060.8	2161.2	2333.5	2438.8	2587.2	2570.8	2776.1	2922.1	3036.7	3107.9	3156.5	3232.8	3297.3	3314.1	3369.6
0	0	0	0	2.8729	0	15.799	37.041	105.48	211.49	359.03	583.48	873.83	1132.4	1324.5	1590.7	2022.5	2329.3	2811.5	3378.5	3742	4261.7	4721.6	5258.3	5610.9	6145.1	6760.4	7430.7	7921.7	8333	8837.8	9584.1	9890.3	10200	10619	11306	11770	12147	12453	12583	12871	13059	13168	13310	13735	14100	14171	14536	14426	14729
0	10.305	0	5.0952	0	0	5.8185	5.5756	4.6173	7.9972	36.573	46.082	83.134	134.05	218.22	292.73	387.24	531.5	702.08	919.97	1074.6	1263.6	1536.8	1765.7	2110.8	2344.2	2653	2838.7	3119.9	3425	3806.4	3811	3870.9	3713.5	4306	4740.1	4748.6	4906.5	5218.7	5309	5363.9	6193	6224.7	5941.7	5195.4	5290.1	5650	5721.2	6040.6	6093.4
0	5.6218	0	0.39323	0	3.4115	0	6.3481	15.937	35.068	95.192	152.34	265	344.12	489.49	704.85	851.08	1123.1	1344.1	1612.6	2005.5	2289.2	2562.2	2909.2	3210.3	3319.6	3882.4	4260.6	4555	4771.1	5238.9	5535.6	5353.7	6246.9	6124.6	6795.3	6755.4	7270.2	6861.8	7770	7369.5	7676.7	7482.4	7928.7	8255.7	7972.9	8398.5	8609.4	8368.9	8491
0	0	0	0	0	38.941	66.857	50.723	67.12	66.913	67.847	62.097	61.505	67.502	49.14	71.098	94.522	158.36	206.55	276.28	334.04	433.16	638.3	778.42	1009.5	1151.6	1464.3	1649.2	1855.8	2216.6	2425.6	2641.4	2823.8	3055.6	3273.6	3551.9	3865.8	4182.3	4404.4	4742.2	5031.8	5181.7	5328.5	5419.8	5291.3	5511.8	5577.9	5706	5691.9	5664.8
0	7.6832	0	2.4556	0.66529	4.8564	0	3.6571	0	18.097	48.243	121.77	249.12	449.12	630.48	851.63	1078.5	1406.5	1732.2	2040.3	2358.2	2606.2	3051.1	3468.5	3852.4	4048.2	4703.5	4862.7	5172.3	5889.6	6164.2	6647.4	6799	7480.5	7635.2	7973.2	8041.4	8557.7	9224.2	9687.7	9655.1	9421.7	9776.6	9635.8	9497.6	9665.1	9752.5	9899.8	10122	9905.6
0	0	0	2.3354	7.7159	8.1562	10.486	27.917	71.542	147.95	243.04	376.72	485.89	665.65	818.81	954.79	1119.9	1253.2	1467	1699	1947.8	2127.3	2317.3	2479.5	2704	2895	3015.1	3233.9	3301.2	3944.2	3189.4	3684.9	3974.3	4128.2	4333.9	4421.1	4597.4	4684.8	4887.1	4983.6	5125.3	5085.2	5224	5287.7	5293.3	5433.4	5497.3	5659.6	5638.2	5619
0	9.3802	5.1563	0	0	0	0.96316	0	1.2643	0	0	0	0	0	11.224	82.542	189.51	351.81	567.06	768.84	1043.5	1247.5	1863.5	2044.9	2411.8	2768.8	3245.8	3327.5	3543.5	4174.8	4434.7	4688.8	5058.1	5455.9	5839.7	6286.3	6601.8	6924.5	7253.4	7626.5	8087.6	8413	8709	8871.5	8820.8	9301.2	9258.8	9368.9	9434.6	9601.7
6.1507	0	0	0	0.75499	6.3184	6.5766	5.3943	52.351	103.13	185.31	258.64	369.7	515.73	702.3	867.47	1153.9	1356.5	1634.8	2005.3	2298.8	2525.1	2943.9	3106.1	3676.1	3915	4164.8	4526.1	4850.4	5384.2	5287.3	5696.4	5948.9	6104.3	6232.6	6628	6719.8	6976.9	7057.1	7293.3	7405.6	7666.2	7679.6	7578.3	7378.3	7179.7	7281.9	7221.8	7537.9	7925.7
8.7576	9.1341	1.1781	10.664	0	0	0	0	9.2817	56.775	143.98	235.1	394.63	551.42	789.52	949.05	1174.3	1404.4	1636.8	1849.5	2083.1	2283.1	2554.2	2837.2	2973.3	3156.6	3346.3	3601.8	3774.2	3968	4183.5	4360.6	4658.9	4835.2	5228.3	5320.9	5508.6	5944	6018.7	6349.3	6608.8	7246.5	7117	7233	7346.4	7412.9	7392.5	7627.4	7678	7918
6.784	0	0	0	0	4.9557	0	0	2.8317	13.754	36.155	80.319	162.39	260.92	404.62	551.69	700.36	879.15	1063.6	1264.7	1471.8	1665.2	1845.6	2068.3	2561	2742	3367.4	3213.1	3522.2	4808.6	4344.3	4455.3	4818.7	5664	6052.3	5886.2	6127	6908.2	7001.9	7424.5	7729.3	7764.2	7623.6	8021.1	8107.1	8000.9	8236.8	8281.4	8195.5	8209
0	0	0	1.3824	4.9851	4.8546	10.432	13.155	7.7072	8.8357	16.533	27.467	63.229	144.98	247.55	409	602.01	807.44	1061.7	1301.4	1659.2	1993.6	2333.4	2741.3	2894.6	3355.3	3658.1	4128.6	4410.2	4814.9	5042.4	5475.8	5575.4	6053	6332.4	6541.9	6638.6	6658.9	7163.2	7113	7280.2	7504.3	7866.1	7725.4	7758.4	7903.8	7771	7934.1	7962.6	8112.6
0	3.0471	6.534	0	0	0	2.3288	8.0975	8.4042	0	4.6098	15.965	34.653	126.76	185.09	306.28	495.42	728.45	902.79	1194	1434.5	1756.6	2063.8	2317.2	2711.5	2940.2	3341.4	2737.6	3875	4212.8	4468.9	4677	4753.6	5055.2	5284.5	5571	5753	6009.4	6184	6449	6675.7	6886.3	7038.4	7111.1	7051.8	7185.6	7176.6	7356.2	7358.4	7339
6.6713	3.5433	0	0	0	0	6.9648	13.812	13.939	31.634	42.037	37.981	57.104	85.815	114.5	176.28	271.38	382.7	502.71	731.1	842.62	937.68	1451.1	1591.7	1985.6	2173.8	2341.4	2567.4	2861.6	3312.4	3538.1	3952.5	4385.7	4746.7	5137.3	5567.6	5727.3	6054.1	6247.2	6654.7	6885.4	6923.1	7208.1	7284.2	7549.2	7818	8029.7	7865.8	7869.2	7892.2
0	0	0	40.294	35.325	38.545	29.08	79.204	124.14	109.29	41.945	140.11	87.991	183.15	210.81	318.19	381.01	430.08	525.84	760.64	812.4	997.86	1271.4	1528.3	1876.1	2164	2669.6	3063.3	3359.3	3652.4	4285.8	4666.5	4987.2	5617.8	5988.6	6455.5	6982.6	7356.4	7988.4	8134.8	8731.7	9039.6	9319.8	9952.9	9915.5	10380	10577	10467	10719	10977
0	7.4468	3.1932	0	0	0	0	16.125	25.194	34.726	58.275	94.177	120.64	129.66	151.51	179.23	186.47	228.89	266.65	314.89	388.78	543.55	633.03	772.47	905.5	1031.9	1238.3	1258.7	1541	1624.6	1762	1851.8	1990.2	2088.9	2278.5	2433.5	2620.6	2688.9	2804.6	2860.7	2916.3	3021.5	3029.6	3118	3082.8	3190.3	3247.9	3308.8	3294.5	3302.8
1.0529	6.5168	0.64138	0	0	1.6532	0	0	0	0	6.4473	16.648	43.668	98.658	169.82	236.19	332.5	474.39	655.23	866.88	1041.7	1259.7	1455.9	1667.3	1987.8	2203.7	2414	2387.4	2846.5	3092.2	3282.5	3426.9	3949.6	4260.8	4600.1	5020.4	5061	5244.2	5369.5	5121.4	5863.6	5368.3	5729.4	6258.9	6145	6492.8	6208	6580.9	6777.3	6678.2
9.7902	7.3247	0	7.0737	0	0	0	1.4067	0	4.1751	7.8844	35.969	90.453	128.64	184.47	256.85	296.87	424.54	535.01	663.03	754.39	839.63	1043.2	1151.5	1325	1421.6	1665.1	1815.2	1951.2	2055.6	2199.9	2432.1	2683.3	2869.1	2969	3164.4	3230.8	3375.8	3454	3740.3	3663.9	3617.2	3763.2	3758.9	3884.5	3847	3990.7	4047.8	4226.2	4149.1
0	0	0	13.115	7.9481	19.36	44.027	73.706	136.41	254.02	507.53	869.58	1351.8	1982.6	2648.1	3406.4	4309.2	5198.6	6428.8	7882.2	9207.3	10443	11832	13027	14238	15551	16973	18308	19433	21123	21720	22864	23743	25063	26413	28096	28443	29751	31013	31594	33835	34178	34483	34601	34887	35441	35036	34468	33985	34763
0	2.1211	0	0	0	12.005	6.3552	3.0509	11.204	16.762	9.8773	26.077	82.396	121.44	200.28	260.28	368.1	452.82	582.98	744.35	867.75	1010	1184.4	1322.2	1492.4	1677	1868	2022.7	2234.5	2378.1	2453.2	2330.4	2261.4	2448.2	2581.3	2650.9	2822.3	3009.1	3091.5	2979.6	3190.6	3160.8	3356	3449.7	3537.8	3553.1	3460.1	3690	3841.2	5107.2
0	0	0	0	12.798	19.896	32.981	42.744	40.387	70.311	102.66	146.04	259.66	402.73	531.29	758.45	976.98	1222.1	1398	1662.2	1911.2	2208.8	2409.5	2678.2	2907.3	3190.8	3380.1	3558.3	3752.8	4036.7	4286.5	4432.8	4264.6	4471.3	4852	5039.7	5218.7	5094.4	5593.3	5458.5	5640.6	5799.8	5869.5	5701.9	6209.1	6186.1	6244.7	6021.1	6128.7	6266.9
0	0	0	3.2682	8.492	4.8201	9.9401	18.822	18.433	33.79	50.511	67.22	99.02	119.81	178.81	241.83	334.08	474.93	622.44	775.1	1024.6	1221.3	1365.4	1624.9	1824.9	2176.1	1992	1967	2149.3	2009.5	2588.4	2847.9	2956.9	3194	3304.2	3585.7	3731.2	4008	4364.5	4589.4	4605.1	4861.8	5141.2	5116.7	5359.8	5649.7	5644.4	5684.8	5751.4	5795.1
13.323	4.5091	0	0	0	0	0	5.6964	0.1236	5.8391	8.3184	1.1745	0	14.856	52.555	123.16	216.12	339.08	466.37	658.27	813.31	1082.5	1240.9	1504.4	1777.1	2035.3	2343.1	2625.1	2911.6	3279.4	3562.6	3870.6	4093.5	4578	4878.6	5240.7	5600.5	5824.8	6448.6	6577.3	6942.6	6940.2	7050.4	7043.5	7395.1	7569.8	7765.8	7791.2	7797.9	7977.3
0	0	0	6.9465	10.557	6.1278	12.778	5.7706	15.801	14.301	16.6	39.321	69.966	77.252	137.85	214.77	295.91	434.84	615.78	763.49	969.39	1138.3	1301.5	1398.1	1652.8	1968.8	2037.1	2313.8	2574.4	2796.9	2915.5	3196.5	3087.7	3595.5	3660	4088.3	4292.6	4511.5	4550.8	4868.7	5036.8	4819.7	5215	5237.4	5261.8	5444.7	5442.6	5533	5544.1	5313.4
0	0	3.3547	10.586	0	6.4912	15.176	27.201	11.557	36.956	42.715	52.527	61.06	64.229	77.163	112.5	100.19	79.483	117.47	164.7	215.29	269.31	369.4	520.71	678.04	848.15	948.44	1120.9	1205.4	1359.7	1504.9	1626.8	1856	1958.7	1931.3	2159.4	2348.9	2787.6	3152.2	3241.3	3689.9	3244.9	3823.6	3777.7	3497.4	3844.3	3534.5	3806	3987.3	3877.8
4.3893	0	0	6.5259	1.6745	3.8227	0	6.1421	32.287	96.293	179.79	272.88	394.97	485.86	612.09	795.66	982.48	1311.7	1537.3	1745	2168.7	2622.9	2893.4	3252.3	3636.7	3968.8	4556.9	4679.3	5008.6	5427.5	5561.6	6235.1	6609.8	7016.2	7115.2	7506.6	7995.9	8035.8	8330.1	8499.9	8943	9051.8	9361.5	9483.8	9487.7	9548.3	9836.3	9829.4	9452.5	9768
0	0	0	28.842	0	0	0	0	2.0153	0	0	4.9796	50.46	172.11	268.35	411.35	572.02	799.65	1037.7	1281.5	1555.8	1375	1600.3	2112.4	2462.3	2700.8	2845.9	2940.3	3195.9	3350.8	3698.7	3817.5	3822.8	4420.6	4610.1	4932.9	5108.1	5409.3	5179.8	5722.9	5761.1	5714.3	5898.6	5798.5	5873.5	6023.9	6064.6	6117.1	5984.2	6427.8
0	1.9854	0	4.7834	5.211	1.1125	2.7773	24.004	70.623	153.27	242.06	337.49	465.05	646.32	822.87	1018.3	1291	1587.8	1797.4	2108.7	2306.4	2504.8	2792.5	3010.8	3218	3527.5	3709	3749.2	3984.2	4083	4270.3	4527	4557.4	4725.6	4856.7	5018.3	5204.9	4395.6	4528.9	4529.4	4668.1	4718.3	4597.6	4589.8	4777.3	4866.4	4944.2	4958.9	4964.8	4977.5
0	0	4.611	7.9606	11.744	10.295	1.6463	20.542	17.348	11.198	5.6026	0	0	0	0	0	0	49.293	75.575	133.36	205.51	295.95	459.52	601.06	740.3	1009.7	1103.8	1360.5	1339	1778.5	1923.4	1748.9	1847.2	1939.6	2092.3	2324.7	2401.4	2588.3	2728.5	2924.8	3125.9	3224	3310.8	3387.1	3253.6	3328.8	3403.5	3414.9	3491	3447.3
0	0	0	0	8.9873	7.0309	16.325	41.562	77.998	126.8	177.87	272.64	360.05	572.44	695.5	831.05	959.76	1177.3	1357.4	1652	1787.8	1888	2269.6	2390.2	2538.2	2810.2	2930.1	3084.1	3304.3	3432.3	3507.1	3734.6	3902.1	4031.4	4222.9	3948.8	4730.3	4229.9	4335	4571.8	4570.6	4643.7	5209.8	4950.3	5353.8	5274.1	5329.6	5535.3	5413.9	5209.3
0	0	0	0	40.288	44.591	63.3	79.866	129.22	202.67	317.58	499.48	671.84	837.19	999.65	1185.9	1421.9	1633.3	1926.3	2243.5	2559	2931.7	3253.3	3547.6	3906.7	4230.4	4733.9	5131.1	5548.3	6187.1	6531.4	6918.9	7383	7760.5	8215.9	8836.4	9325.9	9893.4	10392	10814	11179	11320	11613	11952	11739	12066	11944	12007	11683	12015
0	0	0	5.7481	4.4223	5.5501	11.304	20.608	32.599	47.888	80.48	140.59	192.2	295.61	411.41	576.69	776.67	936.49	1180.5	1414.1	1740	1958.7	2325.2	2656.8	3002.2	3370.9	3807.3	4069.6	4421.2	4577.7	5095.3	5427.2	5833.3	6128.8	6290.1	6720.3	6960.6	7381.8	7614.2	7826.8	7961.7	8122	8244.1	8246.7	8465.1	8651.2	8883.7	9093.9	9132.7	9117.6
0	0	0	0	0	6.7456	12.814	58.475	103.11	175.39	280.52	352.92	438.26	517.85	626.86	750.42	845.14	951.04	1035.8	1174	1255.8	1393.3	1498	1618.9	1696.9	1764.8	1940.9	2082	2306.9	2396	2635.3	2877	3127	3374.2	3646.2	3887.6	4023.7	4272.3	4385.9	4726.3	4723.3	4927.3	5158.8	5239	5148.2	5185.6	5272	5293.9	5360.8	5266.4
0	0.37487	4.6838	5.0526	1.8744	0.0004213	9.3717	20.241	77.076	134.67	238.1	368.23	535.47	790.05	1010.4	1264.7	1283.8	1526.5	1705.2	2291.5	2281.9	2470.1	3204.6	3419.6	3714.5	3984.6	4156.7	4522.4	4672.9	4844.5	4908.9	5120.6	5468.3	5470.2	5542.8	5800.8	5929.5	6124.2	6124.6	6402.6	6628.7	6873	6898.8	6968.8	6782.2	7218.7	7331.9	7422.1	7522.9	7434.1
0	0	0	1.1663	4.158	0.80873	14.886	6.3984	7.6191	1.1592	5.7373	0	0	26.219	70.583	149.14	242.92	365.63	468.46	743.04	966.61	1212.8	1510.3	1886.9	2172.7	2498.4	2928.7	3375.7	3957.2	4261	4852.6	5334.9	5745.3	6464.1	6860.8	7462.5	7997.6	8448.1	8665	9322.1	9709.7	9811.2	10156	10606	10447	10910	10957	11051	11169	10961
18.321	0	0	0	0.37478	0	0	0	0	3.2164	33.715	61.287	101.84	147.71	223.94	305.64	376.35	501.51	623.28	871.44	1031	1292.8	1592.5	1733.7	1970.6	2151	2373.1	2646.8	2821.9	3268.8	3558.6	3878.2	4189.6	4488.4	4671.5	4845.8	5148	5320.9	5447.7	5583.3	5644.1	5854	6058	6280.8	6161.4	6335.1	6994.2	7108.1	7031.7	7151.4
9.8628	0.086714	6.0468	3.7604	0	0	0	0	0	17.985	60.312	88.637	284.26	429.26	489.63	862.89	843.69	1148.2	1243.8	1326	1895.6	1743.1	2211.1	2357.7	2534.3	2746.7	3112.9	3469.6	3810	4308.2	4812.4	5158.7	5628.6	6000.6	6487.8	7134.9	7505.7	7894.7	8332.1	8716.8	9034.1	9508.5	9478	9539.6	9999.2	10340	10526	10785	10886	10990
0	0	0	26.511	169.69	258.38	374.55	483.83	572.67	565.75	647.33	873.49	963.41	1078.3	1280	1424	1621.9	1828.2	1995.2	2174.8	2352.5	2458.9	2856.7	3127.2	3292.5	3608.3	3933.8	4159	4457.1	4605.2	4791.7	5074.8	5344.6	5653	5895.2	6101.8	6312.1	6516.3	6707.6	6933	7080.9	7239.2	7426.3	7646.6	7653.5	7814.7	7906.8	8114	8105.7	8217.6
0	0	0	3.723	12.067	9.088	7.4614	16.944	17.168	39.386	62.321	89.359	114.3	169.77	238.49	315.57	381.1	479.62	589.07	805.52	958.49	1120.9	1168.7	1338.6	1438.8	1569.7	1799.7	1944.5	2230.8	2276.9	2476.5	2567	2311.4	2802.3	2876.6	2999.6	3093.6	3273.6	3229.5	3397.1	3472.5	3509.4	3762.2	3768.2	3849.8	3879.7	3976.4	3979.7	4039.2	4000.4
0	0	0	4.0555	10.186	9.1936	22.763	27.643	45.626	52.79	100.62	138.08	233.93	373.89	515.42	593.38	847.22	1059.1	1247.8	1454.3	1645.5	2018.9	2260.9	2522.1	3108.8	3510.5	3821.8	4128.2	4500.3	4956.1	5237.7	5598	5813.8	5317.2	5661.1	5889.2	6907.8	7029.1	6638.6	7753.6	7313.5	8019.7	7724.7	7945	8490.5	8388.4	8131.5	8769.8	7610.5	8031.8
0	0	0	1.23	3.0557	1.6691	3.5147	10.74	36.268	42.287	89.274	127.25	140.8	190.05	237.45	261.7	309.66	345.33	373.35	410.25	446.02	478.43	508.57	578.58	642.34	738.65	811.28	885.47	913.29	1088.3	1108.1	1237.2	1385.1	1548.2	1654.5	1769.9	1996	2099.9	2257.7	2366.4	2430.6	2402.2	2568.1	2679.2	2847.2	2876.5	2732	2978.8	3431.7	3627.9
15.712	6.2184	5.1653	4.2225	0	0	0	0	0	0	14.547	91.776	158.39	336.47	592.04	867.24	1200.5	1571	1978.6	2448.8	2888.4	3444.6	3947.1	4477	5116.9	5600.8	6143.3	6427	7478.7	8138	8826.1	9363.3	9691.3	10286	10710	11367	11889	12451	12557	12846	13082	13443	13568	13716	14210	14179	14458	14369	14281	14353
5.9214	0	0.47843	1.2284	2.4007	0	0	4.4026	27.82	51.943	117.6	176.74	294.7	441.09	598.1	656.25	940.71	1182.8	1454.2	1673.6	1805	2208	2234.9	2657.4	3041.6	3327.8	3603.3	3745.2	4021.8	4305.1	4599.9	5032.3	5033.7	5299.6	4982.8	5075.3	5279.1	6100.8	5407.5	5593.6	5999.3	5908.5	5910.4	7469.6	7387.7	7712.6	7605	7512.4	8345.2	8750.1
0	0	0	3.192	6.3531	0.21341	2.7442	4.8139	7.9861	3.8978	24.06	37.191	75.533	137.97	185.8	273.51	375.19	504.57	657.76	886.49	1089.8	1251	1403.5	1733.7	1927.2	2012.1	2417.1	2598.8	2835.7	3100.1	3298.1	3514.3	3707.3	3909.1	4066.3	4359.1	4498	4696.2	4840.6	4884	4994.8	5088.9	5177.7	5301.3	5453.3	5391.5	5479.6	5514.4	5145.9	5171.2
23.756	3.2881	0	0	5.2207	0	0	11.155	35.484	51.219	115.17	152.83	236.44	326.76	392.3	469.04	541.66	623.61	702.71	773.36	856.1	963.54	1006.8	1115.4	1199.7	1334.7	1482.8	1676	1854.4	2146	2479	2818.6	3198.9	3723.6	4073.5	4508.5	5084.2	5495.5	6036.3	6352.5	6562.2	6893.7	7106.3	7344.3	7540.8	7675.4	7728.8	7818.5	7832	7735.3
8.0116	47.571	45.835	56.74	0	0.6568	0	0	0	0	0	5.2335	36.955	120.76	234.15	377.41	581.11	860.27	1117.2	1367.8	1684.9	1954.9	2244.9	2499.8	2737.6	3014.3	3389.5	3671.9	3800.5	4155.6	4419.7	4663.6	4840.2	5274.5	5515.1	5904.1	6187.1	6420.2	6679.7	7045.4	7311	7642.4	7706.6	7819.5	7725.3	8160.9	8164.3	8199.4	8336.4	8307.4
1.7528	0	0	1.4568	0	0	8.4745	38.224	72.813	125.49	152.95	221.66	281.85	392.79	542.11	679.32	925.5	1101.5	1396.2	1625.2	1937.4	2209.3	2520.8	2951.7	3220.7	3581.6	3845.4	4177	4603	4961	5407.4	5859.5	6178	6521.3	7233.1	7449.2	7853.6	8055.5	8453.6	8836.3	9372	9669.2	9732.7	9951	10089	10252	10890	10592	10700	10843
0	0	0	7.542	5.068	10.145	22.359	33.075	37.961	15.669	23.505	19.199	3.9798	9.1462	24.192	48.907	65.185	77.427	108.31	143.26	200.35	259.61	330.76	413.67	450.69	413.69	494.21	521.7	593.65	676.78	730.16	845.6	895.79	935.4	1044.7	1079.9	1142.9	1199.8	1304	1370.9	1455.6	1547.5	1607	1688.3	1693.1	1702.8	1752.8	1790.9	1792.7	1772.3
20.813	0	0.62272	0	0	0	0	6.8686	10.421	70.228	121.98	203.64	326.64	437.75	542.15	686.99	849.24	1021.4	1198.9	1347	1435.2	1634.4	1894.8	2117	2460.1	2633.3	2979.1	3156.8	3442.7	3702.1	3883.9	4529.3	5033.9	5550	5962.1	6565.8	6708.2	7215.8	7499.6	8117.9	8834.1	8954.3	8893	9475.7	9395.8	9962.4	10321	10630	10720	10842
0	0	0	9.8449	8.2109	0	2.8186	4.528	27.143	42.6	80.279	121.25	189.73	274.88	418.24	555.62	698.86	953.91	1156.4	1419.2	1532.5	1703.7	2068.6	2324.3	2427.7	2627	2891	3626.9	3919.1	4224.9	4810.1	4843.8	4920.1	5523.1	5947.7	6307.2	6887.3	6507.1	6732	7533.1	7645	7303.6	6768.7	7155.5	7682	7416.3	7569.9	7261.9	7485.9	7618.1
0	4.8197	0	10.011	0	1.3012	4.1689	10.313	10.478	2.2065	6.3543	32.923	43.923	94.78	129.63	290.09	465.12	552.62	694.37	788.92	919.32	1097.9	1412.4	1707.7	1964	2176.5	2422.9	2534	2377.1	3075.8	3213.2	3476.5	3572.5	4004.7	3908.9	4098.5	4532.3	4737	4808.8	5224.8	5350.7	5410	5500	5677.8	5913.6	6008.2	5907.8	5926.3	5948.4	6340.6
10.092	0	0	0	0	1.077	0	5.6843	0	20.042	63.404	176.23	304.31	445.55	661.73	944.71	1468.7	1613.1	1744.4	2193.1	2657.1	3102.8	3744.6	4003.8	4837.4	5113.6	5237.7	5816.9	5980.5	6996.8	6811.9	7720.4	8104	8088.1	8761.6	9540.4	9993.3	9642.7	10916	11224	11714	11946	12541	12265	12879	12561	12642	13149	13162	13235
0	9.0265	8.904	0	0	0	0	0	0	0	0	0	0	0	0	0	0	0	2.4502	45.071	112.63	366.07	450.23	579.26	775.42	953.18	1251.9	1415.6	1650	2045.7	2172.2	2472.7	2638.4	2798.3	3068.9	3341.3	3454.1	3746.4	3818.1	4188.2	4439.2	4584.6	4561.3	4702.5	4627	4837	5008.9	4889.5	4909.6	4843.1
26.145	0	0	0	2.8735	10.336	13.913	23.116	41.865	97.765	145.02	198.97	331.34	423.59	526.31	673.8	822.48	1005.3	1195.6	1300.6	1551	1769.7	1786	1981.8	2206.2	2395.1	2703.6	2949.4	3023.3	3246	3436.3	3509.1	3971	4127.6	4349.8	4647.9	4761.2	4840.3	5153.2	5167.9	5331.6	5550.7	5604.9	5547.2	5581.9	5802	5945.9	5878.7	5923.2	5877.6
1.9798	1.9485	0	0	0.463	2.5253	0	0	3.7989	32.717	62.448	161.19	292.32	438.67	656.4	913.92	1194.2	1439	1779.7	2065.4	2421.9	2561.6	2857	3460.4	3763	4245.3	4477.9	4671	5151.9	5476.7	5802.6	6045.9	6160.3	6652.4	6950.1	7426.3	7594.8	7759.7	7953.8	8238.8	8576.6	8824.6	9266.3	9159.2	9583.7	9900.7	9985.3	10137	10223	9992.3
0	0	0	0	9.6751	18.484	41.778	84.563	159.64	281.03	437.26	655.31	842.53	1149.9	1424.3	1746.4	2041.9	2431.1	2874.1	3224.9	3604.3	3906.4	4421.1	4988.8	5681.2	6096.3	6340	6487.1	7122.5	7558.2	7290.8	7160.5	7232.4	7477.4	7656.8	7882.8	7975.3	8150.6	8363.4	8501.9	8619.9	8706.5	8722.4	8782.4	8860.1	8875.5	8933	8938.2	8802.4	8860.2
0	0	0.70139	0.66629	4.7071	0	11.39	1.7511	6.5808	0	0	0	0	17.62	65.499	173.59	301.28	487.54	700.02	935.76	1198.2	1437.8	1838.1	2344.6	2691.2	2939	3426.1	3656.1	4118.8	4476.3	4766	5225.2	5738.7	6081.6	6246.9	6586.7	6948.7	7540.7	8147.6	8389.2	8459.1	8689.4	8812.6	8649.7	9208.4	9565.7	9460.8	9679.2	9657.4	9962
0	0	0	6.5027	8.7627	7.0657	7.665	0.2444	0	13.369	26.687	59.078	113.98	208.31	307.03	485.31	672.76	923.64	1146.2	1479	1833.9	2178.7	2478.1	2835.7	3159.7	3616.4	3839.6	4056.6	4442.6	4773	5031.1	5280.9	5544.9	5915	6320.9	6532.7	6883.4	7483.5	7518.7	7860.1	7969.5	8327	8645.7	8725.9	9025.4	9280.5	9352.4	9530.5	9662.7	9775.9
0	0	2.9394	8.7324	7.3306	0	0	10.621	3.6769	9.4797	19.465	37.527	95.962	182.84	286.95	403.39	573.52	745.45	917.32	1201.2	1562.4	1831.1	2179.9	2478.8	2896.9	3311	3835.7	4277.7	4808.4	5146.4	5786.3	6039.7	6347.2	6890.5	7068.8	7795.6	8122.6	8475.9	9011.9	9240.3	9593.7	9638	10154	10261	10620	10668	10943	10920	11173	11165
0	0	0	0	0	10.562	46.7	95.494	192.18	346.24	565.73	853.2	1129	1412.5	1854.3	2188.7	2499.3	2861.1	3232.2	3572.3	3826.9	4169.5	4540.8	4773.6	4825.7	5012.5	5242.5	5312.6	5617.6	5807.3	6051	6211.4	6330.5	6651.8	6881.6	6893	7078	7211.7	7373.4	7708.4	7858.4	8097.3	8165.7	7878	8222.4	8196.8	8231.9	8226.1	8341	8437
0.23781	7.4085	2.1332	1.8099	1.1188	0	0	0	0	0	0.44963	13.263	19.197	69.157	104.93	185.72	306.19	477.83	633.88	828.95	1045.6	1160.7	1362.2	1698.8	1954.1	2267.3	2540.8	2749.8	2979.5	3224.1	3398.3	3879.6	4087.1	4331.4	4650.4	4811.6	5204.1	5474.3	5707.7	5820.5	5928.1	6066.3	6253.4	6236.3	6254.2	6398.5	6523.1	6767.7	6987.2	7098.7
27.922	6.3455	4.7204	18.1	2.1098	0	0	0	0	0	0	0	25.649	55.921	146.49	252.51	404.91	594.55	846.38	1109.6	1416.8	1542.1	1909	2197.4	2663.9	2780.9	3264.1	3711.8	3894.4	4161	4540.6	4802.7	4958.7	5069.4	5254.9	5542.9	5556.2	5731	5972.1	5974.9	6126.7	6210.4	6226.1	6142.3	6248.9	6153.8	6343.6	6278.5	6305.9	6529.4
0	9.6354	0.7222	15.032	0	0	0	39.515	102.06	175.09	280.47	429.53	611.24	836.19	1118.2	1392.3	1776	2187.1	2601.5	3017.6	3506.8	4131.3	4671.6	5247.9	5775.2	6256.4	6815.8	7464.3	7884.8	8405.2	9005.1	9488.2	9986.6	10344	10764	11270	11879	12341	12790	12970	13241	13303	13251	12994	12870	12923	13024	13174	13215	12958
0	3.9569	0	2.5037	7.4842	0	6.4961	5.3957	5.6988	0	11.748	4.9232	26.606	49.73	110.98	213.51	229.89	438.2	639.05	646.8	1089.8	1356.6	1675.9	1917.7	1865.3	2553.8	2871.3	3222.7	3039.8	3431.8	3649.2	3763.2	4955	5384	5659	4998.9	6326.7	5632.1	6836.1	7237.2	6117.3	6981.8	7579	7929.6	8159.4	8126.1	8204.2	8203.8	8292.8	7524
7.6248	11.355	0	0	0	0	0	0	15.512	47.863	101.2	213.67	366.35	562.18	829.26	1131.6	1464.8	1784.4	2137.2	2541.4	2982.2	3421.2	3816	4272	4633.6	5255.9	5802.9	6264.4	6859.4	7047.3	7491.1	7939.9	8526.6	8988.7	9339.4	9711.5	10024	10489	10722	11034	11517	11855	12109	12269	12415	12705	12494	13092	12853	12406
0	0.49162	0	3.9339	2.9637	0	11.82	7.8828	0.9446	0	2.1919	0	0	12.53	44.852	70.887	148.96	219.5	311.95	412.66	479.44	552.82	708.19	760.13	837.76	959.9	1027.3	1184.9	1220.5	1376.3	1539.3	1776.5	1877.7	2052.8	2212.1	2447.1	2588.5	2650.3	2838.7	3026.2	3277.1	3349.6	3392	3491.3	3511.7	3631.7	3686.8	3797.5	3862.2	4015.6
0	0	0	1.2324	3.6874	8.5245	10.869	16.859	14.886	16.933	26.432	25.573	45.823	76.787	96.83	129.97	157.03	205.23	278.27	341.34	480.16	555.88	676.35	846.31	980	1106.5	1329.7	1281.4	1589	1732.5	1873.6	1753.8	1870.4	2062.4	2212.2	2360	2504.5	2696	2829.8	2979.7	3069	3120.8	3222.7	3255.3	3445.2	3519.7	3435.3	3511.2	3730.9	3794.9
18.131	0	0	0	0.99247	0	2.4043	16.035	31.742	43.281	70.014	74.003	112.53	149.45	180.51	243.48	349.53	492.97	679.1	934.23	1197.7	1482.5	1825.3	2129.7	2529.6	2908.1	3364.5	3813.8	4290.3	4735.6	5165.3	5701.2	6120.7	6803.9	7043.5	7597.9	7993.6	8506.8	9109.4	9239.1	9612.6	10066	10422	10583	10532	10674	10633	10682	10571	10919
0	0	0	11.879	3.6437	0.14004	2.4283	7.165	11.299	14.024	30.075	40.957	63.1	69.868	90.608	99.723	135.13	197.87	276.93	357.05	496.22	707.39	916.32	1087.7	1243.3	1534.5	1741.3	2072.8	2236.6	2545.4	2901.1	2925.9	3304.2	3635.2	3951.7	4026.5	4365.6	4437.1	4604.6	4887.3	4808.8	5517.2	5356.5	5362.8	5584.3	5692.4	5760	5812.4	5730.1	5719
0	0	0	1.3577	15.156	4.5761	5.4341	0	52.669	61.487	53.339	32.686	36.471	47.868	56.705	95.131	136.11	216.42	306.38	431.76	545.67	523.62	585.89	713.27	985.2	1181.5	1350	1505.4	1671.2	1677.4	2022.7	1628.4	1759.8	1841.2	1920.8	2107.3	2212.2	2212.9	2293.1	2347.1	2432.9	2610.5	2608.3	2583.6	2870.2	2987.8	2959.9	2935.4	2868.4	2844.2
0	0	0	1.8877	6.0418	3.9046	5.5947	9.0027	2.4044	0	7.8054	22.082	57.582	107.34	179.71	258.36	353.42	506.45	651.52	861.73	1040.9	1289.5	1532.7	1817.2	2096.5	2388.6	2862.9	3136.7	3598.4	3894.8	4351.8	4670.9	5035.7	5521.4	6049.2	6371.7	7084.8	7533.2	7945.2	8293.3	8631.2	8819.7	9711.1	9924.8	10923	10939	10681	10950	11294	11148
4.1019	0	0	0	6.5993	21.68	15.845	40.057	85.525	168.46	290.3	499.55	732.81	980.1	1255.5	1469.2	1824.1	2123.2	2491.7	2990.3	3265.5	3573.2	3967.5	4300.7	4574.4	4899.1	5436.6	5740.9	6164.8	6565	6669.3	6595.4	6553.3	7136.9	7463.8	7757.2	8838.9	8320.4	8494.3	9680.2	9813.7	9043.6	10268	9472.1	10167	10446	10527	10558	10763	10779
0	12.276	13.949	0	0	0	0	27.031	53.37	108.74	137.94	212.04	307.31	429.34	565.93	743.03	887.61	1321.4	1476.7	1900.6	2238.2	2625.8	3071.6	3227.9	3958.4	4364.1	4932.5	5375.1	5800.1	6356.5	6939.1	7186.3	7459.4	8082	8311.4	8868.6	9288.7	9538.5	10199	10769	11074	11658	11777	11985	11979	12500	12467	12775	11373	11214
0	0	0	2.9761	6.5892	3.8869	10.832	8.2406	18.684	44.496	116.06	216.8	317.48	466.58	644.26	799.87	1055.8	1359.9	1615.6	1929	2303.5	2589.2	2945.7	3328.2	3627	3983.6	4360.6	4666	4949.2	5056.2	5409.8	5790.6	6006.8	6258.9	6573.3	6956.2	7136.6	7375.9	7755.9	7880.7	8033.7	8307.8	8280	8275.3	8577.8	8637.3	8837.6	9005.2	9142.5	9212.2
0	0	0	0	0	25.407	54.04	83.923	123.26	137.5	220.83	351.63	453.49	810.71	1119.1	1451	1835.3	2260.3	2737.6	3439.5	3918.7	4607.5	5182.3	6030.4	6276.5	7023.9	7666.8	8257.7	9387	10058	10206	10819	11504	11640	12500	12684	12984	13534	14068	14387	14635	14952	15649	16029	16329	16433	16216	16092	16187	16138
0	0	0	3.8872	2.4914	10.26	8.7595	8.7332	12.743	10.915	2.4185	14.85	18.285	24.665	60.943	110.86	187.65	280.6	436.12	635.95	856.68	1124.4	1339.7	1675	1874.2	2196.2	2573.6	2773.5	3089.1	3251.4	3547	3775.8	4032.9	4361.6	4466.8	4763.9	5107.5	5256.8	5536.7	5764.2	5919.5	6168.5	6270.8	6399.3	6394.1	6574.7	6488.5	6534	6587	6285.6
0	0	0	0	5.6404	0	4.4499	0	8.0815	14.764	53.3	105.04	211.41	314.53	542.85	727.52	931.5	1174.6	1471.1	1703.9	1997.7	2305.8	2536.6	2949.1	3213.8	3524.7	3980.1	3981.2	4356.2	4663.1	4879.5	5236.9	5476.4	5795.6	5974.7	6277.4	6618.8	6841.6	7052.3	7320.2	7426.6	7487.9	7754.6	7915.3	8073.5	8175.4	8074.7	8223.8	8320.6	8181.9
0	0	0	0.75306	12.696	5.8944	18.125	4.6525	3.1906	5.7729	0	0	0	15.366	0	0	0	0	0	0	0	0	0	8.3722	66.367	152.86	241.09	284.44	395.9	545.86	618.49	722.29	899.11	1089.6	1283	1384.2	1577.1	1817.2	1982.9	2146.2	2287.6	2405.8	2535.3	2586.5	2784	2841.4	2821.1	2824.3	2916.8	3114.2
9.7816	0.68688	0	0	0	2.6815	1.846	0	0	1.2948	4.1073	26.442	23.496	33.728	40.764	53.449	81.187	109.84	159.56	221.78	283.99	277.87	444.98	518.47	647.6	781.3	946.16	977.46	1101.2	1250.5	1390.5	1485	1691.8	2480	2560.4	2779.4	3134.5	3165.4	3374.2	3527.3	3730.9	3808.7	4106.6	4147.4	4065.8	4058.9	4239.8	4289.3	4389.1	4482
0	0.73834	0	5.1683	0	3.1031	9.5595	2.4482	12.652	16.614	5.1214	20.797	6.7586	10.632	8.5885	21.703	26.582	45.046	86.604	132.79	165.69	251.68	293.45	428.44	509.52	584.1	598.11	724.17	725.46	784.05	785.24	942.85	1000.5	940.32	896.51	919.34	1160.8	1298.5	1589.3	1552.6	1710.8	1511.5	1549.3	1385.3	1297.1	1036.5	1032.7	1128.1	1141.2	1065.4
0	0.14143	1.862	10.816	0.99975	0	0	0	0	0	0	0	15.476	13.865	8.4058	56.251	76.359	125.94	158.81	244.18	302.94	482.31	555.52	647.35	763.37	875.5	1044.4	1175.8	1291.1	1408.8	1547.8	2096.1	2246.3	2303.2	2385	2576.3	2656.2	2964.2	3039.6	3163.3	3107.1	3179.1	3346.6	3321.1	3327.1	3442.1	3626.3	3616.4	3760.4	3786.4
0	0	12.663	10.423	2.8404	3.5081	0.71787	21.741	11.145	5.5503	22.376	24.978	30.914	68.741	111.01	155.07	196.96	282.39	348.48	443.46	548.15	632.25	787.36	893.72	1020.4	1174.5	1329.8	1509.3	1672.1	1906.4	1971.6	2142.2	2393.6	2575	2752.5	2919	3095.9	3291.8	3516.3	3739.8	3860.3	4056.8	4059.9	4192.7	4174.2	4121.3	4216.2	4194.6	4423.3	4462.6
6.7893	0	0	0	0	4.3574	8.6843	50.346	90.628	131.08	192.4	262.85	396.67	572.42	742.73	975.27	1195.6	1442.2	1702.3	2074.1	2350.4	2679.5	3013.5	3393	3592	3870.1	4353.7	4534.4	4847.6	5287	5609.5	5971.8	6222.3	6610.9	6914.3	7409.6	7726.1	8009.9	8351.4	8440.7	8706.6	8942	9035.9	9126.2	9140.1	9267.7	9347.2	9338.7	9317	9333.7
0	1.8056	0	0	0	3.0067	9.8014	55.167	93.439	210.92	326.98	389.05	597.37	699.97	1044.7	1358.2	1658	1843.4	2081.2	2373.2	2591.9	3024.7	3312.5	3659.4	3296.4	3406.1	4189.3	3870	4081.3	4763.2	4550	4589.3	4983.6	5092	5473.6	5491.2	5758.5	5898.7	6130.4	6141.2	6331.8	6368.2	6410.3	6570.8	6528.8	6560.8	6758.7	6979.6	6891.6	6853.5
0	0	0	0	9.8666	0	9.6777	15.395	37.019	94.411	179.88	268.04	442.37	660.74	875.63	1094.5	1375	1669.1	1947.2	2316.3	2660.4	2963.2	3378.2	3762.3	4209.5	4542.7	4852.3	5105.8	5329.6	5572.8	5821.2	5897	6025.6	6090	6268.5	6269.7	6391.1	6404.6	6539.8	6685.5	6761	6784.5	6918.7	7032	7093.6	6972.4	6982.3	6932.4	6944.6	6958
0	0	0	0	2.3605	3.7609	9.6326	3.8326	10.681	0.0091521	0	0	0	0	0	21.489	51.948	90.164	134.99	208.8	313.81	442.64	534.16	653.09	731.05	814.96	934.5	966.03	1146.9	1208.1	1370.5	1496.5	1573.4	1690	1833.1	1841.2	1954.7	2011.7	2176.2	2249.8	2376	2428.1	2494.3	2532.9	2511.6	2585.7	2642.2	2655.9	2671.1	2717.1
0	0	2.9116	0.59412	2.8838	4.4063	11.138	3.2675	0	0	0	10.421	40.298	69.722	133.06	190.8	276.98	416.23	503.04	633.69	775.64	885	1107.3	1274.8	1448.4	1606.3	1771	1853.9	2001.8	2155.1	2362.9	2529.9	2721.6	2935.8	3151.5	3176.7	3423	3562.3	3690.3	3685.5	3862.9	3906.6	3910.6	4021.5	4173.2	4157.6	4162.2	4405	4319.4	4371.6
0	0	0	0	0.65442	8.3924	22.723	33.118	85.291	130.47	235.39	367.45	588.06	798.76	1142.7	1460.1	1987.7	2312.6	2893	3591.6	4172.1	4699	5143	5769.8	6744.3	7478.2	8367.1	8991.8	9414.5	10394	10905	11372	11896	12799	13522	13772	14489	15056	15582	16060	16118	16751	17115	17185	17200	17200	17476	17657	17722	17815
0	0	0	0	25.125	7.787	35.432	27.754	25.952	41.618	52.318	60.141	122.55	173.89	265.5	366.05	402.68	551.81	559.38	706.71	810.96	929.4	1080	1418.3	1453.9	1762.1	1915.7	2134.1	2077.8	2157.1	2374.5	2415.5	2395.1	2675.4	2810.2	2992.1	3176.3	3202.9	3559.4	3686.6	3801	3705.9	3778.6	3755.4	4032.2	4008.5	4177	4465.9	4873.9	4462.6
0	0	0	7.2204	12.36	5.3916	7.9389	9.9083	16.021	13.564	8.356	19.569	34.808	45.894	63.76	103.88	134.55	230.71	330.84	478.36	627.29	803.56	995.62	1216.1	1387.4	1583.1	1831.7	2046.2	2356.3	2553.7	3100.4	3294.7	3463.4	3821.6	4065.8	4403.7	4658.9	4948.6	5161.9	5341.1	5540.8	5680	5995.5	6000.8	6150.4	6199.8	6240.5	6276.6	6105	6185.1
0	0	0	2.2945	0	8.8388	4.737	15.366	17.3	21.159	35.698	66.928	127.97	166.15	270.1	408.14	546.91	789.42	1001.3	1286.7	1643.9	1999.5	2416.5	2729.6	3063.1	3429.7	3767.3	4197.9	4537.4	4750.5	5029.8	5468.8	5747.9	6087.6	6469.8	6915.1	7133.3	7328.8	7558	7880.1	7954	8251	8227.4	8130.8	8102.4	8191.4	8469.6	8668.3	8495.5	8629.2
5.9442	0	0	0	0	5.5916	8.0171	6.4754	3.4878	21.125	42.525	94.911	165.08	290.56	448.81	586.36	816.58	1020.3	1264.9	1658.9	1929.4	2433.4	2579.3	3043.7	3291.8	3637.7	3907.3	4363.9	4408.6	4587	4839	5304.3	5646.8	5672.5	5889.7	6008.6	5913	6118.1	6427.4	6486.3	6677.7	6653.1	6665.7	6844	6879.8	6796.6	7013.8	7069.2	7018.6	6993.2
12.401	12.378	1.0447	0	0	0	0	0	0	0	8.6053	0	1.3584	0	20.506	24.161	35.513	66.618	75.44	126.48	166.03	237.07	309.27	395.28	496.3	571.55	658.42	774.59	847.71	922.41	1056	1190.3	1309.6	1518.2	1693.4	1800.1	1937.9	2191.2	2235.9	2456.6	2550.8	2849.8	2866.4	3142.1	3237.5	3311.1	3431.8	3489.7	3458.6	3623.7
0	0	0	0	11.672	31.568	55.772	78.731	105.44	98.823	134.04	136.6	162.97	151.94	162.87	167.96	173.62	198.64	221.18	278.38	360.81	491.49	645.85	877.37	1117.8	1447.8	1785.7	2059	2379.6	2807.1	3085.3	3540	3978.6	4411.5	4852.6	5099.9	5622.3	5980.8	6432.3	6537	7029.9	7062.5	7444.8	7668.6	7895.6	7964.1	7809	8105.2	8186.3	8154.3
0	0	0	0	20.693	31.183	44.594	46.528	59.165	50.862	50.917	100.9	141.14	196.27	256.69	338.66	388.66	511.29	657.06	657.75	764.64	972.04	902.55	1038.3	1100.6	1137.2	1288.9	1479.6	1534.5	1629.1	2041.7	1987.7	2196.5	2420.5	2589.9	2833	3031.7	3300.5	3474.8	3662.7	3738.3	3957.5	4087.6	4238.8	4273.9	4422.4	4462.7	4501.3	4617	4585
0	0	0	36.051	41.503	30.211	5.761	0	53.178	0	78.656	101.86	151.48	246.58	313.65	432.18	579.29	758.66	969.79	1187.7	1324.6	1473	1710.9	1913.1	2255.7	2304.7	2531.3	2656.3	2965.4	3056.2	3256.1	3566.6	3769.9	3962.1	4119.1	4161.3	4576.9	4907.7	4785.2	4999.2	5738.6	5451.9	5709	5864.9	5591	5575	5984.8	5733.1	5676.6	6016.8
66.491	14.233	0	0	0	0	10.344	11.091	17.873	41.915	124.59	209.43	345.4	512.4	692.53	1013.2	1312.7	1750.8	2183	2682.4	3206.2	3739	4281.3	4979.7	5465.5	5936.7	6688.4	7279.4	7870.5	8605.7	9287	9892.2	10502	11222	11572	12194	12589	13259	13516	14090	14423	14517	15064	15528	15522	15629	15457	15212	15351	15632
0	0	0	11.8	13.776	17.761	25.73	71.74	155.38	289.31	445.79	649.8	883.11	1267.8	1565.9	2056.6	2415.1	2806.7	3207.9	3532.8	4168.5	4898.5	5051	5590.5	6214.2	6701.2	7176.4	7613.7	8117.8	8446.9	8951.9	9349.4	9489	9892	10502	10714	11360	12001	12262	12805	13393	13379	13610	13968	14010	14207	14685	14647	14435	14326
7.6005	0	0	0	7.3331	0	0	4.1541	5.3424	9.2536	20.163	29.878	65.363	97.07	94.543	130.46	175.72	206.62	250.17	277.07	341.81	365.92	485.38	630.94	762.54	985.74	1043.6	936.84	1096	1388	1451.9	1596.2	1724.5	1830.2	1938.8	2045.4	2313.3	2394.7	2540.4	2754.1	2831.1	2942.1	2988.5	3235.5	3302.9	3326	3466.8	3370.3	3352.5	3464.4
0	0	0	11.435	0	4.1619	8.385	7.1211	25.27	30.425	37.233	68.111	124.66	167.77	224.02	295.5	347.39	458.52	539.38	617.27	679.89	817.09	988.5	1172.5	1400.7	1544.7	1829.2	2064.7	2242.4	2504.9	2759.1	3102.9	3288.6	3517.5	3799.9	4150.5	4412.3	4731	5077.2	5532.2	5736	5928.9	5879.2	5895.2	5823.3	5996.6	6059.3	6026.3	6053.1	5510.7
0	0	0	6.4331	10.865	3.4699	4.8928	12.567	12.458	16.907	31.238	45.524	98.371	133.25	225.04	300.94	486.36	645.57	763.84	896.13	1099.2	1175.1	1412.1	1561.9	1788.7	2036.1	2317.5	2356.8	2480.6	3047.6	3143	2269.9	2724.6	2940.6	2982	3231.5	3392.6	3540.4	3643.5	3794.5	3889.1	3972.6	4028.9	4296.4	4317.2	4254.9	4229.5	4225.4	4434.4	4451.4
0.29961	0	0	2.8717	2.4083	0.85945	3.4264	11.381	7.9528	1.2588	0	0	0	0	0	0	0	15.759	55.233	108.93	212.66	343.67	443.42	671.81	869.01	1058.1	1306.5	1507.9	1815.4	2160.3	2384.6	2621.1	2875.6	3192.9	3476	3731.2	4099.7	4371.8	4630.4	4851.5	4919.4	5177.7	5300.7	5220.6	5595.2	5482.2	5569.9	5583.6	5692.9	5727
6.5733	0.13908	0	0	1.9802	3.5773	0	0	0	0	0	0	0	12.312	68.808	138.89	224.07	296.29	398.03	544.98	610.87	712.36	868.84	859.59	1065.3	1039.9	1130.6	1351	1286.3	1381.1	1644.5	1627.6	1789.2	1943.9	1997.4	2128.1	2310	2427.3	2572.7	2737.1	2861.2	2902.9	3036.5	3226	3260.5	3379.9	3297.2	3353.2	3400.6	3390.9
15.103	0	0	6.799	0	1.0942	0	0	0	0	0	0	0	0	0	0	0	0	0	7.7708	13.07	63.866	129.5	216.96	316.16	458.96	617.92	760.2	981.19	1172.4	1294.9	1514.5	1771.6	2171.5	2535.2	2676.2	2783	3086.6	3235.9	3441.4	3509.6	3736	3824.3	3930.9	4091.9	4111.3	4122.9	4198	4177.5	4177.8
0	0	5.7244	7.6988	3.8055	8.8444	3.8571	21.852	21.405	20.609	19.978	16.061	6.8333	5.8425	41.726	69.971	135.63	209.86	338.97	522.42	555.81	879.39	1209	1505.7	1828.6	2080.7	2395.8	2630.3	2700.1	3786.1	4342.7	4723.3	4215.7	5178.9	5364.4	5609.6	6041	6206.9	6547.4	6677.6	6843.6	7338	7320.1	7556.4	7331.6	7453.6	7727.1	7658.4	7728.6	7694.6
0	0.066914	0	0	0	7.7543	23.315	31.298	50.925	62.037	86.707	160.31	248.44	360.59	533.27	730.39	969.25	1272.1	1624.2	1929.2	2340.8	2800.4	3218	3724.9	4351.7	4825.5	5282.1	5892.8	6317.5	7149.1	7320.4	7788.1	8391.2	8788.4	9336.6	9754.7	10167	10613	11186	11684	11853	12128	12287	12934	13095	12978	13024	13209	13475	13672
4.0824	12.242	0	1.651	0	0	0.94603	0	0	0	3.7662	0	0	4.4004	22.945	49.515	90.683	146.17	189.08	386.3	419.36	542.07	708.68	879.62	1116.3	1269.7	1520.9	1743	1878	2172.4	2433.4	2696.8	3001.9	3365.8	3730.9	3974.5	4197.1	4591.9	4740.1	4923.5	5177.6	5590.4	5847.8	6030.8	6216.7	6350.1	6483.1	6699.1	6754.9	6980.2
0	0	5.3916	0	0.21783	6.6593	4.6631	16.37	9.5796	17.805	25.733	17.657	30.801	48.604	85.968	109.57	176.16	269.66	368.94	469.19	590.91	753.34	969.57	1089.8	1230.5	1351.2	1573.4	1724.8	1872.1	2150.2	2278.4	2486.2	2641.6	2917.1	3078	3383.8	3487.8	3582.9	3569.1	3909.2	4154.6	4307.4	4370.3	4276.7	4102.5	4224.2	4172.8	4200.8	4103.6	4203.7
0	0	0	0	7.9766	15.047	21.669	45.724	55.649	61.055	62.197	76.304	110.32	133.52	220.93	309.75	423.06	576.73	750.76	914.58	1104.2	1318.6	1557.2	1769.5	2025.3	2302.7	2730	2511.3	2601.5	2830.2	3075	3160	3392.2	3638.2	3907.4	4247.7	4313.7	4624.7	4674.6	4788.1	4984.6	5078.5	5353.2	5539.8	5587.7	5701.7	5859.4	6108.1	6272.9	6371.1
0	0	0	0	0	0	36.984	39.533	43.03	35.478	89.356	65.808	117.54	203.23	228.16	339.75	489.02	896.68	792.31	1034.4	1256.5	1410.2	1642.8	1897.6	2148.8	2315.3	2512.1	2615.8	2850.9	3145.3	3323.3	3461.4	3476.9	3617.6	3965.2	4092.5	4196.5	4543.6	4629.8	4694.7	4888.9	5206.2	5147.5	5348.2	5246.6	5424.5	5568.9	5644.5	5666.3	5844.5
0	0	0	0.20212	11.17	2.855	8.216	4.1319	0	5.7905	6.789	5.8826	17.744	35.251	50.817	139.43	242.27	395.2	482.51	693.44	938.29	1188.5	1479.3	1808.5	2116.6	2538.5	2834.9	3117.2	3414.3	3643.8	4011.2	4711.9	4697.5	5140.3	5395	5825.8	6214.4	6358.9	6629.4	6802.1	7146.2	7212.7	7435.8	7407.2	7940.9	8097	8141.7	8262.5	8449.7	8394.3
0	0	0	0	4.9874	32.071	62.708	86.015	96.385	125.9	140.3	153.32	172.15	209.06	261.91	295.13	331.71	377.36	464.12	546.25	605.39	711.56	895.12	979.86	1060.3	1229	1446.2	1569.4	1690.4	1948.9	2126.3	2205.3	2320.7	2438.9	2606.2	2572.1	2747.2	3098.2	3221.9	3406.1	3590.6	3713.5	3724.3	3780.5	3634.5	3817	3886.7	3881.2	3938	3822.9
0	0	0.18186	0	0	0	19.66	52.18	71.574	78.967	113.6	112.47	210.93	323.22	450.17	619.24	820.71	1262.6	1452.4	1940.1	2066.4	2685.6	3039.1	3268.6	3938.6	3888.7	4509.9	4735	4861.6	5175.3	5351.6	5640.9	5982.7	6022.2	6497.4	7047.1	6422.7	6946.8	7361.9	7730.2	8052.9	8323.9	8689.4	8813.8	8886.4	9043.2	8921.8	9246.6	9026.5	8845.6
0	0	0	0	10.33	0	12.596	6.8812	0	0	0	0	0	0	0	4.5437	25.18	83.07	149.31	257.38	419.5	605.35	855.96	1121	1402.8	1675	1970.1	2366.9	2754.2	2977.8	3411.6	3806.1	4212.3	4474.3	4930.2	5083.6	5414.5	5734.8	6099.1	6550.9	6523.1	6906.7	6983.6	6992.2	7061	7159.3	7303.6	7346.9	7405.6	7299.5
5.202	0	0.89874	0	5.5834	0	0	1.6475	0.76076	0	0	0	19.121	50.627	83.198	153.81	255.16	396.41	403.68	537.8	615.61	801.6	898.29	1007.9	1186.1	1374.3	1543	1749.8	1914	2262.6	2413.3	2906.4	3026.5	3559.3	3823.6	4198.2	4424.1	4898.6	5140.3	5220.4	5636.5	5851.5	6076	6068.3	6093.1	6326.6	6627.5	6399	6409.2	6525.1
16.808	0	0	0	0.33373	0	2.7805	30.788	65.832	124.45	234.9	415.27	686.17	950.21	1240.3	1682.8	2093.6	2487	2840.9	3688.2	4209.7	4680.9	5034.2	5729.7	5901.2	6542.4	7331	8274.7	7569.3	8809.7	8701.7	9480.2	10449	10643	10909	11453	11779	12394	12750	13211	13080	13337	13550	14056	13821	13781	14124	14217	14223	14868
0	0	0	0	6.8253	3.3502	4.3433	0	3.4739	8.0679	14.109	45.096	77.959	130.81	193.55	260.35	363.43	496.8	620.15	736.42	934.6	1100.3	1237.5	1446.3	1602.5	1840	2033.1	2245.4	2426.1	2680.4	2738	2923.5	3013.4	3245.1	3369.8	3494.9	3663.4	3808.7	3916.6	4571.2	4179.8	4136.3	4278.1	4359.8	4406.9	4388.2	4278.8	4376.7	4293.5	4677.7
4.7439	0	0	1.3119	0.36983	0	7.6534	35.074	69.724	118.88	187.94	266.78	361.62	465.67	605	673.28	860.96	957.74	1025.9	1118.1	1209.2	1328.6	1480.3	1587.7	1706.8	1880.9	2011.4	2139.2	2456	2628.6	2821	3135.7	3379.8	3680	3989.1	4161.4	4371.6	4612.7	4791	5160.8	5281.9	5572.2	5654.2	5812.6	5911.4	5951.8	6097.9	6180	6198.4	6317
0	0	10.307	0	8.0792	20.482	15.859	18.819	22.986	11.537	15.997	10.12	22.798	0	94.343	127.15	246.14	406.52	566.41	750.77	960.52	1232.1	1549.7	1783.7	2026.5	2275	2548.4	2807.7	3137.1	3494.5	3671.1	4031.9	4199.1	4613.1	4910.6	5381.9	5565.6	5807.4	6065.1	6270.7	6602.3	6964.8	7064.3	7050.5	7138.4	7364.6	7514.9	7646.7	7486.9	7685.4
0	0	0.49636	0	5.8636	4.1956	23.773	57.463	137.03	221.83	325.5	500.11	643.39	865.28	1027.9	1263.9	1472.7	1657.9	1874.7	2105.5	2244.8	2404.3	2636.3	2858.3	3054	3227.1	3405.1	3404.7	3610.9	3782.9	3840.8	3991.1	3979.9	3935.9	4030.8	4245.6	4242	4432.2	4555.2	4833.2	5003.4	5048.5	4978.9	5049.3	5046.3	5186.1	5170.1	5167.6	5180.4	5197.4
5.6982	3.1074	4.408	0.6006	7.701	0	0	0	0	0	2.1299	4.1855	0	1.5047	0	4.9486	13.007	42.805	72.379	106.11	149.59	196.91	306.21	387.91	540.92	697.67	922.58	1052.3	1347	1592.1	1813.4	2187.6	2572.7	2884.3	3225	3647.4	4003.2	4375.2	4687.2	4993.2	5340.4	5500.5	5639.9	5848.4	5852.5	6006.4	6028.4	6139.1	6554.4	6652.8
0	0.3664	0	4.9625	3.3466	10.401	0	14.337	20.207	16.628	18.435	24.647	23.089	16.735	26.914	33.433	72.028	150.85	218.98	361.91	538.63	732.25	985.08	1208.7	1421.3	1655.6	2044.4	2301.3	2682.4	2981	3315.9	3514.7	3861.7	4348	4570	4970.2	5110.5	5259.2	5334.6	5790.2	5916	6475.7	5954.8	6519.4	6930	6812.8	6945.1	7001.9	7015.3	7057.7
2.609	10.683	7.4701	11.359	0	0	0	0.77191	42.316	55.615	82.807	223.06	255.64	336.51	493.47	728.81	991.43	1285.2	1634.9	1860.8	2317.7	2775.7	3457	3933.8	4208.6	4535.6	5111.8	5928.9	5842.6	6230.2	7153.9	7573	8139.3	8259.5	8229.5	9164.5	9095.7	10043	9960.9	10451	11298	11666	11732	11788	11597	11940	11959	11997	12100	11961
0	0	0	0	1.5043	0.96361	7.7114	2.6734	6.9452	0	5.8597	7.8503	9.0825	23.288	41.115	68.364	123.51	165.44	230.11	329.78	445.59	561.67	762.13	972.56	1107.9	1335.2	1452.9	1644.3	1950.3	2186.6	2403.6	2596.1	2787.4	3081.5	3321.3	3506.1	3692.7	3764.5	4060.1	4300.4	4246.3	4627.7	4557.2	4720.3	4843.3	4738.6	4890	4944.5	4966.1	5238.2
11.596	9.8931	1.1872	4.4687	0	0	0	0	0	15.556	61.056	149.85	279.59	471.57	689.65	977.39	1313.2	1641.8	2081.1	2400.5	2835.9	3230.6	3550.4	3893	4261.2	4416.2	4831.9	5299.1	5572.5	5988.3	6041.8	6601.1	6899.7	7416.4	7202.2	8022.1	8194.1	8867.6	9236.6	9316.8	9587.5	9662.3	9746.1	9763.3	9601.7	10077	9950.2	11127	11128	10826
13.148	9.5201	14.112	23.755	0	0	0	0	0	0	0	0	66.793	84.75	143.54	265.47	429.4	625.29	776.17	1007.1	1168.8	1526.9	2362.3	2193	2526.7	2860.2	3160.8	3582.3	3844.6	5188.6	4515.1	4824.5	4993.8	5418.8	5746.7	6271.3	6520	6402.4	6936.2	7293	7573.7	7726.5	8060.5	8321.6	8715.1	8762.3	8792.5	8818.6	8961.6	9019.8
0	0	2.6628	1.2258	1.7179	0	4.0156	4.5713	0	3.6422	3.7272	22.25	46.342	94.983	168.36	289.75	393.56	524.48	686.73	897.76	1048.8	1293.6	1603.4	1892.7	2163	2456.3	2729.1	3085.6	3449.2	3837	4343	4611.9	5223.2	5859.6	5834.5	5705.6	6163.2	6487.2	6897.8	7133.9	7310.1	7457.5	8097.3	8324.3	8261.8	8443.7	8722.7	8923.5	8929.5	9020.7
0	0	0	9.5119	2.5387	2.1489	14.151	47.058	94.772	164.62	237.74	353.36	480.51	611.37	803.24	1043.7	1281.1	1611.2	1745.4	1971.6	2369.6	2548.5	2766.3	3045.1	3441.3	3690.5	4075.2	4323.1	4457.9	4649.4	4858.4	5242.8	5682.1	5693.6	5978.7	6060.5	6726.3	7205.2	7767.6	7736.3	7983.1	7657	7953.3	7964.2	7703.9	7911.4	8276.7	8011.5	8121.9	7848.6
0	0	0	7.6101	3.3453	12.103	11.805	63.373	63.817	101.53	137.37	156.05	193.71	264.44	331.24	466.97	538.38	681.85	800.06	971.62	1176.4	1385.9	1561.5	1914.5	2030	2342.7	2323.4	1997.9	2501.4	2816.7	3042.5	3341.3	3602.9	3841.7	4140.4	4361.9	4678.6	4985.7	5080.5	5203.8	5479.6	5411.9	5403.9	5594.8	5694.7	5802.2	6016.5	5940.8	6257.8	6355.6
1.9924	0	0	0	0.91336	0.47	12.447	0	0	0	0	1.3154	21.976	43.984	90.616	152.26	200.9	254.1	343.73	429.67	543.06	669.95	772.17	906.11	1130.8	1370	1684.2	1836.8	2218.1	2390.2	2549.5	3279	3619.8	3889.5	4236.2	4507.8	4805.9	5001.7	5300.2	5450.3	5662.2	5824.4	6044.8	6016.2	6090.6	6328.8	6166.9	6255.3	6461	6167.3
0	0	0	1.8859	18.93	12.584	3.2824	10.882	2.859	8.8729	7.4686	10.929	32.93	40.22	77.961	110.56	180.7	265.74	352.38	511.56	625.6	790.74	982.05	1169.7	1383.4	1550.3	1843.4	2044.9	2416.2	2619.5	2974.9	3117.8	3404.1	3681.8	3956.1	4329.9	4635.3	4990.2	5215.7	5431.1	5754.3	5851.8	6263	6303.8	6346.5	6529.3	6680.5	6846	6716.9	6790.4
0	0	0	0	5.237	3.4662	10.971	22.119	40.043	56.553	135.31	224.26	326.74	435.52	605.58	885.04	1125.1	1414.2	1739	2212.7	2694	2867.7	3358	3896.8	4098.1	4649.2	5057.7	5442.5	5625.5	6119.6	6506.2	6857.7	7026.8	7266.8	7619.1	7791.5	8000.8	8172.3	8614.2	8786	8806.3	8866.7	8548.3	8525.9	8683.1	8941.7	9093.6	9218.2	9353.9	9535.7
0	0	0	0	2.6944	8.6712	8.9577	4.5814	8.5186	27.412	68.655	135.65	228.69	282.5	392.56	489.92	625.38	742.28	927.58	1146.2	1410.4	1520.2	1825.9	2067	2364.3	2573.9	2867.1	3091.7	2959.4	3590.8	3966.6	3882.5	4026.6	4107.5	3866.4	4069.1	5301.8	5488.3	4754.2	4741.7	4812.7	5131.5	4876.4	5072.3	5064.9	5249.7	5261.5	5441	5534.1	5375.8
0	0	0	0	0	20.207	80.622	177.98	303.65	428.08	676.66	861.8	1067.5	1297	1560	1794.7	2003.9	2273.1	2533.1	2872.3	3053.7	3304.6	3660.7	3924.2	4124.6	4420.2	4807.6	5078	5481.4	5472.4	5772.7	5995.3	6360.9	6316.7	6446.7	6809.8	6689.6	6810.2	6989	7177.5	7184.6	7034.9	7378.8	7270.2	7488.2	7394.5	7367.4	7423.3	7209.6	7207.3
0	0	0.38884	10.977	0	0	4.7276	5.8099	12.485	51.71	106.25	196.94	343.28	507.89	699.51	961.2	1188.4	1469.5	1710.4	2034.5	2325.8	2611.2	2808.8	2945.4	3218.3	3527.9	3733	3953.3	4245	4524	4703.5	4983	5287.4	5365.6	5618.4	5855.5	6082.6	6252.6	6484.5	6481.8	6574.5	6678.6	6741.3	6783.1	6696	6746.9	6812.7	6985.6	7012.8	7075.7
7.2784	0	0	0	0.77045	0	0.2245	0	0	0	0	21.948	76.707	160.67	235.82	350.69	500.57	645.72	842.25	1076.1	1234	1252.2	1445.5	1705.6	2015.5	2290.7	2679.2	2911	3237.9	3471.4	3772.8	4180.8	4494.9	4718.1	5196.5	5508.4	5750.3	5942.9	6265.6	6523.6	6905.1	6860	7080.2	7247.4	7305.1	7614.4	7631	7872.5	7743.2	7918.7
0	0	0	0	6.2935	7.5283	17.908	21.073	10.181	10.93	15.699	25.899	28.251	39.732	48.827	68.162	81.37	100.16	181.16	199.04	279.48	400.78	477.24	590.17	719.52	891.13	1196.6	1369.4	1523.7	1755.7	1955.6	2078	2292.9	2518.9	2614.4	2887.2	3009.4	3104.6	3294.3	3316.2	3446.4	3584.1	3761.4	3804.9	3823.3	3873.1	3994.3	4142.9	3817.2	3912.7
0.012768	7.3976	0.50801	6.9651	0	0	1.6639	0	14.085	44.474	72.952	152.92	231.55	361.56	501.04	713.67	942.27	1144.6	1452.8	1776.3	2206.4	2626.9	2269.6	3522.8	4109.6	4562	5095.2	5609.4	6200.6	6806.1	7378.1	7941.8	6196.4	8839.2	9332.1	10024	10652	11308	11827	12198	12440	12435	13146	12939	13137	13402	13474	13585	13859	14010
0	0	0	0	3.7703	2.0864	6.8659	0.97836	6.1242	8.6569	4.9273	30.148	64.785	133.99	242.05	371.89	525.55	698.74	911.41	1138.4	1463.6	1641.9	1904.4	2278.5	2404.1	2743.8	3019.4	3293.9	3783.3	4023.2	4587.5	4810.2	4935.9	5337.6	5290.5	5602.9	5764.6	6047.5	6002.4	6306.8	6476.8	6695.1	6842.7	7051.3	7040.3	7082.8	7080	7080.9	7152.9	7340
0	0	0	8.9521	1.6239	5.8206	1.9462	0	4.5622	15.917	49.95	106.87	178.69	257.9	411.59	554.18	794.52	1064.6	1221	1476.7	1732.4	2002.4	2281.7	2538.4	2516.3	2820.9	3244.8	3248.4	3432.3	3495.8	3544.5	3993.8	4039.4	4214.2	4285.1	4406.7	4549.6	4667.9	4750.8	4927.8	4956.9	5177.3	5017.2	5262.5	5315	5399.2	5392.5	5576.5	5654.2	5683.1
12.018	0	0	0.7024	0.91054	0.086582	0.31899	10.682	8.377	26.818	59.978	103.53	175.99	279.73	392.68	500.19	646.31	798.34	971.71	1201	1404.6	1593	1796.6	2067.6	2353.1	2672.3	2962	3222.9	3445	3641.1	3913.7	4328.9	4701	4748.2	5075.8	5425.9	5553.7	5826.2	5952.4	6185.4	6391.9	6501.9	6597.2	6732.7	6820.8	7131.7	7035.9	7136.6	7150.5	7225.5
1.4594	0.96098	0	2.6578	1.0461	0.091819	0	4.3226	3.4398	5.291	12.117	19.327	38.638	41.714	59.95	93.377	137.48	217.96	298.64	403.07	562.87	748.75	929.78	1099.5	1279.9	1540.8	1761.6	1981.6	2238.9	2420.7	2631.5	2817.4	3055.8	3381.3	3574	3765.2	3955.6	4133.7	4213.3	4473.3	4497.9	4703.6	4713.7	4868.9	4925.3	5099.5	5042	5159.8	5145.3	5073.2
0	0	0	6.8025	13.395	11.36	9.9242	17.94	31.497	54.194	111.83	217.45	363.84	536.23	802.43	1106.9	1436.6	1834.2	2326.6	2587.9	3154.8	3605.6	4021.8	4696.9	5146.1	5782	6304.3	6922.1	7597.4	8105	8508.6	9212.2	9456.9	10103	10706	11070	11371	11687	11919	12386	12460	12644	12720	12848	13077	13135	13015	13247	13261	13270
0	0	0	0	69.835	104.61	0	0	0	0	0	0	0	51.264	82.325	152.04	252.5	385.56	618.28	699.68	881.93	1052.5	1220.5	1536	1585.7	1807.3	2035.8	2251.6	2355.2	2651	2831.9	3073.8	3192.8	3548.8	3710.7	3809.3	3994.5	4299.8	4732.2	4946.1	5018.7	5164.1	5429.5	5446.5	5744.3	6044.1	5871.2	5843.6	5901.2	5645.8
10.927	1.7549	0	0	4.1643	6.1836	0	0	0	13.691	43.602	126.45	251.95	389.62	549.93	743	978.92	1139	1317	1506	1750.6	2029	2516.2	2748	2919.9	3269.9	3439.3	3606.5	3913	4310.8	4322.4	4671.9	4940.4	5211.1	5429.4	5620.5	5973.4	6157.3	6249.3	6433.8	6052.6	6093	6012.5	6133.7	6223.3	6264.3	6453.6	6368.2	6591.5	6575.3
0	0	0	0.5498	59.307	131.24	164.66	212.23	293.58	294.43	365.99	436.42	538.16	657.27	779.17	1166.6	1348.8	1698.8	1721.5	1979	2492.5	2924.5	2856.4	3019.5	4015.8	3860.2	4148.2	4509.4	4703.6	5016.3	5445.4	5782.5	5820.4	6540.4	6330.2	6826.4	8280.4	7785.8	8357.6	8501.5	9294.5	9337.9	9300.2	9589	9635	9792.1	9860.8	9871.9	9865.4	9461
0	0	0	0.11894	0	10.429	9.6192	29.947	46.95	91.416	163.11	232.07	333.33	446.62	567.37	696.41	861.74	1072.7	1249.2	1343	1598.3	1661.5	1809.9	2066.6	2281.7	2453.7	2577.2	2666.9	2858.6	3022.9	3187.2	3433.8	3781	3960.2	4143.8	4373.9	4618.1	4795.5	4916.4	5081	5196.6	5076	4999.3	5215	5301.1	5371.3	5471.4	5651.6	5676.7	5802.5
0	8.8539	0	0	4.9327	0	6.1578	9.3971	10.62	36.797	74.553	105.24	188.61	250.14	349.67	472.46	600.01	783.31	989.59	1154.3	1405.3	1569.1	1826.7	2060.6	2200.1	2464.5	2652.8	2826	3111	3249.4	3526.2	3726.6	4006.6	4168.1	4418.1	4650.1	4889.4	5007.5	5158.9	5239.2	5559.3	5571.9	5744.3	5932.8	5959.8	6048.8	6176.9	6242.8	6045	6181.4
0	0	0	6.0094	5.8071	16.917	30.707	60.451	93.115	135.76	212.42	280.62	339.91	424.41	515.28	594.25	701.7	858.71	1010.9	1184.5	1329.9	1501	1710	1919.5	2183.4	2408.1	2681.8	2805.8	3028.8	3279	3445.5	3688.8	4019.2	4288.9	4397.3	4665	4903.1	5026.8	5232.8	5445	5567.8	5782.1	5899.3	5815.5	5911.1	5976.3	6112	6088	6232.1	6225.9
19.725	0.48263	0	1.6251	0	0	0	0	1.5388	11.007	39.64	69.105	123.5	237.51	330.42	480.74	606.02	779.6	1000.3	1280.2	1535.7	1777.3	2108.6	2412.5	2771.6	3088.3	3479.5	3867.3	4252	4495.1	4916.3	5305.4	5338.1	5798.8	6267.8	6397.8	6625.9	6820.8	7117.5	7288.7	7612.2	7885.8	8064.6	8151.3	8312.6	8350.8	8424.3	8471.1	8499.6	8493.3
0	1.434	0	6.8579	10.773	6.6135	3.9245	11.263	10.627	23.493	39.447	75.616	128.51	193.29	278.56	398.22	535.06	755.31	980.95	1270.3	1538.4	1805.6	2098.2	2455.1	2776.5	3116.3	3348.2	3606.7	4024.1	4126.6	4486.6	4671.1	4900.5	5172.7	5310.8	5409.3	5550	5639.3	6071.1	6212.4	6411.5	6392.9	6581.4	6659.8	6665.6	6472.1	6654	6778.6	6633.2	6729
7.6939	13.349	0	0	0	0	0	2.3326	1.8012	14.956	37.928	98.092	167.6	182.58	336.2	404.2	517.61	532.73	631.79	754.66	724.73	871.75	898.34	976.48	1076.2	1170.3	1298	1374	1627.7	1518.4	1762.9	1832.6	2090.7	2096.8	2334.2	2413.7	2633.7	2727.6	2935.3	3021.1	3118.7	3201.5	3355.3	3575	3629.3	3811.5	3821.5	3857.8	3850.7	4020
0	0	0	2.3995	19.614	32.332	42.876	64.94	66.144	64.457	74.579	95.907	118.61	140.4	171.42	214.98	276.6	400.82	559.33	765.56	1001.1	1298.3	1584.8	1892.7	2189.8	2509.3	2889.9	3356	3691.3	3977.6	4551.4	4932.8	5268.6	5671	5954.6	6261.6	6722.8	7137.2	7547.5	7768.4	8065.7	8353.4	8822	8851.7	8967.1	8893.9	9249.7	9093.9	8742	8913.6
0	0	2.3264	2.444	0	0	7.5306	75.459	88.64	159.7	261.27	332.4	442.93	626.44	807.39	1063.3	1220.2	1454.7	1687.7	2200.7	2392	2475.8	2796.4	3118.1	3329.1	3559.1	4014.5	5694.5	4400.5	4783.2	5141	5337.7	5706.7	6240.6	6366.6	6521.8	6918.5	6983.5	7249.4	7374.5	7807.1	8046	7893.7	8165.3	8235.5	8035.9	8288.4	8210.6	7857.4	7882.5
0	4.9906	8.3301	0	0.94133	0	4.0165	5.3077	0	12.807	0	24.181	32.978	68.484	88.475	113.11	153.94	233.93	314.54	385.11	492.89	590.39	796.66	1046.4	1240.7	1475.9	1803.6	2075.2	2267.3	2525.2	2806.6	3014.8	3345.2	3506.2	3632.9	3971.8	4156.9	4524.7	4604.4	5021.3	5146.2	5495.5	5543.4	5653.8	5666	5882.8	5901.9	6184.2	6176	6081
0	0	0	1.3994	2.8591	2.6672	11.577	14.702	7.9147	0	0	0	0	0	0	3.3028	26.599	111.14	186.63	306.84	426.22	535.13	743.27	935.9	1132.1	1462.5	1613.2	1862.7	2219.3	2585.3	2767.8	3240.8	3469.1	3796.8	4112	4389	4694.7	5046.8	5100.5	5443.7	5686.8	5907	5587.4	5939.1	6151.9	6330	6316	6311	6238.9	6258.3
0	0	0	0	0	9.6284	61.424	133.48	273.16	425.67	654.23	752.65	1033.4	1401.1	1771.7	2079.4	2581	3066	3417.3	3906.4	4284.4	4772.3	5308.9	5915.8	6297.2	7028.8	7182.9	7538.8	7889.2	8243	8837.4	9429.9	9758.9	10222	10868	11296	11718	11044	11843	11865	11936	11931	12247	12304	12729	12495	13005	13104	12720	12204
0	5.7404	8.8405	0	0	1.7075	15.649	44.118	107.19	151.94	236.96	365.39	459.79	654.34	800.26	926.05	1033.9	1243.2	1576.1	1462	1782.6	2015	2644.8	2514.2	2885.7	3159.7	3432.6	3312.4	4001	4275.1	4576.9	4695.6	4825.1	4923.2	5253.5	5506.1	5913.8	6234.2	6491.6	6825.4	6977	7201.4	6978.7	7513.1	7183.7	7219.5	7700.4	7366.1	7587.3	7683.8
0	0	0	0.076575	8.5674	9.9625	16.088	16.542	27.384	75.264	109	182.62	266.3	404.72	549.83	684.54	856.37	1061.5	1250.1	1450.3	1723.8	1872.2	2035.9	2233.5	2464.2	2582	2651.7	2882.9	3125.6	3152.1	3540	3826.9	3917.3	4091.3	4296.8	4471.4	4740.6	4847.4	5100.4	5196.6	5338.3	5301.9	5503.2	5446.2	5464.8	5600	5677.1	5759.4	5641	5742.9
0.91399	0	0	0	4.3727	0	9.1915	5.2465	7.6968	0	0	0	0	0	0	0	0	0	0	0	0	0	15.712	115.28	210.37	321.27	489.71	621.76	832.55	1078	1291.6	1549.9	1786.6	2038.7	2411	2558.3	2779.9	2991.1	3346	3455.8	3613.9	3800.7	3913	4086.6	4209.5	4192.7	4283.5	4253.7	4287.4	4355.6
0	5.2568	0	8.8623	0	0.45098	0	6.2191	2.1087	8.8746	46.719	151.94	303.51	501.02	739.28	1003.8	1318.8	1651	2011.9	2280.2	2638.2	2979.8	3362.4	3479.7	3875.2	4131.6	4410.9	4681.5	4617.5	4790.5	5096.3	5290.7	5629.1	5889.2	6109.4	6269.4	6526.7	6625.6	6874.5	6946.1	6982.3	7304.8	7597.6	7491.6	7620.8	7729	7708.5	7993.1	8002.6	7725.7
0	0	0	4.9813	8.9013	11.107	15.169	37.069	65.293	109.73	201.96	364.67	503.39	741.26	956.58	1169	1393.1	1313.5	1571.6	1755.2	2053.7	2238.6	2468.6	2633.4	2967	3154	3385.7	3571.9	3780.5	4040	4125.2	4294.2	4402.9	4548.9	4637.8	4830.6	4965.1	5298	5428.5	5719.6	5746	5883.3	5716	5677.6	5659.9	5844.2	5809.6	5809.8	5838.1	5831.1
0	0	0	1.8153	0.47274	0	5.645	13.634	24.253	39.506	88.098	137.83	223.88	328.92	523.27	719.14	921.6	1191.7	1462.9	1706.4	2029	2229.1	2592.4	2675.2	2910	3192.5	3283.7	3675.5	3961	4230.1	4285.3	4366.9	4736.4	4787.7	4941.2	5274	5275.7	5347.5	5499	5591.7	5769.6	5897.3	6037.2	6057.9	6127	6187.7	6025.5	6079.5	6072.4	5952.9
0	0	0	0	6.909	9.1791	16.528	14.839	33.668	39.932	39.118	84.7	142.14	188.61	274.37	382.99	486.7	624.59	776.32	975.87	1247.6	1551.4	1849.4	2136.9	2370.7	2689.3	2941	3202	3355	3481.1	3788.8	3839.1	3909.8	4185.1	4338.3	4480.6	4500.2	4623.5	4710.9	4838.1	4866.4	4935.5	5055.4	4992	4977.2	5178	5513	5551.8	5150.9	5619.5
11.272	3.0142	0	1.7326	0	0	0	0	0	4.382	20.18	64.719	134.42	324.37	509.39	755.02	1107.3	1434.1	1739.3	2110.7	2500.3	3000.8	3384.8	3825.5	4341.2	4866.3	5090	5528.7	5833.3	6172.8	6276.6	6791.5	7081.7	7479.2	7754.4	8013.2	8455	8599.7	9085.9	9265.9	9444.8	9544.4	9735.8	9995.3	10276	10140	10316	10394	10226	10353
0	0	0	3.4744	9.9697	19.698	5.244	26.652	19.864	40.224	67.928	71.551	132.82	187.66	295.74	386.71	582.04	738.9	1062.4	1051.3	1263	1551.6	1754	2196.7	2428.8	2720.4	3027.8	4492	3699.1	4153	4619.8	4856.9	5238.5	5722.7	5980.1	6474.9	6800.9	7213.6	7417.9	7892.2	8060	8654	8633.8	9123.7	7959.4	8483.8	8902.9	8849.2	8619.5	9010.1
0.98831	0	0	5.2513	1.6718	0	2.312	3.8021	11.133	15.874	22.413	51.419	86.106	139.53	232.17	309.62	452.3	661.85	837.88	1068.1	1249.2	1545.4	1858.1	2167.2	2539.8	2884.2	3230.5	3552.8	3884.7	4231.7	4564.3	5010.7	5324.5	5661.5	6190.8	6374.7	6648.7	6908.3	7406	7493.6	7810.8	8042.9	8272.6	8487.2	8625.8	8759.9	8787.6	9155.2	9050.7	8791.4
5.6804	0	0	0.13596	0.51087	0	2.697	0	0	0	2.4169	16.58	54.051	158.39	253.94	389.69	529.12	688.48	863.93	1084.1	1304.4	1498.1	1772.8	2012.2	2219.7	2489.6	2816.2	3124.5	3541.7	3789.1	4127.6	4607.6	4888.4	5340.2	5727.4	6053.2	6002.3	6366.9	6790.4	7102.8	7436.9	7727.7	7955.3	8265.2	8419.3	8790.7	8746.5	8901.3	9113.5	9209.4
0	0	0	0	5.8706	2.9836	13.304	15.649	30.455	24.297	49.817	63.551	81.79	165.16	260.03	385.86	559.73	751.72	1007.1	1323.1	1587	1944.5	2439.4	2815	3260.3	3606.6	4010	4612.8	5152.5	5625	6118.2	6624	7025.1	7432.8	7940.2	8364.4	8718.9	8803.2	9442.3	9853.8	10092	10314	10648	10801	10789	11060	10916	11141	10945	11133
0	0	0	12.07	17.612	14.357	22.96	62.62	115.35	216.16	353.37	546.44	764.98	962.18	1159.8	1481	1694.4	1926.7	2146.4	2463.8	2642.4	2936.9	3145.1	3316.9	3551.6	3753.1	4050.1	4282.1	4332.8	4618.7	4778.1	5191.3	4703.8	5632.8	5540.1	5884.6	5780.2	6387.4	6605.1	6910.5	7119.1	7180.6	7005.5	7585.9	7576.5	8011.8	7993.8	8287.4	8356	7034.7
0	6.6717	0	0	0	0	34.61	69.608	133.36	213.08	294.11	463.87	626.23	897.65	1183.2	1410	1782.1	2175.4	2505.7	2824.3	3122	3470.7	3760.5	4210.5	4665.5	5002.4	5138.1	5345.8	5744.1	5814.1	5746	6094.6	6361	6486.9	6633.3	6528.6	6737.4	6806.4	6792.8	7055.8	7025.2	7142.2	7246.2	7381.3	7575	7440.5	7379.4	7422.6	7401.2	7399.5
3.0125	0	0	2.7202	0	11.973	4.4263	24.668	20.289	35.169	64.965	108.89	219.31	364.43	559.82	826.92	1034.1	1377	1760.5	2097.2	2476.5	2829.4	3190.1	3624.7	4088.2	4581.8	4883.8	5224.1	5515.5	5757.8	6006.2	6208.7	6406	6722.1	6855.5	7240.5	7317.2	7534.6	7807.5	8041.6	8015.7	8190.2	8366.9	8612.1	8435.3	8758.4	8760.7	8830.6	8893.3	8951.4
3.5466	4.0458	0	5.4605	1.7165	0	0	13.838	26.784	34.528	58.224	66.03	103.61	175.05	313.62	442.74	625.48	738.05	918.45	1081.9	1250.2	1458.3	1675.6	1858.2	2052.7	2402.4	2580.9	2756.9	3014.4	3304.2	3592.7	3895.4	4077.7	4407.3	4730.8	5037.1	5482.5	5816.7	6122.4	6415.6	6599.2	6796.5	6820.7	6923.6	7191.8	7400.8	7722.1	7867.1	7549.4	7834.4
14.154	0	0	0	1.8451	0	0	3.7819	26.248	61.721	143.58	192.19	351.29	583.47	782.96	1028.8	1366.6	1736.4	2104.4	2557.9	2976	3384	3862.8	4389.4	4885.9	5410	5795.5	6117.7	6526.8	6971.8	7543.3	7869.8	8204.8	8624.9	9148.2	9610.9	10051	10310	10660	10979	11200	11408	11913	12108	12280	12156	12424	12374	12510	12865
15.81	5.2969	6.69	2.3818	0	0	0	0	0	0	0	0	0	29.379	62.901	137.08	226.96	307.65	436.03	570.94	735.01	886.51	1004.2	1273.7	1442	1738.3	1916.2	2231.5	2393	2567.3	2865.5	2908.9	2988.8	3216.7	3320.7	3277	3739.3	3870	3900.8	4042	4155	4167.9	4130.5	4253.2	4572.5	4523.3	4648.8	4617.8	4629.6	4916.5
0	0.53349	7.5306	7.9726	1.0779	0	0	0	0	0	0	0	0	0	0	0	0	5.1617	24.187	125.25	357.74	430.2	572.25	656.4	738.02	990.29	1197	1391.2	1641.3	2003	2148.5	2151.6	2415.9	2749.4	3133.2	3056.1	3204	3432.7	3922.8	4181.5	4017.1	3978.1	4162.3	4423.2	4171.8	4529.5	4495.9	4411.8	4630	4581
19.763	12.193	0	0	0	0	0	0	23.013	62.319	119.56	180.39	295.66	419.88	549.54	711.5	903.39	1098.3	1320.4	1474.1	1674.5	1878	1974.4	2239.9	2529.4	2676.4	2741.3	2931.1	2979.3	3071.6	3230.2	3552.8	3638.7	3742.8	3875	4056	4083.3	4098.6	4357.8	4443.7	4557.5	4429.8	4709.7	4726.7	4705.6	4672.4	4682.5	4783.4	4843.1	4839.5
6.8118	0	0	4.955	4.5367	0	0	0	3.6732	11.007	16.4	51.061	90.983	148.72	209.95	283.29	339.27	386.93	435.2	514.61	531.73	588.8	600.06	766.14	812.68	985.72	1004.3	1156.8	1178.9	1358	1371.4	1587.3	1757.5	1953.5	2120.7	2288.3	2370.7	2507.3	2731.1	2774.3	3005.6	2948.1	3035.7	3145.1	3430.6	3338.8	3493.6	3372.5	3483.7	3615.4
2.2285	9.0019	0	3.8428	0	0	2.7347	21.186	80.038	138.22	225.87	348.78	510.66	752.49	971.41	1236.9	1593	1962.2	2474.2	2905.4	3412.4	3829.9	4390.4	4866.1	5295	5640.3	6329.9	6741.3	7011.7	8155.2	8305.3	8537.9	8969	9050.8	9678.4	10146	10244	10641	11103	11634	12238	12440	12764	12945	12558	12843	12975	12999	13046	12870
0	4.1402	0	0	6.5135	0	9.99	16.748	39.55	73.963	134.11	216.06	322.23	448.23	609.26	849.36	1024	1253.6	1492.3	1709.1	1957.5	2126.1	2390.1	2648.4	2783.5	2902.5	3095.1	3170.1	3265.8	3366	3415.5	3531.3	3482.1	3560.5	3807.4	3699.1	3963.7	3889.7	4031.2	4164.3	4103.8	4191.9	4169.5	4114.8	3958.2	3804.9	3750.2	3694	3639.9	3667.6
0	0	0	2.1887	0	3.5624	1.2485	5.6475	16.131	11.671	10.597	33.005	74.25	111.06	189.66	260.41	329	457.43	558.92	694.42	829.83	1032.9	1209	1331	1515	1665.9	1788.2	1934.7	2125.5	2184.7	2384.2	2524	2679.4	2783	2992.5	3123.8	3241.4	3419.4	3478	3713.2	3679.7	3890.6	3886.2	4086	4098.3	4319.8	4241.4	4192.8	4325.1	4364.7
4.8386	2.4501	0	1.9084	0	0	0	3.8126	14.062	16.94	25.784	30.824	45.055	89.773	152.7	264.07	389.75	551.9	695.76	790.64	959.15	1152.4	1564.8	1712.8	1960.1	2263.4	2476.2	2706.2	2971.7	3212.2	3480.6	3666.7	3930.2	4074.1	4473.1	4565	4801.6	4927.2	5253.5	5506.1	5604	5894.3	5917.6	5986.8	6273.8	6543.4	6533.3	6613.7	6704.2	6630.6
3.3412	1.4165	0	10.148	0	1.4062	0	9.1123	2.5782	0	0	0	0	0	0	0	0	0	3.6291	38.711	81.547	161.39	187.43	257.9	335.3	511.09	612.81	741.48	834.17	960.02	1156.2	1253.8	1424.7	1592.8	1743.8	1988.2	2168.6	2384.3	2532.5	2702.3	2881.3	2938.2	3287.4	3311.3	3516.1	3576.8	3597.5	3883.5	3961.4	3768.7
0	0	0	0	0	13.333	57.181	120.49	277.96	482.95	612.93	921.34	1354.6	1835.5	2320.1	2989.5	3510.4	4351.5	4794.7	5394.2	6196.3	6607	7056.5	7525.3	8335.8	8424.4	8809.6	9399	10115	10587	10672	11479	12144	12396	12786	13504	14161	14152	14223	14901	14837	15432	15558	15551	15348	15377	15568	15730	15813	15488
0	8.3148	2.0276	3.3192	0	0	3.5555	20.406	55.75	128.43	221.02	340.83	500.58	695.6	883.37	1052.2	1310.1	1521.4	1630.8	1852	2008.7	2071.2	2340.1	2458	2577.1	2768.6	3107.9	3214.6	3307.4	3487.4	3602.8	3528.4	3609.2	3788.4	3896.3	4232.4	4024.1	4164.6	4648	4535.3	4766.5	4856.5	5013.8	5013.1	5038.2	5296.3	5177.3	5105.1	5206.1	5434.2
0	0	0	0	3.7037	15.624	6.5901	16.435	22.759	62.619	96.61	178.88	293.81	447.64	665.18	937.06	1424.2	1486.6	1799.3	2204.7	3061.3	3016.1	3536.3	3908.9	4368.1	4862.7	5225	5522.5	5909.4	6387.6	6529.5	7021.7	7409.3	7816.8	8175.2	8418.6	8812.4	9137.8	9716	9856.1	10401	10438	10887	11218	11232	10997	11279	11259	11419	11304
0	0.5575	2.2766	0	0	2.3604	6.0386	19.136	11.787	12.075	25.004	19.374	57.446	121.06	197.7	278.84	417.43	592.64	764.96	926.45	1092.7	1328.6	1652.1	1775.4	2137.1	2302.4	2502.7	2772.2	3080.9	3364.6	3686.9	3840.6	4135.8	4462.5	4687.6	5212.5	5456.6	5839	6212.4	6296.3	6518.7	6863.8	7074.3	7242	7226.9	7525.3	7698.7	7946.8	7916.6	8050
0	2.976	0	2.1168	0.27089	1.6176	3.9779	0	1.5206	0	0	0	14.581	15.339	35.15	86.316	138.23	235.33	350.23	494.63	712.78	920.54	1183.1	1396.6	1613	1751.7	2119.4	2284.2	2572.8	2752.8	3155	3229.6	3431.4	3711.2	3866	4115	4281.7	4441.9	4573.2	4726	4789.7	4786.9	4981.5	4949.6	5055.4	5104.3	5214.3	5255.7	5226	5191.5
0	8.6887	1.5931	1.0692	0	3.8109	0	1.9434	0	0	16.891	48.804	92.037	149.83	211.99	307.48	420.75	579.4	693.25	882.38	1084.2	1281.4	1491.1	1776.2	2073.6	2386.6	2665.9	2922	3190.8	3368.3	3734	3981.4	4246.5	4631.8	4904.8	5339.3	5608.2	5835.5	6098	6344.7	6622.2	6802.2	6745.6	6937.4	6912.4	7082.1	7251.6	7393.7	7493.5	7515.1
0	0	0	0	17.46	16.851	19.392	34.883	50.329	51.747	67.298	87.357	64.02	111.06	130.05	174.54	218.58	249.82	301.53	388.11	481.97	649.02	788.66	875.35	1110.1	1312.4	1398.8	1567.6	1920.6	2035.7	2357.6	2736	2927.6	3147.5	3550.9	3728	3904.3	4222.1	4474.1	4605.2	4713.1	4979.8	5235	5270.1	5503.9	5622.4	5836.9	5863.3	6036.8	6261.6
22.73	0	0	0	0	0	0	0	0	6.2643	48.44	71.138	131.16	240.55	323.58	397.43	524.08	666.75	768.94	968.83	1127.4	1340.4	1580.6	1877.4	2114.2	2287.2	2544.2	2728.4	2947.2	3372.4	3521.2	3781.5	4043.4	4434.2	4787.1	5145.2	5490.7	5777.3	6249.3	6393	6648.4	6816.6	7063.7	7374.7	7578.3	7653.3	7638	7831.9	7831	8053.3
0	3.5394	3.222	8.0074	0	0	8.5112	4.414	19.354	34.919	35.399	79.877	99.732	185.84	345.85	534.99	864.57	1158	1670.9	2145.1	2730	3128.8	3909.8	4887.7	5492.1	6366.4	7217.8	8075.3	8624.8	9348.5	10115	10828	11307	11617	12286	12955	13484	14131	14728	15083	15441	15697	15515	15530	15638	15786	16059	16379	15834	16129
0	5.1674	0	0.85789	0.89888	0	18.055	30.146	69.224	108.56	107.42	155.74	199.13	339.46	437.19	572.69	755.05	845.7	1031.5	1238.4	1516.6	1755.8	2086.8	2364.5	2670.3	2642.3	3343.1	3647	3904.9	4330.9	4664.2	5055.8	5209.8	5537.6	5961.2	6206.9	6596.5	6669.3	7082.6	7413	7533	7546.5	7825.9	7673.2	7768.5	8134.2	8406.2	8471	8352.1	8352.5
0	4.7006	0	0	5.0866	7.6127	0	5.5584	24.999	63.869	137.79	264.61	457.55	677.78	1013.4	1299.3	1679.3	2046.4	2482.6	2902.6	3287.3	3700.2	4029.7	4392	4591	5096.5	5422.5	5702.8	5986.3	6265.4	6665.1	6760.4	6738.8	7083.5	7201.1	7400.8	7444.4	7950.4	7814.6	7945	8272.1	8201.3	8649.9	8285.5	8209.3	8437.4	8526.6	8624.8	8807	8577
18.201	6.1926	0	0	2.912	0	0	0	0	0	0	0	2.4284	21.941	48.203	100	186.09	298.02	431.78	630.23	808.11	1027.3	1242.3	1510.9	1764.6	2092.8	2357.3	2662.1	2919.8	3148.9	3522.4	3801.7	4077.9	4504	4699.6	4855.4	5203.5	5422	5747.1	5815.5	5952.5	6126.5	6340.2	6439.5	6580.8	6515.6	6644.9	6525.9	6687.5	6627.9
0	0	0	0	5.9909	28.43	57.447	85.502	120.1	192.72	283.65	418.73	571.71	784.72	969.96	1236.2	1542.5	1835.5	2171.5	2531.9	2794.7	3067.6	3372	3845.9	4072.1	4296.7	4372.6	4573.2	4901.2	5020.6	5198.7	5403.4	5579.8	5594.2	5710.9	5835.8	5999.2	6069.1	6188.6	6297.8	6411.3	6463.7	6500.1	6354.3	6388	6554.2	6537.3	6607	6579.4	6570.4
1.2446	0	0	0	4.1093	0	6.5615	0	0	0	0	0	0	0	0	0	0	0	0	0	0	0	77.704	177.24	327.86	466.47	643.13	915.35	1198.8	1638.2	1878.8	2167.8	2459.9	2842.4	3289.2	3647.3	3844.2	4174.9	4732.3	4915.8	5285.9	5400.3	5714.3	5920.7	5953.5	6154.9	6353.1	6292.5	6677.8	6624.5
5.1839	1.1714	0	0	0.18063	6.6631	1.4184	3.6711	2.077	0	0.25013	4.5088	41.42	102.68	206.72	365.65	460.27	675.35	838.59	1020.1	1212.5	1406.8	1652.4	2009.7	2211.5	2389.1	2622.4	2876.2	3140.7	3451.2	3670.7	3882.8	3933.7	4354.8	4519.4	4667.6	4804.3	5140.8	5235.2	5419.5	5324.8	5427.9	5471.4	5483.4	5569.8	5627.2	5516.1	5640	5643.4	6063.2
8.1118	1.3903	0	3.1577	0	0	0	1.9105	8.4189	0	15.161	0	0	17.098	36.925	100.65	135.24	195.02	254.79	379.12	510.98	630.51	781.45	1008.4	1180.7	1421.2	1646.2	1926.2	2150	2402.4	2639.5	2969.6	3210.7	3552.3	3933.3	4175.9	4544.5	4858.1	5202.2	5400.9	5679.3	5978.7	6012.8	6327.6	6404	6363.5	6532	6406.4	6663.4	6922
0	0	0	15.035	9.1743	4.0332	0.75046	0	6.2695	2.8672	7.6612	0	0	0	0	0	0	0	0	0	0	0	0	0	70.362	174.15	326.03	502.22	677.92	833.55	1067.1	1217	1439.2	1708.6	1938.8	2213.4	2389.6	2621.1	2984.3	3085.3	4448.3	4589.6	4904.9	4727.7	5223.3	5669.3	5582.2	5402.3	5168	5428.4
0	0	0	0.68157	0	7.7037	15.389	21.866	16.575	9.5034	12.926	1.8155	1.9887	0	0	0	18.504	46.327	40.604	61.661	83.175	115.74	117.41	164.5	240.7	307.13	505.14	589.96	804.83	955.54	1110.3	1321.4	1490.8	1741.5	2059.5	2249.6	2615.5	2889.8	3251.6	3370.9	3674.8	3750.9	3975.2	4157.7	4262.2	4289.4	4181.9	4021.7	2801.5	3482.8
0	2.6974	0	17.372	0	21.675	16.368	16.058	26.248	77.548	65.647	112.65	143.62	149.53	204.63	296.12	314	361.29	540.2	506.34	596.35	730.89	862.85	1007.2	1296.6	1423.1	1643.2	1864	1958.3	2153.5	2462.8	2634.4	2993.4	3118	3201.8	3419	3826.4	4211.6	4383.3	4311.7	4443.5	4203.8	4225.1	4259.4	4314	4293.6	4310.7	4452.6	4554.4	4385
0	0	0	3.9209	6.2218	0.057793	1.7777	0	0	0	0	0	0	0	0	0	12.405	75.862	115.53	212.45	336.01	457.62	613.5	833.98	1136.4	1443.9	1768.3	1995.2	2321	2471.1	2893.4	3215.6	3603	3702.7	4228.4	4553.1	4911	5200.9	5370.2	5482.5	5720.7	5927.5	5899.5	6053.4	6152.4	6270.4	6426.6	6424	6438.5	6472.1
0	4.3688	0.65116	6.4492	0.075543	0.51884	0.88549	0	11.432	21.569	39.593	72.529	138.38	220.69	327.99	480.58	640.47	852.92	1053	1337.9	1620.1	1910	2260.5	2561	2880.6	3130.3	3433.8	3816.6	4216.4	4472.8	4877.6	5194.3	5486.7	5889.8	5898.3	6456.2	6604.6	7139.1	7195.6	7507.2	7831.5	7913.1	8129	8316.6	8519.1	8443.6	8350.5	8508.5	8582.4	8689.3
0	0	0	0	5.8727	0	5.652	3.0629	9.7672	8.7256	33.414	73.414	129.4	232.49	329.45	484.03	670.37	844.2	998.42	1133.7	1409.5	1472.6	1617	1850.1	1989.1	2158.2	2329.5	2430.2	2632.5	2689.6	2843.3	3116.9	3209.8	3359.9	3635.8	3674.1	3869.5	3866.3	4121.7	4206.9	4460.4	4444.3	4590.6	4809.5	4681.1	4908.1	4929.5	4914.7	4926.1	4980.7
6.5589	4.8068	0	5.3054	0	0.37985	5.4296	8.1645	16.93	26.763	44.91	66.2	129.79	226.13	320.93	418.29	510.99	656.22	850.73	1015.4	1189.4	1366.8	1598.1	1880.3	2070	2366.5	2665	2915.5	3184.9	3595.4	3975.5	4390.3	4782.7	5218.1	5696	6183.4	6470.9	7057.4	7402.1	7815.9	8041.8	8674.6	8998.5	9170.1	9521.3	9777.4	10022	10284	10280	10557
0	2.6827	0	1.1469	7.0391	0.96509	4.7551	0	0	0	10.86	28.444	43.838	59.028	92.221	122.87	163.11	266.65	364.05	494.61	630.64	768.22	916.91	1073.6	1189.8	1366	1576.5	1776.1	1957.2	2100	2350.6	2517.4	2714.4	2931.9	3126.4	3346.4	3569.7	3870	4058.5	4095.5	4282.5	4385.5	4662.5	4707.5	4776.2	4856.3	4932.3	4928.5	4660.6	4594.8
5.4308	2.8782	0	0.37196	0	0	0	0	0	0	0	0	0	0	16.769	69.366	105.28	173.79	203.44	310.01	444.93	542.53	699.45	836.37	1026.3	1096.1	1270.2	1368.2	1628.6	1771	1987.5	2100.1	2342.2	2568	2709.1	2862.6	3145.8	3208.2	3421.6	3681.3	3822.5	4092.4	4090.1	4188.4	4278	4507.4	4645.2	4705	4542.9	4643.3
0	0	0	0	4.088	16.402	51.467	103.34	190.58	291.12	419.29	563.9	808.47	968.66	1212.4	1432.3	1727.3	1937.2	2227.9	2507.6	2801.4	3062.1	3532.5	4099.1	4423	4727.5	5255.8	5588.7	6149.2	6398.1	6958.6	7349.1	7811.3	8018.1	8163.1	8759.9	9474.6	10096	10511	10767	11339	10995	11314	11636	11585	11681	12015	11498	11057	11482
1.339	12.611	13.362	0.88943	0	0	0	0	0	0	0	0	0	63.187	130.64	221.88	305.67	430.06	594.45	737.15	961.8	1190.8	1502.8	1942.9	2089.2	2475.4	2836.9	3109	3789.8	4113.4	4535.6	4484.5	4854.5	5100.9	5410.3	5834.4	6022.6	6583.9	6323	7357.3	7668.7	7712.4	7840.6	7949.4	7728.2	7430.6	7549.3	7939.8	8253.8	8101.7
0	3.705	0	7.8598	0	2.5667	0	0	20.689	47.345	123.12	250.4	426.23	594.74	852.1	1086	1397.5	1718.1	2097.6	2464.7	2874.4	3357.2	3863.8	4219.2	4807.2	5109	5579.6	5985.9	6295.9	6628.4	6969.9	7341.7	7671.6	7997.5	8243.9	8676.8	8931	9301.6	9436.6	9634.2	9715.2	9914	10054	10286	10238	10518	10687	10759	10855	10540
0	13.347	5.5677	4.3732	0	3.6572	0	4.8665	0	0	5.8422	0	6.6254	0	0	0	0	0	0	0	0	6.4224	26.282	43.97	102.34	177.34	273.15	345.22	448.66	516.53	612.84	788.85	950.45	1110.9	1237.2	1455.9	1612	1752	1839.2	2016.2	2150.8	2323.2	2337.7	2414.4	2556	2648.6	2762.7	2818.2	2961.9	3025.6
1.2513	7.5895	0	0	3.5588	0	1.7343	8.0155	27.584	59.989	122.77	203.04	340.94	483.33	664.43	896.94	1122.7	1415.6	1736.7	1939.6	2226.7	2577.8	2833.6	3180.4	3466.5	3871.6	4281.5	4512.9	4834	5136.5	5464.6	5694.4	5932.9	6362.2	6680.4	7215.5	7278.6	7387	7637.2	7845.1	7979.9	8020.5	8166.7	8071.5	8165	8255.8	8346.7	8365.9	8235.2	8437.7
3.0865	1.4413	0	0	4.0338	0	3.5344	4.5265	20.622	11.129	44.068	78.223	114.82	180.94	284.13	438.29	559.62	746.21	1200	1461.9	1617.7	2138	2504.6	2882.3	2895.4	3183.2	4145.4	3924.2	3982.2	4917	5455	6709.8	7179.8	7704.9	8309.5	8720.2	9514	9892.5	10565	10824	11038	11688	12076	12263	12811	12585	12698	12995	13127	13201
2.7204	0	0	2.8981	0	6.6805	9.5939	23.853	28.514	61.625	84.986	128.67	190.71	262.95	347.02	462.21	527.04	594.01	609.94	721	812.16	913.47	991	1173.8	1380.9	1563.4	1799.6	1992.6	2184.5	2393	2620	2962.8	3361.6	3561.8	3886.7	4037.5	4170.2	4435.5	4641.3	4849.3	5055.5	5234.2	5317.8	5429.7	5456.6	5652.2	5717.9	6013.1	5822.1	5863.2
0	1.6274	0	1.0605	2.9566	1.3693	4.2568	0	1.5483	0	0	0	0	0	0	0	0	0	0	0	17.761	85.441	169.86	270.1	382.69	475.39	619.73	760.55	947.2	1141.7	1289.8	1449.8	1622.8	1818.7	2042.8	2089	2286.7	2279.1	2528.4	2571	2646.6	2782.7	2853.2	2913.9	2874.3	3004.1	3004.9	3066.7	3168.7	3138.2
0	3.7397	0	5.5194	0.78447	5.9218	2.6421	0	0	12.398	23.236	54.657	102.8	182.38	292.19	325.44	452.78	625.21	757.71	970.01	1130.4	1381.6	1627.3	2038.9	2077.6	2526.5	2650.7	3116.6	3378.3	3269.9	3168.2	3546.1	3823.3	3710.2	3745.2	3946.2	4171.1	4356.4	4898.4	5173	5466.5	5337.2	5407.4	5322.3	4936.5	5034.3	5144	5342.2	5387	5227.7
2.9359	0	0	0	0	5.0492	8.4787	23.521	16.578	0	0	29.829	71.308	128.33	227.5	340.12	458.62	678.42	883.04	1144.7	1476.2	1812.2	2052.8	2449.6	2856.3	3396.7	3787.7	4260.8	4597.9	4946.6	5453.5	5772.2	6201.1	6618.4	7389	7661.8	8012.7	8592.1	8987.6	9283.4	9430.6	9759.4	10162	10470	10812	10898	10845	10918	11044	11162
0	0	0	7.4255	8.1292	7.5618	17.699	14.929	19.278	4.8908	16.605	20.439	30.226	37.249	76.628	115.6	177.52	335.33	497.93	742.65	1014.6	1318.2	1577.9	1955.3	2200.3	2601.7	2966.3	3537	3962.7	4162.5	4563.1	4885.6	5104.3	5469.1	5852.5	6288.1	6410.3	6800.1	7105.5	7123.3	7430.8	7634.9	7740.1	7836.1	8215.9	8179.4	8198.6	8323	8199.5	8248.1
0	0	0	5.1948	2.594	5.2007	6.8859	27.315	28.938	37.561	51.162	72.089	125.65	201.13	294.48	414.14	497.72	593.21	729.84	814.65	946.76	1079.4	1273.1	1353.9	1514.2	1607.6	1755.9	1911	2055.6	2124.4	2253	2374.9	2609.7	2691.9	2833.4	3009.5	3104	3275.5	3279.4	3515.8	3491.8	3648.9	3680.4	3715.5	3782.1	3846.8	3898.6	3807.6	4018.4	4076.9
0	2.3314	0.61519	0	1.3932	4.0264	11.235	14.421	18.835	15.519	13.317	59.77	116.28	206.67	350.82	451.08	646.54	876.67	1043.2	1257.3	1393.8	1569.9	1882.8	2117.2	2567.4	2541.4	2993.4	3172.2	3368	3681.4	4086.9	3925.6	4178.1	4102.9	4377.2	4679.5	4820.5	4963	5041.5	5317.1	5445.1	5541.6	5636.8	5623.3	5565.9	5782.4	5818.6	5731.2	5843.7	5880.8
6.5987	0.57395	0.1559	0	4.7776	0	2.4384	0	0	0	0	0	0	0	14.729	58.024	86.321	117.4	142.25	201.09	286.38	366.89	441.27	572.89	651.05	745.24	809.85	937.54	1075.2	1236.6	1381.9	1482.9	1577.4	1720.7	1877.2	1903.6	1921.1	1952.7	1987.7	2108.5	2179.4	2272.8	2298.3	2347.5	2362.8	2424.8	2510.2	2468.7	2531.6	2534.8
0	0	0	3.1965	47.196	92.932	91.786	80.838	129.18	146.76	142.55	201.61	260.23	336.03	407.91	514.98	679.66	809.95	721.08	905.59	1115.4	1297.9	1524.8	1773.2	2043.7	2366.4	2484.2	2626.3	2924.3	3079.2	3199.3	3581.6	3714.2	3968.6	4233.5	4336	4519.9	4815.3	4884.8	4893.1	4985.1	5132.9	5264	5479.3	5466.8	5385	5565.3	5596.2	5524.6	5663.7
0	0.21395	0	13.428	0	0	3.492	0	0	9.4501	42.944	91.496	165.96	237.52	363.68	463.71	618.21	803.28	973.16	1236.1	1542.1	1848.9	2080.8	2404.2	2784.3	3108.8	3363.7	3651.4	4040.9	4385.6	4857.9	5149.3	5447.9	5794.4	5999.6	6487.9	6712.4	6982.6	7207.9	7374	7541.6	7762.8	7950.4	8150.4	8226.5	7786.2	8020.6	8175.8	7996.8	8162
0	0	0	5.0259	3.6175	15.146	9.8115	18.971	17.038	22.226	55.459	121.75	226.29	405.22	617.33	882.97	1235.1	1647.5	2049.6	2508.2	3134.1	3686	4226.8	4759.6	5487.3	6165.1	6492.3	7443.4	7933.1	8596.6	9059.6	9754.8	10154	10756	11366	11779	12339	12691	13196	13550	13848	14398	14462	14584	14799	15038	15223	15433	15403	15525
16.638	12.414	6.0478	4.9286	0	0	0	0	0	23.145	96.841	219.58	320.2	513.65	689.52	941.83	1272.5	1613.1	1786.9	2381.7	2755.4	3250.5	3731.9	4117.4	4869.2	5397	6047.9	6599.6	6951.8	7489.5	7778.6	8200.9	8549.7	9274.4	9619.9	9987	10286	10712	11196	11554	11699	11684	11660	11800	12034	11988	12270	12120	12432	12640
0	0.64398	0	0	0.86178	4.147	2.7281	0.63419	0	11.22	28.106	67.656	120.01	238.94	382.73	579.09	843.29	1082.4	1438.9	1847.8	2268	2670.4	3390.5	3848.8	4255.8	4880	5499.5	5693.8	5952	6304.4	6784.4	7433.2	7798.2	8276.1	8705.1	9065.6	9245.7	9598.5	9894.7	10138	10424	10455	10660	10676	10609	10636	10738	10823	10942	10832
0	0	0	3.2275	4.4248	39.382	24.781	25.435	22.445	0	0	26.952	88.201	177.95	277.92	477.99	581.83	788.81	1040	1280.4	1446.8	1804.1	2103.3	2503.2	2759.9	3141.7	3460.2	3876.4	4077.3	4366.4	4823.3	4929.5	4992.5	5292.3	5144.8	6310.3	5666.9	6060.1	6473.6	6827.5	7334.3	7059.7	6977.6	6842.4	6803.9	6932.7	7206.5	7353	7417.8	7481.7
0	0.78028	0	0	3.3566	0	6.7686	1.8725	16.672	13.36	28.311	43.003	76.919	101.57	158.15	218.46	276.78	386.47	489.04	587.74	755.15	861.8	1006.3	1227.9	1471.2	1672.6	1904.3	2049.1	2357.3	2637.2	2694.2	2934.3	3002.3	3125.9	3231.8	3370.4	3528.2	3650.6	3736.3	3898.3	3909.5	4052.3	4082.4	4187.8	4297.9	4345.1	4108.8	4035.2	4042.9	3962.4
11.268	0	0	2.4119	3.0324	0	0	42.017	116.2	220.95	389.19	614.72	835.38	1189.4	1513.5	1948	2401.3	2847.9	3323.1	3699.7	4321.5	4776.4	5085.3	5730.5	6141.7	6535.1	6872.2	7209	7591.6	7998.7	8466.5	8890.6	9200.9	9697.6	9908.3	10222	10463	10633	11243	11296	11823	11871	12049	12215	12281	12304	12534	12529	12693	12618
0	13.107	0	7.2299	0	0	9.596	8.008	0	0	21.877	36.444	89.323	152.87	260.76	385.5	520.54	736.64	940.55	1205.5	1500	1709.8	2046.7	2382.8	2593.7	2860.9	2589.4	2749.4	3025.7	4032.5	4309.3	4490.6	4735.4	4997.1	5246.8	5386.3	5654.3	5812.3	6189	6286.8	6467.2	6530.2	6658.5	6801.4	6964.4	6944.5	7032.1	7092.6	6725	6723.6
0.47515	0	0	0	5.0604	1.7804	9.364	11.535	54.786	125.11	258.38	455.08	629.39	672.03	1139.5	1158.4	1397.9	1664.4	2055	2520.7	3355.9	3753.3	3733.5	4450.6	5149.9	7208.5	7645.9	8274.8	8268	8920.7	9783.3	10112	11065	12098	12673	12963	14305	15245	15191	15466	16568	17977	17470	17803	18207	17455	18125	18038	18262	18831
0	0	0	0	0.1462	4.4401	14.743	17.801	9.2502	12.276	10.9	6.3979	0	0	2.9683	6.1635	39.861	77.359	138.96	195.61	260.39	337.41	450.36	554.9	705.75	773.36	917.73	1058.7	1161.5	1360.9	1499.5	1667.4	1841.4	1976.5	2209.9	2376.6	2516.9	2594.8	2845.3	2882.7	3166.3	3272.9	3276.8	3356.8	3414.6	3596.2	3596.8	3805.9	3807.7	3929.5
19.095	12.027	0	0	0.9149	0	0	0	0	0	18.355	158.89	219.51	347.82	489.9	742.41	850.46	1093.5	1298.4	1577	1816.5	2087.3	2395.7	1632.3	1736.7	1961	2089	2300.1	2471.3	2733	2927.9	3282.1	3406	3697.3	3867	4197.5	4342.3	4546.6	4659.5	4936.9	4898.1	4936.8	4990.7	5081	5216	5203.8	5392.2	5321.8	5465.5	5530.5
0	0	0	0	38.273	93.998	145.11	165.21	221.26	261.24	275.24	415.84	470.96	626.21	720.02	891.93	1192.5	1370.4	1357	1534.2	1682.1	1986.3	2008.1	2230	2333.7	2346	2574.5	2668.5	2691.8	2919.6	3103.2	3230.5	3189.3	3291.7	3446.6	3541.5	3660.9	3762.5	3896.1	4088.3	4261.7	4461.8	4525.1	4556.1	4536.7	4676.2	4701.8	4755.7	4693.3	4714.3
0	0	0	0.25731	1.3537	0	39.067	84.804	172.82	326.8	506.93	784.37	1079.7	1347.6	1729.4	2161.4	2594	3010.2	3433.1	3907.1	4434.1	4782	5148.2	5599.4	5924.5	6366.2	6630.5	7109.4	7442.7	7771.9	8099.1	8440.7	8727.5	9092	9536.5	9628.5	9930.5	10033	10577	10552	10706	10930	11089	11134	11077	11372	11305	11472	11635	11389
3.3095	4.5391	0	0	0	0	5.921	0.11548	3.3964	0	20.956	28.23	51.819	101.82	180.35	317.04	459.3	620.65	812.03	1007.5	1294.9	1530.1	1772.7	2104.3	2336.4	2457	2677.9	2839.8	3184.3	3283	3747.3	4041.7	4171.9	4591.5	4960.5	5102.3	5546.7	5688.8	5981.4	6338.9	6527.3	6748.2	6872.5	7023.9	7169.9	6971.3	7236.6	7278.2	7213.2	7147.4
0	11.392	0	2.7956	14.572	0	0	0	8.2242	13.841	64.111	126.31	248.55	343.16	573.21	774.38	1057.5	1296.2	1547.5	1869.7	2060.1	2418.9	2706.5	3292.2	3663.7	4020.2	4448.8	4475.8	5173.1	4749.6	5121.2	5545.5	5613.4	6090	6662.5	6858.4	7187.3	7191.6	7505.9	7563	7926	7751.2	8005.7	8243	8462.9	8479.8	8365.7	8404.5	8518.1	8586.7
1.3488	5.0665	0	8.7783	7.5126	0	0	0	0	0	0	36.127	84.398	131.08	217.95	330.17	449.96	611.19	847.01	1103.9	1356	1691.5	1965.5	2276.3	2596.6	2966.2	3302.5	3607.7	4034.4	4264.3	4474.6	4912.9	5232.4	5484.7	5624.6	5861.5	6181.6	6489.6	6654.1	6694.3	6456.8	6573	6750.7	6763.2	7052.4	7297.6	7264.4	7225.5	7116.7	7133.1
0	0	0	6.4292	6.4107	0	2.4319	15.673	12.193	7.6968	22.477	3.9885	20.023	61.026	96.083	163.41	229.55	331.75	455.44	592.13	745.49	939.9	1169	1343.8	1628.8	1854.8	2099.5	2362.8	2619.3	2814.9	3072.8	3351.3	3656.5	3883	3983.2	4321.1	4455	4660.7	5027.3	5051.5	5280	5494.1	5475.5	5694.3	5706.3	5721.1	5792	5828.9	5762.3	5921.9
0	3.1127	0.25983	5.1625	1.3977	0	0	3.573	17.017	16.912	34.226	74.045	140.68	250.23	351.08	486.94	636.76	797.23	877.83	1078.7	994.92	1196.8	1527.7	1720.6	1871.4	2157	2453.6	2764.1	2780.5	3170.9	3287.1	3305.6	3533.9	3625.1	3719.2	3929.4	3984.3	4405.2	4464	4822.3	4927.7	5092.3	5176.8	5247.5	5196.9	5388.1	5583.6	5760.7	5694.8	5716
5.0313	0	0	4.1344	18.665	0	0	14.05	52.25	111.81	184.34	265.04	393.34	675.8	895.42	1205.8	1518.2	1802	2215.4	2675.6	3178	3703.2	4155.1	4642.7	5260	5767.6	6310	6881.2	7358.3	7937.3	8438.9	9116.6	9174.6	9800.1	9959.8	10364	10793	11010	11472	11681	11694	11728	12008	12310	12236	12197	12316	12456	12402	12569
0	2.2336	0	0	3.8964	10.82	11.314	15.23	26.807	45.022	84.195	125.3	192.88	242.17	323.09	455.49	569.92	717.23	912.83	1116.8	1355.8	1585.2	1846.8	2261.3	2472	2732.9	3091.5	3315.1	3637	3784.6	4171	4528.3	4838	5270.8	5568.7	5914.5	6290.2	6558.7	6797.8	7088.6	7185.8	7377	7537.5	7685.6	7823.3	8029.8	8248.5	8218.2	8473.8	8558
0	3.4918	0	8.3407	0	3.6305	0	3.4793	1.1076	1.6661	0	7.2346	9.3853	2.8689	6.498	8.6322	9.1814	17.038	20.71	10.624	12.18	43.58	116.2	185.43	302.94	416.06	540.49	691.09	808.51	949.22	1102.5	1347.5	1516.4	1551.7	1704.7	1905.3	2287.4	2580.5	3047.4	2959.5	3357.6	3200.5	3475.2	3506.6	3464.4	3665.9	3731.3	3799.9	3892.4	3857
0	0	4.5095	0	5.8726	14.975	15.517	27.397	30.21	21.25	48.791	67.588	134	219.69	392.56	603.58	813.68	1135.5	1453.4	1804	2155.2	2538.3	2830.7	3128	3491.7	3799	4195.3	4624.4	4897.7	5417.3	5858.4	6341.8	6674	7161.9	7618.6	8104.8	8423.2	8713.9	9097.6	9310.7	9726.2	9025.5	9043.1	9374.2	9167.8	9628.5	9649.8	10003	10119	10137
0	0	2.5016	1.681	0.82675	9.8457	14.829	42.109	88.691	147.52	233.99	328.28	486.56	637.58	765.31	979.15	1170.4	1197.6	1349.7	1523	1657.1	1798.6	2027.1	2240.2	2429	2717.3	2913.3	3395.4	3512.1	3684.2	4021.1	4264.8	4394.9	4650	6000.6	6607.9	6847.6	5867.6	6135.5	6693.5	6173.4	6382.5	7679.9	6729	8235.4	6486	6893.5	7003.3	7311.1	6991
0	3.1384	0	1.8906	11.668	0	4.5213	21.519	35.919	71.799	133.13	234.25	308.65	442.62	640.26	747.83	1013.9	1109.2	1448.6	1663.7	1988.3	2179.9	2540.9	2872.9	3075.7	3506.4	3721.7	4034.8	4801.5	4747.3	5126.8	5266.1	5575.4	5880.7	6153.9	6215.3	6765.8	7021.9	7157.8	7407.9	7834.2	7915.3	8033.3	8108.8	8218.2	8136.5	8442.3	8343.7	8153	8190.7
0	0	0	0	7.5618	3.7425	15.756	32.741	39.904	55.92	111.78	175.46	274.11	293.85	456.67	570.06	728.32	873.24	1005.9	1173.2	1268	1514.8	1537.7	1779.3	1944.5	2274	2490.4	2529.4	2715.4	3249.9	2983.4	3537.6	3675.7	3855.3	3982.7	3736	4314.1	4087.6	4151.2	4099.4	4157.8	3938.2	4014.6	4059.3	4078.7	4093.3	3944.1	4001	4093.9	4079.5
0	0	0	0	3.0155	26.347	39.479	100.02	147.6	183.1	250.33	263.07	337.5	354.95	402.03	407.74	447.05	453	475.39	461.07	440.12	455.78	432.59	477.39	475.85	515.98	699.21	1167.4	1427.8	1509.5	1760.9	1902.4	2153.6	2338.9	2460.6	2719.1	3057.5	3247.8	3602.5	3603.6	3877.5	3748.5	3893.5	2913	2911.5	2991.8	3116	3178.9	3263.8	3312.9
0	0	0	0	0	0	29.309	96.741	139.62	276.51	475.34	664.52	868.66	1134.2	1394.5	1673.5	1997.1	2344.5	2730.6	3093.8	3578.6	3962.2	4390.4	4499.7	4937.3	5612.2	5807.6	6457.2	6863.3	7319	7523.3	8068.4	8273	8420.6	8865.3	9851.5	10270	10656	10464	11089	11200	11218	11446	11991	12047	12027	12526	13070	12869	10591
0	0	0	0.65558	6.8307	0	5.2054	2.6067	0	0	1.5594	0	0	0	0	12.784	41.054	83.165	124.33	198.01	333.59	453.12	607.95	838.79	1056.1	1232.5	1496.2	1727	2061	2343.9	2579.8	3016.8	3317.8	3624.6	4064.7	4425.3	4800.6	5151	5519.6	5777.4	5860.3	6148.7	6246.9	6578.8	6768	7197.4	7318.8	7314.6	7232.9	7561.7
0	0	0	0	10.816	17.448	23.676	38.41	75.73	123.12	212.69	311.15	459.53	681.47	936.12	1142.9	1475.3	1805.9	1977.8	2374.1	2658.9	3019.6	3463.4	3894.3	4318.2	4753.5	5226	5583.8	5955.6	6410.5	6847.3	7143.1	7660.6	8403.7	8772	9460.4	9655.4	10124	10121	9866.2	11028	10251	10826	10854	11839	11700	12398	10256	10829	10676
0	0	0	0	3.0369	5.0091	32.734	20.013	36.304	68.005	111.53	189.14	265.03	416.85	599.52	866.96	1158.7	1424.7	1809.1	2207.2	2579.8	2934.3	3350.9	3717	4240	4673.7	5097.8	5572.9	5969.1	6521.9	7091.3	7515	7769.1	8192.3	8769.2	9389.6	9837.1	10199	10421	10903	11210	11386	11463	11488	12074	12007	12097	12355	12224	12310
0	16.242	0	4.1927	3.9477	1.4055	4.0338	13.443	2.4823	13.699	39.305	97.468	170.17	262.82	451.81	584.56	713.53	938.77	1167.4	1486.1	1666.1	2044.9	2392.5	2785.5	3202.9	3622.8	4139.5	4464	4853.2	5138.9	5524.3	5644.7	6209.9	6458.3	6669.2	7251.7	7465.2	7655.8	7936.8	8158	8504.7	8571.2	8835.7	9023.1	8723.5	8766.5	9255.6	9277.5	9385.3	9399.9
0	4.1493	10.852	8.5324	0	0	0	0	0	0	0	0	0	0	0	0	0	0	0	0	0	0	0	0	0	21.34	115.26	219.54	291.13	451.92	566.42	652.27	726.15	840.39	987.31	1179.6	1399.1	1634.7	1779.7	2068.3	2204.6	2373.7	2489.3	2571.7	2530.7	2693	2724.6	2839.1	2887.8	2864.1
7.0442	0	1.9755	4.2496	0	0	0.31502	0	0	29.259	111.94	261	462.84	737.17	1114.5	1467.5	1815.2	2342.6	2791.8	3057.1	3986.1	4365.3	5231.9	5198.2	5679.4	6498.5	7112.2	7555.2	7757.3	8246.2	7994.1	8720.4	9033.1	9175.1	9474.1	9625.9	10038	10103	10082	10368	10237	10638	10530	10764	11019	10880	11120	11103	11104	11175
0	0	0	0	2.394	13.16	22.512	41.219	65.467	175.52	341	556.07	863.98	1246.7	1664.4	2270	2453.9	3722.6	4310.5	4940.6	5850.4	6429.6	7171.8	8092.4	8831.8	9062.6	9814.4	11132	10869	11204	12053	12564	13493	13938	14797	14689	15437	15967	16020	16279	16817	16854	16988	17193	17360	17741	17732	18102	18145	18311
5.0966	2.2942	0	0	0	0.24831	1.9031	2.7363	10.808	8.2562	7.9205	29.013	47.23	67.838	25.527	27.416	58.145	81.047	137.63	226.84	349.48	444.12	575	755.62	912.84	1043.8	1241.9	1460.3	1639.4	1870.6	2002	2179	2421.3	2633.8	2762.6	2976.7	3235.9	3504	2936.5	3932.6	4056.4	3828.4	4178.6	4617.6	4779	4805.4	4322.8	5178.9	4122.7	6652.8
3.2933	4.7958	1.1063	6.8467	5.5271	0	0	0	0	0	0	0	0	0	0	0	20.39	70.304	147.29	248.19	341.26	431.36	542.38	677.39	766.08	898.14	1033.1	1143.3	1379.8	1566.9	1751.1	2019.1	2151.2	2365.4	2643.7	2806.7	3045.6	3210.4	3435.3	3548.1	3776.1	3984.8	4111.9	4257.4	4300.9	4368	4416	4380.7	4520.6	4511.8
10.209	1.4544	2.2364	0	2.7749	0	0	0	0	0	0	0	10.249	63.077	133.15	255.76	408.25	588.72	805.16	1084.4	1344	1580.9	1815.2	2139.4	2440.4	2719.1	3067.5	3420.6	3652.8	3729.3	4068.8	4658.4	4908.2	5193.3	5353.6	5746.5	5972	6316.9	6567.5	6930.8	7071.7	6992.6	7102.9	7190.9	7306.2	7547.6	7827.8	7661.6	7572.8	7878.9
0	0	6.1719	0	0	7.9984	1.5036	9.8009	31.619	99.112	183.53	306.93	495.54	710.86	962.38	1284.1	1641.4	2141.8	2556.2	3059.4	3758.8	3887.9	4594.9	5103.8	5706.4	6272.9	7059.9	6820.4	7882.2	8112.7	8469.7	8730.2	9219.8	9539	10378	10585	11085	11453	11973	12697	13274	13847	13866	14211	14112	14391	14270	14467	14465	14360
0	0	0	4.9283	19.848	23.071	19.528	29.228	48.06	112.59	215.27	379.44	579.36	816.04	1073.8	1326.7	1610.3	1958.2	2348.9	2764	3230.1	3669.4	4176.2	4674.6	5171.6	5424.7	5984.5	6530.8	7344.7	7649.9	8272.7	8691.7	9447.2	9901.5	10610	11175	11736	12098	12707	12862	13330	13275	13995	13950	14166	14119	14253	14426	14662	14523
0	0	0	0	0	11.373	23.677	71.731	119.4	190.91	299.19	477.38	678.79	908.03	1189	1486.8	1837.5	2203.8	2599.1	2942.4	3393	3753.6	4224.7	4645.4	4990.9	5473	5806.6	6174.5	7119.9	7192.8	7241.3	7841.9	8303.1	8539.9	8858.2	9161.9	9300.4	9882	9970.3	10150	10220	10809	11159	11312	11578	11377	11362	11605	11738	11936
0	0	1.2805	4.7737	5.0291	8.3269	18.981	26.832	28.987	26.477	43.437	47.103	104.59	185.7	291.46	420.03	577.54	774.01	1013.6	1290.8	1560.2	1897.4	2197.4	2517.7	2869.7	3214.9	3351.1	3637	3810.6	4425.9	4684.4	4976.3	5187.8	5231.9	5491.1	5538.3	5716	5683.6	6017.3	5889.7	6005.8	6008	6153.4	6170.1	6200.2	6369.3	6372.4	6331.3	6349.7	6407
0	5.8768	1.93	0	0	0	14.674	51.266	103.54	196.1	316.49	513.42	528.77	706.48	1134.8	1406.6	1770.7	2154.4	2092.1	2424.9	2811.4	3173.3	4103.3	4040.9	5280.2	5670.6	6382.5	6425	6608.7	6941.4	7368.5	7753.4	7937.9	8130.4	8224.3	8506.9	8930.6	9221.9	9619.3	9540.8	9819.3	9517.1	9475.8	9537.7	9451.4	9261.3	9387.2	9400.3	9493.5	9244
0	0	3.4902	3.5516	0	2.4499	0	0	0	0	0	0	0	55.327	53.08	92.45	130.63	200.53	259.76	373.73	495.65	627.7	749.32	851.81	1090.5	1292	1559.1	1740.8	1976.7	2291.2	2673.7	2908.4	3248.4	3675.3	3978	4266.5	4661.2	5147.3	5345.4	5645.3	5770.2	6199.8	6259.9	6546.6	6676.8	6868.5	7169.7	7262.5	7328.4	7284.1
0	0	0	24.974	4.6697	25.816	25.282	38.583	35.671	44.913	37.479	45.948	53.848	64.729	73.675	145.77	195.22	287.42	448.12	585.29	814.24	1102.1	1390.6	1754.9	2122.8	2440.5	2724.5	3102.9	3509.2	3866.6	4281.6	4564.5	4401.6	4639.7	4616.1	5087.1	5762.9	5791	6372.6	6875.6	7636.1	7514.5	7708.8	7810.9	7740.2	8064.5	8226.6	8509.6	8784.7	8781.4
1.2677	0	0	0.43736	9.0185	0	2.2753	4.0378	5.2366	15.665	10.771	2.0309	22.886	46.644	45.737	76.141	98.983	155.24	147.71	179.07	220.19	234.64	248.43	362.31	514.17	670.1	861.03	1089.3	1254.5	1472.6	1738.3	2136.5	2374.3	2673.5	2966.2	3267.8	3527	3820.8	3818.3	4217.9	4493.1	4252.6	4503.9	4569.4	4792.9	4913.2	5002.2	4932.9	4919.5	4912.9
6.2464	2.4166	0	0	0	0	1.6352	12.559	27.68	76.809	170.03	273.45	425.09	604.64	833.01	1087.6	1261.4	1523.9	1801.2	2044.3	2366.1	2629.9	2964.7	3241.1	3422.3	3680.4	4059.8	4312.3	4459.1	4691.7	4970.8	5398.9	5678.2	5911.4	6170.2	6240	6503.2	6694.3	6923.7	6999.1	7236.6	7328.6	7374.2	7409.3	7412.9	7523.3	7715.6	7601.3	7652.2	7785.1
8.1551	0	0	5.8879	4.9745	4.5212	0	0	6.7262	8.0491	17.094	15.012	21.933	39.184	63.094	83.34	120.19	203.17	265.89	325.28	493.76	626.64	792.15	1042.2	1237.5	1550.6	1769.9	2103.4	2339.9	2670.1	2870.2	3278.3	3561.8	4053.1	4387.1	4861.7	5805.3	6278.4	7010.6	7238.3	7531.1	7621.3	7984.9	8075.5	8454.3	8413.7	8698.2	8677.2	8623.2	8762.5
0	0	0	8.0048	1.9956	3.6491	2.7359	0.16564	2.6098	9.8001	0	0	0	0	11.798	45.355	72.006	143.42	232.12	380.71	539.89	764.28	1005.9	1187.3	1486.2	1817.6	2082.7	2496.1	2650.6	3176.8	3551	3717.4	4177	4278.8	4847.2	5123.2	5542.6	5831	6138.9	6314.7	6600.7	6676.9	6801.9	6991.2	7122.4	7235	7349.6	7250.4	7429.8	6953.3
9.0869	9.1852	2.553	13.483	0	0	0	2.6983	0	0	0	0	9.366	5.485	75.889	123.89	154.07	210.58	271.1	361.94	447.66	546.79	642.19	771.05	916.88	1038.3	1166.2	1337.4	1408.7	1582.7	1691.1	2061.7	2156.6	2370.6	2646.8	2641.7	2846.1	3117	3075.8	3448.5	3223.7	3745.3	3700.1	3798.5	4029.8	4311.4	4420.1	4183.3	4047.1	4267.9
0	0	0.44293	0	8.6716	6.2228	18.333	0	13.119	0	32.258	63.917	98.029	177.75	297.59	427.81	556.58	705.12	835.06	1010.5	1248.8	1328.1	1873.3	2025.8	2249	2500.6	2811.5	3296.6	3672.1	4126.3	4369.8	3948.2	4048.1	4098.6	4374.8	4388.5	4677	4748.2	5053.8	5136.5	5441.2	5593	5791.5	5944.7	6123.6	6320.1	6575.3	6289.2	6606.3	6659
0	0	0	12.115	1.1645	0	5.5	9.9806	36.256	56.095	108.92	171.31	269.85	430.31	646.81	897.73	1210.4	1671.8	2063.2	2461.6	2982.5	3430.5	3887.3	4380.7	4739.1	5196.1	5524.9	5866	6488.5	6855.3	7270.3	7605.5	7968.6	8545.4	8851.6	9103.5	9472.1	9638	10151	10014	10303	10334	10656	10624	10797	10575	10735	10952	11031	11400
0	5.9796	4.5428	24.695	39.11	53.715	0	0	0	0	0	0	0	0	26.01	102.94	214.49	446.14	664.81	768.56	1136.4	1457.1	1601.2	2184.7	2443.1	2620.6	3012.1	3301.4	4212.1	4233.3	4697.7	4348	4551.7	4766.1	5121.3	5187.7	5244.3	5574.7	5684.8	6041.5	6050.1	6244.1	6651.4	6819.7	6954.4	6529.8	6154.3	6003	6091.8	6086.2
0	0	4.1165	1.6085	13.054	2.6185	5.7444	9.1563	4.1221	15.525	36.023	66.689	104.85	217.2	310.62	423.98	544.9	698.45	833.93	1020.3	1207.9	1372.4	1538.8	1689.9	1895.4	2099.5	2300.6	2485	2618.5	2701.3	2992	3197.7	3428.5	3627.4	3819.9	3975.5	4186.6	4339.8	4418.4	4674.5	4812.6	5063.3	5110.3	5271.5	5528.4	5477.7	5678.8	5633.7	5617.4	5851.4
0	0.30989	0	4.216	0	1.7425	11.38	27.402	44.352	44.63	75.616	136.86	211.91	366.36	531.64	787.64	940.59	1193.8	1613.7	1911.2	2477.2	2939.4	3528.9	4155.3	4718.4	5464.9	6329.9	6818.1	6683.9	7312.9	8095.2	8729.1	9997.8	10327	11259	12300	12804	13313	13839	14128	12802	14866	14698	14707	14216	14664	14932	14908	15153	15115
0	0	5.3279	0.30462	7.0868	9.218	6.0067	22.575	17.284	23.384	36.356	30.747	11.438	4.0387	8.8955	39.342	76.498	152.82	256.2	405.86	580.66	780.87	1028.9	1190.9	1532	1895.3	2151	2484.3	2777.2	3116.5	3572.6	3621.4	3920	4540.5	4668.4	4961.8	5085.1	5572.1	5683.2	5925.2	6104.4	6445.5	6513.2	6737.1	6871.7	7089.3	6948.7	7020.4	7051.5	7084.8
0	0	0	14.894	4.573	7.1963	9.1229	49.646	88.417	145.47	195.28	299.69	442.9	578.76	744.12	967.64	1178.4	1488.6	1803.8	2199	2493	2741.1	3107.7	3169.5	3390.6	3620.5	4003.9	4323.9	4723	5037.1	5311.7	5566.7	4873.3	5436.9	5891.3	5956.9	6193.3	6597	6804.7	6899.5	7207.4	7238.8	7419.1	7467.7	7941.4	7841.4	7882.4	8106.2	8217.8	8262.9
0	1.1544	0	3.3453	0	11.317	5.3747	22.851	56.359	140.57	295.02	474.58	762.92	859.46	1114.5	1923.9	1923.6	2410.9	2731.8	3910.4	4871.8	5054.6	6050.1	5045.2	6308.9	7964.8	7428.5	7466	10135	9115	11035	10383	10810	11651	11613	12165	12761	13147	13204	13434	13850	13577	13697	13555	13452	13248	13411	13498	13481	13371
0	0	0	0	39.013	89.403	163.47	247.09	340.16	430.37	496.18	599.84	708.74	807.32	957.93	1129.9	1321	1491.9	1741.2	1940.5	2174.4	2440	2816.8	3079.2	3521.8	3863.3	4294.2	4559.7	4921.3	5211.8	5707.1	6279.7	6626.8	6859.5	7241.2	7896.5	7809.5	8095.7	8152.8	8477.7	8626.8	8672	8878.2	8655.4	8597.6	9189.1	9119.1	9192	9113.8	8680.4
37.004	15.449	0	0	0	0	0	0	0	0	0	0.79138	65.917	140.83	265.8	428.81	585.67	813.22	1017.3	1283.2	1537.3	1843.3	2092.8	2361.2	2779.5	3091.1	3466.5	3754.3	4172.4	4244.4	4654.1	5223.6	5544.2	5950.3	6315.5	6708.6	6976.4	7319	7478.1	7807.8	8158.4	8092.9	8271.5	8406	8652.9	8931.4	8768.8	8640.4	8851.6	8817.2
0	12.492	27.399	40.915	0	0	1.6972	6.6694	18.401	0	0	0	0	20.489	37.14	73.859	143.53	236.45	360.93	523.33	698.25	888.11	1105.9	1313	1567.7	1869.9	2168.8	2460.1	2829	3102.6	3474.6	3861.9	4199.7	4649.1	5035.8	5291.8	5675.3	5843.8	6178.4	6351.4	6515.9	6792.8	6935.5	6968.4	7202.7	7360.5	7511.6	7684.6	7691.5	7749
0	0	0	3.2416	7.7422	5.2112	1.133	13.74	10.248	28.051	59.978	103.29	153.41	253.03	386.47	537.6	682.29	812.15	1001.7	1163.8	1355.6	1610.7	1763.3	1978.7	2177.9	2326.7	2485	2890.9	2936	3053.1	3248.7	3576.8	3818.7	3974.4	4244.6	4462.1	4795.8	5046.4	5120.7	5421	5591.7	5615.6	5642.3	5772.3	6107.9	5994.7	6202.7	6153.1	6432.9	6460.6
0	1.9699	0	0	5.9651	0	3.8696	0	7.6367	8.2118	25.697	63.941	115.41	196.6	299.21	342.94	448.75	559.16	693.65	854.33	1018.9	1169.3	1368.2	1602.5	1874.1	2077.2	2416.5	2751.6	3177.4	3276.9	3667.8	4013.8	4312.7	4567.5	4865.5	4977.2	5454.9	6044.4	6134.2	6276.1	6624.9	6532.1	6845.8	7216.6	7408	7483.5	7507.3	7699.8	7479.5	7551.1
0	3.4434	0	1.0444	4.0602	0	0	0	0	0	0	0	0	13.211	41.958	61.051	94.889	148.18	209.45	278.51	353.66	437.78	515.56	625.5	978.52	894.09	1329.7	1150.5	1270.5	1309.6	1609.3	1950.8	2101.2	2191.1	2269.4	2529.9	2668.3	2786.7	2829.7	3010.8	3098.6	3198.4	3106.5	3152	3224.2	3533	3878.3	3693.5	3741.3	4132
0	1.3277	0	0	0	8.0944	19.356	25.021	28.671	35.913	63.878	72.553	95.147	118.31	147.82	196.22	248.81	333.84	372.51	506.4	585.95	714.98	833.13	979.92	1087.3	1212.3	1358.5	1406.3	1496.7	1597	1686.6	1865.1	2093.7	2574.1	2913.9	3073	3171.6	3356.4	3533.7	3747.6	3812.5	3997.1	4080.8	4226.1	4313.1	4297.6	4405.6	4505.6	4346.2	4450.2
0	0	0	1.9518	6.6725	2.6918	11.867	25.861	29.644	51.491	67.726	84.938	105.42	174.07	260.88	330.89	395.78	475.52	579.12	675.92	807.3	948.95	1077.9	1172.4	1350	1458.3	1726.6	1886.9	2053.1	2227.1	2403.1	2595.1	2812.5	3103.3	3239.4	3573	3700.4	3946.8	4078.6	4336	4596.2	4584.4	5000.7	5012	5254.7	5161.2	5341.7	5468.2	5527.6	5669.6
3.1627	0	0	0	4.3838	5.668	6.226	18.295	6.6139	34.839	77.563	138.21	264.18	395.27	571.58	745.9	964.37	1322.2	1635.6	1995	2467.8	2828.8	3316	4236.4	4524.9	5357.4	5423.6	5888.4	6141.4	6563.3	7070.2	7735.1	7874.6	8190	8624.7	9384.1	9536.5	9911.6	10078	10514	10660	10161	10623	10474	10687	10884	11134	11227	11400	11396
0	7.9481	0.49518	0	0	1.4818	0	0.36563	0	24.122	47.045	30.944	92.107	120.2	142.17	197.14	262.99	327.59	443.44	503.1	620.6	748.7	907.93	1105.1	1332.9	1446.6	1656.7	1892.6	2158.2	2217.9	2489.6	3054.6	3281.7	3429.8	3634.7	3996.4	4240.2	4417.9	4555	4797.6	4850.9	5032.4	5274.7	5255.4	5401.4	5426.2	5407.9	5438.3	5439.9	5685.4
0	2.7651	0	0	0	2.4395	11.703	23.232	61.025	107.01	196.14	277.26	378.43	553.31	740.47	963.32	1165.6	1413.3	1694.2	1917.6	2340.7	2970.1	3102.2	3310.6	3814	4127.8	4378.9	4678	5034.9	5367.4	5532.3	5854.1	5999.3	6401.6	6765.5	7046.1	7403	7464.6	7588.6	7966.8	7979.8	8357	8498.3	8637.2	8696.1	8919.7	8874.6	9021.3	9179.8	9186.9
0	0	0	0	4.8408	4.7808	12.241	18.384	10.516	25.485	38.873	51.632	89.023	116.63	147.43	214.69	283.74	347.03	406.13	503.97	539.98	569.26	655.3	714.23	795.24	854.94	865.77	935.25	994.19	991.51	1125.8	1193.4	1215.7	1343	1429.5	1584	1693.3	1702.6	1852.2	1940.9	1991.5	2133.9	2092.5	2071.7	2156.3	2179	2234.8	2309	2332.7	2330.4
0	12.422	0	0	0	13.856	20.549	105.02	232.95	374.19	585.46	805.23	1130	1462.3	1786.4	2073.6	2439.4	2855	3139.9	3494.9	3888	4231.7	4052.8	4474.5	4918.3	5017.1	5598.3	5731.8	6063	6294.3	6338.1	6740.9	6386	7345.5	7453.8	7269.8	7450.1	7406.6	7490.6	7488.4	8422.6	8165.6	7132.5	7446.8	7740.9	8244.6	8489.7	8549.9	8563.8	8656.1
10.508	6.1242	0	0	0	0	0	12.031	18.095	61.501	118.1	211.05	356.44	511.53	703.01	930.49	1114.9	1512.8	1736.2	2105.6	2557.5	2980.5	3360.6	3736.5	4094.8	4544.3	5178.6	5504.2	5756.1	6248.5	6696.6	7115.1	6926.4	7443.2	7590.6	8301.6	8139.2	8612.8	8971.4	9375.1	9483.2	9891	10095	10268	10343	10665	10656	10832	10639	11006
4.7849	0	0	0	0	0.22627	7.3433	34.904	49.183	108.13	207.6	338.83	523.42	708.34	954.9	1173.3	1479	1793.9	2037.5	2356	2537	2897.7	3030.5	3248.7	3553.4	3763.5	3748	4221.6	4406.4	4587	4578.1	5030.1	5064.3	5538.8	5744.9	5817.3	6021.9	6037.3	6297.1	6376.5	6566.2	6800.7	6984	6974.2	7138.8	7090.1	7192	7235.7	7258.9	7384.8
0	0	0	11.997	7.5141	6.7011	7.5291	10.825	18.207	40.849	59.697	76.18	149.64	204.22	246.94	327.88	432.11	522.71	648.47	808.88	927.17	1121.4	1149.3	1339.3	1477.7	1664.9	1896.9	2154.6	2350.8	2699.9	2746.2	3229.4	3388.5	3513	3668.5	3921.8	4075.5	4150.3	4353.3	4485	4670.6	4782.8	4974.1	4910.7	5122.5	5277.8	5397.1	5370.4	5317.4	5442.3
2.2547	0	0	0.76799	0	1.1782	10.513	41.938	71.709	119.61	163.49	215.14	293.07	417.81	538.28	665.41	834.33	966.85	1145.4	1373.8	1573.1	1749.7	1928.2	2218.2	2288.4	2543.6	2802.5	3037.7	3075.7	3301.6	3602.8	4042.5	4249.4	4372.2	4746.4	3774.2	3726	4810.2	3666.9	4149.5	5047	4445.3	4465	4509.4	5488.2	4729.6	4456.7	4595.2	5177.8	4994.1
0	3.7265	0	3.0305	2.0872	0	3.7079	0	0	0	0	3.4278	23.922	62.849	171.64	256.72	408.68	602.48	865.71	1056.8	1350.8	1540.1	1891.3	1951.6	2246.8	2862.9	2975.9	3254.1	3432.2	3647	4014.3	4935.9	5017.2	5349.7	5598.2	5920.7	6291.9	6746.8	6792.1	6951.8	7178.6	7453.6	7416.8	8170.3	8251.6	8406.9	8624.5	8851.1	8890.3	8907.6
0	0.090185	0	1.9036	0	5.0333	8.0835	14.058	12.408	13.975	25.837	53.328	92.085	107.78	147.01	191.06	226.4	291.95	370.67	472.66	629.78	782.82	953.52	1174.1	1362.5	1687.8	1992.4	2314.3	2607.8	2848	3200.5	3524.3	4014.7	4414.4	4705.4	5061.8	5411.3	5740.8	6005.2	6427.8	5498	6999.1	6968.1	7126.4	7078.3	7307.9	7565.4	7760.5	7710.1	7865.4
0	0	0	1.357	19.999	27.411	24.453	29.243	40.41	6.3315	22.1	35.792	44.654	59.409	37.308	133.47	210.62	302.35	433.07	610.02	783.1	952.65	1210.5	1438.1	1710.1	1870.5	2030.2	1954.6	2172.5	2446.8	2659.8	2832.9	3044	3356.7	3576.7	3755.6	3935.4	4149.4	4354.4	4486.4	5314.6	4695.2	5016.9	5183.7	5142.6	5380.4	5452.6	5581.5	5950.4	5852.8
0	0	0	1.3321	6.0929	1.6269	10.633	19.513	7.4959	22.363	47.359	77.099	119.01	223.47	354.25	480.24	658.68	897.79	1106.6	1366.9	1724.6	2100.9	2294.9	2796.9	3007.5	3517.8	4052.9	4446.7	4898.7	4976.6	5455.7	5774.8	6255.8	6481.7	6976.6	7083.7	7408.9	7317.7	7390.4	8040.5	8126.8	8115.5	8512.6	8241.6	8290.2	8147.7	8294.7	8490.7	8411.3	8383.8
11.576	4.7493	0	4.2499	0	0	0	0	0	23.789	38.973	68	90.429	136.94	149.79	192.97	226.57	247.61	293.27	319.93	341.55	390.38	440.86	504.41	565.09	692.43	852.88	872.26	993.7	1091.9	1160.7	1367.9	1491.7	1732.9	1887.2	2167.7	2259.6	2432.3	2759.4	2972	2991	2919.7	2984.5	3014.1	3205.6	2972.4	3040.5	2974.9	2965.1	3083.9
0	0	0	0	13.319	4.3074	13.452	11.157	30.407	55.025	93.003	124.23	172.2	242.43	350.83	440.93	566.27	806.76	1026.8	1306.9	1577.1	1929.9	2296.9	2659.9	2740.8	3259.3	3618.6	4083.5	4474.7	4889.8	5358.1	5679.2	6108.1	6733.3	6850.1	7123.4	7432.9	7724.3	7981.8	8478	8504.9	8805	8970.8	8918.7	9137.1	9353.4	8387.7	9234.5	9447.7	9631
0	3.1055	3.8449	6.7741	0	12.961	1.2283	16.838	16.395	27.92	47.034	79.915	137.15	185.61	240.89	291.9	356.14	451.28	541.37	587.78	672.18	840.16	922.1	1048.8	1148.2	1290.6	1484.2	1665.9	1810.6	1920.6	2052.7	2198.8	2431.5	2624	2782.1	3005.2	3198.1	3401.3	3457.4	3733.6	3765.1	3910.1	3967.7	4136.6	4242.9	4773.2	4846.5	4978.3	5004.7	4963.1
0	0	0	11.449	25.508	43.637	51.812	55.952	93.497	124.36	129.19	166.34	165.41	208.92	145.88	178.48	216.95	267.58	315.41	368.22	439.5	577.02	736.84	900.47	1107.6	1277.9	1478.3	1761.5	2033.5	2394.6	2691	3067.1	3678.9	3552.6	3748	4260.5	4314.1	4358.4	4933	5101.9	5320.2	5567.7	6038.5	6235.8	6371.6	6367.6	6410.3	6412.6	6725.1	6830.2
0	0	0	1.0922	0	8.0305	4.1996	15.494	9.0004	25.958	49.074	112.23	197.02	274.19	404.13	591.85	694.65	958.26	1184.6	1549.5	1774	2216.4	2762.3	3184.4	3606.8	3720.8	4361.2	4861.1	4909.5	5371	5813.5	5968.4	6168.9	6599.1	6921.5	7696.3	8122.9	8406.7	8519.1	8917.6	9198.7	9011	9178.3	9331.6	9421.3	9078.4	9431	9971.8	10165	10360
0	3.9058	0	8.372	4.5211	0	0	9.0336	17.102	27.162	64.726	101.62	195.1	283.04	408.07	550.97	668.42	830.38	1068.3	1202.9	1380.2	1597.8	1712.7	1908.5	2001.1	2136.1	2243.2	2309.3	2488	2627.1	2626	2401.2	2789.8	2980.7	3107.2	3219.3	3394.4	3555.3	3710	3876.4	3940.4	3928.8	4075.8	4165	4322.7	4278.1	4243.3	4292.1	3785	4338.4
0	11.813	0	8.1296	0	0	0.994	0	0	8.1686	11.908	22.411	61.995	118.73	206.15	338.3	502.04	683.46	951.4	1154.9	1461.5	1760.5	1981.4	2623.7	2701.7	2964.4	3231.9	3596.4	3808.2	4267	4491.8	4773.6	5084.4	5342.8	5970.7	6314.3	6534.3	6577.9	6840.7	6820.1	7350.2	6993.8	7163.4	7181.8	7024.4	6857.9	6757	6863	6940.2	6834.6
6.4786	2.7551	3.5649	2.9903	0	0	0	11.222	58.235	100.09	184.54	288.81	416.04	606.82	854.38	1071.2	1406.9	1682.5	2033.6	2375.7	2674.6	2955.7	3353.9	3666	3905	4350.8	4466.4	4965.1	5131.1	5548	5663.3	6116.6	6261.8	6431.6	6838.7	7125	7277.9	7580.7	7949.7	8705.3	8654.5	8021.6	8038	8386.6	8176.2	8138.7	8259.8	8317.2	8293.4	8552.3
7.9508	0	0	0.278	4.6772	3.9966	0	0	0	7.2773	4.1039	14.568	19.851	57.695	112.39	210.89	310.61	443.43	546.56	721	896.05	1033.9	1129.3	1438.7	1586.2	1918.5	2145.3	2413.8	2561.9	2758.6	3031.8	3277	3515.1	3862.3	4054.5	4401.1	4638.4	4942.2	5347.7	5514.9	5711.6	5808.1	5881.7	6174.8	6604	6495.4	6766.5	6779.6	6735.8	7098.5
0	0	0	0	1.6976	13.224	1.3381	9.9647	10.423	50.305	101.66	189.63	395.59	605.21	835.84	1112.2	1487.6	1769.8	1996.1	2344.8	2994	3306.1	3412.2	3445.2	3932.6	4326.5	4701.8	5048.9	5386	5305.6	5642.1	5754.3	5779.8	6251	6459.5	6643.5	6932.5	7119.2	7946.8	7421.4	7490.4	8150.7	8353.5	8415.3	8638.9	8271.8	8441	7914.1	7844.1	7887.6
5.1657	0	0	2.5714	2.7811	0	2.4602	0	0	0	19.076	48.798	106.91	234	358.31	575.53	778.05	974	1377.1	1714.1	2006.3	2350.5	2919.8	3259	3124.2	3172.9	4451.4	3890.6	4277.9	4368.7	4928	6000.4	6186.5	6571.1	6884.9	7146.7	7338	7429.9	7612.9	8099.6	8193.8	8628.5	8979	9062.1	9251.2	9399.3	9487.2	9702	9722.7	9948.9
0	7.3775	11.085	7.4284	0	0.86663	0	0.0031539	31.033	82.911	146.46	263.9	394.2	528.29	741.55	970.09	1190.6	1459.3	1745.4	2013.8	2211.5	2547	2797.3	3188.6	3543.8	3918.5	4081.6	4517.8	4798.2	5164.7	5694.9	6106.2	6411.1	6609.9	6863.6	7341.1	7854.3	8132.9	8678	8791.1	9416	9361.6	9657.6	9790.5	9690.5	9831.3	9787.6	10082	10255	10084
0	1.1409	6.5953	6.1187	0	1.7259	0	3.9206	23.727	58.231	102.75	209.15	328.62	508.08	694	911.72	1161.6	1397.3	1639	1839	2189.9	2464.2	2858.2	3270	3585	3871	4409.4	4747	4987.4	5070.2	5162	5660.4	6002.7	6220.4	6563.4	6815.9	6852.5	7327.8	7567.8	7809	8163.4	8334.5	8686.6	8712.4	8436.3	8690.4	8732.5	8844.8	8910.2	8864.8
0	0	0	0	3.3899	2.1075	13.092	33.662	60.216	100.71	172.03	269.6	433.14	587.56	790.14	1058.9	1343.2	1615.6	1958.8	2303.7	2660	2955.8	3433.3	3919.9	4298.6	4683.9	5239.7	5758.1	6381.7	6724.7	7276.5	7549.8	8027.7	8391.2	8920.9	9286.1	9548.3	9982.7	10046	10340	10484	10702	10713	10806	10801	11161	11421	11408	11539	11479
0	0	0	5.8201	4.2691	0.53116	1.9573	21.505	17.211	11.351	25.686	34.743	58.874	126.5	217.48	299.01	376.11	519.85	664.17	877.18	1109.3	1345.6	1581.5	1781.2	2017.8	2233.6	2475.2	2523.8	2643.6	2827.9	2978.9	3081.5	3285.5	3400	3409.8	3612.1	3793.7	3949.9	4016.2	4259.2	4408.8	4470.5	4578.5	4792.5	4711.8	4809.3	4818.4	4875.6	4832.8	4998.4
12.394	0	3.5078	6.697	6.3601	0	0	0	0	0	0	0	0	0	6.6684	50.457	131.23	222.22	383	542.74	783.42	1038.1	1309.3	1618.1	1990.5	2432.1	2678.6	3050.3	3508.9	3871	4247.4	4693.9	5037.1	5665.1	6081.3	6573.6	7123.9	7607.5	8266	8523	8854	9058.3	9114.7	9523.8	9880.2	9741.8	9810.7	10086	10026	10094
3.9146	0.53404	0	0	3.9096	0.27001	2.0943	1.8565	0	40.974	88.005	187.01	268.3	402.83	525.83	642.2	772.84	890.65	1044.8	1303.4	1505.3	1712.9	1879.4	2013.7	2335.9	2516	2813.9	3097.3	3191.6	3464	3738.5	4166.1	4598.9	4901.9	5320.3	5647.8	5954.8	6257.6	6530.1	6483.3	7029.1	7330.2	7044.7	7604.4	7554.6	8035.8	7927.4	8284.3	8325.2	8477.4
24.236	8.2548	0	2.4033	4.3776	2.9219	0	6.2068	0	13.936	22.687	0	18.406	50.409	98.519	179.05	267.51	401.59	579.91	680.29	986.1	1173.5	1461	1704	1962	2171.6	2503.1	2586.6	2510.7	3226	2755.9	3022.6	3128.7	3450.5	3478.8	3736.8	3801.5	3923.8	4007.2	4028.8	4038	4258.4	4192.7	4458.6	4418.2	4379.2	4672.4	4554.5	4555.6	4627.9
0	0	0	0	0	10.271	27.121	58.318	115.15	169.63	324.42	411.6	546.45	658.04	801.4	948.22	1140.1	992.38	1141.5	1324.1	1472.6	1638.2	1774.9	1975.9	2044.1	2491	2753.7	3005.7	3267.5	3547.6	3763.4	4218.7	4527.3	4848.2	5128	4566.9	4586.2	5883.3	5114.9	6527.3	6647.2	6942.2	7182.9	7192.5	7108	7371.3	7508	6625.1	7788.9	7724.7
0	0	0	0	12.458	47.01	100.98	171.54	252.23	351.24	475.55	599.49	743.88	899.64	1057.7	1231	1385.9	1532.5	1704.3	2006.9	2221.2	2547.7	2861.9	3142.1	3539.4	3966.7	4295.9	4376.4	4764.5	5170.9	5332.6	5920.4	6264.8	6607.6	6806.6	7041.3	7446.2	6765.9	7043.9	7232.1	7476	8150.2	8245.4	8365	8204.4	8165.8	8249.6	8092.5	8305.7	8440.6
0	0	0	2.2241	8.0991	10.271	17.736	17.209	23.361	40.73	66.243	83.944	118.98	180.13	231.06	320.18	346.03	475.13	494.02	578.2	708.34	836.93	949.03	1057.8	1093.9	1223	1400.9	1485.8	1644.9	1787.3	1977.8	2073.3	2209.7	2378.3	2622.9	2695.6	3006	3206.6	3351.3	3359.4	3583.1	3732.4	3873.5	4083.6	4176.8	4117.8	4323.2	4368.7	4441.8	4525
2.1173	0	1.8524	6.7237	0	0	6.7932	43.97	76.773	113.48	220.28	342.17	447.73	566.91	822.82	1098.3	1237.9	1586.8	1658.2	2071.7	2308.2	2393.1	2906.2	3047.2	3312.3	3703.2	3866.7	3862.5	4166	4695	4836.9	5009.1	5297.9	5813.8	6392.3	6191.6	6606.6	7028.4	7283.4	7607.3	7554.3	7814.3	8014.4	8166.2	8100.3	8233.7	8165.4	8211	8318.5	8287.4
0	0	0	0	6.7401	7.974	17.93	37.248	64	116.39	168.76	308.61	452.27	664.1	918.49	1133.8	1657	1821.3	2537.4	3050.3	3683.6	4374.9	4974.8	5675.6	6449.5	7159.1	7993.5	8551	9048.9	9528.1	10215	10846	11211	11813	11840	12264	12405	13259	13624	14044	14249	14485	14904	15304	16130	15814	16278	16094	16102	14866
0	4.8098	1.9804	2.848	0	1.0899	0.16928	0	0	0	0	0	0	0	0	5.6045	7.6447	26.443	73.735	138.69	228.63	378.09	520.11	702.85	882.15	986.83	1101.6	1286.1	1389	1574.1	1711.8	1987	2078.6	2111.6	2163.8	2354.6	2790.1	3059.3	3356.6	3373.6	3501.3	3413.5	3548.2	3502.7	3418.4	3520	3495.4	3668.6	3816	3769.6
7.781	0	0	13.657	0	1.095	0	33.413	94.039	230.71	398.01	617.62	824.6	1176.7	1573.2	1960.1	2447.7	3029.5	3504.1	3932.5	4619.4	4912.8	5638.8	6091.7	7099.7	7275.4	8152.1	8440.2	9024.6	9623.3	10203	10423	11194	11465	12235	12540	12827	13267	13290	12898	12205	13148	13268	13370	13585	13231	13742	13021	12715	13040
0	0	1.998	0.4469	0	5.1793	10.58	16.758	18.114	18.053	24.499	17.771	23.663	35.384	64.735	85.947	125.05	182.94	222.67	284.99	372.17	437.03	552.09	626.21	730.24	833.64	1027.8	1147.8	1273	1429.8	1654.7	1884	2007.4	2257.6	2464.9	2670.9	2780.5	2898.1	2990.8	3099	3224.5	3350.6	3345.6	3357.8	3329	3494.5	3601.6	3573	3596.3	3686.4
0.26213	0	0	4.816	2.0311	6.2899	2.5014	16.866	41.99	100.49	200.19	326.02	588.08	778.35	1094.9	1511.4	1751.2	1995.7	2875.2	3210.2	3289.5	3568	4170.9	5373.4	5068.2	5577.9	5659.7	6414.4	6910.8	7465.3	7731.7	8281.1	8666.1	9056.7	9270.8	9711.1	10076	9828.3	10338	10582	10918	11097	11019	11301	11373	11952	11630	11779	11846	11916
0	7.7223	0	6.3892	2.2119	0	0	0	0	0	32.578	66.961	128.68	213.15	350.1	501.06	633.34	806.94	987.96	1530.1	1561.1	2270.3	2507.6	3022.8	3286.2	3335.5	3816.8	5013.3	5054.6	5405.2	5918	6289.2	5693.7	5935.4	6416.7	6689.2	7044.9	7327.4	7533.4	7875.1	7609.9	7894.8	7934.9	7781.2	7968.5	7991.7	7885.9	8205	8263.7	8117
0	0	0	0	0	9.6507	9.1825	3.1584	2.1434	10.763	17.314	17.231	42.261	82.58	182.65	290.95	396.51	486.03	650.19	821.13	1005.8	1179.2	1376.8	1587.4	1826.7	2055.1	2308.5	2483.9	2740.9	2870.2	3023.2	3267.4	3381.9	3541.8	3736.1	3802	3994.5	3993.7	4156.3	4250.9	4356	4417.6	4504.5	4633.5	4673.8	4761.9	4703.9	4663.4	4857.3	4225.7
0	0	0.28533	4.3678	9.8539	0	0	1.4821	2.713	0	0	0.92859	6.9495	8.3308	25.596	29.422	57.165	84.367	119.1	182.98	287.15	404.86	592.04	736.86	856.38	1026	1268.5	1457	1700.5	1848.2	2049.9	2283.8	2499.3	2690.4	2895.9	3160.4	3298.2	3510.2	3562.7	3845.7	4019.5	4170.1	4275.5	4361.1	4408.5	4489.9	4492	4637.4	4883.4	4813.4
4.7168	0	0	0	0	6.4531	23.302	47.771	91.77	174.09	333.28	447.44	728.51	994.04	1308.6	1913.4	2209.6	2761.3	3267.2	3857.3	4503.4	5245.7	5587.3	6594.2	6889.7	7521.6	7904.5	8364.2	8853.4	9205.4	10346	10485	11381	11931	12107	12693	12995	13411	13796	14196	14255	13801	14122	14544	14587	15096	15339	15272	15332	15280
0	0	10.153	2.6096	4.151	1.9442	4.7804	4.8371	8.0837	12.401	11.96	1.1339	4.0311	18.479	75.993	117.92	255.36	465.81	632.22	905.97	1137.3	1405.8	1822.6	2161	2518.3	2869.1	3331	3755.5	4125.6	4499	4776.4	4856	5078.2	5457.1	5913.7	6449.5	6444.9	6478.4	6783.7	6916	7160.5	7360	7320	7553.1	7510	7587	7623.2	7519.1	7456.4	7578
0	0	0	4.1133	0.38223	9.3004	2.2604	4.9516	13.022	0	1.7564	9.8002	10.279	0	0	13.108	44.627	117.88	189.46	301.58	495.68	658.05	889.85	1118.5	1295.8	1476	1769.5	2072.2	2276	2470.5	2716.1	3124	3442.3	3737.9	4060.4	4264.8	4609.2	4758.7	4927.8	5242.5	5247.1	5489.4	5779.1	5807.6	5767.7	5952.9	5571.1	6244.1	5585.6	5996.6
0	1.4585	0	0	0	0	11.102	11.776	11.682	6.1852	12.531	11.272	12.136	18.106	31.081	54.287	102.81	153.29	250.59	328.85	447.27	588.02	678.18	803.96	1042.3	1189.6	1382.8	1571.8	1818.7	2116.2	2167.3	2467.9	2611.2	2886.2	3188.9	2524.1	3406.1	3688.2	4011.6	4302.2	4432.9	4491.2	4601	4736.7	4963.7	4808	4785	4794.8	4822.3	5003.8
0	0	0	2.4022	8.5404	5.1537	2.4314	10.084	0	4.5342	19.144	13.802	32.371	44.773	70.073	121.09	189.22	292.34	426.59	554.13	673.38	823.84	969.28	1144	1260.3	1408.7	1655.7	1893.6	2127.7	2320.5	2587.5	2607.4	2820.9	2953.3	3228.5	3320.4	3551.6	3699.8	3994.7	4070.2	4250.8	4276.9	4384.2	4440.4	4549.2	4471.7	4612.3	4628.6	4457.1	4550.2
0	0	0	8.8561	12.9	3.2168	27.26	35.7	57.365	98.326	124.65	198.28	286.61	367.54	443.15	479.12	595.46	714.31	814.89	1014.5	1227	1435.5	1736.8	1967.1	2235.9	2544.1	2948	3257.5	3708.8	3768	3853.2	3931.6	4281.7	4517.1	4817.8	5146.7	5639.7	5965.3	6120.8	6183.2	6441.5	6528.7	6500.1	6664.2	6726.7	6700.2	6725.3	6833.5	6516.8	6462.4
0	7.4526	2.2353	10.464	0	0	0	0	0	0.92729	0	16.402	25.925	53.309	73.408	177.96	252.03	352.73	552.9	693.21	871.58	1116.3	1347	1745.1	1986.5	2212.6	2471.8	2766.9	3160.5	3255.3	3521	3984.4	4260.7	4418.5	4570.2	4866.8	5294.5	5851.1	6090.9	6262.6	6709.4	6410.6	6665.5	6599.2	6555.1	7030.8	7347.1	7695.7	7656.7	7574.5
9.9887	0	0	1.9182	8.567	9.2298	15.071	44.81	101.41	174.8	291.28	389.38	614.96	810.32	1058.8	1286.3	1603.2	1961.6	2176.1	2521.8	2972.7	3366.1	3779.7	4272.2	4432.3	5004.9	5443.4	5744.7	5960.7	6303	6466.9	7039.2	7633.3	8223.1	8101.5	8716.7	9184.7	9396.1	9353.2	8250.4	8649.5	8678.3	9141.9	9498.9	9475.5	9561.7	10114	11010	10772	10082
0	0	0	5.5944	3.3233	23.097	32.185	46.047	56.009	71.907	104.69	163.44	240.24	339.07	461.46	609.52	777.22	997.87	1155.8	1338.2	1619.3	1856.7	2057.4	2271.1	2491.3	2767.7	3070.5	3309.9	3563.8	3667.9	4116.1	4264.2	4577.2	4946.8	5283.4	5621.5	6021.4	6203.7	6527.6	6765.2	6850.7	7189.6	7225.3	7506.7	7526.6	7846.5	7768.5	7933.9	8006.4	7915.7
0	0	0	6.7251	10.605	0.76978	0	0	6.9724	0	0	12.359	24.193	66.568	108.46	158.26	189.04	271.46	440.9	532.67	764.68	941.84	1221.9	1593	2024.3	2572.4	3147.4	3509.7	4254.6	4668.9	5232.4	5883.4	6324	7134.7	7876.9	8320.5	8979.9	9756.1	9703.4	10764	11277	11627	11973	11703	12188	12491	12232	12796	12873	12765
4.4844	7.654	0	0.39977	0	0	7.2097	1.4217	13.314	14.626	1.4806	7.2727	18.312	48.76	80.074	135.21	183.11	249.69	335.51	407.56	473.15	550.34	618.14	753.28	816.73	992.02	1011	1123.4	1188.2	1325.2	1359.8	1487.4	1615.1	2399.9	2565.4	2747.9	2858.8	3025.2	3106.6	3278.4	3413.6	3367	3399.8	3421.5	3616.1	3542.5	3604.2	3676.8	3567.9	3714.8
0	0	0	10.623	39.136	57.308	78.282	95.771	112.13	126.95	153.45	169.86	192.08	241.51	324.84	414.48	527.48	684.13	858.52	1056.8	1265.9	1476.4	1755.9	1978.3	2232.9	2364.3	2602.2	2806.9	3066.9	3188.1	3572.4	3781.2	4077.1	4423.6	4641.1	4899.1	5130.6	5335.5	5364.6	5521.4	5441.7	5709.8	5733.8	5955.4	6037.8	6018.7	6077.2	6029.3	6014.2	5943.7
0	0	0	0	8.0177	9.1727	15.876	17.593	9.7339	10.074	19.332	18.788	32.526	67.388	99.99	134.41	189.86	337.93	436.81	660.03	861.13	1115.7	1249.7	1390.7	1710.8	1846.8	1920.1	2139.2	2425.4	2676.1	2864.8	3331	3785.6	4164.5	4361.7	4896.4	5885.6	6853.8	5929.2	6435.2	7744.4	6329.1	7005.4	7348.7	7183	7413.5	7596.7	7687.1	7707	7857.3
1.6053	14.04	0	0.57923	0	0	15.116	13.866	43.066	101	164.59	239.84	363.46	494.86	651.69	853.54	1036.6	1189.1	1377.6	1548.9	1707.5	1853.2	2027.7	2247.5	2326.2	2492.9	2696.8	2846	3103.2	3169.1	3415.9	3611.7	3932.8	4163.7	4347.7	4534.1	4706.9	4771.7	5008.9	5040.8	5253.6	5169.1	5163.8	5216.6	5289.9	5376.3	5392.7	5455.2	5330.3	5444.1
0	0	0	0	13.875	42.074	63.403	106.37	123.53	241.73	354.04	447.77	690.26	933.92	1141.8	1368.4	1660.6	1947	2188.5	2572.2	2838.3	3062	3396.1	3732.3	3884.3	4165.9	4595.9	4560.1	4900.5	5081.7	5262.6	5337.8	5234.5	5801.8	5990.8	5976.1	5940.5	7130.7	6453.6	6639	6818.5	6708.5	6992.2	7082.6	7109.5	6743.6	6946.1	7035.7	7055	7045.2
0.70054	0.49794	0.0052972	0	0	2.0283	3.8892	0.47683	0	0	0	0	7.8288	14.282	85.002	154.9	264.12	402.26	581.1	766.59	917.53	1202.6	1328.9	1504.3	1881.3	2156.7	2329.3	2431.3	2567.1	2763.8	2899.5	2986.6	3104.6	3188.5	3253.5	3337	3499.9	3511.6	3694	3745.2	3673	3815.3	3875.7	3847.1	4012.9	3982	3954.8	3949.3	3976.9	3983.4
0	0	4.3395	0	13.462	1.913	3.9495	18.366	0	0	0	0	0	11.2	41.437	68.276	97.159	182.06	245.32	359.54	476.43	598.94	692	792.25	941.01	1100.2	1276.6	1476.4	1732.3	1897.5	2078.8	2267.9	2527.5	2256.6	2681.8	3109.8	3272.4	3272.8	3484.7	3664.7	3694.4	3911.5	4191	4455.7	4558.5	4469.8	4699.4	4662.5	4701.1	4836
0	0	0	0	4.2769	4.6554	9.1185	4.8789	1.4159	8.936	3.6209	4.4589	1.3411	9.4496	20.457	43.104	78.642	128.81	165.02	243.48	340.63	431.94	538.64	650.35	825.98	1048.1	1255.5	1284.4	1491.3	1634.2	1902.3	2212.3	2335.2	2688.8	2947.4	3294.2	3716.9	3857.6	4202.9	4351.8	4681.2	4730.8	4867.3	4947.3	5203.1	5350.3	5427.7	5693.2	5657.8	5673.2
0	0	3.299	7.031	5.1131	0	9.3748	8.3657	2.7252	7.0571	3.241	17.236	22.07	17.933	14.355	26.996	47.914	73.515	89.187	119.38	164.76	199.11	202.27	259.73	345.53	466.42	448.26	470.66	577.34	696.05	826.25	946.6	1129.3	1293.3	1494.7	1735.5	1925.5	2117.9	2329.5	2319	2514.2	2708.9	2823.9	2882	3009.3	3072	3110.4	3219.2	3197.4	3412.2
2.4483	0	0	0	0	6.6689	12.93	17.465	25.687	47.681	75.899	127.12	188.72	255.83	359.45	495.13	616.93	774.57	985.17	1188.1	1439.6	1706.4	1944.6	2275.3	2599.9	2916	3291	3581.1	3890.4	4276.5	4506.8	4970.6	5429.7	5560.3	5816.2	6201.4	6518.6	6691.2	6841.5	7016	7259.9	7342	7520.5	7705.5	7772.9	7889.9	7913.6	7945	8139.5	7571
3.9822	4.4265	0	0	5.2269	0	2.6909	4.1239	4.3291	8.9795	8.7854	7.5545	13.601	20.167	27.421	20.972	23.669	59.82	88.088	167.81	256.48	349.28	470.86	634.94	837.94	1071	1308.2	1547.2	1793.9	2004.7	2091.3	2636.3	2957.2	3275.3	3523.6	3973.3	4237	4425.5	4800.4	5079.7	5282	5579.3	5950.8	6107.1	6286.9	6753.5	6831.4	6995.9	7009.4	7396
0	12.817	0.16143	0	6.4456	0	1.6179	5.9924	10.562	30.583	43.131	81.032	126.74	167.85	224.56	290.23	343.27	445.43	572.34	679.15	834.27	921.55	1110.7	1264.3	1458.8	1647.5	1809.8	2017.4	2238.1	2369.2	2606.9	2828.5	3011.9	3317.7	3590.2	3825.4	3999.1	4249.9	4512.1	4651.2	5150.1	5287.8	5169.9	5260.2	5579.7	5643.8	5859.7	5675.4	5727	5073.2
13.188	0.43104	0	4.277	0	0	0	0	0	3.4743	0	7.8116	1.1024	31.574	60.765	135.58	206.78	303.49	450.71	650.99	875.32	1109	1323.3	1703.9	2050.8	2314.3	2633.7	2941	3257.6	3582.9	3822.2	4223.4	4547	4720.6	5158.6	5497.2	5708.5	6026.1	6531.4	6644.1	6897.1	7003.7	7339.9	7121.4	7505.2	6622.7	6674.9	6525.9	6439.3	6367.7
0	2.5499	0.60113	0.026488	6.3815	0	0.83437	6.2202	11.013	0	9.5538	25.21	63.728	123.13	214.27	302.77	417.86	580.85	757.41	939.65	854.09	1037.3	1232.9	1443.4	1594.2	1785.3	1991	2243.2	2351.4	2532.7	2670.8	2799.3	2819.9	2881.6	2951.9	3241.6	3238.9	3442.6	3548.4	3886.7	3980.3	4029.3	4120.7	4181	3962.9	4209.7	4242.9	4199.2	3518.2	3617.3
10.807	0	0	5.4942	0	0	3.148	0	1.7925	0.33517	0	0	0	0	0	0	0	0	0	0	0	0	0	0	0	0	0	22.279	474.38	1245.7	1603.5	1477.1	1563.3	1786.7	2025.9	2234.4	2498.3	2638.2	2899.3	3070	3311.9	3304.8	3529.3	3658.9	4140.7	4278.3	4229.8	4335.6	4508.7	4450.7
0	0	0.33428	7.3722	14.23	0	1.7229	45.334	46.144	90.397	107.81	181.33	258.19	354.46	454.08	639.21	811.53	999.06	1287.5	1518.4	1872	2231	2706.2	2410.3	3017.9	3252.5	3687	3911.4	3063.7	3111.1	3705.4	4295.5	4251.7	4723.6	4959.8	5335.2	5606	5861.3	6315.6	6858.6	6854.8	6920.7	7415.1	7468.2	7624.5	7604.3	7933.7	7919	7799.1	7784.6
35.845	7.3208	0.64767	0	0	0	0	0	7.6154	25.735	75.426	122.15	214.07	359.16	524.76	771.13	1104.4	1388.2	1748.4	2113.5	2548	2976	3445.1	3672	4121.6	4697.4	5139.4	5690.8	6042.6	6567.5	6788.3	7199.3	7626.9	7987	8193.3	8602.3	8867.2	9200.6	9681.4	9623.5	10039	10360	10539	10817	10755	10769	11131	10894	11194	11509
0	0	0	0	8.9041	46.991	69.494	106.78	130.39	158.54	180.04	215.49	251.97	265.58	312.61	362.66	401.55	480.5	554.36	645.18	758.97	889.92	1032.3	1163.7	1317	1450.9	1633.1	1755.5	1880.4	2019.6	2179.7	2316.1	2450.6	2727.8	2860.3	2998.7	3215.3	3097.6	3200.4	3361	3402.8	3537	3471.8	3908.9	3685.4	3713.9	3803.4	3979.2	3878.6	3913
1.6396	0.94274	0	0	0	0	8.3713	4.4197	0	11.133	47.524	134.17	229.49	404.17	648.13	863.98	1266.2	1610.8	1988.5	2397.3	2872.9	3428.3	3943.4	4518.7	5240.4	5785.6	6336.8	7147.1	7688.5	8514.4	8927.7	9379.8	10253	10665	11142	12006	12743	13494	13800	14245	14228	14874	15089	15050	15048	15182	15245	15302	15583	15515
0	0	0	15.311	14.539	32.326	8.2589	30.549	41.673	88.082	95.368	128.66	231.19	360.66	495.86	679.79	874.84	1080	1318	1571.2	1819	2055.8	2302	2680.4	2950	3160.3	3576	3851.1	4048.6	4280	4653.7	4944.5	5156.1	5255	5473.1	5423	5932.4	6430.3	6593.5	6364.5	6716.4	6608.9	6646.4	6834.2	6929	6722.8	6969.5	7064.7	7475.7	7152.3
6.7732	0	0	0	3.9838	0	6.5226	4.3826	6.5675	21.669	41.06	76.28	126.87	221.64	298.86	417.83	565.73	622.95	1069.2	862.11	1043.7	1326.8	829.41	947	1070.8	1220.5	1370	1485.9	1670.4	1798.2	2060.2	2320.8	2601.3	2839.6	3106	3349.3	3470.3	3582.6	3796.6	4005.3	4186.6	4285	4459.5	4554.8	4555.6	4769.4	4890.1	5028.1	5022.9	5226.3
16.132	8.5677	0	4.1311	7.2688	7.2804	6.5063	6.2635	0	16.875	17.989	5.0258	0	23.998	60.499	85.091	124.51	173.76	244.57	376.27	447.63	547.82	663.44	887.76	1120.9	1307.1	1128.4	1271	1362.3	1520.8	1702.7	1827.3	1992.1	2136.4	2381.3	2330.5	2486.1	2619.7	2818.6	2857.6	3143.4	3351.8	3783.2	4046.9	4180.6	4410.3	4391.3	4453.3	4498.9	4793.3
30.62	0	0	7.5651	0	0	0.29964	14.608	35.098	87.739	217.33	336.53	372.2	531.55	704.32	927.44	1126.9	1310.4	1806.4	1768.5	2552.3	2860.1	3301.3	3661.3	4165.5	3862.4	4760.7	5696.3	5195.3	6153.1	6638.3	6793.8	7881.6	8641	8870.1	9392.6	9930.5	10447	10861	11177	11931	12588	12588	12817	12937	13400	13535	13136	13287	13779
0	2.248	0	4.4456	0.95152	3.0515	5.797	29.232	60.029	106.54	186.4	297.55	440.22	518.44	694.1	854.23	1036.2	1179.1	1406.3	1559	1720.1	1883.6	2158.9	2226.8	2368.7	2520.4	2682.8	2848.1	3063.2	3168.9	3366.6	3547.3	3793.7	4107	4304	4518.9	4769.1	5044.9	5225.3	5528.3	5712.9	5891.1	6070	6092.6	6326.1	6460.9	6553.7	6748.3	6720.1	6784.9
0	0	0	0	1.9682	14.319	28.182	24.228	47.871	23.897	39.481	45.636	46.327	56.923	57.675	100.69	132.06	135.82	142.94	161.42	188.1	215.06	252.09	373.08	463.23	542.26	634.24	774.72	935.04	1103.5	1255.8	1325.3	1407.5	1580.3	1733.1	1811.1	1919.1	1992.7	2142.5	2216.3	2325.8	2399.3	2422.5	2464.8	2434.2	2518.6	2617.7	2629.6	2580.6	2566.1
0	0	9.5749	0	0	11.237	4.9233	0	12.28	0	0.49995	7.5555	12.072	33.479	85.297	143.25	268.34	452.2	692.1	1006.1	1374	1796.8	2211	2697	3408.6	3898.9	3934	4341.6	4966	5613.1	5980.3	6680.2	7167.5	8075.3	8133.2	8607.8	9428.5	9319.6	9875.6	10215	10712	11092	11350	11289	11521	11322	11500	11592	11779	11744
0.072497	1.7321	0	0	3.3773	0	6.0613	0.10751	0	0	0	0	0	0	17.224	78.567	160.88	236.18	366.99	508.53	680.04	889.65	1129.6	1322.2	1579.5	1778.2	2035.6	2225.4	2377.7	2504.1	2764.3	2903.9	3061.4	3347.6	3580.8	3679.7	3774.9	3923.3	4205.3	4422.9	4437.4	4676.8	4711.7	4754.9	5012.9	4838.9	5035.2	5041	5113.4	5245
0	0	0	0	24.397	9.3665	14.838	47.816	59.355	98.186	115.11	138.1	185.13	250.48	316.24	419.66	511.32	611.46	743.41	858	1066.2	1304.3	1601.5	1797.1	2149.4	2360	2675.4	2959.7	3155	3396.9	3547	3846	4125.8	4369.1	4552.8	4791.1	4993.1	5058.9	5253.3	5332.9	5496.1	5576.3	5682	5771.2	5812.7	5990.7	6023.6	6083	6216.6	6348.1
0.64195	8.0883	12.393	5.549	0	0	0	0	10.891	20.959	37.772	98.014	152.45	263.07	364.11	559.11	819.73	1022.3	1200.4	1459.2	1810.5	2121.8	2543.4	2802.2	3119.8	3413.7	3828	3986.1	4230.9	5068.7	5435.7	5673.6	6086.8	6446	6697.7	6923	7307.8	7699.3	7553.5	8224	8338.6	8396.7	8564.6	8311.7	8648.5	8808.3	8838.3	8863.1	9066.5	9019
0	7.056	0	10.863	0	1.0612	0	3.457	5.0522	35.064	79.327	149.06	256.8	361.95	517	673.64	853.87	1036.7	1210	1435	1690	1986.3	2309.1	2603.7	2787.1	3049.6	3329.8	3663.6	3875.7	4111.5	4255.8	4759.6	4990.3	5212.3	5458.6	5662.4	5951	6120.4	6449.2	6611	6718.8	6930.7	6910.3	7170.1	7325.9	7485.7	7306.8	7254.8	7387.3	7478.1
2.9707	0	0	4.5792	6.4773	5.5447	0	0	3.6366	0	0	25.564	50.757	62.539	112.76	179.96	277.55	382.64	628.16	851.09	1088.1	1369.4	1465.8	1718.4	1987	2274.8	2640.8	2877	3174.2	3344.2	3550.1	3764.2	4010.8	4102.1	4288.8	4421.9	4550.7	4819.1	5128.1	5112.1	5270.2	5326.4	5631.5	5727.8	5923.8	5831.3	5902.8	5936.5	6101.6	6220
0	4.8863	4.3498	7.3914	0	0	0	0	21.407	27.828	61.683	120.06	173.23	272.54	379.84	498.92	632.84	807.48	1012.2	1229.5	1413.5	1606	1858.6	2158	2732.9	2408	3032.8	3488.9	3641.8	3948	3983.6	4588.8	4934.1	5202.8	5626.5	5900.6	6095.3	6463.8	6738.1	6983.9	7288.9	7280.6	7531.3	7834.7	8047.6	8122.8	8070.9	7994.7	8128.4	8055.4
10.263	0	0	0	3.5863	0	10.308	23.194	58.992	116.78	199.44	300.46	445.11	583.53	756.56	958.66	1224.5	1485.1	1446.8	1993.1	2220.6	2525.4	2860.9	2961.9	3214.8	3385.2	3796.2	4102.5	4107.7	4428.2	4597.2	4774.4	4989	5323.9	5345.4	5499.5	5425.1	5630.5	5610.8	5736.8	5936.9	6025.3	6244.6	6284.9	6331.3	6247.1	6473.4	6331	6197.4	6247.9
0	0	0	2.2824	19.335	28.762	37.166	53.195	52.441	65.426	75.991	93.13	141.51	187.77	335.64	412.63	622.55	814.32	974.19	1264.6	1639.1	1739.1	1981.8	2267.1	2539	2907.6	3162.3	3486.7	3907.1	4163.6	4381.2	4736.6	4920.9	5124.1	5475	5754.8	6072.7	6391.9	6590.8	6771.7	7134.5	7424.1	7635.4	8026.6	8118.9	8378.9	8266.5	8076.4	8172.6	8205.7
0	0	0	8.0344	22.56	18.09	27.313	26.731	58.346	65.254	72.803	78.295	102.71	123.98	129.63	167.22	167.53	230.27	255.13	324.88	362.69	425.62	548.52	689.8	909.31	1037.3	1347.1	1567	1820.2	2234.1	2466	2768.3	2984.5	3339.7	3643.8	4101.2	4435.1	4771.3	5113.9	5536.6	5907.3	6085.5	6233.3	6439.8	6431.8	6733.5	6688.2	6940.2	7149.4	7015.6
2.4917	0	0	0	0	3.7633	6.4896	0	0	0	0	0	4.864	4.1704	30.38	70.999	137.11	259.43	391.86	601.91	749.45	960.72	1153.3	1386.9	1687.6	1921.6	2022.1	2208.3	2242.4	2339.3	2449.6	2697.7	2803.5	2863.5	3012	3142.1	3164	3226.4	3274.7	3437.1	3396.6	3318.8	3415.8	3464.3	3488.5	3551.8	3524.2	3633.9	3611.3	3623.9
0	0	0	0	312.84	719.83	1106.7	1486.8	1910.7	2134.2	2320.4	2579.8	2862	3177.8	2874.5	3119.4	3732.3	4211.4	4326.8	4112.6	4166.1	4549.5	4616.1	5906.6	4931.1	5433.5	6261.5	5519.9	5853.1	6064.4	6757.3	6052.6	7279.4	7263.6	7114.7	7744.4	8208.3	8377.8	8620.2	8540.8	8852.8	8971.8	9085.2	9133	9280.8	9319.6	9258.4	9472	9629.2	9293.6
17.607	1.3021	0	0	0	0	0	0	0	0	0	0	0	7.8642	14.337	0.35416	1.46	0	20.15	81.7	142.08	261.7	372.24	572.31	757.16	954.27	1197	1429.5	1588.3	1769.4	2069.8	2413.3	2600.4	2780.7	3006.3	3286.9	3455.5	3591.6	3715.7	3969.2	4081.6	4083.1	4152.6	4193	4273.7	4514.1	4621	4663.7	4502.4	4588.4
0	3.1663	0	0	0	0	6.8237	16.292	45.358	59.014	89.429	138.1	198.22	280.72	406.15	542.54	725.89	945.47	1230.8	1515.6	1773.1	2046.3	2259.1	2646.2	3000.9	3493	3975	4423.9	4667.7	5063.5	5380.5	5686.3	6124.3	7086.1	7331.7	7047.8	7320.5	7575.8	7942.9	6862	8429.4	8651.1	9043	8974.2	9247.5	9463.9	9215	9316.5	9610.2	9644.8
0	0	0	0.97201	6.5491	15.015	12.522	25.724	41.668	55.409	77.736	131.91	196.81	286.54	435	639.19	869.52	1207.6	1580.3	1949.2	2433	3034.7	3683.7	4239.2	4973.6	4952.5	5548.4	6608.9	6501	7015.9	7744.8	8327.8	8883.6	9482.8	9949.4	10390	11080	11653	12237	12155	12074	12169	12328	12336	12213	12424	12299	12689	12530	11921
0	0.82003	0	5.3544	0	7.6037	13.675	50.843	103.05	206.08	349.43	540.92	743.18	999.84	1325.2	1686.5	1837	2168.2	2845.4	3181.3	3482.4	3910.6	4310.2	4690.6	4981.9	5316.9	5704.3	6079.2	6258.8	6494.1	6712	7102.7	7325.8	7461.3	7419.5	7696.8	8127.4	8532.8	8746.8	8773.6	9181.4	9145.1	9273.9	9276.7	9071.8	9115.2	9110.9	9400.6	9468.3	9427.8
0	2.6377	0	0	0	4.8186	4.8094	16.142	12.28	16.464	17.06	36.969	55.415	94.252	112.98	165.56	205.68	249.82	285.63	352.74	449.74	508.32	641.63	753.43	918.01	1142.3	1368.7	1525.5	1776.9	2061.4	2281.7	2528.9	2871.3	3265.8	3586.5	3865.9	4043.2	4295.6	4536.9	4714.8	4864.4	4940.7	5182.6	5333.4	5517.4	5516	5468.1	5638.6	5745.7	5526.9
0	2.0627	11.766	5.5095	0	0	4.4711	5.4372	10.468	0	0	5.8233	10.548	17.859	38.09	86.421	105.83	110.71	150.41	198.62	263.65	299.95	400.48	468.05	513.78	559.96	685.59	844.98	967.4	1066.4	1219.7	1198.4	1342.2	1454.6	1540.4	1635.2	1806.9	1986.6	2170.5	2427.9	2755.5	2903.1	3102.1	3287.3	3398.2	3534.2	3732.6	3808.5	3892.8	4033.7
0	0	0	0	7.7618	13.63	15.294	27.006	46.777	84.19	148.26	236.91	359.49	486.53	654.49	869.71	1153.5	1434	1674.4	2073.8	2358.6	2728.7	3122.8	3744.5	3981.8	4179	5143.9	5661.3	6005.2	6354.5	6623.2	6335.3	6768.8	6893.5	7136.2	7416.4	7712	7961.6	7791.9	8677.8	8806.4	9103.8	9115.8	9025.2	9180	9016.1	8975.7	9040.7	8824.8	8753
0	0	0	1.224	8.6291	19.596	26.616	53.174	66.866	103.33	139.84	162.52	216.7	303.51	377.66	503.68	613.62	761.06	899.39	1026.2	1263.3	1469.1	1650.1	1933.8	2149.7	2260	2608.9	2832.6	2991	3276	3550.9	3875.6	4144	4540.8	4795.4	4977.1	5207.8	5574.1	5742	6131.4	6305.6	6416.1	6468.6	6650.6	6653.1	6741.8	6782.8	6865.6	6865.1	6962.4
0	0	0	0	8.3603	25.29	47.631	68.533	95.517	172.11	275.93	493.28	593.01	888.73	1116.4	1484	1983.5	2350.1	2860.1	3147.8	3816.2	4275.3	4684.6	5560.5	6016.4	6669.6	7266.4	7095.7	7851.8	8284.2	8744	9386.8	9625.4	10083	10798	10685	11457	11417	12650	12380	12494	11674	11627	13246	13313	13810	14071	14193	14018	15041
0	4.2172	5.0232	1.2396	0.50062	0	0	0	5.8202	0	2.6897	17.89	66.891	106.52	264.24	399.02	542.01	640.22	1103.3	1290.2	1703.1	1817.7	2428.9	2821.9	3284.9	3636.5	4212.7	4685.4	5132.3	5559.2	6167.4	6568.9	6849.7	7300.5	7691.6	8098.4	8314.4	8573.1	8836.8	9341.1	9237.2	9469.2	9403.7	9579	9382.4	9781.2	9747	10166	9792.8	9711.4
0	0	3.4711	0	0	1.3611	2.6285	0	0	0	3.9778	0	0	0	0	0	0	0	0	0	0	0	0	0	0	0	0	0	0	0	0	76.631	115.64	259.35	316.94	373.62	506.76	580.67	756.41	857.58	928.82	1064.4	1091	1240.7	1232.3	1319.7	1367.7	1364.7	1363.2	1423.7
12.113	6.9547	0	2.934	0	0	0	0	0	0	0	0	0	0	10.759	29.544	22.268	48.932	94.802	147.37	164.75	246.66	287.54	424.77	458.77	676.85	783.57	905.28	948.28	1056.9	1173.9	1291.1	1349.7	1474.9	1613.8	1730.8	1808.2	2005.4	2198.6	2363.1	2492	2579.7	2810.6	2881.8	3111.9	3115.8	3285.8	3309.9	2815	3011.5
0	16.152	0	0	0	54.026	64.68	98.983	95.774	101.32	122.76	147.46	205.31	263.07	349.22	440.04	452.97	544.34	628.31	731.12	802.88	924.43	1037.3	1262.6	1410.4	1609.3	1823.6	1911.5	2185.1	2430.6	2943.6	3225.1	3933.4	4115.1	4587	5067.7	5281.6	5444.8	5741	6206.6	6249.9	6484.4	6528.7	7084.5	7387	7298	7438	7582.6	7575.4	7722.8
0	6.8606	0	9.165	0	0	0	24.007	59.474	113.56	180.81	306.19	386.67	446.64	568.48	724.86	899.47	1103.3	1344	1500.7	1707.1	1968.6	2239.4	2655	3042.6	3301.1	3685.9	3855.4	4081	4412.8	4700.4	5005.8	5151.5	5571.9	5761.4	6151.9	6561.5	6654.2	7205.8	7384.8	7515.2	7605.1	7765.7	7660.1	7984.2	7682.9	7827.9	7808.6	7705	7729.9
2.2324	1.6814	1.1454	0.48249	3.1366	0	0	0	0.74697	2.9959	25.422	53.831	115.74	201.99	335.93	517.91	699.31	941.54	1179.1	1578	1856.7	2093.4	2623.1	2855.1	3261.4	3812	4132.6	4470.7	5150.5	5540.1	5550.9	5973.9	6413.4	6451.9	7094.9	7697.5	7974	8093.5	8364	8560.3	9144.3	9026.3	9516.5	9576.7	10310	10422	10302	10330	10350	10391
0	0	0	0	2.2374	3.2817	11.083	26.753	79.924	125.03	231.65	376.54	485.01	672.49	972.83	1251.3	1617.8	2020.9	2464.3	2967	3510.5	4072.4	4505.3	5083.3	5593.9	6126.2	6714.4	7231.3	7758.8	8274.1	8553.3	9127.3	9537	9874.4	10218	10227	10862	11279	11477	11923	12007	12483	12548	12640	13084	13121	13098	13317	13229	13288
0	0	1.8447	4.4876	0	0.48246	2.3915	5.1531	0	0	0	0	0	0	15.945	45.278	103.38	171.67	278.24	391.73	556.3	754.98	935.81	1231	1454.7	1653.3	1989.2	2162.5	2474.3	2744.3	3065.1	3569.3	3926.4	4323.1	4635.7	4868.7	5420.5	5665.7	5775	6225	6524.7	6541.5	6685.4	6497.9	6986.7	6784.2	6928.9	6846.5	7350.5	7627.2
6.4406	0	0	0	0	2.857	10.848	45.895	67.823	125.74	221.34	319.24	495.34	680.21	872.93	1103.3	1245	1460.6	1699.5	1926.7	2178.8	2289.9	2489.9	2635	2938.8	2915.5	3046.6	3272.2	3267.3	3390.5	3602.3	3758.6	3868.8	4049.1	4078.4	4212	4286.5	4411.4	4738.5	4679.7	4838.5	4897	4980.4	5176.3	5183.8	5218.8	5210	5324.7	5357.7	5419.2
0	0	0	2.4902	4.8925	9.2326	7.9841	27.68	18.252	30.93	45.797	71.482	130.17	182.69	344.02	433.93	547.6	752.3	926.26	1138.2	1301.2	1593.7	1833.1	2040.9	2282.5	2575.5	2736.9	2961.5	3227.2	3297.3	3497.1	3714.8	3892.1	4158.7	4397.6	4545.1	4634.8	4683.7	4753.1	4786.8	5083.5	5179.2	5099.7	5307.2	5318.2	5693.6	5586.9	5394.8	5172	5381.8
0	0	0	0	8.7725	13.917	22.969	26.481	41.352	45.957	49.22	78.478	91.196	109.57	154.2	191.57	227.02	283.12	315.02	391.81	445.02	471.29	552.1	657.67	754.13	833.68	957.33	1033.2	1191.2	1307.5	1365.4	1492.9	1636.8	1799.4	1958.4	2094.1	2299.5	2596	2709.1	2970.3	3084.8	3214.8	3377.3	3489.6	3519.2	3577	3635.2	3605.3	3665	3727.1
0	0	0	3.7485	8.4245	2.2555	7.8423	35.495	67.08	149.61	270.25	436.13	581.58	844.66	1066.6	1351.7	1748.6	2101.1	2365.6	2810.2	2942.7	3698.6	4048.7	5260.9	6009.9	6443.7	7135.8	7501.7	8912.9	6935	8890.6	9178.9	9240.5	9279.5	9866.5	10165	10205	10563	10861	10710	10983	11137	11354	11057	11266	11395	11398	11397	11454	11461
0	2.2948	0.07282	2.1699	0	4.5858	12.234	29.494	46.737	118.82	267.86	416.7	602.17	790.48	1015.6	1343	1587.1	1953.1	2144.2	2352.5	2605.9	2888.8	3246.4	3540.3	3865.4	4144.1	4693.7	4804.4	5186.8	5388.4	5720.8	6111.7	6458.5	6733.2	6926.1	7262.9	7390.5	7723.2	7866.8	8072.8	8321.3	8466.9	8686.1	8760.7	8821.8	9049.4	8983.2	9173.7	9414.4	9287
0	1.7912	1.2578	0	2.6418	0	13.717	22.027	24.074	24.167	42.627	49.84	43.735	68.583	89.03	115.31	164.76	216.51	327.41	424.67	511.43	645.6	833.33	918.37	1103.1	1291.6	1486.7	1702.8	1831.1	2075	2286.4	2549.2	2650	2945.7	3079.1	3413.9	3607.6	3773.4	4045.1	4140	4315.1	3769.2	4074.4	4480.8	4450.7	4604.3	4631.3	4749.9	4787.4	4946.4
0	0	0	0	8.2098	3.683	15.196	17.847	19.15	14.594	21.014	26.359	23.992	28.751	28.596	16.576	0	0	0	9.9978	10.617	0	0	70.893	119.11	209.56	298.37	427.82	462.44	541.56	676.48	950.46	1123.7	1327.9	1508.5	1572.9	1724.5	1877.2	2027.1	2244.5	2360.4	2440.9	2508.5	2563.6	2668.7	2721.3	2947	3029.2	3039.2	3115.2
0	0.97789	0	0	0.07852	7.7187	4.9134	48.208	115.23	212.57	359.83	546.3	798.75	1015.8	1341.3	1652.1	2006.8	2336.5	2641.1	3042.9	3401.2	3694.1	4116.3	4471.4	4839.7	5135.1	5473.3	5621	5875.6	5680.1	6355.8	6539.5	6749.1	6998.6	7274.9	7500.8	7669.3	7958.9	8011.5	8135.8	8167.8	8514.2	8629.5	8706.3	8794.6	8935.2	9010.6	8746.9	8888.2	8831.5
0	0	0	6.047	3.9035	0	2.5505	19.166	60.642	89.523	164.68	229.89	286.73	413.62	552.21	700.5	874.87	1127.2	1372.7	1655.6	2022.6	2355.1	2690.6	3111.1	3369.5	3777.3	4139.5	4504.4	4876.9	5257	5770.7	6136.3	6452.5	6898.6	7424.1	7613.8	7998.3	8357.4	8518.3	8864.5	9318.9	9458.9	9811.2	9910.6	10155	10482	10666	10532	10683	10724
0	0	2.6238	0	2.218	9.2356	9.8181	15.716	14.82	24.829	40.927	42.227	74.177	120.05	175.6	217.06	282.42	349.47	424.28	507.11	603.23	689.03	846.95	814.46	947.34	1115.9	1299.4	1482.3	1677.7	1862.4	2029.3	2218.4	2418.3	2561.6	2872	3006.4	3231	3279	3449.6	3548	3840.8	3890.5	3988.1	4072.9	4093.8	4316.2	4334.2	4378.8	4350.9	4398
0	0.080663	0.87321	3.2501	0.018184	2.1607	0	14.166	30.369	90.562	184.41	339	560.5	739.28	1028.2	1272.8	1562	1970.5	2289.4	2451.2	2847.2	3157.8	3496.6	3810.7	4199.7	4537.8	4804.3	4996.1	5347.1	5383.3	5747.1	5941.3	6260.2	6615.6	6653.4	7008.2	7221.8	7389.5	7523.6	7865	7874.7	8004.9	8071	8349.1	8448.7	8563.9	8628.3	8480.1	8544.1	8571.3
0	0	0	5.0019	0	10.414	3.584	14.336	19.651	38.318	86.316	153.26	210.55	286.58	347.81	450.14	552.17	644.94	762.25	849.02	971.6	1144.7	1376.8	1451.7	1656.9	1882.6	2022.7	2247.1	2457.6	2653.1	2834.5	3023.1	3205.3	3453.7	3547.1	3788.1	3990.3	4046.5	4171.1	4317.2	4328.3	4643.2	4744.1	4655.4	4837.5	4943.4	5001	4932	5018.7	5115.6
0	0	0	0	4.707	8.601	23.324	34.563	51.619	130.6	218.59	363.76	538.33	725.18	983.66	1297.9	1534.5	2083.3	2518.6	2957.9	3595.7	4092.8	4525	5136.1	5506.2	6302	6970.6	7424.5	7933	8324.5	9134.4	9698	10499	11292	11812	12346	12469	12764	13055	12950	13534	13992	14008	14213	14596	14685	14874	14853	15135	15361
0	0	0	2.2219	8.4417	0	14.518	26.018	23.098	35.918	44.443	48.364	26.725	79.376	91.194	151.31	199.57	303	387.34	578.02	694.42	811.99	921.03	1103	1311.1	1501	1652.4	1841.5	2083	2228.5	2420.2	2407.1	2568.9	2749.6	2951.8	3127.8	3257.6	3453.6	3538.5	3615.4	3806.7	3693.1	3752.1	3945.7	3948.5	3878.7	4040.2	4191.9	4022.1	4110.2
2.917	4.5418	0	0	0	0	7.2912	9.7651	13.427	20.607	33.697	45.109	86.067	148.18	233.61	363.53	532.45	688.8	896.03	1168.8	1395.1	1632.8	1924.1	2264.3	2560.5	2828.9	3198.7	3382.7	3774.8	4053.3	4358.6	4689.9	4919.1	5096.6	5336.7	5456.7	5584.7	5819.8	6079.1	6279.5	6350	6391.4	6504.1	6552.2	6728.8	6736.3	6661.4	6638.4	6690.6	6858.5
1.5191	1.6114	0	2.1094	0	5.9245	0	6.3853	13.488	47.359	91.369	178.12	296.58	371.93	588.14	761.62	1071.1	1252.3	1434.2	1637.9	1883.2	2256.8	2442.2	2649.4	2890.9	3158.6	3490.8	3680.1	4326	4005.4	4201.1	5042.7	5255.1	5529.4	5804.8	5996.6	6139.9	6316.4	6546.2	6780.7	6811.6	7009.5	6933.5	7216.9	7268.9	7380.8	7377.7	7347.9	7516.4	7350.3
0	0	2.6751	0	5.7823	14.092	25.772	26.8	34.433	34.814	58.397	96.763	128.91	206.4	293.86	450.88	639.01	942.84	1235.9	1583.8	1997.3	2457.6	2912.8	3384.6	3986.4	4535.6	5112.6	5462.4	6045.8	6717.6	7244.4	7837.3	8606.9	8664.9	9234.3	9699	10200	10607	10939	11276	11475	11795	12067	12428	12194	12318	12424	12739	12582	12499
0	0	0	0	5.8569	0	36.886	42.268	38.404	45.824	46.405	59.339	69.774	93.26	85.972	119.39	147.17	157.26	205.33	245.2	354.09	463.86	505.64	731.74	927.51	1133.8	1362.9	1567.6	1662.5	1815	1889	2100.3	2184.4	2771	3014.6	3248.3	3384.5	3611.9	3927.4	4066.9	4046.1	4213.2	4318.8	4250	4378.1	4434.6	4494.8	4315.3	4367	4363.5
0.38874	1.337	0	0	0.10501	0	0.25503	0	11.168	29.11	74.888	140.16	251.45	392.72	521.96	706.1	1073.1	1379.5	1417	2049.2	2102.3	2434.9	2795	3207.7	3943.3	4200.4	4781.1	4861.4	5252.8	6216	6070.4	6214.6	6913.7	6978.6	7379	7742.6	8944.4	8389	8742.3	10191	10417	10497	9737.4	10024	10049	10409	10235	10555	10449	10463
0	0	0	0	0	11.307	34.813	103.87	210.34	369.22	528.21	729.88	946.37	1208.1	1486.6	1728	1358.9	1590.9	2022.6	2085.5	3277.6	3347.8	3670.8	3991.4	3578.2	3640.8	4124.5	4424.1	5440.9	5853.2	6597.2	6591	6792.9	7117.7	6927.9	6881	7269	7551	7769.5	7973	8341.9	8951	7231	8620.1	7202	7671.3	9032.3	8978.8	7851.9	9111.9
28.826	11.015	1.7684	0	0	0	0	0	0	0	0	0	14.476	31.439	70.593	131.45	247.81	367.13	422.7	492.03	577.5	773.48	883.94	1167.5	1352.3	1517.2	1698	1925.2	2234.8	2326.7	2625.3	2881.9	3158.4	3401.6	3657.8	3999	4206.3	4569.6	4690.5	5097.8	5073.8	5305.7	5458.7	5466	5625.7	5606	5729.1	5860.6	6076.8	5993.7
0	0	0	0	20.261	50.148	91.683	135.02	169.87	212.71	293.94	376.64	532.94	701.92	900.05	1068.3	1285.3	1607.9	1910.4	2159.5	2546.5	2883.2	3168.3	3519.8	3976.8	4161.1	4650.9	4783.1	5194.9	5622.3	5833.8	6073.2	6251.8	6486	6620.6	6836.2	7062.3	7269.8	7561.1	7509.9	7669.7	7932.4	7875.2	7812.1	7854.8	8313.1	8422.8	8644.4	8704.6	8623.7
0	3.2745	0	3.6565	2.8334	0.88241	0	6.0232	10.228	59.249	114.54	197.5	281.27	369.12	491.17	590.67	707.95	856.38	1022.7	1155.4	1424	1627.3	1821.7	2038.2	2242.3	2550.1	2781.4	3013.4	3276.2	3316.8	3527.3	3749.5	4057.7	4161.9	4343.1	4571.3	4806.6	4792	4981.9	5081.2	5130.5	5230.5	5247.9	5213	5248.4	5460.6	5390.3	5368.8	5595.6	5648.4
1.6342	0	0	9.4541	2.4958	0	6.4332	38.825	45.199	68.536	96.67	153.05	196.02	279.96	339.64	457.41	556.51	633.74	734.39	844.02	964.92	1096	1290.9	1466	1680.9	1678.1	1992.6	2123.6	2423.8	2733.8	3006.9	3034.6	1714.2	1930.9	2212.5	2454.7	2667.6	3005.7	3133.2	3386.2	3524.5	3599.1	3802.8	3927.2	3885.8	3920.1	4086.6	4112	4221.6	4204.6
19.7	3.0793	0	0	0.11919	0	0	8.9387	31.982	68.52	147.92	278.16	461.75	715.54	1036.2	1405.8	1862.1	2316.2	2949.1	3681.1	4419.4	5085.1	5876.3	6642.3	7574.1	8279	9170.1	9747.7	10167	10589	11502	12053	13293	13866	15165	15722	15973	16830	17231	17625	17427	17291	17389	17710	16828	16363	15869	16169	17352	17525
0	0	1.6754	1.6623	4.2112	6.2733	3.7049	4.4969	8.1462	45.555	71.805	113.64	176.64	254.56	348.47	519.97	567.75	727.82	837.15	1087.9	988.38	1433.9	1173.5	1663.4	1503.2	1712.1	2076	1840.4	1942.9	2056.9	2243.7	2561.4	2803.5	2894.6	3070.2	3161.5	3391.6	3503.8	3699.8	3726.7	3893.1	4123	4028.8	4023.8	4140.4	4115.6	4193.1	4292.5	4241.1	4259
2.037	0	3.2894	0	0.31332	0	0	6.9683	3.8858	0.50267	0	0	0	9.9542	23.853	34.624	84.407	125.15	167.36	226.9	259.56	391.63	526.74	596.23	798.81	943.59	1181.6	1293.3	1540.3	1708.7	2049.5	2368.6	2532	2739	2914.9	3266.1	3492.6	3759.3	3939.9	4267.2	4521.3	4804	4958.4	5045	4994.9	5244	5269	5388.5	5447.7	5484.1
0	0	0	1.4243	3.7709	1.41	9.4103	5.7609	25.819	52.102	69.377	95.557	150.63	219.11	302.05	428.2	538.1	605.04	718.72	869.69	1098.4	1271.5	1432.2	1656.1	1933.8	2178.1	2498.1	2714.3	2917.2	3101.4	3439.9	3518.2	3899.2	4131.8	4378.6	4487.4	4592.3	4709.5	4884.6	4917.4	5060.4	4775	4767.4	4778.5	4921.6	5041.8	5000.7	5124.7	5051.4	5038.5
12.251	0	0	3.0646	3.6346	0	0	16.457	83.831	167.35	305.79	486.89	777.58	1082	1402.3	1840.3	2312.7	2829.3	3335.6	3907.3	4510.4	4859.1	5663.6	5283	6199.8	6642.3	7250.6	8112.8	8364.6	8456.5	8970.6	10065	10685	10925	11933	12411	12738	13192	13524	13596	14145	14112	14473	14683	14744	15112	14975	15004	14942	14928
0.57727	0	0	3.2043	3.1735	0	8.0264	4.3228	0	0	11.497	8.0084	26.456	28.675	50.91	68.91	108.19	140.14	168.64	234.33	249.58	333.19	344.17	395.9	435.69	545.34	572.19	687.61	611.3	738.5	801.55	775.36	775.94	908.5	825	962.6	928.89	1042.3	1147.6	1137	1099.5	1171.9	1154.7	1313.7	1258.2	1266	1142.2	1300.3	1212.9	1243.1
3.2496	6.5671	0	0	0	3.1757	2.7063	6.516	3.5765	3.6711	11.418	8.5321	14.842	22.87	33.267	34.819	47.199	90.249	133.48	206.35	287.6	395.76	573.64	720.79	901.25	1017.6	1273.9	1384.9	1603.4	1887.2	2054.3	2292.6	2525.2	3054.6	3358.8	3550.8	3870.9	4129.1	4273.6	4653.9	4715.5	4858.3	5133.1	5274.5	5438.5	5454.3	5577.6	5765.9	5706	5929.7
6.7142	2.5368	0.20754	0.99748	0	0	1.2948	7.8491	34.935	59.694	159.06	262.64	413.65	606.74	904.66	1251.4	1445.1	1677.6	2074.8	2445.3	2913.7	3349	3893	4956	5406.5	5904.2	5364.4	7029.6	7651.6	8021.9	8592.8	9075.4	9317.1	9681.4	10202	10365	10734	11055	11308	11556	11336	11851	11856	11949	12341	12507	12464	12464	12285	12678
0	0	0	0	0	2.1956	15.522	15.479	27.537	30.275	59.525	80.403	116.96	181.3	267.3	306.61	405.8	460.56	542.4	703.93	878.69	983.81	1172.6	1372.3	1523	1713.2	2019.1	1542.3	1781	1901	1973	2186.8	2359.8	2545.9	2677.7	2877.3	3039.7	3264.9	3339.6	3552.7	3862.8	3798.5	3769.7	3819.9	4018.9	4017.8	3934.4	4086.9	4120.3	4122.8
0	0	0	4.6362	7.9132	12.355	19.804	28.194	21.17	36.024	45.172	69.706	96.318	156.49	225.04	300.78	401.23	549.03	677.04	906.6	1140.6	1353.6	1634.4	1951.7	2347	2721.3	3154.6	3551	3942	4415.9	4845.4	5365.8	5928.8	6463.5	6844.1	7272.7	7780.9	8043.9	8539.5	8895.4	9114.8	9369.5	9464.7	9638.9	9556.7	9792.7	9902.4	9971	10005	9962.1
0	0	0	5.6861	43.711	39.224	63.806	94.37	92.193	111.48	138.92	173.88	198.18	301.93	389.48	488.02	658.04	733.38	882.68	1088	1293.9	1532.7	1706.8	1976.6	2271.1	2487.2	2888.4	3067.7	3429.7	3689.7	3961.4	4099.2	4208.2	4342.9	4568.8	4730.1	4933.6	4980.6	5021.5	5387.7	5285.9	5405.1	5456.5	5463.5	5511	5658.6	5630.9	5704.2	5677.2	5791.4
0	1.4891	0	3.5405	0	12.702	12.477	22.856	62.156	117.17	172.26	218.28	332.97	415.42	517.84	678.13	875.93	1049.4	1295.8	1502.2	1735.6	1904.1	2127	2292.4	2396.8	2612.6	3043.6	3285.3	3541.6	3639.1	4047.7	4010.6	4249	4673	4645.7	4823.1	4960.4	5112.2	5331.4	5408.3	5420	5692.8	5577.4	5802.3	5734.7	5798.7	5781.1	5729.5	5728.1	5796.4
0	0	0	0	16.792	0	2.23	0	14.826	18.102	39.004	99.524	203.21	391.73	545.61	892.58	1137.5	1263.5	1467	1776.8	1932.8	2188	1629.8	3226.9	3786.4	3571.6	3913	3034.1	4120	4774.1	5481.7	5646.3	4991	5416.8	6097.9	6188.2	6039.9	6063.7	6407.3	6944.4	6595.5	6809.7	6926	6842.7	6750	7497.7	7575.6	7682.6	7879.9	7717.3
13.636	9.5177	1.3703	11.87	0	0	2.7815	6.1858	35.96	32.94	107.92	178.45	242.63	310.86	406.33	494.17	548.37	608.15	725.74	785.05	886.44	1012.9	1075.8	1176.5	1238.7	1366.7	1491.8	1585.8	1612.5	1633.1	1763.7	1934.9	2076.4	2114.4	2266.1	2307.1	2403	2393.3	2442.5	2529.6	2573.1	2652.6	2737.7	2668.9	2650.8	2820.8	2916.1	2923.1	2908.6	2947.3
0	0	0	5.334	0	2.5551	36.326	59.594	129.74	230.46	382.25	572.59	777.84	1007.6	1327.8	1600.1	2002.6	2302.4	2704.7	3008.9	3446.1	3859.6	4391.9	4989.8	5432.4	5839.6	6334.9	6870.7	7258.4	7688.7	8126.9	8561.5	9142.3	9291.5	9469.1	9624.6	10333	10976	11338	11528	11782	11625	11613	11430	11262	11682	11719	11995	12194	11934
11.382	0	1.5317	6.9553	0	0	0	24.954	64.682	114.72	184.44	264.59	386.51	552.31	851.8	955.37	1182.6	1556.8	1936.7	2215	2595.1	3122.2	3264	3585.5	4066.4	4412.5	4793.2	5172	5555	5892.1	6247.5	6580.4	7137.7	7652.9	7967	8631	8481.6	8821.6	9388.6	9777.3	10100	9850.4	10131	9962	10421	10032	10269	10361	10210	10508
0	0	0	0	10.78	15.543	11.214	31.56	39.83	62.325	86.524	123.8	170.66	236.98	291.61	388.26	504.26	638.04	766.4	912.62	1200.4	1349.9	1620.6	1827.6	2129.7	2397	2704.1	3105.1	3260.8	3430	3810.2	4229.7	4449	4863.3	5193.5	5380.7	5893.8	6108	6250.3	6631.1	6466	6802.1	6733.4	7304.6	7119.6	7227.6	7382.1	7420.8	7399	7530
17.908	1.6485	0.88118	0	0	0	0	0	0	0	0.039153	0.3087	34.373	82.446	180.41	358.5	498.03	654.1	882.78	1199.6	1468	1718.4	1834	2458.3	2891.1	3130.6	3645.5	4080	4742	5184.3	5685.7	6273.5	6589.6	7201.3	7829.3	8264.3	8575.4	8754.8	9329.8	9980.5	10267	10764	10399	10838	11319	11683	11611	11871	12493	12616
0	0	2.6653	15.394	0	5.7222	23.536	60.843	128.59	234.03	360.59	554.53	708.36	930.46	1100.3	1296.5	1489.1	1564.7	1719	1878.9	1972.8	2112.1	2162.1	2358.2	2409.4	2430.4	2534.3	2644.9	2644.5	2671.2	2652.7	2649.6	2787.6	2635.2	2465	2529	2813.7	3148.2	3397.2	3441.3	3576.4	3409.3	3347.9	3289.3	3182.5	3191.1	3284.8	3444	3527.9	3420
0	0	0	0	0.33994	11.548	19.677	32.585	49.872	49.936	64.498	88.371	106.03	139.89	208.64	248.8	286.52	313.14	352.63	379.65	462.45	513.55	599.5	666.15	750.91	860.48	1057.2	1267.2	1536.2	1667	1955.9	2218.6	2607.2	3002.6	3380.7	3771.2	4294.9	4672.8	5087.1	5457.6	5780.6	6267.3	6427.6	6885.2	6941	7249.5	7203	7434.2	7555.9	7506.9
14.287	1.6343	0	0	0	3.137	0	13.636	46.114	106.25	197.21	319.72	433.64	575.42	726.55	880.73	1017.8	1174.2	1361.9	1587.5	1585.1	1764.5	1861.8	2048.7	1714.4	1921.8	2409.9	2487.3	2562.5	2605.3	2726.9	2804.9	3015.8	3008	3137.2	3192	3320.7	3404.1	3465.2	3623.1	3626.3	3523.4	3834.4	3683.4	3974.4	4070	4123.2	4246.3	4207.4	4272
13.998	0	0	1.9355	0	0	0	0	0	7.3883	37.854	68.929	132.14	194.01	230.67	305.19	309.07	381.14	415.12	361.92	367.73	406.03	491.28	533.4	616.72	781.23	810.09	1071.6	1016.7	1255.9	1197.6	1422.1	1461.7	1628.2	1782.7	2018.7	2086.6	2424.6	2591.2	2837.1	2926.1	2917.5	3097	3204.5	3385.4	3400.8	3599	3632.7	3692.3	3907.4
0	0	0.36264	1.8896	7.6468	6.9473	3.4173	2.5321	7.4642	17.708	25.891	28.79	27.611	35.899	56.131	122.34	192.58	297.93	409.56	581.56	779.01	921	1074.9	1343	1553.8	1849.6	1938.4	2145.7	2429.1	2480.3	2770.5	2987.7	3251.1	3454.9	3666.4	3903.3	4198.3	4331.3	4577.6	4562.2	4838.9	4999.2	5138.7	5168.9	5391.4	5559.2	5476.5	5638.5	5659.6	5583.1
18.395	0	0	0	0	0	1.865	48.534	135.15	267.76	495.34	772.96	1142.1	1377.2	1739.4	2255.8	2839.4	3232.5	3854.4	4363.6	5043.3	5329.7	5877.3	6504.3	7282.9	8012.5	8244.3	8141.1	9454.6	9232.8	9859.3	10010	11082	11187	11666	12193	12342	12950	13268	13672	14152	14239	14251	14641	15057	14925	14916	14771	14861	15025
8.8381	2.122	0	3.7925	0	0	0	29.18	61.075	146.43	258.79	413.62	585.7	800.15	1066.2	1386.2	1728.3	2014	2492.2	2883.6	3424.7	4169	4651.1	5254.4	5924.4	6523	7287.1	7807.7	8233.3	8705.1	9558	10375	11036	11532	12209	12723	13087	13762	14358	14396	15122	15113	15465	15835	15982	16188	15930	16088	16363	16259
12.342	9.2025	0	0	0	0	0	0	0	0	0	0	0	0	0	0	0	23.606	35.581	68.317	116.02	215.49	318.33	461.63	594.15	756.64	913.54	1025.2	1271.9	1491.1	1564.8	1772.2	1955.7	2209.3	2433.3	2580.2	2823.7	3096	3187.4	3295.9	3431.4	3528.7	3592	3706.9	3874.1	3826.7	3759.9	3853.1	3902.2	3993.6
0	3.9727	0	0.33046	0.95483	0	8.6269	7.7353	3.785	17.369	42.889	91.83	174.48	300.26	438.64	622.05	834.65	1102.6	1399.8	1735.3	2047.4	2427	2806.4	3181.8	3522.9	3852	4244	4624.4	5040.7	5409.7	5818.4	6180.3	6493.7	7014.6	7202.2	7519.8	7986.7	8372.4	8380.2	8376.2	8699.4	8718.7	8854	8959.4	9220.2	9364.1	9284	9365.2	9173.7	9225.1
0	0	5.4616	7.6074	5.024	8.4822	9.5715	29.379	48.047	66.903	130.66	179.32	275.96	455.78	553.09	643.65	844.08	1023.8	1218.7	1435.9	1635.1	1898.5	2151.3	2334.8	2537.4	2702.4	2879.2	3090.3	3198.2	3305	3512.8	3794.8	3931.2	4106.6	4378.2	4471.4	4620.8	4830.5	5069.5	5249.4	5406.5	5603.9	5740.2	5837.8	5778	6016.4	6072.3	6207.4	6195.4	6224.4
4.6476	2.2739	0	3.6969	5.3889	0	0	0	0	0	0	0	0	0	0	0	0	18.034	58.699	132.07	232.09	355.33	467.07	660.74	846.77	1093.4	1376.4	1629.1	1923.9	2050.7	2288.8	2617.1	2952.2	3219.7	3386.1	3622.5	3920	4442.9	4791.1	4996.8	5148.5	5207.7	5323.4	5504.9	5526.9	5600.2	5633.5	5758.9	5890.9	5400.3
0	0	0	0	93.81	195.88	327.84	400.21	458.08	545.82	637.23	859.35	948.11	1111.4	1322.8	1721.5	1846	2181.7	2465	2849.4	3405.1	3927.2	4233	4236.2	4984.2	5434.4	5530.5	6352.3	6082.1	7003.8	7290.4	7192.5	7415.8	7675.3	7918.4	8070	8304.1	8397.7	8526.2	8669.2	8861.3	8550.7	8668.6	8934.6	8748.6	8779.7	9246.7	9262.7	9129.5	9146.7
0	1.3802	0	0	0	5.4376	0.8436	2.4301	5.359	2.2944	0	0	2.5442	0	8.1433	29.48	62.933	141.07	238.17	345.59	503.03	667.74	864.79	1031.8	1384.5	1637.2	1998.6	2191	2445.4	2888	3053.1	3365.8	3564.2	3867.3	4184.5	4512.2	4700.1	4956.4	5263.6	5359.6	5457.1	5491.3	5880.1	5879.6	6151	6042.3	6043.7	6193.6	6188.1	6185.4
0	3.9008	0	7.9844	0	0	10.544	18.246	26.289	55.752	137.5	236.23	364.8	478.61	636.79	819.22	995.4	1230.9	1414.8	1628.9	1761.4	2204.8	2360	2543	2884.1	3133.2	3331.1	3686.7	3887.6	3909	4270.6	3931.7	4240.1	4949.2	5218.6	5469.2	5536.8	5771.3	5772	6148.4	5987.2	6333.2	6269.2	6461.1	6459	6235.6	6725.3	6638.9	6466.1	6425.1
0	0	0	3.4277	15.428	0	0.67068	21.72	42.982	34.529	84.755	118.58	178.61	235.82	292.08	356.77	440.61	565.83	705.2	844.8	998.72	1165.4	1348.6	1623.7	1812.7	2094.3	2338.9	2539.9	2940.7	3239	3452	3718.3	3887.2	4231.9	4459.9	4672.8	4852.6	5147.6	5320.1	5526.4	5648.8	5733.3	6137.8	6151.6	6309.3	6337.4	6284.4	6298.2	6422	6444.9
0	4.1634	0	6.3083	4.2888	3.118	10.378	9.1833	36.331	80.024	159.84	231.16	388.04	556.13	717.61	902.28	1145.9	1333.2	1293	1487.2	1635.8	1771.5	1866.7	2044.5	2223.6	2462.8	2557.2	2665.1	2832.7	2995.9	3246	3459.7	3610.2	3841.3	4047.8	4223.2	4502.6	4587	4871.1	5009.2	5240.9	5443.6	5501.7	5592.2	5689	5776.3	5933.5	6032.5	5991.5	6154.1
0	0	0	9.1654	6.0655	4.253	5.6638	1.3129	32.045	97.491	209.04	345.99	575.75	882.59	1230.3	1864.8	2475.6	3073.2	3664.3	4520.4	5193.5	5946.2	6722.7	7658.5	8206.8	8817.9	9556.7	10016	10788	11364	12102	12743	13672	14110	14712	15475	15971	16314	16990	17191	16302	17396	17300	17917	18196	18490	18294	18156	18964	19212
0	0	0	4.9915	7.0968	0	0	10.541	6.3246	0	7.924	9.0124	8.3174	18.232	50.651	99.905	178.51	281.26	392.75	543.59	724.76	959.75	1132.3	1485.7	1705.7	2028	2282.6	2611.2	3046.5	3321.7	3437.5	3646.3	3712.2	4068	4219	4351.1	4585.1	4332.8	4454.1	4632.9	4567	4601.2	4729.8	4792.7	4779.2	4966.2	4823.9	4741.3	4871.9	4948.3
0	0	0	2.3638	12.415	19.342	21.305	19.729	26.675	54.595	91.264	161.04	237.06	333.58	452.55	422.79	576.01	759.94	1001.2	1272.3	1513.8	1707	1896.4	2097.7	2232.4	2411.9	2714.7	2723.1	2975.7	3076.3	3125.9	3571.3	3856.8	4041	4407	4621.6	4848	4940.2	5228.5	5360.2	5545.6	5704.7	5645.7	5889.4	5703.6	6033.2	5765.6	5926.6	6100.2	6053.1
0	0	0	0.63668	9.401	3.7307	10.959	20.89	30.78	36.458	62.451	65.267	77.013	125.74	165.37	195.84	230.43	286.68	377.95	442.68	598.05	751.08	851.9	997	1204.3	1328	1713.2	1742.4	1882.1	2167.9	2418.7	2587.1	2768.3	2981.3	3002.9	3447	3488.4	3489.5	3639.5	3942	3999.3	4059.6	4188.8	4326.7	4409.4	4515.6	4635.2	4560.8	4660.8	4781.2
0	0	0	0.62535	5.3648	5.9828	0.63254	0	0	0	0	8.4073	44.019	104.78	195	360.27	545.12	774.72	911.74	1150.9	1381.5	1540.8	1784.9	2021.8	2322.7	2565.5	2748.4	2911.2	3203.2	3424.4	3829.5	3981.1	4230.1	4595.7	4915.8	5068.7	5422.5	5584.2	5852.2	6017.6	6139.8	6370.3	6345.9	6493.4	7080.5	7172.8	7258.3	7471.5	7616.7	7717.7
0	0	0	5.649	0	4.0962	13.516	10.882	11.808	18.83	37.949	96.985	163.1	198.19	319.72	463.94	568.05	855.77	1068	1384.1	1536.3	1695.8	1930.4	2258	2483.4	2929.3	3275.1	3592.1	3558.2	3690.7	3820.9	4099.1	4295.3	4638.6	4741	4878.3	5187.5	5666.9	5467.9	5940.2	6402.8	6231.9	5864.8	6002.4	6722	6580.6	6171.1	6601.1	6669.4	6418.6
0	0	0	0	13.883	16.903	38.576	88.332	172.25	285.01	427.89	649.07	908.55	1180.4	1442	1782.2	2262.4	2963.5	3424	3869.7	4603.1	4870.9	5603.3	6246.6	6319.5	6799.7	7449.1	8042.9	8979	9562.5	9648.3	9732.8	10211	10656	11173	11603	12255	12903	13347	13916	13777	14654	14944	14845	15108	15401	14969	15231	15477	15478
0	0	0.013097	2.6748	5.8656	0	2.7487	6.5906	0	24.55	57.985	76.018	137.79	216.74	276.29	374.83	444	571.42	648.36	754.97	901.97	1168.3	1320.8	1326.8	1547.9	1733.4	1967.6	2185.1	2349.8	2699.1	2749.8	3254	3388	3694.7	3742.1	3895.5	4085.8	4186.8	4302.4	4340.1	4775.4	4906.5	4756.9	4904.1	4975.2	4888.1	4858.2	4900.4	4979.1	5002.8
0	0	0	0	10.685	0	29.8	21.546	42.385	61.608	107.26	148.17	206.51	269.6	322.48	435.97	552.28	588.54	748.48	870.97	973.19	1077.3	1176.9	1350	1471.7	1531.8	1646.5	1722.7	1789.8	1909.2	2070.9	2224.8	2352.8	2522.7	2646.3	2837.3	2964.1	3175.7	3442.4	3450.5	3652.4	3821.3	3913.4	3990.1	4026.5	4063.3	4140.2	4110.1	4174.8	4188.1
0	0	0	0	0	0	11.464	3.2558	13.801	3.8644	0	0	0	0	0	4.7776	28.563	38.345	64.807	89.874	127.76	174.25	211.09	295.18	386.68	481.41	603.32	674.78	843.3	936.83	1013	1176.4	1243.5	1423.1	1539.4	1644.1	1849.1	1916.2	2044.1	2180.3	2278.6	2328.7	2391.8	2400.6	2529.5	2545.2	2439.7	2522.5	2504.8	2658.4
0	0	0	11.647	35.091	26.962	14.638	27.71	19.056	18.137	40.492	33.772	63.083	72.228	90.483	115.83	183.74	226.57	271.98	347.55	353.76	456.37	424.94	499.29	756.58	809.74	895.23	980.72	1156	1325.5	1437.9	1514	1446.2	1599.8	1813.5	2035.6	2136.5	2342.5	2499.9	2568.7	2772.7	3415	2933.6	2918.9	3014.9	3099.7	3102.8	3202.2	3321.3	3279.8
0	3.4761	11.375	2.0066	0	0	9.1863	17.721	33.232	37.564	90.535	150.55	232.14	316.32	448.38	562.95	716.92	923.43	1121	1422.3	1549.8	1895.7	2151.9	2254.5	2661	2910.1	3093.7	3080.2	3453.9	3722.9	3851.6	4050	4240	4656.6	4715.7	5091.8	5302.1	5237.6	5310.5	5556.5	5452.4	5596.2	5897.2	5824	6153.5	6266.3	6284.2	6377.8	6585.8	6569.3
0	0	0	0	0	4.7467	16.706	20.354	16.412	25.052	20.809	9.9792	18.773	29.51	33.423	18.633	19.48	17.192	7.5181	28.599	26.534	21.962	41.004	137.12	272.63	410.76	523.01	681.65	817.27	977.6	1215.5	1555.9	1849	2138.4	2449.5	2844	3073.7	3275.9	3551.3	3917.9	4110.3	4274.8	4501.6	4657.6	4740.1	4999.2	5171.4	5343.1	5181.9	5525.8
0	0	0	0	0	12.011	17.288	43.544	96.423	183.71	274.47	399.21	536.97	737.5	980.4	1268.2	1612.7	1955.3	2347.1	2783.3	3195.4	3651.4	4176.1	4658.2	5158.2	5679.5	6142.4	6616.4	6883.8	7316.6	7820.4	8151	8656.6	8943.1	9061.2	9638.7	9562.2	9688.4	10236	10287	10247	10480	10700	10455	10742	11303	11289	11919	11599	11423
0	2.1029	0	3.0561	7.7631	0	0	0	0	0	0	0	23.843	59.816	100.46	195.91	305.62	466.85	646.11	865.61	1131.7	1448.2	1746.2	2021.3	2300.4	2708	3042.8	3420.8	3753.1	3924.5	4296.3	4552.1	4703.8	4985.4	5246.2	5429.1	5610.3	5899.1	6004	6017.6	6143.7	6153.7	6197.4	6321.7	6465.5	6412.3	6483.6	6620.3	6253.1	6305.2
2.0097	0	0	2.4202	8.2277	3.8026	0	1.4433	0	15.953	12.859	48.066	92.051	175.57	282.27	425.29	672.2	894.34	1010	1316.3	1639.7	1675.2	2042.8	2369.6	2355.7	2567.3	2902.1	3099.7	3443.9	3768.5	4120.1	4248.7	4244.3	4499	4539.1	4852.1	4998.9	5324.7	5530.5	5517.8	5640.9	5989.7	6046	5976.9	6258.9	6367.1	6476.3	6438.7	6253.4	6662.8
0	11.176	15.088	7.7129	2.5027	0	0	17.585	66.59	131.59	236.41	340.25	477.89	635.36	855.58	1037.1	1321.3	1500	1812.6	2192.8	2669.3	2260.7	2663.2	3582	3962.4	4304.7	4752.2	4622.6	5166.1	5531.5	5807.8	5931.2	6109.7	6584.3	6675.7	7160.6	7401.1	5802.7	6403.1	6081.1	6293.4	4812.4	6743.1	6650	6687.7	6624	6627	6680	6669.9	7831.5
0	0	0.29532	6.7985	7.7561	0	16.305	40.878	100.57	166.51	298.86	394.59	568.1	902.11	1194.4	1521.2	1895.1	2316.7	2750.2	3295.4	3737.7	4069.8	4518.9	4881.4	5446.4	6010.4	6533.8	7066.2	7415.3	7656.4	8245	8556.9	8834.7	9083.4	9168.6	9638.3	9939	10213	10680	11193	11300	11451	11690	11923	11954	12134	12332	12329	12465	12376
0	8.6005	0.12598	0	0	0	24.035	57.737	115.42	156.34	212.42	291.92	280.89	438.2	495.38	699	638.94	863.72	1128	1135.3	1298.5	1487.6	1707.7	1677.2	1761.1	1872.5	1972.6	2087.9	1746.2	2117.3	2155.2	2133.6	2167.4	2121.1	2127.5	2181.6	2247.4	2387.5	2455	2616	2743.6	2795	2824.2	2521.9	2353.1	2778.3	2696.3	2830.2	2858.2	2767.9
6.312	3.3524	0	1.6992	0	3.8784	2.6987	8.8716	1.0603	4.0692	0	5.5239	4.5841	13.113	34.537	68.069	126.21	193.55	267	372.22	459.11	601.25	707.9	842.28	1061.7	1315.4	1586.9	1768.1	1992.3	2217.8	2443.7	2672.4	2943.6	2968.5	3263.7	3459	3597.5	3782.6	4074.1	4162.9	4373.2	4449.3	4666.2	4644.8	4873.3	4859.7	5022.7	4678.6	4710.5	4802.5
0	0	0.087957	0	2.766	2.3879	1.8686	11.776	41.991	118.97	204.68	401.47	555.22	769.15	924.06	986.47	1100.9	1289	1792.6	1817.2	2278	2506.5	2671.9	2931.2	3267.2	3551.3	3625.5	3899.1	4299.2	4559	4926.5	5475.3	5902.9	6346.9	6841.6	7350.4	7862	8358.1	8616.7	8988.3	9352	9634.6	9949.4	9835.1	9956.3	10207	10242	10436	10583	10584
0	0	4.0785	4.5188	3.466	6.124	3.5668	19.138	6.5129	17.528	18.437	7.5244	10.15	15.362	25.819	26.746	64.59	130.74	214.24	317.73	474.88	606.5	847.96	1047.9	1285.7	1462.3	1689.3	1887.8	2181.7	2396.6	2661.8	2918.3	3083.2	3341.6	3646	3529.5	4188.1	4217	4247.1	4336.1	4590.4	4781.6	4862	4766.7	4897.7	5013.2	5127.8	5183.4	5132.4	5085
12.932	0	0	6.0286	0	0	0	6.3829	10.363	1.3087	0	24.946	57.632	134.01	229.49	354.99	500.9	693.98	910.27	1174.9	1469.3	1955.3	2178.2	2518.3	2723.1	3076.8	3354.4	3717.3	3867.8	4184.4	4593	4834	4944.2	5227.3	5534.6	5847.9	5978.5	6226	6346	6645	6832.5	7213.8	7565.6	7719.2	8075.2	8142.1	8146.9	8119.6	7872.6	7943.6
0	0	0	2.9084	7.6136	0.12987	3.482	13.714	8.313	17.191	39.391	69.375	125.55	249.56	380.95	571.99	679.83	911.31	1081.5	1335.8	1619.7	1865.2	2066.9	2260.2	2224.9	2348.9	2659.7	2828.8	3088.8	3324.8	3229.8	3531.4	3900.9	3904.2	3685.9	4151.4	4125	4328	4198.8	4499.4	4606.5	4466.9	4450.1	4662.5	4815.2	4770.5	4588.1	4812.5	4823.7	4744.4
3.6669	3.0002	0	0	1.2161	0	1.3528	7.931	5.5693	0	0	0	0	11.156	51.213	129.98	270.85	423.87	642.85	823.12	1072.5	1357.9	1653.9	1959.3	2401.3	2748.7	3075.5	3330	3862	4110.3	4498.8	4763.7	5198.7	5473	5846.3	6373.4	6641.2	7058.1	7517.9	7719.3	7934.2	8189.7	8423.9	8733.1	8897	8886.7	8872.7	9131	9231.6	9352.3
0	0	12.063	20.602	0	12.206	4.8651	9.5984	17.518	0	16.071	49.195	105.29	170.37	283.49	400.99	580.45	777.37	940.63	1119	1406	1670.6	1778.8	2075.6	2213.7	2482.4	2737.5	2810.1	2928.8	3150.5	3158	3350.1	3377.5	3456.8	3603.7	3563.9	3605.2	3782.4	3844.5	4071.1	4177.5	4231.3	4248.4	4310.1	4159.4	4295.8	4286.6	4314.5	4170	4188.5
0	0	0	10.416	7.6144	7.4666	8.9377	16.858	35.122	52.909	117.65	172.57	278.99	410.62	527.87	664.16	834.21	983.72	1139.2	1374.9	1530.7	1621	1831.3	2024.9	2173.3	2304	2410.5	2624.5	2719.3	2854.6	2923.5	3083.1	3285	3413.2	3465.3	3708.7	3811.7	3827.5	4061.9	4069.4	4310.3	4393.7	4364.2	4514.2	4420	4518.1	4453.6	4449.5	4401.4	4569.6
0	10.369	2.8841	4.3631	0	0.27443	0	0	0	0	0	15.101	23.518	66.685	99.131	164.63	237.31	314.16	421.9	516.76	621.12	773.01	882.61	1014.5	1591.8	1372.1	1459	1664.2	1765.7	1865	2568.9	2212.2	2301.6	2348.7	2447.1	2515.9	2888.5	3101.7	3417.5	3395.4	3625.3	3516.6	3509	3549.2	3512	3615.8	3701.3	4205.3	4368	4404.2
0	0	0.27871	0	10.077	12.026	22.527	12.872	49.18	33.483	174.96	312.15	471.17	692.61	922.15	1243.9	1431.7	2027.5	2431.9	2634.2	3460.2	3744	4259.3	4660.1	5190.3	5581.9	6103.7	5255.5	6935.4	5823.7	6136.7	6452.4	6478	6800.2	8439.5	8690.8	7607.5	9109.4	9326.7	8589.2	8691.2	9033.2	8965	9274	8816.7	9289.2	9412.8	9723.2	9341.6	8924.7
0	0	0	0	0	5.6849	19.684	42.344	105.45	168.61	245.11	347.84	414.5	584.53	665.74	849.98	1088.9	1334.7	1500.4	1855.6	2188	2491	2803.5	3325.9	3619.7	3990.2	4318.2	4833.8	5295.7	5710.8	5685.8	6439.5	6671.1	7105.7	7678.9	8001.3	8384.7	8779.9	9096.3	9245.4	9413.4	9633.5	9929.4	10036	10155	10283	10563	10600	10557	10727
9.254	0	0	0	5.6139	2.2145	2.9735	0	5.3379	6.7726	18.394	36.685	67.412	74.57	106.51	186.05	173.17	250.09	358.69	503.08	659.32	826.5	969.6	1171.8	1426.9	1586.9	1980.1	2472	3059.4	3376.2	3808.3	4255.8	4144.6	4592.3	4960.6	5378.5	6256.6	6683.6	6734.8	7216.5	7554.1	7927.1	8278.8	8606	8581.5	8510.5	8548.2	8690.6	8882.5	8525.1
0	24.987	0	0	0	0	7.2227	11.527	6.8608	0	12.175	22.588	68.68	143.62	264.1	369.91	512.49	658.53	824.45	1035.9	1201.2	1415.4	1605.2	1867.8	2065.4	2227.6	2394	2547.6	2738.4	2942.1	3095.1	3380.1	3497.4	3697.7	3921.7	4078.6	4225.5	4363.4	4618.5	4565.3	4757.6	4825.8	4859.1	4962.1	5093	5298.4	5242.3	5397.2	5296.4	5473.9
0	0	38.424	0	0	22.466	29.893	75.222	110.65	199.64	270.38	340.69	475.61	666.48	940.53	1127.8	1328	1596.4	1819.9	2163.7	2498.1	2905.9	3238.4	3605.8	4018.8	4567.2	4865	5378.6	5582.9	6209.7	6732.8	6308.7	6717.3	6986.1	6414.5	8224.8	8574.9	9825.7	10471	10712	11444	10156	11621	11573	11819	12017	10817	11406	11227	11627
0	7.9945	3.1041	6.4932	0	0	0.49962	16.873	0	0.64585	0	24.926	49.41	44.744	107.69	148.37	208.19	334.99	428.67	581.4	819.34	998.2	1214.9	1586.4	1725.7	2489.6	2674	3380.1	3783.1	4139	4758.6	5263.7	6009.7	6843.7	6912.8	7109.4	7775.7	7801.3	7920.1	8441	8577.5	8877.5	8820.1	9033.4	9253.9	9325.2	9630.5	9755.1	9808.6	9798.9
0	0	0	0	8.6695	7.9596	16.387	32.507	48.997	27.367	27.379	69.085	61.195	86.126	109.77	149	217.3	354.65	405.51	600.12	769.67	991.94	1121.9	1326.7	1583.5	1907.3	1979.3	2272.7	2161.9	2427.3	2960.2	2879.9	2935.6	3183.1	3391.2	3640.6	3804.7	4011	4269	4484.9	4584.5	4730.1	4960.1	5035.8	5143.1	5254.5	5183.5	5193.2	5310.7	5357
0	0	0	0	18.544	38.59	65.768	93.625	99.184	132.1	164.77	188.53	217.53	265.82	308.06	318.96	394.25	480.58	580.17	723.94	815.41	989.6	1144.4	1373.6	1614.7	1854.9	2169.6	1816.3	2073.1	2341.9	2427.5	2724.7	3020.5	3314.1	3547.4	4039.1	4215.1	4537.5	4946.7	5056.6	5281.6	5633.9	5708.5	5973.9	6188.5	6412.4	6613.7	6651.9	6773.2	7017.3
7.3974	0	0	0	0	0.93237	0	0	0	0	0	0	0	0	0	0	0	0	0	0	0	0	0	0	0	29.081	123.3	209.36	282.46	432.38	630.53	922.74	1196.2	1465.5	1723.5	2029.8	2263.7	2562.4	2789.9	3143.8	3263.5	3352.9	3616.8	3663.2	3752.7	4017.1	4029.8	4146	4257.4	4309.2
13.273	8.8047	0	3.2047	0	0	0	0	0	0	38.963	98.611	159.61	241.65	335.31	457.83	584.26	772.76	939.32	1135.8	1384.9	1616.7	1850.3	2047.8	2297.8	2523.1	2809.7	2973.9	3295.7	3492.2	3756.5	4010.3	4343.9	4416.6	4902	4979.3	5367.1	5498.3	5628.3	5950.4	6027.9	6098.4	6418	6339.6	6529.8	6632	6665.9	6823.5	6940.6	6888.7
0	0	0	0	17.068	10.971	20.526	43.875	81.033	126.41	153.44	220.95	290.23	342.22	427.01	476.69	599.87	674.7	851.45	986.66	1171.7	1271.3	1524.6	1764.5	1856.9	2182	2285	2798.9	3130.3	3396.1	3634.4	4001.4	4242	4398.3	4731.5	5046.3	5174.9	5317.1	5604.6	5695.9	5884.8	5976.1	6089.8	5938.9	6260.3	6340.1	6296.2	6282.9	6143.9	6214.3
0	7.7402	6.8677	7.758	0	0	0	0	0	2.9893	5.3093	19.296	28.775	76.375	128.33	240.36	330.48	423.85	566.26	671.18	841.48	1045.8	1085	1369.9	1326.4	1398.3	1536.2	1641.7	1751.9	1920.7	2018.5	2232.2	2323.8	2372.9	2469.2	2690.3	3096.5	3467.3	3768.6	3537.6	3802.7	3614.8	3742.6	3658.8	3606.4	3687	3748.2	3911.9	4078.2	3964.2
0	0.87741	7.9631	2.3838	0	0	3.0957	16.346	43.564	73.997	140.74	244.71	375.11	578.4	797.9	1048.3	1310.2	1548.9	1799.5	2070.5	2310.4	2617.7	2802.9	2927.9	3160.8	3395.4	3637.4	3836.4	3858.4	4171.7	4255.8	4226.8	4516.4	4687	4893.4	5064.4	5093.1	5580.1	5743.7	6146	6103.7	6302.5	6380.2	6422.1	6319.2	6321.1	6382.1	6393.9	6270	6164
9.3612	5.152	0.58208	4.1896	0	0	3.1995	0	0	0	0	6.6625	27.157	97.59	151.63	299.93	395.37	530.3	675.93	870.79	1012.2	1172	1343.2	1579.8	1793.2	2023.1	2466.9	2029.5	2190.2	2901.8	2700.5	3156.4	3177.9	3446.4	3594.1	3697.6	3848.3	3865.2	3955.9	4102.2	4217.2	4294	4508.7	4670.5	4548.8	4566.3	4584.3	4553.1	4674.2	4602
0	0	0	14.043	9.6199	16.756	10.402	0	0	0	0	0	0	0	0	0	30.542	73.847	181.94	262.53	353.65	494.08	660.64	977.84	1111	1354.8	1673.6	1725.6	2017.5	2139.2	2394.8	2617.9	2529	2604.1	2966.8	3154.4	3398.2	3608.2	3656	3877.6	3975.6	4252.1	4384.5	4490.2	4516.1	4464.7	4537.3	4621.8	4853.1	4702
0	0	10.176	0	2.5734	1.0911	1.231	0	12.892	12.445	47.678	109.63	181.16	329.89	485.78	651.98	856.79	1063.7	1327.4	1648.9	1931	2231.2	2668.2	2987.8	3423.4	3674	4229.9	4802	5078.7	5559.7	5904.7	6116.5	6535	6759.6	6967.2	7384.1	7844	8363.3	8608.9	8751.5	9430.9	9703	9984.2	10121	9923.7	10139	10109	10395	10534	10229
0	0	0	33.14	42.766	38.524	48.983	65.813	81.399	87.917	112.31	72.501	121.93	176.6	224.42	262.5	317.08	431.48	520.82	640.98	742.07	918.98	1061.6	1318.7	1541.7	1815.9	2080.8	2391.3	2601.8	3095.4	3200.8	3332.1	3363.5	3838.9	4382	4804.7	4791.8	4695	5003.2	4917.6	5387.1	5522	5083.5	5745.4	5758.8	6272.9	6228.3	6344.2	6240.1	6261.6
0	0.5577	5.0013	0	0	2.3262	0.51006	1.3641	25.969	26.05	79.436	125.75	192.98	270.86	406.56	591.35	689.42	853.52	1027	1250.3	1433.9	1642.9	1906	2124.3	2233.1	2490.7	2943.7	3251.9	3483.1	3866.1	4146.6	4518.7	4783.2	4990.8	5359.1	5685.3	5964.9	6394.5	6774.5	7038.8	7311	7481.1	7681.1	7785.5	7589.3	7849.6	7887.2	7968.1	8045.2	7904.6
13.415	13.656	2.3842	0	0	0	0	0	0	0	0	0	13.618	48.021	91.749	187.63	310.42	486.09	704.55	913.28	1247.6	1584.2	1940.3	2426.7	2815.5	3195.1	3483.1	3962.4	4302.2	4730.1	4956.9	5465.5	5629	5945.7	6390.7	6808.2	6952.7	7472.9	7752.1	8108.8	8350.8	8708.1	8585	8730.7	9121	9142.9	9386.2	9317.1	9456.2	9330
4.7972	0	0	0	20.022	0	1.6294	0	0	0	0	3.4577	47.694	56.569	133.87	244.1	535.76	483.15	679.14	1244.4	1145.2	1367.4	1636.9	1917.6	2190.8	2446.1	2678.2	2966.1	3306.5	3632.1	3824.2	4188.2	4307.3	4592.9	4879.6	5049.6	5270.2	5528.1	5582.8	5854.7	5983.3	6174.1	6359.7	6371.4	6618.1	6811.2	6787.5	6846	6830.9	6928
0	8.5303	0	9.6666	5.0908	7.1747	0	5.9534	11.501	52.371	92.95	150.04	260.36	354.49	517.83	668.39	824.61	904.66	1366.5	1404.7	1647.3	1789.6	1955.1	2361.2	2654	2832.7	2827.9	3202.9	3447.9	3484.1	3752.4	3935.6	4156.2	4255.3	4375.1	4691.5	5142.8	5589.2	5854	5978.5	6344.5	6282	6351.3	6432.1	6465	6535.3	6557.1	6817.5	6997.8	6827.7
0	0	0	0	11.785	30.038	42.982	54.558	68.754	91.658	124.02	191.04	268.68	364.89	495.76	619.14	772.03	937.39	1156.7	1302.8	1583.7	1772.2	2080.5	2354.3	2608.9	2940.1	3227	3484.9	3753.6	3998.8	4223.1	4424	4789.5	5019.1	5230.7	5524.3	5828.3	5984.6	6271.1	6354.9	6561.6	6590.3	6862.9	7002.4	7097.2	7206.6	7314.7	7364.9	7482.1	7513.8
13.395	7.9925	2.3127	0.93386	0	0	0	0	0.89069	0	4.4482	11.865	54.529	141.51	218.28	382.09	581.09	743.04	997.71	1290	1573.1	1828.3	2291.9	2681.3	2906.6	3210.8	3684.9	4177.5	4585	4981.3	5231.4	5258.5	5495.5	6103.1	6118.6	6609.2	6638.2	7364.7	7774.3	7983.3	8290	8746.5	8971.7	9106.4	9129.7	9330.3	9494.9	9478.4	9607.2	9801.9
0	2.7523	4.3554	2.1344	0	4.1058	0	3.3625	12.739	17.296	42.151	97.674	167.19	288.41	411.71	606.46	824.64	1040.5	1308	1590.4	1856	2183.3	2398.4	2977.1	3285.6	3516.4	3956.8	4329	4572.8	5013.3	5311.8	5763.5	5983.6	6465.4	6771.9	7191.9	7412.8	7922.1	8184.3	8585.4	8837.7	9000.5	9209.5	9187.7	9253.3	9303.9	9529.4	9476.4	9536.1	9465.6
10.784	0	0	0	1.9717	6.6242	0	11.346	18.301	25.687	54.657	66.705	107.8	136.76	183.93	238	305.36	404.01	474.35	588.19	697.68	901.04	1031.7	1256.8	1553.6	1803.2	2213.2	2514.5	3174.9	3580.2	3957.5	4240.6	4592.9	5013.9	5221.8	5737.3	6424.5	6847.2	7251.7	7353	7776.5	8410.7	8505.2	7178.4	7374.1	7638.2	7835.9	7875	7769.9	7778.7
0	6.8184	6.4482	0	3.0098	0	0	5.2899	5.0501	0	0	0	0	0	0	0	0	0	0	41.849	137.39	255.57	409.47	570.87	741.63	892.73	1072.6	1309.7	1477.3	1665.4	1724	1959.6	2179	2344.9	2519.5	2789.6	2862.4	3034.7	3191.2	3305.1	3405.7	3525.8	3596.9	3696.8	3665.6	3768.5	3844.5	3830.7	3892.3	3830.1
0	8.3453	0	2.9442	0	0	5.5513	7.4478	8.7579	31.241	52.719	51.733	67.693	102.11	164.3	218.59	309.51	396.61	476.71	568.05	732.2	799.57	892.7	1140.8	1364.6	1568.4	1721.3	1921.3	2101.1	2256.6	2283.3	2726.3	2945.4	3239.7	3453.4	3622.8	3805.8	3981.1	4149.8	4322.5	4436.7	4657.7	4814.8	4938.7	5027.4	5241	5227	5491.2	5552.9	5632.7
6.2205	4.085	4.0086	9.3146	0	0	0	0	10.42	46.767	88.185	154.89	213.58	486.53	500.16	845.28	915.56	1175.8	1463.6	1615.7	1868	2073.6	2438.1	2782.3	3231.6	3130.1	3376.4	3795.2	4281.2	4108.2	4346.7	4588.7	4689.5	5105.2	5284.1	5443.8	5828.3	5942.4	6382.7	6591.9	6635.1	6751	6883.5	6973	7187.9	7363.5	6817	7205.7	7211.8	7338.3
0	3.2497	3.4257	0	0.31664	0	4.9747	5.7362	2.3592	12.175	33.99	59.768	74.07	87.315	116.7	160.61	218.97	298.54	432.13	507.41	610.55	727.22	910.29	1032.2	1369.7	1463.5	1725.6	1906.3	2078.5	2143.7	2526	2610.6	2793.6	3065.2	3354.8	3438.3	3603.2	3851.4	4065.1	4153.5	4483.5	4453.2	4687.5	4850.6	5097.3	5129.1	5178.3	5508.4	5722.9	5781.1
0	10.001	6.4936	0	0	0	18.481	0	7.7139	0	0	0	0	34.158	89.09	168.35	263.52	401.56	514.74	691.31	877.37	1033.5	1305	1691.8	2039.8	2281.2	2659.7	2991.6	3251.5	3804.1	3974.7	4123	4260.8	4415.2	4871.4	4935.5	5065.4	5528.6	5831.2	6044.4	6013.7	5808.3	5991.8	5740	5561.1	5692.9	5776	5817.6	5819	5832.9
0	0	0	3.1911	8.4166	6.3437	16.66	15.657	11.338	12.878	14.082	20.432	45.199	71.925	116.24	185.8	263.11	359.54	518.05	647.09	805.27	1045	1256.5	1493.4	1726.7	1968.9	2348.8	2645.5	2887.4	3046.6	3368.5	3584.4	3932.2	4242.4	4394.2	4620	4781.8	5045.6	5329.3	5382.2	5519.7	5673.6	5976.4	5841.2	6087.8	6212.4	6304.9	6261.9	6343.8	6311.7
0	1.5855	0	0	0.065092	4.3767	1.7038	11.939	13.498	8.3843	9.0525	18.877	45.298	98.062	172.26	219.29	378.83	524.95	706.28	933.99	1108.9	1359.8	1562.7	1903.5	2236.1	2869.4	3330.5	3671	4021.8	4342.5	4597.6	4955.4	5191.8	5524	5767.6	6084.6	6359	6574.5	6891.3	7052.2	7179.9	7329.9	7623	7711.7	7821.6	7887.3	7891.4	7961.6	7834.7	7904.7
0	0	0	0	1.2969	9.4984	12.531	24.905	34.157	45.031	48.602	83.545	98.224	127.24	157.25	184.32	232.01	284.33	331.39	386.96	473.82	552.52	593.7	670.5	808.78	929.73	1075.3	1185.8	1315.7	1371.5	1674.6	1818.2	1949.1	2011.4	2133.7	2284.8	2436	2551.6	2681.3	2772.4	2986.3	3018.1	3169.7	3189.6	3282.2	3337.3	3571	3528.8	3571.9	3649.1
0	0	0	0	0	74.417	184.37	311.32	510.16	771.75	981.46	1299.7	1705.3	2169.7	2520.6	2978.4	3426.9	3890.3	4071.8	4746.3	5194.8	5512.3	6007.4	6468.9	6829.1	7195.3	7753.2	7975.4	8258.2	8242.5	8523.2	8683.4	8391.6	9395.6	10039	9118.6	9666	10589	10598	10718	11143	11104	11317	10725	11211	11304	11248	11359	11418	11279
0	4.0175	0	1.5165	0.039792	1.1575	6.2626	37.58	95.66	197.58	356.03	538.95	805.25	975.69	1413.3	1584.7	1998.7	2344.3	2523.9	3035.3	3443	3743.6	4140.6	4428.4	4910.2	5134	5599	5783.7	6144.3	6242.1	6773.6	6972.4	7061.9	7602	7836.2	8120.3	8479.6	8279.5	8495.2	9124.2	8651.9	7749.3	8987.8	9067.6	9332.3	9678.1	9340.9	9629.7	9787.6	9465.8
0	0	0	0	0	9.4238	41.13	134.07	241.49	404.18	590.67	811.96	1061.8	1248.7	1582.2	1817.7	2077.2	2554.6	2810.2	2766.5	3269.1	3450.5	3541.1	3674.6	3912.6	4056.1	4322.3	4357.1	4536.4	4749.5	4846	5018.2	4996.3	5207.6	5245.8	5445	5524.8	5548.6	5620.7	5782.3	5897.4	5817.6	5795.1	5770	5824.2	5941.5	5846.4	5898.8	6041	6083.5
0	0	0	0	0	28.865	81.407	112.53	195.01	303.81	387.14	532.64	685.82	909.27	1093	1259.9	1465.7	1666.4	1883	2086	2216.2	2393.9	2419.5	2655.2	2724.8	2910.5	2977.5	3022.4	3180.1	3291.7	3511	3631.9	3771.9	3902.7	4095.4	4271.5	4495.9	4377.2	4481.7	4533	4707.4	4822.2	4867.1	4871.5	4916.6	4961.2	5012.8	5125.1	5121.6	5117.9
0	0	0	0	12.807	0.93675	10.155	33.323	26.355	0	0	0	14.749	35.476	100.52	187.3	315.02	505.09	770.24	1042.8	1405.5	1769.8	2174.2	2635.9	3145.7	3523.8	4075.1	4470.4	4979.8	4860.5	5885.1	6562.2	7106.4	7441.5	7870.9	8127.1	8593	8855.5	9268.1	9494.1	9948.7	10126	10253	10231	10216	10322	10477	10659	10532	10560
0	0	0	0	4.8429	14.915	8.0546	8.8543	10.646	27.015	59.446	131.65	236.71	348.71	545.57	740.78	964.37	1255.9	1501.6	1808.2	2135.4	2420.3	2701.4	3105.6	3422.9	3712.4	4096.1	4266.3	4591.3	4911	5160.2	5371.4	5744.7	6019	6214.2	6324.3	6668.1	6831.9	6992.9	7149.5	7396.4	7273.5	7461.3	7498.8	7659.9	7831.6	7712.4	7994.9	7350.2	7819.1
20.111	5.6426	0	0	0	0	0.56854	0	0	0	0.68267	15.419	39.024	64.726	111.49	159.33	190.71	219.98	286.41	343.37	410.14	512.62	597.61	705.15	824.85	1018	1221.7	1405.9	1596.3	1795.6	2074.3	2288.6	2559.2	2834.1	3034	3359.6	3612.6	3727.2	4040.6	4094.7	4280.1	4423.7	4551.4	4730.5	4679.1	4809.3	4733.1	4895.5	4986.9	4855.6
0	0	0	0	28.325	36.247	0	20.326	32.838	4.9514	9.7428	67.853	104.95	163.93	255.91	324.42	515.93	803.39	917.68	1201.7	1381.7	1683.3	1856.2	2390.4	2496.9	3145.9	3196.8	4012.6	3985.4	4045.1	4831.4	4674.1	4626.2	4894.6	4979.5	5080.2	5565.2	5529.9	5630.2	6020	5982.4	6008.1	5982.2	6283.6	6162	6224.8	6168.6	6436	6422	6412.3
0	0.29201	0	1.9026	2.9805	5.3594	0	5.3611	2.0913	8.9227	3.2921	18.035	16.129	19.058	35.115	57.294	111.49	189.19	263.87	476.63	608.28	778.16	1049.1	1292.1	1710.5	1916.2	2310.8	2478	2861.2	3056.6	3406.4	3754.9	4030.4	4271.4	4597.8	4697.6	5002.6	5220.2	5348.4	5559.1	5750.5	5953.7	5869.1	6021	6082.1	6225.9	6323.6	6286.5	6324	6402.2
8.0422	23.556	0	0	0	0	0	0	6.3106	42.893	73.913	113.04	144.37	207.55	267.36	347.53	428.58	542.23	709.64	808.99	965.76	1120.5	1280.2	1374.4	1595.6	1862.7	1905.5	2042.6	2212.7	2384.5	2414.5	2403.8	2383.8	2487.4	2470.6	2702	2991.7	3197.2	3477.5	3506	3605.1	3538.9	3573	3472.8	3363.3	3380.2	3427.6	3572.1	3156.9	3802.6
6.5969	0	0	1.3943	5.0364	0	0	34.21	77.132	140.02	242	357.3	503.52	668.05	846.32	1033.3	1237.2	1425.3	1580.4	1797	2087.3	2204.2	2369.8	2575.4	2803.8	3071.9	3226.3	3478.3	3721.5	3870.4	4374.8	4555.2	4862.3	5083.2	5231.8	5491.8	5715.9	5851.4	6274	6382.2	6505.6	6638.2	6895.6	6978.6	6971.9	7128.7	7138.5	7043.5	7154.3	7274.7
5.0226	0	0	1.9218	1.5123	2.2787	0.31456	14.154	33.722	72.518	118.11	192.09	288.9	434.42	610.16	843.07	1098.3	1400.9	1651.4	2022.7	2360.3	2640.5	2894.9	3237.6	3488.3	3634.5	4100.4	4328.5	4691.8	4944.7	5108.8	5473.8	5572.7	6355.7	6603.1	6911.8	7083.4	7379.9	7856.7	8148.3	8263.1	8264.8	8558	8644.3	8865.6	8747.6	8914.2	9031.6	9111.6	9376.5
0	1.1731	11.016	0.47808	6.2409	0.23662	0	9.9558	14.356	15.246	37.605	54.001	96.007	155.82	222.64	292.48	399.85	522.87	772.64	788.53	949.46	1008.1	1303.4	1520.4	1645.1	1985.5	2291.5	2388	2724.1	2962.3	2986.8	3130.6	3331.4	3643.5	3924.5	4091.6	4279.4	4316.7	4564.1	4702.4	4823	5083.9	5223.4	5289.6	5259.4	5445.3	5491.9	5650	5652.1	5818.2
0	0	8.373	6.2549	2.9226	8.132	9.2533	13.815	26.411	78.124	178.88	319.9	454.77	688.91	956.03	1211.2	1557.5	1910.7	2295.3	2577	2963.4	3318.8	3783.8	4057.1	4445	4708.7	5164.1	5555.4	5872.2	6438.4	6664.4	7121.2	7468.3	7590.5	8022.9	8253.8	8667.1	9001.5	9217.4	9234.7	9612.8	9848	9930.7	10138	9990.4	10276	10320	10694	10663	10750
0	0.71575	0.65895	15.608	0	0	0	0	0	1.1697	12.034	28.127	37.253	71.471	119.04	153.45	226.39	352.9	467.67	599.68	771.55	887.81	1014.6	1228.4	1389	1556.3	1905.1	2037.5	2107.6	2308.1	2266.2	2649.4	2701.8	2857.5	3011.8	3063	3136.8	3193	3473.3	3542.8	3700.7	3586.6	3667.3	3659.6	3902.8	3948	3994.9	3977.7	4011.3	4196.6
0	0	3.7636	0.55378	1.136	8.5612	7.6759	23.682	21.455	21.259	34.993	31.428	44.187	61.311	116.3	134.9	156.62	217.95	263.7	320.34	383.22	444.46	561.78	648.84	741.83	814.41	938.75	1078.3	1043.7	1186.9	1321.2	1424	1567	1707.6	1884.1	1999.6	2125.9	2204.8	2422	2516.3	2708.6	2870	2967.9	3096.2	3119.8	3336.3	3359.9	3484.7	3585.4	3587.4
3.8531	1.3339	0.9747	1.3373	0.33746	0	0.31353	6.2168	10.613	11.832	5.9254	0	6.3659	3.8448	24.985	34.377	57.113	82.583	94.053	142.65	197.3	219.72	253.23	344.28	421.92	505.58	620.22	674.02	777.52	931.84	1018.8	1212.7	1356.8	1585.4	1756.5	2023.4	2188.9	2484.5	2677.2	2952.4	3091	3228.8	3377.6	3549.9	3764.2	3836.8	3778.2	3921.4	4026.7	4041.2
0	0	0	6.9987	4.714	11.804	9.7669	19.325	27.058	38.393	36.133	51.597	50.123	62.437	66.961	89.679	122.39	157.33	159.28	237.47	331.98	436.25	559.74	772.38	1036	1299	1639.4	1812.3	2176	2491.4	2868	3292	3745.4	4191	4537.6	4740	5246.9	5556.2	6046.8	6422.4	6836	7257.7	7947.9	7862.4	7681.5	8017.4	7973.3	8223.2	8236.2	8634.5
3.4975	0	1.3784	0	4.271	0	1.0853	14.061	41.189	65.388	84.984	95.264	105.27	130.71	150.03	204.03	229.24	317.98	392.38	514.29	658.27	807.27	1070.3	1302.3	1533.3	1794.5	2091	1810.1	1955.8	2166.3	2342.3	2610	2841.3	3039.6	3135.9	3432	3493.9	3708.1	4003.7	3904.5	4168.5	4233.7	4249.3	4364.5	4321.7	4311.1	4452.9	4381.2	4404.5	4491.7
0	0	0	0	6.3379	2.5229	7.7469	12.447	22.758	19.682	32.97	61.292	105.82	118.43	168.48	190.63	226.99	287	373.63	550.99	661.54	809.97	901.93	1070.6	1365.2	1386.5	1771.5	1931.9	1952.8	2393.3	2652.1	2925.5	3102.2	3338.8	3460.3	3693.2	3884.3	4235.3	4267.7	4424.9	4517.9	4904	5087.3	5104.9	5118.1	5092.2	5043.8	5159.2	4905.7	5091.7
0	1.7778	0	1.999	0	11.907	5.4164	0.84745	11.022	10.116	30.278	55.304	78.546	97.03	125.38	162.97	238	344.86	479.3	702.85	930.32	1187.5	1491.2	1755.8	2059.3	2245.3	2601	2797.7	3029.1	3272.9	3323.4	3811.9	3795.9	4033.9	4406.7	4565.6	4519.4	4784.4	5106.8	5317.1	5482.7	5679.7	5578.6	5514.7	5808	5762	5918.4	6100.3	6116.2	6114.5
13.791	4.5706	0	6.5704	0	0	0	10.598	54.178	113.76	208.94	309.35	434.52	606.44	778.62	1025.3	1294.6	1575	1871.5	2136.4	2418.7	2612.4	2780.7	3229.3	3399.6	3536.1	4043.1	4245	4572.4	4997.1	5241.1	5674.4	6067.3	6587.5	6912.1	7294.2	7653.9	8145	8727.8	8886.5	9149.3	9252	9247	9416.5	9860.1	8167	9856.6	9887.4	9846.2	9991.4
21.451	15.288	4.2217	0	0	0	0	0	11.777	44.008	106.03	208.49	361.73	501.2	682.62	896.68	1243.1	1510.8	1676.3	1966.7	2332.3	2694.1	3387.8	3274.4	3981.8	3903.5	4370.6	4800.6	4904.3	5245.2	5443.5	5706.2	6209.8	6578	6367.5	6616.3	6767.9	6966.4	7269.5	7405.7	7519.6	7613.3	7829.6	8110.9	8095.3	8141.9	8126.8	8076.3	8100.1	8247.8
0	0	0	3.2641	6.8652	14.685	15.78	34.241	37.987	36.568	81.299	112.75	167.08	205.76	262.9	330.95	387.54	470.54	537.78	643.8	803.11	923.52	1072.9	1225.2	1341	1525.7	1620.2	1828	2027.5	2110.4	2316.1	2491.7	2725.3	2990.3	3183.2	3425.8	3636.6	3831.7	3997.9	4281.1	4231.1	4399.9	4551.1	4681	4936.8	4939	4949.7	5142.1	5116.7	5076.7
0	0	0	2.7426	9.9838	18.717	4.8386	17.887	22.944	35.412	43.603	62.102	51.284	46.556	42.838	79	71.266	55.827	73.105	70.093	85.271	114.14	138.54	233.38	298.25	300.68	330.02	421.69	448.91	455	441.02	766.45	628.45	779.16	724	837.43	1033.4	1107.4	1335.7	1285.7	1569.2	1312.6	1361.8	1222.4	1188.1	1187.7	1225	1360.6	1458.1	1297.2
0	0	0	0	8.255	5.3894	13.777	11.865	23.844	31.214	64.608	140.26	198.13	296.03	424.13	451.4	566.9	708.95	878.33	983.45	1167.8	1388.9	1825.6	1908.9	1781.4	1942.4	2200	2510.4	2741.9	2652.6	3148.5	2986.9	3331.9	3397.6	3630.8	3711.6	3919.6	4039.6	4160.3	4353.6	4529.8	4829.2	4953	4852.3	4941.2	5063.6	5138.8	5024.4	4964.8	5196
0	0	0	0	7.6051	8.2197	5.7941	9.1417	6.42	18.09	37.144	79.637	149.2	232.44	333.38	510.76	722.91	1013.5	1294.9	1653.3	2026.4	2411.7	2794	3268.4	3732.3	4314.1	4651.8	4998.3	5571	6014	6450.5	6951.1	7384.1	7788.5	8353	7553.8	9361.3	9651.8	9964.8	10157	10721	10873	11071	11110	11123	11061	11069	11294	11430	11254
1.8346	5.3464	7.2277	5.3945	0	0	0	3.3003	0	3.1395	36.535	76.462	164.71	223.31	390.7	528.22	714.81	902.79	1215.9	1283.9	1559.8	1930.9	2290.1	2509.5	2811.9	3202.4	3511.7	3906.4	4182.5	4455.4	4919.9	5215.9	5520.5	6213.5	6408	6801.1	7193.4	7537.4	7925.9	8218.1	8458.2	8617.3	8974.8	9015.9	9199.6	9297	9527.3	9570.6	9570.6	9712.5
7.8939	0	0	0	0	7.2292	10.81	4.1822	0	0	0	15.418	48.311	94.134	191.96	300.55	452.11	640.46	882.59	1167.8	1520.1	1788	2117.3	2554	2927.5	3445.4	3754.4	4149.3	4495.7	4853.1	5157.7	5559.3	5897.1	6209.1	6555.6	7056.1	7223.4	7605.7	7706.6	8090.4	8479.5	8721.8	8944.8	9056.2	9058.4	9409.9	9399.5	9576.9	9792.5	9862.7
4.7896	0	0	0	0	0.90466	23.19	93.712	176.48	318.64	495.34	633.18	790.5	927.79	1050.7	1208.6	1435.3	1583.9	1758.4	2004.1	2273.6	2473.1	2787.9	3153.8	3487.5	3890.6	4066.4	4395.6	4587.2	4857.3	5195.7	5589.2	5843	6274.1	6482	6961	7062.9	7289.2	7953.5	7997.8	8404.2	8526.4	8783.5	9011.5	9039.5	9003.2	9108.1	9098	9398.7	9428.1
0	0	0	4.318	8.191	5.7971	7.7403	9.4661	1.1313	3.9663	12.884	1.7795	3.1958	30.073	78.999	174.68	220.99	283.87	333.77	355.55	450.08	580.19	692.38	828.34	986.55	1078	1235.4	1406.4	1678.2	1850.2	2035.3	2656.9	2905.2	3172.3	3523.6	3713.6	3942.5	4210.4	4537.6	4764.3	4994.7	5155.5	5455.4	5586.5	5676.2	5897.1	5921.1	5948.5	6107.2	6123.3
0	10.09	6.6719	1.0754	0	0	0	0	0	0	0	0	0	0	6.5248	39.673	107.45	246.74	368.35	544.08	746.4	946.23	1241.1	1592.4	2036	2359.4	2408	3178.5	3379.7	3741.2	4035	4150.4	4226.1	4327.2	4460.4	4626.4	4892.1	5097	5241.6	5585	5668	5739.1	5742.5	5608.1	5615	5761.1	5787.6	5770.8	5802	5657.6
0	0	0	1.9551	6.0151	2.0004	10.374	14.447	13.059	11.459	8.1705	0	0	0	0.92879	9.7196	17.468	57.794	109.76	206.21	342.92	483.18	583.45	721.52	898.99	1047.5	1187	1318.9	1535.1	1700	1883.7	2073.2	2269.3	2406.3	2546.7	2785.5	2983.4	3194.4	3237.8	3594.9	3753.4	3827.6	4068.5	4090.1	4314.8	4353.3	4422	4470.6	4501.3	4515.6
0	0.43717	0	2.5349	5.1733	0	1.5899	7.9878	24.029	46.077	115.78	182.08	284.63	393.68	530.13	722.88	868.06	1065.5	1357.3	1637.6	1939.2	2305.4	2641.2	3093.2	3368.8	3819.6	4151.3	4492.1	4770.6	4920	5273.9	5698.5	6034.3	6445.4	6611.5	6841.2	7150.2	7504.8	7664.9	7893	8029.3	8080.2	8592.3	8348.8	8688.2	8795.3	8786.5	8826.8	8842.4	8919.9
0.12658	4.8985	1.734	0	0.42317	0	0	0	0	0	21.138	65.837	129.77	188.36	318.6	459.99	619.19	795.18	1013.1	1327.5	1437.4	1640.4	1925.7	2161.8	2387.4	2442.6	2597.3	2789.4	2847.2	3270.2	3253.5	3552.3	3580.4	3773	3765.6	3958.3	3986.1	4106.8	4060.9	4304.9	4300.3	4631.7	4562.6	4613.3	4781.8	4733.2	4926.6	4903.2	4801.9	4799.3
0	0	5.9784	5.3602	0	0	8.8886	1.0099	0	0	2.5639	0.70936	5.9244	24.141	73.184	135.82	221.77	323.4	457.02	636.12	837.06	1075.5	1270.5	1577.5	1865.6	2094.2	2355.1	2591.8	2985.5	3278.2	3607.9	4000.7	4242.9	4584.9	5184.5	5404.2	5805.4	6224.4	6768.5	7052.5	7256.3	7666.4	7866.7	7885.3	8173.5	7830.3	8122.5	8220.8	8238.1	8220
0	2.6998	3.8216	0	4.2001	0	3.4148	4.8379	16.648	15.548	27.854	24.886	62.864	93.587	164.14	298.43	415.79	601.58	841.19	1113.1	1384.2	1670.3	2011.6	2325.8	2727	2985.8	3456.9	3982.3	4302.4	4675.4	4764.9	5559.4	5917.6	6618.1	6863.3	6824.3	7185	7538.4	7618	8067.4	8269.5	8283.9	8425.9	8846.4	9097.7	9201	8832.7	9117.2	9265.2	9554.7
0	0	0	6.0914	6.3588	10.713	10.225	14.001	15.114	15.545	27.164	19.863	20.055	32.11	51.712	65.599	122.97	192.28	293.65	430.11	524.22	611.1	654.03	766.5	908.56	1017	1182.4	1361	1508.5	1746.3	1904.2	2127.5	2300.6	2533.4	2782.8	3085.3	3348.9	3456.3	3693.8	3900.9	4068.4	4303.2	4394	4610.3	4599.6	4680.8	4735.4	4802	4929.9	5206.3
0	0	0	0.52509	8.342	33.861	57.044	86.715	131.78	174.27	228.27	329.64	406.87	501.23	629.61	775.39	871.02	1073	1229.4	1445.3	1631.7	1777.4	1999.8	2214.5	2346.3	2594.6	2779.2	3091.7	3015	3615.9	3810	4056.1	4254.7	4648.6	4948.7	5252.9	5467.3	5737.8	5928.3	6124.5	6181.5	6319.8	6549.1	6635.5	6615.2	6746.2	6799.9	6865.3	6919	6947.6
0	0	0	0.18361	0.34612	1.618	12.493	32.188	76.324	152.07	309.95	488.97	725.49	1020.4	1333.5	1833.2	2182	2658.3	3144.6	3774.5	4204.4	4848.7	5576.6	6488.5	7026.9	7358.9	8523.4	9200.9	10178	10332	11185	11815	12191	12986	13942	13887	14795	15248	16068	16680	16817	17225	17914	17555	18116	17924	18354	18587	18430	18370
0	0.87324	0	10.357	0	2.5193	0	4.5962	11.521	25.378	31.53	72.357	122.56	231.08	367.69	563.82	794.91	1109.9	1487.5	1809.8	2239.1	2663.6	3072.3	3661.9	4285.6	4761.8	5392.5	5799.2	6255.8	6825.5	7111.3	7675.4	7926.9	8201.2	8575.1	8717.5	9279	9762.6	10193	10681	11093	10951	11060	10943	11079	10674	10830	10373	10512	10258
0	5.1511	8.4253	0	0	0	0	0	2.9918	0	0.21191	15.629	24.211	48.63	97.567	155.1	212.29	329.06	419.33	560.43	634.46	745.62	971.08	1139.4	1341.9	1502.2	1769.7	1923.5	2165.9	2432.2	2644.1	2886.1	2943.6	3427.6	3528.5	3989.4	3661.2	4218.4	4172.8	4442.4	4655.1	4856.4	4888.7	5047.2	5036	5157.9	5331.5	5406.1	5410.3	5390.1
0	0	0	2.8865	3.1284	4.1514	10.04	6.8907	15.804	20.313	31.094	33.972	80.122	167.53	262.24	421.04	590.3	835.06	1096.4	1429.6	1725.8	2134.9	2475.4	2829.9	3383.3	3786	4020.3	4588.2	4935.4	5233.9	5665.8	5961.8	6266.6	6896.3	7321.5	7771.5	7634	8512.4	8068.7	8357.2	9189.7	9471.7	9560	10099	9827	10397	10652	10650	10795	11011
0	4.6086	0	0	2.6438	0	3.1002	0.72883	0	3.612	18.409	51.264	107.92	127.58	194.87	256.18	314.89	474.79	644.79	832.06	1023.9	1208.8	1413.5	1628.3	1843.2	2014.7	2335.7	2361.4	2781.2	2904	3193.7	3337.2	3479.4	3745.2	4114.4	4514.1	4598	4846.8	4950.7	5550	5465.4	5403.7	5539.3	5913	6022.6	5974.6	6129.4	6240.2	6108.9	6078.2
2.3739	0	0	0.11849	4.0096	0	4.6746	13.485	39.173	95.342	201.13	379.88	562.86	807.46	1097.9	1447.9	1827.7	2220.3	2638.7	3031.6	3502.6	3876.7	4110.1	4648.8	4733.1	5756.1	5746.3	6478.7	7002.1	7458	7767.5	8144.4	8435.3	8814.6	9614.9	9583.4	10292	10407	10713	10992	11078	11415	11625	11571	11935	11854	12052	12145	12307	12258
0	0	2.5701	1.4808	5.8613	0	10.182	4.0386	6.7715	18.129	32.833	43.809	58.192	79.541	96.894	131.51	169.96	260.55	387.49	554.87	751.25	856.28	1030.6	1190.9	1457.5	1708.2	1938.8	2098.6	2430.1	2465.8	2833.2	2947.5	3371.8	3653.9	3900.5	4219.7	4506.7	4751.4	4937.6	5181.1	5379.7	5514.1	5665.6	5875.6	5926.1	5990.6	6089.9	6101.2	6167.4	6196.1
0	0	0	1.8186	5.0441	12.994	10.314	0.47722	21.438	26.525	37.039	56.911	104.9	160.36	268.05	448.47	522.73	750.43	913.28	1143	1357.5	1508.5	1807.6	1863.5	2585.3	2775.6	2475.2	2590	2865.3	2929.5	3639.7	3148.8	3326	3574.8	3668.4	3897.6	4089	4162.1	4188.5	4329.6	4417.6	4789.5	4600.2	4741.6	4962.5	5053.5	5022.9	5153.6	5118.1	5193.6
7.0956	1.8171	0	0	3.5006	0	0	4.276	9.1798	14.825	43.644	83.309	163.94	287.18	414.2	569.93	766.49	954.84	1181.4	1515.1	1724.8	2142.1	2634.3	2813	3415.7	3848.2	4341.3	4669	4921.7	5321.6	5396.1	5957.7	6201.7	6935.8	6990.7	7474.8	7592.1	8027.1	8497.5	8501	8436.1	8626.3	8640.1	9102	9077.1	9199	9530.3	9156.8	9351.3	9431.5
0	0	0	0.40391	0	17.558	15.629	18.134	15.334	28.44	60.131	107.71	151.79	223.46	312.99	418.82	576.44	714.5	916.61	1122.2	1382	1693.3	1929.8	2284.7	2708.2	3027.6	3448.3	3696.3	4208.1	4436.2	4818.2	5211.3	5663.2	6174.2	6465.1	6910.4	7186.5	7375.8	7630.5	7861.7	7967.1	8142.3	8268.1	8294.1	8410.9	8281.9	8465.8	8654.4	8638.9	8478.3
0	0	0	0.77504	1.685	6.5965	12.163	14.276	44.869	98.202	166.06	271.62	381.86	539.27	762.48	991	1290.8	1614.3	1883	2224.5	2591.6	3006.4	3391.3	3766	4035.7	4724.6	5005.8	5293	5714.9	5892.9	6147.8	6470	6861.7	7144.4	7442.3	7561.6	7867.8	8027.7	8225.5	8367.3	8588.8	8824.2	8941.5	8949.3	9137.3	9121.9	9346.8	9390.4	9366	9471.3
0	0	0	0	0	3.9033	29.739	70.916	123.6	254.92	389.4	562.57	801.87	1061.5	1234.6	1512.9	1758.7	2019.7	2315	2633.7	2861.8	3231.4	3392.4	3709.4	3499.4	3468.8	4029.3	4185.1	4330.1	4778.9	5013.1	5299.7	5596.9	5832.5	5796.1	5907.1	5892.1	5998.8	6159.7	6281.9	6319.7	6426.9	6424.4	6567.6	6594.5	6703.8	6807.2	6839.7	6709.1	6891.2
22.388	2.5991	1.9563	0	0	0	0	18.684	61.208	156.19	285.22	433.58	643.95	938.8	1195.7	1468.8	1834.8	2179.2	2678.6	3172.8	3624.8	4123.5	4728.8	5242.5	5839.6	6329.8	6858.9	7440.5	8022.1	8613.1	9301.4	9801.4	10313	11011	11430	11968	12323	12883	13586	13717	14281	14202	14911	15140	15238	14934	15424	15108	15348	15675
0	6.3542	4.9193	2.6397	5.4579	0	0	0	0	0	0	15.276	73.741	130.4	210.6	294.14	386.26	565.13	550.55	722.33	859.03	1018	1209.3	1490.7	1733	1867.3	2221.4	2600.2	2908.3	3138.2	3473.2	3524.7	4220.9	4467.8	4860.9	5051.4	5243.2	5722.5	6001.8	6326.7	6658.9	7082.8	7244	7371.4	7565.1	7485.2	7876.6	7605.3	8055.2	7989.8
0	0	0	8.9803	13.141	0.39997	11.608	17.013	6.8527	10.245	9.4293	14.143	17.121	57.432	108.16	176.59	238.47	385.4	528.2	733.49	868.54	1039.4	1218.6	1341.5	1614.1	1771.2	2130.2	2576.7	2451.5	2756.9	2841.3	3376.9	3541	3690.7	3806.9	4089.8	4400.9	4403.1	4682.4	4804.4	5026.6	5126.7	5239.2	5456.2	5400.7	5492.9	5661.1	5791.3	5893.2	5969.6
0	0	0	5.1025	11.663	7.5333	26.189	48.363	54.974	97.337	150.66	213.13	247.07	423.75	550.7	668.99	763.52	910.18	1052.4	1250	1433.5	1571.5	1684.7	1772.2	1990.4	2084	2313.6	2456.8	2656.9	2761.9	2957.6	3201.5	3352.2	3536.4	3638.5	3824.7	3921.1	4109.9	4215.5	4386.1	4490.2	4566.8	4654	4885.3	4964	4953.2	5036.9	5021	5098.1	5216.2
3.1358	0	0	0	0	2.5905	1.8432	0	0	0	0	9.9573	57.643	118.83	232.29	330.89	450.45	636.94	799.04	1005.7	1234.3	1454.4	1718.6	1920.2	2124.4	2403.1	2684.7	2968.7	3164.3	3406.4	3526.2	3838.4	3951.7	4161.2	4335.6	4502.4	4728	4930.7	5151	5198.5	5474.2	5529.6	5744.2	5576.3	5978.3	6114.1	6089.7	6329.9	6523.2	6385.6
0	1.0571	3.3186	11.046	23.719	0	0	0	0	0	0	0	24.567	111.68	213.7	377.62	633.86	903.04	1159.9	1460.1	1674.3	2288.5	2604.5	2978.6	3493.6	4004.4	4381.4	4889.8	5361.4	5669.7	6107.1	6428.7	6888.8	7152	7400.3	7611.1	7952.6	8127.7	8338.4	8235.2	8441.4	8100.7	8224.9	8354.9	7999.3	8032.4	7995.4	8221.1	8209.7	8547.3
0	0	0	0.070082	9.7069	16.446	21.932	31.079	31.368	37.158	42.104	74.378	94	167.16	249.71	349.55	487.28	653.35	860.51	1096.8	1373.2	1618.1	2034.1	2256	2679	3040.6	3417.2	3991	4321.6	4670.8	4815.1	5472.7	5677.6	6146.9	6625	7250.8	7505.3	7741	8157.2	8243.6	8369.2	8392.6	8787.6	8954	8773.2	9075.1	9291	9441.5	9142.8	9445
0	0	0	4.2606	0.24133	0	12.417	14.331	19.591	25.616	27.232	18.232	19.234	19.206	36.466	24.829	24.295	32.911	41.441	39.536	36.933	68.739	122.72	175.85	249.48	311.38	404.37	541.4	661.28	925.81	1031.3	1263.4	1130.9	1427.2	1686.3	1867.3	1881.2	2064.6	2226.2	2362	2570.6	2718.5	2690	2823.9	3025.3	2938.8	3016.9	3308.2	3294.5	3282.3
0	0	0	4.1592	9.2297	6.8271	15.075	31.338	31.826	42.886	65.761	62.863	127.82	158.67	201.46	261.75	351.28	477.95	622.07	756.59	890.9	1054.3	1231.2	1422.7	1548.8	1696.3	1942.6	2176.9	2345	2563.9	2849.9	2897.1	3087.8	3312.7	3401.8	3608.3	3813.5	4000.1	4080.2	4346.8	4304.9	4529.4	4688	4696	4623.1	4721.5	4696.8	4734	4596.6	4636.7
0	5.0141	0	3.28	4.5338	0.53323	0.85969	11.434	41.772	57.498	88.229	117.92	145.52	187.34	248.05	284.44	320.99	422.37	542.25	719.94	911.28	1174.8	1503.7	1845.3	2138.8	2548.7	3010.2	3490.5	3835	4436.4	4496.9	4727.4	5025.7	5418.7	5847.4	6184	6089.9	6582	7577.8	7953.9	8268.5	8345.7	8724.6	8735.6	8669.2	9087.3	8417.5	8513.6	8584.2	8719.3
0	0.41282	0	0	4.2493	0	3.92	3.7564	6.4683	0	6.7473	20.469	55.353	88.564	154.78	234.41	340.74	449.04	605.3	748.36	901.63	1026.4	1284.1	1349.1	1667.4	2017.1	2164.3	2358.4	2607.1	2881.5	3133.6	3340.1	3671.1	3978	4158.5	4395.5	4532.2	4924.7	5197.5	5391.1	5482.2	5636.2	5791.8	5892.7	5766.6	6068.1	6057.2	6068.6	6139.1	6248.1
0	11.31	6.0932	4.5256	0	1.6893	0	0	0	2.1503	13.485	77.24	156.36	279.21	424.29	621.03	866.14	1121.9	1397.8	1703.9	2043.1	2374.6	2730.2	3133	3443.5	3749.5	4004.1	4548.6	4668.7	4938.2	5280.4	5198.8	5696.5	5549.2	5542.8	5784.2	6086.7	6658.4	7020.6	7003.1	6978.8	7135.9	6769.8	6879	6987.2	7048.7	7165.6	7340	7600.6	7624.4
0	0.14326	0	0	0	2.5128	22.403	63.69	131.64	230.78	388.81	562.39	851.86	1108.2	1462.4	1798.9	2161.5	2653.1	3167.1	3705.7	4294.5	4920.4	5472.4	6235.6	6900.1	7488.8	8245.3	8854.7	9611.8	10711	9785.8	11535	12294	12796	12964	13879	14219	15174	15317	15719	16174	16619	16919	17236	17587	17317	17252	17251	17178	17640
4.998	2.9311	4.1027	0	0	0	2.0785	0	1.5289	0	0	0	0	0	0	0	0	25.977	21.431	39.623	27.408	32.757	119.43	156.95	222.01	219.11	400.98	475.04	372.69	504.58	570.47	653.35	711.57	743.93	851.37	1002	1075.3	1334.3	1457.2	1669.4	1821.4	1930.7	2033	2117.5	2026.1	2246.1	2275	2346	2381.6	2349
0.31156	0.50349	0	0	2.6544	0	3.0117	7.0269	13.032	12.107	21.776	30.711	66.846	130.49	217.22	314.02	416.55	592.37	729.48	904.48	1137.1	1369.8	1554.2	1874.2	2121.6	2434	2698	2938.4	3249.8	3549.1	3773.3	4011.2	4386.4	4883.7	5320.7	5713.1	6019.9	6348.8	6609.6	6804.8	6661.2	6855.5	7145.5	7033.9	7305.1	7379.6	7281.8	7144.5	7221.1	7237.8
20.174	1.0576	0	0	0	0	0	0	4.8742	0.31349	3.4256	0	0	0	7.2634	26.069	25.931	28.986	87.021	158.99	192.33	282.29	376.48	542.86	676.68	908.61	1021.6	1171.4	1399.4	1680.8	1809.6	2102.9	2284.4	2570.4	2868.9	3298	3785.6	4101.2	4028.4	4176.4	4756.8	4988.5	5210.9	5192.5	5362.6	5338.8	5493	5536.8	5467.1	5460.7
0.065899	0.47442	0.4895	0	1.3045	0	0.19365	28.393	71.673	142.35	232.47	371.76	519.19	721.96	956.52	1208.9	1467.3	1886.7	2091.5	2401.4	2624.8	2926	3336.2	3689.9	4055.8	4446.6	4816.3	5148.6	5399	5708.7	5858.9	6222.9	6450.2	6817.9	7057.7	7100.9	7612.7	7829.9	7769.7	7914	8160	8252.7	8321.3	8321.2	8504.7	8607.9	8580.9	8652.2	8719.8	8721.3
0	0	0	0	7.2996	11.846	2.734	10.656	11.054	19.233	26.796	72.018	158.41	336.74	512.39	781.21	1041.3	1380.9	1804.6	2070.3	2483.5	3027.8	3499.8	4091.5	4452.8	5045.1	5495.6	5755.7	6554	7243.6	7582.9	8145	8061.3	8570	8599	9315.3	9662.2	9979.8	10804	10682	11093	11165	10529	11125	11539	11399	12101	12011	11521	11933
0	1.0127	0	4.9385	0	3.269	35.372	106.21	188.74	330.71	499.71	755.86	1017.1	1372.2	1744.3	2221.9	2652.2	3105.8	3602.7	3927.6	4539.3	5019.3	5417.6	5964.2	6345.2	6740.6	6976.6	7611.1	7962.9	7968.6	8437	8757.9	9262.6	9501.6	9382.5	9830.8	10249	10954	11509	11428	12182	12205	12268	13016	12594	12895	12930	13417	13183	13301
10.357	0.97998	6.2944	4.0174	0	0	0	0	0.50017	0	6.8342	0	12.054	35.71	83.589	155.88	237.19	357.88	473.1	617.15	780.03	913	1116.6	1294.7	1501	1708.7	1985.1	2209.8	2468.1	2686.3	2945	3218.2	3597.8	3891.6	4193.9	4553	4713.7	5193.6	5532.2	5785.9	6124.1	6428.3	6670.7	6816.6	7027.7	7142.9	7313.1	7488.7	7781.5	7840.6
0.0057404	2.0725	0	0	13.529	0	0	17.376	7.422	13.094	19.658	31.06	56.957	71.711	100.51	145.42	182.34	299.3	389.63	519.84	633.56	795.58	972.67	1076.7	1258.9	1447	1624.1	1810.2	2073.8	2206.7	2509.8	1909.4	1966	2021.6	2202.2	2382.3	2520.5	2654.6	2800.3	2936.4	3069	3163.3	3359.8	3442.6	3539.6	3620.5	3717.3	3819.3	3703	3800.2
0	1.1702	0	0	1.8802	6.0003	3.5611	7.5217	15.352	20.156	53.817	84.015	135.77	248.94	333.89	432.35	491.5	646.95	799.32	917.69	1056.2	1124.2	1327.1	1433.6	1543.8	1718.5	1930.6	2095.9	2299.3	2584.4	2645.5	2893.5	3009	3353	3526	3753.2	3979.6	4166.2	4266.1	4608.3	4701	4781.1	4916.4	5093.2	5099.8	5130.3	5171.3	5093.7	5218.6	5306.7
2.2507	18.41	0	0.083573	0	4.8606	0	12.766	9.1407	66.091	144.49	236.71	359.53	494.87	666.35	861.38	1056.7	1351.6	1625.4	1904	2203.2	2520.3	2861.3	3160.2	3550.1	3923.6	4433	4828.4	5238.4	5720.4	6174.4	6564	7126.2	7074.2	7725.4	7375.8	7635.6	8050.6	8544.8	8525.5	9159.5	9560.9	9758.9	9798.8	9918.9	10064	10283	10253	10043	10255
3.6179	0	0	0	0	0	20.306	54.442	93.381	207.98	353.44	540.92	796.86	1017.4	1313.8	1697.5	2004	2278	2683.7	3110.1	3490.8	3863.3	4293.5	4413.1	5029.6	5298.4	5541	5732	6425.6	6441.2	6553	6946.6	7275.4	7641	7746.3	8143.1	8113.8	8303.5	8487.5	8353.7	8751.6	7213.2	7272.2	7441.1	7389.5	7834.7	8599.3	8564.3	8702.3	8707.9
0	1.9639	8.7871	0.048877	11.351	0	0	0	11.862	16.238	16.318	22.53	45.253	44.545	29.499	39.607	67.972	63.404	102.88	109.37	290.77	272.16	377.92	402.33	635.23	744.01	842.44	1008.8	1146.8	1302.7	1483.4	1634.7	1842.6	2080.8	2236.7	2438.9	2603.7	2726.6	2854.5	3062.5	3035.3	3204.7	3346.1	3541.4	3596.1	3632.9	3683.2	3690.3	3696.9	3736.9
4.8656	0	0.092741	0.92088	0.4418	0	1.9199	0.74146	4.6731	21.242	29.797	53.143	76.731	116.94	156.63	179.55	218.53	270.78	352.91	463.37	568.7	584.71	650.23	711.37	911.71	1045.1	1201	1224.6	1356.2	1557.1	1680	2003.1	2245.7	2416.1	2490.7	2716.8	2909.5	3016.4	3077.7	3354.1	3380.4	3168.7	3565.4	3593.4	3671.9	3956.1	3968	4107.5	4126.8	4122.3
0	1.8571	1.0989	5.8588	4.3374	0	0	0	0	12.419	41.728	97.945	177.35	286.96	423.11	647.39	920.5	1177.5	1538.2	1888.9	2277.1	2632.5	3022.6	3572.3	3965.8	4387.9	4787.2	5377.8	5856.7	6210.1	6460.7	7003.3	7488.5	7800.1	7901.9	8415.3	8863.3	9489.7	10045	9834.9	10193	10016	10333	10338	10276	10505	10651	10556	10634	10625
0	0	0	1.1331	10.601	0.75839	11.107	23.021	15.267	21.055	19.2	11.641	15.882	57.851	94.839	164.8	269.94	392.92	543.4	791.63	910.03	1140	1340.9	1461.9	1640.2	1827.3	1933.4	2066.1	2351	2545.9	2617.5	2902.9	2953.7	3236.7	3334.5	3270.2	3440	3556	3624.1	3495.6	3771.3	3827.4	3911	4003.6	4095.1	4106	4102.1	4213.8	4142.5	4051.8
0	0.13007	0	4.5154	0	2.8877	4.3231	2.7397	1.6717	1.6993	0	5.7336	8.5516	7.6473	9.2557	22.605	47.589	97.486	180.24	275.18	409.02	566.58	758.86	958.71	1109.6	1348.5	1642.2	1932	2216.8	2492	2808.2	3261.5	3559.6	3830.6	4067.2	4364	4598.6	4771.3	5124.1	5336.3	5520.2	5680.7	5434	5943.2	5555.3	5727.1	5697.2	5595.3	5665.4	5726.9
0.17332	7.4992	3.0727	0	0	0	4.3648	46.698	130.17	248.55	353.99	646.19	823.07	1272.5	1627.5	2017.4	2383.7	2880.9	3322	3790.6	4328.2	4851.1	5429.2	6024.7	6474.3	6891.4	7164.9	7882.8	7631.5	8785.6	9277.9	9284.9	9713.2	9951.5	10536	10734	10994	11538	12202	12481	12872	12753	12970	13280	13392	13751	14003	13797	14406	14086
0	0	0	4.8199	1.6265	6.0993	6.7407	6.8468	4.4848	11.889	9.7924	9.7719	37.651	65.546	130.73	243.88	390.66	618.99	916.89	1153.2	1401.7	1548.3	1765.2	2025.2	2254.7	2511.7	2795.6	3085.2	3291.3	3660.7	3879.7	4179.7	4742.9	4982.9	5172.6	5539.4	5664	5873.9	6165.6	6298.1	6458.6	6508.8	6410	6593.2	6602.7	6746.4	6849.6	6944	6959.3	6827.9
0	0	0	0	11.269	4.9007	14.832	6.4882	2.2049	0	0	0	0	0	19.825	92.818	185.8	321.67	453.73	630.2	834.26	1037.7	1236.7	1500.4	1822.8	2070.4	2336.2	2528.3	2806.7	3065.8	3341.8	3612.3	3836.1	4181	4443.9	4679.7	4911.3	5126.5	5299.2	5445	5573.7	5756.3	5843.4	5825	6060	5997.1	5903.1	6143.1	5989.4	6194.3
8.839	0	0	0	0	0	9.5922	23.522	34.515	45.834	65.187	100.63	165.73	249.77	462.42	576.39	538.75	664.31	801.35	998.4	1220.1	1354	1561.8	1742.5	1977.9	2155.8	2323.1	2505.4	2752.6	2988.2	3214.3	3541.7	3741.5	4151.2	4336.4	4654.2	5021.7	5403.2	5757.9	5892.4	6211	6436.6	6730.6	7007.1	7192.5	7491.3	7236.9	7050	7612.3	7737.1
0	4.2486	0	0	0	4.3485	14.794	31.647	53.332	95.913	162.75	207.84	304.24	423.2	546.18	699.82	871.1	1041.4	1157.3	1362.8	1532.7	1734.5	1931.4	2124.9	2438.4	2592.7	2903	3111.8	3268.8	3304	3708.9	3976.1	4276.2	4473	4802.5	4920.3	5081.9	5418.7	5490.8	5681.8	5815.7	5872.3	6331.5	6392.8	6609.1	6584.9	6634.7	6752.6	6751.1	6811.5
0	0	0	9.5487	0	7.9089	9.1067	20.028	32.246	57.453	91.517	160.53	238.98	370.27	517.83	716.23	907.08	1150.6	1436	1771	1965.5	2263.5	2570.5	3006.2	3326.8	3697	4463.7	4433	5439.7	5225.8	5540.2	5844	6069.6	6466.7	6575.6	6986.5	7483.2	7983.7	8381.5	8361.4	8952.8	8739.3	8775	8792.6	8712.1	8892.9	8842.2	9052	9225	9115.7
0	0	0	0	49.075	128.23	213.09	260.06	350.98	432.23	510.01	584.12	697.67	822.14	969.64	1104.6	1309	1509.2	1694.6	1964.4	2160.2	2387.3	2611.3	2836.8	3185.8	3389.9	3573.7	3765.7	4008.8	4246.9	4533.8	4781.8	4991.4	5175.5	5596.7	5650	5935.6	6131.9	6254.4	6448.9	6647.2	6862.4	6914.1	7016.1	7206.3	7179	7268	7326.2	7292.5	7417.2
0	5.0317	4.1404	8.9398	0	0	0.66704	4.7179	23.473	36.334	76.979	140.29	209.65	295.64	442.24	585.52	782.35	976.47	1193	1364.6	1641.8	1848	1976.2	2272.3	2456.4	2704.3	3079.5	3263.5	3333.8	3683.6	3844.4	4037.4	4394	4429.7	4517.3	4808.8	5204.1	5478.2	5992.4	6105.2	6262.9	6184.9	6164.1	6034.6	6217.3	6130.1	6185.5	6457.5	6418.5	6278.1
0	0	0	0	4.6147	8.2486	19.863	14.369	39.703	49.487	65.992	107.87	142.21	188.35	265.62	340.48	388	446.26	513.63	605.46	683.38	761.44	843.36	940.91	1047.9	1150.3	1260.1	1376.2	1436.3	1527.2	1651.4	1773	1932.8	2070.8	2192.4	2338.8	2505.2	2609.7	2791.2	2899.9	3032.4	3156.2	3259.8	3359.6	3431	3546.5	3610.5	3598.7	3695.8	3559.6
5.5414	6.4815	0	1.0708	0	0	0	0	0	0	0	5.4479	1.8586	5.8092	10.932	33.654	54.05	94.377	135.65	213.24	309.43	432.09	564.76	716.77	860.94	1060.7	1164.5	1371.5	1503.6	1662.8	1961.2	2049.2	2194.5	2477.4	2608.3	2828.7	2900.8	3055.3	3258	3364	3466.3	3506.9	3714.7	3698.9	3646.3	3818.7	3816.8	3958.8	4044.5	3939.4
3.6723	6.8301	0	0.093696	0	0.79742	0	2.5974	0	0	2.3458	5.2549	43.15	86.083	153.47	235.34	330.58	461.39	575.99	769.52	915.22	1067.6	1268.9	1439.7	1640	1772.2	2063.8	2682	2395.3	2641.7	3252.7	3130.4	3456.6	3692.9	4016.4	4319.6	4445.6	4753.1	4833.9	5035.2	5036.1	5392.4	5550.5	5720.7	5886.1	5902.8	5968.7	6115.5	6064	6195.7
0	0	0	0	10.9	22.338	34.633	52.493	68.821	101.64	128.49	188.93	257.84	355.11	456.59	554.9	687.7	869.13	1069.7	1263.4	1483.8	1760.1	2126.4	2510.2	2939.2	3276.6	3543.6	4024.8	4346.5	4643.3	5124.2	5587.2	5997.8	6457.1	6818.9	7344.6	7830	8125	8315.2	8541.8	8770.6	9009.6	9304.1	9404.4	9368.5	9470.6	9536.8	9655.8	9611.1	9551.5
0	14.648	4.2153	0	0	3.0258	0	4.6334	1.8303	0	0	0	0	0	2.0393	22.823	39.174	101.99	177.72	284.14	426.48	590.93	853.88	1066	1370.6	1693.9	2040.2	2218.4	2002.6	2319.5	2680.4	2950.6	3124.2	3414.7	3767.1	4130.2	4265.1	4542.9	4919	5305.1	5646.9	5830.1	5882	6091.1	5905.1	6330	6371	6268.8	6311.3	6064.4
1.166	1.5598	0	0	0	0	6.7213	0.57857	8.6893	3.4523	3.484	0	0	0.39269	26.898	86.831	151.82	228.17	324.72	429.92	547.36	709.92	860.66	993.16	1150.5	1257.9	1442.2	1623.5	1777.9	2100.4	2192.1	2463.4	2535	2733.8	2982.9	3123.3	3216.5	3263.7	3424.8	3625.9	3705.6	3879.1	3858	3905.1	3918.9	3984.2	4072.3	4051.4	4164	4078.9
0	1.5018	0	0	0	25.945	6.7477	5.518	10.383	5.2853	5.5607	8.1183	17.141	5.7649	24.992	49.861	107.55	160.82	239.47	472.45	550.98	549.28	803.41	1027.4	995.44	1183.1	1442.6	1587.2	1964.2	2032.7	2247.6	2081.4	2346	2601.1	2783.2	2964.8	3236	3392.3	3530.4	3713.8	3782.7	3971.5	4021.4	4144	4183.4	4331	4348.1	4343	4345.1	4333.6
0	1.8772	0	1.1701	1.9051	0.9074	0	0	0	9.4604	21.657	29.819	42.459	48.476	54.965	113.3	201.91	338.26	511.51	733.59	1008.7	1429	1722.1	2213.8	2607.6	3436.3	3450.8	3890	4325.7	5005.1	5188	5854.3	6406.1	6821	7410.8	7973.4	8763.2	8960	9509.8	9802.2	10314	10591	10819	11312	11487	11455	11493	11453	11651	11806
0	0	0	0	0	14.908	59.324	143.34	259.6	456.58	674.13	968.35	1295.2	1767.1	2223.3	2667.7	3250.3	3809.6	4355.8	5000.9	5495.5	5976.3	6442.9	7043.2	6948.1	7929.4	7829.6	8691	8022.7	9742.6	8783.9	9635.7	10763	10662	11071	11674	11990	12575	12570	13350	13359	14028	13838	13642	14056	14273	14131	14286	13287	13334
0	0	0	0	7.6969	13.729	19.947	14.691	51.642	90.072	153.18	251	421.19	626.83	870.73	1130.5	1460.6	1653.2	1978.3	2353	2657.4	3184.9	3413.5	3788.3	4149	4611.2	5023.9	5191.2	5654	5889.9	6317.5	6775.3	7044.3	7287.1	7664.1	7975.5	8081	8264.8	8501.2	8518.6	8832.4	8708.9	8880.3	8873.5	8915.5	9033.2	9284	9257.5	9410.7	9266.8
0	0	9.6957	6.0992	4.3733	0	0	0	0	53.036	79.192	149.89	231.24	357.77	497.72	648.21	768.02	975.02	1137.5	1368.7	1535.9	1703.7	1849.2	2030.2	2141.6	2353	2464.3	2626.4	2763.1	2891.2	2990.9	3088.4	3156.6	3305.6	3314.5	3423.5	3507.8	3599.5	3625.7	3733.3	3791.2	3828	3961.9	4092.7	4137.4	4186.5	4033.2	4161.9	4109.3	4302.5
0	0	0	1.7231	9.7886	0.77029	6.3085	14.172	1.7725	6.8369	5.6487	14.667	50.216	105.11	171.64	257.29	359.11	528.33	672.04	845.42	1070.1	1268.2	1537.1	1830.6	2102.4	2358	2730.1	3040.4	3358.4	3756.2	4048.3	4381.6	4587	4944.2	5154.7	5407.2	5807.9	6130.9	6182.9	6382.8	6660.4	6749.6	6959.7	6983.5	7055.7	7168.4	7220.3	7007.2	6844.5	6906.9
0	0	1.023	3.047	6.9684	0	6.7703	7.7564	4.5312	9.9116	7.1762	15.026	7.7583	44.831	79.039	115.38	156.09	223.88	295.69	470.03	631.79	818.18	1068.5	1281.9	1545.7	1751	2112.7	2534.3	2897.2	3252.3	3554.8	3860.8	4124.1	4641.8	4793.2	5263.3	5374.6	5790.6	5944	6264.6	6458.1	6753.1	6806.9	7157.1	7360.8	7470.8	7469.1	7389.2	7279.3	7452.9
0	0	0	0	3.9746	15.913	45.455	66.003	80.721	89.504	146.04	230.96	296.98	424.69	555.97	756.57	1003.3	1198.3	1340.1	1692.8	1988.1	2274.5	2533	2909.2	3290	3845.5	4332	5031.4	5319.2	5809.4	6244.5	6739	6847.5	7322.6	7778.4	8195.9	8598.9	9135	9508	9817.4	9843.4	10433	10648	10798	11012	11397	11360	11440	11587	11690
0	0	0	1.6371	6.4271	6.762	12.88	13.63	51.408	99.081	171.96	243.17	397.33	479.04	658.55	874.51	1091.4	1286.4	1569.9	1889.1	2132.9	2805.9	2695.4	2962.6	3787.8	4114.9	4609.5	4285	4640	5065.6	5351.6	5565.6	5904.5	6184.8	6293.3	6681.2	6886.4	7226.8	7331.6	7596.6	7725.8	7906.4	6124.3	6092.1	6443.4	7042.3	6994.1	7049.4	7024.9	7160.9
0	0	0	2.3503	0.78286	9.6428	13.567	16.774	20.634	55.695	46.501	74.377	90.513	123.28	157.72	221.12	178.02	291.98	339.59	436.69	572.23	714.09	799.81	1086.7	1311.4	1606.9	2036	2425.4	2749.1	3038	3267.5	3734.3	3786	4333	4182.6	4319.8	4631.6	4846.4	5485.6	5810.5	5942	6226.5	6060	6405	6936.3	6830	7429.9	7520.2	6945.4	7015.8
11.721	0	0	10.042	0	0	0	9.7434	31.897	45.825	128.95	223.74	306.79	400.24	517.45	696.57	798.72	1033.3	1209.6	1309.9	1608	1657.1	1842.6	2079.8	2333.1	2576.6	2843.7	2966.6	3126.9	3706.2	3643.9	3321.6	4037.2	4310.6	4285.4	4406.8	4503.4	4848.5	5085.9	5237	5377.2	5462.6	5429	5364.5	5537.6	5254.6	5665.3	5345.4	5471.9	5705.4
0	0	0	0	0	11.372	14.499	27.531	30.842	39.082	32.677	32.858	42.057	75.501	118.71	157.75	208.85	305.54	432.07	552	708.56	881.63	1111.1	1289.1	1467.2	1617.4	1872.3	2131.6	2220.3	2483.5	2627.6	2783.3	2971.8	3218.2	3386.9	3662.3	3844.9	3926	4209	4198.5	4485	4612.1	4657.9	4740.1	4732.8	4903	4848.2	5090.7	4989.9	5185.5
0	0	0	0	0	11.596	58.615	127.27	209.15	322.81	480.93	629.37	812.54	959.67	1260.1	1450.8	1701.9	1969.8	2144.4	2330.4	2591.2	2840	3024.1	3327.9	3430.6	3629.4	3762.2	3940.7	4261.9	4478.2	4664.5	4939.4	5164.1	5728.9	5669.2	6071.5	6109.2	6404	6586.7	6487.8	6529.8	6668.4	6623.2	7365.2	7685.4	7757.9	7649.9	7905.8	8158.8	8159.2
0	0	0	0	40.646	91.576	152.8	259.11	324.44	431.9	502.03	604.12	668.3	747.09	790.71	832.31	884.85	966.2	1080.1	1157.8	1312.2	1393.2	1554.6	1703.9	1838.1	2017.4	2228.1	2490.6	2705.1	2922.2	3166.5	2711.6	2949	3092.9	3749.9	3592.9	4399.9	4679.2	4273.5	4994.4	5129.7	5362.4	5593.7	5799.2	5131	6085.1	6203.8	6195.3	6254.3	6487.3
2.165	11.606	0	6.1083	0	0	0	0	0	0.97828	9.7387	1.865	9.1174	38.748	72.867	99.775	159.39	255.58	310.88	453.95	556.29	689.38	801.92	957.04	1121.5	1285.7	1486.5	1615	1716.5	1967.5	2198.6	2416.4	2700.5	2697.8	2972.2	3131.6	3492.7	3749.7	3827.1	4128.1	4172.5	4464.3	4619.1	4697.6	4866.4	4924.3	4934	5004.2	4891.7	5023.4
6.3104	6.4435	0	0	2.3817	0	0	2.6635	20.885	51.023	114.75	192.13	347.25	488.57	673.99	878.51	1144.9	1485.8	1734.1	2044.6	2338.1	2691.8	3039.9	3444.7	3859.4	4040.5	4560.4	4758.8	5237.8	5709.4	6117.8	6299.9	6706.3	7061.6	7420.9	7790.5	8022.9	8463.9	8656.8	9064.8	9398.3	9410.3	9473.1	9601	9794.5	9963	9931.4	10324	10764	10666
0	18.642	0	0	3.6737	0	0	1.9939	18.889	41.427	64.464	83.037	96.925	154.04	232.12	302.18	340.23	407.61	476.67	506.64	545.44	586.51	637.14	744.06	768.86	935.12	1050.4	1152.3	1251.9	1440.4	1629.6	1896.5	2081.9	2344.1	2647.3	2950	3168.7	3478.3	2705.1	2902.5	3069.5	3097.1	3148.4	3238.8	3562.8	3402.3	3673.6	3536.7	3008.4	3080.3
0	5.2109	8.5813	10.76	0	0	0.47389	9.2656	3.7325	12.31	69.614	123.73	215.06	324.82	511.22	673.96	1022.3	1123.8	1590	1832.8	2023.5	2379.4	2862.2	2927.2	3633.9	3996.3	4478.3	4877	5209.9	5751	6023.8	6614.7	6973.7	7420	7731.6	8460.3	8738.9	8919	9079.7	9034.1	9654.6	10225	9879.5	10393	10370	10464	10565	10224	10204	10339
0	0	0	8.8245	13.226	12.588	13.777	15.874	28.167	27.485	15.564	27.763	17.652	26.479	37.016	81.778	101.36	186.24	240.51	368.76	353.7	509.72	654	759.24	875.33	1008.9	1144.4	1292.5	1288.7	1547.7	1604.8	1801.9	1787.1	1974.9	2056.5	2179.2	2198	2379.9	2629.7	2719.9	2304.5	2350.8	2380	2312.9	2385.7	2513.8	2333.9	2058.3	2049.8	2076.7
0	1.4025	8.8306	9.1938	8.4744	0	4.0763	0.74339	14.359	6.0108	0	4.9805	0	22.031	85.303	146.7	255.87	418.71	597.64	846.43	1090.8	1355.4	1770.6	2206.1	2595.4	2993.9	3662.2	4333.1	4569	5395.1	5742.5	6022.5	6663.8	7085.9	7482.4	7966.3	10112	10753	10963	11406	10920	11418	11972	12552	12345	12426	12653	13266	13264	13095
0	0	0	0	0.6887	0.66094	11.518	8.872	23.408	55.982	125.28	211.36	331.09	497.84	754.84	988.79	1229	1703	2032.2	2523.8	2895.2	3384.3	3990.8	4452	4868.6	5441.9	5851.4	6165.6	6805.9	7265.2	7735.7	8225.5	8717.8	9122.2	10118	9921.5	10474	11333	11071	11503	12081	12256	12574	13079	13343	13355	13628	13991	14453	14692
0.32009	5.2271	4.7481	2.4175	2.1235	0	0	0	0	6.5965	0	5.1451	4.5875	23.667	42.133	63.494	94.586	120.68	176.08	315.01	468.72	626.52	810.31	1086.8	1287.8	1625.1	1938.5	2345	2547.5	3016.8	3434.3	3856.7	4195.4	4682.4	5009.7	5436.8	5779.8	6276	6975.4	7386.8	7740.6	7806.6	8112.7	8414.3	8936.1	9069.8	9332.8	9389.9	9731.6	9997.3
0	1.1395	0	8.1066	14.02	0	0	0	0	0	0	4.8525	7.6647	58.294	99.129	198.59	342.02	403.38	537.36	755.63	930.85	1312.1	1974.1	2128.1	2432.2	2603.7	3095.3	3375.5	3795.7	4208.8	4922.1	5281.8	5443.1	6154.3	6631.5	7077.4	7259.9	7771.5	7730.5	8231	8643.1	8933.4	8898.1	9105.3	8981.8	9245.7	9389.5	9997.8	9870.1	9963.9
1.32	0	1.7403	0.71438	0	0	2.4523	2.2569	7.3675	0	12.481	17.541	46.092	62.489	81.092	133.68	165.88	231.01	302.12	370.72	404.76	504.95	531.32	736.43	589.63	718.83	815.83	819.71	958.06	1093.8	1143.1	1246.3	1310.5	1486.9	1450.7	1564.4	1593.4	1712.5	1813.9	1898.4	1995.6	1997.9	2128	2183.6	2251.6	2141.9	2064.2	2049.8	2147.1	2058.6
0	0	2.7847	20.298	11.976	5.2563	29.184	36.634	24.441	35.262	42.294	18.93	15.229	55.876	72.666	120.65	142	246.19	332.59	455.78	651.2	878.99	1087.8	1285.9	1510.7	1875.6	2241	2580.4	2886.6	3195.2	3547.6	3880.5	4149.4	4434.8	4819.2	5062.6	5500.4	5667.4	5977.8	5787.3	5886.4	6328	6428	6576.2	6772.1	6825.3	6823.8	6692.7	6551.1	6811.2
0	0	0	0	10.702	6.9098	10.882	20.534	26.972	88.396	177.15	329.97	526.8	782.91	1041.8	1393.5	1625.6	1947.8	2414	2797.9	3222	3515.7	3958.5	4279.8	4639.3	4955.2	5170.9	5537.4	5845.4	6142.5	6433.8	6521.1	6882	7159.9	7433.7	8176.7	8856.4	9155	8638	8760.6	8831.1	8503.5	9301.9	8720.2	8823.7	9240.2	9440.1	9503.6	9279.4	9320.6
0	0	0.80555	5.2275	3.2706	5.6648	10.876	18.927	37.648	143.01	222.09	462.34	647.66	946.95	1481	1976.3	2176.7	2573.6	3263.5	3824.8	4377.8	4933.7	5593.2	6211.2	7045.2	7261.5	8919.8	8240.9	8840.3	9302.9	9810	10067	10296	10238	10353	11129	11565	11485	11832	11876	12078	12084	12294	12285	12629	12732	12851	12813	12895	13099
0	1.0613	0	3.433	8.0376	0	6.3524	17.265	7.3565	6.2698	25.531	34.298	56.219	86.141	107.86	144.49	173.66	253.3	342.38	435.75	563.14	661.99	803.95	954.08	1105.3	1261.2	1534.7	1802.3	2066.6	2335.6	2659.8	3080.5	3329.8	3610	3945	4161.9	4536.4	4913.8	5157.2	5233.5	5572.7	5691.7	5862	6085.2	6190.1	6435.8	6703.5	6719.6	6607.8	6523.9
43.283	11.682	19.629	0	0	0	0	0	17.013	36.193	113.97	175.64	323.38	441.86	606.64	806.21	1028.1	1267.1	1474.6	1821	2127	2360.4	2694.6	3071.1	3467.5	3750.5	4133	4502.6	4768.4	4937.9	5429.7	5807.8	6174.8	6330.5	6611.2	6834.2	6749.3	7096.9	6976.9	7104.7	7222.1	7198.9	5958.9	7040.6	7033.5	7027	7260.2	7257.4	7149.5	7331.3
0	0	0	0	0	0.21436	19.484	47.727	98.516	175.25	294.25	408.31	561.54	722.44	913.31	1077.8	1268.2	1482.2	1754.2	1969.2	2038	2301	2505.2	2801.7	2971.2	3178.9	3509.7	3788.7	3966.8	4114.8	4347.4	4473.6	4755	4873	5141.6	5370.4	5484.6	5739.4	5951.6	6057.4	5997.5	6178.5	6458	6466	6601	6701.2	6660.6	6899.1	6940.7	7051.7
18.589	5.2695	4.3983	0	0	0	0	0	0	0	0	0	0	0.72248	0	0	0	0	27.636	58.476	136.73	220.47	357.05	458.73	637.86	747.73	903.2	1068.7	1284.2	1486.7	1706.3	1937.9	2157.2	2499.1	2756.8	2905.4	3209.6	3527.7	3752.9	3890.8	4193.9	4404.7	4551	4684	4835.3	4854.7	4939.8	4916.8	4993.9	4857.2
0	1.1861	0	0.088972	0	1.4966	2.6771	0	0	16.39	29.648	77.748	149.62	267.1	365.85	546.49	735.51	965.08	1232.6	1521.7	1781.3	2113.8	2459.2	2820.9	3107.3	3576.8	3895.5	4071.3	4374.9	4023.5	5191.7	5518.2	5845.8	6136	6329.1	7015.7	7051.3	7363	7638.5	8022.3	8036.2	8152.8	8238.2	8223.6	8250.2	8410.8	8543.3	8676.6	8624	8775.6
31.805	35.53	23.187	0	0	0	0	0	0	0	3.0569	31.878	131.01	258.42	404.48	573.51	688.48	817.07	1191.8	1767	2168	1910.4	2256.9	2564.1	3122	4215.2	4187	4459.7	4800.2	5199.9	5620	7015.6	7256.9	7746.6	8154	8595.8	7765.4	9324.7	9783.1	9921.5	10241	10347	10634	10611	11162	11203	11162	11546	11530	11506
0	0	0	0	7.245	13.575	4.8707	16.84	14.689	9.8893	23.872	13.322	23.273	55.832	72.613	108.17	152.64	199.97	329	271.24	492.7	669.25	749.11	894.76	1117.6	1246.1	1391	1666.8	1918.6	2125.8	2431.5	2736.6	2972.7	3257.4	3503.6	3802.8	4033.8	4245.9	4532.7	4728.5	5035.9	4499.8	4685.9	4858.2	4974.4	5042.6	5140.3	5135.1	5263.5	5313.8
0	0	0	0	28.566	74.299	119.74	162.33	243.47	306.64	394.79	476.38	600.08	744.55	963.71	1100.8	1319.5	1620.6	1929.1	2304.6	2680.8	2915.1	3339	3739.5	4112.8	4537.5	5049.9	5650.4	5707.6	6404.8	6647.7	7117.3	7481.2	7876.7	8151.5	8402.3	8890.6	9166.9	9351.3	9714	9778.6	9986.4	10263	10699	10815	11019	11226	11425	11602	11539
0	8.0778	0	5.8367	1.8301	0	3.5145	8.6014	31.202	49.036	98.204	199.01	311.73	400.54	727.68	947.86	1287.9	1655.8	2122	2470.5	2895.9	3285.4	3863.8	4050.3	4887.8	5266.5	5171.9	5681.2	5957.2	6567.2	6674.8	7172.4	7382.8	7703.5	7855.8	7982.1	8164	8520.4	8836.5	9186.5	9405.5	9373.8	9940.8	9872.3	9872.1	10165	10316	10428	10506	10467
0	0	0	1.1777	7.0517	5.1066	12.614	1.3831	2.742	3.2627	10.443	48.857	116.08	171.01	296.01	417.89	557.68	660.97	977.61	1149.4	1431	1734.5	2023.7	2260.5	2588.1	3092.6	3416	3798.6	4084.6	4433.6	4928.6	5138.5	5530.7	5988.2	6521.7	6777.9	7098.3	7371	7830.2	7962.9	8351.9	8605.3	8545.9	8690.4	9010	9064.7	9512.1	9296.6	9632	9569.2
2.3386	2.2435	0	0	0	4.0629	4.8924	0	0	2.6951	0	0	0	0	40.913	54.466	119.04	147.88	255.13	298.94	395.52	526.82	712.45	765.72	934.21	1142.7	1269.9	1452.4	1723.2	1929.1	1892.2	2217	2485.2	2578.9	2763.8	2961.8	3187.8	3230.6	3535	3670.1	3753.3	3814.5	3952.5	4150.8	4220.3	4292.6	4311.4	4371.4	4470.1	4248.4
0	0	11.436	5.4183	3.2905	4.6003	4.0502	0	13.964	62.265	145.26	256.54	437.87	626.32	903.83	1227.4	1475.9	1811.8	2246.4	2667.7	2729.2	3437.5	3481.3	3894.8	4377.4	4692.8	5253.4	5542.7	5562.9	6008.5	6123.6	6536.5	6871	7094.5	7399.2	7766.5	8437.3	8746.9	8782.8	9274.4	9218.3	9559	9470.5	9345.5	9384.7	9700.9	9823	9684.5	9763.8	9675.6
0	0	2.4555	2.4082	8.901	5.7777	0	1.474	3.9203	19.242	35.05	72.38	110.67	163.22	161.99	249.11	320.91	412.6	543.07	697.81	844.32	962.03	1145.1	1358.2	1468.6	1729	1913.3	1995.5	2136.5	2433.2	2654.1	3036.9	3273.7	3444	3706.7	4021.4	4338.5	4402.7	4520.6	4638.7	4787.3	5049.1	5044.2	5046.9	5129.9	5121.8	5111.5	5155	5201.4	5246.2
0	0	0	0	3.857	2.0626	6.027	0.48452	6.8712	12.971	6.8617	4.3005	7.6624	6.8501	10.169	3.8494	12.075	20.218	39.705	69.224	64.764	42.893	40.887	71.301	138.21	212.62	306.46	349.77	387.63	498.93	663.43	916.5	1088.5	1240.8	1473.9	1655.6	1894.7	2066.1	2305.5	2562.7	2721.9	2838.1	2952.5	3075.3	3173.5	3277.9	3551.6	3526	3580.4	3644.9
0	0	0	0	0	14.064	55.943	127.31	213.45	401.15	556.41	779.53	966.05	1142.7	1419	1527.3	2051.2	1938.7	2252.9	2424	2920.7	2664.2	2806.1	2926.8	3130.5	3718.4	3817.9	4038.9	3977.8	3871.3	4271.9	4322.3	4486.2	4478.7	4542.1	4792.6	5120.8	5397.9	5746.1	5755.3	6061.9	5909.4	6143.6	5916.1	5985.4	5976.2	6056.7	6193.8	6333.3	6214.3
0	0	0	0	7.3645	0	7.8317	8.4452	23.319	29.056	61.043	93.04	105.66	168.06	182.47	259.59	351.99	427.48	529.22	633.63	736.12	851.1	968.95	1109.5	1205.4	1278	1362.3	1462.9	1579.1	1668.3	1768.3	1872.2	1905.1	2052.6	2166.5	2194.8	2315.3	2379.3	2537.7	2645.5	2746.2	2840.3	2880.7	2871.9	2944.3	2959	2987	3023.8	3110	3209.5
3.7487	4.5396	0	0	1.6225	0.30338	0	12.335	20.552	61.831	122.61	228.8	399.03	626.43	920.41	1177.1	1594.3	1610.5	2388.4	2864.3	3072.4	3736.2	4312	4720.1	5451	6022.7	6422.1	6947.4	7290.6	7208.2	8126.9	8850.2	9529.1	9872.7	10302	10501	10664	11254	11912	12378	12058	12667	12902	12846	12470	12667	12585	12444	12282	13138
0	0	0	18.508	22.553	15.78	19.466	36.975	40.918	71.837	181.37	300.23	473.46	648.06	821.11	981.4	1181.7	1430.5	1842.6	2067.7	2449.8	2832.5	3162.4	3613.8	3888.8	4221.3	5147.4	5197.9	5265.9	5409.1	5687.3	5873.1	6140.9	6465.3	6659	6882.4	7097.7	7198.3	7338.3	7394.1	7545	7624.6	7775.9	7805.7	7915.3	8048.5	8189.7	8221.9	8065.1	8133
0	12.43	4.5132	8.8941	0	0	0	2.1226	30.367	110.02	239.35	436.33	675.19	977.67	1265.8	1672.3	2071.3	2505.5	3003.3	3405.8	3936.7	4695.9	4947.9	5815.5	6123.5	6606.7	7124.1	7628.6	8009.6	8476.9	8991.9	9658.2	9821.7	10313	10371	10893	11798	12556	12752	13020	13732	13618	13658	13818	13862	13381	13445	13573	13747	13675
0	3.9594	0	0	7.836	2.2589	11.717	27.647	84.043	149.76	276.33	435.09	612.77	886.46	1174.5	1356.9	1725	1849.6	2381.4	2680	3064.1	3296.1	3813.5	4480.7	4629.3	4870.4	5103.2	5469.8	5887.1	6291.1	6520.7	7228.2	7407.5	7955.6	8193.2	8407.5	8616.1	9019.5	9341.7	9725.2	10109	10049	10212	10439	10793	10889	11046	11032	11121	11293
16.217	23.358	0	0	0	0	0	4.576	4.8268	0	0	0	0	26.44	51.88	117.55	161.71	271.48	411.56	627.03	860.47	1087.6	1356.3	1790.8	2193.9	2431.9	2849.4	3233.5	3423.3	3809.8	4168	4713.6	5206.5	5800.2	6004.6	6223.7	6736.6	6563	6970.3	7259	7614.5	7853.8	7883.4	8088.3	8129.9	8411.1	8471.4	8542.1	8839.1	8890
0	0	0	7.339	15.314	5.6512	29.813	13.932	84.524	138.17	245.8	397.72	555.21	752.9	1025.7	1260	1537.3	1836.2	2137	2492.7	2809.3	3075	3388.3	3789	4062.3	4200.3	4656.1	4693.5	5022.1	5500	5588	5771.8	6113.4	6437.9	6505.7	6768.8	7020.7	7278.8	7474.8	7793	7816.8	7999	8106.3	8028.1	8149.5	8187	8196.4	8237.5	8314.1	8378
3.6078	8.2408	0.25593	17.21	3.9241	0	0	0	0	22.152	82.326	215.75	364.28	609.11	830.56	1202.9	1470.7	1965.3	2376.2	2756.2	3396.2	3594.3	3953.3	4463.1	4748.9	5387.3	5653.1	6426.5	6730.4	7196.6	7698.5	8165.1	8614.7	9242.6	10132	10516	11160	11588	12307	12552	13089	13611	13885	13709	14281	14240	14496	14660	14991	15306
26.369	0	0	0	1.3983	0	0	2.1597	12.179	51.756	112	138.06	206.3	268.25	361.93	490.49	617.42	740.53	896.22	1030.2	1353.4	1511.8	1736.9	1990.5	2227.7	2536.3	2816.4	3155	3427.6	3590.3	3902.3	4379.2	4699.8	5247.6	5414.3	5729.2	6017.3	6216.1	6726.7	6786.8	6996	7493	7399.9	7563.5	7635.9	7694.8	7788	7705.5	7733.4	7992.1
7.4965	0	0	0	0	3.9942	1.0922	7.2516	12.29	13.046	5.8087	11.56	21.724	50.119	94.596	204.69	287.01	260.1	508.83	587.68	700.76	813.45	907.1	1040.7	1137.3	1114.7	1461.6	1606.5	1611.1	1785.4	1869.6	2066.7	2173.4	2181.7	2422.5	2487.6	2625.2	2841.6	3062	3141.8	3277	3221.4	3341.3	3395.4	3535.3	3680.2	3699.1	3665.8	3662	3767.6
0	0	0	25.216	0	0	25.998	0	0	23.43	42.781	95.13	241.85	423.21	658.02	1014.7	1629.1	2104.8	2680	3369.6	4020	4852.2	5563	6307.8	6982.4	7768.5	8483.9	9149.2	9474.4	10133	10979	11552	11887	12439	12753	13762	14759	15076	15539	16134	16749	17138	17595	18187	18188	18463	18321	18338	18590	18902
0	4.8778	0	0	3.055	3.3245	11.353	13.531	27.345	12.643	17.401	12.235	29.122	36.438	45.462	54.843	79.421	99.056	153.39	258.87	358.54	453.3	605.26	737.92	927.35	1567	1832.2	1038	1182.7	1293.5	1450.1	1627.2	1764.9	1904.4	2054.6	2193.5	2294.8	2409.7	2632.8	2648.1	2753.8	2809.3	2865.9	2939.3	2920.3	2914	2910.1	2967.9	2927.3	3026.7
4.9946	7.0214	0	1.2223	0	0	0	0	0	1.4671	0	1.3857	24.218	73.318	147.89	206.25	279.18	442.18	576.91	816.33	999.42	1133.6	1218.9	1346.7	1465.3	1554.9	1883.7	1905.9	2064.7	2169	2154.4	2624.6	2769.1	2960.2	2921.5	3043.6	3105.8	3306.4	3357.9	3632.8	3640.5	3774.7	3712.5	3724.2	3696.3	4029.2	4077.7	4286.7	4227.4	4275.1
0	0	0	0	10.538	3.2184	2.3302	0	5.6412	4.0624	20.854	12.121	41.773	44.938	48.068	45.249	41.941	60.742	82.424	135.42	165.27	200.96	240.94	290.02	394.11	517.01	715.18	881.75	1140.1	1383.2	1658	1944.5	2300.2	2645.6	2958.7	3425.9	3780.4	4137.7	4368.6	4650.8	4914.9	5094	5358.3	5525.7	5642.2	5672.5	5808.6	5878.9	5866.6	5993.6
0	0.7801	0	8.7361	0	2.3142	1.6431	5.9576	40.144	87.074	173.18	324.85	478.74	640.2	855.59	1120.1	1357.8	1637.9	1943.1	2285	2682.8	2861.9	3232.7	3631.5	3792	4197.4	4368.8	4699.7	5052.6	5168.8	5540.4	5736.7	5879	6137.1	6447.6	6558	6769.7	7107.7	7256.6	7462.8	7567.7	7691.4	8029.9	8067.5	8181.3	8259.5	8354.7	8624.7	8744.2	8188.8
8.5354	5.9958	0	0	1.0263	0	3.0487	0.57554	2.2289	0	0	0	0	0	0	0	0	10.223	33.721	54.461	118.57	168.33	251.97	331.71	402.81	483.26	578.66	671.48	869.25	1011.3	1233.3	1371.5	1605.7	1856.6	2190.3	2334.7	2447.8	2646.5	2941.9	3190.7	3416.9	3706	3573.1	3827.7	3654.1	3725.1	3818.5	4061.5	4105.8	4336.9
3.7593	0	0	4.423	0	0	0.57645	0	0.18285	8.6974	5.4389	18.858	27.209	47.37	69.816	95.469	140.25	210	294.86	417.64	556.77	682.34	812.75	1022.5	1223.1	1416.3	1636.7	1882.5	2004.7	2140.5	2379.5	2643.6	2930.3	3214.3	3410.5	3741	4032.3	4144.2	4246	4429.4	4693.4	4614.7	4687	4751	4754	4890.9	4856.2	5196.9	4967.6	5129.1
12.408	3.0652	0	0	0	0	0.78484	0	0	10.151	14.432	16.672	15.934	36.99	50.952	63.168	73.404	149.49	195.45	281.92	381.95	518.81	685.35	910.24	1157.2	1448.2	1580	1832.8	2048.2	2297.3	2551.7	2852.4	3240.6	3591.8	3837.3	4045.5	4287.4	4607.7	4681.8	4943.7	5177.4	5268.2	5329.3	5526.1	5643.4	5794.5	6016.4	6137.5	6199.1	6356.5
0	12.863	6.4792	1.1105	0	0	0	16.264	42.566	106.87	164.18	270.43	366.54	482.14	588.15	704.43	886.56	990.79	1133.9	1311.5	1658.5	1882.8	2206.9	2529.2	2848.4	3146.5	3530.1	4010.8	4363.2	4649.8	4953.7	5511.9	5864.9	6133.6	6388.3	6743.3	7417.2	7843.7	8135.1	8359	8877.6	8902.9	9264.8	9063.1	9231	9329.6	9387.6	9780.1	9858.9	9635.8
13.555	3.2091	3.4737	0	1.3482	0	0	7.9997	23.423	41.704	111.46	152.89	251.06	344.09	452.87	512.66	621.28	702.76	900.19	990.04	1019.8	1092.6	1271	1419.3	1561.8	1697	1775.9	1841	1770.3	2139.7	2109	1918	2736.4	2325.3	2492.2	2675.3	2794.7	3000.1	3252.2	3128.9	3218.3	3686.4	3806	4018	4126.8	4214.6	4258.9	4362.7	4427.4	4446.5
0	0	0	0	0	13.763	12.896	27.456	47.948	76.201	134.99	235.74	382.76	546.06	682.08	942.41	1204.9	1473.3	1751.2	2101.9	2535.7	2779.3	3218.1	3760.3	4395.3	4952.1	5434.5	5820.7	6482.8	6927.4	7408.7	7865.2	8467.5	8767.8	9237.5	9514.7	10148	10031	10333	10590	10905	11278	11541	11747	11692	11823	12166	12308	12428	12608
12.649	12.81	0	13.085	0	0	0	0	0	0	0	0	0	17.373	89.64	148.19	254.99	379.54	494.68	676.55	839.44	1052.8	1220.6	1459.3	1684.8	1919.5	2134.1	2294.5	2438.2	2589.2	2814.9	2913.8	3266	3722.5	3996	4193.8	4369.4	4604.5	4779.1	4976.9	5035.8	5259.9	5467.6	5615.8	5743.7	5824.2	5999.4	6053.5	5796.3	5992.4
5.1096	0	0	0	0	4.3041	34.162	68.505	135.8	197.8	280.92	355.78	401.55	506.34	540.7	660.76	742.96	850.54	1010.3	1154.7	1315.9	1463.7	1552.5	1742	1921.8	2051.9	2160.3	2288.7	2357.3	2508	2651.2	2831.7	3071.5	3141.6	3375.2	3613.6	3737.8	3814.7	4011.2	4264.1	4319.5	4394.7	4514.4	4511.8	4446.9	4547.9	4634.1	4716.3	4657.8	4696.2
15.507	2.2015	3.2786	0	0	0	0	0	0	0	0	0	0	0	0	0	0	23.061	43.286	116.19	194.81	288.82	441.04	602.67	839.77	1010.7	1259.6	1478.6	1708.2	1990.2	2257.5	2560.4	2858.7	3109.7	3303.9	3680.7	3874.7	4039.6	4315.4	4509.9	4641.7	4872.9	4938.2	5183.9	5236.7	5259.9	5309.1	5419.6	5529.9	5633.8
0	0	0	0	1.655	3.1731	13.045	3.223	6.7927	5.216	8.6405	25.226	41.729	113.42	224.79	414.74	630.69	870.19	1205.7	1544.4	1858.2	2261	2681.4	3132.7	3556	3995.6	4336.9	4846.1	5175.7	5457.8	6006.5	6517	6819.1	7340	7732.8	8082.3	8405.4	8880.9	9288	9436	9524.4	10138	10062	10281	10386	10479	10612	10621	10652	10762
0	0	0	11.242	0.41252	16.689	25.649	15.034	14.321	27.922	7.7495	31.636	34.661	71.805	102.17	217.8	336.88	439.98	659.83	882.91	1196.8	1577.6	1879	2329.7	2750	3182.9	3664.1	4152.5	4565.3	5071.4	5495.5	5907	6447.9	6775.7	6886.5	7610	7834.5	7310.8	9071.8	9754.8	10168	10009	10413	10647	10532	10432	10808	11026	11095	11308
0	5.5132	2.5217	0.34358	10.333	0	0	8.6059	0	0	0	0	0	0	0	0	0	0	0	0	24.567	89.612	154.83	278.5	420.2	543.87	661.86	869.67	1098.7	1386.8	1698.5	1928.7	2316.7	2615.4	3230.2	2975.7	3300.5	3096.2	3409.3	3558.3	3736	3848.1	4054.8	4074.9	4214.1	4382.3	4349.8	4363.2	4480.2	4506.2
0	0	0	50.459	70.097	60.713	81.794	113.33	166.3	230.07	324.76	400.82	474.36	610.17	694.86	801.43	933.99	1081.8	1205	1369.9	1426.5	1566.8	1767.7	1915.8	2134.7	2320	2480.2	2712.2	2928.8	3077.1	3294.3	3576.3	3765	4033.8	4236.3	4519.8	4755.2	5049.1	5309.1	5499.4	5790.1	5978.6	6011.7	6226.9	6312.9	6411.8	6403.8	6504	6575.9	6698.5
0	0	0	6.458	8.8639	10.961	15.013	43.952	70.021	131.21	211.75	298.1	414	545.55	675.71	826.38	950.75	1122.5	1327.4	1552.2	1790.8	2065.7	2291	2566.9	2787.8	3015.9	3415.4	3850	4210	4374.8	4557	4932.3	5162.7	5409.4	5661.8	5834.3	6063.6	6199.3	6546.4	6653	6755.2	6833.4	6977.3	7112.1	7053.7	7147.3	7189.7	7325.9	7272.2	7228.8
0	0	0	21.982	8.2558	43.763	49.935	78.85	85.621	118.67	135.68	215.72	300.72	454.05	597.28	735.59	916.11	1206.2	1434.5	1795	2161.2	2659.6	2948.4	3381	3924.8	4392.9	4938.7	5353.1	5901.7	6357.5	6859.8	6679.1	6990.1	7406.3	8436.7	8897.4	9223.6	9677.3	9961.6	10640	10706	10683	11267	11148	11287	11121	11095	11037	10853	11164
0	0	0	0	0	19.67	33.003	46.156	59.777	82.12	131.22	198.93	282.78	375.83	469.77	610.86	692.46	833.37	932.37	1151.1	1359.9	1476.7	1700.6	1898.7	2086.6	2353.4	2617	2911.6	3184.6	3373.7	3781.5	3994	4242.7	4516.3	4973.8	5147.8	5264.5	5580.7	5866.5	6117.7	6106.5	6282.4	6560	6751.6	6823.2	6832.3	6948.7	7048.8	7084.2	7223
0	2.8534	1.757	9.1057	0	1.0952	0	0	7.8528	0	0	40.188	51.801	54.693	86.955	184.22	308.44	348.92	440.74	587.14	784.45	1011.5	1342.1	1711.9	2068.7	2418.3	3027	3614.2	3818.1	4530	5024.6	5441.6	5693.2	6366.8	6886.5	7115	7601.8	8016	8602.9	8873.5	9306.2	9191.6	9586.2	9785.1	9518.2	9884	9940.9	10209	10373	10227
0	0	8.6346	0	3.7555	12.495	8.2046	13.254	4.951	14.448	5.8629	26.53	29.318	45.776	44.698	65.483	86.579	134.05	123.98	164.88	176.48	145.39	221.17	256.88	384.23	451.56	546.05	638.37	863.16	960.94	1265.3	1654	2028	2462.8	2684.1	3303.5	3772.1	4369.9	4962.5	5094.5	5392.6	5774.9	6100.4	6222.6	6734.8	6735.2	7025.7	7168.9	7339.1	7288.1
0	0	0	1.149	0.50037	1.5753	12.416	27.981	42.251	77.598	140.59	236.56	309.96	465.04	628.25	795.6	994.76	1213.9	1372.9	1604.2	1877.7	2182.9	2488.8	2695.2	2970.5	4337.5	4192.8	4841.7	5022.1	4580.7	4824.6	4328.2	4338.3	4574.1	4703.6	4908.1	5161.3	5248.3	5376.9	5631.9	5794.1	5808.5	5926.4	5936.7	5839.4	5863.3	6001.4	6049.1	6135.7	6167.3
0	2.4659	0	0	3.0087	2.6434	0	2.0713	16.323	40.496	106.97	237.76	374.51	522.1	748.18	930.1	1180.5	1761.8	1975	2240	2529.9	2931.3	3328	3758.7	4079.6	4499.8	4790.2	5062.2	5486.2	5844.9	6110.5	6513.8	6776.4	7228.5	7451.6	7664.7	7978	7938.8	7954	8421.6	8517.4	8703.9	8691.2	8989.6	8722.3	9218.8	9250.8	9505.5	9545.3	9491.8
17.695	8.1638	0	0	0.15927	0	0	0	0	0	0	0	0	0	28.642	69.348	139.29	219.34	320.36	437.15	495.77	605.48	582.98	792.33	999.4	1098.6	1242.3	1343.8	1351.9	1475.5	1504.7	1708.5	1849.6	2089	2015.1	2277.4	2375.2	2434.4	2471.7	2638.8	2704.8	2772.2	2887.7	2937.3	2941	3052.2	3043.3	3121.5	3056.5	3174.5
0	7.9422	0.59202	8.9865	1.534	5.752	1.2139	0	0.48625	0.62218	0	9.5363	3.5544	32.493	46.419	101.51	145.97	267.95	409.35	551.09	715.43	868.7	1057	1267.3	1471.3	1520.8	1855.2	2168.7	2484.5	2822.1	3218	3539.4	3863	4078.8	4413.5	4673.2	5337.1	5704.1	6099.1	6132.4	6420.7	6379.9	6601.9	6610.6	6599.3	6640.4	6717.6	6772.1	6994.2	6966.3
0	0.60007	0	0	0.34645	0	11.349	46.677	103.75	146.71	236.21	326.21	427.82	580.41	786.11	892.19	1066.1	1283	1285.8	1295.2	1201.1	1498.6	1290.6	1560.8	1593.3	1797.8	1718.5	1944.4	1669.4	1926.7	1722.3	2127	2233.6	2269.1	2410.9	2490	2631.3	2321.7	2437.1	2501.5	2555.7	2691.4	2742.9	2817.5	2831.4	2898.5	2889.1	2980.7	3022	3015.6
0	4.0179	0.99131	0	0	0	5.1315	4.3939	20.706	36.549	74.826	138.37	202.4	276.41	383.35	467.22	567.83	705.34	853.47	1005.8	1190.7	1428.7	1563.4	1856.4	2060.5	2359.6	2656.3	3006.3	3277.2	3571.2	3789.1	4086.8	4258.3	4692.6	4991.3	5290.4	5542.4	5823.3	6015.9	6401	6507.1	6578.3	6852.2	6901.8	7079.8	7242.3	7153.2	7094.2	7224.4	7393.9
0	0	0	0	9.5174	5.8548	3.5173	0	13.288	12.185	12.966	19.165	27.094	36.919	67.073	92.73	162.46	193.27	254.86	326.66	374.04	459.95	509.63	625.92	745.5	856.73	1018.5	1138.9	1364.3	1495.4	1700.2	1892.9	2040.6	2319.2	2480.2	2732.8	2965.7	3144	3403.4	3560.3	3686.9	3853.2	4039.7	4169.7	4391.9	4386.8	4421.5	4530.7	4531.8	4568.8
0	2.6948	0	9.8343	0	0	1.5174	3.0174	11.523	47.877	127.2	208.56	337.41	496.78	713.73	981.36	1248.1	1572.1	1905.2	2229.4	2666.8	2934.8	3389.3	3905.8	4350.4	4607.3	5140.4	5319.4	5617.7	5834.7	6198.1	6531.6	6648.3	6860.5	6858.6	7052.4	7456.4	8125.5	8349.2	8393.9	8641.1	8443.6	8604	8521.4	8461.6	8532.6	8734.6	8678.5	8797.9	8826.8
0	0	0	23.432	28.116	39.958	54.535	23.589	30.929	75.517	43.76	71.938	149.6	236.29	282.62	445.2	610.88	813.68	948.19	1195	1461.5	1833.8	2204	2521.2	2813.7	3161.8	3517.9	3916.6	4266.8	4643.3	5004.7	5372.8	5673	6095.4	6908	8199.5	8841.4	7425.3	7819.1	8111.9	8283.8	8620.6	8841.6	9327.4	9389.9	9013.8	8982.5	9152.8	9106.7	9186.4
0	0	1.3656	0	7.827	8.8489	12.212	21.773	49.054	93.558	177.78	273.9	409.09	548.37	741.46	906.48	1060.3	1271.6	1459.1	1647.6	1865.2	2054.8	2293	2332.3	2559.4	2597.6	2620.3	2836.7	2896.4	3156.4	3099.5	3287.5	3407.4	3605.2	3789.7	3952.6	4062.5	4264.9	4480.9	4568.4	4632.1	4852.3	4881	5067.9	4935.7	5124.7	5145.3	4861.9	4742.5	4808.6
0	0	0	8.247	0	3.5704	3.1119	33.328	81.668	147.28	219.93	274.45	327.33	403.46	493.07	624.79	717.68	842.34	924.25	1018.7	1165.7	1302.1	1448.6	1608.8	1799.8	1895.2	1981.6	2190.4	2326.7	2542.3	2670.7	3106.9	2828.6	2847.7	3057.4	3263.4	3404	3413.5	3718.7	3790.2	3888.3	4081	4248	4300.3	4567.4	4599.6	4751.8	4866.4	5171.6	5225.9
0	0	0	7.308	0.82145	6.8642	0	1.7862	3.0872	0	8.5417	14.921	47.1	73.069	146.25	232.05	314.85	450.6	597.08	727.03	914.28	1143	1311.6	1553.1	1677.9	1823.6	2102.5	2295.5	2474.8	2597.3	2759.7	3133.3	3419.9	3560.9	3723	3868.3	4036.9	4228.4	4295.7	4478.5	4267.1	4447.6	4414.4	4479.5	4466.8	4340.3	4430.9	4542.4	4592.9	4579
3.4973	0	0	0	9.7699	8.8953	0	24.32	10.39	11.808	35.829	129.93	180.6	213.03	190.29	240.24	380.24	456.74	454.83	550.55	664.35	748.23	874.54	1016.4	1132	1542.6	1507.2	1710.5	1982	2486.3	2388.4	2551.3	2798.8	3063.5	3180.5	3422.7	3592.3	3743.4	3951.6	4008.2	4247.9	4196.7	4422	4491.6	4574.5	4642.1	4633.2	4668.9	4715.2	4739.5
0	6.4354	0	0	0	0	2.8987	0	0	0	0	6.2356	40.446	111.81	209.97	371.06	551.32	803.36	1103.6	1443.3	1861.2	2253.4	2632	2950.7	3470.8	3990	4432.8	4970.5	5277.4	5576.4	6136.4	6545.8	6973.9	7502.6	7693.7	8265.3	8316.9	8942.2	9009.4	9561.7	9735	9589.2	9885.3	9909.9	9884.5	10243	10342	10600	10661	10789
0	3.495	8.8276	2.4121	0	2.1674	0	0	6.0655	14.141	32.46	112.66	177.39	325.17	677.6	744.74	977.76	1264.1	1548.7	1933.3	2541.8	2992.1	3333.3	3853	4062.9	4613.7	5237.6	5442.2	5974	6336.2	6414.5	6753.4	6986.5	7339	7890.8	8578.1	8825.9	9357.5	9771	10108	10724	11010	11260	11128	11247	11485	11734	11585	11910	11666
12.106	0	0	0	0	0	4.0824	1.445	2.736	0	0	13.6	65.889	136.74	249.93	425.07	574.32	738.85	956.5	1264.7	1571.2	1883.7	2242.7	2554.6	3017	3476.7	3871.6	4411.3	4873.9	5361	5729.1	6283.4	6710.2	7190	7769.5	7898	8140.5	8777	8840.5	9300.8	9368.3	9407.5	9841.5	9765.4	9849.3	9407.9	9692	9720.9	9929.9	9950.3
0	0	0	0	4.4057	0.84204	9.2501	0	5.3266	1.8664	4.1002	13.723	26.371	51.047	109.79	185.23	299.24	416.91	565.26	717.13	889.64	1043	1211	1396.7	1538.9	1734.5	1862.6	2113.2	2144	2253.8	2344.4	2469.3	2591.7	2667.9	2776.1	2875.1	3081.2	3127.5	3299.7	3318.3	3469.2	3567.2	3614.2	3808.2	3798.8	3917.4	3863.9	3893.3	4061.5	4199.4
3.4924	5.2191	0	2.4312	0	0.81379	0	8.8619	16.278	42.032	89.083	159.47	233.78	351.16	556.84	652.98	833.36	1006.9	1077.9	1380.8	1580.4	1675.1	1986.8	2286.9	2511.9	2742.1	2954	3161.1	3383.4	3650.7	3832.1	3970.4	4205.3	4710.5	5176.7	5927.8	5501.8	5713	5905.4	6199.8	6242.2	6382.7	6667	6746	6872	7803	7180.3	7176.4	7115.5	7231.7
0	0.15038	0	0	3.6614	4.5511	10.996	12.994	17.368	16.696	32.608	27.788	36.53	2.1603	14.223	65.771	119.97	193.89	281.97	404.09	558.55	766.81	1008.4	1340.3	1583.3	1900.8	2152.4	2504.8	2948	3176.8	3532.2	3978.6	4330.2	4941.9	5240.3	5434.4	5859.9	5909.6	6565.2	6802.1	7109.8	7318	7550.2	7641.1	7702.5	7844.8	7879	8085.7	8177.1	8261.1
0	0	0	0	4.8651	0	8.4453	15.17	26.083	33.912	52.98	70.487	88.079	144.79	196.98	249.65	290.53	409.52	534.72	637.59	815.01	980.2	1049.1	1082.2	1215.7	1381.1	1818.1	1585	1784.1	1986.8	1899.8	2081.8	2311.7	2404.2	2991.5	2711.1	2463	3129.8	2757.9	3211.3	3509.7	3922.4	3552.1	4280.7	4249.3	4274	4380.6	4554.1	4480.3	4539.6
0	2.4879	7.7393	0	0	1.1202	1.9856	7.7764	0.81309	6.7551	0	2.1046	0	0	0	0	0	22.36	64.819	127.6	211.28	292.49	387.03	465.95	610.15	727.58	815.85	906.31	1012.4	1081.9	1280.6	1387.2	1526.9	1594.7	1734.4	1869	2063.6	2188.3	2322.3	2455	2631.1	2869.2	2942.4	2975.9	3105.7	3264.1	3323.8	3403.7	4152.9	4177.7
0	6.4865	11.968	0.21393	0	0	2.8653	5.6012	20.424	12.002	44.106	69.43	92.401	87.989	139.68	132.92	244.34	267.99	358.68	463.52	590.31	737.88	886.02	1101	1280.8	1430.4	1563.2	1726.2	1904.7	2066.7	2329.3	2428.4	2448.2	2532.1	2640.2	2803.8	2824.9	3123	3201	3412	3523.3	3557.3	3573.9	3681	3530.4	3698.7	3710.5	3745.5	3681.1	3649.1
0	0	0	1.0521	24.654	9.296	25.154	50.284	78.398	149.22	236.44	293.32	386.78	524.19	642.49	787.1	855.8	1044	1095.7	1269.9	1858	2114.2	1910.3	2462.1	2122.5	2905	3099.1	3306.4	3517.6	3117	3540.5	3601.8	3740.6	3956.4	4129.9	4375	4468.6	4544.3	4478.8	4827.3	4523.5	4633	4798.5	4876.6	5014.4	5067.2	5147.7	5329.1	5291.2	5324.4
0	3.354	0	0	8.3095	1.7719	11.315	16.9	18.217	18.197	46.288	79.978	131.16	191.27	259.12	330.35	445.7	547.32	644.03	757.22	884.67	1020.8	1179	1315.7	1420.9	1570.9	1745.9	1898	2033.4	2194.4	2334.9	2444.9	2560.8	2749.2	2890.1	3109.6	3255.4	3407.3	3558.2	3671.6	3811.4	3926.7	4040.7	4091	4180.4	4296.3	4414.3	4520.2	4313.6	4361.5
0	2.1083	1.1529	1.2787	0.19666	6.2724	8.5833	30.172	71.742	130.81	260.46	426.85	691.66	1033.8	1437.8	1841.9	2420.2	3021.4	3642.8	4210.9	4852.5	5367.8	6659.8	7052.9	7702.2	8168.5	9067.1	9580.8	10138	10870	11171	11888	12361	12658	13272	13623	14205	14705	15024	15774	15798	16127	16349	16233	16308	16740	16442	16557	16432	16257
0	0	0	0	6.9669	0	4.3727	10.489	6.8507	9.3933	16.85	15.18	36.409	108.47	185.24	259.04	380.16	515.58	713.62	908.86	1121.5	1278.9	1434.4	1639.9	1758.9	1826.5	2116.8	2456.6	2591.6	2793.1	3052.6	3269.4	3429.5	3824	4029.6	4379.9	4585	4756.4	4966.3	5225.6	5236.3	5460.1	5647.1	5835.9	5936.9	6071.5	5978.5	6070.9	6262.3	6153.3
0.20917	0	0	0	4.7822	0	6.4742	17.222	56.051	113.92	197.44	310.95	492.76	720.03	1010.2	1289.4	1668.2	2089.9	2560.7	2891.6	3378.4	3916.4	4178.5	4671	5176.3	5648.9	6006.9	6294.9	6626.9	7291.6	8021.1	8399.6	8747.7	9221.8	9604.4	9959.2	10721	11016	11378	12110	12393	11947	12342	12415	12629	12859	12560	12774	12810	13063
0	2.5138	6.2983	0	0	9.0843	14.659	15.487	14.032	0	4.6114	7.9066	2.0203	18.282	36.107	84.104	112.62	143.17	186.06	240.04	294.55	408.42	486.86	630.59	762.24	842.54	995.34	1121.9	1329.3	1526.9	1615.9	1894	2082.8	2348.7	2673.4	2806.1	3121.9	3332	3566	3830	4067.6	4346.5	4527.5	4657.8	4821.6	4851.5	5069.8	5316.1	5282.2	5427.8
0	0	0	0	10.092	4.6268	6.1172	1.0499	5.508	4.3262	6.9336	3.1049	5.0021	17.857	29.454	67.285	158.49	247.3	354.72	537.37	709.57	883.47	1096.8	1362.2	1620	1920.4	2117.2	2339.1	2517.8	2762.6	3052.9	3394.6	3508.4	3820.3	3986.5	4249.5	4437.2	4602.3	4702.2	4850.8	4996.8	5299.8	5284.4	5380.7	5494.1	5621.5	5758.8	5841.2	5869.1	6004.4
0	0	0	6.0141	8.3527	16.634	9.4277	14.975	22.403	27.952	27.467	32.961	57.894	74.035	126.63	243.68	291.52	404.17	548.23	717.17	876.23	1128.6	1249.1	1465.2	1764.4	2213.7	2440.4	2521.3	3007.4	3604.6	3756.2	3882.6	4061.9	4223	4499.6	4790.8	5175.8	5220.2	5637.5	5764	5953.4	6547.1	6615	6946.6	6800.7	7040	7161.1	7274.5	7480.6	7612.2
0	0	0	9.3137	1.0499	19.57	16.806	43.383	53.102	80.79	100.67	90.257	98.686	99.103	159.48	204.81	232.74	360.06	471.95	586.36	923.16	783.73	964.14	1119	1349.2	1543.7	1940.1	2197.9	2401.6	2622.7	2645.9	2350.8	2690.5	2898	2996.9	3212.3	3541.7	3682.8	3982.7	3937.1	4315.6	4212.6	4142.7	4214.6	4407.9	4425.9	4388	4685.5	4836.7	4799.7
0	0	0	0	14.415	5.6112	11.446	27.725	25.149	99.447	153.89	215.53	353.68	477.14	626.3	831.75	1023.3	1222.3	1492	1714.7	2080.7	2321.1	2838.1	3031.1	3441.9	3858.6	4244.5	4645.8	5109.5	5383.8	6087.4	6499.9	6949.2	7497.2	8011.1	8296.4	8929.2	9274.2	9680.3	10124	10233	10461	10465	10857	10967	11186	11191	11481	11530	11723
1.1549	0	0	0	3.1626	0.19646	0.77851	8.2411	11.325	7.1053	17.161	25.764	39.93	68.059	102.86	164.15	222.99	293.26	359.46	462.9	585.7	689.85	834.44	1006.6	1149.5	1242.3	1435.4	1658.8	1919.5	2156.8	2356.5	2629.6	2727.8	3030.9	3182.6	3373.5	3612.9	3755.9	3936.2	4199.4	4478.5	4783.1	4952.9	5164.3	5307.4	5255.8	5387	5539.3	5862.2	5768.6
3.6545	0.91525	0	0	0	1.2347	0	0	0	6.0012	15.203	21.682	49.659	104.16	196.18	307.04	486.9	706.58	889.03	1054.4	1309.6	1525	1766.2	1926.3	2126.8	2325.6	2586.5	2857.7	2980.9	3145.3	3277.3	3568.5	4068.1	4325.3	4547.2	4765.1	4752.6	5089.3	5223.8	5571	5613.8	5661.7	5925.8	5772	5722.8	6014.1	6382.4	6486.8	6574	6686.9
2.4383	18.25	14.338	0	0	0	0	0	0	0	0	0	18.051	57.094	109.93	200.14	244.19	316.66	409.63	500.86	527.02	554.01	681.54	779.55	1057.1	1052.9	1223.4	1393.4	1572.3	1837.9	2041.5	2264.1	2222.9	2323.5	2460.7	2594.9	2796	3049.4	3370.6	3839.5	2924.5	3101.7	2725.3	2706.2	2523.6	2637.2	2655.5	2667.4	2639.7	2670.1
0	0	0	4.4796	10.944	1.1974	16.159	28.333	13.592	10.95	20.938	30.316	40.839	57.461	88.539	117.29	153.67	248.74	346	523.53	643.53	887.56	1103	1353.4	1608.9	1818.3	2294	2568.7	2869.8	3122.3	3564.8	4036.7	4437.9	5046.1	5246.5	5783.1	6057.3	6178.9	6344.8	6460.7	6565.9	6969.5	7177.1	7421.5	7317.3	7331.9	7320.2	7323.2	7138.5	7143.3
0	0	0	0	8.8872	1.0204	21.9	31.502	57.939	178.7	223.42	214.75	371.82	495.04	652.55	821.03	1012.6	1270	1545.9	1857.8	2116.3	2584.5	3052.9	3535.9	4070.3	4646.4	5336.9	5655.4	6210.8	6802.8	7169	7609.3	7986.7	8370	8757.7	8997.9	9741.1	10008	10370	10584	10808	10598	11154	11268	11566	11611	11813	12006	12064	12234
0	2.5584	8.119	5.8485	0	7.5522	0	9.9948	10.863	12.857	13.418	11.847	52.907	143.1	360.49	466.81	940.52	1143.5	1304.8	1732	2191.3	2711.6	3232.5	3659.2	4274.7	4205.4	4852.9	5879.5	5984.3	6659.4	7322	7714.8	8196.4	8738.9	9139.3	9679	10223	10430	10812	11278	11705	11120	11311	11484	11311	11543	11752	11778	11491	11773
5.7369	1.9885	0	0	6.2395	3.8742	0	4.9669	0.91502	25.793	29.982	65.011	115.67	180.61	264.01	361.55	476.16	610.4	742.46	911.66	1016.9	1171	1266.6	1517.1	1690.7	1861.5	2031.3	2198.9	2330.5	2486.9	2664.5	2933.4	3181	3406.5	3538	3864.5	4000.3	4061	4212.7	4394.4	4731.2	4628.1	4635.7	4807.2	4816.2	4930.7	5112.9	5122	5067.6	5094.4
9.3766	0	0	0	0	0	28.466	88.605	194.21	365.67	617.85	892.94	1179.3	1510.3	1843	2195.7	2558.1	2825.6	3264.6	3680.9	4208.8	4569.9	4958.3	5377	5938.8	6398.5	6775.8	7336	7704.4	8094.8	8600.7	9187.4	9563.8	10220	10568	11165	11381	12184	12407	12746	13084	13074	13478	13382	13788	13992	14237	14499	14486	14301
1.0131	3.7851	0	0	0	0	0	3.6828	1.6817	0	0	0	2.0864	16.33	51.125	92.235	128.87	219.53	353.59	520.29	734.47	969.44	1297.2	1670.5	2350.9	2562.9	3065.3	3587.8	4161.3	4830.7	5426.9	5975.8	6658.2	7385.8	8018.3	8735.4	9428	10135	10525	11382	11824	12189	12982	13050	13638	13620	13848	14283	14360	14631
0	0	0.5882	1.3531	1.4101	3.0675	0	3.9194	18.312	31.388	53.233	82.643	167.89	255.45	422.11	562.54	767.08	1056.1	1423.3	1757.8	2128.7	2471.3	2877.8	3282.8	3663.7	4162	4578.5	4999.8	5295.4	5660.5	5864	6344	6777.4	7037.7	7530	7706.2	7946.7	8073.6	8327.8	8484.2	8874.9	8749.5	8860.9	8969.5	9059	9297	9421.7	9569	9753	9806.8
0	7.6057	4.981	9.6144	0	4.1118	0	0	0	0	0	14.969	14.26	45.364	77.335	160.09	254.67	386.54	553.03	740.68	938.04	1185.6	1450.5	1741.7	1993.3	2249	2568.8	2954.5	3136.6	3474.8	3809.1	4053	3852.3	3890	4060.4	4539.9	5077.6	5137.1	5954	4917.4	5112.4	6180.7	6625.7	6451.6	6451.9	6623.6	6377.8	6696.4	7348.9	7236.3
13.268	1.3015	0	1.4352	0.89125	0	0	0	5.0764	0	0	2.0368	22.286	15.877	28.531	56.335	70.779	136.75	191.8	279.01	383.33	495.22	611.03	724.13	886.06	1006.2	1293.2	1491.5	1641.8	1876.3	2004.7	2239.6	2407.7	2665.3	2901.7	3336.8	3586	3916.4	4216.1	4410.4	4612.7	4821.2	4971.1	5155.1	5445.4	5534	5585	5871.7	5989.9	5636.9
0	0	0.29937	2.1256	0	2.5917	2.7516	13.212	34.715	95.012	210.03	369.08	570.19	860	1184.8	1614.9	2098.9	2664	3251.6	3777.1	4407.3	5224.3	5969.9	6547.1	7201.9	7998.2	9238	9537	10129	10370	11125	12172	12398	12868	13734	14188	14649	14936	15529	15947	15739	16422	16697	16807	16750	16946	17252	17067	16984	16912
0	5.3537	6.2557	0	0	0.38521	0	0	0	0	0	0	0	0	4.1525	45.887	138.77	283.54	462.83	625.01	853.66	1080.9	1372	1642	1937	2213.8	2576.2	2790.8	3005.1	3407	3656.3	3769.6	4054.6	4266.3	4580.8	4790.5	5003.1	5306.4	5668.9	5867	6102.7	6389.5	6514.3	6886.4	6610.4	6852.6	6817.6	6977.4	6910.3	6987.6
0	0.23434	0	13.019	1.8502	2.3595	0	2.4755	0	11.745	36.028	68.601	123.88	203.68	288.55	396.72	535.04	685.95	833.05	999.86	1071.6	1254.9	1392.4	1574.4	1734.7	2289	2031.3	2175.7	2612	2389.4	2573.5	2706.2	2875.3	2830.4	3123.8	3125.8	3358	3528.4	3535	3703.5	3746.2	3925.4	4075.3	4223.5	4357.1	4323.2	4393.2	4452.2	4396.5	4418.2
17.198	10.026	0	0	0	0	0	0	0	0	0	0	15.393	39.47	84.631	148.58	315.16	482.99	703.86	947.86	1266.3	1534.5	1911.3	2188.7	2603.5	3015.8	3958.4	3879.2	4058.5	4594.6	5229	5598.1	6106.2	6816.2	7208.6	7701	8356.6	8754.4	9437	9674	9967.8	10616	10765	10913	10833	10823	10919	10703	10896	11562
0	0	0	0	22.294	54.911	58.232	61.358	68.534	125.34	135.02	178.49	225.28	364.45	463.95	594.06	785.34	986.52	1230.3	1273.3	1561.7	1868.2	1770.4	1955.1	2180.8	2455	3316.1	3489	3848.7	3789	4339.2	3679.9	4162.2	5202.3	5199.7	4450.5	4687.7	4915.8	5108.4	5292	5434.7	5743.8	5811.3	6081.7	6124.8	6360.9	6308.1	6499	6599.9	6558.5
0	0	0	0	0	3.4134	17.661	43.898	82.965	140.1	199.21	287.42	352.83	504.73	639.32	838.74	1019.4	1166.2	1400.5	1505.7	1735.9	1953.7	2228.1	2554.9	2875.7	3202.8	3472.2	3832.6	4231.9	4782.5	4997.4	5594.6	5952.2	6399.9	7139.2	7543.6	6289	8097	8577.9	8825.9	7972.9	8187	8083.8	8073.6	8123.5	8262	8484.5	8186.8	7595.8	7917.2
13.851	2.7206	0	0	3.4522	0	0	42.768	68.161	135.36	228.94	342.84	499.43	721.26	913.73	1234.8	1532.3	1933.4	2366.2	2847.1	3364.5	3691.2	3865.7	5264.7	6406.9	6329.3	7460.7	8148.7	8541.4	8506.2	8929.1	8903.5	9136.1	7932.1	7958.1	8473.5	8701	9136.4	9248.5	9333	9451.3	9555.3	9700.2	9684.4	9783.4	9875.1	9880.4	9801.2	9714.5	9929
25.823	0	0	0	0	0	0	12.505	38.128	87.89	199	338.78	532.75	823.64	1064.2	1383.1	1691.4	2051	2570.5	3091.4	3557.8	4118.9	4548.4	4918.1	5349.8	5713.5	6218.6	6584.5	7199.7	7533	8287.2	8770.1	9433.5	10070	10511	11342	11477	11500	12034	12544	12863	12875	13580	13764	13564	13679	14480	14607	14393	14486
0	0	0	0	4.0722	29.505	22.017	38.767	48.232	35.741	17.21	17.325	18.822	0	0.29065	0	0	0	49.827	137.72	190.49	311.64	474.37	607.95	781.02	1027.3	1338.1	1535.6	1777.6	2112.2	2382.6	2517.3	2617.2	2844.9	3148.8	3437.6	3640.4	4003	4273.2	4564.3	4772.8	4879.8	5255.3	5501.1	5419.1	5599.7	5624.8	5566.9	5764.2	5606
0	2.7293	0	1.4479	0	11.467	2.4538	7.1434	19.067	30.145	59.611	86.387	174.23	239.22	336.76	425.27	536.46	717.35	835.31	989.83	1166	1332.8	1537.6	1711.8	1958.2	2190.1	2421.3	2659.6	2858.9	2999.5	3182.2	3494.1	3721.4	4042.2	4214.3	4491.9	4614.3	4834.2	4970.3	5238.5	5451.5	5638.9	5729.1	5688.5	5357.5	5305.1	5137.7	5844.5	4878.5	5256.3
25.001	5.6884	7.2334	0	1.1717	0	0	0	0	10.553	22.835	58.912	90.773	155.31	203.59	271.26	365.71	451.28	467.79	619.01	631.71	750.66	859.78	975.59	1146.2	1291.6	1424.1	1492	1648.6	1829.5	1983.5	2237	2484.8	2822.3	2947.8	3249.5	3494.2	3771.3	4067.7	4376	4716.4	4966	5107.1	5488.1	5505.8	5630	5834.7	5859	6542.5	5855.9
0	13.645	3.4724	9.7118	0	0.76432	0	0	0	0	0	0	0	0	0	36.073	93.277	145.85	248.8	375.36	482.78	655.46	829.16	1001.8	1295.1	1409.5	1595.8	1734.2	1899.7	2056.8	2214.8	2620.3	2698.1	2665.1	2837.1	3057.8	3460.2	3762.1	4057.6	4091.2	4391.6	4251.7	4283	4352.1	4248.5	4325.2	4431.4	4565.1	4724.8	4597
0	3.1799	0	1.396	0	12.267	3.6023	9.9594	4.3496	11.45	20.576	75.527	100.6	159.28	216.93	296.04	363.91	442.19	587.34	697.94	735.58	884.2	985.56	1176.4	1325	1458.3	1591.2	1696.9	1713.9	1790.2	1852.5	2173	2255.3	2203.1	2133.5	2216.9	2579	2783.7	3208.4	3389.5	3509.2	3304.9	3422.2	3399.5	3420.4	3394.8	3439.3	3627.1	3789.1	3646.7
0	0	0	10.902	8.1479	22.761	35.178	23.3	58.332	60.339	101.05	165.01	234.02	354.19	449.26	656.65	831.01	1133.5	1353.1	1705.9	2019.4	2344.4	2818	3144.8	3623.7	4009.4	4449.1	4778.1	5242	5552.5	5591.8	5896.3	6069.3	6364.6	6812.2	7067.8	6881.6	7252.5	7556.8	7700	7907.3	8243.8	8136.7	8228.3	7987.3	8306.5	8028.3	8265.3	8565.7	8461.3
11.539	1.4166	0	0	0	0	6.484	26.047	59.296	113.24	215.27	326.33	458.54	634.72	748.22	1021.4	1195.2	1328.3	1273.6	1405.6	1768.8	1503.9	1752.7	1942.4	1809.4	1814.6	2041.7	1990.3	2186.8	2035.8	2278.3	2628.8	2335.4	2311.3	2465.6	2601.8	2590.4	2751.5	2826.2	2951.1	3005.6	2998.5	3147	3179.6	3196.4	3374.3	3380.2	3455.1	3413.3	3484.4
2.3207	0	1.5761	7.1177	0	0	5.5198	7.4836	0	0	12.154	0	26.031	59.246	115.36	198.79	295.82	363.2	445.64	603.22	740.59	847.6	966.21	1082.6	1172.7	1324.1	1591.1	1685.8	1638.9	1817.9	2050.2	2249.7	2559.7	2591.4	2846.7	3037.2	3249.9	3441.1	3599.4	3818.2	3867.1	4113.9	4217.5	4334.6	4513.8	4590.7	4598.1	4722.2	4675.7	4831.7
0	2.8961	0	4.9783	0	0	15.847	0.66217	0	0	3.1936	6.8516	37.403	103.05	202.46	296.33	420.34	561.14	715.93	930	1149	1346	1602.8	1775.1	2064.7	2223.5	2448.5	2537.1	2565.1	2860.3	2711.2	2733.3	2868.3	3057.9	3293.4	3441.4	3658.5	3797.8	3975.1	4016.5	4171.1	4313.6	4459.1	4218	4071.1	4279.4	4263.6	4333.8	4375.1	4413.7
2.7625	0	0	13.64	12.578	20.556	22.264	40.84	43.271	59.372	70.793	81.578	94.11	113.76	160.06	228.9	283.63	372.18	513.92	662.28	775.35	999.27	1178.4	1470.5	1736.7	2087.1	2423.9	2668.8	3086.4	3416.3	3780.5	4053.4	4391.8	4806.9	5138	5343.4	5864.7	6176.1	6585.4	6861.2	7230.8	7268.9	7587.8	7774.1	8071.8	8288.8	8346.5	8587.1	8492.6	7547.1
15.222	6.4751	4.8399	2.9323	0	0	0	0	0	8.349	37.98	79.606	162.89	290.85	415.06	601	676.26	866.53	1129.1	1524.1	1699.6	1971.2	2267.6	2716.4	3287.8	3621.3	4771.3	5280	5921.3	6746.4	7263.2	7625.2	8456.5	8971.9	9418.1	9880.4	10161	10541	9682.1	9977.9	10610	11660	10942	11864	10761	11272	10719	11731	10637	10895
8.1887	2.5132	0	2.6258	0	0	0	0	19.687	54.308	94.832	159.94	274.99	405.93	548.99	703.57	860.09	1086.1	1230.7	1458.4	1647.1	1835.1	2069.7	2313.4	2588.5	2987.3	3213.9	3507.7	3684.9	4064.1	4167.8	4443.1	4777	5016.2	5223.5	5619.5	5761.5	5858.7	6382.5	6358	6545.3	6624.6	6674.5	6792.6	7079	7009.5	7333.3	7323.9	7325.7	7011.8
0	0	2.2741	3.7346	0.40778	1.6136	2.3837	10.473	22.935	38.336	111.34	155.8	244.47	349.24	446.65	604.32	482.18	848.31	943.43	1064.4	1221.8	1286.1	1119.1	1417.8	1617.7	1717.1	1902	2023.8	2233	2271.7	2500.6	2709.4	2903.5	3117.4	3361.3	3650.8	3809.2	4016.1	4191.6	4459.3	4560.7	4583.9	4724.7	4958.7	4989.4	5086.2	5194.2	5228.6	5344.9	5321.2
0	5.0304	0	4.9471	2.9346	1.2741	1.1255	6.9857	11.254	4.9565	18.489	38.052	60.552	101.59	151.75	218.79	276.86	401.77	560	790.18	915.49	1155.7	1435.1	1707.8	1999.6	2309.3	2662.8	2930.4	3405.2	3698.5	3991.7	4293.4	4336.2	4566.5	4942.6	5172.7	5602.1	5879.2	6302.7	6533.7	6905.5	7105.5	7176.4	7211.3	7266.4	7329.3	7460.9	7564.3	7347	7396.1
7.6898	2.1792	0	0.022717	0	2.4769	0	18.802	43.692	69.031	143.33	225.1	351.47	477.3	629.24	790.25	966.95	1120.7	1307.7	1540.7	1760.4	1955.3	2218.5	2391.5	2560.1	2815.7	3083	3248.6	3460.7	3548.7	3682.5	3908.6	4114.7	4104.3	4175.3	4346.8	4564.8	4735.8	4938.9	4938.4	5134.8	5129.1	5423.8	5532.4	5601.2	5669.6	5707.3	5813.5	5886.5	5944.4
0	0	0	2.2618	5.0394	6.7971	28.065	28.055	35.947	31.129	51.993	54.643	63.714	120.7	225.29	380.5	562.66	722.27	947.04	1154	1441.6	1768.6	2091.8	2512.3	2826	3093	3445.7	3769.6	4184.5	4388.5	4775.3	5015.4	5175.5	5319.7	5700.4	5750.8	5960.9	6005.9	6280.4	6197.8	6468.8	6669.4	6691.8	6683.8	6821.3	6871.8	6073	5822.9	6947.6	6919.4
0	0	6.6964	1.5231	14.422	12.231	0	6.8527	6.8171	0	0	27.204	50.921	119.69	273.72	468.11	517.89	685.49	954.71	828.26	1082	1793	2202.4	2395.3	2632.3	2159.5	2539.7	2850.1	2992.7	3577.1	3478.3	4664.1	4802.3	4814.9	4819.1	5537.8	5750.6	6202.3	6171.8	6656.9	6762.2	7000.8	7045.9	7232.5	7205.1	7326.4	7469	7717.8	7797.1	7738.8
0	0	0	0	1.6839	4.0907	7.3937	5.4153	8.1272	17.763	19.126	14.334	16.859	17.613	18.21	44.195	83.417	163.72	220.79	329.78	469.7	578.23	738.62	884.78	1109.2	1344.1	1569.7	1741.4	1967.2	2206.4	2400.9	2762.3	2956.7	3320.5	3469.9	3715.8	4038.9	4332.6	4656.1	4823.1	5111.4	5213.8	5594.8	5483.2	5629	5832.3	5900.5	6090.8	6245.9	6320.9
0.38162	13.465	8.4179	4.0068	0	0	0	0	0	0	0	18.481	66.104	149.25	236.32	376.2	530.27	705.56	916.22	1104.7	1297.5	1558	1841.4	2203.4	2572.7	2844.8	3105.5	3155.4	3598.3	3772	3896	4340.1	4453	4356.4	4708.8	4897.9	5125.5	5343.4	5664.8	5641.3	5959.7	5705.9	5779.2	5496.6	5541.2	5444	5660.2	5730.2	6223.9	6114.4
0	0	1.01	0.96957	4.9905	3.574	7.2927	7.9609	15.948	31.965	46.404	54.159	52.106	113.58	139.2	163.63	199.43	248.82	296.37	385.81	469.9	566.41	680.84	793.67	937.99	1134	1270.7	1336.2	1517.1	1721.1	1920.4	2032.1	2289.5	2530.1	2652.4	2981.4	3219.8	3424	3689.3	3989.4	4254.1	4289.6	4301	4451.2	4503.5	4588.1	4603	4745.8	4844	4942.7
0	0	26.163	0	0	0	3.4615	13.02	6.0717	3.8057	22.696	44.555	107.33	196.43	316.07	415.96	634.01	874.26	1117.3	1640.2	2092.9	2162.4	2858.6	2637.9	3318	3844.3	4041.2	4666.3	4853.6	5168.1	5580.3	6068.6	6604.4	6926.7	7184.3	7502.8	7537.7	8270.9	8448.1	8444.7	8778	8975.7	9049.2	9111.9	9144.3	9402.8	9371.6	9683.3	9596.8	9840
0	0	0	1.094	7.3765	13.616	11.565	12.657	12.583	19.372	20.579	21.784	34.575	32.743	21.409	30.387	53.664	75.259	85.512	119.07	185.22	253.9	333.15	521.85	841.56	950.13	1102	1264.3	1504.3	1664.7	1980.8	2308.9	2532.7	2906.8	3142.3	3541.4	3845.9	4149	4392.1	4557.1	4898.4	5158	5367.8	5523.6	5591.6	5883.9	5963.5	4828.2	6207.1	6459.4
0	0	0	1.7353	2.1672	1.4751	4.5129	0	0	0	13.057	29.589	68.706	136.21	200.2	320.85	451.88	591.49	760.77	952.72	1173.6	1361	1619.8	1888.5	2163.7	2404.4	2611.4	2845.6	3045.4	3228	3510.9	3749.3	3909.9	4113.1	4269.1	4503.7	4715.4	4818.8	4935.8	4917.4	5149.8	5181.5	5188.2	5135	5225.2	5383.8	5369.1	5406.2	5385.2	5380.2
0	0	0	3.6401	20.988	19.95	27.158	41.765	56.853	50.088	51.761	75.275	65.189	88.412	118.59	172.47	247	343.93	443.28	553.19	742.93	929.63	1076.4	1336.4	1552.8	1787.5	1962.5	2251	2424.2	2733.9	3051.6	3293.7	3506.9	3726.8	3995	4227	4572.4	4733	4993	5163.3	5342.5	5537	5541.7	5862.2	5746.3	6121.1	6107.7	6068.1	6169.9	6281.1
0.62681	2.8532	0	0	2.0937	1.3266	7.0707	0	8.259	0	0	3.1157	6.8679	36.365	86.792	155.5	240.6	363.71	498.52	617.89	757.23	899.89	1037.4	1238.4	1434.6	1627.7	1827	1984.1	2212.2	2382.1	2498.2	2655.7	2805	3027	3116.2	3297	3451.3	3697.4	3894.3	4097.4	4218.7	4137.5	4262.6	4399.4	4420.1	4650.1	4659.7	4657.4	4597	4324.4
0	0	0	1.1392	9.0261	0	9.925	61.52	148.81	272.23	481.59	741.38	1038.2	1318.4	1604.1	1949.3	2251.4	2568	2897.6	3284.5	3734	4171.7	4497.4	4966.1	5411.9	5841.1	6323.8	6941.7	7530	8040	8513.5	9013.4	9830.4	10071	10447	10874	11425	11637	11916	12310	12307	12359	12675	12508	12805	12940	13029	12795	12669	12611
0	1.8695	2.3912	14.745	0	5.1968	0	14.457	13.812	30.494	65.731	118.47	235.14	364.54	547.88	729	975.91	1318.5	1596	1930.5	2176.1	2480.7	2850.7	3249.8	3541.8	3819.6	4170.8	4498	4637.4	5081.3	5239.3	5170.5	5386.6	5577.2	5698.2	5974.6	5932.6	6264.8	6294.1	6717.3	6935.7	7108.3	7284.9	7510.3	7424.5	7628.3	7608.2	7467	7677.8	7478
20.232	0.46033	0	0	0	0	3.2074	11.117	42.891	102.82	186.56	339.25	559.19	814.34	1111.6	1447.5	1806.8	2189.9	2535.2	3050.4	3486.6	4024.7	4469.3	5096.6	5663.6	5918.6	6444.3	7024.2	6932.5	7919.7	7758.7	8200.1	9003.7	8918.5	9771.1	9879	10205	10661	11188	10795	11420	11522	11668	12118	12612	11602	12400	12346	12422	12475
0	0	0	0	6.132	5.0507	6.7081	9.8122	6.7353	13.183	19.217	27.967	22.184	28.785	28.421	48.715	80.508	105.67	94.198	115.17	173.74	174.54	165.75	243.61	294.2	381.28	441.77	413.1	501.07	532.86	622.69	744.99	784.53	892.82	972.23	1092.1	1191.8	1240.4	1281.4	1308.1	1363.6	1432.1	1454.7	1389.9	1509.2	1536.6	1507.8	1613.2	1621.3	1653.4
10.698	1.7087	0	3.4118	0.63631	0	0	7.701	22.374	25.582	74.214	119.62	193.82	292.14	384.42	503.56	689.52	931.44	1121.5	1258.7	1665.8	1850.7	2265.5	2544.5	2739	3143.6	3508.3	3761	3949.1	4330.9	4819.2	5177.8	5504.8	5845.4	6136.7	6425.3	6430.5	6782.3	7399.1	7373.2	7583.7	7727.2	7932.9	8062	8145.6	8274	8386	8291.5	8507	8198.3
18.688	0	0	1.7937	1.8714	0	0	1.1426	0	0	40.649	31.301	79.176	192.58	268.65	336.5	456.56	654.48	891.42	1146.3	1125.8	1429.5	1398.5	1646.6	1883	2162.8	2299.7	2538.1	2769.9	3000.6	3599.4	3338.3	3499.5	3236.5	3236.1	3474.2	3762.9	3896.5	4216.6	4442.3	4753.7	4779.3	4869.8	4370.2	4252.9	4786.4	4471.1	4444.7	4751	4480.2
0	7.7923	3.6115	10.524	0	0	0	1.5715	9.9178	32.295	62.442	126.36	153.27	246.36	391.64	561.34	796.02	1036.7	1337.3	1673.2	2001.1	2456.4	2878.9	3424.1	3860.6	4359.4	4846.4	5358.2	5735.3	6422.2	6675.7	7356.1	7706.2	8041.9	8437.5	8934.8	9514.4	10361	10869	11208	11585	11372	11496	11799	12068	12223	12403	12516	12890	12733
12.355	3.3017	0	6.339	1.4243	0	0	6.4927	6.0268	0	3.08	20.478	49.979	115.19	217.56	381.27	575.56	799.22	1055	1342	1678.6	1989.7	2340.9	2778.8	3121.4	3521.4	3780.3	4420.7	4568.9	5241.9	5773.1	6412.1	6739	7297.4	7758.5	8231.3	8670.5	8741.5	9540	9992.5	10356	10302	10516	10619	11023	11216	11075	11530	11419	11635
0	8.6284	0	11.251	0	0	0	2.8134	60.756	150.5	255.79	451.22	698.56	1008.5	1358.9	1837.4	2368.7	2811	3365.4	3876.1	4292.7	4911.4	5309.6	5897	6162.2	6564	6773	7057.8	7413.9	7735.7	7993.3	8336.9	8517.1	8695	8833.5	9006.8	9358.3	9706.3	10021	10041	10420	10142	10175	10231	10029	10107	10328	10403	10507	10348
0	0	1.1324	0	2.4713	6.4424	16.553	22.455	30.176	32.053	28.247	25.403	36.935	42.475	76.001	105.79	165.73	252.63	328.92	464.82	635.16	726.94	975.04	1112.3	1458	1541.6	1775.9	2034.8	2208.5	2390.7	2627	2911.2	3010.2	3316	3460.9	3659	3993.9	4143	4305.5	4601.3	4801.9	5028.1	5240.8	5410.9	5511.5	5727	5755.5	6003.4	6099.4	6381.2
4.3062	0	0	2.4437	0	0.21558	0	0	0	1.1742	8.1784	22.644	33.807	159.22	255.35	367.74	503.09	661.6	902.27	1104.9	1380.1	1604.4	1924	1890.6	2497.6	2761.3	3135.2	3343.1	3579.8	3959.5	4163.2	4240.9	4435.2	4711.2	5030.6	5338.5	5278.6	5850.9	6017.5	6138.2	6264.1	6244.5	6367.7	6584.2	6836.6	6743.9	6999.8	6788.5	6817.1	7031.4
0	0	0	1.8405	4.3469	0	0.62386	0	0	0	0	11.094	41.183	85.479	167.7	288.17	415.12	612.89	885.29	1164.1	1456.7	1819.9	2116.8	2492.6	2856.7	3293.3	3661.4	4508.7	4862.5	5134.8	5503.4	5747.9	5965.4	6228	6393.3	6642.9	6785.1	6911.9	6988.7	7179.2	7434.9	7146.3	7336.1	7310.5	7437.9	7286.5	7282	7416.4	7526.9	6838
0	0	0	0	3.4281	1.0436	7.7634	9.7913	22.124	38.578	59.611	102.85	187.68	316.19	458.8	563.65	793.58	1014.3	1274.3	1840.8	1894.3	2637.3	2925.6	3135.1	3641	4048.2	4320.8	4685.6	4840.7	6395.1	6824.6	6577.4	7049.7	7413.8	7857	8052.4	8344.1	8345.8	8711.9	8870	9077.7	9244.8	9270.6	9108.9	9356.5	9604.8	9690.2	9892.2	9788.7	9901.7
0	0	0	52.839	35.141	24.054	45.884	92.307	103.2	187.9	358.29	589.96	813.54	1184.9	1629.5	2183.6	2696.1	3197.8	3811.2	4425.7	4928.8	5327.6	5973.9	6823	7074.6	7624.9	7981.1	8410.3	8810.5	9203.6	9773.4	10204	10536	10979	11542	11438	11907	12153	12751	12702	13233	13417	13402	13481	13662	13607	13915	13520	13637	13712
0	0	0	11.999	2.9167	0.45999	17.733	55.72	81.034	135.98	217.88	263.1	350.88	487.8	670.1	845.4	989.73	1284.8	1618.2	1501.4	2200.6	2329.8	2674.7	3010.2	3430.1	3705.9	4755.3	5271.7	4781.5	5086.2	5381.1	5605.1	5932.8	6277.5	6348.9	6623.6	7125.6	7247.9	7637.6	8007.2	8053.2	8271.7	8610.4	9030.5	8667.1	8997.3	9561.1	9274.3	8270.9	7701
4.2942	12.133	0	0	4.1059	0.2861	0	0	0	0	0	0	8.9862	60.239	118.09	225.34	268.7	408.06	568.06	691.85	732.64	936.9	1099.7	1271.7	1430.6	1519.9	1865.2	2024.5	2457	2875	3048.3	3149.4	3242.9	3290.5	3423.6	3572.9	3654.7	3869.5	3842.8	4038.2	4185.2	4367.9	4410.5	4332.1	4241.5	4489.3	4439.6	4456.8	4485.2	4420.6
18.934	5.6525	0	0	0	0	0	0	0	0	0	0	0	0	10.939	51.857	81.475	187.4	259.51	404.11	602.75	725.2	941.67	1195.6	1575.3	1815.5	2096.1	2466.1	2756.3	3138.7	3487.9	3748.9	4144.4	4463	4874.6	5306.2	6041.8	6060.3	6532.1	6794.7	7073.6	7482.4	7510.2	7635.3	7697.6	7899	8351.6	8533.6	8883.2	8697
0	15.866	10.216	2.3139	0	0	0	11.692	37.247	62.315	106.72	170.22	235.28	335.7	439.59	599.52	748.46	849.01	963.59	1133.7	1324.6	1662.4	1753.9	1980	2305.7	2390.6	2680.4	3109.4	3141.6	3697	3817.9	4331	4741.1	4963.6	5201.4	5502.7	6078.9	6493.4	7052.4	7001.5	7457.8	7373.2	7546.7	7478.4	7279.5	7456.3	7650.4	7756.4	7880.2	7712
6.4559	9.9544	11.408	0	0	0	0	0	0	13.162	48.88	95.996	177.73	307.52	425.57	580.78	772.78	991.37	1204.6	1478.2	1668.9	1801.1	2125.6	2367.5	2726.1	3290.2	3377.5	3901.4	4109.2	4405.6	5837.5	5485.1	6339.7	6241.9	6429.8	6873.4	6788.6	7390.9	7692.5	8244.4	8393.4	8701.1	8939.5	8845.6	9115.6	9445.6	9532.2	8801.6	8897.7	9426.7
0	0	0	4.979	3.0881	4.4407	15.002	36.553	44.804	82.266	129.82	179.68	235.69	307.5	381.48	496.94	610.79	771.69	887.83	1064.3	1211	1305.2	1608.1	1699.9	1863.7	2002.1	2170.8	2357.2	2530.3	2759.9	2880.5	3091.7	3243	3527.1	3821.7	3972.2	4068.1	4348.3	4568.6	4569.4	4802.7	4981	4990.3	5118.7	5160	5241.4	5386.7	5516.5	5368.1	5402.6
2.1686	5.0758	0	0	0.47687	2.2336	1.5445	0	0	0	0	0	0	0	4.5644	19.083	11.727	9.4001	23.965	74.374	124.28	214.6	325.13	475.98	628.09	859.89	1057.4	1279.6	1457.5	1626.8	1864.6	2128.3	2367.6	2610.3	2904.7	3265.6	3487.9	3592.9	3793.9	3972.8	4080.5	4232.5	4259	4494.4	4534.7	4608	4631.8	4623.4	4654.3	4651.7
0	2.7319	2.9177	4.1099	3.7418	0	0.88243	6.9091	5.836	10.846	19.497	30.026	51.982	82.649	144.81	180.06	269.7	366.88	507	707.68	864.93	1080.8	1305.3	1563	1860.2	2240.4	2666	2899.8	3297.1	3693.9	3924.8	4552.9	4926.9	5163.4	5471.3	5938.9	5985.1	4703.9	6683.3	7065.7	7169.2	7086.8	7140.2	7359	7433.9	7318.6	7306.6	7325.6	7552.9	7683.9
0	0	0.99923	0.90905	0	4.7076	8.9861	15.692	16.766	37.283	74.684	118.84	201.56	333.16	480.74	652.38	883.86	1177.4	1440.4	1724	2110.4	2483.7	2903.4	3311.2	3736.5	4115.7	4449.6	4942.1	5032.5	5443.7	5693.7	6125.3	6769.9	7013.2	7485.3	7872.4	8394.2	8979.4	9158.1	9868.4	10065	10373	10770	10941	10792	11029	10688	11056	11187	11295
0	5.6359	0	0	4.953	15.261	4.9359	10.179	18.434	12.293	10.991	0	0	0	0	0	0	0	0	13.008	30.871	89.799	217.42	261.7	335.75	383.2	512.29	560.57	584.81	718.34	764.13	768.17	750.34	719.3	704.68	837.46	824.47	873.44	945.92	1087.3	1229.8	1300.5	1332.4	1393.1	1250.3	1392.7	1371.8	1421.8	1403.3	1382.7
0	0	0	0	8.4559	4.6573	4.5732	11.249	13.325	30.931	52.815	82.045	130.54	203.8	312.61	414.69	669.48	961.13	1254.5	1509	1806.5	2229.8	2442.8	2856.8	3268.3	3617.2	4060.5	4530.3	4725.2	4967.4	5326.8	5621.6	5638.1	6003.5	5918.2	6118.7	6537.8	6727.1	6883.9	7171.3	7180.8	7356.9	7585.6	7841.2	7931.5	7874.4	7885.5	7969.5	7830.3	8069
0	0	0	0	6.4773	1.3378	6.1658	2.7757	2.5206	0	0	11.998	47.138	102.57	180.07	297.48	469.36	659.54	877.98	1020.3	1261.3	1429	1549.5	1785.4	1944.4	2024.9	2152.4	2367.1	2517.3	2730.4	2656.4	2920.1	3089.4	3287.8	3433.8	3500.2	3677	3822.8	3968.5	4121.6	4224.8	4211.9	4299	4412.9	4630.8	4543.1	4538.8	4444	4572	4672.3
0	5.4803	2.6864	0	3.0675	0	1.9364	4.7158	0	0	6.6259	26.2	45.125	82.603	141.77	262.94	388.59	571.63	783.76	1087.4	1404.5	1718.2	2042.6	2353.3	2685.6	3121.5	3547.7	4037.7	4575	4920.3	5436	5759	6178.5	6564	6926.2	7589.7	8101.9	8482.5	8706.3	9234.7	9593.8	9738.2	10033	10181	10443	10259	10182	10460	10319	10056
0	0	0	0	4.7957	7.6454	9.5489	13.047	13.02	20.409	27.418	32.13	64.718	123.02	194.87	276.96	291.37	486.69	541.19	834.96	1024.7	1150.4	1298.2	1409.4	1535	1709	1960.3	1826.9	2070.2	2188.3	2403.5	2614.6	2819.3	3040.6	3179.1	3306.7	3462.7	3567.8	3621.3	3813.5	3899	4022.4	4197.6	4205.1	4289.4	4273.8	4344.1	4308.4	4354.5	4466.2
[truncated: 78 more columns]
