# Supplementary material for: Limits on information transduction through amplitude and frequency regulation of transcription factor activity
Source: eLife. 2015 May 18;4:e06559. doi: 10.7554/eLife.06559 (PMC4468373; doi:10.7554/eLife.06559)
Supplement: Supplementary file 1. — Raw single-cell time-trace data for HXK1 (15259 cells), SIP18 (21242 cells), pSIP18 mut A (18203 cells), pSIP18 mut B (17655 cells), 1× reporter diploid (21236 cells), and 2× reporter diploid (19222 cells). The data are also available from Dryad Digital Repository (Hansen and O'Shea, 2015). DOI: http://dx.doi.org/10.7554/eLife.06559.014 [file elife06559s001.zip › source_data/pSIP18_mut5_FM1_5min_690nM.txt]

0	0	0	0	3.0759	13.952	13.601	6.2139	16.07	8.6546	11.23	19.281	18.197	37.336	64.49	91.91	87.802	93.328	92.04	92.252	85.905	74.528	70.554	75.228	69.391	67.716	55.053	68.149	68.051	70.08	62.445	50.135	42.634	48.113	31.979	37.945	36.048	34.223	43.875	31.939	30.769	22.875	37.359	32.229	12.511	34.575	33.777	30.911	45.889	44.061
6.6949	1.3255	3.2623	0	0	0	0	4.9292	25.196	48.897	86.343	124.35	169.83	204.65	260.47	280.24	311.65	340.29	364.92	409.42	409.61	460.5	462.18	465.36	474.86	483.17	489.65	509	479.85	486.2	473.51	476.29	477.28	475.23	497.96	488.71	485.05	482.91	479.78	493.45	486.33	479.44	474.22	481.1	481.49	474.93	481.9	497.87	494.06	489.46
0	0	0	5.1365	2.0354	3.1592	9.1678	24.336	47.632	63.812	105.99	143.56	188	247.04	273.46	316.95	353	393.14	425.35	433.07	454.29	455.25	474.53	516.71	521.38	516.65	523.14	550.05	515.3	518.45	509.18	519.59	512.5	539.91	533.73	521.07	529.55	529.35	523.69	529.85	517.02	511.8	519.69	529.97	553.25	520.56	552.24	519.66	552.15	527.92
4.5962	5.5883	0	0	0	0	1.9454	16.88	44.564	55.916	85.571	107.74	127.27	143.85	178.1	198.47	221.38	241.85	269.9	301.17	322.98	344.06	335.29	362.58	380.22	404	409.95	421.72	410.89	418.82	424.22	437.84	446.41	421.7	448.36	431.33	429.62	436.4	416.39	447.33	412.32	421.2	406.88	419.27	386.38	393.47	382.17	384.42	388.12	370.49
0.97436	4.0483	6.2374	4.213	0	0	0	0	0	0	0	0	0	0	0	0	0	8.5732	2.3354	0	0	0	3.0852	0	0	0	0	0	0	0	0	0	0	0	0	0	0	2.8587	3.8008	10.41	13.631	26.269	29.488	48.526	56.938	76.376	73.428	92.98	106.56	106.04
3.5053	0	0	6.8412	5.0275	0	3.3248	15.295	22.871	30.501	14.611	15.141	18.418	28.478	16.379	15.625	24.273	13.036	4.2311	4.4163	0	7.045	0	5.1697	7.4511	2.4196	27.251	14.703	3.8396	0	0.47241	0	4.7895	0	0	2.3574	0	0	4.9408	6.4408	0	0	0	0	0	0	0	0	0	6.3891
0	0	0	16.894	15.072	0	0	0	2.7918	3.454	0	4.0728	15.608	17.066	22.964	28.97	23.291	14.041	19.14	29.204	22.795	4.9242	5.2646	15.233	23.024	25.486	25.014	9.693	16.137	13.495	7.7899	13.591	19.199	19.409	8.4329	14.04	0	0.89958	0	3.5194	8.3331	0	10.178	0	5.0208	0	41.567	29.55	38.225	40.48
0	0	0	2.1343	5.5607	7.7565	6.1829	25.583	10.393	22.699	29.216	25.336	60.281	64.996	69.214	70.47	80.268	75.946	82.615	69.075	76.273	75.112	90.365	89.465	106.23	105.84	106.21	97.024	95.393	83.807	88.23	98.175	81.986	83.868	56.934	48.274	65.787	54.261	54.953	48.535	42.228	39.363	24.269	29.189	10.608	16.608	17.648	0	0	0
0	0	0	0	2.2969	0.57516	9.3465	43.981	106.72	175.24	282.94	367.54	474.63	562.47	665.99	790.41	829.75	886.49	985.18	1057	1097	1144.5	1263.8	1339.5	1351.7	1443	1436.2	1553.6	1495	1524	1533.3	1595.5	1600.4	1607.2	1607.9	1599.8	1602.1	1615.7	1608.9	1618.3	1601.6	1610.8	1600.7	1594.7	1622.5	1574.3	1621.3	1592.3	1645.7	1622.5
26.179	2.7443	0	5.3208	0	0	0	0	0	0	0	0	0	0	0	0	0	0	59.562	68.484	47.753	39.012	27.364	24.534	66.035	50.922	61.508	67.948	67.774	56.864	83.958	66.33	68.246	43.523	73.534	45.255	60.744	88.627	80.142	116.17	117	139.89	153.84	172.57	223.9	247.49	257.07	285.29	285.43	337.53
0	0	0	20.567	33.404	0	8.1366	1.8773	7.0621	11.135	40.022	52.849	36.575	41.645	73.398	14.739	5.6225	62.98	48.751	56.084	51.839	50.438	41.982	55.282	55.916	44.956	43.528	27.164	16.692	26.633	15.438	22.715	26.876	22.286	24.622	20.915	14.959	15.07	14.994	10.137	17.683	7.4383	4.9251	0	1.6319	0	6.1021	0	8.5099	4.6853
0	14.833	29.934	0	0	0	0	13.14	53.204	93.297	119.88	167.23	223.55	265.66	357.67	410.32	450.18	495.43	533.13	553.72	565.67	631.69	660.95	684.91	674.49	667.84	713.59	679.49	735.62	731.28	758.51	763.73	756.27	733.98	757.12	750.21	751.68	735.2	751.42	739.19	761.83	740.08	731.95	746.92	768.42	755.36	767.28	797.96	761.99	796.32
11.486	0.66101	0	0	0	0	3.9685	0.11318	4.0032	2.13	0	0	1.8327	3.3995	0.43012	9.3671	0	8.15	0	0	0	0	0	0	0	0	0	0	0	0	0	0	0	0	0	0	0	0	0	0	0	0	0	0	0	0	0	0	0	0
24.941	11.046	0.32647	1.6973	0	0	0	0	0	0	0	0	0	0	0	0	0	0	0	0	0	0	0	0	0	0	0	0	0	0	0	0	0	0	0	0	0	0	0	0	0	0	0	0	0	0	0	0	0	0
0	0.91323	0	2.7868	0	13.129	13.01	15.339	14.902	18.076	10.568	15.336	33.917	52.256	65.563	79.428	104.7	115.38	114.72	130.77	153.95	158.64	149.55	176.75	181.73	190	208.35	193.04	193.97	185.99	193.2	194.1	185.37	198.49	186.42	180.76	180.06	185.42	175.01	174.77	179.69	181.89	190.34	195.77	195.07	190.64	190.87	185.94	190.71	197.01
1.7527	1.2842	5.1296	0	0	0	0	0	0	0	0	0	0	0	0	0	0	0	0	0	0	0	0	0	0	0	0	0	0	0	0	0	0	0	0	0	2.0688	0	0	13.145	0	19.083	22.08	30.749	20.683	28.124	23.17	22.214	45.166	47.666
0.25091	0	0	1.577	0	1.2397	1.6249	0	0	0	0	0	0	0	0	0	0	0	0	0	0	0	0	0	0	0	0	0	10.636	202.36	179.85	190.4	182.98	185.16	178.71	205.72	205.47	206.93	206.07	207.88	219.95	208.19	248.66	256.86	267.89	234.02	280.29	278.66	225.33	289.21
0	4.2313	0.6731	0	1.0575	0.45943	8.2051	5.8296	6.1332	0	0	0	0	0	0	0	0	0	0	0	0	0	0	0	0	0	0	0	0	0	0	0	0	0	0	0	0	0	0	0	0	0	0	0	0	0	0	0	0	0
40.807	9.1913	0	0	0	0	0	0	0	0	0	0	0	0	0	5.2223	20.744	31.263	45.375	72.128	90.428	91.799	101.38	93.531	98.513	100.73	98.312	75.506	80.68	99.03	58.553	83.194	55.959	60.543	74.617	0	27.688	11.539	0	14.657	0	0	0	0	0	0	0	0	13.351	0
2.6931	7.8973	0	0	0	0	8.9024	17.416	14.223	15.791	32.336	61.864	76.371	99.705	124.36	158.84	170.43	198.05	254.06	280.03	299.73	326.09	344.96	378.05	403.09	432.39	444.89	453	482.98	499.96	515.34	552.22	534.48	529.99	555.74	551.88	555.6	559.93	568.47	560.29	559.17	543.06	476.01	497.94	491.04	499.37	484.68	495.93	499.85	517.8
0	0	0	0	22.22	34.013	47.748	71.29	77.16	119.89	184.38	245.18	326.6	408.02	497.09	577.53	545.52	674.18	779.39	823.38	772.07	854.28	917.82	984.44	944.47	1044.4	1083.4	1116.1	1141.4	1168.8	1051.2	1066.2	1143.8	1136.9	1202.5	1173.6	1178.9	1132	1172.7	1205	1200.1	1149.8	1207.2	1235.2	1224.4	1175.5	1245.1	1259.3	1192.5	1261.1
0	0	0	0	4.6047	20.333	35.786	43.642	85.989	125.19	161.33	237.39	242.78	313.28	328.74	354.69	411.51	431.23	440.98	481.95	494.66	525.95	535.81	527.67	548.04	532.91	529.27	511.19	545.9	483.45	507.68	504.06	548.9	466.04	494.29	486.33	479.19	466.98	442.1	466.29	444.17	426.23	427.19	406.09	424.58	419.42	407.77	395.3	430.09	396.86
0	0	0	0	0	0	37.082	67.394	146.23	235.11	326.92	450.75	538.85	648.22	792.59	827.65	940.58	1018	1075.5	1180.9	1170.5	1197	1245.8	1274.2	1306.3	1363.5	1380.2	1380.9	1389.4	1345.1	1341.2	1359.9	1316.9	1346	1341.7	1352.7	1349.2	1340.2	1332.5	1301.5	1268.5	1310.3	1282.2	1298.7	1286.3	1290.4	1269.7	1264.4	1239.6	1216.7
18.533	17.144	0.66354	12.107	0	0	0	0	35.634	44.321	73.939	104.3	141.71	167.45	70.418	100.57	122.56	131.51	151.97	173.46	164.86	179.24	165.77	192.5	187.35	190.92	197.43	206.69	195.01	168.25	186.6	186.63	170.72	159.31	159.87	172.2	171.81	159.1	155.6	158.64	145.2	135.41	125.65	129.56	128.61	138.41	135.94	145.02	154.59	153.16
0	1.0657	0	1.2497	7.8297	7.8224	9.8151	4.2307	0	0	0	0	0	0	0	0	0	0	0	0	0	0	0	0	0	0	0	0	0	0	0	0	0	0	0	0	0	0	0	0	0	0	0	0	5.1232	12.685	38.667	52.414	116.16	127.28
0	0	0	0	0	1.0154	25.128	101.54	204.9	351.04	520.69	685.31	843.49	1037.4	1193.6	1347.7	1449.5	1560.7	1672.5	1782.5	1850.4	1882.8	1931.8	2039.4	2048.2	2063	2036.1	2003	2013.3	2024.5	2036	1996.6	1956.4	2024.2	1965.6	1961.6	1967.9	1913.6	1893.4	1857.9	1902.7	1824.6	1880.5	1887.1	1836	1660	1852.3	1796.5	1834.6	1746.5
0	0.43782	0	0	0	5.3731	5.5575	13.886	5.5109	9.3534	3.28	11.91	7.7378	11.434	19.865	32.156	26.83	18.667	27.27	23.441	19.479	15.139	14.12	15.355	21.823	25.334	30.025	17.983	27.762	21.998	22.724	28.418	34.756	39.482	19.723	34.382	21.282	24.208	22.813	25.402	30.377	22.499	29.219	20.417	21.872	15.296	14.658	4.0483	17.796	9.6903
0	4.5449	0	0	0	11.645	6.4055	10.967	34.065	69.732	105.74	136.32	183.77	272.02	329.13	383.28	417.06	478.5	505.96	562.89	637.8	727.37	743.89	763.43	744.45	787.86	828.56	825.69	727.52	747.54	781.35	775.9	753.59	752.94	739.03	786.77	811.14	827.13	806.61	817.16	805.86	743.29	747.62	710.72	701.51	716.67	734.57	712.26	716.33	704.5
0	4.0243	12.308	11.028	0	0	3.3703	0	6.6727	5.1951	13.461	33.201	19.631	53.059	46.155	79.109	88.929	102.32	122.89	115.67	146.27	143.12	159.04	179.13	193.63	195.4	176.69	197.49	216.98	218.6	220.83	223.46	230.66	228.17	237.94	225.5	233.57	222.09	244.94	248.65	245.74	236.85	259.73	239.46	236.97	269.58	269.99	253.21	256	253.93
1.8781	5.9982	0	3.6657	3.3406	0	0	0	2.1745	16.363	39.698	65.403	90.058	117.97	144.96	164.64	183.61	208.01	216.86	233.42	257.07	284.4	323.63	284.09	292.33	289.35	290.17	293.35	245.58	247.29	243.25	235.04	240.06	232.65	239.6	232.34	227.7	237.79	230.53	250.11	229.25	249.67	236.94	246.4	222.42	209.07	219.49	225.23	210.95	209.69
0	0	0	4.1014	11.517	15.847	14.632	26.378	39.53	47.812	75.718	91.222	99.74	113.49	116.75	131.54	121.48	134.69	146.34	150.28	151.23	155.03	154.18	168.85	155.97	170.8	149.81	156.06	137.43	142.1	143.88	149.74	156.7	150.63	153	144.02	146.21	143.64	145.99	144.48	156.44	161.43	172.43	185.51	192.02	167.88	164.7	182.22	217.2	190
0	0.020755	0	10.953	11.236	12.092	0	1.2987	3.431	12.877	10.297	8.1957	14.739	1.7458	10.624	19.91	24.156	22.498	47.541	42.91	49.864	39.557	55.961	44.755	45.394	58.344	52.112	64.753	56.214	53.263	75.861	68.873	70.214	89.062	105.52	108.31	127.05	136.31	145.43	175.82	174.52	185.98	200.06	218.41	233.54	233.79	254.94	276.61	325.35	348.72
0	0	0	0.60345	7.7683	6.5954	17.867	11.506	9.4862	9.5052	7.5514	14.683	41.278	77.587	108.07	151.65	188.07	250.14	295.45	345.94	412.32	459.93	486.48	556.37	629.38	662.25	728.34	740.64	797.96	819.98	821.3	843.43	858.4	898.89	909.26	930.47	943.61	954.56	1070.4	972.95	995.04	1031.3	1011.4	1054.5	1094.2	1006.7	1015	1014.2	1019.5	1020.3
0	2.8924	1.3088	2.4985	2.4005	0	4.3679	0.93144	0	0	7.2871	5.5414	5.6493	19.34	25.159	39.189	35.475	46.101	33.378	44.617	38.908	42.978	37.18	40.606	38.648	37.631	36.993	34.964	58.297	70.001	73.392	71.957	61.457	63.528	51.19	65.716	56.683	64.892	79.207	67.968	54.217	45.499	42.357	32.793	20.475	16.213	23.411	13.59	26.801	11.537
0	0	0	0.22786	4.9365	9.6714	3.7382	0.84483	0	2.0396	0.33743	2.3969	6.0668	0.58357	0	0	2.5394	3.5812	11.349	14.484	12.38	4.6826	0	0	0	0	0	0	0	0	0	0	0	0	0	0	0	0	0	0	0	0	0	0	0	0	0	0	0	0
7.7436	6.5343	2.9531	0	0	6.1412	4.332	2.1925	22.233	41.118	62.412	90.474	134.95	187.34	226.59	264.99	281.44	313.86	342.62	370.99	381.48	410.54	411.16	443.74	454.42	470.62	467.34	483.59	496.62	485.73	455.22	467.8	472.19	469.73	471.5	471.2	453.71	454.93	456.17	463.81	451.78	440.61	432.02	419.72	415.61	414.68	397.3	386.03	376.78	384.26
8.9716	0.68896	0	0	1.0014	0	5.019	7.909	8.9818	10.678	11.839	23.8	29.92	41.728	56.434	81.813	92.959	104.76	110.81	140.56	150.41	170.31	165.73	181.92	179.45	186.68	204.57	205.27	224.98	203.06	202.56	210.56	220.22	203.32	215.77	212.58	185.33	184.36	172.67	179.24	198.25	208.48	204.5	202.77	208.44	210.79	219.5	222.91	207.18	195.94
0	0	0	0	13.663	8.1344	10.95	40.962	55.328	88.138	106.3	135.89	173.38	218.51	235.72	274.36	273.83	330.68	392.95	435.78	424	463.56	472.57	489.94	526.44	532.53	564.02	569.22	579.64	576.43	554.63	585.31	594.72	608.68	634.31	615.76	622.86	618.35	606.65	582.1	559.75	582.94	575.38	573.17	578.97	567.68	559.58	547.66	550.23	525.57
22.363	0	0	0	0	11.747	12.72	8.4425	11.622	0	0	0	0	0	0	0	0	0	0	0	0	0	0	0	0	0	0	0	0	0	0	0	0	0	0	0	0	0	0	0	0	0	0	0	0	0	0	0	0	0
11.64	3.3349	0	0	4.3342	0	2.6498	1.9314	0	0	3.2461	0	0	0.38847	5.2065	0	6.2268	0	0	0	0	8.735	17.245	2.8648	10.579	0.34823	2.6512	12.027	7.0281	8.8327	5.2236	12.402	13.388	4.6273	7.5078	0	0	7.3171	0	6.9236	0	0	0	0	0	0	0	0	0	0
1.4611	0	0	0	4.9905	5.2266	6.6439	0.95227	4.337	4.4266	11.342	3.2079	6.908	16.674	14.097	10.976	0	16.83	8.8369	7.6693	6.7965	6.6261	8.2829	21.547	17.977	14.61	21.544	37.448	29.429	13.61	12.303	0	0	0	0	0	0	0	0	0	0	0	0	0	0	0	0	0	0	0
7.8216	1.3799	0	0	2.0648	0	3.4729	11.666	18.563	26.987	5.5396	0	0	0	0	0	0	0	0	0	0	0	0	0	0	0	0	0	0	0	0	0	0	0	0	0	0	0	0	0	0	0	0	0	0	0	0	0	0	0
0	0	0	0	17.143	8.099	12.689	15.925	19.076	28.199	35.337	31.592	41.135	48.615	45.55	54.035	39.841	40.447	35.472	36.465	33.421	32.947	41.467	45.106	51.373	83.626	72.763	95.745	85.396	117.97	141.7	120.45	148.54	168.18	206.32	217.5	250.19	239.69	243.47	249.69	281.66	279.79	321.64	305.65	355.71	326.07	381	372.42	406.91	413.25
11.93	10.175	0	1.6146	0	0	0	0	0	0	0	0	0	0	0	0	0	0	0	0	0	0	0	0	0	0	0	0	0	0	0	0	0	0	0	0	0	0	0	0	0	0	0	0	0	0	0	0	0	0
0.79617	0	0	2.9616	10.276	2.9204	0	0	0	0	0	0	0	1.7008	4.1256	0	0	0	10.026	3.3902	0.74022	13.678	0	2.7332	0	4.275	1.0918	6.6421	13.808	0	0	0	0	0	0	0	0	0	0	0	0	0	0	0	0	0	0	0	0	0
0.87661	8.8393	4.9192	0	0	0	0	0	3.0811	0	0	0	0	0	0	0	0	0	0	0	0	0	0	0	0	0	0	0	0	0	0	0	0	0	0	0	0	0	0	0	0	0	0	0	0	0	0	0	0	0
0	2.9438	8.6034	0	0	9.421	6.4868	22.67	28.108	33.753	16.067	20.821	35.345	49.676	65.248	69.41	92.377	81.428	93.13	97.287	96.879	124.39	123.49	148.44	151.31	136.9	143.34	140.95	166.1	148.16	144.02	158.67	131.84	136.85	131.57	126.38	125.67	125.45	124.18	125.42	132.71	116.86	141.88	125.11	128.45	143.7	140.58	132.96	129.13	141.97
4.0781	7.0487	0	6.6767	11.999	0.96358	0	0	1.4914	8.56	8.9417	7.252	10.5	21.502	25.928	41.87	35.472	57.64	49.001	63.888	51.728	65.583	81.172	73.687	88.288	79.54	84.724	91.626	90.145	83.309	69.834	87.757	72.982	82.572	92.213	81.08	92.495	99.243	95.442	108.06	107.49	105.52	118.35	118.13	124.01	131.22	129.19	131.98	143.23	144.8
0	0	0	8.1377	4.8801	5.4763	4.7067	3.6845	7.2502	8.9713	8.749	7.8789	13.831	10.692	19.078	8.5219	7.439	20.545	2.4022	0	0	0	0	3.1154	2.1815	0	0	0.98532	0	0	0	0	0	0	0	0	0	0	0	0	0	0	0	0	0	0	0	0	0	0
0	0.9008	0	0	1.5074	4.9837	7.0446	34.722	50.56	103.75	133.31	214.01	263.28	338.08	396.92	454.72	517.01	569.16	610.15	657.64	707.1	716.66	763.84	774.22	828.88	882.07	898.01	937.71	922.24	833.65	840.7	805.68	842.17	850.64	881.51	845.54	844.53	849.45	873.44	883.28	861.67	890.87	895.56	916.75	885.59	902.72	915.69	895.5	874.82	833.67
42.224	37.798	1.57	0	0	0	0	0	0	0	0	0	0	0	0	0	0	0	0	0	0	0	0	0	0	0	0	0	0	0	0	0	0	0	0	0	0	0	0	0	0	0	0	0	0	0	0	0	0	0
2.0139	7.262	2.4062	0.71766	0	0	0	0	0	0	0	0	0	0	0	0	0	0	0	0	0	0	0	0	0	0	0	0	0	0	0	0	0	0	0	0	12.336	30.269	53.522	71.03	89.124	111.47	110.04	126.02	125.88	133.43	136.81	149.39	157.87	147.47
0	0	0	3.0786	7.5938	1.7132	9.795	8.1684	22.081	7.4017	10.652	9.9415	26.173	19.833	18.322	23.055	34.335	27.811	43.505	48.245	54.704	64.922	78.408	85.745	100.55	93.159	107.71	95.677	99.335	104.85	121.47	131.07	130.18	117.94	113.97	130.57	147.81	148.58	149.68	150.11	150.19	142.96	158.43	146.45	154.18	146.47	168.75	157.19	169.66	160.33
0	0	0	7.0985	27.31	33.889	36.328	49.585	75.568	123.88	177.78	253.09	321.19	412.85	498.83	564.93	643.89	709.8	748.87	760.93	805.42	871.78	917.52	923.44	971.31	1032	923.18	1039.2	1036.4	1023.6	814.58	1046.4	1105.7	1166.3	1137.2	1190.8	1158	1211.8	1014.2	1102	1182.7	1200.2	1203.1	1176.3	1166.8	1120.7	1153.7	1105.3	1135.4	990.85
0	0	0	4.1023	11.511	5.1288	6.7073	8.5052	0	8.738	0	3.7828	7.3112	8.7652	24.044	35.954	42.75	51.799	70.537	67.275	85.452	88.523	27.693	8.6792	10.243	11.718	16.963	9.2797	9.4965	7.9117	3.8894	13.492	7.9779	13.761	0	0	0	0	0	0	0	0	0	0	0	0	0	0	0	0
0	0	0	0	0	8.9302	14.947	16.544	30.179	39.373	47.694	84.055	102.84	134.97	160.25	186.91	195.6	206.14	223.71	258.68	267.63	285.77	299.97	280.07	315.06	333.5	319.89	306.73	284.79	293.89	280.32	283.7	284.24	279.51	284.8	275.05	266.16	277.99	261.17	271.12	244.16	258.84	246.37	243.03	245.18	232.61	245.46	237.34	241.52	217.44
0	0	0	0	5.118	3.4554	0	0	0	4.5441	3.3673	0	2.882	8.599	8.591	17.672	16.468	16.766	6.5943	12.449	11.343	13.991	15.185	20.69	8.8933	14.75	22.879	26.49	12.905	9.8528	0	7.5927	0	1.3207	0	0	0	0	0	0	0	0	0	0	0	0	0	0	0	0
29.158	13.253	0	0	0	0	0	0	1.607	0	0	0	0	0	6.0294	11.296	11.238	27.753	51.767	66.892	80.366	114.07	70.806	70.897	58.554	68.755	48.569	61.423	69.991	66.098	63.625	77.133	90.345	77.957	75.113	75.815	73.003	90.038	61.187	77.041	56.074	84.589	77.168	81.511	142.88	129.24	114.46	118.02	106.69	94.095
0	2.9354	0	0	0	4.0813	15.268	3.5926	8.0321	12.035	2.2839	0	0	0	0	0	0	0	0	0	0	0	0	0	0	0	0	0	0	0	0	0	0	0	0	0	0	0	0	0	0	0	0	0	0	0	0	0	0	0
10.51	0	0	0	0	1.4909	3.895	5.3594	0	5.0562	7.1807	6.2166	14.921	23.395	22.652	17.702	11.457	15.446	4.3447	7.5067	0	0	0.50488	2.1222	0.7047	0	1.1264	19.878	13.666	5.2235	6.265	11.721	6.9703	8.461	0.86896	2.301	10.808	6.3057	0	0	10.08	0	0	0	0	0	0	0	0	0
0	0	0	0	4.6916	36.853	37.646	69.019	107.03	120.45	176.32	226.71	321.97	422.66	407.9	451.59	532.1	536.92	541.01	585.8	577.32	606.05	556.62	654.81	540.26	590.2	650.76	577.99	580.99	555.41	685.29	690.29	615.31	663.47	637.23	565.1	604.07	605.8	556.57	579.48	570.18	559.22	565	548.66	573.13	571.85	572.73	591.04	566.31	585.38
23.259	22.078	0	15.539	0	0	0	0	0	0	0	0	0	0	0	0	0	0	0	0	0	0	0	0	0	0	0	0	0	0	8.2476	25.013	9.8777	0	17.862	14.129	49.578	57.518	10.603	50.779	21.112	29.619	35.744	30.71	61.301	46.687	67.167	49.201	30.196	38.864
19.5	11.099	0	1.2727	0	0	0	0	10.092	8.8721	17.614	10.32	26.222	37.534	41.982	62.085	82.731	79.408	84.868	83.15	84.168	80.047	80.125	99.417	103.24	105.83	101.1	99.005	97.571	78.52	80.62	77.367	79.203	62.684	66.65	66.274	58.963	63.836	56.287	54.087	32.976	37.96	43.025	42.877	53.775	56.149	48.408	35.668	28.61	25.435
0	3.2147	0	0.55745	2.2043	0.94134	0	0	3.4074	0	0	0	0	0	0	0	0	0	0	0	0	0	8.1175	16.777	19.48	5.1747	6.6592	1.4351	0	0.30194	0	0	0	0	0	0	0	0	0	0	0	1.5724	0	0	0	0.82587	16.828	4.0551	3.0939	6.9268
3.4837	9.0708	4.7161	4.9554	0	0	0	0	13.489	16.651	20.163	25.767	39.552	43.509	68.982	70.307	90.042	92.27	105.28	122.41	136.98	142.94	138.38	152.56	149.48	149.31	162.38	147.47	150.63	170.66	166.29	168.34	165.65	146.95	163.67	170.88	175.12	169.4	173.07	162.49	155.77	172.09	190.53	176.32	190.25	168.13	175.51	171.16	191.49	157.59
0	0	11.695	15.424	0	0.3201	18.687	28.141	40.559	35.376	36.364	52.251	51.153	52.205	60.408	71.942	75.045	83.942	92.016	97.691	129.57	131.9	117.37	146.24	123.8	108.3	121.82	117.76	132.11	103.47	94.717	127.26	87.989	85.665	106.05	101.23	98.99	107.75	130.79	124.89	107.79	99.057	86.671	96.186	85.671	91.397	100.17	98.732	100.85	96.648
0	0	0	0	9.0656	0	2.5946	3.4136	6.0997	9.1552	8.201	14	8.8203	37.086	21.469	39.715	29.673	36.66	27.324	31.212	37.752	41.835	25.839	40.898	39.415	44.445	36.201	46.424	53.808	48.029	36.454	32.641	31.85	36.216	24.896	28.222	24.393	26.124	27.137	22.662	22.465	12.354	17.789	5.9097	0	0	0	0	0	0
0	7.4092	8.1741	0	4.7685	0	7.3059	0	4.9969	0	0	0	0	0	0	0	0	0	0	0	0	0	0	0	0	0	0	0	0	0	0	0	0	0	0	0	0	0	0	0	0	0	0	0	0	0	0	0	0	0
0	25.362	17.248	0	0	20.239	29.416	40.763	73.641	143.94	196.34	252.11	313.06	378.88	447.72	538.41	557.74	630.71	592.86	694.15	731.06	787.81	750.27	800.78	837.84	802.64	851.13	847.31	828.71	866.34	849.61	864.07	865.14	831.73	829.67	847.84	805.13	814.82	808.35	779.54	801.27	767.53	806.5	774.36	783.82	757.01	734.91	737	730.97	722.41
0	0	5.4293	5.7057	3.6562	1.3805	2.8066	4.0712	5.3761	23.766	55.178	71.23	101.02	119.82	136.1	172.15	182.27	191.93	211.82	265.35	272.98	297.97	331.13	348.45	394.01	396.86	393.88	444.72	454.72	480.91	488.21	522.72	535.63	538.13	559.99	561.2	595.49	577.98	602.7	613.66	626.69	617.43	602.75	617.62	643.38	610.83	631.87	590.92	626.9	618.6
0	7.4223	7.3983	0.49033	0	0	0	0	0	2.6213	21.346	46.014	60.722	105.49	130.88	177.09	185.69	196.54	211.09	260.76	275.81	267.31	278.62	319.82	350.38	349.92	350.64	376.05	412.55	393.21	403.23	400.67	391.28	417.88	397.91	426.82	409.39	408.28	419.2	424.93	416.26	430.6	426.38	418.44	384.39	408.04	403.36	394.12	403.99	397.56
0	4.5275	4.7542	1.3278	0	0	0.85346	4.9453	11.483	13.858	6.4538	0	12.662	2.5378	8.4526	0	16.796	3.4007	6.2244	8.118	17.232	24.073	17.278	12.76	0	0	1.0386	0	0.36123	0	0	0	0	0	0	0	0	4.5	16.154	29.668	31.738	26.822	41.149	51.454	60.131	75.742	87.335	84.863	91.636	113.98
0	0	0	4.8568	9.654	5.2054	10.851	32.705	37.553	67.805	86.082	124.04	163.55	202.29	238.4	295.99	302.8	344.7	394.37	420.72	460.69	477.98	481.93	489.36	534.49	521.01	548.38	566.9	557.35	573.89	587.84	630.93	643.38	683.44	659.53	672.22	669.56	654.37	653.87	641.27	656.91	643.93	644.96	611.58	650.6	616.64	619.86	588.93	612.42	607.3
0	0	0	11.636	16.717	25.119	37.14	50.708	49.046	54.811	23.665	61.904	70.464	73.217	79.327	88.511	72.377	69.427	34.094	21.131	46.115	53.214	25.53	41.859	58.172	79.448	70.055	74.578	94.394	104.16	101.33	93.766	84.835	97.073	77.778	86.44	84.896	74.465	69.661	55.267	81.683	60.579	61.833	58.512	70.521	64.077	93.937	65.354	64.79	74.255
0	0	0	6.8541	10.136	8.2487	0	0	3.1285	1.7767	0	0	4.7832	0	0	0	0	3.3743	8.3596	5.0546	11.584	2.2761	5.3884	0	7.3131	0	0	0	0	0	0	0	0	0	0	0	0	0	0	0	0	0	0	0	0	0	0	0	0	0
0	0	0	53.984	0	7.7091	70.481	52.317	79.555	82.698	75.669	55.112	71.537	92.524	114.34	129.73	152.98	146.26	169.69	172.26	203.72	178.24	231.54	234.04	267.48	245.64	248.42	242.85	259.29	271.55	290.04	266.71	265	303.76	266.69	256.8	241.41	268.13	267.15	250.51	264.35	280.95	265.33	305.31	304.98	316.99	342.83	346.82	381.02	395.92
0	14.89	8.0867	4.8858	0	0	0	0	0	0	0	0	0	0	7.503	16.998	8.6183	9.0826	11.94	7.793	21.667	18.396	15.782	33.049	41.854	46.137	55.579	68.103	60.647	76.967	77.938	94.031	106.53	127.97	113.24	116	118.3	115.14	113.32	128.39	162.06	129.97	140.65	141.97	163.36	178.77	189.8	183.99	205.29	197.26
0	0	0	0.040477	1.9149	6.393	3.8746	1.6436	0	3.3601	0	0	0	0	0	0	1.7243	0	2.7189	0	0	0	0	0	0	0	0	0	0	0	0	0	0	0	0	0	0	0	0	0	0	0	0	0	0	0	0	0	0	0
1.4873	7.9824	1.3904	3.078	0	0	0	0	0	0	12.081	21.853	57.337	84.129	127.38	147.17	175.5	203.44	254.04	246.43	290.57	336.04	342.25	364.22	383.56	367.6	386	399.26	421.3	413.13	428.97	435.61	428.8	499.74	533.22	544.18	538.15	539	553.38	547.35	542.45	549.64	520.04	491.9	500.8	491.95	517.08	529.66	528.88	505.2
0	0	0	0	6.9316	7.8332	0.95657	11.168	2.3711	4.6874	0	0	1.1002	1.2886	2.7784	0	0	0	0	0	0	0	0	0	0	0	0	0	0	0	0	0	0.18926	0	0	0	0	0	0	0	0	0	0	0	0	0	0	0	11.284	27.019
6.6745	0	0	0.83289	0	12.085	9.8957	29.46	54.339	93.907	123.83	175.75	242.94	284.72	347.05	413.32	483.09	517.65	560.66	579.34	598.42	629.17	610.79	618.07	615.05	608.04	629.95	606.9	633.71	625.06	613.83	600.6	584.04	594.85	606.22	593.14	592.84	618.56	624.7	623.96	627.98	634.03	604.68	633.86	678.7	650.24	709.83	658.55	576.92	581.4
0.43141	0	0	0	0.11598	8.0938	0	0	9.2159	14.553	12.358	11.879	25.492	18.939	29.133	44.02	49.357	46.578	58.428	65.082	62.361	56.689	67.038	62.059	93.809	107.57	71.286	86.859	71.965	57.974	76.61	76.134	98.128	100.32	84.692	91.649	88.721	103.83	84.939	94.783	95.436	81.59	88.828	81.389	72.271	70.234	75.508	77.948	80.918	84.761
0	0	0	2.3704	3.911	20.62	33.586	50.89	75.671	85.403	111.37	140.27	158.83	189.62	215.36	247.87	251.63	265.78	267.16	302.76	290.31	309.8	281.26	285.62	289.93	308.99	294.75	300.65	298.61	303.09	296.66	291.94	295.45	287.94	299.07	295.14	303.86	315.33	327.57	323.68	327.09	313.62	310.69	317.15	308.03	313.53	324.02	268.69	299.22	303.7
8.3974	2.3043	8.0675	0	0	0	0	0	7.2441	0	0	0	0	0	0	0	0	0	0	5.6571	11.161	8.6179	12.749	12.364	6.2993	5.9473	12.703	28.139	32.857	28.937	17.171	11.499	10.39	0	7.3896	7.2986	6.6944	15.381	32.907	25.042	17.354	12.586	15.049	23.608	12.937	21.854	16.947	32.994	30.119	30.185
0	0	0	0.57882	9.5069	5.8609	8.0517	1.7505	18.258	0	25.04	26.516	44.121	60.425	77.277	76.877	99.617	113.75	108.36	139.03	132.72	173.54	198.12	212.01	222.81	236.88	227.98	236.66	226.27	229.98	254.73	241.36	245.09	249.43	246.83	245.78	254.1	240.12	243.02	259.32	256.29	244.6	260.66	246.82	250.39	234.04	267.25	258.6	272.6	255.55
5.7555	12.856	1.0515	7.6317	0	0	0	0	11.513	11.045	15.518	20.389	44.363	46.702	78.658	73.355	118.05	116.8	129.31	144.87	152.77	155.66	178.68	172.72	188.89	182.35	187.17	188.95	205.38	196.84	216.69	224.8	242.9	228.28	252.01	241.81	260.41	250.09	258.32	270.98	256.85	229.89	232.71	230.61	229.42	229.11	211.83	227.72	220.09	222.02
0	0	0	0	0	12.279	10.375	16.564	17.341	12.913	5.3796	23.838	29.651	23.169	16.29	14.152	37.652	21.774	27.694	19.797	24.156	27.705	30.085	26.491	35.248	30.452	21.5	32.576	26.986	33.417	38.754	30.889	24.194	35.677	33.373	30.343	32.853	44.808	46.345	77.7	94.491	90.162	112.85	134.69	137.27	161.81	180.55	230.4	217.6	274.62
0	0	0	6.5892	9.8809	2.7157	7.4456	0	0	0	0	0	0	0	0	0	0	0	0	0	0	0	0	0	0	0	0	0	0	0	0	0	0	0	0	0	0	0	0	0	0	0	0	0	0	0	0	0	0	0
0	9.438	4.2866	3.6174	0	0	0	0	0.6055	0	0	0	0	0	0	0	0	0	0	0	0	0	0	0	0	0	0	0	0	0	0	0	0	0	0	0	0	0	0	0	0	0	0	0	0	0	0	0	0	0
0.92529	0	0	0.57453	13.606	0	0	0	0	0	0	0	0	0	0	0	0	0	0	0	0	0	0	0	0	0	0	0	0	0	0	0	0	0	0	0	0	0	0	0	0	0	0	0	0	0	0	0	0	0
39.49	0.94529	0	0	0	0	4.7962	7.55	0	0	0	0	0	0	0	0	0	0	0	0	0	0	0	0	0	0	0	0	0	0	0	0	0	0	0	0	0	0	0	0	0	0	0	0	0	0	0	0	0	0
0	0	0	8.4725	8.4825	9.7078	0	0	4.5299	3.178	2.0737	2.1855	0	13.583	17.471	12.704	3.2801	0.71765	3.9259	9.5937	4.7803	3.4995	10.466	13.835	10.773	17.013	8.0732	13.939	5.7129	8.798	18.378	23.586	31.348	46.501	54.417	55.103	63.779	57.357	58.457	70.081	78.343	71.574	73.367	76.559	91.368	88.409	94.828	96.172	111.16	115.4
0	4.5687	0.95498	2.189	0	0	1.0642	5.8082	2.6572	38.646	46.065	81.971	104.71	137.13	163.06	196.47	211.23	213.41	251.42	268.93	279.28	270.86	296.71	288.42	317.46	309.23	314.5	305.72	316.69	314.7	302.84	327.56	318.88	317.86	321.01	325.12	332.58	341.57	350.25	370.23	376.79	298.31	381.01	309.74	360.57	304.67	311.82	301.78	359.68	354.61
0	0	0	0	9.3541	8.716	14.035	0	0	0	0	0	0	0	0	0	0	0	0	0	0	0	0	0	0	0	0	0	0	0	0	0	0	0	0	24.613	45.291	97.83	117.49	166.44	196.46	242.86	298.99	346.11	358.2	372.72	418.39	461.96	491.48	521.69
0	0	0	16.221	3.0448	0	0	0	13.422	23.969	92.281	132.57	213.91	317.07	383.25	483.95	548.18	634.44	700.92	769.95	849.7	894.35	915.63	1026.6	1096.1	1089.3	1127	1167.1	1196.4	1224.4	1236.6	1262.5	1275.4	1293.5	1296.4	1319.4	1336.5	1295	1363.2	1357	1335	1353.1	1350	1383.3	1407.4	1363.3	1395	1357.7	1337.9	1377.7
13.677	31.345	0	0	0	0	0	0	0	0	0	0	0	0	0	0	0	0	0	0	0	0	0	0	0	0	0	0	0	0	0	0	0	0	0	0	0	0	0	0	0	0	0	0	0	0	0	0	0	0
0	0	0	3.6355	6.136	8.7298	5.0965	16.318	18.114	19.83	17.249	9.6782	11.031	1.6725	0	3.7777	19.105	5.9963	7.8126	6.1521	10.14	0	8.327	2.1218	12.255	5.2918	1.9084	6.3653	5.988	0.36396	4.6525	2.9277	6.4329	0	6.2465	10.099	8.8186	7.8168	6.8834	14.634	5.1638	3.8686	7.834	9.7165	13.295	0	13.756	12.814	16.125	30.996
0	0	0	0	3.6931	10.126	55.889	73.883	115.4	165.73	219.93	283.35	389.58	453.77	582.12	658.18	703.29	824.04	920.08	1000.4	1047.8	1089.6	1146.7	1246.4	1259.7	1283.9	1292.5	1317.4	1351	1322.7	1320	1328.8	1305.2	1272.8	1246	1251.8	1230.3	1220.7	1192.1	1129.7	1144.9	1088.1	1009	1031.9	1018.1	1028.6	995.97	989.23	969	851.73
0	0	0	1.7924	4.7421	12.562	10.788	17.055	11.789	10.53	8.9611	10.316	4.0858	8.9601	9.9667	3.0448	7.8029	0	3.551	5.2946	8.1615	10.505	0	0.28371	3.5967	0	3.9412	0	0	0	0	0	0	0	0	0	0	0	0	0	0	0	0	0	0	0	0	0	0	0
17.654	0	0	0	0	5.8779	23.942	33.565	49.879	62.109	75.035	64.232	79.219	100.85	122.95	135.03	128.39	110.95	127.43	140.93	100.01	106.79	111.46	112.39	123.15	115.11	109.79	106.71	94.035	102.39	94.988	109.7	88.814	68.922	68.218	74.024	45.812	73.096	61.185	54.735	54.79	49.05	46.048	52.468	50.379	57.723	48.24	51.079	48.054	44.225
0	0	2.1909	0	4.3663	0	1.5528	0	0	0	0	0	1.0007	0	11.598	18.121	0	1.6329	2.6538	11.029	2.041	7.5637	19.954	3.4358	14.078	26.363	15.709	19.416	7.413	11.545	14.799	17.668	26.476	28.684	35.399	26.415	51.537	40.652	37.071	43.605	46.099	40.211	50.323	47.069	59.381	41.601	52.55	50.449	66.917	42.386
10.484	15.217	5.6619	0	0	0	0	0	0	5.0232	11.927	12.439	38.343	62.954	63.989	99.789	0	7.3828	0	6.3417	1.8467	10.515	144	143.24	150.67	140.24	158.43	171.75	169.92	168.1	120.92	131.34	123.23	132.97	127.04	118.88	150.85	161.78	144.05	145.04	137.11	129.84	140.12	140.14	119	109.95	104.9	107.54	112.54	102.59
6.1704	0	0.0038293	0	1.1723	0	0	0	0	0	0	0	0	0	0	0	0	0	0	3.5725	0	8.4576	3.4059	5.9368	14.754	13.063	18.124	31.355	26.089	13.895	19.41	30.432	22.09	19.233	15.697	20.307	13.037	16.791	0	5.2122	2.4329	0.28234	0	0	0	0	0	0	0	0
8.5282	0	0	0	3.4151	7.1339	0	5.2134	6.7508	0	4.0261	4.1284	0	0	0	0	0	2.7578	0	0	15.904	24.967	41.624	52.967	57.742	90.668	83.656	114.14	113.51	132.3	133.82	129.2	113.96	156.11	139.33	165.55	164.64	157.53	175.34	174.9	167.55	203.78	192.63	204.88	203.73	222.66	246.74	262.31	272.97	310.36
0	2.0026	0	0	4.9951	6.2688	9.6254	21.543	27.125	40.62	61.5	75.357	105.72	138.25	161.96	185.03	209.96	228.09	248.55	257.24	269.03	292.63	296.62	324.68	320.09	337.02	349.21	330.45	327.7	328.41	326.33	323.07	317.06	326.62	320.04	320.6	344.35	347.8	358.56	370.54	366.85	367.39	359.23	360.74	372.95	347.77	359.05	355.37	361.48	356.4
2.7606	4.2012	0.070175	0	0.095917	1.2576	0	0	0	0	0	0	0	0	0	0	0	0	0	0	0	0	0	0	0	0	0	0	0	0	0	0	0	0	0	0	0	1.2762	2.7365	5.2326	0	10.515	4.4343	13.621	0	0	0	0	2.6254	2.3387
1.849	9.8015	1.8167	3.4903	0	0	0	0	4.8244	0	0	0	0	0	0	0	0	0	0	0	0	0	0	0	0	0	0	0	0	0	0	0	0	0	0	0	0	0	0	0	0	0	0	0	0	0	0	0	0	0
0.58902	3.5071	0.65162	1.5999	0	0	0.14935	0	0	3.7444	6.32	11.965	28.882	36.075	47.965	53.316	57.532	73.449	71.532	79.696	78.424	93.077	110.3	118.82	122.06	119.35	120.15	132.52	121.83	119.71	138.04	143.46	140.4	144.04	146.97	142.11	144.19	152.14	137.04	146.14	144.9	139.23	141.95	140.07	136.05	147.33	144.82	141.68	146.27	145.7
0	0	0	0	7.5836	7.6927	17.093	27.205	19.909	18.071	11.133	15.237	15.819	19.197	25.963	25.213	23.259	16.149	23.729	6.4215	25.224	20.367	22.639	25.907	30.151	27.427	41.028	34.015	36.282	27.679	6.6572	18.953	23.184	17.492	0	6.1555	0	6.9605	10.291	8.6718	14.958	7.7089	27.952	28.331	23.518	29.724	49.168	49.666	70.108	66.727
11.816	11.097	0	0	5.8044	0	0	7.6826	7.6396	11.248	4.2515	39.705	36.977	39.616	65.59	65.395	64.488	60.945	68.851	75.483	91.579	98.145	79.462	72.884	83.326	82.841	96.668	89.588	92.513	104.86	107.37	127.53	132.89	145.93	134.84	150.91	151.35	180.33	170.63	162.7	168.27	214.6	198.57	177.23	183.09	195.67	172.41	171.13	165.47	149.96
0	0	0	2.3196	4.5831	4.3878	5.0941	31.277	53.867	90.596	129.02	187.36	251.82	290.47	365.03	416.86	449.79	434.52	517.04	569.63	569.82	612.89	559.83	613.47	630.62	634.35	673.04	648.6	643.14	705.18	637.09	665	689.92	685.57	676.16	693.59	673.31	633.65	680.76	630.13	660.22	669.61	638.7	639.04	650.19	619.92	634.38	642.47	651.21	637.11
0	0	0	2.8211	0	7.768	7.179	0	0	2.8382	0	0	0	0	0	0	0	0	0	0	0	0	0	0	0	0	0	0	0	0	0	0	0	0	0	0	0	0	0	0	0	0	0	0	0	0	0	0	0	0
0	0	0	2.4436	14.259	7.2541	5.17	1.3882	11.193	10.179	14.483	18.943	13.25	15.42	21.748	22.083	29.323	34.054	42.535	38.785	31.664	17.163	33.89	33.384	40.051	52.805	21.877	26.888	23.916	24.112	14.745	4.8111	5.8274	0.41758	2.5361	0	0	0	0	0.37633	2.3904	15.338	9.9051	3.801	11.07	0	10.537	8.2127	5.4283	6.984
0	0	0	5.5962	6.0349	0	7.8409	11.96	12.534	9.5012	10.42	0	2.8918	10.275	13.557	10.819	10.522	10.098	2.2707	9.7449	2.7048	12.54	15.462	4.878	22.2	2.7923	5.1071	8.236	9.2462	26.655	42.824	53.974	72.826	99.31	120.07	121.84	156.63	175.59	188.53	218.97	224.15	240.92	252.74	267.95	272.83	299.08	314.48	333.53	358.03	360.36
0	0	0	0	1.1798	7.991	6.4453	5.6433	7.4563	9.6664	2.8562	0	6.1623	2.9858	4.301	7.5279	22.743	17.02	21.294	21.774	28.213	21.73	32.002	21.582	20.513	32.298	14.752	24.249	21.824	25.036	27.207	19.703	18.077	25.591	27.411	20.939	23.038	22.096	18.3	25.118	27.508	16.429	12.651	3.131	4.6527	6.4007	8.2732	2.5511	10.576	16.767
0	3.484	1.7305	0	0	5.3617	4.8571	3.0651	3.6674	16.306	32.14	42.83	68.299	94.13	121.12	132.08	157.55	191.22	191.24	212.6	203.69	233.99	234.37	233.25	249.59	251.44	239.7	249.94	247.25	252.42	235.13	227.38	244.24	243.32	252.9	241.67	233.65	240.24	222.66	246.07	222.21	226.45	239.74	244.35	221.61	229.55	230.57	233.23	239.27	236.74
0	25.492	10.189	0	0	0	0	0.81857	13.914	14.736	9.9872	11.222	6.9456	5.447	8.9093	6.8647	27.46	4.6514	19.59	7.0084	24.91	18.82	10.543	21.322	20.566	9.5707	10.113	8.5943	2.964	0	0	0	0	0	0	0	0	0	0	0	0	0	0	0	0	0	0	0	0	0
3.312	8.3632	4.7475	0.3207	0	0	0	0	4.2887	14.466	15.625	16.837	39.937	45.487	77.922	68.511	109.12	123.4	131.06	146.27	154.75	167.7	183.82	192.4	205.58	195.01	203.87	217.85	242.08	235.08	226.27	250.98	259.15	255.91	250.85	262.95	254.54	275.86	258.63	248.31	237.6	249.4	232.28	244.95	232.07	248.87	244.43	245.39	236.89	232.95
0	0	1.78	2.8956	4.8725	10.383	7.3955	1.9117	4.3672	7.3904	0	3.2068	5.4064	1.8098	2.4132	7.3458	0	0	0	0	0	0	0	0	0	0	0	0	0	0	0	0	0	0	0	0	0	0	0	0	0	0	0	0	0	0	0	0	0	0
4.6918	0	0.060499	0	0	5.8713	16.13	24.053	62.752	136.11	219.09	295.75	411.85	524.38	633.02	765.1	862.81	943.06	1042.7	1084.6	1167.9	1179.9	1220.8	1279.9	1162.1	1158.8	1188.3	1220.8	1214.2	1183.5	1172.2	1160.2	1190.4	1156.2	1173.4	1200	1146.8	1143.8	1159.4	1170.7	1203.7	1190.6	1253.4	1164.8	1223.4	1224.3	1225.5	1214.7	1184.7	1119.2
0	0	0	5.3619	1.2109	0	0.049555	13.924	37.167	57.054	82.258	115.88	146.73	183.58	231.63	262.33	291.42	329.93	338.78	375.89	401.79	419.19	485.75	490.56	510.32	528.19	530.6	538.46	544.83	556.31	567.21	575.21	590.67	595.77	588.15	592.17	584.75	585.68	588.81	580.31	575.85	550.46	556.31	559.27	580.47	556.13	573.58	555.26	560.75	563.14
0	7.9248	4.6792	0	0	0	6.5448	3.9027	6.0026	0	0	0	0	0.79883	0.20995	5.3601	0	0	1.1322	8.1057	26.173	26.886	37.796	71.865	80.854	107.2	114.47	126.62	163.73	181.11	184.95	209.07	191.51	209.61	214.61	240.44	226.66	255.62	250.83	252.16	264.28	257.37	272.31	262.86	247.08	249.4	279.37	279.63	273.96	266.13
0	6.5637	6.0433	1.3696	1.7972	0	0	0	0	0	0	0	0	0	0	0	0	0	0	0	0	0	0	0	0	0	0	0	0	0	0	0	0	0	0	0	0	0	0	0	0	0	0	0	0	0	0	0	0	0
2.122	0	0	0	3.9525	3.6153	0	0	13.068	58.9	95.532	160.94	223.54	334	445.32	514.97	606.41	703.78	774.31	859.68	939.75	992.15	1076.2	1131.1	1166.9	1221.4	1235.8	1295	1315.2	1315.7	1354.5	1378.6	1352.8	1336.3	1289.7	1292.6	1274.6	1311.2	1260.3	1336.6	1331.8	1320	1384.1	1347.4	1357.2	1336.5	1317.4	1304.6	1317.7	1267.5
30.782	10.662	0	0	0	0	0	0	5.0376	0	10.197	26.769	13.915	37.958	52.728	76.999	92.499	96.182	94.726	129.98	130.1	142.48	127.88	139.8	166.78	164.85	185.44	166.3	169.83	161.65	164.52	162.89	167.46	159.64	156.18	167.95	164.65	177.67	161.95	161.03	150.65	141.08	145.66	148.76	138.4	152.97	160.17	158.27	139.04	128.12
2.2176	3.7402	0	0	0.67853	3.063	5.0603	7.0815	4.8388	0	0.1346	0.31166	0	0	0	0	0	0	0	0	0	0	0	0	0	0	0	0	0	0	0	0	0	0	0	0	0	0	0	0	0	0	0	0	0	0	0	0	0	0
0	0	0	2.4785	8.3039	7.7609	26.717	19.887	30.43	38.376	44.214	33.501	59.257	65.96	77.028	74.487	81.378	91.287	87.427	88.673	78.924	88.408	99.534	65.355	73.06	64.941	67.064	61.608	46.835	61.716	51.721	49.112	44.289	41.062	33.35	32.04	32.708	24.569	31.546	38.682	36.768	32.736	24.222	14.531	10.732	5.4338	18.172	6.6075	6.4222	6.119
4.7512	0	0	0.80921	7.4462	2.3931	0	0	4.9625	12.425	25.106	51.143	50.529	80.967	123.87	129.4	153.67	156.66	170.73	193.45	213.31	222.91	246.35	237.01	224.98	250.06	261.36	272.09	270.39	283.31	256.5	265.73	250.34	242.79	244.61	246.88	225.78	243.3	215.98	234.03	215.09	234.53	245.77	235.34	224.66	223.44	231.65	238.18	234.89	231.73
11.654	4.3925	0	0	1.3651	0	0	0	0	0	0	0	0	0	0	0	0	0	0	0	0	0	0	0	0	0	0	0	0	0	0	0	0	0	0	0	0	0	0	0	0	0	0	0	0	0	0	0	0	0
0	0	0	0	9.9071	11.305	30.29	36.809	55.024	98.344	147.84	212.42	275.66	344.84	294.61	471.58	551.81	570.99	644.54	704.37	727.66	778.03	817.61	855.61	867.22	912.61	964.16	1032.7	993.2	981.95	1032	1025	1027.1	1142	1165.8	1151.9	1123.9	1165.4	1142.8	1159.9	1165.4	1198.7	1247.8	1269	1254.9	1232	1207	1173	1157.6	1144.7
0	3.4226	0	0	0	4.5871	7.4508	15.593	26.528	33.052	44.646	55.353	77.585	93.861	113.83	137.1	132.31	161.98	166.94	157.74	185.34	201.22	193.18	191.76	205.44	215.75	224.64	210.48	204.05	197.11	208	213.35	213.6	223.08	215.27	209.14	196.67	200.53	202.72	188.74	187.08	190.55	197.37	183.49	188.9	187.01	199.69	192.91	209.54	204.15
4.616	0	0	0	2.22	0	3.821	0	0	0	0	0	0	0	0	0	0	0	0	0	0	0	0	0	0	0	0	0	0	0	0	0	0	0	0	0	0	0	0	0	0	0	0	0	0	0	0	0	0	0
2.4432	4.2684	5.6469	1.4024	0	0	0	0	2.3582	0	4.238	0	19.769	13.476	13.625	18.033	3.821	21.362	22.021	8.9028	1.2056	9.1676	23.655	21.51	27.381	26.143	19.501	21.451	17.751	11.996	12.122	12.236	6.8075	8.8127	14.944	10.898	8.0901	3.519	1.422	0.60236	0	0	3.272	0	0	0	0	0	0	0
0	0	0	0	9.1982	7.2535	12.219	18.901	30.419	33.635	41.594	48.828	66.748	67.911	82.358	82.514	102.59	107.33	108.78	117.46	107.34	123.63	141.43	141.39	148.9	151.67	143.79	156.59	163.03	157.56	165.85	153	153.87	136.65	144.08	144.08	143.01	163.98	140.17	155.35	155.53	182.41	175.97	155.93	153.59	165.8	153.49	152.57	163.35	162.62
17	7.5242	0	0	0	0	0	1.7561	3.3281	0	0	0.23204	0	0	0	0	0	0	0	0	0	0	0	0	0	0	0	0	0	0	0	0	0	0	0	0	0	0	0	0	0	0	0	0	0	0	0	0	0	0
0	0	0	0	15.356	22.26	14.373	34.011	42.752	55.859	93.994	133.69	173.43	218.75	257.74	279.95	323.02	367.12	412.71	460.81	500.66	534.03	550.82	580.43	575.7	582.11	571.01	600.3	605.58	565.49	570.86	575.33	534.91	532.23	545.88	560.38	567.44	563.31	540.7	561.83	565.75	503.96	566.88	523.46	520.38	544.36	595.11	582.45	617.58	647.85
0	0	0	5.396	3.7277	10.161	16.562	9.7759	16.733	4.5261	14.161	23.341	21.207	9.7689	13.53	18.048	11.181	24.568	7.8262	15.566	15.473	9.0252	6.7452	48.928	35.502	46.611	55.291	64.951	73.858	99.552	71.892	125.96	124.39	132.16	117.78	131.48	139.08	169.64	182.94	154.23	196.42	213.02	187.86	225.83	237.41	227.62	241.57	261.83	238.15	163.64
0	1.3948	4.5966	1.2057	0	0	6.7179	2.4826	5.7343	4.3255	0	7.4725	7.874	27.136	31.613	36.819	35.237	38.784	41.831	46.773	41.24	43.901	46.402	39.626	48.651	44.958	42.069	36.09	52.592	42.626	40.562	28.831	23.847	28.262	21.377	21.989	21.765	26.676	37.726	29.018	26.915	16.318	43.538	29.959	30.341	35.762	42.769	55.152	62.522	65.105
0	0	0	7.9124	7.6699	1.5184	0	0	0.60899	0	0	0	1.2608	0	4.2817	0.10605	7.6068	14.313	29.791	3.7624	0	0	9.4561	10.514	19.099	14.644	9.6017	13.441	2.7458	0	0	0	0	0	0	0	0	0	0	0	0	0	0	0	0	0	0	0	0	0
9.0491	0	0	0	0	11.748	0	4.4363	5.5666	13.784	34.479	47.377	45.599	74.75	76.142	82.109	91.148	109.41	115.81	129.4	137.69	160.95	149.85	147.96	225.62	246.97	233.51	232.59	258.88	243.7	252.56	281.2	307.79	314.56	312.37	318.82	326.96	343.63	320.84	346.55	342.67	355.85	352.45	340.28	355.55	216.7	226.72	218.71	225.73	222.13
0	0	4.5675	0	0.63007	10.485	8.0013	3.7555	14.679	11.638	20.987	13.554	38.843	31.837	42.481	55.111	56.608	60.42	66.97	69.815	71.785	81.48	83.446	96.922	101.64	114.01	136.9	133.9	152.67	147.4	148.98	168.44	201.58	191.52	202.11	229.05	205.17	219.77	223.16	219.56	240.7	235.62	246.85	262.66	244.7	236.32	245.5	241.62	242.53	231.52
0	3.731	0	0	4.8736	0.38288	4.4924	14.161	35.172	56.127	107.3	143.1	243.23	271.69	324.9	380.26	418.05	456.17	548.51	715.82	605.52	813.33	832.72	900.87	927.58	952.38	980.6	988.79	1025.3	1052.1	1042.3	1052.6	1073.8	1079.6	1066.8	1097.6	1081.1	1094.1	1113.9	1121.6	1148.1	1148.5	1134.1	1136	1154.3	1161.7	1077.9	1183.1	1189.8	1176.4
0	0	0	4.0615	1.4881	0	7.2446	5.482	0	1.6558	0	0	0	0	0	2.9356	2.6675	0	0	0	3.52	0	0	0	2.1709	0	2.2457	0	0	0	0	0	0	0	0	0	0	0	0	0	0	0	0	0	0	0	0	0	0	0
0	21.647	2.7195	3.7403	0	6.2813	0	0	0	0	0	0	0	0	0	0	0	0	0	0	0	0	0	0	0	0	0	0	0	0	0	0	0	0	0	0	0	0	0	0	0	0	0	0	0	0	0	0	0	0
0	2.5792	0	0.25587	6.9966	15.906	1.8828	14.224	24.077	38.773	67.103	107.36	173.78	231.27	275.39	349.26	400.57	457.59	487.7	550.29	601.54	626.03	654.15	685.12	696.1	717.49	675.5	675.89	685.81	674.4	727.18	722.48	720.07	731.47	725.51	757.59	732.76	730.5	708.46	709.22	683.88	699.99	679.91	686.88	682.16	683.64	695.45	682.08	680.1	670.07
0	0	0	0	0	3.3096	25.832	1.7071	20.97	35.882	65.037	75.834	189.92	215.95	249.2	258	309.21	358.44	395.91	405.14	409.28	459.07	486.56	376.54	494.3	479.24	531.78	506.85	522.26	543.29	538.35	539.28	539.95	499.58	406.62	392.21	493.59	472.69	513.18	501.89	490.3	464.74	425.07	420.04	413.82	416.34	407.24	424.81	398.89	389.28
0	0	0	0.62776	0	10.036	18.758	54.687	109.83	193.27	289.31	413	536.01	695.72	817.82	934.92	1088.1	1233.1	1387.2	1517.6	1611.5	1716.5	1767.6	1849.3	1970.5	2051.3	2104.2	2110.8	2141.4	2096.4	2137.2	2106.5	2158.7	2152.4	2129.2	2126.3	2115.5	2156.6	2175.8	2185	2139.7	2111.8	2139.3	2163.7	2181.4	2133.7	2108.2	2108.2	2082.3	2142.2
0	9.3531	0	0	0	14.074	0.5851	0	0.11397	0	0	0	0	0	0	0	0	0	0	0	0	0	0	0	0	0	0	0	0	0	0	0	0	0	0	0	0	0	0	0	0	0	0	0	0	0	0	0	0	0
20.669	8.6272	0	5.0513	2.5669	0	0	0	0	0	0	0	0	0	0	0	0	0	0	0	0	0	0	0	0	0	0	0	0	0	0	0	0	0	0	0	0	0	0	0	0	0	0	0	0	0	0	0	0	0
5.5248	8.1912	0.031261	0	0	0	0	0	0	0	0	0	0	0	2.6067	0	0	0	0	2.7263	0	0	6.916	1.8356	8.8454	0.55054	0	0	0	0	0	0	0	0	0	0	0	0	0	0	0	0	0	0	0	0	0	0	0	0
0	0.32822	6.9732	1.7164	0	0	0	0.89778	0.82256	0	0	0	0	0	0	0	0	0	0	0	0	0	0	0	0	0	2.1245	26.352	46.679	67.592	88.076	100.09	127.32	131.69	171.66	153.45	162.46	186.89	183.91	191.82	214.86	235.93	227.6	246.87	254.57	265.34	291.13	307.25	306.97	338.35
0	2.1087	0	1.8421	24.252	0	0	0	4.1209	0	0	0	0	6.8026	3.6475	2.5648	4.0714	0.30823	0	0	0	0	1.8393	0.69796	18.797	17.069	11.298	5.7518	7.5969	12.367	5.7421	5.9993	10.502	5.2656	11.713	10.465	14.63	11.179	20.946	30.159	30.746	16.375	21.885	4.861	28.186	27.11	62.006	57.438	46.743	25.203
0	0	0	0	12.045	57.506	92.013	151	190.67	233.12	281.21	345.33	368.13	408.49	413.49	430.97	465.47	519.09	476.17	495.08	520.33	523.24	505.74	579.04	571.72	553.65	590.07	548.35	566.01	546.72	557.39	547.1	540.13	562.95	539.16	530.97	541.86	527.52	527.78	547.1	527.25	528.44	531.69	527.09	536.43	518.77	550.85	564.85	584.79	585.62
29.1	26.92	0	2.0069	0	0	0	0	0	0	0	0	0	0	0	0	0	0	0	0	0	0	0	0	0	0	0	0	0	0	0	0	0	0	0	0	0	0	0	0	0	0	0	0	0	0	0	0	0	0
0	10.533	0	0	0	0	0	2.3874	6.2838	2.124	0	0	2.3805	0	0	0	0	0	0	0	0	0	0	0	0	0	0	0	0	0	0	0	0	0	0	0	0	0	0	0	0	0	0	0	0	0	0	0	0	0
0	0	0	16.535	7.7338	0	0	0	4.2703	0	0	0	0	0	0	0	0	0	0	0	0	0	0	0	0	0	0	29.335	23.32	29.293	34.222	47.233	65.876	51.559	78.659	79.1	89.91	82.528	119.17	120.53	114.83	89.995	99.485	86.695	81.17	76.611	71.715	81.182	79.295	74.958
0	0	4.264	0	7.1536	0	33.075	66.344	139.98	214.15	287.62	417.13	555.61	676.74	795.84	941.12	1059.5	1216.8	1280.1	1397.6	1402.7	1485.6	1553.6	1610.6	1626.5	1625.9	1701.5	1751	1859.3	1831	1804.3	1819.3	1824.8	1849.1	1805.6	1804.6	1778.5	1819.9	1839.5	1834.2	1754.3	1552.3	1611.6	1706.8	1569.2	1654.2	1669.5	1514.9	1676.1	1540.1
18.791	2.8489	0	0	0	12.198	0	0	0	0	0	0	0	0	0	0	0	0	0	0	0	0	0	0	0	0	0	0	0	0	0	0	0	0	0	0	0	0	0	0	0	0	0	0	0	0	0	0	0	0
0	3.9914	4.3629	0	0	0	7.2517	14.75	41.733	66.777	142.55	213.82	314.61	412.23	474.46	519.3	660.81	739.68	838.09	881.7	737.79	981.44	754.56	1066.7	994	1029.5	1088.3	1041.5	1128.9	1112.1	1130.1	1143.9	1186.9	1193.7	1164.2	1230	1233	1195.5	1213.7	1222	1231.8	1224.2	1222.7	1183	1159.4	1201.9	1182.6	1148.8	1158.9	1110.1
1.6061	0	0	0	9.5853	5.2482	7.1727	15.17	0.06674	6.2607	7.6912	26.81	27.487	36.951	38.813	58.707	69.828	64.123	75.853	89.493	99.78	96.238	104.54	86.724	93.681	99.818	95.338	98.605	89.872	108.15	100.96	95.043	110.04	95.766	85.776	79.849	48.828	29.6	23.739	35.399	22.141	32.62	30.596	21.744	15.543	9.604	11.852	16.864	26.647	17.139
0	0	3.3008	5.3423	5.5787	1.4944	2.3182	20.466	51.144	74.403	126.12	183.74	244.51	303.21	356.19	394.04	451.69	480.71	540.24	550.52	607.92	642.7	702.12	689.52	694.35	689.83	727.65	706.63	730.07	759.7	780.31	802.4	762.24	774.5	762.92	776.86	781.71	798.46	789.69	800.02	809.05	802.22	779.79	777.47	793.54	783.42	807.57	775.87	807.72	790.28
0	1.7547	0	4.7855	6.6291	0.94528	5.2245	8.3303	3.8064	12.492	14.377	20.121	17.116	16.681	30.452	38.466	59.174	60.383	83.105	84.327	98.005	90.42	101.42	89.283	91.898	103.26	81.682	100.31	98.907	111.66	106.87	106.99	113.01	123.31	117.47	119.83	115.91	121.67	117.87	119.21	127.9	154.75	177.58	160.11	159.1	168.41	57.621	61.236	70.355	74.539
1.5168	3.5761	4.0232	0	0	5.1445	0	0	0.56496	1.1016	0	8.6729	3.1172	4.0111	12.841	6.6699	0.36901	0	0	10.072	0	8.1171	3.0874	0	0	0	0	0	0	0	0	0	0	0	0	0	0	0	0	0	0	0	0	0	0	0	0	0	0	0
0.4504	0.81254	0	0	4.1843	5.5724	3.6957	5.3454	3.5672	3.6733	0	0	0	0	0	0	0	4.4157	19.169	13.951	18.081	9.3939	12.004	14.776	26.781	25.245	27.151	24.948	32.836	23.678	27.093	16.718	13.266	14.218	19.807	18.278	18.597	18.359	16.73	22.447	9.0479	26.205	16.271	34.514	13.886	22.765	13.903	17.295	21.906	12.959
0	9.7886	7.4693	7.4043	0	0	0	0	0	0	0	0	0	0	0	0	0	0	0	0	0	0	0	0	0	0	0	0	0	0	0	0	0	0	0	0	0	0	0	0	0	0	0	0	0	0	0	0	0	0
15.64	4.8961	0	0	0.88258	0	5.3484	64.238	157.14	306.44	514.81	695.21	899.14	1158.7	1394.8	1612	1860.4	2106.7	2455.8	2616.1	2662.9	2818.7	2899.2	2946.3	3047.6	3136.2	3136.9	3191.8	3183	3320.8	3151.3	3199.4	3231.2	3298.4	3459.8	3455.1	3506.1	3637.8	3274.1	3267.7	3223.2	3157.6	3291.3	3268.8	3249.5	3243	3209.1	3249.3	3377.5	3452.6
0	0.67479	0	0	5.6139	3.3824	2.1229	0.47767	3.5962	0	0	0	4.2178	1.3034	2.0065	0.68673	3.4092	10.556	17.064	8.8218	24.668	12.265	23.313	19.746	21.548	32.01	23.509	36.437	36.794	57.637	70.841	74.043	79.475	76.703	86.691	94.355	91.248	76.749	76.746	76.78	86.665	88.09	92.817	78.834	93.072	79.426	81.759	78.325	78.244	90.028
0	3.3979	0	0	0	12.515	9.7885	14.251	0	2.2866	4.8227	0	0	0	0.30632	0	0	0	5.6805	11.181	0	0	0	0	6.1059	9.0836	20.629	22.36	18.05	12.183	15.828	10.112	3.2932	5.3478	11.177	18.065	26.018	26.54	14.497	19.275	17.194	22.717	24.93	14.453	0	0	4.999	17.68	24.754	17.945
0	3.2259	1.7038	0	0	1.323	0	4.3451	0.19937	0	0	0	0	0	0	0	0	0	4.5644	3.5091	12.828	11.747	20.447	31.682	25.399	33.097	35.855	45.087	59.847	59.986	72.075	65.992	57.812	87.611	67.721	87.292	69.672	64.064	94.22	87.561	85.853	74.581	78.459	72.025	59.925	73.933	72.568	82.327	92.27	63.453
0	0	0	0	10.62	14.188	9.0445	25.19	35.564	85.805	120.22	167.64	224.22	280.2	374.87	395.29	437.9	467.63	518.03	573.41	538.39	520.97	550.7	520.31	533.35	579.33	594.48	652.41	622.34	596.8	653.75	659.97	714.24	653.06	705.81	666.89	695.38	702.91	657.07	715.8	690.77	647.75	667.16	663.65	680.71	667.74	659.62	631.25	552.22	633.44
0	5.5449	5.4642	0	0	0	0	0	4.0719	0	0	0	0	0	0	0	0	0	0	0	0	0	0	0	0	0	0	0	0	0	0	0	0	0	0	0	0	0	0	0	0	0	0	0	0	0	0	0	0	0
0	0	0	1.7353	7.868	5.5565	5.6278	0	6.3483	3.0036	5.7582	10.033	16.885	18.582	22.412	16.583	32.191	19.455	10.313	31.755	23.103	41.801	48.815	15.417	29.849	26.85	29.01	28.267	16.524	21.975	10.159	18.343	7.9959	0	1.6119	0	0	0.23856	0	0	0	14.663	0	0	0	0	0	0	0	0
6.8345	0	0	0	0.62385	6.3273	1.8214	10.873	0.89777	0	0	13.576	12.762	7.0394	11.911	0	0	7.4575	0	0	0	3.2953	2.2353	8.1989	1.9275	15.669	13.926	11.346	0	14.794	3.7104	8.6552	0	14.526	0	0	0	0	2.9216	7.0083	5.4975	6.5528	12.763	0	14.508	0	7.102	0.63265	4.4706	0
0	0	0.66961	6.4632	2.9919	8.8435	0	8.3813	0	4.1258	5.7847	42.806	46.603	64.295	77.691	89.475	89.897	111.1	102.41	120	132.19	141.38	149.12	125.63	130.01	145.09	131.22	139.83	98.53	102.85	110.95	109.8	122.42	116.68	115.46	150.37	149.52	152.92	153.01	153.58	152.3	152.41	160.39	145.25	158.21	135.81	156.03	140.7	152	156.3
0	0	0	14.432	14.786	7.2273	21.562	38.541	9.838	35.258	34.43	52.557	71.367	91.706	94.61	80.871	82.028	68.275	82.577	93.625	106.44	94.32	6.4272	0	126.69	0	82.431	117.3	116.83	99.144	86.972	95.286	85.211	93.894	62.027	78.32	47.088	60.084	50.445	41.494	61.533	38.161	54.211	35.432	44.906	23.532	24.266	29.922	35.097	25.899
0	4.3542	0	0	10.04	0	1.8942	13.755	5.023	5.7342	0	1.7412	0	0	0	0	0	3.7125	8.0475	6.6475	4.2897	0.017553	0	0	2.6239	0.89166	8.5626	2.2176	0	0	0	0	0	0	0	11.025	2.1335	16.424	9.1315	11.4	12.311	22.364	13.7	25.893	5.5861	9.7775	0	3.2864	0	0
0	0	0	0	4.5257	27.942	41.072	71.59	103.75	114.77	142.73	178.41	209.46	237.09	313.04	359.37	462.86	571.31	690.16	765.88	452.63	994.88	1105.9	1229.2	1263.7	1382.6	1452.2	1546.6	1530.4	1529	1574.2	1611.8	1622.9	1625.8	1640.7	1650.6	1661.5	1693.7	1663	1669.4	1681.5	1682.2	1680.8	1692	1721.4	1681.9	1691	1655.4	1669.6	1661.2
0	0	0	0	23.035	28.072	19.153	17.631	25.425	29.738	36.577	25.456	35.778	25.328	21.447	15.665	9.842	5.8085	0	0	0	0	0	0	0	0	0	0	0	0	0	0	0	0	0	0	0	0	0	0	0	0	0	0	0	0	0	0	0	0
0	5.8982	0	0	0.20247	3.4918	2.6015	13.969	42.945	72.01	94.548	133.07	159.99	179.56	220.26	243.29	283.27	287.09	305.45	313.92	306.18	325.91	327.56	333.1	338.24	326.08	339.81	345.75	347.77	348	333.77	321.24	312.27	319.06	321.15	309.42	308.02	316.37	293.51	291.64	266.28	271.56	262.84	265.79	271.27	259.81	223.09	238.11	204.33	202.22
0	0	0	29.529	0	13.533	22.103	38.967	40.028	49.44	53.436	61.678	74.399	88.495	104	113.75	136.98	160.08	163.22	181.19	186.11	222.55	231.97	271.18	276.55	286.82	305.34	335.88	360.67	352.88	366.36	396.58	395.7	432.81	430.23	456.47	422.25	425.55	427.89	428.03	430.73	406.47	408.75	389.12	395.96	394.56	391.06	386.34	384.31	395.72
0.88792	0.95824	0	0	0	4.4559	2.0365	0	0	0	0	0	0	0	0	0	0	0	0	0	0	0	0	0	0	0	0	0	0	0	0	0	0	0	0	0	0	0	0	0	0	0	0	0	0	0	0	0	0	0
3.0945	8.3314	8.4218	0	0	0	5.7111	0	0	0	0	0	1.7066	18.316	25.971	39.019	41.246	45.305	46.474	62.789	55.855	56.239	58.546	82.58	56.048	60.627	47.498	66.524	77.385	60.985	55.827	45.15	29.527	47.638	34.005	35.975	30.597	34.304	49.478	46.421	47.995	29.252	37.138	30.108	22.628	36.021	16.212	24.359	31.416	21.247
0	1.6472	1.8829	0	13.923	0	3.8127	0	0	0	0	7.7713	0	3.2791	0	12.099	0	4.1756	3.0927	7.7022	12.716	17.315	9.0145	12.52	6.7412	2.784	7.8443	14.688	20.946	21.134	8.8784	10.949	4.0733	18.934	6.687	18.233	16.185	18.994	13.897	20.944	29.92	19.885	27.63	21.716	24.973	30.308	35.891	48.943	51.293	57.142
0.83365	0	0	2.7576	0	7.5766	11.657	32.124	37.414	48.319	76.045	83.794	107.65	131.95	138.81	169.51	159.65	184.2	163.44	200.15	204.79	223.32	235.04	244.36	128.58	141.66	131.25	130.8	119.69	125.45	114.08	111.11	98.855	108.96	103.28	91.295	88.7	80.758	77.6	90.644	72.208	64.212	60.434	51.49	69.248	60.922	62.509	69.547	65.621	60.549
0	0	0	0	1.7418	96.577	0	7.185	16.543	47.679	47.227	6.4396	20.512	29.655	46.309	40.933	52.524	46.255	48.804	40.712	33.263	26.154	20.245	43.28	59.448	75.806	142.45	96.224	127.5	118.27	115.54	95.579	113.36	96.584	106.78	103.66	125.1	64.67	41.486	70.308	46.548	68.54	57.839	54.399	71.76	63.09	56.995	50.321	43.771	41.873
0	0	0	0.37429	5.1754	12.286	19.236	31.631	24.4	24.275	36.687	31.573	29.659	36.429	42.303	32.196	46.886	51.094	71.459	82.706	77.258	85.452	68.644	85.161	97.767	104.31	123.58	99.46	120.74	95.442	98.379	83.236	88.174	89.827	95.7	106	133.76	159	179.41	218.46	195.67	201.34	182.23	155.02	144.35	138.39	133.94	132.2	143.38	157.42
0	0	0	0.61018	4.7503	2.7835	0.9434	2.061	0	3.7896	0	3.3677	10.151	19.527	20.484	19.539	17.461	21.764	16.52	21.138	13.944	16.631	12.523	24.365	17.505	14.922	21.371	43.016	29.178	17.868	22.225	21.745	23.891	55.707	17.973	46.228	23.808	33.996	13.131	14.619	25.993	15.844	13.122	10.554	1.5265	0	0.5278	3.3936	0	0
0	0.92389	1.2698	0	2.503	0	2.4751	0	0	0	0	0	0	0	0	0	0	0	0	0	0	0	0	0	0	0	0	0	0	0	0	0	0	0	0	0	0	0	0	0	0	0	0	0	0	0	0	0	0	0
0	0	0	12.298	8.7876	5.6521	14.891	15.971	14.878	19.193	13.59	17.408	14.65	24.739	19.744	24.599	27.308	0	0.3151	0	6.6584	0	0	0	0	0	0	0	0	0	0	0	0	0	0	0	0	0	0	0	0	0	0	0	0	0	0	0	0	0
10.275	0	0	0	0.044082	8.2017	0	0	35.887	74.893	98.4	124.44	164.57	215.62	259.44	291.19	331.42	351.58	385.37	399.36	414.61	405.45	407.7	428.03	438	423.98	449.7	449.63	449.62	417.39	415.04	434.22	424.82	421.05	406.71	407.72	401.39	408.64	384.91	385.28	376.53	367.4	386.99	289.14	354.83	343.53	264.92	336.89	334.29	333.91
0	0	0	0	3.8919	5.6462	33.022	80.444	171.78	304.15	433.99	622.32	742.25	946.64	1034.6	1231.4	1359.1	1468.5	1594	1690.4	1739.9	1822.7	1837.4	1864.9	1912.4	1918.8	1960.2	1972.3	1911.5	1939.2	1956.2	1924.6	1912.5	1916.8	1907.8	1814	1765	1803.8	1747.2	1597.3	1582	1576.4	1575.2	1745.7	1779.5	1815	1660.3	1821.5	1731.4	1710.4
0	0	0	0	0	10.726	51.352	144.89	217.12	304.83	344.09	430.11	512.55	559.62	653.58	700.15	771.68	797.27	866.37	904.37	901.95	976.18	908.07	960.96	981.65	942.59	986.39	945.5	970.37	936.64	936.1	913.24	971.34	950.35	924.28	934.86	969.75	951.52	962.35	1011	988.89	1006.3	1066.7	1083.7	1100	1104.7	1166.8	1196.2	1197	1218
0	0	4.1068	0	1.2094	0.10638	7.7595	3.1796	6.5549	3.3161	0	4.6365	0	1.8852	4.1336	9.669	8.2827	15.474	19.132	21.203	21.847	33.495	36.773	41.561	36.552	37.799	37.628	28.955	40.939	42.869	45.344	39.498	31.923	39.894	23.009	29.491	25.196	25.61	27.606	25.114	25.579	19.335	23.199	22.308	9.4954	5.1609	1.6584	7.778	8.3883	3.8827
0	0	6.024	0	4.491	6.2785	0	0	6.9746	0	0	10.309	0	0	0	0	0	0	2.4645	14.593	26.619	34.284	42.825	48.338	63.341	49.523	62.234	51.435	51.293	45.072	50.864	72.682	87.968	90.816	111.15	94.571	100.72	103.52	108.34	111.92	105.34	108.24	100.1	95.081	97.495	82.901	80.27	62.942	54.739	34.233
23.433	9.1259	0	2.3346	0	0	0	6.8626	22.298	36.986	82.039	92.827	128.62	154.07	190.28	161.01	230.86	243.57	282.37	253.45	290.28	306.61	268.97	295.3	338.58	366.73	342.57	323.39	307.88	321.56	318.4	302.77	268.03	293.58	282.93	304.28	280.36	277.75	267.33	278.86	251.84	249.06	297.95	286.21	302.06	295.64	296.55	305.89	276.61	261.29
0	3.4955	0	3.6462	7.9377	0	0.4482	3.9273	0	0	0	0	0	4.323	7.3859	3.4459	2.2365	0	0	0	0	0	0	0	0	0	0	0	0	0	0	0	0	0	0	0	0	0	0	0	0	0	0	0	0	0	0	0	0	0
0	0	0	1.924	6.1943	12.203	0	3.5338	0	0	0	0	0	0	0	0	0	0	0	0	0	0	0	0	0	0	0	0	0	0	0	0	0	0	0	0	0	0	0	0	0	0	0	0	0	0	0	0	4.8773	0
0	0	0	4.4749	3.9768	7.4649	6.8425	2.3256	0.41525	7.4266	1.3973	0	0	14.046	14.393	20.699	41.551	31.363	39.929	27.863	35.238	23.779	34.607	27.371	20.41	28.191	17.999	27.559	20.254	22.082	22.393	19.539	13.39	16.179	16.297	21.995	19.027	19.281	13.8	16.849	14.367	13.636	11.012	5.1856	0	0	0	0	0	0
3.8314	0	5.6905	5.9315	0	0	0	0	0	0	0	4.8344	10.977	12.005	23.519	15.068	19.47	0	7.2342	16.579	16.57	33.325	46.861	48.32	0	0	0	0	0	0	0	0	0	0	0	0	0	0	0	0	0	0	0	0	0	0	0	0	0	0
0	0	5.1329	4.4482	0	1.204	7.2818	13.937	19.589	26.168	38.381	55.449	70.02	80.205	121.99	122.11	124.56	139.1	213.9	149.7	169.17	177.52	193.22	202.09	205.17	207.29	214.68	210.9	199.85	190.32	193.49	190.88	201.17	211.14	188.64	171.84	180.63	162.57	170.19	165.68	164.49	159.73	168.56	147.7	159.5	150.28	134.27	82.048	105.9	54.37
37.007	20.258	0	2.1536	0	0	0	0	0	0	0	0	0	8.0898	7.6583	5.8688	24.33	42.9	52.377	72.625	77.548	61.875	55.171	89.774	84.666	69.222	81.62	96.663	93.952	89.705	64.914	81.34	67.16	59.79	60.002	25.295	23.533	25.951	14.805	17.993	0	0	0	0	0	0	0	0	0	0
0	14.693	0	4.6053	24.647	0	0	0	0	0	0	0	0	0	0.78784	13.193	5.6228	7.0898	21.948	34.641	19.338	44.868	33.385	45.339	8.4912	42.211	58.213	69.881	53.432	58.865	52.099	38.177	32.554	17.318	41.985	0	25.103	42.801	11.301	0	0	0	0	10.136	0	0	0	27.114	0	0
11.302	0.16813	0	0	0	2.0645	0	3.2073	0	0	2.1777	3.2465	3.475	11.689	0	0	0	3.3518	0	0	0	0	0	0	0	0	0	1.516	0	0	0	0	0	0	0	0	0	0	0	0	0	0	0	0	0	0	0	0	4.0063	0
0	0	0	0	16.458	5.5116	10.352	3.1465	6.1129	10.599	7.8945	10.642	12.51	21.487	20.183	21.259	14.179	18.624	12.38	8.4651	0	0	0	0	0	0	0	0	0	0	0	0	0	0	0	0	0	0	0	0	0	0	0	0	0	0	0	0	0	0
6.683	13.096	0	0	0	0	0	4.7346	5.2978	2.5089	21.08	28.556	43.922	56.845	84.04	76.748	83.162	93.447	94.199	111.72	117.61	126	134.63	117.26	122.04	113.78	120.65	122.23	113.21	116.67	111.86	106.64	107.17	88.255	106.7	93.905	100.21	117.84	109	128.49	120.35	135.9	122.96	131.07	124.17	123.13	137.3	139.8	141.28	142.14
0	0	0	0.041584	6.5509	2.651	11.377	12.139	14.172	11.64	5.2118	10.885	12.518	5.2677	7.4469	0	0	0	8.127	10.717	0	0	0	0	0	0	0.26086	0	0	0	0	0	0	0	0	0	0	0	0	0	0	0	0	0	0	3.0156	27.253	43.14	61.481	80.705
25.672	1.4852	0	1.6936	0	0	1.9261	28.956	54.25	50.063	71.21	101.66	115.88	158.02	195.9	206.13	249.47	303.45	326.96	400.59	427.08	439.48	450.35	475.72	502.68	488.22	489.32	468.99	525.08	541.63	560.07	548.72	578.07	541.22	532.6	491.43	473.64	485.71	464.79	482.57	518.5	490.31	508.62	517.43	528.3	541.7	571.37	552.06	578.55	588.78
0.85363	0	6.4361	0	0.93611	6.5289	0.057001	0	0	0.49705	0	0	0	0	0	0.28621	0	0	0	0	0	0	0	0	0	0	0	0	0	0	0	0	0	0	0	0	0	0	0	0	0	0	0	0	0	0	0	0	0	0
0.82997	9.0207	13.21	3.1446	0.84178	0	0	0	0	0	29.991	26.672	59.209	64.646	77.026	94.587	128.87	127.5	167.68	158.26	162.56	190.17	254.17	249.37	216.13	278.92	261.96	287.2	296.26	295.11	310.9	325.12	312.43	313.16	338.07	331.44	352.99	301.91	336.36	354.56	356.8	351.96	370.22	362.86	362.18	382.48	406.2	400.83	404.71	401.11
0	0	3.1192	1.4849	5.0267	7.9537	0.44877	0	6.2741	0	0	0	0	0	0	0	0	5.8091	6.1457	10.684	0	2.3555	0.37162	0	16.383	18.091	0	0	2.5448	0	0	0	0	0	0	0	0	0	0	0	0	0	0	0	0	0	0	0	0	0
0	0	1.1132	0	2.0931	7.1894	2.737	2.8218	4.0411	9.8178	6.7854	8.9	0	0	0	0	0	0	0	0	0	0	0	0	0	0	0	0	0	0	0	0	0	0	0	0	0	0	0	0	0	0	0	0	0	0	0	0	0	0
4.8477	7.8932	7.8279	5.5395	0	0	0	0	0	6.626	0	0.037489	6.0491	13.008	12.298	9.8057	12.32	0	6.734	7.9256	17.866	32.456	29.918	37.892	49.094	26.585	54.147	58.011	65.21	60.19	72.234	79.438	72.708	53.946	52.334	50.514	37.217	34.904	39.721	51.029	39.413	23.064	27.82	32.373	33.184	33.043	33.311	37.658	41.196	31.095
147.54	0	0	0	0	0	0	0	0	14.903	72.193	97.017	96.14	129.29	184.5	201.2	219.68	250.07	277.57	294.93	319.43	351.49	353.08	405.57	428.88	460.85	417.22	444.54	476.28	434.19	459.42	467.32	479.41	452.34	459.33	466.32	466	471.3	471.44	453.87	451.14	442.29	476.9	476.23	471.32	447.45	456.46	430.7	468.05	459.63
0	0	0	0	1.0217	1.7359	11.389	27.253	51.328	95.02	114.46	174.14	236.51	285.56	350.61	414.6	478.34	519.37	556.82	622.81	674.46	700.77	761.25	791.41	830.46	843.68	876.56	938.05	958.44	997.5	1021.9	1052.8	1063.1	1101.4	1116.5	1104.1	1116.2	1117.3	1147	1145.6	1180.4	1191.5	1197.6	1213	1210.6	1222.1	1211.5	1194.4	1203.2	1215.6
3.2037	0	0	6.8193	2.8341	0	7.9996	50.847	128.49	226.36	403.55	584.98	742.55	902.57	1125.6	1286.4	1443.1	1577.5	1763.2	1823.5	1924.7	1995.6	2070.7	2126.2	2205.6	2234.2	2280.5	2308	2473	2425.5	2513.8	2483.8	2382.9	2409.5	2409.2	2369.1	2332.3	2403.8	2382.5	2403.3	2364.9	2341.9	2341.6	2326.2	2316.2	2334.9	2294.2	2303.7	2276.5	2286.5
0	0.49104	2.1053	0	0	0	15.589	46.702	100.96	167.86	255.23	378.84	528.18	641.19	778.7	887.59	939.04	1031.8	1218	1296.3	1368.5	1428.2	1484.5	1523.7	1472.2	1429.6	1583.5	1374.1	1447.4	1523.9	1532.1	1520.4	1497.6	1459.9	1431.7	1448.9	1397	1497.2	1445.4	1408.8	1433.6	1443	1443	1458.5	1407.7	1377.2	1353.6	1366.6	1387.2	1362.7
13.986	12.275	1.0591	0	0	0	0	14.015	58.054	80.798	141.98	183.97	235.79	288.27	326.41	392.49	445.93	480.88	518.37	561.74	589.27	600.39	620.27	634.05	664.1	633.78	642.13	661.98	670.9	667.35	657.16	670.14	664.04	669.13	669.54	645.76	657.35	652.96	668.25	666.65	662.99	620.8	615.89	606.5	609.33	611.69	586.83	595.74	580.27	588.79
0	0	0.12141	1.4503	4.7056	5.1236	0	6.8231	1.7352	3.45	6.0408	0.84142	12.973	0.075794	6.1972	0	7.0774	17.85	6.576	13.184	15.156	11.89	21.325	30.404	39.699	41.946	39.465	47.603	46.7	42.068	43.613	53.811	43.969	42.639	57.338	40.111	46.572	15.136	44.314	41.969	28.846	20.296	9.9305	15.261	0	6.1136	0	0.71137	11.542	19.682
0	0	0	0	9.5548	2.057	3.0493	8.8006	0	0	0	0	0	0	0	0	0	0	0	0	0	0	0	0	0	0	0	0	0	0	0	0	0	0	0	0	0	0	0	0	0	0	0	0	0	0	0	0	23.644	44.894
0	0	0	0	6.8509	5.7765	7.4983	16.866	8.4187	11.568	10.557	10.971	7.648	9.9901	22.518	22.257	21.775	16.114	21.237	22.9	31.272	22.459	12.021	22.821	26.115	26.332	29.617	11.701	3.8725	0	21.148	22.92	38.55	49.41	39.918	42.586	56.365	55.653	63.604	59.63	75.806	71.006	52.492	48.529	54.749	46.266	50.574	49.546	50.76	58.623
4.9224	2.9602	5.1878	0	0	2.7431	0	0	0	0	16.513	26.096	38.424	48.689	57.829	80.128	91.593	100.67	106.87	128.09	116.67	131.26	128.66	138.65	145.44	148.73	147.47	165.68	137.23	141.82	150.26	151.01	144.85	146.03	155.73	149.78	146.26	144.16	132.46	155.34	153.08	129.84	116.59	129.2	108.66	109.88	103.41	87.153	100.5	100.25
0	9.2395	0	0	4.2868	12.584	0	0	0	0	0	0	0	0	0	0	0	0	0	0	0	0	0	0	0	0	0	0	0	0	0	0	0	0	0	0	0	0	0	0	0	0	0	0	0	0	0	0	0	0
20.815	13.846	0	0	0	2.6405	6.3267	16.342	17.224	9.2246	8.5013	0	2.0729	8.5537	0	4.832	0	0	0	9.443	0	9.1301	0	11.213	23.759	24.789	34.947	23.318	25.064	14.653	23.477	7.0448	24.038	9.3557	4.3703	25.524	14.199	12.727	0.30118	0.040101	3.9328	0	0	1.6142	2.3599	1.9946	2.7959	0	0	0
0	3.393	2.5061	0	0	0	3.973	3.4704	27.722	15.977	21.078	20.1	24.34	20.276	8.6874	2.3957	4.0501	0	0	0	0	4.4304	6.55	0	0	0	0	0	0	0	0	0	0	0	0	0	0	0	0	0	0	0	0	0	0	0	0	0	0	0
0	5.5548	0	0	6.2932	7.4206	10.352	14.428	32.346	26.741	30.754	44.075	68.81	85.473	102.44	102.82	115.37	114.91	117.28	137.8	160.14	153.09	173	165.86	174.47	190.31	182.91	196.55	185.65	213.91	231.88	240.53	250.02	248.81	268.92	250.56	256.7	279.88	266.22	302.03	291.39	296.58	237.37	221.67	198.38	212.01	205.41	216.51	215.96	207.49
17.175	15.52	0	0	0	0	0	0	3.7474	0	0	0	0	0	0	0	0	0	0	0	0	0	0	0	0	0	0	0	0	0	0	0	0	0	0	0	0	0	0	0	0	0	0	0	0	0	0	0	0	0
0	0	0	0	5.9269	1.3506	12.569	10.404	13.624	17.054	10.423	19.125	27.893	31.606	45.263	45.579	45.478	52.313	53.295	65.735	47.064	35.23	42.727	51.499	64.875	59.82	60.48	48.494	61.042	46.381	102.07	106.6	107.87	113.39	91.861	73.316	60.174	67.558	69.412	63.305	68.237	67.124	61.934	58.784	69.962	57.556	64.625	52.573	64.869	77.561
0	0	0	0.92121	10.81	5.7351	9.2749	22.939	13.742	14.506	17.863	20.68	19.567	18.721	15.921	16.599	18.756	15.451	27.904	24.24	8.7579	9.7504	0	0	1.9553	9.7883	7.3804	10.396	5.0947	0	0	0	0	0	0	0	0	0	0	0	0	0	0	0	0	0	0	0	0	0
2.8956	11.135	0	0	0	0	9.2643	6.4406	9.6428	1.3178	5.5547	0	0	10.338	1.2609	0	0	0	0	0	0	0	0	0	0	0	0	0	0	0	0	0	0	0	0	0	0	0	0	0	0	0	0	0	0	0	0	0	0	0
0	0	0	1.5791	1.8765	4.2282	4.4043	14.212	17.605	20.654	48.443	59.903	82.372	109.32	115.65	145.14	207.38	211.24	253.15	251.63	266.66	265.44	290.15	289.57	292.31	317.27	288.19	315.2	316.5	326.42	341.59	346.18	348.31	348.97	345.86	342.23	342.13	351.07	356.81	361.85	345.12	356.78	348.77	344.74	339.81	343.24	344.7	343.35	312.11	351.31
0	0	0	0	12.643	1.8548	14.3	24.037	38.778	46.953	85.818	108.78	144.31	199.87	229.93	281.99	283.81	330.79	368.1	403.55	411.12	477.26	476.7	500.02	534.22	513.42	519.25	547.48	563.26	583.19	569.93	581.26	608.13	606.86	622.79	588.32	625.88	646.31	659.76	695.07	722.23	743	771.75	786.59	795.61	807.42	806.15	822.66	836.59	838.75
0	0.89029	1.4948	0	0.29719	5.5754	0.42742	2.1754	6.1624	2.5369	1.594	0	0	0	13.946	9.6955	6.7343	21.424	26.257	19.035	17.627	41.833	42.441	47.026	65.074	62.389	62.956	81.376	82.577	82.14	89.578	91.762	98.962	95.727	110.85	100.72	114.96	122.05	126.25	113.52	112.26	109.9	103.48	111.91	106.99	114.28	109.87	105.31	114.38	128.56
0	0	0	0	1.9605	30.851	0	36.269	0	0	7.7466	19.51	23.953	36.467	43.981	23.649	30.368	12.335	19.227	25.55	17.325	32.85	19.739	44.545	45.38	62.919	69.658	57.267	55.102	44.11	40.747	39.563	36.534	32.528	0	0	0	0.65946	0	0	0	0	0	0	0	0	0	0	0	0
55.734	31.518	0	0	0	0	0	0	0	0	0	0	0	0	0	0	0	0	0	0	0	4.7739	5.6213	0	0	0	0	0	0	0	0	0	0	0	7.3891	13.201	42.401	37.42	24.381	31.808	0	0	0	0	0	0	0	0	0	0
25.5	0	0	1.3705	0	0	0	0	0	0	0	0	0	0	2.4771	0	9.6604	29.349	57.326	69.684	69.04	55.394	78.432	120.13	121.33	140.34	156.18	174.25	185.99	179.66	204.32	207.7	203.64	218.46	227.32	193.9	196.15	201.42	202.11	189.78	173.19	183.61	175.77	178.61	203.31	181.33	191.78	175.08	154	161.23
0.58294	0	0	0.63586	0	0	14.37	32.623	66.076	106.19	149.22	224.11	288.68	350.91	388.04	465.48	511.45	601.25	680.34	715.7	755.73	787.14	804.04	866.75	848.85	874.81	893.05	918.46	936.93	982.23	1003.1	1046.1	1083	1103.9	1131.8	1066.2	1151	1187.8	1221	1260.1	1303.8	1327.6	1359.1	1344.3	1398.9	1394.6	1457.4	1450.7	1448.1	1490.6
0	2.0131	0	0	0	1.093	0.14353	0	4.0855	1.9644	1.9596	0	0	0	0	0	3.8657	0	0	0	1.1354	0	0	0.17832	5.7643	5.2297	0	1.1692	0	5.9805	10.813	4.8429	3.6473	17.249	7.794	7.9413	6.0427	19.128	10.077	15.469	22.175	15.45	18.123	9.3735	9.1867	6.9421	13.49	12.658	15.411	23.133
0	0	0	0	18.374	9.3822	14.906	14.216	18.165	13.366	11.795	5.1442	18.164	19.539	23.949	24.418	18.18	25.956	31.94	33.188	33.438	48.241	52.636	62.267	70.788	65.318	61.714	50.222	53.888	70.991	63.649	57.644	64.49	60.337	60.862	52.003	48.458	38.266	39.426	50.919	59.093	51.54	45.812	39.53	33.972	36.213	44.181	35.995	44.308	63.182
0	0	0	0	9.9984	4.0692	0	2.2229	3.2789	1.796	9.1563	20.85	50.617	58.322	75.73	97.835	120.47	136.4	130.39	154.77	163.58	209.43	203.06	226.39	238.16	234.76	251.94	259.1	263.43	233.03	238.65	243.74	243.83	226.4	244.28	232.82	237.42	222.98	222.35	235.07	232.39	237.89	241.4	221.97	223.73	214.6	219.52	222.12	226.4	216.57
0	1.0555	0.4713	0	9.9055	0	8.962	25.506	62.775	126.05	183.06	258.27	347.03	465.19	539.12	651.81	741.5	820.64	892.25	983.83	1075.2	1203	1235.2	1272.3	1325.7	1322.4	1426.7	1417.2	1462.9	1457.4	1456.9	1492.3	1442.9	1490.5	1450.9	1511.9	1499.5	1469.8	1481.5	1452	1487	1477.8	1448.6	1381.4	1427.6	1438.7	1425.3	1438.2	1463.7	1465.2
4.6645	2.1834	0	7.8677	0	0	0	0	8.9604	18.722	33.413	40.87	61.753	98.418	145.2	175.48	195.61	224.52	226.35	260.95	345.67	200.08	284.6	375.78	390.57	381.23	440.95	429.55	451.62	481.33	478.54	502.7	488.41	501.84	514.67	487.8	489.57	480.83	492.76	480.83	470.51	462.54	456.75	467.13	458.19	450.3	443.66	440.65	431.83	431.49
0	0	0	0	3.7737	6.0235	21.412	71.21	117.72	178.89	261.48	357.96	405.72	529.95	622.33	704.58	804.74	920.85	997.39	1076.6	1093.8	1109	1107	1175.9	1233.1	1206.2	1288.9	1283.6	1383.1	1302.1	1277.8	1265.5	1322.1	1307	1278.6	1273.2	1325.6	1320.6	1306.6	1307.1	1287.2	1246.6	1253	1239.2	1208.9	1236	1223.3	1210.9	1203.3	1182.1
0	0	0	0	12.014	15.547	9.9789	22.014	12.673	0	0	0	0	0	0	0	0	0	0	0	0	0	0	0	0	0	0	0	3.7515	0	1.9274	0	0	0	10.316	0.68564	18.798	18.522	24.016	26.5	25.9	35.382	40.287	51.959	38.466	37.79	36.353	37.999	40.817	34.84
0	0	0	2.4841	1.2008	9.8027	10.216	22.804	36.729	68.02	111.83	146.53	195.95	246.17	303.51	305.76	340.89	363.83	401.91	382.86	474.14	330.52	319.44	307.49	300.41	298.85	345.15	370.44	385.68	367.15	391.49	392.14	386.63	391.8	413.14	387.87	389.89	379.58	389.02	390.63	398.57	397.99	385.59	378.91	374.19	356.25	371.38	359.3	366.54	377.71
0	0	0.44054	5.7244	5.3446	3.2412	2.2772	3.0096	6.0316	1.3714	6.8123	2.2246	1.8942	0	0	6.9786	0	0	2.1404	8.8051	12.68	18.669	13.855	28.721	22.642	33.421	24.438	41.465	25.057	44.292	40.089	45.317	51.672	48.143	53.525	53.994	62.989	47.457	53.673	45.342	50.597	37.852	43.723	45.811	53.489	41.625	46.728	51.651	56.121	57.259
6.6697	0	0	0	0	1.1891	0	7.5243	0	0	0	0	0	0	0	0	0	0	0	0	0	0	0	0	0	0	0	0	0	0	0	0	0	0	0	0	0	0	0	0	0	0	0	0	0	0	0	0	0	0
12.967	5.7536	1.1128	7.2887	0	0	0	0	0	0	0	0	0	0	0	0	0	0	0	0	0	0	0	2.6089	2.44	0.91883	4.3193	9.5079	13.051	22.122	19.586	27.752	23.195	14.627	21.389	32.404	51.275	49.643	45.489	49.665	49.123	37.105	30.37	40.416	33.125	31.159	27.923	39.195	42.614	32.307
0	0	0	6.275	8.445	4.1913	18.716	32.708	25.405	24.432	28.875	22.239	23.044	23.799	18.08	24.746	13.395	14.098	16.874	8.222	8.3441	5.5266	0	1.4205	6.9636	0	11.029	0	0	0	0	0	0	0	0	0	0	0	0	0	0	0	0	0	0	0	0	0	0	0
0	0	0	0	2.3419	10.097	3.4405	16.978	32.093	62.945	90.709	129.79	174.97	236.51	253.12	308.29	366.46	387	452.77	467.47	497.76	507.65	525.22	550.64	560.62	547.58	546.84	564.23	576.85	604.31	604.82	602.57	610.81	583.23	603.75	596.48	610.59	585.69	563.48	577.37	595.83	612.77	591.84	600.71	567.39	570.34	576.72	564.47	568.83	569.89
0	0	2.0016	1.0865	16.992	8.6286	8.0456	2.2917	5.2723	17.521	4.8592	0	0	2.8278	9.3386	0	0	4.1835	0	0	0	0	0	0	0	0	0	5.1821	0	0	0	0	0	0	0	0	0	0	0	0	0	0	0	0	0	0	0	0	0	0
3.422	5.2803	0	0	0.32265	0	1.6989	7.0059	6.3932	6.0315	14.631	44.921	61.15	109.79	158.39	212.46	290.79	315.51	406.41	454.53	485.15	535.87	553.88	608.37	673.25	664.51	671.59	705.95	720.77	735.25	720.41	731.34	722.34	721.46	733.78	731.79	711.83	745.74	713.3	719.44	754.31	766.18	737.18	774.61	769.63	785.91	791.05	777.06	762.38	761.36
3.3844	0	0	0	0	9.4391	3.7757	21.145	19.003	18.774	27.709	35.766	45.972	61.111	54.085	68.163	61.472	91.218	79.969	87.675	92.845	105.37	86.407	89.766	87.59	88.484	86.032	84.18	85.006	102.28	102.34	95.069	94.753	102.62	86.362	94.98	85.001	79.804	96.817	103.9	119.3	115.64	119.52	100.99	121.31	107.89	106.71	113.27	117.63	129.24
0	0	0	3.9006	18.7	26.406	28.605	40.178	36.486	37.399	41.293	48.484	43.733	26.46	37.755	35.335	53.02	43.479	56.689	41.385	44.942	28.864	41.753	37.371	31.927	25.937	20.75	23.235	21.953	15.297	10.209	6.7589	4.508	4.7976	4.9472	0	0.84282	0	0	0	0	0	0	0	0	0	0	0	0	0
0	0	0	3.234	9.4831	17.44	19.59	21.389	34.987	58.063	69.06	104.71	110.64	133.83	171.69	208.65	203.97	238.22	265.78	293.16	303.04	304.88	303.88	325.27	341.41	358.23	370.48	356.11	350.82	373.54	391.95	366.86	375.32	416.11	383.47	383.57	366.45	363.02	383.04	373.46	383.74	372.54	377.43	388.84	397.86	366.9	383.58	374.26	380.53	387.96
0	0	1.0335	0	3.4337	4.735	13.646	10.695	18.139	12.172	16.134	15.659	2.6253	13.281	5.7739	7.0463	6.5801	7.7821	16.831	15.132	18.449	19.906	14.168	17.748	18.123	16.777	5.1107	20.458	19.881	21.832	28.293	38.691	52.086	74.802	66.804	58.1	46.243	44.682	59.773	53.058	54.097	31.571	43.729	39.237	19.964	19.898	23.223	27.619	28.501	19.989
0	0	0	2.9081	8.2104	8.0772	13.802	21.014	28.483	26.812	33.059	30.685	59.982	68.119	78.541	77.829	87.462	108.73	90.393	111.85	109.87	120.9	123.93	138.42	136.55	123.04	125.67	119.56	111.83	134.12	126.95	122.86	126.89	118.64	112.48	112.84	104.36	105.81	104.77	113.42	117.77	101.81	86.212	70.411	56.856	58.085	70.159	57.658	61.321	65.717
33.894	4.7114	0	0	0	5.3965	0	0	0.99459	0	0	0	0	0	0	0	0	0	11.467	17.208	0	0	0	0	0	0	0	0	0	0	0	0	0	0	0	0	0	0	0	0	0	0	0	0	0	0	0	0	0	0
0	0	0	0	0.72891	11.41	8.5313	17.074	10.41	8.2407	4.5324	15.453	10.721	12.402	11.597	20.842	20.158	32.724	14.053	17.578	17.745	26.67	17.658	24.017	17.927	21.338	26.879	26.522	19.22	34.269	20.528	25.526	31.696	47.57	27.437	26.563	24.72	17.891	15.703	16.696	0	0	0	0.73204	46.729	51.094	39.595	46.914	61.877	54.361
16.476	6.1935	0	0.61055	0	0	0	28.243	72.892	126.75	187.04	288	346.8	418.33	525.67	586.54	643.83	690.1	795.19	875.41	943.17	987.81	1039.3	1069	1130	1129.9	1156.9	1188.5	1060.9	1044.5	1014.5	1080.5	1100.8	1050.7	1074.9	1072.4	1082.4	1100.6	1065.3	1126.4	1121	1140.1	1155.9	1163.3	1179.3	1205.2	1172	1208.4	1203.4	1186.2
0	0	0	2.2483	0	6.7842	13.042	31.705	73.839	128.17	165.83	253.8	318	414.82	480.32	523.59	606.98	640.59	728.52	759.66	784.62	782.46	777.87	773.79	830.34	848.08	828.35	857.09	866.8	883.48	904.05	938.29	919.01	977.88	1025.7	1031.5	973.35	1007.4	1029.9	1056.2	1076.1	1057.5	1028.6	1054.2	1054.3	1045.6	1046.2	1040.9	1055.1	1053.7
2.3896	0	0	0	0	2.7442	8.528	16.523	9.4039	9.0883	8.0368	14.318	13.276	15.04	2.7122	13.644	5.9907	29.474	17.101	25.753	23.936	35.583	36.908	38.593	41.71	55.27	49.76	60.311	64.733	63.172	57.051	60.611	46.698	76.698	61.283	61.806	58.826	50.481	53.104	60.042	63.848	53.876	50.537	42.446	57.091	48.028	58.792	54.041	60.101	60.887
0	0	0	0.16691	0.19085	14.781	3.6326	13.014	3.2183	8.5801	0	0	0	0	0	0	0	0	0	0	0	0	0	0	0	0	0	0	0	0	0	0	0	0	0	0	0	0	0	0	0	0	0	0	0	0	0	0	0	0
6.826	0	0	16.004	10.861	16.82	0	0	36.981	48.803	42.703	57.841	52.718	45.624	51.964	58.268	61.159	47.094	33.021	30.887	32.047	28.57	34.075	15.775	26.163	17.418	20.046	18.682	1.7879	0	3.1025	0	0	0	0	0	0	0	0	0	0	0	0	0	0	0	0	0	0	0
17.021	30.9	0	9.7621	0	0	0	0	0	0	0	0	0	0	0	0	0	0	0	0	0	0	0	0	0	0	0	0	0	0	0	0	0	0	0	0	0	0	0	0	0	0	0	0	0	0	0	0	0	0
0	0	3.4789	0	11.399	15.985	10.868	4.2508	21.375	25.831	28.195	26.142	45.018	63.712	74.508	74.641	93.31	95.214	93.329	89.278	86.15	105.27	90.4	84.26	93.153	86.506	75.167	86.891	100.65	91.298	80.745	93.786	86.304	83.515	76.735	81.869	84.735	85.696	66.652	79.129	55.848	68.867	65.574	69.042	55.407	57.783	46.562	49.243	41.759	43.268
20.534	7.943	0	0	29.683	0	0	0.49464	22.335	25.326	27.609	23.897	74.402	105.26	151.87	162.6	199.56	256.06	323.44	395.86	431.78	477.76	519.92	497.56	500.43	561.05	509.56	574.87	547.44	546.8	580.79	571.3	597.86	569.92	609.69	596.94	715.59	702	644.3	489.95	332.77	327.34	355.56	351.06	360.57	350.34	356.71	353.15	332.07	328.8
0	0	0	0	7.9382	6.4933	0.62907	0	15.31	25.613	39.217	44.651	51.734	64.479	69.573	91.437	89.663	100.29	113.8	133.53	130.43	135.71	88.405	95.542	95.7	83.808	78.457	118.23	118.84	124.12	128.67	124	140.12	106.78	117.2	107.08	90.035	73.705	95.054	84.487	100.59	111.2	102.09	107.39	109.66	107.1	81.903	114.94	143.68	139.85
0	0	2.3364	0	0	5.1895	16.54	44.457	81.356	122.81	190.95	271.21	334.73	428.23	510.57	613.11	681.8	736.74	791.74	862.08	889.32	933.5	975.9	1025.2	1068.2	1074.4	1084.4	1099	1169.3	1151.4	1151.7	1181.2	1155.3	1170.7	1154.9	1173.7	1168.6	1181	1185.8	1165.9	1204	1188.5	1175.1	1195.2	1169.9	1168.6	1150.6	1134.6	1147.1	1163
0	0	0	2.3761	2.2328	5.0151	5.9283	4.699	2.0067	6.2125	18.126	26.177	28.762	38.928	33.692	39.988	14.028	18.982	22.276	19.091	18.53	14.121	25.368	19.177	25.011	33.935	17.508	25.425	13.901	13.468	27.172	18.763	29.867	22.827	27.738	20.568	21.328	17.031	6.6531	5.3047	14.125	0	0	0	0	0	0	0	0	0
0	0	0	3.4354	11.131	0	2.2642	0.020604	12.422	10.454	10.779	16.746	17.138	23.205	14.717	32.016	22.729	24.843	21.013	28.409	23.384	26.816	27.399	41.652	38.765	52.439	41.707	45.975	39.828	49.998	51.047	46.065	60.297	58.23	64.8	56.604	69.561	49.228	48.923	62.776	74.604	75.995	86.831	97.481	99.884	93.079	112.93	102.09	126.72	123.87
0	0	6.34	11.287	4.92	9.8595	8.8197	19.568	25.733	19.911	17.255	22.838	12.786	26.139	13.513	9.7722	9.3422	3.9052	0	0	0	0	0	0	0	0	0	0	0	0	0	0	0	0	0	0	0	0	0	0	0	0	0	0	0	0	0	0	0	0
18.988	8.7543	0	0	0	0	0	0	11.382	3.8814	14.246	22.9	23.067	32.41	27.641	49.489	56.926	67.87	69.503	83.103	90.027	96.854	94.059	97.371	107.61	103.38	107.04	117.45	100.39	94.203	93.265	87.459	52.677	36.831	33.84	54.716	53.342	63.28	55.885	61.794	58.297	68.724	66.159	68.213	77.056	85.993	87.228	93.996	74.888	71.202
0	0.41743	10.495	0	0	0	28.574	61.847	135.97	226.39	353.98	481.46	639.96	788.89	938.87	1084.6	1237.2	1344.8	1465.4	1541.2	1674.3	1720.7	1805.6	1857.7	1915.1	1937.2	1933.2	1965	2021.9	2013.2	2039.1	2060.3	2042.1	2059.6	2066.4	2051	2040.2	2058.9	2053.5	2018.1	2058.3	2012.5	2054.6	2015.6	2027.6	2058.3	2052.3	2072.8	2056.2	2031.3
0	0	0	0	1.9254	7.8014	13.288	30.331	22.039	20.996	27.508	39.372	34.331	40.316	44.183	43.765	50.31	53.892	72.838	85.677	84.719	80.595	86.799	109.13	118.74	125.4	126.62	134.34	117.79	108.46	104.86	100.82	98.387	102.99	134.91	192.35	259.93	224.99	267.81	235.01	243.91	229.86	232.09	203.11	193.37	185.86	181.73	180.85	179.6	170.04
23.087	7.9729	0	0.023224	0	0	0	0	8.4472	7.6254	12.212	11.816	18.288	8.8971	10.984	19.901	29.377	30.435	29.241	29.63	19.62	26.634	22.456	19.853	0	0	0	0	0	0	0	0	0	0	0	0	0	0	0	0	0	0	0	0	0	0	0	0	0	0
4.7636	0	0	2.4627	0	6.3488	3.332	8.8688	16.162	0	9.0242	13.619	9.1857	20.07	10.779	26.49	30.244	45.544	48.192	44.089	38.402	58.538	54.202	57.83	56.06	67.175	58.831	68.505	55.504	85.24	82.4	97.12	63.039	74.88	75.455	69.398	70.661	56.125	73.863	68.459	70.36	77.566	72.672	51.63	73.66	59.601	73.896	81.204	100.64	113.6
0	4.5119	0	0	1.3683	2.8148	0.75295	29.276	39.418	105.2	181.29	298.94	399.45	496.01	618.96	715.82	822.54	878.39	972.3	1078.2	1053.4	1164.5	1068.3	1261.7	1330.9	1311.1	1339.7	1348.9	1353	1350	1360.5	1343.1	1326.2	1326.7	1308.4	1297.5	1307.6	1308.3	1279.8	1325	1285.5	1269.7	1278.2	1288.7	1253.4	1244.4	1243.9	1215.6	1204.4	1216
16.186	4.8631	0	9.0856	9.1513	0	0	0	2.4186	0	0	0	0	0	0	0	0	0	0	0	0	0	0	0	0	0	0	0	0	0	0	0	0	0	0	0	0	0	0	0	0	0	0	0	0	0	0	0	0	0
0	3.1365	0	0	1.2835	0	9.1877	8.472	14.222	16.347	26.961	47.293	50.931	91.133	98.921	137.7	139.26	146.32	177.34	183.5	199.98	191.03	192.89	217.86	216.9	222.2	224.62	216.33	217.64	223.75	196.99	202.74	226.66	219.06	208.26	199.86	215.9	210.22	206.78	205.52	197.6	184.3	196.12	175.59	164	165.4	154.46	141.65	161.62	157.55
0	0	0	0	4.0919	0	12.726	13.24	10.336	3.6714	14.6	2.9417	0.85839	10.697	4.9957	7.1431	10.131	5.8227	16.618	12.064	10.397	12.713	7.3757	12.65	22.964	14.111	22.569	20.21	19.002	10.377	28.821	22.29	6.1336	26.21	40.821	73.294	115.89	161.26	193.42	224.11	258.65	337.99	374.33	438.14	502.92	543.16	590.47	656.57	722	739.71
0	0	0	0	4.6823	9.1483	21.027	16.847	6.9936	10.792	8.5409	0.073932	7.294	0	7.2244	7.1164	0	0	0	0	1.3518	0	0	3.0843	5.9897	3.7228	8.2965	4.7974	8.6192	3.2943	6.2382	12.285	15.139	21.249	4.9484	17.449	19.95	39.58	61.777	57.332	71.336	62.325	76.858	77.016	86.795	72.881	16.392	8.4838	21.146	26.576
23.257	16.529	8.2583	0	0	0	0	0	0	1.3307	0	0	0	0	0	1.0883	0.95975	9.2901	19.25	25.791	18.994	22.561	20.856	35.503	39.268	45.092	57.156	73.042	0	0	0	0	0	0	0	0	0	0	0	0	0	0	0	0	0	0	0	0	0	0
0	0	0	15.038	5.9555	7.3862	11.522	12.982	37.691	83.063	114.83	159.02	202.41	259.57	300.5	342.15	402.11	439.39	483.57	519.46	576.28	576.64	607.04	628.9	631.45	651.52	668.58	681.63	683.67	694.92	708.52	724.61	720.75	719.68	727.13	730.98	700.02	726.21	681.86	692.26	683.45	664.68	681.29	645.8	651.11	655.08	637.45	632.18	623.83	607.17
0	8.4299	1.8562	0	0.56831	3.3359	5.425	0	0	0	0	0	0	0	0	4.194	0	0	0	7.6027	0	0	0	7.2329	0	4.5144	0	5.0127	11.121	14.016	6.1379	11.251	1.4422	12.616	13.042	21.671	19.026	15.826	32.715	36.48	19.818	7.7482	16.143	2.9638	0	0	0	3.3635	9.2261	4.0065
20.684	24.835	0	0	0	0	0	0	0	0	0	1.7136	0	6.9086	0	10.287	16.153	17.717	15.167	15.878	14.527	6.0235	6.2983	14.659	13.224	17.045	17.688	0	4.7772	2.2894	16.447	34.146	35.606	38.997	26.339	10.006	12.009	0.72897	0	8.7175	3.8206	0	0	0	0	0	0	0	0	0
16.618	0	5.8703	0.21777	0	10.2	7.1356	21.913	56.491	73.612	118.52	170.25	222.01	276.67	315.96	358.51	379.35	415.47	435.01	477.12	506.18	556.34	564.83	605.34	597.38	598.69	610.59	615.79	625.28	663.58	662.83	669.07	662.65	681.93	669.52	676.07	692.79	665	697.09	694.36	689.28	681.59	685.3	658.66	667.25	640.48	653.78	635.38	652.32	662.68
0	0	2.4374	0	1.4088	5.675	9.5155	20.055	40.513	64.878	85.738	142.38	155.7	201.87	225	250.58	268.44	301.87	332.3	334.39	361.94	377.5	370.93	379.71	406.84	414.38	404.23	414.25	409.72	411.34	422.34	406.05	420.3	412.35	398.48	409.01	386.79	379.7	386.29	366.84	375.03	368.15	372.51	369.98	366.6	339.19	339.96	329.94	343.6	340.6
0	6.4333	0	0	2.5851	0.83079	2.258	6.2197	11.835	16.175	22.967	37.486	38.352	54.392	56.751	57.282	70.413	96.903	113.36	128.86	122.61	114.6	111.48	116.79	134.07	136.5	147.64	124.54	109.72	110.27	99.738	98.581	84.888	91.813	76.023	85.334	82.32	76.333	76.738	75.708	70.616	85.013	99.136	108.66	94.56	91.545	90.58	83.881	85.6	84.597
0	7.2671	17.113	8.873	1.4605	0	0	0	0	0	0	0	0	44.915	74.453	97.469	130.26	118.46	129.89	164.06	166.92	183.73	205.32	212.11	137.49	128.08	131.02	153.84	138.76	139.98	131.55	132.2	143.99	163	141.84	161.65	137.66	131.22	125.48	125.45	127.58	125.3	130.56	105.62	106.94	98	93.267	108.41	92.862	91.008
22.87	0	0	0	0	1.8923	13.143	22.876	24.742	39.48	45.175	31.732	55.853	62.792	72.262	87.557	100.25	104.6	118.85	123.92	122.17	132.69	130.79	142.34	137.37	146.91	150.88	134.73	134.41	126.33	131.06	117.35	130.84	117.38	112.01	116.64	118.82	114.98	125.39	123.4	116.79	116.36	121.35	117.27	127.02	120.29	111.08	93.037	91.439	84.767
0	0.62489	0	0	8.0658	3.1109	6.7042	5.4261	2.7627	0	0	0	0	0	0	0	0	0	0	0	0	0	0	0	0	0	0	0	0	0	0	0	0	0	0	0	0	0	0	0	0	0	0	0	0	0	0	0	0	0
0	0	2.8679	0	5.1775	8.7289	3.2129	49.386	96.023	168.3	252.93	361.25	451.43	548.83	657.66	751.48	898.68	936.24	1038.3	1019.2	1098.1	1151.9	1165.4	1182.8	1226	1246.9	1215.6	1272.7	1274.2	1246.8	1252	1254.9	1258.1	1265.4	1271.9	1259	1205.6	1195.9	1181.8	1207.2	981.13	992.31	941.72	968.53	922.13	897.62	969.05	918.21	903.3	915.28
7.1733	0.36525	0	3.1103	0	0	0	16.25	20.432	36.871	60.759	107.92	140	170.14	194.81	236.47	274.25	311.05	301.92	310.22	337.21	365.55	353.85	383.34	404.22	410.22	412.17	443.68	427.63	432.72	417.95	429.72	405.04	442.68	414.92	447.84	429.42	425.86	430.8	431.74	433.72	428.2	425.77	414.72	436.72	426.93	440.48	410.02	432.54	420.77
0	0	0	4.2014	25.144	27.851	4.6064	13.051	63.694	63.209	74.646	102.4	97.161	95.692	115.46	115.89	139.33	104.83	127.57	133.8	104.45	63.339	36.637	36.98	57.287	63.385	48.486	35.953	52.749	36.981	37.121	40.896	25.454	32.035	36.753	10.782	0	0	0	0	0	0	0	0	0	0	0	0	0	0
7.0237	0	0	0	0	5.8237	19.382	2.8831	6.4331	6.0979	2.1815	11.077	5.671	5.3875	4.0902	24.133	4.4634	24.125	15.524	3.811	0	0	0	0	0	0	0	0	0	0	0	0	0	0	0	0	0	0	0	0	0	0	0	0	0	0	0	0	0	0
0	3.6895	0	1.0269	0.88841	0	5.7174	0	0	0	0	0	0	0	0	0	0	0	0	0	0	0	0	0	0	0	0	0	0	0	0	0	0	0	0	0	0	0	0	0	0	0	0	0	0	0	0	0	0	0
0	0	2.0864	0	2.0845	5.7202	1.8251	13.317	28.03	57.115	96.422	147.47	189.32	218.37	277.29	303.37	359.65	402.39	423.35	436.34	465.89	505.61	525.67	554.68	575.9	579.38	590.82	604.09	603.8	624.09	630.95	650.99	617.37	635.43	650.91	649.57	627.67	662.84	637.63	680.73	658.54	663.03	649.23	663.65	652.92	679.2	691.44	686.05	691.28	687.06
0	25.032	10.225	22.308	14.107	0	0	0	0	0	16.201	21.931	69.13	104.55	175.01	170.5	212.04	246.54	261.75	306.63	325.88	340.42	361.13	376.34	396.86	385.07	413.12	370.65	369.46	404.58	434.27	425.99	446.23	448.16	446.21	426.6	443.32	450.15	424.23	415.28	418.02	440.25	436.62	414.35	417.55	417.82	426.76	383.39	395.47	385.44
0	0	0	0	15.925	3.4965	18.557	6.3602	26.908	15.376	15.736	7.6752	11.406	31.567	35.483	26.134	38.533	38.292	41.884	63.036	66.91	87.938	99.202	101.45	104.58	99.731	108.46	93.28	85.61	108.11	97.678	87.529	85.187	81.88	81.394	82.946	84.452	77.266	68.928	89.284	77.931	74.859	70.05	52.312	56.578	56.419	48.732	45.445	33.146	32.48
0	9.8261	0	0	9.7539	4.4245	2.4921	11.33	38.71	80.582	122.89	207.81	297.71	395.03	526.58	581.24	693.73	791.5	826.72	892.47	961.05	1030.9	1073.5	1116.1	1082.5	1168.8	1187.7	1147.5	1220.9	1244.1	1239.6	1252.6	984.88	1295.3	975.7	1219.7	1223	1273.5	1251.4	1223.1	1223	1210.3	1223.2	1231.2	999.51	1207.8	1216	1168.9	1207.5	1198.2
10.98	0	0	1.5719	0	0	3.1043	22.028	15.732	10.552	12.442	19.111	25.698	27.151	41.776	45.916	53.715	87.819	90.718	110.42	220.6	267.7	286.3	315.59	352.74	322.58	395.29	411.45	403.57	445.33	434.84	447.59	466.87	481.31	502.98	512.9	522.63	526.79	560.52	565.88	589.06	588.43	620.76	613.82	630.21	595.57	618.61	621.39	649.67	662.63
0	0	0	3.6688	10.535	6.7089	10.939	20.915	24.323	13.607	12.996	11.653	14.188	14.008	11.236	3.9605	0	0.019988	0	9.3011	0	5.4977	0	10.773	13.278	5.1973	15.956	0	0.25347	5.3086	21.9	46.064	84.102	67.504	115.51	127.11	181.72	217.3	254.52	276.25	299.31	361.17	372.12	351.36	439.71	417.77	468.36	496.64	466.45	575.68
0	0	1.3725	0.17971	0	6.9589	0	15.212	12.363	9.5384	12.854	22.877	25.348	28.38	9.1362	18.089	17.894	34.562	28.737	15.452	20.628	33.627	24.895	29.273	30.295	37.561	41.12	45.214	23.051	46.218	38.747	36.065	22.486	42.853	39.348	37.627	29.993	34.559	37.446	47.169	54.638	72.643	82.544	102.82	128.73	148.59	177.32	184.11	213.61	232.85
0	0	0	8.9467	0	0	4.3119	8.075	10.307	18.665	24.851	45.483	52.742	58.837	83.871	86.013	102.46	112.82	148.45	152.93	150.36	161.59	168.55	182.3	198.2	205.47	238.96	230.43	241.96	235.27	218.13	237.93	224.64	225.96	233.17	230.01	243.82	246.44	237.88	252.3	265.51	266.84	255.02	262.67	253.49	255.3	257.18	257.9	244.99	246.19
0	0	1.0578	1.7621	4.8238	13.927	0	0	0	0	0	0	0	0	0	0	0	0	0	0	0	0	0	0	0	0	0	0	0	0	0	0	0	0	0	0	0	0	0	0	0	0	0	0	0	0	0	0	0	0
0	6.0405	0	8.7009	12.674	10.842	0	0	15.536	12.485	1.9614	3.1961	15.589	12.415	9.1563	8.9037	14.888	33.749	25.499	18.13	7.9611	8.0745	12.805	37.108	15.67	15.355	16.49	22.685	5.4917	0	0	2.769	8.2979	0	0	0	0	0	0	0	0	0	0	0	0	0	0	0	0	0
0	1.1594	0	5.6605	4.0704	3.4501	0	3.3488	0.15625	5.1662	0	13.428	31.748	21.24	44.519	53.292	61.228	29.999	22.57	23.856	34.444	28.097	26.99	27.101	22.381	0	0	0	18.206	8.3053	0.19121	0	0	0	0	0	0	0	0	0	0	0	0	0	0	0	0	2.8195	0	0
1.5516	0	0	0	5.8528	5.4342	2.357	0	4.8776	10.617	2.8071	12.657	10.452	14.258	31.609	35.743	30.607	48.647	38.593	44.106	25.388	34.834	5.377	3.0594	8.3814	16.643	15.636	14.565	13.955	2.8408	0	0	1.7705	6.7975	0	0	0	0	0	0	0	0	0	0	0	0	0	0	0	0
0	0.33941	0	0	0	7.7509	52.472	122.73	205.55	284.82	388.53	530.21	704.08	837.34	975.63	1128.3	1257.4	1421.8	1486.6	1581.4	1673.6	1792.8	1818.5	1877.9	1944.5	1927.6	2005.8	2014	2121.2	2168.2	2156.4	2206.6	2279	2252	2255.6	2344.1	2354.8	2400.7	2387.9	2382.2	2427.9	2393.7	2441.6	2401	2420.3	2439.5	2436.3	2508.6	2541	2513.3
0.45722	5.1773	10.835	2.9939	0	0	0	10.115	19.177	17.646	27.259	27.544	43.648	24.773	58.047	66.251	82.734	73.767	99.185	93.941	76.538	123.91	132.12	139.02	132.2	127.42	148.97	135.16	146.6	143.68	121.34	123.03	112.32	98.031	86.666	91.322	88.382	86.592	88.852	103.29	80.536	66.283	60.156	60.08	60.803	53.248	47.139	55.475	44.629	40.328
7.1207	9.6752	0	0	0	7.583	2.6427	7.0995	2.9083	5.9448	0	16.724	31.492	35.374	53.666	64.412	81.227	76.663	84.521	110.45	134.35	131.82	155.14	140.49	165.72	175.94	175.58	185.25	195.79	196.74	206.03	235.59	218.4	222.23	234.58	228.31	210.57	250.22	230.58	252.99	236.4	243.62	248.05	242.5	235.25	223.72	231.95	224.93	215.59	233.81
0	0	2.3243	0	5.5615	4.8453	5.6298	5.7391	8.564	2.7119	10.272	4.9423	0	2.3868	0.0070885	6.2131	0	0.12564	1.0464	0	0	0	0	0	0	0	0	0	0	0	0	0	0	0	0	0	0	0	0	0	0	0	0	0	0	0	0	0	0	0
0	10.388	0	0.67409	0	0	5.4807	3.9094	7.8595	11.969	15.153	21.652	14.349	12.107	66.122	61.919	82.921	0	94.697	104.69	128.58	128.49	132.8	161.97	158.11	124.97	145.82	161.16	0	0	0	0	0	0	0	0	0	0	0	0	0	0	0	0	0	0	0	0	0	0
0	0	0	4.6198	7.2789	5.6668	6.8686	12.859	6.082	13.891	0	6.9721	3.0127	9.0506	22.997	28.666	49.644	45.067	57.138	73.224	76.829	85.312	84.287	91.343	117.36	113.32	135.98	121.5	122.34	124.82	142.44	144.16	152.09	160.06	134.96	138.12	137.58	128.97	142.46	129.04	146.75	127.36	158.84	146.29	152.15	141.99	140.1	102.16	112.59	119.22
0	0	0	1.8022	5.0122	0	15.322	13.374	15.005	3.3523	14.008	5.6417	23.532	20.235	34.235	32.788	45.583	44.749	51.3	62.037	61.125	66.146	77.881	84.21	105.02	103.74	104.26	104.69	104.52	111.84	126.17	126.09	135.58	141.54	131.53	139.76	127.31	125.22	143.71	159.94	147.74	146.55	164.12	152.6	148.85	144.07	173.35	162.76	159.21	155.93
0	7.8501	1.6787	0	0	0	10.641	53.089	124.13	208.72	316.4	423.27	493.19	647.05	772.86	854.9	948.94	1005.4	1033.4	1063	1096.9	1217.2	1175.5	1175.4	1194.4	1163.7	1185.8	1175.2	1181.9	1188.5	1149.3	1203.4	1165.9	1161.8	1146.1	1122	1157.6	1143.8	1142	1155	1139.7	1133.1	1037	1128.4	1104.5	1103.3	1118.7	1126.1	1130.3	1130
10.801	0	0	0	0	0	6.4517	5.6355	21.507	16.346	0	19.453	5.0236	50.579	28.544	65.729	60.113	61.603	94.169	104.86	98.806	112.22	109.19	128.87	120.45	130.33	126.12	144.31	119.33	112.24	115.7	118.05	116.85	117.83	110.01	121.32	117.61	120.63	120.31	129.8	119.85	137.8	149.91	144.1	157.88	160.07	174.94	164.11	155.4	154.64
31.975	16.016	0	0	0	0	0	0	0	0	0	0	0	0	0	0	0	0	0	0	0	0	0	0	0	0	0	0	0	0	0	0	0	0	0	0	0	0	0	0	0	0	0	0	0	16.34	24	45.757	62.817	85.812
0	0	0	0	12.556	6.8349	12.517	25.306	13.301	0	2.4034	7.5237	0	1.5113	0	0	0	0	7.5753	12.317	0	0	0	0	0	7.6067	14.751	4.622	15.372	6.4372	3.8927	0	0	0	6.8998	0	0	0	0	0	0	0	0	0	0	0	0	0	0	0
0	0	2.5388	7.1099	3.7984	1.2097	3.9768	10.356	2.5855	2.5907	7.8614	7.5143	5.1765	0	0	0	7.5998	0	0	0	0.19923	0	0	0	0	0	0	0	0	0	0	0	0	0	0	0	0	0	0	0	0	0	0	0	0	0	0	0	0	0
4.7194	0	0	10.087	0	0	0	0	11.412	13.335	24.47	36.439	52.241	51.377	58.956	70.484	97.731	81.683	73.045	72.448	93.895	115.66	118.42	116.58	134.28	118.04	130.61	121.6	130.73	135.4	133.42	127.47	137.1	131.86	132.91	165.56	207.5	220.07	231.27	237.76	210.34	211.71	217.72	214.2	208.81	193.78	205.71	212.25	215.44	219.91
2.4979	7.1704	7.0333	10.021	0	0	0	0	0.66434	0	0	0	0	0	0	0	0	0	0	0	0	0	0	0	0	0	0	0	0	0	0	0	0	0	0	11.09	17.646	15.15	34.155	43.597	47.757	50.825	98.315	129.26	165.53	206.1	263.89	288.15	336.82	393.36
0	11.025	0	0	2.5177	2.1337	12.455	26.86	49.734	71.472	106.67	140.79	220.14	288.89	389.73	415.2	431.05	561.05	583.53	578.41	608.1	768.7	784.62	874.05	848.48	886.28	822.44	844.08	828.18	818.46	837.64	845.52	904.01	882.2	868.13	831.83	788.71	770.57	791.27	732.7	784.02	765.82	753.24	791.15	733.5	768.89	740.52	796.85	705.53	753.02
0	0	0	3.2244	11.186	18.016	25.526	37.468	46.468	74.112	106.18	118.91	151.04	163.69	186.78	205.43	218.95	234.43	229.41	235.47	234.5	232.91	246.13	260.78	271.16	268.89	282.79	292.12	316.44	312.81	325.34	324.63	327.64	346.36	335.67	343.29	347.14	364.86	348.65	336.04	354.59	337.67	249.35	255.06	306.44	305.56	249.93	299.86	294.01	295.87
0	0	0	4.1615	5.6555	16.164	9.498	11.283	14.809	11.659	25.305	28.29	35.77	37.381	37.653	54.671	51.736	61.059	73.99	71.984	71.35	66.549	81.887	92.688	80.143	93.423	76.535	82.776	66.014	93.136	79.079	90.297	92.161	83.822	88.676	85.227	91.563	86.942	74.252	88.388	91.036	88.349	80.463	83.123	92.047	80.772	100.4	83.917	107.19	84.72
0	3.2311	0	0	0	4.269	7.0249	31.111	65.879	90.615	143.7	187.39	245.61	276.06	333.94	387.11	406.11	447.97	495.13	485	516.32	533.68	537.78	564.97	573.59	561.98	568.32	574.03	587.68	562.83	543.88	534.47	533.44	493.05	522.74	535.89	526.45	529.58	519.57	521.4	519.82	487.85	495.78	483.31	494.81	509.82	507.29	527.91	515.4	499.78
6.6537	11.535	1.9806	0	0	0	0	0	0	2.7809	0	7.365	7.2147	31.077	29.683	36.536	33.662	45.143	41.864	60.76	68.51	63.012	51.672	53.947	45.429	59.149	56.897	62.924	52.503	57.666	53.607	62.005	53.453	50.537	62.111	52.53	49.061	65.762	39.398	53.79	40.345	52.863	48.733	46.609	22.072	25.624	29.233	22.556	20.235	16.542
0	0	1.1863	8.6411	3.9976	0	9.0926	9.7096	5.3728	5.5223	0	0.2242	0	0	0	0.63419	0	0	0	0	0	0	0	0	0	0	0	0	0	0	0	0	0	0	0	0	0	0	0	0	0	0	0	0	0	0	0	0	0	0
0	0	0	0	0	32.616	36.901	50.452	77.094	125.87	174.21	203.76	256.54	292.28	357.44	394.48	454.78	483.09	535.7	546.37	596.78	624.25	612.81	654.15	751.84	740.54	756.22	739.62	790.46	777.76	777.84	773.78	793.71	819.25	829.23	798.67	822.92	810.68	819.36	824.13	810.97	799.12	798.91	798.34	783.85	779.67	783.56	775.27	787.74	784.21
0	0	0	0	1.555	6.0613	25.988	6.1001	20.862	8.9583	23.969	14.609	7.179	17.108	0	2.5329	0	0	0	0	0	0	0	0	0	0	0	0	0	0	0	0	0	0	0	0	0	0	0	0	0	0	0	0	0	0	0	0	0	0
0	0	0	3.1913	7.208	2.3493	7.4284	6.3825	0.56443	1.073	0	5.0147	7.7047	10.593	14.948	24.468	23.044	0	0	20.108	32.037	29.055	16.287	18.778	34.701	32.377	26.913	1.6842	7.1676	0	3.5629	0.6002	11.329	3.1991	8.8308	2.7808	3.295	0	0	0	0	0	0	0	0	0	0	0	0	0
0	0	0	0	0.92819	12.098	6.6921	0	0	0	0	0	0	0	0	0	0	0	0	0	0	0	0	0	0	0	0	0	0	0	0	0	0	0	0	0	0	0	0	0	0	0	0	0	0	0	0	0	0	0
0	0	0	0.75429	7.9976	21.028	29.126	54.623	73.412	77.426	86.635	109.68	129.63	124.79	142.29	132.15	143.3	164.99	156.07	180.55	159.36	167.04	185.74	170.46	175.56	183.44	169.2	181.86	171.97	181.6	174.02	178.8	174.09	159.75	152.44	157.47	159.15	164.35	151.28	157.76	153.41	145.43	138.54	144.75	130.17	136.43	117.7	129.06	137.58	124.31
0.019781	0	6.8487	0	1.5603	0	0.36767	0	0	3.0831	8.8714	9.2891	19.19	2.5418	7.4913	19.082	42.15	35.079	50.688	50.939	63.054	45.028	57.538	54.522	72.43	64.895	72.443	79.992	74.223	75.345	84.26	84.276	94.077	103.36	99.372	108.22	121.52	129.47	131.68	141.91	134.72	155.27	149.07	145.45	148.03	155.65	155.79	160.31	145.36	167.25
15.297	10.838	0	0	5.3329	0	0	0	0	0	0	6.2519	25.091	37.052	48.441	50.666	68.256	66.024	75.013	103.33	107.89	131.6	148.46	148.83	274.66	274.16	310.2	322.36	328.52	327.95	325.17	322.02	340.41	342.06	348.2	334.37	328.26	345.18	330.51	346.08	334.85	346.3	333.28	269.98	263.9	275.16	273.47	254.16	267.69	245.56
29.009	0	0	0	0	0.43316	0	16.06	25.714	6.5203	0	0	21.09	35.395	75.255	65.522	86.45	93.041	131.01	154.31	177.24	167.55	182.91	163.03	175.92	198.99	162.94	206.52	215.28	207.8	237.78	204.7	217.22	190.28	210.4	189.66	217.68	227.37	204.6	229.3	198.18	206.04	203.14	176.27	213.45	198.13	194.26	190.82	163.45	161.5
19.213	0.723	0	0	0	0	11.4	16.862	36.662	30.475	57.712	67.377	87.706	120.24	134.14	166.74	198.25	216.71	235.11	258.26	264.92	296.57	271.44	270.63	297.75	318.8	342.3	337.1	343.25	320.39	325.75	307.36	287.92	302.92	293.13	292.84	278.8	280.73	273.66	269.45	262.79	256.73	240.94	223.84	234.78	247.92	247.84	225.6	210.43	228.47
0	0	0	0.86604	12.136	8.7026	10.41	13.528	9.6523	0	3.0773	11.654	18.418	14.06	32.604	41.891	53.455	70.689	93.168	111.32	103.75	109.35	116.43	122.96	139.11	152.18	143.89	154.69	162.23	145.14	145.3	150.89	154.44	152.8	151.53	156.45	202.29	197.82	202.28	226.05	254.04	282.7	307.41	339.29	325.81	350.61	359.59	378.85	375.02	404.62
0	8.9991	0	0	0	1.8476	9.8466	5.7511	13.829	14.978	9.1315	0	0	0	0	0	0	0	0	0	0	0	0	0	0	0	0	0	0	0	0	0	0	0	0	0	0	0	0	1.0979	16.517	0	7.9712	3.3757	9.5065	22.054	34.856	49.445	84.128	102.14
0	0	0	2.1882	4.0428	1.507	10.484	22.353	15.286	15.031	15.807	25.979	21.918	26.415	25.658	38.597	24.141	31.152	24.785	31.671	25.3	31.606	31.028	35.66	35.46	40.355	19.862	32.936	21.748	29.049	41.371	38.989	48.405	46.305	53.301	52.671	56.898	65.087	67.894	68.845	68.812	59.28	71.36	66.115	75.498	62.964	72.894	67.059	87.959	95.608
0	4.7164	0.34708	0.22152	0	4.5676	3.6373	7.1667	6.9923	0	4.5859	14.213	8.4022	24.142	25.582	31.896	36.715	39.032	47.635	53.703	68.307	71.672	75.381	83.934	94.013	95.783	77.28	91.354	111.74	105.94	97.058	88.248	84.843	100.9	104.68	123.08	142.96	156.45	181.81	202.21	231.36	251.69	283.62	303.87	312.05	318.74	354.25	391.41	425.43	430.85
0	0	0	3.4737	8.6128	1.9024	3.232	8.3389	7.1704	7.2228	0	4.9374	9.0687	13.118	8.664	25.958	14.223	0	0	1.6238	0	0	0	0	0	0	0	0	0	0	0	0	0	0	0	0	0	0	0	0	0	0	0	0	0	0	0	0	0	0
0	5.3815	0	2.1049	2.6106	1.2211	0	7.7943	0.8364	4.1834	0	5.5246	11.055	15.386	24.234	34.551	45.335	46.848	67.411	80.149	98.972	107.91	99.788	119.99	128.12	127.63	144.23	136.39	149.21	143.08	138.89	161.7	169.17	182.59	176.52	179.8	181.87	187.28	179.2	190.5	201.72	195.79	221.29	220.63	241.43	250.31	271.84	284.63	300.28	323.76
2.924	2.353	0	0	0	3.7254	8.2507	13.577	27.255	34.095	35.904	0.2678	20.737	37.585	52.019	40.936	64.601	94.703	111.35	77.684	105.78	87.001	85.164	107.98	126.45	146.84	148.84	152.71	171.12	179.71	205.48	176.98	177.28	180.67	204.45	184.61	181.72	189.71	165.46	183.76	171.95	180.34	187.48	193.86	213.06	217.16	211.3	196.17	175.8	191.62
0	2.5661	4.3066	3.4821	0	3.0471	0	0	2.65	0	0	0	0	0	0	0	0	0	0	0	0	0	0	0.74759	18.24	30.627	47.511	74.169	109.26	137.42	164.57	211.39	248.12	288.64	336.63	375.15	433.3	457.61	483.7	474	577.22	605.64	593.53	655.05	623.88	670.04	712.81	742.51	818.71	831.32
0	0	0.77551	1.3538	4.6027	6.9397	0	0	0	0	0	0	1.6148	0	0	0.45703	0	0	0	0	0	0	0	0	0	0	0	0	0	0	0	0	0	0	0	0	0	0	0	0	0	0	0	0	0	0	0	0	4.8106	35.072
2.5597	0	0	0	5.6149	11.081	2.9633	0	0	0	1.9887	0.80404	0	8.6915	6.477	9.8681	0.035299	8.1072	0	2.6176	19.42	14.688	4.0727	0	0	0	0	4.4861	1.4627	0	0	0	0	0	0	0	0	0	0	0	0	0	0	0	0	0	0	0	0	0
0	0	0	0	8.7794	10.579	19.898	20.075	33.452	29.505	36.66	35.62	60.027	68.665	67.9	64.471	64.077	53.828	54.596	61.798	64.461	69.783	80.251	83.457	83.01	75.591	78.611	69.581	67.905	74.207	71.08	77.662	70.778	75.193	86.523	75.395	72.66	82.129	78.22	94.987	96.662	97.666	96.694	95.277	89.369	41.308	54.516	39.301	38.709	45.505
17.403	19.523	21.129	0	0	0	0	0	0	0	10.454	26.188	39.435	54.971	65.638	87.134	100.86	90.181	116.28	101.89	107.84	134.16	139.53	156.83	177	178.12	201.3	254.49	428.28	252.52	235.17	272.94	294.02	351.67	379.98	410.52	451.28	522.98	575.35	615.58	677.8	747.32	799.67	848.76	878.09	939.68	978.09	1043.4	1110.8	1114.3
11.575	8.0824	0	0	0	0	0	0	4.0229	21.094	49.556	91.145	131.29	179.22	256.42	311.19	383.49	453.27	530.63	588.45	630.8	696	759.14	767.56	800.49	847.02	885.49	909.62	923	952.95	977.07	986.54	986.5	965.79	1011.8	997.83	1021.3	1012	997.4	1020	1025.3	1027.2	1030	1034.7	1028.2	1010.5	1026.6	1040.5	1078.8	1067.5
0	14.828	3.2374	0	0	0	8.3794	3.9455	0	0	0	3.4775	0	5.4553	0	10.013	13.313	8.212	0.96579	11.611	10.513	3.0398	15.171	17.072	11.267	6.5792	8.0054	15.224	12.814	24.514	8.3776	6.7856	0.83843	8.6805	1.7642	0	0	3.1348	3.7114	0	0.67885	0	3.0397	0	0	0	0	0	0	0
10.085	21.967	4.8841	6.7921	0	0	0	0	0	0	0	0	0	0	0	0	0	0	0	0	0	0	0	0	0	0	0	0	0	0	0	0	0	0	0	0	0	0	0	0	0	0	0	0	0	0	0	0	0	0
0	0	0	5.4785	79.315	100.67	159.59	234.91	290.84	419.22	525.82	651.53	730.26	844.44	946.02	1044.7	1137.9	1211.7	1190.5	1377.4	1358.1	1428.2	1373.5	1382.3	1453	1478.6	1512.1	1542.4	1517	1527.5	1524.5	1605.2	1570.7	1583	1577.9	1549.5	1550.3	1623.6	1620.3	1637.9	1659.3	1713.8	1733	1761.5	1625.5	1662.3	1731.3	1694.4	1732.8	1705.2
17.697	12.306	30.805	0	0	0	0	0	12.812	7.1347	12.697	62.752	72.653	109.8	121.31	144.14	159.43	180.78	172.26	196.94	197.91	241.22	226.44	236.37	239.81	270.18	327.62	299.87	301.23	301.16	309.91	324.17	347.14	362.52	353.02	444.55	373.38	480.52	448.34	427.58	426.17	447.74	457.85	461.95	445.03	440.83	455.86	486.19	501.26	479.07
0	0	0	6.7363	6.183	13.825	12.321	3.1641	3.8411	18.238	17.46	11.905	24.956	23.977	38.448	41.303	48.734	64.976	58.922	70.133	86.283	110.07	102.31	125	124.67	120.77	137.25	171.62	172.3	184.07	168.4	176.56	169.09	178.58	174.85	176.63	176.15	174.92	168.58	193.32	216.81	203.58	227.06	166.78	148.2	134.24	135.28	140.98	137.62	126.34
0	9.633	0	3.4468	4.0752	5.5258	0	0	0	0	0	0	0	0	0	0	0	8.5821	14.47	30.122	39.334	37.877	36.945	41.075	48.957	44.087	51.975	50.118	33.651	34.462	0	0	0	0	0	0	0	0	0	0	0	0	0	0	0	0	0	0	0	0
0	0	0	12.498	5.0892	2.835	0	0	8.8243	9.0648	16.513	33.322	24.611	25.04	17.221	53.194	58.568	73.919	64.248	92.408	87.882	90.284	98.238	95.102	100.5	94.012	110.01	89.198	80.283	91.615	103.2	116.9	130.55	123.26	101.09	114.46	112.19	143.75	111.2	115.67	111.01	116.2	109.45	92.939	95.191	80.434	85.333	56.999	35.005	29.02
0	0	0	0	2.7743	5.4317	18.325	43.264	88.221	186.09	283	428.76	562.68	744.28	913.83	1088.6	1197.9	1331.4	1501	1780	1836.7	2010.7	2203.2	1844.2	1947.6	1979.4	1999.2	2026.4	2495.5	2020.3	2010.1	2027.5	2442.6	2445.6	2439.8	2036.7	2005.9	2008.9	1966.2	1879.4	1900.1	1901.5	1890.9	1820.1	1823.8	1821.6	1806.9	1794.5	1790.4	1779.6
0	0	0	5.927	5.6406	9.0646	5.3115	24.56	15.679	14.934	18.654	14.505	23.854	26.198	29.22	30.428	42.201	44.801	73.269	102.77	103.4	116.29	118.46	149.69	178.83	192.82	209.41	227.07	259.26	260.08	256.99	271.6	273.3	290.12	339.47	363.23	230.81	180.43	155.75	158.83	160.36	169.55	155.33	171.75	159.28	150.55	150.19	153.23	148.91	155.46
0	5.0164	0	0	0	7.0417	11.896	26.875	30.054	36.104	48.606	77.001	94.657	120.77	138.29	158.88	183.78	196.8	209.23	252.94	251.38	266.49	269.2	292.68	307.03	343.5	356.29	356.55	369.15	370.79	361.16	373.83	375.6	363.92	366.26	383.16	382.9	381.46	390.47	396.83	409.53	439.13	421.38	431.12	441.13	448	464.32	457.48	485.59	487.65
12.22	8.1651	0	12.414	0	0	0	0	5.5318	1.5252	3.2395	2.117	20.296	17.621	25.107	31.252	40.479	37.733	41.973	36.461	51.578	51.044	59.407	50.974	48.432	35.434	41.331	32.275	56.743	56.033	21.587	26.547	0	0	2.0544	0	0	0	0	0	0	0	0	0	0	0	0	0	0	0
15.898	3.1896	0	0	0	0	13.755	55.057	115.41	204.59	301.32	406.21	504.8	632.84	765.52	832.9	885.39	1063.2	1090	1156.4	1198.4	1180.4	1232	1232.1	1315.4	1334.1	1375.6	1413.2	1436.3	1455.1	1453	1471.5	1468.1	1488.8	1506.3	1468.5	1512.9	1509.3	1475.8	1502.7	1519.8	1506.8	1498.5	1479.5	1480.5	1457.3	1454.7	1492.8	1489.6	1461.1
0	1.7941	5.9111	1.2292	0.90477	0.3318	0	0	0	0	0	0	0	0	0	0	0	0	0	0	0	0	0	0	0	0	0	0	0	0	0	0	0	0	0	0	0	0	0	0	0	0	0	0	0	0	0	3.021	18.864	24.806
1.0969	1.1575	0	0	0	4.1669	0	4.8426	19.113	18.734	22.632	28.739	38.554	46.237	55.591	64.899	85.277	98.481	147.34	114.93	135.96	119.85	138.82	144.8	151.71	150.15	140.92	154.23	164.64	163.23	156.65	169.77	161.15	162.85	156.05	162.95	148.65	164.02	152.66	171.03	168.53	159.05	157.49	131.32	139.97	135.08	147.26	172.52	167.03	159.32
0	0	0	1.6455	13.015	16.325	24.871	21.948	19.584	13.06	15.973	29.466	13.886	26.284	24.331	37.262	19.555	21.35	19.495	21.755	15.133	8.315	0.3918	5.2861	0	0	0	0	0	0	0	0	0	0	0	0	0	0	0	0	0	0	0	0	0	0	0	0	0	0
0	0	0	0	12.758	25.55	11.848	8.398	14.948	0	0	0	29.317	39.721	42.451	30.985	30.532	48.196	39.666	41.225	32.668	41.659	33.797	42.309	32.268	27.469	22.139	32.865	12.901	15.836	0	10.626	18.192	0	0	0	0	0	0	0	0	0	0	0	0	0	0	0	0	0
30.386	8.8286	0	0.99933	0	0	0	0	26.728	35.865	78.038	110.45	179.63	252.61	346.82	451.44	516.06	574.54	644.12	734.6	805.33	850.72	836.63	849.77	872.64	854.86	880.54	831.55	852.69	881.64	880.13	889.04	801.81	864.07	809.29	854.26	862.38	857.29	801.51	864.42	830.25	868.83	855.45	876.11	921.62	897.75	917.89	911.16	920.38	758.66
0.59691	4.0661	0	3.1732	0	7.492	3.8802	6.2041	13.903	12.111	10.361	15.093	37.59	40.17	43.099	41.681	37.89	44.568	46.669	46.067	44.581	50.929	41.929	32.149	29.365	38.558	46.401	46.67	40.924	42.959	40.654	58.381	38.861	26.981	36.044	36.847	21.743	51.017	36.613	38.375	33.724	49.169	35.291	30.675	24.03	30.961	33.806	29.909	30.474	20.16
16.434	0	0	0	0	0	0	0.2978	2.0001	1.6027	5.648	0.65032	8.2529	0	0	0	0	0	0	0	0	0	0	0	0	0	0	0	0	0	0	0	0	0	0	0	0	0	0	0	0	0	0	0	0	0	0	0	0	0
0	5.4511	3.424	0	8.2395	0	3.5543	34.813	88.467	153.57	248.89	322.62	511.56	574.93	745.19	867.4	904.85	986.48	1091.9	1197	1252.9	1320.5	1483.6	1444.3	1453	1511.2	1556.6	1541.8	1571.3	1566.1	1559	1563.9	1568.3	1595.5	1578.3	1557.2	1510	1563.2	1544.3	1548.6	1558.4	1558.3	1540.1	1495.2	1207.1	1516.1	1490.1	1517	1515.5	1485
0	0	0	6.1005	7.4981	2.8877	2.0694	16.295	1.3417	2.8553	0	0	0	0	0	0	0	0	0	0	0	0	0	0	0	0	0	0	0	0	0	0	0	0	0	0	0	0	0	0	0	0	0	0	0	0	0	0	0	0
0	0	0	0	3.8927	7.2064	15.2	17.018	22.05	57.946	86.494	115.06	156.81	210.96	253.97	271.62	323.57	368.77	376.67	412.11	464.79	438.37	448.65	505.01	535.15	542.81	570.81	554.76	571.11	575.5	585.16	606.1	602.73	633.29	620.66	639.37	614.97	608.55	608.38	607.37	636	587.07	600.85	618.21	619.84	625.03	632.45	611.88	611.37	606.39
0	0	0	5.7435	22.446	3.2867	13.927	0	4.5871	0	0.054618	0	0	0	0	0	0	0	0	0	0	0	0	0	0	0	0	0	0	0	0	0	0	0	0	0	0	0	0	0	0	0	0	0	0	0	0	0	0	0
28.855	9.8455	0	0	0	0	0	0	0	0	0	0	0	0	0	0	0	0	0	0	0	0	0	0	0	0	0	0	0	0	0	0	0	0	0	0	0	0	0	0	0	0	0	0	0	0	0	0	0	0
0	0	5.0097	0	2.7995	22.191	15.32	15.261	21.119	17.216	27.73	24.431	26.827	21.276	27.641	19.992	26.365	18.688	8.7442	10.644	10.886	9.8308	0	0	0	0	0	0	0	0	0	0	0	0	0	0	0	0	0	0	0	0	0	0	0	0	0	0	0	0
13.899	10.337	0	0	0	0	3.4623	0	0.36144	0.49268	0	0	0	0	0	0	0	0	4.2992	5.9	10.039	13.143	15.455	21.909	41.076	49.02	72.327	66.553	62.422	58.7	83.956	75.853	70.833	68.112	51.816	89.669	65.598	82.268	80.253	78.855	62.696	52.473	68.162	71.651	76.661	86.223	90.441	100.76	72.166	77.035
16.118	2.0185	0	0	0	0	0	0	0	0	0	0	0	0	0	0	0	0	0	0	0	0	0	0	0	0	0	0	0	0	0	0	0	0	0	0	0	0	0	0	0	0	0	0	0	0	0	0	0	0
0	13.94	55.357	3.1483	0	29.276	0.44019	18.752	11.149	0	0	50.855	72.976	119.81	148.48	178.22	209.44	269.97	244.76	305.51	296.57	351.51	366.86	373.8	376.16	379.98	424.9	440.1	480.43	441.88	422.76	403.56	400.41	401.86	409.96	380.03	387.22	370.61	377.89	358.75	337.14	337.97	330.25	325.29	327.84	290.21	319.91	305.03	309.91	311.69
14.351	8.7091	0	0	4.247	0	0	0	5.1638	7.5173	14.524	18.444	21.924	66.231	73.886	88.168	137.1	134.33	138.68	161.28	163.95	189.98	178.49	206.17	213.9	207.03	224.66	220.13	227.74	213.41	220.86	232.96	218.96	221.06	220	245.17	233.94	232.42	229.45	225.8	231.24	223.09	218.08	235.99	226.22	250.51	245.43	267.78	253.54	250.1
0	12.868	0	0.62859	2.6442	0	0	0	24.97	7.9334	22.372	23.002	11.375	0	0	6.0434	0	0	0	0	0	0	0	0	0	0	0	0	0	0	0	0	1.5138	0	0	0	0	0	0	0	0	0	0	0	0	0	0	0	0	0
10.991	23.446	3.2548	4.4761	0	0	0	0	7.2312	0	0	0	0	0	0	0	0	0	0	0	0	0	0	0	0	0	0	0	0	0	0	0	0	0	0	0	0	0	0	0	0	0	0	0	0	0	0	0	0	0
0	7.0317	0	0	0	3.4495	1.2029	3.5422	2.925	11.967	11.103	35.47	48.171	74.023	100.97	118.42	131.28	141.3	162.04	193.9	211.41	207.09	209.12	233.24	226.1	229.34	244.65	231.52	242.82	229.53	218.35	224.19	219.52	232.92	224.74	223.71	202.32	212.13	207.52	210.51	211.41	198.41	212.3	200.85	193.89	194.14	207.13	188.98	195.9	203.24
2.1564	7.48	4.1917	0	0	0.29414	0	0	0	0	0	0	0	0	0	0	0	0	0	0	0	0	0	0	0	0	0	0	0	0	0	0	0	0	0	0	0	0	0	0	0	0	0	0	0	0	0	0	0	0
3.4867	0	3.3719	0	1.2722	0.29738	1.4247	0.81181	1.407	1.3344	8.5672	5.174	12.528	14.763	17.813	23.294	23.408	39.633	32.486	37.326	32.118	39.861	46.525	55.868	56.651	58.219	56.337	66.135	76.691	78.73	73.521	80.032	69.007	67.725	84.686	85.022	79.912	77.875	81.94	76.767	78.914	79.965	77.429	83.857	67.937	76.951	67.914	76.313	83.805	82.297
3.6116	0	0	4.7259	0	1.1339	8.9847	24.781	44.056	69.882	111.87	165.25	227.79	269.96	309.36	357.5	410.82	458.25	511.52	540.57	578.17	616.89	644.46	710.9	722.61	725.9	725.15	753.27	752.89	783.15	788.36	795.3	817.38	825.78	816.83	832.92	824.21	823.95	855.32	874.19	876.67	833.58	850.12	848.44	851.84	848.04	849.76	843.84	858.68	870.85
0	4.4954	0	0	4.827	0	7.8067	7.006	0	0	14.326	10.246	22.455	41.458	45.626	51.661	61.234	68.188	83.424	98.87	105.11	154.14	162.73	148.39	179.09	167.76	194.48	187.48	187.79	216.94	189.39	216.96	205.76	214.12	204.8	208.79	227	214.74	236.9	260.54	271.86	287.35	202.92	198.92	221	228.44	244.34	245.26	258.74	269.31
0	0	3.5317	0	0	0	9.514	23.802	55.957	111.7	190.25	276.56	395.65	480.9	582.06	707	742.72	873.86	949.35	1031.3	1084.9	1116.2	1129.2	1250.7	1225.8	1245.7	1264.4	1242.1	1304.9	1256.5	1305.5	1304.7	1271.7	1300.1	1276.5	1272.9	1302.1	1288.9	1299	1305.4	1290.5	1282.6	1320.1	1292.4	1285.6	1329.7	1316.3	1352.7	1352.4	1355.5
0	0	9.9716	0	0	22.39	15.611	44.279	102.29	178.9	274.9	408.11	531.47	690.18	820.8	910.8	1035.5	1161.4	1284.9	1391.4	1494.3	1561.2	1627.3	1719.2	1761.2	1814.7	1826.8	1841.1	1729.2	1769.9	1707.5	1928.4	1779.6	1817	1626.5	1818.9	1831	2013.7	1930.8	1879.6	1845	1855.6	1885.5	1943	1866.7	1946.1	1944.7	1954.3	1954.2	1937.7
0	0	0	0	15.54	14.257	4.4809	22.702	58.679	75.025	129.99	181.9	214.35	290.27	355.97	389.37	443.87	504.17	522.67	572.17	571.7	647.98	674.01	664.74	696.55	692.57	709.57	731.12	714.78	746.72	726.48	752.65	740.49	748.36	725.29	727.27	748.56	730.55	734.64	734.95	730.79	734.09	722.56	718.79	697.5	706.09	703.17	691.18	695.9	692.07
0	0	0	7.33	13.439	6.5676	6.867	26.945	35.337	62.593	86.203	127.02	156.02	194.56	232.71	253.58	285.02	316.54	358.81	395.23	418.48	439.49	435.34	478.57	479.5	508.61	525.14	523.58	522.97	521.93	521.19	525.41	522.96	516.68	518.63	533.12	547.3	543.51	551.86	565.21	561.17	573.78	572.43	596.18	548.48	545.49	533.08	542.51	534.61	559.83
0	16.322	3.6341	3.4462	4.0147	0	0	0	0	0	0	0	0	0	0	0	0	0	0	0	0	0	0	0	0	0	0	0	0	0	0	0	0	0	0	0	0	0	0	0	0	0	0	0	0	0	0	0	0	0
9.9646	0	0	2.2073	0	0	9.1847	9.4594	59.627	76.422	113.43	148.21	169.3	230.3	245.06	270.97	308.72	322.12	374.96	408.61	396.7	420.56	435.47	448.39	434.61	426.78	457.16	464.26	465.34	444.83	484.05	469.49	471.75	464.24	440.07	446.4	442.93	428.22	434.4	421.69	413.74	388.57	401.25	391.74	400.41	368.2	387.54	380.14	364.26	352.93
25.095	5.8063	0	3.4906	0	0	0	0	0	0	0	0	0	0	0	0	0	0	0	0	0	0	0	0	0	0	0	0	0	0	0	0	0	0	0	0	0	0	0	0	0	0	0	0	0	0	0	0	17.778	46.08
0	0	0	0	3.3236	3.5776	22.696	59.729	105.68	164.99	253.37	370.99	450.98	581.02	676.54	788.35	898.21	985.41	1108.4	1193.3	1308.5	1346.1	1391.1	1458.1	1521.5	1525.9	1574.6	1605	1662.5	1632.2	1604.8	1625.5	1573.1	1654.1	1661.4	1648.7	1641.4	1706.5	1655.8	1653.6	1654.6	1568.9	1608.6	1600.7	1589.4	1608.7	1621	1592.3	1623.9	1611
14.24	7.2404	0	0	0	0	0	7.7005	1.7794	0	0	0	0	0	0	0	0	0	0	0	0	0	0	0	0	0	0	0	0	0	0	0	0	0	0	2.7337	0	0	0	0	0	0	0	0	0	0	0	0	0	0
4.4463	7.7359	0	0	2.7905	3.294	0.99363	20.97	36.12	63.079	92.51	118.01	96.514	131.74	140.72	156.95	180.27	200.53	269.56	279.99	239.47	270.85	294.23	294.05	276.01	292.44	331.62	345.52	333.85	365.86	340.45	349.07	355.08	415.51	366.71	347.4	445.29	432.66	360.7	375.34	367.04	382.37	374.54	426.26	367.61	433.2	419.3	375.48	358.63	367.2
39.942	6.0189	10.163	0	0	0	0	40.123	100.92	199.08	285.7	394.15	553.36	671.93	821.9	912.79	1063	1205	1243.2	1439.6	1414.3	1430.8	1388.8	1405.5	1399.6	1416.9	1379.8	1423.3	1457.2	1472.9	1490.6	1460	1405.1	1374.9	1460.3	1450.4	1438.8	1459.1	1288.3	1305.3	1202.2	1206.2	1199.6	1171	1189.6	1290.7	1324.4	1304.9	1270.4	1239.5
0	2.4995	0	0	5.8755	3.2743	9.1909	11.447	5.8995	6.8915	6.3257	5.9581	6.8805	13.432	7.4763	12.228	5.9376	3.8823	0	6.2754	8.6504	5.4179	0	3.1039	8.7463	10.469	14.283	1.1274	0.019451	2.8573	3.2643	8.2995	12.717	13.423	2.5792	6.8274	0	3.4969	9.6228	4.0847	21.739	18.962	27.42	21.208	26.897	18.362	45.451	30.976	42.437	65.373
32.131	0	0	0	0	6.2494	4.732	12.734	4.6581	13.156	5.703	0	0	0	0	0	0	0	0	0	0	0	0	0	0	0	6.8364	3.3107	6.0748	0	0	0	0	0	0	0	0	0	0	0	0	0	0	0	0	0	0	0	0	0
0	4.8349	4.0215	0	0	1.9425	4.4194	17.372	36.994	75.924	119.36	192.2	244.43	328.33	390.16	480.26	549.68	625.33	679.99	756.1	834.19	916.65	977.6	1045.2	1036.6	1053.2	1079.9	1127.1	1394.2	1103.5	1013.4	1102.6	1083.5	1291.9	1125.8	1214.3	1176.5	1107.3	1128.8	1203.6	1151.8	1253.4	1283.5	1370.2	1154.8	1361.2	1478.1	1422.1	1234.6	1193.8
0	0	0.043416	0	1.1627	9.1464	7.0893	5.2159	0	0	0	0	0	0	0	0	0	0	0	0	0	0	0	0	0	0	0	0	0	0	0	0	0	0	0	0	0	0	0	0	0	0	0	0	0	0	0	0	0	0
33.154	21.423	0	2.2616	0	0	0	0	0	0	0	0	0	0	0	0	0	0	0	0	0	0	1.5145	34.991	80.074	111.38	133.33	182.46	213.78	252.75	297.7	299.88	341.68	355.02	397.63	435.23	422.71	475.38	545.71	615.11	618.32	684	718.45	761.59	800.72	809.16	886.95	866.63	846.22	844.41
0	0	0	0	72.463	221.81	373.07	540.76	647.27	735.84	881.93	968.48	1083.6	1102.9	1214.7	1323.6	1341.7	1373.3	1442.3	1441	1507.1	1476.1	1472.8	1480.7	1491.1	1535.8	1555.5	1706.1	1676.7	1623.4	1633.3	1661.3	1688.5	1649.6	1683.9	1664.1	1627.1	1609.3	1569	1559.7	1479.6	1468.7	1450.2	1541.8	1448.4	1458.5	1488.5	1531.5	1495	1536.9
0	0	0	0	8.5525	25.91	30.222	79.363	97.428	37.501	58.524	73.225	45.022	73.121	45.557	52.33	52.098	69.383	59.926	86.661	77.914	88.966	63.55	69.55	70.363	77.243	68.822	117.97	114.75	111.14	96.116	93.482	83.929	93.626	66.618	93.584	76.689	87.885	81.876	89.504	79.46	61.823	79.681	71.193	51.698	56.062	51.77	46.267	54.016	41.886
0	0	0	5.5524	2.3485	5.8162	5.6	8.746	7.3836	23.406	31.11	37.046	51.959	59.919	60.522	71.414	97.419	97.617	119.97	111.46	124.99	115.93	124.67	135.98	140.88	139.53	140.43	151.25	167.87	168.26	166.36	162.03	172.42	171.74	167.48	161.82	173.99	177.05	170.25	165.97	150.22	156.66	152.9	140.31	141.44	135.76	141.07	136.05	147.81	145.5
13.397	7.6397	12.154	0	0	0	0	0	6.7077	14.934	71.352	133.36	191.23	245.43	296.86	432.73	503.66	547.69	630.04	689.01	712.41	762.45	802.58	815.63	842.15	900.1	963.7	972.29	980.89	948.16	1024.9	979.02	1009.2	1000.4	1046.4	1025.9	1042.7	1047.6	1055.9	1015	1017	1036	1003.5	1001.8	986.05	995.98	995.41	993.73	1024.3	981.08
0	0	0.38555	4.3125	3.0831	8.3024	4.5625	10.267	6.2545	8.0023	12.12	19.402	22.493	25.991	16.939	25.916	19.99	19.668	22.197	30.299	21.668	21.688	25.801	30.321	34.38	41.03	39.359	27.208	30.095	23.046	27.11	30.759	29.32	34.049	42.334	54.272	46.562	45.507	44.51	38.823	39.072	36.117	33.83	30.514	49.435	32.085	42.639	37.563	73.687	67.734
1.3949	0	5.8014	4.626	0	0	0	0	0	0	0	0	0	0	0	0	0	0	0	0	0	0	0	0	0	0	0	0	0	0	0	0	0	0	0	0	0	0	0	0	0	0	0	0	0	0	0	0	0	0
0	8.9651	11.43	3.3465	9.1463	0	0	0	0	0	0	0	0	0	0	0	0	0	0	0	0	0	0	0	0	0	0	0	0	0	0	0	0	0	0	0	0	0	0	0	0	0	0	0	0	0	0	0	0	0
0	0	0	3.9866	11.731	7.0398	1.976	20.025	35.706	48.31	72.649	92.288	139.29	149.2	216.21	268.76	235.38	233.61	246.52	281.74	305.29	299.86	294.73	343.68	330.18	364.59	373.34	337.47	348.66	353.79	337.66	339.4	372.67	366.73	321.28	312.09	309.81	326.59	308.6	299.19	297.68	285.4	294.63	273.11	277.66	276.6	271.56	266.22	285.93	288.34
3.7308	0	0	0	5.9202	1.2046	3.7888	5.3441	0.087015	6.0136	6.8131	0	4.6402	14.046	13.701	17.107	9.4528	17.525	12.625	16.303	9.1782	6.3832	0	4.8628	7.3275	0.24409	10.811	7.2668	0	0	0	0	0	0	0	0	0	0	0	0	0	0	0	0	0	0	0	0	0	0
10.926	0	0	0	0	7.627	0	5.4609	7.0314	0	0	0	0	0	0	0	0	0	0	0	0	0	0	0	0	0	0	0	0	0	0	0	0	0	0	0	0	0	0	0	0	0	0	0	0	0	0	0	0	0
16.002	16.644	0	2.8043	0.8381	0	0	0	0	0	0	0	0	0	0	0	0	0	0	0	0	0	0	0	0	0	0	0	0	0	0	0	0	0	0	0	0	0	0	0	0	0	0	0	0	0	0	0	0	0
0	0	0	41.55	28.923	8.1859	21.883	28.321	29.348	58.871	57.972	82.258	97.018	118.35	131.66	154.3	193.18	206.01	226.27	246.18	270.89	286.17	293.65	336.99	346.41	397	381.83	405.2	418.96	384.67	362.16	386.37	370.36	352.53	358.66	360.92	381.82	370.45	386.17	377.74	392.6	423.97	434.28	449.47	435.45	442.29	416.36	430.72	431.14	416.28
0	0	0	0	7.5758	17.697	35.702	60.956	96.953	136.55	167.09	237.5	283.12	333.09	380.08	438.03	499.53	521.27	587.19	659.06	652.67	675.89	680.51	725.32	735.49	762.06	825.96	861.77	875.01	888.68	919.7	960.07	962.73	969.1	995.57	1031.6	1004.6	1023.4	1024	1014.6	1035.8	1022.5	1046.4	1017.6	1048.4	1022.9	1049.6	1049.6	1054.1	1043.9
2.094	2.8244	0.81006	0	1.6876	2.15	0	0	9.6367	16.412	45.793	69.475	99.129	123.74	136.94	171.06	181.47	219.12	225.54	267.12	264.26	303.78	340.04	357.42	365.29	363.72	381.95	377.5	382.44	365.2	417.51	400.77	415.48	407.27	437.66	413.92	416.71	430.05	421.19	416.56	403.9	418.34	405.33	416.09	394.64	409.51	393.76	385.32	399.6	386.83
1.7761	13.249	8.9982	1.0186	0	0	0	0	3.9616	0.16229	0	0	0	0	0	0	0	0	0	0	6.8468	2.8837	9.9079	9.4322	3.7035	0	0	0	6.2571	3.8502	8.7118	7.9189	0	0	0	0	0	0	0	0	0	0	0	0	0	0	0	0	0	0
0	13.3	0	0.20282	0	6.1433	1.5285	0	0	0	0	0	0	0	0	0	0	0	0	0	0	0	0	0	0	0	0	0	0	0	0	0	0	0	0	0	0	0	0	0	0	0	0	0	0	0	0	0	0	0
0	7.2714	0	0	0	10.888	3.3882	0	4.7207	5.6053	5.8676	14.974	28.093	30.924	27.057	26.189	27.646	29.23	34.321	37.451	47.61	57.183	60.206	54.865	69.251	54.624	81.304	61.737	63.463	75.618	83.714	67.773	60.171	64.002	54.13	46.67	40.159	51.71	46.145	52.531	34.283	43.969	19.973	28.322	17.205	3.4945	2.2484	9.8444	10.514	0
0	3.3433	3.9918	1.3962	0.25751	1.9754	5.5895	2.0477	2.369	1.5359	0	0	0	0	0	0	0	0	0	0	0	0	0	0	0	0	0	0	0	0	0	0	0	0	0	0	0	0	0	0	0	0	0	0	0	0	0	0	0	0
0	2.5919	2.8466	0	0	0	9.7792	30.934	71.33	97.712	152.72	179.35	248.49	291.73	324.27	371.69	395.21	429.01	457.4	465.61	507.51	504.62	519.36	566.95	575.04	574.99	583.58	562.27	585.59	560.27	590.17	581.06	563.58	577.49	558.75	568.4	555.97	564.44	561.24	548.07	561.55	545.85	538.93	532.75	519.16	528.63	529.13	512.74	536	515.46
0	10.285	6.123	0	0	3.5577	15.06	33.263	54.034	87.446	124.49	163.85	203.27	253.54	288.34	339.51	386.01	438.89	472.46	525.36	547.02	588.86	591.82	639.7	653.97	658.89	694.66	654.75	702.43	693.58	712.23	722.22	723.83	729.65	705.79	729.72	718.08	735.77	732.15	749.43	772.81	706.59	732.05	719.5	706.48	716.2	721.17	686.5	701.36	688.53
0	0	0	2.7408	3.9081	2.3408	2.1337	0.26703	0	0	0	0	0	0	0	0	0	0	0	2.1884	0	0	0	0	0.86814	16.685	22.138	15.246	17.459	5.4121	4.8859	11.386	0	0	0	0	0.99653	0	0	0	0	0	0	0	0	0	0	0	0	0
7.7078	4.3904	3.4214	0.51267	0	0	0	0	22.514	37.145	70.554	102.52	146.16	178.6	198.13	230	277.17	315.55	360.73	370.22	373.24	444.05	485.76	470.83	483.92	502.82	498.03	546.43	537.7	549.97	570.15	568.84	592.68	585.5	626.96	617.5	628.88	646.87	636.73	663.73	666.45	669.41	670.98	702.12	718.77	722.26	712.16	735.45	725.54	737.43
0	0	0	15.093	18.922	12.139	24.831	22.552	27.36	21.538	24.401	12.681	18.413	3.7027	4.8777	0	12.294	7.8589	34.283	40.675	94.313	153.76	222.2	317.68	362.93	435.43	506.11	590.21	707.86	779.67	856.55	937.94	992.51	1042.1	1108.2	1126.5	1146.9	1163.7	1257.1	1277.5	1275.3	1182.8	1284.5	1321.9	1320.1	1352	1306.4	1267.3	1301.1	1330
0	0	0	0.011303	9.9808	4.9852	1.7449	1.8324	3.3216	0	13.689	14.14	13.621	13.55	15.035	19.682	0.50602	4.2045	3.6133	1.6066	0	0	0	3.83	1.697	5.6167	0	2.6505	0	0	0	0.47144	7.8691	3.5183	12.172	13.089	21.232	16.321	4.4008	6.8399	6.7229	5.4399	4.402	14.765	18.742	6.3105	16.998	7.5757	22.279	12.7
0	0	0	3.2236	3.2458	8.5802	17.957	23.435	13.843	20.756	10.722	11.238	5.8408	5.2956	2.4767	10.039	0	0	0	0	0	0	0	0	0	0	0	0	0	0	0	0	0	0	0	0	0	0	0	0	0	0	0	0	0	0	0	0	0	0
0	0	0	5.8853	13.078	6.035	1.4057	5.0478	0	0	0	17.022	23.825	36.919	63.613	75.441	106.67	113.19	160.14	172.88	189.84	206.79	223.75	245.08	252.66	278.63	281.21	291.38	301.89	300.67	298.05	293.15	294.58	276.04	284.51	270.84	286.26	286.16	282.73	266.25	270.84	266.15	262.01	261.86	274.3	259.88	249.52	246.02	239.2	246.53
0	0	5.812	0	3.1695	1.475	3.6468	3.9572	4.7193	6.1428	5.596	18.338	14.309	42.288	38.511	62.262	70.931	88.797	81.849	102.97	110.1	117.06	121.05	126.05	126.86	127.4	122.36	129.79	143.21	138.87	133.98	130.98	123.97	126.78	114.54	125.93	108.08	118.14	119.98	120.74	128.81	111.07	125.8	114.96	88.721	99.833	109.49	106.57	118.04	104.86
0	0	0	0	4.7314	5.3851	11.556	18.577	40.595	73.46	108.87	132.53	187.32	242.48	271.38	290.62	325.3	342.03	388.08	400.76	407.11	426.93	442.37	442.27	440.89	431.75	443.42	483.06	472.5	491.84	483.87	515.56	512.26	530.74	548.5	535.44	557.72	558.55	552.69	555.96	582.28	599.01	608.37	610.78	632.06	630.89	640.78	658.27	680.59	691.12
0	0	0	0	2.9684	7.7131	8.1232	0	16.331	13.938	28.168	24.181	31.919	36.231	36.501	59.745	65.52	59.372	65.998	89.599	96.241	106.83	75.954	83.394	95.536	100.06	89.024	58.335	78.108	91.298	104.5	87.727	90.554	102.39	94.525	105.95	119.26	147.51	162.65	205.44	218.08	224.29	234.22	271.06	295.85	324.77	332.12	368.98	429.88	445.33
4.134	0	0	0	1.6626	0	3.2268	15.355	35.36	48.841	89.12	115.24	139.54	178.7	210.59	240.38	245.16	279.51	315.42	323.27	332.26	338.92	339.7	347.2	367.36	356.78	380.29	419.14	426.14	397.02	416.74	436.69	443.3	449.82	433.22	433.62	424.91	439.45	439.18	435.32	437.05	421.92	433.23	438.82	416.1	415.09	402.05	408.89	415.19	406.26
0	0	0	1.7103	4.8725	7.9796	7.3064	12.438	26.772	16.598	0	0	0	0	0	0	0	0	0	0	0	0	0	0	0	0	0	0	0	0	0	0	0	0	0	0	0	0	0	0	0	0	0	0	0	0	0	0	0	0
0	0	0.37301	0	2.7728	7.793	15.845	21.06	1.1448	0.35927	2.3017	0	0	0	0	0	0	0	0	0	0	0	0	0	0	0	0	0	0	0	0	0	0	0	0	0	0	0	0	0	0	0	0	0	0	0	0	0	0	0
0	9.9787	0	10.084	0.58427	2.8049	0	9.3901	0	0	0	0	0	0	0	0	0	0	0	0	0	0	0	0	0	0	0	0	0	0	0	0	0	0	0	0	0	0	0	0	0	0	0	0	0	0	0	0	0	0
0	0	0	1.7349	2.7542	9.4816	4.43	6.9957	16.91	23.169	33.169	44.463	42.996	50.496	66.356	10.421	25.045	25.012	41.175	44.245	62.675	52.409	63.299	64.473	61.874	59.278	45.359	61.188	59.412	64.032	61.128	53.854	96.427	60.83	77.869	49.754	49.714	67.776	60.145	60.534	61.855	67.469	65.702	51.674	41.819	51.586	39.666	38.727	45.71	50.661
0	5.6132	0.92683	0	20.564	10.988	13.417	26.595	25.62	0.60342	0	0	0	0	0	0	0	0	0	0	0	0	0	0	0	0	0	0	0	0	0	0	0	0	0	0	0	0	0	0	0	0	0	0	0	0	0	0	0	0
0	0	0	0	41.749	71.476	100.08	139.78	149.03	172.59	203.26	260.54	269.14	298.91	322.78	337.66	363.35	398.26	417.33	444.99	449.83	460.81	460.16	472.38	494.6	497.27	516.41	489.59	500.18	488.53	459.85	488.15	468.71	474.74	475.52	481.43	482.39	471.06	463.1	476.25	489.88	483.92	467.51	489.18	472.11	451.49	465.58	464.11	460.11	453.89
3.6799	0	0	0.60951	0	9.2281	1.1534	0	0	0	0	0	0	4.3909	8.1178	14.864	3.254	0.80248	9.4043	12.06	7.2672	19.477	8.6222	16.411	8.196	7.1041	16.244	33.51	29.067	26.044	24.656	35.97	40.143	41.828	18.072	31.998	37.955	38.903	25.595	23.309	30.819	30.249	22.945	6.4404	0	0	0	0	0	0
0	0	0	0	0	14.525	29.674	93.634	159.31	203.11	358.96	479.91	605.23	706.69	794.24	881.65	986.25	1073.7	1140.5	1224	1235.3	1273.5	1357.1	1417.9	1414.2	1409.3	1449.5	1459.9	1512.9	1489	1477.8	1500.4	1530.5	1479.4	1497.2	1499.8	1496.7	1529.5	1478	1460.1	1472	1465.1	1484.5	1494.7	1487.9	1507.4	1485.9	1472.3	1435.3	1438.5
3.9437	12.802	0	7.3424	0	0	0	0	0	9.1933	5.5058	0	3.8674	0	4.8565	0	0	0	0	0	0	0	0	0	0	0	4.1393	6.1565	12.171	24.802	17.886	14.849	22.509	15.384	34.417	35.331	32.561	29.228	52.455	35.024	36.809	16.618	6.1703	10.997	4.394	10.399	0	5.4712	4.0233	0
0	4.0018	5.6199	1.3222	0	0.75957	0	0	6.6287	0	0	0	0	0	0	0	0	0	0	0	0	0	0	0	0	0	0	0	0	0	0	0	0	0	0	0	0	0	0	0	0	0	0	0	0	0	0	0	0	0
0	0	1.3272	0	5.9808	2.1185	13.791	18.448	34.386	36.225	58.824	85.2	104.33	122.81	134.3	172.34	192.97	214.13	238.43	274.76	320.11	344.88	311.67	322.89	361.93	376.59	370.35	372.71	392.64	401.54	412.18	393.21	384.1	405.2	383.57	409.87	395.67	397.08	404.5	409.78	419.68	408.98	422.42	389.98	399.43	399.17	383.06	385.97	400.55	392.17
0	3.8869	0.9159	0	0	0	4.8416	1.6285	3.8591	0	0	1.6273	0	0	0	0	0	0	0	0	0	0	0	0	0	0	0	0	0	0	0	0	0	0	0	0	0	0	0	0	0	0	0	0	0	0	0	0	0	0
13.841	0	0	0	0.051669	12.997	0	11.922	11.039	0	3.676	0	0	0	0	0	0	0	0	0	0	15.69	13.733	17.097	30.535	48.611	48.376	57.927	59.344	74.017	85.46	110.08	102.46	115.7	97.77	109.17	92.606	109.59	116.34	131.72	118.19	125.38	126.53	115.01	131.14	107.59	109.68	107.85	113.37	131.93
0	0	0	0	19.445	32.287	53.68	86.974	111.49	150.55	191.06	235.43	260.1	278.04	306.25	317.57	261.5	348.9	366.09	406.72	400.6	414.28	420.32	445.69	448.64	477.95	487.82	506.5	496.75	487.96	489.4	464.53	487.11	489.28	500.53	466.42	491.48	480.54	469.56	477.82	482.22	485.1	478.19	492.5	458.06	475.04	444.93	439.63	444.74	446.8
0	0	0	4.5253	4.296	16.731	21.584	5.7054	0	0	0	6.7214	15.372	26.465	49.718	46.737	79.807	104.1	91.063	72.613	71.558	95.883	79.504	101.42	128.44	106.55	95.451	126.59	122.86	135.87	132.51	155.86	108.47	146.12	143.34	111.05	154.74	152.27	103.63	132.6	130.05	149.83	118.87	153.07	94.396	61.334	51.744	65.371	54.131	45.83
0	0	0	0	12.59	16.744	17.396	49.971	46.765	66.8	87.214	103.63	113.8	145.75	137.71	153.02	147.58	159.39	157.78	160.62	161.95	173.87	175.93	180.26	177.84	187.54	185.1	174.79	172.72	174.36	160.59	164.02	142.88	153.24	158.33	148.07	139.83	141.44	153.46	161.18	151.74	149.26	162.85	154.93	170.99	171.81	179.94	187.07	198.85	196.64
0	0	0	11.044	7.1499	9.1313	9.178	25.639	26.055	27.617	27.91	14.996	18.996	33.447	35.183	41.764	32.147	36.143	34.409	34.19	39.097	46.838	65.245	92.536	108.03	124.79	143.01	169.9	186.12	197.03	220.48	235.07	262.98	283.73	270.48	287.73	284.79	299.41	311.29	297.36	303.62	309.63	310.89	301.2	310.9	305.22	312.7	321.4	319.03	308.82
0	6.5982	4.2109	0	1.1178	0	0	0	19.473	59.795	105.33	163.93	229.19	292.41	360.83	426.72	496.47	578.91	597.53	663.68	702.85	717.11	786.51	788.61	820.87	850.2	867.44	924.32	932.48	941.61	998.32	988.42	978.11	1022.3	1025.2	1038.5	1047.5	1075.1	1094.1	1085.4	1091.2	1105.8	1092.7	1114.9	1113.8	1111.2	1146.3	1144.6	1170.3	1143.7
0.34014	8.3078	0	0	9.7434	0	0	0	3.5452	0	0	0	0	0	0	0	0	0	0	0	0	0	0	0	0	0	0	0	0	0	0	0	0	0	0	0	0	0	0	0	0	0	0	0	0	0	0	0	0	0
0	0	0	3.2362	13.207	10.927	15.495	20.862	20.805	13.36	20.016	33.869	43.536	62.297	86.694	102.66	108.65	144.78	170.38	182.57	201.85	221.08	222.22	244.9	264.85	278.56	303.9	320.15	312.85	291.62	318.55	348.31	318.78	328.9	326.36	341.93	342.71	354.36	353.93	356.38	346.45	331.13	245.07	252.15	238.06	239.21	229.73	240.59	239.75	236.1
0	0	0	0.10628	0.54342	9.7094	1.1855	6.2855	6.7705	10.569	13.577	10.158	17.739	15.468	12.111	26.782	33.11	30.649	42.633	29.364	48.314	44.01	59.877	61.811	68.933	86.541	86.866	99.253	112.7	121.24	143.41	154.8	166.48	172.08	189.4	196.75	187.99	205.17	211.34	200.74	218.32	224.76	216.15	240.25	216.81	216.78	236.8	237.26	221.69	232.38
22.391	18.645	4.1102	0	0	3.0637	0	42.607	35.06	21.905	20.762	9.8203	9.8183	27.172	19.077	13.971	9.334	10.037	15.788	13.577	13.923	6.9193	0	10.271	3.1266	26.713	4.7503	0	0	0	0	0	0	0	0	0	0	0	0	0	0	0	0	0	0	0	0	0	0	0
0	0	0	3.6567	5.4757	12.381	10.804	30.477	81.561	125.47	208.4	256.44	329.58	453.1	546.76	666.99	706.99	793.93	914.3	966.19	1014.4	1112.4	1137.4	1244.7	1293.7	1244.2	1278.9	1346.6	1419.7	1421.8	1433.4	1426.1	1458.3	1490.1	1484.5	1488.5	1511.6	1609.9	1583.5	1541.2	1539.7	1535.7	1568.6	1586.7	1570.7	1533.9	1550.4	1587.2	1578.2	1557.4
0	0	1.3653	0	5.825	6.5553	6.1341	9.5259	3.9981	0	0	0	0	0	0	0	0	0	0	0	0	0	0	0	0	0	0	0	12.363	12.811	31.382	38.454	43.087	63.233	84.906	90.93	96.731	120.76	152.01	168.02	176.6	181.46	192.55	202	197.99	215.04	217.38	211.29	199.46	204.38
0	4.5672	0	0	6.4437	6.4318	9.6659	34.471	49.553	44.977	134.32	169.35	238.54	342.63	388.05	479.44	539.89	606.61	696.12	768.08	789.94	841.57	899.77	938.91	961.47	943.55	958.87	1004.6	986.73	968.74	958.79	1004.5	998.31	1012.9	1012.1	976.33	1045.8	1035.9	1005.8	1061.2	1018.9	1008.2	996.34	978.94	982.64	1013.4	1028	1017.6	1010.1	1032.6
5.7102	0.36314	0	0	0	2.2565	7.8004	9.6637	31.24	31.881	39.717	56.528	60.436	73.505	88.651	108.68	113.51	103.3	127.8	117.5	130.01	166.14	168.07	171.81	167.74	143.18	176.32	178.1	178.83	168.45	157.33	176.56	152.81	132.3	147.02	141.17	147.28	142.6	142.37	137.41	133.54	125.64	126.46	106.52	105.03	97.951	108.06	115.5	106.15	89.56
0	0	0	0.11301	7.2257	5.9342	16.171	15.867	19.487	43.246	41.175	93.921	133.3	175.45	223.79	297.4	324.98	344.04	360.77	381.42	393.06	427.24	446.72	455.91	469.38	462.14	490.79	485.29	495.51	501.07	469.38	485.98	477.86	491.22	443.82	456.28	441.37	448.57	440.18	439.53	436	430.21	426.37	407.28	412.38	406.36	423.51	397.66	406.37	410.16
2.5653	0	0	1.5846	0	0.28549	1.7834	0	0	0	0	0	0	0	0	0	0	0	0	0	0	0	0	0	0	0	0	0	0	0	0	0	0	0	0	0	0	0	0	0	0	0	0	0	0	0	0	0	0	0
1.0397	2.5629	3.6699	0	0	1.309	1.4394	3.2013	7.9396	3.1736	3.82	9.0122	18.056	12.92	21.654	24.844	17.913	21.275	25.254	29.929	40.219	37.321	41.376	54.302	55.311	62.446	70.254	57.328	72.605	77.081	78.731	80.377	80.605	86.948	63.576	65.108	59.324	54.976	57.634	56.211	56.928	66.599	65.448	56.857	57.925	52.191	62.045	48.354	54.246	62.297
10.685	0	0	2.9447	0	1.4498	0	7.1063	5.8816	2.8711	9.6213	14.631	24.057	33.308	24.947	43.341	38.412	52.429	48.301	53.22	57.972	74.507	70.669	63.404	77.071	84.505	73.965	85.324	73.56	79.387	62.732	68.378	99.496	87.433	71.413	52.169	51.012	36.143	35.891	36.486	31.753	18.392	30.422	20.615	23.675	19.06	14.505	0	0.35	8.0634
27.823	1.5461	0.66966	0	0	0	0	0	0	0	14.599	27.117	52.212	111.02	157.43	270.7	315.22	354.21	395.13	429.4	441.1	489.73	477.03	494.97	355.88	362.74	377.6	380.15	382.57	415.02	229.29	226.22	233.53	217.33	233.68	204.24	199.78	192.34	162.13	172.7	148.38	136.38	143.8	143.9	168.8	147.56	152.15	148.46	143.29	129.93
0	0.25533	0	4.76	0	2.5687	10.827	6.3548	17.297	1.0005	11.269	33.171	38.256	66.386	60.523	86.754	87.472	94.633	99.283	117.15	104.49	102.64	98.048	110.48	105.01	103.18	95.237	97.785	109.34	92.039	81.08	76.006	67.107	75.503	65.149	66.772	61.047	70.807	82.122	75.907	76.655	65.518	70.446	65.562	55.331	67.645	78.048	69.767	68.888	72.03
9.7473	4.0614	0	3.8566	0	0	0	7.757	1.448	0.78366	3.3973	4.694	3.3012	1.3876	0	0	0	3.0764	0	0	0	0	0	0	0	0	0	0	0	0	0	0	0	0	0	0	0	0	0	0	0	0	0	0	0	0	0	0	0	0
6.7823	0	0	2.5412	16.208	0	0	0	0	16.585	15.561	19.214	16.202	35.68	25.12	40.678	53.6	47.72	60.117	55.404	45.737	53.454	60.825	65.351	0	0	0	0	0	0	0	0	0	0	0	0	0	0	0	0	0	0	0	0	0	0	0	0	0	0
3.4514	3.7338	0	0	0	0	1.3388	0	15.831	28.147	56.936	81.852	119.28	155.99	191.23	217.18	269.88	319.11	334.75	359.3	385.72	404.64	428.96	449.62	461.2	510.79	501.04	519.07	509.48	551.84	551.15	571.48	578.47	584.44	619.65	589.07	585.48	590.26	590.86	601.35	617.04	619.41	629.43	628.44	603.75	597.41	585.69	580.02	596.66	578.93
0	4.6913	0	8.6846	10.359	0	0	0	0	0	0	0	0	0.081372	8.6668	15.24	19.887	15.62	31.924	38.288	54.288	50.669	49.245	50.261	46.533	57.838	58.453	54.984	55.595	58.166	60.102	94.744	61.444	73.611	53.687	79.463	75.491	77.949	86.091	75.041	82.385	69.659	75.791	74.905	74.347	74.611	86.792	66.925	73.676	83.157
0	0	0	0.84452	8.4423	6.0856	3.9072	3.0333	15.249	1.002	2.181	1.899	0	0	0	0	0	0	0	0	0	0	0	0	0	0	0	0	0	0	0	0	0	0	0	0	0	0	0	0	0	0	0	0	0	0	0	0	0	0
0	0	0	1.1538	6.4566	14.156	25.82	13.173	28.554	37.328	30.068	26.934	32.636	43.048	58.251	52.932	48.325	51.453	42.423	38.462	32.618	30.415	25.804	26.04	18.192	15.649	19.74	25.799	9.4093	6.232	0	0	0	4.072	0	0	0	0	0	0	0	0	0	0	0	0	0	0	0	0
26.273	18.848	0	0	0	0	0	0	0	0	0	0	0	0	0	0	0	0	0	0	0	0	0	0	0	0	0	0	0	0	0	0	0	0	0	0	0	0	0	0	0	0	0	0	0	0	0	0	0	0
0	0.78351	2.9949	0	0.78258	1.7603	0	2.1138	18.561	9.7074	21.695	32.922	40.862	66.578	59.544	92.385	113.33	125.19	140.8	171.01	183.9	185.42	207.2	226.63	239.77	213.18	226.44	217.75	236.84	232.8	253.97	264.21	283.5	278.11	298.47	294.84	293.79	269.4	264.81	285.23	297.74	314.61	317.31	303.69	302.7	291.12	319.24	290.24	321.04	313.6
0	0	0.98302	3.8793	5.937	0	2.2807	6.2633	0.37429	6.312	10.994	0	15.92	16.503	20.276	12.28	24.37	17.957	21.721	8.3951	17.505	12.915	24.017	27.389	22.865	16.934	8.5563	14.62	12.619	22.754	15.669	8.4356	4.4182	3.2468	6.2537	11.304	5.5103	15.041	0	7.8738	10.384	23.89	16.583	13.511	15.311	11.168	26.557	40.172	36.614	49.136
0	0	2.1953	0	7.6082	8.6312	5.9668	10.482	11.79	13.479	14.083	16.009	29.109	27.935	39.349	42.646	48.491	13.096	9.7609	30.372	30.77	40.083	45.835	57.393	0	0	0	0	0	0	0	0	0	0	0	0	0	0	0	0	0	0	0	0	0	0	0	0	0	0
15.826	0	0.65896	3.9138	3.6551	0	0	0	0.014302	0	11.332	9.0171	8.8385	15.891	14.841	12.862	9.0617	7.0149	0.45988	9.1965	6.9343	4.6103	6.8269	0.47024	1.2352	14.605	0.058509	0	0	0	0	0	0	0	0	0	0	0	0	0	0	0	0	0	0	0	0	0	0	0
28.159	8.9939	0	6.8651	5.4911	0	0	0	0	0	0	0	0	0	0	0	0	0	0	0	0	0	0	0	0	0	0	0	0	0	0	0	0	0	0	0	0	0	0	0	0	0	0	0	0	0	0	0	0	0
0	7.3517	0	1.2627	0	2.6847	0	0	0	0	0	0	0	0	0	0	0	0	0	0	0	0	0	0	0	0	0	0	0	0	0	0	0	0	0	0	0	0	0	0	0	0	0	0	0	0	0	0	0	0
0	0	0	18.819	29.271	12.794	19.766	7.3545	15.431	11.091	4.4715	2.2582	5.5564	3.692	11.566	11.91	13.005	9.6256	6.2286	21.236	1.5572	7.4513	6.6174	9.7178	0	0.0051046	1.992	30.436	6.9721	8.993	0	2.9125	0	0	0	0	0	0	0	0	0	0	0	0	0	0	0	0	0	0
0	0	0	0	2.9581	12.304	29.599	38.885	45.072	46.342	61.04	67.898	86.653	96.389	109.08	106.35	124.84	131.17	130.49	143.13	140.33	162.45	170.2	167.29	168.44	165.95	150.05	142.07	141.71	151.36	141.19	150.86	144.01	152.38	146.09	136.15	132.55	129.63	140.08	154.61	141.04	141.74	134.17	128.28	129.33	125.59	126.53	115.53	119.36	122.88
0	4.59	0	0	0	3.2699	9.7476	28.625	47.875	66.264	111.21	116.76	188.67	177.95	290.92	313.58	332.87	369.17	410.68	338.8	400.13	447.78	441.71	481.87	490.04	482.11	511.83	500	530.94	557.8	566.14	654.95	650.85	659.72	638.09	644.06	637.07	611.56	609.45	640.5	663.25	621.32	642.86	624.7	631.5	611.37	635.54	534.79	561	540.81
0	0	3.186	0	0	5.3761	23.996	37.427	54.732	82.041	122.31	155.28	176.88	221.13	241.43	287.35	297.99	324.19	350.82	364.88	403.9	418.95	407.86	420.85	433.15	448.96	440.5	459.92	485.07	476.18	468.33	462.44	442.58	445.89	432.06	433.25	437.75	427.51	432.77	442.77	424.38	411.18	420.84	399.92	376.86	391.68	371.97	380.28	383.83	374.08
0	0	0	2.6291	18	14.963	7.71	19.79	11.038	11.294	11.204	9.1839	8.7575	8.114	10.723	19.359	15.134	2.3019	16.311	10.374	15.279	0.40146	4.2879	5.2408	10.396	6.3445	2.3197	7.6982	0.92771	0	4.8342	0	0	0	0	0	0	0	0	0	0	0	0	0	0	0	0	0	0	0
0	4.6609	0.40326	0	12.874	0	0	0	0	0	0	0	0.63049	0	3.0304	1.8882	0	12.595	0.57904	2.6005	2.7837	2.2934	10.263	6.8532	8.7037	8.9347	3.0006	0	0	0	0	0	0	0	0	0	0	0	0	0	0	0	0	0	0	0	5.3716	20.379	34.85	38.636
17.226	6.724	0	0	8.0616	0	0	6.8567	4.2866	9.5149	0	0	0	0	0	0	0	0	0	0	0	0	0	0	0	0	0	0	0	0	0	0	0	0	0	0	0	0	0	0	0	0	0	0	0	0	0	0	0	0
0	0	0	0.85883	13.504	20.348	45.238	44.084	70.56	69.382	93.706	99.442	133.3	136.85	166.66	115.91	203.99	217.73	246.31	246.05	274.46	300.73	296.71	294.12	321.27	299.14	299.35	298.28	311.15	309.71	312.14	308.72	290.59	293.92	294.5	285.59	281.03	283.24	303.71	289.73	281.94	277.66	286.56	269.36	278.28	288.39	300.77	295.54	308.83	304.19
8.2712	0	0	0	0	0.31252	5.2688	18.718	27.309	22.946	39.358	66.68	68.652	88.958	88.315	104.07	112.2	125.04	127.91	137.42	144.58	161.65	167.66	180.67	170.58	179.13	182.32	190.71	182.78	191.08	186.32	191.34	183.65	190.67	181.56	187.41	191.45	181.64	199.18	189.27	197.58	199.3	192.22	190.26	188.61	181.75	195.66	173.53	183.34	188.28
4.5933	0	0	1.0621	0	3.1072	7.0927	16.421	19.778	11.039	22.927	25.741	41.008	35.866	5.2122	12.101	93.474	67.493	63.459	58.543	80.468	91.071	71.045	108.83	85.495	111.44	91.848	96.991	92.955	99.797	93.181	106.75	104.44	124.02	107.37	108.95	107.81	102.62	107.77	111.17	102.61	94.572	107.8	111.13	122.73	120.39	136.24	124.49	127.14	136.32
0	0	0	6.355	12.574	0.18174	16.329	33.607	70.121	92.328	121.62	161.32	162.7	201.67	203.99	238.5	242.84	260.04	275.65	250.11	266.62	283.74	274.99	288.01	294.38	300.7	269.64	286.89	309.94	322.88	310.14	318.3	314.21	313.99	332.59	308.13	335.56	336.1	344.09	364.79	354.75	333.78	363.08	371.66	368.32	344.52	366.36	333.92	359.67	345.94
11.852	6.2916	3.9718	8.6214	2.8495	0	0	0	0	0	0	0	0	0	0	0	0	0	0	0	0	0	0	0.93314	0	0	0	0	0	0	0	0	0	0	0	0	0	0	0	0	0	0	0	0	0	0	0	0	0	0
0	11.401	0	13.706	8.3484	0	0	17.893	9.5418	7.938	2.716	7.4598	21.771	32.845	41.405	45.693	68.218	77.417	105.63	126.25	138.71	157.44	156.46	185.76	190.37	195.34	206.33	206.13	201.34	273.64	268.48	209.99	252.33	235.47	252.74	182.96	208.26	198.44	187.71	196.29	183.64	186.43	0	0	0	0	0	0	0	0
10.644	9.5832	9.7482	4.6239	0	0	0	0	0	0	0	0	0	0	1.1024	4.0211	23.366	35.469	38.672	41.457	50.729	56.122	64.814	55.005	0	43.055	52.835	53.937	72.518	79.379	75.435	75.792	76.924	67.163	80.517	84.124	80.23	75.61	111.73	94.012	120.12	61.182	69.711	64.422	56.344	64.562	45.282	51.709	38.277	22.59
22.03	9.7356	0	2.086	0	0	0	0	4.2528	0	0	0	0	0	0	0	0	0	0	0	0	0	0	0	0	0	0	0	0	0	0	0	0	0	0	0	0	0	0	0	0	0	0	0	0	0	0	0	0	0
0	0	0	0.43814	5.5172	0	14.57	11.568	43.164	54.479	112.31	157.79	241.38	297.59	305.29	347.98	418.07	511.14	551.75	530.81	554.31	617	612	688.16	689.72	682.02	711.51	705.36	703.93	647.77	718.93	716.18	714.69	804.41	770.83	721.96	781.19	789.78	740.19	793.03	770.96	767.54	728.42	747.46	715.09	618.13	641.84	606.86	569.36	603.01
0	0	0	0	5.7189	8.5316	17.946	15.311	15.437	8.7608	7.2107	4.1083	14.013	15.392	11.612	15.029	16.833	6.3789	5.1675	8.8838	6.0042	13.72	16.936	21.036	25.372	11.862	7.6969	10.106	10.82	16.002	30.498	31.69	47.626	48.468	58.886	68.196	82.479	96.002	113.09	128.52	148.52	165.71	176.99	187.86	205.44	204.81	207.8	223.48	225.54	223.11
12.026	12.873	5.7775	0.54604	0	0	0	0	0	0	0	0	0	0	0	0	0	0	0	0	0	0	0	0	0	0	0	0	0	0	0	0	0	0	0	0	0	0	0	0	0	0	0	0	0	0	0	0	0	0
14.989	0.56113	0	0	4.629	0	12.235	12.412	13.152	50.786	33.126	39.712	75.423	106.6	140.09	143.31	183.17	218.19	280.14	303.2	300.22	301.97	305.32	316.07	339	338.28	347.81	346.5	343.15	351.67	367.92	374.87	375.39	367.41	382.77	370.1	384.58	410.35	375.1	406.51	407.73	419.32	423.93	406.31	422.2	433.99	442.42	455.37	421.92	376.24
0	0	5.0524	0	9.5238	12.738	14.152	26.864	41.841	50.919	55.294	93.769	87.308	128.94	129.59	157.1	160.95	167.79	180.51	217.82	222.58	236.65	240.32	219.87	223.04	217.54	218.95	204.29	236.49	233.06	234.32	229.6	216.64	228.47	206.68	207.5	202.75	205.24	204.69	192.34	197.72	175.53	197.76	188.59	186.48	196.21	171.09	180.16	170.9	161.98
0	0	1.1734	6.4609	4.7655	3.745	12.707	16.243	10.834	21.788	17.443	14.007	25.096	24.476	31.196	42.87	36.928	76.142	89.755	33.679	43.007	39.833	42.875	53.645	50.427	59.728	47.329	87.349	32.159	31.224	28.743	29.081	40.996	48.365	12.841	20.313	16.689	6.3396	0	0	0	0	0	0	0	0	0	0	0	0
13.504	9.995	0	0.83285	0	0.9782	0	0	0	0	0	0	1.1874	11.183	15.305	9.5547	13.348	10.229	3.2029	13.221	24.019	24.694	33.787	17.105	19.691	20.921	13.77	15.148	8.3006	22.254	32.031	36.851	27.217	17.354	23.552	14.604	7.8175	17.416	15.764	22.602	6.9656	23.142	12.92	12.147	1.7428	0	0	0	0	0
31.574	16.58	0	0	0	0	0	10.889	0.38466	13.131	22.925	31.71	135.02	186.84	243.01	256.48	251.45	293.9	285.18	340.32	359.63	358.38	427.81	413.41	414.27	462.66	432.37	414.53	311.89	347.05	332.54	373.53	357.13	363.29	351.81	353.84	402.14	414.59	393.9	448.85	321.06	335.51	342.94	358.94	390.42	394.2	419.46	423.35	421.94	423.75
0	8.211	0	7.8602	0	0.79002	1.1695	0	8.4076	2.2214	1.4089	40.45	29.181	32.188	46.942	45.265	64.926	62.331	68.589	71.61	79.861	91.551	92.68	76.28	76.263	64.199	68.906	87.974	80.656	79.864	71.233	74.079	65.054	58.897	77.143	56.58	57.702	60.998	72.938	50.272	41.398	12.285	31.792	29.474	45.833	41.323	44.748	43.675	40.449	39.896
0	0	0	0	0	17.284	44.747	73.993	101.62	126.29	156.21	189.27	231.92	242.75	291.52	284.4	313.01	299.07	310.83	303.59	316.6	328.62	318.75	320.69	308.55	291.43	311.69	295.06	299.28	289.64	280.94	284.21	258.96	246.57	267.24	281.19	282.55	285.99	312.42	314.16	330.2	316.63	320.84	315.2	339.45	344.74	336.07	360.64	347.65	354.56
0	0	0	0	0	19.099	12.449	8.7712	20.319	21	22.96	15.014	26.716	31.308	34.91	22.449	20.3	38.721	22.126	27.821	14.354	17.801	15.47	24.764	26.537	18.626	15.297	17.912	13.941	4.3382	0	0	0	0	0	0	0	0	0	0	0	0	0	0	0	0	0	0	0	0
0	0	0	8.5639	3.9949	0.27551	0	0	0	0	4.4178	0	0	3.6936	0	0	0	0	0	0	0	0	0	0	0	0	0	0	0	0	4.5857	15.964	16.192	25.612	2.9279	0	0	0	0	0	0	0	0	0	0	0	0	0	0	0
0	4.5954	0	0.4971	1.3401	0	0	21.388	48.894	72.091	122.55	179.54	255.02	321.88	378.01	466.51	531.43	586.71	681.61	707.85	739.83	785.07	815.78	830.59	812.39	819.54	865.42	851.94	854.11	876.76	798.63	854.22	860.23	863.79	833	840.72	831.85	864	841.32	850.05	853.96	847.86	859.53	873.19	851.07	861.98	863.91	863.05	895.18	895.54
0	0	0	0.40641	7.6596	13.376	14.235	26.248	21.176	14.419	15.205	23.827	30.03	40.594	51.752	58.753	84.843	104.05	98.829	117.14	111.95	121.83	126.83	160.68	172.16	193.28	194.11	193.67	207.04	171.89	170.19	164.2	133.77	158.1	171.29	193.41	114.96	115.49	102.08	102.25	98.103	121.85	108.7	132.68	105.71	102.43	90.901	94.984	96.675	68.72
8.2411	1.5251	0	3.0128	3.5878	0	0	0	6.1951	0	0	0	0	0	0	0	0	0	0	0	0	0	0	0	0	0	0	0	0	0	0	0	0	0	0	0	0	0	0	0	0	0	0	0	0	0	0	0	0	0
7.5272	0	0	0	2.3805	3.5323	5.256	17.059	58.304	109.28	159.4	231.05	307.52	395.61	481.23	576.68	621.73	706.59	769.39	820.1	852.93	912.99	961.6	1002.7	1033.5	1018.7	1029.1	1103.8	1081.3	1079.5	1082.2	1107.1	1138.7	1149.6	1174.5	1173.1	1176.3	1185.5	1172	1182.9	1205.4	1194	1127.8	1140.9	1109.9	1098	1102.3	1089	1084.9	1099.9
20.165	6.9653	0	1.8578	0.29748	0	0	3.5495	15.354	9.9943	13.513	21.7	29.598	28.378	27.697	42.568	47.39	51.332	62.137	65.641	70.954	79.167	69.277	90.431	100.25	91.071	106	109.85	112.81	106.65	114.9	128.14	128.47	113.94	124.77	137.19	94.098	92.536	78.724	84.392	80.743	110.42	117.03	144.4	166.94	155.88	141.35	153.72	139.2	146.43
0	0	3.9881	0	1.0465	1.192	10.353	0.50519	1.9373	13.597	13.194	35.793	26.543	50.541	59.899	64.429	71.943	83.152	74.342	71.958	83.152	85.094	75.343	95.649	81.775	85.952	71.406	77.007	84.354	85.818	79.533	73.614	66.801	70.047	58.014	63.26	58.398	60.829	61.243	58.452	50.054	41.425	44.027	34.581	20.452	31.556	31.28	24.104	17.739	14.442
11.89	0	0	0	0	5.8097	0.41061	3.2762	5.7541	0	1.3635	19.579	23.419	32.764	9.9252	13.053	18.181	26.382	15.604	3.932	0	16.221	11.404	13.285	14.804	17.782	18.351	31.054	14.794	22.643	23.595	28.226	0	16.777	1.6351	4.9597	3.2902	0	0	0	0	0	0	0	0	0	0	0	0	0
0	0	0	0.14021	0.64661	5.395	1.5208	0	16.158	3.3862	7.0875	4.6314	0	0	0	0	0	0	0	0	0	0	0	0	0	0	0	0	0	0	0	0	0	0	0	0	0	0	0	0	0	0	0	0	0	0	0	0	0	0
18.494	8.9341	0	0	0	0	0	0	0	2.2542	13.374	30.344	46.337	43.534	69.312	72.769	81.635	77.73	100.3	101.7	119.73	128.64	159.93	146.53	134.36	130.38	127.48	152.46	136.02	123.67	118.75	120.09	78.724	108.75	88.723	80.386	86.521	104.84	87.454	103.68	96.813	84.423	88.942	83.635	58.248	57.725	117.13	115.79	127.4	110.53
23.226	16.635	0	0	0	0	0	0	10.291	0	0	0	0	7.7707	4.7303	11.302	22.719	22.279	9.3688	18.928	12.899	20.341	7.1528	15.956	24.052	29.108	32.777	21.436	19.429	4.2474	0	1.3476	5.1044	0	0	7.8909	6.3506	7.0937	7.9568	7.2608	0	0	7.7085	0	0	0	0	8.7897	0	0
0	0	0	5.2105	8.2287	0	6.8995	9.6754	6.3388	5.8661	1.8791	0	18.292	11.774	21.4	13.249	25.468	15.173	14.149	15.526	35.826	49.417	73.628	31.771	37.887	58.394	63.55	86.461	108.6	125.61	154.71	164.1	175.42	195.83	206.19	215.72	221.23	227.91	231.13	243.31	243.61	236.81	235.67	238.2	234.92	220.07	234.7	232.2	231.47	216.21
16.627	0	0	0	0	9.2894	16.029	33.282	64.47	77.146	84.104	109.09	148.2	168.55	243	257.66	268.62	305.83	332.97	351.29	347.75	354.83	372.38	336.41	349.48	357.78	363.18	355.79	353.02	334.37	348.1	328.47	315.08	323.69	330.19	294.99	362.52	362.33	337.95	345.95	334.93	339.74	420.43	391.78	412.73	409.76	352.83	410.72	388.44	399.02
0	0	0.63649	0	1.7072	5.768	0	0	0	0	0	0	0	0	0	0	0	0	1.6546	0	0	0	0	0	0	0	0	0	0	0	0	0	0	0	0	0	0	0	0	0	0	0	0	0	0	0	0	0	0	0
0	5.4682	4.7506	0	1.8006	0	0	0.43277	0	0	0	0	0	0	0	0	0	0	0	0	0	0	0	0	0	0	0	0	0	0	0	0	0	0	0	0	0	0	0	0	0	0	0	0	0	0	0	0	0	0
0	0.62661	4.139	7.0823	2.4717	0	0	15.331	4.6142	0	0	7.8183	0	0	0	0	0	0	0	7.0229	0	0	0	0	0	0	0	0	0	0	0	0	0	0	0	0	0	0	0	0	0	0	0	0	0	0	24.997	54.31	79.036	95.241
0	25.524	0	0	0	4.8502	0	0	0	0	0	0	0	0	0	0	0	0	0	7.0449	19.959	24.625	25.381	5.677	8.2651	0.66462	0	0	0	0	0	0	0	0	0	0	0	0	0	0	0	0	0	0	0	0	2.5536	8.7663	0	0
0	6.2911	5.0845	0	2.6937	0.87512	15.996	18.374	19.025	23.923	40.807	61.885	57.254	74.352	78.487	106.64	116	135.67	132.9	164.46	195.11	195.09	201.33	212.22	215.79	218.5	230.22	239.34	247.5	255.12	251.33	238.43	241.77	262.88	262.07	273.24	278.88	291.76	297.3	304.94	311.18	301.47	316.26	315.13	305.35	317.89	322.45	319.2	327.9	321.36
12.06	4.8872	0	0	0	0	0	0	0	0	0	0	10.227	23.133	14.922	23.371	27.151	43.001	44.758	43.344	37.52	62.924	63.906	62.56	69.912	81.108	76.831	76.642	83.708	104.55	97.228	103.91	105.11	124.5	124.26	136.99	137.16	147.82	156.53	155.14	151.79	163.75	173.63	165.07	184.28	171.39	178.45	169.86	169.01	173.45
14.348	7.8739	0	0	0	4.8813	0	0	0	0	0	0	0	0	4.0847	0	7.9792	3.5513	32.75	53.36	51.541	36.578	43.504	27.27	3.1103	7.798	19.018	53.96	60.113	70.252	53.546	67.612	72.281	81.762	94.735	24.751	53.358	32.795	21.09	50.62	36.99	40.744	46.411	23.175	52.948	60.755	33.742	64.225	46.879	51.518
0	0	0	15.651	6.4209	0	5.7503	26.262	6.0042	5.196	12.006	27.785	33.32	63.153	42.495	50.008	46.495	48.979	50.809	54.642	60.587	57.987	55.49	63.515	70.515	66.697	70.412	69.367	81.42	66.096	78.04	81.363	86.597	80.652	66.221	77.256	61.394	77.133	77.602	63.503	69.171	51.814	77.027	82.423	85.367	88.061	105.91	103.91	130.44	125.33
15.644	5.9652	0	0	0	0	0	0	9.5127	10.621	13.158	24.893	40.829	47.647	71.27	75.309	78.716	99.309	110.92	122.53	133.36	132.99	137.22	131.34	148.7	155.16	163.02	167.05	160.41	168.04	173.61	165.9	158.24	134.2	139.81	125.31	119.42	131.01	121.64	138.11	125.33	134.01	118.09	124.8	113.79	110.46	105.18	112.23	111.71	90.025
7.4776	5.9451	0	0	0	15.477	5.7441	0	0	0	0	0	0	0	4.2213	0	7.8397	22.355	11.897	24.875	20.688	24.164	7.2158	21.651	0	0	0	0	0	0	0	0	0	0	0	0	0	0	0	0	0	0	0	0	0	0	0	0	0	0
5.7477	2.5356	0	6.1242	3.8827	0	0	7.5465	20.036	9.9699	10.91	7.1035	8.5856	17.277	25.627	24.251	29.78	39.567	28.664	30.97	36.436	38.96	30.968	38.759	41.365	40.736	48.979	48.662	46.458	32.362	40.696	51.476	0	0	0	0	0	0	0	0	0	0	0	0	0	0	0	0	0	0
13.28	2.2995	5.6858	10.892	3.2292	1.2442	0	0	0	0	0	0	0	0	5.2681	24.934	14.442	13.965	14.587	25.043	34.745	32.445	29.704	54.227	51.67	77.695	82.118	102.34	90.112	56.814	54.206	64.292	53.822	69.596	57.158	66.8	68.284	77.965	84.038	72.569	69.191	72.913	47.013	26.885	32.813	27.482	30.54	25.512	32.807	25.799
0	0.89875	0.097928	1.5438	0	1.4874	0	0	0	0	0	0	0	0	0	0	0	0	0	0	0	0	0	0	0	0	0	0	0	0	0	0	0	0	0	0	0	0	0	0	0	0	0	0	0	0	0	0	0	0
0	0	0.15981	11.388	0	2.3584	0	0	0	0	0	0	6.0388	31.095	36.721	13.801	6.7892	41.068	21.451	27.07	15.878	34.914	45.985	22.87	31.513	30.416	38.048	32.564	38.636	21.656	24.146	21.617	1.8189	0	0	0	0	0	0	0	0	0	0	0	0	0	0	0	0	0
6.4144	1.3242	0	1.3646	0	0	0	2.9121	21.248	16.055	37.904	49.714	66.679	74.617	90.743	100.83	121.02	144.1	129.19	150.83	160.7	183.46	186.73	184.41	199.85	206.37	204.41	173.68	171.6	183.56	170.6	178.39	170.26	182.46	177.81	181.28	179.68	165.25	178.55	186.91	175.68	164.46	167.13	163.4	165.24	153.97	156.83	148.66	157.07	157.73
20.193	4.2103	0	0	0	0	4.7959	7.1708	18.537	24.483	35.582	33.313	41.869	39.887	48.178	52.559	51.127	22.532	23.721	28.47	21.943	12.698	0	1.0068	2.269	0	4.7794	0	0	0	0	0	0	0	0	0	0	0	0	0	0	0	0	0	0	0	0	0	0	0
4.1029	1.6452	1.418	2.7666	5.9795	0	0	0	0	0	0	0	0	0	0	0	0	0	0	0	0	0	0	0	0	0	0	0	0	0	0	0	0	0	0	0	0	0	0	0	0	0	0	0	0	0	0	0	0	0
16.45	11	3.956	0	0	0	0	0	0	0	0	0	0	0	0	0	0	0	0	0	0	0	0	0	0	0	0	0	0	0	0	0	0	0	0	0	0	0	0	0	0	0	0	0	0	0	0	0	0	0
0	5.9271	0	0	2.3525	4.2324	9.0215	9.9866	6.4018	0	0	0	0	0.45908	1.5807	7.4149	0	0	0	0	2.0148	0	0	0	0	0	0	0	0	0	64.37	80.792	85.81	107.88	95.832	26.371	0	0	0	0	0	0	0	0	0	0	0	0	0	0
0	0	2.5345	9.6633	0	4.0885	0	0	0	0.37672	0	7.9197	7.7368	0	0	0	3.3069	0	0	0	0	0	0	0	0	0	0	0	0	0	0	0	0	0	0	0	0	0	0	0	0	0	0	0	0	0	0	0	0	0
0	0	0	50.318	45.305	0	0	40.742	14.717	21.889	68.775	55.092	86.36	264.7	320.87	370.85	423.13	443.23	510.77	516.42	606.37	626.72	616.75	683.71	694.99	698.56	689.3	652.01	666.81	697.78	689.78	701.78	687.86	685.13	677.55	679.8	703.39	689.52	665.43	682.13	664.45	647.6	641.46	642.92	613.91	604.69	616.75	608.14	608.85	621.88
8.1921	11.704	0.25784	0	0	0	0	0	1.4968	0	0	0	0	0	0	0	0	0	0	0	0	0	0	0	0	0	0	0	0	0	0	0	0	0	0	0	0	0	0	0	0	0	0	0	0	0	0	0	0	0
0	3.5471	4.4308	1.2462	1.7534	2.3562	0	0	0	0	0	0	0	0.23683	0	0	0	0	0	0	0	0	0	0.81808	0	0	0	0	0	0	0	0	0	0	0	0	0	0	0	0	0	0	0	0	0	0	0	0	0	0
0	9.8361	6.8769	0.69028	0	0	6.0836	1.7167	0	0	0	0	0	9.8338	7.7609	12.89	15.159	16.173	17.243	33.141	37.939	41.122	34.859	43.404	44.258	43.289	37.252	47.604	54.457	58.361	62.422	68.822	57.397	68.915	80.046	86.129	95.56	99.382	122.31	141.18	103.04	86.02	101.21	105.9	87.545	101.03	91.86	97.312	106.23	107.93
0	0	0	17.805	9.3611	0	0	1.5624	18.027	34.324	64.899	78.045	131.18	158.32	157.17	186.54	174.96	226.58	231.21	248.51	232.27	260.07	245.02	281.17	276.19	277.74	281.3	274.01	250.77	234.86	234.28	236.23	236.73	234.31	226.6	223.32	230.85	217.59	218.12	215.95	221.21	207.09	212.14	209.04	218.89	200.4	222.46	202.16	222.65	211.45
0	0	2.3861	0.20027	7.3457	3.7475	5.3559	6.0886	3.3922	0	3.6827	8.0199	0	12.702	1.5402	5.694	15.037	17.994	26.037	22.055	22.509	25.062	20.685	20.035	17.281	9.7806	13.834	9.9887	15.562	14.358	5.4284	11.111	7.2111	7.09	0	5.6113	0	0	1.8961	1.3307	5.651	5.6745	5.5216	0	0	0	0	0	0	0
0	0	0	0	9.3445	9.8505	14.967	35.915	37.654	65.484	93.906	116.34	156.12	175.45	210.71	240.06	275.82	303.05	343.16	361.48	362.68	388.16	365.89	402	422.7	442.07	442.7	437.62	441.57	429.67	422.79	439.23	423.05	440.35	422.72	423.2	452.97	443.11	435.75	443.67	445.89	459.87	446.34	459.33	446.16	442.41	445.71	425.5	417.05	405.2
0	0	0	0	7.2418	8.5441	25.482	24.029	39.104	43.306	39.882	50.027	65.203	75.31	85.513	85.064	86.58	81.195	75.766	71.752	90.384	88.652	98.6	104.03	102.12	96.047	114.79	121.53	133.27	73.756	58.998	48.636	48.252	58.608	44.608	34.633	29.377	37.214	24.439	27.115	37.363	33.293	30.089	26.371	12.407	13.553	19.068	0	0	0
0	0	0	17.987	0	8.8404	0.59645	1.2303	1.3256	0	2.941	0	3.7334	8.543	9.253	3.7444	9.2104	20.343	3.8576	13.897	0	9.2366	25.013	11.867	7.193	4.3836	0	0	0	0	0	0	0	0	0	0	0	0	0	0	0	0	0	0	0	0	0	0	0	0
0	0	2.9304	0	8.7763	19.428	10.343	27.73	31.498	33.482	67.592	74.049	93.056	109.62	130.98	177.47	196.36	204.34	244.98	237.06	249.56	270.34	273.93	280.44	277.78	286.29	275.56	317.74	307.91	315.5	327.98	343.98	346.46	355.94	375.38	379.19	379.44	389.6	393.35	403.6	401.91	393.47	400.1	386.44	386.03	375.69	396.13	387.6	385	413.88
0	0	1.3449	5.7943	11.151	11.118	5.1156	10.905	0	6.8673	0	0	0	0	0	0	0	0	0	0	0	0	0	0	0	0	0	0	0	0	0	0	0	0	0	0	0	0	0	0	0	0	0	0	0	0	0	0	0	0
0	0	0	0.88887	4.1212	2.1248	6.7898	12.04	32.223	49.107	78.993	93.173	115.71	149.28	176.04	191.11	211.19	234.93	257.11	284.92	270.92	295.38	302.48	320.77	333.75	340.11	358.55	356.72	336.8	349.01	352.49	346.13	342.27	357.89	354.63	327.08	338.9	337.55	343.29	343.17	329.34	349.05	332.68	337.13	322.58	341.01	344.52	331.15	338.95	337.86
0	0	0	2.6701	0	4.5072	4.6966	0	4.898	10.601	31.541	43.727	66.916	80.479	94.384	119.9	126.6	157.62	145.23	171.04	162.01	188.57	198.76	206.26	212.8	210.76	219.08	231.39	227.34	236.77	302.36	313.31	319.77	199.87	216.09	205.53	200.4	202.32	169.76	190.25	162.62	169.44	156.85	171.69	163.42	167.85	169.21	178.71	185.05	204.62
0	7.8293	4.1417	10.323	0	0	0	2.3232	8.6289	11.676	10.693	0	0	0	0	0	0	0	0	0	0	0	0	0	0	0	0	0	0	0	0	0	0	0	0	0	0.94715	16.909	42.13	63.596	92.637	79.614	105.29	111.28	126.15	139.26	149.92	147.64	158.19	149.34
0	4.8302	0	2.051	1.137	1.5163	8.159	15.817	24.881	43.378	83.939	144.89	200.53	283.74	332.7	474.98	470.48	528.48	597.03	662.74	735.76	750.97	776.01	786.92	871.79	902.97	888.51	873.11	935	905.65	883.3	891.16	894.04	880.57	899.97	859.32	899.22	878.31	869.69	867.55	879.3	878.43	871.66	895.43	911.5	952.35	955.26	991.15	995.37	1010.7
20.312	7.3645	0	1.5786	0	0	0	0	5.3491	4.5843	15.13	17.049	27.299	35.591	35.173	53.357	84.622	89.839	103.67	110.35	124.75	138.41	137.94	141.78	162.1	166.7	193.91	190.6	188.15	180.97	198	192.95	197.87	191.5	183.31	205.4	185.08	199.8	193.87	195.3	181.83	193.54	194.55	198.6	212.08	214.28	216.61	206.25	196.51	180.84
10.742	0	0	0	0	7.282	1.0658	15.142	20.114	32.275	38.64	55.773	66.263	75.085	94.694	94.797	89.16	96.063	105.94	107.74	129.24	124.16	120.12	115.48	124.17	124.76	135.85	128.66	132.85	131.77	129.98	133.86	128.69	117.42	114.62	123.63	102.86	134.33	99.606	124.51	118.63	125.82	117.09	124.7	101.85	104.89	105.61	110.68	111.93	98.973
0	1.2069	8.9382	0	0	0.77417	0.51355	0	0	0	0	0	0	0	0	0	0	0	0	0	0	0	0	0	0	0	0	0	15.658	16.544	20.241	13.092	13.248	18.798	13.656	21.731	21.627	34.756	49.976	41.34	55.389	45.312	52.152	49.163	45.934	48.051	55.118	63.1	70.853	68.681
0	3.4302	0	0	5.0712	4.6113	0	0	32.393	60.796	106.84	174.1	231.83	308.01	315.4	382.11	415.47	450.07	486.85	528.47	554.02	566.54	608.59	575.87	604.93	623.64	651.32	653.45	657.51	683.04	686.08	719.39	691.29	673.75	680.34	659.93	658.61	675.66	705.09	696.93	659.32	650.25	677.3	580.44	603.9	568.52	570.15	556.13	576.48	574.54
0	0	0	0	7.2822	3.7998	25.817	49.63	76.205	120.85	153.85	207.39	249.66	309.23	369.33	389.51	431.31	470.18	513.92	515.36	571.95	592.76	629.59	626.25	643.8	681.62	716.68	755.94	789.55	816.09	831.48	875.02	912.89	990.56	1029.9	1102.9	1122.4	1228.9	1180.1	1202.2	1233.6	1312.3	1289.5	1362.6	1320.2	1339.2	1458.1	1376.7	1221.1	1370.6
0	5.556	5.0567	0	0	0	14.191	44.002	98.688	159.28	237.27	340.43	395.62	506.75	619.62	715.11	795.68	892.49	962.69	1008.9	1077.2	1143.1	1136.3	1218.8	1226.7	1239.8	1298.5	1304.1	1345.4	1295.2	1331.8	1343.3	1318.5	1356.4	1308.5	1309.9	1326.6	1324.9	1351.7	1321.7	1325.4	1277.8	1293.5	1239.5	1214.7	1235.8	1248.1	1210.1	1256.9	1254.1
0	0	0	0	11.766	1.6093	1.7672	0	0	0	0	0	0	9.5791	12.389	27.405	37.417	46.101	56.084	56.199	58.884	65.786	73.867	82.196	83.941	82.937	92.999	98.766	84.269	84.7	81.803	94.313	97.28	89.867	78.451	83.667	75.299	86.283	83.677	84.719	96.192	79.742	77.628	63.698	42.965	56.565	57.474	70.795	55.188	56.477
0	0	2.3102	0.69296	3.2055	4.4776	0	17.172	24.655	9.5209	3.8796	13.197	3.8207	13.084	0	4.2332	0	0.58485	0	0	0	0	0	0	0	0	0	0	0	0	0	0	0	0	0	0	0	0	0	0	0	0	0	0	0	0	0	0	0	0
0	0	0	4.5035	4.3676	0	21.136	27.361	32.327	53.422	69.656	65.573	76.708	87.673	86.743	97.408	109.35	97.9	134.27	136.42	149.45	130.78	161.67	163.46	164.04	110.26	155.35	164.52	158.12	161.75	172.11	165.12	158.01	149.13	168.47	158.76	165.84	124.39	135.67	142.25	131.49	91.493	105.33	100.42	98.323	107.54	89.641	88.752	71.451	74.74
0	0	2.6347	0.28472	2.1802	7.3216	10.89	6.0458	0	13.503	23.165	26.525	44.659	58.905	70.424	75.66	82.71	89.905	91.613	101.54	98.087	98.401	85.661	101.89	100.52	106.2	102.85	111.52	116.11	111.03	108.23	103.39	117.89	122.46	106.51	108.3	95.528	113.1	98.263	101.93	119.94	110.93	116.62	123.1	134.32	140.63	146.48	186.37	177.94	191.97
0	0	2.8461	6.3511	0	10.269	0	0	0	0	0	0	0	0	0	0	0	0	0	0	0	0	0	0	0	0	0	0	0	0	0	0	0	0	0	0	0	0	0	0	0	0	0	0	0	0	0	0	0	0
24.737	11.221	0.92245	4.2362	0	0	0	0	0	0	0	0	0	0	0	0	0	0	0	0	0	0	0	0	0	0	0	0	0	0	0	0	0	0	0	0	0	0	0	0	0	0	0	0	0	0	0	0	0	0
0	0	0	6.688	21.478	31.228	12.749	18.584	17.71	16.209	38.628	49.962	30.793	51.25	43.021	38.043	11.446	0	10.377	15.556	0	19.388	0	0.050343	0	0	0	0	0	0	0	0	0	0	0	0	0	0	0	0	0	0	0	0	0	0	0	0	0	0
11.419	0	0	0	7.3021	2.1486	0	0	1.1947	22.111	37.495	49.687	94.46	133.12	165.18	190.04	221.32	240.88	273.85	286.03	317.03	334.2	348.96	383.13	408.21	408.84	435.92	458.6	445.37	434.47	462.64	477.5	474.27	478.15	470.5	478.23	471.86	493.42	477.1	471.49	500.52	476.53	481.56	458.84	446.42	439.11	429.85	454.65	472.08	437.75
0	1.1569	5.0621	0	0	2.4703	6.7452	7.2615	23.051	24.568	31.413	42.49	43.281	64.654	66.222	82.894	97.018	99.189	106.62	124.04	145.93	155.52	158.19	173.09	157.16	161.01	164.89	165.79	181.44	182.41	183.91	175.84	171.48	217.05	183.11	194.54	189.12	191.43	211.62	209.38	210.86	191.4	211.78	197.71	184.07	196.85	200.15	210.34	218.29	204.24
7.9469	0	0	0	5.2537	0.12102	3.8333	0	0	6.4705	0	0	0	0.74055	0	0.42852	0	2.4214	6.4508	17.926	5.8553	26.358	20.26	32.958	47.077	46.934	54.403	69.202	64.906	56.463	52.828	54.341	60.553	77.081	49.831	50.182	60.788	61.222	50.147	46.562	36.017	39.793	28.959	16.602	15.697	24.449	7.8775	21.94	17.204	11.282
0	0	0	0	2.6873	9.6126	34.041	86.357	153.25	252.55	365	509.1	651.17	837.73	963.3	1150.1	1273.4	1401.9	1488.5	1603.6	1722.3	1787.1	1846.3	1886	2012.1	1984	2033.1	2090.6	1984.6	2003.1	2018.3	2076.1	2046	2055.9	2051.2	2021.3	2042.2	2071.2	2019.1	2012.5	2027.3	2030.6	2019.3	2048.8	2015	2020.7	2020.9	2026.1	2004	2006.2
0	0	0	20.093	39.747	0	0	0	0	0	5.6572	5.598	45.692	80.107	119.82	150.69	175.32	210.92	231.42	258.98	287.5	320.3	332.61	356.15	379.92	388.17	421.04	424.35	443.95	447.31	460.23	469.32	470.27	480.39	484.21	487.14	483.51	479.84	458.91	446.27	478.08	464.51	477.84	465.74	442.54	431.43	426.74	419.55	413.77	404.63
0	0	4.35	3.4233	17.988	16.26	0	0	0	0	0.54952	0	0	0	0	0	0	0	14.068	38.122	56.559	37.273	41.381	54.231	50.976	23.632	34.86	1.1572	0	0	0	0	0	0	0	0	0	0	0	0	0	0	0	0	0	0	0	0	0	0
0	4.2624	8.9262	3.1599	0	0	1.1437	0	9.288	0	0	0	0	0	0	0	0	0	0	0	0	0	0	0	0	0	0	0	0	0	0	0	0	0	0	0	0	0	0	0	0	0	0	0	0	0	0	0	0	0
0	0	0	5.5311	5.2551	7.4298	8.3426	5.4388	5.4185	2.8939	0	0	0	0	5.6056	13.531	9.8545	0	0	0	0	1.5586	0	0	0	5.2309	0	0	0	0	0	0	6.4838	12.5	0	0	0	0	0	0	0	0	0	0	0	0	0	0	0	0
18.659	7.3318	0	0	0	0.048979	0	11.695	46.97	51.278	97.97	133.29	191.19	274.96	324.67	427.48	460.84	510.83	541.88	607.45	576.69	585.14	632.15	649.4	680.58	715	767.53	740.1	773.08	809.65	849.84	852.69	830.42	831.8	873.11	858.24	868.35	895.57	879.19	875.37	883.24	880.03	896.53	863.43	888.56	874.95	845.16	833.29	826.13	811.26
0	0	1.46	0	0	3.6078	0	0	0	0	0	0	0	0	0	0	0	0	0	0	0	0	0	0	0	0	0	0	0	0	0	0	0	0	0	0	0	0	0	0.97139	4.7152	0	0	0	0	0	0	0	9.1098	13.94
0	7.1354	3.1067	1.5156	0	0	4.3409	6.8003	43.756	86.524	123.79	188.44	255.21	315.84	382.45	476.2	537.33	594.56	685.84	727.95	784.28	848.4	853.37	935.08	962.27	949.29	994.15	999.27	1052.6	1071.8	1068	1102.2	1108.4	1094.6	1089.9	1157.1	1149.7	1125.7	1156.5	1119.8	1126.7	1084.4	1098.7	1108.5	1108.7	1087.5	1071.6	1083.1	1049.1	1047.5
0	0	7.3329	3.5087	0	0	3.4819	2.8811	0	0	0	4.2306	0	9.1865	5.4021	12.369	0	2.093	3.6491	9.5526	11.227	0.82109	2.1017	8.6642	10.354	10.896	6.9032	15.531	36.891	38.593	41.837	35.108	25.428	42.866	26.115	34.82	36.148	39.043	45.515	37.018	47.947	34.776	30.428	25.06	24.5	21.603	19.593	21.896	16.166	12.138
0	0	0	1.4033	0	6.3314	1.35	19.44	46.583	67.126	99.396	132.05	155.47	198.71	246.49	275.43	284.28	322.06	335.46	368.13	379.78	402.23	408.3	418.75	458.84	461.27	463.18	458.42	469.99	490.68	486.16	477.49	485.53	475.94	503.41	480.74	485.93	488.48	489.49	496.18	482.18	484.4	475.59	477.97	481.22	467.85	490.11	482.02	474.26	467.8
8.4609	4.6567	0	2.5096	0	0.85655	0	0	0	0	0	0	0	0	0	24.771	21.92	55.031	55.077	76.011	93.946	117.7	134.61	145.22	159.23	185.74	197.69	192.82	188.39	163.45	186.36	140.96	208.33	221.58	218.21	219.31	217.76	218.24	251.95	268.04	253.44	262.73	266.25	254.74	265.48	253.65	270.77	263.62	279.16	284.84
3.3578	0	0	0	10.051	0	2.1868	3.3707	0	0	0	0	0	0	0	0	0	0	0	0	0	0	0	0	0	0	0	0	0	0	0	0	0	0	0	0	0	0	0	0	0	0	0	0	0	0	0	0	0	0
1.9846	6.2793	0	1.4288	2.2042	0	2.7258	6.0176	0	0	0	0	0	0	0	0	0	0	0	0	0	0	0	0	0	0	0	0	0	0	0	0	0	0	0	0	0	0	0	0	0	0	0	0	0	0	0	0	0	0
0	0	0	6.0461	8.3795	0	1.4693	0	8.2602	24.269	54.025	64.069	95.083	115.52	148.21	171.1	196.69	241.78	272.92	294.43	325.92	363.37	404.68	353.4	359.88	375.4	379.06	415.35	415.15	419.28	412.89	435.59	429.51	437.43	457.61	437.58	423.87	445.67	432.87	426.46	412.97	425.29	406.77	395.28	389.26	366.96	348.84	362.81	369.75	369.88
0	0	0	6.9509	8.1213	14.425	8.5821	7.7024	0	0	0	6.0154	0	5.1689	4.8759	1.9988	0	0	0	7.2088	0	1.896	0	8.0149	1.5667	19.826	9.1127	12.221	5.7239	15.17	19.666	22.238	27.377	17.712	28.016	30.58	25.856	26.018	28.756	29.268	20.737	30.607	30.227	40.612	46.977	50.55	61.527	63.13	101.74	95.885
0	0	2.3284	0	0	9.1762	4.6319	3.1118	8.1828	15.666	14.433	12.612	19.305	18.458	19.401	27.769	43.022	33.937	48.333	42.326	56.119	49.006	60.212	59.001	65.1	62.29	61.066	68.761	74.242	81.371	92.073	94.271	91.365	100.74	114.52	114.31	125.63	133.44	123.87	143.58	140.41	152.87	154.31	157.09	151.24	150.11	168.71	171.58	173.13	186.37
12.462	5.1173	0	0	0	0	7.091	12.06	8.8167	9.8071	0.67342	0	0	0	0	0	3.1306	0	5.3701	12.834	10.236	3.8714	8.1949	2.7754	14.572	21.399	26.271	30.883	27.103	14.994	18.69	11.288	11.552	0	0	0	0	0	0	0	0	0	0	0	0	0	0	0	0	0
9.5369	0	0	0.16035	1.4788	0	0.12977	0	0	0	0	0	0	0	0	0	0	0	0	0	0	0	0	0	0	0	0	0	0	0	0	0	0	0	0	0	0	0	0	0	0	0	0	0	0	0	0	0	0	0
0.37462	1.6351	1.1359	0	0	0	12.376	38.796	102.48	166.23	263.82	310.99	437.96	616.27	698.94	787.68	917.15	1029.8	1092.6	1168.3	1179.3	1247.1	1280.6	1299.1	1318.1	1372.5	1393.8	1408.4	1514.2	1473.5	1415.4	1436.4	1405.2	1514.6	1529.1	1463.7	1437.4	1555.4	1461	1422.8	1483.7	1393.2	1505.8	1478.8	1508.1	1499.7	1470.7	1502.6	1403.1	1457
7.1917	0	0	11.212	0	13.947	0	0	5.2052	22.098	39.864	39.738	59.934	64.823	70.961	74.743	102.02	100.42	122.02	90.34	97.649	95.821	106.32	106.18	107.46	132.11	93.743	105.86	104.17	77.405	99.183	76.743	78.478	93.649	103.47	103	102.57	105.33	92.774	96.164	90.308	97.829	99.928	86.814	81.907	99.821	98.798	88.888	87.897	95.456
23.73	8.697	0	0	0	0	0	0	0	0	0	0	0	0	0	0	0	0	0	0	0	0	0	0	0	0	0	0	0	0	0	0	0	0	0	0	0	0	0	0	0	0	0	0	0	0	0	0	0	0
0	0	0	0	5.6293	12.898	10.298	0	16.392	10.944	27.392	21.421	18.071	26.188	33.84	60.456	65.637	100.52	101.61	129.91	132.8	161.94	181.42	194.5	204.66	226.09	246.08	247.99	274.21	262.55	286.23	301.49	318.96	270.62	293.92	302.44	292.93	258.31	256.31	246.64	235.57	229.36	259.29	154.32	166.84	133.06	150.78	143.91	142.79	130.95
0	1.7513	0	0	11.635	0.71719	1.0546	7.8461	9.433	9.6994	17.765	23.858	39.208	54.131	61.699	69.333	77.327	91.423	99.198	122.81	124.99	128.38	127.95	137.98	152.71	137.33	147.31	129.67	143.92	144.99	144.97	147.99	139	134.94	134.15	137.13	80.954	88.779	82.608	100.41	102.75	109.91	86.07	108.62	99.599	95.923	122.11	108.2	118.12	123.52
42.512	6.8619	0	0	0	0	0	27.274	86.489	191.68	311.19	465.16	617.52	752.77	994.49	1095.7	1197.1	1369.9	1479	1575.7	1673.3	1790	1861.8	1867.2	1958.6	2004.6	2043.2	2033.1	2111.4	2207.2	2104.8	2185.5	2202	2219.2	2186.6	2188.3	2173.6	2267.5	2214.4	2265.5	2191.5	2220.9	2194.8	2179.2	2119.7	2137.9	2170.2	2137.2	2144.6	2075.2
0	0	0	4.0714	7.1991	6.3486	4.7219	9.7454	16.553	14.788	19.332	18.986	28.264	20.245	17.3	28.852	33.597	31.928	33.576	22.061	31.638	19.546	32.092	17.729	31.06	22.7	21.356	30.413	33.118	34.28	34.529	31.968	32.108	29.315	31.711	34.205	38.289	38.399	31.041	46.59	45.127	44.681	41.576	44.76	43.09	32.87	36.847	17.898	25.884	21.613
0	0	0	0	3.3561	4.6888	8.5475	18.278	50.475	115.75	172.49	251.14	380.3	434.42	543.42	647.07	729.2	838.77	873.43	963.38	1031.9	1100.8	1157.6	1251.4	1282.2	1337.6	1415.9	1436.4	1482.7	1485.3	1433.3	1454.4	1475.9	1492.1	1477.8	1500.5	1486.1	1499.4	1446.6	1467.5	1486.1	1459.4	1461	1436.4	1419.4	1395.1	1403.5	1418.4	1360.2	1370.6
19.211	0	0	4.1067	0	30.196	13.872	16.059	17.213	35.487	22.352	10.972	27.008	27.515	19.046	37.007	29.471	49.497	23.179	24.503	22.635	2.2047	0	0	0	0	0	0	0	0	0	0	0	0	0	0	0	0	0	0	0	0	0	0	0	0	0	0	0	0
7.6883	11.628	0	0	1.1161	5.0305	0	0	0	0	0	0	0	0	0	0	0	0	0	0	0	0	0	0	4.3818	40.369	68.745	106.02	118.16	143.3	162.39	186.83	229.37	247.66	260.14	282.44	298.96	319.41	326.34	357.44	363.85	383.25	380.51	396.34	371.61	385.79	396.93	418.04	441.17	420.89
0	0	0	0	5.4423	2.865	9.3897	12.489	41.337	72.46	109.7	147.97	204.15	267.85	301.74	350.8	417.24	445.14	499.75	540.89	573.29	575.89	604.52	625.96	645.01	670.07	701.23	712.57	718.32	694.86	740.05	698.62	698.5	700.8	700.43	718.24	694.4	665	668.17	662.67	675.58	666.05	684.22	735.21	691.83	686.05	694.32	659.89	664.64	660
0	8.7688	4.7858	10.525	0	0	0	0	0	0	0	0	0	0	0	0	0	0	0	0	0	0	0	0	0	0	0	0	0	0	0	0	0	0	0	0	0	0	0	0	0	0	0	0	0	0	0	0	0	0
0	7.7665	7.545	0	0	0.041418	0	0	18.773	18.561	32.337	28.99	51.747	64.134	72.343	85.909	104.54	110.88	138.33	132.31	143.38	147.37	150.59	144.94	153.17	146.08	167.7	135.38	115.34	165.97	124.8	129.74	121.55	116.43	146.83	149.31	165.6	170.54	195.13	213.74	234.7	253.87	271.44	273.63	280.59	314.84	341.89	369.42	375.16	400.31
0	0	0	1.8305	2.7122	4.4239	10.886	0	0	0	0	0	0	0	0	0	0	0	0	0	0	0	0	0	0	0	0	0	0	0	0	0	0	0	0	0	0	8.4475	1.3595	0	6.9459	8.342	16.947	16.79	9.9261	24.914	19.196	25.226	23.209	20.45
0	9.7331	4.5773	0	0	0	6.586	10.472	15.939	11.501	18.507	17.77	23.793	24.159	26.76	28.592	47.191	38.215	46.164	43.305	52.313	38.473	43.417	42.741	60.166	68.243	69.801	87.486	114.55	116.06	136.39	140.56	156.45	170.24	184.36	204.34	196.96	218.19	216.41	272.85	244.37	246.01	276.8	253.51	254.78	269.31	256.5	260.74	257.2	265.77
13.751	6.5357	0	0	16.436	0	0	0	0	0	0	0	0	0	0	0	0	0	0	0	0	0	0	0	0	0	0	0	0	0	0	0	0	0	0	0	0	0	0	0	0	0	0	0	0	0	0	0	0	0
1.1421	0	34.241	24.631	0	0	0	31.115	134.59	252.28	370.33	525.67	718.42	871.17	1071.2	1177.7	1375.6	1502.6	1634.2	1791.7	1846.9	2096.3	2170.6	2260.2	2297.8	2288.2	2433.1	2537.1	2630.1	2565.1	2602.5	2552.5	2586.3	2667.6	2636	2591.2	2596.3	2618.7	2613.7	2655	2565.8	2513.2	2524	2379.7	2413.7	2377	2375.9	2342.4	2288	2273.6
0	0	0	0	39.42	102.75	154.74	221.12	276.12	354	388.88	457.08	518.12	571.74	623.9	648.97	707.43	721.42	750.55	761.83	798.86	854.05	833.79	831.36	876.47	861	885.13	918.25	876.28	902.25	916.48	875.34	886.63	848.31	891.78	880.42	880.94	903.06	869.26	867.32	861.42	877.59	877.92	866.77	836.62	837.69	832.35	834.37	834.68	793.6
1.2588	3.7729	0	4.0753	0	0	0	0.12804	9.8433	16.804	28.741	37.979	64.243	82.907	101.34	110.84	165.38	155.99	209.51	232.5	254.15	249.94	272.41	277.19	290.14	303.27	278.59	290.1	320.19	323.63	320.74	292.99	326.98	316.61	316.45	315.01	284.26	283.48	189.49	197.77	190.33	179.51	164.27	154	154.2	137.8	130.73	122.96	126.78	129.67
0	0	0	3.8123	0	6.6477	23.899	54.975	95.364	128.19	185.89	221.79	285.09	319.25	364.89	408.16	458.54	508.92	540.96	558.52	575.24	658.38	635.83	629.98	613.57	568.97	666.07	683.23	637.4	607.77	661.84	660.6	646.22	639.37	610.35	609.45	620.53	623.06	595.45	548.27	593.06	602.86	613.59	608.36	636.07	620.01	620.85	517.03	551.9	558.3
0	2.2015	0	0	0	0	7.9515	8.1484	8.8583	9.625	7.1553	8.2248	12.834	23.323	32.748	43.422	47.828	46.985	65.671	62.616	81.465	93.598	94.863	96.791	87.508	97.742	98.094	93.846	84.398	92.942	93.366	99.34	88.538	91.374	73.552	85.595	89.983	88.706	80.892	81.013	83.503	81.548	83.311	87.127	72.967	60.906	71.829	63.783	78.424	64.495
7.4566	1.6169	0	2.3064	0	5.9243	0	12.099	14.147	9.8842	3.5905	7.8344	7.376	14.375	9.5079	11.059	11.84	18.534	0.20438	1.5637	2.2968	7.4064	7.1238	5.1175	0.64078	10.153	6.1297	0	0	0	0	0	0	0	0	0	0	0	0	0	0	0	0	0	0	0	0	0	0	0
0.07451	0	0	0	3.4122	0	3.8179	3.7543	7.9297	11.617	10.076	10.589	10.462	9.1953	9.9062	14.626	27.964	24.326	28.489	28.47	49.355	57.017	60.445	65.242	59.41	68.173	55.947	64.191	68.144	67.997	70.531	61.933	51.333	64.871	57.579	60.517	63.009	50.672	50.403	64.295	58.588	63.88	70.293	65.589	61.34	64.629	63.629	68.958	73.944	79.368
13.578	0	0	0	0	9.7934	7.5033	7.3231	9.3484	0	0	0	0	0	0	0	0	0	0	0	0	0	0	0	0	0	0	0	0	0	0	0	0	0	0	0	0	0	6.899	15.52	16.894	38.647	41.317	64.028	58.672	74.393	79.45	94.448	111.83	94.96
8.1083	0	0	0	0	2.2864	4.1875	15.378	35.119	44.602	67.085	89.302	116.42	147.97	167.03	199.4	214.46	251.48	258.77	273.52	307.19	340.67	270.33	273.2	274.79	294.41	302.44	291.57	317.92	327.37	303.35	345.01	302.99	339.59	332.41	328.96	330.37	326.31	317.22	321.38	285.54	263.47	270.9	269.11	292.18	272.66	377.24	363.26	279.62	290.91
12.191	3.2797	0	1.9348	0	0	1.6307	0	2.9951	6.9043	34.256	40.061	71.386	95.669	126.12	146.57	170.5	222.97	228.1	248.36	261.87	299.75	310.93	347.65	331.71	353.28	350.13	397.78	379.16	376.65	389.8	386.07	373.39	369.26	374.15	375.43	380.46	389.5	387.44	382.21	373.07	373.59	367.61	378.78	382.03	365.68	383.98	405.56	395.13	387.35
0	0	0	0	4.5969	24.348	34.905	41.452	59.266	56.011	55.104	59.212	51.072	72.081	53.697	79.769	63.819	72.503	66.98	74.595	76.035	73.917	77.37	86.625	71.557	64.369	59.997	64.31	93.044	66.068	61.053	50.283	27.267	36.941	24.435	29.921	12.017	21.789	24.544	23.085	15.938	0	2.041	0	0	0	0	0	0	0
0	0	0	1.5496	7.1633	10.5	6.4122	4.1281	4.9316	15.415	19.874	6.7104	20.795	14.304	21.878	26.46	26.771	16.515	15.252	8.8615	11.096	17.769	10.787	17.239	4.3077	8.5454	14.976	19.81	30.243	170.74	274.58	335.06	314.46	331.5	323.58	333.41	337.05	325.51	293.39	301.65	328.47	304.24	319.92	317.53	309.86	303.56	297.88	298.26	293.69	293.72
2.1861	0	0	2.1192	4.8001	1.5955	0	1.869	0	0	0	18.326	26.06	17.23	19.052	47.649	33.129	26.243	45.591	38	48.859	41.847	56.201	58.767	68.74	80.507	48.15	39.057	41.456	42.54	26.674	58.759	41.825	43.334	44.782	36.762	48.284	51.012	37.433	38.662	31.663	6.2942	11.243	5.3405	9.3855	0	21.163	0	8.4208	0
0	9.4791	2.4386	0	0	0	3.4755	0	12.021	7.883	11.038	4.3406	12.366	0	8.6792	0	5.5658	0	0	0	0	0	0	0	0	0	0	0	0	0	0	0	0	0	0	0	0	0	0	0	0	0	0	0	0	0	0	0	0	0
16.949	0.24375	0	0.83599	0	0	0	27.35	61.914	109.94	176.86	231.18	291.71	295.01	363.44	485.82	545.51	590.9	638.45	660.67	717.34	744.82	715.17	797.07	796.28	811.23	855.36	849.61	881.83	842.84	846.87	870.53	846.67	846.47	831.89	832.79	861.51	831.26	807.36	811.19	782.36	786.32	773.55	779.33	766.78	769.84	770.8	793.96	803.17	782.22
1.0763	7.8027	0.19428	0	2.7804	0	0	0	0	0	0	0	0	0	0	0	0	0	0	0	0	0	0	0	0	0	0	0	0	0	0	0	0	0	0	0	0	0	0	0	0	0	0	0	0	0	0	0	0	0
7.0195	1.8035	0	0	0	2.3964	0	10.087	30.126	64.144	95.598	116.36	137.14	166.89	204.02	223.07	238.92	276.93	280.48	309.02	336.51	366.08	372.79	384.82	428.32	412.48	424	437.11	455.64	424.42	484.48	528.11	562.56	613.67	612.6	619.94	622.93	636.06	623.19	656.9	657.99	663.7	654.86	649.14	681.3	677.53	704.48	640.19	634.54	582.93
0	3.5313	0	0.16481	4.1529	5.1964	3.7565	0	6.6328	22.038	53.437	65.466	98.747	133.64	179.45	195.52	238.31	275.04	290.22	313.51	314.71	357.34	375.95	382.85	395.15	394.23	408.45	402.86	400.1	402.05	433.89	422.48	418.84	423.54	424.84	397.05	409.74	402.45	408.72	417.39	423.4	398.68	404.75	410.71	401.55	375.52	398.26	406.25	357.36	415.22
8.6009	0	0	0	0	0	18.471	34.845	79.297	144.81	227.57	336.05	463.2	576.21	711.49	813.53	900.89	1011.5	1048.1	1121.4	1230.2	1348.2	1386.4	1353	1426.3	1440.7	1496	1536.8	1555.3	1545.1	1556.3	1575.5	1569.6	1549.7	1617.3	1578	1575	1589.4	1592.1	1601.1	1600.4	1480.5	1448.1	1601	1612.8	1591.2	1603.6	1571.8	1595.2	1580.9
0	1.5501	0	0.24361	2.8301	6.7345	1.4336	5.0915	20.327	12.731	22.742	11.603	22.618	9.5213	24.901	25.492	27.509	45.028	35.824	50.187	39.708	55.049	59.18	56.736	55.814	54.555	44.818	60.448	62.891	50.59	60.618	57.605	48.456	46.115	51.383	43.547	44.76	38.067	26.977	27.149	0	4.5235	0	0	0	0	0	0	0	0
0	0	0	3.8037	10.688	5.1569	14.269	26.16	26.789	31.762	35.64	50.066	35.396	59.167	67.794	83.914	73.74	82.428	92.917	96.114	106.61	100.38	99.505	98.807	93.64	102.42	94.723	102.26	117.37	113.31	107.36	107.36	96.231	106.69	90.373	90.545	90.526	101.94	109.69	104.55	98.077	98.435	102.94	101.12	82.852	87.219	88.612	91.986	86.118	87.085
0	0	0	5.7219	1.5238	4.2986	11.073	16.953	23.066	35.415	51.788	49.623	92.823	113.06	130.29	141.52	179.87	192.68	210.41	234.4	245.72	256.62	285.69	278.82	296.95	279.98	297.6	309.34	310.76	317.75	323.8	339.04	331.99	362.85	358.11	354.76	361.33	365.51	364.05	368.27	361.65	350.76	344.33	349.21	342.97	340.1	338.05	347.38	336.33	334.02
0	1.6471	0	9.52	0	4.8236	0	0	28.847	54.178	108.93	172.8	215.95	288.39	343.07	405.04	468.75	516.1	568.6	622.14	651.26	683.69	735.62	754.67	766.46	727.06	777.4	768.35	823.32	780.71	761.03	832.58	845.11	818.93	773.53	812.04	797.55	781.67	759.59	786.65	769.87	737.02	750.3	734.49	749.75	711.38	747.19	726.26	739.51	715.66
0	0	10.707	12.854	9.435	0	9.3692	7.8954	9.8949	12.604	17.311	21.567	22.1	21.193	25.85	33.317	31.655	28.483	28.001	20.736	22.138	24.061	43.176	47.036	64.03	57.016	56.628	65.863	67.174	61.46	59.933	68.978	74.092	68.446	69.183	78.934	85.48	88.477	100.03	105.39	101.58	116.85	135.92	125.8	115.88	105.3	123.71	95.585	123.36	104.8
15.677	27.404	0	0	0	0	0	2.1499	0	0	0	0	0	0	0	0	0	0	0	0	0	0	0	0	0	0	0	0	0	0	0	0	0	0	0	0	0	0	0	0	0	0	0	0	0	0	0	0	0	0
0	8.0448	0.40271	2.7574	0.88582	1.7507	0	5.9502	17.66	12.794	16.151	24.95	23.963	15.871	25.393	21.867	34.915	34.185	34.802	40.938	43.208	39.932	53.565	50.511	41.011	25.247	37.888	33.855	35.263	51.27	40.541	35.111	26.512	19.935	28.539	37.664	49.676	42.721	50.515	56.829	28.984	0	0	0	0	0	0	0	0	0
2.9485	4.6235	2.9725	4.0465	0	0	0	0.74182	22.127	33.758	55.972	80.152	112.04	149.53	174.59	189.45	209.2	252.77	272.53	295.33	298.65	296.19	313.56	314.89	333.36	334.79	332.55	343.4	363.84	361.69	374.85	458.41	477.6	477.15	514.38	499.15	507.08	490.37	483.12	503.76	509.07	509.88	500.54	520.35	498.77	537.89	533.14	537.75	569.55	565.02
0	0	0	0	18.705	27.657	60.459	139.72	244.55	354.32	538.96	684.47	815.08	900.44	1029.7	1242.2	1610.7	1665.7	1560.8	1602.8	1659.5	1764.1	1775.7	1767.5	1750.6	1833.6	1752.1	1804.9	1733	1695.7	1657.6	1826.2	1848.1	1869	1600.6	1855.1	1889.1	1888.9	1851.7	1822.8	1849.4	1886.4	1920.6	1941.1	1904.6	1942.1	1947	1907.1	1934.2	1951.9
2.4375	0.032195	0	0	3.4858	0	0.94253	15.206	41.791	71.444	104.52	158.73	200.59	228.7	293.42	324.14	392.03	431.12	463.74	533.61	536.08	593.33	616.63	655.61	656.74	672.28	684.09	732.31	740.11	777.69	766.27	805.41	843.33	851.25	859.96	867.34	881.85	879.67	903.43	928.87	928.16	914.73	915.82	925.87	915.01	951.01	946.48	942.12	968.49	962.58
3.7504	1.7059	0	0	0	1.5356	10.29	36.966	77.309	131.39	192.91	256.65	329.78	391.83	470.83	566.01	633.59	643.54	709.78	758.85	772.3	819.1	874.13	897.8	910.7	932.53	1055.2	1093.1	1057.6	1066.9	1077.8	1093.6	1089.9	1092.9	1116.9	1107.8	1120.3	1143.5	1137.9	1201.1	1192.8	1213.5	1196.2	1266.5	1262.2	1273.5	1252.8	1227.9	1149.7	1133.7
2.2314	8.4905	0	4.893	0	1.1076	0	0	0	0	0	0	0	0	0	0	0	0.27929	0	0	0	0	0	0	0.39502	0	0	0	0	0	0	0	0	0	0	0	0	0	0	0	0	0	0	0	0	0	0	0	0	0
14.031	2.9968	0	0.75082	0	2.9708	0	0	0	0	0	0	0	0	0	0	0	0	0	0	0	0	0	0	0	0	0	0	0	0	0	0	0	0	0	0	0	0	0	0	0	0	0	0	0	0	0	0	0	0
0	0	0	0	21.812	88.126	157.87	229.72	313.67	327.38	400.66	495.14	518.93	560.76	607.04	627.08	648.14	627.8	639.99	613.88	677.32	624.58	621.84	625.18	624.16	599.76	613.97	600.34	568.36	575.35	592.05	586.83	636.03	571.15	612.32	555.38	599.71	618.3	586	556.14	545.77	585.75	590.12	571.88	570.7	503.17	510.16	550.5	523.24	531.17
0	3.2537	0	0	0	1.4542	3.3565	0	4.3678	1.844	3.0958	6.8495	14.304	9.0523	2.2193	8.3818	3.2963	14.2	8.65	9.4345	3.3178	13.827	19.595	16.257	16.858	35.082	39.736	57.68	44.248	51.684	63.391	74.431	65.513	108.2	141.7	189.89	191.06	219.27	214.95	220.52	205.51	224.18	222.23	216.78	231.99	232.25	229.98	245.72	280.19	277.54
0	0	0.35877	6.688	5.8603	9.5092	5.8622	13.302	21.37	39.886	55.938	72.317	83.675	118.92	130.9	154.34	166.28	192.44	214.17	238.02	264.67	265.95	277.33	300.91	294.92	330.79	329.06	337.87	323.97	343.2	363.55	353.31	360.37	369.87	390.42	393.55	395.09	384.45	384.31	383.58	349.52	349.49	350.82	351.28	338.16	302.42	316.78	302.41	317.04	313.74
0	4.2229	4.5484	3.0348	3.3967	3.2683	1.0606	0.11187	8.1886	5.9434	3.3568	0.48947	0	12.79	0	7.4071	0	6.5613	12.772	8.8547	10.271	11.956	5.2129	1.3058	0	0	0	0	2.2699	0	0	0	0	0	0	0	0	0	0	0	0	0	0	0	0	0	0	0	0	0
0	4.4554	5.7572	0	0	0	8.7806	5.9584	10.312	0	4.9889	0	17.944	47.296	67.471	82.514	105.47	128.22	164.26	187.81	207.52	227.04	242.71	231.83	243.57	234.67	275.03	266.19	278.64	299.15	304.09	312.84	315.29	310.13	319.16	343.52	335.09	332.31	343.68	375.58	349.27	333.72	340.23	350.83	332.42	357.02	343.67	350.09	355.33	356.8
0	0	0	0	0	27.787	29.395	56.436	66.834	87.341	115.07	146.13	188.47	256.89	301.18	332.48	382.46	448.53	469.26	501.73	482.7	526.84	536.36	561.97	569.77	567.74	564.12	569.19	577.83	602.57	580.65	580.04	518.61	510.44	553.06	555.96	540.23	570.07	511.38	566.63	529.81	538.83	493.28	489.14	486.08	475.14	498.91	510.68	536.56	562.95
0	9.7158	0	3.94	10.417	15.975	0	2.2844	22.893	10.986	55.777	89.435	110.19	153.9	202.92	217.82	252.6	300.97	340.91	384.63	304.46	464.39	474.86	448.39	518.09	537.96	579.73	589.65	516.18	555.19	564.01	580.4	537.86	540.66	573.54	620.73	558.49	692.78	717.95	767.03	643.6	803.46	821.83	849.32	882.03	907.49	958.23	974.42	998.3	995.68
0	24.178	0	0	7.1464	0	13.047	37.644	115.61	214.04	330.12	494.28	621.77	768.25	893.64	1010.5	1160.8	1318.1	1383.5	1447.7	1510.9	1630.4	1658.8	1724.8	1687.8	1666.5	1715.5	1823.1	1806.8	1817.2	1836.3	1840.2	1772.9	1795.8	1793	1863	1780.9	1820.8	1807.7	1798.3	1839.6	1820.4	1864	1851.5	1848.5	1820.9	1825	1843.2	1832.5	1848.2
45.726	10.502	0	0	0	0	0	0	0	0	0	0	0	0	0	0	0	0	0	0	0	0	0	0	0	0	0	0	0	0	0	0	0	0	0	0	0	0	0	0	0	0	0	0	0	0	0	0	0	0
0	0	0	6.8029	7.7569	0	0.49726	3.167	14.271	20.907	46.131	54.413	81.493	93.668	114.73	147.43	140.68	153.51	169.98	182.38	177.99	205.53	215.42	212.25	236	244.99	225.56	242.82	224.88	228.1	236.04	237.96	242.79	237.41	244.57	237.03	245.46	219.56	234.4	229.41	238.22	238.08	217.73	221.17	222.84	213.32	221.58	203.45	205.6	206.76
0	0	0	1.3267	6.5578	1.602	9.9642	51.973	79.921	125.68	169.05	231.04	294.47	368.78	415.44	449.13	505.77	522.58	562.39	596.38	535.37	550	537.17	561.89	576.19	577.61	583.91	565.73	599.79	609.23	618.07	637.74	618.31	627.47	599.54	586.93	572.3	567.99	571.32	568.05	565.77	578.95	550.16	554.96	564.25	571.1	572.8	586	598.9	598.08
0	0	9.0944	2.3807	0.0072975	0	0	3.6086	4.5485	0	9.2826	24.617	26.283	41.228	45.541	53.265	51.636	59.683	67.734	68.18	76.252	78.503	75.423	84.991	83.258	108.6	103.59	153.81	111.29	118.8	132.13	144.86	163.11	190.15	223.22	231.7	270.17	286.14	323.13	328.1	355.71	345.15	381.85	397.89	412.89	383.76	438.87	446.48	484.7	443.44
2.9813	0.78269	0	0	1.1083	2.5849	0	0	6.8763	2.0899	16.959	23.677	19.889	36.153	69.208	69.076	68.041	68.966	58.278	87.735	80.877	82.845	71.93	76.866	84.326	94.822	87.244	71.179	75.862	86.325	93.122	116.81	123.28	127.11	136.79	138.19	130.2	129.56	126.75	140.45	111.29	120.83	119.37	118.35	117.91	103.69	127.68	117.7	121.48	119.48
0	0	0	0	3.5226	12.563	16.607	17.524	43.178	96.151	143.21	188.41	266.82	337.05	414.47	472.33	530.57	589.56	655.09	689.14	749.51	785.05	836.11	862.97	903.28	932.18	974.05	972.87	983.08	991.15	1037.7	1035.4	1054.9	1048.1	1051.4	1068.3	1073.4	1089.4	1071.9	1081.5	1082.5	1072.4	1072.2	1072.2	1029.8	1060	1026.7	1014.9	1002.1	1030.8
4.8877	0	6.3254	6.4951	0	0	0	0	5.3483	0	0	6.0423	7.282	16.238	3.7053	8.3956	12.756	25.005	12.325	18.564	20.468	25.077	29.954	35.889	32.217	39.39	33.32	42.282	21.325	31.988	21.173	26.657	15.659	39.022	27.291	30.663	41.096	45.157	55.126	61.002	66.374	57.307	63.28	64.985	74.549	72.501	71.569	67.596	73.488	66.435
0.47171	0	0	10.071	3.61	0	0	0	0	0	0	1.6341	5.0161	2.0296	4.559	14.159	6.5374	6.3698	3.9191	9.3971	6.2904	12.022	10.774	14.933	10.362	15.716	1.6112	5.6413	0	13.798	8.6879	6.7692	12.62	30.043	46.9	44.945	46.783	42.697	49.008	49.689	56.474	57.674	56.591	0	0	0	0	0	17.897	78.59
0	0	2.2603	0	10.948	11.803	0.67082	41.688	65.282	128.11	220.61	387.35	471.56	606.65	695.99	812.08	968.76	1044.5	1138.9	1229	1308.6	1417.3	1452.3	1522.6	1547.8	1613.6	1574.8	1665.5	1690.7	1695.1	1729.5	1744.4	1752.9	1706.2	1760.1	1732.8	1733.9	1739.7	1707.6	1732.7	1718.3	1736.5	1731	1714.9	1710.1	1707	1656.2	1640.2	1651.7	1668.3
0	0	0	4.2882	25.471	30.504	26.08	37.581	39.026	59.859	63.585	46.835	69.731	51.617	86.447	64.343	117.36	66.251	118.91	144.76	154.18	138.55	157.53	156.38	178.01	160.75	169.24	183.82	185.66	191.81	175.94	184.4	189.3	193.62	196.45	189.46	194.86	187.44	204.19	213.68	229.18	214.15	236.32	225.69	232.22	230.7	254.71	251.33	264.05	267.83
0	0	0	0	10.393	21.423	54.488	90.554	150.91	241.76	353.4	443.83	603.52	718.72	829.13	873.7	979	1082.9	1141.6	1196.6	1274.8	1342	1373	1389.4	1452.6	1468.9	1506.9	1476	1454.7	1468.9	1474.6	1485.1	1507.8	1478.6	1450.9	1451.2	1466	1456.7	1428.5	1410.6	1390.3	1369.8	1370.8	1405.6	1328.3	1343.6	1312.7	1345	1389.3	1316.2
0	0	0	0	8.2746	26.385	22.782	28.621	50.107	77.772	109.21	118.4	164.51	213.86	213.13	240.76	265.22	281.63	298.88	317.68	327.69	336.76	309.35	339.65	344.03	355.92	358.22	366.42	367.94	350.18	357.83	350.17	350.42	367.26	350.28	365.27	361.45	361.33	340.93	340.24	360.26	341.79	345.34	335.37	339.08	335.41	321.81	328.39	319.28	327.74
0	0	0	0	14.212	10.907	3.3328	0	0	0	0	0	0	0	0	0	0	0	0	0	0	0	0	0	0	0	0	0	0	0	0	0	0	0	0	0	0	0	0	0	0	0	0	0	0	0	0	0	0	0
0	0	0	0	4.3207	36.011	57.099	91.474	111.89	127.02	162.28	207.05	229.21	267.19	331.4	381.13	408.83	491.14	528.18	576.12	593.3	639.8	708.27	741.84	793.15	850.76	956.43	942.56	1017.2	1020.3	1034.6	1064.5	1137.5	1143.3	1131.2	1165.8	1224.2	1269.3	1293.7	1333	1327.4	1401.4	1418.1	1435.7	1450.6	1500.3	1511.5	1523.2	1543.2	1568.4
0	0	0	0	1.7817	9.4821	24.337	28.83	53.122	78.588	87.18	109.81	139.93	184.66	207.19	229	230.37	255.06	263.95	273.55	281.95	277.16	262.68	281.69	271.06	280.51	272.39	306.6	301.37	290.15	285.64	283.01	281.48	285.63	286.86	289.5	276.5	276.95	276.12	268.66	272.79	263.55	273.56	268.36	264.34	259.7	264.26	259.24	278.9	268.37
16.837	9.8805	19.804	0	0	0	0	0	9.9387	35.007	91.254	129.94	190.01	267.42	337	372.83	439.65	502.85	509.39	565.72	601.51	633.87	663.58	740.99	772.84	778.7	829.42	863.29	812.89	850.05	853.86	876.94	831.77	873.87	824.41	810.44	818.99	783.2	770.5	785.82	774.84	777.72	770.33	764.76	750.94	746.63	758.63	734.63	729.79	719.62
0	0	0	0	0.65809	0	12.596	20.05	21.156	30.883	45.788	61.837	55.125	76.256	78.415	75.929	94.55	94.735	107.49	103.65	109.35	129.84	126.15	137.13	133.29	128.18	120.85	134.92	142.71	147.97	147.49	141.96	136.53	151.24	141.05	148.7	149.13	161.29	148.36	151.52	156.17	156.56	166.45	157.11	150.75	156.05	150.94	162.84	155.84	148.31
41.549	2.9532	0	0	0	0	0	0	17.758	22.935	22.247	19.988	57.871	77.077	117.6	102.06	118.51	145.77	228.21	273.51	256.37	269.82	260.22	111.23	87.764	56.917	65.282	68.489	78.814	75.311	67.78	83.805	71.638	49.655	70.608	61.546	88.67	86.357	73.897	128.77	124.28	123.1	161	163.82	193.62	196.91	214.69	176.16	124.38	116.99
9.9038	5.7966	6.0903	1.518	3.8941	0	0	0	21.888	54.047	114.19	167.74	218.84	291.42	332.76	399.98	445.89	521.36	544.07	642.18	641.14	749.58	758.38	735.72	819.78	835.27	838.73	834.72	829.81	895.02	889.4	864.09	919.47	940.67	899.1	904.12	901.48	896.9	873.09	928.19	868.99	904.58	872.65	845.85	860.08	825.41	806.98	800.81	818.22	799.79
10.688	16.137	1.3589	0	0	0	0	0	2.1101	0	0	0	9.2603	6.9636	30.1	38.601	63.498	68.631	92.158	111.05	135.47	141.56	182.54	168.24	194.7	188.58	241.49	245.94	257.88	254.55	255.75	252.94	249.71	256.69	257.69	236.82	245.07	257.06	271.44	275.98	277.63	238.31	260.21	248.15	253.2	244.9	237.68	249.14	237.28	234.24
0	0	3.3013	0	5.8149	3.7501	2.5348	13.108	32.842	42.913	86.873	109.38	168.8	190.64	239.17	280.98	309.91	360.26	379.91	426.9	423.59	460.13	471.7	518.86	542.21	551.56	601.07	635.66	631.63	595.87	575.33	586.74	594.44	582.66	571.09	586.18	573.9	588.87	592.64	647.08	622.02	629.01	629.53	627.42	649.13	647.64	690.3	710.73	739.47	769.32
0	16.661	8.4573	0	0	0	0	0	0	0	0	0	0	0	0	0	0	0	0	0	0	0	0	0	0	0	0	0	0	0	0	0	0	0	0	0	0	0	0	0	0	0	0	0	0	0	0	0	0	0
0	4.066	2.3243	0	2.9399	0.33615	5.0718	6.3428	6.5211	0	4.1688	5.7128	0	10.316	0.22582	7.2473	5.0002	0	3.2825	1.8069	0	0	0	0	0	0	0	0	0	0	0	0	0	0	0	0	0	0	0	0	0	0	0	0	0	0	0	0	0	0
0	0.89422	1.5133	0.19806	0	3.6544	1.0036	3.0845	0	0	0	0	0	0	0	0	0	0	0	0	0	0	0	0	0	0	0	0	0	0	0	0	0	0	0	0	0	0	0	0	0	0	0	0	0	0	0	0	0	0
0	2.5863	2.3243	39.874	0	0	0	0	0.81761	0	0	0	0	0	0	0	0	0	0	0	0.61607	7.0404	0	2.1817	0	0	0	0	0	0	0	0	0	0	0	0	0	0	0	0	0	0	0	0	0	7.8149	11.139	39.537	53.188	69.719
0	0	0.50861	4.557	14.701	19.009	0	28.65	16.867	57.835	85.451	101.21	154.42	193.13	219.44	279.16	339.69	374.91	443.3	477.61	497.14	527.32	597.31	593.53	650.13	685.49	646.84	689.8	686.54	702.27	717.88	751.69	762.46	748.79	747.92	730.11	736.28	738.91	734.55	772.51	773.87	756.33	749.44	765.69	759.73	757.46	773.9	763.65	759.57	776.33
0	0	0	0	4.5622	5.9149	7.9313	0	0	18.224	10.571	14.1	20.86	33.47	21.343	42.635	44.997	60.82	60.664	91.201	67.919	60.563	61.177	74.912	65.309	73.771	66.008	80.893	76.034	65.382	79.519	83.488	82.317	105.58	77.677	63.5	77.204	98.144	103.81	102.37	102.74	103.22	121.02	108.15	127.66	125.68	126.73	132.8	142.38	154.89
0	0	0	0	0	20.48	36.954	64.162	85.855	129.21	152.91	219.22	270.47	305.12	346.47	373.43	407.43	457.07	495.88	519.88	569.26	568.13	593.43	629.21	628.19	610.88	651.98	627.33	677.59	665.64	660.64	666.52	673.12	674.39	659.9	667.9	643.17	628.89	638.12	636.64	632.72	648.09	642.3	634.03	604.36	598.95	590.99	588.99	609.58	609.46
8.6444	16.584	0	0.77625	0	0	0	0	0	0	0	27.14	32.969	51.615	86.363	79.628	86.516	115.02	119.94	110.64	115.19	126.28	139.65	111.56	103.92	125.27	123.67	122.19	132.4	140.45	144.11	135.71	137.58	137.93	131.09	129.91	126.71	151.64	162.44	198.17	237.96	283.28	309.28	377.06	410.34	461.41	538.57	576.79	611.91	646.05
0	2.5056	4.6942	13.158	0	6.0403	0	8.2654	2.6971	4.5215	0	0	0	0	0	0	0	0	0	0	0	0	0	0	0	0	0	0	0	0	0	0	0	0	0	0	0	0	0	0	0	0	0	0	0	0	0	0	0	0
0	3.2987	0	0	3.143	2.2143	1.3746	29.381	68.182	103.58	164.9	185.9	251.6	288.76	339.44	377.02	452.08	473.7	518.13	553.42	608.83	613.64	662.21	642.53	691.07	718.11	693.33	745.31	747.28	761.88	748.63	745.14	755.78	768.97	763.08	758.8	783.19	780.67	745.18	744.85	750.68	744.15	768.34	760.96	754.61	777.53	753.93	752.86	752.53	747.03
14.956	15.351	0	7.452	0	0	0	0	6.1731	8.7601	59.54	68.677	108.08	173.09	178.07	247.87	248.4	294.5	315.37	346.74	265.86	393.82	388.25	431.36	439.02	433.68	448.75	464.1	453.44	433.1	434.23	459.74	493.65	470.54	475.91	477.35	494.54	500.13	493.73	516.17	484.18	504.76	483.14	470.47	512.98	503.27	494.64	497.31	504	490.09
0	2.8756	0	9.9367	0	2.4692	4.7967	23.002	40.57	57.35	83.076	132.66	163.12	218.13	250.36	291.09	335.72	372.29	408.29	429.23	493.41	486.91	510.1	548.64	569.48	586.71	612.8	589.9	608.7	626.76	613.06	627.67	636.73	637.68	562.59	561.98	558.95	574.56	569.6	558.79	580.44	542.29	584.24	579.02	565.39	537.95	538.45	520.13	544.35	536.9
42.674	25.382	20.591	46.162	0	0	0	41.198	0	48.393	41.183	51.511	34.051	32.743	22.071	8.4347	5.7198	0	0	0	0	0	0	0	0	0	0	0	0	0	0	0	0	0	0	0	0	0	0	0	0	0	0	0	0	0	0	0	0	0
8.5152	15.387	4.7167	16.674	0	0	0	0	0	0	0	0	0	0	0	0	0	0	0	0	0	0	1.4098	0	0	0	0	0	0	0	0	0	0	0	0	0	0	0	0	0	0	0	0	0	0	0	0	0	0	0
0	0	0	3.9099	6.9457	3.9446	16.333	26.162	25.502	48.651	45.093	42.492	61.99	65.06	88.028	88.807	105.25	94.337	102.98	102.47	108.89	110.2	128.47	141.23	153.73	161.98	160.45	193.34	203.26	218.62	221.59	219.58	236.24	244.97	255.8	241.91	237.58	188.04	187.49	204.81	200.64	197.62	199.33	194.45	215.15	184.01	193.03	191.06	199.23	216.3
9.1072	14.135	7.3387	1.1886	0	0	0	0	0	3.3872	12.267	15.788	25.129	27.531	35.339	37.552	52.239	52.654	47.238	43.338	55.39	61.477	46.945	48.211	45.547	26.836	42.472	30.879	30.701	34.264	30.686	18.401	25.713	9.6558	10.021	12.746	17.439	22.177	18.14	25.48	8.7216	1.5791	0	0	0	0	0	0	0	0
0	0	0	0	9.9966	5.9632	5.7347	1.0434	3.7503	2.2808	1.1609	0	1.2559	13.826	12.567	9.1313	7.2901	8.526	10.529	22.84	18.562	33.483	28.43	40.793	41.045	36.152	42.453	36.887	30.07	38.857	29.959	39.72	31.545	32.845	31.189	22.641	21.268	17.919	21.527	27.483	27.204	33.327	22.831	18.831	23.16	18.514	29.153	19.138	28.323	22.752
32.423	6.1777	0	0	0	0	0	0	0	13.658	38.081	46.583	71.913	98.667	106.47	127.64	144.26	165.57	193.92	200.51	220.32	235.1	241.39	245.37	254.19	259.52	285.23	266.57	278.72	263.53	293.89	307.01	301.26	303.83	299.95	287.48	335.94	363.21	355.05	348.03	347.88	362.38	375.93	384.82	370.51	407.95	413.18	433.32	401.32	402.38
0	0	0	2.9298	11.293	3.472	10.344	18.361	9.8237	18.763	19.181	29.174	34.971	50.828	55.863	61.294	67.714	90.92	111.11	116.77	116.9	130.14	132.89	145.57	173.38	184.27	198.23	196.72	207.6	202.29	214.3	218.03	219.04	231.49	230.78	238.06	257.22	253.74	250.83	268.61	269.6	286.67	286.67	303.84	287.12	294.01	279.08	284.24	289.51	273.92
16.363	6.3681	0	2.2542	0	0	0	0	7.2828	12.323	2.1536	0.77493	0	13.975	11.512	0	0	19.008	0	0	26.107	35.808	28.161	22.669	36.761	44.654	33.251	27.262	25.803	9.3676	27.847	15.833	13.557	16.325	14.662	26.986	27.752	0	0	0	0	0	0	0	0	4.89	1.3627	15.443	0	18.946
0	5.9713	5.2549	1.0382	0	2.7622	0	12.774	0	0	0	0	0	0	0	0	0	0	0	0	0	0	0	0	0	0	0	0	0	0	0	0	0	0	0	0	0	0	0	0	0	0	0	0	0	0	0	0	0	0
0	0	0	0	4.4426	3.2394	0	12.484	19.761	26.792	37.744	38.964	47.881	56.021	66.291	76.913	96.731	114.13	124.49	133.78	141.43	133.52	151.09	143.03	151.6	161.75	151.67	150.29	149.82	158.25	163.14	154.01	164.62	156.44	156.08	149.72	151.34	155.61	116	122.52	106.76	109.97	102.61	99.461	88.702	85.168	86.278	82.266	84.325	81.01
0	0	0.62024	1.3763	3.4004	8.1339	7.0982	13.109	22.183	23.533	41.901	52.369	69.271	81.264	97.909	116.95	157.97	173.36	201.44	216.71	231.22	258.11	260.01	280.78	286.26	301.38	303.72	335.8	338.55	358.66	350.14	362.06	380	363.84	376.41	389.93	382.46	372.59	376.99	379.81	391.28	392.52	396.16	373.91	374.69	372.94	364.19	390.56	387.88	400.85
0.90958	9.3811	10.145	10.209	0	0	0	0	0	0	0.55513	0	0	11.07	15.034	32.05	27.293	20.577	26.944	42.403	26.217	19.373	27.52	0	11.652	0	0	0	0	0	0	0	0	0	0	0	0	0	0	0	0	8.0343	2.8327	0	4.5655	0	8.2723	0	0	0
0.12689	0	0	0	4.6328	3.7003	2.7802	9.4163	5.4531	1.6678	7.5219	13.347	16.825	17.553	16.278	22.211	25.744	32.59	49.53	64.153	49.458	63.154	66.099	72.621	78.458	110.97	104.96	100.38	115.17	89.105	92.894	98.491	86.69	77.938	90.267	76.715	82.542	88.472	82.561	83.317	70.223	80.026	69.258	77.225	59.013	59.892	52.942	52.681	47.584	23.073
12.78	0	1.8549	0	0	0	0	0	0	0	0	0	0	0	0	0	0	0	0	0	0	0	0	0	0	0	0	0	0	0	0	0	0	0	0	0	0	0	0	0	0	0	0	0	0	0	0	0	0	0
6.5694	3.9879	1.1912	0	0	6.4259	5.9393	14.894	41.668	84.017	102.37	142.94	194.62	249.33	295.09	337.95	401.97	417.8	470	513.29	540.71	590.96	636.92	655.34	696.93	729.39	799.17	838.98	925.07	960.67	945.78	918.83	923.07	958.35	928.27	938.2	931.74	930.92	955.94	972.8	990.49	999.67	1012.5	978.99	929.85	907.75	944.61	955.02	955.41	953.69
0	0.32465	0.56009	4.843	2.0254	0	1.2966	2.7297	0	0.59498	0	0	0	3.1116	7.0763	0	4.1123	0	2.93	0	6.253	7.2152	0	4.9456	17.345	0	0	0	0	9.0418	17.507	30.188	33.007	47.87	35.275	41.482	40.444	54.961	65.402	64.718	80.504	103.57	120.25	123.69	133.28	123.68	135.15	87.42	96.21	100.24
1.6301	2.8946	0	0	0.079246	0	2.7906	0	0	0	0	0	0	2.9513	20.165	37.183	69.75	110.82	139.54	184.59	201.65	267.92	319.63	342.53	382.52	405.1	420.03	484.71	522.42	534.83	553.86	594.67	638.68	656.33	702.31	696.66	714.51	737.55	755.12	789.46	767.05	786.01	781.89	806.7	823.79	849.44	868.69	853.72	872.87	868.22
3.9448	10.742	0	0	5.2997	0	10.764	61.833	121.99	205.47	290.4	381.63	525.6	634.16	814.83	906.14	974.16	1085.7	1164.6	1243.3	1360.8	1347.2	1532.6	1526.2	1527.9	1565	1553.6	1619.6	1626.5	1682.1	1701.8	1681.8	1740.2	1758.4	1770.8	1714.2	1770.8	1769.6	1760.2	1784.6	1829.6	1859.4	1845.6	1809.9	1845.1	1855.4	1830.4	1844.7	1830.7	1823.7
1.7466	0	0	0	0	15.147	5.0941	0	10.34	0	0	0	0	0	1.5941	0	0	0	3.5227	32.271	25.661	17.1	9.7738	20.984	9.5438	17.38	7.2575	16.242	24.59	29.041	19.242	17.994	16.914	9.2945	9.9785	8.6561	8.636	13.185	0	13.631	0	0	0	0	3.9284	0	0	0	0	0
0	0	0	0.72602	2.0581	1.9613	9.3911	21.564	24.157	21.34	25.528	34.33	31.245	37.479	43.866	44.188	48.918	57.149	67.122	65.775	52.893	58.884	54.445	66.39	61.622	70.972	72.218	70.808	68.854	76.018	70.376	70.432	64.962	54.759	63.945	77.749	83.089	88.844	80.606	86.405	78.673	90.315	85.705	102.75	86.798	81.161	85.501	72.437	70.969	41.487
0	0	0	0	1.3593	2.542	12.177	4.4525	42.035	112.7	149.39	230.22	278.11	331.9	400.07	468.71	519.2	467.64	627.59	695.78	731.37	746.91	798.14	806.78	822.13	845.71	877.19	907.69	914.1	909.94	909.94	914.04	927.94	894.12	915.84	883.25	882.54	897.63	854.95	850.73	851.94	816.2	849.87	848.72	849.52	860.31	842.28	834.44	828.58	818.63
0	0	0	1.3096	3.0846	0	9.4012	15.462	23.276	20.089	28.698	44.641	87.281	128.12	177.13	232.77	246.83	341.22	410.03	473.79	483.96	551.03	560.11	620.58	695.27	750.02	636.12	797.2	795.4	782.73	817.34	826.22	813.73	811.69	800.35	846.65	864.83	845.91	811.66	855.91	698.8	793.7	791.16	804.58	790.72	799.03	783.67	804.77	796.1	798.9
1.8879	8.7893	5.74	3.2928	0	0	0	0	0	0	0	0	0	0	0	0	0	0	0	0	0	0	0	0	0	0	0	0	0	0	0	0	0	0	0	0	34.775	43.894	63.785	64.053	61.74	36.902	32.365	41.878	38.18	36.823	33.817	34.626	60.47	48.395
0	0	3.1737	2.7108	0	0	0	2.1002	1.9643	1.4244	2.1916	0.2059	8.9617	19.712	20.137	11.769	14.456	12.224	21.832	34.252	48.597	72.516	98.131	131.32	187.56	232.74	285.02	341.25	380.05	429.2	478.06	537.42	573.52	682.84	652.1	714.79	758.36	783.12	820.63	861.06	916.26	912.25	942.25	942.85	967.66	957.84	1007.9	996.17	1004.6	1041.2
4.5131	8.2729	11.06	0	0	0	0	0	5.0736	3.5693	17.725	32.833	63.872	71.542	95.902	117.25	158.04	130.48	180.46	185.36	204.68	252.33	257.76	252.59	257	259.03	270.15	281.55	324.65	309.33	311.67	305.96	294.41	288.7	288.27	298.37	295.07	298.24	308.9	304.37	304.76	290	287.2	288.35	280.8	287	269.01	279.63	275.48	270.12
0	19.25	0	8.1351	0	0	0	0	0	2.5349	7.6596	20.297	74.213	97.381	128.96	164.72	180.64	223.81	261.51	318.6	343.84	379.51	393.47	428.36	437.99	434.27	454.25	459.18	453.54	477.72	480.99	494.06	497.13	491.74	500.97	499.85	462.8	477.58	455.67	500.11	494.62	476.98	437.8	475.84	463.47	457.59	495.26	462.76	505.34	480.6
5.0749	0.50396	0	0	3.3987	4.6876	0.43203	6.1664	10.136	0	1.4274	0	1.1255	1.6435	0.38289	0	0	0	0	0	0	0	0	0	0	0	0	0	0	0	0	0	0	0	2.7828	13.825	16.373	27.012	39.517	33.055	27.021	31.845	28.516	41.349	35.515	45.446	48.957	43.654	35.804	28.726
0	0	0	0	12.324	15.804	0.15819	16.782	23.537	11.084	27.321	5.0751	24.114	37.184	39.324	38.65	34.994	38.101	32.368	36.561	31.032	32.698	42.088	34.925	43.551	31.248	21.892	11.775	15.372	5.8382	10.062	11.045	1.1115	3.3979	0	0	0	0	0	0	0	0	0	0	0	0	0	0	0	0
0	0	0	16.948	7.7329	24.605	29.902	50.22	62.581	65.322	75.805	90.551	82.145	112.85	101.25	116.54	106.26	103.9	114	117.49	128.02	117.2	110.03	128.9	129.49	115.67	102.25	123.95	132.71	128.47	108.21	109.71	107.39	120.1	100.8	113.98	104.2	120.03	114.26	117.36	106.04	102.02	126.25	106.14	85.38	103.85	82.392	96.924	92.94	85.767
0	0	0	2.8882	1.2226	6.1959	0	6.7952	8.8299	3.8716	3.7749	0	15.454	0	6.8419	16.037	9.0607	9.2767	11.898	13.561	7.2721	9.573	4.7279	0	0	0.07201	0	0	0	0	0.4116	0	0	0	3.2606	2.9419	0	0	1.5701	5.8583	0	11.44	11.82	0	0.47516	0	0	0	0	5.568
5.0704	6.7303	0	2.4166	0.73301	6.344	0	5.8989	39.899	108.41	154.31	231.69	322.18	395.94	503.43	582.64	641.6	739.44	923.58	987.35	941.66	1083.3	1195	1131.2	1168.8	1225.8	1252	1296.4	1331.5	1338.8	1387.2	1379.6	1353.2	1383.3	1370.7	1355.7	1391.6	1408.2	1382	1416.1	1382.5	1397.8	1385.3	1410.6	1377.5	1391.7	1393.6	1401.3	1370.5	1361.5
0	0	0	0	7.3723	15.541	33.534	77.045	125.21	156.3	234.16	302.62	379.42	453.77	518.02	598.26	642.56	679.37	744.42	788.84	826.26	870.67	884.84	891.43	903.8	970.73	942.22	954.73	969.68	1010.4	974.36	988.06	1043.8	1050.1	1054.3	1066	1066	1020.6	1037.1	1031.4	1043.1	1039.4	1045.8	1035.5	1066.5	1051.3	1035.3	1033.6	1047.8	1002.8
0	6.138	0	1.4585	3.5347	0	0	0	0.12044	1.5305	10.992	9.5457	45.528	62.411	84.658	105.61	119.09	148.82	160.48	179.59	191.27	212.63	202.99	20.535	22.742	12.082	14.154	3.1621	1.1231	3.5414	1.1894	7.554	0.5066	0	0.90545	0	3.7256	0	0	7.6094	4.0599	8.5595	7.6657	5.0827	0	0	0.014968	0	0	0
7.2015	0	0	0	0	0	18.302	0	0	0	13.014	11.963	10.143	14.222	20.288	14.209	52.855	60.566	41.385	40.539	0	0	19.411	9.9221	9.8967	8.3986	5.1921	2.1145	0	0	0	0	0	0	16.466	7.733	21.211	91.188	82.618	88.261	80.1	78.272	81.79	79.227	78.414	90.971	102.3	100.23	115.32	124.75
0	0	0	0	0	12.53	16.117	17.597	44.505	54.161	64.882	71.847	67.306	85.184	59.899	64.412	69.97	93.519	78.632	83.343	96.685	89.969	93.168	106.48	117.67	127.91	121.41	135.39	139.41	149.44	169.73	196.87	220.92	233.71	239.95	230.19	238	240.39	265.7	305.11	311.88	302.77	335.92	344.5	392.27	382.44	404.88	407.4	449.71	464.35
0	0	1.3302	0.1107	7.6791	3.8427	8.3191	4.9568	7.4844	2.0016	6.7828	0	0	2.0182	0	0	0	0	0	0	0	0	0	0	0	0	0	0	0	0	0	0	0	0	0	0	0	0	0	0	0	0	0	0	0	0	0	0	0	0
0	0	0	14.979	23.862	0	3.9483	11.191	3.685	14.725	14.012	26.46	23.315	31.519	45.138	52.011	44.246	45.815	70.061	72.486	86.736	89.526	86.806	99.338	117.68	134.16	148.48	163.79	187.6	191.77	208.78	221.59	258.87	287.36	292.4	302.01	298.61	311.85	317.89	321.56	332.53	334	337.81	358.49	355.78	354.07	376.97	353.26	374.42	387.27
0	6.6178	0	0	1.6995	0	11.637	17.205	21.377	11.707	22.057	28.776	39.445	65.374	63.262	62.202	57.835	75.146	76.082	85.633	67.21	79.11	84.597	89.058	94.261	77.592	85.799	68.132	58.82	64.812	68.605	64.666	61.278	53.133	45.143	37.927	42.403	43.94	35.605	39.944	41.524	42.707	31.836	13.866	11.794	0.17584	8.3394	0	0	0
0	0	0	0	30.345	95.348	159.08	193.43	288.15	340.12	419.39	464.26	555.01	620.91	666.16	731.34	758.66	705.04	752.03	775.08	790.89	781.83	807.86	829.2	814.9	790.55	837.56	842.71	807.74	804.87	837.83	822.95	805.56	800.36	784.35	826.76	813.96	801.78	823.13	795.39	785.87	778.79	816.78	794.14	796.34	782.29	776.05	792.83	781.53	763.04
0	0	1.0965	4.2287	4.9951	5.5815	3.9935	8.1073	15.079	25.168	37.466	42.321	54.658	63.322	99.818	118.65	141.47	163.88	177.07	196.63	215.35	235.91	233.24	234.83	252.65	251.67	268.96	259.88	285.83	292.55	280.04	270.82	276.64	271.62	284.83	282.84	280.56	290.31	294.07	264.55	272.98	268.53	263.83	256.62	253.37	252.33	241.47	253.72	262.48	262.15
0	0	0	13.509	24.982	10.709	0	0	0	5.1938	6.5162	1.7845	5.6901	6.777	9.2361	15.799	25.617	20.769	29.598	24.075	31.991	19.5	24.751	22.982	33.137	29.773	20.099	33.246	23.704	26.392	26.681	26.369	64.882	61.881	63.478	60.202	54.629	50.401	57.408	67.325	59.397	51.815	50.421	44.145	38.352	41.802	49.597	46.824	39.923	50.64
0	0	0	2.521	3.8729	5.3635	0	0	0	0	0	0	0	0	0	0	1.14	0	0	0	1.6227	0	0	0	0	3.385	0	9.3818	15.307	13.381	27.683	15.811	20.723	23.141	18.694	23.043	22.793	27.125	14.31	13.63	12.725	9.6777	8.342	12.218	3.5048	0.64363	11.749	0.02123	7.1807	15.442
0	0.88179	13.713	3.6964	0	0	0	9.7876	38.289	42.143	43.324	50.789	32.728	33.499	26.115	35.375	26.76	33.77	23.033	51.441	53.899	58.36	47.41	44.664	54.523	71.936	69.802	59.705	77.124	84.039	84.538	117.73	123.52	144.71	129.59	137.37	82.548	87.346	60.483	97.879	77.426	75.369	77.52	39.353	55.835	42.444	47.109	21.41	24.136	2.896
0	0	0	0	10.808	7.5976	25.073	29.757	29.951	40.93	41.252	48.251	48.714	53.896	53.491	53.394	61.543	65.975	74.143	84.259	69.385	49.733	53.239	47.304	72.362	75.576	85.722	72.066	72.331	51.328	59.426	48.06	42.795	39.734	37.213	48.038	51.785	50.244	48.692	49.415	46.08	54.161	50.329	55.779	49.809	33.729	33.922	38.02	36.313	23.71
0	0	0	1.5286	2.2446	0	12.986	40.072	92.568	152.37	258.79	358.69	484.09	622.52	764.01	825.13	980.77	1188.2	1242.4	1274.2	1506.8	1617.1	1628.9	1772.1	1856.4	1886.3	1979.7	2019.2	2084.6	2154.7	2096.2	2087.6	2094.6	2122.1	2132.9	2210.7	2236.5	2180.3	2230.4	2251.2	2223.9	2290.2	2045.2	2246.9	2236	2210.6	2235.6	2251.7	2294	2245.4
0	3.3668	6.9929	0	0	10.271	3.369	4.6135	6.237	13.134	19.711	23.723	26.015	30.96	36.346	57.626	63.91	63.495	83.243	70.349	93.326	78.181	86.279	88.42	90.004	99.715	85.638	83.297	96.595	93.788	101.9	98.743	101.83	95.394	99.542	97.631	107.94	121.69	134.86	168.12	181.81	226.96	247.2	275.11	313.85	366.81	405.09	440.59	508.06	524.85
21.877	7.0879	0	0	0	0	0	0	0	0	0	0	0	0	0	0	0	0	0	0	0	0	0	0	0	0	0	0	0	0	0	0	0	0	0	0	0	0	0	0	0	0	0	0	0	0	0	0	0	0
0	0	0	0	0	9.2799	36.147	46.708	107.89	163.83	229.98	341.84	403.33	414.31	452.05	483.14	649.37	581.57	693.9	666.5	634.16	676.28	746.1	802.84	831.19	803.8	824.95	831.24	822.99	773.36	755.59	733.6	750.8	791.8	785.79	785.68	768.31	780.81	745.36	759.45	700.95	701.17	677.97	694.79	661.28	673.67	679.52	708.94	657.92	665.49
0	0	0	5.7606	8.8666	18.785	29.373	19.007	22.386	40.516	37.228	32.213	32.263	38.841	29.461	35.424	41.787	33.835	21.163	23.889	9.8712	0	0	1.3866	0	0	0	11.388	0	0	0	0	0	0	0	0	0	0	0	0	0	0	0	0	0	0	0	0	0	0
4.1219	10.485	1.4193	0.7429	0	0	0	10.058	16.302	27.255	38.736	42.512	61.117	81.659	102.26	109.48	138.93	47.189	68.037	76.836	85.443	91.488	85.751	91.572	95.61	79.608	89.654	93.933	123.81	94.073	99.994	112	125.77	115.63	113.27	107.17	116.51	130.2	143.37	150.59	135.28	128.81	135.16	163.77	164.94	171.86	182.87	210.41	149.31	154.45
0	0	0	0.63757	15.875	1.2935	5.5179	13.539	5.376	12.079	16.514	42.641	37.818	41.152	48.727	47.797	69.007	76.798	100.19	107.74	123.17	124.66	105.92	140.43	132.63	161.73	151.11	154.55	158.7	151.42	139.11	147.1	142.33	148.58	142.28	143.2	147.3	154.33	137.47	128.71	122.57	133.74	128.44	140.9	135.94	138.34	127.46	137.62	137.59	135.54
0	0	1.929	1.3657	0	6.6424	0	8.1524	0	1.8584	0	0	0	0	0	0	0	0	0	0	0	0	0	0	0	0	0	0	0	0	0	0	0	0	0	0	0	0	0	0	0	0	0	0	0	0	0	0	0	0
15.263	3.7819	4.9899	0	0.10115	0	0	0	0	0	0	0	0	0	0	0	0	0	0	0	0	0	0	0	0	0	0	0	0	0	0	0	0	0	0	0	0	0	0	0	0	0	0	0	0	0	0	0	6.7557	0
19.311	9.553	1.1081	0	0	0	0	28.186	111.08	229.88	380.41	559.22	786.91	982.14	1210.1	1436.3	1523.1	1275.1	1475.4	1648.2	1711.7	1890	1880.5	1917.8	2074.3	2171.1	2101	2263	2093.9	2246.3	2245.9	2195.9	2212.6	2179.2	2207.1	2224.3	2174.8	2176.6	2181.2	2145.6	2180.3	2164.8	2129.5	2129.1	2078.7	2112.4	2044.8	2066.1	2063.6	2062.5
30.162	14.266	8.3021	0	0	0	0	0	0	0	0	0	0	0	0	0	0	0	22.322	27.586	48.115	63.816	81.685	97.565	92.886	96.834	122.12	131.64	151.07	158.92	168.5	170.3	201.32	201.33	214.52	243.15	233.91	287.52	293.61	313.13	324.97	309.62	325.05	305.98	352.21	329.51	355.53	359.82	352.27	380.11
0	0	0	0	0.40306	27.24	33.865	50.354	54.181	69.478	101.84	87.668	96.201	119.96	121.52	144.12	136.75	149.01	151.6	150.11	144.65	153.23	151.21	146.95	156.53	131.05	129.66	148.64	132.68	133.7	142.64	142.55	117.83	112.41	101.9	104.66	99.63	107.83	83.901	117.65	92.046	73.915	46.081	18.645	22.167	21.037	14.915	23.312	16.319	10.169
2.5961	0	0	6.9848	0	6.7183	0.15997	9.4179	12.833	0	7.5218	5.0713	0	0	0	0	0	0	0	0	0	0	0	0	0	0	0	1.1316	0	0	0	0	0	0	0	0	0	0	0	0	0	0	0	0	0	0	0	0	0	0
3.889	0	0	1.062	1.9114	4.7045	2.28	3.4474	9.2698	8.1244	5.8099	0	9.7444	9.4467	8.5284	4.9247	2.1362	0	3.9895	3.947	3.8045	6.8902	3.2501	0	0	0	0	0	0	0	0	0	0	0	0	0	0	2.6988	0	14.055	0.76871	14.42	9.0619	8.6482	13.554	12.185	3.6786	15.144	11.528	2.9336
0	0	1.4616	2.537	0	5.6001	3.5518	0	0	0	2.8104	2.0396	0	0	0	3.4441	0.44543	0	0	0	0	0	0	0	2.263	7.7686	0	0	0	0	1.2188	4.6934	16.192	2.2884	8.6125	12.942	17.686	17.263	18.889	22.008	26.979	21.967	30.78	28.94	39.37	43.987	58.673	51.814	73.832	74.375
0	0	5.2192	5.9889	0	4.6032	0	5.8211	34.28	69.823	111.26	149.32	137.82	176	231.98	277.34	405.75	486.43	530.21	573.04	506.99	562.02	582.13	658.23	733.41	748.8	754.51	810.93	826.1	811.67	817.07	801.11	855.31	827.28	856.66	877.35	848.77	895.09	882.71	881.69	897.95	871.57	882.15	873.94	884.68	853.15	860.11	896.2	865.27	886.75
0	0.93758	0	0	7.9381	1.8087	1.1272	0.56317	0.7284	0	1.6507	0	0	1.1008	3.1203	0	0	0	0	0.68	0	7.4548	9.7955	10.26	10.565	0	0	0	0	0	0	0	0	0	0	0	0	0	0	0	0	0	0	0	0	0	0	0	0	0
0	0	0	0	19.757	43.158	76.038	113.91	148.86	183.17	258.26	302.75	344.99	419.31	464.56	507.43	544.23	577.49	646.78	696.67	710.15	756.07	762.36	807.21	820.54	844.2	880.98	901.29	923.81	898.73	912.13	944.22	956.16	967.08	958.77	958.66	972.33	984.95	974.81	983.59	946.01	966.34	941.51	969.77	951	946.02	952.92	932.47	918.3	926.21
0	0	0	0	1.6889	6.3774	21.693	63.739	112.07	178.3	256.34	329.53	390.76	435.15	540.31	590.8	672.5	699.79	747.38	784.93	848.84	829.58	849.79	893.96	880.34	918.03	898.04	916.93	954.87	922.58	943.84	957.11	942.59	944.45	964.62	950.56	929.84	944.03	921.42	932.03	949.72	904.02	916.38	897.18	885.56	888.88	893.47	893.64	894.69	893.31
24.87	0	0	10.031	0	0	0	0	0	0	0	0	0	0	0	0	0	0	0	0	0	0	0	0	0	0	0	0	0	0	0	0	0	0	0	0	0	0	0	0	0	0	0	0	0	0	0	0	0	0
33.988	7.0782	0	0	0	0	0	0	0	0	0	0	0	0	0	0	0	0	0	0	0	0	0	0	0	0	0	0	0	0	0	0	0	0	0	0	0	0	0	0	0	0	0	0	0	0	0	0	0	0
9.8992	10.627	0	0	0.019369	0	0	0	0	0	0	0	0	0	0	0	0	0	0	2.8247	4.3229	7.4612	0	11.953	13.487	29.497	28.871	30.586	22.157	13.875	2.9355	2.9152	2.6282	0	0	0	2.7743	0	0	0	0	0	0	0	0	0	0	0	0	0
4.8948	4.0733	0.72794	0	1.378	0	0	0	0	0	0	0	0	0	0	0	0	0	0	0	0	0	0	0	0	0	0	0	0	0	0	0	0	0	0	0	0	0	0	0	0	0	0	0	0.24842	0	0	0	13.443	8.6492
0	0	0	8.6696	14.234	4.8397	1.5877	3.2403	0	11.9	0	0	0	0	0	0	0	0	0	0	0	0	0	0	0	0	0	0	0	0	0	0	0	0	0	0	0	0	0	5.5261	0	10.83	22.236	22.396	15.622	20.905	20.661	28.605	44.924	57.142
0	8.0728	0	4.4801	6.8826	2.266	0	0	0	0	0	19.63	13.592	25.158	54.702	49.239	68.224	66.814	55.205	67.076	87.939	89.431	98.773	94.493	85.644	111.5	120.85	138.24	104.49	124.47	99.517	99.143	90.826	87.903	129.83	120.79	86.345	107.65	116.8	122.61	117.38	90.959	89.258	86.598	72.408	69.834	56.851	55.536	50.967	43.799
0	0	0	2.6956	10.11	17.793	27.938	25.359	17.011	20.989	16.757	0	0	0	0	0.75801	0	0	0	0	0	0	0	0	0	0	0	0	0	0	0	0	0	0	0	0	0	0	0	0	0	0	0	0	0	0	0	0	0	0
4.6887	0.99671	0	0	0	1.619	1.9749	8.2212	6.5747	0	0.32505	3.1793	3.8366	4.1755	0.91597	1.9609	12.015	35.147	13.934	31.771	34.147	40.407	51.891	73.679	67.489	83.972	77.645	81.19	80.07	91.302	86.96	94.161	89.112	92.738	86.448	91.185	86.529	77.663	87.789	86.751	97.363	95.879	93.615	87.821	91.384	93.029	99.387	98.616	111.4	107.42
12.824	3.7915	0	0	0	0	2.2094	11.276	3.6366	3.4421	12.846	27.849	26.07	25.64	41.892	43.866	46.56	48.33	63.719	54.131	71.407	70.409	86.765	71.744	82.206	79.806	82.573	84.004	87.874	89.909	80.952	82.389	74.616	68.233	79.062	73.647	67.287	74.093	74.379	80.212	64.105	75.925	70.252	60.581	55.265	44.773	51.624	52.749	35.083	43.827
0	0	0	0	7.177	10.946	19.999	20.804	23.85	26.914	45.13	52.726	35.487	43.26	65.241	0	0	0	0	0	1.8778	16.899	16.1	36.564	48.846	64.769	76.512	71.33	105.71	86.866	124.31	149.24	175.9	179.45	172.7	197.4	173.7	201.57	193.09	218.09	165.63	181.74	171.68	173.45	187.19	159.08	171.27	166.62	160.27	157.49
0	41.793	2.7359	1.0467	10.125	0	0	0	0	0	0	0	0	0	0	0	9.8443	1.667	30.457	41.264	58.32	57.077	48.879	83.253	85.416	91.235	121.03	95.777	105.93	84.656	116.41	89.066	92.39	97.38	77.727	88.611	89.504	68.404	77.565	61.736	71.532	53.535	53.045	40.523	65.947	64.645	68.7	51.794	12.042	21.746
9.9872	0	0	0.88956	7.5253	0	0	0	0	0	2.6474	0	0	0	5.0031	0.54375	0	0	0	0	0	0	0	0	0	0	0	7.1458	2.7263	0	0	0	0	0	0	0	0	0	0	0	0	0	0	0	0	0	0	0	0	0
0	0	0	0.29168	12.269	1.9224	4.8334	2.3513	19.582	32.8	59.306	78.679	93.334	137.66	156.11	165.78	197.08	203.5	235.29	234.19	244.28	247.99	265.87	260.74	284.96	281.89	283.24	264.06	267.23	249.3	243.09	252.61	252.16	245.28	235.96	231.72	235.93	229.26	229.27	242.06	231.96	231.94	221.72	214.8	229.7	211.97	218.6	208.09	199.85	212.68
0	0	0	16.233	30	44.725	56.129	94.424	104.2	138.54	135.33	132.48	163.8	182.9	191.09	201.08	206.81	208.52	189.19	194.65	208.07	200.84	194.92	200.49	223.55	232.78	246.11	229.05	231.69	232.55	179.29	209.68	210.24	205.66	189.67	180.3	190.62	187.17	175.58	179.33	171.02	166.42	156.89	154.07	162.88	155.15	160.64	137.1	143.54	150.21
0	0	0	0	6.0276	3.3747	2.1672	15.343	17.569	16.255	27.06	26.242	27.597	31.494	34.591	44.712	36.732	38.286	34.442	43.981	39.137	29.218	32.964	61.779	61.003	100.25	77.34	95.914	83.348	95.223	92.619	78.884	98.765	87.989	101.02	90.676	88.191	80.316	82.63	90.321	77.806	84.851	79.031	70.907	78.386	64.83	72.968	62.152	67.526	56.488
0	0	0	2.2985	2.7026	1.875	6.2418	6.2511	12.48	9.8181	18.052	28.265	50.565	37.157	41.717	57.187	55.719	75.875	70.431	75.239	75.808	82.619	100.54	113.31	119.74	124.92	99.401	136.97	143.53	142.49	139.66	142.81	142.61	142.3	155.31	153.99	159.37	161.55	138.37	152.8	144.74	145.17	148.6	155.7	151.61	149.46	147.54	143.89	154.96	153.62
0	40.548	0	10.57	7.0813	0	0	0	0	0	0	0	0	0	11.258	7.6794	18.163	10.14	0	0	0	0	0	0	0	0	0	0	0	0	0	0	0	0	0	0	0	0	0	0	0	0	0	0	0	0	0	0	0	0
0	0.53397	0	5.1152	11.131	2.2209	16.01	1.6087	1.0193	10.73	0	2.0189	0	0	0	0	0	0	0	0	0	0	0	0	13.869	58.187	75.109	69.12	88.708	88.937	102.18	96.282	105.33	114.82	121.23	126.71	150.94	150.99	153.26	153.3	148.26	169.54	169.61	190.89	143.34	149.44	143.82	156.2	131.44	124.23
0	0	8.6418	16.291	15.261	29.813	22.576	29.571	18.6	23.214	8.193	12.344	1.6476	1.1173	0	0	0	0	0	0	0	0	0	0	0	0	0	0	0	0	0	0	0	0	0	0	0	0	0	0	0	0	0	0	0	0	0	0	0	0
0	0	0	0	0	6.4652	15.603	74.079	112.21	153.66	227	290.47	355.25	429.52	514.97	612.85	710.46	799.11	884.31	1002	1055.4	1124.6	1223.7	1266.7	1303.3	1385.1	1437.6	1490.9	1478.6	1530.5	1517.9	1527.8	1531	1568.2	1561.7	1565.5	1582.4	1588	1576.5	1589.7	1591.5	1631.1	1607.8	1601.6	1616.8	1610.4	1650	1628.3	1639.4	1624.5
0	0	0	0	31.308	13.485	41.347	0	61.765	43.536	31.494	44.817	47.092	61.54	51.964	64.967	23.466	40.158	39.968	64.297	44.717	52.429	56.605	52.701	71.93	68.105	84.35	80.357	72.921	57.243	68.947	65.041	63.422	45.115	45.273	67.834	65.601	75.488	65.151	81.952	58.959	77.574	70.747	81.575	93.804	93.002	102.03	103.37	96.322	89.08
0	1.5295	8.5744	1.3762	14.691	0	0	4.9533	0	0	0	0	0	0	0	0	0	0	0	0	0	0	0	0	0	0	0	0	0	0	0	0	0	0	0	0	0	0	0	0	0	0	0	0	0	0	0	0	0	0
0	25.812	0	6.4348	8.6714	1.9133	0	0	0	4.7598	23.917	43.808	60.864	74.428	91.63	129.39	134.86	176.08	197.2	219.43	240.72	252.4	270.93	277.1	277.72	298.13	297.84	295.79	301.07	303.56	317.61	315.65	322.99	261.35	281.91	273.57	260.96	206.98	302.17	254.8	266.71	224.72	276.62	55.072	68.729	47.316	61.592	44.586	67.197	56.76
0	0.86591	0	3.7584	11.151	1.8152	8.4441	3.4561	6.3031	11.421	11.283	7.6831	8.8445	0.067616	7.3664	14.481	25.068	22.851	33.406	21.607	32.494	20.071	37.755	36.38	44.34	58.917	54.738	66.257	66.546	79.279	84.394	79.049	93.771	82.121	99.842	98.996	88.652	100.15	93.868	103.17	99.174	106.86	101.56	98.983	96.016	92.726	93.152	99.533	102.49	107.97
0	0	0	0	5.0703	1.1146	8.7613	9.3729	9.5559	10.647	4.0435	8.5757	5.4342	0	0	0	0	0	12.852	1.4953	0	0.28276	0	9.8323	10.748	12.962	51.072	50.818	79.988	84.055	105.03	116.15	146.49	159.09	193.17	238.86	268.7	290.31	284.17	317.55	336.53	381.05	384.38	405.05	401.58	407.99	435.71	450.08	454.65	468.65
0	9.4093	2.4391	0	0	1.0286	4.0251	16.369	20.662	23.426	41.904	62.045	62.982	91.314	104.58	131.74	149.57	167.25	173.46	201.6	211.35	237.07	223.65	258.17	243.65	295.79	235.63	266.83	266.06	290.4	274.01	292.34	313.86	302.42	286.71	296.73	266.31	285.22	298.9	293.97	307.45	279.09	311.96	293.02	302.35	296.8	301.09	307.24	327.4	315.27
0	0	0	0	0	4.66	20.391	13.078	0	0	0	0	0	0	0	0	0	0	0	0	0	0	0	0	0	0	0	0	0	0	0	0	0	0	0	0	0	0	0	0	0	0	0	0	0	0	0	0	0	0
0	0	0	1.6451	7.5912	4.2175	3.8269	16.482	28.75	39.03	54.471	69.672	43.9	48.184	57.756	55.894	77.619	82.197	94.604	81.661	99.126	83.965	92.316	98.948	104.59	107.5	100.31	112.37	129.6	124.36	130.66	135.65	132.31	142.56	141.41	146.14	150.01	155.24	158.78	163.97	167.38	167.76	165.04	170.51	164.66	156.95	169.66	180.71	173.77	167.98
0	0	0	17.665	58.7	3.7134	3.5293	22.955	47.493	69.762	111.35	155.47	212.09	264.45	294.25	329.8	398.31	413.49	462.98	481.71	518.02	554.35	600.53	612.5	632.95	573.94	613.74	666.42	657.58	685.13	697.11	709.35	739.8	734.71	730.24	762.91	745.31	778.6	768.66	784.93	778	791.25	796.39	805.03	835.42	832.71	834.79	850.98	859.4	895.16
0	0	0	5.546	7.4132	7.822	10.055	16.212	14.484	26.787	30.891	29.365	26.11	36.752	42.636	50.78	24.897	33.463	13.442	36.916	28.557	32.477	36.403	33.194	38.135	53.738	43.788	36.409	23.847	32.043	36.93	40.667	37.582	36.249	40.717	35.24	48.108	38.737	48.451	42.485	50.417	37.833	50.848	60.988	79.942	108.27	150.15	196.89	266.43	316.37
0	0	0	0	0.088828	17.492	60.253	117.09	186.32	303.18	388.28	483.26	600.19	674.89	812.48	907.62	933.95	967.3	1079.2	1098.4	1175	1237.5	1171.6	1215.9	1218.2	1257.2	1240.4	1226.5	1235.7	1269.5	1232.9	1239.5	1282	1274	1266.4	1284.6	1274.8	1272.5	1237.1	1234.5	1270.4	1254.2	1274.9	1279.8	1325.4	1275.1	1315.6	1273.7	1268.9	1274.8
0	0	0	0	10.427	19.776	44.629	61.335	75.757	101.79	123.37	148.26	168.52	208.97	225.84	245.67	246.78	263.48	268.31	277.68	286.86	297.75	295.34	303.61	308.72	328.89	328.32	316.04	320.32	328.51	335.62	335.3	344.37	342.35	350.19	361.2	362.31	361.93	350.41	353.32	362.9	366.62	356.21	359.27	363.49	342.41	358.15	352.61	361.88	350.92
0	3.7447	1.4747	2.3793	0	0	8.8127	0	2.4894	0	0	1.6395	0	0.76089	0	4.5455	0	0	4.1648	10.191	11.86	7.3199	16.62	34.856	43.823	54.3	63.581	76.846	112.52	123.29	122.45	137.69	140.06	151.42	141.26	160.57	145.13	183.23	179.17	191.53	181.77	176.75	181.99	167.95	169	164.68	182.62	177.07	184.5	169.29
0	7.9624	0.58111	0	1.2366	0	5.0506	2.3301	3.5518	0	0	0	0	0	0	0	0	0	0	0	0	0	0	0	0	0	0	0	0	0	0	0	0	0	0	0	0	0	0	0	0	0	0	0	0	0	0	0	0	0
4.0768	0.46252	0	3.2561	2.6138	4.049	0	0	5.8919	24.435	45.828	52.901	89.64	95.229	120.6	134.68	151.75	167.36	119.82	201.87	209.07	216.75	198.69	246.47	216.23	265.73	256.55	279.19	282.84	280.82	296.27	287.71	308.93	299.26	312.99	315.23	312.73	303.96	308.88	305.64	310.49	325.47	313.32	291.29	281.59	287.07	303.74	298.87	319.08	310.45
19.734	18.487	7.7224	0	0	0	0	0	0	0	0	0	0	0	2.2936	7.9426	26.179	28.429	36.751	15.954	36.096	45.061	49.387	61.649	53.336	43.945	48.424	43.99	41.327	42.228	38.725	40.637	29.152	10.211	18.587	21.831	12.077	12.37	19.648	17.301	2.9306	0	0	0	0	0	0	0	0	0
29.044	10.098	0	0	0	2.3634	0	0	0	0	0	0	0	0	0	0	0	0	0	0	0	0	0	0	0	0	0	0	0	0	0	0	0	0	0	0	0	0	0	0	0	0	0	0	0	0	0	0	0	0
8.1678	0	0	3.6883	1.8591	0	0	4.4178	0	0	0	0	0	0	0	2.0383	5.0006	14.891	0	1.9732	0	4.5871	0	3.9906	0	0	0	0	0	0	0	0	0	0	0	0	0	0	0	0	0	0	0	0	0	0	0	0	0	0
31.983	15.462	0.84723	0.79049	0	0	0	0	20.589	83.512	195.09	320.5	491.32	659.47	799.78	880.28	1013.4	1114	1292.5	1445.3	1360.8	1523.1	1494.1	1721.4	1622	1785.6	1882.3	1851.9	1864.1	1973.6	1850	2016.2	1947.9	1908.7	1948.5	1873.8	1842.8	1842.7	1742.1	1834.3	1786.3	1808.3	1894	1834.3	2015.2	2011.5	2018.4	2018.4	1990.3	1972.1
0	0	0	5.2926	11.619	9.0397	12.586	24.684	51.61	85.74	144.98	233.22	301.61	384.47	485.19	592.22	665.01	740.47	849.8	938.11	987.89	1038.4	1048	1206	1212.6	1255.5	1345.6	1313.9	1343.3	1355.3	1375.7	1397.3	1369.7	1443.5	1424.1	1417	1433.6	1386.9	1411.8	1408.5	1449.9	1388.5	1396.1	1358.5	1424.5	1425.2	1447.1	1407.6	1426.2	1435.3
0	0	0	11.937	2.8673	5.7831	0	0	5.5168	0	0	0	0	0	0	0	0	0	0	0	0	0	0	0	0	0	0	0	0	0	0	0	0	0	0	0	0	0	0	0	0	0	0	0	0	0	0	0	0	0
0	0	0	0	13.035	3.1686	15.937	16.924	30.821	28.139	37.178	25.375	47.183	57.562	61.581	56.545	78.282	85.64	75.776	83.696	76.1	94.762	90.875	91.22	101.14	84.43	84.745	89.132	74.9	91.325	76.097	87.884	81.634	79.732	68.385	69.434	69.069	56.141	66.05	75.055	72.804	64.606	63.871	45.208	59.885	35.851	51.466	34.792	45.764	49.093
8.1072	4.2195	0	0	0	5.9875	0	0	0	16.513	27.584	26.302	52.163	59.181	77.05	101.36	112.14	110.01	119.81	146.58	157.88	173.44	204.33	185.5	206.92	227.2	250.11	258.85	263.59	289.36	300.74	307.98	312.75	313.7	321.94	322.22	334.73	356.73	351.79	362.5	350.15	360.86	375.53	384.75	402.96	400.92	406.9	403.06	378.09	393.15
0	0	0	0.7855	9.1364	14.463	19.994	27.743	41.719	62.13	82.991	111.08	148.49	190.19	231.45	288.98	371.95	470.54	551.17	633.63	728.57	861.53	914.28	985.72	1072	1174.6	1204.2	1331.6	1394.3	1435.6	1504.8	1500.9	1571.1	1608.6	1686.5	1704.4	1705.3	1729.2	1719.2	1773.8	1797.4	1759.3	1786.5	1816.8	1801.8	1793.4	1830.5	1753.4	1795.2	1787.2
0	0	0.52231	0	9.8178	7.3707	3.0488	0.98758	22.245	54.736	98.862	150.66	216.96	270.38	354.82	412.06	471.47	544.72	581	635.12	634.17	686.36	674.93	705.35	676.06	748.74	790.03	802.14	785.22	782.99	774.45	798.37	775.69	804.18	776.34	776.45	770.82	780.92	796.04	787.84	786.23	788.63	777.55	786.91	722.03	740.24	745.85	728.78	748.98	748.71
0	0	0	6.9241	7.542	11.161	8.149	16.261	3.6915	1.0071	0	9.4433	3.7445	2.0815	15.986	17.424	12.087	6.6339	12.69	18.532	11.566	10.01	6.4673	7.9121	13.264	11.16	10.961	0	0	5.0315	0	0	1.2939	0	0	0	0	0	0	0	0	0	0	0	0	0	0	0	0	0
3.4272	11.904	11.332	0	0	0	0	0	0	0	0	0	0	0	0	0	0	0	0	0	0	0	0	0	0	0	0	0	0	0	0	0	0	0	0	0	0	0	0	0	0	0	0	0	0	0	0	0	0	0
0	0	0	3.5639	1.9813	9.6496	0	3.9517	7.5992	0	1.5934	0	0	0	0	0	0	0	0	0	0	0	0	0	0	0	0	0	0	0	3.7973	3.651	1.6926	2.004	5.914	2.4048	1.8194	8.3434	7.4671	8.6117	14.498	19.245	12.115	11.822	20.975	12.06	17.193	22.701	25.387	22.394
0	0	0.12139	0	1.2845	7.5683	0	15.252	16.278	18.827	0	0	1.0485	0	0	0	0	0	0	0	0	0	0	0	0	0	0	0	0	0	0	0	0	0	0	0	0	0	0	0	0	0	0	0	0	0	0	0	0	0
28.493	10.381	1.6063	0	0	0	0	0	6.8041	0	0	0	0	0	0	0	0	0	0	0	0	0	0	0	0	0	0	0	0	0	0	0	0	0	0	0	0	0	0	0	0	0	0	0	0	0	0	0	0	0
1.7337	0	5.1107	0	4.4643	0.33275	0	0	0	0	0	0	0	0	0	0	0	0	0	0	0	0	0	0	0	0	0	0	0	0	0	0	0	0	0	0	0	0	0	0	0	0	0	0	0	0	0	0	0	0
0	0	0	4.6391	22.693	2.6518	10.38	40.158	87.265	127.01	212.34	311.32	432.2	590.53	668.82	753.3	832.59	972.17	1040.5	1257.3	1244.9	1384	1490.2	1597.4	1636.3	1649.2	1740.3	1744.3	1776.6	1796.1	1750.8	1754.7	1774.1	1772.9	1796.4	1393.2	1582.2	1605.6	1629.6	1602.5	1626	1595.7	1619.1	1386.6	1388.1	1429	1468.9	1596.7	1508.9	1615.9
0	0	0	4.7525	6.7904	3.8906	7.098	12.685	22.222	43.504	70.173	107.67	151.13	200.85	258.35	355.47	381.33	429.39	479.16	504.7	580.83	607.4	652.53	680.95	707.53	752.51	768.33	754.62	756.05	775.25	784.53	800.62	773.13	770.17	786.33	787.63	808.35	793.3	797.65	775.21	796.29	752.05	797.13	804.75	782.89	772.57	805.68	778.57	780.44	781.38
14.852	9.1172	0	0	6.3754	0	0	0	0	0	0	0	0	0	0	0	0	0	0	0	0	0	0	0	3.6819	11.041	23.108	12.653	22.311	3.673	19.546	23.362	5.1628	8.7607	5.619	19.067	19.239	22.433	16.344	22.898	26.66	19.217	28.308	19.975	37.281	71.525	54.41	50.997	46.422	50.894
7.7507	7.9548	3.2706	0	0	0	0	0	0	0	0	0	0	0	0	0	0	4.4248	0	0	0	0	0	0	0	1.8066	0	4.0872	6.7201	0.79184	4.7829	13.165	17.457	8.5481	25.995	19.294	26.259	42.041	30.514	55.324	55.598	61.253	70.984	83.272	87.879	97.009	104.05	118.56	124.65	130.9
7.0633	0	0	1.7194	5.3656	0.61792	0	15.458	4.539	7.8971	20.383	27.845	33.288	33.751	53.376	50.83	49.251	50.904	49.577	61.989	56.017	68.625	97.259	50.481	52.413	46.762	40.494	42.057	3.5685	0.63379	0	0	0	0	0	0	0	0	0	0	0	0	0	0	0	0	0	0	0	0
0	0	8.6329	5.3983	0	1.3407	4.109	0.6478	0	6.823	0.89954	0	0	6.6876	3.5954	7.6015	19.412	21.77	14.669	32.134	26.681	27.301	28.472	35.319	44.339	26.536	31.669	34.659	26.945	4.4272	0	2.0639	5.1912	5.0889	3.3845	1.4967	15.313	0	0	0	0	0	0	0	0	0	0	0	0	0
6.9393	3.6794	2.3576	0	0	0	0	0	0	0	0	0	0	0	0	0	0	0	0	0	0	0	0	0	0	0	0	0	0	0	0	0	0	0	0	0	0	0	0	0	0	0	0	0	0	0	0	0	0	0
0	0	1.7043	0	0.68047	9.0286	17.853	23.847	22.742	22.528	22.613	42.225	27.452	57.372	0.22742	7.9215	4.1494	6.8318	4.4515	7.3404	45.336	44.534	37.027	56.139	43.192	41.301	38.875	40.272	45.078	39.915	32.565	19.102	20.722	7.2638	0	5.867	0	0	0	0	0	0	0	0	0	0	0	0	0	0
24.724	7.8105	0	0	0	0	0	0.9611	3.7531	4.9516	0.76002	1.4005	0.53839	5.3298	11.384	18.583	3.2043	4.7028	9.88	0	0	4.9009	0	0	3.0397	2.4609	12.64	1.1148	0	0	0	0	0	0	0	0	0	0	0	0	0	0	0	0	0	0	0	0	0	0
0	0	0	4.6208	0	5.0489	5.5949	0	0	0	0	0	3.6117	0	0	0	0	0	0	1.6397	0	0	0	0	0	0	0	0	0	0	0	0	0	0	0	0	0	0	0	0	0	0	0	0	21.18	50.566	73.383	124.88	159.81	196.35
1.5787	14.623	2.223	5.7228	0	0	0	0	0	0	0	0	0	0	0	0	0	0	0	0	0	0	0	0	0	0	0	0	0	0	0	0	0	0	0	0	0	0	0	0	0	0	0	0	0	0	0	0	0	0
0	0	0	6.3867	2.4504	3.0436	5.8684	7.1553	1.6886	10.296	4.8608	14.02	9.4279	11.036	4.1868	6.7526	1.1695	0	8.8935	15.708	12.539	26.355	46.778	61.56	67.972	86.624	92.221	97.341	100.38	112.39	55.905	53.324	63.401	60.661	67.744	80.799	86.12	101.27	98.727	101.49	103.75	96.37	104.77	138.9	136.98	111.87	127.8	116.83	126.97	135.12
0	0	0	12.444	8.5403	26.303	75.36	101.62	150.42	191.75	243.27	244.91	334.11	373.38	417.62	439.3	478.74	512.07	543.65	562.39	596.28	567.86	588.52	572.64	590.87	583.52	569.11	564.88	574.95	582.16	587.14	605.84	591.63	584.68	599.33	632.48	611.74	618.32	654.61	650.49	658.83	506.12	581.87	626.55	608.32	619.66	638.46	630.17	628.69	622.81
6.928	6.4555	2.0973	3.4349	0	0	0	0	0	3.9539	12.428	5.5072	1.8896	0	10.185	0	0	0	0	0	0	0	0	0	0	7.4372	16.54	31.2	38.933	55.268	79.123	74.036	83.953	96.318	103.1	107.61	110.11	119.63	115.77	131.27	130.13	132.89	134.08	143.76	147.17	135.73	145.01	139.51	137.81	142.18
0	2.7506	3.8562	7.4662	0	0	0.29471	0	0	0	0	0	0	0	0	0	0	0	0	0	0	0	0	0	0	0	0	0	0	0	0	0	0	0	0	0	0	0	0	0	0	0	0	0	0	0	0	0	0	0
0	4.9913	0	2.8646	3.1203	0	4.7016	0	0	0	0	0	0	0	0	0	0	0	0	0	0	0	0	0	0	0	0	0	0	0	0	0	0	0	0	0	0	0	0	0	0	0	0	0	0	0	0	0	0	0
0	11.351	9.5985	1.3076	1.4501	0	0	2.1382	0	0	0	0	0	0	0	0	0	0	0	0	0	0	0	0	0	0	0	0	0	0	0	0	0	0	0	0	0	0	0	0	0	0	0	0	0	0	0	0	0	0
0	6.88	3.4407	3.6497	0	0	0	6.1297	6.9542	0	0	0	0	0	0	0	0	0	0	0	0	0	0	0	0	0	0	0	0	0	0	0	0	0	0	0	0	0	0	0	0	0	0	0	0	0	0	0	0	0
0	0	0	0	1.2839	3.3102	28.232	74.217	139.61	205.23	238.34	291.43	355.55	595.6	659.22	766.76	883.32	948.43	974.94	1063.7	1102.9	1154.3	1090.6	1201.4	1252.6	1255.5	1257.7	1183.1	1284.6	1233.7	1172.5	1312.9	1296.7	1305.7	1318.7	1288.9	1157.3	1114.2	1114.4	1192.8	1116	1122.2	1071.5	1111.8	1128.6	1161.1	1136	1106.8	1150.3	1289.7
15.058	0	3.0725	10.058	0	0	0	0	0	0	0	0	0	0	0	0	0	0	0	0	0	0	0	0	0	0	0	0	0	0	0	0	0	0	0	0	0	0	0	0	0	0	0	0	0	0	0	0	0	0
0	0	0	0	1.6249	6.8498	6.5356	1.2533	18.961	47.791	85.102	121.52	176.96	231.28	311.09	381.16	434.68	497.76	547.38	623.91	664.95	790.22	830.45	884.52	966.96	991.19	981.41	1043.4	1084.7	1056.8	1086.5	1064.8	1051.2	1114.5	1091.2	1070.7	1040.5	1086	1053.9	1068.7	1056	1079.4	1110	1051.4	1056.3	1054.6	1041.2	1065.2	1019.7	1029.4
0	0	0	0	3.1927	9.2411	17.663	27.251	32.639	46.933	56.949	64.883	74.8	95.141	105.86	107.29	107.03	106.73	126.9	126.89	115.3	137.7	135.15	132.13	143.21	143.56	151.49	138.51	153.68	141.75	134.16	130.33	129.14	131.33	109.95	105.93	119.56	114.74	111.76	103.79	100.45	107.76	109.75	113.68	101.85	90.803	92.594	85.639	81.755	79.059
1.125	0	0	0.96165	0	7.4458	17.646	28.982	32.591	27.268	31.829	26.151	39.964	50.072	43.829	34.439	0	13.304	0.5025	0	0	0	0	0	0	0	0	0	0	0	0	0	0	25.701	31.853	69.777	104.17	140.7	196.04	211.28	251.46	317.55	362.68	388.98	454.4	505.28	583.7	555.89	638.28	654.49
48.598	13.952	0.59899	0	0	0	0	0	0	0	0	0	0	0	0	0	0	0	0	0	0	0	0	0	0	0	0	0	0	0	0	0	0	0	0	0	0	0	0	0	0	0	0	0	0	0	0	0	0	0
12.064	0	12.748	0	4.4643	0	0	0	0	0	0	0	0	0	0	0	0	0	0	0	0	0	0	0	0	0	0	0	0	0	0	0	0	0	0	0	0	0	0	0	19.288	29.423	65.482	97.731	116.43	141.63	161.72	227.47	267.95	301.18
0	0	3.247	0	0	0.26827	9.3083	16.21	17.185	13.286	18.582	34.004	23.605	44.43	47.389	53.911	57.345	61.851	79.615	98.433	92.704	106.71	103.8	102.41	111.31	134.29	135.31	121	132.94	110.38	114.87	118.11	109.9	120.12	112.31	109.27	117.46	112.53	99.666	107.82	103.66	108.68	99.142	107.96	94.282	83.558	83.155	90.721	86.01	77.538
17.133	6.3511	0	0	0	0	1.6627	6.2883	13.322	16.698	19.47	13.943	28.592	42.703	39.237	45.809	50.614	0	0	0	0	0	0	0	0	0	0	0	0	0	0	0	0	0	0	0	0	0	0	0	0	0	0	0	0	0	0	0	0	0
0	0	0	0	0	10.351	12.388	6.1951	8.0627	20.994	19.063	23.507	33.64	39.408	41.329	46.753	50.7	55.846	51.603	63.36	42.753	54.631	48.036	46.813	51.288	55.207	42.338	55.251	43.648	39.048	33.269	20.186	31.228	25.49	25.72	21.503	19.166	17.097	8.2133	17.277	10.102	0.98962	0	0	0.48953	0	0	0	0	0
0	0	0.80601	2.2962	8.9599	1.6463	0.35858	7.1699	5.6953	6.8787	8.5253	6.2284	17.264	10.603	12.183	19.975	4.8392	3.5143	0	0	0	0	0	0	0	0	0	0	0	0	0	0	0	0	0	0	0	0	0	0	7.0379	20.379	38.448	41.402	71.696	71.143	110.36	99.262	124.51	129.39
17.576	0	1.5983	9.4679	0	0	0	5.4422	4.6419	0	0	0	0	0	0	0	0	0	0	0	0	0	0	0	0	0	0	0	0	0	0	0	0	0	0	0	0	0	0	0	0	0	0	0	0	0	0	0	0	0
3.7784	0	0	4.2422	5.3163	0	2.2313	0	0	0	0	0	0	2.2011	14.901	25.483	23.535	37.123	43.765	54.544	66.264	63.966	62.206	91.792	93.633	93.443	108.64	113.88	57.17	118.04	107.49	86.304	86.203	120.36	113.58	117.36	104.26	111.15	109.49	102.86	112.83	97.729	114.62	94.671	85.387	78.383	70.551	89.255	81.792	71.307
9.4697	0	0	0	5.2333	6.5687	6.3645	30.946	58.513	72.855	85.581	95.289	115.35	133.8	165.17	164.51	205.05	217.47	251.35	281.73	282.7	309.87	333.72	366.69	373.24	378.17	383.97	389.96	378.79	397.56	413.04	414.15	407.59	384.99	402.02	388.23	403.55	403.39	392.35	406.62	384.35	410.92	380.81	387.02	385.93	373.81	380.66	378.73	381.25	363.31
7.6812	6.628	0	1.6336	0	0	3.7897	10.638	6.8696	15.315	17.736	32.492	42.876	64.098	86.172	116.23	122.75	128.98	149.34	143.22	161.35	160.82	149.23	169.15	187.21	194.07	201.2	184.25	208.03	200.57	205.28	211.07	211.85	241.53	210.4	222.12	221.36	212.79	234.86	238.35	233.32	220.68	235.44	229.2	232.82	219.84	247.33	194.41	195.45	194.26
0	3.5979	0	3.3596	9.8635	7.2864	4.0422	15.566	13.07	16.301	18.553	39.129	59.476	89.814	106.82	127.53	142.51	187.82	225.51	257.56	267.46	269.92	277.15	294.82	314.94	357.94	383.76	383.43	413.77	392.63	407.25	420.61	397.42	406.05	455.37	416.13	442.65	455.84	449.94	461.21	449.32	448.7	450.88	474.13	439.27	436.16	423.39	430.07	437.22	435.44
0	0	0	0	2.1967	5.4052	7.689	0	0	4.7402	0	0	0	0	0	0	0	0	0	0	0	0	0	0.48664	0	0	0	9.5074	7.3449	0	0	0	0	0	0	0	0	0	0	0	0	0	0	0	0	0	0	0	0	0
0	0	0	0.32666	0	9.2967	6.9913	13.461	19.546	34.368	38.797	49.98	58.841	80.853	101.21	126.73	137.08	156.21	193.04	254.21	284.59	338.45	374.81	423.95	442.05	471.53	487.22	523.64	523.77	539.91	540.28	586.32	593.87	610.9	639.81	629.69	627.72	632	669.37	656.46	666.71	644.98	648.63	668.94	679.04	642.19	664.91	678.14	706.82	680.7
0	0	0	0	6.2472	6.5748	13.583	23.33	14.325	16.665	13.223	4.5818	1.9885	0	0.96094	0	0	0	0	0	0	0	0	0	0	0	0	0	0	0	0	0	0	0	0	0	0	0	0	0	0	0	0	0	0	0	0	0	0	0
5.4582	7.7368	12.23	1.5086	0	9.2361	0	0	38.868	12.543	23.341	37.295	50.286	62.864	88.876	99.653	122.78	99.586	127.3	151.65	155.23	173.65	184.05	194.07	201.17	186.06	214.89	218.95	242.32	204.85	293.05	279.6	275.28	281.75	293.18	265.28	246.45	261.05	267.97	278.07	270.35	248.69	262.24	257.16	257.33	259.86	241.68	251.51	239.94	249.28
0	0	0	0	3.1325	9.6261	16.667	16.945	5.7397	6.3989	2.6453	8.5612	0.46817	0	0	0	0	0	16.987	18.983	12.385	24.002	25.438	48.656	59.089	81.4	97.589	102.84	116.23	112.22	84.058	115.08	122.72	128.3	135.79	131.3	160.7	164.77	166.85	187.1	191.98	213.01	218.8	250.95	229.09	253.6	257	279.38	284.09	279.84
0	0	0	7.4672	4.8166	5.3777	3.7653	11.737	9.9154	8.3036	21.163	23.53	43.065	57.929	56.311	74.965	69.818	63.281	84.182	90.411	95.477	90.012	112.52	101.64	117.21	147.84	122.81	152.13	135.79	168.64	167.95	194.81	198.36	187.58	212.61	218.67	244.87	227.44	239.18	238.07	233.67	233.77	222.3	223.8	248.48	231.3	266.82	212.68	236.86	229.95
0	0	0	0	9.818	3.253	15.135	27.677	22.38	13.495	14.262	10.165	13.904	17.689	13.156	19.614	31.788	46.414	61.159	78.402	77.533	96.94	91.689	112.11	131.19	154.07	152.74	161.59	168.57	152.04	155.28	162.96	146.87	165	155.97	157.74	160.51	161.66	158.55	160.22	171.28	172.73	168.14	185.91	186.44	193.08	194.78	195.66	196.94	189.09
0	0	0	0.0043935	0	7.383	6.9619	9.3607	5.474	7.8389	7.653	8.0551	12.788	3.2515	1.0176	4.6618	10.938	4.5976	14.851	7.6457	10.055	0	5.034	0	9.5087	2.7305	0	0	0	0	0	0	0	0	0	0	0	0	0	1.6671	21.059	39.01	58.106	85.362	119.79	142.22	165.04	193.91	223.01	250.69
16.686	5.2915	0	0	0	0	0.31606	18.774	51.197	83.223	127.64	166.54	219.09	275.54	323.61	361.24	420.44	410.69	482.78	485.7	503.69	517.67	538.45	541.11	548.21	574.43	599.87	581.46	598.52	586.54	589.47	577.18	587.13	543.89	565.39	565.97	565.11	565.28	578.76	585.8	548.31	551.15	572.32	568.28	545.27	562.05	545.35	572.31	560.35	540.49
0	0	0	19.565	23.598	17.432	7.3397	0.84172	13.518	27.508	25.181	37.073	42.797	62.837	84.263	94.715	81.418	110.53	110.92	101.57	94.251	94.246	92.622	99.99	105.17	101.27	100.3	112.49	102.78	78.098	82.179	79.112	88.065	84.003	80.009	83.195	79.343	82.505	73.675	59.316	70.792	68.747	79.01	75.419	61.767	51.282	37.756	47.586	42.717	36.632
6.1321	5.428	0	0	1.3941	1.7729	1.966	12.615	17.446	19.928	11.197	13.326	29.828	30.133	37.013	37.711	36.663	35.391	40.429	45.458	48.854	58.199	60.909	46.162	51.649	64.805	58.866	56.421	63.351	65.377	61.137	62.727	50.405	46.431	49.549	39.519	28.14	51.683	42.177	41.597	26.741	43.245	41.243	37.903	30.551	26.094	25.002	30.285	28.987	14.375
0	0	0	0	9.463	11.776	21.637	20.391	22.543	21.736	7.5026	10.259	11.003	0	0	0	0	0	10.647	19.687	1.7331	7.3838	5.7014	15.425	9.4104	15.697	11.1	18.883	18.293	7.7081	6.4031	0.17606	0	0	3.297	1.1754	10.339	12.724	0.017504	0	0	0	0	7.8019	0	0	0	0	0	0
0	0	0	0	14.227	25.984	34.802	59.245	72.316	120.39	154.31	158.79	203.41	246.97	265.51	312.74	349.92	332.95	363.24	379.78	401.43	372.96	346.62	313.91	354.34	329.59	323.6	291.78	290.24	260.46	292.18	290.06	280.59	295.83	272.92	250.79	239.26	238.33	213.76	237.72	221.6	201.15	194.31	190.87	181.45	158.21	179.54	163.14	161.71	170.96
0	0	0	0	25.083	46.95	52.709	69.775	95.49	116.6	159.93	179.67	215.5	260.21	288.93	363.21	407.06	498.74	539.89	604.07	675.81	735.48	799.26	607.48	854.48	954.09	1105.2	1161.6	1204.8	1331.6	1122.6	1422.8	1130.5	1141.1	1163.5	1204.9	1184.2	1193.9	1259	1200.9	1233.9	1235.8	1247.7	1241.4	1241.3	1224.7	1229.2	1201.6	1213.5	1191.4
6.8985	0	0	5.4214	0	4.7471	0	0	8.2607	0	0	0	0	0	0	0	0	0	0	0	0	0	0	0	0	0	0	0	0	0	0	0	0	0	0	0	0	0	0	0	0	0	0	0	0	0	0	0	0	0
15.239	12.949	0	0.82049	0	0	0	0	0	0	0	0	0	0	0	0	0	0	0	0	0	0	0	0	0	0	0	0	0	0	0	0	0	0	0	0	0	0	0	0	0	0	0	0	0	0	0	0	0	0
4.4287	4.088	0.17365	2.7104	26.928	0	0	0	0	0	0	9.3844	17.08	19.375	0	5.5187	19.911	21.603	32.265	48.063	19.757	46.067	11.303	35.227	65.868	65.055	51.06	62.455	61.501	48.254	103.51	55.268	107.38	85.024	15.877	0	0	0	0	0	21.239	14.169	38.359	59.002	70.918	58.244	70.528	77.128	81.461	88.633
0.72607	4.9689	5.9915	5.1509	1.0399	0	7.9485	0	29.61	44.954	60.131	101.8	0	121.23	185.56	180.53	227.69	248.77	274.76	294.53	325.85	341.32	349.17	370.16	382.02	375.74	417.71	413.77	405.34	298.75	431.01	415.52	420.61	411.47	430.22	418.8	406.56	420.98	418.17	414	427.5	391.31	390.64	420.77	401.8	380.53	406.6	397.13	410.14	396.65
0	0	1.9891	2.6643	11.766	7.2903	0	7.2702	0	0	15.423	34.508	50.422	79.843	103.99	128.77	160.56	165.12	190.82	190.08	226.83	202.94	220.55	241.31	239.64	232.09	231.83	231.05	236.45	239.31	233.61	234.21	219.36	229.17	194.67	206.97	189.18	204.24	198.35	179.89	177.57	158.4	158.34	171.43	166.4	181.39	191.8	196.82	207.02	206.11
0	0	0	0	6.9759	2.5549	6.8523	7.1651	6.7745	16.053	14.336	23.219	21.843	24.51	39.941	47.682	52.197	66.228	83.146	91.942	99.28	84.111	92.227	94.82	88.157	88.561	115.32	82.253	74.285	82.874	82.555	77.395	57.424	57.488	59.04	61.924	73.182	69.316	65.326	68.596	75.064	73.271	71.067	99.582	77.396	90.682	110.11	120.33	136.51	171.47
7.2456	4.5639	0	0	0	5.5127	0.8344	5.37	13.499	9.9725	13.629	8.6286	11.436	20.559	26.605	12.873	6.0925	15.576	10.177	12.081	16.58	22.071	37.329	4.1147	0	4.3923	2.1664	0.1248	0	0	0	0	0	0	0	0	0	0	0	0	0	0	0	0	0	0	0	0	0	0
0	1.0038	2.8903	7.4498	0.4941	0	0	0	0	0	0	5.5453	2.6018	8.0041	11.734	18.233	11.352	11.863	6.3655	4.4141	1.9996	0.87223	2.9788	12.579	3.4546	15.878	0	0.43975	0	0	0	0	0	0	0	0	0	0	0	0	0	0	0	0	0	0	0	0	0	0
0	0	0	2.7736	9.4554	6.6488	15.115	26.093	54.346	99.242	137.3	191.43	262.32	330.66	398.21	472.34	525.73	592.23	660.39	720.36	770.97	834.21	871.72	908.07	943	978.73	1026.7	1012.3	1068.2	1053.5	1079.2	1073.8	1065.9	1125.9	1121.4	1137.3	1130.8	1149	1113	1123.2	1121.4	1122	1150.9	1164.3	1164.1	1172.9	1188.7	1180.2	1225.9	1221.3
0	0	3.0669	0	0	1.9201	18.152	49.178	110.81	164.66	281.85	390.18	526.41	670.26	785.86	870.66	964.22	1071.1	1147.5	1226.8	1285.8	1400.8	1367.3	1412.2	1436.3	1503.7	1497.7	1481.3	1603.9	1582	1546.9	1477.3	1448.9	1441	1403.6	1381.2	1432.8	1407.2	1405.8	1387.1	1409.2	1371.6	1390	1377	1375.7	1355	1366.7	1377.5	1384.7	1330.1
0	2.0041	0	0.75684	7.8805	1.1628	7.1089	0.93782	5.9926	0	7.0868	0	21.04	38.954	31.237	37.906	30.285	51.258	53.212	62.119	64.838	75.198	71.849	84.629	87.264	92.55	78.725	68.397	64.56	83.779	78.662	79.69	69.472	75.655	69.572	53.472	74.857	60.033	62.809	71.137	76.941	64.484	71.017	37.841	54.125	33.264	54.173	48.476	37.418	25.846
0	4.2765	0.083378	2.9967	0.21215	0	0	0	0	0	5.954	0	6.7277	14.807	0	2.4166	13.775	10.627	18.182	10.791	12.805	14.003	1.0982	9.4015	12.811	5.804	0	13.227	1.8924	0	0	0	0	19.524	0	0	0	0	0	0	0	0	0	0	0	0	0	0	0	0
0	0	0	0	6.7559	9.4847	8.001	18.299	35.217	58.275	88.969	154.99	214.39	317.09	362.59	444.44	499.99	583.76	634.57	713.04	715.97	750.82	695.94	627.86	870.61	885.53	702.72	955.32	930.2	950.58	988.15	1022.8	1025.9	1019.7	1002.4	758.52	998.73	990.57	988.65	1006.9	988.25	992.4	967.23	963.77	960.36	958.7	721.64	948.38	737.73	750.08
0	0	0	2.0692	0	7.8209	10.239	14.036	19.068	23.167	14.927	15.447	24.208	25.752	28.148	36.859	26.646	17.558	24.631	25.985	31.125	26.832	23.255	24.638	34.138	34.484	38.618	27.017	32.278	33.761	41.142	36.513	44.775	59.532	39.322	42.457	38.23	54.203	45.032	48.168	51.042	48.99	62.067	58.476	60.237	48.263	61.548	48.111	58.713	59.776
0	0	0	2.0784	9.4817	6.5351	6.1795	4.2452	25.467	48.522	70.613	86.649	107.97	143.95	160.71	192.92	234.26	269.14	286.32	311.06	321.25	332.02	357.42	379.48	364.71	403.9	347.35	391.98	416.52	401.7	389.36	416.26	394.76	377.17	386.9	402.9	383.48	361.52	367.72	408.37	400.18	406.27	373.2	389.26	350.65	338.12	365.33	371.25	377.21	363.47
15.942	0	0	0	0	0	0	1.5028	0	0	0	7.5122	0.96399	8.807	5.8508	11.584	14.854	33.795	12.898	27.363	40.135	60.884	62.229	81.662	104.05	133.5	156.53	206.57	229.31	245.49	240.86	219.78	230.08	243.73	256.94	272.68	305.13	305.96	333.6	347.92	356.38	358.41	375.47	377.58	401.63	398.52	422.65	432.45	435.49	436.89
0	0	0	5.075	3.0677	5.8691	3.7031	7.1658	6.872	4.4921	1.9804	3.8331	1.616	1.1485	0	4.1922	0	0	0	0	0	0	0	39.294	0	0	0	0	0	0	0	0	0	0	0	0	0	0	0	0	0	0	0	0	0	0	0	0	0	0
0	0	0	11.966	7.4212	0.40722	0	3.2303	0	1.7134	0	0	0	0	0	0	0	0	0	0	0	0	0	0	0	0	0	0	0	0	0	0	0	0	0	0	0	0	0	0	0	0	0	0	0	0	0	0	0	0
0	7.5357	0	13.398	14.027	13.686	0	0	0	0.62318	0	0	3.2603	37.314	50.151	64.583	55.215	61.598	55.334	54.734	48.488	50.946	34.801	20.739	0.060786	0	0	0	0	0	0	0	0	0	0	0	0	0	0	0	0	0	0	0	0	0	0	0	0	0
0	2.0787	0	0	0	4.7479	10.461	36.11	66.286	122.21	181.49	253.4	322.63	403.08	473.67	565.64	642.43	694.66	766.37	699.22	877.86	814.6	883.38	921.33	971.57	994.47	882.66	879.38	862.77	852.12	861.5	860.13	986.64	895.63	904.46	841.62	853.67	901.57	912.91	927.9	921.85	905.71	932.37	839.43	869.41	772.67	756.58	779.81	796.88	828.7
0	0	0	0	3.9689	6.2663	12.521	37.238	85.595	173.76	252.37	333.4	457.7	572.57	679.25	789.98	857.42	979.57	1061	1131.1	1194.3	1244.6	1330.8	1315.8	1358.6	1394.8	1389.8	1433.3	1442.8	1424.9	1438.1	1428.3	1394.2	1396.6	1396.2	1426.7	1362.2	1397.6	1388.5	1374.7	1351.8	1389.8	1435.3	1374.5	1404.5	1394.4	1416.5	1415	1392.3	1352.4
3.5257	15.903	9.482	17.58	0	0	0	0	0	2.0809	19.164	35.891	69.343	87.486	120.84	143.95	172.72	183.59	215.39	219.2	230.1	253.04	260.57	249.08	273.02	259.9	282.66	307.07	302.47	309.76	301.92	293.66	299.7	278.51	298.6	300.28	297.01	313.04	338.1	321.55	342.66	311.97	332.81	378.94	347.88	381.3	391.82	407.45	401.49	451.71
0	12.202	3.557	6.7902	0	0	0.31278	0	0	0	0	0	0	0	0	0	0	0	0	0	0	3.099	12.094	5.9454	0	0	0.18313	0	0	0	0	0	0	0	0	0	0	0	0	0	0	0	0	0	0	0	0	0	0	0
0	12.697	4.464	0	0	0.72167	0.30988	0	0	0	0	0	0	0	0	0	0	0	0	0	0	0	0	0	0	0	0	0	0	0	0	0	0	0	0	0	0	0	0	0	0	0	0	0	0	0	0	0	0	0
14.851	0	10.025	0	0	0	0	0	0	0	0	0	0	0	0	0	0	0	0	0	0	0	0	0	0	0	0	0	0	0	0	0	0	0	0	0	0	0	0	0	0	0	0	0	0	0	0	0	0	0
0	0	0	0	8.2758	55.976	82.936	126.61	169.23	210.27	279.17	358.62	410.59	478.84	533.68	560.34	597.95	650.72	699.04	744.43	739.22	753.29	763.37	849.16	855.16	846.83	889.9	869.15	862.91	855.04	870.53	877.76	867.82	882.89	890.8	885.14	898.57	919.06	908.1	903.31	914	900.19	889.01	905.53	877.11	877.02	891.22	903.83	900.94	901.38
0	0	0	0	6.0196	5.4514	19.897	15.733	26.681	24.319	41.96	67.404	80.709	110.61	128.01	149.1	135.01	130.38	144.58	141.82	168.37	171.28	167.16	194.89	192.61	185.71	180.14	211.58	198.5	208.64	215	204.35	195.99	203.75	190.52	187.67	179.5	182.43	185.79	187.44	186.94	177.47	170.41	167.16	155.88	166.13	166.26	154.16	158.34	146.93
0	0.44567	0	0	7.0265	0	1.9222	10.096	24.107	35.109	70.358	97.538	150.9	176.49	212.38	244.56	282.26	313.37	327.15	369.19	374.85	392.8	409.1	429.87	423.93	415.42	416.54	439.56	424.79	429.24	418.34	420.92	411.09	415.99	395.3	404.81	381.08	378.04	374.21	376.85	386.25	360.81	372.37	349.63	367.66	351.17	377.78	369.61	357.83	365.71
15.752	27.335	19.669	0.9045	0.13667	0	0	0	0	0	12.329	9.3927	28.21	19.232	6.307	5.7338	24.12	0	0	0	0	0	0.27991	0.85362	3.5217	0	2.0307	0	2.6647	8.1302	11.525	14.315	19.233	25.21	10.299	20.493	26.48	19.441	31.14	30.487	31.227	34.143	31.118	18.645	23.408	15.319	3.0746	28.015	0	0
0	0	0	2.6767	1.8125	15.761	0	0.61506	0	0	0	0	0	0	0	0	0	0	0	0	0	0	0	0	0	0	0	0	0	0	0	0	0	0	0	0	0	0	0	0	0	0	0	0	0	0	0	0	0	0
0	0	0	18.369	21.902	11.746	19.525	59.459	62.432	80.706	85.771	109.17	129.49	142.8	187.78	224.84	222.37	251.98	271.72	287.58	307.36	312.76	316.8	304.45	329.01	349.58	363.31	375.56	377.81	343.76	364.16	319	358.72	379.82	337.63	367.24	359.35	365.34	343.48	339.68	324.45	331.43	333.39	332.31	319.36	288.45	296.55	298.14	308.05	318.4
0	0	0.21095	0	5.4143	2.9268	7.2949	8.8193	18.342	20.739	17.488	31.402	39.071	54.259	48.421	64.471	61.181	58.932	69.274	59.488	74.394	71.214	68.493	77.197	75.582	66.83	63.315	66.853	72.103	75.748	78.307	60.872	50.609	54.571	57.791	53.808	63.457	57.264	58.069	50.176	49.188	39.92	48.739	35.504	31.087	40.189	41.839	62.822	59.701	84.05
0	8.4899	6.5268	4.2413	0	0	0	0	10.242	6.0862	0	0	0	0	0	0	0	0	0	0	0	0	0	0	0	0	0	0	0	0	0	0	0	0	0	0	0	0	0	0	0	0	0	0	0	0	0	0	0	0
0	0	0	0	0	0	12.778	8.2144	25.666	26.379	31.248	27.757	36.069	52.612	59.034	75.371	94.323	103.77	119.65	141.79	164.7	180.15	183.63	159.81	164.45	162.76	171.16	202.66	182.39	104.81	108.04	113.48	92.904	94.944	102.29	98.815	107.78	96.958	89.525	89.403	97.611	59.701	57.559	64.8	50.347	49.212	49.883	33.923	40.348	28.337
21.485	4.9343	0	1.3902	0.79577	0	0	0	0	0	0	0	0	0	0	0	0	0	0	0	0	0	0	0	0	0	0	0	0	0	0	0	0	0	0	0	0	0	0	0	0	0	0	0	0	0	0	0	0	0
0	0	1.466	4.5601	6.0925	0	0.50956	0	4.6084	9.3849	6.2239	2.8567	17.284	19.165	24.894	31.677	39.373	38.51	40.973	52.969	56.131	66.7	68.637	69.445	73.207	68.125	70.874	59.917	57.35	61.073	63.157	44.795	48.574	48.529	47.017	40.605	37.133	36.158	40.84	45.466	46.352	43.404	43	36.787	37.213	31.296	45.199	24.798	35.029	35.511
0	0	0	0	9.199	23.547	46.862	78.943	101.89	139.14	188.15	235.82	291.08	333.76	351.93	409.68	457.78	496.31	567.79	613.58	623.42	623.78	649.25	678.79	706.29	733.18	734.01	704.03	743.62	744.41	727.26	694.29	672.83	708.23	764.67	749.05	789.4	880.94	931.02	998.99	1001.8	1020.6	995.52	979	943.93	964.58	1017.5	997.44	1011.1	1006.7
0	0	0.95681	0	0	5.2948	20.473	79.822	140.39	268.34	350.03	453.36	594.74	699.22	838.21	990.66	1043.9	1192.3	1264.7	1471.7	1652.7	1699.9	1431.3	1566.2	1532.2	1547.3	1606.7	1595.3	1690	1618.9	1620.4	1609.7	1567.4	1648.4	1573.1	1612.6	1575.2	1634.8	1562.4	1573.3	1553.9	1584.1	1603	1589.2	1586.6	1526.6	1532.7	1530.9	1524.5	1517.3
0	10.297	6.9399	5.2262	0	0	0	0	0	0	0	1.5908	1.391	18.201	23.66	44.179	38.881	37.992	32.578	45.883	43.316	31.715	57.699	49.862	54.307	54.776	49.387	26.866	63.17	61.978	69.452	60.238	62.672	77.792	65.251	60.768	63.839	70.052	68.085	67.54	77.5	66.413	78.295	66.019	67.134	71.616	70.927	80.809	95.492	107.56
0	2.7253	4.1637	1.6994	6.0149	0	0	2.6552	0	11.826	5.7183	26.996	24.448	43.717	57.752	55.488	46.176	63.092	82.707	81.365	75.63	80.776	76.949	75.374	74.344	89.769	92.854	84.743	104.52	100.97	110.71	107.3	110.38	131.42	132.95	136.65	164.93	181.42	196.67	234.22	239.45	260.79	273.95	304.86	299.94	309.43	320.6	335.58	345.63	331.72
0	0	0	0	12.947	11.407	16.427	29.497	30.935	25.485	17.845	14.192	8.259	4.6997	3.5841	5.1883	16.37	11.426	45.319	63.05	103.07	116.97	161.98	187.5	220.34	247.28	273.17	321.2	344.9	352.69	365.65	371.42	396.01	414.31	426	442.11	450.27	451.48	458.56	452.57	484.25	505.72	487.91	473.97	468.24	422.62	477.27	486.94	471.3	473.1
10.22	10.721	0	0	0	1.3802	0	6.5588	0	0	0	0	0	4.2474	0	0	3.4345	0	0	0	0	0	0	0	0	0	0	0	0	0	0	0	0	0	0	0	0	0	0	0	0	0	5.9799	0.37839	7.795	22.799	23.728	31.05	40.319	47.364
12.54	11.493	0	1.8952	0	0	0	0	6.2813	1.8954	0.65787	0	0	0	0	0	0	0	0	0	0	0	0	0	0	0	0	0	0	0	54.434	0	0	0	5.7277	0	0	0	0	0	0	0	0	12.997	30.646	50.356	57.281	100.73	118.26	134.24
4.8741	0.46303	0	0	4.3384	0	2.5114	29.784	48.077	82.914	144.96	247.98	312.08	384.79	475.49	543.05	631.66	688.25	773.73	830.06	906.68	987.9	994.39	1014.4	1069.9	1109.2	1166.6	1158.6	1176.4	1134.2	1126	1118.6	1111	1100.7	1125.8	1112.1	1126.9	1130.5	1126.6	1108.4	1104.4	1112.2	1100.2	1112.7	1071.9	1056.4	1064.7	1068.9	1036.6	1029.2
0	0	0	4.2656	1.3097	0	6.5749	8.7229	7.0113	0	0	1.407	7.8156	12.191	7.9909	10.765	13.063	5.9517	12.438	9.3373	23.156	8.8079	0.90519	8.7306	11.015	12.655	14.635	6.9586	9.7012	0.13475	6.3305	0.29356	4.6217	20.42	0	6.9795	0	1.2399	0	0	0	0	0	0	0	0	0	0	0	7.0213
2.067	3.6718	0	5.7163	0	0	2.6025	0.46768	7.3823	1.101	2.2682	1.6077	14.23	24.835	35.049	32.706	53.978	51.112	59.919	55.423	73.519	84.655	99.506	94.879	93.658	77.746	92.882	101.35	95.293	76.948	87.872	92.854	76.943	67.989	75.618	68.062	62.075	71.973	81.412	78.411	76.251	58.064	58.581	49.785	50.579	45.42	52.912	45.104	46.458	42.807
0	0	7.5366	8.7061	2.1979	3.6518	0	0	0	0	0	0	0	0	0	0	0	0.2193	0	0	0	0	3.1634	0	0	0.095504	0	8.8002	3.7174	0	0	5.9488	7.9587	4.058	17.661	6.1022	11.275	9.656	9.6282	17.921	14.278	23.799	15.948	23.033	0.22551	0	0	2.579	2.7398	0
0	0	0	0	18.465	41.077	63.247	89.236	133.92	186.08	228.82	310.86	389.27	479.14	562.01	625.61	662.21	727.4	770.35	849.36	830.17	883.3	868.79	923.85	951.88	907.02	949	930.79	938.12	935.88	914.02	933.08	958.21	957.98	969.33	915.1	933.74	930.69	923.12	919.06	919.34	889.58	850.81	824.76	854.33	835.41	840.99	826.43	797.13	799.56
22.139	5.4246	0	0	0	1.744	0	0	0	0	0	0	0	0	0	0	0	0	0	0	0	0	0	0	0	0	0	0	0	0	0	0	0	0	0	0	0	0	0	0	0	0	0	0	0	0	0	0	0	0
0	0	0	4.7021	1.6123	8.7599	2.2543	15.804	5.2776	0	0	0	0	0	0	0	0	0	0	0	0	0	0	0	0	0	0	0	16.029	14.137	35.462	42.944	57.496	77.92	82.626	95.026	112.52	121.2	136.48	138.9	143.3	156.97	145.73	184.36	163.66	161.04	147.12	159.56	150.29	149.83
15.784	28.333	0	0	0	0.35229	0	0	5.4788	36.048	87.018	108.93	222.38	294.45	415.54	462.72	541.58	618.15	673.1	764.94	754.84	801.42	802.59	837	848.51	877.98	893.81	908.05	921.62	922.72	969.14	965.11	959.01	956.03	948.68	930.06	951.88	901.44	924.88	936.1	910.09	915.34	899.5	898.4	895.94	904.02	919.75	910.98	860.39	877.59
0	0	3.9064	0	14.866	25.149	27.825	48.971	35.652	54.999	71.56	84.946	101.41	118.08	128.93	156.54	174.38	169.78	167.86	181.8	181.36	187.34	191.67	215.73	205.46	210.99	183.86	212.78	215.69	215.36	210.16	214.81	217.15	237.13	228.24	239.47	272.2	291.81	296.89	335.94	337.36	338.44	359.81	364.27	378.82	373.43	401.79	403.29	407.15	379.9
0	0	0	0	0	11.992	47.852	122.03	190.54	303.5	402.81	530.83	691	727.66	769.9	850.38	891.09	963.33	1026.4	1055.1	1076.9	1061.3	1065.7	1090.8	1140.4	1176.7	1153.2	1207.8	1163.8	1186.8	1142.3	1167.2	1160.9	1229.7	1164.7	1108.5	1086.3	1192.7	1057.5	1178.6	1151.1	1154	1164	1346.2	1189.5	1225.7	1226.4	1221.7	1230.4	1203.7
0	0	0	0	5.0175	8.734	18.24	19.591	15.044	16.099	15.28	18.052	27.194	27.121	41.179	45.914	48.034	46.621	80.313	78.994	79.128	84.887	77.441	93.061	111.77	125.29	116.29	115.23	119.48	106.62	104.95	104.81	102.86	102.87	105.78	97.191	110.2	107.18	107.65	95.358	90.533	96.757	95.203	95.134	93.174	81.134	80.182	76.811	78.141	77.654
0	10.215	8.5761	13.11	0	0	0	2.474	0	0	0	0.065102	0.74737	1.9273	2.8356	14.338	0	0	0	69.179	72.955	86.797	83.081	69.686	37.618	22.311	22.752	17.209	29.418	24.098	25.417	24.782	17.307	0	6.0602	6.4619	0	0	12.228	48.085	51.819	76.438	122.81	150.78	175.38	195.36	227.1	234.24	254.23	284.47
0	0	0	0	22.622	26.279	67.866	120.81	185.68	267.82	392.28	529.88	691.76	839.05	1017.4	1138.9	1271.3	1395.4	1449.3	1302.9	1741.9	1743.7	1823.6	1833.3	1882.9	1896.1	1917.8	1929.4	1913.8	1933.5	1917.9	1958.6	1923.7	1989.5	1936.7	1932	1867.1	1887.6	1902.3	1900	1895.8	1962.3	1853.6	1808.6	1813.4	1835.6	1891.8	1924	1828.7	1800.7
0.21908	0	0	0	0.35394	3.3805	10.789	48.304	79.415	149.88	182.64	258.7	350.91	413.48	461.77	540.61	590.07	680.88	736.96	758.25	821.24	838.66	917.94	934.89	931.14	941.06	973.45	1009	1002.6	907.03	1039.1	1036.6	1077.7	1074.4	1049.9	1036.9	1043.1	1048.4	1037.1	1035.2	1058.8	1032.8	1086.1	1073.8	1054.8	1029.6	1027.8	1000.2	986.62	1000.6
0	1.7379	0	10.289	0	17.117	12.814	15.035	48.666	29.805	26.733	30.106	30.342	6.0884	13.631	0	7.0105	0	0	0	0	0	0	0	2.5764	0	0	0	0	0	0	0	0	0	0	0	0	0	0	0	0	0	0	0	0	0	0	0	0	0
0.7027	1.4145	5.7959	0	0	0	1.0523	4.138	0.38601	1.5492	0.12201	6.9169	4.1414	10.761	15.372	27.719	20.54	22.444	34.738	39.56	46.005	49.851	45.605	54.115	47.83	54.066	53.335	61.635	75.35	61.989	69.73	70.849	64.092	65.627	60.529	80.563	73.594	78.383	94.768	89.389	94.026	78.697	102.69	92.216	82.768	94.17	111.17	101.4	98.417	110.96
0	5.484	3.9975	1.6442	0	0	9.9801	3.1028	6.671	10.726	17.989	28.837	22.019	49.989	63.002	50.708	53.509	71.712	80.662	85.75	113.43	115.1	116.4	124.47	120.68	121.19	127.07	155.37	199.64	172.43	157.75	198.25	194.72	198.63	191.87	204.14	184.27	194.33	177.83	172.71	166.04	175.86	190.09	171.28	146.01	145.93	156.29	124.69	132	131.44
0.9692	4.8533	0	0	0.061355	6.3835	0	1.9081	19.226	51.079	65.295	100.64	142.92	177.55	210.6	260.43	266.76	337.71	349.99	383.46	394.65	455.36	475.9	496.9	478.37	545.08	562.24	585.2	578.6	580.89	597.89	545.12	588.74	527.3	520.23	593.94	594.34	518.58	538.47	559	556.12	577.47	566.66	573.72	573.66	553.49	571.64	559.95	586.54	582.37
0	0	0	3.8767	11.001	5.0593	11.3	24.213	44.305	71.575	80.076	108.04	149.45	178.32	204.35	241.29	267.03	277.52	300.91	333.07	354.81	353.64	376.39	414.97	401.18	441.73	462.36	424.61	454.63	454.04	469.46	461.23	464.31	464.36	453.72	439.99	453.94	464.91	448.45	451.53	457.06	409.05	436.8	400.8	425.4	429.27	432.76	423.58	431.02	430.16
11.281	0	12.399	11.129	14.753	0	0	0	0	0	0	0	0	0	0	0	0	0	0	0	0	0	0	0	0	0	0	0	0	0	0	0	0	0	0	0	0	0	0	0	0	0	0	0	0	0	0	0	0	0
0	1.4965	0	2.0945	0	0	12.535	32.363	66.87	104.95	168.41	238.97	282.59	356.35	379.46	506.88	556.97	598.31	659.78	710.4	708.59	599.88	596.05	624.45	669.65	863.83	869.54	893.38	911.67	959.92	943.8	966.88	987.53	999.7	1000.6	1009.2	972.43	1016.2	1030.8	1021.8	985.23	989.02	1031.2	998.1	947.33	963.08	989.6	941.74	961.07	955.92
0	0	0	1.9144	6.9954	12.065	13.314	12.04	12.585	11.14	8.4249	4.6245	9.7441	13.705	9.507	6.2143	6.6251	0	0	5.0755	4.0205	0	2.1578	13.403	16.312	14.484	23.433	17.175	26.494	29.454	18.737	38.927	40.101	40.899	29.124	31.297	25.25	29.77	22.488	27.522	34.447	25.621	37.941	28.394	28.499	16.497	12.287	1.8998	12.921	13.864
0	0	0	1.8654	14.29	4.4018	0	1.9047	0.56173	0.93633	6.5657	10.495	6.7661	10.919	15.057	18.582	15.68	9.0909	7.302	11.416	11.986	11.487	15.889	12.704	6.0406	16.599	0.97758	4.8284	0	6.3152	1.575	1.8854	9.7062	0	1.6701	2.7454	1.3929	0	0	0	0	0	0	0	0	0	0	0	2.1458	0
0	7.0631	4.0817	0	0	0	3.0098	6.2526	11.346	7.1143	4.5	16.986	10.977	30.287	28.485	32.342	21.035	20.688	15.709	18.743	14.355	13.96	12.142	20.719	10.483	8.3867	6.6204	12.301	18.103	16.712	14.229	6.9852	0.44121	5.4376	3.2817	4.8404	2.4364	17.962	16.478	26.609	28.022	18.678	30.31	28.78	18.706	19.64	29.192	35.318	34.328	37.24
18.087	11.254	0	2.7578	0	0	0	0	16.957	23.256	50.638	65.512	84.946	100.79	104.46	140.07	157.89	165.4	205.31	220.37	219.71	243.01	236.68	253.84	256.29	278.49	278.46	261.9	262.02	261.63	260.43	250.67	256.78	242.34	242.27	254.16	236.94	245.45	246.25	237.4	246.87	244.35	268.36	255.38	257.15	279.09	256.96	266.39	241.78	239.99
0	2.1886	1.1277	0.74614	0	2.7842	0	0	2.6536	0	1.5852	0	3.0987	0	4.5752	0	4.5774	21.172	3.6659	11.984	6.4417	21.439	33.153	45.561	35.944	27.549	26.478	34.689	39.803	22.653	26.69	29.476	29.852	26.008	28.973	23.76	13.877	19.154	7.6197	16.995	20.885	13.06	7.5123	2.7465	0	0	0	0	0	0
0	7.1399	0	0	0	3.0334	4.5054	4.2039	12.825	39.283	65.453	109.89	156.3	220.24	286.23	350.68	390.93	444.62	511.64	573.75	603.49	631.13	665.44	725.34	748.07	793.6	797.05	796.22	819.6	837.38	868.14	898.76	888.63	935.59	893.66	904.8	883.79	937.51	891.79	907.27	870.21	889.01	886.67	903.28	862.62	888.91	854.79	872.66	871.47	869.02
0	2.6829	2.6243	2.5371	0.24959	1.7277	0	0	0	0	0	0	0	0	0	0	0	0	0	0	0	0	0	0	0	0	0	0	0	0	0	0	0	0	0	0	0	0	0	0	0	0	0	0	0	0	0	0	0	0
23.994	14.63	14.138	0	0	0	0	0	0	0	0	0	0	0	0	0	0	0	2.6596	3.6004	28.824	34.382	27.883	39.294	49.354	39.076	40.153	28.058	35.319	26.614	46.477	54.318	60.978	93.04	88.963	82.667	90.987	52.194	65	104.75	102.53	110.84	100.81	61.463	93.161	77.463	89.467	95.807	135.46	148.11
0	3.8853	3.2934	0	1.1459	0.42447	0.11355	10.294	29.941	60.242	105.67	174.15	230.85	304.84	351.59	433.7	505.11	571.25	606.24	678.24	725.83	790.99	777.99	829.3	842.38	876.38	850.31	876.16	904.47	904.2	887.31	902.67	863.24	900.65	882.81	883.39	878.17	899.98	916.6	916.32	930.01	904.04	923.41	929.63	914.62	894.92	909.36	897.5	904.48	870.65
0	0	0	9.22	10.608	18.082	17.919	18.336	35.765	33.586	30.635	46.841	50.219	71.253	77.768	97.672	25.648	99.043	107.46	120.44	123.79	150.02	143.19	149.66	156.62	155.12	150.69	146.61	175.43	162.88	159.44	150.82	146.76	150.92	155.36	158.86	157.55	153.35	142.32	157.62	158.42	148.37	157.61	154.01	138.09	146.5	140.05	142.14	140.41	122.49
0	0	0	2.9992	0	9.8768	11.237	0.78581	10.246	7.0506	19.486	5.9314	8.6546	10.248	0.75761	3.4702	0	12.291	6.1831	7.9446	0	8.7757	2.6046	0	0	0	0	2.8509	6.8991	21.313	30.243	48.205	70.142	79.039	102.76	119.89	104.94	134.17	124.52	182.06	180.43	191.89	184.37	190.42	195.97	194.54	200.41	187.18	203.83	210.85
0	0	3.3794	0	8.0631	9.2238	9.8375	8.6574	23.444	26.272	48.723	56.269	48.779	46.789	28.995	36.55	26.44	29.929	25.067	33.125	30.327	18.393	8.719	10.761	10.982	0	8.3907	0	0	0	0	0	0	0	0	0	0	0	0	0	0	0	0	0	0	0	0	0	0	0
8.9654	13.807	7.2116	0	0	0	0	0	0	0	0	0	0	0	0	0	0	0	0	0	0	0	0	0	0	0	0	0	0	0	0	0	0	0	0	0	0	0	0	0	0	0	0	0	0	0	0	0	0	0
0	0	0	0	4.1299	11.461	8.7723	12.837	2.4569	12.223	9.151	0	6.1085	7.5619	0	20.772	37.083	20.662	30.657	28.41	49.418	32.05	43.854	47.851	50.269	59.937	47.35	62.558	56.106	69.318	73.051	78.67	81.305	79.659	93.668	92.021	91.907	95.47	94.165	96.008	92.951	88.957	97.94	84.07	82.584	78.36	85.395	82.489	84.074	88.594
2.3775	4.0361	0.42634	16.864	0.78021	0	0	0	0	0	0	0	0	0	0	0	49.194	56.606	67.026	63.672	69.809	63.474	64.828	70.224	81.653	82.435	73.436	85.161	116.96	115.89	116.22	96.256	104.59	102.51	109.95	108.56	96.414	106.34	102.32	109.29	105.14	114.05	110.31	122.32	115.33	109.58	121.13	113.64	127.53	122.78
6.3238	5.3471	3.2857	0	0	0	0	0	0	0	0	0	0	0	0	0	0	7.1924	0	0	0	0	10.444	2.7247	0	0	0	4.7738	0.55821	0	0	0	0	0	0	0	0	0	0	0	0	0	0	0	0	0	0	0	0	0
0	0	1.2871	0	0	3.1481	10.555	42.105	64.28	114.73	156.63	189.3	227.96	280.72	354.19	413.19	461.62	485.64	557.98	607.8	663.76	680.71	669.39	768.26	752.36	790.54	839.39	801.79	837.27	856.13	847.43	891.65	904.96	899.75	879.36	956.5	975.37	997.71	988.06	983.21	1022.7	1043.3	1031.2	1038	1015.4	995.59	1036.8	987.72	1024.6	1031.5
22.722	0	0	6.1846	1.7293	0	0	0	1.9919	0	0	0	0	0	0	0	0	0	0	0	0	0	0	0	0	0	0	0	0	0	0	0	0	0	0	0	0	0	0	0	0	0	0	0	0	0	0	0	0	0
4.6792	0.99323	0	0	0	4.5944	30.777	108.91	214.3	354.08	515	669.91	907.69	1108.7	1324.3	1597.6	1828.2	2032.8	2197.9	2343.7	2409.1	2568.2	2757.9	2652.6	2764.3	2818.2	2897.6	2908.3	2944.8	2992.5	2966.2	3007.6	2979.6	2989	3010.9	2964.3	2999.1	2980.7	3050.6	3065.3	3002.9	2967.3	2920	2951.5	2945.4	2929.7	2934.1	2931.4	2858.9	2814.6
0	0	0	0	1.4959	13.275	24.94	34.08	50.193	53.248	70.817	88.853	100.51	125.73	151.21	169.31	194.51	213.22	234.69	267.83	290.44	288.86	287.24	297.56	315.57	324.04	319.44	324.92	346.42	348.19	336.95	323.8	320.3	339.83	341.69	342.08	332.58	346.4	342.33	342.58	345.24	331.51	351.59	339.42	324.27	326.73	331.88	331.23	342.21	334.9
8.525	0	6.8743	3.3343	0	0	0	0	0	0	0	0	0	0	0	1.6415	1.6349	0	0	0	0	0	0	0	0	0	0	0	0	0	0	0	0	4.7531	0	0	0.94875	0	0	3.7558	0	0	0	0	0	0	0	0	0	0
0	0	0	0	0	103.38	87.408	114.87	123.61	159.22	136.78	114.59	121.73	55.196	169.31	161.54	162.41	160.03	145.78	151.46	131.69	142.97	134.79	134.21	132.08	98.216	93.402	83.698	80.485	90.612	98.703	120.96	125.15	153.08	115.53	47.129	107.31	118.17	82.49	119.06	125.73	106.84	104.28	75.955	97.201	81.862	92.954	71.16	129.05	140.62
0	0	0	2.5981	9.1765	13.084	5.4104	8.8248	10.516	7.4131	5.0199	4.5946	0	6.3752	0.39732	0	14.995	0	12.442	1.3164	20.752	22.509	29.942	33.084	52.425	63.732	61.288	87.247	89.258	90.304	106.62	99.551	118.71	111.87	113.25	136.03	119.18	125.7	135.25	142.16	146.62	144.77	138.53	148.16	149.46	147.78	159.82	144.4	167.87	182.73
0	6.1358	10.704	13.343	2.1795	0	0	0	0	0	0	0	0	0	0	0	0	0	0	0	0	0.16883	0	0	0	0	0	0	0	0	0	0	0	0	0	0	0	0	0	0	0	0	0	0	0	0	0	0	0	0
0	12.778	10.73	7.8923	0	0	0	0	13.349	0	0	0	0	0	0	0	0	0	0	0	0	0	0	0	0	0	0	0	0	0	0	0	0	0	0	0	0	0	0	0	0	0	0	0	0	0	0	0	0	0
0	0	0	4.4633	3.1561	0.85997	10.102	8.6707	8.87	0	3.3791	8.5905	0	1.2061	0	0	0	0	0	0	0.12919	0	0	0	0	0	0	0	0	0	0	0	0	0	0	0	0	0	0	0	0	0	0	0	0	0	0	0	0	0
2.6942	0	0	0	0	15.993	7.299	0	4.5721	2.7693	0	5.111	11.563	15.765	16.635	23.555	28.649	27.292	25.348	35.037	42.766	35.484	47.453	31.338	41.655	47.195	47.941	36.361	43.745	49.994	45.447	42.365	31.575	34.997	22.335	31.009	11.323	15.278	14.096	19.408	21.879	23.507	42.017	25.14	18.531	18.551	23.727	6.8664	12.242	16.343
[truncated: 78 more columns]
