# Supplementary material for: Limits on information transduction through amplitude and frequency regulation of transcription factor activity
Source: eLife. 2015 May 18;4:e06559. doi: 10.7554/eLife.06559 (PMC4468373; doi:10.7554/eLife.06559)
Supplement: Supplementary file 1. — Raw single-cell time-trace data for HXK1 (15259 cells), SIP18 (21242 cells), pSIP18 mut A (18203 cells), pSIP18 mut B (17655 cells), 1× reporter diploid (21236 cells), and 2× reporter diploid (19222 cells). The data are also available from Dryad Digital Repository (Hansen and O'Shea, 2015). DOI: http://dx.doi.org/10.7554/eLife.06559.014 [file elife06559s001.zip › source_data/pSIP18_mut5_FM2_40minINT_690nM.txt]

0	1.8527	0.085875	0	5.4556	0	2.8684	13.093	19.794	28.985	29.053	39.722	48.94	59.746	55.742	59.714	69.515	74.985	90.256	104.13	85.309	86.08	91.728	74.937	79.729	74.461	82.912	98.326	91.605	93.946	90.359	90.217	86.269	87.08	83.146	88.171	86.609	92.838	83.736	84.662	81.714	91.59	78.074	75.766	66.614	64.814	68.584	77.509	78.763	77.828
0	0	0	1.288	8.3331	26.723	40.16	91.468	144.44	222.88	277.87	321.61	401.99	459.31	506.85	542.04	568.5	631.45	641.1	654.98	708.46	681.61	643.22	734.78	733.06	754.47	745.1	751.35	745.27	738.24	746.55	749.72	769.66	742.09	743.55	723.49	726.74	720.01	700.65	708.98	705.08	676.54	702.59	681	670.67	658.72	654.64	645.57	627.63	652.31
0	0	0	9.5214	5.3311	10.556	7.7794	7.5932	3.3893	0	10.325	12.023	0	6.2672	23.963	26.649	51.027	54.735	99.622	134.59	158.65	196.21	210.91	236.14	249.75	263.15	286.11	308.66	318.74	322.58	303.17	333.9	312.85	307.01	320.47	308.06	304.67	295.17	316.61	320.47	321.5	295.84	312.28	305.37	292.61	279.45	285.08	276.24	273.27	279.37
8.0047	11.109	6.2694	0	0	0	0	2.0601	13.466	13.42	12.26	21.569	9.7626	23.479	13.938	24.083	34.049	47.468	37.583	50.341	55.221	70.88	40.364	42.318	47.528	57.687	53.573	54.24	48.896	46.426	55.154	68.29	68.306	78.955	90.708	95.404	110.55	115.52	118.11	129.3	0	0	0	0	0	0	0	0	0	0
0	0	0	11.656	11.308	8.7039	5.6595	26.144	57.67	128.83	161.5	270.23	302.17	412.55	543.13	631.69	701.4	838.04	874.15	984.99	1005.5	1095.9	1204.9	1148	1163	1253	1264.3	1310.5	1341.4	1382.1	1405.3	1459.7	1453.8	1498.5	1564.9	1513.2	1545.8	1522.9	1554.4	1547.6	1526.1	1515.2	1474.2	1412.5	1464.6	1465.9	1446.8	1475.2	1453.5	1420
0	0	0	2.1215	30.168	50.291	43.495	77.275	66.821	59.525	64.469	83.334	96.089	129.19	114.2	130.97	141.41	151.38	157.8	161.49	153.62	153.33	160.6	164.95	175.18	197.45	177.95	163.45	171.05	171.01	180.32	172.76	178.87	165.22	175.49	171	179.77	172.94	160.83	162.23	162.74	170.66	175.46	170.25	177.31	182.08	184.86	184.07	171.84	184.25
0	0	0	1.8879	5.531	3.9629	11.721	43.148	124.21	209.45	310.62	437.71	580.54	728.99	865.46	1010.8	1196.2	1363.4	1543.7	1646.6	1805.2	1940.7	2005.6	2042	2134.3	2223.7	2331.9	2393.4	2467.7	2568.8	2692.9	2719.9	2840.9	2948.9	3051.9	3122.9	3211.4	3268.5	3326.4	3370	3394.6	3440.4	3493.9	3519.2	3567.6	3571.1	3567.7	3631.4	3609.3	3619.1
0	0	0	1.0905	18.756	16.335	21.023	23.072	40.3	34.701	68.551	52.586	68.696	71.344	86.891	67.904	72.979	62.842	84.217	87.299	89.45	89.333	94.819	91.737	94.658	108.38	146.55	184.73	225.67	281.25	349.03	414.54	501.04	573.95	590.69	603.61	664.88	693.43	760.78	818.21	823.95	881.44	884.51	936.69	963.01	994.26	984.78	1080.2	1003.4	1006.2
0	0	0	24.324	1.3392	1.3877	0	0	0.33428	0	0	0	0	0.68977	10.757	5.5823	10.197	21.325	23.422	43.882	45.735	57.391	34.569	39.061	46.437	57.706	64.375	55.599	57.252	35.829	39.425	45.151	49.569	65.822	60.434	59.112	73.516	74.7	74.863	71.366	49.952	54.268	51.006	60.706	43.655	43.652	41.23	48.732	65.201	62.117
0	0	0	13.679	20.996	6.2457	11.662	14.352	27.414	30.545	25.801	27.729	44.979	49.38	73.655	70.999	85.636	87.499	87.928	95.131	122.12	112.73	121.23	127.77	128.65	143.66	148.03	148.01	169.41	164.72	192.69	179.37	193.31	182.13	195.99	201.36	212.95	215.01	225.37	235.78	249.2	273.14	271.19	273.89	270.87	271.16	256.47	264.16	253.97	268.55
0	0	0	0	7.7053	6.8965	13.065	13.839	14.11	14.339	13.099	14.339	16.183	24.091	20.731	17.772	17.355	28.342	31.16	31.503	35.777	28.332	42.621	33.512	11.058	14.163	13.803	14.11	19.894	15.731	5.4328	12.917	0	0	0	0	0	0	0	4.5444	0.90242	3.6932	0	0	0	0	0	0	20.485	13.734
0	0	0	0	5.6112	12.544	12.603	6.7833	13.612	10.42	5.3825	0	0	0	3.8582	0	0	0	0	0	0	0	0	0	0	0	0	0	0	0	0	0	0	0	0	0	0	0	0	0	0	0	0	0	0	0	0	0	0	0
0	0	0	9.7318	12.647	9.856	16.882	25.748	17.971	16.423	14.603	0	6.9845	18.384	13.752	1.7916	3.1064	0	0	4.8238	0	0	0	0	0	0	0	0	0	0	0	0	0	0	0	0	0	0	0	0	0	0	0	0	0	0	0	0	0	0
0	0	0	10.259	15.43	9.7928	0.39912	8.5805	5.9505	17.366	11.266	15.709	14.463	15.589	7.4633	8.0176	11.726	9.8764	19.185	13.431	29.592	28.542	28.225	33.759	24.484	37.278	16.106	10.427	27.335	42.009	52.037	76.089	54.538	84.642	98.131	107.64	99.654	100.51	115.64	105.84	105.8	91.615	95.963	100.38	104.51	88.989	90.741	103.04	94.559	98.328
2.1013	8.4055	0	0	1.5104	1.8291	0	2.965	9.6551	12.95	15.949	18.841	35.884	51.556	49.617	76.64	81.279	90.382	116.07	119.14	121.08	130.48	80.732	99.732	96.085	77.315	102.02	95.613	121.87	99.995	108.81	103.06	83.54	94.483	107.71	111.04	93.65	96.256	108.93	103.62	120.97	111.34	121.47	101.58	99.45	102.33	87.172	91.32	80.452	70.446
0	0	0	0	3.836	12.813	18.158	58.901	104.76	136.36	188.03	240.6	303.59	345.56	380.97	428.97	464.14	517.44	584.11	564.08	578.89	586.5	632.47	618.67	628.4	657.39	693.95	680.38	710.23	737.88	742.15	760.5	769.24	777.81	784.36	814.58	817.39	829.29	820.08	762.91	767.6	759.13	789.52	765.14	789.69	782.08	780.05	787.68	768.45	782.72
0	0	0	3.2497	4.1414	10.431	5.8295	7.637	4.6387	0.64852	8.7756	3.9471	4.8798	0.41176	4.4468	0	0	0	0	0	0	11.132	1.9131	0	0	0	0	0	0	0	0	0	0	0	0	0.77832	4.7982	0.84776	6.2763	11.734	4.7804	7.5327	2.6005	6.139	1.9551	6.7604	0	0.27715	4.9305	11.486
0	0	1.1537	13.453	59.792	53.993	68.457	72.86	73.153	77.645	3.3969	69.695	72.452	88.68	74.773	65.298	81.244	65.295	51.159	53.182	57.259	56.883	41.795	48.523	23.095	11.172	37.918	28.498	51.715	50.717	87.118	125.26	162.78	227.53	216.94	258.11	260.69	302.89	343.27	363.32	355.19	356.14	348.35	378.89	341.88	402.74	411.18	392.85	406.39	410.26
0	0	0	24.154	14.758	44.646	32.356	39.529	43.527	54.633	78.054	89.602	101.99	118.33	134.78	116.9	148.26	146.98	132.67	136.08	148.56	162.52	140.04	185.57	159.3	177.42	159.32	171.09	152.39	186.42	160.86	168.85	171.36	199.7	140.03	191.41	120.7	79.33	146.11	164.79	149.63	148.75	149.42	142.63	148.81	145.38	142.49	134.4	115.32	122.73
17.819	4.0512	3.885	2.9698	0	0	0	0	7.4769	0	0	0	0	0	0	0	0	0	3.038	4.9557	29.934	44.189	54.211	58.636	63.729	62.207	73.501	93.21	115.1	123.91	119.66	146.02	158.74	182.02	170.07	243.49	243.96	263.43	286.2	285.25	304.03	314.5	287.11	282.22	282.38	276	306.51	310.14	308.28	314.92
0	0	0	8.0473	15.223	3.5722	1.2542	20.486	25.64	16.513	26.117	27.218	50.175	67.292	66.082	54.923	35.145	49.791	45.826	54.308	52.79	55.703	44.512	37.091	6.1909	2.1373	0	0	0	0	1.4969	7.0041	24.842	33.549	20.515	23.065	30.88	32.803	39.968	20.662	21.831	12.817	0	6.1219	0	0	0	0	0	0
0	8.3833	0	1.8748	18.966	9.7044	3.2184	0.20474	26.609	38.967	50.155	52.205	93.696	111.23	128.48	133.54	154.64	181.29	202.51	200.04	202.8	243.15	343.99	243.93	253.66	263.04	280.52	307.81	320.05	336.88	378.71	406.64	427.36	483.3	479.9	559.38	588.35	635.07	649.14	694.48	706.28	735.55	748.98	777.73	790.25	828.71	820.3	840.92	807.54	863.42
0	0	0	21.78	24.876	20.23	28.331	26.412	34.924	0	21.705	4.1058	0	8.8089	34.698	0	0	42.696	44.149	31.619	35.181	23.366	30.552	30.532	20.412	19.94	33.052	15.217	8.667	11.245	23.634	31.724	31.828	29.639	32.045	26.326	30.191	35.633	21.062	28.878	43.482	38.562	29.541	49.646	57.336	73.078	82.022	103.79	126.87	169.12
2.8756	0	0.65957	24.032	14.755	0	0	0	0	20.888	23.129	27.085	66.628	103.76	166.96	203.77	243.41	283.36	298.64	303.69	347.49	380.46	423.77	433.76	411.71	472.54	571.05	580.51	593.21	555.45	590.06	588.13	630.86	547.03	608.52	558.67	571.83	607.99	555.83	584.05	558.47	579.09	590.87	584.99	596.59	567.1	571.36	576.57	554.65	551.89
0	9.2343	23.422	0	0	0	1.2754	12.212	3.9677	0	0.062313	9.9062	14.626	13.453	8.8791	30.623	29.517	23.871	26.828	40.449	46.7	52.268	63.721	63.066	67.338	57.11	77.086	71.873	91.027	94.77	120.35	130.9	152.79	156.25	183.53	195.66	232.05	262.39	274.25	272.39	268.59	282.75	282.25	289.54	291.21	299.45	307.33	332.79	331.81	341.75
0	0	1.4668	5.3459	12.626	2.1509	9.9243	6.03	21.573	26.487	28.341	37.448	0	0	8.8518	11.956	14.88	32.64	32.1	46.262	57.356	57.151	54.198	41.843	67.137	74.551	95.06	76.566	113.09	140.57	185.91	204.75	246.78	252	310.88	312.24	338.88	373.51	402.6	435.88	454.03	433.75	475.87	478.77	528.53	555.05	545.77	583.92	563.21	553.46
0	0	0.61484	0.43029	0	8.7409	2.4137	0	0	0	0	0	0	0	0	0	0	0	0	0	0	0	0	0	0	0	0	0	0	0	0	0	0	0	0	0	0	0	0	0	0	0	0	0	0	0	0	0	0	0
0	0	0	0	3.9168	6.3673	4.3997	35.546	84.664	146.19	220.95	304.58	430.71	545.1	638.47	735.23	812.96	882.97	794.23	785.23	1082.5	1200.2	1220.5	1261.6	1266	1286.1	1349.4	1289.8	1423.4	1437.2	1457.8	1475.4	1399.1	1437	1474.9	1485.7	1556.1	1562.8	1670.2	1666.3	1697.6	1653.4	1707	1708.7	1691.1	1679	1730.5	1698.3	1656.3	1667.5
0	0	0	0	2.3154	0	18.667	57.338	117.52	213.16	281.53	400.4	529.17	626.64	738.32	852.76	939.41	1037.9	1108.5	1229.1	1340.1	1360.8	1446.1	1479.8	1569	1597.8	1662.5	1687.4	1731.9	1793.7	1943.1	2036.6	2158.3	2263.8	2368.1	2450.2	2538.3	2721	2673.7	2828.4	2990.5	3006.6	3024.3	3146.8	3202.5	3180.5	3276.4	3356.9	3296.3	3266.1
0	0	0	4.9969	3.1635	6.6111	0	22.495	60.926	106.47	165.91	197.06	251.75	334.23	408.37	448.17	519.67	566.2	608.06	640.4	742.9	754.87	761.31	768.7	843.41	820.8	849.74	829.67	813.98	812.07	810.75	837.02	787.48	777.41	766.4	795.91	822.85	823.14	810.47	790.72	820.59	811.72	831.64	786.6	780.85	786.83	836.32	792.74	812.71	823.84
0	4.8049	0	3.2467	3.7096	0	0	0	5.1746	7.7065	13.776	2.9657	3.421	18.726	27.108	17.408	31.5	33.815	10.96	33.338	17.824	33.82	11.645	16.332	14.631	14.798	9.2978	6.3738	0	0	0	0	0	0	0	0	6.0243	0	0	0	0	0	0	0	0	0	0	0	0	0
0	0	0	0	23.455	9.2085	23.399	47.499	68.331	106.21	146.19	202.7	193.55	236.94	280.11	254.09	278.75	334.43	347.43	303.28	414.7	441.13	437.73	391.08	355.49	418.34	395.07	294.04	466.52	511.99	534.72	565.35	630.51	678.42	687.78	644.79	733	750.5	784.37	762.66	782.9	802.1	778.57	821.96	795.88	835.3	824.97	844.21	838.1	809.37
0	2.4313	2.2558	2.2365	7.4841	3.9776	0	0	5.5192	9.1881	21.283	37.9	53.516	83.442	113.88	124.67	155.78	162.8	177.86	216.98	259.43	275.66	292.49	296.24	328.77	334.73	371.68	360.38	363.52	358.07	355.36	385.44	373.14	384.82	367.3	378.33	402.93	398.23	419.23	408.3	406.8	396.81	402.23	407.55	419.72	412.69	402.45	395.06	394.53	393.25
0	0	5.4468	1.8127	7.4237	5.9034	0	11.66	12.485	11.933	0.67404	6.0317	1.3293	5.0385	33.04	31.998	45.459	52.116	49.049	70.589	79.923	70.142	62.51	61.592	75.798	71.637	87.036	86.662	87.797	84.874	110.8	96.705	109.32	77.774	98.771	94.605	94.963	102.11	99.163	104.72	103.05	117.98	108.4	111.7	100.25	98.563	89.44	91.755	84.237	95.434
0	0	0	12.121	4.7985	30.417	58.423	74.731	114.36	140.16	184.27	192.86	208.99	258.51	262.83	297.95	322.44	337.25	347.37	377.88	363.1	380.82	502.55	391.81	395.71	417.92	426.95	451.87	489.9	552.36	592.96	673.99	725.52	781.52	818.3	898.83	1005.6	1075.3	1037.3	1110.9	1256.3	1313.7	1350.8	1424.4	1456.7	1484.6	1510	1594.1	1647.1	1614.7
3.3549	0	0.83853	0	0	0.60511	3.0814	2.8789	10.48	1.7397	5.4211	0	0	0	0	0	0	0	0	0	0	0	0	0	0	0	0	0	0	0	0	0	0	0	0	0	0	0	0	0	0	0	0	0	0	0	0	0	0	0
0	0	0	13.102	10.811	6.3609	7.6372	10.089	0	0	6.4322	3.5645	3.184	0	0.028461	0	0	0	0	0	0	6.4	33.723	26.843	37.233	48.572	74.946	76.297	102.59	108.92	111.45	122.71	145.49	151.45	178.08	166.28	179.41	169.64	174.34	184.65	182.84	189.58	206.75	211.04	158.05	131.85	121.6	137.41	132.36	147.15
0	0	5.9378	7.2334	6.5153	12.242	0	0	0	4.1588	0	0	0	0	0	0	0	0	0	0	0	13.187	4.728	4.234	0	0	5.9487	2.7441	15.646	14.44	22.605	46.011	74.688	91.797	99.273	118.19	110.77	135	158.78	150.97	153.91	173.41	155.54	169.02	157.31	208.15	184.76	206.45	192.61	222.09
7.9436	10.925	0	1.7972	0	0	0	0	0	0	0	0	0	0	0	0	0	0	0	0	14.317	2.334	0	6.5433	0	0	0	0	0	0	0	0	0	0	0	0	0	0	0	0	0	0	0	0	0	0	0	0	0	0
0	0	0	8.2924	4.1466	5.3082	11.972	25.028	37.278	63.965	90.339	114.22	158.96	185.88	215.78	237.49	266.36	294.36	344.56	350.28	360.15	388.53	429.72	460.5	431.89	466.04	454.96	483.79	473.83	499.56	501.17	515.35	547.77	581.58	627.1	645.59	637.97	650.56	685.6	694.35	697.97	717.9	741.9	758.66	761.21	770.17	783.29	788.99	805.54	815.93
0	0	0	0.22275	0	9.1442	8.3766	5.9221	27.243	22.673	32.793	28.17	37.589	52.102	64.158	70.524	78.916	83.473	90.442	108.22	102.99	124.79	85.878	104.71	89.152	107.21	109.29	109.36	112.73	113.09	141.97	150.18	187.66	223.76	255.74	275.65	334.43	389.77	400.93	455.03	508.62	553.13	589.98	637.65	649.12	666.55	669.38	728.01	758.03	800.04
0	0	0	0.9958	0.24426	17.681	8.2713	13.891	15.22	15.51	32.89	25.425	22.784	32.601	36.187	37.573	42.385	44.814	48.548	64.304	65.391	70.251	88.301	85.684	82.702	92.133	84.783	85.628	94.127	98.281	91.621	83.168	99.621	109.98	123.07	105.74	108.77	111.13	113.43	120.31	124.64	122.33	115.12	125.21	115.37	122.05	113.23	136.83	113.38	129.2
0	0	0	0	2.1749	10.048	12.863	10.716	28.111	45.935	43.754	64.148	70.28	95.112	91.016	102.94	115.25	127.34	135.87	144.2	145.99	143.58	139.22	154.77	173.92	191.53	186.75	205.73	217.49	215.23	191.75	240.56	233.55	227.64	233.3	242.63	248.26	246.45	238.69	232.57	239.62	237	217.12	233.12	264.53	243.53	274.94	284.23	302.09	314.33
0	0	3.3858	5.4962	8.557	11.13	4.1896	23.284	23.201	15.959	8.7002	2.8128	0.39504	0	3.9417	6.1518	7.0711	11.274	3.0496	2.583	15.433	0	5.186	0	0	0	2.2086	0	0	0	7.6267	3.2867	5.435	8.7535	26.761	28.73	42.772	56.103	55.779	65.107	72.937	89.991	79.675	70.677	71.785	82.795	71.816	78.475	64.376	57.954
0	0	0	9.2522	12.784	25.74	31.426	33.357	26.944	17.727	18.992	10.408	15.319	18.309	21.035	13.464	12.776	15.729	9.127	25.983	13.255	0	0	0	0	7.178	5.4381	1.4501	0	0	0	14.172	0	0	0	0	0	0	0	0	0	0	0	0	0	0	0	0	0	0
0	1.5604	2.2742	0.097422	0	2.0793	3.1189	3.4948	0	0	0	0	0	0	0	0	0	0	0	0	0	0	2.6547	9.977	13.373	10.314	11.12	4.1829	9.3732	11.101	12.906	12.762	8.6589	14.639	16.946	14.299	24.431	34.589	25.552	31.327	24.262	36.02	42.958	39.028	45.967	48.71	36.347	37.997	23.803	32.324
0	0	0	4.3863	9.2669	6.0842	6.3374	10.544	29.137	33.629	43.906	63.151	90.884	105.77	101.45	123.32	123.4	146.76	153.76	180.87	156.82	178.29	176.91	173.19	166.45	181.06	190.71	197.69	218.19	239.51	243.61	257.35	268.84	274.19	275.53	300.16	234.72	289.12	277.81	242.1	268.78	294.06	279.14	287	277.49	286.53	314.78	313.02	329.05	332.14
0	0	0	0	24.063	35.578	57.355	73.88	99.738	118.04	144.66	160.28	197.55	211.88	250.43	299.02	298.83	341.22	356.58	396.49	422.01	412.44	449.46	449.89	484.18	487.75	494.85	507.07	511.47	516.32	543	539.81	535.82	540.62	546.5	543.36	555.92	573.32	569.69	552.41	565.39	558.57	566.79	572.33	550.26	571.14	572.23	579.82	621.49	554.11
0	0	0	0	3.7654	7.143	7.9374	10.977	16.004	23.822	22.27	31.49	53.361	106.39	106.73	122.47	152	175.95	180.64	199.81	233.45	228.56	282.63	311.6	322.48	335.97	307.82	281.48	274.33	261.38	291.93	264.55	262.88	271.17	287.3	267.92	269.63	264.98	276.22	268.58	273.51	279.96	285.27	285.5	279.84	259.9	267.7	267.88	255.29	267.28
0	0	0	7.1157	6.0757	0	7.8093	0.62739	3.0362	0	6.1112	0	0	0	0	0	0	0	0	0	0	0	0	0	0	0	0	0	0	0	0	0	0	0	0	0	0	0	0	0	0	0	0	0	0	0	0	0	0	0
0	0	0	1.0341	10.045	11.471	15.035	28.046	25.261	15.127	23.697	15.652	23.072	34.287	22.4	24.286	23.121	26.116	19.696	26.981	32.765	34.376	47.883	49.331	63.787	57.819	76.915	60.383	65.112	74.703	68.987	69.882	84.783	78.667	81.118	76.395	97.945	113.59	100.57	93.944	93.108	91.312	86.258	84.766	89.37	86.553	78.333	74.732	72.767	82.583
0	0	3.6414	0	16.287	4.5573	0	11.005	7.3241	12.653	10.744	5.6749	8.1571	8.0701	6.5284	10.233	13.512	13.585	29.723	10.581	21.382	22.481	26.392	27.85	26.735	26.547	46.56	50.592	46.174	42.423	48.366	54.125	49.745	57.685	53.869	60.269	55.197	62.507	64.757	71.513	77.666	77.576	69.64	63.155	82.705	72.078	67.517	66.463	66.974	72.232
0	0	0	2.6469	10.697	8.7978	7.4876	17.913	20.522	23.529	16.751	20.243	27.529	37.677	34.72	37.713	39.818	54.045	60.404	67.113	82.607	88.319	93.199	107.61	105.43	116.29	90.778	106.81	58.341	62.5	70.202	70.278	72.234	93.595	89.774	84.048	88.211	91.553	99.293	86.659	98.255	86.643	64.862	59.596	67.45	57.772	52.199	62.505	50.459	48.588
0	0	0	0.74287	1.571	4.2844	5.4493	3.5019	4.4593	0.55253	0	0	0	0	2.722	0	0	0	0.71643	0	0	0	0	0	0	0	0	0	0	0	0	0	0	0	0	0	0	0	0	0	0	0	0	0	0	0	0	0	0	0
0	0	0	6.6069	7.5387	8.9995	0	0	0	0	0	4.2403	0.62876	9.0573	0	12.664	0	3.0132	0	0	0	0	0	0	0	0	0	0	0	0	0	0	5.2645	31.139	79.721	80.461	78.806	82.827	98.69	128.33	138.1	149.67	151.97	165.96	196.1	201.03	202.55	219.52	229.2	251.35
0	0	0	0	0	19.717	9.0894	1.3627	0	10.077	3.7617	9.1287	11.63	15.597	12.528	12.759	14.035	15.037	17.283	30.061	40.441	37.643	58.599	45.609	47.228	47.889	30.683	40.546	25.232	39.971	43.649	56.325	59.817	83.348	68.352	61.639	75.476	65.601	79.658	74.204	87.57	81.305	83.885	87.348	96.982	83.153	85.113	94.813	106.3	109.25
0	0	0	0	22.311	18.98	14.684	10.16	18.491	10.743	39.917	39.372	56.995	37.586	49.097	55.596	33.395	57.486	47.197	60.172	67.237	67.468	52.085	56.095	63.893	41.523	53.933	51.639	44.42	33.719	25.859	30.673	45.274	37.541	44.407	37.022	51.412	68.604	64.937	89.452	93.493	89.486	96.738	107.86	113.34	134.74	129.52	138.59	148.79	174
0	2.1342	0	2.9119	6.915	5.7109	0	0	0	0	0	0	0	29.863	48.621	75.159	88.938	92.306	106.68	109.5	151.33	119.36	125.28	127.65	142.22	132.77	174.23	190.5	187.56	160.72	169.78	186.04	185.89	230.86	233.59	253.96	235.4	255.85	276.67	241.87	277.7	282.78	308.46	289.85	285.09	322.99	304.23	328.68	317.6	340.32
5.4126	0	0	7.4121	0	7.7102	0	0	0	16.847	24.372	52.814	71.146	109.67	141.21	169.43	204.27	248.11	281.34	305.9	345.98	370.2	423.39	427.11	452.92	488.13	487.73	490.97	499.35	495.62	504.4	516.24	533.12	548.9	526.17	499.03	473.98	467.71	453.04	442.78	436.82	437.82	427.36	435.49	417.68	432.64	413.9	427.13	416.1	408.43
0	8.8035	0	10.504	3.1169	0	0	0	0.98703	4.374	1.1163	0	0	0.090644	13.91	5.634	10.192	20.536	12.048	17.684	27.438	37.677	8.0163	25.934	31.061	33.71	31.902	40.46	37.585	37.432	40.668	41.905	57.637	39.05	55.506	39.7	60.187	65.199	67.988	78.464	84.432	114.97	116.57	128.89	136.63	142.34	155.95	174.02	188.47	204.89
0	6.0083	0	5.6501	5.0545	2.7805	0	0	0	0	0	0	0	0	0	16.497	20.446	43.739	60.354	98.046	106.14	119.72	156.66	190.07	166.46	207.02	225.89	251.71	260.62	249.09	248.19	248.35	263.95	263.23	270.21	267.4	257.59	258.28	247.32	248.29	259.58	235.78	223.89	209.04	232.42	210.57	212.58	202.2	213.29	183.69
0	0	0	4.4878	8.9141	2.4577	3.74	14.67	0	7.8563	3.3759	5.3929	7.2113	9.4411	24.093	25.433	28.34	39.911	53.228	50.411	44.089	33.396	45.996	43.628	39.765	40.899	57.222	48.859	39.35	40.609	46.024	52.387	55.792	57.438	63.798	59.43	65.563	79.038	63.169	75.423	71.108	82.913	70.387	64.793	75.768	82.342	77.275	62.761	73.468	93.75
0	0	0	2.3607	13.307	14.106	12.244	13.495	12.82	25.768	24.804	22.323	31.266	32.454	35.492	24.495	25.102	41.003	49.341	51.422	48.423	40.704	48.607	70.969	66.307	82.88	115.98	151.66	251.18	248.15	306.99	351.54	547.37	481.36	548.78	583.42	625.91	642.92	659.4	718.03	779.64	845.06	847.9	882.24	927.77	982.1	940.74	989.24	986.67	994.05
0	2.5353	0	2.9948	0	2.2765	0	3.2204	0	0	0	0	0	0	1.8705	3.7762	10.286	19.194	27.711	37.88	32.213	47.146	49.395	51.376	65.173	66.137	78.657	85.589	73.998	73.126	98.362	98.002	95.52	88.327	82.322	94.899	58.566	57.198	44.548	54.103	42.901	47.031	58.51	44.997	47.602	57.663	44.458	63.072	51.129	68.787
3.2124	0	0	0	0	0	46.538	115.29	196.36	324.62	427.96	561.8	682.78	817.06	892.64	1083.1	1177.1	1251.6	1448.1	1494.9	1603.3	1740.5	1790.6	1849.6	1862.3	1879.5	1935.9	1944.6	1970.3	1979.8	2052.8	2041.1	2002.8	1960.2	1725.3	1741.8	1808.1	1845.9	1777.9	1834.9	1780.9	1815	1794	1774.9	1881.4	1884.6	1851.6	1887.1	1876.6	1880.9
0	4.9594	0	0	0	6.9652	7.8799	16.428	48.44	83.259	130.46	160.33	204.1	250.76	285.34	352.76	408.81	478.34	569.8	658.96	691.51	741.11	770.51	829.77	822.32	855.4	909.35	904.52	907.7	863.86	925.42	922.45	938.72	906.42	930.5	937.75	976.12	978.92	962.6	904.01	905.01	934.44	903.75	873.28	863.42	844.9	849.93	848.74	852.52	878.61
0	0	0	2.193	3.0293	6.7558	8.7457	0	7.3497	0	13.776	4.188	22.037	16.302	14.904	5.6327	0	0	0	0	0	0	0	0	0	0	0	0	0	16.972	27.776	48.893	67.062	100.99	115.94	110.25	132.68	164.35	163.18	189.42	209.33	209.12	201.61	233.43	240.59	255.47	244.85	245.21	253.16	257.94
0	0	0	3.6423	16.687	12.805	0	3.0528	32.661	37.341	53.169	67.248	80.476	97.396	101.3	111.97	138.45	139.49	160.79	158.73	145.88	166.38	163.64	158.63	138.18	163.94	167.82	177.49	170.38	154.37	148.53	137.93	124.71	147.11	129.7	131.73	114.59	115.82	118.74	113.97	122.5	105.75	108.57	105.97	104.29	113.48	99.856	83.921	88.986	101.73
0	0	0	3.9664	0	9.5193	19.67	41.026	77.124	118.96	207.52	274.75	340.8	396.8	450.7	519.77	581.71	646.75	721.37	721.82	802.86	854.38	856.6	915.37	928.73	952.71	978.44	984.17	1043.3	1067	1072.9	1080.1	1126.6	1118.2	1149.9	1135.3	1191.1	1185.7	1183.3	1195.7	1217.5	1277.4	1230.2	1247.5	1232.3	1242.8	1245.1	1235.8	1227.7	1250
0	0	0	2.0234	2.7054	12.699	7.4694	10.119	13.382	26.273	31.853	63.41	77.776	96.97	111.76	127.74	135.44	160.15	174.96	163.79	180.66	186.9	219.55	215.96	223.31	232.33	230.66	253.57	254.53	274.01	277.24	262.51	186.39	163.08	156.68	169.16	170.36	183.16	179.96	173.52	176.35	177.43	166.75	158.89	152.95	153.67	155.23	165.01	163.27	152.17
0	0	0	16.732	95.043	104.68	90.988	69.244	136.26	146.14	134.94	152.33	152.34	169.16	197.34	187.75	190.74	179.12	183.14	174.92	199.36	187.14	167.16	171.83	178.93	191.6	189.99	195.58	197.63	185.75	193.35	187.89	210.58	185.72	199.06	198.53	200.54	202.76	201.12	211.93	212.37	215.83	217.47	212.57	195.97	200.86	186.01	177.34	167.1	161.49
0	0	0	3.1037	3.4931	24.615	36.804	37.521	52.169	37.372	39.944	42.541	57.982	66.464	66.358	79.605	75.235	92.68	110.97	86.746	84.027	86.042	77.334	98.099	105.05	115.84	109.36	74.192	66.524	71.962	82.183	94.726	97.953	107.54	103.38	122.52	109.69	129.15	127.09	136.59	149.8	158.16	157.39	180.06	171.5	179.33	174.46	174.12	176.73	185.53
19.386	1.2655	0	0	0	0	2.0851	28.487	64.14	131.23	212.19	288.38	382.18	488.61	596.04	725.49	829.75	942.03	1032	1169.9	1251.1	1361.8	1454.1	1479.8	1530	1524.3	1669.4	1733.8	1791.9	1842.8	1890.5	1921.2	1843	1917.7	1984.4	2023.2	2106.4	2114.8	2148.6	2194.8	2241.2	2284.6	2339.7	2319.2	2370.9	2367.3	2397.3	2448.2	2443.6	2508.1
0	0	1.53	0.94375	46.756	41.793	51.447	55.507	98.348	77.624	80.767	97.941	64.399	131.99	192.28	253.48	293.84	408.8	440.03	523	559.31	647.15	672.2	714.96	763.4	832.85	867.37	882.1	882.27	840.57	824.83	830.97	849.84	847.2	806.34	860.43	858.53	902.88	894.01	871.5	826.03	839.56	840.03	869.34	869.13	897.61	888.93	865.26	866.4	882.47
0	0	1.6848	0	0	1.8119	4.457	19.945	28.974	49.717	80.138	111.49	130.55	145.83	152.51	198.06	214.2	223.37	239.69	255.84	254.24	268.81	278.24	295.86	300.34	315.3	322.63	331.25	304.43	308.76	324.56	322.14	322.21	302.11	301.01	308.86	320.98	324.3	322.64	305.44	299.77	306.28	301.85	297.57	305.71	305.5	314.11	308.49	294.02	305.71
0	0	0	0.55222	10.14	11.689	9.0128	5.0295	23.972	16.727	30.386	21.587	17.096	23.314	29.876	34.53	28.445	38.903	45.661	67.573	64.203	69.507	45.595	58.496	55.459	61.302	52.196	54.875	62.467	45.971	59.554	69.597	64.711	75.382	82.409	44.814	86.696	92.918	99.698	100.54	83.081	96.688	86.5	88.967	73.391	85.607	96.944	94.541	83.636	104.25
13.252	5.2931	5.1379	15.832	0	0	0	0	0	0	0	0	0	0	2.022	8.0616	12.374	8.9368	33.103	35.586	37.423	43.688	41.719	49.645	48.382	53.283	42.576	46.318	64.252	63.845	77.998	95.498	112.69	123.69	135.73	130.71	94.337	95.33	109.18	130.15	139.1	133.84	140.13	136.17	176.53	163.38	162.38	144.1	142.85	143.32
3.1597	1.6186	0	9.3316	4.4564	5.3656	0	0	0	0	0	0	0	0	0	0	0	0	0	0	0	0	0	0	0	0	12.864	22.005	24.552	15.792	23.873	25.748	11.18	42.45	53.713	77.311	86.514	93.749	136.2	135.58	150.15	131.12	132.12	115.71	114.11	90.397	87.765	83.822	79.713	81.281
2.5556	9.8317	0	0	0	0.60006	0	0	0	0	3.9475	0	0	7.462	0.54428	7.3456	0	1.3283	4.0255	1.7031	0.98696	0	0	0	0	0	2.7688	12.26	15.658	0	0	0	0	0	0	0	0	0	0	0	0	0	0	0	0	0	0	0	0	0
0	0	0	19.82	26.586	0	0	0	0	0	0	0	0	0	0	0	0	0	0	0	0	0	0	0	0	0	0	0	0	0	0	0	0	0	0	0	0	0	0	0	0	0	0	0	0	0	0	0	0	0
0	0	0	11.551	2.5171	7.6255	2.8711	12.116	21.798	23.311	28.64	38.516	39.391	41.633	61.911	75.226	70.301	78.844	84.73	97.224	118.01	105.59	127.2	134.55	134.48	125.03	156.32	155.57	170.17	165.83	194.6	179.56	194.19	182.13	194.21	198.96	199.13	203.92	191.27	198.86	187.86	202.3	207.26	199.95	197.51	189.27	186.27	187.7	185.61	191.15
9.8356	0	0	0	0	12.607	27.787	41.941	56.473	76.053	98.516	114.41	175.1	191.4	194.48	206.56	230.63	251.69	199.04	192.45	201.96	184.56	207.55	162.88	146.26	175.57	166.71	187.28	191.57	229.3	275.11	293.36	375.55	351.03	393.94	411.99	480.64	532.71	506.6	493.26	497.4	517.82	547.61	531.31	578.46	581.37	597.89	631.75	625.59	635.84
0	0	0	7.4775	11.09	18.14	3.3706	1.933	17.77	16.758	23.012	28.933	25.848	42.926	34.54	46.504	38.502	42.832	65.405	84.048	147.2	89.907	8.4729	0	0	10.056	88.837	152.65	257.54	334.88	409.23	531.06	614.45	757.96	853.05	946.35	1029.2	1124.8	1210.7	1349.7	1403.9	1464.3	1482.1	1541.9	1669.5	1655.2	1751.7	1775.1	1738	1805.6
8.5689	0	0	0.81527	0	4.009	0	0	2.3657	0	0	0	12.174	11.522	8.4152	8.2846	7.6818	8.0856	18.651	20.102	19.067	19.075	15.689	20.877	21.527	17.609	18.903	16.187	20.208	14.517	12.263	12.202	11.421	11.913	19.726	0	0	0	0	0	0	0	0	0	0	0	0	0	0	0
8.1937	5.8489	0	0	4.9565	0	0	0	0	0	0	0	0	0	0	4.9107	3.6392	16.046	29.714	31.059	25.063	50.175	52.621	47.777	48.445	48.361	80.757	72.831	73.158	48.83	42.275	15.266	17.513	23.122	45.651	72.873	54.689	58.6	55.544	76.858	74.247	77.732	73.186	71.828	85.474	53.034	75.528	79.046	66.825	77.491
0	0	0	14.889	33.472	38.909	30.699	58.589	91.138	107.58	134.32	155.31	157.68	177.71	194.15	214.02	219.35	239.76	258.15	258.19	300.85	280.73	281.91	295.71	299.32	310.4	331.79	324.05	359.24	344.19	409.34	414.49	431.75	472.97	499.36	543.31	535.06	593.57	630.18	640.74	649.98	711.59	716.86	746.06	722.46	738.3	764.19	770.09	785	787.26
0	0.14683	0	5.0529	19.458	0	0	19.102	54.806	103.51	145.83	175.95	241.41	285.93	329.94	382.96	454.37	489.55	510.18	543.19	579.03	615.09	625.86	615.29	661.48	685.87	678.95	695.73	683.83	679.84	688.85	672.05	666.91	699.79	675.96	683.91	690.56	690.8	738.58	745.67	785.17	843.13	848.23	804.12	748.33	793.14	787.2	779.52	749.88	780.61
0	0	0	8.8196	3.6674	22.487	19.383	22.7	19.658	17.575	11.719	6.0773	8.7526	0	4.0661	0	0	0	0	0	0	0	0	0	0	11.408	23.628	72.474	103.74	153.97	201.29	244.49	275.83	332.06	362.6	412.34	443.8	485.89	505.43	524.82	538.97	546.32	561.63	592.65	604.02	615.82	610.3	607.2	614.22	599.54
0	0	0	10.392	8.6612	0	0	0	3.4212	2.1298	6.9537	26.632	65.659	58.001	80.366	93.788	97.458	104.85	134.36	161.39	154.2	249.18	288.55	250.48	269.84	295.34	307.79	301.62	322.89	315.68	330.1	338.92	333.47	335.33	334.43	338.55	346.71	348.72	346.65	349.35	363.28	349.11	361.68	349.24	354.24	339.16	337.04	332.55	324.29	315.61
0	5.3304	14.197	10.803	0	0	0	0	0	5.4994	0	0	0	0	0	0	0	0	0	0	0	0	0	0	0	0	0	0	11.041	14.603	77.906	94.964	151.63	185.15	238.12	255.97	294.86	314.02	358.04	374.7	398.61	420.98	428.37	454.87	475.51	462.19	500.45	509.66	494.49	513.23
0	0	0	9.2696	29.763	31.501	26.901	42.467	42.728	62.619	72.861	102.32	115.02	116.46	130.69	145.52	154.19	145.41	164.96	154.51	178.6	166.45	192.14	193.14	190.13	193.38	233.58	211.94	230.35	159.57	151.18	168.51	159.24	165.81	176.3	171.41	209.45	213.57	205.25	233.74	219.98	216.12	236.44	247.06	251.61	237.17	227.97	237.33	231.22	246.93
4.2925	0.99042	0	4.6631	5.8886	0	0	3.4296	9.9799	7.7248	27.241	40.936	50.624	75.47	88.64	96.893	109.21	108.67	154.23	150.89	167.94	172.37	178.74	199.13	189.53	208.51	207.2	235.88	269.24	298.77	311.06	338.49	366.46	397.25	405.86	456.49	471.73	494.15	559.68	601.46	610.24	600.59	653.73	668.9	694.17	703.91	716.97	722.35	764.93	759.93
0	1.5914	0	11.539	3.5715	4.6494	4.3757	1.3798	21.405	21.552	20.722	24.881	29.829	42.386	48.479	63.728	72.372	81.775	78.169	111.64	121.93	138.22	112.99	131.22	141.6	144.01	155.32	140.92	132.47	124.4	146.28	137.08	142.65	154.16	168.07	166.27	183.05	181.91	167.98	180.52	154.19	160.33	162.97	166.05	143.85	145.46	159.46	161.17	164.05	173.12
0	0	0	7.9873	14.844	12.874	6.7411	13.884	16.721	19.677	22.312	11.275	10.666	18.215	19.32	11.556	20.032	17.885	21.726	33.676	36.011	34.715	45.837	45.91	31.731	46.327	42.533	66.262	86.166	95.812	105.45	126.49	154.59	179.37	193.32	208.33	209.15	225.29	229.61	230.62	238.29	248.83	263.71	240.32	247.77	252.95	254.78	282.52	256.21	257.35
0	0	0	0	14.186	27.45	40.538	15.51	21.336	22.035	37.163	18.854	27.776	4.7697	15.559	35.89	24.157	31.902	19.565	42.483	41.008	51.194	33.962	29.033	31.135	27.191	43.556	34.455	0	0	0	0	0	0	0	0	0	0	0	0	0	0	0	0	0	0	0	0	0	0
0	0	0	5.5692	0.046262	7.2216	8.8118	18.853	44.58	67.287	117.45	153.09	217.51	259.53	320.49	359.18	433.68	480.54	522.62	587.84	603.17	654.06	682.2	684.83	713.72	736.18	761.74	786.75	791.28	799.32	777.15	781.23	812.11	797	816.97	779.14	791.2	776.85	771.42	781.55	776.5	795.37	760.73	759.84	746.16	752.79	750.99	738.15	723.08	733.05
0	0.25123	2.7027	5.211	5.2333	0	2.654	0	6.7308	12.182	4.7475	0.4055	0	2.6632	5.739	6.2381	2.8993	11.79	9.0859	25.876	24.291	38.149	15.699	27.68	33.739	32.717	32.064	37.285	26.582	20.733	28.279	34.385	31.266	36.664	47.725	57.363	62.916	47.676	55.207	53.03	38.374	43.107	51.626	54.377	36.888	49.872	60.031	63.04	81.867	102.35
0	0	0	7.6614	11.643	23.935	30.781	34.894	38.219	38.209	26.691	32.379	38.594	47.941	32.408	29.387	43.747	53.383	55.623	60.577	56.34	43.678	31.974	44.306	58.199	63.469	49.196	46.197	46.29	32.329	33.569	39.383	36.063	42.835	43.352	72.821	81.563	103.3	116.95	152.38	177.05	209.7	207.73	232.39	244.12	268.33	316.09	342.7	328.3	342.45
0	0	0	4.9785	3.593	18.405	10.208	13.479	20.155	20.671	19.432	20.257	15.949	12.946	19.183	16.13	16.701	38.626	35.266	38.902	60.155	68.085	60.956	54.86	55.547	61.209	29.272	30.587	19.862	21.142	14.543	22.208	28.612	31.89	21.17	23.523	25.232	13.798	20.695	15.256	20.77	15.827	37.328	26.587	29.699	33.971	53.182	52.347	51.427	54.956
0	0	0	9.5557	4.2352	12.552	16.822	28.087	36.833	33.325	34.641	24.833	35.49	35.255	43.092	54.763	55.326	69.125	65.126	60.49	77.753	60.148	59.923	47.991	58.559	55.705	66.666	57.305	68.596	51.704	66.172	60.445	59.257	48.985	64.79	61.78	54.035	52.736	28.953	47.318	70.001	68.739	67.411	69.999	23.699	39.753	14.256	7.9818	6.0711	34.704
9.4252	1.4875	0	0	0	0	12.108	91.613	163.23	258.43	345.55	431.4	596.47	668.1	774.17	915.72	992.91	1092.4	1097.7	1217.3	1246.5	1378.9	1376.6	1395.4	1437.9	1455.2	1541.3	1515.3	1577.5	1654.1	1641.2	1581.8	1532.8	1566.4	1577.5	1656.4	1639.1	1573.6	1581.1	1567.4	1596	1541.7	1620.6	1553.4	1571.7	1548.3	1550.4	1586.5	1548.8	1593.2
0	0	3.9015	2.3734	11	1.4028	6.7624	11.044	15.854	16.648	19.144	9.486	7.9546	15.513	13.921	2.5752	22.519	21.704	32.113	21.274	35.869	30.658	28.933	29.862	20.635	33.333	27.179	22.424	29.485	26.612	21.834	7.3075	17.509	7.0586	0	4.4915	8.5367	5.2975	0	0	0	0	0	0	6.7957	18.358	38.827	51.614	69.865	60.693
0	4.1862	2.3974	1.3713	4.0137	0	0	0	0	0	5.083	2.3732	0	11.488	11.249	10.652	13.969	19.118	28.811	37.061	43.12	48.978	29.21	33.833	34.734	28.31	32.94	23.079	16.582	5.908	13.085	26.065	25.667	27.5	37.378	41.611	54.61	57.267	66.485	65.657	55.819	57.368	58.755	61.161	57.636	59.941	46.025	52.407	61.913	59.941
0	0	0	12.136	0	0	0	8.3658	11.912	25.766	54.514	78.202	102.13	126.49	153.34	185.15	207.11	234.32	256.04	283.6	294.31	316.51	315.54	348.18	363.31	388.79	357.62	379.89	379.35	353.07	400.29	384.8	409.11	425.26	417.28	417.88	430.83	416.21	418.26	428.45	397.78	408.07	373	374.15	377.87	351.57	372.79	335.81	342.01	341.56
0	0	0	4.8797	9.1492	9.6488	10.313	15.941	16.119	11.534	6.6262	13.255	27.763	27.383	31.697	30.896	26.917	31.772	26.219	32.048	36.006	28.986	59.192	24.644	8.2363	18.998	23.44	11.662	18.593	9.8105	15.965	28.95	25.601	23.451	1.7012	13.751	37.45	21.877	18.932	28.642	13.33	12.999	5.3747	7.309	0.72498	0.044909	0	0.80005	0	0
0	5.8132	7.4946	3.1658	5.5892	0	0	0	0.55449	0	0	0	0	0	0	0	0	0	4.9258	0	0	0	0	0	0	0	2.9421	0	0	0	0	0	0	0	0	0	0	0	0	0	0	0	0	0	0	0	0	0	0	0
0	0	0	2.9847	7.6185	0.32425	0	0.43565	0	0	0	0	0	0	0	0	0	0	0	0	0	0	0	0	0	0	0	0	0	0	0	0	0	0	0	0	0	0	0	0	0	0	0	0	17.158	8.8071	2.5759	0	0	8.0843
0	0	0	1.6239	26.748	28.277	32.598	33.696	38.546	34.348	24.967	28.647	26.291	31.964	53.58	49.708	56.67	25.84	40.102	53.239	49.045	68.556	62.36	66.593	79.561	70.883	122.25	90.719	125.91	127.03	126.43	166.53	139.9	162.55	187.64	215.61	227.54	234.8	232.82	225.91	235.39	235.39	219.73	244.13	222.22	231.37	228.88	218.56	215.78	214.17
14.749	3.6881	0	0	0	0	0.49654	34.971	86.645	144.16	197.21	234.97	305.89	381.7	425.77	511.9	560.25	620.87	653.81	683.21	705.67	750.62	706.17	779.98	823.47	786.62	816.16	774.3	809.82	852.07	843.79	798.73	832.64	819.7	852.18	811.94	847.92	796.96	760.72	802.48	770.74	763.53	772.91	727.82	710.93	724.7	709.72	709.88	705.77	698.1
0	0.98055	2.7804	5.4573	2.1164	4.8149	3.3022	6.1521	0	10.383	10.721	10.878	1.9338	6.11	13.194	5.5167	16.706	17.479	21.953	15.498	32.188	32.452	35.106	35.94	40.731	56.122	55.697	55.543	61.227	68.527	76.713	87.003	69.033	89.077	114.08	122.29	124.39	135.95	146.93	164.43	181.59	161.83	168.13	132.51	104.38	79.145	60.444	63.958	61.265	50.794
0	0	0	8.7739	7.8568	4.7382	0.34596	10.517	41.587	82.443	104.54	155.25	191.23	226.18	285.89	333.68	354.35	399.29	472.88	437.31	489.17	513.09	530.12	581.08	594.5	645.72	624.66	634.92	666.31	688.78	702.91	681.42	708.78	691.28	694.25	667.3	688.13	638.55	654.04	660.74	672.19	658.53	664.16	653.73	714.37	711.11	615.83	625.9	618.33	604.16
0	0	2.1077	0	4.9012	6.1043	7.2463	9.4895	25.336	31.719	34.095	33.299	38.3	38.369	36.031	42.782	37.744	55.277	44.132	67.311	55.953	64.976	36.517	51.63	56.096	52.574	49.568	56.711	36.612	28.822	30.419	29.918	41.776	53.614	59.092	55.566	74.245	71.805	81.164	75.126	75.584	77.205	78.321	73.705	46.325	74.515	69.367	54.952	80.117	79.791
0	0	0	0	2.5853	22.124	18.549	0	24.056	18.841	15.031	16.887	16.866	28.438	32.897	36.533	46.464	47.288	60.035	46.393	54.845	49.066	63.038	74.432	61.796	57.635	70.354	75.997	74.323	72.618	80.293	83.47	64.964	72.224	70.701	94.347	98.819	97.56	94.054	79.543	79.898	83.109	92.953	89.885	88.371	92.101	89.935	97.747	100.42	105.53
18.887	0	0	3.1974	0	0	0	0	11.054	23.065	30.918	41.167	64.166	83.356	112.94	130.22	157.54	189.85	199.73	215.44	250.25	275.23	286.68	284.61	296.31	292.33	305.58	320.59	330.93	331.88	355.46	358.59	351.3	374.62	398.14	434.03	425.95	348.34	372.48	354.06	380.04	389.34	407.44	377.97	391.36	384.58	386.22	394.24	405.29	404.8
0	0	0	0	0.57818	8.6981	11.027	12.385	17.147	21.285	8.0929	12.814	16.145	14.347	23.51	7.6849	5.5665	22.625	5.7379	6.0137	7.9659	0	12.794	14.697	18.824	0	0	7.6844	0	0	0	0	0	0	0	0	0	0	0	0	0	0	9.8378	27.385	50.354	81.456	113.54	152.61	177.36	213.23
0	0	1.5247	0	6.6039	0	10.597	4.5298	10.569	0	6.9847	5.6827	27.878	16.929	20.511	13.178	14.363	4.5584	1.315	8.6752	13.789	10.134	0	3.4335	0	1.4985	0.5669	0	6.3772	0	0	0	8.4697	0	5.3883	0	0	0	0	0	0	0	0	0	0	3.4745	0	0	1.8019	8.8632
0	0	5.3436	0	23.161	24.737	19.481	30.418	66.86	95.81	104.33	123.45	161	197.58	221.71	252.21	307.61	314.96	300.8	328.12	335.52	352.6	364.17	364.92	416.09	435.02	421.36	399.85	396.01	438.56	415.59	443.3	435.07	433.94	426.13	420.29	400.62	366.23	411.71	413.68	432.28	415.86	448.67	435.42	430.37	420.05	426.83	425.11	433.44	416.28
0	0	0	8.4265	16.456	10.741	23.296	30.13	36.207	65.805	77.886	92.804	117.74	122.32	154.14	158.93	178.87	192.6	232.65	210.78	247.51	262.45	290.61	273.29	260.88	313.3	330.94	350.45	374.75	424.48	446.12	493.94	524.36	537.21	587.07	604.16	673.44	659.67	692.04	727.59	760.74	762.72	806.84	786.01	834.53	813.98	856.1	864.01	868.68	865.06
0	0	4.5601	3.2049	10.804	0	0	1.4348	11.073	8.6272	18.764	23.291	52.554	125.72	153.21	176.06	195.99	213.87	227.35	256.66	256.4	271.11	256.97	268.37	288.38	289.65	308.05	294.26	325.02	323.93	348.55	342.32	372.5	424.12	417.45	406.29	460.87	457.32	468.51	488.43	454.18	465.61	480.53	501.74	496.06	521.16	514.14	519.67	510.5	530.89
0	7.8555	0	3.0414	0	0.97978	8.0197	14.426	58.731	105.99	144.6	218.26	241.13	287.23	336.17	401.58	416.59	468.05	517.54	566.63	612.08	651.87	670.23	693.93	704.45	724.48	710.13	724.72	708.24	759	718.52	728.93	718.85	727.01	734.68	706.61	713.45	713.58	699.51	749.14	738.15	735.7	718.45	718.24	693.29	718.5	698.61	690.5	669.71	671.36
22.254	1.4453	1.0869	7.1545	0	0	0	0	1.8033	0.3769	11.433	8.219	17.778	16.133	15.096	36.201	3.1775	6.9858	5.2667	13.404	17.74	16.949	65.945	6.2188	5.6783	0	0	0	2.5958	0	0	0	0	0	0	0	0	0	0	0	0	0	0	0	0	0	0	0	0	0
0	0	0	1.7263	12.316	13.783	19.857	11.878	23.551	8.3702	21.034	19.161	25.828	13.401	24.183	20.975	27.645	16.595	25.161	39.678	31.442	48.813	64.203	58.557	60.545	67.231	74.204	68.416	63.707	67.216	58.475	45.981	52.76	55.677	72.336	56.313	59.538	45.849	46.732	48.753	51.397	47.484	49.66	50.284	44.206	50.939	42.065	58.598	50.46	56.795
0	0	0	0	5.1098	6.2427	14.117	15.311	20.953	21.54	18.989	14.886	21.885	12.704	32.222	29.851	33.907	41.362	44.722	44.139	59.729	52.895	59.289	56.21	60.642	64.852	78.632	70.354	70.401	72.297	91.332	77.624	79.029	60.142	93.122	86.014	95.304	97.585	98.017	92.625	103.63	111.68	102.11	111.27	89.026	97.422	87.986	90.09	55.912	66.688
0	0	0	5.9628	6.378	11.89	13.195	10.423	14.567	6.7915	11.393	8.919	10.969	0	0	0	0	0	0	0	0	0	0	0	0	0	0	0	0	0	0	0	2.9524	19.742	43.453	45.367	54.498	54.462	63.851	84.636	77.094	105.81	112.79	114.92	119.2	112.55	121.21	128.38	131.83	134.37
4.7167	0	0	0	0	0	21.548	43.086	130.67	201.14	332.11	431.19	575.75	678.7	806.8	950.24	1086.1	1226.2	1362.1	1469.2	1607.2	1694.3	1770.6	1873.2	1954.7	2001.1	2069.2	2166.3	2259.9	2251	2278.4	2369.3	2421	2427.5	2426.8	2430.8	2431.5	2434.1	2476.6	2500.6	2480.8	2561.5	2487.4	2534.2	2624.1	2667.4	2715.8	2853.6	2890.5	2957.8
0	0	0	1.686	6.5503	5.9079	6.0063	0	2.6703	0	0	0	7.0218	0	1.1577	0	0	0	0	0	0	0	0	0	0	0	0	0	0	0	0	0	0	0	0	0	0	0	0	0	0	0	0	0	0	0	0	0	0	0
0	0	0	8.1332	0.44468	5.6122	16.037	23.694	20.748	26.794	38.569	58.082	72.499	79.486	117.41	111.11	129.01	151.38	163.17	178.34	171.07	195.84	198.39	202.9	212.19	199.78	209.53	203.17	201.02	197.79	213.87	216.99	196.32	211.23	206.12	212.33	218.53	225.03	225.16	224.89	247.32	245.5	237.06	243.89	245.59	246.82	260.73	272.95	270.2	265.5
0	0	0	0	2.5079	16.48	27.43	49.349	109.05	139.7	219.68	297.27	341.16	438.16	486.01	572.88	646.65	661.42	702.73	715.92	716.95	743.15	755.08	779.74	789.1	804.42	806.38	822.92	799.05	786.65	795.8	809.29	806.51	814.07	837.7	793.82	809.26	806.64	814.43	782	784.96	767.23	755.61	798.56	803.69	806.52	798.78	792	771.74	788.82
0	0	0	6.5382	1.9481	6.415	12.361	14.371	27.696	23.675	29.718	51.163	68.046	68.478	92.476	112.48	120.43	140.73	150.84	162.71	185.04	204.11	210.55	205.94	221.45	242.54	259.35	245.53	256.67	263.63	280.64	307.47	320.79	349.11	355.69	381.18	398.72	422.85	456.27	460.26	465.74	493.83	501.21	531.82	544.92	537.13	609.81	645.12	617.61	646.34
0	0	0	0	7.9874	9.4668	23.9	32.704	45.083	47.369	45.326	39.855	52.07	47.625	59.897	54.698	47.434	64.295	65.06	48.464	75.897	64.365	74.006	44.045	42.136	51.82	59.679	57.843	49.596	36.008	46.104	23.238	33.84	17.241	23.668	20.977	38.817	21.176	24.025	17.244	17.851	26.553	12.499	4.6007	0.1053	0	0	0	0	0
0	0	1.9857	7.9982	0	4.7154	8.2882	2.4163	7.3834	12.993	21.436	20.584	23.652	33.196	45.091	45.208	44.355	63.403	79.78	78.47	80.84	84.767	67.549	82.739	80.337	92.682	82.815	62.676	70.972	50.464	32.683	39.463	33.81	29.92	45.806	24.926	30.255	38.291	15.728	27.746	22.721	28.219	7.0859	21.666	5.0637	0	9.1565	1.9212	0	0
0	1.2375	0	0	0	8.8085	8.5782	0	8.0037	10.629	11.196	1.4798	14.271	2.4554	24.464	28.567	32.686	26.947	21.655	47.823	45.288	51.842	44.325	39.195	44.455	42.763	58.472	55.049	37.877	42.67	41.887	61.337	44.683	45.691	66.133	56.334	67.933	83.354	106.57	75.949	65.97	83.614	72.33	69.954	79.879	83.55	60.383	53.067	42.23	59.519
3.944	0	14.264	0	0	4.7212	5.6982	0	13.267	11.277	3.1751	0	0	0	0	0	0	0	0	0	0	0	0	0	0	0	0	0	0	0	0	0	0	0	0	0	0	0	0	0	0	0	0	0	0	0	0	0	0	0
0	0	0	1.4307	28.6	47.923	58.406	59.832	92.823	97.823	118.18	150.4	164.11	202.04	228.28	262.09	272.69	310.29	337.65	366.95	382.28	395.01	415.68	418.82	414.99	432.96	430.88	479.58	485.02	485.15	511.98	521.67	495.8	495.44	496.78	478.92	489.18	497.18	493.23	481.73	471.21	470.18	458.28	465.71	452.86	439.36	437.18	434.95	432.83	455.88
0	0	0.36903	7.8898	6.588	7.132	5.0679	11.938	20.706	14.086	13.69	15.764	20.186	28.712	28.247	27.47	37.541	35.542	47.578	63.305	63.755	67.522	71.725	77.004	81.744	98.207	83.082	92.955	87.316	86.683	94.614	102.49	105.43	98.318	98.995	97.92	93.649	98.216	81.666	85.234	93.468	92.209	79.653	65.819	78.455	67.467	69.945	68.131	56.716	57.844
0	0	3.9181	0	0	7.2095	3.6024	0	2.9925	0	0	0	0	0	0	0	0	0	0	0	0.42848	0	0	0	0	0	0	0	0	0	0	0	0	0	0	0	0	25.155	55.949	117.26	142.34	206.23	273.73	363.45	379.47	479.71	515.97	583.81	598.44	635.76
0	0	0	12.149	19.327	3.7059	2.1712	11.603	7.5462	5.624	9.4131	0	12.919	12.53	0	24.282	19.828	17.711	44.131	49.282	56.46	65.339	60.156	89.502	77.64	87.714	104.69	129.45	135.04	132.25	125.55	119.91	122.62	134.94	147.47	153.58	141.76	144.29	158.51	162.83	173.95	158.43	171.09	176.19	188.31	178.92	174.72	175.46	172.7	191.01
0	0	0	4.055	9.4602	12.794	11.801	12.718	21.171	15.421	23.054	13.026	17.332	20.368	17.196	17.945	23.977	6.3926	5.3926	12.969	10.019	13.446	16.06	18.292	13.875	20.906	20.484	4.497	4.6507	11.943	6.3796	0	8.6374	2.9025	31.176	139.81	157.5	168.04	153.57	142.32	136.93	125.39	117.53	120.5	105.47	112.69	103.59	85.168	85.457	102.61
0	0	0	0.14504	20.796	18.505	29.028	14.14	28.281	61.166	57.655	90.334	128.96	159.93	189.13	230.84	261.13	299.17	350.6	348.07	363.21	415.47	414.19	432.94	455.62	444.41	441.87	480.45	434.53	436.4	469.85	459.16	459.05	479.59	460.76	460.31	456.58	455.13	464.9	444.79	428.6	448.51	453.38	442.19	443.36	443.01	424.35	445.26	439.92	442.78
0	0	0	0	4.1501	11.539	3.4249	0	4.1899	1.7044	0	0	0	0	0	0	0	0	0	0	0	0	0	0	0	0	0	0	0	0	0	0	0	0	0	1.4635	9.1902	5.3932	8.8475	0	0	0	0	0	0	0	0	0	0	0
0	0	15.319	0	21.077	4.8216	7.8306	38.752	28.327	39.947	49.051	55.564	87.976	109.36	109.94	115.35	127.35	137.5	158.06	181.6	185.56	215.79	208.8	195.32	237.17	225.36	242.2	249.69	246.85	243.3	237.01	254.33	251.09	256.79	252.04	235.94	239.87	246.42	234.27	279.78	261.69	232.64	266.7	227.71	237.34	249.72	212.89	200.97	196.94	196.48
21.447	8.2122	0	0	0.46198	0	0	0	7.1239	30.531	52.78	56.102	86.994	97.716	104.34	138.55	170.96	176.01	181.47	202.38	217.09	235.98	243.23	257.59	258.55	277.4	325.03	346.28	387.45	436.17	467.75	522.39	534.67	590.85	640.62	676.13	737.8	721.54	778.89	786.64	822.15	856.19	868.04	898.36	902.44	885.43	915.94	923.25	948.94	959.72
0	0	3.5724	0	16.376	0	10.873	11.662	24.665	73.151	87.814	123	162.93	172.57	241.94	290.67	312.75	377.85	411.11	435.63	466.69	490.71	512.43	555.92	568.33	574.58	583.54	555.39	560.96	594.1	637.85	613.26	588.37	558.08	640.62	682.8	724.89	706.25	733.85	726.81	756.05	776.89	687.37	659.99	654.42	691.59	683.89	776.91	800.2	791.25
0	0	0	3.1479	5.9768	19.142	26.458	27.227	27.281	26.603	34.194	25.916	24.952	35.157	46.882	49.585	49.755	25.349	46.972	34.021	42.989	41.724	83.145	45.574	55.391	67.758	57.723	76.13	59.241	64.847	64.198	57.255	66.168	63.095	70.59	60.493	52.354	78.686	55.124	60.457	50.424	52.807	54.804	68.181	63.113	72.613	72.454	74.858	75.739	56.341
0	0	0	13.073	3.215	1.9584	9.8028	22.021	30.575	28.374	48.744	25.926	48.337	64.725	70.267	89.422	84.496	91.116	129.42	116.8	144.53	152.22	177.88	166.18	179.8	221.85	278.78	353.26	465.24	550.39	672.56	782.13	884.72	1064.3	1240.3	1245.9	1389.4	1521.1	1643.8	1710.8	1856.1	1976.1	2056.2	2208	2130.7	2091.2	2270.7	2283	2307	2376.3
0	0	0	12.42	4.8199	34.847	30.544	37.588	28.443	42.04	68.275	35.283	63.507	56.862	67.367	72.17	78.756	77.825	77.031	87.361	66.045	48.039	14.03	44.716	38.094	54.573	82.62	97.779	132.01	61.885	50.933	63.953	72.042	78.405	101.62	79.074	106.27	98.269	111.82	168.39	137.42	170.42	160.54	161.82	178.36	199.91	208.85	213.28	228.86	236.94
0	0.75824	1.7388	9.1441	14.065	0	0	0	0	0	0	0	0	0	0	0	0	0	0	0	0	0	0	0	0	0	0	0	0	0	0	0	0	0	0	0	0	6.276	13.739	22.331	27.477	8.6632	0	26.029	11.394	42.521	4.878	12.27	3.9622	13.192
1.9177	0	0	0	0.83437	5.073	3.2544	17.644	33.685	64.077	87.174	101.25	128.45	167.67	198.1	249.63	249.55	261.56	274.97	288.2	314.88	317.46	346.96	343.7	368.99	365.86	367.35	400.64	385.04	376.11	399.81	402.62	405.8	413.7	417.4	401.35	380.08	416.84	389.6	370.96	373.78	361.12	370.79	380.48	373.72	381.7	379.79	388.29	382.64	375.21
0	0	5.9174	3.4466	4.1766	3.5817	5.1425	0	1.0017	0	9.5703	0	23.035	10.648	24.82	14.63	11.162	16.156	19.844	32.939	42.581	35.6	23.892	37.527	29.589	22.175	28.647	28.522	35.39	40.21	34.401	0	44.271	37.723	36.07	22.207	35.846	41.19	28.059	51.718	43.596	36.045	31.784	37.526	41.444	47.059	34.526	40.159	49.762	47.441
0	0	0	6.9823	9.5184	10.982	25.658	47.316	54.455	96.711	125.25	148.42	196.02	239.13	296.24	329.83	378.32	407.91	471.83	505.76	519.08	549.47	565.64	584.29	593.98	610.4	613.93	596.29	617.43	598.6	589.48	612.83	594.13	587.32	583.88	586.31	580.6	559.96	561.41	592.56	559.03	546.39	576.71	571.8	527.17	561.06	590.82	648.3	671.5	727.26
0.97127	0	0	0	7.277	2.479	0	6.7869	40.935	95.864	151.94	249.12	330.22	404.59	488.38	573.83	656.91	725.79	842.66	865.37	916.22	955	970.23	1005.3	1007.2	1073.9	1076	1082.9	1130.8	1117	1147.4	1176.6	1208.6	1210.1	1230.1	1280.2	1290.2	1345.9	1371.9	1358	1386.9	1384.8	1388.5	1396.3	1389.7	1385.5	1345.6	1360.8	1305.7	1322.9
7.0445	0.90027	0	7.7846	13.815	0	0	0	0	0	0	0	0	0	0	0	0	0	0	0	0	0	0	0	0	0	0	0	0	0	0	0	0	0	0	0	0	0	0	0	0	0	0	0	0	0	0	0	0	0
0	0	0	13.803	22.042	45.65	21.215	36.702	44.424	36.166	44.738	39.421	60.607	39.065	46.006	43.706	26.164	25.858	26.126	39.565	44.743	29.02	11.248	20.177	16.146	1.5478	28.684	22.856	26.348	17.499	10.152	13.269	31.104	20.782	34.499	1.027	30.159	27.316	24.049	37.551	39.752	23.379	13.509	16.452	18.081	43.839	22.751	18.637	26.777	19.369
0	0	3.5377	3.8033	3.5714	0.6992	0	5.8931	14.191	28.381	50.828	96.896	105.52	156.41	183.29	206.42	256.85	274.35	312.06	341.58	358.57	388.16	405.26	427.72	421.7	447.29	446.44	530.09	518.28	525.41	523	488.35	546.54	504.54	509.4	520.55	521.16	521.36	522.28	548.95	529.93	552.44	514.32	564.97	541.09	516.85	448.91	463.37	473.81	489.51
0	0	0	7.6873	15.977	18.011	8.0714	21.42	0	0	0	0	0	0	0	0	0	0	0	0	0	0	0	0	0	0	0	1.3024	14.859	33.606	67.278	75.819	104.89	129.24	149.7	178.34	203.81	230.21	247.12	258.31	289.74	302.98	315.83	305.19	322.54	324.35	326.75	315.51	337.09	347.42
0	0	6.5509	2.8657	1.476	18.425	8.7317	12.263	15.69	24.599	8.4516	0.50237	0.27561	0	17.893	4.5751	13.728	0	0	0	1.6729	0	5.0253	0	0	0	16.306	35.887	60.579	80.849	115.41	171.48	177.46	203.49	241.18	283.62	324.48	360.95	391.2	413.1	416.34	446.32	429.32	460.73	476.11	477.75	470.31	496.46	497.54	540.73
0	0	0	0	14.786	7.788	1.5461	1.5996	3.9375	13.776	0	0	0	0	0	0	0	0	0	0	0	0	0	0	0	0	0	0	0	0	0	0	0	0	0	0	0	0	0	0	0	0	0	0	0	0	0	0	0	0
18.367	2.4317	0	0	0	0	0	0	4.8936	0	1.9392	1.8382	14.757	19.655	14.03	13.281	9.4601	7.3246	0	1.2846	7.5004	19.453	26.883	19.434	35.723	24.755	70.897	131.78	174.35	235.82	288.37	366.49	415.63	499.57	523.29	564.68	657.7	643.68	701.5	685.1	647.13	735.08	772.99	753.95	701.54	644.62	774.7	761.44	729.95	761.83
0	0	0	5.8647	2.2339	12.368	4.3813	3.823	0	0	0	0	0	0.021623	0	0	0	0	0	0	0	0	0	0	0	0	0	0	0	0	0	0	0	0	0	0	0	0	0	0	0	0	0	0	0	0	0	0	0	0
0	7.3108	5.1465	1.0221	2.0239	0	0	0	2.3473	1.5828	0	0	0	0	1.5742	0	0	7.6892	1.2175	13.522	18.361	19.895	0	4.0539	4.0116	11.521	0	8.1259	0	0	0	0	0	0	0	0	9.2493	0	8.2865	0	0	0	0	0	0	0	0	0	0	0
0	0	0.092959	18.987	16.758	0	0	0	0	0	0	0	0	0	0	0	0	0	0	0	0	0	0	0	0	0	0	0	0	0	0	0	0	0	0	0	0	0	0	0	0	0	0	0	0	0	0	0	0	0
10.304	6.3462	0.76516	2.2264	0	0	0	0	0	0	0	0	0	0	0	0	0	1.2995	1.3874	16.302	24.666	21.96	19.279	20.867	39.869	49.509	47.853	19.397	30.183	29.641	23.406	44.559	37.65	57.742	43.771	46.382	72.313	28.376	25.539	38.557	45.095	35.62	35.071	46.739	61.696	41.017	57.185	55.296	47.667	57.17
0	0	0	0	3.6333	10.582	17.511	21.337	25.304	33.273	32.48	33.451	45.059	39.087	48.538	42.992	48.08	59.479	64.676	70.314	64.09	59.77	52.687	60.785	70.407	74.843	81.036	71.556	72.763	86.348	86.377	87.089	54.485	59.345	52.8	39.129	40.18	32.799	10.742	28.562	20.967	25.699	11.486	19.599	15.699	0.87327	0	2.6642	0	0
0	0	0	5.9846	7.8169	0.44466	4.1019	4.1589	22.53	32.048	69.976	92.854	124.74	154.41	176.74	199.82	228.42	256.52	273.04	312.75	353.59	359.46	371.73	408.44	439.47	448.94	476.07	489.41	437.48	433.54	495.32	446.9	436.91	516.95	518.41	509.63	376.87	399.81	453.51	457.99	417.51	420.38	428.98	410.89	455.41	493.15	488.86	465.54	455.14	483.43
0	5.4119	0	8.4364	7.247	0	0	4.1244	32.316	46.958	86.584	145.1	173.97	221.2	264.64	16.305	25.006	17.885	36.404	38.336	37.976	36.069	35.284	44.532	24.101	29.433	20.052	24.577	0	0	6.1169	0	0	0	0	0	0	0	0	0	0	0	0	0	0	0	0	0	0	0
1.9105	8.8171	7.1857	2.9243	0	0	0	0	0	0	9.7642	1.3761	1.8873	10.396	19.412	29.155	41.362	58.571	72.805	100.02	102.78	124.06	147.2	172.96	181.03	137.99	163.27	190.67	199.34	210.28	226.37	224.69	233.52	258.03	251.71	254.74	252.74	284.99	280.33	331.13	346.36	355.93	342.27	317.56	278.91	245.24	236.71	231.29	223	213.57
0	0	0	4.1341	4.5796	5.2231	11.614	19.789	14.067	11.987	12.454	11.178	13.125	7.9658	12.742	25.659	33.668	38.796	60.013	56.697	59.803	69.422	104.73	96.161	115.48	116.33	158.89	211.33	256.57	303.67	365.54	427.16	501.19	572.23	634.48	671.87	765.78	812.21	870.32	926.02	982.75	1041.7	1121.4	1158	1229.9	1357.4	1422.2	1434	1482.1	1598.6
0	0	0	0	2.3024	23.033	38.685	61.999	91.075	107.1	138.87	172.3	198.32	217.56	237.13	242.58	276.33	291.89	298.8	321.3	344.69	366.9	364.18	387.59	399.58	412.17	418.66	427.39	437.09	417.52	442.28	420.01	425.8	418.76	448.96	446.1	449.13	438.9	448.7	463.88	448.46	471.64	460.78	482.04	483.99	498.93	498.88	525.23	539.98	567.02
0	0	0	21.14	9.4849	0	7.1367	14.138	19.685	35.25	59.31	82.285	116.41	130.82	169.88	172.41	187.59	210.82	225.99	240.19	273.73	301.12	341.48	331.38	327.24	343.24	357.17	382.07	406.67	449.6	466.65	507.58	555.81	593.17	641.92	669.39	738.02	762.21	781.49	811.44	876.01	887.54	890.83	975.21	903.01	920.78	955.31	958.88	979.78	1015.8
0	0	17.501	0	18.926	19.923	0	8.8595	0	0	0	0	0	4.106	0	8.4725	72.151	59.781	0	50.602	86.862	88.222	47.161	65.494	59.665	67.159	81.877	53.798	63.586	77.628	97.339	111.42	128.52	134.75	131.91	157.35	163.42	123.91	130.76	112.82	122.53	115.3	106.23	117.73	109.3	114.17	126.9	116.33	123.9	134.14
0	0	0	1.6165	5.0463	13.46	8.4943	3.1803	0	8.8933	3.7915	0	0	0	14.118	17.881	12.943	5.351	0.07432	1.1724	0	23.05	12.982	1.4274	14.364	8.3407	26.692	4.2261	17.589	0	12.465	28.827	20.752	5.4209	25.224	34.383	52.605	25.061	39.978	90.489	84.51	98.175	107.23	124.03	130.69	150.05	132.01	123.31	146.81	138.85
0	0	6.5889	1.5356	20.716	0	0	0	0	0	0	0	0	0	0	0	0	0	0	0	0	0	0	0	0	0	0	0	0	9.1405	6.8224	47.066	87.067	98.461	176.29	183.78	203.33	256.31	249.79	307.61	322.64	338.96	358.26	183.61	361.29	357.65	322.04	293.83	330.26	319.45
0	0	0	2.2041	9.7437	15.101	6.894	16.175	2.8065	0	22.785	29.151	44.813	68.565	80.752	103.88	104.01	139.49	159.35	190.27	229.04	231.9	254.81	267.67	278.75	295.73	338.04	344.01	363.13	364.77	374.01	388.28	407.78	418.88	427.49	398.67	403.9	395.44	392.66	414.86	410.38	402.77	371	393.34	399.58	414.54	406.17	387.69	397.39	397.81
0	0	1.3135	7.6229	13.139	21.312	46.359	78.559	133.59	165.41	237.48	273.94	366.41	452.76	512.62	585.32	671.98	742.73	803.1	876.62	945.99	945.96	926.15	1005.1	995.97	997.5	1022.7	1036.7	1047.3	1037	1043	1046.5	981.17	995.54	1055.8	1022.2	947.59	1011.4	966.08	988.46	956.26	957.67	936.41	922.23	869.92	846.16	851.85	847.71	835.2	839.19
0	0	0	2.0388	2.9259	3.3816	2.076	12.079	18.89	24.965	42.037	69.662	96.07	111.41	144.67	176.02	198.17	237.32	265.53	294.71	320.36	344.49	354.35	366.61	398.31	431.49	446.63	444.7	446.93	473.76	487.6	484.62	490.27	508.5	500.15	499.51	499.72	534.57	519.04	534.74	533.89	539.95	528.95	548.27	549.25	528.24	540.61	527.21	511.08	519.75
0	0	0	0	0	3.8211	41.173	97.647	166.16	270.91	404.03	532.87	700.06	865.16	988.9	1158.8	1319.1	1453.4	1631.2	1768.5	1884.1	1969.5	2070.4	2193	2201.9	2221.3	2348	2456.3	2588.6	2823.8	2947.7	3192.3	3253.9	3358.8	3553.8	3626.3	3900.8	3966.1	4103	4333.6	4347.2	4343	4604.4	4634.1	4844	4977.9	5000.6	5065.9	5168	5252.8
0	0	0	0	8.713	7.7448	13.528	18.995	7.3322	21.046	21.379	23.35	20.904	40.318	42.938	39.406	36.963	46.544	50.917	53.032	71.792	79.62	81.707	98.769	96.731	101.88	69.492	67.402	73.371	66.236	73.463	73.139	80.922	89.888	82.716	83.229	87.881	69.277	71.644	75.117	74.742	69.862	73.532	82.829	109.24	114.06	110.29	145.79	161.01	184.95
5.2566	4.7735	0	8.2571	0	0	0	2.7169	0.25391	8.3844	18.888	32.975	43.167	68.126	101.47	117.1	141.95	156.59	187.05	191.97	213.17	226.97	244.05	265.68	263.47	277.8	253.63	274.95	271.49	304.25	293.6	308.85	317.7	336.04	328.86	327.31	317.65	330.11	336.59	338.51	355.6	318.44	339.31	336.15	330.94	335.88	323.1	334.89	325.96	338.29
25.869	19.248	5.6293	0	0	0	0	0.53238	0	0	8.3739	12.685	23.328	22.241	24.449	40.256	47.633	39.553	46.206	63.28	62.54	63.718	87.223	74.378	76.963	69.709	94.923	141.69	172.68	212.36	222.65	247.01	342.11	389.57	419.86	353.24	415.42	419.14	455.15	504.49	536.96	533.38	601.83	578.67	584.49	611.05	621.23	655.47	642.13	667.84
0	0	0	0.406	10.296	8.5993	31.893	31.577	41.936	41.096	61.818	70.125	72.793	74.623	80.407	68.57	76.519	67.309	74.596	77.162	85.831	91.865	93.662	101.15	91.865	96.149	95.71	82.124	99.971	86.707	76.319	82.73	80.778	91.336	91.738	84.836	86.729	68.916	88.092	77.086	78.779	76.113	78.756	81.811	58.618	77.109	65.524	68.595	73.889	94.262
0	0	2.4246	0.95434	3.6014	3.9857	0.70829	14.238	47.358	112	162.09	240.34	312.05	415.17	479.53	582.98	665.47	768.91	839.64	964.54	1113.6	1135.6	1241.5	1301.8	1346.4	1404.1	1416.6	1408.4	1478.2	1460.3	1439.2	1455.7	1501.8	1481.2	1477.2	1459.8	1444.6	1519.3	1435.2	1416.9	1419.7	1446.5	1447.9	1426.6	1467.9	1413.9	1418.3	1343.8	1385.2	1361
0	8.3598	10.049	0	0	0	3.9562	0	20.945	28.876	31.167	32.453	41.01	63.349	70.325	78.748	85.209	88.507	101.81	126.18	121.18	147.52	127.66	136.04	161.11	162.61	169.36	158.82	148.02	149.37	163.85	160.29	175.59	194.97	200.98	203.12	214.62	218.28	237.24	224.71	218.1	222.51	233.25	222.67	212.88	217.58	204.9	217.12	235.31	229.96
0	0	0	9.5186	0.7077	0	1.5245	3.5003	24.275	37.49	53.991	68.382	90.028	118.2	144.88	155.15	162.35	178.52	201.64	216.73	230.68	242.92	236.25	238.58	244.54	268.31	269.18	257.36	266.48	246.35	255.73	255.73	245.67	271.96	247.9	266.13	244.99	248.7	260.75	237.31	247.15	258.4	257.99	239.86	250.48	271.12	264.16	268.69	247.64	262
0	0	8.1149	5.3005	4.9498	6.7678	0	4.4374	8.3629	10.074	0.29391	0	0	0	0	0	0	0	0	5.4474	5.5262	0	9.6781	0	0	0	5.2629	0	0	0	20.776	2.8149	3.136	0	5.3478	10.015	10.643	18.442	15.16	25.46	29.067	35.074	28.653	21.805	25.779	19.392	5.746	21.605	0	45.944
0	0	0	7.8545	7.529	11.572	10.334	11.208	9.1591	19.557	17.113	31.988	33.162	49.455	28.876	54.729	65.758	72.628	74.051	61.475	69.458	71.664	67.066	80.451	72.356	72.187	65.914	53.213	58.54	71.05	45.923	65.974	73.582	65.402	67.083	68.114	52.412	50.11	39.376	23.444	14.778	15.464	26	42.58	45.139	45.259	69.331	84.767	88.99	143.53
0	0	4.9158	3.4344	6.5473	2.6698	0	7.8036	6.4728	0	0	0	0	0	0	0	0	0	0	0	0	0	0	0	0	0	0	0	0	0	0	0	0	0	0	0	0	0	0	0	0	0	0	0	0	0	0	0	0	0
0	0	0	0	6.9402	4.6389	7.0585	2.2486	11.552	0	6.7943	0.7479	13.606	0	4.0994	0	0	0	0	0	0	0	0	0	0	0	0	0	10.639	3.8123	11.449	30.754	48.915	59.724	81.728	74.049	92.953	100.75	101.82	114.92	129.65	124.8	105.12	111.71	117.77	134.67	112.2	115.33	136.75	134.86
0	0	0	0	16.246	31.832	34.088	36.091	36.062	36.471	59.959	69.49	88.951	108.65	156.12	171.55	204.95	164.67	199.19	191.64	214.77	281.62	294.08	312.71	320.62	301.83	301.15	283.6	287.33	307.73	313.3	341.51	355.18	362.09	367.72	362.16	409.06	402.1	416.24	443.05	435.68	439.19	442.66	456.16	480.36	473.69	509.84	495.15	546.09	553.12
0	7.3379	2.2761	1.2117	2.4854	0	0	0	0	0	0	0	0	0	0	0	0	0	0	0	0	0	0	0	0	0	0	0	0	0	0	0	0	0	0	0	0	0	0	0	0	0	0	0	0	0	0	0	0	0
0	0	7.3022	0	0	11.386	7.6643	12.069	14.901	21.778	12.185	5.9625	8.1882	0	5.7071	6.5863	5.8814	0	0	0	2.0152	0	0	0	0	0	16.326	10.584	37.056	37.537	84.359	97.232	123.53	133.41	170.64	180.79	166.1	192.54	200.83	214.49	242.82	273.52	268.3	275.22	271.79	279.42	277.48	277.91	266.33	275.51
0	0.98437	2.1081	0	0.83315	1.6312	5.8484	9.1258	0	0	0	0	0	0	0	0	0	0	0	0	0	0	0	0	0	0	0	0	0	0	0	0	0	0	0	0	0	0	0	0	0	0	0	0	0	0	0	0	0	0
0	0	3.7552	0	5.8181	16.098	16.013	20.402	25.469	50.415	42.637	40.039	43.628	50.177	44.552	40.227	52.232	46.81	50.235	55.369	62.261	59.191	71.179	89.214	96.904	118.51	131.03	126.9	132.1	145.2	164.34	170.62	171.18	172.8	177.41	173.85	183.17	191.74	193.24	195.26	205.88	197.54	196.15	199.24	188.47	195.52	188.66	191.13	179.45	183.27
0	0	1.6811	1.5256	2.5286	6.1511	3.52	8.5434	14.197	11.34	8.4159	3.4186	12.15	6.5241	16.996	16.066	22.899	23.958	20.517	20.885	28.607	26.905	34.547	16.891	21.211	18.073	31.171	21.906	36.3	16.931	37.597	29.025	31.441	25.542	42.169	41.199	35.435	45.502	31.809	41.169	41.149	51.96	48.29	45.76	30.315	40.28	25.645	26.719	13.69	23.784
0	0.2439	4.0328	4.6347	6.8243	0	7.1046	0	10.431	0	8.2312	0	20.394	14.705	23.12	21.801	21.219	10.414	19.204	37.163	45.273	47.749	42.049	47.796	53.544	37.761	36.655	34.283	32.972	36.433	31.856	20.343	16.893	8.4721	8.5829	1.655	3.1733	0	0	0	0	0	0	0	0	0	0	0	8.9713	0.0051468
0	0	3.0462	0	6.9985	5.8784	14.468	5.0036	6.7366	6.0215	4.1972	0	1.1784	2.5544	4.9813	6.8016	0	0	0	4.7891	4.2956	2.9967	11.495	0	0	0	0	0	0	0	0	0	0	0	0	0	0	0	0	0	0	0	0	0	0	0	0	0	0	0
0	0	0	0	7.7284	17.334	6.2435	17.151	46.253	55.041	72.371	82.843	96.785	117.91	142.27	168.91	166.35	187.63	197.83	218.08	218.15	213.47	247.08	254.55	288.14	311.64	377.02	418.87	429.36	365.81	380.91	382.19	374.39	392.97	408.32	224.71	197.49	227.07	200.15	206.5	215.26	181.78	196.09	203.37	197	195.68	199.01	201.08	197.12	198.21
0	0	0	35.148	4.5941	1.253	0	0	0	0	0	0	0	0	0	0	0	0	0	0	0	0	0	0	0	0	0	0	0	0	0	0	0	0	0	0	0	0	0	0	0.78017	20.979	30.038	42.609	59.708	76.134	99.916	123.88	136.24	156.73
0	1.8225	0	0.86269	0	2.4849	5.9534	5.7287	7.4608	0	1.2405	11.4	11.877	12.085	8.458	20.829	13.719	12.399	7.2679	0	6.3033	1.5866	0	3.4989	5.3708	0	0	0	0	0	0	0	0	0	0	0	0	0	0	0	0	0	0	0	0	0	0	0	0	0
0	0	7.3371	0	0	14.907	8.7437	0.15422	0	6.3361	0	0	0	0	0	2.8436	15.901	12.607	32.221	43.415	49.43	84.759	83.151	82.856	99.31	115.01	150.44	148.01	180.87	181.71	210.37	266.53	303.32	337.8	365.79	392.96	441.39	492.54	532.11	537.03	542.78	538.72	539.75	515.72	497.9	486.27	512.62	478.89	517.17	476.31
0	0	0	8.0124	5.1695	0.57504	7.0786	9.1571	15.276	12.561	6.4412	9.3994	16.548	10.899	22.249	28.342	21.053	51.038	34.52	51.937	49.063	45.156	43.628	45.139	57.003	57.971	56.644	59.608	52.781	65.104	58.925	58.409	37.828	57.924	38.814	53.036	40.476	46.353	42.628	31.202	28.357	26.318	28.688	22.426	15.339	8.2882	0	4.3261	0	0
0	0	0	4.3733	15.457	11.795	0	10.109	19.038	26.515	66.45	104.81	126.07	167.53	211.75	208.68	230.96	266.44	296.88	296.49	325.1	343.45	355.43	346.71	359.75	357.18	364.26	383.62	439.83	393.69	413.03	441.01	422.88	446.21	452.63	454.75	433.76	397.09	424.21	404.9	400.65	386.92	379.84	406.59	382.77	409.44	407.73	397.03	383.12	392.69
0	0	0	0	2.9716	3.6975	0.49733	11.78	31.047	49.899	76.885	93.709	124.43	167.56	225.8	301.37	383.2	478.18	562.25	672.4	783.99	873.52	988.24	1065.7	1224.2	1256.5	1340.4	1455.7	1520	1613.4	1685.8	1756.9	1790.3	1909.5	1934.4	1992.8	1924.5	1960.1	1985.2	1978	1911.4	1861.8	1841.8	1869.2	1879.7	1885.1	1856.5	1852	1874.5	1857.7
0	0	0	0	0	0	14.267	53.147	101.24	186.48	270.79	375.67	479.59	593.79	712.41	815.14	945.24	1029.3	1150.1	1260.1	1345	1420.4	1459.1	1583.7	1646.6	1719.5	1727.4	1699.7	1813.4	1779.7	1651.2	1704.2	1706.6	1719.8	1779	1750	1768.5	1764.9	1754.4	1818.6	1804.7	1818	1852.9	1850.1	1823.5	1890.9	1877.8	1916.9	1916.2	1972.9
12.725	8.8565	0	3.8072	0	0	0	0	4.4303	0	2.8008	3.6663	61.093	86.641	89.342	114.11	126.99	142.82	172.58	187.23	196.66	211.97	238.29	227.76	210.87	223.04	240.46	261.89	277.49	261.92	262.72	255.97	261.52	280.83	294.37	309.59	323.2	307.73	333.53	313.93	390.33	428.36	434	422.73	432.3	441.35	480.39	500.79	539.29	550.59
0	0	0	0.54154	2.6389	11.425	45.215	111.91	202.01	301.65	409.61	553.8	688.95	840.75	955.93	1123.6	1205.2	1346	1412.2	1509	1619.4	1617.6	1662.1	1680.1	1644.7	1737.6	1752.3	1742.3	1733.9	1776.5	1796.8	1795.7	1812.7	1790.1	1780.8	1770.5	1793.2	1768.7	1757.3	1755.5	1761.7	1766.9	1765.3	1720.6	1665.5	1658.1	1626	1606.9	1568.7	1557.7
5.9761	0	0	0	3.1669	3.2387	2.8691	0	7.1109	4.3389	17.022	9.519	13.869	19.164	37.343	32.715	33.789	48.382	48.649	51.191	58.844	61.801	83.985	78.066	67.962	71.15	64.937	83.337	89.931	100.87	94.852	81.857	87.229	88.223	83.692	67.865	66.998	89.386	74.209	63.317	65.606	44.893	49.167	59.815	48.6	49.333	56.782	61.527	60.233	54.398
0	0	1.0594	0	3.597	0	9.1813	23.141	45.415	77.206	100.76	119.72	151.69	190.19	187.67	233.33	260.47	305.64	332.59	343.14	375.64	391.05	425.24	424.24	428.46	442.08	488.27	513.48	516.84	526.83	540.01	539.66	569.94	572.96	579.07	619.69	600.51	560.28	568.46	570.25	585.55	557.07	561.39	517.92	547.98	536.15	534.44	534.38	519.51	514.97
0	0	11.391	18.708	17.606	28.18	6.4604	0.062524	0	0	0	0	0	0	0	0	0	0	0	0	0	0	0	0	0	0	0	0	0	0	0	0	0	0	0	0	0	11.501	0.86088	0	1.3665	3.1777	0	0	0	0	0	0	0	0
0	0	0	4.4841	10.679	18.412	21.971	0.23526	33.499	90.244	111.34	54.315	154.09	168.49	193.65	187.73	244.16	291.67	313.66	311.21	338.94	371.41	305.86	389.76	411.85	477.87	482.82	532.85	497.12	545.75	508.44	528.21	564.2	581.04	589.63	575.98	600.33	591.23	586.07	614.19	599.55	572.51	599.47	566.44	576.72	581.9	557.23	546.31	542.4	566.79
0	0	11.854	0	9.5116	5.8436	4.6934	2.9369	35.11	46.03	40.926	68.219	75.24	87.308	101.68	93.572	110.93	138.96	139.31	154.24	163.58	170.46	149.76	167.31	144.66	150.06	145.99	149.01	143.41	127.31	141.01	155.61	175.72	179.39	213.93	221.66	270.25	249.52	264.8	278.95	267.56	287.6	287.15	281.24	268.61	312.36	292.75	301.14	274.95	316.94
0	0	0	6.8696	2.4512	11.674	12.191	21.22	16.829	8.074	3.418	4.0692	4.262	0.99182	2.384	0	0	0	0	0	0	0	0	0	0	0	0	0	0	0	0	0	0	0	0	0	0	0	0	0	0	0	0	0	0	0	0	0	0	0
0	0	0	3.2891	13.051	4.2322	2.3558	14.491	30.072	17.57	12.223	18.434	39.597	38.474	36.121	46.268	49.462	41.981	48.021	49.124	39.86	33.203	40.505	34.664	51.953	69.706	60.767	62.549	55.986	61.888	58.401	65.808	44.98	44.198	50.272	40.09	40.021	53.646	21.172	39.033	32.61	41.217	60.102	43.856	43.077	48.154	30.697	41.073	32.117	47.553
6.3117	9.423	7.3786	0	0	0.39781	8.4487	18.505	40.759	60.722	104.16	149.27	210.34	237.08	271.55	323.6	375.97	423.13	467.65	545.05	597.08	633.82	665.2	815.06	812.97	864.18	869.34	934.93	958.64	950.22	975.92	976.61	956.21	982.52	938.44	974.38	969.01	926	936.74	992.21	947.46	971.33	945.04	968.81	960.04	951.98	958.89	995.81	1058.1	1065.3
30.129	5.4744	6.6184	0	0	0	0	0	39.61	94.755	147.98	221.54	315.93	407.9	471.19	559.39	627.44	704.9	714.43	772.27	783.17	805.77	815.76	816.68	833.69	861.49	904.57	898.83	907.82	927.98	915.68	908.17	892.79	896.58	904.35	904.4	925.97	881.18	896.99	873.49	896.54	880.67	883.1	864.64	850.03	851.2	860.31	870.02	891.31	886.32
0	6.9506	0.60672	7.7184	13.217	0	13.793	38.506	55.576	110.91	164.61	233.32	293.59	330.33	421.76	466.51	530.24	571.35	555.92	622.44	679.84	698.59	733.62	748.18	769.97	824.2	795	822.85	830.82	916.01	912.39	939.42	994.66	1046.1	1121.6	1163.4	1208.9	1249.7	1294.5	1383.9	1441.5	1527	1534.8	1729	1756.1	1818.2	1909.8	1974.1	2027.5	2100.6
0.78754	0	0.78904	0	4.2411	0	7.0323	0	0	0	6.9888	0	12.754	7.7304	12.303	7.9957	2.7712	7.1179	19.911	26.488	29.178	33.729	32.649	45.402	55.901	53.628	60.752	78.694	85.416	129.64	125.48	159.01	177.5	201.72	238.94	255.78	278.81	312.67	326.89	347.51	362.03	388.93	405.1	423.5	426.24	416.5	461.89	436.47	455.53	513.5
0	0.67138	2.9136	0	3.0972	7.0688	0.8397	6.1993	13.576	9.7928	11.226	1.8968	0	8.9601	2.2301	2.926	7.9025	11.681	10.106	36.083	39.533	45.234	31.98	41.421	41.557	44.869	33.646	35.978	78.548	58.037	39.338	82.034	113.06	118.75	132.13	160.57	184.9	93.257	190.79	196.82	104.79	88.553	102.24	90.339	78.658	115.49	125.42	120.03	130.89	128.55
10.457	1.8432	0	1.6288	0.83134	0	0	9.7968	38.464	57.82	82.115	115.15	156.5	190.52	227.07	284.95	343.65	376.98	403.14	446.39	452.49	507.68	543.74	553.46	566.17	557.41	605.25	591.5	636.07	618.87	631	641.99	650.21	699.95	706.11	718.87	752	745.76	757.81	747.79	779.04	743.01	793.33	754.12	760.44	759.53	779.55	819.75	773.82	779.74
0	0	0	6.4231	13.623	13.747	29.567	31.153	26.305	47.859	34.814	43.14	72.215	86.152	106.93	99.467	132.18	134.1	137.97	158.23	181.43	165.6	197.22	194.33	203	212.21	205.52	230.41	227.16	248.03	268.5	267.33	271.46	269.29	303.61	300.81	306.73	308.23	323.09	323.18	337.73	360.18	358.78	360.93	340.29	338.3	317.49	349.52	340.77	362.63
0	9.1051	0	0	9.4099	10.364	4.1728	0	5.1221	0	0	0	0	0	0	0	0	0	0	0	0	0	0	0	0	0	0	0	0	0	0	0	0	0	0	0	0	0	0	0	0	0	0	0	0	0	0	0	0	0
0.66515	0	0.70126	0	4.0768	4.1249	0	0	0	0	0	0	0	0	0	0	0	0	0	0	0	0	0	0	0	0	0	0	0	0	0	0	0	0	0	0	0	0	0	0	0	0	0	0	0	0	0	0	0	0
0	0	0.79745	0	2.3005	13.429	16.177	30.815	24.073	29.467	37.576	49.609	64.878	70.883	67.9	90.126	89.549	88.281	96.469	88.692	108.35	122.39	125.85	136.08	136.26	135.16	134.07	119.33	122.27	134.04	146.88	130.58	133.18	155.84	156.65	160.17	179.93	204.96	162.59	193.69	164.47	179.8	203.28	207.49	167.95	169.98	151.58	150.17	127.59	124.89
0	0	0.23671	10.371	15.531	4.8498	0	0	0	0	0	0	0	0	0	0	0	0	0	0	0	0	0	0	0	0	0	0	0	0	0	0	0	0	0	0	0	0	0	0	0	0	0	0	0	0	0	0	0	0
0	0	0	21.176	57.576	45.381	0	3.8951	17.836	13.507	59.221	86.997	111.68	154.85	173.78	170.51	199.06	211.99	247.46	287.07	313.72	343.23	373.64	431.1	434.14	452.53	489.2	519.38	570.91	587.42	591.85	613.41	631.22	659.08	700.14	695.56	696.81	733.51	800.59	838.92	873.29	891.1	907.17	931.59	943.73	986.05	1023.7	1010	1012.6	1033.4
0	5.6506	0	0	8.7609	7.1329	0	0	0	0	0	0	0	0	0	0	0	0	0	0	0	0	0	0	0	0	0	0	0	0	0	0	0	0	0	0	0	0	0	0	0	0	0	0	0	0	0	0	0	0
0	0	0.32655	10.439	6.2875	0.02418	0	0	0	10.18	5.8225	1.7519	0	1.9479	1.5709	0	0	0	0	13.746	10.024	16.027	0	2.4234	4.5309	8.8092	10.372	3.6241	0	0	0	4.0539	15.255	23.269	27.987	34.934	50.636	62.169	59.461	74.916	49.291	70.753	83.518	89.642	76.233	104.1	112.9	132.45	154.64	169.57
8.2901	0	0	0	0	0	16.843	52.198	108.87	169.65	244.39	311.47	398.49	453.28	513.15	522	566.2	647.91	697.29	745.28	780.21	814.9	890.97	916.44	938.32	935.24	951.27	986.58	1018.3	1003.3	981.56	1016.5	1053.7	1059.7	1064.4	1044.5	1065.2	1108.8	1083.4	1105.2	1115.2	1124.6	1102.9	1107.8	1110.8	1068.5	1096.3	1055.3	1097.7	1115.4
0	0	0	7.5592	3.7513	14.342	13.377	0	7.6345	11.302	9.1888	16.076	17.046	15.068	23.891	12.309	10.715	12.458	16.917	28.167	37.081	33.499	50.711	40.307	37.968	18.41	39.465	60.986	94.309	123.67	148.36	175.54	203.65	228.67	276.64	293.26	324.97	352.41	352	377.75	371.91	386.78	402.44	414.6	403.14	423.56	447.38	440.46	447.96	468.97
0	0	0	0	15.325	4.742	0	0	0	0	0	0	0	2.8939	3.9261	0	12.769	29.19	55.157	0	0	0	0	0	0	0	0	0	0	0	0	0	0	0	0	0	0	0	0	0.98216	55.848	72.798	83.103	129.46	182.71	0	0	0	0	0
1.5384	7.4567	0	4.8357	0	1.4684	0	0	6.6411	0	15.457	15.437	35.602	49.811	67.622	83.417	130.9	127.06	173.55	190.24	207.36	230.44	261.18	256.78	253.28	270.87	272.51	280.14	291.7	274.2	284.53	313.18	325.93	333.06	321.44	330.24	337.37	328.7	331.22	364.24	364.19	355.31	345.98	253.43	342.47	306.18	287.53	263.31	252.35	251.29
0	0	4.0511	7.4314	2.9277	5.3186	0	12.571	13.864	17.361	21.128	19.659	26.529	36.325	34.193	38.222	51.557	50.56	56.125	51.692	60.55	60.82	60.24	73.097	69.283	83.434	76.101	80.577	90.142	104.66	125.81	118.64	141.74	148.15	166.09	172.84	190.19	197.26	195.79	207.94	220.34	240.17	241.75	242.7	254.89	279.92	307.17	332.44	355.54	438.18
0	12.841	3.7655	0	3.5388	0	0	1.7983	5.1009	0	0	0	0	0	0	0	0	3.4294	0	0	0	0	0	0	0	0	0	0	0	0	0	0	0	0	0	0	0	0	0	0	0	0	0	0	0	0	0	0	0	0
0	0	0	0	0	11.065	9.0769	8.025	7.963	4.3404	0.36516	0	9.1331	7.1601	8.7521	7.5459	5.9843	10.175	5.4335	11.367	0	0	0	0	7.3686	12.991	2.2133	9.2199	3.1363	4.6898	17.956	18.271	9.0068	18.003	10.902	34.347	33.675	39.906	43.977	58.321	52.761	66.158	72.291	75.296	83.955	102.61	119.88	124.5	112.59	121.61
0	0	0	0	6.4511	15.478	18.87	26.709	30.558	29.37	36.799	37.877	33.487	38.299	49.265	42.714	42.926	26.17	55.862	57.366	64.042	82.541	79.457	80.895	86.262	93.138	95.266	97.674	104.26	104.04	114.4	100.22	109.05	115.42	133.69	134.85	147.74	146.48	159.35	170.47	174.71	187.01	184.68	190.36	190.68	212.61	211.32	205.87	207.24	228.82
0	12.777	0	1.8074	6.3208	0	0	0	0	0	0	0	0	0	0	0	0	0	0	0	0	0	0	0	0	0	0	0	0	0	0	0	0	0	0	0	0	8.9744	0	0	17.463	0	21.18	7.5496	1.8397	0	0	0	0	2.6758
7.2321	0	0	9.2345	7.4643	0	0	0.39743	0	0.1907	0	0	0	11.069	29.395	21.468	40.456	41.702	69.32	75.483	75.568	70.983	96.062	114.1	94.458	94.893	97.123	104.87	102.01	122.28	101.94	88.477	106.5	103.51	121.7	114.3	110	114.66	115.42	120.02	132.92	103.53	124.58	118.58	134.79	126.12	122.18	126.17	130.51	125.3
0	0	0	0	12.425	8.5238	8.4632	22.686	63.183	143.3	210.05	290.71	420.56	472.26	540.3	595.24	655.4	726.5	879.81	969.54	1029.4	1101.3	1124.7	1159.4	1169.6	1251	1288.8	1282.6	1305.9	1326.9	1339.4	1412.4	1376.1	1435.8	1369.6	1474.3	1420.8	1407.2	1414	1447.3	1445.1	1357.8	1347.9	1410.8	1370.9	1412.5	1314.4	1295	1239	1207.6
0	1.9884	1.7763	1.8919	13.198	0	0	0	0	4.1764	2.5793	9.2602	22.112	55.635	62.736	76.198	97.493	102.14	141.29	148.97	147.09	158.68	180.23	191.5	201.06	205.44	239.6	258.22	283.66	300.58	334.55	389.06	427.21	469.86	503.34	527.28	550.65	558.51	603.3	610.49	630.91	630.7	642.23	668.07	640.11	710.66	692.73	720.55	720.13	733.67
0	0	0	0.08983	13.866	10.986	2.1379	9.0509	1.6203	12.411	13.44	24.796	0	13.408	15.267	18.654	28.009	33.356	35.061	42.412	65.025	58.572	64.571	64.862	71.114	68.524	58.631	72.182	68.664	73.142	59.331	79.731	68.255	96.429	109.98	97.883	115.95	107.9	96.028	102.22	103.45	100.23	98.501	112.08	116.51	102.84	89.992	97.546	83.899	91.47
0	0	0	0	18.371	4.2825	13.285	13.876	57.837	112.21	171.41	235.67	298.84	391.17	448.87	556.18	619.19	709.44	773.77	824.37	869.73	901.96	933.14	985.87	1002	1060	1028.5	1068.3	1069	1089.4	1066.4	1106.6	1080.1	1089.5	1085	1076.1	1119.2	1120.5	1087.9	1109.5	1059	1084.2	1072.7	1107.2	1086.9	1082	1045.9	1048.5	1103.8	1121
0	2.8061	4.2613	0	0	0.54058	4.1289	0.29217	3.5489	7.6771	2.7731	13.869	15.543	14.689	11.928	14.419	5.2975	13.404	5.9153	7.0065	9.3702	8.2288	17.899	3.9395	0	0	0	0	0	0	0	0	0	0	13.082	0	0	11.429	1.0363	9.9554	10.907	13.901	13.634	13.507	10.798	21.728	17.437	22.133	4.7113	4.5692
0	0	0	0	10.764	44.053	65.315	171.61	319.22	485.99	678.67	938.09	1120.7	1368.2	1549.3	1926.7	2098.4	2074.7	2523.6	2754.1	2843.3	2972.1	2859.5	3098.3	3197.6	3062.3	3067.8	2833.7	2885.1	3339.1	3144.7	3527.5	3446.3	3420	3394.9	3336.8	3459.8	3324.8	3486.7	3114.7	3112.8	3161.7	3233.6	3219.8	3218.6	3269.7	3268.2	3317.6	3330.6	3402.4
7.9358	5.5325	0	2.876	0	0	0	0	1.0857	1.4254	0	0	0	0	0	0	0	0	0	0	0	0	0	0	0	0	0	0	0	0	0	0	0	0	0	0	0	0	0	0	0	0	0	0	0	0	0	0	0	0
8.438	3.7702	0	7.7976	7.7931	0	0	0	0	0	0	0	0	0	7.2858	6.8006	10.776	2.6188	17.03	6.3226	10.907	12.559	22.053	20.343	12.853	17.443	0	3.1239	2.9767	4.0612	0	0	0	0	1.1184	0	0	0	0	12.64	10.853	0	3.5074	0	0	0	0	0	0	0
30.515	7.6935	12.489	1.4294	2.1697	0	0	0	0	0	0	6.187	11.99	25.944	33.829	52.926	79.483	85.91	109.71	120.93	118.24	157.49	251.82	163.11	156.46	173.58	198.72	207.03	218.02	218.32	176.42	166.81	158.22	179.46	179.26	183.58	200.03	180.63	193.92	190.47	196.66	191.96	201.76	189.96	186.97	185.35	201.05	202.69	203.81	202.05
0	0	0	9.8602	28.61	22.372	25.176	0.61876	19.94	4.3286	43.532	53.839	50.222	84.672	58.431	74.923	46.277	32.974	67.924	81.037	72.218	89.861	79.702	72.014	54.786	67.374	82.892	73.954	81.834	61.918	75.636	78.095	99.166	89.141	105	91.247	99.62	101.09	115.72	96.026	97.763	91.033	65.006	71.419	52.261	58.992	52.987	55.445	59.73	68.091
0	0	6.9661	3.2366	6.4791	21.148	17.965	37.635	60.776	88.713	139.46	178.78	241.41	317.3	361.3	390.64	445.95	493.42	541.5	554.83	592.08	608.62	643.61	663.58	637.6	645.45	665.84	665.44	656.99	648.3	663.54	663.59	658.85	675.11	669.33	668.3	669.11	635.74	638.58	626.56	614.15	616.73	595.02	587.03	607.96	594.57	580.64	540.81	553.3	537.6
0	0	0	0	8.9315	22.674	12.088	2.4879	20.563	6.0235	35.512	16.388	30.029	46.241	65.162	63.635	62.077	64.111	59.492	88.847	82.717	117.48	106.95	111.21	103.15	90.904	118.52	111.81	102.06	116.91	111.94	122.09	109.09	116.31	132.19	123.55	123.12	149.85	134.16	132.5	132.38	125.01	109.64	108.18	108.16	89.225	103.94	83.422	79.379	86.335
0.31333	2.2305	4.4088	0	0	0	0	5.3475	0	0	0	0	0	0	0	0	0	0	0	0	0	0	0	0	0	0	0	0	0	0	0	0	0	0	0	0	0	0	0	0	0	0	0	0	0	0	0	0	0	0
9.8187	0	4.1675	0.40691	0	0	0	0	0	0	0	0	0	0	0	0	0	0	0	0	0	0	0	1.9602	7.0169	4.4837	16.365	33.078	44.698	36.644	41.467	50.961	47.944	48.153	77.083	69.801	70.984	70.982	58.399	77.059	74.503	82.925	87.464	86.397	72.262	90.348	81.216	83.514	53.316	70.171
0	0	0	4.3591	9.6987	10.98	15.584	18.064	29.38	38.92	38.701	64.577	72.068	95.523	115.46	126.46	141	173.11	180.32	197.63	200.71	230.97	239.92	265.72	281.51	282.58	289.45	285.44	295.45	303.02	305.58	355.36	384.99	404.66	433.55	470.4	473.95	474.92	502.78	493.41	482.77	473	455.61	474.02	457.28	464.15	475.66	491.07	509.98	528.48
11.778	0.75695	0	4.539	4.9094	0	0	0	10.233	13.178	35.664	33.945	61.966	83.265	99.589	44.206	30.733	37.295	43.271	43.532	61.499	61.477	71.51	69.967	64.566	48.753	57.262	80.373	87.849	93.467	91.968	82.613	90.368	92.077	99.797	105.49	115.11	14.574	34.421	29.087	29.363	20.305	36.004	2.3653	0	0	0.18473	8.0039	8.018	0
0	0	0	7.6746	46.243	73.481	108.21	134.38	45.119	34.669	77.325	70.186	103.38	126.08	153.81	169.52	176.66	194.02	203.21	249.25	261.23	265.97	277.2	263.07	250.09	268.76	299.08	290.31	279.44	296.31	323.82	291.98	283.01	285.52	295.58	295.56	283.37	283.37	288.9	299.2	268.75	282.99	283.84	279	267.21	265.54	246.19	254.28	240.89	219.87
0	0	3.6421	0	0	0	9.7174	35.821	67.622	102.74	135.42	175.42	235.38	278.48	339.63	411.57	416.01	427.23	450.43	482.6	520.39	524.62	536.44	561.63	581.81	615.49	655.05	704.79	776.47	800.99	900.06	990.59	1076.6	1152.8	1246.9	1283.7	1364.4	1436.1	1612.1	1639.4	1697.7	1788.2	1849.8	1891.3	1942.3	1951	1982.7	2034.8	2090.1	2149
0	0	0	7.2689	0	9.168	7.4571	10.672	11.269	15.015	7.0675	29.537	43.099	54.332	73.164	86.372	82.965	86.547	106.68	113.68	109.43	116.11	119.48	142.34	173.79	211.61	252.4	289.87	359.64	438.12	531.15	571.72	688.08	788.01	897.29	1007.3	1068.4	1169.2	1217.8	1265.3	1389.8	1419	1516.7	1569.1	1595.5	1686.9	1685.3	1753.8	1747.9	1798.9
0	0	0	1.722	8.9215	13.144	16.303	22.121	44.583	37.648	65.313	81.016	94.215	109.11	129.24	133.5	154.2	164.82	172.01	190.93	197.42	213.25	203.45	205.89	198.99	217.47	208.55	227.1	229.6	239.75	221.78	233.76	266.58	264.79	289.78	297.59	287.38	284.51	292.34	312.87	298.59	313.8	298.52	304.86	282.96	286.32	284.1	292.18	275.12	288.52
0	0	0	3.0975	17.54	21.062	9.2191	43.474	64.35	93.543	143.48	179.43	213.17	248.31	278.91	325.8	339.67	419.45	425.89	484.86	501.48	513.13	509.85	523.49	541.23	522.38	517.08	540.51	553.02	546.48	527.96	545.85	516.64	509.43	515.28	485.77	494.73	454.41	499.62	498.32	535.03	491.15	478.97	487.2	458.94	496.51	469.53	460.22	462.99	463.81
0	3.8729	11.336	1.3834	7.7905	0	0	12.864	12.243	0	18.001	10.528	29.822	25.397	35.723	21.859	23.891	22.293	20.268	39.422	58.263	66.455	56.399	69.711	76.052	75.731	48.84	77.655	62.304	64.245	30.93	73.458	22.817	46.214	69.542	54.611	63.27	51.069	54.569	57.047	44.555	42.102	38.502	41.868	45.549	61.067	61.967	50.552	57.374	73.707
0	1.8426	5.1669	4.5782	6.6858	0	0	6.3263	24.156	32.184	107.67	172.3	215.44	297.92	343.67	436.23	487.06	559.84	633.37	683.96	741.48	731.14	765.17	760.14	850.38	826.55	857.76	857.44	861.48	822.48	900.44	956.88	939.55	949.06	946.98	993.46	1016.2	1034.3	1001.9	1016.3	977.13	975.12	968.26	938.45	939.22	944.15	916.36	926.05	893.18	893.56
0	0	0	9.8435	10.874	31.069	28.405	30.313	82.653	110.45	141.16	191.5	255.54	274.34	324.19	354.63	403.96	415.17	443.01	480.07	525.15	542.15	558.81	586.7	597.9	599.35	634.81	628.7	654.38	619.54	622.7	629.55	641.1	628.06	590.18	560.72	559.32	567.07	539.91	533.1	559.47	547.82	553.24	558.03	544.05	528.03	526.28	521.9	556.26	547.38
0	0	4.7218	0	0	2.8713	2.1617	7.9337	2.405	4.5247	5.2962	6.7169	10.308	6.6636	16.952	16.735	25.656	28.351	36.278	15.572	29.319	27.706	27.411	26.232	28.501	31.694	44.149	44.322	42.619	52.741	42.736	51.904	50.587	75.4	82.856	102.67	104.63	77.927	80.099	87.407	104.34	103.69	99.321	116.74	123.18	127.36	127.8	121.44	195.79	202.47
0	3.2767	0.52352	4.6973	4.0822	1.8433	0	21.085	38.288	0	16.98	141.45	184.13	207.79	234.94	256.68	276.84	290.1	328.13	336.1	224.43	378.38	378.61	368.86	380.89	362.15	376.22	365.82	355.65	373.85	362.49	359.54	360.51	354.71	338.19	342.07	302.22	286.73	358.83	297.32	298.32	292.15	300.49	299.19	321.56	299.77	339.5	313.37	355.97	363.16
0	0	0	0	13.384	19.291	25.845	31.323	60.622	70.398	108.64	126.93	176.86	208.61	245.39	278.52	305.14	352.11	369.49	405.29	414.81	474.58	479.55	509.15	518.96	516.54	557.7	556.02	575.8	582.83	573.84	592.16	581.26	589.77	611.81	556.28	614.53	617.58	618.55	599.46	603.69	595.77	584.23	597.23	589.59	598.64	610.61	593.83	589.78	597.19
0	0	0.54601	0	6.8405	2.0645	0	3.5115	2.0527	0	0	0	5.7549	20.706	44.719	97.162	144.13	199.46	246.09	297.64	344.57	376.6	418.39	484.15	524.57	554.26	594.58	629.26	635.89	655.4	654.25	712.95	721.07	762.98	745.92	773.64	770.58	795.15	791.61	794.56	805.19	839.24	839.42	842.8	858.49	844.45	869.13	875.26	866.95	893.49
0	0	6.3965	0	7.7856	10.818	6.3394	0	10.216	0	10.189	0	7.8687	1.7133	1.6967	0	0	0	0	1.5053	14.466	16.943	0	28.735	23.574	35.225	50.656	56.761	63.787	73.351	79.548	95.25	97.173	103.96	108.45	101.42	95.901	103.5	118.08	121.34	119.57	106.04	104.96	99.579	103.31	104.7	126.24	112.4	124.52	127.38
0	0	0	0	4.5761	13.137	22.463	65.702	146.13	238.68	350.92	470.46	587.25	725.04	911.65	1013.2	1110.1	1224.9	1398.4	1477.5	1563	1530.1	1851.3	1763.6	1878.2	1886.2	1930.1	2014.8	2098.5	2108.4	2124.9	2168.8	2189.5	2116.2	2216.9	2179.5	2261.8	2226.3	2240	2217	2244.1	2312.4	2326.1	2315.5	2354.5	2322.7	2298.1	2283.2	2279.5	2288
0	11.506	6.0533	0	0	0	2.3598	0	4.7153	0.78551	4.1924	0	0	4.7184	8.7802	6.9703	0	7.9633	5.7267	16.646	18.273	16.76	0	4.7349	4.4736	0	5.7554	0	0	0	0	0	0	0	0	0	0	0	0	0	0	0	0	0	0	0	0	0	0	0
0	0	0	0	7.6245	5.7812	15.702	42.112	87.81	141.87	215.62	273.62	353.87	450.4	551.04	650.74	724.57	785.31	848.97	943.9	985.41	960.39	960.83	972.29	936.83	959.03	1070.5	1068.2	1186.4	1239.5	1327.1	1375.7	1378.6	1460	1508	1641.2	1656.2	1646.2	1709.9	2007.7	1798.3	2107.5	1868.7	1827.9	1845.4	1876.9	1913.7	1899.1	1943.1	1935
0	0	0	4.9287	6.9011	0.80894	10.601	5.1471	6.8002	7.9123	26.313	18.072	26.626	42.753	65.727	85.416	92.63	92.742	86.727	126.49	122.69	137.24	127.79	154.05	144.47	162.45	177.45	164.72	163.15	177.33	158.09	144.47	178.12	165.6	179.81	145.27	162.86	154.71	140	161.94	144.57	132.4	129.61	127.56	133.99	132.83	127.9	125.6	110.53	119.29
0	0	0	0	5.4584	6.9	13.71	14.208	11.549	10.517	7.4868	9.915	3.7726	9.7285	7.8041	0.41805	4.679	13.796	16.077	16.596	1.1144	5.0353	8.669	0.95752	10.746	29.104	62.196	101.15	161	222.09	270.99	336.03	412.13	494.14	546.53	590.81	668.3	711.93	740.09	795.23	852.84	867.91	844.88	875.13	896.38	937.67	916.04	939.25	986.26	961.16
0	0	0	0.55596	7.9743	3.1798	7.8137	6.0695	10.257	15.181	18.126	16.76	43.725	39.404	54.47	40.836	43.463	53.819	53.858	69.004	84.805	88.354	103.4	106.44	102.29	115.8	122.47	133.31	131.78	141.91	145.01	156.13	162.48	173	171.63	155.99	173.93	176.7	181.85	204.09	191.76	204.12	194.73	188.03	202	201.12	196.9	198.7	207.74	223.54
28.156	15.643	0	0	0	0	0	0	0	0	0	0	0	0	0	0	0	0	0	0	0	0	0	0	0	0	0	0	0	0	0	0	0	0	0	0	0	0	0	0	0	0	0	0	0	0	0	0	0	0
0	0.82437	3.8923	4.7386	2.9394	2.7639	0	5.7066	1.1204	0	0	0	0	0	0	0	0	5.295	16.631	5.4912	2.4712	0	4.9753	5.9535	7.395	0	9.4138	0.030231	0.75885	0	1.6744	11.906	16.683	32.637	43.622	49.473	63.451	68.4	64.333	82.601	98.049	107.83	107.8	106.99	120.62	110.12	125.9	122.87	121.59	130.27
0	3.9029	0	5.4746	0	10.294	0	0	0.33785	0	0	0	0	0	0	0	0	0	0	0	0	0	0	0	0	0	0	0	0	0	0	0	0	0	0	0	0	0	0	0	0	0	0	0	0	0	0	0	0	0
0	0	0	1.9719	16.028	3.3575	0	0	0	0	0	0	0	10.891	20.263	21.313	18.093	26.556	40.603	61.421	60.616	67.1	69.363	62.214	58.004	60.108	74.054	73.299	89.968	69.037	82.047	106.67	120.81	122.66	111.85	119.41	163.89	114.61	105.32	93.805	99.415	81.904	56.897	81.821	80.243	90.048	73.974	59.915	57.052	61.212
0	0	0	7.5455	9.0517	15.005	14.403	22.014	52.582	73.336	101.63	131.77	149.67	173.75	208.11	238.37	246.35	288.85	306.08	314.58	247.17	277.91	313.61	314.8	312.86	308.38	332.86	333.42	316.91	307.52	312.11	293.41	310.21	333.52	325.87	313.18	287.17	326.98	305.63	315.53	318.47	302.67	295.39	293.44	306.33	306.32	321.59	296.6	307.81	306.51
0	0	0	0.98963	2.3729	7.8404	28.105	75.176	117.44	181.33	244	333.03	430.84	513.63	622.82	705.74	763.79	841.7	905.26	987	1008.8	993.19	1061.7	1066.9	1118.9	1146.5	1172.2	1128.6	1099.7	1140.3	1180.1	1161.5	1142.3	1154.4	1158.2	1156.1	1106.4	1139.9	1084.6	1095	1046.6	1044.8	1083.1	1056.9	1062.7	1078.5	1051.1	1049.8	1044.1	1041.6
0	0	0	5.0912	25.091	30.367	33.04	49.935	49.631	58.273	70.867	86.768	86.677	107.19	113.3	132.14	137.65	140.44	134.5	139.8	130.84	128.51	140.39	130.04	125.16	128.21	131.76	139.57	137.34	156.69	158.5	170.48	198.24	200.97	223.27	234.93	248.88	251.13	271.52	254.08	264.52	283.58	265.83	324.84	390.72	313.62	271.21	281.53	301.3	283.98
0	0	0	3.1767	3.9365	6.7967	1.1547	0	1.1844	13.052	0	0	0	0	0	0	0	0	0	0	0	0	0	0	0	0	0	0	0	0	0	0	0	0	0	0	0	0	0	0	0	0	0	0	0	0	0	0	0	0
0	0	0	0	12.965	31.394	52.495	52.591	55.793	74.521	102.4	114.76	126.89	121.09	165.71	176.2	200.69	187.62	211.28	247.72	235.35	253.09	273.9	272.5	269.49	277.27	287.35	299.74	302.91	298.61	299.06	318.14	303.08	313.04	296.94	300.4	306.36	310.36	331.34	326.33	309.19	317.98	301.14	311.95	321.77	313.32	296.83	287.82	290.8	292.62
0	0	0	0	4.2912	15.847	10.03	16.25	27.432	29.187	50.525	39.851	61.859	74.445	109.02	119.6	132.53	135.89	138.41	160.06	183.56	165.09	202.69	206.54	209.55	219.6	233.85	260.12	265.67	247.23	282.79	281.21	357.11	359.92	408.27	447.89	484.22	466.99	473.94	455.61	471.9	444.13	462.35	450.77	422.09	416.16	409.45	415.57	403.99	417.27
6.1815	8.4066	3.9644	0	1.6816	0	0	0	0	0	0	0	0	0	0	0	0	0	0	0	0	0	0	0	0	0	0	0	0	0	0	0	0	0	0	0	0	0	0	0	0	0	0	0	0	0	0	0	0	0
0	0.52058	0	6.9123	0.72007	4.5532	1.7933	0	17.376	17.586	28.773	37.892	24.252	46.202	51.897	54.675	55.95	69.205	54.458	73.267	90.027	92.965	66.861	68.542	74.483	64.491	64.116	72.711	66.439	65.525	87.701	98.418	107.45	120.08	139.85	134.83	167.57	168.2	165.98	178.6	167.63	191.06	224.14	241.66	232.65	230.91	241.08	232.58	264.07	270.55
3.9429	0	0.69566	0	3.3633	11.219	0	0	0	0	0	0	0	0	0	0	0	0	0	0	0	0	0	0	0	0	0	0	0	0	0	0	0	0	0	0	29.141	42.207	20.077	15.107	31.626	8.0722	17.84	21.027	5.0798	2.1089	5.9657	8.7427	7.9766	11.537
0	0	0.78174	8.0285	0.53327	6.6747	0	9.8078	6.0703	13.051	11.148	6.0599	5.9897	13.693	9.0836	0	5.8251	6.7477	11.27	2.2814	9.0984	3.2201	5.2404	6.9504	4.3976	14.648	10.139	2.4258	13.574	11.102	19.752	20.885	28.162	16.372	9.3447	15.327	20.27	20.744	20.664	20.956	20.79	22.41	15.032	16.384	13.231	16.969	20.536	12.443	9.8678	15.062
0	7.9316	8.8773	5.4097	1.4338	0	0	0	13.366	36.148	33.271	57.036	70.409	100.39	108.67	134.32	133.91	147.13	169.35	149.93	193.34	199.91	213.42	225.12	234.34	214.94	247.14	222.58	266.37	280.84	287.73	269.16	282.48	278.22	270.94	253.49	272.05	261.45	246.96	259.99	263.71	270.71	254.8	263.84	255.75	247.64	250.76	236.44	250.25	265.41
5.4861	6.3178	0	0	0	0	16.923	61.629	157.77	279.39	418.23	580.47	770.83	977.67	1139.3	1398.3	1597.9	1698.4	1889.4	2054	2108	2329.7	2321.5	2433.4	2612.7	2562.4	2612.2	2640.4	2675.8	2783.3	2782.4	2814.8	2825.2	2787.9	2813.5	2812.9	2853.9	2783.5	2858.1	2743.4	2842.6	2748.3	2717.5	2785.5	2808.3	2829.5	2786.3	2750.3	2750.2	2730.1
0	0	0	6.5066	52.276	94.238	95.395	131.12	134.01	125.77	134.13	150.4	162.59	182.13	191.69	187.1	187.47	197.42	185.33	165.14	137.89	171.57	181.55	166.18	167.56	176.23	155.97	160.9	120.47	136.64	135.44	139.1	98.996	105.11	104.29	101.92	51.763	98.016	61.23	52.611	47.319	56.777	41.788	52.566	36.201	17.459	31.277	24.271	5.8243	10.984
1.6621	0.16308	0	1.0756	0	0	5.7592	1.2062	0.40576	0	1.1031	8.5632	5.5732	19.26	28.579	40.205	41.861	56.885	65.639	74.526	94.941	111.86	116.1	118.33	127.85	155.56	163.25	211.55	209.09	197.82	209.99	261.49	272.16	267.06	290.07	281.91	248.84	251.38	272.52	301.79	284.57	299.02	303.51	310.24	305.33	322.78	327.47	330.08	332.92	344.26
0	0	0	36.838	52.461	104.17	120.69	147.56	174.16	167.66	166.66	148.27	154.45	131.26	139.5	142.41	144.57	124.81	134.76	121.75	125.8	96.518	0	97.939	85.353	123.53	109.57	112.96	134.38	139.98	128.78	170.6	176.32	169.23	205.37	208.89	210.96	237.87	237.73	246.2	254.8	248.62	257.41	251.77	233.51	227.53	225.22	228.27	208.67	230.7
0	13.609	3.1365	0.9856	4.0442	0	0	0	0	0	0	0	0	0	0	0	0	0	0	0	0	0	0	0	0	0	0	0	0	0	0	0	0	0	0	0	0	0	0	0	0	0	0	0	0	0	0	0	0	0
0	0	0	2.4916	6.77	5.8295	16.358	9.9463	5.7037	1.5403	8.3722	8.3192	8.911	5.1869	6.2191	0	1.2964	0	0	2.7936	11.475	6.8148	8.8347	8.3799	14.047	20.086	17.189	20.312	19.118	16.423	9.5468	4.2238	2.5861	8.3843	19.835	7.9066	10.195	0	10.651	16.514	1.8619	5.0469	3.3163	3.5206	0	1.8489	0	23.307	18.181	11.769
0	0	0	0.30446	0	4.9228	4.8872	8.5756	19.572	20.212	10.769	6.2242	13.738	11.332	22.705	26.797	38.274	29.669	33.027	21.81	32.05	18.056	26.979	23.704	29.83	24.484	36.41	16.541	31.576	14.25	35.497	17.856	23.582	14.435	23.028	17.089	20.746	25.271	16.657	18.425	21.942	25.751	19.204	18.438	19.733	22.949	14.095	17.91	4.9967	16.52
0	0	2.878	1.3287	0.87839	0.62057	12.981	10.157	11.715	21.011	14.783	20.155	20.407	24.361	37.118	35.349	44.417	60.183	54.272	50.482	72.985	59.683	84.725	92.5	113.93	111.66	129.15	129.55	119.3	101.71	117.93	95.662	100.47	89.131	97.299	101.34	68.721	79.539	75.132	67.712	61.837	63.829	58.344	46.283	32.439	37.038	34.349	23.667	13.114	17.21
0	0	0	60.822	57.691	4.3598	15.137	0	18.995	12.814	5.7722	0	17.868	29.255	24.341	27.942	44.099	35.086	44.592	49.304	46.82	43.943	51.528	51.299	40.902	48.312	52.678	52.21	47.228	49.377	30.59	35.685	36.468	33.825	56.656	50.081	31.375	41.811	28.256	51.155	44.85	48.27	32.987	41.662	38.086	62.297	43.711	51.144	38.72	42.769
0	0	0	0	5.3736	26.75	9.2448	25.401	43.046	73.236	98.511	105.53	138.51	169.03	229.71	259.69	294.7	330.69	336.26	368.06	395.5	433.05	455.1	456.72	466.12	496.08	523.02	540.29	575.74	594.16	635.72	666.17	684.84	713.64	710.14	758.88	788.56	812.66	859.73	884.81	901	918.42	947.02	936.6	949.2	977.29	1005.9	995.19	1033.9	1038.3
3.6925	0	0	0	5.6102	0	10.851	3.0427	8.1773	9.001	8.2309	31.011	34.866	33.635	55.073	61.521	47.002	55.138	61.064	69.504	70.364	12.454	16.841	11.264	0	0	0	0	0	0	0	0	0	0	2.3307	0	0	0	0	0	11.421	11.856	19.645	0.89983	4.1348	19.51	12.355	7.6734	12.481	18.741
0	9.1701	9.5205	14.152	0	0	0	0	0	0	0	0	4.2748	0	1.9713	13.574	3.6285	16.325	19.195	15.321	33.962	22.259	30.553	42.626	36.169	32.819	51.636	57.38	51.157	59.434	62.698	72.508	104.01	103.12	100.26	121.64	143.37	163.11	162.71	183.28	180.95	187.94	203.57	210.34	214.81	233.14	213.75	209.86	219.73	209.77
0	0	0	4.852	5.8124	10.826	1.4144	2.301	0	7.2711	0	0	0	0	0	0	0	0	0	0	0	0	0	0	0	0	0	15.884	42.157	90.215	143.83	205.66	249.18	313.83	375.3	424.95	476.76	559.62	621.92	649.88	680.25	743.58	798.26	819.39	903.35	885.81	921.67	917.83	980.45	1002.9
0	0	0	0	7.0883	8.5114	25.306	22.122	23.764	20.936	38.868	35.286	40.881	31.99	67.812	71.161	90.614	106.07	121.98	145.4	169.19	209.74	223.3	243.53	262.8	270.3	318.28	337.81	363.93	378.67	391.66	440.96	470.26	508.54	533.58	582.34	611.79	643.15	654.19	701.49	711.07	711.18	706.93	734.13	744.61	759.05	771.81	753.07	730.34	751.38
0	0	4.87	31.754	6.097	0	0	0	2.0918	0	0	0	0	0	0	0	0	0	0	0	17.957	9.7563	0	10.882	4.8899	5.7163	0	0	0	0	0	0	0	0	0	0	0	0	0	0	0	0	0	0	0	0	0	0	0	0
0	0	0	0	46.1	49.672	62.714	85.438	93.263	88.472	99.256	104.61	111.82	110.88	104.02	104.12	124.3	147.13	126.74	130.61	124.18	112.91	102.99	112.25	124.47	120.89	117.01	141.42	118.09	119.45	146.39	125.38	131.38	101.3	96.362	116.84	111.36	120.07	128.86	133.75	149.18	141.12	150.26	159.98	138.11	149.65	152.14	152.86	145.86	160.27
25.262	5.1284	7.08	0	0	0	0	0	0	0	1.8657	0	0	42.284	56.295	44.168	54.26	60.187	69.984	54.444	53.179	62.754	71.83	71.485	61.186	65.055	55.988	53.673	40.991	56.415	47.673	55.234	43.504	34.18	35.424	29.362	39.046	26.771	33.647	49.473	52.253	29.7	47.303	38.298	50.847	40.052	42.25	41.795	52.173	62.868
0	0	2.4236	0	2.4705	0	0.95037	0	2.1027	0	10.434	6.6865	27.655	17.58	22.985	27.398	27.892	41.614	44.058	57.517	66.384	63.717	54.639	68.089	69.957	72.251	81.464	98.885	104.38	108.13	105.45	100.06	111.38	127.55	133.91	117.31	114.1	134.42	124.54	128.22	122.93	113.86	106.43	113.11	119.65	120.16	107.88	104.99	116.26	111.7
0	0	0	3.7993	8.5411	1.3731	2.9382	10.996	13.719	5.3919	5.7205	0	0.090889	0	6.6225	3.6061	5.8696	7.2122	2.9467	24.753	40.152	30.635	32.362	22.473	37.562	34.472	59.67	79.889	122.66	152.15	226.95	259.04	290.16	324.51	357.91	425.49	458.2	515.25	529.48	576.56	626.09	680.92	679.8	708.47	732.35	762.96	751.72	767.27	756.38	757.76
9.0837	0	0	5.4622	0	6.6373	0.77775	15.643	18.046	0	19.664	23.99	32.467	27.691	35.308	7.7537	29.776	29.513	35.847	42.761	38.309	40.68	42.866	57.77	38.059	59.108	31.018	46.761	42.103	40.893	36.863	36.252	38.371	28.688	35.636	26.565	21.596	14.221	12.966	14.161	22.638	5.392	30.553	19.639	36.999	22.199	29.943	25.527	19.94	42.445
4.987	2.7308	4.8441	0	0.89201	0	0	9.3408	1.915	15.434	31.391	41.588	53.242	62.749	87.302	89.106	107.97	109.17	117.1	125.53	138.92	148.13	150.98	160.21	171.85	166.79	172.5	190.28	201.85	204.63	210.69	196	198.6	205.26	195.09	186.53	201.37	211.05	192.39	196.54	189.8	189.47	182.5	179.18	184.8	185.43	177.57	183.13	175.31	174.04
15.648	4.3534	4.0138	1.4136	0	0	3.234	28.683	77.974	122.95	206.52	307.03	403.37	499.01	587.44	692.07	755.64	830.67	864.74	945.77	966.4	1013.1	1034.4	1039.8	1035.6	1039.3	1051.7	1058.1	1038.9	1068.2	1034.5	1061.7	1060.5	1056.7	1061.4	1105.9	1134.8	1093.5	1114.5	1107.2	1136.3	1107.7	1089.8	1085.4	1072.5	1086.6	1077.9	1081.5	1075.5	1059.4
9.2444	0	0	0	0.48323	9.1914	4.6417	12.969	22.981	30.198	28.858	36.41	28.571	31.333	22.275	30.825	44.423	36.994	41.333	38.622	43.705	44.622	50.629	36.352	33.617	24.528	25.343	24.937	33.458	31.806	27.401	17.388	21.942	13.296	14.751	10.966	18.025	1.2025	10.165	0	2.9271	0	0	0	0	0	0	0	0	0
0	0	0	6.0076	9.7425	13.342	8.1355	17.152	18.937	16.659	39.11	34.321	46.09	48.399	68.597	53.883	69.777	76.389	103.22	125.07	128.59	149.71	151.22	149.9	149.09	170.55	173.32	186.08	181.02	193.96	203.62	183.07	209.7	208.19	239.91	241.71	229.7	237.95	250.12	255.63	241.85	268.77	235.22	257.5	262.41	280.22	273.56	291.63	279.6	310.04
0	0	1.1851	1.306	8.3614	8.5702	0	1.795	2.593	0	0	0	0	4.551	17.896	14.995	20.352	31.657	39.128	33.564	34.165	33.603	44.988	46.175	48.215	39.857	49.004	42.457	46.547	45.718	39.075	48.695	33.573	41.005	37.444	38.772	34.207	32.268	18.158	26.508	26.402	25.143	20.485	15.658	13.632	4.1161	0	0	0	0
0	0	0	9.0221	6.5096	3.4161	4.1699	8.5871	6.1613	0	11.33	14.589	12.909	9.3331	27.755	5.5349	22.958	17.293	20.373	28.368	24.126	36.154	42.842	45.085	31.062	55.096	61.215	52.837	51.462	40.119	32.986	18.321	21.23	23.977	62.092	25.125	23.372	8.9961	6.3303	25.822	27.546	26.5	4.8806	17.255	7.2921	0.18787	0	24.084	25.288	35.444
0	0	0	0	19.848	0	5.6473	10.341	29.526	35.279	83.259	114.33	177.51	211.83	274.52	334.36	363.06	408.17	462.03	518.03	553.46	592.81	611.45	666.21	722.65	741.12	775.14	833.57	909.22	958.58	1012.4	1056.2	1117.7	1194.5	1234.7	1262.1	1316.4	1353.2	1367.5	1482	1528.9	1527.2	1545.8	1616.7	1617.1	1635.7	1684.9	1725.4	1761.4	1713.4
0	0	0	2.6211	0	4.0942	4.8797	6.0808	7.235	1.9121	0	0	0	0	0	0	0	0	0	0	0	0	0	0	0	0	0	0	0	0	0	0	0	0	0	0	0	0	0	0	0	0	0	0	0	0	0	0	0	0
0	0	0	0.87121	5.194	10.385	4.466	18.304	16.331	15.195	15.19	21.266	23.41	29.586	31.957	33.294	43.204	44.125	61.765	48.64	53.079	48.985	55.015	44.363	45.714	42.648	48.991	56.128	61.705	69.997	72.207	89.668	81.56	94.14	107.7	128.23	125.27	145.55	131.19	150.83	150.15	163.19	172.33	172.82	188.03	196.42	205.99	187.67	206.23	229.79
5.7248	0	0	2.0578	9.2215	0	0	0	0	0	0	0	0	0	0	0	0	0	0	0	0	0	0	0	0	0	0	0	0	0	0	0	0	0	0	0	0	0	0	0	0	0	0	0	0	0	0	0	0	0
0	0	0	0	0.12778	13.146	6.2364	0.8442	8.6377	0.3247	3.0342	5.5956	0	7.8376	4.7427	0	0	4.4314	3.8675	2.8623	0.62838	0	3.8728	0	0	0	9.3969	50.591	109.77	169.53	236.21	327.34	420.22	489.17	637.22	711.94	836.57	921.55	999.46	1051.9	1041.6	1208.4	1233.1	1248.5	1274.8	1329.5	1386.1	1423.4	1430.9	1408.4
0	1.2813	4.5732	9.073	0	0	0	3.7801	0.69427	1.6995	14.025	46.974	78.258	110.41	140.7	177.56	214.11	254.99	282.14	318.56	362.14	366.04	390.27	455.34	436.13	439.09	465.13	454.76	472.35	456.44	461.91	460.39	454.09	439.13	477.07	453.42	461.74	441.1	462.27	451.03	438.32	439.98	434.83	460.07	450.81	446.25	442.35	452.96	429.39	451.61
0	0	4.0095	1.0905	7.8058	2.668	0	1.9264	4.61	0	0	0	0	0	0	0	0	0.52009	6.2268	7.8284	0	0.057036	0	0	0.54242	0.79367	11.589	0.53665	3.8345	0.94746	0	10.298	5.8352	0	3.301	5.9942	1.1104	1.873	0	0.61083	3.2038	1.4398	0	0	0.51475	0	0	0	0	4.5599
0	0	5.7655	2.0709	25.455	0	0	9.5347	10.461	84.84	151.89	196.64	254.21	338.53	389.95	456.26	515.67	556.28	596.22	636.43	687.1	738.88	770.99	819.56	840.97	834.97	884.07	924.99	947.45	929.86	918.05	952.8	946.69	976.99	995.04	1026.3	1114.9	1104.3	1115	1106.9	1128	1110	1134.7	1101.8	1136.1	1091.3	1087.6	1057.8	1053.3	1073.2
0	0	0	1.5494	3.9651	31.792	28.881	29.203	29.091	39.46	28.906	36.543	44.916	50.318	51.276	45.726	65.342	76.969	49.076	57.856	61.325	74.787	53.405	76.721	65.706	62.57	62.177	74.458	66.532	50.088	54.636	57.937	58.94	49.47	52.974	62.588	73.319	79.923	68.755	53.788	55.224	63.951	40.266	39.65	38.169	43.846	46.995	41.684	44.038	36.177
0	0	3.9121	0	6.9222	16.784	9.1287	26.287	32.853	48.782	87.484	133.3	159.6	221.11	261.86	273.08	304.04	333.49	372.2	402.5	421.47	463.6	463.05	464.21	494.01	494.53	500.68	508.02	539.75	523.85	539.35	545.82	543.17	542.72	565.38	564.88	568.9	573.5	550.59	562.58	559.3	511.05	512.99	503.32	501.21	508.19	483.59	487.73	466.48	476.22
0	0	0	0	4.9481	15.444	19.4	28.45	21.084	37.829	23.285	20.166	26.589	4.3352	19.55	34.862	48.628	67.688	86.577	111.03	124.19	156.53	198.87	219.14	249.5	251.45	321.9	358.26	377.99	402.75	445.99	482.42	493.39	534.65	551.65	613.46	619.23	647.85	661.02	682.69	704.38	695.74	691.9	688.67	674.73	695.25	693	679.61	702.32	657.58
0	0	0	5.8844	1.769	11.313	58.25	112.84	213.6	320.64	471.15	598.34	807.21	981.84	1108.9	1242.9	1386.8	1559	1683.4	1747.7	1826.3	1965.8	1965	2071.1	2221.1	2108.6	2171.2	2188.2	2305	2363.8	2401.1	2419.4	2557.8	2572.2	2640.5	2693.8	2696.1	2733.8	2701.5	2687.8	2705.5	2653.9	2664	2686.4	2661.9	2618.7	2618.2	2620.6	2621.3	2565.6
0	0	6.7679	6.1604	5.9958	1.4932	0	12.497	17.357	29.043	40.385	58.271	74.955	104.87	122.52	164.55	210.01	218.74	229.57	242.81	272.68	299.08	296.46	311.88	313.47	325.18	388.75	453.16	515.19	563.33	636.69	689.33	728.6	819.31	909.29	965.75	1047.6	1147.4	1175.2	1267.8	1315.8	1354.3	1446.9	1502.1	1565.1	1626.2	1640	1710.7	1796.1	1846.2
0	0	1.8509	5.4752	2.0457	4.722	7.2326	11.231	53.268	54.617	95.04	132.41	198.38	226.42	295.16	269.46	328.02	306.74	329.15	437.41	386.87	437.17	485.14	490.15	499.18	507.79	513.26	465.94	558.78	471.76	497.36	512.67	640.39	665.92	700.66	729.9	613	754.02	773.05	801.69	680.89	728.06	739.64	754.95	778.28	772.51	799.14	782.37	783.64	821.08
0	0	0	0	0	9.0537	8.2364	22.058	43.186	60.527	90.406	118.89	161.54	180.53	233.84	262.5	275.96	293.57	319.99	377.68	390.53	427.44	436.91	454.08	504.47	530.7	623.2	703.68	790.66	940.48	1054.5	1165.3	1430.6	1523.6	1677.5	1822.8	1981.4	2072	2168.9	2201.7	2345.6	2377.2	2317.1	2416.9	2437.8	2422.2	2520.4	2511.3	2554.3	2534.1
1.1924	3.8753	0	4.0281	0	4.7899	0	0	0	8.1972	16.97	16.254	30.256	35.939	42.214	55.851	65.626	63.273	72.264	86.117	92.767	91.916	97.151	93.771	76.552	81.292	95.592	95.31	92.675	92.677	73.329	65.179	64.236	0	0	0	0	0	0	0	0	0	0	0	0	0	0	0	0	0
0	0	4.5063	4.3934	10.214	5.5243	1.6986	9.1932	0	8.6292	0	0.20237	0	0	0	0	0	0	0	0	0	0	0	0	0	0	0	0	0	0	0	0	0	0	0	0	0	0	0	0	0	0	0	0	0	0	0	0	0	0
0	2.2554	2.0229	0	15.397	1.8374	0	0	0	0	0	0	0	0	0	0	0	0	0	10.487	0	14.131	19.384	15.017	1.7398	1.1476	0	8.3778	10.778	11.042	40.104	64.678	74.567	55.561	63.667	94.491	75.898	83.234	97.405	89.421	102.08	108.26	96.84	106.5	83.996	116.07	110.94	113.32	109.56	109.48
0	0	0	0	9.1386	11.304	20.623	28.227	35.069	41.023	45.6	48.927	74.398	77.806	108.65	120.18	132.5	123.71	149.44	183.29	195.48	205.84	213.23	217.47	162.76	166.95	179.79	169.47	177.72	184.15	165.82	182.75	159.81	161.92	173.5	155.15	176.24	180.56	178.75	163.84	159.61	151.3	133.73	138.71	137.4	140.97	134.62	127.81	115.63	121.48
10.166	17.814	4.1597	0	5.2789	0	0	0	6.3614	26.37	63.536	91.346	139.83	163.42	177.97	213.93	240.08	270.78	300.43	302.54	312	335.64	346.28	360.64	364.57	358.53	370.18	389.74	382.62	361.86	368.67	388.68	377.16	401.63	420.46	436.84	432.49	437.48	454.31	453.97	443.81	428.15	437.44	388.18	397.33	397.29	391.81	399.61	390.44	382.83
0	0	2.396	5.6183	6.5009	1.415	6.4345	12.48	8.695	39.004	40.029	44.532	70.77	119.23	145.19	196.35	265.39	346.53	443.6	528.41	630.17	707.33	803.54	872.09	881.87	1027.4	1040.7	1058.1	1149.5	1192.9	1207.7	1299.8	1285.2	1322.9	1314.1	1353	1434.3	1437.3	1413.6	1496.1	1444.7	1420.4	1381.1	1312.8	1358	1334.8	1297.8	1291.5	1286.3	1294.8
0	0	0	15.191	5.1125	12.233	8.6698	14.206	10.528	5.6989	11.61	16.664	17.015	5.0098	5.3195	5.8678	0	0	25.48	21.935	12.371	8.4933	34.217	37.155	61.885	72.078	81.285	73.02	87.384	92.929	94.717	96.514	109.66	117.26	148.15	123.06	114.72	121.07	124.45	134.81	126.23	151.81	150.95	165.06	158.16	162.95	166.83	175.75	176.33	177.51
0	0	0	5.7863	6.0241	6.3843	0	0.20432	0	0	0	0	0	0	0	0	0	0	0	0	0	0	0	0	0	0	0	0	0	0	0	0	0	0	0	0	0	0	0	0	0	0	0	0	0	0	0	0	0	0
0	0	0	18.097	0	0	16.99	0	0.20803	0	0	7.3849	3.0752	7.6889	12.346	13.591	15.547	15.891	25.035	25.63	16.212	16.729	17.729	15.212	8.5064	11.238	13.234	17.037	15.801	18.047	7.2514	23.133	18.578	29.806	54.802	75.65	87.769	95.798	113.01	128.03	133.5	127.99	124.62	128.26	120.31	130.93	131.28	167.99	186.95	217.77
0	0	0	0	2.7693	2.9548	26.232	29.264	64.174	88.933	159.19	218.61	279.12	341.68	432.98	473.83	511.1	595.56	698.24	768.23	900.28	854.49	834.6	853.73	864.42	924.67	770.52	687.2	926.88	708.4	782.17	710.51	888.98	750.49	753.32	850.97	841.22	863.29	814.66	852.19	841.58	825.39	838.87	853.99	836.48	882.72	883.92	913.38	919.04	933.33
4.4744	3.5606	1.2639	2.4861	0	0	0	0	0	0	0	0	0	0	0	0	0	0	0	0	0	0	0	0	0	0	0	0	0	0	0	0	0	0	0	0	0	0	0	0	0	0	0	0	0	0	0	0	0	0
0	0	2.8385	0	0.36892	4.4161	5.0745	5.7189	1.0045	0	0	0	0	0	0	0	0	0	0	0	0	0	0	0	0	0	0	0	0	0	0	0	0	0	0	0	0	0	0	0	0	0	0	0	0	0	0	0	0	0
0	0	0	0	6.6599	7.7128	16.773	11.013	22.612	36.352	54.364	71.239	88.783	106.39	108.46	119.29	121.22	143.74	136.83	131.95	130.02	143.22	146.01	148.37	149.87	146.31	142.16	162	177.96	206.06	228	242.65	253.58	271.03	294.22	302.62	339.42	344.45	334.6	350.85	343.35	355.84	351.19	365.83	380.85	392.15	372.7	378.45	394.92	390.4
0	0	0	0	5.6531	8.7357	16.318	37.7	63.135	104.67	131.6	168.81	217.44	260.59	300.25	338.95	347.16	422.62	426.5	432.85	416.57	449.97	447.3	471.27	490.62	495.77	487.06	468.69	471.56	482.61	447.26	439.53	365.88	388.96	387.14	398.24	402.67	398.91	392.72	390.49	391.74	401.34	386.4	386.18	358.47	366.77	359.19	363.04	366.49	361.97
0	0	0	9.1773	4.6933	3.3791	8.1164	20.373	26.95	33.589	40.696	43.66	64.492	62.44	93.3	112.15	147.01	156.92	162.12	177.17	215.38	218.8	298.74	340.92	340.61	368.56	386.3	385.64	402.93	390.23	451.21	418.91	404.23	387.25	366.48	340.73	325.54	334.07	317.41	326.8	322.91	320.68	305.55	311.29	298.2	291.05	283.57	271.06	259.19	265.46
0	0	0	0	45.905	106.63	178.27	240.75	289.16	359.53	398.67	440.76	511.77	546.31	569.95	604.71	642.76	651.03	699.22	714.15	753.4	773.34	733.21	726.31	698.6	703.51	717.73	553.38	548.78	728.36	754.28	766.03	757.88	806.81	813.76	832.29	710.56	811.91	817.67	833.64	808.19	828.4	829.14	805.39	812.13	765.38	781.42	776.5	755.1	781.09
0	2.142	2.8197	0	2.4431	5.978	0	0	0	2.1802	0.87725	0	0	0	9.7648	7.0975	10.836	5.1125	3.3823	15.561	20.236	24.343	23.785	19.161	19.252	23.081	31.228	28.053	24.657	11.49	9.1211	23.237	9.209	0	6.9435	16.274	25.267	24.994	27.369	12.267	7.3984	8.9214	0	0	0.13567	0	0	0	0	0
0	0	0	2.4677	10.296	7.8626	7.0665	12.951	22.058	22.336	20.408	13.354	32.716	30.386	55.509	53.73	80.837	75.928	81.73	98.66	109.5	98.815	85.339	101.13	144.08	144.09	197.24	209.01	277.29	347.46	472.4	574.29	737.29	877.29	947.5	1280.8	1440.6	1584.1	1559.2	1741	1889.8	2073.4	2018.5	2178.5	2264.3	2353.3	2430.6	2355.1	2566.1	2107
0	0	0	7.155	10.477	9.607	13.111	16.626	35.332	31.951	50.226	75.006	67.735	73.622	85.448	70.613	87.775	90.728	120.6	123.21	126.26	158.12	218.97	206.71	196.31	214.97	220.34	229.03	244.18	241.07	246.98	267.68	280.85	294.82	312.28	310.89	329.31	319.22	339.53	338.26	352.09	345.65	344.9	355.46	343.63	354.84	348.53	374.98	358.08	357.86
0	0	0	0	4.4629	12.43	12.703	30.129	28.051	35.304	32.033	32.932	37.027	42.174	49.213	56.545	54.952	51.102	58.991	53.688	71.193	49.643	50.413	44.006	45.766	57.002	66.264	65.468	75.782	73.916	102.05	105.28	128.96	131.32	164.26	173.78	205.93	229.93	245.28	264.31	273.39	292.54	320.91	330.04	326.6	345.34	326.25	351.82	341.42	370.39
12.65	0	0	0	0	0	17.488	48.558	117.6	184.16	288.16	364.07	469.07	560.49	642.9	724.38	791.83	859.45	960.39	994.39	1085	1099.3	1128.5	1165.8	1170.1	1242.5	1219.1	1250.3	1279.1	1254.7	1242.5	1213.3	1262.9	1293.6	1309.5	1261.1	1303.5	1234.4	1256.8	1237.7	1294.3	1263.8	1271.3	1233.9	1243.9	1246	1268.6	1285.9	1240.3	1225.7
27.839	11.385	14.313	0	0	0	0	0	0	0	0	0	0	0	0	0	0	0	0	0	0	0	0	0	0	0	0	0	0	0	0	0	0	1.0814	15.854	40.313	59.914	52.648	82.676	66.076	86.655	92.225	108.48	88.635	94.436	98.889	103.25	121.33	96.291	107.37
0	0	0	3.945	11.754	17.178	31.174	18.729	13.603	27.662	34.406	55.214	57.671	75.205	53.697	52.104	60.791	69.358	80.677	86.975	78.087	56.837	33.042	84.822	58.404	71.933	82.092	100.1	144.19	153.42	177.07	194.82	231.31	249.76	271.85	305.38	331.65	343.96	350.19	360.34	370.18	380.68	376.92	375.19	377.13	378.04	392.31	405.12	374.65	392.32
0	0	0	0.37603	6.3801	10.964	5.5965	15.284	13.354	7.7913	1.866	9.1638	8.27	3.6569	1.7442	11.694	5.6332	5.7482	18.305	6.4498	7.6266	0	5.9972	10.046	10.147	10.865	18.303	11.772	14.676	26.571	28.305	37.597	30.448	48.049	57.833	73.205	73.752	80.638	73.485	92.158	105.67	79.035	66.352	69.017	74.624	68.173	62.078	68.123	72.089	71.08
0	0	0	0	0	2.7935	10.665	14.406	12.78	7.5304	6.2624	13.028	13.493	14.311	0	15.026	0	0	0	0	0	0	0	12.802	10.739	9.7525	21.386	18.822	32.45	27.3	35.684	23.861	49.122	45.86	50.668	47.334	69.666	101.26	90.7	110.31	96.87	108.87	93.227	104.03	117.06	103.05	108.48	98.601	82.913	76.427
0	0	0	0.46858	16.325	13.276	6.6462	11.196	22.151	18.017	16.765	19.053	33.945	48.273	70.657	80.746	98.608	114.75	118.38	125.98	138.64	134.21	156.77	145.73	172.02	183.94	213.33	254.05	281.83	298.6	329.44	355.93	402.68	453.18	517.54	516	565.44	626.64	652.36	686.03	699.3	754.41	744.88	744.45	778.36	772.43	761.09	782.03	729.37	751.96
5.0133	4.8857	1.2168	4.1204	2.2644	0	0	0	0	0	0	0	0	0	0	0	0	0	0	0	0	0	0	0	0	0	0	0	0	0	0	0	0	0	0	0	0	0	0	0	0	0	0	0	0	0	0	0	0	0
0	22.941	3.5359	1.7118	8.5007	0	0	0	0	0	0	0	0	0	0	0	0	0	0	0	0	0	0	0	0	0	0	0	0	0	0	0	0	0	0	0	0	0	0	0	0	0	0	0	0	0	0	0	0	0
0	0.4727	5.4039	12.909	10.719	3.8751	0	0.73808	8.7678	15.396	9.0312	2.4181	11.362	8.6899	0	0	6.8137	0	0	0	0	0	0	0	0	0	0	0	0	0	0	0	0	0	0	0	14.027	15.746	16.682	35.309	56.528	52.706	53.202	60.539	69.734	79.129	97.156	90.604	87.293	93.392
0.17379	0	0	0	17.294	6.0908	0	15.138	59.278	108.37	214.78	325.86	448.77	592.82	710.41	878.3	1028.2	1186.9	1235.2	1408.1	1452.7	1707	1746.5	1718.3	1759.5	1840.2	1870.7	1905.8	1906	2031.2	2036.2	2092.6	2119.8	2210.5	2171.2	2235.1	2236.8	2290.4	2297	2321.3	2350.7	2397.6	2415.5	2422.9	2499.1	2489.6	2535.8	2638.4	2547.9	2563
0	0.19831	0	0	2.6639	3.2	4.7151	10.186	11.206	17.222	14.187	0	0	0	13.512	3.6677	3.5998	6.0381	0	6.519	16.729	9.2449	11.843	8.1136	17.969	25.257	55.954	53.888	79.878	92.523	130.22	143.78	180.01	193.81	223.26	256.73	263.4	297.08	311.59	337.21	341.5	372.41	363.29	387.91	387.57	400.11	370.07	379.53	363.91	388.73
0	0	0	9.5982	7.1998	20.364	21.81	58.422	125.09	194.36	274.98	350.24	462.78	565.47	633.73	776.32	831.6	901.77	981.88	1022.3	1101.2	1097.7	946.98	1082.3	1124.3	1148.4	1141.7	1177.8	1196.4	1142.5	1217.6	1212	1150.9	1272.2	1240.6	1325.1	1236.6	1296.4	1251.7	1271.6	1268.8	1204.8	1226.9	1211.1	1110.2	1149.9	1152.6	1171.2	1130	1146.2
6.8891	0.526	0	8.1663	0	0	0	0	1.4286	0	11.667	12.632	18.573	13.045	14.67	0	0	0	1.9492	0	0	0	0	0	0	0	0	0	5.4828	42.955	52.606	70.619	104.5	110.23	147.34	138.97	173.78	179.62	216.7	264.67	286.17	280.95	314.97	315.95	380.82	375.53	364.98	380.63	389.94	418.15
1.2678	0	0	0	11.131	0	4.0647	0	0	0	0	0	4.5233	0	3.182	0	0	0	0	0	0	0	0	0	0	0	0	0	0	0	0	0	0	0	0	0	0	0	0	0	0	0	0	0	0	0	0	0	0	0
0	0	0	9.2984	11.718	15.134	23.204	19.305	11.501	11.585	19.468	19.419	18.487	19.415	19.857	22.555	21.283	11.05	14.242	44.555	69.19	83.666	62.916	103.8	85.86	93.383	99.292	75.192	81.603	83.408	63.045	69.827	74.043	84.077	100.87	83.711	76.797	62.418	67.51	74.98	73.266	71.596	65.016	42.031	47.764	35.86	35.226	38.526	29.233	38.126
0	0	0	11.452	10.952	21.821	14.47	35.347	67.393	94.017	110.52	151.83	195.84	247.47	273.8	214.94	230.12	233.97	324.91	335.82	350.81	312.22	343.77	355.81	377.81	400.34	393.14	408.35	440.9	410.13	401.51	407.13	441.44	422.32	407.88	391.55	333.43	385.44	392.98	371.46	373.1	372.78	380.03	316.05	382.72	338.05	327.69	355.04	440.5	451.21
0	0	0	5.4014	14.174	21.671	26.451	69.194	80.186	104.98	150.85	203.84	210.01	252.01	272.7	338.41	358.96	375.37	409.72	412.58	445.52	443.58	476.63	518.85	524.03	543.26	578.61	577.4	609.01	617.74	641.74	664.49	683.65	676.58	704.18	743.85	776.78	757.89	721.73	812.69	781.69	736.93	775.87	774.9	784.14	766.69	764.15	737.86	824.83	850.82
0	0	0	3.9173	1.2875	5.7045	7.6	45.147	83.828	146.82	223.69	339.75	429.87	544.65	662.55	755.45	827.31	912.17	986.46	1049.6	1103.6	1159.5	1174.7	1191.7	1235.2	1287.2	1335.8	1368	1349.7	1346.6	1178.7	1371.7	1329.1	1321.3	1343.5	1366.8	1421.9	1439.7	1407.1	1382.9	1397.8	1370.3	1349.4	1343.1	1323.6	1314.3	1326	1343.6	1322.7	1370.9
0	0	0	1.4648	9.9718	11.623	12.177	13.951	16.921	11.872	11.885	7.9839	6.6081	3.0092	18.641	10.771	9.3563	14.094	6.3366	8.8201	19.495	0	33.946	207.68	228.31	237.01	240.76	227.96	229.7	211.62	233.35	217.55	223.15	216.35	211.53	212.41	207.24	205.85	201.28	204.99	205.51	212.95	208.38	212.11	200.77	200.19	189.88	179.35	170.18	168.61
0	0	0	0.46402	13.839	34.2	60.667	91.957	113.17	152.32	174.97	248.53	307.7	393.88	470.02	447.13	522.61	568.63	617.48	694.62	599.9	591.27	644.42	708.29	628.16	638.39	648.26	698.9	705.88	719.37	748.09	737.08	855.84	807.54	751.76	836.85	837.33	812.37	819.48	852.2	895.88	851.4	872.21	911.8	943.15	886.14	929.7	931.35	845.05	895.38
0	8.8407	17.318	16.461	0	0	0	0	0	3.7349	0	0	0	0	0	0	0	0	0	0	0	0	0	0	0	0	0	0	0	0	0	0	0	0	0	0	0	0	0	0	0	0	0	0	0	0	0	0	0	0
0.76767	0	0.39869	0	0	11.637	0	0	0	0	0	0	0	0	0	0	0	0	0	0	0	14.687	30.097	24.02	34.796	35.107	18.474	21.708	27.69	35.768	30.553	42.567	42.316	56.085	48.289	44.212	56.201	45.384	57.74	59.193	87.385	74.214	95.286	86.263	102.26	97.879	101.35	109.9	121.61	122.77
0	0	0	0	0	4.0682	34.509	61.65	70.748	104.46	123.23	155.9	175.2	194.02	205.59	235.61	256.7	262.46	298.11	287.55	323.78	350.57	374.81	335.89	314.35	336.18	325.51	302.34	310.01	318.19	304.69	320.32	314.2	309.44	325.47	341.78	344.53	364.49	385.18	424.27	459.13	485.92	521.77	554.46	611.8	615.19	637.95	674.3	691	723.69
0	0	0	1.3794	10.897	6.3079	4.2959	18.825	54.281	85.763	154.13	213.58	297.7	356.61	436	452.76	481.02	543.23	523.4	585.38	638.19	591.39	588.94	570.11	605.4	582.22	637.04	629.76	617.79	627.81	592.29	590.28	576.64	590.61	554.23	518.92	506.92	490.86	484.79	484.06	468.85	484.08	438.8	458.58	442.72	446.3	436.81	422.54	446.96	432.19
0	0	4.4721	6.6155	7.8191	11.191	3.2321	24.579	8.1924	18.156	4.9032	0	16.611	8.9958	0	13.144	10.7	0	3.8091	24.422	8.8424	12.102	14.487	10.033	12.273	7.0081	25.096	44.946	87.824	110.19	137.24	192.65	221.44	285.24	287.45	328.59	322.53	368.77	392.88	428.5	461.44	456	441.84	467.85	463.55	473.54	486.11	502.4	503.64	535.1
0	0	0	18.135	4.9348	0.64885	2.7393	2.0823	8.5739	14.805	56.725	81.522	100.36	118.34	137.8	152.62	171.73	181.75	161.42	152.71	188.19	199.72	197.28	207.01	210.77	199.58	188.87	193.73	142.45	202.14	183.23	204.5	204.57	194.81	189.84	182.97	184.11	179.01	186.05	178.55	179.11	171.89	163.13	171.91	176.32	153.75	143.83	149.6	170.79	168.42
31.392	8.4589	0	6.6961	0	0	0	0	0	0	0	0	0	0	0	0	0	0	0	0	0	0	0	0	0	0	0	0	0	0	0	0	0	0	0	0	0	0	0	0	0	0	0	0	0	0	0	0	0	0
0	0	0	0	8.2624	21.215	15.476	20.791	36.792	71.331	86.999	110.48	155.52	187.02	225.75	258.12	305.41	355.12	406.69	435.13	507.56	531.28	609.26	646.54	641.39	709.79	717.08	778.47	823.92	835.32	893.07	864.81	882.64	887.35	915.51	885.28	879.16	962.69	932.23	906.05	912.12	907.89	903.43	931.38	910.42	925.42	923.35	916.07	927.54	915.86
0	0	0	6.5049	9.1326	8.719	17.813	17.189	16.752	10.874	0	10.319	0	0	0	0.32954	1.053	0	0	0	0	0	0	0	0	0	0	0	0	0	0	0	0	0	0	0	0	0	0	0	0	0	0	0	0	0	0	0	0	0
0	0	1.062	3.9768	3.6203	19.566	8.2922	0	0	0	0	0	0	0	0	0	0	0	0	24.702	68.717	87.04	108.51	122.22	163.8	184.11	169.9	189.04	177.93	210.03	219.02	252.69	255	278.87	286.29	288.84	278.39	271.56	265.32	238.01	231.22	197.88	221.2	246.54	244.48	189.15	192.96	221.68	187.91	193.33
0	2.3537	2.6398	0	0	0	2.3048	0	0	0	0	0	0	0	0	0	3.9008	0	0	0	0	0	24.559	46.872	18.707	18.215	22.722	31.19	43.339	45.013	51.013	42.578	55.629	51.229	48.463	71.535	103.3	109.96	98.881	104.47	86.027	95.817	97.823	84.989	106.36	99.448	100.23	98.862	81.246	80.852
0	0.42388	0	10.694	0.35177	0	1.4853	8.0039	8.8752	0	7.911	11.022	0	10.46	9.9139	0	10.697	9.0763	22.671	0	7.8973	10.786	6.549	13.496	5.3207	0.0040579	0	0	0	0	0	0	0	0	0	0	0	0	0	0	0	0	4.5012	14.143	182.19	0	0	0	0	0
0	0	0	0	17.556	27.626	35.562	53.635	92.781	111.71	169.78	210.54	285.31	333.37	370.19	441.64	467.45	478.44	595.84	620.75	684.98	701.46	717.53	826.84	838.12	845.07	846.68	712.84	916.11	917.12	877.43	896.31	887.46	897.75	900.32	871.33	884	900.71	861.89	911	911.49	913.56	888.52	862.35	872.41	854.6	825.94	842.59	860.21	837.67
0.27129	0	0	5.7533	8.5913	0	0	0	0	0	0	0	0	0	0	0	0	0	0	0	0	0	0	0	0	0	11.027	25.417	40.757	30.6	45.116	40.238	30.412	38.733	51.093	75.465	79.92	132.83	218.26	240	254.43	249.07	289.11	219.87	215.19	193.29	185.98	187.57	181.47	134.17
0	0	0	6.8935	9.0167	0	2.188	16.364	25.481	45.266	28.182	59.078	72.399	81.004	85.311	78.431	71.996	92.042	116.93	105.78	100.88	122.06	133.56	130.23	106.95	120.67	110.58	103.41	90.69	93.664	85.528	84.895	79.552	64.168	70.944	65.781	72.795	44.366	45.198	47.674	56.139	11.964	30.245	7.4789	18.763	15.226	11.148	12.028	0	26.781
0	0.70315	0	0.5798	3.8217	1.4126	6.0439	0	0	0	0	0	0	0	0	0	0	0	0	0	0	0	0	0	0	0	0	0	0	0	0	0	9.1937	12.205	12.733	20.751	40.325	49.74	56.961	58.252	67.26	82.163	61.809	72.343	68.859	66.485	78.684	80.973	87.279	96.6
2.0662	6.1457	0	0.31636	10.022	0	0	0	0	0	0	0	6.8084	42.836	44.498	66.292	106.07	107.54	119.81	112.76	82.146	89.98	108.26	92.368	115.92	110.71	116.24	138.53	156.34	145.19	147.3	154.93	132.64	188.38	197.35	200.02	181.94	189.32	220.2	209.68	208.96	200.16	221.56	205.98	205.81	213.15	205.67	186.19	206.03	212.04
0	2.6378	9.7232	0.13237	0	2.7631	0	0	0	0	0	0	0	0	0	0	0	0	6.7871	11.083	29.334	32.495	45.589	49.737	51.857	54.497	66.116	72.846	58.153	62.441	67.156	74.365	74.873	75.589	84.617	79.674	82.837	85.966	73.583	82.742	78.161	79.132	66.304	60.856	64.828	71.106	71.162	63.314	43.641	44.46
0	0	0	0	0.13056	10.932	3.858	6.6854	15.462	30.59	55.405	83.51	115.43	155.34	200.27	218.19	256.04	269.34	301.05	332.32	354.2	367.45	372.08	375.87	423.41	404.15	449.89	423.28	452.87	449.83	464.92	489.87	483.97	496.84	515.71	509.15	541.16	545.97	537.39	550.33	555.03	551.42	547.11	539.52	538.11	542.14	537.92	533.66	528.6	545.27
0	3.0593	2.1647	5.3894	0	8.191	0	0.52589	0	1.9863	0.022316	0	0	0	0	0	0	15.106	26.515	38.867	39.564	46.693	28.632	16.626	30.041	2.0209	6.3138	8.6653	15.668	0	0	0	0	0	0.32246	0	0	0	0	0	0	0	0	0	0	0	0	0.29141	0	0
0	0	0	0	21.375	123.65	264.31	496.18	745.04	974.19	1186.2	1491.2	1697.2	1678.3	2206.1	2347.5	2438.5	2676.2	2799.8	2951.9	2977.5	3101.7	3178.5	3214.7	3182.8	3226.3	3365	3246.3	3261.3	3248.8	3184.1	3238.4	3125.9	3126.7	3035.2	3120.1	3068.6	3114.4	3234.3	3086.5	2945.7	3042.9	2923.3	2785.1	3066.2	3092.2	3020.3	3033.9	3091.6	3030.5
6.4495	8.0825	1.4846	6.6419	0	0	0	0	5.0957	11.115	23.326	40.425	55.231	82.826	106.09	117.97	132.79	129.01	166.8	182.23	183.31	197.08	203.51	213.47	195.69	211.32	210.14	226.56	213	232.72	238.98	247.35	240.01	258.5	257.07	246.29	266.09	242.86	271.83	280.74	303.26	289.02	303.89	302.5	307.19	307.53	302.15	320.21	306.6	338.58
0	0.055512	0	0	9.1022	0	3.636	0.23122	16.512	0	0.23474	0	3.3043	0	0	0	0	0	0	0	0	0	0	0	0	0	0	0	0	0	0	0	0	0	0	0	0	0	3.7415	24.201	37.087	44.428	48.559	74.789	96.906	124.61	141.31	138.1	175.66	165.4
0	0	0	14.31	16.727	27.996	43.1	54.333	48.03	111.45	133.1	149.91	162.03	185.57	204.2	208.78	223.23	228.58	252.12	257.91	268.67	288.8	293.87	298.68	295.38	318.12	317.82	357.91	372.5	407.51	427.6	447.69	476.24	498.88	535.31	581.44	601.27	624.24	656.6	699.15	700.03	716.54	741.2	763.6	765.53	795.49	781.34	810.2	789.24	804.76
10.917	4.982	2.7811	0	0	0	0	3.7879	6.8992	1.7485	7.7772	0	0	0	0	0	0	0	0	0	0	0	0	0	0	0	0	0	0	0	4.6791	15.517	39.978	59.749	92.813	139.09	186.93	192.91	232.74	232.35	268.94	308.24	320.37	356.8	350.06	357.98	359.99	377.33	420.87	432.41
0	0	0	4.0476	5.1855	0.56213	0.56474	6.1617	6.8388	15.221	20.198	37.592	48.635	59.979	77.622	82.38	83.375	99.033	120.63	108.37	127.47	123.11	138.11	136.89	130.3	147.58	162.96	186.73	205.55	216.68	252.25	301.73	312.73	328.23	361.16	389.72	439.64	459.05	492.7	529.08	556.67	543.2	543.52	550.08	566.67	575.37	580.27	569.3	576.96	580.49
0	0	5.9812	8.0951	7.7245	0.74997	0	0	0	0	0	0	0	0	0	0	0	0	0	0	0	0	0	0	0	0	0	0	0	0	0	0	0	0	0	0	0	0	0	0	0	0	0	0	0	0	0	0	0	0
1.8498	7.2855	1.5465	0	0	0.56769	0	0	0	0	0	4.2487	7.9837	9.5666	15.683	24.452	29.773	26.272	29.213	37.947	50.928	47.526	59.609	65.037	76.083	74.125	78.437	83.897	85.668	88.563	87.378	93.921	93.47	81.15	101.45	105.56	121.89	126.29	116.07	117.59	119.99	131.98	135.55	122.39	129.9	139.88	128.59	155.43	135.55	145.47
0	0	0	0	14.785	27.46	26.944	45.05	75.869	117.21	139.95	196.66	215.24	276.45	297.04	343.76	398.06	441.91	503.73	526.18	566.47	599.67	791.32	629.13	646.41	654.57	690.55	703.91	759.76	763.77	787.76	903.56	938.67	953.7	1008.7	1021.3	1101.7	1069.6	1129.2	1149.6	1147.3	1240.8	1200.4	1220.5	1220.4	1239.5	1212	1203.7	1258.7	1245.7
0	0	0	0	0	10.333	30.963	109.81	182.01	282.52	427	551.87	675.23	793.72	695.92	743.38	1213.7	1279.5	1501.8	1585.4	1671.1	1788.7	1838.5	1861	1930.4	1950.1	2036	1991.6	2027.6	2035.1	2047.9	2121.5	2174.7	2147.4	2155.8	2119	2120.8	2189.4	2093.1	2086.8	2113.5	2065.2	2045.4	2101.6	2136.8	2081	2016.9	2044.5	1935.5	2037.3
3.748	0.45738	0	6.4546	1.6527	0	0	0	0	0	0	6.5059	9.4664	41.171	69.836	104.87	147.36	187.93	229.99	260.86	344.64	376.92	436.83	480.16	494.77	530.31	557.09	607.01	620.1	639.84	647	661.3	659.53	662.81	724.3	692.31	715.46	744.66	715.65	773.83	764.3	773.59	771.11	773.25	783.91	782.33	806.22	822.37	820.24	852.99
1.3947	0	2.4884	0	1.3559	0.76228	0.8987	0	0	0	0	0	0	0	0	0	0	0	0	0	0	0	0	0	0	0	0	0	0	0	0	0	0	0	0	0	0	0	0	0	0	0	0	0	0	0	0	0	0	0
0	0	0	5.5371	5.9235	0	13.475	10.973	46.059	69.83	133.17	174.09	227.55	300.31	370.83	425.4	476.07	561.93	609.76	644.83	702.72	660.44	708.06	762.25	788.26	827.25	820.72	821.18	829.01	858.39	856.7	873.53	810.82	884.75	859.23	885.28	835.86	883.13	878.84	818.25	884.07	867.32	880.19	867.37	860.69	854.66	852.24	854.25	859.13	855.02
0	0	0	0.79722	0	8.4638	9.5224	8.2442	11.587	13.122	29.257	34.517	49.027	54.445	65.508	71.553	85.118	82.17	94.59	109	110.19	125.23	120.97	134.09	126.96	135.78	138.78	142.05	146.96	146.13	145.73	157.43	181.19	218.13	242.91	264.22	298.41	292.22	333.25	348.54	362.04	386.95	410.92	426.03	415.93	439.13	438.68	428.47	451.88	451.57
6.2765	0	0	0	1.1998	2.5665	5.4513	0	14.214	6.5927	13.378	11.976	21.089	21.266	23.636	25.454	15.131	21.25	20.874	22.166	29.545	0	0	0	0	0	0	0	0	0	0	0	0	0	0	0	0	0	0	0	0	0	0	0	0	0	0	0	0	0
0	0	0	0	8.8471	19.416	37.154	59.867	93.116	131.39	144.35	181.05	201.2	261.02	278.14	295.75	328.9	341.14	384.77	403.8	425.72	422.27	425.31	438.39	441.67	446.35	451.08	486.86	470.44	482.18	473.58	450.63	457.93	440.42	477.13	476.78	463.49	468.92	478.32	468.84	461.7	474.61	469.8	480.41	496.97	494.88	500.39	493.62	513.63	488.37
0	0	0	4.3412	0	9.314	6.708	0	0	0	0	0	0	3.5579	0	0	0	0	4.1234	3.5917	1.9135	5.7181	1.7693	5.1771	0	6.5183	4.5547	20.735	18.6	26.709	20.794	23.101	28.729	41.377	38.452	41.764	54.02	59.334	63.348	61.607	64.456	71.156	65.125	67.421	63.423	65.403	72.785	74.14	81.9	83.221
0	0	0	52.148	69.083	84.997	119.95	168.91	260.8	256.67	277	354.27	351.27	386.06	470.51	456.82	486.77	515.96	495.04	554.49	609.15	645.34	654.9	710.34	757.4	761.54	785.24	760.52	766.42	730.09	750.95	752.38	747.01	745.95	697.19	722.52	729.45	692.74	695.66	693.06	694.72	715.03	711.43	713.23	679.38	669.59	677.43	671.06	619.74	636.02
0	0	0	0	7.1905	9.4348	20.413	31.857	32.791	36.401	38.512	49.087	48.37	45.651	64.691	62.12	65.442	81.948	83.784	93.245	74.85	57.345	55.713	66.525	86.557	96.399	110.11	142.31	169.29	191.61	237.89	287.59	320.71	378.4	374.24	457.52	496.49	546.92	572.92	632.97	677.89	789.45	763.59	825.64	836.27	868.94	921.77	918.57	903.38	922.65
0	1.2885	0	1.8021	2.7457	6.5405	10.397	16.692	14.735	8.1647	21.353	22.009	24.198	10.282	22.707	15.853	20.052	18.13	11.785	35.83	44.244	43.99	50.056	45.723	48.485	55.433	69.124	83.188	108.09	138.65	186.1	246.01	292.37	343.08	414.69	453	490.35	524.12	593.05	614.92	582.25	684.04	725.72	779.37	779.68	780.34	777.08	841.66	1053.3	1054
0	0.29225	0	20.95	1.7613	0	0	2.9188	23.558	41.908	81.599	115.17	152.74	201.67	242	302.12	347.87	397.13	434.18	493.35	542.42	575.86	613.51	594.82	615.44	627.45	644.69	655.94	646.61	683	638.27	655.77	796.29	677.55	812.06	807.55	834.64	836.82	898.34	819.89	897.07	899.63	748.58	706.31	710.71	706.37	693.91	702.08	688.65	688.56
0	4.9828	0	0.61771	0	1.7164	9.9608	17.319	21.736	17.095	40.719	40.733	30.91	52.573	72.291	94.21	120.44	140.43	169.41	281.2	297.68	322	328.03	339.76	345.73	382.19	391.28	382.66	354.11	360.56	373.66	378.8	400.98	408.35	396.55	412.37	424.2	420.86	443.34	435.82	404.41	431.83	437.46	432.75	425.54	438.89	427.99	427.14	435.42	463.74
0	0	0	5.0957	5.9208	13.471	2.9598	14.373	12.614	14.394	19.646	16.585	25.845	27.609	16.72	15.879	21.673	23.44	19.026	22.838	19.731	22.75	34.771	28.742	16.086	32.917	34.473	42.154	62.769	51.391	42.241	49.898	49.918	61.682	74.737	91.225	90.254	88.614	108.45	129	143.71	139.31	153.58	156.22	175.94	191.02	200.79	209.83	203.56	138.69
0	0	0	2.1312	0.84859	2.7011	15.408	7.3818	7.974	30.678	19.967	26.924	28.887	38.623	47.673	63.311	65.633	83.615	94.084	105.45	152.1	148.39	153.08	144.27	139.54	155.55	147.43	152.18	154.75	152.46	150.9	171.58	161.68	168.19	177.95	174.5	169.9	150.48	163.8	148.58	158.39	136.3	145.9	140.71	141.76	137.83	134.68	145.16	144.96	152.58
0	1.0896	4.7709	1.9243	0	0	0.81543	31.606	37.324	51.687	68.972	102.81	142.26	169.39	189.61	210.53	242.58	267.82	287.8	314.93	310.44	326.55	338.49	342.43	343.1	301.12	380.11	361.67	379.85	376.49	398.42	392.08	406	409.57	424.28	419.51	432.61	435.29	423.09	431.4	376.19	403.87	411.34	390.01	412.7	410.45	414.15	415.56	408.99	395.2
0	0	0	0.37398	6.306	4.8549	7.63	6.1328	0	0	0	0	0.37213	0	0	0	0	0	0	0	0	0	0	0	0	0	0	0	0	0	0	0	0	0	0	0	0	0	0	0	0	0	0	0	0	0	0	0	0	0
0	1.4635	0	0	0	0	12.296	56.291	108	190.35	297.44	401.53	534.3	706.06	803.15	952.95	1118.2	1241.2	1355.5	1469.2	1580.6	1693.9	1802.5	1944.2	2094.7	2126.3	2216.5	2232.8	2196.4	2221.1	2293.4	2261.1	2290.7	2347.3	2382.7	2339.4	2337.5	2371.7	2347.6	2326.8	2269.3	2245.7	2315.2	2268.4	2154.6	2226.4	2203.3	2133.1	2123.5	2066.2
0	0	0	9.1077	17.571	16.052	0	34.535	51.404	86.554	100.17	115.65	155.68	214.44	230.04	276.38	335.67	376.17	403.36	414.12	437.25	451.66	476.11	467.65	457.85	466.48	518.7	353.67	376.24	384.11	536.18	565.04	560.97	597.05	601.78	622.55	655.03	635.86	653.04	669.04	703.74	701.98	714.87	752.5	737.25	735.16	726.58	743.07	751.29	781.91
9.6637	0	0	3.2835	0.20394	1.5999	0	0	0	0	0	0	0	0	0	0	0	0	0	0	0	0	14.686	7.0602	17.64	10.15	31.017	57.108	48.313	45.348	43.427	47.127	61.354	60.938	68.233	37.55	42.646	80.443	63.434	74.302	58.741	49.652	61.163	55.868	51.37	68.425	75.203	75.253	80.977	61.978
16.839	0	0	0	0	0	0	0	0	7.4804	2.6039	33.933	44.417	56.835	80.173	101.56	100.66	101.87	120.52	127.97	145.21	149.95	174.59	178.77	176.26	177.2	173.39	172.49	166.59	180.05	176	187.55	174.57	174.3	175.69	179.37	164.79	174.82	162.69	170.28	176.93	153.98	150.18	147.99	157.88	145.23	141.55	137.18	133.73	138.5
0	0	0	6.5839	3.0495	4.1502	6.4148	8.3007	11.796	0	0	0	4.5068	0	2.7924	0	0	0	0	3.0353	0	0	0	0	0	0	0	0	0	0	0	0	0	0	0	0	0	0	0	0	0	0	0	0	0	0	0	11.298	0	13.841
0	0	0	0.86688	5.8348	3.073	10.107	32.836	57.139	87.79	128.09	173.32	208.93	238.96	302.53	316.41	358.74	402.5	427.37	447.67	486.94	476.68	531.11	544.48	576.71	610.68	648.37	676.1	704.77	727.14	843.79	872.12	914.56	954.44	1035.5	1105.9	1146.2	1200.3	1252.4	1290.2	1382.4	1440.2	1511.9	1477.9	1507.9	1406.1	1486	1443.6	1528.7	1516.5
0	0	0	0	1.1608	3.907	9.4985	36.977	42.483	68.128	105.91	149.67	163.72	215.97	231.09	256.99	283.51	294.14	325.46	309.38	317.64	337.42	334.23	343.33	379.1	374.07	401.01	398.92	408.74	403.98	489.54	473.3	486.74	475.12	479.01	468.53	469.49	455.33	424.43	427.09	374.94	357.99	349.08	358.42	339.04	331.89	329.36	334.59	336.52	356.91
0	4.0865	1.7551	6.1704	2.2694	4.992	0	0	0	0	0	0	0	0	0	0	0	0	0	0	0	0	0	0	0	0	0	0	0	0	0	0	0	0	0	0	0	0	0	0	0	0	0	3.1978	0	0	0	0	0	7.8434
0	0	0	7.0774	16.963	16.352	38.723	60.99	110.48	203.98	289.88	511.39	645.53	771.15	879.32	1012.1	1188.3	1270.5	1433.6	1515.4	1530	1501.8	1692.5	1731.2	1795.5	1757.5	1805.8	1910.3	1919.6	1913.5	1998.4	2010.9	2087.3	2101.8	2244.2	2245.6	2252.4	2279.6	2337.7	2372.7	2354.8	2466.5	2431	2459.2	2476.4	2503.6	2522.4	2530.3	2509.3	2537.6
0	0	0	0.63409	5.9661	2.1388	6.3386	5.1737	6.4602	0	0	0	0	0	1.1473	0	0	0	0	2.3365	0	0	0	0	0	0	0	0	0	0	0	0.81003	0	0	0	0	0	0	0	0	0	0	0	0	0	0	0	0	0	0
0	2.8328	0	0	1.1646	2.5066	2.023	0	0	0	0	0	0	0	0	0	0	0	0	0	0	0	0	0	0	0	0	0	0	0	0	0	0	0	0	0	0	0	0	0	0	7.3519	0	0	0	3.1759	3.2144	7.1335	22.871	21.416
0	0	0	7.1655	2.442	0	12.121	30.202	50.179	95.308	167.69	253.95	345.17	422.39	535.9	618.52	713.37	808.6	957.71	998.35	1114.1	1194.3	1250.7	1282.8	1340.4	1447.3	1531.3	1602.3	1726.6	1807.7	1958.8	2101.7	2162.5	2193.8	2335.2	2434	2467.6	2615.3	2625.1	2660.8	2791.3	2861.7	2925	2918.8	3032.3	2957.2	3073.6	3083.6	3102.6	3136.7
1.9996	12.512	7.4015	2.9049	1.0559	0	0	0	0	0	0	0	0	0	0	0	0	0	0	0	0	0	0	0	0	0	0	0	0	0	0	0	0	0	0	0	0	0	0	0	0	0	0	0	0	8.0996	26.651	42.662	56.525	70.91
0.21435	0	0	0	4.5538	0	6.2172	0	0	0	0	0	0	0	0	0	0	0	0	0	0	0	76.066	13.106	0	0	0	0	0	0	0	0	0	0	0	0	0	0	0	0	0	0	0	0	0	0	0	0	0	0
0	0	0	0	7.936	9.3486	17.327	9.637	7.0157	11.278	1.1997	0	0	0	0	0	0	0	0	0	0	0	0	0	0	0	0	0	0	0	0	0	0	0	0	0	0	0	0	0	0	0	0	0	0	0	0	0	0	0
0	0	0	0	4.463	7.0717	27.966	59.459	92.634	157.44	245.95	302.49	385.5	496.45	574.34	635.05	724.42	772.04	824.77	872.69	919.32	1093.1	1259.7	1035.5	1057.6	1087.3	1182.6	1133.3	1241.6	1227.4	1216.1	1283.6	1325.1	1398.7	1478.8	1511.7	1489.7	1512.3	1518.7	1593.6	1544.4	1563.6	1545.7	1540.6	1614.8	1588.5	1556.4	1582.8	1610.8	1629.6
0	5.7663	5.8914	0	8.3598	4.5911	0	0	0	0	4.1737	0	9.0805	11.751	14.588	10.564	0	0	0	4.5952	6.3663	0	0	6.9215	2.5726	11.393	22.307	24.797	29.025	35.196	45.568	45.66	59.815	55.444	65.132	59.567	61.361	63.874	57.321	67.708	55.687	48.49	42.04	44.202	48.087	58.215	46.956	48.597	46.992	51.446
0	0	0	0	3.1801	3.7167	0.63258	12.876	4.2838	3.1953	0	0	0	0	0	0	0	0.94075	6.0755	0	0	0	0	0	0	0	0	0	0	0	0	0	0	0	0	0	0	0	0	0	0	0	0	0	0	0	0	0	0	0
1.008	0.045476	9.8379	0	0	0	0	0	0.68161	0	0	0	0	0	0	0	0	0	0	0	0	0	0	0	0	0	0	5.6015	30.056	39.544	63.803	76.382	125.24	140.92	161.44	184.13	194.26	196.38	201.89	215.87	238.21	265.41	240.35	248.63	257.21	240.46	274.43	261.58	262.33	251.52
0	0	0	0	11.663	14.706	22.664	20.115	12.315	7.1406	2.4582	3.2924	14.519	0	0.14818	13.211	0	0	5.1852	9.479	0	0	0	0	0	0	0	0	0	0	0	0	0	0	0	0	0	0	0	0	0	0	0	0	0	0	0	0	0	0
0	15.544	0	0	15.144	0	3.1318	0	2.9716	6.9778	0	0	0	0	0	0	0	0	0	0	0	0	0	0	0	0	0	0	0	0	0	0	0	0	0	0	0	0	0	0	0	0	0	0	0	0	0	0	0	0
8.5734	9.8324	0	2.1497	0	0	0	0	0	0	0	0	0	0	0	0	0	0	0	0	0	0	0	0	0	0	0	0	0	0	0	0	0	0	0	0	0	0	0	0	0	0	0	0	0	0	0	0	0	0
0	0	0	0	9.1757	28.817	32.868	50.099	76.055	67.104	60.546	99.061	145.04	137.64	214.89	206.82	291.47	257.08	265.76	304.47	313.47	334.45	340.28	354.66	353.08	365.76	355.83	359.93	383.22	402.89	405.32	412.72	435.86	437.16	453.9	421.19	434.16	436.88	443.51	472.16	464.03	457.55	473.79	472.38	493.46	486.29	493.04	383.92	382.98	391.38
0	0	0.78776	5.4267	7.3375	1.6392	3.3632	22.437	43.517	64.932	79.249	113.18	147.83	186.5	207.43	264.25	281.66	294.38	327.11	338.04	348.11	337.95	369.13	369.42	397.47	398.43	446.07	428.22	445.41	440.5	438.69	463.41	490.8	465.35	482.49	484.2	481.87	479.55	474.33	477.21	460.81	482.33	464.94	453.3	431.14	429.63	439.01	419.24	419.73	426.99
6.2483	5.3571	0	5.4537	2.1804	1.5627	0	0	0	0	0.83861	0	0	4.4153	4.3862	24.033	27.649	33.206	59.283	68.15	80.809	75.872	96.408	104.21	100.27	110.79	125.55	146.88	158.78	173.54	158.17	169.08	150.25	180.16	194.71	215.6	223.09	210.59	246.36	232.89	248.58	238.54	246.91	261.57	258.96	269.53	265.04	269.83	251.18	253.66
0	0	0	0	18.367	3.0237	4.404	8.6209	17.152	12.538	8.417	7.1753	5.4697	2.9468	22.985	13.272	11.526	0	19.667	0	21.551	15.308	13.32	22.938	9.439	17.843	4.5616	14.993	0	7.3655	0	0	0	0	0	0	0	0	0	0	0	0	0	0	0	0	0	0	0	0
0	0	0	0	12.144	9.6673	4.8483	0	0	0	0	0	0	0	0	0	0	0	0	0	0	0	0	0	0	0	0	0	0	0	0	0	0	0	0	0	0	0	0	0	0	0	0	0	0	0	0	0	0	0
0	11.223	0	5.8608	7.9604	0	0	0	0	0	19.358	24.155	27.206	42.584	45.504	68.958	84.99	122.87	128.47	143.45	144.54	168.36	188.63	189.99	194.84	194.55	207.32	220.33	230.86	218.49	213.09	182.92	178.62	162.2	195.9	200.33	191.84	188.72	195.84	209.17	204.46	188.83	208.6	210.69	216.14	191.03	195.52	184.43	196.39	212.15
0	0	0	0	3.2836	26.658	71.248	140.47	240.62	379.09	513.22	695.47	839.38	1058.9	1210.4	1372.7	1503.1	1677.8	1726.6	1886	1894.9	1955.7	2036.8	2156.2	2156	2116.1	2235.5	2152.2	1860.4	2145.7	2148.7	2198.9	1907.9	2265.3	2248.3	2208.2	2204.2	2088.4	2082.6	2096	1990.5	2057.8	1997.8	2016.4	2060.9	2049.7	2074.6	2038.9	2010.6	1981.3
0	0	0	0	5.5144	7.2748	10.025	14.994	17.977	14.596	15.994	0	0	0	0	0.84909	8.393	20.261	7.835	18.034	30.761	24.22	26.161	16.567	22.609	30.43	48.615	58.512	94.41	109.24	159.01	180.97	231.29	215.31	316.17	346.87	403.68	417.79	441.24	507.3	515.92	552.16	570.48	584.97	651.55	649.11	646.61	664.65	659.06	682.47
0	0	0	0	14.571	29.513	9.2149	0	0	17.182	0	0	0	0	0	0	0	0	0	0	0	0	0	0	0	0	0	0	0	8.6384	42.301	98.987	166.01	45.49	0	163.63	244.84	215.27	202	329.52	323.26	360.91	357.43	354.66	411.68	376.16	378.11	430.87	429.64	416.28
0	0	7.4039	0	15.12	52.878	12.173	24.028	39.538	31.331	48.455	46.544	67.266	82.364	100.89	100.81	95.997	102.18	123.63	135.83	150.28	148.92	123.03	145.85	129.23	164	157.14	151.06	149.36	155.98	106.63	119.21	139.55	141.14	137.38	112.05	114.25	101.21	93.732	102.14	87.901	74.549	54.657	51.649	60.789	52.235	45.633	28.44	45.169	47.46
0	0	0	8.1802	7.875	13.78	1.7145	9.0047	5.4778	2.5093	10.962	6.7966	1.0405	0	0	0	0	0	0	0	0	0	0	0	0	0	0	0	0	0	0	0	8.0882	0	11.843	0	2.3234	0	0	5.8919	7.1262	4.891	12.875	3.4504	10.41	0	0	0	0	1.2506
0	0	8.7454	3.1163	0.079584	13.629	5.8088	3.8386	0.71023	0	0	0	0	0	2.0753	2.6083	1.1272	5.2373	0.54978	0	0	0	0	0	0	0	0	0	0	0	0	0	0	0	0	0	0	0	0	0	0	0	0	0	0	0	0	0	0	0
0	2.9756	1.0788	2.3719	0	0	0	4.5464	0	0	0	0	0	0	0	0	0	0	0	0	0	0	0	0	0	0	0	0	0	0	0	0	0	0	0	0	0	2.8773	0	0	0	12.314	11.071	8.539	26.151	23.02	26.44	23.788	26.099	15.774
0	0	0	5.5871	3.0157	4.4241	0	0	0	0	0	0	0	0	0	0	0	0	0	0	0	0	0	0	0	0	0	0	0	0	0	0	0	0	0	0	0	0	0	0	0	0	0	0	0	0	0	0	0	0
0	0.86072	0.78799	3.5404	2.8019	1.2708	1.6123	0.43735	5.5924	2.7313	20.237	30.384	44.118	54.894	90.977	125	158.72	170.21	192.61	216.71	220.74	223.02	261.31	271.49	266.73	287.79	303.4	297.49	304.23	300.09	303.22	324.84	316.78	320.21	321.73	331.26	342.01	365.33	346.34	339.45	339.92	328.6	308.87	331.92	345.56	330.69	334.69	331.42	346.53	324.71
0	0	2.6229	6.4872	6.5646	0.99918	4.9387	10.549	15.525	17.64	7.5497	0	0	0	6.8408	8.489	3.8245	8.6517	0.23947	5.0055	11.634	4.2256	6.9626	0	0	3.3387	11.714	2.9867	24.104	5.4107	33.852	19.815	19.325	6.1246	20.19	21.959	18.255	22.068	20.631	30.851	39.519	35.839	32.065	37.31	30.406	33.307	20.741	18.487	0.98194	4.5642
0	0	0	11.626	37.166	65.043	117.99	175.6	129.32	223.03	235.62	240.12	233.01	288.25	304.87	317.17	329.51	350.67	358.85	276.69	377.2	370.75	364.37	406.02	385.53	388.62	348.6	316.76	293.81	300.65	274.34	335.81	284.03	281.9	277.86	259.06	284.16	259.69	276.07	274.18	279.71	257.4	240.4	229.12	236.86	220.87	218.01	223.64	214.47	204.47
0	0	0	3.0705	17.458	22.072	18.47	18.864	37.992	40.592	54.275	71.566	87.909	98.117	122.48	114.42	114.16	133.77	138.49	151.55	147.49	142.06	133.92	143.85	156.37	170.5	168.83	171.75	173.4	166.13	176.48	177.68	157.89	157.28	130.96	147.9	130.03	137.23	128.59	124.03	114.9	110.62	117.71	109	93.114	94.52	87.797	85.988	76.499	73.784
0	0	0	1.5901	0	15.351	26.736	53.903	87.381	136.49	203.91	290.34	371.7	445.56	500.51	571.08	613.76	703.09	754.95	781.47	789.45	815.77	860.29	872.38	912.75	921.49	941.38	938.82	901.43	906.57	939.42	965.07	922.04	915.36	926.51	920.77	930.09	924.71	920.65	906.73	896.19	884.91	886.97	884.86	894.88	894.52	876.2	889.69	859.83	885.45
0	0	0	3.6133	5.825	25.981	1.1262	20.934	30.566	37.944	79.211	84.136	110.77	153.34	126.76	158.5	174.77	188.49	254.87	291.6	266.51	256	262.81	269.29	253.51	264.95	265.81	280.73	287.1	287.21	275.36	281.77	257.9	270.89	285.24	309.92	303.68	296.61	348.09	342.84	357.51	351.55	352.43	389.14	394.92	383.07	386.18	381.74	410.9	400.58
0	1.1467	0	0	14.614	18.592	10.81	10.787	9.9118	7.5208	3.6404	14.989	3.4782	0	0	0	0	0	0	0	0	0	0	0	0	0	0	0	0	0	0	0	0	0	0	0	0	0	0	0	0	0	0	0	0	0	0	0	0	0
0	0	0	15.935	3.6022	10.637	8.7707	15.387	21.541	33.294	75.481	113.52	177.08	229.75	294.72	319.62	360.61	388.98	441.29	476.16	490.66	486.54	523.19	531.17	570.48	568.97	595.71	606.52	598.41	620.69	623.06	616.83	627.06	619.6	609.58	602.41	609.75	634.82	608.76	598.07	611.5	579.04	586.76	587.85	571.71	547.17	556.43	538.81	531.63	528.38
0	22.542	16.697	13.169	9.025	21.745	38.448	67.803	118.23	215.43	337.71	437.19	568.65	757.46	902.38	1177.4	1322.2	1427.7	1598.3	1740.5	1841.8	1903.3	1964	2041.6	2090.4	2018.1	2105.8	2197.6	2246.8	2225.1	2173	2254.8	2334.6	2277.1	2279.4	2289	2338.2	2288.6	2394.6	2498.2	2459.9	2502.5	2453.1	2422.4	2349.5	2353.4	2457.3	2427.5	2442.2	2419.6
0.22732	0	0	0	14.806	0	5.8256	29.342	71.199	140.56	266.15	367.79	495.24	620.65	801.28	931.42	1056.8	1192.5	1310.1	1436.6	1560.2	1672.5	1668.1	1818.2	1882.7	1945.4	2043.4	2100.6	2149.9	2244.8	2324.1	2345.4	2418.7	2431	2437.8	2404.7	2451	2496.7	2519.8	2513.7	2513.3	2511.7	2541.2	2534.9	2598.7	2512.7	2720.2	2667.7	2703.7	2677.6
0	0	0	3.4854	15.79	13.624	0.96387	12.085	1.9632	10.836	0.05157	0	2.2196	5.4443	4.6401	6.8783	13.581	29.277	34.784	49.552	63.624	80.084	80.245	85.919	96.384	102.46	85.607	86.831	103.25	102.8	104.97	107.12	109.29	114.85	113.99	111.7	108.65	96.903	103.84	85.95	94.645	83.994	91.422	81.687	92.687	89.678	87.142	69.521	87.658	99.456
0	0	1.8352	0	11.256	0.92018	10.192	1.8992	14.772	7.1888	7.3353	0	0	2.3426	0	0	0	0	0	0	0	0	0	0	0	0.85469	47.125	108.64	172.7	236	378.9	505.73	640.11	799.06	894	1046.4	1125.3	1264.7	1374.6	1433	1442.5	1549.8	1620.9	1631.3	1677.9	1702.1	1734.1	1860	1811.9	1853.2
0	0	0	2.5862	0	5.5015	7.2229	18.672	27.55	41.759	45.032	79.48	101.13	136.26	143.27	174.05	180.87	203.23	229.72	231.16	246.46	251.14	259.2	269.79	255.95	283.69	271.5	298.81	297.99	294.93	289.17	333.73	321.92	328.06	357.49	351.35	357.26	355.9	365.81	368.74	368.94	397.67	396.14	386.96	398.44	409.16	397.55	406.91	373.66	375.15
0	0	4.507	0	0	8.5114	66.189	91.942	117.48	169.62	249.95	306.88	377.78	414.13	478.08	470.22	506.09	545.26	596.79	634.6	672.11	761.11	807.15	842	858.25	808.04	831.71	838.04	859.38	834	796.04	832.47	822.24	826.15	798.5	825.29	834.36	888.98	972.6	977.59	978.83	1001.3	1038.6	1051.1	1048.4	1059.4	1086	1141.4	1141.1	1216.8
7.3383	0	3.162	0	0	0	11.155	53.083	124.26	168.61	244.65	326.8	417.83	464.07	562.26	661.8	717.75	773.06	874.43	883.54	975.28	1012.5	1041.4	1065.1	1028.6	1100.4	1123.7	1116.3	1119.7	1134.7	1108	1094.9	1118.3	1111.2	1143.2	1126.8	1116.9	1115.6	1094.8	1114.9	1063.6	1063.5	1071.2	1059.5	1056.7	1065.7	1050.5	1065.9	1028.2	1063.1
20.504	6.0301	3.215	0	0	0	0	0	0	0	0	0	0	0	0	0	0	0	0	0	0	0	0	0	0	0	0	0	0	0	0	0	0	0	0	0	0	0	0	0	0	0	0	0	0	0	0	0	0	0
0	0	3.8078	0	0	6.7566	4.3719	0	1.8252	0	0	0	0	0	0	0	0	0	0	0	0	0	0	0	0	0	0	0	0	0	0	0	0	0	0	0	0	1.6464	32.926	31.364	41.211	61.47	52.643	83.41	101.21	110.83	120.04	112.05	135.14	143.54
0	0	0	0	25.194	34.508	25.844	28.249	32.538	56.923	56.582	70.17	63.841	85.74	93.597	105.36	89.694	92.045	99.676	118.88	100.44	106.09	119.54	115.53	103.46	108.14	126	134.83	152.96	189.19	212.93	235.23	253.94	276.22	288.49	330.61	336.15	357.16	381.13	397.53	392.4	416.85	397.13	435.96	400.7	440.35	487.35	442.67	446.35	451.09
0	0	0	0	1.9817	7.2392	6.882	6.1984	9.4018	9.5116	8.6826	0.29768	2.8012	0	14.613	20.221	16.112	11.173	10.408	12.109	8.1664	23.33	9.1563	7.2436	4.2178	0	19.481	22.018	30.921	47.061	54.985	90.358	104.63	126.1	158.11	174.46	233.41	271.85	297.15	310.66	324.1	361.97	357.16	370.06	382.89	397.5	406.47	393.74	405.03	439.89
0	0	0	0	0	12.98	29.344	77.036	157.09	243.78	385.52	539.91	684.22	832.87	1007.9	1183.2	1266.8	1344.1	1460.8	1538	1676.1	1849.5	1822.5	1896.4	1980.1	2014.1	2126.8	2078.6	2127	2177.6	1998.5	2190.1	2250.4	2116.5	2160.2	2001.4	2124.4	2149.4	2080.4	2076.9	2039.6	2036	2028.9	2054.9	2034.7	2038.4	2047.2	2020.1	1992.2	2022.9
0	0	0	0	26.042	10.054	11.748	17.146	28.433	38.186	51.797	69.054	78.416	115.99	110.53	136.5	142.22	179.64	194.86	219.14	245.4	238.18	254.8	250.44	268.13	282.21	264.24	262.12	271.05	278.88	293.05	330.16	352.09	394.49	413.79	412.51	458.78	487.74	506.77	532.61	551.9	566.12	582.42	596.82	618.85	644.99	626.72	642.81	669.1	670.57
0	0	0	8.8826	4.9262	8.0081	10.332	19.637	22.111	29.324	37.034	34.325	45.661	59.523	85.05	90.508	89.121	85.584	91.896	108.69	111.29	105.78	114.15	115.72	121.98	152.14	226.54	278.82	373.06	473.95	592.36	711.65	855.1	961.9	1108	1220.8	1331.5	1483.3	1540.5	1679.5	1756	1858.1	1979.9	2007.4	2074.5	2106.3	2080	2151.3	2137.1	2197.5
0	4.2958	0	10.338	2.1643	5.6622	1.7158	19.842	16.768	13.025	0	0	0	1.5765	21.261	13.345	19.521	42.323	56.078	56.96	41.368	52.43	33.589	54.68	85.536	93.771	81.512	91.546	76.798	81.352	84.951	80.079	60.742	61.146	52.749	55.952	46.161	42.569	27.343	19.434	21.109	8.2224	17.419	10.251	0	0	0	3.1225	0	0
0	2.874	0	2.0454	2.2103	4.7248	0	0	4.645	0	5.7934	0	2.8244	2.9193	16.906	10.6	9.3603	19.3	7.3339	20.137	43.249	24.309	23.432	25.187	32.41	38.079	30.094	58.609	39.756	48.35	47.857	42.138	68.054	71.365	74.433	79.983	96.285	124.88	120.73	119.58	128.49	133.07	145.25	163.92	144.67	163.57	171.93	164.23	169.68	157.87
19.254	0	0	0	0.85495	0	3.3732	12.488	24.651	35.072	42.001	59.453	66.75	82.962	100.29	129.21	132.13	18.348	12.321	13.461	22.324	29.08	39.847	35.498	16.468	7.6701	19.588	28.889	47.364	47.394	57.065	53.164	69.799	69.52	73.927	82.511	100.99	78.022	89.125	80.671	93.473	93.461	102.34	74.873	78.557	68.292	83.842	90.543	83.568	82.163
0	0	0	0	0	9.2482	12.562	13.872	14.962	14.904	15.536	8.8448	24.06	16.719	37.667	20.906	21.744	5.3581	10.018	18.726	21.434	30.677	18.2	23.486	32.166	26.413	64.269	61.996	71.533	71.513	86.698	115.07	129.23	139.09	164.2	185.18	211.79	238.95	266.69	239.84	243.56	255.47	234.65	247.34	279.81	260.54	281.68	283.52	269.43	273.59
0	2.3889	0	8.9916	9.0769	0	0	0	0	3.3396	0	0	0	0	0	0	0	0	0	0	0	0	0	0	0	0	0	0	0	0	0	0	0	0	0	0	0	0	0	0	0	0	0	0	0	0	0	0	0	0
0	0	0	6.0927	9.9123	9.958	13.117	9.8323	16.954	20.14	28.463	34.032	34.918	51.667	46.74	44.415	51.159	55.587	59.473	54.403	50.683	54.371	64.056	59.163	66.939	80.015	98.98	113.06	169.79	203.59	222.11	270	301.34	336.13	393.2	407.54	480.01	502.43	535.41	552.99	592.53	604.66	625.71	640.49	649.26	667.65	698.61	673.81	720.85	719.71
0	0	0	0	6.8144	18.418	27.697	27.257	86.308	118.01	164.29	230.67	295.93	341.54	416.03	469.04	493.29	592.13	644.6	711.72	706.49	729.05	796.09	768.16	805.49	826.29	819.16	835.5	801.11	802.36	836.58	853.57	892.34	863.13	908.39	941.8	931.37	938.1	947.85	954.97	955.44	965.36	931.39	970.11	957.06	956.58	945.89	950.48	945.32	935.68
0	0.90314	0	0	5.7468	3.238	3.1198	6.0304	31.924	44.52	58.608	95.323	99.447	137.55	159.63	205.54	227.61	249.26	269.77	310.44	311.42	341.12	335.9	366.7	361.96	382.95	383.57	381.27	378.33	362.7	375.78	382.28	400.91	419.96	402.22	411.22	410.72	412.09	402.26	407.21	380.54	387.7	391.41	370.14	364.88	356.59	374.08	361.27	358.04	360.73
0	0	0	0	3.5794	7.2245	16.974	56.202	124.28	203.55	317.61	437.39	564.85	728	866.08	1053.5	1165.7	1304.7	1489.6	1659.5	1851.9	1926.8	2040	2144	2195.8	2214.3	2118.8	2296.6	2392.8	1977.8	1934	2397.3	2276	2292.5	2284.9	2287.4	2322.9	2323.8	2234.4	2259.5	2236.9	2323.3	2284.6	2333.4	2292.5	2203	2182.4	2186.6	2239.7	2260.8
0	0	0	0	8.5575	9.2265	20.718	18.185	37.823	36.369	50.384	43.763	43.979	47.793	56.037	57.355	46.071	52.126	46.276	60.738	57.019	71.132	39.004	44.537	53.521	46.502	33.744	48.803	15.782	14.57	22.973	18.643	29.666	33.014	32.983	27.638	54.632	54.757	55.163	51.926	35.501	42.44	49.071	53.243	43.181	52.399	62.913	65.782	84.686	85.599
0	5.9363	0	0	7.8884	0	0	0	0	0	0	0	0	0	0	0	0	0	0	0	0	0	0	0	0	0	0	0	0	0	0	0	0	0	0	0	0	0	0	0	0	0	0	0	0	0	0	0	0	0
3.9242	8.8216	17.353	11.663	0	0	0	0	0	0	0	0	0	1.5953	18.457	13.957	13.065	94.813	100.97	128.97	128.7	169.25	133.61	161.62	159.5	164.59	182.49	184.55	209.28	212.28	180.75	220.2	224.5	251.15	233.09	230.9	238.01	260.27	238.09	222.67	221.26	206.75	186.71	190.91	167.75	177.8	161.39	165.64	134.86	170.63
0	0	1.5522	0	0	2.598	14.896	19.494	19.413	23.984	32.922	41.306	34.183	49.291	53.527	52.653	58.365	62.456	57.908	57.18	63.187	51.129	57.45	56.212	39.931	39.698	5.4019	2.2155	1.2539	0	0	0	0	0	15.473	3.6406	0	15.823	0	26.728	28.749	11.381	3.267	14.534	4.5089	12.686	2.4111	13.737	3.0984	1.821
0	0	0	0	5.2008	4.618	9.8706	0	1.7147	0	0	0	8.7672	0.39364	0	0	0	0	0	0	0	0	0	0	0	0	0	0	0	0	0	0	0	0	0	0	0	0	0	0	0	0	0	0	0	0	0	0	0	0
4.2396	0	0	0	6.4545	0.43646	6.334	1.8678	6.1244	5.0705	3.5425	0	0	0	2.2585	0	0	0	0	0	0	0	0	0	0	0	0	0	0	0	0	0	3.8577	25.228	35.861	32.21	38.427	48.898	15.151	0	0	0.015839	8.4781	0	0	0	0	0	0	0
0	0.28211	0.24647	5.3472	6.4616	0	3.3721	0	21.483	9.0626	18.243	9.2488	11.006	17.097	20.627	32.821	40.574	43.873	42.512	59.362	74.206	85.371	60.62	66.876	69.793	88.184	68.84	79.642	69.757	71.342	69.168	71.878	87.894	93.118	110.13	103.37	122.05	111.06	126.77	129.97	111.71	133.69	128.26	137.72	128.64	129.82	134.33	140.33	146.27	160.5
0	0	4.8937	0	5.7142	4.9763	0	0	6.6132	0.65826	1.0515	0	0	0	0	0	0	0	0	0	0	0	0	0	0	0	0	0	0	0	0	0	0	0	0	0	0	0	0	0	0	9.2427	34.421	33.118	27.622	37.266	56.941	81.104	62.772	99.292
0	0	0	0	25.052	44.109	78.499	122.72	193.33	289.15	349.59	470.03	550.04	627.49	692.58	758.44	833.29	810.65	893.18	950.93	917.38	904.45	1176.5	1045	1066.6	1082.9	1088.3	1125.6	1104.5	1130.4	1113.8	1146.9	1135.5	1146.2	1178.3	1191.6	1195.9	1235	1235.7	1221.6	1204.8	1263.8	1250.8	1264.4	1249.4	1232.2	1232.9	1260.7	1229.6	1233.2
0	0	0.53048	2.0032	4.2465	8.4216	3.0231	7.541	8.0701	0.58837	0	0	0	0	0	0	0	0	8.9494	0	2.279	0	3.3637	10.9	10.368	20.423	53.898	47.341	70.286	76.058	88.557	111.71	114.11	130.46	140.19	143.63	142.73	154.22	153.27	167.98	173.11	172.12	176.92	168.84	174.56	177.05	177.48	171.01	172.46	186.44
0	0	18.156	3.8241	2.9323	0	0	0	10.711	49.937	57.857	72.33	99.97	135.18	176.9	202.39	247.58	291.09	327.71	283.1	297.91	346.47	351.46	392.89	410.69	435.98	459.56	484.16	473.09	491.27	509.36	509.1	514.07	550.43	638.5	629.41	665.87	619.21	589.02	614.18	589.94	584.47	576.58	585.83	560.91	557.67	554.9	575.94	555.57	557.44
0	0	0	8.005	21.39	0	30.784	25.118	43.57	44.301	55.866	56.795	64.959	45.55	56.141	49.694	44.723	50.891	54.828	68.568	82.58	85.187	73.318	72.793	87.8	86.42	94.111	88.368	91.47	79.535	77.561	80.161	72.815	84.879	73.576	44.446	49.788	43.501	32.47	41.338	37.581	12.637	0	0	0	0	0	0	0	0
0	0	0	1.0835	0	11.483	10.641	7.2676	5.4823	9.6771	15.758	28.95	29.223	41.586	46.995	34.131	33.719	40.146	46.326	36.285	37.837	42.462	42.926	50.964	51.085	51.67	53.629	61.422	59.332	67.342	65.759	66.142	69.246	67.699	58.891	74.204	83.819	92.703	90.539	119.26	119.55	127.71	109.01	71.053	70.244	78.479	74.279	65.406	71.826	55.589
0	0	0	0	19.259	43.009	29.555	105.56	141.36	175.61	224.55	261.99	340.74	385.99	438.05	493.11	553.93	608	630.48	659.61	709.77	729.48	732.65	734.87	803.14	786.05	814.8	888.05	823.18	842.32	821.41	853.58	829.82	840.85	843.88	836.32	858.42	835.2	832.59	848.28	791.75	838.59	811.23	839.2	813.05	808.87	818.38	797.77	827.44	833.94
28.921	21.442	0	0	0	0	0	0	0	0	0	0	0	0	0	0	0	0	0	0	0	0	0	0	0	0	0	37.244	95.712	144.69	211.6	299.33	343.21	431.46	503.73	528.82	610.49	659.23	722.9	787.18	850.12	850.33	891.62	905.97	944.88	946.52	925.91	925.44	961.42	1005.2
0	0	0	5.7932	0.62098	3.7389	5.5788	11.781	6.7168	0	8.2171	4.8051	0.41391	1.2244	8.1389	0	5.01	0	10.777	8.6753	15.499	27.134	27.315	29.759	19.022	25.365	25.986	21.919	26.457	16.334	13.604	0.041329	17.644	19.499	26.755	22.14	15.112	0.93538	16.445	24.225	16.051	18.134	25.016	29.161	17.448	38.563	38.519	41.607	37.019	48.301
0	0	0	0	52.074	66.114	92.173	91.306	95.917	3.145	155.57	139.56	37.353	51.405	139.91	157.61	192.1	83.917	129.68	175.46	148.23	197.61	210.55	141.37	130.32	153.2	163.15	149.73	148.56	163	159.86	171.03	176.82	190.44	177.84	192.94	215.75	225.96	200.73	220.25	201.73	226.94	226.65	226.27	217.75	230.61	215.88	231.66	237.14	245.53
0	0	0	0	2.5824	4.0505	12.052	31.714	73.706	139.16	205.72	292.55	412.78	519.55	616	707.11	806.92	867.99	964.18	1029.4	1076.3	1107.6	1152.1	1179.6	1209.2	1237.2	1271.7	1260.6	1275.6	1289.7	1309.8	1312.9	1312.4	1304.2	1336.5	1343.8	1357.2	1338.1	1327.1	1353.8	1329.8	1364.5	1391.1	1367.5	1392.8	1408.6	1411	1402.6	1362.7	1377.7
0	0	0	53.4	0	92.921	123.8	104.45	179.06	193.46	188.87	227.43	221.53	272.18	268.56	247.97	244.28	252.8	266.32	261.1	264.29	253.12	236.63	237.99	214.76	215.15	191.68	203.78	201.01	199.44	183.77	170.2	163.25	154.55	155.08	151.66	143.91	132.96	143.76	158.6	151.21	113.68	108.96	104.89	105.02	75.413	78.312	66.547	66.127	79.466
0	0.23843	0	0.5332	0	12.48	2.9728	9.4037	10.68	29.768	23.766	25.888	43.285	37.852	60.697	66.852	84.661	103.04	118.02	156.48	166	207.06	215.48	217.41	149.53	178.68	213.2	205.94	204.99	214.72	222.75	261.09	254.55	248.18	256.28	274.08	294.56	307.23	313.78	308.76	308.72	309.01	312.84	342.69	362.9	387.46	391.67	385.86	416.55	419.59
0	0	0	4.2291	9.9423	5.832	18.694	25.037	32.185	36.533	43.944	49.124	61.633	62.82	87.795	96.656	93.988	103.78	113.28	113.84	128.95	124.86	137.34	139.11	143.6	168.12	190.78	237.59	280.24	326.71	403.65	435.26	515.77	571.61	637.12	675.03	729.36	773.83	799.13	878.25	916.36	950.11	985.03	1023.4	1061.3	1139.6	1161.4	1409.5	1350.4	1172.6
16.475	0	7.8027	0	0	3.6919	4.2839	11.879	41.963	72.477	78.036	87.245	95.021	118.1	141.35	160.34	175.77	211.21	240.59	241.22	278.69	315.27	327.07	371.65	424.02	463.49	284.3	292.27	297.67	311.61	321.25	334.72	334.66	376.53	368.61	371.4	366.74	366.77	358.43	370.65	368.13	365.41	372.6	371.18	362.85	358.23	349.04	367.44	371.13	353.46
0	0	0	0	5.9261	9.7869	5.2939	13.498	24.993	35.116	61.812	84.568	129.79	179.74	213.76	270.4	295.46	341.82	395.82	401.71	450.4	465.17	505.25	538.51	557.36	553.74	579.56	582.91	600.97	572.64	605.47	593.47	617.59	606.46	618.63	627.41	597.85	604.66	558.69	601.07	592.69	611.93	586.27	583.06	585.66	576.13	583.76	559.83	560.58	563.3
3.9171	2.9542	0	0	11.31	0	0	0	4.601	10.313	0	0	0	0	0	0	0	9.886	13.086	25.304	23.499	36.248	49.735	58.529	53.26	70.229	64.45	67.001	66.247	75.045	100.04	104.75	98.923	128.52	133.63	168.23	199.2	230.62	226.46	227.22	242.3	264.79	262.4	237.55	237.76	248.79	252.62	248.75	226.86	231.4
0	0	0	0	5.795	4.3345	3.3124	0	0	0	0	0	0	0	0	0	0	0	0	0	0	0	0	0	0	0	0	0	0	0	0	0	0	0	0	0	0	0	0	0	0	0	0	0	0	0	0	0	0	0
0	0	0	0	4.0481	5.7812	12.844	7.5287	13.388	6.6208	0	3.3106	7.224	6.6834	23.831	29.421	23.098	46.376	40.301	65.363	52.981	54.529	48.259	59.004	70.012	79.5	80.145	92.033	84.616	89.993	102.89	121.89	86.832	116.35	85.227	95.506	88.013	93.917	94.782	102.58	99.17	108.69	106.01	127.08	120.33	110.55	121.22	133.33	113.39	108.08
3.7487	11.836	0	0	3.0619	4.0622	0	0	0	0	1.6843	0.70438	0	0	0	0.447	0	6.0705	21.835	21.375	28.618	26.431	41.626	54.65	29.326	34.987	51.541	66.813	68.203	54.503	47.548	45.427	37.307	50.086	71.06	75.143	65.643	71.581	71.749	106.27	80.182	72.409	85.292	80.358	81.393	87.375	82.573	78.032	82.278	96.284
0	0	0	3.5067	0.80955	6.8753	1.9262	0	0	8.2714	0	0.75386	0	0	0	0	0	0	0	0	0	0	0	0	0	1.8179	0	0	0	0	0	0	0	2.9665	4.5341	0	0	0	0	0	0	0	0	0	0	0	0	0	0.016688	5.2505
0	0	1.6852	7.6799	5.7925	6.4629	9.2138	5.4128	24.746	19.662	38.499	28.915	62.767	53.78	81.405	85.988	87.807	100.62	97.4	119.06	129.31	138.02	124.67	144.04	143.79	157.29	182.87	202.93	248.84	266.53	296.59	344.72	383.36	427.44	451.21	473.29	529.29	568.89	577.36	606.68	680.43	646.37	687.53	719.13	738.79	772.19	777.6	826.71	830.93	826.67
0	0	0	7.1152	0.018711	5.4121	1.2625	0	0	0	0	0	0	0	0	0	0	0	0.030074	29.447	44.315	82.598	121.83	158.23	209.26	226.58	229.61	259.65	292.49	302.75	330.63	381.87	493.79	413.17	444.98	477.38	490.88	494.73	526.84	512.56	517.72	514.57	517.02	494.35	534.45	500.25	509.91	466.11	469.96	477.41
0	0	0	0	11.187	10.818	3.0492	11.789	3.0994	8.7345	10.791	7.4596	13.47	23.361	37.608	37.588	40.794	40.087	47.804	53.317	61.111	72.893	59.194	58.896	74.218	96.292	138.35	157.14	122.24	131.01	150.51	183.16	208.3	240.62	261.86	287.83	314.12	345.03	377.89	398.94	382.48	397.03	414.03	426.46	432.55	441.89	462.67	428.48	429.42	453.07
0	0.1529	0	14.273	0	0	3.4203	7.4829	6.8411	0	0	0	0	0	0.097667	0	0	0	5.1066	2.8402	9.0157	3.1968	3.0276	0	0	5.3289	0	0	2.1807	0	0	0	0	0	0	3.9527	1.1605	0	0	3.6287	0	0	0	1.6322	1.796	12.474	17.734	31.674	9.4455	17.015
0	4.5645	0	2.9778	9.3845	7.5349	0	0	0	0	2.4709	0	0	14.814	5.6696	29.895	29.831	29.811	35.994	29.68	23.387	28.074	26.711	29.78	23.271	0	34.596	31.848	57.557	44.447	28.21	0	0	18.609	44.063	37.189	11.909	17.244	18.316	30.785	33.773	22.788	27.85	22.894	35.536	30.436	25.725	17.713	19.427	22.528
0	4.0732	7.4271	2.6672	8.3222	0.61434	0	0	0	0	0	0	0	6.0098	0	0	0	0	0	14.625	10.054	15.777	16.599	11.073	0	0	3.3388	0	0	0	0	0.69305	9.7119	12.325	0.79502	9.7559	0	6.9289	18.02	3.8129	0	0	0	0	0	0	0	0	0	0
0	0	0	0	4.936	16.935	15.561	17.454	14.071	15.443	6.3349	17.929	20.983	23.598	11.039	21.007	28.946	13.887	6.8696	11.649	23.755	16.073	17.761	23.079	35.046	20.988	20.709	16.903	17.04	15.979	21.707	16.608	18.742	9.3205	6.356	10.671	25.148	19.899	11.312	17.948	16.44	21.33	11.556	12.933	18.657	21.588	13.838	13.799	1.7189	4.1933
0	0	0	9.9996	16.292	3.5117	0	3.3084	0	4.5303	0	0	0	0	0	0	0	0	0	0	0	0	0	0	0	0	0	0	0	0	0	0	1.5565	9.3475	41.01	36.366	44.174	58.24	61.659	78.491	71.499	79.102	56.037	95.517	62.944	96.91	82.552	124.47	123.6	148.51
0	0	0	3.8593	8.6164	5.9426	11.018	11.863	29.662	52.934	81.328	93.095	145.94	179.27	220.79	245.84	279.7	305.81	315.84	341.97	354.95	382.25	368.62	398.14	391.72	406.03	410.06	408.37	432.22	416.27	397.62	414.47	411.06	417.03	417.37	396.16	416.53	402.36	382.46	405.82	411.96	394.4	361.83	377.51	373.96	375.94	388.08	380.79	378.34	384.56
0.35966	0	0	8.9372	0	1.8489	0	0	11.958	39.237	76.995	119.75	149.8	201.69	247.11	297.39	331.08	375.53	390.37	409.36	424.74	467.36	487.8	516.64	495.81	508.52	531.24	547.78	562.25	556.5	553.36	541.15	554.95	605.38	589.63	627.35	631.19	649.59	673.21	614.17	700.96	701.98	693.54	716.2	661.18	742.69	677.22	687.74	679.92	717.94
0	0	0	1.6718	0.10722	2.2444	15.649	34.27	83.179	154.53	251.49	365.26	493.15	632.51	761.65	899.13	1042.6	1187.2	1309.3	1482.9	1554.2	1681.3	1586.2	1850.8	1895.3	1965.8	2020.4	2062.4	2069.5	2177.5	2199.5	2176.3	2232.1	2190.2	2227.2	2281.9	2164.6	2301.1	2240.1	2265.1	2185.8	2265.5	2188.7	2176.4	2186.4	2162.6	2162.3	2142.3	2138.2	2119.9
0	0	0	0	6.0837	11.689	15.373	9.5267	22.075	30.58	33.144	36.742	46.274	48.04	73.86	91.512	101.97	92.497	94.909	115.02	111.66	121.55	111.78	105.57	112.15	101.48	116.29	116.88	120.22	124.87	121.85	138.91	131.15	141.55	143.14	160.48	169.28	170.42	194.8	174.65	189.3	171.73	138.3	151	136.26	127.52	122.97	102.5	105.1	105.28
13.097	5.4923	0	0	0	0	0.94354	9.581	18.443	19.642	33.472	0.38493	61.085	102.8	77.313	98.471	115.89	116.27	114.45	113.55	120.57	103.77	106.8	98.224	97.055	75.671	79.201	95.811	108.82	91.036	99.105	81.434	83.482	73.179	75.856	85.412	104.25	82.909	76.138	81.234	73.865	76.113	79.499	71.033	66.767	49.721	53.992	77.231	66.819	65.973
0	0	11.964	0	0	120.66	79.308	112.85	120.41	125.49	142.77	122.9	174.34	177.37	188.1	168.48	161.61	177.18	162.89	169.3	176.39	185.52	140.2	138.05	144.5	152.98	152.29	152.51	127.55	116.47	121.36	117.37	124.46	131.63	129.55	134.78	132.32	150.36	139.13	90.099	66.988	88.412	70.736	79.002	61.237	64.955	54.802	41.07	43.851	41.352
0	0	4.2599	7.8829	16.554	13.039	20.74	32.044	25.955	18.578	38.193	25.113	36.421	22.875	22.486	21.138	16.761	11.136	16.784	25.722	25.531	15.78	10.645	8.6592	17.645	3.3653	5.8288	0	0	0	0	0	0	0	0	0	0	0	0	0	0	0	0	0	0	0	0	0	0	0
8.1388	7.62	14.527	0	0	0	0	0	0	0	0	0	0	0	0	0	0	0	0	0	0	0	0	0	0	0	0	0	0	0	0	0	0	0	0	0	0	0	0	0	0	0	0	0	0	0	0	0	0	0
2.6223	3.121	0	5.512	2.2552	0	0	0	0	0	0	11.401	20.347	26.28	42.16	46.915	58.946	61.56	81.311	79.359	101.94	94.79	163.49	104.65	107.12	112.9	116.47	157.04	200.77	245.02	295.18	371.42	406.37	460.29	517.61	535.87	597	629.98	662.45	704.5	740.46	788.21	868.44	846.35	868.21	908.48	947.7	905.79	949.06	949.27
0	0	0	0	3.069	9.1543	0	0.59699	0	0	0	0	0	0	0	0	0	0	0	0	0	0	0	0	0	0	0	0	0	0	0	0	0	0	0	0	0	0	0	0	0	0	0	0	0	0	0	0	0	0
0	5.1741	0	7.1912	12.973	0	0	0	13.213	28.32	36.875	63.542	94.721	105.19	137.29	169.08	211.13	216.9	249.36	278.66	297.23	322.28	349.12	345.37	343.2	375.99	378.62	428.33	468.06	568.54	602.19	630.95	664.21	699.12	729.64	761	829.87	852.02	905.5	898.19	990.07	1021.5	1037.7	1072.6	1107.1	1111.2	1117.1	1131.4	1111.2	1156.6
0	1.4712	0	1.0148	7.64	0	1.8392	0	1.4011	2.0534	0	0	0	0	0	0	0	0	0	0	0	0	0	0	0	0	0	0	0	0	0	0	0	0	0	0	0	0	0	0	0	0	0	0	0	0	0	0	0	0
0	0	0	16.858	21.541	9.5445	7.7582	8.8156	5.5426	9.8686	12.98	10.903	20.787	29.154	22.852	16.336	32.068	0.71712	38.72	28.921	44.531	44.017	41.683	59.508	41.976	44.958	39.115	36.046	36.032	67.101	53.255	69.453	69.32	75.292	68.606	72.735	82.605	69.617	84.625	91.609	85.816	80.843	93.083	106.35	131.9	112.14	118.37	150.35	152.95	186.13
0	6.2369	3.847	0.95136	15.252	0	0	0	14.727	34.508	56.707	91.639	103.76	132.14	171.52	201.08	203.55	231.41	243.11	274.81	272.41	302.21	291.31	305.19	298.11	306.03	299.77	326.69	285.53	294.36	320.61	326	317.46	337.33	330.81	326.11	340.58	320.66	324.62	327.27	304.42	307.5	299.8	302.64	279.18	279.96	285.51	277.92	274.45	289.27
0	2.7484	0	0	1.7998	1.9966	1.9164	2.9717	6.7923	0	0	0	3.5904	5.8442	17.759	24.132	32.968	52.228	65.045	62.199	70.416	70.608	91.649	100.39	102.13	105.53	134.27	109.92	123	117.84	119.61	134.08	123.05	122.75	127.97	137.38	134.25	130.17	133.96	135.44	135.23	139.81	132.38	127.05	135.76	118.79	140.31	128.05	129.25	145.48
0	0	8.8679	10.649	0	3.3607	0	0	0	0	0	0	0	0	0	0	0	0	0	0	0	0	0	0	0	0	0	0	0	0	0	0	0	0	0	0	0	0	0	0	0	0	0	0	0	0	0	0	0	0
11.912	5.9532	0	7.4111	5.4619	0	0	0	0	0	0	0	0	0	0	0	0	0	0	0	0	0	0	0	0	0	0	0	0	0	0	0	0	0	0	0	0	0	0	0	0	0	0	0	0	0	0	0	0	0
0	0	0	16.841	25.618	16.215	18.862	18.113	23.633	9.4886	26.863	24.442	18.475	23.801	40.682	29.885	40.813	51.509	56.284	66.283	79.086	79.377	100.39	84.221	93.773	115.04	145.54	177.83	219.03	265.97	286.27	350.1	404.44	454.8	526.36	573.38	628.15	643.63	674.87	756.83	786.71	829.2	844.53	878.75	898.39	902.27	924.26	933.77	951.15	976.17
0	0	0	10.259	11.944	9.017	0.27725	8.8721	16.713	42.492	18.511	40.336	60.804	92.281	100.81	120.48	132.9	136.25	146.36	182.65	194.55	288.58	301.14	232.25	237.47	309.77	220.97	297.95	336.13	348.11	291.76	296.23	422.05	371.12	445.72	387.4	377.41	477.35	483.6	427.44	427.95	454.17	446.59	469.69	460.55	501.06	502.96	500.29	497.29	518.77
0	0	2.0344	5.5395	3.7024	5.0776	8.7117	0	7.7026	8.9509	0	0	0.10678	0	3.9143	7.3603	8.3413	13.871	11.865	6.1656	17.295	0	2.1331	0	0	0	0.89078	0	4.4576	0	21.796	13.339	25.087	17.73	41.619	38.38	41.909	33.242	48.074	43.798	64.757	57.136	58.245	68.123	60.603	59.519	68.412	56.986	37.141	43.844
2.124	6.8022	0.74111	4.6097	5.8168	0	0	0	0	0	0.82044	0	3.932	17.106	17.811	19.468	19.263	41.871	31.8	32.776	30.093	40.417	39.947	40.21	20.47	21.666	10.687	17.731	32.678	10.488	1.6227	0	0	0	0.50796	3.3127	0	0	0	0	2.2414	0	0	0	0	0	0	0	0	0
0	0	0	7.4341	4.0846	0	8.7681	4.3963	20.805	43.678	42.176	53.002	68.179	86.76	94.561	113.77	133.31	177.64	174.29	192.19	213.03	245.31	250.88	260.19	268.22	275.55	297.7	301.69	287	290.37	297.75	302.11	336.2	353.17	365.6	369.39	399.51	397.9	409.26	400.87	407.96	428.33	421.13	427	403.55	410.27	423.14	426.91	442.83	439.41
0	0.040167	0	0	5.3121	4.448	0	3.1572	17.887	41.192	61.598	84.022	99.407	100.6	130.57	149.79	164.44	192.53	219.69	237.05	251.55	275.28	295.91	313.49	300.61	356.66	372.39	390.93	423.01	490.84	516.88	569.35	598.48	674.68	671.02	696.13	751.75	777.39	787.04	813.22	869.06	885.24	899.22	927.73	959.94	958.98	987.87	1003.7	1008.8	1022.5
36.126	7.2769	3.4114	0	0	0	0	0	13.91	52.047	89.785	121.95	174.33	237.84	286.9	370.1	457.73	546.3	647.73	767.84	862.27	977.35	1047.8	1157.1	1292.9	1411.9	1581.3	1791.5	1939.5	2188.9	2399.1	2682.5	2776.2	3069.6	3314.4	3519.8	3766.1	3781.5	4045	4237.8	4506.7	4681.5	4968.3	4751.4	4892.1	4954.7	5118.1	5231.5	5622.9	5670.8
2.924	1.6594	0	14.018	4.2807	0	0	0	0	0	0	0	0	0	0	0	0	0	12.973	0	0	0	0	0	0	0	0	0	0	0	0	0	0	0	0	0	0	0	0	0	0	0	0	0	0	0	0	0	0	0
0	0	0	0	0	5.4767	16.618	3.1122	0	7.5312	7.4509	11.096	12.127	27.026	32.583	35.332	30.071	35.307	32.478	39.258	46.616	35.969	38.784	50.461	58.182	63.508	64.406	70.522	87.69	121.85	151.93	203.21	238.25	272.99	338.45	389.08	427.22	466.26	488.93	537.77	561.6	605.36	668	685.41	703.77	698.81	775.64	796.48	772.5	827.55
6.1029	0	3.6523	10.99	1.7893	0	0	0	0	0	0	0	0	0	0	0	0	0	0	0	0	0	0	0	0	0	0	0	0	0	0	0	0	0	0	0	0	0	0	0	0	0	0	0	0	0	0	0	0	0
0	0	0	2.0083	11.14	18.115	11.211	7.4837	13.876	5.8134	4.8904	4.2341	0	3.336	0	0	4.3395	2.1301	6.2812	0.27261	0	0	0	0	0	0	0	0	1.6967	0.96757	0	0	4.7772	15.654	14.957	20.474	8.1216	13.451	10.89	8.5369	10.787	20.007	0.27774	0	0	0	0	0	6.2331	5.117
0	0	0	0	15.157	10.545	22.683	48.618	78.717	101.8	112.88	165.39	206.83	224.89	256.44	276.68	304.83	332.77	361.28	368.78	370.19	359.5	372.37	384.34	401.99	387	397.09	388.77	382.66	385.48	385.5	382.84	376.26	380.61	379.42	374.92	350.83	371.53	354.66	358.03	343.86	354.42	366.28	335.76	321.8	320.58	314.29	315.63	288.22	291.41
3.4939	0	0	0	8.6265	0	3.2746	0	3.4782	0	0	0	0	0	0	0	0	0	0	0	0	0	0	0	0	0	0	0	0	0	0	0	0	0	0	0	0	0	0	0	0	0	0	0	0	0	0	0	0	0
0	0	0	5.1565	2.9025	3.0992	3.2292	0.60588	1.3455	0	4.4729	3.3631	8.0442	10.334	1.847	4.0022	1.6416	6.5156	15.589	13.551	8.9949	8.6818	2.9834	6.4654	12.926	24.377	25.037	26.33	50.822	58.36	61.528	71.162	72.935	98.427	102.21	119.4	147.74	161.17	178.12	188.51	206.75	233	227.9	226.25	250.33	257.8	274.47	282.78	288.38	291.57
0	0	0.87609	10.362	1.3397	0	3.5461	1.7767	4.9834	2.1161	0	0	0	0	0	0	0	0	0	0	0	0	0	0	0	0	0	0	15.995	68.327	92.415	147.99	203.78	223.93	293.1	306.57	338.11	362.23	373.94	424.02	476.21	482.49	512.91	536.73	578.9	568.45	571.47	608.82	619.21	610.71
0	6.6256	6.4016	3.2187	0	0	0	0	0	12.018	13.489	10.162	10.652	29.724	33.072	44.512	60.445	83.549	82.409	112.93	106.3	132.44	112.93	134.62	132.4	134.91	137.94	144.81	129.31	123.04	120.9	140.69	140.11	143.3	149.21	132.3	153.59	149.22	155.77	152.26	146.18	170.47	165.69	97.29	126.47	126.75	135.35	123.09	113.35	115.44
0	1.7842	0	5.7417	5.7471	0	5.2069	7.7548	4.6612	21.699	25.997	22.964	35.108	35.486	34.361	40.616	40.398	34.582	57.055	56.096	65.905	73.28	81.924	92.673	90.821	105.37	88.102	108.28	121.04	158.18	160.9	159.04	175.68	193.03	198.27	197.47	197.07	88.536	103.98	109.02	116.65	98.439	95.092	84.786	115.48	83.792	91.594	81.417	91.281	98.866
0	0	0	6.3618	4.0871	4.9409	11.549	29.838	47.916	86.639	117.77	157.26	222.58	282.64	310.8	346.14	381	413.14	446.71	477.98	493.56	501.47	504.96	511.74	506.2	511.57	547.14	406.39	563.13	453.29	560.51	583.51	568.69	606	595.62	631.25	524.87	568.99	594.43	590.67	614.87	616.14	618.32	654.05	620.74	661.61	655.3	648.81	654.66	665.56
0	0	9.1626	9.7216	0	6.247	1.6476	2.2793	15.848	14.575	19.458	24.205	34.796	29.852	27.896	23.186	17.615	19.84	19.626	25.176	29.526	27.6	19.06	25.309	11.154	9.8128	14.499	19.722	19.378	6.9754	0.056944	9.4062	12.359	13.489	11.75	0	0	0.69376	0.31619	20.988	38.354	53.216	62.345	98.199	118.85	145.97	170.02	184.55	230.86	260.32
0	0	0	0.23827	5.2867	10.949	14.29	42.533	77.864	153.14	222.62	296.36	377.37	476.74	594.48	652.6	774.61	838.32	863.22	939.69	1017.7	1050.4	1097.3	1131.4	1134.5	1193.4	1193	1185.7	1185.6	1175	1238.9	1195.8	1184.1	1204.3	1171.5	1185.1	1213.2	1213.8	1224.2	1205.1	1194.5	1217.8	1203.8	1192.2	1181.6	1174	1136.7	1153.4	1163.4	1130.3
0	0	0	4.7652	12.843	12.014	13.653	13.572	29.346	19.267	26.624	24.404	28.43	35.387	47.967	57.82	54.208	67.146	71.246	49.308	57.46	75.178	39.292	58.282	47.562	40.082	45.847	46.163	28.44	30.027	26.861	26.45	35.503	45.987	46.576	33.689	53.281	53.725	41.678	33.213	11.834	27.218	19.722	17.123	0	5.4909	3.1846	0	0	4.5178
0	0	0	0	0	17.327	92.822	226.57	393.95	619.93	906.15	1174.4	1400.9	1798.3	1995.2	2255	2530	2647.2	2848.2	3108.6	3428.3	3274.5	3600.6	3633.6	3593.2	3611	3683.2	3736.3	3735.1	3824.6	3914.8	3891.7	3777.6	3854.2	3863.7	3913.9	4024.3	4000.8	4125.1	4171.3	4152.6	4151.1	4093.1	4125.8	4206.8	4125.9	4195.6	4185	4196.2	4204.5
1.2094	4.4016	0.79536	10.524	16.418	0	0	0	0	0	0	0	11.531	14.198	25.335	38.982	44.508	69.377	65.955	82.441	99.18	98.25	104.18	105.55	51.462	99.613	121.72	141.38	139.13	130.73	133.73	122.9	107.35	129.32	143.41	156.21	138.1	128.93	142.55	156.37	157.4	124.59	130.98	122.58	125.94	107.96	110.32	117.56	100.03	110.99
0	0	0	0	1.4942	6.4144	11.301	3.8284	5.8277	0.15096	5.5688	3.6964	1.5813	0	0.69112	0	0	0	0	0	0	0	0	0	0	0	0	0	0	0	0	0	0	0	0	0	0	0	0	0	0	0	0	0	0	0	0	0	0	0
0	0	6.271	18.993	17.218	13.961	0	20.687	24.933	11.35	32.419	46.767	88.307	128.2	157.78	210.45	181.44	220.43	241.54	252.65	288.71	328.03	294.98	324.24	329.74	344.55	359.54	354.94	385.47	392.54	382.97	419.75	440.37	450.65	464.62	464.46	469.64	475.42	504.75	478.41	473.37	464.35	456.24	457.87	458.99	465.87	436.69	470.9	479.6	479.68
0	0	0	9.6599	8.2523	16.121	8.1027	25.364	36.89	60.911	97.764	122.37	160.94	194.65	225.48	261.91	282.87	295.02	361.21	391.69	425.17	456.88	487.05	498.55	534.06	555.93	498.66	527.85	569.4	572.63	573.96	612.5	633.95	607.02	648.71	635.31	632.75	633.73	672.47	651.92	631.7	668.97	637.96	648	713.19	598.81	618.16	623.41	614.42	620.75
0	21.807	0	3.2989	6.7665	0	0	0	12.348	7.5847	2.6498	5.5492	27.94	21.864	5.6196	37.033	37.622	28.345	40.812	54.233	87.975	72.116	89.529	111.74	102	95.609	128.93	136.35	123.8	127.57	144.66	146.5	148.04	168.68	152.45	162.12	146.48	148.3	182.37	178.46	177.24	155.49	162.68	220.97	175.01	234.46	180.81	209.65	222.86	140.96
0	0	0	13.827	6.3105	2.5345	0	3.9575	0	12.401	9.4805	14.291	24.282	28.585	43.059	51.983	64.116	71.167	88.716	94.699	122.92	132.15	147.66	131.33	135.12	148.83	139.38	149.68	129.7	114.23	104.94	114.35	112.14	110.11	125.21	100.59	93.274	109.07	88.596	94.802	83.283	87.372	95.426	105.26	96.918	91.957	94.706	93.626	73.205	70.478
0	0	0	8.1023	7.2382	1.6083	6.3221	17.223	52.79	91.034	128.34	176.93	238.59	283.22	364.96	430.86	487.58	531.84	577.21	615.51	698.35	711.22	767.29	693.41	771.18	804.81	833.36	879.43	901.44	875.91	936.94	899.72	929.6	912.1	919.47	940.63	963.97	973.44	968.23	986.85	1007.4	1032	1019.1	1024.5	978.5	1011.5	999.17	1010.1	998.14	983.93
0	0	0	1.1007	10.111	8.2126	13.159	27.239	60.653	112	177.82	213.01	326.53	376.74	437.15	502.15	570.06	606.78	669.19	712.01	635.79	746.7	835.52	885.78	855.34	882.68	921.39	969.39	1084.9	1060.9	1030.8	1007.8	1065.6	968.33	997.66	1005.3	1025.3	1019.3	1039.6	991.4	977.47	984.32	969.4	946.87	938.45	954.27	952.11	982.2	1007	1038
0	0	0	2.0565	10.697	3.0943	0	0	6.6822	23.716	11.534	12.069	16.464	29.833	15.342	20.511	7.9701	6.8551	20.64	33.722	49.512	55.124	51.559	51.267	55.995	52.541	62.202	53.401	67.459	50.661	64.645	59.922	74.788	97.337	100.53	51.725	46.511	60.845	70.4	55.639	56.275	37.344	30.518	30.741	25.966	44.886	21.854	21.266	10.969	20.066
0	0	0	3.9308	5.3809	16.858	20.356	31.403	27.083	46.192	42.987	30.006	44.577	47.401	49.139	47.457	56.024	46.656	64.818	59.836	53.377	55.167	65.316	69.35	71.265	65.504	48.32	51.874	59.754	34.186	45.322	48.713	49.058	57.279	44.8	38.786	34.448	22.864	28.125	14.074	10.98	3.0584	9.5344	0	7.5237	0	0	0	0	0
0	0	1.3449	0	6.672	2.7145	3.1784	10.993	5.1009	4.158	4.4034	5.0513	5.4611	9.699	11.016	13.186	18.646	27.608	43.831	43.675	40.947	47.393	79.011	85.287	106.72	97.801	132.27	139.9	159.33	183.29	200.03	222.8	244.69	271.53	283.75	314.53	329.46	380.06	362.35	395.65	425.88	436.84	455.15	477.24	499.53	496.82	505.45	508.01	513.32	530.25
0	0	4.0692	2.4694	0	0.82593	0.57489	12.248	36.064	67.422	113.02	151.1	196.85	234.3	287.81	341.89	394.81	445.96	488.88	527.37	603.68	616.5	666.4	710.15	734.75	752.54	781.16	823.32	868.35	881.82	909.48	936.76	968.5	990.94	1032.9	1041.6	1067.3	1148.4	1131.5	1187.4	1178	1197.7	1253.3	1240.8	1282.5	1286.3	1279.1	1359.2	1285.6	1300.3
0	0	0	2.0558	4.8004	4.2078	7.8802	4.3408	9.4147	12.996	15.512	18.293	26.621	19.202	30.748	25.567	34.779	28.656	36.251	40.438	42.562	49.361	62.029	53.229	44.935	54.638	60.602	54.235	69.002	75.952	84.331	87.554	96.951	103.65	130.92	130.19	154.48	153.93	169.61	194.86	209.75	224.73	222.02	256.44	247.43	259.89	252.01	255.23	271.04	280.84
0	0	0	1.1504	0	5.5378	0.96507	6.8971	22.993	21.669	25.147	24.647	27.378	42.302	53.47	56.958	69.183	67.953	98.796	100.39	116.13	153.92	145.52	125.77	119.79	129.22	108.42	116.33	120.29	130.72	129.34	134.06	142.37	141.75	160.96	132.55	163.9	183.86	199.47	210.51	205.56	176.2	208.47	226.46	248.54	239.55	132.43	140.76	128.43	147.72
0	23.901	39.469	0	0	0	0	0	0	0	0	0	0	0	0	0	0	0	0	0	0	0	0	0	0	0	49.678	300.23	420.47	452.29	382.16	328.06	346.46	518.97	501.01	461.7	487.48	558.69	553.1	570.76	522.62	478.3	546.57	583.52	604.56	580.87	591.28	588.05	600.74	587.47
0	0	17.192	3.6996	16.521	28.055	11.141	24.119	14.708	20.816	9.0313	3.5	0	0	0	0	0	0	0	0	0	0	0	0	0	0	0	0	0	0	0	0	0	0	0	0	0	2.1192	0.57901	2.1709	0	5.1578	10.828	26.043	21.394	16.579	9.6351	2.8711	2.748	19.797
0	0	0	6.382	6.1041	12.01	11.316	2.2192	18.441	15.462	38.432	42.214	54.714	75.029	99.356	124.7	135.23	160.04	167.96	164.15	170.29	213.95	216.01	216.05	215.15	204.3	243.4	252.81	239.33	237.73	237.3	252.06	249.9	247.73	256.31	247.47	259.66	248.71	278.27	251.63	245.98	246.39	218.23	231.8	214.51	210.73	207.5	192.03	189.37	187.24
0	0	0	2.5112	15.441	20.946	17.664	23.508	48.033	70.695	98.728	121.3	154.07	187.68	210.95	222.8	243.33	259.5	272.29	333.12	341.29	355.02	361.85	375.77	355.55	373.24	395.43	397.65	430.31	465.74	458.09	485.76	498.85	516.17	519.08	525.13	469.43	548.93	528.9	555.9	433.78	435.29	517.18	424.58	434.23	498.64	510.57	437.17	510.09	502.15
0	0	0	12.237	0	5.9875	6.9009	18.08	37.756	77.556	122.03	191.78	271.36	358.75	440.3	484.37	546.55	647.95	728.61	768.84	844.12	880.52	930.32	1017.8	993.04	1034	1065.2	1112.4	1162.4	1202	1240.3	1293.4	1305	1330.1	1382.1	1410.8	1438.9	1494.4	1549.4	1644	1648.6	1672.4	1702.3	1663.2	1697.6	1696.2	1682.5	1732.6	1734.5	1758.7
5.285	0	0	5.9907	1.3465	3.2263	0.42478	0	1.0107	0.3885	6.5472	5.4287	0	7.8101	15.339	6.8799	0	0	0	0	0	0	12.267	5.237	24.273	46.041	69.694	92.389	115.98	120.36	123.55	134.14	152.22	164.62	167.75	168.42	184.54	225.05	208.2	222.85	236.91	225.59	237.1	248.5	229.78	235.76	233.52	264.55	269.44	256.69
3.7048	2.5946	4.1634	0	0	0	3.936	1.0555	5.7154	15.217	7.6281	1.2252	11.492	5.9463	30.375	35.917	59.893	44.084	48.412	73.669	77.441	85.017	69.206	69.632	64.451	61.424	86.914	76.51	79.718	81	85.505	94.576	90.859	91.43	95.586	90.819	111.2	106.88	120.79	107.5	126.66	100.9	95.717	98.73	106.6	103.7	89.513	80.411	62.862	79.093
0	0	0	12.271	7.2009	6.018	12.794	18.878	27.477	69.945	151.83	220.76	332.41	398.53	533.68	609.9	718.05	782.28	893.56	981.32	1056.8	1203.7	1207.6	1221.1	1261.2	1347.5	1396	1406.4	1483.1	1535.4	1507	1541.1	1591	1591.1	1631.2	1584.6	1581.2	1582.1	1632.1	1638.6	1652.2	1703.6	1709.1	1699.5	1675.7	1701.5	1711.6	1721.9	1746.4	1800.8
29.521	6.4488	6.0049	0.49246	0	0	0	0	0	0	0	0	0	0	0	0	0	0	0	0	0	0	0	0	0	0	0	0	0	0	0	0	0	0	0	0	0	0	0	0	0	0	0	0	0	0	0	0	0	0
0	6.8992	6.9315	10.251	1.1163	0	0	0	0	0	0	0	0	0	0	0	0	0	0	0	0	0	0	0	0	0	0	0	0	0	0	0	0	0	0	0	0	0	0	0	0	0	0	0	0	0	0	0	0	0
0	0	0	5.0605	11.884	17.183	15.396	33.572	41.935	66.605	73.878	87.942	92.334	115.11	123.05	128.29	161.96	164.89	192.04	177.22	212.93	208.21	220.7	233.22	239.44	250.81	255.97	270.96	272.97	285.58	301.44	291.72	317.14	330.89	355.05	348.75	355.02	311.65	305.02	307.04	315.84	310.53	307.84	295.19	295.86	297.87	282	288.79	264.44	266.54
0	1.6456	3.9605	5.6873	5.1025	0	0	0	0	1.938	0	0	0	0	0	0	0	0	0	0	0	0	0	0	0	0	0	0	0	0	3.5201	22.864	29.163	44.577	55.584	61.912	77.982	80.024	77.022	102.17	105.51	124.69	116	127.33	137.78	118.27	116.02	127.82	103.83	140.03
8.6863	2.1767	0	1.5392	0	0	0	0	5.6334	12.363	19.38	22.463	22.525	34.489	55.446	42.817	61.8	58.54	99.615	85.817	95.273	110.07	103	157.57	161.04	168.59	162.53	168.49	159.51	200.33	181.62	195.5	184.95	181.05	186.7	187.27	184.09	187.04	188.88	204.1	212.65	199.27	209.59	185.71	207.06	191.79	211.44	198.89	210.89	218.23
0	1.6708	0.71756	0	0	3.9572	4.5253	0	8.5609	6.6186	7.3791	0	0	0	5.8506	0	0	0	0	0	0	0	0	0	0	0	0	0	0	0	0	0	0	0	17.244	33.993	50.679	51.402	85.733	76.008	81.863	71.697	58.791	60.214	37.24	70.17	63.018	57.981	71.715	73.221
12.677	2.1844	4.0754	0	0	0	0	0	2.6892	0	0.6862	0	0	0	0	0	0	0	0	0	0	0	0	0	0	0	0	0	0	0	0	0	0	0	0	0	0	0	0	0	0	0	0	0	0	0	0	0	0	0
0	0	0	0	14.139	26.998	45.156	13.201	15.177	36.072	40.142	79.603	90.228	112.61	116.81	165.96	144.22	174.51	192.13	181.02	195.6	188.37	223.81	229.92	259.68	274	273.97	304.23	318.01	307.79	320.63	252.01	319.84	320.46	332.29	300.48	311.44	322.34	295.25	313.67	296.38	295.04	276.19	265.22	279.31	255.14	194.62	191.28	193.66	200
0	0	7.0315	0	6.8247	11.745	0	0	0	0	0	0	0	0	0	0	0	0	0	0	0	0	0	0	0	0	0	0	0	0	0	0	0	0	0	0	0	0	0	0	0	0	0	0	0	0	0	0	0	0
0	0	3.229	0	7.6788	5.7129	8.9371	12.262	35.528	26.156	27.137	28.774	41.47	40.959	46.459	48.491	43.605	44.736	60.503	60.795	64.95	59.622	57.75	55.992	51.45	52.956	53.328	50.664	57.158	35.727	25.087	26.077	16.082	9.3995	23.916	13.205	13.862	18.687	0.51755	11.28	0	4.3313	5.5087	0	0	1.743	0	4.4892	0	0
0	0	0	5.9409	3.2154	27.554	21.038	8.549	10.52	8.483	10.15	0.4357	6.2484	16.111	30.318	40.5	34.058	51.392	54.098	61.244	49.453	1.6144	0	0	3.1871	15.42	34.34	71.882	108.13	163.73	248.76	281.94	361.49	404.44	459.23	543.04	523.16	632.48	591.93	681.63	739.82	791.26	878.87	921.13	892.04	928.12	940.84	980.3	966.72	979.73
0	0	0	2.0698	9.2529	4.9711	0	20.938	17.884	0	17.767	10.134	23.452	20.343	22.248	17.54	13.874	15.262	17.551	23.597	34.586	25.594	26.898	27.526	30.239	23.457	34.541	30.3	34.547	25.611	26.357	39.672	31.3	33.675	38.52	12.396	23.47	18.11	18.787	28.175	20.189	6.9552	1.4552	4.2912	8.9953	6.4669	0	0	0	0
13.418	0	0	0	0	0	6.075	15.325	52.926	97.888	151.13	193.19	233.98	302.19	365.31	442.17	482.21	529.97	543.97	592.75	618.55	647.87	687.18	681.43	696.66	701.02	721.35	735.11	716.5	734.18	746.64	749.33	698.63	782.89	751.22	753.57	758.29	743.06	740.76	712	758.27	735.2	722.12	691.54	707.45	714.12	709.34	675.23	682.28	691.13
0	0	0	2.164	0.9895	12.67	7.8652	3.0821	11.576	0.3218	0	0	10.288	10.643	16.735	13.292	2.71	27.261	18.611	24.556	4.5317	3.0997	18.871	4.7878	8.8893	23.556	18.768	11.909	19.139	17.141	19.32	25.138	19.353	19.781	13.721	21.487	35.248	43.217	49.808	59.517	64.168	86.651	96.46	105.79	118.93	128.55	162.64	185.74	159.48	187.47
0	0	0	0	12.183	20.192	4.2826	16.169	13.661	10.407	0	2.1394	10.005	0	0	0	0	0	0	0	0	0	0	0	0	0	0	0	0	0	0	0	0	0	0	0	0	0	0	0	0	0	0	0	0	0	0	0	0	0
0	0	0	0	44.079	86.311	135.76	162.23	187.48	243.94	270.2	297.6	290.18	313.35	339.1	327.77	359.85	334	346.91	360.47	356.75	341.85	336.06	339.75	332.34	357.58	343.64	340.3	344.85	318.02	328.26	334.78	340.36	325.52	307.1	318.84	304.49	302.39	303.81	295.54	300.61	284.52	293.33	283.15	266.26	271.89	265.62	259.68	256.38	246.53
0	0	1.5439	4.4066	3.7385	0.95279	0	7.8075	0	0	0	1.8015	2.2985	0	0	0	5.1969	0	0	0	0	0	3.4751	6.546	1.9665	10.158	16.888	25.605	54.48	80.17	100.1	124.38	157.72	179.02	197.75	252.35	273.05	305.7	327.14	346.53	360.68	398.84	437.18	443.21	486.58	502.91	501.58	507.31	523.63	551.1
0	0	0	0	8.1342	9.3023	20.612	17.231	11.69	6.3693	10.239	9.9068	9.0679	2.5405	0	0	0	0	0	0	0	0	3.6694	0	0	12.666	20.794	28.492	39.877	41.93	48.188	47.811	67.789	70.365	82.977	80.664	84.706	84.03	98.02	105.94	110.03	101.1	107.44	115.56	102.42	104.35	112.18	112.57	105.78	117.06
0	0	2.2216	2.6515	0	6.3746	7.186	8.7127	14.797	8.0715	18.361	21.016	16.261	17.029	34.026	25.812	24.167	31.442	29.442	36.057	37.325	36.058	32.589	28.747	26.527	23.604	22.733	21.973	19.419	6.8038	0	5.1037	1.6021	0	14.823	0	0	2.3477	0	0	0	0	0	0	0	0	0	0	0	0
0.87522	0	0	3.5252	0.81018	16.225	3.6885	3.0223	35.671	43.439	11.789	38.024	89.422	150.19	145.23	147.86	195.66	220.95	235.04	239.21	247.94	283.31	283.55	243.1	248.22	258.62	248.51	253.74	267.46	268.83	297.67	269.82	247.71	265.23	257.51	319.79	320.36	326.26	413.04	351.08	336.08	355.61	324.3	255.18	265.63	271.03	263.72	272.45	272.81	274.39
20.708	0	0	0	0	0	0	0.14785	0	2.7213	0	0	0	0	0	0	0	0	0	0	0	0	0	0	0	0	0	0	0	0	0	0	0	0	0	0	0	0	0	0	3.3422	0	13.562	0	0	0	17.782	43.16	25.142	25.392
0	0	0	0	4.6387	11.659	14.714	18.562	24.679	59.768	104.1	131.61	166.63	212.23	228.28	279.26	340.94	391.18	410.73	418.72	461.25	506.44	533.19	539.05	552.42	546.78	541	572.52	572.12	608.87	576.07	610.01	591.22	582.21	586.18	584.79	568.73	562.81	571.91	560.24	551.96	548.38	546.64	540.61	539.97	518.01	493.74	509.87	502.12	484.94
4.9969	0	0	0	0	12.186	24.468	32.229	93.88	212.38	323.78	460.13	597.61	841.64	1023.3	1133.4	1269.8	1493.1	1663	1862	1887	1999.3	2105.2	2225.1	2345.4	2439.3	2544.6	2678.3	2804.8	2751.9	2787.1	2885.1	2975.9	3074	3064.1	3123.2	3092.3	3129.6	3199.3	3146.9	3195.7	3168	3268.4	3309.6	3315.6	3347.7	3399.7	3362	3371.3	3396.7
0	0	0	1.2823	5.4843	13.779	12.351	13.63	17.861	11.999	26.736	34.334	29.325	27.42	33.717	27.884	34.064	36.018	40.584	47.499	57.835	34.901	65.264	63.275	63.254	80.534	67.975	75.351	66.481	66.402	56.819	53.72	58.387	56.219	70.561	52.931	52.981	47.004	38.836	53.464	33.363	29.299	20.017	27.614	19.218	13.879	5.9537	9.0562	0.98951	16.947
0	0	0	0	13.981	11.561	12.432	23.65	50.423	52.367	74.979	99.006	162.66	210.24	287.6	361.21	450.27	562.58	667.16	752.57	851.88	888.02	995.49	1003.2	1028.5	1070.8	1134.5	1157.4	1174.8	1217	1192.6	1240.6	1245.1	1250.4	1293	1257.1	1293.6	1282.6	1272.8	1256.2	1276.1	1273.5	1257.9	1268.6	1274.6	1254.8	1302.3	1282.4	1285.3	1274.5
0	0	0	8.2667	10.653	16.89	19.556	26.014	28.036	20.089	11.272	13.212	17.638	13.76	18.576	12.117	0.51279	10.491	3.7987	13.849	0	3.9188	1.3826	2.5096	2.7804	13.125	13.897	32.191	49.137	74.243	125.61	171.48	220.38	264.12	309.85	377.57	427.69	473.65	484.46	531.49	577.4	628.35	661.62	694.97	696.43	742.37	748.29	757.83	767.73	796.42
0	0	3.8482	3.5342	3.9303	11.365	0	18.627	50.23	92.089	102.37	157.98	200.21	252.43	274.63	299.65	333.06	364.13	372.82	405.81	434.07	431.08	437	440.24	447.94	440.26	437.37	416.2	438.12	419.1	435.15	425.94	433.22	450.82	458.02	461.99	464.5	457.28	459.03	429.97	436.43	419.75	438.27	429.91	441.13	449.1	439.13	434.17	452.65	454.83
0	0	0	20.748	20.554	8.9342	0	0	0	7.888	0	0	0	0	0	0	0	0	0	0	0	0	0	0	0	0	0	0	0	0	15.917	25.184	63.081	100.31	113.84	131.1	148.88	204.85	211.43	259.34	277.54	266.76	275.5	313.79	299.15	323.19	318.87	340.24	322.85	319.69
0	0	0	5.343	24.247	50.975	61.55	62.634	42.278	21.051	30.607	0.57819	0	49.36	37.158	11.298	73.972	15.952	25.207	41.274	56.047	42.611	39.69	33.678	22.467	4.6556	19.479	4.6811	0	5.1813	0	0	0	0	0	0	0	0	0	0	0	0	0	0	0	0	0	0	0	0
0	0	0	1.8178	12.521	20.687	26.759	39.01	60.828	99.095	160.43	216.37	250.67	309.75	357.89	389.06	437.64	479.22	540.66	564.18	629.27	665.61	660.92	681.3	681.61	687.6	583.62	579.11	672.16	664.34	684.54	685.23	667.65	660.6	721.19	671.61	638.4	663.24	657.08	685.73	662.89	670	656.68	697.84	638.1	643.06	652.64	645.32	696.94	701.68
0	0	0	2.764	0.84062	6.9134	0	0	0	0	0	5.6736	2.9789	20.578	28.829	56.237	62.614	75.426	82.176	115.11	129.55	148.59	151.34	160.94	192.27	192.67	182.15	198.45	187.68	187.72	192.36	191.15	213.87	232.18	252.78	233.97	254.36	235.32	213.82	222.55	195.11	190.82	202.89	215.58	210.95	199.11	216.73	224.4	182.06	198.02
0	4.013	0	3.3042	10.426	0	0	0.38936	3.5012	2.263	7.7248	26.477	42.623	1.9388	11.075	25.563	16.26	18.241	0	18.453	4.6329	15.599	18.812	8.0887	0	0	7.2066	5.7898	11.182	0	0	0	0	0	0	0	0	0	0.27878	13.844	23.912	12.443	13.097	27.187	13.196	0	22.56	36.031	36.834	1.9617
0	0	0	0	1.3576	52.27	108.85	178.51	257.08	321.38	406.11	500.66	558.43	655.36	720.27	799.54	857.59	928.38	1007.5	1064.5	1046.1	1036.7	1128.7	1097.8	1056.1	1012	1063.8	1119	1185.9	1130.8	1148.3	1167.5	1138.9	1142.2	1143.7	1130.6	1169.8	1180.4	1193.8	1203.4	1199.4	1210.8	1235.8	1216	1198.3	1177.4	1180.4	1215.8	1190.8	1201.3
0	0	0	13.861	2.0502	12.2	0	4.8338	0.24929	34.623	23.078	27.079	28.796	25.841	36.749	28.477	49.509	50.227	55.388	60.183	66.971	67.548	85.168	80.053	91.361	95.968	70.342	73.035	71.32	75.586	76.262	85.252	83.737	84.492	73.682	73.295	68.893	62.519	63.398	63.073	72.131	62.547	65.507	62.729	76.07	65.944	63.121	73.936	82.998	81.381
0	0	0	4.3151	2.4814	19.397	12.798	7.0606	5.8915	11.189	3.359	16.921	6.0873	12.621	3.0015	0	0	0	0	0	3.4996	6.794	15.429	4.8211	1.8817	0.97488	0	0	0	0	0	0	0	0	0	0	0	0	0	0	0	0	0	0	0	0	0	0	0	0
0	0.44974	0	12.683	2.1447	0	0	2.0228	4.4875	2.4261	4.5312	19.409	21.073	23.48	34.878	36.064	41.743	0	0	0	0	0	0	0	0	0	0	0	0	0	0	0	0	0	0	0	0	0	0	0	0	0	0	0	0	0	0	0	0	0
27.504	9.1937	0	0	0	0	0	0	6.5665	13.479	12.013	24.54	0	0	0	4.007	9.8382	5.5546	5.4282	7.966	15.98	5.8165	19.711	7.2252	3.8377	0	0	10.328	21.297	20.708	18.11	11.549	11.331	8.1333	13.209	23.897	28.968	0	2.5977	0	0	0	0	0	0	0	0	0	0	0
0	0	0	6.8677	5.3707	6.1635	3.3974	14.983	13.456	15.666	11.966	16.063	15.525	12.037	10.413	7.7795	9.9444	16.717	18.48	6.4759	8.1872	3.5481	3.0854	4.7776	7.4736	0	4.688	0	0	0	0	0	0	0	0	0	0	0	0	0	0	0	0	0	0	0	0	0	19.123	31.182
0	16.733	11.783	0	8.9919	0	0	7.9908	2.7564	16.32	22.611	20.788	24.928	31.843	15.033	16.06	28.992	41.729	49.921	60.527	70.94	86.444	107.39	94.568	98.317	82.553	101.6	105.91	122.57	103.86	101.9	94.803	82.928	77.213	90.947	80.212	95.421	67.978	62.344	61.658	62.06	50.559	63.522	46.972	46.122	40.208	45.531	58.419	0	0
0	0	2.4284	6.8713	8.834	4.8494	9.7493	8.3998	13.602	37.802	51.124	56.056	94.298	115.28	151.49	200.49	229.75	257.3	300.33	325.28	391.11	385.14	431.34	444.29	462.79	483.82	511.8	538.8	532.84	549.79	554.44	591.15	579.77	558.04	555.23	542.59	550.57	527.99	566.82	570.19	549.99	544.99	559.03	544.32	534.36	521.85	523.65	544.79	502.08	507.03
0	0	0	0	0	18.148	60.09	125.4	188.7	275.55	389.85	455.98	555.72	639.36	719.18	805.44	831.8	797.18	1019.8	1082.2	1106	1064.2	1078.4	1070.2	1147.2	1185.9	1363.1	1393	1408.8	1532.8	1597.3	1624.1	1735.2	1721.9	1573.6	1903.8	1942	1784.6	1901.3	1940.5	1956	1979	2391.6	2096.1	2078.2	2116.4	2210.7	2149	2139	2168.3
0	0	0	4.1914	10.507	11.489	18.974	16.828	16.896	19.56	26.638	26.037	32.225	41.474	45.051	45.989	62.397	69.678	76.154	77.861	70.139	76.919	70.771	69.258	72.918	73.122	81.88	109.83	107.63	127.23	157.94	192.36	202.8	221.32	262.95	314.69	325.02	340.75	384.87	410.34	441.14	472.31	474.47	493.94	530.6	569.66	601.01	617.99	637.02	638.83
0	1.9306	0	2.2395	4.7623	0	5.3285	5.1227	19.871	56.07	61.972	69.323	72.323	94.543	102.79	101.45	123.22	120.33	141.41	167.36	203.46	201.71	222.46	235.56	235.54	227.62	220.24	229.12	239.89	256.33	240.35	249.35	244.8	246.68	271.53	274.03	279.84	259.94	288.28	282.04	296.84	264.48	276.07	268.78	285.64	283.24	260.7	258.05	251.2	247.33
0	0	0	0.28675	0	4.9897	27.31	71.706	134.36	200.12	271.32	359.47	457.18	535.22	643.11	694.09	729.21	793.1	826.64	902.09	961.73	991.38	1030	1030.1	1056.3	1045.4	1108.7	1095.9	1118.4	1123.6	1123.5	1156.8	1131.8	1146.1	1139.7	1132.2	1125.2	1112.7	1138.6	1124.9	1102	1077.3	1085.3	1057.8	1095.6	1080	1043.9	1056.5	1063.4	1050.4
3.2151	0	0	0	9.6998	0	2.0127	0	14.141	9.8252	38.614	48.313	74.879	77.397	92.532	112.86	110.27	123.44	138.13	163.67	163.68	174.81	229.81	175.62	179.47	182.71	192.33	191.98	190.91	185.43	182.08	181.16	184.2	196.92	201.36	173.58	178.3	168.91	173.86	190.61	173.82	169.87	158.93	154.17	168.8	167.44	166.04	156.79	177.94	170.59
0	0	0	3.4133	4.1161	13.328	13.83	17.428	26.18	26.323	30.849	40.621	57.839	51.795	63.941	66.803	78.96	80.119	87.162	104.99	108.45	115.12	183.64	142.32	140.31	150.7	146.27	142.81	154.65	157.67	166.31	168.8	180.37	179.54	190.22	181.91	184.35	186.71	187.39	195.66	199.94	208.79	196.22	193.54	187.27	186.58	213.2	298.81	271.87	295.58
0	0	0	2.5787	8.2174	7.0593	0	9.7452	18.269	32.271	52.223	71.056	90.452	120.94	153.44	172.03	202.31	237.14	269.75	276.29	301.68	322.65	337.99	344.24	349.22	370.57	370.53	381.39	386.35	371.23	371.74	373.28	377.87	380.53	375.83	368.4	373.99	383.7	368.96	399.11	378.75	392.81	375.62	355.75	357.14	374.96	356.89	341.35	340.17	370.27
0	0	0	2.3035	0	15.257	20.404	25.008	37.11	30.876	50.312	52.038	63.847	72.247	89.381	86.802	93.881	94.374	109.52	104.16	117.05	124.4	172.88	139.89	125.18	135.96	143.32	137.89	135.63	124.43	113.67	110.46	110.55	112.49	129.37	119.65	119.17	121.64	125.49	121.16	118.45	123.02	129.72	129	136.22	126.38	128.39	139.01	135.24	134.46
0	0	13.246	0	0	5.3365	14.904	0	0	0	0	16.326	24.064	48.032	59.428	86.051	104.86	118.54	153.06	152.11	174.78	185.36	320.17	223.3	227.45	242.84	294.33	370.06	447.7	541.14	629.25	767.7	884.17	1003.5	1071.6	1198.5	1232.6	1356.8	1446.8	1538.4	1574.5	1680	1680.2	1751	1774.4	1809.8	1874.9	1837.2	1891.8	1895.2
0	0	6.0432	13.387	7.0393	0	0	0	3.3077	0	0	0	4.7301	0	0	0	0	0	0	3.8761	0	0	0	0	0	0	0	0	0	0	0	89.798	33.55	23.419	0	5.1995	0	14.647	31.961	48.487	60.688	92.345	91.637	116.08	161.66	187.04	210.95	249.69	268.4	291.16
2.094	0	0.11929	9.3475	10.157	0	0	0	19.5	45.432	102.54	126.39	212.95	259.71	326.14	379.78	449.34	498.17	587.2	615.88	680.62	859.21	696.36	740.48	748.15	758.31	767.98	800.43	858.2	849.68	853.54	874.59	842.6	835.93	782.6	794.87	770.86	771.2	755.16	795.7	779.96	773.28	783.26	794	824.04	770.48	754.22	759.93	754.5	766.15
0	0	0.15201	0	5.6723	1.5473	8.2743	15.659	7.5428	0	0	9.3616	8.3462	7.7189	6.4596	10.987	13.758	10.03	5.8085	1.127	12.026	10.124	9.1377	15.249	18.443	13.297	21.917	18.316	16.561	16.155	22.93	19.425	13.763	19.589	10.687	22.868	31.831	39.322	24.419	27.565	19.049	21.473	21.986	21.816	26.166	31.326	16.188	32.741	18.459	26.312
0	2.0995	2.5212	6.4672	6.3649	0	0.09167	0	0	0	0	0	0	0	0	0	0	0	0	0	0	7.7333	0	0	1.4628	0	0	0	0	0	0	0	0	11.81	33.894	29.862	45.164	47.401	64.179	66.261	53.728	67.713	51.162	62.83	54.281	60.273	62.496	58.819	72.305	58.668
0	12.505	9.8798	0	0	0	0	0	1.2533	0	0	0	0	0	0	0	0	0	0	0	0	0	0	0	0	0	0	0	0	0	0	0	0	0	0	0	0	0	0	0	0	0	0	0	0	0	0	0	0	0
0	0	0	0	5.2959	8.585	3.4902	9.2382	2.0552	0	6.7829	0	18.921	11.818	6.6744	0	0	1.606	10.482	23.92	49.532	58.645	69.343	93.45	102.74	112.41	149.03	159.7	179.33	209.94	218.11	236.36	253.57	272.26	321.71	323.89	281.47	305.53	305.2	317.92	330.17	332.8	344.67	369.44	374.8	388.8	399.3	425.1	454.9	495.18
0	0	0	4.7623	6.2309	10.512	13.267	12.799	9.3005	7.7422	5.2489	13.779	10.714	3.5091	9.5141	9.2564	3.3469	9.3501	1.0481	14.051	0.10677	0.7683	0	0	0	1.6785	6.4124	2.3618	2.4273	3.0582	10.919	25.019	18.278	27.976	11.106	27.685	16.296	19.142	21.073	29.297	27.408	26.181	18.497	16.467	14.507	12.203	6.0646	12.914	0	2.6788
0	0	6.4399	18.784	12.976	0	0	6.8691	0	0	0	0	0	0	15.883	5.9716	12.926	11.78	33.892	30.177	43.227	34.725	49.581	51.867	60.019	90.279	106.96	118.85	171.21	236.89	300.1	352.65	226.78	260.37	538.35	524.4	593.76	652.1	672.89	700.71	744.1	733.89	787.01	832.46	856.08	867.45	887.22	927.75	931.03	932.2
0	0	0	7.6825	4.8556	4.8435	17.264	53.407	115.01	203.62	301.36	385.52	457.66	572.04	657.57	776.18	878.75	918.23	1057.8	1161.6	1269.1	1326.7	1394.4	1423	1469.8	1514	1571.5	1685.2	1733.2	1837.7	1987.1	2071.5	2255.3	2377	2424.6	2532.1	2626.6	2740.7	2855.8	3007.7	3073	3160.8	3252.6	3441.1	3373.3	3408.2	3461.1	3432.2	3516.6	3593.9
0	0	1.1099	0.5591	3.5776	1.728	5.5488	0	0	9.6975	12.721	9.108	0	14.057	17.282	20.325	15.017	20.331	13.655	25.867	22.011	32.918	7.2428	11.085	15.689	23.748	25.148	47.609	59.301	76.736	121.67	146.73	195.11	244.99	274.82	319.91	391.48	416.47	440.96	468.71	478.63	481.39	465.8	486.07	492.62	505.15	517.52	516.67	530.92	538.12
0.38242	3.7917	0	3.4632	0	0.31039	0	3.0824	6.356	66.448	99.872	142.94	215.23	292.17	296.77	350.85	354.39	434.12	509.77	611.42	686.09	760.31	779.55	751.9	663.16	645.33	600.17	704.31	759.78	747.08	828.21	845.73	788.61	883.17	851.82	848.3	760.72	818.91	807.81	800.36	758.71	727.97	719	693.86	735.36	734.6	751.69	692.41	718.69	696.72
0	0	0	0	17.199	26.799	41.235	35.265	54.87	62.762	67.309	92.205	95.4	129.9	134.35	130.9	137.8	147.5	162.41	152.68	162.48	158.41	156.09	155.44	137.62	148.95	154.74	179.5	196.94	214.21	227.8	240.7	264.05	279.52	285.65	300.31	344.47	344.61	341.67	344.39	346.53	349.22	304.69	378.95	823.17	809.29	761.64	742.53	761.41	766.43
0	0	0	7.6125	22.399	27.701	7.4592	19.674	37.219	49.81	86.395	97.224	123.73	145.43	178	189.11	217.81	239.77	271.77	288.97	319.7	342.66	373.15	401.99	406.01	432.79	443.39	461.65	487.01	489.66	487.09	489.82	502.51	500.23	500.2	506.4	503.37	487.59	497.99	481.75	478.06	485.1	480.75	491.85	459.43	471.79	453.86	431.43	427	427.65
0	0	0	0	7.9222	11.468	18.847	23.159	47.929	80.096	95.062	114.38	144.01	177.96	214.1	259.02	281.51	302.8	334.51	355.42	397.2	373.18	576.41	405.13	469.81	486.49	536.23	525.09	532.42	529.68	614.11	578.87	579.77	573.65	574.58	741.67	753.97	613.98	627.91	625.2	741.47	642.55	633.09	645.46	644.84	739.12	661.32	737.68	622.49	651.37
0	0	0	11.651	7.1404	3.4867	2.2789	31.907	68.831	126.61	178.76	254.47	333.67	396.47	463.64	542.11	587.54	631.77	645.18	708.01	776.68	794.55	797.34	787.91	810.5	842.63	866.47	844.61	881.51	886.16	910.44	923.61	883.18	977.42	996.89	1028.6	962.21	1067.8	1075	1037.6	1071.5	1074.4	1075.5	961.48	1077.6	1048.2	1039.3	994.71	1087.1	1040.3
0	0	0	2.4547	8.2329	5.6942	0	0	0	2.3732	0	0	0	0	7.1313	0	0	0	0	0	0	0	0	0	0	0	0	0	0	0	0	0	0	0	0	1.1306	9.3827	5.0097	12.289	0	11.666	25.126	22.442	0	18.511	34.469	34.779	25.348	28.679	31.123
12.09	17.625	11.12	0	0	0	0	0	0	0	0.84071	0	0	0	0	0	0	0	0	0	0	0	0	0	0	0	0	0	0	0	0	0	13.441	3.9051	11.752	1.8296	20.946	19.238	13.319	33.637	43.342	29.426	44.337	33.442	48.048	17.389	0	0	0	0
0	0	0.88205	4.7711	0	1.7703	0	0	0	0	0	0	0	0	0	0	0	0	0	0	0	0	0	0	0	0	0	0	0	0	0	0	18.8	23.704	60.212	59.767	85.739	82.195	114.92	142.63	135.8	134.34	172.29	177.37	192.27	188.98	210.75	207.33	199.33	211.05
0	2.5167	9.9833	9.2023	0	0.35329	3.5652	0	0	3.5921	0	0	0	0	0	0	0	0	0	0	0	0	0	0	0	0	0	0	0	0	0	0	0	0	0	0	0	0	0	0	0	0	0	0	0	0	0	0	0	0
2.3704	2.2871	0	0.27384	0.10918	11.098	0	0	0	37.77	68.908	78.806	113.15	148.02	186.73	202.59	227.98	304.92	345.96	460.1	518.61	620.56	714.63	811.67	885.08	986.57	1069.6	1187.2	1247.1	1296.8	1389.2	1443.3	1493.2	1590.1	1615	1621.2	1657.9	1718.2	1722.8	1726.3	1803.9	1869.7	1821.3	1628	1636.2	1597.7	1467	1616.5	1462.3	1404
30.646	11.777	0	0	0	0	0	0	0	0	0	0	0	0	0	0	0	0	0	0	0	0	5.8788	0	0	0	0	0	6.2706	0	0	0	0	0	0	6.9064	24.736	0	10.53	39.392	12.616	0	0	0	0	0	0	0	0	0
0	0	0	0	13.731	8.3765	7.8673	19.74	21.271	21.716	12.576	20.068	27.773	22.897	45.437	48.684	61.999	63.472	64.128	66.589	82.758	81.339	81.803	76.014	92.384	111.68	162.01	219.08	295.67	378.64	523.25	674.64	752.97	877.82	1043	1145.2	1321.6	1464.9	1560.2	1740.4	1878.2	2006.6	2101.2	2141.2	2167.3	2300.6	2327	2388	2404.4	2384.6
0	0	0	11.642	4.6645	3.3975	15.234	44.373	93.527	160.25	221.61	287.47	368.37	443.45	530.47	596.92	622.52	738.55	773.1	852.45	874.96	885.57	925.45	934.12	926.22	917.36	933.91	940.36	934.39	961.53	979.78	965.98	975.69	954.16	982.33	992.03	1013.4	1025.1	1010.5	1033	1043	1056.9	1038.7	1036.7	1039	1030.9	999.43	1017	989.63	997.17
0	14.469	7.2597	0	0	0	0	4.8372	8.2158	0	0	5.3618	7.0401	10.406	11.217	17.375	19.483	33.918	37.389	41.157	40.719	54.51	74.237	82.008	105.41	115.75	130.66	110.92	123.69	121.89	120.68	107.49	110.17	92.136	104.75	119.96	132.89	136.52	114.69	116.67	119.02	115.4	107.8	99.568	119.53	133.29	113.07	126.2	90.464	95.889
0	0	0	4.5618	12.55	0.14058	0	4.2085	3.7861	9.3788	10.377	2.2451	3.4398	10.377	5.5064	0	3.293	15.483	31.125	17.443	21.865	27.264	31.76	25.488	32.051	47.478	60.559	71.955	91.002	96.899	125.68	130.43	160.91	159.98	174.48	199.32	212.92	244.51	261.98	258.29	273.73	297.64	293.77	300.1	321.67	311	335.8	326.24	327.05	345.97
0.39699	0	0	2.3866	4.2365	0.5257	3.545	0	0	0	0	0	0	0	0	0	0	0	0	0	0	0	0	0	0	0	0	0	0	0	0	0	0	0	0	0	0	0	0	0	0	0	0	0	0	0	0	0	0	0
9.1208	1.3865	1.9227	0	0	0	0	0	0	0	0	10.316	17.756	13.46	17.555	19.76	24.238	18.681	14.616	13.683	24.262	27.684	37.493	43.235	50.957	65.114	98.371	135.8	189.47	239.39	320.18	389.73	463.1	518.58	596.09	642.97	738.64	879.06	925.32	1005.4	1091.5	1182.2	1236.1	1259.2	1333.2	1395.1	1463.6	1538.4	1581.5	1579.8
0	5.9308	0	2.5191	4.0943	0	0.90891	0	0	0	0	0	0	0	0	0	0	0	0	1.6497	0.048398	4.2302	10.113	16.779	0	0	0	0	0	0	0	0	0	0	0	0	0	0	0	0	0	0	0	0	0	0	0	0	0	0
0	0	0	3.3926	5.3347	10.674	16.048	22.13	32.633	22.551	18.413	32.347	38.903	19.991	24.376	28.152	18.196	23.017	24.183	26.91	36.169	28.731	27.027	28.361	49.235	44.623	46.476	32.615	38.697	25.535	23.376	35.66	17.606	18.48	3.8145	6.2277	1.2116	11.486	2.3995	0	0	0	0	0	0	0	0	0	0	0
24.17	0	0	0	0	0	0	7.6555	34.003	82.391	126.78	190.76	356.06	480.57	578.22	650.09	842.53	951.33	1047.8	1088.6	1204.6	1275.6	1303.1	1411	1418.1	1442.7	1529.6	1579.7	1626.1	1635.6	1631.5	1501.1	1546.7	1616.8	1589.9	1635	1620.7	1542.2	1621.1	1600.7	1619.6	1589.8	1642.4	1658	1665	1591.1	1604.2	1631	1612.3	1622.9
0	0	1.5975	8.5576	13.457	2.7805	0	14.115	16.785	12.4	31.529	31.911	53.598	45.533	57.125	94.189	109.23	124.43	111.1	142.37	147.32	159.21	200.85	201.98	227.94	200.21	219.98	236.06	261.19	241.53	245.21	248.28	229.05	237.27	248.44	244.79	237.15	243.41	240.54	238.06	252.29	239.89	259.34	251.07	241.57	249.6	250.64	245.84	245.45	260.28
5.349	0	1.7258	0.952	0	2.0938	0	0	0	7.1146	14.152	27.14	39.508	51.212	71.945	74.845	73.526	84.117	85.203	106.33	122.13	109.61	152.81	154.98	151.48	165.78	163.46	183.46	172.88	183.96	187.69	176.39	189.73	196.34	199.12	187.26	186.95	220.25	203.63	190.46	197.96	189.18	194.79	210.15	209.63	213.63	218.14	216.84	218.37	222.75
0.5181	0	0	0	0	0	9.8892	12.653	30.438	37.895	54.641	80.245	92.983	120.25	139.25	176.5	174.14	182.87	203.9	205.59	189.42	203.86	222.6	233.19	232.16	231.29	243.19	248.9	249.72	258.08	247.12	245.75	246.76	260.07	250	260.38	262.77	257.21	263.28	269.85	259.34	265.25	236.72	244.66	238.14	228.67	237.08	234.65	237.24	239.48
0	0	6.1085	12.484	10.492	10.762	14.462	44.51	84.75	135.61	198.09	261.8	352.78	465	539.86	639.37	728.02	848.02	898.52	942.28	1009.8	1071.6	1088.2	1136.9	1161.4	1228.5	1207.4	1225.3	1225.8	1198.4	1199.2	1191.7	1219.2	1225.4	1219.8	1191.7	1222.4	1221.7	1217	1227.8	1257.4	1258.9	1185.3	1168	1203.3	1172.4	1163.4	1163.6	1128.1	1105.4
0	14.268	0.51162	7.245	2.6008	1.8559	0	24.97	41.242	86.34	136.12	210.2	274.24	302.76	379.25	411.97	484.08	505.59	570.13	622.48	676.89	699.5	713.34	724.71	745.89	754.39	792.38	813.3	819.76	827.56	832.78	819.84	839.12	856.45	841.18	890.54	893.37	890.58	917.19	914.46	913.4	902.51	892.91	902.4	923.32	903.22	908.31	907.8	910.82	918.96
0	0	1.9848	2.31	0	3.0471	1.2656	9.7231	5.8209	2.0747	0	0.052496	14.572	10.126	15.599	22.377	14.809	17.27	7.7695	22.442	10.991	0	0	0	0	0	0	0	25.625	31.754	62.158	103.16	121.13	165.65	213.27	238.57	287.99	316.62	330.07	374.68	387.13	424.75	452.21	472.9	512.63	527.42	529.45	547.12	543.46	577.6
0	0	0	8.7952	5.6499	12.556	24.697	29.403	37.484	36.719	27.693	22.422	23.008	18.514	10.815	23.128	0	37.315	0	0	0	20.192	22.099	0	0	0	18.833	47.46	93.577	147.76	368.88	288	364.19	668.65	569.23	900.01	1079.4	1149.7	1240.4	1319.5	1456	1515.2	1604.7	1671.7	1723	1681.3	1784.8	1850	1834.7	1843.6
0	0	0	8.0417	2.9835	10.94	17.317	29.159	47.235	60.849	118.35	160.72	229.11	265.43	340.2	372.14	406.42	465.52	513.22	557.16	615.06	614.68	747.2	751.1	755.68	839.84	857.59	886.09	873.64	832.47	825.97	826.68	826.94	815.31	803.22	825.21	834.49	816.07	845.74	835.35	797.94	809.58	828.48	811.89	822.12	810.5	826.05	882.64	891.77	903.33
0	3.0055	1.1911	3.2318	6.97	0	2.4765	2.5497	22.973	42.667	64.261	83.587	127.06	147.25	175.4	205.37	226.68	258.04	264.59	304.31	293.49	268.54	340.23	378.7	300.06	308.99	319.61	346.12	366.47	384.31	434.03	476.43	530.19	570.56	613.57	635.95	695.05	728.29	749.73	778.12	801.04	831.33	833.05	830.1	825.81	823.28	850.37	867.01	859.96	885.15
0	0	3.2232	0	0	3.0782	30.552	79.779	178.31	278.85	433.25	577.39	744.05	915.23	1048.1	1268.7	1345	1494.9	1637.6	1721.2	1824.8	1934.7	1929.6	2036.9	2084.1	2113	2148.2	2143.6	2177	2173.1	2227.6	2187.4	2116.4	2223.3	2203.3	2141.7	2163.6	2158.5	2152.8	2159.9	2235.8	1839.8	2136.8	2090	2140.5	2165.6	2189.3	1926.1	1898.7	2193.2
0	1.5081	0	0	10.473	0	0	0	0	0	2.1208	22.393	69.92	80.846	81.664	104.95	75.086	86.937	88.256	103.01	102.21	162.84	308.27	291.9	304.2	311.17	209.49	221.9	232.63	226.34	220.33	229.31	220.6	227.66	249.21	252.56	242.91	258.21	261.13	264.18	279.17	269.59	270.7	272.52	266.17	281.42	279.24	261.98	277.92	295.49
0	0	3.6516	8.5217	19.286	0	0.69714	13.22	15.219	18.045	11.969	17.145	37.163	50.749	55.715	51.932	46.846	62.38	58.015	78.764	59.623	69.274	51.569	63.761	54.818	46.481	51.506	62.294	70.287	60.515	77.841	86.892	108.73	117.34	105.65	110.7	97.043	108.28	105.12	93.663	96.819	79.236	62.195	88.907	87.995	107.73	142.61	46.067	39.783	28.216
3.2825	2.6865	3.8387	4.9217	0	0	0	0	0	0	0	0	0	0	0	5.3323	8.5928	0	1.6661	0	0	1.2041	0	6.5319	0	0	0	0	0	0	0	0	0	0	0	0	0	0	0	0	0	0	0	0	0	0	0	0	0	0
0	0	0	4.658	13.039	0	1.4967	24.844	51.225	88.089	135.61	194.56	262.72	328.26	381.78	449.74	485.23	559.53	617.39	659.06	703.48	748.32	962	786.87	794.7	825.68	850.36	856.46	873.84	869.42	906.29	905.13	880.66	872.6	887.88	895.03	900.18	898.88	907.69	888.87	830.14	858.27	856.07	874.41	902.55	873.89	888.12	901.24	884.24	879.17
0	0	0	1.184	7.5279	2.8751	5.1285	1.4786	1.9906	0	0	6.9534	10.314	5.8198	4.3724	15.883	14.259	14.162	11.378	0	9.5019	9.6843	18.299	18.431	25.345	14.824	25.622	23.878	30.468	43.841	60.704	61.681	86.804	93.853	115.78	132.57	156.04	175.41	184.43	190.35	192.2	223.62	238.5	237.32	248.5	272.09	269.23	291.71	271.57	285.31
0	0	0	7.1109	12.815	8.6784	2.8639	5.8229	5.0386	6.8529	2.016	0	0	0	0	0	0	0	0	0	0	0	0	4.6242	0	10.135	11.504	0	8.8626	0	6.5165	9.118	13.893	5.4839	1.4584	1.4284	7.1891	0	0	0	0	0	0	0	0	0	0	0	0	0
0	0	0	3.212	5.3179	11.472	8.8292	5.4808	4.1377	2.0302	10.951	4.5727	0	0	2.1025	0	0	0	6.2208	18.288	23.401	32.222	34.381	39.596	33.819	46.726	50.348	38.48	50.889	45.2	45.33	51.175	55.925	60.918	69.266	73.578	77.272	75.106	79.35	94.822	87.992	91.011	80.935	89.767	82.491	80.336	84.528	78.793	74.463	84.633
0	0	0	1.4438	3.3395	0.31798	5.8894	19.048	30.593	45.956	56.369	55.847	84.97	96.534	125.82	143.87	199.35	225.44	245.31	258.42	284.01	275.1	294.09	309.14	321.89	333.97	350.58	347.25	365.81	358.06	426.69	427.32	463.84	472.08	517.74	530.77	545.41	562.83	544.31	569.9	615.87	653.75	638.43	627.63	670.09	678.71	640.71	696.11	644.27	678.4
0	0	0	0.61705	1.2678	5.6782	7.0371	19.411	50.999	75.03	117.9	171.27	226.91	290.48	360.33	417.91	463.7	515.38	649.79	634.32	723.16	734.11	766.41	757.42	770.94	854.36	695.21	866.07	848.01	789.07	791.49	818.02	845.69	843.84	832.84	816.71	835.93	815.86	813.01	795.78	804.92	822	801.59	788.11	782.51	748.7	762.6	756.02	764.07	763.69
0	3.7904	26.841	0	0	0	7.3997	10.604	20.521	22.746	56.149	60.368	89.259	106.14	133.89	162.49	169.77	193.19	189.2	219.85	231.1	252.03	247.9	267.27	278.64	286.88	265.92	289.19	284.24	279.44	291.9	304.8	325.09	347.2	364.33	324.47	343.52	362.15	396.96	400.51	398.17	403.82	403.52	403.17	402.38	417.71	430.42	435.79	443.19	435.52
0	0	0	0	4.2271	13.043	23.491	32.991	43.656	51.249	70.257	84.064	67.48	48.348	68.919	57.503	67.094	60.564	73.768	57.772	38.553	29.04	28.797	41.976	19.142	26.471	3.0331	10.544	9.366	12.675	13.035	0	0	0	0	0	0	0	0	0	0	0	0	0	0	0	0	0	0	0
0	0	6.3688	10.966	7.237	0	0	0	0	0	0	0	0	0	0	0	0	0	0	0	0	0	0	0	0	0	0	0	0	0	0	0	0	0	0	0	0	0	0	0	0	0	0	0	0	0	0	0	0	0
0	0	0.17663	10.939	6.111	0	0	1.5895	0	0	0	0	8.4093	8.1561	0.90838	6.3184	16.317	15.741	21.91	19.912	14.625	25.803	33.648	40.424	48.595	62.377	60.037	64.956	57.979	74.52	76.99	86.62	80.201	88.464	78.863	98.573	89.66	96.03	90.709	100.18	96.758	104.12	110.1	106.73	105.53	92.477	91.188	106.11	87.859	111.08
0	0.36804	0	0	0	0	10.85	19.124	34.487	55.984	60.026	104.07	141.57	157.1	199.43	221.39	246.44	280.47	309.8	356.43	367.67	393.37	408.95	411.81	401.58	430.23	447.88	404.48	399.53	419.6	403.84	431.85	425.4	442.55	424.02	438.59	440.66	458.14	468.73	459.72	451.65	468.25	469.47	463.56	463.77	465.47	475.28	458.57	462.31	467.39
0	0	0	4.3956	15.064	24.589	42.173	78.705	149.42	211.86	253.53	354.59	449.28	541.03	556.95	666.88	741.16	784.42	870.91	929.58	865.35	907.09	947.94	968.95	980.74	1006.4	1049.6	1047.3	1020.9	1047.6	1073.7	1078.6	1034.1	1057.3	1058.5	1097.6	1124.3	1120.9	1131.3	1149.4	1138.3	1149.5	1137.2	1143.8	1163.6	1147.5	1129.2	1137.3	1170.5	1162.2
0	5.8769	0	0.5329	5.6514	0	0	0	0	0	0	0	0	0	0	0	0	0	0	0	0	0	0	0	0	0	0	0	0	0	0	0	0	0	0	0	0	0	0	0	0	0	0	0	0	0	0	0	0	0
0	0	0	11.108	9.8415	13.172	11.473	10.869	19.36	20.346	18.094	28.174	47.51	52.171	59.367	64.391	76.665	86.949	90.392	112.01	105.76	10.675	15.665	20.602	25.904	51.173	69.61	94.179	118.98	178.19	251.7	310.66	356.69	407.51	448.69	483.49	534.58	595.95	604.21	635.95	667.87	712.5	724.44	759.46	801.59	766.36	795.66	795.54	803.5	833.04
0	0	0	3.6684	16.749	12.894	10.934	19.42	15.876	10.691	5.1592	7.6768	13.407	13.347	0	6.5524	0	8.0774	3.7641	6.5573	13.431	93.67	43.311	17.886	11.454	12.583	8.3662	26.137	33.557	18.946	20.647	19.428	13.79	39.831	77.502	95.238	117.82	148.13	187.01	232.99	283.34	302.86	336.03	384.54	451.56	462.43	493.65	520.51	544.06	601.88
0	0.52195	0	3.9416	0	5.6516	0	0.32926	0	0	0	0	0	0	0	0	0	0	0	0	0	0	0	0	0	0	0	0	0	0	0	0	0	0	0	0	0	0	0	0	0	0	0	0	0	0	0	0	0	0
0	0	0	0.27418	11.758	13.94	6.2242	8.484	21.172	18.356	5.9379	8.8684	26.828	19.456	32.029	30.514	33.29	37.774	40.759	49.917	39.533	26.278	17.044	19.266	25.93	36.96	33.944	35.355	28.991	42.821	41.896	61.092	39.045	68.254	4.6639	16.478	15.557	16.762	12.785	15.504	13.604	11.997	11.393	6.8646	11.946	0	3.3981	4.4601	0	0
0	0	0	9.2643	20.035	22.153	30.864	44.68	65.358	81.754	110.87	146.51	145.48	219.16	257	250.77	343.8	378.5	394.53	474.88	494.37	504.69	513.72	536.19	573.12	582.5	631.08	621.01	676.35	678.61	678.85	668.82	713.98	671.29	702.2	705.08	698.73	702.88	684	695.62	711.8	683.35	704.49	717.16	697.69	685.45	672.68	694.38	634.94	638.42
0	0	0	0	0	8.2175	10.145	8.3802	9.6316	17.373	10.647	6.2226	1.7147	5.3594	21.962	21.216	17.591	14.738	3.0955	20.889	19.262	27.294	25.504	24.032	28.925	22.932	38.203	31.771	36.779	0	26.162	38.516	30.725	27.575	33.446	28.506	34.18	36.119	49.346	39.079	24.022	27.112	11.796	10.182	9.4117	3.6813	0	0	0	0
0	0	3.4708	9.2106	0	17.746	0	18.268	41.112	61.942	94.552	133.62	195.54	222.68	275.9	316.62	359.85	402.27	466	487.15	505.55	524.64	579.36	591	603.49	653.74	645.36	649.51	615.69	642.86	631.53	663.79	675.32	661.47	656.77	655.42	644.13	645.89	637.57	663.82	667.69	688.41	674.5	658.15	674.19	662.92	651.94	668.05	644.13	641.53
0	0	4.3984	3.4226	0	6.7768	1.433	5.2324	5.813	0.73676	19.177	0	30.141	16.393	17.897	27.239	10.151	5.9285	14.701	9.5545	16.247	9.7895	0	0.6336	1.1243	0	0	0	0	0	0	0	0	0	0	0	0	0	0	0	0	0	0	0	0	0	0	0	0	0
0	0	0	0	2.8089	6.3489	14.788	40.231	65.155	105.54	146.68	209.89	277.29	352.67	427.75	463.69	529.95	588.74	679.5	698.91	728.03	769.47	807.79	831.09	898.71	889.17	892.68	913.47	941.71	981.86	1022.9	1036.6	1014.5	1004.1	1046.8	1059.2	1092.4	1095.6	1102.3	1120.1	1112.6	1125.3	1144.6	1162.1	1114.5	1118	1169.9	1142.2	1167.3	1147.7
5.7804	0	0	3.954	10.769	3.7109	0	0	0	0	0	0	0	0	0	4.967	0.21498	15.336	7.0561	12.181	13.923	7.165	25.354	25.773	12.618	18.338	29.623	23.277	32.992	11.412	13.105	12.059	12.17	22.231	19.74	0	0	1.0417	0	0	0	0	0	0	0	0	0	0	0	0
0	0	5.7047	6.4313	0.40724	10.377	18.869	45.716	51.839	52.521	36.906	26.748	43.607	37.819	43.014	42.504	143.17	51.177	22.544	26.387	37.091	9.4284	21.913	0	13.906	9.261	22.633	20.163	51.315	18.643	40.408	27.311	43.366	42.014	68.047	67.345	76.912	80.709	107.11	113.89	120.2	136.42	140.72	149.55	151.02	192.03	162.47	154.96	138.79	135.68
0	0	6.9076	19.848	28.102	28.007	6.7391	13.138	44.822	57.414	46.253	70.991	164.18	109.69	211.8	261.97	302.02	304.72	331.85	351.36	311.66	328.99	331.46	306.37	301.81	346.15	360.11	314.28	354.9	315.78	328.67	306.69	386.5	357.98	347.88	368.7	377.25	405.79	384.42	380.63	367.95	372.74	382.27	368.05	385.55	369.96	364.14	362.36	358.59	351.91
0	0	0	0.85795	6.3722	13.672	8.9886	42.814	79.35	127.38	174.3	245.26	310.49	390.18	454.67	536.81	621.26	710.92	762.88	772.14	880.76	888.71	960.04	981.18	1032.3	1063.3	1093.6	1105.8	1152.9	1192.6	1110.5	1185.3	1186.6	1158.1	1172.6	1168.5	1165.3	1179.7	1174.8	1153.4	1140.6	1167.1	1125.5	1123.3	1124.7	1135.8	1129.6	1098.7	1103.4	1161
8.1331	0	3.8096	3.0954	0.65114	0	0	0	16.037	3.3817	0	0	0	0	0	6.7528	0	0	0	0	0	0	0	0	0	0	0	0	0	0	0	0	0	7.2645	0	3.708	0.42386	0	0	0	3.233	6.4931	3.7238	0	0	4.528	2.2617	0	0	0
0	15.453	0	27.666	2.8666	0	0	0	0	0	0	21.949	0	20.37	16.934	32.854	29.949	47.083	63.416	89.802	51.648	47.421	60.146	47.986	53.876	51.671	62.232	50.582	42.865	73.833	60.573	101.55	108.16	100.26	102.78	103.18	117.62	107.33	82.2	99.875	97.981	96.089	93.465	85.559	75.03	73.197	80.545	86.194	61.301	51.61
0	0	0	5.0897	1.405	0	28.483	58.315	117.89	197.91	313.05	443.43	617.35	715.88	859.47	965.76	1047.7	1140.8	1252.5	1323.1	1413.7	1150.9	1187.7	1188.1	1248.3	1267.2	1249.5	1223	1234.6	1253.3	1214	1237.6	1209.1	1205.9	1206.1	1196.4	1196.4	1195.3	1162.1	1181.8	1116.3	1139.7	1128.5	1129	1125.3	1115.7	1090.3	1129.7	1080.1	1076.2
0	0	0	2.9228	8.6674	0	8.7483	6.3611	25.739	29.851	74.903	104.62	152.16	197.76	225.15	264.49	313.58	368.85	395.51	451.62	477.78	467.98	516.08	506.45	523.24	576.13	584.06	627.4	650.24	668.38	680.13	721.43	751.1	752.84	763.43	773.5	824.21	836.31	851.82	893.68	892.7	900.11	905	912.04	898.97	926.49	964.15	976.66	978.18	992.22
0	0	0	7.4723	6.5104	2.611	5.4552	10.162	2.5164	0	0	0	0.62341	0	3.5756	8.5182	9.5512	12.429	20.784	23.175	19.368	23.831	22.115	25.241	29.451	36.422	43.187	53.026	56.354	68.061	80.113	91.517	100.56	108.96	116.77	131.53	132.93	142.45	148.97	172.83	183.62	190.94	185.36	186.89	201.91	194.06	361.72	362.65	383.46	392.24
0	0	0	5.2338	8.8663	12.956	5.7669	11.47	12.153	15.397	3.4003	10.643	10.891	10.588	6.3159	0	7.1873	3.8499	10.42	7.6859	8.9004	15.595	16.52	14.075	9.4807	27.849	21.868	29.775	48.808	49.381	62.837	72.884	77.619	92.298	99.869	109.61	120.66	151.32	141.97	169.49	173.25	186.06	176.21	170.02	162.54	155.1	168.13	150.75	133.65	124.32
0	4.8534	0	2.8506	7.1913	3.7854	5.0861	9.8733	10.807	19.97	40.278	45.839	51.19	62.435	74.101	70.22	72.547	84.991	91.259	98.329	92.313	114.9	107.21	107.22	106.38	112.09	100.56	103.23	124.8	133.62	127.25	125.34	164.69	177.22	212.71	207.71	164.9	188.75	236.18	264.51	259.46	282.03	288.22	256.97	231.88	226.13	215.74	217.71	212.42	200.5
0	0	0	1.6694	10.115	10.38	28.323	21.266	31.742	21.876	28.58	32.779	38.828	30.832	31.791	28.472	31.501	30.837	30.387	35.121	41.599	33.334	60.562	41.272	26.563	18.853	20.408	27.325	33.31	12.81	28.289	20.882	23.007	29.369	34.036	19.267	21.943	10.304	15.561	34.801	32.492	45.064	32.796	39.558	44.287	55.761	60.165	76.969	92.327	104.04
0	0	0	0	1.5524	9.5877	0	0.86141	0	0	1.4498	4.0875	10.808	22.245	18.357	42.783	60.446	70.644	84.617	88.92	75.507	81.342	38.578	30.633	31.036	13.852	23.715	20.646	36.332	26.212	12.85	15.61	3.4871	21.507	27.462	17.952	17.507	20.625	21.345	35.165	39.953	20.71	23.801	22.942	19.415	15.241	8.9212	0	0	2.097
0	0	0	2.5957	5.6532	11.702	23.967	56.579	122.12	195.31	293.13	370.94	491.33	586.63	678.26	779.35	844.94	941.49	1047.3	1169.6	1225.8	1347	1426.9	1536.5	1557.8	1639.7	1642.5	1757.6	1745.1	1846.6	1775	1843	1892.8	1872.2	1959.6	1933.3	1927.5	1893.8	1988.2	2008.2	2007.6	1976.9	2011.3	2022.4	1960.1	1989.1	2015.5	1973.2	1945.8	1983.6
23.085	4.418	0	0	0	0	0	0	0	0	0	0	0	0	0	0	0	0	0	0	0	0	0	0	0	0	0	1.9274	17.466	26.5	33.884	31.049	43.159	52.315	58.129	75.765	91.565	67.509	97.153	101.82	117.15	106.39	124.1	84.95	83.618	87.887	98.432	106.82	98.478	102.69
14.723	4.6957	11.517	1.0973	0	0	0	0	0	0	0	0	0	0	0	0.061174	0	1.0224	0	0	6.5803	6.3606	7.551	0	0	0	0	0	0	0	0	0	0	0	0	0	0	0	0	0	0	0	0	0	0	0	0	0	0	0
0	0	0	0.90838	0	15.316	19.2	23.783	24.533	44.961	46.631	49.333	59.392	74.538	81.617	71.24	94.615	107.28	104.25	110.35	108.61	98.925	104.46	103.92	103.04	117.74	108.49	105.78	106.2	102.1	98.993	112.08	103.9	117.04	94.769	98.265	114.99	149.97	157.53	161.03	154.94	151.9	157.98	170.97	168.63	161.17	162.42	146.17	141.28	146.56
0	0	0	0	2.5202	15.787	16.764	72.213	135.45	218.15	322.31	459.31	590.12	777.99	893.97	1018	1106.9	1322.3	1438.9	1535.3	1580.5	1702.6	1844.8	1857.2	1904.9	2003.8	1978.5	2065.3	2155.9	2220.8	2411.9	2413.3	2274.7	2368.5	2303.3	2364.9	2419.2	2414.1	2495.1	2533.9	2593	2608.4	2627.9	2672.7	2626	2619.4	2729.5	2709.5	2727.2	2778.6
7.2934	0	0	6.9857	0.18433	0	0	5.0849	21.228	52.054	84.117	101.54	140.34	186	235.15	262.4	311.82	339.05	393.55	416.96	453.43	486.15	505.36	535.83	565.39	617.72	618.36	643.97	697.29	731.74	768.99	818.36	842.09	899.23	930.22	935.64	988.91	1002.5	1000	1070.5	1104.6	1125.1	1125.8	1136	1165.8	1154.4	1204.5	1203.8	1233.5	1238.8
0	0	0	6.6489	0	18.179	16.499	24.764	19.59	5.5241	16.392	10.108	13.58	0	0	0	0	0	0	0	0	0	0	0	0	0	0	32.735	32.962	95.607	137.65	182	233.37	313.76	388.69	427.07	485.91	539.37	604.8	681.45	761.29	810.72	845.73	903.14	888.62	960.61	970.65	1004	1048.1	1065.8
0	0	0	0	2.2741	12.668	5.3193	8.8216	2.2891	0	0	0	0	1.5968	7.89	0.47289	3.7644	5.1905	11.939	0.32298	0	0	5.455	0	0	0	0	0	0	0	2.6825	13.732	20.491	24.182	39.843	42.198	51.553	58.315	56.006	66.342	87.145	86.969	102.55	89.362	100.01	105.63	122.78	119.65	114.42	126.42
0	0	0	5.2051	5.9229	11.626	11.771	14.103	31.993	46.913	74.904	108.1	138.69	151.09	177.88	193.41	223.2	254.79	284.49	309.51	321.93	340.08	355.86	364.36	390.57	407.37	422.54	425.9	429.63	438.81	476.96	492.65	513.25	539.58	504.54	533.52	502.81	539.93	550.39	536.81	551.6	563.86	568.79	559.25	568.52	563.22	535.55	553.84	539.81	533.12
0	0	0	0.9765	7.7237	16.954	17.35	37.787	77.943	124.38	168.16	204.29	246.91	295.76	310.25	347.68	379.33	393.75	414.65	443.29	491.84	469.54	465.91	522.06	515.51	513.89	514.76	488.58	494.2	476	478.08	522.45	493.9	501.9	494.25	444.13	459.92	456.68	443.8	402.15	412.49	422.03	410.49	413.75	409.29	385.78	421.94	386.61	381.33	375.69
0	0	0.46568	0	0	7.6069	5.2241	4.2099	5.0796	0.43519	0	0	0	0	0	0	0	0	0	0	0	0	0	0	1.0894	8.1875	7.6943	7.5116	0	8.7666	7.4526e-05	6.0347	0	0	0	0	0	0	0	0	0	0	0	0	0	0	0	0	0	0
0	0	1.2614	3.5765	0	4.5301	12.329	2.6083	13.958	0	3.7334	8.7396	23.254	12.689	14.56	11.569	4.0415	9.7985	3.0602	8.8378	24.182	28.312	12.339	23.087	28.107	23.872	35.954	33.436	42.936	44.88	43.036	48.183	59.445	69.062	63.563	48.617	58.24	54.392	50.532	61.36	63.438	53.019	48.375	46.157	54.814	48.806	56.507	61.102	65.425	71.121
0	0	0	0	5.0591	13.479	17.997	19.913	24.836	30.672	39.915	42.966	47.792	56.212	82.432	84.141	101.1	97.777	104.68	100.36	107.56	110.98	113.41	115.14	97.906	95.274	119.82	118.96	121.93	111.2	113.17	136.33	141.39	137.42	157.24	162.36	179.33	184.32	200.15	190.12	194.62	178.69	192.43	195.06	193.41	192.07	210.04	165.04	179.61	187.49
0	0	0	7.4262	8.0547	15.218	18.053	30.321	33.005	32.989	47.891	65.559	56.953	57.964	68.888	74.24	83.482	70.366	87.124	94.172	104.84	96.695	107.61	100.79	122.96	135.31	129.01	134.33	132.53	121.96	104.9	113.76	117.53	111.11	115.32	99.345	113.03	102.15	110.6	112.83	74.751	79.163	74.239	80.141	58.892	56.761	64.502	71.032	70.829	76.152
0	6.468	9.043	0	2.5816	2.9384	0	9.9415	0	5.3954	0.70568	5.0028	0	1.7777	0	6.9188	15.836	22.097	24.2	14.746	17.26	9.2915	20.286	20.924	17.022	19.04	24.799	21.772	18.827	11.396	7.5171	15.68	7.3976	13.692	15.539	10.153	11.96	5.5517	3.7645	5.9486	9.6509	11.142	13.235	1.1299	12.84	0	9.5267	0	5.1445	19.794
0	0	0	21.056	16.253	21.766	0	0	0	0	0	0	0	0	0	0	0	0	0.98592	1.107	19.769	29.058	41.817	43.807	39.645	46.458	38.366	73.005	54.449	69.37	54.126	55.23	58.141	72.068	66.961	59.134	56.492	78.499	53.653	43.056	27.47	0	0	2.9253	0	4.1597	0	0	0	0
0.29012	0	0	4.268	0	1.3034	5.6826	16.044	5.8067	4.2226	0	11.562	14.675	11.949	6.2192	5.9414	8.6445	4.3327	7.791	0	11.39	7.8969	0.31201	6.7494	14.049	16.671	21.499	7.3585	14.24	7.4234	14.552	13.935	10.306	10.201	3.8771	17.385	24.148	27.033	15.221	26.188	12.903	15.765	17.081	17.614	30.173	37.369	32.542	45.266	32.029	47.93
0.78135	3.397	0	18.816	0	0	0	0	0	0	0	0	9.841	27.665	66.938	81.41	95.507	122.22	148.65	104.93	127.1	137.87	161.12	186.06	200.79	228.83	197.6	208.62	165.98	159.31	168.82	154	159.11	169.88	157.07	151.91	200.71	202.31	281.6	333.63	368.63	442.26	522.75	561.52	632.47	664.86	778.04	837.4	860.83	882.56
0	0	4.2513	0	0	29.896	28.69	35.479	46.686	41.743	30.786	40.997	41.099	45.279	61.131	64.069	66.971	48.948	47.585	69.362	45.268	58.01	45.387	57.826	21.459	21.251	50.055	33.171	30.712	20.319	24.8	40.391	46.917	38.031	33.507	39.547	50.006	54.873	61.057	51.161	35.278	35.328	24.084	30.214	29.318	24.422	0	0	3.8163	5.0692
0	4.819	0	0	0	3.5938	14.134	54.465	110.94	204.41	301.77	385.84	534.09	601.49	727.38	861.4	874.51	1014.4	1633.9	1682.2	1903.9	1876.8	1929.3	2132.7	2281.9	2279.2	2403.3	2482.3	2581.3	2645.9	2631.8	2756	2608.2	2645.3	2654.7	2714.1	2620.7	2572.7	2535.7	2603	2625.5	2633.8	2660.9	2684.3	2702.7	2792.9	2788.9	2737.8	2643.8	2585.1
0	0	0	0	0	14.435	2.2643	0	0	0	0	0	0	0	0	0	0	0	0	0	0	0	0	0	0	0	0	0	0	0	0	0	0	0	0	0	0	0	0	0	0	0	0	0	0	0	0	0	0	0
0	0	0	0	8.5247	12.521	15.578	18.474	19.492	28.356	36.919	48.829	51.871	57.17	72.569	69.794	71.298	95.485	108.07	125.97	145.2	151.72	158.77	165.49	169.24	169.04	179.85	184.26	173.23	165.48	170.61	167.68	174.99	177.75	209.52	189.25	182.9	188.56	191.69	206.06	201.39	202.75	206.88	206.97	198.88	219.72	225.16	239.49	222.55	250.82
0	0	0	0.036227	3.6012	8.4402	12.474	19.239	20.093	24.717	30.864	42.261	73.177	84.726	103.01	127.02	125.05	140.98	160.97	171.32	169	196.93	250.05	201.84	229.15	232.23	260.37	329.39	390.51	458.15	526.84	586.21	659.56	714.18	779.87	833.31	894.51	994.44	1030.7	1079.2	1178.8	1177	1223.6	1297.9	1323.1	1319	1377	1381.9	1395	1432.3
0	0	0	0.053285	3.5852	5.1005	10.031	30.351	60.07	94.103	155.38	231.87	326.11	392.33	453.72	522.84	600.04	683.93	758.52	770.5	852.87	913.3	966.29	995.83	1018.6	1032.4	1097.6	1140.5	1159.5	1227.8	1279.8	1311	1399.9	1423.5	1537.2	1563.7	1609.2	1700.5	1747.5	1804.3	1862.5	1950.3	1971.5	1961.8	1971.1	2021.9	2078.5	2071.3	2092.3	2113.2
0	0	0	2.3027	24.517	2.4344	0	4.2946	0	0	0	0	7.1193	13.258	17.282	28.197	39.135	31.184	32.045	53.5	36.184	42.65	54.243	52.985	64.123	53.097	79.969	78.295	103.68	120.42	151.57	206.04	246.49	295.6	317.12	309.28	328.91	349.21	366.84	363.67	390.49	341.33	347.01	371.32	369.73	383.11	397.13	407.58	403.95	405.55
0	3.2548	5.5443	0	0	8.1758	10.594	26.269	51.234	76.825	109.57	166.89	238.47	284.12	345.52	400.44	457.29	516.34	556.46	632.15	693.16	729.95	790.85	848.63	892.2	949.15	1028.5	1045.8	1059.5	1103.4	1188.5	1246.2	1247.9	1286.2	1217	1318.7	1285.8	1294.5	1335.1	1332	1368.8	1385	1377.4	1402.7	1433.8	1428.7	1448.6	1473.9	1481.3	1464.6
0	0	0	5.0363	2.7126	9.4122	7.187	10.972	10.293	5.6259	4.5241	15.755	22.147	19.359	23.934	24.321	14.485	3.5059	6.1683	12.844	0	0	0	0	0	7.6664	0.093521	1.1894	0	0	0	0	0	0	0	0	0	0	0	0	0	0	0	0	0	0	0	0	0	0
0	0	3.4018	2.7805	3.3586	0	4.63	17.809	32.358	37.849	61.191	84.96	96.947	143.33	153.59	171.7	193.44	199.87	234.1	230.52	253.83	281.26	272.41	286.53	255.02	239.73	259.04	285.63	300.6	301.13	293.97	300.81	283.94	287.85	294.82	320.91	328.35	329.03	357.46	398.7	411.21	443.64	548.13	557.02	561.84	681.73	710.4	752.44	803.39	852.36
9.6872	8.536	0	5.3521	2.7332	0	0	6.9598	32.78	64.748	114.31	148.27	171.25	229.89	298.97	338.23	405.75	460.85	397.28	574.3	596.21	643.27	689.41	717.12	736.9	773.85	795.79	777.24	827.3	857.37	853.16	883.5	909.1	894.27	989.58	921.57	937.14	940.81	926.9	972.77	994.37	967.28	994.75	1006.7	1049.7	1066.4	1047.7	1052.1	1077.6	1084.5
31.82	0	8.5958	0	0	0	0	0	0	0	0	0	0	0	0	0	0	0	0	0	0	0	0	0	0	0	0	0	9.1192	20.057	18.607	29.699	42.591	67.365	81.641	128.12	150.51	143.4	177.1	181.91	217.3	219.87	206.95	188.77	220.4	172.33	198.55	194.04	177.31	192.88
5.1968	5.7933	0	1.0958	0	3.0282	0	0	0	0	0	0	0	0	0	0	0	0	0	0	0	0	0	0	0	0	0	0	0	0	0	0	0	0	0	0	0	20.568	24.859	30.886	31.427	32.082	44.653	97.256	46.957	45.163	40.754	36.742	46.757	44.993
0	0.74774	1.0736	1.3461	1.9054	2.5124	2.5476	1.8095	3.7593	0	0	0	0	0.41423	2.4502	0	0	1.2897	1.356	5.0316	0	0	0	0	0	0	0	0	0	0	0	0	0	0	0	0	3.452	15.549	12.944	32.375	39.673	52.526	50.485	64.004	77.03	84.004	73.383	97.706	84.191	94.522
5.7014	3.0308	4.0713	4.2026	0	0	0	0	0	0	0	0	0	0	0	0	0	0	0	0	0	0	0	0	0	0	0	0	0	0	0	0	0	0	0	0	0	0	0	0	0	0	0	0	0	0	0	0	0	0
0	0	3.9247	0	0	13.724	2.3959	6.4463	5.4209	0	6.8494	0	0	0	0	0	0	0	0	0	0	5.9429	0	0	0	0	3.4065	0	1.3297	0	0	6.6297	0	0	0	0	0	0	0	0	0	0	0	0	0	0	0	0	0	0
0	0	0	13.601	5.703	10.77	1.793	5.3386	15.068	19.711	10.858	3.8942	16.132	10.505	13.542	14.735	22.305	23.662	15.325	20.984	41.4	0	13.177	23.116	25.647	18.394	36.102	22.877	29.334	7.5228	29.34	20.949	22.556	15.139	35.278	33.477	39.318	44.337	40.547	47.712	54.482	68.512	73.239	89.509	95.026	105.31	119.71	119.4	108.1	122.3
0	7.1185	5.3203	10.253	1.7349	0.2003	0	0	0	0	0	0	0	0	0	0	0	0	0	0	0	0	0	0	0	0	0	0	0	0	0	0	0	0	0	0	0	0	0	0	0	0	0	0	0	0	0	0	0	0
0	0	12.529	20.427	20.82	0	0	0	0	0	0	0	0	0	0	0	0	0	0	0	0	0	0	4.6181	7.9768	11.329	26.34	70.962	92.522	84.748	89.449	61.176	84.477	95.182	90.916	100.28	78.823	111.82	118.48	113.74	54.901	34.397	14.719	26.421	0	0	13.682	8.0761	15.413	11.392
18.671	5.6367	1.5916	0.58419	0	0	0	0	0	0	15.987	12.397	23.232	48.555	70.112	105.48	145.76	153.79	196.74	227.73	273.03	325.53	377.07	372.88	386.55	409.8	417.44	399.63	358.85	357.71	353.52	344.83	335.06	334.55	317.02	330.95	360.5	310.17	326.82	309.83	320.81	300	330.55	293.83	285.94	275.27	268.1	301.33	279.92	281.87
0	0	0	0	44.949	59.493	53.739	71.673	92.536	91.045	87.414	95.308	141.7	100.32	131.23	116.19	124.27	113.41	126.21	109.13	112.4	112.91	67.511	75.754	55.195	74.448	83.58	61.918	22.679	23.615	36.113	49.365	24.33	19.07	11.266	2.7415	0	0	0	0	0	0	0	0	0	0	0	0	0	0
0	0	0	11.346	11.8	16.026	0.26297	18.582	21.737	36.504	59.479	74.046	118.93	130.82	154.63	195.77	222.65	242.73	293.31	296.27	285.41	300.63	254.2	318.03	309.68	329.92	299.21	323.98	359.76	364.59	414.01	443.34	474.7	460.11	471.29	520.81	534.23	718.53	638.72	618.12	820.24	721.45	653.34	649.85	674.33	670.84	683.99	654.05	682.99	778.07
0	0	0	8.6608	3.6353	2.729	12.105	21.765	45.457	71.796	133.66	163.74	204.35	271.5	332.48	389.52	417.12	476.43	541.14	592.63	612.22	648.98	704.44	707.33	746.36	789.99	838.87	839.06	861.44	933.52	962.61	1027.1	1058.6	1078.1	1125.5	1220.1	1197.5	1245.1	1256.3	1282.5	1340.4	1360	1344.3	1419.5	1410.3	1479.3	1462.3	1528.6	1546.3	1534.3
6.7827	7.0015	0	5.7967	2.6572	0	0	6.3399	3.1017	20.091	67.003	148.7	225.56	341.48	467.6	629.39	751.71	866.49	1026	1189.4	1301.3	1381.4	1472.8	1690.1	1827.4	1910.4	1980.6	2065.6	2281.6	2314.6	2363.5	2371.8	2410.6	2448.7	2443	2446.1	2468	2421.1	2426.9	2429.4	2480.8	2384.6	2373.7	2408.6	2460	2351.2	2282.9	2269.1	2316.9	2353.3
0	0	0	2.854	0	7.0188	11.243	13.518	12.385	0.86047	0	0	0	0	0	0	0	0	0	0	0	0	0	0	0	0	0	0	0	0	0	0	0	0	0	0	0	0	0	0	0	0	0	0	0	0	0	0	0	0
0	0	0	0	14.67	34.072	50.599	79.733	86.386	108.3	128.98	107.39	124.63	143.52	130.84	136.07	121.18	109.55	113.85	119.22	120.97	111.12	102.99	125.48	91.118	65.678	70.318	92.423	93.008	77.057	66.809	55.744	67.652	82.004	101.3	113.82	111.5	125.36	125.93	155.92	144.31	154.15	161.61	195.98	207.98	241.19	261.42	289.63	325.47	389.66
1.183	8.029	0	4.3204	8.3138	2.6888	0	0	0	0	0	0	0	0	0	0	0	0	0	0	0	0	0	0	0	0	0	0	0	0	0	0	0	0	0	0	0	0	0	0	0	0	0	0	0	0	0	0	0	0
0	0	0	3.4527	2.8525	9.0965	10.142	36.566	58.236	105.17	164.84	230.25	312.42	361.37	432.68	513.86	554.76	597.67	659.48	623.44	655.96	751.76	748.94	774.2	800.97	613.25	831.85	870.24	757.55	734.93	756.1	905.15	875.65	743.32	690.77	754.65	724.8	663.37	680.64	645.49	624.68	666.3	663.48	649.14	630.41	652.89	629.17	682.31	647.36	663.39
0	0	0	0	13.05	14.6	25.765	25.837	32.576	37.148	41.256	61.42	64.665	69.96	64.847	62.386	67.219	58.94	77.523	66.91	77.003	78.014	103.62	102.7	66.186	67.419	36.101	38.193	39.159	36.249	20.379	21.559	17.895	12.824	14.03	12.173	1.5854	0	0	0	0	0	0	0	0	0	0	0	0	0
2.7891	0	0	0	12.603	14.342	3.302	0	0.49505	0	1.2921	0	0	0	0	1.7135	2.8453	1.143	16.058	40.239	34.372	32.902	47.326	58.923	50.728	50.871	58.082	64.572	70.797	68.563	59.92	89.225	84.973	112.02	115.51	119.45	102.97	115.51	114.39	94.987	112.08	90.207	64.768	80.02	42.566	55.09	27.945	37.373	9.5707	5.1436
0	0	5.8782	0	9.5652	3.3431	0.0084516	17.742	21.051	19.733	11.27	23.678	33.514	39.442	70.496	112.85	110.18	153.01	193.98	189.14	214.59	213.58	329.47	227.05	251.45	314.51	336.11	328.12	379.86	367.27	382.14	347.53	394.86	364.5	415.32	360.49	357.28	343.04	326.81	374.57	400.65	380.78	409.43	399.51	410.45	392.57	389.11	415.11	414.93	462.32
0	2.3362	5.7433	0	4.5239	4.865	0	0.79556	4.4787	0	0	4.4083	2.5708	6.7569	14.982	22.446	22.54	30.849	38.744	37.93	33.865	28.466	38.197	36.901	34.742	32.523	51.766	40.333	43.303	36.707	33.217	38.072	37.507	48.715	41.642	47.236	48.221	31.538	41.231	36.202	47.824	50.214	42.601	42.875	43.377	37.843	32.664	25.521	30.112	43.292
0	0	0	4.8685	5.4318	15.583	12.449	28.597	76.688	157.66	244.82	328.58	429.47	509.61	656.37	743.16	836.61	936.33	1002.5	1056.2	1130	1165.1	1219.3	1245.5	1308	1431.8	1483.7	1488.5	1489.7	1504.8	1506.6	1499.8	1504.6	1527.1	1481.4	1489	1490.2	1480	1513.5	1481.9	1462	1458.3	1419.2	1435.5	1399.3	1387	1418.2	1379.5	1377.4	1380.2
0	1.375	0	3.6752	18.136	0	3.7684	0	25.956	23.848	31.153	30.64	55.578	73.245	103.49	98.691	109.92	125.61	128.76	136.35	126.58	142.4	158.23	154.68	141.8	168.82	168.12	168.29	187.81	202	223.79	234.41	254.41	273.7	256.16	278.06	280.52	315.46	304.74	314.75	343.46	338.64	343.27	335.61	332.07	348.82	368.6	357.97	346.99	332.71
0	0	7.6671	4.5761	4.8158	0.69503	4.9759	40.117	73.846	148.5	205.98	284.02	365	490.33	538.01	580.61	680.56	843.97	825.42	937.11	995.29	1008.5	1093.5	1125.9	1208.4	1209.8	1314.6	1310.2	1303.1	1295.3	1303.9	1308.1	1212.9	1246.9	1175.8	1124.8	1166.9	1188.1	1155.1	1151.3	1107.5	1183.1	1165	1107.5	1129.4	1173.3	1201.6	1210.1	1218.4	1173
7.4882	0	0.83821	0	0	0	6.0173	5.1347	15.009	19.641	19.131	22.794	30.545	34.105	33.909	4.5848	4.0462	0	0	0	3.7889	8.7513	0.063484	0	0	0	0	0	0	0	0	0	0	0	0	0	0	0	0	0	0	0	0	0	0	0	0	0	0	0
0	0	0	0	5.3005	3.233	9.9131	30.475	90.874	153.16	248.66	389.54	486.05	672.32	821.4	943.83	1094.9	1229	1369.9	1476.2	1551.5	1671.2	1673.2	1756	1771.5	1825.1	1883.5	1885.9	1911.6	1874.3	1909.6	1920.7	1934.1	1912	1924.4	1937.9	1880.8	1942.5	1868.4	1920.4	1879.3	1903.2	1866.7	1868.8	1882.2	1888	1838.8	2138.5	2031	2022.6
0	0	0	0	0	5.991	2.471	15.573	35.326	45.517	81.868	130.79	173.96	232.26	265.64	289.15	321.76	354.79	394.07	446.4	466.65	537.63	603.99	609.77	605.7	662.4	662.26	673.23	693.57	595.73	551.44	575.22	591.22	689.9	724.75	558.73	728.44	750.3	702.62	710.1	722.4	729.54	701.31	686.33	627.17	647.3	640.34	645.75	656.01	650.03
3.8523	0	0	1.5388	3.9085	0	5.4294	1.1116	2.9472	1.3427	13.508	3.0453	14.137	18.864	25.83	31.473	24.047	30.175	34.226	38.514	49.142	0	0	2.3066	0	0	0	0	0	0	0	0	0	32.473	11.7	20.69	11.929	11.172	16.137	16.533	14.223	17.555	22.414	14.252	32.662	34.793	36.772	35.779	25.829	33.746
0	0	0.22209	3.2139	5.3707	0	4.6951	8.9554	5.7957	0	3.249	0	0	0	0	0	0	0	0	0	0	0	0	0	0	0	0	0	0	0	0	0	0	0	0	0	0	0	0	0	0	0	0	0	0	0	0	0	0	0
0	0	0.63221	3.4793	3.3799	0	6.1485	24.793	54.638	101.29	154.33	238.13	310.04	386.73	491.94	562.88	641.11	718.17	812.8	864.06	937.32	969.09	1039.9	1074.4	1099.5	1156.4	1143.9	1161.7	1219.9	1206	1212	1272.3	1294.9	1267.7	1280.4	1305.7	1250.6	1307.9	1214.9	1229	1230.2	1210.5	1236	1222.9	1195.5	1158.4	1150.4	1135	1135.5	1128.3
0	0	0	0	39.32	0	6.2362	0	1.4276	0	0	0	0	0	0	0	0	0	0	0	0	0	0	0	0	0	0	0	0	0	0	0	0	0	0	0	0	0	0	0	0	0	0	0	0	0	0	0	0	0
0	0	0	0	3.1448	7.2909	6.4831	4.3704	5.0578	0	11.797	0.32396	17.734	7.0332	10.07	8.2643	0	0	4.762	8.9099	4.8769	3.3872	0	15.005	10.709	13.54	18.451	33.654	52.714	60.307	73.042	95.148	118.58	124.6	147.56	145.98	156.13	175.19	180.17	209.88	222.96	227.41	218.98	225.53	233.06	240.81	248.39	238.4	262.26	266.13
16.371	6.5114	14.06	0	0	0	0	0	0	0	0	0	0	0	0	0	0	0	0	0	0	0	0	0	0	0	0	0	0	0	0	16.86	44.144	54.95	94.145	113.23	139.63	168.16	150.2	197.99	195.38	226.05	233.75	245.08	247.21	255.97	263.52	266.82	256.74	253.19
0	2.6811	0	3.4889	0	1.0158	7.3786	40.697	85.787	156.51	271.36	423.95	602.67	769.23	978.67	1179.2	1365.8	1521	1673.2	1825.5	1998.9	2103.1	2233.8	2299.1	2365.7	2462.2	2521.4	2576.3	2608.4	2728.3	2706.7	2802.8	2750.9	2603.5	2516.7	2561.1	2785.7	2937	2888.4	2862	2860.8	2914.2	2827.9	2864.1	2922.8	2862	2912.2	2944.1	2920	2912.1
0	2.303	0.67344	0	1.19	0.69512	1.6417	9.4992	1.3772	0	12.91	35.797	39.581	51.885	59.377	64.871	69.217	87.142	73.006	90.155	99.651	92.384	91.265	105.68	112.76	118.51	121.69	127.41	144.09	153.7	194.61	202.36	217.84	229.44	242.94	252.4	281.25	285.66	292.95	309.47	321.71	323.14	326.31	353.52	368.63	396.22	403.63	404.19	430.98	438.49
0	0	0	30.039	32.715	0	10.564	30.881	66.083	102.08	179.43	217.62	275.95	335.56	397.45	449.18	560.29	598.79	669.6	714.59	793.05	841.4	962.1	913.26	928.98	976.51	975.47	1009.6	1025.1	1062.5	1026.9	1053.9	1069.7	1088.1	1077.7	1086.8	1123.3	1118.4	1143.9	1159.9	1184.7	1186.4	1190.1	1209.7	1188.5	1181	1182.4	1185.5	1163.7	1213.8
11.636	17.55	11.204	9.3348	0	0	0	0	0	0	0	0	0	0	0	0	0	0	0	0	0	0	0	0	0	0	0	0	0	0	0	0	0	0	0	0	0	0	0	0	0	0	0	0	0	0	0	0	0	0
6.9142	1.1016	1.5668	2.121	1.2635	0	0	0	0	0.96167	0	0	0	0	10.527	11.355	30.175	16.746	30.353	36.993	42.434	50.669	55.19	71.03	57.626	79.337	68.825	101.76	117.32	153.42	171.01	206.59	263.81	269.11	304.92	326.02	336.73	329.1	337.58	370.19	390.1	379.44	393.91	354.76	387.57	405.8	420.93	422.58	421.1	436.51
4.4257	2.4456	0	0	5.2731	0	0	42.585	90.459	127.77	218.93	302.32	394.99	507.48	593.32	705.7	798.28	896.55	999.93	1126.3	1227.6	1311.9	1322.3	1377.3	1382	1510.8	1606.4	1620.5	1580.4	1544.8	1696.2	1717.6	1772.3	1820.7	1834.5	1790.7	1796.5	1785.7	1830.7	1785.5	1821.6	1793.3	1806.5	1789.6	1777.2	1764.7	1757.2	1777.9	1739.7	1756.5
0	0	0	0	24.452	12.764	30.984	83.696	168.78	279.87	413.45	551.45	728.73	839.92	1017.2	1172.7	1374.3	1502.6	1587.1	1727	1832.6	1879.7	1960.1	2033.5	2075.3	2112.6	2275.8	2232.3	2323	2326.4	2366.2	2358.6	2374.1	2326.6	2308.9	2258	2324.3	2294.3	2180.5	2367.2	2239.2	2383.1	2337.6	2334.6	2309.1	2405	2263.5	2244.7	2255.1	2316.2
0	0	0	0	0	13.795	37.382	56.123	88.089	115.57	124.41	165.45	195.7	201.38	224.28	278.76	292.13	304.55	298.02	312.47	299.48	308.47	323.29	332.25	339.92	358.56	333.32	335.8	348.86	348.63	344.19	347.9	353.07	386.3	397.52	451.59	434.61	450.81	428.51	437.05	413.97	421.52	396.73	441.46	401.45	389.24	375.91	403.4	373.18	389.72
3.641	0	0	0	20.753	1.4715	0	0	0	0.52407	0	4.4018	0	0	1.2593	0.52501	0	0	0	0	0	0	3.1676	0	0	0	0	0	0	1.8475	5.0408	0	0	0.41825	3.8556	0	0	13.114	0	0	0	0	0	11.057	0	0	0	0	0	0
14.208	0	0	0	6.4775	0	0	4.3194	5.8389	10.425	4.0596	12.83	0	0	0	0	0	0	0	0	0	0	0	0	0	0	0	0	0	0	0	0	0	0	0	0	0	0	0	0	0	0	0	0	0	0	0	0	0	0
0	19.334	8.5992	20.754	31.412	0	0	7.2379	20.864	30.311	55.772	76.135	108.9	150.68	189.5	178.64	274.98	201.09	320.71	288.77	398.81	432.6	381.87	494.72	428.74	542.75	570.67	555.69	554.61	602.84	593.49	733.07	652.01	713.28	679.74	689.5	711.83	724.26	729.29	716.83	718.3	700.6	727.41	758.18	747.51	777.7	733.23	745.45	768.47	762.84
0	0	0	1.128	7.0576	11.582	7.0858	20.007	21.979	22.714	28.299	39.042	58.942	67.072	86.483	86.187	96.063	131.95	125.6	120.09	130.3	131.97	135.29	143.5	146.37	163.52	164.38	168.54	165.96	162.27	155.08	172.59	163.56	173.56	180.05	173.99	181.25	161.25	157.05	161.53	160.11	147.61	145.26	128.1	132.06	114.04	123.28	110.1	108.37	109.82
0	0	5.9145	0	14.307	16.356	5.9656	10.207	0	0	0	0	0	0	0	0	0	0	0	0	0	0	0	0	0	0	0	0	0	0	0	0	0	0	0	0	0	0	0	0	0	0	0	5.9284	21.811	24.931	15.543	24.498	55.717	52.656
0	0	6.7195	1.3297	0.81447	1.916	0	0.7207	7.8671	1.1268	14.914	8.2034	14.235	21.71	40.809	38.821	39.74	55.935	85.111	84.777	113.23	108.37	114.9	137.69	141.05	144.21	153.36	154.8	155.85	164.54	169.27	174.89	175.08	186.87	178.47	179.57	189.53	196.68	181.78	186.37	193.76	206.76	199.21	189.82	200.71	199.76	193.91	197.37	215.51	223.8
0	0	9.1943	0	0	9.8712	3.8979	0.78375	0	7.9867	0	0	0.59805	0	5.9405	14.725	7.982	17.683	18.975	43.641	21.929	41.49	29.677	34.397	46.598	47.727	56.75	64.785	46.361	44.563	49.529	62.024	43.068	41.648	36.566	28.014	39.441	36.099	56.084	36.063	29.022	32.219	11.856	4.3453	6.4799	4.8146	3.6533	0	0	0.45642
15.08	2.1631	0	0	1.9178	0	0	0.027224	4.2399	8.1089	0	0	0	0	0	0	0	0	0	0	0	0	0	0	0	0	0	0	2.3759	19.382	48.277	65.961	41.603	93.617	138.37	157.65	207.6	220.35	257.12	304.61	327.46	325.28	366.08	355.22	325.7	346.33	372.38	417.25	431.81	462.49
0	0	0	6.1387	9.8929	7.1636	27.147	53.167	120.47	202.94	272.9	365.07	469.73	540.51	638.22	707.4	800.7	867.26	863.81	916.03	929.56	991.58	1042.2	1032.1	1058.8	1053.8	1069.1	1113.4	1079.9	1116.4	1132.3	1139.3	1159	1168.3	1176.6	1151.3	1157.8	1194.8	1173.9	1199.4	1188	1236.9	1235	1165.7	1203.3	1180.7	1187	1190.4	1147.2	1166
0.27405	3.7683	0	0	0	4.9983	4.6649	5.5213	0	0	0	0	0	0	0	0	0	0	0	0	0	0	0	0	0	15.947	77.567	122.17	188.17	248.23	319.46	428.92	493.96	569.41	663.53	715.73	827.7	871.02	944.19	993.7	1064.4	1114.7	1102.3	1079.4	1143.7	1152.1	1177.6	1169.7	1181.2	1177.5
0	3.2055	0	0	0.36154	12.004	8.3044	5.053	17.389	10.1	8.9454	0	0	0	0	0	0	0	0	0	0	0	0	0	0	0	0	0	0	0	0	0	0	0	0	0	0	0	0	0	0	0	0	0	0	0	0	0	0	5.5155
0	0	0	7.857	3.9465	0	12.052	18.66	54.627	118.54	160.53	267.57	295.87	361.9	428.27	550.66	469.71	533.69	562.42	616.8	649.07	676.86	680.92	712.18	716.34	737.27	788.26	803.25	803.11	884.76	955.75	934.09	960.29	974.13	1008.4	1018.9	1020.5	1034	988.98	991.69	993.89	1004.1	940.37	961.99	942.83	915.96	909.4	900.43	899.1	884.01
0	0	5.8063	1.7526	0	3.2888	9.2212	17.623	22.286	24.11	22.532	20.38	37.574	25.695	46.497	43.571	41.092	44.477	39.03	49.871	68.478	40.565	51.282	35.883	45.403	48.425	65.961	66.53	54.469	71.885	94.759	75.372	81.122	83.321	103.91	110.3	122.66	131.36	149.29	169.4	169.42	184.01	198.14	226.68	228.92	257.11	291.54	293.39	307.23	325.51
0	0	0	3.9921	2.2652	9.9333	16.553	56.091	64.574	96.023	129.2	167.13	202.13	222.58	237.43	287.87	318.81	375.21	372.04	406.2	403	423.04	429.14	452.07	463.3	478.89	490.35	513.58	539.44	549.07	571.72	545	550.43	571.3	569.22	586.07	592.56	595.9	568.34	611.19	595.77	630.44	605.21	623.48	610.32	594.39	609.2	588.42	594.48	627.88
0	0	0	0	0	32.442	63.447	114.38	179.15	235.19	328.28	371.06	445.15	522.85	573.85	592.75	615.32	615.19	662.16	748.79	709.6	763.6	781.82	799.35	788.75	793.33	823.76	859.03	915.46	916.07	999.33	1045.9	1091.8	1201.1	1247.8	1304.5	1369.2	1379.7	1460.9	1461.1	1528.1	1519.6	1584.8	1588.3	1570.6	1611.5	1679.2	1685.2	1695.8	1669.8
0	13.262	0.81087	4.6137	2.3655	4.2436	0	0	0	0	0	0	0	0	0	0	0	0	0	0	0	0	0	0	0	4.4182	57.369	82.931	132.77	172.76	237.01	293.09	361.12	412.97	513.28	553.27	634.15	708.78	690.95	806.95	865.24	941.25	945.06	994.86	1018.5	1034.2	1058.6	1123.4	1133.6	1126.4
0	0	1.0404	14.29	6.7282	0	0	6.3083	0	0	0	0	0	0.60265	11.13	7.7738	32.973	38.452	57.597	62.976	77.957	90.139	96.392	102.01	109.69	145.4	155.83	162.88	175.18	187.3	213.63	213.34	231.67	241.76	251.57	253.69	310.39	311.32	335.19	362.81	357.33	365.91	415.58	409.02	405.02	418.52	406.86	401.94	413.15	423.42
0	1.851	0	22.289	21.04	0	0	10.952	87.958	105.73	128.21	129.69	246.27	238.42	265.25	327.47	338.27	216.49	260.6	264.03	287.07	429.69	463.66	355.87	360.63	390.82	407.3	378.96	390.56	385.06	373.23	403.91	378.93	386.45	371.24	381.6	435.73	401.28	397.67	398.37	406.23	429.14	399.45	421.98	434.36	469.82	434.79	427.34	408.46	443.49
0	0	1.1877	3.1143	0	2.9048	4.2997	11.386	27.576	21.938	26.392	34.898	0	0	0	0	0	0	0	0	0	0	0	0	0	0	0	0	0	0	0	0	0	0	0	0	0	0	0	0	0	0	0	0	0	0	0	0	0	0
0	8.06	10.319	21.283	0	0	0	20.09	34.413	63.273	124.56	185.4	254.44	335.01	432.26	451.88	531.5	622.07	637.82	654.14	736.17	745.46	787.26	832.41	821.46	853.26	902.16	867.07	855.91	894.82	908.24	872.62	911.88	910.9	899.54	886.65	886.37	885.41	824.54	877.33	896.09	947.12	824.74	845.65	871.55	817.36	808.75	825.67	835.06	870.2
0	0	0	1.4502	0	19.904	21.716	18.351	25.657	18.746	27.965	31.327	19.338	18.364	15.933	6.391	0	0	0	3.1176	0	23.929	15.309	2.8261	0.17648	0	0	0	0	0	0	0	0	0	10.918	0	7.6231	5.5346	16.033	20.373	17.633	17.518	13.926	27.487	12.366	0	0.2629	6.223	1.617	9.6162
0	0	0	0.39718	9.3725	11.777	4.4233	11.644	10.12	9.6985	4.1345	1.3259	12.3	9.6783	20.104	33.878	52.597	44.947	46.683	63.99	65.102	65.759	62.187	65.146	71.982	77.004	88.649	81.358	90.493	99.786	123.86	159.2	162.07	182.15	200.46	232.19	262.69	276.59	286.31	308.88	310.52	304	313.59	333.4	345.98	323.45	317.46	336.43	311.7	336.69
11.819	2.4141	0	0	2.3865	0	3.6914	6.958	11.665	11.646	16.289	3.846	7.8564	0	0	0	0	0	0	0	0	0	0	0	0	0	0	66.513	143.26	232.51	342.33	462.87	558.98	645.9	784	924.83	983.63	1029.9	1122.6	1135.9	1191.6	1299.1	1234.3	1227	1255.8	1264.3	1298.1	1329.7	1432.1	1475.6
15.645	4.0716	0	1.6571	0	0	0	0	0	0	0	0	0	0	0	0	0	0	0	0	0	0	0	0	0	0	0	0	0	0	0	0	0	0	0	0	0	0	0	0	0	0	0	0	0	0	0	0	0	0
0	0	4.5299	1.8753	1.6951	1.1711	0.29032	0.5988	9.6042	5.6189	7.951	5.9781	6.5123	7.5368	28.786	34.138	42.961	51.876	51.115	62.819	74.438	73.635	86.963	60.357	74.924	78.824	113.73	129.69	170.91	182.5	244.76	259.07	300.37	333.33	376.26	435.6	470.53	511.58	548.31	584.97	627.82	682.72	714.21	738.53	771.74	778.09	778.55	821.69	831.64	838.27
0	0	0	6.1419	7.2391	9.1809	0	0	0	0	0	0	0	0	0	0	0	0	0	0	0	0	0	0	0	0	0	0	0	0	0	0	0	0	0	0	0	0	0	0	0	0	0	0	0	0	0	0	0	0
0	0	0	16.571	35.922	6.7856	3.1587	10.594	0	22.669	36.842	37.942	49.152	56.643	54.607	72.6	65.595	78.649	85.477	90.331	80.846	98.841	87.746	80.789	85.417	64.487	88.623	90.153	89.312	87.837	66.18	75.171	80.208	87.533	98.553	108.59	71.717	80.738	81.84	88.067	96.129	82.751	76.523	76.338	79.83	70.453	63.251	70.338	64.452	81.131
12.748	5.0573	0	0	0	4.6446	0	0	9.4352	0	76.546	110.99	170	222.94	268.14	331.31	411.09	435.18	510.47	580.3	609.38	673.16	548.09	742.34	760.09	745.12	797.87	819.54	836.07	804.51	821.56	815.29	798.81	843.68	842.99	837.89	806.08	802.33	803.85	814.34	828.16	802.1	795.29	801.15	805.48	807.31	787.46	767.57	732.83	779.44
2.1965	0	0	4.9356	1.5099	3.8168	0	0	3.5008	1.0433	12.058	8.7301	10.571	20.941	24.266	36.331	26.715	45.531	31.335	41.632	51.662	41.69	20.281	44.097	21.348	22.947	15.647	33.068	36.023	25.311	28.339	15.64	22.865	29.968	31.717	23.43	16.54	21.066	3.6527	3.8129	0	0	0	0	0	0	0	0	1.1912	1.5779
0	0	2.4145	2.647	7.8273	0	0	12.607	41.687	61.582	87.636	113.26	126.42	179.89	200.04	243.88	245.98	298.2	324.14	340.76	353.59	384.71	377.33	394.48	409.5	443.53	429.9	440.3	457.69	481.45	526.15	557.06	534.42	590.72	636.43	654.39	668.73	745.88	748.51	797.82	839.36	863.53	897.07	957.85	984.72	1026.7	1025.4	1042.4	1086.9	1156.6
4.4419	2.9655	0	2.0946	0	2.4821	1.6137	20.781	20.892	46.645	71.415	121.48	147.67	202.27	257.69	295.45	311.73	345.09	376.36	402.64	421.82	435.99	436.18	488.93	484	506.18	497.38	497.98	512.69	512.03	518.55	524.48	520.71	534.34	535.71	548.14	562.19	581.99	578.57	590.34	584.31	604.52	620.33	640.39	655.45	663.33	699.61	710.34	702.75	723.01
0	0	0	1.3202	3.1734	6.264	0.98133	10.362	10.595	14.878	1.5762	9.1315	15.558	11.351	24.693	37.726	43.357	59.853	55.828	60.222	73.017	56.018	69.398	53.39	62.828	63.711	76.517	75.107	87.519	75.318	106.24	95.872	110.64	127.29	198.4	216.88	266.87	313.89	353.19	388.14	412.47	458.42	471.78	506.57	509.65	545.73	553.23	588.82	612.32	661.8
0	0	0	0	7.974	12.255	19.98	6.4519	12.515	10.676	6.505	4.4482	0.42544	10.991	11.391	11	12.174	0.62161	27.647	33.605	14.702	15.842	14.471	9.5701	2.117	15.668	5.2741	0	0	0	0	0	0	0	0	0	0	0	0	0	0	0	0	0	0	0	0	0	0	0
0	8.5739	0	0	2.2916	0	0	0	0	0	0	0	0	0	0	0	0	0	0	0	0	4.4139	0	0	0	0	0	2.7073	0	0	0	0.81334	6.8429	9.1212	16.064	30.657	34.712	28.752	29.904	36.113	23.755	42.184	33.408	31.813	25.918	20.492	23.074	21.403	32.01	38.833
0	0	0	8.2196	13.066	1.8033	5.9143	6.9747	14.234	18.371	38.089	50.665	86.245	89.073	112.63	119	135.17	150.6	137.81	169.43	175.39	175.47	162.09	157.68	164.52	158.22	178.73	176.01	187.11	193.78	179.12	176.04	185.27	170.84	186.78	162.94	172.26	171.87	171.28	179.14	183.43	192.43	157.82	169.55	178.3	183.79	175.88	184.86	192.23	195.14
0	0	0	0	0	14.854	5.6215	4.2953	2.5398	1.6123	5.5283	0	0	0	0	0	0	0	0	0	0	0	0	0	0	0	0	0	0	0	0	0	0	10.91	31.329	61.132	90.58	135.31	173.79	158.12	173.31	173.9	154.81	172.73	187.01	196.07	198.03	164.59	175.52	151.6
0	6.0612	0	4.4506	0	3.3302	1.4626	0	13.432	21.383	16.814	11.854	20.149	34.855	31.402	15.575	20.818	21.381	9.1435	34.815	19.788	33.853	7.1577	35.052	31.417	11.708	47.416	60.171	44.576	26.696	42.046	69.088	70.363	85.508	126.22	140.56	165.72	170.5	164.88	182.26	182	159.96	137.45	145.44	146.67	141.09	143.82	154.06	158.71	160.21
0	0	4.7877	0	2.2323	6.9385	7.6869	9.4476	49.813	88.613	147.14	201.25	266.64	333.37	384.44	457.16	493.75	549.92	603.79	663.11	697.02	720.23	770.41	742.51	758.42	771.76	813.78	819.12	873.72	941.08	989.68	984.32	996.47	1020.4	1014.1	985.66	1002.5	972.32	1020	981.75	988.33	968.55	896.56	913.51	812.75	910.06	895.2	884.45	889.14	839.33
0	0	4.4264	3.0293	17.353	0	0	0	0	0	0	0	0	9.7712	23.524	32.016	21.876	33.897	27.513	63.961	74.968	71.199	85.195	85.354	66.889	71.329	70.71	107.71	125.19	134.99	141.06	187.05	215.2	242.94	286.38	332.55	313.51	337.52	340	350.5	363.78	355.61	334.34	338.6	426.91	490.93	455.27	589.43	483.54	488.41
17.832	0	0	0	5.9351	6.9599	0	0	21.02	34.972	85.436	131.43	164.22	239.85	281.44	367.74	400.5	431.67	496.71	528.78	534.28	569.36	590.97	614.11	655.54	629.3	634.9	671.57	666.91	643.74	649.46	638.7	601.26	650.77	659.76	672.09	652.78	685.3	671.12	655.01	655.99	623.75	588.7	609.01	601.4	594.44	601.74	599.27	605.67	576.71
10.605	0	0	0	1.9045	0	0	11.59	35.048	48.125	85.601	102.01	140.14	165.04	206.23	240.23	281.13	312.65	359.05	390.65	414.53	432.12	476.39	492.6	498.79	495.84	500.15	549.05	555.77	578.81	567.13	582	603.82	613.49	630.36	641.09	712.46	581.71	611.2	613.06	620.83	644.04	675.63	629.38	651.13	631.04	623.66	655.75	653.66	641.3
0	6.9005	20.105	0.56284	0	0	4.2111	0	0	0	0	0	0	0	0	0	0	0	0	0	0	0	0	0	0	0	0	0	0	0	0	0	0	0	0	0	0	0	0	0	0	0	0	0	0	0	0	0	0	0
0	0	0	16	8.0497	17.872	14.386	24.866	39.025	69.263	86.02	110.17	162.49	173.53	229.78	265.97	302.69	331.81	361.73	387.42	429.4	424.68	492.57	453.43	464.14	474.55	489.05	478.2	514.88	519.5	530.38	509.36	514.17	502.87	558.51	549.63	553.08	535.45	526.8	522.86	532.93	535.7	532.68	534.29	519.89	514.43	512.69	484	466.67	478.1
0	0	1.882	5.1911	0	2.5198	2.9715	7.3476	10.355	21.245	36.727	13.975	24.599	63.028	57.35	60.354	74.149	71.6	73.254	79.452	74.113	72.13	74.919	78.967	72.938	87.485	78.39	42.446	43.68	83.824	89.266	96.87	101.92	99.373	89.819	99.998	103.58	103.68	106.7	116.7	114.59	118.17	186.4	122.02	88.274	66.182	61.958	49.375	51.896	44.886
0	1.8958	0	0.40341	17.579	2.2158	0	0	5.604	8.98	0	0	0	3.1087	2.4212	19.829	24.538	32.37	62.36	59.413	35.996	42.254	32.182	35.726	30.855	27.45	41.923	59.442	61.881	48.692	41.785	25.915	19.725	42.729	49.406	50.103	36.983	17.459	24.323	42.633	42.236	40.288	65.907	55.28	75.241	89.779	75.447	91.991	94.181	121.19
10.768	0.17844	0	10.797	0	0	0	0	0	1.8908	15.847	22.553	26.834	34.676	54.341	51.177	69.06	71.371	94.59	91.851	99.256	115	121.82	126.38	111.95	131.89	109.56	120.96	109.72	129.1	114.65	125.77	132.84	141.12	141.17	137.3	140.91	147.43	152.99	172.99	167.87	155.39	174.22	179.98	189.11	194.85	191.09	186.13	192.21	196.12
0	0	0	0	16.791	44.822	38.865	49.714	54.694	46.135	58.624	45.966	42.24	24.385	55.079	79.105	78.168	23.714	17.037	24.13	13.179	17.349	9.2991	0	1.413	0	0	0	0	0	0	0	0	0	0	0	0	0	0	0	0	0	0	0	0	0	0	0	0	0
0.67493	0	0	3.4723	8.4398	0	0	0	2.043	0	0	0	0	0	0	0	0	0	0	0	0	0	0	1.2784	0	0	0	0	0	0	0	0	0	0	0	0	0	0	0	0	0	0	0	0	1.7474	5.0068	11.483	11.185	0	13.422
0	0	0	5.0419	9.7599	18.027	14.45	16.808	17.046	22.073	20.769	35.788	36.926	41.188	34.38	39.101	41.725	56.86	53.669	59.621	56.763	59.066	60.91	60.329	52.147	52.996	49.166	72.549	83.79	88.097	90.399	102.49	106.12	134.53	134.85	171.74	190.89	200.82	226.51	222.62	205.78	254.09	244.79	408.82	133.75	129.24	112.93	113.32	124.54	119.67
0	0	4.8563	1.5575	8.501	2.6943	1.6951	3.2411	5.0354	11.778	5.2421	4.03	8.2273	11.588	12.833	10.503	17.177	22.876	31.534	33.147	44.483	44.16	48.358	47.264	46.485	53.632	50.398	41.803	51.173	46.129	57.156	54.918	52.093	40.99	39.788	40.321	37.767	34.916	26.715	27.479	29.687	21.187	13.144	15.216	6.3625	7.2974	9.2693	12.532	7.5102	0
0	0	0	0.93534	7.4022	11.283	23.64	37.592	61.545	100.78	150.83	219.37	268.44	357.62	416.87	486.39	537.47	603.91	669.88	721.57	790.3	811.11	783.94	831.27	843.34	901.34	917.96	888.65	920.12	908.25	901.17	883.37	894.37	884.77	872.28	885.18	895.23	887.51	876.47	907.87	845.83	834.41	788.53	748.23	720.66	735.94	781.38	800.56	767.32	773.3
12.772	11.317	2.0865	0	0	0	0	0	13.469	11.098	3.6024	0	0	0	0	0	0	0	0	0	0	0	0	0	0	0	0	0	0	0	0	0	0	0	0	0	0	0	0	0	0	0	0	0	0	0	0	0	0	0
0	1.9154	0.95684	7.4666	3.8015	0	0.49148	0	6.7939	10.32	8.5089	11.828	0	10.977	6.2447	14.494	9.1977	15.413	11.047	18.147	20.802	29.316	0	6.5987	0	0	0	0	0	0	0	0	0	0	0	0	0	0	0	0	0	0	0	0	0	0	0	0	0	0
0	0	6.4095	0	2.668	5.3236	3.0997	0	2.5157	0	10.126	4.7421	30.676	28.619	46.241	49.653	57.468	66.046	62.137	74.358	90.984	91.552	103.29	119.25	112.25	117.54	117.73	125.27	145.96	136.56	138.17	136.69	156.28	156.3	147.65	143.07	151.29	146.33	137.85	154.73	144.14	145.66	125.14	129.31	133.11	128.39	128.91	135.44	122.88	126.73
0	0	0	1.8577	8.3127	18.515	13.456	22.935	22.953	24.942	12.01	17.692	19.992	18.27	17.479	31.636	28.054	37.586	49.37	45.109	45.238	40.3	44.5	56.1	50.576	53.061	64.729	53.575	46.089	52.705	45.698	53.183	45.898	51.105	63.967	66.185	72.613	74.977	70.849	91.815	92.671	111.24	119.86	125.57	154.15	157.84	179.95	161.77	183.79	191.35
0	0	0	23.365	13.298	25.675	29.615	47.727	48.33	50.945	66.099	74.577	80.758	81.526	86.159	85.07	96.666	91.451	105.83	109.06	121.64	120.42	133.24	135.96	108.45	131.39	129.18	131.58	137.1	137.38	127.11	130.14	137.73	134.12	135.96	143.28	143.26	143.55	144.39	154.43	152.59	153.26	146.68	149.2	141.67	155.17	143.47	150.3	146.12	150.47
0	0	0	0	5.8941	15.77	24.259	77.873	148.87	248.77	407.19	577.52	788.87	1030.5	1230.4	1494	1676.9	1855	1980.8	2181.6	2343.6	2537.7	2942.8	2621.9	2717.2	2835.9	2870.5	2806.4	2866.2	3398.9	3179.7	3349.9	3404.4	2925.7	2962.2	3324.3	3047	3097.6	3031	3030.3	2953.1	2970.8	2946.2	2822.5	2887.9	2907.4	2868.5	2915.3	2986.6	2960.9
30.888	4.0224	3.8118	11.748	0	0	0	0	7.4288	5.19	1.8069	0	0	0	0	0	0	0	0	0	0	0	0	0	0	0	0	0	7.3857	0	9.1079	7.1097	36.566	57.339	91.745	121.37	153.53	129.46	144.06	159.31	186.58	196.83	194.55	182.1	198.28	193.91	208.03	230.46	224.67	236.27
0	0	0	42.438	50.401	12.35	32.697	39.928	32.168	57.347	42.134	65.354	75.968	103.66	107.96	140.87	184.88	258.78	291.87	389.69	412.05	479.42	570.29	643.99	734.83	835.12	863.17	836.27	874.22	920.58	949.89	1006.8	1045.5	1078.6	1107.6	1144.1	1186.7	1160	1188	1173.5	1183.5	1183	1209.8	1261.6	1233.9	1243.5	1273.1	1283.5	1263.1	1301.4
0	0	0	3.663	22.364	37.222	27.683	98.151	173.87	187.85	315.11	389.18	534.24	675.58	837.64	967.42	1042.6	1147.9	1298.5	1396.3	1475.6	1561.3	1631.3	1649.6	1719.6	1794.3	1843.3	1816.8	1808.2	1863.6	1886.4	1901.1	1894.1	1888.4	1878.8	1853.4	1858.6	1879.9	1842	1838.3	1840.9	1844.5	1843.1	1783.7	1792	1799.4	1812.7	1794.1	1774.4	1732.1
0	0	0	5.1158	8.7256	3.5381	3.3272	12.249	26.282	35.656	39.489	51.421	58.66	55.204	63.472	56.599	77.91	75.451	85.729	96.524	104.2	113.48	116.98	114.8	107	127.55	140.67	140.84	156.64	139.49	163.15	169.36	154.85	161.18	148.22	166.78	171.67	184	175.06	194.05	178.61	190.29	216.16	215.86	235.61	213.11	221.18	221.58	192.06	193.96
0	0	0	18.616	21.347	0	0	0	23.907	74.616	96.098	152.73	246.95	319.45	373.86	425.35	471.5	536.25	549.22	628.71	630.78	720.43	660.65	731.03	740.9	775.34	790.55	806.35	838.45	817.67	850.61	846.32	849.31	869.29	851.41	861.39	859.51	888.3	873.32	867.01	849.85	870.95	844.34	838.9	814.26	851.66	795.29	833.09	794.32	801.6
0	11.016	0	12.118	11.005	0	0	8.5974	32.508	64.623	111.31	148.6	206.06	270.13	332.69	371.61	410.21	443.81	496.81	532.19	565.64	611.87	670.21	666.84	671.45	710.6	706.55	715.09	726.56	738.4	768.06	789.24	749.38	807.72	824.56	830.4	825.98	816.32	823.51	839.79	858.43	856.45	827.31	817.62	840.53	837.4	843.2	844.61	825.31	826.37
0	4.8825	3.5637	0	0	4.9584	0.47542	0.30704	1.5635	20.626	30.059	50.332	64.386	102.96	112.9	130.3	117.93	144.35	178.82	197.49	230.16	257.63	264.34	278.94	269.43	297.97	304.86	331.21	360.17	364.51	384.6	413.03	419.25	430.33	437.81	470.14	454.58	474.83	470.85	481.16	477.35	500.71	483.74	489.5	502.05	520.56	517.39	527.45	551.93	525.1
0	0	2.9953	5.5979	2.511	10.733	9.9945	30.643	17.289	36.407	44.873	48.01	32.362	56.719	92.51	81.17	92.71	89.837	98.98	126	130.97	81.176	117.6	62.962	61.604	52.604	58.975	41.886	22.808	14.654	0	37.728	22.621	2.9931	18.593	0	11.13	0	0	0	0	0	0	0	0	0	0	0	0	0
0	1.8401	1.5788	3.3818	4.3307	5.6532	0.1465	0.19108	0.64608	0	9.1522	1.097	4.2855	2.6368	7.9368	0	0	0	0	13.969	15.216	21.403	29.293	21.339	20.023	23.581	28.632	24.046	22.677	22.537	15.803	21.487	17.654	15.309	33.195	28.555	24.074	18.993	19.291	15.649	11.919	18.135	8.8616	13.375	0	1.4935	3.3694	4.6338	0	3.2178
0	0	0	15.887	22	0	0	0	0	0	0	0	0	0	0	0	0	0	0	0	5.2891	11.992	40.467	65.222	64.946	68.147	59.443	59.255	66.606	71.772	70.658	74.006	72.673	76.296	81.167	75.723	75.888	62.657	66.582	54.216	46.244	44.457	54.481	52.098	66.919	57.099	52.327	48.991	43.922	54.699
0	0	0	8.2011	8.3803	0	0.56189	10.582	21.626	27.143	25.797	1.7979	19.607	17.208	10.79	23.918	13.986	10.935	1.7911	14.847	14.067	18.582	0	0	0	0	0	0	3.684	0	23.198	53.649	74.384	110.4	134.46	157.73	201.63	224.4	254.71	271.9	274.23	294.04	287.33	323.17	306.45	347.06	336.04	371.41	373.57	401.04
0	0	0	0.55925	5.1499	5.3684	4.3874	6.2036	2.7687	1.1346	0	0	0	0.62885	0	0	0	0	0	0	0	0	0	0	0	0	0	0	0	0	0	0	0	0	0	0	0	0	0	0	0	0	0	0	0	0	0	0	0	0
0	1.7983	0	0	1.6126	5.0828	3.1768	0	0.67578	1.6845	0	0	0	0	0	0	0	0	0	0	0	0	0	0	0	0	0	0	0	0	0	0	0	0	0	6.3842	31.041	38.432	64.231	49.951	65.462	58.836	69.18	69.92	71.991	79.507	66.829	58.808	60.833	67.521
0	0	0	3.838	17.185	18.539	23.118	21.231	15.584	29.498	10.705	8.1067	6.172	0	0	0	0	0	0	0	0	0	0	0	5.0267	9.2906	0	3.3582	0	0	8.2551	8.3338	13.532	24.785	3.7071	3.0159	0	0	0	0	0	0	0	0	0	0	0	0	0	0
0	0	0	18.049	6.8211	7.6107	17.004	14.023	17.705	16.962	27.409	35.142	36.833	36.73	38.911	34.388	30.379	49.11	57.543	64.915	94.321	88.247	109.87	113.92	119.05	138.9	153.32	176.03	186.17	184.34	157.16	143.96	157.24	169.55	191.43	176.41	183.6	182.82	188.67	212.54	204.03	243.03	213.99	239.01	249.93	278.15	281.72	304.51	317.79	328.62
0	0	0	0	8.7276	12.856	8.1247	31.128	83.209	150.59	229.34	301.12	378.06	464.75	561.69	649.73	720.74	772.61	847.24	913.81	971.11	1012.4	1038.9	1050.9	1057.5	1092	1140	1170.4	1199.9	1190.5	1173.7	1120.2	1163.6	1163.5	1150	1161.7	1161	1184.7	1185.6	1175.7	1222.9	1200.6	1141.1	1179.9	1177.7	982.81	984.12	1183.9	1100.3	1135.9
17.865	0	0.57726	0	0	0	0	7.3375	11.546	8.8004	8.7076	10.695	0	0	0	0	0	0	0	0	0	4.5048	13.73	0	0	0	0	2.4545	15.079	15.462	12.139	17.489	14.456	23.915	33.588	44.208	59.1	0	0	0	0	0	6.3973	0	0	0	2.2776	12.571	25.556	10.431
0	0	0	9.5004	0	10.341	3.3754	8.17	14.444	9.9323	9.8637	0	0	0	0	0	0	0	0	0	0	0	0	0	0	0	0	0	0	0	0	0	0	0	0	0	0	0	0	0	0	0	0	0	0	0	0	0	0	0
0	0	0.9451	5.252	29.022	40.451	57.076	62.546	51.345	84.104	105.59	91.951	99.48	90.834	114.56	79.042	101.13	112.63	116.88	119.94	136.24	134.11	138.18	146.83	139.11	120.99	117.64	115.25	129.45	113.1	110.95	93.676	104.08	112.53	126.1	102.06	118.54	110	104.51	124.04	107.28	109.21	98.565	108.42	97.661	85.358	98.759	99.259	104.19	108.05
0	0	0	0	10.946	2.8022	5.8109	20.537	51.545	74.782	115.3	125.07	161.15	200.23	227.97	275.36	263.6	301.44	337.88	351.73	391.87	398.33	378.05	427.5	442.53	473.14	477.84	512.9	531.07	532.91	578.87	579.26	618.91	682.58	679.11	706.48	720	739.47	735.77	761.23	751.37	774.42	776.87	765.56	760.84	757.5	769.74	805.1	804.11	820.76
0	0	0	1.8367	0	11.428	12.296	16.704	19.725	12.117	32.971	28.088	21.961	24.289	31.431	25.573	29.564	31.667	27.325	31.964	47.639	54.77	51.121	48.463	44.164	56.252	52.856	44.816	49.488	50.42	44.681	47.653	57.244	59.022	87.091	79.939	83.329	77.402	81.122	92.387	92.658	110.76	113.66	108.28	102.15	114.29	111.42	112.76	111.02	130.29
0	6.8121	0	0	0	1.4299	4.3689	24.002	43.202	86.283	133.5	180.48	248.67	306.19	369.77	439.05	462.75	432.35	464.95	463.42	509.11	544.2	519.93	568.95	582.65	603.52	656.65	680.33	776.16	848.93	908.15	1012.8	1020.7	1017.6	1096.6	1142.8	1277.3	1300.7	1343.6	1430.7	1543.7	1565.1	1580.5	1628.8	1762.8	1803.3	1840.2	1831.3	1907	1910.1
0	0.99774	0	0.52882	1.6722	7.7447	0	0	0	0	0	0	0	0	0	0	0	0	0	0	0	0	0	0	0	0	0	0	0	0	0	0	0	0	0	0	0	0	0	0	0	0	0	0	0	0	0	0	0	0
0	3.9834	1.8674	0	1.3493	3.9177	0	0	5.2977	33.029	68.398	103.25	143.59	189.94	242.99	290.02	352.54	397.93	436.73	461.33	523.94	562.72	620.18	659.93	700.3	690.93	754.77	775.85	811.42	821.34	821.77	824.21	844.86	875.01	887.01	918.66	887.15	799.95	751.12	797.9	786.54	808.62	800.88	816.75	823.4	823.51	846.4	838.78	836.68	827.24
0	0	0	1.2845	3.76	16.703	18.465	22.523	19.931	17.114	28.831	28.457	33.749	29.262	37.795	25.161	26.122	24.076	30.477	34.084	31.046	37.85	45.104	43.595	42.669	33.506	39.549	37.946	36.855	37.921	34.042	27.534	36.321	38.405	57.68	48.864	49.146	37.498	27.701	41.728	37.723	41.587	38.9	28.093	20.258	19.923	13.579	15.696	19.858	25.394
16.819	11.931	0	6.5996	0	0	0	0	3.3332	17.757	18.075	26.146	32.619	40.011	70.32	68.431	103.46	71.811	97.747	109.2	133.38	125.06	108.61	115.3	113.63	125.01	89.434	108.08	124.71	162.52	134.43	124.84	134.91	127.49	127.58	106.32	110.45	106.76	120.01	114.16	120.47	103.03	125.86	98.669	125.62	111.3	111.63	103.08	104.17	120.51
0	0	0	0	9.7098	10.682	13.765	40.142	72.351	95.029	172.44	217	287.06	358.96	393.26	442.4	539.79	583.41	587.42	628.93	655.21	658.3	685.77	713.05	761.35	784.62	812.71	797.29	811.44	832.17	807.34	807.82	817.2	817.84	814.66	801.92	788.2	772.41	783.89	781.94	793.13	748.8	749.03	731.46	747.54	754.43	733.97	753.21	728.53	732.75
7.8826	7.1036	11.461	0	0	4.1053	0	0	11.673	4.6674	0	0	0	0	0	0	0	0	0	0	0	0	0	0	0	0	0	0	0	0	0	0	0	0	0	0	0	0	0	0	0	0	0	0	0	0	0	0	0	0
22.915	0	0	1.1534	0	0	0	0	5.1391	12.235	12.007	12.205	33.143	41.284	54.54	72.211	91.233	75.88	90.754	91.767	112.43	127.29	132.8	135.23	138.48	150.18	158.79	174.96	186.18	192.94	191.51	178.16	184.98	179.28	178.14	193.67	218.75	201.39	212.11	191.42	195.58	183.65	214.41	162.68	162.89	163.62	186.13	170.6	161.76	161.72
21.884	2.3686	5.7115	3.7977	0	0	0	1.8981	4.9615	1.2412	7.9221	12.456	19.174	22.776	24.351	36.173	44.883	44.024	57.551	56.513	71.858	72.397	82.262	69.125	70.382	65.752	92.101	126.44	200.06	261.61	370.27	482.89	620.66	779.8	944.42	1145.9	1407.2	1528.6	1819.1	1965.2	2123.6	2327	2485.4	2635.8	2817.3	3004.3	3086.1	3261.1	3375.8	3477.6
0	0	0	3.3782	3.6405	5.8265	5.8495	6.8867	6.5073	2.067	0	0	1.7753	0	7.2724	0	0	0.0059117	3.3853	12.154	0	0	0	0	5.1705	15.683	15.976	25.495	37.679	54.397	77.628	112.81	108.14	129.07	136.41	159.04	163.1	191.47	194.9	211.04	221.27	237.85	243.22	252.17	263.54	262.86	267.64	280.18	252.23	288.3
0	0	0	0	6.8334	42.535	33.624	65.62	47.973	0	0	0	0	0	0	0	56.396	69.016	64.1	72.834	70.467	68.649	63.34	71.872	79.135	86.72	84.541	68.967	96.761	99.494	94.18	93.485	73.476	96.084	62.772	70.033	63.536	49.442	39.338	39.5	34.896	38.012	38.002	37.378	27.556	16.118	24.928	18.486	7.3897	10.701
8.6859	0	3.582	10.84	0	0	0	0	0	0	0	0	0	0	14.482	26.088	20.966	28.235	45.654	42.849	54.331	53.355	47.593	61.021	75.53	26.982	28.718	30.801	34.161	57.698	33.088	33.261	31.2	19.632	55.561	104.22	27.119	0	19.827	36.387	86.113	28.469	23.915	26.368	2.0219	0	30.447	4.7954	1.8876	0
0	0	0	0	9.5052	10.931	12.903	17.435	15.161	14.663	6.3534	19.492	3.0035	11.691	12.226	3.5082	2.3641	6.5382	9.9903	1.5485	0	0	0	0	0	5.7707	0	0	0	1.871	0	0	0	0	0	0	0	0	0	0	0	0	0	0	0	0	0	0	0	0
0	4.5926	0	0	0	19.234	32.522	29.848	64.64	104.95	166.22	112.54	256.6	309.22	356.01	407.17	459.37	494.23	514.21	564.56	622.12	621.88	654.5	661.61	644.38	685.12	685.98	702.43	709.45	714.92	693.2	693.46	693.16	710.07	711.92	728.28	728.92	725.92	711.89	685.67	680.52	657.55	660.02	652.25	639.37	635	638.78	623.61	626.02	619.05
0	0	25.457	43.475	46.713	15.802	15.397	9.3145	12.31	0	0	0	14.057	36.54	38.267	50.303	72.475	90.308	104.66	94.667	92.507	112.71	92.378	101.66	187.94	211.98	213.12	195.51	230.52	209.46	200.88	212.98	205.01	209.18	157.1	161.14	108.61	79.539	61.481	22.617	24.113	19.611	50.983	56.88	69.309	81.967	96.985	95.106	117.82	147.71
0	0	0	3.4199	7.0799	5.3345	5.1798	0	16.563	18.299	10.275	0	4.5652	1.3144	30.664	38.118	39.765	28.191	20.097	30.317	31.458	30.34	35.252	30.242	28.981	33.126	65.383	68.373	112.46	124.02	149.48	213.52	217.23	243.67	273.24	336.05	393.29	405.45	354.24	354.06	368.26	369.38	363.71	390.78	414.05	446.62	525.67	590.87	625.64	640.98
0	0	0	9.7985	14.404	0	0	0.036067	0	0	0	0	0	0	0	0	0	0	0	0	0	0	0	0	0	0	0	0	0	0	0	0	0	0	0	0	0	0	0	0	0	0	0	0	0	0	0	0	0	0
17.336	8.8344	0	2.9895	0	0	0	0	4.4709	9.4083	33.388	0	0	0	0	0	0	0	0	0	0	0	0	0	0	0	0	0	0	0	0	0	0	0	0	0	0	0	0	0	0	0	0	0	0	0	0	0	0	0
0	0	2.1281	0	2.1929	5.3892	0	3.2505	2.6541	0	0	1.7782	5.5547	0	0	0.15664	5.8185	5.9437	0.57091	0.32998	10.239	1.7968	8.4872	15.591	16.267	22.89	22.686	10.942	17.92	21.778	12.457	14.493	20.212	16.752	19.183	19.883	30.888	42.983	38.639	60.626	71.68	102.07	121.08	133.85	173.51	208.68	217.74	220.99	202.02	214.17
0	2.2445	0	2.9406	2.5581	0	5.0458	8.9558	7.0758	9.004	0	0	1.2179	0	0	0	0	0	0	0	0	0	0	0	0	0	0	0	0	0	0	0	0	0	0	0	0	0	0	0	0	0	0	0	0	0	0	0	0	0
6.075	8.3835	0	0	3.2331	0.75255	0	26.974	61.548	111.63	226.89	340.09	506.82	662.69	816.24	1021	987.35	1234.5	1433.9	1572.4	1658.8	1759.3	1942.2	2001.8	2070.4	2242.8	2347.1	2355.3	2514	2645.8	2783.4	2861.9	3075.6	3103.9	3135	3132.2	3181.2	3155.5	3110.4	3233.5	3118.4	3127.6	3133.9	3073.2	3038.2	3056.4	3054	3038.6	3012.6	3054.7
0	0	0	11.65	18.298	18.481	17.187	22.054	17.888	21.006	16.818	6.5865	6.5801	4.4113	5.3058	0.81965	3.4667	2.0157	0	0	4.3846	17.575	5.2307	0	0	5.3227	3.0023	0	0	0	0	0	9.8235	0	0	0	0	0	0	0	0	0	0	0	0	0	0	0	0	0
0	0	1.6767	26.318	21.198	20.76	0	7.9553	127.51	141.73	174.99	242.25	369.8	432.46	499.76	576.98	628.91	699.21	667.87	712.74	733.97	755.24	764.78	801.59	809.28	827.41	823.19	832.48	825.7	821.48	895.27	871.92	845.33	836.84	843.03	854.51	877.51	920.99	883.15	875.39	852.14	813.26	807.61	838.19	812.05	824.52	837.4	832.99	855.84	842.97
0	0	0	0.31734	4.6005	14.743	24.239	37.707	68.076	95.321	129.77	174.1	202.51	255.35	292.4	323.78	348.13	399.12	421.35	442.09	472.97	493.67	518.38	542.32	540.47	565.12	582.09	621.59	646.83	692	761.2	805.74	840.11	896.79	957.15	987.23	1069.6	1140.5	1166.2	1248.5	1229.4	1320.1	1377.3	1378.1	1441.8	1428.5	1407.1	1443.6	1505.5	1514.1
8.992	10.305	0	7.0441	0	0	0	0	0	0	0	0	0	0	0	0	21.239	39.077	73.814	0	0	0	0	0	0	0	0	0	0	2.6344	0	10.582	10.079	9.2863	9.5613	0.31769	12.009	0	0	3.2845	14.554	0	0	0	18.092	0	0	0	0	0
0	0	0	1.4276	1.3053	3.904	13.999	20.915	29.579	54.227	76.776	115.46	150.99	174.7	214.13	234.78	257.75	315.44	367.25	392.01	411.54	457.3	491.95	505.99	506.79	521.79	566.01	580.82	583.23	599.05	621.77	629.94	637.63	629.37	580.72	658.46	669.62	691.2	687.01	693.76	698.86	730.64	722.62	734.24	733.22	738.24	704.76	722.36	727.86	726.37
0	0	0	0	4.5547	9.3007	0	0	0	0.8967	0	0	0	0	0	0	0	0	0	0	0	0.56446	0	0	0	0	0	0	0	0	0	0	0	0	0	0	0	0	0	0	0	0	0	0	0	0	0	0	0	0
23.276	3.1488	0	0	0	0	16.555	56.757	131.32	222.25	321.41	419.5	532.42	674.89	780.59	888.23	973.14	1032.1	1129	1193.1	1226.9	1271.4	1283.8	1255.6	1286	1288.4	1325.2	1318.9	1369.6	1348	1360.9	1367.5	1395.3	1424.1	1403.9	1387.3	1410.4	1360.4	1360.5	1348	1331.9	1325.6	1290.4	1274.6	1307.9	1300.1	1263.4	1287.2	1275.8	1253.6
0	0	0	6.3999	16.657	7.8129	11.281	16.745	0	7.9827	0	0	0	0	0	0	0	0	0	0	0	0	0	0	0	0	0	0	0	0	0	0	0	0	0	0	0	0	0	0	0	0	0	0	0	0	0	0	0	0
0	0	0	8.2624	7.5692	8.4626	0	0	0	0	2.9442	0	0	0	0	0	0	0	0	0	0	0	0	0	0	0	0	0	0	0	0	0	0	0	0	0	0	0	0	0	0	0	0	0	0	0	0	0	0	0
9.2554	0	0	4.7477	0	0	2.1713	23.303	32.011	85.738	103.9	136.49	189.62	261.13	275.82	365.81	383.05	458.71	484.7	533.56	593.01	640.13	643.36	665.16	694.21	740.07	709.89	700.14	708.36	701.2	707.2	723.48	726.7	732.11	715.5	717.56	727.45	708.95	715.27	733.1	680.15	703.14	685.63	713.69	652.91	680.85	704.57	693.34	700.33	755.28
0	0	0	0	0	0	28.188	69.589	132.33	217.98	329.59	435.56	584.34	733.68	887.39	990	1172.4	1244.5	1386.1	1521.5	1639.6	1745.5	1764.7	1848.3	1983	2037.1	2098.7	2112.5	2178.6	2253.3	2372	2359.7	2472.8	2566.9	2662.1	2673	2767.2	2795.4	2818.8	2893.2	2883.2	2961.1	2972.1	2975.6	3045.2	3104.4	3123.6	3117.3	3059.1	3079.6
0	0	0	10.367	5.3057	9.3541	21.84	65.745	132.2	194.47	288.26	394.36	489.03	575.18	685.33	749.35	826.3	930.1	975.5	1089.6	1131	1193	1212.4	1268.6	1283.6	1324.8	1379.3	1406.4	1360.3	1413	1458.6	1458.9	1470	1470.8	1504.9	1513.1	1514.8	1471.8	1517.1	1558	1526.6	1525.7	1549.5	1566.5	1524	1538.1	1523.9	1559.9	1540.7	1536.1
0	0	0	5.7496	9.3153	23.469	34.169	55.576	92.522	137.9	183.1	236.27	274.13	346.52	395.91	447.78	497.24	535.74	579	625.27	659.37	664.01	686.3	749.03	770.68	767.42	822.41	868	874	894.92	893.64	907.44	900.62	893.08	875.72	898.75	887.74	914.4	868.86	874.76	873.19	860.54	866.55	877.41	868.55	899.25	900.98	913.34	923.43	920.46
0	0	1.3181	3.2203	12.423	0	0	0	3.7143	20.854	22.986	33.734	37.969	66.108	76.962	93.764	104.75	107.79	108.53	106.55	97.174	94.552	53.965	54.23	44.365	38.005	33.241	28.802	23.17	20.703	13.634	17.763	15.865	25.136	38.595	34.858	42.458	38.101	43.445	40.852	22.011	27.289	26.051	30.575	18.63	27.305	15.495	16.923	13.262	18.465
0	5.4433	1.9318	7.11	0	0	0	0	4.9326	1.9129	1.5406	0	0	0	0.82273	0	0	0	0	11.861	17.709	33.026	30.67	45.182	65.373	89.436	124.42	151.67	178.46	219.75	260.04	306.56	360.94	425.84	481.98	501.43	541.48	585.32	630.06	655.11	639.61	507.12	709.51	546.78	734.37	578.73	771.2	749.09	606.06	814.8
1.375	0	0.34789	0	0	10.302	10.595	7.6281	7.1012	5.8365	6.7402	1.1444	14.861	8.2027	6.7235	3.596	0	0	0	0	0	0	0	0	0	0	0	0	0	0	0	0	0	0	0	0	0	0	0	44.743	100.18	141.65	202.07	297.79	365.91	466.47	555.05	669.87	668.93	842.81
0	0	0	1.7774	5.5391	4.7783	31.362	83.067	187.56	317.04	526.81	720.26	932.71	1136.7	1385.2	1614	1771.3	2020.8	2199.6	2347.4	2466.7	2689.8	2536.7	2873.2	2747.5	2931.1	2890.2	2910.6	2963.3	3068.7	3167.5	3282.5	3020.4	3238.2	3202.7	3327.5	3286.8	3319.8	3338.7	3266.9	3348.5	3396.6	3419.1	3466.8	3505.1	3523.9	3521.8	3508	3468.2	3447.8
0	0	0	5.0853	1.5398	12.644	8.5452	5.5826	9.6718	0	11.065	8.0483	4.3818	0	6.6471	0	0	0	0	0	0	1.8259	4.6059	2.7367	0	38.837	74.019	133.54	213.66	275.82	371.38	457.19	567.6	653.78	788.46	870.69	966.29	963.79	1002.5	1035.2	1147.6	1171.5	1214	1193	1245.5	1224.5	1284.5	1245.2	1272.4	1302.5
0	3.3475	2.0063	10.067	0	0	0	0	21.091	31.317	46.534	67.66	85.61	119.3	145.89	167.6	203.24	241.71	244.71	266.28	303.4	338.1	337.38	346.89	375.24	404.35	449.47	420.47	442.26	447.1	490.83	539.95	545.37	583.54	606.73	653.86	668.92	715.53	733.3	744.7	755.51	776.05	804.55	823.87	778.08	775.16	777.83	775.26	776.33	787.98
0	0	0.69491	3.2269	1.4215	5.3348	14.543	28.507	64.346	53.692	39.494	48.433	47.622	48.805	50.141	58.7	62.149	73.001	67.433	72.805	92.452	82.22	103.03	113.35	118.35	116.73	120.53	120	115.62	133.53	131.81	130.5	134.54	141.08	127.01	138.56	130.27	147.5	122.87	125.37	117.69	117.79	125.16	124.03	127.99	138.49	132.87	126.43	122.4	123.49
0	0	0	1.7105	7.0702	6.3799	0	5.5989	11.98	11.994	0	0	0	0	0	0	0	0	0	0	0	0	0	0	0	0	0	0	5.671	5.1882	33.618	42.788	64.049	65.793	93.963	106.38	131.8	148.78	147.19	179.33	171.07	211.49	206.07	224.05	208.66	213.45	212.54	210.66	207.8	218.71
0	0	0	7.7445	14.931	2.5218	0	0	3.2316	14.555	11.836	24.443	44.605	77.583	88.694	110.72	121.91	130.48	159.05	172.61	161.64	161.22	165.96	150.69	159.29	160.25	149.61	156.4	146.71	145.09	151.1	165.37	185.7	181.76	267.62	294.42	283.04	287.03	301.75	300.59	299.57	298.58	261.54	284.05	214.25	262.69	252.07	248.69	245.17	262.28
0	0	0	12.645	1.3336	2.7767	3.9919	1.9543	12.219	19.186	34.582	43.43	52.778	72.259	72.277	48.6	49.516	57.863	51.43	54.608	72.623	70.217	80.113	65.125	58.496	45.151	32.822	59.385	46.783	35.865	33.026	21.821	67.27	55.449	63.291	25.51	26.967	62.3	55.8	45.268	48.911	36.053	45.382	44.838	43.041	54.301	54.7	45.672	53.828	51.533
0	0	0	9.1163	10.288	8.3816	17.542	68.301	149.88	232.54	361.61	495.52	617.34	731.94	883.34	1014	1145.8	1256.3	1377.6	1469.4	1566.5	1730.9	1626.6	1893.1	1919.1	1991.8	2027.7	2058.5	2161.6	2211.6	2307	2383	2392.2	2461.3	2530.4	2516.3	2596.5	2673.2	2755.1	2841.4	2851.5	2909.5	2216.8	2588.7	2857.8	2920.9	3023.7	3050.6	3060.1	3159.6
0	0	0	0	13.673	13.328	16.998	23.007	19.683	9.5619	12.479	16.115	23.361	22.849	14.218	3.6346	5.82	7.1198	12.678	7.4508	0	0.34287	0	0	0	0	0	1.0182	0	5.0144	0	0	6.6268	15.538	32.978	32.315	27.321	42.208	44.474	37.733	33.976	54.881	31.079	57.33	57.465	37.712	26.282	50.637	52.685	52.046
0	3.2359	0	0	0	15.356	12.234	4.3389	2.4097	0	0	0	0	0	0	0	0	0	0	0	0	0	0	0	0	0	0	0	0	0	0	0	0	0	0	0	0	0	0	0	0	0	0	0	0	0	0	0	0	0
1.2038	6.0929	0	3.8585	5.0994	0	0	1.8369	6.8224	9.0965	25.187	33.56	47.021	65.557	69.34	95.707	106.16	122.95	143.75	144.92	165.15	177.64	180.93	205.9	236.07	239.78	275.57	284.3	288.26	281.4	271.72	278.33	272.64	270.55	295.03	299.42	288.17	291.17	317.32	313.65	308.78	298.87	294.36	304.11	305.43	288.56	275.33	284.09	264.58	294.46
4.4144	0	0	0	5.1487	0	7.556	13.971	47.306	75.489	106.52	143.62	163.27	198.74	225.16	248.91	279.31	302.05	298.02	292.68	314.9	314.23	349.17	328.54	379.37	405.36	408.72	438.62	430.4	441.4	437.99	437.07	449.29	455.51	455.38	456.97	438.18	454.8	445.47	431.94	454.67	446.31	438.74	456.12	449.3	450.93	430.32	425.38	423.53	404.78
2.2564	1.4442	0	14.102	1.0056	0.47626	0	2.3454	0.12955	0	1.2941	8.5995	13.885	20.143	15.319	2.5875	13.185	4.8733	2.4031	0	0.34427	0	0	0	0	10.737	0	0	0	0	16.838	37.387	56.661	73.897	84.36	117.66	145.31	178.84	180.88	205.61	244.49	232.74	236.27	242.88	260.66	295.65	311.52	316.27	317.68	313.25
0	0	2.6313	4.5972	10.294	0.48412	0	0	0	0	0	0	0	0	0	0	0	0	0	0	0	0	0	0	0	0	0	0	0	0	4.9294	28.055	52.145	46.833	38.988	56.974	49.171	71.31	91.931	87.76	112.09	114.98	111.96	138.61	130.14	187.14	178.83	198.38	196.77	229.48
0	0	0	0	17.608	49.468	109.06	153.49	229.34	286.38	367.39	440.06	559.26	651.58	756.91	833.42	872.09	1006.4	939.27	1099.2	1175	1193.5	1223.1	1243.1	1264.3	1340.7	1353.2	1320.2	1364.1	1358.7	1381.5	1376.4	1317.3	1378.1	1377.2	1436.8	1425.3	1455.3	1445.2	1467.4	1514.1	1500.4	1479.6	1500.6	1504	1549.4	1577.3	1582	1570.9	1583.9
0	0	0	19.113	9.66	30.563	46.178	39.709	51.784	29.193	32.725	25.203	38.58	39.021	48.221	52.488	70.826	77.146	79.013	74.44	100.09	75.897	73.436	80.535	83.009	93.691	94.953	89.009	95.543	81.398	95.616	71.358	62.572	77.045	83.69	66.866	65.582	60.066	62.422	71.275	71.132	73.035	71.44	74.358	63.651	74.226	47.937	44.62	34.89	33.387
16.948	0	0	0	0	0	16.792	76.594	193.34	340.98	498.15	684.32	876.09	1074.9	1283	1540.8	1716.4	1843.5	2049.3	2118.2	2257.5	2389.8	2537.7	2544.8	2662.7	2566.6	2812.9	2742.3	2844.4	2887.9	2962.2	2924.3	2907.7	2886.5	2919.1	2860	3010.3	2971.2	2940.2	2968.4	2924	2990.9	2910.8	2910.7	2882	2920.4	2887.1	2896.9	2839.5	2903.5
0	0	0	12.725	9.1237	0	0	0	5.3778	6.1847	0	0	2.3998	0	2.4889	0	0	10.326	0	6.377	5.0795	15.812	0	0	0	0	0	4.8013	8.8241	15.957	46.369	78.375	93.411	114.53	147.51	166.78	219.6	244.92	268.58	277.73	300.28	193.97	218.05	211.33	203.69	279.74	314.58	283.79	288.97	301.89
10.07	13.548	0	0	0	0	0	14.075	34.156	67.241	107.65	151.36	188.1	240.03	278.4	320.64	363.58	406.17	445.38	457.45	514.47	508.25	496.66	550.14	561.65	603.07	666.49	694.43	779.83	806.31	885.54	939.14	1037.2	1086.2	1203.2	1255.9	1384.6	1438.1	1482.9	1545.9	1582.9	1574.7	1673.5	1676.2	1727.7	1758.1	1832.7	1801.1	1829.4	1860
0	2.642	0	0.14089	0	0	9.6045	9.8046	26.599	49.307	70.397	90.742	126.45	162.71	198.53	222.19	221.59	270.89	307.04	301.25	344.03	359.79	400.75	420	401.46	424.8	440.25	452.85	473.2	489	481	505.55	471.59	497.28	478.16	509.55	499.21	502.92	495.11	486.32	500.98	466.32	448.99	454.55	446.56	456.92	454.9	448.91	443.77	462.42
0	0	0	12.949	21.512	2.4434	0	4.8707	10.197	0.52819	0	6.015	0.2414	7.9468	6.1246	7.8899	10.699	17.973	20.87	15.686	17.462	8.9545	21.712	19.803	19.158	10.729	18.449	20.314	20.691	20.488	15.076	24.827	17.63	28.042	24.412	22.271	16.608	14.424	13.689	11.843	19.227	16.335	13.94	1.97	2.2475	0	0	0	0	1.4226
0	0	0	2.1797	4.3932	7.5125	0.94316	10.975	25.599	47.094	64.306	91.818	125.55	159.91	181.46	206.7	235.76	269.08	313.65	355.83	362.84	406.02	410.68	444.88	413.13	412.93	423.57	448.62	449.46	491.84	505.51	555.66	577.32	570.57	607.02	650.9	675.57	654.24	700.12	680	680.59	702.35	716.68	711.2	746.63	761.23	773.77	770.25	816.81	781.45
2.9546	4.5511	2.2926	2.1029	0	0	0	0	0	0	0	0	0	0	0	0	0	0	0	0	0	0	0	0	0	0	0	0	0	0	0	0	0	0	0	0	0	0	0	0	0	0	0	0	0	0	0	0	0	0
6.5482	0	1.4257	1.9762	0	1.472	0	0.43378	0.4164	0	0	4.2679	0.9183	7.6509	22.506	32.466	29.313	46.841	55.189	74.209	81.575	87.303	95.592	89.286	89.151	97.251	104.42	106.54	112.33	108.53	119.23	129.8	132.78	129.47	152.31	151.45	143.85	157.05	151.16	152.51	148.98	154.95	158.51	153.53	152.15	155.83	146.13	162.28	140.97	134.22
0	0	2.8126	0	6.3054	3.4278	1.9371	5.3257	36.476	64.236	99.629	128.95	179.01	225.54	289.14	345.5	397.34	432.08	455.99	503.39	543.19	597.89	619.31	631.48	651.21	663.73	691.35	679.2	700.8	688.33	681.61	683.96	690.85	700.02	691.43	699.09	692.24	694.49	704.4	684.06	703.56	694.79	659.91	659.91	685.31	679.38	690.2	677.88	666.29	662.81
0	0	0	3.9972	9.4848	0	1.7458	0	4.2271	0	9.645	9.2861	18.621	8.7519	14.613	0.19042	0	1.3129	0	0	3.8911	8.0557	0.39685	31.359	19.617	19.577	18.633	29.596	21.651	18.678	0	15.31	15.568	4.4651	12.819	0	0	0	0	0	0	0	0	0	0	0	0	0	0	0
0	0	0	6.7347	4.8161	9.4871	11.611	8.7486	6.2261	0	0	0	0	0	0	0	0	0	0	0	0	0	0	0	0	9.6033	16.126	14.036	13.507	10.62	16.725	23.239	2.9594	12.859	0	4.1697	0	0	0	0	0	0	0	0	0	0	0	0	0	0
0	3.922	2.4245	18.732	2.8623	0	0	0	0	0	0	5.3346	14.012	24.963	32.257	38.284	43.138	54.623	73.187	89.208	102.13	125.72	108.38	121.12	108.04	118.14	117.46	117.16	68.534	67.516	48.958	37.729	41.862	41.344	39.555	32.415	25.347	13.361	19.629	15.676	0	0	18.782	13.107	1.1544	1.4233	3.483	0	16.926	3.8859
0	0	0	6.8444	6.2219	6.7111	16.581	39.414	54.105	52.786	71.96	83.758	89.494	103.97	123.55	129.6	135.71	111.61	136.88	116.25	124.13	129.39	123.03	125.12	103.71	130.91	78.894	85.998	85.586	91.414	85.277	78.603	60.063	72.302	62.026	60.208	48.812	47.185	41.792	56.623	49.565	22.244	24.271	13.421	29.878	16.051	16.764	11.901	11.483	17.065
0	2.5195	0.83561	0	0	13.198	9.6279	55.517	86.636	140.37	191.6	286.17	352.31	453.53	526.98	604.11	673.93	651.67	746.39	774.08	798.11	807.33	890.45	921.49	926.39	935.96	949.01	937.83	938.86	985.31	967.08	940.35	966.48	973.34	1000.9	1032.7	1036.4	1012.7	1023.3	1008.9	998.88	949.65	991.35	949.47	1014.1	941.83	982.12	931.9	881.27	872.1
0	0	0	0	40.466	76.272	97.617	144.45	164.63	279.08	336.67	335.01	361.7	378.4	422.45	421.2	509.45	529.89	562.66	559.06	579.95	614.33	640.59	636.35	636.87	655.84	705.65	757.18	801.78	827.13	888.6	1003.2	1084.6	1162	1228.9	1290.6	1354.8	1407.4	1493.3	1575.4	1631.4	1673.3	1724.4	1760.8	1742.7	1759.1	1812.1	1795.3	1849.3	1845.7
13.21	0	0	1.7023	0	0	0	4.4523	4.7737	5.6559	13.62	10.588	17.568	17.16	13.756	15.376	31.989	29.556	34.247	34.983	47.539	49.148	61.441	68.133	58.048	32.123	50.05	55.774	63.746	50.39	64.944	50.32	53.163	45.424	53.649	58.439	66.999	61.434	75.878	61.64	82.073	80.75	33.781	10.711	13.243	3.6065	3.8959	19.717	17.508	28.135
0	0	0	0	5.4149	8.2676	9.142	21.796	18.434	25.398	14.247	25.923	30.475	33.105	39.753	49.784	53.819	66.133	75.962	70.06	76.349	78.366	81.028	99.614	92.732	100.3	117.7	123.36	130.56	138.81	141.72	155.38	161.14	185.11	182.57	190.3	205.54	211.84	209.39	235.43	231.19	241.77	240.29	238.36	255.09	245.14	251.52	240	260.78	264.73
0	0	0	5.3498	0.94979	2.9979	2.4681	0	17.631	22.768	35.488	51.026	58.336	92.17	113.31	158.45	191.71	252.35	308.3	389.78	408.83	486.07	524.53	599.94	615.07	665.65	734.23	767.07	805.3	836.63	865.39	899.41	905.81	957.36	986.28	996.28	1028.2	1026.4	1056.6	1057.9	1036.7	1009.4	993.21	1083.3	1039	1141.1	1115.2	1120.1	1146.1	1203.5
4.8283	0	0.13413	0	2.8564	0	0	0	0	0	4.827	0	3.8726	0	0	0	0	0	0	0	0	0	0	0	0	0	0	0	0	0	0	0	0	0	0	0	0	0	0	0	0	0	0	0	0	0	0	0	0	0
0	0	0	3.6427	5.9244	11.157	13.854	14.673	17.853	8.0768	21.08	18.063	28.79	29.223	45.028	39.626	72.538	96.4	112.01	120.56	136.79	150.03	151.6	130.72	123.01	105.76	102.53	107.43	113.58	119.9	114.78	112.42	105.5	110.95	148.96	139.76	148.02	141.08	159.54	176.54	157.44	168.48	184.25	192.46	193.45	201.28	199.97	214.08	223.55	224.14
0.45059	0	4.1423	6.1703	5.8835	0	0	0	0	0	0	0	13.342	10.717	14.151	21.33	8.1854	26.897	19.107	29.807	43.002	32.76	33.471	46.356	21.254	33.523	33.3	23.518	32.691	27.814	17.795	29.183	11.12	14.417	9.1102	6.8467	6.821	0	0	0	0	0	0	0	0	0	0	0	0	0
17.418	0	0	0	0	0	13.044	50.92	117.51	199.27	289.18	383.01	508.27	658.79	824.18	981.05	1114.8	1219.6	1344.6	1433.1	1453.8	1599.7	1637.5	1578.6	1539.6	1666.9	1808.5	1814.2	1830.6	1862.2	1877.5	1856	1916.4	1913.5	1939.6	1978.2	2043.6	2006.8	2055.4	2066.8	2068.3	2100.1	2113.8	2091.6	2099	2103.6	2161.1	2170.4	2147.9	2140.5
0	0	0	1.8025	6.3597	9.3878	1.9432	0	0	5.9049	0	0	0	0	0	0	0	0	0	0	0	0	0	0	0	0	0	0	0	0	0	0	0	0	5.3759	12.63	25.608	20.545	42.87	42.194	49.403	43.918	67.193	70.454	82.723	70.644	61.063	75.119	86.564	80.357
0	0	18.113	56.627	46.051	23.233	30.357	29.436	42.404	67.044	80.653	47.281	68.759	89.252	35.379	80.378	113.59	76.73	111.25	99.807	89.103	109.8	91.825	124.4	111.95	87.974	121.79	119.76	88.072	136.74	129.14	111.18	88.589	97.263	84.926	94.114	100.68	77.696	105.36	94.514	91.3	93.439	118.98	103.77	97.596	85.349	102.52	111	114.61	115.7
14.653	0	0	0	0	0	8.0543	27.325	75.674	118.86	185.35	242.22	178.57	170.41	205.35	251.33	281.41	311.82	318.22	355.24	350.89	352.78	490.93	380.32	374.41	357.76	384.09	419.5	412.74	422.15	402.86	395.13	390.74	391.47	403	417.46	415.31	419.23	418.65	424.45	417.88	405.78	424.97	422.04	413.08	407.06	430	430.44	443.48	433.56
0	0	0	1.4018	2.6237	0	5.947	3.787	22.348	23.019	38.852	58.481	61.728	98.173	120.97	126.55	156.51	175.67	149.38	120.14	147.92	164.29	205.7	195.2	210.87	166.74	202.36	213.93	210.27	240.16	244.07	275.02	309.21	342.01	380.43	407.63	444.02	483.26	498.68	538.77	577.88	596.82	641.21	616.45	700.72	679.58	684.42	701.51	731.88	727.03
3.6075	0	4.4648	0	0	8.3987	0	0	4.7129	3.624	6.7725	18.938	20.222	26.078	30.293	32.744	35.685	36.272	44.291	41.493	58.87	50.348	54.759	50.365	37.347	18.116	0	0	0	0	0	0	0	0	0	0	0	0	0	0	0	0	0	0	0	0	0	0	0	0
2.9391	0	0	8.2405	3.4707	0	18.534	9.721	30.42	41.756	60.933	58.171	64.314	81.631	104.12	0	2.7463	0	16.915	1.3581	0	0	0	0	0	0	0	0	0	13.586	21.899	24.73	23.149	28.871	52.861	50.562	81.16	80.191	102.06	108.38	131.3	127.12	136.6	141.57	171.55	146.51	152.62	156.89	156.29	155.7
0	1.6046	4.4789	0	1.9559	2.5707	0	0	0	0	0	0	0	6.9679	24.529	41.151	55.469	85.514	102.39	109.1	122.12	145.16	152.96	169.17	196.51	209.06	228.81	238.7	258.94	284.31	300.11	343.53	353.29	381.16	377.59	410.84	388.71	382.42	399.2	405.1	429.08	438.39	446.38	441.64	441.43	469.63	449.18	491.11	510.12	480.29
0	0	4.8229	8.8266	4.927	0.10209	2.3797	10.017	18.409	29.46	54.111	78.092	118.7	143.62	171.32	180.79	213.66	235.35	259.46	287.01	323.44	342.77	363.73	395.83	402.76	429.73	423.69	418.37	455.82	459.75	466.84	475.09	504.43	497.07	524.41	543.52	579.59	595.49	589.56	626.38	649.14	689.52	691.22	699.93	782.37	808.9	797.18	771.85	817.38	838.74
16.026	8.9639	0	0	0	0	0	9.2268	24.211	32.88	42.875	43.129	54.353	65.48	60.174	75.245	79.811	83.734	83.96	75.671	92.761	93.704	91.544	88.451	95.595	105.9	125.26	158.59	206.01	220.1	241.81	268.52	293.92	338.37	365.95	433.09	514.59	505.8	552.11	595.05	638.76	669	725	707.58	746.3	808.37	848.42	861.84	946.07	894.51
2.4994	0	0	2.6919	5.8614	0	2.3142	0	9.5882	0	0	0	0	0	0	0	0	0	0	0	0	0	0	0	0	0	0	0	0	0	0	0	0	0	0	0	7.5126	0.93686	0	6.4971	0	13.266	6.4777	18.708	6.1688	0	3.505	11.86	3.4064	9.3371
0	0	0	3.5832	0	13.206	2.3619	3.6956	0.021871	0	0	0	0	1.1457	0	0	0	0	0	0	0	0	0	0	0	0	0	0	0	0	0	4.1718	5.7669	12.205	15.2	19.616	17.314	31.993	54.837	46.21	57.737	61.187	44.86	45.054	53.742	62.71	63.436	72.705	74.722	70.825
0	0	1.5376	4.9425	18.938	10.243	0	0	0	0	0	0	0	0	0	0	0	0	0	0	0	0	0	0	0	0	0	0	0	0	0	4.0019	11.727	26.374	13.994	36.108	17.678	18.824	31.629	40.825	25.656	25.496	0	0	0	0	0	0	0	0
0	0	14.108	1.7707	0	0	3.5634	0	0	0	0	0	0	0	0	0	0	0	0	0	0	0	10.185	17.685	26.198	20.446	26.825	26.352	42.656	30.059	25.565	35.437	31.634	31.582	38.449	47.705	41.253	51.413	28.512	48.436	42.666	42.94	39.111	38.275	31.463	36.113	25.559	31.771	14.398	10.549
0	3.0365	0	1.8272	7.8267	1.0377	0	0.012897	9.8864	11.12	6.7588	9.0586	1.5625	5.323	10.139	16.896	10.727	22.344	28.825	42.032	52.216	59.146	42.792	56.007	59.318	67.458	66.324	61.487	72.521	45.749	54.09	64.05	61.818	86.38	107.65	120.74	157.85	196.33	210.09	223.33	232.47	258.85	290.85	316.39	319.31	341.55	297.47	285.27	296.17	344.78
0	0	0	0	2.2614	23.159	51.542	73.391	109.81	171.58	212.79	340.06	419.85	503.7	607.52	669.69	758.93	826.05	765.95	657.07	972.88	731.82	1050.3	1068.3	1067.6	1042.8	1053.9	1078.1	1124.5	1124.8	1151.6	1178.7	1156.6	1155.9	1185.5	1202.1	1183.9	1201.7	1231	1220.9	1208.4	1178.8	1184.5	1194.6	1148.3	1164.2	1147	1137	1123.4	1138.8
2.5887	0	3.8483	0.47027	0	0	1.9977	3.186	2.9012	0	4.5188	14.791	13.022	19.131	29.149	30.232	30.765	40.021	37.867	39.076	46.75	49.355	53.641	57.318	51.214	51.31	57.325	52.867	62.119	51.316	70.366	81.659	98.362	95.746	124.62	134.22	144.4	177.75	188.67	232.69	255.08	335.97	365.09	454.03	522.73	629.56	681.59	774.02	913.15	1026
0	0	0	5.5137	5.3573	9.3212	7.5462	7.178	7.7701	0.98683	12.21	8.2239	4.8258	7.4203	6.4537	0	0	0	0	0	0	6.9712	4.0019	4.8437	0	0	2.9872	4.1903	10.055	14.131	16.15	22.106	26.108	43.161	66.536	64.686	77.053	81.092	103.24	102.69	108.48	123.32	118.71	137.25	124.82	145.67	142.02	149.65	142.87	162.36
20.092	7.3332	1.1985	0.24073	0	0	0	0	0	0	0	0	0	0	0	0	0	0	0	0	0	0	0	0	0	0	0	0	0	0	0	0	0	0	0	0	0	0	0	0	0	0	0	0	0	0	0	0	0	0
0	7.1981	0	0	10.316	4.5695	8.4726	26.608	37.829	28.158	38.702	89.581	87.247	146.9	169.23	182.63	184.62	189.58	216.31	258.45	268.5	271.22	282.96	292.03	290.57	266.35	317.74	304.16	328.19	314.55	314.95	296.97	308.19	299.97	346.14	307.62	292.65	324.68	298.03	284.63	297.49	307.02	316.51	317.4	342.26	331.68	354.66	356.25	342.88	389.58
0	7.7096	0	0	4.6627	8.3933	0	0	0	0	0	0	0	0	0	0	0	0	0	0	0	0	0	0	0	0	0	0	0	0	0	5.7934	27.463	44.547	68.621	75.114	95.114	107.46	121.97	116.39	134.82	124.24	132.85	148.48	157.62	155.44	140.15	142.31	156.04	146.13
0	0	1.8107	0	0	10.376	3.1525	10.555	9.7592	0	0	0	0	0	0	0	0	0	0	0	5.599	0	0	0	0.15733	0	6.9116	0	8.4294	0	15.064	5.9651	0	0	0	0	0	0	0	0	0	0	0	0	0	0	0	0	0	0
7.5687	10.256	0	14.615	0	0	0	0	0	0	0	0.00041381	0	0	0	0	0	0	0	0	0	0	0	0	0	0	0	0	0	0	0	0	0	0	0	0	0	0	0	0	0	0	0	0	0	0	0	0	0	0
0	0	0	0	6.63	2.565	7.9924	6.1237	28.105	29.701	67.093	77.868	128.7	140.79	199.79	223.13	239.42	280.59	309.25	346.34	367.45	394.95	402.4	426.8	456.13	442.27	448.39	495.05	471.59	483.04	489.38	491.73	480.42	484.45	494.96	476.21	478.94	465.15	458.1	478.53	482.67	474.14	460.35	453.86	469.65	468.86	458.6	453.75	452.76	450.28
0	0.83693	4.1475	0.55173	0	3.5388	0	26.456	42.487	84.376	99.731	133.45	189.26	222.97	272.47	309.65	352.16	402.03	468.73	556.34	613.02	619.87	630.89	659.66	721.3	775.81	771.22	799.79	799.3	838.52	847.28	863.6	876	862.1	875.98	876.1	927.82	878.85	886.85	891.1	901.49	911.5	788.46	810.17	861.2	887.49	898.2	910.04	903.32	888.49
0	0	0	67.548	80.355	86.555	60.437	37.837	11.102	122.96	65.899	75.118	82.363	95.257	71.7	138.16	184.47	137.09	182.37	189.09	106.96	80.051	132.45	99.949	127.62	56.055	116.63	171.39	166.71	230.74	292.43	295.2	266.06	279.3	308.3	318.67	370.15	355.71	396.58	438.32	426.83	518.22	545.35	521.47	491.99	543.5	508.06	552.5	572.41	567.84
0	0.48365	0.3061	0	0	3.8803	2.345	11.458	17.693	18.041	18.816	9.1205	11.433	22.712	24.255	27.945	25.905	32.731	29.405	38.49	36.436	58.382	39.492	38.6	37.768	42.176	35.962	33.044	24.714	12.259	7.8332	14.628	20.065	22.679	37.933	36.028	43.449	38.661	35.079	41.862	33.107	28.898	43.92	64.196	32.833	38.616	41.414	47.816	63.882	54.141
0	0	0	2.8111	7.3864	22.938	29.52	21.539	30.188	17.231	16.196	22.14	20.598	19.908	17.504	11.476	10.866	29.944	30.373	22.522	16.304	17.892	13.502	24.442	19.767	21.85	25.309	24.714	43.149	48.566	31.863	34.584	32.446	35.913	32.433	36.1	27.385	40.045	33.735	17.088	22.039	33.242	16.66	8.7439	9.0478	13.646	10.932	17.726	13.676	9.1604
0	0	0	2.6042	3.7116	7.975	12.433	9.6508	16.248	29.923	24.683	19.443	28.346	14.991	33.634	24.54	1.4324	0	0	10.777	7.9289	21.348	16.676	1.7353	0	0	21.925	28.281	37.01	64.538	43.592	86.556	82.641	115.54	89.061	165.21	199.58	227.6	270.25	200.01	226.59	287.16	255.4	279.12	296.5	287.54	289.48	273.4	291.83	302.02
2.375	7.7713	2.9336	7.3721	1.3047	0	0	0	12.849	4.57	7.0443	3.8303	5.4193	11.919	2.9238	12.886	20.98	23.856	17.834	34.735	50.388	65.439	67.262	68.966	74.99	87.495	86.596	95.539	81.134	85.193	86.943	79.582	68.161	47.162	61.941	48.461	63.176	32.029	60.295	36.152	15.399	11.952	15.877	24.861	24.763	17.393	13.416	34.84	30.208	36.706
0	0	0	21.915	7.5445	0	3.6806	0	1.8225	0	0	0	0	0	0	0	0	0	0	0	0	0	0	0	0	0	0	0	0	0	0	0	0	0	0	0	0	0	0	0	0	0	0	0	0	0	0	0	0	0
0	0.012561	0	0	0	4.451	11.513	6.316	9.6045	8.2671	0	5.4045	0	0	0	10.053	29.86	48.924	61.006	72.186	80.351	90.941	102.9	126.2	132.71	146.08	153.92	153.75	183.63	194.2	184.03	199.08	215.83	208.2	261	259.5	284.81	290.33	272.16	312.68	292.84	332.39	334.5	319.37	305.04	306.88	324.71	312.2	293.46	305.64
0	1.4964	3.7776	0.53988	0	1.317	0	0	0	0	0	0	0	0	0	0	0	0	0	0	0	0	0	0	0	0	0	0	0	0	0	0	0	0	0	0	0	0	0	0	0	0	0	0	0	0	0	0	0	0
0.002452	2.8009	0	0	2.656	1.6071	0.81883	2.0211	42.319	56.596	128.19	157.58	211.07	263.65	301.01	359.56	407.93	462.05	498.12	532.53	555.71	573.44	601.16	641.31	647.39	659.77	695.39	717.85	768.83	720.47	760.25	769.08	794.34	816.65	852.12	802.48	817.5	861.37	847.71	831.66	840.58	830.27	832.71	847.44	854.47	858.97	843.98	872.08	847.06	888.84
0	0	0	2.587	6.6288	14.257	11.269	35.551	57.232	99.854	151.44	241.23	328.42	395.67	471.63	601.71	661.63	713.58	805.45	836.17	861.28	883.66	875.38	897.94	938.69	949.38	988.03	1014.1	999.41	1001.7	1093.1	1125.7	949.47	952.73	956.04	981.83	993.42	992.85	961.52	960.85	966.33	948.27	965.96	987.64	958.71	954.59	961.73	965.78	935.67	957.49
0	0	5.4863	0	1.8553	10.679	12.488	8.6954	32.021	31.922	32.873	21.756	26.594	33.753	44.757	39.731	41.721	51.06	67.003	68.955	88.116	85.312	70.615	99.935	73.33	119.14	89.185	95.044	78.455	84.39	112.61	129.53	135.4	151.39	177.52	183.7	208.63	200.26	212.7	219.75	211.3	210.08	207.89	225.79	212.81	234.32	234.4	236.12	251.11	262.19
0	3.1009	0	2.8752	3.6517	2.1166	15.404	66.559	139.96	237.41	351.6	474.75	635.68	725.08	862.02	985.68	1085.1	1177.2	1310	1434.9	1472.6	1548.8	1583	1648	1645.8	1710.4	1821.8	1920.2	2136.1	2272.4	2244.8	2337	2467.7	2283.4	2286.8	2386.7	2365.3	2436.6	2560.1	2602.1	2606.3	2623.6	2613.9	2660.8	2798.2	2720.6	2813.9	2885.2	2873.5	3014.2
0	0	0	4.5546	7.885	1.5812	10.116	15.546	19.324	22.869	23.172	23.462	31.126	24.978	40.061	42.445	48.647	47.823	44.27	50.337	70.36	62.482	65.381	66.418	67.286	63.159	87.432	84.859	99.678	90.996	95.693	93.377	105.49	100.98	123.13	117.14	141.22	142.93	150.86	167.3	168.65	186.66	178.7	193.17	189.48	194.87	179.7	188.22	180.23	176.44
0	0	0	1.4064	12.311	8.2562	0	27.688	69.306	109.38	170.43	250.83	328.41	400.34	489.28	554.51	636.82	679.25	784.05	888.77	860.31	943.44	1070.6	1087.9	1088.5	1120.4	1165.8	1185	1207.4	1099.7	1149.7	1189.4	1206.2	1205.8	1195.4	1268.3	1286.9	1250.3	1326.5	1284.5	1284.4	1296.5	1277	1336	1248.6	1302	1298.5	1330.3	1257.8	1297.6
0	0	0	0	1.8514	11.034	10.912	15.448	13.357	11.263	13.976	27.034	40.248	52.005	71.839	87.291	108.49	126.47	134.87	172.82	180.79	47.08	45.177	38.269	49.05	61.033	54.707	47.474	45.302	49.089	44.494	62.506	43.709	71.584	53.828	69.926	58.923	69.877	60.86	73.775	71.873	64.307	73.596	78.701	79.319	68.568	86.553	90.531	80.745	91.627
0	0.014517	0.48746	6.5024	3.5314	4.4281	1.5365	7.8406	12.832	18.468	20.475	26.181	30.138	24.471	41.208	31.357	49.715	48.817	50.894	53.793	67.534	48.571	57.114	57.156	55.459	62.413	67.248	48.756	45.644	50.541	48.828	50.54	48.119	39.072	31.589	32.252	31.791	25.336	23.644	15.554	21.976	5.4875	7.298	0	0.20683	0.82172	0	3.1665	0	0
0	0	0	0	10.301	44.194	86.118	140.59	196.93	266.96	319.91	379	456.21	489.24	608.59	641.71	694.44	656.68	747.45	728.18	742.8	734.28	725.04	762.34	840.96	896.2	915.83	929.51	929.35	883.82	916.94	970.09	963.97	924.16	941.28	959.68	913.84	901.05	901.18	898.73	918.12	907.53	903.85	922.03	916.19	938.91	921.72	905.66	910.44	928.08
7.3029	0.8477	0	0	2.4919	0	6.8874	0	22.217	39.988	83.844	96.283	132.63	176.82	228.47	273.79	305.25	344.03	365.85	401.77	435.59	447.89	464.32	498.56	504.37	529.84	540.54	543.41	590.31	628.83	646.21	675.31	640.67	695.63	718.2	741.56	731.96	810.12	826.94	847.86	872.51	865.84	773.06	835.05	800.9	849.87	850.52	871.98	851.31	818.29
0	8.8372	4.6693	6.1403	0	1.891	0	0.41076	9.7677	14.15	12.975	18.575	14.064	32.92	46.23	47.942	58.025	73.516	79.907	88.331	96.319	99.48	82.975	81.871	95.473	99.074	100.2	98.886	85.013	76.942	80.349	86.36	85.325	89.247	100.47	98.408	113.34	108.81	96.874	100.99	80.387	71.639	76.032	98.44	62.913	70.021	70.665	72.962	71.979	69.424
0	0	0	0	3.4045	0	13	15.611	46.895	76.031	150.35	210.78	305.86	369.42	432.28	503.21	563.06	612.47	696.19	757.4	787.82	839.87	849.38	892.52	917.12	935.65	998.9	978.24	1013.2	1041.7	1044.4	1055.3	1105.4	1128.3	1118.5	1097.1	1148.1	1163.3	1144.6	1190.8	1178.2	1180.5	1137.7	1172.2	1165.2	1205	1187.6	1192.7	1176.9	1175.2
0	4.3912	4.6725	0	3.666	2.0723	0	0	4.3573	19.14	20.014	26.524	42.556	58.592	82.114	114.13	122.8	170.69	168.64	222.59	217.38	260.19	241.25	246.38	248.52	295.78	276.4	288.61	304.8	303.95	298.06	327.57	364.47	377.85	362.71	383	384.99	394.32	380.67	399.17	354	385.1	374.33	364.3	365.93	363.05	393.56	372.73	361.7	374.64
0	1.3954	0	0	16.93	0	0	0	24.33	26.271	31.657	51.249	57.671	69.271	104.25	116.9	132.26	141.98	139.08	173.38	185.46	195.94	178.8	172.62	193.42	190.25	202.74	188.16	183.29	154.9	158.45	171.83	150.52	171.79	162.47	176.46	180.74	173	174.98	186.61	170.88	189.21	162.25	171.15	171.62	186.73	191.98	190.64	193.02	206.13
0	0	0	8.9731	9.934	1.2691	7.5741	16.649	4.3343	0	0	0	10.689	0	2.8103	0	0.44925	0	0	0	0	0	0	0	0	6.6288	0	0	0	0	0	6.0327	0	0	0	0	0	0	0	0	0	0	0	0	0	0	0	0	0	0
0	8.1993	6.5792	0	0	0	0	0	8.3331	19.706	39.218	64.458	71.33	107.67	141.68	171.61	189.79	241.55	245.6	309.69	330.52	373.92	371.23	383.19	355.52	431.39	407.64	454.47	396.97	461.62	550.3	594.35	656.25	658.95	747.1	735.47	817.34	867.1	844.72	900.11	854.49	908.14	921.21	940.63	945.12	916.55	958.75	1021.8	943.41	1005.2
0	0	0	5.7489	8.0081	8.7011	8.515	17.232	24.506	0	1.4642	8.5063	33.358	80.761	174.81	283.08	400.91	578.35	699.43	783.32	943.02	1043	1141.2	1224	1287.4	1382.2	1422.5	1555.6	1614.4	1687.8	1706.3	1805.3	1737.8	1739	1742.9	1766.1	1769.1	1725.3	1728.6	1718.5	1718	1694.5	1653.2	1641.2	1612.5	1699.7	1591.6	1581.6	1624.3	1583.8
0	0	1.2671	3.0103	0	0.77203	0.74204	0	0	4.0912	0	8.1712	8.3076	16.599	13.927	3.3072	11.12	26.664	31.993	39.281	31.85	39.974	46.042	40.797	38.339	49.002	50.098	58.825	56.669	65.477	59.428	57.278	53.705	58.046	65.824	69.782	79.363	81.191	99.858	139.4	141.31	140.04	118.7	52.016	34.232	39.122	38.96	41.042	40.833	35.695
0	0	0	16.802	0	16.829	8.0567	12.739	7.5747	2.413	0	0	0	0	0	0	0	0	0	0	0	0	0	0	0	0	0	0	0	0	0	0	0	0	0	0	0	0	0	0	0	0	0	0	0	0	0	0	0	0
0	0	0	0	11.686	8.2577	19.86	55.676	98.873	159.53	263.76	350.39	445.89	537.65	650.82	753.13	838.22	988.65	1059	1161.9	1202.6	1325.8	1398.5	1441.4	1456.6	1516.2	1536.1	1604.8	1610.1	1662.5	1625.7	1642.7	1652.2	1657.5	1648.9	1648.9	1712.2	1660.2	1617.4	1675.4	1629.2	1595.5	1584.1	1618.9	1557.5	1631	1640.8	1629	1588.1	1622
0	0.27342	6.6632	4.4685	8.9598	0	0	0	0	0	0	0	0	0	0	0	0	0	0	0	0	0	0	0	0	0	0	0	0	0	0	0	0	0	0	0	0	0	0	0	0	0	0	0	0	0	0	0	0	0
0	2.2523	9.4071	1.527	0	5.336	0	0	0	0	0	0	0	0	0	0	0	0	0	0	0	0	0	0	0	0	0	9.7388	25.765	39.273	65.877	91.583	103.7	114.05	173.98	176.88	191.28	235.22	227.45	265.39	255.88	279.11	297.85	319.46	339.78	359.03	362.89	395.53	346.68	376.53
0.46035	10.864	2.9781	0	1.8226	0	0	0	0	19.865	66.063	69.52	98.389	122.45	132.46	67.605	101.43	92.289	105.09	102.31	56.242	89.097	54.729	80.437	77.372	136.88	57.855	57.62	113.19	135.03	68.177	126.99	93.367	144.82	151.49	154.25	100.14	98.351	107.41	192.15	199.52	196.75	202.76	234.22	235.49	219.69	219.8	217.68	219.88	227.26
0	0	3.4115	3.3722	9.3226	0	13.947	52.74	109.47	186.84	294.82	392.02	537.11	632.19	754.37	844	979.09	1126.7	1274.4	1439.9	1605.9	1682.3	2022.8	1914.2	1927.7	2034.7	2061	2104.7	2150.8	2149.2	2163.9	2134	2111.2	2088.5	2103.1	1884.2	1891	1923.1	1904.4	1949.6	1910.3	2021.2	1999.3	1933.3	2081.4	2034.2	1969.6	2080.6	1810.5	1796.2
16.867	0.61102	0	0	0	0	0	0	1.3245	6.8771	0	0.15063	4.1541	7.1941	3.0294	3.5453	6.5412	0	0	0	0	0	0	5.0659	0	0	0	0	0	0	0	0	0	0	0	0	0	0	0	0	0	0	0	0	0	0	0	0	0	0
4.9595	0	0	0	9.3829	2.1152	0	0	17.499	45.563	68.763	97.288	138.66	186.02	239.95	286.21	312.98	388.64	404.4	453.81	452.03	490.98	496	546.59	568.81	575.76	580.34	586.87	611.74	621.36	633.99	673.27	686.33	694.09	735.82	746.75	696.66	753.22	730.43	785.04	786.72	796.61	805.99	798.02	789.67	841.93	848.86	841.19	847.56	866.07
0.2181	0	0	3.2872	0	3.2624	5.4871	9.6943	4.3887	4.2276	2.8933	4.2225	17.45	22.438	41.282	45.421	51.37	68.807	69.701	78.245	84.051	91.836	99.864	94.018	79.374	84.702	80.83	76.863	71.237	72.688	70.26	80.789	62.782	70.934	63.952	61.164	74.086	65.511	58.437	70.111	65.955	78.531	62.022	61.107	73.871	53.721	51.558	58.373	34.405	46.066
0	0	0	0	2.9616	10.657	11.131	30.338	16.601	18.216	8.5583	10.869	10.973	18.22	36.649	54.954	62.871	82.488	101.27	118.64	154.2	156.8	186.6	182.03	198.79	233.65	287.44	349.43	384.31	438.67	537.53	595.34	664.82	714.98	834.26	834.31	920.98	1014.6	1080.1	1145	1178.1	1238.2	1283.4	1362.5	1398.3	1421.6	1437.8	1397.5	1389.7	1509.4
4.0569	0	4.5285	0	0	0	0.48576	0	4.2867	0	11.546	21.117	53.657	57.115	63.887	80.314	87.786	99.213	115.79	130.94	146.24	162.22	159.93	182.85	169.68	161.38	167.02	183.35	175.47	176.63	171.95	180.2	177.28	195.7	192.97	174.43	185.81	188.8	184.04	197.86	204.24	207.27	189.92	187.74	184.7	198.15	198.11	204.79	210.83	203.62
0	0	0	5.7744	65.423	41.095	28.07	87.367	126.61	147.95	171.37	147.36	195.11	201.04	202.37	208.99	210.16	218.92	176.81	188.16	188.2	219.34	183.02	200.27	215.16	268.05	290.55	307.5	378.47	393.75	491.35	534.8	618.36	708.25	777.01	842.78	914.96	974.93	1052	1060.4	1067.6	1136.5	1153.1	1200.2	1253.8	1177.5	1246.3	1269.7	1278.6	1349.4
0	0	0.84922	5.3426	7.6115	0.96164	0	0	0	0	0	0	0	0	0	0	6.1327	0	11.926	9.5824	12.207	17.105	16.658	20.806	13.814	37.424	23.733	22.273	30.65	35.853	49.128	56.001	60.168	36.184	42.875	41.829	58.354	56.77	45.003	46.391	60.875	47.941	59.326	47.484	55.996	56.422	55.022	59.664	49.277	49.75
0	3.9117	0	1.2905	8.8583	0	0	0	0	2.874	0	0	0	0	0	0	0	0	0	0	0	0	0	14.823	0	2.1482	0	12.68	18.089	49.269	44.708	68.867	88.011	103.29	121.39	118.54	124.01	133.26	153.42	161.71	177.82	171.59	199.98	195.59	228.89	225.38	246.36	262.69	261.57	279.63
0	5.3801	3.026	4.5527	0	0	0	0.087558	0	0	0	0	0	0	0	0	0	0	0	0	0	0	0	0	0	0	0	0	0	0	0	0	0	0	0	0	0	0	0	0	0	0	0	0	0	0	0	0	0	0
0	5.5785	6.0323	0	0	7.1789	0	0	0	0	0	0	0	0	0	0	0	0	0	0	0	0	0	0	0	0	0	0	0	0	0	0	0	0	0	0	0	0	0	0	0	0	0	0	0	0	0	0	0	0
33.008	64.461	0	0	18.063	34.155	0	0	0	28.697	33.5	64.592	87.578	147.74	185.27	256.51	385.66	467.93	628.45	702.68	747.61	801.33	799.99	906.04	947.65	969.85	917.88	944.89	916.38	892.54	887.96	921.8	865.08	904.66	912.46	841.42	834.23	797.5	811.55	772.79	811.6	773.63	776.02	749.7	779.66	824.76	1074.9	1080.6	741.73	848.44
0	0	18.373	15.445	0	5.2516	2.3547	35.315	93.313	173.76	287.1	369.3	496.77	634.15	778.15	838.99	964.96	1144.3	1199.1	1264.8	1327.1	1387.6	1376.8	1444.9	1392.8	1498.4	1575.3	1596.7	1561.4	1585.8	1581.5	1610.3	1576	1581.4	1511.8	1489.6	1555.5	1505.6	1431.3	1485.9	1479.2	1522.4	1471.8	1476.8	1413.7	1467.4	1459.5	1540.1	1426.2	1454.9
1.2471	3.821	2.7923	1.1212	0	1.8708	0	3.6858	0	0	4.9101	0	4.9535	0	0	0	0	0	0	0	0	0	0	0	0	0	0	0	13.618	27.179	48.175	86.422	107.56	154.43	201.36	258.28	272.74	319.23	367.56	383.82	447.45	463.88	500.91	491.6	511.02	509.5	553.63	549.37	576	588.94
0	0	0	12.416	8.8782	12.093	16.972	15.366	13.677	12.721	27.217	36.157	34.43	35.994	51.697	39.445	46.935	43.588	56.153	73.61	79.943	45.574	59.878	61.628	64.237	82.618	105.58	125.89	147.49	187.57	215.34	234.28	276.6	305.29	336.25	380.26	438.13	443.22	491.62	537.38	579.12	615.64	626.17	742.01	742.03	737.7	707.68	710.47	698.77	726.32
0	0	0	26.537	17.275	21.023	0	0	2.4916	0	0.45513	0	0	0	0	0	0	0	0	0	0	0	0	0	0	0	0	0	0	0	0	0	0	0	0	0	0	0	0	0	0	0	0	0	0	1.6494	0	1.4801	0	0
0	0	0	6.3278	6.3589	14.863	2.9201	24.836	63.099	116.52	184.33	241.1	260.34	343.26	417.95	536.34	581.28	481.69	528.41	592.67	610.21	722.4	729.4	802.63	708.62	757.05	749.9	803.57	768.73	734.38	814.7	785.93	771.47	816.8	773.85	792.65	786.53	777.16	766.8	784.95	781.7	750.01	720.42	706.2	676.55	700.1	691.82	685	676.77	654.28
0	0	0	0	12.412	2.6494	6.624	0	0	0	0	0	0	0	0	0	0	0	0	0	0	0	0	0	0	0	0	0	0	0	0	0	0	0	0	0	0	0	0	0	0	0	0	0	0	0	0	0	0	0
0	0	0	14.271	5.623	1.3727	0	0	0	0	0	0	0	0	0	0	0	0	0	0	0	0	0	0	0	0	0	0	0	0	0	0	0	0	0	0	0	0	0	0	0	0	0	0	0	0	0	0	0	0
0	0	0	0	9.1038	2.0576	6.7319	0	0	0	0.33373	2.9516	0	11.043	0	0	0	0	0	0	0	0	0	0	0	0	0	0	0	0	0	0	0	0	0	0	0	0	0	0	0	0	0	0	0	0	0	3.6644	0.6138	0
0	0	0	0	2.1708	46.382	101.27	122.65	156.1	199.84	246.98	334.4	388.75	451.73	504.93	562.84	534.16	689.79	758.3	849.4	913.76	1064.8	1211.3	1333.4	1393.6	1510.3	1594.4	1700.6	1832	1889.1	1957.9	2176.2	2192.6	2390	2454.2	2558.2	2680	2740.2	2838.7	2909	2949.7	2882.2	2938.4	3175.6	3101	3197.5	3176	3179.7	3253.1	3204.8
0	0	0	0	8.3775	2.1477	20.974	52.291	117.53	187.68	307.86	370.93	520.32	604.48	687.18	783.75	877.07	957.04	988.74	1112.9	1216.8	1427.3	1441.7	1542.5	1587.8	1657.5	1685.2	1695.6	1714.7	1779.5	1822	1824	1856.1	1902.6	1882.6	1880.2	1917.8	1964.1	1945.2	1944	1943.8	1887.2	1934.1	1963.1	1928.4	2014.4	2010.9	2027.3	2004.6	2062.9
0	0	0	0	0	48.172	57.618	47.399	66.031	53.132	52.988	39.007	50.881	55.079	43.883	63.971	61.438	57.889	61.541	79.462	80.506	76.638	76.504	71.919	68.89	80.027	121.45	102.12	97.277	107.2	109.43	142.98	156.47	156.05	151.83	185.79	218.26	219.67	244.1	231.03	229.78	254.08	247.91	192.87	203.69	212.72	203.36	199.67	195.98	212.98
0	0	1.9208	0	0.43675	4.8843	2.0627	10.656	30.637	75.138	113.55	141	187.51	250.38	325.4	414.34	466	551.03	597.11	670.75	733.88	791.7	823.89	847.93	876.43	944.45	950.79	1011.2	989.71	994.33	1020.9	1041.2	1090.4	1092.2	1128.8	1110.5	1091.9	1139	1104.1	1153.2	1093.1	1133.2	1141.4	1172.2	1158.5	1146	1148.7	1151.7	1128.5	1140.1
0	0	0	5.6391	5.1766	13.238	10.193	12.849	23.731	22.024	20.183	24.362	16.52	20.538	17.088	32.532	26.95	39.083	45.562	72.606	86.738	96.104	130.92	115.04	141.17	152.42	170.13	200.07	199.08	211.83	241.1	219.69	213.14	227.03	243.7	246.69	219.8	251.36	241.3	211.24	256.68	229.96	220.67	243.7	237.96	218.53	226.97	220.82	225.68	160.24
0	2.2438	0.34583	0	6.2151	0	0	0	11.628	7.2085	18.788	6.8935	18.821	30.227	44.61	44.866	65.18	78.219	88.235	98.98	107.37	118.4	101.43	136.05	128.79	141	135.68	144.52	136.28	145.16	136	147.89	152.51	153.7	155.24	155.97	162.62	174.17	183.01	210.77	236.02	266.55	304.49	351.48	381.12	429.79	453.55	509.26	512.6	599.98
0	0	0	0	0	12.599	35.409	40.488	61.616	98.77	135.37	176.84	212.48	225.76	290.65	335.18	374.9	378.13	417.87	458.2	456.85	520.75	488.88	525.81	527.98	547.61	584.24	575.95	579.56	559.33	558.38	599.85	598.84	617.52	604.59	624.74	646.48	671.96	687.98	691.5	665.13	691.03	675.46	664.49	661.6	699.87	680.64	658.35	667.23	657.35
0	0	0	6.1305	4.0131	3.1941	11.137	26.329	45.588	89.745	131.94	159.52	211.9	249.96	365.38	379.07	450.3	499.15	521.75	559.3	630.89	621.97	671.98	650.99	707.52	697.81	748.27	762.2	766.13	737.5	769.56	784.61	762.62	802.36	846.75	817.85	848.88	899.9	898.53	904.42	910.88	924.98	941.14	930.68	919.1	917.07	908.82	929.18	879.39	910.22
0	0	0	0.30445	7.525	0.55908	6.4396	0	7.6711	0	0	0	0	0	0	0	0	0	0	0	0	0	0	0	0	0	0	0	0	0	0	0	0	0	0	0	0	0	0	0	0	0	0	0	0	0	0	0	0	0
0	15.934	89.735	2.9471	0	0	0	0	0	0	19.541	0	32.923	51.54	77.748	82.16	76.094	84.264	110.51	130.69	144.19	154.19	157.45	182.83	187.23	195.65	187.84	184.55	207.52	197.67	199.86	197.67	208.31	190.2	190.28	187.54	205.38	198.77	197.26	165.46	168.62	179.82	182.98	166.06	171.39	162.24	159.53	147.63	161.35	158.34
0	0	0	9.8019	2.9831	7.4945	2.4051	15.636	2.6322	0	5.1868	0	0	0	0	0	0	0	0	0	0	0	0	0	0	0	0	0	0	0	0	0	0	0	0	0	0	0	0	0	0	0	0	0	0	0	0	0	0	0
7.5307	0	0	6.4694	0.98048	0	0	0	0	0	0	0	0	0	0	0	0	0	0	0	0	0	0	0	0	0	0	0	0	0	0	0	0	0	0	0	0	0	0	0	0	0	0	0	0	0	0	0	0	0
0	0	0	0	0	7.7863	23.244	45.995	39.97	38.012	60.697	70.949	54.622	79.376	97.216	95.198	106.87	115.33	93.97	122.25	97.71	105.64	117.79	93.652	86.874	101.89	87.279	103.07	115.81	59.457	74.918	66.122	49.525	49.933	59.948	61.782	46.465	38.855	47.807	49.768	46.492	26.49	39.39	45.061	44.393	41.632	40.276	27.714	47.085	13.875
0	0	3.2479	12.719	0.66482	0	7.6158	4.6376	11.877	6.953	11.402	9.0716	17.385	22.187	38.131	42.734	46.97	66.641	62.86	89.34	104.67	115.51	109.32	130.76	145	165.18	149.4	146.92	152.15	151.05	157.34	150.86	169.35	151.65	142.68	148.32	134.66	150.97	143.43	152.94	163.08	157.1	162.47	144.44	164.72	161.16	169.75	167.74	155.49	152.18
0.69719	5.2243	0	4.2119	6.435	9.1284	0	0	28.887	19.267	16.645	40.964	46.264	104.17	121.95	124.2	156.72	170.96	190.19	175.08	165.2	193.46	150.28	189.8	197.29	181.14	219.67	214.65	226.03	206.96	220.36	240.42	275.77	310.7	341.62	360.29	385.09	393.36	418.12	438.63	431.86	452.58	468.68	501.97	500.97	511.88	519.17	518.83	548.97	572.05
0	0	0	10.372	27.675	19.727	34.016	33.272	59.882	75.312	80.41	73.312	97.015	116.66	126.37	137.85	133.88	147.92	148.07	167.6	177.19	162.72	162.27	205.19	196.28	199.73	193.25	174.5	186.4	171.29	181.02	176.63	159.17	183.05	185.83	183.04	174.63	168.83	167.09	148.54	147.4	153.4	156.7	141.28	133.71	145.15	139.41	138.81	124.77	115.56
8.5801	0	0	39.557	12.256	0	0	18.467	54.183	109.66	191.51	240.58	307.07	360.73	524.44	559.94	596.06	665.56	713.97	770.5	795.91	837.3	848.86	959.54	979.31	993.83	1049	1056.2	1114.8	1109.4	1089.4	1098.1	1161.4	1178.1	1146.3	1136.5	1136.5	1120.7	1136.8	1132.2	1141.1	1092.1	1065.2	1056.1	1077.7	1090.5	1068.6	1086.1	1084.3	1093.6
0	0	0	8.7096	15.416	11.973	0	5.0837	13.12	13.615	10.106	0.086239	6.6171	3.6574	23.305	43.807	33.991	50.244	51.222	61.66	67.459	60.675	68.409	63.784	69.22	82.318	95.248	92.515	108.99	100.24	127.7	113.4	129.52	127.5	148.04	157.08	167.84	178.19	186.9	201.69	207.62	214	208.24	214.64	217.35	225.59	215.47	212.54	178.87	189.68
6.9064	2.7456	0	6.6367	0	0	0	2.6955	17.084	29.847	37.233	42.058	20.572	26.976	26.642	45.884	57.075	56.638	63.823	85.024	85.142	89.161	105.74	105.71	93.585	99.874	107.27	145.25	178.65	219.5	226.43	256.62	291.17	346.48	374.25	411.6	449.02	456.27	490.75	513.55	539.49	564.88	589.68	622.29	627.56	643.37	668.9	684.5	725.04	704.59
0.55981	1.6904	0	5.9598	2.3817	0	0	0	1.4069	2.7148	23.846	27.731	36.967	71.403	63.736	62.243	90.134	82.076	101.61	97.656	115.26	116.99	106.43	133.59	122.1	127.18	127.1	132.49	127.58	156.47	138.85	145.22	137.42	138.95	141.65	134.5	147.48	146.09	144.77	151.67	176.61	148.3	138.91	140.59	163.33	142.63	135.91	105.73	89.135	90.282
0	0.23061	0	14.839	19.447	0	0	0	5.9442	7.9114	23.744	35.76	62.236	119.8	130.02	192.75	244.4	299.23	393.82	548.76	664.65	755.43	763.27	833.46	816.73	912.51	945.5	960.7	969.64	969.66	972.11	974.62	893.16	856.05	661.87	574.81	566.73	544.13	583.73	567.98	576.94	582.73	576.07	554.09	546.9	531	532.82	539.1	526.71	527.54
0	0	0	5.0042	0	0	39.946	39.198	17.347	30.548	52.071	12.162	5.4829	13.699	70.268	66.37	54.013	54.581	53.944	63.81	61.688	62.707	86.164	74.279	79.059	75.284	69.172	85.512	76.853	80.016	76.15	68.358	74.56	83.686	77.926	57.451	46.279	67.517	58.683	43.591	53.324	22.613	30.349	36.312	33.151	27.724	22.437	25.126	27.286	23.397
0	2.9013	0	4.6156	7.0381	7.4221	0	6.8468	6.0837	9.7773	8.8995	9.8108	12.427	10.985	9.8661	33.593	26.85	33.857	40.21	55.804	48.047	59.965	53.899	58.961	56.302	63.865	80.932	104.26	132.77	144.21	175.51	168.3	200.1	295.21	319.43	336.72	370.09	368.14	410.75	445.1	486.93	507.28	529.35	542.34	545.86	584.12	581.57	600.51	593.09	647.93
0	1.671	0	0	3.2076	18.122	18.92	25.575	30.465	22.985	18.703	20.476	27.122	24.021	69.892	55.392	59.075	53.374	55.814	68.838	70.018	88.116	87.751	74.747	99.53	107.93	117.77	119.32	132.77	134.66	146.29	176.1	167.16	186.46	199.37	205.1	255.28	258.45	287.18	276.54	281.08	286.54	267.72	275.79	278.05	277.42	264.79	267.92	265.2	274.31
4.3341	0	0	3.8004	3.9524	0	0	0	0	0	0.4565	0	0	0	0	0	0	0	0	0	0	0	0	0	0	0	0	0	0	0	0	0	0	0	0	0	0	9.8755	0	4.8494	16.406	8.9861	35.505	55.66	12.115	19.137	19.971	25.224	19.315	19.615
14.409	0	1.963	0	6.7489	0	0	0	0	0	0	0	0	0	0	0	0	0	7.1729	12.422	6.3435	0	2.7387	20.472	10.065	19.592	23.049	34.301	51.297	31.678	29.8	26.946	18.371	15.664	22.99	34.674	31.84	25.236	31.096	32.674	43.641	18.44	24.795	16.72	14.01	12.842	9.8684	6.0444	0	9.5022
0	0	0.4972	0	3.5044	5.0312	3.9749	5.3583	3.4669	7.8169	6.5059	2.0305	10.903	15.603	1.4063	5.8616	13.645	15.486	17.046	34.79	48.623	47.537	42.396	46.804	37.452	41.649	37.009	42.55	45.843	50.412	52.921	60.549	56.707	57.857	52.677	55.072	73.018	82.898	81.596	81.293	87.141	99.955	76.003	72.025	69.275	81.441	75.605	95.713	92.764	79.14
0	0	0	11.05	12.416	10.547	3.9419	7.241	15.393	11.237	32.606	30.73	42.301	41.814	27.433	41.937	36.34	42.071	53.223	50.097	52.026	52.745	47.159	61.598	66.721	58.365	84.884	128.88	141.05	133.89	20.03	0	0	47.455	55.049	86.114	110.43	95.599	120.96	127.64	140.4	48.968	104.07	64.359	86.133	39.415	78.682	132.96	118.96	147.82
0	0	4.5328	0	17.5	10.924	22.122	13.484	16.26	3.7914	3.849	14.149	11.244	13.887	4.9754	16.497	2.2483	0	0	0	0	0	0	0	0	0	0	0	0	0	0	0	0	0	0	0	0	0	0	0	0	0	0	0	0	0	0	0	0	0
0	0	5.3482	0	0	69.686	67.535	71.717	131.22	140.95	163.6	171.46	212.86	248.96	299.92	347.95	359.33	417.14	423.44	420.47	421.19	456.69	464.31	475.79	456.14	435.97	445.27	462.48	468.26	435.89	406.22	420.27	369.83	389.06	380.86	395.16	354.48	372.28	365.14	312.95	227.24	296.33	304.39	308.9	288.6	277.35	270.33	248.13	239.04	242.81
0	0	0	36.59	14.329	22.307	28.078	117.42	264.67	431.58	635.58	959.5	1278.9	1631.1	1924.6	2282.8	2826.4	3109	3474.8	3818.9	4149.4	4245.5	4487.2	4525.5	4601.1	5006.3	4967.6	5066.9	5092.6	4743.7	4789.8	5005.9	4554	4467.3	4377.1	4279.9	4186.4	4256.5	4190.7	4197.7	4097.4	4047.4	3974.8	3979.2	3832	3942.6	3903.9	3853	3769.8	3812.5
0	0	0	1.0353	5.673	16.166	4.304	1.7772	11.251	17.647	24.196	43.462	80.723	129.79	162.93	224.2	272.48	306.35	361.7	371.96	441.51	436.54	477.17	507.34	523.32	564.33	594.45	628.89	710.49	750.41	765.51	825.82	860.74	917.75	934.34	1001	957.75	1016.4	1072.6	1091.1	1140.6	1171.6	1153.3	1192.8	1243.5	1257.5	1261.5	1261.6	1205.2	1263
1.6393	0.54351	3.431	0	2.6999	3.265	0	0	0	0	0	0	0	0	0	0	0	0	0	0	0	0	0	0	0	0	0	0	0	0	0	0	0	0	0	0	0	0	0	0	0	0	0	0	0	0	0	0	0	0
32.278	5.0428	0.14125	0	0	0	0	0	30.264	54.299	127.34	199.5	298.06	386.4	519.66	628.27	751.73	854.9	952.53	1040.9	1168.4	1227.3	1248	1364.1	1442.6	1436.4	1573.4	1655	1716.3	1720.3	1734.8	1399	1432.6	1407.6	1385.9	1408.8	1406.3	1393.9	1427.7	1437.5	1457.3	1471.5	1502.5	1769.1	1765.9	1714.6	1700.7	1741.9	1716.1	1771.9
3.1161	0	0	0	12.867	0.34173	0	0	0	0	0	0	0	0	10.994	0	0	0	0	2.2964	4.3616	11.561	28.063	19.274	1.8839	0.66309	2.5508	6.4661	23.246	26.613	56.702	70.239	47.731	76.282	83.475	99.904	108.4	108.46	128.79	132.83	149.55	171.24	168.82	153.52	163.22	180.99	193.88	200.85	192.85	198
0	0	0	0	6.1389	5.3343	1.7049	0	0	5.7903	0	3.1596	0	3.904	0	0	0	0	0	0	0	0	0	0	0	0	0	0	0	0	0	0	0	0	0	0	0	0	0	0	0	0	0	0	0	0	0	0	0	0
0	0	0	0	10.502	16.485	16.333	51.866	62.317	117.55	171.78	248.74	314.45	417.42	492.89	560.16	636.76	744.68	814.69	894.63	969.5	1004.8	1090.6	1099.8	1183	1244.7	1227.2	1255.5	1271.8	1293.2	1304.3	1293.8	1290	1299.4	1320.5	1337.4	1274.2	1333.7	1260.3	1329.5	1333.6	1360.9	1385.4	1388.7	1407.9	1348.6	1397.4	1366.4	1377.2	1355.7
0	5.4111	0	2.142	11.362	0	0	0	0	0	0	0	0	0	0	0	0	0	0	0	0	0	0	0	0	0	0	0	0	0	0	0	0	0	0	0	0	0	0	0	0	0	0	0	0	0	0	0	0	0
0	1.1401	0	3.3276	3.2699	2.6539	0	0	0	0	0	0	0	0	0	0	0	0	0	0	0	0	0	0	0	0	0	0	0	0	0	0	0	0	0	0	0	0	0	0	0	0	0	0	0	0	0	0	0	0
0	0	0	0	9.5235	0.33587	5.7507	15.078	24.992	51.537	73.794	107.47	123.86	166.19	186.78	208.47	273.13	287.15	303.63	325.47	330.25	362.18	386.27	339.46	397.58	354.81	329.62	413.99	362.69	395.81	437	402.59	449.94	409.48	403.05	451.17	402.83	442.4	436.47	409.89	401.81	410.17	398.1	425.04	433.98	425.18	413.03	414.42	402.26	468.44
1.3969	0	8.7691	0	6.2861	0	0.26671	0.88367	0	0	0	0	0	0	0	0	0	0	0	0	0	14.376	12.332	11.069	3.6092	0	0	0	0	0	4.9437	11.932	18.65	39.708	33.263	46.66	37.065	12.154	9.9649	15.472	4.5573	4.3366	2.8622	0	4.2064	1.5939	6.2602	0	0	0
0	8.5026	0	2.4219	9.3354	0	0	1.9599	24.091	54.457	87.892	138.04	163.87	229.73	293.35	393.78	456.28	599.7	705.18	743.04	810.29	846.72	828.75	875.92	943.27	922.82	971.6	943.91	951.34	975.01	989.21	1035.7	993.44	1015	1045	1077.9	1043	1026.3	1078.8	1003.4	1002.8	1007.8	1014.2	1040.1	1053.4	1050.5	1040.3	1006.2	1032.2	1035.2
0	0	0	0	11.794	23.824	31.806	36.113	43.719	37.389	47.189	59.849	76.819	81.127	84.204	96.692	103.16	116	122.16	130.58	150.93	156.87	166.76	206.67	200.42	222.51	238.15	257.94	291.65	320.72	335.78	339.38	315.44	296.34	310.99	308.78	337.23	296.3	306.28	288.66	296.86	305.5	316.84	311	318.68	334.11	302.49	334.43	326.78	326.61
0	0	2.6893	3.0111	18.082	8.0675	0	0.13179	8.7741	6.6062	0.45626	5.1812	34.819	51.584	57.402	66.427	70.738	70.934	60.08	85.542	11.921	22.066	38.626	35.835	20.018	38.975	69.875	104.32	131.35	167.25	235.84	326.44	410.73	463.26	537.42	637.36	591.14	661.93	657.43	728.16	763.05	809.51	819.32	813.91	834.21	890.84	863.58	843.3	881.93	847.7
0	0	0	0	11.38	11.739	15.257	20.304	45.349	63.502	96.352	122.96	135.04	165.12	217.58	254.76	284.93	339.09	360.88	419.47	482.83	532.35	558.48	621.34	682.15	720.3	725.6	783.18	824.66	830.11	839.81	862.35	856.43	905.42	933	906.63	905.02	923.65	959.9	965.19	1000.4	959.29	980.24	989.09	989.54	963.41	955.99	989.34	978.95	975.45
0	1.8351	0	6.4309	0	2.4251	3.3014	11.321	13.242	13.145	38.096	34.565	57.531	62.661	76.7	87.271	92.663	86.846	100.17	100.5	111.49	116.75	107.35	88.466	89.153	83.995	97.534	138.29	159.57	145.19	185.19	205.03	227.95	260.79	298.19	386.45	416.58	458.1	523.71	525.07	571.95	568.54	534.38	612.79	633.35	620.02	595.4	652.85	633.51	619.85
0	4.7475	0	15.174	12.729	0	0	2.0419	48.871	69.901	165.85	230.99	469.08	419.66	582.6	640.92	719.67	785.69	868.85	962.97	1034.1	1141.4	1197.7	1269.3	1336.1	1308.4	1435.1	1478	1541.5	1462.9	1293.1	1264.7	1487.2	1293.2	1510.4	1549.1	1569.6	1582.2	1545.6	1576.6	1616.1	1604.5	1630.8	1596.9	1595.2	1632.7	1604.7	1644.6	1645.7	1622.1
0	0.072272	0	3.4158	16.77	4.9676	15.601	9.6762	16.112	14.091	11.457	10.675	17.334	8.8032	37.61	34.877	38.986	47.056	51.795	54.337	60.914	57.355	63.996	48.169	51.189	58.191	80.849	53.336	66.486	50.33	72.98	61.069	61.63	49.968	59.161	57.195	52.614	52.631	45.555	45.627	46.691	56.536	48.497	37.872	34.338	47.455	28.343	41.074	9.4409	0
0	0	0	6.1042	12.888	4.4312	17.483	18.028	17.115	19.16	23.453	51.358	43.493	38.268	67.672	66.371	62.374	66.175	76.054	73.022	53.857	73.102	77.308	93.749	72.577	74.747	66.102	64.071	81.116	71.572	80.752	92.327	75.013	102.42	105.66	123.82	126.57	127.86	25.252	47.252	58.559	57.11	43.573	30.327	25.153	31.088	32.429	29.227	11.591	13.876
0	0	5.0527	16.663	15.736	27.259	0	0	1.295	3.1389	0	0	0	0	0	0	0	25.35	10.736	0	0	16.212	17.691	10.326	0	0	0	6.6281	26.559	25.409	41.273	48.638	42.264	87.954	104.62	98.106	116.51	121.08	139.68	145.73	156.94	149.7	147.33	154.4	166.69	147.33	162.71	152.17	149.08	172.92
0	3.2926	0.36917	2.0528	0	0	0.79126	4.5013	6.3704	9.5932	3.8377	16.548	22.37	19.741	19.486	20.071	15.387	21.65	8.4361	9.2713	10.016	13.951	14.562	26.991	24.129	33.466	46.427	27.839	26.904	25.952	29.244	31.544	38.426	32.841	37.799	42.716	54.653	54.724	49.264	35.446	36.7	44.185	51.179	46.325	60.496	61.37	60.175	74.215	55.882	74.026
0	0	0	0	8.2478	8.0836	15.92	23.779	20.385	11.891	22.789	0.23604	29.48	25.433	27.196	25.877	19.029	22.26	27.129	30.292	28.974	33.593	33.582	43.081	25.468	18.1	17.626	20.53	31.198	19.852	41.294	38.855	33.395	34.352	35.335	33.221	29.989	0	4.8115	0.87653	104.14	3.1185	3.0266	0	0	0.0046031	3.8346	0	0	0
0	0	2.1478	5.4627	10.564	13.541	4.469	19.351	54.509	103.32	119.25	200.58	274.8	367.74	441.59	508.05	568.66	645.99	697.36	725.41	754.13	814.07	788.26	881.24	924.49	932.84	956.02	979.77	991.55	994.12	983.13	1040.4	1036	999.84	1029.6	1027.2	1049.5	1060.6	1053.1	1051.1	1035.7	1019.8	1007.4	965.29	976.86	963.57	946.52	831	897.61	916.97
0	0	0	6.9283	0	18.425	8.7121	5.5996	24.595	35.71	51.175	60.998	105.9	148.5	202.6	249.37	274.78	296.27	341.38	376.55	415.79	453.41	486.71	536.18	577.56	572.21	609.95	610.5	636.85	664.96	684.04	698.46	680.79	734.35	734.32	740.87	731.11	754	762.44	753.57	736.53	748.38	749.32	755.35	721.39	720.26	713.48	704.34	714.56	716.02
4.7266	0	0	3.0131	0	5.0046	0	0	0	4.2211	0	0	0	0	0	0	0	0	0	0	0	0	0	0	0	0	0	0	0	0	0	0	6.5356	10.918	17.767	30.65	33.221	40.044	40.392	25.943	32.439	29.682	39.103	38.726	57.945	11.444	8.3884	13.362	8.1615	13.18
7.0333	0	0	11.939	11.74	0	0	0	0	0	0	0	0	0	0	0	0	0	0	0	0	0	0	0	0	0	0	0	0	0	0	0	0	0	0	0	0	0	0	0	0	0	0	0	0	0	0	0	0	0
0	2.3549	1.8131	3.1527	6.519	5.3058	0	3.046	16.688	23.918	44.966	67.421	107.41	151.36	193.61	236.31	263.06	328.18	355.83	387.57	435.96	433.9	456.82	489.6	495.33	517.12	552.15	540.96	559.66	563.41	569.74	577.19	554.27	576.84	564.35	577.77	557.03	568.14	593.64	573	564.54	583.28	578.19	496.82	498.93	536.79	559.09	541.05	545.08	548
3.8186	7.2996	5.6751	0	0	5.3927	0	0	0	0	0	0	0	0	0	0	0	0	0	0	0	0	0	0	0	0	0	0	0	0	0	0	0	0	0	0	0	0	0	0	0	0	0	0	0	0	0	0	0	0
0	0	0	0	4.5705	9.8304	9.3014	10.35	10.957	16.411	18.255	18.587	31.257	33.857	45.624	52.919	57.755	46.181	58.198	61.12	69.936	84.708	70.192	70.89	69.827	70.866	88.63	81.066	83.987	87.504	78.485	99.285	108.86	110.53	137.26	165.08	166.5	191.23	210.76	210.87	194.03	197.27	199.11	200.2	201.1	208.29	219.89	213.48	211.79	223.87
0	4.6424	6.2973	0	0	0	3.5315	7.5149	36.963	64.845	109.49	136.39	181.08	240.79	288.88	338.95	376.12	461.97	498.22	572.74	606.2	647.87	650.99	712.63	763.94	784.82	807.62	854.91	828.33	835.14	838.02	828.49	844.22	867.16	853.84	877.55	857.67	872.47	870.2	859.05	781.94	771.5	729.83	801.83	831.76	793.6	780.9	801.21	809.12	833.84
0	0	3.6014	0.4616	0	8.4922	3.4703	20.541	52.975	103.34	182.09	267.52	365.36	491.99	613.84	755.01	878.42	1089.5	1284.7	1396.3	1545.6	1636.9	1814.7	1893.2	2006.1	2174.2	2332.5	2382.6	2531.9	2533.5	2611.5	2667.6	2686.8	2825.1	2642.2	2761	2863.8	2881	2906.6	2879.2	2926.4	2946.8	3026.5	2978.4	2903.7	2954.1	2923.1	2924.5	2959.6	2981.6
0	0	0	1.8883	10.709	13.511	4.4825	9.5885	9.4709	11.326	2.5469	0	0	0	0	0	0	5.3075	12.298	6.5713	0	0	0.71257	0.71792	0	0	3.7349	2.312	0.53263	0	0	1.0276	0	0.9578	3.6318	5.6553	0	0	0	0	0	0	0	0	0	0	0	0	0	0
0	0	0	3.5989	14.038	27.544	49.584	67.514	107.7	124.68	161.52	197.68	237.14	250.07	275.43	283.35	297.62	303.41	338.84	347.59	391.35	404.7	389.29	314.19	318.69	342.03	321.16	330.76	338.29	326.83	295.46	300.67	291.85	272.62	279.73	286.42	262.58	261.18	258.01	268.24	256.24	260.99	244.44	251.98	240.23	257.04	219.43	230.4	243.95	231.75
0	0	0	4.1307	4.7142	6.4118	0.93721	1.5107	0	0	0	9.4648	8.9853	13.253	12.951	16.924	28.391	27.328	30.318	38.138	62.06	61.822	58.068	62.127	63.195	83.383	58.986	56.902	56.153	60.018	35.397	46.852	41.976	50.822	59.451	79.041	68.778	64.217	48.81	51.246	49.443	36.18	0	0	0	0	0	0	0	0
0	0	0	4.6722	1.4831	6.4974	22.804	53.465	99.771	161.42	227.01	311.45	371.11	451.28	512.83	549.76	590.69	614.71	671.76	695.71	709.17	732.87	751.46	753.92	769.59	797.43	787.97	828.26	815.05	813.09	820.03	850.53	841.34	858.3	831.58	864.94	846.14	879.53	820.87	823.03	824.29	851.19	804.44	802.7	798.95	796.11	813.88	795.75	794.28	795.96
0	1.0867	0	18.169	0	4.2683	0	0	0	0	0	0	0	0	0	0	0	0	0	0	0	0	0	0	0	0	0	0	0	0	0	0	0	0	0	0	0	0	0	0	0	0	0	0	0	0	0	0	0	0
0	0	0	0	17.74	74.832	131.8	179.22	242.36	306.89	369.34	416.84	491.21	531.17	592.78	623.55	695.55	730.4	740.69	772	799.72	855.95	852.29	866	902.53	921.19	974.23	1010.1	1048.4	1070.6	1144.1	1250.2	1303.3	1366.5	1455.5	1498.3	1608.6	1682.3	1816	1829.8	1955.5	1993	2047.5	2110.2	2134	2171.1	2301	2313.4	2472.6	2505.1
7.6147	8.7737	17.085	1.8947	0	0	0	0	0	0	0	0	0	0	0	0	0	0	0	0	0	0	0	0	0	0	0	0	0	0	0	0	0	0	0	0	0	0	0	0	0	0	0	0	0	0	0	0	0	0
0	2.9201	7.0658	0	0	9.3344	0	0	0	0	3.2275	13.614	16.691	27.75	40.326	41.831	57.615	80.721	97.12	105.71	119.91	125.44	139.21	138.82	159.32	155.4	161.7	170.83	173.16	165.12	163.11	158.68	163.7	163.44	188.86	173.86	171.87	183.17	175.52	192.93	182.34	179.19	168.11	166.65	153.46	156.93	156.49	156.33	144.48	144.16
13.53	0	0	7.8664	0	7.1152	0	11.503	45.764	112.57	193.43	254.18	400.77	467.34	578.06	676.53	744.77	800.66	864.57	930.69	1029.6	1003.9	1001.3	1058.1	1063.6	1089.7	1118.8	1143	1129	1172.8	1162.6	1145.5	1136	1167.3	1163.4	1173.8	986.62	1146.7	1163.6	1114.8	1111.6	1100	1104.2	1034.9	1082.6	1067.7	1079.7	1071.3	1030.8	1010.5
9.0275	0	2.5776	0	1.99	0	1.2335	1.931	13.388	13.042	24.11	16.707	16.788	16.043	3.0723	14.04	4.5856	0.21489	0	0	0	0	0	0	0	0	0	4.8804	38.075	60.823	89.042	128.77	146.11	178.32	213.66	265.55	290.11	277.76	314.17	320.29	319.69	321.69	374.48	371.5	362.2	377.26	391.21	397.78	404.54	409.92
0	0	2.1852	0.3847	6.8693	8.5898	2.7509	11.105	0	0	0	0	0	0	0	0	0	0	0	0	0	0	0	0	0	0	0	0	0	0	0	0	0	0	0	0	0	0	0	0	0	0	0	0	0	0	0	0	0	0
1.0225	0	0	0	6.7506	0	0	4.4758	0	0	0	12.227	19.23	19.677	29.93	47.185	60.084	45.23	53.73	63.678	72.569	72.315	63.839	87.129	98.433	107.95	115.67	105.48	118.65	116.41	114.45	127.08	135.29	122.85	131.63	144.59	173.12	169.3	192.86	185.68	199.66	200.57	208.65	197.24	216.39	201.89	204.08	215.73	208.97	217.3
0	0	0	3.0123	5.9023	0	0.58157	0	4.9323	0	6.5014	0	0	0	1.5826	6.0922	4.2964	13.308	4.7863	11.354	9.4651	14.923	0	0	0	0	0	0	0	0	0	0	0	0	0	0	0	0	0	0	0	0	0	0	0	0	0	0	0	0
12.135	12.652	6.7575	0	0	0	7.0628	4.4387	34.299	40.582	80.851	55.79	72.159	87.342	47.794	50.199	121.24	134.11	157.92	176.33	159.85	155.05	179.58	182.2	162.17	175.9	159.11	173.44	193.47	229.63	231.45	249.59	298.47	308.71	349.3	368.04	402.94	407.52	455.35	461.75	494.97	481.08	533.33	531.39	554.39	564.67	563.82	559.65	596.4	595.29
0	0	0	0	16.042	4.6948	9.1597	1.8382	10.631	13.18	9.9346	7.3549	22.623	29.137	32.954	30.921	39.922	45.352	49.632	52.868	55.11	59.158	64.843	63.72	62.788	66.211	86.075	95.338	99.205	140.51	154.22	171.45	205.52	227.77	245.53	299.66	325.09	359.12	394.12	411.17	440.35	459.35	475.82	497.59	506.22	543.84	571.71	574.55	602.27	612
13.125	6.6113	0	5.8554	0.20035	0	0	0	0	0	0	0	0	0	0	0	0	0	0	0	0	0	0	1.3171	0	0	0	0	0	11.383	0	8.2216	5.6682	13.649	18.45	28.37	18.59	21.389	26.914	34.525	44.889	28.358	38.82	32.322	50.429	43.363	51.851	40.253	38.739	51.172
0	4.7112	30.903	21.727	1.9836	0	10.467	5.3591	0	0	0	0	0	0	0	0	19	0	0	0	0	0	0	0	0	0	0	0	0	0	0	46.893	46.569	55.521	68.873	66.938	54.24	86.783	81.859	94.589	84.489	120.98	0	94.263	103.33	122.01	133.2	149.44	148.74	143.74
0	0	0	0	0	13.386	40.774	105.54	190.58	259.4	353.1	461.5	594.3	677.53	969.24	1119.3	1237.7	1336.5	1476.4	1504.9	1650	1548.8	1703.5	1671.4	1659.9	1793.1	1826.3	1757	1927.5	2006.3	2112.8	2166.8	2192.8	2237.5	2209.7	2285.5	2250	2338.8	2286.4	2368.8	2394.2	2337.7	2395.3	2396	2467.7	2535	2404	2588.7	2524.9	2535.4
0	0	0	0	6.2014	6.2873	11.222	5.5497	19.07	7.2619	15.853	6.2388	19.282	20.031	41.036	47.759	57.423	43.918	53.547	69.543	82.482	100.93	84.918	86.674	96.933	103.67	120.69	118.23	112.54	102.82	101.67	118.32	105.72	98.479	101.04	102.34	114.37	118.25	121.1	115.25	102.81	114.45	94.124	87.285	102.91	92.117	85.58	86.051	83.527	84.593
0	0	0	0	8.1716	0.22549	10.231	4.5292	22.229	7.1667	23.075	13.917	28.66	24.121	45.814	17.589	0	5.4068	8.0744	6.6206	5.9601	6.582	0	0	0	0	0	0	0	0	0	0	0	0	0	0	0	0	0	0	0	0	0	0	0	0	0	0	0	0
0	0	6.2157	6.8947	9.5525	0	0	0	0	0	0	0	0	0	0	3.8498	0	0	0	8.982	0	0	0	0	0	0	0	0	0	0	0	0	0	0	0	0	0	0	0	0	0	0	0	0	0	0	0	0	0	0
0	0	0	0	4.3255	2.2253	9.5964	38.61	101.22	193.58	296.86	451.3	592.05	726.76	851.83	987.95	1108.2	1221.4	1284.4	1348.2	1385	1490.9	1549.5	1610.3	1647.4	1668.3	1718.9	1821.3	1764.1	1869.4	1903.4	1960.8	2046.9	2040.7	2126.7	2166.5	2228.8	2323.1	2373.1	2374.4	2447.8	2474.6	2437.8	2438.5	2429.8	2473.4	2515.6	2544.5	2569.3	2529.7
5.0929	0	0	2.9305	0	0	3.3951	8.3211	23.599	28.57	33.832	44.202	63.616	70.649	77.768	94.936	108.37	104.97	123.36	119.76	141.6	141.95	144.18	138.32	148.79	147.94	168.49	290.97	306.56	298.5	309.43	316.93	305.38	307.51	289.66	231.41	225.58	201.04	206.33	192.86	190.63	143.94	161.39	148.98	149.3	147.76	155.03	163.77	172.63	146.21
0	0	1.2181	7.1354	3.0026	0	1.0941	0	0	0	0	0	0	0	0	0	0	0	0	0	0	0	0	0	0	0	0	0	0	0	0	0	0	4.025	35.883	68.198	105.29	149.17	125.55	168.96	167.99	176.52	181.26	197.46	215.53	215.61	205.65	236.17	220.54	240.45
5.4717	0.11595	5.3035	5.6688	0	0	0	0	0	0	0	0	0	0	0	5.1578	12.386	12.091	3.4091	0	16.657	18.466	12.679	35.395	43.67	36.62	39.212	30.562	37.33	0	0	36.889	38.501	18.773	13.946	9.3444	18.891	27.141	20.717	16.51	10.515	12.929	19.355	18.807	25.434	18.028	11.418	12.616	22.589	9.2992
0	0.28062	3.0409	0	11.774	4.6377	8.9921	31.758	77.024	112.24	152.66	200.79	234.93	287.82	331.58	374.41	427.92	435.45	482.88	513.14	541.64	594.41	613.68	594.96	620.27	637.24	655.95	664.25	660.56	659.79	667.85	696.98	683.46	684.3	644.73	667.93	684.34	652.76	626.86	653.8	633.61	648.6	621.17	600.7	599.57	600.67	582.66	577.64	570.88	574.9
6.3678	1.4511	1.0219	5.6251	4.4667	0	0	0	0	0	0	0	0	0	0	0	0	0	0	0	5.0825	0	0	0	0	0	0	0	0	0	0	0	0	0	0	0	0	0	0	0	0	0	0	0	0	0	0	0	0	0
0	0	0	0	14.978	12.076	5.818	7.7467	0.28132	25.587	30.364	56.888	65.604	118.44	139.8	170.8	187.92	224.33	234.4	267.8	294.02	296.55	330.08	355.79	344.66	378.21	364.14	369.47	344.27	344.87	356.94	362.08	366.68	391.95	382.71	376.32	355.71	338.14	335.03	330.13	339.43	322.44	347.82	328.14	340.21	324.81	328.15	335.93	328.39	326.38
0	0	0	17.718	17.406	7.2353	20.508	26.839	31.386	38.773	33.724	57.421	67.158	87.398	87.205	93.016	101.38	99.601	117.28	101.1	91.573	86.407	85.024	83.641	88.85	104.45	156.1	201.22	267.59	326.33	385.53	449.4	560.59	609.98	686.29	766.94	846.15	920.33	976.13	1036.1	1027	1105.9	1078.8	1140	1184.8	1191.6	1241.8	1244.5	1286.8	1287.2
21.078	18.744	1.1859	3.6292	0	0	0	0	0	0	0	0	0	0	0	0	0	0	0	0	0	0	0	0	0	0	0	0	0	0	0	0	0	0	0	0	0	0	0	0	0	0	0	0	0	0	0	0	0	0
29.956	0	0	2.3641	0	12.24	0	20.649	47.948	101.34	137.19	214.78	284.89	368.9	461.95	535.14	573.48	666.5	728.34	792.52	875.73	879.54	873.67	903.9	1021.5	1041.4	1032.7	1093.3	1137.8	1177.5	1169.7	1176	1196.4	1201.3	1161.8	1184.9	1174.2	1186.4	1183.9	1187.3	1169.4	1185.3	1183.6	1205.3	1191.1	1180.3	1198.3	1185.8	1233	1208.6
22.468	2.1598	1.0386	0	0	0	0	0	11.236	9.4951	20.053	11.897	19.828	39.916	39.615	61.157	70.318	76.334	82.573	103.25	119.58	144.1	171.52	172.44	190.09	206.69	269.97	266.11	408.93	503.76	503.43	659.86	781.87	712.14	952.08	1093.7	1225.2	1280.9	1592.8	1425.5	1524.1	1580.5	1755.7	1701.6	1795.8	1894.5	1873.6	1888.3	1862.9	2020.8
0	0	0	2.7193	2.0515	8.6459	13.195	15.868	16.445	17.896	8.9804	16.83	6.7849	19.901	13.777	3.0679	4.5907	8.5841	10.313	0	0	0	0	0	0	0	0	0	0	0	0	0	0	0	0	0	0	0	0	0	0	0	0	0	0	0	0	0	0	0
0	0.83574	0	8.3048	12.579	0.44686	0	0	8.0024	13.218	26.83	32.914	45.794	65.645	73.729	88.252	94.288	93.255	109.9	148.26	152.78	143.92	148.29	161.13	166.77	166.78	180.32	193.71	217.94	209.11	211.53	226.09	209.73	221.03	216.59	234.69	223.93	256.5	269.29	247.96	239.46	221.03	249.68	233.42	243.69	249.71	234.53	241.85	226.81	244.37
0	0	0	4.3035	6.6444	6.2752	15.549	22.019	16.036	18.343	23.225	15.886	38.561	31.754	39.87	45.249	66.705	65.412	99	108.79	100.64	106.53	126.67	124.21	136.18	162.93	152.01	137.43	136.73	139.26	147.19	162.26	143.27	135.38	65.382	67.823	60.438	65.728	72.276	77.001	66.759	71.827	76.807	79.426	72.889	70.799	74.618	79.692	64.029	86.482
5.4572	0	0	1.8046	6.3707	9.8499	0	8.8129	0	0.88307	0.41868	2.8986	0	6.5581	5.6571	0	0	0.93204	0	1.6962	24.04	18.691	34.163	48.756	66.275	96.94	105.49	127.84	160.32	210.5	233.25	297.7	336.62	399.91	446.88	492.41	535.99	523.79	592.57	637.52	688.06	701.11	648.36	723.16	770.31	806.98	746.86	788.67	763.29	761.86
0	0.5587	0	0.8835	5.6993	5.1526	7.8423	2.2474	6.896	2.6618	0	0	0	0	0	0	0	0	0	0	0	0	0	0	0	0	0	0	0	0	0	0	0	0	0	0	0	0	0	0	0	0	0	0	0	2.2374	8.4617	0	1.1221	7.9581
0	10.51	2.8725	1.6741	6.4151	0	0	5.2268	47.652	53.335	63.983	88.715	102.91	129.98	174.4	188.64	285.7	305.14	330.56	392	440.94	438.72	468.28	506.47	492.89	535.97	511.45	524.49	555.16	585.55	574.57	570.87	567.7	574.11	575.63	547.18	557.31	521.24	579.03	571.64	580.51	544.44	550.18	551.84	604.39	519.97	515.09	507.32	491.79	493.25
0	0	0	9.7062	2.8713	0.21641	5.6787	2.005	12.593	8.1083	12.607	18.44	29.318	35.075	37.173	27.048	44.502	42.621	56.54	49.109	62.505	57.531	56.037	62.841	66.812	77.456	66.499	66.413	79.999	68.47	72.835	75.26	79.481	69.872	64.734	68.295	69.458	70.326	61.701	71.194	73.72	71.647	67.777	63.074	65.071	60.41	66.185	64.963	60.182	55.598
17.529	3.7075	0.94102	11.493	0	0	0	0	0	0	0	0	0	0	0	0	0	0	0	0	0	0	0	0	0	0	0	0	0	0	0	0	0	0	0	0	0	0	0	0	2.5223	0	0	7.4741	31.302	20.128	33.804	27.261	31.216	30.825
0	0	0	0	0	18.22	20.203	38.931	42.784	64.007	85.448	93.425	119.24	122.53	148.45	172.58	188.07	181.55	202.01	217.85	222.1	232.78	236.07	225.62	224.53	235.67	224.18	236.62	248.8	244.94	251.47	239.12	252.88	238.12	246.82	246.43	254.71	240.18	244.76	265.03	239.76	262.51	295.63	270.84	291.74	279.43	309.38	303.57	307.89	306.64
20.051	5.4593	3.5776	0	0	0	0	0	11.159	32.82	47.573	78.775	101.35	126.04	146.81	188	190.48	207.4	241.84	235.53	251.16	253.77	268.92	258.88	256.3	264.33	263.97	253.31	268.02	277.78	263.86	258.08	252.45	254.52	269.92	276.94	283.75	268.09	300.91	296.17	289.55	249.02	254.33	228.06	233.14	241.94	289.34	312.06	300.15	322.93
0	0	1.0775	0	0	4.2834	9.5542	4.2132	6.1666	4.9226	21.13	31.261	51.436	53.099	70.674	86.839	108.21	119.3	126.6	135.1	157.9	165.35	148.74	158.56	197.33	181.35	242.45	292.22	300.06	363.21	449.67	450.73	550.29	565.63	625.18	628.87	767.81	730.97	758.19	828.06	835.71	874.23	877.99	899.69	960.06	1092	958.78	958.81	976.34	988.93
0	0	0	3.0394	1.64	8.256	11.088	20.074	14.929	26.911	31.811	41.159	36.836	36.136	34.622	33.452	35.078	32.097	28.219	32.902	43.212	45.776	67.944	61.258	73.944	197.62	187.84	213.16	200.25	190.61	190.69	195.41	214.91	233	237.39	246.23	244.25	303.04	281.83	291.68	304.69	288.72	310.25	316.3	311.81	299.54	279	274.63	254.92	251.91
0	0.725	0	0	3.1468	3.1379	5.8026	15.972	33.762	76.48	103.08	172.1	233.6	307.96	369.73	441.16	513.09	599.21	644.52	691.4	766.51	815.78	869.28	901.34	941.07	955.08	991.44	1006.5	1017.3	1026.9	1011.5	1024.3	1025.3	1064.8	1046.5	1034.1	1052.3	1032.6	1021.1	1014.4	1022.7	1040.8	1017.4	975.99	952.85	934.39	938.07	950.5	917.07	923.77
0	0	6.9608	16.613	50.948	19.873	70.733	49.177	2.1547	28.683	0	26.143	24.503	2.0885	12.243	29.963	0	0	10.211	1.8026	13.999	73.812	37.455	6.6907	19.162	22.479	0	0	0	0	0	0	0	0	0	0	0	0	0	0	0	0	0	0	0	0	0	0	0	0
0	0	4.315	0.52604	6.3058	9.6534	0	7.0485	5.297	0	0	0	0	0	0	0	0	0	2.088	0	0	0	0	0	0	0	0	0	0	0	0	0	0	0	0	0	0	0	0	0	0	0	0	0	0	0	0	0	0	0
0	0	0	0	17.348	8.7424	6.6625	5.0789	10.734	7.5307	8.4127	5.4799	9.013	9.3839	17.807	18.61	28.088	25.528	26.195	16.185	36.801	29.844	37.2	32.057	24.902	35.16	96.477	120.63	187.5	229.12	348.62	401.49	497.19	583.74	661.41	771.8	874.13	961.29	1080.1	1167.1	1216.1	1301.6	1335.8	1395.3	1450.8	1461	1493.7	1515.8	1456.2	1515.2
0	0	0	4.2588	28.209	0	2.8185	31.744	69.136	118.27	186.88	267.79	346.03	441.97	522.39	610.03	648.57	788.13	805.82	882.21	983.06	965.3	1071.2	1056.3	1078.3	1139.1	1178.3	1195.5	1208	1215.6	1250.7	1263	1278	1308.5	1304.1	1341.7	1329.8	1342.4	1348.3	1355.9	1336.6	1360.8	1339.9	1290.2	1287	1289.7	1284.9	1289.9	1251.2	1263.6
0	0	0.20196	0.52373	14.729	0.63862	0	0	0	0	0	0	0	0	0	10.267	31.48	47.885	65.568	77.397	105.63	76.433	71.207	74.258	82.293	106.21	142.35	161.65	185.29	231.97	315.95	387.31	469.52	551.5	579.75	654.02	693.54	722.9	775.4	708.94	751.82	771.75	746.49	682.49	512.32	863.7	652.29	694.83	772.5	787.39
0	0	8.0851	0	1.756	10.727	1.6255	15.719	38.964	89.437	170.34	244.95	359.39	461.46	580.85	681.71	805.94	927.71	999.44	1113.5	1174.8	1295.7	1304.5	1375.4	1387.3	1485.9	1507.8	1573.4	1559.6	1615.1	1678.4	1549.9	1614.2	1616.4	1676	1643.1	1624	1705.2	1692.8	1781.3	1763.9	1759.5	1731.9	1708.8	1717.4	1723	1718.8	1648.7	1674.7	1794.2
0	0	0	5.4742	0	6.6532	10.586	42.934	72.398	126.25	189.63	249.28	333.84	438.82	463.23	556.41	623.13	650.44	693.96	740.91	793.19	812.15	819.24	869.71	848.55	924.22	908.35	1120.4	1132.5	965.14	1007.4	1040.8	1055.3	1109.4	1082.3	1128.3	1193.9	1208	1187	1239.9	1216.7	1260	1297.9	1236.5	1255.4	1247.2	1239.9	1230.4	1218.9	1212
0	0	0	4.2369	0.74905	16.646	7.0409	12.188	20.281	54.586	96.79	171.63	226.33	292.43	364.04	430.17	509.79	565.79	612.58	668.35	724.88	749.18	774.59	812.07	823.19	844.19	873.01	912.25	956.64	1036	1089.2	1122.3	1181.8	1244.9	1286.7	1315.3	1332.4	1364.2	1389.7	1417.3	1412	1464.6	1442.5	1435.4	1445	1445.2	1453.3	1484.9	1463	1496.2
0	0.4312	0	2.1225	1.8075	18.147	24.81	61.297	127.38	254	413.79	591.26	794.67	987.78	1220.5	1351.9	1489.8	1720.9	1898	1984.9	2013.5	2042.6	2120.1	2291.2	2290.4	2446.5	2400.9	2443.2	2508.8	2583.2	2630.6	2657.9	2871.7	2753.4	3047.7	3014.3	3114.8	3129.7	3091.7	3198.8	3258.6	3379.6	3375	3569.5	3502.9	3380.6	3413.8	3467.6	3465.9	3480.3
7.6264	11.453	0	12.233	0	0	0	0	0	0	0	0	0	0	0	0	0	0	0	0	0	0	0	0	0	0	0	0	0	0	0	0	0	0	0	0	0	0	0	0	0	0	0	0	0	0	0	0	0	0
0	0.89166	0	5.2978	0	3.5863	12.272	4.3678	0	0	0	0	0	0	0	0	0	0	0	0	0	0	0	0	0	0	0	0	0	0	0	0	0	0	0	0	0	0	0	0	0	0	0	0	0	0	0	0	0	0
0	0	0	0	0	12.237	43.808	75.745	88.212	91.496	109.6	124.54	143.48	170.96	189.4	192.65	236.43	254.09	300.04	319.84	325.53	297	310.18	312.44	257.85	249.3	258.58	248.03	261.24	236.79	242.1	254.3	220.48	290.4	277.65	301.22	276.15	291.78	247.6	316.49	278.09	319.38	325.64	311.4	337.39	315.24	330.88	326.96	308.28	310.31
0	0	2.0961	0	4.0501	1.9407	4.7121	9.8453	20.824	10.33	24.431	17.393	35.062	29.746	18.049	13.082	0	0	0	0	12.496	0	0	0	0	0	0	0	0	0	0	0	0	0	0	0	0	0	0	0	0	0	0	0	0	0	0	0	0	0
0	0	6.045	4.2573	5.4156	8.7955	10.273	35.024	91.19	184.67	259.51	378.18	497.03	599.34	734.28	854.77	955.59	1051.3	1205.9	1257.1	1376.7	1451.9	1557.7	1602.7	1620.7	1847.4	1936.1	2035.9	2168.4	2278.2	2374.8	2492.7	2552.6	2775.7	2836.4	2946.6	3104	3083.5	3158.7	3314	3390.9	3579.8	3507.2	3615.6	3614	3667.2	3696.3	3738.3	3848.5	3651.1
0	6.5683	8.5458	8.2047	11.315	0	0	4.3078	9.3257	4.7193	16.648	10.453	12.606	27.114	22.738	12.123	28.005	28.612	49.356	56.909	75.755	107.73	132.51	112.24	116.9	125.91	129.69	123.54	126.29	121.78	145.37	129.98	125.58	113.5	114.67	124.03	122.34	89.737	85.659	99.998	103.88	102.69	99.86	74.637	73.223	72.665	55.466	65.251	51.245	50.808
2.2834	0	0	0	12.401	3.8485	0	2.6588	7.6858	0	10.439	5.7797	23.07	10.664	22.542	12.597	9.5651	16.806	20.533	23.589	29.413	18.235	16.05	15.518	15.603	15.128	17.572	29.018	29.539	24.95	20.498	30.95	36.723	39.785	38.556	8.1664	17.124	14.811	17.948	17.335	1.1837	0	0	0	0	0	0	0	0	0
0	0	0	3.3795	21.48	14.258	15.924	45.371	94.753	158.53	219.3	334.73	439.08	534.8	618.45	702.96	770.81	857.7	946.8	1013.5	990.66	1032.9	1091.3	1110.6	1129.9	1182.3	1225.6	1276.2	1290	1235.4	1329.7	1324	1341.8	1412.1	1390.9	1356.1	1349	1409.6	1472.4	1421.8	1404.9	1402.6	1393.5	1377.6	1346.3	1374.9	1340.5	1312.8	1353.5	1271.3
0	0	0	3.102	6.6577	8.6914	5.0433	10.656	21.001	23.66	19.331	13.46	21.444	33.79	43.781	55.91	64.719	65.798	62.627	64.653	77.431	70.705	69.707	69.911	87.347	110.66	167.31	224.07	288.98	381.17	487.84	604.77	767.34	867.75	951.73	1021.6	1169.1	1228.4	1331.3	1373.6	1420.6	1488.3	1517.7	1548.3	1636	1663.6	1710.3	1779.3	1822.9	1849.1
0	1.3759	0	0	3.1397	3.1282	0.51949	7.4204	0	1.7987	1.6219	10.328	12.294	8.9902	17.818	8.8791	20.019	9.6763	16.7	13.134	10.059	11.548	24.431	23.244	34.3	30.326	44.535	44.948	65.081	86.583	104.12	119.48	158.98	163.07	187.47	197	255.33	281.13	308.36	317.62	334.48	359.85	400.16	379.52	400.74	454.15	425.95	450.21	462.94	445.03
0	0	0	0.41466	5.8437	6.8503	9.3025	9.6924	11.959	7.2162	9.9496	4.5208	0.50083	0	0.40955	0	0	0	0	0	0	0	0	0	0	0	0	0	0	0	0	0	0	0	0	0	0	0	0	0	0	0	0	0	0	0	0	0	0	0
21.778	2.5286	0	0	0	0	0	0	9.4945	14.354	26.325	21.031	39.307	49.017	31.062	44.105	52.982	52.004	61.717	67.288	80.434	78.467	103.16	90.8	80.85	82.543	73.239	93.334	89.773	92.051	83.211	84.925	67.002	59.923	54.902	53.723	66.762	54.552	62.478	51.316	56.878	56.194	68.631	49.25	48.621	52.586	67.813	78.273	83.856	79.972
1.0159	7.9816	0	8.3451	0	0	0	0	0	0	0	0	0	0	0	0	0	0	0	0	0	0	0	0	0	0	0	0	0	0	0	0	0	0	0	0	0	0	0	0	0	0	0	0	0	0	0	0	0	0
4.9896	0	0	0	2.8387	0.38375	22.02	60.033	120.23	195.35	314.06	407.74	518.93	659.94	770.04	932.21	1035.7	1179.1	1259.2	1357.5	1436.5	1518.5	1543.6	1644.5	1735.9	1707.1	1818.6	1827	1860.9	1925.3	1934.9	2001.4	1907	1989.2	2023.1	2051.3	2044.4	2092.6	2032	2028.7	2132.9	2087.2	2101.7	2079.7	2106.4	2110.5	2093.9	2076.5	2071.7	2077.6
0	0	0	0	5.2435	13.331	0	0	0	0	0	0	0	0	0	0	0	0	0	29.757	42.816	42.675	44.007	51.443	10.777	6.3113	6.3256	0	0	0	0	0	0	0	0	0	0	0	0	0	0	0	0	0	0	0	0	0	8.4615	24.134
0	0	0	2.6559	9.9912	0	8.5753	26.637	0	20.095	58.051	59.301	84.217	100.73	127.82	119.38	132.52	138.89	155.34	136.12	140.79	152.64	211.65	219.63	212.14	245.56	224.62	240.56	269.91	290.99	311.02	300.51	334.73	305.45	329.86	326.72	328.46	316.73	355.72	339.54	365.75	351.17	360.07	334.15	354.82	351	346.14	341.17	313.26	348.14
0	0	0	0	11.823	14.852	14.292	3.7082	16.778	10.638	21.223	19.556	25.203	14.001	33.534	9.5412	16.036	22.382	34.886	41.597	49.587	59.461	69.557	76.336	82.086	85.815	94.964	75.327	89.759	82.726	71.336	80.287	89.72	102.65	115.37	126.04	129.75	125.72	142.13	159.23	166.05	174.91	177.73	203.48	199.12	225.58	223.94	232.84	248.54	265.27
0	0	0	0	17.339	0	4.0855	0	4.3744	0	0	0	0	0	0	0	0	0	0	0	0	0	0	0	0	0	0	0	0	0	0	0	0	0	0	0	0	0	0	0	0	0	0	0	0	0	0	0	0	0
0.51453	0	3.69	1.1356	0.93734	0	1.4756	0	9.1411	0	10.732	13.715	45.479	59.232	77.361	105.05	127.28	143.23	176.05	200.2	238.87	242.54	255.34	272.49	283.04	295.33	329.81	313.45	322.37	333.04	334.45	339.31	345.04	343.32	336.59	322.39	329.4	318.26	311.31	294.32	285.09	308.9	311.93	305.52	309.04	301.43	297.9	289.05	289.36	295.65
0	0	0	4.2652	13.614	21.626	11.628	20.099	31.374	30.006	52.965	53.801	68.975	75.884	71.92	85.724	78.061	73.103	91.794	86.279	90.792	92.335	96.373	104.84	117.87	123.7	148.09	153.54	189.82	235.29	343.34	410.3	490.21	573.43	643.75	763.68	762.9	902.24	989.5	1075.5	1140.5	1214.3	1241	1290.9	1324.4	1361	1360.6	1420.9	1429.2	1466.7
0	0	0	1.4622	2.6021	0	7.4258	35.679	98.506	171.9	275.76	397.58	495.53	635.97	717.27	851.91	937.1	1041.4	1124.9	1223.9	1282.7	1429.5	1894.9	1514.9	1472	1569.9	1564	1627.3	1642.6	1607.4	1663	1646.3	1715.3	1755.4	1725.6	1737.9	1739	1738.4	1759.9	1714.7	1705.9	1729.4	1751.1	1751.4	1741.2	1749.3	1756.4	1726.3	1720.8	1743
31.742	12.179	9.8711	0	0	0	0	8.815	21.778	55.885	110.07	170.52	231.62	303.73	371.32	418.36	510.92	566.86	633.42	733.64	821.58	809.03	825.26	898.94	908.75	919.56	983.07	990.31	1008.9	970.54	988.78	1007.9	963.78	980.08	1039.6	960.76	1044.3	1010.8	1015.3	1010.7	1012.5	1057.3	1048.2	957.18	964.15	1000.6	979.24	988.8	1042.7	1031.2
0	0	0	8.7991	5.6263	15.866	15.227	22.321	28.692	36.011	36.293	33.201	43.838	46.61	62.824	72.145	86.329	85.735	84.488	98.321	116.09	95.104	121.51	110.43	113.54	126.66	144.59	140.11	158.49	149.81	168.12	156.14	166.46	166.96	184.3	201.24	198.18	214.94	217.61	219.89	226.01	242.65	236.53	247.1	245.16	258.39	252.89	259.56	250.07	262.63
24.662	3.2309	4.986	0	0	0	0	0	0	0	0	0	0	0	0	0	0	0	0	0	0	0	0	0	0	0	0	0	0	0	0	0	0	0	0	0	0	0	0	0	0	0	0	0	0	0	0	0	0	0
20.609	4.9747	0	0	0	0	0	4.5074	20.665	61.092	98.813	145.77	190.22	257.49	294.83	352.75	427.68	439.96	476.07	561.67	609.21	634.2	648.7	640.09	676.15	669.76	674.71	715.66	773.11	775.94	758.83	770.82	766	720.07	739.27	760.79	799.89	775.2	806.51	775.62	792.99	788.62	798.9	773.21	766.54	772.82	768.22	772.2	782.37	776.77
0	0.17662	6.9788	0	0	1.7687	1.3385	1.4528	7.502	3.3345	0	0	0	0	6.9419	2.7781	22.242	37.133	37.787	24.902	39.812	0	0	0	0	7.6222	14.863	3.7891	12.17	25.007	46.894	64.915	74.544	75.417	105.57	111.16	106.27	127.96	137.62	148.35	134.76	154.55	162.96	171.93	173.67	188.8	202.19	184.05	177.58	183.16
0	0	0	0	2.5981	12.568	31.026	49.059	93.244	146.26	224.17	193.97	432.59	535.68	623.74	769.5	846.41	894.25	985.1	1080.2	1124.9	1271.2	1395.5	1439.8	1333.1	1370.5	1400.8	1450.2	1445.5	1459.4	1458.3	1449.9	1446.8	1439.4	1437.8	1433.5	1513.6	1440.4	1421.2	1413.3	1422.8	1431.4	1423	1420.1	1469.7	1383.5	1444.2	1400.8	1528.2	1341.1
0	0	2.7306	0.7091	3.7126	11.049	4.6559	11.823	22.08	40.681	46.759	61.771	83.788	95.988	126.93	146.18	168.27	210.2	202.25	234.83	241.83	250.7	252.42	227.01	242.43	252.99	255.36	243.75	256.85	250.27	262.81	235.02	265.2	269.46	274.17	269.32	273.24	262.38	263.51	275.46	263.96	249.91	242.54	247.48	264	241.34	218.78	223.58	273.21	312.52
0	0	0	0	4.5493	2.6122	6.2314	10.721	15.246	11.291	12.102	10.203	18.669	22.27	26.705	33.508	26.442	28.407	42.693	22.447	23.511	24.699	37.556	34.257	32.767	31.909	37.341	33.854	31.041	36.112	35.023	43.738	50.216	52.76	59.577	75.259	66.025	78.454	68.892	85.733	104.07	106.75	115.52	118.45	131.71	124.59	144.74	127.15	148.56	166.93
0	0	0	0	4.5845	8.4439	5.259	1.7766	1.5051	4.6531	0	2.5445	0.69298	5.9798	0	0	0	0	3.6006	1.3312	0	0	0	0	0	11.276	51.047	92.813	133.76	184.7	215.71	272.51	328.14	375.3	371.15	442.87	503.17	536.9	579.53	624.37	640.55	718.88	769.6	816.88	870.07	908.53	973.74	989.28	1018.7	1078.9
5.1695	0	6.7837	0	0	0	0	0	6.0777	2.2033	5.5372	16.611	17.319	29.025	39.023	43.452	47.328	43.255	61.146	70.084	65.387	60.173	67.226	46.567	41.074	33.729	37.459	36.317	34.015	34.066	14.4	33.052	30.131	19.017	33.102	25.47	21.307	34.465	14.815	30.002	20.982	33.811	33.03	50.571	35.081	29.97	19.759	34.312	13.58	14.861
0	0	0	0	5.1279	17.374	16.453	17.115	26.378	14.41	30.445	31.585	30.316	22.238	29.551	9.3686	14.623	0	1.7463	11.811	8.0782	20.539	14.619	9.8422	4.3841	5.6899	3.828	7.6905	0	0.091574	0	0	0	0	2.5178	0	0	0	0	0	0	0	0	0	0	0	0	0	0	0
0	0	13.267	0	0.54451	0	1.8147	8.6882	71.188	105.86	152.57	192.47	241.43	306.92	366.3	425.74	475.97	528.04	583.77	631.39	460.44	481.17	480.72	541.58	546.77	572.94	597.67	606.94	612.6	567.76	574.36	561.01	602.72	578.92	587.55	565.75	585.36	603.84	600.99	580.08	577.93	573.21	565.96	599.51	578.17	584.06	580.01	592.98	601.7	587.26
0	0	2.21	0	1.2505	1.5516	4.646	16.485	30.18	55.421	104.02	161.12	212.79	266.86	336.74	379.84	449.06	506.36	560.45	596.11	642.8	686.64	694.34	737.52	777.63	820.24	809.02	816.51	846.48	832.46	845.82	875.2	840.24	873.11	895.97	875.63	866.7	868.99	863.84	875.25	871.82	865.76	853.35	888.82	849.9	869.22	841.21	856.58	814.75	828.31
0	0	0.80411	6.3327	3.2869	0	0	8.8533	6.4741	5.4988	0	0	0	0	0	0	4.1019	1.0233	0	0	4.9036	0	0	0	6.4611	0	23.419	2.9213	11.584	0	26.726	6.5705	9.4115	3.7124	17.014	25.273	24.201	19.414	20.647	27.422	47.327	58.447	56.317	63.917	54.786	45.59	29.387	20.822	11.034	23.794
0	0	0	11.4	6.3357	9.9197	11.86	5.3522	11.505	7.4459	4.5038	8.536	4.0751	5.4863	2.4585	0	0	0	0	0	0	0	0	0	0	0	0	0	0	0	0	0	0	14.335	20.364	34.737	46.312	58.074	62.026	70.841	87.069	126.47	135.37	98.107	114.41	110.38	116.12	125.05	122.47	121.58
8.2222	1.2571	0	1.8173	0.5025	0	0	12.276	15.772	12.882	21.069	12.112	0	0	0	0	0	0	0	0	0	0	0	0	0	0	0	0	0	0	0	0	0	0	0	0	0	0	0	0	0	0	0	0	0	0	0	0	0	0
0	0	0	0	4.5694	0	18.342	15.093	15	22.102	15.855	18.65	15.827	10.751	11.754	8.2396	12.323	3.6037	20.117	12.123	13.593	14.765	19.423	15.108	10.582	19.276	18.908	0	10.904	0	5.5974	0	0	0	0	0	0	0	0	0	0	0	0	0	0	0	0	0	0	0
0	0	2.8647	0.43145	0	7.5818	2.5528	1.5754	4.9736	0	0	2.4957	0	0	0	0	0	0	9.0729	20.545	24.432	33.805	41.714	54.381	61.958	63.163	70.331	87.698	98.761	94.63	108.18	124.07	143.56	150.72	181.08	187.2	189.27	209.56	214.55	228.1	243.44	233.32	245.96	268.16	262.33	270.61	275.5	282.59	275.08	286.46
32.088	9.9874	9.2105	20.427	0	0	0	0	0	0	1.4952	0	0	39.523	216.03	250.97	250.53	368.56	307.49	411.24	513.79	526.34	551.69	582.08	581.5	619.57	627.35	685.84	659.2	655.32	642.81	615.11	645.53	658.79	670.2	666.58	660.42	691.4	698.01	702.77	688.94	648.76	676.62	696.93	686.42	672.38	679.76	644.95	687.74	685.79
0	11.676	0.17809	5.1112	3.345	0	0	0	0	0	0	0	0	0	0	0	0	0	0	0	0	0	0	0	0	0	0	0	0	0	0	0	0	0	0	0	0	0	0	0	0	0	0	0	0	0	0	0	0	0
0	0	0	0.030056	5.3922	9.8345	8.8432	8.6263	11.864	2.4661	15.241	13.014	12.698	11.323	15.285	2.1791	4.0385	0	3.4178	2.6397	7.2525	8.906	20.138	9.2062	9.1911	10.096	13.002	13.722	9.47	6.5092	1.2393	3.3419	2.1047	4.6249	9.7386	1.3003	0	0	0	0	0	0	0	0	0	0	0	0	0	0
0	0	0	3.4685	1.1734	0	8.5108	3.7011	5.5886	2.1125	1.8776	5.6777	11.423	15.893	13.59	7.2163	11.129	7.8627	7.6272	2.3435	0	0.7081	0	7.7062	0	0	0	2.0045	0	0	0	0	0	0	0	0	0	0	0	0	0	0	0	0	0	0	0	0	0	0
0	2.2899	2.5447	0	0	6.1125	7.2045	21.033	53.905	82.885	61.204	142.12	185.59	228.45	299.38	338.57	384.15	418.21	445.27	509.13	544.86	578.8	590.57	626.26	574.1	712.27	637.98	643.38	646.29	655.01	648.91	726.03	672.82	639.84	590.56	669.24	613.38	615.64	675.29	664.88	618.54	628.11	536.17	616.36	521.77	558.59	618.86	629.4	610.92	621.11
0	0	0	2.3255	0	7.3718	11.191	9.6999	8.5587	1.7343	0	0.36109	1.2316	0	0	0	0	0	0	0	0	0	0	0	0	0	0	0	0	0	0	0	0	12.34	1.1244	23.552	19.914	43.188	49.765	66.735	73.075	87.972	91.227	105.12	106.66	120.49	139.14	152.11	150.17	164.02
0	0	27.98	7.0439	0	19.896	24.787	32.192	14.01	23.582	18.715	31.155	3.1751	4.1063	6.6271	0	0	0	0	0	0	0	0	0	0	0	0	0	0	0	0	0	10.494	7.3985	16.063	36.357	44.47	24.385	25.055	30.768	50.818	51.943	39.591	28.126	43.886	43.734	54.81	45.261	44.853	29.734
0	0	0	15.737	0	0	15.022	38.385	73.148	137.11	201.91	348.07	449.28	618.77	755.29	948.11	1066.5	1232.3	1320.1	1474.8	1584.9	1666.8	1785.9	1834.4	1859.9	1956.8	2074.9	2054.8	2123.1	2176.4	2323	2385.3	2510.3	2530.4	2470.4	2772	2833.3	2707.2	2823.4	3015.8	2900.2	3052.9	3046.9	3103.7	3121.3	3109.5	3179.7	3187.5	3279.1	3195.7
0	0	0	0	0	28.34	35.401	57.326	75.522	103.95	130.6	157.91	201.07	243.62	288.45	316.71	334.01	388.34	415.34	456	460.84	475.76	492.16	499.57	522.34	540.27	573.25	584.19	603.54	654.43	682.12	707.26	733.89	766.69	819.06	866.27	885.48	944.07	934.79	960.22	1001.2	1025.1	1042.7	1068.3	1064.2	1060.7	1039.6	1085.4	1067.5	1068.3
0	5.4617	0	0	5.4485	0	0.11738	0	0	6.1241	20.768	29.911	37.83	47.926	69.64	90.806	104.11	119.37	136.59	144.38	149.44	156.87	148.03	167.31	146.61	154.58	180.28	176.17	200.43	189.42	178.12	187.24	191.24	197.27	211.74	223.95	206.71	205.71	215.54	225.71	218.66	195.11	204.4	199.17	180.71	181.65	185.36	185.04	167.37	175.55
0	0	0	7.6139	5.1467	11.322	5.9036	7.0165	20.583	6.103	9.6928	19.046	32.771	40.303	40.751	63.579	56	75.401	96.667	101.57	91.708	73.426	71.16	85.962	96.649	111.33	110.32	109.05	96.161	86.756	99.154	108.54	97.497	99.929	86.319	90.94	79.764	90.856	80.918	84.022	79.441	91.885	94.701	97.823	91.342	91.779	96.271	102.78	86.212	95.37
15.378	8.2961	0	9.0214	0	0	0	0	0	0	1.8673	0	0	0	0	0	0	0	0	0	0	0	0	0	0	0	0	0	0	0	0	0	0	0	0	10.58	25.635	31.42	41.808	86.121	117.02	103.86	132.27	134.33	166.59	174.47	189.46	183.92	166.55	187.91
0	3.2475	4.5019	1.7956	0.39964	0	0	0	0.41222	11.783	16.881	13.412	15.477	34.471	42.163	50.826	57.864	66.044	66.276	90.637	91.038	95.466	124.63	73.188	88.879	90.811	81.88	87.995	68.016	77.563	89.503	79.481	93.977	123.81	131.63	132.44	143.07	148.97	157.42	159.19	162	158.19	173.82	162.37	169.33	178.24	188.21	191.89	196.4	204.97
0	0	0	3.3344	23.867	11.012	0	0	8.6584	25.031	14.483	19.194	30.757	44.214	59.098	81.998	61.15	97.901	113.66	136	121.08	124.19	203.25	154.84	100.59	102.42	117.09	125.53	131.9	129.75	133.55	123	135.34	133.52	145.81	142.24	122.74	120.12	133.37	123.94	114.24	94.099	86.902	66.023	77.465	65.776	54.438	54.318	48.785	72.615
0	0	9.5704	14.408	8.9105	11.973	18.551	60.649	112.47	189.13	280.43	364.95	492.41	615	742.48	892.37	1031.5	1090	1224.8	1368.2	1471.2	1574.9	1616.5	1682.8	1749.9	1829.2	1905.8	2003.5	2104.9	2133.8	2231.1	2242.9	2239.5	2278.7	2304	2239.1	2332.2	2258	2404.5	2404.4	2384.1	2374.3	2395.8	2368.1	2389.9	2402.7	2418.6	2370.8	2389	2461.5
0	0	0	15.258	9.4662	0	0.78955	0	0	0	0	0	0	0	0	0	0	0	0	0	0	0	0	0	0	0	0	0	0	0	0	0	0	0	0	0	0	0	0	0	0	0	0	0	0	0	0	0	0	0
7.4305	10.611	0	1.6307	0	0	0	0	2.6463	6.9041	23.844	65.452	76.008	89.386	99.723	143.07	159.1	169.03	185.1	199.64	216.94	203.79	238.72	246.56	262.57	261.08	267.75	246.19	265.89	260.64	258.9	255.49	263.06	249.03	247.67	245.21	263.34	257.35	221.97	226.28	220.13	214.02	222.79	210.4	207.63	212.25	191.44	204.65	180.42	186.31
0	0.97219	0	0	5.0539	6.5604	8.1582	31.736	78.072	127.96	177.54	298.36	394.63	529.66	615.7	716.05	837.17	947.81	1000.4	962.38	1043.3	1053.9	1271.9	1075	1067.9	1238.3	1279.3	1253.5	1278.8	1375	1337.9	1329	1367	1368.1	1314.8	1371.2	1291.3	1274.6	1305.4	1275.4	1229.4	1275.9	1218.4	1231.9	1197.4	1181.1	1203.5	1184.3	1178.2	1173.7
0	0	0	10.476	5.6382	13.748	3.2821	12.96	16.855	19.301	23.046	16.578	11.846	10.611	0	0.26818	0	0	0	0	0	0	0	0	0	0	0	0	0	0	0	0	0	0	0	0	0	0	0	0	0	0	0	0	0	0	0	0	0	0
0	6.3978	0	4.5041	6.5856	0.80556	0	0	0	0	0	0	3.3414	0.16207	0	2.3666	0	11.143	10.822	4.6636	8.2396	15.135	13.551	21.372	0	0	13.251	22.261	42.043	35.272	21.099	11.096	30.747	77.902	125.55	166.68	177.39	191.78	176.45	219.49	283.26	298.28	325.1	335.25	356.72	395.33	384.94	431.77	454.17	476.2
0	0	0	0	2.8805	11.245	11.736	18.261	18.029	16.299	28.959	23.816	26.762	37.229	38.664	38.777	49.241	64.143	61.759	69.596	70.815	75.814	63.233	41.303	22.178	18.15	20.458	30.346	37.993	45.216	31.112	41.383	25.127	35.481	27.894	44.958	45.305	46.992	51.696	47.345	48.682	44.431	26.832	25.859	21.167	27.928	33.644	31.5	35.678	30.955
0	0	4.8451	5.5221	12.447	0	0	0	0	0	0	0	0	0.93163	0	0	0	0.65443	4.4535	13.597	13.373	46.139	50.214	40.595	20.968	19.874	38.287	41.687	55.382	50.844	57.251	82.591	121.47	149.13	187.95	206.31	215.11	235.49	245.29	224.91	247.13	244.73	239.45	269.89	199.22	225.71	196.88	198.45	214.47	221.92
0	0	0	9.9871	0	6.4769	0	5.3419	1.9808	0	0	0.74552	4.2337	11.17	24.961	31.715	39.284	56.53	71.672	91.068	91.83	91.881	112.08	117.66	142.53	169.14	198.84	244.85	291.94	342.67	402.85	435.73	452.9	517.5	541.15	601.32	650.91	697.88	725.13	759.5	769.62	784.43	804.85	822.9	828.46	837.93	827.9	818.42	794.1	814.16
0	0	0	13.255	0	2.1176	4.2378	14.18	29.983	46.939	47.88	69.09	69.279	82.784	89.52	108.32	121.75	132.3	146.75	156.31	172.86	175.78	175.5	187.96	167.98	191.76	182.7	188.97	171.32	175.7	162.47	178.74	171.62	155.21	161.33	145.73	159.91	143.85	140.47	157.12	163.15	141.76	152.07	146.73	152.8	147.23	149	141.54	121.85	124.08
0	2.99	0	0	0	15.796	14.306	23.608	9.3539	10.416	8.8865	11.465	25.549	16.429	45.217	37.29	54.229	44.062	49.921	69.235	67.504	85.153	99.784	85.567	101.24	115.52	121.14	120.2	139.31	128.49	128.75	148.85	140.19	135.76	133.24	154.4	179.88	184.11	202.23	185.26	184.41	195.55	180.55	166.78	170.2	188.16	185.13	181.23	193.37	198.5
0	0	0	0	0	5.1958	17.726	29.142	60.433	82.608	130.44	163.57	248.39	310.6	394.11	477.36	581.76	705.2	734.08	830.07	868.9	923.47	981.51	1024.5	1067.2	1119.1	1164.1	1184.6	1271	1278.9	1257.9	1285.8	1204.6	1277.6	1278.8	1319.4	1308.6	1323.3	1303.9	1321.3	1342.3	1318.9	1342.4	1311.7	1216.4	1286.3	1304.2	1306.3	1297.6	1317
0	0	0	0	6.3502	10.434	8.6675	7.2412	10.945	11.734	13.83	17.415	11.251	30.922	26.656	35.061	43.364	70.29	72.164	72	103.13	109.32	143.96	175.16	237.99	319.56	422.45	543.74	674.24	840.94	1018.4	1148.9	1292.4	1459.4	1584.6	1760.7	1918.2	2060.8	2128.1	2301.5	2316.1	2441.2	2529.3	2584.9	2732.7	2696.3	2854.2	2904.6	2940.9	2957
0	0	0	6.5674	4.7578	6.0745	1.24	11.3	11.561	16.717	11.69	27.768	32.605	42.204	55.674	65.469	73.695	118.34	102.09	114.54	108.87	153.89	159.27	163.85	154.02	158.94	154.98	141.62	130.91	134.03	136.41	152.47	140.01	134.84	119.35	122.76	119.61	114.23	103.94	124.51	114.54	120.13	120.13	113.86	121.55	111.54	110.32	119.34	98.279	112.23
0	1.2364	5.8499	15.156	10.511	0	0	0.12783	19.505	36.194	44.551	71.38	106.12	130.2	153.91	171.22	196.75	239.2	267.16	282.13	329.54	341.4	350.28	359.26	372.63	406.15	438.68	397.84	424.4	415.19	404.22	409.69	409.2	388.95	371.13	394.19	394.37	426.7	420.22	396.81	421.81	378.47	364.85	337.1	353.05	326.94	332.54	332.03	326.6	303.48
0	0	0.22472	0	5.9218	19.585	15.924	17.426	21.225	27.021	33.882	23.768	23.942	52.605	66.539	65.629	83.135	73.637	77.735	88.82	117.52	134.21	142.78	115.92	152.87	161.94	187.07	175.21	180.94	139.53	130.87	143.35	139.74	136.94	150.49	160.51	182.53	208.13	244.86	232.39	240.3	220.86	201.86	213.66	212.47	211.27	210.95	209	193.5	189.56
0	0	0	8.2186	2.7367	0	14.47	36.838	82.872	149.02	206.9	267.76	347.4	422.45	513.7	592.92	694.52	788.64	871.08	945.12	1022	1132.1	1179.3	1348.4	1405.8	1613.9	1523.8	1599.5	1682.5	1727	1844.1	1861.4	1953.3	2039	2007.7	1992.6	2125.9	2123.4	2186.6	2272.7	2321.9	2347.7	2398.9	2381.6	2447.1	2440.6	2433.7	2441.1	2412.8	2408.4
0	0	0	0	3.062	10.18	12.068	9.1378	25.684	14.976	30.835	25.138	55.794	53.528	61.465	74.666	75.396	70.163	69.062	91.848	105.62	109.72	118.41	126.05	117.95	130.02	117.92	120.8	115.77	120.02	118.14	146.11	168.27	155.76	149.65	136.85	120	109.75	118.15	109.99	116.32	103.94	98.653	127.54	127.55	131.36	128.51	119.49	135.42	143.38
6.9892	4.0405	0	6.4719	6.775	0	0	0	0	0	0	0	0	0	0	0	0	0	0.54721	0	0	1.4842	3.2902	15.302	0	0.35053	0	0	0	0.15337	0	0	3.9253	2.6333	0.072244	0	2.4447	0	1.0379	35.94	35.091	23.387	30.317	33.355	54.834	41.117	40.488	38.942	39.882	37.353
0	0	0	0	4.416	10.859	11.702	9.2066	14.408	18.315	14.648	33.414	24.313	38.503	42.26	50.228	59.783	68.635	81.925	77.38	72.425	85.066	89.646	94.703	88.554	83.345	83.137	97.385	112.11	104.55	108.02	112.84	119.28	123.29	143.31	126.96	154.51	155.25	168.12	143	162.61	157.85	156.93	151.13	175.56	156.61	162.6	169.9	185.48	182.17
0	0	4.0312	0	5.0447	13.169	3.8177	42.547	87.681	146.61	215.24	295.37	415.55	486.01	607.19	765.62	767.63	879.71	941.13	1069.2	1109.3	1182.7	1204.1	1276.5	1167.3	1218.6	1287.7	1299.3	1332.9	1296.1	1340.5	1392.5	1402.3	1403.8	1444.1	1447.8	1515.6	1571.2	1623.9	1622.8	1615.2	1552.1	1471.1	1507.9	1449.1	1489.8	1478.3	1478.7	1473.2	1465
0	5.6812	0	11.282	0.70307	0	0	0	0	0	0	0	0	0	0	0	0	0	0	0	0	0	0	0	0	0	0	0	0	0	0	0	0	0	0	0	0	0	0	0	0	0	0	0	0	0	0	0	0	0
0	0	7.6039	0	18.955	4.9075	10.898	0	9.8528	0	0	0	0.10141	5.1538	0	0	0	0	0	0	0	0	0	0	0	0	0	0	0	0	0	0	0	0	0	0	0	0	0	0	0	0	0	0	0	2.926	0	0	5.2793	10.802
0	12.05	5.8744	0	0	0	5.6503	21.531	42.024	87.313	146.72	248.95	364.09	466.47	570.91	695.68	779.84	893.95	973.46	998.42	1107.5	1069.9	1082.6	1159.1	1195.7	1217	1273.4	1244.7	1250.2	1275	1308.4	1351	1319.1	1370.2	1275	1341.3	1328	1249.8	1241.2	1250.6	1227.8	1029.6	1042.9	1028.3	1211.6	1056.6	1202.6	1205	1173.4	1190.4
0	6.564	0	1.4935	0	3.1115	0	9.419	6.4914	14.773	30.833	63.907	84.278	115.21	153.64	182.25	219.05	244.08	256.77	272.4	302.52	329.35	369.8	384.53	419.14	417.43	432.47	426.49	446.18	478.33	480.82	504.39	527.02	547.24	564.19	618.85	653.94	658.12	650.07	646.49	632.16	646.74	645.44	620.85	612.28	620.76	611.46	619.69	585.55	583.08
0	0	4.3854	0	1.2379	6.0008	0	4.7653	7.9838	2.3493	0	1.3645	1.9316	5.3578	4.4071	11.775	13.216	19.915	34.663	26.078	27.172	28.214	35.688	33.471	25.79	23.249	38.507	42.55	32.559	35.697	32.051	39.609	52.206	50.11	59.64	46.481	48.444	52.436	47.896	46.496	43.497	47.805	41.002	37.482	44.469	35.977	32.422	18.262	21.9	37.351
0	0	1.983	2.7733	0.14037	2.8211	15.331	30.464	40.879	39.938	36.6	33.71	36.508	26.29	46.735	37.877	39.87	46.932	39.211	41.247	66.988	46.442	46.69	42.618	39.694	41.282	81.11	72.291	104.77	124.97	160.15	171.41	205.15	218.73	268.29	272.87	315.91	359.28	382.01	400.27	395.69	439.28	462.74	454.26	475.27	492.31	502.11	495.38	499.21	510.23
0	0	0	8.8994	10.546	11.762	13.142	24.03	25.12	26.311	25.136	33.503	31.041	31.914	37.439	34.039	32.393	48.386	50.841	47.149	46.906	47.874	57.527	81.301	95.378	114.24	138.4	141.01	129.55	128.07	122.12	126.82	126.33	122.23	126.87	136.45	134.78	145.53	131.05	146.97	154.16	158.23	169.29	165.42	165.47	171.33	176.92	164.8	166.19	183.1
[truncated: 78 more columns]
