# Supplementary material for: Limits on information transduction through amplitude and frequency regulation of transcription factor activity
Source: eLife. 2015 May 18;4:e06559. doi: 10.7554/eLife.06559 (PMC4468373; doi:10.7554/eLife.06559)
Supplement: Supplementary file 1. — Raw single-cell time-trace data for HXK1 (15259 cells), SIP18 (21242 cells), pSIP18 mut A (18203 cells), pSIP18 mut B (17655 cells), 1× reporter diploid (21236 cells), and 2× reporter diploid (19222 cells). The data are also available from Dryad Digital Repository (Hansen and O'Shea, 2015). DOI: http://dx.doi.org/10.7554/eLife.06559.014 [file elife06559s001.zip › source_data/pSIP18_mut5_FM3_25minINT_690nM.txt]

16.355	6.8292	0	0	3.6976	0	0	3.9272	0	7.7032	4.8255	12.851	3.1824	0	0	0	0	1.5492	0	0	0	0	0	0	0	6.6666	18.549	5.3042	31.118	18.961	16.797	19.146	27.274	30.884	12.026	8.3751	10.952	36.132	34.339	43.621	44.523	45.432	46.885	40.114	36.058	32.594	25.57	22.268	46.932	44.981
14.689	6.9712	0	0	0	0	0	0	0	0	0	0	0	0	0	4.0482	8.848	21.86	21.397	24.263	21.687	28.298	26.626	38.016	36.052	45.357	42.44	47.122	52.67	40.268	48.076	49.695	51.097	43.268	42.867	44.134	61.324	50.186	50.539	34.989	44.778	40.569	56.713	37.566	30.813	38.266	34.205	35.31	31.32	21.546
13.323	6.646	0	0	2.8035	0	1.0562	0	0	0	0	0	0	0	0	0	0	0	0	0	0	0	0	0	0	0	0	0	29.047	33.417	45.873	56.098	63.461	84.257	69.067	94.462	81.151	115.39	135.02	127.18	136	123.22	111.54	134.38	159.01	170.16	165.67	158.54	152.18	173.35
16.282	1.4471	7.771	0.53538	0	0	0	0	0	0	0	0	0	0	0	0	0	0	0	0	0	0	0	0	0	0	0	0	0	0	0	0	0	0	0	0	0	0	0	0	0	0	0	0	0	0	0	0	0	0
0	13.941	9.9182	0	4.8877	0	0	8.0135	10.197	71.658	61.258	88.196	145.27	165.6	219.97	252.25	268.95	298.77	316.76	331.87	340.16	409.08	404.17	443.92	425.21	437.59	465.76	425.03	446.81	462.25	452.05	475.61	478.36	457.02	453.88	456.93	489.68	471.91	458.76	463.79	448.05	434.25	408.35	413.92	407.74	402.52	411.94	327.69	335.1	326.63
0	0	0	11.297	12.439	0	11.251	10.813	4.4525	21.106	5.4587	3.9272	4.1466	7.4029	21.972	10.783	0	0	0	0	0	0	0	0	0	0	0	9.3144	23.797	5.3369	26.6	11.356	19.03	47.419	36.998	79.475	74.819	130.63	120.67	116.52	161.49	155.74	186.68	231.91	179.21	215.79	226.86	232.45	269.13	252.91
0	7.0233	4.3361	5.0945	0	0	1.2476	8.4043	0	9.2845	0	0	0	0	0	0	0	0	0	0	0	0	29.431	48.277	47.744	78.057	105.04	132.08	154.68	148.48	173.29	179.56	203.22	205.69	204.97	202.56	225.02	228.32	235.29	225.84	234.45	238.08	244.02	260.35	279.91	276.36	283.56	301.54	311.72	334.33
0	0	0	0	9.0886	37.681	37.776	11.905	53.213	30.402	31.862	27.649	20.153	11.731	23.055	16.321	16.557	3.5467	22.74	15.202	19.631	6.2439	19.286	26.394	11.036	18.883	19.278	11.284	8.8078	0	0	0	0	0	0	0	0	0	0	0	0	0	0	0	0	0	0	0	0	0
0	7.9726	6.5031	8.0035	0	0	2.3448	14.548	2.9543	9.2284	0	0	0	0	0	0	0	0	0	0	0	0	0	0	0	0	15.942	39.852	87.362	45.012	76.94	101.29	117.07	142.49	142.52	144.77	151.87	152.04	163.16	152.97	164.46	170.08	166.62	170.05	165.48	172	195.24	164	173.07	178.12
0	0	0	6.0825	0	3.9861	7.906	0	6.0797	3.4446	13.288	14.921	27.867	28.765	29.147	47.495	35.505	50.435	52.231	63.961	54.727	44.233	31.25	32.28	41.466	41.146	44.628	48.746	49.858	51.829	65.377	82.3	83.374	95.096	75.766	90.203	90.739	95.945	107.58	112.74	113.38	127.31	121.58	126.98	132.12	132.2	135.87	142.59	134.37	146.99
0	0	0	0	0	6.218	22.664	33.205	41.268	62.175	74.814	91.985	113.78	114.82	120.49	131.31	148.29	165.06	172.07	165.82	187.15	195.8	216	219.96	230.35	252.09	259.9	288.38	300.45	298.27	294.72	316.51	320.88	298.06	279.32	277.18	270.31	284.88	310.85	314.1	307.6	290.47	297.58	286.9	273.44	248.4	241.03	246.9	256.31	248.13
0	3.8338	0	5.2264	0	0.83185	2.2482	0	4.6609	3.7102	12.498	0.074099	6.9703	0	0	1.3471	0	7.3701	9.1223	15.034	22.649	15.518	12.898	11.076	20.943	22.926	14.342	20.231	6.0463	10.453	18.393	25.484	26.429	31.324	14.747	18.061	11.979	21.011	32.879	33.161	44.363	47.136	37.375	50.972	49.287	58.621	60.8	70.766	56.321	51.544
0	0	0.47522	13.005	0.70135	10.114	0.43885	0	0	0	0	0	0	0	0.61925	22.324	15.072	5.3774	16.88	16.937	23.085	24.564	23.569	33.015	24.437	13.74	25.048	35.408	30.459	33.866	36.636	36.288	45.625	0	0	0	0	0	0	0	0	0	0	0	0	0	0	0	0	0
16.686	0	6.8299	0	0	0.47279	0	0	8.5701	18.358	24.619	25.03	48.284	36.538	38.412	32.549	24.648	28.471	0	20.65	10.316	36.828	31.478	32.92	38.673	63.454	48.585	72.911	59.101	77.051	83.927	108.59	107.2	137.8	123.36	117.44	138.34	147.33	136.24	123.62	114.36	149.56	114.64	120.41	105.67	121.89	125.93	119.48	106.72	122.33
5.8573	0	11.38	1.9726	0	1.7144	3.2673	23.347	27.694	98.885	158.16	259.8	346.35	430.88	530.86	649.49	740.27	831.83	837.47	935.91	1033.9	1049.9	1119.5	1156.9	1195.7	1230.2	1262	1283	1275.3	1260.1	1325.9	1357.6	1275	1280.8	1305.1	1248.7	1242.6	1278	1304.3	1321	1291.3	1313.1	1255	1265.1	1259.1	1252.8	1229.8	1255.7	1220.5	1201.6
0	0	0	0	0	7.0827	9.8773	2.0824	0	12.01	16.642	30.286	49.734	45.337	64.422	69.182	98.736	96.762	116.9	135.6	181.56	207.49	254.06	327.01	367.72	447.38	477.41	532.13	550.96	647.14	677.97	741.72	805.76	924.91	998.86	1066.2	1196	1363.6	1468.9	1598.7	1689.6	1817.8	1956.4	1978.5	2120	2227.2	2277.6	2322.7	2370.3	2421.5
7.1222	0	0	0.52158	15.733	0	0	0	0	0	0	4.0435	0.46833	0	0	10.217	19.255	15.605	17.711	18.175	19.379	26.805	52.306	53.877	80.509	82.121	90.328	90.395	94.79	93.533	71.921	65.881	61.519	75.338	70.987	76.607	72.955	54.438	20.939	39.29	30.7	44.976	50.603	24.131	9.7751	3.9892	0	0	0	0
0	1.11	4.8951	5.0828	11.348	0	0	0	0	0	0	0	0	0	1.7419	13.255	36.581	32.214	48.184	47.604	62.305	29.201	0	28.585	19.908	17.681	0	0	13.625	12.13	8.7215	0	6.231	0	0	22.572	29.301	23.37	12.462	14.883	2.9272	21.304	0	4.8265	0	0	0	0	0	0
0	0	0	58.915	91.962	3.329	14.104	15.052	24.407	77.13	54.413	75.478	50.143	77.864	104.69	118.55	105.4	93.005	109.95	116.14	102.35	105.97	77.182	87.736	75.66	70.646	84.585	30.662	49.08	39.548	50.481	52.241	53.014	47.939	40.871	33.846	0	9.5902	14.335	29.23	4.4152	6.3296	0	0	0	0	0	0	0	0
0	6.8601	0	4.024	0	2.1335	0	0	0	0	0	0	0	0	0	0	0	0	0	0	0	0	0	0	0	0	0	0	0	0	0	0	0	0	0	0	0	0	0	0	0	0	0	0	0	0	0	0	0	0
0.54636	0	1.9308	2.9541	3.559	0	5.3451	14.432	45.809	62.446	101.72	145.5	176.2	230.38	263.38	276.87	301.12	329.67	377.55	390.34	393.93	376.77	357.2	414.33	469.11	476.39	456.99	446.46	514.79	453.79	513.81	506.87	521.88	504.39	481.32	484.08	489.97	481.8	471.92	467.85	452.99	485.74	432.72	430.33	403.3	410.89	426.4	397.07	395.34	368.9
0	0	0	0	4.8005	2.783	5.6251	6.1202	3.4697	18.26	30.394	44.005	68.523	94.971	125.7	145.12	175.88	193.82	233.03	264.53	285.06	307.08	328.5	360.77	373.52	393.24	393.06	414.91	433.88	431.31	432.14	462.95	466.9	460.03	488.17	508.65	535.54	521.09	503.72	520.16	497.22	502.43	482	481.66	477.98	477.06	473.63	492.09	486.05	500.48
0	0	0	4.1433	3.8943	4.745	10.512	0	6.2127	22.056	33.043	49.234	67.921	79.679	91.364	100.53	95.332	93.966	110.59	119.95	132.5	139.67	145.85	163.5	142.48	185.23	180.49	180.78	198.15	212.98	215.65	224.84	203.17	215.4	203.68	223.75	244.87	276.85	276.52	285.4	252.92	257.8	248.79	263.65	277.32	229.56	216.3	215.09	216.63	211.85
0	0	0	15.26	16.945	32.658	0	0	3.7251	6.0742	0	8.3436	11.413	1.3961	6.5202	9.4227	20.016	4.7263	13.628	21.252	11.776	9.6306	14.799	19.96	17.413	20.899	13.04	23.708	26.661	32.136	18.974	37.027	20.324	26.5	0.498	4.8895	0	17.605	8.7641	12.158	0	0	0	3.7363	10.725	25.826	2.7727	4.2207	31.031	27.121
0	1.6509	0	11.379	12.429	3.7634	0	6.5747	10.417	51.09	61.378	116.44	122.76	147.63	166.8	195.9	204.87	220.94	227.22	226.29	259.24	238.05	235.96	231.17	258.78	262.09	265.03	281.25	280.01	286.08	290.16	293.59	308.09	322.14	314.99	306.72	303.23	308.93	324.58	323.91	305.57	320.48	298.51	302.65	306.72	321.95	292	311.43	306.36	316.87
0	0	0	7.6051	10.296	3.9541	11.464	21.31	30.121	47.383	50.325	62.967	31.111	26.977	24.321	16.684	9.4703	10.423	2.3428	12.534	4.484	0	3.4016	0	0	0	0	0	0	0	0	0	0	0	0	0	0	0	0	0	0	0	0	0	0	0	0	0	0	0
4.3081	0	0	0	18.366	15.612	0	0	0	0	0	0	0	5.2344	4.8145	13.46	8.4442	15.052	18.278	21.1	28.396	30.011	37.325	44.327	42.615	38.088	48.281	42.725	43.706	47.9	50.103	43.298	49.81	48.559	49.097	42.416	49.388	51.434	52.009	52.586	46.608	51.433	54.164	47.652	43.885	73.806	77.011	78.186	85.116	74.62
7.7679	5.7077	12.906	0	0	0	0	0	0	0	7.0943	8.0335	5.2608	2.5991	0	3.0478	10.931	18.937	8.7997	25.788	51.316	91.928	157.51	229.95	290.3	396.37	458.09	524.17	597.03	766.19	764.08	814.19	996.85	934.96	1011.8	1084	1277.8	1243.9	1315.8	1357	1440.1	1376.8	1459	1542	1671.5	1584.3	1743.9	1770	1679.3	1808.3
0	0	0	0	3.2422	8.5272	15.749	13.541	2.2014	8.094	6.8674	8.022	5.3791	0	0	0	0	0	0	0	0	0	0	39.817	31.658	43.827	56.977	83.548	101.14	103.39	105.62	125.83	107.3	111.96	131.29	152.34	169.83	166.95	160.49	173.44	180.43	151.31	132.79	139.37	159	155.63	136.51	121.4	148.52	127.63
0	11.099	2.4723	3.853	0	0	0	0	0	0	0	0	0	0	0	0	0	0	0	0	0	0	0	0	0	0	0	0	0	0	0	0	0	0	0	0	0	0	0	7.253	31.092	54.195	85.539	128.79	134.06	159.03	184.44	196.94	224.39	212.26
0	0	0	8.7768	11.198	12.858	8.792	8.6089	5.5726	1.4794	4.9349	6.7592	8.9702	0	0	0	0	0	0	0	0	0	0	0	0	0	0	0	0	0	0	0	0	0	0	0	0	0	0	0	0	0	0	0	0	0	0	0	0	0
0	0	3.5398	11.174	0	3.6603	0	7.5189	13.89	11.409	0.07144	9.699	16.139	25.134	24.88	23.755	16.355	23.173	12.274	18.809	9.4524	25.398	28.464	20.661	21.473	29.96	23.78	5.9866	13.687	13.684	8.3571	9.7049	7.1005	12.989	5.2189	11.092	4.4216	2.4063	12.455	9.2063	117.28	102.1	73.125	35.091	24.416	7.9441	6.4473	12.241	7.5933	11.077
6.1398	0.61315	0	0	16.488	0	0.38608	0.69153	1.7461	0	6.6036	34.017	38.043	42.047	55.216	49.332	51.271	57.477	77.839	97.07	127.14	118.17	118.86	129.44	150.7	148.06	178.66	163.2	166.77	172.93	177.78	191.36	192.44	132.01	153.93	172.77	174.46	157.98	150.11	191.57	204.26	96.865	78.893	71.133	66.383	76.149	66.719	69.388	57.198	61.731
0	7.4878	3.039	3.0983	0	1.1088	0	0	7.2592	0	17.785	8.1046	21.119	21.559	31.464	36.481	25.95	18.883	25.786	23.183	37.318	41.655	44.656	39.772	57.842	58.091	54.895	71.991	60.041	73.18	74.243	83.553	93.287	110.89	103.83	101.4	94.675	111.39	113.82	114.93	109.01	113.53	117.67	113.09	107.09	111.83	115.99	112.25	107.89	113.2
0	0	0	3.6568	0	7.5745	15.665	20.532	39.151	64.053	81.751	89.927	117.45	146.6	162.52	168.87	180	185.85	180.47	215.55	215.44	226.52	255.6	280.43	174.27	184.04	192.93	211.57	209.68	239.68	256.59	272.66	312.85	329.83	374.04	397.68	446.53	505.8	573.97	613.7	696.41	707.98	745.77	756.75	767.51	825.97	867.42	874.41	915.59	993.6
0	3.3898	3.9805	6.6466	0	0	0	0	0	0	0	0	0	0	13.585	21.836	44.309	33.095	41.604	32.574	64.385	77.801	144.14	143.62	207.12	166.22	170.03	193.26	233.62	255.68	312.35	296.89	343.61	354.28	360.24	396.06	410.42	436.95	448.76	445.62	478.47	491.85	462.92	471.81	462.32	501.12	517.64	524.32	544.03	528.51
0	0	1.7964	0	6.4105	12.349	15.944	31.516	49.392	103.93	157.89	252.47	282.2	375.98	411.57	523.88	588.49	649.41	725.26	789.23	833.42	860.9	901.54	848.42	967.51	906.17	912.98	905.06	1093.5	984.28	975.08	989.52	949.37	897.26	830.37	853.52	864.12	892.09	882.81	926.49	852.01	831.52	847.4	845.59	857.3	857.83	843.93	969.42	964.17	952.52
0	0	0	0	0	0.9554	40.656	117.09	264.34	437.83	643.87	926.68	1177	1415.7	1828	2107.3	2447.8	2695.3	2901.7	3251.7	3455.4	3540.9	3789.5	3741.4	3906.4	4016.5	3937.2	4138.7	3986.5	4106.7	4159.7	4236.5	4370	4311.6	4312	4149	4228.4	4142.7	4186.6	4181.7	4198.8	4154.9	4074.9	4046	4137.1	3967.8	3950.3	3938.9	4405.3	3934.4
0	0	0	3.5806	5.738	12.626	15.538	27.579	49.687	92.939	142.47	199.95	272.05	308.2	397.23	438.22	580.8	567.89	634.09	682.19	725.61	840.44	808.04	883.2	882.28	878.29	921.54	856.42	885.86	976.87	994.73	1014.5	1045	1039.9	1028.1	1060.4	1075.2	1032	1069.6	1073.4	1051	1054.4	1061.5	1071.1	1055.4	1085.7	1048.8	1048.8	1092.7	1085.4
0	12.447	2.4047	3.6585	0	0	0	0	0	0	0	0	0	0	0	0	0	0	0	0	0	0	0	0	0	0	0	0	0	0	0	0	0	0	0	3.6037	0	3.4654	17.349	25.71	22.519	19.722	21.158	26.774	16.606	13.73	15.854	17.223	23.103	27.6
0	0	0	0	9.2439	20.777	15.858	8.0064	2.8865	23.399	37.801	36.286	58.648	88.752	117.11	145.37	176.88	206.24	228.21	254.51	338.77	409.27	495.32	580.84	678.17	786.38	863.02	934.83	1026	1129.4	1124.6	1267.4	1276.3	1316.5	1383.7	1469.9	1502	1518.8	1539.8	1527	1523.2	1597.8	1569.2	1532.2	1598.4	1614.1	1666.8	1645.3	1596.1	1637.5
0	0.58416	2.9776	11.848	0	0	0.07218	5.0736	0.086948	7.5467	0	0	0	1.4017	0	1.3099	0	3.2956	4.2624	4.9082	6.4617	0	0	0	0	0	0	0	0	0	0	0	0	0	0	0	0	0	0	0	0	0	0	0	0	0	0	0	0	0
0	0	3.7634	9.2509	10.581	6.1542	26.577	0	36.952	38.192	108	156.73	206.43	257.59	345.12	407.91	454.25	508.11	540.13	601.46	648.76	705.8	731.69	764.39	780.5	789.43	814.88	869.38	876.6	876.08	863.46	874.15	886.31	891.53	908.28	878.9	930.75	920.44	904.72	856.12	941.96	949.89	914.56	915.48	901.82	889.15	860.35	863.76	862.63	850.73
7.4563	0	0	2.1346	1.6511	3.237	0	0	0.88811	7.7017	1.8342	27.87	44.808	54.764	53.063	99.354	108.96	130.3	127.74	112.85	107.65	94.922	121.16	128.52	114.49	113.66	96.679	121.26	104.42	133.98	104.24	86.566	130.37	149.69	177.71	176.81	213.43	262.14	264.52	287.67	321.2	343.94	356.04	390.85	410.07	461.88	462.87	485.89	505.18	520.28
9.9793	1.9227	0	2.6809	5.5836	0	0	3.4974	1.6325	1.9708	0	0	0	0	0	0	1.742	0	18.228	32.648	26.178	52.539	72.302	84.113	160.15	201.69	218.1	221.11	218.55	224.47	227.18	238.38	251.01	275.84	262.65	265.49	277.3	272.8	244.7	242.29	220.17	205.21	193.62	175.45	196.7	183.93	192.85	174.95	192.21	191.72
9.1724	0	0	0	0	3.2299	5.619	29.244	33.628	63.342	99.24	123.86	137.92	167.45	224.63	221.91	323.06	295.45	307.19	325.17	340.31	339.18	358.83	355.52	378.74	403.53	392.49	398.32	380.29	373.34	372.6	389.18	399.8	392.68	371.23	379.87	364.69	355.72	375.91	371.91	374.25	372.66	350.01	357.73	334.1	322.2	339.59	333.59	341.17	356.38
0	0	0	6.9842	13.926	25.424	1.2721	10.154	19.017	28.051	30.502	16.39	37.062	28.825	32.754	27.813	17.142	18.251	23.359	30.732	30.445	10.595	17.968	33.605	34.03	30.274	25.338	39.463	30.909	26.563	28.188	28.301	21.734	25.868	38.012	26.832	33.346	45.24	41.635	20.499	0	0	0	0	0	0	0	0	0	0
13.603	2.3814	7.9373	0	0.61782	0	0	0	0	0	0	0	0	0	0	0	0	0	0	0	0	0	0	0	0	0	0	0	0	0	0	0	0	0	0	0	0	0	0	0	0	0	0	0	0	0	0	0	0	0
0	0	0	0	0	13.148	12.258	4.3549	4.5046	23.441	15.637	29.176	42.591	37.15	38.484	34.433	52.081	39.45	53.314	60.27	63.563	51.911	65.173	76.547	65.176	78.75	69.848	73.944	77.295	74.486	81.483	77.359	73.895	87.689	54.953	59.087	72.106	70.906	57.722	69.154	44.66	33.332	39.081	34.91	45.719	29.978	6.3873	0	13.123	0
0	0	0	3.4804	0	0.10586	29.847	61.655	108.96	180.68	259.33	340.95	443.19	508.73	624.79	822.38	834.64	828.39	864.3	1009.7	1047.1	1124	1201	1301.3	1262.6	1393.8	1370.9	1339.9	1365.5	1401.6	1387.6	1420.1	1391	1434.3	1375.6	1380.1	1440.4	1412.4	1419.7	1428.7	1426.9	1407.1	1416.3	1376.1	1393.1	1442.1	1396.5	1344.2	1407.5	1427.6
13.7	0	0	0	0	0	0	0	0	4.5833	6.0571	21.776	24.919	38.742	29.296	31.811	39.733	48.177	44.146	45.223	31.75	48.914	39.059	49.713	41.433	52.457	55.546	49.701	62.525	54.39	58.506	61.067	62.348	48.037	46.757	44.575	53.965	44.112	48.734	44.126	35.442	35.397	36.096	13.173	9.1925	12.277	5.4659	2.4336	0	0
31.044	29.421	19.296	0	0	0	0	0	0	0	0	0	0	0	0	0	0	0	0	0	0	0	0	0	0	0	0	0	0	0	0	0	0	0	0	0	0	0	0	0	0	0	0	0	0	0	0	0	0	0
0	3.6863	0.82057	2.6421	4.0924	2.407	0	0	0.93163	4.2446	2.2734	6.2442	12.079	3.3851	15.341	16.136	14.405	14.069	36.187	31.79	38.361	30.157	39.363	51.81	44.543	49.297	49.814	61.644	82.759	60.104	49.082	67.658	65.193	73.66	47.042	55.241	52.835	83.06	63.128	67.196	47.516	36.443	40.687	47.673	59.784	61.504	40.189	35.673	62.575	41.556
16.714	21.842	15.054	30.35	0	0	0	0	3.2196	37.314	79.411	114.18	155.94	207.35	269.9	317.97	385.36	437.33	440.86	508.1	501.56	544.51	581.61	582.05	638.29	619.06	628.81	623.8	667.01	672.22	647.57	659.51	675.49	669.05	682.17	636.75	657.51	636.08	628.95	614.88	614.13	631.49	632.7	626.83	623.6	614.97	613.21	609.19	622.24	582.14
1.2147	0	0	2.7947	0	2.7925	6.6147	0	1.0288	0	4.3439	0	0	0	0	0	0	0	0	0	0	0	0	0	0	0	0	0	0	0	0	0	0	0	0	0	0	0	0	0	0	0	0	0	0	0	0	0	0	0
0	0	0	0	3.6164	28.94	54.902	58.102	75.877	82.628	100.04	118.42	32.211	47.339	44.243	81.487	116.91	81.687	125.68	110.61	119.74	133.34	152.33	138.41	141.38	137.35	149.64	156.23	175.01	189.12	189.8	210.91	216.86	259.95	285.63	276.86	313.75	325.72	339.92	355.09	328.91	330.57	337.11	347.54	352.55	362.46	355.62	384.75	352.68	364.2
10.438	4.4541	8.1659	0.34492	0	0	0	0	0	0	0	0	0	0	0	0	0	0	0	0	0	0	0	0	0	0	0	0	0	0	0	0	0	0	0	0	0	0	0	0	0	0	0	0	0	0	0	0	0	0
0	0	0	13.32	0	0	14.026	26.667	64.317	135.94	292.42	449.4	519.84	642.61	816.01	972.78	1105.2	1235.8	1392.2	1542	1623.1	1711.4	1728	1798.2	1869.4	1928.6	1913.5	1959.9	2091.3	2120.1	2191.2	2241.3	2245.3	2246	2282.1	2250.3	2260.8	2352.6	2309	2288.7	2333.8	2304.4	2340.9	2275.5	2281.8	2282.8	2264.1	2264.4	2268.4	2273.6
14.806	8.4682	0	0.64752	0	0	0	0	0	20.932	29.021	39.718	53.547	63.334	61.014	87.943	111.35	129	124.93	153.43	134.74	156.3	171.81	180.24	179.27	207.75	216.78	207.66	205.68	206.35	215.89	205.58	197.45	168.85	139.2	151.9	175.79	160.23	191.61	176	204.11	209.97	194	190.62	188.31	187.47	184.94	180.97	190.5	181.97
0	0	0	0	1.7971	16.288	16.021	18.86	33.567	60.079	77.059	77.547	115.55	138.27	167.67	172.16	175.59	208.25	200.53	220.04	237.34	269.37	273.68	288.48	318.74	321.12	349.68	360.03	365.31	376.71	384.63	402.29	420.46	430.12	439.47	428.59	429.68	417.4	426.25	431.91	425.44	439.19	447.05	449.25	445.8	452.63	454.1	464.29	468.91	468.78
0	2.223	10.316	0	0	8.2369	0	0.24858	0	0	4.1212	8.107	3.6446	8.969	1.2088	18.36	20.079	23.855	33.173	23.59	21.749	33.253	52.115	76.476	81.759	86.63	108.41	122.27	126.42	136.39	198.33	224.78	211.59	208.63	206.46	184.33	208.94	221.4	251.12	243.68	266.56	273.87	283.66	265.24	253.8	200.22	244.47	252.85	261	261.98
14.386	8.3198	0	0	2.6217	0	0	0	0	0	0	0	0	0	0	0	0	0	0	0	0	0	0	0	0	0	0	0	0	0	0	0	0	0	0	0	0	0	0	0	0	0	0	0	0	0	0	0	0	0
13.878	0	0	1.1334	0	0	0	0	0	0	0	0	0	0	0	0	0	0	0	0	0	0	0	0	0	0	5.1692	21.279	27.112	17.98	21.953	92.016	98.683	103.02	83.362	78.262	87.088	103.01	110.06	115.59	131.99	126.31	123.99	133.25	115.32	119.38	114.19	113.44	116.94	119.53
0	0	0	9.8658	8.2972	1.1073	8.1378	8.135	14.023	1.1556	9.9036	4.2775	8.7265	13.381	18.484	17.688	32.97	11.582	0	0	0	0	0	10.764	11.487	0	0	0	0	0	0	0	0	0	0	0	0	0	0	0	3.5973	12.069	6.5152	23.149	25.877	13.295	32.016	38.079	50.086	35.946
13.015	4.2263	0	0	0	0	6.5858	20.223	96.052	178.72	282.95	403.4	596.65	730.67	899.44	1101.7	1170.5	1383.7	1477	1598.5	1727.9	1963.5	2075.7	2204.9	2298.4	2350.7	2358.8	2399.6	2399.2	2507.5	2462	2549.8	2533.8	2608.2	2577.5	2576.8	2570.3	2559.7	2604.8	2671.5	2659.2	2670.5	2598.6	2646.5	2653.3	2569	2562.1	2573.3	2513.3	2550.8
0	0	0	4.2472	3.5486	10.653	12.336	4.796	11.3	9.6917	4.6002	11.453	24.425	32.698	70.073	80.633	106.08	127.7	151.05	172	161.99	195.46	220.81	207.14	236.77	260.42	266.56	245.76	258.83	243.97	248.96	259.46	242.21	252.93	254.14	251.07	233.23	266.51	258.79	260.77	269.9	248.53	244.14	241.86	252.79	271.14	241.36	246.72	272.79	160.34
0	0	0	10.597	12.174	36.244	40.228	63.611	72.886	76.341	76.081	61.572	79.001	89.646	86.085	82.012	71.165	73.951	56.618	88.58	80.067	68.639	89.171	63.306	68.437	68.402	62.855	61.751	47.812	49.053	40.52	46.651	46.046	61.005	38.328	43.313	49.653	35.021	39.336	33.148	26.62	40.63	10.842	17.095	2.7667	0	6.69	3.7632	3.0686	5.2215
14.058	16.724	10.276	9.2633	0	0	0	0	0	0	0	0	0	0	0	0	0	0	0	0	0	0	0	0	0	0	0	0	0	0	0	0	0	0	0	0	0	0	0	0	0	0	0	0	0	0	0	0	0	0
0	0	0	0	0	34.138	44.542	52.726	69.539	79.897	78.666	97.937	93.499	102.22	112.25	81.372	106.19	90.829	111.64	103.43	114.11	148.6	176.44	208.94	232.59	262.21	305.09	360.27	364.26	417.81	458.37	502.32	528.52	594.07	657.96	723.78	779.39	823.26	903.55	959.61	1042.4	1062.3	1074.4	1148	1107.6	1244.1	1312.1	1312.2	1348.3	1324.6
0	0	0	0	0	0	18.122	42.169	89.917	146.74	231.1	309.36	415.61	533.55	635.53	735.42	818.11	864.99	949.46	1004.5	969.23	1064.3	1104.2	1201.5	1210.7	1016	1264.6	1306.5	1226.6	1504.4	1462.5	1369.9	1395.2	1509.7	1649.2	1705.3	1656.9	1699	1821.5	1833.1	1906.8	1971.3	1940	1856.7	2014.9	2002.2	2090.6	2139.2	2050.6	2126.9
0	0	0	10.061	21.003	30.145	44.407	45.298	56.181	62.996	62.897	99.348	93.53	113.39	100.27	101.45	96.425	112.23	90.457	86.593	94.433	78.445	89.442	79.117	87.853	91.983	53.919	40.35	52.79	62.131	42.558	30.756	33.142	36.233	40.729	23.841	7.0825	1.4775	0	0	1.5212	0	0	0	0	0	0	0	0	0
0	4.5049	2.1172	0	8.0064	0	0	14.705	0	6.5544	15.747	16.563	33.811	36.115	25.607	43.336	39.083	36.253	43.16	44.859	60.034	59.152	67.774	84.777	89.17	105.92	141.54	150.51	188.67	200.97	251.89	295.95	328.5	380.1	446.61	481.58	586.1	622.26	727.83	793.85	855.91	931.22	943.4	978.11	1043.8	1113	1187.1	1242.7	1274.4	1339
11.727	7.3346	0	0	0	0	0	0	0	0	0	0	0	0	0	0	0	0	0	8.6891	17.921	40.614	71.401	102.69	125.64	160.66	207.75	243.06	257.44	289.72	306.93	343.38	376.81	410.71	441.55	468.48	502	506.25	530.83	525.73	550.25	519.11	534.65	582.9	570.91	594.54	604.47	611.07	618.51	641.43
10.797	2.0657	4.0873	0	0	0	0.25636	43.897	89.364	151.7	219.4	273.64	346.83	388.04	427.84	498.91	545.95	606.17	669.51	707.08	754.54	774.93	855.74	857.3	835.54	907.1	940.99	940.91	946.25	923.33	899.15	1017.5	948.54	948.77	914.55	919.78	904.32	893.07	939.2	923.06	922.83	908.29	932.15	924.17	917.31	923.82	921.54	944.3	958.4	963.96
0	0	0	0	21.573	7.8578	28.813	16.027	22.59	12.319	17.694	18.465	16.848	15.107	25.484	24.837	18.553	7.1725	16.081	20.717	41.835	82.937	143.53	178.02	236.53	296.37	379.99	398.38	404.02	485.48	570.66	568.72	590.75	646.84	674.03	711.93	736.37	801.82	834.54	848.56	884.55	871.64	925.13	966.7	949.95	983.15	1046.1	1112.6	1066.5	1115.9
0	0	0	1.4792	11.321	3.8011	12.919	16.455	16.405	27.273	28.789	29.974	35.475	66.225	78.308	96.814	102.8	85.192	115.83	100.37	86.434	76.739	78.249	55.859	80.124	50.547	50.592	46.671	49.883	35.308	22.991	38.208	5.6725	26.72	16.724	7.514	0	0	0	0	0	0	0	0	0	0	0	0	0	0
0	6.9987	4.0493	0	0	0	0.81163	0	0	0	2.3235	6.8684	21.099	32.103	21.489	33.146	37.345	59.165	74.854	96.495	117.12	68.971	57.493	79.563	56.713	87.286	88.748	97.212	102.6	99.951	89.82	91.283	95.279	90.225	79.381	77.443	73.801	70.875	59.534	61.735	49.546	54.035	37.695	41.154	25.161	29.781	26.454	23.251	19.098	26.987
13.146	9.0287	0	0	3.9491	0	0	0	0	0	0	0	0	0	0	0	0	0	0	0	0	0	0	0	0	0	0	0	0	0	0	1.4736	13.24	45.565	61.573	89.366	113.85	154.5	158.2	180.53	189.12	200.97	215.05	211.86	239.93	216.06	251.83	245.59	245.75	254
12.523	0.64176	0	7.8971	0	0	0	0	0	0	0	0	0	0	0	0	0	0	0	0	0	0	0	0	0	0	0	0	0	0	0	0	0	0	0	0	0	0	0	0	0	0	0	0	0	0	0	0	0	0
0	7.0187	0	9.2569	0	2.093	0	6.7247	0	0	0.54988	0	0	12.776	7.3982	19.977	0	0	0	0	0	10.116	2.4647	6.5559	13.629	5.2882	10.013	16.918	9.2223	13.988	1.2446	6.7132	0	7.2845	0	3.7049	10.856	10.471	26.357	31.7	26.789	33.418	14.896	37.851	26.735	27.116	27.543	27.071	12.106	31.05
0	2.4507	2.2176	2.8312	5.6734	0	1.0203	2.2706	3.2861	1.3806	9.3407	15.649	22.03	15.664	16.166	16.985	13.693	9.4711	17.545	30.77	33.852	51.778	53.592	53.235	78.791	78.837	77.615	78.124	88.401	86.977	99.499	113.12	155.12	164.06	219.06	298.11	378.42	426.32	482.19	543.27	628.81	729.98	796.89	847.19	892.42	933.2	1004.4	1013.4	1053.4	1101.5
0	0	0	15.629	5.1099	5.5992	3.5579	25.205	32.061	34.448	46.543	58.644	73.078	95.361	113.67	126.45	124.5	164.53	168.42	203.71	192.49	210.43	226.56	225.96	232.72	235.37	240.69	219.36	235.82	228.87	228.36	229.59	249.38	252.07	236.37	245.31	251.93	247.02	235.39	246.52	226.6	244.69	234.16	244.75	227.49	222.82	222.11	226.02	207.48	202.96
14.748	0	0	0	0	4.1216	0.022126	5.0268	6.3769	1.1587	0.62024	0	0.79221	14.316	4.3465	12.651	13.353	20.234	18.042	22.813	12.124	25.674	20.332	6.9673	22.579	13.594	12.28	16.536	12.338	0	15.98	11.295	32.483	43.821	45.736	53.371	75.443	84.706	121.83	112.05	124.59	149.61	154.5	166.97	173.88	173.99	164.66	173.6	186.41	174.84
0	1.0583	0.99429	0	0	8.3337	10.3	25.106	61.123	130.36	184.51	269.38	378.48	433.68	504.17	563.91	684.35	722.48	809.48	870.3	914.85	967.83	1058.7	1059.1	1065.2	1090.3	1095.6	1110.5	1149.2	1112.4	1124.9	1135.4	1134.4	1099.9	1109.7	1128.5	1138.1	1112.1	1166.6	895.45	1089.6	1100.1	1107.1	1105.7	1107.7	1079.4	1081.6	1055.8	1092.2	1045.2
0	0.8988	0	0	0	8.2183	4.5478	0	0	0	0	0	0	0	0	0	0	0	0	0	0	0	0	3.2356	3.1444	21.894	21.48	58.62	90.055	56.79	64.429	87.647	90.013	124.88	135.2	172.27	193.09	246.32	254.49	299.12	322.48	345.04	356.39	388.35	413.8	436.71	424.62	433.39	494.15	482.94
0	3.9747	0	0	16.473	0	0	4.8629	16.963	23.978	49.169	86.992	130.9	188.5	228.19	249.74	301.67	332.44	387.98	423.2	465.36	505.53	532.74	564.77	589.33	633.46	666.83	671.83	690.8	680.32	689.67	722.64	718.38	768.56	755.83	748.71	796.57	784.76	786.41	796.07	742.14	777.14	761.08	742.76	752.56	748.58	746.83	736.7	718.58	734.18
0	0	0	0	6.1651	10.586	11.861	26.323	31.187	38.62	44.386	37.765	45.823	47.89	63.271	60.989	65.284	69.621	67.077	67.328	64.01	59.533	58.294	70.743	75.545	54.969	54.082	68.643	49.411	47.41	14.564	17.523	31.972	68.808	87.065	93.075	109.75	131.91	151.28	178.13	208.33	233.01	252.27	257.49	307.46	287.37	335.67	343.48	364.63	333.37
21.596	0	5.3501	0	0	0	0	1.5811	0	0.64585	20.318	22.438	44.624	56.307	72.841	113.99	137.65	179.56	181.07	198.86	241.08	250.15	273.83	298.56	354.07	386.85	393.9	450.23	452.66	455.09	464.02	491.56	543.32	502.2	483.05	542.16	529.01	541.94	572.42	578.72	561.28	553.67	577.94	584.28	581.91	571.5	576.72	594.94	584.8	620.33
0.60799	6.2161	0	0	0	0	10.037	39.353	81.925	144.44	233.57	331.07	424.09	499.1	591.02	731.06	803.83	885.13	966.58	1038.2	1121.1	1146.9	1198	1235.2	1276.6	1276.3	1344.9	1369.5	1329.3	1375.5	1386.2	1358	1383.3	1394.5	1389.4	1390	1430.2	1410.8	1403	1386.5	1397.1	1428.5	1404.4	1395.2	1353.3	1385.2	1342	1353.4	1336.1	1339.3
13.397	2.32	4.7352	0	0	0	0	0	0	0	0	1.5909	0	0	0	0	0	0	0	0	0	0	3.7805	9.3955	13.956	30.482	27.268	51.394	56.54	52.416	47.245	71.924	89.087	104.17	125.58	155.58	176.8	245.95	286.49	328.21	351.87	393.58	392.82	468.02	443.32	479.16	494.96	458.84	571.22	631.41
0	0	0.44612	1.5364	6.6251	7.1841	6.0952	0	0	8.998	3.6578	26.609	29.451	36.582	23.662	41.918	42.061	42.549	37.911	34.959	44.273	13.639	14.073	12.196	28.993	36.763	26.505	34.63	62.447	71.949	74.018	90.574	110.94	126.98	139.15	131.4	153.39	157.17	181.13	196.52	178.73	189.84	182.78	184.59	196.46	208.62	193.51	192.81	195.14	200.94
0	0	0	1.1393	11.88	41.726	39.821	51.877	43.776	62.606	55.129	55.512	47.571	45.324	40.772	48.978	49.798	29.736	34.701	33.184	55.148	39.13	54.173	61.968	33.378	47.153	44.021	34.061	42.436	25.379	24.907	24.726	0	1.6783	0	0	0	4.8226	0	0	0	0	0	0	0	0	0	0	0	0
15.29	5.4812	0	0	0	0	0	0	0	0	0	0	0	0	0	0	0	0	0	0	0	0	0	0	0	0	0	0	0	0	0	0	0	0	0	0	0	0	0	0	0	0	15.264	14.614	18.111	29.521	34.836	48.126	41.786	49.592
1.8506	0	0	0	0	0.5703	13.276	14.551	24.018	33.996	39.227	43.118	55.534	62.598	52.983	54.557	58.396	56.165	77.074	83.132	85.303	88.733	86.223	97.786	93.948	104.82	100.74	102.92	94.789	106.1	102.43	106.76	120.4	102.56	115.95	130.09	123.83	112.92	120.99	110.49	109.89	107.92	108.93	104.4	90.732	97.47	88.85	78.589	82.551	89.916
34.461	5.8947	2.2048	0	0	0	0	0	0	0	0	4.0691	0	0	0	0	0	3.1364	0	0	0	0	4.8624	8.3809	0	6.0028	3.179	1.3862	0	0	0	0	0	0	0	0	0	0	0	0	0	0	0	0	0	0	0	0	0	0
18.995	6.8418	0	0	0	0	0	4.3953	12.981	29.67	39.189	57.22	94.88	124.78	140.08	173.63	192.32	209.62	238.55	250.55	257.67	282.14	297.63	306.78	328.03	351.68	323.15	338.83	357.54	360.59	350.84	348.36	378.54	385.53	402.52	398.47	407.46	399.87	399.06	389.54	402.69	395.52	406.58	377.82	397.52	378.85	363.7	382.78	379.65	382.84
5.2752	5.6971	1.897	4.3856	0	0	0	0	0	0	0	0	0	0	0	0	0	0	0	11.283	14.581	40.841	42.677	45.844	48.03	44.08	35.402	38.744	62.182	67.195	103.15	110.34	117.91	144.19	151.13	173.2	194.58	195.77	203.68	211.7	194.63	236.81	185.43	196.38	189.39	204.95	200.53	201.82	203.1	193.06
0	9.9356	12.768	0	0.27121	0	0	6.3049	1.0242	37.876	37.438	52.109	59.707	80.269	93.568	111.89	129.38	136.08	144.5	143.61	148.65	164.53	163.35	174.53	183.02	181.72	176.34	180.7	183.22	180.58	197.8	181.19	189.9	198.36	185.86	184.85	185.69	188.52	162.42	167.93	143.65	161.81	153.26	147.44	138.98	138.24	144.4	134.99	159.42	152.27
13.652	4.6842	0	3.1059	0	0	0	0	0	0	0	12.78	27.769	40.545	59.895	64.969	85.338	104.07	118.88	116.84	116.8	149.31	196.59	140.15	178.9	193.56	283.82	325.37	331.38	363.12	348.81	374.67	331.41	354.29	380.33	372.35	401.07	395.12	374.89	379.2	373.44	381.65	330.06	353.57	354.7	353.79	368.87	349.6	338.02	339.55
0.45193	1.295	0	5.0877	10.144	0	0.44601	10.595	20.128	26.193	35.172	44.021	52.82	74.282	75.656	54.708	63.998	72.119	85.354	87.152	96.568	89.003	99.23	93.922	96.688	95.246	84.889	86.79	98.298	79.565	79.234	79.131	64.005	62.094	55.808	57.746	68.163	62.734	50.625	66.498	54.563	56.013	51.243	41.738	31.529	45.067	40.696	45.016	34.488	31.218
12.726	0.85279	4.7557	0	0.83852	0	0	0	0	0	0	9.4508	0	0	0	0	0	6.0712	0	0	0	0	0	0	0	0	1.6204	0	0	0	0	0	0	0	0	0	0	0	0	0	4.3475	0	13.552	7.7674	7.9611	12.937	10.171	7.0532	25.735	27.876
0	0	0	10.628	2.9946	4.1466	4.0907	2.9088	16.943	29.097	36.563	49.555	65.819	84.377	76.379	94.532	67.696	96.719	116.66	146.48	160.16	161.74	168.92	185.96	179.68	230.23	246.89	250.73	208.81	210.94	222.26	221.65	242.4	263.89	250.4	276.33	325.36	313.99	376.6	386.42	406.53	439.02	456.68	486.51	540.79	570.99	581.92	652.49	655.31	713.32
0	0	0	2.6202	48.135	4.6187	6.5133	2.7316	3.6063	0	5.2913	19.58	8.5208	27.048	0	0	0	0	0	0	0	0	0	0	33.308	62.492	98.54	143.14	189.4	202.63	226.18	280.5	311.21	378.8	413.5	417.44	506.67	570.32	625.52	698.96	716.5	820.22	888.97	910.65	1012.6	1040.3	1115.2	1188	1321	1350.5
19.084	7.9122	6.9886	0	0	0	0	0	0	0	0	0	0	0	5.1585	10.607	6.8199	9.1389	19.085	20.939	32.352	35.933	33.484	31.313	38.73	49.647	48.872	57.781	63.97	53.42	56.734	57.399	38.624	59.078	62.021	53.77	72.298	64.95	64.721	44.997	60.012	56.099	53.446	61.996	39.959	52.565	65.711	48.806	57.972	48.29
12.921	0	14.519	0	0	0	0	16.223	24.516	59.912	104.37	154.52	190.85	231.6	276.5	312.3	355.73	400.61	406.12	425	442.75	464.48	485.82	480.12	477.76	468.75	489.28	490.87	455.87	477.02	461.32	472.75	459.87	464.7	431.02	441.06	458.21	446.84	444.71	450.35	441.13	442.13	428.81	418.26	414.42	407.87	377.79	371.74	383.9	369.87
11.821	1.5368	4.0022	0	0	0	0.56978	1.6712	21.273	51.636	106.41	139.21	179.15	236.61	269.91	312.61	339.6	400.14	453.85	463.61	526.95	547.68	643.98	704.21	736.08	737.31	755.57	755.17	776.88	763.38	781.51	802.9	807.99	793.83	786.61	802.55	757.38	802.3	783.69	801.47	812.05	808.73	805.31	814.12	793.43	770.12	776.43	788.42	786.39	776.65
0	0	0	0	8.7438	5.6941	21.334	23.873	37.357	23.202	21.739	47.935	54.334	84.06	122.18	141.7	160.81	164.46	177.82	166.79	167.12	160.34	186.04	189.39	207.54	234.59	252.72	262.41	283.32	280.06	330.77	350.35	412.36	430.39	444.63	243.19	247.62	271.55	274.21	282.3	303.03	332.42	301.8	338.23	330.17	328.27	352.52	336.53	398.53	349.19
20.969	0.98301	4.2362	0	0	0	0	11.787	19.609	33.141	47.331	72.906	83.191	111.86	108.84	126.86	144.15	173.17	163.49	162.03	194.6	194.05	214.99	236.67	251.72	272.99	293.47	318.41	413.88	354.85	361.22	364.05	391.25	409.21	391.28	393.53	405.62	418.69	440.86	448.53	386.45	406.88	410.76	427.75	425.87	419.16	420.02	416.6	437.95	422.95
0	0	0	0	12.719	13.526	29.428	38.512	51.087	53.953	67.881	74.132	89.326	94.313	101.48	112.72	104.26	113.79	120.98	144.15	155.68	151.69	166.06	161.84	162.28	151.13	157.1	163.22	171.5	166.79	159.64	173.02	161.62	169.23	175.92	169.62	183.9	193.62	169.29	173.43	165.01	164.54	170.09	159.5	155.42	170.59	162.4	160.82	167.32	158.99
0	0	0	2.1626	8.8844	11.256	2.3382	0.16807	0	4.9871	0.93022	23.373	17.799	43.313	35.413	57.646	65.73	74.706	70.874	75.583	64.763	76.16	84.058	100.39	91.133	117.72	106.04	113.12	106.23	112.43	117.65	110.97	116.73	125.77	113.72	109.87	124.37	155.84	158.84	146.55	135.41	158.46	162.57	134.78	119.34	132	149.59	146.55	162.99	172.7
0	0.652	0	0	2.9816	6.2149	12.523	10.831	12.515	16.924	7.9325	12.004	25.997	36.633	18.752	28.205	32.35	27.318	17.483	24.623	13.454	23.588	24.622	36.9	35.957	53.028	44.736	66.22	98.146	145.26	200.57	224.19	270.47	332	405.06	438.23	497.05	561.11	595.15	634.17	675.53	722.61	770.36	791.91	790.8	831.14	844.81	862.14	870.86	903.47
0	0	0	13.047	10.397	7.6094	0.58557	4.5865	0	0	0	5.7888	20.631	50.198	63.33	73.568	71.974	90.889	87.442	104.32	130.85	205.53	182.67	252.95	265.76	261.6	293.5	291.84	325.27	309.12	300.91	296.09	300.36	320.26	359.52	354.51	364.23	416.72	432.56	461.84	470.99	466.4	445.93	497.38	526.86	458.09	485.18	507.75	486.59	466.55
0	0	0	6.2122	14.533	11.079	15.922	0	6.1214	22.731	39.767	89.995	127.01	181.66	175.67	242.01	247.04	280.34	303.45	342.72	366.47	387.49	454.93	525.56	621.52	696.18	784.59	859.86	1134.9	1036.1	1108.4	1221	1286.3	1360.3	1435.7	1514.7	1615.6	1702.6	1781.2	1851.2	1887.8	1950	1921.2	1975.7	2020.9	2181.4	2157.4	2157.2	2294.2	2315.7
0	0	0	2.1627	2.5583	0.091561	11.147	11.254	0	0	0	0	0	0	0	0	0	0	0	0	0	0	0	0	0	0	0	0	0	0	0	0	0	0	0	0	0	0	0	0	0	0	0	0	0	0	0	0	0	0
10.014	0	0	0	0	4.9581	8.029	8.256	16.711	15.759	28.316	25.013	32.276	56.624	64.227	85.646	84.425	110.6	121.64	122.9	136.37	141.49	140.71	163.65	202.17	199.18	222.14	233.47	142.36	159.23	138.87	117.51	148.96	150.45	145.74	156.36	136.5	131.62	155.37	151.35	144.66	127.93	126.01	145.46	175.96	154.28	155.83	160.57	144.89	155.7
5.442	1.9042	4.9683	2.4651	0	0	0	0	0	0	0	0	0	0	0	0	0	0	0	0	0	0	0	0	0	0	0	0	0	0	0	0	0	0	0	0	0	0	0	0	0	0	0	0	0	0	0	0	0	0
11.031	4.3955	12.596	10.576	0	0	0	0	17.62	59.946	98.674	141.24	174.27	221.77	262.9	335.46	394.59	447.58	483.96	502.05	544.35	564.7	618.54	625.62	620.79	653.71	642.25	655.88	645.34	631.49	655.57	662.93	695.11	706.34	697.71	720.98	731.73	779.7	792.07	822.47	860.52	876.08	894.93	914.66	906.17	924.48	930.2	958.8	976.43	993.85
22.016	1.6301	5.9544	0	0	0	0	2.8128	0	2.5364	0	7.5339	9.1209	7.6342	15.877	31.34	44.33	62.468	47.086	47.092	54.393	0.39543	0	16.051	17.765	35.736	44.566	50.874	48.087	49.632	60.247	87.941	90.659	88.112	74.276	67.638	71.744	72.649	85.577	71.669	75.242	80.557	85.618	68.628	76.881	61.867	50.045	66.413	77.652	71.153
0	0	0	3.6741	0.83897	8.7881	7.142	18.778	17.907	18.374	16.844	9.346	11.935	13.716	12.036	3.4734	1.1096	7.4429	3.2293	2.5199	1.351	0	0.86616	0	0	0	0	0	0	0	0	0	0	0	0	0	0	0	2.7396	0.83102	0	0	0	0	0	0	0	0	3.2081	0
0	0	0	1.2063	3.4781	4.8566	0	0	7.011	10.763	20.444	39.351	75.938	104.32	107.59	127.24	143.31	164.61	167.41	168.28	159.77	165.06	189.38	187.79	201.21	222.61	199.19	227.75	208.28	221.3	218.12	199.85	212.35	202.44	209.24	160.37	153.74	188.07	133.82	125.65	133.88	151.37	162.45	159.08	144.66	159.78	158.08	183.3	171.01	172.55
0	0	0	15.591	7.2602	22.216	20.678	13.664	14.385	10.212	19.005	36.579	29.004	20.015	25.316	30.785	18.19	17.92	8.9383	2.4286	4.8028	0	2.6104	0	13.385	0	2.203	4.4902	4.1896	25.145	9.1366	0	5.706	19.663	27.02	20.92	22.601	25.735	35.782	36.037	28.088	18.842	15.569	38.792	33.853	35.524	17.918	32.642	19.221	20.304
0	0	0	13.912	39.951	42.042	67.677	18.3	41.88	62.786	74.956	117.83	126.15	148.55	150.23	214.29	208.59	221.54	209.07	194.21	221.3	196.79	207.35	192.66	226.16	229.93	205.99	207.47	217.2	247.3	250.74	224.83	237.14	259.56	249.52	250.68	266.63	261.59	281.66	295.15	376.41	356.52	320.2	334.72	369.57	388.77	385.2	404.09	397.68	396.29
0	0	0	12.927	0	15.244	13.846	8.8121	27.846	52.614	83.802	131.96	169.1	242.35	281.43	340.21	349.29	393.29	447.51	442.58	475.34	515.05	515.36	501.02	560.44	501	513.79	539.87	565.11	514.78	540.2	475.04	456.97	509.68	499.31	476.11	454.75	422.95	435.25	414.73	419.55	392.26	384.63	328.4	382.44	369.91	359.48	343.83	318.25	336.68
6.994	0	0	0	6.54	4.4087	8.3841	2.3995	0	0	0	0	0	0	0	0	0	0	0	0	9.7156	56.829	96.438	174.5	266.67	279.52	316.71	405.15	488.87	528.92	568.59	648.44	680.5	701.93	708.49	755.94	745.56	787.5	833.2	819.88	807.35	780.56	799.33	774.47	819.43	809.23	785.53	737.14	742.62	786.51
0	0	0	0	0	8.8717	6.4845	2.4113	0	7.395	2.9966	0	2.8255	0	0	0	0	0	5.0253	0.82537	3.1995	0	0	0	0	0	0	0	0	0	0	0	0	0	0	0	0	0	0	0	0	0	0	0	0	0	0	0	0	0
10.307	12.512	0	4.3529	12.923	0	0	12.303	33.099	52.422	101.55	144.83	200.1	240.64	297.1	323.21	377.13	423.08	465.09	490.61	471.79	511.95	542.25	557.09	587.7	576.07	608.26	608.15	595.7	606.13	593.05	596.7	604.54	602.02	608.43	601.86	612.19	611.93	595.62	609.72	635.32	652.29	645.95	628.88	660.78	662.04	637.88	668.39	668.1	665.33
0	0.78267	5.614	0.73206	5.6496	0	0.0053559	0	8.5613	7.893	12.5	28.46	50.645	88.652	113.74	128.84	171.11	179.97	187.3	209.2	250.44	268.26	296.13	348.44	386.96	453.2	509.61	550.71	584.48	604.39	624.77	653.77	738.1	764.2	906.73	995.11	1108.6	1183.8	1307.2	1390	1499.1	1679.8	1787.7	1819.9	1910.6	2035.1	2082.4	2205.9	2171.4	2235.3
0	0	0	14.606	0	15.858	8.2	25.253	42.066	61.861	64.85	71.38	110.22	111.13	134.15	146.44	145.75	164.72	155.85	182.44	205.66	242.17	274.37	300.31	322.57	350.9	339.52	370.5	354.14	401.29	433.48	406.36	434.13	451.51	457.6	468.88	489.92	468.85	453.69	475.84	470.89	521.91	484.92	464.27	459.91	480.85	532.56	509.16	511.85	507.06
27.062	0	3.1563	11.203	0	0	0	0	0	0	0	3.1289	0	0	0	0	0	17.533	18.573	26.711	8.2613	92.566	95.694	48.635	45.192	100.06	132.14	63.006	55.596	52.005	52.584	44.19	51.236	58.515	49.896	29.904	28.232	36.985	32.143	22.273	25.191	22.224	23.923	0	7.3861	0	0	0	0	0
3.3078	12.104	0	5.0353	0	0	0	0	0	0	0	0	0	0	0	0	0	0	0	0	0	0	0	4.5344	0	0	0	0	0	0	0	0	0	0	0	0	0	0	0	0	0	0	0	0	0	0	0	0	0	0
17.751	0	5.3454	0	15.406	0	0	0	0	0	0	0	0	0	0	0	0	0	0	18.959	97.292	152.82	268.27	345.86	452.31	521.54	587.35	696.04	813.2	898.38	905.42	1003.7	1046.7	1098.3	1098.1	1189.6	1157.5	1199.2	1237.1	1276.8	1318.2	1323.3	1379.7	1373.8	1410.4	1400.4	1429.5	1347.1	1354.8	1401.6
9.2411	7.3065	0	0.4955	0	0	0	0	2.3283	2.6035	8.6039	20.837	42.318	50.915	54.893	70.815	78.915	86.462	94.545	103.88	101.02	118.76	121.03	115.92	128.73	121.71	130.58	118.5	123.02	112.61	120.32	116.54	120.31	127	122.13	108.22	117.94	115.72	106.28	98.82	96.443	99.244	98.641	77.26	95.693	87.241	79.029	90.898	88.993	76.709
0	0	0	0	12.296	14.116	13.962	10.414	7.3504	14.695	27.019	39.616	38.638	47.226	40.573	57.258	64.378	69.569	69.137	69.965	95.91	87.573	108.65	101.82	124.5	127.04	132.81	122.12	151.58	167.32	151.3	160.2	185.54	221.5	225.2	252.07	280.47	295.72	350.76	369.97	381.07	400.99	386.31	441.78	450.74	460.05	454.2	449.94	416.93	419.33
0	9.0317	0	28.737	0	0	0	8.4007	46.22	113.32	162.5	238.21	346.19	426.98	523.59	672.15	739.55	808.25	895.63	965.22	1014	1027.2	1126.2	1126.2	1169	1174.6	1208.9	1323.7	1338.7	1238.6	1235	1156.5	1231	1180.1	1228.7	1210.1	1242.3	1191.6	1256.9	1230.3	1189.8	1208.7	1228.8	1207.4	1175.8	1225.8	1262.8	1205.4	1191.8	1204
0	0	0	6.5151	10.567	0	7.0235	0	0	4.6722	12.329	30.405	53.04	90.217	75.171	109.25	162.37	235.2	284.11	344.6	397.86	448.84	487.61	537.26	603.55	636.66	611.82	639.54	652.57	664.44	654.65	671.51	699.03	731.7	715.96	700.83	682.34	704.94	742.95	701.85	714.29	708.42	680.5	655.9	709.77	710.14	661.84	675.13	701.33	689.45
9.5821	2.0685	0	0	0	1.3557	1.9347	10.103	37.956	117.32	189.55	324.73	439.37	650.88	787.64	968.47	1175.1	1363.2	1477.4	1591.9	1694.3	1798.5	1935.3	1979.3	1972.1	2099.2	2132	2249.9	2242.9	2246.6	2320.6	2366.8	2409.5	2439.9	2450.6	2533.6	2542.9	2624.2	2681.9	2655.4	2643	2634.7	2699.8	2681.7	2638.4	2645.3	2743.1	2755.8	2754.9	2747.3
0	1.4922	7.8813	4.1088	1.0763	0	0	0	0	0	0	0	0	0	11.336	0	0	0	0	0	1.3715	6.8738	29.471	48.5	74.784	119.21	131.33	164.95	176.68	209.4	235.65	267.18	275.44	300.2	316.79	343.22	330.13	340.76	364.2	391.85	409.94	437.99	424.77	435.3	415.51	422.12	432.77	460.53	453.69	468.85
28.082	14.552	0	0	0	0	0	0	0	0	0	0	0	0	0	0	0	0	0	0	0	0	0	0	0	0	0	0	0	0	0	0	0	0	0	0	22.196	27.475	44.586	50.288	67.86	129.22	148.71	188.03	194.04	220.73	232.23	278.77	311.42	334.72
0	0	0	7.1526	2.0003	3.2061	0	4.8983	0	28.739	21.716	37.088	66.362	88.068	121.59	140.92	178.04	192.77	208.19	207.46	207.52	233.9	235.98	215.85	214.15	205.64	204.06	228.48	227.02	229.58	208.56	229.78	224.03	243.61	244.97	253.25	236.95	241.58	240.27	235.2	238.92	234.57	232.48	212.67	238.99	245.56	269.1	264.86	275.02	268.56
0	1.1285	0	14.438	0	0	33.89	94.453	221.06	360.53	490.38	674.31	865.89	1021.5	1176.9	1398.9	1470	1695.8	1944.8	1962.3	2062	2112.7	2189.4	2366	2401.6	2462.2	2469.4	2429.9	2474.1	2448.5	2472.8	2468.5	2063.5	2074.2	2090.4	2098.9	2108.8	2124.5	2089.4	2051.1	2024.5	2053.3	2080.3	2066.1	2061.3	2021.5	2031.4	2003.6	1977.7	2013.9
0	0	0	0	1.1775	18.078	20.144	27.626	41.219	69.615	67.725	96.691	104.22	102.66	126.78	131.32	152.67	168.96	168.52	171.06	162.64	173.33	186.2	190.03	197.32	196.6	190.78	221.06	208.01	211.07	206.41	217.66	224.71	237.03	228.71	233.36	240.26	248.76	243.18	236.52	226.34	225.3	230.97	214.74	232.19	219.35	240.1	219.82	237.13	203.23
0	0	0	0	16.959	1.5528	9.2284	65.768	130.2	214.02	317.52	439.47	555.33	678.6	850.99	970	1082.6	1231.3	1358.5	1447.5	1530.8	1620.2	1672.6	1753.8	1767.7	1852.2	1856.6	1908.8	1827.7	1935.5	1925.1	2018.6	1987	2003.2	1888	1927	1934.4	1886.9	1902.3	1863.5	1912.6	1916.6	1874.4	1899.5	1937.5	1922.8	1952.6	1980.6	2054.6	2095.6
0	0	0	10.406	48.15	33.719	0	0	14.025	16.847	20.847	40.385	38.837	65.43	56.476	78.043	79.018	85.792	83.217	93.824	88.715	66.161	77.617	61.73	62.388	62.026	42.459	41.856	27.398	55.087	22.864	28.229	36.184	38.186	52.385	17.168	18.008	15.597	27.767	30.502	7.8563	12.122	14.645	0	5.6235	7.68	2.4274	9.7404	0	0
0	0	0	15.152	21.918	17.061	28.824	26.101	20.249	24.448	16.168	37.819	50.949	74.839	29.426	27.387	16.735	22.796	2.0408	0	0	13.902	12.476	13.041	1.7902	0	0.0082878	0	0	0	0	0	17.772	52.831	100.5	155.71	189.13	268.1	313.76	412.77	481.31	519.19	594.61	597.12	630.45	640.36	714.13	751.76	803.16	866.15
35.944	91.65	62.486	8.7454	6.4088	0	0	0	0	0	0	0	0	0	0	0	0	0	0	0	0	0	0	0	0	0	0	0	0	0	0	0	0	0	0	0	0	0	0	0	0	0	0	0	0	0	0	0	0	0
0.024872	4.0515	0	3.1377	0	0	10.352	44.778	110.75	185.54	286.05	370.23	494.89	608.51	729.52	849.14	987.46	1079.6	1178	1218	1283.4	1362.6	1404.7	1426.8	1523.3	1529	1512	1522.3	1495.1	1529.2	1518.2	1577.3	1533.3	1497.2	1486.1	1483.7	1487.8	1451.5	1468.2	1474.8	1474.2	1435.1	1410.9	1395.8	1411.7	1388.7	1381.5	1369.3	1360.3	1380.4
12.316	0	0	4.5256	8.192	0.29667	1.3705	0	9.6886	0	0	0	0	0	8.2331	1.312	4.3911	13.088	35.78	36.716	27.926	53.267	42.897	41.575	37.562	51.866	43.81	41.226	47.36	35.645	31.924	14.602	12.523	0	2.4208	0	10.693	0	0	0	0	0	0	0	0	0	0	0	0	0
1.2963	9.511	0	0	0	2.1914	4.8345	12.558	42.918	81.975	132.81	175.3	247.66	289.18	346.42	401.62	441.35	469.49	489.57	553.5	580.38	637.18	626.82	650.94	719.06	750.84	734	750.42	768.87	747.91	752.89	747.47	744.25	744.11	740.84	752.01	730.94	716.36	724.65	726.98	725.2	751.89	730.87	722.28	731.62	704.68	697.66	685.26	710.19	699.77
15.491	8.3945	0	0.70415	0	0	12.523	27.967	40.355	77.612	143.49	198.82	262.93	341.12	387.55	437.79	501.3	586.32	660.08	703.12	753.96	822.06	891.81	918.69	925.52	936.9	990.42	984.82	1006.9	1006.8	1006.8	1005.9	1012	1037.8	1034	1035.8	1048.3	1078.2	1079.6	1070.7	1059.2	1032.2	1059	1047.4	1061.1	1083.7	1049.6	1055.4	1054.3	1078.7
0	0	19.06	5.5143	24.111	29.531	8.4669	65.481	56.601	88.712	149.23	226.73	247.59	364.85	406.75	484.71	551.35	592.8	683.92	718.95	721.23	732.47	847.34	575.53	877.81	879.35	770.16	746.1	824.81	663.75	786.13	769.03	787.71	790.38	865.74	885.61	710.29	783.56	839.74	852.03	810.59	805.02	805.18	831.35	792.59	778.25	768.87	770.48	770.38	750.61
0	8.7697	0.71455	1.0007	0	0	0	0	0	0	0	0	5.9814	0	0	0	0	0	0	0	0.70898	0	0	0	3.2867	0	0	0	0	2.0301	1.2963	5.2643	6.527	10.909	14.93	14.719	9.4868	14.053	11.291	15.576	11.623	14.15	9.0442	18.081	16.283	3.3583	9.2817	17.986	11.33	16.236
24.548	27.554	18.915	10.68	0.083342	0	0	0.23596	0	9.0729	22.994	22.73	22.679	44.086	54.536	52.639	64.427	56.48	87.911	109.43	112.83	110.17	125.23	116.67	139.51	139.88	142.07	114.25	123.73	115.23	121.63	142.64	131.91	162.22	177.47	186.32	185.14	198.89	217.07	233.44	223.84	249.2	225.83	246.1	239.31	255.81	234.02	242.43	239.09	245.97
0	0.78596	0	7.0408	0	0	4.5004	14.082	43.367	61.005	111.93	152.99	207.47	266.4	319.65	386.22	422.96	480.31	575.44	611.29	686.88	743.24	766.24	856.74	880.06	921.89	953.48	968.48	1008	1016.9	1036.5	1049.6	1080.1	1082.6	1066.5	1098.1	1084.9	1112.3	1101.3	1121.1	1145.9	1110.2	1040.5	1086.5	985.86	1009.2	1050.5	860.24	927.05	895.5
0	5.8788	6.2506	0	0.48154	0	0	7.3186	26.31	70.596	109.16	139.13	188.78	222.79	258.41	284.11	316.8	362.96	414.23	439.25	500.07	518.93	541.86	554.06	581.99	585.09	600.46	651.23	671.32	683.99	628.61	604.28	623.03	631.59	648.35	638.75	654.86	677.51	694.22	675.07	665.14	717.35	704.45	729.59	740.67	746.13	756.63	772.81	747.95	760.28
0	13.82	11.563	6.1149	0	0	0	0	0	2.6995	3.1018	0	6.8775	8.7923	25.324	38.899	35.823	67.677	63.819	87.365	122.9	177.75	227.71	278.08	340.88	400.43	453.84	518.07	648.92	596.78	657.61	700.99	775.41	800.83	870.73	888.33	929.93	983.63	970.12	999.97	1000.1	1010.1	958.82	949.54	960.08	984.55	1030.8	1070.5	1029.5	1017.2
11.498	4.6036	0	0	0	0	0	0	0	0	0	0	0	0	0	0	0	0	0	0	0	0	0	0	0	0	0.53418	0	1.4057	0	0	0.40956	0	0	0	0	8.2004	0.34137	4.7395	0.96087	1.6828	0	6.6809	0	0	0	0	0	0	0
0	1.6294	0	0	6.4847	2.6196	1.4114	13.196	33.971	53.762	110.48	145.19	210.25	259.18	277.62	353.82	379.91	430.5	477.28	491.96	518.32	558.34	577.9	586.97	622.26	615.6	606.83	651.51	626.42	626.44	618.75	607.4	639.59	645.34	654.96	691.78	739.33	743.11	776.78	795.57	840.74	873.22	872.99	914.06	949.07	972.07	1012.8	1025.6	1018.6	1029.8
0	0	4.2317	8.5548	0	0	12.54	40.702	88.885	160.32	215.71	340.49	439.99	544.63	642.76	739.65	810.12	856.87	952.43	1001.6	1061.7	1155.3	1210.6	1328.2	1483.2	1559.8	1687.7	1796.9	1918.9	1892.7	1938.7	2003.7	1985.4	2034.4	2036.2	2070.4	2126.1	2208.4	2219.6	2162.5	2208.4	2288.7	2236.8	2212.3	2196.7	2199.9	2210	2276.2	2184.7	2225.5
0	1.3085	0	0	7.526	0	7.2295	0	0	0	0	0	0	0	0	0	0	0	0	0	0	16.066	51.567	106.02	105.1	157.94	182.96	219.16	284.29	328.78	325.2	350.39	388.66	429.32	432.29	477.85	495.15	546.25	565.46	613.9	630.81	617.3	649.53	694.38	725.85	745.75	712.04	708.78	719.83	712.14
0	0	0	0	3.6584	9.405	12.179	0	12.573	15.397	25.208	54.168	64.023	60.656	58.89	45.428	39.58	45.329	65.996	64.942	61.336	64.461	71.962	65.467	58.935	59.057	60.246	56.702	53.423	40.892	45.869	35.858	37.84	18.005	22.11	29.344	16.206	15.331	24.672	38.902	48.024	85.121	109.18	140.89	195.74	219.24	263.77	311.3	364.38	406.17
0	0	9.2616	0	0	8.0429	15.455	27.79	24.823	16.966	8.2014	3.0699	10.035	15.139	17.293	18.438	10.824	8.213	23.261	40.235	76.769	113.54	166.47	238.45	294.1	420.59	529.77	603.11	735.97	764.26	858.93	925.88	998.97	1102.8	1137.2	1146	1215.9	1256.2	1298.8	1319.7	1323.8	1366.4	1398.3	1392.8	1403.3	1456.7	1467.7	1478.3	1477	1486.7
0	3.1442	0	11.117	3.7918	0	0	2.2268	10.759	12.638	9.3688	30.648	42.866	60.606	65.547	19.615	0.89305	0	5.2017	3.822	0	0	0	0	0	0	0	0	0	0	0	0	0	0	0	0	0	0	0	0	0	0	0	0	0	0	0	0	0	0
0	0	0	12.508	0	0	45.192	121.96	239.59	301.43	401.66	524.2	658.29	786.66	926.42	1053.3	1135.5	1312.5	1373.4	1493.8	1539.3	1561.9	1650.1	1717.8	1771.1	1734.4	1808.4	1751.7	1816.6	1778.8	1796.8	1826.9	1788.4	1831.4	1801.1	1805	1805.3	1852	1838.2	1823.3	1787	1858.2	1840.9	1853.4	1890	1870.9	1917	1900.2	1883.6	1856.1
0	4.4814	0	0.85541	1.9577	2.4169	0	0	0	0	0	0	0	0	0	0	0	0	0	0	0	0	0	0	31.923	76.691	102.8	145.02	169.91	184.19	238.22	262.54	292.13	313.7	353.23	389.47	437.82	493.29	553.96	610.2	621.62	657.92	682.43	739.8	779.26	772.77	809.43	825.72	853.42	883.78
0	0	0	3.877	0	11.984	5.0501	0	2.5223	7.8532	0	1.0289	0	0	0	0	0	0	0	0	0	0	0	0	0	0	0	0	0	0	0	0	0	0	0	0	0	0	0	0	0	0	0	0	0.58572	0	3.4049	7.2414	0	0
2.9841	0.27334	2.082	0	1.332	0	0	6.7856	7.0584	7.003	9.9491	1.3192	6.1015	1.2217	0	7.6358	0	1.5842	8.5609	0	5.3644	4.2823	4.724	5.4234	3.4398	0	4.2792	4.3975	3.2172	0	0.40823	6.3802	0.30577	1.5262	2.6669	1.2947	2.6611	7.0094	0	0	0	0	0	0	0	0	0	0	0	0
0	4.5745	0.52937	8.2968	0.54241	0	0	3.0303	22.37	35.681	72.605	109.17	181.28	258.23	334.83	381.81	461.4	497.5	504.68	497.08	565.44	651.61	593.76	620.4	661.84	735.95	741.99	775.26	801.92	794.46	848.62	825.95	899.96	907.36	910.87	923.16	935.09	939.89	937.73	949.09	951.84	949.74	927.38	917.32	918.47	990.74	980.08	991.69	973.34	934.41
21.496	11.138	0	0	0	0	0	0	0	0	0	0	0	0	0	0	0	0	0	0	0	0	0	0	0	0	0	0	0	0	0	0	0	0	0	0	0	0	0	0	0	0	0	0	0	0	0	0	0	0
10.526	3.7441	0	0	0	0	10.704	16.996	41.298	88.15	133.1	151.3	206.53	271.19	306.01	360.92	457.01	526.39	589.68	669.36	723.57	767.8	816.5	861.3	895.5	920.97	947.18	984.71	983.27	1041.6	1047	1075.8	1090.1	1113	1121.5	1148.9	1151.3	1164.8	1170.5	1177.3	1170.4	1193.3	1181.9	1192.7	1164.3	1170.2	1160.6	1156	1155.3	1163.2
0	0	0	7.3609	1.2581	1.1607	0	0	14.277	5.367	12.52	0	6.6281	2.4289	2.5797	6.7054	0	2.1734	0	0	0	0	0	0	0	0	0	0	0	0	0	0	0	0	0	0	0	0	0	0	0	0	0	0	0	0	0	0	0	0
0	0	0	5.2743	0	2.2764	13.453	38.893	49.952	107.38	155.69	210	275.56	266.9	324.83	373.17	465.48	481.11	544.1	592.05	629.31	632.6	675.94	705.18	725.96	758.19	748.82	740.76	908.19	755.57	733	706.46	746.18	744.91	736.45	748.12	730.33	772.23	752.09	768.51	710.23	729.58	708.49	727.39	732.05	713.06	627.8	674.18	684.1	625.15
0	2.3227	6.7029	11.665	0	0	0	0	0.068107	0	0	0	0	0	0	0	0	0	0	0	0	0	0	0	0	0	0	0	0	0	0	0	0	0	0	0	0	0	0	0	0	0	0	0	0	0	0	0	0	0
8.3215	0	0	0.23419	11.088	0	0	0	0	0	0	0	0	0	0	0	0	3.6663	0	0	0	0	0	0	0	0	0	0	0	0	0	0	0	0	0	0	0	0	0	0	0	0	0	0	0	0	0	0	0	0
0	0	0	3.1629	0	6.3864	13.544	32.06	40.785	76.838	121.63	181.23	230.09	274.98	316.39	356.95	417.2	448.03	511.85	573.28	611.66	608.82	654.46	684.8	695.75	737.09	731.21	711.81	741.52	732.78	775.16	781.51	785.39	777.69	792.5	777.62	816.65	860.62	840.18	861.44	841.99	836.96	860.69	830.65	849.17	869.41	829.57	835.73	859.63	817.22
11.038	0	3.4664	0	0	0	0.96187	3.8058	4.9524	48.563	81.111	123.04	165.43	206.58	241.29	291.18	299.56	368.82	415.46	422.91	454.41	476.5	490.32	515.26	535.55	564.44	587.76	622.47	614.53	652.53	670.37	679.24	681.3	730.92	708.35	700.41	701.44	739.47	738.66	722.78	732.36	735.14	695.57	740.53	727.59	706.97	723.89	717.6	736.91	693.9
5.635	0	0	1.5442	0	0	15.616	9.2248	15.269	33.616	48.792	50.534	82.432	112.19	106.78	131.04	143.7	173.03	186.58	203.83	248.97	255.75	266.98	280.79	293.8	292.49	311.18	309.92	388.38	363	386.37	389.04	393.77	432.8	437.53	487.31	461.3	466.15	460.29	474.2	467.87	496.04	485.58	485.5	471.77	439.36	495.08	496.82	468.52	461.42
2.4845	0	0	0	7.1575	6.4763	0	1.2753	0	0	0	6.1216	15.248	4.9453	14.872	24.227	28.033	34.078	29.519	36.395	21.851	35.997	47.459	52.434	64.57	64.075	63.879	69.468	63.806	53.576	51.662	44.947	50.271	54.766	56.192	58.304	56.897	66.149	51.89	64.515	55.442	63.372	52.908	56.406	79.284	68.587	62.201	26.285	28.975	22.804
0	1.1045	0	18.144	0	3.8308	2.3269	46.924	93.359	200.32	291.19	377.35	494.31	633.73	826.49	1016.7	1038.3	1211.1	1283.5	1424.3	1526.7	1632.5	1668.6	1770.9	1787.8	1867.6	1924.4	1917.8	2006.4	1935	1992.2	2042.8	2074.6	2080.8	2077.3	2125.7	2122.7	2071.8	2088.5	2095.1	2123	2176.1	2174.8	2079.5	2110.3	2109.3	2068.1	2030.4	2022	2038.9
0	0	0	0	3.7998	0.67237	6.7881	6.1386	11.014	6.0908	17.055	9.2849	19.897	18.044	10.893	24.96	13.718	29.533	24.838	37.94	46.664	39.065	44.365	42.208	45.765	51.938	43.741	44.814	42.439	46.562	44.895	44.162	44.174	43.295	39.723	44.865	34.66	38.858	38.707	39.991	29.113	28.987	28.079	26.543	16.017	18.149	20.278	8.1281	16.051	16.966
16.099	11.816	0	0	0	0	0	0	0	0	0	0	1.7391	2.0304	3.3785	16.689	0.68035	4.0111	5.6675	8.6937	0	4.8895	9.4931	10.509	7.1602	12.762	15.042	15.697	6.9581	6.7938	0	0	0	7.3865	8.8186	15.566	28.834	28.012	34.917	61.326	63.786	66.277	84.948	112.79	119.12	148.23	153.06	172.85	166.05	191.97
0	0.16104	0	4.6531	2.3513	9.2201	6.425	20.644	36.318	71.362	97.59	140.78	192.58	250.41	301.13	354.39	390.54	468.22	491.83	544.57	562.65	622.72	672.9	668.87	688.14	690.83	680.23	686.82	700.52	680.06	709.76	716.94	728.84	711.38	658.03	695.23	695.63	682.24	638.72	606.47	632.59	647.72	598.25	620.54	576.91	578.82	577.34	593.95	582.45	579.52
12.206	4.7022	0	0	0	0	0	0	0	0	0	0	0	0	0	0	0.8202	0	0	1.5355	0	2.3111	16.986	15.133	18.656	17.521	26.932	32.785	28.335	32.096	35.725	32.961	31.011	40.314	46.168	44.01	50.542	49.985	51.124	55.294	48.217	59.869	54.265	58.894	52.035	57.829	46.603	50.619	43.91	51.833
0	0	8.3455	13.986	0	8.303	1.6992	0	3.1899	4.1683	10.095	18.084	12.604	20.841	34.315	106.73	205.31	103.41	81.357	80.776	93.002	80.177	100.21	114.19	114.49	132.11	133.63	128.26	147.38	155.51	152.41	161.85	151.87	162.59	152.94	140.02	147.44	168.55	160.5	181.53	154.29	151.37	156.24	143.23	162.01	149	140.43	128.45	157	143.4
10.308	2.8206	0	0	0	2.7098	7.6137	8.0121	22.126	29.211	31.586	57.698	96.696	111.09	125.35	141.94	168.33	196.36	228.5	240.84	266.51	285.81	319.01	334.61	355.87	383.17	387.37	401.73	440.55	447.03	457.67	473.15	483.79	484.49	499.06	542.35	523.09	526.61	530.97	550.77	558.51	558.99	573.81	573.8	550.24	552.16	541.08	541.74	518.89	528.6
0	0	0	12.251	0.33187	12.33	41.097	97.248	191.02	336.24	487.57	676.28	853.11	1031.6	1287	1449.4	1630.6	1847.4	2088.2	2238.3	2423	2509	2611	2804.4	2832.9	2948.8	2896.5	2932.9	2982.1	2913.7	3060.9	3007.8	3127.5	3177.8	3218.7	3200.4	3270.5	3256.3	3359.6	3365.5	3517.2	3569.2	3538.3	3536.6	3554	3579.8	3636.7	3708.9	3798.3	3941.7
0	0	0	3.349	20.76	14.614	7.7937	4.6829	0	6.6212	24.756	20.524	7.8877	14.349	26.824	19.486	64.788	64.425	37.29	53.999	52.016	68.834	72.737	75.889	85.619	63.162	82.484	86.755	92.859	69.589	65.3	47.033	55.926	56.287	81.531	82.109	49.318	63.023	42.631	65.086	66.092	77.457	57.127	48.279	65.221	56.347	91.572	110.89	135.21	120.87
0	6.8922	10.641	0	4.118	0	0	0	0	0	0	0	0	0	0	0	0	0	0	0	0	0	0	0	0	0	0	0	0	0	0	0	0	0	0	0	0	0	0	0	0	7.7637	0	0	3.5573	13.408	15.513	22.954	19.206	25.737
0	0	0	3.7876	11.679	10.744	10.349	7.1114	14.091	15.766	27.078	40.13	35.7	48.681	38.342	62.97	56.744	64.642	68.799	79.234	93.855	83.377	119.93	117.42	152.37	156.9	157.99	188.64	198.5	238.73	233.28	239.78	260.83	289.72	302.49	287.61	302.49	323.47	340.88	359.95	350.21	343.8	345.41	353.6	394.85	407.42	404.83	416.19	399.06	399.52
14.514	1.1667	5.9615	0	0	0	0	8.8017	24.719	74.741	110.76	170.9	196.46	260	293.14	358.06	387.93	453.57	496.63	556.39	560.58	586.77	655	639.71	672.71	707.39	699.05	725.79	711.25	713.51	723.53	731.2	748.38	651.2	600.27	694.82	692.64	604.18	609.32	584.39	658.34	669.49	558.5	620.05	621.13	624.58	584.88	609.79	604.73	556.72
35.808	0	19.607	7.6341	0	0	0	0	0	0	0	0	0	0	0	0	0	0	0	0	0	0	0	0	0	0	0	0	0	0	0	0	0	0	0	0	0	0	0	0	0	0	0	0	0	0	0	0	0	0
0	0	0	4.5391	4.1739	0.49267	8.0403	9.5012	7.0012	4.7446	5.3763	9.8139	3.7223	0	0	0	0	0	0	0	0	15.5	25.023	51.545	64.16	100.09	123.85	152.78	189.84	196.51	228.92	247.55	280.09	293.4	329.25	339.07	371.72	405.56	434.93	439.84	459.84	481.94	483.95	479.18	521.81	541.5	555.87	566.02	590.36	606.32
12.052	1.7475	0	0	0	0	4.6466	0	2.1056	0	0	0	0	0	0	0	0	0	8.1142	8.3436	12.548	33.451	21.299	26.553	33.565	28.865	31.341	38.537	49.997	51.273	46.995	46.115	56.928	37.828	62.164	67.747	74.437	63.97	81.494	107.9	106.44	114.88	129.81	145.98	133.6	149.16	139.59	142.63	137.37	128.79
0	0	2.6685	4.4345	6.7244	0	9.4291	0	0	7.9128	7.0855	22.692	17.619	28.32	20.219	22.946	16.861	24.85	20.039	26.603	38.319	38.397	54.413	58.891	76.555	119.75	130.53	154.92	186.46	198.68	218.51	228.09	249.32	275.57	279.86	286.85	294.03	302.74	309.03	336.34	329.59	331.45	353.93	361.11	365.29	367.02	344.77	366.25	370.41	382.16
0	2.5728	0.60711	0	0	0	15.397	9.809	24.111	19.073	37.387	26.412	20.467	0	6.2208	0	0	0	0	0	0	0	0	0	0	0	0	0	0	0	0	0	0	0	0	0	0	0	0	0	0	0	0	0	0	0	0	0	0	0
4.4678	5.0408	0	1.6521	4.1527	0	0	0	0	0	0	0	0	0	14.89	19.428	12.506	0	0	0	3.0264	2.6064	0	1.5546	4.3374	7.18	15.102	10.125	11.322	0	0	0	0	0	0	3.156	17.818	33.867	25.601	23.566	40.074	77.431	86.923	128.87	111.29	88.894	106.94	142.46	175.23	169.37
0	0	0	9.1045	8.07	0	5.2788	5.6476	13.835	9.5386	22.216	17.99	35.67	31.074	23.85	31.718	20.188	33.03	32.706	33.143	51.436	69.222	95.496	148.4	212.35	256.22	318.02	359.05	396.24	459.17	498.58	537.69	585.98	625.14	652.91	677.28	724.33	745.64	808.12	796.63	830.04	855.15	827.84	844.98	856.8	879.61	863.43	818.67	836.88	869.01
0	0	0	9.935	8.3432	0	0	2.0466	0	11.212	44.689	65.224	104.67	134.79	163.16	166.63	198.97	213.81	235.55	200.07	226.68	215.61	251.96	248.36	296.06	295.2	280.96	302.92	316.22	319.41	321.81	344.65	342.59	384.34	364.94	375.12	360.4	344.67	348.54	356.37	332.53	304.76	328.93	328.66	341.77	319.01	304.9	292.89	286.26	297.6
0	0	0	1.3881	23.051	9.3913	17.24	22.929	70.886	128.75	203.37	288.68	348.88	448.18	517.08	580.72	811.47	756.28	800	836.82	918.46	920.49	988.66	1022.9	1047.9	1084	1092.8	1058.2	1055.2	1109.8	1106	1105.8	1158.7	1162.2	1169.7	1139.4	1136.5	1176.1	1176.8	1128.5	1109.7	1112.9	1111.2	1121	1104.4	1171.1	1134.9	1152.7	1142.8	1180.5
0	0	7.044	1.2421	13.21	9.2288	5.9774	2.6379	1.2608	0	0	0	0	0	0	0	0	9.4102	0	8.1794	15.281	30.938	34.452	75.06	94.039	86.016	112.97	115.73	129.55	146.63	163.42	181.67	190.44	220.17	239.27	260.05	241.29	267.74	265.01	300.53	285.5	323.17	292.59	296.15	228.59	199.35	230.78	255.23	206.72	217.37
0	0	0	10.561	6.5158	29.419	47.234	52.418	83.85	105.98	175.13	241.87	321.1	425.56	521.66	630.79	708.32	781.31	836.32	934.67	975.55	1036.2	1083	1135.6	1151.9	1204.3	1197.5	1231.4	1252.4	1285.1	1228.7	1288.1	1292.4	1294.5	1316.4	1289	1264.7	1300.6	1302.6	1327.1	1316	1320.3	1328.7	1326.5	1313.4	1331.3	1339.1	1316.9	1327.6	1318.6
0	0	0	13.891	0	4.1715	0	0.090458	0	20.146	15.169	8.9364	21.848	29.243	33.419	41.124	42.816	39.026	38.053	57.266	68.451	80.176	86.474	89.048	66.943	79.47	60.663	62.051	80.367	77.606	92.498	81.035	113.72	127.84	117.35	138.36	154.68	172.14	185.11	194.4	195.59	233.57	216.03	226.5	233.46	256.93	287.91	283.17	283.75	298.01
11.864	0.75089	0	0	0	1.2209	0	4.4723	0	0	3.7223	4.9174	11.573	12.189	9.5698	19.208	16.281	26.189	30.256	27.413	22.605	37.269	35.736	30.992	34.044	43.082	42.701	37.049	39.736	32.03	32.503	30.192	36.085	38.888	33.006	42.88	50.923	63.399	79.219	75.397	84.741	103.99	118.36	102.79	125.37	132.6	132.13	154.9	171.7	172.61
0	0	0	0	13.87	30.005	25.578	70.407	53.353	52.953	51.443	40.228	9.5838	18.773	0	0	0	0	0	0	0	0	0	0	0	0	0	0	0	0	0	0	0	0	0	0	0	0	0	0	0	2.555	0	0	0	0	0	0	0.17978	0
0	0	0.46951	13.367	0	4.8158	38.02	54.611	84.786	143.75	225.47	307.83	385.87	434.3	555.68	595.17	581.92	630.76	691.6	780.71	863.42	870.04	875.68	799.38	792.22	765.42	776.99	785.72	850.79	714.47	726	720.4	737.33	719.85	723.1	735.22	733.76	764.35	728.02	734.22	684.14	729.99	670.72	705.13	683.9	681.57	648.21	635.82	668.66	664.32
0	0	2.7137	0.69186	0	11.984	4.7545	9.2835	23.932	36.86	66.83	91.147	116.89	125.27	173.16	183.71	199.59	206.32	217.93	210.49	253.02	279.09	295.09	298.88	319.03	294.22	305.35	275.31	247.41	257.1	220.5	249.17	234.25	226.29	285.69	307.71	268.89	315.14	297.47	337.36	324.08	271.93	285.78	323.19	303.29	316.1	312.94	343.03	344.9	295.62
0.49794	0	0	0	6.9724	0	5.91	2.6833	8.1178	7.3309	5.8906	3.498	6.8795	3.0544	0	0	0	0	0	0	0	0	11.519	9.7496	17.598	34.761	58.238	55.246	65.037	97.678	96.883	98.169	128.18	152.45	160.43	179.44	199.49	199.79	223.63	237.01	253.8	279.32	286.03	278.65	294.79	312.71	317.03	315.47	341.03	342.24
0	4.1766	7.0651	9.209	3.4869	0	0	0	0	0	0	0	0	0	0	0	0	0	0	0	0	0	0	15.98	20.248	54.035	71.903	92.365	120.33	127.78	158.95	166	182.67	207.74	225.48	212.59	237.1	245.51	241.15	258.77	256.92	294.73	290.8	286.87	312.33	310.57	315.15	302.73	305.36	299.91
0	0	2.4883	4.4269	6.0701	3.4757	11.56	10.947	24.579	35.007	76.836	119.31	155.06	217.32	237.91	315.03	341.02	429.9	471.14	527.13	590.65	607.23	644.3	693.2	669.2	710.41	745.35	764.37	742.87	784.7	796.34	812.88	794.98	807.68	791.46	697.34	737.26	733.69	710.93	743.44	716.89	731.26	708.81	707.32	731.33	716.87	727.02	733.98	741.55	729.21
0	0	0	2.8026	20.694	2.9877	38.272	73.611	121.15	137.82	180.82	226.92	265.13	295.93	312.49	310.72	356.16	388.81	421.14	446.18	448.29	464.04	494.43	509.56	474.8	533.12	517.2	530.61	484.01	516.09	534.94	522.57	516.51	548.22	571.16	576.6	608.54	646.17	643.59	679.31	735.59	727.35	806.46	802.43	840.31	831.23	828.46	858.71	885.36	922.23
0	0	2.738	20.032	35.885	57.677	46.276	74.803	80.174	58.667	101.16	124.98	63.021	94.552	71.375	72.21	55.877	48.553	41.7	52.456	58.343	45.763	55.018	151.43	216.31	218.49	206.14	223.87	234.22	202.89	177.74	170.79	160.93	158.98	132.13	150.41	114.33	160.87	157.43	145.43	139.96	126.69	113.08	120.46	123.96	122.86	109.62	115.17	122.51	108.92
0	0	0	3.3919	8.6851	5.36	10.15	0	4.296	12.387	34.489	42.278	36.578	55.952	38.355	0	0	0	0	0	0	0	0	0	0	0	0	0	0	0	0	0	0	0	0	0	0	0	0	0	0	0	0	0	0	0	0	0	0	0
0	0	1.0892	0.86096	12.252	4.0081	5.2485	1.8431	2.5425	4.0805	0.66354	14.791	3.468	4.7455	0	0	0	0	0	0	4.667	15.767	29.584	30.995	57.36	84.294	100.39	105.95	120.91	121.88	137.71	155.76	163.69	170.2	184.28	186.62	183.01	190.11	183.01	190.41	195.58	190.02	183	165.23	190.83	193.42	196.99	174.79	189.12	210.07
0	1.5555	0.2786	1.9583	0	0.065939	5.5097	5.3229	30.169	60.941	108.87	160.82	222.58	277.43	338.92	407.63	460.73	497.87	526.77	558.81	600.25	625.99	651.82	663.52	689.99	692.67	680.29	689.2	711.2	695.52	687.9	688.01	691.76	705.86	650.89	677.45	678.09	666.36	671.61	664.36	631.95	562.48	618.66	621.1	583.47	598.74	576.74	598.18	616.09	596.09
0	0	0	5.2762	9.5526	6.916	4.1813	0.3774	0	0	0	5.2075	0	2.5031	0	0	1.8772	5.9483	9.0153	17.831	26.658	6.3889	9.7635	8.9217	17.482	12.296	9.2855	6.0055	2.3227	0	0	0	0	0	0	0	0	0	0	0	0	0	0	0	0	0	0	4.9338	0	18.106
0	0	0	3.1787	0	0	11.622	4.6814	13.963	20.758	0	54.028	88.789	116.95	150.13	173.82	207.78	231.57	271.02	303.69	340.34	360.86	411.87	349.68	341.41	405.85	428.16	443.87	482.63	460.1	464.37	437.65	479.99	482.95	489.37	480.86	502.15	485.87	501.35	497.18	517.55	521.95	548.4	519.33	541.23	531.22	553.54	536.66	542.79	532.71
0	0	4.5367	6.6279	0.26103	2.2763	0	0	0	0	0	0	0	0	0	0	0	0	0	0	0	0	0	0	0	0	0	0	0	0	0	0	0	0	0	0	0	0	0	0	0	36.917	7.9555	0	0	0	0	0	0	0
0	0	0	0.82942	15.721	22.349	43.396	69.445	82.016	110.17	116.05	160.19	186.84	186.62	195.51	202.09	200.45	228.11	224.41	235.01	253.03	241.22	229.33	235.34	214.74	240.68	243.64	258.27	223.04	219.69	225.67	218.84	224.2	227.91	250.08	250.59	261.97	233.04	250.72	233.85	268.79	258.36	243.84	225.75	227.53	225.76	217.32	217.75	220.55	220.6
3.2951	0	0	0	0	0	7.083	11.15	29.562	69.108	89.654	123.29	170.98	189.61	210.38	251.33	295.83	323.35	345.97	396.76	436.48	476.01	544.93	548.81	613.73	673.69	690.45	712.79	768.55	801.8	833.49	852.05	916.11	957.29	953.67	986.72	1006	1007.7	1032.6	1055.2	1037.1	1061.9	1086.7	1070.4	1047.4	1068.3	1062.1	1082.7	1113.1	1061.6
0	0	0	4.4935	33.591	44.152	54.247	50.675	62.26	99.565	106.74	109.62	112.36	99.044	117.54	120.71	126.98	129.19	163.59	143.91	176.53	176.08	242.04	281.31	304.55	355.99	409.05	450.77	501.12	531.33	554.68	617.4	639.76	717.95	778.77	856.03	982.47	1095.2	1107.4	1213.7	1260.6	1339.9	1421.4	1490.7	1560.3	1662.4	1698	1726.8	1858.3	1912.9
0	3.4931	0	11.538	0	10.865	0	0	0	0	0	0	0	0	0	0	0	0	0	0	0	0	0	0	6.1481	19.595	34.772	45.61	68.555	25.117	31.089	19.634	37.563	47.186	4.8049	0	0	2.0928	0	0	0	3.184	10.558	59.068	72.043	62.061	64.802	43.481	49.079	40.106
0	0	0	14.679	15.231	0	2.7572	3.2424	13.816	5.8162	2.2384	10.199	23.059	28.414	42.292	64.83	85.986	92.772	127.16	147.82	163	201.14	214.85	230.96	260.88	279.74	286.72	275.46	261.67	268.22	282.26	305.03	347.61	383.29	429.6	509.46	577.17	667.14	727.86	837.16	916.37	1016.7	1099.3	1210.8	1277.2	1310.6	1408.2	1486.9	1543.7	1643
0.095716	22.718	0	5.6851	0.00054789	0	0	0	0	8.0753	35.444	45.557	50.785	102.62	103.13	119.52	124.29	129.55	129.57	145.75	165.8	174.42	193.84	209.58	194.14	202.63	224.35	214.04	204.99	228.17	195.71	126.46	166.11	188.17	190.87	176.71	174.56	173.82	183.88	177.45	187.23	134.12	167.49	148.27	167.25	164.28	181.44	182.53	160.33	169.15
12.602	4.6786	11.191	0	0	0	0	8.5998	36.95	112.62	214.39	339.36	481.92	609.2	729	899.01	1056.2	1134.7	1195.8	1267.5	1341.4	1380.1	1405.2	1467.4	1554.6	1595.4	1621	1621.7	1669.4	1590.9	1645.7	1643	1661.7	1639.7	1625.4	1627.8	1608.9	1660.2	1640.3	1589.1	1612.7	1573.9	1529.8	1575.8	1563.5	1526.4	1540.5	1491.9	1542.2	1549.1
8.4258	0	0	9.6046	0.29441	0	0	0	0	0	0.91146	0	0	0	0	0	0	0	0	0	0	0	0	0	0	0	0	0	0	0	0	0	0	0	0	0	0	0	0	0	0	0	0	0	0	0	0	0	0	0
0	0	0	3.2571	5.7007	0.19644	9.8022	24.438	52.271	99.254	147.51	213.91	291.9	386.78	463.76	496.07	540.72	592.23	658.8	746.52	786.29	816.38	819.7	862.26	888.89	900.74	925.48	997.43	1006.8	951.76	1003.9	1002.7	993.36	1004.8	1027.2	1039.2	1009.4	1046.5	1012	1038	1054.2	1033.6	1027.3	989.04	949.95	942.82	1040.4	1025.1	1013.5	1047.8
0	0	0	0	0	21.9	34.545	37.717	71.228	80.486	83.677	102.06	129.42	165.89	194.2	243.02	281.03	277.18	314.09	557.28	602.46	442.88	454.11	527.41	582.79	652.23	699.02	727.45	759.65	823.03	862.88	915.36	960.5	1065.5	1081.2	1130.3	1175.2	1170	1222.3	1284.4	1264.5	1265.4	1296.9	1312.8	1295.7	1291.3	1327.1	1330.3	1311	1326.6
0	2.3307	0	5.1014	3.8003	19.605	17.977	22.449	21.975	36.06	53.66	68.95	81.883	98.068	101.06	138.21	161.56	167.26	176.28	180.89	195.94	208.43	217.39	245.11	250.82	260.28	270.22	295.08	302.27	319.49	350.95	394.67	471.18	499.66	554.52	626.13	683.57	719.66	754.9	851.98	861.22	910.65	941.07	992.84	1044.7	1066.9	1112.3	1123.8	1175	1195.1
1.7791	0.45405	2.7843	0	0	0	7.8604	36.29	66.908	120.91	171.83	194.19	248.78	289.41	314.38	372.56	351.17	435.38	465.11	476.32	485.5	508.73	502.04	476.28	471.99	339.98	336.16	468.08	481.44	490.2	475.26	476.92	461.43	479.57	491.23	467.1	487.85	479.1	492.21	474.25	458.75	444.8	439.56	452.09	441.98	421.81	437.43	415.11	428.81	409.76
7.9904	1.7277	0	3.8935	0	0	9.8449	15.131	37.339	66.753	139.45	166.44	223.74	302.58	356.1	435.07	493.11	570.37	622.77	696.82	768.15	813.15	815.97	846.7	1186.4	946.54	972.8	990.97	1041.9	1040.5	1038.6	1040.3	1002.5	1099.2	1018.1	1019.5	1059.5	1040.2	1046.8	1062.4	1045.6	1060.2	1008.5	1004.8	1002.9	997.78	1002.8	1004.7	1008.4	993.97
0	0	3.9222	14.665	0	4.4716	0	1.1927	0	0	0	0	0	0	0	0	0	0	0	0	0	0	0	0	0	0	0	0	0	0	0	0	0	0	0	0	0	0	0	0	0	0	0	0	0	0	0	0	0	0
0.33509	0	0	0	0.42912	5.1193	6.1843	7.4225	9.6704	3.5753	6.7878	0.61454	6.9112	3.2858	20.628	9.6199	28.208	25.777	22.138	14.857	14.166	16.819	33.674	46.33	46.107	64.849	84.21	103.86	93.682	108.9	111.7	142.41	157.24	196.17	220.86	238.33	224.11	243.16	238.36	250.53	281.02	311.02	300.53	303.85	320.58	322.53	298.3	292.1	300.48	288.92
0	0	0	1.2416	10.25	5.7505	9.9617	20.369	25.97	21.7	23.19	41.305	66.291	85.316	90.996	100.9	118.85	125.52	166.87	162.01	223.3	297.53	372.3	499.92	666.26	789.54	935.69	1092.1	1226.6	1413.5	1497.6	1637.9	1752.2	1858.7	1920.5	1901.4	2007	2087.8	2169	2200.3	2262.2	2245.6	2340.6	2266.5	2528.1	2567	2628.2	2591.9	2569.8	2691.4
0	0	0	0	0	5.0366	62.394	115.46	221.96	357.81	504.03	679.78	804.97	1016.4	1159	1287.3	1491.9	1582.3	1731.1	1793.1	1820.5	1899.7	1928.8	1925	1900	1911.9	1876.1	1951.7	1928	1925.2	1875.6	1839.1	1881.2	1956.6	1867.9	1986.5	1966.1	2061.5	2043	2111	2092	2078.4	1860	2071.3	2143.9	2181.3	2174.9	2220.6	2222.2	2278.1
1.6786	0.92516	0	1.3499	0	0	0.13635	0.63751	0	0	0	0	0	0	0	0	0	0	0	0	0	14.613	36.277	68.85	91.57	119.49	154.44	176.54	199.03	232.17	242.17	303.76	306.65	330.36	384.07	402.06	474.54	492.31	555.23	624.84	689.34	703.92	727.34	788.5	802.22	825.9	910.31	909.42	919.46	951.15
0	0	0	8.5964	15.067	5.1744	6.4206	12.898	27.586	57.645	87.762	125.13	180.41	238.73	289.41	320.28	335.06	393.25	408.67	466.4	484.54	512.11	545.38	583.02	583.71	646.48	640.59	676.68	611.91	597.65	562.4	683.34	746.44	770.01	789.23	801.64	823.51	805.35	794.19	853.59	810.61	847.62	841.74	820	799.44	833.51	828.78	859.85	836	854.64
7.2908	6.2411	0	0.72432	0	0	0	0	0	0	0	0	0	0	0	0	0	0	0	0	0	4.3211	11.033	10.836	16.234	13.504	14.945	17.191	13.636	7.5443	2.3194	3.1783	1.0909	6.2913	11.704	8.528	18.354	18.604	29.625	42.129	37.893	43.759	53.172	67.915	58.115	82.223	63.091	95.226	68.684	79.858
4.8215	0	0	1.743	0	2.9512	0	0	0	0	0	0	0	0	0	0	0	0	0	0	0	0	0	0	0	0	0	0	0	0	0	0	0	0	0	0	0	0	11.589	45.818	83.552	146.29	190.91	259.71	333.19	397.15	456.9	522.08	578.02	643.42
0	0	0	5.2369	0	1.8799	5.2486	14.061	21.372	42.656	57.891	49.237	64.568	72.311	90.443	104.64	117.29	129.61	136.15	179.62	186.22	203.77	221.92	215.21	219.49	231.19	235.92	225.53	235.95	244.21	237.73	207.74	225.82	245.08	246.38	238.05	244.05	249.59	256.73	260.37	268.14	285.4	275.96	267.05	257.65	268.14	272.93	302.12	272.44	299.78
0	0	0	3.6065	3.3877	17.931	0	0	0.33676	9.9789	17.394	23.064	34.489	40.867	58.036	74.49	75.866	93.466	109.51	121.58	160.15	188.24	207.92	283.91	332.42	388.76	505.94	544.23	586.74	699.95	731.87	840.27	925.67	977.68	1040.8	1104.7	1178.2	1240.2	1303.5	1402.2	1416.9	1440.8	1502.3	1567.6	1579.3	1572.5	1620.4	1569.2	1588.2	1531.7
4.3518	0	1.3942	2.5827	0	6.4664	0	17.658	0.26997	14.728	13.422	14.956	0	2.3577	0	0	0.94876	12.317	1.1582	0	0	0	0	0	0	0	0	0	0	0	0	0	0	0	0	0	0	0	0	0	0	0	0	0	0	0	0	0	0	0
0	0	0	20.72	11.328	17.99	20.193	21.412	0	30.287	23.443	33.51	44.696	58.328	68.739	79.865	83.276	106.92	111.33	107.88	104.46	123.05	127.37	141.57	143.81	115.94	114.28	157.33	172.08	152.58	155.5	192.25	257.72	282.96	280.59	285.68	289.91	288.74	283.52	280.28	291.47	297.06	328.56	312.25	334.32	334.07	334.02	336.36	336.4	339.88
1.7683	1.3629	0	1.9991	0	1.3737	5.2935	0	2.4825	3.4712	9.3371	12.107	15.8	22.898	0	0	0	0	0	0	0	0	0	0	0	0	0	12.184	3.0318	6.8571	22.785	53.913	50.976	59.17	66.38	82.095	76.568	107.2	106.91	108.88	117.17	116.99	112.8	129.15	131.24	129.98	145.71	168.11	162.61	173.16
0	0	0	0	0	0.0019048	25.52	77.623	148.86	260.28	346.41	444.11	575.61	651.51	797.55	896.27	996.72	1063.3	1114.6	1201.2	1239.3	1288.6	1343.6	1339	1381.7	1437.7	1472.2	1475.9	1463.4	1444.5	1486.4	1519.6	1538	1505.8	1525.8	1509.9	1524	1580.3	1594.5	1573.2	1559.6	1593.5	1605.9	1597.3	1593	1594.7	1565.9	1586.6	1581.7	1591
0	4.7794	0	3.5152	0	0	3.1404	0	0	0	0	0	0	0	0	0	0	0	0	0	4.2731	30.911	60.196	106.41	167.19	197.64	231.01	277.16	330.95	345.12	370.77	412	414.55	457.14	451.25	463.14	475.38	452.46	481.49	487.66	492.39	513.44	512.74	505.03	525.31	511.9	517.12	516.98	520.46	521.07
0	2.5094	0	0	0	0.17654	12.206	5.4582	0	10.312	11.03	7.7269	16.707	12.86	10.723	15.14	43.517	31.249	36.366	31.925	29.771	45.165	33.131	50.147	39.235	116.11	40.966	57.861	101.01	62.28	57.101	53.612	57.598	48.695	39.283	45.936	41.73	35.189	51.994	44.741	32.637	39.752	39.976	38.63	49.403	63.252	62.801	68	63.867	63.136
0	0	0	0	2.18	0.23904	31.181	54.959	64.292	86.648	107.65	113.88	135.64	146.02	153.32	199.08	201.25	207.36	196.75	228.32	218.65	255.33	273.6	323.09	323.08	336.28	394.31	421.79	446.1	480.77	535.63	551	591.22	626.94	572.86	650.68	635.06	697.97	695.54	736.93	716.67	771.94	772.74	750.31	743.91	799.83	778.38	826.72	825.43	818.55
0	3.4499	0.45202	0	0	4.0375	3.5795	5.3322	0.57904	0	0	0	0	1.1669	16.448	0	0	13.879	0	0	0	0	0	0	8.2273	6.9971	3.5331	11.775	0	11.051	0	14.497	1.0449	30.624	23.101	31.276	34.052	51.392	49.754	60.106	57.908	62.3	59.157	56.019	73.13	90.399	130.28	126.58	130.35	121.21
9.9797	8.0173	0	1.1445	0	0	17.143	19.179	75.617	126.74	180.65	269.94	286.89	374.11	444.35	498.71	579.98	611.98	721.92	768.22	844.86	1040.1	1029.2	1037	1082.8	1192.9	1257.3	1232.1	1383.9	1255	1512.1	1644.7	1422.9	1445.4	1492.3	1541.7	1495.6	1509.1	1417	1456.8	1531.4	1533.4	1504.1	1564.2	1557.8	1576	1609.4	1578.7	1566.5	1532.2
0	0	0	0	2.967	13.976	12.699	0	0	0	0	0	2.382	16.463	30.247	37.784	41.639	90.017	243	242.47	291.43	327.14	343.71	381.2	401.61	452.24	474.54	512.06	462.2	525.08	552.56	571.6	610.58	656.21	662.89	715.85	681.86	743.03	758.88	768.4	795.41	833.71	821.38	806.76	840.82	823.3	824.79	868.33	876.23	846.56
15.74	8.9583	0	0	0	0	0	2.5888	8.6754	16.204	16.168	37.372	57.532	69.521	76.163	106.63	104.28	114.92	117.25	129.96	133.74	155.03	153.49	153.18	147.54	145.91	138.51	135.42	184.55	132.83	129.15	131.96	127.05	128.51	130.15	131.19	125.21	147.96	160.1	154.91	174.44	166.68	161.57	146.26	152.45	173.87	173.66	190.75	202.11	186.32
0	0	0	6.2207	0	13.279	5.0367	0	0	0	6.5151	0	0	0	0	0	0	0	0	0	0	0	0	0	0	0	0	0	0	0	0	0	0	0	0	0	3.1634	14.003	0	12.056	2.915	15.579	9.2164	12.834	20.773	25.452	22.294	28.89	35.977	36.508
11.731	0.32199	0	0	0	0	5.1548	0	0	0	0	0	0	0	0	0	0	0	0	0	0	0.72077	32.487	59.995	85.843	109.51	150.88	195.53	207.69	224.57	253.17	271.91	286.19	299.68	330.34	303.27	320.99	322.24	324.24	328.46	335.39	314.95	327.54	319.33	274.34	300.91	280.78	275.86	250.19	288.93
0	0	0	0	0	14.306	21.441	44.167	81.062	172.34	273.96	389.7	511.86	605.85	713.16	821.86	921.02	1041.1	1173.3	1282.5	1390.5	1467.6	1554.8	1704.8	1791.8	1890.9	1846.3	2050.6	2167.4	2284.4	2314.2	2388.6	2508.1	2620.7	2656.7	2726.4	2797.8	2826.6	2828.1	2928.2	2904.4	2890	2949.5	2999.5	3016	3074.7	3000.5	2972.5	3008.2	2984.3
0	0	0	5.686	8.8933	20.666	7.0215	0	7.6747	9.3057	24.12	30.709	56	76.208	79.276	109.9	167.07	140.94	145.49	145.35	177.39	207.77	215	235.21	227.6	244.05	256.34	263.7	275.77	248.32	266.71	251.15	208.01	209.33	220.12	224.26	193.59	222.45	205.92	245.15	259.27	263.84	241.78	259.79	243.63	253.96	284.49	320.2	338.75	326.52
2.7887	0	0	0	5.9335	2.6508	4.253	12.253	0	14.412	19.98	34.993	45.178	64.492	57.404	71.581	91.995	88.754	142.75	182.39	268.84	358.89	514.76	711.96	861.86	1025.8	1236.4	1420.1	1534	1659.5	1764.3	2015.9	2157.6	2384.5	2449.5	2580.4	2634.9	2796.9	2915.6	2874.6	2934	2954.9	3015.2	3030.6	3126	3140.4	3019.4	3011.9	3062.7	3128.8
1.919	0	0	12.016	0	0	0	0	5.3832	34.674	54.316	15.963	79.68	84.282	107.23	116.33	123.85	127.04	134.09	153.55	161.94	157.08	172.28	176.89	177.3	192.67	187.39	188.24	181.38	167.23	184.66	173.98	178.12	166.95	167.81	161.81	153.59	156.48	137.06	139.28	164.81	165.62	132.15	143.55	136.45	163.19	154.79	177.57	178.25	157.99
0	9.5358	1.435	4.1066	0	0	0	0	0	0	0	0	0	0	24.241	92.987	180.9	259.85	387.53	534.49	732.97	981.7	1207.5	1500	1780.6	2070.3	2410	2677	2937.1	3241.1	3577	3743.2	4048.4	4243	4501.9	4641.9	4644	4820.7	4988.2	5176.8	5388.9	5311.9	5372.7	5502.8	5574.1	5572.9	5590.6	5690.8	5849.5	5767.1
0	0.84147	0	0	0	23.867	36.63	26.743	44.388	49.274	52.979	79.273	116.37	149.15	142.49	163.36	182.07	195.23	244.71	280.19	303.47	291.3	310.36	340.58	358.47	375.38	398.52	422.63	398.81	388.82	402.58	409.67	427.98	412.22	423.18	427.18	408.39	403.88	418.73	416.21	414.38	395.83	381.3	399.52	394.8	378.31	373.45	389.71	385.81	377.17
25.693	33.957	32.629	22.932	0	0	0	0	0	20.792	61.244	123.64	214.11	289.59	354.46	465.63	448.56	592.83	649.01	732.24	763.7	768.3	808.85	875.76	904.73	891.66	954.73	955.04	1023.5	995.91	1040.5	1026.9	1049	1036.7	1042	1052.9	1092.8	1029.2	1029.8	1070	1050.9	1050.8	1051	1078.5	1123	1130.1	1167.4	1180.1	1103.7	1139
5.6418	17.036	0	1.9234	0	4.989	0	0	0	33.383	19.351	46.046	113.06	158.61	202.12	220.98	251.58	279.23	352.78	381.01	413.57	427.81	525.56	509.92	544.32	572.66	599.95	588.87	638.14	626.39	621.9	621.17	643.49	698.63	710.76	722.18	755.02	817.13	809.51	881.76	874.5	882.5	883.85	923.54	934.86	973.77	957.68	983.19	1021	1037.2
9.6956	0	0	0	0	0	30.334	65.879	124.46	189.81	281.39	387.23	501.9	592.85	682.36	809.99	887.46	980.76	1047.5	1070.5	1153	1200.8	1201.7	1231	1323.4	1362.8	1370	1382.3	1371.5	1384.8	1373.1	1381.7	1391.6	1396.7	1443.3	1555.8	1594.2	1677.5	1752.9	1727.5	1876.7	1599.6	1697.2	2022.4	2038.8	2044.2	2069.3	2196.7	2236.7	2218.3
0	0	0	0	3.4392	18.832	33.343	38.924	42.405	50.324	53.949	38.097	35.693	41.642	49.02	44.217	39.113	49.799	38.103	58.827	62.773	51.532	64.1	58.949	56.789	53.55	49.097	23.979	22.712	14.592	26.504	15.595	25.285	28.655	13.469	2.6148	0	0	0	0	0	9.4021	0	0	0	3.6427	0	12.794	13.172	19.493
0	8.1024	7.2836	6.1579	0	5.4208	0	0	0	0	0	19.644	36.194	62.433	82.278	104.24	132.51	159	179.83	201.81	213.66	188.9	218.4	229.65	201.88	212.36	205.17	214.74	206.08	231.16	224.04	207.4	210.11	242.21	258.19	234.85	268.44	269.28	273.81	276.61	310.97	285.82	284.74	291.26	280.83	290.14	298.44	308.51	305.61	289.76
0	0	0	7.6098	14.234	0	8.2934	14.636	25.663	21.983	19.248	18.876	50.587	0	0	0	0	0	0	0	0	0	0	0	0	0	0	0	0	0	0	0	0	0	0	0	0	0	0	0	0	0	0	0	0	0	0	0	0	0
2.4225	7.2884	0	9.0039	0	0	15.423	0	2.7169	4.5196	9.0399	4.9989	6.0697	0	2.2439	1.6665	0	0	0	0	0	0	0	4.8508	8.0298	11.86	20.471	35.835	37.823	44.481	48.01	60.758	70.094	75.446	90.941	74.11	76.267	82.694	98.237	94.634	88.605	96.592	81.569	106.32	95.718	99.895	95.057	84.157	89.324	94.224
0	4.0573	4.5644	9.8418	0	5.1126	0	3.2764	0	0	0	0	0	0	10.865	24.949	22.527	27.515	33.028	54.192	42.199	36.869	70.052	88.567	134.57	166.15	230.99	245.82	255.07	287.8	261	302.09	386.51	466.39	524.86	595.64	699.17	772.44	854.31	877.47	957.73	1009.8	1161	1164.8	1265.1	1308.4	1368.7	1403.6	1367.6	1415.2
2.8138	0.12259	0.30937	1.8126	0	0	4.265	4.0521	7.8264	4.5113	12.775	14.845	41.755	43.219	65.919	87.28	87.375	108.88	126.29	150.81	175.64	180.64	195.57	195.69	226.2	224.41	228.09	222.98	222.88	232.71	247.26	238.5	247.33	235.83	236.41	248.83	221.56	240.2	229.74	238.82	227.92	219.41	225.48	211.16	223.97	214.12	226.34	203.73	216.62	215.7
9.3422	4.177	1.6395	0	0	0	2.6573	0	0	0	0	0	3.6153	6.2257	0	0	0	2.573	11.693	10.386	5.036	13.055	14.812	18.796	15.582	11.703	10.555	26.773	32.266	38.15	36.041	32.56	39.64	20.549	6.9767	30.787	31.644	22.386	44.182	34.381	39.022	55.982	60.411	76.593	77.611	64.227	6.7245	3.8367	0	8.4562
0	6.8042	5.0012	0	1.1646	0	0	7.2913	16.003	60.211	91.392	127.53	167.45	217.46	260.09	309.5	360.35	362.86	390.96	408.14	446.57	485.99	489.11	484.1	514.29	527.88	400.29	537.24	610.68	536.45	540.88	539.76	558.32	542.32	553.2	519.61	528.98	519.92	499.3	501.37	493.31	496.51	484.61	455.57	458.03	465.47	433.57	449.05	465.2	454.66
0	0	0	19.298	0	14.353	46.162	126.59	177.25	210.64	256.59	308.26	353.93	410.17	468.53	522.5	517.85	574.37	603.57	723.04	750.44	806.25	801.75	840.73	884.28	936.72	899.83	926.84	881.76	671.69	740.7	485.48	697.58	691.66	689.5	666.45	649.71	657.17	632.57	624.08	627.35	636.58	671.14	700.6	689.78	705.02	689.67	695.46	693.6	692.12
5.004	12.65	0	0	0	0	0.082426	5.2883	3.4871	29.319	66.132	87.475	118.11	158.13	178.33	204.74	224.11	222.48	244.65	265.59	272.07	307.23	317.17	329.14	338.42	351.51	341.34	363.92	342.56	337.87	344.89	338.09	331.57	355.02	354.25	356.7	358.15	365.6	350.97	348.98	345.95	344.42	343.8	358.44	351.41	348.7	348.86	361.69	346.36	344.32
0.023129	0	0	0	5.9359	1.1858	5.6492	15.508	25.142	44.805	51.558	73.999	96.097	106.11	106.43	125.54	147.25	155.7	183.91	215.26	223.62	233.53	243.04	253.83	254.85	240.07	245.29	262	256.54	269.62	259.98	280.74	283.98	293.56	303.95	290.06	297.7	284.77	276.89	273.17	292.09	290.73	317.85	287.49	289.52	299.04	275.14	298.29	311.34	316.74
8.2949	0	0	0	1.3312	0.83545	0.77084	0	0	0	0	0	0	0	0	0	0	0	0	0	0	0	0	0	0	0	0	0	0	0	0	0	0	0	0	0	0	0	0	0	0	0	0	0	0	0	0	0	0	0
5.8864	0	0	2.6194	2.4186	0	0	0.52015	0	0	0	8.2213	25.102	24.087	35.942	79.541	89.589	111.93	121.4	145.45	152.77	159.28	174.04	190.19	191.74	196.12	219.88	204.19	202.36	208.69	210.17	208.04	209.53	222.19	222.62	236.69	247.23	262.9	275.24	305.09	285.1	296.34	320.23	317.06	307.72	341.14	334.9	342.74	344.87	327.81
0	3.253	3.5933	4.3349	9.026	0	0	0	8.0782	0	5.6142	4.2045	20.553	21.977	17.438	14.109	19.973	28.504	39.189	50.003	76.057	90.687	107.01	144.28	154.73	175.35	214.03	232.68	278.18	304.39	342.36	380.62	404.7	416.12	414.02	462.99	480.23	500.77	500.15	533.42	546.63	565.5	561.08	606.94	620.37	616.57	629.89	609.31	592.52	626.41
6.6257	0	0	0.98558	0	2.2236	2.0758	0	5.4057	25.122	46.061	76.176	111.51	146.02	186.85	224.44	261.26	304.3	350.79	384.91	425.54	478.73	498.93	530.52	576.1	590.46	601.93	610.99	594.49	645.87	642	632.61	595.77	616.07	642.7	651.27	647.59	640.81	623.6	631.31	638.4	621.38	611.84	621.8	604.07	590.38	577.61	579.84	576.73	579.36
0	0	0	0	7.9259	16.82	44.503	60.429	89.733	110.15	156.92	203.25	267.02	331.86	369.53	409.05	466.33	502.32	561.19	575.26	644.59	668.6	688.27	743.39	793.11	845.82	875.56	937.66	903.21	976.14	979.27	1023.9	1035.5	1036.7	1055.8	1083.2	1103.8	1108.9	1104.7	1114.1	1117	1099.9	1106	1088.9	1111.7	1123.2	1103.3	1099.4	1090.2	1110.2
0	0	0	8.4569	4.7855	2.4901	3.2258	5.8514	0	7.7059	0	8.828	31.472	49.262	67.374	80.264	89.785	132.64	95.325	121.65	165.05	206.62	294.78	367.62	435.39	487.12	595.56	648.69	698.95	747.33	801.21	832.54	879.05	928.6	975.81	1028.1	1026.6	1094.1	1062.6	1131.2	1166.9	1171.6	1168.8	1162	1175.3	1175.9	1206.7	1262.6	1243.7	1256.2
0	0	0	0	1.2952	13.782	8.1141	6.2862	0.76901	6.9409	27.9	33.228	25.782	25.596	15.399	27.03	21.525	11.892	13.286	2.8674	7.1182	0	0	0	0	0	0	0	4.5715	0	2.7512	0	0	0	6.0386	0	11.751	2.7228	30.2	33.681	35.747	23.325	29.986	40.669	55.1	54.613	36.667	52.364	31.85	42.32
0	0	8.023	10.724	0	0.43921	8.1701	26.955	64.63	117.86	191.26	267.33	336.49	417.8	509.14	577.31	626.57	727.69	795.05	894.73	926.66	1013.8	1091	1077.6	1180.6	1257.7	1313	1442.9	1414.4	1449.3	1476	1421.3	1574.3	1571.8	1626.6	1689.9	1638.5	1661.9	1713.5	1682.6	1743.6	1787	1746.8	1769.5	1796	1822.3	1801.1	1769.2	1746.5	1725.3
17.955	0	0	0.83545	0	0	0	13.302	24.558	42.2	76.122	115.8	144.63	196.81	246.95	310.6	362.24	407.7	472.19	506.05	523.11	588.47	629.78	671.98	702.95	757.61	792.95	785.42	796.58	839.33	848.5	860.46	888.77	890.35	889.75	904.84	882.98	905.99	892.32	855.51	852.5	842.77	868.18	885.49	853.28	864.19	878.34	893.42	882.34	859.95
16.174	10.28	0	0	0	0	6.4201	17.586	42.914	92.027	131.49	171.53	239.73	301.24	373.26	419.87	470	528.3	454.55	492.28	635.59	634.36	636.64	647.64	703.73	719.75	729.25	701.53	654.58	640.61	631.7	675.7	634.72	654.26	672.14	638.47	630.53	640.05	666.42	697.02	634.42	599.29	613.31	587.04	635.72	617.01	610.71	608.9	544.87	595.27
0	0	0	7.9457	6.2388	7.1093	13.527	5.1356	0	0	0	0	0	57.309	118.53	163.08	234.46	267.06	303.83	352.29	411.64	448.69	521.06	524.16	565.89	564.78	616.84	661.88	666.45	662.34	639.33	627.51	645.53	600.73	637.94	656.49	680.51	675.26	712.43	755.2	750.72	838.12	807.58	846.88	866.63	843.63	888.82	929.72	973.52	926.5
0.24087	0	0	1.9958	5.8718	2.8438	0	0	2.4983	0	0	0	0	0	0	0	0	0	0	0	0	0	0	7.6176	24.176	19.394	36.786	39.007	40.358	51.907	45.191	61.813	77.984	109.7	136.91	159.52	175.94	233.95	242.84	292.77	333.07	379.6	397.2	443.61	491.71	522.13	558.32	602.43	652.53	636.47
0	0	0	4.2711	15.576	6.8902	32.371	66.66	129.84	218.69	305.3	431.11	528.36	655.76	770.07	876.29	978.8	1038.3	1144.4	1214.9	1289.6	1351.7	1397.4	1383.3	1477.6	1481.5	1457.6	1557.7	1538.8	1518	1521	1572.1	1568.1	1560.6	1639.1	1624.3	1589.1	1666.4	1657.5	1708.6	1693.4	1693	1687.7	1700.5	1686.4	1692	1729.3	1768.9	1756.2	1738.6
0	3.051	0	0	0	1.8558	12.303	2.9085	16.298	57.646	85.889	138.22	171.02	204.76	245.45	292.81	312.47	361.65	381.98	392.09	451.38	451.77	479.71	507.13	529.54	536.81	539.42	537.12	576.01	557.02	562.33	573.34	567.81	564.3	606.36	613.9	626.85	644.45	637.6	660.82	636.61	611.84	635.76	646.86	665.35	636.94	565.21	590.18	585.49	605.01
5.9813	9.3247	0	0	0	0	0	0.079798	0	0	0	0	6.3382	13.599	25.02	10.727	21.539	3.6093	17.143	20.022	22.033	26.44	34.981	49.873	45.236	29.925	32.678	42.018	32.246	50.019	37.608	47.061	58.687	93.716	121.07	166.02	190.93	244.7	309.39	372.41	391.24	457.91	513.31	578.17	633.16	703.13	748.32	805.83	840.58	937.07
0	0	0	0.16577	1.7809	11.689	15.023	7.9899	9.9514	17.006	15.186	15.863	16.077	8.382	9.5479	7.4091	8.7294	0	9.494	8.7184	21.176	6.2183	27.974	27.983	18.781	29.788	19.781	18.371	33.266	23.222	27.297	12.409	28.241	36.564	30.128	18.35	16.717	30.227	14.529	16.284	3.699	0	1.0558	0	0	0	0	0	0	0
3.3927	4.588	0	0	4.2002	0	5.9914	7.5999	19.045	20.172	27.429	32.904	51.278	71.694	68.504	68.574	87.342	97.789	110.58	131.96	160.78	203.47	238.78	279.85	355.46	426.24	513.15	567.78	651.52	709.47	788.82	828.52	901.86	942.58	1009.8	1103.7	1211.9	1274.1	1330.2	1371.1	1501.5	1516.8	1598.8	1714.3	1726.2	1790.1	1767.2	1846.2	1910.9	1987.7
0	0	0	0	3.2784	17.472	31.942	30.879	29.552	17.556	22.357	15.489	15.687	15.479	18.209	8.3785	0	0	0	0	4.8632	0	0	0	0	0	0	0	0	0	0	0	0	0	0	0	0	0	0	3.3029	0	6.391	4.1658	8.8977	14.782	29.26	69.479	76.944	87.804	122.76
12.099	8.9962	0	0	0	1.0146	0	0	0	0	0	0	0.33716	0	0	0	0	0	0	0	0	0	0	0	0	0	0	0	0	0	0	0	1.8693	46.772	43.733	89.669	143.9	181.34	216.47	277.45	316.95	330.65	386	433.37	479.74	513.29	524.71	578.99	636.48	632.11
4.264	1.8664	0	12.069	0	0	2.6408	0	2.3396	0	0	0	0	0.86141	9.9978	6.8165	0	0	0	10.738	5.6318	37.738	69.457	100.06	131.92	155.75	205.85	197.53	227.65	258.21	274.34	306.6	290.9	331.08	363.3	404.72	425.09	376.24	379.33	441.87	460.1	410.27	380.47	380.34	406.51	415.73	468.45	479.43	458.95	466.03
0	0	0	5.5977	0	19.991	15.082	30.807	44.465	70.68	88.747	114.43	138.03	158.2	172.7	196.47	227.45	254.6	285.42	305.81	323.63	326.77	360.55	400.97	389.31	433.5	402.89	410.85	417.98	423.35	441.04	432.62	473	469.57	475.46	464.28	477.76	507.74	546.48	533.6	537.3	528.47	532.13	507.45	540.32	524.95	530.11	525.4	520.34	537.37
0	0	1.0996	7.408	2.0925	0.73434	0	0	0	0	8.6751	30.954	35.045	66.434	53.193	106.6	126.28	157.66	182.42	215.69	288.52	324.16	413.41	473.62	553.3	667.51	753.08	845.23	1021.7	1022	1100.8	1202	1271.8	1385.1	1423.7	1511	1528.6	1604	1697.9	1672.5	1686.3	1719.3	1719.7	1815.9	1960.6	1923.3	1948.9	2036	1960.3	1960.7
0	0	0.49805	4.8277	18.293	6.2155	1.6128	11.258	0	6.7168	5.1084	17.282	13.395	18.798	0.58704	11.253	2.4499	13.572	6.3195	7.3571	16.51	0	0	0	0	7.3072	0	0	0	0	0	0	0	0	0	0	0	0	0	0	0	0	0	0	0	0	0	0	0	0
12.134	0	6.3754	0	0	0	0	0	0	0	0	0	0	0	0	0	0	0	0	0	0	0	0	0	0	0	0	0	0	0	0	0	0	0	0	0	0	0	0	0	0	0	0	0	0	0	0	0	0	0
0	0	5.0166	44.181	39.451	7.4264	0	3.2147	0	7.3907	4.8581	9.616	0	0	14.341	18.939	17.384	0	0	6.649	16.281	26.055	59.355	106.87	107.5	185.36	202.66	237.74	286.29	299.89	324	341.95	404.01	402.74	435.94	476.12	443.28	478.79	478.54	497.99	487.66	536.12	487.6	473.87	482.7	491.6	515.18	500.96	504.83	484.55
0	2.9118	0	6.6264	8.8764	2.1507	3.2758	2.5518	0.65143	1.499	0	0	0	0	0	0	0	0	0	0	0	0	0	0	0	0	0	0	0	0	0	0	0	0	0	0	0	0	0	0	0	0	0	0	0	0	0	0	0	0
35.835	16.42	9.8215	0	0	0	0	0	0	0	0	0	0	0	0	0	0	0	0	0	0	0	0	0	0	0	0	0	0	0	0	0	0	0	0	0	0	0	0	0	0	0	0	0	0	0	0	0	0	0
0	0	0	18.359	0	8.0315	27.451	68.037	134.24	189.83	305.12	386.68	447.62	670.2	689.94	828.25	856.05	950.18	1023.9	1141.4	1239.5	1336.7	1424.3	1486.1	1400.6	1458.8	1398.5	1450.2	1466.1	1494	1478.3	1512.9	1484.8	1476.6	1533.3	1499.2	1525.4	1505.7	1484.8	1450.4	1410.6	1498.2	1462.6	1444.2	1416.5	1399.7	1373	1388.1	1406.6	1395.5
20.499	0.44492	6.5801	2.2447	0	0	0	0	0	0	0	0	0	0	0	0	0	0	0	0	0	0	0	0	0	0	0	0	0	0	0	0	0	0	0	0	0	0	0	0	0	0	0	0	0	0	0	0	0	0
25.44	11.073	0	0	0	0	0	0	0	0	0	0	0	0	0	0	0	0	0	0	0	0	0	0	0	0	0	0	0	0	0	0	0	0	0	0	0	0	4.117	0	0	0	0	0	8.2019	3.963	1.6493	9.2494	0	2.9937
4.0219	11.882	6.3285	0	0	0	0	0	0	0	0	0	0	0	0	0	0	0	0	0	0	0	0	0	0	0	0	0	0	0	0	14.704	17.264	25.204	31.675	36.71	39.237	52.529	61.875	79.39	76.713	92.451	88.293	94.896	91.412	101.62	105.93	110.35	115.22	113.88
20.71	4.2725	0.21653	0	0	0	0	0	0	0	0	5.7805	0	0	0	0	0	0	0	0	0	0	0	0.78802	0	0	0.71204	0	8.4953	0	0	0	4.9424	0	26.361	1.1266	48.784	56.589	81.072	70.094	90.012	79.301	70.105	56.817	60.654	55.867	39.963	0	0	0
0	0	0	0	5.2838	12.482	18.534	24.423	31.352	27.604	27.528	39.933	36.633	31.306	20.222	7.958	16.741	31.176	71.611	97.323	158.13	244.45	331.13	412.95	500.68	605.28	692.23	771.4	845.67	891.96	987.05	1031.8	1129.6	1156.6	1197.4	1285.1	1288	1357.7	1377	1418.4	1440.1	1476.9	1445.5	1534.1	1476.9	1515.3	1500.4	1541.5	1585.5	1553.6
0	0	0	0	9.372	24.202	25.455	22.916	27.613	34.47	56.999	89.481	98.518	117.25	142.71	159.95	161.79	198.64	221.51	246.38	256.21	269.84	293.22	317.35	289.86	299.6	280.49	278.48	286.77	281.9	261.44	270.41	273.08	289.29	284.92	300.55	326.73	366.49	372.85	396.58	393.47	411.96	447.18	482.94	512.51	546.17	532.53	518.57	565.08	559.53
0	0	0	0	64.305	18.294	5.6456	9.755	22.082	8.4362	8.2945	24.897	33.641	42.51	39.851	105.64	99.696	129.96	137.88	135.83	151.36	104.28	160.03	138.45	119.76	122.32	114.16	135.12	154.71	137.25	165.61	168.75	210.55	207.65	223.99	233.9	268.07	264.42	321.5	365.53	397.02	483.02	572.02	570.33	611.8	609.75	624.89	596.36	653.57	658.91
0	0	12.711	27.423	0	0	0	22.306	70.781	141.23	228.22	323.73	420.04	579.68	696.07	852.92	900.94	1044.1	1150.6	1274.9	1359	1450.9	1493.5	1565.3	1582.5	1660.1	1745.3	1788.4	1819.6	1806.1	1846.5	1831.7	1850.8	1865	1860.2	1895.5	1831.3	1840	1840.1	1855.5	1827.5	1822.8	1773.9	1754.2	1731.3	1724.7	1753.5	1749.4	1755.2	1734.4
0	11.525	2.3855	9.7297	0	0	0	0	0	0	0	0	0	0	0	0	0	0	0	0	0	0	25.147	61.622	118.74	187.94	272.21	383.31	518.61	661.89	846.31	988.64	1257	1485.7	1704.6	1931.3	2205.7	2442.2	2715	2918.1	3125.8	3450.6	3732.9	3935.1	4209.4	4425.4	4587.7	4499.9	4779.3	5005
0.29096	0.079998	11.174	0	0	0	0	0	0	0	0	0	0	0	0	0	0	1.7861	0	6.823	11.194	0	19.958	33.834	60.095	44.114	9.0667	77.558	93.214	50.121	67.503	70.904	83.059	90.426	93.902	91.885	103.25	110.04	111.74	124.77	76.263	81.777	92.96	88.953	99.29	74.136	66.658	74.282	71.923	64.825
25.284	11.023	1.3465	0	0	0	0	0	0	0	5.9037	0	0.15334	0	0	0	4.4294	0	0	0	9.0381	8.479	21.513	39.13	42.085	55.5	64.011	79.006	98.098	90.081	82.406	92.961	90.739	84.47	87.939	73.398	77.553	84.759	105.95	116.28	104.79	136.91	120.16	140.96	156.81	159.67	172.14	161.44	190.4	176.98
5.461	0	3.9303	10.76	0	0	0	0	0	0	0	0	0	0	0	0	0	0	0	0	0	0	0	0	0	0	0	0	0	0	0	0	0	6.6585	0	18.836	3.3202	14.824	8.8315	23.856	5.1828	0	0	8.9154	30.95	0	0	0	0	0
3.8726	0	0	1.6095	6.3039	1.192	0	14.312	40.185	62.82	97.532	131.66	154.89	182.53	196.5	212.62	253.12	294.53	330.47	335.1	352.55	345.6	393.15	393.68	423.78	470.38	474.38	480.08	476.89	471.32	474.98	482.18	489.8	509.08	520.64	522.12	528.84	519.46	499.99	500.8	483.57	502.75	509.59	488.57	487.28	502.97	498.48	494.36	502.18	427.5
0	0	0	6.1513	4.2879	9.1394	4.3142	8.4926	15.349	18.537	15.516	18.493	14.592	18.805	22.377	12.687	2.6517	25.935	1.394	22.192	18.214	30.754	33.13	53.275	61.57	77.198	95.611	119.59	156.11	175.01	206.93	241.87	276.87	322.07	333.52	378.66	420.84	429.9	458.75	474.97	529.18	547.64	524.99	562.7	565.02	618.79	609.05	641.74	654.54	643.58
9.3132	9.307	0	0	0	0	0	0	0	0	0	0	0	0	0	0	12.357	0	0	0	0	0	9.8527	5.012	19.947	6.3467	8.7487	14.634	7.6592	12.37	10.636	12.051	18.354	15.887	0	0	0	0	0	0	0	0	0	0	0	0	0	0	0	0
3.1666	0	0	7.3698	6.4457	0	3.119	19.724	35.71	71.721	115.54	164.02	200.48	250.2	236.48	306.82	325.77	338.57	382.82	410.7	420.99	422.21	435.94	448.72	459.58	447.86	451.01	464.03	425.78	444.51	440.56	400.25	389.44	400.27	414.68	389.34	382.82	382.71	366.09	370.56	360.67	331.63	328.33	330.46	328.78	302.16	308.29	320.37	302.13	301.07
0	0	0	4.4031	21.055	11.137	9.7275	3.9258	5.4963	15.153	0	0	0	0	0	0	0	0	0	0	0	0	0	0	0	0	0	0	0	0	0	0	0	0	0	0	0	0	0	0	0	0	0	0	0	0	0	0	0	0
0	0	0	0	0.16585	2.8627	7.0528	8.5004	28.362	46.518	63.55	102.86	171.58	224.79	276.43	310.76	358.44	383.77	455.34	501.33	585.31	690.68	777.64	859.28	892.97	990.83	1009.4	1060.8	1262.7	1183.3	1264	1321	1328.8	1373	1413.4	1460.9	1477.5	1515.3	1503.5	1553.7	1528.6	1553.4	1549.7	1589.9	1596.2	1647.3	1626.4	1660.7	1458.8	1486.2
0	0	0	0	0	17.558	3.2615	5.2771	8.3992	16.814	5.4563	20.744	14.222	19.195	16.267	16.376	19.783	16.332	18.829	19.389	27.047	51.854	61.236	101.33	105.6	140.21	195.13	232.75	268.88	287.92	328.21	370.3	380.84	392.07	456.64	454.79	573.76	598.16	572.69	658.69	656.24	666.11	692.74	712.54	739.67	735.05	770.35	776.99	805.15	804.86
12.34	17.167	3.4586	0	0	2.8673	0	2.7088	12.192	35.422	86.065	97.3	147.61	187.9	215.54	275.77	335.58	321.8	329.27	384.67	407.86	456.09	462.16	480.59	504.23	490.85	524.56	512.79	518.09	516.1	512.11	525.01	498.93	530.33	506.23	516.78	507.99	497.24	496.18	512.35	515.07	501.57	480.71	487.43	464.98	464.68	475.24	464.02	462.15	468.92
11.487	0.75289	0	3.8801	0	0	8.4054	1.6798	0	0	0	0	0	1.987	0.85906	4.7921	0.47145	6.9698	4.2881	19.637	30.796	60.963	82.725	126.74	141.16	186.99	207.72	237.09	260.8	316.13	318.9	345.14	363.66	399.16	413.45	421.37	430.22	444.76	439.83	449.49	456.11	427.14	443.97	441.57	444.36	450.99	440.71	467.15	435.56	415.98
0	0	11.459	2.387	0	0	2.3956	9.1529	0	12.775	23.229	31.438	23.839	34.33	31.855	41.839	46.7	71.459	66.434	58.944	59.591	62.806	45.875	59.792	45.663	45.207	63.469	80.388	70.248	57.151	39.294	48.694	20.155	23.91	3.1385	0.16464	0	0	0	0	0	0	0	0	0	0	0	0	0	0
18.706	13.711	0	0.056649	0	0	0	0	0	0	0	0	0	0	0	0	0	0	0	0	0	0	0	15.049	10.914	32.867	60.889	68.105	73.914	101.72	107.46	150.41	189.49	277.89	344.95	428.08	508.02	616.07	704.94	830.36	896.85	963.58	1042.8	1184	1262.3	1338.5	1409.3	1479.5	1521.3	1530.8
0	0	0	3.8725	7.1342	11.248	20.167	30.479	28.161	46.84	46.357	48.955	69.348	69.419	80.353	85.823	93.359	120.71	121.29	111.62	115.22	103.21	102.31	114.21	126.67	128.26	120.79	105.41	108.6	88.457	85.967	87.3	83.735	71.731	80.537	83.561	90.136	95.338	99.315	103.87	92.853	95.131	94.872	88.479	85.241	100.09	65.243	78.866	88.596	79.636
0	0	1.426	5.1194	14.063	0	1.253	15.138	29.368	51.478	89.451	135.07	172.42	109.1	134.1	0	0	0	0	0	0	0	0.54364	0	3.2956	14.96	36.508	33.562	105.84	22.831	27.423	20.741	65.271	122.41	242.57	337.58	228.21	453.81	616.82	782.01	989.53	1093.7	1195.2	1239.8	1338.4	1453.2	1523.6	1806.3	1695.8	1724.8
0	0	0	1.1462	1.3123	5.3531	9.5466	13.226	13.442	37.057	57.394	90.438	106.34	122.66	150.35	184.09	213.26	231.57	278.6	306.33	350.03	377.89	407.84	443.92	467.07	475.66	496.51	525.45	545.95	555.21	545.79	577.88	600.62	645.78	670.98	725.87	800.68	879.82	926.45	987.3	1060.6	1136.6	1186.2	1291.8	1363.4	1415.1	1336.7	1409.7	1393.1	1461
0	2.3058	0	5.4609	8.393	0	4.1875	11.627	16.268	34.614	74.729	122.76	163.27	221.49	294.34	365.42	439.07	458.15	514.54	545.1	611.03	627.15	646	668.79	699.79	726.48	733.02	751.21	750.24	774.27	782.59	815.74	850.44	861.14	887.36	912.35	901.69	933.43	938.71	936.7	956.83	900.42	838.59	849.64	849.72	872.18	914.99	940.05	971.43	935.83
15.43	3.371	7.383	0	0	0	0	0	21.368	34.773	81.535	117.29	145.07	177.18	228.27	279.92	296.79	348.47	357.82	375.53	390.9	413.76	420.01	426.24	442.8	457.06	485.42	471.3	440.44	445.96	431.14	423.74	477.68	474.71	443.91	420.69	421.21	436.9	421.94	415.88	416.99	426.81	422.65	420.89	415.53	399.41	408.17	416.74	422.43	410.61
0	9.8553	0	17.198	1.0289	0	0	0	0	0	0	0	0	0	0	0	0	0	0	0	0	0	0	0	0	0	0	0	0	0	0	0	0	0	0	0	0	0	0	0	0	0	0	0	0	0	0	0	0	0
0.57447	0	0	0	6.1008	0	9.1999	18.176	24.767	21.004	35.279	41.348	66.733	73.672	80.62	80.262	99.796	103.82	115.72	128.3	160.64	155.21	151.05	171.99	188.88	200.03	189.29	214.05	230.92	231.01	211.69	217.32	215.43	229.15	221.46	257.14	227.96	220.55	204.03	229.72	231.27	215.02	215.04	223.53	209.21	224.07	207.2	205.87	212.03	208.43
13.758	0	0	0	0.98874	7.9169	0	8.7995	18.511	65.497	120.44	180.62	239.01	358.63	428.63	479.44	540.35	605.41	673.87	854.79	926.34	969.66	889.15	900.64	904.96	950.74	965.21	963.43	992.59	999.35	1033.2	1040.6	1074.3	1085.5	1083.5	1107.5	1184.7	1144.8	1176	1243.9	1263.6	1315.3	1357.2	1345.8	1333.7	1379.4	1422.1	1430.4	1393.8	1410.4
0	2.2337	0	0	0	2.4603	21.908	69.933	131.56	228.55	334.6	447.24	552.34	595.77	757.31	875.42	1006.9	1092.8	1211.9	1296.6	1406.6	1505.6	1543.5	1656.3	1677.5	1710.3	1740.8	1776.8	1824	1839.3	1868.7	1891.8	1884.4	1896.9	1942.5	1912.8	1983.7	1959	2011.6	2084.2	2023.6	2044.4	2071	2088.9	2140.7	2172.4	2154.7	2149.6	2208.1	2164.4
0	0	0	12.501	28.598	26.204	42.083	40.093	42.967	27.055	62.072	42.084	72.377	67.854	71.464	69.374	68.653	77.431	91.376	93.569	114.12	125.38	195.79	521.77	510.31	524.8	446.28	493.47	502.82	433.89	415.62	368.2	328.55	387.03	410.88	367.88	401.3	402.5	393.81	416.31	435	409.22	415.28	423.89	451.43	407.83	423.76	407.59	434.6	444.97
6.7125	2.6606	1.5437	3.6003	12.298	0	0	0	0	0	0	0	0	0	0	0	0	0	0	0	0	0	0	0	0	0	0	0	0	0	0	0	0	0	0	0	0	0	0	0	0	0	0	0	0	0	0	0	0	0
0	0	0	0	4.2224	7.5297	25.168	17.567	14.738	19.094	14.537	23.481	26.515	26.316	39.781	52.229	122.71	44.573	67.488	62.647	71.926	75.681	79.654	108.53	105.18	101.8	107.7	107.8	127.25	122.24	117.05	125.61	130.66	138.5	118.83	115.27	132.17	143.17	137.45	140.57	125.57	133.21	139.91	121.94	138.29	149.45	126.35	114.11	141.33	131.63
0	0	0	3.0498	14.54	18.346	21.024	22.529	26.787	76.347	106.93	162.57	201.1	271.69	293.34	361.21	396.67	426.82	474.23	532.66	591	624.26	686	748.81	791.74	821.48	879.4	971.36	933.6	979.58	1035.7	1064.3	1122	1185.7	1228.1	1207.4	1244.5	1262.7	1257.7	1319.1	1344.7	1331.1	1322	1316.2	1344.2	1317	1328.4	1367.5	1302.1	1314.4
0	0	0	12.763	27.785	39.457	60.79	57.886	86.685	90.326	130.53	176.83	209.78	253.38	261.54	311.19	318.36	345.11	371.98	390.56	406.66	410.84	415.54	385.38	407.91	412.75	409.67	397.39	394.79	424.17	402.56	392.45	409.72	420.05	443.31	418.3	459.34	442.33	439.24	450.93	428.57	436.71	437.68	454.91	465.53	456.51	449.82	462.42	467.14	467.52
14.084	1.9353	0	0	11.018	0	8.37	2.5011	0	0	0	6.8056	20.793	80.109	106.52	177.46	245.39	331.39	431.54	501.96	548.69	481.35	558.32	611.6	1019.1	988	1071.9	1122.9	1161.2	1209.4	1223	1266.4	1329.2	1354.4	1404.3	1383.6	1343.1	1419	1403	1409	1424.9	1403.3	1435.5	1394.1	1485	1460.6	1466.2	1435.5	1407.2	1427
0.0071134	7.7057	0	2.8466	0.40228	0	0	0.53751	6.4389	0	0	4.7651	2.4508	10.043	21.993	14.622	26.478	21.614	50.911	52.672	63.589	80.905	118.7	149.96	182.84	238.73	253.76	278.59	253.31	286.37	328.9	336.31	390.25	398.03	399.16	431.5	440.73	458.62	443.82	456.2	452.33	479.4	436.96	447.82	418.48	450.92	465.81	475.8	498.71	476.22
10.38	6.5794	0	5.8059	0	0.12675	0	0	0	0	0	0	0	0	0	0	0	0	3.1635	4.8187	12.543	19.968	43.846	38.506	29.837	35.045	48.534	48.509	39.661	43.052	31.521	35.895	26.792	38.324	38.323	19.289	24.697	35.421	26.326	43.305	37.141	37.024	29.951	43.455	48.654	54.182	68.295	72.112	51.134	77.763
11.045	5.1841	7.6325	0	0	0	0	0	0	0	0	0	0	3.5683	0	8.7321	14.625	21.036	18.563	19.21	16.241	21.418	21.856	29.745	22.96	28.79	41.722	36.905	40.071	33.152	22.828	44.91	45.297	50.074	31.45	53.885	62.834	88.513	117.08	113.82	130.69	144.08	156.96	173.42	186.11	200.43	209.05	251.67	267.39	295.84
5.3584	0	0	0	3.3126	0	7.4282	9.6017	24.722	56.125	98.369	164.76	204.62	282.35	323.02	398.16	452.26	518.23	613.25	683.62	717.82	823.83	864.99	919.32	1054.3	1066.5	1089.9	1149.3	1164.4	1182	1083.4	1040.7	1056.7	1093.8	1087	1064.1	1067.1	1079.8	1107.3	1080.9	1077	1043.1	1064.4	1017.2	1044.2	1058.7	1069.8	1012	1025.8	1019.9
0	7.3873	0.53875	41.914	0	0	0	0	10.781	0	0	0	0	0	0	0	0	0	0	7.2121	0	0	0	0	0	0	0	0	0	0	0	0	0	0	0	0	0	0	0	0	0	0	0	0	0	0	0	0	0	0
0	15.45	4.1839	0	0	5.1122	3.8751	0	1.0163	0	0	0	0	0	0	0	0	0	0	25.762	32.586	40.391	51.616	40.314	55.457	68.425	70.624	77.748	68.38	84.345	85.934	91.212	110.43	108.17	111.34	109.91	109.16	98.367	96.967	112.51	108.24	115.93	102.81	108.53	90.501	105.6	103.56	104.52	110.16	111.19
8.9311	17.363	0	0	0	0	0	0	0	0	0	0	0	0	0	0	0	0	0	0	0	0	0	0	0	0	0	0	0	0	0	0	0	0	0	0	0	0	0	0	0	0	0	0	0	0	0	0	0	0
0	0	0	6.1483	14.339	0.22692	2.525	23.779	47.389	55.506	91.807	129.75	173.03	218.7	248.22	313.61	334.92	349.63	365.46	383.43	416.74	462.63	478.37	510.29	568.02	595.34	630.71	680.59	715.83	742.45	763.1	740.22	801.75	796.23	815.1	851.82	832.97	894.36	862.61	881.6	888.74	882.66	878.96	887.93	875.1	870.92	888.47	888.04	920.13	877.67
0	0	0	1.0805	15.204	6.608	20.067	52.354	116.11	261.13	418.75	483.17	417.03	944.36	1101.3	1258.8	1379	1423.6	1499	1626.2	1682.3	1817.9	1842.5	1816.4	2039.9	2020.3	2192.3	1904.8	1972.4	1998.8	1991.6	1923.7	2034.9	1993.2	2004.6	1933	1946.6	1938.8	1924.9	1950.9	2001.9	1967.7	1976.8	1896.1	1863.3	1931	1934.2	1955.3	1971.2	1922.7
8.3248	7.2661	0	0	3.0868	0	0	0	14.551	27.01	36.661	56.468	71.457	91.91	93.417	97.368	110.16	139.97	166.3	198.28	223.53	254.16	287.67	310.76	327.23	384.51	402.8	429.88	475.34	516.39	523.63	551.74	549.6	569.48	579.01	594.1	618.91	625.96	674.08	635.39	641.02	654.15	638.86	646.17	632.56	642.54	641.55	636.77	638.82	644.06
7.5849	4.4947	0	0	0	3.8332	0	0.74131	0	0	0	0	0	0	0	11.7	17.055	0	7.7698	35.497	24.88	48.013	47.605	49.849	47.481	58.942	55.112	61.38	74.884	74.094	61.088	78.221	60.772	73.48	76.355	69.886	80.604	80.987	86.314	98.016	99.213	85.002	79.441	80.973	70.469	94.296	93.728	103.46	80.135	88.997
0	3.3996	3.6623	1.3638	0	0	0	6.005	38.059	84.317	143.73	218.09	290.48	388.6	504.35	604.86	710.93	821.24	928.06	1032.6	1157.7	1286.7	1400.2	1617.6	1728.7	1820.1	1937.8	2064	2197.2	2366.5	2517.1	2627.6	2573.7	2594	2759.5	2781	2824.1	2946.3	2990.2	2985.9	3080.8	2970.1	3080	3087.6	3056.1	3208.7	3033.6	3129.5	3188.9	3204
0	10.171	0	14.635	15.003	3.288	8.8587	0	0	0	3.5952	0	0	0	0	0	0	0	0	0	0	0	0	0	0	10.903	11.537	33.291	36.326	16.367	36.905	17.937	36.492	42.639	44.654	0	0	0	0	0	0	0	0	0	0	0	0	0	0	0
0	0.66114	0	16.585	8.3769	0	5.1223	0.36113	9.7919	0	0	0	4.5167	0	5.9405	0	4.4531	0	0	0	0	0	0	21.72	20.739	60.086	73.592	63.579	68.081	63.95	67.316	54.468	87.273	104.97	120.36	145.96	194.98	248.35	236.82	248.53	295.06	322.74	334.58	385.73	368.68	334.89	369.33	398.28	402.69	385.15
14.246	3.1337	17.315	0	0	0	0	0	0	0	0	0	0	0	0	0	0	0	0	0	10.328	20.943	35.842	68.136	53.005	91.984	123.96	126.95	145.71	33.497	36.504	63.727	72.512	198.74	196.19	190.06	72.211	202.4	218.18	182.47	201.14	205.43	189.87	185.26	162.15	167.36	143.83	120.24	177.63	164.59
9.1391	0	0	4.6087	7.1393	0	0	0	14.761	49.771	99.78	162.04	234.72	293.04	375.52	452.69	524.45	623.35	649.21	739.14	794.68	825.98	860.35	869.5	904.43	956.09	956.29	953	962.12	967.75	960.01	938.74	941.77	958.36	981.29	958.98	990.48	1078.8	1045.4	1142.4	1141.7	1199.2	1226.6	1306.5	1396.1	1425.2	1480.4	1543.5	1516	1561.4
0	0	0	0	3.03	13.722	12.133	24.427	42.978	41.773	52.083	84.203	88.944	90.766	78.359	96.09	83.427	116.66	139.95	157.53	152.67	180.5	207.87	221.75	248.84	273.12	299.01	295.82	308.64	321.52	333.68	381.25	389.42	425.88	431.27	436.98	465.46	456.37	510.57	528.68	539.02	540.43	536.93	552.98	543.99	563.2	584.71	584.73	591.02	593.33
7.2566	6.0835	0	4.5199	0	0	0.42438	0	0	0	0	0	0	0	0	0	0	60.863	70.726	97.129	120.76	157.26	210.99	246.21	361.47	416.17	462.25	554.12	586.75	655.64	721.56	826.3	922.59	1019.3	883.55	1009.5	1167.8	1267.7	1425.5	1548.1	1664.9	1805.9	1912.4	1999.7	2162.6	2211.6	2331.9	2380.8	2398.1	2389.7
0	7.0889	0	1.2153	0	0	12.208	30.65	77.102	126.53	195.41	291.58	398.05	484.86	660.69	732.51	846.23	933.24	1031.1	1106	1242.4	1371.1	1470	1545.4	1579.2	1672.3	1660.5	1671.5	1682.6	1756.4	1764.2	1803.9	1824.6	1849	1833.1	1863.7	1863.2	1879.5	1899.8	1893.6	1897.1	1933.6	1886.8	1898.2	1895.8	1832.7	1864.5	1900.1	1905	1831.7
0	4.6298	0	0	0	1.8647	23.226	86.138	170.94	319.84	430.24	616.58	791.06	1021.5	1086.3	1324	1506.3	1597.9	1798.2	1936.7	2058.1	2125.7	2280.8	2387.7	2610.5	2697.3	2572.5	2750.5	2820.3	3085.3	2875.9	2828.7	2988.7	3168	3101	3117.1	3233.9	3407.1	3371.9	3238.8	3202.2	3113.7	3179.6	3405.1	3414.4	3403.7	3324.2	3326.2	3348.8	3297.8
0	0	0	0	12.328	5.6239	4.8299	0	0	0	0	0	0	0	0	0	0	0	0	0	0	0	0	0	0	0	0	0	0	0	0	0	0	0	0	0	0	0	0	0	0	0	0	0	0	0	0	0	0	0
0.74357	0	0	0	0	17.213	16.752	42.088	70.122	122.22	161.37	187.52	242.3	286.98	305.46	373.45	388.41	430.48	449.31	436.88	508.37	516.42	547.81	600.64	613.59	669.75	723.02	707.37	723.47	746.81	737.37	728.97	791.62	812.8	806.34	883.02	881.85	866.17	846.13	849.9	854.65	845.84	842.85	868.01	904.37	945.7	934.28	982.97	1002.3	956.34
6.3303	0	0	0	3.2558	0	6.4425	0	0	0	0	0	0	8.0032	5.4961	1.5237	13.29	0	12.17	23.608	0	94.698	86.565	138.32	189.2	249.65	301	364	399.36	432.01	487.64	541.64	605.33	650.27	686.95	803.51	813.54	820.68	884.95	856.23	874.51	844.14	757.32	925.77	964.45	967.2	941.02	1012.9	990.68	977.77
0	18.504	0	0	0	10.357	7.7696	4.251	47.314	97.968	144.64	220.8	271.4	381.62	438.54	509.6	577.81	577.34	736.8	782.36	839.2	881.01	933.42	975.9	1006.3	1052.4	1027.7	1182.7	1192	1144.3	1156	1118.1	1175.8	1204.1	1201.2	1184.1	1179	1193.4	1219.9	1183.9	1199.5	1111.5	1120.3	1092.2	1121.8	1139.1	1099.8	1092.8	1061.2	1077.1
0	3.5066	3.1864	0	0	13.035	0.016435	5.0313	7.5026	9.5983	9.338	4.9388	0	18.765	27.368	39.517	50.175	55.237	57.341	92.904	96.035	108.85	111.73	111.86	128.19	113.54	105.7	74.165	93.387	95.566	76.356	75.183	80.865	73.996	60.348	60.771	66.404	63.194	50.634	56.972	42.146	78.048	71.76	52.252	38.304	0	2.7921	0	0	8.1789
0	0.47161	0	15.925	11.724	0	3.542	20.028	5.8204	32.796	63.065	80.416	132.82	192.91	212.28	230.38	210.07	295.03	321.05	350.96	383.84	398.48	462.36	518.75	556.15	589.68	628.31	691.7	634.92	703.23	743.96	772.08	791.26	848.34	848.71	864.95	833.74	869.87	946.38	939.69	935.04	950.78	975.83	959.52	1016.1	1000.9	987.45	940.87	934.65	963.8
8.1481	0	0	2.5956	2.2054	2.157	0	0	0	0	0	0	0	0	0	0	16.665	35.413	80.937	143.67	184.31	242.69	310.6	379.52	456.96	514.77	579.71	634.58	688.17	733.32	635.76	720.17	973.23	1313.8	1616.2	1735.3	1952	2023.3	2173.5	2304.8	2515.6	2462.7	3070.9	3272.6	3073.2	3225.8	3204.8	3463.3	3706.2	3424.2
0	0	7.4419	7.0488	7.0326	0	0	0	0	0.29471	0	0	0	0	27.403	41.845	56.382	50.261	54.963	46.633	60.891	84.384	70.593	123.59	156.95	207.38	265.92	324.88	400.24	418.06	422.24	456.47	491.63	582.41	702.64	757.97	752.83	860.29	892.2	1052	1110.7	1154.9	1198.7	1210.7	1397.5	1354.2	1364.8	1547	1515.7	1556.8
0	0	0	0	7.2925	17.339	17.419	34.483	37.757	57.722	69.252	87.906	110.93	126.7	163.37	179.28	211.61	226.18	238.47	257.33	275.35	274.63	315.3	379.44	374.82	398.64	424.26	457.73	465.19	457.32	454.16	467.45	465.58	517.86	528.42	555	543.56	550.53	571.81	582.52	612.76	615.39	636.43	642.17	691.83	702.31	716.22	816.56	837.52	865.08
16.745	9.2595	0	0	0	0	5.0917	7.2878	9.4025	22.84	56.629	105.41	141.64	215.08	282.13	335.58	351.01	415.84	474.26	546.03	612.56	694.91	821.93	917.47	1027.6	1140.5	1209.1	1268	1299.6	1378.3	1413	1471.5	1524.6	1595.1	1528.5	1589.2	1523.3	1526.6	1567.5	1561.5	1563.4	1544.8	1531.2	1592	1586.5	1635.4	1565.9	1526.5	1556.3	1570.5
0	0	0	0	0	10.978	18.639	38.018	89.454	140.44	222.78	310.07	426.63	518.51	584.26	639.22	731.06	799.48	946.37	978.05	1018.9	1080.6	1161.9	1169	1213.5	1283.9	1270.6	1282.1	1261.5	1260.3	1275.1	1315.5	1315.6	1366.6	1304.4	1323.7	1335.8	1371	1346.1	1319.3	1324.3	1329.2	1384.6	1300.4	1386.7	1353.7	1349.9	1355.9	1331.3	1358
11.165	2.4701	0	0	1.3749	0	0	0	0	0	4.283	32.275	54.126	116.74	139.18	198.25	236.23	292.93	338.09	376.37	242.41	262.68	317.59	432.3	578.16	433.82	599.25	619.89	661.16	664.71	670.12	673	687.59	700.67	701.33	668.99	578.68	596.98	567.89	608.87	593.04	577.23	558.77	576.98	554.22	558.81	589.01	549.43	563.51	554.44
3.5088	3.2717	0	0	7.1038	0	0	0	14.241	35.844	68.47	115.79	167.32	234.76	300.46	368.93	430.36	520.45	585.22	691.4	773.41	919.1	1027.1	1112.2	1165.8	1270.8	1329.4	1408.8	1460.9	1564.1	1639.6	1642	1752.8	1788.4	1841.3	2013.9	2026.3	2116.1	2163.3	2242.5	2322.9	2326.1	2286.5	2412.6	2377.5	2401	2411.1	2449	2464.9	2462.7
38.27	0	0	10.555	4.4642	0	0	0	0	0	0	0	0	0	0	0	0	0	0	0	0	0	0	0	0	0	0	0	0	0	0	0	0	0	0	0	0	0	0	0	0	0	0	0	0	0	0	0	0	0
18.432	12.586	0	0	0	0	0	13.323	19.514	40.08	50.027	66.509	87.509	116.2	122.03	137.92	161.14	205.82	197.29	214.86	222.51	257.26	274.08	301.95	290.67	297.93	314.44	329.25	308.74	323.26	335.33	339.82	356.24	373.21	374.87	360.96	376.58	374.51	379.21	395.94	376.4	394.88	396.73	398.4	421.53	453.57	484.72	519.95	551.56	594.1
10.749	0.79849	0	0	6.4197	0	0	0	5.4611	1.5747	4.2813	8.3985	39.134	15.102	0	0	0	0	0	23.811	44.65	80.262	123.52	167.23	233.42	287.75	339.58	376.66	444.04	481.69	522.95	566.33	620.92	630.4	714.88	739.02	808.66	876.71	914.9	954.25	1047.2	1111.3	1128.8	1167.6	1244.4	1260	1253.2	1249.4	1342.2	1332.4
0	0.57634	0	4.9642	1.3505	0.021536	6.6502	5.4391	20.675	34.775	49.899	45.266	62.653	69.735	87.65	96.107	93.643	122.26	112.33	144.12	161.52	237.02	270.6	300.32	345.98	400.02	433.58	450.79	490.38	497.66	558.27	579.97	611.34	663.71	647.91	736.29	696.72	717.68	728.26	750.97	770.27	790.19	744.78	730.95	728.28	775.56	777.23	797.58	793.52	807.12
0	0	0	2.6768	7.6613	28.543	22.593	15.916	25.685	17.43	42.739	50.039	44.103	67.603	68.104	95.742	119.19	175.62	250.82	323.56	436.68	498.78	574.18	617.72	680.82	734.23	826.68	842.7	916.37	935.41	935.72	998.15	1048.8	1093.5	1129.5	1133.6	1165.8	1207.4	1225.1	1231.4	1205.3	1238.1	1246.3	1281.4	1293.5	1287.9	1254.5	1364.3	1203.1	1224
0	0	0	6.8326	23.429	21.803	35.345	50.182	52.32	33.13	48.762	57.221	41.959	48.265	40.683	42.888	88.392	54.394	55.91	55.954	72.854	67.351	85.116	89.05	110.53	79.096	109.12	117.13	118.46	116.55	117.59	102.67	117.4	109.75	129.94	110.17	133.66	157.76	182.16	204.92	209.91	220.44	235.21	267.37	283.09	288.43	311.62	322.13	310.41	330.11
0	0	1.066	6.3722	14.376	7.0762	2.7263	0	5.8835	15.769	20.731	27.712	30.368	39.931	28.43	9.1768	1.5717	2.9559	0	0	1.8427	0	0	0	0	0	0	0	0	0	0	0	0	0	0	0	0	0	0	0	0	0	0	0	0	0	0	0	0	0
0	2.6751	0	0	3.7903	3.2824	1.2735	16.49	13.289	8.1751	11.504	23.384	26.501	45.374	38.355	45.45	44.091	57.463	69.55	82.828	94.965	90.14	97.026	118.01	127.4	153.77	174.4	157.83	186.14	180.76	198	202.67	226.14	268.23	268.37	321.76	357.12	395.48	415.86	476.23	489.45	532.72	578	598.13	603.2	657.92	620.59	670.68	682.39	752.94
0	0	0	0	18.71	0	14.794	0	2.6659	0	0.3749	1.8125	0	0	0	0	0	0	0	0	0	21.528	65.317	121.91	180.13	245.05	318.51	372.13	430.4	483.42	551.98	578.01	670.04	698.57	735.58	759.92	818.41	836.28	873.56	804.18	827.59	752.01	929.6	857.94	829.91	966.01	941.3	967.34	959.08	968.66
0	0	0	0	0.036458	24.039	40.367	62.922	88.118	105.1	127.03	92.488	90.609	108.38	97.936	98.649	95.224	90.168	109.92	120.84	131.46	126.39	129.46	125.57	130.72	142.11	167.55	139.69	170.17	184.84	205.27	201.21	211.71	191.45	169.91	201.08	211.01	216.6	201.13	217.02	227	245.26	224.21	230.62	242.35	234.73	245.53	242.57	247.36	240.43
10.694	6.1807	0	1.3791	1.4348	0	0	0	0	0	0	0	0	0	0	0	0	0	0	0	0	0	0	0	0	0	0	0	0	0	0	0	0	0	0	5.6944	22.726	29.077	38.957	44.885	57.842	63.898	69.584	64.096	80.222	92.483	96.388	91.856	105.53	107.49
0	3.9932	0	9.7389	4.2495	7.3222	1.4648	0	0	1.9497	7.4045	0	0	0	0	0	0	0	0	8.6443	0	0	0	0	0	0	0	0	0	0	0	0	0	0	0	0	0	0	0	0	0	0	0	0	0	0	0	0	0	0
0	0	0	15.688	13.971	0	5.9033	0	6.2134	0	0	15.714	18.725	29.314	62.253	71.556	85.49	95.195	109.32	91.132	94.913	88.496	95.016	120.07	132.21	134.45	138.62	156.49	147.69	109.95	87.007	73.496	98.255	82.723	104.86	116.09	113.28	128.62	121.62	126.97	169.46	202.4	199.07	221.45	217.53	230.46	262.95	277.32	305.93	221.29
0	0	0	30.849	51.13	3.3989	0	6.1257	33.552	27.923	27.676	41.102	9.447	30.632	35.476	31.35	38.12	19.234	4.2629	2.6741	0	0	0	29.327	18.036	52.816	65.353	56.894	0	0	0	0	0	0	0	0	0	0	0	0	0	0	0	0	0	0	0	0	62.45	0
0	3.2277	7.8292	13.169	0	1.1637	0	3.0626	1.5391	10.836	19.216	20.494	44.494	76.211	80.781	98.216	107.89	132.8	162.78	171.22	205.73	213.69	246.25	258.12	251.3	272.98	286.21	272.58	302.54	279.63	300.61	287.8	310.26	329.87	303.07	316.33	341.09	321.02	336.05	310.22	321.16	359.04	384.5	392.43	381.56	416.54	433.01	440.55	412.8	411.82
0	0	8.4547	5.1556	11.694	0	0	0	0	0	0	0	0	12.018	22.937	41.742	73.707	90.959	142.65	177.28	214.73	208.69	267.76	256.04	270.32	308.24	331.57	352.18	380.62	376.36	425.03	409.47	436.22	450.61	430.72	438.83	490.29	485.81	492.59	521.54	551.38	565.35	574.64	595.32	579.84	602.77	634.61	621.74	642.7	645.53
0	0	0	0	14.465	82.303	164.85	100.17	154.58	257.35	322.89	395.86	477.93	546.13	643.43	844.8	1085.7	1112.1	1149.7	1196.9	1258.6	1181.4	1294	1278.6	1301.5	1324.8	1351.5	1362	1408.5	1451.3	1430.7	1443.2	1494.4	1459.8	1458.9	1446.2	1461.7	1483.1	1486.7	1495.1	1505.3	1553.7	1503.6	1534.3	1521.9	1532.4	1513.4	1470.4	1492.8	1427.6
0	0	4.5822	0	3.9641	3.6411	0	9.5139	6.1736	13.396	24.152	24.342	29.28	27.307	30.343	33.178	32.665	43.939	45.816	40.927	49.201	48.322	46.454	43.991	39.525	44.097	45.269	51.522	48.82	40.243	45.573	42.921	48.271	53.388	40.227	27.442	46.336	44.502	27.763	29.477	19.537	31.59	24.327	19.049	18.253	12.606	10.739	21.586	22.014	6.5928
0	0	0	1.0497	4.0677	4.5334	1.4899	0	3.8147	3.7727	6.2762	4.8827	1.3524	3.8074	0	0	0	0	0	0	0	0	0	0	0	0	0	0	0	0	0	0	0	0	0	0	0	0	0	0	0	0	0	0	0	0	0	0	0	0
0	0	2.5465	3.7939	0.4957	5.6261	3.0741	2.8996	2.0811	14.122	22.951	46.726	45.721	60.448	56.608	72.078	72.824	97.273	107.05	104.32	121.15	131.93	135.44	150.33	177.45	181.57	193.69	212.93	236.63	239.96	243.34	232.23	260.8	267.05	278.32	258.88	252.02	248.7	265.19	267.11	244.63	242.32	256.83	219.55	219.83	229.33	213.52	225.59	207.56	229.52
1.5369	0	0	1.5039	9.5213	2.6129	0	0	2.2292	0	0	0	0	5.6872	0	0	7.727	0.42716	5.6946	9.9636	0	0	0	0	0	0	0	0	0	0	4.5171	0	2.0499	0	1.6947	0	0	1.7736	0	0	0	0	0	0	0	0.23851	0	0	0	0
10.059	0	0.45993	0	0	0	0	9.3094	2.1536	8.7894	7.8607	0.29063	0.11263	6.1308	0	0	3.4503	7.9478	0	3.8818	3.0872	0	0	0	0	0	0	0	0	0	0	0	0	0	0	0	0	0	0	0	0	0	0	0	0	0	0	0	0	0
0	1.9227	0	22.017	3.068	0	0	0	0	0	0	0	0	0	0	0	0	0	0	0	0	0	0	0	0	0	0	0	0	0	0	0	0	0	0	0	0	0	0	0	0	0	0	0	0	0	0	0	0	0
0	0	0	0	9.9934	0	7.357	3.2853	4.9428	12.185	18.516	15.709	31.927	37.541	38.462	41.695	48.92	50.036	64.716	73.598	80.547	86.14	76.295	78.823	80.227	75.581	77.657	84.178	87.27	73.583	78.239	78.741	68.106	62.865	57.52	55.94	65.727	58.969	46.511	58.797	48.062	45.21	32.839	28.031	15.798	24.588	22.423	20.926	14.302	21.59
25.534	8.1069	1.8931	0	0	0	0	0	0	0	0	0	0	0	0	0	0	0	0	0	0	0	0	0	0	0	0	0	0	0	0	0	0	0	0	0	0	0	1.8007	11.994	10.627	15.005	26.797	31.191	26.012	36.343	41.076	60.701	51.882	73.292
0	0	0	0	18.752	3.3666	0	0	0	0	0	0	0	9.5417	16.617	51.18	97.295	88.343	122.33	130.6	146.65	175.07	207.11	207.87	251.28	294.02	295.96	319.65	364.48	373.66	387.16	392.55	423.47	454.33	428.14	439.31	435.69	452.11	438.85	447.59	404	395.13	426.54	407.95	424.32	435.32	414.6	412.2	400.48	414.97
0	0	0	0	6.3357	0.82612	16.181	29.827	88.581	175.5	282.2	400.79	563.68	697.04	822.99	949.88	1092.6	1195.5	1306.3	1453.1	1562.3	1674.9	1812.4	1861.4	1894.5	1972.6	2040.5	2076.2	2098.9	2079.6	2141.9	2131.6	2157.5	2116.4	2155.5	2126.6	2148.8	2096.9	2076.5	2167.5	2153.8	2152	2155.4	2153.3	2186.1	2148.9	2194.1	2161.3	2201.9	2179.4
0	0	3.5129	7.8498	5.1116	4.7106	12.678	23.158	21.022	15.41	29.184	33.835	49.715	70.438	91.959	134.18	172.47	201.68	260.07	293.63	346.25	408.45	459.53	489.82	571.47	666.25	740.47	809.75	897.25	962.96	1050.2	1116.7	1211.6	1291	1355.5	1410.9	1475.9	1510.2	1557.8	1601.8	1614.8	1675.8	1757.2	1749.5	1772.8	1798.1	1800.9	1828.9	1884.7	1884.5
0	0	1.2182	4.2378	13.472	0	4.5307	12.883	17.353	13.097	17.879	11.857	14.965	21.104	9.9215	0	0	0	5.5999	0	2.2363	10.824	12.988	16.152	0	28.514	43.113	82.16	112.7	129.97	153.24	154.64	190.35	202.28	186.84	268.78	291.5	326.77	346.1	387.73	393.59	424.08	451.57	467.26	486.12	514.99	532.38	546.11	555.53	541.47
0	0	0	27.854	23.2	65.448	84.733	137.62	164.22	216.67	266.34	304.44	387.62	451.76	505.53	620.53	623.15	690.24	779.41	824.14	857.24	897.98	901.29	983.23	981.24	972.58	955.79	1016.9	984.73	997.85	1017.2	1057.4	1025.5	1052.1	1042.8	1092.2	1153.7	1195.9	1255.5	1332.4	1396.2	1387.5	1516.8	1552.1	1598.8	1640	1679.6	1664.9	1737.1	1751.9
4.6999	12.216	0	0	7.5038	0	0	0	0.83689	0	0	0	0	0	0	0	0	0	0	0	0	0	0	0	0	0	0	0	0	0	0.098728	25.071	27.562	14.689	40.548	50.919	61.582	69.499	73.991	125.28	137.54	166.05	192.29	208.48	222.18	246.94	177.2	165.04	158.23	168.08
0.49856	2.324	0	0	8.0989	2.9322	0	1.0694	0	0	0	0	0	0	0	0	0	0	0	0	0	0	0	0	0	0	0	0	0	0	0	0	0	0	0	0	0	0	0	0	0	0	0	0	0	0	0	0	0	0
30.925	12.949	21.691	0	0	0	0	0	0	0	0	0	0	0	0	0	5.7565	5.6208	0	0	0	0	0	0	0	0	0	0	0	0	0	0	0	0	0	0	0	0	0	0	0	0	0	0	0	0	0	0	0	0
0	0	0	0	0	10.7	14.873	39.394	62.581	104.11	147.54	206.35	257.03	322.13	377.73	434.11	485.32	530.35	590.9	622.73	660.23	715.57	736.45	783.85	793.34	754.18	772.54	767.06	732.08	762.55	786.91	788.48	802.13	801.04	813.87	825.52	821.81	835.29	819.65	833.84	851.93	823.95	826.45	826.78	819.05	824.46	849.65	842.34	867.63	848.23
0	0	0	5.5099	0.8847	7.7435	0	4.8209	6.0963	0.47308	10.339	25.47	39.315	43.735	49.893	68.803	95.402	124.82	155.75	143.56	161.35	176.77	192.31	208.78	213.39	243.03	252.11	266.66	248.34	266.2	262.4	255.03	247.94	281.34	291.22	293.26	297.77	314.73	315.4	340.19	363.86	397.47	411.08	434.94	493.16	455.32	396.19	509.29	549.34	559.3
0	2.6329	0	6.2261	2.7134	1.5833	0	0	0	0	0	0	12.725	24.842	27.488	53.851	56.238	90.98	90.042	105.4	139.48	137.59	151.46	163.92	161.23	177.31	155.92	177.69	156.19	169.97	171.88	171.44	187.54	171.04	196.54	187.23	189.37	189.27	195.09	199.65	198.51	203.26	200.53	208.13	211.15	203.34	207.98	215.48	217.02	227.73
0	0	7.0199	10.173	5.3829	0	0	1.8103	7.9098	22.862	10.688	21.49	20.151	16.052	21.691	12.437	18.142	4.918	14.684	3.8272	19.9	14.624	17.662	15.157	16.193	19.083	11.719	19.217	21.057	13.95	8.8274	15.004	3.6483	19.812	0	0.5409	0	18.899	14.345	3.6553	0	0	0	0	0	0	0	0	0	0
0	0	0	25.003	14.351	8.2831	9.7683	14.371	19.014	9.815	5.089	1.2374	12.199	11.689	10.361	30.004	27.813	42.825	56.65	58.72	72.899	4.9776	21.358	38.036	32.021	25.836	56.743	0	0	0	0	0	0	0	0	0	0	0	0	0	0	0	0	0	0	5.291	26.707	9.8796	15.032	20.252
6.2229	5.3288	0	0.23985	0	0	0	0	0	0	0	0	11.363	25.661	33.884	40.861	47.331	51.947	62.996	73.779	66.128	87.884	99.464	118.83	123.08	134.14	149.52	182.17	182.52	184.31	207.23	222.35	246.72	279.52	317.47	347.54	423.46	496.76	557.44	621.53	716.77	808.94	836.02	958.57	1019.9	1113	1137	1198.6	1217.9	1293.8
0	9.9375	0	0	5.5908	7.5292	15.068	30.023	61.419	138.94	193.11	269.39	313.38	389.11	442.51	470.78	526.67	580.92	628.12	655.13	711.56	735.33	807.67	853.62	888.65	900.34	910.86	948.63	980.81	982.72	986.99	1037.2	1034.2	1017.1	1038.4	1066.3	1051	1080.5	1089.4	1102.8	1088.2	1069.7	1080.9	1077.3	1059.1	1057.9	1005.9	992.67	977.9	969.26
18.661	3.3992	0	0	0	0	0	4.6161	0.65157	0	0	0	0	0	0	0	0	0	0	0	0	0	0	0	0	0	0	0	0	0	0	0	0	0	0	0	0	0	0	0	0	0	0	0	0	0	0	0	0	0
0	8.2985	0	10.38	18.625	0	0	0	0	0	0	0	0	0	0	0	0	0	0	0	5.1275	0	4.888	3.3801	7.4087	18.105	15.82	18.317	14.258	40.749	38.475	41.02	46.593	35.267	46.321	64.842	71.106	65.596	74.279	72.459	75.895	76.883	88.134	84.306	77.914	84.554	65.692	48.693	51.957	59.822
0	2.7625	0	0	4.1988	1.4396	13.659	22.984	38.885	58.846	108.48	136.53	181.09	232.6	267.01	325.96	369.24	406.74	463.07	503.93	581.71	517.28	562.62	616.58	685.29	718.79	784.5	844.47	875.62	935.86	996.18	1021.3	1080.1	1102.6	1120.4	1144.9	1156.7	1174.8	1179.5	1240.9	1240	1260.2	1222.7	1267.3	1235.4	1234	1258.8	1271.1	1260.7	1249.1
0	0	0	8.1619	6.2651	6.4968	0	2.5121	0	0	2.4295	0	8.2004	9.3354	33.496	8.4502	0	0.11235	11.502	6.7181	32.271	50.889	66.759	97.32	141.1	156.03	189.61	247.77	261.4	324.12	351.42	376.8	392.79	400.05	436.51	476.07	508.79	527.41	550.71	555.51	577.22	576.86	580.77	609.57	634.98	626.41	616.02	620.12	611.71	613.12
8.6828	0.36221	0	15.473	0	0	0	0	0	0	0	0	0	0	0	0	0	0	0	0	0	0	0	0	0	0	0	0	0	0	0	0	0	0	0	0	0	0	0	0	3.8552	14.385	0	16.148	0	0	0.50102	0.74717	0	0
0	0	5.1069	0	19.603	0.72773	12.437	24.407	57.354	93.199	153.47	232.24	297.05	384.12	438.61	518.04	547.7	581.37	647.3	730.69	788.86	849.71	897.37	949.57	1000.1	1074.7	1150.1	1234.6	1285.6	1308.3	1363.5	1324.6	1328.4	1343	1368	1410.5	1390.5	1401.6	1392	1398	1443.4	1420.2	1408	1359.1	1241.6	1354.1	1355.4	1351.5	1281.7	1293.1
0	0	0	13.504	2.6273	6.5414	0.53617	2.2878	0	0.77976	0	0	0	7.9678	0	7.5778	0	0	3.5297	2.5641	0	0	0	0	0	0	0	3.5664	2.3064	0	0	0	0	0	0	0	0	0	0	0	0	0	2.9622	0	11.759	18.409	24.97	22.863	23.277	40.162
0	0	0	15.11	3.7868	34.663	39.919	43.644	60.764	49.923	46.722	50.652	78.018	76.341	86.054	102.69	78.278	83.395	90.427	93.761	94.608	84.026	84.792	78.248	64.562	72.814	82.711	73.264	85.512	51.733	66.208	72.267	103.78	114.22	138.59	147.16	186.19	203.74	253.62	277.68	300.21	354.34	424.27	427.06	461.9	481.07	518.34	533.08	547.77	568.64
25.234	10.796	0	0	16.19	0	0	0	0	0	0	0	0	0	0	0	0	0	0	0	0	0	0	0	0	0	0	0	0	0	0	0	0	0	0	0	0	0	0	0	0	0	0	0	0	0	0	0	0	0
12.98	0	11.523	0	0	0	0	0.16523	0	0	0	0	0	0	0	0	0	0	0	0	0	0	0	0	0	0	6.9336	19.688	37.541	51.993	63.934	69.755	81.486	103.94	106.75	119.72	127.35	148.42	145.62	157.77	157.73	163.66	160.92	169.82	170.94	145.28	134.59	133.32	139.59	154.73
0	0	10.494	0	10.429	24.26	0	16.173	0	0	0	0	0	6.2352	4.9354	4.2441	13.955	25.388	38.039	36.906	18.111	35.374	33.725	43.587	43.001	72.731	57.173	85.866	96.604	104.77	122.46	159.85	210.53	223.98	255.47	262.2	301.7	327.51	372.7	368.17	383.74	383.35	429.73	422.78	362.62	388.28	393.24	410.85	454	421.31
4.1754	1.8967	0	0	10.342	0	0.16898	0	0	0	0	0	0	0	20.913	60.029	76.924	74.699	93.613	77.654	99.471	95.049	97.494	85.328	105.34	96.183	87.047	87.016	105	86.571	76.427	75.551	79.504	110.35	92.333	90.061	73.437	95.866	100.81	54.975	70.163	15.017	31.447	18.302	65.611	63.746	77.141	16.926	12.684	36.773
0	8.9896	5.778	0	3.0726	0	0	0	0	4.128	7.3969	11.637	36.409	37.563	54.184	64.905	69.871	89.344	105.75	103.37	130.23	144.71	133.5	161.47	165.91	164.74	173.2	188.56	176.97	191.92	196.33	200.63	195.38	199.63	209.37	207.47	213.01	223.48	212.66	205.18	205.43	205.18	217.45	219.16	232.03	233.83	220.03	232.63	220.77	221.81
30.96	20.582	3.3113	0	0	0	0	0	0	0	0	0	0	0	0	0	0	0	0	0	0	0	0	0	0	0	0	0	0	0	0	0	7.6019	12.432	31.082	61.789	88.59	114.63	125.63	126.57	138.43	167.62	170.11	174.74	196.63	217.07	219.73	218.55	245.5	228.07
0.97243	3.3811	19.239	5.5211	0	0	0	0	0	0	6.6982	0	5.995	5.8325	19.523	2.4972	22.679	20.251	37.699	40.492	69.662	31.839	50.548	66.111	82.801	97.311	129.38	136.36	166.63	161.65	197.11	216.61	248.95	280.15	312.69	386.08	460.17	515.91	567.4	623.75	673.08	766.36	837.71	869.82	913.67	982.15	1024.5	1050.5	1123.2	1158.9
0	2.4465	0	14.364	19.51	0	0	3.6348	8.7288	0	0	0	0	13.004	28.488	41.627	49.051	54.415	65.379	68.185	77.073	89.183	92.134	128.75	145.95	172.09	176.95	216.75	228.64	222.53	230.89	273.34	303.08	317.8	344.67	228.53	234.59	255.02	224.72	215.99	220.92	252.83	225.93	246.74	215.82	240.97	245.72	281.3	149.63	166.59
6.311	0	0	0	6.0136	3.5501	0	3.8468	8.2796	18.278	15.754	16.524	28.094	35.874	40.409	37.865	43.662	61.188	77.228	90.509	90.002	87.834	138.95	188.46	114.73	119.58	120.01	107.37	104.71	150.98	134.76	123.21	111.11	106.34	114.64	110.43	124.21	108.74	96.085	90.087	115.21	102.08	96.674	95.368	90.786	86.577	80.078	71.045	77.425	78.015
0	4.5863	15.691	0	0	0	11.324	0	4.986	11.075	31.364	39.698	32.281	2.6865	0	0	2.6218	0	0	0	0	0	0	0	0	0	0	0	0	0	0	0	0	0	0	0	0	0	0	0	0	0	4.0517	10.994	28.023	15.573	22.827	20.973	53.517	28.42
21.101	3.477	0	0	0	1.6349	0	0	0	0	9.2659	6.1826	1.127	11.375	0.077885	12.678	13.798	27.004	20.864	18.223	38.439	34.084	36.827	42.867	40.836	21.988	29.016	31.105	31.67	42.69	24.9	46.234	58.692	33.399	38.41	28.543	42.499	46.739	61.941	56.133	60.589	58.099	43.104	41.047	31.034	34.459	21.409	1.7399	13.514	6.0432
0	5.7522	0	6.7161	6.1047	3.4785	4.5778	17.195	6.5539	18.24	9.4664	4.4924	8.1798	10.487	0	0	0	0	0	0	0	0.59133	24.434	64.208	81.669	109.6	146.36	207.85	255.01	242.86	273.44	284.71	327.75	385.63	406.4	407.95	464.37	477.86	528.99	534.29	563.59	565.05	625.23	657.95	669.1	703.87	721.6	730.5	762.65	818.33
0	0	0	11.768	0	5.5655	17.711	43.336	106.79	209.89	323.11	418.24	558.29	717.07	864.38	978.27	1116.7	1341.3	1326.6	1583.3	1599	1710.3	1664.8	1740	1746.9	1817.9	1875.5	1899.7	1939.3	1879.8	1945.1	1977.4	1945	1992.2	1993.6	1978.8	1993.9	1970.8	1966.2	1915.8	1988.7	1966.7	1869.2	1925.1	1919.6	1925.3	1870.1	1877.1	1879.1	1862
14.471	3.2547	4.5977	0	0	0	0	4.3323	0	6.6129	16.71	19.557	12.617	13.618	6.6318	12.232	30.281	31.572	21.128	17.976	25.261	27.412	35.786	38.195	41.052	39.016	43.191	40.016	38.611	25.346	22.367	21.293	21.924	7.2707	0	0	0	0	0	0	0	0	0	0	0	0	0	0	0	0
0	0	0	0	0.76659	5.8279	6.3535	6.3663	12.833	9.8699	4.9307	9.3223	7.3264	8.9014	18.775	17.031	25.952	29.356	33.731	40.481	38.319	60.408	83.217	105.28	135.29	147	167.87	189.88	182.19	212.93	242.04	255.63	295.03	330.19	354.57	381.73	398.34	412.11	423.48	439.12	431.38	470.98	460.51	470.92	488.95	499.3	490.29	504.14	525.41	475.5
0	0	0	2.955	10.427	0	2.7852	0	0	0	0	6.5231	7.7135	15.498	4.0134	11.246	4.4555	5.4612	0.38428	0.011818	11.341	0	0	0	0	0	0	0	0	0	0	0	0	0	0	0	0	0	0	0	0	0	0	0	10.881	14.461	0	6.2277	3.9378	9.5453
10.56	16.272	4.479	21.728	30.391	0	0	0	22.207	38.075	111.31	125.58	234.17	331.32	243.41	312.16	356.59	457.5	508.38	567.48	636.12	705.28	729.53	760.53	788.13	800.13	889.52	931.44	919.44	888.04	956.42	948.39	945.66	948.99	955.1	979.45	983.27	993.27	994.03	990.66	979.34	955.4	966.78	911.48	914.04	906.84	891.5	909.63	907.23	903.67
0	3.1083	0	0	0	0	8.119	3.2765	0	0	0	0	0	0	0	0	0	0	0	0	0	0	0	0	0	0	0	0	0	0	0	0	0	0	0	0	0	0	0	0	0	0	0	0	0	0	0	0	0	0
0	0	2.1791	6.6399	0	12.79	2.9358	9.1727	0	0	0	0	0	0	0	0	0	0	0	0	0	0	0	0	0	0	0	0	0	0	0	0	0	0	0	0	0	0	0	0	0	0	4.2463	2.6741	20.775	24.044	24.549	31.084	34.875	22.429
9.3505	0	7.9936	0.15121	0	0	1.6584	9.9445	0	0	0	0	0	0	0	0	0	0	0	0	0	0	0	0	0	0	7.3829	11.762	5.4712	1.1739	1.6226	15.248	15.23	19.552	0	0	2.0816	7.6524	20.286	11.829	19.281	6.5911	4.9401	6.8319	8.2394	4.3958	3.0122	0	8.9543	0
0	6.361	0	0	5.9173	5.2128	1.5239	2.0975	0	0	0	0	0	0	0	0	0	0	0	0	0	28.191	53.286	80.217	111.08	143.37	184	228.51	254.85	275.79	321.52	344.28	352.34	373.12	451.23	446	471.61	461.01	495.59	507.48	502.91	529.96	528.86	545.24	581.81	551.38	533.61	534.39	539.57	525.45
0	0	2.3897	3.0856	0.1652	8.9236	0	11.366	11.714	22.57	23.968	15.569	22.174	44.435	44.046	42.683	46.789	52	39.886	58.717	13.197	14.306	14.986	25.579	19.983	28.519	17.897	8.7915	0	4.7885	14.288	10.309	13.566	21.737	9.3037	0	9.9744	5.4506	2.0013	1.5475	0	0	0	0	0	0	0	0	1.3713	0
0	0	3.453	7.9366	2.8337	5.8428	2.2174	0.031134	0	0	0	0	0	0	0	0	0	0	0	0	0	0	0	0	0	0	0	0	0	0	0	0	0	0	0	0	0	0	0	0	0	0	0	0	0	0	0	0	0	0
0	0	0	8.6591	13.444	12.037	12.177	2.5747	0	0	3.7023	12.437	9.975	13.594	3.0009	11.43	19.398	42.041	39.661	41.598	56.632	42.069	54.46	52.716	80.474	83.581	91.075	80.317	102.63	32.19	24.92	12.363	26.596	34.91	52.848	27.924	22.705	35.167	41.648	35.386	20.718	13.793	6.9371	18.101	20.785	21.918	21.716	27.549	14.784	21.968
0	0	0	7.656	5.6076	3.2793	14.897	20.203	50.858	42.575	11.141	24.065	35	86.266	113.32	128.62	148.13	136.97	142.45	159.35	168.53	189.74	203.24	254.11	275.13	315.69	345.54	385.98	427.15	412.31	450.77	462.85	492.74	472.3	473.9	501.09	453.21	545.44	539.08	512.88	602.23	630.47	632.84	683.72	672.57	702.81	668.34	704.06	716.49	664.88
0	0	0	0	26.126	12.563	17.792	13.013	1.0623	21.764	21.315	38.184	32.613	4.8524	0.62268	0	0	0	0	0.25073	27.196	65.707	108.09	179.14	211.88	288.83	322.69	357.64	435.24	547.25	621.13	682.22	758.04	844.87	918.32	1017.7	1153.3	1220.5	1287.6	1389.6	1456.5	1508.4	1573.2	1634.6	1736.8	1859.1	1883.7	1942.9	2009.8	1974.3
5.1187	9.5017	2.8888	4.8345	0	0	0	0	16.642	42.866	78.557	122.24	164.98	204.44	266.99	340.13	386.09	469.28	542.16	615.2	730.25	838.62	928.36	1059.9	1157	1219.1	1324.2	1456.3	1530.3	1611.5	1709.2	1782.3	1853.5	1943.6	2042.5	2115.9	2209.3	2231.3	2295.3	2374.3	2396.1	2507.3	2515.4	2579.4	2650.8	2710.6	2715.9	2878.2	2795.5	2868.6
0	0.17513	0	2.8795	5.907	0	10.192	25.929	40.369	79.239	124.27	161.12	225.51	280.51	347.65	388.26	468.31	510.78	575.58	622.55	668.68	728.02	778	834.44	864.94	873.41	909.82	949.28	965.02	1001.7	970.88	914.89	913.8	996.77	1001.2	1019	975.06	1008.5	992.18	979.08	988.24	969.38	973.24	970.62	979.46	958.21	965.33	962.61	946.98	952.59
0	0	0	0	1.9582	17.113	30.489	48.183	117.71	203.94	268.54	350.68	475.59	555.79	657.11	728.21	782.77	904.88	1006.4	1058.2	1144.5	1216.1	1317.9	1452.5	1551.9	1598.7	1697.6	1789.8	1844.4	1910.7	1987.6	2027.9	2059.1	2108	2219	2229	2238.3	2227.8	2188.9	2160.1	2164.5	2149	2159.3	2169.4	2151	2269.3	2190.5	2213.2	2169	2182.3
1.369	0	0	4.6648	2.5802	10.785	0	3.7805	11.589	14.565	31.683	57.413	83.285	87.674	119.51	148.78	174.7	208.51	230.74	212.31	241.48	269.51	293.53	308.54	382.54	384.28	439.05	411.89	384.42	377.3	363.43	382.63	382.87	403.19	413.95	427.28	445.04	457.05	456.05	478.37	491.89	522.51	518.28	536.93	577.9	556.3	565.57	568.05	589.03	537.95
4.3044	0	0	8.0923	0	0	17.477	75.514	130.58	240.29	336.89	457.4	558.22	675.84	795.07	852.96	996.58	1045.5	1169.9	1195.1	1235.9	1233.1	1260	1332.3	1327.3	1356.8	1364.4	1331.7	1300.5	1366.2	1333.9	1352.8	1336.6	1332.1	1322.7	1335.7	1352.2	1340.8	1354.4	1342.1	1317.5	1330.7	1309.4	1362	1354	1316.2	1331.1	1356.2	1340.1	1343.5
7.3032	0	0	5.7951	8.1578	19.589	18.477	24.841	22.032	29.809	30.09	42.204	46.268	45.635	56.79	47.844	62.809	55.439	82.617	80.48	102.35	99.453	92.779	106.87	111.02	123.65	105.38	95.18	107.32	94.565	52.988	57.33	51.598	59.92	28.064	40.408	34.53	64.493	62.427	50.427	39.488	22.29	29.233	26.474	37.06	37.695	12.326	0	28.189	0
0	6.9786	1.8713	0	0	9.3229	14.341	44.912	98.606	192.04	325.06	483.31	688.03	914.55	1154.2	1323.1	1468.7	1723.7	1915.9	2077.7	2283.6	2457.8	2621.2	2748.2	2887.7	3132.5	3279.1	3337	3454.8	3340.6	3460.9	3537.3	3558.7	3607.7	3678.2	3745.7	3740.5	3812	3804	3805.5	3867.4	3788.4	3827.9	3710.3	3747.9	3742.1	3793.3	3741.1	3722.5	3706.3
0	1.6681	1.5999	1.3706	4.3658	0.39478	0	0.17741	27.042	78.382	126.07	201.47	270.52	382.99	444.72	569.78	618.29	713.48	794.46	859.61	981.02	1044.2	1090.2	1142.7	1214.2	1270.5	1332.5	1344.2	1430.7	1440.2	1456.6	1502	1499.1	1512.9	1531.5	1527.2	1559.3	1634	1634.3	1611.3	1598.2	1612.6	1597.7	1638.1	1615.9	1635.7	1642.5	1634.9	1655.9	1648.9
0.73241	9.9575	0	6.4365	0	0	1.592	0	0	0	0	5.4178	0	0	0	0	0	0	4.6935	17.611	15.098	23.775	21.695	12.676	24.498	19.492	16.15	16.197	10.449	11.432	8.2423	10.585	3.6684	12.082	6.0097	8.0758	22.467	22.212	26.503	34.438	35.595	45.525	47.124	59.577	76.55	84.357	96.76	111.73	113.96	136.3
1.157	2.3424	0	0	1.1405	0	3.8004	8.9041	14.762	23.556	38.808	64.171	90.973	105.64	136.82	157.01	205.17	225.14	244.06	282.09	297.62	345.59	338.29	362.28	401.33	399.14	413.92	438.9	443.59	453.98	440.73	466.44	477.23	472.38	466.93	486	488.61	501.46	504.72	469.37	508.44	515.77	501.14	502.58	469.08	496.2	481.73	483.18	506.88	500.74
20.631	11.202	0	0	0	0	0	24.366	66.83	95.466	165.5	235.66	329	381.62	421.53	481.19	544.87	606.34	665.4	680.36	744.04	782.19	809.01	865.22	968.28	957.81	961.63	919.91	933.04	948.78	943.38	943.82	977.2	941.53	963.87	997.39	998.35	950.88	945.89	948.51	948.7	942.98	930.31	919.8	932.12	909.34	918.09	911.76	913.75	945.05
0	0	0	0	22.702	52.207	61.727	84.031	45.992	106.39	125.7	142.63	194.93	218.89	210.84	250.02	279.97	280.45	313.82	362.32	368.89	412.03	393.8	420.49	407.24	439.81	499.54	456.11	453.8	493.3	483.31	452.2	486.85	517.98	485.06	513.69	538.22	555.12	578.54	576.61	607.39	650.73	686.48	743.08	743.44	773.18	664.78	708.82	718.61	745.92
4.5325	1.5241	0.81619	5.2772	0.25608	0	1.5445	38.991	116.82	173.17	274.05	351.27	456.82	566	648.73	730.97	766.23	867.35	944.46	1014.4	1090.9	1186	1255.6	1282.4	1338.1	1413.3	1511.6	1512.6	1520.5	1558.5	1601.4	1554.7	1583.7	1472.1	1588.6	1637.2	1646.8	1651.4	1555.4	1590.8	1590.1	1592.7	1582.9	1610.4	1544.7	1584.3	1550.2	1556.5	1606.3	1558.5
7.742	0	0	0	8.4997	4.1785	8.3644	22.949	24.196	51.934	83.809	103.55	127.85	189.89	219.55	234.11	287.87	346.32	343.37	407.24	450.62	482.47	491.56	508.68	543.51	603.22	625.53	675.1	281.23	283.89	277.85	286.09	296.57	306.99	284.49	284.55	257.61	297.82	297.71	303.8	295.91	260.1	288.58	280.6	327.92	324.46	308.98	355.81	356.14	384.12
12.954	1.6718	7.4764	1.4573	2.6263	0	0	0	0	4.3586	8.0375	8.9427	17.911	13.169	34.662	31.662	27.949	28.546	42.174	59.713	112.1	149.05	190.18	238.21	338.12	440.3	501.73	467.31	542.65	623.26	693.8	716.84	847.25	867.28	945.03	1040.5	1027.7	1123.2	1132.3	1201.9	1210.1	1213.1	1253.1	1250.7	1265.6	1332.1	1337.7	1332.1	1364.9	1422.3
12.269	0.34097	0	1.2473	0	0	0	0	0	13.828	5.924	33.323	45.63	75.975	100.16	104.5	119.86	141.46	155.92	178.96	175.07	217.1	230.18	254.21	247.34	260.46	275.69	289.25	277.97	284.04	280.02	299.68	303.48	289.22	309.63	307.06	290.14	306.2	339.33	317.51	306.74	334.4	312.14	315.98	311.07	321.08	299.8	291.68	298.63	289.12
0	0	0	10.371	7.1771	3.5206	0	12.497	10.78	11.931	23.029	9.0866	21.954	25.399	21.204	30.22	11.577	18.333	11.623	21.409	13.352	21.711	19.233	27.739	17.076	18.314	10.919	3.881	5.1531	0	10.522	0.13492	8.3769	12.374	5.8017	14.298	24.781	15.857	12.603	17.675	24.043	31.533	20.392	27.56	31.668	51.807	54.351	62.547	63.459	57.51
0	5.8878	0	2.9747	0	0.88385	0	0	0	0	12.645	11.383	28.79	30.619	43.212	50.492	61.623	85.945	101.44	124.66	174.13	189.31	224.52	247.67	258.08	282.04	322.44	343.85	362.02	418.39	409.24	436.05	436.94	431.22	209.15	205.59	205.83	212.25	241.49	311.35	338.56	358.44	383.74	430.74	490.42	502.01	552.01	598.75	621.3	651.27
0	0.039325	0	5.6097	4.9605	0	4.0155	0	0	0	0	15.401	21.757	32.372	39.004	40.217	31.059	50.603	21.863	49.107	56.549	77.718	99.122	102.74	98.493	98.374	106.72	125.34	143.07	124.77	128.36	115.58	142.17	158.33	159.02	187.42	157.18	186.1	187.18	220.43	223.03	225.99	210.2	215.31	228.55	200.06	218.57	235.32	246.1	238.79
0	0	0.69284	5.0611	0	4.3268	4.9008	8.3277	3.7288	14.165	1.349	14.763	18.272	26.803	25.917	47.235	46.282	45.186	40.729	82.241	74.621	70.879	80.538	78.175	69.609	65.909	93.864	80.565	99.277	73.892	99.533	95.655	112.21	113.83	103.4	95.269	103.15	97.301	107.8	113.2	109.4	121.5	122.39	127.66	124.13	122.18	121.04	116.87	117.45	127.2
19.7	10.677	0	0	0	0	0	0	0	0	0	0	0	0	0	0	0	0	0	0	0	0	0	0	0	0	0	0	0	0	0	0	0	0	0	0	0	0	0	0	0	0	0	0	0	0	0	0	0	0
0	15.079	13.937	26.273	0	0	0	0	0	0	0	0	0	0	0	0	0	0	0	0	0	0	0	0	0	0	0	0	0	0	0	0	0	0	0	0	0	0	0	0	0	0	0	0	0	0	0	0	0	0
9.2923	0	0	7.5228	0	0	25.064	32.405	30.319	35.696	8.1162	8.6813	9.7753	16.895	7.1472	23.836	2.7547	3.4696	2.711	21.03	43.34	65.392	102.17	151.46	183.74	187.58	264.95	349.24	421.34	447.34	488.83	538.03	569.44	659	651.24	699.85	637.1	661.56	721.28	773.5	759.4	754.12	800.98	786.21	870.11	858.34	814.63	823.92	815.3	834.79
0	7.2038	6.6854	2.9427	0	4.1582	0	0	0	0	0	0	0	0	0	0	0	0	0	0	0	0	0	0	0	0	0	0	0	0	0	0	0	0	0	0	4.1566	7.6421	11.457	5.3518	13.199	0	0	0	0	0	0	0	0	0
0	1.7355	0	0	9.1572	0	10.848	10.057	13.309	18.781	18.507	38.097	38.365	45.238	38.885	48.066	40.124	45.366	33.914	26.546	33.489	6.737	14.959	2.7829	22.994	19.291	0.92864	2.8056	16.097	14.732	1.6099	0.15267	3.0829	8.9953	9.1431	0.97911	10.392	17.831	20.303	12.322	0	7.365	0	11.415	21.524	20.802	14.47	28.79	17.007	17.953
15.844	0	2.9293	0	0	0	3.2035	11.455	0	13.483	12.936	32.385	36.156	38.631	32.218	61.417	86.439	102.98	106.88	108.21	128.51	135.84	143.85	153.88	150.25	146.74	150.97	156.15	171.3	160.64	164.8	161.02	161.89	168.5	154.66	159.99	159.64	169.06	175.28	190.33	178.15	195.72	205.05	215.43	203.52	178.49	184.82	200.75	214.82	224.07
50.542	0	0	0	0	4.4042	18.807	25.032	44.64	64.704	84.028	100.6	123.35	137.91	144.89	154.53	180.83	192.36	203.82	196.95	194.75	231.47	224.8	233.79	221	231.65	229.11	241.69	249.27	237.15	241.06	235.43	258.46	235.65	241	244.83	241.02	251.57	251.16	239.65	234.44	232.09	236.02	231.18	256.76	244.47	245.81	243.62	248.25	240.41
0	16.936	0	0	9.7196	6.3375	7.6037	15.735	19.394	13.431	14.588	11.408	15.866	22.751	28.448	23.476	22.518	34.439	47.173	56.36	75.921	88.821	97.793	123.18	141.76	176.42	200.71	222.81	251.18	270.22	282.96	326.46	339.09	351.26	340.54	364.97	380.61	397.15	377.61	436.07	423.74	443.38	401.89	318.96	331.18	292.77	404.75	392.48	390.23	397.79
0	0	0	69.023	79.549	192.6	236.07	251.37	335.55	352.55	412.65	446	528.91	608.81	643.52	724.15	749.04	817	757.31	797.42	766.43	806.97	818.88	839.87	898.83	934.01	947.81	1017.2	1079.4	943.52	1036.9	1062.5	1090.2	1129.3	1147.3	1090.2	1131.9	1127.5	1158.9	1141.7	958.71	1131.2	1168.5	1188	1193	1204.4	1227.7	1236.6	1219.9	1228
1.6783	0	0	0	0.69159	1.7935	7.3058	16.459	8.4544	10.124	15.135	14.811	19.584	20.613	41.384	38.771	49.761	60.957	64.77	59.909	48.361	58.003	53.615	59.459	64.726	58.334	54.762	63.378	57.565	68.86	53.662	61.103	69.593	86.801	77.661	99.641	77.093	68.42	89.963	70.611	70.822	74.44	72.657	60.741	81.727	64.565	86.601	79.555	103.66	103.14
3.3661	0	0	0	0	7.0771	17.775	19.598	31.802	43.44	37.187	54.069	51.249	55.798	51.226	45.632	55.921	65.331	65.305	81.089	86.779	100.16	121.97	144.53	164.22	196.39	196.13	244.61	290.12	308.63	342	339.87	373.15	371.78	386.11	421.51	416.91	427.99	446.83	468.21	478.65	485.21	392.27	397.32	492.19	496.25	483.57	490.49	499.67	513.58
0	0	3.6869	4.7591	3.95	9.9901	6.0413	0	5.6535	15.01	31.064	57.815	81.937	104.66	111.43	144.71	146.83	183.82	199.08	194.62	226.24	237	269.23	301.61	321.3	340.27	337.72	323.47	347.22	366.81	374.1	398.75	402.91	415.6	407.86	440.54	397.23	387.58	399.6	404.77	380.51	365.35	351.08	343.16	385.44	388.73	386.1	370.39	365.97	378.02
0	2.7492	0	4.3413	0	9.7001	3.9139	62.454	130.43	197.79	316.83	412.67	508.27	638.43	794.75	848.72	960	989.42	1079.5	1191.8	1332.3	1332.1	1414.8	1503.2	1596.3	1630.9	1677	1731.6	1728.1	1773.1	1870.6	1919.8	1926.6	1958.8	2063.9	2083	2105	2132.2	2130.2	2157.4	2184.6	2269.8	2266.7	2245.3	2206.4	2246.6	2260.2	2233.9	2228.6	2240.5
0	0	0	0	0	17.839	14.233	5.3218	3.8386	4.1118	7.8624	22.407	9.5935	10.174	0	0	0	0	0	0	0	0	0	0	0	0	0	0	0	0	0	0	8.3995	42.619	60.397	76.09	109.43	109.23	159.04	157.62	176.25	182.52	202.6	186.34	222.47	243.88	252.02	271.02	257.66	258.7
0	0	0	4.9875	12.17	16.277	16.629	8.6786	12.193	25.874	26.375	40.163	46.194	53.902	32.216	38.244	44.128	54.95	54.725	53.112	63.423	56.231	61.266	60.599	67.509	41.288	66.982	68.654	79.971	87.305	89.354	48.448	60.571	66.934	62.355	53.893	61.895	71.922	60.318	77.657	74.064	67.699	50.172	64.005	54.759	57.453	44.297	52.572	20.922	24.551
0	0	0	0	0	17.564	46.618	119.19	246.72	422.37	616.18	848.14	1109.5	1341.7	1595.4	1863	2072.9	2296.8	2490.1	2686.2	2883.4	3099.3	3307	3480.9	3590	3710	3879	3865.2	3979.5	3986.2	4080.8	4232.8	4166.8	4258.7	4313.7	4433.3	4422.1	4588	4667.4	4730	4697.9	4789.6	4853.7	4855.7	4951.6	5010.7	4974	4955.5	5007.5	5057.4
0	0.37031	0	0	1.0572	5.9361	12.237	35.557	45.754	65.237	90.398	99.227	103.22	157.87	141.14	163.96	198.85	199.27	213.6	213.94	214.45	214.72	200.97	201.45	244.6	259.25	244.87	277.63	269.71	132.35	146.27	150.67	142.2	160.2	128.39	119.31	98.477	95.667	106.55	94.471	73.601	47.112	32.535	20.437	49.048	46.267	33.131	23.984	0	8.4152
0	0	0	2.1268	10.832	3.1024	2.9713	0	0	4.8396	10.908	20.072	9.6223	19.574	9.5329	22.132	18.033	13.686	12.257	11.277	19.62	11.99	7.4972	7.5834	20.578	10.177	3.8783	1.3785	11.501	9.1338	2.3326	0	2.4378	12.525	7.2094	0	2.6169	2.8187	13.359	12.739	5.6254	2.2863	6.5126	21.118	168.96	178.64	177.58	191.89	182.5	188.06
0	0	0	1.17	0	0.54145	18.812	0	20.516	38.428	45.97	94.085	40.943	67.993	148.4	193.5	186.54	231.7	247.68	263.28	257.12	291.35	320.85	358.17	390.25	446.87	487.67	532.59	575.8	609.79	633.58	695.04	745.18	759.44	778.98	796.53	838.11	860.37	936.41	908.51	934.82	972.83	984.98	927.81	1009.1	984.13	977.56	1013.5	970.44	983.56
12.34	20.318	0	21.621	0	0	0	0	0	0	0	0	0	0	0	0	0	0	0	0	0	22.089	54.494	115.29	207.49	258.92	342.8	411.55	476.7	555.97	621.01	688.56	754.67	803.99	821.25	876.82	946.04	988.24	1002.6	1062.2	1044	1037.8	1073.3	1079.6	1106.1	1131.9	1110	1073	1109.5	1105.5
0	1.1959	0	4.8697	4.5487	2.3835	4.4451	9.967	3.3115	18.143	15.635	32.442	45.883	61.348	63.456	68.705	91.494	89.6	103.08	117.14	127.53	126.1	155.06	177.5	146.6	171.5	169.78	163.72	174.63	193.58	183.53	187.5	179.39	198.45	181.32	204.06	212.25	229.47	243.62	247.24	234.25	232.15	241.71	244.2	249.99	285.01	278.43	247.29	229.63	216.85
4.9158	7.4677	4.4957	0	0	0	0	0	0	6.1952	15.359	10.32	20.032	28.972	36.355	44.963	47.91	58.125	65.906	69.39	71.027	91.426	88.165	89.744	82.671	83.747	99.573	79.957	83.885	76.966	84.552	78.046	80.744	86.679	92.622	80.609	77.673	101.63	95.109	91.294	73.459	86.435	83.884	77.718	73.897	73.205	63.646	66.546	71.931	66.053
0	0	6.2374	7.9712	4.4901	1.5493	0	0	2.0389	5.779	1.7772	0	0	0	0	0	0	0	0	0	0	0	0	0	0	0	0	0	0	0	0	0	0	0	0	0	0	0	0	0	0	21.647	7.2035	21.241	30.714	44.124	61.605	46.831	53.377	77.084
0.78671	4.6518	2.6262	0	0.52167	0	0	0	0	0.19398	0	0	0	0	0	0	0	0	0	0	22.467	57.245	92.065	143.45	209.66	265.25	305.13	336.4	380.8	423.33	462.44	484.48	520.18	568.06	623.63	637.52	675.32	680.92	709.58	756.97	770.29	783.62	817.1	840.91	841.16	842.02	867.54	886.43	894.95	875.07
11.307	2.406	0	0	0	0	2.3958	8.9629	12.709	14.973	15.904	27.234	30.868	53.519	77.121	88.346	100.41	106.69	115.16	118.07	127.64	144.12	146.58	156.87	164.77	174.83	181.35	182.2	184.42	188.64	199.89	204.35	187.27	194.29	198.56	217.76	227.74	232.13	236.76	224.33	241.27	238.1	249.17	226.51	232.98	244.09	222.63	225.68	215.31	203.1
0	0	12.996	1.4832	0.73841	0	0	4.0935	8.7932	4.9185	18.913	30.365	37.751	51.611	0	0	0	0	0	0	0	0	0	0	0	0	0	0	0	0	0	0	0	0	0	0	0	0	0	0	0	0	0	0	0	0	0	0	0	0
0	0	1.0407	0	0	28.22	55.501	95.657	152.71	196.81	213.21	268.06	331.56	439.59	497.37	567.46	488.63	593.7	637.52	705.28	755.66	779.31	777.38	784.29	795.9	801.63	802.44	824.46	814.08	818.78	800.38	836.85	837.01	790.87	832.39	816.67	795.9	766.15	801	745.58	786.77	794.16	774.07	770.64	783.62	777.09	758.65	756.82	753.69	738.63
0	0	0	3.7566	4.5826	12.688	16.568	23.213	19.939	0	22.812	0.33421	0	3.0234	16.849	6.1804	1.183	15.32	13.162	32.379	34.775	43.795	0	0	46.738	61.058	52.483	53.263	72.077	54.195	43.492	59.972	67.774	75.946	79.778	100.3	122.04	149.36	160.73	181.75	215.62	230.03	237.94	296.87	294.12	320.54	369.79	396.19	399.69	439.93
0	0	0	9.199	14.673	2.2881	13.689	50.387	100.21	146.04	220.76	313.55	389.47	484.74	583.56	660.51	697.84	756.78	872.03	900.21	947.87	964.25	988.73	989.69	1011.5	1048.6	1030.4	1075	1068.2	1040.6	1045.9	1043.2	1031.4	970.39	1019.2	1033.5	992.26	1048.7	1035.7	1059.7	1018.4	1025.3	1021.6	1025.2	1022.9	1037.7	963.89	998.05	966.84	1001.7
0	2.4392	26.628	16.522	0	0	5.1778	8.6353	1.7213	0	0	9.0389	21.135	29.307	27.834	58.609	63.571	92.189	118.1	158.51	195.85	230.22	264.77	334.82	384.39	405.99	277.21	351.1	437.06	418.49	459.2	472.83	500.36	531.49	514.35	529.81	558.73	567.72	569.39	560	552.46	567.46	532.64	561.33	542.18	549.89	531.82	529.19	525.53	554.63
0	11.075	0	17.88	9.3675	7.7634	0	8.6111	54.556	128.01	215.85	318.19	386.22	449.21	561.47	692.1	761.55	813.11	817.06	887.02	988.3	1117.4	1077	1131	1247.7	1300.2	1392.1	1280.3	1433.9	1443.2	1493.2	1508.6	1564.3	1450.1	1424.1	1477.8	1463.8	1522.1	1531.7	1573.1	1596.7	1612.6	1609.4	1569	1616.2	1624.8	1691.2	1707.7	1745.4	1690.8
17.453	10.929	0	3.1458	0	0	0	0	0	0	0	0	0	0	0	0	0	0	0	0	0	0	0	0	0	0	0	0	0	0	0	0	0	0	0	0	0	0	0	0	0	0	0	0	0	0	0	0	0	0
1.7879	9.9773	1.8498	15.289	5.9694	0	0	0	0	0	0	0	0	0	0	0	0	0	0	0	0	0	0	0	0	0	0	0	0	0	0	0	1.9931	11.859	16.85	32.825	30.998	47.781	58.919	71.7	67.497	83.254	77.768	108.71	101.1	109.69	118.66	130.27	143.45	131.56
2.9108	8.5222	0	0	1.7139	0.37108	0	4.7959	0	0	0	0	0	0	0	4.4428	0	0	0	0	0	0	0	0	0	0	0	0	0	0	0	0	0.055248	0	0	0	0	0	0	0	0	0	0	0	0	0	0	0	0	0
0	0.16904	0	0	0	5.5295	2.7407	0	2.1386	27.397	32.513	60.208	79.641	86.036	98.256	116.79	149.86	156.28	178.38	199.49	211.47	221.97	211.68	225.18	232.77	255.93	244.65	240.5	230.42	237.3	228.13	230.37	225.09	226.66	204.15	207.99	206.23	209.67	214.69	219.81	198.43	185.88	180.39	198.59	197.99	212.67	180.67	177.75	202.97	172.54
0.45753	1.3925	0	0	5.9591	0	1.467	0	2.8932	0.53974	0	0	0	1.5544	0.099	0	0	0	10.309	38.361	73.978	110.6	163.17	222.65	294.84	368.25	462.46	536.41	601.06	668.06	703.75	777	850.61	899.08	930.94	1016.7	1062.9	1063.5	1095.3	1109.4	1146.9	1159	1136.5	1170.8	1152	1159.4	1212	1197.6	1174.4	1159.3
0	1.1191	2.8783	0	0	3.0788	0	0	13	0	10.815	4.4843	19.401	34.19	39.218	54.276	65.35	57.541	79.427	111.03	147.4	186.85	265.63	282.39	390.02	460.17	541.64	590.33	649.05	724.16	727.02	813.81	831.28	848.01	890.34	864.08	938.18	929.4	582.35	579.24	576.71	600.09	618.43	591.55	641.38	723.05	704.72	735.84	728.05	753.91
5.0018	3.0498	0	0	0	0	1.1668	2.7758	1.7486	2.9265	9.2598	17.521	23.009	45.424	55.881	63.457	79.69	86.469	103.68	105.19	120.99	126.64	128.75	123.6	154.64	152.34	155.32	130.01	131.51	153.11	156.17	154.34	151.41	166.43	162.46	177.72	182.94	184.37	194.8	204.53	186.46	174.78	191.86	199.29	209.9	198.9	212.71	221.28	198.68	221.05
0	0	0	9.879	23.883	56.999	53.385	93.913	123.24	189.28	259.74	315.84	354.71	412.17	508.99	583.76	634.39	739.7	817.39	862.79	915.63	915.88	987.8	1048.5	959.9	1123	1147.6	1163.2	1034.2	1143.7	1155.2	1149.4	1161.1	1153.7	1071.8	1024.4	1044.2	1034	1075.7	1060.8	1099.1	1126.9	1064.6	1065.1	1101.3	1099.6	1059.9	1014.5	1020.5	1025.1
0	0.56064	13.717	23.757	0.083656	19.906	0	18.49	10.942	21.242	20.211	40.646	25.093	48.013	42.313	49.841	42.63	44.45	51.686	53.31	61.082	40.12	54.254	51.114	62.576	65.299	60.863	64.132	59.696	59.332	49.4	54.151	59.154	63.725	88.118	77.409	79.927	71.884	90.906	96.165	108.84	106.11	111.89	130.5	150.72	165.82	153.12	174.23	180.37	211.95
1.483	3.2273	0	3.6017	0	1.195	0	0	0	0	13.593	16.98	43.948	56.581	69.859	96.881	103.63	129.57	139.04	157.86	183.44	186.58	201.33	193.95	210.69	185.16	195.25	201.43	198.21	210.41	202.29	197.46	203.27	208.68	203.44	197.65	177.4	169.07	179.36	181.51	168.19	162.45	154.2	148.7	148.25	139.66	138.56	130.87	135.77	142.27
0	0	0	0	7.783	33.274	19.907	18.293	49.746	38.72	55.426	73.405	83.654	113.17	111.16	140.72	143.95	149.5	158.77	160.74	170.78	221.25	260.8	136.05	149.16	157.8	140.69	144.37	135.86	130.19	149.46	144.7	123.51	123.59	148.05	135.34	137.28	153.91	162.98	177.78	171.92	177.22	189.55	207.87	218.38	233.79	239.76	266.37	251.02	268.82
0	0	0	0	15.37	7.8293	25.332	33.912	41.015	41.558	56.056	64.753	87.348	107.47	108.59	117.85	120.73	134.22	157.86	164.3	183.94	185.65	195.35	207.33	203.34	225.29	230.96	235.1	233.71	235.67	233.85	255.99	256.2	241.49	261.63	263.99	279.06	284.87	268.43	277.07	277.82	265.49	279.74	273.13	268.76	262.78	274.32	290.33	279.39	270.16
0	0	0	13.004	0	4.8821	1.8416	11.592	31.675	53.586	58.907	83.482	115.92	152.41	172.63	214.25	213.49	249.35	274.21	312.91	310.23	308.43	332.21	339.76	338.03	347.28	334.12	357.05	356.23	312.1	349.37	317.43	344.8	341.28	337.8	318.49	331.91	340.27	328.75	307.37	305.22	304.06	308.34	303.17	312.11	300.6	316.53	302.97	286.42	268.13
0	0	0	6.2189	0	3.9075	0.478	0	1.4776	8.5037	3.4381	0	0	0	0	0	0	0	0	0	0	0	0	0	0	0	0	0	0	0	0	0	0	0	0	0	0	0	0	0	0	0	0	0	0	0	0	0	0	0
52.696	27.71	20.39	27.814	0	0	0	0	0	0	0	0	0	0	0	0	0	0	0	0	0	0	0	0	0	0	0	0	0	0	0	0	0	0	0	0	0	0	0	0	0	0	0	0	0	0	0	0	0	0
7.3401	1.2473	0	0	0	0.99195	7.9302	35.546	84.296	179.5	308.03	422.84	557.58	668.47	817.66	941.75	1080.8	1120.6	1272.5	1326.8	1428.2	1590.8	1673.2	1774.4	1917.5	2044.5	2029.6	2115.8	2117.5	2176.3	2256.5	2325.5	2392.3	2028.5	2086.3	2154.7	2230.7	2277	2290.9	2334.9	2419.3	2386.9	2442.8	2418.2	2462.9	2571.8	2571.1	2618.7	2638.7	2620.3
7.0293	0	0	0	4.8192	3.144	1.693	19.74	57.695	105.33	159.38	152.86	277.08	333.51	338.81	429.56	624.68	549.49	580.43	651.2	652.04	667.54	672.6	672.53	703.43	747.28	779.18	990.34	1016.6	873.55	854.95	851.21	884.62	829.54	850.95	869.3	864.26	855.81	880.4	873.93	878.11	877.09	868.32	859.48	866.17	856.26	849.03	838.51	837.91	834.6
0	0	0	0	17.087	15.302	29.008	0	32.995	10.49	35.513	0	0	0	37.602	42.395	31.287	35.084	0	0	0	12.629	53.498	72.161	27.111	16.517	31.229	46.553	103.77	68.169	98.662	107.38	112.43	193.19	199.28	177.49	202.15	285.83	326.35	348.45	325.66	358.46	283.97	373.56	362.25	417.29	461.34	487.23	492.45	476.44
0	0	0	17.982	17.489	36.33	29.073	0	83.839	153.56	250.19	302.25	383.28	503.11	571.29	682.3	743.9	808.57	895.71	961.44	1107.7	1109.5	1155.3	1245.4	1291.3	1305.2	1374.2	1431.2	1456.2	1509.4	1514.4	1551.3	1570	1639.9	1720.5	1707.5	1805	1860.9	1994.8	2059.1	2135.1	2128.1	2138	2199.4	2346	2322.7	2327.4	2362.2	2363.5	2392.2
9.7167	9.4088	0	0	0.54561	0	2.2442	0	0	0	0	0	0	0	0	0	0	0	0	0	0	0	0	0	0	0	0	0	0	0	0	0	0	0	0	0	0	0	0	0	0	0	0	0	0	0	0	0	0	0
0	1.7296	0	0	0	0	16.258	19.041	35.814	35.361	48.564	55.548	82.529	105.73	107.6	116.81	129.73	120.09	156.99	155.5	161.85	169.3	175.63	232.61	227.52	285.29	307.28	374.72	397.33	368.78	384.51	426.13	488.4	501.8	558.56	577.18	641.08	684.34	698.18	725.97	836.19	838	937.81	931.36	884.62	938.07	954.44	1026.3	1105.4	1043.1
25.63	19.531	0	1.3619	0	0	0	0	11.227	47.978	88.851	134.91	192.98	244.72	313.78	371.64	426.31	495.87	593.23	639.04	712.58	756.76	796.87	832.98	866.91	868.53	905.76	912.12	961.36	953.07	950.19	944.71	948.17	965.07	955.26	966.67	984.59	1005.5	1015.8	1032.3	1020.9	977.5	1003.5	1002.8	1011.2	1021.6	1013.1	1022.1	979.37	1012.2
0	2.1839	0	0	0	0	5.7582	22.491	50.465	94.092	146.09	201.51	256.36	293.56	350.04	381.23	401.01	445.12	485.23	492.67	527.59	534.02	565.77	582.5	543.24	575.12	605.81	592.32	610.65	600.43	614.52	635.71	637.42	653.63	661.57	655.96	676.89	664.04	689.49	656.85	651.28	686.63	656.2	660.59	670.41	664.7	657.68	671.97	664.81	661.76
0	7.0843	0.6562	4.7198	0	2.8776	10.923	8.7338	13.043	20.703	34.23	50.151	53.605	100.63	0	0	0	0	0	0	0	0	0	0	0	0	0	0	0	0	0	0	0	0	0	0	0	0	0	0	0	17.989	45.642	69.036	109.38	137.72	158.66	213.12	210.32	259.36
0	2.2831	3.1037	0	0	0	4.8178	3.0009	0	6.3675	0	0	0	0	0	0	0	0	0	0	0	0	0	0	0	0	0	0	0	0	0	0	0	0	0	0	0	0	0	0	0	0	0	2.4901	7.7985	4.3363	0.1279	2.9282	10.757	19.503
0	8.5834	3.6653	10.697	0	0.12971	0	2.633	0	0	0	5.4169	21.875	45.764	64.177	83.023	115	51.341	60.52	43.988	68.42	41.702	36.67	61.806	66.552	89.4	82.499	82.718	74.716	51.833	55.349	45.374	102.82	114.87	156.54	196.09	220.86	269.51	236.06	321.85	362.76	393.02	426.31	470.34	429.9	437.78	546.63	552.67	583.74	573.63
0.5048	9.4385	3.8783	2.1663	0	1.697	0	0	0	0	0	0	0	0	0	0	0	0	0	0	0	0	0	0	0	0	0	0	0	0	0	0	0	0	0	0	0	20.445	30.589	32.399	22.086	33.457	29.706	37.579	57.747	80.663	67.603	54.675	96.076	80.842
10.759	0.72192	7.9422	0	0	0	0.47829	0.40328	0	0	4.164	13.777	8.5923	28.013	21.697	54.309	70.919	92.887	96.865	97.711	119.74	115.08	123.25	133.25	140.33	128.17	142.78	145.81	161.21	150.13	146.56	153.05	172.55	170.14	151.51	141.59	127.59	138.1	140.64	142.92	131.32	142.35	130.38	128.86	116.1	100.12	100.82	98.218	98.815	87.707
0	0	0	1.0217	3.0704	11.048	11.505	20.887	40.55	83.115	106.63	137.3	144.79	175.73	237.93	260.22	276.02	292.14	341.13	348.08	409.46	403.85	510.95	633.12	698.14	803.98	816.14	896.9	985.46	1056.9	1121.3	1159.6	1216.4	1190.3	1251.9	1270.2	1335.3	1369.1	1425.5	1498.8	1464.5	1432	1432	1455	1555.9	1556.2	1538.6	1560.3	1586.6	1558.2
30.478	18.676	15.74	12.606	19.735	0	0	0	0	10.365	45.066	74.033	93.821	146.09	166.55	213.97	258.88	315.34	336.69	356.92	406.62	468.22	508.86	541.42	562.57	582.63	598.33	610.58	630.05	610.38	587.83	609.34	622.41	630.16	662.66	658.26	648.57	635.82	660.44	659.51	636.77	621.68	630.8	631.67	597.62	591.04	560.2	537.56	564.34	556.85
0	0	4.0998	2.5717	0	1.7941	0.06809	2.5668	0.049821	15.34	37.355	24.693	37.384	46.805	92.224	104.52	86.04	73.646	128.48	102.37	123.78	166.98	208.47	200	224.45	247.39	270.77	303.52	352.02	410.19	435.96	469.31	486.1	487.78	477.25	498.91	526.05	594.56	654.43	686.69	653.61	568.9	604.78	620.69	650.08	649.24	630.81	649.72	687.48	685.5
0	0	0	13.571	12.097	5.0712	0	0	0	0	0	0	0	0	3.5864	10.574	9.4229	0	0	0	0	0	0	0	0	0	0	0	0	0	0	0	0	0	0	0	0	0	0	0	0	0	0	0	0	0	0	0	0	0
15.398	2.1783	0	22.025	30.978	0	0	0	0	42.109	93.161	179.91	217.98	315.75	345.35	445.28	564.56	515.78	577.82	548.2	626.38	693.16	375.52	411.8	505.06	771.76	756.11	785.39	783.54	805.05	787.44	686.01	622.08	656.05	687.25	667.68	681.85	628.72	626.68	580.72	443.2	560.9	582.32	559.74	619.63	624.74	579.21	621.96	576.43	636.2
0	1.1344	3.5118	0	1.1801	5.1278	0	3.7106	0	4.3169	2.7761	0.49429	6.6805	6.1148	9.1595	7.4272	16.466	31.81	44.138	46.575	64.556	59.842	74.276	74.382	72.778	80.952	83.755	13.362	18.336	11.635	15.253	24.722	23.939	43.029	27.515	39.951	27.513	52.795	54.073	52.372	32.461	47.276	51.984	53.387	38.965	51.724	39.967	54.972	56.13	42.65
0	0	0	6.241	35.106	16.954	0	0	0	0	0	0	0	0	0	0	0	0	0	0	0	0	0	0	0	0	0	0	0	0	0	7.4932	30.517	57.358	80.843	116.2	108.28	166.01	197.86	228.24	269.36	237.73	278.3	297.89	374.29	439.7	451.56	491.2	458.17	527.35
0	0	0	0.088801	5.9792	4.6931	5.0456	3.7001	51.255	108.48	148.56	210.98	279.19	360.87	413.15	475.82	518.86	554.97	601.46	658.12	728.13	757.42	774.62	824.94	859.68	899.91	936.11	907.39	981.67	959.87	996.54	1028.3	1018.8	1087.2	1071.2	1086.5	1143.8	1162.5	1169.6	1212.2	1199.9	1199.6	1186.1	1203.1	1217.2	1245	1262	1262.7	1289.1	1296.6
6.6944	4.3704	0	0	0	0	1.413	0	0	0	0	0	1.9621	10.39	17.732	14.587	16.43	9.4226	11.35	8.8763	16.406	19.914	24.805	27.978	33.395	32.659	32.272	34.876	30.095	21.141	33.187	33.478	28.094	32.52	38.573	29.05	20.664	24.893	17.092	18.601	0	0	0	0	0	0	0	0	0	0
0	7.9882	0	12.926	0	0	5.2224	23.987	81.657	161.58	226.04	302.02	421.18	500.07	624.1	663.75	732.64	815.48	866.91	934.63	979.95	987.17	1120.9	1155.1	1195.7	1245.9	1307.5	1259.7	1341.7	1313.9	1328.7	1350.3	1364.6	1407.1	1380.1	1369.9	1351.3	1362.3	1380.5	1345.8	1332.1	1362.6	1344.6	1347.4	1315	1350.4	1405.5	1323.3	1265.7	1321.6
51.752	16.22	0	0	0	0	0	3.9402	24.445	80.789	165.65	205.99	292.21	386.13	466.7	654.85	779.16	699.78	779.28	838.29	895.81	1010.1	1099.3	1152.3	1244.8	1336.3	1388.6	1434.1	1508.4	1651.1	1672.4	1795	1846.4	1849	1903.5	1956.7	2006.4	2086.8	2133.3	2271.8	2246.4	2198.6	2325.5	2180.3	2305.6	2356.1	2344.6	2357.7	2346.1	2446.6
0	1.2084	0	5.9655	2.7154	10.847	7.0094	0.56501	0	0	0	0	0	0	0	0	0	0	0	0	0	0	0	0	0	0	0	0	0	0	0	0	0	0	0	0	0	0	0	0	0	0	0	0	0	0	0	0	0	0
14.461	0	2.4987	0.1613	1.6433	0	0	0	0	0	0	0	0	0	0	0	0	0	0	0	0	0	0	0	0.30815	7.7921	51.61	42.607	48.64	41.623	33.902	42.49	66.423	50.339	42.891	25.267	48.126	48.145	42.41	37.701	111.33	47.573	47.653	42.392	45.192	2.9093	0	0	0	0
9.8776	5.0118	0.44992	0	4.0823	0.10844	0	2.4243	13.032	23.831	30.585	34.575	48.514	48.951	68.617	51.233	64.206	74.665	87.865	102.45	103.43	109.16	113.65	120.27	114.51	122.61	107.83	123.9	131.71	122.51	124.37	148.68	138.39	174.39	217.49	235.61	255.81	275.73	282.52	321.39	361.71	405.12	454.43	504.86	525.08	573.79	549.74	578.3	564.26	580.22
0	0	0	6.1816	9.5672	9.1984	14.987	20.332	20.679	8.1398	13.003	12.25	24.533	17.557	17.593	35.503	28.568	40.246	59.475	63.55	74.179	88.682	86.742	106.96	118.28	135.82	121.65	145.56	154.14	157.28	158.78	174.14	186.04	194.45	178.59	178.67	185.12	191.19	190.26	192.26	196.09	199.95	183.5	195.45	194.43	198.82	193.49	198.74	186.94	193.41
0.66591	9.497	3.0907	0	5.3139	0	0	27.568	15.776	44.672	35.962	75.404	30.056	57.141	57.097	90.353	110.37	112.41	134.12	167.91	157.74	162.16	171.46	169.44	159.45	170.99	179.35	187.56	183.82	177.19	187.22	193.22	204.42	203.8	185.92	168.29	162.25	182.54	181.23	164.39	169.07	164.06	145.2	155.82	144.21	145.75	122.71	126.72	128.53	130.77
0	2.287	0	5.9619	0.41647	2.0536	0.84043	3.2858	32.911	61.766	110.86	155.6	212.76	262.23	312.65	363.58	380.22	411.25	447.76	481.95	318.71	531.77	546.05	542.97	564.39	563.09	591.79	589.98	606.83	602.15	596.7	578.48	599.83	597.23	493.72	617.93	592.95	524.96	622.79	634.7	661.42	651.52	657.33	647.86	622.22	631.33	662.86	678.23	679.07	680.73
0	0	0	1.9701	16.674	17.816	26.474	44.792	60.84	60.021	72.18	83.457	102.8	122.84	114.21	136.08	111.48	132.64	155.87	138.36	174.27	219.1	274.61	387.96	500.22	629.96	723.54	794.07	915.18	1027.6	1134.1	1182.4	1256.1	1366.3	1451.2	1579.2	1608.6	1647.7	1639.4	1706.9	1705.8	1790.6	1756.4	1778.4	1755.8	1842.9	1841.3	1857.6	1852.8	1760
3.7584	5.3905	0	1.172	2.3871	0	0	0	5.1091	3.8407	4.8054	0	0	1.3137	0	0	6.6634	15.446	30.769	46.679	52.332	62.361	83.777	92.679	105.91	115.52	117.57	144.37	159.4	172.59	163.06	194.36	193.29	200.17	206.1	215.48	225.2	227.34	248.96	268.38	255.3	286.42	327.19	321.22	311.16	308.34	315.18	310.53	325.19	333.24
0	0	2.2201	0	23.273	15.032	40.425	44.325	89.479	139.14	213.22	266.21	338.89	391.51	443.2	514.95	576.26	615.59	619.38	693.98	715.65	755.61	809.73	827.17	849.53	886.7	875.01	868.86	915.55	909.15	933.63	930.86	929.18	956.69	917.25	895.29	900.7	868.62	913.35	873.59	849.63	846.44	830.78	834.17	798.1	818.26	833.65	811.45	817.11	800.86
0	8.0746	4.7001	0	0	2.2017	0	0	0	0	0	0	0	0	0	0	0	0	0	0.16174	7.7143	30.337	28.74	35.634	17.637	30.077	47.252	29.123	52.983	52.052	63.122	68.928	74.063	68.735	64.959	71.091	85.38	87.83	69.329	67.057	59.303	68.893	66.892	58.248	60.66	64.25	46.853	67.425	54.291	57.715
0	0.47945	10.988	0	1.3037	0	14.685	29.688	58.825	64.695	90.383	115.78	142.78	159.69	185	190.76	212.51	219.31	240.73	229.37	249.25	258.13	257.15	266.85	287.44	278.68	307.47	312.17	294.27	306.08	301.77	293.21	296.82	284.12	279.57	293.99	292.01	292.65	258.57	268.15	251.31	253.17	235.76	233.47	230.82	233.99	213.02	224.91	208.87	199.6
8.0273	3.5707	0	1.0157	0	0	0	0	3.605	36.081	101.88	156.72	238.59	323.1	397.67	487.85	554.88	592.96	673.21	702.65	773.87	817.44	861.06	911.83	972.92	998.58	1018.4	1057.2	1081.6	1114.6	1116.9	1120.2	1152.1	1211.6	1243.5	1224	1238.9	1242.1	1288	1287.1	1288.4	1239.1	1287.9	1302.7	1290.7	1282.5	1304.1	1296.3	1295.2	1310.2
29.839	1.3976	0	0	9.8246	0	7.3298	0	0	0	0	0	0	0	0	0	0	0	0	0	18.763	49.734	87.09	145.29	203.37	229.95	249.59	296.28	328.95	371.82	400.86	445.73	485.71	526.61	517.54	541.41	603.41	673.29	539.38	553.09	534.08	504.96	482.19	517.13	513	530.29	509.86	510.06	485.85	505.15
0	0	0	4.7325	8.0237	9.6038	0	0	0	22.167	27.559	28.049	38.929	6.9599	45.028	47.216	54.428	42.951	68.725	68.36	72.874	68.505	73.603	91.629	91.921	105.01	92.513	107.27	107.65	109.93	109.46	107.64	109.85	127.35	105.69	123.25	125.07	133.84	140.05	136.13	119.12	111.99	126.21	122.83	143.59	160.93	117.86	99.752	155.83	123.75
0.73259	0	0	0.073353	3.093	0	5.9469	8.7606	15.741	21.01	41.441	63.362	87.257	98.669	137.22	147.58	188.83	174.26	215.44	237.19	257.57	263.07	274.83	281.41	289.02	296.89	298.81	321.05	306.78	297.54	323.36	322.4	323.89	309.7	287.74	300.21	300.16	297.05	296.41	309.83	300.56	306.85	304.65	295.75	299.29	306.96	1480.4	1407.8	1405.3	1405.5
0.2531	0	0	0	7.1751	5.5924	7.0379	11.564	7.5738	11.695	26.612	25.051	32.739	37.934	36.311	45.134	40.35	38.84	58.735	63.8	64.866	85.345	88.526	119.3	124.99	151.94	173.87	180.28	169.7	193.31	223.94	219.72	227.56	234	226.65	255.59	265.17	275.59	277.11	311.77	300.61	305.63	312.29	304.9	309.76	300.88	305.74	315.78	311.13	302.26
0	1.6934	3.6234	1.7426	7.6471	0	0	0	0	0	5.2233	0	0	0	0	0	0	0	0	0	2.7458	16.842	31.087	34.047	40.311	47.213	62.582	63.466	70.291	66.917	46.463	54.653	59.437	58.068	56.781	58.923	65.344	78.243	72.284	61.503	57.603	71.619	58.319	58.339	55.456	58.651	57.211	53.228	68.829	52.221
0	0	0	9.0247	9.2287	4.5396	16.373	37.846	31.542	51.543	88.845	82.243	106.96	136.44	146.13	160.78	165.03	221.71	381.3	406.02	445.5	384.34	527.76	433.85	633.51	509.79	529.21	579.9	517.91	624.69	657.78	674.17	934.3	734.4	727	781.69	778.7	776.66	755.46	808.13	783.78	818.27	815.91	839.03	834.65	877.6	835.13	841.8	854.18	848.63
0	0	0	0	58.297	85.949	116.67	139.82	125.78	171.82	138.93	160.94	132.01	148.22	132.53	122.74	110.09	137.22	164.12	152.33	141.21	134.19	74.569	110.83	82.916	71.786	119.84	105.82	77.02	67.678	58.318	49.573	27.871	57.613	50.396	63.277	55.872	76.571	91.137	75.008	50.329	38.552	53.201	84.687	59.983	78.278	69.371	85.646	91.345	109.94
0	0	0	1.2982	10.131	1.7537	0	0	10.643	50.489	91.825	167.55	270.28	343.66	452.78	641.66	803.74	765.58	859.98	1050.8	1250.9	1371.4	1415.7	1536.3	1573.6	1727.5	1789.2	1886.5	2050.8	2009.5	2043	2103	2044.7	2167.6	2199.4	2205.2	2332.9	2312.6	2358.9	2454	2486.1	2443.9	2362.1	2466	2333.1	2474.4	2351.1	2469	2516.4	2434.6
0	0	0	0	0	13.522	31.836	76.637	118.78	187.33	253.15	319.27	422.22	489.53	563.56	649.16	679.39	758.77	866.89	905.43	1003.4	1103.7	1203.8	1315.3	1380.8	1547.6	1636.7	1707.7	1902.7	1910	1996.2	2070	2147.2	2153.7	2217	2247	2278.8	2304.5	2328.8	2401.4	2364.2	2495.7	2564.5	2378.9	2430.8	2496.4	2426.9	2444.6	2512.9	2478.5
0	0	0	3.4768	2.8638	5.053	11.744	7.1451	16.678	16.998	8.9784	20.85	12.5	2.4696	9.9236	12.836	7.3762	5.3965	13.972	19.357	27.196	32.841	49.332	57.53	82.601	94.359	113.68	131.84	174.82	210.24	238.8	299.21	362.06	430.23	516.77	585.14	681.77	757.75	809.8	923.92	971.4	1071	1131.6	1235.7	1299.2	1381.6	1452	1504	1496.2	1577.6
2.1041	0	0	0	4.4856	6.4956	0	6.6232	4.0762	0	0	10.343	12.707	25.589	12.973	9.8815	13.527	7.192	6.1041	5.7199	3.306	1.1612	9.4545	2.4221	0	5.7013	0	0	0	0	0	0	0	0	0	0	0	0	0	0	0	0	0	0	0	0	0	0	0	0
6.5966	0	0	1.8516	6.3832	6.8722	4.9766	8.1551	0	15.528	30.583	48.732	61.632	83.302	80.77	98.697	85.468	85.799	115.71	100.44	95.09	99.168	105.36	39.732	68.167	54.253	49.52	46.602	83.934	67.282	0	13.16	0	3.029	0	0	0	0	0	0	0	0	0	0	0	0	0	0	0	0
0	2.7727	1.7518	10.393	1.3117	2.5942	0	0	0	3.4137	9.489	0	0	0	0	0	0	0	0	0	2.5955	12.729	18.406	33.323	40.237	39.911	52.69	37.759	51.885	50.418	54.41	65.631	64.751	88.891	66.879	81.807	78.22	61.226	61.263	65.373	50.462	47.784	46.392	53.23	41.535	57.802	66.337	76.047	70.267	79.46
0	4.6322	3.499	0	8.5587	0	0	0	0	0	0	0	0	0	0	0	0	0	0	0	0	0	0	0	0	0	0	0	0	0	0	0	0	0	0	0	0	0	0	0	0	0	0	0	0	0	0	0	0	0
0	0	0.96352	9.1541	6.7541	2.5175	3.3587	12.862	10.012	2.4402	10.863	9.3677	8.2691	15.172	11.569	0.86678	1.7031	5.9869	13.633	24.548	47.549	68.121	77.363	114.73	145.44	195.3	237.77	290.22	317.23	350.17	391.34	416.45	480.9	495.6	543.24	592.33	650.89	721.04	765.96	872.51	899.91	952.37	1078.2	1103.9	1072.4	1143.2	1228.2	1270	1302.9	1298.3
6.4678	2.0412	5.8283	0	6.7053	0	0	2.9871	0.51511	0	0	0	0	0	0	0	0	0	0	0	0	0	0	0	0	0	0	0	0	0	0	0	0	0	0	0	12.11	34.885	33.897	58.168	72.864	118.49	119.38	124.76	151.17	170.31	208.11	174.84	192.65	179.12
0	5.7608	0	2.3112	4.8565	0	1.4794	0	20.201	29.141	59.845	104.37	138.49	199.12	225.88	264.53	328.5	349.8	397.28	456.86	445.14	448.28	555.44	575.45	555.27	592.26	612.02	608.28	596.78	604.26	597.47	602.19	598.48	620.93	599.46	607.99	607.66	576.94	582.99	597.05	589.24	563.3	571.8	585.03	570.41	561.84	579.46	588.92	573.07	561.16
0	0.051367	0	0	7.0056	5.522	6.2031	32.234	56.035	106.88	167.49	259.3	339.4	406.7	466.6	623.8	805.67	871.52	966.31	1106.8	1160.5	1187.7	1301.4	1432.6	1558.9	1652.1	1399.2	1265.9	1419.3	1681.5	1508.8	1738.9	1488.7	1700.9	1700.7	1715.8	1720.7	1809.5	1840.7	1871.2	1863.9	1900.9	1941.2	1900.4	1896.2	1916.5	1883	1881.4	1876.1	1828.6
8.6802	1.9783	0	4.6913	0	0	1.1841	0	0	0	0	0	0	0	0	0	0	0	0	0	0	0	0	0	0	0	0	0	0	0	0	0	0	0	0	0	0	0	0	0	0	0	0	0	0	0	0	0	0	0
0	0	0	0	1.1321	28.329	58.41	63.876	94.38	109.39	110.71	138.79	156.61	188.28	184.91	197.97	215.5	238.6	257.91	253.9	239.21	254.66	264.41	277.88	293.66	284.11	289.81	312.27	303.05	304.77	292	295.21	279.17	294.73	302.5	309.97	322.54	346.3	309.45	311.58	303.49	294.67	295.99	271.71	290.46	287.38	253.44	260.71	247.92	223.46
2.8552	8.3091	1.655	1.4181	0	0	0	0	0	0	0	0	0	0	0	0	0	0	0	0	0	0	0	0	0	0	0	0	0	0	0	0	0	0	0	0	0	0	0	0	0	0	0	0	0	0	0	0	0	0
0	0	5.7859	8.5901	0	0	0	0	2.4318	5.3985	6.7778	0	0	0	0	0	0	0	0	0	0	0	0	0	0	0	0	0	0	0	0	0	0	1.4987	0	0	0.33328	1.2534	0	0	0	4.718	0	0	0	0	0	0	0	0
18.531	10.981	0	0	0	0	0	0	0	0	8.0953	10.689	16.499	46.469	36.731	56.983	64.424	81.63	127.76	101.52	101.85	125.49	136.84	162.06	182.62	168.95	175.21	179.26	202.11	232.17	231.77	252.34	271.23	307.73	310.27	332.61	301.04	326.54	362.76	370.32	349.62	324.6	351.88	342.27	376.24	364.89	354.35	332.93	326.66	351.12
0	0	0	11.437	6.082	9.2059	4.1609	0	15.433	28.83	51.769	95.925	119.18	162.34	197.2	258.43	253.84	281.22	336.11	333.74	340.72	362.76	384.93	370.83	392.14	391.12	391.19	431.09	422.31	389	472.57	439.78	439.5	475.12	501.92	471.41	447.53	466.84	427.8	451.47	491.84	605.24	649.31	677.66	768.16	793.66	826.42	835.83	234.06	185.13
0	0	0.8687	3.8058	7.6118	3.3437	5.987	0.24183	0	14.957	14.1	25.775	16.017	12.344	13.696	27.763	11.51	13.842	0	0	3.2986	0	0	0	0	0	0	0	0	0	0	0	0	0	0	0	0	0	0	0	0	0	0	0	0	0	0	0	0	0
19.401	5.5017	0	1.3274	0	0	0	0	0	1.5418	0	0.034881	0	0	0	0	0	0	0	0	0	0	6.0591	9.1884	28.668	40.497	53.869	67.429	94.403	86.218	99.729	123.95	111.66	142.62	181.99	158.1	163.36	179.01	193	168.35	157.04	166.95	177.49	171.53	167.67	179.13	153.84	157.19	148.67	149.4
0.7544	3.9778	3.8463	3.9966	0	0	0	0	0	0	0	0	0	0	0	0	0	3.7068	29.938	61.495	113.4	164.12	232.88	300.64	394.72	491	573.96	656.73	766.64	786.61	890.95	962.76	1047.1	1078.6	1170.9	1174.8	1221	1231.2	1287.8	1292	1319.4	1319.1	1351.9	1260.8	1377.7	1395.9	1340.7	1358.6	1443.3	1426.2
3.6148	4.3048	0	1.3136	0	4.7948	1.8018	1.6548	0	1.8058	6.852	9.0312	7.0402	11.067	6.8259	11.058	8.8087	11.429	8.8521	8.8641	7.7195	25.072	26.731	41.344	44.507	53.178	72.858	78.872	82.07	90.081	99.454	99.12	101.55	103.11	96.221	108.65	113.29	126.64	124.68	127.72	126.51	141.47	135.03	115.82	116.78	117.92	109.8	105.58	116.57	96.183
0	0	0	0	6.9704	12.904	15.519	21.92	46.922	78.43	108.14	141.24	158.51	192.75	211.24	258	288.68	345.02	356.43	378.49	419.35	463.35	506.59	558.35	611.03	655.16	716.49	744.37	706.96	730.35	690.79	712.02	653.01	809.43	761.24	783.81	874.14	854.36	781.88	902.6	835.99	918.25	906.6	898.84	938.34	936.12	938.06	942.3	912.17	930.56
1.2094	0	0	2.0971	0	7.5185	0	0	11.236	35.849	64.692	84.402	126.21	166.71	196.92	231.44	251.02	286.51	316.91	357.78	417.8	447.43	503.45	511.35	546.06	595.08	602.76	671.07	647.5	668.28	723.23	740.72	760.64	756.08	769.16	804.11	810.06	820.27	840.37	847.61	827.74	837.22	837.65	846.01	870.42	839.4	836.42	855.58	854.03	858.17
5.176	7.3667	0	0	0.039814	0	1.9079	1.5234	8.322	0	2.3419	2.8208	11.161	18.645	29.184	35.472	48.51	60.449	85.102	106.73	153.15	203.95	273.15	332.79	420.14	516.5	620.8	708.24	804.85	851.08	958.01	1035.1	1099.9	940.76	1115.8	952.66	976.41	951.96	1021.6	1138.8	1037.3	1160.7	1587.1	1642.8	1698.4	1773.7	1568.6	1720.1	1564.5	1583.3
0	9.6193	0	5.692	0.43595	0	0	0	0	0	0	0	0	0	0	0	0	0	0	0	0	0	0	0	0	0	0	0	0	0	0	0	0	0	0	0	0	0	0	0	0	0	0	0	0	0	0	0	0	0
0	9.6387	0	2.7405	0	0	0	0	3.1348	0.73539	1.4618	0	0	0	0	0	0	0	0	0	0	0	0	0	0	0	0	0	0	0	0	0	0	0	0	0	0	0	0	0	0	0	0	0	0	0	0	0	0	0
0	0	0	0	17.09	10.609	20.415	26.066	28.926	51.096	79.639	93.936	123.28	163.94	189.54	208.89	166.12	178.61	187.21	199.34	172.55	205.17	221.7	124.29	160.37	131.98	133.3	138.04	176.6	155.47	170.66	153.92	96.393	119.71	120.15	106.79	103.32	94.735	101.62	94.887	99.289	54.081	80.797	76.895	115.07	112.27	106.41	88.189	87.466	93.056
0	5.0242	0	1.4333	7.2643	0	3.3173	10.52	6.0546	31.324	36.191	52.264	65.987	84.458	93.393	115.22	128.42	146	158.99	176.09	198.3	193.07	204.33	218.76	220.79	197.63	222.34	225.03	217.38	224.26	233.28	239.97	235.78	241.54	245.57	259.83	271.63	273.49	288.73	277.79	260.68	272.94	284.89	283.32	281.44	315.93	280.4	295.63	300.65	300.15
6.8592	0	0	0	0	0	17.159	23.062	62.976	106.84	171.05	245.73	307.56	380.07	402.43	463.43	510.76	579.24	643.52	681.41	706.7	764.48	791.6	813.24	882.23	943.69	975.2	1015.9	1008.1	1075.6	1105.2	1127	1104.2	1124.8	1187	1187.7	1196.2	1195.8	1219.9	1250.9	1240.4	1228.8	1250.3	1288.6	1259.5	1255.8	1250.8	1257.2	1230.2	1284.3
5.8574	8.2334	5.9196	0	0.069754	0	0	0	0	16.163	50.888	95.783	151.86	236.19	299.21	341.07	458.11	516.39	579.08	603.95	660.73	695.56	706.67	805.76	779.19	860.79	843.53	897.23	928.44	871.65	890.19	871.52	908.94	910.23	916.8	908.76	873.32	866.11	872.64	877.24	875.92	929.41	921.22	929.82	937.88	962.82	985.93	986.97	1021.5	1009.4
0	0	0.18934	3.5249	1.8242	0	10.817	5.167	25.399	20.786	38.256	33.721	50.556	54.645	78.166	73.169	75.669	81.65	118.25	134.4	156.1	148.45	159.12	163.02	193.91	209.57	233.06	239.36	258.31	269.81	274.9	283.73	310.42	327.89	338.56	372.76	389.16	405.16	393.84	438.32	432.12	445.68	438.69	461.79	465.14	471.31	470.41	489.11	465.39	483.63
8.5137	0	6.8781	0	0	3.2414	0	0	0	0	0	0	0	0	0	0	0	0	0	0	0	0	0	0	0	0	0	0	0	0	0	0	0	0	0	0	0	0	0	0	0	0	0	0	0	0	0	0	0	0
3.4071	3.5687	0	3.4126	4.7769	0	0.87506	0	6.7017	32.746	49.869	58.74	85.354	131.12	136.98	174.29	190.83	224.36	222.42	243.06	265.16	296.7	335.08	395.7	457.84	491.62	535.28	609.03	691.63	682.57	785.03	874.85	969.1	1036.2	1072	1104.8	1159.9	1236	1261.7	1252.8	1266.7	1267.4	1294.4	1273.8	1351.3	1345.9	1322.5	1278.1	1230.9	1249.6
2.3877	5.1755	7.77	0	0	0	0	3.6416	0.37461	1.9779	4.3186	2.8086	7.2728	8.1506	3.1155	9.0088	1.4039	5.1792	10.145	0	8.1365	75.527	75.386	90.946	75.781	94.819	172.15	271.22	340.73	326.16	364	416.05	421.65	452.89	459.95	487.5	514.69	439.4	511.89	523.89	518.73	542.86	547.54	531.59	536.98	474.86	523.3	535.34	520.08	505.61
0	0	0	0.63588	9.8751	13.2	19.39	18.75	38.648	46.301	77.393	100.3	124.35	150.06	153.57	175.15	198.85	220.81	246.19	275.38	296.26	295.39	310.31	329.43	350.97	327.9	350.67	388.77	390.72	394.77	396.33	406.09	426.48	434.94	449.25	438.51	452.58	464.9	489.27	481.25	480.39	483.45	476.49	454.12	478.55	475.43	479	501.18	449.16	444.66
0	0	0	0	0	24.426	48.941	76.124	107.41	161.83	250.21	291.33	382.41	449.32	557.83	617.54	657.08	702.38	724.17	771.04	809.27	875.83	893.46	938.59	928.02	979.94	983.47	1018.4	1048.6	1114.7	1063.6	1142.5	1165.7	1187.5	1213.8	1229.1	1228.9	1279.9	1262.7	1302	1284.1	1293	1307.6	1367.5	1331.8	1285	1367.3	1382.7	1287	1249.6
17.52	7.6522	13.88	0	0	0	0	0	0	0	0	0	0	0	0	0	0	0	0	0	0	0	0	0	0	0	0	0	0	0	0	4.2779	38.9	49.07	54.142	99.926	117.06	183.39	231.84	300.25	372.36	416.05	485.22	525.59	544.16	616.49	631.96	698.98	802.49	776.72
0	0	0	2.3133	4.7583	8.2231	18.234	16.465	6.5368	36.358	56.289	84.893	94.969	201.02	258.16	294.92	388.03	306.88	387.5	382.98	357.73	405.3	417.09	418.73	460.18	422.96	453.82	443.05	423.9	405.91	430.38	391.88	447.3	479.65	422.7	440.47	438.73	448.9	486.12	433.87	448.61	402.07	438.2	458	484.78	503.89	500.84	482.97	446.68	450.12
0	9.5594	0	16.026	0	0	0	5.4969	12.426	11.634	5.6477	12.265	12.387	18.824	16.742	21.838	3.2037	26.397	28.734	31.655	36.172	18.54	21.673	28.576	26.263	18.1	29.791	17.531	9.4074	16.771	32.124	16.388	34.874	17.535	3.0549	2.5916	0	0	0	0	0	0	0	0	0	0	0	0	0	0
0	3.247	0	3.0468	0	7.2802	11.717	0	0	2.1037	7.5214	3.9153	0.89407	0	3.4431	4.7277	6.7005	4.631	27.196	13.193	22.131	32.891	43.523	51.012	55.944	57.68	59.58	73.948	80.333	91.151	97.567	92.456	119.21	127.52	154.43	173.25	199.22	262.73	304.9	355.8	377.91	417.81	444.84	484.38	468.79	498.4	511.55	509.67	534.46	562.19
0	0	0	0.50736	2.9621	1.4285	9.3375	23.923	35.987	44.438	62.995	79.138	85.326	91.599	94.369	158.61	161.23	154.76	190.88	205.47	271.84	328.05	388.89	480.79	459.12	601.21	724.42	822.11	943.71	822.35	929.03	939.8	1157.4	1326.9	1356.7	1538.8	1517.4	1747.6	1725.3	1909.9	2012	2049.4	2170.6	2231.7	2251.5	2434	2492.5	2593	2598.8	2574.3
0	0	0	0	0	1.8043	13.531	6.5999	5.5535	0	0.33585	0.38708	0	0	0.30868	0	0	0	0	0	0	16.882	46.11	54.102	74.259	99.235	111.53	139.62	141.57	184.65	177.61	198.5	185.58	216.95	220.83	233.21	244.79	244.34	241.22	249.86	255.67	241.13	246.76	252.81	240.74	252.51	243.51	237.48	233.29	230.64
0	0	1.6313	8.2073	1.9971	2.208	4.9227	0	0	0	0	0	0	0	0	0	0	0	0	0	0	0	0	0	0	0	0	0	0	0	0	0	0	0	0	0	0	0	0	0	0	0	0	0	0	0	0	0	0	0
0	15.431	11.871	15.707	13.356	0	0	0	0	0	0	0	0	14.491	20.813	0	0	0	0	0	0	0	0	0	0	0	0	0	0	0	0	0	6.9361	57.403	105.37	156.75	211.08	306.79	347.51	462.79	524.26	583.88	652.09	587.35	713.91	630.43	659.1	689.79	777	770.21
6.9834	0.95519	0	3.2325	0.45125	0	0	0	0	0	0	0	0	0	0	0	0	0	0	0	0	0	0	0	0	0	0	0	0	0	0	0	0	0	0	0	0	0	0	0	0	0	0	0	0	0	0	0	0	0
4.4327	0	0	0	0.31602	9.9271	0.53523	26.73	67.765	134.75	183.9	256.18	374.67	470.91	553.49	638.41	726.81	846.03	904.07	980.6	1089.2	1166.7	1279.6	1389.9	1455.8	1462.8	1304.6	1293.4	1359.7	1482.3	1274.2	1282.8	1388.1	1340	1368	1324.5	1446.8	1462	1415.2	1492.8	1521.2	1543.3	1504.1	1589.4	1601.1	1595.6	1651	1635.1	1632.2	1605.4
0	0	2.5924	6.4626	1.9008	8.1635	5.4733	9.3687	20.783	55.972	86.885	106.72	168.48	215.89	261.48	341.72	404.27	432.02	472.26	507.39	525.45	553.27	627.26	649.43	645.67	699.09	704.7	709.34	734.9	703.27	700.32	713.7	684.55	726.88	740.8	730.3	731.18	716.61	720.99	715.52	718.98	740.58	721.02	714.01	767.17	678.34	736.67	713.14	715.94	606.6
15.747	21.992	0	0	0	0	0	0	0	0	0	0	0	0	0	0	0	0	0	0	0	0	0	0	0	0	0	0	0	0	0	0	0	0	0	0	0	70.516	107.02	161.53	256.41	309.26	372.08	460.23	538.3	574.59	660.36	749.73	791.68	803.13
5.4738	0	0	2.0051	0	0.0876	0	0	0	0	0	0	0	0	9.7025	0	0	0	0	0	0	0	0	0	0	0	0	0	0	0	0	0	0	0	0	0	0	0	0	0	0	0	0	0	0	0	0	0	0	0
0	6.6741	3.844	9.7249	0	0	0	0	5.2678	8.3566	7.2896	23.367	32.025	35.201	54.33	75.043	72.261	86.307	107.36	126.85	158.07	150.49	191.4	217.47	211.1	253.62	292.65	323.68	350.52	344.17	377.55	354.28	389.62	411.22	412.51	411.46	421.17	425.89	436.26	441.4	458.93	474.65	514.65	526.8	538.01	550.68	544.95	561.64	582.62	575.53
9.2302	0	0	6.0972	19.588	0	0	0	0	0	0	0	0	0	0	0	0	0	0	0	0	0	0	0	0	0	0	0	3.0776	0.50857	0	0	0	0	3.3528	0	0	0	0	0	0	0	0	0	0	0	0	0	0	0
22.506	3.2462	1.7464	0	0	0	0	0	0	0	0	0	0	0	0	0	0	0	0	0	0	0	0	0	0	0	0	0	0	0	0	0	0	0	0	0	0	0	0	0	0	0	0	0	0	0	0	0	0	0
0	89.989	21.612	0	0	75.812	55.143	53.307	47.203	32.814	19.855	0	0	0	0	0	0	0	0	0	0	0	0	0	0	0	0	0	0	0	0	0	0	0	0	0	0	0	0	0	0	0	0	0	0	0	0	0	0	0
0	0	0.092895	3.5397	0	9.0554	0	1.4432	2.835	4.7407	19.703	19.374	23.641	35.469	35.268	48.655	70.198	68.418	79.891	90.939	132.42	106.14	116.1	119.05	104.38	85.958	97.518	106.82	113.14	107.32	126.09	129.48	148.14	136.26	140.2	150.47	152.89	153.23	169.84	168.54	165.03	179.45	181.75	205	222.84	250.43	250.32	265.36	276.72	270.03
0.7842	4.453	0	9.575	0.20895	0	0	0	0	0	0	1.0656	3.9673	0.37032	0	5.3385	4.4611	0	0	0	0	3.7151	21.829	50.294	62.779	103.38	127.07	154.14	188.99	219.74	253.95	230.05	245.64	249.7	270.84	281.85	329.09	348.44	382.55	454.66	458.81	455.54	434.52	425.67	432.84	444.88	435.78	431.64	454.39	428.92
3.4684	9.2466	7.0095	11.461	3.8761	0	0	0	0	0	0	0	11.245	13.357	25.968	40.489	55.419	52.26	52.421	51.916	40.093	11.882	17.929	32.885	28.827	40.141	27.331	41.832	50.138	50.185	46.145	39.414	64.309	49.661	47.753	52.5	53.401	69.187	39.781	56.557	52.388	70.956	58.803	70.601	74.681	62.859	72.403	82.873	93.166	82.858
0	5.9462	2.4381	8.298	0	2.4562	0	0	4.9798	0	4.6973	0	0	0	0	0.13736	0	0	0	0	0	0	0	0	0	0	0	0	0	0	0	0	0	0	0	0	0	0	0	0	0	0	0	0	0	0	0	0	0	0
14.963	0	0	2.7756	0	0	8.1362	0	0	0	18.934	7.1957	12.743	23.986	0	4.5163	0	0	0	0	0	0	0	0	0	11.086	39.879	56.068	73.069	83.83	97.743	104.84	122.88	142.36	152.85	152.84	151.52	175.23	171.35	156.33	157.72	186.87	178.85	153.96	151.52	144.73	137.86	138.9	106.98	109.93
6.6688	0	0	0	0	3.6264	17.255	56.851	115.34	186.86	285.04	395.94	534.76	668.57	743.04	837.03	935.87	1085.2	1122.2	1212	1305.7	1296.3	1343	1453.9	1438	1515	1515.8	1605	1523.7	1554.5	1563.5	1589.6	1616	1578.8	1566.1	1545.7	1503.5	1568	1517	1531	1504	1518.4	1516.7	1488.7	1485.1	1458.4	1442.1	1451.2	1471.1	1446.5
0	1.5045	0.89425	0	0	0	7.7149	39.691	74.551	126.41	197.16	249.98	328.9	364.21	511.15	625	688.35	762	820.71	902.78	963.85	1005.5	986.81	1066.3	1123.6	1129.9	1204.3	1189.1	1214.5	1236.7	1221.7	1262.2	1241.6	1247.7	1242.1	1211.3	1225.7	1260.5	1244.9	1211.8	1195.6	1202.4	1175.6	1212	1243.1	1202.4	1220.7	1206.8	1182.6	1178.3
0	1.8797	0	7.1728	2.0717	0	0.1779	3.6318	7.8131	0	0	0	0	0	0	0	0	0	0	0	0	2.7888	27.441	69.679	114.54	186.22	249.36	305.55	385.07	389.37	434.02	442.41	505.32	497.15	566.53	618.46	653.78	713.92	743.14	729.1	790.36	829.47	813.66	865.14	901.32	910.85	960.16	988.98	1047.7	977.41
0	0	0	15.567	52.879	26.597	46.602	49.135	43.651	40.626	61.201	72.267	67.898	89.598	0	0	0	0	0	0	62.217	142.94	265.33	448.89	619.5	811.4	1044.4	1123.2	1413.1	1632.6	1839.1	1927.7	2180.1	2360.3	2486.6	2568	2608.7	2791.4	2936.9	2988.9	3087	3120.5	3210.5	3272.6	3349.8	3474.9	3494.3	3555.1	3495.9	3622.8
0	0	3.0512	3.8843	0	18.813	26.178	59.155	102.27	159.17	244.74	321.74	431.47	519.12	622.73	702.03	782.08	857.4	940.78	985.72	1054.6	1072.6	1182.6	1155.8	1177.7	1203.3	1187.8	1184.8	1242.7	1240.9	1225.2	1229.5	1209.5	1200.2	1222.9	1188	1201.1	1162.3	1194.3	1164.8	1147.5	1151.3	1136.9	1130.9	1118.5	1123.2	1091.2	1103.6	1056.4	1057.7
0	4.5758	0	1.5353	6.0604	0	1.1548	0	0.82493	0	0	0	0	0	0	0	13.085	28.207	32.431	30.181	39.31	41.558	61.252	96.243	124.89	134.07	171.95	200.54	248.73	258.73	248.87	239.3	324.02	385.54	439.88	551.05	644.88	756.86	843.38	938.81	1032.1	1217.6	1073.7	1186.5	1200	1378.4	1705.4	1866.8	1901.4	1982.4
14.253	14.059	0	0	0	0.25433	0	0	0	0	0	0	0.5812	7.0598	3.8938	3.4599	12.595	7.6355	4.5465	8.2515	6.8719	13.108	0	0	0	0	0	0	0	0	0	0	0	0	0	0	0	0	0	0	0	0	0	0	0	0	0	0	0	0
5.0803	1.2114	0	0	0	6.7805	2.7156	10.257	14.769	14.094	13.02	27.144	31.475	33.854	48.242	43.484	60.548	37.398	41.005	37.387	39.867	51.486	61.525	86.645	86.683	92.592	91.005	128.1	127.91	130.76	109.59	126.78	120.78	159.06	161.75	149.26	153.79	169.23	152.15	147.09	156.54	171.34	174	186.28	196.07	176.98	199.8	189.34	193.4	173.29
0	0	0	2.9273	18.573	30.15	35.022	77.068	96.308	127.44	161.73	189.59	240.23	268.79	280.14	311.75	320.03	348.71	362.83	370.44	368.18	421.09	431.59	420.78	447.85	435.73	458.07	472.54	501.76	483.51	494.94	518.7	507.92	536.27	487.57	488.36	481.4	467.6	520.04	472.02	471.59	473.68	437.33	438.84	412.64	430.5	431.67	435.2	418.32	443.09
0	0	0	7.9312	15.193	9.9624	14.074	7.1973	13.849	16.309	21.224	38.093	27.082	38.82	18.691	19.359	15.675	22.684	12.721	5.8472	11.53	0	0.97911	2.535	17.011	32.446	14.948	33.195	38.696	42.903	43.44	55.999	36.488	61.531	56.198	46.227	59.477	69.586	99.503	109.55	109.43	129.06	134.02	151.66	168.46	164.72	184.41	212.16	193.26	211.69
0	0	0	6.289	12.287	5.0653	1.1307	0	1.0878	0	3.1417	0.86014	12.721	31.187	29.683	35.884	24.167	35.213	37.531	40.073	72.611	123.49	197.17	278.14	342.13	452.72	536.96	621.88	738.59	769.62	867.93	922.98	1023.2	1131.8	1212.4	1262.5	1318.4	1424.9	1403.9	1496.9	1574.6	1564.5	1599.6	1552.2	1619.5	1645.1	1709	1728.1	1731	1780.5
0	0	0	16.3	13.96	6.9347	0	0	0	0	0	0	0	0	0	0	0	0	0	0	0	0	0	0	0	0	0	0	0	0	0	0	0	0	0	0	0	0	0	0	0	0	0	0	0	0	0	0	0	0
0	0	0	0.016223	6.5201	9.7685	10.969	29.292	27.593	43.817	41.652	42.613	46.732	51.559	51.645	64.072	65.99	66.763	64.826	67.213	73.339	73.667	76.667	77.922	68.546	58.696	73.375	77.314	70.714	74.231	72.712	69.66	65.039	68.956	72.228	64.806	65.754	68.831	60.112	44.404	43.375	42.264	39.576	38.752	39.305	36.52	26.749	34.289	36.212	24.527
28.715	27.871	12.347	0	0	0	0	0	44.408	0	0	0	35.465	63.756	82.659	120.94	134.15	160.42	202.29	225.76	261.28	306.88	333.54	337.94	368.22	365.72	375.57	396.25	395.76	441.29	430.37	442.07	458.6	447.61	461.06	461.19	475.11	494.85	499.09	502.96	482.38	498.05	496.55	484.72	498.39	523.26	540.17	542.31	554.57	542.92
8.0881	6.6711	0	7.8335	0	0	1.155	19.973	45.89	123	223.79	310.05	406.42	557.5	641.62	688.06	790.6	982.03	1022.5	860.61	869.63	841.32	995.65	997.52	1038.2	1083.3	1144.2	1176.7	1064.7	1154.1	1390.2	1388.4	1435.6	1520.4	1482.6	1524.6	1547	1656	1694	1732.4	1752.7	1680.8	1726.7	1790.9	1820.5	1871.7	1846.8	1902	1816.6	1884.8
0	0	0	5.2575	17.596	6.36	0	0	0	0	8.0532	4.9719	13.684	14.913	25.991	20.524	11.127	15.939	0	6.2609	0	9.6962	5.0662	9.9705	15.191	18.487	41.997	53.529	68.295	0	0	0	0	0	0	0	0	0	0	0	0	0	0	2.7934	11.899	0	15.84	42.872	53.123	38.243
6.3303	5.5638	2.7721	0	0	0	0	0	0	0	0	0	0	0	0	0	0	0	0	0	0	0	0	0	0	0	0	0	0	0	0	0	0	0	0	0	0	0	0	0	0	0	0	0	0	0	0	0	0	0
8.988	1.4223	0	2.116	0	0	0	0	0	0	0	0	0	1.963	0	0	1.636	0	0	0	8.8574	37.419	64.797	88.704	125.18	155.35	195.58	251.62	335.51	292.76	333.76	352.5	396.56	413.26	439.96	442.54	474.02	486.27	518.93	504.25	508.71	510.68	538.22	505.83	503.85	524.64	516.92	519.91	498.82	524.01
0	0	0	0	3.2393	8.8894	17.776	21.3	49.227	61.12	71.368	95.577	119.62	155.4	186.02	202.48	215.61	241.13	278.84	317.94	348.7	397.55	448.09	515.4	546.71	594.85	625.86	675	735.56	789.53	781.58	798.81	896.28	933.11	880.42	916.96	992.74	939.91	1036.5	1018	1100.2	978.72	942.85	907.32	905.17	933.87	887.93	911.43	925.45	930.23
0	0	6.8133	6.9824	8.7623	4.5451	1.4934	13.55	34.713	47.614	86.94	97.614	149.3	172.03	197.36	248.96	250.24	283.35	312.9	382.49	376.68	416.21	440.12	445.64	452.94	426.24	407.72	459.35	459.86	487	487.52	524.05	519.52	537.02	506.05	526.07	532.29	526.75	509.86	536.63	546.98	523.1	544.94	482.49	537.35	569.12	537.45	566.69	577.71	570.98
12.807	1.8696	0	0	8.2304	0	0	12.591	14.683	17.676	56.574	70.821	71.21	112.43	123.92	154.79	174.12	202.28	216.43	245.57	280.31	356.8	441.39	573.69	663.55	804.73	933.96	1099.9	1290.3	1401.3	1572	1828.8	1998.4	2161.4	2398.9	2402.2	2664.6	2811.6	2778.3	2873.4	3090.5	3157	3265.8	3204.7	3361.4	3469	3410.9	3403.7	3474.3	3554.1
0	0	0	0	2.3519	18.244	14.794	11.819	8.2403	7.8682	6.9662	3.7172	14.152	0	2.4513	3.9532	7.5992	0.4862	0	0	0	12.886	0	25.482	4.1061	27.761	25.09	36.082	46.99	28.531	41.799	46.689	48.314	52.115	57.032	49.295	23.966	18.098	20.467	16.942	18.703	14.976	18.679	6.6632	22.58	22.22	31.703	30.331	22.255	29.436
0	0	0	8.5435	20.61	22.77	20.402	24.872	33.112	40.581	67.793	91.033	110.07	136.29	154.44	151.49	163.63	195.91	199.66	228.99	241.12	306.66	330.54	357.7	342.16	507.64	388.85	420.3	463.02	423.53	411.15	423.62	462.93	438.86	439	434.2	411.41	426.56	416.54	433.53	428.66	419.25	421.61	413.62	433.59	404.69	419.47	444.87	449.91	450.22
0	19.652	30.36	0	0	0	0	0	0	14.285	46.447	66.342	123.43	157.16	225.34	311.03	362.11	463.87	489.7	510.4	573.14	587.51	636.68	640.87	662.66	728.44	721.99	702.94	706.87	695.06	681.9	709.45	726.43	694.58	679.16	672.44	674.98	690.16	689.86	684.94	693.69	677.05	646.76	649.3	651.74	665.76	642.8	616.28	624.2	606.82
18.242	1.2041	0	0.37962	0	0	0	0	0	0	0	0	0	0	0	0	0	0	0	0	0	0	0	0	0	0	0	0	0	0	11.84	9.6542	25.671	32.435	24.713	23.819	48.03	39.839	43.549	48.526	54.404	40.3	69.381	55.369	67.623	85.299	72.482	71.998	87.397	59.345
12.612	9.2306	0	0.47242	0	0	0	0	0	0	0	0	0	0	0	0	0	0	0	0	0	0	6.8126	20.299	45.088	66.83	96.563	128.97	142.81	186.36	199.49	228.9	266.82	295.11	323.05	358.95	372.16	372.22	407.36	428.28	452.72	464.58	474.08	479.25	471.37	504.28	505.19	517.19	501.81	490.18
14.554	3.8952	0.1894	0	0	1.036	4.4123	0	0	0	0	2.5879	4.008	30.746	39.65	55.119	79.428	93.819	113.8	108.55	113.99	123.71	127.97	126.96	154.34	140.51	149.97	172.04	198.04	162.31	163.87	183.33	197.48	246.04	253.74	264.78	254.94	307.84	343	356.15	367.67	362.92	401.22	426.01	456.01	479.1	475.01	334.45	318.19	348.76
0	0	0	0	8.6367	22.243	37.174	59.968	80.472	104.45	124.4	144.72	170.72	200.07	207.31	219.66	234.65	259.64	267.8	292.9	300.13	299.81	298.83	330.18	303.63	318.09	322.35	325.73	322.85	324.8	316.03	336.63	343.65	351.73	386.71	409.4	430.26	423.67	447.1	459.95	481.03	506.1	516.57	545.53	559.52	568.08	550	567.31	574.81	578.98
0	0	0	4.8085	1.1237	30.178	45.529	56.573	70.913	83.163	93.207	100.62	108.8	102.47	102.93	96.197	111.93	107.44	129.83	123.12	113.59	119.08	129.04	136.95	108.66	104.75	94.944	106.64	111.07	113.97	105.9	72.97	139.4	104.79	76.345	70.513	74.872	92.002	91.407	80.637	77.537	68.629	50.716	53.362	56.023	66.064	54.265	47.442	68.44	45.791
0	0	0	10.596	7.8347	6.3212	3.1539	0	0	0	0	4.5146	0	13.594	28.597	41.053	50.284	62.199	63.512	61.252	53.106	74.74	72.229	70.868	69.969	95.135	89.232	101.79	118.34	116.21	119.15	109.4	119.25	112.81	87.191	54.787	37.022	78.172	58.058	110.76	106.79	101.29	117.61	109.16	93.507	112.26	127.72	126.71	132.11	96.951
0	0	5.166	5.3901	3.4215	4.5784	5.0136	0	0.6596	10.043	15.955	33.549	27.867	32.317	0	3.3944	0	0	0	0	0	0	0	0	0	0	0	0	0	0	0	0	0	0	0	0	0	0	0	0	0	0	0	0	0	0	0	0	0	0
0	0	0	11.871	10.77	12.325	3.1683	18.375	10.162	28.922	6.9879	0	0	7.0591	7.9742	11.924	0	9.1571	0	1.8742	7.7698	3.2512	16.906	22.47	11.483	14.51	5.2256	0	0	0	2.0911	3.0589	0	3.3835	0	0	0	0	1.8841	2.0051	4.3661	10.263	2.4187	0	0	0	9.4473	14.937	23.758	16.884
0	0	0	0	0	5.0329	11.22	30.653	81.895	149.98	237.36	317.64	452.86	526.96	597.89	682.32	854.38	860.53	942.51	979.22	1167	1460.8	1494.5	1358	1424.9	1637.5	1641.7	1700.5	1875.1	1876.3	1847	1845	1814.9	1915.7	1728.3	1835.2	1702.7	1761.9	1645	1572.8	1674.7	1750	1685.9	1735.6	1719.7	1694	1669.5	1649	1686.1	1665.4
0	5.0876	4.3434	0	0	3.4048	2.8545	8.8568	39.002	70.043	118.24	166.9	204.39	276.7	327.6	383.94	412.42	468.33	509.34	528.28	536.7	572.17	563.97	575.07	596.24	623.79	654.69	644.95	727.89	772.89	527.5	531.77	536.63	559.69	553.86	540.08	565.45	574.43	585.08	562.38	554.87	557.15	565.73	559.28	556.61	567.43	567.7	554.17	553.93	549.19
0	0	0	0	0	18.194	23.617	41.583	72.529	105.37	152.39	199.82	242.36	288.58	323	366.63	419.44	448.37	493.35	523.67	569.15	622.22	651.58	681.68	692.82	718.46	730.6	754.11	764.73	789.81	823.86	830.67	858.38	884.1	916.12	934.08	939.58	950.89	980.94	971.05	978.11	979.29	961.26	978.65	999.35	1016.6	1028.8	1027.9	1021.5	1033.7
5.7681	0	0	0	0	6.3665	1.6507	3.4574	0	0	0	0	0	0	22.248	20.242	19.342	29.691	24.631	24.422	22.446	8.4814	20.698	20.906	40.939	37.722	37.325	62.573	25.336	41.014	22.645	41.823	49.949	73.757	65.84	64.491	65.834	78.843	78.555	83.179	75.002	78.043	69.485	63.968	74.602	67.216	79.842	77.347	78.699	61.351
0	0	0	5.7172	9.0779	17.526	0	5.1268	11.208	54.994	64.421	74.402	123.83	146.01	173.53	226.69	245.1	315.72	253.4	298.54	347.16	404.15	429.76	462.32	519.13	546.02	584.59	627.67	624.23	634.75	676.22	702.94	703.08	745.29	773.45	823.16	817.67	926.7	911.15	1012	976.06	1001.8	997.26	1047.1	1197.2	1080.5	1230.7	1261.2	1275.3	1223.6
0	0	0	23.245	0	17.325	0	0	0	8.6775	3.1921	0	0	0	0	0	0	14.954	1.9349	29.655	25.51	32.68	35.334	41.608	38.577	39.459	37.759	25.027	27.055	25.502	28.112	26.679	37.28	40.59	29.431	34.397	39.343	28.388	41.491	29.382	39.615	78.48	69.775	77.737	51.448	49.065	55.366	50.912	47.467	46.893
0	0	0	5.6971	9.4272	13.27	22.286	37.629	39.747	45.149	69.858	62.857	96.397	98.229	124.16	152.05	139.6	191.26	182.39	214.77	230.56	245.36	284.39	271.05	323.16	254.87	256.85	266.56	273.01	268.16	271.75	255.18	299.68	310.74	298.51	301.97	300.25	283.24	279.85	272.94	285.36	283.31	285.9	308.37	314.57	348.56	366.25	360.66	369.31	374.08
0	5.6566	0	3.6769	2.8192	2.1505	10.428	28.261	51.58	75.393	105.48	44.168	62.749	67.77	89.798	115.04	127.51	111.82	133.85	132.84	161.62	171.13	191.82	204.56	221.19	255.85	266.08	280.58	322.16	293.75	313.31	302.05	307.81	321.57	331.81	363.06	379.09	392.51	356.34	363.09	392.21	399.26	388.1	375.72	406.79	398.32	429.36	429.56	444.54	429.18
0	2.5425	1.5939	0	0	0	3.1209	9.1246	27.693	41.41	50.023	46.428	68.714	72.973	87.641	107.41	111.1	131.99	127.37	134.83	158.92	171.76	190.67	198.78	207.02	214.84	234.37	262.1	300.41	327.88	157.2	178.08	191.16	211.46	217.47	234.08	249.52	273.51	261.61	271.89	272.1	281.56	285.91	283.95	301.95	294.11	290.83	306.6	298.28	301.52
0	0	10.507	0	0.092143	8.4581	0	16.125	11.091	17.093	16.025	16.445	8.6756	14.571	0	0	0	0	0	0	0	0	0	0	0	0	0	0	0	0	0	0	17.243	19.083	18.301	19.934	28.772	61.418	81.958	80.479	110.5	111.86	134.68	161.05	153.92	162.61	154.36	166.71	166.43	184.94
0	0	0	0	0	15.104	58.671	106	177.47	264.22	380.19	543.76	630.06	776.67	899.41	1082.6	1194.4	1322.6	1232.2	1396.9	1549.6	1711.3	1738.8	1967	1986.1	2222.4	2447.1	2522	2593.6	2694.1	2640.5	2720.6	2679.8	2871.7	2837.9	2894.2	2900.8	2899.9	2919	2940.1	2997.8	2987.9	2978.8	3003.9	2975.5	3066.4	2908.5	2831.8	2839.1	2931.3
0	0	2.4026	9.2262	0	0	20.388	65.561	156.57	248.33	388.67	514.95	667.26	840.34	1093.3	1301	1465.1	1641.8	1779	1913.6	1974.9	2100.5	2152.1	1948.9	2276.9	2298.5	2344.4	2301.6	2396.6	2396	2399.1	2444.1	2467.5	2523.6	2468.6	2441.8	2473.3	2416.8	2457.5	2469	2475.5	2399.2	2415.3	2449	2405.5	2444.9	2389.3	2378.4	2369.2	2448.2
0	0	0	1.2688	15.314	25.715	51.016	75.569	123.66	172.5	231.86	273.71	362.9	429.53	550.58	589.44	660.95	711.48	810.99	861.49	883.78	899.32	923.68	938.75	960.1	1006	1013.8	1058.1	1077.1	1077.7	1056.1	1049.8	1041.2	1032.2	1063.2	1070.6	1078.2	1055.1	1047.8	1049.2	1068.5	1087.7	1084.9	1077.2	1090.8	1083.6	1073.8	1064.7	1053.8	1049.3
0	0	0	2.0175	0.63618	12.253	6.4876	0	0	0	0.6387	4.7929	6.1713	0.84756	2.355	0	3.2323	0	7.5399	3.1334	10.057	0	15.72	24.207	8.0023	17.092	11.482	13.075	25.679	6.2464	17.172	15.581	22.008	28.838	6.6192	17.249	21.958	42.371	36.618	40.103	24.265	22.811	25.405	36.921	43.101	51.036	36.558	29.979	57.461	42.803
0	0	0	2.9839	5.1487	14.051	11.606	15.796	17.953	43.799	53.27	77.368	105.59	129.23	158.7	166.52	191.34	235.14	242.42	266.06	315.95	352.68	378.23	433.09	473.25	535.72	600.02	660.45	714.01	728.95	804.83	843.69	886.76	948.69	933.9	977.76	1026.9	1074.8	1103.7	1130.5	1151.9	1170.8	1220.6	1231.3	1252.3	1259.5	1287.7	1294.2	1322.5	1286.2
0	0.18533	0	0	12.06	4.2651	0	2.9151	0	2.3948	0	0	0	0	0	0	0	0	0	0	0	0	0	0	0	0	0	0	0	0	0	0	0	0	0	0	0	0	0	0	0	0	0	0	0	0	0	0	0	0
18.21	3.2553	0	0	0	0	0	4.6116	0	0	0	0	0	0	0	0	0	0	0	0	0	0	0	0	0	0	0	0	0	0	0	0	0	0	0	0	0	0	0	0	0	0	0	0	0	0	0	0	0	0
0	0	0	4.5182	11.166	9.5325	18.468	5.8194	19.251	34.366	52.921	73.084	90.206	114.52	134.79	156.83	172.75	182.38	216.54	251.25	52.42	60.991	77.923	124.11	168.84	209.24	229.64	268.16	299.24	335.48	380.03	403.58	475.05	532.29	579.87	593.59	631.57	678.93	747.2	759.04	771.67	869.07	871.84	911.58	917.14	922.12	947.19	975.76	1001	1001.1
0	0	0	14.915	8.3531	11.336	39.721	29.431	28.58	40.951	20.53	19.842	52.325	53.791	58.099	63.761	54.216	67.383	66.88	63.816	73.303	71.054	69.253	84.284	62.115	60.323	52.268	73.095	58.164	58.234	49.408	49.235	0	0	0	0	0	0	0	0	0	0	0	0	0	0	0	0	0	0
0	0	0	7.6875	28.036	5.0659	2.3044	0	0	1.3643	19.328	11.723	14.777	31.472	27.36	22.527	34.895	27.9	35.794	34.366	20.463	20.951	34.542	42.678	77.24	52.586	49.928	14.833	33.362	25.752	39.057	45.12	35.746	46.197	32.294	9.4963	13.641	8.5091	44.391	47.512	42.307	24.551	41.379	0.36835	78.78	59.181	93.375	55.218	36.01	70.729
0	1.7821	1.1197	0	0	0	9.6809	22.517	72.383	124.41	197.85	287.2	385.39	465.84	514.92	627.44	687.41	697.03	790.18	872.26	955.36	970.14	1093.2	1136.9	1221.1	1312.6	1389	1491.7	1512.5	1587.8	1665.2	1732.6	1785.4	1792.5	1876.1	1916.4	1979.8	2013.1	2094.9	2114.2	2157.2	2150	2133.3	2198.2	2176.1	2170.3	2241.8	2224.5	2201.8	2272.3
0	0	0	2.1407	16.439	0	10.804	24.904	61.014	104.14	131.84	223.46	315.95	393.27	491.1	559.17	661.17	666.43	765.96	837.4	949.38	1120	976.41	1280.5	1297.1	1387.7	1510	1494.4	1574.2	1500.2	1543	1540.2	1582.9	1630.7	1688.6	1809.1	1482.8	2096.2	2176.7	1730.7	1829.9	2410.3	2376.4	2447.4	2559	2680.3	2799	2789.8	2889.8	2765.7
0	0	0	1.3155	1.5933	0	12.036	22.295	37.696	65.871	120.27	142.68	181.29	235.21	278.72	312.7	349.39	378.87	438.4	462.29	502.45	520.1	521.77	420.61	431.72	579.67	581.8	617.4	678.64	666.98	702.13	701.05	725.91	751.81	761.52	779.91	734.08	803.16	836.31	815.93	857.73	809.59	835.99	846.16	848.43	852.4	841.62	829.06	839.8	837.05
9.4462	6.9085	3.8826	4.9193	0	0	0	2.4686	16.64	51.193	106.91	133.19	220	285.54	352.87	400.69	427.78	524.78	535.43	585.93	635	687.07	717.61	735.89	794.14	799.09	800.63	817.31	805.08	812.96	855.03	850.58	849.22	855.01	819.13	847.52	857.39	838.2	844.96	838.6	833.53	853.3	810.52	832.44	820.8	813.47	821.92	841.82	834.45	838.27
0	0	0	1.7964	3.195	11.895	12.575	16.921	14.572	27.13	20.186	28.837	39.879	18.396	20.039	19.967	17.159	7.2043	19.768	33.83	68.822	97.729	157.9	211.82	266.66	295.64	377.47	391.09	473.63	546.77	564.52	637.72	703.01	742.08	774.25	811.83	883.98	892.83	944.06	990.52	1020.2	1019.5	1033.7	1075.9	1045.5	1108.3	1092.1	1105.4	1152.3	1164
0	5.8857	2.4072	6.1835	0	0	2.5654	4.7201	0.76172	19.657	13.619	21.386	39.46	41.819	49.323	58.362	57.921	84.857	106.34	116.71	120.61	102.67	106.03	125.79	112.55	116.32	130.42	124.7	122.06	106.42	118.32	88.187	111.13	142.95	156.07	167.26	198.03	235.18	274.74	318.53	384.81	487.14	560.82	669.37	818.41	915.56	1049.6	1150.4	1274.2	1371.4
0	0	0	7.4518	15.066	11.342	7.6515	6.7096	9.1921	11.889	19.614	34.873	40.16	49.075	35.787	46.801	37.891	38.407	42.37	38.395	45.115	34.341	42.928	37.315	44.782	18.687	38.831	33.95	52.965	48.871	39.039	1.4987	11.451	26.858	36.235	20.297	14.005	3.5921	23.979	24.32	21.782	16.771	3.4559	4.1785	24.431	29.202	13.931	23.266	1.3806	9.0489
18.85	8.6915	0	0	0	0	4.981	62.46	155.33	275.23	421.96	600.82	772.18	992.01	1168.4	1384.6	1536.4	1689.8	1812.4	1979	2102.7	2284.7	2277.1	2396.4	2398.3	2524.3	2452.9	2550.2	2549.2	2528.9	2511.6	2612	2511.1	2547.8	2586.2	2608.4	2602	2536.2	2542.9	2504.4	2511	2610.3	2585	2584.4	2578.8	2603.9	2565.1	2592.7	2618.3	2670.8
0.050637	4.4144	0	1.6978	0.37784	0	0	0	5.401	13.566	20.049	33.9	43.719	60.252	67.617	71.577	82.981	93.3	114.72	158.86	178.73	205.22	274.57	304.22	361.93	410.53	415.51	491.01	545.22	600.89	624.82	648.76	701.37	753.01	761.64	788.04	787.39	842.21	858.25	839.34	893	869.57	883.73	932.83	932.59	939.85	925.43	956.2	945.22	947.57
0	0	0	2.0575	3.0764	2.7139	0.76284	0	0.060508	0	6.9864	0	0	0	0	89.408	90.496	111.33	126.6	128.09	148.41	162.02	158.95	161.93	162.53	162.34	167.09	176.58	181.2	189.62	178.36	189.92	182.79	186.95	179.18	170.07	163.28	170.45	60.938	56.02	49.518	65.193	51.599	51.934	48.221	54.807	47.456	52.712	44.12	49.255
0	0	0	0	0	4.3498	49.176	69.393	82.662	92.716	88.546	106.66	118.14	125.83	149.6	177.54	179.89	204.66	209.41	209.5	237.36	253.21	257.31	255.74	243.99	258.63	261.87	144.58	153.77	138.98	132.57	149.71	142.25	154.05	163.51	154.82	169.86	172.24	174.32	168.38	102.79	114.19	104.7	107.46	107.76	106.98	90.833	96.011	107.42	98.461
0	0.67193	0	1.4543	12.658	0	0	0	0	0	0	0	0	0	0	0	0	0	8.0172	19.544	23.522	11.399	17.828	9.1123	11.27	12.726	18.079	2.1996	19.422	10.992	8.7297	4.2716	4.1092	1.9185	0	0	0	0	0	0	0	0	0	0	0	0	0	0	0	0
0	0	0	22.473	23.159	20.096	41.339	65.713	65.787	89.338	93.459	70.936	97	122.55	113.02	125.92	131.09	138.56	155.22	173.31	141.02	143.34	151.51	143.45	157.41	166.96	182.15	136.98	128.41	137.95	137.62	156.87	159	166.27	172.07	192.54	189.82	186.34	206.82	196.75	193.92	185.06	197.66	186.13	181.37	170.54	151.48	146.52	150.6	178.25
0	0	0	0	0.79813	7.4969	17.987	0	0	0	0	0	0	8.8723	10.67	25.264	41.089	66.519	52.292	51.401	52.656	69	90.27	93.665	109.08	122.68	142.2	145.6	162.14	146.01	159.25	160.1	176.34	186.71	176.08	172.42	167.41	193.88	195.91	205.11	210.78	202.67	188.37	184.27	183.47	170.07	148.64	163.35	170.18	172.12
0	0	0.15179	3.9109	1.8952	3.2447	0	7.5772	3.2065	17.22	11.197	25.951	26.43	26.803	38.243	43.949	33.629	59.654	50.525	61.168	74.522	89.648	132.4	164.05	173.63	205.92	265.7	261.96	311.21	348.42	373.26	394.01	435.86	450.04	421.67	421.24	439.71	429.33	440.69	444.38	453.35	487.41	485.54	499.83	498.28	493.19	504.84	516.47	509.27	547.62
0	5.8961	2.7349	1.203	0	0	0	0.26169	0	9.8493	4.1696	0	0	0	0	0	0	0	0	0	0	0	0	0	0	0	0.59691	3.1974	0	6.829	17.728	24.633	34.377	56.314	50.495	56.163	81.687	93.755	95.615	98.658	95.498	128.86	130.42	140.93	148.12	152.22	150.98	171.09	176.21	174.43
0	3.3815	1.0281	8.3804	0	0.847	2.5448	21.992	54.133	96.349	157.37	242.29	335.01	419.38	523.97	648.88	730.18	859.51	934.96	1031.2	1103.5	1185.2	1288.9	1418.1	1507.6	1665.9	1681.1	1727.5	1848.1	1835.8	1928.2	1963.4	2015.4	2069.5	2117.6	2083.8	2127.7	2134.5	2164.4	2199.4	2192.5	2255.5	2268	2250.9	2260.3	2265.8	2284.2	2259.3	2265.6	2273.7
0	0	0	28.547	0	24.432	25.08	30.389	31.028	21.429	36.542	12.418	25.416	7.0835	0	0	18.017	42.943	3.9813	11.692	10.431	10.575	16.383	21.248	5.9298	10.96	20.764	13.161	12.757	0	7.8036	39.224	20.875	0	0	0	0	0	0	0	0	0	0	0	0	0	0	0	0	0
2.4763	1.5496	0	0	3.5987	0	4.6123	12.97	14.913	36.485	57.285	65.311	114.93	134.62	163.21	191.91	235.44	221.3	279.23	303.28	324.6	326.2	359.2	370.85	388.83	379.14	384.99	427.79	417.79	407.01	406.77	423	423.44	417.85	417.78	409.86	392.32	345.83	425.81	381.47	388.9	359.05	397.17	375.12	367.93	371.06	342.81	330.36	333.52	334.71
2.5807	4.9288	0	0	0	7.0211	0	3.2199	1.6434	0	0	0	0	0	0	0	9.6433	0	0	0	0	0	0	0	0	0	0	0	0	0	0	0	0	0	0	0	0	0	0	0	0	0	0	0	0	0	0	0	0	0
0	0	2.4255	0	6.0285	0	10.896	47.715	100.06	181.48	278.52	387.07	491.16	695.45	838.35	922.35	1035.7	1164	1262.8	1338.1	1448.2	1568.6	1680.5	1845.7	2029.7	2080.1	2193.1	2332.8	2434.3	2485.7	2593.4	2663.5	3281.7	3389.6	3453.2	3501.3	3496.8	3521.5	3607.6	3524.3	3673.4	3672	3611.6	3112.1	3103.6	3132.2	3068.9	3025.5	3055.4	3063.1
4.447	1.0343	0	2.4846	0	0	8.2512	13.701	8.9406	20.384	18.071	28.53	27.588	47.452	36.451	40.173	34.556	40.438	34.935	47.828	34.842	43.096	40.228	37.527	44.175	43.882	47.622	44.871	47.633	30.204	41.998	31.38	31.169	38.589	39.183	27.333	39.38	40.676	42.246	20.215	26.748	30.89	29.527	26.206	31.615	34.558	36.396	59.506	66.006	72.534
0	4.9531	7.4953	0	0	0	0	6.4457	4.5233	13.7	6.0177	0	0	0	0	0	0	0	0	0	0	0	0	0	0	0	0	0	0	0	3.6273	18.013	29.166	66.141	80.893	83.134	117.15	135.45	183.93	215.96	214.94	253.5	277.48	292.67	326.72	364.04	364.69	404.23	434.66	456.13
0	0	3.2168	0	13.014	14.364	13.365	10.278	19.237	37.041	42.025	91.621	80.87	126.81	121.99	151.82	155.4	174.13	198.48	203.51	237.58	243.61	261.04	266.28	277.43	308.6	283.09	295.87	308.65	291.29	293.55	289.19	296.2	312.57	307.85	287.57	278.57	278.09	277.79	272.53	242.13	255.83	256.97	178.82	175.67	177.41	177.25	176.1	162.28	168.62
0	0	0.56414	1.3321	0	19.5	14.369	26.505	23.202	27.861	20.877	9.301	17.465	6.806	20.835	20.657	0	1.2916	6.0877	7.7019	0	3.3296	0	2.1837	4.666	11.374	14.502	0	0	0	0.12088	0	0	0	0	0	0	0	0	0	0	0	0	0	0	0	0	0	0	0
3.9203	8.0149	6.4812	0	0	0	0	0	1.8195	33.422	43.36	72.601	91.023	119.99	142.79	180.96	203.14	230.82	244.91	277.37	294.49	315.51	331.2	333.82	374.84	370.74	396.09	412.22	424.93	418.89	435.97	451.88	459.16	493.51	495.05	515.8	514.76	536.82	535.54	516.79	517.63	535.63	528.96	522.91	534.14	526.93	517.05	540.44	526.2	543.75
0	0	0	0	2.843	2.7537	22.803	22.009	8.4839	3.6631	5.2793	3.1096	0	0	0	0	0	0	0	0	0	0	0	0	0	0	0	0	0	0	0	0	0	0	0	0	0	0	0	0	0	0	0	0	0	0	0	0	0	0
3.5546	0.60277	0	0	0.45521	3.2135	3.2778	0.73528	6.5325	8.5821	0.25437	5.5196	0.88447	0.2392	0	0	0	0	0	7.1755	5.6717	23.998	60.379	89.294	128.1	169.05	204.8	247.52	291.39	340.54	377.26	412.78	438.4	518.39	626.19	743.91	855.95	1034.9	1126.9	1302.1	1475.4	1542.7	1730.5	1898.7	2001.2	2089.8	2112.6	2174.3	2289.5	2334.4
5.9536	0	0	3.8722	13.939	0	4.613	11.533	11.966	20.553	36.371	37.622	43.779	75.023	82.964	68.698	94.01	130.9	139.63	144.79	150.94	148	197.72	185.76	231.12	219.74	213.13	209.8	208.62	222.69	209.28	220.73	246.67	307.2	253.57	246.49	250.64	280.16	295.07	334.92	329.03	334.01	370.15	382.75	400.49	442.88	414.4	427.97	436.67	463.48
0	0	0	3.3229	6.5188	3.9829	6.1533	7.0581	14.586	36.795	67.03	118.64	154.75	214.7	246.79	320.71	369.12	416.67	448.11	490.69	568.82	594.39	655.52	671.8	737.74	790.28	809.92	823.42	879.33	927.42	968.47	981.48	1014.3	1008.2	1022.6	980.54	1019.3	1007.5	1041.2	1038.1	1047	1031	1046.3	1026.8	993.77	1019.1	1003.5	1005.8	982.24	989.04
0	0	4.1808	10.352	6.6131	1.4973	0.26925	0	0	0	5.8431	16.324	12.114	27.037	1.269	19.739	29.787	14.151	15.848	11.433	21.388	8.0157	14.275	12.247	17.855	22.452	2.8198	6.1713	5.6307	14.863	2.1956	0	11.391	7.1048	13.931	0	0.55779	0	15.041	13.824	12.643	15.687	9.7881	24.122	47.565	49.941	37.611	48.531	48.332	57.302
9.3758	8.7232	0	0.31054	0	0	3.3971	14.497	31.878	58.101	85.517	115.22	141.33	180.61	226.72	243.31	245.67	267	279.51	308.26	317.6	344.76	377.05	412.64	410.43	400.83	423.55	463.45	447.94	459.75	402.42	404.68	412.16	406.7	428.56	420.15	418.34	442.03	449.21	420.55	433.93	447.92	416.05	414.04	426.4	425.93	420.74	429.48	414.56	439.31
27.159	20.368	2.3114	0	0	0	0	0	0	0	0	0	0	0	0	0	0	0	0	0	0	0	0	0	0	0	0	0	0	0	0	0	0	0	0	0	0	0	0	0	0	0	0	0	0	0	0	0	0	0
3.3484	0	0	0.88985	0	3.2205	1.6911	5.9804	2.4362	0	0	0	0	2.4807	0	0	0	0	0	0	0	2.136	4.3808	25.272	29.397	42.161	49.652	87.091	97.326	91.643	114.18	124.87	145.67	150.64	167.96	165.54	181.58	188.5	189.39	190.45	180.3	201.17	206.32	201.5	169.17	203.28	190.9	196.44	197.9	176.99
0	0	0	8.8452	12.286	15.868	8.1773	36.972	60.008	97.972	146.17	207.26	269.23	339.96	384.13	453.27	501.15	543.01	574.77	612.4	643.97	472.92	507.38	529.74	518.44	556.19	588.67	661.33	634.73	702.1	750.24	740.55	807.71	892.82	936.41	985.77	1067.7	1159.6	1253.7	1400.1	1372.9	1597	1636.6	1548.2	1747.9	1780.6	1847.9	1929.6	2006.4	2007.2
0	0	0	0.11387	16.081	15.456	32.284	43.644	106.09	163.59	232.29	304.74	416.43	538	607.38	705.05	727.14	888.38	926.38	1040.8	1101.6	1215.1	1402.7	1437.7	1408.8	1571.3	1743.8	1774.9	1825.2	1903.5	1956.2	1968	2157.5	2085.9	2280.5	2339.6	2201	2509	2408.7	2297.7	2420.7	2561.7	2582.6	2550.8	2343.2	2640	2626	2714.6	2697.4	2679.6
9.3071	6.8188	0	0	6.1174	0	0	0	3.8001	5.3431	12.596	21.722	37.408	46.301	57.214	57.233	63.734	68.417	96.177	109.09	104.5	112.99	124.53	136.17	146.93	153.41	157.62	173.03	195.75	211.1	207.42	227.61	251.54	245.26	284.37	332.16	345.04	375.97	428.57	490.38	504.92	580.67	628.56	676.75	648.96	703.96	710.91	732.77	758.2	770.62
7.7012	0	1.6566	2.8398	2.0905	0	0	0	0	0	8.1261	3.5657	9.9703	7.1566	10.419	24.338	17.23	17.369	24.584	26.328	31.885	27.528	26.335	24.688	30.062	19.659	16.713	17.594	1.5573	0	3.8197	2.7618	0	4.5736	0	0	0	0	0	0	0	0	0	0	0	0	0	0	0	0
0	8.5153	3.3135	0	0	0	0	0	0	0	2.5415	0	0	0	0	8.7749	1.8365	6.5092	13.084	18.617	15.313	7.6265	31.34	12.086	29.978	23.369	29.422	37.546	20.469	26.809	20.657	28.149	22.846	30.124	14.153	7.9031	0	15.454	23.163	9.7348	5.6625	6.5926	1.881	6.2737	4.551	1.5294	1.9904	8.2356	0.18924	0
0	0	6.6819	0	0	2.0655	8.0249	3.2714	14.265	54.393	101.47	158.49	154.66	267.67	349.67	425.07	494.27	629.18	678.1	709.68	872.26	964.1	1026.7	1071.7	1093	1125.7	1090.9	1143.5	1168.5	1176.1	1198	1178.3	1200.6	1160	1160.4	1177	1122	1125.6	1100.5	1174.4	1122.1	1101.6	1128.9	1100	1101.5	1077.1	1077	1090.4	1084.2	1098
5.6685	0	0	0	10.713	5.2003	7.3604	4.6408	6.1416	11.999	27.51	29.948	47.256	64.331	81.773	98.322	101.15	112.06	147.11	128	149.21	152.42	196.62	195.9	221.53	208.52	240.75	251.3	266.37	251.41	242.54	274.77	272.53	295.39	265.54	279.68	277.11	272.06	311.24	300.18	286.7	261.69	270.61	299.94	309.23	247.94	220.31	236.8	210.34	222.32
5.2392	4.6969	0	0	3.9988	0	0	4.9461	19.466	34.828	68.436	99.882	127.62	151.04	180.21	216.6	259.33	284.99	339.53	320.23	352.13	357.5	307.15	340.81	315.11	333.41	356.2	339.67	347.18	331.7	327.53	328.18	328.7	331.99	326.48	330.97	350.98	343.51	340.21	346.59	342.3	347.19	330.88	323.19	329.66	337.91	336.3	337.17	334.15	329.07
0.1384	3.3823	1.2835	0	0	4.5602	3.0637	0	0	6.1924	1.2717	12.863	15.32	15.397	26.092	13.104	19.846	23.02	55.572	75.827	112.75	146.13	176.73	238.1	277.15	346.71	308.18	324.73	368.32	439.23	468.84	519.62	546.6	612.6	678.03	681.56	733.01	757	801.85	874.42	874.09	894.67	979.13	954.79	1001.7	1016	1019.1	1023.7	1047	1054.2
0	6.9175	0	0	0	3.3938	4.6742	5.9702	18.981	44.702	61.236	86.384	104.4	116.91	137.75	137.6	151.71	171.94	186.33	211.91	248.36	279.37	312.66	368.17	401.19	453.45	527.98	582.22	644.38	675.51	723.02	756.48	812.37	823.32	870.35	892.12	965.26	1018	1094.2	1068.2	1100	1058.7	1066	1097.9	1157.4	925.73	902.16	948.26	1019.5	968.44
8.1923	0	0	0	1.4312	3.0557	9.5969	9.0928	27.49	20.036	40.838	43.757	59.918	85.533	66.456	81.338	96.962	95.461	112.4	116.08	117.38	124.2	129.29	132.85	137.56	135.42	151.78	142.46	155.51	144.72	152.38	153.21	169.84	158.38	167.33	167.01	170.3	166.41	166.86	163.88	155.24	160.87	151.56	151.98	146.87	143.35	142.15	149.28	155.7	137.36
0	0	0	11.942	7.4824	13.997	35.753	26.502	32.089	84.946	137.73	152	167.83	227.83	236.8	288.29	318.86	351.98	411.89	464.21	547.15	633.97	729.64	883.85	1005.9	1087.9	1170.6	1299.9	1391.8	1515.1	1597.5	1612.2	1572.2	1724.8	1754.7	1846.7	1883.9	1898.9	1894.5	1939.2	1954.3	1960.7	1978	2045	1978.9	2005.7	1990.3	2010.9	1957.1	2000.9
0	0	0	0	7.4975	21.869	14.244	20.917	17.616	21.999	16.47	26.622	29.7	23.463	26.36	28.021	39.886	46.41	33.592	64.206	46.43	51.007	46.981	95.754	45.662	40.491	98.07	87.464	84.264	91.718	86.129	92.157	114.66	113.28	122.68	133.93	153.63	170.54	193.41	188.69	191.81	190.08	216.74	238.31	245.48	177.36	251.28	257.18	257.18	256.97
0	0.70692	0	4.5544	0	3.7378	8.2771	32.15	83.187	147.48	201.45	235.42	324.76	397.1	461.42	518.98	557.91	626.08	632.46	717.88	763.21	829.34	846.47	816.15	893.67	873.82	925.53	942.28	949.61	999.1	976.77	990.08	999.15	1048.7	1071.2	1042.8	1086.4	1079.1	1173.8	1144.1	1190.2	1178.5	1159.2	1245.9	1258.3	1283.1	1335.3	1352.5	1336.7	1352
0	0	0	11.005	7.3166	10.203	16.199	25.984	31.389	56.228	37.621	54.824	78.176	87.096	98.293	132.02	166.63	135.76	154.34	158.31	169.19	155.04	162.97	190.92	185.53	190.71	193.64	220.71	316.14	198.38	205.31	214.51	162.56	169.38	168.21	173.74	182.21	186.83	206.83	215.84	217.83	240.11	261.09	275.65	281.24	298.18	303.05	323.46	324.07	319.04
5.7718	20.632	15.908	0.065661	0	0	0	0	0	0	17.112	12.847	43.976	46.498	58.234	80.851	71.681	75.978	61.236	86.273	112.36	128.88	181.42	198	218.39	281.83	320.33	341.83	372.29	409.82	448.13	488.69	528.2	573.78	587.68	604.69	653.91	645.45	697.54	668.68	656.89	692.88	650.38	690.48	702.25	722.85	729.53	733.01	767.98	772.05
0	0	0	4.2687	8.5876	0.90237	0	1.4452	0	0	0	4.5642	0.34764	0	0	12.948	10.673	14.831	18.092	24.063	39.506	44.808	64.612	84.012	134.97	129	152.12	165.58	197.13	209.22	205.52	242.37	229.54	279.44	264.47	238.42	247.49	290.01	292.13	306.62	282.93	281.05	282.16	293.58	306.16	340.03	297.91	301.37	310.32	310.02
3.614	0	9.397	4.0116	0	2.6552	0	0	0	0	0	0	0	0	0	0	0	0.66158	0	0	0	0	0	0	0	0	0	0	0	0	0	0	0	0	0	0	0	0	0	0	0	0	0	0	0	0	0	0	0	0
14.377	7.6012	0	0	0	0	0	3.7324	0.79467	0	4.4656	4.1666	0.89505	18.385	11.18	26.506	53.275	73.001	90.899	86.43	143.07	181.95	214.15	255.01	295.72	316.01	333.33	366.07	401.71	400.47	97.324	76.712	84.872	112.26	110.76	129.65	126.14	165.45	208.28	242.75	283.35	287.43	328.81	358.75	431.49	461.87	391.63	429.46	428.99	451.48
0	0	1.553	1.798	1.3194	6.3839	18.705	21.877	95.453	146.58	243.59	284.81	385.42	503.76	625.56	645.87	772.42	871.69	966.82	989.67	1108.8	1136.6	1184.3	1194.8	1228.1	1286	1284.9	1336.8	1378.3	1121.7	1327.7	1394.7	1437.7	1385.2	1438.9	1492.1	1559.3	1548	1553	1627.5	1670.9	1707	1708.3	1756.3	1833.2	1745.9	1812	1842.7	1805.1	1854
0	0	0	0	8.0186	4.9589	23.43	48.195	79.203	123.34	199.35	233.62	285.39	351.45	396.51	457.05	548.39	569.35	560.87	583.33	609.27	619.09	656.97	675.57	696.73	675.25	680.53	708.19	759.24	703.55	727.73	723.21	730.62	744.43	747.27	746.4	727.72	748.8	760.69	749.21	729.5	690.95	707.34	747.27	628.2	612.9	565.24	579.06	694.11	712.08
0	4.5422	0	7.2962	2.8061	0	0.19758	0	0	0	18.077	32.925	50.128	81.07	119.08	141.35	162.27	216.14	244.63	289.01	293.89	333.59	337.41	371.91	364.66	390.41	417.17	421.23	437.27	417.64	392.38	412.06	441.78	468.35	485.24	503.96	516.02	555.89	550.95	617.29	633.16	626.74	653.2	683.68	704.9	739.12	778.71	799.42	798.15	808.57
0	0	0	0	0	10.576	9.9489	17.037	49.116	79.263	106.02	135.74	201.23	259.7	298.45	335.63	370.48	419.65	451.44	495.09	523.54	533.55	575.24	596.32	621.51	621.46	599.97	639.96	673.55	657.08	679.95	706.42	691.07	646.89	667.51	696.91	677.2	721.33	737.01	737.29	748.53	786.88	790.21	825.28	812.32	855.89	858.42	857.43	900.3	907.18
0	0	0	1.9275	4.0296	3.5136	8.0998	5.0512	30.558	82.875	121.05	206.51	280.7	357.02	449.07	538.42	613.48	685.77	769.63	860.38	908.62	930.39	1024.6	1072.7	1140	1185.4	1211.3	1065.6	1252.5	1251.5	1304.2	1317.2	1332.9	1417.4	1391.9	1450.4	1458.1	1537.9	1533.5	1547.7	1535.7	1548.9	1523.1	1558.4	1512.9	1515	1515.2	1500.7	1523.7	1510.9
4.1321	0	0	0	0	8.2997	0	2.8263	7.6257	8.9456	11.744	12.222	18.918	28.345	52.037	47.902	61.545	69.495	65.011	61.281	61.554	70.255	78.914	42.076	62.298	45.211	58.704	59.073	56.394	60.719	51.115	66.332	65.4	96.704	150.86	183.74	157.73	150.65	135.06	142.87	141.48	137.28	138.09	127.66	142.07	138.59	149.59	125.15	142.97	132.14
19.006	0	10.513	0	0	0	0	0	0	3.9562	9.9138	22.278	21.836	30.838	28.626	49.955	55.036	78.065	72.736	71.228	80.115	84.069	94.703	100.34	94.854	95.401	111.85	117.04	109.83	88.069	67.702	66.459	58.758	47.97	38.23	32.438	36.515	29.028	38.157	26.244	31.243	36.047	22.546	17.39	8.9993	6.1641	0	0	0	0
0	0	0	4.2127	10.565	19.92	16.949	26.016	48.37	66.006	100.1	153.86	197.73	146.13	201.98	224.91	225.92	254.25	302.92	335.48	378.7	434.43	488.32	551.9	596.18	656.4	740.42	768.08	830.69	850.63	880.69	887.06	921.71	954.86	995.64	1001.9	1022.4	1066.2	1065.5	1113.1	1137.2	1134.7	1115	1131.8	1102.3	1128.3	1167.4	1217.4	1205.8	1212.2
0	4.2487	8.5965	0	0.23314	0	0	0	0	0	0	0	0	0	0	0	0	0	0	0	0	0	0	0	0	0	7.2273	24.791	29.402	42.911	48.113	64.447	80.155	110.61	118.27	131.87	176.99	190.98	282.99	239.3	325.16	259.79	303.44	296.04	306.43	370.86	361.22	369.37	420.4	440.96
0	4.3091	4.9026	0	1.333	11.098	0	17.498	12.342	0	0	0	0	0	0	0	0	0	0	0	0	0	0	0	0	0	0	0	0	0	0	0	0	27.631	49.114	93.46	140.62	187.17	252.29	300.79	378.53	438.09	456.03	511.62	521.83	579.41	614.68	681.69	740.82	740.76
0	0	0	3.655	0	1.28	24.788	80.322	124.92	208.87	253.61	322.89	393.17	496.78	565.3	616.78	682.84	723.11	735.03	789.43	868.55	930.99	959.34	1020.4	1084	1019.3	1022	1048.1	1054.6	1063.3	1032.9	1021.4	1073.3	1065.5	1085	1130.3	1146.2	1169	1204.3	1211.3	1250.3	1242.8	1253	1293.3	1334.1	1363.5	1381.7	1407.4	1427.7	1448.8
5.8376	8.6544	9.3054	0	0	2.0031	0	0	7.694	16.853	25.993	31.775	38.201	20.499	5.111	2.9352	0	0	4.8886	21.378	55.769	71.142	140.2	201.69	232.72	322.32	358.38	436.67	494.48	472.85	521.57	563.61	641.27	699.6	768.3	837.98	816.23	903.1	951.63	1053.6	1118.2	1331.2	1200.8	1275.9	1424.7	1643.7	1695.7	1771	1861.1	1941.9
0	5.3025	2.6345	9.8287	0	0	3.5527	37.277	70.42	123.04	159.12	226.64	309.22	380.44	443.76	521.2	564.04	650.58	692.83	758.16	787.63	841.09	909.17	933.38	955.88	951.59	1033.3	1068	1113.4	1120.8	1123.3	1132.4	1220.8	1256.6	1267.6	1302.7	1332.9	1369.9	1439.9	1427.9	1465.9	1520.3	1570	1561.1	1603.7	1627.6	1697.7	1682.7	1692.5	1686.9
4.3165	2.5426	3.6312	6.5412	0.65444	0	0	0	0	24.94	46.364	96.46	113.38	160.23	205.86	237.34	286.85	307.5	345.33	383.55	414.34	420.2	447.26	484.36	490.59	499.04	509.97	488.09	506.12	522.13	538.24	525.04	445.39	471.43	443.17	455.26	450.72	459.9	454.6	457.81	437.19	462.56	442.09	457.05	458.29	465.78	435.67	445.83	454.28	440.73
1.1962	4.7666	9.4204	0	0	0	0	0	0	0	0	0	0	0	0	0	0	0	0	0	0	0	0	0	0	0	0	0	23.66	4.9524	9.1789	29.345	22.482	29.181	31.785	32.312	50.566	51.508	48.906	54.91	47.331	63.358	61.16	69.008	63.854	73.321	73.295	74.46	88.18	75.159
1.744	0	0	8.4162	3.4305	1.6051	0	0	0	0	0	0	0	0	0	0	0	0	0	0	0	0	0	0	0	0	0	0	0	0	0	0	0	0	0	0	0	0	0	0	0	0	0	0	0	0	0	0	0	0
1.785	0	0	8.1355	1.1183	0	8.5796	2.202	5.4124	0.70866	11.213	6.9177	7.7155	11.073	16.215	10.114	7.309	4.2627	5.9937	2.2875	0	3.7048	12.76	16.053	6.2589	8.6251	13.927	12.125	0	8.1013	0	0	0	0	0	0	0	0	0	0	0	0	0	0	0	0	0	0	0	0
2.9007	1.3056	0	1.0384	0	0	4.9296	7.8127	0	0	16.7	4.666	0	9.951	15.962	0	2.7589	0	0	0	0	0	0	2.1988	0	0	0	0	0	0	0	0	0	0	0	0	0	0	0	0	0	0	0	0	0	0	0	0	0	0
0	0	4.0921	13.138	0	0	14.004	25.934	86.63	135.94	217.88	287.3	405.63	481.72	572.53	704.24	783.89	862.72	971.47	1011.4	1114.4	1136.8	1229.4	1230.5	1247.2	1330	1315.2	1279.9	1292.5	1251.6	1271.5	1245.9	1346.1	1379.4	1294.9	1343.1	1285.3	1300.1	1315.5	1329	1285.9	1309.6	1274.9	1265.2	1213	1251	1256.5	1271.1	1247.4	1256.8
0	0	10.292	15.913	0	0	0	0	0	0	0	0	0	0	0	0	0	0	0	0	0	0	0	0	0	0	0	0	0	0	0	0	0	0	0	0	0	0	0	0	0	0	0	0	0	0	0	0	0	0
0	0	2.7671	0	1.6597	7.4615	5.6271	16.067	6.3014	16.817	15.682	8.2714	9.4389	22.827	8.9554	18.938	11.004	3.4307	6.8133	4.6234	3.4852	4.8611	0	0	0	0	0	0	4.5867	0	0	0	0	0	0	0	0	0	0	0	0	0	0	0	0	0	0	0	0	0
0	0	0	13.046	14.014	0	0	0	0	10.136	19.173	23.205	29.257	21.296	40.027	44.349	53.698	75.187	62.382	64.418	67.56	70.262	80.501	104	104.11	100.32	106.63	126.2	112.84	109.55	101.7	115.31	110.36	135.04	131.51	136.44	158.32	177.59	181.08	199.36	231.06	248.6	276.2	293.47	323.07	357.31	385.56	404.23	437.66	435.92
1.0707	4.5235	0	0	0	2.2422	8.0288	8.5308	18.146	27.72	25.741	46.314	51.406	52.37	69.937	59.97	80.753	87.188	108.04	107.56	117.53	130.47	143.04	154.94	161.04	170.79	187.8	203.83	217.17	226.56	240.52	254.81	208.31	265.86	292.32	296.87	293.61	302.13	301.36	330.37	338.19	360.6	381.55	393.85	388.36	399.99	408.48	417.97	425.48	416.21
0	3.6944	2.2533	3.5803	6.1701	0	1.3588	3.3654	21.238	38.074	67.068	103.54	116.76	261.84	316.41	384.16	505.03	546.02	643.78	688.33	654.06	742.97	774.11	811.26	885.31	917.29	932.5	1007.2	1023.2	1030.3	1086.1	1066.3	1098.5	1118.4	1032.8	1087	1083	1141	1129.7	1099.7	1101.3	1110.6	1215.3	1186	1169.6	1192.9	1205.7	1198.7	1220.4	1171.1
0.82886	2.1414	0	0	0	0.06553	4.0772	0	0	0	0	0	0	0	0	0	0	0	0	0	0	0	0	0	0	0	0	0	0	0	0	0	0	0	0	0	0	0	0	0	0	0	0	0	0	0	3.3202	21.328	32.413	13.109
2.495	0	0	0	0	0	18.823	33.316	53.516	116.07	173.37	248.94	331.99	416.59	510.47	599.17	647.99	722.27	774.1	822.49	880.77	938.02	963.34	980.34	986.66	1000.1	1032.9	1024.1	1027.9	1002.1	1010.7	1022.3	1006.3	995.48	1000.6	964.63	1003.4	995.27	968.23	1012.8	1011.5	1008	959.49	954.54	959.95	991.29	952.34	937.35	958.14	952.03
0	0	0	4.7062	13.768	15.268	13.284	8.7134	23.783	32.708	44.944	57.607	69.123	73.818	63.459	75.444	82.199	79.425	65.898	75.134	96.942	39.284	46.463	45.45	46.856	50.871	30.273	26.455	23.528	19.709	17.384	4.111	0	13.286	11.814	3.5325	13.156	11.824	13.283	16.744	6.0486	0	0	1.2034	8.9652	9.9129	0	13.984	8.3662	5.3972
7.2577	19.029	0	15.427	0	0	0	0	0	4.5945	8.6316	27.025	52.335	64.567	73.48	93.026	89.353	100.77	113.9	100.02	139.74	129.03	162.76	169.08	178.1	172.87	187.8	186.9	207.19	251.24	249.8	295.82	260.42	268.96	265.91	261.39	150.95	164.66	189.31	196.78	193.19	217.44	240.46	250.99	249.02	261.95	264.49	257.98	253.78	264.28
0	0	0	20.994	7.3674	13.746	10.883	14.739	0	0	0	0	0	0	0	0	0	0	0	0	0	0	0	0	0	0	0	0	0	0	0	0	0	0	0	0	0	0	0	0	0	0	0	0	0	0	0	0	0	0
0	0	0	8.4065	4.2632	4.5561	4.9017	6.912	0.62554	0.75736	2.0994	7.8309	4.5881	0	0	0	0	0.97626	1.5303	0	6.6349	9.7277	21.427	34.317	29.861	42.605	17.229	38.162	52.673	43.75	45.023	44.27	50.601	41.405	46.985	57.958	69.212	72.748	83.553	81.891	84.276	96.341	105.45	105.78	121.29	131.33	138.11	148.81	159.47	160.08
0	2.0186	0	22.724	46.593	48.104	1.4766	121.87	67.589	87.012	100.76	106.97	101.24	120.36	112.92	124.03	127.88	115.42	128.12	136.87	159.87	165.53	183.89	195.89	208.12	213.45	235.62	241.85	255.55	234.27	246.11	260.62	263.76	290.44	291.23	262.29	275.63	269.17	281.89	286.41	249.41	266.12	259.16	265.19	248.96	257.17	246.93	241.62	243.42	241.07
0	0	0	0	10.701	4.8376	0	0	0	0	0	0	0	0	0	0	0	0	0	0	0	0	0	5.8378	49.215	104.16	148.5	227.07	307.23	358.21	444.82	471.71	486.78	591.51	606.83	590.4	611.01	717.82	827.96	826.05	893.63	928.07	974.12	984.83	1111.9	1192.1	1256	1325.4	1453.5	1581.6
18.687	0	2.2892	0	0.73694	4.0359	5.3623	7.161	5.375	6.4946	0	16.932	0	0	0	0.42182	0	0	0	0	0	0	0	0	0	0	0	0	0	0	0	0	0	0	0	0	0	0	0	0	0	0	0	0	0	0	0	0	0	0
0.45127	2.6564	1.6822	6.3634	2.8497	0	0	0.18936	0	16.79	24.967	20.625	34.36	54.427	72.308	86.938	110.6	100.83	109.7	129.14	141.81	182.11	217	226.22	274.71	291.99	320.8	344.72	387.49	369.3	386.14	408.11	426.02	437.23	443.2	469.29	487.5	477.41	481.69	457.67	459.46	485.8	455.55	483.97	477.13	503.69	515.91	511.4	502.37	543.47
0	0	0	0	5.6358	16.902	9.4137	0	24.129	52.002	10.762	34.066	52.716	107.6	151.7	197.62	224.53	256.8	237.02	269.17	263.84	281.99	310.26	326.39	333.99	352.1	347.99	370.77	360.85	360.29	395.53	356.09	371.04	371.96	388.41	368.79	379.22	401.42	387.49	386.68	382.88	395.5	402.84	395.12	361.74	371.96	385.53	385.65	412.23	393.21
0	0	4.0479	0	7.9549	0	6.0659	13.338	14.162	46.236	71.405	117.02	136.75	176.12	190.29	224.82	277.14	285.4	298.95	301.58	236.57	309.06	307.87	322.01	349.63	242.59	256.63	330.33	350.2	350.88	347.13	318.2	414.61	416.8	434.16	433.71	453.89	460.56	482.66	489.65	499.15	514.02	497.56	519.25	527.51	568.08	562.06	606.81	551.87	544
0	6.5885	6.1157	14.954	0	0	0	0.12006	11.315	29.272	39.925	70.061	106.74	127.32	160.93	198.66	218.21	242.27	283.52	300.98	320.15	310.57	340.04	359.31	377.56	332.71	350.33	351.22	385.24	219.08	231.71	216.12	237.95	254.67	212.74	208.48	209.37	196.63	204.52	184.07	189.23	194.36	207.71	200.22	201.31	192.74	199.81	190.75	193.79	196.16
0	0	17.508	18.85	10.776	0.29756	0	5.0727	0	18.857	14.257	35.284	66.405	65.211	93.502	118.79	115.61	148.54	154.52	171.07	185.13	157.46	186.53	184.1	189.94	197.37	176.35	181.46	204.62	174.24	174.5	137.96	153.51	165.49	147.71	165.2	175.79	147.38	188.5	187.77	174.64	203.27	271.24	384.83	389.37	402.82	408.93	426.34	447.73	460.59
8.3572	9.092	4.4419	4.0663	0	0	0	0	0	0	0	0	0	0	0	0	0	0	0	0	0	0	0	0	0	0	1.0861	3.1576	0	0.78679	2.9215	22.805	31.759	61.167	99.326	134.11	182.96	216.62	270.56	310.57	358.1	405.14	446	489.33	535.69	598.48	644.35	651.95	699.84	721.78
0	0	0	11.301	0.69686	0	15.345	0	0	6.3968	1.3993	0	5.8161	13.752	9.3085	25.129	7.8149	0	2.5875	12.406	29.509	19.05	44.959	53.92	78.196	92.34	104.14	122.71	116.34	137.47	148.27	157.14	158.34	164.22	185.44	186.81	180.81	206.34	200.42	217.44	199.53	191.22	200.59	204.81	204.31	207.63	212.49	207.32	197.2	202.91
0	0	0	37.839	32.806	23.409	0	3.7168	0	0	0	0	0	1.2417	4.5215	0	0	0	0	0	0	0	0	0	0	0	0	0	0	0	0	0	0	0	0	0	0	0	0	23.495	36.748	47.511	14.928	32.277	52.776	32.751	69.932	60.695	78.066	82.778
0	0	2.0008	3.7196	7.0206	1.7757	5.1507	16.613	42.254	73.215	95.786	125.44	160.72	181.97	219.89	259.45	289.89	312.09	361.81	383.66	395.07	400.41	460.68	421.56	429.3	447.7	494.89	487.59	548.5	548.05	559.25	558.99	509.9	542.38	527.74	515	512.84	555.23	530.58	521.32	516.17	517.39	499.09	516.32	529.94	528.99	507.18	489.93	535.23	495.25
18.688	0	6.1848	0	4.8859	0	0	0	0	0	0	0	0	0	0	0	5.6926	10.908	3.6953	0	0	0	0	0	0	0	0	0	0	0	0	0	0	0	0	0	0	0	0	0	0	0	0	0	0	0	0	0	0	0
0	0	0	22.679	0	3.1964	0	3.0206	0	0	1.6507	5.3422	6.258	4.8342	12.168	17.616	10.514	27.777	34.541	37.891	38.634	41.651	68.307	81	90.759	122.36	136.64	158.62	170.29	193.41	210.87	257.87	296.94	354.42	416.92	510.39	583.89	669.65	728.72	812.63	900.82	926.45	1034.4	1117.6	1215.6	1264.1	1324.5	1377.6	1376.3	1430.5
0	0	0	1.1784	3.6257	0.57712	11.019	18.444	40.254	55.785	115.12	130.07	199.85	252.54	287.88	335.09	378.22	432.13	470.44	476.25	481.9	550.5	538.29	573.64	584.86	626.35	613.48	622.89	669.85	619.92	600.61	614.66	610.71	632.64	632.66	598.59	617.41	663.19	673.87	649.17	591.56	545.33	564.93	567.96	588.17	593.74	572.31	571.33	535.61	574.24
0	5.6243	10.335	0	0	0	0	0	0	5.5364	1.5588	0	0	4.2374	0	0	0	0	0	0	0	0	0	0	0	0	0	0	0	0	0	0	1.2387	16.338	28.06	28.241	57.513	71.899	60.96	77.099	84.848	106.2	120.1	125.74	158.19	185.04	174.51	201.65	225.28	240.08
7.88	0	0	0	5.7934	6.7425	0	0	0	0	0	0	0	0	0	0	0	0	0	0	0	0	0	0	0	0	0	0	0	0	0	0	0	0	0	0	0	0	0	0	0	0	5.5883	0	3.085	19.24	37.548	64.862	67.742	75.93
0	10.81	7.0283	21.269	0	0	0	6.9268	16.147	12.701	25.935	48.195	58.792	93.469	119.58	148.95	198.4	246.38	248.91	287.65	297	290.38	322.55	352.99	352.27	358.97	346.76	361.6	406.05	390.18	402.36	415.35	439.02	483.69	462.11	458.16	444.17	434.41	464.43	444.22	455.55	487.76	492.42	496.93	490.94	522.95	496.19	474.23	500.35	517.78
4.3547	6.2846	0	18.727	0	0	0	0	0	0	0	0	0	0	0	0	0	0	0	0	0	0	0	0	0	0	0	0	0	0	0	0	0	0	0	0	0	0	0	0	0	0	0	0	0	0	0	0	0	0
0	6.5138	0.45272	10.79	0	0	0	0	0	0	0	0	0	0	0	0	0	0	0	0	0	0	0	0	0	0	0	0	0	0	0	0	0	0	9.4679	22.156	36.765	52.145	79.406	110.01	126.23	129.81	173.37	196.13	242.74	254.13	268.5	276.75	289.11	326.69
0	5.3554	4.4644	0	0	0	4.9428	10.039	0	23.083	25.105	35.444	51.77	68.67	59.68	77.34	102.88	121.01	115.63	126.57	129.04	128.23	143.27	156.14	149.15	172.41	172.06	193.47	183.61	186.93	168.63	184.81	194.52	186.57	182.64	177.63	180.91	196.64	186.49	190.17	209.94	195.76	182.62	191.26	178.97	179.71	175.2	178.62	174.87	185.33
0.9488	0	0	0	0	2.4685	4.3669	4.3822	0	0	0	0	0	0	0	0	0	0.84724	0	0	0	0	0	0	0	0	0	7.3688	0	0	0	0	0	6.9623	0	0	0	1.6064	0	0	0	0	0	0	0.05589	0	0	0	0	0
15.426	3.634	31.415	29.309	0	0	0	0	0	0	0	0	0	0	0	0	0	0	0	0	0	0	0	0	0	0	0	0	0	0	0	0	0	0	0	0	0	0	0	0	0	0	0	0	0	0	0	0	0	0
0	0	0	14.297	10.542	15.282	19.434	14.009	9.8433	2.692	2.804	16.714	9.2055	19.02	12.488	27.396	11.921	21.028	14.998	17.474	0	0	0	0	0	0	0	0	0	0	0	0	0	10.887	4.8072	0	0	0.39707	2.6624	7.672	0	11.63	0	0	21.03	0	0	0	0	0
0	0	21.564	0	0	9.8593	17.955	32.912	58.72	85.329	106.69	122.69	144.02	185.11	204.64	241.26	251.07	293.76	309.15	358.62	363.68	390.1	455.84	468.67	505.15	553.23	570.13	622.51	655.94	701.01	720.7	752.38	762.15	761.83	802.4	806.48	856.06	859.75	823.71	897.23	903.28	889.3	905.52	912.05	892.78	911.16	865.7	875.22	866.36	888.49
0	6.1178	8.5749	0	0.16414	0	0	0	0	3.8921	4.9175	1.1741	0.94332	3.1025	0	2.2185	0	0	0	0	0	1.3306	0	0	0.70517	0	0	6.5773	6.2197	1.1292	9.1392	22.849	18.588	24.046	38.592	36.365	57.964	81.596	95.643	98.452	87.18	121.78	111.98	115.95	136.13	155.75	163.03	203.15	207.81	207.45
10.696	4.7371	0	1.8292	0	0.71405	0	0	0	0	0	0	11.704	32.57	38.776	59.649	64.701	83.534	89.897	97.312	108.29	120.66	120.83	139.15	138.15	144.95	168.6	186.02	183.76	169.23	182.77	174.2	184.58	169.91	167.09	175.08	205.88	190.99	204.52	187.21	184.06	186.12	173.33	165.45	183.62	183.48	174.84	188.03	164.4	167.73
0	0	2.4843	1.1857	7.1672	0	5.0716	7.7968	9.5711	21.779	39.067	73.399	75.405	99.322	102.72	119.28	120.38	139.53	160.83	154.49	161.09	159.41	139.41	132.88	156.18	158.54	139.86	143.65	155.04	149.16	133.01	148.68	173.93	231.45	293.43	373.67	473.07	559.13	664.6	763.31	839.73	959.55	1006.7	1045.9	1138	1180.3	1203.2	1252.5	1260.2	1295.9
0	0	0	0	8.9407	24.874	59.871	92.973	141.23	219.83	326.11	404.22	527.64	654.95	772.86	876.2	1042.9	1198	1353.6	1462.5	1590	1718.3	1780.6	1827.7	1946.8	2096.2	2170.3	2206.7	2272.5	2254.4	2295.7	2331.4	2360.1	2349.9	2287	2327	2379.7	2353.7	2332.5	2396.3	2361.5	2366.3	2374.7	2404	2327.3	2370.6	2358.3	2349.3	2388.6	2408.1
7.5271	7.4968	11.539	0	0	0	0	0	0	0	11.393	10.943	29.177	56.213	56.897	83.168	90.052	111.56	159.23	159.77	188.78	223.83	218.94	279.79	301.65	330.96	347.38	382.16	391.36	401.73	439.83	453.8	483.63	514.04	484.49	521.74	529.69	544.07	548.61	552.54	529.25	551.46	548.66	550.49	557.08	573.85	564.97	592.48	574.52	617.2
12.412	1.796	0	0	0.17951	0.60469	1.5885	0	0	8.2099	3.9843	0	7.363	10.902	0	0	1.7708	1.8474	3.7716	0	0	0	0	0	14.569	12.209	0	0	26.474	0	0	0	0	0	0	0	0	0	0	0	0	0	0	0	0	0	0	0	0	0
0	10.031	1.9678	0	0	3.4687	0	4.1111	0	4.7298	0	0	0	0	0	0	0	0	0	0	0	0	0	0	0	0	0	0	0	0	0	0	0	0	0	0	0	0	0	0	0	0	0	0	0	0	0	0	0	0
0	0	5.0043	18.294	48.626	0	11.097	0	5.0569	15.579	10.73	30.526	15.757	34.416	7.8671	24.611	0	0	0	0	0	0	0	0	19.617	57.405	60.26	107.98	168.5	161.09	195.88	224.24	296.08	449.3	478.52	522.37	588.51	706.84	814.47	927.98	964.78	1058.1	1115.7	1136.8	1195.3	1280.5	1326	1348.5	1382.8	1421.6
9.2511	0	0	21.362	0	0	0	0	11.905	24.004	59.401	114.52	147.93	191.87	204.12	254.51	266.35	294.21	334.11	370.81	417	430.99	467.92	511.73	519.03	558.92	578.7	577.82	585.56	600.43	628.94	658.37	656.74	660.03	690.25	708.57	707.36	730.34	732.47	722.67	762.41	758.32	740.08	756.91	794.44	777.3	740.91	727.47	757.81	745.71
0	0	0	3.9628	18.184	15.773	13.361	0	0	0	0	10.696	0	0	0	0	0	0	0	0	0	0	0	0	0	0	0	0	0	0	0	0	0	0	0	0	0	0	0	0	0	0	0	0	0	0	0	0	0	0
0	0	0	13.539	15.254	17.599	16.941	33.472	54.245	66.449	101.91	145.17	191.91	239.33	254.76	287.93	276.12	299.14	310.4	333.67	358.71	409.36	455.49	480.54	507.89	558.33	583.42	633.28	655.54	629.87	647.03	675.47	716.03	724.76	770.71	776.86	760.62	828.97	824.57	837.31	876.79	842.54	864.46	870.87	861.1	887.73	928.49	935.35	943.28	926.43
14.277	0.11043	5.586	0	0	0	0	0	0	0	6.0427	0.93908	10.332	4.9344	0	0	7.403	14.104	0	10.666	21.666	7.0567	37.284	32.905	29.04	42.221	55.751	55.669	51.076	49.938	47.022	49.752	57.146	94.015	79.368	80.381	79.926	75.157	73.456	60.544	64.173	76.277	78.84	92.342	70.049	84.653	76.864	72.779	91.791	79.546
0	0	0	0	13.953	3.191	1.7242	24.903	54.217	110.3	205.72	252.43	284.33	426.94	414.09	587.4	502.28	551.4	573.19	616.57	719.64	730.8	834.12	841.56	879	873.53	867.47	928.97	920.1	914.02	920.36	952.52	898.17	944.72	1159.2	1113.8	926.81	936.36	915.98	905.39	895.6	912.39	909.01	911.29	909.33	883.26	896.81	910.35	894.55	910.21
0	0	5.0585	18.024	3.5274	0	0	0	0	0	5.7986	0	0	1.3597	6.6754	21.973	23.103	13.386	19.93	46.213	42.751	46.506	57.914	55.379	40.789	45.096	24.741	47.203	43.236	37.925	53.03	51.502	69.894	87.575	71.243	81.228	78.786	73.336	80.963	76.09	75.047	25.351	0	10.543	13.675	34.213	37.632	28.021	22.799	22.185
6.5667	1.292	0	0	0	2.8727	6.3575	25.603	46.937	81.083	137.61	178.93	215.07	252.2	317.37	366.36	395.01	435.14	485.52	481.52	572.79	632.55	700.61	909.71	712.48	737.75	777.96	803.5	779.69	788.21	754.18	763.05	799.12	816.04	848.4	844.29	853.37	872.96	867.1	880.32	895.67	859.19	853.62	882.15	873.9	855.59	882.52	887.04	890.92	903.77
0	0	0	15.651	18.994	5.8296	44.476	91.317	120.73	177.44	224.11	255.01	300.66	384.29	384.88	368.33	410.63	432.22	376.73	522.56	559.76	618.91	629.41	667.54	628.51	649.98	723.9	712.5	675.12	721.58	698.23	653.04	638.11	635.62	649.52	634.05	626.53	653.94	645.48	660.49	662.93	693.31	688.48	701.01	703.02	685.27	724.58	728.25	741.02	741.17
0	8.7235	1.2451	9.4369	0	0	1.8068	0	0	0	0	0	0	0	0	0	0	0	0	0	0	0	0	0	0	0	0	0	0	0	0	0	0	0	0	0	26.73	41.428	74.356	84.302	105.47	128.33	167	221.2	247.85	258.41	310.84	338.91	358.88	392.2
4.3966	7.8908	2.8443	0	0	0	0	0	0	0	0	0	0	0	0	0	0	0	0	0	0	0	0	0	0	0	0	0	0	0	0	0	0	0	0	0	0	0	0	0	0	0	0	0	0	0	0	0	0	0
0	0	11.223	0	3.3187	10.133	7.8814	5.4977	0	5.0634	17.835	25.153	13.463	21.813	6.3842	19.799	15.449	23.611	30.798	46.863	52.335	52.829	67.124	87.367	115.32	140.79	171.16	183.55	196.94	212.22	210.89	219.34	254.81	277.87	281.06	271.03	269.33	290.78	313.31	311.2	305.14	301.93	308.01	301.64	289.51	313.75	291.01	309.93	305.74	295.78
0	6.179	12.067	5.8245	0	0	0	0	0	2.761	10.606	0	0	0	0	0	0	0	0	0	0	0	0	0	0	0	0	0	0	0	0	0	0	0	0	0	0	0	0	0	0	0	0	0	0	0	0	6.6079	4.2709	8.3408
0	0	0	6.8673	1.0718	14.457	18.585	29.764	49.937	78.649	115.03	145.77	207.77	261.63	313.16	387.88	417.05	519.1	488.01	442.2	436.37	429.04	478.5	488.8	472.16	493.77	520.24	383.85	523.97	459.18	568.08	537.08	346.82	546.49	383.78	513.75	374.72	531.19	531.12	542.89	534.06	547.4	552.32	580.91	583.13	572.66	584.26	595.77	574.25	595.32
0	0	0	8.7933	11.327	18.227	12.018	7.5262	10.763	20.402	18.469	11.607	5.3231	4.9382	2.4619	0	4.0368	0	0	0	0	0	0	0	0	0	0	0	0	0	0	0	0	0	0	0	0	0	0	0	0	0	0	0	0	0	0	0	0	0
2.2548	16.138	7.2965	0	1.8694	0	0	0	0	0	0	0	0	0	0	0	0	0	0	0	0	0	0	0	0	0	0	0	0	0	0	0	0	0	0	0	17.457	29.064	28.961	23.893	35.44	54.429	60.659	67.924	79.794	83.632	82.656	91.945	102.08	107.77
0	0	0	0	0	8.3696	20.62	25.947	28.184	54.284	91.149	132.54	165.49	222.22	255.99	301.5	317.54	334.86	364.48	428.74	460.16	489	513.56	548.68	592.31	624.41	649	683.89	692.07	769.48	770.27	879.49	941.52	1065.8	1203.9	1337.3	1566.5	1774.8	1930	2040.9	2328.4	2532	2650.6	2824.5	2958.5	3020.4	3061	3363.4	3371.9	3633.9
0	0	8.7344	0	0	1.2408	5.7258	5.5499	0	0	2.6268	0	0	0	0	0	0	0	0	0	0	0	0	0	0	0	0	0	0	0	0	0	0	0	0	0	0	0	0	0	0	0	0	0	0	0	0	14.7	21.045	37.156
0	0	0	0	7.1809	2.6925	5.9416	8.8433	6.2032	10.707	9.8844	6.4886	16.464	17.389	31.43	25.588	42.581	34.16	28.537	18.697	19.201	16.909	14.912	31.48	29.874	30.45	12.296	11.754	2.0211	13.138	0	0.15304	2.6773	24.627	21.292	25.779	36.646	60.376	79.156	108.79	142.02	197.95	257.08	288.36	360.14	399.69	433.24	469.21	513.77	557.12
0.10302	0	10.936	0	0	10.27	5.0333	33.839	39.112	127.89	177.18	251.23	358.77	423.58	463.51	534.38	609.26	692.94	763.18	790.88	872.24	905.53	849.87	923.68	868.91	884.2	957.7	1035.2	1103.5	988.93	1007	934	996.84	951.31	918.88	922.32	964.37	928.87	913.05	927.26	933.44	912.04	894.31	909.22	862.95	871.07	866.83	863.99	865.73	855.26
24.956	0	3.584	0	0	0	0	22.77	40.588	88.103	112.54	193.46	217.92	275.97	310.42	382.68	443.97	519.31	529.37	554.77	542.87	591.25	643.05	638.45	642.52	675.2	682.83	675.61	694.11	707.43	701.01	680.63	696.07	697.75	681.18	679.23	683.3	724.55	696.57	710.02	698.25	717.49	701.21	721.79	723.28	674.88	687.04	690.13	640.92	667.18
0	0	1.3199	8.1621	0	2.9554	11.416	44.945	101.75	200.43	299.95	437.5	597.32	740.11	901.31	1054.6	1176.8	1308.3	1459	1573.3	1696.3	1815.3	1916.9	1995.5	2135.4	2247.6	2389.1	2631.6	2748	2831.5	3011.5	3174.6	3226.3	3378.1	3508.4	3605.5	3675.6	3708.5	3838.8	3811.8	3780.9	3881.1	3953	3959.4	4017.6	4064.1	3988.6	4142.8	4071.8	3869.8
0	2.307	0	2.1719	4.5307	0	12.417	4.1176	8.4417	7.2704	11.024	16.677	18.515	27.798	6.3172	2.1235	2.8662	7.6191	24.494	33.716	27.479	41.723	62.031	83.376	90.075	124.75	129.7	163.33	187.2	151.77	141.37	194.97	232.22	368.56	422.47	459.51	529.59	530.86	587.37	582.38	626.85	616.68	735.64	703.84	700.72	721.52	726.39	758.96	757.15	808.95
14.919	5.3002	0	3.2225	0	0	0	0	0	0	0	0	0	0	0	0	0	0	0	0	0	41.171	69.27	116.57	154.31	187.42	238.36	265.89	303.16	365.02	393.85	436.68	465.78	505.15	463.49	508.25	525.43	519.84	549.65	576.2	562.84	550.27	532.51	501.34	526.24	529.45	524.3	510.67	501.03	536.37
0	0	0	8.9588	7.2456	7.9136	1.984	5.8265	0	6.389	0.55668	0	0	0	0	0	0	0	0	0	0	0	0	0	0	0	0	0	0	0	0	0	0	0	0	0	0	0	0	0	0	0	0	0	0	0	0	0	0	0
13.751	6.0841	0.067634	0	0	0	0	0	0	0	0	0	7.3631	19.229	9.0609	14.958	15.255	18.771	14.829	11.658	5.8947	16.465	14.872	15.085	1.9646	3.8283	6.0717	0	0	0	0	0	4.8688	14.627	45.121	62.722	81.865	116.81	126.16	140.39	161.87	166.61	183.74	195.24	204.95	253.54	228.6	260.65	242.57	243.36
0.84743	7.2999	5.0781	1.6468	0	0	0	0	0	0	0	0	0	0	0	0	0	0	0	0	0	0	22.227	37.466	48.358	74.44	93.649	102.66	131.11	124.08	133.58	160	165.77	186.97	186.46	193.85	210.16	188.47	194.19	221.03	188.56	231.87	214.31	191.78	195.28	197.07	190.51	196.51	217.05	205.86
0	0	0	0	0	1.194	41.336	108.56	200.34	311.37	457.72	606.85	757.93	560.28	673.17	785.67	871.68	1027.5	1098.5	1234	1376.6	1490.3	1609.4	1787.3	1877.8	2031.4	2178.2	2233.9	2367.5	2485.4	2558.9	2656.1	2700.3	2793.7	2779.5	2839.3	2892	2955	2988.9	3000.8	2925.6	2904.3	2939	3014	2949.6	2999.1	2962.2	2968	3002.1	2928.8
0	0	0	1.1788	8.3117	0	12.727	6.5406	32.085	16.401	33.068	52.972	67.375	81.978	102.67	105.86	135.66	124.36	107.23	113.06	184.02	68.131	68.946	68.026	105.43	117.54	99.325	105.12	122.66	98.154	110.32	87.961	117.85	108.39	102.93	125.71	141.94	135.72	122.9	114.51	126.57	139.88	137.07	138.56	169.9	152.42	154.18	143.3	156.88	137.06
0	0	0	9.0563	7.4064	1.6967	9.6398	0	0	6.016	4.0985	20.735	11.896	26.124	10.369	25.278	18.201	43.811	31.088	42.921	48.884	63.085	90.731	78.967	64.027	70.021	66.487	65.25	78.056	90.339	95.123	96.613	120.12	131.13	139.18	126.04	146.98	140.19	162.57	158.22	155.3	158.31	159.06	141.76	137.62	147	125.41	143.63	142.32	151.82
0	0	1.5769	0	4.7739	0	1.9964	0	7.3581	11.991	15.921	37.005	44.728	51.739	69.205	93.731	106.76	123.74	139.34	153.65	193.89	253.81	317.7	390.23	490.66	637.68	723.12	839.06	968.05	1098	1191.2	1385.1	1517.4	1685.5	1925.8	2053.4	2224.5	2390.1	2615.5	2791.2	2931.1	3091.1	3284.7	3442.2	3678.2	3638.4	3989	4109.9	4009.8	4266.7
0	0	0	4.1423	0.44095	8.2421	10.456	16.415	23.72	37.779	41.343	58.369	81.285	106.23	137.31	159.01	176.46	230.53	230.93	252.59	279.75	286.36	307.16	325.97	319.28	344.79	273.79	347.9	326.03	365.57	352.89	362.63	376.77	386.29	395.04	419.98	420.1	385.52	364.6	355.94	350.48	353.46	337.25	331.45	348.86	338.39	358.8	355.1	320.38	329.26
0.26915	3.5075	4.5064	9.9813	8.7723	0	0	5.08	15.577	10.707	16.059	12.237	13.011	12.051	10.456	0	0	0	1.1169	30.84	67.361	107.77	150.37	222.36	292.18	375.02	470.68	555.22	634.48	706.52	772.93	826.4	874.58	897.71	909.87	990.48	1023.2	1036.6	1068	1110.6	1088.7	1088.2	1101.7	1162.8	1103.9	1153.7	1168.5	1161.2	1171.6	1145
0	0	0	5.1602	0	18.647	13.793	42.907	89.973	169.27	237.44	293.33	377.68	480.69	540.58	678.74	707.32	803.47	931.48	1014.2	1116.9	1123.3	1186.8	1276	1293.9	1320.8	1330.3	1357.6	1360	1347.6	1418.2	1430.7	1415.9	1405.9	1445.6	1471.4	1497.2	1459.2	1520	1511.4	1501.3	1539.8	1534.4	1535.4	1518	1509.2	1534.2	1529.3	1531.1	1552.8
0	0	0	4.053	0	12.529	0	4.63	3.1633	2.1752	0	0	0	0	0	0	15.799	6.4966	0	0	0	0	0	10.296	15.504	8.4731	9.5636	22.864	19.545	20.129	14.013	28.44	22.84	53.162	54.802	57.798	51.321	55.393	37.842	38.612	33.629	29.791	38.663	18.051	28.719	11.353	21.701	5.7861	24.674	1.9731
0.26955	0.98848	0	7.029	0	0	0	0	0	0	0	0	0	0	0	0	0	0	0	0	0	0	0	0	0	0	0	0	0	0	0	0	0	0	0	0	0	0	0	0	0	0	0	0	0	0	0	0	0	0
0	12.04	1.4477	0.73163	3.4264	0	0.48572	28.844	68.722	112.81	161.5	234.26	285.64	343.75	355.62	403.59	454.65	505.85	582.7	624.2	666.65	648.81	704.53	740.08	779.62	865.09	875.24	891	898.16	929.84	891.67	900.35	847.79	895.38	893.72	931.19	922.8	940.7	957.27	936.88	913.75	912.13	913.4	900.37	884.15	907.89	933.31	940.58	930.06	915.88
2.1307	4.9728	0.13208	0	0	0	19.2	21.344	106.36	187	301.43	432.8	592.1	756.26	876.66	1071	1269.2	1292.1	1390.1	1453.4	1573.8	1663.2	1762.3	1866.3	1847.9	1922.1	1980.8	1997.1	2094.7	1982.2	1984.4	2020.2	1989.4	1996.2	2031.7	2007.2	2065.9	2113.6	2265.3	2093.8	2112	2111.8	2112.9	2108.1	2074.2	2125.8	2176.6	2179.2	2131.2	2105.1
0	0	0.52953	3.8784	40.203	11.995	0	0	0	0	0	0	0	6.3823	7.285	4.2276	0	0	0	0.65211	0.24447	5.1729	0	0	0	0	0	0	0.44448	0	0	0	0	0	0	0	0	0	0	0	0	0	0	0	0	0	0	0	0	0
0	0	0	0	18.384	32.55	53.99	51.554	65.158	58.381	58.798	56.265	74.112	74.359	71.405	90.609	83.868	87.715	70.291	125.83	114.82	78.357	124.96	147.73	123.75	126.44	126.78	150.47	128.46	151.29	159.26	138.65	176.42	204.8	209.45	220.68	259.59	317.87	304.81	342.81	308.02	399.56	400.34	448.98	441.79	505.43	531.15	546.47	599.9	632.05
0	0	0	0	8.8066	0	2.1452	0	0	0	0	0	0	0	0	0	0	0	0	0	1.9892	0	48.315	50.866	105.88	202.2	181.93	213.67	272.14	257.21	253.27	215.26	318.18	346.96	368.83	364.8	331.87	431.05	444.03	436.45	464.27	472.89	451.21	450.52	441.2	455.74	468.51	407.86	470.17	460.69
0	0	0	0	0	13.451	21.657	24.875	55.804	106.22	157.61	208.46	274.87	355.36	416.45	408.52	465.74	532.26	567.85	559.46	610.37	684.61	725.7	705.74	713.7	750.94	769.77	858.45	855.06	822.9	826.38	803.19	822.18	806.55	839.75	848.45	805.84	864.63	843.03	862.96	858.39	870.12	872.39	832.07	870.28	857.75	880.04	920.63	940.78	913.43
0	0	0	8.67	4.0863	6.0418	8.5424	16.316	47.408	75.198	104	133.68	173.17	204.88	238.47	258.2	280.04	322.71	345.65	373.98	401.38	418.19	442.43	477.19	473.27	499.3	462.02	429.35	480	422.1	430.14	418.99	450.54	462.76	455.67	484.63	510.18	529.08	551.38	571.45	609.18	672.69	654.33	710.94	728.39	775.91	796.7	828.69	808.56	850.41
8.8009	0	10.353	0	0	0	0	0	0	0	0	0.42769	0	0	0	0	0	0	0	0	0	0	0	0	0	0	4.0525	11.201	18.542	15.188	19.006	25.097	26	31.677	12.165	0	0.92278	24.544	22.326	26.384	26.818	29.178	45.203	60.128	68.142	49.57	32.658	44.36	33.216	48.04
3.714	9.5689	3.8656	0	0	0	0	0	0	0	0	0	0	0	0	0	0	0	0	0	0	0	0	0	0	0	0	0	0	0	0	0	0	0	19.073	36.306	51.558	78.097	100.99	110.08	128.23	159.95	181.99	185.4	208.32	231.11	230.39	246.63	266.13	288.74
0	0	0	0	0	8.9391	16.431	4.7614	21.962	34.981	25.327	43.058	43.912	35.929	48.392	41.777	53.393	48.736	60.482	69.495	62.241	75.029	78.826	92.316	82.873	88.637	74.018	68.009	68.659	70.35	57.806	59.255	55.103	88.56	77.083	89.265	100.46	123.34	124.04	128.62	114.17	127.4	149.2	166.83	161.48	166.14	154.72	148.63	185.49	173
0	0	0	0	9.6501	6.4206	40.133	54.25	94.52	146.44	222.57	269.31	319.46	422.79	494.76	499.3	576.54	629.6	704.16	758.62	808.41	837.36	893.63	916.92	975.99	1001.5	994.31	1033.9	968.08	1050.7	1081.2	1044.3	1008.6	1027.5	1004.7	992.52	995.69	993.4	1006.9	978.55	968.72	905.7	911.84	938.49	930.57	966.25	965.39	925.73	925.53	919.88
4.3248	4.7835	0	0.20401	0	1.0802	3.3545	44.175	73.757	133.44	180.79	218.72	262.96	295.91	329.58	370.01	417.69	435.68	465.33	492.11	547.74	565.76	628.71	679.86	672.04	694.81	745.91	720.27	770.16	769.9	780.13	830.09	863.03	926.36	974.77	1032.1	1093.1	1157.9	1220.9	1295.8	1330.9	1273.8	1397.6	1470.8	1396.5	1553.4	1529.4	1559.2	1604.8	1661.5
0	4.2906	3.9093	6.7574	0	11.289	14.193	2.813	0.60179	19.428	5.239	26.1	33.965	23.149	27.209	11.016	19.843	21.514	29.914	44.192	33.703	24.243	32.24	15.434	14.429	25.166	0	0	0	1.5468	0	0	0	0	0	0	0	0	0	0	0	0	0	0	0	0	0	0	0	0
0	11.728	0	0	0	0	15.613	62.746	128.42	234.43	364.09	485.97	624.17	769.31	891.11	1052.2	1139.4	1262.2	1347.1	1432.4	1492.8	1658.9	1721.9	1818.6	1910.3	1938.2	2063.4	2146.1	2234.8	2354.1	2353.7	2455.6	2622.4	2708.2	2617.1	2627.6	2708.7	2760	2761.2	2754.6	2750.7	2761.9	2809.3	2898.4	2843.8	2912.8	2884.8	2896.6	2906.5	2944.7
2.0355	0	5.1559	5.4908	0	3.4042	0	0	0	0	0	0	0	0	0	0	0	0	0	0	0	0	0	0	0	0	0	0	0	0	0	0	0	0	0	0	68.006	142.5	225.01	291.38	335.97	399.82	485.02	569.36	660.99	753.92	762.37	871.09	913.17	926.81
0	3.2667	2.9616	9.3274	0	0.42792	0	7.2088	6.0606	6.2125	0	20.382	32.502	41.813	44.373	65.64	58.362	73.511	86.391	107.09	114.7	125.95	159.4	144.84	169.35	189.98	235.75	255.54	308.54	303.56	348.04	348.24	384.53	430.25	405.29	398.58	430.44	440.06	441.89	440.06	447.94	463.01	465.52	475.95	489.21	496.29	491.7	490.14	503.97	495.22
0	0	5.621	0	0.62617	6.0709	0	0	0	0	0	0	0	0	0	0	0	0	0	0	0	0	0	1.2253	32.157	38.514	51.634	55.931	79.368	85.11	76.326	91.936	95.444	121.56	121.16	107.96	102.72	111.94	115.52	105.63	98.457	99.359	88.645	64.691	88.498	85.998	69.674	94.152	70.917	83.328
0	0	0	0	17.335	20.489	29.993	82.739	109.29	209.07	306.56	404.95	527.9	675.52	791.25	884.43	975.76	1080.9	1195	1274	1408.7	1446.3	1469.5	1557.1	1544.9	1431.7	1752.3	1623.1	1820.4	1918.3	1914.8	1939.5	1880	1754.2	1816.2	1875.9	1852.1	1840.9	1810.2	1824.1	1864.6	1835.1	1816.7	1769.9	1717.3	1774.5	1755.3	1803.5	1787.2	1798
0	3.6076	0	0	0.48612	7.9618	2.7734	19.612	44.259	78.865	159.83	242.61	327.44	409.83	535.36	597.43	781.91	725.59	813.92	860.48	900.51	967.89	969.46	998.52	1016.1	1051.6	1095.7	1101	1132.7	1078.7	1075.9	1090.9	1158	1177.3	1169	1173.8	1217	1164.1	1173.3	1185.2	1178.3	1169.1	1182.9	1173.8	1146.9	1175.9	1168.7	1163.1	1147.2	1129.7
7.1307	6.4043	0	2.0552	0	0	0.45294	0	0	8.744	14.155	24.497	44.144	64.694	83.248	98.161	112.58	140.07	166.86	176.77	200.66	215.09	227.25	173.4	239.8	182.75	279.17	268.14	327.98	280.15	286.55	284.33	274.38	298.28	311.8	314.84	245.72	334.3	275.52	306.63	360.63	307.51	306.39	340.97	399.55	386.73	406.96	404.32	396.33	399.38
0	0	5.1351	16.418	0	5.3391	0	0	0	0	0	0	0	0	0	11.757	5.7642	14.495	9.3789	29.16	16.78	18.612	17.453	42.285	34.356	32.68	30.644	37.921	54.774	16.764	19.615	11.125	27.793	40.351	15.777	11.033	9.9394	0	15.998	0	0	3.6899	25.756	10.824	16.574	6.692	13.656	3.861	0	0
0	0	0	17.47	21.758	35.28	55.841	51.892	55.109	63.844	70.412	93.123	85.873	95.609	0	0	0	0	0	0	0	0	0	0	0	13.105	38.3	90.247	128.26	171.74	219.2	265.51	325.07	359.21	443.54	439.99	481.6	528.77	557.34	616.54	624.26	628.79	647.73	702.48	713.68	658.53	668.86	705.83	704.79	702.35
0	0	0	13.612	38.166	44.048	46.487	66.108	62.173	75.464	86.816	110.09	102.45	150.33	133.06	150.2	175.41	157.63	170.63	177.94	200.6	201.09	182.87	184.52	184.83	246.78	269.64	251.16	232.51	202.41	204.14	216.63	220.67	204.43	194.23	179.83	178.9	180.53	181.69	164.98	177.29	183.5	171.71	170.22	170.26	141.02	110.47	146.87	149.69	139.66
5.773	7.5098	0	0.0022305	0	0	1.4416	0	0	0	0	0	0	0	0	0	0	0	0	0	0	0	0	0	0	0	0	0	0	0	0	0	0	0	0	0	0	0	0	0	0	0	0	0	0	0	0	0	0	0
0.076203	0	0	0	9.2096	5.042	7.1893	8.785	6.843	10.068	8.9076	21.788	32.964	45.464	52.494	69.344	80.142	82.62	81.692	88.704	84.446	94.846	94.039	108.23	105.8	108.79	128.97	96.013	120.33	123.59	106.68	90.982	97.578	108.4	111.95	99.217	99.458	114.43	74.193	56.503	69.146	90.736	108.6	94.305	87.006	98.492	112.52	131.66	112	95.709
0	0	0	0	13.704	14.722	17.534	31.988	50.126	75.014	126.62	198.66	246.59	337.69	396.28	506.97	562.59	693.22	688.75	712.36	798.44	842.95	845.32	895.98	906.91	933.83	943.74	1002.6	991.74	925.65	924.69	898.36	899.38	931.47	912.32	956.51	864.66	903.56	884.91	906.95	880.48	877.77	863.75	856.33	878.98	840.43	847.3	855.01	893.04	870.2
0	0	0	3.686	0	7.0443	18.674	36.944	65.485	81.717	103.1	101.65	114.8	149.67	154.35	168.12	152.46	192.73	190.49	210.55	199.99	232.09	250.48	241.63	255.14	252.85	250.07	229.12	234.63	246.02	250.02	244.71	242.19	253.83	241.45	228.28	252.84	247.25	235.35	239.26	231.88	231.67	204.82	193.8	186.15	212.13	209.64	197.3	209.58	188.68
0	0	0	6.601	8.1158	5.2929	2.5239	13.842	23.769	47.315	69.223	89.016	122.94	154.67	212.82	252.29	308.04	349.19	376.35	371.15	383.34	449.4	463.94	631.72	664.38	696.26	755.61	749.4	811.02	822.56	831.39	859.84	893.35	969.35	950.63	1018.8	1025.8	1078.1	1119.5	1093.9	1095.3	1146.9	1139.2	1168.6	1180.1	1210.4	1241.9	1224.8	1227.3	1242.5
9.7884	0	9.8871	0	0	0	6.8057	0.64639	16.035	19.865	35.043	48.641	67.529	63.083	79.859	91.714	115.62	108.59	162.47	136.63	167.37	183.67	229.82	233.91	239.75	234.28	288.42	255.66	270.29	267.65	277.96	261.85	275.58	298.43	269.6	301.46	316.72	324.84	367.03	351.98	319.97	357.07	332.53	309.61	314.95	322.83	305.65	302.15	329.02	326.05
0	6.0524	0	0	0.12204	10.475	10.236	7.2817	0	7.5191	10.754	12.481	0.15736	3.4509	0	0	0	0	0	0	0	0	0	0	0	0	0	0	0	0	0	0	0	0	0	0	0	0	21.558	35.366	42.829	55.035	62.302	93.71	104.14	129.31	140.87	158.47	159.79	169
0	0	0	0.62348	10.924	9.8613	15.578	9.7622	13.11	12.607	24.555	32.507	32.511	43.138	38.681	60.985	65.441	53.265	66.332	62.507	54.148	44.741	53.379	46.334	62.985	60.655	42.236	56.38	62.258	68.489	59.448	55.006	72.063	93.702	66.378	53.933	51.35	44.909	61.77	65.702	65.072	85.238	76.137	84.803	83.996	79.65	68.856	68.388	53.271	75.226
[truncated: 78 more columns]
