# Supplementary material for: Limits on information transduction through amplitude and frequency regulation of transcription factor activity
Source: eLife. 2015 May 18;4:e06559. doi: 10.7554/eLife.06559 (PMC4468373; doi:10.7554/eLife.06559)
Supplement: Supplementary file 1. — Raw single-cell time-trace data for HXK1 (15259 cells), SIP18 (21242 cells), pSIP18 mut A (18203 cells), pSIP18 mut B (17655 cells), 1× reporter diploid (21236 cells), and 2× reporter diploid (19222 cells). The data are also available from Dryad Digital Repository (Hansen and O'Shea, 2015). DOI: http://dx.doi.org/10.7554/eLife.06559.014 [file elife06559s001.zip › source_data/pSIP18_mut5_FM4_175minINT_690nM.txt]

0	0	0	3.4215	26.093	43.348	51.395	70.408	93.702	115.93	156.92	163.13	205.87	220.66	257.94	260.91	307.04	333.62	381.91	383.79	379.1	386.26	411.13	431.45	434.16	417.42	484.58	490.64	561.16	591.61	566.3	635.26	686.21	752.18	790.89	861.94	907.09	1011.1	1028.8	968.59	1051.4	1049.6	1113.4	1004.9	1116.8	1161.4	1158.9	1014.5	1131.5	1136.6
0	0	11.559	3.8755	0	0	3.6277	0	0	0	3.6461	7.9436	16.478	33.776	44.972	68.919	83.72	91.809	121.35	138.98	149.22	171.8	185.87	208.36	212.71	238.73	230.21	246.77	231.08	227.2	250.33	253.06	265.14	269.22	272.79	282.59	284.85	269.23	273.42	266.02	265.16	269.17	265.52	263.17	254.29	250.21	245.59	232.06	254.43	230.58
0	3.7756	5.3033	0	0.09494	0	0	0	0	1.3386	10.106	24.794	25.447	28.922	26.617	36.594	59.776	68.223	62.179	74.253	75.74	85.158	78.518	84.543	73.876	83.588	87.132	104.97	130.54	120.05	133.68	137.28	179.38	176.06	180.46	208.39	191.34	208.67	229.47	179.65	233	219.66	258.29	262.16	250.2	309.27	311.3	341.33	297.7	387.79
0	0	0	5.2594	0	6.8806	10.174	11.191	8.091	15.228	0.39229	0	0	0	0	0	0	0	0	0	0	0.33834	4.0454	0	0	0	0	0	8.3984	5.4773	0	3.5919	0	32.125	38.245	66.939	66.515	73.813	87.157	67.646	94.006	91.604	80.69	84.738	79.998	91.992	94.514	100.42	104.29	104.23
0	0	0	10.794	28.136	3.2981	12.734	13.621	14.556	13.459	11.834	33.015	40.249	24.351	31.718	30.547	46.397	43.049	35.374	3.5223	8.0538	8.1521	0	13.955	0.98665	0	3.477	0	0	0	0	0	0	3.4045	0	0	0	0	0	0	0	0	0	0	0	0	0	0	0	0
0	0	0	1.4062	7.9831	2.3972	18.281	0	0	0	0	0	4.1106	8.1372	3.868	11.841	25.899	28.537	39.4	55.267	69.18	78.177	80.65	91.704	103.94	108.06	141.67	153.93	148.25	168.57	167.43	158.3	154.27	163.64	181.43	173.11	174.01	170.27	166.27	148.19	140.18	135.62	119.35	119.97	141.49	150.38	164.82	137.03	153.89	119.96
5.5927	4.2881	0	4.1908	0.89219	0	0	0	0	0	0	0	0	0	0	0	0	0	0	0	0	0	0	0	0	0	0	0	0	0	0	0	0	0	0	0	0	0	0	0	0	0	0	0	0	0	0	0	0	0
0	0	1.9976	0	4.5125	1.7613	17.984	8.7701	10.689	15.013	8.2704	20.261	37.63	47.159	65.646	83.385	124.88	153.44	209.35	240.17	289.9	302.27	326.63	417.84	458.95	520.12	508.1	596.55	573.21	621.77	625.44	634.19	660.27	641.2	679.77	708.01	706.64	700	707.66	724.15	729.72	711.09	735.34	763.3	756.2	745.01	875.52	894.72	927.43	702.4
0	6.2513	2.3403	2.7634	0	0	1.5011	12.633	4.2115	0.23638	0.22028	0	3.6104	6.5314	10.82	3.4773	0	0	0	0	0	0	1.2212	0	0	0	8.7152	4.5612	7.422	20.41	37.301	51.4	57.028	78.355	89.95	109.3	117.64	141.97	164.25	174.13	162.49	203.24	147.75	254.47	192.85	276.26	209.05	336.33	225.3	233.72
0	0	0	4.8768	4.9815	10.432	6.8114	5.2194	17.764	18.844	34.27	35.645	58.293	69.442	81.739	84.402	105.33	93.372	103.3	106.72	116.27	117.98	105.61	111.17	126.67	141.87	128.79	108.96	97.305	102.57	111.42	116.87	120.52	119.27	117.49	117.61	113.36	119.39	118.19	116.99	121.04	111.96	119.42	112.35	128.17	142.72	131.09	117.84	132.18	128.22
0	0	0	4.0978	5.8999	6.5259	8.3045	21.85	32.902	34.767	34.657	40.452	56.099	44.868	55.557	58.337	67.034	78.191	92.099	79.588	84.292	88.406	88.493	78.181	70.86	74.771	68.022	51.809	53.969	59.625	66.555	66.535	68.504	60.012	69.744	83.024	71.345	92.178	97.147	101.56	101.11	109.07	110.24	107.25	109.74	133.51	129.29	169.78	152.23	173.72
2.2696	8.1101	0	0	0	1.4735	8.9184	0	0	4.0917	0.50623	0	0	0	0	0	0	0	0	0	0	0	8.4083	10.413	54.42	73.126	148.43	210.67	284.72	351.15	452.66	559.27	609.58	703.44	769.04	887.59	964.94	1114.7	1189.1	1281.3	1411.7	1574.6	1752.5	1817.1	1939.2	2051.4	2192.8	2252.2	2322.3	2417.6
0	0	0	2.1073	0	5.3123	28.148	53.836	97.541	140.1	173.11	216.1	280.35	318.34	359.24	391.58	428.04	453.13	494.17	506.27	511.56	522.21	533.82	569.38	594.17	585.88	594.49	602.21	594.07	616.75	641.45	609.34	643.57	643.07	638.93	626.45	596.39	634.93	616.02	614.06	610.83	615.2	595.17	612.29	639.29	634.76	625.02	610.82	602.65	598.51
0	0	0	0	0	6.0662	17.903	22.561	14.304	25.408	28.075	48.813	45.851	56.982	67.903	82.659	79.407	98.283	122.27	117.86	126.99	142.23	140.64	138.04	149.8	153.74	110.59	95.348	106.32	105.27	112.16	123.71	121.42	133.54	147	141.68	142.71	140.84	152.14	148.24	161.77	170.82	185.87	177.86	182.17	188.45	181.51	168.28	183.29	180.84
0	0	4.2762	1.5977	3.1113	0	2.1232	16.475	18.736	24.89	12.781	13.245	27.806	22.185	39.029	34.833	26.268	22.674	25.029	35.215	43.026	55.101	56.803	55.64	58.617	73.011	82.773	103.07	114.04	106.91	130.43	152.22	170.24	157.17	175.95	208.23	241.26	248.63	272.57	275.75	271.16	286.78	308.46	318.8	327.58	342.03	325.02	339.77	342.46	282
0	4.1205	0	0	0.43838	2.58	15.729	42.937	78.269	156.49	272.56	369.36	491.65	646.04	697.19	844.28	1002.3	1097.9	1209.6	1314.8	1479.7	1608	1785.4	1931.7	2117.3	2297.6	2367.5	2493.2	2560.2	2664.4	2728.7	2837.7	2986.5	3021	3120.7	3269.2	3456.6	3602.5	3650.2	3940.6	3946.3	4129.3	4221.9	4258.4	4375.5	4365.6	4570.9	4517.7	4513.9	4618.6
0	0	0	0	0.80774	7.7286	29.144	48.719	67.719	87.947	101.02	110.91	127.65	139.6	156.46	141.02	132.5	167.81	185.33	189.61	206.02	214.07	221.06	214.13	205.04	199.9	203.31	217.1	203.21	207.47	212.07	209.26	212.48	192.74	203.84	193.53	201.2	178.9	194.54	186.8	183.72	172.78	172.02	174.41	170.95	161.25	165.09	165.42	178.92	133.07
5.6852	0	0	0	5.5711	0.33816	8.3865	39.132	99.086	124.98	227.57	291.44	368.72	440.05	486.56	557.43	664.03	719.43	849.62	927.22	1021.5	1147.8	1202.4	1326.4	1371.1	1420.4	1575.3	1691.5	1680.1	1675.4	1795.8	1790.5	1809.8	1908.2	1879.3	1865.1	1852.7	1901.6	1849.8	1857.2	1862.1	1860.7	1862.5	1869.6	1909.4	1890.4	1940.9	1943.8	1940.4	1924.5
0	0	0	0	19.813	47.32	78.99	128.11	153.12	212.43	254.22	289.59	328.13	351.81	342.58	388.87	431.37	511.7	525.88	538.71	508.54	522.82	561.66	570.84	573.64	556.17	596.8	592.09	614.34	647.95	664.18	656.9	681.61	703.69	708.08	712.13	731.85	747.12	774.65	745.73	774.42	753.05	801.22	779.52	758.51	754.16	740.7	741.06	748.39	746.93
0	21.101	3.687	3.4074	0	5.0693	0	0	0	4.2501	18.395	36.579	78.336	117.26	157.46	189.56	233.67	273.29	318.82	397.6	473.3	521.52	584.99	699.96	775.63	834.89	900.68	983.25	1003.2	1091.4	1208.6	1219.5	1223.2	1245.3	1309.8	1345.1	1404.2	1396.8	1396.7	1365.8	1354.3	1361.3	1381.9	1424.4	1439.4	1380.7	1386	1413.4	1402.9	1371.1
0.47436	7.7675	1.8828	1.4197	0	6.3253	0	0	0	0	0	0	0	0	0	0	0	0	0	0	0	0	0	0	0	0	0	0	0	0	0	0	0	0	0	0	0	0	0	0	0	0	0	0	0	0	0	0	0	0
10.26	10.61	0	0	0	0	8.0788	35.093	64.612	107.95	170.91	209.67	244.72	286.8	351.36	373.67	454.5	523.47	565.24	611.9	644.38	674.43	651.42	680.89	731.37	745.11	742.59	817.99	818.12	832.34	846.41	897.67	817.6	850.53	813.22	830.86	853.17	830.76	822.39	820.73	838.88	842.65	845.6	831.94	828.59	834.08	805.61	793.15	826.96	849.54
0	0	1.645	12.156	0	1.2438	2.0058	0	22.68	16.201	29.359	32.31	27.664	49.741	46.555	51.98	47.939	33.786	37.703	36.295	33.428	38.109	43.986	41.772	68.619	63.017	47.454	56.028	70.866	105.93	138.98	163.66	186.16	201.44	211.6	250.97	252.31	279.07	297.07	308.49	290.87	301.42	343.36	357.35	371.49	385.54	385.1	384.75	395.91	403.83
0	0	0	4.0596	13.158	7.741	16.811	19.044	26.081	33.236	27.836	38.697	50.946	61.25	69.172	74.532	80.107	97.566	120.62	140.85	158.75	157.83	179.9	229.44	262.49	264.35	309.93	328.27	337.16	365.12	378.52	353.91	391.51	419.32	441.77	498.23	555.14	616.49	692.12	784.1	863.59	976.68	1026	1119.2	1193	1264	1337.2	1360	1421.6	1471
0	0	4.6303	29.938	49.616	0	0	0	0	0	2.4294	0	0	0	0	0	0	0	0	0	0	0	0	0	0	0	0	0	0	0	0	0	0	0	0	0	0	0	0	0	0	0	0	0	0	0	0	0	0	0
0	0	3.6066	0	10.175	8.9171	18.879	9.4187	6.2312	19.584	21.996	18.562	38.857	50.458	52.206	55.572	58.183	89.94	85.703	83.386	79.857	79.737	91.51	95.302	96.989	106	93.342	114.06	102.98	97.549	95.586	90.591	88.207	91.448	90.612	118.27	115.11	120.39	102.01	108.91	108.15	98.105	105.18	117.3	100.79	111.69	108.63	115.34	117.06	105.55
0	5.1706	8.1056	0	0	9.1207	0	9.1686	13.413	24.891	44.428	45.333	64.77	92.034	136.65	162.91	171.13	234.12	288.4	369.52	452.25	621.64	748.18	956.23	1059.2	1236	1452.6	1553.1	1674.9	1852.7	1989.2	2176.4	2375.1	2451	2663.5	2696.6	2918.1	3062.5	3098.9	3155.7	3239.5	3287.8	3306.3	3285.1	3354.5	3375	3358.6	3518.1	3491.8	3426.2
0	0	1.1344	0	0	3.3893	3.0057	3.4419	5.6491	6.8414	4.9178	12.554	7.4073	12.861	12.141	0	11.065	15.989	21.538	8.776	16.342	12.422	16.75	19.852	19.843	3.2233	18.882	36.305	61.026	102.65	106.49	131.92	204.04	279.5	331.9	406.4	463.13	518.58	547.18	574.19	640.01	679.69	697.41	725.82	718.66	732.5	762.78	792.7	811.91	840.74
0	0	0	25.583	11.844	10.987	7.1921	10.799	31.607	20.292	22.384	30.652	10.541	11.289	0.69997	9.2678	11.941	0	0	0.47315	0	5.148	14.889	9.5223	25.627	33.567	39.487	37.851	53.229	95.545	121.18	130.9	144.96	144.29	166.06	201.07	203.23	221.33	245.98	286.88	253.65	240.92	253.27	244.51	287.73	326.63	326.82	328.87	339.19	342.8
0	0	0	0	17.56	15.789	24.708	57.658	96.371	157.62	220.9	293.96	392.34	468	496.39	571.59	659.73	691.1	744.68	808.72	834.89	834.57	857.01	838.04	869.94	871.1	906.19	905.14	912.28	1031.3	1041.8	1025.4	994.71	990.26	986.63	995.3	982.09	1041.6	1027.8	1036.5	1035.7	1013.6	1005.3	973.49	956.55	974.3	978.19	1002.7	990.91	992.83
0	0	0	4.5764	3.2822	6.288	1.9454	2.5318	3.8515	0	9.1397	10.821	35.502	36.539	40.234	43.589	49.951	60.079	63.994	77.188	62.088	77.243	76.665	85.938	81.342	83.261	89.207	80.477	78.586	104.7	100.97	84.957	77.106	73.458	89.942	77.024	79.355	84.905	88.094	109.98	85.795	88.702	74.413	91.59	95.785	110.11	118.1	103.73	110.98	92.172
0	0	0	5.9179	8.0602	0	15.114	26.527	52.83	56.881	68.813	87.969	92.674	95.353	95.824	124.99	136.67	131.38	135.71	143.19	140.96	138.01	149.24	145.06	154.21	167.76	157.59	143.67	139.66	151.19	155.81	164.72	147.88	139.25	155.59	178.03	203.75	211.13	227.85	259.06	275.52	311.95	358.45	378.66	413.61	442.97	493.28	514.31	551.78	577.84
0	0	0.037256	3.1616	0.49007	5.5138	17.138	26.656	46.568	74.293	103.92	117.93	167.11	174.45	202.42	222.13	236.67	271.69	282.41	307.21	301.78	318.7	342.19	370.74	377.83	317.61	428.35	410.9	375.5	401.78	368.95	319.82	316.09	320.43	299.33	314.94	326.22	292.89	304.4	309.55	306.36	288.48	277.95	268.26	282.77	277.38	280.82	258.57	270.16	274.24
5.7026	5.6426	1.0581	1.7585	0	0	2.0781	2.0489	2.5045	2.5123	4.769	25.125	60.803	95.074	141.94	184.87	226.22	273.89	312.26	336.1	436.72	489.96	580.79	619.78	682.02	652.37	684.53	740.84	780.88	839.3	871.63	907.27	934.32	961.19	1004.5	1032.9	1082	1123.7	1093.3	1118.2	1136.9	1146.2	1142.3	1147.2	1168.9	1178.5	1155.9	1170.5	1163.1	1191.5
1.5526	2.4756	1.3602	0	0	6.6199	0	0	3.2883	3.5706	0	4.4836	0	0	0	0	0	0	1.6529	3.3753	5.9287	0	16.58	16.769	6.9878	19.213	26.829	21.104	18.023	0	15.286	16.34	17.456	22.41	26.689	18.072	24.208	47.677	0	0	0	0	0	0	0	0	0	0	0	0
0	8.6311	20.546	18.476	0	0	0	0	0	8.766	12.637	55.099	83.441	94.029	142.08	178.11	133.43	211.29	259.56	230.22	263.79	277.76	296.87	305.38	336.99	353.59	330.61	344.03	352.08	306.05	343.71	334.73	332.29	327.83	317.53	315.72	322.72	279.32	310.01	284.96	265.18	291.62	289.92	300.2	299.84	275.34	248.67	264.78	234.8	234.88
18.46	22.074	0	0	0	0	0	0	0	0	0	0	0	0	0	0	0	0	0	0	0	0	0	0	0	0	0	0	0	0	0	0	0	0	0	0	0	0	0	0	0	0	0	0	0	0	0	0	0	0
0	1.8442	8.9167	1.9611	2.1795	7.6528	0	0	0	0	0	0	0	0	0	0	0	0	0	0	0	0	0	0	0	0	0	0	0	0	0	0	0	0	0	0	0	0	0	0	0	0	0	0	0	0	0	0	0	0
0	4.7786	15.099	0	19.151	22.563	30.224	102.09	206.44	327.69	482.37	640.1	764.63	890.38	1030.9	1190.5	1358.2	1486.1	1688.7	1740.5	1970	2196.7	2186.7	2359.8	2496.1	2602.1	2710	2831.8	2823.7	2936.8	3021.9	3133.9	3142.5	3198.3	3251.2	3285	3248.2	3386.7	3327	3449.1	3464.9	3368.6	3499.2	3533.3	3519.7	3553.4	3576.3	3589.9	3626	3569.6
0	9.2875	2.247	6.3839	0	0	13.262	7.8191	12.009	0	0	0	0	0	0	0	0	0	0	0	0	0	0	0	0	0	0	0	0	0	0	0	0	0	0	0	0	0	23.588	54.085	63.123	133.97	180.8	260.23	276.38	340.16	391.18	419.71	482.68	505.53
0	2.9868	6.8895	9.2562	0	0	0	0	1.6845	0	0	0	0	0	0	0	0	0	0	0	0	0	0	0	0	0	0	0	0	0	0	0	0	0	0	18.887	0.44238	43.589	5.9174	23.593	6.9493	33.552	58.684	31.451	23.778	37.104	22.587	27.874	38.657	24.373
0	0	0	7.3951	2.083	9.9753	7.6089	8.9106	0	0	0	0	0	0	0	0	0	0	0	0	0	0	0	0	0	0	0	0	0	0	0	0	0	0	0	0	0	0	6.5095	4.4943	24.831	14.64	19.353	46.812	21.112	20.513	21.015	30.328	43.289	54.362
0	0	0	0	25.405	35.661	109.78	135.22	184.79	271.27	318.88	359.89	421.58	471.02	491.87	538.2	581.3	610.75	681.01	713.56	706.31	749.61	739.24	767.16	780.12	796.77	804.69	803.57	795.56	786.71	788.9	797.43	803.27	819.27	799.77	827.85	790.79	802.42	825.26	812.32	808.7	807.62	802.82	822.17	808.9	805.07	802.43	777.47	785.48	755.8
0	0	6.4577	0	0	2.7793	27.937	97.223	190.49	355.46	487.72	672.49	846.65	1056.4	1214	1328.8	1434.4	1559.9	1682.1	1303.7	1344.1	1751.6	1734.3	1704.1	1721.2	1774.2	1475.3	1485.2	1561.8	1585.4	1823.9	1946	1951	1901.9	1821.8	2011.1	1974.7	2119.4	1941.2	2314	2263.4	1944.5	2039.9	2109.5	1990.7	2107.9	2041.1	2116.9	2189.8	2125.6
0	0	0	0	0	2.6795	25.921	56.969	120.88	191.33	288.8	412.94	543.78	635.89	780.06	850.74	963.6	1098	1211.5	1324.1	1420.6	1532.4	1547.4	1589.6	1712.9	1197.9	1240.6	1292.9	1291.2	1355.8	1381.6	1398.5	1386.2	1384.3	1481.3	1554.7	1604.8	1660.2	1847.4	1996.1	2224.2	2285.9	2232.7	2270	2321.5	2356	2343.7	2414.3	2471.9	2537.4
0	0.28197	0	9.3234	1.2988	0	1.7175	26.271	46.801	94.227	140.21	185.19	240.5	277.88	343.28	388.36	451.26	471.67	515.46	539.5	588.41	616.03	661.23	681.11	708.85	750.78	739.4	763.46	768.41	808.28	827.15	807.02	846.27	896.35	906.68	943.01	940.26	979.3	991.47	1005.1	1009	1022.9	1013.1	1033.5	1039.8	1040.1	816.03	817.04	819.58	820.31
0	0	0	0	6.444	4.8597	3.5899	5.6041	7.0881	9.7562	5.4093	5.4497	0.018283	0	0	0	0	23.533	41.414	74.776	113.5	162.29	203.67	256.95	297.96	345.14	396.55	432.01	468.62	462.92	475.18	462.12	498.33	497.71	507.33	543.17	532.71	552.77	498.15	517.95	535.7	537.59	545.74	563.88	538.52	555.74	561.35	579.19	565.5	549.55
0	0	0	1.6509	6.1095	0.66545	5.0575	14.619	70.825	140.17	177.54	235.93	332.98	427.45	507.67	631.03	728.08	850.23	969.25	1081.8	1282	1384.7	1509.4	1655.5	1808.8	1860.3	2036	2240.2	2431.9	2649.2	2798.8	2907.6	3193.7	3457.5	3627.3	3837.7	4048	4209.7	4306	4422.7	4535.5	4494.5	4440.9	4372.9	4444	4426.2	4490.7	4435.2	4542.7	4535.1
0	0	8.3824	1.1131	1.6499	4.864	0	0	0	0	0	0	0	0	0	0	0	0	0	0	0	0	0	0	0	0	0	0	0	0	0	0	0	0	0	0	0	0	0	0	0	0	0	0	0	0	0	2.5598	0	0
0	2.2245	4.6638	11.229	0	0	1.1516	0	0.2023	0	0	0	0	0	0	0	0	0	0	0	0	0	0	0	0	0	0	0	0	0	0	0	0	0	0	0	0	0	0	0	0	0	0	0	0	0	0	0	0	0
1.7809	0	1.9052	8.3106	0	0	0	5.8112	0	0	0	0	0	0	0	0	0	0	0	0	0	0	0	0	0.55472	16.745	3.3716	29.761	23.089	30.568	29.302	47.119	44.065	36.497	40.759	56.933	51.754	73.075	49.92	57.187	59.545	66.799	83.766	103.07	115.68	116.47	126.08	105.39	93.751	91.279
0	0	1.4673	0.67049	0.34867	3.2201	8.6576	1.2417	2.0673	4.5319	3.3918	0	0.30897	0	2.8612	10.265	24.556	44.015	57.865	91.793	133.02	172.04	199.47	231.2	275.84	301.85	342.19	369.53	406.91	447.05	457.43	467.8	499.59	517.16	533.06	541.19	523.07	532.81	530.83	522.93	555.01	524.24	546.28	528.93	541.25	558.85	528.73	551.66	542.31	554.29
4.2202	4.1126	0.88389	0	15.042	0.95469	1.56	20.474	58.593	49.796	151.89	245.28	330.2	390.16	508.71	601.61	699.11	807.29	817.88	977.36	1019.1	1135	1214.2	1238.8	1318.2	1398	1346.5	1433.4	1486.7	1536.8	1431.3	1385	1424.3	1435	1418.7	1439	1400.9	1414.7	1397.8	1384.5	1399	1432.5	1398	1417.8	1452.8	1475.3	1440.7	1485	1516.9	1433.2
0	0	0	0	9.7961	20.689	25.97	27.576	29.22	33.187	28.638	35.865	26.076	19.169	15.27	22.37	26.403	28.392	46.34	54.639	62.458	66.197	55.061	72.636	71.954	59.683	66.33	74.69	89.315	87.798	94.344	96.157	82.998	89.751	76.81	104.7	99.976	97.606	97.219	95.592	87.341	76.287	67.957	73.959	50.385	66.58	46.843	39.271	32.206	23.797
0	0	8.8275	0	2.2683	0	0	0	0	0	0	0	0	0	0	0	0	0	0	0	0	0	0	0	0	0	0	9.234	46.557	49.843	74.163	89.806	126.07	169.82	192.71	210.79	208.48	211	226.23	251.57	260.34	262.22	293	297.59	342.61	340.3	349.84	353.72	375.56	388.21
0.22389	2.238	0	0.92442	0	0	2.6533	0	0	0	0	0	0	0	0	0	0	0	0	0	0	0	0	0	0	0	0	0	0	0	0	0	0	0	0	0	0	0	0	0	0	0	0	0	0	0	0	0	0	0
0	1.5733	0	2.0471	3.8744	11.277	3.0781	9.7597	17.616	20.99	9.2653	14.621	4.0352	7.9733	5.7423	6.5239	19.565	39.7	72.88	99.522	162.59	200.18	242.25	290.2	339.77	359.9	426.55	492.6	514.29	582.73	609.34	631.44	638.42	668.18	734.9	739.95	744.07	817.78	833.16	840.08	865.62	883.94	880.02	902.55	853.7	903.01	922.2	879.83	913.55	889.9
0	0	0	3.8634	9.0039	32.79	37.648	54.806	46.639	55.564	45.523	56.58	35.658	29.437	37.264	40.659	58.753	67.159	104.72	134.23	176.88	222.17	269.32	302.67	335.73	373.87	410.18	456.54	489.23	547.16	591.11	581.78	577.94	599.66	591.64	599.07	614.07	609.35	629.86	630.22	650.41	616.53	621.09	610.17	637.51	657.81	656.97	646.16	654.86	633.11
1.1829	3.6244	0	10.235	0	0	12.842	3.8295	9.1143	18.654	25.855	14.534	42.015	43.529	39.515	53.257	59.184	59.681	54.771	68.417	56.47	33.637	38.841	33.539	38.754	39.617	59.541	62.475	68.788	0	0	0	0	0	0	0	0	0	0	0	0	0	0	0	0	0	0	0	0	0
72.867	36.209	11.352	0	0	0	0	0	0	0	0	0	0	0	0	0	0	0	0	0	0	0	0	0	0	0	0	0	0	0	0	0	0	0	0	0	0	0	0	0	0	0	0	0	0	0	0	0	0	0
0	0	0	5.7536	7.5014	15.154	23.085	23.494	23.751	26.533	32.926	42.237	50.444	38.407	46.715	44.65	42.193	55.962	63.175	75.403	79.99	96.909	106.31	132.89	145.75	153.35	157.56	168.59	184.23	227.4	282.06	297.1	305.76	310.1	317.6	364.43	403.26	471.99	577.93	619.05	661.47	686.25	789.04	815.24	835.59	931.82	958.5	977.22	1010.3	1047.9
0	0	0	0.93441	4.5751	3.7139	26.564	49.783	105.06	154.68	204.25	269.82	317.82	378.15	456.42	515.43	563.84	616.15	630.16	656.21	685.42	678.93	643.65	704.69	769.75	748.14	765.02	769.44	767.66	770	768.23	697.47	769.11	793.07	780.81	813	806.21	797.26	804.44	777.75	797.3	746.25	745.69	744.15	746.16	739.51	744.69	757.88	755.12	755.79
4.2038	11.076	0	0	3.8423	1.4728	0	0	0	0	3.0706	0	0	0.097377	0	0	0	13.478	8.9333	34.339	44.91	48.923	47.164	56.908	77.45	58.957	96.227	105.69	110.74	101.96	68.923	69.515	93.649	105.39	95.624	83.243	75.541	69.022	71.663	80.21	68.118	77.318	80.062	88.456	82.773	105.63	94.505	104.87	121.64	140.66
0	0	0	0	2.8053	10.972	25.925	22.29	10.761	30.377	23.903	36.205	11.533	21.716	13.535	14.919	21.915	9.1372	32.791	24.884	23.945	5.7246	13.276	21.228	13.675	14.904	20.057	32.253	16.17	4.8339	0	20.566	12.223	23.196	29.597	18.768	19.458	27.878	14.55	13.278	8.6894	19.522	23.326	27.863	14.531	11.533	23.562	10.177	14.312	29.486
0	0	0	0	0	13.287	68.21	150.31	304.36	509.1	722.83	921.69	1154.1	1412.8	1652.6	1888.4	2067.8	2207.5	2401.8	2626.8	2748.4	2725.1	2855.7	2873.5	2895.2	2927.9	2909.7	2973.7	2897.4	2985.4	2999.2	2913.5	2960.2	2956.3	2935.7	2896.4	2860.3	2890.1	2882.2	2849.1	2902.3	2848	2874.5	2811.2	2842.3	2779.3	2770.2	2868.1	2848.2	2792.5
0	7.8976	0	1.1146	0	0	19.468	60.936	161.24	302.03	409.28	554.68	736.85	896.47	999.42	1123.3	1153.2	1373	1378.5	1506.1	1593	1589.9	1627	1689.4	1758.5	1712.2	1799.3	1856.2	1929.7	1976.4	2102.8	2248.6	2269.9	2386.6	2413.1	2470.7	2531.5	2583.1	2678.5	2687.6	2749.1	2672.2	2703.4	2694.2	2807	2882	2851.5	2864.5	2986.5	3028.9
0	0	9.7119	0	3.4509	9.8308	2.2313	0.044774	0	0	0	0.85923	0	0	0	0	0	2.5139	22.817	33.799	55.897	77.51	94.453	114.27	106.2	160.93	167.07	213.65	232.49	261.71	325.47	354.63	363.56	398.5	397.85	426.18	418.24	452.11	481.63	476.77	501.45	532.11	546.58	551.08	543.59	540.9	546.02	534.57	571.58	553.59
7.4091	0	3.4264	0	1.3651	0.34922	0	0	0	0	0	0	4.862	21.412	44.372	48.293	70.985	81.506	103.71	128.81	146.7	159.41	174.45	218.48	231.85	243.16	257.92	294.94	310.09	307.42	331.71	332.58	354.13	346.45	361.05	380.09	357.39	349.86	373.92	356.77	363.38	361.48	378.87	352.83	380.93	397.56	401.46	396.38	410.15	431.96
0	0	0	0	11.467	8.1897	11.284	26.773	73.771	128.08	208.43	300.68	385.58	460.38	554.92	666.29	750.31	894.45	958.53	1039.7	1139.2	1170.7	1258	1314.7	1366.5	1460	1485	1559.9	1589.2	1596.1	1657.3	1697.9	1750.7	1775.4	1732.9	1809.4	1831.1	1926.1	2004.5	2033.6	2052.4	2078.2	2051.9	2083.3	2086.6	2092.5	2112.7	2120.9	2110.7	2096.9
0	0	7.0766	2.3436	3.9432	0	27.669	28.359	61.176	72.159	94.724	124.19	168.53	178.34	187.34	209.55	219.97	240.52	253.88	266.63	259.08	254.4	257.12	283.92	284.35	283.33	304.97	305.53	278.71	299.48	315.65	314.29	314.19	305.81	315.3	336.18	337.59	329.2	358.81	333.95	361.44	346.63	363.6	352.54	369.89	363.45	365.58	360.78	387.54	375.49
0	0	0	4.4133	0	2.2501	5.2863	5.7706	17.038	18.603	10.747	13.36	22.236	25.488	40.353	38.521	53.509	46.667	47.158	48.024	61.633	58.857	76.081	80.805	90.288	80.617	77.071	74.098	93.984	111.74	159.41	193.58	211.3	261.37	269.3	330.27	351.57	403.87	425.44	463.87	486.89	541.19	555.65	597.88	579.73	565.07	596.52	589.58	614.39	648.34
0	0.87236	5.4665	0	0	0	7.5378	3.944	10.719	8.7861	23.188	25.778	44.182	44.917	57.88	68.952	86.734	86.627	89.912	101.17	112.4	109.85	128.44	94.405	115.57	110.46	119.85	97.068	111.71	117.87	128.91	135.46	133.98	133.85	145.6	155.53	149.35	169.77	161.32	156.37	164.52	154.25	169.08	167.4	188.51	194.78	210.06	224.46	218.27	212.3
0	0	0	4.6657	0	14.681	7.3556	0.04	22.855	34.816	29.61	3.3205	11.105	0	0	0	0	0	0	0	0	0	0	0	0	0	0	0	0	0	0	0	0	0	0	0	0	0	0	0	0	0	0	0	0	0	0	0	0	0
2.0988	0.23878	0	0	0	6.2071	15.307	24.11	40.439	66.111	96.469	135.5	166.77	221.68	237.56	288.55	315.55	321.05	383.62	382.99	407.08	428.27	458.12	461.51	488.78	524.69	564.73	569.73	753.72	770.44	873.29	960.72	1080.4	1042.4	1063.9	1111.3	1168.8	1186.8	1251.9	1231.5	1299.3	1249.4	1231.2	1235.1	1242.4	1205.8	1219.9	1277.5	1272.2	1279.9
2.2105	3.3253	0	7.2681	4.8514	0	0	0	0	0	0	0	0	0	0.97331	8.9027	24.46	71.243	125.96	196.01	281.78	347.77	428.95	505.04	592.37	657.7	735.46	784.77	871.44	955.22	963.46	1031.4	1080.5	1111.7	1138.9	1172.8	1297.6	1312	1386.1	1455.2	1498.5	1484.4	1574.9	1531.3	1578	1671.9	1668.7	1677.5	1705.2	1750.8
9.0279	0	0	3.0769	0	1.4147	0	4.8344	5.2371	6.5996	0	0	0	0	0	0	0	0	0	7.7376	0	5.8427	0	0	0	10.597	16.52	21.445	14.578	10.198	15.432	16.571	17.168	27.844	25.594	50.913	65.508	120.37	190.12	224.48	321.85	392.82	464.13	525.2	594.83	617.18	671.95	711.75	753.76	782.8
0	0	0	15.427	1.7171	0	8.5717	12.898	6.4633	1.2146	0	2.459	0	0	0	0	0	0	0	0	0	0	0	0	0.16585	5.2973	0	14.55	37.325	73.464	91.89	101.45	118.51	135.57	137.39	141.19	140.83	130.28	147.61	139.94	155.99	129.13	100.53	97.754	85.32	65.629	64.637	52.53	80.58	69.995
0	0	0.2345	6.0672	4.9979	12.631	20.999	21.067	36.444	49.669	40.523	53.959	68.616	92.581	115.62	140.43	172.19	241.08	293.9	340.05	410.52	472.82	546.9	627.17	713.93	782.25	837.63	904.33	975.6	1018.7	1118.3	1172.8	1176.4	1214.5	1235.9	1254	1333.4	1355	1388.9	1402.3	1398.4	1402.9	1429.8	1467.6	1453	1495.9	1413.4	1462.3	1428.9	1429.3
0	0	2.904	3.6857	3.2517	5.7884	6.713	19.009	37.98	72.866	111.8	173.43	240.23	302.96	345.18	424.56	477.97	555.02	618.21	672.4	697.11	760.82	814.46	845	884.13	912.93	945.23	921.79	986.64	1026.7	1069.4	1041.8	1070.5	1082.7	1093.4	1070.8	1097.9	1118.9	1142.6	1202.3	1259.1	1194.7	1099.1	1118.1	1117.5	1127.7	1154.5	1147.2	1165.5	1179.7
0	4.8057	0.43306	4.1718	0	0	0	1.4094	1.777	0	9.0075	11.612	41.991	43.59	32.389	34.022	56.785	94.354	134.89	186.77	254.45	337.63	461.1	501.41	458.01	515.33	564.8	637.22	685.57	734.72	780.18	753.67	798.33	848.37	868.59	920.91	898.41	957.37	1010.6	1021.9	1032.9	1045.7	1053.2	1067.2	1087.5	1133.5	1135.7	1153.6	1124.3	1167.7
0	8.5866	0	6.5385	0	0	4.1089	7.4001	11.049	11.898	37.507	44.368	69.437	108.18	108.46	139.45	167.87	155.32	147.93	178.17	174.48	196.07	193.63	204.59	214.63	204.99	207.15	215.22	220.98	238.93	212.82	192.07	201.08	208.18	226.19	245.99	343.67	453.59	609.73	780.83	1016.6	1233.9	1497.8	1786.5	2044.7	2383.6	2697.7	2929	3363.4	3640.2
0	2.5568	3.1965	0	4.7671	0	0.20364	2.0477	2.374	12.9	5.5361	3.3645	10.201	24.569	20.205	19.799	9.5831	11.343	25.901	31.391	39.332	64.558	78.368	73.891	73.18	88.476	92.104	93.346	121.15	117.39	121.72	119.59	141.3	141.31	158.76	161.72	178.79	176.63	215.64	229.73	218.82	208.43	211.63	245.9	251.4	257.75	264.23	257.82	276.26	262.2
0.12091	5.2039	0	0	2.4519	0	0	2.1456	3.3991	0	0	0	0	0	0	0	0	0	0	0	0	0	0	0	0	0	0	0	0	0	0	0	0	0	0	0	0	0	0	0	0	0	0	0	0	0	0	0	0	0
0	0	0	168.69	243.79	96.406	126.09	197.92	253.1	274.22	326.82	336.7	396.65	687.31	397.52	438.72	454.3	477.72	478.13	480.49	497.53	538.44	552.52	461.9	502.47	545.03	613.68	586.79	646.82	704.13	701.41	624.29	584.9	616.15	654.67	700.25	729.93	761.14	800.67	826.76	865.49	890.86	938.18	963.72	968.9	1011.8	1077.6	1081	1094.1	1095.9
0	0	1.0238	0	10.756	9.8504	10.347	16.145	19.726	11.81	23.559	38.521	44.299	45.899	49.989	62.006	70.357	87.859	92.343	140.43	159.88	182.3	217.51	258.49	313.07	336.32	390.15	400.45	397.86	422.21	470.34	442.35	467.95	496.62	484.32	523.32	515.93	532.69	545.2	555.88	557.47	527.31	545.81	530.76	535.25	565.42	557	549.01	555.07	541.82
0	0	30.204	22.832	22.331	31.503	42.156	18.716	0	0	0	0	0	0	0	0	0	0	0	0	0	0	0	0	0	0	0	0	0	0	0	0	0	0	0	0	0	0	0	0	0	0	0	0	0	0	0	0	0	0
0	0	0	1.0344	8.8087	8.5723	18.817	24.948	75.187	114.31	158.93	196.23	240.76	294.11	341.09	387.54	449.58	504.42	549.86	579.37	627.27	658.25	646.47	710.19	720.06	728.81	750.25	788.84	795.79	840.6	778.26	939.63	796.01	808.93	801.18	824.93	825.45	828.51	835.99	816.96	802.13	804.3	754.46	770.22	750.21	758.01	773.86	747.38	755.65	750.62
0	0	0	2.43	24.409	36.713	53.59	62.204	82.063	76.876	87.059	64.316	68.16	63.204	79.324	69.141	95.167	86.888	105.81	144.07	200.41	226.02	262.41	290.43	357.46	417.45	463.35	507.13	542.62	581.46	605.9	638.49	661.36	706.46	710.77	743.9	804.16	798.2	801.64	827.28	825.98	841.49	867.34	854.3	861.75	890.23	894.81	878.92	876.98	876.73
17.616	3.616	0	0	0	2.1559	7.7617	9.3367	23.026	29.181	39.242	54.816	79.764	79.528	97.842	118.55	116.96	160.46	169.28	246.04	288.09	322.77	330.72	396.72	420.76	432.13	470.53	563.5	575.97	610.75	594.7	642.52	670.96	691.79	694.09	712.78	751.98	787.71	771.96	801.88	792.17	792.54	793.75	768.66	835.61	828.56	873.68	850.04	838.89	870.24
9.1811	0	4.1927	0	0	0	0.088683	0	0	6.311	12.181	24.552	31.837	48.886	71.457	99.176	121.65	172.55	197.4	230.05	265.67	281.46	313.87	345.31	370.44	372.74	374.21	377.06	402.94	474.22	514.41	547.32	563.94	615.43	679.9	702.62	750.57	757.65	780.6	792.74	863.21	903.8	893.7	941.85	950.72	938.32	951.55	986.27	976.05	983.11
0.42345	0	0	0	1.6436	7.5152	0.077301	0	0	0	0	0	0	0	0	0	0	0	0	0	0	0	0	0	0	0	0	0	0	0	0	0	0	0	0	0	0	0	0	0	0	0	0	0	0	0	0	0	0	0
0	4.1611	1.6069	8.093	0	0	0	2.5007	19.159	43.163	83.397	133.04	212.12	264.31	318.53	380.09	410.93	463.74	497.48	542.72	600.13	660.96	670.2	789.27	896.6	1005.7	1097.5	1259.3	1365.6	1520.4	1679.1	1882.5	1983.2	2105.4	2226.2	2361.2	2502.2	2515.2	2598.8	2813.8	2806	2941.1	3014.6	3021	3065.7	3082.1	3186.6	3192.5	3243.8	3309.2
0	0	0	14.568	0	7.6469	45.573	50.989	70.075	70.325	92.793	91.601	175.39	166.5	175.52	194.03	200.92	184.3	163.01	178.7	187.39	187.09	161.76	121.34	131.29	104.55	106.57	121.81	128.4	129.08	98.262	82.564	94.725	89.368	80.939	84.374	81.948	96.134	88.127	127.49	100.98	112.65	138.22	145.1	192.71	202.82	234.88	280.16	298.65	337.68
0	7.7148	3.0044	4.4179	0	0	3.9747	17.117	20.183	30.002	52.935	77.505	133.94	174.31	228.41	271.92	330.49	420.14	528.39	626.36	725.77	817.71	826.58	1011.7	1086.5	1197.1	1279.7	1387.1	1501.4	1623.1	1724.8	1669.4	1898.1	2050.5	2122.9	2226	2348	2464.1	2412.4	2699.4	2678.4	2833.6	3039.3	2932.4	3075.1	3274.7	3240.6	3237.6	3531.3	3496.3
0	0	0	1.027	0.10298	3.2948	16.704	46.925	109.31	181.92	254.44	368.1	461.14	553.96	678.82	764.95	902	1009	1132.6	1258.9	1368.2	1543.6	1607.7	1642.6	1774.3	1798.8	1944.3	1712.2	2197.9	2399.1	2453.9	2584.2	2481.7	2538.7	2578.5	2625.7	2561.4	2608.8	2661.6	2446.8	2514.4	2430.4	2564	2570.8	2499.7	2476.8	2431.8	2498.8	2447.2	2418.1
0	0	0.51473	6.4095	0	8.3699	17.507	37.557	33.956	38.881	45.253	57.654	78.703	99.824	101.93	128.31	141.97	158.57	197.21	233.76	269.54	332.96	390.19	390.45	314.9	518.04	570.91	588.1	629.67	659.84	689.24	739.95	729.45	793.68	820.12	829.99	875.64	840.79	891.96	898.52	891.42	905.29	970.77	1020.1	1030.7	1088.3	1033.9	1018.8	1015.5	1037.2
7.3394	8.7074	0	0	0	0	6.928	12.371	40.383	68.01	129.6	187.4	179.7	261.85	238.23	387.35	403.21	442.33	422.95	478.06	513.74	526.83	555.58	519.81	566.69	529.51	552.48	531.02	518.39	555.28	511.93	546.11	573.03	572.19	544.51	541.27	536.93	528.38	529.65	550.83	525.62	514.36	520.62	473.59	507.23	497.76	511.98	504.89	470.87	517.51
0	12.924	0	7.0745	0	0	2.1744	0	0	0	0	0	0	0	0	0	0	0	0	0	0	0	0	0	0	0	0	0	0	0	0	0	0	0	0	0	0	0	0	0	0	0	0	0	0	0	0	0	0	0
0	10.804	0	0	0	1.4921	8.7209	24.766	24.286	37.865	33.685	40.772	66.522	99.434	104.78	123.06	111.26	130.1	116.56	134	143.92	142.35	168.64	158.29	178.67	172.03	183.84	203.6	198.97	238.76	250.56	277.34	284.3	297.14	303.92	330.45	274.19	288.19	274.17	287.68	307.02	311.9	325.2	318.3	329.95	353.64	346.07	360.53	335.54	345.5
0	0	15.949	3.1951	0	0.51634	9.4574	5.225	9.1025	9.8971	12.538	9.8766	12.96	54.061	52.685	81.194	96.517	133.98	155.6	171.59	200.06	233.23	284.17	295.39	342.58	375.74	421.26	500.2	567.03	680.06	804.23	794.78	973.51	1059.6	1112.9	1180.9	1286.5	1394.4	1481.2	1569.4	1603.6	1633.9	1617.9	1721.9	1734.4	1719.2	1751.5	1679.1	1679.3	1686.6
8.4364	13.434	0	0	0	0	0	0	0	0	0	0	0	0	0	0	0	0	0	0	0	0	0	0	0	0	0	0	0	0	0	0	0	0	0	0	0	0	0	0	0	0	0	0	0	9.3659	12.585	1.7537	4.8484	11.747
0	1.0634	0	5.5017	7.6399	0	0.05901	15.64	16.218	29.658	42.857	67.352	111.27	137.47	155.09	193.05	222.56	258.95	305.85	362.24	400.29	420.02	466.13	524.48	565.82	596.07	587.7	622.27	618.84	655.59	690.84	714.92	705.35	728.75	718.67	732.19	705.28	750.29	778.44	764.58	792.24	808.21	803.63	798	822.15	804.2	820.56	795.77	785.39	811.88
0	0	0	1.9719	14.079	13.087	3.3058	4.3408	11.461	5.5738	5.4139	14.554	18.683	22.271	48.803	51.075	69.797	75.178	75.604	90.462	105.89	104.17	126.53	144.11	156.69	164.66	154.52	166.43	194.74	173.39	174.12	198.1	209.61	217.22	217.45	229.5	261.67	279.05	315.27	357.46	413.24	471.64	514.31	531.11	619.16	673.4	749.53	809.29	816.19	890.95
26.423	0	5.9269	9.2101	0	0	0	0	0	0	0	0	0	0	0	0	0	0	0	0	0	0	0	0	0	0	0	0.36439	17.916	40.237	24.662	37.43	30.387	42.206	47.627	41.742	39.387	41.044	40.776	52.892	27.763	16.677	31.694	7.9115	51.901	41.737	72.816	68.209	68.053	80.217
0	0.15543	0	4.0613	0	0.27178	8.9046	21.552	12.748	16.279	14.073	4.9129	15.466	20.429	17.379	18.147	3.9413	5.8428	18.057	8.3668	13.942	7.6041	16.712	20.512	25.708	40.946	43.002	43.168	35.151	46.267	45.709	52.221	42.057	35.441	56.268	52.041	45.541	73.997	37.51	48.933	41.239	58.66	63.499	55.376	65.166	68.325	65.074	62.826	56.388	51.296
0	0	0	0	10.952	7.9877	5.8613	30.936	38.153	39.302	50.183	46.184	71.919	77.091	81.532	86.8	82.362	66.653	104.46	124.06	127.23	155.21	166.31	190.65	179.63	186.42	203.93	209.22	119.06	122.78	123.73	109.12	120.82	119.15	125.4	126.18	128.51	134.69	153.92	150.57	155.61	151.06	138.69	159.39	150.33	149.97	162.17	155.43	168.71	144.86
3.0896	6.2743	0	0	0	0	0.94077	7.3364	8.0519	15.207	17.231	30.521	38.639	49.943	63.214	67.471	85.049	104.36	121.4	130.29	142.28	144.67	152.82	161.56	158.19	155.15	151.25	145.49	140.06	147.51	159.96	159.04	164.97	171.14	164.31	159.54	163.98	170.61	184.48	169.38	182.16	183.89	203.43	212.57	204.21	196.87	196.83	204.23	194.48	193.98
0	7.6721	3.8178	4.371	0	0	4.1289	3.9046	0	12.093	8.0655	3.6362	13.837	22.504	25.858	18.309	21.889	18.319	39.176	37.244	42.844	74.516	96.852	126.91	150.93	161.65	171.71	188.72	177.46	168.64	176.19	195.7	226.91	217.6	223	229.7	225.28	239.15	250.78	267.87	242.99	243.47	242.57	118	108.21	113.91	108.59	117.59	134.16	132.4
0	0	1.6211	2.1364	9.2523	6.0439	14.012	6.5877	14.178	26.448	24.869	36.365	48.449	40.768	40.341	42.208	48.081	46.688	58.549	59.6	73.531	81.884	82.92	97.188	122	115.95	85.725	80.536	95.792	106.73	129.38	123.93	166.58	162.08	165.53	193.87	210.07	218.52	236.48	234.26	273.12	222.67	248.46	262.02	280.51	293.08	274.04	294.74	280.98	286.86
0	0	5.84	2.8007	5.5936	6.3726	10.432	0	11.142	1.9737	9.2301	13.656	9.1761	6.2038	0	11.33	37.73	58.302	113	182.07	243.78	334.5	403.59	465.58	568.58	653.63	709.44	810.27	949.92	1097.5	1222.8	1360.6	1494.4	1579.6	1751.5	1875.3	2013.4	2117.2	2404.1	2410.1	2531.5	2532.7	2631.2	2739.4	2812.1	2832.6	2931.8	2958.4	3017.4	3042.3
0.0076166	0	0	0	15.194	11.744	5.3321	3.2484	12.528	10.787	23.886	16.957	32.041	45.675	43.32	77.991	83.523	104.45	102.74	107.01	127.35	107.56	126.39	140.32	151.59	153.38	184.74	196.52	230.05	252.57	299.15	330.4	390.47	420.33	473.8	499.01	545.19	601.98	669.47	713.16	752.21	784.75	848.15	871.97	906.76	945.41	1003.2	1085	1065.3	1095.6
0	0	0	3.2055	4.3573	8.5924	0	14.759	11.873	27.088	28.775	41.143	39.106	53.729	41.562	63.759	72.72	82.633	100.98	120.47	142.2	163.63	176.52	192.19	208.47	233.36	236.89	263.13	291.26	309.16	321.45	262.21	259.16	260.02	257.73	230.7	249.7	234.62	265.98	268.15	272.48	287.46	292.14	274.55	274.29	252.96	264.43	272.78	258.11	271.17
0	0	0	1.2616	9.0155	2.0486	14.181	12.713	18.315	29.995	26.176	40.977	31.782	51.872	50.51	48.916	62.655	66.222	76.13	75.792	90.582	83.464	96.188	105.6	107.92	95.531	116.74	130.54	130.55	151.55	159.45	137.42	122.61	140	139.53	148.73	154.03	164.75	160.52	158.28	151.04	143.59	133.13	135.85	143.04	149.46	162.89	139.37	149.95	150.2
7.1593	4.9872	0	3.7943	0	0	0	0	0	0	0	0	11.897	17.172	30.226	25.695	37.001	49.92	54.372	58.812	72.135	80.712	84.589	73.335	102	129.85	183.01	246.33	301.26	370.52	442.54	570.57	625.23	704.39	832.34	911.11	984.06	1070.4	1145.3	1166.8	1187.7	1212.5	1288.3	1345.3	1350.8	1402.6	1458.2	1441.1	1492.8	1515.4
0	0	1.6564	1.6069	4.9584	3.2744	4.8582	25.785	45.416	75.852	105.89	141.07	169.23	183.86	228.74	268.87	296.42	317.87	338.13	357.97	382.1	379.32	382.69	402.36	427.55	420.56	422.06	428.1	408.12	418.56	435.29	414.22	406.11	399.26	408.07	416.31	429.62	403.87	423.6	414	426.13	383.29	394.74	405.07	397.09	404.19	400.36	388.41	405.14	398.62
0	0	0	2.9707	0	8.9644	14.16	1.127	13.46	27.523	36.38	32.708	38.179	56.575	68.9	49.176	85.986	78.223	93.692	123.94	136.07	132.14	169.31	191.76	194.2	203.81	204.08	238.06	277.93	305.59	346.91	353.86	398.51	420.39	463.36	494.88	491.27	529.29	576.7	614.93	660.13	652.6	640.28	642.27	648.29	659.34	709.7	746.7	739.99	735.41
5.6054	0	0	0.97378	0	0	5.5231	16.219	29.392	64.282	93.371	129.92	158.22	177.38	222.77	245.94	281.4	311.57	317.98	338.19	376.56	388.5	416.86	422.26	428.14	452.08	488.89	455.69	495	504.15	491.21	502.3	486.7	503.23	494.94	497.75	489.56	476.12	514.63	478.47	500.22	505.3	489.84	521.46	503.26	513.66	544.59	560.94	561.13	551.91
0	0	0.47625	3.3261	8.3907	14.062	12.159	36.657	36.254	40.34	29.567	28.788	26.401	30.976	25.986	24.833	25.726	35.856	54.652	88.695	99.055	146.78	183.56	206.95	231.3	261.72	299.17	312.81	337.44	352.99	376.52	389.57	413.71	417.06	424.93	434.36	461.63	465.59	493.36	465.24	494.93	453.52	435.53	451.69	436.36	458.7	446.94	441.82	436.98	450.6
0	1.0036	0	0	2.7138	4.1479	3.5582	4.3699	5.9144	5.9277	7.581	7.5441	11.149	7.6671	8.5555	11.53	21.609	30.591	34.031	29.566	26.765	26.5	39.181	32.429	37.866	35.619	43.633	36.713	30.822	11.604	22.778	24.151	23.616	15.895	24.542	27.937	34.588	58.252	74.191	101.16	123.21	144.03	176.67	212.77	219.96	253.39	301.85	335.86	356.69	376.22
0	3.0419	2.9408	0	6.6995	4.9231	0	0	1.1126	1.8109	3.0059	3.8822	6.346	5.9528	9.1094	1.3581	9.6391	0	9.8142	5.824	20.177	0.76098	6.7529	0	14.813	7.3222	5.7237	0	0	0	0	3.1243	0	0	0	0	0	0	0.60105	0	0	0	0	0	0	0	0	0	0	0
0	0	0	2.0573	0.641	15.356	14.901	29.605	31.454	30.592	31.655	32.116	49.335	64.622	68.134	82.046	91.294	78.684	80.082	97.683	104.47	102.12	98.38	94.489	121.51	110.59	119.9	98.063	110.21	119.58	123.71	105.82	117.59	117.06	120.77	108.19	114.59	129.13	117.76	115.95	130.51	130.82	124.09	122.75	124.55	120.04	130.3	128.78	124.72	122.98
0	0	1.2207	0.07755	0	0	14.964	51.343	92.011	162.47	225.72	291.33	378.58	447.88	516.02	573.96	642.79	673.21	714.36	778.29	840.5	849.79	738.77	886.43	892.73	946.56	976.01	951.48	993.63	962.48	988.47	1007.5	978.09	987.81	989.19	977.9	1033.4	1004	1008.4	1040	1011.6	1002.3	1028.7	1041.4	1030.2	1017.8	1015.7	1035.3	1016.3	1019.4
0	4.7454	3.803	0	0	0.52169	8.3817	5.3319	0	0	0	3.2994	0	1.3816	0	0	0	5.7302	3.2971	7.1927	5.8904	16.917	16.913	19.373	21.47	18.693	30.341	30.539	46.466	61.327	73.275	83.896	104.51	127.59	135.6	156.7	173.67	193.96	232.06	260.33	277.15	321.93	352.5	376.14	404.13	435.49	469.75	485.65	503.98	537.87
0	0	0	16.808	0	5.0918	14.128	63.395	117.04	214.82	312.95	372.84	496.84	579.7	757.85	882.61	1098.8	1246.5	1421.3	1491.5	1558.3	1946.7	2188.4	2329.3	2466.5	2611.4	2709.5	2962.8	3079	3292.2	3407.5	3502.9	3700.8	3676.7	3805.2	3946.2	4105.5	4187	4118.2	4290.5	4319.7	4374.1	4354.8	4343.4	4515.4	4482.8	4420.6	4567.4	4605.2	4667
0	0.67218	0	5.3307	0	0	2.4739	4.2745	7.2694	0	0	0	9.915	30.078	53.656	70.224	95.885	127.91	182.87	245.85	328.86	370.22	455.07	547.2	393.21	633.04	710.39	737.39	802.81	834.64	924.65	940.18	938.47	954.19	1008.9	1025.2	1014.1	1085.9	1062.9	1117.3	1081.2	1115.5	1093.4	1134	1126.3	1142.4	1138.2	1141	1132.3	1143.1
0	5.717	0	0	0	7.7577	6.5826	3.9573	7.6659	6.5662	0.23356	0	0	0	0	0	0	0	0	0	0	0	0	0	0	0	0	0	0	0	0	0	0	0	0	0	0	0	0	0	0	0	0	0	0	0	0	0	0	0
0	0	0	4.2066	0	5.1507	22.541	65.669	123.91	200.19	296.96	424.28	534.98	662.81	842.61	915.5	1049.3	1087	1184.1	1296.6	1396.8	1479.1	1571	1595.8	1645.2	1692.3	1707.8	1754.3	1791	1804.7	1817.4	1799.1	1838.4	1862.5	1836.4	1858.2	1890.9	1885.6	1897.9	1907.9	1877.9	1885.7	1931	1947.1	1964.2	1946.1	2015.2	1993.1	2003.8	2022.5
0	0	5.7631	0.90005	1.552	0.89445	18.812	48.76	82.957	126.24	171.98	233.88	298.49	350.71	451.95	528.11	552.47	584.04	660.29	723.34	738.19	798.24	829.1	791.62	792.1	820.65	802.11	847.29	851.5	873.21	859.78	839.89	857.02	869.49	883.04	858.84	834.13	806.59	834.55	876.73	874.79	876.6	863.48	853.54	874.11	874.36	881.77	901.06	848.37	870.58
0	4.6877	0	11.487	0	1.9734	5.1779	41.188	55.972	82.525	116.46	142.83	177.6	186.98	232.85	256.3	225.73	250.45	247.83	257.81	277.09	276.65	316.41	332.35	356.6	329	345.42	354.65	354	376.51	382.51	407.48	434.14	437.17	460.13	474.93	481.97	504.06	468.93	485.75	472.71	498.38	502.67	501.38	507.47	528.55	524.33	520.52	507.54	509.86
0	0	2.1981	0.55811	7.0635	4.1267	0	0	0	0.14026	0	0	0	0	0	0	0	13.697	61.885	76.211	111.11	165	249.93	321.25	389.37	416.42	472.44	531.03	628.2	686.86	670.14	761.62	883.61	865.35	977.67	1020.8	954.15	1063.1	1121.9	1140.3	1162.9	1158.6	1179.2	1157.9	1174	1141.8	1026.3	1169.8	1138.6	1137.2
0	0	0	6.6214	30.451	30.343	5.988	5.954	34.467	40.569	62.874	57.164	81.283	79.384	105.5	103.86	130.75	134.43	148.19	147.33	153.11	163.24	181.17	176.33	172.9	163.76	146.07	165.49	185.25	190.02	216.07	210.15	236.83	226.12	255.27	249.06	236.24	226.45	266.73	276.64	300.06	284.89	317.43	310.44	337.13	318.48	338.33	353.73	344.49	337.23
0	0	0	5.3798	10.585	21.456	26.697	26.606	40.715	38.095	52.854	46.037	52.316	67.153	72.994	84.318	118.98	129.94	191.33	265.6	336.85	353.54	382.3	455.62	476.65	531.63	568.4	581.78	623.76	641.95	662.58	723.04	734.98	737.68	760.03	755.71	764.58	747.35	785.91	762	757.84	761.21	773.61	726.25	731.01	737.67	723.41	722.95	727.8	715.68
0	0	0.74711	7.3206	7.456	4.7443	9.7018	14.821	16.937	20.283	29.904	32.399	34.498	21.112	29.105	33.372	41.722	46.148	65.944	74.033	100.78	111.18	130.63	167.88	205.11	209.96	227.71	230.94	257.19	277.68	307.19	306.05	301.44	298.42	341.46	366.97	376.15	365.47	393.76	391.7	401.79	391.52	430.6	424.08	399.53	440.22	440.24	441.43	436.2	479.44
15.485	15.473	0	0	0	0	0	0	0	0	0	0	0	10.788	20.152	31.508	48.655	110.9	173.43	275.3	332.22	372.45	450.22	527.07	599.66	575.76	674.9	692.81	761.08	907.02	889.5	956	856.73	990.26	1035	1088.6	1181.2	1242	1332.2	1382.2	1452.4	1483.7	1586.7	1669.7	1720.1	1786.7	1669.7	1930	1912	2017.7
0	0	0	0	8.3362	25.293	47.704	75.5	131.95	194.42	307.19	353.27	437.03	527.42	597.09	686.64	767.74	815.7	807.86	939.32	958.35	991.51	1053.7	1071.9	1103.4	1118.2	1153	1164	1200.8	1229.8	1265.5	1085.5	1107.8	1098.8	1137	1236.9	1180.6	1192	1257.2	1306.7	1361.4	1372.4	1398.2	1398.6	1479.2	1471.4	1578.5	1594.3	1575	1562.7
1.1762	5.2831	17.391	17.389	0	0	0	20.573	98.611	148.65	228.32	290.54	405.31	526.98	614.86	736.45	827.23	905.07	992.71	1105	1175	1164.8	1286.3	1281.6	1323.8	1304.8	1294	1304	1314.9	1307.6	1394.9	1368.8	1372.2	1325.4	1349.7	1358.2	1272.9	1385.4	1347.3	1430.6	1427.4	1415.8	1495.5	1524.6	1525.8	1604.7	1591.5	1569.2	1581.2	1561.9
0	0	0	7.3917	11.87	37.489	49.076	59.44	81.559	100.98	104.16	108.53	139.59	137.19	175.47	179.64	191.26	193.01	207.08	231.92	250.11	257.21	271.34	255.54	279.42	310.47	307.48	346.67	376.19	414.8	468.57	508.15	579.72	576.59	631.29	675.42	726.57	584.79	676.42	683.11	738.68	737.43	832.43	866.27	858.56	836.17	876.02	900.32	931.64	903.53
0	0	5.235	1.7329	0.94522	3.5007	5.9381	13.489	2.1776	12.514	14.873	12.754	7.5601	6.1138	0	10.643	21.752	40.411	74.637	92.919	137.36	185.87	222.12	248.48	287.87	319.27	355.46	365.73	358.17	431.09	448.4	486.28	501.98	500.45	493.71	493.43	495.48	503.39	500.97	490.39	507.5	518.34	516.69	506.48	497.81	507.79	497.83	503.99	480.87	499.48
0	0	9.7381	4.185	4.9507	1.1367	4.4932	18.475	27.336	48.004	77.536	116.73	206.54	174.68	176.68	222.81	213.6	233.15	253.42	256.12	265.76	270.46	287.29	282.14	298.97	308.37	284.52	258.52	261.54	258.23	262.14	248.21	243.76	236.87	240.07	244.36	222.75	222.25	208.59	216.72	204.41	177.31	188.68	189.94	171.91	156.19	173.42	155.43	151.56	159.27
0	0	0	24.202	13.505	20.569	26.486	17.284	77.512	100.82	78.971	130.01	150.85	188.52	249.46	388.3	464.55	296.5	340.09	330.41	358.62	390.29	416.26	412.58	595.16	528.93	557.79	526.31	541.17	515.52	492.76	436.24	439.1	460.75	466.94	456.2	464.53	478.21	463.99	485.34	471.66	489.9	482.35	447.13	451.33	460.04	492.13	546.62	600.23	623.63
19.796	23.022	23.363	0	0	0	0	0	0	0	34.627	44.465	82.009	123.26	175.35	185.86	224.3	256.52	278.9	300.94	329.04	344.75	404.16	411.15	428.33	394.33	420.74	482.78	471.11	473.12	485.86	478.31	482.19	481.93	491.9	465.23	470.13	506.87	502.66	514.15	538.41	619.83	652.66	650.94	711.99	722.11	758.12	799.07	806.27	793.28
0	2.507	0	1.1653	0	25.184	15.485	33.907	25.809	14.153	7.6726	0	0	0	0	0	0	0	0	0	0	0	0	0	0	0	0	0	0	0	0	0	0	0	0	0	0	0	0	0	0	0	0	0	0	0	0	0	0	0
5.2871	0	0	1.1196	8.8605	0	0	0	0	5.4609	12.556	10.98	7.3498	0	0	0	0	5.7279	4.21	10.055	8.4917	5.0562	16.062	18.371	22.384	36.622	27.881	36.926	34.037	14.2	30.697	18.379	32.151	27.063	28.94	33.94	18.002	35.87	3.183	11.195	23.713	13.393	23.773	28.216	10.438	3.9018	13.661	19.848	11.901	0
0	0	0	3.4589	3.8042	9.4704	18.922	47.474	55.405	94.119	153.54	207.72	262.63	288.3	340.75	393.51	418.72	463.52	509.72	520.13	549.63	549.53	585.64	576.78	608.95	616.39	643.65	649.61	643.48	650.73	673.12	659.24	682.06	691.65	702.61	745.28	755.29	765.35	792.83	808.23	826.57	808.75	802.03	830.66	820.27	863.98	826.82	809.46	853.95	852.65
0	0	11.787	8.2296	1.8528	0	0.89787	0	0	3.4801	0.96975	9.689	17.098	23.535	28.67	20.026	28.478	29.783	44.531	37.99	45.765	48.848	51.662	75.205	66.683	76.82	83.774	84.892	139.8	141.13	137.16	85.951	81.092	134.6	78.776	106.84	143.56	128.35	151.01	141.43	158.28	97.467	173.27	205.73	166.71	232.15	237.15	249.95	280.01	295.4
0	0	1.0511	8.1842	0	11.432	8.058	20.631	19.742	18.58	6.3531	0	0	0	0	0	0	0	0	0	0	0	0	0	0	0	0	0	0	0	2.237	28.94	16.887	33.841	49.776	64.572	80.871	86.119	92.347	88.285	100.43	98.925	91.082	86.888	84.075	92.647	89.553	80.722	94.852	87.532
0	0	1.378	6.6578	4.3033	3.8505	5.7836	2.4913	9.3889	14.727	19.382	23.091	34.552	28.577	44.505	57.613	53.932	65.669	68.801	87.228	81.912	86.456	72.174	65.817	98.895	84.075	79.413	86.494	102.18	104.66	67.302	43.818	82.59	135.39	135.99	130.82	128.56	114.36	121.82	112.75	145.54	146.52	131.43	162.35	147.37	143.37	143.04	96.729	85.817	64.815
0	0	0	1.0164	9.8272	31.116	38.543	57.736	76.268	114.61	144.42	199.66	244.22	273.68	354.46	411.18	465.57	484.98	510.41	572.1	589.21	604.31	603.02	631.89	600.29	646.01	644.38	643.09	654.37	684.78	673.99	643.27	654.64	703.85	710.33	726.08	699.45	709.23	752.89	776.72	809.1	813.63	859.85	906.14	887.68	888.66	929.3	1012.3	963.51	1014.2
0	0	0	27.541	2.9212	3.0666	7.5402	13.215	22.538	24.146	11.69	10.406	33.832	50.203	55.4	73.986	82.783	42.658	39.951	22.159	47.044	33.836	30.589	35.401	47.991	17.986	0.73682	0	0	0	0	0	0	0	0	0	0	0	0	0	0	0	0	0	0	0	0	0	0	0
0	0	0	7.2441	1.992	1.978	5.8113	11.2	47.738	81.045	109.58	163.08	222.88	261.62	308.38	377.52	422.9	449.41	488.73	513.95	539.25	581.09	611.63	601.26	634.22	607.73	630.39	628.92	632.58	647.11	630.68	649.8	612.65	612.74	601.89	616.73	632.49	644.11	634.36	624.15	615.98	638.74	632.99	643.17	648.33	654.91	671.86	794.32	822.45	840.93
0	0	2.1329	0	0	6.5154	1.2042	0	0	0	0	0	0	0	0	0	0	0	0	0	0	0	0	0	0	0	0.27065	7.6039	14.18	22.051	24.023	27.964	29.049	44.512	46.313	42.578	64.87	52.919	61.325	52.886	62.643	69.647	91.815	87.074	82.999	77.449	95.298	96.258	95.659	65.018
0	0	2.6353	1.5786	0	0	7.7555	9.0834	2.4205	19.067	13.016	18.503	17.105	20.409	21.239	28.636	36.455	47.644	52.698	58.352	58.191	60.16	68.13	67.692	66.154	55.473	36.189	44.375	33.063	27.672	38.034	36.315	29.679	34.281	25.913	16.966	26.41	16.847	24.709	24.381	21.813	33.867	45.446	40.094	43.861	44.198	41.363	35.785	36.165	31.106
0	0.90289	0	6.292	0.65895	0	14.752	16.153	20.438	20.307	27.836	23.434	30.955	24.529	34.03	27.129	38.701	43.345	53.023	70.664	55.444	80.934	189.87	129.27	155.47	197.75	225	262.54	265.76	294.4	325.65	332.1	340.73	359.42	382.41	436.97	452.46	480.81	529.77	569.87	639.77	684.27	737.52	760.5	810.03	848.81	874.45	920.88	980.09	1020.2
0	5.0002	5.3653	5.3002	0	0	0	0	0	0	0	0	0	0	0	0	0	0	0	0	0	0	0	0	0	0	0	0	0	0	0	0	0	0	0	0	0	0	0	0	0	0	0	0	0	0	0	0	0	0
0	1.228	0	18.011	0	3.5683	0.12802	2.4403	11.831	6.5516	0	0	0	0	0	8.8183	40.535	64.343	92.149	112.07	162	186.14	202.96	238.93	299.31	311	321.25	356.89	404.91	464.21	545.34	609.37	617.98	652.42	713.9	789.89	842.85	964.43	1007.2	1089.4	1130.8	1224	1293.7	1406.4	1435.9	1499.7	1590.6	1680.1	1732.1	1887.5
0	0	14.292	2.0531	18.09	22.596	4.5396	21.053	42.165	18.828	7.6635	17.354	13.621	19.566	28.413	12.082	19.518	23.371	19.581	16.272	39.659	34.859	22.37	20.277	55.472	66.138	77.548	61.489	79.2	84.329	103	110.6	126.03	145.83	152.22	156.59	183.07	193.53	143.31	134.43	168.46	172.27	166.14	149.14	31.751	61.306	56.813	49.041	56.05	56.394
9.2915	0	0	3.2168	0	0	0	0	4.7262	9.6968	6.7118	4.153	7.5329	7.5174	19.806	6.9184	2.4338	8.2943	9.0376	22.569	33.649	35.428	46.573	42.403	42.683	57.158	57.651	60.03	69.56	64.473	65.431	53.036	58.021	40.667	44.896	57.247	50.622	60.658	71.588	85.656	71.532	58.893	60.874	72.711	83.348	70.931	81.021	68.887	94.745	88.429
0	0.54096	6.853	0	0	1.489	3.2007	0.42213	0	6.2936	1.6797	9.4996	2.1837	0	2.2058	4.0204	14.181	37.505	62.79	79.158	110.54	165.75	214.72	281.01	322.22	376.25	418.3	463.91	516.89	543.46	599.44	612.43	656.5	694.8	712.62	735.36	775.2	797.91	819.45	817.38	860.36	890.14	874.55	896.63	907.65	893.84	919.61	928.66	918.07	908.2
0	0	0	3.6335	6.938	6.4213	11.997	0	7.0908	15.326	4.1732	9.3408	5.704	10.121	30.001	24.981	39.371	30.723	55.171	45.658	50.289	63.619	74.761	84.223	171.07	208.6	236.29	261.94	402.26	283.54	299.7	341.93	299.22	425.64	179.37	184.16	212.47	226.89	228.61	221.54	210.55	223.49	234.25	233.63	223.59	239.22	253.45	226.8	242.89	204.41
17.712	8.1999	0	0	0	3.1872	1.0132	0	17.484	38.666	56.557	63.937	86.881	118.83	179.13	229.72	251.18	292.46	296.37	340.47	401.84	443.19	381.14	406.01	442.33	449.61	502.62	549.65	585.02	651.32	641.75	829.53	902.31	931.02	1028.4	1087.5	1087.3	1138.1	1321.7	1456.1	1550.1	1485	1751.6	1655.2	1827.1	1939.8	2066.6	2055.4	2114	2162.6
0	0	0	0	13.9	28.888	21.633	52.579	20.847	57.35	100.5	136.95	176.67	224.43	247.12	294.89	357.55	381.94	483.79	505.98	531.87	519.43	564.04	582.06	652.35	703.12	706.57	711.93	729.85	850.73	904.06	767.49	910.77	790.67	927.76	809.25	920.04	948.37	969.85	932.35	830.66	819.24	874.49	843.45	845.78	900.17	853.2	890.83	867.9	861.68
0	0	0	7.4914	0	7.0607	13.183	14.991	19.989	20.215	24.531	20.507	36.483	32.134	18.18	18.415	28.614	17.957	15.321	32.241	32.972	41.711	46.84	55.937	71.461	83.654	94.394	116.71	122.86	105.44	114.79	121.07	117.43	98.371	114.13	120.61	122.58	112.17	116.73	121.6	116.54	93.298	92.548	88.677	80.664	101.66	112.15	93.907	106.6	106.67
0	3.9678	0	0	0	1.4154	9.6625	11.816	9.7239	2.0045	15.182	7.0674	24.114	15.779	15.725	30.411	31.705	30.321	34.022	28.635	26.881	35.804	38.817	35.306	44.005	43.57	44.268	26.881	24.197	22.193	23.412	12.483	0	0	0	0.14281	2.9227	0	0	0	0	0	0	0	0	0	0	0	0	0
0	4.7609	0	0	5.5251	10.892	0.59938	13.17	33.378	94.098	155.18	200.62	258.8	349.99	373.83	421.16	474.77	506.59	537.85	608.27	640.01	635.48	658.48	705.97	714.68	681.24	683	703.75	718.66	730.93	736.95	703.57	698.64	699.67	702.78	681.94	649.09	648.43	677.28	704.51	713.24	694.52	716.67	699.66	722.63	685.63	744.17	731.67	722.16	709.49
0	0	0	0	0.00092266	2.0557	9.6874	8.3423	17.518	18.85	26.505	40.573	42.43	48.834	62.07	100.36	108	123.97	148.02	166.91	115.88	153.91	179.24	206.6	224.83	237.36	267.4	311	334.34	355.46	391.91	404.75	434.84	440.23	456.23	486.39	532.97	537.53	546.19	563.21	558.51	572.33	571.05	560.25	595.82	581.32	597	603.17	557.2	571.5
11.41	5.3412	0	0	0	0.026672	0	0	0	0	0	0	0	0	0	0	0	0	0	0	0	0	0	0	0	0	0	0	0	0	0	0	0	0	0	0	0	0	12.291	5.9276	4.4857	7.0565	24.639	22.184	27.485	48.673	48.548	49.278	68.108	50.615
0	0	0	1.9228	0.81298	0	19.275	61.108	136.9	239.91	394.83	568.25	823.98	963.19	1207.3	1460.2	1619.1	1876.2	2043	2270.3	2438	2636.9	2697.8	2841.1	2993.1	3016.5	3039.4	3187.5	3272.8	3341.8	3149	3351	3326	3339.9	3419.9	3339.3	3427.2	3437.2	3494.7	3586.3	3497	3453	3465.5	3530.6	3481.7	3593.3	3651.9	3600.3	3404.9	3378.9
0	0	0	2.6437	12.216	21.148	19.389	10.522	13.444	22.473	16.179	30.924	43.669	70.227	61.785	64.996	89.898	93.203	117.37	137.87	120.5	110.29	105.78	117.28	116.78	115.66	109.53	131.48	136.73	174.17	217.95	296.67	359.95	425.04	491.89	521	599.57	653.43	772.33	856.88	953.16	981.21	1067.8	1155.3	1206.7	1287.6	1339.4	1405.1	1483.8	1564.9
0	4.1413	0.14702	0	0.91544	2.4803	3.9587	25.981	61.669	113.37	184.09	299.27	400.77	481.61	698.21	785.27	925.28	931.81	1004.9	1179.6	1275.2	1317.5	1340.4	1438.2	1534.3	1573.4	1645.7	1649.3	1614	1603.8	1640.3	1600.2	1602.1	1600.6	1538.8	1549.7	1455.3	1396.1	1434.7	1407.5	1382.7	1340.8	1280	1244.6	1272.6	1292.1	1223.5	1254.3	1278.6	1271.3
0	0	8.6782	0	0	0	7.9154	27.801	63.01	104.9	153.69	209.19	266.65	294.29	338.68	379.12	432.23	462.09	504.24	526.52	539.89	573.3	589.55	625.31	632.2	639.29	657.23	837.63	597.1	620.85	580.78	622.34	641.13	601.55	580.05	615.58	639.11	632.59	630.59	650.53	655.6	647.19	658.93	654.09	660.86	665.95	749.56	725.97	760.12	625.71
0	0.33932	0	0	4.2456	1.1815	0	8.4308	9.7035	16.908	13.404	17.671	32.439	43.659	47.312	49.411	84.673	142.09	236.52	379.62	512.64	717.35	866.28	1068	1253.9	1492	1687.9	1824.9	1957.7	2066.7	2169	2323.7	2331.9	2450	2496.7	2617.2	2688.5	2776.2	2804.5	2738.9	2773.3	2834.3	2822.6	2778.2	2769.6	2866.2	2945.4	2937.5	2799.5	2803.4
0	0	0	1.7211	0	9.5332	3.825	46.023	81.238	113.81	177.65	200.17	271.79	348.64	420.92	461.73	530.29	589.99	651.57	712.27	787.53	807.14	895.51	903.83	955.33	1044	1061.9	1125.7	1157.2	1137.1	1161.2	1183.6	1201.6	1226.9	1245.7	1243	1240.3	1301.5	1296.7	1307.8	1359.7	1321.9	1390.5	1360.5	1379	1397	1401.3	1383.5	1377.8	1382.6
0	0	15.689	10.831	0	5.7539	19.063	12.767	4.7859	0	0	0	0	0	0	0	19.516	57.31	101.49	286.36	410.07	622.82	742.89	891.76	1049.3	964.96	1312	1511.3	1562	1758.7	1942.4	2345.5	2082.1	2127.9	2336.3	2352.8	2414.7	2363.2	2557.6	2672.2	2690.7	2757.2	2915.1	3121	3072.3	3137.5	3035	2998.6	3003.9	2801.7
0	0	0.63889	0	13.228	6.4798	6.1995	15.847	15.641	20.983	12.08	0	3.7269	0	0	0	0	0	0	2.3576	2.3215	16.833	51.064	44.517	40.353	56.806	52.677	60.203	49.316	69.317	40.097	38.089	70.641	64.416	92.826	124.68	147.4	192.99	231.82	268.75	295	334.13	369.37	404.1	474.94	528.28	562.84	515.61	541.06	624.79
0	0	0	6.8636	11.756	14.217	0	1.2574	10.451	13.448	6.0618	13.703	8.5316	15.125	25.471	18.153	29.931	20.922	21.72	46.961	73.01	67.613	74.395	79.739	75.068	78.685	73.201	42.815	27.088	28.984	33.038	58.593	50.872	0	0	5.2883	0	4.1502	1.6462	0	0	0	5.1255	0	0	12.516	8.6754	9.396	16.214	0
0	0.066685	6.521	5.3091	0	13.837	7.135	11.093	7.7895	9.8673	8.8005	17.9	8.2788	2.6273	0	2.9298	0.46788	0	0	0	0	0	0	0	0	0	0	0	0	0	0	0	3.1993	9.7474	56.704	92.644	153.5	284.07	280.94	304.18	383.9	411.51	485.75	519.66	582.97	675.79	652.06	666.17	656.09	895.11
0	0	4.7987	13.919	2.8396	10.318	0	0	12.427	19.712	22.605	45.628	49.359	58.394	63.023	76.865	83.079	89.541	113.31	135.7	130.19	129.17	120.93	147.92	124.62	131.75	162.62	145.72	138.53	126.15	124	146.63	146.96	143.62	152.17	165.48	166.43	170.08	174.77	166.95	164.03	163.19	176.61	171.73	175.76	198.98	176.99	175.9	182.78	176.05
0	0	0	8.9393	8.1534	10.409	8.3329	6.1527	17.73	18.243	22.171	19.635	21.671	27.084	37.196	35.372	39.003	34.622	54.668	27.921	46.398	45.706	52.503	63.079	72.335	85.929	133.35	204.89	292.68	395.66	474.85	550.7	661.06	759.7	876.41	1012.6	1119.6	1204.8	1263	1364.5	1432.5	1508.8	1539.7	1563.2	1585.3	1621.5	1661.2	1645	1699.9	1685.7
2.6993	0	0	14.163	0	0	0	0	1.7676	0	0	0	0	0	0	0	0	0	0	0	0	0	0	0	0	0	0	0	0	0	0	0	0	0	0	0	0	0	0	0	0	0	0	0	0	0	0	0	0	0
0	1.2628	0	17.755	0	3.555	5.8239	14.956	48.677	82.163	124.03	203.48	299.78	371.74	503.16	583.73	695.89	761.15	872.24	907.15	988.94	1052.7	1108.8	1153.2	1186.8	1221.2	1265.9	1237.7	1258.1	1306.2	1377.1	1398.9	1392.6	1424.9	1423	1447.3	1497.9	1463.8	1460.5	1480.5	1463.7	1488.5	1502.4	1540.6	1546.3	1548.3	1545.7	1668.5	1697.1	1760.6
1.3201	0	0	0	1.5581	2.5442	0.60106	3.7673	1.604	3.4309	4.4442	6.1089	32.031	29.432	48.217	59.26	60.797	86.944	93.141	101.81	106.53	124.39	124.42	100.7	96.902	94.614	111.77	146.6	207.55	267.02	315.63	379.75	457.73	467.71	542.92	571.3	641.44	682.11	769.57	777.3	856.07	809.8	919.88	955.68	953.39	1001.7	1014.2	1034.7	1057.9	1079.1
0	0	14.831	0	0	19.58	8.1372	3.8684	2.8153	3.516	2.004	6.7008	29.998	52.428	73.058	80.022	106.42	131.08	171.68	207.2	245.59	297.92	314.33	352.75	425.57	476.63	517.09	535.18	582.72	615.32	675	687.77	715.32	725.5	753.03	762.94	786.65	836.34	861.44	877.58	956.77	984.63	1009.1	1011.3	1042.6	1112.6	1155.2	1121.5	1199.2	1226.1
0	13.142	16.615	44.999	0	0	0	0	27.328	89.77	150.22	254.23	336.03	407.69	478.17	580.55	661.13	715.57	808.16	874.4	896.59	956.25	960.51	996.63	1071.8	1029.5	1058.8	1086.4	1071.2	1069.4	1042.9	1057.1	1106.5	1090	1114.7	1141.4	1117.2	1171.9	1083	1133.6	1117.6	1105.5	1081.8	1066.9	1069	1101.9	1056.1	1062.5	1059.1	1062.1
0	3.1178	10.424	0	0	5.7586	3.7781	0	0	0	15.785	11.333	22.553	26.867	37.565	45.679	61.255	61.407	80.476	87.455	98.961	83.793	98.98	98.728	97.033	97.219	104.93	93.366	89.088	71.391	82.98	72.997	75.268	70.755	65.396	68.843	75.198	69.292	63.2	54.889	52.233	38.663	35.423	44.616	30.891	33.248	11.347	28.076	13.513	9.7167
0	0	3.4778	6.9465	3.2829	3.8396	4.1463	6.1471	3.3587	0	0	0	0	0	0	0.7284	19.882	61.399	103.41	195.26	258.46	362.42	464.74	610.14	721.12	824.84	975.16	1116.8	1288.8	1446.4	1658.9	1815.2	1935.2	2044	2141.8	2324.3	2487.6	2588.8	2782.9	2798	2982.1	3030	3204.1	3346.9	3452.1	3587	3664.2	3782.6	3793.6	3828.3
0	0	7.1011	0.29766	0	12.933	0	7.0513	14.908	0.62206	0	0.39451	8.8464	8.8656	10.3	3.2655	3.5264	0	0	0	0	0	0	0	0	0	0	0	0	0	0	0	0	0	0	0	0	0	0	0	0	0	0	0	0	0	0	0	0	0
0	0.60624	0	9.2064	0.80618	9.189	0	10.849	15.646	12.066	1.5085	0.10408	5.5744	7.6636	17.732	14.687	27.639	47.254	89.74	129.89	212.99	262.05	344.26	396.17	480.31	496.14	559.7	617.89	664.17	702.6	763.44	794.9	808.66	834.73	831.14	878.44	914.41	920.12	931.57	938.52	934.11	989.97	978.75	1035.4	930.68	1011.6	1198.7	1085.9	1121.9	1202
0	0	1.9005	2.8782	0.1993	7.022	9.88	19.251	22.604	47.334	69.041	99.132	123.43	149.3	183.83	208.28	226.1	262.68	290.62	301.22	313.95	324.57	337.53	381.45	393.09	411.42	393.01	412.22	444.25	410.32	457.46	455.3	438.93	463.4	443.09	460.91	468.18	439.22	463.75	451.51	461.45	497.52	484.64	499.23	490.73	483.26	472.35	479.12	484.28	469.04
0	0	24.067	0	60.242	67.056	72.269	71.874	0	19.471	8.7486	0	18.984	25.464	25.789	8.3173	21.882	0	12.777	34.702	82.842	154.24	242.22	218.23	303.17	352.91	391.36	449.62	494.16	532.45	546.94	723.96	542.22	581.6	559.64	593.83	617.93	602.42	613.69	634.3	662.19	646.18	676.95	742.01	753.34	815.42	861.48	832.98	885.27	919.78
0	0	0	11.478	0	0	4.742	30.633	90.928	166.1	262.28	365.01	502.65	613.96	756.72	852.69	991.57	1053.6	1143.4	1271.7	1343.4	1446.8	1550.3	1600.3	1684	1725.7	1742.7	1856	1850.4	1897.9	1972	1947.5	1937.7	1953.6	1981.4	1952	1987.5	1970.5	1987	1983.1	1964.9	1967.3	1921.6	1935.8	1961.3	1945	1940	1959.4	1965.6	1933.3
0	0	33.789	0	0	34.264	17.131	3.9821	20.891	18.693	0	0	3.2993	0.39734	25.655	54.456	88.148	144.04	224.94	257.65	298.72	324.55	314.7	355.55	424.07	540.19	546.37	602.27	605.56	666.58	582.9	614.74	632.31	743.62	778.89	820.25	856	800.45	826.91	811.19	870.4	848.8	856.63	859.21	918.81	930.45	931.01	888.6	926.87	929.13
14.392	0	0	0	9.5629	0	1.2078	0	6.1659	6.3674	14.79	56.304	67.569	70.949	104.66	162.85	191.94	254.89	298.95	363.49	425.98	452.75	550.22	589.43	639.42	735.61	792.61	818.51	867.57	838.85	858.09	865.32	923.52	935.75	941.65	918.74	1006.6	1073.4	1024.8	1119.4	1129.2	1154.5	1172.4	1181.8	1206.4	1172.7	1187.3	1184.1	1197.2	1192.5
0	0	0	12.402	13.654	0	7.8174	0	0	0	0	0	0	0	0	0	0	0	0	0	0	0	0	0	0	0	0	0	0	0	0	0	0	0	0	0	0	0	0	0	0	0	0	0	0	0	2.0923	24.366	36.582	61.557
0	0	0	0.91688	27.206	18.97	5.6675	10.796	28.797	27.778	0	7.323	11.308	1.6754	17.073	9.0731	28.258	18.315	31.621	39.741	43.506	53.864	52.612	48.936	45.325	45.404	60.143	39.482	57.084	63.927	66.711	68.688	64.005	75.962	72.837	97.397	87.624	104.69	112.72	109.14	106.63	117.96	102.95	106.29	94.448	123.4	121.55	128.47	126.01	133.09
0	0	14.009	19.024	0	0	0	0	0	0	0	0	0	0	0.77815	6.767	23.059	36.4	80.176	153.29	224.65	297.61	387.11	503.63	604.46	705.48	811.16	915.62	1020.7	1141.8	1261.8	1333.6	1435.1	1506.1	1591.5	1728.9	1810.6	1902.3	1988.3	2033.7	2065	2141.3	2177.2	2223.8	2253.9	2236.5	2227.6	2274.7	2342.1	2317.2
5.78	14.907	0	0	0.21808	2.4203	0	0	6.1736	12.69	12.817	17.175	27.53	37.308	41.869	44.344	60.957	78.682	90.668	112.65	134.25	162.35	172.05	184.43	211.11	208.24	233.25	247.19	250.39	270.38	286.43	377.63	308.69	351.21	355.15	326.13	294.96	284.28	296.92	273.51	259.54	255.29	285.71	295.26	304.6	323.5	314.29	315.36	336.16	348.1
5.3713	0.66356	0	5.3352	0.02221	0	0	0	20.335	43.961	73.299	145.08	185.59	229.09	281.13	332.56	379.96	440.04	448.92	474.62	491.07	490.86	527.79	517.5	562.64	543.32	559.44	580.18	580.56	591.66	562.69	576.1	574.97	569.73	563.2	592.47	594.48	598.16	620.93	606.28	627.74	642.11	668.41	630.19	651.38	665.2	654.79	659.51	657.39	674.4
0	5.7605	0	6.4016	3.7312	0	8.8824	18.137	54.483	93.934	152.57	202.77	284.72	287.24	326.67	380.55	465.36	542.33	647	719.97	828.58	879.19	959.34	1039.8	1124.8	1199.7	1293.4	1440.8	1356.3	1470	1582	1660.6	1753.2	1819.2	1890.6	2034.4	2172.2	2307.4	2299.3	2389.2	2453.9	2494.8	2525.3	2575.4	2620.8	2636.7	2659.9	2672.4	2768.1	2719.4
3.5294	3.3929	0	1.8514	8.3471	0	0	0.19107	1.857	3.9106	10.078	0	4.5919	1.7891	14.936	15.075	0.71348	5.2466	12.252	13.601	19.819	22.878	38.103	28.448	34.226	35.294	52.482	56.932	78.638	70.185	79.256	79.587	89.67	95.651	131.07	130.11	150.81	158.09	173.41	154.41	167.46	172.3	189.41	200.97	201.75	202.54	218.16	224.66	231.21	224.07
0	0	1.2988	0	13.701	4.5398	2.5344	0	0	0	0	0	0	0	0	0	5.6228	5.9276	18.142	32.924	56.1	97.412	117.63	131.08	161.9	171.19	187.25	224.4	269.54	277.48	286.98	313.33	356.77	403.05	444.52	473.11	479.26	517.76	560.64	583.61	618.51	642.18	673.12	711.67	718.69	747.5	758.91	759.96	768.82	780.84
0	0	0	4.078	8.4956	9.8197	15.434	24.948	51.069	83.015	126.94	202.85	318.36	350.38	467.1	506.79	618.74	627.66	683.77	712.94	779.95	836.31	855.33	894.42	950.25	996.11	1019.9	990.19	996.59	1053.3	1038.4	1075.5	1064.9	1081.1	1061.8	1060.8	1070	1102	1104.9	1116.2	1119.2	1131.6	1148.6	1128.4	1164.4	1177.5	1163.8	1153.8	1158.6	1145.6
0	0.66881	6.5293	21.82	0	0	0	0	0	0	0	0	0	0	0	0	0	0	0	0	8.811	46.215	83.863	82.862	105.75	120.55	198.89	249.26	324.83	398.45	468.54	541.44	657.91	703.29	796.57	866.72	976.62	1069.3	1149	1217.4	1386.1	1430.5	1409.6	1534	1528.3	1681.6	1720	1806.7	1823.9	1797.3
0	0	0	3.8436	10.1	9.6821	13.733	17.197	12.798	0	0	5.722	14.067	0	0	0	0	0	0	0	0	8.185	23.723	5.0895	9.7588	6.0411	12.862	11.738	24.506	20.403	37.742	32.035	31.054	24.277	34.005	44.64	45.937	34.92	42.021	41.822	52.04	26.868	40.477	43.469	44.865	51.461	72.981	57.376	66.326	60.415
0	0	0	5.1204	0	25.707	13.521	31.882	32.192	49.66	41.795	60.737	86.727	99.816	118.52	127.72	159.13	163.26	162.49	165.05	207.05	202.96	178.33	199.54	225.53	232.22	202.24	216.96	95.471	93.657	79.542	78.383	91.783	110.58	141.65	128.64	171.7	189.01	221.93	238.87	245.01	274.16	297.23	299.47	351.29	356.2	398.32	374.82	390.05	401.82
0	0	3.8837	1.8821	10.54	9.1007	5.2765	9.594	22.573	13.309	23.875	21.779	26.893	35.973	42.934	56.724	55.604	73.36	118.65	112.08	106.1	141.18	137.43	151.59	177.53	187.96	189.68	212.46	179.8	178.52	197.84	186.17	225.64	236.09	200.78	229.55	231.36	261.03	239.05	244.4	248.84	243.93	237.57	254.87	244.8	272.26	247.48	234.79	263.54	254.69
0	0	0	0	10.469	15.344	19.12	31.803	65.402	93.97	147.38	209.39	262.68	311.23	391.53	452	541.49	567.5	640.63	664.58	721.31	746.71	802.58	825.05	852.48	889.88	966.57	969.56	999.82	997.22	1050.7	1062.8	1137	1134	1228.9	1272.7	1313.1	1415.1	1467.2	1482.2	1550.1	1560.8	1600.9	1630.5	1647.5	1698.7	1720.1	1740	1753.7	1765.5
0	6.6572	1.238	9.8237	0	0.74697	0	0.66114	11.345	10.813	8.9894	9.9198	22.267	21.276	32.507	42.368	45.934	33.846	39.304	39.058	45.112	36.885	61.07	65.573	68.978	65.487	49.95	42.956	31.719	47.21	56.244	53.051	52.962	56.779	43.373	50.55	69.386	57.89	55.098	38.757	30.727	56.733	48.357	63.299	56.795	46.705	56.265	51.773	51.896	44.184
0	0	0	0	0	28.359	41.684	25.641	36.58	41.266	48.103	59.87	78.264	89.759	93.284	108.78	123.48	131.39	153.07	174.5	161.31	198.99	171.51	168.23	183.46	195.34	177.03	181.99	205.92	181.82	187.7	200.33	212.52	211.95	211.05	204.02	186.79	171.12	174.79	203.6	193.55	209.24	210.41	222.02	235.12	226.57	198.84	184.89	179.52	191.35
0	0	4.0923	0	5.224	3.4443	2.0054	22.861	44.792	87.495	138.27	196.96	278.19	319.12	353.34	423.94	482.09	568.84	629.9	676.84	752.08	889.9	925.69	997.87	1080.2	1147.9	1199.4	1265.3	1336.1	1409.9	1454.9	1435.4	1500.9	1520.6	1554.3	1584.1	1638	1620.4	1655.6	1677.8	1701.9	1700.8	1730.4	1730.2	1740.6	1789.1	1757	1769.2	1769.6	1784.7
6.4103	6.2646	0	2.7041	0	0	0	0	0	0	0	0	0	0	0	0	0	10.712	33.086	68.181	100.42	154.01	194.32	236.39	288.73	306.41	363.36	412.49	462.76	499.84	625.11	662.13	630.55	709.13	756.33	809.42	933.31	1006	1117.6	1191.9	1307.9	1426.6	1446	1499.8	1557.3	1615.5	1761.2	1825.7	1863.3	2013.1
0	0	0.5255	12.559	1.5379	1.6651	1.1524	1.1148	6.7473	2.7964	13.018	21.194	29.691	24.806	26.951	31.199	37.893	47.691	54.186	56.449	80.069	84.486	95.366	123.47	137.47	123.38	149.22	145.84	144.56	148.42	172.43	161.37	170.99	169.87	206.73	235.42	277.97	301.42	346.05	385.49	409.34	446.86	498.36	513.6	567.55	609.94	668.11	712.71	735.71	772.51
0	0	0	0.95205	12.032	4.4991	0	0	2.4873	0	0	0	0	0	0	0	0	0	0	0	0	0	0	0	0	0	0	0	0	0	0	0	0	0	0	0	0	0	0	0	0	0	0	0	0	0	0	0	0	0
0	0	0	2.4011	0	18.831	14.433	17.848	22.84	37.962	30.767	31.53	47.279	62.528	64.465	75.365	72.605	56.658	60.187	56.862	61.229	52.97	66.878	55.769	69.895	44.808	34.236	14.126	3.4121	25.426	28.779	35.124	25.327	22.438	11.661	10.639	27.25	25.991	23.241	20.848	0	6.3469	8.9516	29.352	8.5335	5.2593	0	4.5311	7.7226	2.7079
0	0	2.6225	2.765	0	2.4161	16.403	42.651	83.812	131.8	151.69	240.43	267.62	364.1	383.81	409.88	534.17	552.76	643.12	738.15	787.09	828.16	835.25	865.58	999.67	974.37	998.55	1001.1	1027.5	749.56	777.94	765.88	766.78	783.33	770.73	795.67	763.87	799.57	1020.2	1017.8	783.77	811.71	1006.7	1009	992.03	985.48	1012.1	952.79	973.65	969.08
0	0	0	10.904	7.0936	5.8931	14.021	20.977	3.7035	20.081	30.066	20.621	30.144	31.258	32.098	33.363	43.567	58.583	85.254	106.47	146.22	171.72	206.4	251.96	298.64	383.31	447.62	494.68	492.69	562.31	594.7	623.89	617.16	661.24	668.88	702.81	730.94	736.36	757.01	729.89	734.15	758.27	775.91	734.81	708.85	693.36	715.62	708.59	695.77	672.26
0	0	0.71074	0	5.7241	11.417	3.3239	10.012	11.389	0	0	0	1.2093	0	0	0	0	0	0	0	0.62263	2.3428	7.2193	9.7889	36.324	37.648	57.156	46.575	86.629	90.282	109.95	127.54	133.26	148.44	153.6	140.09	149.01	166.87	187.5	194.56	207.02	220.02	225.62	227.51	231.76	244.63	229.79	249.3	237.46	239.88
0	0	1.8004	0	0	3.2207	19.822	33.892	43.351	56.715	92.587	112.84	145.6	172.69	191.86	195.88	241.64	249.46	275.78	302.58	308.75	297.82	325.65	330.22	343.11	357.88	346.36	352.31	330.62	339.11	340.28	342.86	349.37	375.91	377.41	398.76	414.78	447.23	504.6	505.37	570.14	574.12	613.05	668.66	702.46	755.58	776.85	793.52	813.4	820.53
0	0	0	0	3.0514	7.2752	18.638	47.22	64.198	89.661	129.42	166.14	195.99	223.9	257.07	288.28	298.28	310.74	306.37	366.69	382.38	408.05	407.69	401.43	407.66	422.29	420.08	422.23	420.19	442.38	441.66	452.49	465.49	464.67	457.93	488.29	457.5	469.72	440.82	474.71	476.95	485.89	476.2	490.87	518.79	521.68	538.99	537.43	546.4	587.68
7.1122	7.1487	1.6821	2.2051	0	0	0	6.4589	0.95985	0	0	0	7.5327	11.67	19.252	11.095	6.6547	4.3175	15.155	9.4395	8.0688	7.6756	17.96	18.875	30.733	38.003	28.718	25.979	13.29	17.302	20.029	17.114	0	18.191	7.3072	17.985	7.2217	15.64	0	0	0	1.5309	0	0	1.2268	5.5399	6.672	0	0	0
0	0	0	0	2.7104	8.2632	14.693	20.263	33.782	21.512	51.418	53.759	69.632	78.92	77.112	99.108	103.04	110.21	133.57	131.95	132.99	143.11	146.06	153.49	180.37	180.94	175.69	149.74	160.67	177.39	201.68	177.49	208.85	206.89	271.8	146.75	161.15	153.15	166.26	164.77	171.67	155.38	158.09	161.83	169.12	177.17	180.88	165.74	158.05	165.5
3.0898	0	0	0	0	3.8117	6.2075	9.5693	4.3998	7.6539	3.4101	5.0707	2.0555	0	0	0	0	0	0	0	0	0	0	0	0	0	0	0	0	0	0	0	0	0	0	0	0	0	0	0	0	0	0	0	0	0	0	0	0	0
0	1.0274	0	0	0	7.8399	11.898	7.92	17.853	11.799	9.2783	5.2461	15.841	12.947	9.2417	16.006	19.339	19.019	22.814	41.873	63.869	74.682	124.41	107.24	140.08	140.7	144.12	170.99	172.28	188.77	238.59	246.07	256.72	271.32	259.95	289.84	305.08	326.01	334.04	336.06	330.44	344.13	343.88	360.11	367.42	372.68	370.52	366.09	352.13	366.68
0	0	0	0	1.1093	32.613	44.767	74.831	125.41	150.96	207.09	253.35	308.41	339.74	371.36	381.97	438.52	454.28	495.43	549.19	569.09	590.54	560.57	607.45	632.69	669.95	698.47	695.39	749.75	745.55	767.72	791.39	822.55	834.52	858.88	868.4	877.61	926.25	944.77	936.23	935.55	917.66	938.46	943.81	880.32	897.37	909.8	903.19	893.32	897.48
1.2492	0	6.5896	0	0	0.70206	3.9796	0	0	0	0	0	0	0	0	0	0	0	0	0	0	0	0	0	0	0	0	0	0	0	0	0	0	0	0	0	31.905	67.216	135.44	191.55	229.98	291.89	354.26	399.25	442.67	486.48	526.95	583.21	640.92	674.95
0	0	0	23.911	20.826	74.511	133.47	170.45	170.08	281.63	271.94	321.37	416.89	492.86	566.81	628.81	625.03	589.08	714.62	761.59	790.83	821.74	872.03	856.49	929.23	931.24	830	916.09	865.91	950.9	988.28	952.84	934.92	925.76	936.62	933.51	935.88	987.03	1062.2	1056.3	1068.8	1099.3	1220.8	1212.4	1251.6	1285.2	1281	1271	1291.4	1251
0	1.2182	0	6.487	0	0	3.5799	14.928	23.559	38.757	104.51	163.16	238.81	303.62	356.86	441.33	529.77	581.78	656.01	682.33	752.85	762.32	864.2	872.07	882.64	979.46	991.06	1011.5	1074	1076.5	1150.9	1092.5	1183.8	1150.2	1249.4	1194	1258.5	1225	1327.4	1452.3	1403.1	1456.4	1476	1460	1503.9	1610.9	1615.6	1633.8	1646.3	1667.7
0	3.6381	0	3.1049	0	7.2332	2.501	2.5461	6.818	17.749	12.932	28	43.582	47.963	53.863	63.339	81.627	90.677	89.276	67.506	39.885	41.875	49.487	46.183	39.561	44.227	44.959	50.09	36.545	41.183	40.496	50.48	46.512	36.545	24.79	31.702	32.024	22.664	38.217	19.956	28.869	36.561	35.973	48.335	52.288	58.985	66.768	67.131	83.88	84.946
12.077	7.625	0	0	0	0	0	4.0266	3.9087	30.608	53.514	65.811	100.83	111.44	145.29	164.64	193.59	214.46	233.33	245.26	267.51	281.27	295.42	299.2	336.33	325.41	347.53	343.76	334.7	298.31	300.02	303.34	306.69	324.65	332.83	337.26	324.1	338.56	343.33	343.49	344.67	351.21	354.81	334.78	335.15	356.83	350.66	352.44	364.31	346.73
13.261	5.5641	0.31159	0	0	0	2.6194	10.282	14.049	5.5372	20.862	42.401	95.745	107.52	127.11	153.97	181	191.93	195.35	197.81	258.21	276.66	260.27	241.76	256.19	237.76	239.49	242.81	270.55	286.11	273.81	266.1	266.35	272.4	272.9	280.97	282.05	287.53	293.46	320.78	299.63	288.7	282.91	286.6	319.71	300.87	322.02	324.37	313.5	329.82
0.81178	0	0	0	1.1746	0	4.4665	4.233	0	3.2631	8.499	11.918	4.4756	15.221	0.87135	9.8312	8.1325	19.872	17.403	7.4259	9.797	13.04	18.726	13.669	10.495	6.0523	11.673	7.0549	7.9442	1.9182	13.143	26.464	11.951	20.067	19.18	21.162	42.999	43.046	55.97	52.873	79.048	91.531	109.5	121.21	135.69	153.82	167.87	169.85	187.32	202.81
0	0	4.6854	5.9033	13.666	10.806	16.78	14.221	23.724	13.184	7.4403	11.652	13.115	9.2361	9.135	0	0	0	0	0	0	0	0	0	0	0	0	0	0	0	0	0	0	0	0	0	0	0	0	0	0	0	0	0	0	0	0	0	0	0
0	0	9.9276	9.8619	0	0	0	0	0	1.5278	0.67397	4.0329	21.062	29.435	46.623	50.755	69.372	61.434	74.933	71.08	106.32	108.01	121.85	120.72	142.82	141.65	124.91	117.65	157.55	159.85	218.45	210.36	214.12	256	263.76	306.55	360.49	424.75	462.39	535	565.08	619.6	688.86	785.31	859.35	898.48	982.27	1069.6	1117.6	1184.3
0	0	0	4.0277	0	15.189	30.931	54.557	62.927	69.157	82.489	95.946	109.65	127.09	132.04	151.66	181.16	233.36	304.22	373.78	492.63	526.8	669.08	715.94	824.5	972.96	1039.6	1202.8	1263.4	1384	1442.9	1491.9	1570.7	1677.4	1752.8	1778.2	1889.7	1949.1	1955.7	1951.4	1913.8	1962.1	1918.7	2032.6	2103.3	2193.4	2172.1	2133.9	2153.2	2164.9
0	0	5.1038	1.632	0	2.8582	12.065	13.153	24.35	22.1	58.492	61.426	83.935	100.41	110.17	128.82	145.7	161.84	174.02	169.52	174.98	181.03	186.01	193.57	184.21	198.71	210.87	215.33	228.39	243.48	251.63	259.8	250.87	258.92	281.86	268.56	284.23	293.78	323.36	341.35	349.76	380.18	410.24	440.16	456.53	512.77	573.5	583.35	606.14	645.34
10.642	4.3667	0	0	0	0	25.955	53.478	94.939	124.83	191.34	239.38	283.31	313.94	352.26	431.53	444.19	502.32	537.86	590.51	642.02	684.66	737.77	726.16	785.33	767.15	842.78	919.73	968.23	984.2	959.36	972.73	982.31	1045.9	1048.2	1047.8	1071	1149.5	1149.1	1254.7	1283.4	1331.5	1376.6	1368.9	1504.4	1561.7	1628.2	1635.4	1702.8	1786.1
0	0	0	0.33106	3.7486	14.399	15.949	22.801	19.684	33.959	46.804	51.55	63.346	69.796	72.619	75.156	97.168	122.15	125.13	156.17	157.47	191.56	214.69	231.71	279.08	283.67	302.15	312.85	339.53	354.22	373.08	388.49	384.85	422.04	412.89	487.76	472.6	465.41	471.42	482.14	480.65	507.04	490.42	477.36	473.56	491.16	488.86	486.86	489.53	485.47
0	0	14.211	5.4721	14.14	9.3688	8.5244	23.496	78.703	154.08	235.73	322.97	428.51	523.48	670.22	758.27	836.33	915.87	992.1	1101.3	1076.2	1174.3	1194.7	1263.9	1304.5	1315	1417.2	1395.1	1452.7	1462.3	1488.6	1449.3	1510.8	1511.5	1468.2	1530.4	1495.7	1546.8	1543.2	1527.1	1599.9	1582.9	1591.2	1588.9	1595.2	1594.5	1596.4	1607.3	1608.5	1587.7
0	0	0	6.4264	5.9983	6.3732	6.0053	4.8904	14.358	14.502	10.008	0.94204	0	0	0	0	6.2223	15.849	39.733	48.923	62.594	104.31	112.73	143.5	165.42	180.99	211.87	254.73	266.63	311.23	343.03	379.91	403.59	436.33	477.81	570.95	651.78	751.26	807.14	932.59	1043.7	1136.9	1257.6	1296.1	1374.9	1508.4	1551.9	1612.1	1699.6	1682.3
0	0	0	13.32	1.4261	6.5514	19.135	27.02	37.974	33.541	57.45	70.87	90.962	104.46	121.91	154.94	186.04	238.28	257.07	289.49	326.18	339.47	345.98	367.51	414.28	412.73	458.13	463.93	485.13	481.43	522.71	539.59	557.15	580.95	581.73	594.46	631.45	650.58	667.6	704.24	696.15	712.37	712.9	742.66	764.86	772.64	775.37	798.44	816.72	806.3
0	0	6.3873	0	7.6144	7.0176	14.248	12.31	4.1013	16.081	16.367	18.506	24.249	29.138	29.019	22.539	30.187	55.79	94.3	159.29	210.09	261.27	378.1	368.3	445.81	527.88	584.96	641.66	668.15	736	791.8	850.3	896.54	919.46	932.59	997.39	1024.2	1055.4	1093.5	1090	1122.9	1169.1	1166.3	1196.2	1176.1	1178.5	1158.4	1158.3	1212.6	1220.8
0	0	9.7956	5.2705	4.9617	0	0	0	0	0	0	0	0	0	0	0	0	0	0	0	0	0	0	0	0	3.0478	30.809	31.969	72.088	90.967	142.66	139.19	164.42	193.02	216.2	246.44	267.28	272.35	286.12	319.78	325.39	316.95	334.25	370.26	334.58	346.72	364.17	371.8	371.17	405.24
6.2338	12.804	0	3.9264	0.49868	0	0	0	0	0	0	0	0	0	0	0	0	0	1.0774	23.568	33.196	42.615	63.743	90.775	0	0	22.084	57.007	107.81	175.23	262.31	314.96	399.79	477.61	571.71	674.97	676.85	766.7	857.73	905.94	1031.5	1097.3	1197.8	1309.5	1371.4	1332.9	1434.9	1498.1	1590.9	1666.5
4.2352	6.8756	0	0	3.4214	0	0	0	0	0	3.0294	5.8141	4.7665	0	2.6354	12.582	13.755	15.556	23.427	35.558	50.456	38.344	44.997	78.446	92.404	103.83	114.39	137.61	139.97	147.39	154.13	158.97	168.59	176.01	170.15	168.29	174.65	161.87	178.33	162.53	171.62	193.92	190.75	192.1	195.36	196.69	185.09	203.75	205.48	190.02
4.0003	2.0318	0	0	0	0	21.914	41.783	48.936	81.411	98.206	109.46	128.27	155.42	166.08	212.07	214.4	252.85	247.66	284.41	349.52	376.63	383.94	382.12	430.9	423.54	448.76	476.68	508.99	532.79	535.35	560.5	546.83	542.23	539.87	546.76	520	532.64	518.33	527.85	508.27	520.95	501.04	489.42	516.88	506.66	501.65	515.71	478.26	509.44
13.262	7.3432	0	0.19684	0	0	0	0	0	0	1.647	0	0	0	0	0	0	1.8993	0	0	0	0	0	0	0	0	6.9151	20.555	41.325	51.744	70.499	168.49	142.71	171.57	210.31	247.43	301.21	333.74	377.29	412.44	438.76	451.08	507.97	526.69	565.24	583.74	599.37	614.2	617.26	601.05
0	0	0	2.9671	6.9565	16.816	18.812	28.486	28.904	41.43	54.72	65.256	51.998	67.632	68.312	79.512	88.299	103.6	107.23	107.56	109.94	114.18	116.88	124.99	115.92	114.31	83.717	93.071	52.905	50.412	51.832	69.235	78.744	93.506	94.597	109	121.88	137.49	142.87	153.6	153.7	188.67	195.2	234.03	202.81	191.47	214.63	184.26	188.47	192.14
0	0	0	12.015	0.83145	18.109	37.562	53.64	67.272	112.75	143.12	187.71	248.23	366.35	286.05	314.7	340.37	363.99	417.51	440.98	454.65	458.24	566.3	515.63	512.87	544.48	537.83	562.01	604.18	644.96	663.52	749.77	774.19	807.31	893.66	954.67	1038.3	1128.2	1164	1241.1	1296.1	1327.4	1424.6	1460.5	1505.1	1579.1	1616.5	1675.4	1759.4	1756.5
0	0	0	0	11.679	10.002	16.277	21.537	24.7	32.81	40.124	40.305	66.22	58.247	84.695	105.01	128.23	137.94	169.03	165.39	215.22	176.45	237.19	245.01	235.97	238.65	336.06	320.17	350.92	286.83	282.47	298.12	287.16	292.05	274.65	288.19	297.84	303.76	293.3	298.17	274.96	260.37	238.62	240.21	239.31	264.75	233.78	258.32	231.19	232.37
1.8302	0	0	2.5302	0	2.5472	4.2598	7.4369	3.9873	19.74	16.287	44.101	39.062	50.416	63.727	80.964	101.56	116.68	125.86	129.94	133.46	137.94	150.24	146.1	154.17	146.3	125.21	128.55	129.05	156.88	144.17	158.63	156.17	188.58	200.96	226.95	253.88	294.7	354.24	391.15	453.6	491.12	563.22	587.61	611.65	659.08	721.38	750.38	775	777.46
0	0	0	0	3.0848	4.7496	19.205	50.763	109.74	183.32	244.61	370.95	495.73	584.17	706.84	794.23	903.84	988.99	1039.2	1163.3	1236.1	1269	1268.6	1465.2	1484.9	1592.6	1544.3	1660.2	1697.7	1610.3	1678	1789.5	1692.4	1702.4	1707.1	1681.8	1662.2	1638.6	1631.6	1643.8	1630.8	1667.5	1677.4	1695.3	1552	1606.2	1660.3	1686.9	1711.2	1674.1
0	0	0	1.1629	4.8483	4.5905	4.9089	13.17	8.0544	22.313	31.808	50.083	76.324	110.59	147.53	208.84	253.9	313.49	354.03	413.84	460.55	515.45	551.19	610.26	620.35	685.45	688.6	717.34	732.7	804.46	798.32	801.23	817.66	838.53	832.12	856.38	873.47	897.31	873.49	889.97	876.72	877.57	893.84	900.17	931.33	933.9	911.5	909.82	907.38	935.04
0	5.0466	0	13.339	0	4.5694	0	0	0	0	0	0	0	1.027	0	21.59	18.654	24.202	40.411	64.092	81.975	101.58	121.17	135.96	184.14	182.33	161.5	170.35	186.75	214.64	234.5	258.7	245.61	256.92	263.53	298.64	315.91	327.72	341.59	354.05	355.54	289.75	313.65	309.05	292.02	307.3	308.62	347.22	338.93	366.86
0	0	0	0	12.683	6.3614	13.508	14.544	14.18	11.7	11.37	18.704	17.293	3.711	4.2728	16.854	27.423	43.295	66.368	94.772	110.75	135.78	167.14	189.03	208.5	221.79	214.95	207.22	208.7	239.88	266.43	260.28	285.1	279.73	272.04	292.07	301.6	277.62	284.84	301.9	310.27	285.1	304.46	284.64	312.55	319.32	314.64	316.62	307.26	302.68
0	0	0.31885	5.0484	8.4046	17.831	12.842	20.271	28.236	31.998	31.43	32.657	37.417	49.551	46.127	34.23	43.027	24.819	36.499	36.425	39.082	22.078	25.598	27.878	32.489	33.084	42.489	23.88	32.731	37.11	55.152	35.113	37.708	52.305	51.705	48.531	55.004	75.289	71.152	79.006	99.225	76.04	94.07	79.559	91.335	98.744	93.457	92.598	97.283	94.812
0	0	0	8.3238	16.308	5.5191	2.8813	5.6349	4.7623	3.8133	0.72158	0.99564	6.4157	8.0423	5.2899	0	3.0512	13.059	45.228	99.025	97.698	142.55	226.73	259.48	267.49	319.63	309.75	430.97	391.51	555.3	547.55	626.51	587.55	580.91	594.74	632.18	632.16	661.64	673.81	679.34	681.12	678	687.65	663.44	557.95	615.41	574.69	608.37	670.75	688.36
0	3.8159	0	11.215	0	1.7583	0	6.558	6.7687	0	0	0	0	2.0785	0	0	0	0	0	0	0	0	0	0	0	0	30.36	73.41	124.01	194.61	211.54	320.08	330.33	407.64	489.21	541.41	626.88	735.8	838.3	899.3	950.31	1045	1099.7	1172.3	1211.4	1318.3	1431.6	1551.7	1598.4	1615.2
0	0	0	0	10.746	0.94738	2.7259	7.3264	22.855	23.198	15.888	10.598	5.2926	10.786	15.046	5.6767	0	0	0	0	0	0	0	0	0	0	0	0	0	0	0	0	0	0	0	0	0	0	0	0	0	0	0	0	0	0	3.6122	9.1641	13.866	7.5573
0	0	0	2.2438	1.1219	23.842	16.98	23.755	31.285	24.487	33.555	37.498	57.708	56.963	81.555	82.919	78.727	86.122	87.236	93.168	113.34	100.67	96.043	96.385	104.58	101.23	113.52	86.982	107.44	110.91	100.29	106.32	103.68	96.889	101.74	88.721	87.817	85.728	98.895	89.223	91.218	93.796	88.636	88.455	78.544	94.108	103.01	83.917	98.509	89.792
0	0	0	5.3236	17.113	22.836	51.259	39.297	38.245	54.003	53.887	57.314	59.019	50.51	66.617	44.13	65.061	63.099	63.213	55.799	79.633	93.482	99.711	93.416	105.15	102.96	107.84	111.48	131.35	127.91	145.23	136.59	127.2	130.2	127.59	137.26	137.02	154.7	147.59	132.29	141.11	128.72	135.6	126.57	111.01	132.92	121.1	109.89	116.29	106.92
0	0	0	4.9462	53.998	105.18	132.05	152.28	198.06	153.31	159.59	144.34	208.74	209.69	152.12	154.22	186.26	183.11	196.24	240.24	283.06	340.27	386.05	451.57	466.31	552.27	578.44	643.55	641.34	676.68	708.87	734.66	764.02	797.12	827.99	885.32	934.93	974.98	1077.7	1132.7	1178.5	1277.1	1298.4	1383.8	1471.7	1574.9	1580.2	1653.8	1643	1677.3
0	6.0437	0	2.488	0	6.732	2.6249	12.411	12.497	14.129	29.16	53.487	69.337	90.685	111.04	125.7	154	173.92	192.54	215.13	230.83	263.3	274.7	300.57	336.57	335.32	355.14	403.04	413.2	424.98	390.15	375.87	391.15	394.91	429.96	423.52	412.72	422.43	438.68	446.52	462.23	458.16	465.92	480.04	486.56	531.69	534.61	543.78	533.81	534.81
2.4682	1.4514	0	0	3.4897	5.9862	0	3.2897	0	22.544	44.121	72.766	86.944	140.45	173.25	219.34	262.55	365.48	455.25	558.46	716.92	865.77	1020	1185.2	1297.8	1488.7	1691.2	1829	2007.9	2101.9	2258.6	2399.2	2513.7	2647.2	2737	2842.7	2902.8	2995.3	3043.4	3118.4	3149.8	3209.5	3193.9	3216.4	3281.2	3346.5	3420.5	3397	3470.9	3462.7
1.4786	0	0	1.1121	3.1747	8.075	0	5.0116	0	10.466	1.8582	7.0793	11.112	24.03	0	13.24	20.769	43.298	51.112	54.433	48.72	57.923	70.785	74.112	59.963	75.062	83.586	75.027	90.889	87.447	37.321	29.352	35.64	49.972	47.197	44.685	40.95	43.309	33.007	27.432	32.305	0.52378	11.644	0	0.64424	0	0	0	0	0
2.2589	9.8651	0	3.1333	0	4.685	5.3107	15.556	7.2382	0	0	0	0	0	0	0	0	0	0	0	0	0	5.5337	0	2.9124	1.0906	21.07	28.977	36.701	48.075	38.95	34.716	20.748	56.208	41.869	23.833	15.474	21.049	4.6807	16.729	4.4244	34.006	16.381	7.2007	74.954	94.314	107.11	120.81	111.65	128.56
0	0	0	25.597	22.423	38.953	58.311	84.166	86.58	185.27	205.52	249.65	303.01	303.12	337.79	396.42	417.48	431.86	506.19	508.84	576.15	680.78	660.95	620.62	658.52	690.21	638.84	695.65	695.84	675.95	668.9	701.79	692.33	734.72	714.25	743.08	730.39	716.44	798.87	747.11	744.83	742.53	781.01	764.88	739.54	729.99	714.44	715.02	731.92	696.87
0	0	0.8646	10.365	2.6997	0	1.8467	7.8354	10.526	17.115	8.82	0	0	7.7316	22.245	22.711	37.471	42.943	47.401	54.337	65.841	73.68	84.121	104.69	106.01	110.66	145.36	205.98	250.33	325.77	372.77	435.9	457.25	538.92	622.91	690.69	777.31	888.48	982.2	1047.5	1144.3	1233.4	1323.9	1414.8	1446.5	1534.1	1570.3	1582.6	1676.9	1711.5
0	0	0	5.7332	1.8559	0	8.2085	21.852	28.64	32.703	45.661	13.324	20.839	26.189	39.064	33.567	27.908	50.467	78.373	123.03	161.39	205.19	234.38	301.93	346.48	361.64	416.77	467.03	494.54	534.5	569.14	571.92	610.43	573.96	634.24	615.77	697.95	697.9	711.06	700.74	740.69	725.83	699.59	718.27	652.15	651.28	658.44	631.38	678.37	697.12
0	4.7014	0	4.4393	0	2.7788	9.8359	7.9331	2.0593	0	0	0	6.2388	0	0	0	0	10.296	7.5435	19.571	39.466	69.238	91.32	96.768	142.46	164.5	211.67	213.72	243.55	261.48	267.39	291.89	280.01	304.72	319.69	325.65	343.41	357.72	386.34	387.8	395.1	417.7	463.13	486.3	516.12	542.12	567.8	537.6	558.93	532.39
0	0	0	13.456	28.876	0	0	0	0	3.1456	9.69	28.19	63.093	42.477	70.046	101.18	123.04	143.09	142.57	158.92	186.9	219.05	203.68	208.69	236.4	227.31	242.32	253.13	254.8	285.65	268.6	276.86	290.76	276.47	304.63	325.12	308.93	327.45	291.87	285.89	279.79	257.19	267.45	257.29	243.24	251.04	252.22	251.54	253.49	236.41
4.6712	9.0687	0	0	0	4.429	0	0	0	0	2.0994	7.6091	7.3787	9.6482	26.917	28.585	31.98	28.734	41.791	52.179	61.453	65.405	69.535	75.656	86.4	87.254	112.71	112.22	122.23	122.3	124.79	131.55	135.83	167.23	161.92	177.46	178.17	192.26	217.93	218.09	225.43	213.53	252.25	240.93	252.01	259.74	280.23	282.09	288.43	302.39
0	1.094	0	6.7001	0	0	4.6798	11.112	25.251	39.412	53.286	80.821	72.792	111.77	158.26	176.21	226.72	266.38	327.47	409.82	459.08	549.74	598.99	706.88	785.19	835.7	924.67	1021.7	1078.8	1147.1	1193.9	1215.9	1230.3	1296.8	1271.6	1309.5	1375.1	1393.7	1409	1410.4	1413.5	1473.3	1484.8	1517.1	1521.7	1550.6	1588.9	1548.9	1579.9	1559.9
0	0	0	3.9756	8.7488	5.0453	21.806	48.213	95.039	145.78	210.38	291.02	374.27	481.49	553.87	626.31	723.1	780.43	831.19	869.12	957.77	1024.8	1061.5	1095.5	1094.1	1106.7	1177.8	1175.4	1153.6	1207.2	1198.2	1188.2	1199.6	1226.9	1211.4	1198.9	1226	1241.6	1294.1	1252.7	1259.7	1175.3	1176	1163.8	1168.5	1195.5	1242.3	1169.7	1197.3	1206.3
3.1939	5.1357	4.2106	0	13.389	0	0	38.021	78.328	125.42	198.5	272.91	339.39	424.96	515.05	606.47	731.38	805.94	943.93	1062.4	1191.3	1283.5	1375.8	1473.7	1615.2	1678.4	1830.3	1934.5	2027.7	2169.8	2260	2348	2453.4	2515.5	2578	2723.5	2851.7	2991.1	3109.8	3172.6	3068.6	3123.4	3235.4	3308.6	3289.3	3332.5	3460.2	3476.3	3474.6	3515.4
0	2.0374	0	0.52422	0.82549	1.1474	0.89462	0.7376	0	0	0	0	0	0	0	0	0	0	0	19.651	55.494	100.96	157.1	184.88	242.6	292.64	341.49	427.89	493.02	570.68	643.87	709.91	768.51	866.52	981.53	1003.4	1071.8	1167.6	1235.6	1328.7	1360	1357.9	1454.6	1462.4	1470.8	1573.8	1582.6	1566.6	1583.7	1565.3
0	0	8.0819	0	0	0.95516	0.98458	10.667	14.342	20.521	46.326	68.749	118.73	125.27	167.29	215.58	276.3	345.71	408.01	499.8	589.5	710.23	820.83	840.37	899.31	963.51	1024.9	1094.5	1162.4	1193.6	1272.8	1424.4	1345.5	1396.5	1441	1487.2	1455.9	1486.2	1478.8	1504.9	1530.2	1553.7	1558.4	1530.9	1564.3	1580.1	1557	1567.3	1576.4	1573.6
0	0	15.156	0	0	4.1023	7.3815	18.029	7.5267	0	13.376	0	5.9488	0.08171	0	0	0	0	0	0	0	0	0	0	0	0	0	0	0	0	0	0	0	0	0	0	0	0	0	0	0	0	4.7869	19.117	39.876	79.528	92.706	97.229	100.45	120.09
0	0	3.3604	1.0214	2.4552	4.2026	3.6629	15.099	22.313	47.649	86.161	122.78	145.26	181.78	223.72	264.94	308.52	335.11	387.82	436.29	493.58	508.65	541.3	562.99	618.03	612.79	667.65	667.95	664.07	672.59	719.51	719.22	721.61	705.04	745.5	791.17	841.59	840.97	854.74	861.76	904.17	937.81	1003.9	1032	1063.7	1106.6	1130.7	1167.7	1203.5	1225.1
0	0	0	9.6344	10.558	13.87	22.702	57.664	104.4	157.28	200.99	279.6	313.23	386.45	422.88	473.22	540.39	619	712.22	818.71	894.92	983.16	922.95	1104.6	1249.2	1268.3	1400.3	1453.2	1540.6	1643.9	1720.4	1720.7	1759.5	1823.1	1833.5	1967.8	1998.9	2015	2090.9	2046.9	2139	2147.8	2215.8	2168	2210.8	2209.5	2319.2	2233.3	2231.5	2256.3
21.142	17.942	0	0	0	0	0	0	0	0	0	0	0	0	0	0	0	0	0	0	0	0	0	0	0	0	0	0	0	0	0	0	0	0	0	0	0	16.755	68.069	90.777	146.57	194.98	255.81	326.78	371.3	456.42	495.12	540.76	601.99	633.79
0	0	0	0	3.2299	5.7158	3.5273	0.05056	7.7934	11.124	1.2072	0.76892	0	0	0	0	0	0	0	0	0	0	0	0	0	0	0	28.63	46.573	61.88	93.452	150.38	173.22	201.27	258.27	312.76	339.95	383.94	473.44	427.63	507.96	513.87	530.76	574.93	570.73	556.96	599.26	595.96	591.55	595.21
0	0	0	0	7.7145	3.5675	3.0859	0.080465	0	0	0	0	0	0	0	0	0	0	0	0	0	0	0	19.822	37.416	78.133	117.11	149.15	192.12	210.96	280.95	308.64	361.49	389.66	433.27	488.91	483.45	540.77	604.65	629.54	679.77	702.54	720.33	733.3	760.33	769.89	765.77	824.59	816.92	791.6
0	0	7.4376	3.9317	13.019	7.3907	0	0	0	4.4477	18.67	34.73	46.951	61.754	70.389	99.53	125.6	140.01	175.73	205.85	256.74	285.91	292.3	372.58	404.67	441.61	449.21	484.04	513.15	544.4	558.28	556.31	571.62	571.22	611.96	620.85	653.38	699.9	725.36	758.55	822.65	846.74	899.96	915.62	955.03	1003.2	1071.2	1072.2	1112.6	1117.3
0	0	5.0333	14.249	13.177	12.646	10.073	12.056	9.8568	0	2.5695	0	0	0	0	0	0	0	0	0	0	0	0	0	0	0	0	0	0	0	0	0	0	0	0	0	0	0	0	0	0	0	0	0	0	0	0	0	1.1369	0
0	0	0	13.118	0	8.9643	15.727	31.037	38.665	60.183	105.56	136.23	178.03	222.96	326.85	320.12	345.18	382.95	421.07	407.43	457.97	458.1	487.43	512.45	545.65	566.54	608.17	643.8	712.87	801.13	863.51	951.55	1002.4	1074.4	1163.1	1254.8	1362.4	1441.4	1518.1	1586.2	1631.4	1737.4	1720.2	1735.2	1819.5	1907.8	1897.3	1934	2011.6	2002.8
0	0	0	2.219	0	8.8421	3.7295	14.034	0.76414	6.1014	10.596	11.011	12.664	26.597	26.392	22.933	24.806	77.978	111.2	136.02	145.73	182.73	206.45	238.58	257.17	285.58	317.85	333.81	356.52	390.06	414.89	447.78	489.41	490.16	520.55	535.01	539.25	546.63	539.54	549.78	586.23	569.17	576.14	568.2	575.15	599.32	575.73	591.68	569.46	561.44
29.236	15.369	0	5.2281	0	0	0	0	0	0	0	0	0	0	0	0	0	0	0	0	0	0	0	0	0	0	0	0	0	0	0	0	0	0	0	0	0	0	5.2778	3.496	3.2373	0	0	0	0	0	0	0	0	0
0	11.806	27.45	25.119	7.5785	0	0	1.249	55.296	103.77	145	259.58	393.47	431.62	611.98	641.69	724.88	743.8	847.14	891.01	986.3	1057.5	1117.8	1147.3	1234.9	1254.7	1280.7	1260.4	1248.2	1301.1	1371.8	1372.7	1390.9	1400.9	1404.9	1453.2	1462.7	1443.8	1433.3	1491.5	1459.7	1504.2	1482.2	1445.7	1427.4	1398.4	1385	1389.6	1412.8	1412.6
0	0	13.232	7.6727	2.8391	5.5858	2.3313	5.4659	15.668	7.3683	0	0	0	2.4487	0	0	0	0	0	0	0	0	0	0	0	0	0	0	0	0	0	0	0	0	0	0	3.3492	35.486	64.263	98.049	110.87	112.81	201.77	273.06	302.41	323.62	340.4	377.68	392.55	414.95
0	0	0	5.3113	8.8501	16.805	3.7926	0	7.9611	9.8015	8.7587	12.797	41.528	49.588	45.864	40.709	54.63	56.47	66.571	65.975	86.307	91.27	116.72	129.75	128.25	140.78	149.19	173.06	180.72	209.13	204.99	232.09	213.73	214.75	226.82	228.06	252.58	271.32	224.28	234.15	223.37	261.95	255.48	229.14	265.98	255.91	246.35	258.46	267.5	257.44
0	0	0	0.02469	0	18.587	25.509	40.061	84.236	129.85	172.52	226.9	225.51	260.67	389.84	431.97	488.34	493.64	595.19	610.03	647.01	641.33	693.51	732.32	781.21	796.26	857.37	861.85	855.14	910.5	890.27	901.76	913.44	905.3	985.94	1034.2	1015.9	1053	1101.2	1066.7	1088.7	1109.3	1110.7	1153.5	1124.5	1165.4	1233.3	1160.3	1180.2	1184.6
13.073	3.3205	0	1.3387	0	2.9836	0	1.1094	0	8.5034	31.442	42.434	60.505	76.941	98.283	114.91	143.91	190.24	213.42	240.07	262.12	300.57	304.46	314.69	369.54	380.66	422.55	442.55	433.07	450.87	490.75	473.25	493.72	510.06	514.22	501.79	529.81	551.41	545.56	555.39	543.78	550.96	550.88	560.48	532.67	524.98	521.59	516.5	528.3	540.94
11.056	8.1166	0	5.5499	0	0.79803	0	0	0	0	0	0	0	0	0	0	0	0	0	0	0	0	0	0	4.1887	10.735	63.847	74.53	123.89	166.06	239.39	323.98	435.74	514.67	578.81	658.4	791.1	885.25	1041.9	1073.2	1063.6	1170.5	1266.4	1367.5	1379.4	1447.9	1534.1	1558.8	1690.7	1704.4
0	3.0988	0	5.8968	2.25	0	0.67595	8.3114	3.5455	2.9394	0	0	0	0	0	0	27.292	33.461	71.902	110.66	171.91	225.59	277.46	313.48	374.66	434.43	533.33	569	590.88	644.92	685.31	689.23	753.65	789.48	827.32	805.42	828.37	842.54	860.84	877.4	872.11	840.04	845.88	864.56	810.27	832.45	802.61	793.79	801.8	846.96
0	0	0	6.4855	0	20.883	22.877	29.39	19.315	38.139	65.05	66.454	97.027	119.77	154.52	167.38	184.33	203.64	220.49	229.16	63.101	68.903	75.578	78.506	88.967	88.469	103.94	106.17	133.36	140.52	181.15	218.03	256.42	320.32	363.31	393.88	453.41	513.25	551.01	593.76	654.75	681.91	733.07	772.88	782.18	813.65	818.6	818.39	851.53	857.31
1.6925	0	0	3.0202	0	1.4854	11.864	32.663	64.479	105.85	184.58	231.21	289.04	388.97	397.42	458.82	543.66	694.52	774.74	708.01	798.05	979.8	1043	1043.5	1223.7	1054.6	1115	1139.5	1144.8	1231.3	1454	1316.8	1283.1	1326.4	1393.1	1379.5	1455	1443.4	1431.5	1479.9	1467.5	1409.9	1440.7	1447.3	1457.1	1479.4	1488.1	1460.4	1444.5	1435.5
0	0	0	4.9606	6.8765	13.625	17.687	20.805	27.9	31.363	29.119	38.234	43.146	41.397	49.129	58.234	69.028	80.732	93.307	94.15	100.65	108.31	117.21	141.74	143.16	134.38	142.05	148.75	158.37	172.36	159.4	135.75	154.42	160.04	160.82	167.17	188.42	219.18	225.92	215.87	228.96	241.25	261.9	253.83	262.99	291	324.92	304.49	326.85	327.6
0	0	0	8.6065	5.5228	4.0869	13.345	0	4.6632	0	0	0	5.5684	5.1318	8.9931	11.524	20.429	8.3958	17.419	34.031	64.322	71.199	63.725	77.498	111.47	134.37	138.19	138.08	95.4	109.23	127.07	137.66	133.49	145.05	126.48	149.92	155.17	168.75	170.07	171.11	175.48	176.22	181.76	179.66	184.45	188.5	179.15	168.88	188.9	179.75
0	0	8.0237	10.442	0	4.8053	5.6164	0	0	0	0	0	0	0	0	0	0	0	0	0	0.05297	10.517	11.749	0	0	0	0	2.8337	28.459	11.024	17.223	1.0028	0	17.895	15.73	11.053	14.57	11.003	11.146	20.073	3.2031	8.7353	0	0	23.629	0	20.182	22.698	28.499	50.664
0	0	0	1.2539	7.7608	8.5243	11.918	12.456	25.752	33.528	41.412	56.862	55.816	78.419	100.51	107.83	131.49	134.75	154.74	163.81	170.07	203.79	169.97	199.4	188.17	136.36	144.26	160.06	184.94	189.43	155.78	191.12	137.86	170.77	82.645	87.932	88.022	85.984	87.513	93.285	77.1	90.434	93.954	90.674	101.24	108.56	140.55	126	160.13	154.08
0	0	0.82305	6.4634	7.8006	3.6816	3.8172	9.2258	7.9241	0.34891	6.0096	13.371	11.394	1.1657	0	1.3551	10.868	25.719	53.875	54.476	89.663	127.84	163.86	187.33	245.31	240.71	293.79	317.19	343.64	370.61	422.75	418.97	422.17	433.94	459.88	504.08	543.99	546.32	558.26	557.91	569.76	584.53	657.21	648.06	651.68	636.25	648.75	621.74	638.77	640.67
0	0	7.8137	10.076	6.4027	0.15964	8.9017	15.698	41.951	84.806	115.43	177.21	238.74	299.41	344.18	358.12	374.84	382.58	405.67	414.55	445.74	460.81	507.4	505.71	498.77	544.72	521.76	531.06	530.91	550.01	534.74	548.36	563.77	564.27	563.03	564.14	548.96	570.16	572.45	577.01	572.42	570.44	574	561.87	569.66	574.89	575.98	572.21	575.06	582.59
0	4.2498	5.3921	4.452	5.1243	0	0	0	0	11.424	33.865	54.703	77.148	71.959	117.69	132.11	162.96	180.43	198.29	223.37	257.05	287.93	371.39	353.27	408.74	441.94	455.48	496.14	567.14	588.71	624.22	639.53	677.17	710.07	729.53	744.48	770.75	762.23	782.86	770.61	800.77	811.26	818.49	831.7	856.22	840.16	843.96	836.61	891.49	906.44
0	1.6313	0	7.8899	0	5.3842	17.779	35.776	49.26	70.87	127.68	139.02	202.99	233.35	263.4	307.29	346.68	346.64	394.48	460.97	501.18	582.19	604.17	633.19	666.98	679.57	674.83	704.87	721.91	774.83	740.95	716.32	702.89	726.13	721.72	744.66	789.79	760	780.4	756.2	801.48	771.59	778.3	756.99	756.81	775.23	777.3	740.76	737.35	717.07
0	0	0	1.9937	5.1947	5.2779	3.4307	6.7828	12.964	28.967	30.294	40.87	55.506	75.167	91.086	115.76	151.58	182.62	255.9	314.22	374.38	454.72	547.52	617.66	745.48	783.72	873.51	943.79	997.2	1050.9	1097.9	1140.1	1164.8	1226.7	1256.9	1318.4	1353.1	1396.4	1431.1	1425.7	1455.4	1473.8	1489.9	1520.4	1550.4	1550.9	1602.3	1540.4	1601.8	1591.8
0	0	1.9947	3.5983	1.4127	0.70533	8.1329	6.9177	0	1.1804	0.31462	8.4361	8.8619	9.7034	8.2946	16.69	48.262	73.037	86.139	116.48	140.01	200.8	259.14	314.42	344.3	387.46	404.38	477.31	486.04	511.38	509.26	550.23	587.7	653.12	659.28	655.73	667.64	663.59	677.7	703.9	720.33	715.78	720.41	711.95	733.52	719.96	732.37	745.99	727.04	725.62
0	0	0	10.188	11.053	0.33504	5.6083	6.7687	18.031	21.31	18.053	34.971	41.087	62.356	93.484	100.52	131.85	150.15	179.75	214.95	257.13	323.23	410.96	406.34	421.75	417.26	436.44	475.19	454.46	494.29	472.79	516.98	500.01	558.82	562.35	575.69	596.04	621.9	621.62	641.36	665.8	682.73	729.11	742.37	745.28	763.07	804.26	775.84	808.51	821.91
0	3.9145	0	0.33626	0	9.6618	8.3331	0	0	0	0	0	0	0	0	0	0	0	0	0	0	0	0	0	0	0	0	0	0	0	0	0	0	0	0	0	0	19.667	57.602	85.33	132.34	157.39	186.72	220.89	210.83	269.12	305.3	286.78	320.67	301.91
6.9124	6.9933	0	3.3076	0	0	0	0	0	0	0	0	0	0	0	0	0	0	0	0	5.7185	1.3607	5.615	0	5.0799	0.64792	11.787	8.1047	4.3553	0.56667	0	0.047972	2.5021	8.3084	3.1759	6.5629	5.3117	0.6471	17.627	4.9177	0	1.4447	0	0	0	0	0	0	0	0
0	0	10.442	16.142	3.5489	0	0	0	0	0	0	2.0911	5.4205	15.007	17.471	18.239	37.726	66.994	117.95	152.46	202.16	256.77	286	328.5	381.92	435.16	488.16	566.41	626.19	700.25	812.03	854.99	930.07	1001.2	1054.9	1151	1213.5	1241.8	1341.2	1371.2	1463.9	1467	1545.6	1524	1525.5	1533.3	1539.8	1543.7	1533.5	1501.8
0	0	0	14.302	22.458	16.921	0	0	4.3396	84.94	109.69	165.69	219.78	267.27	325.12	363.32	415.3	448.25	499.71	569.72	590.07	636.38	592.26	695.05	705.13	745.17	783.68	785.34	784.23	818.98	801.6	794.17	771.08	804.68	843.82	882.22	901.42	888.62	958.65	994.09	987.1	978.58	944.34	952.52	949.53	964.22	992	977.62	955.98	931.43
0	0	0	10.162	0	14.375	39.917	95.497	179.77	263.8	352.29	466.29	654.65	727.25	960.57	1105	1351.9	1497	1667.7	1887.8	2060.9	2618.2	2349.5	2960.1	3125.5	3272.6	3406.6	3674.1	3734.7	4011.5	4176	4363.9	4335.1	4610.1	4579.3	4906.4	4848.7	4786.7	4800.6	5053.7	5075	5188.5	5183.8	5257.9	5131.1	5322.6	5128.5	5162.1	5196.2	5418.8
0	23.655	11.432	0	8.798	0	9.7904	42.525	38.632	58.613	115.59	145.19	211.68	238.7	314.38	380.93	452.2	524.47	619.52	671.32	699.23	733.76	789.48	818.9	843.43	863.29	898.5	911.27	919.61	926.63	943.69	940.62	964.01	967.2	971.68	1021.1	1001	1038.1	979.71	1010.2	1036.4	1056.6	1028.5	1022.2	1033.8	1017.4	1018.5	1042.4	1027.3	1026.6
0	0	0	0	6.0625	7.6884	17.271	25.584	13.077	16.857	4.5237	3.095	0	0	0	0	0	0	0	0	0	0	0	0	0	0	0	0	0	11.043	19.242	44.458	56.162	83.564	110.92	146.91	154.13	172.62	206.53	217.25	214.6	210.89	216.17	214.36	202.15	224.56	285	297.74	290.66	296.05
0	0.78811	6.9244	1.4743	16.04	12.065	0	0	17.314	0	0	18.236	74.123	92.383	69.328	112.56	189.23	205.45	209.85	256.6	311.67	343.4	362.2	376.34	407.93	407.89	392.79	364.92	393.71	390.1	411.35	390.27	401.84	435.47	461.46	452.1	472.81	429.56	421.81	403.93	405.14	395.26	395.43	408.87	420.39	435.03	438.06	423.42	427.45	427.83
0	7.9533	3.1902	3.8325	1.2477	0	0	0	0	0	0	0	0	0	0	0	0	0	0	0	0	16.505	10.272	17.548	30.096	35.609	45.789	46.802	72.503	91.307	95.943	25.017	12.906	0	0.29695	0	0	0	0	0	0	0	0	0	0	0	0	0	0	0
0	0	6.3093	5.1955	6.1495	0	11.664	53.762	63.926	61.355	123.58	113.6	191.45	233.2	340.46	382.81	418.21	468.37	514.65	538.13	602.62	613.19	651.45	695.76	678.88	708.02	705.95	724.98	765.12	838.57	834.3	856.09	913.34	918.19	964.49	917.38	1003.5	1056.9	1100.9	1059.7	1098.6	1130.6	1146.3	1123.2	1269	1325.7	1286.6	1325	1317.3	1316.7
0	0	0	4.546	11.865	18.133	13.631	26.777	28.726	32.217	30.802	28.063	25.552	20.128	15.534	19.426	20.717	22.559	41.546	61.096	94.024	148.09	197.14	230.15	278.66	321.95	386.2	429.89	513.54	594.77	628.38	697.5	760.15	845.85	905.78	928.26	975.64	1011	1086.7	1126.3	1144.1	1144.8	1167.4	1184	1209.7	1237.3	1214.9	1256.3	1229.4	1273.6
0	2.9039	0	0	7.1557	0	0	0	4.7709	33.447	66.004	98.484	135.64	170.64	232.88	278.06	315.72	338.19	384.7	406.86	447.77	491.43	555.99	595.77	627.5	616.98	627.62	680.72	710.17	717.48	794.43	829.42	855.76	841.74	909.48	875.43	934.12	907.54	941.75	960.09	963.17	979.72	1085.8	1072.5	1030.7	1098.4	1036.3	1019.6	1086.3	1017.2
0	0	0	0.56878	0	2.1016	14.457	18.744	4.9363	11.004	15.369	21.337	13.585	19.82	10.346	12.757	9.9068	21.015	19.3	18.515	15.167	20.6	26.982	30.564	29.281	30.01	30.885	33.021	38.018	50.645	67.586	87.753	85.261	100.74	115.62	115.76	136.81	139.05	149.21	156.05	178.12	182.81	211.71	203.22	210.54	219.48	232.6	245.45	230.73	235.09
0	0	3.3996	10.397	7.7192	13.583	22.498	18.281	16.788	24.963	29.474	15.815	12.939	10.963	8.6239	14.881	8.7272	10.85	6.8136	17.588	20.414	23.199	24.179	15.44	10.894	0	20.224	4.153	11.78	9.9285	4.9237	4.8445	4.0566	0	9.6491	7.3351	9.2238	15.159	11.485	0	0	2.1468	0	0	0	0	0	0	0	0
0	0	0	4.2814	0	2.6847	4.26	3.9045	2.6465	0	4.8481	0	9.8113	5.8092	0.71428	6.3873	17.054	12.955	15.302	8.2653	9.0065	10.532	9.0899	33.702	28.031	35.116	59.211	63.945	89.069	102.18	105.7	106.48	124.83	107.12	139.13	169.71	230.42	311.71	437.91	331.68	561.43	636.25	857.28	840.87	1275.4	1423	1581.8	1768.3	1915.9	2030.7
0	0	0	0	9.5156	19.98	7.2532	21.982	27.824	34.938	45.692	35.16	46.692	64.047	72.999	68.918	69.389	81.442	92.924	91.322	101.55	115.72	133.63	121.48	113.4	120.46	129.09	136.17	127.41	113.63	112.1	105.25	107.18	98.192	92.258	92.057	105.76	112.77	101.7	104.72	102.33	102.07	112.07	120.5	118.36	121.35	115.73	123.37	124.14	119.9
0	6.7014	0	1.9369	2.4306	1.5058	7.6519	11.745	20.061	18.87	17.14	21.1	0	0	24.652	22.731	25.731	10.038	5.9945	0	0	6.4273	0.73726	11.402	1.0523	0	0	0	0	0	0	0	2.1277	5.8737	0	19.095	30.924	50.255	30.108	51.494	38.595	62.354	65.153	94.155	84.344	104.3	87.89	92.607	90.906	101.19
0	0	7.1519	0	0	3.6001	2.8114	14.236	8.0257	4.6377	0	0	0	0	0	0	0	0	0	0	0	0	0	0	0	0	0	0	0	0	0	0	0	0	0	0	0	0	0	0	0	0	0	0	0	0	0	0	0	0
0	0	0	11.004	18.233	24.632	18.056	20.171	29.983	52.246	91.468	157.41	229.69	278.96	329.64	396.76	462.51	533.57	591.96	648.16	698.67	697.54	758.58	783.57	836.51	839.14	857.74	880.3	912.33	869.97	927.84	905.99	923.09	919.35	930.06	919.72	935.33	971.01	916.23	958.13	964.19	986.51	979.14	963.19	984.93	953.66	1006	985.24	978.37	954.38
0	0	0	19.497	17.374	56.708	33.474	60.756	77.936	85.532	60.499	89.084	96.443	96.876	78.219	67.222	52.355	54.249	69.977	72.183	65.817	57.527	62.167	67.818	50.955	54.451	54.621	42.083	38.24	29.399	17.18	0	0	0	0	0	0	0	0	0	0	0	10.449	12.101	35.336	40.508	47.761	59.09	105.77	75.877
11.08	0	0	3.4121	0	0	0	2.2879	0	0	0	0	5.9723	6.9847	0	3.2223	7.1541	6.6894	10.734	23.905	27.868	38.623	52.653	59.026	78.412	73.953	99.785	121.31	118.13	156.37	161.15	175.78	155.64	148.3	168.42	179.91	189.88	202.8	217.62	229.76	235.18	270.7	267.23	280.58	310.42	316.6	341.12	353.4	370.96	363.14
6.1118	2.4266	2.3145	0	0	0	0	4.8487	10.854	22.578	40.892	62.021	75.688	90.968	109.16	134.17	147.77	184.25	212.74	230.46	245.22	257.48	293.55	295.04	288.83	310.39	329.06	333.86	362.23	355.68	392.32	394.28	418.09	439.22	454.5	472.44	464.02	499.18	531.39	546.3	558.97	572.96	594.75	594.15	614.55	596.7	631.4	630.22	633.02	632.91
4.8052	10.386	0	0	0	1.826	0	2.4855	0	20.326	33.738	42.047	67.396	24.852	40.901	42.039	43.838	50.557	46.8	56.741	68.559	71.082	64.795	68.285	67.712	65.937	82.227	72.498	64.325	60.379	46.384	57.669	58.942	85.255	71.827	72.269	81.338	81.899	101.86	94.597	91.546	88.967	100.19	83.389	91.581	109.29	107.54	102.06	101.37	92.684
7.264	5.4001	0	6.4038	0	0	0	0	0	0	0	0	0	0.39388	0	0	9.024	21.759	38.864	30.88	38.625	52.813	75.605	71.447	85.002	91.637	102.41	120.89	121.14	140.69	140.99	137.57	129.78	128.78	130.65	126.77	119.97	129.73	136.52	137.92	136.96	144.76	165.9	154.02	175.03	192.79	199.27	177.06	169.79	170.35
0	0	7.5558	7.8744	0	0	0	0	0	0	4.3649	14.42	11.446	5.9207	0	2.5602	4.7505	8.1123	21.367	48.177	59.011	102.45	128.37	150.64	198.11	212.06	244	258.34	286.45	298.91	359.22	351.26	380.31	367.04	378.38	395.45	415.83	425.43	458.38	492.99	533.83	538.69	613.94	629.39	695.99	728.45	754.14	755.28	823.35	778.09
0	0	5.7585	0	7.9907	3.3014	12.731	36.11	60.801	93.565	154.53	233.99	289.11	340.74	394.6	453.71	519.78	546.43	640.7	669.94	693.52	741.39	793.38	849.6	903.26	925.9	948.58	961	987.89	1023.8	1040.7	970.37	1062.3	1073.3	980.99	997.4	1018.9	1027.8	1039.6	1063.2	1071.8	1057.1	1058.1	1076.9	1058.8	1063.9	1087.5	1059.5	1051.7	1072.4
0	0	0	0.64487	5.7939	7.4407	13.448	0	0	0	18.729	46.271	61.326	62.036	102.37	128.84	153.2	177.79	229.6	265.93	307.36	340.22	410.19	463.31	527.56	533.11	603.61	633.93	693.95	772.02	863.88	929	934.31	1005.5	1050.5	1092.9	1136.4	1167.4	1225.3	1229.2	1239.5	1240.7	1309.6	1331.1	1340.4	1370.3	1399.7	1403.8	1449.3	1443.7
0	0	0	0	2.0159	6.8567	13.175	17.188	18.012	22.939	20.973	21.048	32.719	27.835	33.228	35.353	45.369	35.887	38.95	47.434	48.847	64.654	64.099	68.034	83.689	79.359	88.707	102.7	121.9	149.23	163.56	176.65	183.29	194.26	241.1	235.03	264.43	281.4	310.65	304.73	306.11	320.16	337.99	335.41	336.21	367.6	360.87	382.97	341.38	371.58
0	0	6.1093	0	0	12.589	10.38	19.409	21.961	15.46	2.0925	7.3739	7.594	7.1258	0	0	0	0	0	0	0	0	0	0	0	0	0	0	0	0	0	0	18.485	36.976	41.509	45.554	47.52	52.894	70.104	88.568	101.81	143.28	150.38	152.21	178.43	167.3	172.77	187.76	187.66	197.13
0	0	0	4.2102	6.7234	19.141	15.801	33.727	36.057	61.406	74.347	73.401	87.29	86.943	107.62	113.58	118.64	120.32	145.44	112.88	112.91	124.89	161.7	165.9	164.67	90	79.793	86.958	95.513	92.008	93.711	89.839	92.802	94.383	73.388	39.479	53.356	19.734	31.592	38.935	22.8	0	0	0	0	0	0	0	0	0
0	0	0.38828	0	5.8336	2.9065	2.8046	15.039	48.455	76.702	75.952	89.015	128.49	145.51	176.32	178.72	206.88	207.22	233.62	301.2	277.96	310.41	336.58	318.27	327.63	344.83	340.45	342.17	323.8	259.96	251.5	225.11	235.12	212.87	223.18	198.39	208.01	209.76	206.83	194.29	202.22	185.95	185.07	184.65	194.67	181.92	187.19	180.38	190.79	183.97
0	6.6906	6.9022	22.897	2.5344	0	0	0	11.795	58.659	74.478	114.18	148.27	201.73	240.04	310.94	363.34	488.11	420.52	687.97	765.77	664.15	823.89	1027.3	1118.3	1227.2	1266.5	1428.5	1461.6	1570.5	1703.2	1775.4	1793.5	1745	1769.3	1735.7	1822.8	1702.9	1722.6	1747.6	1793.3	1838.7	1863.6	1818.4	1859.2	1804.2	1829.6	1864.6	1901.4	1874.6
6.9885	11.878	0	9.7083	3.1086	0	0	0	0	0	0	0	0	0	0	0	0	0	0	0	0	0	0	0	0	0	0	0	0	0	0	0	0	0	0	0	0	0	0	0	0	0	0	0	0	0	0	0	0	0
0	0.35945	2.3915	5.0662	0	0	0.8761	2.0153	13.456	5.2998	7.6528	9.1706	23.721	30.516	49.924	44.441	50.101	63.823	69.559	87.491	93.579	115.49	119.03	121.43	119.37	125.87	126.19	131.86	128.96	130.17	121.14	120.98	118.16	100.91	111.37	110.24	122.84	125.9	143.32	127.18	137.85	120.14	122.36	142.28	133.06	134.99	170.93	173	194.21	170.72
0	0	0	7.2739	0	8.9197	26.405	56.105	141.25	213.26	310.34	454.93	575.9	699.5	774.95	903.28	916.47	986.67	1080.5	1110	1196.8	1175.9	1250.7	1216.6	1285.8	1262.7	1323.9	1348.9	1361.4	1428.7	1392.4	1390.5	1381.1	1411.6	1412.5	1415	1448.4	1473.4	1458	1491.7	1475	1483.7	1524.4	1509.5	1486.3	1454.8	1492.5	1473.8	1466.3	1481.5
0	0	0	13.221	5.2318	5.4669	0	0	0	0	0	0	0	0	0	0	0	21.329	39.579	64.608	73.955	121.23	158.18	188.41	200.97	234.45	274.5	299.68	285.6	350.95	366.23	405.45	399.8	387.63	377.81	390.57	538.02	494.37	501.38	495.27	510.48	532.41	518.34	518.06	522.47	512.57	506.44	514.51	468.96	490.59
6.3073	6.1134	5.0754	0	0.091168	0	0	19.292	68.376	133.54	220.56	291.46	405.99	476.19	558.71	602.67	712.53	813.76	851.8	957.11	952.58	1024.3	1049.1	1104.4	1106.5	1135.2	1167.1	1195.8	1222.3	1221.9	1254.7	1258.1	1298.6	1312.9	1272	1368.3	1322.1	1367.9	1420.1	1315.4	1363.2	1319.8	1345.2	1311.9	1338	1319.5	1235.8	1280.8	1264.5	1274.6
5.9274	7.3771	0	0	0	4.5479	0	0	0	0	0	0	0	0	0	0	0	0	0	3.3067	0.22677	6.5752	3.5292	0	0	0	0	0	0	0	0	0	0	0	0	0	0	0	0	0	0	0	0	0	0	0	0	0	0	0
0	0	0	2.3254	8.4776	6.5382	7.5023	6.3232	7.0264	8.4833	12.936	9.9037	14.665	0	0	0	0	0	0	0	0	0	6.3771	17.705	40.868	49.962	53.611	60.762	85.351	92.325	121.71	136.55	151.44	145.85	176.71	197.48	203.53	225.72	222.11	232.72	228.36	214.08	242.7	239.99	245.89	247.22	252.16	252.27	260.55	256.23
0	0	2.8444	1.6119	6.5742	12.565	13.482	24.168	27.592	20.641	15.12	20.417	16.75	23.687	31.617	24.017	17.391	6.0195	24.743	24.515	6.6493	13.298	30.843	19.853	16.603	18.509	17.527	16.508	3.7029	0	0	0	0	0	3.5855	5.5822	9.0452	12.932	29.542	35.43	38.948	23.182	23.837	44.009	29.258	29.681	36.437	56.078	62.276	47.19
0	0	0	4.8462	5.056	4.9141	8.8488	7.3597	16.023	13.619	7.244	9.8855	9.7669	11.208	12.148	9.7564	20.527	24.021	33.415	22.665	15.779	12.59	26.665	24.64	12.043	1.6198	0	0	3.3534	14.973	19.282	52.721	0	0	0	0	0	0	0	0	0	0	0	0	0	0	0	0	0	0
10.752	0	2.3001	0	1.3913	2.5308	0	0	1.0009	1.2515	9.5355	0	9.9941	21.463	25.743	30.002	53.94	77.182	120.04	185.86	224.83	275.06	345.02	405.38	480.37	543.46	573.91	629.05	689.58	711.07	737.14	786.89	823.04	854.79	872.2	885.46	860.13	900.41	928.01	924.89	1012.5	1052.1	1146.4	1149.1	1224.3	1297.5	1366.6	1453.6	1473.5	1525.4
0	0	2.5313	0.33394	6.3325	4.089	5.5036	8.1549	9.7516	10.881	19.876	19.421	30.444	35.265	46.792	49.752	66.804	63.981	72.95	74.968	93.272	87.317	71.099	79.471	86.288	106.87	115.06	85.859	68.135	72.598	89.548	88.705	79.435	83.743	88.486	70.008	72.516	77.588	79.62	87.332	94.525	94.856	87.214	88.223	84.509	105.09	110.61	126.44	127.34	125.38
14.243	6.1139	10.248	8.2978	0	0	0	0	9.3737	29.604	70.184	80.094	124.6	149.03	207.13	235.54	280.47	345.76	380.85	428.75	499.85	526.54	572.07	626.87	700.94	745.64	774.41	782.18	800.8	814.4	809.76	869.4	876.8	1033.2	1121.8	1118.8	1140	1243.1	1281.3	1343.8	1359.1	1441.7	1554.8	1552.8	1554.1	1651.4	1689.9	1681.2	1713	1719.5
0	2.7362	0	3.5995	0	0	1.7248	2.7514	0	0	0	0	0	4.111	0	0	4.1542	8.0319	8.7076	9.1661	6.9727	13.181	15.118	12.613	19.584	14.388	33.895	26.623	30.844	40.675	39.731	25.454	18.095	8.3302	24.246	9.0309	16.287	10.98	27.251	20.941	11.357	8.3239	0	3.8903	3.8922	13.804	18.498	0.65063	0	0
0	0	0	8.8734	16.229	3.7276	7.4685	0	14.367	1.401	1.1918	0.11818	2.9111	8.958	0	0	0	11.114	11.985	12.009	25.163	49.059	44.449	52.959	59.952	81.225	106.04	123.54	155.34	200.15	223.36	267.59	298.25	334.31	390.17	443.01	506.33	583.99	666.54	748.49	837.56	863.87	933.38	1038.5	1101.9	1190.8	1297.3	1295.7	1379	1468.7
0	1.414	0	1.5947	4.5205	4.0822	0	6.4852	1.924	0	0	3.4989	18.352	13.568	12.228	25.963	32.209	32.986	37.216	44.137	41.33	48.334	52.501	46.288	52.776	53.828	61.723	60.986	60.365	71.026	49.125	44.216	27.074	59.975	60.938	52.812	75.635	90.224	118.91	123.93	123.77	122.84	124.32	142.71	148.14	174.49	196.16	210.05	205.66	202.07
0.069428	0	0	0	0	6.2466	9.1744	16.261	23.387	20.571	9.8365	6.8021	11.159	2.7358	12.14	0.38487	0	2.9913	16.612	40.538	49.642	79.052	84.516	104.95	116.98	143.17	140.7	174.9	171.76	180.85	177.39	149.55	177.17	174.65	190.06	175.07	191.21	187.25	190.4	200.73	196.42	196.62	178.51	206.97	192.73	196.32	213.53	211.56	212.06	182.83
0	0	0.85455	2.0716	2.2143	0	3.1068	15.734	42.64	80.558	103.62	129.66	165.83	214.17	262.99	291.63	315.07	340.75	378.1	396.44	383.88	402.73	398.37	390.36	416.76	430.97	449.64	478.67	517.39	537.71	572.3	604.37	643.06	645.48	680.13	704.22	745.08	827.1	848.45	888.06	930.85	942.51	993.39	1053.3	1091	1113.9	1180.5	1220.3	1292.6	1327.5
0	0	5.9782	5.0751	6.4562	3.0215	0	0.63919	1.2213	0	3.0316	0	12.339	15.949	27.792	8.7578	0	0	0	0	0	0	0	0	0	0	0	0	0	0	0	0	0	0	0	0	0	0	0	0	0.4831	16.575	34.659	72.628	89.922	130.31	85.968	139.59	189.32	200.85
0	6.3926	6.0791	0	4.3721	1.5133	0	0	6.8099	6.1442	1.2679	2.1725	14.687	20.928	41.856	29.454	56.659	51.551	58.526	64.946	86.524	89.46	83.055	58.257	82.552	86.243	91.499	84.316	82.233	101.59	98.45	108.17	99.112	112.99	113.18	111.48	105.9	112.94	115.44	123.02	119.04	117.92	128.23	124.21	131.43	132.14	152.15	158.2	141.7	132.92
0	0	0	4.5075	8.8208	17.019	20.475	51.585	71.49	70.441	87.899	106.79	140.38	148.98	178.32	181.3	169	183.71	191.57	198.71	214.23	217.04	236.58	200.48	232.56	258.66	245.18	240.3	244.04	238.95	261.41	249.41	248.25	232.21	235.02	243.07	228.01	254.65	232.83	254.21	242.47	270.59	341.21	349.74	369.22	398.6	385.62	383.84	398.65	389.26
11.92	8.0005	0	0	0	4.7664	0	1.7856	0	0	0	0	0	0	0	0	0	0	0	0	0	0	0	0	0	0	0	0	33.932	86.669	148.86	286.11	358.04	459.8	557.84	698.77	885.98	1049.8	1241.8	1416.5	1582.9	1796.2	2021.3	2152.2	2299.6	2462.8	2554	2651.9	2767.9	2845.1
2.5056	0.88896	3.2363	6.0925	0	0	0	0	5.8717	0	0	0	0	0	0	0	0.98574	0	0.90553	12.817	29.237	39.7	69.054	80.997	105.89	94.261	100.24	89.168	109.78	129.06	166.68	168.12	187.62	196.57	214.71	262.28	305.69	381.53	434.98	467.22	537.91	622.62	693.58	787	827.62	899.07	942.02	1024.3	1044.5	1119.2
0	0	0	0	13.473	7.2438	12.481	22.224	32.472	19.868	41.036	32.269	36.38	53.777	36.765	52.427	69.335	86.774	102.26	102.84	112.17	140.26	147.46	175.88	207.89	211.77	236.95	238.11	264.53	254.43	271.14	276.66	286.31	305.04	318.3	296.71	294.08	320.94	281.28	296.13	283.52	277.17	297.9	292.29	298.27	296.54	308.22	323.87	322.29	297.37
0	2.1109	0	9.6962	0	1.4119	2.8487	6.7552	0	0	0	0	0	0	0	0	0	0	0	0	0	0	0	0	0	0	0	0	0	0	0	0	0	0	0	0	0	0	0	0	0	0	0	0	0	9.4866	12.605	6.5362	0	0
0	0	7.8962	10.045	0	0	5.2672	28.933	92.019	155.73	214.49	308.63	395.57	506.54	604.25	708.64	777.42	877.62	964.01	997.9	1057.6	1087.3	1125	1111.2	1187.3	1172.9	1129.5	1179	1165.3	1138.7	1185.4	1155.7	1168	1175.5	1139	1156.9	1156.5	1183.4	1158.3	1141.1	1178	1170.6	1229.5	1203.6	1179.4	1192.4	1178.5	1163.7	1182.9	1199.2
0.27221	0	0	0	8.2501	3.1919	0	0.46211	5.3939	0	0	0	0	0	0	0	0	0	0	0	0	0	0	0	0	0	0	0	0	0	0	0	0	0	0	0	0	0	30.927	67.604	105.96	153.16	180.29	236.14	272.11	278.48	337.71	371.35	388.66	436.33
0	1.6441	0	0	1.0916	19.024	16.845	15.115	34.881	49.271	51.103	57.162	69.827	94.049	111.89	111.29	145.67	157.94	193.28	232.11	274.76	337.2	369.8	402.78	461.31	548.18	562.8	590.54	625.59	653.08	722.69	727.85	747.97	784.19	792.8	798.18	832.57	855.72	907.76	882.31	903.15	933.34	945.85	906.96	940.31	926.81	935.19	960.85	951.84	945.95
9.8775	12.579	0	4.4702	0	0	0	8.4436	0.35269	0	0	0	0	3.6833	14.17	13.948	2.636	7.8224	14.804	16.342	29.804	33.252	41.889	52.429	52.402	76.927	80.718	74.373	63.575	19.845	18.263	7.9363	14.33	4.3837	0	8.6722	0	25.154	0	0	0	10.983	0	0	0	8.7829	4.2523	0	0.42198	6.0959
0	0.75094	9.6793	2.4623	0	7.2968	7.0488	0	0	4.707	6.6623	11.644	28.735	41.163	48.064	33.936	36.141	23.964	32.285	20.948	8.9312	5.267	13.367	9.9018	15.321	23.085	15.349	19.304	20.367	0	7.2935	10.947	9.2969	0.18642	3.5921	19.272	0	8.8566	4.4877	0	0	0	0	0	0	0	0	0	0	0
0	0	0	5.1695	0.5797	1.8974	9.3464	8.0935	21.049	28.265	78.915	80.431	123.69	160.33	173.64	214.66	266.44	335.45	411.79	466.41	530.89	603.21	648.94	702.74	812.88	853.78	939.11	1030.5	1077.9	1150.7	844.82	880.71	973.18	1027	1097.8	1130.5	1176.7	1237	1357.3	1421.7	1636.3	1785.2	1900.4	1966.4	2024.6	2157.7	2123.2	2125.8	2030.6	2077.5
0	0	0	0	10.7	8.973	12.788	26.085	0	5.9509	19.258	34.438	33.505	63.493	78.124	93.522	111.35	112.66	148.53	147.98	148.94	177.74	198.6	210.62	235.64	255.2	290.39	358.16	370.92	374.61	398.18	429.85	501.01	536.88	572.2	633.14	637.34	687.15	738.41	741.16	782.95	716.74	808.9	745.07	734.96	779.45	873.74	793.94	847.77	826.48
0	0	0	1.7923	6.9821	11.397	4.919	3.737	5.2496	21.48	21.762	23.725	35.991	41.391	43.67	34.546	54.178	46.134	53.705	47.73	74.145	69.558	59.516	59.967	77.17	72.835	79.264	59.269	64.309	60.253	67.69	71.323	66.385	68.568	67.11	72.606	66.224	74.446	86.771	69.224	81.572	75.232	69.954	73.012	64.74	74.049	81.624	59.77	69.043	65.703
0	1.4344	0.35254	0	4.4795	4.6131	10.341	2.2575	2.02	5.4235	6.9183	2.8884	1.6651	8.0075	6.7346	3.8536	8.9936	10.911	26.947	26.832	23.759	25.065	18.38	34.472	37.614	53.335	42.244	52.2	39.568	26.793	34.951	38.35	45.29	40.551	40.071	47.598	29.973	37.131	31.903	31.164	32.53	38.707	45.838	57.271	35.602	41.163	49.378	52.186	54.342	52.382
0	0	0	8.2585	5.7072	12.667	10.529	19.381	27.275	25.162	37.672	35.549	55.673	60.626	66.268	63.116	75.275	74.084	74.505	77.13	96.698	88.403	79.929	69.515	89.884	84.728	83.963	74.153	75.487	72.528	72.304	73.895	62.093	68.958	71.116	73.087	58.938	67.844	70.46	68.064	83.164	68.442	74.018	70.882	70.236	78.597	83.082	78.547	79.857	57.451
17.506	8.6851	0	1.7626	0.17494	0	0	0	0	0	0	0	0	0	0	3.7661	34.839	42.562	74.689	99.061	147	162.14	226.92	268.75	297.54	352.29	394.7	432.11	479.63	529.95	567.22	609.65	610.57	676.95	705.16	730.92	777.5	781.04	824.44	788.26	879.56	923.76	839.8	846.45	944.11	702.53	842.44	868.53	584.53	747.54
0	0	0	3.9928	17.699	50.213	94.806	124.53	178.35	234.22	287.28	359.52	461.32	542.29	674.37	753.51	820.69	849.25	894.93	923.38	983.5	992.32	1038.1	1098.2	1108.5	1080	1090.3	1095	1164.4	1148.4	1206.1	1243.7	1208.8	1250	1240.9	1274.5	1270.1	1339.1	1369.8	1342.5	1342.7	1351.2	1412.2	1409.8	1420.4	1403.3	1426.4	1465.1	1475.2	1441
0	0	0	4.1622	7.095	10.146	2.9412	6.6513	8.4435	4.1783	0	0	0	0	0	3.2466	15.667	0	26.784	18.236	30.034	26.661	41.485	53.558	52.141	34.829	50.28	56.144	61.524	71.136	68.802	54.628	53.072	60.146	56.386	69.002	76.537	93.306	92.846	93.281	94.014	107.9	115.7	113.69	119.71	129.59	148.08	99.438	123.97	110.51
0	0	0	12.389	0	13.543	12.626	20.659	40.309	50.921	53.901	79.866	101.06	107.57	143.98	153.86	197.87	176.79	201.93	271.86	285.59	337.57	409.01	401.69	426.64	441.74	468.83	535.74	556.88	599.27	645.25	659.28	711.59	748.09	768.34	811.63	898.02	953.77	1058.6	1110.4	1191.8	1316.5	1414.3	1338.1	1562.2	1638.2	1743.8	1691.2	1699.2	1702.7
0	0	0	0	1.8074	14.211	12.956	49.655	94.428	137.55	211.97	265.68	353.8	416.02	457.98	506.68	600.45	641.87	707.6	749.21	857.52	905.37	953.59	967.82	1047.5	1100.7	1117.5	1174.5	1185.9	1227.6	1261.2	1277.5	1306.5	1329.2	1315	1317.3	1323	1398.3	1402.8	1414.3	1378.2	1333.3	1374.4	1342.6	1372.3	1388.2	1424.1	1382.1	1349.1	1385.3
0	0	0	20.005	14.327	54.385	73.825	82.663	122.33	150.68	182.5	217.19	230.74	269.45	316.26	351.48	413.76	446.12	505.56	537.58	664.12	681.31	743.56	766.07	781.15	839.23	832.56	880.51	898.59	906.54	963.91	1001.2	1047.8	1095.3	1123.3	1127.6	1157	1189.9	1247.6	1288.2	1332.5	1377.8	1455.1	1435.4	1515.6	1492.1	1511.8	1521.5	1609.7	1584.4
0	3.9024	0	2.5462	1.9931	8.1434	0	0	0	0	0	0	0	0	0	0	0	0	0	0	0	0	0	0	0	0	0	0	0	0	0	0	0	0	0	0	0	0	0	0	0	0	0	0	0	0	0	0	0	0
0	0	0	5.6785	0	3.193	12.055	8.2215	8.9511	5.9751	9.9873	1.2317	10.296	11.238	0	0	4.7807	7.4089	11.399	24.405	44.972	75.283	110.2	123.6	161.89	201.73	282.17	345.23	403.48	468.63	542.95	591.73	637.26	703.68	779.49	818.02	849.68	922.62	999.96	972.09	1016.1	998.65	1032.6	1068.2	1079.5	1080.6	1126	1109.9	1109.8	1092.1
0	0	7.0151	2.6876	3.8023	2.1389	0	0	0.63277	0	0	6.1367	2.5512	0	0	2.5152	0	0	0	0	0	0	0	0	0	0	0	0	0	0	0	0	0	0	0	0	0	0	0	0	0	0	0	0	0	0	0	0	0	0
1.3218	0	0	11.104	0	2.4442	0	7.8695	16.389	48.577	108.46	131.37	206.51	270.78	347.61	404.12	458.06	556.75	601.11	667.91	738.19	774.13	829.81	975.12	1022.2	1082.6	1168.9	1180.5	1246.2	1220.7	1350.4	1404.4	1376.4	1523.9	1569.6	1585.5	1630.9	1662.5	1676.1	1698.9	1422	1883.3	1597	1530.7	1545.1	1579.9	1609.2	1614.8	1665.1	1669.1
0	0	0	68.507	115.38	92.951	155.56	246.86	273.96	384.02	473.83	497.88	587.93	660.08	684.78	761.29	839.99	871.73	848.51	903.65	900.62	964.65	1007.8	952.43	1005	1012.3	1047.8	1084.1	1043.8	1036.4	1061.2	1049.9	1053.2	1020.5	1043.1	1067.5	1029.1	1047.5	1049.6	1066.3	1060.3	1043.7	991.32	1016.7	1010.3	1004.1	977.9	1009.2	999.19	1010.5
16.21	13.357	0	0	0	0	0	0	0	0	0	0	0	0	0	0	0	0	0	0	0	0	0	0	0	0	0	0	0	19.466	59.394	174.63	172.57	177.91	212.64	262.5	293.74	341.99	395.22	437.94	455.13	499.59	530.61	564.93	574	627.32	636.97	632.05	674.06	672.8
0	0	0	25.33	3.285	10.346	5.056	9.2101	0.073999	3.5058	5.3419	0.67543	0	0	0	0	0	0	0	0	0	4.5352	0	0	0	0	0	0	0	0	0	0	0	0	0	0	0	0	0	0	0	0	0	0	0	0	0	0	0	0
0	0	8.215	11.196	18.796	0.94188	0	0	0	15.035	4.1144	0	0	15.156	15.211	23.541	20.425	15.673	32.836	61.188	70.912	73.253	78.144	67.658	67.503	77.105	75.304	73.225	66.993	66.823	64.411	64.93	56.273	49.127	62.397	72.461	71.33	77.703	87.523	67.715	92.464	71.53	76.842	89.128	83.952	92.045	93.335	108.58	108.83	101.19
0	0	5.2212	8.4262	1.4771	0.086726	13.133	42.148	122.91	215.33	356.46	480.95	668.87	837.26	1009.5	1247.4	1392.5	1606	1800.5	1970.2	2186.9	2393.8	2548.8	2704.7	2950.4	3059	3201.9	3382.3	3541.4	3787	3968.1	4107	4134.3	4384	4457.4	4682.8	4918.1	4992.8	5225	5345.7	5350.5	5490	5663	5739.4	5789.4	5837.7	6047.6	5997.5	5786.2	6236.5
0	11.237	6.904	5.5449	0	0	0	0	0	0	0	0	9.9994	27.56	16.458	21.328	29.975	35.054	49.651	82.698	115.03	138.16	202.43	202.24	242.02	252.85	276.15	275.49	316.51	402.49	390.05	396.04	405.91	398.32	401.24	421.22	409.88	433.88	434.32	427.64	387.74	352.17	343.55	367.52	366.56	371.07	369.48	369.88	343.74	344.37
0	0	0	20.656	6.7331	5.8276	12.601	0.93534	0	0	0	0	0	0	0	0	0	8.7635	50.902	70.885	140.22	206	260.26	324.31	398.7	433.74	449.12	505.96	550.38	586.51	652.22	660.35	734.63	748.63	763.13	823.49	854.4	899.02	898.98	905.35	916.41	976.83	970.18	1015.6	979.01	981.02	994.05	1000.5	989.45	987.06
0	0	8.9316	0	4.3785	6.0575	51.805	57.715	37.41	69.925	60.804	131.74	124.58	127.63	157.34	234.17	256.98	290.04	295.88	299.71	338.12	373.79	355.19	365.86	366.49	381.57	401.56	412.17	402.94	432.93	433.77	440.2	449.31	464.2	472.3	489.05	498.11	528.31	546.54	544.28	577.58	578.68	593.52	610.33	597.47	657.98	641.63	689.89	680.94	713.4
0	0	5.5122	0	0	3.9278	14.85	24.044	49.503	72.516	96.486	137.31	158.46	210.44	263.09	269.98	303.1	314.8	334.13	339.36	380.4	367.39	380.48	390.81	403.96	462	417.8	421.91	436.71	425.41	512.31	448.22	488.45	494.76	511.53	458.57	512.88	522.91	534.64	448.79	540.03	407.31	441.46	405.92	441.88	477.33	464.46	455.75	452.94	451.25
0	3.9884	8.2684	0	0	4.3365	15.237	28.827	44.019	72.632	107.11	123.91	139.39	138.55	203.13	221.14	254.81	278.91	293.24	340.99	349.29	382.75	398.82	405.67	424.64	443.82	439.25	487	495.21	511.53	498	434.38	448.35	462.76	471.12	472.25	454.47	447.75	479.85	456.79	505.57	459.11	508.96	523.15	499.41	508.86	515.35	515.45	517.63	532.38
0	0	0	1.7666	2.5917	0.15319	8.9048	9.7791	29.58	52.456	105.61	161.37	233.26	293.29	374.52	478.25	566.17	663.87	758.61	879.82	982	1116.1	1210	1255.7	1344.9	1415.2	1498.8	1587.1	1746.7	1812.1	1921	1967.4	2094.5	2180.1	2277.6	2398.3	2430.9	2506.5	2627.9	2650.9	2746.3	2769.1	2737.8	2846.4	2858.8	2865.5	2887.9	2942.4	2975.6	3024
0	0	0	4.8637	11.382	14.198	25.095	43.76	52.3	62.022	56.044	57.357	55.583	54.156	77.769	71.088	63.707	65.852	54.3	69.37	68.16	84.357	83.849	73.345	69.222	74.071	71.534	80.13	86.682	99.36	105.9	121.27	129.33	148.92	155.02	175.2	203.44	226.32	237.1	266.01	289.5	283.13	295.35	308.47	316.86	312.59	264.29	263.68	286.72	256.11
18.437	16.364	0	0	0	0	0	7.0197	36.009	89.498	138.76	91.853	155.12	208.45	239.39	320.94	359.88	426.46	432.92	486.6	599.98	658.28	708.41	638.35	647.74	698.16	697.56	755.35	755.95	818.38	815.83	772.97	826.42	860.57	872.49	886.52	919.49	915.75	948.97	987.73	990.84	1036.4	1072.4	1058.1	1137.9	1162.7	1161.4	1242.3	1250.8	1271.1
0	6.3207	0	0	0	0	3.8679	17.04	16.796	11.969	14.117	5.3412	22.766	25.367	48.784	52.128	45.722	52.827	62.287	63.373	59.679	63.762	71.068	88.142	91.717	118.94	125.63	143.78	175.24	219.52	257.92	250.43	282.8	312.27	354.75	403.59	433.81	478.77	470.97	519.48	515.51	568.86	584.12	593.58	613.37	654.53	657.99	662.21	653.03	638.54
0	4.8356	7.2889	9.5922	0	0	11.126	14.793	0	0	0	0	0	0	0	8.6795	22.999	47.508	60.335	85.646	129.78	181.88	236.49	274.9	358.88	405.37	470.38	533.33	595.94	685.72	768.04	866	902.62	980.21	1057.9	1163.9	1183.3	1247.8	1354.9	1386.9	1467.8	1500.9	1583	1584.5	1632.9	1665.5	1627.5	1648.6	1712.7	1716.4
0	1.3618	0	9.1962	0	0.13077	0	0	0	0	0.53012	0	0	13.361	17.949	2.3622	24.69	23.6	17.767	32.307	25.2	24.91	41.773	51.791	36.244	36.842	37.124	63.085	49.166	61.16	66.338	73.44	84.469	60.811	66.832	64.614	52.4	59.763	93.973	127.89	190.54	162.74	209.02	181.41	198.08	200.55	240.54	276.36	276.17	318.99
7.8523	5.8224	0	0	0	0	4.4282	7.6435	11.288	9.4683	12.176	0	0.40299	10.172	18.786	28.835	4.9032	24.436	30.121	63.129	100.12	121.24	168.59	160.13	176.59	151.74	189.83	217.76	242.9	262.99	285.18	310.62	294.54	326.19	372.69	381.6	397.67	421.66	467.77	513.97	556.22	586.16	595.77	558.93	665.58	685.66	704.11	773.75	797.61	819.46
0	0	0	2.5883	2.5194	13.351	11.685	5.4756	5.8999	3.5727	2.5577	0	4.2897	3.0303	0	0	0	0	0	0	0	0	0	0	0	0	0	0	0	0	7.139	17.508	44.17	53.18	69.85	87.795	100.5	106.72	157.85	166.07	169.78	164.18	208.57	153.77	230.07	235.89	208.65	248.27	192.17	230.24
0	0	0	7.2506	3.4807	6.218	2.511	2.35	8.3359	13.512	29.752	42.425	70.411	73.285	123.93	144.12	210.18	215.86	245.81	290.28	302.39	327.54	337.07	394.82	409.12	413.29	398.57	445.51	453.14	474.45	478.23	487	530.61	513.62	533.79	524.96	501.69	483.46	498.54	507.1	508.44	441.15	438.98	380.63	398.35	400.67	414.62	405.34	358.38	363.43
2.1083	3.48	0	0	0	0	21.387	48.612	73.088	118.8	200.48	269.87	346.05	456.84	524.01	633.76	644.34	712.73	788.51	856.41	908.82	946.32	951.61	984.2	1036.4	1064.3	1070	1106.1	1130.7	1119.4	1078.4	1064.3	1071.7	1130.1	1125.7	1145.2	1112.2	1123.5	1161.3	1134.1	1148.1	1127	1123	1123.7	1120.7	1138.7	1139.8	1106.5	1102.9	1107.5
0	3.0123	13.198	0	3.7147	7.4493	4.5075	10.692	0	0	11.008	20.872	37.7	43.716	50.401	68	96.373	85.753	115.68	137.43	135.23	160.43	174.25	185.37	212.29	210.04	222.91	204.02	220.44	225.15	244.33	234.92	229.11	214.53	220.49	231.15	238.3	245.61	259.98	284.36	333.42	325.65	346.55	364.54	387.28	413.82	433	440.6	458.08	473.81
0	0	2.005	9.7122	3.3901	3.0932	0	0	0	0	0	0	0	0	0	0	0	0	0	0	0	0	0	0	0	29.032	75.78	119.32	161.27	190.91	242.28	325.65	344.58	428.13	474.43	587.76	682.04	718.9	793.84	884.36	992.83	1060.4	1153.9	1199.7	1391.5	1467.4	1599.2	1573.8	1567.6	1619.3
7.3735	27.073	20.136	15.27	0	0	0	0	0	0	0	0	0	0	0	0	0	5.8623	22.628	61.243	88.371	399.39	436.1	242.34	303.3	384.87	450.41	501.59	544.96	621.02	636.68	677.86	698.54	779.89	799.77	846.22	971.55	1042.2	1145.3	1263.6	1360.1	1466.8	1582.1	1643.4	1794.4	1919.9	2003.9	2060.7	2095.1	2124.3
0	0	1.8082	0	0	0.31016	5.6962	10.309	19.528	44.505	58.964	92.067	99.408	126.96	178.39	171.82	207.29	268.98	287.92	288.61	332.63	363.38	352.63	395.55	373.22	424.04	424.7	416.44	415.99	413.01	437.77	445.75	445.17	441.34	428.53	410.08	428.6	569.35	559.1	579.01	611.67	599.45	619.95	619.93	629.43	627.8	626.31	629.52	627.49	623.71
0	0	0	3.7041	1.4478	7.5524	11.519	12.702	20.584	14.851	15.585	15.601	29.909	28.326	28.872	19.51	42.482	38.236	53.084	60.815	83.009	122.92	126.2	144.86	174.95	188.53	208	203.4	220.59	217.74	241.93	251.53	245.95	248.39	252.46	234.77	259.67	262.12	272.21	289.93	261.64	260.45	260.39	249.44	265.23	262.43	270.87	262.02	258.53	258.63
0	0	0.97439	1.5343	0	1.7271	6.934	11.587	10.497	18.542	28.433	43.401	48.406	69.885	78.283	85.438	95.72	110.87	117.74	113.51	118.16	131.9	142.8	138.05	143.84	145.5	161.06	170.84	186.42	218.47	228.07	259.53	270.7	278.15	289.45	322.71	332.3	335.91	352.89	363.7	373.07	371.13	403.5	413.72	404.54	407.92	393.55	382.47	410.64	398.89
0	0	0	2.168	8.2452	3.8191	11.582	0	0	6.3907	3.396	5.1645	8.3591	11.423	10.965	15.1	0.29876	8.7164	20.126	25.029	22.792	18.214	30.137	23.793	34.465	36.646	27.547	33.787	24.934	20.14	15.181	26.214	43.865	33.733	48.752	55.912	45.373	66.831	73.497	78.621	84.017	93.357	105.21	114.24	119.47	129.48	110.21	132.9	141.17	143.04
0	3.3211	2.9702	6.2088	0	0	2.7008	18.187	34.959	77.548	145.98	218.41	328.6	413.9	518.3	599.72	757.32	814.71	917.38	1008.3	1094.3	1124	1260.8	1316.7	1428.2	1455.9	1519.7	1580.4	1657.8	1735.8	1768.9	1838.7	1822.9	1908	2035.7	2086.2	2166.8	2207.4	2329.1	2410.5	2457.5	2485.2	2554.4	2629.3	2682	2821.6	2821.9	2860.4	2947.3	2907.4
0	0	0.33596	0.47993	0	5.6796	5.3992	4.8515	4.4147	2.8517	14.468	15.984	13.951	11.891	9.7528	13.316	13.365	11.443	15.884	23.124	19.156	9.9419	24.33	27.104	29.282	23.945	27.791	5.4923	10.131	14.495	31.883	26.185	22.873	12.914	22.039	28.282	33.767	33.108	38.063	28.14	33.801	20.321	24.856	25.254	26.962	39.217	31.604	19.637	10.565	15.556
0	0	0	16.747	3.3198	0	4.1988	6.3606	0.43505	0	0	0	13.632	12.264	0	3.1216	11.861	12.768	19.401	22.79	34.99	54.828	82.856	89.087	85.812	92.524	106.48	113.59	118.17	130.89	162.21	150.9	127.83	127.04	142.22	143.92	171.26	157.24	168.13	156.64	142.56	148.19	140.62	133.96	135.49	161.38	165.23	153.93	135.81	131.56
13.77	9.0097	0	0	0	5.806	0.34304	13.602	25.064	71.469	101.56	159.63	264.62	360.65	433.92	539.43	611.48	732.07	770.62	893.76	963.97	1063	1122.6	1163.6	1261.1	1268.8	1373.5	1366	1394.1	1462.4	1440.1	1457.5	1524.3	1491.7	1498.8	1520.1	1544.9	1531.4	1572.3	1534.1	1520	1579.3	1592.8	1605.4	1619.8	1630.1	1652.1	1613.3	1638.6	1612.7
3.6045	3.2963	0	0	4.8537	2.1317	0	0	2.1949	0	0.54111	2.9271	9.7198	29.821	27.748	58.423	93.815	165.07	231.44	308.97	394.43	460	558.72	635.39	715.97	813.28	866.36	907.45	1022.3	1056.3	1144.5	1216.2	1242.4	1303.7	1383.4	1382.9	1391.5	1480.5	1422.8	1474	1504.1	1561.9	1546.7	1560.5	1529.7	1561.5	1609.9	1606.4	1606	1590.4
21.017	7.052	4.8324	2.6422	0	0	0	0.21502	0	0	0	0	0	0	0	0	0	0	0	0	0	0	10.113	0	0	0	0	0	0	62.25	29.333	10.3	5.3152	18.846	24.865	38.404	32.025	38.246	45.487	67.742	76.901	66.316	70.409	56.38	115.57	107.04	129.03	124.73	128.28	164.55
0	0	0	2.6425	14.449	14.818	6.915	0	0	0	0	0	8.1396	12.763	11.32	1.4568	19.476	3.0989	8.3441	12.174	19.737	0.34477	0	0	2.1246	16.234	10.587	0	4.4995	1.2298	10.116	18.078	44.253	27.678	30.572	24.855	71.021	64.429	81.007	73.085	75.831	96.777	90.921	91.398	91.998	91.407	110.63	112.12	77.265	124
0	5.8819	0	0.10675	2.1197	6.3245	0	0	0	0	0	0	0	0	0	0	0	0	0	0	0	0	0	0	0	0	0	0	0	0	0	0	0	0	0	0	0	0	0	0	0	0	0	0	0	0	0	0	0	0
0	7.9252	2.5616	7.7799	0.11949	0	0	0	2.8798	10.329	3.1677	0	9.0048	21.071	16.5	15.567	38.319	34.399	28.191	47.408	51.584	71.665	89.177	76.261	95.315	83.498	75.243	86.204	68.16	145.58	119.54	124.15	102.44	108.52	122.8	108.27	124.84	126.77	158.89	130.04	135.46	129.09	138.19	154.46	141.56	118.1	135.37	151.51	143.31	171.13
0	0	8.0871	0	5.7077	10.325	27.324	11.555	9.8203	26.045	33.777	43.623	64.102	71.228	76.252	62.615	48.91	65.817	68.998	69.403	59.594	45.925	49.629	42.386	42.461	51.446	44.098	44.771	25.793	11.663	6.7297	17.901	22.585	19.482	19.979	39.659	29.329	41.795	32.063	28.624	22.838	28.161	24.105	19.67	26.301	36.005	13.137	32.06	41.85	32.719
0	0	8.716	0	19.455	11.731	0	0	15.183	28.515	52.301	51.463	110.64	86.185	131.86	130.5	115.31	161	162.03	195.25	216.95	292.11	299.11	290.36	309.85	326.44	331.84	253.66	246.41	251.21	253.96	235.85	245.23	262.16	266.59	255.59	263.45	236.06	259.27	284.73	258.02	238.78	234.23	244.28	250.61	200.26	215.7	197.65	204.55	173.65
0	0	0	0	5.042	14.055	16.005	52.918	144.73	245.81	387.18	529.99	650.27	773.03	1006.2	1126.8	1253.8	1369.1	1477.8	1583.4	1714.5	1811.8	1825.4	1887.5	1976.8	1981	1995.6	2036.6	2092	2114.5	2129.4	2108.4	2137.5	2207.6	2142.5	2134.3	2154.8	2248	2289.8	2368.8	2294	2250.4	2308.3	2304.2	2283.7	2395.4	2393.4	2355.5	2366.3	2364.8
0	0	0	2.8496	0	4.8678	22.736	60.25	112.63	212.26	295.94	424.44	541.81	686.88	882.67	958.08	1038.4	1187.9	1317	1402.4	1459.6	1524.5	1553.6	1596.7	1646.9	1721.3	1750.1	1784	1775.6	1767.4	1766.4	1730.1	1706.2	1691.4	1715	1741.1	1770	1734.9	1751.5	1719.6	1733.3	1727.3	1747.2	1789.2	1799.1	1828.8	1781.3	1808.2	1783.6	1798.6
0	0	0	1.3741	0.41636	1.578	5.792	14.277	12.401	16.685	7.6668	3.955	0	0	7.4259	0	0	0	8.4207	30.429	38.558	46.718	73.25	72.57	92.018	107.82	116.98	130.97	151.96	172.15	161.58	174.06	183.85	171.65	189.33	178.22	216.08	214.02	210.96	230.98	235.67	219.51	234	236.31	237.41	247.35	253.58	263.47	307.54	363.89
0	0	1.2863	3.903	3.4197	0	0.27886	3.9774	9.6536	2.5333	3.2143	0	0	0	4.1036	0	0	0	0	0	2.0378	19.753	22.26	15.779	20.611	21.354	27.687	21.416	28.084	28.369	21.726	23.969	23.848	18.182	20.97	28.018	25.655	18.917	33.07	24.917	39.672	10.391	17.939	37.512	63.449	64.277	28.177	25.639	40.382	30.467
3.5908	1.5917	0	6.0811	0	8.5157	0	0	0	0	0	0	0	0	0	0	0	0	0	1.4402	0	12.307	0	0	0	0	0	0	0	0	0	0	0	0	0	0	0	0	0	0	0	0	7.0919	5.156	21.104	6.1177	0	0	0	19.545
6.3943	6.5757	0.10566	1.1957	0	0.18716	0	0	0	0	18.112	31.546	53.996	70.694	91.104	102.4	119.54	132.28	146.17	145.06	158.89	156.85	153.75	144.87	139.42	129.29	146.08	131.86	149.66	132	120.11	140.02	110.23	128.37	112.35	109.11	112.16	116.68	115.45	126.94	104.35	109.92	113.63	118.66	115.5	118.9	128.31	126.73	109.82	92.045
0	1.7312	22.885	7.3818	0	0	0	4.4524	50.041	115.49	149.19	217.09	291.32	362.19	422.69	452.57	534.35	589.89	638.27	688.56	722.23	760.12	793.14	849.35	870.44	903.72	900.73	916.54	850.98	865.21	883.16	899.86	899.94	926.23	932.95	951.84	941.2	932.7	987.93	980.76	977.08	912.55	894.16	832.57	932.54	879.62	837.78	816.24	858.14	892.21
4.6173	3.6389	5.7821	9.4048	1.5719	0.62928	0	0	0	0	11.886	12.859	16.056	19.158	56.913	56.952	83.915	84.738	103.38	101.18	123.96	128.46	153.28	172.24	172.37	157.54	152.25	163.96	159.06	170.5	186.76	168.65	203.72	189.97	182.35	178.14	148.4	137.78	139.64	140.51	149.09	126.2	137.82	97.005	138.74	120.42	129.11	133.06	107.38	106.26
0	0	0	1.3865	4.7483	0.29842	6.029	5.8516	0.73931	0	0	0	0	0	0	0	0	0	0	0	0	0	0	0	0	0	0	0	0	0	0	0	5.4092	18.443	53.822	75.001	85.687	124.7	163.15	203.29	241.68	262.5	281.52	304.52	333.56	349.14	368.98	399.51	401.63	393.54
0	2.6898	0	1.4343	0	0.89507	17.051	42.881	91.284	159.77	215.62	316.55	372.12	452.67	537.93	604.31	654.41	701.94	509.5	808.89	877.5	937.2	950.91	986.27	1022.1	1035.9	1054.8	1048.3	1064.2	1086.7	1072	1093.4	1143.4	1151.8	1115.3	1119.3	1073.8	1042.4	1001.8	980.95	1010.3	964.2	1028.3	1018.4	988.71	978.96	939	953.45	964.16	953.45
0	0	0	3.4419	6.1395	11.212	17.792	18.14	21.416	22.357	11.703	6.467	1.3551	0.12809	1.8575	5.4353	9.0702	37.191	82.898	136.55	196.84	288.13	407.03	489.71	577.41	667.69	757.93	861.12	940.16	1046.6	1082	1170	1200.3	1271.2	1312.7	1379.3	1440.5	1519.5	1540.9	1554	1628	1659.8	1675.8	1702.2	1676.1	1646.4	1605.3	1601.2	1650.5	1690.1
0	0	0	13.608	0	5.8589	12.832	26.185	90.036	181.69	327.89	535.09	789.11	999.7	1304.5	1573.8	1922.5	2223.8	2472.4	2736	3029.3	3255.2	3515.2	3594.1	3829.9	3987	4080.6	4235.5	4282.5	4477.5	4597.6	4604	4780.7	4667.7	4727.9	4816.1	4844	4840.2	4901.3	4886.1	4938.8	5088.8	5041.3	5111.1	5078.4	5141.7	4979.9	4986.5	4995.7	5003.5
0	14.327	0	4.8139	0	0	10.614	3.6085	8.466	8.748	13.153	7.0937	10.883	0	0	0	0	0	0	0	0	0	0	0	0	0	0	0	0	0	17.384	28.236	36.076	51.394	0	0	0	0	0	0	0	0	0	0	0	0	0	0	0	0
0	0	0	0.70378	8.5769	18.837	13.542	28.956	19.277	33.199	41.032	60.635	84.437	49.416	102.39	86.288	123.87	125.77	145.53	144	161.28	147.03	172.65	179.41	81.539	99.811	91.948	98.138	110.85	114.14	108.89	73.439	101.37	103.08	99.739	91.517	70.239	62.59	58.436	48.442	52.023	62.442	60.908	60.433	62.599	61.669	0	0	0	0
0	0	0	5.4041	11.628	0.91438	1.804	0	3.144	0	0	7.5442	8.0951	1.0033	2.6784	4.6898	20.312	41.967	47.132	66.352	29.206	38.616	60.044	76.909	84.169	94.177	108.58	87.773	68.389	82.234	82.021	114.45	103.26	104.36	97.202	124.22	0	0	0	0	0	0	0	0	0	0	0	0	0	0
0	0	4.2856	3.7832	0	0.1305	6.0482	21.017	28.562	34.362	35.077	64.667	70.08	82.478	105.77	125.09	142.83	144.14	155.53	169.92	202.15	225.74	241.6	229.91	242.88	280.02	265.11	266.23	279.3	274.52	300.28	284.09	288.12	300.1	295.83	290.34	248.43	227.28	228.26	240.05	242.73	259.03	247.27	264.29	280.19	258.2	272.79	271.62	286.65	306.11
0	0	2.9968	12.63	7.9949	0	0	22.724	13.667	22.684	55.411	54.209	75.212	99.897	117.75	114.65	136.44	149.7	181.11	200.14	214.81	241.36	254.83	282.82	251.87	254.09	252.3	325.62	288.69	275.39	267.72	261.86	260.62	256.37	270.57	262.18	273.98	283.37	275.18	290.57	297.51	277.49	282.24	269.79	327.19	332.03	354.57	381.67	412.61	440.71
0	0	0	3.7108	6.7733	16.798	25.957	53.731	92.338	139.63	174.41	221.96	284.34	351.12	417.74	475.26	559.18	607.49	675.05	747.25	788.05	829.82	851.58	872.52	883.56	935.67	959.36	965.4	946.34	975.85	985.11	962.03	983.6	954.89	948.84	944.04	966.85	974.87	934.43	957.6	968.06	964.95	968.44	943.16	957.87	968.98	973.29	959.91	982.99	967.74
0	2.6439	2.2179	0	0	0	1.6896	4.9053	5.7192	13.565	17.041	34.689	40.971	53.911	62.43	66.542	71.084	69.036	80.098	65.986	62.232	61.54	67.111	30.573	39.061	52.913	46.866	41.275	21.009	46.935	50.667	59.88	74.197	80.847	80.386	102.79	105.9	113.35	127.77	132.1	138.1	141.54	148.02	164.46	167.33	179.02	172.85	188.4	193.16	248.83
8.5913	2.9389	0	0	0	3.0036	6.4118	16.726	29.651	53.635	95.155	93.65	118.2	139.43	172.13	196.88	221.75	243.17	275.15	290.74	318.96	342.51	363.37	332.33	377.45	359.94	394.96	390.9	392.54	382.88	384.02	400.98	392.99	399.13	420.66	451.66	464.69	526.96	605.8	677.5	769.95	844.53	948.72	1013	1111	1239.1	1288	1425.6	1503.2	1600.5
0	0	1.7309	5.0469	5.8991	14.189	11.334	1.5646	10.584	4.9208	5.7139	7.6821	10.525	12.95	13.263	4.0233	9.522	0	2.4366	0	18.457	4.5844	0	0	0	0	7.9298	0	17.661	0	11.172	18.247	31.104	36.974	45.641	56.394	93.027	110.19	125.35	134.16	146.36	150.5	163.59	157.57	204.18	236.23	228.61	232.82	209.36	226.86
0	1.3173	8.597	5.0573	0.75858	3.1561	0	5.545	17.284	26.505	19.247	15.373	11.394	34.8	35.859	29.733	21.531	24.205	15.833	18.18	22.515	44.073	48.31	26.761	28.639	32.975	37.575	34.287	36.916	37.336	37.926	25.891	19.686	17.702	33.83	35.766	44.021	45.973	67.977	51.587	60.224	60.47	57.478	60.712	55.437	53.262	72.406	65.891	80.157	83.865
0	10.405	0.18782	0	0	0.41891	5.9939	15.321	37.573	80.959	119.28	175.96	256.63	283.59	331.16	405.6	486.68	516.56	575.39	615.41	669.69	703.86	718.25	753.36	788.27	772.75	793.83	826.85	860.74	912.97	915.75	940.72	936.51	967.03	1006.5	1027.7	1092.2	1126.9	1203.8	1298.6	1345.3	1451	1475.7	1581	1671.1	1774.8	1770.4	1782.9	1787.9	1787.5
14.375	6.9017	1.1686	0	0	0	2.9299	0	0	0	0	0	0	0	0	0	0	0	0	17.619	51.36	82.329	150.26	186.89	230.1	288.23	345.17	455.92	554.79	633.13	624.7	617.06	763.24	784.57	823.15	844.94	849.87	866.42	900.65	947.42	947.87	938.65	927.63	819.92	910.31	930.88	926.37	908.79	866.09	930.98
0	0	7.9861	0	1.9885	12.205	10.291	0.47867	17.089	12.258	20.246	20.428	13.907	5.3267	18.017	2.1928	22.174	9.4153	15.301	29.912	28.653	20.255	33.081	40.273	28.009	19.072	4.4164	11.564	16.027	14.178	1.8804	5.0985	20.563	0	2.4593	0	0	0	0	0	0	0	0	0	0	0	0	0	0	0
10.612	13.002	0	0	0	0	0	0	0	0	0	0	0	0	0	0	0	0	0	0	0	0	0	0	0	0	0	0	0	0	0	0	0	0	0	0	0	0	0	0	0	0	0	0	0	0	0	0	0	0
0	0	0	6.5815	0.27539	0	5.4257	0.54142	0	0.064002	0	3.9104	9.7643	2.3856	4.3342	0	16.417	3.3022	12.867	4.9822	5.6495	0	0	0	0	0	0	0	0	0	0	0	0	0	0	0	0	0	0	16.797	38.395	46.67	56.579	111.39	121.28	160.85	188.68	177.9	206.17	214.54
0	0	0	3.0521	0	4.9711	0	4.8412	1.943	10.489	3.2721	10.824	0.31813	6.9625	0	0	0	0	0	0	0	0	0	0	0	0	0	2.3706	21.528	33.074	42.197	62.853	76.429	98.929	96.82	119.33	142.45	157	161.01	171.43	193.82	211.62	241.43	244.62	257.29	254.21	256.14	272.1	252.83	249.9
0	0	4.6404	5.1184	0	0.012935	7.3797	7.5981	0.44741	12.961	0	0	9.8562	13.334	17.543	6.6026	20.402	22.479	22.137	23.054	29.354	37.034	35.898	75.68	56.137	56.348	74.933	92.411	102.38	128.81	113.47	99.071	109.6	133.58	133.87	170.93	180.14	182.51	210.83	218.95	247.31	264.39	285.95	308.77	336.28	340.29	366.7	382.77	420.49	426.39
7.4341	2.8465	0	2.3785	0	0	3.295	10.031	29.42	41.451	70.097	89.72	107.59	124.69	135.5	150.35	171.86	195.11	201.97	224.46	217.15	206.31	201.95	214.75	226.99	233.97	239.24	222.61	229.86	226.78	235.78	236.51	228.76	228.97	229.55	235.02	232.08	234.83	245.31	259.23	253.6	239.69	246.9	248.49	241.46	240.13	239.13	237.15	243.74	254.37
0	0	0	3.9959	10.954	14.378	16.469	19.377	22.049	28.255	27.535	33.75	30.63	25.941	35.795	29.158	39.484	29.834	62.514	89.402	136.59	193.73	222.6	292.16	335.3	351.94	439.65	499.97	553.07	544.24	616.57	616.5	665.11	706.06	738.59	773.28	798.29	804.23	811.66	875.61	817.27	874.58	883.44	838.64	927.62	917.06	930.16	903.17	912.99	904.3
0	0	0	0	1.6432	11.444	7.2222	4.17	5.6196	7.004	6.3875	3.2241	11.193	1.9204	7.1351	0	12.092	0	0	0	0	0	0	0	0	0	0	0	0	0	7.3055	15.382	18.42	30.188	50.741	71.934	75.367	122.56	177.54	231.57	282.11	348.19	403.42	451.08	523.41	652.36	706.75	769.63	804.08	902.48
0	0	0	5.4013	2.4149	0.034041	27.09	0	48.57	42.05	44.475	115.78	222.13	158.25	195.25	357.73	438.92	487.02	538.82	579.17	570.88	588.44	643.14	661.02	695.63	673.66	711.86	736.06	764.17	759.38	791.48	788.66	760.36	752.85	806.04	792.27	790.2	831.36	828.19	717.96	779.42	743.31	795.97	773.78	817.17	824.23	770.65	810.44	755.55	754.69
0.86302	3.9697	0	9.5145	0	0	0.43509	8.7816	9.4168	0	0	0	0	0	0	0	0	0	0	0	0	0	0	0	0	0	0	0	0	0	0	0	0	0	0	0	0	8.2915	0	0	0	1.9639	0	0	2.5983	33.935	34.975	31.038	0	0
1.5168	1.6459	1.8415	7.7708	2.2452	0	0	0	0	0	0	6.1025	1.9084	3.2137	0	0	0	0	0.70884	0	0	0	4.054	1.4536	0	0	0	0	4.5472	3.8982	20.528	27.056	26.265	33.91	37.686	51.918	74.263	68.933	81.61	92.83	91.757	101.02	122.66	122.52	117.56	126.42	127.41	128.98	130.06	146.04
0	0	0	0.94169	5.753	4.2814	4.0562	10.336	4.409	6.2808	4.0962	6.1816	9.0239	12.876	26.496	21.816	16.516	11.023	27.774	46.611	51.401	64.104	69.804	78.204	99.657	118.52	127.75	155.49	154.23	153.61	154.55	156.19	145.95	126.01	125.88	134.51	139.95	135.97	143.47	157.52	152.74	149.65	143.03	144.15	156.91	157.58	160.82	173.59	187.32	183.33
0	10.588	8.1095	4.7349	0	0	8.2839	3.7073	2.7851	1.4143	0	0	0	0	0	0	0	0	19.894	33.182	31.683	37.608	64.609	81.315	87.926	114.28	122.84	134.44	121.61	146.24	162.16	162.74	192.2	183.89	200.68	229.36	241.33	255.79	284.51	302.55	275.14	303.12	311.28	352.35	360.84	380.29	390.07	397.32	414.73	411.71
0	0	0	0	10.689	24.637	35.778	75.013	71.619	84.507	84.679	84.306	89.517	78.29	91.109	98.963	121.51	135.71	143.78	145.91	165.48	194.13	194.43	208.51	252.56	239.91	263.69	276.13	280.16	291.44	309.2	336.26	349.84	337.15	354.6	369.45	377.14	359.01	389.85	311.26	334.39	330.74	301.88	300.5	291.04	298.64	283.86	276.16	279.79	290.55
0	45.261	0	0	0	2.304	10.559	5.5292	0	0	0	4.2652	0	0	0	0	0	0	0	0	0	0	0	0	0	0	0	0	0	0	0	0	0	0	0	0	0	0	0	0	0	0	0	0	0	0	0	0	0	0
0	0	0	0	0	7.3173	26.431	57.97	72.861	68.043	98.492	119.18	150.19	182.63	191.06	215.46	216.08	240.44	236.44	256.49	254.6	262.88	276.28	290.29	299.68	306.22	304.34	301.49	306.82	316.42	317.03	311.64	296.34	298.57	310.45	324.43	321.13	322.78	292.24	323.19	300.93	312.23	331.15	330.57	328.16	335.68	337.83	318.89	296.18	281.66
0	0	0	22.206	0	19.266	6.6497	18.191	0	0	0	0	0	3.2409	0	0	0	0	0	0	0	0	0	0	0	0	0	0	0	0	0	0	0	0	0	0	65.369	93.191	187.6	277.19	293.18	342.89	425.14	452.98	501.07	600.69	667.1	695.63	709.15	700.58
0	0	0	0	22.968	1.5362	3.9076	19.398	41.514	65.311	84.142	100.37	135.14	139.56	146.53	180.84	172.77	210.45	278.97	311.25	346.36	390.66	429.24	480.15	572.41	604.73	624.78	653.55	653	674.78	734.27	633.41	706.82	720.01	741.12	835.26	904.73	934.05	1071.6	1122.1	1270.6	1299	1486.1	1542.2	1624.9	1727.4	1900.9	1983.9	2047.9	2154.3
7.2494	2.2117	0	5.5063	10.737	0	0	0	9.7741	15.807	48.182	63.328	90.062	117.78	145.03	179.91	226.79	263.37	280.86	322.32	351.62	344.39	411.84	405.86	385.5	407.92	441.09	459.5	457.84	462.74	532.81	502.7	525.68	533.15	560.23	559.39	544.71	586.33	747.26	788.22	809.15	829.04	859.99	906.37	934.76	964.38	979.34	1002.2	1024.7	1037.8
0	2.008	1.742	4.055	0	0	4.5466	3.2199	6.9123	6.8559	4.3778	18.28	15.161	23.154	14.097	9.0754	1.4033	5.8012	14.239	5.1824	2.9057	0.24539	8.6473	14.25	14.629	18.549	13.814	14.335	9.9147	0	10.94	17.171	24.329	43.949	42.528	67.82	72.163	79.193	88.149	76.592	90.961	102.22	113.02	113.56	104.87	129.81	124.95	124.28	143	139.9
20.704	24.131	0	28.236	0	0	0	0	0	0	13.682	29.011	44.982	79.668	80.373	107.7	124.61	134.13	137.48	163.17	170	168.02	166.59	184.39	197.15	193.31	226.09	235.96	290.97	309.61	264.53	240.44	301.22	293.75	284.08	288.83	252.81	226.7	227.99	199.23	212.81	174.8	180.74	185.49	176.41	164.06	162.23	162.01	149.35	136.29
0	5.1822	3.8884	0	0	1.3941	0	0	0	0	0	0	0	0	0	0	0	0	0.80362	2.9229	4.6096	26.76	54.734	70.874	45.798	38.603	21.178	42.694	44.669	66.272	71.129	90.146	67.986	53.349	73.244	47.309	43.008	19.15	23.18	0.2549	0	0	0	0	0	0	0	0	0	0
0	0	0	7.1618	0	2.3525	2.9582	20.09	23.516	49.032	65.591	93.758	131.34	134.75	178.92	222.18	274.97	302.9	335.27	367.16	390.98	425.36	437.59	431.88	464.51	450.71	484.81	477.48	488.63	500.84	495.49	488.87	491.67	508.64	514.16	515.12	513.16	505.6	516.9	518.88	546.48	539.37	559.15	499.98	509.68	528.53	550.89	561.58	566.04	591.31
0	2.9238	0	0.31589	5.228	3.3894	6.2312	9.5812	37.245	61.476	53.905	68.897	68.512	97.063	109.03	126.42	146.51	143.81	164.83	160.58	157.61	189.59	195.52	189.17	185.34	172.55	195.07	209.79	194.84	209.56	197.15	198.01	178.96	193.33	190.21	224.35	222.55	241.9	254.06	257.2	252.46	256.21	276.15	288.59	293.37	317.65	331.91	300.7	313.47	306.74
0	0.25101	0	7.9153	0	0	8.6146	12.584	75.748	146.56	266.01	414.54	591.03	739.83	932.5	1078.9	1240.4	1453.6	1575	1697.4	1763.4	1850.1	1939.2	2044.3	1972.4	2137.9	2080.8	2215.9	2197.5	2238.7	2268.8	2213.8	2282.5	2263.4	2228.1	2279.8	2283.6	2277.5	2249.1	2256.2	2227.1	2244.1	2249.4	2262.4	2262.1	2245.7	2219.3	2278.3	2247.5	2238.4
0	0	0	0	0	12.064	23.445	27.129	56.131	72.329	83.376	116.91	131.05	139.83	186.25	185.59	179.9	207.6	219.02	245.31	279.89	327.46	396.92	338.42	432.45	446.12	455.07	466.11	494.55	525.63	561.34	555.36	524.97	616.51	598.57	645.6	649.68	701.1	704.08	720.66	676.5	765.75	776.94	786.94	759.01	785.41	757.73	759.39	804.14	796.25
4.679	0	0	0	3.3196	3.8114	0	0.065329	11.004	18.19	31.554	42.413	53.808	76.072	91.296	102.44	123.17	148.19	178.21	195.79	207.16	216.11	250.61	269.94	286.78	297.24	324.88	356.4	391.64	389.19	419.76	421.6	473.16	477.79	505.15	503.52	487.95	533.11	535.62	549.55	559.07	519.87	520.77	577.55	559.76	568.06	549.35	553.55	541.59	523.29
0	0	0	2.7591	8.061	6.5003	0	4.3916	14.502	40.873	76.34	75.603	132.55	177.22	162.36	185.29	231.33	239.91	285.81	302.23	355.76	415.04	501.46	534.21	585.49	589.98	612.74	698.61	712.9	701.2	718.48	528.35	476.31	462.59	561.79	550.16	471.1	464.85	483.64	506.55	541.11	523.06	528.17	562.92	578.37	592.89	626.21	628.74	642.68	639.11
0	0	0	0	9.3663	10.26	6.8999	5.5331	6.6487	12.33	16.645	2.3112	0	3.0201	0	0	0	0	0	0	0	0	0	0	0	0	0	0	0	0	0	0	0	0	0	0	0	0	0	0	0	0	0	4.2493	10.119	0	0	0	0	21.725
0	0	7.0137	3.082	0.38331	1.0677	5.5138	14.749	9.5937	0.5095	17.437	7.4745	36.367	30.418	24.224	38.793	37.799	49.541	55.715	46.093	56.846	49.575	66.68	76.052	88.986	104.83	124.12	149.92	183.02	221.36	236.71	283.22	314.99	347.01	393.28	426.94	472.35	509.5	584.97	621.19	650.7	651.16	703.57	726.77	759.91	793.92	828.95	826.46	796.67	838.75
0	0	0	0	0	3.6629	10.491	10.722	19.037	19.13	24.361	17.053	33.773	31.43	26.274	27.887	15.27	25.172	18.097	18.877	48.444	0	0	0	0	0	0	0	0	0	0	0	0	0	0	0	0	0	0	0	0	0	0	0	0	0	0	0	0	0
0	0	0	5.7702	4.8854	3.0873	28.09	14.756	51.354	67.551	78.306	65.918	66.542	66.1	58.357	74.918	97.379	89.717	107.25	133.06	132.09	126.08	145.45	139.31	169.73	160.83	173.79	176.8	173.33	179.39	187.9	181.97	198.51	197.81	178.68	188.55	210.24	244.37	254.51	289.66	321.85	334.29	378.74	411.51	460.58	481.14	513.83	532.06	585.73	643.66
0	0	0.38693	0.56007	0	1.9905	11.631	10.731	3.2925	13.459	0	6.7472	5.3411	0	0	0	5.7246	0	0	2.1223	2.2452	8.7103	0	0.078132	10.036	0	0	20.69	11.164	14.31	21.497	8.6241	8.7997	30.973	28.06	45.638	25.127	37.649	62.93	65.079	93.52	122.37	110.22	107.66	116.47	137.55	144.39	165.97	174.72	197.98
0	0	0	0	10.014	17.367	24.194	18.126	22.952	14.187	12.505	0	0	0	0	0	0	0	0	0	0	0	0	0	0	0	0	0	0	0	0	0	0	0	0	0	0	0	0	0	0	0	0	0	0	0	0	0	0	0
10.433	3.7611	0	0	0	0.62858	0	0	0	0	1.1533	0	0	3.3523	4.5191	11.043	18.69	36.359	39.886	49.476	53.219	67.201	82.227	76.345	89.431	91.378	103.88	109.84	129.12	127.57	122.48	145.6	144.96	170.74	167.7	184.05	205.81	166.24	175.85	176.59	180.95	172.4	192.97	173.53	179.39	205.52	210.48	205.92	216.84	210.6
0	1.7117	11.124	10.398	0	0	0	1.3115	24.261	46.235	68.707	93.068	140.23	149.22	187.04	236.9	168.05	186.46	294.12	321.53	401.1	498.2	607.16	566.19	572.22	600.01	608.65	612.33	643.47	676.28	727.86	747.44	743.77	780.3	763.45	835.13	879.33	974.43	1003.9	1043.9	1086.6	1144.4	1246.5	1358.8	1364.8	1467.8	1457.2	1522.4	1613.6	1646.5
2.4058	24.825	26.197	29.541	26.014	0	0	0	0	13.885	7.0602	0	14.635	18.639	40.078	49.178	67.778	82.646	98.753	109.98	128.69	156.94	225.66	197.59	248.57	227.95	254.75	322.38	343.5	407.21	474.15	520.11	584.86	591.03	653.47	695.14	719.98	775.94	814.43	857.49	823.26	893.65	882.48	913.58	891.96	862.87	896.37	908.62	888.07	885.72
13.525	14.731	0	0	0	0	0	0	3.3664	22.639	53.649	60.42	93.47	107.99	122.25	141.01	163.31	177.66	224.84	221.02	245.95	277.46	292.55	293.76	320	301.33	303.63	316.2	298.46	305.35	230.73	253.23	281.75	303.18	288.92	287.92	277.8	283.39	280.84	273.52	276.27	266.98	274.3	276.34	269.38	282.79	277.37	293.37	276.93	260.32
0	0	18.461	38.767	11.293	0	0	0	0	0	0	0	0	0	0	0	0	0	0	0	0	0	0	50.637	93.408	109.88	128.15	165.21	180.54	226.08	235.93	251.22	249.57	250.23	260.27	255.12	270.46	300.4	323.88	318.13	318.71	312.98	305.99	287.92	309.12	308.84	334.27	328.57	314.96	301.94
4.4196	0	0	2.1576	0	2.836	3.7657	8.1114	14.428	13.797	29.347	41.085	56.509	59.057	64.533	74.414	78.044	99.489	108.24	113.25	117.29	129.13	135.9	132.25	139.28	146.48	158.54	165.58	165.62	173.24	177.76	172.33	171.07	195.63	190.53	202.5	200.66	192.59	211.74	209.82	196.4	201.47	204.54	209.44	182	194.62	205.86	188.43	198.93	174.16
7.1096	10.385	0	0	0	0	1.7528	9.7374	34.635	75.998	127.69	177.19	252.36	297.57	385.46	460.04	544.12	648.3	790.6	950.2	1138.6	1248.2	1444.4	1586.7	1764	1875.2	2046.7	2156.7	2298.8	2454.9	2533.7	2597.6	2622.1	2801.3	2853.7	2883.1	2874.7	3010.3	2836.4	3046.2	2991.8	3029.2	3046.6	3071	3141	3138.5	3201	3180.1	3132.8	3177.5
2.6773	0	11.254	9.6827	9.2851	0.9803	0	1.5282	11.257	32.373	49.709	82.71	125.5	141.98	212.32	240.95	284.11	329.98	360.4	448.53	489.14	528.14	554.99	586.14	651.11	664.79	660.47	740.41	761.81	809.87	840.23	871.6	919.37	920.7	932.62	941.98	951.61	986.49	986.05	1007.3	1046.2	1050.8	1059.6	1088	1099.3	1097.4	1094.6	1089.8	1105.4	1118.7
0	0	0	9.0779	14.131	28.818	2.0246	17.074	28.714	20.823	14.14	14.186	15.353	10.08	0	5.067	0	0	0	0	0	0	0	0	0	0	0	0	0	0	0	0	0	0	0	0	0	0	0	0	0	0	0	0	0	0	0	0	0	0
0	0	0	6.6186	0	0	34.115	106.77	224.54	369.8	551.16	742.47	992.4	1145.3	1386.4	1574.6	1699.8	1884.1	2018.4	2169.4	2372.6	2426.4	2526.8	2615.2	2711.3	2709.1	2731.3	2887.8	2800.8	2937.8	2927.9	2961.9	2808	2947.1	2845.6	2780.5	2790.4	2834.6	2485.1	2836.2	2783.4	2758.7	2853.6	2882.9	2872.7	2858	2838.9	2844	2834.2	2809.4
0	0	0	6.5316	3.6863	12.49	0	0	0	0	0	0	0	0	0	0	0	16.086	55.466	111.4	154.03	174.29	269.66	336.98	402.25	453.14	497.74	539.43	621.37	636.29	656.91	666.04	731.89	763.49	786.05	842.38	787.76	809.68	809.84	805.01	792.71	849.93	824.44	872.8	810.67	838.04	808.92	797.26	810.76	804.41
16.111	2.5365	0	18.783	0	0	0.20755	0	0	0	16.903	15.84	42.754	64.054	72.401	102.77	124.99	168.69	212.7	296.96	384.25	453.46	553.08	589.72	713.55	775.37	869.17	904.46	964.67	1017.6	1080.5	1124.8	1121.9	1185.1	1224.7	1263.8	1349	1468	1578.9	1653.4	1685.2	1794.6	1907.7	1946.8	2004.3	2140.4	2206.3	2203.5	2316.5	2345.3
0	0	0	0	7.8362	19.344	16.89	9.936	20.246	14.438	16.133	12.851	16.571	11.162	0	0	0	13.14	23.14	10.389	22.327	34.412	62.374	48.568	47.242	55.254	63.419	61.441	60.836	55.757	82.794	91.526	90.604	91.207	98.777	97.081	91.852	102.3	25.745	28.813	32.117	17.635	0	31.906	28.427	18.058	33.602	44.737	45.304	26.885
0	0	0	2.1227	10.258	0.42516	12.697	13.674	10.164	21.1	6.5517	14.706	7.0452	0	10.773	12.557	29.906	33.379	60.54	77.966	89.935	122.71	142.15	156.6	176.06	195.98	219.91	238.82	266.96	289.52	298.96	306.74	327.36	319.59	324.02	353.7	342.6	376.9	378.63	395.78	387.59	387.27	398.23	385.16	402.52	427.17	422.67	418.3	409.64	429.84
0	0	0	0	6.663	2.1867	12.239	33.19	55.512	77.774	103.89	120.02	141.08	151.92	183.2	207.92	207.19	234.76	251.69	281.43	296.13	300.13	311.85	340.51	368.52	378.89	394.89	403.27	404.51	374.5	389.41	374.27	392.1	390.62	399.64	408.6	383.05	398.72	390.85	391.65	385.13	388.57	379.79	374.82	377.72	376.33	394.1	405	399.86	391.39
0	0	0	2.0117	6.4546	3.7112	17.349	18.16	6.7006	12.196	20.454	31.918	31.111	20.699	23.182	45.844	67.639	119.66	207.93	316.47	415.8	533.2	670.66	802.08	941.95	1043.6	1161.8	1267.7	1353.1	1473.6	1557.7	1590	1651.9	1685.6	1736.4	1827.5	1867.6	1954.1	2017.1	2089.6	2130.4	2154.1	2194.8	2275.6	2330.2	2344.4	2348	2405.5	2441.1	2460
0	0.38408	0	2.9764	4.0931	8.7857	11.271	10.486	23.571	18.584	22.42	35.905	26.156	26.713	30.527	42.538	52.886	77.157	112.35	143.18	192.45	220.66	268.93	305.71	355.81	376.37	404.27	435.36	489.8	556.26	563.4	580.39	609.58	618.8	666.51	684.55	709.39	740.51	748.49	750.52	813.5	762.55	792.06	834.78	831.79	864.12	861.18	861.59	860.27	859.37
12.825	15.638	0	11.575	0	0	0	0	7.7527	21.584	46.768	57.382	91.467	105.36	119.49	147.67	140.03	180.6	192.03	202.11	227.77	213.99	222.02	238.31	254.14	248.4	287.44	241.9	298.43	323.08	332.22	360.44	355.63	375.13	392.79	412.19	435.61	460.04	475.03	493.05	504.03	523.96	519.66	288.71	350.1	314.08	325.54	320.45	271.09	321.46
0	0	1.426	11.109	13.898	0	3.2721	0	32.379	67.79	112.86	172.42	254.32	316.83	393.22	438.08	509.38	590.14	625.65	678.64	729.4	775.85	809.69	852.45	874.89	915.27	916.55	973.34	929.86	933.7	957.76	940.07	960.43	967.37	951.09	957.46	968.64	959.92	981.71	975.36	969.1	984.58	985.94	980.74	969.91	941.92	937.64	939.27	924.38	921.79
0	0	0	4.1281	0	7.8082	15.622	8.2317	15.055	11.468	14.724	11.996	11.577	14.01	10.832	19.848	21.848	41.014	59.802	62.756	76.496	93.616	112.57	140.83	146.14	169.37	185.99	223.11	303.9	362.98	392.28	464.57	516.03	544.93	605.18	677.74	713.46	791.51	823.32	842.49	877.11	879.07	903.97	925.27	912.01	970.88	978.56	969.5	970.66	985.96
2.9011	0	0	3.6714	0	7.6632	9.9899	40.819	68.778	102.24	164.73	223.86	308.28	355.11	411.95	488.95	535.09	597.36	635.33	705.87	728.4	733.63	795.14	824.99	845.22	844.36	865.86	879.05	881.47	896.5	883.46	884.61	865.13	872.12	878.59	861.35	851.53	885.03	926.03	938.75	1189.7	1249.2	1288.4	1325.7	1360.5	1369.8	1438.7	1516.1	1536.1	1557.5
1.2179	0	0	0	4.7964	4.7488	2.8553	0	2.37	1.3841	0	0	0	0	0	0	0	0	0	0	2.7455	18.084	36.728	46.866	66.67	90.151	117.5	120.94	136.08	126.58	154.82	152.88	163.53	163.87	181.56	202.91	211.5	226.63	251.71	249.63	273.17	254.22	246.39	241.24	236.64	227.73	233.95	244.83	241.43	233.79
0	0	9.1082	2.0454	1.1947	2.9129	0	0	0	0	0	0	0	0	0	0	0	0	0	0	0	0	0	0	49.071	68.467	85.312	104.72	126.34	139.91	159.63	185.31	224.76	240.11	253.23	269.92	277.38	311.06	342.61	347.45	356.17	341.19	365.97	368.9	358.13	391.42	398.23	241.64	231.15	58.304
0	0	0	0.54778	10.627	14.81	14.249	29.582	22.769	29.306	33.326	35.169	30.125	31.397	42.824	50.034	68.41	93.657	143.97	174.05	218.92	288.54	329.86	371.78	418.11	471.36	630.07	576.55	695.37	598.49	679.09	723.38	817.12	584.55	788.6	787.89	630.89	618.37	745.27	712.55	642.33	635.35	734.33	676.11	696.54	796.56	670.54	793.64	732.4	782.67
3.0349	20.107	0	23.297	19.281	17.013	0	0	0	0	68.927	35.841	149.41	214.37	258.19	204.97	191.1	255.33	261.67	368.22	280.24	418.58	450.87	446.31	459.75	481.47	489.91	489.69	503.51	511.21	549.61	551.83	543.02	518.2	534.87	540.25	550.18	594.77	621.67	594.17	598.33	553.32	637.51	646.02	621.9	633.8	642.09	645.53	637.64	600.33
0	0	6.7878	7.5076	0	5.0865	0	0	0	0	0	0	0	0	0	0	0	0	0	9.7355	16.926	13.886	12.573	37.021	49	41.826	35.204	27.185	22.219	32.41	56.796	31.078	53.568	43.77	59.505	82.072	79.664	97.664	121.74	127.35	148.86	149.27	146.54	160.58	176.18	209.04	238.39	238.77	254.36	277.11
0	0	0	22.406	17.985	2.9321	21.83	51.1	126.88	194.54	286.87	396.62	515.31	675.15	748.42	825.65	937.37	1110	1238.1	1317.1	1385.8	1463.7	1546.1	1603.5	1689.8	1668.9	1775.2	1817	1847	1919.6	1756.2	1757.7	1909.6	1943.7	2005.2	2092.5	2185.4	2262.4	2342.3	2405.9	2392.3	2375.6	2356.6	2481	2490.6	2574.8	2711.6	2659.1	2754.3	2779.7
0	0	0	10.709	8.7631	9.4878	16.969	13.486	0	18.346	83.018	206.63	296.9	444.82	557.07	693.18	889.68	1048.1	1135.3	1335.7	1498.1	1663.2	1812	1949.3	2014.4	2103.3	2302.7	2444.6	2550.6	2712.4	2799.2	2907.1	2967.9	3095.8	3209.7	3299.2	3325.5	3421.1	3443	3491.1	3563.5	3611.4	3737.4	3690.9	3772.6	3874.7	3946.7	3867.4	3910.8	3953.7
0	0	0	0	5.2553	4.9173	9.5355	11.043	24.774	21.24	16.328	9.7339	6.9436	16.503	9.5651	20.727	43.173	74.677	104.02	164.32	179.43	185.9	213.68	307.48	217.32	237.08	320.06	328.2	375.53	414.16	432.64	432.83	461.24	449.44	461.47	478.01	479.45	497.89	520	510.14	517.86	509.62	519.91	524.29	510.34	509.3	516.23	532.89	535.24	535.69
1.9144	4.8635	0	0	0	10.272	5.0438	6.4146	3.2293	0	22.832	2.4011	16.967	44.837	39.321	39.136	55.152	54.891	59.865	60.526	75.728	62.644	52.934	56.883	61.111	77.282	89.436	91.711	95.876	100.81	91.677	130.87	82.177	131.1	107.44	110.3	125.88	128.14	129.51	127.61	139.35	113.47	102.64	111.46	76.299	96.48	74.804	69.038	63.687	45.474
0	0	0	12.441	9.9092	5.8725	2.8885	0	0.27096	0	5.1613	11.35	23.121	34.049	38.378	45.069	62.871	63.04	56.759	63.523	78.572	74.272	69.298	59.172	78.823	64.246	55.041	44.726	35.664	38.858	48.281	35.191	23.015	24.929	32.125	8.0717	0.67005	15.093	23.448	12.802	4.2804	0	8.7286	0	0	0	0	0	0	0
0	0	0	0	6.921	5.8539	5.3556	0	0	0.02222	0	0	0	0	0	0	3.0772	0	0	0	4.669	21.85	14.854	22.867	36.971	34.91	30.365	51.852	67.391	56.559	72.436	52.526	58.149	71.089	67.91	67.248	51.806	39.278	49.892	57.327	60.289	61.344	65.463	75.802	92.483	102.32	105.17	136.25	136.12	140.8
0	0	0	10.639	23.034	0	15.634	3.8841	7.3072	15.902	19.528	9.9158	11.531	8.5377	5.6227	7.5766	1.6277	0.53883	2.7434	2.6668	0	0	0	0	0	0	0	0	0	0	0	0	0	0	0	7.6985	28.673	65.423	94.405	128.51	170.52	193.54	222.23	262.6	306.17	376.53	401.73	421.62	445.95	471.53
5.4105	0	0	0	0	0	2.1084	16.912	1.9482	7.8601	27.314	34.344	75.696	81.121	84.421	102.05	129	130.95	158.64	170.23	193.11	209.86	224.91	210.6	294	286.68	297.66	213.08	203.37	233.46	237.87	221.91	194.24	161.71	162.22	152.79	152.75	137.38	156.34	151.52	147.19	136.49	137.93	126.85	120.54	133.17	136.02	118.62	103.87	68.389
18.41	13.687	0	0	0	0	0	0	0	0	0	0	0	0	0	0	0	0	0	0	0	0	0	0	0	0	0	0	0	0	0	13.902	29.72	72.281	66.544	75.125	80.361	81.238	100.52	130.26	127.73	145.28	143.06	133.59	179.19	186	205.16	232.07	225.62	249.45
3.3499	0.098546	0	6.2159	0	2.4024	2.3647	1.2967	0.16575	4.798	4.52	0	4.9926	0	0	0	0	0	0	0	0	0	0	0	0	0	0	0	0	0	0	0	0	0	0	0	0	0	0	0	0	0	0	0	6.5912	6.7908	6.7851	7.9801	28.58	19.587
12.564	0	2.8503	2.7827	0	5.1287	2.7431	10.255	14.061	45.448	103.08	141.97	211.08	300.01	285.51	366.41	537.16	730.22	649.02	1073.9	1253.8	1320.6	1622	1587.8	1932.1	2085.5	2235.4	2372.3	2574.5	2575.4	2704.6	2802	2875.8	2904.2	2876.8	2973.5	2937.6	2834.6	2893	2909.3	3031.1	2935.6	2946.8	2850.6	2905.7	2917	3024.6	2919	3013.8	2966.9
0	0	3.6375	0	2.9583	8.4274	7.5023	4.7931	6.4528	0	0	0	0	0	0	0	0	0	0	0	0	0	0	0	0	0	0	0	0	0	0	0	0	0	0	0	0	0	0	0	0	0	0	0	0	0	0	0	0	0
0	0	0	2.6337	0	6.5276	14.932	30.043	41.168	57.35	81.449	124.96	148.06	179.08	219.53	253.19	285.94	303.26	322.23	344.82	385.14	420.54	426.95	406.96	427.56	464.13	438.91	466.9	460.7	436.53	502.64	485.51	465.2	522.83	478.88	474	473.71	449.35	467.7	449.58	457.64	472.44	472.81	486.54	439.18	425.94	444.41	454.86	449.71	444.13
0	0	0.46581	4.2885	0	0	9.6843	5.7686	8.2185	11.379	2.4827	1.2446	0	0	2.9522	0	0	0	1.2014	0	0	8.3036	3.3562	2.508	0	0	0	0	0	0	0	0	0	0	0	0	0	0	0	0	0	0	0	0	0	0	0	0	0	0
0	1.734	7.8415	5.5317	0	0	0	0	4.3532	24.251	51.289	87.022	120.49	169.94	231.23	276.79	335.08	403.57	488.01	570.18	609.56	667.46	696.69	818.03	813.42	872.16	853.75	922.48	905.29	929.43	904.73	1132.1	934.61	1008.4	1065.1	1077	1081.3	1112.4	1129.4	1085.9	1097.2	1159.3	1132.1	1107.3	1082.5	1105.1	1110.3	1106	1072.8	1100.7
0	0	0	0	8.2305	7.5799	11.981	7.7938	9.6438	20.26	8.4979	26.367	33.297	35.634	38.357	31.54	26.082	27.247	41.3	22.042	16.997	3.4838	2.3942	7.8111	1.4021	9.9519	11.913	14.094	2.7812	4.0333	23.372	44.286	57.908	69.271	67.245	87.048	95.37	105.05	120.34	88.96	72.586	98.973	89.019	102.3	131.74	128.63	130.34	156.41	139.79	151.9
0	12.273	11.664	7.5347	0	0.11885	0	0	0	0	0	0	0	0	0	0	1.1579	0	0	0	0	0	0	0	0	0	0	0	0	0	0	0	0	0	0	0	0	0	0	0	0	0	0	0	0	0	0	0	0	0
17.74	5.3268	0	1.5462	0	0	0	0	0	0	0	0	0	0	0	0	0	0	0	0	0	0	0	0	0	0	0	0	0	0	0	0	0	0	0	0	0	0	0	0	0	0	0	0	0	0	0	0	0	0
10.945	9.1717	1.3995	2.5453	3.1949	0	0	4.562	0	6.6889	8.621	11.553	24.006	23.915	32.895	36.835	33.389	52.111	47.911	71.689	64.387	83.315	76.704	78.025	90.58	90.421	129.4	163.64	182.99	224.96	235.72	288.68	309.03	361.37	397.27	419.82	441.08	500.06	521.45	560.26	581.93	609.74	689.57	668.73	659.05	715.7	686.87	740.53	769.28	762.63
0	1.9472	0.37763	0.11781	3.4938	0	0	5.1386	15.198	23.936	16.616	19.597	22.498	40.981	46.241	37.835	32.235	29.753	45.452	55.113	53.888	57.047	72.796	60.3	59.959	72.269	68.082	70.976	76.102	70.817	87.451	100.09	99.323	118.91	150.11	144.72	188.97	210.99	244.89	265.38	298.84	300.12	329.38	349.37	370.03	402.38	398.66	422.07	434.08	440.15
8.2217	9.569	0	13.676	0	0	0	0	0	0	0	10.991	28.925	31.23	38.571	49.906	62.765	78.391	81.868	75.572	112.69	121.53	129.53	152.77	133.83	148.63	156.52	163.3	158.22	162.79	170.47	169.49	160.31	161.43	158.9	150.93	159.69	140.68	165.1	149.72	166.28	146.4	146.29	141.59	140.8	147.27	144.38	153.71	154.94	125.76
0	0	2.1302	2.3634	7.0556	2.8404	8.1823	4.9733	4.3612	1.2715	6.5227	13.396	12.283	5.4254	0	7.984	5.3577	4.1216	8.9383	17.262	15.091	18.853	18.697	27.316	38.467	33.329	37.237	32.122	32.403	31.419	54.944	45.643	43.333	40.807	51.859	56.718	71.511	68.348	68.252	70.562	64.191	54.891	58.06	62.664	64.35	66.747	77.905	69.81	78.855	76.728
0	0	0	2.592	14.201	15.362	21.061	25.923	29.389	45.604	41.822	28.595	42.453	47.333	57.977	44.571	42.962	37.883	37.675	41.822	37.494	37.381	42.02	30.701	20.8	21.841	20.881	24.237	15.609	25.735	33.88	27.908	19.717	11.901	23.242	28.432	22.581	42.327	54.937	46.572	68.334	62.501	66.267	89.477	93.432	97.132	99.949	112.55	120.9	123.49
0	0	0	9.5961	0	13.549	32.33	24.57	44.399	33.54	36.218	38.32	41.549	35.062	20.998	44.868	31.029	98.524	95.338	143.44	166.93	149.6	201.67	210.14	239.9	271.67	301.8	310.67	315.38	329.96	348.86	390.25	364.32	380.91	369.49	369.54	363.52	350.6	375.96	397.61	390.53	385.16	377.14	377.02	363.32	361.69	337.56	333.55	356.68	367.35
0	0.13432	0	5.7323	11.915	0	1.96	14.666	25.404	30.584	46.584	41.492	47.169	67.717	90.453	109.85	133.65	147.27	193.8	167.56	209.26	199.43	233.97	225.15	257.66	249.02	278.08	305.63	334.13	379.8	398.46	411.64	448.14	472.18	520.48	575.04	646.06	690.22	802.08	865.58	951.26	1060.7	1194.1	1255.4	1296.4	1384.4	1394.9	1504.4	1636.7	1733.2
0	0	0.65297	7.7923	1.9086	0	9.2129	11.482	19.418	20.516	9.9247	5.4451	13.959	14.351	21.012	6.7463	0	0	6.4935	16.306	6.9242	25.246	27.746	15.852	3.1749	0	0	0	0	0	0	0	0	0	0	0	0	0	14.202	24.721	41.787	67.921	73.634	117.24	144.72	143.94	201.18	192.12	207.26	213.02
0	0	0	3.0683	7.1898	3.7746	4.5225	12.345	19.672	35.831	50.543	71.138	98.404	101.55	136.99	137.59	193.48	209.2	242.03	289.38	325.56	370.92	396.52	387.84	440.1	481.84	464.59	563.72	585.43	598.26	640.48	679.16	711.77	715.54	782.75	784.13	830.77	814.39	867.62	867.51	896.86	964.52	950.55	974.42	963.15	1037.6	1015.3	1043.4	1030.3	1032.6
4.0959	14.611	5.3447	5.9296	3.0678	0	0	0	0	0	0	0	0	0	0	0	0	0	16.845	60.275	94.16	143.75	183.41	203.35	264.25	307.07	354.66	426.41	469.61	473.19	478.28	504.07	513.57	531.18	572.16	560.71	612.86	610.86	639.07	610.11	628.12	636.3	608.34	615.83	645.31	695.31	683.01	658.93	636.27	621.96
0.82869	8.6451	0	0	2.3406	0	0	5.9455	21.712	8.4558	15.239	19.313	30.141	47.676	49.279	57.373	46.41	55.821	48.869	56.457	70.851	76.21	74.711	54.672	60.536	65.142	68.705	54.478	54.771	52.754	57.692	53.34	59.699	54.616	62.971	69.28	52.364	42.693	31.675	51.973	42.811	60.629	73.836	69.321	71.015	76.079	91.625	62.283	50.998	55.048
0.92963	0	1.2151	9.6267	0	0	0	1.9009	3.2899	12.879	0	0	0	0	0	0	0	0	0	0	0	0	0	0	0	0	0	0	0	0	0	0	0	0	0	0	0	0	0	0	0	0	0	0	0	0	0	0	0	0
0	7.668	10.333	0	0	2.573	10.27	1.6433	0	4.5903	1.2079	20.769	34.616	23.927	42.596	62.117	68.328	79.992	84.835	78.306	73.658	108.63	123.57	113.99	125.46	123.92	133.66	90.663	150.44	156.07	183.08	139.97	152.94	163.82	173.59	175.7	183.6	182.14	185.6	183.36	183.76	152.75	145.01	149.52	143.55	168.5	156.36	151.32	128.43	131.46
0	0	0	0	9.3356	29.55	22.083	59.281	72.099	107.01	122.62	177.8	209.95	227.95	278.73	376.55	428.37	440.01	364.18	361.06	421.84	454.75	581.2	615.25	658.76	608.12	628.78	672.24	657.34	651.44	665.1	654.77	572.6	716	654	627.49	665.36	644.86	694.65	660.32	663.99	659.19	654.92	639.25	646.35	643.79	604.95	659	620.36	641.27
0	0	0	1.488	13.635	17.912	0	0	0	0	0	0	0.34346	2.8448	12.822	14.625	32.485	42.116	55.432	86.699	91.132	117.37	131.68	128.02	145.76	147.87	163.94	177.04	172.31	191.1	184.89	207.29	201.29	234.89	243.2	244.4	267.58	303.13	360.34	405.79	451.53	492.45	517.53	557.32	648.51	652.96	729.69	777.65	822.57	907.68
0	0	0	12.298	15.79	23.134	14.281	14.447	37.361	68.785	68.329	85.033	80.13	114.15	116.09	145.3	173.09	210.66	273.08	299.91	347.33	408.29	464.28	539.92	565.85	607.4	688.41	736.47	754.93	783.59	823.49	816.82	852.6	850.71	876.74	889.36	903.22	912.62	915.38	914.1	924.56	933.17	912.74	932.57	896.96	940.37	951.93	886.48	931.16	904.66
0	0	8.3469	5.5007	0	0.34947	2.9423	0.16668	6.0962	12.55	13.681	26.361	30.761	51.327	64.408	73.775	104.62	106.41	148.56	156.72	181.04	203.36	244.9	262.27	292.02	304.95	331.67	353.11	401.44	457.65	468.54	477.38	488.03	496.65	501.22	524.9	540.09	542.85	554.32	534.73	455.44	464.87	468.92	450.91	483.84	473.3	487.31	450.83	434.89	426.54
0	0	0	2.2317	1.2431	9.2038	8.8354	13.437	24.415	40.533	44.546	61.801	73.741	109.26	131.67	166.85	201.73	240.91	288.18	327.4	375.6	451.83	506.67	582.41	651.66	707.17	764.6	836.09	879.72	945.74	983.95	985.67	1017.6	1110.7	1139.5	1165	1200.1	1215.4	1246.2	1241.8	1295.8	1278.7	1284	1300	1302.7	1317.8	1337.7	1391.5	1411.5	1399
0	3.9383	0.0040167	7.03	0	3.5679	6.3617	0	8.1089	0.2737	0	0	0	0	0	0	0	0	15.78	28.645	64.909	115.71	146.37	195.06	230.85	237.05	278.34	312.79	339.34	398.49	450.11	496.58	531.01	548.75	553.9	627.81	643.15	687.08	727.55	750.22	761.31	774.94	828.3	845.59	860.46	855.43	870.52	891.9	893.53	901.92
0	0	0	8.0045	4.7872	2.8516	7.4936	14.066	20.782	40.924	32.625	40.205	65.092	83.315	74.75	73.646	84.992	97.056	99.249	101.79	116.49	132.65	161.93	160.77	179.39	185.84	206.56	253.62	289.93	380.07	411.9	463.34	517.66	614.68	703.11	844.05	981.87	1110	1261.2	1382.2	1494.1	1689.6	1868.8	2086.1	2227.5	2341.9	2491.4	2643.8	2770.1	2838.5
0	0	5.4026	0	6.734	3.7213	12.063	58.244	110.43	201.08	307.57	444.19	554.92	670.42	774.72	912.06	1028.8	1107	1216.4	1303.1	1392.3	1421.3	1540.5	1567.9	1598.3	1676.1	1659.8	1681	1697.4	1767.7	1794	1833.2	1803.9	1858.1	1979.8	1945	1955.1	1942.8	1987.4	1984.5	2016.9	1955.4	1946.4	2033.9	2004.5	2008.4	2020.1	1932.5	1892.1	1860.4
0	0	0	2.9418	12.714	42.61	29.952	50.531	70.427	113.07	158.89	223.21	322.66	371.86	452.76	535.03	622.08	698.06	793.34	874.81	899.72	919.76	949.47	1028.4	1021.9	1054.8	1113.2	1135.2	1164.8	1183.7	1237.8	1249.7	1225.9	1303.3	1285.6	1229.5	1245.9	1275.3	1295.2	1282.3	1274.1	1265.4	1303.4	1246.8	1260.9	1274.6	1285.5	1280.1	1289.9	1306.2
0	0	0	8.3658	11.525	13.194	4.4677	8.126	0	0	8.9332	0	8.626	13.329	11.11	18.736	25.968	34.474	36.82	52.29	39.191	26.651	29.479	23.521	54.428	38.541	51.014	44.318	50.594	35.888	31.57	20.877	44.242	67.835	64.37	48.611	33.563	64.256	66.056	83.757	95.163	109.1	116.05	102.94	113.03	140.66	135.99	165.94	218.8	181.89
0	0	0	4.8175	7.3787	14.227	38.365	61.467	122.94	196.96	292.11	404.12	476.05	576.99	679.58	777.05	873.81	952.38	1073.9	1084	1200.2	1345.6	1397.1	1500.1	1566.5	1530.9	1633	1712.4	1762.2	1833.2	1815.2	1843.2	1902.6	2007.9	1957	2043.8	2080.5	2086.7	2118	2222	2280.8	2168.2	2258.9	2240	2319.2	2371.2	2298	2384.2	2389.8	2250.3
0	5.0356	0	11.286	0	0	1.595	2.2357	32.21	76.432	99.95	148.89	213.14	280.09	332.94	393.03	457.65	532.65	603.53	674.27	785.71	862.55	980.97	1053.7	1129.9	1162.6	1220.5	1292.4	1341	1394.5	1438.1	1499.8	1572.6	1641.4	1587.5	1639.5	1683	1723.8	1775.9	1800.7	1828.9	1859.3	1888.6	1934.4	1950.6	1949.2	1997.2	1920.4	1959.2	1948.1
0	0	7.4994	12.19	0	0	7.0281	34.126	87.628	150.92	219.53	298.41	401.63	483.95	566.11	676.67	753.13	876.16	973.15	1075.7	1254.4	1339.3	1526.7	1616.5	1751.9	1798.5	1981.7	2064.8	2188.9	2244	2349.8	2561.2	2629.8	2771.9	2740.7	2874.2	2870.9	2933.9	2896	2955.4	2987.1	3112.5	3077.9	3133.5	3165.7	3099.8	3117.2	3003.4	3001.6	2969.1
0	0.80711	5.5601	6.0325	0	0	6.852	20.837	40.409	58.246	77.217	102.16	124.58	122.65	117.52	134.28	158.73	170.49	184.5	181.74	181.5	192.7	182.54	199.15	207.31	219.81	222.18	197.99	213.52	210.76	234.15	233.46	233.42	247.1	257.88	276.04	293.3	331.19	348.83	385.3	412.77	426.55	443.93	460.29	482.25	564.75	581.89	578.71	588.72	628.65
0	0	0	0	15.458	19.349	33.025	33.244	36.04	11.861	19.605	25.552	9.4627	14.212	11.109	14.149	29.378	62.496	89.451	130.19	198.35	265.33	349.89	408.18	471.82	511.42	574.54	643.07	648.16	685.96	769.72	791.26	795.34	798.51	852.06	873.97	843.65	871.25	845.5	810.43	875.42	857.9	834.75	879.13	846.31	891.94	841.96	853.87	883.96	849.56
7.4717	0	0	4.1591	6.0667	0	0	0	0	0	0	3.1475	7.166	15.919	0	8.2661	15.35	23.711	27.316	35.292	33.36	39.577	79.575	65.227	72.472	69.208	72.365	56.954	57.441	77.732	82.967	83.794	87.641	71.307	67.445	63.908	62.008	65.65	59.418	47.426	61.258	58.21	56.57	56.665	60.897	53.437	53.385	58.375	57.071	44.201
0	0	0	0	0.069713	11.8	14.582	12.984	45.297	89.233	152.4	241.26	385.94	458.09	612.82	813.86	989.01	1116.8	1254.4	1399.9	1508.8	1657.6	1674.9	1825.6	1866.2	1920.4	1768.6	1890.1	1879.9	1841.1	1920.2	1862	1956.2	1861.5	1825.9	1902.2	1796.5	1741.1	1864.9	1882.8	1778.1	1869.3	1904.5	1819.3	1828.1	1638.2	1627.7	1629.6	1596.3	1677.1
0	0.87042	0	4.5078	0	0	15.603	17.177	43.313	92.117	130.31	199.19	294.61	357.59	453.43	519.99	617.56	634.99	690.14	705.04	694.39	769.37	829.84	850.86	805.66	813.98	818.67	836.5	841.77	812.39	757.93	765.17	758.24	703.07	740.07	706.76	728.01	766.51	758.42	758.86	731.93	750.13	753.78	773.46	763.52	787.33	780.22	770.47	778.75	807.51
0	4.9528	0	5.337	0	7.9207	8.542	19.566	16.047	13.878	8.4823	1.4385	22.382	22.794	28.676	17.542	17.448	2.9604	16.859	5.9502	25.374	10.875	24.729	11.941	28.445	55.194	29.569	36.695	34.945	63.531	80.973	82.333	97.86	101.85	135.55	147.2	167.26	226.66	218.9	270.23	305.87	365.8	407.43	442.99	486.2	524.3	572.75	592.94	618.63	645.11
0	0	7.9665	0	0	0.51539	13.317	0.21451	7.0693	13.352	20.049	37.211	38.117	40.406	36.467	53.259	62.18	64.845	78.671	82.556	93.11	82.492	86.414	109.29	122.26	120.46	132.58	121.16	120.88	107.84	108.52	121.32	124.11	115.07	117.51	127.05	125.36	130.97	134.26	128.49	124.07	133.67	126.98	140.3	133.85	135.34	131.45	133.7	144.49	144.06
0	0	0	16.567	27.337	43.849	35.061	32.581	21.103	29.915	19.347	11.33	1.1662	0	0	0	0	0	0	0	0	0	0	0	0	0	0	0	0	0	0	0	0	0	0	0	0	0	0	0	0	0	0	0	0	0	0	0	0	0
0	0	0	2.8951	2.6518	4.6135	0.22758	11.555	10.623	14.631	10.206	13.946	22.686	37.302	46.65	58.26	61.587	64.037	70.735	83.736	99.17	122.02	136.12	120.73	134.82	158.17	154.07	146.83	149.1	139	136.67	153.12	148.73	153.85	147.94	146.27	72.543	76.082	71.988	75.526	82.324	99.074	52.848	54.66	63.364	55.806	67.452	65.298	66.916	74.088
0	0	3.1396	4.5453	0	5.6834	7.4175	4.6921	19.499	37.504	14.503	12.416	61.999	54.772	82.736	90.91	130.13	178.66	189.47	246.4	262.12	341.29	373.94	404.32	461.34	514.9	621.41	646.88	706.3	716.29	796.37	784.75	802.46	875.93	889.85	933.16	918.64	887.76	909.62	943.83	956.33	976.44	991.49	998.53	711.71	687.72	697.44	698.24	694.42	724.76
0	0	0	4.0934	16.96	38.135	38.711	55.826	51.609	38.496	53.578	62.481	52.801	45.791	30.892	31.529	40.406	44.307	44.547	64.091	60.363	95.545	66.984	81.824	106.11	113.55	103.7	132.88	162.6	214.9	234.96	293.42	272.71	331.73	373.32	394.94	459.12	458.97	465.52	506.63	509.02	552.49	553.48	551.82	596.99	625.87	626.27	627.81	659.47	630.93
0	0	0	0	0.67629	20.112	44.948	73.506	90.982	109.08	132.06	152.33	155.42	160.82	179.57	193.71	197.97	227.74	203.86	207.79	209.87	198.37	248.67	186.27	194.41	185.8	196.42	213.88	198.16	202.46	224.89	269.58	241.31	230.01	220.56	221.23	244.92	234.41	246.47	245.41	230.71	246.83	256.17	273.72	261.91	257.03	253.69	261.88	242.2	254.79
0	0	0	0	29.822	21.672	36.479	36.283	43.9	70.442	68.707	102.92	95.419	150.53	118.83	113.03	136.74	122.73	132.2	141.2	134.32	149.28	147.17	131.03	131.41	124.99	116.29	126.81	130.41	143.89	149.08	143.62	142.41	155.87	148.42	165.99	173.44	185.94	178	199.74	190.91	182.19	186.96	187.92	186.66	224.35	201.46	203.7	223.5	210.59
0	0	0.064849	0.76833	3.9544	14.607	9.3124	9.1682	21.53	16.573	26.985	28.952	43.486	57.996	72.016	76.943	105.1	111.2	156.54	201.92	249.88	278.96	309.55	316.42	430.28	437.65	516.43	500.45	463.2	497.5	529.73	543.91	563.66	574.95	561.56	595.76	618.78	656.27	654.48	641.32	640.94	596.74	622.28	594.01	619.87	622.77	631.25	636.85	601.03	618.89
0	0.49971	2.9012	0	0	7.7834	9.5543	16.231	47.895	91.767	100.59	135.92	195.24	241.41	270.27	297.94	328.78	361.54	382.2	413.5	434.01	453.05	519.53	538.98	535.18	526.17	544.14	587.6	581.25	577.5	552.83	558.05	560.87	543.2	577.62	586.72	565.55	581.06	599.94	587.64	594.33	594.65	582.06	566.35	544.42	537.99	534.08	528.97	551.53	519.76
0	0	0	0	10.528	17.449	1.9603	14.181	28.431	59.054	92.173	119.66	176.67	214.51	275.96	356.46	363.59	423.88	465.95	528.32	657.81	717.46	683.11	788.78	864.23	922.19	1031	1139	1199.1	1245.5	1247.4	1317.7	1353.5	1354.7	1391.7	1409.7	1405.6	1405.1	1435.6	1446.9	1449.9	1408	1368.7	1373.8	1442.6	1410	1468.4	1406.4	1412	1477.2
0	0	10.09	6.9991	5.3003	14.49	13.427	39.564	61.442	108.3	174.02	217.63	290.3	348.67	377.29	450.57	511.71	559.92	606.7	691.16	717.04	746.87	802	788.56	826.97	838.17	835.46	855.51	817.68	824.58	876.21	852.23	866.37	873.73	878.53	910.09	845.65	871.48	827.28	819.64	857.3	823.1	851.08	837.5	833.1	859.85	843.35	900.82	888.55	774.63
6.1161	9.6574	0	0.38573	0	0	0	0	0	0	0	0	0	0	0	0	0	4.737	0	11.75	9.8852	23.536	23.018	22.519	36.277	30.568	50.717	62.019	84.34	121.48	166.99	227.06	271.25	369.07	459.61	553.11	684.64	830.12	982.09	1150.1	1265.4	1379.1	1547	1658.4	1782.8	1952.7	2034.1	2088.9	2230.6	2292.2
0	3.3084	2.6449	2.0479	0.11614	0	0	0	0	0	0	0	0	0	0	0	0	0	3.8471	57.894	107.03	168.67	260.9	335.49	429.85	494.72	591.04	661.67	665.63	678.29	708.31	780.55	866.48	936.43	956.98	1077	1091	1135.4	1236.9	1240.2	1263.9	1257.1	1242.5	1271.2	1268.9	1350.1	1329	1326.1	1316.3	1365.3
9.5053	13.175	0	0	0	0	0	0	0	0	0	0	0	0	0	0	0	0	0	0	0	0	0	0	0	0	0	0	0	0	0	10.636	23.841	39.763	53.636	68.939	75.672	100.07	103.81	121.01	126.32	133.73	144.38	137.59	142.51	172.44	166.46	175.73	166.42	149.65
0	4.3466	2.9217	0	0	0	3.737	2.6008	2.9094	12.424	14.404	17.11	7.5268	29.033	28.754	16.767	19.093	11.507	28.168	27.035	29.164	27.572	31.762	44.976	55.344	57.202	75.074	100.38	107.05	133.26	165.06	190.91	249	272.02	287.34	312.24	349.8	383.54	445.47	453.56	460.07	456.87	517.05	524.45	543.2	545.54	551.84	525.79	504.09	542.69
0	0	0	3.4875	13.332	2.3246	1.9163	2.4144	1.5965	27.622	57.33	134.55	182.95	237.9	310.19	364.86	450.93	550.42	637.66	723.1	824.41	908.04	1000.1	1111	1205.7	1299.4	1408.4	1444.4	1438.2	1487.2	1521.7	1560.9	1572.3	1612.6	1551.1	1539.2	1583.6	1565.9	1598.5	1570.3	1621.9	1650.8	1659.4	1556.2	1609.6	1616.7	1632.3	1618.8	1617.7	1654.9
0.80247	2.0587	0	0	1.3654	5.9676	1.7378	0	0	0	0	0	0	0	0	0	0	31.708	70.007	91.626	134.37	174.03	208.82	257.23	293.83	351.38	380.53	416.58	431.93	442.32	471.84	478.66	506.97	516.54	535.43	542.91	552.86	582.64	574.69	570.16	597.74	589.99	580.09	589.41	580.64	579.98	578.63	601.27	597.8	604.52
0	0	0	6.2689	4.3742	4.8977	0	0	4.9386	4.032	7.0577	8.3845	3.8297	0	14.023	0	0	0	6.1052	3.3029	22.903	44.293	80.793	86.8	101.97	88.452	72.983	122.2	155.1	195.39	274.3	325.61	367.9	350.39	395.23	417.64	444.44	450.63	484.27	502.9	555.65	566.24	583.37	549.8	603.18	641.72	642.74	690.89	673.37	700.56
0	0	19.001	10.548	5.9378	11.616	18.529	24.194	22.482	6.8786	9.3222	22.839	35.316	48.5	22.563	32.649	35.945	25.569	39.851	36.82	33.767	21.809	22.48	11.956	13.897	7.8434	15.57	6.2745	9.3791	8.7235	7.7743	40.489	63.722	86.218	76.696	83.674	82.049	96.317	80.466	111.75	102.75	85.661	98.932	93.586	87.396	83.068	70.352	89.432	88.353	77.521
0	0	0	4.4647	0	8.9983	11.393	13.545	14.872	26.942	43.164	77.111	79.777	109.54	120.53	146.24	153	198.82	221.24	239.09	247.5	263.84	291.22	284.61	296.43	294.37	304.63	299.59	318.61	314.2	310.68	317.12	311.89	337.84	331.82	313.82	330.39	330.99	319.73	334.49	335.15	335.85	340.49	360.88	348.78	358.81	362.33	360.51	352.56	363.52
0	0	3.4261	0	0	6.7733	13.53	52.88	112.53	187.04	270.65	373.41	468.35	559.17	617.49	699.35	786.8	869.28	952.35	1024.3	1084	1099.3	1182.9	1204.6	1246.5	1283.4	1336.5	1303	1312.8	1376.7	1353.2	1362.1	1385.6	1408.6	1423.5	1401	1436.9	1427.1	1467.1	1484.8	1473.7	1455.9	1493.7	1479.8	1481.6	1494.1	1486.3	1497.7	1495.2	1457.7
0	5.3311	0	1.3429	0	5.0434	1.4052	11.243	10.496	0	0	0	0	6.6883	5.6248	14.18	0.43455	14.66	19.43	5.1305	28.011	22.793	25.864	43.487	49.23	69.737	70.282	89.873	94.353	130.73	165.53	186.82	211.66	241.9	272.98	288.08	323.34	379.61	400.19	449.07	472.59	518.21	518.08	544.34	558.2	589.11	601.16	531.01	791.23	807.08
0	0	0	1.9797	0	3.0503	19.004	25.443	39.962	31.077	47.857	63.508	104.37	102.75	125.59	149.69	139.03	175.88	180.64	203.68	207.29	215.69	246.78	247.73	252.3	287.58	290.88	330.96	379.91	439.19	484.7	540.77	571.19	614.01	659.22	722.31	802.59	873.31	869.02	900.52	932.52	975.47	977.65	1035.1	1072	1125	1100.9	1122.5	1135.4	1128
0	1.7708	5.9263	4.7095	0	0.15401	0	2.0536	15.331	8.5425	3.6641	8.3195	18.726	24.54	19.736	24.276	21.295	3.5735	9.4958	9.4316	9.9171	1.3008	16.367	7.8766	17.493	0	0	0	0	0	0	0	0	0	0	0	0	0	0	0	0	0	0	0	0	0	0	0	0	0
0	0	0	3.5533	0	10.883	4.9486	19.036	21.614	36.572	52.378	81.527	93.157	119.08	134.04	148.03	164.84	192.77	213.01	240.26	251.6	281.47	312.14	324.04	339.66	345.72	319.19	337.35	356.33	376.07	390.26	396.76	409.74	413.84	421.79	416.92	425.91	427.56	435.86	433.74	441.05	458.98	464.77	465.15	470.35	483.41	488.64	489.64	483.19	499.29
0	0	0	6.5897	0	7.3783	9.5391	0	4.4386	8.7482	14.762	12.314	5.185	16.732	13.161	10.115	6.2512	3.1266	21.714	29.55	27.909	29.096	31.985	54.296	60.951	67.384	80.802	89.599	67.775	61.902	72.141	85.351	94.873	98.604	108.22	114.21	101.69	107.84	104.65	98.539	97.976	118.42	114.4	105.2	98.854	119.63	114.15	104.08	112.5	107.17
0	0	0	1.1129	0	9.3597	12.637	13.65	19.93	14.057	23.574	19.048	41.624	36.623	34.462	45.34	50.109	39.677	46.767	45.561	44.956	30.04	18.475	17.593	48.513	32.135	31.453	40.421	30.39	29.548	49.031	42.365	51.835	58.981	61.999	49.882	52.075	66.118	73.105	69.779	74.566	81.109	74.024	72.19	75.868	95.945	123.22	139.08	162.08	196.4
9.2176	1.5957	0	4.3042	0	1.6147	1.2836	0	0	0	0	0	0	0	0	0	0	0	0	0	0	0	0	1.1046	0	0	0	0	0	0	0	0.16763	1.9704	15.575	14.445	19.351	29.123	28.116	37.001	31.404	46.479	50.803	57.289	62.598	64.156	63.722	82.869	106.12	103.13	116.5
15.371	7.7641	0	0	0	0	0	0.96152	3.4799	0	0	0	0	0	0	0	14.605	62.837	109.77	179.66	275.68	375.88	391.02	446.6	510.88	587.64	703.34	837.74	928.72	1027.1	1141.1	1186.1	1275.3	1270.7	1409.6	1488	1473.9	1559.8	1695.3	1729.5	1864.4	1944.1	1884.3	1927.3	1869.8	1975.2	2021.7	2029.8	1938.9	1989
0	0	0	8.8858	4.8613	9.0847	12.813	11.719	7.0454	0	0	0	0	0	0	0	0	0	0	0	0	15.915	84.681	46.948	85.165	87.575	105.17	128.23	139.03	191.06	194.7	258.1	216.24	223.92	250.56	296.37	305.32	298.8	315.99	330.53	312.96	327.44	320.86	320.48	234.28	234.32	250.12	235.29	242.13	236.91
0	0	0	0	8.5336	7.6422	8.3081	14.715	32.727	48.223	80.868	108.73	147.35	186.92	224.33	280.93	330.52	405.72	503.57	607.92	722.86	1011.4	1148	1030.8	1170.6	1289.5	1387.4	1501.6	1623.3	1678.7	2022.6	1664.5	1922.9	2009.3	2023.5	2099.4	2151.1	2230.7	2247.5	2240.5	2269.7	2325.2	2297.5	2303.3	2292.4	2283.4	2316.7	2318.9	2319.6	2324.9
0	0	0.12992	0	6.2461	6.1004	18.305	35.075	67.988	111.54	210.78	328.35	430.73	560.82	633.73	758.13	889.35	1135.9	1269.5	1274.3	1367.9	1583.8	1561.9	1650.7	1742.6	1817.4	1786.8	2057.6	1987.1	2205.7	2227	2315.8	2574.4	2668.7	2689.2	2896.2	2917	3026.5	3110.3	3308.6	3296	3403.1	3449.7	3543.4	3633.9	3639.3	3694.8	3735	3744.9	3729.9
3.2294	5.7227	0	3.4638	2.758	0	0	0	0	8.8727	19.813	55.958	104.23	1.082	3.323	7.3325	39.718	91.172	160.46	235.13	338.67	433.27	524.1	617.71	713.03	818.12	915.92	977.73	1069.4	1134.8	1192.2	1293.2	1381	1471.6	1529.1	1620.8	1676.2	1697.3	1759.9	1820.4	1850.3	1868	1895.4	1861.4	1853.5	1888.9	1933.4	1917.8	1942.9	1803.7
0	0	0	0	5.7718	4.829	10.393	22.853	25.732	35.78	27.758	34.312	37.536	30.422	41.221	37.125	22.758	21.858	29.382	31.164	34.972	40.413	44.794	31.6	35.042	38.265	39.481	30.678	35.585	30.775	28.632	23.099	8.295	7.6776	15.855	13.185	11.049	15.452	23.798	14.915	16.185	15.848	3.2342	13.962	0	1.0131	0	7.0173	9.7714	5.1853
0	0	1.9573	4.1718	16.397	2.6947	9.0553	19.513	23.569	32.252	26.064	26.576	26.233	52.12	49.441	40.472	41.55	49.884	51.641	60.385	87.534	66.82	83.528	80.745	77.957	90.197	98.656	90.11	81.504	74.011	91.352	97.603	110.42	69.881	88.998	84.116	78.047	83.759	94.221	87.959	96.304	92.761	86.045	106.22	100.99	101.43	96.642	89.076	107.07	80.055
0	0	4.9866	8.7486	5.2791	15.696	2.3811	7.0087	0	2.1362	3.103	0.86083	0	0	0	0	3.0735	0	9.2752	22.101	27.102	40.829	83.417	90.596	109.77	114.64	140.77	151.35	189.82	218.39	248.52	290.37	317.94	380.43	387.83	455.44	503.36	545.42	620.9	669.32	735.78	809.81	994.84	1062.4	1144.9	1174	1220.8	1278.9	1319.4	1350.7
0	0	0	8.0766	1.5956	0	3.2234	0	1.5888	0	0	0	0	0	0	0	0	0	0	0	17.509	49.563	83.35	72.082	99.79	119.59	154.73	168.05	183.29	222.04	247.27	263.63	283.88	289.41	321.85	340.11	343.66	362.73	371.96	379.08	376.51	381.7	398.05	401.96	392.42	400.84	412.9	391.55	396.86	388.78
0	0	0	5.7566	4.968	14.254	17.358	3.6879	15.935	46.83	71.836	93.058	134.56	170.73	199.62	237.55	261.92	290.32	330.38	354.11	372.02	414.67	403.09	432.13	427.58	452.67	453.88	460.47	486.5	499.31	504.5	523.7	519.84	515.35	544.91	568.8	574.63	607.28	616.3	639.85	638.06	627	635.46	628.63	624.15	644.27	643.2	646.76	635.16	665.96
0.94867	6.7172	0	10.069	2.6808	0	0	0	0	0	2.2173	31.692	53.473	76.019	110.64	138.35	181.63	210.39	248.54	255.61	295.75	319.94	345.99	352.01	396.51	386.62	398.14	380.84	394.85	409.91	407.99	416.56	442.87	443.61	470.7	480.49	448.57	449.72	481.14	447.03	478.49	487.37	454.03	452.69	475.98	457.26	470.58	475.41	490.37	509.79
0	0	5.1472	5.2676	0.66092	0	1.7796	0	20.187	41.22	73.565	112.63	157.9	198.07	221.57	262.78	329.93	371.04	451.74	538.03	567	632.2	720.32	764.2	837.6	870.85	948.19	987.12	1018.3	1038.6	1051.5	1088.4	1124.4	1162.2	1160.3	1163.7	1203.2	1175.5	1222.7	1215.5	1207.3	1263.1	1194.6	1221.5	1201.3	1194.7	1180.2	1188	1212.8	1196.7
0	0	2.2978	4.3415	5.1613	0	1.3443	1.6698	8.5737	10.082	18.639	25.313	14.779	27.073	24.923	38.36	43.343	53.224	58.38	72.758	71.502	71.845	78.101	97.115	121.17	130.4	131.57	123.39	149.03	170.29	177.96	165.56	200.96	197.85	227.27	254.89	263.46	317.46	314.06	361.72	375.3	312.69	413.42	426.27	442.02	419.4	512.64	599.33	500.71	487.56
2.3738	0	0	3.5273	0	6.8162	5.224	8.3564	8.3236	5.5403	15.15	6.3586	14.293	0.067566	0	0	0	0	0.56335	0	0	0	0	0	0	0	0	0	0	0	0	0	0	0	0	0	0	0	22.83	24.502	20.25	32.477	38.943	28.243	29.429	19.451	6.3125	16.375	31.944	41.827
0	0	0	0.70021	5.9021	17.128	39.577	72.937	141.63	220.58	310.1	453.93	564.83	737.92	837.43	979.02	1074.6	1246.3	1397.5	1499.1	1617.1	1712.3	1789.7	1866.3	1943.5	1956.8	1950.8	2141.9	2079.1	2130.5	2127.6	2070.6	2096.2	2152.9	2087.1	2176.7	2136.2	2204.6	2217.4	2154.6	2207.9	2212.6	2265.1	2248.9	2252.3	2299.3	2269.5	2256.9	2263.2	2276.6
0	0	0	6.5315	13.042	15.946	8.8656	8.328	15.438	14.162	14.696	16.301	42.501	39.65	48.477	32.789	57.093	61.252	81.474	135.87	209.17	247.5	293.18	327.76	397.83	490.79	502.54	549.33	594.41	644.85	692.32	722.21	736.25	767.69	815.37	784.81	806.58	847.9	837.89	839.11	855.37	852.42	865.64	821.7	845.55	826.66	851.6	849.83	849.8	848.4
0	0	0	6.4356	23.674	67.937	68.78	98.325	120.11	148.66	149.42	174.47	195.75	205.35	218.81	250.32	278.75	255.7	280.76	298.93	304.96	347.08	330.92	360.42	371.41	395.62	402.55	390.57	391.65	388.4	404.77	368.38	397.97	371.88	371.64	375.18	386.32	432.43	417.56	417.12	406.52	390.14	371.08	363.3	370.65	388.86	389.44	407.45	378.66	383.65
0	0	0.21611	11.387	0	10.77	6.5717	19.293	25.293	50.005	49.541	63.973	111.04	100.69	152.4	94.096	118.71	139.96	137.37	160.23	193.2	179.78	310.23	209.73	232.14	232.88	266.33	261.9	281.46	269.28	279.85	381.16	292.56	298.53	301.9	299.77	325.13	329.87	335.26	318.44	339.41	336.15	323.37	314.94	302.25	288.26	279.7	262.7	285.3	299.33
4.6206	4.2926	0	0.22408	4.2049	0	0	0	0	0	0	0	4.01	0.75462	0	0	0	0	0	0	0	7.6346	17.672	37.27	47.338	122.01	128.74	182.21	352.33	461.98	435.7	705.43	828.12	942.75	1048.4	1142.8	1375.1	1423.2	1451.2	1598.8	1653.8	1742.8	1908.8	1958.3	2003.8	2047.8	2124	2142.5	2215	2243.8
0	0.74918	0	1.1966	0	0	8.5168	32.973	64.295	118.03	178.88	218.71	268.03	326.8	379.88	426.29	490.11	509.21	532.68	584.73	621.43	651.46	565.51	577.78	587.25	572.35	555.21	574.86	583.14	562.36	559.27	564.54	525.41	539.54	536.87	513.96	498.29	487.09	461.26	482.39	463.11	454.5	458.66	458.94	440.84	462.07	445.12	454.13	446.46	448.24
0	0	0	0	3.5371	13.082	24.089	13.799	9.2753	12.789	17.031	20.691	2.795	3.9558	0	0	9.2994	27.538	43.923	91.764	120.04	157.31	200.84	222.07	250.54	295.57	372.91	406.62	393.51	426.48	342.19	483.24	485.96	533.88	550.61	603.21	563.8	536.19	550.92	560.39	574.06	571.4	589.02	600.19	617.19	592.79	593.59	627.34	619.8	634.99
0	0	0	10.834	5.4389	14.6	14.218	10.679	0	0	0	0	0	0	0	0	0	0	26.642	88.457	138.88	160.23	272.85	274.68	343.42	442.19	551.85	654.11	692.06	752.31	824.59	913.55	911.07	1000.4	1115.5	1158.3	1223	1300.5	1430.4	1466.1	1631.2	1674.5	1674.4	1756	1894	1931.2	1984.7	2046.7	2112.5	2218.8
0	0	0	9.2127	8.3037	9.6859	6.9044	26.244	11.565	9.3446	18.265	25.306	28.571	20.096	26.133	26.249	31.009	26.655	34.25	36.447	28.645	42.309	40.597	57.098	64.354	61.46	67.353	55.012	55.062	68.862	81.648	78.084	74.807	74.199	84.441	96.293	105.61	108.8	102.49	123.33	119.7	106.78	125.47	130.58	136.49	155.39	154.64	143.06	142.35	149.84
1.4722	1.9925	0	5.1289	0	0	3.3369	11.823	10.137	7.3431	7.6711	18.813	31.623	46.059	73.184	86.302	85.859	121.24	142.39	150.54	140.94	165.49	214.98	268.17	309.89	344.73	327.24	393.89	434.88	456.09	455.21	226.26	215.36	230.36	246.18	230.14	250.96	251.33	250.69	269.11	283.91	301.71	305.02	309.14	343.44	369.7	376.82	382.02	375.78	398.25
0	0	2.062	3.5527	11.856	0	14.371	0	0	0	0	0	0	0	1.7841	0	0	0	0	0	0	0	0	0	0	0	0	0	0	0	0	0	0	0	0	0	1.6317	17.082	38.687	30.474	44.849	28.447	53.23	43.879	21.977	39.897	37.361	50.37	50.034	61.177
0	0	2.6127	6.0948	9.4844	3.0461	5.004	20.686	5.1142	9.3869	4.8539	1.3647	0	0	0	0	2.7165	0	0	0	0	0	0	0	0	0	0	0	0	0	0	0	0	0	0	0	11.377	20.289	23.125	52.898	39.417	36.003	26.181	33.483	38.027	57.145	42.568	47.678	29.776	25.153
14.797	8.698	8.3103	7.1161	0	0	0	0	0	0	0	0	0	0	0	0	0	0	0	0	0	0	0	0	3.2537	8.8726	3.3317	7.4711	0	14.327	0	0	2.8328	2.1458	0	0	0	0	0	0	0	0	0	0	0	0	0	0	0	0
0	0	0	3.4737	5.3772	10.826	3.8239	20.122	16.984	22.038	29.3	26.523	26.065	22.666	21.253	9.4435	0	0	3.7016	7.5537	0	8.3495	1.8031	2.916	0	0	0	0	0	0	0	0	0	0	0	0	0	0	0	0	0	0	0	0	0	0	0	0	0	0
13.8	7.8915	0	0	0	0	0	0	0	0	0	0	0	0	0	0	0	0	0	0	0	0	0	0	0	0	0	0	0	0	0	0	0	0	0	0	0	0	0	0	0	0	0	0	0	0	0	0	0	0
0	0	0	0	66.621	62.414	102.63	123.52	163.23	175.87	198.75	189.98	202.18	179.63	182.11	142.83	137.58	131.12	162.83	205.74	178.02	199.71	197.59	167.39	188	141.84	148.5	169.39	187.87	260.35	172.42	147.12	139.86	146.06	128.57	134.56	142.8	150.84	158.38	182.38	179.81	190.1	190.71	179.29	234.83	253.01	258.8	283.38	266.66	297.1
0	0	0	25.883	0	0	0.55638	1.1409	25.189	43.098	70.621	94.248	157.52	187.26	224.03	258.3	321.24	318.72	338.6	366.56	389.04	447.67	458.61	518.77	474.89	457.55	422.52	449.23	465.98	475.75	463.54	538.9	497.44	531.29	528.61	528	554.08	570.33	581.14	570.9	557.62	592.64	630.24	647.99	650.17	657.13	649.51	689.97	694.8	702.97
0	0	0	0.02603	0.36902	0	4.58	0.41989	10.481	18.756	2.5348	13.248	0	0	0.11991	0	0	0	0	0	0	0	0	0	0	0	0	0	0	36.898	36.655	55.058	57.834	89.307	93.332	121.81	152.23	174.44	209.81	205.75	246.69	251.12	271.45	265.36	279.64	289.8	315.95	285.02	337.1	325.77
0	0	0	2.8693	12.149	13.94	23.168	25.435	48.832	48.554	57.91	71.775	75.128	87.952	95.034	98.027	127.98	157.92	197.65	235.25	270.97	321.49	379.56	423.96	488.2	543.89	634.73	724.13	804.18	932.85	989.17	1122.3	1205.1	1260.3	1384	1490.2	1600.4	1659.3	1740.9	1844.5	1869.6	1911.3	1894.7	1966.2	1978	1927.2	1930.7	1999.6	2087.6	2074.9
0	0	1.9242	14.004	17.213	14.908	15.016	19.406	1.011	20.98	10.459	0	0	0	0	0	0	0	0	0	0	0	0	0	0	0	0	0	0	0	0	0	0	0	0	0	0	0	0.21658	24.162	46.912	64.421	94.07	120.38	134.81	185.63	198.51	180.75	224.38	231.08
0	0	0	8.568	10.954	8.0419	0	17.501	26.801	63.765	77.525	104.99	162.25	133.88	208.35	187.24	256.02	281.18	342.37	342.38	436.84	558	604.3	685.05	640.64	682.57	728.37	807.92	852.41	857.09	877.14	906.84	959.59	999.38	1006.1	1056.9	1101.5	1090.3	1096.6	1128.7	1179.5	1095	1165.9	1158.5	1214.2	1159.1	1198.6	1247.2	1229.2	1214.8
0	0	0	0.77421	2.8009	19.245	27.989	35.624	51.089	63.94	80.508	103.59	116.68	146.05	156.02	161.22	182.09	186.21	199.39	197.48	207.87	199.18	201.83	200.61	211.78	188.7	200.19	173.86	179.03	173.67	195.38	192.88	173.54	166.08	171.01	183.67	182	188.51	197.98	188.76	180.59	172.51	184.73	196.25	190.79	202.06	203.06	196.83	206.06	194.05
0	4.6731	0	4.8633	0	2.7377	3.2686	23.076	13.946	0.3027	7.7939	5.5757	10.066	9.0199	14.014	11.684	3.8779	0	0	0	3.4091	0	4.6429	0	19.304	63.072	125.58	201.58	268.62	384.79	512.55	601.63	679.19	799.55	938.32	1064.8	1178.6	1353.1	1288.3	1325	1405.9	1430.7	1526.8	1521.3	1550.6	1622.6	1569.6	1619.8	1591.2	1539.4
0	0	0	20.698	11.014	17.694	0	0	0	0	0	0	0	0	0	0	0	0	0	0	0	0	0	0	0	5.0523	27.018	21.953	28.029	27.699	15.97	19.237	52.461	80.039	90.913	102.83	129.47	140.37	182.8	181.71	189.07	234.61	275.85	295.42	315.29	352.83	354.89	362.39	391.89	391
0	0	0	15.875	2.2074	1.0459	4.057	0.99503	1.3772	0	0	0	0	0	0	0	0	0	0	0	0	0	0	0	0	0	0	0	0	0	0	0	0	0	0	0	0	0	0	0	0	0	0	0	0	0	0	0	0	0
0	4.1732	7.7122	8.134	0	0	0	0	0	0	0	0	0	0	0	0	0	0	41.429	70.152	90.546	119.82	165.61	200.24	246.85	308.34	363.81	394.81	432.02	450.52	469.18	483.58	520	528.99	549.03	578.35	592.16	615.95	603.22	615.36	598.44	627.43	595.84	624.01	584.23	621.85	624.22	604.04	614.48	636.44
0	0	0	4.7628	4.0459	4.5526	0	9.5472	5.2607	16.023	18.031	21.988	25.507	36.06	41.228	41.626	45.89	57.148	45.034	56.457	55.415	55.92	54.277	76.779	73.354	79.894	105.92	136.33	184.08	222.09	260.39	300.42	332.91	387.56	429.71	485.74	502.07	518.37	597.52	637.47	718.49	787.67	830.15	831.64	818.15	812.66	974.4	1045.2	1017.1	1024.6
0	0	2.8389	0	7.0592	0	3.2563	17.716	45.25	92.679	161.85	228.2	328.99	408.48	549.47	648.43	777.89	896.06	998.29	1093.3	1200.8	1326.4	1378.9	1422.2	1501.1	1552	1639.3	1694.1	1672.9	1674.3	1684.2	1647.1	1662.1	1673.2	1618.7	1679.9	1601.5	1572.6	1663.1	1631.4	1612.8	1620	1657.5	1597.9	1638.1	1612.6	1587.3	1556.1	1616.2	1620.2
0	6.2916	0.79195	1.9126	0	8.0664	0	14.221	14.925	13.655	34.369	7.6834	13.994	4.5145	0	0	0	0	0	9.9567	11.868	0	0	0	0	0	0	0	17.783	52.389	49.937	66.299	105.83	113.4	134.24	142.38	158.74	167.14	151.4	196.96	196.15	195.86	217.78	188.8	236.74	241.67	257.45	275.95	267.02	283.83
4.0052	2.5507	0	2.3872	0	0	10.86	15.952	23.194	17.962	20.324	22.138	46.032	45.377	76.64	129.6	183.06	246.97	296.41	371.52	429.87	483.17	527.39	582.82	680.7	721.37	788.94	838.77	838.55	865.54	927.07	971.35	993.71	994.84	990.15	1028.2	1039.7	1051.1	1047.7	1055.4	1075.1	1044.1	1038.8	1062.9	1066.4	1092.7	1055.6	1033.8	1047.2	1065
0	0	0	35.34	39.353	5.8099	1.638	0	0	0	0	0	0	0	0	0	0	0	45.034	88.564	131.31	149.61	230.07	292.05	323.01	382.37	406.17	531.43	554.86	643.74	692.61	703.95	707.44	666.99	717.81	736.13	742.53	754.07	770.58	781.74	825.03	803.53	840.81	824.54	737.93	875.48	913	938.51	985.03	1008.3
0	0	0	7.8949	0	0	8.3067	17.429	43.428	81.61	149.47	211.42	264.65	354.21	425.32	482.02	545.81	593.55	641.49	714.06	781.27	778.23	894.58	882.16	919.42	973.04	985.68	1006.8	1034	1043.3	1095.2	1084.1	1042.4	1084.1	1040.3	1048.2	1066	1065.7	1049.7	1077.9	1083.8	1148.8	1143.2	1137.7	1123.8	1186	1163.8	1182.5	1222.8	1196.1
0	0	0	0.028637	6.0236	6.084	2.0175	0	0	0	2.1629	0	4.9888	1.3705	0	6.6847	7.1613	14.685	24.646	25.101	36.611	43.08	53.18	71.397	91.849	0	9.0883	29.591	49.412	50.011	94.024	115.15	137.79	185.76	218.15	263.36	284.23	330.8	374.84	429.77	473.98	512.68	567.97	596.59	610.93	679.53	736.24	749.03	734.01	748.25
0	0	1.1652	2.7647	1.9669	5.9366	2.8335	6.8385	12.468	10.688	34.036	35.662	42.605	48.348	57.904	68.131	76.283	95.37	107.99	120.98	149.22	148.12	148.92	138.69	158.27	163.06	164.8	144.61	167.2	169.23	172.44	176.85	162.27	171.15	163.27	177.57	185.5	171.82	171.16	185.06	180.81	171.64	185.93	173.72	180.96	212.59	204.26	207.74	214.92	205.28
7.7732	13.156	0	5.5958	5.1644	0	0	0	10.092	21.45	34.532	50.118	83.814	77.887	93.984	98.277	103.54	119.08	134.98	138.16	151.07	144.14	170.62	176.82	184.34	204.69	217.39	220.17	216.54	230.84	229.56	241.09	233.6	230.51	245.14	241.79	230.3	233.3	242.19	242.2	223.64	228.44	220.89	211.59	231.6	204.76	192.91	209.31	227.66	208.79
10.199	6.6041	0	0	0.09814	0	0	0	0	9.5151	18.163	23.97	44.639	56.214	59.269	70.964	76.726	88.905	88.027	95.304	93.108	103.62	114.27	90.934	118.02	95.293	105.53	130.13	129.97	147.18	165.88	181.71	207.18	239.81	268.07	283.48	306.63	311.43	321.83	326.51	315.49	324.92	347.29	335.06	325.71	339.51	341.02	342.44	347.45	324.09
0	0	0	4.5816	4.9761	6.4085	17.432	20.156	18.904	26.265	27.415	25.92	34.798	28.808	11.205	22.666	15.569	0	1.8912	21.179	4.7147	6.3664	8.537	18.876	21.569	15.249	30.344	25.391	70.421	78.005	109.23	158.83	160.26	177.35	223.25	227.07	240.2	283.9	311.52	337.54	345.84	331.63	351.86	381.86	422.74	470.28	475.11	474.95	465.01	474.93
0	1.8948	0.1351	0	0	1.8802	3.0617	9.4594	4.5885	8.6229	8.3476	6.8616	6.9948	8.8219	6.4184	10.53	11.534	17.787	28.375	19.921	29.029	37.435	35.526	41.561	40.736	42.208	51.104	54.72	55.796	67.643	84.085	91.785	83.277	102.84	96.788	94.872	110.8	100.07	113.6	125.63	129.4	142.31	155.55	145.14	154.1	163.08	164.51	147.98	150.29	151.39
0	0	0	1.943	2.3426	4.0445	2.4511	3.058	0.68504	7.2174	0	0.93553	6.8336	0	7.3814	0	3.2625	15.381	11.46	24.472	0.54208	10.681	23.03	36.568	49.925	45.779	67.555	69.71	72.969	87.138	82.743	103.37	119.47	156.69	164.92	209.46	243.03	263.67	347.62	378.47	431.37	457.92	547.85	603.48	641.59	694.21	737.82	844.07	848.11	864.82
0	0	0.47614	3.0155	0	8.4205	4.4988	6.2476	0	0	0	0	0	0	0	0	0	0	0	0	0	0	0	0	0	0	0	0	6.2466	24.286	69.709	86.374	106.22	137.67	155.55	176.51	203.5	226.45	284.26	321	328.99	374.52	396.7	426.03	437.52	450.27	457.84	457.85	501.46	488.67
10.911	8.8539	0	0.85513	0.84141	0	0	18.93	42.729	96.935	140.21	221.25	288.78	339.69	384.17	464.67	495.86	544.92	588.32	645.14	666.97	680.01	732.14	739.18	716.81	757.27	740.21	761.2	740.9	784.57	803.54	776.83	699.6	778	760.77	775.97	768.6	788.33	816.42	819.79	829.5	830.96	854.92	859.67	895.78	919.16	924.87	935.09	937.94	1029.7
0	1.7408	0.79924	2.9958	1.6553	6.6561	5.7243	20.657	28.535	40.158	52.883	90.402	120.79	143.11	177.43	242.63	278.34	365.1	395.74	465.17	483.18	567.44	585	647.44	680.88	708.99	752.26	772.78	776.28	781.2	827.02	804.56	824.44	860.83	878.09	900.29	934.8	979.17	1009.6	1022.3	1055.1	1023.3	1101.9	1085.6	1121.3	1146.4	1181.6	1144	1156.6	1210.3
0	0	33.971	10.152	19.408	0	13.206	12.424	33.666	87.141	109.41	159.61	231.06	248.22	329.34	410.82	441.98	512.79	604.58	667.94	688.37	750.37	804.85	863.19	906.7	939.42	999.88	1057.2	1030.3	1057.5	1078.7	1099.9	1112.1	1144.6	1122.7	1199.7	1129.9	1157.1	1178.9	1126.1	1184.6	1171.1	1159.1	1130.8	1119.4	1111.8	1074.7	1104.3	1125.3	1119.6
0	0	0	1.0789	8.5946	4.3417	9.0433	34.805	78.544	147.67	225.65	312.05	378.29	462.78	557.78	626.21	710.13	754.82	849.86	917.32	975.95	1050.1	1058.7	1095.8	1114.9	1149.3	1170.8	1144.7	1181.7	1189.8	1183.1	1163.6	1147.7	1163	1195	1214.1	1200.9	1170.9	1203.1	1190.1	1209.8	1198	1205.9	1204.6	1216.5	1206.7	1221.6	1189.8	1195.7	1160.6
0	0	0	16.624	18.724	44.823	52.417	79.914	69.063	99.893	90.213	86.56	82.497	83.541	98.805	90.388	104.72	129.59	132.02	177.72	214.65	240.52	243.23	313.05	351.09	368.9	437.55	464.13	520.07	551.82	589.34	613.33	637.28	660.39	663.86	689.79	672.1	726.47	760	775.87	754.68	775.74	797.08	764.57	778.38	793.9	800.09	771.69	795.91	747.87
3.7337	1.9794	2.8521	0.14207	0.66566	0	0	0	0	0	0	0	0	0	0	0	0	0	0	0	0	0	0	0	0	0	0	0	0	36.349	83.804	151.82	206.03	240.69	301.21	335.92	356.46	388.86	442.48	547.81	602.26	593.86	665.91	670.6	707.87	731.82	722.84	779.99	759.31	828.94
0	0.36889	0	0	1.3497	0	15.22	11.908	10.885	9.5307	26.417	34.038	48.369	42.891	94.767	83.854	118.55	131.25	157.26	162.79	166.42	198.62	189.76	191.56	188.81	181.83	206.64	191.23	204.86	224.38	218.96	167.59	208.35	198.5	196.14	227	231.73	232.81	218.51	220.41	219.06	209.97	210.69	203.09	180.96	187.33	173.86	187.73	158.04	163.77
0	6.545	0.62672	1.8357	0.10011	0	0	10.618	20.57	53.421	110.98	170.07	258.14	327.64	386.69	454.65	565.75	622.02	686.78	761.02	835.05	905.1	982.13	925.42	1025.8	999.84	1051	1072.5	1097.8	1159.2	1172.2	1215.9	1101.8	1084.4	1115.8	1115.6	1081.3	1095.2	1097.4	1100.6	1058.8	995.05	993.59	986.15	1012.5	1034.2	1077.2	1077.6	1013.2	988.5
1.2251	0	2.6763	1.4972	0.024256	2.3247	0	29.373	23.339	31.795	68.048	88.324	116.78	127.47	170.16	184.21	192.55	235.52	331.51	361.11	470.5	517.07	640.05	719.26	752.5	775.5	846.23	908.46	999.24	1090.5	1172	1239	1231.7	1261.7	1204.7	1278.2	1247.3	1203.8	1229.6	1262.5	1259.4	1253.8	1258.7	1237.1	1237.5	1248.9	1222.3	1241.1	1216.8	1181.2
0	0	7.8917	9.6574	0	11.194	0	0	5.6462	5.7901	21.807	10.956	36.179	23.935	42.017	30.004	44.964	51.984	60.037	64.89	57.77	43.845	77.025	88.898	90.031	47.544	57.719	86.029	118.17	151.93	178.82	217.89	251.18	268.68	313.07	343.64	358.05	354.04	399.35	453.67	419.18	302.73	426.85	406.01	459.71	475.32	497.3	535.24	526.05	554.81
0	0	0	29.663	86.259	136	148.16	216	295.2	375	515.11	679.44	853.93	1029.9	1115.8	1331.2	1551.2	1605.4	1734.1	1821.5	1817.1	2031.6	2061.7	1998.7	2050.4	2155.5	2199.5	2343.3	2159	2292.1	2214.6	2417.1	2364.5	2245.6	2302.6	2303.6	2354.5	2445.2	2361.6	2447.6	2381.2	2203.2	2397.8	2527.6	2544.9	2602.8	2509	2500.6	2438.5	2390.8
0	0	0	0	1.5147	12.663	3.9408	21.635	40.615	91.883	101.71	156.19	218.89	315.61	318.81	382.67	457.93	540.48	723.6	821.8	868.92	944.92	933.16	1021.9	1079.5	1123.5	1140.9	1239	1202.9	1248.6	1262.8	1305	1342.9	1388.9	1408.2	1429.6	1451.4	1461.6	1491.5	1502.4	1531.3	1527.6	1557.3	1615.4	1613	1652.2	1647.3	1689.6	1712.6	1726.3
25.696	21.963	4.6213	0	0	0	0	0	0	0	0	0	4.7304	46.311	87.308	157.42	175.61	226.09	261.5	335.07	410.6	451.97	500.6	532.96	556.65	629.81	744.89	797.49	893.99	1012	1045.9	1030.2	1161.5	1231.8	1308.5	1372	1394.2	1535.9	1468.6	1503.1	1523.2	1661.1	1591.6	1528.8	1442.3	1616	1494	1646.5	1667.1	1753.8
0	0	0	4.593	6.8829	4.8988	0	0.1356	18.008	8.6648	12.877	25.618	23.96	41.693	51.679	59.278	108.38	155.38	257.16	316.52	397.64	529.7	625.51	743.68	863.07	945.62	1038.1	1170.2	1228	1339.7	1377.4	1427.4	1465.1	1557.9	1657.6	1757.8	1834	1889.1	1935.8	2018.2	2055.3	2154.2	2197.9	2258.8	2300.2	2401.5	2461.4	2424.9	2450.4	2506.3
0	0	1.9235	0	5.6806	0	3.6602	0	0	0	0	0	0	0	0	0	0	0	0	0	0	2.6823	0	0	0	0	0	0	0	0	0	0	0	0	0	0	0	0	0	0	0	0	0	0	0	0	0	0	0	0
0	0	10.338	37.538	31.229	0	0	10.256	23.469	24.688	17.847	23.369	15.407	9.9612	21.512	11.795	10.134	2.3447	19.374	0.058273	19.25	16.849	36.833	55.318	72.163	119.42	121.49	128.82	126.31	141.53	165.69	198.92	161.11	174.59	195.14	179.7	224.62	223.26	242.57	266.5	266.85	277.31	309.43	313.45	308.16	320.85	327.72	331.57	373.68	388.56
0	1.0712	0.77387	5.9311	7.1246	0	3.1947	0	0	0	0	0	0	0	0	0	0	0	0	0	0	0	0	0	0	0	0	0	0	0	0	0	0	0	0	0	0	0	0	0	0	0	0	0	0	0	0	0	0	0
0	0	3.1236	2.0861	5.5561	12.981	7.577	7.7509	7.3055	3.5625	17.414	16.29	15.216	0.84405	0	0	0	0	0	0	0	0	0	5.0861	16.379	32.41	44.361	45.497	64.682	87.006	123.4	155.41	158.37	187.66	232.5	296.08	293.43	310.21	373.05	417.45	450.92	457.94	479.84	516.53	547.56	533.17	551	579.01	621.3	616.81
0	0	0	10.921	0	8.3385	8.4777	21.525	36.721	37.638	41.878	63.812	72.086	98.201	121.38	131.82	148.02	136.51	141.36	154.33	175.96	168.51	186.85	209.01	219.25	200.64	188.67	183.93	182.25	199.75	205.59	200.55	190.14	211.24	188.6	197.24	190.96	205.12	207.03	184.28	168.86	189.33	174.98	192.75	178.03	152.9	146.49	144.72	124	125.71
0	0	0.23858	0	0	0	13.166	24.218	45.143	64.405	84.911	103.14	126.74	140.13	193.5	192.15	220.41	236.98	261.41	286.13	304.95	318.72	314.32	319.9	319.06	323.74	340.44	344.66	364.06	403.66	405.32	380.27	386.75	403.22	381.17	388.11	403.4	390.98	357.13	390.46	367.17	398.69	369.06	389.06	417.63	374.75	393.42	385.33	401.68	395.21
0	4.3406	2.3242	0	0	0.15425	4.4191	13.17	10.244	6.4185	3.4971	0	7.3142	8.3717	13.762	17.793	5.0961	10.119	17.067	11.509	24.257	24.598	22.052	30.953	31.631	47.051	41.226	50.277	49.139	65.271	72.708	82.026	88.657	88.756	102.3	109.3	110.26	145.73	110.47	133.63	135.06	184.08	191.57	206.25	235.52	267.04	291.38	300.81	333.1	343.47
0	0	1.6278	14.522	0	3.3509	9.1078	6.6721	12.851	13.322	0	0	0	1.5704	3.1116	0	0	0	0	0	0	0	0	0	0	0	0	0	0	0	0	0	0	0	0	0	0	8.3193	0.90438	4.2636	0	17.652	19.09	23.505	28.192	20.563	10.148	18.423	0	3.205
0	0	0	10.569	0	2.5808	15.089	17.03	25.436	16.173	23.039	20.117	11.138	18.671	1.1269	0	22.272	3.5873	0	0	0	0	0	0	0	0	0	0	0	0	0	0	0	0	0	0	0	0	0	0	0	0	0	0	0	0	0	0	0	0
0	0	0	14.542	3.7771	13.632	0	13.89	11.471	18.818	15.094	0	0	37.337	4.0931	4.3191	0	0	0	0	0	0	0	0	0	0	0	0	0	0	0	0	0	0	0	0	0	0	0	8.0623	2.1532	3.9946	11.706	0	0	0	0	0	0	0
1.8501	1.8796	0	6.5159	0	0	4.0102	9.078	8.1659	19.511	17.615	31.539	34.961	28.149	31.008	21.37	53.55	73.387	111.68	136.65	193.97	242.61	290.9	345.02	429.33	523.32	559.94	631.13	648.88	739.51	802.13	850.13	869.16	904.98	918.16	1017.2	1112.1	1202.4	1290.7	1023.7	967.7	954.63	948.37	957.63	975.23	982.27	974.64	989.5	970.97	1007
0	2.7669	0	2.249	7.9917	2.2585	12.207	7.3333	27.125	46.842	56.668	72.509	72.183	90.21	123.43	133.75	160.77	169.91	187.03	196.68	209.47	201.57	224.61	221.38	225.26	220.28	237.13	251.24	246.78	267.74	258.03	242.04	244.38	247.42	248.11	268.79	274.81	261.99	265.28	270.4	245.47	254.33	251.88	240.21	238.15	237.34	251.76	201.68	221.23	215.81
0	0	0	0	8.7264	11.278	3.0732	16.925	40.322	47.471	42.149	46.05	53.04	66.699	83.746	86.631	92.058	94.832	106.16	140.43	132.87	151.47	141.69	153.93	216.58	230.04	158.68	228.2	203.66	205.1	211.7	209.72	209.55	199.63	197.05	196.93	204.5	189.65	211.01	217.81	223.24	249.58	233.03	231.18	234.35	223.57	211.57	192.65	202.92	185.97
0	0	1.1424	0.75633	4.5828	0.16509	2.3328	12.349	9.5664	19.471	12.297	9.7321	22.751	23.681	43.374	34.219	35.797	31.514	39.752	65.774	63.351	75.045	96.406	86.538	76.459	89.944	133.08	97.668	102.01	106.23	105.21	135.14	142.79	132.06	165.45	176	221.34	235.06	291.81	305.12	344.87	352.32	387.63	419.04	457.4	459.19	509	518.99	515.43	540.45
0	0	0	3.2392	0	5.0272	5.9876	0	0	0	5.716	14.934	45.729	60.758	58.486	91.867	113.87	156.68	188.25	203.04	247.16	284.02	311.76	366.44	415.23	557.45	490.97	526.62	550.66	729.57	716.13	746.99	585.22	595.17	626.64	638.31	661.65	696.26	740.04	789.41	740.98	680.73	694.41	730.84	867.69	778.44	932.42	931.68	933.35	921.23
53.3	37.022	20.281	0	0	3.1273	0	0	0	0	0	0	0	0	0	0	0	0	0	0	0	0	0	0	0	0	0	0	0	0	0	0	0	0	0	0	0	0	0	9.6077	16.037	24.637	29.439	27.764	91.954	92.59	112.27	138.34	129.87	174.41
0	0	0	0	3.6508	3.1843	9.2841	16.828	25.224	25.648	41.834	56.008	62.771	89.738	81.274	97.75	107.29	125.75	135.45	133.1	137.67	140.95	192.69	167.93	179.4	211.92	213.17	216.44	215.03	209.92	223.11	198.76	204.41	200.67	213.58	231.54	257.42	287.86	260.73	319.68	326.35	367.54	410.23	437.84	471.09	502.57	553.61	608.93	621.66	652.98
2.8229	3.1838	0.63049	4.0169	0	0	2.8329	28.978	49.482	91.615	120.96	165.85	244.12	310.27	388.79	433.54	503.16	569.49	650.26	730.89	813.02	891.66	980.95	1049.9	1152.5	1244.5	1249	1351.1	1393.6	1300.6	1334.8	1370.6	1447.6	1446.3	1491.1	1541.3	1567.7	1569	1604.6	1606.7	1642.6	1637.4	1642.3	1656.9	1684.6	1728.1	1695.3	1706.5	1692.8	1707.2
0	0.5937	0	0.19262	5.7935	3.4158	14.985	12.929	8.9367	15.087	2.9806	6.1813	16.588	12.009	21.709	15.474	24.1	35.62	15.85	22.938	17.824	12.743	28.691	7.0214	22.014	7.4347	2.9719	0.16087	0	23.677	29.506	21.445	0	19.388	17.696	33.094	27.447	36.689	42.385	33.816	29.984	26.651	25.549	26.252	2.1444	4.6109	0	11.901	7.6721	0
6.4405	9.6744	0	0.48343	0	0	0	7.4455	3.207	20.878	37.736	55.798	101.16	136.23	170.92	203.58	198.46	239.53	253.75	294.23	305.96	319.99	332.58	295.2	317.09	312.22	341.38	379.93	381.16	416.1	404.01	412.43	446.15	471.06	498.91	556.91	564.29	626.32	640.69	714.43	753.5	799.08	861.22	901.65	1037.9	1060.2	1116.6	1209.6	1202.7	1321.4
0	19.192	15.502	9.8573	14.168	0	0	0	0	0	0	0	0	0	0	0	0	0	0	29.162	71.659	125.75	194.68	214.78	323.26	349.14	415.69	474.74	603.66	644.5	793.14	894.16	915.62	1009.3	1096.5	1162.6	1660.9	1773.6	1973.9	1636.3	2114.9	1984.8	1955.5	2377.9	2630.6	2722.4	2809.2	3047	3176.7	3223.4
0	0	1.8975	5.961	4.7607	5.1884	2.8631	3.9977	11.642	12.558	3.9469	0	0	0	0	0	0	0	0	6.1764	20.946	34.704	57.972	70.467	72.548	81.86	95.186	131.95	132.41	128.41	148.56	150.6	157.91	177.98	144.98	167.01	186.94	198.46	229.5	229.24	256.53	194.77	197.78	185.63	198.52	201.57	227.98	188.78	200.85	194.74
0	1.5532	0	1.2046	0	4.1536	6.7869	3.474	8.7411	17.441	17.011	15.05	26.373	20.574	27.13	27.265	44.416	44.594	60.098	86.92	90.215	119.48	130.51	134.89	143.06	163.74	169.78	189.45	210.93	232.31	250.54	266.21	279.42	296.13	302.97	307.27	321.11	332.62	327.61	328.89	332.33	329.52	323.26	314.08	315.32	332.36	311.07	333.47	313.16	324.89
0	0	0	8.6437	11.487	6.912	24.521	22.87	52.801	87.767	124.63	164.34	181.71	200.02	232.01	282.02	292	318.02	371.2	385.46	405.76	431.52	503.99	484.97	517.69	553.75	563.56	640.18	670.33	723.43	693.31	757.99	812.52	869.08	853.23	927.27	931.48	959.79	1038.4	1000.7	1119.3	1133	1142	1152.7	1209.5	1174.2	1146.7	1194.2	1213.5	1191.9
8.2787	0	0	7.7699	0	0.74606	0	0.17611	0	0	0	0	0	0	0	0	0	0	0	0	0	0	0	0	0	0	0	0	0	0	0	0	0	0	0	0	0	0	0	0	0	0	0	0	0	0	0	0	0	0
0	0	0	25.157	58.941	93.397	123.71	153.47	172.56	177.99	205.83	162.17	139.39	176.02	173.05	153.32	125.56	160.37	162.84	137.56	115.87	111.8	62.474	85.717	63.547	59.292	59.125	51.353	41.757	36.597	32.198	3.731	112.53	89.411	79.478	61.775	24.364	6.0773	23.746	25.07	37.547	1.934	0	0	19.146	0	0	27.101	14.979	0
9.636	4.9654	0	0	0	0	3.2809	4.8165	17.413	51.55	90.249	142.98	204.2	250.82	299.89	353.94	443.76	483.96	544.86	565.8	576.15	627.52	690.24	749.02	752.61	747.83	756.44	766.03	795.78	807.14	795.85	850.04	811.74	824.5	844.57	846.22	907.16	874.86	933.9	947.97	978.92	1005.8	1052.4	1075	1040.1	1039.4	1083.3	1144	1158	1191.4
0.74312	2.0588	0	7.6009	4.9419	0	0.11479	0.204	0	15.089	34.231	57.231	103.18	131.55	183.26	235.11	285.29	341.37	376.56	417	449.99	493.36	563.08	590.48	613.83	653.81	662.82	698.14	734.86	798.32	829.92	797.07	864.18	857.77	846.85	880.76	876.37	879.71	909.09	933.78	949.34	958.01	976.83	976.83	965.37	982.55	843.61	869.56	875.3	874.89
30.823	0.16641	0.016594	18.115	0	0	0	0	13.429	16.311	17.27	0	15.493	34.311	17.441	47.119	32.834	42.628	51.075	105.79	154.24	181.23	203.25	208.14	214.61	216.94	212.92	268.33	291.54	317.22	333.49	350.68	346.54	396.72	378.74	378.6	388.61	398.82	399.64	452.32	457.67	494.32	515.61	478.52	543.88	604.82	644.95	704.85	708.87	761.36
0	0	0	9.2687	0	1.6317	3.1115	5.605	3.6204	0	0	0	0	0	0	0	0	19.413	34.469	40.59	70.887	99.833	123.52	141.35	170.62	193.82	234.26	243.55	276.72	301.98	300.34	302.84	293.78	317.84	339.56	340.01	341.42	360.94	417.94	465.95	465.72	504.77	543.38	540.63	613.83	679.05	728.91	712.81	715.57	749.48
0	0	17.258	21.469	17.605	18.516	6.6427	2.7202	1.7103	4.2229	0	0	0	0	0	0	0	0	0	0	0	0	0	0	0	0	0	0	0	0	0	0	0	0	0	0	0	0	0	0	0	0	0	0	0	0	0	0	0	0
0	0	4.041	2.7719	0	4.853	5.4515	8.2861	0	0.20028	2.4498	6.0674	0	2.3012	0	1.1626	10.043	18	38.209	44.015	54.253	77.633	84.486	101.18	89.716	103.53	121.34	134.01	146.05	52.971	42.041	54.441	59.385	65.32	58.521	61.942	74.296	57.574	58.827	39.873	49.343	53.783	69.471	56.895	48.772	51.674	39.36	40.144	39.033	36.872
0	0	0	0	7.8895	51.707	127.51	166.78	240.27	286.51	377.21	474.36	545.59	559.96	639.4	714.67	755.35	819.12	903.09	928.54	935.07	948.51	977.25	968.7	1029.5	1024.7	1074	1067.7	1058	1047.8	1072.8	1103.7	1083.8	1072.7	1076.5	1060.7	1050.1	1060.7	1055.2	1051.6	1042.6	1047.5	1076.5	1045	1046.5	1082.6	1106.1	1084.9	1087.9	1066.8
0	1.4939	0	11.786	0	2.982	3.2568	0	5.1994	0	0	0	0	0	0	0	0	29.26	45.775	104.47	126.49	182.47	202.02	299.31	502.45	561.09	577.69	659.75	593.48	645.72	712.51	784.29	826.13	836.9	1083.1	1062.5	1028.3	1074.8	1081.7	1011.1	1001.3	939.96	928.13	846.67	955.91	940.59	965.27	996.48	994.59	992.28
0	7.2801	8.6019	4.8682	0.73076	0.82909	0	0	0	0	3.9111	0	0	0	0	0	0	0	0	0	0	0	0	0	0	0	0	0	0	0	0	0	0	0	0	0	0	0	0	0	0	0	0	0	0	0	0	0	0	0
0	0	2.3416	0.04377	0	10.684	2.9555	8.228	0	3.0282	0	0	2.3692	0	0	0	0	0	0	0	0	0	0	0	0	0	0	0	0	0	0	0	0	0	0	0	0	0	0	0	19.119	26.418	21.212	19.3	33.845	39.604	41.306	36.823	45.025	45.622
0	8.0629	3.0963	0	0	3.6985	0	11.448	4.5737	1.0267	1.53	0	0	2.939	7.5139	6.121	0	2.716	12.16	33.181	32.776	59.313	94.589	103.24	134.31	157.1	186.28	214.45	227.63	240.61	280.43	329.11	366.77	377.01	433.28	459.59	514.93	560.88	569.11	619.67	629.18	688.21	710.75	766.16	797.92	829.57	836.72	889.44	952.88	972.1
0	0	8.017	6.0168	0	2.9107	5.1696	5.3441	10.211	10.748	22.849	33.938	51.403	63.212	85.525	108.94	120.13	121.42	134.22	147.21	167.32	184.23	220.54	223.31	260.32	266.33	278.1	291.64	303.75	326.15	365.08	384.08	406.29	431.12	439.08	473.63	496.74	515.14	534.11	538.68	535.01	584.44	615.85	639.97	657.99	647.77	665.59	671.55	690.1	689.92
0	1.9942	0	0	0	6.1261	11.863	6.415	12.298	6.616	16.364	4.2711	17.86	18.149	16.052	14.226	17.611	2.0469	5.4686	0	6.2105	1.9091	0	0	0	1.65	7.9003	0	0	0	5.7171	0.24771	6.76	5.5456	0	0	25.228	4.0271	20.497	4.3076	20.679	15.97	26.189	0	0	7.1536	24.871	0.041266	6.8058	7.1046
0	0	0.93718	0	0	0	45.966	79.467	170.46	266.87	330.17	418.85	505.28	587.79	709.26	811.09	892.29	930.21	1013.2	1118.9	1207.3	1308	1441.9	1474.2	1491.5	1576.9	1643.3	1646.7	1619.6	1774.9	1791.6	1823	1725.7	1901.4	1917.2	1967.2	1929.8	1966.9	2025.9	2088.7	2031.6	2100.8	2123.4	2198.1	2137.1	2170.1	2158.2	2185.4	2196.7	2187.2
0	0	0	0	9.0668	1.0909	7.2991	15.271	47.67	84.513	155.97	252.34	411.59	523.12	637.63	808.49	970.24	1080.7	1308.1	1475.1	1649.7	1807.5	1996.7	2154.3	2217.7	2378.7	2536	2626.2	2699	2321.4	2856	2968.1	2935.9	2948.4	2988.5	3345.1	3348	3505.2	3377.6	3415.4	3542.2	3536.7	3546.6	3586	3570	3631.2	3608.8	3535.9	3571.1	3605.3
0	0	0	0	8.0071	1.6265	4.0141	7.9754	9.0836	4.3409	0	0	0	0	0	0	0	0	0	0	0	0	0	0	0	0	0	6.9775	9.3734	41.126	42.408	58.231	59.084	73.021	92.571	125.57	145.58	165.21	180.07	204.3	200.4	193.04	216.92	217.6	226.34	239.36	265.71	243.66	244.48	240.81
0	0	0	0	0	9.4981	13.755	6.9821	13.704	10.35	11.549	13.913	18.764	19.234	33.803	32.558	40.537	45.531	40.458	42.373	44.698	44.434	39.434	47.248	34.634	48.967	43.454	57.476	63.531	64.185	74.361	73.046	83.507	102.88	107.25	120.95	106.17	103.48	123.99	130.51	140.1	148.37	161.06	147.72	159.98	162.67	171.48	182.45	186.12	195.38
0	0	0	4.1906	0	10.796	29.007	20.926	40.916	73.784	116.29	142.43	170.94	219.43	229.6	291.36	315.92	362.13	381.04	411.91	416.99	432.15	455.68	440.53	474.2	473.81	507.92	523.04	555.86	559.69	590.12	637.59	602.03	619.56	685.95	672.13	690.68	714.37	750.77	752.36	744.88	754.19	743.11	763.83	765.79	782.42	822.46	816.59	856.87	810.56
3.2621	0	0	0	0	0.11145	11.478	45.583	98.744	182.22	332.63	458.99	650.41	842.83	1042.4	1276.1	1450.2	1729.7	1897.2	2116.6	2308.5	2483.4	2622.5	2710.5	2820.8	2997.5	3121.5	3306.8	3449.8	3586.1	3767.1	3810.4	3826.7	4013.4	4227	4286.8	4373.6	4556.3	4482.8	4607.8	4644.8	4728.7	4784.3	4829.4	4726.7	4769.7	4911.9	4948.6	5019.9	5027
0	0	0	0	6.7683	10.202	14.186	21.977	38.506	62.379	89.435	109.02	159.13	177.76	204.46	239.78	327.48	318.71	329.49	356.3	388.67	419.77	471.16	483.23	502.68	330.97	345.81	386.38	435.62	476.92	519.72	583.28	644.65	720.34	794.57	845.67	917.61	939.38	999.34	1052.6	997.85	968.81	1083.5	1186.7	1258.3	1302.1	1335.2	1380.6	1408.7	1444.5
0	0.95021	1.6696	4.9829	0	8.2582	9.421	10.385	20.079	21.223	21.416	29.038	33.775	37.667	56.189	77.436	87.609	90.606	125.69	130.31	191.2	263.97	446.57	496.32	513.83	527.43	541.96	600.71	589.15	624.98	664.67	703.93	699.81	765.58	759.91	805.8	884.91	839.15	872.52	893.26	904.95	939.46	982.15	990.84	1017.6	1021.7	1101.7	1115.8	1106.2	1165.5
0	13.189	13.773	5.9872	0	0	0	13.485	74.145	149.17	275.78	253.33	365.49	457.55	590.21	641.12	707.66	1012.2	1141.4	1285.2	1310.7	1430.4	1408.1	1605.9	1506.2	1585.5	1617.6	1669.8	1720	1832.4	1875.4	1899.5	1942.8	1921.1	1975.2	2025.2	2005.9	2097	2152	2230	2242.1	2226.6	2279.1	2287.8	2397	2433.2	2491.8	2547	2552.8	2553.1
0	0	0	4.5292	7.1153	11.386	11.022	13.228	23.692	29.304	29.647	37.032	30.231	45.653	55.019	42.973	59.747	54.561	67.837	70.438	75.355	81.845	97.315	95.488	109.93	109.55	113.15	136.1	154.27	174.22	192.04	202.41	178.84	198.2	168.11	183.21	171.78	194.57	179.54	162.24	178.99	172.29	175.39	170.04	152.96	149.32	147.27	85.455	104.94	91.851
6.668	16.9	0	9.2922	0	0	0	0	0	0	0	0	0	0	0	0	0	0	0	0	0	0	0	0	0	0	0	0	0	0	0	0	0	0	0	0	0	0	0	0	0	0	0	0	0	0	0	0	0	0
0	0	0	9.6443	6.7024	11.434	0	12.421	10.698	36.627	29.154	48.147	49.381	61.022	70.248	84.658	99.231	107.8	115.09	132.69	126.99	132.58	124.59	143.42	135.27	138.46	129.6	140.17	130.72	135.08	131.1	135.47	128.56	139.83	129.17	141.02	148.84	131.21	131.43	130.15	126.36	136.95	133.2	137.49	128.75	134.47	137.8	127.95	123.58	124.41
0	0	3.8961	2.5692	9.9432	0	6.1312	0	0	0	0	0	0	0	0	0	14.111	32.936	99.639	170.24	218.01	286.15	355.8	416.34	519.44	583.71	661.25	743.36	806.48	835.73	949.32	1007.6	1081.5	1115.5	1189.4	1238.9	1244.6	1304.2	1327.8	1352.6	1393.6	1381.8	1453.8	1458.2	1476	1462.8	1460.7	1476.1	1511.4	1516.2
0	0	2.1887	4.4166	0.90656	1.8511	8.7972	18.137	33.108	63.471	71.7	112.24	145.04	146.02	190.01	197.49	227.48	256.59	257.53	308.21	309.6	327.6	355.52	343.69	364.03	353.13	398.34	400.05	438.51	460.16	505.81	558.03	554.44	634.13	687.17	773.22	821.54	806.14	941.25	879.17	963.8	1012.5	1092	1082.7	1158.3	1222.4	1244.5	1294.4	1290.4	1338
3.1868	12.242	0	16.086	14.95	0	0	0	0	0	0	0	0	1.0811	0	0	0	0	0	0	0	0	0	3.6397	0	0	14.93	13.726	18.445	14.934	33.81	30.788	28.718	41.009	36.817	52.927	83.723	87.431	128.87	159.96	185.38	196.83	213.45	254.56	290.88	317.98	336.49	373.15	423.8	449.53
0	0	0	5.3064	9.9785	14.02	13.533	20.851	27.459	22.17	29.154	43.576	45.147	36.326	34.538	47.394	53.48	54.188	60.342	73.217	71.063	70.965	75.226	76.21	100.2	112.27	152.56	181.03	230.71	308.39	378.47	415.3	481.15	534.56	591.57	687.17	724.03	765.76	831.74	861.41	884.76	896.77	937.33	936.9	967.96	1006.4	1017.3	1004.7	1005.9	1049.9
0	0	0	13.662	38.105	5.8055	54.689	53.368	88.987	115.42	129.83	172.65	216.06	332.03	289.99	331.37	380.33	411.83	503.92	545.58	621.64	709.98	783.64	845.08	750.34	912.73	1019.3	1088.1	1154.3	1242.7	1271.4	1332.5	1400.6	1487.3	1413.7	1494.7	1582.9	1608	1615	1565.2	1580.2	1623	1604.3	1637.1	1624.4	1658.1	1627.4	1685.5	1702.2	1640.6
0.52675	0	4.2311	0	4.5018	0	0	8.2119	6.5699	8.7805	13.02	8.9051	12.894	47.403	33.355	40.159	26.82	32.373	32.217	47.288	63.666	70.182	84.248	76.458	81.062	95.107	98.944	106.66	123.05	131.56	134.94	138.07	142.99	149.14	176.4	181.14	199.95	201.78	216.92	227.02	231.59	220.21	210.18	239.18	246.92	211.54	205.87	192.12	206.6	211.22
15.78	10.93	4.7527	0.37782	0	0	0	0	0	0	0	0	0	0	0	0	0	0	0	52.516	103.69	158.66	227.87	244.13	279.62	348.07	407.23	490.2	555.11	645.64	645.88	729.4	791.72	806.1	859.33	875.81	951.64	1033.4	1066	1163.7	1170.2	1245.5	1298.7	1349.4	1442.4	1220.6	1600	1521.8	1588.3	1732.7
0	0	0	0	10.248	5.2894	7.8269	8.941	4.4445	18.971	15.212	16.722	27.521	40.559	44.013	60.94	63.918	69.233	73.507	73.397	69.601	72.828	66.02	72.046	61.276	57.144	64.462	63.118	66.788	76.497	78.153	71.926	78.104	74.952	96.439	109.4	98.59	111.61	103.02	105.36	103.1	105.09	98.175	92.313	73.472	102.72	91.48	99.026	92.722	91.744
0	0	0	0	0	9.7592	13.869	52.954	112.09	177.53	259.91	389.87	518.58	623.62	751.6	828.36	952.84	1035.7	1124	1139.5	1226.3	1224	1404.1	1406.5	1402.5	1481	1478.5	1495.2	1523.1	1568	1611	1634.8	1692.7	1691.5	1701.4	1712.9	1717	1769.7	1666.7	1751.6	1807	1867.3	1828.3	1951.3	1997.5	2089.9	2152.4	2198.6	2281.8	2317.7
0	0	0	4.8955	13.897	6.5256	2.4482	14.045	19.451	14.792	21.54	8.1373	0	1.3057	0	9.7888	0	7.0058	16.731	36.739	44.198	83.073	92.174	107.41	119.6	147.53	169.2	194.75	243.6	271.39	316.55	343.35	392.06	404.12	475.37	498.46	578.55	634.69	647	619.9	659.03	716.2	741.55	761.72	791.61	829.39	849.34	870.9	903.64	850.33
0	0	0	0.28767	2.8569	5.5218	12.912	33.87	78.276	138.87	214.65	294.72	396.61	529.95	629.95	731.88	880.59	949.02	1041.9	1136	1150.7	1318.5	1223.9	1362.2	1383.8	1363.4	1407.7	1444.5	1479	1497	1553.4	1622.2	1563.5	1571.5	1609.8	1610.8	1662.3	1698.2	1744.1	1725.3	1747.2	1779.5	1763.3	1801	1747.9	1795.6	1803.9	1784.5	1819	1821.3
0	0	0	0	0	5.7448	8.7477	8.9351	1.3644	4.9421	4.4488	0	0	0	0	0	0	0	0	0	0	17.531	52.816	37.741	48.361	57.524	68.673	91.619	105.9	135.93	135.05	167.18	187.29	170.17	177.09	207.96	238.21	227.39	262.68	275.5	315.08	303.24	341.04	344.15	399.8	425.11	408.59	431.28	469.27	488.58
0.55789	6.6402	0	1.5638	0	0	1.6053	12.526	23.991	35.011	55.452	74.947	103.85	122.68	161.26	168.13	211.34	198.06	264.32	298.17	347.9	359.44	378.38	298.36	370.56	351.15	389.9	401.12	412.71	430.88	433.71	470.28	485.12	485.41	485.01	494.11	504.28	502.79	520.22	518.96	519.02	490.39	474.71	457.97	483.68	479.99	503.91	524	466.6	488.04
0	0	1.9492	0.11774	7.7113	5.1418	5.278	12.464	9.1867	17.851	12.259	16.205	17.29	7.8505	35.342	37.85	53.227	48.173	63.102	74.133	79.949	88.087	95.709	93.498	94.578	99.215	109.13	120.11	120.58	115.64	131.05	133.51	120.04	132.91	131.35	132.24	146.51	168.71	174.66	180.16	178.2	171.6	152.12	151.9	142.16	151.18	138.63	147.25	142.16	142.75
0	0	5.7713	0	0	17.601	38.648	37.674	50.018	43.512	35.505	12.857	16.764	0	0	0	0	0	0	0	0	0	0	0	11.836	6.0898	35.923	33.501	43.027	55.895	71.681	61.459	90.332	108.67	99.491	116.05	130.42	132.44	158.4	170.84	181.65	181.96	176.16	215.63	198.27	208.68	229.75	224.05	216.57	227.01
0	0	0	1.7296	4.8543	2.186	19.007	10.117	3.4175	0	0	0	0	0	0	0	0	0	26.917	57.011	91.574	132.44	165.8	205.8	224.56	262.97	287.95	327.99	354.85	373.05	414.66	415.82	443.77	491.27	502.22	540.24	528.5	570.47	560.38	557.12	557.46	576.01	552.67	554.88	552.47	581.18	580.85	558.81	561.35	563.73
0	0	0	1.0537	0	6.9514	12.868	31.095	64.471	129.77	194.53	252.06	341.04	447.44	512.11	649.19	733.93	842.01	966.04	984.13	1029.9	1195.1	1365.1	1276.9	1314.1	1336	1451.3	1455.7	1459.7	1516	1532.6	1596.6	1653.7	1621.2	1614	1570.4	1631.5	1682.6	1650.9	1661.4	1662.4	1650.2	1572.7	1603.8	1566.3	1541.6	1481.8	1535.1	1530.8	1503.6
0	0	0	5.9032	9.1542	17.276	15.642	17.315	35.889	27.562	28.919	18.343	14.946	18.913	8.2355	6.0146	20.931	21.28	29.379	30.488	53.506	64.072	88.899	84.765	83.726	105.83	124.35	154.6	148.11	167.57	174.85	153.78	148.24	141.23	162.79	178.32	177.45	171.98	161.08	169.11	143.02	150.74	129.49	121.02	111.35	105.65	107.74	90.377	98.768	112.68
0	1.8996	0	0	0	9.4269	14.866	19.734	24.011	35.313	37.53	21.408	47.616	47.311	54.361	42.833	32.059	40.675	37.793	42.222	25.462	57.14	42.844	13.983	26.853	21.937	31.353	12.755	19.601	2.4602	0	0	0	0	0.23313	16	40.686	56.833	107.03	132.01	164.37	192.94	239.22	268.93	296	328.96	333.79	371.44	377.06	366.55
0	0	0	0	1.1542	8.9899	21.849	40.593	79.261	145.31	232.46	318.25	368.96	485.73	574.15	637.81	750.49	785.99	882.11	928.43	961.04	1032.5	1066.3	1119.8	1134.2	1153.7	1136.9	1286.2	1279.6	1237.7	1329.7	1351.6	1232.1	1347	1317	1348.5	1271.2	1330.6	1354.4	1264.2	1309.1	1351.4	1272.4	1247	1287.1	1279	1260.8	1232.5	1261.3	1228.8
0	1.1749	4.7283	2.7233	0	0	6.5189	0.96529	22.929	52.091	81.872	126.18	171.62	229.14	273.31	323.77	413.44	507.9	629.47	739.97	800.03	967.05	1063.9	1228.9	1347.3	1468.9	1587.8	1676.6	1760.8	1856.4	1929.8	2010.1	2063.2	2151.7	2207.6	2379.2	2480.3	2638.7	2688.5	2800.2	3044	3135	3219.6	3346.5	2830.2	3482.7	2684.2	2843	2880.8	2921.4
0	0	0	1.634	13.172	5.8658	11.051	21.243	58.358	82.256	140	193.89	253.34	302.72	335.84	399.63	455.39	527.85	646.37	726.08	767.23	865.09	929.76	994.64	1047.8	1134.4	1207.3	1280.7	1318.6	1346.4	1380.5	1381.5	1465.5	1434.8	1453.8	1506.7	1519.5	1543.3	1566.4	1530.8	1552.7	1603	1588.9	1594.3	1539.3	1586.4	1576.4	1530.6	1531.2	1537.5
0	0	6.0659	3.4435	0	7.5534	2.7552	9.5389	22.025	35.812	38.745	62.945	69.705	100.29	108.27	121.2	138.62	147.55	149.1	101.05	70.975	50.798	43.533	38.599	44.787	26.207	6.5896	0	0	0	0	0	0	0	0	0	0	0	0	35.419	45.574	116.76	174.94	220.69	228.02	253.27	270.24	317.14	317.84	331.89
0	0	0	1.3131	7.5442	4.0724	7.623	10.176	24.935	32.369	43.659	54.229	77.918	84.01	97.229	103.26	132.75	127.24	140.64	134.94	131.41	119.52	153.84	144.65	160.77	175.23	186.72	168.86	187.4	178.02	178.98	173.47	189.78	165.49	149.59	145.75	155.74	159.06	160.56	165.79	164.91	165.3	180.82	159.66	159.9	176.82	189	182.12	178.97	175.12
3.6805	0	0	5.2919	0	4.3536	13.605	57.951	48.149	71.869	105.08	134.74	181.45	205.14	240.02	280.74	401.36	406.68	432.96	466.38	529.07	602.48	646.76	690.5	748.22	796.75	863	879.18	954.73	997.63	1018	1027.8	1071.2	1123.1	1161	1178.9	1181.8	1196.6	1260.7	1265.6	1311.4	1319.9	1323.2	1379.5	1378.5	1388.7	1400.2	1426.2	1433.1	1487.8
1.6764	5.7547	0	4.7748	8.7038	0.42418	0	4.0599	0	0	0	0	0	0	0	0	1.1559	19.666	25.124	33.37	33.27	52.447	62.88	75.577	83.153	91.245	105.33	113.53	128.24	127.62	127.05	137.28	163.86	151.83	180.97	200.12	233.26	279.73	280.12	326.57	376.68	424.43	463.82	502.93	558.47	589.08	615.2	653.59	701.39	675.16
0	0	0	0	0	6.4903	39.565	72.086	132.95	205.23	278.25	375.87	455.85	534.06	604.15	645.31	718.46	764.1	837.08	896.8	965.31	960.17	1016.1	1056.2	1118.5	1197.7	1208.2	1260	1271.7	1339.3	1366.3	1357	1386.7	1383.9	1384.9	1412.4	1422.7	1403.8	1382.1	1407.6	1414.4	1389.4	1387	1442.4	1418.2	1388.6	1393	1394.8	1411.9	1377.9
0	0	0	0	0	12.39	21.01	63.953	154.94	291.81	472.96	690.56	1002.1	1204.1	1484.3	1726.8	1936.2	2146.9	2305	2545.4	2709.4	3092.2	3292	3442.4	3530.1	3644.7	3844.9	3857.9	4017.9	3941.1	4127.8	4206.8	4283.3	4380.9	4307.1	4248.7	4220.9	4206	4250.9	4136.1	4305.8	4228.2	4218.2	4236.1	4201.1	4333.1	4571.8	4541.3	4538.5	4609.5
0	0	6.7558	2.7578	3.2171	9.5292	6.0783	6.9821	6.8235	3.5489	13.609	21.032	25.399	16.288	13.443	17.902	38.956	45.911	81.405	113.26	148.46	214.12	218.72	237.94	361.3	323.22	369.06	377.93	409.43	433.5	449.38	485.01	475.15	472.16	501.8	514.25	536.08	530.09	530.34	563.16	552.93	514.45	546.49	537.18	549.44	527	547	533.72	540.22	542.27
0	0	0	0	13.219	10.047	20.014	58.218	109.78	167.22	268.68	348.27	477.78	622.44	751.72	898.99	1070.6	1174.4	1287.2	1393.4	1448.7	1550.1	1596.6	1701.5	1774.6	1870	1863.8	1828.2	1923.4	1900.4	1899.5	1911.9	1914.2	1925.8	2005	2028.9	2044.6	2110.2	2039	2057.3	2097.6	2109.3	2091.8	2122.1	2147.2	2104.3	2107.5	2179	2165.2	2190.8
0	0	0	6.2924	5.9649	40.39	23.096	46.318	30.441	63.405	69.749	66.516	94.511	102.04	105.55	117.63	120.56	104.66	150.1	164.71	177.91	187.33	198.64	188.73	203.62	205.99	210.88	214.91	224.37	221.75	216.9	255.31	246.04	267.16	280.21	284.84	302.05	303.78	358.32	438.25	441.35	434.67	492.58	483.28	483.99	573.52	593.84	619.64	627.96	667.46
0	2.6269	0	11.219	0	0	1.2106	3.3088	0	0	0	0	0	0	0	0	0	0	0	0	0	0	0	0	0	0	0	0	0	0	0	0	0	0	0	0	0	0	0	0	0	0	0	0	0	0	0	0	0	0
13.41	1.5409	0	5.0378	0	0.737	0	0	0	0	0	0	0	0	0	0	0	0	0	0	0	0	13.681	25.24	57.694	76.903	109.79	124.55	137.98	148.91	176.2	188.38	190.87	218.22	206.59	222.22	233.61	238.11	260.5	208.12	251.34	249.25	233.73	220.88	232.23	231.38	219.34	218.74	237.24	237.5
0	0	0	0	0	7.2121	5.2962	9.3708	18.695	13.502	20.427	48.265	58.306	100.67	105.11	121.84	142.6	165.89	177.27	206.21	229.12	250.97	266.63	257.96	228.13	242.31	236.35	233.81	224.15	187.52	227.71	220.99	233.22	255.61	223.1	213.04	249.47	442.5	447.63	454.97	475.46	531.05	352.53	375.57	389.48	415.67	442.54	453.38	445.48	440.01
0	0	0	13.99	9.0911	1.89	0	0	0	0	0	0	0	17.174	0	0	0	0	0	0	0	0	0	0	0	0	0	0	0	0	0	0	0	0	0	0	0	0	0	0	0	0	0	0	0	0	0	0	0	0
0	0	0	29.991	49.223	90.81	168.91	266.81	232.45	341.64	400.75	414.06	450.03	483.34	507.47	485.3	490.83	496.63	490.57	499.71	497.08	520.25	518.18	501.15	520.32	480.6	473.46	438.8	492.4	481.29	472.25	455.72	495.67	469.91	480.43	479.01	476.94	473.91	495.8	504.12	513.66	516.47	544.7	532.67	536.17	546.75	571.97	590.07	587.24	609.25
0.9463	0	0	13.306	7.7921	7.4437	0.32073	4.7835	0.28849	2.2585	2.6265	0	0	0	0	3.8196	2.7148	14.902	12.817	49.764	63.951	91.489	130.68	161.23	218.85	253.68	307.52	338	361.78	383.54	403.39	436.65	438.39	474.79	468.38	449.53	458.33	509.36	582.58	657.06	696.2	698.1	729.27	750.42	756.39	796.89	819.75	806.63	842.95	834.33
0	0	4.3588	1.37	0.48658	2.1328	4.3717	0	0	3.7537	6.8381	10.195	1.4429	6.9037	8.491	0	0	0	0	0	0	0	0	0	0	0	0	0	0	0	0	0	0	0	0	0	0	0	0	0	0	0	0	0	0	0	0	0	0	0
0	2.6969	2.1945	0	0	0	25.713	48.469	83.415	136.88	237.69	332.15	460.46	533.67	645.04	752.8	841.06	949.51	1048.1	1147.1	1176.8	1231	1322.1	1370.4	1422.3	1459.3	1523.9	1552.8	1563.4	1569.2	1582.8	1657.9	1634.7	1672.7	1722.9	1759.2	1942.3	1938.9	1897.1	2005.1	1855.1	1864.6	1882.9	1846.8	1851.7	1845.1	1898	1896.2	1854.4	1908.2
8.7607	0.029121	0	5.8089	0	0	0	0	0	0	0	0	0	0	0	0	0	0	0	0	0	0	2.3416	0	11.042	1.3613	6.5147	4.6952	0	2.1567	5.8472	7.6143	9.5474	13.358	0.65539	2.0708	0	0	0.31403	0	0	3.4019	0	0	0	0	0	2.2898	7.6462	0
0	9.1223	8.9051	1.1884	6.49	12.493	0	0	0	5.0962	0	0.81355	6.6087	0	3.1006	0	0	0	3.0012	0	8.9469	13.939	11.443	16.91	37.098	33.861	40.707	76.503	83.444	88.681	136.02	161.46	213.2	229.71	256.65	295.63	310.84	338.95	377.75	396.55	390.58	425.4	452.63	495.02	536.01	544.21	537.65	555.36	340.35	341.05
12.537	2.4352	0	6.2291	0	0	0	0	3.6729	0.70396	0.23023	0	0	0	0	0	0	0	0	0	0	0	0	0	0	0	0	0	0	0	0	0	0	0	0	0	6.2391	10.985	19.854	28.844	41.397	32.986	36.207	35.401	45.766	43.119	32.837	38.864	53.977	56.023
0	0	7.367	10.626	6.5492	0	1.3317	0	6.7555	0	0	0	1.2059	2.5736	0	0	4.0059	33.531	61.027	115.15	184.54	257.65	302.25	349.97	449.06	507.37	544	642.69	679.63	713.08	751.25	805.93	796.37	808.54	851.88	870.03	884.92	877.74	908.31	926.66	948.3	936.85	934.73	937.03	966.04	971.41	985.2	954.7	952.81	941.56
5.4064	0	0	0	6.8803	0	0	3.3666	9.2779	17.132	29.519	30.548	46.409	46.369	57.853	69.723	73.627	102.21	111.64	126.35	133.67	159.87	209.17	251.18	257.8	289.3	335.79	368.88	416.54	328.5	383.92	401.46	457.94	499.69	545.56	587.36	643.39	693.59	690.16	733.56	772.56	798	841.46	864.28	862.07	866.83	875.24	929.62	925.33	928.18
86.23	0	43.606	0	29.015	0	0	0	63.83	140.04	234.7	357.81	452.08	550.9	724.12	832.96	938.75	1077.7	1166.1	1427.9	1487	1598	1625.9	1739.1	1852	1914.5	1998.7	2067.8	2084	2150.3	2207.6	2244.9	2222.3	2295.6	2269.7	2312.4	2257.4	2189	2259.3	2232.6	2242.1	2321.2	2245.8	2226.6	2217.7	2236.4	2199.3	2220.1	2279.1	2280.9
0	5.4227	0	0	0	0.20646	5.827	4.3777	0	0	0	0	0	0	0	0	0	0	0	0	0	0	0	0	0	0	0	0	0	0	0	0	0	0	0	0	0	0	0	0	0	0	0	0	0	0	0	0	0	0
0	0	0	0	0	14.888	18.656	21.83	15.449	23.525	27.836	29.592	7.2661	7.2874	9.6488	5.8627	9.9277	23.553	24.929	22.069	33.574	36.103	44.67	77.258	81.481	90.8	92.609	88.012	112.59	119.77	134.93	132.93	146.99	159.29	148.71	166.14	185.78	235.18	229.25	200.94	231.4	230.45	241.1	256.2	253.64	256.61	253.39	247.6	219.17	242.97
20.91	15.984	0	2.1246	0	3.8633	3.1267	12.038	9.0622	11.884	21.486	41.315	65.85	80.637	108.73	140.6	141.54	195.82	262.31	324.87	414.65	481.58	566.03	607.77	700.29	731.3	828.82	890.54	947.26	1044.8	1089.5	1145.8	1165.4	1242.6	1320.4	1369.5	1396.1	1453.3	1499	1575.7	1571.7	1607.8	1652.8	1628.5	1730.7	1748.9	1767.9	1810.3	1796.2	1870.1
0	5.3268	4.2884	0.47212	0	0	0.065768	1.1583	0	0	0	0.97309	0.46195	0	0	0	0	0	0	0	0	0.44829	4.8838	2.5086	14.34	19.32	28.997	65.017	121.55	150	198.44	266.75	283.16	343.76	372.84	449.97	489.84	530.82	589.98	619.5	648.39	689.57	734.29	734.44	783.42	797.58	847.06	853.73	858.04	870.55
2.1593	0	3.1315	0	0.61566	3.5938	0.91445	3.4619	0	0	0	0	0	0	0	0	0	0	0	0	0	0	0	0	0	0	0	0	0	0	0	0	0	0	0	0	0	0	8.1651	50.944	102.1	159.11	194.44	225.15	285.96	303.24	369.54	394.59	418.89	459.78
0	7.4968	0	5.4032	0	2.2549	0	0	0	0.39945	0	0	1.6534	5.5619	27.046	29.204	41.835	31.85	36.357	35.674	47.73	50.587	56.025	55.998	63.185	58.045	53.04	41.639	48.334	67.96	109.64	125.05	136.22	147.52	165.97	187.83	219.82	237.41	244.02	265.46	269.73	297.55	325.22	298.91	323.09	304.53	297.68	327.84	333.04	336.44
0	0	3.2614	12.776	15.854	0	0	6.4124	29.399	40.736	62.593	89.08	120.84	162.4	191.14	222.74	252.08	298.91	332.52	384.25	402.65	431.76	444.33	466.55	496.45	520.9	547.45	543.72	552.5	555.9	540.93	533.25	535.53	534.47	541.02	548.93	562.58	546.16	563.45	552.28	581.97	540.82	541.38	547.42	537.58	545.64	556.6	548.43	559.44	539.97
0	0	0	0	10.606	8.4548	10.594	7.421	15.905	13.975	11.828	9.5524	7.2902	14.352	7.5882	21.844	37.084	86.552	149.99	215.98	292.3	368.42	476.37	544.34	641.56	721.75	812.39	920.57	1034	1069.2	1210.8	1221.1	1283.2	1317.4	1418.4	1485.9	1517.2	1601.7	1654.6	1681.8	1740.9	1799.9	1816.4	1856.8	1924.4	1934	1966.7	2010.9	2017.8	2023.3
11.449	6.5973	0	0	0	5.3954	3.3046	4.1665	0	5.1876	0	0	0	0	0	0	0	0	0	0	0	0	0	0	0	0	0	0	0	24.145	75.074	136.24	210.09	238.6	296.21	353.34	405.4	471.03	499.29	548.56	545.26	621.33	641.67	669.59	685.55	754.92	784.37	803.88	817.05	852.91
9.0024	0	0	5.097	0	0	0	10.07	51.349	74.952	125.59	165.55	177.83	253.68	281.27	329.21	368.42	403.65	482.57	338.8	562.16	605.77	713.14	739.81	753.56	766.17	790.45	848.46	856.57	870.97	889.63	937.84	892.37	872.09	892.68	902.97	870.05	846.5	839.45	866.83	834.36	840.28	789.15	799.63	799.87	771.12	816.04	821.52	764.46	763.18
0	0	0	0	12.975	11.6	16.984	8.0684	15.861	8.1682	22.722	40.805	61.265	77.949	99.159	107.72	141.76	169.57	206.95	235.06	234.38	244.45	267.42	264.34	276.27	300.14	343.72	388.61	429.29	472.02	567.85	648.73	707.72	781.25	864.17	984.87	1063.5	1135.2	1204.8	1305.8	1371.5	1439.3	1454.7	1484.4	1571.4	1617	1628	1675.8	1716.7	1766.4
0	0	0	3.5609	6.2602	0.49394	12.486	2.4747	0	10.42	10.679	18.577	31.84	20.861	24.544	20.787	26.729	18.821	46.358	29.848	50.973	29.894	38.133	41.574	44.92	51.429	40.23	48.561	26.299	11.047	20.087	10.233	13.65	23.903	0	14.449	13.174	16.876	21.425	0.1812	7.6628	3.6071	18.85	36.387	29.971	35.183	23.856	27.767	42.544	34.434
0	3.4699	0	0	2.6462	8.2569	11.835	29.509	53.011	81.187	156.01	195.48	259.84	340.64	387.38	449.56	528.1	594.46	649.15	735.65	822.83	946.29	1001.5	1055.2	1134	1196.6	1281.9	1330.2	1340.2	1424.1	1462.4	1480.3	1545.8	1565	1560.4	1623	1657.6	1704.3	1754.1	1822.8	1814.9	1888.8	1930.3	2089.7	2196.3	2256.5	2247.2	2365	2311.7	2388.9
0	0	0	0	0.46728	8.1239	19.373	13.513	6.3818	5.1208	1.7154	4.2439	11.43	11.275	10.048	4.4943	16.771	0	2.5457	2.7917	10.551	16.876	14.31	17.226	0	0	0	0	0	3.08	3.3926	0	0	0	1.3581	18.058	16.118	19.136	24.079	32.371	28.341	24.864	10.981	19.299	8.7813	22.639	23.006	19.561	10.743	3.8208
1.9007	1.6667	2.1501	0	5.2081	0	0	12.39	12.772	22.56	27.668	38.704	49.001	77.71	85.55	133.44	226.88	382.68	416.65	471.7	573.92	591.31	665.43	707.9	744.05	808.93	818.53	868.03	903.47	744.24	784.37	830.99	840.24	886.5	909.57	950.28	978.49	1006	996.53	1024.2	1058	1073.7	1111.7	1123.2	1129.2	1140.5	1180.7	1185.2	1211.9	1188.9
0	0	2.8843	8.3207	3.2357	0	4.5013	23.011	94.61	178.03	320.98	488.31	663.92	865.63	1099.7	1390.7	1666.6	1955.8	2175.1	2420.5	2612.9	2802.2	2978.7	3163.4	3324.3	3529.5	3648.3	3881	3939.3	4146.8	4369.9	3827.9	4584.2	4741.4	4785.4	5139.7	5337	5392	5465	5516.7	5800	5779.2	5846.8	5961.4	5986.4	6069.8	6039.7	6102.2	6149.7	6212.4
0	0	3.0049	0	6.3892	0	11.97	24.275	49.992	81.784	111.53	154.57	162.9	198.83	217.32	221.9	282.92	268.15	293.45	290.91	310.99	320.24	309.91	306.87	310.69	299.08	303.3	296.55	310.16	262.81	269.92	264.9	264.57	263.44	93.15	100.74	100.39	94.569	113.43	106.42	105.1	91.718	90.145	99.926	77.59	79.502	84.132	83.817	79.566	65.345
0	0	0	6.0058	17.711	11.004	8.6467	39.144	24.558	31.86	15.173	3.3281	17.885	13.104	29.753	18.439	5.5345	0	0	2.4768	3.4895	0.1408	3.479	0	0	0	0	0	0	0	0	0	0	0	0	0	0	0	0	0	0	0	0	0	0	0	0	0	0	0
0	0	0	6.7437	0	7.0321	0	0	1.898	0	0	0	0	0	0	0	0	0	0	0	0	0	4.5592	0	0	0	0	0	0	9.0685	0	2.234	4.0938	24.453	13.722	42.232	43.226	44.783	65.89	57.154	71.24	87.837	70.55	82.021	73.26	105.75	111.6	121.58	143.56	143.02
0	0	0	0.66365	2.8386	3.2112	8.0993	0.011819	0	2.1546	0	0	0	0	0	0	0	0	0	25.476	20.699	38.398	73.864	94.652	146.47	172.39	186.8	207.97	205.29	229.18	261.26	263.77	290.48	289.53	289.91	312.76	319.51	327.56	373.15	359.4	369.06	376.3	388.03	402.3	425.38	428.19	412.61	413.5	404.74	427.47
1.5183	1.4837	0	0	6.7143	7.3881	0.051573	8.5823	23.479	37.719	75.147	121.16	159.32	211.53	256.29	310.21	362.77	409.87	445.95	488.86	518.52	546.03	593.19	615.5	621.61	677.15	718.94	760.84	795.15	815.61	901.06	916.03	993.18	1020.4	1089.2	1156.6	1212.8	1290.1	1292.2	1350.8	1370.7	1399.1	1445.8	1475.9	1491	1515.1	1570.7	1561.7	1583.2	1588.2
0	0	0	11.593	10.05	7.5125	16.33	13.679	9.6036	21.725	35.902	38.23	54.9	55.985	69.699	101.29	151.68	219.23	319.33	432.89	551.97	690.36	820.98	961.23	1137.4	1251.4	1372	1502.4	1477.4	1594.7	1673	1632.4	1710.8	1782.7	1810.7	1856.5	1885.6	1894.8	1907.2	1925.2	1944.9	1915.8	2004.6	1993.5	2027.9	2034.8	1970.3	1959.2	1972.5	2109.7
0	0	0	12.301	8.1661	6.4222	7.3473	25.238	21.915	21.68	17.765	23.858	11.639	13.85	28.759	20.241	27.818	20.814	24.976	18.933	0	12.33	18.759	10.777	9.2609	0	13.055	26.882	18.642	19.031	24.834	22.114	15.548	60.043	67.837	114.83	151.35	184.06	246.8	286.35	371.43	415	327.46	350.42	372.45	441.23	535.69	559.42	627.14	702.48
7.4943	0.36823	0	0	0	0	3.7124	15.515	30.936	55.599	83.756	110.5	127.49	169.46	228.11	286.98	322.42	387.62	424.68	454.41	474.55	392.47	517.54	523.87	522.84	554.09	568.18	601.23	595.28	625.26	638.68	594.94	617.99	660.55	671.23	672.5	672.71	684.16	690.9	693	695.81	679.47	690.51	687.72	683.79	677.71	682.31	676.23	676.13	654.08
0	0	0	3.7187	13.386	33.666	42.807	50.4	54.519	62.149	73.253	46.774	73.448	74.696	82.51	54.998	85.89	59.401	59.443	52.538	61.608	49.757	63.949	55.258	40.866	25.519	19.27	25.636	31.05	38.389	19.393	17.759	16.922	0	0	0	0	0	0	0	0	0	0	0	0	0	0	0	0	0
0	13.817	15	7.6617	0	7.2842	0	1.5497	55.143	90.522	178.16	262.63	370.03	348.77	564.45	707.06	835.15	975.84	1028.9	1238	1311.7	1254.3	1509.3	1588.9	1695.1	1729.2	1795.8	1906.2	1910.3	2033	2035.8	1987.6	2055.9	2090.5	1983.4	2027.2	2052.5	2086.3	2143.3	2133.5	2143.5	2112.9	2145.3	2095.9	2137.9	2107	2111.6	2102.4	2100.3	2118.1
0	0	0	6.3368	5.2449	3.4526	2.3095	11.408	8.9256	3.4087	5.557	3.5509	12.482	8.0344	1.2359	3.0672	7.7014	13.064	19.944	19.489	28.174	40.792	40.493	49.196	60.922	72.196	104.53	146.35	177.05	229.31	248.73	282.33	325.92	389.59	459.58	499.29	514.61	565.49	601.07	637.44	681.3	727.92	742.48	743.33	768.87	826.21	854.43	873.33	858.08	835.84
0	4.6416	0	3.9431	0	3.846	1.1315	0	0	10.672	49.359	81.785	119.74	130.16	177.77	221.61	246.08	295.92	323.44	317.64	349.24	370.15	350.23	373.9	374.61	380.27	421.23	428.53	466.31	490.28	492.53	477.09	514.27	535.96	541.81	556.56	626.28	619.56	659.42	710.17	762.85	821.91	823.03	850.01	895.86	948.98	1000.1	1004.7	1014.7	984.55
3.9733	0	0	0.21302	0	3.4509	3.9028	4.9054	10.278	20.389	17.024	27.446	31.28	33.079	37.457	41.142	50.7	54.123	59.042	73.065	83.85	109.8	131.52	148.14	54.52	56.475	59.686	59.219	45.449	64.909	66.712	72.994	69.753	77.591	83.576	106.81	127.35	148.24	192.67	227.18	327.21	394.17	448.71	523.6	617.34	675.52	743.78	818.64	905.75	935.15
3.3309	0	0	1.2564	8.9797	0	2.4511	9.5378	29.234	43.846	70.047	109.25	132.99	164.09	182.99	212.86	239.46	300.76	327.41	345.64	394.06	403.5	419.08	450.7	472.57	509.36	514.61	526.07	549.5	548.14	573.19	569.68	592.02	588.02	615.57	628.1	620.02	627.57	632.92	620.3	623.33	651.8	655.75	647.05	644.23	634.35	649.17	652.55	650.59	651.64
0	0	7.152	4.4218	0	0	10.756	4.731	10.745	13.255	19.588	22.902	20.094	38.246	46.483	43.302	65.562	82.972	120.26	148.29	169.39	219.99	225.84	234.05	271.41	286.29	322.37	341.8	404.26	406.27	434.65	439.78	445.92	450.15	473.85	484.16	488.47	510.38	462.33	457.8	447.01	441.4	434.07	439.88	435.95	430.09	428.77	415.24	402	411.72
0	0	0	0	7.7415	0.35221	14.235	12.223	28.101	30.657	52.751	76.362	106	128.12	149.08	160.81	208.38	237.99	309.02	342.2	378.5	414.38	442.8	485.69	524.49	572.35	578.49	613.74	634.67	612.72	637.02	663.17	661.81	689.37	682.51	721.56	750.42	778.89	784.88	792.32	781.02	792.91	786.3	799.07	795.12	804.53	813.09	817.19	835.96	839.04
0	0	0	11.557	0	5.2405	6.5421	2.8925	1.1843	3.4092	0	0	0.55642	7.3771	6.1538	3.6826	20.771	34.559	45.825	108.01	166.86	216.24	275.88	330.02	381.54	392.06	433.53	466.03	463.09	563.63	583.2	605.42	644.08	620.6	673.75	684.29	668.3	691.51	621.33	642.84	695.47	757.69	746.21	796.85	771.71	784.47	783.84	793.52	789.25	840.85
0	0.23114	0	0	1.8494	14.527	25.027	13.838	38.985	43.887	51.161	47.18	66.641	62.683	79.349	82.388	97.338	92.074	105.19	112.43	91.323	95.204	80.464	77.91	95.924	96.161	110.39	88.281	91.52	97.592	82.666	94.389	82.399	78.996	86.877	80.557	71.38	69.718	89.997	87.439	82.325	74.98	90.643	72.148	83.76	85.823	89.873	88.928	86.125	82.495
0	0	0	5.6545	0	4.5688	9.0192	27.291	21.489	10.712	14.569	6.1416	18.14	16.245	22.571	17.497	19.518	25.921	31.336	30.327	43.675	39.444	60.957	68.517	82.424	111.13	101.69	117.32	107.97	125.75	150.28	145.82	140.79	151.77	162.21	175.61	177.75	200.1	161.74	174.66	179.2	200.69	185.65	157.84	155.25	194.49	171.5	182.53	154.08	158.54
3.6713	5.3164	0	0	0	0	2.3455	7.056	16.956	27.259	79.773	92.736	136.06	185.69	191.48	206.24	290.02	323.94	378.35	422.87	533.05	613.29	760.72	798.39	835.08	893.67	1088.1	1012	1085.9	1130.5	1235.9	1409.9	1321	1373.5	1468.7	1552.8	1550.5	1627.8	1742.9	1788	1837.6	1925.3	1970.2	2002.1	2122.9	2173.9	2214.7	2335.4	2392.8	2413.1
21.368	13.227	0	1.9355	0	0	0	0	0	0	0	0	0	0	0	0	0	4.9996	20.069	47.243	76.83	104.74	150.35	197.69	254.59	294	341.37	384.94	413.85	473	506.53	552.76	614.36	630.41	637.71	684.6	684.58	721.6	768.25	765.18	768.51	784.17	817.14	805.6	839.01	852.87	867.04	908.58	889.3	928.15
7.5316	5.5678	1.7872	6.5151	0	0	0	0	0	0	0	0	0	0	0	0	0	0	0	0	0	0	0	0	0	0	0	0	0	0	0	3.6514	0	0	0	0	0	0	0	0	4.5679	25.877	38.329	58.519	94.804	91.749	104.24	122.9	134.82	126.34
0	0	3.2223	4.2703	8.9141	2.1067	0	5.986	5.8636	0	0	7.1238	0	4.2406	0	0.17153	3.1942	1.1895	8.2169	13.836	14.99	11.149	20.077	22.926	32.616	32.356	36.331	22.269	11.295	16.638	35.874	25.297	26.668	19.384	22.232	52.67	51.209	40.615	55.219	52.558	63.827	48.328	54.568	62.764	65.731	79.146	84.651	69.028	81.519	83.532
0	0	5.7257	0	0.50507	8.9638	5.091	12.628	12.061	18.555	14.322	7.2325	13.199	20.399	38.508	37.894	17.983	22.506	23.412	42.088	40.322	53.433	57.11	50.884	44.179	51.941	30.327	39.459	36.268	42.667	54.186	43.566	30.646	17.422	35.402	31.848	35.221	21.19	39.927	48.546	38.659	34.77	23.73	16.514	25.234	5.1119	0	1.1257	4.4529	0
0	0	1.1613	1.3587	2.6828	14.068	17.588	7.4305	42.639	39.65	59.512	94.619	131.04	139.82	185.05	211.78	243.49	241.58	272.34	290.28	325.73	334.55	282	288.79	301.38	298.09	307.56	301.51	289.94	310.61	302.96	317.02	303.1	304.37	305.41	304.81	291.83	307.75	296.96	298.6	294.1	296.72	294.56	282.02	284.54	305.45	302.03	291.24	277.72	271.86
0	0	0	3.1608	12.083	16.791	11.161	12.552	15.825	18.189	20.47	19.627	8.6814	0	0	0	0	0	0	0	0	0	0	0	0	0	0	0	0	0	0	0	0	0	0	0	2.0137	0	47.386	106.74	154.11	236.74	286.59	324.16	373.94	440.64	547.92	586.91	647.19	691.31
0	0	1.7627	6.1659	7.6128	0.85449	4.4053	4.3151	4.0602	0	13.476	6.0971	10.73	13.417	7.1025	20.701	45.446	75.537	127.61	152.55	228.54	250.12	307.17	361.62	433.07	490.82	555.62	613.57	642.57	707.03	777.57	794.63	858.53	904.19	965.95	1052.9	1086.5	1132.6	1169.6	1227.2	1258.2	1229.8	1296.8	1265.4	1298.6	1327.6	1332.4	1378.9	1435.7	1449
0	0	2.3933	2.4622	0.56882	3.0394	5.5505	2.6683	0	0	0	3.4029	0	0	0	0	5.0565	10.934	29.733	60.039	15.649	16.871	22.847	50.002	63.56	57.04	75.791	59.786	63.169	64.603	77.68	47.618	61.006	60.769	66.271	82.75	79.101	69.061	82.129	75.21	74.581	57.397	61.767	72.748	74.589	73.434	66.791	69.874	79.041	73.318
2.8896	0	0	0	0	8.0407	2.0623	27.679	34.306	46.469	62.778	86.556	100.69	133.22	134.56	121.92	117.09	130.02	152.41	144	169.69	186.22	180.67	197.51	202.41	232.45	287.24	309.95	313.5	312.3	340.19	338.95	361.33	374.5	349.93	354.46	340.88	346.98	340.45	341.44	351.24	376.2	358.4	353.98	288.12	271.65	271.36	260.03	255.86	260.49
10.695	4.6105	0	0	3.4338	0	0	2.2493	17.99	30.248	67.365	115.6	154.92	183.61	215.77	276.54	308.13	350.34	424.98	454.55	547.28	616.29	691.61	789.19	875.94	967.74	1041.6	1088.4	1134.6	1159.9	1201.6	1245.5	1268.8	1299.1	1364.2	1398.1	1445.3	1450.8	1260.6	1317.8	1325.8	1309	1316.3	1346	1358.5	1401.4	1367	1388.4	1374.2	1355
0	13.168	9.5707	0	0	0	0	0	0	0	0	0	3.1489	0	0	0	1.1658	0	1.7908	2.7063	0	3.7805	0	4.0907	9.119	0	4.5989	0	0	0	17.077	4.4727	0	0	0.00073685	20.846	18.834	0	9.6033	10.437	11.027	0	0	0	0	3.8067	0	0	0	0
0	0	4.8036	2.3179	3.24	0.94203	0	6.1207	0.79373	4.2451	3.8936	14.043	15.929	0	0	0	0	0	0	0	0	0	0	0	0	0	0	0	0	0	0	0	0	0	0	0	0	0	0	0	0	0	0	0	0	0	0	0	0	0
6.8298	11.875	0	0	0	0	0	0.62811	0	7.8586	9.603	4.4408	21.158	30.279	30.149	51.244	47.84	66.064	77.95	113.4	151.42	171.82	172.48	177.45	210.56	204.7	224.38	256.01	304.89	335.88	312.72	356.56	357	369.82	452.87	398.45	406.45	463.73	485.12	501.98	485.14	524.71	551.47	547.73	604.93	587.93	651.48	823.06	593.96	782.73
11.837	9.97	0	0	0	0	0	0.11873	0	0	0	0	0	0	0	0	0	0	20.487	50.491	90.339	113.49	158.31	194.78	239.63	279.06	310.05	347.13	378.24	413.48	453.96	498.54	493.81	559.82	559.01	587.34	582.75	590.06	637.47	631.17	643.68	624.77	666.29	616.25	634.11	633.52	631.34	624.06	635.55	611.52
0	0	9.3881	5.413	6.2273	4.9503	0.37645	3.4855	4.2408	0.45424	4.839	9.9169	4.9211	0.16982	0	0	0	0	0	0	0	0	0	0	0	0	0	0	0	0	0	0	0	0	0	0	0	0	0	0	0	0	0	0	0	0	14.196	8.0893	23.001	24.427
0.40238	4.9065	5.7697	0	0	0	1.0122	0	0	0	11.085	2.6648	14.077	0	3.2002	5.1201	22.299	30.938	33.886	51.655	44.296	71.349	95.554	93.603	117.61	132.79	136.7	184.36	180.87	215.01	227.47	243.82	286.59	273.34	305.77	321.97	336.66	322.77	350.75	348.47	368.37	355.46	360.93	374.32	387.68	384.14	390.78	406.9	425.23	442.07
0	0	0	2.9274	6.0362	4.1785	2.4499	20.444	38.068	85.53	109.83	146.27	178.22	224.99	251.21	295.01	322.09	364.84	374.49	446.4	499.07	527.68	558.82	594.88	651.03	716.43	709.29	761.9	788.2	790.69	831.16	826.96	806.63	808.73	806.74	811.55	842.82	820.89	837.92	831.71	836.15	817.2	811.27	827.34	810.59	830.41	809.12	786.19	800.57	771.81
0	0	0	0	0	9.0258	16.818	28.501	52.192	76.656	102.84	138.8	149.31	172.39	184.09	203.03	238.23	254.94	244.45	269.49	268.73	264.37	294.38	302.17	276.91	276.3	276.77	294.73	265.07	278.16	279.92	289.29	275.91	292.99	272.68	286.84	265.14	277.03	287.15	284.47	288.12	290.8	299.23	309.12	297.09	303.41	320.14	308.09	320.22	302.84
0	1.796	0	1.6692	0	6.1004	4.8836	4.9451	9.6439	5.662	2.0578	7.6211	0	0	0	0	0.57931	0	0	0	0	5.6676	0	11.161	0.50513	0	4.4483	8.8895	15.886	35.421	27.63	39.875	51.171	51.069	58.72	78.22	76.158	99.809	97.533	90.021	90.328	90.705	86.575	90.037	84.08	101.39	102.76	105.29	112.7	113.3
0	0	3.7913	5.5121	2.7857	10.891	32.366	50.676	102.95	155.81	222.99	245.83	337.66	374.14	486.2	519.7	586.86	633.94	707.76	802.8	850.12	937.2	1030.1	1066.4	1129.7	1136.8	1209.3	1282.3	1332.8	1407.1	1456.1	1494.2	1515.6	1577.8	1627	1697	1724.8	1720	1750.9	1771.7	1798.8	1874.3	1888	1882.4	1935.6	1923.2	1940.8	1993	1981.2	2027.1
14.903	11.265	0	1.6421	0	0	0	12.315	25.66	53.203	93.127	114.34	156.5	164.09	219.88	259.91	317.07	369.19	416.4	456.57	458.37	492.66	560.78	558.11	615.49	650.56	678.97	692.04	696.81	705.78	737.6	766.65	785.1	787.16	700.78	682.21	717.16	731.23	731.53	735.46	709.35	706.96	698.76	696.17	707.22	679.58	682.77	696.69	698.71	689.48
0	0	0	0	10.614	19.046	12.737	15.233	26.802	30.163	39.002	37.276	50.853	55.496	72.514	56.588	79.78	75.625	82.442	82.72	106.99	98.274	88.95	90.339	105.84	100.59	117.77	94.772	108.07	116.07	113.64	113.16	100.17	112.18	100.5	101.97	113.47	120.21	133.84	124.75	140.62	135.15	156.02	135.94	141.22	155.75	168.83	171.21	177.27	182.09
0	0	0	31.703	22.903	20.249	9.9054	4.3169	7.2898	4.0659	13.975	0.23771	0	0	11.625	0	3.5764	0	0	0	0	0	3.3305	0	0	0	0	0	0	12.972	8.2262	14.171	31.397	7.2694	31.201	18.266	0	13.994	35.39	71.352	83.795	86.583	100.14	112.25	168.32	122.08	155.03	128.66	100.69	86.472
0	0	0	4.4007	6.1583	11.833	12.832	33.08	36.547	40.044	50.288	47.783	52.613	69.441	85.176	82.281	81.586	99.43	118.09	151.68	156.47	179.54	195.06	182.23	206.72	227.5	240.43	244.47	290.43	324.87	363.17	375.6	394.66	437.99	461.71	480.5	490.97	517.84	589.73	588.37	630.91	641.71	644.88	717.02	754.59	798.53	813.36	817.79	825.04	815.03
0	3.1119	0	5.885	3.6158	0	10.332	4.6806	30.228	41.143	56.108	71.314	87.836	111.79	148.98	133.39	164.25	161.83	199.84	205.15	229.94	215.35	231.72	239.62	249.69	264.66	271.25	261.47	252.6	244.78	266.95	275.92	275.09	270.61	279.66	290.27	289.69	285.29	281.39	283.35	286.83	273.58	287.51	295.59	279.05	303.35	286.11	308.06	303.37	301.48
0	3.4906	2.768	0	0	4.6746	0.70719	0	0	0	0	0	6.2682	2.0805	0	0	1.0514	1.8417	19.725	42.22	76.797	93.954	106.03	128.09	178.19	203.13	242.91	240.41	266.67	295.24	339.83	338.68	357.06	376.37	394.3	422.93	434.03	447.46	480.23	481.22	472.18	501.71	511.61	494.43	535.64	529.47	529.08	537.96	537.29	546.88
0	0.19932	1.2452	4.8911	1.6923	4.3676	0.73264	0	10.522	3.1428	0	0	8.725	2.4255	0	0	0	0	0	0	0	0	0	0	0	0	0	0	0	0	0	0	0	0	0	0	0	0	0	0	0	0	0	0	0	0	0	0	0	0
0	0	0	1.8837	9.1501	3.9665	6.0799	10.573	11.678	2.7438	3.4088	0	0	0	0	0	0	0	0	0	0	0	6.3001	0	2.286	0	23.212	52.644	70.597	120.3	138.08	150.79	170.18	224.95	252.01	308.84	336.35	363	411.79	421.1	437.75	449.84	462.8	463.57	485.7	498.35	509.84	502.34	511.96	520.66
8.9301	4.0563	5.2812	2.5604	0	0	0	0	0	0	7.0559	0	0	0	36.798	29.817	57.097	60.922	77.272	94.174	106.48	98.043	103.46	145.27	141.25	122.22	111.95	132.2	123.25	141.25	133.06	130.13	143.03	105.56	119.87	95.639	90.737	76.002	96.357	124.61	134.98	129.19	147.53	148.21	172.86	216.49	246.08	267.82	275.95	285.67
0	0	0	23.006	17.221	16.566	21.305	18.998	34.946	12.355	13.009	6.9524	22.742	15.225	19.048	20.167	17.916	18.822	12.444	18.791	29.742	37.392	31.045	13.061	53.172	48.385	78.788	63.81	72.81	67.769	100.85	121.45	128.78	137.72	137.56	136.65	156.53	184.8	183.94	161.82	168.93	162.28	185.13	172.76	151.63	191.13	200.01	175.98	170.78	169.61
0	0	14.475	0	0.12674	4.3225	0	13.934	61.267	103.18	142.76	211.83	303.19	343.38	414.35	483.82	564.85	634.84	713.21	772.77	843.09	931.58	960.92	1063.7	1113.5	1102.9	1173	924.31	1316	1334	1307	1335.8	1359	1435.7	1471.2	1535.4	1561.2	1539.6	1592.6	1598.5	1637.8	1631.2	1648.3	1674.6	1701.5	1715.9	1738.6	1722.1	1736.1	1738.4
0	0	0.077629	0	3.0497	7.6062	10.394	10.11	32.872	60.902	85.886	104.77	169.38	185.19	254.97	284.8	328.44	367.77	425.92	444.33	510.74	499.02	562	563.32	595.44	575.88	601.08	595.56	644.64	658.45	675.75	657.22	677.7	707.02	697.98	665.36	677.07	721.48	713.97	701.42	731.09	731.38	729.95	700.33	745.27	778.04	772.77	735.49	741.48	738.65
4.9454	5.5942	0	10.208	0	0	0	11.78	12.766	8.723	9.0718	0	18.683	27.835	40	57.036	56.06	74.679	89.693	107.86	141.21	151.32	193.04	199.73	221.6	249.45	274.71	283.84	233.68	248.06	254.89	148.5	138.96	131.58	136.32	145.99	160.47	157.77	147.08	140.83	136.85	157.62	168.3	104.35	114.85	114.77	114.8	97.983	84.733	77.838
12.112	0.51129	4.4642	0.80821	0	0	0	0	1.611	0	9.5857	0	6.8321	8.6609	16.87	3.5508	5.4097	0	5.5364	6.6758	8.271	4.2695	25.386	31.982	18.347	28.309	30.698	78.118	117.88	222.4	297.06	349.6	462.62	504.65	628.94	749.63	890.39	1016	1204.9	1400	1596.6	1738	1881.6	1927.8	2147.4	2245.3	2294.8	2449.2	2568.9	2639.7
0	2.3305	0	11.434	0	9.644	0	0	0	0	8.9985	0	0	1.0146	0	0	0	0	0	0	0	5.242	0	2.1291	31.407	34.455	37.935	44.176	54.73	54.998	69.48	89.569	119.44	135.15	123.81	134.16	114.29	120.67	122.87	141.83	193.96	181.55	190.9	206.31	212.56	63.659	58.931	69.191	68.142	62.453
0	2.2638	0	0	0.90188	3.5745	3.9772	4.6697	0	2.4894	1.9564	0	0	0	0	0	0	0	0	0	0	0	0	0	0	9.7115	52.889	93.044	147.61	189.8	227.48	272.87	331.44	371.02	413.99	483.3	537.28	549.1	617.68	639.79	675.63	702.72	709	717.11	719.61	790.46	740.11	776.17	752.72	765.81
0	0	2.1589	4.6591	9.1684	5.4286	2.5343	10.524	15.109	8.3158	13.862	22.293	32.455	18.231	18.195	20.233	35.423	49.137	86.675	129.24	161.91	205.98	244.48	324.75	381.33	413.47	453.49	487.39	520.65	562.73	596.72	648.11	634.51	617.35	632.28	668.06	694.86	690.49	718.97	743.18	756.41	701.13	737.91	795.33	780.06	798.98	760.5	739.95	748.17	764.09
0	0	0	0	0.3355	10.491	10.983	15.856	15.043	21.486	27.286	29.341	36.765	37.68	52.576	48.305	75.372	80.175	92.1	107.01	118.73	124.62	130.23	156.13	139.9	142.02	161.18	175.01	197.67	198.22	187.98	176.57	173.46	170.67	174.33	196.06	175.82	194.58	195.54	193.2	177.04	187.2	169.12	165.08	157.74	189.78	169.6	175.77	166.39	177.63
0.6634	1.1495	3.4775	0	1.7235	2.4073	0.71786	0	3.4658	3.4283	0.091161	0.64231	2.7278	4.7577	0	5.9965	15.677	32.858	50.14	44.927	58.911	70.884	93.09	102.67	100.49	123.82	130.26	128.91	158.91	141.83	178.22	182.56	223.54	239.08	265.35	274.64	272.39	323.32	282.88	304.19	338.94	356.34	384.69	386.95	395.96	387.79	404.07	415.88	402.01	411.46
0	0	0	0	20.168	28.978	45.974	69.875	106.49	136.14	174.35	181.7	238.79	269.32	283.13	322.17	317.24	319.07	328.35	329.48	355.91	377.29	368.82	386.5	375.67	365.76	375.56	386.78	383.65	395.74	382.36	390.33	389.56	399.33	419.31	424.87	419.86	428.34	449.88	426.62	450.42	416.41	407.85	417.76	417.11	427.27	419.71	432.27	443.4	427.33
20.33	19.847	0	0	0	0	8.3765	0	9.4834	6.9288	30.246	19.559	29.405	21.197	28.067	49.988	48.445	85.871	96.114	119.76	160.64	205.31	236.33	275.57	299.63	359.99	367.49	392.48	439.41	430.7	479.18	467.4	486.08	525.41	563.59	583.34	580.19	623.85	502.72	516.2	550.45	582.44	554.53	572.73	616.56	696.04	697.39	688.6	677.5	673.74
0	3.0365	2.5748	1.7878	9.0942	0	0	0	0	0	0	0	2.4743	1.8324	11.617	4.8475	18.895	24.922	52.357	87.97	117.54	144.77	161.63	202.4	255.1	295.89	345.88	376.68	418.21	505.86	526.98	577.05	566.41	601.91	627.39	629.43	673.44	706.52	732.88	756.98	754.44	775.55	744.92	763.43	767.74	814.57	821.48	773.12	748.45	762.9
0	0	0	0.99961	10.507	7.4737	6.9021	18.455	20.685	33.382	32.708	26.744	28.282	32.281	47.901	49.589	47.443	54.895	86.273	100.81	109.53	150.73	171.6	191.12	226.84	253.6	264.24	312.46	309.28	334.31	369.01	393.83	399.97	407.74	422.18	464.98	470.59	506.47	522.03	521.03	538.19	530	514.26	549.86	542.83	537.52	539.84	543.26	551.61	551.9
0	1.6156	0	0	11.545	0	9.1257	0.49185	8.5937	4.2609	0.41863	2.8995	0	0	0	0	6.8765	24.009	28.295	37.652	30.08	47.06	57.893	73.968	84.329	106.71	127.04	155.22	153.59	153.23	184.59	176.97	202.29	220.3	238.22	260.98	277.05	310.09	246.65	272.67	317.76	313.26	328.72	314.2	317.62	383.67	400.33	416.15	417.64	415.74
0	0	0	1.9705	20.105	36.223	44.828	55.188	56.33	49.053	71.072	72.588	67.578	48.571	54.439	51.683	51.176	57.511	52.839	45.692	36.555	26.454	23.139	24.447	35.218	30.541	20.19	0	7.9487	0	0	13.116	0	0	9.0072	30.688	44.067	49.411	61.187	82.105	112.24	88.866	136.24	158.56	198.55	207.04	239.02	254.61	291.72	332.33
0	0	2.5611	17.633	4.3311	2.4719	11.523	0	0	7.071	3.3579	7.2289	17.82	25.767	35.628	50.364	57.828	53.689	34.08	14.964	24.205	22.507	69.291	66.615	81.465	94.342	69.454	67.044	50.943	68.697	80.938	90.621	77.709	73.317	48.656	64.036	81.471	77.717	100.99	96.319	77.459	105.96	114.22	155.66	153.22	135.68	190.55	183.36	188.88	190.08
0	0	0	0	0.87626	7.5495	13.426	21.226	28.122	28.844	38.503	35.81	51.049	55.237	71.398	65.096	82.768	68.705	76.497	76.537	95.035	85.811	74.463	70.714	80.416	94.293	99.829	89.395	96.59	126.25	153.71	175.93	207.99	225.68	266.71	266.98	293.53	345.7	364.81	369.63	403.35	406.33	423.92	432.56	465.16	471.5	504.19	497.13	520.71	520.11
0	0	0	0	3.9612	6.5717	13.757	51.653	85.65	123.14	202.28	256.03	313.76	384.71	429.15	488.86	560.37	643.49	705.71	785.31	843.47	903.29	971.16	1014.8	1055.9	1118.2	1163.5	1227.8	1275.8	1188.3	1196.8	1237.1	1262.4	1272.8	1306.1	1349.7	1410.1	1486	1511.1	1592.7	1659.1	1723.7	1750	1846.2	1868.7	1917	1998.4	2091.7	2078.7	2082.2
0	0	0	1.8158	1.6027	3.0589	9.665	0	4.6585	0.11606	8.7832	0	22.625	16.9	17.177	10.932	20.737	9.094	19.345	18.813	20.875	6.4469	7.4293	0.20949	8.0385	7.7417	8.0589	0	0	0	0	0	0	0	0	0	0	0	0	0	0	0	0	0	0	0	0	0	0	0
0	0	0	4.8791	5.3038	20.954	25.251	33.778	72.777	81.902	112.56	132.6	151.71	180.6	222.41	257.44	266.95	272.34	268.9	292.91	287.13	307.53	318.07	308.27	319.69	295.91	309.56	346.87	345.23	332.25	368.23	346.25	358.32	368.39	357.55	379.34	377.36	387.65	364.16	365.57	367.14	351.68	361.95	347.97	335.55	339.75	377.17	324.27	358.45	322.96
0	0	0	0	12.169	10.853	15.141	15.17	36.562	38.837	43.107	51.098	43.427	62.336	29.655	34.721	44.001	65.275	70.548	58.582	65.854	62.835	63.304	73.726	72.745	60.165	76.723	88.037	86.15	102.15	88.493	89.786	53.27	78.877	97.078	113.23	106.25	124.02	130.35	123.58	103.05	130.25	103.3	106.03	99.141	105.08	102.87	83.038	105.89	88.994
0	0.85366	0	3.8526	7.1306	0	3.4955	6.3308	11.425	11.812	7.0332	1.8677	0	5.8309	8.0434	6.9132	10.402	1.6203	15.774	0	7.1029	0	1.4055	0	0	0	0	0	6.3825	38.463	46.362	56.183	60.445	75.938	94.509	133.99	157	168.87	197.91	187.46	210.09	189.31	184.23	194.14	204.03	198.62	217.37	194.93	211.55	212.13
0	3.7839	2.0259	1.4458	2.8237	3.7231	1.1156	0	0	0	6.1892	4.2384	3.8462	1.7035	8.8915	0	7.0245	0	0	0	0	0	17.147	16.026	25.708	28.573	27.242	29.723	17.745	11.111	28.607	19.248	26.166	37.849	28.239	55.504	50.491	53.23	43.798	58.384	45.441	17.866	45.551	0	0	0	0	0	0	0
0	0	0	2.2585	3.6545	13.034	13.325	10.716	30.692	28.299	44.537	50.549	67.653	70.306	84.437	84.569	98.463	100.64	125.16	115.41	145.44	142.91	154.31	158.42	180.81	193.47	203.47	183.28	202.73	208.88	208.6	221.99	207.58	222.24	219.7	227.7	241.93	225.46	230.3	232.05	226.17	225.56	237.66	216.18	160.58	161.8	175.97	173.73	178.99	167.06
0	0	3.0356	3.3376	0	0	8.3709	2.3349	0	0	0	0	0	0	0	0	0	0	0	0.83055	14.804	12.759	43.88	56.094	63.91	95.313	111.29	125.05	149.37	164.84	214.75	229.67	285.36	308.43	336.59	368.43	411.17	435.23	433.35	476.24	481.41	494.65	481.1	525.22	540.9	549.8	535.94	557.82	582.26	589.56
0	0	0	2.1409	9.7794	18.601	24.072	46.491	41.118	55.202	53.511	56.53	57.281	57.608	71.103	58.416	53.175	42.192	49.926	35.109	42.675	34.833	39.407	41.163	43.891	48.559	89.18	34.932	44.995	31.133	27.059	24.207	28.647	9.9406	23.577	19.906	13.711	13.82	10.824	11.667	3.7372	3.4852	0	4.4651	0	0	0	0	0.17838	0
0	1.7756	2.3554	5.8245	0	0	5.3018	0	0	0	0	0	0	0	0	3.6264	10.963	15.063	43.045	75.284	92.749	127.41	142.65	189.92	213.25	242.63	268	300.92	306.74	342.64	386.08	399.94	392.4	387.69	421.2	449.72	488.3	497.47	545.8	533.47	549.96	555.1	547.54	586.95	607.87	613.07	627.58	657.91	682.77	677.7
0	0	0	28.524	0	27.504	23.57	49.108	122.24	156.72	224.84	283.99	363.15	428.74	498.44	572.53	618.9	676.46	779.66	785.16	880.18	921.88	935.03	920.04	1003.9	1066.8	1065	1090.3	1105.6	1148.4	1118.8	1090.1	1153.7	1162.4	1219.4	1272.8	1276.9	1365.2	1330.4	1379.2	1400.2	1315.6	1360.7	1394.2	1383.2	1456.6	1390.7	1398.7	1421.9	1321.4
0	0	0	0	7.8416	1.9446	20.407	42.542	99.911	83.162	235.07	313.18	404.62	486.97	535.75	622.71	701.88	787.96	852.93	894.48	956.3	992.05	1044.1	1083.9	1117.6	1145.1	1193.5	980.78	1254.3	1215.6	1250.6	1232.1	1255.4	1312.8	1304.6	1325.6	1324.3	1329.1	1277.7	1260.6	1322.4	1371	1433.8	1374.5	1391.5	1405.8	1462.9	1420.4	1445.5	1448.2
0	0	0	5.0186	13.963	9.014	6.2772	0	5.9538	0	1.1272	0	0	0	0	0	0	0	0	0	0	0	0	0	3.2893	11.022	17.175	32.767	36.251	47.98	66.668	79.451	82.88	103.15	131.85	144.38	179.76	190.46	208.34	217.08	231.17	224.03	224.26	165.81	172.78	161.23	160.35	146.1	162.37	176.55
0	1.8643	0	3.546	0	0	0.93649	2.99	8.2336	10.475	14.699	0	2.0407	0	0	0	0	0	0	0	16.129	43.506	72.897	95.941	109.65	123.72	121.65	156.45	194.45	228.17	260.72	296.3	316.97	323.08	354.99	343.32	343.01	324.38	343.59	364.63	395.12	368.53	371.74	132.22	146.42	112.61	117.08	136.63	104.91	98.599
0	0	0	11.815	14.37	14.375	14.61	12.386	11.749	21.244	28.648	40.854	37.046	46.741	52.365	54.943	61.736	81.348	82.159	83.925	71.905	63.528	50.04	44.75	47.029	35.07	39.265	40.33	46.03	54.1	51.226	59.303	66.033	59.469	60.192	56.041	69.846	61.14	74.448	61.393	63.441	77.279	82.91	93.286	91.774	81.946	112.74	127.13	134.96	133.25
0	0	1.2963	0.15459	0	11.833	23.62	40.312	34.384	5.8855	16.887	5.0206	13.723	2.7046	0	4.6835	20.378	33.956	39.995	37.36	15.795	2.3486	0	21.632	28.491	27.507	36.857	41.016	49.601	55.88	53.544	54.391	30.559	32.169	47.746	34.723	30.934	40.36	69.399	59.129	56.155	62.98	60.798	63.077	71.251	90.971	120.77	110.99	105.23	107.6
0	0	0	29.814	40.599	61.867	96.827	122.26	214.74	262.08	316.43	328.7	443.33	534.8	648.81	718.54	764.94	969.41	1004.5	1413.1	1513.5	1582.6	1640.2	1647.5	1706	1713.9	1829	1877.9	1890.4	1887.1	1982.5	2065	2354.1	2516.3	2560.8	2667.3	2681	2678.4	2759	2730.8	2721.6	2760.4	2752.5	2821.8	2850.7	2777.1	2754.4	2735.2	2581.9	2573.2
0	0	7.7953	4.4913	0	3.6764	2.4164	9.0213	24.272	38.236	48.531	71.632	93.805	120.79	160.1	185.07	224.29	223.09	247.8	255.11	288.43	298.15	311.11	315.92	343.13	322.07	308.55	306.08	317.38	310.81	346.9	355.78	386.24	393.16	402.65	445.57	459.13	502.89	537.04	574.07	591.2	653.94	704.12	731.41	783.8	786.07	809.36	839.4	832.92	835.37
0	0	3.4821	0	0	0.50211	14.168	40.877	99.961	160.15	231.51	307.03	401.15	473.85	549.17	658.42	704.74	776.01	860.1	923.06	1025.6	1062.5	1145.3	1243.7	1326.2	1416.4	1433.8	1474.2	1523.1	1648	1705.9	1660.3	1825.3	1899.5	1959.9	2074.5	2144	2254	2375.7	2491.4	2496.9	2685.3	2805.3	2906.7	2971.7	3115.7	3222.6	3355.2	3383.8	3471.6
0	1.2366	0	5.9084	0	15.374	16.371	56.155	103.53	175.76	226.15	299.18	339.49	440.87	543.76	612.11	700.82	763.39	763.97	846.36	888.09	942.13	957.78	1001.4	1018.7	1085.7	1087.5	983.98	1226.9	1310.5	1297.7	1357.1	1411	1493.9	1561.9	1631.7	1702.9	1807.5	1925.2	1974	2065	2118.8	2211.5	2277.2	2288.7	2371.9	2423.2	2558.5	2546.7	2557
0	0	0	7.282	5.2531	3.3458	17.063	53.463	104.9	152.67	233.55	319.81	374.15	449.7	406.84	440.56	565.8	596.08	638.56	711.94	736.19	803.21	816.41	839.59	831.2	893.19	869.1	884.56	945.02	945.63	969.92	973.18	949.21	987.65	993.09	1010.1	958.57	956.63	984.95	979.58	967.71	960.57	967.91	949.74	966.91	1007	973.69	1006	1004.6	1015.9
0	0	0	0	0	0.48573	21.437	37.984	87.684	116.99	20.913	239.24	323.93	369.99	430.34	445.33	343.15	417.14	595.72	502.66	532.27	813.04	863.06	923.53	919.58	962.23	970.36	973.5	988.15	967.61	1008.3	908.47	974.39	934.47	943.49	1012.9	995.56	1032.3	1094	1080.4	1105.7	1114.1	1102.8	1112.5	1113.8	1120.3	1128.6	1145.7	1137.2	1143.4
0	10.089	1.0245	8.1089	0	0	0	0	0.14012	0	0	4.1771	14.789	19.974	26.218	16.08	22.152	40.622	39.346	36.81	50.32	39.955	36.805	43.863	47.299	45.891	56.481	42.041	37.505	43.682	45.607	28.722	16.412	1.9249	20.339	33.982	26.768	19.904	42.695	55.553	42.043	50.177	50.855	56.039	58.828	69.98	67.26	59.498	64.679	39.722
0	0	2.1509	4.2659	2.5653	5.2386	1.014	6.5227	5.0272	2.0391	3.6016	7.1483	7.6567	0	0	0	0	0	0	0	0	0	0	0	0	0	0	0	0	0	0	0	0	0	0	0	0	0	0	8.0526	17.646	18.628	43.47	56.307	90.538	93.286	117.86	128.01	147.67	158.9
0	0	0	7.9855	0.31116	16.14	14.853	1.0077	0.98745	1.1686	8.297	18.254	12.099	6.0502	10.623	19.877	8.8431	12.411	12.145	11.79	2.7551	6.2715	13.481	15.092	4.9149	23.869	27.15	41.318	16.407	23.761	13.85	21.856	20.983	26.972	28.122	21.831	5.2047	10.381	18.419	2.4234	10.159	21.242	17.5	26.245	26.152	20.601	31.799	27.481	44.378	30.256
0	0	0	5.0949	14.055	11.607	0	16.628	19.001	3.6629	2.7047	6.6429	0	1.0305	0	7.7153	0	0	0	0	3.9181	1.8385	0	0	0	0	0	0	0	0	0	0	0	0	0	0	0	0	0	0	0	0	8.9475	0	19.237	0	0	0	0	0
0	11.206	0	0	0	4.5383	2.5679	0	0	1.0901	4.2262	0.70646	0	0	0	0	0	0	0	0	0	0	4.5428	0	0	0	1.5544	15.419	7.2371	26.059	30.283	45.062	44.308	78.404	73.871	90.38	90.256	113.07	119.66	137.48	117.77	145.21	171.21	180.33	193.45	221.63	229.04	227.51	238.43	330.29
0	1.1437	0	2.6495	3.1706	0	4.4279	28.705	65.869	130.96	246.17	336.97	465.04	580.98	683.7	767.39	856.95	969.41	1164.6	1247	1355.2	1462.6	1333.6	1553.3	1633.4	1742.3	1772.4	1827.9	1934.1	2032.8	2076.4	2100.6	2216.1	2281.5	2351.6	2401.8	2420	2526.6	2572.8	2648.9	2687.5	2753.8	2796.4	2881.6	2927.1	2930.4	2983.1	2989.6	3200.3	3299.9
0	0	9.5306	4.4845	9.6739	0	1.6732	0	1.3406	0	0	0	0	0	0	0	0	0	0	0	0	0	0	0	0	0	0	25.822	60.272	95.826	149.33	206.51	283.52	349.81	420.34	457.61	531.27	596.85	655.96	704.66	793.42	844.52	876.62	913.68	990.18	1018.4	713.9	1069.5	1085.4	1126.7
0.85376	6.3424	0	0	0	1.6224	1.49	9.7951	4.6742	8.058	7.7991	0	0	0	4.0253	0	0	0	35.899	51.029	49.155	61.495	69.043	65.175	72.653	79.544	0.66296	0	0	0	0	0	0	0	0	0	0	0	0	0	0	0	0	0	0	0	0	0	0	0
0	3.6783	9.4044	0	0	0	2.1902	12.437	10.304	19.019	9.4461	1.6141	5.0101	0	0	0	0	0	0	0	0	0	0	0	0	0	0	0	0	0	0	0	0	0	0	0	0	0	0	0	0	0	0	17.542	20.154	14.278	11.83	30.481	30.513	33.89
0	2.8011	11.423	3.023	0	0	2.8336	10.194	21.203	38.903	79.48	115.39	166.44	206.02	261.09	287.54	317.02	359.71	426.26	447.22	450.34	503.87	576.25	591.69	646.33	680.81	736.4	747.03	763.41	835.32	861.02	865.51	943.84	967.85	926.38	1011.1	1118.9	1166.1	698.74	767.92	797	858.38	919.45	1009.7	1055.2	1128.4	1145.1	1216	1244.2	1381.7
0	0	0	2.2773	10.538	26.487	59.385	81.21	137.44	175.84	218.06	271.49	328.26	388.54	462.13	507.82	614.2	709.21	772.66	872.98	1003.1	1221.2	1278.3	1436.4	1559.4	1647.4	1639.8	1768.3	1893	1954.6	2059	1999.4	2164.7	2241.9	2362.5	2329.2	2462.5	2461.6	2490.1	2429.6	2559.3	2507.7	2556.9	2569.5	2583.2	2574.4	2539	2564.2	2543.7	2592.4
0	0	0	4.0829	3.2491	0	8.957	0	8.1542	25.856	28.279	52.65	68.44	77.578	88.528	97.058	83.911	106.78	119.73	133.22	129.22	134.38	147.43	166.96	174.42	195.9	177.99	194.45	188.96	174.73	187.49	192.74	215.03	222.75	241.05	265.97	290.04	299.54	361.76	423.66	482.25	519.42	575.47	638.84	654.92	751.05	801.24	895.32	989.52	984.75
0	5.3983	0	27.461	0	24.895	22.73	18.882	0	0	0	0	0	23.849	14.304	15.603	20.462	23.29	31.664	39.925	12.229	31.912	15.59	44.493	65.211	57.86	73.521	46.477	29.271	29.548	39.896	52.232	63.276	61.595	56.331	87.812	82.985	88.314	99.754	68.543	48.316	57.685	68.089	129.09	93.361	150.31	111.68	148.09	160.13	111.95
0	0	0	2.4846	8.5708	14.651	0.48716	17.768	11.008	11.851	45.149	68.744	70.669	86.344	93.713	125.54	121.82	145.85	173.02	159.25	170	179.64	218.1	170.08	163.79	168.87	168.52	159.15	170.93	178.97	184.93	207.64	190.06	192.67	203.24	185.22	188.06	179.98	181.77	187.81	204	207.11	218.58	210.84	221.67	204.21	190.89	197.58	174.36	170.25
0	0	0	1.6843	15.514	5.6292	6.3562	3.3454	15.165	7.4791	0.75182	6.4671	0.98584	14.607	8.2611	2.7533	2.0287	4.334	15.705	11.973	11.348	7.1987	18.279	19.105	28.42	32.194	28.385	36.733	28.566	20.945	35.862	47.377	61.221	56.436	60.91	80.547	75.688	93.209	95.47	104	98.754	104.81	105.32	94.889	95.788	103.36	108.25	109.97	111.21	97.109
1.5179	8.7505	0	2.576	0.21409	0	0.11828	5.7566	4.5733	11.262	27.657	24.398	39.872	44.79	71.882	81.596	99.369	120.14	144.29	173.33	185.73	194.55	194.51	177.52	205.35	214.67	210.61	213.61	218.51	226.78	224.37	254.31	276.71	295.09	321.96	341.35	364.96	412.95	462.32	462.12	481.11	546.46	612.7	607.65	658.58	733.22	759.81	789.29	851.36	859.8
0	0	2.4459	0	0	12.486	15.157	17.443	14.813	15.787	10.181	7.1883	9.0211	20.737	35.605	31.304	46.428	44.036	54.901	57.583	59.819	83.437	91.963	108.71	112.11	109.01	121.95	150.16	159.28	198.78	198.9	208.59	198.85	210.09	235.67	265.78	262.64	289.18	298.58	319.95	281.49	332.03	326.89	330.4	332.38	338.36	357.44	342.56	357.02	329.8
0	3.2334	0	8.4066	0	2.3929	14.174	43.516	87.629	133.53	236.05	336.84	445.01	543.87	630.54	765.06	870.96	990.02	1106.3	1205.3	1324.8	1394	1486.9	1510.4	1551	1594.5	1582.9	1614.5	1666	1706.1	1679.1	1770.5	1697.5	1681	1725	1705.3	1756	1758.4	1757.8	1796.1	1839.6	1856.1	1861.4	1823.2	1829.5	1897.3	1902.6	1878.1	1812.5	1812.4
0	0	0	0	1.661	22.904	36.558	75.058	148.65	201.26	280.79	365.25	491.34	587.78	677.02	735.98	861.83	937.66	961.35	1048.6	1057.5	1118.7	1109.7	1141	1164.6	1207.5	1200.6	1130	1178.1	1198.3	1211.4	1207.5	1213.5	1188.2	1210.2	1225.4	1225.4	1268.1	1255.1	1223.1	1232.2	1217.8	1200.8	1218.6	1209.4	1216.1	1205.1	1194.3	1184.8	1182.8
0	2.0488	2.9895	5.9654	0	0	0.16471	13.719	14.456	26.006	45.213	59.35	91.131	119.13	141.94	178.55	223.27	238.84	257.77	262.05	302.3	319.48	332.35	346.38	370.55	359.11	370.9	399.43	420.6	432.75	425.56	426.52	436.02	419.87	451.22	434.47	455.95	457.15	459.71	464.44	475.24	453.49	448.98	459.06	465.63	486.61	496.81	499.19	481.42	460.22
0	0	6.0364	3.6706	0	0	7.8212	17.312	48.059	76.944	117.72	145.83	289.92	344.63	448.43	543.45	614.75	736.64	815.25	916.3	1018	1033	1121.5	1136.8	1235.7	1345	1367.4	1466	1593.7	1710.3	1874	1908.3	2002.4	2144.2	2228.1	2379.6	2531.3	2595	2685.5	2800.8	2895	2968.1	2945.3	2951.7	3008.2	3041.7	3071.8	3184.3	3213.3	3124.5
0	0	0	3.1866	0	0	20.709	15.936	15.126	20.251	20.229	23.446	35.238	24.565	26.221	19.769	40.153	26.173	31.983	31.296	61.653	69.031	79.403	84.476	88.354	75.181	102.94	104.78	124.69	117.75	120.33	114.13	112.71	118.25	114.73	135.21	137.47	149.6	154.76	154.12	141.29	148.71	143.93	147.14	137.3	168.63	154.25	153.6	149.55	157.72
0	0.69624	0	4.802	0	3.8503	6.8648	12.94	12.06	19.264	36.049	39.389	55.832	77.594	98.762	96.042	123.92	158.11	193.37	267.06	331.35	346.44	383.76	417.74	479.47	525.32	570.94	630.63	707.59	734.5	764.77	857.19	909.56	987.28	1051.2	1116.7	1200.5	1208.7	1331	1313	1361.3	1396.9	1466.6	1526.6	1552.9	1608.8	1652.2	1664.6	1642.3	1606.8
0	2.8384	11.8	4.1863	0	0	0	0	0	0	0	0	0	0	0	0	0	0	0	0	0	0	0	0	0	0	0	0	0	0	0	0	0	0	0	0	0	0	0	0	0	0	0	0	0	0	0	0	0	0
0	0	0	7.7394	11.96	20.624	25.566	24.221	36.07	30.447	27.803	30.351	37.478	31.52	29.899	17.184	8.6494	12.159	48.916	82.63	117.08	153.06	226.25	282.75	357.27	415.81	482.43	538.58	585.36	631.96	711.39	740.15	775.07	834.42	835.08	880.73	928.21	955.76	990.35	978.45	1002.1	984.06	976.89	989.06	987.41	1006.4	976.89	991.26	985.87	963.7
0	0	0	24.166	0	54.464	56.38	73.112	88.461	93.074	83.575	122.24	121.3	135.28	107.63	89.589	133.47	109.04	122.1	167.73	204.72	207.47	238.17	257.11	284.89	306.31	290.52	311.63	307.49	343.49	352.86	350.45	359.71	378.82	388.59	428.61	492.17	545.46	591.29	701.66	700.82	787.02	907.93	1008.5	1092.8	1210.8	1270.6	1372.4	1449.9	1521.8
0	0	0	5.2119	0	4.3582	7.8402	3.1401	0	2.1685	0	3.9583	0	3.6232	0.60954	10.208	11.543	46.778	73.402	101.36	140.67	169	211.17	228.96	257.85	285.97	320.49	371.33	407.74	433.48	489.68	542.16	538.15	607.9	643.59	665	708.77	723.17	789.75	794.31	838.38	847.86	898.98	923.44	931.83	926.5	967.23	966.56	981.3	984.6
0	0	0	4.1143	0.64206	5.8089	3.5364	4.7997	1.4432	2.9289	0.53921	4.4615	0	0	0	0	0	0	0	0	0	0	0	0	0	0	0	0	0	0	0	0	0	0	0	0	0	0	0	0	0	0	0	0	0	4.8426	32.62	31.621	58.085	87.715
33.565	18.054	2.6069	0	0	0	0	0	17.388	76.251	147.3	220.31	314.09	397.81	472.73	561.13	623.89	712.56	773.02	850.07	948.03	991.24	1046.2	1105.4	1155.8	1169.7	1236.4	1363.4	1396.3	1476.1	1440.5	1436.8	1530.1	1497.5	1538.8	1533.4	1584.7	1546.2	1568.7	1632.1	1626.4	1537.6	1548.6	1493.7	1471.3	1518.5	1499.4	1552.1	1523.3	1575.8
0	0	0	0	7.6282	3.1619	9.1212	11.615	6.0222	9.7414	13.607	11.443	17.715	10.328	13.691	23.119	33.309	65.38	85.916	160.93	234.39	294.13	344.96	406.15	468.32	516.82	582.89	580.66	651.12	691.75	711.71	749.35	760.02	787.81	821.07	828.37	849.33	855.69	894.28	882.95	886.32	897.13	930.01	890.81	901.21	906.34	930.87	915.85	929.04	908.06
0	0	0	0	11.33	31.844	48.189	83.407	127.39	192.14	215.22	302.17	347.57	395.08	443.18	458.17	525.88	546.68	582.48	629.58	689.9	706.06	670.32	689.98	717.96	718.53	717.5	731.43	705.66	719.42	737.88	711.33	733.54	755.83	709.33	708.37	696.92	697.7	726.54	721	695.91	687.99	709.16	681.56	708.59	732.26	661.84	662.14	663.76	663.21
0	0	2.1965	1.5921	13.845	0	8.8299	0	0	0.30656	0	0	0	0	0	0	0	0	0	0	0	0	0	0	0	0	0	0	0	0	0	0	0	0	0	0	0	0	0	0	0	0	0	0	0	0	0	0	0	0
0	0	0	0.17619	3.7275	5.557	0	0.86673	0	0	0	3.6681	6.9525	7.5284	19.443	22.334	21.45	7.0596	29.759	30.474	55.151	49.025	37.621	40.442	72.541	85.594	123.89	130.26	172.77	213.2	272.91	333.65	362.43	412.5	446.34	487.4	518.82	594.86	654.84	718.84	761.77	756.02	850.62	803.1	870.03	851.26	943.76	972.47	985.29	1039.8
0	5.3828	4.0469	0	0	0	26.439	13.141	21.953	25.98	17.288	1.7232	0	0	0	10.04	15.729	14.8	9.0898	0	0	0.18954	0	0	0	0	0	0	0	0	0	0	0	0	0	0	0	0	0	0	0	0	0	0	0	0	0	0	0	0
0	0	0	11.529	2.3377	0	14.097	32.75	75.809	117.92	184.75	249.35	325.13	388.26	511.41	602.87	684.06	784.06	840.27	895.02	1009	1020.9	1191.4	1135.4	1203.2	1251.7	1256.3	1214.6	1243.5	1286.8	1317.9	1318.9	1298.5	1279.3	1330.7	1307.2	1373.2	1379.5	1379.3	1411.4	1472.9	1445.8	1445.1	1328.3	1442	1531.9	1606.5	1527.6	1487.7	1498.1
0.2811	3.4943	0.10795	0	17.554	0	0	4.2893	49.583	81.627	166.34	243.93	360.93	448.13	582.3	737.36	871.81	1019.2	1203.2	1378.5	1527.7	1685.7	1808.3	2001.2	2100.2	2208.7	2336.5	2440.4	2505.4	2574.8	2697.6	2810.2	2344.6	2705.9	2796.9	2854.3	2894.5	2936.9	2963.2	3077.9	3064.9	3038.2	3163.8	3041.4	3119.8	3177.2	3209	3302.6	3268.9	3270.8
9.1381	8.7944	0	5.1448	0	0	0	2.4332	0	0	0	0	0	0	0	0	0	14.485	46.018	100.44	151.56	203.52	257.51	315.84	406.26	461.47	561.49	627.84	696.25	738.18	752.17	845.3	916.19	955.01	975.19	990.91	1038	1075.2	1110.9	1120.5	1119.1	1152.1	1119.4	1140.8	1094.1	1087.5	1081.5	1068	1061.6	1086.2
0	7.7206	5.219	0	2.7636	0	0	0	0	0	0	0	0	0	0	0	0	0	0	0	0	0	0	0	0	0	0	0	0	0	0	0	0	0	0	0	0	0	0	0	0	0	0	0	0	0	0	0	0	0
0.70623	1.8719	0	1.5491	4.2623	3.0125	0	9.6249	18.319	42.42	81.33	94.49	138.39	166.26	209.06	237.57	276.58	327.84	345.1	342.43	385.82	409.23	428.07	396.44	393.18	388.63	418.45	391.55	400.45	376.96	414.31	422.13	395.69	412.11	398.85	379.5	372.02	364.06	397.74	371.74	362.26	353.25	346.95	348.19	338.68	348.37	340.97	333.31	317.06	313.43
0	0	8.0618	7.1965	0	0	0	0	3.5172	0	0	0	0	0	0	0	0	0	0	0	0	0	0	0	0.61497	12.043	15.185	39.867	79.813	124.72	189.1	242.13	305.27	353.82	447.84	510.4	568.75	666.5	736.17	839.49	915.25	934.29	1058.1	1113	1171.8	1164.1	1263.5	1310.5	1336.3	1386.7
7.1514	3.9156	0	2.6653	1.4047	0	0	0	0	0	0	0	0	0	0	0	0	0	0	0	0	0	0	0	0	0	0	0	0	0	0	0	0	0	0	10.645	34.068	48.523	60.314	67.767	101.16	127.08	142.85	164.91	185.4	207.13	239.32	262.89	302.92	327.5
0	0	0	0.53191	6.6833	7.7092	30.334	61.248	124.83	198.38	317.66	460.53	531.37	634.24	777.76	875.45	986.25	984.11	1109.1	1161.7	1188.8	1227.9	1263.5	1341.1	1365.4	1342.1	1430	1399	1428.2	1479.1	1720.7	1719.9	1797.5	1736.5	1748.9	1781.5	1832.5	1794.5	1793.6	1774.3	1777.1	1781.2	1773.4	1775.3	1763.2	1842.4	1881.1	1871.3	1849.6	1850.7
0	8.6714	0	4.2733	0	7.2509	7.6572	13.581	4.5659	11.749	10.119	7.0341	16.836	20.024	3.6553	6.333	19.016	26.806	36.863	42.149	75.236	124.78	146.63	178.02	220.71	251.67	298.04	338.46	371.95	426.44	456.09	452.4	477.62	537.2	565.78	570.66	499.27	512.96	562.21	587.22	638.49	801.18	708.05	746.62	759.88	963.59	1027.1	1014.1	1066.5	1024.6
0	0	0.80169	0	7.9783	9.236	2.2634	17.774	24.54	38.419	56.721	67.29	91.494	100.72	146.67	162.21	191.81	220.72	262.62	322.42	383.94	427.82	486.05	517.3	552.36	583.48	654.31	688.67	773.88	871.79	902.05	902.34	965.77	1004.9	1066.5	1083.6	1106.1	1108.3	1133.6	1142.8	1141.8	1134.6	1131.2	1132	1153.2	1146.1	1184	1065.9	1063.9	1082.8
10.599	6.3152	0	0	0.58782	0	2.9239	17.316	47.321	104.95	167.1	225.7	319.28	400.12	467.6	559.78	635.39	744.61	854.09	943.52	1075.9	1245.9	1340.7	1447	1562.7	1691.2	1639.6	1706.4	1786	1921.2	1959.4	2069.8	2159.5	2260.9	2353.2	2390.4	2493.3	2576.9	2643	2740.5	2766.5	2840.3	2905.3	2985.2	2992	3151.3	3128.8	3143.6	3209.7	3271.7
0	1.0643	7.4093	1.5523	0	0	2.9167	1.6578	8.3355	11.829	11.314	2.2335	16.539	33.193	37.888	45.123	28.657	32.604	43.238	53.231	61.749	79.753	110.59	96.402	104.43	124.3	147.35	143.11	149.94	155.45	163.91	200.41	216.23	235.68	259.86	286.26	290.15	315.47	344.02	377.17	399.8	420.94	413.44	458.03	466.93	482.67	499.78	505.04	539.49	537.2
0	0	6.0912	3.9209	0	5.4398	2.4933	5.7242	3.978	4.9809	6.908	6.0999	7.4217	0	0	0	0	0	0	0	0	0	0	0	0	0	0	0	4.3115	0	0	9.8051	15.336	12.11	21.834	40.264	53.653	56.761	75.121	82.368	95.907	74.349	73.888	80.173	95.839	96.971	96.344	100.93	115.3	144.93
0	0.10473	4.4745	5.5644	0	2.6983	5.1977	1.5815	22.559	32.62	60.433	76.589	139.62	179.72	217.97	218.27	276.66	335.16	348.32	397.65	437.52	438.61	406.84	490.98	529.53	546.09	576.61	606.54	654.67	628.17	634.57	666.66	689.13	691.94	679.92	690.68	695.31	696.79	709.14	680.52	711.4	665.3	663.57	662.88	677.43	678.06	685.29	669.36	663.61	670.7
0	0	0	6.7903	0	4.2024	8.3852	22.819	17.786	5.2526	9.7591	3.855	18.319	29.096	20.515	19.946	17.333	13.702	28.719	37.615	52.185	61.285	68.429	84.732	111.02	136.96	139.33	154.05	147.93	166.53	180.29	200.96	189.1	198.88	200.51	212.85	221.75	245.9	241.23	277.05	290.05	334.91	335.29	344.53	348.03	381.83	371.95	373.79	386.82	370.97
5.0775	2.8847	0	6.4227	0	0	2.1726	6.1458	2.3926	0	0	0	0	0	3.3483	0.85192	0	0	0	0	0	0	0	0	0	0	0	0	0	0	0	0	0	0	0	0	0	0	0	0	0	0	0	0	0	0	0	0	0	0
0	0	15.478	1.5745	9.1745	0	0	1.1817	1.2392	4.8182	12.738	18.912	29.115	19.252	8.4082	30.154	36.833	39.961	48.888	53.675	64.218	57.33	53.651	68.729	77.345	95.156	123.6	144.3	207.38	274.43	360.1	399.78	507.79	557.6	665.18	760.68	854.03	921.89	1048.1	1088.6	1176	1204.3	1281.2	1334.1	1368.3	1444.3	1492.1	1516.4	1570	1576.8
0	0	1.0229	2.9425	6.3288	11.254	14.345	23.93	51.52	90.862	165.68	204.91	292.14	361.71	428.03	474.54	549.29	590.08	649.49	669.15	720.85	750.48	733.36	741.92	763.31	775.45	775.59	753.83	798.45	777.77	771.95	759.9	762.71	747.38	760.27	737.77	724.57	728.28	727.83	712.5	711.74	710.08	757.54	744.36	772.12	790.92	802.4	811.59	830.4	830.08
0	4.9685	1.4212	0.90627	0	0	8.4526	18.274	14.875	16.333	35.592	28.876	48.273	40.199	42.927	49.349	54.543	65.772	59.318	62.479	59.614	61.344	61.821	55.639	67.159	62.251	55.124	58.474	47.62	59.756	50.459	38.717	38.092	41.736	42.114	42.017	31.093	40.626	57.055	54.54	44.752	28.515	27.554	18.932	26.33	37.333	53.326	42.378	36.596	24.946
6.0503	8.8844	1.8408	0	0	0	0	0	0	0	0	0	0	0	0	0	0	0	0	0	0	0	0	0	0	0	0	0	0	0	0	0	0	0	0	0	0	0	0	0	0	0	0	0	0	0	0	0	0	0
8.4011	11.805	0	5.0878	0	0	0	0	0	0	0	0	0	0	0	0	0	3.9887	12.694	22.004	30.878	26.272	73.12	76.141	61.621	86.972	115.99	149.98	210	274.44	351.05	410.16	479.61	423.14	496.82	559.43	584.55	626.91	701.91	786.33	913.46	881.83	916.09	868.89	931.14	936.72	1021.1	1002.6	982.54	978.33
0	0	7.8778	0	36.384	27.613	29.843	24.433	34.161	39.968	26.004	131.7	154.25	155.68	168.86	114.23	154.12	172.64	177.79	153.62	219.24	260.4	240.28	231.96	290.73	322.97	359.89	403.58	421.11	467.33	477.84	472.1	516.96	534.8	533.98	538.8	500.29	571.09	545.16	578.87	561.09	584.99	606.3	626.05	405.15	416.73	410.51	417.26	387.86	392.29
0	0	0	1.3054	1.6056	20.353	26.797	38.021	74.48	107.36	135	187.53	240.2	308.15	376.53	415.33	446.43	515.15	581.75	618.31	637.45	700.91	680.78	725.21	764.13	750.95	799.36	806.09	788.07	829.79	856.15	855.34	825.58	871.11	854.73	910.12	932.85	937.33	991.34	1035.7	1074.5	1080.4	1071.4	1065.9	1131.9	1188.1	1236.1	1198.8	1283	1469.4
0	0	0	9.2325	14.072	13.79	17.095	33.448	52.096	76.043	122.65	191.19	242.91	313.53	368.55	434.92	482.63	522.37	569.58	609.33	679.67	721.46	736.19	722.37	772.14	808.46	794.16	793.1	826.5	854.08	798.03	798.41	814.67	861.04	868.54	855.1	815.03	762.41	785.2	801.47	790.29	812.3	821.53	835.86	860.37	837.8	841.59	873.21	900.7	901.85
0	0	0	0	0	1.8312	33.305	76.342	142.74	226.42	364.34	456.24	588.81	716.42	767.16	891.76	1004.2	1122	1183.2	1243.7	1301.5	1369.2	1416.1	1462	1463	1500	1543.5	1573	1573.2	1595.5	1657.3	1613.4	1633.5	1643.3	1660.8	1672.5	1672.7	1665.6	1667.2	1650.4	1664.9	1646.1	1641	1658.4	1645.8	1625.1	1602.2	1648.4	1606.6	1631.6
0	1.3091	0	4.1947	0	2.5402	1.056	0	0	0	0	0	0	0	0	2.5661	2.62	12.372	6.2227	1.104	11.639	15.072	23.789	23.625	30.931	73.266	92.212	119.77	115.57	136.93	120.61	137.6	133.89	143.66	124.33	179.94	148.18	146.09	170.71	172.82	182.8	207.6	205.42	226.76	217.28	235.82	241.89	272.54	253.36	278.54
0	0	4.6637	6.8365	0.28031	8.0417	0	6.6921	12.728	17.63	9.0128	13.795	19.457	10.361	17.53	17.144	27.792	17.477	26.566	17.578	13.22	23.278	21.727	26.447	15.869	12.878	21.516	19.064	20.864	24.077	20.027	26.397	17.556	19.406	0	2.9587	5.155	17.232	16.822	17.491	18.837	7.3759	5.4642	8.2208	0	8.0505	6.0978	8.5704	10.539	1.2241
0	0	0	4.3446	0	7.3089	12.508	30.541	82.723	128.97	187.76	258.38	328.8	404.99	475.9	553.14	638.53	609.13	750.92	808.34	874.9	863.22	930.35	940.95	912.85	986.21	989.85	1032.1	1075.4	1130.1	1218.2	1194.5	1307.8	1277.3	1373.6	1357.5	1350.3	1376.3	1524.2	1515.4	1466.8	1488.5	1676.5	1680.3	1709.3	1631.8	1731.2	1786	1747.1	1781
13.988	0	0	3.3128	1.7075	0	0	0	0	0	0	0	0	0	0	0	0	0	0	0	5.7546	0	6.2684	4.015	10.503	8.8076	9.1255	19.719	11.597	22.695	5.6804	15.412	19.768	18.079	9.7414	13.289	17.817	14.56	20.299	10.437	17.766	23.431	23.518	21.264	23.081	17.353	0.24282	12.685	17.571	9.9377
0	0	3.883	4.6693	0.15921	1.7255	11.24	16.385	15.091	0.81446	18.679	0	15.891	11.159	17.771	2.3536	3.4256	12.177	21.205	19.37	31.027	40.75	64.797	92.862	119.9	127.92	162.39	193.43	204.25	207.2	231.55	215.35	219.57	247.33	250.8	262.26	264.14	263.54	298.71	298.82	295.74	274.89	296.9	302.37	299.62	298.73	345.81	318.23	294.6	322.37
0	0	0	1.8328	27.671	13.991	25.118	74.405	127.14	185.47	242.06	313.81	389.92	405.92	504.63	554.2	579.29	638.21	689.82	751.89	820.82	830.94	900.12	871.51	944.18	953.69	947.57	986.98	924.07	995.03	1040.4	1068.3	1019.6	1079.7	1040.9	1064.6	1086.5	1084.3	1093.5	1147.7	1126.6	1169.5	1189	1142.2	1123.8	1108	1102.6	1165.5	1141.8	1110.4
0	0	0	80.517	58.362	65.234	73.323	65.013	110.79	147.3	141.58	184.05	256.02	257.14	276.02	357.25	385.79	421.57	457.47	440.72	468	486.24	513.66	507.57	486.7	491.02	502.43	544.42	527.16	569.64	553.96	545.73	555.56	562.49	494.53	554.31	547.21	491.88	499.48	403.69	461.42	406.74	443.73	393.44	392.66	470.03	425.1	438.43	391.52	432.97
0	11.106	8.1402	13.838	0	0	0	0	4.0547	0	0	0	0	0	0	0	10.986	20.8	54.229	103.01	160.33	208.08	308.26	335.73	407.4	421.44	456.11	519.91	542.9	613.96	709.08	740.9	801.41	857.04	932.18	997.34	1007.5	1040.5	1142.3	1144.4	1183.7	1249.4	1258.4	1334.5	1340	1335.4	1377.2	1387.6	1326.4	1360.2
0	1.7519	0	5.4696	2.9658	0	14.546	18.435	7.3037	4.0458	7.7917	2.838	4.5511	3.8179	0	0	0	0	0	0	0	0	0	0	0	0	0	8.7028	15.248	19.253	5.8773	19.323	0	0	7.0084	0	1.7819	25.641	23.889	32.648	37.89	41.552	22.916	35.302	60.866	80.501	101.26	83.362	97.155	82.705
0	4.8876	0	11.368	0	0.47163	0	0	0	0	0	0	0	0	0	0	0	0	0	0	0	0	0	0	0	0	0	0	0	0	0	0	0	0	0	0	0	0	0.11809	33.325	62.778	52.267	94.043	60.575	116.17	99.431	139.62	148.06	126.52	140.29
0	2.1457	3.3909	3.0544	0	6.0145	0	1.1767	0	0	0	0	0	0.73911	0	4.0164	0	0	0	0	6.3509	0	5.6854	0	10.987	42.919	59.539	106.66	162.92	236.94	326.48	412.13	478.54	561.4	664.74	832.25	844.5	955.47	1183.2	1276.3	1335.5	1435	1556.1	1566.3	1601.1	1696.8	1740	1742.3	1748.1	1768
0	0	0	3.6593	8.687	13.367	22.19	24.83	36.89	35.559	27.768	24.806	17.742	24.032	23.656	22.505	31.666	20.451	30.364	40.02	39.593	47.862	55.693	62.413	68.298	61.174	71.92	92.319	106.28	135.66	143.91	136.7	15.159	29.848	25.625	48.367	33.721	46.928	41.302	41.038	23.658	27.397	15.097	12.52	9.0891	10.355	6.5892	0	0	0
0	0	0	9.4126	11.232	4.9637	14.528	27.149	57.85	93.834	152.9	222.66	271.63	325.7	348.35	421.71	483	544.04	588.93	616.24	664.47	695.97	720.31	734.36	755.58	737.03	747.63	797.98	779.43	787.05	800.37	784.04	814.64	807.54	799.1	819.43	815.99	817.59	823.63	701.38	818.93	749.04	748.62	772.34	770.71	684.6	715.81	715.95	708.94	719.3
0	0	0	14.97	31.89	52.967	65.709	73.587	93.081	95.203	97.593	88.714	54.719	40.672	84.669	70.452	99.623	100.53	109.33	146.66	165.27	175.77	193.48	194.31	221.8	241.04	252.68	247.07	255.79	288.34	267.62	275.6	252.72	260.56	246.32	266.25	277.65	306.94	330.72	335.4	308.38	316.33	322.36	272.25	274.6	296.28	294.15	308.89	287.56	276.74
0	0	0	4.8542	11.64	0	1.8028	0	0	0	0	0	0	0	0	0	0	0	0	0	0	0	0	0	0	0	0	0	0	0	0	0	0	0	0	0	0	0	0	0	22.27	17.002	21.754	27.272	48.132	60.434	64.154	90.388	78.345	93.18
3.1254	0.96283	1.4336	2.2942	0	0	2.3196	0	0	0	2.626	2.6513	18.397	24.571	23.605	32.605	43.362	71.186	100.34	135.2	165.92	229.52	285.68	349.38	415.03	464.06	550.56	652.13	735.72	784.23	851.3	937.26	803.26	996.38	997.73	1087.1	1137.2	1166.8	1233.4	1294.5	1359.5	1449.4	1461	1540.6	1629.4	1688.8	1749.7	1712.8	1754.2	1784.3
0	2.6189	0	0.58798	6.1034	0	2.4242	4.8584	18.79	5.816	8.26	0.39331	0	0	0	3.0326	0	0	7.48	13.916	31.267	52.315	67.557	75.853	104.4	140.91	155.66	183.48	205.95	230.18	266.12	290.59	305.43	328.6	340.71	347.72	363.56	357.93	360.09	378.18	393.53	425.48	429.65	448.16	452.95	442.16	452.61	469.93	478.42	470.95
0	0	0	0	0	13.228	61.506	113	188.47	266.4	347.84	456.48	530.05	585.06	693.17	759.71	827.46	898.91	927.7	1007.4	1023.8	1085.9	1124.7	1113.8	1178.5	1193.4	1195.3	1249.9	1243.7	1257.8	1277.1	1296.8	1289.5	1339.6	1328.2	1353.7	1347.8	1372.5	1354.5	1336.1	1345.6	1342.6	1324.1	1313.7	1319.5	1316.8	1285.9	1306.7	1309.9	1325
0	1.1221	1.9474	5.1245	2.6667	0	4.2916	12.985	7.3055	16.474	20.479	23.813	26.445	33.448	30.817	18.545	32.037	48.993	94.956	131.62	163.45	204.91	248.83	323.97	415.32	457.7	495.23	560.17	606.93	645.57	699.35	763.5	796.26	828.79	824.8	893.19	852.92	892.93	907.05	905.94	901.23	876.26	828.36	851.69	791.11	826.78	848.72	866.11	875.9	838.51
3.0539	12.393	6.1799	6.6315	0	0	0	7.9662	42.774	63.127	107.49	126.83	174.61	225.46	259.74	308.81	376.25	448.81	496.54	562.23	607.61	641.77	678.45	718.37	797.1	818.73	852.53	905.88	919.45	933.08	954.55	964.73	989.57	1021.9	994.06	1026	1038.2	1048.5	1062.7	1067.7	1073.1	1066.2	1061.3	1098.8	1075.4	1090	1070.8	1042.8	1062.2	1072.6
0	0.4492	5.3682	6.5852	0	2.0685	7.6526	36.607	47.326	71.657	83.324	94.384	124.67	138.98	155.46	175.68	207.1	212.81	238.11	246.89	273.56	305.96	304.64	325.61	314.81	347.75	393.07	475.08	527.21	603.64	701.34	752.7	827.92	997.54	1079.9	1260.3	1294.5	1362.2	1495	1514.2	1297.5	1494.8	1490.7	1594.8	1674.9	1642.5	1730.3	1770.8	1629.6	1667.8
10.654	4.2205	0	9.6527	0	0	0	0	0	0	0.78672	0	7.6782	0	0	0	4.4132	48.174	57.94	90.97	112.09	151.58	177.09	237.72	285.15	312.34	337.99	381.21	393.17	409.34	443.09	469.49	522.57	522.7	519.87	537.46	549.52	591.29	589.94	614.4	592.29	601.19	578.97	590.04	590.02	589.59	598.88	598.92	594.17	585.23
0	0	0	0	0	7.0405	4.6717	0	0	0	0	7.4376	0	3.6481	5.1773	3.7891	6.3708	12.088	6.6819	9.8867	15.479	21.306	20.036	18.834	29.192	16.973	35.414	39.043	35.098	38.928	39.939	58.472	41.014	48.099	46.961	32.407	24.329	22.378	28.038	8.8384	18.285	12.526	11.002	9.0898	10.289	0	0	2.2402	10.976	0
0	0	0	2.5784	28.458	54.488	67.03	78.326	85.506	111.8	125.54	169.82	229.54	278.19	293.31	308.63	347.33	360.33	342.17	350.27	387.49	389.65	375.48	383.94	392.52	400.85	431.22	407.29	380.99	379.82	423.34	396.66	381.42	382.91	383.1	357.99	357.16	375.15	383.81	377.19	374.28	385.76	372.64	367.51	374.67	390.99	369.01	389.3	370.64	403.57
0	0	0	5.6967	4.0504	6.8882	16.803	42.239	49.799	89.101	148.68	200.83	302.1	346.96	424	561.03	608.46	585.42	656.74	693.79	766.75	795.42	861.8	906.11	922.65	997.68	1009	1020.2	1029	978.64	998.48	978.1	1029.2	1034.4	1026.1	1006.4	1009.6	966.96	935.53	971.47	981.94	968.29	996.54	1023.3	1025.2	1022.6	1037.8	1053.2	1051.4	1034.7
7.0901	0	0	0	2.0208	7.0208	5.2822	3.0642	18.569	24.645	36.191	42.856	55.737	57.838	65.061	61.138	107.99	139.71	208.18	264.02	339.26	434.66	515.87	582.38	688.36	739.37	797.28	892.07	913.28	962.35	1019.1	1088.7	1102.2	1162.7	1192.5	1206.8	1227.5	1236.4	1280.4	1267.8	1294.5	1299.6	1342.3	1304.8	1326.7	1295.5	1327.5	1358.4	1358.9	1391.8
0	0	0	7.8266	79.909	138.29	211.46	227.58	306.31	372.65	448.27	508.3	615.83	661.2	720.57	750.43	878.51	936.11	992.35	940.74	1027.4	1083.1	1102.4	1158.5	1155.8	1273.4	1213.5	1225.1	1218	1239.8	1241.4	1170.6	1274.3	1201.7	1277	1233.5	1295.9	1214.9	1261.2	1240.4	1230.1	1227.3	1242.2	1237.8	1205.3	1190	1210.1	1171.3	1181.6	1156.7
5.1001	0.23477	0	2.3399	4.7565	0	0	0	0	0	0	0	0	0	0	0	0	1.6894	1.3459	8.6929	18.572	28.545	40.282	51.45	59.668	73.095	67.05	75.865	80.449	104.29	102.06	106.17	109.34	108.42	100.52	105.57	106.49	110.19	110.43	98.128	87.981	86.545	92.601	95.706	104.08	90.992	84.736	81.494	89.405	76.73
0	3.4631	0	0	0	8.169	11.876	31.088	39.338	48.741	44.403	43.944	44.421	63.734	80.427	87.679	75.539	104.85	102.46	135.71	147.31	163.67	156.13	144.73	155.41	137.12	168.58	193.03	181.84	175.69	169.83	169.71	148.41	155.03	153.59	141.38	131.83	155.27	131.44	150.75	146.38	148.96	149.5	116.83	166.23	162.86	192.82	193.94	183.86	215.77
0	0	2.4737	5.0468	4.5739	0	0.056234	2.6256	10.729	8.2474	21.544	22.088	25.927	30.042	42.563	57.022	72.828	78.857	100.06	117.2	136.19	147.29	165.77	179.98	215.65	223.25	249.94	263.2	272.86	304.37	353.66	355.6	374.88	386.69	419.64	443.65	462.92	485.39	512.74	533.12	549.39	549.68	569.74	608.4	607.37	623.12	634.27	644.55	660.42	664.72
0	2.922	0	11.769	6.4908	0	0	4.0431	0	0	0	0	10.167	0	0	0	0	0	0	0	0	15.695	1.1374	0	0	0	0	0	0	0	12.001	0	0	0	0	0	0	0	0	0	0	0	0	0	0	0	6.0697	5.6523	0	0
0	0	0	6.9477	0	14.161	0	12.942	10.484	14.275	27.594	20.976	21.107	11.826	4.6337	0	2.254	11.241	11.905	2.9082	8.0256	11.547	18.939	20.45	24.832	21.74	37.296	60.102	74.07	77.862	104.56	143.53	139.81	163.69	185.57	187.47	209.69	229.03	236.93	256.34	284.81	267.48	304.84	304.59	306.28	325.45	334.44	327.37	328.94	335.57
0	0	0	10.61	0.59644	5.0971	0.99558	0	0	0	2.767	8.4713	7.5729	1.3089	13.061	14.665	25.844	30.199	27.771	24.578	27.426	45.71	46.185	55.221	56.255	68.631	63.007	73.466	62.851	68.869	70.708	67.836	62.254	65.06	67.769	59.682	58.606	52.758	45.844	33.218	41.057	33.913	19.978	21.163	12.629	8.0274	0	0	0	0
13.544	11.023	0	0	0	0	0	0	0	0	0	0	0	0	0	0	0	0	0	0	0	0	0	0	0	0	0	0	0	0	0	0	0	2.3596	2.264	1.3722	0	0	2.5914	0	0	0	0	0	0	0	0	0	0	0
0	1.3109	1.756	16.616	1.0652	0	0	0	0	3.4854	0	0	1.1439	1.9194	15.381	17.671	27.951	17.437	19.31	19.098	25.771	36.838	65.246	64.979	90.782	94.05	78.175	67.628	78.831	81.214	113.82	106.4	111.62	104.02	94.53	97.387	112.58	116.58	121.28	117.18	93.333	108.37	116.38	148.34	125.4	136.5	144.66	157.67	148.37	161
0	0	0	5.1055	4.3199	7.2891	4.3048	0	0	1.6469	7.8373	16.522	20.868	19.898	18.961	20	27.617	34.63	30.13	26.145	21.505	21.266	30.543	44.06	44.298	28.672	39.918	37.331	28.164	37.108	52.826	48.289	52.127	48.758	46.251	52.466	64.134	73.053	85.851	91.144	105.37	139.14	151.02	155.49	184.34	190.66	215.97	268.92	307.22	285.95
0	8.7317	9.9532	3.9438	0	0	2.5884	0	0	0	3.1131	0	12.247	2.2073	9.3121	0	0	0	0	0	0	0	0	0	0	0	0	0	0	0	0	0	0	0	0	0	0	0	0	0	3.6627	17.562	38.396	58.263	95.538	117.37	126.51	162.04	193.38	201.31
0	0	0	0	19.986	6.7746	20.619	26.567	34.483	52.786	73.659	107.12	111.59	162.3	150.04	168.69	175.66	203.68	204.83	235.18	245.76	259.05	256.02	270.91	288.04	244.58	109.74	105.01	107.82	111.03	125.65	130.62	123.84	138.87	138.45	144.79	156.68	150.56	152.5	152	152.63	171.37	189.6	196.56	188.57	190.06	201.92	193.01	195.02	201.16
0	0	5.2529	9.2663	22.947	0	1.7443	0	29.013	2.1922	0	0	0	11.131	0	0	0	0	0	0	0	0	0	0	0	0	5.8634	16.41	29.609	39.207	40.427	55.543	51.191	57.268	77.848	97.692	107.16	131.54	155.08	152.23	168.02	183.49	191.63	198.2	190.89	215.28	217.39	242.28	245.05	265.27
0	0	0	9.4502	0	0	11.206	2.0251	27.525	48.006	67.355	101.39	140.27	134.93	207.12	258.57	297.46	349.95	350.44	377.16	476.26	433.38	488.82	461.7	548.93	490.29	550.32	537.62	561.78	580.81	625.74	601.77	591.89	661.52	648.61	643.69	670.51	693.9	723.87	730.36	749.5	795.96	846.46	880.3	891.75	907.53	915.19	961	946.23	943.18
0	1.6292	0	7.4934	2.8718	25.447	35.906	0	0	0	0	0	0	3.3639	4.7671	1.8336	0	0	0	0	17.554	0	0	8.3164	23.382	19.917	41.537	66.397	82.715	112.41	128.1	127.27	137.9	162	171.22	196.59	204.23	207.62	217.83	224.21	226.26	226.43	250.92	250.43	258.33	252.24	291.21	267.8	261.72	255.9
0	3.9351	0	2.0464	0	4.583	0	12.714	8.8969	10.909	21.157	4.7493	15.747	0.2374	0	0	0	11.523	11.307	9.6129	3.6138	0	0	0.41702	32.124	25.272	20.506	1.6841	0.41481	22.223	11.382	22.474	26.4	12.635	19.014	10.874	0.86161	3.2037	17.742	14.44	18.616	3.1666	13.12	9.3616	9.1718	14.398	11.846	4.9308	0	0
3.585	0	0	0	1.8475	3.4856	3.2099	5.2916	8.7484	7.1054	2.0034	0.30833	6.0047	5.9238	8.9905	0	0	0	0	0	3.9297	6.457	1.3493	2.3351	0	0	0	2.8554	0	4.9362	0	0	0	0	0	0	0	0	0	0	0	0	0	0	0	0	54.99	67.575	71.016	61.475
0	0	5.8795	6.2511	3.0126	0	0	0	0	0	0	0	0	0	0	0	0	0	5.3461	4.6364	11.939	1.3053	10.185	17.092	23.006	23.991	36.928	38.66	20.846	19.483	34.981	38.618	45.154	46.348	54.804	59.954	56.815	54.537	74.104	60.976	50.649	82.046	90.531	79.384	67.639	74.491	70.159	68.219	60.652	74.528
0	4.0661	0	4.4777	0	0.92269	2.8186	1.6465	0	0	0	0	0	0	0	0	0	0	0	0	0	0	0	0	0	0	0	0	0	0	0	0	0	0	0	0	0	0	0	0	0	0	0	0	0	0	0	0	0	0
0	0	0	4.9685	0	16.457	40.35	87.352	149.77	190.4	266.03	326.64	365.29	599.4	657.78	776.14	795.71	940.72	939.88	996.67	1056.9	1120.9	1175.3	1164.3	1236.6	1212.3	1257.8	1300	1340.3	1396.4	1417.5	1393.4	1393.3	1469.3	1496.5	1537.4	1580.3	1613.3	1564.3	1594.3	1594.6	1579.2	1575.4	1626.7	1639.3	1679.7	1731.8	1688.4	1754.8	1646.1
0	4.2991	18.107	0	1.1832	0	6.8666	2.8009	6.7356	10.847	23.456	37.105	47	58.841	66.457	77.851	84.886	89.696	104.95	114.27	128.95	146.71	139.43	147.4	167.7	169.58	174.66	156.88	156.88	175.71	205.84	211.32	201.31	210.73	255.1	289.2	358.12	419.75	431.73	507.46	593.53	630.99	688.66	753.63	796.72	831.98	873.37	933.55	1036.3	1062.7
0	0	0	0	0.67463	8.1331	11.233	31.133	70.11	137.92	226.12	338	432.53	547.6	673.51	812.75	918.07	1062.5	1184.7	1297	1376.6	1417.2	1511.5	1575.9	1602.6	1675.9	1770.2	1754.2	1819.7	1855.9	1832.1	1945.3	1962.8	1966.3	1966.9	2061.8	2058.9	2133.3	2144.2	2125.2	2139.4	2171.5	2188.3	2164.6	2199.1	2235.2	2232.3	2251	2228.7	2220.1
50.211	18.971	0	0	0	0	0	0	19.367	0	28.07	26.56	10.036	0	0	0	0	0	0	0	0	0	0	0	0	0	0	0	0	0	0	0	0	0	0	0	0	0	0	0	0	0	0	0	0	0	0	0	0	0
0	0	3.5607	0	8.2653	14.768	4.1892	5.9297	13.806	2.7976	2.5843	1.8446	5.4757	1.6866	0.83825	0	0	0	0	0	0	0	0	0	0	0	0	0	0	0	0	0	0	0	0	13.1	18.059	35.124	55.201	71.95	77.122	88.697	100.73	109.51	108.69	140.18	158.43	147.79	175.98	156.29
0	2.9721	2.0741	0	0	0.94249	3.8907	8.0067	7.3788	6.2537	1.4382	1.8693	3.1203	0	6.4552	0	10.69	16.947	3.7667	0.96807	14.829	24.712	20.406	15.883	8.7431	7.2566	26.178	31.728	57.084	71.307	83.99	92.036	108.71	117.21	138.92	159	174.51	188.38	199.16	206.7	214.47	209.98	213.21	208.69	208.24	236.55	215.99	211.32	212.86	206.19
0	2.0339	0.33365	10.738	0	0	6.5148	11.787	1.5065	0	0	0	0	0	0	0	0	0	0	0	0	0	0	0	0	0	0	0	0	0	0	0	0	0	0	2.9872	0	17.946	0	0	13.576	14.56	20.645	27.017	60.125	48.981	36.43	15.38	13.93	6.0232
8.1702	0	0	0	2.5886	0	4.1907	15.973	35.909	85.674	144.05	189.99	267.58	323.27	378.32	439.96	497.72	543.3	598.58	661.13	723.92	740.03	760.18	784.31	764.88	805.25	885.51	886.67	961.56	967.64	1005.1	1066.8	1106	1143.1	1145.9	1159.2	1231.7	1171.3	1344.1	1409.8	1403.8	1445.6	1509.6	1527.6	1569.6	1632.3	1656	1741.3	1758.5	1735.3
0	0	0.78354	0.091668	3.9656	6.9067	12.298	16.247	30.287	36.102	57.864	80.357	94.081	92.969	113.18	124.1	138.99	156.42	184.59	199.08	202.13	198.97	210.3	227.36	230.31	224.01	218.5	221.74	213.26	226.1	236	231.84	228.81	228.09	227.99	245.58	247.54	240.56	228.42	240.8	235.94	221.8	223.36	205.93	212.16	227.23	222.72	220.41	239.51	228.33
0	0	0	0	0	4.942	5.6734	13.264	5.1757	5.3507	0	0	0	0	0	0	0	0	0	0	0	0	0	0	0	0	0	0	0	0	0	0	0	0	0	2.1196	14.901	15.85	21.452	21.882	29.42	39.417	55.081	50.878	54.993	54.833	58.499	54.999	62.069	56.5
0	11.603	11.547	8.7111	14.108	10.271	0	0	4.4934	2.5411	5.4327	11.429	10.457	3.4056	4.2935	28.596	48.541	96.969	144.41	212.43	262	359.78	414.78	490.55	584.03	617.75	693.59	719.01	816.66	820.04	862.34	912.38	948.26	944.86	996.02	1036.2	1096.3	1155.7	1080.9	1075	1107.5	1116.8	1124.8	1149.8	1134.8	1133.7	1162.6	1157.6	1156.8	1154.2
0	2.5092	0	0	3.5774	0	7.6682	7.2073	5.9145	2.03	0.27982	0.68106	0	0	0	4.6794	41.5	95.105	177.7	286.76	359.61	494.21	584.88	719.21	819.68	950.64	1044	1177.8	1248.5	1337.2	1400.9	1442.4	1471.5	1478.5	1525.1	1585.3	1574.1	1645	1639.3	1674.2	1649.5	1609	1669.7	1660.9	1650.6	1719.2	1712.4	1749.1	1681.4	1693.9
0	0	0	0	21.225	30.593	37.746	80.378	127.47	183.55	239.62	316.25	391.43	488.98	553.28	610.58	656.55	733.3	753.58	823.13	842.96	886.27	941.02	950.05	994.66	1037.9	1071.2	1065.8	1081	1078.3	1100.8	1059.1	1146.4	1164.9	1207.5	1236.5	1252.3	1276.6	1249.6	1266.6	1260	1313.9	1322.6	1321.8	1305.5	1324.1	1312	1366	1369.4	1376
0	0	0	6.9913	10.671	2.6389	8.3874	2.1066	4.9429	3.1728	0.079542	2.7599	0	11.932	4.8897	6.4967	30.706	38.576	77.682	92.411	121.58	207.19	286.58	276.85	287.39	343.05	397.75	450.88	522.87	607.61	660.52	692.89	696.92	757.58	784.08	855.97	890.63	936.28	996.06	1002.4	1046.3	1051.9	1084.3	1078.4	1110.6	1127.3	1188	1134.6	1175.2	1220.1
0	0	0	4.7516	10.23	21.62	24.494	40.783	60.804	53.123	68.447	81.867	81.179	100.88	108.04	112.29	125.09	126.24	141.4	151.05	179.93	163.79	202.64	200.66	228.28	242.27	244.57	233.21	246.06	239.18	269.42	288.14	281.95	302.75	282.99	285.35	292.18	312.3	317.6	310.42	319	301.31	320.78	317.44	306.1	331.18	337.37	344.64	368.34	368.3
0	0	0	0.35039	0	5.8954	20.424	32.968	68.161	104.06	130.87	163.26	187.97	207.33	243.64	305.49	359.64	394.32	382.17	441.19	444.78	478.66	504.86	507.78	537.28	546.33	568.59	579.4	599.68	590.72	596.68	640.87	621.41	626.54	613.8	633.94	654.33	668.59	671.78	661.67	648.67	612.69	620.43	635.56	630.85	621.54	526.02	524.04	522.46	553.82
0	9.6363	0	3.9172	19.43	0.99792	5.3101	14.627	97.982	144.25	236.97	355.89	457.61	544.37	638.15	746.27	863.09	911.52	1022	1119.7	1196.6	1270.9	1356.7	1367.7	1427.9	1398.2	1484.5	1482.3	1529.8	1568.9	1565.2	1609.9	1536.5	1555.4	1631.1	1621.6	1557.9	1622.3	1629.6	1569.7	1558.8	1592	1551.1	1574	1514.6	1537.7	1513.5	1475.8	1556.5	1515.1
0	0	0	0	0	3.0788	7.9693	30.917	39.452	56.626	81.251	115.81	143.01	163.04	189.44	217.01	225.68	221.69	249.01	266.07	292.32	318.24	305.61	303.49	318.98	332.7	337.06	330.09	333.25	327.72	326.92	329.88	343.67	323.28	325.14	316.03	297	292.7	291.29	290.5	282.75	308.98	308.32	310.45	320.69	308.39	315.74	315.29	317.26	323.02
16.987	13.909	1.7287	0	2.3967	0	0	0	0	0	0	0	0	0	0	0	0	0	0	0	0	0	0	0	0	0	0	0	0	0	0	0	0	0	0	19.871	59.921	119.56	206.85	288.68	365.23	470.23	562.52	655.3	737.28	881.53	973.62	1086.2	1102.4	1164.4
0	3.5237	0	0	6.0235	11.704	10.751	0	48.599	50.242	134.41	204.23	280.31	360.48	450.81	527.52	592.84	718.77	742.68	956.72	1068.8	1111.7	1191.4	1244.5	1340.3	1462.6	1531.8	1531.5	1613.4	1654.9	1685	1731.2	1812.7	1754.7	1760.5	1748.5	1728.9	1813.6	1845.6	1784.7	1715.3	1750.8	1778.4	1739	1714.3	1726.1	1679.6	1731.5	1703.9	1736.5
0	0	2.0844	0	4.6721	5.7503	2.7654	7.9059	5.5002	11.525	16.409	25.006	35.957	33.512	31.21	43.394	45.663	48.81	66.272	66.679	69.832	78.601	86.706	112.73	134.45	147.39	161.81	168.38	198.75	234.83	287.57	324.56	359.84	368.56	423.13	465.54	515.3	550.33	590.4	627.12	685.74	688.68	744.89	781.15	794.27	810.24	859.23	865.07	870.78	881.89
0	0	0	4.0174	6.2906	2	1.917	19.592	45.681	71.236	119.03	157.33	207.18	239.74	280.75	326.65	366.34	407.34	447.8	477.61	520.34	540.32	596.38	594.85	626	638.31	651.28	659.54	676.73	684.78	698.96	677.59	675.56	676.32	670.77	687.85	697.69	690.47	699.57	696.12	689.67	681.89	702.95	700.79	717.31	724.29	738.18	713.44	712.86	720.31
0	0	0	0	0	6.5811	5.7222	4.3027	9.373	22.237	51.248	92.004	139.48	176.24	230.81	283.1	312.95	387.15	423.1	472.97	513.61	544.73	573.47	593.19	652.82	641.43	680.63	690.22	719.21	716.07	734.53	747.58	723.23	756.07	765.91	757	794.39	775.52	782.38	758.62	774.67	783.99	816.14	814.1	806.02	779.26	799.63	811.72	803.3	806.93
0	0	1.628	6.6419	1.4152	2.5973	0	4.6066	9.5371	17.131	8.7976	4.8313	9.7147	5.1781	26.865	10.973	3.0068	8.8775	0	0	0	0	3.1555	0	0	0	0	0	0	0	0	0	0	0	0	0	0	0	0	0	0	0	0	0	0	0	0	0	0	0
2.6578	0	0	7.844	0	1.5035	0	0	0	0	0	0	0	0	0	0	0	0	0	0	0	0	0	0	0	0	0	2.3112	0	11.674	15.772	22.922	31.01	35.122	38.195	42.341	46.205	50.496	63.453	59.291	79.558	79.517	85.069	87.682	101.84	94.781	40.219	37.957	53.404	46.355
0	3.0985	0.34226	17.457	20.158	0	1.0376	0	29.521	37.576	49.844	73.127	77.1	98.609	124.77	136.45	160.26	173.35	206.06	196.01	221.12	228.98	213.02	232.44	239.47	234.28	252.61	285.05	299.95	333.57	325.7	335.33	345.28	364.26	374.2	378.18	407.21	447.14	442.07	426.27	439.75	425.88	437.76	342.81	408.82	400.55	406.3	468.17	465.62	462.87
2.2457	15.929	0.70893	3.8334	0	0	0	0	15.378	0	0	0	0	0	0	0	0	0	0	0	0	0	0	0	0	0	0	0	0	0	0	0	0	0	0	0	0	0	0	0	0	0	0	0	0	0	7.3675	15.577	34.223	51.907
0	1.6295	0	4.8457	0	3.3047	10.71	23.789	16.15	16.674	16.705	12.417	28.803	29.731	39.974	46.547	48.966	50.783	59.378	71.54	46.393	69.793	113.18	144.4	145.02	185.51	167	197.55	280.51	330.35	375.05	184.13	195.75	218.95	247.44	265.12	299.38	335.27	302.28	340.11	353.33	395.47	398.74	437.25	438.54	451.48	465.56	476.59	460.32	474.38
3.3694	0	3.9278	0	1.2158	0	0.63563	25.902	56.955	98.455	163.09	232.01	299.71	360.1	464.14	527.76	641.05	720.37	816.52	892.07	930.24	1015.7	1069	1130	1197.3	1278.4	1369.5	1436.2	1484.3	1543.8	1592.6	1598.8	1617.5	1687.1	1665	1765.8	1804	1845.7	1931.3	1975.1	2123.9	2149	2247.5	2395.5	2413.9	2542.7	2611.6	2689.6	2820.1	2951.4
0	0	0	0	6.924	12.983	0.20566	13.295	38.67	48.582	105.48	137.29	200.86	243.04	305.58	339.13	413.54	510.99	588.58	669.75	751.05	853.83	895.14	974.14	1041.8	1107.5	1200.5	1328.4	1441.2	1431	1623.8	1599.3	1744.2	1817	1927.2	2017.1	2021.2	2137.7	2119.7	2202	2283.8	2276.1	2297.8	2328	2240.6	2297.8	2303.9	2272.2	2343.1	2304.5
0	0	3.5558	0	8.4073	1.5951	8.0188	10.882	5.0727	9.3849	7.531	16.417	24.478	12.372	9.5193	16.325	18.769	26.744	56.923	96.4	111.98	175.1	215.08	255.45	274.41	301.84	371.14	399.04	448.15	492.41	532.27	547.31	600.35	600.61	675.35	688.75	695.86	751.25	775.04	795.37	801.89	790.94	784.44	798.05	798.62	827.03	823.61	798.2	821.93	827.94
1.8323	4.7167	4.5288	0	0.93385	1.293	0	0	4.6372	4.3513	7.2339	18.226	15.754	1.7236	19.665	23.933	33.051	46.193	46.306	45.837	60.819	74.767	80.518	85.335	93.56	95.818	90.619	110.78	124.78	117.17	65.474	60.917	60.057	54.46	56.033	48.959	35.538	25.458	33.294	26.019	21.014	14.172	18	11.195	5.5428	3.1029	2.465	0	10.025	7.1389
0	0	1.1834	0	2.6874	0	7.6525	0	6.9917	12.314	19.876	33.407	40.07	52.09	65.547	88.206	124.65	161.89	208.46	254.67	326.7	398.83	461.49	547.95	639.37	695.35	762.06	866.7	921.64	1031.2	1047.8	1127.7	1203	1295.9	1280.8	1338.6	1399.9	1410.3	1474.2	1384.2	1434.2	1435.2	1479.3	1521.4	1536.7	1544.3	1602.4	1552.3	1627.5	1613.2
0	7.2396	4.1362	3.254	0	1.3691	0	0	1.0285	4.2043	24.075	21.404	30.007	35.188	60.331	47.942	79.45	76.054	89.954	109.94	93.479	103.04	107.7	143.07	134.57	110.56	98.508	116.91	109.12	130.76	126.01	169.86	176.78	117.99	121.67	167.24	141.66	89.315	103.61	52.676	122.43	79.379	75.173	70.736	85.382	57.136	73.311	56.551	39.113	41.025
0	0	0	0	13.421	0	4.6651	3.4188	0.30958	0.93207	4.5434	7.8957	13.611	0	0	0	0	0	0	0	0	0	0	3.4516	5.9716	0	0	0	0	0	3.2891	0	0	0	0	4.5054	9.5044	0	0	0	1.3129	0	4.3266	1.747	18.747	2.7525	12.859	7.3151	9.1354	7.2915
4.8401	0	0	0	0	4.5451	1.2556	2.9082	0	4.3719	15.4	79.75	98.309	154.98	216.54	252.59	340.32	405.6	458.5	517.19	560.17	622.22	698.43	708.83	743.05	760.57	775.83	804.32	830.21	873.77	875.97	900.17	879.14	925.27	914.35	879.24	913.87	906.13	933.49	925.81	943.2	963.64	984.92	902.82	963.01	1003.6	1037	1018.7	1041	1017.6
0	0.90681	0	4.9315	5.0793	1.9914	2.2689	0	8.3116	21.272	12.658	17.184	10.444	25.579	30.071	34.625	62.031	81.342	141.88	193.19	246.35	308.85	395.44	418.46	483.59	498.76	548.77	610.47	633.76	698.02	721.76	774.03	773.06	798.53	783.12	884.97	875.05	934.98	973.64	1048.9	1121.2	1131.1	1192.7	1216.1	1253.1	1317.4	1385.1	1347.1	1413.1	1454.7
0	0	0	8.6971	51.888	113.38	161.22	223.91	290.16	299.51	338.97	352.84	395.13	376.28	387.28	405.81	436.59	432.12	454.94	439.5	458.79	466.62	445.23	455.82	437.59	459.58	480.73	503.46	576.84	593.97	638.37	649.08	716.46	750.08	812.86	865.3	928.45	1001.5	903.77	960.67	1051.8	1024.5	1102.9	1115.5	1145.1	1175.6	1200.6	1227.8	1198.9	1210.8
14.311	5.0896	0	4.8059	0	0	0	0	0	0	0	0	0	0	0	6.5406	27.65	76.997	125.4	183.67	254.38	302.24	380.79	434.09	497.16	578.96	621.57	677.94	724.36	773.93	790.21	825.14	862.24	875.07	876.54	943.53	973.12	969.38	991.41	997.64	1026	1051.7	1064	1086.5	1091.5	1100.7	1110	1136.4	1142.3	1137.7
0	0	0	2.3129	13.687	26.946	45.694	81.654	103.04	140.99	182.16	207.57	226.72	264.43	292.14	342.36	354.47	379.43	388.46	419.41	433.73	458.53	474.34	480.69	498.33	506.18	560.39	609.24	662.43	729.44	803.68	847.2	891.35	998.84	1055.9	1131.9	1223.1	1264.1	1360	1379.4	1436.2	1431.3	1461.1	1491	1490.9	1510.7	1490.9	1470.5	1555.8	1507.1
17.997	0	0	16.832	0	0	0	0	0	0	0	0	0	0	0	0	0	0	0	0	0	0	0	0	19.245	0	24.171	16.491	8.1572	13.64	21.764	50.205	22.688	33.965	28.802	32.094	50.829	36.348	0	0	0	0	0	0	0	0	0	0	0	0
0	0	0	0.77089	11.243	25.315	30.811	52.671	81.265	116.76	160.21	208.6	250.12	321	365.7	408.4	468.5	529.16	577.01	624.56	693.87	728.17	783.85	830.19	890.31	962.36	1035.7	1066	989.17	986.39	1042.3	1047.8	1089.6	1114.4	1154.7	1252.6	1246.5	1327.9	1457.5	1494.5	1510.3	1508.8	1497.6	1490.5	1466.8	1472.2	1336.9	1320.2	1309.7	1299.5
10.946	0	0	4.1711	0	0	5.5089	14.579	0	0	0	0	0	0	0	8.5492	0	14.058	5.1173	20.463	57.731	50.914	68.607	50.565	50.816	53.071	76.114	84.713	115.27	112.53	126.22	121.01	125.3	135.51	145.82	149.26	137.42	140.27	151.26	162.22	139.7	107.21	112.75	99.888	142.43	104.6	130.44	139.12	144.06	140.11
0	2.3091	0	0	6.4738	6.0641	0	0.22954	4.4869	0	0	1.4072	10.102	6.4668	4.8003	6.5425	19.298	3.5662	9.9491	0	4.0521	0	0	0	0	3.1736	7.2182	0	1.2684	17.319	39.181	53.403	83.528	121.66	158.21	194.26	231.31	292.28	352.37	399.78	409.54	463.19	541.5	574.13	622.22	677.41	704.9	748.66	741.52	771.74
6.4747	0	0	0	6.9535	1.4566	0	1.0747	6.7321	2.7958	8.8143	9.0076	11.651	11.519	17.509	33.296	44.327	63.044	67.855	75.108	82.829	89.535	96.734	113.54	123.72	144.68	171.59	178.68	191.71	189.82	209.75	210.61	239.28	255.59	280.12	283.71	303.01	335.7	354.44	384.91	390.55	413.36	418.88	432.19	448.46	454.63	477.3	492.41	515.36	508
0	0	0	0	2.5139	24.87	22.237	51.854	68.428	100.36	117.44	129.83	154.47	170.77	199.16	203.85	237.59	267.7	280.52	286.39	303.77	277.56	281.28	276.49	299.93	276.6	271.3	259.39	279.59	284.37	282.15	294.25	269.49	274.67	277.86	266.48	267.46	281.79	284.87	295.07	280.99	278.85	301.88	275.81	296.14	292.39	297.25	304.44	288.37	302.95
0	0	3.1825	0	0	5.0664	10.278	16.388	17.241	39.926	48.325	68.019	77.677	93.27	116.45	126.22	156.51	161.46	166.47	179.42	200.2	218	213.49	196.67	236.16	228.91	239.92	242.64	212.92	245.56	257.67	245.85	272.04	224.81	278.69	281.82	272.45	282.21	277.18	274.23	291.37	278.86	304.44	297.15	306.15	302.13	307.66	313.64	330.22	327.91
0	4.6641	6.4007	0	0	0	1.183	0	0	0	0	0	0	0	0	0	0	0	0	0	0	0	0	0	0	0	0	0	0	0	0	0	0	0	0	0	0	0	0	0	0	0	0	0	0	0	0	12.703	32.425	38.069
11.17	4.4648	0	0	0	0	0	0	0	0	0	0	0	0	0	0	0	0	0	0	13.805	29.38	40.002	68.724	79.75	81.956	105.17	123.64	143.2	144.51	142.57	189.68	176.65	195.83	195.96	198.47	224.22	234.45	238.15	241.31	241.48	244.11	246.53	243.43	225.78	244.77	261.75	239.45	247.05	216.31
0	0	0	2.0504	5.1576	5.1921	0	26.342	92.063	158.54	222.94	331.31	480.17	586.66	716.05	788.46	939.1	1034.2	1114.1	1128.2	1214.1	1269.4	1271.9	1333.4	1337.2	1328	1380.7	1373.3	1389.6	1367.9	1415.7	1405.6	1414.9	1401.4	1418.5	1447.9	1457.1	1459.4	1529.4	1492.7	1510.2	1516.2	1560.3	1565	1594.8	1609.7	1595.1	1625	1625.5	1649.2
0	5.5207	0	12.378	0	0.24333	16.015	21.474	27.433	23.317	22.623	10.244	44.558	62.359	64.634	78.558	66.38	90.702	94.84	96.667	121.93	110.94	153.09	146.21	135.6	171.68	155.77	175.58	154.72	156.04	157.42	164.81	154.98	147.28	143.38	154.7	152.83	151.97	205.01	287.88	346.15	398.97	494.41	482.56	587.76	612.95	710.16	715.61	699.54	771.14
0	2.4444	1.1889	0.36527	0.77604	4.5156	0.51682	0.13195	5.6616	5.8904	10.81	9.3526	17.647	19.995	21.559	14.772	20.786	8.3168	14.987	8.9851	26.406	15.397	8.2805	1.8728	16.044	10.127	21.615	4.9754	11.148	5.8614	21.667	15.401	17.384	19.495	19.962	10.437	13.511	22.323	15.797	25.783	29.19	23.683	25.951	18.759	34.764	29.305	0	0	0	0
0	13.929	0	0	0	4.8526	19.013	6.0636	0	0	0	0	0	0	0	0	0	0	0	0	0	0	0	0	0	0	0	0	0	0	0	0	0	0	0	0	0	0	157.55	220.38	161.79	297.84	335.79	343.07	396.63	403.26	489.85	453.17	518.4	466.93
0	9.9464	0	3.1031	0	5.6689	3.1142	6.037	6.7005	0	0	1.5999	0	0	0	0	0	0	7.7938	30.793	33.713	39.41	63.769	76.017	89.698	95.821	128.87	155.71	190.89	229.33	307.5	315.04	324.31	368.55	427.5	442.83	500.71	530.54	535.68	530.19	554.95	575.26	554.51	579.7	573.24	586.59	597.03	571.49	582.49	557.21
6.0603	5.7309	0.0061668	0	0.75903	0	0	0	21.897	36.488	67.121	100.14	129.49	171.29	222.81	248.15	305.82	363.57	384	394.2	444.67	446.98	481.07	527.72	569.11	592.05	630.64	629.68	680.02	669.63	712.69	723.36	770.3	786.62	858.33	904.52	968.42	1003.5	978.77	986.69	1004.3	1012.9	1048	1065.5	1065.9	1072.8	1118.4	1117.2	1128.6	1099.4
0	0	0	1.5973	2.3801	9.2605	13.006	5.7407	9.3089	11.796	1.764	0	0	3.3641	0.45162	1.0329	19.047	31.737	61.583	84.651	119.99	170.01	215.12	242.04	284.03	344.74	410.87	468.78	533.66	629.17	697.59	711.27	809.35	878.61	897.35	1010.6	1065	1171.7	1213.7	1245.8	1317.9	1339.4	1357.7	1395.2	1432.7	1497.3	1543.8	1570.5	1594.5	1596.1
0	2.0395	0	10.487	0	0	0	0	0	0	0	0	0	0	0	0	0	0	0	0	0	0	0	0	0	8.127	34.503	78.248	117.46	185.47	217.82	282.95	329.26	375.53	586.2	672.96	853.18	907.11	998	1056.8	1126.9	1115.4	1203.8	1182.6	1211.6	1311	1340.2	1292.2	1391.6	1448.9
0	0	0	0	0	6.2316	18.668	9.9284	17.502	21.546	13.364	16.928	13.739	0	10.98	1.3055	6.7028	5.6449	10.794	15.897	10.076	19.236	14.558	16.431	2.4696	5.1486	6.6069	4.2636	10.9	13.546	19.875	9.2393	11.877	4.4941	15.371	31.706	28.459	28.804	26.327	33.606	30.922	28.219	10.71	25.905	13.513	40.209	33.776	45.231	41.371	43.347
0	0	1.9968	0	5.8914	0	3.0817	8.6548	33.744	49.177	58.727	80.943	131.85	149.01	204.87	224.33	244	242.16	290.87	321.71	337.81	385.37	396.75	413.65	421.8	452.33	478.65	430.1	429.12	422.26	433.36	442.36	438.79	421.29	444.49	457.09	455.87	457.12	465.12	454.68	469.87	436.28	432.9	458.4	453.51	417.38	401.21	396.3	415.04	403.36
0	0	3.1883	2.3544	0.2232	9.6248	0	0	28.227	61.504	94.143	148.96	226.39	288.8	351.95	424.35	461.3	528.71	567.51	613.48	662.71	697.28	813.55	745.04	836.53	815.97	858.27	842.89	866.78	869.9	902.14	860.59	853.68	940.96	942.54	726.63	996.51	1052.7	972.01	971.81	1050.5	1081.9	1047.8	1003.3	1027.4	1066.1	1115.9	1142.8	1155.7	1173.9
0	0	4.8579	1.5382	7.5687	0.33805	2.0502	0	0	0	0	0	0	0	0	0	0	0	0	0	0	0	0	0	0	0	0	0	0	0	0	0	0	0	0	0	0	0	0	0	0	0	0	0	0	0	0	0	0	0
0	0	0	3.9405	7.3366	2.1141	15.25	13.158	19.011	25.116	37.277	38.353	44.349	47.188	70.701	68.419	88.155	79.277	104.1	116.43	137.62	145.39	177.27	195.48	209.77	225.8	274.44	312.95	345.58	407.52	441.11	465.59	494.06	538.4	546.36	585.15	614.61	663.05	661.59	688.01	707.64	704.01	722.64	716.11	731.94	722.78	743.93	713.43	736.9	738.07
0	0	0	0	10.698	8.8538	19.469	25.945	34.603	60.958	67.988	58.149	81.608	81.089	102.55	104.77	92.342	106.41	134.32	167.41	196.37	248.35	298.3	321.43	361.76	390.42	397.85	439.08	456.37	501.07	501.29	529.77	533.22	517.48	536.24	551.15	564.8	551.23	580.59	574.79	582.96	573.14	554.97	574.3	570.89	571.64	587.24	573.69	570.21	558.39
0	0	0	6.595	3.3878	24.624	24.592	28.548	52.622	79.148	95.544	130.36	178.15	226.66	243.33	281.16	315.99	337.21	388.09	396.79	438.21	441.12	479.1	477.47	528.07	493.49	539.67	525.86	535.23	515.21	564.16	549.34	535.67	537.95	527.53	531.6	505.15	518.11	521.87	506.76	506.59	504.58	480.77	442.23	512.06	486.14	479.58	485.97	469.59	479.79
4.4632	0	3.8787	0	5.4712	0.23981	0	5.5691	10.592	15.59	14.829	20.474	32.94	23.285	48.396	59.015	64.472	65.863	74.061	74.974	84.222	99.144	81.252	93.208	103.91	25.137	29.461	32.797	34.01	41.482	30.895	9.1088	42.171	40.796	45.041	54.441	49.838	71.473	129.45	185.58	434.72	501.39	536	579.83	568.64	608.09	624.99	672.73	676.9	728.23
14.075	16.672	0	2.1186	0	0	0	0	0	0	0	0	0	0	0	3.0797	0	9.3548	12.258	43.593	67.114	98.303	112.74	99.713	120.01	149.74	205.07	247.77	323.35	378.97	462.89	512.63	630.39	738.79	730.37	797.71	900.33	941.64	959.6	1057.8	1110.9	1243.2	1201.1	1234.7	1331.8	1349.4	1337.1	1355.7	1409.1	1488.5
0	0	0	2.1089	4.5472	5.3805	4.6541	13.684	12.261	7.6303	0	0	7.8973	2.9647	7.0949	5.1274	5.8113	0	12.56	27.089	14.796	37.467	41.399	32.98	30.203	45.943	51.721	49.675	43.096	48.158	44.101	39.789	36.968	37.779	40.196	49.643	65.74	69.102	77.337	85.204	97.932	99.43	100.71	128.26	152.19	146.96	151.85	145.01	159.21	162.69
0	0	0	3.2863	6.4898	17.68	28.498	59.811	111.96	152.91	210.79	270.7	366.43	422.15	491.49	590.35	607.68	706.76	819.25	886.83	1000	1115.2	1211.6	1345.6	1434.5	1503.8	1564.6	1662.1	1716.8	1869.3	1941.4	1940.9	2002.4	2131.8	2210.3	2287.8	2294.2	2408.1	2461.7	2473.4	2515.5	2564.9	2547.7	2645.5	2707.1	2717.9	2710.5	2749	2804	2666.4
0	0.24888	0	6.8467	1.2224	4.725	17.604	11.495	17.332	6.3636	0	0	0	5.29	0	0	0.71939	0	0	0	0	0	0	0.21707	0	0	0	0	0	0	0	0	0	0	0	0	0	0	0	0	0	0	0	0	0	0	0	0	0	0
0	0	0	4.6172	7.7543	10.753	9.0734	31.834	80.455	149.62	235.32	360.17	468.8	566.76	666.24	809.41	907.3	1022.2	1186.4	1238.9	1334.5	1468.3	1567.2	1705.1	1871.7	1914.9	1959.1	2059.6	2190.4	2266.8	2352.3	2427.7	2438.2	2529.5	2487.5	2661.6	2656.2	2649.1	2616.3	2612	2630.6	2617.6	2698.1	2635.2	2634.2	2676	2762.2	2661.6	2760.2	2733.7
0	0	1.6859	4.7611	1.3917	4.5977	0.27807	4.6802	0	12.855	23.167	46.725	71.307	90.632	111.52	126.73	171.44	224.61	268.42	312.95	343.94	405.3	362.72	483.17	555.75	608.04	561.43	719.64	772.91	817.71	982.56	1029.5	1178.3	1323.5	1418.7	1433.3	1504.7	1604.4	1648.1	1656.7	1739	1854.4	2086.1	2092.7	2109.6	2171.3	2198.5	2234.2	2260.4	2242.5
0	0	13.131	7.4541	0	10.87	0	0	0	0	0	0	0	0	0	0	0	0	0	9.3791	24.962	45.494	66.307	85.108	106.28	120.83	155.1	174.21	174.29	175.48	210.58	209.46	238.02	236.47	259.33	268.48	280.44	289.42	325.52	322.98	318.81	349.27	374.91	411.07	414.53	425.74	450.31	495.13	496.71	535.3
1.5	3.0498	0.28689	0	0.42948	1.2739	0	6.3799	17.604	30.807	71.721	82.616	111.24	148.5	171.38	206.97	241.01	283.94	310.96	351.35	359.21	412.23	414.86	425.66	448.2	432.18	439.75	444.42	451.04	478.81	454.63	468.07	462.23	476.78	478.47	471.79	479.46	460.12	499.38	487.51	460.35	451.59	461.77	444.33	434.12	436.98	431.49	421.67	417.38	415.67
0	0	0.50177	22.82	12.535	0	0	0	10.469	9.7546	23.268	14.388	20.314	20.015	40.356	24.095	29.894	38.041	44.21	62.809	62.809	56.109	79.729	124.79	114.22	114.28	133.7	157.76	201.42	211.46	217.05	200.61	235.67	243.96	238.73	220.48	219.43	214.61	236.43	252.63	259.53	224.11	172.3	142.81	147.88	175.95	184.87	200.87	131.27	133.21
0	0	0	0	16.923	15.36	9.2648	13.229	30.316	44.655	38.046	64.767	89.995	112.48	105.04	112.13	144.24	161.27	209.11	259.16	300.13	490.43	509.89	470.61	528.96	590.46	653.7	721.57	733.32	834.27	936.78	881.1	812.54	814.97	857.79	924.32	988.2	1062.8	1137.2	1166.1	1266.9	1297.2	1390.9	1447.7	1519.1	1578.4	1660.1	1653.8	1758.7	1776.8
0	2.459	0.96131	0	0	2.1166	8.8067	32.796	73.178	126.57	184.41	272.62	367.77	425.67	541.7	633.9	676.74	836.91	911.12	1020.5	1116.6	1291	1525.3	1480.7	1566.8	1676.2	1674.8	1772	1873.3	1985.6	1976.8	2333.5	2102.1	2169.7	2194	2213.4	2254.6	2366.5	2443.9	2524.5	2577.7	2589	2704.1	2788.8	2852.2	2907.5	2949.4	3009	3111.4	3143.3
0	0	1.5253	1.9179	3.6991	0	0	0.66224	0	0	1.644	0	0	0	0	0	7.6513	0	0	0	0	0	0	0	0	0	0	0	0	0	0	0	0	0	0	0	0	0	0	0	0	0	0	0	0	0	0	10.579	5.1808	13.923
0	0	0	23.631	64.31	71.495	116.43	166.56	268.11	376.96	505.87	616.04	805.83	965.02	1158	1313.9	1454.5	1672.5	1705.5	1763.7	1890.5	2014.4	2030.1	2119	2083.1	2042.4	1978.1	1984.6	2000.9	1983.6	2007.6	2062	2035.2	2065.4	2026.8	1975.5	2009.7	2088.7	2247.1	2091.6	2030.3	2033.8	2202.8	2268.2	2317.9	2048	2058.3	2134	2033	1993.9
0	6.6776	43.57	7.1232	5.0347	0	3.4075	0	0	0	0	0	0	0	0	0	0	0	0	0	0	0	0	0	0	0	0	0	0	0	0	0	0	0	0	0	0	0	0	0	0	0	30.063	90.877	117.29	220.39	237.17	324.99	342.12	401.37
0	0	0	2.1474	4.0422	14.543	23.082	25.91	25.503	27.372	30.313	27.317	13.576	6.5044	13.48	5.609	14.845	19.91	43.306	54.079	81.373	132.03	160.17	174.29	184.91	225.82	241.19	279.72	291.57	315.76	325.03	346.79	368.12	365.56	416.66	437.92	444.35	480.82	483.44	473.71	504.38	495.73	489.53	478.09	497.59	522.09	510.31	525.12	530.25	523.08
0	0	0	0	3.7881	6.9547	12.954	27.709	39.449	63.014	83.169	104.88	129.84	153.31	180.18	159.24	199.95	208.06	222.31	234.28	267.31	290.9	291.64	287.21	309.74	318.55	334.43	356.54	419.89	434.4	471.69	484.78	503.64	464.43	473.04	479.34	492.16	525.85	512.46	537.22	527.06	523.95	527.73	539.96	537.51	577.31	547.66	547.32	545.35	554.93
0	0	0	6.6125	13.106	21.943	29.326	28.376	34.469	47.284	36.893	39.354	38.563	31.711	32.38	27.315	32.517	28.773	45.753	48.134	43.905	44.259	36.614	27.125	27.169	13.324	15.886	7.7037	0.092884	14.589	2.4844	2.3219	0	0	0	0	0	1.2092	4.8359	0	0	0	0	0	0	0	0	0	0	0
0	4.4974	8.2462	11.155	0	0	0	0	0	3.332	0	0	0	0	0	0	0	0	0	0	0	0	0	0	15.449	0	0	0	0	0	11.337	27.371	31.707	28.104	16.017	32.4	54.304	88.777	85.186	105.45	98.308	127.79	163.19	209.55	230.68	265.73	297.58	362.92	420.01	486.02
3.6493	0	0	0.62049	0	0	8.0553	0	0	22.518	17.982	61.841	68.295	84.318	97.831	120.88	144.73	167.03	178.36	189.97	215.14	230.27	255.02	282.07	301.4	327.36	325.34	346.13	370.26	382.45	419.19	409	394.16	410.41	435.79	428.9	456.44	487.68	503.36	498.49	504.68	511.98	523.42	523.21	555.19	542.6	473.73	562.33	571.73	551.25
0	0	3.3509	0	1.7001	8.0278	2.6945	5.2511	12.061	4.2773	11.55	2.9624	11.559	4.9205	16.668	11.035	12.586	0	0	0	2.0748	0	0	0	0	0	0	0	0	0	0	0	0	0	0.91906	0	6.4351	14.814	23.409	19.286	47.797	41.337	44	31.762	44.364	63.913	78.031	74.114	69.769	72.972
3.7377	4.0145	0	0	0	1.3328	0	0	0	0	0	0	0	0	0	0	0	0	0	0	0	0	0	0	0	0	0	0	0	0	0	0	0	0	0	0	0	0	0	0	0	0	0	0	0	0	0	0	0	0
0.00044007	2.4995	0	3.9844	0	2.2427	4.7804	6.2826	2.0735	0	0	0	0	0	0	0	0	0	0	0	0	0	0	0	0	0	0	0	0	0	0	0	0	0	0	0	0	0	0	0	0	0.96904	11.137	25.399	25.014	40.461	38.794	30.156	32.168	14.124
0	0	3.2981	0	3.6409	0	2.5597	14.991	44.272	69.822	119.59	158.78	239.89	278.39	367.6	399.08	434.12	568.06	624.19	763.69	845.14	990.1	1084.7	1136.2	1259.2	1306.2	1390.1	1406.6	1494	1558.1	1667.4	1829.6	1827	1913	2007	2028.3	2198.7	2260.7	2293.7	2295.5	2376.2	2415.1	2454.8	2463.5	2538.7	2622.7	2728.3	2605.1	2721.7	2668.2
0	9.4624	9.1568	0	14.116	0	0	0	0	0	0	0	0	22.144	0	0	0	0	0	0	0	0	0	0	0	0	0	0	0	0	0	0	0	0	0	0	0	0	0	0	0	0	0	0	0	0	0	0	0	0
0	0	0	6.1308	3.5418	2.7345	2.7866	11.012	24.505	31.345	58.566	80.275	105.21	104.05	118.44	144.93	183.38	220.28	282.26	318.01	378.37	416.12	410.4	533.82	624.57	671.49	752.38	822.5	919.06	1024.7	1131.2	1232.2	1263.6	1429.7	1545.3	1704.6	1758.6	1924.2	2038.6	2154.8	2253.2	2338.9	2464.1	2583.6	2704.9	2835.4	2911.7	3006.9	3079.4	3180.8
0	0	0	0.31791	11.826	3.2444	11.267	15.253	19.573	30.196	27.661	44.302	52.224	15.621	17.208	23.835	27.494	68.457	137.81	225.46	334.09	466.08	607.88	678.56	842.96	926.78	1073.9	1114.2	1249.2	1340.7	1453.5	1537.4	1624.9	1701.8	1751.3	1797.9	1892.3	1948.3	1938	2000.1	2088.3	2201.1	2285.6	2236.4	2256.1	2402.7	2467.8	2515.3	2543.4	2567.3
2.2643	1.6214	0	0.61565	0	2.1311	7.2819	1.4003	9.205	0	3.6236	3.5301	11.62	0	3.7545	2.8161	9.1182	5.6226	10.257	6.86	9.7112	11.231	24.917	12.161	24.424	20.902	31.478	25.927	20.468	29.522	39.028	38.67	34.716	43.635	50.724	58.982	71.174	87.224	103.63	128.74	138.65	143.53	168.53	171.12	181.38	203.79	244.48	247.36	252.29	254.65
0	0	0	0.99585	1.5123	12.991	8.0167	16.823	29.083	45.305	54.79	79.191	102.66	122.44	160.88	178.32	220.02	241.29	275.34	309.88	351.9	358.61	400.52	403.14	434.26	436.34	461.48	492.52	497.89	533.99	529.84	538.12	530	579.69	617.5	685.39	710.94	797.19	855.57	894.27	1007.3	1035.7	1198.8	1246.3	1372.8	1405.1	1478	1458.4	1580.2	1593.3
0	0	0	5.0098	6.7239	1.4029	0	0.017182	1.8991	21.954	45.385	53.74	105.26	119.28	147.77	172.4	231.18	254.16	298.81	348.13	375.29	415.83	454.79	475.71	517.15	543.78	605.9	595.36	620.41	621.44	623.67	665.79	688.49	711.31	723.85	746.55	706.4	716.79	721.26	721.4	720.23	745.99	740.78	754.71	770.1	765.24	775.46	785.75	664.49	676.58
0	1.3267	0	3.7191	5.2115	0	9.2607	0	1.9524	2.9508	2.6046	4.3522	0	1.1451	0	0	0	0	0	0	0	0	0	0	0	0	0	0	0	0	0	0	0	0	0	0	0	0	0	0	0	0	0	0	0	0	0	0	0	0
0	0	0	0.54765	22.795	13.165	30.082	39.421	42.889	46.451	60.884	67.185	84.691	100.87	104.87	142.09	171.31	237.24	285.02	345.02	414.62	492.49	536.37	588.36	648.2	706.6	762.11	816.58	891.87	869.99	973.42	1000.4	1053.4	1068.4	1146.8	1182.1	1226.8	1295.5	1295.6	1388.8	1424.3	1451.3	1538	1567.8	1539	1622.7	1619.3	1661.9	1673.5	1661.2
0	0	0.002844	0	8.7136	2.3538	0.27566	3.1334	5.9034	10.366	10.702	2.6542	24.266	20.427	42.244	34.861	30.518	48.544	52.949	65.703	78.466	85.882	112.05	100.72	104.66	104.57	122.02	125.49	144.56	147.01	160.96	170.09	172.16	173.54	217.84	206.39	232.48	251.38	283.29	292.91	298.13	307.74	324.92	298.8	301.69	318.06	322.94	320.92	340.6	337.77
0	0.88731	0	9.3987	0	3.9838	7.713	23.038	34.381	53.977	82.835	92.842	151.16	184.71	191.52	238.75	256.02	295.4	329.03	338.2	343.63	378.22	439.73	478.23	525.58	558.92	582.65	589.3	579.07	586.73	651.52	640.9	615.12	667.61	682.1	700.75	721.62	734.82	753.62	763.32	771.65	795.24	850.22	842.92	847.24	898.05	891.79	915.37	930.15	892.18
0	1.0271	0	11.931	17.659	0	0	0	7.9955	5.2429	0	16.133	25.834	22.982	37.751	29.163	20.815	12.057	19.799	43.623	36.006	54.258	65.181	45.99	40.798	64.408	49.604	53.935	55.102	66.876	73.858	77.691	93.26	78.363	93.632	124.49	145.4	170.17	166.54	207.47	216.66	225.71	229.9	258.05	284.74	300.85	295.61	284.33	317.74	307.47
0	0	0	0	3.5638	3.7599	6.4464	9.6159	21.783	28.826	26.092	41.894	43.156	44.018	60.363	63.312	70.696	79.348	88.511	94.005	96.085	108.42	121.62	129.62	117.72	133.88	157.31	187.59	180.15	210.77	226.47	194.82	203.07	220.96	230.24	245.38	243.53	273.55	272.5	271.97	308.74	323.71	303.12	312.32	347.8	349.99	405.61	379.32	394.63	449.42
0	1.6764	1.7828	0.28243	4.1781	0	1.1341	8.6651	8.1853	10.897	20.28	12.535	15.884	10.809	4.9501	13.428	15.128	26.789	43.741	69.691	78.645	103.1	107.59	133.02	172.54	200.45	220.15	231.85	247.37	248.36	312.63	343.73	347.85	367.44	389.94	415.11	414.68	402.78	414.05	424.67	447.81	485.03	453.18	532.42	474.66	599.84	618.65	583.67	612.78	591.51
0	0	0.65506	4.3858	3.3968	4.9634	10.434	6.2666	3.9583	0.86851	3.7336	0	0	7.6218	1.7933	0	0	0	0	0	0	0	0	0	0	0	0	0	0	0	0	0	0	0	1.4586	43.451	81.318	142.85	211.77	274.59	342.11	474.07	490.93	576.07	638.42	708.37	772.85	787.67	849	856.68
0	0	0	0.85549	3.295	6.7235	5.5568	2.7463	3.6608	1.9996	0	0	0	0	0	0	0	0	0	0	0	0	0	0	0	0	0	0	0	1.4955	0	0	0	0	0	0	0	0	0	0	0	0	0	0	0	0	0	0	0	0
0	0	1.5162	31.623	19.988	37.514	37.859	33.844	179.38	164.58	232.96	325.84	405.41	461.1	584.65	652.1	790.55	853.61	907.76	908.39	984.98	1078.2	1150.5	1239.4	1339.6	1331.5	1365	1371.6	1415.3	1474.6	1499.7	1559.4	1551.9	1571.7	1501.4	1549.4	1564.5	1586	1664.2	1661.2	1686	1670.6	1693.8	1706.5	1728.3	1770.9	1685.5	1741.9	1700	1700.9
5.2418	1.542	0	0.044528	4.5441	0.26396	0	0	0	0	1.3174	0	0	0	1.571	0.39485	5.5951	27.155	21.335	47.794	52.376	69.672	78.985	69.071	103.98	114.22	161.85	194.92	251.8	315.99	371.34	415.36	491.28	583.78	674.53	770.08	872.56	943.91	1104	1204.8	1309	1400.5	1499.4	1591	1712.1	1754	1828.3	1863.4	1980.6	1994.1
0	0	0.043467	0	9.9943	0	0	0	0	0	0	0	0	0	13.789	48.153	98.221	194.95	264.78	340.55	427.58	515.23	608.3	707.21	717.85	803.56	912.03	1029.7	1042.8	1038.8	1095.5	1158.4	1165.8	1165	1215.5	1100.7	1115.5	1208.6	1900.1	2104.8	2268.5	2403.2	2503.8	2649.4	2874.4	3070.1	3192.5	3381.4	3586.7	3574
0	0	0	0	15.123	10.194	31.257	20.899	29.592	31.357	37.849	64.699	68.021	65.918	76.168	68.672	73.548	43.163	57.11	62.764	74.868	67.646	77.35	79.31	71.896	73.362	73.858	76.785	55.657	39.465	46.076	42.021	39.327	47.672	51.982	54.869	68.142	80.325	76.092	80.373	87.842	85.479	87.224	88.616	82.79	87.603	81.181	108.59	94.398	89.785
0	0	0	4.0976	25.644	37.113	50.232	86.466	103.62	115.61	140.35	206.05	209	235.31	269.62	320.94	353.22	366.82	427.48	426.56	447.97	469.74	472.7	468.71	499.2	508.04	453.07	478.81	518.27	453.17	431.04	462.82	475.34	486.08	522.21	550.14	559.01	629.89	677.01	733.49	728.71	751.16	785.27	792.65	791.47	829.89	854.81	816.71	828.59	837.62
0	0	0	0	3.3824	8.1419	24.15	56.698	154.48	260.41	378.52	525.55	617.07	824.7	979.52	1139.5	1294	1499.5	1631.5	1762.4	1935.4	2147.1	2243.3	2370.4	2502.5	2474.6	2656.2	2820.4	2657.7	2713.7	2790.2	2732.8	2820.9	2872.9	2902.7	2902.8	2906.2	2945.3	2944	2968.1	2985	2979.3	3033.9	3064	3101.7	3137.8	3129.7	3112.7	3179.7	3150.1
0	0.8131	0	4.0301	8.1873	0	1.1608	3.0494	0	0	0	0	0	0	0	0	0	0	0	0	0	0	0	0	0	0	0	0	0	0	0	6.6456	31.796	42.079	54.517	99.802	98.221	126.6	143.41	153.43	169.13	166.59	168.28	192.9	166.54	210.75	217.34	207.21	225.26	206.81
0	0	0	0.98428	17.424	31.533	0	6.2546	42.39	72.225	80.566	109.08	214.28	285.13	234.98	297.6	317.55	298.77	330.63	365.98	467.4	486.34	630.77	661.33	708.61	587.27	740.31	578.94	739.42	741.58	766.3	669.41	780.09	656.1	759.94	613.74	654.92	628.46	669.39	721.3	744.37	831.36	862.67	857.4	913.09	926.44	940.68	959.6	986.93	986.3
4.2727	2.7794	0	0	0	4.038	0	0	0	3.2631	0	3.9125	3.7124	0	12.032	0.39262	17.515	20.706	39.756	70.729	94.483	125.55	158.63	186.53	205.56	237.55	253.98	301.41	323.25	350.82	355.08	401.74	403.27	405.23	428.43	443.84	461.62	480.39	536.29	489.76	500.04	501.96	521.95	475.06	496.53	486.85	541.09	482.4	478.66	501.95
0	0	0	1.9656	2.112	6.0332	8.6783	14.71	21.724	37.608	31.555	22.719	32.922	29.481	33.924	34.512	39.53	66.331	99.255	135.61	170.45	225.98	291.74	310.17	364.32	417.27	468.41	527.97	595.88	640.05	680.45	731.81	764.09	775.57	848.29	890.78	953.43	1031.6	1120.9	1205.7	1287.2	1333.4	1440.2	1470.6	1604.6	1711.8	1769	1826.6	1951.5	1993.7
0	0	0	4.0942	0	10.402	7.7278	10.531	6.4129	0	0	0	0	0	0	0	0	0	0	0	0	0	0	0	0	4.1529	15.697	22.365	24.499	34.93	25.69	29.086	14.767	15.29	27.749	26.782	22.918	34.454	42.202	59.436	64.806	51.475	36.6	25.027	14.632	27.961	20.69	10.12	0	0
0	0	0	4.802	0	24.806	25.581	33.393	62.732	104.35	152.59	213.93	282.23	345.49	414.75	478.37	555.44	610.47	746.69	841.49	893.58	983.88	1002.9	1092.1	1174.7	1200.3	1216.6	1264.7	1318.9	1365.3	1432.7	1465	1474.2	1482.1	1530.7	1563.6	1593.9	1615.3	1717.5	1770.7	1855	1941.5	1997.6	2085.4	2167.5	2223.5	2291.3	2370.3	2434.3	2480.2
0	0	0	1.2032	8.6008	9.3493	5.8189	9.754	9.3896	8.1537	25.872	36.44	42.88	40.232	46.381	59.326	62.579	65.701	82.535	84.998	98.909	93.856	89.058	112.63	126.57	137.22	135.26	124.23	147.06	157.18	164.05	166.47	146.7	165.1	180.19	166.46	181.94	155.86	154.28	167.72	148.58	154.03	165.7	153.68	172.15	150.45	169.51	159.43	120.53	104.42
3.4071	0.32192	4.6738	0.41542	0	0	0.43949	7.5972	11.575	32.106	55.36	89.235	121.34	174.02	227.14	245.18	287.15	369.71	410.21	451.43	534.46	572.15	647.7	657.13	689.28	720.32	734.24	775.23	760.04	793.13	835.97	820.4	814.34	841.41	851.17	842.45	833.16	842.13	849.71	817.22	809.4	806.18	795.27	821.73	783.04	760.83	733.53	727.49	724.84	704.46
1.8293	19.011	0	0	0	0	2.4158	15.65	28.896	50.611	78.408	105.41	137.18	184.82	209.65	255.35	256.75	303.07	320.22	358.3	416.34	424.71	425.78	405.95	451.55	440.53	419.04	446.04	456.87	462.73	452.59	458.94	447.76	466.58	465.23	470.98	452.44	443.87	443.05	472.49	433.84	444.86	443.24	408.84	463.11	436.04	443.61	457.15	456.42	475.24
6.4536	0	0	2.7955	0	8.7902	0	0	0	0	0	0	0	0	4.078	14.936	25.906	60.497	67.577	99.726	139.23	165.96	181.16	201.33	223.32	253.92	301.66	288.84	314.98	333.31	346.78	373.69	360.95	366.12	393.72	371.62	385.05	368.44	410.92	416.37	419.97	411.12	453.58	472.32	468.71	499.79	517.47	509.97	534.12	503.27
0	1.4929	0	1.4384	0	1.0569	2.2587	0.64747	1.3274	7.2336	0.011845	2.6383	0	0	0.83804	0	9.3529	0	11.806	0.88884	10.333	24.487	31.257	36.947	38.361	34.163	39.452	54.09	47.859	65.513	54.457	47.269	40.663	51.512	44.519	64.846	59.492	62.685	64.476	53.006	48.529	44.918	40.659	33.927	34.377	43.99	48.241	30.841	42.943	30.095
0	0	0	0	4.8003	10.917	19.227	28.849	44.936	109.45	163.72	233.1	283.83	376.07	438.85	477.81	551.75	650.09	706.31	764.91	802.86	861.77	892.14	910.64	930.88	987.24	994.92	1052.5	1056.9	1049.4	1125.1	1158.7	1168.9	1182.8	1213.8	1218.4	1244.4	1252	1315.8	1293.6	1328.6	1283.1	1291.8	1296.5	1299.1	1287.6	1277.9	1279.8	1285.2	1259.6
11.351	0.028889	0	7.0165	6.1343	0	2.1991	6.3215	8.9048	4.6301	0	3.7202	60.035	75.303	83.678	119.53	129.97	161.36	160	195.87	223.07	235.61	230.17	184.3	232.66	211.22	244.17	265.76	290.35	292.64	299.5	309.36	330.46	338.83	372.81	397.06	408.94	435.35	463.62	507.45	517.56	528.64	536.4	532.41	661.85	730.47	695.51	724.38	718.27	737.23
0	0	0	8.6998	48.235	69.136	78.006	121.34	128.18	165.45	158.73	202.09	234.09	258.62	292.31	314.77	386.76	388.35	424.05	472.2	545.18	592.92	585.6	605.43	508.93	677.46	562.76	586.87	612.52	685.12	726.59	783.9	833.27	903.42	948.44	1033.7	1096.3	1142.5	1267.6	1269.7	1270.9	1352.9	1597.1	1396.1	1500.5	1497.1	1754	1764.5	1755.5	1815.7
0	0	4.6677	0.53797	1.5725	1.3148	0	5.736	1.4181	12.924	11.555	10.26	7.0619	27.3	38.177	39.184	53.382	67.667	98.948	141.52	164.87	212.58	251.78	279.37	305	323.12	344.21	378.28	426.87	437.4	449.28	448.86	460.32	499.77	515.11	538.25	562.24	557.57	581.24	600.93	612.11	599.76	611.76	632.43	616.2	615.5	618.54	598.73	607.92	572.82
0	0	0	0	6.4936	49.246	115.43	198	334.54	519.51	723.34	877.68	1107.4	1227.3	1578.3	1927.4	2068.6	2163.1	2506.2	2556	2775.1	2664.9	2936.3	2855.6	2798	2755.2	2712.9	2765	2712.3	2791	2823.5	2867.1	2832.3	2735.5	2786.9	2748.8	2738.4	2764.9	2791.1	2784.4	2792	2794.9	2806.6	2733.2	2717.2	2832	2909.6	2968.9	2955.5	2907.4
0	0	4.1415	6.6289	0	6.0086	0	1.5426	8.3728	18.472	0	0	8.8631	5.6471	5.328	0	0	0	0	0	0	0	0	0	0	0	0	0	0	0	0	0	0	0	15.111	15.143	46.861	58.526	72.156	93.766	103.49	110.88	108.99	150.32	154.35	165.6	177.04	192.1	200.57	209.77
0	0	3.2546	2.9306	0	16.273	0	0	0	10.795	5.6168	0	0	0	0	0	0	0	0	0	0	0	0	0	0	0	0	0	0	0	0	0	0	0	0	0	0	0	0	0	0	0	0	0	0	0	0	0	0	0
0	2.0957	3.2837	9.271	0	0	0.36641	0	0	0	0	0	0	0	0	0	0	0	0	0	0	0	0	32.865	138.69	156.27	154.97	137.53	130.05	131.43	158.21	170.54	179.86	189.93	211.77	229.78	223.23	244.23	259.63	270.18	272.18	290.82	294.8	302.84	292.72	303.41	300.75	308.97	313.46	319.42
0	2.0668	0	4.174	0	6.6989	5.4079	26.53	43.318	85.432	144.04	206.01	284.76	347.33	399.34	480.29	547.05	621.37	672.72	774.6	847.25	937.78	999.98	1054.2	1137	1162.2	1260.2	1289.7	1393.6	1447.2	1526.5	1633.6	1688.4	1835.2	1931.6	2022	2131	2284.7	2076.1	2192.7	2344.8	2442	2541.9	2589.6	2668.2	2771	2874.7	2937.1	3051.4	3125.2
0	0	1.1932	13.706	7.1687	0	0	0.022127	6.7793	4.861	7.4233	26.921	28.406	37.514	36.887	35.722	77.914	78.117	79.317	82.819	99.662	62.645	65.729	110.93	105.65	225.56	153.28	162.45	249.53	170.51	202.75	246.63	186.72	200.7	217.38	227.39	258.76	265.24	324.43	321.03	357.33	374.13	391.49	405.97	421.35	474.14	524.87	516.57	526.82	542.71
0	0	0	6.0258	0	5.9883	2.6773	6.132	1.7497	10.255	20.058	50.463	63.459	61.964	100.07	107.3	134.77	144.8	165.74	194.51	234.07	252.45	244.06	283.32	281.66	350.24	303.52	377.3	393.61	422.08	427.4	446.56	489.21	504.48	522.18	516.05	513.98	553.27	558.72	546.18	566.31	537.9	608.71	608.09	608.73	629.22	612.12	604.45	640.29	675.78
9.0604	0	0	0	0.73497	3.2761	0	1.5957	2.7425	2.276	18.212	26.669	41.636	60.008	85.725	118.88	166.92	202.33	251.3	283.17	341.26	362.69	430.15	481.11	514.64	598.12	703.09	788.03	904.98	1005	1145.6	1564.1	1434.2	1563.8	1709.4	1813.5	1953.1	2101.7	2706.8	2920.9	3096.3	3201.2	3222.6	3274.1	3296.3	3305.3	3397.5	3583.8	3495.9	3616.1
0.1587	0	1.5129	0	0	5.3604	2.183	3.1546	0.42793	10.767	15.011	7.3365	0	9.7019	6.1445	14.645	13.629	8.7464	8.8342	0.24594	0	6.9155	0	34.317	0	0	0	0	0	0	0	0	0	0	0	0	0	0	0	0	0	0	0	0	0	0	0	0	0	0
0	0	0	8.2293	25.52	28.624	36.578	52.39	50.197	54.947	86.384	115.64	160.01	177.11	198.49	234.05	311.95	280.12	296.25	309.45	346.23	364.03	419.78	405.66	417.58	460.44	520.41	516.07	538.23	530.33	456.69	484.76	480.42	464.85	483.87	488.14	491.29	474.66	511.51	495.68	502.12	488.1	480.43	469.58	495.32	513.62	509.14	498.33	499.65	461.9
0	0	0.99155	0	9.1096	0	0	3.2737	1.2635	12.404	8.3245	3.2875	5.1082	11.599	12.822	12.903	0	0	1.6026	4.0649	10.08	11.565	15.983	8.5163	3.1282	7.0465	16.726	16.767	9.7435	3.9062	13.988	6.5437	0	0.89	0	4.6531	10.4	16.623	27.177	12.612	39.45	56.428	74.988	104.17	120.08	125.51	159.35	179.85	213.68	223.9
0	0	0	1.5601	1.3827	12.975	25.942	31.997	38.861	53.31	47.933	50.021	58.642	63.272	70.688	80.72	94.069	100.34	111.73	133.81	112.36	126.7	132.92	151.38	168.7	170.25	166.09	167.29	188.15	200.69	178.27	155.86	182.97	209.99	199.3	191.16	165.99	144.34	170	165.63	161.58	78.587	69.853	71.087	57.195	56.868	51.455	70.945	56.153	83.043
0	0.83695	1.818	0	3.4925	0	4.9946	9.4579	52.237	67.03	126.07	187.73	240.38	318	394.18	455.3	510.77	616.42	681.82	735.35	781.42	837.89	913.75	973.62	1031.2	1092.3	1194.3	1295	1325.7	1370.9	1413.1	1317.8	1341.9	1442.2	1531.9	1574.2	1570	1746.6	1582.8	1643.6	1654.9	1730.1	1763.9	1773.4	1805.1	1802.8	1855.6	1838.5	1896	1881.7
3.2731	0	0	0	6.6559	0.61455	8.8799	18.468	67.831	124.73	206.9	291.09	402.37	492.65	580.61	685.03	829.08	938.91	1034.3	1130.2	1218.8	1236.5	1285.4	1345	1262.6	1405.6	1485.3	1551	1577.5	1593.9	1598	1581.5	1610.3	1652.6	1625.8	1654.9	1658.9	1671.2	1614.2	1695.5	1709	1694.4	1682.1	1595.6	1602.9	1528.8	1572.6	1577.2	1580.1	1506.1
0	0	8.777	1.8926	3.2978	1.6672	6.7593	5.5321	7.8951	8.1453	16.383	29.483	23.898	41.223	43.269	33.522	36.59	40.528	48.76	49.734	40.488	31.252	36.893	35.211	41.93	44.272	49.445	44.053	29.611	20.846	28.295	39.392	43.747	62.34	63.887	87.391	81.16	94.729	105.75	122.73	129.14	139.95	153.01	166.24	146.4	174.48	152.35	171.53	162.7	172.7
0	2.7952	0	0	0	1.9646	6.8931	0.91566	0	0	0	0	0	0	0	0	0	0	0	0	0	0	0	0	0	0	0	0	0	0	0	0	0	4.6899	37.186	34.386	48.952	65.987	102.87	105.67	109.98	115.22	110.17	108.55	119.71	140.09	154.07	149.13	140.6	119.95
0	0	3.1118	5.5788	16.284	0	3.4642	3.1924	15.194	41.732	78.348	116.58	163.55	171.37	239.11	298.96	374.92	453.95	537.86	597.26	643.9	722.77	777.5	882.5	942.83	1026.2	1088.3	1137	1122.5	1182.5	1238.1	1215.4	1299.2	1300.4	1337.6	1381.8	1387.4	1379.2	1373.5	1407	1408.1	1401.5	1413.7	1381.5	1475.3	1446.2	1489.4	1483.4	1471.1	1502.2
0	0	0	0	0	5.5301	39.488	63.964	121.51	219.21	313.5	431.43	528.07	639.2	741.27	824.97	921.55	1021.1	1121.8	1270.6	1385.5	1499.4	1624.7	1741.9	1794	1853.2	1870.4	1850	2053.1	2227.5	2298.5	2409.2	2423.6	2585.4	2678.8	2806.3	2867.1	2869.7	2915.7	2928.7	2947.3	2844.1	2886.9	2882.6	2902.7	2935.5	2925.1	2968.1	2970.3	2986.1
0	0	2.3369	2.0346	5.1023	3.0292	6.225	8.3026	0	0	0.017873	0	2.3988	0.532	0	0	0	0	6.9259	1.8777	0	0	0	0	0	1.4239	0	4.6873	0	0	0	0	0	0	0	0	0	0	0	0	0	0	0	0	0	30.115	9.0887	30.612	69.094	78.398
0	0	7.6215	4.7494	0	6.1344	0	0	1.5046	0	0	0	13.181	9.6914	0	0	0	0	0	0	0	0	0	0	0	0	0	0	0	0	0	0	0	0	0	0	0	0	0	0	0	0	0	0	0	0	0	0	0	0
0	0	0	6.5099	3.4233	4.4668	1.2032	7.0555	10.119	14.827	19.025	33.089	43.946	74.731	112.39	139.6	198.04	241.42	299.88	361.2	398.03	457.32	491.79	535.52	574.94	600.81	636.15	675.63	689.68	723.41	728.65	748.28	676.25	703.93	734.32	776.3	752.5	770.1	805.45	798.58	813.41	814.21	799.23	768.78	784.92	787.26	801.1	770.19	839.27	868.46
1.708	0	4.8525	5.5177	1.6695	0	0	0	0	0	0	11.072	11.449	22.735	19.301	8.8262	11.959	32.004	71.337	95.978	111	140.77	169.29	219.76	237.76	295.59	326.13	381.11	396.08	447.05	488.3	540.74	608.2	661.39	711.64	787.7	826.04	886.33	933.51	958.58	986.16	1025.3	1055.6	1114.8	1186.8	1207.6	1221.2	1207.8	1292.7	1267.3
0	0	0	5.0586	0	5.023	5.9687	1.0498	0	6.3679	15.198	20.285	21.721	18.702	27.287	25.752	39.99	37.817	38.741	37.259	53.969	51.309	71.916	69.305	74.183	87.758	85.156	89.426	86.556	97.305	107.11	108.54	113.28	130.64	126.02	127.93	115.87	124.95	122.91	105.99	133.37	138.09	135.32	157.85	145.14	149.82	161.12	169.55	177.65	171.71
0	0	0	0	7.334	41.641	100.05	194.01	310.31	476.48	656.18	742.24	911.99	1046.9	1201	1290.4	1381.2	1466.4	1595.9	1664.3	1725.8	1754.8	1725.2	1805.5	1919.1	1868.8	1990.5	1963.7	1919.2	1945.2	2039.2	1839.9	2065.7	2054	2152.5	2105.2	2088.4	2199	2153.3	2102.3	2077.9	2076.3	2252.1	2219.7	2235.7	2126.8	2207.8	2143.5	2141.5	2174.9
0	3.3734	1.604	5.2418	0	0.56825	0	3.2784	7.4001	12.866	2.6274	8.3981	18.008	20.54	45.881	54.974	64.317	62.807	78.091	78.236	80.629	69.684	84.382	83.458	91.684	87.258	79.768	78.813	88.061	87.037	138.4	148.56	171.71	183.37	186.01	193.9	247.28	251.19	270.46	274.77	259.85	283.79	296.07	325.74	311.64	312.61	314.82	318.97	328.25	331.67
7.3551	0	0	4.3478	0	0	0	0	0	0	0	0	1.2262	0	0	2.3307	28.873	50.879	77.479	116.54	161.6	219.09	272.16	307.99	345.38	406.91	453.48	493.1	512.55	545.44	597.33	593.43	585.36	592.4	647.13	653.96	620.35	654.34	650.37	636.05	610.8	647.69	621.78	658.17	666.52	670.86	627.45	626.52	635.5	598.55
0	3.2439	0	0	9.2525	2.555	6.0383	3.4411	2.4344	0	3.3814	8.0302	18.724	12.933	13.685	15.171	18.249	30.585	60.91	75.558	77.462	146.28	177.12	210.75	248.72	273.65	330.15	358.65	380.97	375.55	461.12	466.31	493.71	535.25	576.11	653.28	720.46	755.18	830.97	855.42	917.86	961.86	890.44	915.82	921.67	1022.7	994.91	1006.1	984.79	1084.7
0	0	0	0	3.1497	5.8821	4.4914	9.425	6.2743	9.2295	5.691	13.296	17.109	11.539	12.082	12.392	25.212	27.65	27.959	34.721	36.13	48.586	39.73	44.376	58.163	43.5	38.428	55.451	53.845	60.022	56.51	39.473	63.004	84.387	78.017	67.824	52.486	44.191	55.636	54.561	65.149	50.266	57.904	69.356	60.926	58.662	63.366	67.527	16.637	34.348
2.3228	0	0	0	13.598	0	2.4416	0	0	0	0	0	0	0	0	0	0	0	0	1.7437	7.604	36.895	50.49	78.864	97.449	119.67	125.55	149.98	165.62	158.37	173.77	186.87	190.75	186.7	191.74	195.62	204.14	225.71	229.21	238.29	247.51	231.22	245.34	250.18	235.46	233.45	245.43	244.29	232.11	224.63
0	1.0076	0	0	8.2236	14.956	27.349	20.72	32.028	34.486	27.055	25.86	28.462	24.131	34.293	28.238	35.672	40.27	45.923	57.575	54.892	65.305	62.071	69.299	73.955	64.408	69.145	77.758	77.424	89.419	88.03	83.15	79.335	90.141	96.475	108.05	100.61	134.04	139.81	141.89	138.47	131.43	129.62	130.76	126.36	151.75	141.42	150.3	145.21	143.34
0	0	7.5288	10.191	8.6857	5.9244	0	0	3.3323	0	0	0	0	5.1933	0	6.6008	0	0	0	0	0.39558	0	6.7629	0	0	0	0	0	0	0	0	0	0	0	0	0	0	0	0	0	0	0	0	0	0	0	0	0	0	0
9.5534	0.086906	0	3.8284	0	3.3753	2.7258	0.97291	4.3377	9.2328	5.9348	12.057	6.3715	12.001	0	0	0	0	0	0	0	0	0	0	0	0	0	0	0	0	0	0	0	0	0	0	0	0	0	0	0	0	0	0	0	0	0	0	0	0
0	0	0	0	10.648	13.854	26.681	21.528	15.979	10.015	11.527	10.761	11.319	2.0971	2.001	26.071	77.578	158.92	298.79	476.86	592.8	832.84	984.43	1205	1414.1	1561.8	1749	1849	2110.4	2211.7	2364.1	2421.1	2629.2	2747.1	2913.3	2555.3	3023.7	3000.7	3127.8	3162.7	3217.9	3257.8	3188.9	3232.2	3388.8	2797.7	3056.6	2864.8	3121.4	3034.6
0.99109	3.5643	0	0.73481	0	0	13.675	48.364	92.067	167.97	270.08	368.11	454.98	553.72	665.09	737.16	842.27	973.08	1030.7	1110.1	1260.1	1181.8	1174.2	1278.4	1286.9	1396.9	1471	1495.4	1519.7	1509.2	1509.7	1469	1519.6	1516.3	1568.1	1562.5	1564	1631.7	1703.9	1718.7	1766.3	1719.6	1764.4	1774	1753.6	1777.1	1798.7	1763.8	1773.8	1745.6
0	0	28.594	5.9582	0.64419	0	0	22.953	9.1653	6.3904	11.465	9.0643	25.893	0	2.8989	0.42693	0	6.6031	0	0	0	0.36971	11.068	7.6194	7.5003	0	9.8143	4.5845	13.923	7.7384	17.332	28.148	29.399	43.346	29.465	27.452	48.106	34.335	42.532	35.126	29.816	40.696	51.355	48.313	47.053	36.454	41.454	38.362	31.64	31.505
0	2.9588	3.2076	5.728	0	0	4.4581	12.039	3.3429	3.2826	0	0	0	0	0	9.1944	16.489	38.359	82.772	149.16	243.1	325.57	409.35	434.67	532.03	648.85	705.44	787.77	859.65	913.69	980	999.81	1008.4	1038.1	1083	1132	1113.2	1209.1	1110.2	1142	1183.8	1207.4	1194.4	1229.4	1228.5	1236.7	1208.2	1196.3	1205.7	1182.7
0	0	1.3989	2.8543	2.9882	0.023938	11.305	8.0675	14.073	17.606	21.58	24.693	37.223	45.117	75.945	84.94	105.67	115.13	119.49	139.94	143.14	169.28	187.65	175.86	212.11	208.48	237.39	259.35	303.33	303.99	317.23	337.51	354.55	377.14	382.72	446.53	537.79	596.73	736.37	836.19	954.35	1084.9	1199.1	1346.3	1409.2	1536.2	1634.5	1742.1	1858	1920
0	0	0	1.5111	12.082	12.212	19.094	26.017	23.376	29.396	21.781	21.672	24.348	21.981	24.274	10.375	26.114	26.643	30.211	27.785	33.804	45.858	35.102	40.468	33.761	39.541	51.358	63.977	88.402	120.63	161.91	170.36	191.99	217.18	246.89	276.26	315.68	362.32	391.9	400.51	408.71	424.01	439.6	454.46	444.92	492.63	465.01	493.14	516.33	511.97
0	9.1867	0	12.213	0	0	0	0	0	0	0	0	0	0	0	0	0	0	0	0	0	0	0	0	0	0	0	0	0	0	0	2.9281	68.777	138.46	158.43	132.87	142.75	137.46	188.42	215.07	188.25	240.03	251.81	322.78	315.82	337.84	365.9	390.59	382.24	403.11
0	7.1486	0	0	8.5692	1.1731	0	0.14758	0	4.774	19.969	17.265	19.475	35.819	54.267	62.179	60.244	76.904	89.336	102.93	88.577	104.93	117.37	92.904	130.41	104.9	130.33	121.59	109.45	120.31	107.94	112.3	112.65	139.06	123.3	111.08	121.85	127.56	125.09	121.49	116.09	111.26	108.37	101.55	95.515	95.007	99.533	103.19	85.117	87.775
12.243	24.595	0	0	0	0	0	0	0	0	17.153	26.398	46.234	49.933	70.167	88.753	117.78	171.43	216.39	252.21	304.93	338.86	393.84	414.75	485.91	520.04	578.61	596.26	615.11	661.97	705.1	704.7	701.97	734.48	733.97	745.18	756.94	800.7	843.12	887.63	898.43	949.01	946.98	957.47	976.38	1017.5	1045.2	1082.2	1109.6	1111.4
0	1.0448	4.0725	6.2252	0.14199	0	0	0	0	0	0	0	0	0	0	0	0	0	0	0	0	0	0	0	0	0	0	29.127	83.204	175.03	277.4	338.13	429.29	512.02	565.26	664.81	739.38	817.42	887.53	943.36	997.09	1025.4	1075.5	1158.5	1223	1211.4	1268.8	1263.1	1318.4	1363.6
8.1103	0	0	1.455	1.2839	0	0	0	0	30.125	34.981	67.021	102.94	130.72	153.13	180.93	198.84	221.01	252.94	245.81	278.18	289.76	325.6	341.87	350.84	340.57	339.99	340.02	315.78	339.38	336.06	336.52	313.67	316.19	292.37	296.82	308.24	304.6	348.47	333.9	325.76	346.11	356.04	352.3	392.39	382.07	398.63	324.89	447.61	430.52
0	0	0	1.0812	16.403	11.416	12.964	36.777	34.46	39.253	30.83	30.136	38.584	34.591	43.547	43.224	32.062	37.862	37.056	40.076	43.96	49.359	66.771	51.365	50.145	60.373	59.904	58.406	64.111	49.584	48.213	45.125	42.567	31.024	28.895	40.38	44.743	31.828	38.647	42.434	41.51	30.249	24.996	35.885	33.593	41	33.474	29.649	52.2	38.576
0	0	0	5.478	9.4966	12.322	20.988	15.292	22.108	19.711	22.142	19.596	30.689	20.321	12.817	6.8842	25.072	2.5924	3.2666	0	20.391	2.1981	0	0	0	0	7.8131	6.0465	45.047	70.086	140.03	214.94	244.4	292.84	359.64	401.15	459.56	545.37	609.88	634.82	646.42	705.11	781.3	791.71	848.13	912.92	936.38	939	932.09	917.36
0	0	0	0.082667	0	11.185	20.172	42.899	64.139	100.28	139.68	172.45	219.21	250.11	282.95	310.88	365.41	418.95	439.42	482.35	530.31	572.2	597.97	629.65	644.22	622.16	359.16	358	378.73	415.82	434.7	459.89	478.09	480.54	503.76	501.33	539.41	515.82	533.76	547.91	546.17	560.35	573.57	600.79	584.25	587.04	584.21	598.23	588.82	576.32
0	0	0	0.41419	7.1269	3.1171	13.717	32.576	67.601	117.32	152.24	216.66	308.28	351.14	256.77	265.21	342.36	341.02	407.91	449.45	506.8	575.9	826.65	635.12	600.35	851.68	828.11	836.59	882.74	893.09	913.34	899.58	891.46	891.28	899.89	761.91	903.6	905.15	886.72	728.92	886.62	927.84	918.94	919.98	931.74	938.94	889.51	910.47	904.08	936.66
0	0	3.4595	0	3.1868	8.4693	0.95816	8.7084	7.332	16.657	0	0	0	8.1758	0.72758	0	0	0	3.4836	8.987	23.058	41.417	41.917	35.457	62.451	101.75	81.094	114.24	107.92	117.12	122.77	145.92	149.26	161.78	155.65	126.62	131.95	113.26	160.01	156.05	177.65	206.58	209.43	197.58	234.89	193.21	202.58	212.88	228.7	229.77
0	1.7904	0	0	0	7.4499	0.42156	3.9971	18.251	45.3	90.729	139.72	227.05	310.4	416.26	508.87	623.95	727.03	836.06	906.04	1011.3	1066.3	1107.1	1178.9	1240.3	1298.5	1369.5	1361.7	1410.5	1441.9	1454.7	1464.1	1502.1	1542	1594.8	1571.6	1628.5	1681	1674.8	1671.8	1643.5	1650.4	1673	1660.4	1671.1	1682.9	1667.1	1661.5	1654.5	1660.6
0	0	0	0	1.6047	3.5047	2.1031	8.5973	14.767	13.292	13.928	6.9511	12.435	13.923	10.753	7.0083	3.7603	0	0	0	0	0	0	0	0	0	0	0	0	0	0	0	0	0	0	0	0	0	0	0	0	0	0	0	0	0	0	0	0	0
0	0	0	7.1588	13.085	11.57	20.466	13.248	9.7018	13.849	18.589	7.8463	4.4186	9.8664	2.2948	0	22.031	32.744	78.072	112.25	164.89	238.88	324.2	454.55	567.87	759.93	833.1	1056.4	1277.8	1593	1618.8	1776.8	1951	2123.1	2170.4	2447.8	2516	2865.6	2784.6	2949.7	3051.3	3132.7	3144.6	3165.7	3268.4	3470	3526	3536.7	3438.1	3180.8
0	4.9356	0.7381	0.0098034	6.2414	0	4.7464	3.892	9.512	2.3549	3.962	0.19072	4.7671	4.4306	5.5744	0	3.6877	7.3682	12.656	7.8344	8.2269	21.158	5.397	11.498	0	0	0	0	0	0	0	0	0	0	0	0	0	0	0	0	0	0	0	0	0	0	0	0	0	0
11.098	5.9759	0	1.7671	0	0.15573	0	0	0	0	0	0	0	9.8266	8.1903	5.3105	0	4.8853	0	0	0	0	0	0	0	0	0	0	0	0	0	0	0	0	0	0	0	0	0	0	0	0	0	0	0	0	0	0	0	0
0	0	1.7124	4.8868	8.8379	0	5.5542	15.712	34.786	71.928	100.71	121.79	164.43	211.02	264.73	307.7	368.93	365.33	423.65	512.69	529.53	589.27	621.1	678.64	696.17	700.81	772.41	742.87	765.79	855.27	882.45	885.72	944.34	964.61	970.07	1170.4	1126.8	1333.5	1501.4	1592.3	1171.9	1578.3	1648.5	1375.5	1773.4	1586.9	1730.2	1790.5	1791	2079.3
0	0	0	0	3.6432	7.5343	19.282	19.606	27.139	37.77	48.369	83.235	112.62	137.86	172.37	203.19	227.37	242.07	287.49	297.34	307.88	362.29	336.07	342.08	347.37	374.16	384.69	391.5	401	406.3	395.18	371.88	364.79	364.13	379.19	390.36	386.11	391.86	379.27	401.74	378.03	359.29	362.95	359.57	345.87	369.23	351.67	352.25	330.98	340.48
0	0	0	3.2185	6.4292	9.2626	7.1997	8.3312	17.538	16.545	6.5848	9.4985	0.042684	0	5.0103	0	0	0	0	0	0	0	0	3.9721	0	0	0	0	0	29.694	10.329	6.0089	0	0	0	22.129	37.87	69.25	98.91	127.29	185.89	239.96	253.16	312.6	349.99	364.94	426.42	427.95	490.61	488.21
3.4324	6.2022	7.8038	11.616	0	0	0	0	15.507	37.204	57.506	90.921	154.38	244.39	232.83	260.87	328.04	397.33	460.84	565.4	658.62	742.43	828.49	915.48	1016.8	1060.9	1140.7	1221	1305	1354.7	1466.3	1485.3	1541.4	1603.5	1662	1738.2	1840.5	1868.8	1943.1	1997.8	1975.8	2080.3	2011.7	2130	2169.7	2222.9	2180	2269.4	2268.6	2315.2
0	3.5544	0	0.59361	0	2.5278	3.2989	38.786	97.041	202.16	408.68	570.3	740.42	871.33	996.87	1180.5	1309.5	1449.3	1523.3	1608.1	1790.5	1872.7	2029.6	2011.8	2054.4	2157.4	2207.5	2276.6	2347.3	2440.2	2470.5	2616.5	2559.6	2679.3	2698.8	2800.9	2853.3	2860.4	2972.7	2992.9	2989.2	3000.4	3032.4	3009.1	3127.4	3156.2	3204.9	3113.2	3092	3094.9
[truncated: 78 more columns]
