# Supplementary material for: Limits on information transduction through amplitude and frequency regulation of transcription factor activity
Source: eLife. 2015 May 18;4:e06559. doi: 10.7554/eLife.06559 (PMC4468373; doi:10.7554/eLife.06559)
Supplement: Supplementary file 1. — Raw single-cell time-trace data for HXK1 (15259 cells), SIP18 (21242 cells), pSIP18 mut A (18203 cells), pSIP18 mut B (17655 cells), 1× reporter diploid (21236 cells), and 2× reporter diploid (19222 cells). The data are also available from Dryad Digital Repository (Hansen and O'Shea, 2015). DOI: http://dx.doi.org/10.7554/eLife.06559.014 [file elife06559s001.zip › source_data/pSIP18_mut5_FM5_13minINT_690nM.txt]

0	0	0	0	3.8348	7.5048	30.361	28.132	39.281	63.524	79.036	78.627	104	127.13	149.69	149.41	156.15	183.62	210.72	221.14	235.7	249.56	233.92	265.91	257.57	262.74	271.44	292.13	285.5	310.07	308.1	305.85	304.65	305.82	318.02	338.44	345.34	334.56	327.82	514.52	380	406.26	405.24	424.06	421.15	455.04	465.19	467.01	461.43	504.24
4.4456	0.59289	0	0	3.4113	0	0.57334	29.633	42.566	96.174	120.12	140.38	185.53	206.08	277.83	292.94	312.11	361.35	398.03	425.49	459.22	505.62	554.62	541.82	585.81	586.84	605.93	642.55	651.89	663.52	699.53	695.55	705.11	715.37	727.77	741.67	759.74	724.31	756.52	770.01	757.96	755.36	766.66	745.37	747.31	744.02	737.93	731.12	773.81	766.39
0	0	0	0	71	0	2.2935	10.679	4.2983	23.361	18.782	17.967	24.303	22.121	38.343	38.66	36.132	31.003	42.396	39.598	52.325	40.594	55.824	49.507	35.651	14.625	30.921	16.167	27.137	18.838	26.313	9.3513	5.2065	1.055	2.8758	0	12.961	8.8328	4.5956	0	5.9688	16.805	38.477	36.792	30.576	45.257	58.706	68.682	74.123	79.36
0	0	3.2517	8.4098	0	0	17.493	70.292	131.54	214.89	327.52	397.51	510.34	613.22	745.26	853.6	983.27	1099.2	1179.3	1169.8	1288.7	1334.9	1409.9	1483.2	1539.9	1535.3	1609.8	1626.7	1585.8	1658.6	1716.7	1703.3	1688.3	1748.4	1837.8	1875	1951.4	1981.6	1992.7	2038.9	2024.4	2055.4	2119.5	2174.4	2246.9	2222.5	2198.8	2333.7	2375.7	2418.6
0	2.309	0	0	0	50.843	62.828	38.395	0	0	0	61.803	7.3849	0	67.541	33.936	45.788	0	0	0	0	0	0	0	0	0	0	0	0	0	0	0	0	0	0	0	0	0	0	0.079432	0	0	0	0	0	0	0	0	0	0
7.3741	0	2.2947	0	6.9102	0	0	0	7.4511	0.12137	0	0	0	0	15.915	12.245	31.393	42.226	67.843	93.144	123.75	153.22	169.33	194.69	214.66	225.09	234.26	236.51	253.53	266.51	301.39	274.39	288.85	287.35	282.02	293.43	298.21	318.72	323.71	318.48	315.94	322.86	333.07	316.45	318.5	327.03	318.6	333.7	317.86	304.07
0	0	0	0	0	20.659	30.8	28.667	45.674	77.72	77.968	106.79	135.31	195.07	257.78	323.6	392.53	436.14	437.93	539.11	663.88	763.48	788.13	859.55	892.62	850.1	1045.9	1033.2	1135.4	1123.7	1201.9	1248.9	1128.5	1243.1	1320	1514.7	1553.5	1564.2	1631	1683.6	1756	1753.7	1737.8	1791.7	1856.8	1928.6	1905.9	1954.5	1961.7	1984.5
0	8.8162	8.2345	15.602	0	9.6158	2.5747	13.308	14.903	17.251	6.1059	0	0	0	0	0	0	0	0	0	0	0	0	0	0	0	0	0	8.3369	8.2334	15.789	17.909	15.734	17.593	12.752	16.714	0	0	0	0	0	0	0	0	3.3526	12.952	18.854	20.081	29.444	45.297
0	0.21764	0	0	3.1813	6.8673	1.1711	0	0	0	0	0	0	0	28.656	56.442	79.593	160.68	203.56	293.23	359.42	460.84	543.53	626.43	673.77	742.03	813.58	928.04	1002.9	1082.9	1109.7	1155.9	1163.5	1131.6	1234.7	1279.4	1231.3	1256.3	1226.7	1243.5	1139.8	1192.9	1177.2	1160.9	1244.3	1199.1	1206.4	1178.5	1172.2	1173.7
0	0	1.7069	3.1473	1.2744	3.4697	9.6654	17.853	38.369	70.069	110.76	129.85	184.81	205.35	267.04	308.96	374.34	426.82	456.63	487.31	520.42	557	561.35	579.79	624.15	642.47	658.98	705.32	724.43	717.82	737.82	741.25	739.16	757.77	734.33	743.58	756.34	744.25	780.63	748.2	749.49	749.69	741.13	757.51	742.7	768.66	760.4	751.6	738.59	751.15
0	0	0	10.088	15.341	3.6569	0	0	0	0	0	0	0	0	0	0	0	0	18.065	50.277	77.13	117.02	159.17	173.98	259.31	299.83	381.21	393.33	240.68	259.36	326.46	374.17	462.73	558.67	667.22	766.92	854.64	937.7	1041.4	1161.1	1206.5	1326.3	1401.6	1457.7	1514.2	1601.6	1625.3	1660.3	1664.4	1729.5
0.95386	5.5958	0	0	3.9146	1.9539	1.2038	13.622	14.834	20.31	42.844	47.078	83.256	102.89	116.62	138.72	145.37	158.58	165.98	201.3	210.46	219.28	252.99	230.47	281.51	289.62	308.03	320.99	334.19	403.9	465.02	583.39	742.82	842.92	986.63	1116.3	1298.2	1455.3	1626	1693.3	1844.4	1980.7	2152.6	2332.9	2438.5	2514.4	2584	2632	2699.7	2735.2
4.8103	2.1194	0	4.5411	2.5438	0	0	0.82735	26.088	34.765	51.951	65.207	86.564	115.92	126.7	150.04	162.37	193.77	196.04	203.91	217.1	222.78	216.95	230.86	233.19	319.25	281.48	241.48	244.51	237.4	259.31	268.3	253.87	309.92	254.65	259.72	248.41	260.68	260.37	264.48	258.83	236.12	251.08	236.67	248.12	240.96	253.27	243.24	257.12	247.14
0	0	0	8.6998	10.332	2.1162	6.9658	13.576	22.337	19.196	20.328	15.474	20.753	17.754	26.406	23.904	26.131	26.313	23.253	27.168	16.1	26.584	19.972	23.692	25.765	29.504	16.294	20.086	32.746	18.679	25.929	15.986	17.465	17.6	27.18	28.928	35.996	38.616	48.287	35.107	40.711	30.368	36.938	42.45	52.052	61.68	82.654	105.44	152.09	207.57
7.8629	7.6135	0	0	0	0.5829	0	0	0	0	0	0	0	0	0	0.032917	0	5.506	24.153	29.475	33.101	64.255	47.355	51.879	48.325	56.783	56.021	68.677	66.144	76.599	85.976	81.888	92.194	107.14	118.03	111.27	109.42	115.6	144.53	129.03	147.81	134.86	131.12	141.35	132.91	135.43	144.21	160.13	141.72	150.98
7.4007	2.6254	0	4.207	0	0	2.4305	7.4269	8.1645	39.222	54.11	95.386	120.56	173.35	235.28	282.73	366.14	438.66	522.71	612.47	690.41	774.25	913.87	952.68	919.48	1012.3	1105.5	1169.1	1177.2	1220	1260.2	1319.7	1332.2	1330.5	1356.5	1372	1434.1	1590.5	1350.6	1578.9	1377	1396.6	1236.1	1287.2	1228.8	1283.7	1315.4	1245.8	1206.3	1231
0	1.9891	0	0	0	6.3332	6.7584	10.391	8.9912	15.072	11.788	24.351	20.024	25.724	39.447	24.867	27.984	31.458	36.005	43.412	39.22	52.043	22.822	40.742	54.036	71.601	62.667	92.95	20.689	36.328	61.993	65.205	69.12	71.521	91.77	93.523	122.98	137.2	154.38	146.44	182.9	134.22	144.27	137.77	128.96	157.56	141.05	145.63	151.4	169.78
0	0	0	41.694	105.39	55.091	59.151	99.514	163.19	199.05	396.4	489.14	542.56	520.15	692.52	803.17	869.99	1097.4	1143	1255.9	1283.6	1397.3	1369.8	1471.8	1607.8	1710.1	1668.6	1779.7	1871.9	1875.9	1979.4	2072.3	2066.8	2055.2	2142.8	2203.5	2273.9	2248.5	2021.4	2359.7	2384.4	2324.8	2339	2352.5	2160.9	2150	2265.8	2177.6	2232.5	2251.5
0	6.4774	1.5999	4.8814	0	0.13315	2.8415	11.353	14.184	12.049	37.954	31.971	42.107	46.447	71.524	72.488	109.3	128.75	128.01	135.98	141.17	151.19	188.95	186.51	192.99	177.53	187.06	186.09	195.52	202.28	198	171.04	160.57	180.79	183.91	164	172.15	183.36	188.95	194.85	177.48	174.18	172.56	150.18	148.97	138.83	112.96	139.7	136.82	120.11
0	0	1.9257	1.8424	5.0462	0	13.059	0	23.488	11.227	19.555	23.421	30.967	47.477	55.975	21.744	19.813	15.513	15.62	28.263	52.343	86.502	107.57	166.04	203.35	265.89	321.01	346.04	457.71	526.91	562.43	592.15	648.07	716.95	806.92	837.1	877.7	931.62	955.99	988.24	1017.4	1036.5	1075	1066.8	1072.6	1114.1	1111.1	1121.6	1152.3	1133.4
0	0	0.86526	7.8574	5.5635	15.129	0	0	0	0	0	0	0	0	0	7.1823	21.989	6.5233	0	0	0	13.398	10.392	7.861	0	0	0	0.034219	0.78532	0	0	0	0	0	9.217	11.522	33.047	11.948	1.5886	17.835	0	0	0	19.058	43.225	47.766	31.269	15.577	10.676	9.712
0	1.0965	0.38209	0	0	0	15.374	0	21.375	0	0	0	0	0	0	0	0	0	0	0	0	0	0	0	0	0	0	0	0	0	0	0	0	0	0	0	0	0	0	0	0	0	0	0	0	0	0	0	0	0
0	0	0	0	4.3981	9.1626	0	0	0	0	0	0	0	0	0	0.71261	0	0	0.35988	10.352	9.5433	28.124	21.455	27.954	24.048	32.621	43.835	47.473	54.274	81.653	72.164	58.88	73.259	58.382	78.786	85.421	103.06	90.597	93.43	137.46	171.68	206.49	207	224.54	259.73	306.09	224.18	224.62	251.08	261.41
0	1.4736	0	0	1.634	5.1069	9.1598	0	0	0	0	0	0	0	21.61	49.094	89.857	164.06	218.69	310.54	399.56	463.19	525.9	605.92	685.84	758.43	829.44	912.92	962.4	1023.1	1112.2	1173.1	1259	1302.9	1380.8	1452.1	1514.4	1593.3	1650.7	1736	1785.8	1847.7	1846.9	1920	1903.8	1934.3	1885.4	1846.4	1873.8	1905.1
13.009	2.7856	0	0	0.35767	0	0	0	6.4747	2.1952	0	0	0	0	0	0	0	0	0	0	0	0	0	0	0	0	0	0	0	0	0	0	0	0	0	0	0	0	0	0	0	0	0	0	0	0	0	0	0	0
0	3.9244	0	1.2252	0	0	9.7176	10.497	17.547	9.1616	0	0	0	0	0	0	0	0	17.076	32.606	66.69	94.472	134.62	182.19	241.66	261.82	305.35	341.14	408.73	412.24	463.17	488.26	409.46	557.77	593.31	475.95	650.36	693.51	729.76	817.08	855.06	892.92	901.06	958.42	1022.3	1046.2	1108.4	1167.2	1207.4	1217.5
15.719	5.1653	0	0	7.8745	0	0	0	21.764	31.741	42.748	53.685	67.173	97.078	114.92	160.18	202.48	261.18	329.39	363.14	445.24	514.61	570.23	615.68	638.59	704.12	759.65	760.77	811.85	831.09	841.3	902	874.78	904.39	936.21	926.69	957.09	984.94	984.38	977.93	988.57	1020	1034.2	1066.7	1093.9	1104.5	1113.2	1150.2	1151.5	1184.9
0	0	0	8.3879	3.1382	0.071423	5.6363	6.3377	10.969	23.847	38.369	47.941	62.341	85.264	102.38	131.62	152.46	183.75	217.82	243.09	258.48	283.78	328.25	352.86	432.07	506.41	628.28	755.55	921.14	1116.6	1257.1	1369.2	1564.7	1698.5	1843.7	2024.6	2204.6	2283.2	2330.9	2456.5	2605.5	2602.8	2758.5	2746.1	2792.7	2878.7	2992.5	2630.2	3024.8	2999.4
0	4.9452	0.98976	3.4406	0	0	2.7331	12.853	34.272	49.605	76.425	85.402	111.09	143.19	176.95	221.86	248.01	311.71	330.81	347.9	395.61	444.76	501.41	518.88	628.68	644.71	633.98	796.73	820.59	780.68	890.31	854.79	827.71	1003.7	1061.1	1078.2	1070.8	906.8	957.53	973.72	976.26	956.58	985.13	1020.3	1060.5	1044.6	1076.4	983.46	920.83	983.78
0	8.7862	8.7357	12.926	0	0	0	0	0	18.727	71.367	112.21	138.72	172.03	231.06	298.39	343.49	400.68	440.07	501.5	576.93	617.63	660.59	670.36	694.77	735.82	784.04	793.86	831.84	820.94	875.96	863.74	864.91	842.71	889.75	874.2	878.55	810.25	786.39	780.29	819.88	944.79	946.71	980.02	980.27	1005.5	998.51	982.23	980.25	1001.1
0	0	0	10.693	3.3388	3.0159	29.715	6.3563	79.589	74.591	130.85	195.72	252.77	299.61	342.37	413.67	455.41	493.8	514.34	548.76	577.38	586.41	612.08	639.44	687.46	683.63	718.61	725.85	781.5	806.98	808.46	829.25	820.16	848.59	875.29	885.15	879.37	904.75	934.94	909.76	929.02	923.6	937.62	927.56	883.82	882.3	895.9	871.67	861.3	868.32
0	0	0	6.6672	21.473	14.296	18.575	22.567	30.296	33.756	36.074	37.398	20.38	23.839	28.487	35.64	34.481	43.237	38.57	48.455	53.86	39.849	57.264	50.952	47.864	54.839	78.71	87.616	82.603	104.5	108.37	134.51	130.31	149.69	169.05	172.31	198.95	214.38	238.4	271.49	281.12	314.36	331.98	356.68	392.96	403.35	405.74	436.34	459.47	482
0	0	0	0	5.8568	19.84	22.586	8.9194	22.397	21.626	29.944	32.647	32.511	27.17	49.141	87.254	131.61	176.53	246.38	294	373.81	456.25	507.09	609.45	639.68	743.96	820.49	927.66	1002.3	1050.7	1153	1178.3	1287.6	1325.4	1384.3	1466.9	1506.8	1545	1630.1	1618.3	1612.1	1621.5	1655.6	1701.9	1727.1	1707.7	1761.7	1745	1683.4	1678.9
0	0	0	0	15.603	23.219	39.071	24.335	7.4168	13.165	9.7096	0	0	0	0	0	0	0	0	0	0	0	0	0	0	0	0	0	0	0	0	0	0	0	0	10.597	43.481	128.01	170.74	265.5	357.47	385.74	475.3	526.44	616.54	686.7	702.87	734.88	781.63	844.97
0	6.9485	0.88368	10.732	10.821	0	0	133.55	0	0	0	0	0	0	0	0	0	0	0	0	0	0	0	0	0	0	0	0	0	0	0	0	0	0	0	0	0	0	0	8.2458	30.739	40.013	40.261	34.374	18.674	31.945	48.671	58.785	61.394	59.523
0	0	0	0	5.7757	17.66	0	1.2968	0	26.077	38.567	29.577	26.754	24.54	15.114	20.103	28.869	0	0	0	0	0	6.2305	40.879	76.398	124.69	202.25	243.35	329.63	385.41	470.43	569.15	563.38	403.61	581.24	629.21	654.42	701.74	740.6	785.7	802.05	821.85	867.27	876.04	862.11	845.55	769.19	779.01	785.92	800.11
0	0	0	0	20.423	0	10.539	0	4.6292	20.819	20.651	61.463	85.898	113.31	180.62	203.45	258.71	312.81	352.97	384.97	447.15	494.87	529.08	586.38	612.29	640.28	665.5	563.61	578.74	576.7	586	597.13	626.14	620.45	612	619.64	633.54	624.53	646.4	667.95	653.76	696.97	687.22	741.26	748.46	794.92	795.4	808.96	860.37	852.51
0	0	0	0.4737	13.863	3.6507	1.9232	7.9505	0	0.78276	0	0	1.2047	0	0	0.28396	15.512	12.928	18.277	26.889	29.959	36.292	55.3	47.394	55.613	68.113	66.264	70.687	67.993	68.531	82.43	104.16	97.604	100.15	89.846	101.12	94.821	92.604	100.96	96.174	85.186	82.577	89.985	80.66	92.9	69.446	76.136	85.696	72.432	82.539
0	0	0	0	13.999	23.641	38.579	75.338	103.87	167.65	206.79	259.71	279.2	352.77	379.77	416.55	489.24	486.74	523.02	564.24	573.94	613.73	633.98	635.56	650.52	670.72	662.98	696.45	692.22	731.33	725.23	747.43	750.82	796.12	795.21	844.79	810.87	875.69	907.29	893.34	907.76	927.04	938.22	940.65	981.14	963.96	952.8	934.34	961.83	971.57
0	0	3.8921	17.726	6.5581	13.515	5.6766	4.8476	9.8429	7.075	9.9871	17.146	0	13.721	5.3896	11.643	11.701	11.647	13.377	13.078	25.623	24.449	34.5	47.21	41.321	41.698	45.291	39.004	37.46	50.077	54.679	55.877	38.908	44.658	34.835	34.389	36.079	49.584	69.797	67.825	63.95	65.42	74.57	65.222	87.317	91.118	100.82	121.93	120.04	122
0	0	0	0	17.764	19.583	15.939	32.4	36.617	59.182	108.01	160.48	211.15	264.2	359.23	394.75	499.26	560.8	635.21	692.25	772.55	811.94	860.04	901.12	962.96	1016.6	1085.9	1025.1	1073.8	1123	1164.3	1163.6	1056.5	1081.9	1211.9	1214.7	1274.7	1281.7	1298	1298.5	1271.4	1300.5	1293.6	1269.5	1272.1	1241.2	1259.5	1307.2	1253.6	1268.8
7.4556	4.7857	0	0	4.7711	0	2.1312	2.123	0	0	0	0.31525	10.212	9.2346	10.416	15.878	17.153	26.351	38.275	51.564	44.408	55.755	53.52	94.36	132.18	196.49	246.05	304.76	358.67	465.1	518.93	609.03	678.13	688.72	746.28	822.57	877.88	990.37	992.66	1069.4	1132	1205	1197.9	1274.2	1310	1300.8	1374.6	1412.1	1405.8	1466.6
2.5447	0	0	0	2.9778	0.033819	7.8502	0	0	0	0	0	0	0	0	0	0	1.0123	0	3.6664	17.657	26.963	11.938	19.593	17.815	27.565	31.226	22.408	23.674	35.007	26.922	16.424	25.942	18.442	35.264	18.753	28.64	16.505	15.963	21.115	25.293	32.058	21.571	20.764	39.579	74.949	78.125	63.799	60.21	77.511
0	8.2346	8.9513	1.5036	2.1075	0	3.0511	0	0	0	0	0	0	0	0	0	0	0	0	0	0	0	0	0	0	0	0	0	0	0	0	0	0	0	0	0	0	0	0	0	0	0	0	0	0	0	0	0	0	0
0	0	10.149	4.6789	4.0641	0	1.8687	7.3091	15.609	33.759	47.859	62.012	81.834	96.301	117.49	129.12	168.46	179.7	194.92	197.83	209.12	226.75	226.87	248.74	267.18	275.82	291.6	298.72	313.39	313.37	339.08	375.91	387.05	417.46	464.31	496.04	571.72	592.56	642.99	678.5	695.74	764.77	771.08	816.2	844.97	882.81	900.83	938.88	941.88	958.55
2.1588	7.8144	0	0	0	4.4028	6.0963	8.5848	0	0	0	0	0	0	0	0	0	0	0	0	0	0	0	0	0	31.413	40.296	43.563	77.594	114.65	127.71	177.83	212.49	246.01	281.57	318.81	327.64	396.56	408.89	450.24	480.51	442.64	427.25	440.22	440.97	439.12	408.52	412.59	430.21	457.64
0	0	0.60933	9.8138	1.3838	13.924	16.278	33.361	36.406	52.509	76.717	92.411	115.46	126.13	162.19	171.61	230.05	249.87	259.5	268.53	275.9	309.1	317.83	348.45	370.93	358.83	388.88	389.07	364.65	398.01	398.29	390.06	388.01	407.13	415.97	406.73	441.27	432.77	460.91	464.4	449.78	439.27	450.56	435.67	419.52	423.52	402.03	417.39	407.14	399.9
0	0	0	1.441	3.415	17.556	42.672	61.51	104.46	119.52	201.47	259.33	318.57	368.23	460.38	490.76	630.71	639.44	683.03	952.06	811.27	853.42	865.2	807.41	841.83	883.97	857.01	938.19	941.99	973.51	1011.1	968.56	968.43	928.43	951.88	987.69	974.92	960.81	998.87	978.83	964.68	1004.2	955.98	1000.2	1039.7	1048.3	1033.4	1013.1	1016.9	1029.8
0	2.8904	0	0	0	1.1417	20.311	102.8	243.69	430.05	744.52	1046.6	1275.2	1681.6	2023.7	2358.5	2474.9	3015	3093	3170.5	3425.9	3351.8	3648.7	3631.4	3924.3	3869.1	4136.6	4217.4	3878.3	4092.8	4294.6	4492.8	4424.2	4429.4	4541.4	4608.3	4672.1	4748.7	4298.6	4669.8	4674.8	4690.8	4738.8	4865.7	4870.9	4912.6	4855.8	4847.9	4984.1	5001.1
0	0	0	0	5.9188	8.5971	6.5347	0	8.4979	16.385	13.199	17.289	10.527	18.368	48.798	96.484	136.94	178.76	210.34	284.39	343	415.24	444.9	522.72	525.44	635.92	656.28	732.76	739.7	810.16	852.77	845.59	916.3	923.54	965.55	1010.1	1023.9	1035.1	1061.8	1100.5	1106	1094.8	1084.9	1126	1149.9	1164.8	1185.8	1163.5	1211.3	1186.2
0	0	0	7.0889	9.7053	2.8352	10.563	8.8096	11.699	13.584	4.6384	16.177	6.6856	3.2693	0	0	7.486	4.4046	23.373	40.961	28.06	50.512	70.056	70.112	81.762	81.224	103.03	115.14	139.98	171.7	173.37	228.9	221.72	271.51	285.59	306.8	334.32	383.27	387.55	443.07	460.85	471.84	486.38	496.76	533.45	535.88	529.4	583.4	612.78	642.6
0	10.931	9.3334	7.0099	4.8947	4.8876	0	0	21.13	64.598	75.855	186.32	246.27	358.59	458.18	543.46	628.15	659.89	724.04	804.04	898.38	943.18	978.64	1027.2	1050.6	1041.1	1106	1145.1	1153.7	1163.4	1206.3	1192.2	1238.9	1240.8	1262.3	1262.6	1274.3	1243	1284.4	1280.2	1279.5	1286	1287.2	1282.3	1295.7	1302.6	1291.4	1296.6	1310.4	1294.3
0	0.88558	0	8.1377	0	0.9432	0	4.6294	0	0	6.6452	0	0	0	0	0	0	0	0	0	0	0	0	0	3.9131	44.538	88.707	91.751	115.29	146.96	183.91	256.19	310.39	357.9	418.28	446.62	437.05	487.27	552.89	571.31	593.61	623.06	617.77	678.94	709.61	739.88	723.91	680.86	667.59	665.75
0	9.645	1.8563	12.517	0	0	1.9334	0	0	0	17.658	7.6807	19.39	0	14.314	11.061	41.299	72.495	84.883	105.36	110.99	133.97	136.66	192.52	226.84	244.29	235.27	256.73	255.15	297.66	299.42	319.56	342.18	367.21	398.46	407.41	453.81	488.83	536.18	549.34	551.24	552.1	584.15	562.04	566.32	567.18	552.69	568.36	573.27	574.46
0	4.1721	7.9576	0	5.2721	0	2.7682	10.421	16.566	27.776	12.059	12.665	24.737	21.697	52.339	54.404	47.733	51.225	74.962	95.883	99.708	116.35	155.42	221.32	259.7	319.82	384.62	439.74	534.15	565.42	656.06	731.28	756.85	851.18	921.36	958.06	1001.7	1014.8	1060.7	1049.2	1048.9	1092.8	1103.2	1132.8	1073.5	1120.6	1130.5	1138.9	1163.9	1163.7
0	0	0	7.8247	12.811	0.76149	15.547	11.805	32.696	56.408	89.523	149.74	170.42	235.25	286.64	365.66	410.83	477.47	560.65	593.36	641.18	683.25	681.21	720.86	768.34	801.7	814.77	808.28	801.78	842.76	870.79	877.23	922.16	918.75	915.35	929.09	935.58	944.34	961.14	1006.2	1014.5	1008.5	1026.5	1026.3	1048.5	1047.9	1167	1150.9	1163.6	1158.1
6.8776	11.528	7.782	0	0	0	1.2512	13.571	43.192	74.867	93.549	116.62	165.89	250.3	303.27	365.97	377.09	397.94	414.3	582.73	491.36	498.9	525.12	527.66	568.93	585.24	593.15	613.01	639.45	670.74	834.52	725.71	737.83	680.78	712.04	673.06	671.87	689.62	665.51	654.76	681.61	683.38	672.86	666.5	681.57	678.95	669.84	672.71	625.56	631.35
0	0	0	0	2.426	0	21.877	72.112	153.03	268.09	390.07	559.59	716.32	795.03	1106.7	1264.8	1460.3	1632.2	1863.7	2081.1	2181	2338.5	2533.3	2631.9	2553.9	2621.8	2807.9	2782.5	2793	2879	2904.5	2969.4	3009.8	2941.8	2977.1	3060.6	3086.8	3094.2	2911.7	3030.6	3061.4	3053.8	3043.3	2959.5	3001.3	2679.6	3042.8	3026.8	2545.8	2976.1
0	0	0	0	5.6855	3.012	9.2991	7.5678	2.3235	10.442	4.2068	0.29678	0	8.2649	39.803	79.869	131.44	210.31	261.93	360.87	401.76	482.96	555.64	617.82	682.25	790.06	832.73	887.03	958.28	1065.8	1082.8	1127.3	1196.2	1248.9	1267.1	1294.4	1333.8	1350.5	1353.2	1375	1393.9	1400.3	1419.1	1403.1	1462.1	1429.8	1495.6	1478.9	1442.2	1483.6
1.4827	0	0	1.5251	5.2756	4.9619	0	0	6.697	5.2378	6.9906	13.287	13.315	15.394	16.894	22.115	25.03	29.157	32.596	37.773	44.048	47.391	57.481	68.937	61.255	71.431	68.359	69.98	58.945	74.008	93.933	101.98	118.4	134.61	176.05	233.1	277.5	336.63	375.32	440.08	495.25	553.13	629.22	682.37	740.13	801.44	876.66	887.12	948.02	988.64
0	0	0	0	7.6352	18.741	22.814	39.625	48.097	71.222	102.69	125.2	138.79	134.19	169.65	163.6	211.48	239.92	320.57	359.6	394.35	461.65	521.66	571.53	636.93	695.78	776.56	865.18	921.31	1026	1065.6	1172.3	1192.4	1261.1	1296.1	1406.1	1440.5	1430.5	1502.6	1526.5	1518.7	1576.9	1539.7	1599.3	1636.2	1694.2	1654.2	1698.3	1683.3	1739.4
0	0	0.9244	4.113	17.282	1.8038	2.8834	17.248	16.464	15.353	18.268	5.7739	6.3047	2.6492	4.64	2.9067	4.0436	11.426	11.615	4.8905	4.3226	0.97499	0.029382	0	0	0	0	0	0	0	0	0.73468	0	0	2.0347	16.447	19.517	30.333	49.227	42.1	42.987	45.722	59.901	57.043	66.849	81.74	77.298	81.142	75.456	80.374
0	0	9.7296	4.3747	0.75721	2.6809	4.719	13.054	12.679	11.998	13.772	17.546	18.461	14.609	9.437	10.45	9.3272	17.038	13.661	13.178	12.675	18.162	12.685	20.402	18.891	22.093	13.589	18.96	29.015	41.05	50.037	82.817	108.28	148.4	192.92	215.35	266.33	296.31	305.22	364.29	385.12	405.54	438.7	459.22	498.73	508.35	504.58	494.77	532.24	522.52
1.3464	0	0	2.4186	2.0083	0	0.66791	11.704	10.006	15.834	9.8855	11.604	4.0625	10.11	16.66	11.969	13.04	18.484	27.093	22.635	29.657	34.639	41.306	53.393	51.777	68.444	72.705	69.022	78.781	79.149	75.249	53.991	81.665	74.94	91.234	72.503	88.592	90.799	142.65	178.72	407.08	503.96	244.41	333.71	353.63	433.24	520	531.35	634.39	694.35
0	0	0.35329	7.0467	0.78363	5.4408	2.6233	0	14.356	0	0.7726	7.8544	2.0202	1.3996	0	0.020859	0	0	0	0	0	0	0	0	0	1.1859	0	7.9481	13.703	20.983	39.922	51.115	60.978	70.929	79.773	92.077	89.126	103.79	118.81	136.98	147.37	167	188.32	217.93	242.29	308.68	348.14	385.82	412.25	462.66
0	0	0	7.6118	5.8228	4.8457	0.21676	4.7053	8.2737	0	0.74356	0.81997	0	0	0	0	8.6764	19.792	18.221	28.914	37.499	51.296	100.16	134.69	204.27	277.79	147.63	174.96	203	255.68	287.61	315.58	348.87	370.5	421.63	444.06	490.32	500.63	525.12	513.6	498.21	505.09	528.68	539.5	508.4	533.86	541.81	564.85	564.94	587.76
0	0	0	6.719	0.58773	37.053	45.145	45.871	29.648	48.37	44.801	56.17	30.534	14.627	26.181	54.098	72.797	53.278	51.381	72.531	70.087	107.85	64.587	73.63	61.443	38.219	22.332	49.14	30.415	30.993	15.542	57.184	37.754	51.055	39.32	29.807	20.191	30.903	33.747	47.259	29.178	13.967	9.4977	20.341	15.091	0	0	0	0	0
0	0	0	7.3196	13.155	1.2328	22.284	2.963	72.72	81.931	148.69	202.7	282.37	370.37	460.21	589.86	731.08	934.01	1146.8	1231.1	1388.6	1510	1568.6	1771.7	1909	2052	2141.4	2113.2	2325.8	2336.3	2474.3	2577.1	2556.3	2682.9	2821.3	2786.1	2899.7	2888.4	3097.4	3096.7	3155.7	3113.1	3137	3071.4	3126.9	3153.8	3191.7	3000.7	3079.3	3109.9
18.192	6.452	11.994	32.491	14.57	0	0	0	0	0	0	20.597	0	0	11.081	41.62	59.404	59.129	139.27	149.71	147.29	185.05	242.04	334.06	382.38	500.76	549.15	646.8	691.15	764.48	821.74	934.07	973.15	1021.6	1078.2	1144.2	1221.3	1252.5	1348.9	1429.9	1432.2	1420.2	1442.3	1498.2	1505.8	1497.3	1514.1	1476.4	1482	1539.3
0	0	0	20.726	7.1818	16.302	6.6199	4.83	0	0	0	0	0	0	0	0	0	0	0	0	0	0	0	0	0	0	0	0	0	1.2347	24.843	54.242	91.538	108.54	159.16	127	254.12	268.38	320.8	378.09	432.5	466.07	486.13	514.87	570.06	575.94	622.62	653.7	698.65	749.26
5.4285	0	0	0	0.50105	1.9389	0	0	0	0	0	0	0	0	0	0	11.803	34.223	43.386	63.784	96.572	132.68	149.63	190.67	189.46	185.62	197.97	296.91	307.39	333.72	358.97	363.82	493.59	360.57	432.04	439.49	470.78	429.5	452.58	386.01	384.43	367.5	379.69	419.11	440.94	424.59	392.69	322.78	328.51	310.7
0	0	0	0	0	9.1974	19.937	28.829	40.317	52.291	72.456	72.948	81.386	92.415	101.17	116.14	116	124.76	117.96	116.4	123.13	162.42	171.53	191.38	194	160.94	193.98	232.13	270.18	300.92	348.14	368.02	402.49	407.52	453.47	492.29	515.69	518.95	539.64	507.42	502.2	535.56	560.22	590.72	631	614.27	584.44	487.7	554.04	556.5
0	0	0	0	0	0	19.253	0	51.189	54.936	127.09	174.54	229.39	278.99	336.5	434.61	539.31	632.76	703.98	791.54	881.05	985.18	1025.8	1125.5	1214.3	1256.7	1361.5	1355.3	1443	1486.4	1498.2	1546.6	1597.9	1620.4	1616.1	1709.3	1697.4	1728.2	1783.6	1770.5	1804.7	1783.3	1822.5	1826.3	1814.6	1782.1	1857.2	1850.1	1864.4	1883.9
0	0	6.4669	8.6329	6.7787	0.69608	1.7495	20.049	37.927	69.29	90.467	107.67	147.61	169.43	210.74	238.86	275.81	274.94	293.51	299.26	309.45	325.63	382.43	390.22	396.12	417.41	398.16	412.97	365.76	389.46	332.02	349.85	355.59	364.27	377.28	366.94	396.84	401.05	417.26	409.53	388.73	395.62	386.17	360.84	341.44	309.76	293.09	314	313.62	303.38
0	0	9.1381	10.8	0	0.86762	20.802	34.634	25.176	34.396	76.715	89.538	119.23	33.82	167.72	197.3	280.3	321	288.2	318.78	359.69	381.39	461.14	500.67	558.54	654.08	654.89	726.36	759.35	852.54	948.79	985.83	1056.5	1165.4	1192.2	1219.8	1302.6	1351.9	1429.9	1495.2	1490.6	1511.7	1646.1	1618	1608.4	1721.8	1750.2	1833.5	1769.4	1767.7
0	2.3058	0.25166	5.6348	0	0	1.9356	0	2.7279	0	0	7.5852	0	3.3102	9.5311	0	0	0	0	0	0	0	0	35.245	76.143	119.54	174.31	249.85	302.92	385.09	469.87	566.69	657.48	726.33	792.03	917.4	993.48	1087.3	1176.9	1270.5	1337.9	1387	1413.5	1449.3	1519.7	1577.7	1657.1	1696.3	1695.3	1708.8
6.3623	28.654	18.372	45.285	0	0	0	0	0	0	0	0	0	0	0	0	0	0	0	0	0	0	2.2184	0	0	0	0	0	0	0	0	0	0	14.695	25.464	21.524	24.132	33.231	66.846	72.984	69.186	76.426	81.03	65.03	57.084	94.698	83.366	101.37	100.1	121.67
0	0	0	10.3	8.1705	0.32498	0.47174	10.836	7.8473	8.0692	33.732	27.194	51.285	33.827	39.479	56.265	62.663	82.19	128.53	149.2	163.8	196.53	247.78	283.83	296.8	312.85	354.77	367.08	394.57	399.88	438.7	469.48	475.9	472.23	478.52	458.51	464.14	474.62	500.13	473.91	519.59	507.1	532.51	534.03	538.9	574.86	548.11	519.52	509.04	507.08
0	12.483	0	15.961	14.112	0	0	141.48	0	107.47	151.76	197.99	267.47	303.15	383.08	446.42	494.72	504.85	558.73	588.23	610.01	676.67	700.49	726.17	776.38	836.27	828.28	771.45	832.17	833.2	829.93	817.41	799.2	855.99	828.13	830.14	818.41	813.06	815.44	805.67	800.53	829.23	817.25	805.88	759.7	783.81	804.55	939.39	690.94	690.18
0	4.8986	0	0	6.8749	3.98	1.5297	0	0	0	0	0	0	0	0.46741	12.944	20.228	27.645	44.001	66.996	85.208	110.94	118.47	138.44	166.36	193.53	220.59	229.32	255.37	277.75	268.96	282.57	294.85	308.48	322.27	340.27	350.67	292.27	292.52	306.52	294.63	302.39	285.9	302.76	327.47	357.6	355.47	346.7	374.19	398.84
4.0593	32.607	26.013	0	0	0	0	0	0	0	0	0	3.3203	0	4.5942	31.342	25.211	20.362	22.566	32.839	53.253	51.288	71.437	116.18	146.23	232.12	252.57	322.22	351.11	379.64	458.98	526.73	582.93	667.48	716.19	725.12	760.2	832.94	887.53	885.81	926.39	967.6	993.92	1087.2	1047	1120.2	1175.6	1258.6	1270.7	1308.8
0	0	0	5.7888	12.005	4.5353	0	0	6.408	1.6039	0	0	0	0	0	0	0	0	0	0	0	0	0	0	0	0	0	0.95634	23.256	39.857	55.555	85.263	115.68	133.74	170.79	190.45	214.17	220.5	243.82	250.96	236.42	230.46	279.57	322.08	353.84	346.32	375.14	332.65	324.18	329.56
2.1479	5.4957	0	0	6.7792	0	0	7.5687	15.696	14.822	23.029	14.017	17.419	23.638	41.851	44.1	70.763	115.2	177.13	206.33	295.11	361.55	424.43	487.06	523.32	560.24	597.43	565.86	644.96	639.16	737.28	698.87	723.55	742.18	759.95	748.11	860.36	876.86	859.06	897.33	917.99	878.02	890.99	867.27	898.07	885.98	662.68	800.45	817.85	788.78
0	0	1.3469	1.9128	2.6823	0.18857	6.3725	0.67684	2.8205	2.2735	0.28122	5.1382	3.9878	0.15791	0	0	0	0	0	0	5.2856	2.1831	16.305	45.002	70.001	121.49	127.46	171.71	199.98	237.81	266.19	311.28	328.29	349.05	387.28	401.85	438.35	455.82	517.32	534.06	601.05	655.5	658.14	706.45	789.62	798.77	835.32	862.79	926.9	898.91
2.4392	14.937	1.9924	4.8831	0	0	0	4.6437	4.2826	14.206	10.898	8.1285	19.023	44.124	69.09	68.608	78.022	14.389	22.989	16.639	12.289	21.448	30.844	57.763	63.292	58.842	90.748	127.1	167.59	193.82	224.3	262.37	245.58	273.16	300.39	356.94	363.28	364.17	432.5	471.1	479.22	506.88	546.29	584.19	622.95	523.15	563.99	557.7	609.37	603.18
3.9344	1.3727	1.8376	0	0.064986	0.41963	0	0	0	0	0	0	0	0	0	0	0	0	0	0	0	0	0	0	0	0	0	0	0	0	0	0	0	0	0	0	0	0	0	0	0	0	0	5.2424	0	0	0	0	0	0
0	0	5.9689	0	5.7858	0	15.195	0	18.581	1.1055	30.248	39.831	53.968	72.129	85.882	101.57	111.01	119.66	124.61	138.33	158.4	159.29	161.45	173.45	197	200.67	202.16	214.05	243.67	271.14	278.84	279.58	299.71	295.07	319.7	341.03	351.07	376.62	436.8	422.02	467.8	480.76	501.35	528.51	567.04	561.91	589.73	619.24	640.05	643.59
0	1.444	4.1617	14.948	9.0889	0	0	8.795	11.557	9.0388	23.511	14.226	33.924	46.308	119.15	143.17	164.67	0	0	0	0	0	0	0	0	0	0	0	0	0	0	0	0	0	0	0	0	0	0	0	0	0	0	0	0	0	0	0	0	0
0	0	0	0	11.821	51.816	112.96	188.33	237.02	291.55	359.89	435.07	490.23	544.81	581.48	635.62	669.48	696.7	710.45	713.47	761.21	774.81	791.03	803.92	800.52	785.5	927.75	885.63	902.83	956.81	1029.5	1019.5	1072.5	1202.1	1252.5	1320.1	1430.3	1462.7	1542.5	1603.5	1653.3	1613.6	1702.5	1731.8	1751.6	1797.5	1819.1	1854.2	1851.7	1854.6
0	30.359	2.346	0.11637	14.604	0	0	0	0	0	0	0	0	0	0	0	0	24.874	66.455	128.42	162.4	223.2	296.3	394.41	493.66	529.87	629.11	766.67	912.77	1094.4	1298.2	1460.1	1701.5	1900.1	2167.1	2399.7	2748.9	2916.5	3278.6	3483.8	3746.2	4146.3	4211.1	4575.5	4774.9	4941.2	5229.5	5277	5636.8	5782.6
0	0	0	1.3247	11.573	15.777	17.502	34.306	50.998	63.541	91.161	108.97	129.87	174.51	174.57	193.67	230.37	242.42	272.81	299.34	340.76	357.5	394.13	412.82	434.52	443.04	451.12	462.22	465.12	491.86	473.76	488.91	510.3	492.77	529.37	564.59	564.66	596.04	638.73	669.18	685.97	685.78	727.16	711.42	746.69	783.07	805.79	796.95	815.35	846.45
8.9068	0	0	0	5.9596	0.91993	7.5145	0	2.5774	12.843	0	0	0	0	0	18.231	30.822	71.031	102.57	136.77	167.89	150.29	175.77	225.2	212.96	233.1	280.74	322.74	341.25	330.4	378.2	390.01	397.77	412.29	437.84	463.79	472.93	468.17	491.87	462.48	476.11	491.52	548.07	557.6	578.3	622.2	637.48	611.12	632.03	657.44
9.1217	3.075	1.5143	0	0	0.66316	0	5.5429	0	3.4804	9.9623	7.3924	16.126	9.2096	3.4039	0	0	0	0	0	0	0	0	0	23.806	35.873	91.16	117.13	165.98	175.53	273.71	305.75	374.85	405.54	479.62	494.95	541.39	579.65	644.34	677.42	730.92	751.52	825.92	846.72	840.68	885.29	893.2	927.17	935.33	912.15
0	0	0.25745	1.8346	4.1729	1.4886	24.015	8.8764	21.123	18.376	28.817	28.997	34.98	38.802	38.524	40.951	47.058	60.597	55.386	68.232	70.939	76.443	74.732	92.446	97.201	97.973	106.57	102.34	125.47	135.68	168.13	218.32	258.82	282.32	370.45	440.43	533.43	601.09	719.42	840	948.9	1013.8	1193.9	1284	1427.3	1565.2	1642.4	1796.7	1937.8	1975.2
0	0	0	0	8.7085	3.0546	10.032	15.805	29.095	58.739	83.504	94.968	111.79	157.87	181.95	213.69	245.26	260.82	263.17	299.01	305.52	332.23	390.04	395.5	392.62	414.58	403.64	403.68	415.82	432.14	433.02	454.12	488.6	491.34	518.74	557.41	574.38	613.67	644.83	684.19	706.51	728.79	782.22	755.82	805.57	828.83	827.68	749.41	873.5	873.24
0	0	0	12.15	4.8229	0	0	6.3241	17.221	43.615	56.767	68.177	76.548	85.938	110.91	187.13	286.4	402.88	478.15	559.98	672.75	904.84	864.06	831.26	1128.4	1175.8	1272.7	1388.3	1377.2	1505	1610.3	1952.6	2071	2004.7	2205.4	2371	2436.4	2552	2594.5	2663	2684.5	2757.9	2757.2	2847.1	2953.1	3013	2997.8	3097.9	3133.8	3256.7
0	0	0.36581	1.3243	0	5.8344	25.95	73.691	112.03	216.24	329.32	412.14	530.29	589.27	719.65	750.15	866.02	951.73	977.94	1076	1150.6	1226.5	1321.9	1388.5	1429	1407.8	1334.8	1468.9	1475	1578	1547.3	1564.1	1587.8	1591.6	1680.5	1635.7	1705.6	1693.5	1705.9	1784.8	1701.5	1760.4	1805.2	1837.6	1749.7	1761.4	1690.1	1763.6	1716.3	1749.4
0	0	0	1.7772	5.9243	0	8.5276	13.979	4.8229	3.134	7.4587	0	0	0.39685	11.087	19.36	0	15.478	6.4471	44.778	79.209	101.17	136.23	146.26	163.54	187.41	195.96	239.96	278.28	281.67	299.19	305.96	331.42	335.45	368.5	383.05	418.36	400.73	431.95	449.26	450.79	485.72	509.63	565.62	595.51	618.5	655.81	647.16	633.92	666.3
0	2.6343	1.4756	5.9748	0	5.129	0	0	0	8.4977	4.371	0	0	1.6278	13.341	27.556	50.802	89.815	125.32	147.83	173.88	213.79	246.01	292.12	364.86	389.35	628.49	635.45	707.78	778.44	832.31	901.22	947.67	1013.6	1068.8	1106.5	1172.6	1282.7	1323	1389.8	1467.9	1489.9	1576.3	1621.7	1653.9	1388.2	1387.4	1381.5	1393.6	1386.9
0	0	2.4255	10.664	5.9186	9.2281	0	14.348	12.613	20.156	25.017	19.597	35.52	44.87	53.611	68.188	76.867	123.98	132.16	159.37	179.58	186.13	217.66	234.82	244.79	251.3	256.08	277.78	308.46	330.74	366.43	413.44	463.47	500.76	545.26	603.03	636.98	682.05	767.08	790.77	803.74	852.8	875	898.16	928.13	963.1	982.87	960.4	998.34	969.9
0	0.44475	0	10.826	0.039196	6.7794	10.323	7.7662	4.5812	0	0	5.1068	8.2316	7.9293	18.477	12.966	22.664	16.155	28.729	40.9	31.532	36.769	15.857	26.013	3.7275	24.112	17.403	24.649	28.838	54.795	61.271	62	48.861	54.992	47.107	59.519	78.103	112.94	134.75	197.22	257.54	324.55	404.41	447.4	527.29	592.93	647.2	739.78	801.75	828.1
0	0	0	0	16.805	7.8786	6.7122	18.507	31.397	67.049	73.203	98.881	127.18	143.71	166.77	183.55	238.42	232.31	259.09	262.9	269.64	293.71	341.03	360.92	414.63	453.43	531.44	548.65	575.69	628.97	632.3	687.63	719.56	729.24	739.68	753.1	784.87	816.84	822.28	814.33	827.34	823.83	810.95	801.17	798.02	797.71	821.1	815.95	807.67	774.84
0	0	11.041	0	9.3035	6.8483	22.543	7.9029	21.897	12.169	23.086	23.484	16.641	5.8023	0	1.9012	0	0	0	0	0	2.4705	4.4953	0	5.6116	3.9012	5.9581	19.76	16.297	20.218	11.19	10.191	9.5379	3.5725	9.1713	9.8287	21.944	23.934	24.623	9.2136	9.0807	4.3284	5.938	14.299	15.096	16.979	7.3413	0	0	0
20.593	10.994	0	0	1.8302	3.4828	0	0	0	0	0	12.379	91.227	137.51	224.14	306.57	371.29	477.73	513.98	609.97	711.56	818.15	674.69	746.01	775.41	1005.8	1056.7	948.82	1027.5	1014.1	1105.4	1277.8	1325.7	1349.2	1423.3	1410.3	1364	1385.8	1369.7	1246.6	1353.5	1405.1	1527.8	1554.6	1600	1679.1	1682.6	1706.4	1741	1751.9
0	1.139	0	6.9444	3.4993	0	0	0	5.2849	0.37826	2.75	0.61475	0.22502	8.7605	7.2879	8.5057	8.6675	6.0955	7.1265	9.0561	17.489	29.005	39.455	50.281	52.544	69.923	64.505	74.683	84.845	113.34	126.79	134.26	141.96	167.36	160.03	193.59	188.77	205.15	228.46	244.21	266.63	245.23	281.12	277.95	333.54	316.91	346.29	337.4	364.39	356.82
0	0	0	0	15.125	5.6058	9.4439	7.0764	11.308	19.253	18.867	6.0458	6.7905	8.3259	27.394	40.76	74.171	132.15	184.37	242.56	328.91	399.56	511.19	580.22	666.31	756.6	860.87	928.83	993.05	1089	1200.2	1274.8	1381	1362.3	1423.8	1495	1524.1	1597.7	1620.7	1620.6	1598.5	1660	1677.2	1657	1696.5	1278.2	1209	1347.9	1739.9	1701.3
0	0	0	0.96175	0	5.647	5.3172	11.551	30.775	37.486	50.402	61.928	67.483	79.447	97.574	116.62	140.22	160.17	198.33	216.04	278	310.96	333.04	366.07	391.45	448.18	493.99	482.98	501.58	533.41	555.07	564.49	573.26	555.49	587.2	589.78	596.17	612.45	667.04	678.89	692.48	708.55	709.51	716.83	739.92	752.08	758.24	778.16	759.05	794.93
0	5.1518	8.3918	6.16	1.2936	0	3.8583	0	9.9732	3.9256	1.1923	0	7.8784	0	2.7638	0	0	0	0	4.2046	0	4.2023	0	16.367	12.909	20.075	12.174	33.095	31.337	29.684	37.364	38.776	47.818	73.367	66.665	81.192	84.674	69.111	103.39	103.81	95.378	60.444	88.489	113.35	127.96	85.109	88.129	94.408	108.7	91.938
0	0	9.1285	11.357	0	0	0	0	0.67421	1.3479	9.3053	6.4447	9.5194	3.8721	3.2161	0	26.764	37.814	37.44	43.871	42.008	71.323	85.328	149.7	156.64	145.53	164.16	187.06	152.95	180.33	193.11	193.4	203.25	237.19	275.27	266.36	306.94	323.46	355.13	374.46	356.6	389.57	402.03	363.02	348.81	343.27	370.68	392	428.25	392.9
0	0	0	0	0	9.3936	8.2492	0	5.1458	0	0	1.2232	2.1032	9.7778	44.379	73.531	118.92	173.69	206.57	267.05	338.78	408.67	485.42	569.55	669.24	786.43	865.69	1008.3	1058.8	1146	1306.9	1386.8	1464.2	1534.4	1579.8	1679	1741.7	1810.5	1866.4	1932.9	1989.1	1786.3	1849	1869.4	1876.8	1934.6	1997.9	1975.8	2019.4	2070.5
0	0	0	8.5405	10.41	11.451	1.842	30.055	91.132	144.4	198.26	273.69	325.91	399.88	476.46	520.71	593.94	624.83	667.9	690.83	762.13	801.16	858.88	870.25	934.84	880.7	946.22	915.17	912.22	913.9	929.56	937.27	951.59	959.52	922.5	961.93	962.49	977.19	1008.6	1066.6	1100.4	1093.4	1128.8	1121	1198.3	1232.9	1306.5	1314.3	1338.1	1406.1
0	0	0	2.8082	6.3271	0	12.526	15.703	22.853	20.994	21.865	28.561	31.81	47.813	95.1	109.68	165.66	175.54	205.94	201.96	243.66	238.86	261.51	281.65	310.08	341.35	393.25	358.34	387.23	396.95	417.71	412.89	360.68	374.85	407.61	400.02	403.32	400.97	426.48	427.99	423.04	409.51	421.22	448.7	461.14	440.5	447.17	416.56	475.98	457.13
0	0	0	4.8282	9.1193	24.33	18.913	20.972	21.241	28.647	28.922	40.716	37.088	71.655	47.539	49.009	79.805	106.77	150.61	201.73	230.6	308.79	321.78	369.22	426.16	463.22	505.74	552.49	586.92	632.08	664.26	713.01	672.64	715.24	763.15	797.49	801.27	820.82	877.18	914.1	928.78	963.53	997.75	1066	1125.2	1141.3	1156.9	1165.6	1218.6	1250.7
0	7.3337	0	1.8341	0	0	12.805	19.708	10.981	32.796	24.415	59.298	59.256	68.958	85.731	74.793	88.942	96.663	132.16	146.11	129.14	142.76	140.76	171.32	158.2	175.76	170.83	190.12	221.18	256.79	259.76	270	284.63	269.87	286.22	315.02	345.06	344.21	334.72	355.02	361.49	392.2	385.49	425.55	452.88	477.01	482.17	527.02	502	484.69
0	1.1029	0	0	0	13.184	10.404	0	46.083	75.059	116.72	165.28	194.36	260.62	291.58	357.56	352.47	376.59	447.41	461.79	504.2	531.39	549.54	613.56	608.02	642.31	648.39	666.8	632.22	636.31	644.96	620.72	631.23	622.26	632.47	627.4	633.26	625.39	597.22	620.43	618.65	619.4	606.69	600.05	591.57	616.27	603.22	584.74	575.42	598.39
0	0	0	0	1.0305	11.668	45.666	79.754	142.3	224.51	286.47	393.64	500.23	585.12	739.42	822.24	924.58	1061	1158.8	1224	1263.9	1369	1431.2	1521.8	1555	1611.4	1633.9	1665.4	1736.4	1744.8	1807.1	1796.8	1831.9	1920.3	1913.8	1965.6	1971.6	1970.9	2070.3	2085.6	2068.5	2088.9	2083.4	2170.9	2120.9	2146.1	2152.3	2162.3	2143.8	2151.9
11.186	0	0	0	0	0	20.067	51.317	73.959	108.87	129.21	172.84	216.15	253.83	315.62	367.9	416.43	446.92	491.52	541.91	579.87	643.82	664.04	700.09	748.84	760.38	796.77	814.69	849.03	871.26	832.21	836.55	856.96	858.41	835.25	860.08	906.33	901.56	960.24	997.7	1023.4	1053.3	1090.2	1111.7	1165.1	1157.2	1209.9	1240.7	1275	1290.6
0	0	6.3087	18.289	0	5.6497	1.7747	0	13.115	5.7493	0	0	0	0	0	0	0	0	0	0	0	0	0	0	0	0	0	0	0	10.492	32.069	54.65	60.305	61.493	82.924	122.31	151.01	149.92	196.74	219.95	217.22	200.04	210.63	218.47	233.99	223.03	262.16	244.69	252.71	257.15
0	0	0	0.68669	7.9446	8.0259	28.057	23.833	34.66	25.393	27.744	41.865	42.993	49.869	73.752	69.211	83.295	105.58	110.06	133.76	155.8	173.34	173.13	190.72	191.46	226.56	229.75	263.5	290.36	299.81	324.99	351.63	368.77	371.55	384.99	377.75	420.21	424.72	436.11	432.3	460.2	454.37	461.56	472.85	485.42	493.7	482.5	482.38	461.68	469.11
0	0	0	0	33.977	84.163	133.31	161.6	224.2	245.51	294.26	323.89	357.47	380.86	440.66	478.63	543.9	580.44	566.2	635.27	722.72	796.69	797.8	858.11	886.97	941.86	942.1	1036.2	1032.7	1066.2	1152.9	1177.8	1227.6	1228.8	1283.9	1355.8	1421.7	1463.2	1517	1522.1	1538.9	1555.1	1584.5	1581.8	1588.4	1610.6	1651.8	1654.1	1618.7	1675.8
0	8.8081	8.073	13.746	18.29	0	0	75.072	0	0	0	0	0	0	0	0	0	0	0	0	0	0	9.2103	24.245	38.376	57.273	75.149	74.771	86.996	110.04	117.52	135.91	128.72	132.29	157.89	155.99	154.68	178.87	197.24	208.8	230.3	247.23	239.27	242.54	219.27	226.67	252.21	252.89	247.38	246.82
0	0	0	0	7.1712	5.1033	7.8369	7.1496	5.1737	16.374	11.341	9.2312	3.5615	1.9814	11.704	26.493	37.163	43.293	66.022	73.993	86.351	104.6	139.34	136.65	155.54	179.95	181.24	202.94	215.13	224.37	243.88	261.95	273.99	281.33	292.68	281.02	293.48	303.94	303.93	307.61	310.03	319.4	305.85	307.62	319.82	317.39	314.64	317.77	332.96	332.83
6.5597	5.7818	0	0	0	1.118	13.681	14.791	4.9943	26.523	37.424	46.42	54.074	69.863	83.668	98.741	113.15	119.4	137.83	152.21	146.85	168.13	195.32	202.66	190.5	209.41	228.48	249.85	248.24	314.98	261.14	281.49	342.49	342.67	357.57	345.98	348.61	354.63	369.87	309.62	321.81	304.29	340.26	308.99	334.86	340.04	330.05	339.1	355.07	357.39
0	0	0	0	16.212	10.233	23.396	31.416	29.242	57.627	62.845	65.951	63.427	76.207	106.98	152.67	179.33	214.39	258.88	308.37	370.19	401.14	453.11	474.7	491.2	549.82	573.38	614.58	628.61	623.66	643.77	669.17	664.47	669.11	679.77	709.84	700.91	717.53	700.41	718.99	706.37	732.33	754.65	722.52	763.17	735.44	696.03	697.28	723.99	730.37
0	0	0	8.5178	4.8417	0	13.232	11.812	6.2557	24.916	19.577	21.373	12.966	16.955	20.45	39.754	23.385	30.561	28.774	23.717	25.006	39.137	32.872	36.949	49.143	62.637	66.49	76.619	75.709	88.219	103.58	127.79	130.94	138.44	149.78	156.35	171.16	187.98	190.53	203.6	217.44	226.15	216.32	221.2	227.72	235	238.14	217.15	196.6	222.17
0	2.664	0.7255	0.24142	0	0	3.9239	15.003	28.962	47.639	64.928	93.049	110.92	154.46	218.39	253.29	318.44	376.1	423.3	495.08	544.82	604.91	640.47	750.36	820.76	901.15	969.22	1036.4	1114.5	1189.3	1267.8	1319.6	1385.6	1487.3	1543	1574.3	1631.8	1687.9	1776.2	1786.6	1820.7	1854.9	1904.6	1980.9	2019.8	2021.1	2062.1	2049.3	2079.5	2095.5
0	0	0	1.7118	6.9984	11.939	15.219	26.207	9.8628	14.565	16.954	18.777	15.871	10.206	9.9179	12.494	12.549	6.8543	20.662	26.503	18.775	16.318	11.663	26.652	11.663	24.754	13.366	24.986	14.858	45.205	11.023	51.701	34.802	64.418	48.355	94.669	87.25	95.961	114.37	125.19	153.29	139.91	129.19	159.96	179.11	176.67	146.41	142.04	143.46	146.08
0	0	0	8.1033	5.5577	0	17.634	0	41.548	0	16.755	26.578	26.127	33.638	51.956	72.873	80.068	98.563	107.78	124.54	58.18	79.646	59.109	76.13	82.359	77.224	90.294	85.411	101.92	104.68	114.72	115.91	97.702	107.13	110.98	112	81.738	107.45	77.367	77.649	102.21	86.574	107.59	126.68	172.42	200.63	216.3	248.63	254.94	275.8
0	0	0	0	3.4984	1.851	9.6503	6.9077	0	9.2197	2.7295	0.27486	0	0	8.0408	8.2835	27.725	44.335	59.126	87.724	113.01	139.11	163.97	202.43	216.55	242.88	272.67	283.06	292.95	343.46	368.05	401.28	463.86	468.15	490.8	491.99	519.83	555.77	594.35	596.83	629.74	638.05	661.04	680.18	726.7	722.88	733.17	730.57	757.57	758.59
0	4.9962	1.3683	5.6763	1.8953	0	0	4.7709	16.35	28.407	24.992	37.724	61.273	84.251	130.42	158.68	179.14	207.2	254.82	286.64	323.93	352.28	383.49	438.6	478.83	500.46	582.92	585.19	595.77	611.72	641.42	612.74	636.68	657.6	662.11	640.69	694.41	669.23	730.41	742.46	742.57	783.06	878.02	830.29	931.38	962.34	973.84	880.89	1001.8	1052.1
0	5.6625	11.112	24.701	4.4048	0	0	7.7346	0	0	0	0	0	0	6.7746	26.48	97.634	138.99	181.68	270.73	341.57	396.79	510.33	565.81	670.23	679.48	769.96	866.75	922.06	1005	1071	1126.5	1177.2	1239.4	1289.7	1299.1	1328.3	1352.5	1421.7	1434.8	1403.4	1414.1	1466.1	1489.3	1465.3	1425.5	1410	1392.6	1385.4	1433.1
0	0	0	0	14.771	21.354	30.485	36.022	37.361	40.4	47.503	74.611	55.961	77.915	69.514	92.466	101.64	113.75	134.57	147.04	166.83	197.96	220.98	237.76	262.85	290.8	288.03	337.12	349.68	399.28	405.38	475.04	473.62	524.22	531.14	555.67	584.29	606.48	623.67	662.22	668.79	668.24	666.54	707.91	719.3	712.71	674.84	692.26	670.46	668.03
0	8.0122	0	6.4877	14.646	0	0	175.47	13.433	133.63	197.86	244.9	319.9	390.23	476.62	505.59	590.27	648.95	730.39	785.64	819.85	864.47	776.54	963.4	1023.2	1029	1057.7	1028.5	1127.2	1132.6	1161.8	1173.4	1175.3	1204.9	1224.9	1235.2	1241.6	1219.5	1240.8	1248.4	1251.7	1268.3	1241.8	1228.4	1183.6	1208.1	1230.6	1209.6	1198.4	1178.6
0.67365	4.3537	0	0	12.611	0	0	5.6211	9.5851	24.926	44.079	70.409	70.861	99.364	132.42	147.99	174.47	185.21	237.23	206.5	247.74	253.97	264.22	256.44	291.44	303.03	300.49	269.89	274.93	296.15	286.43	269.9	268.67	266.71	262.7	268.87	273.88	270.68	259.12	262.87	255.1	244.8	251.53	227.05	234.87	216.14	199.43	211.01	212.97	202.25
0	0.86595	23.623	7.0782	0	2.7967	0	7.7775	3.375	0	0	0	0	0	0	0	0	0	0	0	0	0	0	0	18.2	25.477	82.045	128.23	170.21	199.47	236.06	291.54	360.24	396.56	419.9	436.33	482.14	510.03	571.28	619.92	678.13	726.63	843.65	857.14	928.65	844.7	1018.9	1087.8	1081.8	998.81
0	0	0	0	11.42	5.9999	6.7456	16.132	16.18	18.673	13.597	7.538	10.511	13.358	28.117	23.126	28.335	25.039	28.331	43.408	72.977	107.91	177.19	243.28	299.63	303.12	422.45	513.01	483.34	448.74	454.67	401.42	372.6	382.65	364.1	351.87	376.21	395.9	421.02	442.63	493.92	508.35	587.89	600.32	643.29	738.59	756.47	833.85	838.69	876.04
0	0	0	6.7562	19.078	0	7.9004	28.394	58.771	125.45	170.03	253.64	339.59	414.15	479.33	525.87	602.96	627.67	695.56	739.86	780.83	839.61	847.79	876.66	888.79	900.6	891.49	927.57	969.26	989.71	1042.3	1039.4	1074	1050.1	1062.7	1038	1029.5	1013	1057.1	1039.1	1013.4	998.65	1035.1	1025.5	1008.8	988.5	1007.2	995.67	937.69	936.01
0	0	0	3.8066	5.3027	13.066	57.855	45.255	132.03	161.02	233.45	319.97	376.73	335.66	547.06	747.09	764.57	913.2	1262.8	1425.2	1700.7	1854.6	2003.8	2184.1	2285	2413.6	2605.4	2574.2	2833.2	2912.2	3069.3	3029.2	3086.8	3138.6	3104	3309.2	3378.1	3514.9	3509.4	3609.4	3605	3544	3576.8	3395.4	3535.1	3371.2	3499.2	3394.4	3441.9	3420.8
7.4001	0	0	0	8.0886	6.5849	3.2752	0	2.6036	14.426	28.182	5.3704	32.816	20.896	29.582	72.406	93.41	113.31	130.59	161.24	180.88	199.54	205.05	253.86	303.17	326.86	374.07	368.96	412.24	432.23	492.49	489.38	510.02	445.99	468.74	454.82	479.37	531.83	546.98	568.82	582.07	602.53	632.73	631.36	625.97	639.89	649.22	652.44	677.21	672.94
0	0	1.5338	5.4914	1.2806	0.86109	14.227	64.263	122.86	196.21	299.29	383.4	465.59	556.19	666.81	739.83	846.76	958.96	1027.7	1091.6	989.28	1059.9	1321.9	1384	1466.8	1491.7	1584.5	1601.7	1598.2	1679.8	1674.8	1709.2	1725.8	1761.2	1731.2	1718.8	1778.2	1767.5	1802.8	1807.9	1798.8	1759.2	1758.7	1744.5	1762.1	1765.3	1759.6	1653.9	1632.1	1628.1
0	11.863	4.5782	1.9401	14.419	0	0	143.41	0	1.0673	1.0002	0	0	0	0	0	0	0	0	2.1629	6.1947	7.6324	3.3606	12.562	16.002	1.347	0	1.1418	7.8314	8.1888	0.5582	0	0	0	0.97276	0	0	0	0	1.0471	8.5585	20.176	7.4868	12.142	0	4.8818	25.334	13.208	19.622	20.343
0	0	0	9.32	8.7334	4.2424	12.744	21.956	34.269	45.017	53.604	65.484	104.52	93.034	118.12	103.42	140.86	162.05	177.91	174.02	176.04	190.21	259.14	283.29	278.04	297.43	305.95	326.44	338.55	373.2	352.99	363.37	371.46	381.54	393.23	393.68	445.1	453.19	480.61	477.02	452.47	425.11	392.18	376.44	366.79	354.65	338.47	365.1	348.71	386.16
0	4.51	0	0	0	3.8405	0	0	0	0	0	0	0	0	0	0	0	0	0	0	0	0	0	0	0	0	0	0	0	0	0	0	0	0	28.068	45.875	42.58	68.216	65.492	86.808	104.83	105.12	106.96	86.19	107.66	117.96	114.58	124.61	101.36	115.01
0	0	0	3.4242	15.415	2.0835	23.132	15.332	19.595	26.215	23.878	30.274	44.915	39.876	32.446	59.241	65.264	88.792	110.85	135.36	156.77	182.32	218.97	234.96	273.76	292.87	332.33	351.09	369.29	421.65	437.52	484.66	486.36	506.87	517.32	553.18	573.24	564.59	570.38	550.54	569.1	587.25	573.78	580.32	611.2	607.55	608.26	600.91	596.02	602.06
11.903	16.836	5.3567	1.2664	21.364	0	0	70.755	0	0	0	0	0	0	0	0	0	0	0	0	0	0	0	0	0	0	0	0	0	0	0	0	0	0	0	0	0	0	0	0	0	0	0	0	0	0	0	0	0	0
0	0	1.4116	0	7.3307	6.1793	9.5122	17.714	13.353	30.102	30.401	47.248	49.451	59.884	88.093	135.12	171.07	225.77	273.82	335.02	423.69	473.04	542.36	673.26	568.86	794.41	881.06	782.4	815.03	834.97	896.39	936.97	962.08	960.56	975.51	1012.7	1036.6	1068.6	1083.9	1097	1104.6	1064.7	1157.5	1156.9	1174	1144.7	1130	1157.4	1149.6	1146
0	0	0	12.719	10.806	14.203	0	133.22	25.833	161.67	214.32	283.93	330.71	409.31	454.96	537.08	568.77	664.13	710.31	754.88	825.45	837.29	901.85	943.23	905.46	902.04	924.25	933.21	963.37	973.22	967	954.37	966.94	953.72	984.11	971.2	1003.6	1011	1051.5	1081.5	1131.1	1180.7	1213.4	1241	1260.1	1347.5	1406.6	1432.1	1497.6	1529.9
0	0	0	13.159	0	7.4786	10.925	55.09	102.25	177.62	305.76	377.81	506.68	602.2	761.19	840.1	1028.4	1112.5	1232.2	1270.5	1348.8	1430	1553.6	1646.4	1705	1694.3	1717.6	1784.8	1823.7	1844.6	1882.9	1932.7	1927.4	1962.4	2003.8	1950.1	1997.9	2008.8	2019.1	2007.4	1970.9	2028.2	2045.1	2000.8	1977.3	1931.6	1941.9	1964.1	1942.5	1946
0	3.7658	0	0	2.3992	10.05	7.6102	8.9384	5.5537	4.0654	16.093	18.45	8.6499	10.598	19.926	4.8777	5.8655	0	31.758	45.121	49.549	69.182	42.17	72.268	85.118	78.114	75.679	102.04	101.51	125.07	134.46	98.759	104.94	107.41	137.75	144	154.83	152.36	143.97	180.46	170.06	173.67	178.77	202	165.55	287.27	221.92	216.07	224.33	248.08
0	0	0	4.9884	1.2325	8.4679	3.0246	0	0	0	0	0	0	0	0	7.148	0	0	0	0	0	4.6688	38.982	26.07	0	0	0	11.355	31.641	31.177	28.298	19.873	22.574	21.961	53.244	51.577	70.25	73.831	92.762	97.716	104.45	106.06	116.87	182.96	194.52	223.95	226.28	241.25	252.19	254.03
0	0	0	14.575	3.964	9.6184	7.3852	15.856	9.9174	29.273	40.536	47.625	75.512	80.94	110.25	115.38	158.09	177.17	176.27	186.26	205.91	216.78	240.61	269.66	277.19	273.22	276.91	277.22	284.19	302.68	297.83	288.33	282.32	297.94	327.99	312.23	337.37	331.72	341.29	329.84	349.62	336.61	333.63	315.16	300.35	294.41	283.87	292.08	290.01	285
0	0	0.75053	0	14.479	1.3864	7.8317	9.9288	4.9866	26.385	32.711	42.268	66.554	96.341	125.71	180.08	248.67	292.28	393.56	451.31	563.5	635	768.27	855.79	901.89	979.82	1090.5	1147	1224.9	1240.6	1289.5	1326.6	1360.9	1308.7	1346.5	1374.2	1369.7	1497.5	1509.6	1461.5	1517.5	1486.4	1494.2	1487.7	1488.5	1649.1	1574.3	1546.5	1535.7	1625.4
0	5.075	0	8.6958	1.3815	0	0	5.3921	7.0901	7.0751	6.3126	0.40427	7.8006	26.226	60.501	78.376	111.23	179.17	229.02	278.48	304.13	365.5	383.14	425.33	454.68	505.17	552.36	545.39	583.19	602.58	618.69	634.48	625.05	671.57	694.54	685.79	678.07	669.51	716.08	723.13	752.06	771.16	787.93	832.6	855.46	849.62	859.94	841.02	814.24	801.65
0	0	0	4.8391	0	10.93	10.096	11.756	37.811	58.079	92.69	94.785	122.08	143.88	162.37	195.23	210.6	237	250.85	276.64	283.58	319.3	325.02	359.25	330.68	360.4	379.88	419.74	456.78	493.36	487.93	508.37	531.99	563.94	561.96	589.1	575.67	636.86	641.51	623.13	643.74	657.2	662.15	662.5	663.63	697.43	672.78	691.35	670.47	675.65
0.86277	0	0	1.3577	3.6743	0.79116	0.15515	12.948	7.2852	12.401	19.527	8.7536	19.724	16.269	30.699	26.059	27.4	14.936	21.193	13.599	22.596	20.769	27.086	24.22	14.695	10.399	0	0.1394	3.4586	0.30817	8.7524	1.3418	4.1323	0	1.3122	0	15.956	9.8689	5.4724	0	3.9505	3.5061	1.1891	0	0	0	0	0	6.2168	0
0	0	0	0	3.0941	32.326	42.822	47.45	55.563	51.944	75.251	101.56	138.48	137.17	165.8	226.27	239.02	315.27	375.6	441.27	515.86	622.38	732.72	787.82	876.37	950.68	1003.2	1097.4	1151.9	1181.7	1232.1	1258.1	1361.1	1405.6	1462.5	1519.9	1557.4	1514.2	1562	1595.6	1593.1	1242.4	1329.5	1477.4	1517.1	1535.9	1577.2	1585.2	1639.9	1710.4
0	0	7.0259	3.015	15.448	11.713	0	0	0	0	24.958	17.209	24.723	0	0	0	0	0	0	0	29.361	9.0386	25.731	16.746	10.268	41.502	12.835	13.674	10.186	45.682	62.182	66.483	62.131	69.67	57.12	68.502	66.256	78.389	68.765	78.741	76.769	84.784	79.464	80.888	82.91	73.239	74.907	70.483	81.589	74.951
0.73001	0	0	0	18.068	0.81363	8.442	0	18.131	38.637	51.128	92.998	106.46	162.76	230.84	298.04	417.02	517.94	651.62	779.82	924.34	1133.3	1257	1320.9	1312.1	1435.5	1441.3	1545.5	1626.1	1763.7	1786.7	1848.8	1961.1	2085	2104.6	2147.8	2256.6	2280.5	2327	2412.3	2445	2498.3	2495.5	2540	2654.3	2691.3	2681.2	2669.8	2720.3	2673.3
0	0.27925	0	4.0113	9.8896	5.5201	10.573	12.939	12.162	17.106	28.966	16.487	24.656	28.656	43.613	51.11	55.316	67.565	69.245	66.51	84.158	83.787	92.73	83.416	61.66	0	0	1.6062	0	0	0	0	0	0	12.055	19.213	30.651	21.064	21.988	5.1006	4.2291	0	4.3611	20.675	33.101	53.732	40.396	23.155	21.013	24.213
0	2.4539	5.2756	14.52	5.6809	13.287	0	3.8746	9.8216	38.561	69.41	108.01	158.47	207.61	267.4	341.08	434.18	541.06	761.22	846.89	908.49	820.33	937.45	1191	1146.6	1369.9	1445.1	1380.8	1463.5	1568.7	1605.8	1725.6	1722.6	1803	1843.8	1729.8	1613	1700.2	1774.2	1703.5	1771.1	1876.9	1960.2	1861	1774.8	1799.6	1959.7	2047.3	1934.6	1950
2.3212	0	5.0511	0	0	0.91617	10.147	7.8604	4.0249	14.699	3.3987	13.554	8.0891	3.3572	20.498	19.91	43.502	51.587	62.507	84.73	93.383	109.55	152.86	160.56	175.11	207.84	269.89	223.38	245.94	268.33	277.59	308.16	322.79	329.28	334.79	349.96	371.07	375.94	391.14	395.78	433.82	453.82	456.51	483.87	483.98	498.68	493.09	488.25	509.4	519.3
0	0.073956	0	17.652	25.566	12.111	0	0	0	0	0	0	0	0	0	0	0	0	0	0	0	0	0	0	0	0	0	0	0	0	0	0	0	0	0	0	0	0	0	0	0	0	0	0	0	0	0	0	0	0
0	0	0	8.4375	10.385	25.962	14.911	36.569	17.307	9.1428	5.4629	14.222	0	0	26.428	58.979	120.91	173.02	252.47	333.91	428.77	522.93	575.66	651.83	701.26	783.68	849.98	908.54	964.18	1017.2	1053.2	1102.9	1124.2	1116.8	1125.3	1160.9	1184.1	1289.3	1276.4	1232.4	1278.7	1237.4	1294.8	1296.6	1286.5	1279.4	1228	1244	1237.5	1218.2
0	0	0	7.7974	4.9739	13.536	7.9278	9.6192	2.6408	1.9709	0	0	0	0	0	0	5.0124	8.0684	0	10.666	27.563	48.994	70.179	78.52	101.1	145.96	190.48	260.74	305.84	340.88	377.38	421.79	508.45	541.55	488.11	365.08	602.24	709.14	762.54	629.04	598.07	544.15	614.18	607.83	635.29	615.16	612.36	595.85	574.44	596.47
13.596	15.172	0	0	0	0	0	0	0	0	0	5.8413	27.565	42.267	53.633	90.193	96.738	121.82	131.57	159.11	180.36	220.85	197.85	204.43	183.65	183.15	188.43	205.84	213.85	230.98	234.69	203.26	228.32	228.64	326.54	324.17	391.09	392.76	419.97	421.54	350.87	334.41	341.62	392.22	416.92	248.25	272.82	297.97	298.66	275.61
0	5.5287	0	0	15.217	0	0.059084	0.62906	0.15949	0.32593	2.034	2.2361	0	0	0	0	0	0	0	0	0	0	0	0	0	0	0	14.168	19.361	31.217	46.581	34.871	50.26	57.613	84.046	102.24	111.31	113.58	127.46	152.23	155.28	173.96	171.01	184.12	201.73	222.05	260.39	253.17	251.44	291.76
18.919	6.2508	0	2.5359	0.66571	0	0	1.2473	5.9106	7.3846	0	0	1.9707	0.69751	40.323	53.769	113.64	159.38	257.04	303.42	418.18	482.01	578.65	671.35	738.8	848.79	933.31	1022.8	1147.2	1212.4	1315.6	1385.6	1455.6	1519	1557.7	1631.7	1638.4	1701.2	1627.2	1736.7	1795.4	1690.2	1755.9	1764.8	1756.4	1758.2	1781.6	1746.2	1760.5	1779
0	1.5415	8.1534	0	0	4.2022	4.029	27.164	51.209	101.85	146.4	233.7	315.12	394.17	451.04	511.83	578.56	607.61	644.61	688.03	734.25	771.52	893.62	931.09	1077	1133.8	1219.8	1319.3	1417.7	1489.1	1737.7	1867.1	1977.5	2069.5	2247.8	2389	2472.1	2602.8	2727.6	2827.3	2901.3	2944.6	3063.7	3132.4	3161.8	3227.8	3195.2	3226.5	3241	3180.8
0	0	0	0	20.438	16.085	32.776	44.956	68.053	70.614	73.607	78.805	80.761	90.012	90.343	105.77	101.8	105.8	114.09	115.81	109.3	117.51	120.2	105.81	105.64	112.52	107.43	94.727	88.508	82.13	90.693	88.275	92.838	82.43	70.303	74.785	73.66	80.935	68.371	72.54	65.354	67.923	62.94	53.819	51.044	55.619	44.181	45.626	39.07	87.586
0	0	0	0.80651	18.946	24.993	26.254	27.84	12.276	28.867	24.885	36.423	17.754	28.917	31.76	42.85	84.736	112.78	139.09	177.56	205.02	256.33	295.52	328.14	355.69	407.55	442.46	461.37	505.73	526.52	545.31	605.91	590.39	657.85	690.72	724.77	759.85	776.26	850.15	869.11	922.95	861.8	899.88	986.45	995.69	965.13	965.77	904.69	963.94	917.64
0	0	4.2205	5.0344	10.385	6.4797	2.5389	5.5885	18.624	18.114	43.393	46.865	59.046	59.818	87.561	88.544	130.53	143.3	138.32	163.5	189.84	206.5	71.562	115.51	125.46	115.87	100.62	103.85	101.75	127.98	173.17	134.87	111.43	118.58	184.97	201.2	234.39	254.54	271.53	314.04	308.23	339.22	338.24	346.31	331.05	318.08	296.52	309.54	337.36	321.08
0	0	0	4.7637	10.544	27.389	56.66	31.082	0	0	43.82	59.104	49.602	68.028	93.034	137.35	190.64	227.42	287.39	339.45	437.63	379.8	416.7	476.01	533.17	607.99	708.55	903.39	1007.5	888.4	1221.4	1237.6	1309.3	1369.7	1450.9	1506.1	1540.3	1598.2	1644.8	1631.2	1640.2	1656.9	1706.1	1731.9	1754.7	1738.1	1785.4	1796.9	1810.8	1758.1
0	0	4.7906	8.1388	0	3.1488	9.7786	3.1717	11.048	16.499	19.179	17.425	29.474	25.426	52.379	69.044	128.9	180.78	228.57	280.55	316.82	372.89	453.33	509.05	585.3	630.19	675.51	734.35	759.7	806.98	895.19	970.88	1017.5	1123.8	1209.4	1338.7	1371.9	1494.4	1573	1711.6	1754.1	1868.5	2071.6	2128.7	2081.3	2253.3	2283.1	2265	2231.2	2403.3
0	0	1.7246	3.737	2.8324	0	8.7169	0	7.4645	0	0	0	0	0	1.9155	0	0	0	0	0	0	0	0	13.208	17.145	15.24	23.457	13.857	34.343	38.381	35.063	34.934	36.786	37.083	39.965	56.371	38.733	46.543	61.352	43.352	67.174	54.337	77.668	67.789	72.702	91.42	60.749	78.314	75.666	64.973
0	0	0	0	16.657	0	32.511	0	39.426	0	9.6674	10.525	11.573	8.9458	20.416	29.491	46.009	50.183	66.306	68.783	89.378	111.56	133.53	137.3	159.06	159.49	178.67	173.21	192.53	216.04	228.42	237.44	226.96	197.03	217.8	274.54	254.16	246.68	268.12	287.16	295.05	298.62	319.83	359.73	406.97	449.35	470.84	496.38	517.4	494.21
0	3.3818	2.9287	4.4659	4.7793	0.66912	0	11.616	11.233	26.834	30.131	23.421	29.726	33.875	43.154	50.176	60.064	82.959	94.524	115.11	115.49	124.9	131.68	130.06	148.91	143.96	152.05	148.14	153.39	167.86	185.23	210.67	230.15	259.39	296.83	344.5	374.8	402.39	452.02	480.97	517.62	533.96	586.59	598.22	635.11	698.01	735.33	736.28	772.67	785.95
0	0	0.87953	0	0	0.78656	15.35	0	34.238	0	0	0	0	0	0	13.667	22.471	71.007	70.623	126.8	176.54	234.65	282.01	380.15	466.79	461.54	534.86	589.58	673.82	704.03	944.76	1014.5	1083.7	1161.4	1206.1	1183.9	1180.7	1254.2	1276.3	1288.9	1411.2	1473.2	1474.3	1486.9	1614.6	1620	1678.6	1714	1773.4	1790.9
1.0395	6.3086	0	13.057	0	0	0	0	0	2.8514	10.314	19.396	13.165	35.439	42.693	57.875	64.858	75.467	92.121	99.896	120.18	138.22	155.02	186.93	188.46	205.41	218.71	148.35	203.18	226.49	250.92	265.88	282.64	306.55	294.87	313.09	326.83	342.45	342.07	364.82	372.38	351.03	381.85	364.72	375.15	369.99	394.77	392.09	393.41	391.83
0	0	0	3.9197	2.6816	8.7536	6.011	2.4203	8.5036	4.9007	5.1896	9.0042	9.9399	9.2086	14.064	0	3.4437	0	0	0	0	0	0	0	0	0	0	0	0	3.8815	40.336	77.396	129.06	176.08	269.9	339.41	411.52	547.67	633.43	733.84	803.72	916.94	1048.9	1108.4	1212.6	1311.9	1410.5	1502	1570.9	1643.4
3.7064	3.327	0	4.6239	0	0	0	0	0	0	0	0	0	0	0	0	0	0	0	0	0	0	0	8.795	0	0	0	0	0	0	0	0	0	0	0	0	0	0	0	0	0	0	0	0	0	0	0	0	0	0
0	0.052828	0	6.9916	1.1004	5.1551	7.9395	30.635	88.111	159.57	250.83	378.64	536.72	641.11	790.1	958.45	1074.8	1249	1398.7	1483.1	1653	1745.4	1864.5	1930.9	1999.4	2061.5	2199	2210.1	2315.1	2306.4	2410.6	2393.7	2373.8	2397.9	2368.6	2423.2	2422	2494.9	2525.8	2485.5	2519.5	2548.3	2498.1	2508.4	2494.2	2511.5	2491.1	2532.5	2478.8	2482.1
9.9051	0.24499	0.78459	0	0	0	1.5973	0	0	4.3392	2.8789	10.04	18.897	29.433	40.836	32.672	50.609	63.59	94.464	110.7	111.84	144.78	133.59	155.56	164.95	169.23	175.6	183.3	189.35	196.81	223.29	220.86	219.7	222.69	217.56	217.97	219.38	222.4	210.5	223.93	203.15	199.74	210.78	205.74	201.67	229.47	206.15	207.57	196.64	222.24
10.628	0	0	0	10.234	0	0	6.216	1.4902	6.8186	0	0	0	2.4336	4.9275	0	2.5631	2.1325	2.6366	8.0468	3.9091	9.1078	20.41	23.05	20.362	15.746	19.986	24.793	22.658	24.808	26.522	6.5689	34.159	63.638	35.56	42.145	40.875	39.685	39.843	52.609	50.505	32.92	45.885	39.04	32.347	40.965	46.175	41.408	52.251	40.604
0	0	2.959	4.1622	0	0	13.184	0	16.866	0	0	0	0	4.4976	23.683	44.793	88.214	138.46	174.01	212.36	272.35	345.12	426.18	471.04	542.14	625.41	698.36	701.8	808.27	855.3	898.4	970.44	983.89	1082.4	1083.4	1113.7	1123.9	1152.1	1194.8	1159.5	1177.9	1195.7	1230.1	1229.6	1236	1204.6	1219.7	1294.3	1315.9	1283.6
0	1.9259	0	0	0	11.202	14.312	20.733	12.66	18.017	24.497	12.059	15.639	0	0	0	0	0	0	0	0	0	0	0	0	0	0	0	1.1156	26.601	52.023	93.056	134.83	159.86	219.07	210.7	257.49	309.44	344.06	384.07	419.27	439.78	488.65	532.16	525.6	558.27	548.64	546.71	575.26	574.42
0	0.16613	0	15.536	3.5242	0.04504	2.304	0.2741	0	12.528	35.381	36.877	66.988	62.348	90.977	91.054	147.4	167.17	177.77	196.09	216.76	236.82	282.44	288.73	314.92	297.34	314.34	317.44	322.17	341.61	363.17	338.42	318.09	316.09	330.43	303.55	336.76	341.69	360.3	373.2	382.57	367.14	368.95	358.72	372.93	370.52	344.76	377.88	374.71	361.87
0	0	0.98465	15.145	9.212	0	0	9.0583	2.8262	9.6074	31.679	42.133	52.327	49.674	54.734	61.227	94.237	109.49	106.34	117.94	118.45	142.19	169.77	178.04	200.71	194.34	206.36	199.7	206.81	231.69	217.89	216.99	201.99	227.36	265.5	347.22	311.54	348.97	377.41	409.56	442.06	471.68	529.36	587.17	614.88	655.33	710.88	787.69	840.38	890.36
0	0	5.3356	11.239	15.405	8.9372	24.548	11.964	15.401	18.219	0	43.221	30.063	0	0	0	0	45.61	45.105	48.833	60.342	73.564	67.241	66.498	65.41	68.609	68.703	68.784	76.151	70.644	86.414	78.206	87.31	86.091	84.939	92.538	107.74	95.223	108.43	104.25	112.59	105.85	97.023	117.29	149.78	130.49	131.2	127.21	122.96	131.29
0	0	4.7481	4.4935	2.2413	0.21831	0	0	2.5364	6.7631	0	0	0	0	0	0	0	0	1.7616	3.452	0	4.4866	0	0	3.9314	11.633	7.6295	15.122	26.661	31.136	53.422	75.1	96.767	127.32	176.25	208.85	264.33	326.14	387.61	422.6	484.4	572.06	643.52	702.07	785.55	827.42	872	923.95	981.02	1012.9
0	0	0	2.8893	5.9253	7.1784	10.724	5.6481	20.147	20.417	19.44	23.268	21.475	17.555	18.499	29.45	36.968	48.277	52.689	59.761	72.266	82.93	89.916	129.59	149.13	165.71	181.45	194.94	215.24	236.57	130.15	136.58	148.7	143.57	156.81	159.68	188.47	175.93	190.8	181.19	194.76	202.92	210.94	218.4	223.54	234.83	234.64	235.68	243.98	265.62
0	11.588	14.924	0.60898	0	0	0	0	0	0	0	0	0	0	0	0	0	0	0	0	0	0	0	15.778	34.354	34.303	70.626	108.03	160.7	263.32	320.45	381.18	390.39	440	470.65	508.38	572.86	603.78	654.17	680.37	663.58	718.48	740.26	748.45	760.62	759.51	790.32	801.83	739.02	794.98
0	5.8168	0	5.1897	1.4587	0	15.728	0	62.898	44.514	115.85	150.74	193.42	239.51	270.65	330.48	360.08	402.2	408.74	431.36	486.06	494.12	512.35	527.1	541.5	544.44	551.7	513.85	569.05	584.89	572.03	559.86	550.05	556.54	567.11	577.61	557.88	562.72	608.82	597.93	606.33	614.27	615.88	603.86	666.08	646.4	662.11	678.86	674.99	685.62
0	0	0	10.003	6.8757	5.4104	11.509	42.117	72.888	112.39	157.7	196.89	235.96	286.29	323.67	375.45	419.55	435.05	462.09	454.97	513.18	544.6	541.09	580.1	543.95	573.24	573.46	575.79	580.87	581.87	573.54	607.32	649.13	687.22	668.24	729.96	749.66	822.93	880.19	933.75	949.08	1047.5	1090.8	1092.6	1136.9	1145.6	1156.6	1156.2	1222.7	1265.3
19.456	10.781	0	5.7135	0	0	0	0	0	0	0	0	0	0	0	0	0	0	0	0	0	0	0	0	0	0	0	0	0	0	0	0	0	0	0	0	0	0	0	0	0	0	0	0	0	0	0	0	0	0
0	0	0	6.2252	0.46647	4.8979	0.44798	21.776	18.78	33.188	27.337	26.889	25.048	28.861	35.023	54.718	75.217	122.65	154.54	209.18	258.21	329.38	391.09	436.88	528.48	599.54	654.64	707.28	784.17	896.62	924.28	997.14	990.28	1050.7	1063.7	1101	1112	1137.7	1136.1	1189.3	1156.8	1183.3	1211.8	1266.3	1300.2	1273.8	1281.3	1268.3	1299.7	1320.3
1.1108	6.0599	2.0679	0	0	0	0.68824	35.698	66.808	121.63	186.26	282.97	344.52	434.08	507.92	582.32	619	700.94	757.37	833.84	875.18	920.99	944.07	969.49	1086	1091.9	1141.1	1158.3	1164.5	1252.2	1041.1	1012.8	1008.1	969.02	970.33	909	946.68	914.65	903.25	893.64	904.54	873.82	896.41	872.27	857.9	884.66	864.49	853.83	829.86	811.14
0	0	0	5.2827	5.3071	0.082737	24.084	0	28.768	0	37.682	31.821	37.237	42.056	52.015	72.662	91.954	113.14	115.14	139.28	157.71	173.64	203.88	222.91	236.46	262.65	265.22	273.25	301.61	318.13	352.89	346.42	331.54	354.16	368.58	380.79	386.49	398.32	425.17	401.68	431.49	429.19	431.04	425.66	452.51	466.14	475.82	492.84	512.66	529.98
0	0	0	4.8255	0	2.5289	8.8761	6.045	6.5779	5.4182	0.77936	0	0	1.3171	7.1962	10.668	10.453	7.4157	12.894	16.622	24.569	23.917	5.7294	0	0	0	9.8874	2.4572	20.399	38.135	6.1375	34.164	28.925	65.218	40.044	51.913	42.965	63.505	171.27	167.05	196.64	209.91	241.64	245.98	284.08	210.01	256.53	265.18	292.02	326.42
0	0	10.454	13.091	31.875	18.221	25.13	34.368	20.356	40.909	69.842	94.555	114.81	160.7	233.02	256.79	309.65	374.74	478.03	554.04	620.66	726.68	754.71	755.03	879.24	890.99	907.52	946.22	986.45	1024	1016.8	1062.9	1025.4	1058.5	1003.2	1057.8	1053.6	1073.8	1043.7	1113	1022.1	1036.8	1030.1	1063.5	1022.4	1020.1	987.72	1000.3	975.82	1008.9
0	0	0	6.0448	5.8623	0	16.625	0	0	0	0	0	0	0	0	0	0	0	0	0	0	0	0	0	58.66	64.041	78.882	119.19	113.94	114.45	114.48	131.73	122.27	159.46	169.73	176.39	177.61	220.47	199.39	208.68	213.82	194.44	246.82	232.09	235.74	239.37	226.22	242.21	241.77	221.96
1.0575	1.6047	0	0	0	2.4893	6.4742	24.473	69.693	124.33	194.86	259.58	336.83	445.14	548.24	655.05	726.28	797.79	823.59	895.68	978.94	1038.1	1092.2	1127	1149.2	1184.9	1189.4	1245.8	1266.6	1242.4	1300.2	1313.9	1384.2	1373.9	1478.6	1491.9	1578.1	1641.6	1645.4	1767.5	1756.7	1954.2	2011.5	2021.1	2126.8	2209.4	2344.9	2312	2395.8	2416
0	0	0	0	5.3633	12.638	17.293	31.488	58.39	101.21	199.94	242.58	326.42	397.95	497.71	569.7	612.86	696.44	781.38	811.94	851.72	939.3	935.76	1007.9	987.29	1031.8	991.48	1056.5	1098.2	1097.6	1122.1	1179.8	1150.2	1137	1170	1221	1252.4	1265.1	1244.4	1278.1	1232.8	1230	1281.4	1302.4	1345.5	1319.3	1301.9	1287.8	1288.7	1273
0	3.7864	0.50261	0	0.75669	0	8.7364	75.874	166.45	327.37	507.84	665.72	869.16	1122.1	1313.7	1509.1	1732.7	1901.5	2021.4	2173	2365.6	2476.2	2583.7	2748.2	2958.3	2918.7	2998.6	3065.1	3149.7	3166.3	3227.6	3332.2	3304.4	3371.8	3427.5	3527	3563.1	3527.7	3645.8	3606.3	3652.1	3648.7	3707.3	3734.8	3793.5	3738.5	3723.4	3703.7	3740.8	3782
0.97239	4.826	0	0	0	0	16.172	0	21.721	0	0	0	0	0	0	0	0	0	0	2.1612	0.8699	0	6.4655	0.98977	3.4578	7.0516	14.215	3.3547	23.238	33.066	46.245	61.534	55.089	89.891	110.43	156.67	135.6	163.76	207.64	204.17	237.66	228.62	254.06	248.36	266.89	286.9	291.72	324.7	324.49	342.69
5.6452	4.3345	5.7011	3.0681	0	0	0	8.5326	0	0	4.2252	3.7265	8.8101	0.66128	0	5.6582	15.534	16.341	41.836	47.761	6.439	23.116	49.972	40.956	0	0	0	0	0	0	0	0	0	0	0	0	0	0	0	0	0	0	0	0	0	0	0	0	0	0
0	2.2765	3.6395	7.6133	0	0	1.7089	16.397	37.539	74.993	153.65	198.43	270.79	334.83	434.24	483.55	650.17	749.87	863.52	1021.1	1127.3	1171.6	1379.3	1476.7	1780.4	1849.1	2023.5	2156.3	2221.7	2234	2449.1	2561.8	2528.5	2673.5	2769.8	2753.1	2910	2920.1	3041.6	3140.8	3271.2	3211.4	3330.1	3392.7	3421.2	3482.3	3356	3475.6	3466.7	3497.7
0	0	0	0	15.365	22.504	41.03	84.157	132.12	196.72	264.1	320.66	407.13	463.34	546.36	620.32	701.09	778.97	878.77	927.65	1072.8	1209.4	1239.2	1357.9	1392.8	1380.3	1487.1	1559.8	1595.1	1706.3	1745.3	1812.1	1854.6	1799.8	1887.5	1879.9	1897.5	1936.5	1942.7	1967.8	1958.2	1913.9	1947.1	1992.4	1957.3	2027.9	2019.1	2016.7	1976.4	1969.2
0	0	17.518	9.7528	5.6645	6.3696	13.905	23.425	10.425	5.8861	23.942	9.7904	8.5205	0	11.837	9.5314	30.119	42.67	63.204	0	0	0	0	0	0	0	0	0	0	3.5176	60.751	128.54	191.73	257.2	360.43	425.76	582.05	659.48	789.31	862.48	953.96	971.19	1113.9	1150.1	1274.5	1262.2	1268.7	1376.1	1361.7	1441.5
0	1.5352	0	0	2.5812	0	3.2435	13.749	56.26	115.25	170.41	237.35	324.9	404.38	519.04	616.4	736.42	852.68	936.39	1037.4	1134.9	1266.1	1347.1	1447.9	1458.4	1561.7	1566.5	1623.4	1676.4	1741.1	1751.3	1807.8	1797.3	1869.8	1888.9	1903.3	1941.4	1946.6	1991.5	2018.9	2032.7	2006.8	2004.4	2032	1983	2003.1	1956	1969.8	1971.9	1974.8
0	0	5.4472	35.244	30.796	11.158	0	22.236	20.753	37.795	49.438	39.376	36.541	24.324	33.664	35.753	59.209	53.492	53.973	58.074	59.139	98.266	116.11	124.13	150.72	154.61	164.3	110.76	108.07	139.42	151.71	135.19	144.24	183.55	199.84	202.15	246.57	273.02	306.32	333.44	344.36	370.17	394.65	429.3	451.18	437.45	453.37	504.64	498.29	516.59
0	0	6.3976	1.2905	7.5371	5.4763	9.5292	2.2294	6.5176	9.3902	8.9819	2.9531	0	0	2.3917	4.1972	12.02	17.555	1.7307	9.2917	2.4534	6.3819	7.2163	15.989	34.916	53.006	72.991	78.525	90.001	111.66	152.87	183.47	195.99	223.86	232.31	251.46	272.95	297.87	298.16	325.19	329.94	347.99	382.56	380.09	387.67	416.93	407.47	437.29	423.43	455.82
0	0	0	1.7289	0.70998	18.068	14.009	18.839	11.669	23.93	25.11	48.059	41.423	56.924	46.684	50.311	73.378	65.271	93.362	107.46	101.87	119.29	121.21	124.92	114.21	140.04	128.9	146.3	127.75	146.22	136.77	163.49	147.06	152.1	170.38	180.98	200.44	236.69	250.29	275.86	293.17	274.88	308.33	328.9	366.08	379.53	329.88	351.65	342.83	382.97
0	15.537	0.58861	0	0	0	0	0	0	0	13.764	15.519	44.547	63.747	87.369	103.26	70.269	125.88	112.57	134.15	114.51	136.32	149.26	117.6	103.03	110.95	86.782	95.888	122.78	126.88	176.77	162.46	230.69	215.65	249.76	275.96	304.74	348.5	345.87	375.73	322.68	340.06	377.3	413.57	449.47	435.67	480.59	490.26	464.36	429.17
0	0	10.731	7.8011	0	0	6.7787	0	0	0	0	0	0	0	0	0	22.318	55.753	96.659	144.05	189.14	257.71	282.1	357.21	403.69	446.42	474	536.18	587.72	635.57	646.75	682.23	693	719.77	744.35	740.55	789.11	802.27	804.11	816.68	800.02	810.62	800.34	817.78	839.9	834.72	799.37	790.96	827.8	857.82
0.63368	0.32524	0	2.8466	2.5011	0	3.0057	3.1778	0	3.02	1.0074	0	0	0	18.939	43.357	82.091	122.03	146.79	197.08	231.82	284.25	326.24	358.23	390.39	445.69	490.37	503.96	537.39	519.06	532.14	566.29	608.62	626.13	650.15	675.6	717.76	741.56	771.72	806.68	797.01	882.64	829.61	845.42	877.58	858.49	889.74	894.54	876.1	915.98
0	2.6571	0	1.9964	15.816	0	0	158.92	19.734	110.89	154.89	187.39	231.77	296.41	318.56	383.5	446.5	526.91	592.54	678.11	759.92	851.54	943.82	971.88	1016.4	1075.8	1121.4	1112	1190.7	1216.6	1217.5	1246.5	1211.2	1253.8	1290.1	1285.8	1287.6	1367	1396.1	1396.9	1445	1461.2	1440	1437.5	1371.3	1375.3	1461.7	1468	1452.2	1475.1
0	0	0	4.4949	2.8079	5.737	2.5445	0.94297	8.866	3.3392	6.9673	9.587	11.013	6.174	12.193	9.9403	6.4428	8.0043	8.1925	3.8275	20.914	27.017	30.1	44.838	40.032	51.005	48.072	56.838	49.882	59.651	62.546	61.402	60.219	52.842	46.214	49.125	46.584	52.861	60.701	65.609	56.925	38.989	51.586	38.813	49.433	37.813	40.592	36.091	34.617	35.301
0	13.497	0	5.6892	3.9972	0	2.1261	13.663	19.547	13.948	0.3145	0	0.90206	0	33.683	52.413	84.134	117.5	179.84	253.1	273.23	384.06	440.64	534.34	621.25	694.44	764.35	871.54	932.4	1018	1095.1	1156.4	1243.7	1328.7	1430.9	1492.1	1574.7	1641.6	1783.8	1824.7	1907.1	1965.3	2073.6	2165.1	2230.5	2251.6	2358	2407.4	2446.7	2478.3
0.66736	0	0	3.3208	2.2384	6.4962	0	7.8104	26.037	42.161	76.28	105.29	154.82	206.25	262.32	306.33	363.7	423.01	496.14	521.76	622.9	690.93	772.31	828.93	850.74	959.25	1004.5	1080.8	1106.2	1147.9	1206.7	1257.7	1298.4	1311.8	1301.6	1396.2	1405.5	1420.7	1461.8	1491.4	1515.1	1418.9	1627.7	1622.7	1592.7	1570	1599.2	1603	1569.5	1524.6
0	10.184	8.5653	15.445	18.699	0	0	0	45.629	28.714	38.116	47.429	43.109	67.115	45.676	66.215	69.572	81.464	88.676	100.54	83.929	105.64	124.05	120.76	148.38	148.39	151.9	150.36	201.44	188.35	206.69	213.39	197.18	156.38	166.43	173.7	177.17	167.14	195.29	184.33	190.22	187.84	171.21	174.81	165.68	187.24	162.37	158.04	182.89	164.53
0	0	0	1.4202	0	10.56	30.908	30.579	23.658	40.446	42.466	23.777	33.717	28.554	66.085	72.412	75.289	119.03	146.17	195.35	251.71	311.75	374.35	472.63	567.98	645.47	787.62	896.35	1023.2	1158.8	1255.2	1324.5	1430.4	1724.5	1653.2	1811.3	2005.3	2044.1	2178.9	2206.5	2337	2465.4	2505.3	2632	2658.6	2654.6	2695.1	2696.3	2756.8	2397.2
5.5348	3.0917	0	0	0.94539	0	0	1.6341	4.2315	4.9277	11.843	24.703	33.5	32.116	34.193	68.594	84.231	147.09	195.32	262.31	320.75	411.6	499.11	563.34	683.16	697.82	787.33	865.94	879.75	951.31	1007.3	1058	1099	1126.3	1158.1	1162	1179.4	1204.8	1257.9	1280.1	1265.7	1248.3	1281	1289.6	1266.6	1308.1	1288	1283.1	1227	1235.8
0	0	0	0	1.6405	9.5547	9.2903	9.9499	54.385	98.425	163.07	221.73	278.67	344.21	415.87	529.78	626.05	751.48	894.93	977.71	1101.6	1282.4	1312.9	1431.8	1554	1727.5	1859.4	2009	2086.9	2171.4	2264.5	2303	2412.9	2578.1	2585.4	2649	2722.8	2778.1	2834.4	2931.8	2919.2	2955.6	2970.4	3027.3	3005.9	3119.1	3096.5	3094.5	3143.4	3150.9
2.842	8.5783	0	0	0.80453	4.0901	0	0	23.57	51.96	110.5	160.94	213.72	267.79	339.42	393.55	438.95	516.09	528.62	589.89	624.86	678.13	685.86	713.48	705.97	745.77	759.99	757.93	792.39	791.8	822.19	812.69	814	798.16	807.99	820.07	835.81	816.35	776.85	812.18	829.18	796.88	822.92	830.74	825.75	870.3	841.43	843.53	835.95	841.22
0	0	0	16.851	30.834	0	5.3841	3.8213	8.91	16.581	45.384	64.073	36.479	48.099	67.889	64.693	63.6	80.166	82.595	86.922	106.54	89.921	133.95	95.759	94.006	126.73	140.24	82.811	95.441	86.187	92.732	133.1	117.78	116.45	90.444	83.073	79.628	87.989	73.428	77.335	88.146	74.425	91.946	86.639	102.32	69.002	65.891	69.732	95.072	105.94
0	0	6.5034	3.2358	3.9869	0	10.924	38.708	122.34	225.66	378.58	525.41	665.55	822.53	1004.8	1099.4	1235.1	1357.6	1494.2	1603.7	1760.2	1779.1	1819.6	1852.4	1894.3	1897	1937.9	1928.4	1921.2	1922.3	1970.6	1945.1	1977.6	1932.4	1978.9	2002.7	2031.9	2052	2060.9	2084.2	2097.1	2082.3	2117.4	2064.5	2054.8	2055	2079.4	2068.8	2099	2128.2
0	0	0	9.3498	5.1934	0	13.91	53.84	89.656	164.43	273.7	426.97	551.97	795.4	1048.8	1230.4	1449.4	1770.8	2092.3	2224.8	2606.7	2864.5	3005.1	3250.7	3361.2	3480.1	3607.4	3826.2	4016.5	4069.7	4347.6	4210.7	4396.7	4250.3	4266.3	4356.7	4374.4	4418	4358.3	4324.1	4336.2	4463.5	4496.8	4553.2	4515.8	4690.2	4784.7	4826.5	4739.7	4547.1
0	3.7429	1.4706	0.12389	7.8812	0	2.2925	0	6.1451	13.24	0	5.946	14.299	21.261	35.734	48.666	47.29	59.42	78.4	85.048	90.052	93.587	114.65	133.59	143.19	156.91	169.16	188.31	211.12	237.55	240.07	253.29	237.14	273.61	282.42	294.39	326.85	309.33	367.2	374.13	376.35	371.08	418.07	452.32	482.37	488.73	484.38	501.87	537.78	554.5
0	4.9709	5.6329	3.8751	0	0	0	8.1241	18.126	50.209	52.042	68.724	87.436	99.96	140.96	147.51	170.18	178.09	202.67	218.72	234.63	229.72	224.65	252.87	244.17	237.17	248.44	248.34	257.47	272.49	258.27	273.69	269.8	289.51	303.45	315.92	340.97	320.68	358.85	345.41	327.51	329.25	329.9	358.7	364.07	342.84	335.75	328.79	324.74	325.02
0	0	3.9439	0	0	0	14.923	0	31.992	27.869	80.834	119.02	158.46	208.95	228.57	286.04	373.14	385.57	422.66	474.3	554.1	544.77	593.92	662	684.25	774.64	782.69	799.2	868.37	893.49	915.08	902.6	951.62	1000.9	999.17	1047.2	1026.4	1070.8	1116.9	1082.8	1144.6	1164.6	1212.6	1172.1	1173.5	1175.7	1162.6	1200.4	1191.1	1196.7
0	0	0	0	3.1141	3.419	2.199	14.744	20.021	42.414	41.326	46.372	64.293	69.666	100.48	96.245	96.524	100.43	106.66	106.8	120.28	134.5	160.6	163	164.49	166.88	161.12	142.74	148.12	151.59	171.31	148.96	144.05	137.76	133.79	125.11	136.18	139.85	163.26	174.88	221.6	263.33	317.27	341.48	387.35	453.43	519.24	583.38	623.29	674.52
0	0	0.41819	6.9259	3.1203	5.1825	7.3761	5.5347	2.3292	0	0	0	5.5346	0	0	2.8278	0	28.141	35.694	29.923	65.137	81.943	93.959	114.98	163.36	172.56	208.89	289.28	316.77	396.47	356.07	369.91	347.36	347.73	420.56	418.01	444.55	497.82	490.47	551.49	632.59	729.24	818.98	875.46	1010.9	1143.7	1269.1	1347.9	1471.7	1511
0	0.3964	3.5321	1.697	0.30359	0	13.928	53.421	73.51	141.15	203.2	264.12	391.68	417.28	511.78	576.61	726.53	805.99	887.31	891.14	978.73	1002.1	1141	1203.3	1265.5	1317.4	1420.5	1542.1	1535	1549.7	1615.1	1686.1	1783.7	1794.6	1894.3	1832.6	1925.6	1912.2	2018.4	2032.7	2089.8	2056.7	2060.7	2118	2097.5	2133.3	2091	2081.3	2140.3	2130
0	0	5.7079	1.3669	0	0	13.684	0	13.736	0	0	0	0	0	0	0	0	0	0	0	0	0	0	0	10.08	8.7852	50.951	42.903	89.749	134.97	164.3	183.45	211.19	259.15	301.98	355.61	432.62	451.35	497.56	498.24	551.08	569.59	639.48	657.39	666.92	723.48	729.82	761.55	802.91	788.97
4.0501	11.423	4.0329	9.4627	4.1037	0	0	96.629	0	0	0	0	0	0	0	0	0	0	0	0	0	0	0	0	0	0	0	0	0	0	0	0	23.465	89.855	151.19	164.74	206.3	250.26	328.5	373.61	451.26	502.72	542.52	554.84	598.19	667.44	731.24	781.47	811.89	891.63
0	4.2789	0	2.249	0	0	3.9738	17.33	32.449	58.098	95.855	125.41	174.73	176.17	226.51	238.21	246.46	240.81	280.49	264.97	257.54	276.34	292.81	288.85	327.75	339.18	360.65	350.23	349.05	369.57	373.97	409.34	412.73	434.75	425.18	407.87	402.4	414.36	440.25	439.15	446.36	439.04	433.09	450.58	428.97	470.84	459.38	456.65	445.38	453.39
0	0.97249	0	1.149	1.8252	0	7.5456	10.284	15.158	17.517	16.483	21.014	31.145	45.689	61.291	67.305	63.695	65.28	60.85	58.311	59.5	52.041	52.064	33.152	29.178	29.714	37.014	24.767	26.884	21.966	32.398	20.23	25.045	10.027	8.8155	16.346	26.036	26.397	24.887	17.23	18.911	17.259	39.124	24.493	28.155	20.619	24.309	30.69	17.471	17.317
0	0	0	1.3817	3.6958	2.6508	9.4117	9.949	10.349	14.626	1.7536	0	0.88764	12.017	27.138	54.932	83.157	139.04	136.33	178.06	232.57	267.43	306.43	402.78	389.63	489.58	511.02	601.7	593.73	608.41	657.61	639.48	658.48	642.99	670.75	702.66	720.05	695.42	731.37	704.16	671.91	672.31	686.98	684.86	729.83	726.71	616.88	591.72	556.73	562.97
0	0	0	4.9557	6.2556	6.6798	8.4976	7.1814	13.683	2.3328	10.096	0	0	0	5.5371	16.774	0	7.9986	0	0	7.4068	31.499	47.6	68.801	86.548	127.34	179.24	257.93	309.69	381.03	421.05	505.8	595.39	680.98	755.48	835.91	938.47	1002.4	1108.2	1146.9	1175.3	1242.7	1321.1	1369.6	1415.1	1469	1501.7	1505.5	1509.9	1524.7
0	6.9131	0	5.4933	15.368	1.2449	0	59.379	0	10.408	25.153	20.622	18.645	20.036	11.028	12.323	3.0285	0	4.8781	0	0	0	0	0	0	0	0	0	0	0	0	0	0	0	0	0	0	0.73129	14.758	37.698	39.282	67.279	52.812	61.165	56.29	60.808	86.187	71.904	79.38	72.673
0	0	0	0	53.726	94.688	154.56	165.12	191.06	236.63	236.24	220.92	248.68	276.58	297.75	309.02	299.95	318.28	319.65	301.61	293.87	315	338	399.07	423.3	517.86	559.96	592.2	632.85	752.73	811.1	903.76	943.75	951.1	1027.5	1101.6	1151.2	1206.3	1275	1317.3	1345.2	1394.2	1491.2	1475.6	1467.2	1500.5	1545.6	1606.8	1575.1	1581.2
0	0	6.4576	9.8536	0	2.2714	17.684	0	26.366	0	7.6926	12.607	10.489	9.9994	14.599	15.212	17.061	24.13	25.894	22.995	45.962	36.224	47.485	51.445	62.178	28.214	38.543	28.199	41.2	31.003	34.844	23.378	23.115	39.931	33.362	46.412	59.961	132.8	240.21	226.52	265.07	278.93	310.6	275.98	344.86	315.53	364.9	368.44	384.4	406.8
0	0	0.25193	0	2.7711	7.1936	3.0659	0	0	6.6751	0	1.0286	0	10.688	26.934	40.367	51.239	69.568	83.603	94.847	96.473	103.81	139.43	147.03	159.46	169.64	176.11	138.59	135.2	141.02	142.07	163.58	155.69	160.19	142.42	153.68	146.31	159.3	155.12	164.42	152.63	159.58	158.15	149.58	154.91	151.91	155.21	167.89	151.86	162.5
0	0	0	0	14.344	1.384	9.6986	15.184	11.761	21.605	10.438	15.282	15.167	11.474	17.224	16.06	22.378	19.481	13.149	13.596	11.057	17.029	15.898	16.434	15.974	24.24	47.195	35.355	50.59	69.981	99.469	123.06	139.54	162.14	168.6	188.74	209.07	239.95	236.86	259.17	272.55	285.71	294.03	302.93	313.48	315.75	308.74	312.1	335.7	352.58
2.4819	4.8701	1.9059	0	0	0.95753	0	0	0	0	0	0	0	0	0	0	0	0	0	0	0	0	0	0	0	0	0	0	0	0	15.07	1.6758	21.833	22.269	45.9	71.999	82.565	69.526	88.084	105.34	69.898	73	94.908	112.04	121.27	136.15	123.89	121.31	112.99	128.03
0	0	0	0	32.906	25.423	57.07	50.754	77.382	84.353	79.097	54.004	69.811	68.206	121.04	77.458	53.812	54.432	57.776	54.609	62.905	64.054	89.404	82.058	72.315	66.389	67.977	81.157	59.992	55.836	50.488	37.401	41.774	26.073	24.916	16.532	30.292	24.359	18.98	4.7184	2.7345	0	5.8069	0	0	2.5381	0	0	0	0
0	0	0	0	10.562	12.998	14.891	17.7	6.0471	12.998	15.914	48.046	41.591	40.328	49.014	78.947	81.025	95.28	105.55	99.291	112.75	124.87	128.37	106.87	114.49	124.67	122.05	137.76	146.85	155.32	153.39	168.84	166.35	227.78	191.36	232.93	221.31	269.64	287.7	307.64	338.42	380.19	406.53	469.55	507.43	514.63	536.19	572.84	605.97	615.85
0	0	0	6.3724	5.0312	3.4706	24.557	0	37.379	0	8.9752	9.1321	7.3527	37.971	87.607	135.44	221.42	395.44	514.52	638.39	760.41	877.13	1006.7	1177.3	1320.9	1401.3	1502.1	1503.9	1736.4	1845.9	1908.5	2127.1	2218.7	2399.5	2543.2	2778.1	2909	3030.3	3246.4	3272.1	3401.6	3491.1	3771.7	3902.8	3878.5	3994.8	4227.7	4204.6	4267.7	4171.6
0	0	0	1.0979	21.804	0	1.1537	21.384	6.4802	2.123	10.685	13.946	0	7.9641	5.365	14.04	19.091	20.615	21.284	22.692	18.011	28.754	39.244	34.667	27.41	34.943	27.2	29.703	16.309	14.847	36.387	55.443	61.281	66.762	59.739	77.965	82.766	91.556	112.29	122.71	129.38	194.26	168.22	168.25	184.61	233.92	192.97	204.25	198.8	216.74
0	0	0	0	0	6.6158	16.478	41.786	83.081	128.65	202.13	220.38	324.08	418.64	488.84	575.28	631.2	732.25	728.55	843.58	947.81	1051.2	1093.7	1113.6	1176.2	1147.9	1277.8	1289.8	1328.3	1341.7	1418.9	1400.7	1422.3	1313.8	1355.4	1394.8	1405.4	1426.7	1436	1450	1401.6	1422.5	1464.3	1483.3	1516.9	1543.9	1531	1524.4	1567.7	1631.7
0	0	0	5.9693	22.676	0.41519	2.707	17.482	30.09	65.53	107.56	130.76	176.49	198.37	247.92	317.41	346.17	445.32	475.9	594.48	662.96	763.24	818.71	844.5	895.5	920.11	919.98	955.44	993.24	1017.3	1048.1	1084.4	1068.5	1124	1128.6	1134.6	1176.8	1164.9	1209.3	1211.4	1188.6	1216	1234.4	1266.3	1270.3	1269.2	1253.5	1252.7	1293.8	1258.6
0	0	0	0	0	9.4206	35.879	81.179	158.58	243.9	362.37	452.17	629.44	737.83	793.8	940.01	1067.8	1185.1	1305.6	1379.3	1485.7	1579.9	1727.5	1747.8	1856.3	1621.8	1539.7	1940.8	1992.6	1951.6	2004.2	2078.2	2127.3	2004.6	2119.3	2135.1	2224.6	2184.7	2221.5	2214	2161.4	2299.2	2162.8	2250.7	2244.5	2344.8	2388.1	2277.4	2289	2391.3
0	0.41149	1.1167	0	0	4.7182	3.2661	15.03	6.321	10.369	25.615	39.819	45.558	62.889	68.664	85.591	113.27	158.81	223.14	285.99	325.01	366.24	414.6	440.54	516.02	550.25	665.79	693.35	736.19	752.56	789.83	770.5	848.48	846.72	812.69	828.43	844.37	835.05	881.35	893.85	888.05	846.04	906.64	880.75	854.73	921.26	893.5	840.01	855.01	830.55
0	0	0	3.7547	12.691	0	11.949	15.139	14.625	20.39	25.228	13.01	13.948	23.511	31.994	50.61	62.437	99.357	111.86	118.96	160.27	182.95	207.26	228.29	250.47	256.87	269.99	338.23	334.99	360.41	378.28	372.55	379.61	401.11	406.26	432.25	433.38	468.9	486.54	524.35	490.28	477.89	510.04	551.96	594.51	526.35	514.32	520.88	517.74	522.46
0	0	16.771	13.473	9.1903	0	0	0	0	0	0	0	6.4023	10.197	28.025	43.726	44.565	41.73	73.225	70.878	69.602	67.363	85.302	107.17	113.22	125.25	111.36	118.88	153.08	178.53	196.34	212.59	250.51	291.38	347.28	387.01	461.28	457.97	555.35	580.7	571.93	606.73	675.43	725.7	740.94	743.61	780.13	804.44	878.22	892.55
0	0	4.7503	6.5884	0	0	0.38928	0	0	0	0	0	0	0	0	0	0	0	9.6835	28.954	46.193	49.246	70.121	81.859	108.64	121.7	133.62	155.8	162.69	176.52	180	208.33	213.24	211.92	221.15	218.48	258.41	254.43	266.25	247.66	244.83	265.3	271.16	266.04	292.92	283.97	298.52	285.55	286.42	309.63
0	0	0	0	10.268	15.404	25.21	26.927	13.458	29.788	22.797	65.627	23.321	51.429	64.473	43.831	49.355	61.655	65.144	45.635	49.265	56.067	41.583	30.84	38.502	46.868	37.382	22.586	17.968	23.705	32.02	25.77	16.908	1.1298	0	5.6813	5.4901	12.342	0	0	0	0	0	0	0	0	0	0	0	0
0	1.4865	0.1871	11.816	0	0	0	0	0	0	0	0	0	0	0	0	0	1.5078	29.882	55.859	81.153	124.63	186.22	239.15	296.84	344.33	410.31	446.22	471.84	494.61	552.54	568.51	594.5	625.56	687.75	613.17	647.15	682.83	685.33	697.33	696.17	713.76	749.26	766.5	705.32	756.91	710.52	715.77	686.33	672.61
0	7.8441	0.64799	0	0.12348	0	0	0	0	0	0	0	0	0	0	0	0	41.695	58.109	93.318	109.04	150.59	182.24	227.02	235.83	261.54	304.78	347.44	375.7	437.03	472.7	485.31	583.96	615.11	699.29	741.62	789.32	810.02	842.21	849.28	892.53	893.16	924.41	957.82	987.99	1009.2	1042.4	1029.3	1024.1	1033.7
0	0	5.1241	3.228	0	0	9.0494	0	27.09	0	0	0	0	0	0	0	0	0	0	0	0	0	0	0	0	0	0	0	0	0	9.6079	16.299	17.176	27.261	39.132	48.986	55.658	63.449	89.454	81.202	94.854	70.751	87.23	99.678	94.747	102.27	112.21	106.48	108.09	108.27
0	0	0	0	8.329	17.533	0.70346	2.0328	0	4.5462	9.8417	9.1831	4.7242	14.109	25.333	34.704	27.32	37.781	31.42	39.896	50.604	62.406	40.247	42.546	34.292	38.964	35.655	43.501	40.234	45.194	40.505	24.954	38.354	31.091	46.684	48.913	43.293	41.616	44.844	62.962	53.939	76.072	63.305	56.29	70.61	78.553	90.16	82.67	71.77	86.666
0	0	0	0	8.9606	13.239	8.154	9.8887	50.929	85.037	145.47	207.09	281.71	348.25	435.99	505.34	570.98	679	561.07	588.98	767.76	816.03	866.29	841.6	885.5	856.56	863.55	1013.4	1012.4	1012.8	1062.9	1046.5	1059.3	1047	1134.6	1151.4	1168.5	1171.6	1229.8	1228.3	1194.1	1212.8	1219.5	1186.1	1242.1	1226.3	1252.4	1235.1	1221.4	1227
0	0	0	0	16.081	0.5839	8.6427	5.834	0	11.283	0	0	0	0	0	6.8895	23.73	46.43	62.246	100.32	139.23	181.46	233.78	275.62	338.46	395.17	450.07	534.34	576.65	651.21	728.7	801.84	873.22	878.51	939.21	914.58	1018.4	1048.8	1064.3	1087.4	1143.7	1130.9	1157.7	1191	1181.5	1180	1198.4	1159	1174.3	1155.5
14.032	0	0	0	0.5203	0	1.9129	15.821	9.6249	8.6294	3.9618	7.0795	17.755	14.072	28.578	25.435	25.8	29.387	39.499	29.56	45.315	60.4	75.419	59.484	82.886	89.715	118.05	113.24	129.13	148.92	178.57	146.92	202.77	190.32	192.63	194.98	242.99	249.14	229.89	229.44	235.85	231.78	256.89	248.81	232.84	235.06	255.75	249.95	235.22	213.99
0	0	0	3.4403	6.6246	16.53	12.172	32.326	35.163	53.076	57.745	80.461	81.104	91.522	101.78	115.17	134.56	151.9	166.66	176.96	183.88	218.82	212.52	235.06	172.65	217.78	252.48	270.53	288.66	325.78	348.02	427.07	441.81	486.32	491.64	554.13	584.58	591.17	612.35	626.49	647.12	622.23	671.39	681.85	695.37	672.59	672.1	661.13	667.16	669.38
12.007	0	0	0	0	0	0.90445	0	0	0	0	3.0002	0	6.751	36.127	69.911	129.02	199.74	323.46	430.83	509.37	650.43	773.67	929.23	1045.5	1167	1293.1	1427	1481.6	1667.9	1726.1	1871.1	1909.9	1958.6	2074	2168.6	2307.6	2444.2	2503.4	2599.2	2635.9	2759.5	2783.3	2726.4	2843.4	2981.7	2908.7	3018.9	2906.1	3099.9
0	0	0	0	7.915	0	32.466	32.566	86.777	166.2	246.19	348.59	365.58	456.74	574.09	716.4	825.48	969.16	1248.8	1455.7	1394.4	1515.5	1629.5	1830.3	1857.6	1946.6	2045.2	2016.6	2119	2149.3	2237.3	2257.2	2413.8	2369	2395.2	2490.2	2531.8	2565.4	2682.6	2758.8	2792.2	2764.6	2794.8	2845.1	2843.7	2829	2868.1	2854.2	2816.8	2766.9
0	0	0	0	16.675	16.326	14.068	40.075	38.568	51.326	72.915	93.596	108.45	142.16	170.42	209.58	238.13	291.09	325.3	365.56	391.67	426.88	472.98	493.21	521.55	561.92	580	614.01	618	640.01	655.42	697.38	692.63	709.02	718.6	703.03	750.61	730.61	733.46	732.59	715.52	738.19	739.12	756.65	769.29	802.21	787.43	796.34	800.53	813.35
0	0	0	0	2.592	0	8.2498	11.938	24.206	19.767	52.25	60.223	73.773	95.002	120.28	136.57	175.51	186.09	180.49	199.78	227.01	270.26	285.25	311.28	303.13	308.7	322.22	368.85	410.36	431.22	494.27	541.31	609.41	629.93	697.08	645.21	675.02	736.73	779.06	865.94	910.08	880.78	988.81	1088.5	1189.4	1219.9	1275.6	1312.3	1353	1392.5
0	2.7555	0	2.9947	10.799	0	12.376	1.9051	6.2971	5.7289	8.8724	10.862	0.092027	6.9205	0	0	0	0	0	0	0	6.9075	16.568	37.966	78.319	133.11	167.29	226.68	315.23	396.29	440.04	529.93	560.22	630.1	725.2	730.74	833.62	889.48	910.38	981.35	989.87	1024	1057.5	1137.9	1147.7	1156.4	1232.7	1218.1	1240.8	1298.6
0	0	0	0	4.4012	8.8287	3.2187	0	0	0	0	15.131	6.3348	24.611	50.319	80.258	101.87	148.62	175.8	243.13	280.86	319.18	349.24	370.38	143.06	197.41	228.22	286.26	312.52	396.53	488.75	548.27	641.21	743.04	854.01	991.25	1080.8	1199.3	1300.6	1464.4	1563.7	1608.1	1684.1	1777.4	1924.9	1973.6	2046.1	2154.5	2178.4	2266.9
0	0	0	1.7114	9.3667	7.8386	32.501	3.4915	49.744	23.151	59.538	76.923	71.202	84.355	81.263	95.96	121.81	100.75	85.321	122.24	109.65	118.12	130.02	158.11	158.82	160.54	163.34	154.07	175.25	181.87	180.67	184.43	184.91	188.14	207.12	210.6	207.69	194.02	210.93	194.57	194.54	191.21	191.51	188.12	196.86	210.85	189.89	193.91	202.52	183.26
9.868	5.0685	0	0	0	0	1.0648	3.9182	0	0	0	0	0	0	0	0	0	0	0	0	0	0	0	0	0	0	0.44812	18.278	0	0	14.218	23.587	13.736	2.2348	9.7558	11.745	24.131	28.841	10.407	17.722	24.078	10.887	7.5069	11.555	13.091	10.942	0	3.7582	0	12.547
0	1.7907	10.23	13.154	12.234	0	5.1261	0	0	0	0	0	0	0	0	0	0	0	0	0	0	0	0	0	0	0	0	0	0	0	15.943	53.808	67.46	121.87	159.03	212.92	258.95	323.92	420.62	420.98	507.29	604.04	753.81	908.38	999.42	1062.8	1167.1	1245.7	1412.5	1420.8
0	0	0	12.493	0.39528	11.386	5.7304	3.0289	10.171	9.1431	8.7805	16.742	10.221	26.101	29.69	33.36	34.988	48.545	54.836	63.186	82.554	109.3	126.34	148.66	142.42	160.49	163.04	162.16	171.55	182.58	188.5	199.84	206.47	181.48	178.34	199.58	198.64	220.81	211.21	200.6	197.62	180.65	213.29	174.73	188.62	169.45	177.5	161.25	158.32	141.17
13.603	0	0	7.5695	0	0	1.331	19.148	0	8.6182	0	9.4989	24.231	27.525	49.118	62.328	94.461	128.77	156.42	191.38	210.32	270.74	286.02	344.99	359.38	394.86	398.97	428.16	478.76	514.78	399.24	444.52	461.31	428.9	487.36	517.19	508.13	548.16	522.69	557.98	547.54	571.45	612.73	619.51	613.35	668.87	650.22	695.8	654.93	702.35
0	0	0	0	9.312	0.4786	8.1	9.7207	4.3745	18.317	12.73	9.565	9.8652	11.102	17.607	30.976	21.611	27.978	35.666	29.813	31.096	32.183	40.943	38.005	36.359	44.5	38.586	43.36	34.403	46.03	53.925	57.467	47.815	57.082	56.888	61.748	74.967	95.992	115.45	143.94	158.34	196.65	241	250.39	297.11	315.25	331.03	352.35	386.78	426.06
0	0	0	3.5367	11.573	16.052	52.436	71.186	86.604	111.15	134.53	150.93	167.97	179.99	181.76	202.97	247.07	304.67	327.25	380.87	416.34	470.39	518.89	592.63	668.07	763.02	837.27	897	958.5	1041.1	1035.2	1056.3	1097.8	1129.9	1183.7	1259.2	1251.4	1255.8	1344.8	1315.4	1331.5	1363.4	1362.6	1379.8	1385	1380.6	1385.1	1402.1	1398.6	1378.5
0	0	1.7627	0	6.7553	3.2961	8.7856	20.389	27.492	45.943	46.607	65.847	83.28	81.008	111.31	135.57	155.47	179.54	197.44	219.73	227.07	237.61	272.71	292.98	309.8	314.36	326.26	341.26	343.31	345.85	374.37	381.81	395.84	390	400.72	363.6	410.71	413.25	419.52	433.27	433.11	446.5	459.83	465.98	477	474.25	468.06	472.7	450.31	478.91
0	0	0	0	5.1927	6.9316	15.705	10.887	7.1355	6.2186	0	12.677	0	5.9662	12.264	14.37	19.698	24.717	36.578	42.571	46.695	68.02	89.766	111.13	116.84	134.62	145.8	150.9	156.01	171.67	167.04	147.24	138.7	130.76	137.67	187.12	209.48	241.47	291.07	310.79	337.34	370.73	423.58	496.44	507.03	538.6	574.79	622.43	684.91	744.76
0	0	9.4674	9.539	0.83118	0	0	0	0	0	0	0	0	4.1744	30.196	70.72	119.91	209.82	253.49	346.94	417.57	509.6	652.61	711.83	809.65	916.72	986.64	1078.5	1134	1206	1262.9	1304.3	1332.8	1397.2	1422.5	1515.3	1511.9	1532.6	1581.7	1622.2	1661.7	1643.5	1676.1	1658.8	1729.4	1744.2	1758.1	1765.4	1753.1	1838.6
0	0	0	5.3536	3.2281	3.5837	6.1475	44.473	82.614	141.95	230.62	329.5	420.17	516.35	625.68	731.77	821.65	916.98	1048.6	1154	1214.5	1312	1458.6	1548.5	1626.4	1678	1784.8	1843.5	1936.1	2047.3	2109.5	2162.4	2249.8	2309.8	2349.9	2434.5	2479.5	2468.6	2424.6	2480.1	2520.5	2493.4	2514.5	2489.1	2501.6	2495	2512.4	2533.4	2524.5	2521.7
0	0	0	14.749	14.573	0	13.998	0	0	0	0	3.4014	40.058	0	0	0	0	0	0	0	0	0	0	0	0	0	0	0	0	0	0	0	0	0	0	0	0	0	0	0	0	0	0	0	0	0	0	0	0	0
0	0	0	4.1627	1.7572	0	11.229	15.734	41.467	61.778	137.94	175.13	232.91	319.89	394.96	533.19	648.4	772.33	912.88	1008.8	1178.1	1376.3	1497.9	1659	1850.9	1951	1921	2107.5	2194.4	2296	2380.1	2502.9	2571.2	2625.9	2722.3	2746.2	2703	2868.1	2871.3	2927.4	3017.7	3028.7	3088.6	3262.9	3311.3	3260.9	3262.9	3325.6	3293.5	3220.2
0	3.6563	2.8421	8.3644	14.752	0	0	119.19	0	167.41	223.34	269.19	326.65	388.67	486.72	549.91	650.41	747.84	775.65	1066.5	1217.9	1333.7	1542.2	1663.2	1729.5	1893.7	1908.6	1914	2156.8	2184.3	2282.1	2329	2367.2	2455.5	2739.8	2878.8	2940.5	3088.4	2962.3	3043.2	3121.1	3130.7	3297.2	3324.6	3359	3442	3519.5	3694.2	3769.1	3613.6
0	0	0	0	7.5233	0	10.651	5.3532	17.65	33.468	48.802	65.816	92.739	105.13	144.4	149.64	172.87	202.98	235	258.99	295.38	345.74	395.15	420.69	470.52	487.99	518.61	551.71	573.69	630.85	663.79	712.72	731.82	770.09	778.69	800.51	809.3	844.87	847.96	852.58	875.5	857.05	902.29	875.02	897.7	884.54	875.94	864.88	854.28	877.86
6.38	2.7601	0	6.1768	0	0	3.1969	23.036	39.373	90.396	153.75	243.44	292.83	374.52	461.16	517.48	583.76	645.18	718.22	772.26	821.05	888.74	887.78	950.95	915.71	986.52	978.76	1023.2	1057.5	1067	1101	1043.3	1051.6	1039.5	1011.9	1017.2	1018.3	1068.6	1035	1074.6	1015.9	1055.7	1050.9	1055.9	1068.8	1071.4	1084.2	1070.8	1052.2	1074.2
2.0408	6.3419	0.8424	1.1246	1.9299	0	0	0	3.3134	0	0	0	0	0	0	5.8881	13.17	40.202	81.736	113.96	142.34	186.16	225.61	268.4	259.47	309.48	321.26	376.53	372.59	455.68	471.67	587.23	558.91	712.53	716.16	754.8	909.08	929.04	1112.8	1218.3	1346.7	1546.2	1676.9	1878.2	2044.8	2191.6	2410.8	2711.3	3026.7	2998.5
0	0	0	7.2268	4.2656	5.9536	0	17.132	25.069	39.276	56.709	68.177	67.478	88.34	99.439	135.55	138.86	174.79	189.07	215.65	239.8	271.91	300.03	327.74	358.2	386.09	401.3	438.91	476.82	492.35	504.65	491.62	509.1	519.13	522.05	523.19	532.9	542.79	549.52	539	536.31	535.23	561.83	499.26	504.81	510.6	524.53	522	512.77	509.62
0	0.39685	3.7379	8.6748	3.1399	1.8917	0	5.3215	1.9616	1.6715	17.964	22.241	24.108	15.547	25.438	21.013	48.598	42.756	30.307	31.167	26.691	34.02	0.32559	19.431	35.527	29.76	39.397	56.059	72.277	80.592	133.52	109.98	143.75	168.72	171.09	181.04	210.59	228.37	262.71	270.7	277.98	299.58	322.92	326.2	335.44	356.36	345.1	391.28	382.46	411.95
0	1.766	0	5.9568	6.0776	0	5.5699	1.104	0	0	10.25	17.894	15.226	13.455	29.225	20.981	29.527	29.051	52.222	61.159	71.422	77.361	57.017	84.728	90.841	116.3	125.73	149.63	161.12	188.3	207.46	182.68	173.94	181.59	189.45	188.51	204.9	207.11	197.92	226.86	229.31	231.63	241.36	251.75	253.46	279.25	273.17	276.49	256.71	286.85
21.402	30.52	10.868	0	0	0	0	0	0	0	0	1.4281	15.689	15.839	32.215	48.467	47.047	49.389	54.577	64.023	71.157	77.909	80.335	79.26	79.938	95.899	132.82	123.11	129.75	126.54	126.89	0	0	0	0	0	0	0	0	0	0	0	0	0	0	0	0	0	0	0
0	0	0	0	11.145	14.574	15.473	0.10695	7.9478	0	6.656	0	0	0	0	0	0	0	0	0	0	0	0	0	0	0	0	0	0	0	0	0	0	0	0	0	0	0	0	0	0	0	0	0	25.289	32.795	51.926	48.532	22.456	30.881
0	1.5677	0	3.4899	0	8.454	8.9175	16.031	1.572	7.2081	7.1641	8.0353	0	0	0	0	21.453	23.839	16.206	28.399	67.254	83.028	86.052	106.96	140.5	144.19	171.65	241.94	267.54	319.56	342.99	408.44	424.5	424.58	407.53	451.56	463.7	600.38	524.03	552.3	679.31	666.23	685.57	712.3	730.22	714.82	736.59	722.26	751.11	713.1
0	0	0	86.423	72.994	30.936	0	0	0	58.778	0	0	30.258	0	52.692	53.897	68.571	43.764	60.361	102.59	70.699	93.95	84.205	90.182	91.805	101.68	82.925	87.157	71.319	80.285	81.504	77.18	57.311	49.267	40.498	72.798	71.2	84.307	55.273	88.433	73.025	53.147	57.279	79.291	59.913	59.596	24.925	0	0	0
0	0	0	1.4933	0	8.1698	8.7358	15.806	11.639	12.117	0	7.958	4.1752	13.911	17.141	2.5629	4.0737	8.0456	15.846	20.121	22.068	30.923	4.0394	27.647	27.186	28.847	19.91	40.654	32.002	41.822	37.318	50.175	68.706	87.448	78.716	94.092	110.82	133.53	123.55	149.32	262.2	15.619	49.093	47.507	27.203	48.3	60.571	60.539	53.949	73.235
0	0	0	13.105	9.0185	5.8701	5.7097	24.29	57.521	91.09	146.31	186.92	245.66	317.12	380.9	445.46	509.2	559.17	569.99	579.17	633.5	666	739.27	776.56	801.86	845.04	871.13	928.58	911.21	954.04	1024.3	1034.5	1029.2	1051.9	1019.6	1058.7	1066.7	1089.3	1118.2	1093.5	1123.5	1028	970.08	1062.8	1100.6	1078.9	1091.7	1087.4	1079.4	1088.5
0	3.7355	0	8.7406	2.9023	6.7127	0	25.007	50.42	96.017	122.27	168.94	249.41	304.89	363.28	491.87	552.09	646.66	693.52	693.09	759.31	753.79	783.57	803.69	813.31	816.24	837.93	858.72	862.28	880.93	890.45	921.48	978.83	964.09	944.11	949.97	962.81	954.99	956.74	973.67	943.73	948.72	881.48	877.03	833.28	881.79	937.43	969.5	950.33	977.73
0	0.60026	0	1.4616	0	0	13.88	5.0507	76.719	96.245	150.71	216.66	288.98	354.66	422.63	459.31	531.03	572.01	608.24	619.08	639.61	655.2	686.79	725.31	750.79	786.62	804.75	775.07	811.45	785.04	816.17	811.01	787.57	755.64	812.42	840.82	804.37	853.1	889.49	882.84	981.87	1007.9	1049.7	1073	1159.2	1301.6	1321.8	1335.2	1454	1561
0	0	0	7.3405	37.287	58.621	98.998	97.716	104.06	117.08	114.95	116.13	135.09	129.65	181.28	240.37	332.39	426.96	546.91	708.96	872.21	1019.4	1261.5	1487.6	1722	1889.5	2001.4	2122.7	2164	2310.4	2468.8	2490.8	2574.3	2601.2	2780.5	2798	2801.3	2825.4	2769.1	2928.8	2992.7	3065.5	3109.2	3073.1	3266.3	3307.7	3337.1	3320.5	3432.2	3367
7.324	0	0	0	1.545	6.5302	9.4631	21.287	28.05	48.202	75.083	74.683	99.009	106.87	126.69	140.03	151.92	168.82	180.93	174.85	180.38	192.37	210.67	221.29	244.7	249.18	277.36	268.08	305.36	299.85	315.87	325.04	315.95	349.72	339.78	356.06	322.06	327.65	288.49	318.14	307.27	294.1	303.84	293.68	299.01	278.57	271.29	268.08	302.55	353.68
0	0	0	0	1.7104	1.2313	22.23	0	25.306	0	4.509	6.32	0	0	0	0	0	0	0	0	0	0	0	0	0	0	0	0	0	0	0	0	0	0	0	0	0	0	0	0	0	0	0	0	0	0	0	0	0	0
0	2.4131	0	7.3356	0	2.9588	20.857	0	0	0	18.623	30.284	38.566	54.01	70.548	90.184	109.44	122.66	117.95	140.3	130.49	158.63	188.32	183.03	170.12	139.8	134.26	162.72	176.85	175.45	159.28	148.94	167.01	157.04	154.13	178.43	154.23	160.01	143.14	135.68	111.39	92.496	109.15	141.85	146.4	125.99	98.108	67.318	45.469	31.641
31.181	61.723	0	0	0	0	0	7.3811	0	0	3.68	37.795	69.303	89.344	106.41	159.07	211.57	252.45	320.38	344.93	401.99	447.68	526.24	607.78	670.63	696.24	732.73	804.52	848.56	881.28	899.29	926.46	1006.8	993.52	1056	1110.4	1104.8	1103.2	1151	1219.8	1235	1239.6	1263.1	1224.1	1247.3	1269.3	1255	1269.1	1242.8	1244.3
0	0	0	10.175	3.4037	11.082	0	0	11.684	11.635	9.1629	13.966	7.6714	9.9378	23.469	34.683	55.058	72.355	108.39	132.55	144.73	176.23	188.33	249	258.87	286.55	308.73	322.14	381.69	344.9	388.71	387.75	408.52	402.47	395.84	450.9	465.2	507.23	568.18	618.42	659.07	707.56	740.31	730.46	810.29	835.19	879.22	922.42	960.26	971.12
0	0	0	0	0	23.023	25.856	18.32	65.196	89.06	114.45	153.08	153.26	212.99	299.78	422.04	525.71	570.74	600.84	656.65	733.59	826.48	804.68	936.74	917.2	1015.1	1031.8	1095.8	1037.3	1116.2	1148.9	1258.1	1254.3	1255.6	1413	1391.8	1458.7	1528.2	1522.8	1570.4	1550.5	1489.6	1392.8	1511.5	1519.3	1586.3	1486.2	1544.2	1609.3	1615.5
0	0	0	7.3106	2.7178	10.671	10.944	7.9404	23.53	15.333	28.065	25.532	18.025	27.319	31.993	28.643	30.109	34.217	33.239	26.015	31.28	33.631	42.877	54.459	48.709	48.57	41.278	46.429	34.766	49.751	59.66	68.735	76.491	102.18	106.97	128.22	128.9	186.78	278.97	407.41	439.11	433.03	353.55	352.35	455.4	432.95	427.29	427.72	401.92	361.47
0	3.4816	0.79522	9.7202	0	1.189	4.4404	12.472	17.182	7.7384	0	5.7042	0	0	7.2552	0.45323	0	0	0	0	0	0	0	0	0	11.048	16.454	26.022	50.079	85.793	109.29	131.29	148.79	233.37	222.47	245.67	275.96	315.88	330.23	387.93	413.21	419.74	489.85	506.26	547.73	542.51	630.85	639.67	676.78	696.94
6.2389	0	0	6.8573	0	0	14.873	35.572	68.066	136.36	204.24	254.99	340.43	401.53	454.48	503.65	554.33	604.27	646.39	671.05	687.94	736.15	716.61	775.57	793.02	831.43	803.08	811.45	845.98	867.91	878.19	866.57	873.11	860.42	863.73	883.6	906.58	923.05	888.68	886.74	901.34	896.83	901.36	913.56	882	908.09	878.61	891.99	872.61	925.43
0	5.5728	0	13.065	0	4.2528	0	0	2.2896	0	13.609	22.471	21.127	37.59	51.764	56.952	55.374	61.41	64.997	60.898	74.73	87.769	80.888	87.453	76.602	79.978	75.215	71.774	57.066	59.665	67.3	61.718	57.94	44.068	40.231	33.113	39.119	34.927	51.284	35.427	33.076	15.57	24.179	1.5091	2.5695	0	2.2482	0	0	0
0	0	0	0	5.34	9.7084	66.947	70.654	151.26	177.71	266.39	342.21	412.29	511.48	574.06	646.53	704.78	739.87	801.73	876.71	766.96	848.38	879.4	877.21	866.5	992.05	987.07	988.99	1061.2	1063.4	1063.7	1035.1	1028.8	1081.3	1055.9	1048.2	1024.7	1029.9	1077	1048	1055.7	973.55	1035.7	1008.8	987.07	993.32	954.25	1019.8	994.21	973.32
0	0	4.4253	0	0	6.1525	10.51	26.988	68.008	93.099	179.73	252.26	331.88	379.54	465.53	549.94	629.78	681	745.86	784.96	819.96	880.12	918.67	921.16	965.58	1005.7	1027.2	1059	1018.2	1064.1	1076.9	1108.3	1172.3	1085	1106.3	1058.1	1118.9	1101.4	1070.6	1107.2	1102.6	1121.2	1122.4	1153.5	1133.9	1140.9	1147.5	1153.1	1091.8	1075.3
0	0	0	8.2477	0	37.526	47.806	96.785	139.6	196.66	248.27	318.59	361.66	420.72	465.62	517.75	535.81	622.36	646.51	654.89	681.74	697.45	724.08	727.51	791.14	755.12	810.8	816.27	820.49	845.66	867.03	832.38	703.81	685.55	698.05	690.81	695.28	666.36	667.48	647.58	646.16	620.2	641.18	607.27	607.97	628.76	576.64	570.78	520.79	516.64
0	6.2299	3.0113	6.3216	2.2621	0	0	12.878	42.208	94.516	143.1	264.89	254.82	328.59	408.93	449.45	492.29	551.27	641.45	675.5	739.4	770.98	811.38	868.62	934.15	956.29	905.5	967.99	1010.7	1026.8	1054.1	1026.9	1061.6	1039.9	1068.6	1042.9	1058.6	1054	1073.2	1052.7	1050.6	1033.9	1049.9	1060.6	1055.6	1052.1	1040.2	1032.7	1042.8	1029.7
0	0	0	28.787	4.1627	21.128	53.599	66.781	49.39	59.443	71.109	57.958	72.179	68.8	89.582	113.8	174.4	235.76	306.9	357.08	410.64	506.54	606.34	690.43	750.97	794.67	806.76	789.81	811.89	879.81	924.76	955.9	920.09	1013.9	1013.3	999.95	1042.3	1061.2	1100.2	1099.5	1091.2	1130	1134.6	1132.5	1116.2	1105.3	1085	1089.2	1064.9	1070.3
0	0	8.4651	5.2658	7.9909	1.9171	10.752	9.5346	15.92	17.624	23.364	33.541	33.429	32.82	32.375	33.953	68.868	75.056	71.928	88.892	125.52	146.44	193.59	283.19	370.07	443.4	540.77	637.51	753.95	895.68	1001.2	1190.7	1357.4	1505.3	1666.5	1790.7	1949.1	2148.4	2275.7	2330.5	2532.7	2622.7	2653.5	2811.2	2815.3	2911.3	2393.3	2412.3	2539.2	2542.8
0	0	2.4659	4.04	5.1341	10.277	0	10.421	16.794	13.213	22.602	16.884	31.224	28.548	33.102	31.647	41.364	51.211	54.865	63.627	62.07	60.798	68.596	60.208	84.272	79.283	99.837	106.67	125.57	137.01	154.17	177.89	190.88	187.54	202.72	216.06	248.66	254.73	262.78	269.36	262.78	255.74	274.77	262.77	274.73	281.61	280.51	276.44	292.09	286.99
0	0	1.422	5.6549	6.0122	2.3856	0	0	0	0	0	0	0	0	0	0	0	0	0	0	0	0	0	0	0	0	31.771	65.879	113.13	164.88	219.93	285.72	371.13	409.61	444.43	510.41	579.87	604.96	641.26	686.06	705.32	748.45	764.12	799.62	814.28	792.37	804.07	905.4	821.94	827.01
0	0	13.506	0.091767	5.6897	5.6296	6.2524	33.383	28.826	53.615	109.68	130.31	173.83	198.19	220.86	271.56	286.09	308.83	334.18	355.75	381.43	412.9	418.13	444.48	490.59	480.03	512.23	552.49	539.69	570.41	547.57	445.6	447.63	404.19	413.7	383.52	370.9	360.22	382.06	382.25	400.18	376.47	378.59	384.01	384.92	419.59	387.79	390.24	373.82	391.8
12.14	17.488	0.1095	6.214	0	0	0	4.4809	37.523	95.278	138.29	172.69	238.74	287.44	339.41	401.11	449.08	466.69	510.69	584.02	589.15	603.3	611.11	647	648.16	640.62	705.93	733.75	765.43	809.18	851.32	824.1	841.77	825.63	901.87	838.3	818.91	925.22	968.72	964.86	1011.5	993.97	1070.9	1082.7	1090.1	1149.8	1177.2	1187.6	1216.6	1239.6
0	0	4.6649	8.6187	3.6672	6.1521	0.32518	11.756	4.8349	14.572	30.421	22.742	21.847	24.822	63.666	101.77	193.5	273.49	356.05	457.41	551.72	675.23	805.53	893.33	1018	1080.3	1177.9	1298.6	1365.7	1443	1505	1569.8	1581.5	1647.6	1708.3	1696.8	1737.6	1808.3	1851.5	1826.1	1864.7	1897.9	1948.3	1906.6	1899.2	1884.5	1896.5	1872.9	1933.6	1982.2
0	6.5688	0.39004	2.2054	4.234	1.1455	0	0	1.4941	8.9475	2.4713	0.55692	0	0	0	0	0	0	0	0	0	0	0	0	0	0	0	0	0	0	0	0	0	0	0	0	0	0	0	0	0	0	0	0	0	0	0	0	0	0
0	0	0	0	0.68959	22.084	19.31	20.954	45.571	65.898	105.01	142.71	208.6	261.33	331.03	392.58	460.36	521.81	563.86	625.63	683.97	775.93	809.26	820.48	833.04	876.58	864.67	902.96	945.78	970.97	990.8	961.44	994.99	967.83	997.7	985.41	1009.2	981.7	1028	984.03	975.2	934.69	987.95	995.62	1019.1	992.86	996.15	925.19	903.56	889.65
0	0	0	1.8985	8.7318	0	7.6263	13.067	19.987	22.129	22	23.479	38.793	40.304	59.35	82.283	77.946	99.819	94.973	94.09	112.9	95.368	112.73	88.02	104.09	94.369	150.3	93.676	102.52	93.936	101.45	86.105	84.924	74.009	71.097	69.166	82.136	67.068	70.444	70.393	78.217	60.228	76.722	60.511	53.102	59.201	49.418	59.715	54.037	55.295
0.71559	12.652	0	0	9.5701	14.101	11.818	0	16.22	41.933	72.97	122.07	156.75	175.66	229.65	242.85	416.79	465.79	515.9	585.89	662.72	705.87	709.75	733.94	751.94	811.55	823.84	838.95	834.29	860.93	875.13	888.5	860.06	865.36	867.7	882.7	885.5	874.81	896.94	908.12	917.54	920.78	879.19	911.26	922.31	910.77	924.03	940.37	935.57	961.29
0	0	3.2372	0	3.9038	5.43	5.0281	5.1818	14.144	27.367	34.485	71.625	92.925	129.11	165	189.19	213.19	243.04	271.23	290.5	292.39	326.19	336.99	373.5	371.19	396.82	393.13	404.19	382.63	398.93	417.93	413.65	433.52	442.8	431.52	448.07	459.46	482.92	475.42	502.38	515.53	515.06	539.14	539.97	458.36	546.88	440.78	463.75	577.53	568.34
0	0	0	1.7752	3.3675	14.11	5.0874	0	0	3.5674	0	6.5353	0	0	0	0	0	0	2.6966	5.0091	16.055	33.333	36.764	46.224	56.878	75.76	81.838	97.869	94.316	120.95	129.71	171.71	175.32	200.42	207.55	248.33	244.6	291.21	290.8	317.88	353.76	343.98	322.61	369.32	380.25	393.94	357.01	364.82	340.34	393.96
3.5075	1.0698	10.587	2.2478	0	0	9.2324	0	35.908	27.929	67.209	95.439	95.652	130.62	159.48	185.56	229.38	248.05	266.52	285.63	285.48	312.67	305.99	325.52	334.26	330.29	336.5	308.48	352.35	348.33	343.19	232.77	362.46	361.89	305.14	318.95	353.48	296.55	318.73	350.91	363.75	342.82	360.86	329.25	336.89	349.88	342.19	334.7	356.95	374.18
0	0	3.6558	0.25725	9.301	0	3.9357	6.5799	33.043	73.961	140.02	217.24	309.78	431.7	542.75	648.79	774.59	903.57	984.61	1117.7	1276.7	1425.7	1453.8	1670.5	1759.6	1967.6	2002.2	2199.7	2346.1	2442.4	2568.8	2797.5	2869.6	3001.8	2968.2	3193.3	3381.5	3407	3542.7	3726.5	3837.9	3946.8	4007.4	4201.2	4360.9	4352	4392.3	4485.8	4478.5	4542.3
0	0	0	0	0	4.7028	13.689	14.081	20.366	9.6905	25.339	29.137	44.308	49.502	102.3	181.2	286.66	430.96	588.46	754.49	1033.5	857.18	1302.9	1463.4	1716.6	1972.6	2236.7	2234.8	2299.4	2490.4	1969.9	2239.6	2733.1	2589	2673.4	2558.8	2787	2846.4	2780	2803.6	2812.2	2860.4	2944.9	3005.7	2952.9	3006.3	2892.4	2847	2891.1	2835.7
3.0948	2.2803	0	0	0	0	11.242	17.771	39.833	86.337	139.29	223.73	302.42	383.73	495.1	570.37	656.45	741.63	786.95	856.27	937.77	1021.6	1106.3	1156.6	1252.7	1319.4	1369.4	1403.2	1457.4	1526.3	1576.1	1642.2	1590.7	1577.4	1634.7	1654.7	1645.4	1662.7	1657.3	1721.7	1707.6	1720.4	1687	1736.9	1728	1703.3	1699.1	1699.6	1692.2	1718.6
0	0	0	11.616	9.4754	0	10.378	0.6599	10.227	9.2768	10.375	18.904	24.528	30.675	69.183	143.83	264.99	399.66	531.77	666.27	824.28	965.8	1107.4	1288.2	1362	1500	1626.6	1764.2	1822.2	1855.1	1931.9	2029.8	2057.9	2067.5	2129	2129.2	2133.4	2179.7	2194.2	2211.8	2260.1	2256.1	2254.5	2313.8	2296.6	2361.2	2362.3	2378.5	2362.1	2403.8
0	3.4214	0.15864	0	2.3984	2.3419	16.052	50.652	79.718	130.59	215.4	273.79	331.2	395.45	481.02	567.46	656.11	764.98	838.14	855.52	928.15	983.61	1050.8	1092.3	1202.5	1256.8	1254.3	1359.7	1520.8	1605.6	1640.4	1752.4	1768.7	1802.8	1871.8	1920.4	1991.2	2041.3	2000.5	2115.9	2117.2	2156.3	2204.8	2207.6	2249.2	2241.3	2282.6	2317.2	2354.6	2342.3
0	0	0	13.642	10.886	18.224	12.151	37.828	78.195	122.06	154.81	203.4	266.41	284.8	391.07	393.03	442.1	479.95	520.21	567.96	586	637.84	684.95	733.25	750.69	808.4	818.63	850.2	905.78	867.26	885.08	950.44	938.44	995.27	980.6	979.27	1001.4	1012.3	1062.8	1049.8	1030.8	1030.1	1056.2	1092.9	1090	1057.9	1064.4	1061.2	1075.6	1068.1
1.6946	2.3947	0	0	0	0	14.463	0	26.146	0	0	0	0	0	0	3.7135	1.0562	0	0	0	0	0	0	0	0	0	0	0	0	0	0	0	0	0.088829	0	16.961	16.333	55.442	119.33	152.95	219.47	271.43	337.69	390.19	475.98	558.08	593.69	656.62	750.2	755.89
6.5779	10.592	14.162	0.97213	0.043741	0	0	104.63	0	180.25	235.35	310.16	407.92	493.91	553.51	620.56	741.3	826.79	933.47	1014.2	1077.6	1166.9	1259.3	1309.6	1426.8	1501.8	1545.6	1522	1644.2	1598.1	1668.8	1689.6	1714.4	1719.1	1767.3	1778.5	1817.4	1800.8	1874.9	1904.8	1927.8	1960.1	1940.1	1953.6	1919.7	1945.6	2006.4	2047.5	2042.3	2022.1
5.8134	5.8269	0	11.045	0	0	0	0	0.15944	0.027713	0	4.4304	10.738	8.5902	17.353	21.579	21.254	18.365	23.32	19.242	30.456	27.44	19.825	27.872	18.38	18.902	12.145	14.324	10.071	15.144	18.262	16.942	23.461	11.312	15.609	20.869	33.325	50.256	70.716	105.83	118.18	160.52	191.18	234.73	288.87	313.49	397.31	430.61	437	469.17
0.043659	0	0	9.6761	3.4198	0	5.9359	0	2.5373	4.6357	6.0416	2.0535	5.3321	20.8	17.706	26.948	23.398	12.751	36.961	32.474	34.413	55.207	54.964	88.427	129.78	181.95	229.58	283.12	342.25	428.76	461.91	534.73	575.77	610.62	649.73	681.03	736.42	816.51	809.35	823.09	808.65	862.11	870.61	866.36	822.92	845.4	848.91	889.2	832.74	835
0	0	0	0	7.4724	0	18.516	0	26.196	0	16.155	18.852	15.534	20.162	33.727	42.428	60.777	79.31	94.436	105.7	105.6	182.09	210.19	258.27	305.6	330.5	397.36	441.06	461.9	508.21	541.78	643.54	622.11	697.8	755.18	772.07	756.43	843.53	871.8	847.36	945.6	923.75	916.85	980.92	963.09	1007.9	1034.4	1031.5	1027.1	1047.2
0	0	6.9197	0	0	2.8327	2.7276	18.877	21.665	33.408	44.33	31.513	102.3	131.15	170.58	202.62	237.08	283.79	282.95	277.33	445.61	493.1	573.03	595.16	743.58	755.87	802	954.04	1005.6	1073.1	1124.1	1194.1	1266.5	1116.4	1380.1	1442.4	1452.4	1512.6	1557.4	1632.3	1663.1	1742.8	1903	1916.1	2001.1	2109.7	2166.3	2326.8	2329.4	2328.8
0	0	5.5943	9.2512	0	7.5266	36.604	37.969	52.968	67.014	78.765	55.139	89	128.66	108.46	142.08	125.17	66.764	56.628	78.145	106.25	152.62	140.01	53.046	40.756	96.234	116.95	162.47	202.68	200.27	270.04	261.45	317.83	378.88	430.02	476.77	531.24	562.36	626.44	770.32	567.71	449.97	432.31	451.84	482.75	477.08	490.47	524.28	533.12	555.4
0	0	0	4.2254	19.842	0	4.1906	0	18.362	23.7	55.851	91.144	130.65	157.09	143.53	223.77	266.99	305.93	323.46	378.63	437.82	469.31	525.3	534.4	492.4	553.8	569.83	581.65	577.64	586.82	640.23	634.18	624.11	616.43	651.15	744.55	717.21	743.21	756.7	785.77	753.37	775.49	845.46	904.98	932.97	981.05	934.91	916.44	908.02	1012.5
0	1.2563	0	0	0	1.7599	9.5432	10.726	9.2186	12.092	13.991	21.96	35.572	46.463	61.449	57.343	67.164	74.974	85.166	100.67	86.396	94.543	65.752	81.683	97.267	99.488	89.261	91.728	110.26	123.74	134.76	125.59	132.42	140.24	128.12	125.88	118.66	139.43	125.27	128.42	112.11	115.45	114.6	110	108.41	120.3	114.35	106.81	99.726	113.75
0	5.736	0	9.7126	6.8333	0	2.4375	8.5936	33.541	56.916	110.01	134.29	223.69	262.51	350	369.1	474.01	558.75	620.96	698.12	779.11	835	900.25	942.32	959.08	1008.8	1031.5	1051	1043.7	1097.2	1112.4	1086.8	1079.6	1072.2	1046.4	1025.3	1042.2	1062.5	1057.2	1035.3	1013.2	1043	1078.2	1093.8	1027.4	1002.9	980.26	969.64	973.37	947.95
0	1.9629	0	9.2099	0	0.6663	13.265	26.953	18.91	34.438	42.729	60.443	60.837	76.405	81.398	87.522	105.5	117.68	142.12	152.95	160.51	167.28	144.21	161.96	185.62	164.19	170.96	171.34	191.12	213.17	222.21	214.14	223.64	211.97	225.63	224.42	251.41	289.54	259.95	300.95	294.85	326.36	330.08	348.94	374.78	380.42	391.85	412.57	405.62	424.64
0	7.6706	0	0	2.9972	9.4082	5.4975	0	6.0204	0	0	0	0	0	2.2538	33.138	125.27	197.27	304.22	377.65	428.97	544.33	603.6	696.66	795.24	931.84	993.09	1088.2	1175.8	1253.3	1355.8	1386.5	1489.6	1584.3	1617.2	1686.9	1759.8	1803.1	1837.6	1865.3	1971.6	2006.7	2051.1	2093.2	2128.3	2216.9	2251.4	2273.7	2259	2394.6
0	0	0	0	10.094	20.16	7.051	13.679	0	8.678	0	11.254	0	1.3555	0	0	0	0	0	0	0	0	0	0	0	0	0	0	0	0	0	0	0	0	0	0	0	0	0	0	0	0	0	0	0	0	0	0	0	0
0	0	0	0	4.7135	8.6978	6.0083	2.8695	28.97	32.754	44.366	51.294	53.801	74.374	81.027	75.545	92.703	99.112	111.23	107.38	116.54	125.88	136.97	136.89	142.36	127.98	134.7	111.96	111.24	98.74	91.106	79.619	75.595	59.214	57.579	54.432	43.924	49.417	54.697	57.609	59.251	43.923	48.897	34.746	38.042	42.325	53.763	40.528	46.571	30.299
0	0	1.8416	5.4587	0	6.3229	12.245	22.531	18.5	25.654	18.567	19.749	26.815	28.715	72.834	107.35	155.67	237.61	329.27	408.57	500.55	597.61	747.88	884.05	1026.6	1139.7	1280.9	1435.4	1553.4	1733.8	1866.9	1973.9	2129	2244.9	2292.2	2385	2528.2	2558.4	2659.7	2775.4	2773.9	2837	2902.2	2972.4	2955.9	2949.7	3007.5	3045.1	3047.7	3043
13.399	0	0	0	0	0.45749	10.713	4.8189	1.1577	7.5825	3.2167	7.7826	3.6667	0	10.209	14.269	11.193	14.498	14.669	24.482	33.071	48.37	26.081	28.331	10.2	14.022	17.842	19.518	9.9763	7.5978	18.742	3.8801	8.4506	14.414	32.601	51.238	49.994	58.347	78.028	85.741	108.79	117.61	111.36	127.55	140.67	152.85	180.62	179.34	172.4	171.44
0	0	0	1.7447	0.58543	8.8299	5.9191	12.069	4.0822	15.196	12.867	28.003	16.54	21.085	19.291	20.278	20.515	18.13	22.02	16.171	6.697	13.243	4.5185	0	0	0	0	0	0	0	0	0	0	0	0	0	0	0	0	0	0	0	0	8.9099	28.197	22.379	8.4998	13.423	15.352	33.529
0.26566	5.5515	7.2307	2.2183	6.4334	0	0	167.14	11.364	100.87	137.89	154.09	199.95	250.07	292.19	306.64	327.93	371.05	395.5	405.35	429.7	449.24	450.04	486.68	471.81	482.88	471.83	481.62	476.3	480.37	491	467.28	486.51	475.96	496.45	497.96	493.78	459.57	470.09	465.66	470.78	480.99	448.06	454.03	427.04	434.47	455.44	437.59	447.63	422.94
1.8683	12.282	0.89527	7.2165	2.9023	0	0	0	38.665	82.786	153.76	219.22	328.07	448.58	529.09	695.39	692.3	959.48	1035.6	1155.6	1254.6	1057.8	1496.3	1580.1	1773.8	1897	2008.6	2162.2	2233.9	2395.9	2467.5	2572.8	2572	2616.3	2798.7	2898	2983.3	2950.2	3041.4	3146	3074.3	3135.1	3171.8	3187.1	3172.5	3139.6	3112.8	3113.8	3132.1	3142.9
0	0	0	0.42984	7.0708	10.539	25.091	25.182	38.726	57.061	86.168	114.99	138.07	183.78	219.56	268.63	306.5	340.62	369.99	417.78	438.35	485.75	516.41	537.12	535.7	556.59	559.13	594.05	570.57	611.26	660.07	704.14	750.48	781.78	785.57	850.2	861.57	892.14	909.55	932.57	925.92	961.95	1018.6	1062	1073	1091.7	1077.1	1141.6	1144.4	1150.3
0	0	0	13.298	17.085	4.2261	9.2645	10.981	19.054	11.861	40.505	40.843	26.842	36.833	66.71	82.499	62.909	74.311	81.023	85.861	92.662	111.26	149.18	203.11	301.7	374.62	463.34	571.74	701.21	803.27	925.14	1030.2	1158.8	1287.4	1368.3	1466.8	1616.9	1710	1813.4	1855.8	1988.4	2003.1	2069.8	2110.3	2169.7	2267.2	2313.7	2347.2	2378.7	2402.5
0	0	0	8.2435	28.09	118.81	0	8.0725	12.868	35.121	113.31	132.92	215.7	144.75	202.76	240.72	316.54	359.6	570.66	538.72	496.97	568.79	627.25	694.82	742.53	901.05	926.52	863.72	873.8	936.2	1013.7	973.51	1139.2	1279	1118.8	1157.6	1179.3	1197.3	1249.5	1210.8	1179.4	1234.1	1241.6	1219.9	1177.1	1192.4	1179.4	1253.1	1232.1	1205.4
1.7795	1.99	0	5.9313	0	3.4511	0	0	0.35068	0	0	0	0	9.9322	5.9642	5.9725	0	1.3068	0	0	1.8413	0	5.6066	15.193	0	6.0068	3.5535	0	0	1.6198	8.0144	0.84929	0	0	0	0	0	0	0	0	0	0	0	0	0	0	0	0	0	0
0	4.2449	0	0	0	0	5.6136	11.587	3.4606	5.6137	8.8117	0	4.1889	0	0	0	0	0	0	0	0	0	0	0	0	0	0	0	0	0	29.726	44.644	84.002	124.67	160.79	105.3	134.47	140.59	187.77	205.09	217.83	231.87	267.58	279.38	256.39	280.46	283.07	273.83	251.87	260.94
0	0	0	0	3.9223	7.778	14.431	11.444	20.457	23.838	38.113	29.991	53.805	47.542	65.298	69.676	80.021	106.23	94.632	88.946	102.02	115.54	113.23	105.46	88.892	86.704	81.733	107.88	102.12	108.61	96.853	84.601	77.638	90.923	72.073	87.483	96.068	76.596	73.646	69.913	54.473	59.208	59.337	94.414	96.315	105.61	88.347	73.105	62.284	64.793
0	0	0.68786	9.26	15.951	26.846	58.478	80.553	83.973	113.51	134.14	151.16	111.81	162.3	292.05	314.23	345.62	392.53	313.88	377.08	418.68	425.99	456.07	444.79	458.85	432.52	411.95	448.04	400.43	449.94	422.26	425.87	385.14	416.48	448.51	436.3	467.85	459.51	510.87	514.72	530.77	554.13	599.52	629.64	637.89	638.11	670.61	700.4	725.41	740.5
0	0.81458	0	6.3032	2.852	1.3269	0	3.3741	0.33092	4.9839	6.9639	2.6625	2.8122	2.1305	12.325	30.561	34.977	55.641	69.324	82.482	88.58	92.544	115.41	122.08	144.65	175.59	199.98	191.49	199.01	202.83	212.53	215.95	231.86	246.37	252.57	244.62	270.57	260.9	291.34	265.08	251.12	221.06	209.6	204.67	209.22	219.3	208.03	225.85	200.46	183.48
0	12.808	8.5774	8.2806	10.101	0	0	0	0	0	0	0	0	0	0	2.3837	15.111	22.407	28.411	56.199	102.25	136.38	187.85	246.11	319.04	398.23	474.3	551.95	608.16	667.08	765.17	816.36	880.85	929.6	989.34	998.9	1079.8	1082.6	1104.3	1081.4	1118.7	1182.7	1174.7	1169.5	1216.8	1227.2	1242.3	1262.4	1273.7	1302.3
0	2.9887	0	5.3012	1.7332	0	5.004	7.5581	1.0419	0	0	0	0	4.8372	17.601	3.039	7.1223	11.67	12.472	39.401	48.061	61.856	42.735	65.136	72.453	83.937	111.93	124.51	130.53	142.25	162.02	168.84	182.94	206.37	215.13	248.87	263.2	288.87	297.16	341.46	355.27	397.36	420.54	459.52	434.15	479.09	479.92	477.22	495.23	550.91
0	4.9333	0	3.4505	0	4.442	0.97238	19.195	76.271	142.34	213.99	280.13	416.77	531.29	643.22	829.09	953.95	1107.7	1301.5	1417.6	1612.6	1792.7	1886.6	2107.7	2220.7	2448.9	2589.1	2692.1	2817.7	3000.2	3129.2	3252.8	3478.5	3621.6	3638.6	3725.5	3939.2	4155.9	4268.1	4289.7	4445.5	4335.6	4581.8	4587.4	4678.4	4677.7	4693.1	4876.3	4897.6	4981.8
0	4.602	0	12.723	3.6988	4.7096	0	0.094519	18.319	15.423	24.537	34.284	19.108	33.576	44.352	50.194	45.341	60.322	82.781	83.143	79.886	85.522	86.955	110.46	85.497	102.06	98.929	71.149	73.393	90.098	86.863	91.133	114.81	119.85	92.209	94.272	90.44	100.7	105.22	106.49	102.37	104.15	126.2	122.15	138.34	142.98	155.84	153.48	160.5	162.07
0	0	7.7341	0.94372	6.894	0	0.8475	2.4574	11.068	0	15.276	21.613	22.756	27.544	18.977	27.207	29.342	42.221	45.982	52.528	56.689	96.81	79.501	89.739	105.85	107.47	99.715	120.1	135.97	191.67	257.01	335.56	456.85	556.23	715.11	838.97	997.07	1156.7	1311.7	1515.4	1691	1839.6	1968	2174.9	2353.7	2368.6	2484.4	2634.7	2698.7	2757.5
0	0	6.8688	0	20.025	22.98	20.717	22.084	5.7353	6.0376	0	0	0	0	0	0	0	0	0	5.9995	0	12.256	34.992	40.32	60.017	67.251	64.797	90.215	96.297	105.01	107.29	132.43	132.99	143.93	181.85	186.24	208.55	219.45	231.73	261.65	242.69	249.59	260.4	247.97	267.28	296.07	319.78	289.26	287.05	300.83
0	6.4805	0	0.79767	0	7.5176	12.592	24.182	55.036	81	107.48	152.01	170.7	207.4	256.05	282.78	328.27	358.99	414.53	420.08	478.93	502.13	559.01	587.3	590.46	608.98	626.39	640.64	634.41	652.82	674.46	726.49	712.91	740.89	767.06	786.75	787.78	842.12	901.68	950.86	1019.7	1041.3	1097.3	1172.8	1216.8	1274.3	1348.3	1369.6	1451.2	1468.1
2.0278	0	0	0	2.4496	0	1.8997	5.2952	0	0	0	0	0	0	0	0	0	0	0	0	0	0	1.7193	0	0	0	5.2842	0	0	2.1692	16.239	30.87	40.362	44.435	57.229	83.494	87.911	111.79	130.44	159.88	179.38	186.78	218.07	228.44	268.52	287.64	288.14	300.94	321.08	353.29
0	2.4059	0	0	2.7566	3.7043	10.466	13.591	4.4641	17.465	13.113	21.657	32.823	41.628	63.346	48.637	46.871	41.218	63.608	75.469	73.58	111.86	70.739	89.721	109.39	101.24	99.255	120.06	99.059	105.93	111.14	115.83	104.58	97.713	103.42	108.19	97.951	91.706	73.39	100.08	86.03	82.823	86.604	85.061	80.181	98.746	91.627	84.676	80.098	98.293
0	0	0	0	18.922	17.705	73.407	51.348	114.77	137.38	172.82	199.35	236.21	280.92	280.16	380.03	478.39	555.99	628.15	741.63	826.81	887.08	962.12	1019.7	1138.2	1204.9	1262.6	1297.2	1457.3	1506.9	1657.2	1835.3	1840.1	2057.6	2149.5	2266.8	2230.3	2366.4	2379	2505.7	2613.1	2627.4	2642.7	2655.8	2769.3	2790.2	2830.8	2847.8	2872.5	2950.1
0	3.5299	0	1.7994	15.602	0	13.119	0	0	0	0	0	0	0	0	0	0	0	0	14.574	23.405	16.877	34.271	92.724	120.77	151.19	183.9	168.55	272.96	305.31	327.31	364	356.55	376.86	363.78	409.69	433.94	419.12	460.68	480.61	482.69	504.05	561.06	600.53	632.53	673.01	694.61	713.89	761.63	779.56
0	0	0	0	12.658	10.9	15.866	22.065	75.723	131.25	202.65	300.79	347.5	470.44	560.27	498.97	738.01	806.79	860.28	937.57	1014.7	1076.7	1107	1087	1087.8	1157.5	1195.3	1191.4	1198.3	1321.9	1408.8	1451.5	1467.5	1534.9	1682	1736	1832.8	1898.1	1964	2007.6	2088.5	2066.6	2105.3	2192.4	2253.3	2348.8	2357.2	2307.6	2412.6	2496.7
0	6.3128	0	6.3989	2.3522	0.45459	0	8.5799	11.04	13.652	16.3	0	8.0699	26.223	30.725	27.54	26.556	41.701	42.232	45.045	36.347	44.675	21.018	12.194	20.534	0.063005	2.8527	5.976	7.0319	15.945	11.405	11.117	11.065	64.515	58.359	62.371	46.38	59.497	65.207	0	8.7064	0	11.837	11.531	30.174	35.804	28.181	31.58	37.057	48.899
0	0	3.7411	0	10.987	0	5.4402	2.7651	6.4755	8.0701	8.6216	10.858	6.9941	12.071	26.508	41.509	75.59	152.67	235.79	311.22	407.08	508.83	652.29	748.5	871.39	1016.8	1162.6	1311.4	1398	1509.7	1577.7	1707.1	1737.8	1804.8	1957.1	1998.5	2068.6	2135.5	2215.9	2321	2193.7	2401.7	2309.9	2441.6	2479.1	2522.4	2543.2	2470.9	2552	2522.9
0	0	7.515	2.8444	3.1423	0	11.245	1.44	7.4262	4.0594	5.8108	3.8501	12.226	10.589	14.901	19.421	32.21	56.708	78.26	107.18	127.02	153.19	179.86	204.83	215.23	260.29	283.53	306.43	308.66	335.4	348	383.57	398.08	393.47	435.19	445.28	468.14	489.71	528.11	544.06	568.17	599.28	634.27	672.99	723.55	726.52	770.11	806.16	804.55	866.51
0	0	0	0	1.088	34.058	35.255	60.004	74.249	84.114	103.34	99.487	130.01	147.43	173.32	200.98	234.95	256.94	288.83	324.62	369.21	443.63	500.79	561.32	578.68	636.44	689.9	728.58	796.2	807.09	847.94	877.01	907.46	882.8	947.63	970.39	1024.6	1006.1	1044.1	1051.6	1041.3	1079.1	1074.4	1118.7	1193.6	1188	1197.1	1220.5	1184	1209
0	0	0	0	13.981	0	0.89895	0.55063	5.9645	15.607	20.248	40.024	66.072	86.209	129.23	177.3	235.21	319.25	378.58	450.18	505.46	574.56	677.94	718.69	801.94	852.45	921.56	946.9	958.28	1032.5	1061.3	1069.6	1117.1	1119.3	1203.1	1025.3	1254.4	1245.1	1247.2	1314.6	1315.7	1292.3	1305.9	1285	1314.3	1344.8	1205.3	1314.8	1246.9	1234
0	0	0	0	0	45.962	48.413	97.607	149.27	251.85	331.91	413.52	507.7	594.02	673.6	779.42	852.06	906.78	949.15	991.33	1057.9	1158.7	1240.2	1168.8	1271.7	1214.9	1310.8	1319.4	1290.6	1324.2	1300.9	1280.5	1194.4	1327.2	1300.2	1201.2	1198	1231	1212.4	1252.4	1326.8	1245.5	1240.8	1198.8	1204.4	1224.2	1195.4	1199.3	1128.3	1129.4
0	0	0	0.30794	3.0286	0	33.222	0	55.246	68.351	135.17	163.14	226.45	265.24	340.7	411.38	477.25	515.91	576.23	652.22	692.86	730.04	799.46	853.2	893.9	937.4	920.59	794.3	966.95	1017.7	1014.8	948.32	983.23	1061.2	1027.2	1058.4	1030	1035.2	1078.6	1027.5	1103.4	1105.7	1176.5	1174.8	1216.9	1245.2	1247.4	1263.8	1263.2	1219.5
0	0	0	0	4.4417	13.748	18.885	0	0	0	1.9702	0	1.9243	0	0	0	0	0	0	0	0	0	0	0	0	0	0	0	0	0	0	0	0	0	0	0	0	0	11.558	34.949	80.216	132.4	205.84	245.29	267.6	330.36	365.16	431.95	482.02	499.87
0	0	0.48341	8.5967	5.6607	17.45	10.915	25.828	11.894	22.257	55.74	57.616	85.975	93.582	120.28	142.79	213.46	255.13	305.49	357.97	410.85	443.75	526.66	588.91	655.62	655.96	706.3	751.26	750.55	818.9	840.21	849.35	835.64	852.36	899.17	865.41	914.07	929.19	954.28	950.98	919.07	938.92	979.89	946.25	946.17	927.51	921.13	938.65	894.91	914.34
0	4.1375	0	2.863	17.823	3.3846	11.907	29.978	55.519	85.124	97.516	123.98	150.73	174.44	212.64	253.05	240.48	279.26	307.08	339.65	373.76	369.23	391.01	393.27	406.73	406.16	426.27	416.67	434.03	421.17	438.31	403.63	431.64	423.64	402.6	430.64	430.62	411.44	415.96	409.5	413.3	406.34	398.91	403.26	381.7	377.98	379.67	382.84	384.39	367.52
0	0	0	0	0	5.8913	23.305	67.525	151.63	260.35	394.71	539.04	690.85	857.23	1026.6	1204.3	1328.6	1469.7	1659.4	1799.3	2021.4	2204.7	2301.4	2411.4	2534.2	2652.7	2709.9	2733.8	2840.2	2847.3	2944.8	2949.1	3034.2	2994.5	2929	3026.9	3056.3	3045.7	3014.8	3100.1	3123.3	3110	3075.3	3119.1	3171.2	3147.2	3164.4	3201.7	3181.9	3190.9
0	0	0	4.8636	9.2324	13.494	19.913	41.417	82.408	144.38	193.13	265.44	311.04	366.21	427.91	487.47	552.65	605.71	673.03	717.69	752.32	824.5	893.53	995.06	1084.4	1170.5	1316.7	1441.4	1591.5	1688	1843.1	2032.7	2136	2261.6	2451.1	2629.5	2761.5	2915.4	3037.2	3180.6	3315.4	3462.8	3592.2	3738.5	3874.3	4025.5	4067.5	4176.4	4148	4320.9
2.131	8.1878	5.2843	9.8493	2.257	0	0	0	16.585	4.4037	13.245	13.595	20.986	44.609	79.749	112.37	192.92	302.95	429	521.13	686.14	767.48	938.22	1069	1261.9	1406.1	1571.9	1685.2	1802	1896.8	1960.8	2148.8	2278.9	2332.1	2390	2524.6	2501.1	2690.7	2793.9	2937.9	2972.5	2969.8	3073.9	3015.6	3127.4	3131.5	3280.5	3265	3036.2	3273.6
0	1.2894	14.678	0	1.9962	3.1226	0.47548	0	0	0	0	0	4.5769	16.058	17.483	18.981	32.239	40.792	39.936	43.676	58.012	57.618	59.69	70.754	68.246	74.405	79.785	89.502	79.173	71.676	67.737	66.335	71.959	69.218	94.968	80.113	90.211	95.187	97.667	84.031	83.198	88.919	88.445	85.679	86.574	79.985	79.756	64.964	63.293	73.385
0	7.6907	0	2.9323	9.4316	0	0	0	0	1.8711	7.0721	0	0	5.033	14.932	24.947	19.234	15.981	28.769	39.098	35.874	43.877	39.616	57.279	45.942	34.796	28.048	28.532	24.718	42.758	32.932	37.869	61.364	67.877	71.315	57.777	63.784	49.595	65.142	55.367	33.425	39.35	45.083	64.548	63.479	28.849	32.45	50.245	64.944	46.314
0	0.5561	0	0	5.4548	10.209	20.06	35.735	43.854	70.071	122.11	109.93	159.03	158.03	194.95	199.02	236.39	300	337.55	350.18	316.49	321.48	349.28	351.35	403.1	426.3	416.06	413.21	417.3	453.1	473.44	472.5	526.34	476.66	485.81	474.06	506.85	512.12	526.11	539.73	539.33	532.19	566.08	564.13	539.31	537.01	513.17	578.97	570.86	560.65
0	0	0	15.872	20.483	25.113	54.283	62.582	56.835	68.652	68.759	71.871	88.944	92.8	121.35	146.19	130.14	191.39	243.05	296.42	386.17	483.78	554.9	638.44	723.66	815.71	888.63	898.93	971.35	1043.2	1025.7	1103.9	1177	1242.1	1327.9	1306.1	1402.6	1357.3	1469.9	1515.9	1484.9	1502	1524.2	1535.5	1507.6	1506.3	1507.3	1493.5	1517.5	1484.2
0	0	0	2.3363	0	13.804	15.651	19.14	3.7025	6.5186	6.0721	10.322	0.66419	3.8937	0	1.2099	9.5886	35.671	64.201	91.712	85.252	99.976	149.06	180.97	206.34	190.33	277.55	244.49	269.53	305.93	288.99	335.27	310.15	330.3	329.09	398.02	401.91	423.41	414.15	425.89	407.77	411.34	408.06	437.11	430.15	414.67	396.33	372.16	377.6	401.35
14.002	7.3336	4.8471	0	2.5593	0	0	0.733	7.433	10.242	19.737	39.847	57.404	81.818	112.7	115.67	154.02	189.7	199.57	257.18	274.71	294.9	347.97	381.09	433.45	443.52	486.43	477.15	497.23	524.09	541.17	503.6	555.68	547.01	548.79	566.5	592.7	585.35	584.56	588.99	549.22	561.05	574.11	570.55	576.14	578.96	562.36	566.14	578.35	565.52
0	21.081	0.28172	0	8.484	3.8546	0	0	0	0	0	0	0	0	0	0	0	0	0	0	0	0	0	0	0	0	0	0	0	0	0	0	0	0	0	0	0	0	0	0	0	0	0	0	0	0	0	0	0	0
0	0	0	4.2163	9.6426	0	15.729	12.628	9.1653	8.4726	9.5465	4.2002	4.5908	0.030988	0	0	0	8.306	6.9236	23.83	47.602	58.494	76.65	100.06	122.27	152.63	164.07	181.18	199.11	229.23	244.03	244.3	266.12	258.36	278.08	282.43	312.96	306.16	291.48	302.39	302.12	301.58	301.2	311.02	307.78	293.77	302.73	282.32	275.73	293.75
0	8.0903	13.78	4.5468	5.8887	0	0	0	1.7027	0	74.719	100.06	76.22	95.962	122.5	175.67	182.1	214.46	216.23	225.4	251.3	252.45	281.54	310.63	365.44	361.78	384.24	405.96	480.85	514.36	567.82	558.78	598.51	635.34	693.47	687.65	747.01	744.43	771.95	791.2	799.16	800.63	847.35	865.95	865.67	855.21	886.46	893.08	883.85	884.82
2.7433	0	0	3.5355	0	4.3292	0	0	24.795	36.77	77.118	117.88	141.24	197.2	248.86	298.03	358.2	387.4	441.65	456.65	574.46	628.92	694.07	732.64	787.06	704.53	722.85	912.01	966.19	1006.3	1041.9	1093.7	960.05	975.98	1141	1113.3	1108.7	1143.4	1142.1	1171.3	1235.6	1218.1	1280.4	1274	1281.8	1276.9	1273.8	1272.2	1224.9	1256.7
2.152	0	0	0	5.456	0	3.4946	4.3906	6.8844	14.487	0	0	1.7244	0.88163	19.69	30.007	44.643	63.949	91.785	116.34	143.25	176.88	196.85	216.7	228.31	244.78	239.19	306.63	352.12	362.86	404.4	399.5	450.27	433.64	474.84	534.35	563.87	596.43	624.47	616.45	645.69	665.13	698.26	664.42	675.28	611.56	635.99	629.73	626.53	628.86
0	0	0	7.5407	0	4.986	6.6854	0.66077	29.622	51.72	113.35	149.83	201.88	249.44	327.21	381.75	439.75	486.5	531.32	599.7	792.85	728.52	750.4	758.63	784.42	798.03	860.61	868.36	916.84	929.94	962.71	933.1	925.17	937.02	954.87	965.45	966.2	965.81	983.26	975.82	988.55	976.69	961.43	940.33	946.19	928.03	930.29	945.4	893.45	925.69
0	0	0	0	9.9482	6.0157	32.46	28.751	89.522	108.57	208.85	281.52	362.36	496.69	603.16	719.38	857.97	1015	1185.3	1344.1	1418.7	1629.7	1763.4	1906.8	2114	2201.5	2306.3	2306.3	2595.5	2644.3	2752.5	2785.7	2853.6	3008.6	3014.5	3079	3024.9	3127	3192.1	3198.2	3245.2	3269	3212.8	3218.4	3198.1	3149.9	3172.3	3229.3	3226.4	3182.4
0	0	0	0	9.4287	3.4544	9.9931	11.234	11.002	18.774	10.378	7.904	5.2194	16.858	13.988	23.879	29.76	27.706	29.803	36.872	34.352	43.148	47.642	42.206	41.868	50.31	44.045	42.541	37.018	35.672	45.906	51.124	50.227	43.658	38.408	45.19	43.996	50.597	46.42	48.979	50.545	48.235	53.438	54.758	69.907	48.904	50.815	54.711	38.671	53.819
0	1.6343	3.9768	4.1612	4.8227	2.6236	0	1.7852	15.805	5.4042	14.801	4.9342	0	0.8898	0	0	0	0	0	0	0	0	0	0	17.787	36.269	42.454	64.828	90.824	116.63	119.15	124.8	138.9	145.96	156.05	183.68	177.56	206.82	242.31	249.81	282.83	283.34	335.96	367.27	403.27	443.53	477.66	526.75	548.2	568.32
15.762	0.52242	0	0	2.8976	0	28.611	68.57	109.56	185.05	254.3	305.54	394.88	461.77	497.31	571.52	677.63	767.96	892.82	1030.7	1130.4	1268.2	1419.9	1528.3	1683.6	1740.3	1832.3	1973.9	2107.8	2147.9	2290.1	2320.6	2383.1	2501.8	2533.3	2527.2	2584.6	2610.3	2559.9	2626	2686.3	2755.1	2769.4	2838.5	2861.2	2853.6	2872.8	2733.9	2805.3	2777.9
20.071	4.2051	0	0	0	0	0	0	0	0	0	0	0	0	0	0	0	0	0	0	0	0	0	0	0	0	0	0	0	1.2655	0	0.96559	2.6681	14.102	25.614	21.666	18.472	40.74	47.398	59.797	70.251	66.925	72.114	131.3	146.43	190.05	171.29	177.66	202.92	175.06
0	3.8208	0	2.3719	0	3.3317	4.4589	2.4636	18.989	18.218	18.762	18.361	30.862	40.694	54.104	68.197	87.965	116.46	129.67	152.84	189.68	208.76	237.65	270.65	288.58	308.95	325.74	346.84	369.54	421.52	411.76	444.48	448.06	477.7	462.52	458.52	572.19	492.02	525.74	450.97	589.88	593.72	641.31	588.25	517.01	695.33	538.7	552.71	554.73	543.84
0	12.182	9.0214	1.0519	0	0	0	0	9.1707	4.0228	0	0	0	0	0	0	0	0	0	14.831	28.791	60.876	91.503	136.23	145.98	178.4	238.32	299.46	344.92	299.91	335.02	359.82	373.35	527.28	463.61	537.32	589.1	563.99	689.09	712.74	742.85	729.84	775.87	815.29	848.65	792.63	831.76	826.77	852.79	772.04
0	0	0	3.5311	0.53076	7.0292	0	2.6801	7.9813	9.3235	17.348	2.3218	3.9647	6.8223	0	0	0	0	0	0	0	0	0	0	0	0	0	0	0	0	0	0	0	0	0	0	0	0	0	0	0	0	0	0	0	0	0	0	0	0
23.995	14.641	0	0	0	0	0	0	0	0	0	0	0	0	0	0	0	0	0	0	0	0	0	0	0	0	0	0	0	0	0	3.2916	58.881	147	263.15	356.36	471.22	625.56	701.59	857.94	854.53	1083.9	1125.2	1186.2	1289.7	1339.9	1378.3	1315.7	1446.4	1510.8
0	0	5.661	7.4438	0	16.855	10.454	25.088	18.148	18.75	0	5.762	0	1.4611	0	0	6.4659	19.968	48.868	73.065	85.034	111.43	103.75	135.69	172.11	176.59	193.9	214.64	221.11	229.03	244.66	285.38	268.76	296.6	297.59	341.84	342.5	371.64	374.15	385	377.91	395.63	391.41	418.65	422.2	429.8	423.12	417.64	411.38	435.32
0	0	0	0	10.856	20.291	18.488	35.504	31.505	52.418	54.441	55.222	53.636	87.714	87.403	108.32	125.63	139.43	137.86	163.38	187.94	196.13	181.23	205.56	210.34	219.19	255.9	244.11	246.62	276.28	292.29	329.48	323.85	352.71	376.22	450.86	488.29	541.07	575.09	611.57	647.27	648.81	658.33	692.3	716.2	748.95	703.92	719.6	731.31	724.18
0	10.815	7.3505	0	0	0.62957	1.7191	14.585	15.278	20.156	47.289	64.115	93.962	112.8	134.77	162.57	171.92	196.93	194.92	191.05	212.59	223.57	232.47	234.56	281.02	273.71	297.51	319.43	328.39	341.57	356.6	365.05	406.16	384.98	386.74	390.09	377.84	390.14	392.99	387.52	395.9	397.32	445.81	463.58	449.37	476	408.44	353.92	378.1	394.25
0	0	3.8873	14.74	15.789	0	0	120.07	41.628	163.55	212.19	231.44	274.05	327.87	384.93	468.72	536.25	575.87	666.3	730.09	787.07	883	923.51	1004.3	1056	1095.5	1159	1164.3	1286.3	1336.7	1404.3	1448.7	1467.2	1448	1581	1675.6	1720	1808.9	1795.4	1860.4	2016.6	2111.7	2197	2237.4	2330.8	2479	2558.2	2638	2660.4	2700.6
0	0	0	0	2.1573	8.0906	13.747	5.5129	28.659	45.102	75.848	117.3	129.03	166.16	219.45	288.56	346.78	418.42	481.51	548.45	628.67	722.15	756.21	828.23	922.53	1015.3	1073.9	1169.1	1245.6	1296.4	1393.7	1403.2	1475.9	1526.8	1590.4	1654	1735.2	1782	1803.8	1867.8	1825.9	1833	1908.7	1940	1924.6	2052.3	2034.7	2029.3	2058.6	2062.4
0	0	0	0	2.5136	0	26.921	14.985	129.12	137.7	233.07	307.79	413.46	496.47	595.64	676.7	773.44	853.45	933.67	1007	1111.9	1103.4	1170.8	1215	1245.8	1251.3	1213.2	1236.4	1319.5	1323.5	1358.7	1340	1308.2	1378.4	1432	1436.5	1421.7	1428.3	1400.7	1410.2	1412.2	1435.2	1452.7	1420.8	1444.4	1447.9	1444.8	1478.7	1457.5	1483.1
0	0	0	3.2114	6.5211	4.881	0	9.644	26.421	67.788	124.51	199.75	256.73	326.34	410.09	518.21	511.47	715.39	732.98	816.16	868.86	946.12	982.14	1045.9	1116.5	1105.7	1157.9	1237.5	1249.7	1276.5	1263.4	1219.8	1275.1	1081.5	1245.7	1281.7	1309.9	1268.7	1252.2	1249.4	1204.8	1157	1141.3	1178.5	1197.3	1177.1	1167.6	1125	1112.5	1102.9
0	0.2964	5.6336	3.5543	0	1.5559	1.9566	7.3627	0.71256	0	11.586	10.211	28.138	20.294	20.005	21.863	24.293	20.918	28.021	23.241	36.71	40.371	79.033	110.26	190.88	229.48	314.75	384.01	450.02	521.02	618.36	663.55	784.05	740.7	838.02	865.61	932.75	922.61	969.42	973.73	1074	1082.3	1135.1	1158.6	1136.3	1194.5	1081.7	1205.9	1184.5	1204.5
0	9.4251	0	0	2.8782	0.69516	0.50427	7.846	9.0318	16.805	33.886	46.099	67.809	53.767	76.503	84.806	90.06	94.434	120.19	144.04	146.53	186	198.72	169.31	212.75	212.81	224.56	228.44	240.82	222.86	226.55	212.44	221.46	256.94	216.09	168.6	196.37	194.21	267.36	178.13	187.23	210.34	217.74	235	251.4	313.91	278.3	279.07	260.84	267.4
0	0	0	0	5.5615	16.561	28.608	23.019	23.637	31.416	0	0	0	0	0	0	0	0	0	0	0	0	0	0	0	0	0	0	0	0	0	0	0	0	0	0	0	0	0	0	0	19.443	17.189	14.202	18.919	26.239	32.499	24.48	29.64	48.325
19.371	4.558	0	7.9654	0	0	0	0	0	0	0	0	16.619	2.3732	2.5317	2.1602	24.393	24.227	35.495	32.326	31.791	12.983	18.544	20.821	27.614	14.566	16.776	2.5933	7.6566	1.7478	21.534	13.37	2.8304	5.3705	20.439	22.637	23.923	17.694	17.291	37.556	42.027	54.509	88.584	98.226	109.93	146.48	131.57	155.87	189.2	237.47
0	10.281	2.8572	2.303	5.2855	1.808	0	5.5274	7.9678	0	18.499	0	0	0	0	0	5.0614	0	0	0	0	0	0	1.5047	11.691	0	0	0	0	0	0	0	0	0	0	0	0	0	0	0	0	0	6.131	58.096	84.151	137.08	184.9	293.02	334.68	372.87
17.779	51.26	45.228	0	0	0	31.563	32.83	32.617	18.063	32.877	2.8534	27.587	32.795	40.361	68.331	76.308	107.44	110.64	129.38	141.36	212.66	264.98	292.5	297.08	359.44	451.93	480.4	508.77	535.78	605.98	631.34	750.95	857.79	761.6	825.4	843.77	897.18	887.23	941.42	970.31	969.87	981.39	966.18	1009.7	1013.2	1034.8	1031.7	1004.4	1028.5
0	0	0	1.2923	9.7558	18.141	21.164	34.825	41.889	34.28	34.973	30.93	32.809	34.236	48.553	46.654	44.171	48.726	41.344	41.558	55.576	61.32	83.731	96.753	98.498	122.64	118.09	136.36	150	150.79	173.5	133.86	166.78	192.16	198.85	220.44	226.21	230.85	235.25	252.83	247.3	258.98	256.41	254.95	262.18	294.13	298.62	318.44	306.45	307.81
0	0	1.5206	0	3.0097	13.284	18.853	0	7.1168	1.0618	24.669	12.384	26.833	36.139	16.06	46.515	44.234	145.64	72.733	99.827	72.204	102.55	240.04	208.58	190.11	226.56	249.26	328.48	382.03	490.15	550.43	600.31	646.18	703	780.8	865.66	978.67	1004.7	1063.6	926.06	971.05	1020.6	1104	1175.9	1232.3	1190.7	1218.8	1301.7	1339	1384.3
0	0	0	4.286	7.8575	8.1368	25.404	33.757	42.166	47.5	55.615	71.007	71.509	75.758	78.565	85.868	100.2	120.06	126.5	139.04	148.83	171.78	195.69	249.76	319.94	417.22	481.06	613.75	670.83	765.63	828.68	937.77	1035	1089	1098.5	1175.4	1257.2	1367.9	1395.4	1469.3	1607.4	1682.5	1859.2	1933.4	1964.1	1998.9	2023.8	2037.6	2144.5	2164.6
21.373	5.8352	0	0	0	0	0	0	0	0	0	0	0	0	0	0	2.5251	5.83	34.706	43.826	58.797	73.247	79.493	97.106	100.59	126.49	144.78	156.53	175.72	184.24	194.1	227	240.92	253.5	206.89	209.1	207.93	225.37	239.44	239.43	268.71	248.2	269.07	291.25	282.32	300.61	270.51	273.13	263.36	317.69
0	1.9322	0	3.9666	0	5.0767	0.45846	23.441	77.88	126.49	221.33	325.48	388.15	493.47	601.91	723.33	809.7	936.97	1077.5	1106.5	1185.5	1273.4	1400.9	1464.7	1504.8	1633.1	1697.8	1667	1708.1	1728.2	1770.4	1757.4	1814.2	1817.4	1746	1882.5	1871.1	1909	1951.9	2148.9	2154.4	2178.4	2240.2	2316.3	2365.3	2425.5	2531.5	2524.7	2644.5	2712.8
0.12366	4.9903	0	1.2847	1.6595	3.621	0	7.9907	20.246	18.845	44.495	30.308	43.278	51.99	64.011	77.79	84.491	81.182	86.809	114.43	102.29	109.92	139.18	149.94	136.87	172.6	193.38	249.59	248.08	242.62	274.32	279.16	265.13	283.48	295.35	329.28	358.47	338.73	346.5	351.75	306.53	312.8	333.02	388.92	401.45	413.05	410.23	381.92	404.61	424.02
17.755	12.809	0	0	0	0.99841	0	0	0	0	0	0	0	0	0	22.884	79.276	121.83	191.75	275.55	369.21	460.7	544.12	644.56	728.61	815.37	825.44	929.24	1023.6	1078.1	1187	1235.7	1268.2	1274.9	1344.2	1349.6	1376.1	1399.6	1358.1	1125.5	1161.8	1305.2	1538.2	1593.4	1596.8	1596.3	1632.7	1635.6	1709	1721.4
0	9.345	7.1532	4.7771	0.44542	0	0	10.939	48.287	76.267	123.49	166.48	231.49	290.47	392.69	473.88	552.72	654.43	734.16	822.65	945.53	1059.3	1072.8	1201.6	1246.2	1329.1	1367.5	1530.2	1552.7	1688.7	1705.8	1712.1	1723.1	1815.9	1818.2	1831.4	1869.6	1889	1948.2	1966.3	1910.3	1921.7	1957.2	2021.4	2016.1	1936.8	1976.5	1954.5	2026.9	2028.8
0	3.8418	0.045665	9.702	0	0	0	1.4691	0	0	0	0	0	0	0	0	0	0	6.7057	14.412	33.653	49.22	85.043	97.819	152.72	192.62	203.63	217.93	236.38	273.52	294.78	259.06	285.08	265.07	276.4	255.51	249.07	291.13	281.77	295.8	301.12	277.89	305.3	298.43	289.61	296.97	294.79	272.08	225.17	216.67
0	0	0	10.241	25.686	21.553	60.777	30.162	80.767	64.108	101.28	140.45	135.66	154.78	173.99	207.93	210.21	204.02	213.67	214.64	232.49	225.69	239.78	234.07	226.66	223.19	220.92	204.03	238.68	233.67	235.21	228.09	230.99	230.54	218.19	217.24	196.99	200.26	204.25	201.12	201.83	193.49	177.22	176.35	155.99	164.09	150.51	152.2	154.49	159.06
0	0	0	4.1381	5.9396	0.14519	1.3459	3.5592	0.39823	0	6.3245	0	1.8417	0	0	0	0	0	0	0	0	0	0	0	0	0	0	0	0	0	0	0	0	0	0	0	0	0	6.125	2.9051	0	0	0	0	0	0	0	0	0	0
0	0	0	0	12.375	32.565	35.814	28.193	26.766	44.785	46.205	67.156	50.32	61.531	76.503	75.544	79.451	100.19	93.264	108.07	104.53	111.26	101.87	105.16	110.93	116.66	80.619	123.63	113.72	133.11	138.52	159.46	154.56	198.16	199.01	262.89	286.45	337.62	345.4	416.13	433.1	458.34	479.84	491.13	492.82	540.07	526.71	547.97	550.38	624.56
0	0	6.3354	1.9838	0	0	15.868	11.488	45.491	56.651	75.724	101.85	131.38	143.49	169.86	181.79	194.61	239.12	245.52	268.2	267.19	291.01	297.27	295.48	291.13	313.21	316.77	315.71	315.46	359.9	410.92	449.05	522.35	624.85	709.85	817.27	921.28	1020.4	1147.4	1209.7	1298.2	1391	1474.4	1726.7	1777.2	1826	1930.5	2008.6	2000.7	2073.5
0	0	0	2.6292	4.6592	0	5.5596	26.793	74.422	97.958	156.78	213.55	280.43	338.59	410.49	464.59	553.68	625.72	716.47	768.74	846.85	935.16	1038.7	1139.4	1240.6	1338.8	1377.8	1504.4	1575	1627.8	1702.4	1805.9	1869.2	1942.7	1963.1	2042.3	2135.5	2162.4	2146.1	2228.5	2158	2146.1	2257.4	2295	2413.8	2337.4	2417.7	2443.8	2455.1	2463.6
0	0	17.981	0	0	0	6.5141	36.016	87.498	112.54	228.43	283.23	342.08	432.86	514.69	602.37	762.54	875.12	981.51	1091.4	1100.7	1253.5	1373.3	1509.5	1623.6	1707	1772.4	1808.7	1894.9	2041.3	2057.4	2130.4	2124.1	2244.4	2340	2315.8	2412.5	2460.8	2541.6	2528.3	2605.9	2649.5	2692.8	2757.4	2803	2810.7	2834.3	2909.1	2846.4	2777.5
0	6.2023	8.0427	7.7423	19.173	4.1329	0	8.1212	18.593	20.037	0.087795	23.239	38.743	58.705	86.479	103.07	119.84	156.9	182.32	192.42	208.08	222.23	249.04	265.03	283.15	292.96	295.08	303.62	348.02	383.21	391.02	430.01	459.77	506.84	521.96	584.16	639.21	737.16	861.37	1038.8	1107.3	1237.4	1423.3	1603.1	1744	1858.5	1981.8	2118.3	2192	2340.3
0	0	0	6.0126	8.5991	8.4775	0	26.097	11.01	21.372	33.693	33.4	26.877	21.825	32.282	30.252	32.514	32.73	38.793	40.152	40.545	41.592	23.833	27.875	19.856	29.019	28.199	16.111	10.143	12.095	2.0216	19.665	0	14.887	13.009	18.295	19.333	32.518	32.806	52.094	43.998	35.054	40.866	55.862	63.189	54.744	49.672	44.474	42.904	69.505
0	3.8614	0	4.8031	0	0.65639	0	9.0513	17.306	19.819	14.072	35.85	29.67	36.472	46.878	39.367	55.42	63.587	60.95	76.987	85.801	114.07	115.09	146.19	166.56	174.54	184.83	214.94	208.8	217.31	259.37	244.59	267	264.72	274.06	254.3	275.62	282.39	303.71	315.85	309.82	304.51	329.4	328.46	327.87	325.99	351.67	338.47	347.39	357.57
0	0	0	0	25.217	12.442	21.652	25.485	28.249	35.064	49.894	44.712	60.567	70.261	95.951	132.24	163.4	184.66	219.27	264.05	316	356.5	404.97	447.06	485.56	501.28	618.29	705.47	733.4	783.68	877.96	916.24	966.52	955.87	1076.4	1143.3	1184.7	1230	1302.9	1349.9	1328.4	1320.8	1438.2	1494.6	1543.7	1562.9	1582.3	1575.8	1570.3	1588.8
0	0	5.7038	0	3.7604	0	9.058	43.788	109.78	173.68	294.49	382.79	513.65	653.09	808.89	906.41	1015.6	1131.9	1224.6	1297.6	1420.9	1408.5	1470	1516.8	1517	1608.3	1556.6	1619.8	1623.1	1639.1	1651.5	1685.1	1651.5	1590.5	1582.1	1648.1	1706.7	1688.9	1698	1635.2	1681.8	1676.2	1673.5	1692.3	1711.3	1650.7	1688.6	1684.2	1655.1	1655.6
0	0	0	0.71202	11.029	2.0784	16.748	6.571	2.2595	4.5265	8.2359	6.4976	7.3627	5.6575	9.0994	17.113	19.746	21.816	28.399	34.276	34.377	44.348	46.08	59.958	59.464	78.992	65.664	81.274	81.632	91.829	81.593	88.393	96.198	78.362	93.293	97.703	108.49	107.87	119.95	103.91	110.39	123.24	141.6	137.08	145.58	145.17	155.81	149.32	155.53	166.44
0	0	5.6877	10.958	12.698	0	0	193.2	0	114.08	113.82	218.27	293.77	354.01	429.28	504.11	589.58	662.27	759.36	823.58	897.36	927.48	990.99	1035.9	1079	1097.3	1104.5	1081.7	1180.9	1159.5	1166	1166.9	1152.4	1213.1	1236.4	1228.2	1227.3	1232	1254	1259.2	1283.4	1305	1308.5	1332.6	1185	1308.9	1385.7	1429.4	1461.4	1464.9
0	0	0.42704	0	0	0	7.4732	1.2853	1.1658	0	0.99847	0	0	0	0	0	0	0	0	0	4.3611	20.876	36.079	54.745	65.064	87.236	107	155.69	168.62	188.62	233.82	244.46	262.32	297.23	365.75	369.23	436.65	440.29	481.35	524.52	508.76	515.87	565.76	644.89	669.61	652.07	627.71	640.43	631.64	596.77
0.24954	0	0	3.3226	0	3.8887	4.132	11.495	6.5194	22.822	46.537	88.637	117.85	158.23	186.58	226.45	235.32	294.33	315.79	343.29	368.16	404.2	451.29	457.01	541.16	612.42	629.12	692.82	704.57	814	828.59	861.75	880.72	884.22	870.76	902.39	903.58	955.25	1015.1	1023.3	1025.2	1057.7	1103.8	1124.8	1145.4	1186.3	1201.4	1213.8	1180.5	1241.5
0	0	0	5.2512	11.37	5.7827	11.506	13.679	18.063	42.495	41.121	56.066	0	90.45	143.27	161.38	65.986	204.91	98.03	132.12	284.73	216.71	261.34	305.23	339.97	387.05	443.66	471.56	582.09	668.43	760.74	917.96	997.16	1169.8	1337.9	1501.9	1673.9	1778.3	1940.2	2004.3	2089.2	2301.5	2240.4	2444.5	2555.5	2103.2	2203.7	2210.8	2322	2345.9
0	0	0	1.8954	0.59144	5.391	0.8807	5.2083	0	1.4166	0	3.9471	0	0	0	0	0	0	0	0	0	0	0	0	0	0	0	0	0	0	0	5.0237	0	0	0	0	0	0	0	0	0	0	0	0	0	0	0	0	0	0
0	0	0	11.367	23.799	18.169	25.677	47.715	50.811	82.869	87.832	129.33	139	123.25	138.53	157.5	201.4	207.64	253.08	292.53	330.72	379.84	426.6	444.56	467.35	448.63	430.33	457.37	474.26	541.13	526.72	583.12	590.11	606	612.8	652.87	616.35	674.54	671.22	702.85	676.29	673.14	705.98	711.7	756.48	756.5	746.13	731.59	756.65	818.29
11.942	4.9145	0	0	0	13.77	5.7167	0	0	0	7.0311	0	0	0	0	0	0	35.856	92.173	145.89	235.67	291.06	375.5	430.6	488.01	591.5	674.63	838.36	836.91	833.87	974.03	985.3	1012.7	1007.3	1060.1	1074.5	1024.5	1097.4	1066.3	1103.4	1100.6	1088.6	1104	1089.8	1131.5	1166	1183.8	1183.8	1167.9	1204.5
9.1583	0	3.1144	8.6324	3.83	0	0	0	6.1322	23.955	41.093	62.055	98.721	131.83	178.11	223.86	264.44	333.91	367.9	388.7	443.33	498.54	575.78	584.52	617.6	614.27	644.14	703.82	682.76	732.9	722.63	786.03	790.3	781.39	792.81	836.88	848.63	884.28	909.67	925.18	857	897.19	867.56	939.82	952.02	977.17	950.98	945.63	915.86	946.24
0	0	0	4.1083	6.7199	16.081	13.148	58.313	127.45	205.5	360.55	471.48	590.61	702.61	921.54	1036.6	1294.6	1536.8	1713.7	1827.2	2040.7	2284.8	2584.9	2829.8	3055.5	3188.6	3536.9	3772.7	3813	4197.6	4313.9	4433	4435.5	4550.8	4450.6	4542.2	4660.4	4724.6	4852.1	4843.4	4858.6	4936.3	4822.6	4967.3	4774.5	4826	4848.4	4910.1	4689.9	4704.6
0	0	3.7994	1.2746	14.018	1.8904	15.805	0	14.388	0	3.6193	19.437	19.376	15.051	32.243	52.548	63.793	63.726	75.636	79.511	78.926	105.64	152.85	158.22	136.95	139.24	137.92	129.54	157.64	173.38	201.07	222.77	213.96	249.75	248.3	280.52	291.13	310.97	338.19	339.15	382.23	388.88	429.69	436.26	447.13	479.35	476.97	556.17	570.22	604.89
2.9369	26.086	26.029	0	0	0	1.4517	0	0	0	0	0	0	0	0	0	0	0	0	0	0	0	0	0	0	0	0	0	0	0	0	0	0	0	0	0	0	0	0	0	0	0	0	0	0	0	0	0	0	0
0	0	0.37249	0	0	4.7931	66.509	86.983	137.7	235.25	338.88	446.99	564.15	714.52	864.04	1056.4	1230.9	1388.6	1544.1	1703.1	1840.7	1975	2160	2328.1	2481.7	2546.9	2520.5	2724	2824.5	2897.6	3016.8	3061.3	3074	3015.3	3057.5	3052.2	3076.3	3041.3	3106.6	3406.5	3415.4	3240	3278.5	3165.5	3223.7	3117.2	3171.3	3045	3094.2	3162.5
0	0	0	0.67444	6.732	20.043	18.073	19.509	23.839	29.309	32.569	36.473	5.1988	14.863	0	0	0	0	0	0	0	0	0	0	0	0	0	0	0	0	0	0	0	0	0	0	0	0	0	0	0	0	0	0	0	0	0	0	0	0
0	0	0	13.61	26.315	29.91	29.733	45.595	42.411	58.075	62.609	83.052	64.298	78.319	91.591	93.437	105.09	106.04	125.67	141.27	135.57	158.77	144.88	141.29	150.92	165.71	150.64	168.4	194.29	226.12	235.27	288.37	294.67	375.36	376.5	465.01	538.63	576.89	651.88	723.45	734.25	746.41	823.8	888.07	915.06	928.58	975.76	957.02	972.59	1017.8
0	0	0	2.926	37.353	27.61	29.048	78.836	118.51	165.19	270.24	334.53	444.28	442.56	518.51	598	682.18	790.37	1036.7	1061.8	1053.7	1165.3	1291.4	1310.5	1384.3	1496.4	1557.3	1599.8	1655.2	1697.8	1713.1	1791.7	1749.9	1714.2	1775.5	1764.5	1783.6	1796.4	1797.8	1815	1843	1820.1	1849.8	1788.3	1872.9	1893	1847.8	1801.6	1831.7	1824.6
7.3193	1.667	0	1.3617	0.41976	0.69514	0	1.6876	2.4998	3.4134	2.7543	0	0	0	8.0861	2.0954	0	0	0	0	4.565	0	3.6729	0	0	0	0	0	0	0	0	0	0	0	0	0	0	0	0	0	0	1.1041	17.694	21.319	23.244	52.494	43.187	54.067	24.552	76.24
0	0	0	0	7.5631	4.7397	17.378	0	0	0	0	0	0	0	11.934	38.806	50.52	94.834	139.32	174.1	219.4	286.85	313.6	357.22	446.74	535.78	561.46	661.7	490.55	465.68	542.5	612.62	684.63	758.84	778.05	848.03	898.83	944.8	1004.2	1016.4	1017.6	1055.2	1058.2	998.31	1008	1019.8	1043.8	1021.9	1016.4	1082.8
14.008	0	2.8441	0	0	2.109	5.6808	45.636	56.971	53.576	77.271	171.19	194.04	233.52	364.32	436.53	488.92	522.02	585.6	650.97	724.5	752.31	805.44	818.32	822.5	844.04	873.86	868.27	900.73	899.76	913.24	870.28	905.05	886.36	902.35	919.76	943.25	916.29	899.03	875.44	883.77	836.81	876.65	824.71	839.76	837.41	859.51	824.94	826.36	840.25
0	7.2752	0	0	0	0.92142	3.5119	4.775	3.7023	0	12.09	2.6835	1.2775	0	7.2133	11.966	6.9748	21.841	33.359	55.41	57.498	91.741	140.08	173.44	207.46	208.93	234.66	310.14	394.7	421.18	464.01	470.24	566.81	529.6	585.11	673.54	695.44	692.92	719.13	749.74	691.54	697.78	706.28	720.63	768.09	797.93	785.48	767.75	804.41	791.42
0	0	0	0	3.2134	0	12.627	2.1322	15.561	18.292	26.947	45.523	68.939	73.472	98.865	112.99	132.73	189.76	210.93	267.55	294.36	337.95	387.78	391.3	401.76	428.92	456.06	508.3	557.31	528.44	559.09	552.81	558.36	507.49	594.87	608.82	613.58	564.65	586.55	565.19	521.61	509.86	523.5	521.64	515.52	478.7	460.54	460.47	427.57	443.97
8.1781	0	0	0.069592	2.8425	0	2.1428	4.12	15.203	12.964	28.272	33.376	42.829	66.35	96.896	155.82	237.17	327.54	426.13	560.63	675.19	774.37	933.27	1074.6	1237.9	1403.5	1549	1736	1895.6	2020.8	2380.3	2528.4	2681.4	2899.6	3005.9	3176.5	3467.9	3576.3	3737.8	3765.4	3913.1	3940.5	4216.8	4221	4337.1	4366.7	4439.1	4487.2	4463	4498.8
0	0	0	6.2886	7.1439	0	13.127	0	27.531	0	0	0	0	0	0	0	0	0	0	0	6.0734	14.511	26.163	43.152	58.721	54.242	61.869	42.97	78.82	95.832	89.011	83.973	82.271	87.197	79.495	106.91	69.335	71.121	93.681	84.287	90.185	62.973	77.083	68.896	76.175	79.061	59.844	56.036	62.23	43.884
0	0	7.4333	6.5272	5.3402	1.9504	16.895	4.4602	26.366	0	24.255	3.3407	19.49	18.487	13.273	14.906	27.08	26.045	30.374	33.398	41.478	29.526	25.308	17.937	13.456	28.202	15.965	27.248	6.7896	14.63	14.348	12.689	15.772	5.8841	9.8867	3.739	24.497	21.131	28.625	2.9573	4.0579	5.3316	10.23	15.403	22.591	22.598	15.408	10.922	16.282	18.572
199.23	116.5	82.115	0	0	0	0	0	0	0	0	69.64	95.497	183.26	250.08	281.15	355.29	379.42	414.99	488.94	541.18	591.8	658	693.25	667.67	664.28	726.78	768.05	759.14	786.74	796.12	825.51	888.58	842.67	846.57	861.58	864.21	904.44	954.26	983.66	970.42	970.89	922.65	931.89	936.49	942.67	907.95	919.65	913.77	934.62
10.63	3.1729	0	0	0	0	1.3415	0	0	0	0	0	0	0	0	0	0	0.4671	26.453	51.413	54.594	70.95	68.371	86.487	87.654	110.96	125.54	142.09	158.5	193.15	210.55	231.06	233.03	235.06	249.53	257.13	277.81	316.98	314.36	346.15	360.79	405.28	438.37	465.08	480.81	534.52	548.45	585.06	591.86	654.61
0	0	0	7.8281	0	9.4715	15.421	14.784	6.1149	20.56	17.284	28.06	15.943	17.159	6.4988	24.176	34.02	41.127	72.285	91.49	116.97	138.68	132.63	149.02	170.79	194.17	215.2	239.5	234.64	261.87	283.5	305.63	287.51	327.08	324.63	371.89	381.7	434.74	402.34	399.56	429.91	420.35	442.91	399.13	466.29	446.62	373.92	435.12	449.33	436.93
0	0	3.8164	0	9.2357	0	11.689	2.957	15.378	20.711	44.407	42.833	65.567	73.089	105.46	141.23	174.81	240.7	303.65	383.46	469.65	538.72	636.46	739	884.1	963.47	1115	1245.5	1389.3	1449.8	1538.2	1659	1714.7	1834.6	1928.5	2029.3	2117.9	2211.2	2291.2	2346	2519	2579.6	2559.2	2641.2	2657.8	2708.5	2773.9	2804.4	2917	2950.1
0	0	8.3702	7.4591	0	13.689	0	0	0	0	22.674	52.674	50.766	98.305	150.52	210.35	253.93	311.4	375.73	416.74	464.57	485.29	540.03	576.05	625.61	656.74	720.14	678.47	680.99	717.4	756.08	828.66	857.56	927.88	1001.9	1080.6	1123.3	1191.6	1269.8	1333	1382.9	1411.1	1468.4	1528.3	1535.8	1639.3	1646.6	1653.6	1675.5	1753.8
15.885	0	0	18.524	20.475	0	0	4.7471	11.037	5.8739	0	25.953	11.036	27.959	36.486	37.066	60.435	86.634	114.84	143.41	177.42	193.27	210.16	239.73	245.14	267.08	291.6	335.62	354.64	366.55	405.17	418.32	436.86	438.91	468.42	423.64	450.33	477.33	463.32	475.82	440.68	447.8	477.35	466.56	446.66	470.6	465.45	462.8	446.7	455.34
0	0	3.8765	2.2029	2.7727	0	15.336	2.1046	100.68	177.04	299.37	432.63	679.17	828.34	1004	1207	1417.2	1606.2	1755.7	1787.3	2091.7	2247.9	2374.5	2506.6	2569.3	2683.5	2745.6	2730.1	2759.1	2975	3020.6	2838.5	2948.1	2865.3	2957.2	3008.9	3010.7	3101.8	2950.1	3013.2	3076.5	2952.5	2989.2	2999.6	3106.2	2985.7	2969.4	2950.7	2946.7	2951.2
0	2.6345	0	0.27168	0	8.207	8.7103	7.3306	3.9734	0	0	0	0	0	1.5814	30.748	66.218	130.06	158.05	190.48	243.01	285.64	349.82	410.97	411.74	457.92	520.65	605.49	610.7	641.23	670.64	711.62	698.69	713.14	751.2	785.84	820.96	763.27	813.73	815.54	803.03	797.58	800.54	866.69	881.99	875.83	868.48	835.96	828.21	813.97
0	0	0	16.123	11.576	0	3.7402	2.3797	0	0	0	0	0	0	0	1.2065	9.4993	43.645	59.574	90.65	102.54	134.86	171.52	192.89	207.91	238.27	278.82	300.33	308.84	342.66	365.38	390.41	411.92	423.35	467.73	483.02	516.86	524.99	561.94	565.41	584.27	593.82	589.91	594.28	616.71	598.51	587.24	586.84	590.4	612.31
0	6.9663	0.80441	7.4138	2.6107	0	0	2.4272	12.044	38.56	85.347	114.04	185.17	155.71	212.95	244.29	267.23	395.46	478.75	513.02	430.23	456.73	491.06	524.56	538.71	785.47	741.75	764.84	623.12	623.9	657.92	664.47	700.84	894.52	881.13	687.89	733.34	725.17	769.89	774.14	769.67	812.99	826.62	902.71	904.14	898.26	950.61	955.5	992.85	1007.1
0	0	0	0	24.193	0	1.4862	11.258	26.053	41.908	59.381	130.84	113.63	127.65	154.39	166.06	193.4	187.91	283.4	276.87	260.85	261.19	287.82	303.68	312.61	422.72	318.63	349.42	365	385.48	392.08	384.66	403.5	471.09	411.01	431.97	444.89	445.72	446.69	447.12	456.91	460.93	466.72	496.13	480.8	498.54	487.09	487.11	501.35	506.35
0	4.9767	0.44707	9.0574	0	1.0901	0.056107	0	1.4696	0	0	0	0	0	0	0	5.6856	12.415	11.44	16.494	30.045	34.824	56.708	35.001	75.235	81.02	81.785	85.116	113.98	121.22	117.82	139.54	149.49	162.54	189.55	184.56	198.25	260.45	233.41	257.4	303.57	302.21	313.03	354.88	383.22	438.98	443	461.31	495.47	491.02
0	0	0	0	0	0.21242	20.119	0	55.037	6.7431	36.288	37.419	45.919	49.176	65.852	89.496	115.42	125.73	110.69	129.41	150.05	186.94	224.6	245.03	308.15	290.97	321.63	337.85	417.56	455.64	479.77	510.61	530.11	582.05	661.98	682.4	722.6	799.16	873.82	889.75	951.85	964.56	1034.9	1073.5	1119.2	1144.3	1150.8	1203.6	1231.3	1179.5
0	0.81675	0	0	0	3.1377	12.829	0	13.136	29.311	47.809	85.003	99.74	123.75	193.13	272.63	368.99	456.79	585.41	698.07	800.26	930.56	1001.5	1145.3	1199.7	1312.1	1415.7	1511.1	1558.7	1591	1664	1704.8	1853.9	1804.6	1889.8	1932.8	1950.5	1974.1	2119.1	2148.4	2171.8	2109.9	2129	2253.7	2295.5	2357.2	2335.5	2340.8	2408.1	2396.3
0	0	0	2.968	4.0599	0	6.6316	23.561	67.379	124.51	183.52	257.29	359.31	473.67	551.2	658.14	721.16	854.01	891.2	975.55	1038.2	1101	1218.5	1254	1376.5	1432.4	1461.2	1566.7	1625.1	1698.7	1746.5	1899.6	1928	2005.8	1942.6	2041.9	2082.2	2064.3	2052.7	2092	2112.7	2136.1	2041.5	2019	2055.2	2088.9	2141	2146.7	2179	2135.2
0	3.5272	7.8903	0.2156	11.945	0.91438	3.6619	6.5259	8.4072	9.4749	16.319	0	19.775	0	16.658	11.939	26.685	44.131	24.859	31.752	30.295	34.918	63.736	84.277	105.68	80.845	104.48	139.75	114.86	124.6	149.66	129.38	123.48	116.88	144.9	129.22	159.79	184.51	162.38	180.61	138.33	176.18	192.95	196.3	175.39	167.11	145.95	173.51	167.37	179.22
0	0	0	6.7307	13.494	12.501	0	0	0	0	0	0	3.4225	0	0	0	0	0	0	0	6.2802	44.332	116.7	176.67	269.3	373.84	475.8	546.7	622.06	718.06	804.87	841.19	884.4	981.51	1043.6	1039.2	1036.1	1118	1217	1245.9	1293.6	1381	1384.1	1420.1	1396.3	1443.8	1427.9	1414.6	1421.9	1432
17.45	10.092	0	0	6.2416	0	0	0	0	0	8.017	3.1767	16.479	20.314	40.385	78.844	126.33	190.45	270.31	330.02	404.5	464.76	576.31	664.18	737.93	868.8	901.48	997.29	1085.3	1126.7	1244.5	1262	1368.2	1397	1507.3	1518.2	1546.9	1618.4	1610.9	1697.2	1699.1	1720.5	1742.6	1714.5	1740.4	1732.1	1743.7	1744	1685.3	1726.9
0	0	0	0	0	3.0418	56.571	78.079	215.47	319.46	290.3	453.91	880.39	1111.5	1353.3	1457.2	1566.7	1659.7	1850.8	2096.5	2052.4	2209.7	2298	2505.5	2475.7	2854.4	2861.9	2535.2	2622.3	2698.9	2649.7	2788.4	2666.2	2977	2770.6	2706	2651.1	2682	2716.8	2644.8	2644.4	2663.2	2654.3	2575.4	2564.7	2680.4	2654.1	2575	2575.5	2556.5
2.2091	6.8893	19.351	14.463	6.5714	0	0	0	0	0	0	0	0	0	0	0	0	0	0	0	0	0	0	0	0	0	0	0	0	0	0	0	0	0	0	0	0	11.965	21.998	36.168	0	13.462	34.184	0	0	0	0	0	0	0
0	6.7078	5.8017	3.5966	0	0	0	5.7552	6.2561	7.3865	30.423	19.591	37.973	48.55	94.184	141.88	265.14	373.72	497.07	621.42	744.9	894.04	1075.7	1269.9	1440.5	1570.5	1693.5	1756.1	1948	1952	2148.9	2192.9	2307.7	2405.3	2572.8	2495.5	2562.5	2604.2	2657	2781.9	2688.3	2783	2825.3	2809.9	2795.9	2805	2814.9	2834.1	2835.7	2801
0	5.2449	0	0	6.4249	2.4314	15.851	4.4273	9.398	14.209	6.7787	6.4071	0	8.2764	43.254	94.071	159.47	224.82	314.07	406.47	503.27	602.52	684.59	800.6	803.74	923.15	1013.4	1097.7	1147.6	1187.8	1266.1	1303.3	1318	1376.1	1425.9	1451.4	1510.4	1455.4	1461.6	1524	1553.7	1555.6	1568.7	1556.4	1541.8	1562.8	1574.9	1578	1620	1586.1
0	0	0	0.107	15.037	3.9329	18.408	11.663	26.362	10.715	13.293	15.089	16.357	18.689	13.449	14.961	23.377	19.991	21.682	22.158	31.449	26.848	33.119	42.055	57.72	63.926	69.517	85.764	90.023	118.92	139.28	162.89	179.16	191.69	208.2	207.97	244.28	244.5	264.62	242.18	242.38	255.2	249.19	264.46	273.55	265.53	272.84	273.18	271.55	285.17
0.18999	10.26	8.4748	5.2837	4.0809	0	0	126.22	0	9.8184	11.347	12.151	20.693	26.328	27.649	25.955	27.763	21.888	24.588	27.64	17.914	24.119	35.835	5.888	3.6313	0.48762	2.2797	0	4.9791	2.28	6.8994	0	19.469	41.616	69.255	68.552	80.276	105.14	115.3	149.98	180.24	202.11	196	211.58	209	243.57	279.82	299.8	289.65	285.49
0	0	0	5.9495	52.622	80.181	93.799	146.7	188.58	236.12	307.13	360.14	393.12	457.55	558.89	594.88	668.42	719.14	744.56	780.93	819.55	876.33	952.61	1032.7	1131.9	1246.7	1335.4	1460.2	1559.2	1667.6	1817.7	1909.4	2079.8	2199.1	2285.9	2447.2	2472.4	2499.8	2584	2647.7	2688.7	2779.1	2763.1	2824.3	2905.6	2969.1	3010.4	3034.3	3045.3	3013.9
0	0	1.9265	3.4612	2.1168	5.431	2.1225	12.875	17.716	14.429	18.949	14.638	14.753	21.92	37.946	69.524	116.91	169.19	226.55	310.72	387.2	471.8	540.65	590.03	733.48	802.46	914.41	968.81	1010.4	1120	1277.9	1335.7	1381	1561.1	1500.1	1511.1	1636.7	1644.7	1761.1	1747.9	1667.6	1784.9	1795.6	1902.4	2045.7	2069.9	2086.6	2150.3	2076.3	2096
10.679	4.6894	2.8508	2.7063	7.9361	0	0	117.26	0	102.28	141.18	182.94	283.41	326.5	418.71	443.12	484.51	568.38	626.48	666.45	688.22	744.1	752.43	814.37	839.74	890.22	978.23	990.56	1001.9	1037	1035.7	998.91	995.01	1032.2	1043	1042.9	1036.8	993.39	1011.4	1021.1	1036.6	999.82	1012.8	1006.7	981.15	957.9	957.73	994.24	958.42	953
0	1.2494	0	0	3.3172	7.9994	7.8355	3.1558	0	0	0	0	0	0	0	0	0	1.005	8.0402	19.96	17.726	28.583	32.786	38.774	3.8104	19.853	20.226	31.666	22.303	35.926	32.922	34.112	36.549	47.348	50.123	50.096	44.562	47.475	51.383	31.567	29.365	20.021	65.123	17.591	25.711	22.02	0	0	7.9364	5.4094
0	0	4.0531	4.4522	10.46	0.065114	10.377	0	6.7827	2.9055	2.2707	0	0	0.23542	0	12.922	22.845	43.521	81.579	121.93	155.4	198.35	248.4	276.14	317.94	360.44	383.02	404	411.63	430.18	444.84	461.95	468.59	465.8	502.39	511.86	568.18	623.26	704.39	739.54	851.64	954.32	1068.8	1177.5	1277.9	1375.9	1466.7	1584.7	1642.6	1694.7
0	0	0	9.4055	14.181	16.865	23.822	43.898	55.364	34.199	42.881	44.908	42.501	62.922	80.54	81.629	110.15	134.08	193.76	226.29	252.17	305.08	290.78	387.48	432.32	510.43	556.78	624.94	640.06	662.16	752.05	801.67	831.81	857.83	905.72	970.77	1023.3	1076.1	1091.9	1139.9	1161.8	1208.2	1235.6	1245.9	1233.2	1272.8	1251.1	1281.2	1252.3	1271.7
0	0	0	0	9.1797	4.0435	5.552	6.2682	0	2.6153	2.3078	0	0	0	0	2.0208	0	0	0	0	0	0	0	0	0	0	0	0	0	0	0	0	0	0	0	0	0	14.665	51.793	123.16	168.48	235.17	318.85	418.14	509.66	595.2	653.64	774.75	862.88	949.62
0	0	0	3.1382	8.5213	3.3597	9.9497	14.449	16.695	15.085	0	1.0965	5.9547	1.8163	5.3159	0	0	0	6.9555	8.1938	15.333	19.151	41.595	64.47	65.436	52.612	82.8	76.025	100.92	109.3	139.65	120.33	148.66	140.99	138.15	148.24	177.18	155.3	165.57	145.02	147.05	139.35	152.41	154.25	145.53	151.39	146.11	140.37	147.64	158.45
3.447	5.3692	9.4528	0	0	0	4.0398	0	0	0	0	0	0	0	15.329	12.497	7.3468	49.297	79.124	102.87	113.62	180.42	140.91	166.37	230.38	211.03	243.31	275.38	264.92	300.95	311.15	336.3	317.41	274.37	355.74	360.02	386.45	388.26	365.27	407.78	399.75	409.59	399.28	387.35	384.35	388.04	399.08	375.52	352.98	389.05
0	0	0	11.966	12.043	14.456	9.3815	15.229	4.5006	42.65	56.144	78.972	113.78	155.23	202.2	248	337.93	386.77	434.21	493.88	569.2	629.87	697.6	742.73	827.94	862.38	916.03	983.9	970.72	1038	1039.2	1135.1	1168.1	1246	1267	1263.1	1278.4	1323.1	1316.9	1361	1391.3	1388.9	1417.3	1523.1	1549.1	1528.8	1550.2	1518.3	1465.7	1508.9
0	0	0	0	27.824	19.626	17.787	4.5405	1.3719	0.29607	23.156	20.904	0.55488	0	1.7576	0	0	0	0	0	0	0	0	0	0	0	0	0	0	0	0	0	0	0	0	0	0	0	0	0	0	0	0	0	29.641	64.731	89.456	105.18	134.79	158.31
2.2657	0	0	0	15.154	13.863	25.558	11.352	12.165	13.198	0	0.17326	0	0	0	1.983	0	1.3026	5.2648	22.827	20.273	43.607	44.807	46.263	31.692	55.43	57.025	59.554	67.704	65.256	61.767	68.785	78.978	100.05	103.67	100.08	89.923	101.32	106.13	88.399	92.267	75.679	101.54	97.461	98.34	99.201	102.84	107.9	109.36	118.44
1.5435	0	0.44968	0.663	3.2823	0	2.7197	5.9806	13.051	18.673	20.142	28.598	48.14	48.75	75.329	81.397	96.659	115.36	132.76	153.92	178.81	196.43	222.71	227.51	242.68	226.76	252.34	268.27	294.51	329.56	363.44	397.23	461.34	480.89	557.29	636.49	697.33	758.61	818.83	867.05	943.29	1013.5	1075.7	1125.6	1163.6	1228.2	1262.8	1316	1357.1	1426.8
0	0	0	0	13.2	0	7.3411	8.7169	1.8805	8.2899	7.0328	5.1987	5.4475	0	9.1773	29.435	42.376	67.942	94.868	137.32	178.1	219.82	256.38	290.59	321.12	364.42	376.58	372.12	376.85	451.54	454.72	523.33	530.7	553.87	625.52	662.71	718.97	766.74	819.63	875.84	938.53	970.35	1044.1	1053.9	1130.3	1193	1070.9	1199.8	1238.3	1305.8
0	9.0749	5.1421	9.8683	6.6915	0	0	0	0	5.2863	0	0	0	0	7.5452	49.441	89.05	187.43	258.6	358.59	456.37	521.72	687.41	746.19	888.51	974.75	1101.9	1094	1181.4	1164.9	1261.2	1345.2	1414.2	1442.7	1470.9	1515.7	1492.2	1488.3	1553.5	1530.2	1464.5	1475.7	1497.6	1512.2	1503.4	1463.5	1486.6	1530.5	1616.5	1502.6
0	0	2.162	11.507	9.9784	5.8789	0	17.849	2.2475	22.921	16.717	17.389	12.245	9.9636	16.628	16.382	5.7775	11.163	3.0658	0	0	2.0657	0	0	0	0	0	0	0	0	29.996	79.452	108.53	166.22	235.63	291.82	360.82	447.69	502.45	539.85	626.88	627.76	761	786.3	838.29	878.57	920.4	940.84	963.56	959.4
0	3.8611	5.9108	7.1853	0	2.2807	0	4.4737	0	0	0	0	0	0	0	0	0	0	0	0	0	38.593	105.85	170.17	264.59	361.72	462.11	569.5	644.78	740.74	878.96	1014.4	1075.4	1220.8	1356.4	1383	1454.3	1589.2	1554.2	1696.3	1760	1794.1	1957.5	1891.3	1959.4	1989.2	1971.7	2005.7	2021.6	2020.3
0	0	0	8.439	3.0317	9.901	9.0901	17.667	6.7834	0	2.5257	15.082	0	0	0	0	0	0	0	0	0	0	0	0	0	0	0	0	0	0	0	0	0	0	0	0	0	0	0	0	0	0	0	0	0	0	0	0	0	0
0	4.586	5.5172	10.472	6.7259	8.6624	0	19.76	13.834	27.095	33.988	40.496	53.867	0	0	0	8.7566	24.006	30.813	24.146	0	9.3077	16.417	22.399	27.167	10.022	8.9944	1.5462	0	0	0	0	0	0	0	0	0	0	0	0	0	0	0	0	0	0	0	0	0	0
0	0	7.4859	2.5791	14.293	3.1357	10.562	9.1855	39.27	69.349	97.615	134.91	158.57	214.75	262.2	296.86	378.24	466.5	556.76	651.08	746.47	806.08	929.07	1006.3	1130.8	1194.4	1256	1274.4	1341.4	1394.1	1408.1	1473.1	1458	1483.2	1483.6	1530.5	1528.6	1553.5	1556.1	1560.5	1594.4	1570.3	1566.9	1583.8	1604.5	1593.6	1604.6	1599.6	1596.6	1604.4
0	0	0	0	7.1459	6.1209	4.597	8.0822	12.402	19.613	0	0	1.3475	0	0	6.7604	5.9138	3.4317	5.0081	15.67	20.525	38.746	59.44	72.972	86.118	112.9	136.58	173.64	179.9	224.11	230.86	284.69	279.4	320.54	333.1	365.55	388.92	402.41	422.53	432.24	442.89	449.29	467.97	451.53	455.69	470.79	491.72	478.27	480.92	477.41
0	0	0	4.615	12.648	16.971	13.417	26.738	51.906	89.39	132.81	170.97	211.78	254.62	286.13	333.87	370.91	391.29	421.85	448.08	463.12	487.37	535.75	539.92	548.97	561.25	591.34	627.51	650.43	657.23	643.22	700.55	695.18	701.04	726.3	747.65	742.62	739.68	745.44	764.09	720.71	733.93	766.18	788.74	819.76	831.13	858.08	843.36	839.86	845.28
0	0	9.7564	0	36.459	1.7733	11.541	31.06	38.106	0	0	6.1614	0	0	2.563	0	0	0	0	0	0	0	0	0	0	0	0	0	0	0	0	0	0	0	0	0	0	0	0	0	0	0	0	0	0	0	0	0	0	0
0	0	0	0.57156	1.8821	2.775	1.9664	0	0	2.3874	22.178	17.114	36.127	47.95	59.472	96.487	123.36	145.11	182.71	227.89	309.88	355.28	425.79	446.82	497.35	539.68	596.57	681.56	714.32	734.14	775.19	787.8	830.56	813.02	837.4	945.94	943.99	948.47	951.2	908.1	926.63	896.42	900.38	938.28	957.03	922.8	900.44	868.13	876.03	858.08
0.67768	2.7906	0	0	1.5062	2.748	2.7015	10.156	10.969	43.271	60.34	78.634	81.048	119.24	147.75	155.1	173.08	194.76	219.16	225.82	247.33	264.87	240.94	252.9	241.69	261.58	257.06	263.5	240.89	266.05	285.62	283.31	275.78	255.89	300.48	281.08	288.25	334.21	223.62	165.5	175.41	202.06	167.21	195.58	170.39	148.4	173.59	150.59	128.32	178.09
0	0	4.7202	7.0433	0	0.47493	8.7665	20.459	4.9743	13.052	17.08	20.065	32.316	27.896	32.872	38.705	52.755	53.519	81.421	96.298	131.43	161.02	249.78	296.27	382.37	414.05	497.26	536.66	567.12	622.3	660.27	710.28	737.85	751.09	796.82	812.28	778.07	835.6	636.44	651.11	663.79	683.44	719.71	740.57	756.02	818.89	779.84	778.55	784.38	814.42
0	0	0	5.3213	18.057	19.346	0	119.45	0	51.695	63.718	48.833	67.877	77.312	86.169	102.43	130.53	189.85	247.32	291.06	316.76	426.56	536.78	656.62	747.69	858.67	1009.3	1095.1	1285.3	1401.8	1468.3	1502.7	1592.2	1672.5	1838.8	1869.4	1962.5	2158.2	2291.4	2369.7	2406.8	2486.8	2565.3	2579.2	2537.9	2622.9	2667.4	2694.1	2685.8	2679.5
5.2441	5.0967	0	0	0	6.818	5.3675	16.651	9.507	23.349	35.373	42.418	47.459	76.795	105.11	106.47	131.5	144.29	194.78	181.48	209.31	231.89	246.48	249.36	312.88	291.99	299.03	332.97	321.15	342.1	358.84	357.14	379.86	365.1	365.94	378.25	353.98	365.52	351.22	342.49	337.59	359.76	359.18	384.29	395.3	386.36	369.95	376	370.28	390.74
0	0	0	30.983	28.549	13.453	17.393	25.258	19.687	0	6.1499	0	0	0	0	0	0	0	0	0	0	0	0	0	0	0	0	0	0	0	0	2.3116	41.866	103.09	162.33	201.23	296.74	393.32	495.42	548.5	641.35	734.21	837.35	962.4	1038.2	1104.3	1162	1220.5	1315.2	1354.3
0	5.8019	0	11.97	0	0	1.1707	8.7724	0	0	0	0	0	0	0	0	0	0	0	0	0	0	0	0	0	0	0	0	0	0	0	0	0	0	0	0	0	0	0	0	0	0	0	0	0	0	0	0	0	0
0	7.442	4.0203	9.2026	0	0	0	18.026	26.382	50.429	88.632	122.04	157.85	206.19	254.22	298.56	366.08	413.02	471.74	544.27	588.52	651.37	711.34	738.54	781.59	811.73	820.29	865.61	894.54	936.79	966.38	898.36	883.73	868.36	929.87	918.05	935.55	906.32	935.31	889.22	897.21	869.35	894.58	880.16	855.02	864.23	820.92	832.04	792.54	810.94
0	0	0	11.821	22.104	0	0	7.641	4.8653	16.868	45.009	69.821	68.165	104.83	124.55	152.02	170.4	206.29	310.43	286.06	296.86	340.84	365.55	398.91	441.38	430.45	526.09	508.03	510.31	536.55	567.38	518.26	640.87	623.81	651.65	694.89	739.67	778.74	829.69	900.76	999.04	1006.8	1073.2	1118.7	1122.7	1195.8	1244.8	1164.5	1230.6	1364.1
0	0	0	4.9444	6.703	6.1281	0	6.0706	4.2661	14.883	11.443	11.483	15.898	20.783	27.847	41.624	48.784	79.669	112.38	133.63	143.08	169.8	193.38	226.05	228.55	248.11	261.72	272.71	296.39	299.21	313.05	322.79	338.96	351.09	328.5	332.97	345.36	354.41	375.27	393.71	394	416.43	435.89	469.68	510.98	552.51	556.32	592.16	636.61	653.39
0	0	0	0	1.9942	9.5889	20.104	37.475	66.14	103.32	134.2	155.4	228.03	267.71	360.83	405.3	510.34	618.51	601.33	702.21	795.21	879.64	949.43	1020.7	1132.7	1204.2	1263.2	1371.6	1461.7	1555.5	1581.4	1866.9	1972.9	2020.3	2218.6	2238.8	2320.8	2269.4	2392.5	2387.7	2387.1	2421.1	2364.7	2377.9	2314.3	2326.7	2326.6	2352	2333.8	2356.2
0	12.24	0	5.4358	0	0	0	50.932	128.52	228.77	308.61	432.14	564.39	711.39	861.57	1033.9	1101	1282.1	1230.8	1366.6	1525.8	1590.9	1693.7	1765.3	1853.3	1876.6	1882.1	1925.3	1964.4	2025.7	2130.3	2140.8	2234.9	2319.8	2454.2	2598.6	2708.2	2817.7	3076.6	3304.9	3448.3	3704.2	3866.5	4186	4288.1	4468.3	4643.4	4791.6	4970	5055.1
10.588	22.729	16.976	0	0	0	0	0	0	0	0	0	0	0	0	0	0	0	0	0	0	0	0	5.7773	15.175	61.116	74.439	111.55	140.35	189.29	264.71	326.56	390.9	448.34	521.79	576.27	659.51	733.29	789.81	860.81	883.8	897.63	930.62	963.02	1016.2	990.7	1002.7	1023.7	1018.3	1046
0	0	3.7135	2.5996	9.6421	0	17.078	0	22.826	0	12.31	24.772	26.245	28.828	30.024	49.369	58.231	41.227	39.005	41.129	52.973	51.43	62.342	51.105	38.275	27.862	24.339	14.339	0	0.9855	2.5976	0	0	14.177	1.742	20.48	11.67	47.779	141.78	127.08	188.44	228.95	321.58	392.38	495.86	492.89	532.11	588.01	658.83	693.11
2.5253	2.2955	0	2.201	0	0	7.6751	17.94	8.0098	20.626	25.604	44.889	47.179	66.168	95.338	115.47	132.26	96.548	117.48	119.93	123.15	137.04	119.55	148.91	146.41	160.96	162.25	152.48	162.03	180.39	195.92	187.09	175.39	159.96	169.97	163.17	151.5	165.97	125.45	142.96	137	139.44	119.63	137.24	137.82	129.8	121.38	126.74	100.04	128.46
6.9906	7.641	0	4.5041	0	0	0	0	0	0	0	0	0	0	0	0	0	0	0	2.4237	21.676	36.691	20.113	23.609	26.157	45.026	38.095	58.665	60.701	83.82	103.26	104.53	103.12	98.503	101.88	103.68	120.37	154.52	139.73	198.68	214.18	253.76	325.76	363.93	412.69	478.88	534.57	551.66	591.99	653.16
0	0	0	0	2.4587	11.77	10.288	0	6.9537	0	0	0	0	0	0	0	0	0	0	0	4.7564	16.374	10.676	21.195	6.9337	38.504	64.284	48.362	77.039	79.948	100.22	88.879	115.68	103.41	121.86	127.31	121.59	138.07	120.58	134.02	149.97	127.75	88.777	145.89	147.79	171.96	122.34	132.08	115.89	117.7
6.1178	0	0	0	0	10.831	16.043	9.295	20.287	14.114	23.961	21.38	25.656	43.225	46.631	58.804	63.398	87.139	83.365	126.09	130.63	170.83	152.74	183.88	171.33	214.88	254.93	264.04	267.97	288.54	305.47	299.08	307.76	300.09	324.99	325.06	341.11	366.14	336.17	370.56	380.19	371.78	366.34	380.77	393.52	513.05	265.31	266.65	270.65	273.57
0	0	0	0.50502	8.1141	16.127	5.478	19.632	17.252	26.151	38.062	74.44	69.564	89.155	97.966	109.1	139.51	146.94	163.51	185.66	189.57	216.58	238.66	266.7	304.8	355.78	375.66	407.28	411.3	458.42	473.1	514.71	534.38	554.62	604.57	643.15	658.33	686.34	696.56	720.45	749.74	667.04	619.76	620.57	601.7	615.56	576.17	609.82	611.24	622.99
0	7.3939	0	0	0	3.1225	4.7056	4.0037	3.2319	6.8068	19.198	0	12.247	0	1.2268	0	21.453	32.523	27.681	25.733	9.4275	15.196	39.682	29.932	13.629	28.065	55.104	78.438	102.49	113.93	122	138.42	170.59	199.94	256.42	279.94	302.87	356.58	392.04	443.86	492.64	481.76	617.54	660.9	711.34	779.24	831.6	826.01	863.38	915.25
0	12.833	0	0	0	8.2595	2.8127	4.2997	0	2.65	0	0	0	0	0	0	0	34.414	72.998	81.03	101.27	121.68	144.48	186.3	200.87	240.89	283.39	280.79	344.01	370.73	430.43	457.65	524.81	649.13	695.85	708.83	875.95	940.91	1075.6	1112.9	1170.3	1202.4	1323.1	1407	1412.5	1450.3	1493	1517.5	1552.3	1594.7
0	4.1492	0.24633	3.2266	8.3489	0	0	4.6672	12.511	9.1393	2.3657	0	0	11.174	21.099	18.916	7.6428	1.1725	1.8102	2.7757	0	0.14937	2.4985	8.4177	1.9865	8.4082	1.3182	1.2415	5.6183	2.8064	0	0	0	0	9.1875	3.0721	0	0	22.464	0.035347	243.82	203.44	0	0	0	0	0	0	0	0
0	8.6307	9.3632	0	10.649	0	0	36.375	70.61	110.13	174.39	219.78	292.26	357.43	430.72	513.42	546.28	620.52	677.73	705.48	761.05	808.62	843.49	888.9	897.06	912.33	949.83	977.01	999.78	977.89	1022.4	1029.2	1030.8	1031.4	1046	1039.3	1081.4	1086.9	1131.7	1129.8	1133.6	1169.8	1148.6	1226.7	1215.8	1143.3	1220.3	1232.8	1281.8	1245.4
7.3723	0	0	3.8321	2.8038	0	0	4.2014	3.6365	4.593	0	0.43817	0	0	4.6859	0	0	0	0	0	0	0	0	0	0	0	0	0	0	0	0	0	0	0	0	0	0	0	0	0	0	0	0	0	0	0	0	0	0	0
0	0	2.4873	16.424	5.8331	0	0	0	17.739	0	33.432	46.928	45.898	72.569	80.376	105.18	135.01	139.5	133.76	150.15	155.66	143.31	170.32	177.02	202.01	195.16	210.77	194.47	219.04	258.87	285.34	285.88	290.51	313.83	340.57	368.27	371.96	389.15	423.8	385.52	417.31	406.45	401.37	421.95	439.48	443.81	424.56	432.95	448.4	468.26
0	0	0	5.1923	11.05	0	5.1775	24.232	45.841	56.458	52.382	63.377	71.449	77.774	72.267	84.285	75.698	87.061	94.973	92.602	99.803	99.003	112.69	124.93	128.02	140.76	154.73	133.91	141.69	135.09	172.34	148.32	168.14	158.59	157.63	151.32	174.27	181.55	165.31	171.35	171.75	185.73	203.32	178.7	205.72	151.63	157.32	226.75	219.6	230.7
0	0	0	0	0	13.788	17.806	44.622	95.919	138.72	181.79	246.05	286.55	335.87	374.78	447.37	496.29	514.68	553.12	518.07	634.56	568.67	671.95	730.28	509.52	667.47	659.03	553.21	552.4	687.3	592.62	557.63	675.68	699.36	702.96	689.63	729.8	739.35	778.92	799.41	857.74	888.62	929.98	971.75	1000.3	1044.7	1084.1	1123.2	1156.5	1175
0	0	0	0	2.3607	11.62	21.466	41.226	74.735	134.88	190.68	281.9	347.86	404.35	500.19	585.81	637.33	716.55	757.84	823.73	865.63	925.32	937.82	1002.1	1021.7	1041.7	999.54	1020.9	1049	1007.6	1078.3	1054.9	1058.3	1056.7	1071	1060.5	1070.4	1051.4	1028.9	1055.8	1071.2	1037	1026	1048.4	1056.2	1049.2	1034.7	1015.4	1019.4	1058.7
0	7.7829	0	17.756	12.66	0	14.188	20.52	10.664	9.9311	8.7715	16.602	2.9263	2.4781	10.274	0	8.3097	17.73	30.314	22.046	42.353	47.432	75.283	109.23	81.046	102.34	128.5	122.71	154.16	185.06	208.53	216.01	220.37	237.77	260.38	274.72	315.06	233.41	209.43	253.77	248.96	208.86	249.81	221.82	259.41	231.4	265.07	250.33	285.46	295.48
0	0	0	7.9447	18.291	0	11.081	0	12.32	0	3.1282	3.969	0	0	0	0	6.9195	0	0	0	0	0	0	0	0	0	0	0	0	0	0	0	0	0	0	0	0	0	0	0	0	0	0	0	0	0	0	0	0	0
0	0	0	11.924	0	22.973	23.866	20.504	34.103	20.109	15.793	0	0	5.4603	0.059479	0	0	0	0	0	0	0	0	0	0	0	0	0	0	0	0	0	0	0	0	0	0	0	0	0	0	0	0	0	0	0	0	0	0	0
0	0	0	0	12.649	12.063	17.46	25.909	25.211	27.741	6.5621	26.88	10.744	0	5.4877	0	0	0	0	0	0	0	0	0	0	0	0	0	0	0	0	0	0	0	0	0	0	0	0	0	0	0	0	0	0	0	0	0	0	0
0	15.001	4.618	0	5.5409	0	5.1203	0	12.465	7.5475	0	0	0	0	0	0	0	0	0	0	0	4.3571	15.507	94.33	152.31	223.28	315.65	416.06	507.06	597.7	604.32	740.67	834.36	980.94	1134.7	1008.5	1353.4	1428	1565.9	1651.3	1795.9	1851	1929.1	1996.5	2115.9	2189.7	2241.4	2295.7	2417.2	2427.5
0	1.0767	6.9249	12.937	10.84	0	0	0	0	0	0	0	0	0	0	0	0	0	0	0	0	0	0	0	0	0	0	0	0	0	0	0	0	0	0	0	0	0	0	0	0	0	0	0	0	0	0	0	0	0
0	0	0	0	0	5.1419	8.721	1.0644	9.6733	7.0921	13.472	9.1941	10.523	13.973	25.112	34.769	27.216	18.538	0	1.0234	0	9.1457	2.1951	0	0	0	0	0	0	0	0	0	0	0	0	0	0	6.0321	59.069	142.83	176.19	270.25	355.14	481.82	619.99	735.78	853.79	867.82	941.65	1077
7.7389	14.48	0	0	0	0	5.3695	9.5408	13.5	4.5208	14.936	11.47	20.356	6.2763	11.957	0	0	0	0	0	0	0	0	0	0	0	0	0	0	0	0	0	0	0	0	0	0	0	0	0	0	0	0	0	0	0	0	0	0	0
0	0	0	9.0498	6.398	4.2201	28.605	87.208	168.79	264.12	411.52	510.36	652.24	795.74	951.26	1057	1141.9	1265.9	1357.2	1483	1541	1637.7	1685.4	1787.4	1787.3	1858.5	1919.6	1946.1	1977	2003.2	2040.4	2098.8	2077.8	2165.4	2214.4	2216.2	2261.2	2256.6	2271	2369.3	2339.9	2351.2	2394.3	2441.3	2491.5	2463.3	2534	2589.1	2604.4	2593.9
0	0	0	4.7052	18.117	4.2423	0	130.16	0	55.789	74.459	87.136	111.44	160.14	215.36	279.69	384.84	541.79	721.77	836.55	950.99	1124.6	1291.6	1422.4	1470.7	1670.9	1853.6	1811.9	2064.9	2134.2	2237.2	2220.8	2258.9	2333.6	2493.2	2542.5	2507.7	2547.4	2586.8	2605.8	2665.3	2733.6	2661.8	2678.3	2595.8	2626.9	2680.6	2675.7	2613.8	2634.4
29.496	22.451	0	0	0	0	0	0	0	0	0	0	0	0	0	0	0	0	0	0	0	0	51.031	108.46	191.94	259.18	344.02	411.53	512.75	541.78	653.99	796.67	840.45	985.65	1025.8	1087.4	1113	1244.4	1248.5	1338.2	1381.5	1382.8	1535.3	1529.2	1449	1528.5	1457	1144.2	1542.3	1560.2
0	0	0	10.481	8.8014	0	27.669	0	57.513	31.613	88.505	137.79	174.39	264.66	359.21	453.89	596.94	724.18	861.73	954.18	1098.2	1206.8	1366.1	1416.8	1464.5	1692.7	1699.8	1655.6	1754.4	1900.7	1909.6	1935.6	1964.2	2072.6	2070	2077.6	2154	2171.7	2122.7	2166.4	2196.9	2165.3	2247.8	2277	2297.5	2319.3	2372.9	2414.3	2478.9	2465.6
0	0	0	16.135	14.159	83.276	102.71	127.79	114.32	120.57	119.4	137	144.25	111.09	121.42	155.69	139.81	127.53	144.19	138.13	138.42	175.06	163.39	175.34	173.28	200.36	211.67	248.87	250.56	268.72	266.26	342.51	347.06	377.28	375.1	457.9	452.12	508.87	485.22	525.03	536.58	522.5	558.92	570.22	566.88	563.83	523.69	548.64	532.44	558.02
22.04	0	0	0	2.3454	0	0	0	0	2.547	26.29	46.799	92.763	132.52	180.32	235.11	283.56	342.99	401.87	465.85	515.26	546.26	618.46	674.19	742.37	764.43	760.04	783.03	833.3	850.89	887.09	889.2	903.93	898.27	909.65	932.73	904.8	941.87	911.43	896.53	947.05	919.82	951.11	941.35	963.45	935.49	948.08	918.16	956.6	963.96
0	0	0	13.169	30.301	18.414	14.155	123.74	0	68.509	74.254	65.757	85.187	94.77	88.319	91.942	105.68	113.21	111.23	125.14	126.1	134.78	131.22	136.51	127.46	120.26	119.24	126.32	165.66	199.78	200.33	208.15	188.58	214.26	227.89	197.56	188.86	199.73	192.37	211.12	206.52	220.05	207.44	195.21	177.46	192.31	211.68	199.32	192.08	180.34
0	0	0	0	9.3474	12.284	9.2255	0.90978	5.8243	1.3732	3.8074	0	0	0	0	2.9046	0	8.2856	4.4984	19.559	32.993	39.94	33.121	33.263	0	0	0.77681	0	0	0	0	0	0	0	0	0	0	0	0	0	0	0	0	0	0	0	0	0	0	0
0	0	3.3712	0	9.498	3.1582	0	2.6603	8.7076	10.078	1.8275	0	1.1279	0	3.3129	0	0	0	0	0	0	0	6.8909	0	0	0	4.5902	0.17895	2.9381	3.9814	12.448	0	11.289	1.9615	5.0995	7.2468	19.976	18.695	15.181	12.274	20.213	9.1774	24.141	6.9853	4.7848	22.307	11.26	17.489	23.615	10.379
3.7865	0	0	14.698	0	0	2.6859	0	14.041	4.5412	25.399	4.7973	14.298	22.065	45.545	37.194	56.057	76.73	77.741	86.874	81.323	101.91	123.53	129.31	119.11	131.95	129.26	179	208.18	242.9	252.23	284.39	318.88	345.24	428.49	453.72	497.82	437.12	457.48	468.75	451.93	463.7	503.82	532.69	562.43	568.52	538.6	529.58	502.47	533.95
0	0	0	6.9555	14.877	13.025	9.1169	22.472	23.319	55.719	77.478	124.77	134.33	171.37	198.1	234.87	257.29	270.56	312.52	324.65	345.12	323.99	337.59	348.98	353.05	349.83	419.17	427.41	423.46	437.26	435.17	451.58	432.86	447.31	442.85	465.2	456.08	493.13	494.2	516.47	493.98	479.96	480.58	498.88	570.24	560.96	535.59	535.5	517.32	537.55
0	0	0	4.9181	0	14.669	14.414	9.1278	13.67	0	0	7.9142	10.358	1.8418	0	0	0	0	0	0	0	0	0	0	0	0	0	0	0	0	0	28.02	68.162	88.035	162.18	200.11	285.08	353.56	415.53	447.01	527.73	591.84	653.44	699.73	823.81	699.4	786.59	779.45	886.96	929.57
2.3047	0	0	6.0421	0	2.7169	4.642	0	0	0	0	0	0	0	0	0	0	0	0	0	0	0	0	0	0	0	0	0	0	0	0	0	0	0	0	0	0	0	0	0	5.1675	0	6.5369	16.585	11.391	34.769	39.448	24.455	23.056	45.189
0	0	0	0	8.5997	1.3247	11.278	9.2602	4.0687	16.899	6.5158	9.3788	6.4138	8.9451	23.594	26.163	49.842	76.483	158.67	222.83	256.29	239.33	381.18	411.95	478.35	503.42	531.14	531.8	547.26	592.47	633.12	676.36	702	707.72	729.43	744.83	755.58	763.56	781.57	786.41	787.41	814.42	826.92	838.79	851.58	861	851.37	878.49	890.43	907.89
0	0	0	3.0185	11.201	7.0474	7.5035	21.619	30.995	17.046	14.575	5.9288	8.5308	5.2216	16.121	10.111	7.3001	0	5.2278	10.947	4.0014	2.4111	0	6.9696	0	0	1.9266	0	0	5.4797	16.319	43.543	57.572	116.86	120.78	160.45	206.03	234.28	328.52	362.8	370.74	403.72	484.53	551.46	571.01	576.31	620.48	636.95	670.41	662.72
0	8.5281	3.3179	4.4579	5.8173	0	0	148.64	0	1.1089	0.82028	0	0	0.87808	0	0	0	0.41679	8.7819	8.0538	12.981	39.703	82.437	162.55	246.87	364.38	447.47	557.93	719.1	814.84	928.6	1011.2	1126.3	1174.3	1326.1	1379.8	1504.6	1569.5	1727	1815.9	1938.2	2059.7	2135.8	2160.2	2270.2	2312.1	2410.4	2492.1	2555.5	2673.7
0.84934	0	0	0	9.6539	6.3691	4.4192	3.2703	4.5324	0	4.5529	0	0	0	0	0	0	0	0	0	0	0	0	0	0	0	0	10.049	55.422	57.69	94.295	124.66	148.19	153.27	206.9	267.37	283.1	288.94	332.69	353.91	346.14	349.5	375.28	398.49	424.25	453.85	447.21	458.04	457.29	463.4
0	11.112	0	16.66	9.4582	0.78758	8.4157	20.242	50.98	80.521	149.19	212.2	299.8	373.91	487.81	593.58	737.64	856.67	977.96	1115.9	1319.1	1437.2	1645.8	1866.3	1921.3	2059.4	2252	2056	2375	2497.2	2419.7	2277.3	2744.6	2514.7	2698.4	2476.8	2909.7	2918.2	2853.9	2818	2817.4	2845.4	2837.6	2919.9	2962.4	2891.8	2974.8	2908	2988.8	2947
0	9.1801	1.749	0.97184	10.214	0	15.894	0	35.682	5.0181	36.11	34.234	18.526	19.45	41.275	70.583	99.286	138.38	199.19	279.89	346.06	399.24	470.72	501.7	561.27	594.93	720.89	683.35	761.54	884.87	889.58	939.23	982.43	1029.5	1087	1162.4	1159	1177.9	1327.5	1320.4	1340.5	1380	1415.7	1463.8	1317.9	1525.3	1562.3	1514	1534.4	1545.6
0.97919	7.6753	0	11.721	0	0	0	0	0	0.59284	1.9862	0.81527	7.7855	12.074	61.829	100.11	147.45	193.33	277.13	311.52	382.07	484.96	554.8	666.91	720.56	813.01	738.78	911.62	961.16	994.77	1030.1	1086.7	981.44	977.29	1131.2	1191.1	1205.9	1210.8	1288.7	1311.9	1343.7	1407.8	1506.7	1573.5	1659.3	1684.4	1787	1823.9	1937.1	2025.5
0	0	0.32534	4.2435	0	0	19.486	51.123	97.611	178.4	255.36	322.39	386.94	436.09	498.3	583.4	617.06	668.14	735.44	750.51	737.56	713.42	707.41	711.08	860.91	871.04	851.61	889.88	907.18	892.27	931.04	1057.3	931.59	948.91	981.27	963.45	958.19	1000.6	1024.9	1024.9	1041.8	1012.4	1068.7	1087.7	988.74	967.24	971.72	997.27	1024.3	983.56
0	0	0	8.3875	15.104	36.251	0	0	17.858	28.243	45.864	53.354	63.271	89.746	121.7	171.81	197.77	243.24	283.06	354.93	412.96	439.81	466.09	508.86	538.28	571.56	621.63	651.75	633.17	704.26	679.56	715	767.84	803.77	858.71	945.66	973.32	1021	1068.8	1142.5	1197.2	1226.7	1263.8	1351	1340.2	1378.1	1318.3	1329.9	1297.5	1410.3
0	0	0	0	0	14.943	14.938	6.2335	5.0488	17.811	13.201	24.945	49.695	54.752	80.409	80.583	110.92	139.09	178.68	199.22	211.71	249.26	260.64	293.68	271.8	291.13	285.97	297.16	303.22	342.87	349.57	361.35	345.68	369.31	363.94	360.8	374.47	381.87	349.87	366.75	375.14	378.5	382.56	399.08	413.91	449.06	444.59	463.52	449.1	491.6
0	0	4.5666	8.0876	0	0	11.269	1.2731	15.799	0	0	0	0	0	0	0	0	0	0	0	0	0	0	0	0	0	0	0	0	0	0	0	0	0	0	0	0	0	0	0	0	0	0	0	0	0	0	0	0	0
0	0	6.8872	1.6108	0.84963	0	15.141	12.686	30.616	41.595	103.67	122.51	162.63	235.92	315.96	409.84	496.14	586.73	656.52	752.27	842.04	924.14	934.42	992.85	1080.8	1131.3	1179.1	1221.9	1300.3	1319.4	1304.1	1371.4	1487.3	1555.1	1565.9	1592.4	1627	1764.2	1851.3	1893.6	1982.4	1974.6	2062.5	2082.8	2064.9	2133.6	2105.6	2214.3	2217.6	2182.6
0	0	0	13.428	9.6864	0	0	5.6553	11.864	11.832	36.855	40.674	61.938	62.586	83.35	93.865	123.86	161.38	159.66	175.2	180.15	202.4	241.27	258.16	279.27	269.15	269.78	317.87	322.92	344.93	325.26	335.12	311.77	302.95	335.12	338.62	342.95	360.49	365.14	387.54	383.48	388.15	388.8	381.63	391.64	381.7	362.9	380.17	371.68	366.87
0	2.0009	0	0	0	11.114	9.466	49.121	142.49	237.56	369	534.32	659.82	831.94	975.8	1100.2	1285.6	1535.9	1644.8	1816.5	2048.5	2175.9	2269.6	2403.2	2498.7	2729.9	2777.2	2757.1	2891.8	2984.7	3173.9	3287	3278.3	3203.1	3258.4	3268	3292.3	3318.1	3333.4	3419.3	3280.9	3382	3360.4	3377.2	3419.3	3476.5	3546.9	3391.3	3414.6	3444.5
0	0	0	0	9.7271	0	6.4093	11.342	3.7911	16.44	1.4723	9.0094	1.6286	8.4398	10.783	26.051	55.668	84.868	110.38	154.25	192.64	245.32	300.03	370.92	437.61	482.24	559.48	626.64	704.05	729.91	804.6	874.28	920.17	962.35	1005.5	1055.5	1110.8	1134.5	1153.1	1229.9	1242.3	1275.9	1259	1263.7	1305.3	1315.1	1301.6	1319.8	1304.5	1353
0	0	0	1.2229	8.9677	32.317	40.672	79.108	99.354	124.09	149.08	178.94	175.56	206.96	227.75	226.9	266	281.21	275.03	279.88	280.65	310.12	337.26	291.31	297.88	309.37	297.95	284.62	306.14	319.07	346.47	317.39	311.8	332.58	341.83	309.4	356.14	341.92	369.44	384.33	368.08	377.1	354.87	357.66	360.42	350.82	337.97	370.33	364.09	363.18
0	4.2213	0	9.3712	5.397	0	0	3.5245	8.9656	2.8369	0.88309	13.932	0	0	0	2.2754	0	0.33815	0	4.1724	16.173	33.024	59.231	82.131	132.8	169.96	235.81	273.33	331.76	385.95	432.18	469.42	516.34	546.74	548.9	562.99	603.43	590.66	633.07	640.35	658.78	643.65	645.06	649.93	672.82	675.22	640.11	657.87	649.98	664.1
0	0	0	9.623	1.2655	9.5328	8.9393	14.67	17.227	25.487	29.714	25.51	28.503	25.382	43.506	68.699	88.17	133.57	167.79	187.12	232.2	262.53	297.56	291.83	348.8	376.76	406.36	458.21	486.12	515.81	543.8	583.3	618.28	654.53	672.83	705.9	731.76	766.06	798.44	862.68	906.68	963.73	1023.1	1124.6	1216.8	1313.8	1410.7	1477.9	1598.2	1671.4
0	0	3.418	2.8226	7.306	0	9.695	32.74	88.006	153.47	232.03	329.66	418.34	550.83	651.92	806.54	926.07	1038.3	1167.4	1274.8	1375.1	1476.9	1617.9	1692.5	1847.2	1896	2001.1	2189.7	2228.1	2287.4	2294.8	2470	2463.1	2471	2599.2	2578.9	2732	2799.2	2844.7	2840.7	2861.7	2874.2	2952.3	2914.9	3015.1	2978.6	2965.9	3027.5	2991.9	2967.6
8.0214	8.2881	9.5419	0	0	0	2.3866	16.739	58.222	104.52	138.91	182.2	246.89	288.15	338.95	361.98	394.1	427.21	491.29	509.1	558.13	553.98	598.85	608.39	637.52	616.51	610.6	618.63	631.91	617.96	607.96	607.85	618.85	599.32	618.76	631.69	643.04	609.35	624.46	570.17	604.99	576.28	579.07	567.95	573.68	574.23	562.41	559.19	568.28	566.6
0	0	1.2179	6.1254	4.8433	3.3707	27.427	0	32.855	5.8833	27.072	26.39	15.082	17.109	20.937	26.164	37.825	23.359	21.532	27.24	36.453	50.545	56.269	62.646	78.778	65.547	67.766	59.19	82.006	73.261	89.329	66.379	69.06	63.831	62.957	74.546	59.95	59.451	85.477	69.425	86.758	67.306	85.835	81.717	87.987	107.53	85.591	128.65	127.82	129.38
0	0	8.3202	0.65599	0.024054	2.3274	0.61145	0	6.9897	4.4339	7.824	15.119	21.048	21.511	31.461	57.315	77.849	126.6	182.76	245.17	325.14	397.59	496.26	610.52	710.39	832.15	929.94	1029.4	1118.8	1171.1	1249.2	1332.9	1436.9	1441.1	1516.7	1591.4	1682.3	1689.9	1712.4	1778	1759	1847.2	1801.9	1873.7	1950.2	1939.2	1910	1919.8	1904.7	1926.5
0	0	0	0	7.4796	7.7208	9.0602	7.3243	30.158	64.571	91.907	151.12	205.96	254.31	313.27	389.18	415.04	483.44	542.44	579.54	666.13	736.77	745.22	805.93	855.23	931.23	1013.2	1027.8	1085.1	1179.8	1231.4	1303.7	1374.1	1428.5	1519.9	1603.5	1715.7	1746	1831.4	1957.2	2009.3	2078.7	2092.8	2234.6	2317.3	2366	2379	2460.6	2542.9	2593.6
0	0	0	0.58808	0	4.8321	11.693	7.5675	11.032	3.955	2.2503	0	0	0	0	17.536	52.914	116.07	187.58	253.3	329.34	433.47	512.07	604.46	697.4	808.48	885.19	1037.8	1092.9	1177.2	1270.4	1240.3	1465.9	1374.8	1465.1	1706.3	1805	1819.5	1743.4	1999.5	2002.7	1994	2112.3	2130.5	2082	2087.3	2077.2	1996.2	1916.5	2143.8
8.2771	9.4514	0	0	0	0	36.371	112.98	224.49	426.48	619.76	805.68	1024.1	1237.6	1541	1783	2098.5	2227.7	2374.7	2532	2934.6	3187.6	3397.9	3560	3658.4	3731.2	3894.3	4075	4263	4226.7	4518.7	4703.6	4743	4694.1	4854.1	5072.3	4802.7	5047.5	5315.1	5291.2	5304.7	5376.1	5463.4	5445.8	5559.4	5592.9	5618.6	5568.8	5551.7	5566.6
0	6.5763	1.117	0	1.2547	0	14.286	0	15.766	0	13.299	11.873	10.58	15.502	25.902	37.908	50.408	52.38	56.052	74.275	88.37	95.542	104.82	126.37	142.65	139.68	159.41	164.14	176.51	194.51	192.03	192.42	192.58	201.56	213.94	243.06	247.76	253.83	292.83	261.57	275.97	281	317.11	276.18	311.45	320.24	334.78	356.06	375.1	387.65
0	0	0	18.644	12.751	50.281	59.429	77.334	82.824	99.036	111.12	196.63	172.9	197.32	231.38	273.26	272.38	382.04	396.83	358.45	383.84	504.15	410.49	521.27	436.35	571.04	450.51	549.86	557.99	511.85	474.78	516.99	519.57	576.62	491.47	542.87	508.35	579.35	501.76	606.66	597.04	568.98	534.96	553.53	597.9	503.72	523.05	503.52	509.39	495.86
0	0	0	0	0	14.951	26.537	63.777	124.77	205.53	278.98	391.16	460.99	560.87	667.99	774.28	804.73	898.27	1019.6	1011.1	1105.4	1241.5	1274.4	1353.6	1421.2	1550.6	1566.8	1627.7	1662.9	1672.5	1752.9	1700.2	1779.3	1725.9	1783.7	1804.5	1807.5	1825.5	1895.1	1975.5	2001.6	2020.3	2080.7	2099.4	2104.9	2121.6	2115.5	2192.7	2221.1	2251.4
0	0	0	6.1303	4.1112	22.589	11.215	21.597	37.144	63.791	98.389	147.25	175.02	214.79	237.01	254.55	286.5	299.87	327.8	360.53	373.91	389.12	386.51	409.49	398.65	427.22	391.04	430.8	397.69	415.98	433.07	456.44	437.35	422.68	472.83	507.07	517.04	562.92	614.54	660.02	718.35	708.01	759.72	842.68	828.05	914.78	927.41	1013.3	1068.5	1110.9
1.531	6.8705	0	1.6826	0	3.0225	0	3.0249	0	0	0	0	0	0	7.8134	12.903	20.406	43.377	87.922	125.34	166.26	193.59	206.18	225.39	270.13	288.45	342.23	327.27	368.34	439.02	489.65	519.81	496.95	502.59	527.37	530.3	535.47	602.69	591.11	584.53	621.5	620.14	617.77	614.09	623.45	621.43	621.96	621.81	599.31	630.46
0	0	5.4813	0	7.8141	0	6.9175	12.262	0.046879	12.681	1.7357	0	0	0	0	12.819	44.449	61.467	90.493	115.68	152.45	174.12	227.78	264.85	297.02	331.71	369.38	376.4	380.51	405.83	454.67	472.34	478.04	488.9	486.2	513.99	498.85	535.73	548.68	568.99	559.78	558.51	601.21	580.35	596.51	594.11	581.59	601.68	604.49	591.47
0	5.9315	3.3748	0.92553	2.3435	0	0	6.8743	2.0399	0	0	0	0	0	1.0652	0.36803	0	0	0	0.38497	0	0	0	13.64	7.1655	8.5347	10.97	30.11	41.892	49.576	47.924	69.487	5.4563	29.304	34.165	39.305	38.481	46.432	70.567	71.677	50.703	44.557	53.363	101.65	103.32	99.251	112.25	104.81	140.61	131.2
0	0	0	0	14.837	2.6995	19.518	43.507	73.088	137.25	172.67	235.12	253.38	308.63	384.99	415.84	459.1	499.17	567.78	584.23	629.19	663.13	716.19	747.14	758.43	793.76	806.05	829.52	826.27	846.56	871.34	865.99	873.23	887.84	896.02	907.52	892.7	903.27	907.01	941.11	957.87	934.77	959.08	963.94	844.09	964.46	1004.2	974.65	961.88	970.13
11.307	8.3585	2.4205	0	0	0	0	0	0	18.544	88.22	118.08	156	179.35	191.4	206.11	273.98	420.48	478.98	650.34	492.68	527.99	599.59	653.41	682.77	940.37	910.29	781.13	837.34	858.33	891.27	948.97	979.88	935.55	937.73	1009.9	1043.4	1051.6	1083.3	1097.5	1099.9	1078.7	1123	1132.9	1123.6	1127.6	1101.6	1100.8	1048.1	1091.3
0	0	0	8.5197	17.049	8.0269	5.1311	9.8633	10.702	0	4.5395	0	0	0	4.9355	4.2924	16.909	34.846	58.137	87.819	82.552	116.05	75.042	148.41	174.94	193.23	260.38	234.27	240.21	292.84	300.59	288.44	272.89	286.51	265.26	278.99	284.68	315.01	273.83	268.88	272.36	257.4	281.54	281.49	277.89	294.32	270.71	276.8	270.83	294.87
0	0	12.355	11.703	1.2956	7.744	1.609	15.03	18.564	10.457	12.904	9.1031	12.028	1.9682	4.9373	16.832	67.126	89.792	125.24	176.25	178.74	232.8	312.02	332.49	373.22	399.93	413.33	452.64	464.56	500.94	533.3	543.18	537.74	558.96	594.15	568.49	650.87	656.47	700.24	714.25	697.73	671.81	711.42	710.51	669.68	703.89	673.58	684.86	688.44	651.47
0	0	0	0	6.5392	9.6906	10.02	9.2896	5.0421	7.1838	16.926	4.633	16.942	7.9768	21.8	27.379	23.335	13.322	12.808	1.6401	2.6824	9.0142	15.776	2.9859	0	0	0	0	0	0	0	0	0	0	17.377	57.453	87.342	103.41	128.08	166.56	160.63	169.56	222.95	255.93	304.14	300.79	327.56	321.59	304.2	314.27
0	0	0	4.4973	0	14.306	15.411	22.225	15.347	14.615	24.512	19.527	33.74	22.639	29.846	32.856	23.237	32.937	28.858	11.303	21.872	16.38	32.943	11.165	42.605	37.821	32.645	43.905	35.685	45.921	36.139	36.886	50.202	21.452	41.277	10.196	2.8861	0	9.2356	0	0	0	18.247	20.082	1.9131	13.283	0	0	0	0
0	0	0	0	6.6357	38.208	70.144	133.84	191.92	280.25	333.68	391.64	432.9	527.11	575.29	628	659.5	712.02	729.99	761.55	768.34	813.5	836.3	813.94	866.34	829.92	883.35	852.36	863.59	854.5	870.45	842.88	881.04	881.76	874.18	874.73	898.18	957.83	1021.5	1050.5	1129.7	1151.4	1205.5	1253.5	1332.3	1378.7	1403	1473.7	1469.8	1506.8
0	0	0	8.9555	13.538	0	24.177	39.097	103.79	147.7	247.57	347.92	412.81	516.47	626.66	693.82	834.51	952.68	1029.7	1147.5	1180.1	1304.9	1388.3	1416	1527.2	1508.5	1544.1	1604	1640.2	1686.3	1687	1679.3	1687.8	1711.1	1714.3	1748.6	1782.4	1795.6	1821.4	1791	1832.6	1787.6	1795.6	1824.2	1776	1753.4	1785	1783.8	1764.5	1765.4
21.087	13.668	0	0	0	0	0	0	0	0	0	0	0	0	0	0	0	0	0	0	0	0	0	0	0	24.194	37.903	58.455	89.167	103.93	118.39	157.59	207.5	238.48	281.11	323.46	268.63	207.46	237.09	235.58	363.32	427.55	439.01	468.46	492.64	432.67	433.64	447.77	412.61	431.77
22.222	10.531	0	0	0	0	0	0	0	0	0	0	0	0	0	0	0	0	0	0	0	0	0	0	0	0	0	0	0	0	0	0	8.013	17.166	59.566	96.264	102.43	146.72	193.75	266.32	299.02	367.25	442.51	483.18	514.57	561.71	626.05	693.2	719.18	766.43
0	2.355	5.4336	6.7474	0	0	0	8.4211	0	1.034	17.181	13.988	0	0	0	0	33.055	81.437	112.76	154.4	195.57	265.41	358.04	438.25	489.84	515.33	575.34	615.97	694.93	771.16	754.91	800.86	816.38	649.98	842.24	803.38	832.12	937.18	919.33	937.44	927.87	987.74	972.7	1011.9	983.66	971.93	977.09	997.86	1007.8	1005.1
0	27.063	24.428	21.207	0	0	0	62.144	0	82.064	108.97	180.86	241.66	295.16	356.32	414.73	450.2	366.39	419.42	447.44	466.05	524.07	562.68	579.02	602.43	629.54	664.69	617.73	682.05	705.23	687.42	700.06	677.99	730.03	747.23	743.8	748.8	747.67	719.01	741.68	738.42	750.73	750.98	748.32	711.29	758.56	761.22	774.62	778.52	754.6
0	0.85334	0	2.0425	2.6211	2.7818	2.9941	4.6711	15.499	15.984	32.918	23.381	15.191	84.057	138.66	182.17	240.57	257.29	315.58	357.33	420.22	497.42	537.7	587.13	665.78	699.96	726.36	779.82	865.08	859.78	895.25	919.9	933.51	925.4	946.53	958.77	997.72	1000.6	1017.5	1042	1002.1	1008.2	1059.1	1040.5	993.7	1045.3	1009.5	1001.3	1029.9	1027.5
15.834	12.094	0	0	0	0	0	0	0	0	0	0	0	0	0	0	0	0	0	0	0	0	0	0	0	0	18.35	18.785	13.332	28.447	10.623	34.337	47.925	56.947	88.744	89.329	105.93	122.2	142.84	127.41	150.87	128.22	165.81	184.65	204.69	224.2	216.4	236.31	235.94	225.78
0	0	0	3.9113	15.568	7.128	6.791	10.381	21.343	46.813	54.601	77.531	89.936	111.1	125.28	157.06	186.59	196.06	196.87	227.25	235.91	258.2	265.87	298.99	292.02	322.22	350.77	311.01	312.69	332.31	329.5	360.08	347.24	335.2	353.88	359.36	369	370.55	383.21	377.09	368.98	382.63	408.64	384.74	395.32	379.24	385.59	383.28	387.22	384.09
0	11.347	5.1614	28.341	0	0	0	0	0	0	0	0	0	0	0	0	0	0	0	0	2.1913	61.632	117.91	212.83	323.14	394.52	524.98	631.47	760.52	886.77	1018.6	1089.9	1237.2	1824.9	1542.1	1600.3	1756.4	1897.6	1916	2032	2087	2155.8	2110.8	2104.7	2074.2	2209	2191.4	2296.8	2165.5	2164.3
0	0	0	4.5944	7.0561	0	13.053	0	20.916	0	23.142	45.833	29.418	35.254	54.303	68.553	75.557	93.746	96.842	115.24	153.67	167.42	180.5	210.94	211.94	210.8	183.19	149.06	205.64	195.1	213.7	207.03	208.78	189.75	215.03	217.13	211.41	192.22	226.06	203.34	218.91	198.3	188.99	193.76	184.55	193.91	175.09	176.48	182.29	181.42
11.403	9.4404	0	0	0	0	4.2684	0.33243	4.3382	0	0.13351	11.234	23.661	10.618	73.676	51.865	64.194	77.092	119.52	141.76	150.7	144	144.59	184.68	202.81	197.57	224.05	213.21	219.3	245.41	212.32	253.56	248.76	252.63	233.34	240.82	264.63	254.4	318.33	309.63	302.39	300.2	331.27	367.21	397.32	397.54	402.82	449.69	473.13	472.11
0	0	0	0	3.3592	20.233	35.676	64.221	88.508	105.47	79.646	101.96	145.6	153.68	182.35	239.58	289.5	354.49	317.73	340.88	460.93	520.41	561.51	587.82	631.94	631.59	686.28	793.07	825.83	838.06	871.66	900.37	935.55	833.58	942.76	960.37	989.15	931.03	976.94	1029.3	973.53	970.87	972.64	1049.8	1066.6	1094.7	978.83	978.77	960.32	944.83
26.804	15.575	9.4331	0	0	0	0	0	0	0	0	0	0	0	0	0	0	0	0	0	0	0.61943	0	0	0	0	0	0	0	0	0	0	0	0	0	0	0	0	50.79	47.743	74.568	69.173	95.121	141.67	190.6	69.619	104.6	133.57	149.36	151.4
0	4.8522	0	4.7705	0	0	0.87664	7.8686	0	0	0	7.7223	3.2908	9.5628	31.008	25.693	34.428	32.417	52.861	56.153	71.565	80.636	55.189	85.115	87.679	104.97	97.688	112.5	106.58	129.69	143.4	126.44	129.27	120.09	132.22	143.34	152.12	156.7	142.37	136.13	146.25	147.22	152.5	170.82	171.47	192.84	182.85	215.53	165.58	193.98
0	0	0	4.233	3.3916	12.056	9.6566	25.38	61.161	106.8	150.21	189.33	265.34	322.57	364.79	445.59	474.75	552.61	573.03	629.52	673.16	700.29	759.53	760.36	839.25	902.48	1043	1017.1	1109.7	1134.5	1155.8	1179.2	1217.4	1281.1	1346.4	1399.3	1445.5	1375.8	1474.8	1490.5	1484.5	1476.5	1527.6	1500.5	1528.7	1593.1	1582.8	1604.8	1592.4	1632.9
5.7722	5.8867	6.6053	1.1431	1.3691	0	0	0.23202	4.3816	0	0	0	0	0	0	0	0	0	0	0	0	0	0	0	0	0	0	0	0	0	0	0	0	0	0	0	0	0	0	0	0	0	0	0	0	0	0	0	0	0
17.512	16.079	0	0	0	0	0	0	0	0	0	0	0	0	0	0	0	0	0	0	0	0	0	0	0	0	0	0	0	0	0	0	0	0	0	0	0	0	0	0	0	0	0	0	0	0	0	0	0	0
0	3.7577	0.95805	0	0	6.3103	6.6487	17.188	0	7.955	8.4638	0	10.385	0	0	0	0	0	0	0	0	0	16.415	17.232	59.268	61.084	97.549	132.95	147.89	185.05	210.84	238.13	298.83	311.01	381.28	401.29	466.58	519.23	589.88	676.38	753.46	850.17	912.65	978.32	1010	1112.4	1142.2	1226.6	1240.8	1294
0	0	0	6.8571	24.85	36.737	57.646	88.1	87.616	97.499	126.9	135.31	152.41	166.69	218.78	236.52	294.73	287.7	313.21	343.57	341.08	366.34	423.83	434.56	429.05	379.01	411.33	407.75	383.56	421.94	409.32	419.05	383.66	392.45	421.09	386.23	403.27	385.6	405.47	387.06	359.65	343.87	358.88	344.93	322.74	311.58	284.13	293.1	283.04	279
0	0	0	4.3258	2.8005	16.533	26.407	44.368	42.742	50.761	55.46	34.859	30.167	33.877	34.167	38.578	29.396	29.347	41.078	40.998	55.824	67.754	84.553	69.656	92.728	95.965	110.48	111.78	110.54	135.38	150.84	155.66	169.82	160.28	157.76	0	0	0	0	0	0	0	0	0	0	0	0	0	0	0
0	0	0	0	4.7252	16.514	26.252	35.137	37.615	60.866	78.724	103.28	110.07	121.2	125.63	169.96	223.75	261.96	343.38	390.83	322.67	507.81	556.22	612.82	660.14	745.13	787.01	854.29	918.1	978.34	996.85	1062.5	1087.1	1182	1218.7	1271.7	1305	1377.4	1462.5	1572.7	1671.2	1585.7	1616	1743.4	1820.8	1881.3	1955.8	2066.8	2090.8	2144.2
0	0	0	0	20.477	0.86485	2.9631	7.5863	6.6103	13.656	20.784	21.105	16.216	35.125	50.176	81.647	105.39	123.13	141.83	168.22	189.27	222.92	259.24	268.22	272.48	284.11	306.71	324.48	330.55	334.27	364.37	397.25	395.52	402.84	398.39	418.17	437.02	444.87	432.6	446.44	457.63	466.8	449.65	448.12	466.19	428.32	448.01	447.53	436.52	427.81
0	0	0	0	4.3416	4.621	5.6002	2.1358	16.991	45.303	56.9	68.732	107.92	141.3	193.97	238.91	292.19	314.86	381.96	423.11	475.42	536.22	581.9	642.09	663.5	707.57	675.35	746.8	751.19	796.31	782.15	814.52	812.02	816.61	829.32	815.28	841.16	874.79	884.95	857.87	871.61	863.43	903.63	897.87	929	883.67	913.79	908.25	896.33	915.4
0	0	8.4209	6.7576	19.981	6.8233	26.901	22.996	64.938	67.584	100.75	146.73	170.6	195.91	240.21	255.71	279.89	311.6	319.31	350.03	368.3	399.74	409.19	429.86	457.67	515.48	512.45	530.88	543.98	559.12	605.04	604.91	633.93	634.16	673.39	676.02	736.03	809.79	864.09	918.61	974.82	1085.1	1149.4	1262	1335.6	1402.1	1511.7	1558.2	1570	1598
0	0	0	0	6.3406	10.381	17.14	29.486	54.477	56.443	67.887	71.739	110.84	121.6	152.02	170.39	195.5	247.2	287.88	332.95	391.73	435.44	515.24	559.37	585.58	608.87	633.77	705.88	752.64	738.95	766.56	765.01	778.69	795.32	801.66	851.34	838.86	859.76	921.24	974	992.18	1028.8	1060.1	1088.5	1128.7	1156.2	1167.7	1229.3	1245.4	1284.5
0	25.203	0	4.5565	20.871	21.94	13.565	0	30.92	0	0	0	0	0	0	6.0705	0	40.938	66.633	93.218	137.16	181.57	208.42	227.09	325.56	393.26	443.59	546.37	608.33	689.82	780.1	761.75	806.42	880.37	955.71	1017.1	1006.4	1155	1152.3	1233.5	1241.7	1292	1370.7	1340.2	1311.8	1301.9	1360.4	1401.5	1386	1371.6
0	0	0	14.786	13.221	0	0	0	0	0	0	0	0	0	0	0	0	0	0	0	0	0	0	0	0	0	0	0	0	0	0	0	0	0	0	0	0	0	0	0	0	0	0	0	0	0	0	0	0	0
0	3.6851	0	0	6.7492	7.4241	3.7329	13.673	44.726	91.635	150.58	228.94	319.88	401.68	546.64	625.96	755.08	890.53	1018.6	1103	1176	1272.7	1387	1451.9	1506.6	1578.9	1637.2	1646.1	1780.1	1731.5	1767.7	1820.1	1859.3	1893.9	1949.4	1956	2001.4	2029.5	2096.4	2099.3	2089.6	2037	2091.9	2106.5	2115.3	2116.2	2135.6	2115.1	2115.1	2103.3
0	0	1.3299	6.5018	14.307	0	0	0	0	0	0	0	0	0	0	0	0	0	0	0	0	0	0	0	0	0	0	0	0	7.6722	27.447	45.916	61.44	67.949	71.271	80.141	104.81	122.02	133.54	148.89	157.11	169.39	185.02	199.22	213.86	226.69	254.76	258.82	266.07	249.54
11.289	0	0	0	3.065	8.1407	1.1389	0	0	15.665	41.013	58.503	91.969	99.141	113.07	160.69	190.87	209.26	221.31	261.53	273.24	288.32	352.73	396.93	438.84	508.51	557.83	615.74	671.67	749.24	807.74	846.95	868.8	932.07	954.87	1017.1	1073.7	1128.7	1141	1203.3	1296.4	1303	1487.6	1494.4	1374.4	1372.7	1365.3	1389.3	1391.3	1436.4
0	0	0	23.224	8.6189	16.45	17.722	24.141	34.526	52.877	88.787	120.62	133.1	188.07	238.6	291.85	359.66	450.88	590.79	684.32	745.12	828.4	896.81	957.81	1052.9	1208.7	1304.1	1432	1526.2	1574.2	1659.8	1677.8	1697	1686.7	1783.7	1903.7	1917.3	2007.5	1986.3	2040.3	2032.7	2018.5	2130.7	1996.1	1971.2	1988.9	1871.1	1732	1855	1808.1
0	0	0.11502	0	17.241	5.9337	6.3541	4.8519	0	17.596	7.8508	14.241	10.43	5.373	17.19	21.025	27.445	31.723	38.694	42.183	35.753	40.311	48.019	43.257	45.26	54.831	64.467	69.593	59.371	84.807	98.828	122.53	133.77	131.1	120.64	146.08	145.2	153.62	159.71	164.63	165.91	179.79	183.47	185.97	191.71	201.48	195.04	215.66	189.13	204.39
0	16.568	0	0	0.50199	9.9902	12.217	0	2.065	8.646	6.8744	20.944	47.36	15.611	36.522	44.335	45.048	94.274	231.68	289.81	275.79	334.97	318.43	345.22	388.97	515.68	579.65	565.55	605.42	578.56	688.13	699.63	829.85	788.21	772.01	799.75	885.37	863.24	887.67	840.5	931.94	956.17	979.46	956.7	945.21	932.95	957.75	935.7	1048.9	1012.7
0	0	0.45744	11.197	9.6542	0	0	0	0	1.5315	43.891	59.901	64.424	42.462	74.432	83.009	89.022	99.817	170.3	189.07	143.34	147.52	158.75	176.77	180.1	193.89	182.87	200.8	206.87	225.83	221.81	242.99	234.56	259.64	260.84	258.5	276.32	273.28	305.96	307.89	289.71	306.4	297.79	350.35	355.3	322.52	322.2	337.39	357.7	376.22
0	0	0	0	10.724	1.7348	3.7598	0.7649	1.7244	8.3391	4.4755	5.1747	5.4131	10.142	20.652	31.183	37.636	46.765	41.226	56.832	63.561	75.765	97.86	118.68	150.07	204.86	250.28	282.59	342.63	386.72	437.69	532.27	575.78	625.3	692.31	775.66	783.4	819.26	851.48	877.12	948.54	974.72	1047.2	1032.6	1105.2	1123.3	1110.9	1170.1	1200.7	1221
0	0	0.94719	9.0669	0.3451	13.497	8.4834	17.986	10.583	28.153	26.288	12.211	13.295	19.698	23.054	11.121	15.116	22.122	27.032	30.15	24.032	33.145	28.905	23.219	44.834	30.171	41.053	52.404	48.231	57.838	71.972	76.739	95.532	95.338	108.6	118.54	150.83	175	192.38	189.22	209.32	204.18	231.37	238.34	255.89	271.69	276.6	287.56	296.83	310.76
0	0	0	0.83829	15.974	0.76048	2.1352	6.3369	2.3602	11.225	0	0	0	0	0	2.3701	0	0	0	0	0	0	5.029	4.9288	0	0	0	0	0	0	0	0	0	0	0	0	0	0	0	0	0	0	0	0	0	0	0	0	0	0
21.86	10.186	0	0	0	0	0	0	0	0	0	0	0	0	0	0	0	0	0	0	0	0	0	0	0.66702	11.839	15.968	15.584	31.733	25.915	55.272	35.871	10.864	2.0303	8.4612	0	0	0	0	16.446	10.591	37.504	58.464	55.137	76.147	82.786	112.42	127.55	150.57	164.89
13.303	0	0	0	0	0	3.0462	0	0	0	4.1781	8.0975	19.611	25.841	32.41	47.12	43.912	60.667	47.04	60.917	61.012	82.288	84.41	64.933	57.28	11.235	53.47	74.125	69.325	101.99	101.4	132.62	156.01	194.18	258.1	260.26	267.65	318.8	358.59	408.89	445.79	447.76	491.82	329.52	364.73	372.98	390.26	423.53	436.81	450.58
5.4044	7.3948	0	0.25419	0	0	0	12.218	49.682	82.442	143.43	185.56	243.6	317.94	390.23	451.72	509.74	549.68	583.69	627.82	666.92	694.3	722.82	766.95	798.54	972.93	1012	945.33	988.14	1033.5	1069.5	1101	1206.1	1210.3	1188.4	1188	1182.2	1247.8	1299.6	1289.5	1332.9	1273.2	1294.1	1338.3	1352.3	1338.8	1340.4	1320.8	1360.7	1345.4
4.0787	0	0	0	14.541	0	0.31542	11.608	8.5091	16.241	3.0196	0	12.439	14.308	10.434	7.4255	4.0252	0	5.535	0	5.7534	12.132	22.766	14.872	15.015	9.6718	31.136	42.211	33.982	28.87	33.141	14.679	20.681	0	2.631	0	9.9431	3.4528	0	0	0	0	4.6163	7.0049	4.6061	25.591	27.552	54.055	82.153	91.379
0	0	1.8942	7.8562	0	0.059863	4.7927	6.7139	4.0439	2.9723	16.638	0	7.4189	14.037	40.9	74.387	134.13	212.17	271.28	347.71	425.2	510.56	637.89	727.07	813.89	879.42	978.59	1090.9	1132.9	1179.9	1246.9	1343.4	1394.9	1472	1513.2	1507.7	1613	1689.6	1745.4	1717.1	1782	1850.7	1858.1	1885.1	1851.9	1796.1	1782.5	1834.8	1859.3	1902.4
0	0	8.4687	5.3714	0	0	0.24035	0	0	0	0	0	0	0	0	6.7783	37.909	59.762	99.396	149.45	208.79	315.82	413.17	506.6	659.34	815.71	898.31	1038.8	1138.3	1248.9	1296.5	1416.2	1518.1	1602.5	1640.6	1765.9	1856.5	1836.7	1943.8	1998.1	1983.1	2060.3	2151.4	2176.3	2195.5	2257	2221.8	2245.8	2334.8	2168
0	0	0	0.70022	36.526	41.89	60.284	52.604	64.413	66.665	69.97	86.798	65.704	68.468	84.921	104.02	134.29	188.32	182.16	220.16	255.84	312.15	356.44	417.82	499.52	551.01	609.79	715.87	754.39	876.37	932.42	1014.9	1129	1240.7	1352.9	1417.4	1565.5	1604.2	1690.5	1741.8	1849.3	1810.1	1962.4	1980.5	2039.9	2198.8	2220	2267	2218.5	2271.3
0	3.718	0	3.5981	0	2.1776	2.0604	4.3532	15.22	15.461	15.69	12.737	19.678	14.94	21.332	20.636	22.62	22.558	14.36	11.165	16.704	30.198	28.321	33.592	18.655	22.214	22.5	21.762	19.425	22.869	30.655	27.925	22.798	20.291	25.569	19.147	13.922	20.869	26.138	22.459	29.747	11.926	29.329	19.464	29.377	21.001	37.674	38.425	30.931	29.015
0	0	0	0	8.0107	7.9725	8.5888	0.49314	6.0841	5.0177	1.4706	1.2854	0	0	0	0	0	0	1.2942	9.483	25.562	36.803	55.778	75.509	41.406	91.452	128.33	153.5	173.97	207.51	239.21	260.88	295.61	301.85	347.36	359.54	390.69	407.04	419.51	449.56	450.07	449.31	444.96	472.07	483.3	497.29	494.88	491.51	502.48	516.04
9.6541	15.448	0.95319	0	0	0	0	0	0	0	0	0	0	0	0	0	0	0	0	8.3925	8.7783	22.307	1.1861	26.851	24.908	42.046	49.665	58.934	57.361	73.273	83.186	80.276	61.452	60.559	50.173	48.08	45.795	54.821	27.032	27.473	26.187	31.764	15.058	10.827	5.9181	3.0926	13.277	6.63	0	4.5202
0	5.6497	0	9.4834	2.4847	0	0	4.3235	69.82	104.75	171.38	235	278.58	343.64	390.68	424.65	506.52	557.82	638.29	645.51	749.15	746.4	782.74	841.76	843.33	838.45	886.89	895.83	884.4	897.9	930.21	898.5	906.8	891.39	924	913.72	929.9	888.55	947.27	909.8	940.79	878.29	902.76	857.67	884.31	882.68	881.1	876.06	877.9	899.48
3.6118	2.9074	0	1.3859	4.2742	0	0	1.5378	0.63828	0	0	0	0	0	0	0	0	0	0	0	0	0	0	0	0	0	0	0	0	0	0	0	0	0	0	0	0	0	0	0	0	0	0	0	0	0	0	0	0	0
0	0	0	0	16.836	44.96	7.3691	5.5942	18.401	55.355	90.863	152.69	148.46	196.4	250.99	304.65	384.78	436.89	438.63	518.72	467.53	541.21	757.49	617.46	713.4	822.05	1036.2	932.94	970	1055.1	1107.3	1178.2	1279.7	1309.8	1291.5	1348.4	1602	1483.1	1520.2	1598	1599.2	1635.8	1665.6	1685.1	1660.7	1703.9	1664.6	1682.8	1745.8	1653.6
0	0	5.9313	5.8902	1.6293	2.165	0	12.529	12.331	12.69	32.603	44.261	84.235	115.74	124.08	131.47	154.15	168.49	174.55	192.91	235.74	269.14	303.24	290.6	349.23	265.87	252.77	364.51	354.63	378.36	392.08	399.59	411.26	296.27	394.51	394.89	377.87	397.91	419.52	410.98	433.26	419.96	447.27	480.61	472.31	497.25	489.56	528.06	504.27	533.04
0	0	0	10.178	0	6.2712	5.9959	4.0189	13.135	4.4822	15.651	15.006	9.8651	17.69	22.665	17.065	18.01	15.894	12.021	4.2977	16.642	20.049	21.812	32.21	34.427	39.398	42.915	43.088	38.849	52.373	62.805	69.601	74.921	60.97	65.89	55.351	69.907	75.341	89.655	96.513	96.957	74.112	116.27	94.956	115.76	105.55	125.9	123.28	118.19	113.26
6.7444	32.536	32.812	0	0	0	0	102.59	0	50.173	83.494	100.52	160.44	199.82	237.76	277.88	321.13	340.68	379.89	409.82	451.81	475.99	489.12	533.41	555.32	599.31	623.52	604.52	624.61	658.73	668.39	617.91	649.76	652.55	671.68	676.88	650.86	656.89	666.91	673.15	689.91	691.23	703.7	673.66	661.1	671.61	690.84	679.02	693.71	694.75
0	0	3.3999	3.5561	1.2949	0	8.7527	12.926	43.817	75.367	126.1	214.17	274.19	337.35	432.68	530.12	609.56	692.82	740.58	815.52	848.5	906.33	971.28	1014.3	1034.1	1049	1115.1	1118.4	1085.5	1119.8	1069.5	1102.6	1099.3	1299.5	1133.4	1151.3	1162.8	1152.2	1109.9	1345	1093.2	1110.2	1148.5	1128.6	1157.7	1122.1	1147	1152.5	1143.1	1151.7
0	0	1.664	2.2364	16.44	0	16.628	34.552	35.593	21.52	23.609	36	24.177	0	27.188	25.942	42.908	48.177	78.872	118.75	166.93	192.79	247.66	259.37	281.87	286.38	349.76	354.98	378.38	397.69	446.79	442.92	484.01	483	514.91	549.55	566.63	589.8	597.97	620.24	632.52	644.01	674.51	661.76	686.12	707.96	761.71	841.73	842.28	862.68
0	3.5044	0	0	0	5.1104	4.7558	0	0	0	0	0	0	0	22.044	55.383	87.761	139.11	177.21	228.51	269.02	345.37	383.65	434.34	473.09	534.33	556.24	652.19	692.76	725.2	753.01	804.97	819.99	834.07	881.57	884.2	913.68	937	960.26	954.59	921.57	900.36	892.05	924.81	950.08	972.42	932.29	952.66	957.45	981.74
0	0	0	5.1298	0	6.412	8.5242	37.871	85.019	140.67	276.39	356.7	500.43	640.07	735.45	943.11	1132.2	1270.1	1450.6	1550	1687	1842.2	2007.1	2103.4	2278.8	2281.4	2289.9	2469.1	2546.2	2542.4	2509.8	2691.6	2669	2712.7	2677	2695.2	2763.7	2762	2808.3	2839.5	2817.5	2929.1	2992.8	2958.4	3039.6	3032.9	3054.1	3086.3	3091.2	3118.2
0	0	3.0135	5.0428	7.557	8.7693	15.015	37.263	60.581	97.36	143.23	163.08	222.12	280.32	331.29	364.17	437.79	501.98	534.99	555.01	524.36	578.44	612.41	655.7	656.82	677.59	665.16	708.07	704.62	743.58	723.56	717.51	713.45	730.28	749.12	721.33	753.53	749.14	766.61	743.2	749.59	725	734.12	722.82	703.21	703.03	667.76	685.56	685.79	664.19
0	8.788	0	5.8257	0	17.697	20.315	22.019	32.876	15.818	34.466	7.485	31.984	23.71	35.334	65.169	113.21	169.77	223.77	257.67	334.75	389.44	451.5	553.81	612.99	707.2	761.12	811.82	866.18	966.54	1050	1152.6	1115.6	1267.4	1370.9	1467.2	1512	1537.3	1608.7	1687.7	1731.2	1746.9	1841.3	1895.9	1961.3	1935.1	1977.7	1952.7	1985	1962.5
0	0	0	5.5033	2.9125	2.9725	16.174	0	6.9611	0	0	8.6158	4.3211	10.899	24.771	30.116	30.713	26.598	19.2	21.153	25.495	41.887	42.195	37.302	29.812	36.154	28.654	46.963	30.123	40.564	33.36	26.539	13.938	1.7748	12.54	0	0	1.8248	1.9483	3.6793	7.4757	0	3.8827	0	0	0	0	0	0	0
0	7.2556	0.48492	7.8982	0.78717	0.2308	0	0	0	0	0	0	0	0	0	0	0	0.58801	0	0	0	0	26.808	29.236	48.762	44.455	50.915	54.79	45.804	54.444	67.593	49.287	47.597	66.302	97.39	69.591	91.401	103.46	121.45	121.33	111.83	111.05	126.03	117.41	95.418	82.593	73.421	96.122	81.69	84.35
0	0	0	1.7315	32.365	43.352	36.571	46.959	33.725	46.849	26.036	55.742	11.142	36.139	25.261	12.103	0	6.8485	0	0	0	5.7351	0	0	0	0	0	0	0	0	0	0	0	0	0	0	0	0	0	0	0	0	0	0	0	0	0	0	0	0
0	0	0	0.17121	11.529	4.8296	8.618	21.98	1.0361	19.835	27.918	52.794	47.928	70.843	81.581	102.93	126.26	160.24	191.63	205.11	204.89	249.01	249.32	274.81	297.92	288.95	307.37	293.41	365.54	387.06	382	415.01	378.46	383.28	303.01	421.16	425.45	446.69	429.3	428.44	463.42	397.9	412.49	481.07	486.5	501.48	439.13	415.69	441.34	483.47
3.3951	1.6008	0	0	0	2.9625	8.2366	6.0564	1.7129	16.462	17.81	55.589	66.692	78.857	106.32	95.687	110.31	117.16	134.11	145.54	126.39	154.52	136.32	151.09	137.89	146.23	121.35	136.53	116.71	159.42	153.24	163.99	149.08	154.77	149.5	132.7	150.82	154.25	136.01	146.2	163.08	125.68	116.14	129.54	123.34	139.08	136.19	99.379	82.811	104.22
1.8251	1.5449	0	0	2.9682	8.969	7.7334	0	0.51635	9.9802	0	0	0	9.1006	42.308	76.318	127.92	221.24	302.64	391.21	504.32	564.51	711.43	813.66	922.79	1058.7	1157.7	1241.3	1359	1426.3	1523.7	1536.5	1619	1701.4	1708.5	1753.9	1842	1798.4	1827.3	1854.3	1887.2	1893.3	1866.7	1885.6	1888.2	1920.5	1942.6	1911.1	1945.2	1951.8
0	0	2.2344	10.967	0	5.8904	21.796	28.692	18.154	19.842	22.557	33.073	31.993	40.637	37.39	42.741	45.406	51.997	62.425	71.953	57.821	73.396	46.954	57.358	66.313	73.216	65.948	77.043	71.74	112.84	143.27	121.29	111.98	106.7	127.8	137.16	170.65	191.48	173.72	186.49	162.72	179.51	189.29	182.16	167.03	171.02	181.53	183.79	179.72	212.11
0	13.588	0.67919	0.98865	0	0	8.4396	0	0	0	0.74612	0	0	0	0	0	0	0	0	0	14.189	61.151	47.535	47.96	43.417	61.128	0	0	0	0	0	0	0	0	0	0	0	0	0	20.517	48.109	68.189	66.219	83.111	148.68	204.74	235.18	231.37	253.82	216.16
0	1.7277	6.8847	4.0669	0	0	7.9592	4.6829	21.4	49.119	76.098	108.6	130.23	170.58	218.68	260.25	316.15	371.86	432.91	470.35	512.7	570.25	619.72	703.86	757.08	779.44	917.47	863.79	855.53	877.02	914.35	943.69	976.86	842.26	925.58	801.77	898.02	970.89	935.85	953.81	931.15	969.4	1009	969.04	1010.4	1003.1	998.56	967.88	982.43	941.27
8.2497	0.63728	0	0	0	0.061667	7.1209	0	1.23	0	12.66	0	1.4971	0	15.937	21.519	23.92	37.614	37.165	38.587	45.091	67.255	84.728	73.653	55.988	70.063	91.202	115.26	127.88	141.86	146.26	155.66	164.18	178.58	197.56	197.13	206.17	201.99	217.91	218.84	186.78	196.08	197.89	225.03	244.57	253.91	235.83	243.58	209.09	214.11
0	0	15.167	0	1.9897	0.15751	0	3.6033	50.25	90.421	53.277	121.31	131.64	176.03	252.54	278.05	323.34	367.24	373.16	417.23	464.77	488.67	493.92	532.73	525.76	531.91	522.72	548.45	569.58	576.2	592.49	598.78	579.31	596.56	601.2	608.54	608.06	598.2	635.08	626.61	604.66	602.72	614.95	639.38	648.88	615.55	631.85	631.64	646.6	652.36
0	0	2.5677	2.2043	0.61765	6.555	0	0	0	0	0	0	0	0	0	0	0	0	0	0	0	13.327	38.574	63.803	126.65	189.38	248.66	315.41	406.89	507.05	605.27	721.01	807.28	869.32	1058.8	1173.9	1401.1	1522.2	1607.8	1736.1	1785.6	1865.9	2023.4	2075.3	2168.3	2303.1	2334.6	2387.4	2378.6	2397.1
0	8.7665	0	0	7.8209	4.477	0	0	0	0	0	0	0	0	0	6.9995	32.418	70.546	140.33	185.12	244.93	318.94	368.7	461.87	532.65	622.2	692.16	782.71	847.74	926.43	1044.7	1119.8	1167	1442	1314.4	1376.2	1408.3	1526.7	1563.2	1654.4	1678.6	1656.7	1712.7	1661	1761.9	1790.6	1633.2	1596.5	1671.9	1673.7
0	1.9962	0	3.0651	0.93755	5.7881	0	0	3.3586	0	0	0	0	0	0	0	0	0	0	0	0	0.7354	3.9564	6.8423	6.73	15.189	5.8111	9.7324	13.172	23.146	37.291	49.418	66.481	80.278	96.742	136.15	163.31	218.07	246.18	280.29	320.74	356.05	388.04	416.85	452.89	460.68	505.61	522.8	553.64	576.51
17.531	0	0	2.361	3.01	0	0	15.48	36.211	54.946	78.988	87.184	136.84	163.43	189.25	238.94	285.2	317.14	355	378.9	410.09	465.35	469.5	513.22	546.1	531.28	579.79	562.88	577.34	560.24	588.68	599.9	585.49	598.88	594.45	619.11	627.86	655	676.05	702.39	664.08	681.4	712.78	706.69	727.21	744.89	752.82	791.44	822.16	830.1
0	5.0135	5.2239	5.5222	6.3212	0	0	6.6167	9.5686	11.933	11.768	19.371	14.779	18.342	40.42	35.998	36.773	31.97	41.509	52.724	41.867	51.532	44.705	62.509	50.916	52.61	56.067	45.151	42.316	48.85	37.595	32.285	23.141	33.184	39.269	27.934	30.945	15.876	36.513	33.787	8.7341	0	15.172	43.287	47.218	11.878	23.723	14.181	26.057	19.938
1.6268	3.0593	1.5905	10.767	7.3378	0	0	0	0	0	0	0	0	0	13.32	23.516	41.174	80.454	115.61	139.8	178.1	210.72	221.05	313.28	340.96	353.25	407.48	443.01	482.63	522.28	568.28	583.51	639.61	686.59	683.92	724.28	767.91	774.69	821.5	825.05	793.82	813.79	843.68	898.37	897.85	795.69	790.7	780.72	817.79	782.76
0	0	2.609	0	12.699	13.412	29.574	35.406	94.949	185.57	322.19	397.44	541.74	743.06	805.25	1013.9	1120	884.06	1382.3	1456.3	1561.9	1734.8	1702.5	1909.1	1963.8	2094.9	2334.2	2423.2	2499	2672.3	2634.3	2737.6	2808.8	2840.6	2921.8	2982.8	2921	2895.4	2965	2989.1	2970.9	2950.9	2950.4	2968.6	2976.7	3001.1	2994.3	2969.9	2979.2	2968.7
0	0	7.5632	7.0415	7.3702	4.1826	0	4.1747	3.6049	6.8393	0	0	0	0	0	0	0	1.4455	0	0	0	0	0	0	0	0	0	0	0	0	0	0	0	0	0	0	5.5885	22.248	32.78	27.293	32.102	41.387	53.077	56.734	65.882	80.397	76.514	77.389	85.556	93.435
0	3.4846	2.1457	0.050448	0.39259	0	6.4482	20.141	52.317	94.087	128.06	172.45	225.21	281.99	355.13	402.75	504.1	600.47	681.47	760.89	856.73	899.32	975.41	1072.7	1120.4	1183.6	1226.6	1294.7	1328.5	1383.1	1402.1	1445.4	1518.4	1506.5	1565.2	1573.8	1673.7	1686.9	1783.1	1770.2	1791.9	1834.7	1877.6	1965.3	2161.6	1970.5	2046.3	2050.6	2079.7	2134.8
4.4265	0	0	0	56.015	0	0	6.4399	0	13.461	2.0601	12.959	0	19.535	24.189	57.358	82.934	116.49	150.74	244.66	267.19	333.91	391.59	441.99	499.15	545.69	623.45	640.85	678.81	718.96	801.82	836.34	915.82	897.09	916.69	946.02	974.21	962.47	981.66	986.71	1038.2	1035.6	998.51	1019.5	1076.3	1107.6	1160.3	1143.7	1084	1127.9
17.422	6.5976	0	0.040522	0	0	0	0	0	0	0	0	0	0	0	0	0	0	0	0	0	0	0	0	0	0	2.9646	9.9057	0	2.9555	0	7.2077	27.444	43.467	53.856	48.577	45.427	67.377	72.384	53.887	59.232	63.135	0.95391	9.4068	10.838	3.9345	0	0	0	0
0	0	0	1.8652	7.8902	13.34	7.1218	16.264	6.212	14.505	5.0386	15.345	0	0	5.6436	11.34	36.739	57.868	130.33	173.87	221.03	309.88	374.84	442.72	538.31	612.9	702.46	770.44	863.35	953.97	973.3	1073.1	1148.3	1211.7	1293.9	1336.5	1360	1438.2	1418.1	1459.3	1498.5	1450.6	1441.6	1507.5	1509	1521	1476.5	1492.9	1529.7	1517.3
0	0.72533	0	3.7993	5.8855	0	6.2283	15.554	28.553	28.721	20.401	19.668	25.714	30.219	58.446	61.917	71.65	88.82	126.32	146.06	156.16	181.25	185.57	226.8	222.01	245.27	256.05	276.9	305.18	307.34	321.12	353.41	363.34	374.5	381.75	381.06	389.57	380.19	438.44	456.28	448.44	460.56	484.19	556.27	563.91	590.48	621.04	635.61	689.59	711.04
6.0519	4.3317	0	0	1.2797	0	0	0	0	0	0	12.475	8.9409	15.843	38.931	62.513	103.65	146.43	190	207.95	268.29	329.47	385.84	426.19	432.16	482.06	503.69	543.45	586.12	589.65	601.06	627.33	665.7	639.43	671.64	647.81	667.01	695.49	669.5	697.89	698	685.65	714.95	694.81	715.65	729.54	711.82	713.63	726.29	713.02
0	3.7358	4.4128	0	5.6162	4.4999	0.065224	0	8.8139	15.306	15.986	23.871	20.35	28.259	62.011	68.732	71.913	110.83	94.433	121.61	150.03	183	136.48	198.08	21.593	41.385	39.494	48.954	50.276	40.124	48.067	14.04	43.958	57.296	44.868	77.323	95.931	82.514	90.184	84.995	87.399	97.591	91.873	72.475	83.972	107.41	104.97	96.605	96.271	113.72
0	0	0	0.56411	6.0225	5.5408	5.3424	6.1962	9.0989	5.1052	18.131	19.318	54.624	52.613	89.546	137.91	173.43	201.42	217.89	261.55	280.28	316.88	366.54	368.3	380.75	427.8	408	492.7	499.83	484.67	510.74	519.2	469.94	485.48	545.48	594.73	579.78	558.29	571	598.47	524.92	531.26	567.01	541.4	556.79	576.8	521.35	466.11	458.92	441.47
6.2494	10.133	1.9443	0	0	0	6.919	0	0	0.90287	11.068	0	0	0	0.017708	6.0352	4.3239	16.786	9.1097	5.9977	10.654	16.611	27.907	38.614	29.281	0	11.223	35.29	34.225	27.039	45.454	36.564	60.885	60.53	82.294	106.68	114.61	105.38	124.42	128.28	91.275	88.329	109.13	132.71	145.56	158.58	145.02	159.7	132.91	122.38
0	1.2073	0	0	2.682	10.307	22.582	40.815	30.271	39.937	48.256	70.926	77.22	109.94	140.49	140.52	148.04	167.44	213.6	196.65	232.53	241.67	230.42	275.59	275.88	310.38	312.16	352.6	324.2	361.42	369.95	386.74	405.96	380.9	404.73	433.94	419.93	427.42	435.84	443.95	396.02	402.97	407.28	392.77	335.75	361.96	370.63	335.78	311.6	338.93
0	3.2597	0	0	9.9987	0	0	1.8532	17.882	0.29748	0	0	0	0	3.0387	0	0	1.3623	6.2511	8.4572	33.544	54.993	70.062	77.225	96.98	79.687	107.57	76.517	113.15	113.53	144.14	129.27	146.02	151.34	182.38	192.24	167.26	185.99	199.87	201.94	221.78	238.3	260.93	289.18	301.39	262.83	278.2	286.73	309.68	310.13
0	3.8792	0	0	4.4091	1.7901	6.3386	0.051925	10.151	4.4252	6.8819	14.128	6.2533	19.963	26.096	23.588	22.45	33.179	36.473	31.262	58.378	67.126	82.883	106.19	103.74	123.32	142.18	149.21	183.75	294.54	351.98	457.23	515.37	584.29	672.19	782.69	834.37	970.15	1004.9	1093	1171.7	1229.2	1259.8	1304.2	1366.9	1385.3	1432.1	1441.7	1461.6	1477.2
23.445	26.185	1.0961	0	0	0	0	0	0	0	0	0	0	0	0	0	0.14562	1.9317	0	0	0	0	0	0	0	0	0	0	0	0	0	0	0	0	0	0	0	0	0	0	0	0	0	0	0	0	0	0	0	0
0	0	0	0	4.7555	0	18.781	14.283	19.085	37.379	33.627	42.366	29.308	60.877	71.679	91.434	113.17	125.42	125.77	122.25	116.49	155.73	181.46	198.88	240.9	274.04	301.01	388.25	394.02	433.66	488.91	571.76	609.06	657.84	704.25	755.3	800.55	856.69	873.93	952.34	985.74	1021.9	1046.1	1069.1	1112.2	1124.8	1115.9	1148.2	1194	1206
0	0	0.10528	3.4874	3.4626	15.336	18.009	7.9622	30.117	38.294	47.117	48.605	81.013	81.634	100.94	119.28	127.24	148.64	167.62	189.61	202.56	220.1	267.05	281.18	351.37	336.59	388.84	402.43	399.67	426.41	471.99	489.94	560.62	592.55	693.73	676.83	736.37	813.05	912.07	945.77	1014.1	1069.3	1141.1	1155.3	1222.1	1344.3	1382.9	1371.9	1399.4	1442.7
0	13.52	1.7783	8.2557	7.6437	0	0	9.2939	29.571	48.728	52.657	67.382	85.255	129.41	156.69	169.37	182.47	213.84	248.47	263.08	287.01	303.49	324.03	376.86	411.06	456.9	510.78	530.69	596.45	627.62	713.51	682.75	782.47	967.44	997.74	1182.7	1316.5	1363.9	1460.3	1483.6	1577.3	1642.4	1782.1	1999.1	2074.8	1407.2	1456.2	1527.6	1599.3	1606.3
0.20273	7.4459	4.3609	0	0	6.5007	10.58	12.734	13.611	20.283	51.11	73.318	91.836	115.29	137.53	166.52	209.94	226.92	281.8	295.85	331.82	368.39	444.61	451.4	561.53	627.7	725.74	820.1	900.59	1007	1090.4	1241.3	1362.4	1448.5	1619.7	1670.3	1747.1	1858.5	1937.6	2053.7	2138.5	2226.6	2278.6	2391.1	2419.3	2538.1	2542.9	2544.3	2459.5	2439.9
0	0	9.7857	3.4471	5.7559	4.0237	0	1.3228	10.002	12.173	7.0915	1.8723	0	0	0	1.1568	0	0	0	0	0	0	0	0	0	0	0	0	0	0	0	0	0	0	0	0	0	0	0	0	2.3559	15.709	52.758	65.119	95.776	123.91	127.55	140.5	153.92	180.95
2.2729	6.7825	0	6.1486	8.5946	0	0	18.429	32.92	64.883	0	8.8024	23.895	57.392	101.01	146.54	171.74	229.31	267.83	352.88	421.54	534.7	583.11	698.93	760.35	879.48	899.74	999.19	1095	1138.5	1232.2	1307	1383.7	1575.4	1595	1506	1610.5	1624.9	1713.9	1831.9	1755.9	1784.4	1972.5	2122.2	2148.9	2162.7	2165.8	2149.2	2171	2171.2
0	2.5664	6.6979	0	18.13	0	24.747	10.745	24.713	12.236	11.108	6.7505	8.1367	5.7909	0	0	0	0	0	0	0	0	0.67581	0	8.1838	7.6842	3.7018	12.743	0	0	0	0	0	0	0	0	0	0	0	0	0	0	0	0	0	0	0	0	0	0
0	0.79662	0	6.7567	1.5571	7.4756	1.0989	12.192	19.836	20.528	21.553	20.252	19.11	26.453	24.274	34.767	43.528	69.413	89.497	120.01	143.11	189.42	229.43	255.34	336.03	370.87	401.98	447.76	477.14	537.09	562.22	601.94	619.44	635.03	721.11	728.99	799.01	805.43	864.39	876.31	891.34	902.46	891.54	927.69	916.93	937.39	988.26	928.4	953.31	913.79
0	0	42.896	7.9753	4.545	12.797	4.6231	28.569	36.408	43.768	64.809	90.869	115.38	114.63	180.56	208.35	289.21	313.53	322.55	260.43	318.3	366.18	533.85	428.91	465.77	510.75	493.32	474.35	447.44	493.27	510.86	515.24	504.64	504.41	528.79	461.24	486.86	478.79	524.07	532.84	508.78	485.15	500.18	477.27	469.89	466.56	441.29	469.76	430.29	441.91
0	0	0	1.7159	5.0101	0	17.947	0	27.186	14.204	48.391	75.17	90.197	104	133.28	152.73	191.48	195.81	205.24	228.3	254.53	270.96	294.79	309.67	329.72	327.42	318.21	308.84	359.34	401.9	432.11	430.31	466.36	511.49	549.07	595.77	587.2	621.75	679.99	724.25	770.48	775.48	814.72	832.09	844.03	880.09	906.36	917.16	936.38	925.38
0	0	0	6.2804	15.475	25.099	20.456	22.56	37.193	28.922	43.991	37.231	35.064	34.291	23.499	42.028	43.872	39.656	30.45	39.347	42.381	35.958	35.522	30.599	39.5	26.834	30.979	35.345	29.203	42.449	31.148	31.954	34.374	42.105	28.733	33.06	33.624	41.413	50.15	46.02	36.254	26.466	38.759	41.046	56.346	65.901	59.809	56.916	59.152	62.861
0	0	0.37099	0	4.3237	6.4204	8.5989	0	0	0	2.0229	1.9094	0	0	0.28623	21.672	28.385	56.727	83.232	113.71	148.55	186.86	210.43	237.14	285.68	336.07	365.05	403.82	449.75	489.87	494.7	526.86	542.58	545.41	568.39	589.63	595.49	610.88	643.09	677.48	643.2	645.91	635.05	633.38	653.14	676.44	684.85	669.26	657.37	674.7
0	0	0	0	25.61	29.951	35.859	30.531	47.383	41.227	19.248	14.8	22.46	19.666	30.403	63.203	48.211	55.461	52.081	66.865	45.995	55.987	41.093	27.793	0	13.241	2.9944	1.2656	0	0.94712	0	0	0	0	0	0	0	0	0	22.445	20.276	57.948	70.088	84.35	102.84	153.99	167.82	170.12	197.44	243.82
0	6.6018	15.731	0	7.8507	7.9681	0	2.8559	7.8127	0	0	0	0	0	0	0	0	0	0	0	0	0	0	0	0	0	0	0	0	0	0	0	0	0	0	0	0	0	0	0	0	0	0	0	0	2.359	6.7212	5.1182	7.3303	23.361
2.4235	0	0	0.53272	5.5173	0	11.569	34.947	48.828	70.083	97.264	94.196	117.65	134.23	158.94	151.94	156.63	184.08	217.32	216.2	225.69	257.36	362.01	364.77	461.05	482.83	542.05	640.05	697.07	756.94	808.29	882.58	1019.5	944.54	1015	1106.6	1162.5	1133.9	1211.2	1259.1	1331.2	1418.7	1507.8	1534.6	1571.8	1558.7	1628.2	1664.2	1702	1745.9
0	0	4.6525	2.1534	8.3826	0	3.7628	7.5958	10.222	18.48	17.873	31.687	37.048	58.835	73.246	89.596	91.958	92.95	123.58	129.62	124.22	126.46	143.39	157.8	178.42	214.78	228.71	254.06	284.06	315.56	334.64	359.63	378.34	389.07	407.23	431.64	463.61	475.23	518.19	560.59	610.33	632.03	650.56	687.08	732.77	786.6	785.72	821.66	887.38	952.1
0	0	0	18.789	23.184	36.982	1.2786	5.1388	0	34.667	35.207	43.942	30.816	30.621	32.135	32.71	44.265	42.868	64.544	75.979	76.178	92.048	89.848	82.773	105.19	118.46	128.18	131.1	141.52	148.03	152.15	184.6	183.61	199.42	191.28	234.97	241.81	279.34	263.71	299.73	307.28	293.96	315.01	334.19	347.53	337.41	327.14	315.3	304.43	313.68
0.28237	0	0	6.9645	0.042017	1.2913	8.5166	16.667	36.929	84.702	147.06	210.91	301.39	385.01	478.25	566.19	626.77	696	788.09	810.84	868.55	943.62	966.48	1047.1	1101.2	1126	1167.1	1156	1196.8	1218.9	1238.7	1232.8	1252.6	1181.9	1189.7	1208.9	1206	1268.6	1256.4	1272.6	1256.1	1245.7	1255.9	1300	1282.6	1280.9	1289.1	1291.1	1297.3	1327
0	0	0	10.259	0	4.8607	12.946	35.588	35.678	27.006	25.006	11.048	32.289	33.685	70.975	156.52	257.78	391.36	411.85	687.3	834.77	1009.7	1132.5	1342.5	1470.5	1549.9	1678.1	1819.6	1845.1	1925.7	1971.7	2037.1	2083.4	2163.9	2175.1	2185.3	2249.4	2304.9	2347	2406.2	2406.3	2379.9	2407.4	2484.3	2539.3	2535	2540.5	2540.6	2586	2508.7
0	0	0	0	5.061	1.6603	14.363	26.174	56.447	82.049	144.7	171.68	213.48	283.37	330.82	373.15	421.69	485.68	638.77	563.21	625.73	684.62	687.55	721.54	713.46	720.63	741.1	788.94	790.43	796.98	850.7	838.71	830.55	923.85	821.15	813.23	845.39	822.65	814.64	807.24	825.53	835.31	840.51	851.12	869.58	874.68	884.12	901.45	923.62	933.86
5.4687	0	0.59647	1.9569	3.853	0	0	7.1874	15.055	15.632	13.013	24.333	22.237	24.266	38.008	30.756	35.735	26.647	40.92	43.786	68.394	67.374	91.085	91.831	104.77	94.279	113.12	102.86	109	113.8	124.01	104.49	112.14	139.77	117.82	120.11	103.81	102.81	97.795	96.033	90.282	87.168	99.86	90.347	90.164	102.51	99.593	91.707	91.11	93.168
0	0	0	0	9.8471	14.586	17.672	12.41	9.4579	10.377	9.4754	17.272	0.83238	1.1237	13.053	1.4644	0	0	0	0	0	0	0	0	0	0	0	0	0.95028	39.369	77.251	102.11	153.83	191.38	266.9	315.04	400.57	423.98	490.18	573	603.09	627.57	652.58	707.97	740.49	792.66	831.09	848.23	858.48	895.97
5.7362	6.2566	1.2605	0	0	0	4.8098	15.2	26.936	52.468	76.436	134.28	162.82	203.01	269.55	281.9	315.31	374.87	403.64	441.2	473.67	508.52	510.17	541.06	584.77	547.16	638.38	644.05	645.48	705.87	736.22	741.87	742.42	731.52	710.74	746.85	745.54	792.97	753.39	766.55	776.05	777.07	731.99	736.59	799.29	789.74	797.08	798.73	691.42	653.36
0	0	0	0	7.5957	4.4956	6.9265	7.6736	2.5531	18.3	6.6309	8.2942	9.7736	6.5804	19.943	15.767	19.194	12.977	18.105	12.927	20.556	27.502	40.83	32.129	16.181	34.212	43.03	11.56	0.00010749	0	11.911	5.0372	3.0614	0	0	0	0	0	0	0	0	0	0	0	0	0	0	0	0	0
0	0	2.0548	34.341	30.114	0	59.955	0	0	60.1	67.135	67.415	62.214	63.808	57.723	89.131	100.7	119.08	135.46	109.75	127.02	156.81	157.64	187.42	220.07	218.16	221.36	246.41	261.71	316.23	389.1	462.56	504.55	500.95	545.72	541.84	570.94	603.15	642.11	666.95	645.2	658.58	662.61	666.22	667.25	666.98	654.69	666.14	652.85	665.35
0	0	0	0	3.5351	5.3711	10.939	26.248	64.936	109.85	157.75	212.04	293.63	358.88	432.96	522.79	577.85	672.62	704.28	765.93	796.79	903.82	933.24	995.73	1055.7	1073.5	1115.7	1134.7	1177.5	1201.2	1220.9	1271.7	1275.5	1332.5	1374.8	1380.3	1368.3	1393.9	1427.1	1409.4	1486.2	1501	1528.1	1501.8	1470.4	1477.5	1510.9	1531.9	1506.9	1515.8
0	0	0	10.088	3.9505	5.1754	10.391	11.894	12.668	11.761	9.8385	10.023	8.9089	13.801	30.505	25.392	23.12	29.587	37.796	35.632	26.963	44.212	62.712	98.421	120.58	147.88	196.03	251.89	291.68	335.11	369.26	406.61	419.85	487.88	528.62	528.39	542.43	526.44	591.46	580.16	593.6	596.45	607.82	668.9	727.1	725.97	728.78	746.38	786.99	791.89
0	0	5.8674	10.714	13.633	9.5611	7.147	28.962	15.186	21.677	30.235	19.812	28.467	21.87	45.82	85.766	156.02	226.13	269.6	338.67	397.83	490.14	573.7	633.41	715.42	789.95	794.03	891.67	875.53	936.39	926.55	979.61	1040.7	1029.3	1064.5	1034.3	1144.3	1134.9	1144.3	1127.4	1099.6	1113.1	1155.7	1138.6	1176.1	1135.4	1132.2	1159.9	1137.7	1149.1
0	0	0	0	4.9868	2.9371	3.6105	2.3237	0.71702	16.119	18.751	22.679	33.488	41.871	60.192	84.303	113.17	137.59	181.37	201.47	233.44	279.02	310.37	333.68	364.27	391.95	430.7	455.94	483.19	520.2	534.86	565.71	576.12	592.09	586.88	623.3	632.64	648.35	657.9	689.68	702.29	717.49	704.68	726.95	763.12	743.95	715.43	717.87	712.51	749.03
0	0	3.4446	1.5269	0	8.5642	7.2088	2.5659	11.633	2.4474	0	0	0	0	0	0	0	0	0	0	0	0	0	0	0	0	0	0	0	0	0	0	0	0	0	0	14.823	39.85	84.381	153.22	179.89	236.35	321.74	422.61	496.59	614.1	678.39	709.85	794.48	876.41
0	4.2412	0	0	3.8065	0	7.2363	17.319	24.717	46.646	38.285	97.931	100.49	191.54	245.93	267.02	305.2	333.75	370.12	396.75	441.17	479.66	518.67	566.8	588.3	638.61	612.38	636.58	641.51	680.43	695.53	636.64	641.56	674.89	670.2	669.69	672.76	636.61	661.32	678.17	655.39	651.81	690.85	714.88	705.63	683.09	662.23	683.51	683.16	696.59
0	2.6663	5.6034	8.5525	0.59836	0	0	0	0	0	0	0	0	0	0	0	0	18.348	31.124	42.452	45.001	79.74	110.65	132.4	181.86	182.84	211.91	241.09	237.15	286.27	278.77	294.68	302.3	357.55	412.85	408.54	489.21	471	523.66	495.19	535.12	539.72	540.24	533.2	557.71	539.2	523.52	542.04	533.19	540.85
0	0	1.5282	14.829	10.411	0	20.911	0	4.653	0	0	0	0	0	0	22.71	41.308	84.807	94.03	140.63	153.64	207.73	250.5	292.93	326.93	342.25	382.46	359.85	408.58	414.46	460.78	475.48	494.55	570.53	499.36	544.38	552.36	550.28	582.58	544.67	589.2	606.43	614.71	617.69	638.18	670.83	677.87	691.42	731.87	734.23
0	4.8182	0	0	0.30118	6.7906	4.5853	0	1.1966	0	0	0	0	0	0.44366	8.9928	4.0369	9.5662	5.6361	16.295	28.901	36.797	21.947	28.862	1.7113	24.274	21.661	16.306	13.163	26.812	28.539	54.43	85.685	113.78	157.35	200.91	251.99	302.38	352.64	399.76	452.71	493.98	515.79	559.72	632.11	674.88	733.39	720.37	757.66	814.57
0	0	0	0	0	18.237	15.943	21.294	56.918	87.042	143.23	208.88	261.89	326.7	417.68	486.59	568.27	644.08	724.5	816.12	884.02	995.56	1030.2	1105.1	798.13	875.42	976.42	1003.6	1022	1057.8	1088.3	1120.5	1146.1	1140.3	1196.5	1227.2	1244.3	1270.4	1275.5	1306	1315.7	1349.4	1317.5	1348.6	1348.2	1373.5	1368.8	1384.6	1410.4	1396.6
0	0	0	0	4.3359	9.1544	9.7761	0	0	0	0	0	0	0	0	0	0	0	0	0	0	0	0	0	0	0	0	35.198	52.411	101.55	152.56	190.52	261.87	293.44	383.97	450.42	534.21	612.53	696.41	791.86	1040.6	947.27	1006.2	1148.6	1226.2	1324.2	1379	1470.9	1556.3	1681.9
0	0	0	0.32816	6.0909	25.562	60.482	67.891	73.093	79.301	103.83	120.46	131.34	143.05	161.98	180.2	177.74	209.65	275.25	273.48	304.59	335.33	349.71	379.64	393.1	458.28	440.84	498.16	495.49	521.73	513.45	603.48	565.39	620.41	586.81	575.21	592.38	629.48	617.89	607.55	627.71	639.89	633.77	655.37	672.09	651.62	649.98	663.35	633.68	658.31
0	0	0	11.187	4.1723	5.8	4.5109	27.812	37.799	77.61	140.41	190.96	323.55	403.6	443	518.61	576.13	664.07	741.6	745.84	884.78	928.28	1026.9	1065.5	1192	1242.3	1326.8	1409	1484.6	1512.7	1600.7	1671.4	1701.5	1531.3	1780.9	1831.5	1945.8	2030.9	2050.9	2097.4	2274.6	2259.9	2305.7	2456.1	2487.3	2581.3	2602.2	2607.9	2615.3	2676.9
0	2.5861	0	0.37052	2.0544	6.6686	11.247	3.9879	0	3.9944	0	0	0	0	0	0	0	0	0	0	0	0	0	0	0	0	0	0	0	0	4.6323	29.215	65.55	114.88	159.28	219.78	240.7	312.26	363.23	387.62	410.83	436.74	453.63	530.48	528.27	575.27	587.37	549.39	544.95	575.83
0	0	0	4.032	2.7631	3.7949	29.17	0	23.812	0	16.164	0	0	0	0	0	0	0	0	0	0	16.721	25.901	43.496	63.32	55.398	79.395	70.522	80.943	71.636	72.336	80.626	84.586	103.24	87.635	98.999	84.146	74.661	98.836	88.496	113.14	84.347	130.34	90.797	113.5	124.92	142.61	156.43	157.49	137.91
0	0	0	4.8263	3.0099	7.8964	2.7246	7.5702	9.2269	9.4935	1.8798	0	1.0282	0	10.462	13.426	7.539	5.0576	2.596	0	14.427	41.37	33.901	43.334	47.261	57.879	78.026	63.948	53.845	70.643	60.388	48.103	82.43	100.09	63.573	72.435	98.372	124.24	161.78	179.61	236.76	264.74	334.74	363.74	424.6	497.62	563.91	592.54	649	654.25
0	15.067	5.5733	14.128	0	0	0	0	0	0	0	0	0	0	0	0	69.162	121.95	149.56	151.93	203.39	228.6	345.88	420.51	399.57	430.57	448.91	505.5	526.51	548.08	573.29	591.74	602.93	623.35	648.6	629.15	664.85	683.42	683.56	687.12	685.4	698.15	719.5	701.06	673.17	662.9	651.74	677.13	645.86	642.86
0	0	0	0	10.689	7.9582	11.597	9.7652	12.201	24.005	17.354	5.8718	15.062	9.4359	17.162	16.913	17.076	15.862	14.155	18.47	11.893	24.089	41.412	81.829	145.87	251.76	349.19	469.57	591.82	748.01	863.56	1055.1	1171.8	1308	1384.1	1519.3	1654.5	1673.1	1815.9	1880.7	1973.2	2004.7	2076.5	2079.1	2123.2	2201.8	2255.5	2259.7	2116.3	2170.4
0	0	0	0	1.8302	5.5423	23.316	49.005	69.473	108.32	160.65	242.82	266.86	310.92	360.46	412.14	469.07	507.76	558.26	623.1	623.09	678.64	715.64	728.12	810.26	864.18	858.56	877.81	903.67	905.05	937.51	966.19	971.56	965.53	987.25	985.22	1020.5	1019.2	1032.7	1069.6	1058.3	1063.4	1095.9	1108.9	1087.9	1129.7	1089.4	1121.4	1104.2	1146.3
0	0	0	0	15.325	25.293	59.52	84.806	101.23	153.45	180.55	196.44	243.06	234.84	317.18	321.51	458.89	410.15	476.82	512.33	561.47	597.21	661.91	730.24	780.56	797.04	884.62	886.47	933.22	968.87	1035.7	1039.8	1047.3	1038	1058.4	1087.6	1115.6	1122.7	1187.5	1219.4	1260.2	1243.8	1294.3	1287.1	1336.9	1307.8	1333.7	1286.2	1273.4	1287
0	0	0	0	7.3369	32.463	49.913	70.917	92.548	164.85	217.11	378.97	458	551.81	666.54	757.14	845.78	986.97	1065.5	1112	1120.8	1257.4	1393.4	1376.3	1362.2	1459.1	1505.9	1555.4	1595.4	1596.1	1443.5	1484.5	1445.5	1389.4	1488.5	1518	1508.8	1538.1	1510.9	1601	1676.6	1703.8	1710.2	1773.8	1805.3	1831.5	1798.3	1765.4	1772	1789.4
0	0	9.9659	0	0	0	4.198	0	1.8843	1.053	14.647	20.31	33.24	44.919	54.154	62.919	77.607	92.314	94.252	114.57	111.62	125.24	116.05	146.24	151	164.38	174.33	171.71	177.13	196.88	204.61	216.82	230.78	213.21	238.91	237.93	263.37	270.89	305.52	315.58	332.53	361.42	378.82	424.4	444.57	493.81	498.96	524.59	557.22	591.83
0	0	1.9301	0	11.742	6.5184	3.3825	9.7631	6.8916	12.414	0	7.3987	0	0	0	0	4.2784	0	3.0596	0	0	5.101	16.53	13.249	7.0917	19.964	16.464	12.177	3.0613	6.0792	4.3867	18.527	23.62	7.2452	5.0309	24.463	16.477	23.867	36.33	60.743	65.194	78.865	98.883	109.55	131.85	129.39	137.42	161.44	148.58	175.66
15.262	15.721	0	7.0205	0	0	0	0	0	0	0	0	0	0	0	0	0	0	0	0	0	0	0	0	0	0	17.3	42.76	72.398	80.174	111.07	140.76	158.9	201.32	201.16	193.7	192.5	205.09	214.9	206.54	216.52	206.6	224.53	228	227.8	209.28	226.92	214.84	214.69	196.47
0	13.912	6.2497	5.0886	0	0	28.82	28.647	28.905	26.025	30.707	17.811	18.761	19.68	42.072	58.463	90.153	152.43	237.65	318.94	397.68	470.21	576.33	676.63	726.06	800.35	822.46	909.18	921.37	912.66	994.7	1039	1042.3	1072.5	1123.9	1127.6	1182.9	1178.3	1200.3	1175.6	1168.8	1228.6	1219.8	1235.4	1235	1249.7	1255.1	1276.6	1289.7	1298.9
0	0	0	2.2203	1.8079	19.769	14.267	20.073	18.218	19.865	22.14	33.239	14.109	7.0319	30.413	64.69	134.68	224.74	338.82	434.51	559.73	688.61	828.74	953.43	1098.8	1278.8	1340.1	1630.6	1783.4	1883.9	2087.8	2306	2464	2611.6	2832.6	2984.1	3114.1	3218.6	3352.6	3416.9	3513.6	3552.1	3779	3812.4	4031.3	3738.9	3985.1	4109.6	4193.8	4202.4
0	0	0	0	12.334	0	4.579	0	0	0	0	0.93889	0	0	0	0	11.556	23.413	34.323	31.975	40.375	49.134	63.956	73.073	65.105	81.651	92.609	84.776	77.173	80.006	98.933	108.85	107.62	112.13	114.76	125.78	141.47	148.63	131.74	128.61	167.01	145.37	148.82	139.18	166.59	165.43	196.6	197.11	254.53	265.2
0	0	0	0	3.064	0	31.877	97.502	187.36	325.92	529.86	693.34	976.7	1208.9	1470.4	1735.2	1936.6	2269.1	2485.5	2625.5	2826.8	3019.1	3162.4	3445.9	3457.6	3719.9	3906	3922.4	4192.7	4207.5	4416.9	4526.9	4591.7	4724	4815.9	4947	5047	4967.1	5109.6	5089.9	5128	5227.4	5183.1	5356.7	5323.1	5211.3	5205.5	5184.4	5270.5	5296.4
0	0	0	0	6.2272	9.5185	8.8639	0.15839	11.726	7.4787	15.385	10.443	17.877	13.638	15.242	16.876	20.954	19.931	15.871	31.493	34.91	51.162	38.916	31.915	31.178	63.203	56.04	38.56	40.115	53.008	37.712	23.278	65.059	32.906	41.29	43.932	32.773	52.838	66.232	93.609	87.411	106.6	112.86	118.46	155.77	191.5	209.68	217.91	231.69	242.89
0	6.7065	5.8218	2.8454	0	0	8.8102	16.51	7.8029	16.68	30.769	61.742	84.479	126.28	144.17	161.9	174.11	209.54	269.28	270.91	254.75	332.58	310.39	342.42	382.05	385.42	440.63	489.48	500.25	553.77	582.63	603.16	626.63	531.33	613.14	620.9	693.46	711.94	702.93	678.03	675.15	688.87	708.76	688.03	693.85	675.23	681.5	660.31	650.43	686.93
0	0	0	4.4065	1.7866	15.267	9.5567	9.7612	0	14.105	14.878	36.111	13.828	20.282	28.694	34.644	55.072	62.895	95.812	112.55	104.91	133.74	124.81	155.18	176.46	219.4	226.25	255.84	260.81	288.25	323.52	366.25	407.44	486	445.61	494.27	509.85	548.15	556.31	596.43	615.74	645.41	644.25	657.73	715.79	713.22	700.24	660.98	671.64	694.18
0	1.8903	1.1029	2.076	0.93229	2.5224	0	0	0	0	0	0	0	0	0	0	0	0	0	0	0	0	0	0	0	0	0	0	0	0	0	0	0	0	0	0	0	0	0	0	0	0	0	0	0	0	0	0	0	0
0	3.2664	0	0	4.4062	0	2.2506	0	0	0	0	0	0	0	6.2709	32.769	61.591	121.71	180.07	276.31	266.58	333.05	408.75	460.74	527.58	585.15	688.24	691.1	727.81	923	805.26	838.69	836.22	798.69	858.7	846.47	890.48	919.05	902.09	937.41	961.49	957.03	978.91	987.71	979.71	1031.4	983.43	982.26	1035	1017.5
0	0.74723	0	5.1281	2.2315	4.1378	4.1434	0	8.3015	0	0	0	0	3.1965	0	0	0	0	0	0	0	0	0	0	0	0	0	0	0	0	0	0	0	0	0	0	0	0	0	0	0	0	0	0	0	0	0	13.964	3.5869	6.9133
2.1122	3.6019	0	8.9124	0	0	0	0	0	0	0	0	0	0	6.7073	0	6.4007	0.14325	22.42	26.527	31.14	32.848	11.073	33.965	40.212	29.463	19.556	38.607	28.219	42.871	47.802	41.495	33.672	29.805	20.024	32.576	30.544	38.73	14.963	29.523	24.227	8.397	14.928	21.347	16.648	21.945	7.7233	3.9457	0	17.279
0	0	0	5.7657	0	0	17.298	51.577	106.63	184.54	236.95	323	400.31	473.63	605.78	720.57	888.7	1054.2	1239.9	1363.3	1413.3	1589.6	1712.3	1858.7	2081.4	2262.7	2367.4	2524.2	2603.7	2829.7	2842.6	3064.4	3129.2	3303.8	3330.7	3514.5	3717	3643.4	3835.6	3890.8	3862.2	3949.9	3970.8	3974.6	3948.7	4026	3980.3	4034.8	4108.5	4119.8
0	1.3502	0	1.5779	4.1557	4.7669	3.3627	11.946	6.3201	16.893	11.545	28.053	14.081	22.526	32.379	40.574	70.95	100.57	138.16	183.64	213.04	254.59	291.55	322.05	279.13	334.77	321.37	361.68	381.75	409.66	440.38	522.29	551.37	601.78	657.03	732.51	759.24	820.79	861.58	895.95	955.61	977.49	998.9	1053.7	1069.2	1064.2	1099.2	1101	1109.3	1151.6
0	0	0	6.7656	0	7.2153	9.8305	7.0032	2.3648	2.0927	6.6638	8.343	13.492	0.14513	10.559	50.026	63.998	105.33	142.03	171.33	228.9	265.59	332.96	376.62	474.44	490.49	559.55	571.28	619.16	681.07	712.87	757.35	805.73	811.74	850.47	865.18	896.05	950.39	975.61	984.69	1045.6	1027.4	1077	1086.5	1125	1148.6	1124.7	1142.2	1118.3	1181.5
0	0	0	0	8.4629	1.2811	17.419	0	16.678	0	13.352	14.728	6.8249	7.1944	3.5919	8.9254	0	0	0	0	0	0	5.995	11.219	22.129	45.968	71.892	73.221	70.905	86.644	106.75	108.36	106.53	108.85	116.88	129.95	117.74	124.06	141.02	139.9	145.74	129.4	147.13	79.008	70.124	81.263	65.25	79.891	75.6	90.757
0	0	1.3062	3.5803	10.872	0	6.8738	9.5922	0	0	0	0	0	0	0	0	0	0	0	0	0	0	0	16.011	24.037	66.232	95.289	130.93	174.22	195.27	242.92	289.16	343.11	350.53	405.93	443.95	463.2	526.86	560.88	569.39	601.11	618.73	674.22	683.81	754.98	815.2	836.2	881.22	910.12	906.8
0	0	0	0.92107	7.9063	21.804	28.301	31.212	20.262	29.605	31.81	44.689	40.812	41.724	40.25	35.327	40.039	41.863	55.292	55.325	59.533	75.124	67.681	84.327	91.209	105.39	138.34	130.34	128.03	171.18	153.76	200.5	208.97	268.58	274.23	319.28	339.97	383.32	388.38	433.62	448.7	451.62	458.22	507.5	557.77	468.78	468.72	462.71	486.49	508.69
0	0	0	0	0	16.846	34.699	51.835	71.724	93.912	119.78	145.76	169.11	204.18	236.99	275.48	306.4	391.35	395.48	443.72	461.61	513.72	575.02	602.82	604.21	474.89	484.42	553.28	597.6	627.68	636.28	668.05	729.21	681.88	730.63	815.79	772.05	779.83	712.78	718.74	703.91	748.44	787.06	753.36	775.63	760.01	858.48	815.33	799.28	799.01
1.9858	9.7861	5.3197	4.3897	10.956	0	0	125.24	0	0	0	0	0	0	0	0	0	0	0	0	0	0	0	0	0	0	0	0	0	0	0	0	0	0	0	0	0	0	0	0	0	0	0	0	0	0	0	0	0	0
0	0	0	6.1908	8.6403	0.23354	0.7906	0.50598	4.1747	6.2785	0	0	0	0	0	1.7006	4.7157	10.994	0	34.496	22.167	31.684	66.327	58.141	99.3	105.48	89.683	111.14	117.06	125.33	149.47	171.76	168.83	174.7	168.26	187.54	193.83	219.29	228.31	227.16	199.5	223.08	234.96	243.8	263.97	273.97	287.74	293.13	264.08	277.6
10.823	0	0	0	3.7531	0	3.8894	8.3303	6.8049	7.7708	3.2171	0	7.0157	24.325	23.805	38.262	43.065	44.424	57.65	73.372	63.426	81.489	114.24	148.26	128.56	185.76	228.74	281.91	321.95	361.79	373.5	416.02	460.06	519.57	570.72	578.55	640.61	715.7	701.75	707.69	688.09	739.23	766.44	757.02	816.88	779.81	809.11	759.79	781.83	782.11
0	0	0	0	3.2249	0	24.25	0.52638	73.411	46.161	110.45	143.4	179.16	218.19	270.79	323.1	378.8	358.9	398.81	382.24	409.49	460.17	492.93	520.64	551.29	548.56	539.41	522.55	561.1	582.98	586.63	566.85	593.95	617.57	538.51	608.3	587.11	660.88	667.66	661.9	700.88	700.28	650.69	679.44	751.82	738.87	730.59	729.81	743.07	723.28
0	0	0	0.038424	5.8543	6.3942	19.86	35.143	33.068	36.069	56.892	33.348	40.883	45.534	59.483	44.301	73.331	58.072	57.31	51.623	45.345	63.411	106.67	117.82	151.08	153.11	191.66	216.72	242.84	275.32	302.18	337.21	369.02	385.78	449.15	444.86	475.07	549.11	541.26	554.21	560.26	592.83	593.73	615.59	598.93	626.84	611.02	633.86	629.47	623.54
0	0	0	7.3882	0.40449	19.255	19.358	14.225	19.617	38.58	64.421	92.739	84.262	119.71	128.88	169.1	208.58	256.39	292.96	362.81	385.47	466.05	515.31	567.43	620.76	702.79	733.03	853.34	878.5	976.15	1018.5	1094.9	1110.6	1079.9	1169.1	1241.9	1275.2	1302.4	1286	1316.6	1390.4	1314.5	1335.3	1304.8	1327.4	1355.2	1352.2	1351.2	1373.5	1391
0.6144	2.0844	3.6935	3.8066	0.59549	0.014014	0	0	4.8802	0	0	4.4914	0	6.1656	12.253	7.6294	13.736	24.154	21.28	23.756	34.805	55.043	62.952	71.438	80.452	84.297	98.587	97.142	99.503	114	131.76	131.46	139.27	160.01	138.52	143.77	149.36	164.32	169.71	179.87	184.57	178.4	196.76	165.34	212.27	200.22	216.06	208.37	229.35	230.22
1.336	0	0	8.861	11.793	0	3.2791	0	0	0	0	0	0	0	0	0	0	0	0	0	0	0	0	0	0	0	0	0	0	0	0	0	0	0	0	0	0	0	0	0	0	0	0	0	0	0	0	0	0	0
21.092	5.6019	1.1051	0	0	0	0	0	0	0	5.4113	22.96	24.312	57.063	75.91	111.74	151.39	164.77	214.02	270.52	248.99	288.77	307.23	400.98	458.09	457.23	562.7	632.25	595.72	679.85	706.86	734.95	777.05	763.15	732.77	781.75	776.98	767.1	684.35	787.71	712.62	749.87	705.61	739.98	791.07	773.47	778.72	760.07	782.13	840.77
17.887	0	0	0	0	9.3635	36.887	70.534	127.96	192.05	286.17	374.98	449.39	501.48	610.89	675.7	572.28	641.87	685	734.28	766.88	774.75	811.33	828.54	852.51	854.93	885.73	859.75	938.52	786.92	800.68	772.06	785.66	764.97	740.63	731.06	705.29	738.63	722.98	712.13	727.36	742.75	715.36	705.14	725.32	677.1	721.73	718.09	705.55	714.82
0	0	1.3029	0	6.0257	0	5.2978	0.81136	2.9677	20.845	36.91	37.046	69.746	96.213	131.59	144.56	175	196.25	192.86	204.8	260.68	282.29	307.38	318.43	321.56	315.57	301.26	330.61	340.68	336.09	348.06	358.55	341.68	331.79	341.73	344.88	335.92	300.31	299.16	319.01	339.45	340.63	359.07	345.77	346.33	342.78	345.6	359.2	345.6	363.84
11.973	10.286	0	0	3.9282	0	0	0	0	0	0	0	0	0	0	16.515	47.271	73.599	110.76	163.77	197.35	241.5	260.4	324.95	360.96	426.6	417.07	465.47	522.16	548.89	574.63	595.14	578.41	627.74	654.13	661.75	690.23	682.8	699.05	730.75	721.17	716.16	751.57	745.26	768.2	782.5	782.45	790.3	787.49	765.93
11.561	5.1151	0	0	4.7485	0	0	1.7971	0	0	8.4674	15.272	12.252	13.804	21.013	37.052	58.02	81.942	119.48	158.79	156.53	187.62	206.5	225.48	218.5	260.76	288.67	317.15	350.07	382.91	417.45	427.83	484.13	507.53	519.65	548.49	562.89	580.13	608.39	607.3	600.33	623.08	661.26	696.85	713.93	719.33	718.56	722.49	704.42	731.24
0	0	0	13.012	6.5089	0.32822	5.0091	43.85	84.977	143.65	237.48	375.21	464.63	585.45	672	808.22	927.09	1007.7	1175.8	1162	1253.4	1303	1437.3	1395.4	1648	1650.2	1739.1	1774.4	1767.5	1818.1	1841.3	1952.5	1961.6	2045.5	2118.4	2196.8	2226.8	2373.4	2439.6	2547.2	2740.7	2830.9	2959.7	3064.2	3123.1	3262.2	3276.2	3314.8	3383.3	3445.4
0	3.9378	11.107	6.5285	0	0	0	3.1398	13.194	28.06	64.385	75.098	103.34	125.7	152.27	176.1	223.56	270.99	283.07	296.93	314.06	341.97	365.97	369.43	409.19	414.81	411	433.2	430.69	455.48	490.89	510.05	511.82	568.49	638.77	653.05	718.65	735.72	855.48	901.9	1014.7	1063.2	1187.8	1286.7	1343.1	1544.1	1672.6	1756.7	1944.7	2040.7
4.0898	2.5368	0	5.1945	0	0	0	0	0	0	0	0	0	0	0	0	0	0	0	0	0	13.449	0	34.667	59.228	96.278	139.32	198.48	198.1	286.27	336.31	398.38	434.29	457.99	511.1	523.81	580.83	631.05	646.88	621.75	683.48	707.18	740.18	747.47	760.77	761.04	786.65	776.11	768.07	818.94
0	1.5007	6.0596	10.748	0	2.8041	0	5.9888	0	0	9.8883	6.9377	14.249	9.5896	28.279	12.032	46.825	46.729	36.499	38.757	46.456	61.702	76.78	92.295	104.99	92.614	94.444	98.336	94.069	104.74	106.59	88.155	82.271	103.64	107.93	89.348	105.95	124.5	122.19	110.5	103.12	84.88	89.65	85.834	69.785	65.161	45.71	59.016	60.585	49.254
0	0	0	14.256	19.096	0.24288	0	115.26	0	105.74	142.99	166.48	215.01	261.94	293.01	358.16	419.75	446.2	507.53	537.18	590.6	632.39	660.7	717.69	716.58	842.12	839.34	724.47	758.44	752.05	780.81	774.43	739.17	767.51	788.65	808.8	817.27	856.16	852.67	889.42	898.22	889.46	900.47	924.72	877.04	923.5	970.67	833.86	656.98	640.81
0	0	0	7.8273	13.611	1.4161	17.007	18.981	39.27	34.951	24.791	26.397	33.307	51.951	63.515	79.657	86.67	100	118.55	124.29	135.54	142.96	172.73	165.96	171.47	161.84	186.27	177.98	214.98	216.27	243	233.18	256.36	259.88	283.99	302.12	310.93	338.68	338.62	357.51	369.19	356.7	385.1	378.81	387.18	295.44	307.12	309.51	298.1	292.62
0	6.0345	1.2997	3.5245	2.7502	0	0	0	5.4675	0	0	0	0	0	35.781	63.005	108.76	157	233.77	289.67	388.78	499.21	566.05	633.46	747.6	796.33	911.23	997.31	1100	1137.8	1285.6	1321	1357.7	1358.1	1422.7	1488.7	1558.8	1587.2	1602.6	1678.1	1718	1644.9	1700	1700.2	1798	1819.5	1786.9	1886.4	1923.5	1899.9
0	0	0	0	14.356	3.3407	12.962	22.423	19.037	24.234	19.03	19.515	28.779	28.196	43.78	49.083	56.674	57.917	68.114	83.231	93.139	107.54	120.98	129.37	140.17	153.72	173.74	175.73	182.91	203.05	213.11	236.74	245.58	240.85	234.41	259.49	278.98	268.41	295.97	307.29	312.92	326.72	341.11	343.1	350.68	354.23	367.89	370.54	379.44	399.98
0	0	4.0047	9.3636	7.7274	10.203	4.8612	11.186	16.321	17.23	34.795	21.926	12.084	14.643	14.271	19.391	20.695	37.669	41.625	48.34	36.699	60.577	59.828	57.847	75.904	70.9	70.392	88.057	82.759	86.422	83.465	98.521	101.8	105.24	138.23	148.42	141.02	170.34	186.23	211.64	213.41	216.61	243.35	303.56	307.05	361.6	369.31	355.85	372.82	387.69
0	0	1.3116	0	0.52636	0	11.521	11.5	29.959	55.62	77.459	95.081	125.89	168.4	210.21	275.08	351.93	436.58	507.01	610.2	708.64	761.5	834.52	905.1	998.86	1028.8	1106.3	1120	1173.8	1344	1305.3	1322.4	1150	1167.4	1183.3	1196.2	1199.4	1250.5	1215.9	1254.4	1257	1236.4	1242.1	1227.6	1248.1	1242.2	1223.9	1269	1232	1255.6
0	0	8.7411	0	1.7682	11.247	12.814	10.956	67.672	93.295	168.35	230.51	265.98	318.14	380.73	446.42	507.64	564.78	645.79	677.79	748.86	793.67	827.45	814.54	879.83	869.46	943.48	946.89	958.81	970.3	1034.4	1077.8	1108.2	1130.5	1172.9	1250.7	1283.5	1386.9	1479	1548.9	1657.3	1674.4	1760	1864.4	1952	2082.8	2123.1	2188.1	2283.3	2308.8
0	0	0	6.7184	1.4479	0	22.642	0	18.388	0	0.040837	0	0	0	0	0	0	0	0	0	0	0	0	0	0	0	0	0	0	0	0	0	0	0	0	0	0	0	0	0	0	0	0	0	0	0	0	0	0	0
0	1.2629	7.4729	0	7.2543	0	3.4665	3.6837	15.684	52.431	55.64	76.452	100.12	113.66	144.58	152.09	166.05	196.1	231.91	244.47	240.05	271.82	269.22	308.85	327.76	337.46	349.93	365.09	371.65	384.43	408.53	428.08	443.17	475.49	466.65	468.28	492.39	482.36	520.74	515.31	505.53	500.36	507.56	555.77	580.84	540.16	560.01	591.88	605.86	607.69
0	2.9096	0	5.2108	0	3.8054	0	0	8.5127	2.9896	11.599	8.7842	3.3492	19.738	30.044	61.418	105.95	147.46	186.01	214.45	302.91	346.72	389.02	468.62	471.19	520.36	546.76	578.64	592.9	631.99	703.36	795.73	888.2	975.75	1012.8	1099.3	1155.3	1263.9	1379.1	1445.4	1517	1565.3	1608.7	1614.8	1650	1728.5	1763.4	1763.9	1802	1818.3
0	0	4.6785	0.33837	0	0	5.1654	11.33	0	1.0279	0	0	0	0	0	0	0	0	0	0	0	0	0	0	0	0	0	0	0	0	0	0	0	0	0	0	0	47.241	72.641	153.26	238.01	275.74	393.78	481.24	527.39	620.73	683.57	742.67	791.02	915.44
0	0	0.95739	0	0	2.3245	13.245	18.069	17.18	12.666	37.098	39.866	83.5	61.045	48.213	105.52	154.01	199.32	255.73	316.32	386.26	475.12	553.63	608.24	750.11	788.74	927.21	970.64	1047.8	1138.2	1235.8	1329.7	1397.5	1457.7	1664.9	1696.7	1901	1967.1	2062.5	2159.8	2208.5	2201.8	2270.2	2381.9	2444.3	2581.1	2557.9	2562.9	2521.1	2519.4
7.5504	0	0	0	8.0211	0	0	0	0	0	0	0	0	0	0	0	0	43.951	75.76	128.56	149.42	259.29	296.63	388.53	314.25	538.8	566.38	622.86	574.5	840.31	655.85	737.98	933.92	879.47	934.61	1043	1090	1127.8	1189.3	1201.1	1212.4	1228.4	1281.9	1276.9	1312.7	1275	1272.5	1311.6	1303.1	1294.3
0	3.82	15.425	26.164	24.61	33.895	6.511	57.858	0	0	0	0	0	0	0	0	0	0	0	0	0	0	0	0	0	0	0	0	0	0	25.643	55.707	53.355	75.327	100.66	98.64	112.22	120.99	171.46	160.29	209.93	202.46	247.06	271.5	290.07	319.04	410.21	408.12	399.1	409.26
0	0	0	0	2.9134	11.258	16.845	26.417	90.808	173	287.77	434.82	596.84	767.75	939.4	1157.7	1349.4	1475.2	1623.6	1766.2	1909.4	1992.6	2117.7	2212	2283	2417.5	2445.3	2539.8	2596.2	2610.3	2717.3	2728.7	2690.7	2742.6	2756.6	2789.4	2822.1	2787.4	2800.7	2821.6	2859.3	2892.8	2867.4	2943.1	2945.6	2968.3	2978.3	2968.2	3007.3	3014
0	0	0	0	5.0145	19.306	51.251	93.631	121.43	171.65	223.91	294.2	366.98	418.57	524.44	563.79	653.49	691.79	701.8	771.16	836.89	866.38	942.41	992.46	1000.7	977.99	1045.5	1095.2	1137.9	1211	1229.6	1263.4	1331.8	1273.8	1366.7	1349.2	1401.1	1429.2	1447	1478.6	1457.4	1501.5	1505.1	1443.4	1450.8	1427.1	1432	1442.3	1404.4	1390.8
0	0	0	0	10.907	0	9.5199	17.176	18.351	55.623	79.274	124.5	147.91	176.42	235.76	257.74	324.85	371.48	416.89	459.51	510.12	579.19	635.37	665.74	697.07	778.86	825.43	872.13	870.35	945.3	990.41	1031.1	1056.5	1115.1	1070.2	1158.6	1209.5	1209.1	1216.6	1219.9	1222.8	1221.5	1224.7	1219.2	1251.3	1299.9	1374.6	1402.3	1349.7	1338.5
0	0	0	8.1244	18.034	8.2597	58.645	54.92	120.95	165.66	254.66	355.42	408.91	498.97	568.71	737.01	820.2	905.56	1009	1086.4	1064.6	1341.1	1581.2	1669.5	1671	1720.7	1731.1	1634.3	1766.6	1749.3	1736.4	1768.3	1732.4	1761.5	1785.8	1811.3	1729	1811.3	1797	1798.2	1799.7	1779.6	1831.7	1860.2	1849.4	1882.3	1831.6	1870.8	1911.5	1887.9
0	0.35165	2.2091	6.9547	1.6609	0	0	2.8173	10.27	21.136	26.866	23.725	22.761	26.544	39.609	45.595	48.088	62.905	76.44	78.045	83.175	88.024	103.75	103.76	110.51	113.38	120.08	138.95	132.22	139.05	127.72	151.23	139.3	148.12	135.68	131.6	131.97	144.08	151.09	133.07	128.23	119.87	125.31	114.73	120.16	114.71	113.9	108.2	112.62	100.12
0	0	0	0	0	0	26.657	68.507	171.2	284.38	394.04	549.6	663.05	843.82	986.07	1090.7	1220	1327.3	1488.5	1533.5	1675.4	1721.3	1773.5	1849	1828.9	1870.4	1872.7	1953.1	1997.4	2119	2162.1	2083.6	2153.6	2154.8	2177.3	2215.3	2195.6	2236.6	2218.7	2216.6	2203.6	2267.6	2296.8	2277.4	2279.6	2297.7	2309	2327.2	2346.9	2323.1
0	4.7512	0	1.5765	2.025	4.7462	0	0	11.546	14.451	27.776	45.799	57.014	75.647	106.56	127.9	145.85	165.94	183.8	197.62	229.15	242.9	271.76	309.15	334.64	373.28	392.33	427.94	466.19	482.21	532.16	575.29	600.6	648.46	683.81	711.58	739.54	798.5	818.71	839.09	851.93	835.17	858.39	887.54	917.67	903.99	924.59	925.95	956.36	937.22
0	0	0	0	13.946	29.126	76.623	71.038	146.5	170.45	216.58	254.92	305.47	332.46	331.68	369.11	389.64	361.86	370.14	376.4	409.23	411.35	442.06	436.92	427.27	408.87	431.19	408.36	403.87	446.98	425.62	424.94	398.24	394.84	403.86	429.7	397.73	393.01	396.05	378.07	369.65	356.1	369.88	371.15	345.04	359.27	343.18	347.13	343.88	330.47
0	7.7112	26.251	18.086	3.9826	0	0	0	0	0	0	0	0	0	0	0	0	0	5.2579	0	0	0	0	0	0	0	0	0	0	0	0	0	0	0	0	0	0	0	0	0	0	0	0	0	0	0	0	0	0	0
0	4.2719	2.7048	8.1652	3.0364	0	0	4.5997	4.6817	12.525	23.82	18.51	27.04	24.946	50.427	55.619	116.22	133.06	165.96	177.33	192.56	225.46	275.48	310.61	355.38	365.91	396.13	401.67	418.75	450.49	463.79	487.28	464.33	484.17	507.08	497.11	535.89	549.52	589.71	603.04	612.27	642.18	657.63	686.38	704.63	701.56	721.87	760.16	766.88	800.04
0	11.948	0	9.8229	14.671	32.13	0	0	0	0	0	0	0	0	0	0	0	0	0	1.5971	7.9599	31.198	23.239	63.549	60.692	93.256	158.04	155.14	192.16	249.52	258.56	253.19	297.98	304.67	339.45	355.17	377.07	401.83	445.49	499.12	547.18	594.79	637.24	704.15	782.45	880.53	910.74	981.69	943.29	1082.8
15.082	8.5197	0	0	0	0	0	0	0	0	0	0	0	0	0	12.183	0	6.0034	1.0883	7.6806	0	0	0	0	0	0	0	0.58356	0	0	0	6.7654	13.268	22.391	17.124	13.728	19.832	35.257	53.652	54.494	75.447	85.46	151.75	113.89	140.52	157.79	154.09	185.08	201.91	226.05
0	0	0	8.3679	16.068	3.1821	9.8378	10.078	36.924	49.542	93.819	136.62	189.35	252.21	256.48	297.35	349.02	413.34	482.13	539.32	607.36	656.93	683.41	705.3	776.77	829.65	853.37	905.47	908.43	944.29	954.22	988.62	984.47	1033.3	1024.4	1056.9	1080.6	1087.7	1094.6	1104.5	1077.5	1068.3	1090.9	1119.6	1114.7	1137	1130.1	1128.4	1133.7	1124.3
5.6882	0	0	4.1411	14.575	0	0	0	0.12751	0	0	0	0	2.2012	16.072	14.587	0	0	0	0	0	0	9.9598	10.748	3.3438	0	0	0	0	0	0	0	0	0	0	6.7921	10.147	13.405	6.9833	12.178	5.759	4.8559	0.59468	0	0	0	0	0	0	0
7.0246	5.3018	0	5.2409	0	3.2822	0	0	0.28455	2.1575	0.81536	0	2.7268	4.3651	14.974	33.038	48.117	79.852	125.61	166.31	195.28	244.12	275.69	325.4	371.79	447.07	512.36	545.95	611.06	656.85	689.41	730.98	775.76	768.74	785	831.49	844.22	902.91	976.78	1017	1051.5	1084.7	1158.8	1198.6	1252.3	1272.3	1317.1	1360.5	1373.3	1419.1
0	0	1.0937	6.8179	0	2.3804	15.329	42.476	99.775	160.91	270.03	399.13	506.42	601.18	785.7	925.59	1061.7	1219.4	1365.8	1526.3	1611.5	1701.6	1865.5	1843.9	1928.3	1967.3	2017.9	2038	2096.5	2167.8	2221.8	2274.7	2370.3	2562.2	2491.8	2552.6	2625.3	2705.5	2867.9	2919.2	2946	2973.7	3098.6	3199.7	3173.3	3217.7	3280.1	3290.7	3236	3330.8
0	0	0	0	7.3097	0	10.806	12.008	5.5493	12.56	8.4915	11.321	0.64451	12.429	15.1	29.289	36.681	38.543	50.821	52.822	58.334	60.983	79.12	78.816	87.261	107.43	117.98	117.65	122.24	132.18	137.41	160.04	177.68	194.51	177.19	200.59	206.69	221.92	227.7	262.92	268.39	282.29	291.02	297.45	290.96	312.57	301.48	298.99	303.11	320.6
0	1.1534	4.6343	0	1.9929	4.5843	0	0	0	0	0	0	0	0	0	5.9075	19.749	66.61	88.699	114.85	167.33	214.31	233.79	242.66	280.75	366.46	372.58	414.62	431.45	453	497.46	494.15	536.77	532.41	571.66	595.23	626.22	604.46	616.94	646.19	674.01	679.99	656.79	736.96	761.89	877.96	820.16	828.42	802.76	731.96
2.9313	0	1.8871	2.8061	3.4022	0	0.87998	7.4958	23.94	10.377	7.4934	8.1088	0	0	0	0	0	0	0	0	0	0	0	0	0	0	0	0	0	0	0	0	0	0	0	0	0	0	0	0	0	0	0	0	0	0	0	0	0	0
0	0	0	0	14.574	20.652	52.602	117.05	171.61	275.38	384.01	537.81	588.45	725.83	817.93	935.36	1079.1	1136.8	1266.4	1247.9	1338.4	1414.3	1440.5	1485.7	1513.1	1579.1	1589.6	1582	1616.2	1651.9	1645.6	1719	1729.7	1688.9	1678.6	1689.1	1707.8	1742.2	1757.1	1788.6	1782.8	1790.3	1845.8	1830.6	1907.8	1866.2	1992.9	1994.3	1911.9	1960.4
4.7974	0	0	0.24027	7.1842	0	1.8906	0	11.379	7.0962	20.582	39.698	57.531	83.552	110.14	128.09	151.66	151.37	156.13	171.74	188.02	199.97	231.07	268.45	275.4	265.48	291.97	313.33	349.7	371.12	406.26	388.53	433.2	428.39	419.84	458.17	484.85	513.51	584.1	650.29	659.59	773.07	792.47	917.66	1045.1	1287.3	1417.9	1541.1	1598.3	1661.7
0	0	0	0	7.9533	1.1129	11.055	20.868	43.396	72.268	87.379	128.58	141.87	163.28	185.18	194.55	215.55	247.27	291.73	291.53	327.08	333.69	351.69	378.75	402.42	381.19	432.91	387.49	378.47	371.25	400.89	399.39	411.36	381.64	379.61	392.88	382.74	394.18	408.6	386.51	392.22	378.53	340.27	407.26	316.96	380.05	309.02	307.11	366.65	387.83
0	0	0	1.8663	2.7155	19.445	0	10.965	25.136	30.997	78.207	103.03	137.37	172.5	199.93	227.68	229.82	245.64	271.6	284.7	311.55	336.2	307.66	342.47	332.76	350.34	332.63	355.82	370.41	410.27	391.14	405.85	485.75	521.15	564.53	618.64	679.8	691.95	738.09	750.28	779.48	761.67	833.58	928.57	1011.7	1067.3	1054.2	1032.6	967.5	1138.2
0	0	0	21.171	0.31401	8.8343	8.2426	33.244	61.352	150.2	222.4	331.16	441.76	563.65	595.55	653.29	691.26	795.34	975.99	1011.3	1025.8	1233.4	1964.3	2105.1	2320.3	2457.8	2637	2695.3	2971.1	3213.8	3217.3	2457.4	3417.4	3464.6	3516.5	3648.3	3605.6	3812	3869.6	3928.9	4093.1	4148.2	4252	4315.1	4441	4497.8	4496.3	4692.3	4720.7	4658.1
0	5.0779	0	6.7328	7.4195	1.7001	0	5.7966	7.6974	27.322	44.473	52.747	74.438	87.375	118.05	143.52	166.59	191.3	219.68	235.54	262.58	278.09	307.35	310.77	335.62	357.53	388.88	402.5	424.82	452.18	458.15	497.26	503.99	514.14	542.52	556.14	594.59	600.19	615.24	634.57	639.11	637.53	655.26	661.3	675.49	690.22	713.23	719.56	742.82	733.33
0	0	0	11.432	7.3897	14.767	24.534	67.945	93.266	152.92	235.51	296.58	358.51	416.12	513.55	572.64	677.14	771.81	854.75	897.41	984.79	1011.3	1095.3	1156.2	1232.3	1234.9	1283.9	1360.3	1380.2	1448.9	1480.4	1520.4	1530.7	1545.2	1578	1573.2	1608.2	1710.4	1662.5	1674.3	1699	1729.7	1774.4	1877.6	1838.7	1883.6	1885.5	1873.4	1878.8	1914
0	0	0	13.82	11.91	0	0	6.829	10.131	16.546	15.599	15.118	12.919	17.044	38.843	40.744	43.876	53.307	54.287	69.927	64.836	83.934	84.774	98.638	102.28	108.64	106.19	121.74	132.53	143.64	144.06	144.93	156.43	164.95	168.68	165.64	197.03	208.44	293.93	352.51	395.34	458.69	566.53	664.02	677.5	702.37	813.53	859.16	960.9	993.01
0.78964	2.5658	0	0	2.9831	0	3.7221	13.439	15.52	30.263	38.01	57.617	66.584	88.901	96.06	105.15	93.002	105.15	125.98	112.93	123.23	133.86	143.04	137.88	121.05	117.82	116.24	101.43	105.96	107.61	127.06	114.17	132.9	128.37	111.59	127.96	136.37	139.94	154.73	146.41	162.91	147.05	167.77	152.01	163.95	159.96	157.46	173.11	169.5	179.35
0	0	0	2.9259	5.545	1.4469	16.471	20.905	45.035	78.356	115.22	154.45	223.34	291.27	376.76	457.11	505.63	577.01	652.1	683.69	767.29	800.86	839.96	915.54	959.78	1023.8	1038.7	1076.5	1109.8	1152.6	1197.6	1203.3	1234.3	1270.7	1310.2	1328.1	1335.7	1188.5	1249.2	1247	1214.4	1236.6	1264.7	1308.4	1319	1306.1	1339.1	1332.3	1343.8	1341.2
32.655	11.548	0	0	0	5.274	13.146	0	0	0	0	0	0	0	0	0	0	0	8.839	17.372	26.438	53.173	116.69	175.8	178.35	242.99	264.63	290.16	316.72	291.25	303.46	331.94	356.89	353.35	381.79	369.34	394.84	396.69	422.69	414.83	383.52	375.22	373.82	354.21	355.32	362.73	359.95	359.39	352.41	354.03
0	5.4036	1.7888	12.207	10.222	0	0	93.453	0	0	5.8918	0	0	0	0	0	0	0	0	0	0	9.9309	69.694	145.78	224.34	329.5	440.7	529.43	596.92	628.94	899.06	975.54	1039	1179.8	1256.7	1348.2	1416.8	1496.7	1592.3	1645	1736.6	1767.4	1811.9	1829.8	1847.6	1834.3	1948.9	1996.3	2020.8	1991.8
0	0	0	0	22.187	13.358	34.506	36.165	47.143	58.81	94.139	119.84	127.32	121.55	153.69	177.85	260.13	276.52	359.97	321.93	333.67	403.07	453.37	479.18	528.98	515.06	556.54	636.43	623.52	695.8	705.51	715.29	736.4	726.94	748.47	760.96	782.96	837.87	889.61	890.04	919.85	930.81	980.28	1039.3	1019.7	1029.8	1056	1056.1	1082.8	1098.3
0	0	3.2846	0	0	0	21.695	0	61.275	35.871	74.963	96.167	115.05	130.12	175.43	197.42	245.86	266.09	305.52	341.71	345.34	392.32	436.34	453.45	471.54	504.51	522.56	486.9	568.61	558.44	576.32	610.99	639.72	640.42	636.41	674.32	663.39	682.99	707.32	700.94	704.84	698.04	706.94	679.64	687.19	705.58	694.1	696.84	684.44	703.77
0	0	0	0	3.1859	11.275	13.728	7.7531	23.847	50.813	78.101	92.495	154.41	199.29	228.4	274.79	336.4	374.3	401.49	430.44	480.66	514.36	565.18	574.53	604.26	659.83	731.67	755.62	784.55	816.86	845.6	859.17	914.42	884.49	908.09	926.14	955.65	995.2	1035.1	1021.3	1065.3	1067.3	1116.1	1136.9	1206.8	1211.3	1204.4	1204.1	1246.1	1222.8
0	0	1.533	0	4.9385	0	18.353	0	39.463	0	11.831	11.217	8.8039	0	0	0	0	0	0	0	0	0	0	0	0	0	0	0	0	0	0	0	0	0	0	0	0	0	0	0	0	0	0	0	0	0	0	0	0	0
0	0.30585	7.4366	0.57732	3.1414	3.1327	0	0	7.3094	25.084	73.777	100.2	171.57	244.62	352.48	418.16	535.71	613.18	662.37	721.09	899.72	1027.9	1114.8	1217.3	1371.7	1527.7	1841.3	1752	1813.9	1995.2	1994.5	2142.7	2225.9	2367.5	2403.8	2465.2	2593.3	2606.5	2703.8	2693.6	2650.3	2724	2766.4	2699.8	2711.3	2637.8	2596.3	2610	2587.8	2875.5
0	0	2.077	0	1.3928	7.3102	19.589	34.072	41.378	51.625	61.649	70.573	96.891	102.58	114.5	134.57	145.89	151.64	176.03	167.24	235.96	240.62	302.71	350.24	446.69	496.35	530.63	615.47	675.95	796.24	876.32	993.56	1197.7	1315.4	1411.5	1507	1624	1731.8	1749.7	1846.8	2019.5	2063.3	1816.6	2321.1	2413	2521.8	2536.7	2350.1	2525.5	2690.8
0	0	0	5.0488	8.6229	5.5248	30.28	0	45.111	0	2.8711	9.4065	3.7754	5.998	13.254	9.9174	17.654	16.866	14.225	30.937	17.38	28.044	41.305	43.172	48.194	36.04	51.588	45.512	54.896	60.795	54.966	54.299	46.085	67.183	72.693	72.173	69.346	68.513	78.324	72.739	84.649	61.988	83.678	85.315	85.769	98.832	85.847	115.81	119.35	133.33
0	1.9973	15.058	0	4.1712	9.6034	5.5254	7.3782	0.67101	0	3.9066	0	0	0	0	0	0	0	0	0	0	0	0	0	0	0	0	0	0	0	0	0	0	0	15.255	6.6814	60.718	101.66	122.62	147.22	160.72	160.7	197.53	213.77	216.78	209.72	234.15	235.93	265.62	279.92
0	0	0.96558	4.5513	15.887	0	0	22.316	27.881	41.044	65.122	58.548	78.953	86.637	113.52	123.54	146.82	150.46	178.63	226.98	226.49	256.02	281.09	289.84	300.51	309.68	332.05	306.25	298.25	311.82	311.94	333.53	337.44	335.26	324.38	342.52	341.9	362.63	365.51	368.83	365.75	368.29	362.8	359.29	366.3	345.81	336.57	344.98	331.25	356.32
15.865	12.964	0	0	0	3.5503	0	0	0	0	0	0	0	0	0	27.529	41.861	44.853	71.98	107.01	137	161.5	200.6	220.48	213.07	235.56	235.67	250.23	261.25	265.29	236.59	250.84	282.5	303.25	319.62	322.18	360.69	365.27	428.11	442.48	439.83	425.79	454.15	351.57	484.16	452.23	451.59	444.09	430.52	445.92
0	11.076	4.9609	4.5695	1.0562	0	0	0	0	8.2652	0	0	0	0	0	0	0	17.315	35.423	31.623	19.6	35.319	38.774	54.242	54.451	64.927	98.536	106.36	120.29	128.73	144.21	162.05	172.68	204.85	229.63	240.07	267.15	290.72	343.32	330.18	325.53	326.64	357.82	388.44	415.68	399.99	404.07	408.95	437.57	437.39
0	0.3711	0	3.5347	0.55223	0	1.1357	1.0395	0	0	1.6145	2.6143	9.7227	0	5.1315	39.156	64.665	88.022	148.63	180.43	224.71	267.57	333.37	383.66	485.56	537.88	615.43	672.23	678.35	701.94	746.88	777.62	854.41	829.3	843.23	906.78	898.14	983.93	1039.9	1059.7	1126.6	1181.5	1237.3	1308.7	1332.1	1336.2	1381.7	1490.2	1496.4	1514.4
0	0	0	29.843	49.977	67.192	86.429	109.1	105.49	144.11	124.79	148.35	107.05	114.67	119.46	130.76	163.52	178.07	209.72	261.2	247.74	300.95	337.69	353.94	682.5	738.73	691.14	783.81	809.39	852.27	945.62	975.65	989.01	1062	1085.6	1139.3	1197.2	1251.5	1305.6	1350.6	1398.2	1297	1434.9	1519.8	1575.1	1485	1519.1	1585.6	1530.2	1618.2
0	0	3.8933	0	0	3.6822	4.7107	13.557	7.523	0	9.0144	8.4319	5.3653	6.7665	7.5441	24.891	42.116	74.685	112.94	124.39	156.88	198.87	258.67	272.29	339.86	404.42	436.52	473.14	502.15	687.55	623.64	666.05	735.12	716.76	760.54	773.2	792.73	791.23	831.05	841.12	863.77	875.76	926.06	921.92	920.29	972	953.86	934.23	927.78	925.2
0	0	0	6.8439	11.449	15.398	8.6011	10.67	1.8818	15.462	1.704	8.9732	0	0	0	0	0	0	0	0	0	0	1.7522	6.2678	7.1168	21.506	38.699	48.783	57.037	81.418	89.305	114.11	111.86	137.38	131.6	169.57	170.3	186.92	189.65	181.06	180.34	185.27	173.44	193.56	194.44	199.76	176.73	173.73	158.25	179.77
0	0	0	3.1811	6.3499	11.575	19.552	26.933	34.083	39.921	33.626	37.178	31.804	38.951	41.741	35.068	57.127	61.931	60.616	56.003	71.214	80.487	106.96	85.317	107.31	190.07	222.04	221	252.34	232.87	339.83	284.34	391.47	426.93	418.5	384.11	466.89	490.91	492.9	512.97	517.44	555.1	540.3	553.06	562.15	583.24	472.13	493.75	591.8	592.37
0	0	0	7.3561	0.45923	0	3.0346	23.509	56.536	123.86	187.44	258.98	350.03	470.55	576.96	697.34	840.09	982.46	1092.6	1202	1303.9	1407.6	1516.7	1591.9	1647.4	1734	1822.1	1877.8	1934.3	2008.7	2041.3	2007.6	2077.8	2048.7	2073.1	2145.6	2123.2	2134.7	2125.4	2145.9	2145.4	2175.9	2188.8	2217.6	2174.4	2199.6	2220.1	2189.7	2195	2155
0	0	0.47678	9.4261	2.5555	4.5912	0.18087	10.201	15.41	10.126	9.4768	11.405	12.268	10.646	16.292	24.011	18.37	19.598	34.359	23.005	25.073	38.341	46.715	41.492	52.438	54.099	44.402	65.501	66.232	63.513	70.198	90.609	122.99	156.01	182.83	223.71	285.52	307.22	393.36	400.92	407.55	359.32	363.08	523.9	550.69	470.93	475.06	470.7	613.73	476.62
0	0	5.5129	2.9242	4.0321	0	0.45254	0	0	0	0	0	0	0	0	0	0	0	0	0	0	0	0	0	0	0	0	0	0	0	0	0	0	0	0	0	0	0	0	0	0	0	0	0	0	0	0	0	0	0
0	11.167	0	6.844	0	6.3674	0	0	8.857	20.072	45.053	67.042	82.004	99.906	124.42	156.55	204.14	238.04	276.46	331.1	375.83	409.12	481.74	525.72	542.13	598.17	702.73	659.53	691.77	749.38	765.51	769.6	802.02	800.77	827.92	853.75	856.42	878.03	917.42	952.98	979.43	986.88	999.34	964.86	1000.5	999.68	1011.1	1047.3	1044.9	1060.8
0	0	0	8.4604	0	8.4457	30.317	44.359	73.062	98.19	140.76	201.3	185.99	205.89	237.69	265.79	304.22	326.87	325.75	340.93	336.78	336.28	387.3	388.2	374.06	359.14	353.24	364.81	353.01	377.47	370.3	369.02	333.58	358.78	386.04	369.33	379.59	397.78	411.02	409.36	389.69	375.11	366.06	375.73	362.37	334.58	315.31	344.67	319.09	319.36
7.1128	0	0	0	0	0	8.1401	27.692	63.702	94.611	133.5	186.64	221.13	267.91	348.33	402.75	453.77	529.91	553.74	597.41	629.05	656.97	742.89	797.77	833.16	860.98	847.49	944.95	901.44	984.67	1010.6	993.3	1040.8	1021.2	1040.7	1048.8	1070	1121.4	1095.1	1102.6	1145.2	1138.9	1136.2	1157.5	1140.2	1234	1241.6	1221.3	1242.6	1269.8
0	0	0	11.618	12.702	12.119	5.28	6.6994	14.95	0	16.37	15.298	22.035	37.544	49.265	70.506	97.489	123.99	147.55	177.65	187.34	247.31	261.61	281.27	285.44	191.08	204.14	244.48	243.65	248.21	273.56	269.06	270.79	272.73	293.46	293.75	315.16	303.75	312.87	325.89	323.84	294.63	330.73	378.55	268.2	284.16	271.79	257.99	254.43	247.91
0	6.5008	5.977	5.008	0	0	0	4.0049	0.35249	3.2349	22.066	31.618	48.769	59.264	87.72	118.62	161.84	207.02	270.04	309.06	340.78	417.73	477.98	508.09	601.74	625.48	715.05	768.88	773.23	806.04	841.46	830.33	850.74	867.89	886.83	852.24	875.32	905.17	896.98	932.75	974.41	1000.8	1015.6	1074.8	1108.5	1171	1180.8	1189.9	1175.5	1215
0	0	0	7.1267	3.3418	2.489	1.3068	1.8286	9.5653	7.2967	2.5268	0	0.67134	0.23399	14.173	4.3674	0	4.6806	7.8384	12.522	20.489	23.613	38.57	40.341	42.048	43.446	33.524	37.549	49.865	52.63	75.482	56.68	56.514	75.553	68.185	77.094	86.018	75.684	77.103	71.422	64.318	76.78	78.224	79.677	82.17	86.88	95.209	103.07	99.536	95.319
0	14.455	7.6668	2.5186	14.536	0	0	86.617	0	47.263	49.556	41.293	38.791	55.842	55.283	57.64	48.721	11.949	7.1336	13.769	32.744	29.733	33.557	44.332	71.715	71.849	114.31	99.113	120.44	144.53	143.03	143.04	172.93	246.23	208.57	209.57	226.02	232.2	242.12	271.84	297.86	335.05	351.73	372.37	318.55	348.92	373.28	388.68	380.09	400.42
0	0	0	0	12.018	27.064	6.1178	15.874	4.5388	0	10.157	11.501	15.732	21.181	10.969	30.513	32.265	25.661	13.288	9.8677	8.6525	26.829	37.861	33.608	23.489	23.37	36.002	68.385	72.898	52.078	63.347	40.252	25.817	10.068	72.154	35.807	68.179	13.302	14.661	10.593	0	0	0	0	0	0	0	0	0	0
0	11.742	2.9191	9.4511	0	0	0	4.2126	8.265	21.47	46.579	54.102	82.888	64.597	113.81	121.65	114.26	132.62	135.61	192.76	198.01	216.59	189.02	194.4	278.54	230.88	264.61	269.12	274.11	266.65	257.96	262.49	255.16	246.35	283.36	244.08	276.3	296.25	350.36	378.85	419.21	455.15	522.02	571.52	616.88	654.25	698.56	753.29	789.77	839.59
0	0	0	5.825	9.6841	12.372	16.849	34.176	57.716	91.043	136.42	159.16	207.43	258.58	303.88	346.26	408.1	477.64	501.54	549.11	585.52	614.78	653.36	666.39	698.21	707.49	734.24	672.17	743.28	694.07	689.73	739.9	776.03	747.78	775.4	766.44	783.64	765.54	793.47	780.51	786.07	788.1	796.8	824.94	813.77	821.17	821.25	822.06	837.04	859.53
0	0	0	7.3824	11.81	16.036	18.061	57.828	83.878	155.08	225	320.52	373.13	323.55	466.04	702.22	655.41	879.84	951.4	1008.8	1141.1	1242.5	1303.5	1179.9	1248.4	1362	1416.4	1397.1	1438.6	1461.9	1462.7	1544	1506.3	1540.3	1559.9	1567.3	1590.6	1613.4	1581.4	1575.8	1541.5	1536.5	1544.7	1535.2	1550	1533.6	1516.1	1543.8	1494.6	1536.2
0	0	0	4.878	8.4592	18.375	15.16	30.553	15.36	45.803	25.412	44.131	46.711	49.173	72.901	114.53	162.77	267.53	328.83	435.45	550.34	738.33	817.78	907.87	993.18	1098.1	1133.7	1194.7	1235.2	1359.6	1188.8	1552.6	1392.8	1851	1992.2	2002.4	2067.3	2281.1	2413.9	2369.3	2486.5	2467.7	2542.9	2565.9	2581.6	2626.4	2744.2	2727.9	2713.7	2779.9
0	9.8537	0.7976	9.2943	5.5498	0	0	100.45	0	31.53	45.447	52.608	62.675	100.19	93.015	109.12	106.15	127.9	154.17	150.18	172.36	197.69	201	210.94	226.7	220.69	226.78	253.86	282.07	324.42	330.83	315.05	359.18	363.02	389.96	274.24	275.22	288.28	286.93	315.23	341.59	354.79	370.71	367.33	361.88	387.44	434.85	413.92	448.25	455.57
0	0	0	28.945	5.6484	16.802	0	5.4046	35.413	2.1448	19.271	28.762	30.82	49.066	66.038	124.87	221.08	358.78	491.72	630.24	820.13	956.44	1121	1282.7	1484.6	1624.6	1751.3	1849.6	1846	1971.2	2134.2	2212.6	2229.4	2293.5	2344	2367.3	2435.3	2579.5	2452.9	2455.9	2546	2634	2627.3	2645.9	2571.5	2540.9	2543	2557.3	2579.3	2613
0	0	0.19259	3.7893	1.6254	0	9.4502	19.036	17.519	27.919	35.897	43.044	64.589	75.161	109.99	138.5	169.02	196.75	222.19	266.84	300.7	326.57	345.91	370.14	406.37	441.93	436.88	455.24	477.92	482.76	495.51	491.76	526.69	562.34	589.31	588.64	592.19	618.44	668.34	666.31	674.27	705.16	717.75	786.92	789.94	780.59	811.75	822.09	872.88	891.18
0	0	4.9777	26.33	10.065	0	9.342	0	0	0	0	2.4696	0	0	0	0	0	9.0504	22.482	63.876	104.22	136.16	193.89	138.74	248.62	290.3	326.05	343.7	411.44	426.26	412.04	373.78	365.65	490.35	521.37	518.08	523.56	501.24	534.55	507.08	501.95	519.24	522.75	501.36	491.49	522.91	503.74	391.35	425.25	420.27
0	0	3.5978	0.826	8.1576	2.3925	12.33	7.1927	27.798	48.432	68.345	97.257	120.59	139.27	174.24	232.47	278.69	340.62	411.02	472.59	531.3	583.46	624.98	692.81	759.91	807.75	841.87	871.48	926.18	969.51	1030.4	1071.6	1155.9	1177.2	1209.2	1247.1	1323	1323.2	1408.8	1447.5	1511.7	1527.8	1533.3	1667.2	1746.7	1795.2	1843.5	1855.3	1875	1786.6
0	0	0	2.7544	9.3859	14.191	33.461	68.952	123.42	202.56	280.63	410.64	539.41	714.42	841.05	1151.2	1290.7	1586.5	1662.5	2089.6	2346.5	2547.1	2707.3	2878	3069.6	3222.1	3540.8	3532.2	3482.5	3642.2	3800.4	3969.9	3932.8	4059.8	4013.3	4273.6	4206.5	4280	4284.7	4258.2	4340.8	4338.9	4322.5	4319.6	4238.6	4200	4261.2	4261.2	4158	4339
0	0	5.5998	6.6697	8.6466	3.6306	0	12.478	6.2539	5.6979	0.20664	24.111	19.714	11.889	37.665	56.634	92.164	156.51	243.9	320.93	392.09	477.8	594.72	713.16	838.96	900.68	1013.8	1087.9	1132.7	1223.6	1309.9	1376.3	1443.9	1472.5	1513.1	1522.1	1579.4	1600.7	1639.7	1641.6	1699.5	1683.6	1736.5	1782.4	1711.2	1756.9	1774.2	1765	1737.8	1726.6
0	0	0	0	0	34.387	62.994	140.32	194.37	253.4	337.14	373.17	465.72	523.89	632.34	720.73	846.02	935.32	995.25	1050.1	1229.7	1272.3	1415.1	1509.2	1582.2	1724.4	1671.5	1865.1	1900.3	1778.4	2045.3	1893.7	2167	2164.5	1936.1	2167.1	1566.6	2245.3	2375	2275.9	1925.5	1971.3	2764	2875.9	2884.1	2976.1	2921.2	2864.1	2936.6	2798.1
0	4.2149	0	8.0964	0	9.817	0	2.9982	8.0486	4.4461	5.6316	10.974	4.6128	14.13	12.737	4.654	7.8078	15.38	25.479	59.083	79.671	125.48	167.7	236.34	294.97	360.14	437.3	490.59	555.9	604.84	697.54	739.29	813.32	830.68	852.54	927.39	919.53	978.91	974.24	1006.3	1012.6	1028.4	1079.5	1059.4	1076	1075.8	1071.9	1059.4	1023	1018.9
0	0	0	0	14.791	18.57	15.872	19.377	49.422	89.282	132.38	184.9	232.92	289.72	407.55	513.31	593.36	735.85	850.03	916.66	1050.1	1165.8	1229.9	1296.7	1451.3	1600.6	1491.6	1731	1820.7	1862.9	1979	2052.9	2146	2219.8	2325.5	2410.5	2555.7	2523	2644	2711	2792.8	2812.4	2931.4	2923.4	3032.6	3082.8	3032.1	2942	3148.2	3248.9
0	0	0	3.7995	6.4032	9.4806	1.7398	8.8273	4.4003	8.5545	3.2715	13.337	0	0	0	0	0	0	0	0	0	0	0	0	0	0	0	0	0	0	0	0	0	0	0	0	0	0	0	12.094	13.498	0	0	13.483	16.537	8.6916	0	0	0	6.6356
0	0	0	1.9593	9.0948	0	13.436	42.215	84.139	172.34	266.23	365.15	482.23	626.82	716.65	833.03	979.45	1090.1	1188.4	1323.3	1367.4	1483	1576.9	1670.2	1833.1	1898.2	2006.1	2027.7	2044.7	2079.5	2082.9	2164.5	2195.7	2139.7	2165.7	2193.4	2198.2	2224.6	2196.6	2263	2211.6	2265.2	2314.4	2313.1	2287.1	2303.7	2295.3	2295.3	2241	2276.7
0	6.9482	0	15.953	13.176	6.0177	0	0	0	0	0	0	0	0	0	0	0	0	0	0	0	0	0	0	0	0	0	0	0	0	0	0	0	0	0	0	0	0	0	0	0	0	0	0	0	0	0	0	0	0
0	0	0	0	0	5.8199	16.44	27.651	66.786	109.25	142.45	214.5	277.65	325.63	414.26	509.19	632.07	760.13	859.34	974.37	1092.2	1223.1	1288.6	1419.7	1520	1597.3	1666	1686.6	1758	1858.4	1959.6	2004.2	2068.2	2062.6	2134.9	2153.7	2189.1	2196.6	2334	2385.4	2451.1	2287.5	2416.7	2628.1	2633.8	2755.4	2746.8	2775.3	2849.5	2867.3
0	0	5.5666	2.4298	3.5147	1.6902	18.326	34.181	78.811	147.78	194.4	278.48	367.84	465.67	562.94	657.94	801.83	959.83	1098.9	1293.6	1445.6	1658.7	1809.8	1922.7	2034	2176.8	2276.6	2467.5	2586.7	2654.9	2666.1	2721.1	2872.7	2978.9	3005.8	3127.4	3196.8	3243.7	3268.5	3198.5	3301.5	3325.6	3356.7	3391	3440.6	3509.3	3512.6	3526.3	3586.8	3621.6
0	0	0	0	0.52486	12.542	16.132	0	4.3208	11.43	17.539	17.621	18.545	27.973	70.626	128.01	203.2	318.62	390.71	512.52	658.62	776.51	868.37	980.46	1062.2	1144.1	1244.5	1330.3	1343	1401.6	1507.7	1558.3	1614.3	1667	1776.5	1822.4	1936.4	1931.3	2036.6	2081.1	2085.2	2102.9	2190.6	2142.3	2195.7	2208.6	2214.5	2255.4	2226.7	2278.2
0	0	0	6.9515	16.412	15.79	0	0	0	0	0	0	0	0	0	0	0	0	0	0	0	0	0	0	0	2.1543	56.299	75.693	129.11	172.79	231.28	271.17	352.41	441.43	481.3	572.28	613.75	616.72	689.28	764.67	768.68	775.05	867.6	882.36	944.51	927.96	951.49	992.95	929	973.95
7.1058	0	0	0	1.3501	0	8.9035	44.888	100.73	169.41	225.97	294.86	354.37	435.18	506.86	602.61	729.23	808.64	928.46	1004.2	1157.6	1209.5	1276.5	1363	1375	1471	1538.9	1610.2	1716.7	1755.3	1823	1866	1921.6	2004.8	1949.5	2064.1	2017.2	2009.8	2028.7	2088.4	2083.7	2062.3	2092.2	2072.4	2129.5	2118.6	2115.5	2197.1	2169.7	2139.6
0	4.0817	0	0	3.7671	3.7071	15.638	0	13.773	0	0	0	0	0	0	0	0	0	0	0	0	0	0	5.3513	13.229	1.0087	0	0	15.376	5.9311	5.8593	0	0	0	0	0	0	0	0	0	0	0	0	0	0	0	0	0	0	0
0	0	0	0	0	0	45.493	39.731	146.51	154.99	290.25	380.79	537.89	663.36	809.43	952.93	1134.4	1240.2	1374.8	1475	1617.3	1721	1775.8	1884.4	2004	2093.9	2156.2	2044.3	2331.6	2376.9	2503.5	2539.5	2589.8	2570.1	2694.8	2683.2	2675.2	2780.3	2821.7	2698.9	2801.1	2740.9	2804.5	2825.6	2856.1	2852.3	2796.9	2728.7	2663.2	2639.8
0	0	0	5.4817	19.9	7.0302	24.566	0	35.532	0	20.567	20.649	11.29	6.781	3.3731	22.072	33.35	57.923	93.505	119.65	151.11	202.1	242.62	287.38	316.02	367.63	404.05	396.14	500.67	510.15	538.49	576.55	600.67	627.62	646.84	649.27	626.85	660.99	658.25	627.52	648.1	637.09	645.42	661.4	686.19	692.46	677.27	669.88	614.52	639.66
0	0	6.2303	0	0	4.2723	13.911	13.495	11.464	0.34267	7.9334	7.5196	8.7985	5.3035	0.10272	0.76267	0	0	0	0	0	0	0	0	0	0	2.3869	11.644	9.1289	19.352	26.411	24.862	33.554	38.836	54.088	48.12	77.854	76.289	86.55	80.147	95.719	93.317	86.255	105.51	106.42	108.19	122.3	104.31	111.47	120.63
0	0	0	0	0.83091	6.3964	59.702	101.28	162.59	255.9	331.43	451.98	501.66	650.89	763.6	868.52	992.11	1078.5	1153.3	1214.9	1259.6	1311.8	1369.3	1396.2	1465.9	1544.6	1580.2	1578.6	1572.7	1630.2	1623.2	1697.5	1680.4	1668.7	1675.7	1660.1	1702	1662.9	1657.2	1694.4	1709.1	1716.7	1765.2	1741.6	1746.2	1720.1	1754.8	1726.3	1716.5	1732.2
30.661	31.905	0	0	0	0	0	0	0	0	0	0	0	0	0	5.1437	20.684	34.521	40.181	51.91	72.55	82.899	101.65	117.06	138.91	166.18	170.98	165.35	205.83	206.01	255.27	241.07	239.07	265.19	294.08	307.2	278.64	280.79	194.88	209.76	207.09	195.14	221.98	222.58	240.15	214.36	240.09	244.38	245.32	270.18
0	0.6535	0	0.69254	0	0	14.521	0	25.484	2.8178	27.683	20.976	26.024	30.462	31.111	38.72	58.252	52.594	65.28	64.318	84.887	106.96	107.26	139.86	174.38	162.15	188.9	172.04	154.57	153.44	178.38	158.01	159.73	175.83	188.2	183.06	174.19	175.96	198.69	183.49	185.93	182.48	203.98	228.04	238.4	266.51	289.47	266.14	295.23	295.56
0	0	0	0	11.885	11.028	5.8146	6.282	9.3459	8.7702	14.478	13.286	16.788	22.92	41.674	64.961	95.897	100.33	117.39	140.35	172.64	210.33	233.08	285.83	340.95	415.51	449.05	541.13	587.9	670.61	734.24	791.63	853.59	889.94	951.65	981.59	1043.8	1076.2	1094.5	1074.6	1112.5	1106.9	1065.6	1050.1	1071.7	1091.3	1107.4	1078.5	1092.2	1096.5
8.1208	7.5392	0	6.3271	0	0	0	7.0959	0	0	0	0	0	0	0	0	0	0	0	0	0	0	0	0	0	0	0	0	0	0	0	0	0	0	0	0	0	2.1733	0	2.3628	12.124	0	1.3636	21.596	27.901	35.695	17.952	37.487	29.005	51.011
0	1.5682	0	0	9.8284	0	9.4781	5.7796	17.132	19.211	18.614	10.209	15.639	11.381	30.391	15.023	9.0636	0.85073	5.5229	0.8511	10.862	3.5966	18.415	18.63	12.988	5.9387	1.797	1.7294	9.9813	4.9894	20.548	13.942	20.192	14.588	12.732	20.331	31.351	35.496	45.555	31.603	45.171	47.249	0	0	0	0	0	0	0	0
0	0	1.5073	4.1	11.017	0	8.1018	2.6996	9.7417	17.36	9.5713	0	9.2653	1.654	11.142	17.035	25.779	38.135	51.305	81.726	84.689	133.89	138.97	184.8	211.55	244.64	293.25	304.52	344.07	399.66	419.66	508.15	537.45	611.44	639.23	700.39	638.52	771.89	701.61	855.78	850.28	870.25	893.67	977.51	993.39	1021.8	1068.9	1066.4	1121.4	995.04
0	0	15.483	6.653	12.134	0	0	11.072	9.7077	9.3738	12.292	24.133	36.215	57.1	79.561	97.415	106.37	81.801	81.943	113.49	134.68	182.26	214.11	286.8	334.64	400.37	476.56	543.75	616.16	676.15	753.87	815.57	1066.1	935.34	1002.7	1006.2	1087.9	1117.5	1206.1	1259.8	1281.4	1332.5	1378.7	1447.4	1478.6	1506.4	1524.1	1578.6	1666.8	1718.9
0	0	0	4.2273	5.2052	6.9811	0.467	4.3372	10.046	2.6297	8.755	0	0	0	8.3651	0	8.0824	7.2064	9.3726	12.26	17.002	17.567	17.231	39.769	30.268	55.273	53.042	62.162	71.75	79.725	108	121.7	104.78	123.34	118.02	131.56	128.42	171.83	139.07	157.43	156.63	143.11	141.65	135.28	147.56	149.05	178.45	140.58	143.65	146.07
0	0.52438	0	4.3444	26.451	0	0	0	7.3801	21.735	38.537	60.092	77.028	112.05	151.06	207.58	236.67	291.73	366.19	415.17	462.24	516.64	580.95	621.57	700.41	692.21	743.91	775.36	809.24	847.65	883.69	914.77	925.01	940.14	986.39	995.1	1011.3	1041.2	1043.8	1035	1072.1	1049.6	1014.7	975.17	975.44	986.56	970.68	969.87	975.1	973.09
12.029	5.4678	0	0	0	0	0	2.7109	4.5024	24.759	39.516	69.863	81.453	137.13	191.19	204.75	241.2	287.1	290.67	302	337.33	392.72	386.97	431.64	465.7	493.41	523.16	529.75	551.29	591.89	628.39	749.26	785.38	820.8	819.16	891.44	903.89	948.58	951.81	1046.1	1088.8	1094.4	1082.3	1103.9	1211.3	1273.7	1273.8	1195.7	1290.1	1286.5
0	0	14.87	13.898	4.5262	7.4362	17.407	31.199	49.139	63.665	101.33	123.69	147.49	172.58	212.17	245.91	333.07	352.76	365.75	403.18	454.69	488.38	551	616.46	649.69	683.3	710.71	777.01	806.04	852.7	894.69	931.53	998.61	1029.2	1074.9	1033.4	1141.1	1154	1206.5	1295.9	1274.8	1322.3	1320.5	1352.5	1354.2	1363.2	1379.3	1365.3	1406.7	1407.6
10.885	5.151	0	0	0	0.52061	0	0	0	0	0	0	0	0	0	0	0	0	0	0	0	0	0	0	0	0	0	0	0	0	0.36207	7.3556	9.239	4.4125	8.6672	7.4595	27.714	29.71	32.421	40.563	32.211	52.704	60.73	46.421	54.195	64.992	86.658	83.923	39.7	41.242
0	0	0	2.835	10.491	1.0714	9.3728	14.619	23.088	15.656	1.8278	0	0	0	0	0	0	0	0	0	0	0	0	0	0	0	0	0	0	0	0	0	0	0	7.0834	39.073	95.351	118.81	154.25	196.73	236.6	248.93	336.82	359.34	397.99	439.21	461.98	505.31	516.18	555.02
0	2.6382	0	3.7206	1.4164	3.1881	3.9048	10.772	30.293	56.484	88.977	125.01	157.51	199.21	264.25	341.79	386.37	463.59	580.65	611.53	718	857.12	882.66	906.67	971.07	1037.8	1022.2	1038.6	1100.2	1150.4	1151.4	1170.4	1187.3	1209.4	1212.2	1248.9	1239.5	1278.3	1252.7	1297.7	1355.1	1354.3	1406.6	1396.9	1455.8	1515.4	1538.7	1599.8	1573	1623
0	0	0	0	0	0	13.897	18.262	41.714	78.901	126.32	164.17	232.2	291.44	325.96	367.33	413.16	453.76	499.11	519.07	564.34	572.48	608.21	592.34	651.89	672.6	694.61	725.07	681.51	713.68	688.32	677.25	610.77	681.44	596.49	562.55	632.02	529.72	629.92	566.63	624.84	605.73	598.84	599.62	576.45	618.28	581.67	559.69	531.75	560.34
0	0	4.3007	5.8345	14.067	12.402	55.918	0	10.826	15.028	13.101	41.552	5.8161	0	0	11.105	3.9798	18.756	21.358	49.535	75.544	98.167	109.68	125	126.17	137.19	107.19	88.452	143.85	144.81	131.57	117.26	123.31	156.33	143.19	184.92	154.63	177.78	167.09	169.38	161.03	166.5	173.29	193.02	170.8	191.4	193.45	203.02	208.36	174.16
0.031137	4.4115	0	5.594	0	0	3.5262	0	0	0	0	0	0	0	0	0	0	0	0	0	0	0	0	0	0	0	0	0	0	0	0	0	0	0	0	0	0	0	0	0	0	0	0	0	0	0	0	0	0	0
0	2.8568	0	0.70944	0	9.1724	3.7124	0	1.0157	5.0932	15.828	18.893	12.363	25.851	31.866	39.836	55.207	74.13	92.722	111.49	140.18	166.85	183.18	213.58	229.86	257	260.43	277	283.6	300.44	309.32	328.81	325.45	345.22	351	354.89	371.16	371.22	403.91	402.45	406.93	417.19	420.96	445.29	459.7	446.64	482.73	456.09	478.96	476.53
0	14.801	0	0	0	0	12.424	49.492	87.773	139.63	187.56	227.03	328.73	376.89	470.44	517.14	600.57	662.25	543.04	782.3	838.52	907.21	878.22	954.62	978.71	1005.5	1027.6	1005.7	1047.4	1037.8	1072.6	1067.1	1047.8	978.98	1107.2	1101.5	1124.1	1136.9	1142	1149.6	1123.9	1122.4	1180.7	1159.6	1183.2	1233.8	1144.9	1147.4	1264.4	1295.1
8.7825	11.785	0	0	0	0	0	0	0	0	0	0	0	0	0	0	0	33.541	77.686	104.86	133.4	185.44	219.08	248.39	258.08	288.31	308.27	349.16	347.97	385.13	339.93	402.69	451.06	504.98	513.82	533.09	581.34	617.47	644.93	658.32	692.84	708.33	743.12	787.24	803.34	835.5	835.05	869.53	889.45	883.46
0	9.4252	0	7.7834	6.6012	8.0088	0.53349	0	0	13.289	26.365	41.725	64.544	40.965	64.571	106.26	89.11	144.72	280.93	340.96	468.04	536.8	616.97	661.85	845	815.48	863.95	921.06	953.34	999.81	1045.6	1053.6	1089.3	1155.9	1159.8	1163.1	1190.8	1217.5	981.03	990.43	1024.2	1033.8	1043.2	1035.8	1070.6	1108.8	1090.3	1081.3	1059.2	1078.1
2.7284	1.2087	0	3.5393	9.2025	3.7922	3.5869	23.918	51.211	115.81	168.14	225.34	297.83	347.17	411.86	449.99	504.95	558.78	607.47	714.75	615	636.18	818.16	835.5	845.72	878	886.84	901.6	927.73	936.05	945.87	973.34	977.9	949.05	980.69	969.16	967.94	988.36	962.04	957.41	1000.9	997.58	1017.8	984.93	986.54	970.11	1002	954.54	955.47	1012.2
0	0	0	0	4.9881	6.083	8.8046	5.8903	19.481	16.154	24.856	40.572	65.937	114.49	218.83	382.42	509.65	761.69	987.91	1117.3	1368.1	1644.4	1865.5	2107.7	2308.7	2599.8	2769.9	2973.4	3105.9	3247.7	3423.2	3616.7	3761.1	3865.5	3883.1	3956.3	4079.6	4078.3	4291.5	4419.5	4525.5	4479.1	4727.9	4807	4798.7	4802.5	4692.3	4821.4	4844.5	4735.8
0	0	0	23.381	8.676	6.9563	24.591	0	23.909	0	0	0	0	0	5.4626	29.578	65.581	89.848	118.71	154.66	199.49	224.66	266.45	309.11	331.53	368.77	395.43	384.25	462.68	470.56	502.06	491.6	547.36	621	649.7	722.75	759.74	811.75	902.2	925.08	994.74	975.74	1053.8	1056.4	1102.5	1136.8	1188.8	1226	1238.3	1241.4
0	0	0	7.0868	6.3506	6.2794	9.8489	19.944	36.208	48.576	62.379	65.258	84.045	94.841	102.83	129.01	127.31	156.81	145.88	159.73	159.24	159.54	180.47	170.79	195.9	188.78	214.29	205.69	195.01	197.03	190.06	176.85	175.58	180.62	182.16	179.35	183.89	199.55	213.1	208.86	206.05	209.4	226.65	235.47	236.7	239.11	230.96	228.68	242.09	252.97
0	0	0	0	0	7.9515	35.988	105.94	223.69	356.85	496.58	674.56	823.56	976.94	1114	1299.2	1481.2	1690.3	1883.1	1990.8	2209.4	2414.7	2576.8	2767.6	3007.2	3091.6	3274.8	3351.5	3487.6	3614.1	3731.4	3831.4	3890.4	3881.7	3960.5	4109.4	4184.1	4225.9	4326.3	4280.9	4279.1	4292.4	4373	4392.5	4313.2	4324.5	4244.6	4223.4	4155	4244.9
2.104	2.8736	0	10.19	0	0	3.5348	10.827	22.139	81.319	115.88	167.3	209	265.1	351.75	396.04	484.84	627.51	775.83	862.54	963.05	1078.9	1098.5	1293.6	1393.6	1422	1469.8	1541.8	1684	1653.9	1734.7	1605.6	1645	1619.2	1751.9	1719.6	1786	1816.5	1807.8	1806	1965.6	1933.7	1947.9	1925.2	1875.1	1940.4	1861.6	1869	1835.5	1858.3
0	0	0	5.7937	0	4.0899	5.6738	12.8	19.087	26.6	25.926	25.466	35.666	53.047	67.038	89.73	107.07	145.45	154.35	158.03	164.13	189.81	218.2	215.9	252.39	258.54	256.9	253.92	278.68	292.29	314.79	337.06	347.69	361.24	392.39	401.9	418.57	433.89	462.37	458.29	456.51	463.07	474.88	492.56	513.02	517.49	521.12	527.01	511.72	525.72
0	0.15759	0	10.799	12.025	0	1.1695	0	0	0	13.912	0	0	0	0	0	0	4.0554	0	0	0	0	3.5275	0	0	0	0	0	0	0	0	0	0	0	0	0	11.318	0	12.648	29.997	0	0	0	14.831	31.748	42.926	29.506	15.598	11.173	0
[truncated: 78 more columns]
