# Supplementary material for: Limits on information transduction through amplitude and frequency regulation of transcription factor activity
Source: eLife. 2015 May 18;4:e06559. doi: 10.7554/eLife.06559 (PMC4468373; doi:10.7554/eLife.06559)
Supplement: Supplementary file 1. — Raw single-cell time-trace data for HXK1 (15259 cells), SIP18 (21242 cells), pSIP18 mut A (18203 cells), pSIP18 mut B (17655 cells), 1× reporter diploid (21236 cells), and 2× reporter diploid (19222 cells). The data are also available from Dryad Digital Repository (Hansen and O'Shea, 2015). DOI: http://dx.doi.org/10.7554/eLife.06559.014 [file elife06559s001.zip › source_data/pSIP18_mut5_FM6_10minINT_690nM.txt]

9.7022	1.3166	0	0	0.11557	0.019459	3.0506	0	5.5444	11.476	5.4896	10.351	0	6.381	0	0	0	1.7821	0	0	0	0	0	0	0	10.295	18.652	38.065	72.012	116.71	133.78	147.77	159.24	198.41	208.7	213.13	213.62	239.71	261.81	288.68	286.4	295.85	335.24	333.99	339.71	351.01	366.83	404.21	465.75	369.38
3.0999	0	0.32581	0	0	0	11.198	34.272	60.476	102.41	150.93	183.32	240.44	313.61	377.42	445.03	502.88	555.3	596.47	661.86	704.39	773.95	795.92	813.04	848.46	891.02	924.42	920.7	978.41	966.39	989.05	978.73	1017.2	1041	1022.3	1022.5	1042.1	1022.5	1016.3	1042.8	1016	990.41	1005.8	1013.5	988.97	1018.9	1005.4	976.49	992.44	1060.1
0	2.07	3.8634	0	1.9506	1.1481	0	4.4457	0	0	0	0	0	2.3856	17.242	38.515	52.557	74.387	96.509	125.17	145.52	168.94	201.82	216.6	240.6	246.81	291.42	290.9	298.04	308.4	304.21	345.54	344.53	333.91	347.52	333.4	353.41	367.72	339.56	374.38	356.12	332.77	328.2	321.01	311.19	327.14	316.26	307.03	314.97	319.08
0	0	0	4.4211	19.82	17.876	33.855	27.802	40.074	55.078	102.96	142.48	219.32	311	359.24	420.89	475.98	534.74	646.05	693.25	820.31	859.98	1088.6	1040.8	1203.9	1340.5	1515.9	1614.7	1798.5	1916.2	2117.7	2264.7	2535.7	2840.1	3069.8	3166	3527.4	3539.7	3779.6	3907.5	4011.6	4174.5	4317.9	4460.6	4560.8	4698.5	4812	4856.2	5010.6	4890.8
19.1	8.307	0	0	0	0	0	0	0	0	0	0	0	0	0	0	0	0	0	0	0	0	0	0	0	0	0	0	0	0	0	0	0	0	0	0	0	0	0	0	0	0	0	0	20.419	11.452	42.281	46.411	71.455	86.838
0	15.414	0	9.2346	0	0	0	0	0	0	0	0	0	0	0	3.7277	23.45	40.786	44.907	39.199	52.846	66.028	55.311	91.531	89.239	90.748	120.27	122.28	119.7	112.2	108.56	102.81	130.07	136.54	202.51	189.69	222.19	203.22	222.96	218.26	213.42	225.52	283.07	279.52	279.52	291.45	306.5	318.34	355.55	332.38
0	15.194	10.31	7.2514	1.8061	20.243	0	0	0	0	0	0	0	0	0	0	0	21.829	33.399	50.167	93.275	143.23	164.41	223.99	230.32	272.81	320.71	366.21	322.58	400.56	394.92	420.15	442	481.92	442.09	513.05	527.84	551.99	563.56	582.78	567.41	601.58	622.26	689.97	691.1	736.12	751.72	779.77	738.24	769.08
14.388	8.2205	3.7911	5.0054	0	0	0	0	17.531	31.41	62.749	94.983	167.62	215.86	253.79	313.13	378.51	436.06	507.52	588.98	687.22	782.06	884.76	981.98	1032.6	1167.3	1236.1	1298.6	1397.5	1384	1480.1	1399	1547.9	1667.9	1950.9	1713.4	1732.7	1767	1846.9	1850.3	1925.7	1925.1	2002.4	1971.2	1889	1927.1	1948.4	1971	1991.8	1953.5
0	0	0	0.75379	0	12.402	17.005	20.918	44.323	57.194	94.968	119.16	163.52	201.53	261.03	336.27	392.85	476.01	543.01	609.39	708.59	777.84	843.42	917.83	1024	1121.3	1199.1	1238.8	1317.1	1378.7	1486.8	1525.3	1648.2	1704.6	1752.8	1818.9	1949.1	1964.3	2053.7	2109.3	2215.3	2270.2	2297.8	2385.8	2417.7	2435.5	2510.6	2472.6	2522	2556
0	0	0	1.6574	8.7224	8.5024	10.175	12.333	8.7247	7.2468	0	0	0	5.5282	24.231	69.513	121.24	182.12	237.13	279.81	300.19	403.89	504.03	539	629.12	672.01	722.84	785.86	844.5	842.27	836.09	906.05	912.62	950.68	1006.2	1017.9	1050.2	1067.1	1118.3	1126.8	1166.4	1188.2	1256.6	1242.7	1300.1	1269.6	1214.2	1198.5	1222.6	1189.4
0	0	0	2.3906	4.6554	5.1951	18.945	48.923	107.5	190.7	281.79	380.29	454.31	561.24	626.6	716.92	795.79	888.65	972.31	1045.5	1148.4	1252.8	1365.9	1480.3	1642.7	1763.1	1827.8	1976.5	2074.8	2187.1	2221.3	2361.4	2326.4	2446.9	2478.9	2591.1	2757.2	2810	2872.9	3001.5	3152.9	3306.8	3497.9	3605.8	3574	3770.2	3925.2	4042.4	4151.9	4218.5
0	0	6.4714	5.7316	9.3519	0.44165	4.9763	4.7238	9.2922	10.305	18.233	31.498	42.2	47.789	47.076	66.982	85.479	85.351	106.9	134.68	146.05	188.17	229.75	248.83	305.09	368.94	463.98	526.4	557.96	630.54	600.68	660.76	724.27	750.3	843.02	897.89	993.89	996.12	1026.2	1043.7	1083.8	1136.5	1157.3	1228.7	1200	1243.9	1254.3	1304	1280.7	1329.3
0	0.31568	0	2.3301	1.4023	10.826	0	0	0	0	0	0	0	0	0	0	0	0	0	0	10.377	20.881	30.85	67.479	146.67	118.98	133.17	179.6	146.04	142.27	154.15	240.37	192.98	246.39	242.08	270.55	271.78	282.33	272.29	307.4	249.4	271.42	270.83	273.38	284.88	278.21	317.92	302.67	304.45	304.89
5.0165	6.3663	0	0	0	0.71472	1.6576	1.2278	0	10.859	1.3276	9.3427	13.474	16.35	29.978	25.176	22.53	34.581	25.06	35.857	51.916	63.912	78.162	92.886	109.02	120.85	126.95	159.95	177.84	184.73	219.18	216.16	236.47	242.34	265.44	291.5	296.7	295.76	291.6	285.87	277.67	299.41	300.43	300.98	310.43	321.41	311.68	319.32	348.33	335.39
0	0	0	8.5318	9.5963	5.8475	6.3094	12.367	10.297	1.8636	22.831	15.736	20.641	24.922	53.205	68.896	157.71	161.39	190.46	238.11	229.79	307.85	363.69	259.18	342.99	318.91	417.69	539.21	534.21	596.02	601.21	619.12	658.62	674.44	709.46	756.44	795.78	775.35	854.48	803.23	956.06	989.41	1063.8	1103.1	1176.9	1191.8	1272.6	1323	1330.2	1493.8
4.5038	12.05	0	10.513	0	0	0	0	0	0	0	0	0	0	0	6.4046	8.2998	0	0	0	0	0	0.0079472	0	0	0	0	0	0	0	1.6279	28.014	32.551	32.734	50.321	25.267	25.364	45.494	34.528	33.493	50.81	78.225	104.22	107.68	166.74	189.03	232.54	250.49	321.05	322.64
1.9215	0	0	1.8474	18.303	0	0	0.72065	0	13.184	15.843	0	0	4.2123	12.808	19.784	20.86	21.112	20.873	24.812	30.64	40.344	56.617	46.048	40.403	28.708	47.631	48.678	56.935	43.215	63.675	52.325	46.904	64.768	56.587	61.226	63.789	83.793	88.446	120.53	125.15	154.39	176.42	175.18	241.83	244.53	226.26	238.78	259.41	287.43
17.48	12.633	0	0	0	0	0	0	0	0	0	0	0	20.8	60.491	126.25	192.58	233.59	317	415.78	499.11	664.16	748.55	920.87	1055.1	1236.2	1459.9	1593.6	1720.2	1863.7	2031.3	1876.2	2205.9	2277	2320.2	2462	2523.6	2563.2	2602.1	2767	2807.5	2842.8	2915.6	2748.6	3073.5	3162.4	3156.4	3188.5	3028	3073.8
0	0	11.09	0.87391	3.5465	2.1134	13.106	28.439	47.198	70.132	94.088	102.46	123.53	148.29	166.52	176.67	196.89	201.78	225.93	249.67	264.33	279.08	294.64	293.59	309.97	317.31	349.35	351.99	364.6	372.33	371.39	396.14	395.43	401.45	412.42	418.98	427.5	441.65	458.86	474.48	470.41	478.68	485.52	479.47	485.16	493.74	487.6	486.09	494.52	495.07
0	0	3.5381	2.9546	8.4889	0	14.032	32.707	60.55	119.77	161.76	272.32	354.78	464.62	540.9	627.32	695.66	729.51	763.94	852.81	895.33	946.19	1016.8	1078.2	1125.9	1159.1	1188.2	1207.1	1247.9	1263.3	1292.4	1292.4	1301.6	1311.8	1339.9	1325.1	1330.6	1365.8	1374.1	1406.1	1403.4	1437.6	1503.3	1474	1491.1	1531.6	1568.2	1626.9	1665.4	1691.6
0	0	5.9812	1.5573	9.7804	18.289	19.973	22.096	22.008	14.342	17.75	25.256	36.073	57.346	95.599	151.04	236.5	298.42	416.04	502.81	567.99	651.93	775.56	868.15	960.31	1069.1	1155.5	1213.8	1364.7	1428.4	1515.1	1607.2	1633.7	1709.8	1773.2	1800.9	1895.7	1938.7	1987.3	2026	2135.5	2084.5	2194.9	2181.1	2135.1	2176.1	2148.2	2153	2162.4	2133
0	0	1.7832	16.293	18.967	25.283	18.459	52.575	54.105	70.085	50.151	56.191	59.307	61.943	53.123	54.211	69.683	59.844	58.874	54.18	72.583	52.729	51.455	35.418	42.334	49.454	57.818	43.397	51.582	45.224	40.916	52.768	40.047	47.73	45.961	47.187	46.581	60.586	73.09	111.74	120.68	130.78	155.42	218.17	222.57	230.92	226.21	270.55	309.49	326.73
0	0.50148	0	17.363	0	1.5834	10.445	27.996	68.343	99.679	149.12	193.68	242.72	297.22	396.21	440.2	516.23	577.34	655.02	741.09	808.41	862.69	968.75	1081.1	1098.7	1197.3	1204.4	1311.3	1373.6	1380.6	1421.9	1419.7	1495.6	1547.8	1575.3	1617.4	1592.6	1640.4	1629.6	1570.9	1587.5	1615.5	1563.4	1633.7	1651.5	1656.5	1629.7	1631.8	1647	1687.6
1.1038	32.98	0	0	16.255	0	0	0	0	0	0	0	0	0	0	0	0	0	0	0	15	52.271	87.725	161.13	193.32	266.67	314.69	372.31	389	383.87	458.27	489.82	587.34	655.22	687.71	721.14	767.09	796.39	843.41	929.27	995.38	1070.6	1200.4	1301.8	1425.8	1490	1633.2	1773.6	1839.8	1925.4
8.7947	14.724	0	0	0	0	0	12.799	60.656	103.56	161.14	195.76	266.75	315.24	360.19	388.81	463.53	498.48	502.94	544.97	573.3	553.35	522.93	580.99	597.95	595.24	624.21	592.38	584.52	530.03	539.24	568.07	556.96	517.85	593.71	540.81	562.48	506.41	530.66	510.03	502.65	510.16	506.79	545.96	529.94	537.38	534.56	546.29	509.93	482.44
0	0	0	0	0	8.3985	17.275	39.622	94.138	188.32	275.25	425.33	553.79	714.47	865.55	999.51	1190.2	1390.1	1535.3	1668.5	1777.6	1822.3	2011.3	2104.8	2180.4	2155.3	2214	2266.3	2313.8	2297.6	2344.9	2334.6	2355	2355	2330.8	2240.8	2356.8	2321.7	2352.1	2342.4	2340.4	2340.9	2335.7	2266.8	2236.8	2243.7	2237.5	2199.7	2141.4	2134.4
0	0.70363	0	0	0	0	54.83	46.604	65.306	63.515	75.858	76.49	78.611	85.389	105.89	90.952	127.07	113.17	145.86	150.03	158.61	169.58	174.18	194.99	189.75	191.98	218.9	210.79	185.64	215.99	241.91	241.77	277.31	290.52	240.17	265.1	271.79	256.1	357.04	369.68	366.46	340.32	391.01	387.76	406.76	420.43	414.62	433.9	458.56	469.93
0	0	0	2.9549	0	12.298	23.704	66.071	109.1	179.92	282	395.64	513.2	623.82	751.49	862.17	992.45	1060.3	1180	1259.3	1289.1	1408	1496.5	1572.3	1596.3	1607	1606.8	1636.3	1682.2	1709.5	1611.5	1622	1681.4	1733.4	1769.3	1742	1774.4	1728	1790.1	1771.2	1749.2	1763.8	1798.6	1816.7	1816.1	1800.2	1815.6	1817.4	1785.3	1767.5
0.46689	10.236	4.7499	8.6839	0	0	0	33.649	92.293	137.13	195.67	245.14	314.25	380.92	387.45	509.78	587.75	623.43	724.96	739.39	830.01	868.41	938.81	955.92	972.3	1044.9	1136.4	1245.8	1292.4	1380.2	1361.9	1453.3	1499.1	1543.9	1555.3	1582.9	1672.3	1682.4	1726.3	1748.1	1720.1	1775.8	1784.4	1767.5	1795.7	1817	1825.1	1825.1	1805.4	1838.1
0	0	0	5.4437	0	5.2664	11.971	12.083	0.27671	0	3.7965	1.9545	8.1333	14.484	11.427	0	10.519	6.3155	11.303	0.047616	4.2514	0.09111	6.3531	0	0	0	7.8468	37.085	66.53	103.79	140.12	177.96	216.21	248.89	305.27	339.92	402.8	441.68	531.54	646.56	701.07	747.19	870.03	932.1	1000.1	1077.4	1177.8	1198	1226.5	1316.7
0	0	13.349	2.2982	0	0	6.6654	11.862	7.4627	0	0	8.1756	15.979	20.464	44.513	65.483	61.119	60.581	72.681	107.93	126.93	161.36	210.38	87.191	244.53	305.46	378.19	435.89	448.16	495.95	500.13	503.98	582.95	593.89	641.21	657.59	685.59	724.11	719.5	750.02	745.29	811.43	723.58	766.66	781.7	766.24	782.38	745.85	761.49	736.23
19.885	14.966	2.7386	0	0	0	0	0	0	0	0	0	0	0	0	0	0	0	0	0	0	0	0	0	0	0	0	0	0	0	0	0	0	0	0	0	0	0	0	0	0	0	0	0	0	0	0	0	0	0
10.958	12.703	0	1.1749	0	0	0	0	1.6853	0	6.6081	2.3728	3.3697	6.3142	10.827	3.9772	0	3.9331	0	0	4.9298	22.448	42.922	63.971	111.94	131.13	142.66	177.38	190.13	227.85	267.44	265.54	299.94	274.53	316.39	369.34	400.57	410.1	409	403.75	427.66	430.92	447.16	466.04	463.06	528.98	488.57	510.77	504.06	494.04
0	0	6.9436	8.8981	7.0847	13.151	14.046	25.212	36.312	57.921	98.612	123.04	167.2	202.58	229.38	244.03	290.83	315.05	317.75	371.03	419.53	488.76	537.7	537.61	623.58	666.87	740.81	781.54	854.43	895.24	1014.7	1027.2	932.19	1064.6	1105.3	1149.5	1111.1	1182.8	1227.3	1200.2	1256.6	1158.7	1278	1292.8	1267.2	1332.5	1286.3	1284.7	1293.1	1295.6
0	0	0	9.8914	5.6678	12.315	20.674	29.609	39.504	50.852	58.236	82.042	83.113	65.718	119.46	158.77	199.94	177.88	192.14	282.37	324.17	352.85	403.99	407.65	466.15	482.35	539.08	558.61	642.25	619.93	646.95	655.39	670.45	713.55	752.87	728.79	752.86	791.28	811.99	807.86	854.97	861.72	889.39	928.81	907.45	901.36	913.96	895.77	882.62	873.4
0	4.1805	0	19.908	2.5991	4.4412	0	1.8489	0	7.8962	17.366	17.884	66.187	129.57	172.44	315.27	453.73	599.57	769.67	912.8	1076.7	1159.7	1370.2	1382.7	1566.1	1695.3	1798.8	1881.7	1950.1	1728	1657.7	1696.7	1855.7	1891.2	1972.3	2004.4	1973.7	2059.7	2049.4	2025.7	1971.1	2004.6	2017.8	2010.8	2003.3	2050.9	2079.2	2067.3	2056.3	2083.9
0	6.7092	0	11.589	0	0	0	0	2.9875	0	0	0	0	0	0	0	0	0	0	0	0	0	0	0	0	0	0	0	0	0	0	0	0	27.837	39.51	65.221	119.38	182.6	209.28	205.68	301.19	318.62	322.19	358.68	381.72	407.66	419.05	436.74	436.62	437.24
0	0	4.7678	4.1672	12.419	0	0	13.84	10.055	8.1523	7.5962	0	4.8197	11.312	8.7032	26.428	33.509	47.508	71.565	83.526	113.47	137.32	162.56	182.83	202.16	246.73	280.89	310.86	317.55	344.28	374.84	368.51	448.23	485.41	518.99	543.6	615.09	688.52	748.55	833.8	892.96	963.72	1008.6	1056.2	1118.8	1185.6	1234	1331.7	1336.8	1371.8
0	0	0	6.0076	12.254	10.108	26.284	86.473	171.71	253.83	361.51	503.83	612.19	774.94	925.13	1060.5	1139.1	1318.6	1469.6	1627.4	1743.4	1894.7	2004.4	2002.6	2205.5	2152.2	2299.7	2288.2	2466.2	2505.3	2628.5	2598.1	2547.1	2768.2	2679.1	2834.6	2836.1	2825.7	2834.3	2803.7	2862.7	2831.5	2756.9	2879.2	2929.6	3013.7	2861.4	2950.3	3001.2	2892.8
0	2.0985	3.9425	18.112	2.7452	0	0	7.7661	16.727	59.858	112.73	184.45	296.57	413.22	602.18	795.06	995.8	1236.2	1517.1	1728.9	1944.2	2073.2	2261	2438.3	2815.5	2873.5	3165.4	3130.4	3519.8	3649.7	3810.6	4040.2	4458.4	4700.4	4896.1	4990.5	5184.9	5419	5589	5856.7	6095.2	6447.2	6461.3	6807.9	7037.6	7132.8	6874.4	6871.5	6808.9	7007.8
2.944	6.0395	0	2.063	0	0	0	0	0	0	0.97946	0	9.2166	34.269	44.488	70.064	91.177	144.85	200.09	257.45	331.79	430	474.03	524.51	606.45	634.7	698.36	705.88	799.41	791.1	810.66	816.69	710.82	721.62	914.27	786.33	785.94	806.04	806.78	821.57	839.13	829.37	845.53	815.19	845.87	826.82	810.14	846.06	849.91	854.71
10.689	3.3111	0.93628	0	0	1.9544	0	0	0	0	0	0	5.5275	1.2348	19.826	42.726	59.306	84.771	106.37	134.5	157.25	206.38	237.21	269.99	277.1	263.2	314.44	371.8	346.78	360.24	347.82	361.05	379.62	360.78	361.64	311.14	363.83	330.83	365.06	382.54	364.02	368.46	386.72	334.13	371.46	372.38	402.19	376.95	377.44	395.97
0	0	0	0.1478	7.4309	8.2259	12.947	44.038	105.15	190.35	289.09	395.39	506.07	633.67	773.26	916.66	1039.7	1167.9	1266.7	1318.6	1438.9	1495.9	1600.1	1650	1696.1	1748.6	1826	1808.2	1884.3	1877	1892.3	1910.5	1995.7	1930.1	1969.1	1931.7	2002.4	2020	2000.4	2112.1	2157.9	2207.4	2247.8	2353.6	2283.3	2394.2	2452.7	2437	2520	2541
12.156	13.87	0	1.4308	2.0105	0	0	0	0	0	0	0	0	0	0	0	0	0	0	0	0	0	0	0	0.54302	2.1571	0	22.888	53.113	65.246	95.357	97.306	87.244	100.61	133.49	155.98	167.19	223.4	259.17	297.48	350.24	370.03	441.61	423.81	480.91	480.62	554.74	573.56	570.81	634.64
0	1.1965	16.042	14.206	0	0	26.037	22.356	15.55	12.695	2.2498	14.112	6.4497	11.757	4.0749	0	7.7356	0	0	0	0	0	6.4286	0	0	25.835	53.073	88.108	109.56	144.57	164.01	207.42	201.5	224.47	259.1	322.73	386.83	430.08	501.64	563.39	658.04	768.98	854.13	950.89	1004.7	1120.5	1240	1333	1391.6	1560
0	0	0	9.6798	17.29	24.43	34.673	42.329	52.299	42.198	47.43	52.112	80.762	96.431	125.35	176.4	248.94	309.92	367.5	489.9	521.01	610.91	676.1	732.63	775.83	852.22	941.52	939.49	984.34	1067.8	1106.6	1113	1168.9	1180	1218.7	1250.2	1256.2	1271.7	1249	1281.6	1252	1256.5	1262.5	1305	1344	1332	1337.6	1342.2	1365.9	1329.5
8.077	16.274	0	0	0	0	5.5675	46.422	93.768	147.24	223.54	279.36	296.88	405.36	420.11	568.78	624.59	688.03	816.37	756.93	819.99	985.18	1163.4	1310	1415.3	1457.1	1944.7	2264.7	1818.9	1941.1	1875.7	2015.8	2111	2196.5	2307.2	2290.7	2335	2335.9	2317.4	2373.9	2322.3	2342.9	2392.9	2407.6	2493.2	2550.6	2552	2379.9	2452.5	2421.3
0	3.5653	0	0	7.6343	6.3527	2.5006	16.221	29.418	67.608	94.63	118.93	131.36	189.33	256.29	289.45	360.13	381.13	394.12	480.27	531.1	558.62	596.06	601.86	640.29	692.93	725.1	715.89	728.34	760.81	771.75	808.71	855.32	904.05	908.25	975.75	1013.1	1049.9	1102.7	1118.9	1220.5	1224	1297.7	1326.5	1310.3	1365.4	1354.4	1391.2	1453.7	1429.9
0	0	0	6.5488	0	3.073	26.036	48.38	102.04	153.43	214.73	282.41	349.14	435.36	496.21	566.51	603.53	663.58	706.03	764.86	791.92	797.26	824.24	836.1	855.29	871.29	886.72	912.68	870.71	896.15	916.52	920.52	885.58	881.99	860.21	877.01	885.9	894.58	869.12	888.42	862.71	863	846.48	833.58	828.97	845.73	816.56	810.71	791.15	819.59
0	0	0	6.1197	6.7983	11.721	0.0051171	2.5785	2.3517	3.9956	7.7786	4.5523	21.554	23.004	21.857	26.742	40.072	54.326	60.632	77.133	107.71	98.701	84.873	147.14	164.94	156.26	184.74	162.49	160.25	160.09	124.21	102.24	106.88	105.96	116.89	158.51	178.42	185.24	195.34	169.66	175.07	234.87	265.76	297.71	349.86	359.46	435.91	451.05	533	507.33
0	0	0	0.25391	2.6826	2.9497	0.20077	9.8277	14.319	13.429	21.055	30.148	39.891	63.806	68.771	89.474	87.716	107.39	107.1	129	148.6	160.89	201.29	197.62	219.44	236.66	289.19	315.96	340.23	367.76	389.53	412.34	413.94	476.84	473.5	477.32	516.73	504.83	546.96	564.74	553.77	566	582.95	580.57	604.59	592.55	599.91	613.31	659.02	667.89
0	0	0	0	0	6.5173	20.497	58.716	105.64	192.28	304.76	419.83	566.28	695.77	876.75	1042.7	1150.1	1342.5	1519.6	1723	1896.2	2052.7	2172.8	2304.7	2413.4	2618.6	2653.9	2875.5	2891.2	3411.8	2929.1	3016.4	3049.6	3184.1	3167.8	3154.9	3195.5	3245	3157.9	3283.1	3139.5	3242.3	3137.5	3062.6	3069.7	3069.5	2966.5	3014.9	2962.6	3010.3
0	0	1.4764	0.15007	4.8838	3.2619	17.849	33.929	56.511	123.84	192.31	251.9	305.47	263.51	475.56	588.57	779.39	937.9	795.82	1249.5	975.84	1408.5	1690.5	1638.7	1722.6	1827.8	1883.4	1961.6	2007.8	2022.8	2127	2094.7	2102.6	2111.7	2140	2226.3	2256.6	2323.1	2295.9	2353.3	2370.2	2353.2	2399.8	2423.1	2415	2413.1	2369.2	2451.6	2429.8	2492
0	0	2.9624	36.023	0	0	0	4.7882	33.726	12.735	55.742	107.18	166.18	242.08	167.58	508.42	669.78	764.2	839.73	948.96	1121.4	1350.6	1494.1	1626.3	1676.3	1836.9	2009.7	2159.5	2247.5	2430.8	2388.8	2547	2608	2632.2	2768.6	2730.1	2769.9	2806.3	2873	2899.6	2933.2	2869.4	2945.2	2995.1	2937.8	2986.6	2967	2998.3	2993.8	2979.7
0	0	1.0391	0	2.6086	2.1503	4.6596	4.7387	0.48836	2.0862	0	0	0	0	0	0	0	0	0	0	0.77417	0	11.351	2.6715	4.1241	0	4.0434	0	10.748	1.3172	14.468	11.609	13.931	26.288	22.386	16.454	32.136	25.498	22.252	34.323	10.211	11.052	7.4573	16.417	40.754	12.312	16.427	0.67506	19.742	23.317
13.697	3.753	0	0	1.8149	0	0	0	0	0	0	0	0	0	0	0	0	12.416	25.026	62.205	74.332	92.546	99.286	130.67	149.4	164.88	204.95	214.38	258.39	262.53	273.76	292.86	289.66	306.04	312.04	316.77	355.68	348.09	347.92	386.46	401.42	383.95	396.64	393.71	406.97	395.71	424.84	417.71	435.71	438.49
7.1899	0	3.7054	0	0.2983	0	0	0	5.2734	19.206	36.459	37.121	64.552	54.87	77.61	101.32	129.49	151.8	170.41	200.07	217.78	252.04	260.52	274.9	309.28	321.07	341.47	379	442.38	476.13	545.93	590.38	645.37	697.18	790.88	845.59	834.02	980.12	1030.3	1121.8	1202.1	1293.4	1360	1464	1524.3	1365	1693.3	1757.2	1826.6	1890.8
0	3.8489	6.7455	15.368	0	0	0	0	0	0	0	0	0	0	0	0	0	0	0	0	0	1.8877	22.223	81.973	73.964	144.88	158.52	188.79	222.52	304.37	347.49	395.08	436.99	489.9	596.14	560.2	569.02	649.97	686.31	768.33	778.51	851.4	941.68	968.69	1042.6	1091.3	1162.9	1254.2	1285.2	1292.8
7.5537	6.9778	0	0.52675	0	2.3961	0	0	6.3539	4.9301	7.098	0	3.2599	0	1.5791	0	7.274	35.187	42.662	55.457	77.697	114.96	124.42	160.91	181.5	204.57	211.77	221.56	245.83	249.84	303.68	282.55	308.77	318	332.21	374.64	364.51	386.28	372.05	375.46	403.49	407.2	437.08	447.01	432.38	494.7	486.7	485.53	489.23	491.26
0	0	3.724	4.9462	0	1.029	8.3998	4.3962	3.6077	5.4134	11.474	33.826	20.554	29.488	43.011	55.256	83.178	79.926	93.764	104.34	132.03	144.48	153.16	169.94	187.8	197.85	220.6	228.89	240.58	255.48	262.19	291.46	220.29	245.84	240.17	263.9	289.27	300.43	269.49	298.31	292.8	289.85	320.67	245.2	271.59	272.69	281.83	280.01	311.66	331.36
0.53639	0	0	0.62881	0	14.313	0	0	9.0223	7.3785	17.162	11.13	18.02	15.556	18.206	16.152	18.435	28.469	27.045	31.589	30.27	50.645	57.222	77.307	90.681	119.66	115.32	130.3	141.08	141.71	171.81	176.92	184.95	201.74	222.78	224.33	245.58	252.68	245.61	236.87	247.85	269.64	261.56	256.58	248.81	269.52	272.8	274.66	272.76	290.71
14.402	4.4634	0	0	0	0	0	0	2.9698	11.316	23.531	30.772	50.451	74.487	82.249	116.15	148.21	174.25	203.01	233.99	241.34	268.03	279.93	318.15	337.79	329.24	350.08	272.21	276.27	288.56	301.39	291.87	289.96	290.38	293.78	266.17	282.33	284.06	270.63	266.61	258.65	246.28	245.83	262.23	303.54	276.16	293.1	291.75	247.74	224.65
0	4.9436	2.3458	8.291	2.3694	0.49759	0	0	0	0	0	0	0	3.4238	32.182	69.089	103.35	149.13	183.52	230.45	337.84	387.5	473.81	482.19	585.85	628.35	667.32	726.51	1113.9	1190.9	1247.7	1331.2	1453.1	1436.9	1456	1444.8	1485	1470.1	1493.2	1576.6	1561.3	1585	1569.4	1535.4	1567	1577.8	1629.3	1598	1645.1	1621.3
0	2.8921	11.378	9.9975	5.1663	0	8.7202	11.727	9.0111	1.1125	1.6991	10.667	6.8012	25.003	36.263	89.122	140.17	172.75	217.4	272.54	341.65	423.01	471.3	494.56	574.96	652.38	703.22	746.76	737.2	824.02	852.72	919.76	900.12	960.54	984.95	981.14	1054.7	1049.4	1050.2	1065.7	1061.1	1088.3	1089.8	1085.6	1083.7	1040.7	1062.8	1046.6	1059.2	1053
17.067	9.3057	0	0	0	8.7205	0	14.015	49.935	67.524	95.953	120.37	209.65	272.27	353.85	480.53	516.48	714.05	903.19	935.84	1072	1204.7	1308.2	1434.8	1510.9	1653.3	1721.6	1799.5	1896.8	1826.8	2007.6	2143.9	2345.6	2417.3	2614.2	2738.2	2891.1	2990	3126.7	3236.3	3346.5	3477.8	3556.8	3709.5	3805.8	3862.1	3921.8	3943.5	3973.8	3977.1
0	0	0	0	0	5.2359	11.261	36.387	59.219	93.997	114.96	159.52	200.52	224.34	257.54	291.92	316.01	353.71	362.88	401.04	400.96	422.6	426.35	447.1	449.98	458.64	472.6	485.64	486.46	484.74	491.8	487.51	493.43	490.98	488.84	483.09	485.21	481.16	484.27	501.86	489.8	477.24	487.39	482.86	516.38	505.01	530.18	515.36	535.37	542.55
17.267	10.145	0	0	4.6277	0	0	0	0	0	0	0	0	0	0	0	0	0	0	0	0	19.169	46.822	145.35	177.06	256.12	315.74	406.67	431.4	489.33	578.99	678.55	681.09	716.65	799.32	895.74	937.69	975	1042.4	1026.6	1114.5	1189	1250	1296	1373.4	1456.4	1404.9	1445.7	1457.6	1417.4
7.2673	0.93368	0	0	3.592	1.9613	0	0	0	0	0	0	0	0.50048	24.521	64.879	112.24	154.63	211.24	279.27	341.98	411.12	526.46	563.24	715.99	804.24	925.73	1001.4	1110.5	1192.8	1318	1413.4	1554.7	1579	1644.5	1713.8	1775.1	1841.5	1871.8	1855.2	1912.6	1888.5	1990.5	2019.7	2036.2	2097.3	2148.1	2234.1	2212.7	2203.3
11.846	2.5069	0	0	5.5478	1.6934	0	0	1.5386	0	0	0	0	0	0	0	13.448	17.51	39.218	50.62	80.183	111.82	159.84	193.12	214.98	236.61	280.49	304.11	337.26	330.04	353.88	383.44	443.07	487.8	562.3	585.9	621.05	692.85	783.23	872.29	910.92	1034.1	1166.2	1244.7	1391.7	1443	1584.3	1606.2	1715.4	1658
10.097	0	0	5.9754	0	2.2731	2.3656	14.153	33.579	64.409	104.78	158.3	206.3	269.27	322.78	389.47	410.94	477.72	502.78	575.78	570.05	607.7	632.03	683.31	686.69	688.97	695.14	698.21	803.08	746.32	742.75	719.68	744.9	755.78	758.03	781.17	736.79	759.32	731.99	727.24	755.76	704.24	726.17	714.8	717.38	712.5	705.91	716	712.37	700.6
0	0	2.4575	0	0	2.2344	9.4406	22.043	11.242	11.699	16.392	14.44	25.972	58.681	93.204	148.3	196.32	258.57	318.89	384.68	462.29	503.25	545.87	622.53	679.77	753.8	824.41	914.98	975.61	1037.5	1092.8	1164.3	1260.3	1422	1593.8	1648.8	1716.8	1793.2	1861.5	1933.9	1952.2	2014.7	2024.6	2099.3	2136.1	2225.8	2289.3	2357.3	2333.8	2408.2
0	13.565	0	18.158	0	0	0	0	25.726	44.958	95.52	110.68	163.33	232.59	231.52	352.92	524.35	507.8	548.61	604.16	623.01	693.97	763.43	801.29	828.03	876.21	946.35	1024.7	895.01	1090.6	1109	1145.4	1208.8	1271.7	1211.9	1280.1	1296.3	1336.3	1410.1	1435.9	1449.8	1460.7	1520.4	1565.9	1544.5	1583.9	1570.4	1632.2	1608.2	1627.6
0	2.441	4.4202	8.0893	0	0	0	0	0	0	0	0	0	0	0	0	0	0	0	0	0	22.161	45.848	68.391	74.774	119.97	140.1	162.78	182.32	230.19	247.31	270.14	280.69	299.4	305.92	303.98	315.41	345.46	330.2	318.09	340.2	302.26	298.32	303.35	300.67	311.74	298.18	287.75	257.37	250.82
0	0	0	6.0626	9.2727	18.852	30.133	42.055	52.749	62.269	97.338	113.09	134.78	157.69	186.67	213.48	252.78	300.5	322.27	385.99	411	470.64	502.13	511.77	557.83	627.27	620.44	616.37	689.29	694.49	721.31	750.39	726	772.56	706.55	753.88	800.71	755.05	782.73	775.47	775.59	779.43	781.79	762.9	760.26	706.88	721.66	731.33	710.09	693.85
0	8.8011	4.2877	7.5095	0.63665	0	0	0	0	0	0	0	0	1.8503	0	0	0	2.9043	3.8883	27.751	52.342	111.57	152.72	226.07	225.97	350.01	368.37	416.34	456.29	526.44	572.98	613.68	674.96	731.01	769.56	825.39	895.79	965.86	1038.7	1084.8	1135.5	1169.5	1213.8	1264.5	1276.8	1375.8	1347.3	1440.3	1431.6	1430.7
6.4408	13.014	0	5.4664	0.92791	0	0	0	5.0114	15.81	0	0	3.5389	22.502	36.783	87.88	118.94	134.8	167.52	206.05	252.96	294.09	338.38	331.7	383.48	399.92	450.88	475.46	526.92	452.03	437.07	443.04	495.68	490.63	614.75	509.21	492.56	525.75	560.08	524.62	493.09	453.41	495.37	518.3	535.65	560.04	580.64	573.8	596.63	581.48
0	0	0	0	19.288	116.65	186.22	277.57	349.7	320.31	452.3	471.96	589.57	635.56	689.1	687.87	722.03	841.98	929.5	903.76	932.26	954.65	913.61	1037.3	1042.8	1118.1	1160.6	1096.9	1077.8	1110.7	1139.9	1204.4	1251.2	1268.6	1160.8	1272.6	1352.5	1343	1332.9	1300.9	1333	1368.6	1406.4	1410.4	1376.6	1386.3	1458.4	1442.2	1392.6	1493.4
0	0	6.8243	1.8806	12.16	6.1499	7.8343	12.209	6.6924	37.911	50.032	68.61	75.599	96.73	111.17	142.57	186.88	228.8	268.84	309.47	358.67	411.49	453.24	514.93	546.76	572.39	631	677.47	715.07	794.77	825.69	554.4	821.2	824.54	853.64	873.16	822.31	873.02	901.77	926.13	912.09	965.35	995.97	982.47	1046	1041.6	1062	1056.7	1045.7	1060
0	0	0	15.083	13.014	13.796	10.791	15.069	6.138	18.624	5.956	4.9665	0	9.1287	1.6945	19.32	17.57	12.321	22.991	52.204	96.633	152.78	226.72	260.02	355.53	458.27	529.71	620.12	750.31	857.62	940.15	1037.7	1184.2	1227.4	1315.7	1431.3	1474.4	1578.6	1556.9	1687.2	1700.2	1778.7	1772.6	1807.3	1811.2	1813.8	1806.3	1898.4	1889.2	1838
3.4943	0	0	0	0	0	7.3029	15.499	7.2598	6.0551	15.128	1.1847	1.3575	10.466	3.6269	5.8761	0	0.068331	10.765	10.103	34.436	49.41	67.591	77.488	94.971	107.08	110.46	126.61	149.15	174.55	191.68	197.89	212.88	224.07	228.28	245.38	266.08	274.77	286.62	311.53	292.31	260.36	287.8	326.39	278.69	307.69	288.99	291.84	277.4	305.15
0	0	0	4.9146	6.026	6.5195	6.9926	16.812	12.432	18.169	21.83	20.733	26.68	53.847	91.356	144.1	196.49	276.19	355.6	409.59	518.09	614.83	703.4	775.82	865.57	950.38	1007.2	1116.2	1183.9	1259.2	1301.9	1070.4	1021.9	1110.7	1279.2	1482.3	1207.3	1354.4	1365.3	1515.9	1372.8	1540.3	1598.7	1541.5	1532.2	1562.4	1557.6	1504.9	1513.9	1534
21.798	10.961	0	0	0	0	0	23.299	65.654	156.17	227.93	255.45	335.12	406.8	487.72	665.87	759.59	888.62	790.78	846.17	916.76	1165.8	1253.1	1347.2	1198.8	1244.2	1330.7	1631	1825	1540.5	1619.5	1704	1842.9	2377.2	2382.4	2440.8	2347	2384.8	2472	2600.9	2853.3	2970.9	3066.3	3259	3331.1	3424.9	3508.3	3613.5	3789.3	3836
12.743	0	0	0	0	9.0314	0	0	9.6828	12.354	2.6193	11.075	0	0	0	0	0	0	0	0	0	0	0	0	0	0	0	8.1627	4.9739	20.062	15.856	27.427	53.147	66.947	72.869	49.918	90.838	102.07	62.221	116.2	148.73	127.96	153.68	157.31	189.09	184.56	194.46	205.25	236.43	247.29
0	0	3.6144	0	7.9765	12.039	11.728	19.564	11.215	46.213	47.559	35.345	56.285	101.63	167.63	209.44	275.71	358.03	495.73	527.2	705.99	909	1021.2	1105.4	1450.5	1732	1898.6	1957.8	1893.9	2188	1831.8	2444.3	2521.3	2671.4	3054.4	2969	2996.4	2855.8	3275.5	3039	3128.2	3477.8	3224.1	3745.5	3129.7	3396.4	3012.1	3483.7	3238.8	3201.9
6.8179	0.27101	2.5172	0.53459	2.7602	0	0	0	0	0	0	0	0	0	0	0	9.3179	40.025	75.304	117.55	169.85	225.23	276.21	309.3	329.62	361.18	404.95	421.26	439.74	413.74	414.25	439.96	446.61	474.65	500.12	526.08	486.51	505.37	544.65	606.08	614.35	653.15	720.21	784.55	834.19	878.25	957.58	1040.1	1027.7	1057.2
9.3787	3.4021	0	0	0	10.03	0	9.3619	0.46689	0	3.1718	0	5.582	3.4259	4.3003	4.2975	3.2115	7.5551	1.2288	17.797	3.4872	16.345	9.7886	19.974	25.077	32.972	41.068	54.034	77.808	78.424	95.337	100.38	103.15	135.85	157.42	178.68	194.6	807.89	942.44	999.61	1066.4	1125.9	1234.6	1346	1470	1568.5	1526.3	1742.2	1788	1837.5
0	0	0	6.0493	9.2982	15.218	16.272	27.654	28.435	27.064	28.405	28.001	23.417	18.441	33.596	38.394	60.662	50.128	58.81	80.373	69.466	72.684	88.04	99.513	110.9	97.652	105.44	131.71	143.45	161.21	191.26	248.03	299.65	363.21	407.97	499.59	570.89	627.62	704.8	766.33	832.13	876.92	934.87	971.5	1021.3	1059.3	1070.2	1111.7	1134.9	1129.3
0	0	0	0	0	26.333	37.678	60.882	60.055	79.455	94.068	124.74	134.43	122.7	129.22	121.43	144.8	152.39	139.7	141.77	146.24	149.25	158.87	161.54	153.31	180.82	256.66	246.53	296.93	365.67	449.48	567.22	655.06	794.25	929.76	1043	1212.1	1408.1	1474.6	1706.2	1864	1974.2	2217	2311.7	2437.6	2584.5	2587.8	2652	2635.9	2682.6
0	0	0.092343	4.9748	0	1.363	9.0846	10.268	11.178	16.584	30.373	31.637	38.388	64.942	102.82	113.55	170.84	231.26	236.82	305.39	309.85	372.52	420.6	481.16	512.49	563.08	593.47	613.29	655.37	675.41	690.52	701.36	714.66	725.69	774.69	770.05	774.59	797.97	787.59	808.46	766.9	788.4	801.64	819.66	789.08	772.47	776.64	780.51	764.53	742.04
0	0	0	12.012	14.13	3.7239	8.6107	13.745	7.2839	13.622	4.163	1.031	0	0	0	0	0	0	0	0	0	0	0	0	0	0	0	0	0	0	0	0	0	0	0	0	0	0	0	0	0	0	0	0	0	0	0	0	0	0
0	0	0	0	28.026	11.918	75.313	82.857	148.35	160.87	144.95	120.53	162.55	175.97	190.47	181.57	204.95	204.55	210.79	182.4	211.66	198.26	191.95	211.05	199.08	155.17	177.51	184.63	176.68	146.75	153.91	144.13	179.93	160.61	206.16	203.78	167.07	182.46	182.46	205.96	201.37	189.34	236.24	246.17	271.49	264.81	287.8	319.87	289.73	278.28
0	0	0.18161	3.4683	24.323	9.715	1.7366	29.835	53.208	89.258	149.06	206.5	253.49	313.17	375.72	452.71	510.43	558.32	645.02	696.55	733.12	815.72	844.38	853.38	889.67	945.67	974.41	976.84	1030.5	1062.8	1015.3	1027.8	1060.5	1013.4	1017.4	1045.8	1034.9	1061.5	1078.5	1028.9	1045.7	1005.3	1012.9	1025.9	1002.2	993.29	1000.4	1003.4	1010.1	985.43
0	0	0	2.9214	7.5384	12.97	0	11.719	15.472	33.708	44.754	50.092	79.451	140.94	227.21	300.83	431.79	556.67	657.85	817.28	1009.1	1161.4	1270	1376.9	1515.2	1670	1726.3	1803.7	1869.4	1947.6	2016.3	2066.9	2130.9	2158.3	2158.2	2137.3	2211.3	2132.2	2170.9	2243.6	2216.4	2245.5	2311.8	2203.3	2096.7	2174.6	2214.1	2157.8	2155.4	2077.9
0	0	0	10.791	0	4.6106	6.7479	3.0808	0	2.9668	0.37234	0	0	0	0	2.0239	24.06	29.355	43.53	52.934	76.057	92.841	107.93	107.29	88.559	117.42	139.84	135.61	132.8	125.2	132.56	139.68	129.2	115.98	151.98	83.887	157.69	137.48	136.11	145.11	125.96	120.81	104.85	92.21	87.349	58.139	59.215	44.631	35.482	36.249
0	0	0	7.2649	13.345	8.4828	15.187	6.8505	0	5.0838	6.1107	0.23357	0	0	0	15.99	6.6017	3.8516	3.6251	5.0168	10.759	20.536	38.101	56.615	96.399	117.51	175.1	233.31	302.04	412.66	465.29	576.36	642.55	748.38	828.65	951.08	1025.2	1093.2	1195.8	1330.8	1470.4	1561.4	1689.2	1797.3	1972.5	2075.8	2164.1	2302.6	2431.3	2510.9
0	0	0	0	3.4456	1.8481	15.301	39.756	57.767	59.192	78.091	113.06	139.71	172.02	195.03	210.19	212.51	262.8	251.16	290.06	293.22	321.62	378.3	364.78	369.26	398.07	415.49	431.19	471.94	473.34	458.48	494.61	520.51	531.18	563.85	603.23	582.75	633.7	649.26	688.83	671.62	698.59	735.84	760.57	755.1	759.87	781.91	785.41	768.11	802.08
6.773	6.0277	1.0293	0	0	0	0	10.42	45.501	105.11	183.26	247.01	330.28	433.24	510.49	656.32	745.76	890.76	929.71	1033.1	1180.4	1063.2	1142.9	1223.8	1228.9	1344	1379.8	1409.9	1554.9	1531.4	1581.9	1578.4	1704.1	1640.6	1656.9	1630.8	1730.2	1863.5	1704.4	1771.4	1867.9	1836.3	1751.3	1810.1	1768.9	1803.6	1832.2	1808.1	1858.2	1888.9
0	12.457	10.262	7.4871	0	9.9461	0	0	0	0	0	0	0	7.5809	10.557	13.004	4.4738	18.782	0.30232	0	8.541	15.173	31.539	14.205	23.078	46.419	48.654	71.557	108.15	102.15	118.09	157.06	162.83	221.4	265.35	231.3	270.13	280.44	284.27	296.66	295.5	305.98	327.54	317.41	348.84	358.97	360.77	359.79	374.02	394.74
0	0.95388	6.113	0	2.3585	5.1731	0	11.915	2.103	0	0	1.4417	0	0	0	0	0	0	0	0	0	18.159	52.645	75.625	124.24	145.72	216.22	238.22	269.9	314.37	350.16	361.15	403.58	426.24	447.78	487.16	496.92	519.85	544.2	568.16	578.16	604.47	642.72	623.07	634.01	613.78	583.68	655.34	621.63	625.47
0	5.3891	0	0	0.40955	0	9.7214	33.344	81.084	146.43	252.15	355.26	516.34	656.44	830.71	1054	1272.7	1456.1	1666.3	1739.3	2060.7	2160.7	2669.8	2799.6	2931.7	3057.5	3312.9	3233.9	3396.2	3321.2	3403.5	3272.1	3398.6	3371	3795.2	3747.7	3749.1	3782.5	3913.9	3919.1	3790	3708.4	3627	3684.4	3647.4	3738.1	3732.3	3897.3	3855.1	4014.1
0	4.2071	5.2649	13.168	0	0	0	22.588	55.894	74.231	104.97	139.95	182.18	227.3	263.04	304.26	337.5	365.25	387.6	415.13	448.32	515.19	582.08	557.85	543.59	586.63	617.64	642.14	724.79	720.96	717.84	751.58	777.28	952.64	919.18	842.82	829.88	866.32	889.81	900.13	901.83	942.99	919.27	972.59	957.05	929.65	937.27	925.94	915.91	931.93
0	0.4186	0	1.6813	1.8507	3.2293	0	0	0	3.2265	7.0807	0	0	0	0	0.026154	5.7795	0	0	0	0	0	0	0	0	0	0	0	24.962	32.026	33.239	33.85	21.271	16.372	36.662	30.216	43.111	62.136	53.491	58.798	83.328	85.676	100.67	86.234	115.35	99.843	142.1	155.12	167.1	205.16
0	12.121	8.3429	5.2034	0	6.4037	0	0	0	0	0	0	0	0	0	0	0	0	0	0	0	0	5.4187	66.573	96.988	140.75	217.47	248.86	296.25	340.5	386.1	413.1	495.68	624.48	711.18	625.43	682.12	715.58	716.31	730.08	775.15	791.32	806.15	821.9	827.4	825.46	845.57	863.04	899.66	864.19
0	9.3843	13.464	0	0	7.3066	9.0335	5.641	4.686	3.0352	0	13.471	27.886	54.704	86.44	114.7	115.32	170.17	231.04	254.04	296.38	334.49	370.91	375.91	438.43	468.83	537.15	563.85	593.68	611.81	701.27	731.45	757.49	765.89	771.4	747.9	757.63	768.85	815.54	799.38	811.22	811.46	829.85	845.59	844.71	847.64	830.09	819.97	792.88	781.82
3.0501	0.19323	0.24545	5.4565	0	0	0	3.295	1.4315	0	0	0	0	0	0	0	0	0	0	0	3.8254	29.463	55.427	59.673	95.041	114.23	142.97	179.54	220.08	234.4	288.81	280.76	357.73	391.9	406.34	373.22	501.51	523.2	527.93	579.33	600.54	617.29	635.63	666.54	693.05	711.85	745.67	745.28	738.3	816.49
15.032	0	0	7.8465	3.1022	0	0	0.25693	0	0	0	0	0	0	0	0	0	0	0	0	0	0	0	0	1.3442	0	16.033	18.28	41.781	39.971	37.584	29.611	26.833	22.294	55.29	27.888	12.053	17.162	18.574	38.88	44.704	91.835	125.84	93.376	62.009	68.761	105.93	118.93	176.79	180.91
0	0	0	0	4.6441	9.2472	1.0878	16.86	19.692	12.166	6.02	17.403	9.1359	11.266	19.732	12.267	5.8273	4.2667	0	0	0.56156	0	7.9509	0	0	0	0	0	0	0	0	0.043606	6.7981	24.199	15.354	13.232	18.055	17.861	24.481	39.379	25.441	26.655	19.691	34.029	33.873	23.239	38.574	18.876	32.964	44.987
0	0	6.8666	8.5324	1.2548	10.634	0	0.44749	0	0	0	0	0	0	0	16.11	32.432	75.956	124.08	159	200.24	227.17	282.75	303.3	333.42	339.45	365.57	393.69	370.95	371.73	377.63	369.41	414.78	427.66	500.53	493.46	525.18	531.26	576.95	545.17	594.23	608.95	602.16	623.71	638.59	632.34	678.46	700.28	722.19	712.53
0	0.56607	0	6.5365	1.61	0	0	0	0	0	0	0	0	0	7.0394	7.8636	30.023	64.925	78.439	90.042	125.96	139.99	156.87	186.37	207.52	224.97	240.4	280.17	305.65	337.83	386.12	401.42	424.98	459.61	512.23	542.41	573.47	635.39	647.59	683.69	693.22	718.71	740.47	736.1	735.21	779.79	796.9	785.06	818.67	812.5
0	9.0392	0.76118	17.116	1.7578	0	0	0	0	6.9576	19.914	20.544	46.063	66.903	84.878	99.285	125.48	147.57	185.08	210.83	258.5	319.31	406.53	537.36	621.58	706.83	821.83	945.67	995.11	985.33	1095.1	1128.1	1242.4	1310.3	1408.2	1494.9	1548.3	1583.3	1679.2	1664	1759.2	1783.4	1835.5	1784	1845.9	1770.3	1921.8	1941.1	1977.1	1949.7
7.7899	4.932	0	0.8004	0	6.0992	0	17.399	59.867	106.76	162.67	217.7	323.57	368.62	456.18	544.63	606.39	690.6	797.91	873.94	579.46	649.05	742.35	1089.1	1246.2	1318.9	1347.6	1414.5	1460.7	1567.9	1585.2	1608.6	1657.1	1648.5	1687.5	1614.4	1607.8	1544.4	1581.6	1591.9	1641.3	1631.8	1639.9	1566.9	1600.8	1582.2	1549	1584.8	1608.3	1592.4
16.525	6.3823	0	11.296	2.0763	0	0	0	0	0	0	0	0	0	0	0	0	0	0	0	0	0	0	0.79978	0	0	0	0	0	3.0322	0	0	0.4507	1.3603	0	0	0	0	0	0	0	0	0	0	0	0	0	0	0	0
0	0	3.8494	5.0922	0	4.7292	4.0119	5.5164	11.446	6.8181	10.815	2.1591	11.492	15.395	23.489	26.549	42.279	49.354	58.739	68.632	81.993	86.055	100.22	107.91	117.03	139.47	162.3	196.85	228.32	269.85	292.71	345.5	396.5	440.08	465.98	504.33	564.46	587.18	639.99	689.26	718.12	762.93	795.77	791.11	825.09	846.13	882.68	878.42	943.51	974.11
0	0	0	0	8.1446	18.546	19.855	21.657	26.706	30.994	25.844	24.414	25.748	28.855	30.338	49.457	41.736	31.499	22.577	56.613	51.049	82.592	129.18	154.31	206.48	253.02	309.09	351.81	388.93	421.85	433.66	448.92	500.27	521.49	536.32	637.15	688.52	756.2	796.7	883.83	892.3	941.12	1042.5	1035.3	1091.8	1137.6	1248.6	1244.6	1266.6	1279.2
19.409	19.445	0	0	0	0	0	0	3.1702	29.935	68.428	84.4	113.62	152.52	175.38	217.17	231.14	289.35	310.58	306.28	342.39	361.23	374.96	405.3	429.4	456.03	489.78	499.75	511.71	534.42	574.49	598.25	623.47	623.17	578.26	627.42	616.77	627.76	620.65	631.7	632.74	648	623.41	641.78	661.51	695.64	707.58	700.24	725.46	698.27
2.9838	0.8359	5.7292	8.5746	0	0	1.9345	0	4.5217	15.466	21.911	29.024	50.268	35.465	76.584	96.018	114.1	118.14	159.89	164.99	190.57	300.56	283.3	305.68	341.78	411.81	475.82	532.58	665.56	612.04	705.39	783.56	874.46	982.36	1046.2	1099.5	1133.5	1217.3	1322.6	1352.6	1399.8	1423.4	1471.7	1512.7	1536.3	1506.2	1592.5	1539.5	1538.7	1537.6
0	0	2.8722	10.802	6.3195	0.94833	4.0531	19.238	42.676	92.103	153.11	250.83	348.47	490.69	646.31	789.89	966.91	1131.7	1306.8	1492.5	1622.3	1753.2	1942	2026.4	2162.7	2069.9	2174.8	2256.9	2341.2	2408.7	2506.6	2545.4	2594.8	2711.1	2682.6	2649.5	2715.3	2761.3	2769.4	2824.9	2831.3	2887.6	2766.1	2812.8	2847.4	2874.3	2887.6	2802.6	2882.3	2775.4
52.035	37.192	0	0	0	0	0	0	0	0	6.3709	25.336	71.326	100.75	149.27	230.33	289.24	258.44	320.74	383.52	429.76	466.89	516.58	540.29	560.37	573.51	604	632.86	644.63	670.72	680.79	680.41	710.68	687.81	706.97	719.06	710.23	729.45	730.58	703.64	711.06	703.21	681.49	678.95	699.44	692.38	724.09	733.92	699.74	715.36
0	0	1.7296	0	0	4.6532	13.808	29.592	38.61	56.591	76.273	80.062	108.19	133.43	143.82	148.04	170.69	176.68	184.72	192.33	211.66	230.11	224.74	220.08	258.88	264.57	290	279.29	294.19	299.96	309.57	328.57	324.91	317.48	314.26	304.35	325.73	333.25	329.24	317.56	328.7	346.97	344.29	306.71	334.52	295.65	304.74	310.58	295.98	294.2
12.609	14.167	25.816	0	0	0	0	7.2636	22.925	14.506	31.176	15.413	60.932	28.101	48.879	55.707	90.26	101.2	129.18	154.11	190.61	204.62	251.92	300.3	359.24	414.1	361.82	397.78	398.24	445.77	460.48	396.48	446.76	344.78	265.48	269.21	301.35	311.85	309.98	317.37	326.61	340.07	373.69	383.82	485.7	448.79	439.78	464.64	411.7	459.65
0	3.0994	3.4503	0	11.749	0	7.7625	2.5416	4.0515	7.1486	0	0	0	0	0	0	0	0	0	0	0	0	0	0	0	0	0	0	0	0	0	0	0	0	0	0	0	0	0	0	0	0	0	0	0	0	6.8671	0	0	0
11.855	8.5077	0	6.2578	0	0	0	0	0	0	0	3.0231	10.725	34.679	66.111	108	148.63	190.89	232.84	306.4	353.38	395.8	464.76	466.79	565.18	610.39	675.43	728.14	762.01	806.32	886.44	913.56	935.94	976.4	1005.4	1084.5	1046.2	1107.8	1123.1	1177.8	1204.2	1214.2	1269.3	1184.6	1271.7	1218.6	1263.7	1291.5	1260	1307.3
0	2.4195	4.3462	0	0	3.2847	0	2.8299	0	0.46426	0	3.4925	7.8286	37.07	44.047	77.389	85.227	97.374	116.5	143.69	158.87	178.8	195.55	200.36	223.04	237.76	255.53	289.39	323.07	361.7	390.95	440.33	454.34	503.99	593.78	563.57	636.24	713.59	782.47	840.06	875.39	892.51	921.39	959.59	1042.2	1057.9	1044.5	1083	1083	1101.1
0	0	0	4.379	6.4272	23.666	19.444	31.278	28.608	34.708	39.328	57.928	52.004	51.738	61.607	67.68	57.795	71.985	60.369	67.889	57.707	73.243	68.174	81.691	86.765	89.772	97.204	89.898	91.885	94.395	101.18	110.54	110.49	125.87	136.32	160.56	168.98	193.4	212.77	223.34	227.93	255.72	269.51	288.45	306.45	353.59	334.78	364.02	374.18	386.88
0	0	0	4.5121	5.4784	8.9301	16.241	25.346	6.0557	5.7008	0	0	0	0	0	0	0	0	0	0	0	0	0	0	0	0	0	0	0	0	0	0	0	3.0792	0	0	0	0	1.7422	22.255	0	0	0	0	7.3517	0	0	0	0	0
15.888	0	0	4.233	0	1.8473	0	3.9056	1.9911	0	0	0	0	0	25.869	59.864	126.34	200.09	250.32	291.91	379.66	434.72	532.45	584.26	638.69	696.97	748.05	783.54	839.43	799.22	866.79	916.98	923.98	997.16	1063.6	1056.4	1049.5	1124	1153.7	1189.1	1209.4	1202.2	1261.2	1320.2	1341.4	1340.2	1375.7	1397.8	1387.7	1324.6
0	0	0	3.6924	8.4441	8.1672	16.203	28.26	28.185	41.403	47.818	71.908	104.71	135.54	167.61	228.12	238.94	309.93	340.69	381.19	408.05	460.77	498.7	547.18	573.14	622.33	671.09	725.15	784.45	804.89	871.59	894.37	982.23	1032.5	1061.7	1105.2	1140	1227.3	1246.3	1321.6	1349.1	1398.7	1409.2	1489.9	1555.3	1558	1654.1	1649.5	1674.6	1729.7
0	0	0	10.628	24.166	0	0.87875	17.532	26.255	36.467	68.711	98.454	141.36	186.87	225.23	273.14	290.92	301.32	345.07	343.59	379.45	396.43	406.3	420.76	435.66	439.12	428.45	438.36	495.56	467.88	442.33	531.12	545.19	547.92	514.2	542.81	556.45	568.1	541.57	567.8	551.86	537.44	569.64	552.76	575.62	562.42	543.26	530.94	519.8	504.77
4.6937	0.91768	0	0	0	2.2098	4.7911	3.3113	0	0	0	0	0	0	0	0	0	0	0	0	0	0	0	0	0	0	0	0	14.961	41.057	30.429	38.303	50.13	39.546	54.304	48.353	77.168	86.598	78.1	74.649	49.283	59.651	73.754	49.667	19.811	44.797	32.524	11.376	6.8635	19.598
0	0	0	0	6.4715	7.4721	8.4875	0	0	4.2667	0	0	0	0	0	0	11.026	8.9591	18.693	34.588	58.76	76.86	110.02	89.892	95.058	116.16	129.26	133.86	207.36	161.17	172.06	202.29	210.94	217.88	204.12	194.57	221.38	209.41	198.64	206.17	190.29	177.25	213.08	183.7	175.53	161	164.42	161.98	127.87	146.42
0	0	0.13611	8.3109	4.2005	5.3151	20.866	52.785	90.67	142.36	209.27	319.82	415.15	525.91	507.19	701.23	901.69	948.79	978.07	1045.4	1193.9	1252.5	1365	1302	1298.4	1467.7	1408.1	1552.9	1639.6	1563	1483.6	1528.4	1577.6	1611.5	1804.3	1900.5	1667.7	1719.4	1770.3	1777.1	1869.6	1812.4	2049.8	1894.2	2136.7	2154.9	2179.7	2149	2139.9	1971.2
0	0	0	5.0827	10.777	0.057235	22.37	62.981	123.4	258.16	446.46	422.35	555.88	679.17	776.28	818.03	1280.5	1125.9	1203	1288.4	1331.7	1767.7	1844.2	1498.2	1567	1566.5	1647.9	1562.5	1574.9	1719.5	1798.9	1793.9	1920.8	1835	2314.9	2201.1	2234.9	2390.4	2467.1	2509.7	2609.8	2619.7	2738.9	2819	2836.4	2914.7	3007.7	3091.4	3118.1	3213.5
0	0	0	0	33.325	40.133	47.427	74.933	87.754	122.05	99.969	115.52	137.58	142.66	111.95	117.29	93.784	145.19	154.48	191.2	188.42	205.98	218.92	253.07	251.79	264.39	283.1	295.28	227.67	267.11	258.11	258.41	252.95	268.14	256.17	231.63	263.29	303.8	276.16	288.11	262.01	271.91	261.76	252.21	247.09	250.18	247.43	228.54	236.94	197.49
0	0	0	0	12.316	20.875	22.686	45.386	50.217	79.641	135.27	154.71	205.13	253.51	307.89	376.81	445.94	481.26	512.23	585.53	713.76	719.05	831.5	882.37	962.02	1007.8	1079.5	1148.1	1168.8	1253	1344.2	1337	1381.3	1460.6	1332.4	1441.3	1492.4	1506.2	1625.6	1556.5	1558.8	1583.1	1557	1573.2	1583.2	1625.9	1585.5	1588.4	1524	1595.7
0	0	0	19.643	96.905	103.41	154.77	182.6	9.0368	241.81	214.94	249.04	237.27	262.01	244.46	265.79	289.36	223.24	250.64	278.56	262.63	248.36	308.51	318.88	285.65	313.49	314.45	335	331.56	366.32	340.77	335.77	360.81	417.8	364.77	377.16	414.81	422.85	428.77	430.67	425.45	414.36	386.53	384.69	425.54	414.14	399.59	398.94	435.67	447.2
0	0	0	0	33.747	27.799	0.58675	0	60.683	67.601	77.689	91.512	120.84	142.45	215	303.34	371.4	526.68	627.89	760.84	932.95	1059	1142.1	1280.2	1392.3	1489.1	1554.6	1638	1736.5	1803.6	1913.2	1887.5	2004.4	1987.5	1990.2	2117.6	2158.5	2166.4	2202.9	2222.2	2193.5	2259.9	2278.1	2258.5	2239.2	2345.9	2349.5	2341.7	2350.4	2371.1
0	0	0	0	25.655	93.346	120.09	213.62	326.27	447.81	572.1	720.94	815.3	1015.8	1062.3	1323.1	1586.4	1724.2	1805	1964.9	2083.8	2210	2352.2	2197.1	2304.6	2375.2	2477.7	2648.3	2568.9	2587	2653.6	2736.3	2670.2	2810.2	2811	2883.9	2795.2	2924.9	2882.1	2872.8	2867	2902.3	2860.3	2926.8	2904.8	2872.1	2779.3	2931.8	2774.1	2823.1
0.46478	0	0	5.8919	14.385	0	0	0	0	0	0	0	0	8.1054	13.077	40.758	50.346	57.446	82.632	143.39	138.03	185.13	212.05	263.53	323.87	404.53	497.75	589.93	720.12	827.9	946.65	1063.8	1131.7	1243.3	1340.6	1439.8	1599.5	1653	1813.4	1844.4	1919.8	1982.5	2035.3	2101.8	2168.8	2216.9	2253.9	2340	2342.7	2351.6
0	0	0	0.48533	1.8539	61.56	96.701	156.55	176.81	220.85	265.47	289.34	334.97	347.82	390.08	387.22	431.44	412.3	440.06	445.34	467.58	488.43	496.54	496.23	520.77	530.78	560.73	552.22	579.2	588.95	605.98	615.97	626.89	649.34	668.42	680.29	693.46	687.42	706.46	740.44	710.55	762.82	768.98	752.19	780.26	762.47	774.8	761.71	704.02	735.33
0	0	0	6.4872	38.673	40.029	0	0	0	0	0	0	0	0	0	0	0	14.872	41.406	57.954	94.433	114.94	140.19	149.45	169.84	170.7	149.41	193.46	219.99	222.78	226.94	225.98	243.6	253.82	267.93	250.39	268.59	248.29	252.72	262.09	269.03	248.98	251.9	203.68	248.03	260.64	261.26	249.76	254.2	227.44
0	4.6783	0	0.70797	3.1224	0	10.57	29.473	36.35	71.851	87.84	99.228	110.45	159.66	202.27	276.82	313.97	388.67	468.47	572.88	670.99	763.74	881.62	903.91	1023	1132.6	1179.8	1272.8	1437.1	1427.5	1500.7	1560.9	1679.2	1733.1	1888.7	1765	1872.9	1906.5	1913.5	1952.6	1931.4	1937.5	1928.5	1974.3	1976	1952.4	2074.1	2016.1	2006.7	1999.3
0	0	0	1.8244	6.3107	0.017163	0	1.5608	0	0	0	0.77856	0	2.9928	1.858	5.4923	2.9169	5.3132	0	0	0	3.5624	3.6251	0	0	0	0	0	0	0	0	0	0	0	0	0	0	0	0	0	0	0	0	0	0	0	0	0	0	0
5.6062	29.803	6.9005	0	0	0	0	0	0	0	0	0	0	52.32	94.683	146.96	198.34	260.93	298.43	351.02	413.76	479.79	491.56	485.82	538.98	578.56	564.03	601.59	610.13	652.02	731.55	714.98	699.11	723.41	696.91	624.7	684.9	685.78	700.9	691.18	690.6	706.37	709.07	655.99	678.04	631.88	641.09	662.74	687.94	681.88
0	0	0	4.1353	0	5.344	9.319	8.0104	13.695	11.202	15.883	10.95	16.779	24.449	37.353	49.228	60.192	90.954	98.999	128.84	176.58	219.76	287.65	365.65	466.2	529.37	584.07	658.65	730.47	784.7	894.03	912.57	967.58	995.8	1071.3	1092.1	1142.3	1182.5	1206.3	1235.4	1289	1325.3	1310.1	1337.2	1293.9	1337.2	1355.4	1367.4	1386.2	1387
0	0	7.6488	0	0	0	8.7701	12.752	0	2.3536	0	0	8.0412	52.452	61.597	81.911	141.93	174.14	197.78	235.03	261.81	283.11	326.3	342.33	395.28	358.24	419.78	441.54	449.06	445.65	454.94	463.06	471.09	452.9	468.26	490.41	500.82	511.65	529.67	513.3	511.41	549.31	564.39	542.33	582.11	558.76	570.99	557.18	534.81	563.77
0	0	1.0325	7.6643	1.1224	4.2366	6.7599	3.9353	0	7.1106	7.8529	22.03	37.224	55.755	74.657	85.878	107.21	105.34	111.54	122.82	138.33	106.77	157.63	160.19	169.84	165.08	161.07	153.18	175.51	170.55	155.88	180.12	165.04	154.43	163.92	152.63	157.23	134.88	158.44	149.75	139.75	133.32	130.54	122.63	129.67	121.6	110.32	112.54	106.79	102.98
0	0	0	0	0	7.7133	13.852	41.027	53.861	105.44	176.6	220.23	285.66	354.72	433.62	470.54	538.13	577.8	649.86	679.69	711.96	764.89	778.28	811.94	802.12	854.88	850.85	881.83	962.41	1006.2	1098.3	1114.6	1195.1	1245.7	1342.7	1295.5	1322.3	1459.5	1445.6	1596.5	1615.9	1534.9	1768.7	1967.2	1843.3	2203.2	2268.6	2223.5	2375.1	2492.2
0	0	0	6.3615	15.358	19.158	17.051	23.138	34.352	40.824	49.784	46.247	62.688	61.612	60.06	72.36	63.961	65.024	74.432	54.067	46.937	65.03	73.034	64.37	62.995	53.505	57.474	66.924	60.996	54.955	52.074	45.839	51.432	65.282	75.318	68.72	81.745	82.842	87.394	107.64	92.614	89.344	85.044	83.363	100.16	105.45	103.53	86.512	92.309	119.06
0	0	2.555	4.4846	5.8444	0	18.224	43.938	74.149	147.72	287.29	279.87	379.58	485.14	607.8	760.73	919.91	1097.7	1274	1449.4	1682.8	1834.7	1980	2149.9	2350.3	2489.9	2650.2	2715.4	2706.7	2803	2906.8	3028.9	3137.7	3168.8	3114.9	3167.3	3235.3	3303.3	3170.2	3216.4	3162.9	3106.1	3049	3048.4	3105	3110	3033.3	2980.2	3039.3	2979.7
2.6205	0	5.2566	24.786	0	0	0	0	0	0	0	0	25.05	54.256	122.02	84.859	103.83	109.16	42.918	36.97	41.79	183.91	183.29	209.78	105.05	134.33	151.51	269.15	309.36	302.54	246.58	268.1	275.33	369.38	369.42	390.64	279.26	344.36	348.67	340.63	400.92	356.11	472.89	364.76	437.76	434.64	388.79	445.47	556.65	595.86
0	0	0	9.307	0.52886	0	14.456	22.704	34.441	74.706	117.5	172.1	208.06	279.7	328.42	390.33	437.7	460.69	507.57	551.65	600.94	656.79	744.29	737.56	800.71	840.79	895.73	929.97	967.81	1030	1005.5	1051.8	1040.1	1011.5	1018.9	1061.6	1116.7	1120.8	1163	1149.5	1182	1219	1224.9	1302.3	1337.2	1408.9	1413.9	1462.8	1496.8	1538.8
0	0	0	7.8125	4.7327	8.6778	5.2602	2.2409	3.4529	0	0	0	0	0	0	0	0	0	0	0	0	0	0	0	0	0	0	0	0	0	0	0	0	0	0	0	0	0	0	0	0	0	0	0	0	0	0	0	0	0
24.992	15.168	3.4692	8.5418	0	0	0	4.6473	20.511	61.215	112.5	191.3	248.39	319.36	376.35	448.18	511.72	550.28	636.09	742.14	808.54	876.05	991.49	1021.7	1084.7	1174.4	1207.4	1267.8	1276.3	1354.6	1365.8	1378.5	1421.5	1469.7	1481	1466.2	1515.5	1578.6	1587.1	1604.3	1596.1	1622.2	1622.8	1666.3	1693	1750.7	1768.4	1784	1802.8	1806.5
0	0	0	0	0.15305	8.0924	10.384	4.5544	7.5875	18.496	13.631	25.766	45.049	57.85	78.962	94.808	102.93	130.34	141.19	166.86	180.79	211.79	237.84	266.12	289.69	295.18	315.95	338.4	370.44	363.24	391.68	398.63	413.9	426.31	422.98	435.24	452.74	462.69	477.58	490.09	483.85	471.05	494.42	485.05	485.81	481.94	490.45	487.43	490.05	517.81
21.363	3.4935	0	2.9721	0	0	0	0	21.149	33.348	26.964	77.484	120.03	135.46	165.04	169.36	203.15	250.59	285.94	305.34	352.62	415.42	449.25	511.1	551.86	622.25	676.58	755.55	799.91	789.8	873.94	858.9	913.97	953.04	993.73	1048.4	1068.7	1085.2	1133.7	1057.4	1058.6	1019.1	1078.6	1105.5	1125.9	1097.8	1124.6	1121.4	1084.9	1079.5
0	0	0	0	0	16.51	22.806	53.854	63.867	115.76	176.66	220.55	274.77	332.54	397.15	410.89	490.71	534.2	558.12	614.33	643.68	672.97	693.98	751.77	780.64	832.86	895.44	930.6	965.71	1054.8	1119.9	1019.1	1074.3	1064.1	1111.2	1142.3	1183.3	1252.7	1254.5	1236.6	1337.3	1400.5	1314.8	1284.7	1332.1	1308.2	1288.7	1312.5	1315.8	1311.8
0	7.2316	0	5.3293	0.39743	0	0	0	0	5.7876	0	0	0	0	0	0	0	0	8.133	31.148	65.029	112.38	152.4	223.81	271.82	354.59	400.85	475.96	521.32	556.45	607.37	679.88	711.41	775.15	829.95	811.32	824.21	830.82	848.17	897.48	918.31	919.66	943.69	942.83	961.49	998.87	967.03	1000.7	1017.3	1039.5
0	0	0	0	23.118	61.102	100.1	142.86	165.72	208.93	263.12	256.98	293.76	353.5	418.81	497.17	560.06	606.29	658.95	744	810.39	830.02	869.46	903.75	991.58	1013.4	1043.2	1056.2	1103.2	1092.6	1197.2	1187.1	1241.5	1295.8	1352.2	1471	1611.1	1726.5	1849.9	2039.5	2198.8	2305.5	2515.8	2705.3	2943.3	3076.5	3230.8	3433.2	3571.3	3737.4
0	8.3706	0	0.60469	27.924	7.1795	1.3535	0	0	0	0	0	0	2.0925	31.53	71.988	86.616	146.85	186.99	291.85	400.89	489.42	602.49	730.73	869.44	967.8	1112.5	1256.9	1362.2	1439.7	1410.8	1612.3	1714.5	1762.5	1867.7	1888.6	2012.7	1993.6	2028.7	2090.9	2071.5	2081	2070.5	2059	2036.3	2063.3	2057.8	2044.7	2001.6	1991.5
15.994	6.7915	0	0	0	3.2461	0	14.038	39.89	94.222	132.56	142.64	224.72	271.24	302.34	321.05	454.52	435.1	540.29	569.2	637.58	687.47	735.01	757.68	775.27	818.49	906.12	1087.5	1147.1	1255.3	1335.3	1373.3	1511.2	1793	1813.8	1875.2	1998.3	2177.3	2111.1	1698.8	2269.5	1931.8	2430.8	1931.6	2004.3	2541.7	2566.9	2569.9	2577.6	2477
0	7.2432	2.1972	2.0562	0	1.1873	0.8034	2.3763	11.853	53.626	108.15	159.57	227.95	309.38	364.56	484.21	595.24	667.81	824.54	961.56	1080.2	1189.7	1335.7	1510.5	1623	1653.5	1808.4	1881.3	1947.8	1904.3	2005.2	2111.2	2195.2	2311.5	2380.5	2469.3	2502.7	2578.1	2696.3	2742.3	2839.6	2895.8	2842.3	2950.5	3040.6	3029.2	3119.7	3125.4	3111.3	3133.6
0	0	0	2.0257	0	9.9476	17.012	16.654	50.92	87.885	85.09	137.22	157.15	201.12	229.06	275.79	304.73	312.2	324.44	314.45	360.91	368.18	374.56	391.92	402.18	421.99	459.97	482.4	511.29	564.58	624.75	714.19	760.56	792.39	808.92	900.27	989.8	1040.1	1074.8	1151.3	1153	1192.4	1200.5	1223.8	1239	1259.6	1304.1	1324.3	1297.9	1345.2
0	0	0	0	4.5805	0	17.165	0	41.385	65.989	96.003	148.76	183.27	211.13	233.24	283.06	319.79	356.29	373.47	457.86	433.97	535.85	521.2	523.23	547.69	519.8	548.71	596.98	573.85	652.31	647.53	632.9	705.72	771.62	738.82	803.39	822.1	843.75	872.8	850.18	823.9	861.66	892.66	884.06	809.72	856.45	864.1	872.55	883.68	834.86
14.874	3.968	0	0	2.4167	0	0	0	0	0	0	0	0	0	0	0	0	0	0	0	0	0	0	22.504	47.611	85.409	75.988	107.54	139.03	156.65	199.44	198.76	231.73	261.02	296.46	315.14	352.96	359.76	357.35	381.84	400.11	419.4	402.46	422.48	431.69	443.54	441.21	447.23	450.27	475.51
0	0	0	7.167	13.108	6.1333	0	0	0	0	0	0	0	0	0	0	0	0	0	0	0	0	0	0	0	0	0	0	0	0	0	0	0	0	0	0	0	0	0	0	0	0	0	0	0	0	0	0	0	21.239
0	0	0	0	9.6223	16.844	17.032	16.832	16.652	40.537	77.86	112.01	169.71	227.8	310.31	364.13	425.63	541.23	626.1	714.8	778.57	911.42	1041	1138.9	1249.7	1298	1405.6	1508.6	1823.3	1547.9	1598.8	1638.4	1715.4	1835.8	1893.1	1762.1	1810.9	1805.4	1835.2	1889.6	1928.7	1870.9	1860.4	1864	1869.9	1885.4	1918.3	1919	1891.9	1932.6
2.8575	0	3.5886	9.0045	0	0	0	0	0	0	0	0	0	0	0	0	0	0	0	0	0	0	0	23.785	67.033	97.67	146.25	202.45	233.07	276.85	339.32	378.92	418.55	463.52	467.87	506.39	567.03	640.72	618.85	623.6	675.59	713.17	738.14	716.5	754.05	745.54	744.07	730.64	739.67	769.7
0	0	0	3.5962	0	10.369	17.459	23.651	6.5044	0.2063	8.4213	16.639	38.247	44.684	56.557	80.871	84.694	79.869	106.94	110.28	162.77	139.81	138.11	109.61	145.42	121.39	116.67	117.61	128.62	136.83	128.7	165.66	163.21	181.3	193.73	181.15	232.11	233.19	217.04	235.8	253.16	253.52	237.16	221.36	225.7	192.93	182.4	180.68	163.16	196.89
0	7.5249	0.50571	0	0	8.8336	0	0	0	0	0	0	0	0	0	0	0	7.9147	23.165	32.829	68.081	84.442	103.29	154.32	198.94	238.64	303.57	333.53	326.52	428.99	468.86	500.83	552.79	608.87	714.3	723.51	769.21	823.61	862.86	871.94	897.85	912.35	942.98	954.09	990.71	1014	1078.8	1010	1037.8	993.42
0	0	0	14.579	7.5721	9.4682	24.571	38.999	54.91	68.857	108.79	216.06	280.43	370.17	431.16	497.96	606.1	651.73	715.24	755.35	835.01	858.67	975.62	937.26	1030.2	1024.2	1088.6	1081.9	1176.8	1189.3	1196	1219.1	1226.8	1284	1217.8	1268.2	1303.5	1321.4	1362.8	1373.4	1391.1	1400.5	1436.7	1499.5	1507.3	1509.5	1535.3	1549.6	1585	1601.6
0	0	0	0	3.5721	23.295	28.202	24.784	24.578	29.89	30.308	28.047	40.94	41.415	47.423	49.436	51.652	56.584	69.622	63.803	86.979	78.27	96.818	95.497	95.071	106.05	106.81	111.19	107.08	118.22	112.41	115.73	122.42	120.13	108.35	113.8	133.18	135.6	144.68	151.44	154.44	138.17	151.25	140.22	140.53	125.33	129.34	141.32	124.1	133.05
14.081	8.1564	0	2.9922	0	0	0	0	0	7.685	25.635	41.337	56.911	64.73	95.008	98.316	123.03	144.91	167.06	178.59	201.06	244.27	268.3	298.39	326.99	338.38	347.86	381.96	449.91	527.17	564.27	603.38	690.61	789.92	893.52	1012.4	1147.6	1315.9	1552.7	1200.3	1290	1406.7	1522.1	1691.4	1736.3	1809.5	1856.2	1935.5	2024.2	2091.1
0.71316	7.2538	0.92803	0	0	1.565	0	4.1303	10.313	2.0308	6.5323	3.1382	1.4108	21.392	25.49	27.786	32.511	30.688	37.24	29.674	36.346	41.571	35.475	43.676	32.979	42.863	50.741	51.591	50.71	20.822	26.209	18.886	31.306	37.292	66.728	52.734	42.252	40.589	54.658	71.302	54.79	46.257	60.152	84.545	113.45	125.46	146.71	138.39	136.82	132.18
33.663	4.4811	0	3.6418	0	0	0	9.8389	0	0	0	0	0	1.6296	2.9799	0	0	2.3299	4.2908	20.807	31.936	47.502	62.921	85.838	85.876	96.016	112.11	0	0	0	0	0	100.04	123.95	131.28	116.44	87.253	99.26	70.303	35.342	64.077	71.328	71.238	66.147	184.38	207.3	184.88	85.615	179.98	201.06
0	0	0	8.9473	5.765	13.912	7.1221	14.857	8.8498	0	0	0	0	0	0	0	0	0	0	0	0	0	0	0	0	0	0	0	0	0	0	0	0	0	0	0	0	0	0	0	0	0	0	0	0	0	0	0	0	0
9.6742	17.531	3.7812	0	5.8839	0	0	2.3625	0	0	0	0	3.5694	0	0	0	0.034102	0.013831	14.012	0	7.0596	2.8087	16.252	22.189	26.841	24.708	33.379	45.802	27.696	25.632	10.045	14.183	19.669	15.532	57.652	50.679	43.604	61.466	72.968	60.691	75.755	83.284	113.01	116.76	153.58	149.86	195.52	197.82	254.44	227.32
0	1.1244	2.7311	0	0	10.265	7.0547	7.617	2.8839	0	0	0	0	0	0	0	0	4.5063	0	11.129	12.358	22.322	47.674	60.133	71.428	81.781	113.6	116.68	131.01	142.94	153.54	186.69	197.55	226.69	217.1	239.22	241.25	254.37	268.56	278.96	282.71	261.63	284.45	284.68	284	300.53	308.41	303.81	335.55	339.66
0	8.8057	4.3052	10.855	0	0	0	0	9.0267	1.0108	11.507	7.5288	13.91	26.276	0	22.938	29.492	34.568	28.394	29.185	35.682	64.889	66.895	85.286	68.683	99.268	92.251	109.33	108.91	118.59	126.59	136.71	148.03	153.13	139.93	145.41	149.84	177.98	193.99	201.87	212.12	228.85	261.79	294.35	309.02	339.85	348.59	382.41	374.42	415
0	0	0	0	1.5936	17.25	64.741	156.46	256.49	381.12	532.57	673.78	818.96	973.2	1101.7	1159.5	1239.1	1411.5	1403.2	1483.6	1558.3	1605.1	1685.6	1689.1	1739.7	1793.4	1796	1812.8	1767.8	1806.8	1778.9	1828.3	1866.6	1865.2	1876.3	1943.1	1902	1884.5	1987.7	1979.1	1942	1955.5	1985.5	2062.5	2109.2	2123.3	2115.5	2095.7	2142.9	2150.9
13.663	5.5457	4.0938	0	0	0	0	0	0	0	0	0	0	0	0	0	0	0	0	0	0	0	0	0	0	0	0	18.473	93.878	93.738	85.805	125.84	217.8	264.54	328.23	364.16	397.9	445.44	499.83	541.59	640.38	675.53	750.55	836.78	894.74	933.51	1034	1098.7	1106.3	1132.6
0	0	0	14.726	45.672	28.693	23.737	52.085	57.472	82.714	40.009	84.883	67.28	68.709	67.309	152.26	66.751	97.532	105.13	99.565	115.56	136.48	172.5	132.69	145.77	166.82	177.29	354.48	320.91	387.64	403.65	519.25	301.98	351.1	380.16	334.25	334.74	338.13	345.5	335.38	386.25	397.13	413.49	400.79	409	418.41	427.72	443.29	446.2	445.59
0	0	1.674	3.3466	4.3947	3.3004	9.6981	15.758	25.65	43.132	76.297	105.79	124.31	166.13	196.31	258.91	322.71	374.52	414.3	453.25	453.67	519.61	571.65	582.8	623.23	637.02	670.48	712.29	713.52	739.92	732.16	754.3	742.11	774.5	771.3	742.54	807.68	780.18	747.46	740.23	725.49	730.53	715.38	705.8	720.75	708.93	705.66	733.06	730.39	741.38
0	0	0.72347	0	7.5968	11.668	16.209	20.079	11.203	15.169	20.162	33.03	41.472	53.368	128.55	98.9	148.58	127.08	163.9	205.94	232.73	265.76	331.81	318.3	332.24	330.41	392.15	404.03	501.58	439.43	465.43	521.73	546.14	526.29	564.3	624.3	591.68	615.83	679.16	729.83	774.41	807.54	842.55	898.82	934.05	962.94	1029.7	1043.2	1085	1094.8
0	0	0	12.262	3.892	9.1053	7.2895	14.045	17.467	9.4585	9.2597	1.1045	5.7335	11.375	0	0	4.5736	6.1889	0	11.774	23.521	65.542	95.686	137.84	145.78	221.06	247.42	337.68	397.7	433.82	473.16	544.95	578.5	638.71	659.21	709.59	738.02	829.78	831.03	822.64	833.23	850.64	837.98	884.05	881.59	918.5	913.94	920.1	926.99	915.43
0	14.089	19.251	10.499	10.932	0	0	0	0	0	0	0	4.7232	45.149	9.3671	52.353	78.654	113.26	163.21	195.06	247.53	312.29	350.28	410.36	491.6	559.3	661.95	637.22	698.73	738.12	800.06	847.85	961.7	1011	1101.4	1153	1209.8	1290.9	1380	1451.8	1465.5	1543.3	1564.6	1614.7	1661	1712.3	1710.6	1766.7	1781.6	1779.3
0.095263	0	0	0.83087	0	5.0491	0.91124	0.31022	8.3274	12.052	17.023	11.699	22.204	33.045	33.939	30.768	42.696	47.932	35.839	32.638	59.139	70.305	79.956	77.756	97.862	116.31	148.93	167.75	179.13	194.15	244.73	278.19	355.27	431.44	530.56	578.96	568.87	700.95	786.11	800.32	847.45	938.6	1041.9	1118.4	1172.6	1231.3	1334.1	1291	1345.3	1326.7
0	0	2.8259	11.983	5.4898	0	10.834	14.054	12.244	58.678	89.695	128.9	138.53	212.22	295.21	494.2	609.92	662.73	754.16	894.2	1032.4	1328	1515.3	1470.1	1595.4	1719.4	1825.6	1994.6	1873.6	2074.2	2083.5	2165.1	2205.5	2267.1	2312.8	2425.1	2482.3	2521.2	2616.9	2672.8	2659.7	2754.9	2767.4	2828	2941.7	2893.2	2949.8	2965	2973.8	3088.8
0	0.4955	8.1857	0	2.927	7.7156	1.1873	4.1966	0	0	0	0	0	0	0	0	0	0	0	0	0	0	0	0	0	0	0	0	0	0	0	0	0	0	92.655	113.64	7.8172	0	35.443	78.612	127.25	184.53	211.8	286.7	350.52	419.62	492.36	557.98	650.96	703.19
0	0	0	3.0417	5.9178	0	8.3462	16.021	2.9871	5.8675	0	0	0	1.5699	18.605	38.714	66.442	89.842	128.83	176.39	206.99	251.83	278.25	300.67	322.71	362.55	369.24	390.7	400.4	414.51	401.55	405.45	412.62	431.17	448.2	458.13	455.26	477.47	464.03	481.99	466.5	458.03	453.33	474.79	485.18	472.16	481.1	497.29	502.26	497.83
0	0	0	0	1.9137	18.319	31.758	40.566	35.714	39.897	35.238	35.8	48.926	43.144	46.329	47.842	58.019	57.005	73.191	95.349	109.89	136.7	165.51	185.79	213.63	247.59	294.69	334.97	392.71	431.95	480.57	539.84	603.28	651.14	715.15	765.34	834.82	955.84	1047.9	1114.1	1150.3	1195.8	1210.5	1189.5	1231.1	1209.1	1133.4	1237.8	1249.7	1075.6
0	1.7705	0	0	2.3798	6.1152	7.7602	18.891	37.598	42.635	53.121	68.423	90.719	94.883	116.77	147.2	169.14	177.76	199.52	226.06	232.49	285.41	302.1	330.66	358.25	366.73	434.13	428.08	462.72	532.26	441.77	485.44	465.16	505.12	522.38	625.55	693.77	734.27	774.16	765.75	784.82	804.62	855.78	909.43	949.51	944.93	1010.6	982.23	994.99	1034.9
8.3418	13.084	0	0	0	0	0	0	0.74627	5.0375	5.7734	0	1.3353	0	16.476	29.174	56.726	57.437	76.127	68.381	113.81	135.51	154.45	146.14	158.56	158.24	217.85	189	229.38	201.91	204.41	228.94	235.4	243.11	282.94	263.41	257.15	210.71	219.33	205.03	233.66	227.23	216.33	224.52	262.54	253.15	252.83	221.35	260.49	253.43
0	5.4643	3.2015	13.546	0	11.793	26.535	22.991	0	0	0.33919	9.6893	0	0	0	15.814	61.836	75.919	116.69	154.06	237.03	296.49	367.64	456.47	526.61	633.87	763.19	899.93	1036.4	1170.2	1340.6	1509.9	1649.5	1773.9	1916.2	2041.6	2167.7	2282.1	2418.1	2510.1	2585.8	2603	2718.8	2686.6	2847.6	2802.6	2859.5	2856.6	2880.5	2990.8
0	0	5.4462	0	0	0	14.444	25.024	60.192	128.77	178.8	245.62	310.35	392.94	479.33	557.75	656.02	758.02	810.75	843.24	933.03	996.89	1035.9	1107.7	1122.9	1091.6	1123.9	1157.9	1117.6	1164.6	1162.7	1124.4	1180.2	1204.1	1201.4	1258.4	1252.7	1280.2	1027.3	1078	1065	1041.8	1099	1026.4	1076.3	1123.6	1150.2	1165.5	1179.6	1168.9
0	0	0	23.004	15.295	0	0	0	0	0	0.22956	0.52763	0.57174	8.0921	4.0654	24.618	36.052	13.987	13.678	22.697	27.527	27.553	34.906	39.082	46.183	6.3419	0	2.376	0	0	0	0	0	0	0	0	0	0	0	0	0	0	0	0	0	0	0	0	0	0
0	4.6505	9.3115	11.182	0	0	0	0	0	0	10.095	31.209	63.831	86.18	126.18	156.87	195.89	267.63	320.89	353.39	446.37	479.22	555	616.35	677.58	700.49	783.56	775.75	795	824.35	855.17	862.02	945.07	977.11	1023.4	1056.1	1048.6	1081.7	1124.5	1100.9	1121.2	1146.2	1195.3	1168.2	1217.3	1210.3	1275.4	1243.8	1309.6	1283.2
0	9.2113	0	4.6775	10.405	0	12.828	5.8288	0	0	0	0.23746	0	14.23	59.694	96.623	120.6	147.17	187.16	232.5	304.74	332.34	388.47	397.65	492.32	522.67	549.41	590.53	609.39	637.11	650.6	705.77	708.28	729.27	744.26	767.58	786.57	769.46	779.41	813.1	813.44	838.65	852.4	900.12	947.2	1003.5	1035.6	1092.6	1098.6	1201.8
0	0	1.7435	21.539	19.453	0	1.9088	29.018	23.081	23.498	20.579	23.297	18.315	26.732	60.749	87.39	102.26	169.78	207.69	260.34	312.01	310.23	406.77	321.94	347.02	394.1	397.9	480.98	521.59	498.86	433.68	456.1	460.47	565.34	610.49	702.85	593.85	660.01	683.7	703.85	742.99	780.97	808.87	868.65	934.02	914.59	965.39	1059.3	1048.3	1048
0	0	3.4083	8.3613	5.7256	1.4182	5.712	16.304	35.28	66.263	129.53	195.75	259.02	349.98	430.07	517.29	619.75	707.38	817.94	901.03	1084	1243.6	1379	1533.9	1716.6	1877.7	1997.4	2072.5	2339.9	2398.7	2534.4	2671.3	2768	2922	3039	3190.3	3255	3288.7	3404.3	3525.8	3539.5	3591.3	3617.3	3737.6	3776.4	3837.5	3804.4	3754.7	3930.8	3853.7
0	0	0	0	29.708	104.29	146.01	202.84	218.61	256.02	302.49	289.75	342.1	351.82	400.24	413.74	441.78	506.25	540.39	536.99	643.35	714.78	810.07	875.37	996.48	1096.1	1194.1	1247.6	1660	1368.3	1533.3	1655.2	1792.9	1897.4	2033.6	2262.1	2496.6	2852	3262	3572.6	3884.2	4284.1	4534.1	4804.4	5083.3	5350	5436.2	5850	5944.2	6093.1
0	0.93361	0	0	6.5899	2.7203	13.271	20.981	16.658	16.07	27.271	28.278	46.644	66.638	91.234	108.82	154.25	204.45	262.78	298.35	375.31	426.9	469.05	508	541.44	591.03	616.26	639.01	698.27	718.44	713.59	709.23	750.51	715.89	741.45	718.73	754.72	744.35	761.75	763.41	758.74	784.92	749.65	761.15	750.36	809.23	791.72	819.32	809.39	825.04
0	0	0.38694	3.7273	0	4.3871	5.9368	3.922	0.48275	5.9994	0	27.147	39.123	71.682	100.51	97.899	137.71	190.66	246.59	309.89	333.16	369.97	423.35	453.99	508.81	552.95	571.25	577.03	613.25	648.58	676.09	698.19	706.43	723.59	702.47	710.8	732.2	741.54	770.32	766.32	752.53	715.88	719.59	726.39	699.62	702.95	724.47	710.73	708.06	705.01
9.55	3.5791	0	0	0	0	3.5683	0	0	4.0771	0.070974	7.9663	11.197	8.811	11.518	30.347	58.958	119.02	158.41	259.68	335.81	427.94	451.26	570.19	672.12	741.88	846.83	911.55	926.73	976.47	1146.9	1164.9	1262.2	1317.2	1359.4	1418.6	1401.6	1502.3	1508.5	1603.3	1687.5	1679.2	1759.8	1776.3	1741.3	1824.5	1887.3	1795.5	1837.2	1818.4
12.182	13.978	0	0	0	0	0	7.0002	10.579	19.85	19.612	25.059	29.907	28.587	36.523	40.785	107.36	57.687	61.551	58.732	63.905	81.136	134.09	85.782	85.058	64.364	81.046	107.45	118.31	118.07	144.49	174.49	191.58	219.41	227.95	262.64	294.16	309.37	301.79	341.85	328.52	333.64	356.31	346.03	347.97	368.8	367.6	386.73	372.19	380.98
0	0	0	3.4933	7.2797	12.77	2.4828	10.679	10.053	9.7035	5.9419	0.54473	1.9886	0.58516	6.2778	10.998	30.949	54.643	63.23	86.135	138.07	181.63	243.32	317.45	395.55	495.1	593.48	662.67	758.25	840.54	882.73	929.83	1024.9	1093.6	1161.4	1267	1301.1	1358	1399.6	1497.1	1501.5	1545.7	1532	1605.4	1668.8	1715.4	1694	1735.5	1819.4	1847.3
42.039	41.158	0	0	0	0	0	0	0	0	0	0	0	0	0	0	0	0	0	0	0	0	0	0	0	0	0	0	45.415	30.58	25.972	29.379	74.735	67.291	102.91	121.29	124.2	124.8	130.21	128.1	158.22	162.71	157.44	135.89	136.27	153.84	144.04	132.92	151.71	126.83
0	0	0	0	12.816	16.202	24.155	27.573	37.857	48.882	64.797	96.588	100.66	115.11	146.4	175.47	193.05	205.71	237.86	238.35	254.9	263.65	286.55	315.39	333.36	352.17	392.98	443.28	512.04	587.22	643.93	712.35	785.51	894.29	958.5	1070.1	1152.1	1214.6	1299.1	1384.9	1446.5	1458.8	1470.8	1575.1	1572.9	1620	1637.3	1596.7	1657	1681.7
27.168	12.798	9.0861	4.9535	0	0	0	0	0	2.0104	10.294	0	8.6495	10.435	39.777	63.816	118.82	136.48	209.81	240.25	295.17	340.91	412.93	445.8	485.15	550.8	597.38	651.7	649.71	679.42	697.88	723.08	742.44	797.31	840.28	811.64	805.96	850.9	817.81	872.55	887.08	880.65	895.89	875.72	902.34	919.37	862.34	919.17	944.64	979.91
0	3.2861	0	2.1143	21.229	15.37	7.8383	4.2106	18.225	77.605	89.237	24.945	64.988	63.243	57.799	33.031	48.541	47.18	50.546	51.657	63.186	39.094	68.553	59.022	47.184	31.983	20.381	36.712	19.818	0	8.7907	11.915	37.664	47.226	57.757	53.534	57.649	65.901	55.896	81.346	87.357	97.565	97.14	76.538	66.45	73.753	57.854	68.719	73.158	73.791
0	0	4.1836	5.8171	9.6988	13.245	8.6725	12.503	0.3376	1.5547	0	17.151	18.419	25.105	22.057	25.236	44.503	14.101	21.24	26.672	58.804	85.951	130.4	162.96	210.55	268.72	313.16	366.22	402.07	472.02	509.15	570.43	593.65	645.44	641.33	697.11	726.39	714.01	761.88	763.4	748.82	790.97	806.37	812	822.67	819.91	819.36	807.23	802.77	827.27
0	0.81543	3.6325	1.1267	18.208	6.658	3.575	11.183	1.1359	0	0.51084	0	2.3785	31.771	70.007	139.15	180.75	248.27	336.4	433.72	510.31	662.42	811.92	913.12	1032.3	1219.7	1324.5	1469.2	1540.8	1595.2	1682.5	1730.2	1817.5	1866.3	1881.2	1816.6	1895.1	2026.9	1998.7	2003.3	2033.9	2055.9	2049.1	2101.6	2067.9	2101.9	2112	2159.2	2133	2205.9
0	0	0	3.6759	6.6778	10.821	0	13.746	0	9.1085	10.802	45.41	65.365	81.549	114.02	145.57	87.795	95.993	132.12	197.18	231.93	309.25	349.36	433.73	477.65	534.7	619.14	684.53	815.47	967.04	1073.1	1164.3	1288.7	1450	1534.8	1629.2	1722.7	1755.3	1914.3	2034.1	2203.3	2366.5	2585.1	2611.2	2825.4	2925.5	3184.6	3197.8	3330.3	3522.5
0	5.8878	0	2.0005	0	4.1991	4.2582	3.385	11.698	8.5728	33.855	53.165	72.017	93.599	135.76	158.03	188.48	222.59	260.2	283.03	302.94	319.4	390.56	400.7	425.56	463.96	499.15	505.5	513.91	529.76	553.61	549.18	592.31	592.05	624.7	597.6	642.55	651.65	674.52	688.97	716.26	749.75	818	866.61	951.11	1015.2	1098.3	1149.4	1233.8	1283.3
0	0	5.077	8.1073	0	6.9445	7.4702	13.622	15.555	18.964	9.4249	20.834	36.119	33.805	47.854	49.634	58.396	50.002	68.797	70.943	79.322	102.62	105.69	138.91	154.06	178.39	178.76	205.3	199.12	213.74	234.36	252.45	265.97	271.06	268.33	268.64	284.03	310.11	287.73	296.98	288.61	304.93	299.54	281.31	309.19	274.41	273.79	273.49	240.86	250.78
0	0	0	11.891	40.929	62.666	71.976	119.45	188.72	293.77	496.05	430.55	570.42	639.5	853.2	960.39	1149.6	1277.8	1357.1	1583.6	1711.4	1867.1	2128.4	2099.7	2183	2314.1	2296.1	2436	2604.7	2519.4	2644.1	2660.6	2839.8	2839.7	2845.8	2864.8	2915.3	2920.6	3043.4	3086	3137.1	3103.1	3183.4	3167.7	3123.2	3162.5	3184.6	3141.7	3150.7	3122.1
14.549	8.9985	1.4783	8.7211	0	0	0	0	0	0	0	0	0	24.495	2.8099	19.018	22.384	23.065	35.862	41.712	66.202	112.47	175.65	224.23	263.46	394.7	458.9	593.69	698.49	804.86	946	1102	1250.2	1394.6	1552.2	1669	1790.3	1955.6	2017.3	2196	2322.3	2331.9	2414.4	2508.6	2608	2628.4	2738	2811.1	2855.7	2761.9
0.1084	0	0	2.3778	7.05	7.4488	0	24.717	31.921	48.696	82.519	84.432	132.13	153.75	167.96	207.46	207.23	232.65	235.67	242.99	284.29	309.29	314.07	307.22	317.49	286.02	307	318.06	317.17	331.47	351.51	335.93	331.78	335.44	384.8	389.19	431.59	423.75	439.53	496.47	502.76	535.63	538.31	585.54	568.52	568.73	602.45	623.75	599.01	630.01
2.4398	10.094	0.79224	5.3262	0	0	0	1.0144	24.313	57.671	123.2	174.33	247.89	303.92	409.57	517.04	656.31	785.21	923	1049.9	1252	1333.9	1380.4	1658.6	1702	1893.9	1991.2	2098.1	2045.7	2201.9	2348.6	2387	2445.7	2471.8	2546.7	2483	2598.9	2618.8	2704.2	2681.6	2686.3	2716.5	2702.7	2711.3	2723.2	2750	2698.5	2657.9	2679.2	2660.4
7.9453	0	0	5.2999	1.3275	2.2775	0	0	3.4238	7.5118	9.5763	15.83	18.501	14.834	17.455	11.342	5.793	16.915	26.484	19.973	29.713	21.971	30.508	34.132	41.072	29.959	19.46	17.954	32.03	12.026	27.97	16.553	16.697	22.784	37.584	42.253	42.528	41.054	17.89	11.617	21.871	34.436	43.607	35.594	51.243	73.649	64.246	77.441	83.975	92.772
0	0	1.6696	0.71971	0	3.0007	12.97	13.27	18.425	16.112	21.249	35.966	47.362	62.408	69.737	31.95	50.298	61.463	72.688	80.767	92.567	107.08	93.595	103.58	131.22	127.98	169.11	186.04	208.74	268.34	283.49	353.53	417.02	477.91	477.18	576.04	656.92	700.29	757.27	849.34	895.42	998.34	1069.6	1108.6	1147.8	1189.5	1222.3	1267.5	1281.8	1401.8
0	0	6.8067	0	7.2025	8.1438	17.261	44.943	41.8	65.601	77.079	105.02	131.09	171.11	199.55	214.88	262.05	288.59	313.58	328.63	390.52	432.05	424.5	436.15	474.71	487.04	504.59	532.46	532.99	553.36	575.82	619.54	620.68	627.14	729.11	724.83	706.26	753.94	728.65	761.43	738.77	717.57	744.01	699.59	743.68	683.51	735.83	743.3	749.94	756.48
0	0	3.0784	10.29	5.1029	2.3522	8.5926	7.2269	6.3992	4.4516	5.628	11.987	6.5926	13.908	0	5.0361	0	0	0	0	0	0	0	0	0	0	0	6.2837	0	0	0.046049	20.788	0.675	25.737	36.411	57.358	83.364	102.02	142.7	175.65	219.29	317.01	407.62	477.24	645.13	755.66	891.11	980.91	1151.9	1320.2
0	0	0	0	5.8835	7.7795	4.7352	18.172	12.205	13.496	15.101	6.7779	21.236	13.068	13.742	13.351	29.184	0.21662	9.47	33.84	25.452	42.274	43.168	53.596	66.982	87.902	100.93	106.94	140.48	153.75	166.45	177.53	160.6	165.63	190.49	208.93	212.57	261.01	105.27	155.8	164.23	162.16	163.77	119.49	185.27	181.16	347.41	264.34	319.82	342.75
0	1.7957	0	1.3962	2.354	1.0102	6.9177	12.397	2.4445	0.51652	2.6698	3.9928	1.5384	8.6147	15.586	26.429	52.827	54.268	78.254	103.26	119.45	135.67	169.85	162.56	182.01	209.9	234.82	252.64	276.52	303.81	326.89	356.19	345.02	408.89	463.1	472.64	501.32	522.13	548.94	564.1	580.36	624.08	641.65	616.92	658.39	655.44	687.24	700.62	676.12	712.27
0	0	0	0	0	3.8132	26.164	39.232	61.176	87.875	128.59	150.68	200.6	255.31	304.52	341.7	407.98	480.94	566.74	614.23	687.63	759.17	797.09	836.02	918.06	969.8	1029.3	1046	1065.8	1172.3	1152.9	1263.8	1266.5	1230.8	1270.2	1315.5	1300.7	1332.7	1271.5	1317.8	1326.7	1361.3	1356.6	1315.4	1349.3	1326.8	1336.4	1309.6	1342	1435.9
0	0	0	1.4333	0	9.2308	7.2906	8.8874	13.422	26.33	37.457	38.703	55.79	65.252	84.138	103.35	131.31	168.72	187.98	205.53	230.28	239.4	264	178.05	192.3	224.08	265.23	277.64	285.68	274.49	286.59	305.12	313.6	304.72	311.97	297.3	327.62	338.68	338.75	364.89	389.25	385.92	434.09	434.83	458.91	491.18	489.16	531.84	556.05	596.39
0	0	0	0	5.9936	17.419	16.074	19.827	32.581	47.958	65.269	64.208	53.212	91.697	134.25	210.14	287.29	374.96	442.31	534.61	677.46	782.5	868.92	989.2	1107	1225	1277.1	1375.4	1453	1598.9	1566.4	1643.1	1741.6	1865.2	1842.8	1899.8	1940.6	2055.2	2073.2	2098.1	2128.7	2154.8	2171.3	2227.3	2226.4	2257	2252.6	2256.2	2278	2260.4
70.637	10.887	25.631	9.5907	0	0	0	0	0	0	0	0	0	0	0	0	0	0	0	0	0	0	0	0	0	0	0	0	0	0	0	0	0	0	0	0	0	0	0	0	0	0	0	0	0	0	0	0	0	0
0	5.6471	3.4382	2.1522	2.5043	0	0	0	0	9.7908	0	0	0	9.4227	24.207	75.179	139.1	196.1	280.82	347.31	445.68	529.18	589.39	693.61	805.73	895.24	964.11	1135.7	1211	1244.3	1448.5	1504.6	1679.5	1862.6	2260.5	2117.6	2287.2	2500.7	2596	2823.9	2843	3035.7	3219	3318.6	3473	3584.2	3581.3	3768.7	3822	3884.3
12.236	10.085	0	0	0	0.74386	6.9839	0	17.294	46.287	66.376	101.49	33.022	143.87	161.66	191.99	222.32	252.24	284.61	304.26	323.32	330.31	339.61	372.96	287.64	279.78	329.48	414.3	433.79	443.98	347.98	349.67	367.55	497.64	522.75	493.88	517.98	399.71	394.63	419.07	338.61	505.18	528.8	514.8	513.14	358.05	365.62	519.46	538.73	487.1
0	3.1077	2.2398	5.1024	6.8638	0	3.103	5.8101	4.3596	8.5969	4.7026	2.5888	0	2.3953	4.1336	13.399	13.607	10.902	17.775	35.47	44.943	75.298	99.837	129.63	169.23	237.94	281.63	323.08	390.66	430.76	461.12	515.35	557.44	562.13	653.65	647.75	658.58	739.84	754.65	818.25	813.52	870.67	914.28	894.89	959.51	903.83	968.73	977.12	978.75	1004.5
11.332	10.056	0	0	0	0	0	0	0	0	0	0	0	5.4016	1.0981	16.013	25.903	33.605	56.25	49.301	56.446	57.232	39.463	49.541	48.214	29.021	44.443	53.496	76.165	68.207	71.935	65.419	49.47	46.025	62.1	75.065	80.974	84.913	97.998	119.86	128.18	146.81	176	162.79	203.66	225.92	240.28	146.05	135.43	164.07
0	0	6.4204	0	0	0.89582	11.979	20.881	16.759	23.241	23.639	42.888	70.389	108.49	111.22	172.07	228.72	204	321.26	266.3	343.73	340.76	497.33	414.02	452.89	489.83	601.37	539.5	644.82	543.47	639.89	696.86	688.07	722.53	700.58	733.78	740.97	757.99	740.97	734.46	716.11	741.76	751.22	723.21	762.5	703.57	722.81	729.15	711.55	722.36
10.278	0	0	0	0	0	10.822	35.446	53.522	96.486	126.44	145.77	181.52	215.21	261.65	269.93	284.46	277.25	233.87	228.7	225.69	262.16	387.54	266.3	273.89	282.44	278.2	295.81	316.75	278.27	280.71	303.37	323.42	326.72	339.7	316.49	302	300.25	299.81	306.02	300.58	338.76	488.05	338.22	369.75	524.81	547.01	414.87	554.49	455.82
0	0	0	1.4522	17.187	21.013	26.211	71.322	116.6	252.44	309.97	326.58	435.69	499.5	530.89	611.39	851.02	751.98	807.22	1133.8	1035.1	1225.3	1439.5	1137.9	1210.3	1319.3	1342.2	1788.4	1844.4	1847.8	1711	1695.5	1719.8	1927.4	2085.9	1971.6	1857.3	2007.2	2137.6	2106.6	1878.1	2114.9	1884.3	2175.3	2225.2	2273.9	2316.8	2319.3	2380.9	2323.5
14.691	21.198	2.56	3.0149	0	0	0	0	0	0	18.424	25.275	26.88	38.536	42.373	32.475	49.451	91.779	108.24	65.988	53.736	80.493	100.06	110.69	124.25	112.5	132.95	175.77	169.21	193.73	248.29	315.37	369.8	466.5	535.33	605.11	629.42	697.44	855.69	981.64	1068.5	1001.9	1096.3	700.34	805.37	916.58	982.39	1051.9	1091.4	1188.5
0	4.5664	1.5874	3.0471	0	12.426	2.4262	33.891	58.293	97.248	137.96	179.81	249.58	311.21	373.59	457.26	493.02	620.06	724.93	790.05	893.06	940.05	1041.9	1146.2	1225.4	1339.4	1377.2	1403.1	1446.8	1453	1484.7	1524.1	1596.1	1675.2	1728.8	1747	1774.5	1770	1828.4	1775	1883.4	1829.4	1864.5	1883.7	2035.8	2238.6	2413.9	2119.4	2316.1	2171.2
0	0	0	10.406	13.081	19.743	31.982	57.815	101	100.56	167.2	175.91	208.97	287.99	189.06	372.99	437.91	482.37	501.53	527.3	553.98	582.2	583.55	623.94	651.34	694.76	732.73	772.87	831.55	913.01	966.82	1033.2	1106	1219.9	1293.1	1345.6	1397.9	1481.2	1510.3	1534.1	1592.7	1659.6	1706.3	1741.4	1773.7	1796.7	1797.8	1837.7	1858.9	1920.8
0	0	0	0	2.7349	15.504	19.537	14.062	13.792	12.096	16.577	28.446	27.223	53.258	76.5	99.768	133.69	175.87	203.76	284.51	310.77	393.79	386.81	483.07	546.43	600.85	519.24	529.49	597.25	569.11	568.15	594.69	575.07	599.24	626.21	634.3	646.49	684.42	685.94	698.05	684.04	654.99	667.8	642.38	671.35	663.82	677.29	668.24	674.1	671.8
0	0	0	0	33.034	34.826	62.378	98.879	145.36	256.75	329.79	392.73	529.61	622.47	675.41	758.54	867.09	951.26	1029.5	1071.3	1154.5	1229.5	1200.3	1297.6	1335.2	1315.7	1358.9	1359.3	1358.1	1411.7	1429.7	1460.7	1451	1519.2	1451.3	1453.1	1491.8	1489.4	1544.9	1503.2	1524.5	1530.7	1525.8	1526.9	1534.2	1500.6	1488.2	1515.9	1468.9	1472.6
17.762	1.5251	0	0	0.31508	0	1.5113	0	0	0	0	0	0	0	0	0	0	0	0	0	0	0	0	0	0	0	0	0	0	0	0	0	0	0	0	0	0	0	0	0	0	0	0	0	0	0	0	0	0	0
0	0	0	6.8197	18.61	22.71	0	0	26.279	29.179	30.284	29.583	37.355	28.762	33.842	26.343	27.627	24.605	23.189	29.575	38.06	19.854	12.494	19.763	8.4942	17.198	41.376	57.246	116.98	163	197.75	268.52	305.27	355.08	419.63	506	578.28	636.96	657.94	737.98	810.39	781.97	895.3	911.73	918.08	933.97	964.09	991.92	1028.6	1062.5
4.8544	14.417	0	0	0	3.719	0	1.914	0	2.4465	0	0	0	0	0	0	0	0	0	0	0	0	0	0	0	0	0	0	0	0	0	0	0	0	0	0	0	0	0	0	0	0	0	0	0	0	0	0	0	0
0	17.626	0	0	0	0	1.4299	0	0	0	0	0	0	0	0	0	0	0	0	0	0	0	0	0	0	0	0	0	29.634	80.55	122.37	181.36	255.73	278.55	505.42	378.41	442.67	498.9	513.69	589.11	625.12	625.55	687.35	678.4	691.21	663.22	696.69	682.3	699.13	702.89
0.15821	4.1509	0.16406	0	0	2.4467	10.862	44.537	110.3	212.75	297.94	458.75	642.41	831.33	1057.4	1240.2	1475.3	1639.5	1893	2073.6	2329.3	2564.2	2905.5	2903.2	3187.6	3457.6	3635.6	3882.4	3949.4	4119.9	4249.1	4608.5	4833.9	4856.4	4860	4969.6	5090.9	5247.6	5497.5	5654.6	5711.4	5670.9	5947.1	5964.9	6037.3	6069.2	6204	6169.9	6240.6	6374
0	2.7069	17.875	19.954	13.964	0	0	15.042	18.769	16.267	0	0	6.0585	35.657	44.806	126	220.05	318.15	396.07	527.48	602.6	750.93	861.87	941.45	1060.3	1121.3	1226.2	1328.5	1376.3	1394.3	1437.7	1500.4	1561	1580.6	1592.3	1681.7	1612.5	1801.6	1730.3	1778.2	1831.7	1822.1	1749.3	1772.4	1763.4	1766.6	1807.4	1809.6	1775.2	1854.1
0	2.176	8.3532	0	0	0	0	13.243	3.9347	4.5129	10.274	10.741	17.8	23.73	24.44	26.199	41.017	31.928	45.568	40.192	43.163	37.218	31.588	37.43	28.649	27.585	51.845	45.341	40.624	28.685	30.027	25.792	19.675	19.119	42.078	54.426	82.143	89.528	90.071	117.49	129.63	171.81	195.16	202.01	187.84	189.9	188.63	221.39	227.68	257.12
0	0	0	8.195	2.437	6.0596	10.412	0	4.8419	14.291	7.5882	6.7103	31.814	52.49	80.123	123.08	169.92	226.2	288.1	313.58	329.75	399.33	426.25	498.63	524.73	555.06	595.87	549.58	535.27	634.94	622.71	632.11	650.74	713.64	756.23	729.83	713.55	707.19	700.51	656.73	645.64	659.88	547.65	633.75	545.75	610.79	611.94	613.72	624.18	600.2
7.3876	5.3833	0	0	3.0883	0.0069741	0.85429	0	6.576	3.7651	14.812	21.795	18.598	33.962	65.822	99.904	160.15	233.33	309.87	379.39	459.3	576.05	645.88	731.88	808.85	902.79	957.89	1004.9	1055.3	1101	1174.6	1155.9	1279	1303.9	1382.4	1460.1	1440	1487.1	1515.8	1501	1541.7	1584.8	1606.9	1621.6	1604	1674.5	1687	1659.4	1679.4	1693.6
9.0689	0	11.267	0	7.4231	3.8727	0	0	0	0	0	0	0	0	0	0	0	0	0	0	1.0716	20.509	52.216	63.56	78.164	102.34	145.67	175.87	202.39	236.29	253.18	274.48	294.08	289.42	339.02	315.74	364.38	344.68	347.61	372.46	370.74	353.72	374.55	381.46	399.89	394.85	390.7	388.65	403.22	403.19
0	0	2.1209	0	0	0	12.332	13.604	0.084376	0	0	0	0	0	0.29794	0	3.0513	13.632	17.974	24.955	49.797	54.861	73.976	73.544	77.593	85.839	100.42	109.4	131.07	125.47	116.37	145.26	130.51	128.65	118.5	113.18	126.55	133.44	134.09	132.23	126.49	109.5	121.12	92.546	98.631	74.066	81.634	60.516	43.011	47.651
11.565	16.347	0	0	0	0	0	0	7.6198	8.6569	24.611	28.616	38.877	55.125	80.452	101.42	115.5	161.24	174.04	204.64	218.42	220.01	228.71	238.43	266.37	281.3	283.52	309.85	338.92	378.86	443.04	493.4	544.48	594.11	717.17	762.34	850.99	915.65	963.7	1029	1120.8	1233.1	1269.2	1377	1468.8	1440.4	1519.3	1568.8	1677	1637.5
14.431	5.4601	0	0	0	0	0	0	14.942	35.06	64.503	95.938	145.92	216.85	272.17	382.18	455.04	559.48	643.61	792.37	904.61	989.84	1074	1151.8	1247.9	1293	1323	1341.8	1378.7	1471.6	1421.9	1444.3	1528.8	1492.7	1543.2	1530.7	1542.1	1590.6	1535.7	1581.3	1621.4	1542.7	1594.1	1517.9	1547.8	1564.5	1554.6	1558.6	1523.7	1525.1
0	0	0	0	2.0309	0	16.329	51.278	75.82	173.53	240.37	341.01	389.52	485.15	647.6	743.87	858.63	907.22	985.15	1019.4	1136.1	1187.3	1187.6	1200.5	1266.8	1314.8	1339.3	1378.3	1436.9	1447.3	1563.1	1550.3	1585.7	1652.8	1663.5	1652.6	1716.7	1760.6	1825.9	1855.8	1870.3	1924.8	1927.2	1880.2	1924.9	1955.8	1927.5	1953.3	1931.8	2016.1
0	0	0	0	0	12.963	43.012	54.54	73.039	83.308	108.73	150.19	168.86	221.96	292.36	351.95	453.85	528.75	622.83	764.93	820.65	916.3	1037.5	1115.5	1136.1	1154.7	1269.9	1300.1	1327.8	1358.1	1374.8	1401.9	1437.7	1460.5	1553.5	1462.8	1516.6	1516	1500.2	1477.5	1489.1	1496.7	1430.2	1513.9	1504.1	1485.9	1510.8	1532.3	1514.7	1491
0	2.7234	11.01	0	8.4828	0	7.8287	17.647	11.141	6.3899	5.8567	13.158	17.463	48.448	87.973	133.06	197.5	266.65	316.12	386.34	431.72	495.1	570.55	591.69	670.06	736.42	758.94	798.44	863.9	832.6	879.84	874.02	876.97	906.5	915.26	880.15	920.09	926.03	920.58	923.94	974.67	928.89	942.07	974.02	932.56	931.76	932.27	915.61	913.95	912.21
0	5.9631	1.7353	7.0661	0	1.4296	0	0	0	0	0	0	0	0	0	0	0	0	0	0	0	0	0	0	0	0	0	0	0	0	0	5.8361	25.229	30.548	27.726	26.52	55.207	66.351	64.084	77.194	65.814	53.252	78.238	45.571	61.887	51.076	40.831	44.923	37.835	62.117
1.0914	4.6868	6.5052	13.374	0	0	0	0	0.97151	0	4.1772	0	21.812	59.39	72.048	131.63	172.21	228.95	244.58	287.47	333.36	391.89	431.25	476.04	490.28	554.52	587.06	624.82	674.86	713.71	719.64	746.82	785.4	822.92	836.45	859.43	924.51	972.11	1018.6	1045.5	1046.4	1087	1088.2	1171.9	1161.4	1194.7	1186.9	1205.9	1216	1229.5
0	0	5.5668	15.551	0.73664	0	0	0	0.45143	0	0.031908	6.5963	23.526	64.11	49.736	177.41	248.89	335.42	408.36	518.51	602.6	712.39	804.46	887.21	962.71	1045.7	1109.9	1280.7	1328.5	1352	1395.7	1525	1613.3	1667.1	1725.4	1808	1869.5	1896	1963.6	1987.9	1952.7	2027.4	2060.6	2095.1	2115.5	2122.7	2128.3	2153.7	2149.1	2214.9
10.736	11.355	0	0	0	0.82622	0	0	0	0	0	0	0	0	0	0	0	0	0	0	0	0	0	0	0	0	0	0	0	0	0	0	0	0	0	0	0	0	0	0	0	0	0	0	0	0	0	0	0	0
0	0	0	4.5352	8.2231	7.6881	9.4273	8.4408	2.2455	6.8923	0	5.143	7.6804	8.3915	6.7564	7.6672	10.509	19.795	24.648	37.373	28.647	49.038	56.705	51.182	63.579	54.236	41.011	62.532	52.753	71.998	46.236	40.578	47.841	44.461	46.898	43.935	57.766	103.57	115.69	132.11	150.25	155.23	156.27	196.65	197.8	242.1	235.95	261.03	280.44	290.79
15.289	0	0	5.3819	0	6.894	0	0	0	0	16.007	52.528	60.431	82.439	73.873	119.63	127.83	171.49	211.51	245.74	242.73	268.24	279.98	331.38	310.3	333.01	368.95	469.76	467.8	402.66	417.37	414.58	417.69	562.48	564.45	457.88	423.99	427.64	433.5	433.04	412.3	415.69	402.43	426.4	410.04	429.33	390.22	415.6	377.98	368.07
0	0	0	0	0.35648	3.7113	12.821	61.102	126.07	178.68	264.47	296.05	393.23	460.86	533.5	557.35	684.57	721.14	791.7	902.22	933.07	965.77	1015	1158.6	1186.2	1307.7	1406.5	1534	1714	1778.8	1905.2	2069.4	2210.4	2304	2344.8	2543.5	2755.4	2895.5	2998.7	3168.9	3378.6	3434.7	3543.9	3617.5	3810.8	3806.1	3916.4	3994.8	4108.5	4120.5
8.556	2.2561	0	7.8911	0	2.824	0	0	0	0	8.2881	0	10.56	12.915	20.989	33.965	76.748	110.8	138.53	172.29	189.92	219.68	240.88	318.23	305.73	320.01	321.37	330.84	357.12	357.42	359.29	371.14	398.03	387.75	445.71	411.16	427.78	428.76	426.42	445.25	463.94	468.24	416.28	475.42	465.19	464.95	487.69	489.41	525.8	519.04
13.299	12.295	0	0	0	0	0	0	0	0	0	0	0	1.107	0	24.984	50.295	79.108	111.86	149.6	197.99	207.04	235.35	246.25	298.01	329.09	347.05	385.44	358.55	444.22	468.26	479.27	510.58	495.21	504.44	507.32	530.93	546.34	532.07	554.61	554.41	562.41	557.09	564.42	544.64	551.09	575.43	549.2	536.19	529.21
0	0	0	4.0603	7.4615	19.78	23.171	9.7244	0	1.3866	0	4.1205	0	0	0	0	0	0	3.697	3.0109	49.263	56.356	113.3	127.93	168.05	132.3	171.79	190.27	208.06	228.31	216.79	275.94	277.7	283.56	284.1	271.84	303.21	303.23	290.69	287.71	296	289.93	285.77	271.62	307.69	317.95	327.82	339.13	352.02	407.67
0	0	0	10.651	6.3721	3.3031	8.221	7.2669	9.6088	7.1379	9.4099	13.271	20.307	25.65	17.762	26.826	40.2	32.136	36.49	37.399	45.208	38.86	34.987	15.923	41.529	27.45	40.186	40.904	81.068	48.288	66.094	83.213	83.005	121.6	148.99	135.64	166.86	169.11	214.35	233.75	266.99	262.45	317.66	372.53	380.67	400.38	440	453.33	450.41	471.57
0	0	8.5003	7.3036	6.7911	7.0279	0	11.874	6.1235	17.08	25.493	41.733	87.012	159.24	261.46	380.6	479.65	645.15	763.72	886.89	974.28	1125.3	1252.1	1316	1459.3	1637.1	1687.1	1773.3	1834.7	1948.4	1960.9	2023.7	2071.7	2111.8	2120.2	2136	2203.7	2267.7	2242.3	2297.2	2305.1	2402.2	2388.4	2395.6	2391.9	2308.9	2319.2	2427.4	2370.5	2398
23.31	10.059	0	3.6014	0	1.4079	0	0	23.153	50.251	73.823	119.43	141.47	167.6	251.21	277.8	329.18	391.36	453.1	525.31	510.96	652.88	673.91	775.03	782.07	821.82	881.49	891.54	963.89	1131.8	1075	1088.7	1098.1	1108.4	1119.2	1154	1171.8	1232.1	1268.5	1309.1	1320.5	1327.1	1339.5	1375.7	1403.4	1409.5	1476.8	1482.9	1502.4	1516.5
0	0	3.6813	13.987	7.4108	0	4.9207	9.1639	0	0	0	0	0	18.669	54.201	115.66	175.89	256.91	326.62	423.33	519.86	627.57	764.09	847.02	953.57	1053.7	1169.5	1247.1	1297.6	1430.4	1545.9	1602.6	1623.4	1660.6	1782.6	1746.5	1916.1	1937.7	1990.2	1990.6	2089.6	2078.9	2173.5	2188.7	2221.1	2172.4	2205.8	2268.9	2260.3	2219.8
0	0	5.2027	9.801	30.321	11.676	0	22.685	22.432	0	0	6.9373	3.0141	12.773	11.221	0	0	0	0	0	0	0	0	0	0	0	0	0	0	0	0	0	0	0	0	0	0	0	0	0	0	0	0	0	0	0	0	0	0	0
0	0	0	12.361	9.0831	10.896	55.502	43.252	36.089	46.939	56.146	65.385	86.715	110.8	130.71	156.97	177.03	158.73	152.61	214.48	245.53	212.34	251.16	260.84	250.36	271.72	271.07	257.92	244.52	134.43	136.22	124.84	121.04	130.35	182.65	192.82	204.88	244.67	260.11	329.39	307.39	349.05	374.16	421.56	479.23	477.21	497.39	528.77	559.94	573.23
0	2.6594	0	8.593	0	5.4789	12.207	1.1662	11.451	25.659	29.712	42.245	50.306	60.871	105.56	121.55	162.61	239.72	280.1	335.03	397.07	424.45	478.7	525.45	593.5	638.71	687.02	762.32	848.67	901.75	1070.1	1175.1	1331	1488.3	1685.7	1814	1986.2	2157.9	2301.2	2496.1	2653.3	2841.8	2853.2	3175.5	3416.2	3499.1	3625.5	3764.9	3660.3	3856.9
12.328	0.77512	0	0	0	0	0	1.0443	0	0	0	0	0	0	0	0	6.6797	17.656	60.035	87.344	127.71	186.79	229.17	359.38	471.07	522.73	638.13	726.36	749.88	832.8	920.88	955.86	985.77	1100.4	1050.6	1061.8	1271	1252.8	1351.9	1336.1	1378.9	1478.2	1472.1	1410	1460.1	1412.9	1409.4	1401.9	1354.4	1406.4
0	0	0	12.857	9.9959	0	0	7.2945	0	7.5611	5.2053	23.344	14.798	26.191	34.123	28.481	58.424	78.644	110.25	151.87	213.34	275.6	314.34	403.11	488.06	578.21	662.84	703.85	722.38	857.14	923.02	967.92	1073.7	1099.4	1151.3	1141.6	1199.6	1243.1	1300	1273.1	1245.9	1258.8	1318.6	1304.4	1302.3	1333.1	1352.9	1333.4	1339.1	1357.3
0	0	0	0	2.2796	12.574	61.619	124.27	196.29	300.32	452.9	595.35	735.51	843.12	1040.4	1200.8	1392.2	1590.1	1780.8	1972.8	2125.1	2263.8	2533.6	2677	2692.6	2862.7	2937.8	3157.6	3310.2	3479.3	3643.1	3851.2	4107.5	4320.4	4393.6	4614.5	4992.6	5195.5	5243.8	5542.4	5999.3	6223	6399.1	6657.5	6871.4	6904.6	7213.8	7297.7	7342.2	7601.8
0	0	0	3.411	5.8857	6.0838	15.679	18.643	0	0	0	6.5648	0	12.624	23.169	37.592	57.317	54.13	95.892	112.08	165	188.66	246.24	279.59	333.36	373.49	474.08	483.29	497.73	520.1	504.33	599.33	668.81	663.96	697.58	657.05	726.98	734.28	769.25	788.82	838.94	818.15	865.92	911.15	947.67	983.04	1042.3	1094.8	1072.3	1129.1
11.676	0	0	0	0	8.8946	12.812	19.313	82.959	112.11	192.43	275.47	397.05	518	668.26	796.95	943.58	1121.3	1249.8	1401.6	1562.5	1676.2	1760.5	1882.9	1959.1	2067	2108.8	2164.4	2161.6	2200.6	2290	2352.7	2380.2	2408.9	2445.2	2495.7	2549.6	2573.2	2576.5	2603.9	2662.3	2728.5	2767.7	2776.8	2827.3	2963.2	2936.9	2964.6	2893.6	2914.6
0	0.76736	0	6.4558	0	3.0168	4.9091	5.931	0	0	6.8444	0	0	0	0	0	0	0	0	0	0	0	0	0	0	3.3577	0	4.8803	5.8305	9.6537	17.111	28.85	24.571	47.992	0.54702	16.295	21.483	31.209	25.172	31.309	25.885	23.815	38.017	25.263	1.6582	0	0	0	0	0
0	0	0	9.2795	10.626	4.2486	3.8926	4.5576	1.3364	0	0.18577	0	0	0	13.589	38.971	72.278	118.76	181.16	214.14	297.01	345.57	395.93	430.7	467.72	546.32	593.41	618.01	749.08	766.5	740.49	835.25	843.4	873.36	885.05	918.41	960.05	944.57	990.29	1011.3	1026.4	1025.9	1047.8	1088.8	1063.9	1096	1111.1	1190.7	1236.2	1244.7
12.627	3.3746	0	0	0	0.99354	0	3.8645	18.631	31.278	49.889	61.73	78.629	103.49	116.93	131.35	159.6	185.98	200.1	191.95	212.3	255.92	315.99	354.31	410.55	470.6	515.07	592.68	659.73	687.73	756.6	779.31	896.15	969.56	1095.7	1135.3	1119.5	1243.6	1299.3	1383.2	1365	1376.3	1440.5	1516.2	1564.3	1576.3	1614	1572.4	1619.7	1578.5
4.3103	6.9933	0	0	0	0	16.443	18.868	18.227	30.657	25.892	36.337	37.76	39.215	51.594	55.739	63.563	77.237	72.6	60.969	79.784	79.758	95.841	118.49	129.87	164.91	178.68	225.27	237.66	271.97	321.24	348.41	363.02	412.24	414.16	425.93	455.93	503.88	459.81	466.37	463.49	462.75	447.12	453.69	437.57	423.34	460.57	417.64	415.62	364.02
0	0	1.321	14.247	0	6.1078	17.876	30.344	38.486	77.835	125.36	187.45	236.3	305.68	376.54	479.64	580.83	662.27	774.39	869.22	951.94	1090.7	1128.8	1227	1353.9	1442.1	1592	1663.7	1762.2	1835.7	2009.9	2128.5	2182.3	2292.3	2315.8	2444.8	2507.8	2553.1	2693.2	2610.8	2674.8	2681.5	2715.2	2796	2770.4	2812	2786	2835.5	2883.1	2882.2
0	17.48	0	0	0	3.4284	0	10.834	42.777	91.653	173.08	224.17	314.65	382.5	467.19	568.89	634.65	718	782.74	860.53	920	971.72	1076.4	1135.9	1166.5	1194.3	1234.3	1269.8	1286.9	1229.6	1264.7	1316	1350.1	1401.8	1461.1	1481.6	1544.5	1535.6	1587.2	1606.2	1620.8	1653.2	1706.7	1723.2	1784.1	1797.2	1851.3	1883.6	1957	1956.8
0	0	0	0	26.587	11.796	7.0124	6.98	14.862	6.7383	11.731	12.556	18.377	6.6933	28.524	23.866	26.445	53.523	63.479	90.962	129.35	168.5	227.25	242.06	282.9	342.76	347.13	415.04	509.82	531.46	566.25	599.96	663.88	768.33	851.19	853.68	892.72	937.42	980.23	1005.1	1056	1066.1	1076	1115.4	1109.5	1193.5	1167.8	1195.3	1254.5	1217.7
3.3958	3.7544	0	0	0.87876	1.9182	0	5.6554	0	0	0	0	0	0	0	0	0	0	0	0	0	0	0	0	0	0	0	0	8.4888	0	18.083	9.4185	3.4529	33.154	25.762	25.336	24.04	21.614	39.875	46.821	32.919	19.928	29.118	42.869	83.8	109.78	165.84	233.05	326.36	477.18
31.969	24.001	0	0	0	0	0	0	0	0	0	0	0	0	0	0	0	44.455	70.405	92.701	144.25	149.26	178.03	235.94	277.3	292.44	368.6	407.08	404.28	416.5	410.29	444.55	503.14	505.66	518.7	543.8	559.79	578.92	464.94	571.4	540.27	594.64	569.97	561.33	516.02	550.48	526.42	545.03	537.55	541.23
0	0	1.6951	9.8902	3.9867	7.4608	17.428	28.145	40.981	63.633	91.017	123.69	161.81	198.29	224.81	272.3	305.2	316.56	359.48	400.54	426.47	460.39	460.03	483.21	499.32	521.24	530.18	535.74	570.8	599.23	588.91	604.54	637.55	668.15	683.94	721.84	746.44	792.72	819.56	894.42	928.17	983.5	994.52	1033.4	1053.3	1117.1	1110.4	1158.7	1170.2	1201.8
0	0	3.0557	4.6513	2.0788	6.5242	1.6369	13.11	6.3866	9.2821	2.4639	6.1612	10.954	20.45	31.868	47.907	68.387	71.39	86.919	134.39	126.54	142.24	174.21	212.72	274.7	255.98	341.16	372.44	417.2	461.56	509.72	525.43	580	610.06	602.65	630.49	692.96	719.49	758.46	798.46	798.32	810.19	818.67	860.3	861.15	875.21	902.47	920.33	940.62	943.14
0	9.0097	2.3707	0	0	0	7.4084	15.689	31.824	49.845	68.96	94.879	141	165.1	179.87	201.08	231.19	242.23	270.13	300.1	317.33	328.22	339.26	351.91	363.23	354.57	357.1	364.39	356.89	358.99	378.54	381.03	385.86	410.35	404.5	451.26	504.03	510.11	566.33	602.74	643.78	691.12	733.62	765.47	804.4	828.52	860.01	884.29	879.65	886.27
0	0	0	0	7.6511	3.2251	9.5141	15.971	7.3672	9.2068	8.7715	6.7486	9.7742	13.584	29.086	51.162	69.57	48.027	68.425	164.75	222.01	266.7	329.54	315.84	357.18	394.43	398.81	438.89	440.64	449.99	471.45	478.74	515.08	486.22	558.54	527.97	603.65	596.57	628.46	672.96	685.04	730.54	744.24	745.54	814.53	864.57	862.86	863.65	861.37	889.98
0	0	0	23.483	0	9.7425	0	1.8076	0	0	0.4594	2.501	1.9266	1.5825	0	0	0	0	0	0	10.804	15.5	25.655	2.7713	34.77	38.53	24.238	32.206	50.691	109.19	169.65	239.98	268.76	310.61	397.82	454.96	536.67	578.36	680.7	714.55	796.74	802	935.66	951.94	1026.2	981.14	1150.2	1085.1	1190.8	1162.2
0	8.8008	4.4626	0.94469	0	5.0497	0	0	28.867	75.087	118.95	171.09	244.11	342.47	433.27	620.05	773.84	957.75	1235.7	1438.6	1651.9	1842.2	2258.3	2289.1	2524.5	2638.2	2841.8	2803.7	3488.1	3081.6	3307.7	3408.3	3672.1	3510.2	3449.9	3754.4	3802.2	3844	3890.1	3812.4	3987.7	3974.2	3829.7	3985.2	3988	4034	3990.7	4100.8	4157.9	4202.1
2.7606	0	0	0	0	0	8.963	45.078	78.105	129.84	197.32	268.45	349.33	424.18	509.62	598.74	731.25	822.31	958.24	1009.5	1154.5	1135.5	1359.9	1303	1344.7	1452.3	1473.1	1593.2	1611.7	1649.2	1694.4	1791.2	1810.1	1842.1	1968.6	1944.7	2035.9	2111.5	2142.1	2189.8	2191.5	2257	2271.5	2260.8	2332.6	2324.1	2393.3	2436.4	2423.4	2473.6
10.701	17.192	0.034701	1.3725	0	0	0	0	0	0	0	0	0	0	0	0	0	0	0	0	0	0	0	0	0	0	0	7.3582	0	26.923	51.101	41.619	60.938	77.155	90.034	97.345	100.96	147.51	133.47	125.83	78.698	109.23	127.41	153.38	141.62	179.73	233.73	236.69	245.88	228.58
23.758	9.6569	0	0	0	0	0	3.9383	22.825	30.691	62.932	71.71	95.592	116.79	132.12	161.27	186.77	187.9	209.57	251.24	238.82	255.52	277	286.38	296.91	330.18	343.6	359.83	429.8	388.31	392.87	384.42	383.34	400.97	491.9	403.94	421.2	420.15	397.68	401.56	399.76	405.48	416.33	390.44	402.5	391.79	409.22	421.33	434.52	429.65
0	4.1616	29.426	36.563	37.716	0	0	15.109	36.076	46.502	28.626	0	18.503	45.315	69.362	124.15	185.53	214.46	273.18	316.64	407.71	466.41	520.77	578.1	608.7	687.24	766.02	793.93	840.54	814.44	796.96	809.32	834.85	835.57	839.25	834.86	862.11	865.11	848.17	895.12	876.64	862.4	894.52	825.55	853.15	862.16	850.47	886.11	882.39	941.86
0	2.4733	8.8813	7.1682	2.5076	0	2.006	5.4994	0	0	0	14.957	10.378	22.474	22.728	41.176	52.742	41.368	40.567	42.969	73.054	78.301	61.638	53.628	62.574	74.541	75.178	89.185	78.202	86.98	74.684	96.899	91.417	92.27	10.146	1.2142	9.5991	11.083	0	0	0	0	0	0	0	0	0	0	0	0
0	0.059767	4.1783	0	12.161	3.0283	11.271	30.136	64.056	136.47	187.64	289.43	354.33	457.96	664.07	798.25	939.63	1070	1263.3	1352	1483.3	1736.5	1911.9	1794.3	2188.2	2098.7	2044	2567	2698.1	2503.1	2542.8	2726.1	2681.8	2866.7	3127.6	2872	3056.2	3101.2	3137.9	2935.5	3195.6	3274.3	3097.5	3343.6	3173.7	3206.6	3225.7	3385.6	3361.4	3199.8
4.3059	2.0085	0	0	0	10.19	4.7038	2.0105	17.78	9.7081	9.5048	12.101	18.865	11.122	26.121	20.526	18.261	35.032	44.321	52.559	76.368	96.473	91.22	99.009	115.31	124.39	110.8	101.03	139.07	128.34	132.88	123.78	138.26	129.06	152.03	144.18	168.71	152.47	126.54	124.31	114.42	135.63	122.32	122.31	131.53	142.96	144.03	142.36	160.22	156.66
0	0	1.9113	16.649	11.432	10.306	2.4495	6.1452	12.784	5.2621	25.683	21.636	48.607	63.744	69.794	86.506	84.245	153.74	172.9	187.64	202.15	175.69	196.14	197.7	233.9	266.87	254.28	277.9	284.13	328.61	352.89	383.72	490.48	550.14	655.31	759.5	847.43	924.26	973.1	1040.2	1175.1	1201.6	1266.6	1318.1	1392.5	1445	1521.3	1520	1560.4	1564
0	0	7.1096	13.607	3.5745	12.742	0	0	8.1919	17.176	10.182	0	0	0	0	0	0	0	0	0	0	0	0	0	0	0	0	7.1997	14.124	24.038	9.4965	10.51	11.139	9.4874	2.0557	3.7704	25.118	27.566	23.729	21.564	26.581	33.764	53.104	2.5625	0	0	0	0	0	0
0	0	6.8763	3.9707	4.1893	7.1965	0.89389	8.2168	4.6148	4.5087	0	0	0	0	0	7.7025	2.1226	0	0.76513	5.9969	0	1.4149	0	0.76847	0	8.0358	13.388	14.054	20.039	20.947	11.816	4.9395	13.236	19.529	26.963	30.711	49.187	50.707	59.646	72.34	58.377	62.388	61.41	78.005	87.522	85.633	105.16	101.06	112.74	120.55
0	9.5944	0	10.244	4.6559	0	0	5.6769	0	0	0	0	0	0	0	0	0	0	0	0	0	0	0	0	0	0	0	11.154	12.698	21.618	4.5636	18.179	20.761	4.503	10.097	8.8027	27.746	30.879	28.686	37.154	39.788	48.42	55.998	35.209	38.286	30.151	37.416	32.044	35.971	48.154
0	0	9.2645	8.7289	7.0668	0	2.0923	11.755	13.743	25.577	17.621	26.374	19.208	19.603	29.181	35.204	32.235	28.102	26.472	28.727	27.957	33.041	34.572	51.177	60.38	83.548	86.956	103.2	108.11	141.26	133.29	129.78	162.12	175.63	192.25	187.1	202.62	225.01	243.95	273.96	271.68	281.66	266.69	284.67	307.83	288.6	338.64	332.63	347.1	336.49
0	0	0	3.9952	27.932	37.519	39.562	56.388	73.414	85.544	106.08	129.71	165.5	188.62	200.39	240.32	258.6	297.36	305	327.23	317.41	342.48	364.53	391.72	391.13	417.8	392.85	423.68	423.64	451.96	440.83	447.49	450.6	503.67	489.77	485.59	521.06	544.89	527.26	525.1	570.99	619.16	677.26	714.68	756.52	826.22	824.97	901.03	957.12	990.65
0	0	7.0142	8.7775	5.9967	13.62	1.1506	5.8916	0.61596	0	0	0.047537	0	6.4722	35.997	72.722	135.08	222.24	329.38	431.21	564.37	692.73	833.83	964.76	1094.7	1174	1260.3	1372.5	1439.1	1489.3	1560.4	1603	1610.1	1692.6	1700.7	1710.7	1745.6	1771	1779.1	1746.4	1803.8	1846.3	1836.3	1853.1	1843.2	1877.2	1826.9	1878.8	1872.2	1910.4
0	0	0	19.588	10.034	15.249	0	17.22	27.309	16.487	35.939	50.207	77.864	110.04	156	267.71	358.33	430.44	546.08	644.33	791.85	954.59	1066.9	1264.3	1439	1615.8	1684.4	1900.4	2118	2341.7	2511	2630.9	2773.5	2890.7	2912.2	3021.4	3190.7	3282.3	3201.7	3157	3154.5	3269.8	3315.1	3426.7	3454.1	3433.4	3443.9	3541.9	3507.3	3525.4
0	0	0	0	28.438	30.158	40.854	57.754	69.4	91.026	94.124	109.48	127.92	127.74	142.01	111.87	120.03	113.78	124.65	128.5	113.87	113.05	131.47	146.71	135.71	149.77	155.03	163.82	178.18	216.76	259.34	232.6	265.02	297.63	308.23	313.11	293.28	314.84	323.79	331.93	348.93	354.72	364.97	389.01	413.14	410.24	353.3	323.74	352.35	341.14
31.391	44.157	14.686	27.92	0	0	0	0	0	1.5992	20.62	13.027	31.449	27.747	39.095	30.61	0	0	0	0	0	0	0	0	0	0	0	0	0	0	0	0	0	0	0	0	0	0	0	0	0	39.001	91.875	155.43	212.92	304.71	353.2	422.09	548.87	606.1
0	0	0	4.7963	4.122	7.2282	4.1218	17.029	46.687	70.693	128.68	162.93	210.29	260.13	309.88	338.18	382	454.72	478.76	508.21	526.85	557.87	582.42	611.39	650.22	648.75	683.18	685.14	682.65	712.51	714.79	738.67	719.8	695.67	707.23	720.49	739.75	736.83	728.91	746.12	753.78	754.25	771.89	790.98	778.67	801.66	793.77	831.18	771.17	744.87
0	1.2478	4.1656	6.4435	0	1.9302	0	0	0	0	23.821	8.2319	22.564	9.6415	0	22.994	12.456	23.287	10.915	15.73	10.703	25.912	30.013	38.131	18.601	27.531	56.105	79.256	96.9	152.72	134.08	171.86	204.94	220.01	238.82	258.88	288.07	326.73	345.94	350.37	361.83	356.83	374.69	407.4	390.01	408.24	391.27	402.06	377.55	388.13
0	0	0	0	0.018707	0.66687	9.4051	11.958	29.965	35.941	59.638	88.997	112.82	128.71	158.36	167.02	203.08	224.26	232.9	250.93	290	291.47	304.86	296.98	330.75	331.43	347.76	336.52	333.55	318.29	334.65	334.74	318.26	311.93	289.22	308.28	307.95	313.16	312.09	290.31	278.94	280.61	279.69	270.16	254.27	261.94	252.59	249.1	224.14	238
0	0	1.3108	1.0742	0	0	27.238	36.984	51.27	82.817	106.22	141.02	173.59	216.53	249.79	303.42	308.38	377.05	412.48	465.88	499.46	482.39	573.44	583.57	552.98	663.31	672.24	709.57	736.55	698.57	742.66	793.94	806.68	796.93	852.89	863.65	766.73	842.61	961	997.76	996.08	928.72	953.6	1123.2	1139.4	1188.1	1220.4	1266.1	1241.1	1303.6
0	0	0	8.68	0.68949	9.4521	8.4091	3.1041	0	0	0	0	0	0	0	0	0	0	0	0	0	0	1.2971	0	0	0	0	0	0	2.4842	0	0	0.67998	0	5.0552	14.271	30.949	58.511	38.052	63.625	61.521	82.718	84.296	94.283	117.97	132.64	157.79	172	172.9	211.66
59.247	31.931	0	0	0	0	0	0	0	0	0	0	0	0	0	0	0	0	0	0	0	0	0	0	4.1375	52.826	61.739	96.311	98.652	129.94	139.04	185.87	205.01	214.06	237.88	277.83	282.37	294.24	309.9	345.27	338.76	378.7	387.56	389.72	401.67	402.12	376.46	418.45	393	430.53
11.522	7.717	0.53705	0	0	0	0	0	2.0604	0	2.252	0	0	0	0	0	0	0	0	0	0	0	0	0	0	0	0	0	0	0	0	0	0	0	0	0	0	0	0	0	0	0	0	0	0	0	0	0	0	0
0	0	0	3.5233	12.835	12.175	37.187	66.88	96.25	150.3	196.91	243.26	285.36	331.73	377.89	405.56	483	518.45	580.45	615.85	643.33	666.4	727.1	713.32	783.08	799.95	816.93	827.49	848.06	908.39	968.86	929.3	963.29	1011.2	1007.8	1101	1139.6	1168.7	1158	1132.5	1187.6	1114.3	1185.7	1167.6	1172	1197	1261.2	1209.6	1217.3	1187.9
0	0	0	8.0112	4.0007	5.7629	8.0939	0	0	0	0.86424	0	0	0	0	5.241	0.59586	0	0	0	0	0	0	0	1.9568	16.752	35.336	76.126	96.244	171.97	217.57	312.84	382.59	475.49	573.09	699.18	825.01	936.87	1091.6	1195.4	1242.6	1335.6	1444	1458.8	1572.8	1587	1728.5	1738.7	1816.9	1808.5
0	0	0	1.865	6.1384	10.371	16.693	14.5	7.5945	13.126	22.042	13.261	13.586	49.107	66.314	122.96	192.89	218.38	284.82	336.89	417.3	437.13	558.23	545.02	612.32	613.81	626.17	695.45	707.59	711.26	717.25	746.53	761.51	804.32	889.22	823.85	859.01	880.49	869.7	910.63	891.12	896.78	927.53	894.39	905.74	924.33	907.46	905.73	911.4	929.91
10.628	0	0	1.9028	0	1.8827	0	0	0	0	0	0	0	0	0	0	0	5.648	3.4974	31.877	70.879	97.297	127.55	127.68	137.73	147.79	189.94	85.843	63.719	82.075	94.608	112.84	118.03	111.98	134.96	127.73	125.26	125.06	97.375	101.2	120.54	137.83	137.03	121.66	142.92	125.48	134.52	131.48	177.17	140.6
0	0	0.39012	4.1932	3.3899	2.5809	12.474	10.33	0	0	9.767	11.78	37.389	72.641	77.644	128.49	133.43	162.15	190.43	232.09	241.2	284.44	323.8	325.57	343.26	323.15	354.99	373.57	387.53	388.22	418.24	388.06	402.18	420.75	427.57	369.17	412.23	375.12	391.88	405.61	363.87	402.5	371.8	418.91	427.62	404.76	430.36	413.08	410.63	411.59
0	0	0	2.8838	3.0424	0	3.1586	13.583	9.0884	0	0	0	0	0	0	1.8373	0	5.8494	2.9967	0	3.3537	3.2268	7.357	0	0	0	0	0	0	0	0	0	0	0	0	0	0	0	0	0	0	0	0	0	0	0	0	0	0	0
0	1.1541	0	18.739	12.159	0	7.0688	21.247	44.453	131.17	156.46	199.75	318.93	306.1	362.95	402.53	423.65	478.26	603.81	627.14	656.03	648.52	694.95	708	814.19	841.31	908.27	973.59	957.26	913.4	939.6	918.12	949.26	976.25	1003.8	973.5	876.91	922.61	915.3	884.12	908.06	905.8	968.18	933.73	972.9	967.37	957.09	1116.8	1124	1118.4
0	0	0	5.3182	4.314	8.3477	6.0512	8.7276	9.1314	17.398	14.466	19.587	18.895	21.158	16.378	28.592	32.156	25.308	43.692	34.481	38.586	36.781	42.658	44.783	42.353	40.723	63.373	66.235	66.728	69.742	73.148	76.101	79.716	71.552	78.785	79.831	81.853	86.629	90.141	107.61	114.08	113.89	133.86	152.14	188.15	211.55	251.65	285.84	321.88	343.53
0	0	0	21.844	2.6596	4.9451	10.339	11.227	12.452	7.3111	49.61	12.594	6.4996	9.4712	5.3081	5.66	50.603	0	1.9232	12.996	16.153	22.969	92.818	27.798	94.095	87.868	136.47	170.36	187.13	200.2	249.09	237.8	276.27	292.69	503.37	358.41	362.92	379.15	433.4	427.85	449.21	440	472.26	497.72	464.06	506.92	521.35	541.85	532.43	546.65
0	0	1.1152	6.3944	5.6288	2.6582	6.7176	8.7725	3.1513	3.312	0	0	0	0	0	0	0	0	0	12.604	20.549	44.953	76.251	91.028	146.51	160.12	219.07	227.12	279.18	297.02	332.54	370.05	394.5	445.46	482.51	494.7	535.94	557.9	613.72	621.66	641.94	614.18	684.84	727.9	709.03	747.47	760.55	780.97	790.61	806.87
0	0	5.3474	0	0.18067	0	14.01	9.0473	0	0	0	0	0	0	2.4386	3.6611	0	0	0	0	0	0	0	0	0	0	0	0	0	0	0	0	0	0	0	29.907	80.473	122.7	193.53	221.28	254.77	307.94	339.55	365.17	421.31	438.67	473.75	517.77	540.34	576.27
0	0	0	0	0	6.3976	20.274	0	126.52	223.78	171.98	496.4	645.51	790.67	909.91	1070.7	1197.5	1369.8	1523.9	1671.2	1788.9	1915.4	1944.6	2090.2	2160.7	2221.8	2327	2328.7	2365.5	2392.3	2457.1	2516.9	2565.4	2632	2548.6	2647	2770.3	2686.3	2719.9	2773.5	2825.1	2829.8	2853.6	2910.4	2908.5	2956.8	3003.1	3013.5	2925.1	2998.4
0	6.4536	0.37388	22.371	0	0	0	0	0	0	0	0	0	0	29.502	0	0	0	0	0	0	0	0	20.741	3.5911	44.746	50.839	79.929	84.606	129.29	205.07	236.95	255.34	239.29	282.14	309.86	347.33	410.7	414.2	419.84	422.46	433.96	416.99	448.74	468.69	465.08	459.61	474.7	460.16	484.04
0	0	6.956	0	3.2038	15.757	6.9865	39.749	22.048	32.135	59.584	44.791	49.348	65.299	80.377	101.5	100.22	111.59	131.1	129.68	175.62	174.29	218.32	208.77	215.56	282.3	305.79	377.75	505.91	480.93	560.64	667.88	820.72	943.28	966.24	1070	1273.1	1431.5	1502.3	1634.7	1723.3	1773.4	1817.4	1966.9	2035.3	2102.3	2223	2341.3	2370	2320.7
4.9762	5.0598	0	0	1.0073	0.33584	0	0	0	0	0	0	0	0	0	0	0	0	0	0	0	0	0	0	0	0	0	0	42.688	74.736	134.61	218.02	290.52	346.3	486.59	533.7	637.81	892.36	1048.6	1191.1	1375.2	1505.4	1591.9	1618	1650.5	1750.2	1821.2	2083	2251.6	2370.6
22.348	8.6337	0	1.7159	0	0	0	0	0	5.1435	27.693	37.987	48.27	65.581	87.295	125.96	156.84	70.98	98.78	153.02	165.74	176.27	200.79	233.34	270.96	306.15	357.52	393.23	465.97	539.72	473.69	525.36	584.37	572.58	605.42	685.7	760.79	820.18	913.24	958.21	1036.9	1095.2	1161.2	1220.2	1286	1320.3	1376.2	1404	1413.9	1440
0	0	1.2429	3.9911	0	2.1133	9.2504	65.908	128.59	211.2	291.14	412.95	516.43	665.83	766.24	943.52	1095.6	1234.8	1346.3	1470	1565.3	1642.3	1710.5	1752.9	1849.2	1975.8	2012.3	2072.5	2171.6	2115.9	2206.7	2208	2223.5	2226.9	2300.8	2251.1	2372.1	2469.3	2467.2	2520.2	2512.4	2552.4	2586.8	2588.3	2641.9	2570	2612.1	2602	2543.9	2580
0	1.6794	8.7302	0	2.685	2.9009	3.8315	3.3373	0	0	0	0	0	0	0	0	0	0	0	0	0	0	0	0	0	0	0	0	0	6.6709	21.515	43.779	65.523	124.29	117.86	161.6	189.6	219.07	238.4	263.76	291.09	321.73	311.04	331.69	361.55	367.35	395.75	374.74	383.07	429.07
6.6139	17.638	7.3869	1.6508	0	0	0	0	0	0	0	16.1	48.957	128.73	180.12	299.64	391.11	518.26	683.95	841.54	956.94	1082.1	1265.9	1407.1	1545.6	1667.3	1787.7	1821.5	1964.8	2089.6	2055.3	2136.6	2292.3	2337.1	2368.1	2445	2431.5	2566.2	2621	2758.4	2675.8	2731.6	2762.4	2806.6	2839.9	2840.1	2837.4	2925.1	2878.3	2944.5
0	4.1271	11.019	0	0	0	0	8.956	13.322	15.438	26.447	32.746	41.046	59.124	68.63	88.601	107.15	122.34	149.31	255.72	164.97	138.97	166.97	186.45	201.75	207.17	250.7	243.57	300.31	51.304	63.088	78.678	119.78	155.62	198.52	234.68	263.37	338.73	366.66	439.22	477.22	514.24	553.13	634.18	682.12	732.57	776.89	804.38	851.17	895.24
0	0	0	1.375	19.315	15.031	36.064	77.555	146.4	235.98	303.09	410.12	485.88	581.88	713.62	842.75	985.43	1049.1	1206.2	1280.5	1372.7	1496.7	1600.9	1583.4	1664.2	1760.7	1850.4	1834.1	2028	1925	1879.9	1952.8	1957.8	2115.7	2041.9	2197.9	2077	2236.4	2313	2280	2343.8	2340.9	2369.3	2390.5	2384	2432	2417.1	2511.8	2601.6	2617.9
0	0	0	0	7.7964	0.059845	21.388	45.25	92.319	149.14	206.8	280.69	356.48	456.85	530.92	592.84	685.71	701.15	814.78	876.72	949.14	984.42	1038.6	1039	1104.2	1101.5	1133.6	1029.9	1147.9	1165.9	1150.8	1168.1	1185.7	1173.5	1154.5	1191.8	1175.4	1183.5	1197.9	1177.4	1157.7	1173.9	1171.3	1201.8	1185.1	1195.5	1217.6	1204.4	1186.7	1171.5
0	0	0	2.4903	0	8.5222	16.023	38.001	49.821	109.81	187.72	209.89	310.48	356.33	489.18	554.14	627.49	730.43	874.77	974.66	985.86	1032	1101.4	1132.1	1209.8	1283.3	1348.5	1423.2	1510.3	1608.5	1587.3	1655.3	1661.7	1778.4	1788.9	1854.6	1853.9	1922.7	1966.5	2015.8	2057.7	2105.7	2118.7	2172.6	2173.8	2280	2207.8	2155.6	2225.4	2251.2
0	0	0	0	3.5083	7.1711	25.695	123.21	241.71	395.03	608.78	799.04	1092.3	1367.7	1367.8	1775.9	1989.9	2259.6	2499.8	2670	2804.9	2978.1	3035.4	3385.5	3561	3721.6	3921	3940.1	3998.4	4056.9	4092.7	4268	4279.1	4617.4	4896.7	4949.2	5004.9	5304	5326	5425.1	5448.9	5654.2	5772.9	5805.7	6062.8	6072.1	6202.2	6357.3	6290.3	6198.2
0	0	0	2.8686	0	6.0014	7.1872	2.8266	0	0	0	16.783	0	0	19.891	41.875	92.275	147.03	231.03	305.84	427.14	445.85	737.98	657.57	811.63	924.64	1024.3	1076.8	1092.7	1246.7	1334.8	1431.9	1509.1	1627.5	1673.7	1682.1	1834.5	1822.8	1917.2	2065.7	2138.8	2168.7	2292.1	2358.6	2502.7	2552.1	2688.3	2807.1	2893.7	2989.7
0	0	3.5453	6.0693	3.0174	5.726	0.75665	9.9805	12.193	7.2788	20.911	13.042	25.263	42.723	47.51	60.357	81.54	94.263	86.761	101.82	131.02	195.17	199.27	259.3	260.37	322.01	312.89	364.98	377.22	401.86	410.97	448.04	440.56	469.67	488.29	473.73	484.27	540.75	570.25	588.62	608.44	628.41	644.88	671.02	689.73	709.16	690.97	725.24	712.28	719.36
0	0	11.447	12.066	15.108	0	5.8379	0	0	0.96269	0	0	0	0	0	0	0	0	0	0	0	0	0	0	0	0	0.70855	1.5514	48.23	0	0	6.2167	0	34.946	35.815	32.692	61.83	55.203	63.659	87.155	78.234	91.213	107.46	110.44	105.98	94.307	110.71	136.37	141.94	128.9
16.406	3.342	6.5087	0	3.1268	0	0	0	0	0	0	0	0	0	0	22.252	24.547	120.76	164.08	193.18	278.31	295.26	283.47	379.48	361.88	404.28	435.63	431.42	449.26	499.84	521.35	552.8	557.71	531.26	560.75	578.36	583.49	589.04	604.44	617.93	648.92	622.56	672.06	686.93	715.98	720.95	791.48	792.9	832.46	837.66
0	0	0	0	0.82457	43.563	17.596	74.049	33.888	29.826	25.999	39.592	41.553	62.6	89.364	103.34	114.16	158.23	185.1	238.21	283.94	339.17	373.33	396.93	472.97	483.58	533.34	605.88	609.54	648.84	685.76	765.84	803.26	816.91	840.3	860.27	904.87	877.89	915.22	965.72	968.31	942.53	954.34	957.88	1006.1	1054.1	1024.6	997.19	1078.4	1115
0	0	1.3994	7.7003	0.48249	3.9556	0	23.049	47.099	90.358	138.22	185.41	278.6	355.93	423.57	509.25	598.34	666.11	765.64	803.29	856.76	874.8	964.67	1008.7	1090.3	1212.1	1234.4	1209	1288.5	1279.4	1309.8	1327.2	1255.1	1336.5	1314.1	1307.1	1284	1212.5	1310.2	1363.1	1365.2	1362.5	1249.6	1339	1375.8	1354.6	1356.3	1318.8	1311.7	1312.8
0	0	0	2.7331	5.1654	0	5.0426	11.425	6.5264	10.37	0	0	0	0	2.1078	7.7324	0	0	0	0	0	0	0.51051	0	0	0	0	0	0	0	0	0	0	22.857	65.326	124.49	233.75	303.34	412.13	547.17	653.94	771.12	876.43	1059.3	1228.7	1422.6	1542.1	1669.9	1800.5	1995.5
0	0	0	0	0	15.793	32.19	33.511	85.175	150.2	270.21	351.19	508.15	605.08	773.88	959.76	1178.1	1381.4	1581.3	1734	1953.6	2094.3	2278.9	2438	2606.7	2783	2885.2	3001.3	3077.2	3142.2	3263	3324.8	3482.4	3482.7	3547.3	3605.7	3555.9	3689.1	3530.7	3738.6	3682	3795.7	3853.5	3857.4	3751	3751.6	3830.4	3803.2	3870.3	3807.8
0	0	5.6176	1.9798	0.73491	8.3304	11.301	8.3096	3.2322	0.19388	1.2874	1.5702	8.2242	0	8.0132	29.958	66.332	95.54	132.96	187.14	223.39	260.18	289.31	356.99	379.92	393.5	442.96	468.18	509	500.17	518.45	546	547.56	555.83	574.2	595.83	614.89	603	659.99	634.98	621.79	592.3	631.32	635.16	638.33	644.31	632.54	634.09	651.37	664.47
5.2188	0	0	0.12866	0	6.7865	1.764	4.2101	4.8293	0	2.9627	0	2.2197	8.6626	7.6114	20.907	27.268	25.225	21.914	37.334	67.009	84.5	128.73	144.13	182.13	219.01	269.81	321.27	364.88	423.26	434.19	482.1	516.61	549.59	562.46	592.96	618.23	637.8	600.63	672.18	657.21	517.72	586.5	609.71	643.94	728.97	646.74	693.01	749.44	772.42
14.645	5.0773	0	0	0	4.9393	0	3.2597	38.431	46.393	85.221	112.49	139.02	160.37	210.07	253.25	283.51	380.7	408.83	491.1	548.03	598.94	628.85	702.66	794.65	842.97	902.99	962.15	1036.7	1048.7	1102.1	1180.5	1207.2	1226.1	1271.7	1272.6	1314.6	1358.2	1401.3	1443.8	1453	1539.4	1604.6	1663.1	1681.1	1704.8	1773.9	1815.3	1817.1	1820.3
0	2.8873	0.21266	0	3.4648	1.9672	1.6963	6.7626	0	0	0	0	0	10.385	2.5434	0	7.9825	0	0	0	0	0	0	0	0	0	0	0	0	0	14.571	22.217	59.738	106.97	142.22	195.63	268.43	347.44	400.84	445	476.41	558.91	629.06	648.82	742.3	730.44	776.56	829.46	820.23	832.35
0	0	1.9794	9.1298	5.788	4.0873	0.59607	0	0	0	0	0	6.2595	47.318	87.944	153.85	265.55	389.36	488.08	665.94	800.1	941.2	1093.5	1143.1	1301.6	1410.9	1514.2	1659	1741.2	1852.2	1900.9	1904.8	2065.9	2081.5	2108	2155.9	2237.9	2351.9	2319.7	2307.6	2348.1	2290.5	2323.7	2331.5	2299.5	2264.3	2311.9	2303.7	2305.6	2306.7
2.2879	0	0	3.1793	0	6.7975	0	3.8378	0	1.8801	0	0	15.837	21.335	46.796	102.75	141.45	213.65	294.35	346.69	437.8	477.61	536.41	632.17	652.03	785.02	835.83	897.11	896.69	918.3	953.74	949.6	1019.6	1027	1075.6	1130.2	1133.4	1133.6	1164.9	982.46	1112.2	1142.2	1145.8	1140	1130.2	1159.8	1200.9	1166.2	1205.4	1180.9
0	0	9.4543	9.3046	0	0	0	15.337	9.4299	5.7615	1.1046	2.3358	0	3.3261	0.60383	15.571	8.6978	6.1644	0	0	0	0	0	0	0	6.5585	9.3712	15.922	34.753	57.207	66.527	67.429	103.48	116.98	147.84	178.07	224.89	283.52	300.27	356.44	373.84	383.24	431.32	483.85	503.73	533.12	580.74	631.18	638.6	652.29
17.648	10.036	0	3.4536	0.22784	0	0	0	0	0	0	0	0	14.171	33.452	52.95	90.575	117.57	165.8	207.39	239.88	295.48	374.5	380.13	406.97	460.28	481.88	501.64	568.11	583.37	602.38	641.85	599.64	695.54	688.21	678.89	691.82	702.35	689.47	723.48	756.8	741.06	758.1	745.64	744.45	736.99	857.16	951.77	976.58	973.33
0	0	7.3443	1.8671	2.1194	0	4.2507	0.45623	0	0	0	0	0	0	0	0	0	0	0	0	0	0	0	11.209	16.924	21.742	29.081	34.291	29.651	51.792	58.285	79.872	79.148	87.614	102.35	115.84	127.57	138.16	150.05	156.74	158.22	169.23	172.26	170.89	201.23	194.19	197.33	207.26	217.59	236.32
0	0	0	0	6.2135	11.26	14.026	27.185	47.551	71.614	126.21	186.35	243.15	304.5	389.94	450.78	528.25	579.17	673.52	726.12	809.35	878.4	935.47	992.8	1008.8	1088	1096.2	1172.4	1138.6	1223.1	1243.2	1271.5	1286.9	1318.7	1307.8	1333	1370.8	1377.4	1346.6	1396.1	1397.4	1360.7	1350.1	1380	1363.2	1369.3	1366.7	1322.8	1336.6	1343.4
18.739	16.223	7.2166	0	1.3949	0	0	0	0	0	0	0	0	0	0	0.70568	12.738	55.945	63.108	85.71	96.399	141.66	155.26	204.68	247.17	276.61	305.79	433.86	374.76	389.26	407.15	423.41	431.02	462.16	467.3	498.96	498.79	528.42	517.81	509.05	539.62	550.02	553.34	539.5	548.95	576.51	585.8	445.18	449.03	424.08
0	0	1.5821	9.7482	3.5567	11.882	17.436	22.047	11.118	0.25441	4.4534	34.846	27.931	52.911	78.127	109.06	180	204.05	263.25	303.97	385.91	438.57	518.74	581.64	678.18	751.27	784.56	837.97	866.31	941.83	982.96	1057.2	1044.2	1132.7	1178.7	1206.1	1315.7	1375.7	1450.5	1499.8	1545.2	1553	1605.4	1621.2	1684.2	1706	1719.6	1746	1795.2	1799.6
14.02	12.969	3.9321	0	0	0	0	0	3.507	0	0	0	0	0	0	0	0	0	0	0	0	0	0	0	0	0	0	0	0	0	0	0	0	0	0	8.893	0	17.404	38.236	32.611	56.45	115.35	170.72	210.54	281.57	325.64	399.15	440.18	461.64	462.75
0	4.3826	0	8.8538	3.0001	0	0	0	0	0	0	0	0	0	0.88642	12.307	8.2712	26.797	36.926	49.485	82.188	116.96	194.14	290.47	352.17	443.22	520.09	593.67	658	753.3	794.59	831.19	927.11	981.71	1048.6	1089.1	1100.1	1131.9	1222.9	1215.7	1236.4	1189.7	1284.8	1267.4	1267.5	1271.4	1326.8	1320.6	1365.7	1348.8
3.7433	0	0	1.6029	0	6.747	1.0407	1.1056	10.799	2.6497	7.6637	0	0	0	0	0	0	0	0	0	18.062	43.152	78.208	134.93	182.12	228.46	318.13	364.46	451.41	503.14	586.67	636.35	728.23	782.49	863.03	871.14	944.25	995.33	1021.2	1050.1	1092.5	1155.5	1159.6	1177.6	1200.7	1207.5	1237.9	1260.2	1249.2	1260.9
0	0	4.162	11.39	11.768	9.1909	5.1135	6.0573	8.6851	6.1539	4.5279	0	23.147	82.466	121.71	176.14	277.3	360.01	448.04	543.92	664	796.59	847.06	963.49	998.03	1093.6	1222.8	1298.1	1318.1	1320.9	1408.8	1502	1645.9	1706.1	1777.7	1819	1917.6	2012.7	2121.5	2267.1	2290.6	2417.9	2513	2590	2665.3	2750	2862.4	2844.5	2890.8	2931.4
7.9043	4.1607	0	0	2.6509	0	0	2.4608	7.7309	7.5898	20.948	20.401	21.775	18.993	24.123	19.531	27.941	37.084	38.235	35.297	54.754	60.269	54.389	67.838	78.651	84.666	69.897	66.804	69.373	47.296	74.835	60.684	80.004	69.139	82.818	97.05	101.34	89.894	108.29	183.02	198.88	210.27	218.37	246.26	258.18	279.35	286.95	273.88	301.05	347.91
0	0	0	2.0631	11.22	0	12.965	16.542	18.636	21.634	27.694	42.577	42.677	50.942	66.697	76.789	79.868	92.76	84.452	103.57	142.36	149.39	181.37	207.02	249.12	281.96	304.42	372.11	399.08	462.44	485.27	530.51	524.09	563.32	610.55	656.37	726.51	752	743.13	785.3	830.7	875.75	870.3	874.79	921.24	992.25	1025.7	1062.2	1093	1098.6
0	0	6.5237	4.009	0	0.58366	6.366	0	13.951	0	0	0	0.71202	19.937	0	12.986	25.768	17.579	24.195	6.1979	10.496	30.534	53.992	60.1	64.595	103	100.75	139.24	137	174.37	161.14	177.92	195.96	201.01	201.14	187.98	213.35	237.81	238.88	248.07	260.53	269.2	283.28	295.37	312.13	308.97	299.22	318.53	299.76	297.57
14.087	15.637	0	0	0	0	0	0	0	0	0	0	0	0	0	0	0	0	0	0	0	0	0	0	0	0	0	0	0	0	0	0	27.708	48.285	55.156	40.466	43.019	54.567	33.817	49.559	62.191	73.595	66.304	47.7	61.805	62.384	55.326	21.61	29.426	26.419
0	0	0	0	6.4994	8.2971	20.247	24.327	16.24	22.712	30.117	24.982	44.951	57.419	88.793	108.66	181.59	212.89	263.96	298.64	347.79	391.32	458.65	456.06	479.46	514.47	542.06	582.75	591.49	615.79	604.76	612.21	650.26	653.16	643.98	638.43	653	658.88	674.11	675.33	679.06	680.25	695.43	654.7	642.8	645.08	656.61	655.32	625.65	646.39
13.28	14.158	0	0	0	0	0	0	0	0	0	0	0	0	0	0	0	0	0	0	0	0	0	0	0	0	10.708	50.429	130.75	267.62	395.53	543.5	738.15	924.95	1156.5	1436.4	1658.2	1772.7	1971.9	2231	2457.1	3039.9	3466	3726.7	3888.3	4101.1	4142.4	4310.1	4267.3	4603.2
0	0	0	0	0.11204	1.5032	5.1521	11.681	4.4643	7.0534	11.563	16.983	21.627	23.851	24.882	17.31	24.794	20.456	24.902	28.704	31.078	34.606	35.669	27.781	48.518	53.268	38.05	34.574	26.356	26.827	26.288	16.84	7.6848	5.8187	16.572	16.764	12.844	30.86	17.104	18.97	20.643	16.463	34.14	26.014	7.7216	0	0	10.876	0	0
6.8878	1.3567	0	10.103	0	0	0	0.52426	7.8195	27.45	31.814	28.265	43.608	69.496	74.913	78.39	104.06	125.41	165.84	168.57	177.71	202.27	198.86	208.68	193.5	208.86	0	0	0	0	0	0	0	0	0	0	0	0	0	0	0	0	0	0	0	0	0	0	0	6.3133
0	0	0	3.153	6.2655	1.7959	0	8.5257	0	0	0	0	0	0	0	0	0	0	0	0	0	0	2.1347	0	0	0	0	0	0	0	0	0	0	0	0	0	0	0	0.76457	20.781	0	1.0905	0	0	15.988	3.4362	9.7725	0	0	9.0762
0	0	1.6635	14.164	1.8199	16.282	33.69	31.834	23.353	8.2669	0	0	0	0	0	0	0	0	0	0	0	0	0	0	0	0	0	0	0	0	0	0	0	0	0	0	0	0	0	0	0	0	0	0	0	0	0	0	0	0
24.854	21.162	0	8.2193	11.293	13.402	0	0	0	12.644	21.87	0	0	17.805	9.9206	34.4	36.989	51.891	72.142	74.851	64.94	65.847	67.455	69.173	60.362	88.956	91.637	130.08	143.59	148.38	200.01	227.56	276.15	321.78	387.56	462.13	499.79	493.35	578.74	644.83	629.1	652.64	729.73	694.2	768.69	785.55	842.19	862.89	867.81	854.64
1.1709	2.6046	5.7205	8.9015	0	0	0	0	0	0	0	0	0	0	0	0	0	0	0	0	0	0	0	0	21.484	12.316	20.55	23.149	27.506	38.543	50.571	65.433	68.215	42.875	96.08	115.06	139.03	148.63	165.41	166.16	205.54	202.82	203.83	182.55	191.52	177.18	147.36	96.17	73.105	90.988
0	0.89176	0	9.9993	3.9184	0	2.1051	13.96	16.851	34.26	41.699	53.248	65.989	86.767	111.74	198.44	222.47	175.6	193.98	205.46	219.17	231.86	259.85	244.72	285.77	364.72	421.95	543.38	785.12	808	932.6	1084.1	1362.1	1531.3	1856.5	2048.9	2235.9	2534	2818.6	3094.4	3325.5	3397	3727	3938.1	4134	4337.5	4656	4661	5109.1	5081.3
2.1103	0	9.5699	0.64172	0	0	4.2893	1.2253	1.327	0	0	0	0	3.9825	0	0	13.131	1.7296	19.833	30.443	48.143	60.899	85.923	121.73	147.49	171.13	205.41	238.71	247.03	246.04	314.01	299.72	303.42	334.67	302.8	326.12	330.97	346.18	321.15	328.96	386.17	328.87	376.15	333.74	362.89	332.5	361.21	363.43	263.55	292.38
34.71	25.784	0	0	0	0	0	1.3358	27.625	63.812	96.895	146.87	216.25	283.23	326.9	416.49	465.47	555.91	581.62	614.94	695.24	762.43	745.65	754.57	761.74	842.44	849.36	859.14	841.26	787.05	807.34	839.94	863.2	900.26	933.08	879.83	857.01	884.6	913.82	979.78	1013.3	993.72	1084	1139.4	1216	1259.2	1286.8	1347	1368.6	1395.2
29.378	23.23	6.6127	0	0	0	0	0	0	0	0	0	0	0	0	0	0	0	0	0	0	0	0	0	0	0	0	0	0	0	0	0	0	0	0	0	0	0	0	0	0	8.0207	73.665	102.34	140.48	117.39	170.03	182.76	156.68	141.64
0	0	0	7.5673	0.15256	7.218	14.884	24.08	25.804	34.725	39.132	44.461	64.104	95.902	157.72	205.25	245.59	329.12	386	458.11	539.2	657.43	763.95	864.23	1002.4	1088	1164.8	1309.4	1378	1432	1520.7	1606.7	1718.4	1737.7	1775.8	1775.7	1873.5	1955	1917.8	1983.4	1954.6	1988.7	1971.9	2052.6	2015	2034.6	2048.8	2074.9	2025.4	2035.6
0	0	0	8.7925	4.9729	8.0778	7.5967	29.334	48.227	85.187	121.8	220.06	292.14	404.93	526.61	610.47	786.52	962.73	1132.3	1316.8	1511.4	1599.1	1765.1	1904.1	2088.3	2217.7	2373.5	2495.9	2605.6	2818.8	2856.7	3067.5	3246.5	3319.2	3281.7	3498.7	3718	3801.3	3913.9	4048.9	4153.1	4240.5	4312.8	4550.7	4520.6	4696.2	4789.1	4728.8	4883.7	4977.5
0	0	0	8.3821	21.302	15.737	13.403	21.4	26.657	30.944	33.884	41.358	50.183	67.055	94.079	117.39	160.04	218.78	274.99	333.77	362.35	409.1	402.25	475.58	552.54	527.96	567.78	588.19	541.88	625.78	706.46	707.72	752.11	784.47	784.59	752.34	764.61	759.98	802.07	831.39	781.56	842.64	792.81	867.19	855.04	863.43	894.09	858.64	870.13	878.78
0	18.603	0	6.2088	0	0	0	6.8056	0	0	0	0	0	0	8.1741	14.204	32.883	49.052	63.196	103.99	115.83	172.45	206.23	161.31	167.53	163.4	67.391	49.049	0	0	0	0	0	49.79	64.591	36.357	29.224	31.062	26.395	38.576	25.633	30.235	38.937	31.947	5.8135	16.149	11.655	13.427	15.886	42.153
0	0	1.0179	10.562	6.1093	24.691	14.439	23.664	45.953	81.585	147.13	195.32	254.28	331.18	433.57	532.3	633.56	686.31	767.55	817.16	836.65	773.75	906.5	955.07	898.95	902.38	947.5	995.58	1065	1019.8	1045.9	1051.5	1142.1	1087.1	1098	1118.6	1169.7	1176.7	1203.2	1223.8	1060.4	1052.9	1222.8	1206.5	1125.4	1209.2	1082.4	1135.2	1106.4	1118.4
6.6034	7.1558	0	0	0	5.2375	0	1.1031	0	0.77456	2.7994	14.751	14.214	20.479	2.1197	31.598	51.653	86.675	121.24	172.14	203.94	265.53	310.99	359.78	403.42	473.63	526.14	585.85	586.68	638.71	666.63	713.22	733.52	750.12	742.23	813.98	841.45	853.66	820.62	850.56	857.82	873.87	894.38	921.78	914.18	952.11	942.17	912.39	929.45	940.63
12.43	5.2324	0	3.5176	9.3306	0	0	0	0	0	0	0	0	0	0	0	0	0	0	0	0	0	0	0	0	0	0	13.866	63.353	159.24	245.31	320.2	415.5	513.15	643.8	723.35	808.19	889.26	994.29	1076.5	1177.1	1228.1	1302.8	1349	1430.7	1477.8	1541.2	1575.7	1634.4	1644.1
0	0	4.7843	6.0122	2.5309	0	3.3966	6.3419	0	0	0	0	0	0	0	0	0	0	0	2.1789	17.187	27.9	56.069	67.299	89.017	149.29	159.67	225.68	274.61	322.14	329.98	434.27	449.51	527.76	556.21	566.37	665.43	688.54	724.93	686.44	697.21	719.92	749.82	738.92	737.43	750.62	781.24	774.11	792.49	827.08
9.5219	0	0	11.774	0	3.0667	0	0	0	0	0	0	0	0	0	0	0	0	0	1.6841	11.273	26.326	3.4767	23.925	11.762	19.255	69.311	108.82	181.22	229.76	294.24	349.43	389.65	453.89	518.98	576.43	665.98	710.53	757.33	809.63	882.55	927.93	991.17	1028.6	1049.5	1098.1	1184.2	1209.9	1263	1289.8
0	0	0	2.1587	6.9838	6.6443	0	12.089	5.7408	4.8925	7.6025	0.59362	0	1.9186	4.6166	21.589	61.699	94.882	137.99	210.53	284.62	396.47	493.33	628.11	711.09	916.95	1014.5	1136.6	1237	1333.9	1460.1	1533	1659.6	1810.4	1902.5	1922.3	2004.6	2082	2134.1	2158.2	2219.8	2257	2288.8	2316.2	2283.4	2340.2	2298.5	2320.1	2326.2	2266.1
0	0	0	22.388	5.9886	9.5599	1.9091	1.8774	0	0	0	0	0	9.8615	15.728	49.507	71.365	109.54	156.83	226.98	297.27	399.11	470.5	582.94	655.03	767.8	825.85	933.54	1030.9	1143.7	1197.9	1247.7	1295.4	1442.8	1496.6	1531.9	1634.5	1635.8	1679.5	1715.4	1743.3	1800	1848.8	1844.5	1758.5	1778	1755.3	1492	1814.6	1819.7
0	0	3.8516	5.7123	9.9082	4.3644	9.0493	19.365	9.0698	15.962	18.117	28.047	29.769	42.298	55.911	56.493	80.569	70.384	83.722	119.8	131.9	137.34	191.56	188.86	241.27	232.76	290.68	346.62	401.52	424.8	494.22	534.05	564.44	607.8	629.25	660.24	739.88	732.8	796.95	799.29	866.84	834.64	881.34	932.83	926.5	961.93	1005	970.78	988.15	1025
0	7.9153	0	0	0	15.592	4.8573	10.992	1.2215	42.342	60.284	103.58	177.91	242.26	315.93	407.43	514.13	620.92	764.67	866.09	1034.8	1146.1	1275.2	1364.4	1502.4	1558.5	1651.4	1773.6	1826.9	1798.7	1891	1867.1	1936.2	2007.9	2048.2	2076.8	2182.6	2165.1	2128.2	2289.1	2206.4	2238.9	2265.5	2402.9	2224.3	2314.5	2446.9	2466.3	2430.7	2527.1
0	0.87365	4.0148	1.4255	3.864	0	0	2.5388	0	0	0	1.0362	2.1493	29.56	39.431	55.479	55.936	68.508	73.216	67.793	86.955	103.34	150.72	151.65	157.77	179.46	226.17	223.03	251.02	253.85	270.85	276.43	299.36	338.33	348.89	321.71	310.34	355.29	371.81	362.74	346.18	339.07	353	336.91	333.33	337.38	335.54	328.4	340.55	350.71
0	0	0	10.945	4.6932	0	6.0693	7.7467	2.9814	10.106	20.877	20.901	37.41	37.779	47.956	53.646	73.105	91.771	101.51	105.45	108.2	113.98	104.59	117.83	123.17	135.65	126.51	133.05	139.59	135.5	142.82	161.37	151.98	145.67	139.45	136.26	140	143.77	142.87	128.3	118.93	108.65	106.27	114.04	104.33	103.61	88.972	94.809	98.385	113.46
0	11.981	0	14.1	0	0.70661	9.6362	13.342	20.582	20.956	60.956	23.916	34.927	73.664	81.419	123.26	125.41	215.42	304.7	342.69	454.16	530.25	602.91	661.95	740.34	775.37	851.91	890.11	894.68	892.83	942.72	966.48	1030.4	1067.2	1084.5	1164.6	1175.6	1149.2	1183.5	1171.4	1157	1190.6	1189.8	1157.8	1155.5	1160.4	1267.7	1162.4	1211.2	1165.2
0	0	0	10.066	5.6474	13.872	19.929	20.806	24.435	24.592	45.141	63.48	68.155	63.892	73.922	92.389	110.44	136.73	179.11	203.81	241.54	277.5	302.02	361.03	418.46	455.36	482.43	525.14	554.28	599.51	660.92	645.48	712.74	730.69	751.27	794.96	794.82	820.22	771.71	825.55	839.2	767.68	904.37	910.7	639.94	620.43	628.15	666.65	658.84	851.39
0	0	0	0	0	9.6697	13.689	37.098	41.293	109.38	152.05	163.77	239.38	276.19	337.42	419.35	512.45	552.66	602.05	553.96	678.07	709.22	745.66	762.08	815.08	860.02	866.52	931.43	973.68	980.89	1042.1	1073.2	965.96	995.63	1177.7	1179.9	1284.8	1368	1379.1	1451.4	1439.2	1443.4	1477.8	1585.7	1573	1567.1	1623.2	1612.3	1617.7	1686
0	4.7656	0	3.926	0	4.4043	0.032939	0	0	0	0	0	0	0	0	0	0	0	0	0	0	0	0	0	0	0	0	0	0	0	13.991	11.694	48.815	67.273	119.94	137.88	135.56	181.44	204.44	223.26	238.25	221.22	273.34	299.02	335.26	327	335.47	336.35	318.83	294.62
0	0	0	7.9463	9.6584	24.133	7.1132	16.693	9.4676	8.3741	0.36011	14.763	2.3202	12.853	22.408	20.609	32.313	32.328	41.912	44.093	71.816	75.956	99.068	64	142.05	169.32	186.08	141.9	270.18	279.94	315.36	283.04	283.67	314.93	297.67	351.54	346.99	382.43	414.92	397.29	397.17	379.55	395.65	395.97	401.32	393.44	399.02	391.79	396.62	379.31
28.348	5.8693	0	0	0	0	0	0	7.2647	7.8329	38.901	42.924	47.054	67.421	84.138	96.062	114.06	128.28	137.6	157.64	164.23	172.55	201.47	218.18	228.1	238.77	252.51	260.63	296.61	334.43	402.34	451.91	517.37	563.7	638.87	682.48	732.33	791.14	845.27	891.7	952.89	1037.4	1097.6	1160.5	1195.7	1264.6	1276.6	1324.3	1350.3	1382.8
25.852	10.639	2.8157	2.5627	0	0	0	0	0	0	0	0	0	0	0	0	0	0	0	0	0	11.524	25.879	52.755	54.879	84.74	100.7	133.6	118	129.05	133.15	146.82	187.07	200.02	224.75	220.47	223.5	236.64	212.22	276.43	231.85	227.49	256.38	305.23	307.48	322.97	368.15	359.32	343.58	338.93
0	0	4.609	0.076483	4.7839	12.139	22.512	56.354	78.795	137.59	229.79	338.39	443.75	570.13	737.11	866.37	1001.1	1088.6	1185.1	1382.2	1474.2	1639.9	1726.7	1846.6	1990.8	2192.2	2267.7	1752.7	2428.2	2526.6	2607.5	2749.7	2821.7	2948.2	3014.3	3043.9	3264.8	3221.6	3312.9	3379.6	3414.8	3489.5	3484.6	3514.2	3520.1	3544.7	3611.6	3653.7	3644.8	3671.9
0	5.745	1.9588	1.4894	0	1.9165	1.174	10.113	14.154	36.735	42.665	69.458	73.199	81.348	82.83	100.69	117	125.93	128.41	150.57	179.15	192.78	220.98	225.01	256.08	304.39	216.12	265.21	333.41	396.57	462.79	579.69	639.92	708.42	781.34	865.4	982.02	1099	1180.9	1270.1	1364.4	1471	1521.4	1559	1598.5	1664.1	1702.4	1741.9	1830.9	1818.6
12.194	4.7797	0	12.772	0	0	0	0	0	0	0	0	0	0	0	9.9389	40.214	58.307	80.172	122.28	150.62	185.84	184.85	222.18	240.43	280.89	290.33	267.72	317.35	319.82	343.13	332.46	359.6	342.49	383.88	363.99	385.77	379.67	351.23	351.62	317.68	353.03	345.34	326.75	345.37	332.8	339.57	346.29	335.23	281.05
8.7391	4.9391	2.5044	0	0	0	0.019768	0	0	0	0	0	0	0	31.838	48.342	78.536	141.72	161.58	194.81	258.77	305.79	340.57	395.16	416.04	483.96	485.72	512.43	553.57	553.83	621.09	625.25	656.12	673.01	705.2	702.17	737.96	758.93	752.21	735.59	763.88	778.36	788.45	801.84	772.86	787.44	815.68	803.61	797.95	812.37
0	1.1151	4.6529	9.3711	1.8061	0	0.68453	5.0347	0	4.6352	4.4512	0	0	0	0	3.708	19.751	8.9765	22.577	26.333	47.536	40.079	40.258	45.93	41.032	43.403	60.345	64.652	91.807	106.79	141.59	165.27	188.62	226.32	262.77	284.18	339.31	401.88	432.04	488.91	544.85	563.92	634.55	638.76	685.27	741.7	780.77	822.74	840.56	869.84
0	0	1.3926	12.101	0	8.2616	15.649	34.141	40.446	78.294	142	252.06	343.84	458.33	537.63	625.61	692.17	769.99	884.59	1009.5	1097	839.7	1127.4	1211.1	1080.4	1012.8	1267	1349.8	1340.2	1412	1235.4	1342.3	1256.4	1522.7	1272.6	1417.7	1368.6	1395.3	1229.3	1263.9	1290.5	1261.5	1227.6	1280	1295.3	1345.4	1325.3	1266.7	1390.2	1349.9
0	21.548	11.483	2.7469	0	7.2832	9.6455	6.957	16.69	25.874	32.61	28.999	60.347	54.898	65.495	114.41	151.81	215.45	284	392.91	523.43	641.74	774.46	956.34	1101.6	1286.1	1399.5	1585.6	1553.5	1869	1963	2102.6	2217.7	2383.7	2422.5	2474.9	2658	2655.8	2692.7	2745.7	2889.1	2813.5	2867.7	2813.4	2835.9	2965.3	2795.3	2889	2833.9	2805.8
2.3653	0	0	0	23.285	0	0	1.8684	13	15.695	39.192	42.712	53.242	51.209	65.133	69.963	60.044	101.41	113.11	129.3	167.27	263.6	316.21	347.59	318.81	384.48	441.74	602.08	675.63	680.75	664.52	716.69	820.67	847.08	1175.4	1160.2	1064.8	1132.3	1200.2	1234.9	1360.6	1378.6	1393	1469.3	1490.6	1146.9	1396	1421.7	1463	1724.9
0	0	0	6.3001	9.406	7.2792	9.8166	9.6665	16.374	52.017	78.792	136.26	194.34	252.84	339.58	429.12	544.57	649.92	791.99	965.97	1146	1328.9	1448.4	1589.5	1758.4	1904.1	2120.3	2194.4	2350.3	2500.8	2511.5	2700.3	2730.9	2858.9	2855	2874	2939.7	2990.1	2983.1	2959.3	2927.7	2900.6	2899.7	3015.1	2958.5	2958.3	2886.7	2958	2981.9	2922.2
0	0	6.7201	18.832	0	0	0	0	0	0	0	0	0	0	0	5.6266	28.086	35.779	44.531	67.83	93.394	139.84	158.04	191.2	203.26	251.77	267.17	319.76	312.41	349.57	356.4	397.31	416.73	435.36	460.89	499.74	490.73	509.1	498.68	465.78	494.34	480.47	484.67	514.49	505.87	552.06	520.34	571.33	556.42	536.17
1.1151	10.873	14.695	32.887	0	0	0	0	0	0	0	0	0	0	0	0	0	6.6685	16.597	23.027	37.846	68.059	94.775	104.42	129.36	110.03	136.11	151.25	189.18	176.06	201.18	203.9	208.91	249.25	247.47	236.06	269.75	248.73	262	269.95	275.77	261.88	250.3	235.94	254.41	252.23	235.98	225.52	244.67	218.57
12.896	12.216	0	6.1636	0	0	0	1.9681	0	0	2.7951	0	1.0432	15.909	19.405	47.399	56.626	55.176	67.467	82.021	67.012	89.801	118.29	121.96	123.97	154.79	193.24	212.58	233.5	253.57	255.81	243.39	221.55	223	236.14	217.31	209.95	217.61	203.39	108.78	94.254	125.29	122.79	119.55	143.15	153.45	181.62	184.64	204.89	180.54
0	0	0	0	8.2195	6.6751	14.912	26.777	28.739	28.663	34.381	43.059	42.452	52.5	59.472	65.633	61.231	65.673	64.995	57.396	57.866	54.637	68.205	57.832	39.134	41.453	50.688	50.344	40.32	37.559	53.479	51.254	58.51	80.909	91.039	76.801	100.15	104.88	113.36	116.6	117.39	126.32	152.66	155.76	188.14	180.36	188.21	201.36	214.46	229.18
0	0	0	4.2255	8.4017	16.785	19.994	28.626	24.454	26.715	31.409	35.226	44.976	44.319	77.358	105.92	172.73	216.6	305.26	358.31	399.9	468.13	537.06	584.92	652.12	698.58	741.01	821.47	855.92	891.32	950.22	1004.3	1056.4	936.07	1091.5	1187.2	1211.8	1205.1	1216.8	1287.9	1250.8	1290.4	1345.9	1316.1	1322	1361.9	1415.4	1378.1	1388.8	1344.8
0	7.0265	0	0	0	0	7.9508	6.5557	0	3.6076	9.0778	13.965	28.79	63.046	81.1	119.06	176.95	215.59	255.56	314.5	388.45	439.68	521.73	533.9	630.5	671.81	739.51	835.81	888.93	1028.5	1049.4	1167.8	1211.2	1281.1	1387.9	1435.2	1521.5	1614.9	1668.9	1688.5	1706.1	1785.8	1805.7	1822.6	1864.6	1819	1845.1	1876.4	1893.1	1857.1
0	1.8842	0	0	0	1.0772	4.7135	13.981	2.9709	21.939	17.349	33.234	46.858	56.448	62.612	69.998	83.536	90.011	98.445	106.99	113.6	131.94	141.57	137.66	141.23	162.92	156.92	173.54	173.71	162.06	165.91	174.21	175.38	172.83	169.7	184.43	213.04	215.74	219.65	221.25	221.92	217.12	235.09	193.56	207.4	210.59	193.61	180.27	173.06	188.22
0	0	0.96361	7.4362	6.823	6.1125	7.55	23.295	12.246	12.027	25.532	21.809	20.668	30.902	35.455	37.474	48.464	56.151	65.24	85.858	99.481	121.38	139.81	137.01	180.1	208.76	245.88	242.31	285.73	303.34	333.78	374.85	429.27	514.88	594.4	664.21	738.35	862.38	910.66	1048.1	1090.2	1230.1	1283.4	1401.5	1489	1535.6	1588.2	1624.5	1700.1	1670.6
5.6447	6.4445	0	2.0809	0	0	8.7327	0	0	0	0	0	0	8.5157	27.578	57.985	91.527	127.32	170.94	217.13	279.23	336.91	376.55	422.86	479.2	520.7	527.34	566.08	598.33	613.77	602.99	588.11	621.36	655.66	689.42	716.29	707.3	704.88	734.77	714.59	716.19	726.15	745.75	759.26	743.41	779.75	777.9	788.05	805.38	774.64
0	3.182	0	2.2744	0	10.663	6.5803	10.632	8.1782	33.74	30.852	58.945	60.793	79.122	90.405	114.39	132.38	155.54	184.03	207.55	244.23	270.13	290.94	300.49	313	318.25	341.27	363.07	369.01	377.14	381.05	387.38	427.73	453.72	517.34	606.69	640.2	669.55	686.94	692.55	737.39	766.69	801.51	793.65	825.25	835.84	901.88	930.02	981.54	1014.4
20.312	8.0554	0	0	0	0	3.0036	5.7749	20.655	43.415	48.445	91.255	105.9	136.67	157.06	178.06	197.16	230.54	257.47	292.65	340.04	369.12	399	435.52	471.9	512.54	551.11	624.77	695.25	887.62	943.91	969.58	1048.7	1067.8	1123.3	1118.3	1118.4	1183.6	1192.2	1249.7	1272.7	1334.4	1386.3	1421.4	1448.6	1507	1493.8	1542.3	1580.2	1504.2
1.9927	0	0	2.0308	1.6147	1.0965	4.3926	8.8742	0	2.1533	0	0	0	0	0	0	0	0	0	10.286	49.386	80.571	120.15	196.88	248.88	319.13	371.16	440.06	493.45	558.31	608.85	725.46	777.69	885.81	888.87	906.21	976.99	969.6	967.58	1028.4	1067.2	1098.4	1122.6	1128.7	1212.9	1228.6	1276.1	1291.4	1340.8	1316
23.04	12.914	0.83578	0	0	0	0	0	0	0	0	0	0	0	0	0	0	0	0	0	0	2.1544	12.81	29.825	31.227	19.276	38.932	49.219	64.496	75.421	74.114	54.685	42.195	39.566	58.178	38.374	28.285	32.34	0	0	0	0	0	0	0	0	3.6851	8.3945	35.734	25.802
0.96854	0.48234	8.6361	5.4805	0	0	6.5275	6.1679	0	6.7689	5.0485	6.9194	12.109	24.381	25.808	15.137	34.336	33.239	49.302	41.446	59.673	55.146	61.044	64.514	67.244	78.089	84.119	94.695	75.404	78.798	104.69	93.349	83.496	88.923	96.525	118.98	113.86	123.81	93.688	104.96	113.31	103.68	121.8	101.26	107.14	92.455	86.167	78.755	64.737	69.554
0	0	0	9.4548	13.424	13.709	25.778	13.319	6.0826	3.9994	12.171	10.893	16.564	22.371	32.1	32.676	66.305	69.922	84.409	105.61	117.08	154.74	179.76	192.64	207.7	204.88	206.7	247.07	237.32	245.2	269.74	280.53	281.6	301.7	310.58	339.22	395.95	421.11	414.15	461.5	475.88	485.13	494.12	503.66	521.78	504.82	510.22	510.79	525.29	522.47
0	0	0	0	0	41.14	74.12	146.88	220.43	302.28	454.8	565.03	662.65	862.13	913.74	1043	1151.9	1027.3	1103.6	1512.7	1616.3	1722.5	1824.9	1934.9	2039.6	2087.6	2218.2	2243.7	2477.6	2493.8	2479.1	2388.6	2501.3	2593.6	2711.6	2757.1	2658.1	2712	2668.4	2754	2798.6	2789.4	2490.9	2481.4	2403.2	2430.6	2533.6	2487.5	2553.3	2411.7
0	0	0	3.8249	7.5811	9.4759	7.7416	54.698	77.449	137.73	211.34	263.56	369.16	473.13	517.48	639.71	677.69	690.11	749.88	807.64	856.31	898.42	954.77	1022.4	1059.5	1147.8	1294.1	1414.9	1590.1	1467.7	1942	1670.2	1870.6	2242.3	2323.8	2454.9	2519.4	2600.4	2649.3	2686.3	2726.4	2774.7	2761.2	2889.4	2812	2930.6	2925.1	2942.6	2918.3	3014.7
0	1.0611	0	3.4293	10.004	5.0766	5.0935	24.739	30.798	57.424	103.18	155.05	196.8	242.21	301.9	356.93	436.28	486.89	557.17	634.29	713.14	803.28	912.74	958.06	1044.2	1136.7	1261.6	1343.7	1467.2	1485.3	1588.1	1662.7	1714.7	1742.7	1788.7	1909.3	2032.6	2061.9	2187.1	2234	2298.2	2329.9	2311.1	2473.3	2352.2	2423.5	2543.8	2532.1	2592.2	2521.3
0	0	0	0	0	6.7703	7.8568	13.213	2.7569	0.49927	0	0	0	0	0	0	0	0	0	0	0	0	9.6845	0	0.12902	0	7.2383	39.287	45.176	65.331	54.496	85.969	116.99	169.54	217.49	259.65	313.5	368.19	436.22	515.12	549.92	648.27	710.9	738.66	791.48	845.5	907.52	978.13	969.5	1043
7.4376	0	0	27.55	2.6617	4.1371	0	0	0.71891	30.451	59.663	56.484	58.824	60.415	96.526	127.76	155.36	176.91	161.71	199.57	232.7	264.81	292.59	309.1	339.5	369.04	409.94	436.97	640.33	515.16	512.81	536.86	550.03	617.16	672.45	691.96	761.63	843.16	910.72	970.77	1054.2	1133.7	1205.5	1272.5	1317.2	1395.7	1464.3	1520.4	1636.3	1696.2
0	0	0.12292	8.2409	2.8112	2.4296	0	8.9409	11.076	23.811	38.284	59.027	63.588	109.77	145.35	201.57	251.22	281.08	305.41	337.57	451.83	540.53	560.39	519.85	612.57	583.3	674.44	761.28	811.21	772.37	837.99	854.49	828.29	896.98	899.3	891.62	914.05	857.5	924.05	926.06	911.53	936.32	925.41	942.28	891.71	933.53	927.89	885.74	912.28	879.47
9.1255	0	0	1.3795	0.50112	0	4.1534	2.6148	7.9097	0	0	9.1441	21.301	33.932	56.634	74.194	85.456	105.37	118.21	132.53	140.38	156.13	166.73	176.64	170.41	171.37	187.82	189.59	198.43	194.17	235.35	233.61	239.45	297.33	325.77	388.44	447.1	523.8	606.64	708.9	777.49	891.15	1025.7	1090.6	1224.8	1317.4	1416.9	1547.2	1622.8	1793.2
7.1609	9.5684	0	0	7.3409	0	10.682	9.7985	26.473	35.698	37.752	56.549	59.955	77.738	54.228	83.243	97.764	115.9	124.41	133.78	150.76	183.97	208.93	246.51	265.54	300.1	363.15	403.86	456.99	495.15	563.77	545.8	606	619.7	665.18	674.16	688.63	710.7	699.71	710.8	714.85	769.36	772.11	781.57	773.18	818.84	786.51	784.76	801.07	776.61
0	0	5.1763	2.5902	2.1566	6.8292	18.8	23.575	42.805	82.5	123.48	197.14	216.62	276.65	321.99	399.71	465.56	507.76	573.67	588.68	674.63	738.65	781.94	836.4	868.45	883.55	934.77	1040.2	1105.1	1105.1	1188.8	1270.6	1047	1167.1	1218.3	1229.7	1315.2	1382.7	1464.2	1500.9	1584.2	1796.8	1911.7	1900.8	2086.2	2160.4	2304.8	2458.6	2513.4	2661.1
0	0	0	10.721	5.7645	18.747	33.845	56.126	89.645	96.232	132.36	141.4	174.22	196.05	116.34	193.94	218.75	232.14	236.88	263.43	294.39	357.89	386.17	456.85	488.48	601.68	619.1	707.48	763.77	873.73	927.4	1002.6	1057.1	1099.4	1135.3	1171.8	1196.4	1318.9	1312.7	1281.7	1283.8	1300.4	1298.8	1318.6	1302.7	1331.6	1321.7	1343.6	1296.7	1305.2
0	0	0	6.8549	13.623	12.719	21.966	23.675	28.648	21.935	16.215	14.628	17.068	14.787	34.488	47.175	54.832	81.39	125.37	180.64	229.56	295.21	388.57	433.22	549.93	644.69	747.21	781.67	865.83	983.93	1113.5	1161.8	1206.7	1227.5	1325.6	1390.5	1478.2	1448.4	1489.3	1455.6	1493.3	1430.4	1566.5	1625.1	1582	1601.8	1621.7	1592.4	1575.2	1589.7
0	0	0	0	12.288	8.7983	4.031	14.574	1.4292	5.9051	3.1398	4.9551	0.035232	3.2459	0	0	0	0	0	0.32618	0	16.009	40.397	29.112	68.588	102.95	132.52	122.69	160.81	180.06	246.13	301.93	356.66	427.2	504.52	595.22	689.79	759.27	834.55	885.14	976.48	1058.5	1110.8	1211.9	1264.5	1345.4	1396.8	1446.5	1492.7	1515.3
0	7.039	4.4915	7.7421	0	0	0	3.8553	17.501	0	0	0	0	0	16.505	18.473	16.215	7.903	14.236	55.691	102.64	179.14	246.9	306.04	440.33	586.94	741.11	911.8	1076.9	1226.3	1425	1560.2	1758.4	1910.6	2111.6	2236.9	2308.4	2597	2578.2	2856.8	2877	3071.5	3200.3	3317.1	3355	3447.6	3482	3652.5	3639.2	3647.7
10.548	0	15.651	8.1122	24.926	0	0	2.2132	69.676	233.01	373.95	489.25	698.36	885.84	1095.2	1346.4	1513.8	1735.3	2036.1	2203.9	2421.6	2565.1	2713.3	2936.7	3019.6	3068.7	3193	3277.1	3244	3335.2	3402.5	3271.1	3395.4	3724.9	3620.1	3709.4	3633.5	3855.1	3480.1	3748.1	3753.9	3621.3	3838.4	3801.9	3959.8	3989	4163.5	4277.9	4221.9	4305.3
0	0	0	0	3.8315	7.9062	14.874	0	0	13.862	14.202	0	5.8402	25.333	48.397	56.009	65.286	83.656	82.2	96.198	117.48	123.34	122.68	124.21	126.57	128.27	122.25	124.95	132.2	121.71	114.56	115.69	115.91	119.48	100.6	86.455	116.97	111.6	101.63	123.79	154.62	156.67	189.46	205.84	233.54	258.45	283.95	300.74	327.97	399.36
0	6.365	5.2215	1.6581	0	2.0134	0	6.5051	3.9961	5.1185	0	0	0	14.397	34.017	70.696	90.767	105.47	137.29	180.41	205.89	238.9	266.35	301.31	326.99	377.79	438.94	469.37	519.2	587.11	581.97	635.47	700.91	856.94	992.29	843.39	983.46	1069.9	1113.5	1247.1	1322.6	1367.1	1434.8	1487.9	1607	1727	1847.7	1917	1983.5	2035.6
0	0	0.64508	5.5936	3.9864	5.2976	6.9856	15.269	17.669	26.713	26.871	30.297	34.647	45.882	48.581	47.534	55.215	57.201	80.693	68.471	82.084	75.834	68.915	75.286	65.784	67.333	74.341	77.204	76.857	73.316	66.083	73.532	61.46	74.981	71.344	65.417	57.978	61.257	66.071	79.648	70.555	77.133	71.144	71.459	89.082	94.814	84.828	93.039	103.05	98.23
4.6327	0	5.5647	4.4712	0	4.1614	2.5462	9.8987	8.3773	13.81	22.257	19.649	31.613	40.176	49.288	48.289	95.956	54.518	60.745	68.338	83.648	83.696	75.254	68.363	73.696	80.379	89.718	92.153	72.545	73.477	78.661	66.639	59.08	45.179	39.043	55.006	39.958	50.773	21.919	26.659	11.035	17.343	24.728	3.3768	28.404	0	0	0	0	0
0.12986	13.323	1.1771	8.1485	0	0	0	0	0	0	0	0	0	0	0	0	6.5303	28.674	45.279	46.457	73.111	71.953	101.31	122.19	142.43	164.6	185.07	181.54	181.54	203.27	201.42	221.05	248.21	281.86	318.37	332.15	354.4	355.6	378.52	329.37	334.99	337.65	358.39	352.13	389.89	348.02	381.18	384.14	406.53	376.27
19.429	10.278	0	0	0	0	0	0	0	0	0	0	0	0	0	0	0	0	0	0.62166	26.359	56.267	69.681	122.69	151.82	195.43	221.51	258.03	230.3	346.01	361.34	357.5	445.92	502.58	599.14	629.93	682.43	861.26	959.34	1114.5	1229.5	1344.8	1465.8	1521.5	1610.1	1698	1755.4	1748.1	1798.8	1796.5
0	2.4462	3.4405	0.85262	0	2.8166	5.2966	12.317	1.0838	5.1325	0	0	0	0	0	3.0475	0	0	0	0	0	0	0	0	0	0	0	0	0	0	3.6893	2.9135	39.148	74.761	134.78	179.4	259.57	309.25	334.16	375.67	427.68	465.6	496.37	544.6	578.72	594.18	689.48	714.66	725.99	707.96
0	0	0	4.4118	9.5513	14.48	24.882	41.121	103.86	166.88	269.63	395.43	544.42	727.84	866.95	1018.6	1228.7	1321.3	1553.8	1642.7	1881.7	1942.7	1997.3	2239.7	2342.6	2459.6	2565.6	2607.1	2627.4	2640.4	2647.9	2840.4	2843.1	2811.4	2909.8	2941.1	3130	3130.2	3180.3	3130.1	2826	3227.1	3087.9	3143.6	3266.4	3130.5	3208	3165.7	3158.9	3199.8
0	8.024	0.13389	1.6268	0	0	5.3668	0	0	0	0	0	0	12.813	30.65	70.347	118.39	158.01	244.19	290.6	351.52	411.61	489.94	517.41	603.44	635.55	712.98	767.77	777.3	846.83	878.11	953.91	1015.4	1101.5	1140.2	1186.7	1230.3	1253.6	1292.6	1299.2	1321.6	1344	1338.6	1360.1	1401.5	1405.2	1433.8	1444.2	1459.7	1453.9
0	2.5494	2.0194	3.0025	5.8922	7.6203	7.5497	26.806	56.897	109.97	195.43	305.75	425.92	568.41	760.04	956.24	1081	1263.8	1461.9	1606.5	1799.1	1880.8	2112.8	2254.1	2328.6	2391.9	2417.2	2533.2	2641.4	2584.4	2675.2	2685.9	2755	2678.3	2724.7	2672.2	2717.6	2752.3	2729.1	2793.1	2742.3	2725.4	2828.1	2800.5	2758.4	2762	2795.8	2788.8	2850.9	2843.3
0	0	0	3.183	53.471	102.48	153.97	236.65	275.24	344.24	378.32	397.66	422.98	465.66	483.91	519.77	551.51	543.58	546.49	552.86	542.51	510.14	479.1	491.01	494.6	461.76	467.12	439.8	419.42	397.53	387.72	413.15	408.03	416.8	401.32	418.69	448.85	450.24	495.72	500.23	482.21	478.49	509.79	510.77	505.96	510.52	507.78	493.85	495.34	499.8
24.627	0.92087	0	4.6048	0	0	0	0	0	0	0	0	0	2.6305	0	0	9.8173	37.578	78.715	137.2	194.01	234.97	308.98	307.2	334.22	386.51	448.81	461.98	498.1	570.33	610.89	681.14	689.21	741.9	755.01	798.29	812.02	882.25	880.41	910.93	951.02	994.51	964.68	988.09	951.4	966.08	1008.6	1058.9	1101	1040.9
0	3.0886	0	1.1066	0	22.225	8.3586	14.864	0	0	0.59433	0	2.0074	0	0	0	0	0	0	0	0	0	0	0	0	0	0	0	0	0	0	0	0	0	0	15.083	28.447	50.562	93.927	106.52	170	226.64	312.9	357.63	437.96	511.79	604.9	622.23	707.91	721.17
0	0.80222	1.4341	7.3402	2.6487	2.1052	11.036	18.256	5.4188	16.045	12.89	16.547	18.648	23.596	30.21	40.986	46.603	65.633	94.326	109.7	109.11	139.5	143.54	146.19	171.99	188.52	210.1	220.37	242.59	260.58	264.37	265.07	251.24	267.97	239.04	227.16	224.82	232.73	243.31	242.64	244.12	234.07	231.56	230.66	237.08	257.26	245.28	243.7	252.65	256.79
0	1.1006	4.5618	0	0	0	11.923	41.172	95.9	159.55	263.84	341.38	428.14	559.97	655.79	802.55	941.84	1062.5	1158	1264.3	1414.7	1556.6	1776.2	1756	1925.8	1891.5	2044.8	2160.4	2243.3	2229.6	2299	2404.5	2466.5	2468.2	2488.6	2520.4	2523	2588.2	2562.5	2750.4	2638.6	2655.9	2639.9	2791.4	2754.5	2751	2821.3	2798.4	2851.9	2804.2
0	0	14.092	17.168	0	0	0	4.1863	0	0	0	0	0	0	0.23299	0.31967	16.235	26.544	44.215	69.29	82.654	98.753	101.02	123.86	128.39	148.05	174.5	206.63	223.39	232.72	369.31	426.42	477.25	537.22	618.04	680.91	724.25	826.68	904.21	939.37	924.99	963.62	977.79	996.58	1019	1082.9	1055.5	1116.2	1059.8	1075.7
0	0	0.6343	3.4142	6.0047	4.8739	2.4334	9.1597	12.304	18.693	26.238	23.442	33.377	40.14	41.421	45.985	60.536	62.748	73.37	76.527	99.125	93.306	103.04	93.33	109.69	116.84	121.76	120.2	132.35	136	141.79	146.73	173.61	210.83	257.78	290.62	324.69	366.39	407.69	454.91	517.86	569.9	596.31	630.18	652.55	684.41	660.55	708.72	712.98	689.79
0	0	0	0	0	0.9254	10.35	15.891	23.178	23.903	42.326	49.121	68.775	100.14	112.33	132.78	139.27	181.88	204.87	217.39	234.76	259.47	285.43	300.5	303.17	372.67	379.87	392.25	410.16	422.79	414.85	432.59	438.8	431.29	466.4	437.68	509.3	490.77	522.97	525.17	523.92	490.35	497.01	476.76	481.69	479.74	476.16	475.95	476.07	508.09
0	3.9192	0	0	1.4986	2.767	7.8862	23.452	62.397	94.844	153.82	239.49	304.92	348.79	438.7	487.33	593.99	701.86	794.94	871.04	939.95	1001.2	961.98	1125.1	1233	1248.2	1320.3	1392.3	1422.3	1479.8	1567.4	1603.3	1737.6	1833.1	1721	2002.3	2022.4	2181.2	2207.6	2201.7	2322	2299	2333.4	2370.4	2457.8	2529.6	2687.3	2618.6	2573.2	2535.3
0	0	0	5.2825	0.5173	11.323	7.1861	2.3655	0	0	4.4239	8.8536	13.135	14.932	26.786	33.913	48.223	57.433	61.973	82.107	88.967	103.04	111.91	120.49	121.65	119.86	129.13	136.57	143.77	155.21	164.87	177.28	179.41	181.15	193.1	205.59	199	202.9	199.13	206.08	235.92	199.56	217.39	238.41	243.92	263.34	264.41	280.74	277.66	283.15
0	0	14.834	0	0	4.4564	7.0055	29.034	21.623	25.639	24.426	21.737	14.779	35.231	32.875	33.923	30.503	47.297	38.977	44.099	42.699	51.106	41.249	33.927	13.152	4.0939	14.799	53.023	62.799	136.07	161.1	202.19	212.06	300.3	302.41	378.32	474.49	511.61	587.04	644.57	665.87	732.69	783.56	820.41	906.87	955.14	1013.4	1010.9	1077.8	1145
0	0	3.9091	5.397	0	3.9253	7.1076	20.129	14.187	15.728	12.058	16.173	23.651	67.506	100.43	150.45	209.13	273.5	333.68	427.67	483.2	566.05	646.09	647.88	737.03	764.98	821.97	844.84	981.14	949.73	973.39	977.45	999.67	1014.7	1043.1	1021.9	1053.7	1070.9	1107.6	1103.8	1104.6	1096.7	1112.5	1091.1	1137.3	1087.4	1129.4	1102.6	1081.6	1084.4
0	0	1.3531	11.438	13.02	0	0	13.382	0.3787	0.74087	0	0	0	0	8.862	21.164	8.2282	16.719	21.624	0	0	41.189	45.406	37.562	23.177	22.125	25.047	43.069	26.443	17.207	22.315	19.292	6.7651	15.495	6.9921	0	2.2011	9.4242	17.153	33.404	43.739	61.054	103.46	106.32	147.86	169.35	198.68	220.29	264.52	302.01
0	0	3.6725	0	4.3311	8.4129	19.299	26.097	35.685	47.899	47.139	59.067	70.776	71.558	67.713	97.878	118.64	122.98	147.87	151.87	158.86	170.65	191.46	210.92	195.95	202.92	227	242.62	241.3	240.55	268.92	272.23	294.12	276.07	283.73	316.75	352.15	331.79	261.95	395.91	409.1	402.23	415.8	377.77	373.11	456.41	437.53	469.02	426.13	420.62
0	0	0	24.291	16.403	50.954	70.701	85.925	132.49	91.185	142.75	111.65	142.44	138.04	185.88	243.77	311.69	395.8	502.58	624.4	737.46	859.95	1091.5	1165.8	1185.8	1353.3	1498.6	1627.6	1685.2	1924	2115.7	2209.3	2342	2328.9	2268	2410.4	2398.2	2558.1	2582.7	2580.9	2633.2	2680.5	2722.2	2778.5	2740.6	2873.2	2808	2825	2895.1	2936.3
0	0	0	16.51	22.358	30.583	44.216	52.155	65.897	77.446	78.105	94.615	108.52	115.04	138.39	157.14	165.15	184.97	215.19	249.9	265.7	382.52	344.2	343.83	368.53	363.96	366.99	382.14	395.49	322.42	271.29	266.04	271.61	258.34	252.62	280.35	295.02	328.5	344.48	385.93	403.63	421.24	428.38	454.01	479.47	498.51	507.38	524.42	538.94	547.34
0	0	2.3002	0	0	5.9561	16.671	48.48	91.917	150.05	216.9	291.48	351.52	422.49	489.4	590.02	586.34	705.01	770.23	833.2	850.75	899.76	920.79	937.91	928.97	833.21	864.58	895.57	845.62	861.28	905.91	931.13	919.47	909.71	909.08	884.42	927.79	943.82	922.73	976.61	942.92	932.85	942.54	926.57	946.01	899.57	904.67	920.79	892.26	918.92
0	4.5137	1.1196	0	0	8.042	0	0	0	0	0	0	3.4182	9.5543	14.238	31.191	51.106	80.14	110.12	137.84	182.57	195.89	239.04	277.43	327.03	355.7	382.12	404.28	422.14	465.32	484.42	473.02	523.96	533.54	619.91	596.32	627.68	637.81	658.11	654.93	688.97	721.38	754.45	798.74	862.48	886.79	980.55	989.48	1048.6	1043.8
0	5.2888	5.0375	13.243	4.0552	1.3628	0	0	0	6.7169	13.868	22.516	21.937	28.956	49.901	38.387	75.881	98.373	118.54	162.21	211.41	274.58	373.15	414.32	455.69	527.59	523.23	598.17	642.09	714.69	777.49	826.03	891.92	973.1	1016.5	1063.1	1122.1	1134.2	1133.6	1120.5	1164.6	1206.1	1231.6	1315.9	1351.4	1389.6	1428.1	1449.5	1465.2	1519
0	0	0.45868	5.3779	0	0.45444	9.2333	14.891	7.3862	13.986	8.2142	25.568	21.796	34.649	33.961	34.489	43.977	33.429	45.236	47.701	54.207	45.595	43.111	43.858	61.692	79.911	86.45	106.65	113.36	125.78	145.65	164.65	159.46	157.4	179.05	201.68	217.09	227.06	231.67	203.82	218.29	229.72	252.73	257.57	283.48	266.44	276.98	280.94	263.36	268.41
0	0	0	16.05	16.912	0	0	8.508	0	3.7192	0	0	0	0	0	0	0	0	0	0	0	3.556	28.899	23.49	84.918	98.653	136.08	172.78	180.2	215.17	265.17	280.44	314.23	408.74	429.22	468.04	521.37	550.65	626.97	603.28	672.45	737.63	826.62	837.29	862.94	852.12	864.1	926.6	918.93	922.77
0	0	0	3.5549	1.722	12.867	23.267	30.141	39.539	69.796	108.25	172.88	228.52	301.93	364.96	463.89	516.5	591.01	696.94	778.49	864.56	964.15	1039.3	1103.5	1173.8	1302.2	1346	1476.9	1517.8	1583.4	1651.9	1733.2	1885.9	1951.3	2019.6	2074.7	2126.8	2216.8	2315.9	2388.3	2455.1	2549.9	2594.7	2652	2705.2	2761.6	2825.8	2949.7	2944.1	2969.9
1.4073	0	2.9203	10.109	0	0	0	0	4.6495	0	0.6519	0	0	14.346	2.693	14.73	34.402	36.434	26.586	28.116	34.75	95.356	98.82	101.63	75.744	109.47	124.73	154.53	168.18	169.2	185.59	208.25	235.25	248.88	250.5	288.14	310.05	356.8	392.98	430.36	438.06	457.91	464.7	503.55	527.31	563.48	568.84	599.79	585.22	595.59
0	0	1.9385	4.6188	0	0	5.5852	21.241	35.508	65.137	102.51	125.05	173.54	229.52	266.28	334.25	374.85	428.58	484.27	502.75	611.22	685.94	788.49	869.47	959.55	1075.4	1131.6	1182.8	1256.9	1322.2	1379.9	1481.4	1559.4	1560.7	1458.2	1606.3	1661	1665	1652	1755.9	1723.4	1744.7	1654.1	1648.1	1709.7	1668.4	1691.4	1719.7	1689.6	1709
11.491	11.873	0.5135	1.2013	0	0	0	0	0	0	0	0	0	0	0	0	0	0	0	0	0	28.962	67.56	85.098	119.51	113.22	174.45	209.28	261.33	248.64	321.79	373.7	431.72	481.56	569.32	574.44	588.93	616.34	714.01	673.5	804.91	735.14	797.47	844.7	915.11	957.54	980.16	1002.6	1060.7	1056.3
0	0	0	2.8094	7.4285	10.001	13.557	17.854	29.55	49.416	82.755	123.04	151.84	212.23	267.89	319.36	347.7	439.88	522.9	567.17	601.33	654.5	691.95	710.41	764.96	772.19	792.18	824.14	849.61	832.29	827.21	859.39	872.24	847.27	993.71	854.88	893.87	904.39	928.47	909.5	920.83	929.18	909.47	980.13	972.33	989.26	989.15	1025	1057.1	1059.8
0	0	7.4313	10.211	10.039	0	5.7957	0	0	8.1552	0	0	0	5.1034	8.0959	9.1158	28.298	39.4	45.542	67.634	70.657	78.997	97.165	108.85	151.43	158.78	181.31	196.18	238.84	241.04	286.4	282.45	301.78	321.49	337.22	358.24	365.18	383.48	385.67	395.06	425.87	397.67	438.56	463.53	447.41	466.32	494.98	479.51	504.59	474.75
0	21.169	0	31.586	0	0	0	0	3.9149	37.966	121.19	179.19	248.57	329.36	240.77	507.06	717.27	816.79	950.98	1082.5	1202.2	1276.7	1416.4	1519.2	1531	1747.5	1734	1933.7	2010.3	1991.3	2025.2	2029.1	2062.3	2047.7	2082.4	2097.7	2070.5	2144.3	2184.1	2167.9	2182.2	2159.9	2111.7	2175.2	2233.7	2146.9	2159.6	2203.6	2105.1	2112.6
11.885	9.0358	0	1.5017	0	0.070856	0	0	0	0	0	0	0	0	0	0	0	9.5318	10.72	26.218	43.686	39.974	51.302	84.127	85.359	103.47	107.89	158.72	178.68	204.63	266.89	317.82	377.13	464.02	497.8	527.47	582.52	634.47	647.59	690.76	764.81	843.7	897.27	945.89	1001.6	1047.7	1081.5	1119.8	1171.7	1208.7
8.5561	25.874	0	0	4.4754	0	0	0	0	0	0	0	0	0	0	0	0	0	0	0	0	0	0	0	0	0	0	0	0	0	0	0	0	0	0	0	0	0	0	0	0	0	0	0	0	0	0	0	0	0
0	0	0	5.4305	5.0761	10.321	7.7233	17.962	12.722	14.08	18.475	14.536	9.0608	5.1496	9.6226	10.014	8.2358	9.4773	18.2	15.144	11.597	12.739	6.28	8.0574	12.126	6.1664	15.468	14.077	14.652	11.189	5.5718	5.608	0	3.0095	0	0	0	0	1.5691	20.706	45.936	69.545	100.4	127.13	178.67	200.72	260.3	333.48	426.2	474.38
10.657	1.2942	0	0	2.5847	0	0	0	19.17	40.328	91.116	142.06	174.55	236.81	287.53	356.95	458.61	503.81	551.94	593.91	627.87	708.76	791.24	807.2	891.29	880.84	987.07	1016.8	1100.4	1251.7	1260.3	1323.3	1489.8	1635.1	1703.5	1753.4	1796	1901.1	1945.7	2038.2	1985.8	2045.5	2138.7	2134.7	2103.8	2264.4	2256.7	2229.9	2206.3	2220.9
0	0	0	10.41	12.931	3.1043	6.247	2.7912	0	0	0	0	0	0	0.75156	2.9571	6.7774	19.052	31.653	47.798	53.076	48.901	67.629	73.507	58.244	107.64	154.44	173.37	230.16	277.39	367.66	481.42	558.41	691.9	764.39	842.36	929.79	1034.3	1089	1165.2	1215.5	1312.1	1356.2	1476.2	1496.8	1606.1	1673.9	1698	1688	1782.2
0	0	0	0	0	6.4289	8.5322	10.287	0	0	0.40425	2.5499	0	0	0	0	0	0	0	0	0	0	0	0	0	0	0	0	0	0	0	0	35.207	86.792	116.9	125.35	150.59	186.22	176.78	191.58	197.69	177.96	202.8	180.57	196.63	187.4	185.11	183.33	172.25	169.65
0	0	3.7612	7.5466	3.4144	2.5719	8.2196	0.4713	1.4695	0	1.2409	0	0.17707	18.653	3.3292	0	0	0	5.0206	2.9451	19.422	10.196	9.8213	11.323	16.818	7.7067	20.904	15.383	1.1753	0	0	0	0	0	0	0	0	0	0	0	0	0	11.317	4.317	5.4098	0	1.3632	8.6797	0	0
4.7834	6.7533	0	0	0	0	0.89368	4.0131	7.7179	13.835	28.485	18.368	38.765	55.297	58.095	74.392	62.408	59.919	80.596	110.25	108.21	136.22	160.39	196.56	213.44	252.58	277.43	300.53	336.73	342.07	380.62	348.91	355.71	349.33	367.31	388.88	385	407.41	393.2	415.3	419.13	432.05	415.01	422.33	439.36	413.35	442.18	430.57	456.93	434.18
25.627	10.068	0	0	0	0	0	0	0	0	0	0	0	25.984	40.499	102.71	163.15	191.39	252.97	314.27	396.1	458.38	511.51	616.22	653.84	733.06	755.41	853.55	860.36	966.26	1005.5	1034.1	1109.2	1160.3	1248.6	1264.7	1249.7	1281	1315.6	1370.6	1353.9	1296	1394.6	1401.3	1424.7	1423.8	1474.2	1469.3	1469.1	1489.4
3.2832	0	0	0	0.45851	4.4741	1.1174	0	1.1094	0	1.2448	1.3274	6.4275	17.368	17.14	17.496	44.151	48.675	64.796	72.299	90.558	116.04	162.25	166.86	196.07	207.35	253.01	305.59	285.7	282.39	295.81	263.64	357.96	359.39	354.38	392.43	442.05	463.56	470.46	483.79	502.14	494.12	532.79	508.32	557.08	572.34	537.56	556.1	515.73	528.18
0	6.4277	0	3.8785	0	8.8226	0	0	0	0	0	0	0	0	0	14.582	38.942	60.518	108.56	111.26	156.6	190.77	241.12	279.29	308.67	338.26	392.45	416.54	431.73	436.49	482.27	504.18	536.68	597	641.93	668.18	711.4	716.36	754.21	768	806.05	873.16	878.46	920.12	952.66	985.47	1047.7	1056.5	1066.7	1070.5
0	0	0	0	1.1587	7.2124	26.486	31.115	51.075	75.882	98.178	129.96	158.04	202.16	226.2	262.73	343.37	404.27	473.93	502.37	539.93	594.3	598.04	609.99	641.62	642.37	712.44	677.26	705.98	709.43	683.64	707.09	720.37	725.55	741.85	734.38	743.87	736.69	715.7	729.77	762.91	746.01	761.54	757.21	801.95	793.75	826.37	833.25	848.56	864.07
0	5.4224	3.5643	2.9301	0	6.4994	0	0	0	0	0	0	0	0	0	0	0	19.481	45.035	29.627	63.441	50.428	60.61	124.96	124.39	145.2	156.44	125.99	103.21	133.18	133.31	107.84	151.39	107.96	122.22	173.25	168.75	168.16	181.57	148.5	118.29	130.62	133.02	146.13	146.05	141.33	164.31	166.52	173.76	169.98
3.6434	4.3955	5.9017	1.9513	0	0	0	0	3.1647	27.379	69.517	126.9	210.29	304.02	419.16	497.14	583.68	664.36	712.64	749.41	944.25	1049	1116	1192.8	1251.1	1244.8	1286.4	1386.8	1392.6	1377.2	1459.8	1500.7	1479.5	1483.2	1437.3	1479.3	1643.2	1633.4	1611.1	1609.1	1684.1	1692.4	1716.1	1658.2	1650.5	1582.4	1441.2	1399.6	1323.4	1279.7
0	0	3.1677	4.4118	6.1086	0	12.601	39.03	62.184	96.604	128.45	241.63	312.99	409.1	525.33	560.21	678.19	686.81	739.93	831.66	822.27	870.65	953.16	966.27	1040.9	1070	1102.3	1049.5	1172.4	1183.4	1147.4	1161.1	1175.8	1201.2	1240.5	1217.9	1246.4	1222.6	1232.6	1207.4	1225.3	1189	1162.6	1210.3	1222.3	1200.2	1236.1	1221.1	1192.9	1176
0	0.85191	1.2202	0	0	1.5942	10.524	44.238	97.908	167.96	249.68	343.51	450.02	530.57	679.45	825.17	909.45	1020.1	1133.3	1241.3	1404	1503.2	1560.1	1660.8	1709.7	1738.2	1808.5	1834.5	1957.3	1970.3	1980	2045.2	2106.1	2115.2	2246.2	2234.3	2413.9	2390.2	2433.3	2532.2	2588.5	2598.8	2624.7	2652.5	2686.3	2746.1	2648.1	2682	2722	2760.7
2.9154	0	0	1.0772	0	2.7391	6.7858	11.038	4.269	18.056	44.407	56.56	80.772	101.79	123.05	146.47	166.2	191	212.23	243.6	291.26	326.67	402.11	446.57	506.83	565.32	601.73	682.25	756.73	838.81	900.94	952.18	1003.7	1087.8	1122.3	1152.2	1172.9	1250.4	1254.3	1217.6	1245.4	1260.4	1321.8	1393.1	1362.3	1413.4	1434.4	1497.5	1493.6	1495.2
15.816	11.161	4.5473	2.4773	0	0	0	0	0	0	0	0	0	0	0	0	0	0	0	0	0	0	0	0	0	0	0	0	0	0	0	0	0	27.757	45.087	49.901	41.916	51.513	18.323	16.268	23.404	13.351	0	0	0	0	0	0	0	0
0	0	0	0	9.2928	17.291	27.516	24.902	15.611	24.659	16.425	25.911	42.445	47.45	61.949	74.682	95.532	121.42	147.33	165.56	196.42	220.99	251.95	276.31	293.05	330.66	364.95	403.92	470.73	514.24	587.93	650.87	746.25	843.57	960.35	1043.9	1188.5	1266.1	1384.3	1483.8	1588	1658.1	1677.1	1747.9	1847.3	1873.1	1954.6	2008.3	1999.2	2089.1
2.1713	13.79	0	0	2.4458	0	0	0	0	0	0	0	0	0	0	0	0	0	0	0	0	0	0	0	0	0	0	0	0	0	2.1806	0	0	0	2.7606	2.9376	0	0	0	0	0	0	0	0	0	0	1.6691	0	0	0
0	22.518	0	10.617	10.331	8.7881	6.5507	0.7976	4.2335	0	15.634	53.698	125.19	187.66	260.95	384.56	563.32	676.87	780.82	1046.8	1079.8	1164.6	1275.3	1400.9	1540.3	1702.7	1874.5	2006.4	2067.7	2123.7	2194.3	2459.7	2548	2735.1	2927.8	3021.5	2992.5	3084.3	3264.1	3252.1	3250.4	3356.3	3452.7	3533.8	3457.5	3611.2	3584	3663.2	3728.5	3715.8
0	0	0	16.99	4.7039	16.541	36.75	52.42	92.299	150.77	238.47	326.7	418.31	485.74	588.06	914.48	913.91	1068.3	1075.6	1171.4	1199.2	1161.8	1339.9	1127.8	1158.9	1162.2	1541.5	1293.6	1326.4	1280.3	1281.7	1262.4	1224.4	1349.1	1394.9	1398.5	1459.1	1461.6	1528.7	1589.1	1630	1595	1679.4	1653.8	1764.8	1793.8	1783.1	1820.8	1971.8	1950.6
0	0	1.8011	0	0	0	16.105	63.268	103.56	157.18	214.13	292.69	387.48	479.64	560.53	609.03	683.87	776.42	785.33	835.07	909.29	918.56	927.83	926.57	936	969.56	998.33	1019.3	1009.1	1008.9	1034.2	1059.8	1085.2	1150	1169.1	1205.2	1267.5	1346.8	1379.5	1507.6	1538.7	1633.6	1653.9	1747.6	1808	1775.3	1845.6	1921.5	1944.7	1969.6
0	0	0	2.9739	3.0309	8.5978	0	6.8641	0	0	0	0	0	1.0272	23.774	8.8686	34.652	25.248	35.917	29.636	41.714	50.049	68.707	69.1	61.63	104.49	150.6	185.64	250.67	362.11	441.53	573.88	687.3	841.42	958.38	1052.1	1182.2	1326.7	1449.1	1512.3	1637.5	1735.2	1789.9	1880.4	1936	1859.1	1988.1	1995.4	2121.7	2205.1
11.426	0	0	0	0	0.47857	0	0.013668	0	0	0	3.2087	2.86	14.246	33.562	51.312	56.394	87.842	111.37	145.25	170.95	198.39	239.49	238.42	262.94	264.77	290.09	297.99	323.62	324.77	336.25	326.05	342.08	344.52	348.17	323.89	340.25	333.5	309.45	343.47	347.87	346.99	334.36	326.62	353.95	336.3	339.89	328.32	329.11	341.48
0	0	7.1001	0	0	7.9187	15.21	51.453	84.116	131.57	182.28	232.44	236.53	291.25	333.78	416.55	432.65	442.7	485.52	509.43	507.9	594.47	667.98	629.36	699.13	731.1	729.7	733.16	813.35	809.53	820.94	827.14	884.44	916.63	934.91	912.15	925.12	925.64	964.64	946.5	960.96	935.09	960.01	996.49	987.68	981.57	995.73	1033.3	1009.1	1009.3
0	0	0	3.4691	3.9333	13.67	12.637	37.357	56.997	100.51	149.29	213.01	267.43	335.16	385.92	434.6	505.29	548.66	615.78	631.46	688.03	703.67	736.74	776.08	795.11	830.21	846.41	866	884.95	925.5	941.2	982.43	1059.5	1078.1	1146.1	1172.9	1204.8	1223.9	1325.9	1380.8	1446.4	1479.1	1538.2	1588.6	1600	1642	1669.5	1719.5	1763	1775.1
2.0903	2.5836	0	0	3.0115	6.6147	4.0808	2.2577	20.632	19.603	34.972	3.4686	38.705	53.198	40.947	53.063	68.483	88.308	99.949	108.55	136.71	153.06	177.92	213.8	222.53	246	265.22	316.4	331.79	332.59	347.2	375.81	432.89	459.48	500.49	502.32	512.92	583.36	649.29	733.41	807.19	781.64	807.36	860.89	908.35	725.59	757.27	766.5	762.29	764.62
0	15.484	0	9.0607	0	2.9822	3.6048	2.3151	21.915	61.958	90.885	157.93	199.47	255.09	297.02	373.04	404.53	472.26	552.23	611.84	668.42	724.66	751.33	797.83	834.32	856.28	890.45	924.04	917.64	920.82	923.96	929.94	954.89	1021.1	1045.7	1075.2	1099.6	1122.5	1130	1122.8	1147.8	1153	1179.8	1152.9	1190.6	1222.5	1241.4	1236.9	1301.7	1290.8
0	1.2756	0	1.1701	1.8921	3.8508	6.488	4.8035	16.918	12.874	18.012	23.923	16.417	15.685	17.485	14.568	1.6181	23.824	21.544	28.59	54.647	59.52	122.34	206.07	288.29	307.57	334.18	457.75	545.56	617.26	749.94	796.19	891.89	1034.5	1124.7	1157.6	1295.7	1370.6	1445.1	1508.6	1522.3	1541.9	1579.3	1684.1	1636.4	1708.5	1785.8	1767.9	1818.2	1736.9
1.3146	5.8317	0	0	0	5.3809	0	11.325	0	3.5052	3.0173	2.6253	2.6581	6.8557	5.0385	6.3613	11.062	9.8479	20.36	18.526	26.627	35.701	52.559	42.599	50.926	53.176	49.287	58.396	60.873	67.778	61.771	68.903	81.575	69.323	71.143	60.087	96.388	96.472	95.742	103.7	123.14	113.82	116.24	81.519	92.694	77.404	85.62	81.992	84.897	96.323
0	0	0	0	8.9398	2.8474	18.966	26.099	12.841	17.705	39.883	30.311	46.628	53.753	53.967	42.529	50.229	45.563	59.68	62.415	88.679	137.7	185.46	211.25	254.48	313.46	356.05	403.81	451.97	488.21	492.25	550.44	633.56	652.44	683.62	804.31	920.15	986.58	1089.2	1183.6	1244.4	1329.4	1407.5	1431.9	1414.5	1496	1600.6	1730.4	1826.8	1896.8
11.766	6.9464	0	1.3368	0	2.4042	0	0	0	5.378	7.8439	0	0	0	0	0	0	0	0	0	4.4178	0	15.185	0	0	0	0	0.40294	51.206	50.702	50.931	27.267	99.655	102.45	122.15	105.93	70.082	80.931	60.931	49.38	53.579	43.448	63.384	44.04	61.981	86.595	67.853	71.789	75.154	111.62
0	1.8654	0	0	0	2.4395	2.7905	9.9648	6.0413	3.5541	13.238	1.1974	14.207	21.229	35.639	44.095	57.28	68.087	93.408	94.966	123.06	138.61	220.12	179.65	187.5	202.77	229.54	217.86	251.02	254.84	265.72	271.05	298.84	301.93	310.24	313.74	339.42	364.29	367.42	401.7	400.52	390.91	425.87	366.38	387.44	368.42	395.54	424.59	377.54	394.09
0	0	0	9.5462	8.5774	8.1543	12.987	8.0054	11.514	16.368	8.0162	14.331	16.628	38.888	59.881	94.591	137.66	172.66	156.05	210.74	208.97	214.21	314.97	291.22	375.83	410.5	458.37	474.79	547.55	565.07	618.05	695.51	732.67	806.18	858.69	893.14	974.52	1047.8	1119.8	1190.9	1248.4	1300.4	1344.2	1295.7	1306.8	1423.9	1434.7	1452.6	1487	1497
0	0	0	12.071	5.6662	0.57008	7.748	35.56	50.166	66.016	116.28	195.89	235.74	289.56	390.59	484.73	588.33	668.51	805.92	842.34	967.07	1021.9	1059.5	1155	1209.9	1265.2	1385.6	1427.5	1473.3	1556.3	1611	1679.7	1854.6	1901.5	1918.3	2007.5	2190.8	2156.3	2208.1	2308.4	2291.2	2359.3	2381.6	2484.2	2524.9	2509.8	2513.8	2495.7	2499.4	2505.4
0	6.051	9.3604	17.04	0	0	0	0	0.76035	0	0	0	0	11.981	0	49.162	93.382	123.58	149.2	183.06	237.26	312.09	343.16	459.62	494.41	551.02	623.89	748.39	772.03	880.63	894.89	963.2	1025.6	1065.9	1100.3	1135.4	1184.5	1204.2	1194.4	1220.2	1222	1250.3	1248.2	1291.2	1274.8	1316.3	1307.7	1317.3	1230.2	1223
0	0	0	10.879	9.8785	3.3837	7.9606	11.724	3.6523	19.585	12.751	6.182	2.3018	1.0572	2.9881	0	0	0	0	0	0	0	10.9	0	4.5915	0	0	3.605	30.866	21.548	41.872	38.966	46.955	63.023	67.973	72.657	67.262	59.223	85.345	71.451	110.56	92.7	126.72	178.06	184.7	201.22	238.1	248.74	262.42	275.8
2.6424	2.1181	0	0	0	0	10.459	18.723	4.3598	20.819	29.12	37.005	39.206	43.083	56.433	52.917	36.836	72.908	81.437	94.195	107.54	120.33	143.44	156.33	190.04	232.22	265.28	303.38	334.26	361.2	395.12	404.75	447.47	458.79	484.48	512.11	541.06	574.42	604.4	627.38	671.76	686.41	718.94	752.76	790.81	785.61	818.38	848.41	860.48	922.76
0	4.2631	0	8.8813	8.0843	4.8194	2.9789	2.6438	0	21.561	31.934	44.391	53.614	97.217	121.84	138.91	177.2	203.19	211.19	235.17	261.66	278.45	301.5	301.3	318.11	342.44	332.55	356.05	345.47	335.33	365.24	352.11	313.44	322.63	321.66	316.46	317.28	313.33	285.38	296.62	283.71	292.15	243.07	219.03	242.09	222.4	216.44	226.64	170.45	188.18
0	0	9.3671	0	6.1109	0	4.6942	17.045	12.189	6.017	15.869	13.378	22.415	38.065	64.123	90.58	48.81	115.55	136.85	155.21	174.41	181.3	225.24	219.82	227.04	264.26	296.6	322.57	350.31	370.45	400.75	420.11	471.85	498.1	523.69	562.91	576.82	626.05	642.37	670.61	660.11	645.04	686	672.27	714.95	703	736.35	738.13	728.09	752.26
5.6937	22.067	0	0	0.75597	0	0	0	0	0	0	0	0	0	0	0	21.402	0	12.163	62.526	69.788	99.4	90.105	117.14	129.58	147.9	157.57	180.26	210.6	248.78	250.54	204.49	220.54	272.81	316.18	340.86	411.79	518.08	587.37	618.7	683.09	698.37	792.45	902.3	885.79	879.16	1057.9	1088.2	1141.6	1178.9
0	0.98586	0	3.0516	0.06045	0	6.6582	9.4974	0	2.9757	23.547	17.282	26.871	40.18	51.006	68.601	85.551	87.589	111.8	169.82	177.01	184.93	206.62	218.27	254.25	278.8	294.34	311.53	342.37	361.35	394.08	385.96	426.22	461.66	486.56	506.49	548.97	611.95	660.69	666.16	762.53	807.39	869.48	861.97	912.58	955.55	987.09	1013.6	1031.1	1099.9
0	0	0	0	5.5585	0	17.316	61.326	92.291	175.69	251.3	357.62	465.01	553.75	665.14	694.88	794.74	853.15	923.62	1031.9	1054.4	1126.9	1136.9	1188.9	1200.8	1260.4	1277.4	1252.9	1270	1276.8	1288	1322.2	1330.5	1322.7	1305.6	1320.5	1338	1314.4	1304.5	1335.1	1309.5	1306.9	1304.4	1269.5	1304.7	1300.3	1300.5	1302.5	1270.8	1301.6
0	0	0.039837	0	0	0	21.124	104.22	211.96	363.06	533.8	700.35	973.21	1246.2	1411.6	1629.9	1417.3	1926	2112.1	2238.8	2404.6	2393.5	2533.6	2620.4	2586.5	2631.7	2700.8	2779.7	2663.4	2712.2	2770.7	2767.1	2976.8	3101.7	3183.8	3185.6	3317.6	3417.7	3505.6	3469.5	3679.8	3885.3	4069.3	4128.5	4181.8	4199.7	4387.3	4366.3	4593.8	4721
0	0	0	0	27.824	21.981	32.685	48.55	44.369	34.445	47.649	53.497	53.962	46.867	57.093	48.774	0	52.841	75.717	95.658	104.91	134.85	138.75	154.86	206.7	220.52	234.7	250.47	232.34	307.36	333.74	319.36	356.56	353.75	384.5	368.32	393.07	419.68	443.91	444.94	437.14	418.08	424.72	483.22	423.61	432.45	458.92	468.2	437.6	449
29.977	18.554	0	0	0	0	0	0	0	7.7612	16.632	24.516	25.799	29.922	29.752	53.41	59.98	66.349	80.962	117.42	141.92	162.21	144.54	146.9	152.87	201.14	185.7	207.45	201.79	222.3	233.49	214.42	248.12	244.19	241.33	264.72	264.41	274.14	225.13	178.37	184.91	178.85	160.9	161.93	158.76	160.6	171.25	133.58	116.46	80.399
0	4.0888	0	4.8118	0	25.731	11.35	8.692	5.1919	17.03	40.661	37.11	72.191	76.448	104.07	139.1	178.87	241.78	325.62	398.97	480.94	554.45	653.28	761.28	874.91	960.9	1067.8	1130.4	1183.3	1225.9	1216.9	1232	1353.7	1407.9	1498.7	1497.2	1543.4	1550.1	1593.2	1674	1703.9	1782.6	1785.6	1832.6	1894	1990.6	2063.4	2081.9	2176.8	2188.5
0	2.0494	6.2152	12.418	0	0	0	3.0988	1.0832	1.0791	0	0	0	23.144	48.916	86.751	137.26	162.34	237.98	291.51	362.83	398.4	490.96	509.96	604.83	694.23	755.97	803.68	844.77	699	721.56	710.27	713.13	727.87	748.76	752.77	783.47	783.23	866.29	837.56	885.47	875.82	992.36	1030.6	1084.5	1138.7	1171.7	1200	1232.5	1314.4
0	8.7294	0	5.7278	0	0	10.38	0.27205	0	0	16.209	0	0	0	0	0	0	0	0	0	0	0	0	0	0	0	0	0	0	0	0	2.3059	6.8162	13.313	17.091	4.4955	10.369	6.7039	9.0242	16.902	7.0547	21.984	10.028	21.561	19.49	39.2	6.9632	44.856	51.965	72.689
0.89668	0	3.8135	7.7578	0	0	0.97255	8.5986	0	0	0.76012	5.7783	16.51	25.868	15.736	19.186	24.346	8.331	22.006	37.24	27.081	30.924	36.484	31.186	39.397	37.913	39.912	29.556	24.499	33.241	23.514	41.051	49.971	63.134	77.415	110.81	130.48	161.3	192.4	213.99	253.01	313.74	357.81	388.19	435.06	463	548.79	581.42	577.05	687.71
14.107	1.555	0	0	0	0	0	0	1.5297	2.1338	6.8459	0.12638	7.1312	10.838	12.094	29.781	43.565	42.644	47.215	69.925	26.954	28.007	21.77	29.919	35.481	26.942	35.131	36.739	34.682	35.695	46.401	32.987	19.896	13.79	18.11	18.682	21.077	25.422	19.254	27.095	20.64	25.786	29.271	18.127	18.39	9.1787	22.222	21.039	28.306	26.668
0	18.583	0	0.43903	2.1047	0.3976	0	7.6639	23.09	30.58	42.826	38.176	84.839	92.674	100.89	131.96	137.6	182.48	236.8	265.85	304.83	351.35	362.41	432.27	494.29	538.7	616	647.59	741.16	802.67	916.69	970.98	1106.1	1185.6	1264.5	1316	1365	1469.9	1548.8	1584.2	1652.5	1688.1	1762.5	1810.3	1854.6	1870.3	1831	1829	1868.9	1833.9
0.32633	0	3.2509	0	0	0	6.9892	14.084	7.9296	0	0	0	0	0	0	0	0	0	0	0	0	0	0	0	0	0	0	0	0	0	0	4.0385	15.808	32.963	51.266	40.412	75.03	74.649	89.942	113.7	121.78	143.64	142.52	139.56	171.29	169.17	185.33	170.46	190.2	200.83
0	0	3.7825	31.945	7.5568	23.925	0	26.202	46.931	76.481	132.27	172.6	245.62	294.76	334.74	489.42	649.58	751.41	832.83	900	1062.4	1188.7	1243.2	1385.8	1457.3	1571.7	1605	1695.3	1830.3	1874.5	1895	1959.2	1970.9	2020.9	2028.7	2123.3	2134.3	2137.4	2134.9	2178.3	2224.5	2224.6	2218	2249.4	2244.7	2237.4	2243.4	2231.8	2225.3	2215.2
0	2.3457	0	0	0	13.455	5.6837	0	0	0	0	0	0	0	0	0	0	5.5453	23.583	0	21.226	18.234	48.125	74.175	83.065	116.4	171.58	252.58	274.27	340.08	411.19	470.27	590.08	691.25	812.93	909.12	1019.4	1100.2	1118.2	1161.7	1233	1273.3	1327.8	1437	1640.4	1377.1	1730.6	1600.8	1797.1	1860.3
0.2238	8.4413	0	0.70328	0	0.87531	0	6.5618	9.6123	21.054	38.779	47.997	71.124	82.912	87.983	107.27	142.94	173.45	210.59	241.42	285.96	314.05	375.12	420.64	468.33	482.06	539.31	571.24	590.99	618.56	659.09	669.75	739.71	752.84	816.75	850.08	888.22	907.89	952.06	914.9	946.88	925.75	932.81	972.42	982.48	1004.3	1060	1050.9	1087.2	1073.1
38.702	34.106	0	0	0	0	0	0	0	0	0	0	0	0	0	0	0	0	0	0	0	0	0	0	0	0	0	0	0	0	0	0	0	0	0	0	0	0	0	0	0	0	10.704	3.8678	13.534	0	39.389	27.66	19.873	25.15
0	0	3.9854	9.5398	0	0	0	0	0	0	0	0	0	0	0	0	0	0	0	0	0	0	0	0	0	0	13.286	25.845	21.491	21.967	17.831	25.953	34.525	7.0119	42.179	44.54	62.63	71.006	75.269	61.201	60.62	69.101	82.772	91.28	103.75	95.678	133.67	129.57	176.61	141.45
15.009	1.5312	0	3.0923	0	0	0	0	3.2445	3.3683	11.59	11.366	22.224	47.85	62.369	65.386	101.46	113.3	137.77	152.22	162.98	167.14	178.88	216.68	243.93	255.24	273.15	265.69	276.9	263.98	269.26	297.57	296.84	301.88	275.94	314.27	318.78	330.33	331.67	319.85	328.2	329.66	347.05	343.29	325.8	308.36	290.04	304.05	275.98	293.63
0	0	0	0	31.539	20.976	23.864	66.466	62.347	81.748	88.026	98.007	93.695	119.34	138.36	193.61	236.45	327.64	377.64	408.81	471.59	465.29	531.76	511.16	544.05	590.93	626.73	649.49	673.4	672.42	691.06	724.51	677.57	705.3	719.49	695.91	671.33	655.48	682.93	750.68	683.72	784.39	776.94	736.64	772.63	784.58	828.33	770	770.26	812.43
0	0	0	0	13.777	17.105	0	7.2914	14.505	30.615	32.85	52.511	90.893	111.41	136.81	165.23	188.79	215.75	249.09	274.09	297.05	326.49	353.93	387.55	374.73	371.54	408.47	407.78	436.97	419.73	455	449.45	424.3	465.94	459.36	449.9	496.73	492.39	470.52	476.99	474.91	478.93	460.3	453.12	488.7	473.9	481.75	478.05	457.69	485.11
0	0	0	5.9199	0.77925	1.6479	0.9493	5.7376	0	0	7.3471	9.4247	0	0	0	0	0	0	0	0	0	0	0	0	0	0	6.9209	39.655	106.82	164.31	261.51	336.92	419.47	540.37	670.51	732.62	835.3	949.57	1016.1	1155.6	1262.8	1356.9	1505.8	1518.7	1620.7	1713.2	1763.3	1834.7	1852.1	1875.8
0	0	1.9063	9.162	0	0	3.0723	0	0	1.3824	12.572	31.306	48.432	84.399	134.55	224.55	288.93	377.52	455.69	535.23	625.33	740.35	822.62	878.67	953.18	1004.4	1049.4	1081.3	1107.7	1189.9	1246.8	1283.4	1334.9	1391.5	1412	1543.1	1623.9	1681	1785.8	1850.4	1913.8	2014.5	2112.6	2179.8	2229.2	2303.6	2414.5	2465.8	2442	2640.2
0.89346	0.0074946	0	0	0	0	12.709	40.164	74.483	148.83	213.36	308.03	403.52	544.32	666.99	801.07	987.72	1134.5	1313	1476.6	1638.1	1759.5	1851.9	1988.8	1998.1	2162.4	2203.1	2345.1	2407.5	2475	2507.9	2482.8	2640.2	2631	2725.1	2727.9	2795.9	2859.3	2924.6	2918.2	2955.3	3020.4	3057.6	3092.4	3217.6	3281.5	3351.9	3427.3	3442.9	3535.4
6.5047	0.94191	0	0	0	0.53953	0	0	1.3653	0	3.078	0	0	0	15.417	20.487	40.428	57.872	67.026	80.017	101.26	123.06	138.3	163.61	180.83	204.94	219.38	220.74	239.55	275.13	319.27	268.91	349.3	357.45	408.05	409.78	448.92	504.59	473.35	518.78	550.52	592.37	610.35	632.58	553.35	571	592.3	605.69	618.33	653.61
15.318	3.1853	0	0	0	2.8072	0	0	0	1.6884	7.2443	0	6.4915	0.77235	5.9744	0.15472	0	5.1684	0	0	0	6.4971	10.388	8.3503	30.387	22.496	10.894	4.9405	12.033	11.131	19.123	17.031	69.831	86.757	165.21	194.69	268.71	315.56	377.5	399.39	479.98	535.95	593.4	677.93	721.03	744.95	750.6	828.54	858.53	818.77
0	4.8229	0	3.3307	0	2.6797	5.4987	3.4363	9.6361	1.8509	14.101	1.302	13.604	21.819	48.376	80.558	113.36	152.95	205.51	235.6	273.94	305.1	365.01	388.39	404.13	438.71	439.57	474.8	475.08	502.9	512.65	525.08	557.18	549.69	547.48	510.22	565.36	554.68	555.37	558.57	579.32	590.15	588	577.74	594.14	624.16	606.52	638.65	677.4	645.42
26.348	0.85765	0	0	4.0875	0	0	0	0	0	0	0	0	0	0	0	0	0	0	0	0	0	0	0	0	0	0	0	0	0	0	0	0	0	0	0	0	0	0	0	0	0	0	0	0	0	0	0	0	0
0	0	4.2609	24.204	37.079	0	0	0.0099839	7.4255	13.991	55.378	62.108	59.174	64.31	68.105	106.1	139.63	176.54	221.96	265.67	335.68	379.43	416.58	414.1	486.47	527.19	631.53	635.38	667.89	677.72	710.55	717.1	803.03	809.07	814.35	844.99	889.61	904	917.85	894.05	926.87	916.62	957.83	990.54	983.47	986.21	977.5	1007.9	990.18	953.52
0	0	2.9476	0	5.8395	1.3002	18.78	36.394	70.874	97.692	140.74	201.53	270.18	339.51	386.56	470.88	524.44	565.65	633.78	738.5	803.12	898.67	945.76	957.15	1041.3	1062	1167	1116.3	1156.5	1141.7	1211	1244.5	1253	1254.1	1277.7	1224.9	1247.2	1292.6	1252	1245.3	1269.7	1239.9	1286.4	1246.5	1241.2	1217.9	1196	1209.9	1156	1177.1
0	0.5712	0	3.968	3.0355	11.784	4.2465	10.563	1.7313	4.441	4.6636	3.6615	20.956	28.546	51.273	84.245	100.1	147.25	189.42	232.27	282.21	318.36	344.47	436.78	471.29	481.32	551.58	584.04	590.58	594.31	660.6	649.38	671	728.12	770.05	785.53	815.19	828.44	827.83	876.19	939.97	985.21	1090.4	1116.3	1365.6	1360.8	951.17	437.63	458.64	419.91
9.911	2.805	0	0	0	0	16.65	45.531	128.57	231.63	379	511.07	655.28	900.3	1046.3	1295.5	1416	1630.5	1849.8	2041.2	2281.8	2391.3	2595.8	2750.5	3014.8	3274.5	3307.6	3457.4	3044.1	3551.2	3703.5	3791.7	3924.7	3942.5	4079.7	4177.1	4143	4227.1	4129.5	4253.7	4486	4514.7	4634.2	4686.4	4507.8	4417.1	4434.3	4478.9	4503.1	4392.4
0	0	0	4.4479	2.4609	9.8645	4.0615	13.991	14.117	20.206	14.787	25.223	28.225	41.537	49.223	62.328	81.805	77.755	91.023	99.981	114.43	126.52	129.08	130.92	129.28	140.53	163.02	172.49	180.47	163.9	169.79	195.92	185.53	194.29	202.97	213.91	222.26	216.02	226.87	257.63	270.41	288.51	309.27	311.35	321.41	338.13	351.73	237.19	240.21	229.1
0	0	0	0	29.588	71.055	105.84	143.93	207.08	266.06	339.39	401.18	454.25	560.04	629.15	750.55	933.47	1061.5	1261.9	1394.6	1575.4	1717.2	1997.4	2110.3	2252.9	2463.1	2655.7	2877	2944.4	3094.9	3260.6	3361	3541.3	3681.4	3756.8	3758.9	3809	3794	3837.2	3921.7	3978.8	4118.9	4120.7	3983.1	4042.7	4049.6	4086.1	4132.1	4027.8	4211.5
0.54987	13.612	0	0	3.0155	7.5077	0	7.6547	0	0	10.375	0	0	0	0	0	0	0	2.8862	16.884	70.839	122.79	171.1	237.88	282.79	342.15	368.23	417.71	494.15	490.9	555.89	548.57	633.94	671.44	724.26	752.33	810.74	846.02	850.55	844.85	894.5	920.14	944.17	1007.5	1001.5	985.02	1017.1	1028.6	1031.9	1002.4
0	0	3.4906	1.8232	0	5.2715	9.2495	12.453	3.0065	9.0134	4.5122	0	0	1.7332	0	0	0	0	0	0	0	0	0	0	0	1.18	17.68	38.94	42.149	46.555	59.616	72.53	52.386	59.267	65.006	85.765	96.113	98.978	99.599	106.79	98.561	103.41	127.56	113.72	141.73	117.6	124.04	124.57	102.29	128.6
23.538	10.766	2.6368	0	0	0	0	0	0	0	0	10.661	15.997	48.504	81.66	133.69	193.1	267.11	362.76	442.27	564.69	691.78	818.12	980.15	1120.2	1210.4	1340.2	1608.9	1770	1997.4	2113.7	2333.2	2640.6	2790.9	2994.2	3184.2	3336.6	3632.3	3793.9	4027.9	4214.3	4291.3	4398.3	4449.3	4511.7	4579.8	4585.5	4662.8	4771.5	4748.3
0	1.4965	0	0	3.9482	4.3726	7.3908	13.126	2.024	15.206	4.3897	0.18048	0	5.466	6.8544	5.8431	11.947	2.6318	3.3304	3.5129	7.543	10.629	13.562	14.756	19.657	9.8113	17.36	15.228	19.518	25.256	11.914	21.643	24.46	7.4602	16.868	19.067	35.474	46.423	46.809	60.869	53.15	55.485	66.706	51.313	58.05	48.958	58.72	52.324	46.735	67.532
17.076	12.079	0	0	0	0	0.45545	0	20.647	19.653	38.671	34.684	46.212	60.736	72.928	80.078	80.719	89.912	102.78	121.12	114.58	114.83	138.98	164.96	179.68	178.21	196.43	194.42	214.05	230.28	257.33	185.2	237.52	283.65	307.06	314.37	342.33	377.17	402.71	432.69	444.23	472.75	508.01	505.24	502.34	571.56	592.4	657.46	707.22	753.53
0	0	0	13.439	7.9061	11.255	26.557	43.066	74.348	124.2	174.87	221.42	305.38	407.35	523.27	701.88	833.87	1048.6	1229.2	1453.9	1703.4	2010.5	2227.8	2435.9	2597.5	2951.9	3110.8	3401.3	3678.4	3973.7	4163.6	4305.7	4531	4789.2	4974.9	5042.9	5280.2	5460.3	5672.2	5948.7	6036.4	6403.4	6664.8	6958.3	7159.1	7406.2	7651.4	7867	7985	7770.3
0	0	0	4.1001	22.097	15.266	28.214	26.685	32.518	52.968	52.432	74.869	83.915	125.58	168.71	194.45	251.06	290.51	348.99	395.24	458.74	483.35	553.3	582.11	674.51	676.3	741.05	765.48	777.39	805.91	825.65	839.54	840.27	855.93	895.93	869.13	883.85	905.26	939.87	950.45	981.07	974.02	1009.7	1044.1	1043.2	1094	1145.2	1151.5	1158.6	1157.7
0	0	1.654	7.146	8.3883	0.55815	9.6748	10.501	2.4622	0.64103	0	8.1465	0	1.1304	7.4112	12.559	12.028	14.303	22.165	31.945	34.236	41.402	49.574	68.975	71.798	72.406	66.721	78.548	82.071	87.834	93.313	115.22	114.49	124.59	105.05	142.16	175.35	200.82	247.68	276.2	308.64	355.97	412.48	443.74	509.64	543.58	592.6	649.46	701.69	623.98
0	0	8.9734	0	0	6.6087	7.8073	22.121	13.023	18.465	16.396	15.696	15.932	29.075	35.367	56.415	68.996	71.942	91.915	103.12	108.19	129.17	154.05	165.18	185.1	212.41	222.37	267.87	302.9	323.72	358.81	418.06	488.17	495.82	574.26	616.57	651.55	710.85	722.73	782.54	781.01	816.69	833.1	815.54	789.71	788.04	801.99	798.66	768.54	765.72
0	2.9295	0	6.7709	0	10.33	0	0	0.82292	8.7732	13.227	18.106	33.942	56.257	73.878	99.556	101.73	147.68	152.36	140.59	181.44	151.97	222.18	240.92	281.55	286.44	315.53	325.75	306.23	314.02	299.41	282.82	308.84	339.63	421.88	348.14	369.85	371.56	372.53	336.5	339.91	340.6	369.09	369.8	367.62	354.55	460.56	365.87	381.93	370.68
7.6168	14.817	0	0	0	0	3.837	1.2993	0	9.6039	5.3152	4.6106	21.959	38.274	76.908	103.33	148.93	184.46	236.18	270.37	333.74	340.89	411.86	428.58	424.09	452.01	515.56	626.18	673.9	672.85	696.73	755.62	800.37	840.7	875.89	715.15	858.83	838.02	879.35	916.13	1013.3	1042.2	940.61	995.49	1052	1137.1	1174.5	1181.9	1174.4	1216.8
1.3949	0	0	0	5.3337	0	0	0	0	0	0	0	0	0	0	0	0	0	0	0	0	0	0	0	0	0	0	1.4415	0	0	0	0	0	0	0	6.929	13.062	58.894	70.434	104.99	141.7	154.89	198.24	232.34	300.33	339.9	386.05	410.95	424.68	428.32
83.436	76.956	0	0	0	0	0	0	0	0	0	0	0	0	0	0	0	0	0	0	0	0	47.038	0	0	0	0	3.2052	3.3802	14.8	31.456	73.237	122.94	196.71	263.79	325.69	436.66	588.15	690.11	844.94	893.17	1043	1184	1251.3	1424.8	1509.5	1608.6	1742	1942.1	1948
0	0	0	0	0.66578	31.766	30.478	48.736	67.395	42.701	59.175	54.051	63.463	57.779	55.017	44.113	94.048	89.472	107.61	118.53	137.82	147.83	150.63	166.46	198.65	194.26	203.07	200.77	216.08	207.13	206.62	209.52	214.98	173.26	153.43	223.79	212.19	230.62	195.71	223.55	210.25	222.76	238.04	227.68	250.91	177.67	165.31	157.47	146.52	157.19
0	0	4.706	17.414	7.3589	0.23724	0	0	0	0	0	0.87335	0	0.59861	0	2.075	0	0	0	0	0	17.805	24.196	19.036	7.1078	31.052	22.675	46.515	61.123	60.443	35.123	55.333	56.067	62.338	22.02	29.214	53.894	51.237	42.633	55.645	63.897	53.48	47.943	41.829	71.035	58.771	40.782	45.473	38.618	74.012
0	0	3.7608	20.747	1.3356	1.6821	6.1402	0.11466	0	0	0	7.7498	1.9873	11.29	15.503	28.848	37.933	56.521	96.544	124.03	163.17	195.68	209.72	280.27	349	383.94	436.55	477.26	536.1	575.13	614.05	666.38	679.54	766.4	801.31	792.47	872.37	865.3	893.13	906.75	928.75	948.49	971.37	1003.9	990.45	983.47	988.81	1029.1	1058.1	1060.5
0	0	0	0	17.874	29.834	43.813	94.503	144.19	207.72	271.1	324.54	440.34	530.48	613.2	679.13	752.49	832.09	925.53	944.4	1006.6	1036.9	1149.4	1185.6	1189.3	1216.7	1238.8	1258.7	1244.3	1214.7	1256.3	1268.6	1321.3	1397.9	1403	1411.3	1393.7	1353.3	1429.1	1459.6	1393.8	1384.2	1395.2	1399.1	1431.3	1423.1	1416.7	1459.1	1284	1406.2
0	0	0	5.0561	6.2918	1.8652	17.687	40.115	76.309	131.42	193.36	229.68	332.11	404.21	499.69	639.05	782.28	937.26	1075.2	1281.4	1431.8	1609.8	1711.9	1832	2027.5	2045.2	2297.6	2386.2	2511.3	2587.8	2663.3	2657.7	2738.3	2767.6	2855.4	2867.8	2925.2	2954.6	2954.3	2941.4	2965.4	3005.6	3051.2	3056.9	2999.8	3040.5	3054.3	3045.3	3015.9	3066.3
0	0	0	1.9141	12.152	6.0641	19.951	18.595	32.996	38.667	56.224	77.484	79.459	104.82	127.55	168.36	193.47	232.5	254.76	275.37	363.68	381.81	420.58	472.02	521.5	496.02	592.52	671.93	690.99	698.69	756.3	758.62	289.6	328.43	335.65	318.59	340.4	331.35	339.33	400.49	447.72	493.81	545.37	593.99	666.24	682.16	761.91	817.01	848.26	975.75
0	0	2.8749	0	0	0	10.797	51.801	85.764	143.02	153.72	274.21	402.81	427.43	556.32	638.08	694.94	743.73	834.14	972.08	1198.3	1250.7	1311	1359.3	1381.4	1453.8	1422.3	1519.9	1515.7	1539.2	1576	1609.2	1718.9	1709.6	1825.1	1897.7	1916.2	2034	2033	2078.5	1984.2	2074.8	2103.5	2088.5	2214.2	2220.3	2272.8	2253.1	2285.9	2261.5
0	12.997	5.6901	10.667	5.3067	0.20211	0	0	3.7047	0	2.1258	0	0	6.315	0	0	11.674	14.255	0	13.493	27.047	52.012	65.504	98.013	87.371	120.7	168.41	176.51	215.59	274.61	261.5	313.28	393.96	423.11	455.87	498.25	514.7	584.25	575.39	601.25	620.7	626.31	661.81	696.66	683.8	699.19	718.26	685.42	709.95	707.38
0	0	0	0	6.2154	5.1392	7.6414	13.421	17.852	15.676	24.672	9.4823	21.757	22.303	28.43	40.539	73.037	91.071	112.87	118.19	168.94	201.96	245.62	272.5	319.82	372.18	414.39	445.09	481.69	463.27	498.03	507.04	608.42	654.09	694.55	743.37	774.7	821.15	922.34	932.43	991.63	1012.2	1115.4	1155.2	1207.2	1280.6	1305.5	1311.8	1340.6	1338.5
8.1623	6.6854	0	2.2358	0	3.7975	0	0.13579	3.8499	0.14108	15.045	2.5891	10.282	29.551	37.607	63.952	86.399	115.74	150.72	187.3	240.29	261.05	309.57	307.47	348.55	416.98	474.92	493.83	573.34	608.47	698.88	726.83	808.86	836.38	867.68	914.63	962.84	949.21	1021.5	1045.8	1067.8	1103.7	1099.9	1149.7	1156.9	1192.9	1234.5	1200.5	1212.7	1266.2
0	4.8229	6.2052	11.503	0.19607	0	0	0	13.978	23.577	58.283	102.49	171.44	258	315.4	431.38	571.02	697.96	770.95	903.85	956.98	1110.6	1136.3	1301.9	1369.2	1433.6	1515.2	1637.5	1556.1	1687.3	1770.6	1851.6	1940.4	1972.7	1986.9	2036.2	2126.4	2158.2	2186.2	2234.3	2233.5	2232.8	2310.2	2354.2	2347.6	2311.3	2299.4	2376.6	2337.1	2292.9
19.628	5.4643	0	0	0	0	0	0	0	0	1.3405	0.69793	0	0	13.943	26.322	55.231	84.453	120.15	156.29	198.11	253.49	327.22	363.17	409.05	448.94	493.72	548.35	592.84	595.49	658.79	690.51	730.9	796.44	818.34	829.83	857.6	820.29	845.12	830.53	861.43	865.99	890.92	911.9	919.49	931.68	889.41	845.87	803.97	770.27
8.4402	1.0804	3.4479	5.5722	0	0	0	3.8279	0	0	0	0	0	13.904	20.061	36.279	58.261	85.083	115.67	132.84	165.6	187.52	181.36	217.83	260.7	301.36	344.5	345.44	337.49	359.75	395.24	424.2	400.49	410.27	415.26	423.63	435.42	426.79	433.17	448.57	461.11	490.1	451.84	475.32	477	471.47	461.81	476.32	437.1	434.32
0	0	0	3.2316	0	3.2583	5.9924	19.566	4.0673	6.0812	6.8264	0	5.4455	0	0	0	0	0	0	0	0	0	0	0	0	0	0	0.2584	10.416	23.377	6.4842	26.13	34.801	36.937	37.804	36.526	68.799	78.057	95.889	128.59	153.91	206.3	230.36	269.83	303.09	374.83	435.54	480.55	508.37	579.54
0	1.9998	0	6.0656	0	0.93507	2.0209	0	0.18449	0	0	0	0	0	0	0	0	0	0	0	0	0	0	0	0	0	0	0	0	0	0	0	0	0	0	0	0	0	0	0	0	0	0	0	0	0	0	0	0	0
0	0	0	0	12.849	8.7019	9.0301	13.096	0.21432	18.217	9.3267	0	0	0	0	0.36861	0	0	0	0.89517	0	5.0068	12.175	0	0	0	0	0	0	0	0	0	0	0	0	0	0	0	0	0	0	0	0	0	0.063834	2.7069	21.448	21.099	31.212	58.708
0	0	0	8.7064	0.78829	14.797	10.645	40.423	53.439	110.15	134.16	190.05	195.08	278.36	346.07	398.22	428.06	493.5	517.52	549.49	591.88	625.99	652.35	644.73	657.77	686.4	681.2	700.79	706.06	719	729.44	785.22	852.56	830.23	855.15	781.95	775.69	777.54	771.73	815.83	915.18	807.82	823.31	785.11	823.81	834.58	802.59	914.98	947.42	973.25
0	0	0.41455	0	0.64785	15.081	23.595	24.976	24.558	25.14	32.495	31.585	34.372	36.532	52.977	72.228	105.6	126.14	175.8	205.83	262.57	286.34	316.86	345.25	382.14	420.48	452.26	473.6	486.86	486.36	523.26	516.79	541.8	532.1	526.32	533.36	568.86	569.79	577.55	591.03	571.23	580.82	591.82	581.31	586.9	565.14	555.92	565.84	526.22	521.59
0	0	12.004	1.2176	0	2.2516	2.5159	2.3218	0	0	0	2.8117	10.763	33.492	67.552	115.73	152.96	191.81	244.49	297.66	335.8	375.68	428.69	477.86	533.96	607.71	652.03	694.64	731.09	794.07	800.51	902.06	986.69	1025	1107.8	1128.9	1166.4	1200.5	1200.7	1410.2	1403	1389.7	1380	1483.8	1534.7	1569.9	1601.8	1595.6	1674.4	1861.8
0	5.2899	0	4.7776	0	4.8631	7.9755	20.238	60.968	93.732	143.85	213.52	261.53	318.52	398.56	466.34	531.31	644.2	674.94	754.24	845.65	926.33	993.33	1071.2	1124.9	1245.5	1340.4	1379.7	1460.3	1485.1	1610.2	1594.2	1619.6	1595	1661.7	1706.3	1738.7	1743.1	1757.3	1772	1731.9	1768	1752	1749.3	1794.4	1800.7	1786.6	1792.3	1782.2	1760.4
10.381	14.559	0	0	0	0	0	1.9456	0	0	0	0	0	0	0	0	0	0	0	0	0	0	0	0	0	0	0	0	0	0	0	0	0	0	0	0	0	0	0	0	0	0	0	0	0	10.741	11.014	75.838	44.691	137.92
0	0	0	7.6721	4.0231	5.5558	7.1672	29.699	42.83	96.244	116.64	163.45	222.17	320.89	420.3	554.01	648.05	798.05	957.21	1175.4	1276.3	1400.3	1589.1	1681.4	1852.1	1989	2108.9	2199.5	2292.1	2312.1	2368.3	2408.7	2433.9	2472	2515.4	2530.7	2559.1	2582.1	2620.1	2678.3	2785.3	2796.3	2787.4	2862.6	2899.9	2906.2	2830.6	2862.2	2812.2	2875.3
27.716	14.01	0	10.513	0	0	0	0	0	0	0	0	0	0	0	0	0	0	0	0	1.8923	23.646	41.515	39.438	35.632	39.327	43.117	37.5	53.227	56.582	52.311	64.905	48.294	76.692	78.708	55.137	45.181	54.051	55.129	39.086	0	0	0	0	0	0	0	0	0	0
0	0	0	8.0627	6.4543	6.2217	10.113	19.969	11.183	31.22	24.269	21.925	26.56	32.328	30.685	16.271	14.625	16.973	33.73	48.116	59.132	59.639	99.558	79.393	114.52	132.91	143.41	128.69	194.57	221.77	203.16	219.49	241.45	255.21	264.9	276.5	287.11	306.31	314.19	337.12	359.27	389.23	404.93	424.46	438.3	440.85	467.58	509.3	500.86	545.93
16.156	0.41948	0	0	0	0.60934	0	0	0	3.1401	21.027	2.1926	5.7587	0.87581	5.3097	1.0087	0	7.6343	0	0	5.7809	25.774	37.221	47.696	67.855	83.645	74.218	117.67	164.47	126.27	155.71	165.65	207.23	242.18	311.97	304.74	341	371.95	374.19	381.14	424.16	459.95	467.45	488.27	525.82	554.93	560.75	591.08	616.14	632.08
0.43215	7.2039	0	3.0977	0	0	3.2546	6.7071	8.4676	4.7714	6.37	0	0	0	0	0	0	0	0	0	0	0	0	0	9.3814	16.687	45.142	77.831	118.65	148.59	198.98	258.88	328	411.13	460.59	469.86	526.4	586.91	638.43	708.39	785.4	812.88	790	834.24	855.04	948.33	961.02	994.09	1037.9	1067.3
0	0	0	2.98	0	16.026	5.6721	0	0	0	0	0	0	0	0	0	24.717	65.848	110.6	137.91	191.65	247.62	277.72	330.55	351.98	336.23	401.7	462.38	465.72	407.56	384.02	386.7	428.37	413.77	471.36	494.43	493.73	432.45	452.59	428.36	462.31	461.05	440.45	436.27	429.52	425.13	460.12	467.02	472.14	439.02
0	2.4627	0	2.5529	0	3.0101	0.81197	0.88842	5.0889	16.027	28.88	33.671	60.455	80.277	105.4	126.18	172.82	240.98	286.97	351.95	426.26	522.89	606.78	704.54	817.88	951.79	1024.1	1115	1279.9	1363.3	1544.5	1548.8	1629.2	1667.4	1861.2	1858.9	1967.1	2001.2	1975.1	2033.4	2116.4	2190	2212.9	2238.3	2267.4	2328.8	2337.3	2305	2304	2311
7.4769	11.375	0	0	0	0	0	5.0182	30.917	78.239	99.924	161.8	202.43	337.76	387.14	498.77	599.65	666.12	781.37	839.68	854.44	916.52	999.71	1025.5	1073	1099.4	1124.9	1159.6	1241.5	1259.1	1265.4	1272	1350.8	1397.1	1374	1425.3	1446.3	1540.2	1559.2	1622.6	1657.9	1667	1785.5	1812.2	1839.6	1958.6	2041.9	1995.7	1980.4	2061.6
21.331	2.8012	0	0	0	0	0	0	0	0	0	0	0	25.327	45.7	85.353	128.18	176.73	242.89	314.6	358.11	429.65	493.73	567.6	603.58	654.74	681.85	707.79	696.78	742.58	729.08	732.21	714.14	698.89	689.08	693.75	699.83	720.69	719.43	736.2	774.11	774.44	738.69	702.83	713.52	690.82	695.34	737.69	688.97	695.09
14.649	0.4968	0	0	0	0.88886	1.4579	7.1023	56.646	111.87	194.27	269.62	370.18	453.81	561.45	677.23	796.59	865.2	989.38	1071.3	1152.1	1209.4	1257.7	1324.2	1413.8	1460.4	1519.3	1572.1	1571.8	1666.3	1684.6	1735.6	1668.5	1682.9	1779.2	1706.5	1777.7	1833.9	1873.2	1878.7	1886.6	1869.7	1836.1	1866	1896.4	1940.7	1874.9	1941.7	1951	1978.6
1.9916	0	0	0.7957	0	0	12.364	34.76	55.756	89.272	139.54	181.58	218.4	272.5	309.39	337.91	355.58	376.3	417.69	438.9	485.97	490.61	518.03	511.32	546.6	569.73	575.58	561.28	599.43	590.15	626.62	659.32	718.55	724.32	768.16	793.53	855.47	905.52	955.46	1062.9	1086.8	1174.5	1208.5	1241.5	1290.1	1344.1	1398.2	1432.4	1436.1	1492.9
0	0	0	1.5933	7.9859	11.562	8.9628	2.9024	23.776	26.263	16.705	6.5865	29.651	28.323	32.357	45.242	46.63	59.138	68.336	59.562	90.565	116.14	152.23	181.29	212.57	191.42	270.6	321.46	393.84	441.44	588.03	690.82	873.84	1021.6	1214.5	1387.5	1500.4	1668.8	1776.3	1983	2103.7	2310	2477.8	2584.4	2698.2	2844.8	2859.8	2503	2922.8	2862.6
0	0.48862	0	0.79513	0	6.6836	21.91	0	0	0	0	0	30.322	18.572	120.25	236.75	226.05	310.66	584.93	662.1	819.9	962.91	1027.9	1086.6	1057.6	1247.4	1336.8	1345.2	1331.4	1341.8	1405.4	1376.2	1449.7	1437.8	1479.9	1467.8	1563.2	1535.1	1525.5	1529.7	1498.4	1498.6	1514	1488.8	1492	1462.4	1496.3	1498.6	1543.5	1514.3
0	0	0	0	10.173	22.14	31.024	33.244	28.539	20.936	25.375	30.121	37.122	44.005	57.271	80.135	90.033	113.34	146.24	172.08	216.69	255.8	277.61	347.97	453.07	476.33	532.46	610.38	622.11	763.46	763.95	836.71	845.6	882.87	877.7	959.31	978.89	1052.3	1045	953.54	998.16	1039.5	1011.2	1069	1163.5	1218.6	1165.5	1285.6	1364.9	1295.8
14.805	0.35902	0	6.2465	0	0	0	0	0	2.2226	17.006	28.242	50.121	80.395	103.42	138.8	141	173.44	187.82	196.89	219.55	251.99	281.81	268	285.52	305.04	311.51	315.94	290.49	285.9	300.18	288.63	322.23	347.07	389.47	402.1	419.52	435.77	445.52	510.78	501.77	521.12	580.02	617.91	644.3	676.93	754.08	766.92	737.93	765.68
0	0	0	13.524	21.104	45.607	30.394	46.251	45.064	38.811	37.295	27.644	30.395	34.157	12.813	22.312	23.86	14.866	17.913	38.55	18.675	20.578	0	0	0	1.3039	0	9.1155	15.024	15.657	10.686	8.3233	0.98352	0	0	0	0	0	0	10.575	20.223	25.217	10.975	0	18.219	0.80769	0.70921	29.241	29.57	20.925
0	0	0	0	0	16.942	18.93	19.328	23.444	38.377	67.384	102.46	86.773	108.55	114.43	169.81	167.4	199.22	218.71	248.37	265.7	289.07	317.75	351.12	393.02	401.98	412.68	439.9	472.16	458.29	505.65	499.25	533.82	614.08	638.17	641.07	598.16	614.14	632.45	628.59	667.97	662.01	664.61	681.62	661.71	682.4	667.16	660.93	671.89	667.4
0	4.1082	0.7036	0	11.599	2.2182	0	0	0	0	0	0	0	33.631	73.096	128.15	224.55	312.05	423.12	526.21	624.01	709.71	830.26	881.26	1003.2	1055.8	1138.1	1165.4	1149.5	1245.6	1251.9	1344.5	1317.1	1367.2	1343.2	1420.7	1489.2	1513.6	1508.4	1482.5	1465.7	1523.9	1535.2	1502.2	1503.5	1578.3	1555.6	1531.1	1533	1506.3
14.602	6.0817	0.92135	1.371	0	0	0	0	0	0	0	0	0	0	0	0	0	0	0	0	0	0	0	11.421	44.693	64.772	94.784	147.55	182.37	116.09	155.2	193.52	260.61	287.72	378.67	351.14	379.78	416.6	411.69	406.62	387.15	409.6	451.71	487.08	515.75	497.66	522.8	554.3	536.86	514.5
0	2.1441	0	0	0	3.7184	2.392	22.625	0	1.6356	1.0466	0	0	2.5289	0	8.0401	16.242	12.267	21.526	51.874	55.684	94.755	117.08	173.73	200.93	242.32	295.45	305.32	343.24	375.02	438.08	468.84	481.72	495.14	525.09	475.28	549.99	576.65	609.33	635.41	653.3	667.39	672.43	671.91	658.92	655.88	674.85	685.07	683.15	675.83
0	0	0	5.5011	3.2687	2.2613	0	4.413	3.8615	0	0	0	7.3139	14.139	33.947	59.831	74.886	115.67	152.46	165.94	213.92	236.89	285.9	321.92	321.94	348.89	393.85	405.5	475.58	480.71	536.42	544	572.76	583.57	606.79	593.78	575.95	614.97	648.75	631.01	618.17	645.63	638.12	618.05	633.8	641.61	656.92	650.18	666.2	571.43
0	0	0	4.7603	18.669	10.945	26.072	41.696	46.41	49.785	67.749	85.2	98.582	97.476	112.28	139.91	149.78	149.04	165.59	183.97	172.61	188.52	212.61	197.05	216.6	218.49	242.65	240.24	233.69	217.98	200.06	184.86	215.58	218.39	217.31	211.17	211.83	229.72	226.98	293.73	292.91	313.55	351.81	405.66	452.32	506.24	560.16	610.87	617.95	664.63
0	0	6.2355	1.358	5.3035	0	9.6999	11.692	5.4974	7.4287	2.6757	3.0805	6.6004	16.129	42.033	58.527	107.27	130.75	183.39	236.68	290.39	363.2	406.13	449.03	561.38	630.49	694.86	727.09	821.48	823.48	801.63	912.74	930.35	992.92	1043.5	1055.1	1070.6	1128.7	1112.9	1043	988.75	994.53	1034.9	1051.7	1044.8	1052.1	1104.6	1099.8	1116.6	1095.1
0.34183	13.923	0	13.95	0	4.2172	0	0	5.0262	7.7835	3.6105	0	6.7152	12.711	0	0	0	0	0	0	0	0	0	10.484	47.527	71.105	117.53	168.9	169.74	213.38	214.46	225.7	305.5	338.07	405.35	379.35	373.68	405.56	433.97	473.32	476.21	448.17	475.35	479.21	477.72	502.63	508.5	495.83	448.47	442.88
0	1.6169	3.8297	18.742	13.787	0	0	0	0	0	0	0	0	0	13.41	0	0	0	0	0	0	0	0	0.37582	0	15.997	0.62113	27.387	16.675	40.875	33.27	61.798	80.944	98.62	92.38	157.56	151.59	189.1	262.83	243.73	259.68	311.92	340.97	413.04	435.88	505.68	473.84	573.19	576.41	648.86
0	0	8.813	8.9721	0	0	0	0.5286	0	0	0	0	0	0	0	1.5969	0	4.01	6.5712	18.94	31.555	25.577	35.053	42.202	33.006	26.118	32.167	48.625	43.454	52.227	48.55	51.323	63.015	47.867	51.918	60.039	60.459	83.131	77.972	86.438	63.005	51.649	45.774	53.74	52.954	64.251	77.096	55.442	54.202	44.39
10.269	1.9186	0	1.5794	0	0	0	24.806	78.928	155.8	261.59	378.66	548.02	674.93	769.26	905.37	1030	1107.2	1246.3	1339.1	1424.2	1531.6	1588.1	1717.6	1765.4	1892.2	1920.7	1899.3	2005.4	1914.7	2073.5	2003.2	2098.6	2050.3	2031.1	2072.2	2020.9	2087.8	2047.4	2097.7	2076.4	2082	2098.7	2081.8	2068.4	2053.2	2117	2060.3	2016.1	2041
0	0	0	0	7.678	7.5442	12.141	13.127	21.948	28.735	18.128	27.213	48.035	66.527	84.918	121.23	169.51	225.95	269.79	321.37	384.51	450	502.22	551.19	608.17	648.55	723.41	770.79	859.3	913.07	1018.7	1075.5	1143.2	1259.4	1287.1	1317.5	1407.9	1468.1	1604.5	1615.1	1674	1787.6	1862.5	1840.1	2028.1	2041.5	2103.4	2106.6	2184.2	2263.8
5.8293	0.036336	0	0	0	0	12.824	33.605	66.466	114.61	179.07	249.97	330.06	419.64	532.33	616.25	676.81	735.85	818.85	875.35	935.54	993.98	1034.2	1065.4	1133.2	1151.5	1211.4	1184.7	1156.1	1148.8	1174	1170.6	1171.4	1181.9	1171.5	1174.4	1165	1203.2	1169.2	1168.6	1198	1192.6	1212.7	1175.4	1198.4	1172.3	1165.5	1164	1163.4	1178.6
0	0	0	3.7938	3.6699	7.022	3.4991	6.2664	6.517	7.013	7.7319	7.0301	9.7715	10.755	8.4005	14.051	30.262	35.385	47.346	63.115	75.344	84.589	105.1	125.52	139.9	164.18	141.78	159.94	194.95	201.47	205.14	222.38	230.01	251.63	260.26	267.59	268.83	295.32	295.08	316.77	318.44	330.43	329.49	326.74	338.35	337.91	329.27	347.55	362.42	365.89
0	4.6034	3.5131	0	0	4.8128	6.9786	15.083	27.242	60.568	107.6	156.63	210.12	302.83	370.6	477.61	614.82	725.77	852.61	982.45	1128.2	1219.3	1394.7	1477.8	1578.9	1657.4	1728.9	1769.8	1859.7	1923.7	1875.1	1932.1	2022.5	2012.1	2035.6	2053.2	2090.2	2094.9	2085.6	2134.2	2116.3	2168.5	2216.9	2232.8	2256.6	2245.4	2317.4	2339.2	2298.7	2349.7
0	0	0	12.24	0	9.2796	2.7951	12.532	32.605	86.059	175.96	255.57	396.91	568.65	749.54	955.26	1178.6	1426.2	1719.8	1895.9	2274.9	2501.1	2749.9	3057.5	3082.6	3361.5	3524.9	3520.8	3644.3	3643.7	3734.5	3815.4	3886.4	3989.4	4072.5	4065.8	4113.3	4137.8	4310.6	4195.9	4032.1	4017.7	3959.3	3978.7	3982.7	3996.5	3980.5	4049.9	4171	3890.1
0	0	3.5214	0	7.8631	2.585	6.1813	11.679	10.089	0	0	0	0	0	0	5.2294	0	0	0	0	0	0	0	0	0	0	0	0	0	0	0	0	0	0	0	0	0	0	0	0	0	0	0	0	0	0	6.6153	19.363	32.902	32.164
0	0	0	7.2901	2.441	0.1123	16.217	24.794	68.312	125.24	197.87	297.97	407.37	517.62	647.99	781.5	948.32	1119.1	1257.8	1470.1	1620.9	1841	2167	2273.4	2473.8	2696.5	2868.8	3008.7	3160.1	3280.6	3506.5	3647.8	3763.1	3861.3	3892.8	4032.5	4165.2	4300.3	4356.4	4382.6	4492.1	4498.8	4588.7	4524.6	4502.2	4654.4	4660	4711.5	4720.3	4780.9
0	1.6867	0	0	0	11.873	16.845	3.6559	23.463	40.992	64.577	104.27	124.91	160.92	234.97	305.58	395.61	502.26	630.84	736.69	860.29	967.83	1097.5	1232.4	1371.4	1497.2	1626.4	1772.5	1843.9	2018.5	2125.1	2187.1	2343.8	2450.1	2570	2609.5	2656.8	2804.2	3009.8	3138.2	3287.9	3301.6	3335	3353.4	3407.4	3456.9	3406.8	3477.3	3654.3	3633.7
1.5582	15.058	11.278	3.333	12.245	0	0	0	0	0	0	0	0	0	0	4.8608	110.5	133.14	177.13	204.32	268.64	405.8	449.41	471.4	515.75	601.42	688.84	748.09	717.76	891.23	943.29	1019.3	1074	1128.6	1283.7	1267.9	1269.5	1369.4	1428.4	1456.7	1531	1509.6	1564.5	1599.5	1618.6	1666.2	1649.1	1661.2	1670.4	1651.1
0	0	0	0.81698	3.2066	8.9459	13.265	9.7775	10.487	20.124	27.154	31.882	35.675	56.814	67.771	101.57	145.18	190.82	268.09	332.04	409.26	512.74	603.25	688.43	753.43	837.66	893.1	990.78	1046	1088.3	1108.9	1200	1200.2	1220.5	1318.4	1300.4	1329	1380.5	1349.1	1358.6	1399.7	1396.5	1395	1413.2	1432.9	1421.5	1354.3	1362.1	1367	1317.3
0	13.123	3.2651	0	7.471	12.523	1.6367	0	1.0236	0	1.2041	9.564	24.652	40.707	46.468	74.472	97.967	120.23	144	165.03	220.4	289.04	391.73	448.97	557.05	635.23	738.13	858.92	923.99	954.69	1067.3	1133	1323.3	1479	1655.6	1805.2	1966.8	2172.9	2281.6	2461.4	2593.4	2797.2	2922.9	2999.7	3137.1	3122.2	3366.8	3409.4	3649.2	3700
9.2008	4.9761	0	0	0	0	0	4.7489	20.33	62.253	90.375	125.01	161.2	214.18	219.15	278.05	306.02	356.62	390.09	427.52	468.93	512.47	552.99	588.06	595.89	628.58	655.73	675.23	715.31	739.94	731.52	686.17	681.44	733.41	764.93	722.44	726.71	802.83	716.31	699.85	613.33	652.84	686.26	680	643.51	670.93	633.67	644.61	606.52	582.48
0	0	0	0	2.8631	2.8646	13.519	39.859	81.168	139.2	201.51	267.16	371.63	445.22	542.66	619.42	683.81	774.89	855.1	895.73	968.51	1010.1	1098.3	1109.4	1177.3	1208.9	1267.9	1324.4	1364.3	1404	1427.7	1548.3	1622.2	1619.7	1558	1558.3	1640.6	1494	1733.1	1712.1	1697.5	1708.7	1653.3	1689.1	1545	1603.4	1634.7	1587	1576.7	1569.9
0	0	0	0	0	1.9048	15.613	61.439	92.986	182.02	261.81	352.23	473.01	612.12	749.98	873.05	997.98	1103.9	1252.6	1389.8	1521.2	1603	1827	1860.7	2036.6	2073.1	2153.7	2236.4	2307	2288.6	2370.9	2592.5	2532.6	2611.5	2613.9	2600.8	2659.8	2727.2	2708.3	2741.9	2705.1	2759.9	2768.3	2776.3	2762.5	2847.9	2854.6	2901.9	2849.2	2906.7
0	0	0	19.02	5.9456	0.72187	0.35167	0	6.5673	0	15.885	0	0	0	0	0	0	0	0	0	0	17.966	53.136	101.78	130.73	208.15	261.53	364.09	466.4	539.09	622.4	747.23	851.72	922.94	1052.6	1064.3	1112.8	1226.5	1247.6	1295.6	1337.1	1426.5	1413.1	1436.3	1483.6	1563	1541.7	1618.9	1602.4	1612.1
1.9414	5.2539	0	1.7158	8.037	0	0	13.61	16.825	36.105	83.495	126.72	189.97	231.66	289.82	342.58	418.48	441.22	467.24	521.15	558.07	566.28	658.04	641.54	664.18	643.7	668.82	670.85	692.3	685.42	699.31	721.35	688.37	699.28	678.62	645.04	633.79	620.2	601.81	603.2	617.95	608.59	587.58	576.58	580.45	583.03	585.56	584.87	584.06	582.92
5.5899	8.8407	4.5328	4.872	0	0	0	16.34	59.32	66.553	103.92	109.35	191.3	252.63	266.06	299.05	446.79	560.57	549.42	676.17	798.21	943.66	979.57	1021.1	1135.2	1229.4	1296.5	1308.6	1349.8	1478.4	1516.3	1556.7	1704.6	1774.4	1757.3	1772.4	1801.3	1849	1865.9	1879.9	1896.8	1929.6	1844.4	1928.8	1910.5	1908.9	1889.3	1938.9	1881.6	1869.9
0	0	0	0	11.421	19.226	32.803	58.891	65.887	82.948	108.88	128.69	163.73	177.1	194.25	228.39	241.14	273.61	274.5	319.82	302.96	344.85	386.12	392.25	397.87	399.82	383.23	399.95	384.6	405.57	431.94	454.62	479.19	452.52	496.33	436.52	458	510.98	480.52	557.1	522.35	531.78	537.76	572.21	587.73	606.69	606.12	592.32	595.47	621.99
0	0	0	2.2292	5.9421	18.088	4.8647	14.982	0.81268	11.531	2.6693	3.3829	3.1099	19.71	9.7449	12.041	48.624	72.225	87.098	104.26	125	122.79	152.18	155.75	162.1	185.28	206.29	227.59	257.67	258.72	295.93	361.26	393.44	467.52	457.9	477.48	556.44	549.62	577.21	618.27	666.55	760.86	801.71	856.61	909.53	946.81	983.73	1100	1068.8	1190.7
15.32	4.8522	0	0	0	2.6214	0	4.0047	28.039	63.17	95.516	117.1	195.4	236.44	337.44	431.52	438.63	482.22	549.52	579.36	740.95	841.45	961.2	1003.6	1135.2	1262.9	1417.4	1465.4	1576.7	1549.8	1706.6	1738.2	1955.6	2075.7	2251.4	2340	2498.9	2592.7	2503.3	2901	3058.5	2910.8	3285.6	3454.9	3404.2	3554.7	3503.2	3683.5	3704.2	3752.9
0	0	16.785	15.133	5.1265	0	0	0	30.765	53.267	99.407	145.04	176.56	244.03	209.17	334.15	424.24	449.85	482.74	557.95	598.07	672.1	747.37	827.07	878.47	996.57	1023.8	1145.2	1230.6	1293.9	1360.1	1453.7	1528.6	1592.2	1645.5	1692.4	1735.9	1833.7	1813.3	1810.7	1867.9	1866.1	1895.5	1926	1946.2	1949.9	1938.9	1977.9	1971.5	1972.7
0	1.5213	0	0.97092	5.7776	0	6.1172	23.059	36.733	58.179	82.333	113.1	138.83	183.52	219.64	256.56	283.6	321.45	345.58	401.71	443.16	499.05	545.67	577.68	616.48	649.36	754.28	823.61	872.62	932.7	913.21	1076	1092.1	1088.7	1239.8	1339	1418.6	1477	1511.9	1485.5	1482.9	1511.7	1597.6	1652.9	1652.4	1684.1	1737.6	1763.8	1776	1805.1
0	0	4.3316	0	2.7755	8.9675	9.1014	18.281	12.01	17.627	37.428	38.852	42.735	49.754	61.601	100.24	126.03	104.35	140.98	151.44	146.26	144.74	162.14	156.63	154.64	178.4	174.12	177.98	179.56	178.72	175.77	176.33	178.24	165.99	175.76	172.74	152.78	186.56	173.13	182.36	159.88	153.23	151.76	157.8	154.93	156.77	170.65	150.19	167.86	155.65
3.8987	0	5.7493	0	0.25604	0	0	0	0	0	0	0	0	4.7395	34.583	76.418	118.47	137.34	184.09	238.3	297.55	309.17	419.3	436.74	475.96	489.49	559.13	620.93	672.84	699.5	734.03	805.6	805.19	884.84	898.35	976.2	1020.6	1019.5	1056.3	1075.1	1077.7	1100.7	1115.5	1079.8	1109.8	1145.9	1100.9	1119.5	1114	1112.4
0	8.2812	0	0	0	2.5119	18.109	53.289	125.43	175.52	226.16	295.77	350.24	435.14	521.56	572.42	703.82	779.68	834.45	903.59	986.48	1116.2	1129.1	1254.6	1287	1420.7	1465.8	1535.5	1587.6	1748.8	1845.6	1961.8	2025.6	2108.8	2085.2	2155.6	2229.2	2360	2413.7	2447.8	2531.7	2593.8	2568.6	2699.6	2726.6	2720.7	2790	2822.9	2816.7	2918.1
0	0	2.6807	0	7.2718	18.17	1.4614	18.813	38.276	62.147	90.74	181.86	138.96	200.59	303.57	315.3	336.11	360.77	394.74	457.9	506.27	575.1	614.36	690.37	760.38	880.13	936.99	1015.8	1094	1176.9	1171.4	1299.4	1315.2	1380.9	1408.4	1428.9	1457.5	1451.8	1459.5	1458.2	1494.8	1505.2	1489.2	1489.3	1492.2	1500.3	1510.6	1530.1	1530.4	1525.7
0	2.5486	10.851	0	2.4356	0	0	7.2225	0	6.2406	24.95	0	0	26.648	48.939	100.7	137.52	190.28	236.24	313.95	362.64	415.45	442.58	505.89	548.4	592.98	648.02	678.86	827.2	747.55	764.45	784.38	783.84	939.64	926.39	957.02	853.84	923.25	859.02	937.26	994.77	954.86	1020.1	952.2	1096.8	1143.3	1230.6	1249.8	1311.4	1393.2
0	0	0	3.0893	6.7147	4.6923	4.7949	28.929	29.42	88.633	151.61	213.2	323.67	428.54	535.41	670	772.18	837.68	925.09	993	1048.8	1146.6	1248.1	1363.6	1474.8	1499.6	1622.2	1661	1705.3	1765.1	1748.4	1775.9	1823.7	1838.6	1842.2	1798.1	1851.3	1850.6	1929.2	1909.4	1903	1807.1	1813.8	1807.8	1796.9	1844.5	1832.9	1780.4	1789.1	1766.7
0	0	0	8.4319	14.091	4.819	6.532	10.995	9.5928	12.873	26.998	8.043	9.0282	5.3627	6.764	3.4228	8.5308	7.9775	9.6317	2.6398	7.8241	0	0	0	0	0	0	0	0	0	0	0	0	0	0	0	0	4.5365	16.596	42.86	51.943	50.108	59.743	72.009	73.634	87.922	75.422	86.939	96.424	104.15
0	0	3.8274	3.2514	4.2612	5.6072	24.219	64.937	118.33	203.14	289.43	442.16	508.41	643.62	806.66	917.21	1130.3	1273	1423.2	1618.5	1714.4	1921.4	1947.7	2084	2224.5	2376.2	2485.6	2550.3	2621.2	2688.6	2872.7	2884.1	2878	2929	2953.9	2993.3	3061.3	3119.3	3271.3	3315.2	3305.3	3303	3332.6	3336.8	3448.4	3433.6	3518	3496.9	3512.7	3512.3
11.726	14.777	0	9.3591	0	0	0	0	6.1419	21.63	32.046	34.808	49.499	56.36	73.651	66.902	81.047	93.38	107.65	76.05	49.917	52.097	59.955	81.032	93.116	76.336	80.672	96.104	93.662	63.029	98.265	96.611	99.164	95.204	84.698	84.846	80.212	63.218	81.972	92.267	110.23	139.92	96.822	173.05	183.58	187.6	167.26	262.45	248.83	256.11
0	41.148	20.577	0	0	0	1.1173	0	0	0	0	0	0	0	0	0	0	0	0	0	0	2.6666	34.024	120.36	167.75	204.76	273.14	338.45	357.44	399.53	400.89	416.99	454.46	514.49	534.3	566.11	612.32	581.6	604.34	526.33	528.62	605.83	573.97	565.32	576.54	558.45	603.22	615.02	618.21	613.67
12.22	1.8374	0	0	0	0	1.1693	26.227	76.86	140.41	231.57	330.17	420.08	513.95	636.79	721.75	856.05	942.24	1076	1195.6	1347.3	1500.9	1543.8	1687.4	1833.2	1936.1	2076.9	2169.1	2257.8	2341.5	2428.3	2517.3	2603.6	2694.5	2728.1	2846.6	2857.1	3075.5	2962.1	3077.1	3103.7	3149.3	3196.8	3299.5	3327	3302.2	3306.9	3279.2	3389.2	3353.2
0	0	0	0.55361	12.563	23.87	41.519	70.231	128.09	200.57	308.62	430.71	574.06	700.63	852.77	938.77	1141.1	1246.3	1345.8	1506.2	1565.8	1728	1696.4	1894.2	1904	1931.9	1968.1	1996.2	2032.8	2100.9	2108.5	2151.3	2148.4	2166.5	2022.6	1981.4	2022.2	1973.6	2019.3	2001.5	1991.8	1969.1	1947.7	1954	1973.6	1951.1	1924.6	1926.2	1908.1	1905.2
0	0	0	1.2341	9.0796	5.0639	0	6.9984	8.1997	10.052	6.432	2.2836	7.5969	0	0	0	0	0	0	0	0	0	0	0	0	0	0	0	0	0	0	0	0	0	0	0	0	0	0	0	0.21497	0	0	0	0	0	0	0	0	0
0	0	0	5.9942	1.2427	4.0549	1.1407	0	3.2779	6.5834	15.127	21.95	22.023	26.584	32.832	30.271	29.771	60.604	70.941	81.702	97.236	109.74	124.06	148.77	175.21	177.95	191.42	204.7	223.73	231.81	253.35	262.45	307.09	345.96	408.99	469.25	514.5	561.82	655.16	725.75	858.34	926.73	1048.2	1129	1218.3	1314.1	1441.4	1516.9	1621.9	1676
0	0	0	0	0	0.71798	24.569	74.947	113.51	177.49	271.29	386.88	519.28	643.28	852.03	1021	1178.2	1369.9	1578.1	1748.3	1955.1	2031.7	2204.8	2401.4	2474.6	2645.7	2754.6	2776.6	2956.2	3068.5	3244.5	3353.3	3397.9	3416.2	3530	3519.9	3621.1	3800.9	3870.9	4054.9	4102.1	4240.6	4318.1	4393.2	4439.4	4535.8	4661.8	4859.6	4718	4801.7
20.351	18.921	6.7712	0.89669	0	0	0	0	0	0	0	0	0	0	0	0	0	0	0	0	0	0	0	0	0	0	0	0	0	0	0	0	0	0	0	0	0	0	0	0	0	0	0.46663	0	0	2.2917	17.746	1.3172	5.7068	0
0	0	0	3.1153	0	3.2811	3.4414	12.066	32.841	6.6539	6.9153	0	2.8209	0	14.528	32.877	61.715	87.005	125.16	152.77	179.81	202.79	232.79	266.28	309.75	337.69	365.05	384.22	412.96	430.69	470.89	505.25	552.36	604.23	619.99	663.2	732.37	812.65	872.02	926.06	949.4	1006.3	1049.8	1053.1	1121.1	1160.4	1199.5	1229.6	1217.4	1265.8
0	0	4.0307	3.7495	4.5084	4.3295	7.3778	20.438	14.881	25.534	16.164	27.214	35.115	45.716	87.073	181.67	292.25	447.36	620.92	845.41	1010.7	1210.3	1431.7	1634.8	1825.8	2011.9	2170.3	2317.9	2528.9	2654.3	2871.7	2918.2	3045.8	3222.4	3076.8	3310.5	3292.7	3388.1	3303.5	3397.4	3362.3	3346.4	3328	3213.7	3259	3259.8	3316.6	3433.3	3409.9	3413.2
11.704	4.4884	0	0	0	0	3.1806	33.688	89.9	127.76	193.41	230.22	316.71	425.58	523.47	648.14	746.03	866.73	996.36	1079.4	1221.6	1300.1	1393.7	1436.5	1495	1560	1658.9	1692.6	1671.5	1676.3	1758.6	1761.9	1905	1930.9	1968.9	2001.5	2062.6	2029.2	2194.4	2216.8	2196.4	2159.3	2269.1	2314.6	2298.2	2346.9	2386.1	2368.1	2356.4	2311.8
0	0	0	0	0	7.7958	13.53	19.928	6.6726	15.586	17.115	9.4027	10.07	13.067	17.582	12.98	11.706	13.985	17.038	14.173	32.628	35.761	59.873	82.291	100.9	119.43	178.79	227.48	284.45	336.26	411.53	483.65	542.14	591.24	668.13	750.36	853.35	908.04	1056.2	1114.6	1220.8	1269.7	1344.2	1502.6	1520.1	1562.7	1676.7	1677.4	1713.6	1777.7
6.1156	3.2514	0	0	0	0	0	0	3.3156	7.5629	20.272	23.297	37.558	42.332	84.357	132.51	191.83	281.46	373.31	448.96	534.42	632.17	730.01	792.75	866.43	926.7	1028	1050.9	1105	1140	1209.9	1208	1291.3	1268	1329.6	1334.3	1356.5	1356.7	1349.3	1347	1356.9	1401.5	1379.6	1408.9	1403.6	1403.5	1407.8	1397.9	1412.8	1392.7
0	0	0.52507	6.5735	0	8.963	12.612	31.288	22.842	43.949	55.028	67.617	80.896	114.34	141.89	202.98	256.31	310.5	329.85	416.93	465.72	523.39	607.27	670.71	729.62	880.94	885.04	903.89	666.59	658.71	657.22	706.61	752.52	714.69	729.75	757.94	761.95	852.26	840.42	891.85	856.33	859.93	874.9	882.98	925.43	906.4	975.62	950.1	954.76	937.76
0	0	0	0	1.0641	9.1939	18.241	48.051	80.825	116.91	166.06	194.94	261.82	317.42	375.5	411.35	476.15	497.58	544.71	556.53	598.42	627.61	671.96	659.25	675.87	729.61	749.66	747.13	748.98	715.26	736.31	742.69	772.09	756.19	802.72	804.06	778.09	789.08	819.79	823.87	874.32	837.74	907.84	968.47	1022.9	1046.9	1110.7	1155.4	1184.6	1213
0	0	8.5139	2.5554	2.7175	0	4.8793	3.2023	0	0	0	0	0.78578	8.1551	0	0.87128	0	0	0	0	0	0	0	0	0	0	0	0	0	0	0	0	0	0	0	0	0	0	0	0	0	0	0	0	0	0	0	0	0	0
0	0	4.8881	4.033	3.016	5.4267	6.2202	19.058	8.187	10.488	8.0966	9.1656	7.446	25.496	31.212	73.412	89.712	129.9	162.19	200.98	247.39	302.37	349.27	385.4	486.11	467.09	487.75	518.79	562.39	612.07	637.96	652.17	706.26	704.2	722.24	766.35	787.84	826.77	847.23	864.32	859.75	875.78	882.12	931.84	939.81	915.13	949.28	927.74	940.21	975.06
0	0	4.1918	14.91	7.7961	4.6007	20.949	24.031	17.994	9.1542	34.84	68.951	81.621	102.85	131.81	174.22	222.37	259.47	272.73	304.83	346.17	394.26	426.17	468.8	520.62	563.13	608.43	609.74	629.25	680.94	699.47	731.01	760.95	786.25	762.34	850.54	947.36	977.03	1060.7	1086	1171.5	1248.3	1288.1	1331.8	1385.1	1469.7	1510	1582	1662.2	1719.2
0	9.5842	1.9854	0.49193	0	4.5495	0	0	0	0	0	0	0	9.5314	20.424	49.575	71.735	116.33	176.15	204.2	282.34	332.24	393.47	477.77	545.25	586.79	677.2	749.9	734.17	795.12	861.08	903.28	1022.1	1081.1	1187.4	1209.9	1261.5	1299.1	1352.4	1373.2	1449.3	1513.3	1605.8	1722.6	1802.8	1888	1977.7	2021.6	2133.6	2132.1
0	13.287	0.96066	6.1272	0	0	8.1865	7.1571	4.6641	0	3.6745	2.0384	13.593	11.163	8.9744	12.503	25.97	10.969	10.655	15.48	14.839	6.4226	7.3945	10.879	2.2525	18.47	12.843	15.537	27.946	23.202	39.297	8.8385	0	8.9826	7.1152	16.739	12.737	21.997	3.6825	0	0	0	0	0	0	0	0	0	0	0
0	0	0	6.5216	3.1555	5.9278	2.486	14.229	16.856	29.419	40.567	57.221	58.24	89.194	94.242	130.96	134.32	134.58	156.64	187.36	192.51	216.61	248.23	224.03	224.61	316.1	364.03	348.23	389.98	437.75	553.3	596.1	627.31	676.04	746.82	800.66	850.84	914.69	941.27	1017.6	1027.1	1061.4	1062.1	1122.5	1166.5	1143	1163.5	1195.7	1189.7	1216.1
0	0	0	21.196	10.244	14.114	21.865	52.937	104.88	118.6	189.69	237.7	317.46	404.87	510.99	630.74	735.82	858.25	981.11	1124.5	1291.2	1489.2	1622.2	1768.1	1906.6	2120.7	2209.6	2310.7	2408	2548.1	2476.9	2547.9	2614.5	2710.7	2757.7	2785.2	2852.2	2959.9	2958.6	2981.8	3056.1	3061	3169.7	3151.2	3152.6	3233.8	3243.7	3278.3	3219.6	3306.7
0	0	0	2.463	14.57	9.4851	15.217	18.952	10.968	0	0	0	2.4588	28.773	33.954	51.822	55.487	74.037	130.32	202.73	261.78	284.62	346.08	382.38	474.45	479.02	540.45	564.19	626.3	677.94	657.31	647.71	695.07	730.84	740.3	791.05	848.58	866.59	947.63	1020.5	1151.2	1219.2	1355.8	1505.4	1590.1	1720.1	1850.7	2007.4	2041.6	2250.6
0	4.5002	5.8026	8.3897	3.8278	0	0	0	0	0	0	0	0	0	0	0	0	0	0	0	0	0	0	0	0	0	0	15.223	59.003	79.317	101.93	129.95	177.43	216.28	259.8	272.15	317.64	362.73	410.46	450.32	482.64	465.06	479.25	489.31	502.36	521.24	526.57	516.44	534	538.83
12.36	0	0	0	3.7026	0	0	11.914	47.93	67.597	109.38	121.04	231.99	289.4	346.72	396.5	416.77	577.88	688.14	761.76	865.25	954.47	1018.1	1148.9	1302	1362.8	1408.2	1485.1	1566.6	1572.1	1694.3	1722	1873	1962.5	2053.6	2190.7	2256.2	2401.7	2497	2573.8	2756.9	2911.3	3020.6	3158.6	3271.1	3448.1	3540.7	3672.8	3782.3	3756
0	4.6731	4.1228	4.9756	0	0	22.752	49.524	91.896	152.13	237.29	375.68	473.1	629.43	839.89	849.95	961.96	1140.8	1222.7	1324.1	1422.2	1434.5	1601.8	1602.1	1684.5	1755.8	1810.2	1852.9	1832.9	1879.8	1939.4	1915.4	2012.8	2007.6	2058.9	2038.8	2076.8	2095.6	2069.8	2121.2	2083.9	2105	2083.7	2118	2104.8	2089.3	2158.5	2183.5	2211.1	2173.2
0	2.4446	2.9826	0	0	11.054	0.99793	7.3498	14.06	18.816	39.197	54.933	92.041	134.03	186.02	247.31	318.43	395.77	487.59	560.03	673.39	736.03	788.42	894.11	968.18	1010.9	1095.5	1147.6	1084.4	1188.9	1242.5	1248.3	1352.6	1367.7	1437.9	1452.9	1473.1	1541.4	1511.6	1495.9	1553.1	1564.5	1583.2	1575.7	1645.7	1636.9	1675.2	1675.5	1689	1654.9
0	0	0	1.729	9.6413	0	4.092	21.511	63.405	135.06	148.34	241.92	319.19	423.19	547.25	621.26	727.02	842.12	1086.3	1217.7	1364.1	1404.6	1327.4	1650.1	1775.6	1891	2044.5	2127.1	2229.4	2318.9	2404.8	2597.6	2670.2	2632.2	2556.7	2728.4	2746.8	2789.7	2865	2817.8	2809.4	2842.8	2882.3	2972.4	2946.5	2927.8	2973.3	2980.2	3023.5	2989.6
0	0	0	5.7102	5.7227	5.331	0	7.4938	7.7718	10.766	9.9494	13.979	16.877	51.198	87.578	145.46	219.15	280.91	362.01	459.82	568.03	633.78	714.41	833.23	884.81	973.14	1075.1	1136.7	1205.2	1223.2	1302.5	1297.4	1339.6	1367.6	1426	1424.8	1440.2	1466	1478.1	1483.3	1520.2	1544.8	1562.9	1540	1555.5	1556.5	1569.4	1577.5	1578.8	1590.6
0	0	0	0	0	12.446	28.975	71.175	122.83	178.3	263.8	359.81	452.91	553.91	645.52	727.12	865.04	933.64	1033.5	1104.7	1142.3	1221.7	1247.8	1318.7	1390.4	1392.1	1448.3	1493.7	1515.5	1552.6	1587	1562.1	1557.9	1554.1	1627.6	1630.7	1648.8	1646.8	1658.8	1682	1637.1	1655	1661.6	1682.4	1697.3	1772.7	1747.3	1755.3	1771.1	1788
0	0	0.0056342	0.078667	1.221	6.4535	10.408	15.71	17.324	23.618	34.044	43.071	43.496	62.986	47.901	47.743	68.847	94.05	97.651	82.284	80.098	79.757	89.037	96.829	99.602	123.15	122.53	118.79	100.82	100.78	133.5	113.78	110.87	99.722	108.88	107.34	113.62	112.18	108.79	115.29	93.495	106.8	106.81	111.15	119.51	89.971	86.851	80.683	61.499	77.546
1.5759	2.3148	0	0	0	7.4228	24.236	42.816	69.027	125.71	183.39	203.09	228.35	271.89	317.12	384.04	414.13	466.08	488.39	484.01	543.49	552.98	637.36	598.57	594.67	633.01	653.67	695.96	756.5	728.31	754.61	726.72	765.61	798.65	834	840.31	803.73	828.94	812	754.92	759.15	761.9	777.92	796.59	764.7	797.78	795.13	763.86	797.43	798.22
0	0	13.212	12.378	2.416	0	6.7549	0	0	0	0	0	0	0	0	0	0	0	0	0	0	0	0	0	0	0	0	0	0	0	0	0	0	8.9004	10.498	29.911	45.459	33.065	57.261	64.888	63.137	70.124	84.276	84.216	121.72	128.23	110.21	107.92	144.6	166.31
0	0	0	0	40.462	0	5.8142	56.391	110.34	168.63	264.72	338.31	464.61	551.97	631.16	724.18	774.82	820.59	853.09	946.8	978.22	1073.1	1134.3	1141.2	1208.1	1246.3	1287	1309.4	1315.7	1392.6	1462.2	1455.3	1499.2	1589.2	1622.1	1689	1734.7	1764.5	1788.2	1796	1816.8	1848.7	1876.3	1872.5	1958.9	1960.5	1991.2	1997.2	2035.2	2032.5
5.6016	23.867	0	10.518	0	10.407	0	0	0.80076	3.9808	4.9632	13.345	22.519	19.719	22.257	27.736	25.549	29.569	54.112	40.864	53.928	61.377	64.341	79.394	90.54	101.76	106.66	98.282	94.208	83.86	62.802	65.985	65.633	78.468	77.395	87.23	102.04	91.825	79.089	52.375	55.458	49.668	51.739	38.782	53.355	48.766	83.547	64.097	89.777	68.184
0	0	0	0.83179	0.27953	5.8941	14.183	5.9107	8.8012	23.293	18.12	6.1174	0	0	0	0	0	0	0	0	0	0	32.668	9.96	4.6854	11.203	18.275	25.369	73.718	48.805	51.935	58.368	68.995	101.13	146.96	156.2	164.33	209.4	191.56	233.04	164.36	231.28	270.11	320.08	317.4	393.24	434.54	440.14	485.26	483.19
10.274	5.1693	0	5.0989	0	0	0	0	0	0	0	0	0	0	0	8.857	10.513	32.957	32.668	37.89	49.413	61.157	57.403	58.367	51.055	48.538	38.698	33.914	11.8	30.529	44.696	32.998	19.67	70.163	92.607	99.565	93.146	115.87	106.56	110.2	130.57	146.81	191.74	80.218	77.868	106.51	136.48	130.62	131.4	97.525
0	0	10.137	4.9777	0	7.4426	1.8636	13.296	14.418	17.767	26.8	40.8	52.87	81.064	97.104	118.96	144.5	171.28	210.34	266.44	271.82	310.92	384.11	401.09	477.85	519.7	600.6	648.33	646.55	634.75	627.51	618.15	595.27	561.05	558.52	611.02	633.24	827.86	866.86	895.34	888.78	852.17	879.41	903.78	986.56	1062.6	1146.3	1201.6	1206.2	1283.5
0	0	3.3868	10.666	4.6524	8.2059	7.472	9.5714	0	0	0	0	0	0.57289	20.196	59.249	105.34	141.18	179.34	233.57	293.95	380.09	475.76	455.03	516.77	570.39	636.63	697.8	744.14	800.76	818.04	859.27	891.77	944.17	1129.4	985.32	1078.7	1085.4	1099.9	1139.4	1133.8	1165.3	1158.8	1210.1	1212.4	1209	1217	1249.3	1246.3	1295
0	2.9991	6.2638	1.053	4.2805	9.4249	1.0337	14.599	50.108	93.218	167.35	227.58	287.15	427.2	474.2	581.99	646.75	768.28	847.89	936.92	1019.1	1044	1103.7	1204.7	1266.2	1323.9	1391.2	1407.7	1383.2	1437.8	1534.5	1561.6	1654.1	1675.2	1772.6	1793.8	1829.4	1897.1	1923.2	1942.4	1991.6	2028.5	2037.5	2094	2127.9	2161.8	2242	2251.6	2315.5	2284.4
0	19.578	12.906	9.3966	4.8727	2.2607	0	2.7109	0	0	0	0	0	0	0	0	0	0	0	0	0	0	0	18.485	64.094	96.464	142.33	204.22	228.43	281.24	324.25	354.4	434.76	492.27	587.26	638.74	726.18	763.15	806.4	837.27	856.58	954.98	863.31	918.8	925.77	982.28	990.11	950.01	956.89	916.73
0	1.9913	0	3.3165	0.40567	3.3275	3.9343	17.785	4.064	17.118	6.4333	10.248	8.6163	16.181	26.226	35.38	35.28	34.475	38.433	57.466	87.584	137.4	189.23	245.63	330.65	457.72	543.94	658.98	751.82	809.85	893.6	983.86	1038.6	1118.6	1195.8	1209.1	1281.7	1329.9	1333.8	1376.9	1377.4	1437.4	1418.6	1452.8	1471.3	1467.2	1466.8	1453.3	1487.6	1487.2
6.1133	7.5439	0	0	0	0	8.6808	4.1162	11.289	5.7534	17.012	7.1716	9.2541	2.7551	8.9996	5.6668	0	11.372	6.2712	15.932	23.238	49.825	76.186	110.59	160.76	163.22	195.11	212.99	233.55	252.68	288.96	302.09	330.72	373.32	404.63	414.07	422.84	433.45	437.52	425.26	456.97	478.33	473.87	482.8	490.06	498.38	496.33	480.89	509.44	496.5
0	0	8.664	29.363	0	5.8739	21.485	64.662	107.71	162	244.96	255.95	365.88	410.2	595.63	685.59	791.74	898.08	1004.6	1170	1165.3	1198.5	1247.6	1367.9	1395.5	1477.8	1546.1	1566.7	1628.9	1688.8	1698	1780.1	1671.3	1626.2	1658.4	1729.8	1770.8	1736.9	1841.4	1958	1944.1	2139.7	2109.5	2309.4	2194.2	2420.9	2548.4	2734.2	2675	2853.1
0	0	3.702	0	22.689	0	2.5704	1.5748	0	0.10301	0	0	0	8.732	27.097	48.73	20.476	23.359	30.199	30.645	30.561	53.196	66.64	78.89	93.99	105.81	122.01	127.5	144.85	158.56	150.84	163.24	175.2	181.86	215.25	224.32	243.34	291.65	300.38	330.68	336.96	338.46	342.13	368.24	405.16	436.82	494.36	536.16	542.81	614.78
0	0	0	0	24.25	28.862	67.206	99.808	139.87	202.12	286.31	373.35	469.02	556.23	617.02	670.77	810.06	800.95	853.33	876.08	973.72	994.44	1073	1069.2	1099	1118.4	1173.8	1149.3	1179	1205.4	1214.8	1293.6	1253.5	1324.3	1236.5	1271.5	1311	1299.4	1251.2	1262.4	1275.7	1281.5	1291	1258.5	1272.5	1213.9	1213.8	1230.4	1214.4	1239.9
49.072	20.67	0	0	0.030198	0	0	0	0	0	0	0	0	0	0	0	0	3.5409	23.319	68.434	120.96	149.27	201.86	255.26	290.81	276.46	321.98	298.27	357.71	365.14	321.57	280.86	183.46	350.53	347.2	321.58	347.07	379.91	363.08	334.43	350.42	342.44	359.76	371.27	351.49	397.02	394.58	381.36	398.2	368.36
0	4.0376	0	1.2603	0	8.6523	0	0.72774	0	0	0	0	3.8769	0.96758	16.048	42.907	52.898	91.571	126.82	156.65	198.74	232.57	245.07	299.93	342.78	351.72	390.96	419.01	409.57	431.81	442.56	414.51	449.34	489.91	518.11	509.81	572.6	560.07	564.73	513.16	515.24	519.47	532.21	525.27	560.49	532.24	569.07	556.69	585.75	593.06
1.6767	11.403	7.3207	2.0244	0	0.73085	0	0	0	0	0	0	0	0	0	0	0	0	0	1.7763	19.252	31.708	83.341	91.963	121.25	125.98	141.96	147.96	167.52	131.35	128.38	130.32	140.62	149.87	218.16	164.36	189.01	179.77	188.12	173.57	211.38	225.84	240.66	258.97	325.16	335.61	411.02	460.57	501.23	475.66
0	1.2394	6.279	17.431	0.26686	0	0	0	8.1259	0	0	2.4122	11.106	27.962	13.534	30.03	70.091	94.703	113.19	130.05	174.14	235.5	246.86	307.19	335.18	392.33	457.12	496.46	639.8	643.61	561.68	714.47	753.27	760.83	1014.2	808.64	796.71	875.14	894.21	911.28	939.88	911.69	903.64	850.54	862.12	870.4	845.49	851.49	857.48	852.08
3.2521	0	0	5.8633	0.37038	4.0488	0	4.7698	11.318	15.595	9.1656	19.308	18.649	32.264	39.493	46.697	46.031	56.692	52.121	44.844	55.239	51.281	61.104	56.994	52.832	46.02	65.069	70.846	80.317	93.415	110.43	135.26	149.32	195.1	207.79	216	214.74	240.95	257	277.57	273.76	278	261.98	282.89	318.38	305.33	307.3	294.34	305.81	335.31
1.5451	17.611	2.5385	2.1738	0	0	0	15.622	0	0	0	0	16.553	36.689	75.243	116.21	148.27	214.12	264.29	306.73	377.36	419.79	478.86	493.86	560.64	612.7	622.95	638.45	606.73	685.15	696.06	736.71	712.37	727.03	709.18	735.41	762.29	783.89	793.69	823.05	814.43	859.5	873.66	871.33	859.89	744.41	782.66	826.28	860.74	904.09
0	0	0	0.95162	11.422	0.84512	8.2227	18.675	41.888	68.897	101.79	125.69	153.61	178.08	195.16	232.94	276.84	287.85	324.4	332.41	373.63	376.96	400.01	400.73	427.34	446.78	476.28	464.86	458.5	466.46	465.13	489.03	481.23	500.35	506.41	499.65	522.41	536.13	554.7	567.92	594.64	606.5	604.29	631.89	644.1	633.79	635.39	678.07	598.92	582.46
0	0	0	0	0	5.3236	16.833	45.206	97.259	202.44	305.28	296.81	486.2	559.86	644.87	773.81	873.01	935.92	1056.9	1114.8	1184.1	1231.7	1191.8	1306.7	1318.3	1296.3	1356.2	1415.7	1278.6	1399.7	1460.8	1425.8	1510.9	1516.2	1611	1622.3	1667.8	1663.8	1745.5	1690.9	1718.1	1771	1778.6	1791.9	1842.9	1869.6	2036.3	1966.9	1998	2005.1
5.1763	7.4936	1.4069	12.256	0	0	0	0	11.522	38.482	81.113	117.25	192.44	206.56	262.49	320.99	372.21	514.31	617.31	686.15	810.93	892.51	1008.6	1074.7	1053.8	1172	1194.3	1250.6	1227.8	1152.3	1200	1196	1253.3	1252.7	1368.4	1387.3	1407.1	1406.8	1405.7	1404.6	1412.7	1446.1	1413.5	1434.5	1460.3	1434.1	1432.4	1453.9	1486.6	1506.1
0	0	0	0	14.04	31.111	52.467	70.029	85.462	95.831	140.11	165.3	192.47	204.21	220.75	249.68	316.78	342.35	410.63	437.58	470.17	515.69	566.23	629.81	662.55	718.57	810.94	888.45	917.58	953.09	969.21	1035.7	1075	1124.8	1168.9	1203.2	1229.2	1271	1309.7	1337.1	1329.1	1334.5	1371.1	1378.4	1431.8	1402.8	1416.9	1388.2	1442.6	1517
5.5697	5.6657	0	0	0	0	29.131	0	0	0	8.6284	15.512	0	3.0069	0	0	14.009	17.587	13.223	44.65	61.595	81.655	95.896	139.45	150.82	200.85	256.95	265.52	316.24	382.58	434.44	469.14	505.62	555.42	540.9	632.39	665.4	727.98	693.51	741.57	770.62	780.35	791.34	814.57	792.63	713.76	737.35	829.69	712.07	708.8
0	0	7.018	3.6693	0	1.6468	0.70556	12.026	0	0	0	0	0	0	18.524	43.483	104.97	178.44	259.28	364.55	496.77	624.67	750.89	792.72	841.83	963.9	1067.6	1272.7	1358.5	1449.8	1468.2	1734.1	1814.3	1936.1	1505.7	1750.9	2037.1	1598.6	1683.9	1838.5	1661.7	2205.9	2251	2185.9	2251.4	2293.5	2360.5	2263.6	2337.3	2425.9
0	7.9462	0	3.2185	6.7066	0	11.52	0	0	0	0.55536	0	0	0	0	0	0	0	0	0	0	0	0	0	0	0	0	0	0	34.603	74.069	134.19	180.85	291.03	364.44	435.63	547.17	579.24	612.54	668.99	760.58	766.73	827.94	814.86	831.55	840.89	841.72	881.69	876.78	881.83
9.1	0	0	2.571	4.5381	0	0	15.735	15.496	33.926	57.425	72.908	99.047	137.69	175.67	220.02	283.25	355.82	441.18	507.81	582.04	670.07	705.36	756.88	842.43	894.13	960.67	1031.1	1046.9	1112.1	1216.7	1209	1236.8	1336.4	1367.9	1402.9	1449	1512.8	1554.6	1628.2	1668.7	1704.7	1767.6	1784.8	1833.8	1829.3	1904.7	1877.9	1930.2	1967.6
0	9.6407	0	17.922	15.938	11.341	12.087	10.67	0	0	0	0	0	0	0	0	0	0	0	0	0	0	0	0	0	0	0	0	0	0	0	0	0	0	0	0	0	0	0	0	0	0	0	0	0	0	0	0	0	0
0	0	1.2769	14.066	0	0	0	0	19.797	15.778	15.962	12.474	21.309	24.576	0	24.325	39.388	29.707	10.547	17.512	22.55	31.642	37.922	65.061	35.746	73.682	80.822	131.47	154.33	213	242.75	307.44	352.33	412.95	479.29	525.01	586.07	634.75	696.14	735.56	766.22	781.85	827.51	853.44	871.3	890.96	885.64	934.44	911.36	936.71
0	0.0050014	0	5.7063	4.8052	0.59035	0.77367	0	0	0	0	0	0	0	0	0	0	0	0	0	0	0	0	0	0	0	0	0	0	0	0	0	0	0	0	0	0	0	0	0	0	0	16.833	70.424	85.359	110.4	165.05	196.83	220.66	250.94
13.114	2.3439	0	0	2.4569	1.9335	0	32.848	68.772	114.58	178.46	234.64	302.58	466.68	497.86	536.43	619.68	676.18	617.68	845.19	924.81	1009.4	1104	1164.4	1238.5	1377.1	1437.1	1506.7	1602.1	1700	1629.6	1704.2	1757.8	1795.6	1864.8	1988.7	2055.5	2146	2118.3	2214.2	2265.6	2293.7	2356.6	2387.1	2401.4	2416.7	2482.9	2512.2	2575.5	2495.3
0	0	0	6.4298	4.7508	3.6883	13.135	23.995	29.857	40.889	63.36	74.506	84.02	114.36	134.53	160.03	179.93	218.83	239.4	275.11	317.34	353.89	418.81	443.25	488.51	509.09	574.62	613.47	651.02	639.51	707.43	700.87	786.25	799.96	777.75	850.41	811.18	826.98	831.04	821.85	795.41	876.04	838.97	852.24	876.41	825.87	896.42	873.21	891.3	924.31
2.355	5.8777	0	0	0	12.091	19.908	49.074	80.894	111.47	154.3	166.48	219.53	237.71	296.76	352.73	430.92	518.67	570.07	670.98	774.86	856.3	954.86	1037.7	1038.6	1147.6	1178.7	1233.5	1295.5	1437.3	1510.4	1595.4	1674.1	1775.8	1865.2	1939.5	2033.8	2074.7	2119.5	2204	2296.4	2365.6	2374.9	2440.9	2507.7	2544.1	2570.1	2619.9	2680.5	2669.3
0	7.0613	0	0	0	3.6951	6.9406	4.7655	27.24	34.472	43.042	46.9	51.309	69.464	82.389	100.31	106.51	97.351	122.06	118.38	148.19	180.48	195.09	268.38	300.18	349.38	390.4	426.04	473.59	539.2	585.36	838.26	857.57	860.52	915.89	956.65	979.44	1033	1066	1089	1117.2	1064.7	1157.7	1177.9	1177.3	1247.2	1177.6	1136.2	1134	1120.9
7.1251	2.5205	0	0	0	1.7625	2.7517	26.261	90.913	148.35	260.72	347.39	431.92	563.07	738.79	853.48	1016.4	1164.2	1271.5	1399.5	1568.2	1666.5	1795.9	1857.4	1930.1	1999	2045	2066.1	2122.7	2068	2235.9	2175.8	2231.4	2255	2309.5	2267.5	2275	2327.5	2335.6	2370.9	2405.4	2121.5	2454.8	2467.4	2481.5	2513	2518.7	2552.3	2552.5	2548.3
8.9046	12.481	0	0	0	0	0	0	0	3.7602	0.02462	10.826	8.6355	16.47	6.2126	16.516	22.911	24.635	32.388	38.066	53.825	56.051	60.497	73.115	87.236	96.504	109.83	140.05	150.68	169.78	200.69	197.83	217.82	216.77	239.33	267.82	276.69	273.62	238.84	242.41	233.54	229.63	219.41	220.82	228	237.11	234.57	192.59	196.71	189.9
0	6.3499	1.7655	0	0	3.7529	4.0394	0	0	0	0	0	0	0	0	0	4.4904	0	0	0	0	0	3.2944	12.827	17.439	0	0	0	0	0	0	0	0	0	0	0	0	0	0	0	0	0	0	0	0	0	0	0	0	0
0	0	0	0	16.333	30.694	66.838	98.414	120.54	173.36	232.72	275.43	360.65	446.21	545.17	642.34	741.39	873.95	1002.8	1127	1199.9	1283.7	1304.6	1401.1	1432.5	1486.1	1554.1	1577.4	1562.7	1598.7	1575.3	1614	1635	1660.4	1622.9	1671.6	1687.6	1791.3	1772.4	1850.9	1787.1	1801.4	1816.6	1865.3	1925.8	1943.5	1987.3	2018.7	1993.2	2091.9
7.2846	3.3826	2.4325	0	0	0	3.9906	6.1607	0	0	5.0378	15.864	21.868	38.549	56.6	56.887	70.335	80.161	108.75	100.56	118.09	127.96	144.96	139.44	143.43	147.99	152.04	162.63	151.45	156.03	154.75	153.96	171.75	154.95	142.05	142.29	162.33	171.4	166.92	173.82	181.39	190.79	201.25	199.98	196.27	204.84	222.08	226.26	233.59	260.78
0	0.69102	0	7.5219	0	11.599	0.24706	0.72862	3.1918	5.7971	12.666	11.857	26.575	33.679	43.857	61.508	87.917	137.36	178.93	228.91	276.51	353.56	446.39	485.29	546.35	602.47	681.55	719.29	746.91	759.22	768.46	786.92	846.82	879.54	913.41	866.44	880.6	883.06	898.86	883.82	899.58	902.72	928.74	946.57	932.95	936.28	966.05	957.38	1006.4	965.45
6.7758	21.347	0	15.611	0	0.77054	0	0	0	0	1.9442	0	11.651	0	0	3.2136	17.903	0	5.0715	0	0	2.1756	18.773	0	0	0	0	0	0	0	0	0	0	0	0	0	0	0	0	0	0	0	0	0	41.431	82.233	111.38	137.67	146.27	100
6.5102	4.9507	0	0.38556	0	0	20.136	76.041	175.56	293.85	453.69	587.17	789.31	961.42	1137.9	1400.3	1528.9	1674.8	1836.2	2047.5	2142.2	2345.8	2541.6	2615.7	2795.6	2985.3	3003.7	3321.2	3494.3	3739.2	3075.7	3727.4	3753.1	3745.6	3354.6	3485.6	3499.7	3561	3504.6	3239.3	3565.9	3433.1	3431.8	3328.2	3455.3	3385.1	3545.4	3439.6	3408.5	3427.4
3.2516	0	0	0	0	6.0618	11.407	31.459	78.455	140.23	208.25	269.81	329.78	403.07	532.56	618.52	713.6	844.53	930.66	995.54	1102.8	1200	1218.4	1292	1381	1401.4	1460.8	1479.8	1572.9	1613.2	1669.4	1670.1	1713.6	1756.6	1795.8	1870.1	1888.6	1913.9	1931.7	1955.6	1984.6	2038	2047.8	2080.6	2131.8	2180.1	2177.8	2233.9	2276.7	2301.2
0	4.987	8.9288	7.7285	0	2.4015	0	4.9886	4.3263	12.588	14.28	2.8238	10.883	5.327	16.8	12.931	16.721	27.929	33.893	34.323	58.845	72.141	101.17	112.24	120.73	140.52	189.93	213.02	270.09	314.97	402.6	479.22	692.9	701.73	787.59	863.61	926.11	1056.1	1212.2	1232	1331.5	1504.9	1542.4	1551.4	1571.8	1687.2	1806.5	1799.1	1822.4	1613.2
3.7453	5.5583	0	0.57276	0.13511	0	0	0.022121	0.086333	0	0	0	0	0.7244	4.2107	8.2093	12.377	24.495	23.902	27.253	27.772	36.046	58.661	55.453	46.112	53.019	67.45	65.244	77.67	61.708	80.978	70.87	75.205	82.788	75.668	82.654	71.996	76.22	68.546	86.875	74.306	70.248	53.13	65.054	86.576	61.398	72.275	47.586	62.179	74.595
6.8664	4.5354	0	3.784	4.8642	0	0	0	16.408	22.467	28.157	39.751	59.192	95.258	106.87	178.48	196.97	196.16	215.04	227.71	262.03	351.03	377.58	334.27	348.44	310.41	337.48	406.24	360.54	344.74	303.15	306.32	369.39	449.64	588.3	568.65	584.54	588.11	669.5	771.26	831.85	897.48	1014.7	1136.2	1250	1276.6	1349.4	1462	1466.4	1468.2
0	0	0	7.3851	14.235	4.0525	8.4789	19.565	17.922	4.3074	0	0	2.1332	2.0181	13.435	16.087	20.113	22.21	30.231	45.226	48.812	60.466	84.419	82.182	71.392	90.304	104.05	130.47	153.08	187.17	212.48	237.64	278.52	322.23	346.94	343.1	380.76	447.59	434.79	483.85	480.7	529.83	586.65	561.42	625.54	635.85	673.66	696.19	733.9	734.17
0	0	0	0	7.9837	4.1845	12.446	0	30.506	22.17	65.962	56.329	76.215	144.93	193.92	201.68	228.45	226.74	304.16	329.89	361.13	425.94	417.98	481.89	523.45	562.2	584.65	622.08	644.84	660.75	693.85	727.44	715.12	621.89	670.74	680.81	717.45	727.11	783.1	803.1	861.36	903.22	966.16	1001.1	1025.7	1073.8	1073.4	1089.3	1074.4	1062
5.4288	0	0	0	5.9861	10.715	3.1398	17.982	46.194	67.113	134.19	152.81	195.8	125.42	174.64	253.13	316.34	458.3	288.78	311.23	363.17	542.91	589.67	662.5	574.3	578.12	590.43	812.86	833.66	884.69	730.59	778.96	818.95	988.69	1026.2	1054.7	1067.4	879.32	972.23	895.85	879.38	944.82	957.46	919.65	877.3	1094.1	879.07	898.99	888.91	897.55
0	4.5681	1.9066	14.187	0	4.207	8.4029	19.232	21.715	23.375	31.355	29.127	49.838	68.801	66.884	119.96	170.88	216.16	320.39	392.38	470.73	538.85	542.43	720.38	832.85	912.25	995.15	1059	1095.6	1164.9	1227.8	1228	1310.9	1348.5	1430.8	1454.8	1542.3	1507.3	1535.9	1549.7	1539.1	1535.9	1645	1597.4	1632.4	1604.6	1662	1550.5	1689.6	1646.2
0	1.827	12.095	0	4.1541	0	1.3735	2.1183	0	0	0	0	0	0	0	0	0	0	0	9.061	20.033	35.296	41.764	71.722	69.162	115.48	141.46	207.19	226.48	291.9	346.88	447.47	410.58	465.08	529.76	613.24	675.13	742.24	783.43	837.59	944.95	1007.3	1003.9	1050.5	1129.7	1128.4	1153.2	1175.8	1216.7	1255.2
0	0	0	10.869	0	18.644	27.364	24.348	17.001	9.8677	7.7725	36.194	56.082	93.036	148.41	222.08	332.66	422.99	559.58	641.86	681.59	788.35	795.75	1018	1045	1136.1	1195.2	1182	1321.9	1340.1	1361.9	1391.8	1437	1520.1	1541.4	1623.6	1708	1723.6	1780.6	1872.4	1927.3	1982.9	1915.4	1946.9	1983.8	2014.4	1999.9	2087.7	2057	2069.3
0	0	0	4.0573	0.9874	3.1239	13.838	20.266	59.964	118.65	191.76	275.99	358.65	442.14	514.82	625.9	738.82	817.38	924.73	956.14	1055	1177	1182	1286.7	1368.9	1413	1460.6	1499.4	1518.7	1557.4	1623.8	1684	1683.1	1774.3	1821.9	1842.3	1873.9	1923.3	1952.5	1996.8	2020.2	2060.6	2050.1	2142.5	2158.3	2184.3	2253.2	2216	2255.6	2294
2.5506	7.1261	0	4.6844	0	0	0	0	0.22618	0	0	0	0	0	18.52	45.771	100.96	176.55	228.99	333	413.76	481.65	561.26	655.5	738.56	809.13	819.53	870.96	928.27	996.22	1035.7	1047.2	1079.3	1086.8	1099.4	1106	1188	1254.4	1314	1374.6	1444.7	1520.4	1553.6	1671.9	1718.8	1785.5	1850.7	1897.8	1985.7	2012.1
0	0	5.7408	10.387	8.513	0	0	0.65836	0	0	0	0	0	0	0	0	0	0	0	0	0	0	0	0	0	0	0	0	4.5767	0	0	0	11.255	14.011	28.145	19.893	22.78	49.678	24.538	51.985	33.141	35.651	4.9592	62.669	39.253	45.998	41.228	51.31	44.756	35.876
14.607	5.395	0	0	0.15758	0	0	0	2.784	1.9801	8.5771	5.7524	14.911	39.787	84.551	141.21	204.66	274.99	336.65	441.5	507.12	612.93	688.03	751.92	814.33	898.62	942.92	1005.8	1202.7	1082.8	1164.1	1185.9	1232.5	1276	1299.7	1302.6	1358	1364.2	1339.6	1360.6	1370	1402.7	1382.4	1429	1392.9	1422.8	1472.4	1427.6	1444.9	1456.7
0	0	7.3079	7.1798	1.0271	5.7325	10.645	14.197	0	8.9175	0	12.13	17.807	33.918	29.322	31.657	44.089	33.797	40.343	44.803	64.188	59.004	25.305	70.596	60.184	88.773	87.077	83.917	59.656	128.97	154.87	185.66	192.55	227.96	238.8	254.13	309.85	342.08	401.86	422.65	470.01	523.9	594.82	597.44	659.24	699.35	707.24	762.72	781.27	804.31
0	0	0	0	0	7.0607	42.716	126.7	165.96	398.24	620.49	792.41	793.43	1245.5	1588.2	1878.6	2213.1	2586.7	2853.1	3186.5	3556.3	3810.2	4097.7	4333.5	4512	4834	4962.1	5189.8	5268.4	5305.8	5396.8	5336.4	5668.1	5590.8	5786.2	5705.4	5908.2	6021.3	6049.7	6043.9	6105.7	6250.2	6165.1	6304.3	6116.4	6240.6	6333.2	6327.6	6282.5	6323.5
0	0	0	28.617	34.177	0	0	0	0	0.44899	35.06	0	0	0	0	5.8347	26.566	0	4.2266	4.7136	0.72439	6.4033	6.8881	12.991	11.97	5.2194	0	0	1.8291	0	0	24.755	45.954	94.7	146.18	209.14	287.56	353.79	394.45	462.4	478	575.59	609.17	675.38	759.43	807.84	849.11	847.93	951.72	1017.4
6.3661	10.264	6.4351	8.1133	0	0	0	0	0	0	0	0	10.251	19.023	23.031	33.824	82.704	76.629	91.27	95.773	122.81	161.67	178.37	215.44	225.16	261.57	291.82	302.05	327.03	369.23	394.91	412.3	473.21	495.12	562.18	624.03	655.27	662.51	697.93	687.95	726.28	740.08	773.41	794.1	810.38	806.32	847.24	851.14	895.69	890.83
0	0	0	6.8415	12.267	13.624	18.104	17.264	21.4	26.388	42.587	62.625	69.674	100.28	113.38	126.46	159.12	174.19	195.62	241.06	262.73	289.29	312.96	295.23	362.48	354.31	395.74	424.18	464.14	501.91	551.75	579.59	600.04	636.09	684.53	686.9	746.38	800.89	833.91	856.75	885.21	854.4	931.89	985.55	1009.5	994.59	1053.3	1041.6	1065.2	1053.8
0	0	2.3154	2.4843	5.1777	0.14702	6.7944	7.9405	3.6003	13.628	18.628	6.8166	18.674	19.143	21.329	24.429	31.142	35.139	45.61	54.3	81.112	90.144	100.21	141.26	153.41	175.84	221.18	229.95	250.31	258.02	244.79	261.53	301.34	295.75	314.37	336.89	335.38	348.26	362.31	380.39	385.55	384.37	405.59	416.79	421.85	413.72	422.19	437.39	448.99	438.42
8.8021	7.6985	0	0	0	2.6675	0	0	0	0	0	0	0	0	0	0	0	0	0	0	0	0	0	0	0	0	0	0	0	0	0	0	0	0	0	0	3.146	0	0	0	0	0	0	0	0	0	0	0	0	0
0	0	0	0	2.8071	38.337	97.892	200.38	336.14	503.02	652.84	946.6	1163.2	1359.3	1654.5	1690.4	1847.5	2151.7	2373.2	2469.6	2661	2749.8	2780	2704.4	2791.4	2967.8	3175	3129.2	3183.5	3281.2	3366.3	3356.8	3403.9	3582.7	3560.2	3584.7	3647.2	3653	3727.3	3757.1	3830.4	3854.7	3863.5	3945.7	3947.6	3947.9	3946.8	3935.6	3930.6	3968.8
0	0	1.7579	8.2041	11.327	0	0.049464	1.1027	0	5.2911	0	15.367	37.969	49.356	61.731	77.793	57.833	93.234	137.57	150.01	200.94	221.67	208.22	258.86	270.53	265.67	299.68	274.51	251.39	253.5	268.88	255.5	295.73	286.67	302.73	321.25	338.07	338.81	330.6	328.84	388.68	404.41	347	363.23	380.78	360.52	412.1	363.89	385.83	356.59
0	10.94	2.3503	2.6123	0	4.7941	0	0	0	0	0	0	0	0	7.9454	44.05	102.03	175.18	255.55	315.16	402.25	487.21	574.24	657.25	757.81	833.91	971.9	1036.2	1102.6	1164.6	1251.3	1296.5	1352.9	1461.1	1520.7	1621	1675.4	1696.1	1765.9	1798.3	1836.4	1886.1	1989.5	1999.7	2021.5	1994.6	2059.3	2075	2138.5	2087.2
0	5.5717	8.8641	0	3.6803	0	18.806	48.979	127.8	249.05	387.45	490.31	720.71	937.75	1158.9	1529.1	1621.1	2041.6	2236.5	2616.8	2987.4	3256.3	3468.6	3646.4	3994.8	4144.7	4383.7	4290.2	4462.8	4718.2	4867.5	5046.6	5292.2	5349	5593	5683.7	5717	5850.6	5891.2	6175.1	6128.6	6205.1	6238	6294.6	6282.1	6358	6447.9	6470.5	6425.5	6349.7
0	7.2624	4.3706	14.085	0.64369	0	0	0	0.54233	0	5.7057	15.639	29.352	47.144	102.44	84.718	103.55	121	124.83	169.58	190.19	222.17	222.58	250.2	243.07	283.76	292.12	342.4	329.01	344.8	378.75	405.83	418.36	436.59	429.38	419.73	417.71	444.21	448.12	445.02	425.57	404.42	398.91	428.01	424.65	429.94	419.35	419.25	387.13	399.59
8.8325	1.6599	5.2716	3.9324	3.7325	0	0	1.7197	0	0	0	0	0	0	0	0	0	0	0	0	0	0	0	0	0	0	0	0	0	0	0	0	0	0	14.704	33.553	54.537	107.39	133.72	166.43	195.24	237.93	272.6	268.01	313.61	304.6	331.62	348.55	344.42	359.05
0	3.9367	4.8342	17.818	0	0	0	0	3.359	0	0	0	0	0	0	0	0	0	0	0	0	0	0	0	0	0	0	12.406	10.138	28.382	24.854	35.152	56.505	70.762	53.972	57.267	65.993	80.787	100.68	98.162	119.08	123.13	141.74	172.34	191.44	218.33	237.34	261.4	247.18	298.36
0	0.8532	1.8127	1.724	6.6545	3.2499	1.1111	0.22621	0	0	0	32.767	31.925	50.828	62.832	81.143	97.26	110.68	123.68	126.69	155.8	148.02	157.88	153.82	177.67	188.3	190.28	186.53	184.79	194.11	165.82	164	161.4	158.54	172.96	173.47	201.38	224.68	263.66	297.95	349.11	396.33	458.78	475.54	563.16	622.8	678.13	698.08	790.42	836.36
0	0	0	0	3.9989	14.679	51.197	111.9	167.52	229.55	311.21	398.1	510.06	598.1	670.43	747.48	839.64	909.75	982.67	1092.6	1132.1	1173.1	1216.7	1251.6	1337.8	1386.1	1362.6	1383.9	1448.6	1451.2	1472.5	1447.8	1481.8	1488	1473.5	1500.8	1512.3	1561.5	1552.2	1535	1561.3	1572.6	1545.3	1539.5	1539.7	1516	1497.8	1502.2	1520.8	1511.6
0	7.889	1.6829	9.9609	0	0	0	0	20.763	20.499	36.406	41.257	51.284	79.26	64.603	112.28	102.12	127.49	149.39	148.94	155.67	176.4	212.24	182.85	170.25	200.61	209.21	247.85	238.63	229.33	215.24	223.06	237.05	248.86	246.08	233.76	214.38	239.48	247.7	225.89	222.61	216.15	208.16	213.94	219.38	229.04	197.73	198.17	176.59	182.04
5.2291	0	0	0	0.14759	0	3.4954	8.9957	3.4225	0.44352	0	2.9155	5.2976	21.136	47.57	81.196	114.44	181.36	206.13	259.34	310.79	357.65	397.78	434.31	458.81	497.3	539.35	565.5	601.9	619.42	641.22	651.79	650.61	672.69	694.73	704.33	746.26	742.31	749.72	769.52	783.7	796.28	784.17	755.97	797.54	808.64	808.67	815.7	798.27	838.54
0	0	0	9.0887	5.667	7.1199	0	0	0	0	0	0	0	0	0	0	0	3.4536	15.839	16.3	46.348	56.054	121.84	143.47	133.31	138.11	176.34	213.72	206.65	222.11	203.33	179.42	197.89	268.73	303.4	297.3	294.28	304.28	293.77	269.26	290.38	309.5	320.44	338.06	333.03	348.33	371.35	387.43	417.94	395.04
12.864	12.029	0	0	0	0	0	0.60236	12.5	29.082	80.976	99.647	151.98	175.78	215.87	299.19	362.58	417.13	470.64	548.38	598.02	690.23	770.96	773.88	831.59	851.69	953.09	956.31	969.69	959.93	983.38	1010.5	1028.3	1154.5	1191.8	1195.1	1200.9	1052.9	1270.4	1054.7	1236.8	1258.2	1224.3	1255.1	1244.5	1265.6	1314.6	1323.4	1335.2	1152
0	0	0	7.8044	7.5606	10.196	0.89332	8.2096	7.202	14.903	15.129	17.236	22.403	47.762	88.174	128.91	205.92	262.66	342.28	433.41	521.62	585.82	540.53	661.93	753.6	797.14	842.77	837.85	902.76	987.31	1053.3	954.56	969.02	944.83	999.59	1041.8	1079.9	1073.4	1104.5	1105.2	1104.6	1080.9	1066.9	1075.6	1171.2	1096.6	1171.7	1100.2	1139.7	1072.7
0	0	0	11.301	4.3304	3.9076	17.503	24.211	12.369	34.399	48.821	87.123	109.72	128.32	157.79	182.77	206.91	233.91	283.44	350.09	428.56	545.46	604.52	756.56	865.86	970.97	1101.1	1180.2	1278.5	1405.9	1489.4	1569	1645.1	1790.4	1846.3	1856	2043.3	2045.4	2078.4	2188.2	2171.6	2190.1	2158.2	2200.4	2302.7	2255.2	2235.8	2257.2	2293.8	2333.6
0	0	0	2.2982	0	11.951	6.0928	10.869	7.2297	8.4943	0.38079	0	0	8.3865	34.195	48.367	82.437	104.13	153.18	197.27	255.57	308.84	369.89	428.77	481.33	563.35	629.3	720.92	811.91	869.61	949.6	1004.6	1106.4	1155.3	1195.2	1278.6	1404.4	1437.4	1479.7	1517.5	1572.8	1646.1	1656.1	1664.3	1700	1679.4	1720.4	1725	1746.4	1731.9
0	0	0	15.545	8.1542	3.2134	3.698	31.055	57.345	87.786	79.898	151.83	178.66	218.15	241.3	280.46	283.66	336.49	354.44	370.94	385.65	409.21	393.79	458.76	482.42	475.05	526.04	487.54	461.41	484.49	555.41	572.76	557.99	582.27	531.46	581.07	572.38	577.44	614.55	609.92	602.7	603.98	637.66	651.42	647.65	652.05	665.27	652.65	671.09	652.53
10.873	14.149	0	0	0	0	0	0	0	0	0	0	0	0	0	0	0	0	0	0	0	0	0	0	0	0	0	0	0	0	0	0	0	0	0	0	0	0	0	0	0	0	0	0	0	0	0	0	0	0
11.863	1.3794	0	0	0	2.9481	0.11506	1.9589	6.2867	29.026	44.194	74.091	90.023	115.57	124.93	167.29	211.77	277.35	304.31	313.21	376.67	413.09	431.51	476.39	512.01	540.45	604.13	660.69	678.52	737.97	806.27	775.21	836.49	970.74	936.49	992.53	994.36	1067.5	1054.2	1091.6	1150.8	1136.2	1131	1273.1	1197.1	1226.6	1267.5	1323.8	1310.2	1331.3
0	0	0	1.0021	10.843	16.473	31.749	39.942	37.127	72.208	94.06	141.35	178.04	178.95	204.96	247.96	305.68	332.14	375.36	491.68	517.64	573.12	625.2	654.11	694.67	745.42	770.78	792.98	825.57	842.16	827.05	888.45	909.75	935.47	1021	993.53	1077	1087.7	1160.3	1129.6	1179.3	1253.3	1243.5	1231.6	1290.7	1326.6	1334.5	1346.8	1360.8	1389.2
1.6663	3.2665	0	0	5.0029	6.7121	9.6847	6.6828	20.035	23.884	27.43	30.196	28.649	39.383	55.647	89.603	128.78	124.66	166.33	220.11	255.41	275.29	324.35	353.39	356.93	429.38	471.36	529.24	598.65	697.03	811.26	922.67	1040	1230.5	1401.2	1628.8	1696.8	1963.8	1946.1	2134.3	2210.3	2365.7	2515.7	2569.4	2918.3	2960.2	3097.8	3056.4	3111.8	3150
0	3.681	11.941	0	0	0.13633	1.8534	8.6989	7.8639	15.087	8.1697	15.233	21.475	47.92	78.629	206.06	289.32	214.36	264.54	342.2	388.89	488.51	740.75	577.37	637.07	702.06	753.32	850.63	1118.4	915.04	896.77	952.29	1038.3	1099.1	1403.9	1121.3	1114.2	1147.6	1175.6	1257.1	1263	1319.2	1369.1	1397.9	1418.6	1457.4	1511.3	1528.9	1525.3	1518.3
4.0154	0	5.3384	1.5585	9.5557	1.6553	0	0	0.83574	27.903	85.439	141.01	195.39	248.92	349.01	415.35	496.29	601.38	689.05	768.73	836.21	912.19	940.03	985.71	1069	1065.8	1174.8	1178.5	1220.3	1217.5	1228.3	1281.3	1299.8	1302.3	1317	1283.8	1311	1204.3	1263.2	1229.8	1217	1221.9	1270.4	1257.9	1238.2	1237	1208.2	1250.7	1175.2	1135.3
35.168	21.196	0	0	0	0	13.631	95.275	258.44	286.55	373.47	529.29	582.88	805.42	897.06	888.07	1269.1	1512.1	1317.8	1914.9	1980.2	2222.8	2268.8	2458.8	2421.2	2400	2523.7	2773.8	2814.5	2948.3	3221.8	3185.6	3317.1	3305.9	3339.5	3326.2	3326.7	3268.2	3450.7	3563.8	3553.7	3826.3	4048.2	4082.5	4195.8	4409.5	4505.9	4831.1	4829.8	5094.2
0	1.1602	8.7683	11.234	0	0	2.396	1.0194	0	0	0	0	0	0	0	0	0	0	0	0	0	0	0	0	0	0	0	0	0	0	0	0	0	0	0	0	0	0	0	0	0	0	0	0	0	0	0	0	0	4.5228
8.7293	14.561	9.6698	3.3595	0	0	0	0	0	0	0	0	0	0	34.34	54.734	167.66	243.07	331.09	412.02	501.65	592.28	678.14	714.41	804.85	921.19	960.86	1061.1	1072.5	1156.4	1177.5	1253.4	1312.8	1399.1	1469.3	1609.8	1730	1830.6	1968.8	2091	2169.7	2310.7	2442.7	2496.1	2610.3	2738.7	2833.3	2765.5	2622.7	2704.4
0	0	0	2.7313	3.4	5.8963	1.1423	10.4	0	1.9488	2.3178	0	2.3563	6.3623	12.506	16.279	10.543	0	6.4116	11.303	17.403	29.196	42.707	45.53	42.908	55.462	76.793	71.422	73.497	82.667	80.198	101.93	144.23	187.21	258.33	346.39	456.47	589.09	691.27	808.34	964.49	1043	1158.9	1279.6	1326.8	1481.3	1547.7	1617	1386.4	1481.5
0	0	0.015045	5.7485	2.7851	8.6151	14.178	26.378	31.925	49.491	77.746	113.95	136.36	184.69	203.69	223.79	263.84	297.54	295.95	335.66	359.22	376.02	415.98	421.4	460.19	468.81	471.56	481.73	481.96	555.98	571.25	612.52	679.97	655.88	736.98	815.6	904.33	958.49	1035.1	1019.1	1107.6	1128.6	1166.1	1210.3	1246.6	1282.8	1310.8	1315.3	1347.3	1369.8
0	0	0	4.2148	9.9244	1.5946	3.6115	8.3747	16.229	11.206	27.95	25.053	22.073	32.89	42.014	62.182	67.643	0	0	0	0	0	0	0	0	1.8981	6.4415	10.256	44.443	53.679	0	0	0	0.096516	51.931	85.751	134.97	179.39	252.82	322.7	394.27	471.06	577.5	648.07	767.74	859.31	967.19	1031	1154.1	1235.7
10.055	0	1.6555	1.5512	1.3086	0	0	0	0	0	0	0	0	6.9857	4.0446	13.579	9.3944	9.5365	20.048	8.0061	17.868	28.449	32.373	27.736	12.928	18.169	29.007	30.415	33.962	27.175	39.113	13.802	16.88	22.481	5.7685	6.5859	15.195	2.5787	0	0	0	0	0	0	0	0	0	0	0	0
10.123	7.7608	0	0	0	0	0	0	0	1.2763	0	0	0	0	0	0	0	0	8.8	1.4367	25.937	54.151	51.554	94.028	108.41	138.25	180.63	212.53	229.39	286.71	314.83	304.97	370.32	408.23	452.9	451.85	463.01	478.27	505.92	511.78	259.32	268.77	276.05	275.04	266.45	248.94	273.76	252.9	233.69	207.52
0	0	0	15.628	1.7638	7.5844	9.5427	11.428	0	0	0	0	4.47	0	0	1.4353	25.899	16.237	20.852	40.656	83.692	149.35	190.12	248.76	294.97	393.56	477.75	553.41	609.7	751.58	858.15	972.48	1053.3	1167.4	1231.7	1373.5	1452.1	1530.1	1559.1	1646.7	1671.2	1784.1	1816.8	1809.1	1867.9	1863.9	1855.9	1862.3	1878.5	1948.3
0.40918	3.9484	0	0	0	2.5874	5.8464	13.448	10.135	7.5789	17.192	0	8.3446	19.039	41.513	59.595	104.6	142.55	184.87	223.17	294.96	327.83	374.3	425.26	468.27	501.81	525.26	547.01	527.54	550.39	545.29	608.98	623.4	703.19	666.41	657.5	672.07	767.49	835.37	935.87	1060.4	1168	1227.6	1374	1486.7	1583.3	1839.2	1857.2	1771.3	1881.4
1.2223	2.4798	0	0	0	0	10.108	32.061	71.591	132.41	219.31	297.24	407.6	497.43	583.52	684.95	784.66	875.14	991.01	1065.1	1141.5	1280.1	1366.9	1447.3	1568	1660.8	1690.5	1763.8	1824.9	1842.7	1893.7	1948.3	1959.3	2004.6	2010.9	2080.4	2093.1	2093.6	2084.1	1958.2	2000	2012.2	2054.5	2033.9	2094.6	2086.7	2173.7	2170.2	2185.7	2212
0	0	0	6.5869	3.3418	6.7943	0	1.7508	0	2.3976	3.6586	0	0	0	0	0	0	0	0	0	0	20.198	21.041	79.495	132.18	182.04	216.07	249.3	317.67	367.17	432.12	446.04	502.37	550.69	580.36	608.66	647.85	659.07	686.1	763.5	718.24	800.18	857.46	873.32	924.33	972.29	1007.2	1118.4	1091.1	545.74
0	3.0243	0	7.8495	0	4.1332	6.3188	7.9577	9.8782	7.8669	15.451	0	3.6741	0	0	0	0	0	0	0	0	0	5.7176	0.73366	0	0	0	0	0	0	5.7776	18.162	39.914	51.353	50.352	48.883	40.419	0	0	0	0	0	0	0	1.5823	29.667	0	45.257	20.775	44.013
0	9.9466	4.7079	8.7007	0	0	2.1415	23.386	70.819	107.29	172.77	241.76	344.96	456.54	408.6	759.8	911.57	1036.3	1179.5	1359.1	1455.1	1658.1	1780.2	1914.1	1918.5	2097.6	2177.3	2348.3	2339.5	2455.1	2417.5	2568.1	2545.1	2608.2	2647.7	2666.7	2662	2767.1	2750.8	2809.3	2842.1	2917.1	2874.7	2933.5	2973	3048.7	3011	3115.2	3084.7	3164.4
0	0	10.127	1.3737	18.33	4.029	0	23.919	14.895	22.52	43.452	48.326	69.501	97.581	113.16	140.38	147.57	176.64	189.48	221.25	238.47	276.53	307.31	316.63	356.47	415.83	442.11	545.05	596.67	632.05	727.55	788.18	902.41	925.9	992.66	1063.3	1132.4	1214.2	1234.4	1291.1	1295.1	1388.6	1350.1	1415.1	1434.5	1455.8	1547.7	1565.9	1553.4	1592.2
0.78536	0	8.8999	0.1434	0	5.1345	0	6.5669	0	0	0	0	0	0	0	0	0	0	0	0	0	0	0	0	0	0	0	0	0	0	0	0	0	0	0	0	0	0	0	0	0	0	0	0	0	0	0	0	0	0
1.7056	8.3294	0	2.9166	3.6422	0	0	13.641	0	1.505	1.2394	0	0	9.8654	20.909	48.207	95.042	118.55	169.42	229.91	292.66	364.86	426.65	514.22	564.86	599.45	656.76	740.58	780.14	883.45	956.86	1022.5	1111.3	1183.9	1253.6	1271.6	1402.2	1434.7	1547.2	1630.7	1596.8	1715.8	1717.3	1709.1	1747.1	1798.5	1820.3	1821.7	1833.5	1870.6
0	0	6.0062	6.0542	6.2363	2.6948	3.4442	2.777	0	0	0	0	0	0	0	0	0	0	1.5468	2.799	0	3.7608	0	7.0716	10.96	19.246	123.87	147.79	145.95	107.17	0	0	0	0	0	0	0	21.155	49.469	100.41	144.22	200.29	256.99	350.3	385.94	524.08	540.04	632.96	688.16	751.8
0	0	8.4915	13.101	22.769	15.536	14.573	25	26.338	16.379	16.929	30.365	3.067	7.9947	15.697	23.324	29.857	3.2732	9.6906	16.891	7.5185	9.8071	20.179	0	4.0143	0.78911	11.528	8.1956	9.44	20.445	32.621	6.0573	17.942	33.248	41.938	37.379	57.691	51.389	68.489	72.7	99.278	80.73	118.02	147	147.57	147.11	166.79	177.87	204.61	210.11
0	0	0.54808	5.1519	1.5426	6.65	7.2552	5.882	0	5.2881	0	2.4109	0.70837	0	0	0	0	0	0	0	0	0	0	0	1.2237	6.0758	0	9.5962	11.268	12.596	18.462	37.655	18.289	33.107	33.765	45.921	52.749	69.969	55.003	72.263	81.71	85.334	77.31	90.38	100.87	125.07	113.65	144.68	156.13	169.39
0	14.571	15.709	0	0	13.356	0	0	0	8.9562	0	4.2129	0	6.649	20.446	40.221	80.766	141.99	152.53	249.26	279.68	361.02	421.65	463.51	562.37	637.52	759.56	854.92	1041.2	1146.7	1354.6	1493.5	1723.1	1885.7	2089.1	2325.7	2408	2487.8	2693	2855.7	2922.6	3116.8	3234.8	3350.7	3398	3531.6	3627.1	3726	3815.1	3873.3
0	0	0	3.6356	0	0	33.835	32.656	61.68	108.23	121.62	163.45	237.79	280.27	371.83	400.07	467.92	508.08	531.36	589.44	620.06	701.59	757.93	741.81	789.04	787.16	841.21	928.82	916.94	938.57	981.58	993.67	993.47	1009	1042.6	1031.4	1070.1	1091.5	1058.9	1019.6	1003.2	1019.8	1004.4	1024.8	1071.9	1148.2	1153.7	1216.9	1177.4	1176.4
0	0	0	0	4.9704	16.758	16.592	14.053	7.603	9.299	4.1284	9.1358	17.532	18.189	12.941	11.893	13.94	15.505	30.327	70.247	115.55	191.09	291.06	397.22	534.97	658.49	814.7	958.08	1075.3	1209	1353.4	1521.1	1620.1	1722.8	1751.7	1904.8	1930	1993.9	2063.9	2239.6	2179.2	2261.1	2295.8	2443.6	2452.2	2471.1	2576.7	2520	2623.8	2685.5
10.678	33.469	0	0	0	0	0.081183	6.4187	0	0	0	0	0	0	0	0	0	0	0	0	0	0	0	0	0	0	0	0	0	0	0	0	0	0	0	0	0	0	0	0	0	0	0	0	0	0	0	0	0	0
11.284	21.562	0	4.7119	17.995	0.6211	0	0	0	5.047	4.555	0	0	1.796	10.962	11.431	17.552	27.808	22.337	19.703	44.524	44.874	59.467	54.511	51.435	86.544	83.508	102.92	91.861	76.834	57.923	92.711	122.1	165.6	171.23	155	136.63	147.42	153.01	188.28	191.09	194.55	222.27	266.26	292.98	324.03	345.75	360.44	351.84	335.02
3.687	0	0	5.0386	0	0	0.63049	0	0	0	0	0	0	0	3.8608	9.7338	0	1.7102	0.81877	25.186	22.776	18.042	40.513	26.874	5.4887	12.918	24.427	7.3593	7.3785	10.193	7.4156	0	0	0	0	0	0	0	0	0	0	0	0	0	0	0	0	0	0.31366	3.5573
15.885	11.691	0	1.4547	0	0	0	0	4.7902	13.654	40.359	45.24	88.888	108.07	169.39	217.25	309.24	396.87	478.96	538.53	656.02	731.37	931.17	992.51	1073.9	1187.1	1261.1	1359	1458.2	1481.7	1569.1	1614.3	1685.3	1749	1768.4	1849.2	1850.1	1867.9	1913.3	1951.5	1995.7	2019.5	2060.6	2059.4	2100.6	2150.9	2133.8	2160.9	2182.4	2131.8
4.9823	0	0.59811	5.5463	0	0	0.63933	22.911	57.848	98.769	180.59	297.03	430.73	587.65	772.93	971.35	1200.5	1400	1665.7	1870.8	2068.1	2292.6	2473.2	2535.5	2731.6	2806.1	2950.8	3065.7	3130.4	3144.4	3185.9	3382.4	3332.9	3367.1	3412.5	3387.5	3362.4	3393.9	3408.9	3436.6	3277.5	3236.6	3278.5	3278.6	3320.3	3281.6	3233.7	3204.3	3062.2	3139.7
13.13	9.27	0	0	0	0.77913	0	0	0	0	5.9069	0	4.1379	41.463	123.97	179.41	328.48	425.05	577.86	625.12	937.96	1033.5	1197.7	1310.4	1478.4	1543.7	1721.5	1825	1983.7	2038.4	2196.5	2235.9	2404.8	2443.5	2633.5	2698.6	2752.2	2803.4	2842.1	2878.2	2869.6	2905	3035.3	3053.8	2936.9	2982.9	3108.2	3130	3019.4	3095.6
0	0	0	9.6571	15.589	8.7548	7.6839	12.95	10.099	22.647	36.542	40.5	59.846	82.483	115.98	138.42	163.07	191.97	205.47	248.24	270.11	291.9	313.61	318.21	362.59	374.99	418.87	427.17	481.5	516.68	579.1	603.73	617.88	707.52	730.11	736.5	774.9	818.64	847.32	860.76	896.16	879.75	946.65	965.7	966.73	1020	1058.9	1039.3	1082.5	1053.4
0	0	0	0	0.76024	8.3407	11.708	29.447	24.343	33.147	40.046	41.018	64.086	86.496	117.91	150.39	208.8	256.5	297.63	348.24	422.71	427.39	496.22	529.69	578.27	592.72	610.97	621.31	652.2	679.36	644.32	652.27	653.69	647.49	636.39	631.75	680.03	663.01	664.38	697.24	699.33	699.83	724.06	718.57	745.32	734.64	743.55	747.34	760.48	765.72
0	0	0	6.3476	11.411	15.155	17.252	46.268	51.84	69.036	81.438	89.525	105.02	129.38	148.18	182.51	180.52	195.31	220.89	241.87	232.07	248.64	252.58	265.79	274.37	275.47	300.39	285.6	307.95	303.22	293.42	310.03	305.49	333.92	338.31	339.1	336.95	348.4	345.99	362.94	351.13	339.29	330.69	355.31	348.52	336.01	366.23	373.09	362.26	361.43
0.49356	0	0	0.26449	3.6129	7.584	0	3.1155	1.1777	0	0	0	0	0	0	0	0	0	0	0	0	0	2.4834	0	0	0	0	0	0	0	0	0	0	5.5067	0	0	3.4944	0	7.6525	15.712	12.507	7.0457	8.5621	0	29.383	15.819	15.005	8.298	14.689	31.494
14.374	10.725	1.5368	0	1.735	0	0	0	0	0	0	0	0	0	0	0	0	0	0	0	0	0	0	0	0	0	0	0	0	26.72	48.95	72.962	119.03	163.62	220.23	261.01	294.88	287.69	400.32	442.83	492.58	547.93	533.89	652.1	628.77	730.86	803.59	779.93	854.51	878.94
0	7.7705	0.75089	7.5301	0	1.5101	2.3902	2.549	0	0	0	0	0	0	0	0	0	0	0	0	0	0	0	0	1.081	17.884	52.733	49.115	85.399	178.51	227.65	282.16	337.57	381.61	430.02	469.62	548.16	593.64	644.05	714.59	756.75	779.28	810.56	848.39	864.03	889.11	922.59	918.53	921.78	952.99
13.065	0	0	4.0881	0	0	0	0	0	0	0	0	15.717	27.134	76.531	106.18	145.27	208.79	288.79	326.73	407.84	456.38	509.72	584.79	712.61	799.26	873.49	942.67	1005.5	1056.9	1220.6	1085.4	1190.3	1202.7	1373.6	1342.6	1377	1388.1	1350.1	1440.9	1423.8	1466.8	1452.2	1458.5	1444.2	1505.3	1486.4	1536.3	1529.8	1505.7
0	1.2373	0.19462	6.3813	2.0514	3.58	5.115	10.396	10.687	12.641	11.031	7.7026	7.9042	15.236	16.053	25.354	19.722	19.202	23.532	29.836	23.258	23.363	27.658	26.311	32.251	40.549	49.868	58.045	60.454	62.06	55.901	48.84	62.487	86.399	96.72	111.4	140.43	174.04	183.95	218.6	225.18	233.85	256.87	292.96	297.66	317.7	371.13	386.84	397.26	403.14
0	0	4.1348	3.2355	7.937	12.029	0	0	0	28.248	63.77	87.183	149.73	200.47	269.4	365.15	495	614.25	715.31	880.1	976.39	1118	1245.9	1386.6	1435.1	1529.9	1632.7	1661.8	1711.9	1739.2	1816.3	1824.9	1903.3	1924.7	2025.4	1954.8	2061	2049.7	2085	2056.2	2130.1	2187.5	2190.5	2198.8	2265.5	2259.3	2344.5	2371.3	2387.8	2363.3
5.3654	7.8306	0	0	0	0.5223	0	0	0	0	0	0	0	0	0	0	0	0	0	0	0	0	0	11.024	11.42	35.079	53.341	66.492	75.153	106.08	116.58	117.25	146.71	157.9	164.05	180.61	203.4	213.09	235.09	250.48	253.02	294.08	321.97	295.23	353.05	361.08	381.76	421.69	410.29	403.22
0	3.2589	10.573	3.7355	0.40832	0	0	12.452	31.999	76.836	86.334	109.36	152.45	198.71	263.56	320.17	359.98	452.49	514	600.96	669.45	767.08	866.99	974.14	1084.9	1266.8	1322.6	1463.9	1648.5	1576.8	1611.7	1688.8	1776	2156.1	2326.7	2513.1	2140.8	2255.9	2321.5	2538.1	2663.2	2786.5	2804.4	2882.9	2974.1	3110	3186.4	3414	3444.4	3452.1
0	0	0	3.2811	8.3977	39.015	38.897	43.446	35.902	32.483	18.721	15.035	3.8903	4.852	0	5.3476	7.4228	16.937	31.652	37.063	54.849	45.721	68.648	102.71	123.63	130.1	131.17	128.87	116.34	101.25	103	87.305	84.974	88.893	126.06	129.17	146.64	127.03	124.13	109.3	109.05	117.57	66.229	66.549	67.401	60.382	83.603	43.84	87.209	69.096
5.7933	8.6276	10.8	11.479	0	0	0	0	0	0	0	0	0	6.3724	7.9768	20.076	22.913	27.911	36.068	44.991	67.957	76.36	81.894	92.831	96.581	102.55	111.47	119.08	142.5	151	154.66	173.34	192.21	188.75	191.28	204.56	239.98	237.23	250.39	272.13	260.96	268.75	286.25	281.52	267.02	283.53	287.17	284.97	276.54	300.56
0	0	0	2.0383	0	4.2822	23.948	56.543	51.599	72.706	105.43	108.83	152.99	162.7	194.54	235.45	235.38	251.33	264.74	269.92	295.74	313.65	330	297.15	324.29	314.92	328.16	352.64	360.64	356.86	349	356.75	364.32	358.76	374.65	371.39	413.86	414.46	412.04	434.69	439.47	433.74	476.75	470.19	454.77	473.92	453.7	470.88	465.85	533.74
0	0	0	11.738	7.4671	11.127	5.2493	2.7662	0	0	0	0	0	0	0	0	0	0	0	0	0	0	0	0	0	0	0	0	0	50.759	93.013	155.37	197.92	222.86	216.48	305.38	343.58	362.18	400.98	436.15	400.33	395.53	439.35	437.31	470.08	480.55	480.87	489.98	528.95	548.06
0	1.586	4.2909	15.625	10.482	0.015386	0	0	0	0	0	0	0	0	0	0	0	0	0	0	10.821	13.479	29.7	44.283	103.73	125.66	143.35	159.26	172.48	204.84	207.13	240.05	237.16	271.3	273.48	310.21	333.2	342.23	371.3	394.26	383.91	381.05	420.68	425.19	461.09	476.09	480.75	475.53	492.48	518.3
0	0	7.4362	21.178	2.226	0	0	0	18.936	22.2	26.926	31.885	53.287	74.051	12.92	54.422	108.44	127.4	123.76	119.36	120	158.12	167.59	207.22	202.11	260.54	292.92	386.3	440.68	547.11	574.1	670.76	733.61	776.85	837.72	908.51	965.32	1063.2	1137.3	1121.1	1108.3	1123.4	1214.9	1214.4	1215.8	1233.6	1275.3	1311	1270.4	1270
0	0	0	0	2.1708	7.2345	13.473	14.188	15.276	12.935	21.891	1.7343	0.52394	0	0	16.016	19.742	0	0	36.99	42.339	78.165	90.708	143.37	177.09	223.58	254.36	286.49	357.72	367.33	435.88	436.39	456.59	485.35	528.39	549.74	567.69	610.74	606.72	649.34	628.36	647.18	648.65	649.77	634.51	655.09	683.94	672.34	713.59	714.53
0	0	0	3.7546	0.88891	4.0875	24.816	28.777	78.944	103.56	98.189	190.53	237.87	261.3	295.19	291.78	370.22	318.97	443.29	502.08	545.8	598.02	596.85	627.66	673.55	676.96	724.09	712.93	710.34	631.28	640.84	667.68	623.4	640.12	555.97	636.07	651.95	650.9	644.92	635.49	642.66	599.68	627.79	636.2	602.18	592.02	604.77	581.35	588.88	604.47
0	2.9962	7.8939	21.396	0	0	0	0	0	0	0	0	0	0	0	0	0.18666	8.3886	4.6555	19.723	20.985	29.447	41.947	46.454	52.861	60.785	23.588	75.223	79.674	91.142	95.826	117.4	156.35	205.58	270.98	328.04	467.94	546.4	640.93	794.65	931.85	994.65	1133	1228.9	1300.3	1491.8	1567.3	1726.1	1770.3	1896.2
0	0	0.77994	8.225	0	4.5719	1.7818	8.564	3.2325	9.6166	4.0384	4.1657	14.039	22.716	49.162	79.157	126.78	152.58	215.11	295.05	406.36	469.81	561.2	654.99	719.08	779.51	931.11	1018	1049	1209.4	1245.1	1346.5	1388.9	1466	1529.4	1697.1	1561.6	1604.8	1638.9	1744.3	1718.5	1754.3	1864	1994.8	2081.6	1986.3	1972	2047.5	2064.6	2023.5
0	0.27648	0	0	0	2.4245	10.122	11.857	7.2978	8.1114	11.703	13.083	18.059	23.323	20.486	29.701	30.746	37.043	40.989	39.489	54.002	59.702	86.474	113.38	156.36	178.73	209.67	240.98	271.91	328.1	339.16	379.7	413.42	453.86	489.91	486.37	564.92	608.66	634.12	674.22	702.85	744.71	802.92	815.27	851.3	890.85	915.14	961.34	989.33	1054
0	0.38543	0	9.6596	6.3742	4.2888	6.4945	9.5716	13.155	25.218	45.052	61.878	87.672	116.13	143.56	185.46	244.5	286.19	309.36	396.75	431.7	479.33	566.22	593.36	668.1	701.19	743.91	780.98	697.81	837.5	786.89	795.86	840.27	821.93	941.84	912.78	968.08	977.18	1069.9	1112	1170.4	1248.4	1237.6	1293.2	1334.9	1366.7	1411.1	1353.9	1447.5	1470.6
0	0	0.81461	4.8326	2.0822	3.9665	12.193	27.56	61.405	99.951	131.86	186.28	201.49	250.79	287.19	347.67	388.56	409.64	442.93	502.84	559.27	624.86	676.47	771.12	811.86	942.64	1045.6	1112.2	1250.7	1321	1423.4	1553.4	1606.7	1638.3	1709.6	1764.7	1825.5	1874.3	1940	2041.1	2061.9	2004.2	2059.5	2044.6	2081	2143.9	2180.4	2102.9	2168.5	2138.9
0	2.4015	0	18.322	0	10.835	4.5596	1.0525	9.1714	22.628	32.345	54.267	70.116	72.997	112.14	148.82	191.91	247.8	300.4	367.55	387.28	445.74	523.3	564.97	541.65	623.34	657.92	700.19	710.25	754.56	796.8	867.82	925.3	965.65	995.51	1046.7	1148.6	1248.9	1141.8	1219.2	1399.6	1493.4	1587.9	1681.8	1750.4	1816.6	1849.6	1927.7	1875.9	2061.1
0	0	0	0	2.4127	10.436	19.537	22.171	40.7	34.694	55.996	56.636	58.03	67.198	62.18	59.737	72.322	73.952	60.952	82.784	90.866	129.43	169.67	220.09	261.97	329.29	388.42	418.55	473.02	500.87	551.25	638.57	643.14	706.91	755.08	791.39	858.41	910.71	894.35	941.23	900.4	941.63	970.37	939.29	968.88	913.04	886.92	919.97	894.16	898.89
0	7.8823	7.3962	6.4382	0	8.0594	0	0	0	0	0	0	0	0	0	0	0	0	0	0	0	0	0	0	0	0	0	0	0	0	0	0	0	0	0	0	0	0	0	0	0	0	0	0	0	0	0	0	28.111	63.469
13.807	1.532	0	4.1848	0	0	0	3.2541	30.619	62.923	94.124	153.73	221.66	267.13	335.66	399.26	453.5	516.35	557.38	624.37	654.52	708.43	739.21	762.54	794.05	832.07	819.23	783.48	791.43	821.71	845.21	822.19	855.59	850.09	866.7	830.65	848.71	844.44	810.56	824.32	811.52	807.32	807.48	794.44	789.52	805.85	815.39	811.39	806.89	801.7
16.008	6.434	0	1.9809	0	6.6424	0	0	13.331	16.644	41.582	55.694	68.428	72.383	103.8	115.04	123.72	166.69	183.69	210.94	231.69	255.06	280.66	303.2	321.72	332.21	334.46	339.83	362.19	359.89	370.94	379.98	398.88	401.77	446.15	459.37	446.89	444.65	437.74	448.11	486.18	473.72	486.22	476.09	474.49	479.33	478.17	493.08	514.58	518.62
0	0	0.82446	0	3.677	2.5865	1.1549	1.2442	1.1417	0	0	0	0	2.3066	17.401	44.712	66.28	88.736	109.72	142.49	175.24	210.24	219.24	251.53	259.62	270.68	309.93	312.82	361.68	368.1	403.45	437.09	433.35	470.46	483.76	469.94	513.75	539.57	536.04	485.94	497.76	501.25	514.13	496.63	530.66	528.97	516.7	494.77	491.3	524.54
0	0	0	2.7034	0	6.6439	13.269	13.111	0	0	0	0	0.26818	0	13.095	29.372	41.285	63.423	85.142	99.07	138.47	159.43	186.58	225.2	240.42	276.15	271.52	294.18	313.08	316.88	316.38	308.79	329.49	321.18	325.92	338.62	349.09	345.41	363.62	367.6	358.53	375.83	392.06	415.77	407.47	394.06	460.08	462.68	480.37	525.29
0	0	0	3.7357	20.682	36.024	63.021	76.137	89.685	106.9	142.23	139.15	156.9	173.44	175.94	198.45	214.54	214.66	209.01	240.01	230.99	251.43	249.11	235.51	253.37	260.24	289.14	308.96	359.47	402.77	433.33	452.22	492.79	555.14	616.69	652.17	718.75	824.23	872.9	902.77	1056.2	1065.4	1193.5	1286.4	1397.7	1445.6	1568.3	1634.9	1654.2	1728.7
0.82775	2.1358	11.59	0	8.0538	0	0	0	0	0	14.383	6.5366	38.99	46.692	63.444	62.501	107.9	116.17	128.55	135.37	142.59	152.97	163	183.37	175.29	172.94	191.11	187.05	177.76	181.67	196.22	179.58	167.82	183.57	193.03	194.52	200.53	227.27	219.83	243.53	236.13	267.06	277.36	289.22	308.68	335.21	354.21	380.26	371.58	405.08
0	0	0	1.137	7.367	9.7925	18.693	31.519	27.262	40.624	45.321	51.047	60.489	70.629	94.149	119.29	108.9	146.14	139.66	147.26	163.98	176.62	176.47	211.41	223.03	235.41	244.11	240.58	233.69	244.83	236.96	245.13	280	284.64	285.6	316.77	326.36	360.98	380.43	382.36	389.33	411.02	439.11	483.9	522.18	541.58	618.8	637.73	653.29	708.87
0	1.1477	8.418	5.3573	0	0	6.8221	4.5958	11.019	21.738	54.026	72.839	101.94	133.71	156.32	203.96	240.76	254.91	283.12	293.58	322.85	336.89	340.7	315.34	348.16	364.65	360.03	370.66	367.68	375.83	371.79	362.32	342.74	353.58	343.53	341.92	337.3	341.31	321.94	333.91	333.7	316.94	319.85	299.12	303.13	301.3	285.98	296.93	282.74	282.86
0	3.554	0	0.24638	0.45705	3.1142	0	7.6059	5.3593	0	0	0	0	0	0	0	0	0	0	2.6329	32.161	53.39	94.762	117.59	146.14	195.45	234.53	255.56	300	322.68	374.39	392.77	432.91	488.4	498.24	546.21	559.96	589.85	609.59	609.03	652.27	662.29	679.39	668.99	722.58	696.75	728.03	707.82	741.59	756.01
0	0	0	7.5298	8.7563	7.5333	15.65	18.404	32.892	13.429	18.706	21.376	17.439	23.874	1.8396	37.032	70.887	100.88	127.67	151.45	198.22	275.47	321.04	400.59	440.72	503.41	531.6	596.1	632.53	727.13	859.35	841.22	972.64	1003.7	1066.3	1095.2	1141.7	1227.4	1240.1	1316.2	1439.9	1459.4	1376.5	1421.3	1530.6	1448.6	1467.2	1528.8	1573.9	1536.5
0	0	0	5.5405	3.4492	1.8243	0.17131	5.8033	5.0779	20.345	23.213	18.458	37.673	49.693	87.709	155.91	205.96	237.97	215.71	291.4	298.52	373.03	421.87	469.12	487.29	518.79	594.6	649.45	844.79	811.43	871.46	925.35	994.16	1068.7	1459.7	1189.6	1301.8	1390.8	1445.6	1456.4	1520.2	1582.5	1627.8	1659.4	1785.9	1779.2	1852.3	1899.9	1916.6	1959.9
0	2.4221	0	1.5237	0	16.662	15.066	23.711	15.089	30.373	35.79	35.126	42.143	44.005	52.466	51.806	48.04	38.594	33.006	35.652	36.817	39.218	35.565	35.421	36.146	37.679	37.372	54.49	44.546	39.615	38.657	38.432	31.491	32.405	29.013	25.139	25.994	22.008	24.453	28.685	29.811	22.955	27.107	24.857	11.978	10.82	0	0	4.7242	1.9707
0	0	5.4873	0	5.1893	12.501	16.793	24.519	10.258	27.03	14.891	23.661	12.991	25.841	19.364	34.485	38.95	43.641	68.421	89.183	102.72	133.91	116.37	163.51	202.67	211.08	189.56	253.75	265.21	263.63	278.23	292.08	299.29	310.52	316.54	337.25	334.27	344.95	358.85	335.03	354.2	367.05	372.49	385.31	390.67	408.57	406	414.84	389.86	410.04
0	0	0	6.0998	5.937	8.7052	5.5593	12.14	12.969	19.949	18.921	15.593	16.978	17.599	19.681	18.684	26.891	29.911	47.771	57.791	93.85	114.62	158.44	212.59	261.79	302.43	358.95	416.31	464.32	508.97	559.78	586.3	606.52	620.66	661.36	639.91	695.13	710.18	731.07	780.49	814.76	827.73	835.45	872.28	894.35	901.07	932.77	973.39	984.79	988.81
0	0	0	13.988	7.474	13.644	12.558	15.872	13.701	16.805	12.622	19.789	25.106	62.586	96.835	151.7	250.02	302.08	412.7	512.61	611.97	768.07	815.6	962.66	1109.1	1155.7	1317.5	1424.6	1431.9	1559.5	1650.2	1719.2	1787.4	1901.3	1912.7	2104.2	2199.5	2369.5	2469.3	2569.9	2687.8	2843.4	2922.1	3168.3	3214.9	3350.3	3331.2	3352.5	3515.5	3559
33.061	14.112	0	0	0	0	0	0	0	0	6.572	39.985	41.052	94.003	55.132	0	19.568	0	3.9797	0	0	0.50264	16.665	23.289	27.484	22.238	36.468	62.195	134.56	149.41	154.34	160.21	180.86	169.5	202.85	183.19	137.1	179.65	84.602	105.17	145.69	168.92	200.77	189.48	234.39	219.63	243.14	259.62	288.84	293.41
0	0	10.037	7.3018	0	5.256	11.203	14.254	6.3119	12.573	19.579	20.519	22.293	33.589	47.684	33.192	60.133	55.31	63.072	62.574	72.988	75.376	77.28	82.446	109.95	94.225	150.35	160.75	155.4	176.94	186.91	179.86	173.67	184.65	203.15	222.6	242.61	250.9	256.01	256.26	237.79	253.63	275.2	273.17	253.62	237.14	241.97	245.13	224.9	228.18
0	2.1364	7.2719	7.9436	0	0	0	1.6079	0.094251	5.4827	0	15.517	18.733	38.792	67.944	102.58	132.48	148.36	170.46	198.72	212.6	238.11	267.63	283.85	304.03	340.35	400.2	409.96	434.49	453.8	437.98	449.06	489.38	473.22	488.72	479.31	503.21	497.06	515.27	530.72	519.76	548.6	568.41	577.24	576.92	552.41	554.38	577.3	567.74	558.79
0	0	7.2832	9.6966	1.1686	0	0	0	4.0518	6.8603	0	0	1.6461	9.1337	0	0	8.0579	9.936	0	0	0.58496	19.226	36.93	47.774	40.941	73.63	76.454	144.26	123.63	134.33	138.32	160.36	194.68	197.73	172.7	203.58	230.21	240.43	265.21	273.99	292.85	267.04	291.39	308.23	302.57	363.53	340.49	349.7	339.12	330.15
0	2.2053	4.1213	4.0718	0	5.3232	0	0	0	0	0	0	14.519	27.534	53.742	99.944	155.35	218.58	275.53	349.39	395.22	483.84	544.03	575.63	637.9	733.25	741.42	762.63	785.82	862.27	856.25	900.53	915.41	975.62	941.58	1002.9	1054.8	1096.8	1122.5	1126.2	1138.9	1174.6	1182.3	1181.7	1223.6	1226	1212.3	1207.6	1217.2	1274.4
0	0	2.6643	2.0985	6.2073	0	2.0591	15.106	26.685	28.265	36.033	45.518	58.406	87.481	128.06	163.89	204.69	246.93	301.34	347.4	418.09	512.12	619.5	710.45	780.3	894.91	990.61	1149	1235.2	1336.7	1345.7	1429.8	1475.5	1554	1551.8	1632.8	1648.6	1683.6	1722.6	1764.3	1780.5	1788.1	1752.2	1766.3	1734.6	1787.2	1750.4	1766.1	1794.6	1796.6
0	0	8.329	9.0848	0	0	2.2968	10.891	48.89	65.584	108.85	140.75	194.02	240.36	267.15	336.37	443.49	503.04	543.62	557.2	635.76	713.85	773.67	826.23	873.65	938.38	906.39	1004.3	1098.7	1138.7	1197.3	1235.8	1284.5	1311.2	1324.4	1361.7	1394.7	1466.9	1468.7	1471.8	1496.9	1528.8	1548.1	1483.8	1501.9	1581.9	1586.3	1652	1631.7	1593.5
0	0	0	24.022	3.3953	9.2291	0	23.312	17.635	7.9429	20.951	9.5117	0	5.999	0	0.4869	23.007	29.711	0	0	0	51.877	93.104	171.8	220.42	335.85	424.98	555.07	665.59	833.19	955.8	1093.5	1234.4	1336.9	1339.4	1533.5	1717.3	1800.8	1912.1	1976.3	1981.7	2035.2	2105.4	2175.9	2220.3	2281.2	2327.7	2381.9	2352.9	2324.2
9.0419	2.2725	0	0	0	0	14.232	45.233	141.04	216.56	310.02	391.42	519.86	595.66	757.54	861.31	1028.5	1165.9	1315.4	1470.3	1657.6	1847.4	2013.8	2179.4	2298.9	2446.2	2593.7	2686.1	2913.7	2984.3	3033	3121.2	3214.6	3233.1	3270	3388.9	3365.2	3413.2	3450.2	3437.3	3484.3	3536.7	3581.9	3568.3	3553.4	3605.3	3530.9	3560.5	3595.4	3542.5
0	0	1.626	10.024	7.6275	10.36	13.862	9.3606	2.0168	8.2938	5.9473	11.038	2.5505	11.172	3.0434	3.1437	0	0	0	0	0	0	0	0	0	0	0	0	0	0	0	0	0	0	0	0	0	0	0	0	0	0	0	0	0	0	0	0	0	0
0	0	4.4372	4.1801	0	0	2.5732	1.4707	0	0	0	0	0	0	0	16.772	60.029	59.187	73.19	101.05	109.65	140.14	194.14	179.02	211.42	217.9	239.63	259.2	362.94	266.46	283.45	295.62	291.5	290.52	300.43	309.02	309.13	321.27	303.94	308.07	310.82	323.88	324.46	310.29	340.93	306.77	308	316.7	285.96	297.68
0	0	0.71117	13.952	7.7142	0	8.2966	0	9.9585	22.5	35.1	26.238	33.736	43.781	17.283	52.208	33.703	40.913	30.601	21.513	23.102	45.988	66.109	79.586	81.544	111.93	117.33	165.12	185.25	239.28	253.53	286.52	310.95	330.57	354.81	377.25	418.02	450.55	476.58	472.24	505.58	524.54	518.62	565.68	572.11	603.42	596.27	619.9	608.32	617.63
11.552	10.218	0	8.479	0	0	0	0	0	0	0	0	0	0	0	8.1524	35.868	41.809	74.98	133.3	159.65	219.9	253.69	301.5	368.22	418.3	470.74	519.26	592.56	646.59	712.83	722.09	762.04	833.98	762.91	723.69	727.85	748.67	757.77	802.43	833.08	844.52	863.84	877.47	943.46	954.25	914.1	917.95	935.6	922.96
0	0	0	7.8396	0	5.0211	2.6979	6.7424	27.969	19.921	44.277	55.408	80.128	77.057	119.74	123.27	126.57	149.3	161.77	174.37	211.68	218.82	240.63	266.38	290.63	303.41	297.27	327.39	357.6	374.81	389.67	407.45	447.07	471.09	505.68	508.03	556.27	559.96	580.56	558.6	573.56	618.6	605.55	636.7	650.16	659.29	652.95	637.32	662.07	617.47
0	0	3.1654	5.717	0	0	6.8527	18.34	21.701	27.648	34.841	44.617	60.562	86.397	134.01	176.28	201.3	241.6	276.16	308.46	357.25	400.16	410.02	470.21	495.82	550.94	603.39	640.97	700.96	753.5	758.66	886.06	911.98	983.7	1072.3	1119.6	1179.6	1306.2	1343.8	1444.8	1517.1	1560.6	1615.5	1603.3	1681.3	1709.7	1682.4	1663.7	1654.5	1772.9
0	0	0	1.8227	0.25568	10.098	2.6838	8.4976	2.3165	13.147	16.797	18.403	39.123	65.608	102.84	126.01	188.57	236.66	296	380.37	450.45	527.1	571.74	648.6	670.34	740.71	802.02	1032.2	1032.1	1046.8	1130.2	1146.2	1179.5	1207.4	1155.7	1191	1193.3	1190.3	1252.6	1293.2	1324.9	1362.1	1481	1555.9	1640.7	1652.5	1744.5	1890.1	1804.6	1872.1
0	8.5391	4.6362	1.6195	0	10.77	0	0	0	0	0	0	0.28071	26.291	67.219	149.19	226.92	291.4	380.77	448.06	561.12	625.3	716.07	819.55	877.86	965.12	1089.3	1108.6	1135.9	1134.6	1191.3	1218.2	1312	1332.1	1457.6	1446.4	1519.9	1623.7	1703.6	1753.3	1959	1963.9	2119.9	2256.4	2367.3	2570.1	2801	2919.6	2983.2	3067.5
0	0	0	0.031271	10.31	0	0	0	0	6.6993	2.043	2.506	0	0	0	0	0	0	0	0	33.055	48.53	84.882	115.48	161.06	209.22	229.13	276.04	325.52	401.67	434.04	511.7	547.67	599.14	662.2	695.14	729.69	763.63	796.05	841.44	891.12	915.26	928.51	992.88	824.23	855.67	946.94	867.54	874.58	854.32
10.085	4.5194	0	7.4338	0	0	0	0	0	2.3131	15.408	36.95	48.756	79.062	101.82	124.29	121.87	162.78	163.49	188.39	213.3	236.22	262.56	284.39	308.62	299.31	319.6	331.38	353.79	346.09	322.53	351.43	362.7	396.4	396.4	373.01	367.37	379.49	354.79	396.02	358.7	399.01	403.14	378.98	388.22	404.59	391.96	346.56	349.68	329.32
0	0	0	4.4574	0	0.050679	19.671	29.778	41.608	49.925	73.584	113.78	128.9	163.32	201.8	218.91	258.23	265.83	299.04	311.35	316.78	343.86	354.46	365.71	371.99	380.02	395.76	415.52	423.79	444.87	459.49	493.89	496.11	518.74	524.4	588.69	626.96	651.43	672.18	705.53	750.17	767.42	821.79	854.53	922.58	898.06	939.33	970.95	979.84	1006.1
0	0	0	7.7161	16.458	30.664	42.03	45.349	50.675	51.551	55.484	61.247	86.068	74.81	67.516	88.534	111.34	115.59	115.91	129.03	125.18	137.11	204.5	155.24	158.5	164.64	154.32	168.05	151.52	163.46	139.07	144.15	137.03	145.73	133.29	134.74	158.91	163.29	175.93	183.17	183.6	185.76	186.63	198.26	207.16	227.08	230.47	249.81	252.61	274.73
10.594	2.993	0	0	0	0	19.32	61.192	151.24	249.01	401.62	535.17	674.22	824.33	975.27	1109.4	1316.1	1450.9	1573.8	1738.8	1837	1929.7	2080.3	2252.9	2310.5	2384.8	2497.8	2557.8	2682.2	2746.4	2759.7	2825.3	2917.3	2869.4	2979	3048.3	3087.1	3169.9	3240.1	3239.2	3366.3	3420	3459.6	3508.2	3546.3	3624.5	3772.7	3819.1	3849.2	3834.5
0	0	0	9.1903	6.0451	18.426	13.937	14.784	11.921	13.773	0.62087	22.219	22.172	7.0973	17.356	13.902	12.913	10.874	32.629	40.592	71.771	81.206	144.44	128.8	203.32	238.27	262.01	339.24	365.4	402.61	443.28	475.68	488.55	515.02	535.58	553.77	495.97	625.62	715.9	827.56	802.72	816.76	835.3	942.74	949.07	1028.3	1179.1	1200.6	1326.3	1379.3
0	0	9.6308	4.2265	0	1.3342	9.4395	7.5734	9.146	7.7178	0	0	0	0	0	0	0	0	0	0	0	0	0	0	0	13.741	22.666	33.647	29.942	53.437	36.784	42.065	76.54	101.94	142.9	179.07	203.07	296.12	321.44	361.83	431.47	408.32	451.39	511.49	556.51	567.15	628.39	646.74	657.53	646.98
0	0	1.3901	5.9319	5.3397	6.8536	20.383	17.053	22.235	17.873	12.204	11.93	15.189	24.426	62.535	121.06	223.42	306.88	409.44	564.08	626.38	775.95	841.39	1110.2	1231.1	1320.4	1430.9	1507.2	1535.7	1642.1	1684.8	1734.7	1747.4	1821.1	1912.6	1930.2	1773.5	1982	2057.3	1849.9	1750.9	2045	2096.6	2067.2	1814.4	2079.2	2049.1	2279.7	2278.8	2291.4
48.993	29.747	0	0	0	0	0	0	0	0	0	0	0	0	0	0	0	0	0	0	0	0	0	0	0	0	0	4.5551	41.843	55.742	70.62	66.045	77.474	83.921	108.81	104.88	115.71	137.24	134.88	167.02	159.47	163.74	177.11	169.52	195.74	198.16	211.34	207.52	215.71	222.81
0	4.1931	2.9132	0	12.521	0	8.6792	10.962	0	0	0	0	0	0	0	0	0	0	0	0	0	0	0	0	0	0	0	0	0	0	0	13.8	58.291	97.833	113.59	118.46	135.88	150.84	163.87	234.26	255.26	290.41	304.52	304.4	326.18	386.88	361.07	406.23	359.89	437.88
0	2.3935	11.164	0	1.7679	0	11.978	35.784	57.197	88.059	133.11	149.62	169.67	241.8	311.93	392.48	448.2	551.02	611.33	730.03	822.82	919.18	977.21	1059.7	1178.2	1219.5	1317.9	1405.6	1476.7	1474.6	1604.7	1614.3	1715.3	1706.2	1806.6	1840.3	1979.7	2032.7	2129.4	2196.2	2149.6	2223.5	2241.1	2289	2302.9	2368.6	2389.7	2411.4	2420.6	2405.3
0	0	1.6643	23.975	10.179	0	1.3548	17.577	27.823	16.839	12.513	28.725	80.865	118.25	123.52	337.8	416.76	597.82	704.86	884.66	957.91	1177.3	1272.8	1530.6	1645.2	1907.8	1904.3	2099.5	2220.3	2287.8	2485.3	2635.9	2741	2794.1	2837	2873	2926.5	3007.3	2993.4	3012.9	3078.5	3122.2	3033	3027.3	2987.3	3096.9	3032.4	3105.9	3080.9	3116.9
0	0	11.192	48.397	39.981	16.478	22.518	0	0	0	0	0	0	0	0	0	0	0	0	0	0	0	0	0	0	0	0	0	0	0	0	0	0	0	0	0	0	0	0	0	0	0	0	29.744	39.674	10.516	13.115	12.642	24.273	49.589
0	0	2.767	2.3344	9.5315	17.46	15.22	23.146	25.554	37.85	33.521	19.15	23.604	33.542	25.993	43.506	85.954	82.5	87.035	84.013	98.866	94.826	89.225	79.672	89.611	82.227	98.178	101.42	112.4	123.56	139.13	169.35	175.08	192.71	217.72	240.74	243.78	301.18	343.12	411.45	459	530.47	626.83	663.54	795.22	851.43	911.52	911.56	968.87	1104.9
0	7.321	0	0.50714	6.4103	7.6799	3.825	4.5768	8.3244	6.0998	10.258	14.885	12.359	4.6436	13.097	2.9315	3.2302	6.6908	7.7557	2.1299	7.4396	13.516	30.602	67.499	76.923	94.115	111.29	140.96	165.58	188.96	213.42	232.36	285.4	271.58	325.32	326.88	353.53	358.95	364.01	361.86	390.45	382.1	381.52	395.43	367.42	397.25	360.19	365.33	392.4	369.29
0	0	0	0	31.75	40.38	71.046	52.897	55.174	98.16	114.45	89.745	113.02	91.06	81.534	88.079	121.11	128.71	164.07	144.65	179.49	201.8	218.61	233.5	227.75	247.23	245.72	242.93	254.31	224.13	233.74	227.27	235.44	250.94	264.74	265.6	228.37	255.83	287.07	316.36	306.81	306.79	344.72	310.49	351.03	317.35	354.29	372.26	364.43	346.91
0	0	0	2.72	7.1258	10.355	4.2114	17.195	0	14.039	5.5421	3.0003	7.8146	8.0557	15.33	26.832	29.658	55.981	86.913	126.63	152.1	190.92	232.31	247.82	271.16	308.22	338.26	364.73	377.55	379.25	401.44	395.25	400.11	421.61	431.15	418.35	446	439.32	451.67	468.81	457	451.1	452.01	453.89	445.92	459.29	443.13	420.86	399.57	445.46
0	3.3032	0	1.3826	0.43107	11.025	0	3.0593	7.5893	1.5901	34.674	9.655	33.491	61.537	114.57	165.73	246.4	340.19	441.33	508.51	647.82	722.97	860.75	941.75	1075.2	1148.7	1256.7	1300.6	1312.6	1355.3	1483.8	1537.2	1649.9	1672.1	1816.7	1805	1867.9	1936.1	2001.7	2055.6	2108.6	2093.7	2144.3	2239	2214.6	2249.3	2391.1	2288.3	2311.8	2346.3
13.062	6.7878	0	0	0	0	0	0	7.5748	24.409	36.711	61.536	91.572	133.73	152.28	187.22	224.19	255.24	318.55	352.58	397.83	452.59	456.14	492.47	570.36	594.15	651.96	660.67	621.98	643.44	690.33	709.46	776	728.52	794.78	812.45	846.29	892.04	906.15	966.92	994.9	1024	1080.6	1129	1114.3	1129.5	1189.6	1234	1170.7	1200.8
0	0	0	1.5472	0	9.6436	18.268	12.945	0	0	0	0	0	0	0	0	0	0	0	0	4.6279	0	2.9907	29.163	22.156	30.109	40.733	41.087	15.271	22.47	10.238	0	8.5739	13.814	28.421	31.766	53.061	50.246	56.888	27.21	18.937	12.968	31.813	31.749	43.856	14.813	39.65	51.255	65.169	41.441
0	0	0.60355	1.9458	4.6016	9.1801	4.3393	7.7308	7.723	6.1744	7.1537	2.3492	0.76191	0.34614	0	0	0	0	4.4858	0	9.6968	5.8743	13.639	9.6485	10.129	19.764	32.957	38.662	51.721	64.497	73.427	101.15	107.22	116.72	145.65	158.96	197.11	216.68	259.46	344.49	414.98	478.39	576.57	682.84	742.49	695.19	854.31	943.3	970.83	1029.2
0	0	8.173	0	1.2913	0	4.2623	0	0	0	0	0	0	5.801	19.78	44.579	65.307	118.26	185.15	291.89	387.17	522.07	655.57	743.32	863.75	1041.4	1103.5	1212	1340.4	1405	1535.9	1618.9	1818.5	2009.3	2150	2336.6	2620.1	2736.9	2967.9	3180.7	3397.6	3680.5	3847.6	4150.6	4110.1	4433.8	4658.7	4759.8	5018.1	5192.7
9.8934	18.665	0.80851	0	0	0	6.7398	13.984	23.828	73.945	137.01	198.22	252.49	329.14	390.2	463.51	491	540.8	566.4	587.1	613.06	666.84	724.94	874.19	798.7	869.17	820.24	1085.5	1196.8	1349.8	1452	1571.4	1784.8	2042.2	2207.4	2518.8	2790.3	2963.4	3249.1	3762.3	3975.5	4187.7	4567.2	4768.2	5041.1	5425.6	5381.4	5913.5	6126.4	6224
0	0	4.5296	0.84178	9.3115	0	4.1086	3.2153	0	0.28665	0	3.8179	0	6.1379	2.3705	0.38728	0	0	0	0	0.71274	19.905	31.843	38.911	84.504	125.93	183.89	242.28	298.26	412.32	473.5	581.15	637.18	795.12	812.59	941.64	1011.3	1058.5	1187	1266	1350.3	1477.5	1609.4	1637	1741	1808.3	1943.7	1990.9	2008.3	2198.6
8.1621	0	5.0215	5.5404	0	0	0	0	0	0	0	0	0	0	0	0	0	0	0	0	0	0	17.938	11.205	9.9649	11.319	27.962	49.125	65.003	75.732	76.525	97.307	196.03	226.4	279.57	220.99	324.35	365.06	393.68	460.62	499.7	546.56	577.06	642.96	697.78	731.44	776.96	815.5	838.12	913.53
10.704	4.7655	0	3.6665	0	0	0	0	0	0	0	0	0	0	0	0	0	0	0	0	0	26.327	58.067	95.748	140.66	175.63	205.52	262.09	308.42	333.34	366.9	405.01	420.28	467.76	527.39	522.66	555.86	591.44	601.56	640.26	661.62	683.41	697.95	662.86	706.54	711.97	756.06	781.56	798.59	774.37
0	0	5.1788	8.1239	7.7111	13.128	19.275	0	0	4.5511	3.3076	10.132	0.3647	0	0	0.43895	0	0	0	0	0	0	0	20.983	19.673	43.655	56.492	74.509	77	119.63	140.97	166.84	202.1	245.95	283.59	234.53	352.76	356.33	388.52	365.31	460.15	457.1	499.27	506.27	501.06	509.76	547.55	529.67	503.83	563.42
0	15.677	6.622	0	2.005	0	0	3.7465	0	0.52628	0	0	0	0	18.486	74.468	132.14	187.83	248.28	300.15	347.75	419.52	481.18	558.78	601.15	666.11	712.44	775.93	835.55	882.05	935.87	944.11	1047.8	1085.7	1123.8	1150.9	1181	1199.1	1302.7	1324.7	1332.4	1380	1297.6	1329.7	1336.9	1335.1	1387.5	1390.1	1431.2	1373.9
0	1.6309	6.792	0	0	0	4.0344	18.082	7.826	15.628	22.528	26.341	44.022	75.764	15.405	67.703	108.31	161.57	230.25	312.99	394.34	473.62	568.58	643.47	719.08	829.15	879.45	948.7	1009.3	1049.2	1062.8	1062.1	1166.7	1161.6	1239.1	1254.6	1287.2	1338	1353	1331.3	1306.7	1317.9	1311.6	1330.5	1372.5	1326.1	1321.4	1373	1350.5	1336.5
0	0	0	0	85.134	136.97	194.96	231.36	276.87	359.73	430.95	510.68	613.89	662.9	736.3	807.63	822.95	872.65	923.7	979.56	1099.1	1124	1210.7	1301.3	1296.8	1377.5	1517	1620.2	1620.4	1776.1	1366.8	1435.8	1418.2	1443.9	1402.9	1421.5	1471.4	1467.8	1513.1	1544.9	1544.9	1527.3	1513.9	1527.7	1523.7	1563.3	1548.7	1540.6	1549.6	1532.5
0	22.664	0.24883	18.215	1.6595	0	0	0	0	0	9.7635	9.9859	53.029	60.157	106.05	126.94	181.71	202.27	229.33	257.67	303.12	363.1	389.41	441.76	425.41	469.42	505.49	550.79	575.12	578.94	609.93	639	662.43	654.13	656.07	666.12	664.58	700.55	683.93	673.33	667.44	649.43	658.2	687.99	661.24	653.78	629.25	637.37	605.12	620.11
4.7583	0	1.6906	3.1497	0	0	2.9748	11.997	10.288	3.1579	7.6294	0	5.4165	6.0516	0	10.42	21.303	1.335	26.813	142.99	155.71	135.91	29.641	42.546	39.905	55.721	56.649	72.537	79.747	78.797	87.075	76.474	66.118	69.494	82.545	101.29	103.58	142.61	155.02	146.99	182.9	234.92	283.37	331.53	429.79	455.95	554.15	605.43	662.81	728.4
0	0	1.9994	10.045	2.2438	3.4306	15.709	56.796	89.854	188.59	296.41	433.2	567.5	699.63	813.62	987.27	1102.5	1287.4	1421.2	1574.9	1674.9	1855.6	1957.3	2122.1	2296.5	2385.2	2540.7	2680.2	2750.7	2959.6	3027.5	3237.1	3275.6	3447.5	3445.1	3574.5	3669.7	3752.3	3966.3	3951	4002.5	4085.6	4052.2	4177	4143.2	4303.1	4420.5	4347.5	4452.3	4492.7
0	0	0	0	5.5031	12.667	28.268	61.736	108.01	177.21	264.91	378.4	470.44	588.79	707.62	884.56	1029.7	1180.6	1329.9	1504.1	1625.6	1714.3	1805.1	1892.1	1818.4	1966.2	2000.2	2036.8	2235.7	2231.7	2160.2	2288.5	2353.4	2342.5	2440.1	2502	2541.7	2492.1	2553.1	2599.1	2530.8	2536.5	2497	2433.5	2529.9	2477.2	2514.9	2519.8	2558.3	2625.4
0	0	0	19.763	26.827	16.845	11.627	16.567	9.4366	6.7825	0	8.833	2.5683	25.44	14.957	12.912	37.492	33.098	70.307	91.376	78.22	93.302	102.05	90.53	93.864	73.503	68.236	45.656	70.569	66.387	84.073	69.59	75.73	96.135	104.49	80.048	115.69	110.08	145.11	142.77	189.6	211.32	275.25	312.21	334.34	391.32	407.94	446.61	514.97	545.15
0	0	0	13.283	2.8846	15.245	0.92848	0	33.446	30.912	34.933	50.434	61.479	86.555	36.215	96.165	127.36	150.96	138.27	144.19	149.46	174.65	166.45	196.53	182.44	220.52	238.61	248.3	273.57	347.08	385.26	433.42	499.09	554.59	548.99	643.23	690.36	772.83	812.2	807.58	866.76	875.31	893.43	914.56	942.61	980.75	1014.1	1036.5	1030.4	1042.1
0	4.7911	0.29362	6.4068	5.9017	0	0	0	0	9.0908	20.869	28.755	50.346	63.222	60.226	98.213	104.56	126.17	151.29	144.64	158.17	155.02	185.19	172.29	188.25	203.63	236.36	250.29	240.71	223.4	241.58	223.02	245.96	255.88	280.57	284.11	305.63	289.97	288.75	267.58	292.85	297.61	330.25	372.37	387.46	419.08	473.66	494.25	582.42	577.99
0	0	5.1953	19.474	5.9636	1.3462	4.0725	5.3464	16.852	0	23.282	38.004	68.851	106.02	160.83	238.39	434.11	586.92	686.6	882.02	1085.6	1292.8	1516.7	1702.6	1903.7	2128.2	2305.8	2406.7	2509.2	2830.4	2995.3	3113.8	3215.8	3336.4	3337.1	3578.6	3675.9	3769.4	3673	3739.4	3807.6	3843.1	3851.3	3968.2	3941.4	3967.5	3915.5	3962.2	3944.9	3905
0	0	0	2.3821	6.0426	6.235	12.558	35.132	51.907	70.472	110.3	134.45	151.75	191.36	207.05	218.33	261.03	259.73	271.73	294.3	311.52	325.41	311.85	295.11	359.49	180.03	335.15	335.56	326.71	315.95	317.35	326.35	343.07	368.96	435.25	407.52	459.21	487.18	550.62	577.36	601.92	637.8	690.6	739.49	757.73	816.46	823.79	857	885.51	873.76
0	0	0	7.9991	5.5514	8.6207	4.8698	19.922	8.1312	3.7909	0.56645	0	0	0	0	0	0	0	0	0	0	0	0	0	0	0	0	0	0	0	0	0	3.919	0	0	0	17.425	9.3995	18.811	24.821	26.231	31.198	34.563	21.445	26.593	31.552	29.033	27.92	20.158	38.166
0	1.2273	0	5.7915	5.945	11.346	1.2215	6.3758	0	0	0	0	0	0	0	0	0	0	0	0	12.934	56.42	107.96	160.82	243.8	323.32	436.02	546.83	639.13	759.24	844.15	998.93	1095.8	1226.3	1368.6	1427.6	1566.2	1667	1757.5	1831.8	1877	1991.5	1975.1	2004.2	2076.5	2076.8	2124.7	2081.2	2085.3	2082.7
4.5759	6.2486	0.74339	0	0	5.3119	0	0	0	0	0	0	0	0	0	0	0	0	0	0	0	0	0.24009	0	6.0642	15.457	41.482	57.022	69.412	59.466	75.089	86.685	147.31	160.04	195.39	219.13	203.24	240.49	265.12	277.24	309.9	319.78	375.38	405	411.2	393.68	431.4	448.49	428.53	401.4
0	0	5.4859	6.7733	8.9349	4.7667	2.694	4.6586	0	9.8366	0	11.22	17.166	28.207	45.846	75.372	99.439	153.79	194.93	244.21	286.19	303.89	478.96	462.36	538.82	570.04	652.79	853.65	629.83	621.87	757.35	787.91	836.05	809.06	785.72	890.03	891.51	903.23	943.04	947.74	993.76	948.49	956.86	979.83	981.85	1001.5	991.44	1030.7	1006.5	1027.7
3.9676	7.0832	0	0	0	0	0	0	1.3388	8.7613	20.798	17.947	44.728	70.561	78.838	137.69	172.42	212.43	261.07	313.15	365.47	434.01	498.63	555	577.16	669.78	753.92	806.78	915	831.81	879.55	857.87	965.41	1028.6	1110.2	1215.3	1193.4	1277.8	1301.2	1374.2	1389.2	1374	1386.8	1418.3	1446.1	1419.5	1448.8	1440.6	1356.4	1374.5
13.546	30.988	25.319	0	0	0	0	0	30.004	15.662	46.768	70.573	85.734	92.348	104.86	273.01	344.37	418.54	489.55	568.19	636.35	722.3	788.84	879.27	927.48	1011	1040.9	1144.6	1182.6	1270.3	1225.2	1297	1356.8	1436.2	1482.5	1528.9	1591.2	1687.6	1713.6	1731.5	1743	1759.3	1814.2	1850.1	1881.6	1902.9	1935.3	1955.6	1926.5	1980.9
0	0	0	1.4572	0	5.0131	17.071	14.329	23.336	36.312	43.188	58.449	59.743	68.276	82.737	76.375	95.925	100.94	107.14	123.77	128.64	129.6	134.58	145.2	156.9	140.04	153.18	154.22	129.51	130.28	143.39	134	124.8	132.38	132.65	144.99	157.34	167.51	165.99	181.18	179.14	180.4	204.27	199.61	194.44	201.05	222.75	219.72	160.48	187.6
0	0	0	13.03	10.078	4.2241	25.524	54.157	85.861	142.14	160.02	236.63	318.34	416.87	513.37	662.8	798.83	721.14	944.88	1085	1083.6	1192.1	1403.1	1453.9	1559.9	1591.7	1676.4	1788.5	1912.6	1896.7	1896.7	1944.1	1952.8	2246.9	2265.1	2308.2	2389.1	2510.3	2480.3	2651.1	2689	2691.1	2824	3029.8	3151.2	2970.7	3112.8	3000.8	3468.2	3388.8
0	0	0	12.673	9.2447	9.0205	6.5258	12.831	0.67376	0	0	0	0	1.3478	9.69	8.6712	0	0	0	2.0655	4.8236	0.48922	5.9354	0	0	0	2.968	0	15.747	13.57	34.69	10.142	47.298	49.856	66.838	57.851	92.128	89.313	98.27	83.945	94.13	77.383	77.162	84.606	71.027	77.645	83.541	75.682	68.152	69.953
0	0	0	4.7882	11.705	2.9409	2.2785	0.25406	12.376	1.5908	24.06	18.354	7.5757	21.275	12.789	16.697	31.36	16.521	39.391	18.793	28.822	63.049	74.483	74.748	109.28	127.29	150.09	157.08	157.23	183.38	155.7	160.7	151.33	157.42	149.46	145.6	138.41	146.09	137.71	144.71	147.97	168.92	196.42	199.66	217.63	336.63	295.24	347.8	311.25	369.39
0	0.69115	2.6045	0	0.62773	0	5.7076	0.21185	4.1309	0	0	0.36983	0	0	0	0	0	0	0	0	0	0	0	0	0	0	0	0	0	0	0	0	0	0	0	0	0	0.68863	7.3283	6.3887	24.266	49.681	74.531	62.716	101.24	73	77.774	104.98	92.583	126.56
0	0	0	0	6.7924	2.8501	8.6674	1.6628	14.148	8.5186	10.466	16.797	20.48	42.243	32.215	43.823	62.962	89.893	100.12	111.31	119.01	163.41	230.94	199.35	233.79	278.62	323	330.77	394.22	432.95	464.14	479.07	423.57	463.55	547.35	541.96	570.45	633.69	631.36	662.04	766.14	800.8	825.76	836.15	883.96	898.59	888.86	904.53	963.41	895.13
0	0	0	12.178	8.6655	6.3914	11.397	16.921	10.582	14.093	13.887	20.507	23.904	30.14	36.295	58.628	81.858	77.789	94.949	120.7	138.41	151.57	167.18	170.27	195.9	203.49	239.11	234.21	261.96	293.72	318.01	324.21	310.75	324.39	358.74	324.63	333.12	349.22	359.9	349.04	343.66	318.02	346.6	351.13	349.69	345.01	346.23	367.04	356.35	351.23
0	0	2.0435	3.9925	0.086586	0	12.829	28.618	31.065	54.538	82.052	134.29	137.56	159.15	185.25	226.55	251.23	245.9	229.96	243.77	243.52	279.35	278.64	290.74	289.26	309.46	306.53	334.61	377.39	335.65	312.08	325.86	290.65	330.82	331.51	326	348.4	342.87	369.6	377.67	400.82	461.09	492.75	523.26	578.97	581.31	625.31	678.21	688.85	745.72
0	3.2251	0.35405	0	0.66988	0	1.755	9.6035	0	7.0137	3.0263	0	11.113	13.119	10.843	13.041	16.429	15.629	20.158	17.508	30.989	37.934	68.625	74.45	75.804	90.01	90.111	107.42	107.7	128.49	119.03	141.1	153.14	146.92	150.56	147.1	188.03	188.45	208.77	214.52	172.11	179.45	233.26	218.36	166.41	202.89	198.76	174.2	168.23	192.38
0	0	0.93208	0.94217	6.5231	5.1159	0.726	33.453	79.099	139.74	186.93	300.7	410.33	523.05	714.07	763.37	851.88	1078.9	1187.1	1241.9	1367.7	1452.3	1541.1	1604.1	1658	1601.2	1654.9	1703.9	1767.1	1703.9	1750.3	1746.1	1776.7	1789.2	1772.7	1756.4	1733.4	1699.5	1723.2	1725.9	1733.8	1705.5	1724.5	1730.4	1728.9	1718	1765.3	1722.3	1677.3	1775.7
0	0	0	0	8.6107	9.7706	14.95	27.494	0	5.9099	0.87681	12.235	24.389	34.181	36.175	45.57	57.332	53.608	66.38	71.203	94.115	88.421	114.74	110.83	125	120.14	125.04	130.9	140.76	151.69	149.2	154.91	169.73	185.48	195.69	217.76	250.17	284.06	292.7	310.56	327.66	337.67	355.69	384.95	385.21	390	382.99	415.37	419.82	431.58
0	0.00048373	0	0	0	3.7398	9.3881	7.7758	28.226	33.425	34.371	37.134	54.357	70.458	83.501	86.835	101.87	122.86	145.76	167.47	201.79	266.95	287.9	365.72	389.84	422.65	474.37	524.84	540.82	568.61	603.24	625.55	693.74	715.77	750.21	800.28	812.07	896.92	928.19	960.03	973.1	995.85	1067.2	1099.4	1153.9	1057.9	1084.3	1126.6	1111.2	1113.9
0	2.0488	0	0	1.7289	7.4183	2.6237	12.569	0	2.3882	6.8818	0	0	0	0	6.9066	43.757	22.164	31.367	48.336	64.198	75.065	72.997	91.515	100.48	73.775	103.35	124.44	188.76	170.51	181.04	195.6	189.7	210.16	270.83	202.09	221.95	235.37	223.33	240.9	250.2	242.83	233.1	225.17	222.75	173.03	212.61	206.34	171.49	193.59
0	13	11.041	0	7.8213	0	0	0	0	0	0	0	0	0	0	0	26.489	51.935	55.674	86.244	99.171	132.93	151.97	146	153	157.05	216.2	218.18	242.36	269.45	323.36	350.87	371.73	430.24	455.41	506.6	558.89	599.73	667.98	688.56	733.67	756.91	742.98	819.18	819.14	818.84	810.05	814.58	848.35	876.85
0	0	0	0	0.63658	8.0531	19.06	51.345	64.437	138.64	235.81	235	412.06	445.28	547.67	642.73	815.02	744.64	936.81	993.94	950.83	1165.3	1381.1	1251.1	1302	1571.7	1434.4	1676.8	1688.6	1714.7	1759.1	1860.3	1826.6	1847	1845.5	1874.3	1838.6	1848.9	1817.7	1792.7	1809.7	1791.4	1789	1780.7	1776.4	1709.2	1675.2	1694.7	1724.7	1757.9
0	0	0	6.6161	0	9.1362	20.126	37.694	80.446	145.5	201.78	307.85	383.19	512.17	592.46	705.71	843.52	910.13	981.24	1107.2	1147	1256.6	1321.1	1354.4	1434.8	1529.7	1565.8	1601.1	1647.1	1729.9	1728.1	1754.6	1777.6	1809.4	1778.4	1810.6	1858.9	1865.4	1908.3	1944.5	1938.8	1939.5	1940.2	1939.3	1956	1971.6	1995.4	1972.4	1985.3	1955.5
0	0	2.6165	5.4536	1.8223	5.0009	0	27.593	7.4511	4.1536	19.429	23.401	38.222	42.876	69.889	98.097	142.29	188.73	216.15	277.46	384.27	478.49	628.86	709.78	834.96	971.52	1124.2	1257.4	1395.2	1578.8	1627.7	1784.7	1929.7	1950.2	2003.5	2066	2141.4	2190.9	2254.7	2530.2	2331.1	2402.4	2419.9	2589.3	2611.7	2590.3	2577.2	2729.1	2913	2687.2
0	0	0	6.2649	10.585	0	11.867	14.096	37.123	39.849	57.944	67.356	90.501	108.04	130.89	172.37	230.7	276.22	327.58	403.05	441.17	510.44	554.88	561.7	600.67	671.47	709.8	759.16	900.84	861.11	899.77	962.26	1006.3	1054	1101.8	1161.6	1209.4	1197.2	1349.7	1412.1	1418.6	1490.7	1471.7	1555.5	1599.1	1657.2	1762.1	1816	1881.7	1896
0	0	0	8.0017	15.608	34.953	49.744	40.733	53.114	65.308	89.143	99.128	116.44	134.16	119.16	154.02	182.19	207.93	247.2	229.51	257.18	287.4	294.26	328.21	351.22	351.13	352.17	374.05	328.35	352.83	304.37	330.95	337.87	328.5	346.99	352.41	364.42	355.8	322.81	301.57	313.75	356.39	346.59	358.39	356.04	317.44	376.94	358.32	389.66	345.5
0	0	2.1185	1.3693	4.2419	8.7853	20.294	30.403	17.369	31.795	33.296	54.339	79.059	107	149.58	173.62	222.64	274.78	351.04	458.16	592.52	774.49	891.21	1021.1	1171.1	1250.1	1354.1	1473.9	1567.6	1679.4	1773.5	1927.6	1937.6	2042.9	2079.7	2060.9	2212.8	2238.9	2253	2408.8	2518.2	2487.9	2566.7	2609.1	2671.7	2739.2	2700.5	2753.3	2849.7	2921.4
0	0	0	8.0625	7.673	4.3349	6.7772	1.6665	0	9.2417	17.766	19.288	26.447	33.434	36.823	99.571	117.85	62.343	77.993	99.003	125.73	151.95	235.7	244.83	335.72	376.01	372.81	440.37	494.46	535.77	604.51	640.32	718.5	755.21	784.44	836.55	824.7	866.34	872.37	847.33	837.23	792.66	790.56	839.3	866.18	905.15	946.67	945.61	947.22	923.1
0.061924	1.372	0	1.1819	0	1.6924	5.5944	0	0	0	0	0	0	3.8163	6.4422	0	3.8457	7.9616	2.5188	8.784	8.562	14.757	19.831	15.538	20.728	26.34	39.798	54.254	37.401	50.393	46.832	36.184	31.66	60.138	47.565	63.985	101.15	102.57	118.37	151.2	189.3	231.59	307.41	361.19	410.78	473.22	539.01	584.49	690.45	743.44
0	0	6.7832	3.6335	3.5637	3.3354	4.227	11.998	0	0	0	6.0637	1.2535	3.8205	0	0.26015	0	0	0	0	0	0	0	0	0	0	0	0	4.0532	0.15651	6.2333	18.664	5.5652	14.618	22.167	34.922	48.083	54.866	62.882	56.952	63.185	65.078	54.101	62.778	55.26	73.074	70.419	65.384	87.021	94.047
0	0	0	13.731	0	12.839	4.9236	0	0	0	2.9181	27.62	69.595	100.03	140.98	196.84	216.54	311.72	404.61	474.38	559.62	644.61	754.49	892.35	968.81	1088.7	1185.1	1171.7	1287.6	1403.9	1540.3	1608.9	1729.2	1852.5	1894.9	2013.1	2065.5	2110.2	2203.4	2260.6	2232.3	2275.1	2313	2354.8	2379	2448.1	2491.1	2471.2	2482.6	2500.3
2.9732	3.4286	0	4.0975	0	16.238	1.0903	8.2662	29.514	47.177	82.538	113.71	153.42	174.89	226.94	272.82	298.21	369.41	392.25	419.58	449.13	472.04	487.04	507.1	543.33	555.14	589.19	569.48	620.58	596.8	612.75	619.6	640.75	640.2	632.46	669.26	689.94	687.66	694.66	719.59	728.56	742.58	774.48	785.95	771.28	805.24	804.69	811.29	801.34	805
0	0	9.8672	5.5557	23.384	0	14.509	0	0	0	0	0	0	4.2414	49.496	59.183	86.082	123.41	145.06	199.5	260.28	327.81	392.12	422.58	515.01	575.25	621.06	741.55	816.99	918.09	986.78	1045.1	1111.1	1192.8	1345	1310.6	1350.3	1365.9	1459.9	1497.5	1488.9	1492	1514.3	1512.7	1564	1573.8	1649.4	1655.8	1706.6	1683.7
[truncated: 78 more columns]
