# Supplementary material for: Limits on information transduction through amplitude and frequency regulation of transcription factor activity
Source: eLife. 2015 May 18;4:e06559. doi: 10.7554/eLife.06559 (PMC4468373; doi:10.7554/eLife.06559)
Supplement: Supplementary file 1. — Raw single-cell time-trace data for HXK1 (15259 cells), SIP18 (21242 cells), pSIP18 mut A (18203 cells), pSIP18 mut B (17655 cells), 1× reporter diploid (21236 cells), and 2× reporter diploid (19222 cells). The data are also available from Dryad Digital Repository (Hansen and O'Shea, 2015). DOI: http://dx.doi.org/10.7554/eLife.06559.014 [file elife06559s001.zip › source_data/pSIP18_mut5_FM7_786minINT_690nM.txt]

0	0	0	1.2837	10.804	20.308	14.839	79.434	110.51	169.88	262.92	312.13	441.5	567.9	682.33	756.93	820.86	951.1	1098.2	1158.7	1267.2	1335.3	1378.6	1447.6	1529.9	1634.3	1673.5	1715.2	1797.9	1843.1	1860	1905.2	1915.3	1833	1938.5	1931.2	1923.4	1992	1966.7	1977.5	2009.6	2045.7	2031.1	2082.5	2120.1	2133.9	2190.6	2205.1	2265.4	2257.7
0	2.0462	0	4.3665	14.422	5.4886	0	34.897	14.556	0	3.8454	0	8.6021	15.146	36.648	40.002	23.123	54.318	53.056	54.394	81.576	108.41	140.6	209.37	277.1	346.74	434.97	521.9	654.53	661.38	810.32	779.94	882.36	1132.3	1181.9	1244.2	1358.8	1438.5	1325	1447.2	1478	1636.5	1499.9	1643	1749	1783.9	1833	1818.2	1873.2	1883.1
11.448	3.679	0	1.0959	0	0	8.0148	0	0	1.922	0	0	0	0	0	0	0	0	0	0	1.533	21.939	49.566	60.131	80.348	91.304	124.33	147.37	178.12	205.74	209.45	262.01	280.93	333.91	335.24	356.36	359.76	414.92	467.69	469.07	491.79	487.18	507.88	509.93	521.49	494.64	521.04	481.51	523.18	515.65
0	6.2159	0	4.0401	0	0.18323	0	4.5835	0.15681	0	0	0	0	0	0	0	0	0	0	0	0	0	0	0	0	0	0	0	0	29.331	63.406	113.86	146.76	212.3	270.91	355.31	429.46	452.94	519.74	560.84	600.3	633.71	695.3	745.09	786.34	798.26	824.29	814.87	887.83	943.77
20.213	2.8921	0	4.1757	0	0	1.3727	0	0	0	0	0	0	0	0	0	0	0	0	0	0	7.1238	15.657	48.096	70.051	97.638	150.44	154.16	197.46	218.44	247.61	315.81	341.96	382.05	440.02	474.8	493.24	572.75	643.87	664.05	656.36	688.44	725.17	775.37	767.67	743.74	810.72	775.13	841.38	867.92
0	0	0	0	38.982	86.295	103.57	142.33	173.08	168.93	186.06	204.02	218.71	203.77	207.33	230.14	229.84	284.3	329.42	306.13	363.94	448.11	508.19	530.09	570.84	617.47	668.76	711	768.03	808.01	864.42	889.87	943.19	999.5	1048.8	1078.8	1103.3	1152.1	1190.6	1207.7	1233.6	1280.1	1271	1270.7	1289.5	1278.4	1309.8	1313	1341.3	1315.7
5.7232	1.8636	0	0.30328	1.9333	0	0	6.4971	0	0	0	3.8313	4.9678	3.4185	12.674	12.264	25.243	46.829	58.718	80.43	110.91	132.15	168.8	224.1	279.63	295.83	362.39	405.51	458.92	514.34	545.61	634.5	713.56	755.94	790.69	837.24	930.55	985.29	1066.3	1139.3	1140.5	1159.1	1206.7	1252.2	1268.9	1356.3	1381.3	1381.7	1416	1406.7
0	0	0	10.776	26.539	40.545	56.827	61.65	41.587	25.432	88.789	98.198	84.121	120.02	150.29	173.91	203.59	260.3	356.8	467.89	563.8	751.2	942.97	1055.5	1228.6	1417.9	1725.1	1982.1	2254.1	2429.3	2623.9	2925.6	3242.7	3403	3659.3	3751.6	3965.2	4032.9	4167.8	4329.5	4430.7	4600.3	4677.4	4653.4	4740.3	4765.9	4736.8	4772.4	4832	4852.8
0	0	0	0	14.928	0	0	0	0	0	0	0	0	0	0	0	0	0	0	0	0	0	0	0	0	0	0	0	0	0	0	0	0	0	0	0	0	0	3.9147	12.344	28.469	18.671	26.785	25.197	39.654	28.535	48.355	36.851	62.092	74.895
0	0	0	0	9.5004	9.3595	14.79	14.156	13.756	22.468	6.0384	7.5533	22.249	26.869	57.994	101.66	150.82	224.63	342.29	504.78	697.42	878.84	1138.1	1503.8	1696.4	2037	2260.3	2601.5	2822.6	3120.5	3334.5	3526.6	3651.4	3927.8	4192.1	4370.1	4618.2	4712.3	4705.9	4740.8	4802.4	4833.1	4857	4853.9	4940.6	5106.1	5143.5	5130.4	5171	5205.5
0	6.4431	0	12.134	0	4.8862	0	2.4698	0	0	0	0	1.3493	0	1.3593	10.625	11.474	22.042	36.207	54.319	77.66	87.66	106.82	129.08	153.47	150.38	196.65	195.62	219.29	250.28	248.65	272.57	295.87	325.78	328.55	362.58	393.4	418.91	440.51	467.87	534.68	599.8	635.96	677.97	720.21	764.47	785.54	820.84	976.86	995
0	4.877	0	0	0	0	12.675	52.424	119.22	238.31	367.59	532.85	694.18	845.63	1075.7	1222.3	1424.2	1584.3	1766.5	1902.5	2039.2	2056.8	2212	2329.3	2420.6	2452.6	2522.7	2630.7	2712.3	2769.4	2894	2926.5	3018.6	3151.1	3196.5	3179.8	3238.1	3284.7	3338.3	3361.3	3507.2	3545.7	3508.4	3542.9	3548.6	3656.8	3771.2	3746.7	3742.9	3789.9
4.9844	3.9097	0	0	2.9168	2.0668	0	0	0	0	0	0	6.382	14.021	49.272	85.489	145.78	192.41	253.61	317.93	393.88	437.85	492.81	539.28	606.78	631.59	677.16	741.17	765.7	801.77	842.04	876.76	947.42	714.85	1026.3	1057.7	799.07	835.97	884.86	891.8	1001.8	956.51	976.31	979.11	1162.3	1301.9	1127.3	1158.6	1244	1400
0	3.4364	0	0	3.1364	0	3.3858	5.1121	3.437	8.3136	4.0588	13.639	33.003	73.643	114.21	189.4	282.45	389.21	482.56	581.34	690.03	860.28	940.52	1089.8	1185.7	1337	1431	1526.3	1585.3	1615.2	1709.9	1751.8	1853	1948.9	1991.6	2067.2	2087.8	2132.5	2206.8	2244.8	2315.6	2328.8	2424.3	2448.5	2425.1	2427	2458.2	2483.6	2444.7	2558.2
1.2354	0	6.6247	1.236	0.5748	0	0.60461	8.2759	0	0	0	0	0	0	0	0	4.6582	48.151	94.985	172.04	330.54	461.66	616.87	885.99	1023.1	1170.1	1460.2	1732.7	1918.5	2038.5	2265.9	2564.7	2713.9	2994.6	3152.7	3089.9	3480.4	3606.1	3800.1	4018.2	4100.5	4243	4358.1	4365.6	4650.4	4828.1	4935.6	5027.3	5047.9	5099.9
5.4241	10.925	7.2144	0	0	2.7232	5.3318	13.977	10.726	24.357	29.114	11.701	27.199	56.832	52.15	59.208	88.606	85.827	97.037	119.38	125.95	141.25	155.32	169.39	181.91	203.59	192.47	198.98	211.11	231.27	206.37	215.57	116.51	142.64	143.56	169.37	145.95	130.15	115.86	102.95	119.48	98.026	108.13	107.29	110.26	116.93	77.173	57.996	79.3	80.777
0	0	0	1.1811	5.1624	1.8069	13.808	28.615	29.355	33.493	46.716	66.857	84.28	104.06	159.86	191.13	223.88	254.89	307.97	325.82	376.16	403.26	415.56	453.78	488.62	500.12	540.8	552.77	588.11	582.46	581.98	613.86	610.13	641.53	651.79	668.25	678.85	679.2	718.03	690.03	701.46	709.95	709.84	787.98	766.06	775.72	766.53	790.51	804.69	838.17
13.097	5.1044	2.3189	0	0	0	1.3632	14.531	51.096	90.66	158.42	245.3	304.64	406.07	487.06	577.63	665.08	736.39	713.37	816.9	903.58	972.36	1070.9	1147.3	1169.9	1203.2	1237.6	1323	1315.7	1375.5	1416.3	1489.5	1508.5	1557.2	1559.7	1493.1	1482.6	1497.8	1544.8	1622.4	1620.4	1597.8	1581	1560.9	1585.8	1626.3	1669.6	1656.7	1606.6	1641.2
0	0	0	0.074395	1.322	9.58	5.5077	14.968	4.8985	5.7237	11.081	10.548	13.192	25.593	49.891	64.265	98.595	153.88	205.84	248.8	315.01	370.3	430.43	471.01	528.83	578.26	606.01	666.05	708.32	753.59	724.88	758.33	826.74	844.62	886.74	873.43	937.93	952.81	989.71	1041.1	1065.4	1117	1126.9	1140.1	1156.3	1159.6	1224.1	1266.6	1318.5	1261
0	0	2.2876	2.2396	9.2651	16.087	0	17.689	3.2702	23.54	22.76	21.74	27.786	21.88	50.811	71.885	127.5	172.67	238.94	303.1	385.53	472.89	545.78	632.88	733.23	822.23	922.4	1044.4	1168.8	1271	1408.1	1642.5	1802	1964.6	2371.2	2581.2	2822.9	3058.5	3455.6	3717.2	4070.4	4485.6	4704.2	4937.1	5221.6	5396.8	5589	5651.5	5677.7	5875.9
0	0.19269	2.0738	0	3.4517	3.3644	2.8098	0.88495	0	6.1657	10.868	21.364	43.502	87.77	174.1	265.14	404.5	528.9	650.72	815.35	951.78	1049.9	1215.4	1323.6	1417.8	1502.2	1659.2	1882.1	1986.1	2102	2211.4	2422.6	2461.3	2666.1	2780.7	2820.6	2838.6	2924.9	2929.5	3077.4	3265.5	3233.8	3361.8	3440.9	3396.7	3457	3530.9	3581.3	3648.8	3564.9
0	0	0	0	13.16	8.232	1.3057	0	0	0	0	0	0	0	0	0	0	0	0	0	0	0	0	0	2.9711	15.733	3.9347	0	0	21.904	45.444	58.365	38.924	39.906	35.273	0	0	0	0	0	12.762	41.85	87.778	135.2	155.5	193.2	249.21	245.95	311.47	344.61
15.986	9.5384	0	0	0	0	0	2.216	0	0	0	0	16.391	48.019	91.399	169.4	234.83	324.14	410.5	498.87	595.23	685.96	814.49	930.7	1039.8	1111.9	1174.1	1315.7	1435.9	1532.5	1550.9	1662.7	1747.4	1783.2	1791.8	1644.2	1846.1	1890.4	1909.9	1902.1	1934.4	1929.5	1986.2	1954.5	1955	1966	1939.5	1925.5	1907.2	1994.7
16.593	5.7334	0	2.5779	0	0	0	0	23.821	61.862	97.854	153.64	217.67	320.56	416.6	527.49	694.6	863.09	1001.5	1205.9	1323.9	1430.1	1554.3	1777.9	1996.5	2125.5	2333.3	2335.6	2500.1	2721.6	2784.3	2764.2	3085.8	3069.7	3289.4	3379.3	3505	3390	3674.4	3801.9	3862.5	3874.8	3757.8	3950.1	4022.9	4008.3	4171.5	4090	4117.6	4039.7
0	0	0	8.1259	8.3004	2.7539	10.366	15.609	4.3259	10.188	10.097	0	36.324	75.899	127.87	195.36	307.26	310.87	588.68	642.66	768.11	946.68	1317.2	1619.7	1760.4	1962.7	2240.6	2413.9	2720.6	3022.8	3241.4	3704.3	4003.3	4411	4233.8	4735.7	5389.8	5669.5	5719.2	6045.6	6141	6458.4	6734.4	6938.3	7092.8	7264.3	7346	7634.5	7575.7	7747.9
5.6309	0	0.34205	0	0	0	1.326	5.1228	0	0	2.0291	2.0757	6.0031	0	7.269	0.9026	0	4.2797	10.44	8.8743	7.7907	6.3887	0	13.137	18.213	6.5048	20.811	9.016	17.875	13.79	13.387	15.442	30.173	22.544	16.127	13.986	20.508	47.752	56.396	92.948	114.78	149.9	214.41	242.46	276.56	359.06	407.95	428.2	486.72	514.17
8.3825	5.3345	0.42335	0	0	0	0	5.4434	18.82	22.138	27.701	36.806	36.71	49.463	54.719	66.961	68.488	94.942	114.12	159.22	199.43	268.52	327.46	357.81	442.26	506.98	603.85	692.19	717.41	829.41	923.71	1081.4	1208	1298	1419.5	1525.2	1615.1	1756.8	1958.2	2041.1	2167.7	2291.2	2365.5	2493.8	2617.8	2707.4	2807	2984.1	2969.2	3010.3
0	0	0	0	13.867	18.698	12.819	14.34	17.461	16.75	23.903	17.81	19.444	27.642	44.669	62.999	48.351	62.933	89.728	120.83	153.13	196.21	252.91	284.31	339.2	365.35	394.44	397.11	451.68	495.06	502.82	479.86	544.39	556.93	652.05	689.35	768.66	848.67	947.87	1026.3	1048.7	1147.2	1248.2	1311.4	1339.5	1391.4	1460.1	1524.6	1549	1606.6
0	0	0	9.7968	29.21	39.979	35.894	13.284	55.333	90.088	140.59	218.08	279.44	361.92	379.83	487.33	509.75	562.78	627.04	743.39	812.25	827.66	879.44	934.46	981.64	1051.6	1124.8	1169.4	1301.9	1455.6	1552.7	1575.8	1728.6	1787.1	1896.5	1970.7	2046.2	2121.3	2239.6	2301.3	1914.8	1939.7	2011.3	2067.8	2097.2	2102.1	2113.2	2178.9	2192.7	2288.6
0	0	0	3.2387	0.22274	9.9018	9.0134	16.195	13.443	14.066	15.085	26.577	40.326	48.935	87.275	118.64	125.85	174.81	214.4	276.85	357.82	398.89	485.76	525.37	596.36	677.49	737.87	852.89	920.88	1014.3	1037.4	1102.4	1164.3	1218.3	1254.2	1279.2	1312.5	1317.5	1401.7	1419.2	1477.3	1479.6	1549.4	1587.8	1604	1610	1624.9	1625.5	1649.3	1630.1
5.865	3.9448	0	0	0	2.9965	0.89848	0	6.0753	6.3629	17.196	14.809	31.141	28.802	41.671	47.713	39.686	40.608	52.906	60.023	47.808	50.941	40.55	39.551	41.184	30.666	40.73	43.11	36.168	42.758	34.66	44.072	44.158	67.773	83.857	84.534	89.135	87.345	96.952	134.79	143.91	153.12	170.19	156.95	179.36	171.75	186.93	186.24	191.66	209.14
0	0	0	0	12.501	22.993	28.72	48.615	58.398	74.407	89.693	102.05	102.4	109.19	110.08	111.2	119.42	116.77	108.88	110.45	102.63	106.91	107.37	106.48	110.17	104.71	128.73	113.68	140.57	159.39	183.47	200.73	226.77	279.64	315.91	378.8	451.36	513.43	591.36	693.18	770.33	922.33	1008.9	1140.7	1211.3	1305.2	1435.2	1505.1	1616.5	1727.2
2.4232	0	0	0	3.1062	1.6577	2.9568	0	3.523	3.7893	1.8622	0	0	0	0	0	0	0	0	0	0	0	0	0	0	0	0	0	0.55195	0	20.205	55.709	106.7	145.7	203.13	244.6	317.25	423.03	501.14	641.57	751.67	853.45	983.39	1120.5	1276.4	1400.8	1504.5	1686.5	1781.9	1899.3
20.16	14.404	0	9.755	0	0	0	0	0	0	0	0	0	0	0	2.9421	5.1542	31.062	22.127	74.769	106.68	78.448	117.42	184.75	205.26	249.17	284.85	329.68	368.86	443.51	461.37	501.34	522.54	530.41	559.34	563.92	615.35	639.2	627.33	706.28	734.2	758.01	779.96	806.16	884.21	945.81	1021.9	1172.9	1238.5	1283.7
0	0	0	12.184	47.555	51.457	109.76	237.87	292.46	456.9	559.02	677.13	841.54	1111.8	1609.2	1478.3	1579.6	2190.7	2389.8	2454.3	2287.9	2453.3	2609.3	2804.2	3021.5	3333.5	3076.4	3880.7	3303.2	3410.2	3597.1	3708.3	3770.8	3913.8	3976.7	3982.2	4195.3	4251.8	4270.1	4387.1	4409.5	4468.9	4500.3	4620.9	4664.8	4637.7	4675.7	4605.6	4754.2	4832.6
2.6105	4.8654	0	0	10.881	9.3491	0	34.32	9.168	11.272	28.484	21.327	34.97	47.161	66.215	73.737	88.005	111.88	127.22	135.68	162.72	167.66	181.08	211.24	224.76	232.88	269.73	290.3	309.9	337.03	338.22	364.42	388.72	399.52	458.87	463.2	484.98	514.72	524.45	547.9	582.43	602.39	628.33	663.39	717.74	766.13	820.58	857.01	910.55	950.2
0	0	0	0.86691	10.76	3.357	11.464	12.675	24.129	20.975	25.832	26.901	36.461	39.592	27.057	36.226	34.361	47.753	60.666	104.04	163.76	233.18	327.4	402.1	480.6	592.53	670.72	778.58	926.19	1070.3	1140.3	1362	1563.6	1774	2008.7	2213.9	2551.7	2688.3	3022.1	3233.8	3357.5	3595.7	3591.2	3898.7	3947.1	4068.2	4144.1	4312.5	4280.9	4304.6
0	0	0	2.8269	10.256	11.972	3.6991	0	0	0	0	0	0	0	0	0	0	0	0	0	0	0	0	0	0	0	0	0	1.1004	115.77	183.3	272.86	291.37	404.34	485.81	516.45	532.73	678.36	696.43	746.01	819.71	736.51	847.44	788.77	976.78	1016.5	1046.5	815.76	1018.9	1051.1
12.521	2.5542	2.1646	3.8865	0	0	0	10.633	22.779	55.632	105.15	160.13	244.29	318.63	451.19	573.87	698.92	834.5	1018.2	1153.2	1215.6	1378.7	1413.7	1596.8	1747.9	1833.8	1891.4	2067.9	2081.8	2182.9	2300.4	2387	2324.7	2510.1	2519.5	2575.3	2604.7	2715.1	2744.6	2946.6	3051.2	3088.8	3211.3	3206	3445.2	3499.5	3548.8	3705.8	3661.7	3745
0	3.302	4.6114	0.74475	4.2264	0	0	0	63.309	116.72	173.09	279.32	334.36	418.07	541.86	659.82	757.99	862.61	1006.5	1081.5	1300.2	1488.1	1827.3	1970.1	2207.2	2477.9	2633.1	3069.4	3443.3	3749.6	4131.6	4416.6	4838.6	5303.2	5596.3	5978.1	6072.5	6247.9	6609	6784.2	7049.6	7168.6	7384.5	7911.4	7862.1	8260.4	8207.1	8554	8730.1	8336.6
6.0886	3.3179	0	0	0	0	1.8196	5.3452	6.1015	12.872	27.78	29.113	61.078	86.558	114.03	138.14	223.14	294.57	370.41	487.61	564.58	615.72	717.69	767.24	839.9	906.01	962.83	993.15	1049.9	1108.3	1128.4	1176.5	1171.7	1205.9	1234.2	1272.6	1305.5	1320.7	1314.2	1318.9	1372	1363.2	1403.8	1427.7	1456.7	1453.5	1433.9	1425.1	1518	1538.9
0	4.6591	0	0	0	8.1732	5.4495	5.3709	28.005	50.08	69.508	117.2	160.05	197.68	232.47	260.42	308.17	322.7	369.75	437.05	478.51	477.38	531.33	555.59	633.16	653.66	667.46	716.75	733.74	817.36	867.33	882.54	914.41	959.79	1021.7	1077.2	1073.3	1103.5	1138.5	1172.8	1251.5	1261.6	1288.8	1337.4	1360.3	1347.7	1387.9	1378.7	1430.8	1418.7
10.645	10.969	2.3006	0	0	0	0	0	0	0	0	0	0	0	0	0	13.071	21.854	26.139	31.729	37.992	36.713	65.011	73.171	75.424	73.251	65.924	91.607	106.62	109.11	114.07	111.53	113.44	142.58	151.4	161.1	152.32	160.51	169.31	194.6	210.33	217.85	196.7	201.17	187.3	197.72	185.72	199.55	214.62	195.87
19.072	1.7566	0	0	5.5324	0	0	0	0	0	0	0	1.9362	24.519	60.17	110.18	176.25	287	396.32	543.9	704.63	881.48	1077.8	1368.2	1625.1	1835.4	2129.1	2358.9	2662.4	2931.7	3133.9	3380.5	3633.7	3855.8	4156.6	4450.6	4699.1	5086.1	5200.2	5363.9	5652.5	5919.7	6281.9	6668.1	6948.5	7201.6	7703.4	7905.8	8330.4	8503.8
1.6882	24.508	9.9474	0	2.6192	0	0	0	23.438	82.151	110.42	199.77	245.01	324.13	350.82	438.98	494.83	563.61	631.97	686.76	721.34	768.56	795.26	873.6	809.14	908.78	904.85	973.14	963.94	1018.4	1022.1	1077.5	1113.1	1180.9	1206.1	1221.6	1283.1	1294.8	1369.5	1398	1443.3	1456.4	1466.4	1512.5	1528.9	1557.4	1558.4	1600.6	1605.6	1657.1
15.824	7.6587	0	12.177	0	0	0	0	1.9347	9.9451	31.725	47.282	68.022	75.901	97.222	82.04	34.462	42.13	56.198	106.1	142.5	192.03	234.23	313.54	361.48	408.8	437.58	475.12	561.83	661.32	739.99	832.79	934.97	1035	1062.5	1157	1192	1291.5	1295.7	1447	1461	1559.6	1583.5	1622	1743.1	1859.9	1896	2003.8	2007.6	2095.1
3.5492	0	0	0	1.0215	2.9865	10.529	27.786	57.972	96.753	134.18	192.32	254.7	330.97	393.21	469.6	511.57	560.03	602.06	643.39	697.28	718.07	795.02	836.33	876.2	892.51	912.31	944.4	971.9	973.55	983.46	994.06	1013	1037.4	1061.6	1071.7	1052.7	1114.5	1095.5	1135	1100.6	1097.5	1124.5	1139.5	1150	1188.7	1159.6	1110.2	1110.5	1151.1
0	0	0	0	4.1052	33.387	10.222	54.36	42.56	31.587	35.763	37.79	43.999	75.789	109.59	145.92	159.06	246.19	324.55	357.63	429.67	512.65	480.28	660.88	737.59	792.61	890.66	968.7	869.74	1015.8	1081.8	1168.8	1216.6	1291.3	1391.4	1477.3	1434.7	1619.3	1684.4	1827.6	1691.1	1671.1	1981.8	2040.4	1938.1	2165.9	2247	2312.3	2240.9	2401.7
5.5423	17.761	2.5716	0	0	0	0	0	2.0376	17.38	20.08	29.37	36.669	39.376	50.601	64.366	67.67	99.844	82.048	97.757	110.26	127.54	156.39	150.7	168.59	165.04	178.43	209.08	216.34	244.05	267.15	295.57	322.23	398.22	472.23	542.18	586.3	656.38	732.7	822.19	885.81	979.73	968.06	1057.4	1126.6	1142.3	1214.9	1215.3	1263	1313.9
0	0	0	9.5234	8.5685	18.295	13.198	22.478	30.961	30.318	43.705	47.634	63.849	77.655	80.979	102.76	84.819	94.805	104.22	125.48	126.34	157.3	230.73	241.12	292.17	302.15	357.68	408.23	451.53	471.96	527.55	607.43	624.41	685.01	787.73	824.43	894.98	958.81	1078.6	1344	1205.7	1244.1	1354.1	1418.6	1401.6	1257	1334.8	1399.8	1389.6	1682.5
0	0	0	6.2317	22.21	5.6441	9.0961	0	0.24788	10.416	0	0	0	0	0	0	0	0	0	0	0	0	0	26.879	84.531	129.19	176.96	239.17	344.05	468.99	532.56	652.35	726.12	826.68	999.9	1072.1	1220.7	1271.4	1289.4	1325.4	1335.2	1307.4	1417.7	1522.3	1532.7	1501.9	1467.6	1529.4	1562.5	1561.5
0	0	0	0	0	16.921	39.141	91.833	166.4	268.64	373.61	518.42	619	766.16	859.37	979.28	1081.3	1152.8	1268.5	1400.5	1455.3	1557.9	1667.9	1787.1	1795.3	1905.7	2055.8	2083.9	2072.1	2114.2	2088.3	2115.9	2148.5	2214.9	2323.8	2430	2446.4	2595.5	2642.9	2657.8	2662.3	2680	2707.9	2716.6	2745.9	2722	2777.9	2729.7	2782.6	2718.5
0	5.0515	0	0	3.9678	0	5.1233	22.139	64.934	134.82	189.5	298.11	411.11	513.39	618.45	770.82	896.29	1001.2	1120.9	1242.8	1264.2	1380.6	1431.1	1486	1580.2	1671	1724.4	1748.8	1904.2	1863	1866.2	1930.7	1923.5	2055.1	2049.5	2162.2	2084.4	2149.6	2175.1	2138.8	2192.4	2199.6	2270.8	2291.2	2301.3	2422.1	2484.9	2510.4	2563.9	2599.4
0.29542	1.7719	1.81	0	8.0798	1.3541	0	0	0	0	0	0	0	0	0	0	0	0	0	0	0	0	19	21.724	17.84	50.186	73.281	234.37	247.99	290.39	355.24	392.8	392.64	365.63	355.29	403.89	451.37	526.79	690.38	846.47	1008.8	1169.2	1451.6	1555.9	1691.4	2060.3	2261.6	2583.1	2849.2	2923.1
0	0	0	0	4.9407	26.697	33.209	95.133	112.35	182.61	174.17	186.31	236.54	253.65	290.98	367.34	327.01	332.91	349.61	380.1	365.63	400.92	401.18	440.44	468.33	467.06	483.96	474.91	500.8	507.77	535.37	560.54	584.23	576.31	661.55	696.97	757.13	755.01	798.29	823.94	834.21	881.1	867.78	910.6	939.93	970.44	1009.2	1057.7	1069.8	1073.4
0	2.554	0	0.37663	8.4599	0	1.6372	12.355	0	0	5.9175	17.526	26.473	44.49	64.075	91.87	111.02	140.96	166.82	169.83	206.79	214.76	246.01	271.1	243.69	250.49	260.21	273.21	314.29	316.49	302.62	299.52	298.05	314.53	322.86	333.98	317.81	326.51	327.66	319.68	301.89	289.98	277.41	301.85	264.7	246.91	253.59	262.25	294.15	303.11
0	0	0	4.3546	6.3581	7.5614	6.911	8.196	6.708	6.244	9.2092	10.926	53.886	75.698	138.7	175.59	223.43	264.21	324.91	358.83	413.33	490.19	506.88	561.91	578.48	594.58	629.76	671.49	691.11	693.07	739.03	747.09	788.71	833.54	868.94	907.53	957.98	989.22	1040.1	1075.5	1141.4	1179.6	1193.3	1237	1298.8	1326.1	1349.1	1417.9	1437.2	1459.3
6.8729	6.3988	0	0	0	0	0	0	0	0	0	0	0	0	0	0	0	0	2.9765	13.66	13.938	15.125	3.7589	11.154	24.584	18.452	23.999	25.005	32.226	49.169	42.519	58.202	63.319	94.913	101.36	110.14	142.83	182.52	206.03	228.3	252.39	314.71	353.47	356.26	404.17	452.59	341.77	310.16	332.31	355.65
13.144	7.493	0	1.7098	0	0	0	0	0	11.828	12.549	18.013	35.772	64.072	57.567	65.534	89.478	123.79	177.51	251.73	319.47	393.66	484.47	498.77	635.55	735.67	711.77	759.64	812.97	943.59	1004.7	951.67	971.27	1027.6	1071.6	1130.9	1105	1132.7	1164.6	1255.1	1268.3	1259.1	1243	1246.6	1277.1	1299	1285.7	1705	1686.1	1695.8
0	2.7371	0	1.9104	5.6462	1.4024	0.029566	4.3233	0.32858	1.201	0	0	0	35.681	65.407	96.463	132.91	192.23	240.78	308.1	336.87	377.59	455.17	519.87	564.55	617.14	677.18	779.13	758.84	821.8	850.69	892.44	886.9	963.98	990.87	1025.6	1046.7	1067.9	1094.2	1134.3	1143.8	1116.8	1085.7	1145.2	1079.7	1082.8	1166.5	1142.8	1233.5	1192.1
0	0	0	0	2.1943	14.05	4.1095	8.2931	10.314	12.402	20.341	27.517	21.651	25.329	36.751	35.13	42.207	43.564	38.36	60.207	58.889	78.59	85.305	105.3	135.02	142.99	161.76	182.66	206.17	243.7	265.84	311.01	340.82	376	394.65	422.76	448.47	483.72	506.89	533.88	562.99	599.23	610.39	626.68	660.99	654.08	667.63	670.18	679.8	681.91
0	1.9217	0	0	0	4.5797	3.3436	19.549	41.682	58.61	92.283	126.21	165.16	229.26	247.13	292.75	345.61	383.4	454.71	447.05	512.79	527.96	548.59	604.66	612.21	618.52	600.22	656.77	662.78	661.91	662.17	637.3	641.67	692.96	679.67	698.15	724.24	747.64	778.38	786.84	822.3	825.04	855.71	881.33	878.66	897.77	885.66	891.04	890.87	901.82
3.6514	2.1862	0	0	0.95263	0	9.2129	2.489	16.397	18.716	21.674	27.271	38.579	63.003	88.532	116.96	150.78	168.04	178.79	222.77	221.56	254.94	279.94	305.38	309.29	311.02	311.71	268.79	336.46	365.66	402.52	442.19	469.52	488.44	512.73	489.41	510.56	508.82	563.67	466.94	458.16	439.17	492.04	502.81	524.51	512.01	514.88	528	620.35	629.75
0	0.81822	0	0	0	3.6036	17.548	43.877	74.696	136.03	211.86	283.07	355.52	447.22	618.8	711.32	792.64	905.05	960.55	1027.1	1160.3	1242.9	1235.3	1350.2	1419.6	1439.3	1388	1596.2	1415.8	1570.8	1640.9	1647.4	1618.6	1685.8	1672.7	1737	1768.5	1893.2	1905.2	1917.4	1874.4	1870.2	1904.1	1951.1	1930.8	1876.3	1998.6	1967.4	1952.3	1945.6
0	0	0	0	14.674	1.2226	6.0669	7.7469	67.594	99.982	140.22	193.46	253.6	314.93	392.55	438.29	503.77	577.28	629.5	682.83	696.27	744.66	791.71	826.26	860.44	869.37	841.37	876.89	893	883.38	888.84	891.89	877.75	912.88	906.4	905.13	905.3	926.67	933.72	992.91	1005.5	1014.8	990.41	992.5	1056.3	1010.3	1002.2	1025.7	1035.4	1058.3
0	0	0	4.5363	6.1904	10.126	4.6228	14.903	10.415	13.565	14.149	21.85	15.61	35.216	54.697	86.192	120.56	182.92	267.3	363.49	438.22	576.58	675.62	799.65	943.81	1050.9	1198.3	1288.3	1430.9	1523.8	1549.3	1643.2	1778.4	1817.8	1909.7	1909.6	1998.8	2007.8	2083.1	2067.9	2163.5	2178.6	2283.2	2298.8	2369	2346.3	2339.8	2347.6	2361.7	2337.9
12.342	0	0	0	15.099	12.015	0	48.866	35.279	6.1429	21.933	24.841	29.034	43.177	57.445	64.172	76.757	102.01	117.05	127.39	144.38	166.7	171.61	197.56	209.9	229.46	242.82	246.43	271.71	261.87	258.07	266.41	270.11	287.27	325.03	325.38	347.56	375.59	400.61	429.57	430.05	438.41	463.94	490.4	534.39	578.32	605.12	647.09	668.98	712.91
0	0	0	3.1199	2.2713	14.472	13.626	34.471	33.13	48.459	72.857	91.862	101.83	106.18	133.71	159.56	184.7	209.84	239.39	270.01	281.56	301.35	314.62	342.54	337.53	364.89	373.11	401.22	451.21	486.35	541.15	612.09	679.74	697.31	657.44	714.42	817.98	858.24	906.74	968.43	1006.8	1062.9	1160.9	1158.3	1177.9	1174.6	1217.4	1191	1248.1	1208.8
7.4131	2.6986	5.5336	0	0	0	0	0	0	0	0.33633	9.6482	14.067	28.201	41.413	50.953	67.201	90.423	89.349	161.41	199.59	243.98	306.65	348.5	404.25	495.57	553.19	644.55	727.43	860.35	967.22	1026.8	1124.5	1226.2	1348.3	1411.9	1389	1561.4	1699.7	1763	1918.5	2014.7	2039.6	2171.6	2349.2	2280.5	2429.3	2478.4	2680.5	2756.9
0	0	0	0	51.778	75.205	112.53	165.94	191.4	301.41	307.16	412.23	426.37	516.97	586.15	611.11	692.12	771.86	859.16	890.69	917.98	1006.6	1053.9	1141.9	1118.6	1183.2	1227.5	1216.5	1358.6	1357.4	1422.3	1521.1	1587.1	1724.8	1839.7	1910.5	2069.3	2156.3	2331.3	2422.4	2581	2652	2690.6	2829.4	2951.4	3039	3040.6	3104.8	3211.3	3179.9
0.29653	0	0	5.5135	0	8.5005	0	7.906	0	26.411	47.667	108.17	143.26	245.94	281.17	330.39	429.11	537.56	648.06	712.61	789.46	926.76	1021	1145.9	1160.8	1263.1	1448.7	1458.6	1522.4	1558.6	1587.8	1800.2	1770.4	1915.8	1914.8	1981.3	2075.9	2067.8	2138.6	2152.4	2186.6	2217.9	2204.6	2146.6	1945.5	1899.1	1907.4	1917.8	1951.7	1959.4
0	0	0	2.5519	3.2849	5.3371	0.98175	12.163	2.5814	14.277	9.0729	10.31	8.4973	14.686	48.257	59.882	38.61	49.385	67.165	118.54	155.1	127.72	145.69	158.99	267.25	246	233.41	244.19	282.15	468.66	441.7	540.01	440.77	492.28	663.71	766.65	639.03	631.14	606.3	647.95	943.22	757.78	757.65	740.32	747.75	797.65	794.81	787.05	832.74	820.87
9.7107	3.003	0	0	1.1342	0	0	0	6.9408	7.7451	19.945	16.85	33.996	61.358	93.969	135.77	209.38	333.6	469.79	664.67	829.69	1067.5	1271	1554.8	1789.1	2058.4	2239.3	2600.5	2678.7	3072	3084.8	3293.8	3405.6	3573.6	3768.5	3952.1	3973.2	4108.6	4189.3	4359.5	4356.6	4356.8	4504.2	4561	4623.2	4608.4	4600.5	4485.7	4560.2	4550.2
5.9413	0	0	2.2393	0	0.61937	4.6433	7.3072	0	0	0	0	3.1153	2.9453	0	0	0.7168	13.028	2.2809	2.7233	0	9.493	0	0	0	0	0	0	4.5204	0	0	0	0	0	0	0	0	0	0	0	0	0	0	0	0	0	0	0	0	0
3.7511	4.953	8.5087	0	2.2666	0	0	0	0	0	0	0	0	0	0	0	0	0	0	0	0	0	0	0	0	0	0	0	4.553	34.2	37.483	73.987	90.585	124.65	136.84	107.64	123.63	138.32	148.6	236.32	240.65	264.89	186.87	193.22	226.69	253.99	305.36	315.45	274.02	309.53
2.3075	0.56012	0	14.067	8.8564	0	0	0	16.443	43.532	81.984	168.4	260.88	403.6	572.96	603.02	781.03	1263.2	1605	1686.6	1308	1672.8	1831.5	2196.2	2107.5	1767.6	2143.2	2332.9	2048.3	2179.6	2532.4	2960.6	3080.8	3099.5	3290.6	3289.1	3569	3611.1	3867	4035.7	4254.5	4350.2	4312.1	4383.3	4677.6	4843.7	4958.9	4823.1	4835.8	5010.5
0	0	0	8.4927	6.9949	12.852	3.8523	12.372	19.769	10.375	28.777	26.23	34.599	45.712	55.609	72.776	99.786	115.96	148.97	188.08	214.08	248.23	288.07	352.38	437.02	500.49	562.06	637.43	710.95	778.97	821.19	923.75	986.42	1033.3	1069.5	1109	1165.6	1193.9	1253.5	1329.9	1372.2	1383.1	1404.7	1452.2	1467.4	1462.4	1417.3	1446.3	1439.8	1467.7
0	2.6547	0	1.9862	4.4877	0	0	4.6333	0	8.6988	0	0	0	0	0	0	0	0	0	0	0	0	0	0	0	0	0	14.807	18.141	46.664	37.69	67.016	67.074	108.53	110.9	150.41	139.18	153.53	175.67	195.43	214.15	199.34	190.56	238.59	246.89	276.96	304.08	345.59	363.5	372.29
0	0	3.8207	0	1.1694	4.1395	16.535	49.788	80.016	135.42	195.08	274.65	329.36	469.94	544.89	644.91	686.83	757.96	835.75	889.35	943.72	967	1066.1	1091	1151.4	1124.3	1148	1175.8	1230.3	1187.4	1221.9	1271.9	1238.3	1291.2	1285.1	1278.2	1285.4	1268.8	1265.4	1254.8	1224.3	1264.2	1246.4	1224.7	1243	1264.5	1206.1	1181.6	1239.9	1232.9
0	7.1939	0	3.3168	6.9216	9.4434	0	29.72	40.777	18.187	29.235	39.315	55.118	69.634	100.3	102.59	125.55	177.63	199.68	221.85	290.44	338.54	373.33	435.3	476.32	490.88	515.77	548.35	559.79	597.23	622.8	654.21	670.87	684.21	745.89	777.33	797.95	854.97	863.57	859.91	881.71	839.35	843.82	873.06	897.92	924.51	988.58	971.12	982.65	960.57
38.604	0	0	0	18.843	2.2742	6.9981	0	0.98506	0	0	0	0	15.991	48.576	65.863	132.25	211.49	291.82	343.97	367.26	472.11	497.78	549.88	569.11	631.58	661.53	679.79	714.83	778.08	800.96	779.24	776.52	862.17	847.48	918.01	995.34	978.56	1018.9	1035.4	1090.1	1108.5	1083.8	1166	1213.3	1230	1250.8	1221.3	1318.5	1357.7
0	0	0	0	15.73	10.388	22.23	37.893	56.638	94.567	133.85	179.04	230.47	294.24	313.48	381.14	448.95	505.25	592.85	645.22	683.51	773.22	803	826.15	884.88	947.64	1061.1	1115.5	1214.9	1250	1308	1357.7	1431.1	1481	1551.2	1621.3	1706.9	1710.5	1800.5	1881.1	1903.9	2010	1988.8	2015.6	2038.3	2078.8	2161.6	2161.3	2152.5	2197
0	0	0	5.6037	10.971	7.2553	0.81746	8.1071	6.3943	8.3142	13.554	13.138	5.8141	16.705	18.978	24.418	40.048	57.339	87.791	95.773	128	163.07	198.32	209.85	261.91	285.85	307.06	346.13	361.03	370.04	389.25	412.2	444.01	467.57	515	516.75	536.3	575.46	548.79	601.79	610.27	611.83	672.41	740.96	790.15	790.15	802.98	784.34	827.54	814.94
17.281	9.9099	0	0	0	0	3.5767	0	0	0	0	6.3367	0	0	0	0	6.8269	17.18	19.614	0	17.653	27.681	100.74	112.61	145.63	171.51	178.6	219.09	244.6	264.53	305.73	298.42	336.63	363.1	392.72	453.66	466.42	495.85	546.84	596.64	472.44	473.56	600.11	626.15	667.17	700.62	725.4	766.56	788.29	820.21
4.3907	2.8019	0	1.1	0	0	0	0.48519	0	8.5938	11.602	4.171	20.053	25.066	25.011	42.007	75.818	72.005	75.925	119.42	130.02	141.58	151.85	168.24	201.7	309.74	281.05	308.77	358.67	412.33	439.51	504.52	561.2	666.12	741.55	852.23	927.18	960.92	1024.2	1074.5	1147.7	1117	1291.9	1286.2	1351.4	1390	1374.8	1326.9	1421.5	1432.2
6.282	7.1957	0	0	12.081	13.368	0	12.78	17.768	3.1757	0	0.048614	15.61	35.321	60.596	81.202	76.773	124.1	152.23	172.01	171.79	184.87	199.82	239.26	249.14	259.86	265.98	261.42	301.58	283.86	297.03	309.3	327.76	336.14	348.01	340.19	337.01	346.74	369.07	375.69	375.14	388.22	384.25	412.33	403.6	427.48	445.97	420.14	451.92	485.55
7.4665	0	0	5.1469	1.3847	0	3.3412	0	5.978	0	3.7943	0	0	0	0	0.30138	0	0	0	0	0	0	0	0	0	0	0	0	0	0	0	0	0	0	0	0	0	0	0	0	0	0	0.76912	0	0	0	0	0	23.287	66.276
0	4.7256	1.329	3.2549	0	0	6.4941	3.8336	0	0	6.7847	3.7858	8.3816	23.11	25.588	0	24.983	16.127	14.753	31.746	23.03	41.936	47.12	1.9384	9.1076	11.626	20.02	4.9536	21.387	41.436	33.509	58.907	45.741	65.517	76.988	122.27	135.38	130.83	148.65	131.05	169.53	171.43	203.07	221.19	233.06	244.78	216.42	216.59	245.84	233.82
0	0	0	0	9.6147	4.7135	22.953	16.689	15.353	18.957	32.416	57.896	101.71	141.26	227.82	330.1	422.53	528.82	660.43	720.84	788.79	880.16	1005.3	1137.7	1197.3	1193.2	1243.9	1335.8	1378.7	1352.9	1436.9	1448.7	1491.4	1523.8	1525.2	1561.5	1557.1	1654.3	1649.8	1699.5	1663.6	1649.5	1664.2	1700.2	1705	1676.9	1695.2	1691.4	1678.8	1691.6
11.761	0.30279	0	0	0	0	8.2516	25.578	46.284	87.061	150.74	168.61	212.34	261.5	307.26	374.93	437.69	500.43	511.6	564.29	610.01	635.86	667.92	646.87	610.76	675.7	584.47	568.35	597.38	639.97	575.54	651.95	631.24	649.48	676.01	667.86	667.21	604.32	651.58	734.89	835.52	871.75	1038.8	1143.8	1338.4	1738.7	1742	1913.8	1975.3	2273.3
0	0	0	0	0.76217	5.859	15.541	20.538	14.587	18.441	19.726	11.83	17.177	20.495	24.64	29.447	42.599	39.029	42.356	60.71	73.052	95.883	127.27	150.2	173.86	210.44	258.11	293.13	338.12	359.57	376.47	417.5	464.89	523.74	556.55	494.96	550.71	552.64	601.7	729.94	650.97	647.78	725.8	691.82	733.94	734.77	747.58	875.93	760.93	765.18
0	0	5.8381	10.992	13.309	4.9043	17.711	17.432	18.868	32.021	37.878	63.026	105.39	149.68	200.8	280.59	335.74	408.17	544.06	700.6	822.75	986.77	1167.9	1395.2	1640.2	1866.7	2095.3	2411.1	2686.2	2939.7	3155	3321.3	3428.9	3615.8	3877.1	3905.5	4407.2	4575.2	4797.8	5077.6	4976.9	5355.2	5635.3	5839.9	6313	6756	6781.8	6992.7	7204.6	7408.5
1.9356	8.4673	3.0155	0	2.4643	0	0	0	0	5.8147	0	12.32	22.877	25.381	44.49	69.739	94.06	113.58	139.94	182.61	187.89	223.5	262.08	265.9	302.02	318	295.57	318.49	335.13	344.73	360.94	353.31	371.12	400.08	398.54	416.46	402	396.91	435.79	424.88	434.31	452.38	462.06	473.54	462.24	467.71	459.9	465.28	478.22	463.87
0	0	3.348	14.829	0	12.736	21.323	26.522	25.25	30.923	33.419	59.108	66.994	97.063	129.58	177.82	201.55	262.16	368.36	467.25	620.05	802.43	915.99	1055.3	1192.8	1346	1472.8	1560.9	1743.5	1806.8	1966.8	2220.9	2370.4	2393.3	2492.8	2608.1	2674.7	2705	2913.9	3008.3	3002.2	3088.6	3035.3	3015.4	3005.2	2821.7	2982.9	3029	3054.6	2982.8
0	0	0	15.89	14.271	73.826	60.997	84.664	111.77	142.72	129.52	133.65	152.79	192.78	250.63	259.52	341.65	366.59	445.07	492.29	514.54	576.36	658.46	772.65	952.17	957.32	1049.5	1154.1	1307.8	1389.5	1530.9	1663.4	1844.2	1946.2	2023.3	2233	2224.9	2371.8	2428.5	2616	2749.4	2898.1	2814.8	2979.8	2958.6	2968.3	3250	3338.7	3416.1	3332.8
0	0.53248	0	4.5443	7.1426	5.6584	0	3.8436	0	0	5.4541	0	0	7.2498	13.206	13.689	24.176	36.145	58.409	62.161	91.777	103.91	113.44	103.14	118.38	138.63	188.63	208.37	279.18	307.3	364.85	413.56	539.28	584.7	723.75	836.86	938.37	1105.4	1245.8	1504	1702.3	1939.5	2254.6	2467.9	2733.8	3004.9	3172.6	3255.1	3532.9	3751.6
9.3322	5.5794	0	0	0	0	0.12273	2.5106	0	0	1.8868	0	7.1248	22.611	22.517	31.709	65.296	63.337	84.138	114.76	138.45	200.9	244.96	320.95	418.76	533.99	670.25	820.58	1018.7	1136.4	1275.9	1512.8	1693.9	1900	2204.2	2371.2	2682.4	2901.2	3067.5	3325.3	3343.8	3548.1	3839.8	3957.4	3950	4045.6	4128.8	4137.6	4329.3	4384.6
0	4.1522	0	0	3.0728	0	7.012	18.806	51.603	94.335	149.28	206.03	263.16	359.79	447.88	555.64	678.23	809.02	973.67	1110.6	1244.3	1462.7	1572.5	1698.2	1859	1968.7	2051.3	2150.2	2317.4	2345	2391.3	2509.4	2524.7	2632.5	2694.5	2671.3	2694.2	2726.8	2750.2	2737	2810.7	2820.7	2822.3	2748	2843.4	2854.4	2860.3	2865.4	2811.4	2824.8
0	0	0	0	9.2967	12.035	22.863	58.348	74.545	79.075	89.082	97.754	105.43	122.03	126.83	128.51	148.24	143.3	155.67	173.14	187.17	192.11	220.8	272.45	363.3	445.46	554.14	642.01	757.84	880.2	983.42	1137	1264.3	1434.1	1612.3	1813.7	1998.6	2195.8	2387.2	2553.4	2863.7	3075	3254.5	3477.7	3702.7	3904.3	4130.9	4215.5	4369.9	4741.7
24.554	26.1	10.675	0	0	4.866	0	0	0	0	0	0	0	20.792	17.128	6.4079	14.642	29.52	53.5	117.98	158.9	173.02	225.58	314.5	394.43	517.38	512.41	585.61	663.69	824.94	840.64	936.24	1005.1	1137.3	1259.7	1318.8	1437.6	1466.1	1555.7	1663.5	1753	1792.9	1852	1869.4	1841.5	1862.4	1951.4	1965.9	2095.8	2097.3
0	0	0	9.7439	9.7138	14.766	0	0	0	28.338	38.873	36.543	72.983	163.75	205.14	307.02	397.71	515.09	445.95	694.8	738.03	660.03	726.37	923.01	833.24	910.52	1008.2	1188.9	1231.9	1299.1	1221.8	1390	1373.9	1524.9	1450.8	1513.3	1334.5	1592.3	1523.9	1819.2	2073.2	1985.6	2093.9	2144.5	2143.8	2318.4	2333.4	2397.3	2447.3	2575.1
2.4847	8.6629	7.7039	0	0	0	0	0	0	0	0	0	0	0	0	0	0	0	0	5.2242	9.3989	9.2104	21.851	25.513	13.14	19.123	9.3227	26.537	41.332	20.003	33.085	19.974	41.661	43.036	37.153	27.044	22.658	33.915	37.11	36.343	23.66	19.821	25.558	29.733	31.601	43.392	49.506	40.412	49.874	46.336
5.8634	5.2357	0	0	7.8618	0.34358	0	0	0	0	0	2.3577	27.992	73.922	123.48	176.7	228.42	305.94	391.63	466.75	533.11	617.34	692.88	801.05	864.97	886.91	933.61	1021.8	1084.9	1128.4	1238.5	1312.7	1322.9	1483.9	1446	1451.9	1481.8	1649.1	1749.5	2010	1973.9	2083.9	2304.2	2315.2	2453.9	2568.7	2680.6	2725.3	2777.5	2869.9
26.73	22.917	6.7888	12.619	0	0	0	4.9153	19.843	56.378	122.46	176.38	249.13	293.6	360.58	446.93	501.16	533.01	570.41	601.08	648.32	671.09	662.25	725.65	727.35	716.15	692.77	709.1	733.37	745.24	717.13	751.13	734.77	743.25	746.92	693.02	725.57	729.23	722.83	800.06	794.27	835.4	782.96	809.1	814.43	689.2	713.85	772.28	715.58	719.54
0	0	1.304	25.14	0	22.28	21.532	39.27	39.74	14.631	13.098	14.778	50.703	71.809	109.23	136.61	199.32	251.65	304.79	348.37	378.09	436.82	485.28	499.94	561.33	604.16	637.58	671.41	756.38	778.56	827.73	889.02	975.38	1022.3	1037.9	1118.4	1088.1	1143.3	1244.1	1248.3	1331.5	1388.3	1347	1414.1	1448.5	1474.9	1481.9	1507.2	1516.6	1534.6
12.991	0	0	0	0	0	5.105	8.7973	0	5.5773	10.626	8.4223	17.755	10.874	13.735	26.165	11.503	28.272	17.121	38.912	43.31	45.386	51.988	80.962	60.947	74.421	86.38	84.438	107.51	122.71	108	116.6	147.77	154.76	177.67	157.04	166.73	186.6	184.04	203.66	207.54	208.1	226.12	230.86	249.3	265.47	282.16	309.4	301.69	357.22
1.0751	0.44013	0	0	5.0701	0.17897	2.9569	6.1344	24.442	49.673	77.997	100.07	127.62	187.41	218.23	276.95	236.52	254.25	293.06	346.35	340.68	404.19	438.21	495.95	509.3	536.74	572.04	586.23	626.97	649.11	622.06	652.01	676.29	726.11	746.7	734.48	795.11	840.68	873.35	903.67	944.32	925.77	925.98	954.54	961.83	981.31	996.47	990.23	1043.3	1045.1
2.3827	0	0	3.0316	9.0385	4.181	10.117	13.839	11.532	0	0	0	0	0	0	0	0	0	0	58.201	87.669	116.94	157.37	243.33	317.12	371.72	414.22	479.5	506.76	538.77	638.7	683.08	717.42	768.72	784.91	777.21	865.34	900.09	932.17	918.89	929.03	960.75	1008.8	1089.3	1110.7	1163.6	1122.6	1141.7	1194.8	1211.9
0	0	0	14.599	17.887	27.393	12.426	0.11551	0	27.958	0	0	0	40.51	63.638	89.121	112.41	129.25	125.4	152.99	194.36	221.6	229.62	239.72	231.11	260.03	264.73	296.21	323.9	302.27	309.91	296.09	301.19	323.41	328.47	341.62	325.43	313.56	319.81	310	304.78	296.94	288.85	289.42	279.75	276.3	276.14	251.14	237.68	239.75
0	0	3.6274	0	8.1387	12.374	5.9267	10.236	9.3478	7.9332	7.5049	5.6696	8.4344	6.5926	7.3509	16.639	0	0	0	0	16.4	26.585	37.113	74.442	74.59	115.03	151.48	175.99	217.54	238.68	254.65	294.93	313.84	367.26	418.62	415.97	462.93	487.98	471.97	560.68	563.08	607.4	614.18	619.06	657.81	644.51	625.39	651.35	592.95	612.14
6.6497	0	0	0	0	3.4516	3.2869	0	1.3258	7.8896	8.4078	17.296	38.683	83.6	130.95	175.78	226.9	289.08	351.44	463.94	556.46	665.02	736.53	860.15	972.12	1077.2	1261.4	1398.9	1547.9	1619.5	1745.3	1787.7	1920.8	2039.4	2110.9	2177.9	2319.2	2546	2565.7	2537.2	2945.3	2742.5	2717.7	2866.3	2967.3	2840	2761.5	2732.2	2928.7	2839.8
0	0	0	4.9105	16.371	13.356	2.3061	10.943	13.814	14.735	27.154	24.938	35.353	40.558	28.624	38.216	42.876	44.248	49.368	44.461	49.433	55.055	60.298	49.481	59.869	46.383	56.532	57.041	63.818	39.792	32.95	38.441	54.184	47.61	31.406	40.439	36.08	64.621	50.55	72.649	56.412	61.158	72.85	91.967	83.635	69.396	83.953	105.42	110.05	112.68
0	0	0	0	4.2842	13.759	17.473	20.532	28.439	28.532	34.007	36.809	37.768	27.646	32.052	17.254	40.43	55.37	77.372	130.92	160.39	193.88	247.08	321.6	391.37	464.78	596.23	562.6	773.32	708.17	962.6	1081.8	1138.6	1318.8	1395.4	1464.9	1629.6	1769	1886.3	1984	2084.1	2132.3	2097.8	2196.3	2404.4	2449.2	2411.5	2419.4	2470.9	2446
0	9.1172	0	0.66135	3.116	0	0	2.5766	0	3.0699	5.9744	0	0	5.9657	9.7682	11.025	12.741	20.531	46.254	54.138	68.4	77.592	61.95	6.1243	5.865	14.052	12.743	27.656	26.319	38.155	33.195	19.72	26.907	36.437	33.094	69.092	63.499	42.994	40.501	47.734	46.537	36.949	38.925	12.465	26.293	33.044	35.142	40.674	62.212	68.17
13.841	9.2843	2.3824	0	0	0	2.8734	14.307	11.837	14.96	81.988	126.1	198.26	236.47	323.54	459.24	555.04	712.51	814.57	802.33	979.71	1098.4	1213.4	1304	1370.3	1388.3	1418.9	1459.7	1480.5	1708.4	1661.9	1682.7	1738.9	1812.7	1814	1721.4	1847.1	1818.2	1817.4	1934.2	1872.7	1906.3	1810.2	1799.1	1804.3	1919.7	1905.2	1960.7	1919.9	1951.8
0	0.085678	0	5.8106	11.508	4.6113	2.5078	0	0	14.374	2.1247	15.096	0	90.342	164.61	243.69	330.8	457.29	555.92	639.91	742.58	805.78	929.13	1006.7	1109.2	1221	1270.8	1284	1370.8	1495.2	1494.5	1555	1608.5	1687	1707.5	1766.3	1784.9	1743.7	1794.1	1840.6	1880.5	1891.6	1860.1	1802.9	1822.8	1854.6	1810.3	1848	1855.5	1836
0	0	0	0	22.737	73.183	96.719	182.95	220.49	269.61	332.51	371.83	421.86	496.29	551.66	588	619.27	703.35	746.45	764.17	801.77	830.17	852.07	898.96	906.74	959.83	970.82	1006.4	1037	1070.3	1081.9	1209.5	1220.5	1261.5	1361.7	1392.4	1417.5	1527.6	1610.8	1675.1	1726.2	1819.2	1889.7	1993.8	2049.3	2130.1	2183.8	2239	2293.9	2299.2
9.0336	13.572	0	0	9.0408	0	0	26.162	5.353	0	0	0	0	18.161	41.448	57.612	71.685	106.68	140.36	174.15	225.57	241.44	281.77	332.62	403.61	449.94	524.42	574.7	651.44	696.53	744.14	780.97	851	919.01	987.81	979.99	1050.3	1129.9	1173	1198.5	1227.6	1303.6	1284.2	1348.6	1328.3	1378.5	1397.2	1257.5	1228	1170.8
0	0	0	0	19.648	16.669	18.072	31.193	41.97	49.246	58.615	76.248	123.85	167.51	238.76	337.64	450.88	518.39	644.22	749.05	855.1	991.84	1117.9	1222	1342.3	1476.8	1539.1	1621.2	1726.5	1807	1877.1	2001	2035.8	2146.4	2254.1	2271.2	2372.4	2421.4	2502.5	2585.3	2645.5	2727	2743.8	2724.8	2833.1	2838.7	2824.7	2851.6	2817.8	2865.1
4.708	5.0041	0	0	0	5.9537	0	0	0	0	0	0	0	0	0	0	0	7.1941	23.176	38.185	49.469	50.82	41.621	40.46	79.9	85.412	91.732	123.07	142.39	181.62	203.42	246.83	256.79	306.26	349.93	395.95	390.03	467.56	474.31	568.22	557.73	636.91	637.42	578.14	647.17	709.95	738.93	783.37	791.23	793.93
0	0	1.3507	2.3367	9.4384	0	1.1159	0.2777	0	3.4773	5.9483	15.129	39.307	93.484	149.37	227.79	289.4	378.39	491.63	618.17	674.69	771.66	887.11	985.3	1077.1	1137.5	1207.8	1264.8	1319.2	1408.3	1372.7	1436.2	1461.7	1496.8	1496.9	1611.7	1540.2	1560.2	1575.6	1613.7	1666	1695.3	1707.2	1731.1	1763.2	1882.4	1918.5	1903.7	1946.4	1999.6
0	0	0	1.7744	14.566	14.52	7.5123	11.63	14.402	17.002	26.124	31.192	67.135	109.1	152.05	229.78	381.68	471.74	583.04	699.41	607.37	706.05	765.2	879.75	919	1077	1151.4	1227	1261.4	1323	1426.9	1471.5	1558.9	1673.9	1771	1731.8	1851.3	1879.3	1924.6	2002.8	2002	2025.7	1981	2034.4	2100.5	2063.7	2087.1	2110.3	2129.1	2144.1
0	0	0	0	1.9639	22.763	49.489	108.67	171.22	254.03	346.52	410.12	558.36	677.68	746.39	799.52	928.72	979.12	1078.6	1163.7	1237.4	1338.6	1397.9	1488.9	1523.1	1496.9	1675.9	1738.5	1811.2	1978.1	2047.2	1949.4	1980.4	1980	2005.2	2276.9	2026.4	2061.3	2121.8	2141.2	2088.7	2212.9	2251	2281.7	2286.1	2333.2	2316.2	2300.2	2221	2277.8
9.933	7.0095	0	1.3176	0	0	0	0	0	0	0	0	0	0	0	5.8546	0	0.46297	0	0	0	0	0	0	39.141	49.77	53.481	42.913	56.306	104.87	153.6	180.97	193.48	183.36	236	329.66	228.17	294.93	345.45	379.35	332.82	289.68	336.97	363.79	371.71	474.14	563.01	612.18	671.24	690.19
17.776	4.3238	0	11.394	6.0385	0	0	0	0	0	1.3415	0	13.975	22.421	18.137	32.259	39.185	53.853	43.056	65.055	80.909	102.09	105.11	119.5	121.4	141.06	124.82	123.34	135.35	389.37	346.92	413.67	416.86	457.12	527.88	567.75	564.8	629.37	645.11	653.68	689.19	680.61	714.8	791.39	810.62	824.6	781.69	767.93	781.12	810.88
0	0	0	1.9726	1.2866	3.9592	9.3022	18.84	19.389	22.943	22.429	44.158	52.315	64.937	72.271	73.142	105.38	117.31	128.61	139.29	156.88	183.02	204.82	209.38	225.25	238.7	235.81	242.8	261.47	291.32	314.72	364.62	360.43	397	427.09	464.94	507.19	549.64	600.87	613.06	638.12	681.14	747	784.23	822.95	821.3	803.58	771.26	814.5	856.19
0	0	7.4027	0	12.975	15.217	8.4976	10.903	6.7958	9.2235	31.196	15.352	35.898	61.252	101.7	112.31	195.43	390.47	532.61	712.23	936.39	911.15	1387.1	1358.2	1509.3	2084.2	1883.9	2105.8	2890.4	2986.5	3115.8	3244.4	3402.2	3150	3191.4	3593.4	3622.9	3764.8	3725.6	3873.5	3943.4	3822.4	3762.5	3899.1	4020.9	4027.5	3894.1	4022.7	3937.8	3950.6
63.862	64.671	0	0	0	0	0	0	0	0	0	0	0	0	0	0	0	25.354	88.451	213.7	347.07	570.99	713.32	917.18	1151.3	1320.4	1461.7	1626.1	1894.4	1949.2	2178.5	2248.5	2247.9	2463.2	2570.9	2703.9	2671.1	2807.7	2880.3	3107.9	3286	3431.3	3406	3596.1	3659.5	3741.8	3916.5	3890.6	4013	4011.3
9.448	0	0	0	0	31.974	25.782	0	0	0	7.029	7.2016	9.7546	12.355	8.6528	21.692	36.895	48.65	33.493	40.052	31.042	52.964	57.496	68.066	76.658	91.565	128.27	106.1	144.16	134.18	141.45	166.2	168.35	204.41	196.12	196.66	223.47	255.9	322.47	306.47	306.75	309.48	342.32	350.29	401.45	367.94	367.88	417.7	467.22	428.04
0	0	0	5.6724	8.421	13.727	2.4452	8.5758	5.1621	4.715	14.466	21.703	45.176	105.13	167.71	257.27	369.91	527.62	675.5	812.52	953.63	1157.9	1302.2	1465.4	1654.7	1764.9	1852.9	1990.8	2080.5	2184.7	2276.7	2410.1	2485.3	2576.9	2638.3	2764.2	2834.9	2918.6	3007.9	3102.9	3112	3141	3100.8	3126.3	3212.9	3248.9	3285.7	3457.2	3341.4	3349.6
18.69	2.34	0	0	0	1.3844	0	0	0.45236	5.0258	2.7681	4.2799	15.917	18.634	25.264	32.189	43.675	71.941	123.83	197.24	274.09	421.23	503.58	653.51	823.5	992.43	1192.5	1403.1	1548.1	1736.1	1943.1	2079.5	2330.9	2296.7	2623.2	2516.2	2873	3012.5	3199	3314.8	3445.2	3323.6	3589.2	3651.5	3527.1	3451.9	3696.9	3752.4	3700	3889
0	0	0	0.67767	0.6293	2.3869	15.48	19.827	25.852	16.677	23.175	11.507	16.709	8.3318	23.619	22.223	30.113	26.175	31.333	43.156	55.782	69.946	101.26	134.98	155.19	185.24	221.03	242.71	258.71	283.16	300.03	285.76	327.93	343.65	349.93	380.43	364.55	394.81	407.62	437.31	426.69	437.59	434.53	421.65	474.77	480.02	455.43	444.65	416.41	465.19
0	0	0	11.495	14.342	8.4166	1.9748	18.37	33.011	42.627	66.35	90.885	137.33	185.02	247.53	296.13	394.05	454.86	509.51	589	652.41	754.54	862.21	937.64	988.42	1042.3	1134.6	1173.1	1226.2	1250.2	1332.8	1340.8	1372.9	1397.4	1459.2	1498.4	1532.3	1646.9	1654.8	1754.3	1802.1	1837.1	1902	1942.6	1993	2015.2	2095.8	2058.4	2086.9	2119.1
21.508	2.6829	0	12.656	20.483	0	0	0	0	0	0	0	0	0	0	0	0	0	0	0	0	0	0	7.0727	19.726	35.168	65.19	78.252	104.83	101.37	108.07	136.25	135.04	153.54	179.61	163.2	194.95	187.22	240.61	267.31	253.98	266.43	254.15	249.72	291.35	251.06	262.84	237.24	275.66	279.29
0	0	0	0	7.339	5.3648	34.955	55.4	79.418	133.45	160.97	207.04	279.33	389.01	499.63	566.66	665.7	763.21	884.53	1035.1	1097.9	1166	1314	1417.1	1660.1	1648.3	1699.1	1722.3	1892.6	1926.3	1955.1	2012.8	1916.7	1826.1	2239.7	2395.5	2301.1	2371.3	2502.2	2458.7	2615.7	2635.9	2779	2929.4	2975.8	3043.7	3137.8	3065.1	3141.8	3284.5
10.87	0	0	0	6.4681	8.4621	0	18.707	5.2369	5.7483	10.445	0	10.73	9.7719	23.594	15.357	5.6425	33.386	16.578	18.267	13.98	14.502	8.2654	21.919	22.49	11.731	11.562	9.9942	15.352	4.6818	0.59655	0	9.0657	4.0177	9.1754	0	0	0	0	0	0	0	0	0	0	0	1.4513	10.149	8.7892	7.1246
0	4.5561	0	0	0	34.344	19.012	3.755	0	0	0	0	0	4.7126	0	22.677	51.536	70.847	100.91	138.06	155.14	187.34	175.05	219.84	246.06	275.31	294.83	315.63	307.79	282.84	331.18	357.47	351.34	381.63	385.67	396.62	370.16	356.52	375.61	441.8	423.69	431.77	421.47	390.3	374.38	403.98	426.57	438.4	442.63	464.91
13.317	0	0	0	0	1.1043	0	11.862	26.864	39.192	41.531	83.107	113.5	143.43	165.76	188.46	229.79	256.3	290	307.09	360.12	372.41	400.57	441.18	461	474.92	523.16	538.53	563.51	573.34	589.41	610.12	632.58	656.68	684.11	670.74	722.96	760.94	805.69	816.79	816.24	814.09	856.27	876.55	907.11	902.96	945.15	913.32	982.61	995.56
2.1477	0	1.4905	0	10.138	0	0	9.7075	3.5586	0	0.49731	18.518	23.899	32.768	48.997	81.634	121.32	136.55	180.43	268.72	320.36	428.12	438.86	566.05	633.16	662.04	742.52	725.09	774.23	912.69	901.2	837.02	865.36	906.6	1053.3	922.86	963.81	1106	1096.7	1084.7	1227.6	1166	1160.3	1209.2	1337.4	1357.8	1335.9	1305.5	1353.7	1390.1
12.058	6.022	0	7.3317	0	0	0	6.0447	2.5775	41.656	90.596	154.71	263.66	386.04	510.12	649	825.23	994.22	1158.7	1264	1413	1577.4	1719.5	1875.3	2035.4	2062.7	2116.4	2269.6	2328.3	2376.7	2441.7	2466.4	2579.9	2633.4	2722.8	2734.9	2806.7	2788.1	2810.3	2819	2795.1	2781.7	2832	2847.4	2907.4	2779.3	2791.8	2834	2811.2	2756.8
0	0	0	0	0	10.864	14.11	22.177	48.376	78.457	81.971	88.464	106.04	145.64	200.17	202.3	223.07	255.2	241.6	215.62	243.14	236.82	241.84	242.84	270.39	294.1	273.04	308.79	317.59	345.86	364.63	364.37	392.24	427.83	467.77	498.2	522.26	564.5	631.66	664.87	660.66	675.19	714.21	761.87	851.09	822.63	932.05	980.46	1075.1	1124.9
0	0	0	5.2466	14.405	13.285	0.85304	7.3064	12.605	3.7945	3.79	4.1197	11.708	11.376	11.027	2.5436	8.4175	24.354	24.41	20.578	26.216	40.05	49.67	48.001	74.711	61.187	81.489	89.637	128.79	156.18	197.03	225.41	284.51	344.75	381.98	441.81	478.82	560.12	496.6	564.78	597.85	616.09	631.01	697.1	711.85	695.71	699.54	735.38	733.7	728.45
0	0	0	0	7.7297	64.622	114.88	228.4	400.74	542.82	787.34	993.14	1214.9	1459	1630.2	1760	1990.8	2126.9	2452.5	2629.9	2810.4	2997	3152.1	3215.8	3287.4	3361.3	3532	3488.6	3503.7	3624.3	3577	3631.4	3721.1	3698.3	3512.3	3710.3	3739.5	3782.5	3810.4	3758.5	3786.6	3867.3	3707.3	3828.8	3743.4	3757.4	3669.8	3606	3670.8	3678.2
0	24.41	25.941	25.131	0	0	0	0	0	0	3.7417	0.87903	0	0	27.336	8.1219	14.605	0	30.737	112.86	151.48	169.41	164.88	264.57	381.58	459.72	501.07	533.36	657.22	786.75	879.54	858.64	1032.9	1137.5	1134.8	1257.5	1217.8	1429.1	1408.8	1268.2	1545.5	1645.3	1639.8	1585.5	1699.4	1736.7	1836.7	1887.2	1856	1931.9
8.0553	0	0	0	3.03	2.9477	0	6.058	2.756	16.95	25.018	40.728	54.307	63.21	65.777	83.386	111.48	135.32	152.94	173.37	202.61	247.93	273.78	305.55	332.94	336.58	402.83	446.47	527.71	605.63	643.02	731.86	811.4	957.54	1042.5	1073.6	1173	1266.4	1405.8	1491	1526.6	1666.1	1752.1	1795.1	1910.1	1953.4	1985.2	1928.9	2013.9	2060.1
0	0	0	0	3.8906	19.896	12.315	35.845	57.184	117.96	168.87	259.29	353.47	492.9	664.77	868.3	1102	1300	1460.4	1678.4	1821.7	2021	2196.4	2400	2594.3	2770.8	2952.1	3069	3348.7	3574.3	3735.2	3931.2	4278.1	4695.1	4920	5136.2	5392.4	5544.7	5708.1	5941.8	6007.2	6137.6	6197.6	6565.2	6471.9	6534.9	6759.2	6746.9	6889.1	6996.4
7.5863	25.66	5.6729	5.616	20.727	7.5587	0	0	148.86	245.55	379.09	234.51	390.18	668.26	771.02	666.3	582.69	685.26	1273.1	1350.1	1586.3	1782.3	1931.8	2078.3	2130.1	2323.5	2453.5	2654.7	2832.8	2877.4	3117.4	3278.7	3291.1	3586.8	3727	3866.7	3910.5	3986.2	4291.4	4346.7	4474.4	4571.4	4659.2	4759.2	4831.1	4983.3	5082.7	5051	5052.7	5220.5
2.5627	2.1458	2.3088	0	1.1662	0	0	0	0	0	0	0	0	0	0	0	0	0	0	0	0	0	0	0	0	0	0	0	0	19.507	52.671	106.92	156.23	217.98	274.51	352.32	375.02	475.01	510.26	606.76	636.85	672.03	721.43	739.45	707.4	810.98	842.39	842.81	863.68	885.48
0	0	0	0	11.805	17.139	27.433	22.345	36.829	45.45	56.743	64.459	100.12	144.32	162.97	187.08	223.93	310.13	360.57	445.36	528.36	611.05	813.12	968.53	1123	1272.5	1437.8	1604.3	1888.8	2019.3	2210.8	2313.2	2446.3	2662.1	2845.8	3003	3097.3	3203.2	3383.8	3469.6	3537.5	3630	3694.7	3742.1	3830.7	3876.6	3974.2	3944	4012.4	4093.3
0	0	0	8.6941	2.6079	13.918	7.4567	10.662	4.0669	21.794	16.374	17.811	18.278	4.9595	23.664	11.477	21.053	24.807	29.908	55.619	70.691	94.037	136.53	152.28	203.86	239.1	282.78	338.47	391.24	445.88	489.34	552.78	505.42	574.14	735.87	782.65	842.41	889.19	954.22	955.94	1015.9	1056.2	842.07	848.75	1126.3	1169.8	1174.7	1159.7	1174	1168.5
5.152	7.9656	0	0	0	4.5571	0	49.886	85.335	185.65	267.8	267.37	355.73	534.62	638.91	692.99	617.51	728.86	782.94	1034	1116.4	1188	1267.5	1361.7	1441.3	1531.2	1611.2	1740.2	1798.2	1924.3	1921.9	2043.4	2147.8	2187.6	2301.8	2335.1	2329.1	2464.3	2524.3	2695	2608.3	2746	2637.9	2792.4	2802.4	2770.6	2800.9	2838.8	2983	2995.8
8.3602	0	0	0	8.6184	15.528	16.722	17.992	44.109	48.579	70.36	92.623	103.22	124.46	158.65	183.35	211.96	231.17	199.53	209.84	230.32	262.97	268.52	285.2	313.99	331.94	379.84	405.72	491.23	498.35	551.37	629.09	638.27	756.64	784.69	855.77	945.47	1051.1	1201.2	1295.4	1247.6	1352.3	1453.1	1600.4	1771.2	1829.3	1968.6	2142.4	2275.6	2441
13.728	6.1821	0	0	0	0	0	0	0	0	0	0	0	0	0	0	0	0	0	0	7.1852	16.786	34.193	58.368	86.436	100.05	126.48	161.83	188.66	216.59	228.85	253.39	301.71	326.18	355.14	356.41	368.91	407.09	416.26	435.13	440.87	454.15	452.04	453.85	487.06	478.74	451.2	469.26	477	482.02
0	0	0	17.113	11.216	14.013	0	12.578	11.14	4.5384	7.9341	13.882	13.761	21.115	9.1639	15.038	52.245	81.608	134.87	203.12	225.63	308.44	412.48	506.53	598.53	673.84	785.02	862.33	1003.5	1080.6	1187.4	1310.3	1412.4	1584.8	1730.1	1870.3	1961.7	2120.5	2247.8	2351.8	2461.8	2482.6	2616.4	2711	2788.9	2816.7	2952.9	2997.5	3041.8	3179.6
7.5617	8.672	0	0	0	14.223	0	40.495	41.308	27.578	60.201	71.94	73.379	139.21	153.97	113.19	149.78	176.82	205.86	190.9	215.1	200.79	228.83	270.41	231.88	231.82	238.84	252.57	274.61	228.92	240.04	261.52	229.37	222.03	227.35	236.84	234.5	229.31	224.08	196.99	197.66	202.35	198.26	191.76	212.06	208.83	214.69	223.66	220.19	230.79
0	0	0	10.395	13.241	11.757	0	38.318	25.139	27.846	41.239	28.715	8.4961	48.97	54.59	56.585	57.875	45.704	35.278	30.489	43.771	46.971	51.264	66.961	60.849	49.077	79.924	69.041	79.868	67.863	52.069	69.679	48.271	75.168	86.865	81.838	83.465	99.023	115.35	118.65	127.14	172.94	167.89	201.64	216.44	253.92	245.58	235.63	241.27	256.62
0	0	0	0	12.48	20.614	20.225	40.037	68.327	63.971	63.749	53.69	86.82	72.234	78.767	87.46	86.005	80.132	95.518	93.012	89.064	117.61	122.01	140.69	218.48	279.05	377.64	457.55	569.21	663.1	724.14	808.26	946.6	1009	1137.5	1167.6	1243.5	1326.5	1415.5	1517.6	1563.9	1617.5	1643	1683.5	1744.7	1826.6	1867.5	1886.4	1891.2	1877
1.2478	4.4713	1.5294	0	5.6015	0	0	3.6373	18.54	38.339	47.618	73.737	107.06	113.67	156.55	169.8	211.55	231.58	265.6	280.02	296.08	332.13	343.16	361.32	404.52	400.34	430.94	421.77	510.07	546.25	640.2	754.69	869.46	963.26	1086.7	1238.3	1392.9	1498.3	1678.8	1854.4	1974.6	2048.1	2229.1	2286	2331.4	2418.2	2470.4	2497.8	2525.1	2553.9
10.917	9.7488	0	0	0	3.9922	0	0	0	11.282	0.78165	6.809	11.77	23.742	25.603	19.801	12.598	31.481	56.552	70.926	96.966	64.083	71.878	94.348	127.9	133.58	148.15	141.03	168.16	208.59	243.89	265.97	242.53	306.41	311.54	341.66	299.31	320.04	331.58	384.55	394.53	395.19	391.5	378.85	383.69	427.34	432.06	475.13	493.34	511.27
0	9.423	0	0	12.662	0	0	2.1615	0	0	5.2525	0	0	0	0	0	0	0	0	0	0	0	0	17.538	14.584	62.569	72.729	118.71	140.89	166.32	167.68	203.94	215.39	240.37	282.37	304.72	304.49	320.42	354.13	352.74	391.68	378.29	399.49	405.46	378.15	381.54	392.06	377.91	382.15	422.48
5.6026	6.4072	0	0	0.22599	0	14.131	0	0	20.231	0	0	2.6938	45.824	147.8	210.81	261.88	333	417.85	508.36	559.47	631.02	714.98	809.71	912.78	1021.8	1065.5	1125.2	1218.2	1352.3	1323.3	1475	1488.2	1639.7	1697.7	1768.6	1813.7	1997.5	2050.1	2264.9	2374.8	2491.6	2490.6	2607.3	2693	2762.8	2831.1	2942.2	2991.3	3050.2
1.5906	10.457	0	3.4814	7.1647	0	0	0	0	0	0	0	0	0	0	7.7932	29.706	74.697	139.98	205.68	256.89	327.77	376.36	427.1	536.4	604.86	651.98	757.61	955.76	1021.4	891.84	1130	1126.8	1139.7	1247.4	1274	1239.1	1257.5	1316.7	1337.1	1362.1	1361.5	1368.7	1348.4	1293.8	1326	1303.7	1350.3	1388.3	1413.7
16.093	5.5546	0	0	0	0	8.0174	9.1137	24.041	51.275	81.635	128.78	166.97	230.88	297.42	387.5	492.46	563.2	631.32	747.11	873.27	1007.5	1125.6	1181.2	1272	1335	1388.4	1422.3	1437.4	1467.8	1484.1	1511.5	1514.4	1598.3	1593.1	1648.4	1660.4	1612.8	1593.5	1642.6	1643.5	1649.5	1555.8	1575.3	1726.4	1728.5	1571	1557.4	1716.6	1715.7
0	0	0	7.1869	12.435	5.9983	6.9955	13.438	0	0	0	0	0	2.9812	0	1.5032	9.174	22.749	20.585	10.28	14.979	30.704	41.218	26.992	37.006	40.387	19.854	9.2083	6.2199	0	0	0	13.551	32.549	34.133	46.031	59.499	82.457	88.105	124.7	99.267	114.41	127.95	160.25	125.8	193.04	219.69	232.11	245.78	273.56
13.417	0	0	0	1.4688	0	10.739	44.232	96.948	209.69	287.76	401.46	549.39	758.78	904.28	1084.6	1262.5	1445.1	1672.2	1939.6	2087.8	2325.4	2441	2742	2987.1	3162.2	3254.3	3446.2	3837.9	4032.8	3975.3	4282.6	4164.4	4434.3	4580.7	4684.4	4739	4799.7	5021.4	5078.4	5264.5	5333.2	5399.5	5321.4	5494.4	5578.3	5705.3	5720.4	5855.5	5944
0	0	0	0	0	5.8029	36.905	75.946	115.2	182.61	256.78	334.41	431.95	498.6	551.88	615.61	645.75	697.66	789.73	790.54	820.26	859.82	881.79	892.35	880.55	915.92	927.43	977.42	1001.1	984.88	959.33	981.16	957.01	992.89	978	1000.2	878.13	784.96	857.87	1017.1	1022.3	847.89	820.73	821.92	857.57	808.21	852.35	854.81	898.37	966.35
0	0	0	21.477	92.783	144.57	159.5	236.84	248.25	212.78	287.34	296.43	355.87	369.23	457.46	399.21	386.82	389.95	424.86	441.06	401.62	441.58	424.35	463.01	502.85	502.9	518.59	565.06	571.78	567.89	560.96	563.57	566.03	575.61	594.17	465.34	585.25	574.98	473.59	569.7	555.37	536.74	441.82	501.82	417.34	502.24	491.53	426.07	472.65	480.88
0	0	0	0.55194	5.8816	3.0575	15.472	62.626	124.1	189.39	282.53	394.33	571.7	694.88	844.4	978.16	1152.5	1217.4	1362.9	1438.4	1560.9	1663.4	1762.2	1868.6	1893.5	1910.6	1968.8	2034.5	2067	2097.9	2119.4	2181.7	2192.6	2257.7	2345.2	2366.3	2437.5	2478.7	2514	2565.7	2552.6	2648.4	2710.8	2767.9	2791.5	2816.6	2839	2879.2	2833.5	2921.6
0	0	0.69825	4.5395	9.7257	7.0133	1.3347	2.8369	2.4237	9.1915	3.834	3.4947	13.233	19.148	26.45	68.482	71.297	118.35	190.48	250.32	324.8	410.85	472.6	608.15	762	953.72	970.26	1170.4	1289.6	1503.8	1588.6	1774.6	1911.3	2018.7	2253.5	2685.9	2664.7	3034.2	2890.7	3187	3257.2	3440.4	3655.1	4060.6	4232.6	3740.8	4967.4	3795.2	3746.3	4319.8
0	0	0	0	12.548	8.8753	12.138	6.4819	2.9196	7.2925	0	8.5924	16.002	29.097	41.139	55.62	89.499	145.6	226.94	306.98	399.76	514.92	613.07	747.78	908.73	1010	1113.5	1185.1	1253.6	1377.7	1560.2	1601.3	1693.8	1879.2	1948.6	2081.9	2237.3	2247.1	2335.7	2500.9	2586	2566.8	2752.5	2797.5	2692.1	2702.9	2624.9	2758.9	2646.6	2686.2
9.2945	7.2334	0	0	0	0	0	0	0	0	1.4006	6.6502	0	0.24586	0	0	0	0	0	8.5157	24.872	31.378	84.28	122.99	195.42	295.13	341.64	427.59	534.06	624.13	740.22	890.37	987.44	1076.5	1159.4	1274.6	1352.1	1415.2	1508.6	1585.8	1656.7	1774	1829.5	1945.5	2022.8	2099.3	2212.8	2267.5	2322.8	2428.8
0	7.0644	7.0849	0	4.8237	7.601	4.1432	0.55345	0	0	0	0	0	31.022	7.9896	18.323	20.033	30.012	46.364	55.142	88.281	108.84	137.99	167.75	172.91	220.65	247.26	281.07	311.51	329.95	306.16	362.99	381.39	430.6	434.41	409.23	456.8	462.3	475.67	513.11	509.41	510.47	500.79	505.33	511.93	534.94	526.88	527.63	536.51	557.79
8.1974	1.9727	0	4.2397	3.36	3.1065	0	14.078	19.515	38.707	73.049	104.33	156.86	227.08	333.78	404.28	526.27	660.5	769.77	912.24	963.95	1069.1	1190.2	1273.5	1320.4	1424.3	1433.9	1487.1	1589.4	1714.9	1771.4	1779.3	1796.1	1658.5	1696.8	1742.3	1760.2	1852.1	1884.3	1870.5	1889	1886.5	1935.1	1930.1	1977.8	2028.5	2023.5	2036.3	2082	2048.3
0	0	0	6.1361	22.719	24.095	10.686	27.699	34.549	37.831	45.795	16.774	24.669	37.458	45.085	65.583	65.693	81.81	95.701	95.958	91.821	102.06	132.16	125.97	158.86	152.77	166.12	209.42	269.9	284.93	348.22	440.21	532.05	576.6	680.75	777.82	868.69	962.82	1036.6	1096.5	1146.6	1136.7	1289.8	1352	1378.2	1434.1	1433.4	1512.8	1605.8	1950.8
3.7217	7.5026	0	7.6494	1.5373	0	0.046606	8.0846	12.521	11.179	25.105	24.812	41.3	81.598	107.16	103.84	161.78	38.975	56.771	58.194	74.148	124.12	149.71	183.27	248.52	307.82	370.82	429.76	511.97	627.33	687.11	766	838.22	937.6	1056.5	1174.4	1295.3	1422.7	1562.8	1614.4	1805.2	1891.5	2038.7	2211.2	2323	2440.7	2481.2	2353.2	2376.6	2434.1
0	0	0	0	9.7823	19.286	26.615	30.981	31.533	53.209	33.429	41.132	66.272	75.64	102.11	143.99	169.49	202.81	240.42	277.11	295.67	326.05	347.79	392.12	404.02	460.86	479.68	471.89	503.51	521.95	524.75	590.47	594.3	638.13	698.84	699.86	741.69	786.1	795.54	879.15	878.65	940.62	983.14	999.6	1026	1043.1	1048.5	1094.9	1079.2	1134.2
11.931	8.4992	0	1.0572	0	0	0	6.4353	0	0	0	0	0	0	0	0	0	0	0	0	0	0	0	0	0	0	0	0	0	0	0	0	0	0	0	0	0	0	0	0	0	0	0	0	0	0	0	0	0	0
0	13.182	0	5.6767	0	0	1.3072	0	0	0	0	0	35.299	68.215	170.47	297.58	418.86	550.81	724.26	925.17	1122.3	1316.7	1488.5	1613.3	1663.3	1772.1	1929.5	2082.1	2250.7	2433.6	2588.7	2772.4	2817	3019.8	3143	3140.6	3214.7	3326.3	3408.7	3523.8	3576	3629	3754.9	3779	3917.5	4018.8	4043.2	4249.4	4181.8	4126.4
0	0	0	10.897	11.049	13.382	12.103	17.814	29.663	25.336	24.89	8.2599	30.271	21.3	18.046	24.783	18.318	14.399	16.909	12.213	5.9633	15.056	26.287	39.495	68.847	88.447	141.47	213.03	282.7	314.34	382.94	508.93	637.84	734.02	851.22	1028.4	1128	1309.2	1465.7	1643.2	1792.4	1927.7	2148.6	2350.8	2572	2755.5	2866.3	2989.4	3173.6	3316.6
0	0	0	0	10.641	13.297	9.3952	11.381	10.407	15.488	16.416	28.771	52.525	85.604	137.33	185.16	256.4	300.85	393.29	419.77	517.28	617.78	692.95	805.28	905.89	1005.5	1314.2	1358.4	1525.8	1539.4	538.1	588.1	605.02	713.95	865.83	878.85	860.58	914.06	966.76	1041.6	1060	1172.9	1219.9	1254.8	1331.6	1317	1327.3	1377.2	1404.7	1407.4
36.084	19.934	33.331	0	0	0	0	1.5357	0	0	38.983	0	0	0	4.6142	19.709	1.9239	19.574	10.429	62.41	86.437	108.09	142.97	164.16	201.2	230.15	244.41	240.68	254	322.39	358.34	377.9	384.8	411.1	413.71	421.07	424.19	447.01	451.32	535.14	562.88	564.02	597.19	585.74	631.02	744.43	814.56	859.44	832.21	896.06
0.097071	14.015	0	0	0	0	0	3.768	5.1245	12.421	36.735	47.787	53.311	109.97	65.582	83.176	76.734	99.119	148.79	161.48	191.34	244.88	190.22	299.3	298.95	307.9	370.37	466.28	492.62	501.6	531.94	450.47	488.57	361.84	402.47	528.37	440.74	414.3	543.22	529.45	467.58	440.48	423.17	455.6	457.19	448.47	444.72	454.05	537.2	508.3
0	0	0	0	0	27.927	116.36	217.23	358.63	494.76	679.98	859.46	1032.1	1162.7	1344.9	1531.6	1627.1	1773.4	1877.1	2036.3	2098.9	2211.9	2276.5	2304.2	2473.2	2434.5	2522.9	2521.6	2609.7	2718.9	2516.4	2681.5	2754.5	2864.6	2916.2	2989	3081	3203.9	3298.8	3288.9	3401.7	3519.3	3608.9	3675.3	3798.5	3763.7	3939.1	3842.4	3938.7	4029.1
6.6707	0	0	0	0	0	4.6427	6.7369	2.4432	1.7548	0	11.696	14.163	16.346	18.334	30.774	25.166	52.915	49.725	68.194	74.251	74.749	78.92	128.74	156.03	175.95	228.39	255.06	309.67	322.26	351.85	382.96	419.35	424.68	480.91	470.48	507.35	532.19	536.06	567.84	557.38	574.5	596.62	593.21	616.18	622.55	615.1	650.46	651.01	653.6
0	0	0	0	25.462	106.46	184.14	265.06	366.74	454.62	498.72	591.52	748.23	1017.5	1252.8	1387.7	1327.4	1432.3	1586.3	1734.8	1887.6	1912.2	2158	2296.6	2400.3	2554.7	2616.4	2712	2824.3	2988.8	2886.1	3068	3028.1	3153.7	3344.2	3489.2	3548.6	3537.8	3614.1	3752.1	3716.4	4022.4	4190.4	4263.1	4399.4	4381.3	4486.5	4634.6	4625.9	4857
9.616	0	0	6.8472	4.3924	11.284	0	10.405	41.345	101.1	144.62	210.21	282.42	365.42	461.06	553.09	638.12	720.73	763.58	845.69	923.47	970.42	1043.8	1105.4	1099.7	1148.8	1151.8	1197.6	1236.1	1221.7	1232.8	1234.2	1256.6	1294.4	1244.2	1273.4	1285.9	1246.7	1322.9	1326.5	1337.2	1318.5	1348	1321.8	1364.8	1315.4	1359.9	1381.4	1398	1376.7
0	0.37415	4.797	0	2.5199	0.89693	7.0771	5.5276	3.4984	4.8909	5.8347	18.077	30.723	53.227	69.615	108.61	152.61	203.75	248.47	290.52	350.75	425.96	511.36	555.82	639.91	755.75	844.19	897.26	993.69	1097.3	1138.3	1218.9	1313.9	1421.7	1497.9	1579.8	1677.3	1699.7	1788.9	1959	1969.4	2031.1	2028.2	2066.9	2044.9	2163.1	2203.3	2185.9	2216.1	2253.8
0.014057	0	0	0	5.3088	4.5451	9.1207	8.3897	12.422	8.1119	10.894	12.303	17.459	28.957	32.091	20.648	46.095	39.573	0	0	0	0	9.4294	2.0632	15.537	25.082	27.976	15.873	22.697	58.766	92.646	73.059	54.994	68.737	86.241	124.54	124.64	126.59	122.74	60.914	71.904	64.877	81.014	98.204	97.199	112.27	72.508	33.281	65.372	90.724
16.19	12.992	0	0.41763	0	1.9952	0	6.7279	6.198	28.704	31.953	50.267	83.946	128.41	171.07	207.03	262.78	353.05	420.79	530.15	597.21	657.09	753.92	881.34	1065.4	1166.1	1081.8	1234.3	1384	1539.8	1670.4	1769.9	1592.5	1951.3	2059.2	2152.7	2171.8	2225.7	2297.5	2401.2	2495.3	2467.3	2635.4	2659.2	2300.9	2758	2748.4	2793.7	2863.8	3021.9
0	0	0	0	19.676	42.47	77.033	102.35	114.54	136.55	156.62	146.14	167.63	191.2	224.57	247.36	265.81	269.24	290.59	312.54	344.01	342.05	359.21	344.91	367.16	371.37	402.29	399.7	427.62	416.75	417.03	451.1	453.83	465.76	480.37	505.11	511.49	507.37	541.38	562.59	556.7	576.56	549.59	580.74	592.85	593.85	588.93	607.64	642.04	633.22
10.733	8.7549	0	0.13347	0	0	0	0	0	0	0	0	0	0	0	0	0	5.8045	17.286	25.616	51.095	71.462	107.27	157.32	195.21	216.52	272.55	292.66	376.96	413.29	473.73	506.75	592.87	616.96	671.02	727.88	816.46	872.56	924.55	1027.1	1109.9	1187.2	1395.5	1506	1671.8	1817.6	1951.4	2070.8	2275.8	2242.3
79.008	42.305	21.181	17.091	0	0	0	0	0	0	0	0	0	0	0	0	17.686	53.358	72.788	81.403	121.32	163.64	248.22	309.07	356.37	402.71	477.93	545.75	266.9	299.34	388.49	445.14	461.61	549.21	605.45	624.39	616.43	670.88	724.87	833.52	884.53	926.38	959.65	931.59	978.94	1101.9	1209.9	1264.7	1363.5	1435
1.9909	2.4556	0	0	1.3935	0.76342	9.2966	14.824	50.972	75.66	123.95	165.6	209.98	243.15	298.76	335.02	386.18	403.94	439.06	480.78	560.08	614.78	666.87	670.31	720.61	783.97	798.3	858.72	960.67	996.66	1110.8	1192.5	1315.3	1480.7	1660.7	1833.2	2028.4	2182.3	2367.3	2621.4	2807.6	2968.9	3104	3248.5	3466.8	3600.6	3981.4	4017.6	4214.6	4371.5
0	0	5.2843	0	0	10.944	4.8207	9.5485	0	0	0	0	11.268	5.0113	0	3.7179	0	0	0	0	0	0	0	0	0	0	5.0695	18.576	37.953	66.595	97.847	149.76	177.72	263.79	318.58	351.81	472.47	586.25	604.01	724.03	815.16	957.03	1050.5	1160.9	1305.1	1408	1495.4	1653.4	1707.5	1796.6
8.2992	8.6718	4.6719	0	0	0	0	0	9.2641	25.269	51.449	87.474	117.4	190.32	249.91	308.03	377.35	461.8	521.19	619.1	712.65	770.39	847.06	892.37	922.98	1021.6	1085.3	1197.7	1331.7	1429.9	1520.7	1622	1723	1924.9	1991.8	2115.6	2143.2	2356.8	2502.4	2698	2881.7	3155.6	3137.9	3522.5	3575.5	3774.4	3879.7	4003.6	4223.8	4234.6
0	0	0	0	2.2074	0	19.273	60.258	119.39	200.16	277.66	376.41	477.72	544.74	671.75	783.15	880.38	945.77	1055.6	1184	1211.6	1287.4	1363.1	1348.8	1456.6	1395.5	1512.7	1496.6	1506	1585.2	1613.3	1613.6	1652	1663.3	1691.6	1681.9	1660.7	1712.7	1728.4	1753.7	1706.8	1715.2	1671.6	1675.8	1679.2	1669.3	1735.6	1703	1712.3	1747.4
8.778	11.419	2.0934	2.9504	0	0	0	0	0	0	0	0	0	0	0	0	0	0	0	0	0	0	0	0	0	0	0	0	0	0	0	0	0	0	0	0	0	0	11.43	27.122	44.954	74.359	104.1	245.93	325.38	253.66	299.55	348.71	413.15	467.45
10.793	7.5756	0	0	0	8.3136	0	6.3191	0	0	0	0	0	0	0	0	0	0	0	0	0	0	0	0	0	0	8.9544	3.3394	16.995	19.73	22.611	46.606	44.994	80.241	101.5	115.5	91.861	78.876	128.84	187.88	192.9	208.92	172.08	172.3	185.61	233.32	250.7	255.04	279.27	410.65
18.832	0	0	0	0	0	0	4.2667	0	0	0	0	0	0	0	0	0	0	0	0	0	0	0	0	0	0	0	0	0	0	0	0	0	0	0	0	0	0	0	0	0	0	0	0	11.78	35.852	51.87	68.834	105.82	124.6
13.809	1.3965	0	0	0	0	0.16271	0	6.0651	12.921	28.071	60.211	98.943	135.52	198.71	259.05	339.54	393.84	438.81	511.96	567.47	660.8	703.94	760.99	772.26	814.09	887.19	919.5	949.25	983.08	1006	1016.7	1032.6	1075.6	1080.7	1066.6	1117.7	1119.6	1167.5	1205.3	1110.2	1088.4	1072.7	1080.6	1066.6	1027.7	1025.1	1023.8	1072.1	1079.9
0	0	0	0	13.374	20.602	19.523	49.6	49.102	78.998	117.12	172.06	239.56	352.9	412.6	547.96	639.46	763.53	914.35	1037.3	1100.9	1245.3	1353.4	1450	1597	1648.1	1762.5	1812.1	1960.7	1950	1990.8	2059.4	2107.6	2201.4	2302.4	2443.6	2533.5	2525.4	2638.9	2450.2	2433.8	2401.6	2390.6	2500.6	2339.8	2526.1	2425.5	2530.2	2569.4	2627
0	0	1.6561	0	0	3.7828	5.568	0.37078	3.1194	11.993	2.967	22.879	23.57	37.966	30.471	53.124	63.347	82.401	70.276	93.646	100.54	131.53	163.23	165.61	190.46	231.94	265.26	296.1	322.55	351.98	400.86	444.38	518.98	591.85	672.35	710.24	776.9	826.86	903.42	975.91	1011.8	1096.6	1177	1205	1227.4	1232.4	1308.6	1282.2	1356.8	1398.2
0	0	0	0	12.569	22.633	36.853	39.609	42.1	46.89	46.912	39.224	45.633	52.035	97.001	127.64	200.46	251.2	300.36	378.47	460.23	518.58	601.37	675.15	780.77	816.56	893.31	971.53	1000.4	1052.7	1095.3	1128.4	1126	1200.9	1250.8	1258.9	1300.7	1280.7	1300.6	1302.3	1292	1296.8	1325.5	1300.3	1376.7	1359.9	1284.9	1241.6	1277.8	1273.1
0	0	0	1.5937	9.3639	11.411	13.967	26.988	33.016	50.308	83.247	120.06	191.01	288.61	403.58	515.55	665.83	823.55	989.36	1192.1	1330.6	1476.3	1688.2	1854.3	2018.4	2216.1	2417.9	2625.3	2829.8	2943.3	3028.7	3119.6	3270.4	3415.7	3413.1	3409	3462.3	3552.5	3606.3	3690.1	3727.4	3728.5	3715.8	3808.1	3814.5	3760.6	3854	3879.1	3861.1	3904.6
13.641	8.3977	2.3986	1.3673	0	0	0	0	0	0	0	0	0	0	0	7.4958	11.031	12.697	16.741	45.327	78.806	125.12	157.79	218.15	278.48	332.89	442.3	521.73	594.88	670.8	696.93	788.21	826.71	945.07	955.21	1003.4	1084.4	1168.1	1211.2	1264.8	1206.6	1220.9	1182.5	1231.2	1326.2	1269.9	1285.7	1279.3	1310.3	1311.8
0	0	0	0	17.481	93.373	188.86	281.59	371.29	470.45	568.22	689.71	816.85	889.31	1036.2	1088.4	1168.6	1227.7	1299.1	1355.7	1381.9	1432.7	1493.5	1532.4	1560.6	1618.9	1683.9	1802.8	1696.6	1901.3	1665.4	1636.5	1645.1	1692.5	1673.7	1617.7	1614.5	1606.4	1613.8	1649.9	1586.2	1606.1	1572.7	1542.6	1465.2	1380.2	1477.5	1451.7	1399.8	1389.3
13.223	9.6233	2.8853	0	0	0	0	6.4257	3.5614	27.585	32.955	56.426	87.214	150.7	225.55	330.58	455.19	534.99	620.92	744.3	862.96	965.13	1123.8	1217.5	1332.7	1384.1	1475.3	1566.6	1638	1699.4	1733.5	1772.3	1788.3	1829.8	1871.6	1941.4	1983.9	1993.9	2020.8	2032.2	2044.9	2067.4	2094.7	2051.2	2062.4	2118.3	2108.8	2112.3	2114.1	2121.8
0	0	5.7382	8.0646	0	11.742	13.23	16.752	19.208	11.944	6.3424	2.2347	4.6588	2.9406	4.1411	10.401	16.133	2.1019	0	3.1719	0	0	3.9062	0	0	0	0	0	12.209	10.159	55.578	104.89	130.9	181.68	232.99	279.1	321.17	378.34	442.6	475.77	523.08	575.49	619.34	666.29	698.9	754.21	775.81	788.46	809.31	886.69
6.3126	2.2196	0	3.2722	0	0	0	0	0.11626	0	1.305	0	0	0	0.68527	20.731	25.163	21.975	28.667	57.672	61.452	78.053	84.884	104.12	110.33	104.11	101.78	95.328	129.31	168.29	171.76	212.52	240.17	270.2	292.32	302.66	355.72	380.03	424.2	513	550.29	555.62	561.78	578.85	622.85	699.61	712.68	806.57	782.26	824.04
27.458	0.69077	0	0	0	0	0	0	0	0	0	0	0	0	0	21.589	52.252	105.68	146.42	244.22	310.67	421.81	467.77	551.05	598.01	661.98	731.81	798.95	804.56	852.34	864.18	909.69	939.36	961.31	990.65	1007.8	1029.6	1068.6	1136.2	1165.6	1155	1197.8	1222	1275.4	1235.9	1251.1	1276.9	1280.6	1336.6	1427.6
13.308	0	0	0	0	0	8.9562	14.632	34.494	56.659	93.186	142.5	188.33	234.58	296.13	346.34	411.37	457.47	399.25	461.26	493.73	519.19	577.73	609.39	657.81	666.2	701.74	717.31	732.41	788.26	821.63	850.56	885.65	925.24	922.96	932.68	944.11	958.01	993.05	1054.9	1060.5	1048.1	1016.8	1016.8	1043	1063.8	1060.3	1106.6	1053.9	1071.9
9.9732	0.070053	3.7231	2.9078	0	0	4.1957	0	5.8051	14.327	40.979	58.197	84.532	81.973	118.94	143.29	83.528	99.043	116.37	204.33	250.37	164.48	340.91	420.31	543.74	610.59	674.66	758.34	913.19	1005.2	1071.2	1153.4	1198.1	1262.8	1331.1	1393.8	1425	1468	1492.9	1608.1	1640.5	1592.5	1656.1	1624.1	1730.8	1752.6	1813.4	1876.1	1851.1	1871.8
0	0.33386	0	0.22105	0	12.461	3.3284	8.0872	8.0944	8.7472	13.165	14.059	20.243	43.009	85.69	118.82	166.14	222.29	282.04	337.25	438.37	515.75	619.12	654.58	736.63	815.13	893.26	931.72	999.64	1055.9	1114.2	1179.6	1225.6	1244.3	1296.4	1428.3	1444	1487.7	1590.6	1691	1719.6	1858.8	1926.5	2037.3	2104.5	2187.7	2312.4	2163.5	2334.8	2350.6
0	0	0	2.6268	0	18.924	24.33	27.877	26.671	23.983	0	6.2836	17.66	31.303	73.881	90.887	92.14	143.05	150.35	185.96	214.36	244.14	184.87	213.53	216.06	227.02	241.86	263.88	289.69	331.04	325.78	302.06	332.28	323.53	381.66	414.24	450.89	420.2	434.76	501.82	462.68	476.67	461.43	465.81	530.12	444.64	457.2	474.01	368	362.26
0	11.124	0	0	0.67866	0	0	13.645	21.584	36.627	70.588	93.383	110.76	151.43	164.13	182.55	127.54	151.45	191.53	241.95	260.24	274.2	294.42	308.46	290.11	304.34	326.81	326.19	343.78	341.33	330.22	338.11	319.58	340.25	336.77	337.91	325.56	327.03	346.87	333.37	322.88	304.9	309.58	290.01	299.17	299.61	290.04	288.55	311.67	307.16
0	0	0	5.1548	7.5022	9.6165	3.497	11.332	10.928	7.23	14.184	7.4591	3.3032	11.815	4.0323	3.4513	20.994	45.075	78.347	119.49	176.93	244.37	326.66	430.34	511.72	580.24	660.24	735.31	801.23	881.32	930.85	1017.4	1077	1109.9	1167.2	1169.5	1230.3	1276.2	1323.5	1372.6	1342.8	1377.9	1397.2	1428.2	1422.8	1407.1	1403.9	1437.5	1428.2	1481.4
5.7066	0	0	0	0	0	33.18	110.24	218.91	362.82	539.5	749.51	973.29	1207.3	1409.3	1577.1	1831.4	2008.4	2205	2376.3	2529.1	2624.7	2818.4	3017.4	3195	3282.4	3433.1	3621.7	3649.7	3799.6	3775.8	3866.7	3887.3	3943.8	3934.2	3985.9	3939	3979	4027.9	4061.7	4087.5	4062.6	4075.6	4082	4094.8	4091.9	4132.3	4170.9	4109.8	4046.3
0	0	0	3.8042	0	2.6441	7.2561	4.7054	12.321	8.1829	18.582	15.024	25.195	11.998	27.679	23.438	31.355	31.492	60.329	88.585	148.28	189.25	254.11	312.1	362.45	421.71	491.24	539.35	627.12	688.03	759.5	843.97	905.19	1013.6	1096	1173.8	1216.8	1337.3	1404.2	1509.8	1567.8	1644.5	1715.5	1771	1935	1974.2	2024.5	2059.6	2088.3	2135.7
19.525	6.5071	0	0	2.9726	0	0	5.6949	3.3496	3.8071	17.08	30.13	56.768	77.314	104.6	77.33	94.07	122.75	139.31	189.62	159.74	153.23	162.62	177.84	189.63	270.81	212.1	228.32	215.58	218.97	295.13	278.8	280.42	289.58	311.12	475.79	397	425.33	459	495.21	540.98	570.35	571.35	613.35	661.3	703.93	741.02	779.95	790.66	808.84
6.6764	0	0	4.037	8.2558	0	2.0533	0.91936	0	17.837	35.777	82.211	120.77	189.14	296.55	375.79	513.45	596.44	725.36	799.4	842.52	1022.8	1164.8	1288.6	1283.9	1279.4	1470.6	1546.2	1655.1	1762.7	1895.2	1837.5	1880.2	2016.8	2023.9	2067.2	2266.6	2396.4	2441.7	2516.7	2673.8	2741	2808.5	2892.3	2898.9	2962.8	3050.7	3021.7	3128.5	3338.2
0	3.5436	0	0.30825	2.7374	5.1899	8.4632	9.6398	0	0	0.68748	2.4541	0	5.0477	47.433	81.502	113.45	190.13	268.98	332.21	424.16	483.1	540.54	629.43	707.26	755.45	816.75	877.34	908.04	926	975.54	1002.9	1101.8	1086.8	1121.9	1122.4	1113.3	1137.7	1186.3	1186.6	1182.2	1155.5	1158.8	1152	1173	1101.1	1153	1195.1	1225.5	1209.3
7.7876	5.9964	0	0	4.9716	0	0	0	0	0	0	0	0	0	0	0	0	0	0	0	0	0	0	0	21.544	63.798	91.461	146.73	172.3	271.23	333.4	404.06	442.23	470.61	513.76	609.09	696.66	714.49	837.4	893.01	930.3	969.85	1021.2	1033.8	1117.1	1071.3	1142	1167.8	1188.5	1148
9.2467	11.028	0	0	0	0	5.9852	0	0	20.655	3.5763	31.396	34.769	46.523	63.849	85.158	64.378	86.217	136.15	145.44	192.24	239.51	379.73	409.69	501.37	598.19	656.38	793.14	881.16	950.72	971.05	1143.4	1228.2	1335.6	1591.1	1642.2	1752.1	1759.3	2265.9	2504.5	2689.8	2645	2889.4	2989.9	3022.3	2899.7	2865.6	3116.5	3313.9	3370.2
13.675	1.4902	0	4.2809	1.5995	0	0	0	0.93025	0	0	0	0	0	6.8315	2.1544	21.154	41.215	66.381	131.02	184.71	288.19	340.98	447.15	554.38	662.17	764.79	818.68	883.75	983.79	1051.3	1213.9	1306.1	1378.8	1407.3	1559.1	1731.1	1835.2	1899.1	1694.4	1821.6	1696.4	1773.7	1735	1803.7	1777.3	1851.8	1771.8	1910.6	1931.8
0.083416	2.0772	0	4.8303	10.031	16.715	0	19.476	19.151	14.728	7.5691	13.762	8.3187	19.682	33.248	24.972	51.035	55.398	39.42	48.424	60.954	80.669	90.356	100.97	111.47	127.46	136.06	133.82	140.58	185.38	223.27	249.49	315.66	393.45	442.71	532.56	572.45	648.27	696.61	630.41	797.07	865.84	934.85	1006.8	1049.5	1130.8	1157.1	1046.6	1132.2	1184.8
0	0	0	1.5654	16.498	10.492	0	15.21	8.1223	0	0	0	0	0	1.8319	2.8894	0	0	0	0	0	0	0	13.354	11.629	0	21.634	22.099	31.976	31.524	59.017	66.966	112.72	109.91	139.1	132.38	157.79	180.93	188.49	199.8	198.45	204.54	194.63	218.4	242.83	277.93	264.21	271.4	271.65	262.67
4.0315	13.356	6.328	9.5412	8.4453	0	0	0	0	0	0	16.601	38.613	114.99	173.89	274.28	373.59	478.44	574.28	696.06	765.56	905.12	1048.3	1074.3	1176.3	1230.1	1320.2	1425.2	1459.8	1546.5	1628.4	1718.8	1774.2	1837.6	1885.4	1863.7	1897.1	1890.3	1929.9	1962.3	1988.5	2162.7	2298.1	2402.3	2502.6	2582.8	2635.5	2757.5	2755.4	2805.5
0	0	0	1.3429	0	14.628	20.262	28.892	38.741	17.037	38.573	52.77	57.565	70.729	46.148	62.464	94.979	123.37	127.61	132.22	161.22	246.34	251.07	285.35	237.85	315.23	341.13	363.68	391.22	467.03	470.96	521.47	498.47	535.22	541.76	617.5	562.51	555.56	551.13	567.12	622.07	540.86	605.91	592.84	610.83	640.54	642.46	661.08	696.19	742.61
12.108	6.7106	0	2.1857	1.2082	0	0	0	0	4.229	14.904	45.812	80.145	114.05	165.61	235.4	326.7	416.37	512.62	549.82	604.66	641.73	735	805.11	947	937.77	992.31	1092.3	1025.4	1035	1072	1130.7	1242.1	1254.6	1266.2	1280.7	1295.1	1280.4	1272.8	1288.6	1297.4	1283.2	1271.3	1216.8	1219.1	1233.6	1226.5	1218.6	1228.1	1216.6
0	8.169	0.80566	9.1124	4.5773	4.8926	0	0	0	0	0	11.709	4.9656	0	0	0	0	0	0	0	0	0	0	0	0	0	0	0	0	0	0	0	0	0	0	0	0	0	0	0	0	17.681	8.6507	11.805	0	0.48393	15.388	19.657	21.452	32.341
0	0	0	0	4.0804	13.721	9.4052	57.076	46.703	60.566	100.88	108.17	137.42	184.3	225.01	270.4	346.33	434.28	479.8	529.51	606.83	715.69	709.54	779.22	837.07	884.78	922.07	923.33	962.56	1049.2	1022.4	1059.1	1106.5	1127.7	1220.3	1199.4	1258.7	1271.7	1312	1333.5	1350.1	1355.5	1373.1	1372.8	1417.2	1456	1515.9	1513.1	1541.1	1508.4
0	0	0	11.368	13.055	17.151	0.4885	15.528	30.49	36.837	43.819	56.58	67.807	79.949	101.15	137.44	181.1	240.72	281.2	326.31	368.61	451.77	527.38	608.27	667.4	745.92	791.78	867.59	952.68	972.56	1060.9	1083.2	1166.6	1235	1266.3	1321	1315.2	1370.3	1371.2	1418.9	1415.2	1388.5	1430.7	1420.1	1394.2	1379.1	1373.2	1343.2	1343.5	1382.1
6.508	8.7655	0	0	0	0	0	0	2.2392	3.758	0.58414	0	0.53167	0	0.50755	0	0	0	0	9.5198	19.988	17.888	30.861	44.68	61.93	75.271	99.973	113.63	127.02	145.68	156.43	170.01	185.1	209.73	210.89	244.65	234.81	261.27	277.46	299	333.06	347.65	382.48	414.6	481.13	482.05	552.62	579.37	643.16	685.81
0	0	3.3922	0	16.841	12.679	15.816	15.68	20.427	30.085	29.769	46.104	46.579	52.789	52.835	49.865	58.094	68.973	65.112	70.511	75.575	91.503	89.402	91.825	109.83	119.11	131.7	134.89	148.91	161.94	171.72	177.79	184.76	179.56	196.51	244	265.87	331.51	418.62	477.05	572.88	704.64	789.32	886.45	933.48	1073.6	1170.2	1240.3	1338.4	1416.8
0	9.1859	0	16.667	10.956	7.4811	0	1.1209	0	0.27354	8.0802	5.1048	17.98	24.741	21.667	29.47	34.89	43.652	44.486	65.934	74.283	80.411	85.524	94.85	111.95	125.83	138.83	158.48	182.47	232.81	255.17	315.54	358.23	406.27	532.33	586.67	707.88	806.49	936.96	1044.2	1225.1	1442.2	1572.6	1731	1941.8	2099.3	2286.6	2420.4	2605.5	2643.6
18.652	7.6324	0	3.4171	1.1326	0	0	26.359	0	0	0	0	0	0	0	0	0	0	0	0	0	0	0	0	0	0	15.633	40.02	82.921	117.66	172.11	260.93	307.88	406.4	503.17	569.53	681.95	791.4	879.21	1002.8	1111.8	1218.9	1338.1	1496	1571.5	1798.7	1861.5	1929.9	2064.8	2117.7
0	6.3517	3.0483	5.1401	0	12.134	0	0	0	15.994	23.444	68.379	120.22	188.84	309.45	432.79	567.92	714.93	890.72	1050.9	1177.9	1338.9	1499.1	1201.1	1539	1781.7	1912.8	2096.6	2189.2	2290.3	2106	2245.7	2445.9	2538.2	2545.9	2345.5	2694.7	2753.2	2831.7	3008.4	3047.4	2873.5	3326.8	3388.9	3469.6	3663.3	3720.2	3777	3916.1	4032.7
17.031	4.1028	0	0	0	0	0	6.7947	2.091	17.378	44.798	66.945	106.56	132.47	150.93	197.38	233.07	280.93	286.61	293.89	333.24	342.12	345.56	382.01	392.76	380.12	400.29	411.01	417.87	406.28	425.33	406.33	460.81	434.32	454.84	463.36	461.42	467.36	461.17	458.89	465.63	474.09	451.41	458.52	440.23	425.94	402.75	425.38	413.44	392.13
13.954	2.2026	0	2.7851	0	0	0	0	0	0	0	0	0	0	0	0	0	0	0	2.5079	3.1238	1.2636	3.9843	19.995	14.768	16.832	52.451	31.428	59.491	50.891	37.933	70.641	61.118	103.55	132.37	109.65	117.65	144.57	194.61	215.55	242.69	260.01	288.93	310.22	356.09	386.73	426.45	453.14	486.07	564.96
20.938	7.1204	0	0	0	0	0	8.4358	15.872	43.887	70.292	110.43	147.21	188.28	220.34	240.82	269.74	306.35	324.52	373.18	347	388.34	413	429.66	435.02	449.99	456.57	482.84	497	500.15	498.7	522.1	511.57	567.87	599.32	653.41	680.59	726.13	810.37	871.82	980.57	1082.2	1194.3	1307.5	1361.7	1437.2	1483.5	1555.7	1597.9	1664
0	0	3.0141	0	2.3637	15.821	8.1968	15.319	14.747	29.951	24.568	21.71	24.372	17.098	23.304	30.84	33.538	40.188	61.522	78.582	88.942	112.11	110.53	135.04	159.88	174.36	203.15	217.34	239.01	235.27	254.59	277.69	291.85	318.24	188.34	242.19	312.76	357.15	453.88	562.24	728.12	832.15	931.46	1040.5	1133.7	1237.3	1344.8	1433.2	1494.8	1528.1
14.627	11.359	2.9516	6.373	0	0	0	0	0	0	0	0	0	0	0	0	0	0	0	0	0	0	0	0	41.542	58.38	71.633	100.95	140.05	193.7	241.65	289.96	294.57	350.25	382.62	461.35	477.6	493.93	539.3	649.03	709.97	747.62	736.06	739.23	777.99	803.91	833.59	882.07	854.92	821.05
0	0	0	0	0	0.37183	14.348	16.965	28.446	41.022	61.959	71.171	96.456	134.29	189.13	228.49	262.47	292.65	346.92	395.21	437.23	476.48	489.87	577.94	641.83	646.62	700.53	710.88	758.46	765.35	773.82	794.61	827.42	855.43	810.29	790.59	756	744.29	758.55	756.32	773.47	747.85	740.02	756.38	734.06	701.15	685.87	688.26	665.31	705.07
0	0	0	0	6.3531	12.073	0	38.528	30.208	26.415	39.869	32.388	50.638	65.145	79.251	77.412	82.512	113.59	119.79	108.42	123.84	131.57	141.44	192.57	218.22	245.69	266.7	295.08	363.19	397.88	416.37	464.94	497.62	499.79	563.1	577.64	602.88	622.23	654.64	660.26	675.21	665.19	653.1	671.81	695.97	718.3	707.93	740.59	740.33	727.98
14.369	2.0937	0	4.6106	0	0	0	0	0	0	0	0	0	0	0	0	9.3314	26.515	56.719	140.84	175.51	235.43	318.35	388.02	451.52	487.01	518.07	569.68	607.23	667.24	707.56	773.54	774.88	813.14	850.06	864	879.42	920.11	944.76	1007.1	1004.3	1035.1	1016.8	912.36	996.44	1033.9	1043.9	1050.1	987.32	1049.7
15.33	6.5618	0	0	0	0	0	0	0	0	0	0	0	0	0	0	0	0	0	10.714	19.46	36.557	45.067	59.069	68.993	72.335	110.46	102.71	130.13	139.49	152.13	143.42	170.46	183.64	183.84	178.86	195.56	191.84	269.65	258.77	273.36	274.64	305	303.91	377.84	402.65	427.27	413.98	465.85	486.26
2.6139	0	0	4.9912	0	9.7139	0	2.4004	0	1.7804	3.5279	12.623	16.874	23.185	29.507	28.442	52.43	76.027	97.794	121.26	139.12	159.29	178.64	180.96	238.03	234.13	248.76	244.49	223.58	258.5	306.99	309.93	315.73	362.28	391.5	426.93	434.24	481.96	564.19	672.33	744.53	789.18	859.82	976.38	1058	1151.7	1324.6	1464.4	1565.2	1705.5
0	7.9035	0	15.381	4.1379	0	0	0	0	0	3.1492	23.368	21.592	56.876	44.405	62.568	86.261	100.52	153.54	169.36	180.99	217.13	233.06	281.74	278.47	304.62	316.78	361.28	371.58	406.99	432.4	445.17	459.41	452.35	483.56	517.85	541.67	613.2	609.54	588.15	605.76	616.8	707.3	691.64	745.15	772.59	786.48	813.84	903.99	962.6
12.907	1.9411	0	0.82819	0	0	0	0	0	0	0	0	0	0	0	0	0	0	0	48.294	86.27	172.37	255.54	267.22	357.92	496.45	602.38	688.98	890.1	1083.1	1173.1	1195.6	1233.1	1382.6	1605.6	1696.1	1585.8	1921.1	1827.5	1918.4	1787	1855.6	1802.4	1890.8	1882.1	1964.2	2345.2	2346.6	2050.2	2106.7
7.8825	0	0	0	0	2.8888	2.6112	21.709	45.614	86.15	124.04	187.49	250.1	312.4	355.63	373.89	416.68	433.77	467.74	512.84	486.84	558.73	608.48	640.58	678.41	625.71	779.14	785.83	840.23	853.05	859.21	1017.1	966.63	1085.2	1110.3	1199.9	1223	1234.8	1278	1268.7	1207.1	1353.2	1356.5	1295.8	1441.3	1481.2	1501.9	1520.4	1597.4	1610.8
0	0	0	0	11.733	100.31	216.5	353.65	507.43	597.5	755.85	908.22	1008.5	1177.4	1306.8	1392.3	1564.8	1665.9	1771.8	1905.7	1662.9	1656.4	2102.4	2194.4	2307.7	2383.9	2403.9	2489.5	2567.9	2606.1	2641.6	2732.7	2733.6	2799.2	2805.5	2720.9	2864.4	2910.3	2876.6	2901.1	2953.9	2812	2869.8	2918.4	2901.6	2927.3	2904.5	2877.8	2871.6	2911.4
1.6884	0	0	3.4767	7.0388	10.079	16.643	0	1.0667	4.1985	19.371	19.894	13.084	19.301	9.6863	14.063	0	2.2608	0	24.884	54.189	121.87	182.03	255.01	328.9	386.67	465.1	425.86	628.94	669.66	774.5	851.29	900.96	1006.5	1037.7	1076.9	1101.1	1123.5	1169.7	1031.2	1177.2	1229.7	1253.6	1289.2	1269.1	1321.2	1317.3	1326.7	1308.9	1346.2
7.1471	5.6462	0	0	0	0	0.51136	2.1943	0	0	0	0	1.038	14.683	42.91	84.571	121.7	177.49	206.37	242.44	282.59	338.4	362.05	436.82	435.83	497.09	548.54	608.23	609.79	660.45	691.48	722.66	792.82	833.12	862.5	872.57	876.73	913.72	931.05	830.85	926.73	871.73	949.64	903.73	918.67	966.25	903.22	912.19	921.32	926.32
0	0	0	5.6941	0.79843	18.143	12.262	34.433	31.61	52.882	68.439	83.074	127.58	152.91	202.83	249.31	307.23	363.56	425.11	508.36	553.98	583.5	659.32	676.86	710.22	805.22	840.87	857.17	897.56	934.22	949.82	1000.1	1014.5	1080.4	1092.4	1084.5	1133.9	1143.8	1177.5	1149.6	1270.3	1334.8	1381	1433.6	1328.1	1221.1	1518.1	1569.1	1485.6	1544.9
0	3.2365	0.17518	0	0	2.2146	4.519	14.341	21.435	50.552	72.805	96.953	117.75	169.91	224.61	323.25	385.07	454.08	563.65	618.5	738.93	819.72	914.66	1010.5	1083.9	1193.3	1298.9	1508.9	1637.5	1710.9	1862.1	1974	2054.9	2295.7	2331.5	2437.4	2506.3	2546.8	2610.6	2696.1	2730.5	2689.5	2766	2872.2	2935.9	3048.7	3018.4	3071.7	3070.4	3064.4
24.555	5.5166	0	0	0	0	0	0	0	0	0	0	5.2736	15.618	38.423	68.66	91.209	125.67	135.38	154.73	185.03	207.57	237.2	271.33	275.82	285.24	324.2	373.11	426.06	400.21	452.1	474.34	547.16	521.18	565.88	539.3	631.54	665.17	706.74	711.52	694.29	731.87	763.13	753.83	637.28	256.21	256.36	243.28	258.99	250.41
0	1.3108	0	0.43934	4.2047	3.2178	0	13.153	33.713	61.632	109.88	159.65	221.07	288.64	372.74	438.67	527.84	633.54	703.17	843.64	911.68	993.09	1065.7	1185.1	1320.6	1337.5	1427.3	1472.6	1523.3	1611.9	1632.2	1667.5	1709	1725.5	1781.6	1806.8	1846.4	1876.7	1917.5	1974.1	2000.2	1984.8	2019.4	1971.2	1991.3	2019.6	1971.9	2003.6	2055.6	2074.7
0	18.551	18.441	23.79	0	0	0	0	0	0	0	0	0	0	0	0	0	0	0	0	0	0	0	13.878	3.6187	22.507	8.5108	3.5594	24.31	45.28	40.883	58.067	71.345	75.187	73.801	68.183	52.787	54.093	76.842	113.8	118.53	83.954	77.837	96.035	73.906	114.85	155.14	182.82	150.66	173.62
0	7.979	0	3.2547	5.9747	4.79	0	1.6717	5.4834	16.01	17.645	30.742	48.079	109.84	148.65	186.02	239.99	295.13	393.84	416.08	442.15	448.78	498.8	565.57	540.1	592.35	636.17	664.15	725.48	761.45	769.21	825.91	915.05	1143	1189.7	1214.9	1278.6	1323.7	1423.9	1503.3	1568	1606.6	1623.4	1750.1	1744.7	1778.9	1787.7	1855.8	1884	1890.6
0	0	0	6.4926	0	13.417	0	0	0	0	0	0	23.077	70.499	117.79	189.83	273.82	357.53	470	525.31	619.74	687.43	796.77	935.75	1013.4	1140.1	1211.5	1329.5	1444.8	1533.2	1827.8	1806.1	1883.2	1982.9	2046.3	2139.5	2213.4	2396.2	2371.9	2467.9	2639	2709.9	2779.7	2831.9	2841.2	2900	2865.4	2895.9	2962.1	2965.1
15.402	1.5446	0	0	0	0	1.4904	0	0	0	0	0.17191	19.324	60.114	95.058	117.28	190.87	247.73	292.15	356.91	407.66	461.39	528.89	561.67	615.36	673.1	734.52	791.11	788.36	866.56	892.36	1011	1006.1	1083.5	1132.5	1159.1	1187.5	1218.5	1202.4	1230.1	1202.1	1229.6	1210.5	1263.7	1234.3	1231.9	1235.5	1159.5	1243.6	1216.4
0	0	0	116.34	72.192	0	21.327	11.601	34.176	47.021	61.565	44.379	51.586	68.939	64.348	49.911	76.348	117.98	147.1	167.84	171.77	207.54	226.88	260.98	254.21	287.73	286.8	305.13	351.5	351.29	365.23	382.95	349.8	340.19	283.67	307.02	315.79	293.95	361.45	341.79	361.67	349.34	318.5	356.06	341.13	332.09	304.02	333.12	363.35	374.26
4.6617	2.1396	0	23.306	0	1.8722	0	0	0	0	0	0	0	0	29.488	77.086	41.729	57.792	98.112	137.17	166.15	323.39	289.8	375.81	423.8	467.09	679.27	833.3	913.18	1041.5	1119.1	1233.3	1314.6	1389.7	1458.2	1452.3	1487.3	1473.4	1561.5	1604.1	1637.9	1671.5	1678	1640	1656	1635.2	1668.2	1697.1	1635.2	1661.3
22.301	2.2788	4.5506	0	0	0	0	0	0	0	0	0	0	2.4126	43.984	83.599	162.18	219.99	322.16	445.72	545.09	713.75	845.77	929.46	1005.9	1148.5	1301.4	1353.7	1551.4	1624.9	1694.2	1764.1	1848.4	1966.6	2016.2	2069.1	2124.4	2150.9	2284.4	2333.3	2333.2	2391	2353.5	2381.3	2379.5	2286.2	2294.9	2366.8	2452.5	2411.5
0	0	0	8.2503	14.811	6.4783	8.023	3.3161	10.165	4.0127	3.5931	14.555	41.054	59.913	110.02	149.42	230.31	287.15	364.54	441.84	496.02	569.03	658.23	724.2	819.45	884.4	970.88	1093.9	1155.8	1173.2	1298.7	1387.1	1476.3	1591.4	1699.4	1722	1820.4	1975.4	2070.1	2117.4	2228.4	2377.1	2526.3	2628.6	2711.6	2752	2832.8	2934.3	3009.8	3064.6
0	6.5008	1.7471	0	4.2997	6.7107	1.5303	0	0	0	0	0	0	0	0	0	0	0	0	0	0	0	0	0	0	0	0	0	0	0	0	0	0	0	0	0	0	2.1909	0	0	1.0737	4.1699	30.648	6.6516	16.93	0	18.207	22.884	38.133	58.64
0	0	0	14.507	3.9251	8.617	0	0	2.7838	23.62	49.484	80.978	143.23	188.75	292.79	301.06	362.86	421.84	504.4	553.11	576.9	588.39	676.44	695.06	767.12	819.72	920.8	943.05	1014.8	1136.3	1212.4	1285.4	1558.9	1705.2	1896	2041.6	2229.5	2350.8	2514.2	2648.3	2778.5	2852.9	2979.8	3183.5	3231.8	3245.2	3273.1	3339.9	3385.4	3533.8
9.9248	0	0	2.5615	1.1424	0	0	0	0	0	0	24.086	70.034	125.87	202.19	301.94	386	487.78	617.01	679.69	823.42	877.46	971.92	1098	1182.1	1202	1240.3	1342.5	1353.5	1337.9	1450.4	1422.1	1513.3	1508.8	1555.6	1589.4	1585.5	1613	1626.6	1644.9	1629	1615.2	1647.7	1683	1670.8	1701.3	1693.6	1719.2	1702.5	1687.3
0	0	0	0.42568	4.7073	0	19.602	33.021	46.298	90.937	135.01	195.17	264.92	337.08	409.12	468.14	521.16	615.02	681.99	741.04	799.36	826.3	921.61	954.74	989.07	1052.8	1104.5	1113.4	1138.7	1184.5	1204.7	1244.2	1296.8	1277.2	1236.2	1330.6	1319.1	1234.8	1301.5	1284	1291.9	1291.1	1256	1248.9	1233.9	1248.4	1240	1223.3	1203.5	1204.7
0	0	0	0	3.7814	7.9809	12.43	17.396	9.6066	5.1542	5.8941	0	0	0	0	3.92	2.2647	0	0	0	0	0	0	0	0	0	2.5962	0	8.4055	5.8998	9.4707	6.8114	11.094	24.974	35.886	40.263	20.227	19.098	26.575	19.883	1.6363	0	0	0	0	14.506	0	0	0	0
3.5385	0	0	0	4.1446	0	10.34	19.974	73.978	110.1	165.58	229.57	311.87	385.04	451.91	520.34	585.74	658.94	705.92	734.37	792.7	1002.8	1077.4	1189.5	1204.9	1437.4	1632.9	1692.6	1878.8	2031.1	2137.8	2367.1	2515	2737.9	2914.8	2884.9	3218.7	3324.1	3472.1	3655.5	3786.1	3929.8	4048.1	4165.4	4313.4	4421.5	4366	4440.6	4494.9	4538.9
0	0	0	0.57241	11.895	17.494	6.9388	15.653	16.24	15.38	29.023	30.814	54.61	72.746	94.473	116.11	150.02	190.52	231	280.33	323.85	407.04	482.22	546.2	621.54	642.58	722.46	759.18	809.55	817.3	827.56	872.62	948.67	1013.4	1007.5	1047.3	1056	1058.8	1086.3	1096.5	1143.1	1137.6	1195.1	1245.9	1298.6	1296.8	1337.3	1384.1	1396.1	1415.9
7.2441	0.60632	0	0	0	1.3965	0	0	0	0	0	0	0	0.55436	8.4081	20.43	40.112	46.828	66.082	80.705	100.11	117.2	146.84	177.26	244.77	315.32	431.31	513.45	618.43	738.26	823.59	946.19	1104.2	1304.5	1427.4	1545.3	1656.4	1863.5	1941.9	1995.4	2037.6	2094.6	2165.5	2178.7	2226.8	2246	2183.6	2223.8	2217.2	2320.7
13.508	1.0053	0	7.1564	0	0	2.4717	0	0	0	0	0	0	0	0	0	0	0	0	0.55555	5.7349	59.449	97.307	137.72	153.21	199.31	229.79	261.69	284.08	308.88	331.3	384.71	395.82	438.02	434.04	433.89	462.83	455.31	492.08	506.1	462.24	449.39	454.86	451.83	499.08	472.18	486.34	519.62	572.44	594.16
0	0	0	0	0	14.472	17.185	62.422	82.552	140	212.1	282.97	354.99	418.99	496.61	576.25	623.44	746.96	770.12	783.68	876.26	914.41	994.31	979.87	1032.7	990.51	1021.5	1049.1	1057.1	1058.7	1073.2	1083.1	1132.2	1126.8	1128.6	1136.8	1136.8	1144.9	1134.5	1137.5	1156.2	1149.9	1145.3	1164.3	1191.3	1159.8	1155.7	1152	1153.7	1126.1
7.8329	0.78019	0	0	0	5.5847	0	15.196	2.7163	13.299	14.699	19.318	16.607	12.236	16.38	3.4112	4.3558	12.382	19.282	0	19.792	25.736	29.65	34.244	39.783	20.155	25.959	26.174	58.039	32.678	39.905	50.704	67.316	70.144	62.205	66.694	75.507	91.988	109	124.52	121.66	142.46	166.35	179.74	230.7	280.47	304.66	337.31	388.99	411.29
0.098148	5.6996	0	0.29063	0	1.6523	0	7.0322	27.353	73.384	127.6	198.75	263.54	392.68	499.62	597.73	753.07	892.42	1043.5	1149.5	1233.7	1329	1434.9	1562.5	1743.6	1891.9	1958.4	2052.2	2289.7	2588.3	2680.5	2811	2936.7	3018.5	3243.5	3295.4	3327.3	3447.7	3555.5	3717.7	3816.2	3828.6	3889.6	3906.1	3944.7	4084.9	4101.8	4128.9	4231.7	4195.5
0	0	0	0	13.903	44.152	77.915	136.28	199.62	279.59	322.94	401.51	514.58	624.89	696.82	789.01	897.71	995.4	1146.8	1254.1	1339	1430.5	1558.8	1678.6	1753.1	1921	2082.1	2247.2	2385.3	2499.2	2652.8	2764.3	2945.3	3046.7	3220.2	3240.8	3387.9	3556	3638	3717	3763.1	3807.5	3906.5	3928.5	4120.8	4155.5	4180.4	4357.4	4345.2	4384.2
0	0	0	4.536	3.6129	11.315	9.8933	14.55	21.031	15.047	19.822	33.978	82.659	124.11	178.7	261.37	396.37	506.61	662.25	814.27	911.76	1005.7	1245.9	1310.7	1421	1598.9	1620	1683.9	1691.2	1721.4	1739.9	1780.5	1956.5	1987	2053.2	2103.6	2129.7	2132.8	2125.4	2237.5	2206.3	2276.9	2306.2	2277.3	2262.2	2136.9	2120.1	2134.5	2074.3	2058.2
7.5162	7.3649	0	0	4.2138	5.3132	0	17.682	14.026	0	21.783	21.416	40.231	56.708	74.826	96.284	107.33	144.28	176.41	207.65	254.78	305.46	360.48	424.14	472.9	525.36	565.36	600.26	648.89	685.94	708.42	759.38	823.5	800.45	867.51	860.31	873.34	921.58	972.92	914.89	936.3	939.61	989.3	1005	1003.4	1027.9	1009.8	1028.6	1044	1031.8
0	0	0	1.8237	11.36	15.268	5.3662	54.691	57.259	85.757	101.17	116.43	79.816	95.734	114.88	125.42	139.58	161.43	166.78	182.9	184.96	192.28	206.37	239.71	287.35	337.15	395.78	481.35	585.25	685.61	791.81	882.01	1085.4	1205.6	1362.4	1430.5	1629.4	1770.8	1904.7	2105.1	2192.9	2310.5	2438	2541.2	2608.5	2720.3	2763.8	2854.3	2949.1	2962
0	9.6121	0	0	2.5914	0	2.6455	0	0	0	0	0	0	0	0	0	0	0	0	7.7433	14.262	18.089	14.691	23.112	31.221	31.863	38.573	48.684	55.738	66.216	71.391	54.207	36.551	60.731	47.493	56.768	59.344	55.391	74.181	75.719	86.783	82.241	62.132	80.431	80.226	71.86	67.95	71.193	82.597	94.962
0	0	0	3.3969	18.196	21.164	68.977	95.22	134.98	196.82	216.16	278.97	346.37	408.81	478.12	486.65	582.53	636.87	667.05	652.04	720.67	744.5	749.05	742.23	797.64	797.95	801.18	827	841.02	858.67	833.39	839.18	860.71	837.38	871.03	914.49	878.64	883.17	878.56	875.12	946.53	973.83	969.99	955.44	780.29	824.76	832.06	840.37	855.87	845.78
0	0	0	0	38.881	97.263	99.335	184.96	251.05	332.29	387.33	551.09	689.29	775	891.57	745.15	1000.8	1153.6	1229.3	1305.4	1485.6	1540.9	1519.6	1629.2	1679.6	1709.9	1749.3	1833	1953.3	2005.4	1913.3	1988	2040.1	2138.9	2118	2264.7	2182.1	2213.4	2284.2	2261.1	2263.5	2309.8	2267.8	2283.3	2314	2297.8	2358.3	2337.8	2278.3	2246.5
0.98196	1.5791	0.46148	3.6765	5.7726	6.1754	0	26.514	22.417	38.06	37.444	64.143	109.54	166.01	225.98	263.61	308.47	396.82	410.59	504.2	553.46	533.37	630.68	863.08	909.96	985.41	1015.8	994.59	1028.3	1017.3	965.84	1006.4	1030.9	884.89	1013.2	984.52	921.61	979.18	972.86	986.52	922.92	994.52	964.39	1016.5	1054.4	1046.8	1110.9	1036.1	1081.9	1055.6
0	0	0	3.9308	2.6904	1.8913	12.541	13.867	20.88	7.1019	5.0389	10.317	12.396	17.949	41.497	67.116	93.837	118.06	132.23	161.82	178.47	208.95	226.73	256.81	264.48	284.45	293.4	301.47	328.61	317.16	325.99	332.17	321.76	339.81	359.43	343.56	343.92	329.37	353.22	341.46	327.47	355.06	335.67	358.16	378.77	426.64	400.41	415.43	461.51	507.63
12.744	3.377	1.2331	4.6798	0.48834	0	0	0	4.0657	10.722	17.637	9.5302	17.5	9.0535	23.463	44.715	43.112	40.538	14.974	44.413	42.149	37.091	37.02	48.533	67.34	85.718	3.4218	0	0	0	0	0	0	0	0	0	0	0	0	0	0	0	0	0	0	0	0	0	0	0
0	0	0	3.7095	6.2894	1.556	3.4176	2.3714	1.4768	5.2001	18.073	34.834	49.768	73.701	110.99	144.11	204.65	288.78	365.32	463.05	602.52	771.35	929.04	1106.3	1316.3	1432.8	1633.7	1833.7	1988.6	2176.1	2403	2514.6	2568	2707.2	2947.3	3002.9	3053.3	3214.4	3335.1	3367.4	3563.6	3672.4	3650.6	3820.6	3915.8	3938.6	4031	4076.9	4135	4101.4
0	0	0	0	0	12.26	17.228	17.484	0	7.3603	14.762	13.809	16.296	20.704	9.1477	9.1523	13.659	13.499	9.1059	10.976	13.287	35.304	38.103	40.425	40.823	56.254	49.169	44.658	51.243	86.998	77.069	114.78	114.12	148.74	175.41	244.63	282.99	297.31	342.14	366.55	471.66	530.62	611.52	709.38	775.49	874.64	873.76	946.82	1020.5	1036
5.4855	0	0	0	4.4829	0	5.8976	5.5998	0	0	0	0	0	0	0	0	0	0	0	0	0	0	0	26.123	18.19	85.269	154.79	223	276.65	216.9	231.6	288.15	310.41	294.33	281.23	243.44	312.13	330.55	311.51	329.91	307.38	292.05	263.33	269.85	278.58	282.83	281.99	280.54	264.43	247.9
0	0	0	17.181	27.992	18.919	0	0	12.606	19.636	8.0797	0	0	5.2724	15.817	3.3351	0	0	0	62.09	77.768	55.279	94.401	155.11	201.99	223.96	282.22	341.95	389.05	453.1	513.67	590.66	666.81	733.64	797.63	840.06	912.1	952.81	1063.8	1107.7	1157.1	1153	1161	1250.3	1260.6	1229.2	1251.9	1273.2	1281.3	1316.7
0	0	0	14.469	18.879	8.3158	10.882	0	0	0	0	12.55	35.183	55.358	63.708	86.921	101.88	120.53	150.22	164.98	198.52	222.32	245.66	263.58	296.44	312.14	332	356.06	379.78	398.24	414.48	456.7	475.5	494.11	550.17	542.95	583.3	609.41	622.44	647.56	655.57	693.81	704.03	698.2	743.75	726.49	693.45	721.27	701.75	700.98
0	0	1.8244	0	3.958	2.9757	11.939	16.894	17.005	23.174	27.389	38.855	45.139	58.818	47.088	43.388	59.352	75.122	98.398	154.24	175.46	241.75	308.77	342.06	412.61	461.67	524.77	559.25	612.41	670.87	722.41	762.29	790.54	857.25	880.06	934.88	1037.4	1082.8	980.95	1051.9	1159.6	1257.4	1255	1361	1407	1516.2	1606.3	1672.6	1742.6	1711.8
1.0649	0	0	0	0	0.0014489	9.2255	6.3227	19.964	41.61	81.006	105.59	146.93	191.83	227.39	251.17	289.5	346.26	366.85	451.95	543.32	617.65	694.76	763.55	877.69	954.16	1015.5	1104.3	1234.5	1254	1289.4	1395.7	1399.1	1496.1	1536.2	1582.8	1568.9	1615.2	1660.7	1745.1	1812.4	1895.8	1942.1	1939.8	1999.1	2056.6	2108.3	2206.9	2289.3	2304.7
0	0	0	0	6.5326	2.6472	7.7423	0	0.2166	32.7	53.945	74.892	144.44	220.78	336.93	464.13	581.64	706.4	894.87	1039.4	1200.4	1391	1651.3	1902.6	2056.5	2214.8	2396.1	2690.2	2765.9	2994.2	3171.1	3380.1	3605.5	3714.9	3835.4	3975.1	4125.4	4062.7	4102.4	4309.7	4331.6	4380.6	4402.3	4484.2	4543.6	4588.7	4613.3	4604.6	4581.9	4668
0	0	0	5.2297	9.3306	8.52	1.5918	10.764	6.8918	6.4299	12.162	7.1402	6.0945	20.261	17.809	12.704	27.347	24.761	29.555	16.187	23.686	14.439	24.681	19.698	21.801	5.2328	13.1	8.4461	14.613	0	0	0	5.5192	0.50918	0	2.7321	2.3925	13.87	7.9941	33.67	28.536	31.129	48.029	62.904	85.047	76.781	99.837	120.4	140	159.76
0	0	0	0	11.692	0.3143	0	6.2613	0	2.0325	3.3215	0	0.023515	0	0	0	0	0	3.27	7.1098	21.684	17.812	13.101	15.511	0	0	4.0017	7.2441	10.651	13.233	9.8573	13.821	5.0593	15.655	4.8012	1.6444	18.311	41.071	50.234	58.498	76.578	94.15	107.1	125.63	167.99	184	197.61	211.08	235.81	263.56
0	1.4191	0.04492	3.2137	6.3943	6.3173	0	0	0	0	19.813	0	14.293	21.761	13.742	8.3054	20.588	45.26	50.042	53.921	55.785	50.485	53.865	70.622	64.77	67.085	62.493	77.316	69.232	50.899	53.476	40.789	0	0	5.1297	0	0	0	0	0	0	0	0	108.85	59.846	130.09	16.302	61.572	78.097	71.946
0	0	0	2.4736	7.5133	11.212	21.718	23.926	27.869	27.762	21.252	23.832	17.842	22.044	39.626	53.169	49.427	44.387	45.493	97.282	119.88	133.04	174.52	221.89	240.79	266.37	280.85	346.03	405.39	426.12	489.5	445.65	466.3	521.19	543.7	572.1	571.05	578.32	607.09	603.14	558.62	582.32	591.49	605.97	617.16	618.29	610.6	636.26	609.5	633.7
8.4104	13.5	6.3661	4.4913	0	0	0	0	0	0	0	0	0	46.044	71.45	117.75	194.29	245.59	347.82	433.64	525.2	629.73	775.99	893.28	971.68	1072.1	1170.7	1295.6	1426.5	1520.4	1612.1	1725.3	1852.6	2036.1	2147	2243.5	2375.2	2443.4	2639.3	2741	2869.4	3010.8	3045.5	3042.8	3093.5	3261.3	3236.2	3304.3	3307.7	3394
0	0	0	0	7.7444	7.6668	16.028	37.162	25.799	29.485	40.182	28.11	44.806	62.752	84.675	109.69	146.06	190.83	212.58	233.13	279.44	291.67	320.89	370.88	386.52	415.16	411.77	424.41	423.09	455.77	450.99	448.09	476.52	484.64	515.49	497.28	510.29	539.2	551.55	564.1	538.64	543.84	576.75	558.85	553.18	306.08	318.84	315.78	301.53	309.9
10.559	0	0	0	0	2.0465	7.1209	2.0595	0	4.4668	8.2714	9.2947	6.4945	0	5.1964	9.7751	29.818	58.762	80.655	119.31	177.6	160.45	157.54	155.25	180.4	236.5	257.73	309.94	343.65	345.83	437.46	455.16	543.83	529.42	555.85	572.13	586.57	636	686.13	700	714.56	743.57	764.78	777.37	833.75	868.48	907.35	772.14	775.97	826.74
0	0	0	11.765	9.5673	10.658	12.44	21.938	22.331	28.945	27.54	38.326	66.061	116.88	196.23	247.5	358.16	434.01	542.43	679.63	745.25	887.18	977.23	1077.3	1272.6	1348.2	1463.6	1593.1	1681.5	1849.7	1920.8	2080.1	2199.5	2365	2586.6	2719.8	2934.6	3104.9	3224.7	3430.6	3573.8	3761.1	3865.9	3917.3	4002.1	4297.7	4384.7	4448	4445.1	4503.4
4.3073	20.227	0	0	0	2.0071	0	15.025	25.123	35.489	67.06	108.1	148.17	180.26	230.5	249.83	280.01	355.46	406.91	536.58	619.58	693.82	753.31	857.5	1017.5	1051.6	1043	1114	1148	1447	1239.5	1261.5	1308.6	1422.2	1470.9	1491.7	1433.2	1496.5	1555.5	1549.1	1623.9	1636.4	1620	1634.2	1648.6	1665.2	1613.7	1686.6	1714.6	1762.8
2.7404	10.72	0	0	0	0	0	10.607	0	0	0	0	0	0	0	0	12.935	41.447	76.379	105.93	184.46	241.99	306.48	385.75	456.34	459.85	473.83	538.83	555.03	565.53	599.88	637.41	680.78	676.23	698.22	685.66	692.26	733.4	767.72	827.92	751.35	766.59	756.64	754.86	765.23	783.85	802.01	743.34	753.41	727.32
7.7838	2.9307	2.21	0	6.9798	0	0	32.059	27.002	26.035	53.333	67.346	105.53	168.06	229.44	285.83	340.9	436.96	431.22	602.83	696.03	765.19	863.95	942.59	1026.5	1098.6	1167.4	1209.4	1316	1161.9	1156.9	1407.2	1463.1	1496.5	1358.6	1394.3	1596.2	1645.9	1702.9	1720.4	1742.2	1784.4	1844.5	1910.5	1937.3	2081.1	2166.1	2174.9	2169.8	2315.4
0	0	0	0.31907	30.759	51.485	93.343	127.94	176.87	165.23	166.88	132.81	145.23	132.26	174.4	178.38	182.91	187.45	184.37	221.9	197.22	223.88	247.32	259.11	280.4	303.42	313.94	321.18	350.64	329.07	336.76	341.23	352.1	343.62	352.01	359.56	362.95	381.76	391.14	403.13	406.41	393.16	389.59	392	397.84	407.87	397.35	384.73	390.62	405.01
0	3.56	0	0	5.107	8.2744	6.0111	9.4521	3.6651	12.203	0	1.8371	1.0661	0.6049	0	0	0	11.327	1.4779	0	2.4964	0	0	0	16.553	23.329	13.229	12.926	0.063484	34.428	17.951	3.9573	0	44.86	59.016	89.294	88.621	143.38	258.31	430.15	268.86	304.14	384.87	397.84	447.53	576.6	570.97	708.42	811.36	786.66
0	6.3997	0	16.898	4.6747	4.3419	0	16.258	21.248	20.65	41.682	63.715	91.361	148.29	179.83	282.6	332.82	428.03	523.92	558.29	609.97	702.7	799.91	918.04	1029.5	1046.1	1089.3	1141.5	1089.3	1089	1036.2	1061.8	1006.9	1067.5	1053.3	1091.5	1053.8	1066	1066.6	1108.2	1040.3	1009.9	1042.8	1018.4	990.98	978.48	962.97	973.08	1001.7	994.11
10.148	1.5095	1.0172	0	0	9.7315	0	11.79	20.851	24.659	54.086	83.157	121.42	173.46	247.86	310.35	396.63	479.21	517.82	605.23	705.18	751.69	794.43	866.06	929.75	1012.8	1065.1	1069.1	1102	1179.5	1167.3	1234.9	1257.4	1262.5	1257.3	1270.2	1301.4	1334.4	1367.8	1397.6	1359.6	1358	1338.6	1380.4	1369.7	1405.2	1406.2	1427.6	1409.7	1408.4
0	0	20.716	0	0	46.06	47.809	95.205	135.63	222.39	277.02	381.46	482.44	604.45	683.67	786.63	879.01	994.94	1069.1	1168.9	1261.9	1337.4	1466.6	1519	1609.7	1709.4	1809.1	1854.6	1923.3	2043.9	2063.5	2153.4	2197.4	2226.7	2336.6	2400.6	2450.7	2483.1	2610.3	2627.3	2642.3	2741.9	2790.3	2810.5	2779.7	2801	2881.2	2887.7	2903.8	2905.7
7.0036	16.306	2.6483	0.75533	4.9225	4.4548	0	0	0	0	0	0	0	0.47597	37.115	69.511	104.41	180.41	210.6	269.57	319.59	382.9	423.57	450.28	487.93	543.83	601.44	663.94	667.27	719.2	782.54	830.36	904.96	946.9	984.82	975.9	1044.4	1085.7	1071.3	1156.4	1155.5	1171.1	1189.6	1191.3	1202.8	1199.3	1211.1	1217.4	1234.1	1224.6
7.9111	2.0178	0	0	0	0	0.87771	1.5405	0	0	11.438	38.369	87.115	141.38	197.94	268.04	336.52	409.49	485.4	533.99	600.52	643.17	679.54	763.81	748.52	802.03	819.87	893.16	919.81	932.56	953.72	941.32	1015.6	1030.5	1047.8	1103.5	1100.7	1136.3	1193.3	1144.3	1187.5	1223.7	1215.2	1211.8	1259.7	1252.6	1250.5	1293.6	1259.1	1261.4
14.456	7.0156	0	0	2.9301	1.2809	0	2.8646	0	0	0	0	3.6847	9.6722	14.886	10.429	15.017	18.364	18.883	20.269	20.777	10.793	7.1504	22.332	26.022	19.899	15.154	12.047	20.673	6.4729	3.4132	2.9216	16.556	0.13658	18.699	8.7184	9.7579	22.001	13.53	3.036	7.03	1.6865	0	0	0	11.203	0	0	0	0
0	1.4906	5.007	5.8437	0.91655	8.1329	5.2271	20.603	0	0	0	0	0	0	0	0	0	10.504	22.228	36.176	27.155	52.285	55.552	56.063	72.935	65.026	66.087	71.331	71.821	76.115	90.885	86.475	95.919	89.34	104.29	112.54	121.72	126.78	132.58	154.71	158.96	180.51	189.24	177.71	205.43	212.14	199.33	217.76	222.95	231.73
28.568	15.637	2.4839	0	0	0	0	0	0	1.5883	0	9.426	16.988	25.524	23.892	37.55	48.104	67.773	62.813	92.23	111.26	169.17	239.09	272.23	361.18	430.91	534.18	658.32	798.21	922	1055.8	1131.7	1349.8	1482.5	1600.1	1608	1621.6	1603.6	1725.5	2099.3	2186.2	2447.8	2607.2	2698.7	2831.3	2997.5	3016.1	3212.7	3434	3571.1
13.142	0	4.1541	0	0	7.4926	0	41.137	20.796	53.17	88.704	149.49	232.1	310.89	409.48	536.16	619.61	563.46	686.55	799.63	868.75	971.49	1068.9	1089.4	1193.4	1232.8	1355.7	1407.6	1427.8	1598.3	1592.2	1660	1729.1	1819.4	1879.1	1926.8	1980.9	2054.2	2115.2	2136.3	2135.4	2223	2206.9	2217.3	2135.6	2180.2	2252.3	2146.6	2193.9	2219.2
17.04	13.027	1.8228	8.9295	11.532	0	0	0	0	0	0	0	0	0	0	0	0	0	0	0	0	0	0	0	0	0	0	0	0	0	0	0	0	0	0	0	0	0	0	0	0	0	0	0	0	0	0	0	0	0
0	0	0	0	0	6.1222	11.848	12.812	7.3955	0.59731	0	0	0	0	0	0	0	0	0	0	0	0	0	0	0	9.7675	11.569	5.0469	17.534	19.456	18.551	20.872	40.693	45.161	54.945	66.52	73.214	80.23	103.94	105.52	97.673	100.08	92.641	74.877	95.004	111.62	98.404	106.46	102.41	94.275
1.718	3.3354	0	0	0	0	15.681	51.209	129.74	219.46	333.8	490.33	726.14	902.2	1164.7	1302.8	1682.6	1918.8	2269.6	2606.1	2937.9	3181	3501	3829.9	4115.4	4420.2	4509.3	4858.7	4925.7	5224.7	5313.5	5513.3	5818.2	5955.3	6147	5847.8	5995.4	6163.1	6312.9	6371.2	6496.7	6694.3	6672.7	6843.8	6904.3	7002.1	7154.7	7282.7	7217	7378
0	2.7582	0	4.3662	18.397	4.8089	0	48.861	88.862	166.44	320.06	471.44	634.33	795.14	1006.7	1268.7	1497.8	1758.7	2111.9	2351.8	2524.9	2828.2	3084.5	3231.8	3488.6	3560.4	3774.3	3944.8	4179.1	4164.7	4268	4454.3	4431.7	4655.9	4797.2	4775.5	4853.7	4844.4	4875.6	4984.5	5186.3	5139.2	5230.4	5267.6	5420.8	5387.3	5403.3	5462.2	5447.6	5529.4
1.8908	12.218	3.3572	0	0	0	0	0	0	0	0	0	0	11.484	2.8167	2.8461	0	0	3.0111	0	0	0	0	0	0	0	0	0	0	0	0	0	0	0	0	0	0	0	0	0	0	0	0	0	0	0	0	0	0	0
20.361	14.853	0.093107	2.4053	0	0	0	0	16.139	52.052	116.85	163.38	230.99	262.02	339.88	391.21	458.66	506.14	541.54	621.83	695.61	714.64	767.11	818.77	835.5	839.49	817.49	879.96	848.02	897.72	911.86	961.54	987.76	989.43	982.53	1020.4	1060.7	1088.8	1149.3	1217	1266.9	1286.3	1364.8	1442.8	1579.8	1701.7	1710.4	1906.3	1850.6	1914
0	0	2.7421	0	4.4676	5.9453	7.8472	0.70744	3.0531	7.6009	1.2432	4.1312	8.9865	10.534	3.6135	6.7364	6.6059	15.742	15.086	14.358	10.352	13.776	8.9902	5.1451	12.578	17.008	21.882	22.663	39.14	55.072	84.514	117.5	147.61	177.6	207.84	275.04	299.51	347.58	368.34	409.2	440.1	480.86	534.79	549.21	615.89	641.61	652.11	675.68	687.4	724.9
12.788	2.392	0	5.7624	0.25886	0	0	3.144	0	0	0	0	5.0931	31.32	64.084	116.07	176.98	247.13	321.27	438.15	464.52	590.86	699.07	848.97	971.11	1144.1	1279.2	1469.6	1670.2	2023	2081.4	2380.7	2613.7	2907	3497.7	3384.5	4097.7	4384.6	4427.3	4385.1	4612.4	4821.5	4899.5	5126.4	5216.8	5252.2	4621.3	5050.1	5192	5538.1
0	0	0	0	2.3592	6.7274	18.79	40.156	83.195	157.03	210.75	319.43	448.45	589.58	811.69	1013.9	1289.5	1514.3	1753.2	2051.8	2172.6	2508.6	2792.6	3008.8	3197.6	3453.1	3647.9	3810.8	4011.1	4251.2	4359.6	4716.8	4806.8	4896.3	5064.1	5323	5405.5	5486.4	5741.9	5913.4	5998	5924.7	6001.9	5993	6000.4	6006.1	5977.4	6028.1	6015.9	6092
0	0	0	0	0	3.8384	12.95	21.382	7.493	7.3844	4.2542	0.42404	0	0	0	0	0	0	0	0	0	1.0743	3.7514	18.918	37.389	32.295	50.715	54.508	77.027	64.123	74.634	85.593	91.638	117.77	123.63	143.61	137.06	150.52	168.4	146.99	154	150.05	160.55	168.95	186.47	169.18	163.02	167.67	156.11	172.79
0	4.9617	0	5.4535	9.2482	4.3841	0	1.2993	8.8074	7.362	4.3497	6.782	9.9146	9.5692	32.732	60.763	88.118	121.09	192.99	312.32	408.07	564.27	703.25	910.39	1017.4	1211.5	1398.2	1537.7	1683.2	1823	1943.7	2063	2224.4	2413.1	2487.4	2566.4	2621.1	2739.7	2793.3	2924.7	2902.3	2975.7	3155.3	3056.5	3024	2975.3	3079.6	3016.8	3156.1	3230
8.3662	5.0006	0	0	4.2816	0	0	1.5826	4.1042	8.9952	16.765	33.106	43.078	58.401	61.249	92.815	137.46	187.25	238.12	343.53	422.46	520.13	635.21	763.54	815.63	865.11	934.63	1090.2	1135.7	1153.5	1276.2	1513.3	1690.8	1871.2	2185.5	2343.9	2444	2503.6	2592.6	2771.8	2894.2	3056.9	3170.8	3099.6	3077.8	3165.2	3384.5	3481.3	3402.9	3336.6
0	0	0	1.2039	14.246	15.294	2.2357	11.732	13.626	12.725	8.7775	18.459	20.756	28.223	10.341	12.398	19.067	29.805	30.593	35.233	31.597	44.209	52.46	54.266	61.304	57.969	71.483	97.165	119.84	115.72	137.94	216.94	290.93	328.74	413.82	443.03	504.61	556.02	607.82	657.05	711.93	739.62	820.47	843.54	875.6	926.22	908.05	968.79	965.85	1037.9
0	0	0	1.589	27.893	44.333	39.825	54.203	60.267	83.149	82.103	87.935	89.846	98.795	115.52	110.24	126.8	118.22	140.4	147.92	149.69	140.93	155.81	166.52	151.35	169.31	171.34	168.74	162.64	158.14	169.24	160.96	139.81	161.1	169.06	186.35	166.28	176.72	173.83	180.6	179.93	211.96	204.92	221.32	219	256.18	255.79	233.09	249.05	234.45
0	0	0	6.1721	13.345	16.172	7.3536	21.834	15.144	17.265	16.871	21.27	38.278	70.063	124.85	192.92	308.52	417.78	548.82	668.69	832.8	947.5	1123.2	1262	1409.7	1525.6	1699.9	1809.6	1940.1	2007	2051.7	2217.6	2432.8	2487.6	2644.1	2722.1	2853.9	3019	3085.3	3224	3202.4	3324.1	3429.3	3616.2	3953.9	3908.3	3858.9	3943.4	4033.9	3930.5
15.768	12.487	0	0.34832	0	0	0	0	0	0	0	0	16.352	72.768	145.48	295.5	411.91	560.79	682.83	893.05	1018.9	1156.5	1219.2	1421.3	1617	1709.6	1833.1	1952.7	2002.2	2195.8	2376.2	2367.7	2470.3	2658	2748.2	2792	2981.4	3024.4	3107.6	3359.6	3423.5	3551.2	3670.3	3500	3762.8	3740.6	3782.9	3968.3	3851.7	3995.1
0	0	0	0.83271	0	0	23.169	81.134	202.39	331.35	351.23	469.49	625.04	955.94	1143.7	1317.9	1351.1	1563.5	1754.3	1929.4	2314.1	2462.1	2584.7	2665.9	2986.2	3129	3173	3298	3458.5	3497.1	3638.5	3605.2	3594.8	3640.7	3793.9	4106.8	3696.4	3806	3977.4	4622.8	4699.6	4561.8	4119.8	4811.2	4127.5	4102.6	4021.6	4174.6	4255.8	4733.6
0	4.6896	0.77926	0	0	2.4599	0.37605	3.9707	0.95054	3.4247	5.7905	5.5052	17.434	33.677	34.375	42.8	37.135	52.104	83.119	114.91	137.24	171.95	230.21	265.83	302.35	314.84	366.16	436.55	463.32	504.51	546.11	564.75	591.36	647.16	677.73	729.63	730.4	723.18	824.7	852.43	882.89	930.9	943.89	912.55	913.56	928.54	919.18	900.24	932.69	944.87
0	0	0	1.8448	10.656	6.5182	9.0576	9.3189	14.218	16.099	16.639	0	0.10923	27.882	25.042	25.598	13.508	28.964	51.825	57.765	52.122	41.824	74.634	136.84	200.36	259.13	270.7	320.71	414.45	618.5	730.35	665.64	942.52	1096.8	1177.2	1323	1473.9	1697.4	1770.1	1899.6	2125.8	2115	2226.2	2448.1	2881.4	2901.7	3059.9	3140.8	3153.4	3192.2
7.222	0	2.4295	0	1.5156	5.7131	0	0.39141	0	0	0	0	0	0	0	0	0	0	0	0	9.2456	20.973	54.156	119.98	158.42	211.18	271.44	323.96	350.43	397.65	408.12	423.08	447.35	483.32	513.33	521.12	535.11	533.63	532.21	562.03	541.96	556.35	568.87	540.29	585.93	518.79	570.6	548.02	562.03	523.81
0	17.853	14.426	5.2071	2.9327	0	0	0	9.4783	14.304	33.058	41.863	55.414	73.308	107.99	141.79	181.28	211.19	266.13	338.32	361.81	416.81	455.15	518.28	574.37	643.75	723.32	788.05	848.19	983.4	1059.2	1202.4	1289.2	1386.4	1562.5	1692.1	1860.6	1904.9	2003.6	2019.7	2156.6	2235.9	2253.6	2332.5	2465.5	2497.1	2604.5	2565	2656.2	2691.1
0	4.2916	0.55337	0.50495	0.057814	0	0	0.19554	26.056	38.787	67.525	93.015	125.47	145.7	152.54	194.6	238.81	254.58	238.6	254.22	294.24	320.87	318.56	331.81	344.04	355.43	375.14	399.33	445.12	497.06	562.78	655.51	703.63	821.02	802.59	874.98	1035.4	1165.4	1265.2	1344.1	1406.2	1497.2	1588.9	1640.5	1726.8	1766.5	1856.7	1875.5	1978.1	2065.2
0	0	0	0	24.882	43.254	83.974	113.69	132.34	155.67	207.32	302.51	399.66	525.63	699.57	829.96	1010.9	1124.2	1307	1511.4	1581.4	1763.6	1857.9	1993.2	2129.7	2227.3	2396.1	2413.9	2481.6	2593.7	2641.3	2733.1	2792.6	2915.9	2961.1	3049.8	3091.9	3295.5	3382.4	3647.8	3717.7	3724.3	3866.9	3830.1	4002.6	4034.2	4130.9	4100.3	4151.2	4312.6
14.989	9.925	0.15117	2.5266	8.1301	0	0	1.785	0	0	0	0	1.8649	0	4.4651	17.157	34.019	49.459	65.747	72.495	89.491	106.68	108.72	119.34	127.35	124.82	122.93	148.58	150.85	143.27	153.31	160.51	161.69	152.26	166.04	146.71	159.04	190.81	172.7	183.93	181.24	192.48	167.75	180.39	190.87	224.13	230.23	215.53	222.62	218.52
5.6975	6.4931	0	0	0	0	4.2581	11.37	23.235	49.042	74.123	132.94	163.42	194.68	246.75	281.64	343.84	361.07	423.47	426.16	451.03	521.14	539.6	583.43	591.02	591.75	646.68	640.51	670.4	652.83	629.41	670.14	648.69	685.6	671.37	674.4	704.89	716.25	739.91	761.99	739.89	748.7	764.25	753.69	781.35	761.48	812.28	788.43	830.73	897.48
9.0318	0	0	0	0	5.9831	11.002	48.741	81.41	147.88	191.17	249.03	317.5	381.76	411.28	516.13	569.01	623.89	700.21	754.25	760.85	847.35	884.89	911.75	1066.5	1042.4	1171.4	1256.1	1334.7	1508.8	1487.3	1700.2	1769.7	1973.1	2136	2186.5	2219.4	2416.5	2495.1	2629.6	2724.9	2690.3	2778.3	2836.8	2850.1	2861.2	3033	2984.7	3011.6	3048.1
0	0	0	1.3008	0	29.246	43.946	86.216	104.11	135.92	172.94	190.12	233.31	252.24	291.68	301.9	319.58	371.93	431.62	513.95	606.1	749.33	909.54	1066	1329.7	1532.1	1807.7	2182	2515.5	2833.3	3001.9	3310.7	3656.2	3809.7	4128.6	4326.5	4422.2	4519.7	4786.8	4914.2	5083	5131	5138.1	5333.7	5477.5	5508.5	5820	5858.9	5970	5867.7
1.5406	0	0	0	3.3064	0	10.815	41.473	17.494	40.717	31.862	37.642	24.015	29.729	13.09	7.4067	10.209	34.13	54.823	71.577	102.57	120.84	139.11	179.8	208.61	243.52	246.78	294.3	309.61	310.37	339.63	358.64	390.8	394.38	408.38	415.31	442.44	430.88	470.95	463.51	438.63	432.42	446.42	448.16	464.01	445.69	428.27	432.35	435.89	403.55
14.078	6.4534	0	0	0	12.617	0	4.9468	0	0	0	0	0	4.5153	0	0	0.80716	17.319	45.947	74.694	125.79	156.36	215.92	285.12	390.24	471.26	517.28	591.88	654.75	770.34	869.07	941.03	979.15	1121.3	1204.2	1259.5	1302.5	1535.4	1618.7	1796.3	1803.2	1838.1	1823.9	1909.8	1900.8	1968	1981.5	1983.5	2065.6	2061.7
0	0	0	2.6272	5.149	9.9467	8.5547	18.4	20.546	24.722	27.83	13.524	14.666	29.773	26.928	33.389	37.826	51.179	77.799	113.06	135.33	162.94	183.02	239.63	280.51	318.81	371.42	414.53	464.25	505.15	526.36	578.59	605.47	667.08	588.56	601.26	641.87	678.44	704.04	730.33	738.55	767.19	782.35	813.47	843.46	842.26	884.84	877.75	869.13	867.97
0	0	0	5.8083	0	13.631	8.6496	18.122	11.239	17.142	15.684	23.186	41.616	57.761	88.61	121.86	144.15	195.69	237.77	301.2	329.27	389.47	445.1	470.41	539.73	561.33	607.49	655.1	690.9	732.13	747.05	783.2	826.21	859.47	899.44	963.56	994.89	995.09	1071.5	1092.4	1103.5	1189.9	1243.3	1279	1295.8	1339.7	1373.1	1375.3	1392.7	1395.1
0	0	0	0.81572	0	1.3386	15.544	41.822	84.629	146.77	200.79	255.61	370.14	450.36	549.92	612.98	728.8	796.35	905.98	1039.1	1083.9	1191.8	1221.6	1354.5	1379.4	1452.3	1509.1	1632.4	1641.1	1722.3	1772.3	1787.4	1889.3	1952.7	1933.3	2034.7	2095	2119.3	2163.9	2151.4	2195.2	2194.4	2209.5	2303.3	2316.5	2335.8	2350.3	2140.1	2243.7	2273.7
20.572	11.156	0	0.61391	0	0	0	0	0	0	0	0	0	30.268	82.418	136.25	237.11	315.93	385.61	506.1	590.79	785.02	898.31	1022.7	1120.8	1301.6	1380.1	1530.3	1679.3	1923.8	2031.9	2197.9	2394.9	2556.5	2710.3	2883.5	3219.4	3479.1	3687.2	3755.4	4131.8	4460	4563.5	4872	4953.3	5009.2	5226.3	5281.6	5521.9	5585.3
10.799	2.4435	0	0	0	0	0	8.0124	0	3.2801	3.9293	32.831	63.132	106.17	159.77	240.57	310.49	396.42	454.55	515.63	608.03	688.49	719.79	774.27	822.81	803.96	828.78	901.84	881.04	927.05	899.47	916.7	936.62	958.33	967.09	1177.6	1232.4	1245.4	1197.1	1141.1	1171.9	1240.5	1178.1	978.68	986.34	1167.3	998.33	1017.1	979.68	982.92
0	0.74311	0	0	5.5766	3.7782	0	2.5348	25.208	47.945	68.318	89.791	112.05	161.01	177.13	201.86	237.33	246.15	261.71	265.91	266.29	298.43	289.49	303.32	331.68	346.27	321.29	312.83	354.78	371.97	350.57	395.19	403.47	372.58	383.47	374.29	367.6	398.76	387.33	384.13	403.15	391.11	393.17	430.63	480.77	444.47	451.88	447.89	459.01	474.03
14.37	21.248	2.2283	0.19625	0	0	0	0	0	0	0	0	0	0	14.165	42.843	101.96	133.18	169.74	215.9	246.14	289.19	291.64	340.93	389.5	392.07	390.89	428.06	439.6	507.3	525.71	556.04	561.92	587.15	589.23	607.73	606	620.19	642.59	696.76	747.12	726.78	715.68	702.27	768.01	894.61	893.11	918.52	937.57	953.1
25.618	11.377	0	0	0	0	0	10.14	1.381	18.474	0	9.4791	6.9935	21.388	28.738	35.067	52.814	60.99	97.1	109.3	139	147.99	163.07	180.96	205.66	207.31	151.14	152.59	162.18	189.96	188.06	217.49	199.56	240.86	264.24	268.57	240.93	228.4	224.77	285.21	267.17	269.34	234.66	217.93	170.14	178.18	194.85	208.14	198.13	210.54
0	1.5004	0	0	2.3993	10.814	0	60.676	34.711	63.257	104.42	134.13	191.38	252.32	316.27	355.87	394.3	476.53	515.42	561.75	611.53	631.72	646.56	708.85	718.58	756.99	761.51	764.13	796.73	813.3	762.94	783.77	811.14	777.99	832.14	800.1	823.12	840.29	877.87	846.19	855.07	863.66	845.51	872.61	779.6	785.88	801.06	777.55	768.91	754.36
11.088	0	0	0.48435	0	21.745	28	36.146	34.438	30.185	56.136	53.22	72.591	71.948	117.73	150.96	201.7	260.21	328.27	396.21	456.2	529.43	648.28	682.79	745.89	818.3	840.72	911.57	940.89	1047.4	978.78	1129.5	1095.6	1196.6	1196.2	1323.9	1352.4	1363.7	1372.6	1454.4	1522.9	1210.9	1518.9	1490.9	1580.5	1645.4	1658.1	1696.5	1698.2	1743.1
16.828	5.667	3.0547	0.67626	0	0	0	0	0	0	0	0	0	0	0	44.227	74.833	76.147	62.663	83.749	126.43	99.928	117.97	153.08	122.96	169.76	164.27	167.2	230.73	311.57	354.22	448.55	508.36	610.09	720.01	825.93	1024.6	1159.9	1275.8	1431.2	1612.6	1730.4	1825.6	1882.2	2077.5	2212.1	2294	2426.1	2403.5	2528.5
0	0	0	0.28004	2.9681	8.9971	3.0057	7.4731	3.1418	1.5847	8.2905	10.354	8.2584	6.1777	13.581	5.5305	9.4089	17.068	18.83	21.832	18.908	25.037	30.824	43.819	54.855	58.052	74.064	73.948	92.274	101.19	110.82	135.68	142.73	163.45	169.95	184.58	192.81	194.17	220.3	222.45	215.14	240.17	249.22	257.7	287.58	265.56	291	339.1	217.13	205.64
0	0.2597	0	1.5337	13.996	0	0	0	7.9087	11.427	4.9754	1.3874	3.373	13.345	12.05	5.249	13.449	17.803	28.004	48.921	62.81	88.104	123.09	156.89	221.63	256.58	316.71	369.26	419.34	486.28	539.02	597.64	598.71	666.61	713.51	778.09	799.48	823.02	852.9	915.04	888.8	850.85	891.4	908.07	948.86	962.06	992.32	1004.6	995.14	1011.6
0	3.5616	0	5.2934	11.013	4.0072	0	11.436	47.513	98.771	167.71	239.74	326.15	420.5	530.51	588.18	703.4	782.62	876.42	969.65	1085	1112.6	1253.6	1371.6	1453.4	1525	1688.2	1724.9	1706.7	1765.6	1764.6	1750.7	1709.7	1747.3	1733.1	1883.6	1908.7	1999.2	2133.4	2122.7	2254.1	2389.9	2569.5	2842.2	2992.1	3155.4	3062.6	3133.5	3232.1	3321.6
5.4446	19.709	13.717	17.501	14.59	0	0	0	0	0	0	0	0	0	0	0	0	12.845	54.119	88.217	137.08	164.85	230.08	291.16	325.34	395.54	444.53	489.99	528.87	468	513.74	580.2	679.47	698.42	765.25	780.81	829.72	843.38	879.51	917.15	975.94	968.96	925.21	1007.8	971.77	1027	1066.6	1122.5	1107.6	1129.4
5.3419	7.421	6.0309	0	0	0	0	7.1446	0	0	0	0	14.892	39.202	104.51	189.89	241.55	305.65	378.84	457.19	548.64	613.98	629.73	721.68	752.49	773.41	814.73	855.21	804.17	871.7	882.4	917.88	923.03	920.74	941.08	955.87	988.25	983.74	996.78	1077.8	1072.1	1048.1	1029.1	1029.6	1046	1085.5	1082.3	1157.3	1110	1086.5
0	0	0	0.91592	0.34196	11.733	6.9301	17.609	9.2418	15.371	18.663	15.024	14.686	31.607	50.571	63.726	81.48	112.3	150.92	181.45	205.3	224.19	243.8	282.14	305.67	321.13	324.72	364.41	366.58	395.24	421.09	421.72	438.1	435.03	473.25	472.76	491.82	537.63	550.75	562.81	559.31	542.6	575.11	529.55	540.05	533.69	524.02	512.32	533.64	519.87
0	11.341	0	0.93201	5.8724	0	0.70642	4.4905	12.193	36.167	47.988	129.05	161.16	178.61	217.76	411.21	529.82	519.45	596.93	688.31	725.83	781.17	851.26	922.77	970.64	1012.4	1073.7	1089.5	1150.9	1171.5	1212.5	1291.7	1293.6	1261.7	1268.1	1307.5	1294.6	1256	1308.4	1363.4	1326.4	1385.1	1319.3	1409.2	1429.9	1414.1	1427.7	1447.5	1493.4	1390.6
0	0	0	4.9426	6.3192	4.6806	17.871	27.263	15.897	17.064	0	0	0	0	0.89398	0	0	0	0	18.316	23.59	38.028	69.318	92.715	117.62	135.04	170.19	186.73	206.5	219.53	258.33	284.48	310.69	342.09	366.81	374.63	409.62	428.69	432.82	442.49	435.98	454.24	429.27	464.2	467.75	483.91	464.1	471.93	440.61	454.91
0	0	0	0	7.771	9.0632	6.8284	4.8476	13.012	18.833	18.817	28.403	35.908	43.926	31.744	47.118	59.928	68.685	76.117	79.492	84.877	94.869	111.64	112.38	145.02	134.68	159.44	158.14	192.46	188.08	197.12	215.17	211.01	200.24	205.86	221.39	230.14	226.58	173.19	187.93	196.77	202.29	194.56	187.57	205.29	219.49	216.77	216	218.92	216.77
3.9552	0.76611	0	0	0	0	14.022	42.273	93.609	158.34	200.39	271.45	379.9	490.27	580.08	730.48	924.46	1070.6	1267.6	1442.4	1561.7	1723.6	1995.5	2158	2255.2	2387	2533.9	2661.9	2747.1	2822.8	2889.2	2977.9	2994.2	3109.2	3141.4	3215.8	3246.1	3319.8	3457.4	3578.6	3669.7	3733.8	3841	3871.1	3948.8	4045.5	4156.1	4225.6	4210	4312.1
22.762	31.084	0	0	0	1.5489	0	0	0	0	0	0	0	0	0	0	0	0	0	0	0	0	0	0	0	0	0	0	0	0	0	0	0	0	0	0	0	0	0	0	0	0	0	0	0	0	0	0	0	0
0	0	0	4.9273	9.1532	12.684	0.93622	0	0	0.98788	8.5096	9.6869	9.5741	26.415	1.1659	0	8.0801	11.123	39.218	40.144	66.775	53.128	65.105	68.042	60.822	54.372	48.983	82.665	75.756	88.291	75.245	74.458	54.693	60.544	39.352	55.253	49.025	59.204	56.17	52.706	56.324	54.752	66.416	34.7	30.614	38.899	38.881	30.389	60.971	73.897
0	0	4.4731	2.9151	2.4099	10.229	0	4.9856	0	0	2.3443	0.33378	0.21027	0	0	0	0	0	0	0	0	5.7491	20.968	52.198	113.53	179.73	248.1	339.82	423.09	454.02	495.63	651.94	728.15	819.95	813.53	920.82	1014.8	1180.8	1282.2	1363.6	1498.8	1610	1744.4	1852.5	1963.2	2078.7	2176	2278.9	2373.2	2523.1
12.864	0	0	5.4361	3.4909	0	0	0	5.2021	0	1.3933	17.652	27.586	71.051	109.97	131.8	210.67	280.08	337.74	414.25	457.74	600.09	686.12	751.13	845.9	916.65	983.97	1029.1	1128.7	1239.2	1253.8	1344.3	1384.2	1466.2	1549.7	1674.8	1722.7	1813.5	1848.2	1833.7	1977.5	2006.8	2014.5	2111.7	2214.2	2254.1	2253.1	2265.5	2352.3	2363.7
0	0	0	5.4032	0	7.633	9.4251	34.746	63.424	120.43	168.44	225.69	299.89	359.3	489.66	555.63	668.25	715.99	839.36	928.21	987.63	1114.7	1211.7	1313	1415.4	1484.6	1537.1	1579.6	1654.2	1696	1743.4	1807.2	1823.7	1975.8	2062.9	2114.9	2142.6	2089.9	2349.7	2263.9	2404.7	2512.4	2709.7	2032.6	2812.5	2880	3087.9	3080.8	3149.1	3201.5
1.85	8.3021	0	0	6.3604	7.7167	0	24.76	5.1458	0	12.381	11.653	29.387	47.698	74.923	85.963	109.55	149.04	184.46	219.12	262.96	318.1	366.22	414.88	441.56	471.47	513.24	557.62	474.52	502.38	527.53	545.29	559.68	571.79	611.56	585.33	624.33	640.4	626.1	607.32	638.7	629.87	644.93	669.98	691.05	716.59	755.73	749.11	791.65	757.89
7.448	5.9805	4.5335	11.115	0	0	0	0	0	0	0	0	0	0	0	0	0	0	0	0	0	0	0	5.104	20.01	13.181	19.389	43.941	72.902	133.76	169.78	211.69	243.16	313.54	354.44	391.79	450.46	465.74	528.45	620.14	674.69	727.51	774.91	821.18	878.7	992.98	1038.2	1146.8	1157.7	1213.3
8.4325	0	0	23.363	0	0	0	5.5758	8.2335	9.9382	15.143	19.712	40.049	48.372	73.248	86.786	94.541	204.27	305.56	250.6	378.86	373.28	424.84	465.82	653.08	695.23	545.08	652.12	734.55	1005	966.04	915.75	946.76	1005.6	1020.8	1059.4	1180.3	1195.7	1227.3	1217.5	1263.1	1279	1340.5	1346.8	1391.4	1364.1	1404.5	1309.7	1313.6	1324.2
0	2.5643	0	0	0	9.2847	15.679	43.76	87.949	130.3	161.17	213.5	276	316.39	369.36	422.64	466.08	522.46	600.48	632.16	689.66	705.83	782.16	838.4	839.41	851.9	895.81	921.08	916.01	932.62	911.82	950.16	991.21	1010.6	1021.4	1006.7	1049.1	1086.2	1104.2	1118.4	1147	1145.4	1150.9	1158.1	1165.4	1178	1168.2	1136.7	1190.6	1177.5
0	0	0	20.605	0	32.664	17.386	23.307	32.302	53.446	110.18	123.24	192.8	257.88	404.14	390.1	464.35	553.66	643.41	721.74	770.73	799.66	878.95	965.47	981.17	1011.8	1047.6	1064.6	1070.6	1090.1	1171.4	1241.8	1278.8	1224.6	1304.3	1432.7	1496	1490.3	1387.1	1561.2	1606	1661.7	1496.9	1586.8	1602.4	1695.2	1675.3	1686	1739.2	1712.5
3.8462	2.9674	0	3.3091	1.2336	0	0	3.5093	0	15.62	16.129	37.14	62.712	124.15	132.52	164	176.71	230.24	247.33	319.41	354.57	412.54	478.47	491.14	508.03	531.05	622.47	700.54	710.01	767.97	793.6	822.78	916.9	963.85	1038.9	1076.7	1100.4	1170.3	1244.8	1273.8	1304.7	1310.1	1327.1	1403.1	1386.8	1399.7	1431.7	1441.2	1503.5	1502.4
0	0	0	11.852	0	0	14.088	14.528	23.915	28.864	46.007	58.262	66.485	86.387	127.5	134.66	164.85	182.87	189.47	222.42	254.04	294.29	312.27	309.6	342.5	340.08	341.42	349.02	336.22	357.98	359.77	343.39	329.11	355.03	363.95	366.39	344.05	412.07	415.19	417.02	464.83	506.4	537.43	544.7	562.6	573.29	569.03	589.19	566.88	637.32
8.9786	6.165	0	1.8474	0	0	0	6.7693	0	0	0	0	0	0	0	11.787	9.9094	28.118	31.964	25.807	35.751	39.945	37.884	55.09	70.463	49.791	60.683	57.008	72.339	65.565	54.424	63.942	69.641	69.796	72.603	60.269	55.297	68.64	64.193	63.318	46.053	46.858	39.324	48.639	55.298	73.947	87.187	105.12	127.99	145.89
0	0	0	8.2075	4.8742	11.891	6.8007	0.43275	0	0	0	0	0	0	0	0	0	0	0	0	5.2623	2.5031	15.535	54.678	101.21	128.98	161.34	193.04	265.43	276.05	297.55	360.49	300.15	435.02	541.53	686	732.36	771.68	840.5	888.51	937.27	972.69	1025.6	1025.1	1109.6	1077.1	1091.9	1092.3	1114.5	1165.5
3.3074	5.9716	0.067145	0	0	1.1765	0	4.4944	0.98414	9.1813	13.418	32.761	56.54	96.069	145.38	214.92	310.02	396.17	475.17	584.12	709.11	848.63	969.49	1090.3	1213.7	1319.7	1457.5	1537.5	1638.9	1780.3	1903.6	2062.9	2175.6	2315.7	2453.6	2606.3	2678.4	2793	2858.9	3065.6	3158.6	3269	3244.5	3288.3	3335.2	3389.7	3480.9	3497.7	3098.1	3510.7
5.267	4.5534	0	0	10.16	6.4162	0	8.462	4.9996	0	0	0	0	0	12.468	9.8636	9.2299	31.327	40.33	94.573	70.856	85.171	80.925	104.2	138.66	149.7	144.24	161.3	211.98	298.84	278.48	310.06	176.57	198.8	247.59	239.43	246.18	291.15	293.82	191.92	204.8	226.54	208.63	220.43	226.24	310.5	222.2	219.8	201.06	194.49
0	0	0	0	11.554	11.05	17.692	22.348	16.462	16.054	49.257	59.705	70.829	83.14	82.747	80.509	113.08	128.62	141.89	154.69	157.6	188.28	215.87	236.73	252.68	217.89	236.41	258.42	271.68	260.65	270.79	281.79	306.14	296.32	307.65	295.16	323	336.73	354.3	392.99	357.5	367.81	382	395.33	402.47	381.96	369.68	390.72	382.44	403.45
0	0	0	2.2778	15.246	6.412	4.1368	6.9175	3.6512	3.4394	5.9885	4.5463	7.871	14.032	5.2072	10.448	25.474	56.4	68.761	85.877	102.46	135.92	177.89	220.82	272.83	407.76	429.93	501.23	586.16	694.06	772.27	877.59	991.37	1062	1166.6	1423.1	1345.3	1481.5	1592.7	1699.4	1749.4	1839	1915.9	2014.9	2063	2128.9	2163.5	2279.6	2271.1	2371.5
5.266	7.8861	0	0	0.95146	0	0.37442	4.0025	6.6947	14.889	19.933	34.466	52.476	106.51	162.69	237.32	400.4	565.32	702.68	973.5	1160.3	1408.1	1710.1	1993.9	2352.1	2611.1	2963.4	3259	3446.1	3779.1	3888.9	4146.1	4405.1	4589	4840.2	4985.4	5088.6	5175.7	5347.6	5344.4	5433.4	5383.5	5432.4	5573.9	5525.1	5614.8	5686.5	5660.4	5822.8	5728.5
0.75247	0	0	22.436	16.605	0	0	10.593	0	0	2.5051	0	0	0	29.174	29.761	38.426	93.305	120.95	101.93	138.99	149.47	176.58	227.74	214.89	227.94	263.33	278.77	301.82	381.57	332.77	424.3	435.92	440.72	506.99	522.18	522.73	587.25	582.83	584.89	597.75	568.37	571.02	616.82	614.69	630.27	650	660.05	617.33	668.12
0	1.1807	0	7.6924	12.479	0	0	0	0	0	0	0	0	0	0	13.245	23.77	51.966	87.368	116.15	165.83	196.98	264.78	325.92	385.97	423.3	487.8	532.91	572.01	679.69	706.54	792.87	879.69	963.02	1132.7	1271.1	1377.9	1523.9	1803.3	2028	2243.7	2480.8	2710.7	2858.3	3103	3296.1	3493.4	3608.4	3804.1	2677.9
0.28026	5.5001	0	0	0	4.1946	0.77846	0	0	6.538	7.699	12.912	13.424	48.061	66.754	108.99	161.02	230.66	365.8	472.12	608.63	784.77	1001.6	1187.3	1328.1	1531.4	1783.6	2073.7	2176.1	2343	2409.5	2512.6	2645.6	2797.7	2813.5	2994.6	3070.7	3169.9	3308.5	3415.6	3552	3461.6	3685.2	3712.4	3703.3	3622.3	3624.8	3575	3650.6	3707.2
0	0	0	0	6.2981	16.057	11.138	17.84	8.7377	14.525	0	4.0709	0	0	0	0	0	0	0	0	0	0	0	0	0	0	0	20.181	37.598	89.438	99.072	122.96	152.48	198.07	221.17	234.77	265.2	304.88	336.08	355.29	393.54	431.69	476.28	477.22	500.53	541.87	467.12	523.52	560.56	582.58
0	0	0	0	9.9986	5.7515	9.1537	7.5606	0	7.0847	1.547	6.7644	41.014	75.816	107.97	212.5	274.54	353.11	493.46	630.52	756.9	893.29	1061.6	1224	1341.7	1450.2	1600.2	1732.8	1855	1994.1	2073.7	2200.2	2340.3	2530.4	2726.9	2795.1	3023.9	3198.3	3349.7	3568.1	3573.8	3725.3	3932.1	4065.7	4117.8	4217.9	4287.2	4411.7	4249.1	4400.8
2.8794	13.236	0.88557	0	0	0	0	0	0	0	0	0	0	0	0	0	0	5.8899	2.4926	16.735	14.194	26.892	55.613	70.752	91.48	151.7	187.6	238.06	312.18	387.76	466.01	564.17	661.1	779.22	894.9	979.06	1072.6	1181	1293.8	1364.6	1598	1602.5	1610.2	1696.9	1660.5	1768.9	1809.9	1845.3	1915.1	1906.2
30.026	3.383	1.9376	0	0	0	0	0	0.015333	0	8.2029	13.663	19.236	25.732	31.975	40.171	54.611	38.323	40.144	45.703	47.163	73.096	58.35	58.783	68.102	79.715	109.92	103.3	150.38	148.33	179.16	217.56	254.83	329.46	352.38	408.03	464.08	540.09	653.19	665.32	726.08	763.06	807.92	906.12	1018.8	990.08	1095.4	1099.3	1131.9	1176.9
3.9589	8.6338	0	0	0	0	0	0	7.1891	32.234	52.037	94.767	115.67	163.38	204.13	236.14	314.04	374.04	339.18	488.3	567	535.43	594.04	628.26	800.75	824.36	824.58	852.02	880.67	1012.4	1028.2	1032.7	1048.1	1023.2	1069.2	1092.8	1078.2	1128.4	1190	1206.1	1272.6	1295.6	1312.4	1364.8	1390	1389.3	1422.5	1500.2	1485.7	1465.7
0	0	0	5.5387	10.024	5.5544	0.15056	7.261	7.3968	0	5.4325	16.406	24.597	38.135	58.146	79.803	93.079	115.3	131.51	156.09	145.44	187.41	224.6	225.2	264.57	256.53	259.22	283.46	293.82	292.21	305.77	269.16	344.63	334.75	351.14	371.92	412.24	502.38	536.18	621.77	662.74	721.99	767.66	862.83	875.44	933.79	969.63	1015	1089.5	1087.6
0	0.66323	0	2.8495	15.995	1.836	6.7472	0.84389	0	0	6.511	5.1586	7.321	28.305	10.851	19.901	16.72	19.54	23.24	22.746	33.581	47.628	34.81	50.15	38.841	51.391	51.411	86.356	85.597	106.97	111.97	112.67	138.65	177.88	187.61	214.7	238.32	260.22	280.82	296.83	322.7	324.59	323.03	329.66	365.46	339.02	370.3	393.83	415.59	456.41
10.658	0	0	4.2592	24.358	0	0	0	0	28.986	5.265	0	0	5.7702	20.991	40.776	68.984	85.321	103.96	113.8	145.82	137.91	163.09	179.97	190.94	190.13	163.74	173.03	172.29	159.52	156.82	142.77	117.86	30.386	42.768	50.055	80.256	109.15	132.16	145.52	143.01	147.61	146.47	111	137.26	147.88	140.85	192.07	181.46	183.03
7.6502	0.47561	7.5491	0	0	0	5.7476	22.691	79.155	145.42	215.45	323.31	477.56	632.02	784.95	983.93	1291.2	1457.2	1567.7	1883.7	1930	2110.8	2362.1	2597.8	2767.8	2910.4	3132.2	3360.9	3561.5	3572.2	3872.2	3915.2	4344.8	4470.8	4230.9	4651.3	4458.5	4029.1	4719.4	4886.3	5064.5	5316.2	5275.5	5085.4	5214.8	5810.3	6238.5	6675.7	6201.3	6140.9
18.04	11.643	0	0	0	0	0	0	0	1.5269	15.603	37.234	58.397	86.28	174.61	217.12	196.08	232.32	287.89	379.73	380.2	455.42	506.96	591.05	627.66	692.48	689.44	801.14	821.78	884.22	953.74	948.12	1053.1	1058.5	1114.7	1112.7	1183.1	1185.6	1419.6	1587.3	1614.1	1722.8	1808.6	1811.4	1934.5	1976.7	2087	2145.8	2186.4	2234.6
0	0	0	1.62	11.441	4.7475	2.3721	11.68	3.315	12.868	17.572	26.654	30.946	60.376	57.397	81.501	106.86	114.63	172.11	195.77	257.14	319.9	362.62	437.31	476.08	566.62	620.57	683.57	734.86	775.82	833.13	928.51	967.53	988.67	1056.7	1097.2	1146.2	1181.8	1231	1149.7	1198.3	1218.4	1198.3	1255.7	1248.7	1282.8	1271.6	1276.7	1354.1	1364
0	2.9067	0	0	2.0876	4.4647	8.7951	15.396	7.5099	3.1131	0	0	0	0	5.5867	17.62	40.963	56.449	73.751	107.57	138.26	216.44	260.53	289.54	312.4	383.47	404.76	427.51	492.79	484.49	473.47	554.29	608.14	604.39	606.81	720.62	876.93	905.97	804.99	889.34	889.23	855.85	908.87	947.37	1081.7	1092.5	1076.5	1104.5	1070.5	1043.2
4.9412	0	0	0	11.707	0	0	20.179	25.34	53.234	99.943	164.16	236.33	305.9	399.97	480.08	592.24	715.54	802.95	897.29	980.87	1072.3	1140.1	1241.4	1307.9	1300.8	1320.8	1371.3	1394.8	1385.7	1432.6	1411.2	1457.3	1460	1504.4	1483.3	1508.5	1525	1535	1538.3	1582.2	1554.8	1586.3	1536.1	1581.3	1605.7	1626.4	1625.2	1672.1	1656.7
5.2171	10.299	8.238	11.29	0	0	0	12.425	15.888	57.202	144.18	240.35	338.67	451.69	559.19	767.55	890.91	972.29	1010.7	1224.1	1297.3	1424.3	1419.8	1834.8	1740.7	1869.8	1929.2	1995.2	1962.4	2110.9	2187.9	2281.1	2411	2477.9	2538.8	2574.8	2663.7	2639.6	2732.7	2871.4	2858.6	2973.6	2969.6	2946.6	2997.6	2964.6	2982.3	2940.2	2914.3	2984.3
0	0	0	0.98825	0	7.0473	10.008	19.786	6.0689	0	1.4281	7.7487	5.0406	72.579	114.37	179.9	271.5	382.14	493.66	586.91	739.53	892.99	1089.9	1237.6	1426	1607.5	1777.7	1982.6	2164.4	2322.9	2454.1	2577	2649.4	2793.3	2969.2	3005.3	3087.9	3105.4	3181.7	3271	3228.7	3231.4	3307.1	3316.6	3334.5	3364	3408.2	3416.8	3443.2	3452
1.1716	3.9238	0	0.39426	2.645	0.73329	0	0	0	0	0	0	0	0	0	0	0	0	0	0	0	0	0	0	0	0	0	0	0	0	0	25.503	30.862	78.391	109.14	176.56	217.49	249.29	267.78	307.21	354.55	369.69	410.61	447.46	471.55	456.77	426.63	434.16	451.68	486.6
0	0	0	2.1722	16.682	17.872	30.063	29.186	52.074	35.055	61.187	76.448	83.528	73.201	94.688	82.293	88.061	93.963	83.067	103.71	95.266	108.08	118.22	122.49	134.58	146.13	145.55	147.23	142.75	177.75	155.28	201.36	134.44	154.38	161.21	199.41	209.15	213.77	235.79	213.03	261.65	258.58	281.88	310.11	322.21	338.06	313.43	281.44	315.2	332.13
9.4441	11.753	0	3.6515	0	2.9584	0	6.5078	9.1607	46.105	62.262	131.25	180.56	250.53	283.67	352.65	434.17	508.17	530.75	617.14	739.26	762.29	897.46	984.38	1084.6	1132.7	1221.4	1261.9	1359.4	1393.7	1442.7	1472.9	1550.2	1694.5	1673	1721.1	1814.5	1945.2	1873.5	2062.3	2072.1	2035.2	2166.9	2093.5	2158.4	2255.9	2254.1	2331.8	2318.9	2349.5
0	0.36933	0	0.95229	5.9036	2.1051	0	0	5.7224	2.2917	4.6733	6.027	6.7485	13.409	10.999	9.061	13.162	13.262	14.573	23.528	11.172	22.798	22.877	33.691	76.09	105.16	202.15	282.2	413.24	528.84	655.62	839.23	1031.2	1237.4	1380.1	1573	1750	1869.5	2042.4	2202.8	2370.9	2610	2644.8	2833.7	3051.6	3081.6	3274.3	3341.2	3459.5	3443.7
9.1248	12.308	0	0	0	0	0	5.0829	0	4.9724	0	6.0767	0	0	0	6.456	24.297	47.119	84.495	126.64	199.89	300.87	391.48	510.75	609.08	679.61	754.87	892.14	997.28	1214.9	1379.4	1404.4	1745.3	1726.5	1854.6	1942.7	1997	2116.9	2275.7	2288.9	2375.6	2381.3	2462	2519.6	2570.8	2527.3	2574.4	2622.3	2642.5	2709
0	0	0	5.0463	13.422	7.2989	0	1.6345	6.3426	5.1073	7.5394	10.064	39.539	82.929	112.01	209.33	334.23	430.25	554.05	597.25	646.17	885.83	992.2	1073.8	1103.5	1161.7	1295.6	1497.7	1568.8	1536.2	1572.6	1710.4	1883.6	1906.6	1836	1823.1	1945.2	2050	2021.7	2127.7	2137.4	2136.7	2142.4	2218.7	2206	2160.8	2176.2	2177.1	2144.9	2161.3
0	7.7701	2.1464	2.374	1.1218	0.68	0	4.5966	0	1.3727	3.3293	4.0383	11.059	32.425	10.427	30.841	40.176	82.808	147.82	176.17	231.3	310.7	356.83	426.6	451.05	505.21	567.25	702.77	664.93	719.1	761.82	793.6	780.73	888.4	867.05	873.34	885.82	933.61	958.04	1006.3	1017.7	1058.5	1085.3	1081.8	1110.3	1115.7	1161.6	1177.8	1199.1	1215.4
14.089	13.136	0	0	0	5.0147	0	4.0442	0	0	0	0	0	7.4665	31.891	54.776	76.703	127.94	168.63	206.14	236.63	261.88	320.51	356.46	396.54	434.56	434.04	468.39	493.77	562.8	542.1	575.35	576.96	609.53	657.96	713.19	766.84	849.02	955.98	1132.5	1241.8	1455.1	1678.8	1933.1	2252.6	2618.2	2916.4	3230.6	3661.4	3810
4.9388	0	0	0	0	3.575	2.7266	9.8497	22.084	44.587	57.626	94.023	113.64	135.33	178.65	193.06	239.69	251.2	293.46	319.81	338.64	355.67	376.57	403.81	410.11	424.8	504.57	530.26	560.75	599.85	612.32	701.89	726.23	761.2	855.99	887.62	959.72	1075.1	1235.9	1387.7	1526.8	1741.7	1864.7	2090.1	2234.1	2322.6	2569.1	2760.6	3011.1	3085.9
11.888	13.572	0	1.8581	2.2641	0	0	0	0	0	0	0	0	0	0	0	0	0	0	1.4816	1.759	6.2796	0	0	9.4992	0	0	6.5244	0.30748	0	0	0	0	0	0	0	0	0	0	0	0	0	0	0	0	0	0	0	0	0
0	0	0	0	5.9289	0	11.853	12.896	26.211	45.741	64.891	83.682	129.91	162.91	221.55	292.56	358.54	448.1	584.72	669.42	789.87	920.44	1066.1	1255	1378.5	1552.8	1661.1	1757.7	1891.1	1949.8	2091.5	2250	2310.6	2348.5	2464.9	2492.7	2546.9	2587.9	2653.8	2729.5	2735.5	2779.8	2821.5	2806.8	2841.9	2834.4	2814.7	2854.2	2845	2820.7
0	0	0	0	10.618	3.4353	11.718	16.428	8.769	20.391	30.827	40.648	54.646	72.764	108.13	124.58	167.38	191.83	226.74	238.83	258.23	257.31	291.54	189.96	220.6	226.04	232.53	235.33	224.13	281.28	274.04	277.73	290.04	259.69	252.36	247.93	257.18	179.72	210.16	222.49	230.37	258.92	276.91	315.72	361.27	364.11	384.96	357.19	394.75	402.52
3.8596	1.5904	0	0	4.4131	0	0	1.4149	0	0	0	0	0	0	0	0	0	0	0	0	0	0	0	0	0	17.949	68.281	80.308	76.742	90.32	92.65	97.983	120.76	121.38	143.91	137.49	127.36	153.24	149.8	169.63	169.97	197.58	224.64	254.38	299.51	332.36	367.42	389.96	436.79	459.37
0	0	0	0	0	109.96	258.8	460.68	726.61	795.07	1409.1	1726.2	2129.4	2266.4	2720.7	3113.8	3469.3	3796.3	4045.6	4129.5	4533.5	4711.6	4901.9	5153.7	5320.3	5118.1	5310.2	5509.9	5525.7	5592.5	5567.7	5681.2	5725.5	5759.9	5806.9	5842.7	5696.3	5765	5818.7	5907.4	5850.9	5755.3	5752.7	5839.7	5831.6	5760.7	5801.5	5844.5	5822.8	5821.7
0	7.932	0	3.934	2.6171	0	0	0	0	0	0	0	0	0	0	0	0	0	0	0	0	0	0	0	0	0	0	0	0	0	0	9.9979	33.763	33.223	29.583	66.056	126.66	131.51	163.29	208.46	252.04	297.55	325.73	379.62	416.69	437.24	446.92	470.48	445.88	454.08
0	0	0	0	1.3957	0	21.404	38.251	49.391	62.486	64.681	81.95	105.44	119.75	164.24	188.81	213.25	244.24	252.71	264.83	281.21	304.73	338.61	360.15	384.21	397.95	424.14	433.4	452.75	449.42	469.64	464.73	485.66	489.64	514.52	530.55	528.47	530.47	542.52	565.57	549.87	550.25	550.99	582.36	573.54	593.13	571.79	556.7	586.4	603.5
0	0.08985	6.2487	0	0	0.80421	6.5488	14.863	20.051	16.301	20.315	25.296	36.446	35.462	30.747	39.408	46.056	38.616	42.229	39.345	33.764	36.248	32.995	19.09	27.823	20.395	19.855	17.835	18.683	15.903	14.252	20.084	12.443	14.323	15.411	14.614	13.653	21.455	25.481	34.666	35.72	21.837	28.76	31.167	32.037	31.687	48.194	51.229	55.624	41.717
0	0	0	0	8.2348	13.661	33.367	30.902	45.288	60.374	66.372	85.477	91.092	111.16	119.98	122.06	159.9	196.74	219.57	256.69	298.42	343.67	403.32	445.67	524.67	604.3	666.25	782.44	878.01	936.65	1025.8	1097.1	1165.4	1230.9	1324.5	1424.3	1517.2	1560.6	1659.7	1731.8	1838.7	1909.6	2013.6	2038	2114.1	2170.5	2215.7	2231.1	2257	2293.5
0	0	0	0	7.8759	9.7069	42.496	52.39	49.629	58.79	59.306	57.624	53.05	64.444	87.649	93.82	98.007	110.54	112.92	129.46	131.91	153.97	165.9	177.7	188.45	195.02	202.23	221.51	239.19	221.81	236.39	253.17	260.5	277.09	290.16	286.67	292.63	296.68	323.9	302.75	314.37	308.8	290.34	308.81	312.05	288.15	297.6	277.78	264.49	274.08
10.088	3.745	0	0.75919	1.1203	0.42066	0	11.717	0	10.366	17.525	26.741	46.631	43.056	55.511	48.775	64.586	87.547	114.81	113.92	159.87	149.64	206.97	242.84	270.57	301.06	330.44	369.35	403.72	412.89	449.19	479.85	549.18	550.74	589.26	616.46	650.28	646.41	676.62	670.18	641.9	678.92	672.43	669.58	687.49	711.42	683.71	686.3	697.84	693.44
5.0685	6.7695	2.1252	0	0.47009	0	0	0	0	0	0	0	0	0	0	0	0	0	0	0	0	0	0	0	0	0	0	0	2.4274	0	0	6.1992	0	0	14.008	9.0102	0	17.455	15.841	24.993	58.069	48.192	128.98	120.21	175.41	194.47	201.38	224.93	264.98	298.57
0.58148	0	0	1.5359	4.6601	5.271	0	9.9026	7.3149	4.4742	12.553	15.51	14.474	23.177	19.068	31.679	31.798	47.732	57.126	60.912	56.055	64.667	70.701	74.544	80.061	71.146	90.32	101.99	115.92	102.23	94.031	110.41	116.86	117.76	123.83	105.16	103.72	109.08	101.28	109.54	104.43	106.67	105.22	133.18	149.6	127.96	137.41	139.42	153.66	155.33
0	0	0	13.532	16.595	9.6558	0	6.1017	0	0	0	0	0	0	0	0	0	0	0	0	0	0	0	0	40.506	111.51	167.99	236.64	276.64	333.21	436.82	517.48	595.72	691.51	848.72	904.19	1007.3	1127	1183.2	1268.8	1392.2	1460.1	1527.5	1670.8	1691	1791.9	1864	1907.3	1974.5	2051.2
13.049	19.623	4.7997	0	0	0	0	0	0	7.5495	0	10.597	16.708	35.785	39.914	49.613	53.122	74.533	70.293	92.734	62.191	88.141	97.215	85.43	88.631	113.21	108.66	129.41	145.13	190.49	192.23	271.61	356.95	471.77	545.17	618.69	741.7	899.27	1005.1	1116.9	1222.2	1344.5	1470	1654.6	1720.9	1758.9	1866.4	1923.3	2076.1	2111.8
0	0	0	0	2.6549	0.6036	9.125	23.265	21.064	21.654	30.9	49.002	58.731	77.394	103.26	112.35	129.68	141.65	154.43	183.45	178.86	198.48	203.89	213.49	236.66	222.32	241.48	240.42	247.68	235.3	233.99	259.26	263.93	269.77	295.4	282.55	298.59	309.77	329.84	320.84	313.26	311.64	293.74	343.1	350.71	350.21	348.27	307.34	337.32	339.14
0	1.4921	0	0	0	4.6484	3.007	13.072	0	0	0	0	0	0	0	0	0	0.097052	18.841	37.182	55.097	84.736	106	125.06	118.71	144.38	171.34	196.96	203.83	232.01	233.93	243.72	279.97	320.99	313.72	353.47	362.81	423.08	418.9	480.94	507.06	556.73	596.83	631.15	636.95	703.84	695.66	797.32	875.61	947.65
4.8843	1.2181	6.6926	2.0783	2.4785	0	0	0	0	0	0	0	0	0	3.8175	3.2476	11.938	9.9726	32.269	56.306	75.352	83.278	103.24	135.13	138.18	166.59	198.89	202.49	229.6	243.82	252.64	268.58	266.97	297.5	306.73	322.66	306.77	331.58	337.94	381.62	422.63	482.27	528.7	626.6	705.54	802.57	884.62	971.25	1061.3	1126.4
0	0	0	139.31	90.891	108.62	94.334	111.99	100.21	95.169	80.453	88.19	103.92	96.469	114.03	143.34	185.13	235.87	244.9	297.22	342.23	404.91	445.96	478.57	560.03	560.94	610.48	648.95	748.07	840.38	868.86	920.22	1008.8	988.18	1056.8	1105.9	1130	1158.2	1215.5	1238.7	1324.5	1404.7	1406.6	1465.3	1541.5	1591.1	1615.7	1689.1	1704.8	1816.6
15.397	0	0	4.7974	10.059	0	0	0	0	0	0	0	0	0	0	0	0	1.879	0	0	6.983	9.7356	13.875	22.033	41.575	49.525	60.023	71.976	105.34	119.62	149.62	178.42	214.11	242.4	267.09	313.88	349.02	375.86	397.72	431.95	447.31	486.23	520.08	519.85	575.26	560.72	602.62	565.3	604.1	632.28
0	6.5641	8.2115	0	0	0	25.804	31.855	29.687	30.005	36.879	32.317	37.537	51.92	54.547	60.576	60.205	37.527	41.703	49.756	54.102	42.14	59.04	63.539	86.705	107.65	138.54	167.59	183.4	185.13	218.18	256.14	300.7	334.09	348.66	411.84	422.23	444.43	463.84	489.6	508.74	528.6	542.63	603.98	642.95	630.62	685	684.65	723.44	758.74
12.81	3.815	0	3.126	0	0	0.26824	9.4116	3.7455	23.25	32.765	47.545	65.813	66.065	106.16	101.97	105.09	104.16	147.41	157.06	165.69	175.2	168.57	197.45	199.06	201.96	191.78	180.07	187.84	232.18	233.3	250.1	249.29	261.32	243.27	248.54	228.25	257.63	262.2	316.09	314.87	335.58	299.41	312.11	318.59	377.53	444.9	451.83	428.01	472
0	1.4514	0	5.8289	0	0	6.3743	14.338	21.425	48.106	54.596	86.176	110	123.97	147.13	154.6	184.7	187.2	204.08	240.59	254.12	275.59	273.08	301.07	284.46	278.56	291.29	325.07	322.58	340.73	318.79	334.83	327.62	355.18	371.96	387.82	403.2	419.87	447.02	472.33	472.99	488	499.16	522.18	537.12	546.3	575.61	591.07	632.82	665.76
0	0	0	0	0	7.3332	15.408	24.352	10.097	2.7676	2.5744	0	0	2.9884	12.01	16.004	15.755	20.211	11.738	21.364	13.452	23.164	23.294	25.098	28.143	19.075	27.158	33.856	44.823	35.196	37.614	50.417	48.78	65.013	78.848	98.903	105.47	109.14	143.03	137.31	155.74	162.08	155.54	160.86	192.05	181.15	183.17	180.16	170.25	187.54
8.8962	1.3328	0	0	5.5509	3.5073	0	22.654	14.667	30.229	63.136	83.224	111.08	150.17	230.19	209.43	245.51	279.3	292.94	348.37	374.93	364.92	399.27	411.86	516.42	562.09	586.54	668.53	749.62	710.98	788.6	879.01	885.44	1109	1182.9	1147	1252.3	1113.3	1347.9	1362.1	1460.4	1504.1	1435	1530.4	1470.9	1478.2	1456.8	1461.1	1487.9	1534.9
0	0	0	5.2262	25.41	17.111	15.709	26.244	22.585	23.252	27.715	15.67	14.839	23.7	25.386	17.13	18.318	14.195	18.775	15.142	10.702	14.73	22.878	20.824	36.969	43.114	50.506	54.644	73.59	64.863	71.566	79.243	107.74	95.661	125.14	129.05	153.23	162.33	161.33	206.88	209.71	195.66	211.96	231.5	239.13	239.19	261.8	264.04	286.46	292.63
0	3.1211	4.739	0	0	6.2778	0	0	0	0	0	0	0	0	0	0	3.9185	5.672	0	5.705	1.4421	0	12.967	3.609	3.7319	12.935	11.089	27.403	64.616	106.74	145.96	204.25	259.13	344.97	450.5	478.17	598.83	695.51	758.47	959.8	1022.4	1133	1203	1274.9	1321.5	1391.1	1465.9	1526.3	1611.9	1605.6
0	0	0.98983	0	5.4499	5.1939	28.021	42.565	61.654	117.08	138.65	185.6	250.21	317.82	401.09	407.72	470.55	526.67	624.43	696.67	692.39	738.06	774.32	850.31	987.13	1017.7	1048.8	1141.7	1195.8	1349.7	1517.7	1445	1506.1	1586.7	1681.4	1786.9	1714.1	1730.5	1892.2	1974.6	2048.1	2059.1	2128.3	2185.4	2267.7	2314.8	2376.1	2430.7	2429	2531.5
0	0	8.582	0	20.592	11.86	36.384	22.11	34.434	34.047	29.161	35.206	48.963	67.36	88.838	99.194	136.71	200.2	250.04	280.53	371.23	373.95	439.82	475.18	511.04	598.45	631.29	714.73	748.8	820.7	854.89	901.97	928.44	998.3	967.89	1020	1025.6	1057	1038.7	1096.1	1086.7	1122	1139.9	1162.1	1132.3	1166	1212.2	1214.6	1199.7	1236.6
11.308	0	0	0	0	14.577	9.5669	42.234	88.074	146.95	205.35	271.64	324.8	416.65	467.79	532.8	568.37	620.59	507.47	644.17	638.3	614.11	684.31	716.63	725.77	732.34	766.8	742.29	657.85	743.57	721.7	753.42	737.61	808.81	798.13	798.85	808.47	910.34	896.81	954.89	889.01	892.79	896.09	876.91	805.38	1035.8	938.44	1142.9	1121.6	1083.6
7.5952	14.487	0	0	0.23948	0	0	0	0	0	0	0	0	0	0	0	0	0	4.0156	49.47	108.63	179.72	264.13	368.12	536.51	658.9	817.7	1045.6	1262.2	1469.4	1702.5	1981.3	2189	2463.2	2713.8	2797.4	3144.7	3295.1	3433.2	3949.5	4037.2	4243.5	4383.6	4490.8	4689.4	4665.3	4971.8	5103.1	5372.2	5306.2
0	7.8291	1.4649	0	4.2261	1.9024	0	3.5735	0	0	0	0	0	8.1795	16.474	49.685	92.907	129.73	174.73	198.51	255.13	274.57	338.68	349.7	356.44	389.07	405.79	445.21	483.76	503.23	537.87	519.53	563.03	538.25	578.17	570.68	509.72	540.28	595.19	593.8	705.94	668.43	706.36	704.78	768.74	832.91	885.24	934.16	961.16	936.98
7.3185	3.8454	0	0	9.1109	3.5288	0	18.19	12.411	0	7.5067	21.136	45.452	43.978	74.726	145.25	147.61	196.44	203.48	244.21	250.29	372.63	421.21	477.84	412.25	487.35	599.07	652.04	666.07	671.02	713.77	830.15	927.47	1000.9	1138.3	1199	1322.5	1353.3	1462	1513.7	1686	1757.8	1730.9	1874.8	1936.4	2013.1	2079.8	2010.2	2100.4	1953.4
10.794	5.1241	0	0.064792	0	0	0	0.89605	0	0	0	0	1.8521	14.678	24.521	46.51	85.117	101.24	133.75	146.73	167.59	193.28	236.07	253.12	273.12	286.86	311.64	352.4	374.69	406.75	419.55	432.01	429.72	440.59	482.72	483.38	433.64	456.82	481.3	513.64	547.46	563.77	554.84	569.05	569.43	570.96	581.88	582.7	628.4	626.22
0	0	0	0	0	4.4628	8.455	22.193	17.328	14.317	26.705	21.156	21.58	36.52	46.888	48.157	43.451	64.371	50.223	55.264	63.71	70.489	62.428	70.307	57.38	61.876	60.721	56.752	68.483	51.658	59.852	50.47	48.84	54.921	60.384	59.41	63.835	64.896	93.466	79.992	74.997	71.363	61.93	89.739	88.465	101.38	93.089	79.635	95.668	100.49
45.978	3.5835	0	0	0	0	0	0	37.632	114.72	202.12	250.84	360.94	492.9	648.75	690.09	832.48	932.86	1099.6	1265.8	1421.2	1659	1805.5	1903.8	2169.9	2265.6	2426.9	2604.5	2718.1	2945.6	3153.7	3298.1	3313	3484.8	3769.5	3932.8	3879.5	4019	3856.9	4147	4423.3	4357.6	4584.4	4583.6	4622.1	4728.2	4772.4	4785	4923.7	5070.9
21.682	10.608	0	0	1.1637	0	0	0	49.101	33.59	48.133	73.714	80.746	112.77	145.23	179.03	190.21	220.56	251.74	276.41	285.64	329.61	336.16	354.55	406.44	418.31	502.16	476.2	484.04	470.46	493.4	498.91	551.63	523.19	569.17	593.66	554.01	592.46	621.42	626.09	640.56	637.49	636.23	643.06	674.74	693.27	691.9	705.05	682.96	682.53
13.775	0	0	0	4.1035	0	4.1055	0	0	0	0	0	0	0	0	17.972	31.78	45.901	55.927	60.465	83.871	70.074	105.81	99.628	124.36	143.45	148.32	169.48	196.58	205.19	232.21	243.14	265.88	229.66	234.03	233.78	235.45	228.17	232.14	282.02	274.15	254.31	276.82	292.85	314.52	325.83	325.14	304.73	317.16	332.75
0	0	0	5.2583	3.1758	17.487	0	0	0	0.9982	0	10.62	22.872	26.858	40.167	43.299	59.259	91.693	103.58	114.68	131	153.41	160.88	191.53	223.26	250.21	203.86	257.39	45.403	52.402	54.787	62.247	23.803	44.168	53.09	75.217	10.702	51.188	46.362	105.39	82.37	67.411	38.875	45.904	32.129	61.003	50.429	86.064	81.052	90.499
0	0	0	0	17.797	32.532	14.005	50.304	53.38	65.842	61.241	61.604	63.563	57.643	87.267	97.957	124.38	190.78	244.55	319.31	363.71	446.18	525.86	539.54	641.77	685.67	725.39	771.5	821.57	855.31	876.3	888.7	943.67	978.78	1049.7	961.04	1086.6	1074.3	1141.6	1240.7	1240	1293.8	1360.1	1364.1	1380.3	1448	1482.7	1432.6	1314.2	1374.2
5.8012	0	0	0	0	5.2562	16.042	37.014	81.254	142.14	206.97	314.66	429.33	582.29	746.18	935.56	1095.3	1294.1	1426.1	1544.2	1672.4	1850.5	2007.9	2135.4	2356.9	2349.8	2553.2	2589.3	2707.7	2781.5	2834.9	2785.2	2935.1	2751.9	2779.2	2774.4	2819.6	2834.3	2930.9	2853.6	2690.2	2725.4	2771.4	2701.6	2759.7	2677.5	2703.8	2661.7	2697.4	2707.6
6.5195	0.96404	0	4.9577	0	7.1585	0	0.81519	2.2141	11.526	6.3847	31.612	43.79	55.523	73.679	110.13	120.82	157.58	194.44	205.7	320.59	398.71	474.7	508.1	641.94	794.18	860.67	964.18	1105.6	1311.1	1425.1	1515.7	1666.6	1712.1	1969.6	1950.4	2162.2	2163.8	2322.6	2438.7	2478.9	2576	2638.6	2598.1	2785.8	2871.4	2994.6	3008.5	3043	3079.3
2.9132	0	4.4354	6.0121	3.0241	0	2.4344	8.5005	0	1.6161	0	0.4152	1.9998	0	0	0	0	8.7305	8.7412	20.136	25.572	39.809	49.275	77.435	105	138.33	173.96	224.71	264.75	301.7	346.94	384.24	446.25	484.23	510.66	553.1	542.78	631.95	659.97	666.27	678.88	694.1	727.81	744.99	781.79	788.77	809.69	813.26	844.45	768.95
0	1.6128	0	0.85125	5.2239	4.8361	2.8249	20.414	40.822	99.529	148.68	218.8	306.12	421.56	489.17	585.22	634.17	766.05	866.91	952.77	1063.9	1164.8	1357.2	1417.5	1495.3	1529.2	1604	1689.9	1701.1	1780.4	1778	1823.4	1805.8	1915.2	1914.5	1899.9	1919.7	1890.7	1953.1	1992.7	2006.8	2019.3	2175	2174.6	2171.4	2196.1	2137.9	2137.1	2144.9	2188.1
5.9291	2.0412	4.1104	0	0	0	0	6.9145	0	0	0	0	0	0	0	0	0	0	0	0	0	0	0	0	0	0	0	0	0	0	0.35968	0.2505	23.255	24.519	24.296	29.714	27.778	33.9	38.194	43.585	42.596	58.383	62.163	70.682	95.601	40.568	58.849	65.181	96.476	89.469
0	2.1931	0	4.8916	7.9659	4.4193	0	3.741	0	2.8449	0	3.1193	5.6299	21.573	10.45	33.969	26.855	37.699	56.524	57.241	72.671	86.575	92.6	93.085	88.011	90.265	111.51	137.97	137.5	156.97	157.04	151.63	140.29	173.62	182.91	201.62	206.68	195.86	243.48	265.79	281.28	290.44	289.95	368.57	343.37	423.07	419.08	527.44	567.05	615.94
0.35361	10.115	0	0	0	4.68	34.173	127.53	248.31	370.02	516.1	665.33	844.97	1033	1221.8	1347.7	1506	1719.2	1921.7	2040.7	2193.5	2339.6	2486	2523.9	2621.4	2742.5	2771.3	2806.4	2831.7	2884.4	2884	2989.8	2989.1	3001	3132.5	3131.5	3197	3303.4	3480.6	3500.3	3608.7	3668.4	3730	3764	3761.8	3920.6	4013.9	4057.1	4023.8	4129.4
12.01	10.866	0	0	0	0	0	0	0	0	0	0	0	0	11.031	18.857	34.298	78.591	102.23	126.54	151.67	176.19	204.93	240.89	288.54	298.75	314.01	370.89	414.03	436.08	442.21	465.36	517.19	528.76	536.81	511.18	547.99	573.59	537.7	543.48	533.42	528.01	536.53	525.94	552.74	533.42	525.96	509.37	529.06	504.69
0	0.66741	0	0	0.1747	2.0097	22.562	42.183	57.162	86.813	133.24	156.62	201.9	234.97	328.99	382.8	434.24	510.87	554.38	576.51	627	661.43	705.75	728.43	786.01	834.7	864.62	932.65	967.66	1021.7	1057.6	1105.2	1137.6	1188.9	1222.2	1452.9	1304.2	1359.7	1458.8	1441.2	1473.9	1530.4	1539.9	1597.9	1669.2	1637.1	1703.8	1725.9	1657.5	1755
0	0	0	2.8314	2.3744	10.197	16.777	22.192	23.13	49.029	74.863	122.2	152.91	217.05	262.81	323.55	373.72	432.27	482.76	528.49	581.84	670.33	665.49	692.09	689.9	722.26	708.61	731.06	739.03	761.37	763.21	767.26	780.17	767.78	788.54	777.94	766.22	756.32	762.19	767.37	776.64	738.3	747.49	777.12	779.93	765.25	783.8	867.31	866.9	955.36
0	0	0	0	5.6193	14.242	21.197	26.595	17.819	21.317	29.685	21.865	18.304	26.766	33.227	49.687	65.619	92.319	106.68	138.47	177.63	206.96	250.67	298.71	328.93	398.56	465.85	532.23	627.64	668.23	770.4	833.99	859.23	956.5	981.92	1055.8	1126.5	1192.7	1210.4	1263.7	1257.9	1313.3	1294.1	1365.4	1386.5	1433.7	1468.4	1455.4	1470.4	1492.2
14.494	4.0864	0	0	1.139	0	0	0	0	8.5998	0	3.9747	7.1596	17.504	9.7793	17.323	39.787	61.394	72.843	104.42	156.47	227.69	271.27	345.35	391.26	484.1	517.62	538.42	615.03	712.98	733.38	792.32	788.1	841.91	877.49	906.51	938.46	962.57	1004	973.56	977.34	1033.3	977.75	996.78	1033.9	1105.2	981.14	849.44	963.5	951.14
0	0.35871	0	5.3298	12.21	9.1679	0	5.6713	0	28.61	0	0	0	0	0	0	0	0	0	1.296	31.05	0	5.9258	43.881	140.26	163.47	169.8	182.66	217.36	329.42	358.17	347.79	334.1	397.55	479.02	413.24	410.79	428.5	474.32	538.38	530.39	562.69	560.81	529.63	546.57	570.12	583.3	584.21	605.42	602.93
10.326	8.7155	0	0	1.6152	1.6868	0	16.156	6.117	0	0	0	0	0	0	0	0	0	0	0	0	0	0	0	4.8179	25.262	53.896	91.087	119	190.26	198.78	240.74	295.14	341.24	388.42	385.81	440.97	462.66	503.14	544.65	545.8	553.76	547.87	609.41	627.63	641.36	648.22	668.16	665.76	684.62
12.614	3.5048	0	4.2951	0	0	1.2454	23.058	58.532	120.16	288.12	439.66	606.2	811.81	1100.4	1278.6	1482.7	1805.5	2198.6	2323.8	2610	2889.2	3084.6	3503.8	3711.8	3955.3	4098.3	4202.2	4255.9	4614.6	4566.3	4852.5	4918	5110.7	5135.6	4989.5	4652.2	4642.2	5346	5528.6	5680.3	4937.3	5748.9	5874.6	6098.8	6088.6	6228.4	5994.2	5801	6126.8
0	0	0	0	11.664	9.1947	12.946	8.5391	7.1623	8.2501	5.0782	8.6548	18.634	13.884	17.222	24.554	49.456	96.378	188.79	263.82	384.17	530.33	681.94	863.06	1088.8	1237.6	1353.9	1543.7	1717.9	1835.8	2002.7	2163.6	2232.4	2323	2512.7	2597.2	2632.4	2684.3	2710.1	2840.7	2865.6	2898.4	2861.9	2875.4	2868.8	2859.9	2837.2	2879.8	2914.1	2919.2
0	0	0	29.912	24.978	8.4003	0	6.7869	6.4036	4.8084	8.9782	11.286	33.659	60.517	114.15	163.17	269.64	392.65	546.08	663.11	837.81	1060.7	1322.7	1511.5	1796.8	2049.1	2402.4	2711.7	2942	3251	3491.4	3858.6	4085	4135.9	4349.1	4643.5	4849.4	5027.1	5298.9	5425.3	5428.6	5536.2	5691.9	5784.8	5865.6	5981.4	6002.7	6077.2	6135.4	6265.7
0	0	0	12.138	17.812	3.2556	26.715	18.857	26.754	15.881	22.754	23.635	31.693	32.332	43.122	22.05	31.726	30.936	35.859	31.25	12.645	14.983	23.447	24.21	60.585	81.996	111.46	146.58	206.28	234.86	322.18	383.29	420.55	483.75	583.51	646.91	701.64	793.41	852.62	928.76	986.32	1023.1	1095.5	1142.8	1259.2	1325.9	1411.5	1497.1	1559.7	1619.9
0	0	0	0	7.4778	7.8301	2.2072	13.865	6.027	9.682	18.17	13.553	9.2765	4.7888	10.937	9.425	4.6366	8.9938	6.4486	6.7926	10.644	16.361	17.532	20.516	16.169	22.619	18.711	29.939	33.203	47.628	58.605	80.331	99.995	97.292	124.37	152.28	140.16	159.67	151.88	182.26	195.87	193.14	219.09	221.87	216.84	227.23	238.84	252.34	271.69	269.15
24.195	20.568	0	0	0	0	0	0	0	0	19.861	47.796	99.515	103.19	98.59	98.173	134.59	181.63	0	31.345	91.813	183.46	285.36	381.34	526.67	607.76	702.03	806.14	889.66	990.17	1117.9	1197.8	1287.4	1387.9	1405.3	1479.5	1595	1572.6	1637.4	1761.9	1874.2	1984.5	2043.8	2147.8	2217.3	2349.2	2522.8	2652.8	2675.7	2831.6
0	2.1614	0	7.5575	2.7235	3.0987	0	0	16.311	24.149	24.673	28.27	44.963	88.812	123.51	150.05	209.33	196	245.97	370.36	389.48	337.23	360.63	411.99	547.86	611.84	544	526.57	567.39	629.82	683.19	657.61	627.62	692.89	770.46	855.18	844.15	831.67	881.56	991.89	1064.9	1162	1244.7	1314.8	1435.9	1550.4	1686.9	1783.8	1890	1972.7
0	0.20533	0	3.2478	5.2519	3.4241	0	0	0	0	4.7677	10.654	36.653	80.131	132.2	208.06	289.03	390.61	478.11	609.01	659.21	789.52	926.22	1086.3	1289	1429.4	1685.8	1891.7	2034.6	2186.1	2424.1	2677.6	2837.1	3110.9	3307.1	3681.1	3929.1	4297.2	4645.2	4982.2	5379.5	5800.3	6187	6720.9	6423.8	6526.9	6716.8	7140.7	7329.6	7951.1
0	0	0	10.589	2.3734	9.636	7.5801	13.514	6.0082	0	4.6568	0	2.9618	0	0	0	0	0	0	0	8.4416	51.14	67.873	92.8	128.08	165.4	218.74	239.01	290.26	354.99	381.05	478.1	508.91	598.31	676.87	742.57	804.24	830.24	889.57	895.7	971.95	1011.2	1074.5	1039.6	1128.7	1144.4	1171.3	1090.2	1170.2	1185
17.157	8.5211	0	0	0	0	0	8.3298	37.587	79.916	112.76	185.56	248.75	314.04	342.02	396.83	465.47	481.57	547.29	616.8	713.98	829.82	890.93	956.92	1078.2	1160.5	1259.6	1347.5	1401.4	1545.3	1663.4	1838.7	1859.7	1971.6	2082	2121	2266.4	2305.4	2415.7	2406.7	2522.4	2496	2562.2	2710.7	2731.5	2786.2	2868.7	2831.9	2957.9	3008.2
0	14.414	0	0	0	4.5257	30.643	21.627	34.483	87.302	126.61	123.04	173.15	186.7	238.47	240.97	273.8	337.24	357.44	348.55	383.06	364.36	375	393.6	402.27	397.43	418.27	459.43	460.82	424.42	471.85	467.64	533.36	530.47	548.91	533.5	546.88	552.36	461.36	554.88	571.32	548.51	547.8	597.12	592.09	615.26	609.04	582.66	598.5	591.61
6.2469	0	0	0	1.5771	0	1.7322	11.153	0	5.2518	0.62765	9.2635	7.6703	8.1713	8.6248	14.559	15.88	30.274	31.601	24.179	34.846	38.228	45.42	60.142	55.711	63.672	123.63	143.31	158.68	142.36	157.61	177.22	201.53	217.94	234.95	247.32	261.41	320.74	348.21	382.26	429.21	465.92	495.78	539.13	602.99	673.75	742.12	819.61	864.86	904.42
0	2.1049	0	8.1863	1.6478	0	0	11.25	18.869	65.594	133.76	253.26	361.52	476.17	655.28	779.89	982.87	1028.1	1220.3	1481.2	1447.7	1492.5	1780.8	1708.1	2044.6	1869.8	1938	2248.3	2279.1	2048.1	2174.5	2133.3	2107.3	2089.7	2194.3	2153.9	2167.3	2145	2245	2216.2	2199.2	2280.5	2198.5	2268.5	2245.9	2342.4	2271.7	2274.1	2315	2365.2
0	6.2856	7.3526	0	10.104	0	0	0	0	10.435	0	1.525	12.087	43.598	90.794	151.97	201.33	244.88	291.1	368.85	427.28	512.49	583.82	663.03	728.87	770.59	796.35	891.9	969.93	1066.1	1058.6	1115.9	1189.6	1323.4	1637.7	1586.5	1663	1833.1	1953.1	2026.7	2174.7	2280.2	2399.7	2476.4	2531.5	2842.6	2636	2755.1	2965.3	2829.2
11.799	4.9268	0	0	0	0	0	5.7532	0	0	0	3.4527	11.8	11.47	14.613	28.542	53.857	80.318	97.073	117.82	158.98	188.29	218.96	257.38	284.68	310.68	347.25	369.96	416.44	442.08	524.06	562.35	664.13	687.45	771.01	770.8	812.43	838.49	909.54	947.22	949.17	998.09	1055.8	1051.9	1074.9	1074	1064	1120.9	1145.8	1107.8
0	0	0	0	9.3997	17.967	11.002	15.666	20.811	14.963	26.672	30.376	44.505	69.273	98.902	144.22	206.31	272.89	322.1	382.87	397.13	499.1	585.8	657.84	796.7	885.25	999.68	1138.5	1202.6	1258.2	1341.1	1410.1	1486.6	1590.1	1623.1	1674.5	1732.1	1809.5	1859.3	1923.6	1988.1	2019.8	2053.5	2119.7	2180.6	2189.9	2217.7	2313.4	2300.2	2351.2
8.8555	0	2.7037	0	8.3526	0	0	0	0	0	0	0	0	0	0	0	10.921	23.295	52.095	97.808	134.34	173.24	223.05	292.45	344.85	386.34	452.3	483.88	459.94	437.21	616.09	513.81	753.87	1084.6	1176.8	1296.4	1403.6	1630.4	1696	1889.4	1662.1	2118.2	2368.4	2443.6	2087.2	2278.1	2343.8	2352.2	2772	2827.7
0	0	0	2.4104	9.9371	6.817	15.972	16.039	26.619	44.275	54.984	71.671	107.54	132.14	156.95	231.8	262.27	282.59	378.35	422.24	481.89	536.84	597.12	672.15	725.81	750.04	808.46	876.18	863.72	984.49	908.97	1078.6	1038.8	1121.5	1164.1	1128.3	1121.3	1162.5	1189.7	1233.9	1232	1277	1257.3	1282.3	1330.4	1323.2	1313	1391.9	1375.9	1409.3
0	0	0	0	0	5.751	31.531	70.238	153.86	248.67	338.73	476.1	579.3	752.97	982.6	1185.6	1429.5	1468	1703.3	1871.6	2035.3	2129.5	2606.7	2839	2936.3	2979.1	3022.5	3180.5	3355.6	3582.7	3753	3803.4	3874.2	3938.7	3969.2	3838.1	3772.6	3774.3	3826.3	3862.5	3882.5	3781.8	3813.9	3805.9	3963.4	3784.9	3838	3965.2	3865.7	3765.7
0	0	0	0	8.3175	0	7.5909	44.463	89.367	123.25	213.41	298.22	361.2	425.77	481.94	497.94	614.06	693.95	768.35	768.82	843.63	847.94	879.45	920.59	943	948.79	986.37	1003	1034	1044.9	1030.6	1056.6	1041	1034.3	1072.4	1079.7	1144.5	1123.5	1124.3	1162	1186.1	1179.5	1266.2	1282.4	1350.8	1349.8	1407.7	1400	1517.9	1526.1
3.6021	5.7494	0	0	0	0	8.0052	20.227	54.739	89.713	126.22	171.61	210.58	260.35	301.77	341.81	368.92	386.96	405.98	434.07	442.3	438.63	476.42	475.37	512.12	520.04	548.08	561.78	626.39	669.57	728.79	750.46	788.79	847.48	892.71	930.58	955.81	995.11	1047	1114.6	1180.6	1219.3	1271.8	1269.4	1289.1	1342	1343.1	1389	1390.1	1407.9
5.8857	3.3853	0	0	0	0	2.343	0	0	0	0	0	0	0	0	0	0	0	0	0	0	0	0	0	0	0	0	0	0	0	0	0	0	0	0	0	0	0	0	0	0	0	12.603	68.705	111.37	147.2	216.11	230.26	288.64	381.9
7.946	2.8632	0	0	0.40282	0	0	6.773	13.999	36.243	71.143	103.76	141.96	195.17	239.09	280.74	278.25	362.6	399.86	432.65	479.86	525.95	550.21	583.69	601.44	633.59	631.77	678.63	682.88	702.47	729.46	771.01	795.51	852.85	881.12	894.91	928.93	984.63	1002.5	1066.7	1056	1098.8	1141	1175.7	1247.9	1273.4	1270.6	1316.2	1341.5	1329.9
7.6803	3.8256	3.0591	0	2.4691	0	0	0	0	0	0	0	0	0	0	0	0	0	5.9576	44.894	82.664	101.32	150.98	197.05	249.34	293.87	343.74	386.63	434.61	497.15	533.16	550.31	578.41	608.62	667.27	711.61	779.66	833.54	909.19	961.78	1039.3	1107.6	1186.7	1206.5	1235.1	1302.6	1319.4	1303.3	1384.8	1409.5
0	0	0	4.7554	4.408	4.7222	3.1265	1.8938	0	0	0.17364	0	0	0.36163	0	0.33236	0	0	0	0	0	0	0	0	0	0	0	0	0	0	0	0	0	18.826	76.309	145.62	178.13	253.85	337.38	476.52	578.82	739.37	853.3	994.68	1166.5	1246.6	1354.8	1485.6	1522.8	1681.9
0	3.5763	0	0	1.3871	3.3688	2.806	0	0	7.9932	0	10.322	19.883	28.11	46.299	66.807	87.237	124.35	126.3	155.38	172.46	173.99	203.94	243.3	290.66	332.98	366.77	400.79	430.04	477.52	526.75	551.92	565.66	630.32	690.07	741.07	724.58	778.14	768.65	817.73	861.88	892.85	894.98	865.85	887.59	937.17	998.63	955.57	959.76	947.96
2.4898	0	0	2.2177	1.0102	0	5.4589	8.8709	6.9137	20.285	31.307	48.141	64.802	69.809	90.042	100.23	126.34	163.96	179.41	191.64	217.36	237.95	265.48	299.6	323.48	348.96	380.62	406.43	447.36	455.51	452.47	514.9	543.66	544.32	562.54	576.26	605.32	618.46	623.62	647.27	629.54	645.02	656.81	629.45	682.36	705.53	719.34	703.13	708.94	694.99
3.9519	8.5611	0.082847	0	8.8458	0	0	0	0	0	0	0	0	6.8378	6.2499	20.621	32.576	39.314	43.16	37.224	34.704	48.204	63.996	60.696	61.971	83.825	78.393	100.9	110.62	123.81	145.84	154.86	155.87	205.2	232.54	274.16	320.97	380.12	506.51	586.56	690.65	808.74	914.41	1033.5	1122.1	1220.1	1315.6	1389.5	1474.6	1536.5
0	0	0	1.5066	0	5.4426	1.6385	25.219	36.768	84.714	134.98	205.35	271.33	344.7	443.62	490.75	602.73	661.1	728.67	835.32	879.37	971.49	1028	1115.2	1153.6	1266	1350.2	1449.4	1506.4	1644.2	1766.7	1995.1	2113.5	2336.6	2573.8	2725.8	2930.4	3085.1	3520.3	3668.1	3997	4568	4758.3	4668	4977.2	5427.7	5414.6	5615.9	5865.2	5962
3.4547	5.4801	2.6186	0	0	0.041321	0	0	0	0	0	6.2288	14.986	27.674	27.104	39.346	52.869	57.722	59.471	81.957	104.5	142.71	165.91	190.8	212.64	228.84	248.67	289.4	314.71	337.48	372.45	397.47	401.05	447.97	473.56	507.07	541.2	616.73	717.22	834.16	943.82	1071	1173.2	1306	1392.2	1519.2	1713.5	1852.4	1982.7	2086.4
12.202	0	0	0	0	0	7.9779	10.931	46.044	94.389	156.61	211.61	293.49	410.31	530.62	683.14	830.52	987.07	1134.7	1314.4	1457.8	1636.3	1763.3	1948.4	2088.3	2204.1	2404.8	2542	2744.5	2873.1	2880.9	2928.9	2963	3168.3	3288.9	3322.2	3462.9	3520.3	3540.5	3608.4	3584.2	3772	3720.6	3677.6	3748.5	3715.6	3758.6	3850.7	3825.4	3889.1
5.7763	2.1101	5.1494	0	0	0	3.4366	17.617	42.869	100.08	146.96	226.47	295.94	377.12	483.19	577.54	706.98	801.2	976.44	1099	1233.1	1392.3	1563.5	1730.5	1911.4	2060.7	2207.8	2368.8	2462.5	2569.9	2713.1	2806.7	2870.3	3033.1	3094.8	3149.4	3260.8	3370.1	3525	3634.8	3721.8	3860.3	3920.8	3917.1	3924.7	3921.5	4079.4	4176.2	4198.6	4252.7
1.2648	5.7498	0	0	0	0	4.8216	0	0	0	0.60348	0	0	11.326	0	9.3859	0	2.9043	19.47	12.398	25.578	28.222	22.647	37.591	33.719	57.378	66.429	88.446	99.367	94.577	104.55	95.937	78.072	103.34	112.55	114.93	118.05	141.45	138.23	153.28	156.04	161.09	173.98	165.19	127.59	154.17	140.78	138.55	162.86	157.46
16.531	2.7495	0	0	0	0	0	0	0	0	0	0	0	0	48.169	74.697	59.441	126.82	203.64	285.38	327.46	395.32	428.64	482.44	505.86	506.15	570.19	578.13	649.02	671.32	686.4	726.73	776.46	869.99	878.32	916.79	974.73	1027.7	1148.9	1188.6	1190.3	1222	1228.1	1281.8	1315.5	1301.4	1363.7	1352.3	1410.3	1423.9
41.796	26.162	7.096	0	0	0	18.096	25.282	12.202	0	0	0	0	0	50.596	25.478	9.0666	13.554	24.65	14.064	82.939	40.37	39.733	86.588	169.15	173.72	224.59	276.8	352.34	596.63	673.44	628.66	735.17	860.81	936.35	1078	1143.3	1242	1382.4	1553.1	1662	1744.5	1770.3	1803.4	1812.2	1858.8	1927.5	2028.5	2063.6	2148.6
0	0	0	0	4.1946	4.9392	17.974	20.875	17.085	6.1283	8.0655	4.7742	5.0542	4.0606	17.195	25.552	28.172	27.552	42.898	74.26	110.26	177.98	249.63	317.42	394.88	455.02	559.98	607.88	704.24	751.27	829.99	853.65	911.42	1007.1	1063.2	1060.6	1106.6	1131.2	1148.2	1173.5	1169.7	1229.6	1200	1216.6	1238.5	1263.2	1260.4	1247.4	1295	1224.9
0	1.9686	0.03669	0	8.6185	0	3.7411	1.5757	6.9193	24.049	40.937	65.707	100.49	140.53	178.09	232.78	304.37	378.86	454.02	540.24	566.69	659.86	738.79	782.75	825.36	889.4	974.15	997.81	1061.4	1081.3	1125.5	1187.8	1251.6	1318.9	1372.1	1448.3	1506.2	1526.1	1580.4	1656.8	1668.1	1725.9	1754.8	1817.8	1879.4	1847.6	1928.4	1945.3	1983.1	2064.3
2.4758	0	0	0	0	4.57	6.2207	19.399	3.4538	4.2168	0.36304	0	0	0	0	0	0	0.95622	0	0	0	0	0	0	0	0	0	0	0	0	0	0	0	0	0	0	0	0	0	0	0	0	0	0	0	0	0	0	0	0
0	0	0	3.8489	12.172	15.184	17.145	52.474	106.25	175.77	251.95	335.07	449.51	592.38	730.13	874.54	1009	1153.5	1288.4	1427.6	1589.8	1777.3	1889.2	2051.2	2195.9	2332.1	2432.5	2392.2	2525.8	2632.5	2653.6	2763.8	2802.7	2856.6	2953	3023.1	3005.2	3034.3	3113.7	3155.5	3187.7	3188.2	3216.7	3290.6	3426.5	3427.4	3416.1	3460.6	3423.7	3433.4
0	7.6264	1.8788	0	2.4585	0	0	4.3769	1.9727	37.391	43.932	102.49	100.38	148.62	182.64	202.44	215.83	244.39	293.42	346.91	373.24	376.67	423.97	613.88	685.15	544.7	565.74	590.95	606.58	592.91	557.93	588.06	615.48	649.66	663	631.75	702.85	738.62	771.07	810.12	842.36	850.03	907.74	924.68	943.28	1010.2	1020.6	1042.8	1094.4	1162.2
0	2.1483	0	3.564	2.8894	2.6578	0	0	0	3.3927	0	0	1.5186	7.5849	3.6673	8.9336	0	14.369	35.252	73.631	120.38	174.2	220.77	277.22	305.19	404.24	458.95	543.87	651.09	706.27	751.98	842.16	913.56	1007.7	1105.3	1126.2	1201.3	1308.8	1558.5	1582.7	1496.6	1657.1	1610.6	1678.5	1715.2	1722.5	1782.4	2018.3	1854.1	1923.5
0	22.865	0	12.808	29.97	0	0	12.427	0	0	0	0	0	19.272	23.983	72.839	161.57	191.56	255.2	273.32	327.65	383.95	393.89	441.73	437.38	489.91	544.11	570.35	584.57	625.96	611.83	674.04	692.3	767.03	744.79	839.13	883.96	585.75	645.44	991.64	1033.2	1057.2	1126.1	1029.5	1049.8	1195.9	1291.3	1186.9	1227.9	1326.7
2.5737	12.69	0	0	4.4094	0	0	3.2001	9.9933	30.243	49.323	94.306	113.86	163.94	201.82	243.14	306.54	363.59	480.22	571.87	688.22	778.72	918.66	911.56	1049.7	1199.4	1076.3	1135.9	1243.6	1430.8	1247.8	1478.7	1527.3	1660.7	1609.9	1659.4	1916.8	1997.2	2104.6	2181.9	2255.4	2400.1	2434.7	2504.2	2542.8	2608.9	2583.4	2730.8	2805.5	2770.8
13.319	1.982	0	0	0	0	0	1.7396	0	0	0	0	24.825	73.192	150.54	210.93	317.42	428.31	536.36	638.97	766.68	883.51	943.15	1043.3	1183.1	1225.4	1277.3	1388.4	1411.4	1452.7	1550.7	1601.4	1725.9	1739.6	1739.2	1697.4	1798.4	1796.1	1798.7	1834.1	1849	1805.8	1836	1788.7	1809.2	1799.5	1864	1896.8	1895.2	1887.1
0	8.9273	0	11.855	0	16.713	0	0	0	0	0.90564	0	0	6.7961	44.212	69.444	114.15	181.14	249.43	313.78	400.82	508.03	614.62	713.54	772.33	841.54	964.13	984.68	1117.5	1168.1	1203	1322.4	1387.5	1493.9	1582	1597.9	1690.5	1753.9	1838.4	1903.1	1917.6	1914.9	1945.8	1987	2032.9	2028.1	2028.7	2049.4	2080	2056.6
0.34102	3.7477	1.7024	0	4.7613	5.4011	0	2.8639	9.2183	27.744	44.533	51.32	84.568	98.197	109.02	131.44	145.56	169.88	178.02	200.17	194.38	195.85	218.15	263.94	345.3	421.82	537.31	621.58	763.96	881.26	962.25	1081.4	1118.5	1252.8	1319	1368.5	1426.9	1538	1543.5	1544.3	1562.7	1643.5	1641.3	1647.8	1666.4	1692.1	1744.9	1738.7	1768.9	1795
6.8855	2.6418	0	0	5.9325	8.3201	0	0	18.898	21.293	34.924	0	0	0	0	0	0	0	0	0	0	0	0	0	0	0	0	0	0	0	0	0	0	0	0	0	0	0	8.0064	21.673	25.753	63.661	88.01	128.4	181.82	205.66	226.36	241.01	270.24	316.36
2.0757	10.028	1.9743	0	0	0	0	1.1325	16.42	54.054	77.736	124.66	176.58	217.58	248.43	293.95	342.58	389.72	412.75	471.49	549.91	551.91	613.25	673.93	744.62	811.49	812.6	908.35	959.14	1022	1018.6	1066	1097.7	1118	1130	1163.5	1146.7	1219.3	1310.2	1345.6	1405	1462.4	1515.3	1625.9	1666	1699.9	1668.8	1699.1	1738	1762.1
0	0	2.9511	0.76545	0	0	6.1728	2.0473	0	0	0	0	0	0	0	0	3.2157	14.361	31.05	34.911	46.974	56.845	70.013	94.938	106.04	123.57	130.79	155.31	175.1	182.65	202.23	214.78	259.8	292.25	312.25	296.06	300.08	339.93	361.86	384.37	382.12	400.11	403.94	424.59	427.72	437.29	445.92	408.64	339.48	362.54
11.158	7.5415	1.3614	3.3416	0	0	0	0	0	0	0	0	0	0	3.6445	38.049	74.236	90.428	115.7	137.91	146.04	149.3	164.66	178.95	190.16	187.5	224.38	225.06	233.56	228.3	235.12	238.89	238.3	241.8	297.03	281.39	364.98	429.37	542.79	637.86	770.24	853.37	931.79	1056.5	1062.7	1171.2	1291.4	1393.8	1525.3	1621.3
2.395	0	0	0	0	5.3349	15.886	22.913	47.592	86.97	140.7	192.57	245.71	277.46	334.6	356.11	409.52	428.97	443.45	492.42	514.42	543.38	610.55	632.74	674.89	669.86	678.01	694.07	680.11	709.22	740.94	661.41	722.59	732.74	751.25	792.85	789.95	728.19	778.31	809.47	784.76	787.12	766.83	771.82	837.47	843.17	805.37	843.26	874.62	900.79
0	0	0	0	15.841	16.173	0	0.34176	27.276	23.582	20.76	0.25732	10.556	0	0	2.4326	20.442	48.36	65.475	122.39	158.33	178.38	215.84	288.13	446.08	434.96	505.85	628.56	680.58	1010.5	1136.2	972.92	1097.1	1150.1	1299.5	1507.1	1420.3	1638.6	1723.5	1727.1	1855.4	1869.8	1937.1	2050.9	2041.6	2131.1	2195	2143.4	2286.1	2301.5
13.249	0	0	12.145	4.5199	0	0	0	0	0	0	0	0	0	0	0	0	0	0	0	0	0	0	8.175	16.388	33.062	72.15	68.252	117.33	102.2	146.41	177.93	199.67	249.04	289.76	294.04	302.65	323.17	390.43	362.16	352.47	361.94	387.64	370.58	384.65	370.75	361.83	377.34	432.85	453.11
27.622	34.089	0	0	0	0	0	0	0	0	0	0	0	0	0	0	0	0	0	0	0	7.8048	59.271	88.121	146.42	183.74	253.62	280.39	365.96	430.85	508.18	527.18	577.26	567.87	610.84	705.41	830.08	739.75	780.11	861.13	891.13	900	862.96	898	968.28	1029.2	1091.4	1118.3	1113.8	1155
15.493	0	1.9927	0	2.1294	0	0	0	0	0	0	0	0	0	0	0	0	0	0	0	0	0	42.657	106.37	186.23	274.79	412.32	524.75	652.08	782.97	892.91	1021.5	1127	1221.8	1345.2	1445.7	1492.8	1572.4	1624.1	1737	1772.1	1847.2	1952	1901	1959.8	1945.5	1975.2	1965.4	2053.6	2075.5
0	0	0	15.23	23.225	5.5843	10.681	9.4688	18.495	27.44	33.528	15.981	32.128	93.067	122.15	141.07	154.46	196.25	261.44	364.68	424.28	408.75	463.83	529.83	754.61	864.52	798.19	878.49	1003.6	1066.5	1134.7	1282.9	1400.9	1488.9	1573.6	1697.3	1837.9	1968.5	2061.7	2235.3	2370.3	2418.6	2512.8	2605.3	2690.4	2683.9	2751.2	2807	2820.7	2910
21.728	19.212	9.4369	0	0	0	0	0	0	0	11.393	43.406	54.671	74.679	84.762	123.83	228.87	294.55	380.51	452.99	530.55	629.51	776.67	831.5	950.95	992.03	1056.8	1106.8	1229.8	1326.1	1273.7	1286.1	1320.5	1407.3	1446.3	1478.2	1505.3	1483.9	1543	1542.2	1578.7	1688	1693.9	1700	1713.2	1739.1	1802.6	1866.9	1947.2	2005.3
0	0	0	8.9347	10.087	11.402	5.8872	46.448	100.61	177.05	296.83	407.57	566.84	735.06	922.58	1076.7	1302.1	1479.2	1679.9	1881.2	2027.5	2243.5	2448.6	2623.1	2803.7	2884.2	3104.1	3327.2	3481.6	3685.5	3793.3	3893.9	4016.7	4187.3	4235.1	4294.9	4322.4	4365.2	4362.3	4460	4423.9	4417.6	4474.8	4544.9	4532.6	4521.2	4482.1	4486.3	4526.7	4585.6
0	0	3.4374	0.83528	4.707	0	2.7626	19.274	41.944	65.695	104.49	139.03	192.15	246.64	304.03	353.67	423.79	487.8	559.24	594.25	645.42	705.34	776.47	826.89	836.16	872.09	918.22	951.94	987.89	986.86	977.19	1022.1	1173.4	1163.6	987.88	1019.1	1136.4	1082.6	1097.2	1108.7	1140.5	1111.9	1127.3	1107.2	1196.1	1236.5	1206.7	1199.8	1215.3	1214.3
0	0.74568	0	0	3.6104	4.9825	16.192	24.6	33.029	41.542	49.204	57.622	74.266	91.407	97.383	109.76	122.46	129.7	149.14	150.87	163.28	181.33	188.49	216.63	200.38	218.32	227.78	259.34	269.44	287.81	281.27	294.91	287.99	330.99	326.57	355.74	356.11	368.7	382.66	394.18	378.05	392.04	379.02	349.74	363.74	377.07	361.72	364.02	391.95	398.12
2.6247	0	0	0	6.9615	0	2.1037	2.6017	0	9.5291	17.501	73.992	138.74	265.07	391.81	553.92	790.39	963.93	1086.1	1314.1	1454.6	1630.6	1785.8	1919.9	2085.4	2126.8	2291.6	2542.8	2607.1	2700.5	2821	2818.5	2841.6	2931.7	2970.8	2984.5	2984	3051	3136.4	3128.5	3168.7	3220.1	3204	3293.3	3308.9	3305.5	3352.4	3337.7	3362.7	3342.5
2.2433	0	0	0	0.43587	0.13791	4.6911	2.1851	7.5558	0	0	0	0	0	0	0	0	0	0	0	0	0	0	0	0	0	0	0	0	0	0	0	0	0	0	0	0	30.672	72.692	118.45	174.24	241.97	307.88	344.56	437.53	440.33	517.27	547.15	616.78	710.31
12.676	15.121	1.4689	0.090613	0	0	0	0	0	0	0	0	0	0	0	0	0	0	0	0	0	0	0	0	0	0	0	0	0	0	0	8.769	25.637	70.821	119.57	226.08	291.89	439.72	585.35	724.71	861.53	1035.6	1188	1296.3	1422.8	1514.9	1691.5	1696.9	1815.8	1872.8
15.925	7.6131	5.9948	0	2.163	0	0	0	3.2689	27.853	59.528	86.73	135.09	193.12	296.38	366.37	515.54	606.79	692.63	843.34	886.93	1040.1	1169.6	1176.8	1268.3	1253.1	1431.2	1526.5	1643.7	1772	1776.4	1892.7	1953.4	2159.8	2251.6	2387.5	2570	2608.4	2675.2	2763.6	2896	2974.4	3131.3	3188	3286.2	3277	3400.5	3304.8	3401.7	3483.3
15.305	16.324	0	3.0535	0	0	0	0	0	0	0	0	0	0	18.717	25.208	26.472	50.019	41.572	63.927	64.383	67.66	82.996	71.101	83.462	82.059	68.857	59.791	84.182	109.41	108.94	110.23	97.501	121.4	89.302	65.846	66.237	66.151	65.473	130.65	146.93	150.79	113.63	115.24	73.409	107.12	157.34	214.31	175.1	160.53
0	0	0	0	7.9719	1.2135	0	0.12686	7.7088	0.028097	2.2655	3.5812	13.771	14.165	25.895	39.431	43.738	60.286	119.18	139.66	175.33	208.33	234.19	316.49	338.03	398.78	405.21	432.18	484.08	535.22	561.76	607.59	623.98	695.2	743.74	829.05	868.48	872.37	906.05	958.51	1016.6	1063.7	1111.2	1122.5	1220.6	1214	1270.4	1265.8	1357.2	1364.5
0	0	3.3616	0	11.871	8.7869	0	0	0	24.414	57.052	100.65	204.28	289.96	458	611.02	759.29	950.3	1117.6	1326	1512.7	1735.3	1910.7	2090.6	2281.5	2436.5	2593	2715.9	2915.3	3070.5	3103	3212.3	3295.6	3449.5	3575.2	3602.1	3669.4	3700	3767.5	3894.8	4080.8	4202.6	4176.9	4125.5	4180	4286.3	4316	4378.7	4272.2	4235.8
0	0	0	0	1.7345	55.914	92.923	140.93	223.89	307.88	413	557.03	671.04	752.24	888.68	971.82	1106.1	1193.3	1315.3	1325.6	1420.7	1608	1715.2	1789.2	1905.7	1916.5	2074	2224.5	2298.7	2152.4	2458.9	2549	2641.8	2779.7	2792.3	2786.7	2779.5	2832.9	2931.7	2983.3	2954.6	3024.6	2948.4	3032.7	3026.6	3118.5	3141.7	3174.3	3143.4	3150.1
17.117	7.7285	0	0	1.1428	0	0	0	0	0	0	0	0	12.679	27.994	51.957	89.385	138.73	217.96	260.9	304.96	387.43	465.92	581.06	676.73	794.81	999.78	1132.4	1190.5	1323.6	1482	1583.1	1766.9	1914.7	2029.8	2135.4	2264.3	2243.2	2447.8	2540.1	2598	2697.8	2791.8	2775.6	2920.4	3041.5	3007.6	3084.6	2920.5	2877.7
16.867	7.3722	0	0	1.3377	0	0	0	0	0	12.771	9.7183	30.055	32.149	16.036	7.7022	18.609	50.412	82.136	148.3	127.95	170.9	201.1	265.42	301.84	349.39	400.56	428.86	474.29	527.94	542.44	604.07	640.03	683.19	735.53	773.16	794.75	895.57	910.86	921.83	893.94	909.66	915.56	873.6	885.03	920.12	943.4	934.44	914.9	929.83
0	4.1812	0	2.1452	9.5506	5.8223	0	21.361	5.6722	0	5.8679	1.4991	9.5119	23.931	33.654	41.755	47.485	69.44	82.803	94.411	101.04	125.66	142.91	168.93	178.92	193.2	188.81	215.78	166.44	172.49	165.13	160.37	182.15	172.13	187.95	184.56	199.97	261.78	305.23	321.99	360.91	385.33	385.94	433.52	452.74	491.88	514.7	547.34	563.61	479.27
2.2417	0	0	1.8977	3.8376	1.9077	0	0	2.0571	17.878	35.63	23.984	40.896	58.755	90.039	83.845	104.32	127.69	156.09	178.07	182.26	187.59	212.17	230.67	264.33	267.59	273.64	265.48	273.45	343.08	342.74	369.3	384.34	405.16	390.13	482.07	516.22	585.05	645.59	714.71	813.32	881.13	992.25	1068.7	1181.9	1220.8	1332.4	1410.9	1496.6	1603.9
0	0	0.69363	9.1744	8.5131	5.9676	0	0	6.8013	7.1401	5.8091	5.8722	16.95	5.9229	4.5738	24.976	32.43	42.075	70.406	82.555	87.375	106.64	132.62	157.57	154.57	169.4	184.09	187.64	196.13	204.23	199.74	213.98	212.53	222.36	235.26	237.54	253.17	257.86	254.76	271.55	252.44	266.88	263.04	270.74	280.8	250.23	227.72	220.16	214.47	209.36
0	0	0	0.78633	7.4554	13.95	13.281	4.6163	0.64731	7.2737	8.0092	13.95	24.455	32.988	21.121	0	0	0	1.5063	0.76941	4.4675	0	20.03	40.294	47.875	82.747	113.41	135.98	171.89	225.4	272.51	337.04	411.12	520.2	633.82	707.03	806.22	927.77	1016	1184.5	1289.7	1367.9	1476	1625.5	1728.9	1771.6	1869	1980.3	2066.2	2097.4
0	0	0.27805	0	6.4169	6.5772	4.2027	14.316	22.697	21.714	25.629	38.635	73.894	102.01	163.42	208.47	272.47	338.2	420.53	530.97	632.33	714.55	859.54	941.89	1015.9	1128.7	1227.9	1267.6	1393.7	1455.6	1474.9	1536	1586.7	1654.4	1678.3	1776.4	1790.2	1851.5	1892.6	1986.6	2006.9	2099.2	2146.2	2225.8	2385.1	2368.5	2354.2	2455.1	2493.3	2517.8
4.898	8.3487	0	1.4953	0	0	0	0	0	0	0	0	0	0	0	6.7252	17.926	19.961	48.004	102.59	155.07	229.29	324.5	412.45	504.9	602.38	791.57	953.8	1051.8	1225.3	1342.2	1587.9	1622.2	1818.6	2088.5	2183.9	2278.4	2410.7	2650.5	2899.5	2939	3024.3	3204.3	3244.4	3508.6	3538.4	3587	3383.7	3805.5	3851.6
5.4541	7.1366	0	0	0	2.5934	0	0	0	0	0	0	0	0	0	22.491	29.421	36.894	72.117	159.49	162.42	189.38	235.42	277.57	329.55	383.52	409.46	439.65	456.7	474.9	489.9	510.61	540.7	570.27	583.9	610.67	639.81	696.15	761.27	808.71	966.33	1059.1	1238.4	1350.5	1428.8	1566.2	1725.7	1787.5	1930.3	2073.8
0	1.2549	0	1.2402	4.1778	16.54	0	36.185	59.181	118.54	210.92	315.33	460.11	638.15	866.03	1063	1317.9	1571.4	1891.8	2203.9	2553.8	2911.3	3303.5	3574	3883.7	4159.1	4454.9	4700.5	4930.4	5261.4	5300.6	5511.2	5695.9	5840.1	6189.7	6192.1	6025.7	6430.2	6406.5	6316.5	6231.6	6391.1	6427.4	6559.6	6360.6	6432.3	6394.6	6345.5	6321.5	6308
0	0.62584	0	0	12.241	18.822	0	40.852	36.74	41.628	83.18	133.65	193.17	254.79	313.81	351.2	394.55	450.35	508.58	524.07	584.21	590.85	603.25	649.92	641.29	678.07	665.35	683.67	686.21	689.48	724.68	745.17	768.23	770.98	806.14	794.18	827.99	814.8	868.17	884.07	916.05	969.88	993.34	1067.9	1130.3	1188.3	1236.7	1271.5	1312.3	1311.7
11.314	6.3058	0	0.75289	0	0	4.52	20.063	29.313	44.103	63.564	87.209	114.3	150.8	172.04	179.54	234.83	235.51	253.03	268.72	265.03	300.38	310.21	325.32	367.31	353.42	336.75	333.8	319.04	337.02	312.04	350.12	290.89	316.84	292.74	325.63	312.44	288.33	292.42	237.17	240.56	240.76	237.07	251.79	241.84	248.91	218.44	175.39	214.81	212.81
0	5.5813	0	0	7.7667	4.6682	0	1.7852	6.0846	17.315	7.6117	3.4944	0	1.2798	0	0	0	0	10.285	22.808	55.556	104.49	141.37	203.22	235.82	277.61	345.36	407.28	433.9	499.3	514.41	571.95	590.43	666.69	695.41	731.25	782.66	825.56	843.16	862.61	902.4	924.31	898.84	904.45	971.4	994.39	1032.7	986.44	1068.8	1076
0	1.1651	0	10.505	0	2.4353	3.5006	20.356	15.396	19.618	23.43	23.773	30.78	37.041	54.149	61.749	76.293	85.378	96.064	113.97	123.09	152.06	153.36	172.92	179.06	197.41	207.66	223.71	232.99	258.61	263.49	276.09	305.44	313.75	324.46	342.71	342.65	347.08	362.85	372.54	383.97	389.6	409.84	404.63	408.62	421.91	445.63	428.17	436.35	427.22
10.39	15.069	7.5447	5.2787	1.8027	0	0	0	0	0	0	0	0	0	0	0	0	0	0	0	0	0	0	0	0	0	0	0	0	0	19.512	69.682	98.939	144.12	160.58	197.93	228.81	208.39	265.97	337.49	345.83	367.98	350.06	325.29	357.65	428.46	443.88	487.07	463.2	460.14
0	0	0	0	1.3071	4.8835	19.939	46.992	69.724	107.38	149.83	195.97	269.67	370.04	513.58	615.06	768.07	870.19	983.22	988.7	1066.3	1232.7	1369.3	1490.2	1495.5	1547.9	1634.1	1753.7	1816.4	1887.2	1951.3	2131.4	2040.4	2110.9	2230.4	2224	2303	2425.8	2620.9	2673.5	2655.4	2717.4	2792.8	2944.2	3110.1	3221.6	3192.4	3187.3	3398.6	3478.8
0	0	0	3.8004	11.521	20.459	14.591	18.821	13.642	36.84	19.398	41.739	34.375	47.795	51.739	60.379	67.693	74.779	87.851	91.739	98.23	103.33	116.65	123.92	105.83	90.516	116.41	112.85	42.758	46.883	64.622	97.236	163.81	211.26	286.31	339.03	402.65	466.48	529.4	597.42	638.44	702.18	715.07	782.92	751.15	765.99	769.71	772.86	772.12	801.04
0	0	0	2.1488	3.0103	5.2418	7.3134	25.406	48.821	98.241	160.93	235.25	312.71	352.69	439.76	536.02	617.46	690.98	712.1	803.61	883.87	981.7	1054.7	1193.9	1291.3	1377.3	1665.2	1767.6	1946.3	2177.9	2260.2	2521.5	2590.7	2798.3	2911.1	2944.6	2994.8	3139.4	3041.1	2999.6	3126	3201.9	3188.2	3324.3	3321.7	3320.4	3462.9	3352.3	3501.6	3448.4
0	0	0	0	5.148	9.6863	19.848	33.334	60.28	66.754	80.95	96.533	116.62	149.5	181.14	224.67	256.81	280.81	304.42	358.16	393.65	444.22	499.45	552.29	642.09	721.99	794.45	886.34	1005.1	1095.3	1132.7	1205.4	1295.9	1345.2	1408	1402.6	1503.5	1560.3	1657.5	1670.1	1778	1871.4	1922.5	1989.8	2077.7	2107.5	2173.7	2208.5	2221.8	2259.8
0	0	0	7.257	8.9538	13.67	4.6435	18.278	16.82	28.057	31.329	29.955	42.536	53.32	61.436	72.669	94.896	118.15	132.04	139	146.49	179.03	219.2	259.17	311.45	379.87	428.65	510.48	646.45	725.01	854.73	1008.6	1178.9	1340.9	1515.4	1711	1830.8	2026.6	2174.3	2364.4	2460.3	2563.5	2639.4	2684	2835.6	2783.4	2833.3	2909.1	2895.3	2936.5
0	0	0	0	0	0	20.529	48.906	112.84	200.04	295.84	422.28	536.32	645.6	794.94	902.61	1040.2	1126	1172.7	1344.3	1406.1	1381.2	1543	1616.4	1699.6	1640.6	1324	1399.6	1586.7	1985.9	1807.1	1887.8	1528.1	1589.3	2009.7	1973.6	1933	1784.5	1891.1	1677.9	1946.2	2005.5	2038.2	1987.8	2109	2174.2	2216.1	2414.9	2499.8	2506.1
0	30.297	39.755	0	32.217	16.732	36.405	96.959	124.73	147.56	224.04	284.45	371.98	504.3	573.64	680	821.68	1041.7	1175.8	1338.6	1443.6	1654.8	1812.4	1851.4	2049.2	2324	2483.7	2689.4	2861.2	3053.4	3233.3	3444.7	3692.4	3992.5	4115.3	4298.2	4518.9	4657.6	4930.8	5098.7	5355.8	5505.8	5732	5883.3	5853.8	6106.6	6298.9	6436.2	6532.9	6630.7
134.66	63.722	0	0	0	0	0	0	0.63733	26.382	45.724	107.02	118.3	255.68	353.02	466.95	512.56	609.75	682.09	704.28	816.61	930.97	938.97	931.97	1239.3	1303.4	1183.6	1290.9	1369	1468.6	1550.8	1652.2	1717.1	1987.6	1862.6	1962.1	2139.8	1959.3	2021.5	2010.5	1708.9	1852	1653.6	2169	2206.8	2199.8	2200	1873.1	2124.9	2171.5
12.34	6.7463	5.5868	4.9374	0	0	0	0	0	0	0	0	0	0	0	3.3714	0	13.475	23.202	59.779	114.18	175.43	233.75	324.24	368.44	403.42	472.56	547.02	559.7	695.41	713.63	799.47	846.41	946.56	982.95	980.29	1084.5	1089.5	1141.8	1210.4	1206.4	1246.6	1227.6	1221.1	1267.8	1288.7	1323.5	1492.8	1433.7	1450.7
0	0.3886	0.79129	0	0	0	10.151	13.709	8.9177	10.591	0	0	0	0	0	0	0	0	0	0	0	0	0	0	0	0	0	0	13.673	10.81	58.731	70.771	114.26	168.85	233.61	297.06	341.84	371.04	477.94	539.16	606.5	589.34	610.33	672.5	763.33	570.59	584.13	529.8	638.42	698.72
0	0.41803	0	5.2875	2.905	5.3053	7.5937	13.411	17.771	25.406	34.995	45.757	80.866	147.56	215.1	294.51	378.43	465.66	570.93	635.19	768.46	817.16	870.04	947.22	985.81	1066.3	1110.2	1178.3	1189.4	1187.3	1193.3	1229.1	1270	1261.8	1283.8	1308.6	1295.9	1325.9	1380.9	1370.2	1388.9	1397.5	1331.8	1378.8	1400.9	1396	1347.8	1368	1378.8	1409.9
0	0	0	0	14.068	24.029	59.513	59.146	46.865	66.081	61.686	68.524	79.756	89.71	115.53	124.77	131.97	143.27	135.76	166.98	179.47	211.85	243.44	256.26	291.02	303.49	332.73	351.98	407.26	422.63	472.88	468.55	494.92	551.3	554.98	592.76	599.93	653.5	681.03	709.82	714.58	721.61	760.11	769.71	789.36	796.71	801.16	916.96	844.81	860.91
11.762	10.34	0	0	3.6394	0	0	9.1547	2.7664	0	0	0	0	3.2913	17.522	14.071	30.951	61.863	79.215	99.02	123.41	151.02	175.63	196.14	217.09	238.72	251.48	286.63	313.2	337.31	427.61	425.56	538.69	610.34	712.39	754.37	828.82	886.33	1009.3	893.3	1041.3	1061.1	1058.8	1152.8	1189.4	1218.8	1270.8	1253.3	1366.2	1379.8
8.1301	0	0	0	2.948	9.891	0	0	0	0	0	0	0	0	0	0	0	0	0	0	0	0	0	0	0	0	0	0	0	0	0	20.744	0	43.564	40.746	33.209	16.072	28.059	48.99	101.96	116.54	91.851	88.099	98.041	78.897	113.25	133.24	131.11	154.41	162.5
0	5.5622	2.5195	0	0	0	9.3331	12.518	11.932	8.2669	4.2796	0.48374	5.5066	0.44699	5.4975	20.336	38.955	44.149	58.64	81.752	97.669	117.48	134.17	168.08	187.31	197.45	216.33	254.3	270.56	270.69	288.38	322.52	363.57	403.53	453.71	512.5	544.42	581.19	651.01	717.13	745.58	783.5	791.57	880.96	912.68	922.43	947.23	875.77	932.87	981.14
11.976	3.4563	0	0	0	0	0	0	0	0	6.1376	0	0	0	0	0	0	0	0	0	0	0	0	0	0	0	0	0	0	0	0	0	0	0	0	0	0	0	0	0	11.638	28.523	53.421	64.753	108.76	109.32	95.695	121.83	136.4	151.61
0	0	0	0.084078	6.3021	17.011	25.756	12.297	22.107	16.581	25.764	24.206	29.506	27.095	28.676	38.468	63.425	67.972	73.369	103.87	117.04	148.87	169.71	200.57	205.76	219.21	233.32	233.57	267.31	287.24	282.85	343.11	328.68	361.54	377.61	406.19	468.98	494.5	499.33	485.71	565.52	507.18	505.54	469.91	518.41	524.98	511.33	506.61	568.64	557.44
15.753	19.409	7.4544	12.348	0	0	0	0.88724	0	0	0	0.6261	0	0	0	0	7.4499	20.596	33.431	36.383	67.22	86.454	118.93	146.47	169.5	185.35	212.78	238.13	258.87	268.48	239.85	262.73	259.92	296.6	270.57	262.57	257.89	302.07	302.92	323.83	330.52	318.43	332.58	538.62	690.39	369.12	362.07	353.13	343.85	338.4
8.0129	0	0	0.9481	0	0	2.3654	5.9397	25.499	31.732	58.59	78.653	122.03	149.7	173.61	184.46	246.07	248.54	262.33	290.95	314.29	369.78	359.59	362.81	370.83	391.82	408.11	388.43	385.96	382.69	386.83	424.1	403.5	411.18	427.94	445.44	449.79	419.09	423.71	377.32	408.04	403.34	399.75	415.41	423.66	402.52	369.56	340.01	352.78	347.65
0	0	0	0	8.8078	25.194	63.353	153.88	254.09	409.83	580.17	744.32	964.03	1169.9	1363.8	1578.4	1833.8	2072.8	2249.9	2372.5	2600	2618.1	2827.8	2933.5	3051.1	3113	3170.7	3280.4	3369.3	3338	3390.9	3333.7	3351.1	3453.9	3407.4	3400.5	3360.8	3427.3	3420.7	3447.3	3459.9	3406.1	3378.2	3388.4	3378	3387.4	3334.7	3357.9	3393.4	3403.8
0	0.50446	0	0	3.6715	0	4.1332	9.7928	41.252	73.667	117.83	167.42	224.56	295.49	361.4	445.22	509.62	585.3	666.06	765.73	814.01	870.88	923.37	1047.4	1108.5	1141.2	1176.8	1395.4	1417.3	1406.9	1499.7	1583.7	1629.5	1617.1	1737.2	1714.3	1757.3	1731.4	1834.4	1820.9	1835.3	1824.4	1778.5	1778.6	1832.7	1818	1872.7	1921.6	1947	1873.9
0	0.36916	0	7.8139	4.0018	8.4093	4.2241	14.134	6.521	10.85	10.04	10.107	27.194	47.052	59.549	93.794	130.43	171.21	220.13	259.66	323.11	392.83	453.28	488.29	600.97	630.17	687.01	752.19	840.96	879.83	892.92	947.57	1019.6	1091.5	1111.9	1149.3	1170.5	1235.3	1246.2	1304.6	1284.5	1297	1312.6	1352.7	1400.5	1355.7	1392.1	1430.6	1414.2	1459.9
5.5558	5.5881	0	0	0	0	10.26	0	0	0	0	0	0	0	0	0	0	0	0	0	0	0	0	0	0	0	0	0	0	0	0	0	0	0	0	0	0	0	0	54.503	0	22.525	70.203	131.92	178.42	214.06	243.32	262.54	298.77	351.35
0	0	0	0	2.1761	0	8.6499	18.935	8.6283	21.76	32.331	46.422	76.075	100.24	146.2	181.83	225.71	279.2	330.29	414.77	484.45	587.26	666.58	830.14	921.19	1002.9	1139.8	1248.9	1342.4	1408.7	1513.4	1611.2	1701.6	1787.5	1887.2	1928.3	1949	2028.4	2155.9	2123.7	2198.4	2255.2	2291.4	2380.4	2382.7	2347.4	2407.9	2374.5	2340	2336.5
1.81	0	0	5.2196	11.115	4.6275	0	22.7	41.215	54.343	112.62	152.07	223.92	299.71	359.61	432.11	491.1	557.2	619.36	670.91	719.94	748.42	804.06	842.13	877.98	861.42	917.75	936.6	948.27	933.54	908.39	971.31	978.68	918.6	1008.4	952.08	942.91	965.14	999.14	827.78	821.31	800	807.52	806.78	804.25	815.58	832.66	844.65	838.76	859.19
0	0	0	2.9202	11.829	16.497	9.5847	18.798	14.389	0	12.137	2.6523	6.1364	0.57073	0	0	0.19489	2.1101	18.134	22.463	43.814	53.746	81.893	121.99	146.69	138.65	214.52	228.61	259.96	288.92	311.73	320.51	374.35	388.67	412.7	426.68	484.69	503.52	507.62	569.77	556.02	590.4	625.22	629.14	636.84	631.85	629.42	652.77	657.47	671.01
0.88912	0.74734	0	0	0	3.7883	0	0	0	0	0	0	0	0	0	0	0	0	0	0	10.343	9.2693	1.5184	8.8717	5.074	23.747	41.634	37.901	46.831	56.901	57.814	85.064	90.428	128.19	149.88	131.2	176.37	202.81	223.57	234.01	258.1	198.15	186.76	173.02	215.93	173.09	190.75	204.52	218.3	226.23
0	11.942	0	0	0	5.032	1.1968	0	3.6371	0	17.139	29.25	56.824	76.094	141.88	175.99	223.93	295.26	320.87	381.28	418.58	438.02	502.14	537.31	536.7	652.61	736.33	750.34	821.36	835.82	829.36	878.28	854.14	911.14	913.2	912.59	925.61	925.52	922.86	911.37	917.35	915.17	968.07	957.83	1006.6	994.94	941.52	909.71	913.87	891.45
0	0	0	12.948	0.93528	8.1511	0	11.213	6.8359	17.597	26.553	46.256	50.324	67.755	79.85	91.011	97.275	120	148.83	177.22	179.45	197.23	203.69	216.21	245.82	245.73	273.77	300.57	355.37	403.95	467.84	561.29	640.36	711.19	817.99	853.77	962.53	1137.8	1110.5	1158.3	1229.5	1232.8	1409.5	1445.2	1521.3	1582.1	1591.8	1647.1	1705.9	1736.6
8.1644	2.1283	0	0	6.5579	0	5.0437	7.4501	30.638	49.248	22.622	41.455	73.377	80.499	92.721	123.14	145.55	163.35	164.61	195.31	207.67	223.49	265.66	257.43	296.04	312.45	313.17	346.65	344.57	361.88	385.8	359.21	396.15	410.9	438.28	470.85	513.6	553.33	626.1	680.48	756.33	831.35	858.85	917.38	973.68	1014.6	1070.7	1098.1	1161.8	1152
0	0	0	0	0	6.5117	34.357	101.44	194.42	313.7	408.94	531.41	638.85	708.82	791.98	981.96	1063.3	1153.9	1366.8	1487	1629.4	1700	1810.9	1941.1	2006.1	2040.8	2132.4	2301.9	2301.4	2407.6	2515.8	2584.8	2610.2	2781.9	2707.4	2929.4	2973.3	3139.5	3232	3382	3494.8	3612.7	3726.7	3844.7	3980.5	4082.6	4198.2	4213	4247.9	4335.4
5.3341	0.74937	0	2.0591	3.7222	0	0	0	5.7006	5.2369	25.368	37.715	52.672	90.624	105	129.15	165.92	172.65	183.41	240.63	274.12	297.9	303.68	292.15	257.02	213.03	319.39	289.88	319.66	299.37	264.78	292.69	281.56	323.59	321.73	329.18	336.4	312.4	367.21	380.99	387.59	369.43	313.4	334.18	378.25	340.61	362.76	355.46	391.73	409.67
10.068	0	0	0	1.0974	1.1981	0	0	0	0	0	0	1.0073	6.3856	25.707	49.963	61.683	66.518	92.801	112.99	143.52	182.63	225.85	261.47	336.59	398.02	504.46	554.23	669.02	750.52	841.03	943.34	1032	1105.5	1211	1263.5	1342.8	1477.6	1669.5	1770.9	1776.3	1891.2	1936	1933.3	1981.4	2032	2108.7	2122.7	2165.3	2211.4
7.5365	0	0	0.51395	0	1.8672	0	0.63175	5.2536	2.9143	6.9016	14.001	32.992	44.498	65.991	85.605	97.28	121.79	124.67	139.51	178.8	234.99	289.22	367.15	417.37	477.9	630.1	689.5	821.09	879.19	956.97	1042	1100	1233.3	1289.8	1280.3	1347	1344.5	1476.3	1427.6	1463.5	1423.3	1404.1	1423	1479.8	1447.5	1466.9	1462.7	1523.8	1533.6
4.9101	0	0	0	6.7922	4.5722	0	3.958	0	5.1332	0	12.252	14.359	25.533	25.684	39.218	61.042	73.371	72.686	92.055	95.993	112.31	136.78	132.46	150.63	159.87	155.62	180.04	202.52	234.03	284.93	343.2	420.91	531.19	613.64	692.21	860.13	1008.3	1149	1307.6	1456.1	1578.4	1757.3	1858.6	1961.9	2143.4	2106.2	2359.6	2379.2	2491.8
16.095	2.3555	0	2.4469	0	0	0	0	0	0	0	0	0	0	0	0	0	0	0	0	0	0	0	38.141	67.927	106.27	163.71	221.17	284.72	323.64	385.2	434.64	519.04	560.85	597.25	632.62	631.63	694.67	758.89	769.84	776.22	816.83	848.88	852.04	897.61	904.34	896.07	920.43	915.36	927.08
5.382	5.9583	0	0	0	2.1815	0	0	4.4825	25.591	43.238	84.536	96.032	148.78	192.65	207.11	265.16	299.29	286.45	406.25	448.66	518.21	650.34	818.58	997.93	1244.7	1322.9	1690	1777.8	2057	2183.6	2309.4	2456.2	2558.6	2696	2899.1	2968.9	2942.2	3101.7	3255.3	3173.2	3067	3182.9	3047.1	3050.4	3157.6	3092.5	3201.1	3129	3169.9
0	8.975	10.645	45.845	45.722	0	0	0	18.023	0	0	0	0	21.953	35.455	55.947	72.222	79.606	107.61	66.513	91.025	129.11	106.31	150.63	175.56	204.26	253.18	273.04	351.77	380.71	401.03	484.46	512.26	614.55	682.02	698.79	760.92	861.61	956.24	1003	1084	1088	1198.6	1228	1313.4	1284.1	1318	1383.6	1488.5	1514.5
9.3068	0	11.897	4.486	0.40424	0	0	0	0	0	12.711	26.867	21.363	28.715	45.847	56.285	63.977	70.122	59.348	72.3	104.29	113.99	147.35	170	188.01	218.36	256.2	295.23	334.54	395.08	424.92	491.17	534.68	615.94	581.79	641.13	676.44	742.29	824.26	936.7	998.01	1064.4	1065.4	1059.6	1167.3	1273.5	1379.2	1471.1	1470.6	1512.1
0	0	0	0	0	21.482	19.729	50.771	83.108	153.66	219.36	282.06	367.03	427.83	467.58	511.82	456.33	567.38	619.88	779.01	844.14	897.35	889.98	1027.6	1085.7	1264.6	1337.7	1481	1578.5	1699.7	1773.9	1905.2	1851.3	2064.6	2194.4	2406.2	2414.1	2427.2	2413.8	2575.2	2538.8	2586	2684.9	2565.5	2577.4	2593	2604.7	2655	2677.5	2708.3
0	0	0	0	7.6732	7.9178	17.891	21.154	24.354	34.288	54.033	64.646	65.358	71.603	72.288	89.526	89.501	109.56	97.382	114.27	105.32	106.04	92.829	85.258	108.99	85.204	92.136	99.667	93.366	100.54	117.63	77.711	95.853	103.4	84.376	88.513	113.46	109.01	107.07	99.75	71.231	81.566	66.011	57.819	69.083	73.565	63.221	57.755	52.993	26.159
0	0	0	1.7394	6.746	21.952	10.187	22.071	56.428	84.609	141	197.93	289.36	367.5	484.15	598.44	754.99	856.3	938.43	1088.2	1117.4	1201.4	1324	1374.3	1454.5	1466.3	1608	1627.4	1715.2	1764.3	1772.6	1797.7	1850.4	1973	1974.4	1985.9	1940.9	1967.3	2028.5	2007.6	2056.3	2089.6	2066.2	2046.5	2150.5	2092.3	2142.2	2082	2113.5	2066.5
0	0	0.22855	0	0	22.521	9.4379	26.682	26.422	37.095	43.328	50.017	48.162	60.221	68.86	67.75	69.355	73.176	96.904	126.99	127.13	169.11	190.76	216.09	254.13	292.29	319.43	354.86	405.52	416.24	440.01	466.44	513.74	539.87	545.8	570.66	582.87	588.99	610.63	626.63	559.06	630.42	652.24	666.28	690.77	685.58	688.78	666.35	665.3	665.34
0	0	0	12.438	12.538	17.237	1.9521	28.021	25.203	14.926	32.204	19.751	33.848	47.686	61.427	57.648	70.167	85.651	104.84	111.1	116.23	128.81	138.67	171.71	209.08	238.6	283.79	328.34	386.27	461.43	515.01	636.65	699.63	737.66	823.73	885.76	973.49	1122.9	1190.9	1215.7	1386.9	1447	1475.4	1614.9	1739.7	1749.1	1813.1	1876.3	1916	2005.4
14.571	7.5253	0.23692	0	0	0	0	0	0	4.4997	19.813	30.468	52.092	51.192	74.496	96.931	106.49	134.14	139.09	152.37	170.36	164.23	163.23	190.03	200.13	192.06	175.56	213.88	204.76	201.43	205.11	224.23	260.35	259.16	278.7	272.25	273.12	296.12	296.31	290.52	276.67	285.25	279.27	266.47	284.52	299.72	289.52	307.88	325.85	295.72
0	0	0	0	18.038	34.42	38.789	85.31	140.16	257	361.21	550.46	701.8	847.19	1019.3	1154.2	1308.6	1485.6	1550.3	1501.2	1516.9	1584.2	1533.4	1576.4	1653.6	1675.9	1716.5	1741	1761.2	1795.1	1795.6	1705.7	1816.8	1796.8	1838.4	1825.8	1814.2	1751.3	1737.9	1767	1806.1	1879.7	1837.9	1877.1	1894.7	1958.4	2008	1991.3	1953.7	1998.2
0	6.8032	0.92981	0	11.935	0.18212	0	0.67782	6.5625	31.193	43.299	79.128	106.82	130.37	158.44	197.74	244.34	333.98	379.26	458.54	529.59	607.21	711.2	778.77	835.63	863.76	1021.5	1113.2	1216.1	1417.5	1438	1483.3	1566.3	1656.2	1672	1901.6	1998.6	2017.9	2151	2248.1	2282.9	2428.6	2584.7	2585.7	2667.6	2679.6	2808.7	2873	3003.1	3026.8
17.829	19.956	0	0	0	0	0	0	0	0	0	0	0	4.925	29.691	120.25	183.8	280.4	425.15	507.68	557.61	783.92	888.04	1042.4	1345.9	1157.5	1246.6	1406.4	1406.3	1555.1	1645.3	1748.6	1767.9	1888.3	2046.1	2136.6	2220.3	2131	2181.4	2228.2	2340.6	2465.4	2622.4	2477.9	2570.4	2552.1	2476.2	2616.1	2649.1	2334.2
0	0	0	0	9.3814	44.1	43.445	105.47	178.68	249.18	399.21	519.59	648.96	805.76	942.22	1050.1	1188.4	1304.5	1421.3	1431.2	1651.1	1730.2	1801.4	1937.5	1896.8	1936.6	2109.2	2104.4	2211.9	2252.2	2318.8	2387.5	2415.1	2504.4	2453.7	2544	2755.3	2863.2	3055.4	3275.8	3438.4	3447.1	3566.3	3597.3	3790.9	3978.7	4035.7	4091.4	4242.3	4374.2
0	1.4861	0	3.9032	6.5829	1.8356	6.8112	10.616	20.186	14.235	11.568	10.349	15.702	13.092	5.8966	9.9465	7.8185	20.645	27.059	24.355	22.121	41.494	54.109	62.43	71.733	75.191	93.015	104.36	113.24	119.65	118.1	145.36	161.62	154.58	163.04	173.12	191.99	212.36	217.07	210.23	226.81	218.45	207.31	221.77	228.47	249.39	251.85	250.81	250.3	247.09
19.517	12.19	1.1069	0	0	0	0	12.844	49.591	118.98	214.16	312.62	422.73	557.29	685.87	835.86	936.69	1075.8	1175.1	1267.9	1336.1	1475.9	1550.4	1838.8	1900.8	1962.3	2052.5	2068.3	2178.1	2218.3	2223.2	2254.1	2269.2	2301.1	2303.1	2385.2	2332.3	2338.2	2380.1	2406	2433.4	2445.6	2463.7	2447.8	2520.5	2627.2	2607	2728.1	2660	2643.2
20.261	7.8417	1.2918	1.6063	0	0	0	0	0	0	0	0	0	0	0	0	0	0	0	0	0	0	0	0	0	0	0	0	0	0	0	0	0	0	0	0	0	0	0	0	0	0	0	0	0	0	0	24.987	0	11.497
0	7.6357	0	1.7409	6.3392	0	0	0	0	0	0	0	0	0	0	0	0	0	0	19.136	42.134	84.639	118.73	165.95	182.9	242.67	275.84	319.61	359.78	419.32	403.22	450.74	425.98	499.17	502.44	570.27	632.22	660.74	766.55	670.99	896.31	952.38	1073.6	1146.5	1334.9	1358.1	1328.4	1451.3	1582	1696.4
0	1.5513	8.4646	0	0.10691	0	0	12.675	17.963	10.773	27.042	36.111	60.553	89.424	110.77	145.84	170.83	176.83	191	197.76	247.18	283.33	310.08	325.96	332.62	366.44	368.51	369.47	388.48	419.34	424.47	464.78	458.06	479.28	478.32	506.08	537.66	505.35	504.02	475	509.34	487.36	518.59	514.19	503.71	508.03	473.26	283.23	303.64	299.39
0	0	0	16.814	13.767	5.3209	7.5315	23.069	46.524	80.865	98.402	121.56	130.04	128.44	211.03	247.24	306.73	381.12	451.38	549.25	635.84	698.07	819.57	903.1	976.31	1086.3	1173.6	1275.9	1376	1554	1584.6	1642.5	1802.1	1899.6	1978.4	2088.2	2129.1	1886.2	1873.8	1916.1	2337.2	2396.4	2472.7	2498.4	2609.9	2661.9	2760.4	2814.7	2854.8	2837.9
0	0	0	0	1.6698	8.0865	15.428	21.571	12.377	12.881	6.1312	10.407	0	0	0	0	0	0	0	0	15.452	13.556	23.454	44.513	49.858	50.503	76.423	96.25	116.23	107.44	108.27	109.98	138.56	134.63	148.29	136.26	138.08	159.43	161.32	154.98	144.85	143.57	163.5	157.93	181.46	195.2	203.65	206.2	235.48	234.68
0	0	0	0	14.547	29.63	76.876	105.88	125.08	161.25	203.41	243.67	275.88	287.17	318.4	361.73	395	461.93	534.62	572.44	629.64	713.61	815.9	862.33	978.53	981.25	1100.1	1201	1281.3	1419.8	1552.4	1639.8	1734.9	1908.8	2091.1	2246.9	2358	2509	2646	2828.3	2962	3098.1	3253.1	3350.9	3484.2	3532.5	3678.9	3714.1	3793.5	3794.1
0	0	0	0.17341	12.252	8.5359	20.837	17.318	19.443	26.171	35.194	29.836	40.449	44.073	50.058	52.572	63.479	74.686	82.255	82.805	92.621	102.59	125.82	131.41	154.12	160.27	168.6	193.28	223.88	221.69	276.11	318.11	338.52	408.95	423.95	482.96	478.94	527.28	591.22	600.53	656.9	682.66	740.71	754.44	813.53	792.35	809.17	859.6	824.46	839.52
0	1.2064	0	3.3728	0	11.586	10.006	12.795	14.817	7.0151	15.179	43.039	51.284	81.633	99.853	144.77	193.66	69.175	97.209	106.08	112.29	158.84	171.86	201.54	237.38	276.44	281	301.74	359.94	439.52	480.84	556.39	610.14	700.34	796.82	910.68	992.15	1060.7	1172.3	1232.8	1340	1424.5	1535	1580	1695.5	1756.2	1769.5	1618	1697.8	1711.1
0	0	3.3123	4.0112	0	6.624	0	6.0958	0	0	0	0	0	8.306	9.9787	13.033	18.352	28.606	17.193	29.95	42.91	35.819	52.449	62.658	98.639	123.47	145.68	148.45	179.64	188.73	219.88	232.89	253.75	359.36	312.81	372.54	391.84	414.76	450.41	497.34	494.25	536.72	528.46	543.92	581.25	594.51	611.84	609.08	614.71	604.31
0	5.7568	0	2.8876	0	0	3.8556	2.5882	10.722	23.245	3.65	29.422	36.675	50.384	87.578	78.17	100.86	124.82	129.03	147.86	193.36	196.98	220.27	257.02	265.72	256.37	269.99	327.76	346.65	343	299.77	316.52	356.76	390.6	457.76	516.19	602.3	749.4	821.95	944.22	1079.9	1187.9	1318.9	1392.9	1529.1	1686.9	1750.4	1882.1	1937.1	1997.5
0	0	0	0	3.1961	11.238	12.123	12.096	15.286	12.584	8.5941	6.2773	2.8731	0	4.0043	0	0	0	0	0	0	0	0	0	0	0	0	0	0	0	0	0	0	0	0	0	0	0	0	0	0	0	0	0	0	0	0	0	0	0
0	0	0	4.9159	5.9769	23.125	3.4113	8.1396	15.916	10.45	15.007	17.919	48.081	52.763	83.996	119.49	169.19	212.79	246.21	290.03	305.21	352.08	393.08	425.1	482.75	491.95	525.63	551.03	597.74	592.89	568.55	595.28	630.27	626.22	660.06	652.7	687.38	700.35	675.2	711.67	714.71	716.79	691.13	694.02	675.61	669.04	636.57	655.49	652.35	668.18
15.301	8.2718	0	0.24637	0	0	0	1.1132	7.4273	45.535	61.697	99.812	160.74	184.53	241.14	287.92	319.47	381.73	416.91	437.93	498.29	499.43	521.55	532.61	557.99	563.78	580.24	618.46	603.48	617.33	653.83	661.2	695.79	726.85	760.16	773.97	792.61	844.82	864.38	891.41	916.64	931.08	950.16	991.25	1018.3	1099.5	1147.3	1165.9	1188.5	1181.1
0	0	0	0.57989	0	2.9966	16.938	76.356	114.38	235.9	338.96	468.63	623.15	736.5	872.8	1114.9	1148.8	1286.3	1378.7	1465.9	1551.1	1644.4	1846.1	1900.1	1979.5	1937.5	2075.1	2111.8	2231.6	2156.8	2222.4	2155.8	2143.1	2252.6	2203.9	2193.8	2225.5	2197.7	2232.5	2258	2238.9	2251.6	2275.8	2324.4	2364.6	2347.7	2404.8	2438.6	2443.5	2514
26.74	28.443	0	0	2.0576	0	0	0	0	0	0	0	0	0	3.1456	7.9738	34.539	70.996	94.536	113.11	151.42	178.35	199.55	238.48	254.77	301.09	289.72	343.33	359.26	369	354.76	376.44	407.32	384	410.89	398.69	417.95	451.81	442.13	452.63	456.38	417.75	420.24	427.82	447.12	456.11	447.57	427.79	424.73	419.44
0	0	0	0	14.057	21.561	26.484	37.511	36.404	54.954	52.896	90.546	127.17	90.535	121.72	126.27	210.84	198.49	243.72	265.11	279.6	419.21	465.32	388.77	425.56	430.13	479.04	524.47	539.86	566.7	598.62	651.48	711.98	773.2	845.67	879.23	919.55	980.71	1061	1198	1162.4	1171.7	1217.1	1269.2	1308.3	1319.7	1357.3	1405.1	1402.7	1440
16.815	15.095	2.8781	0.61551	0	0	0	0	0	0	0	0	0	0	0	0	0	0	0	0	15.266	29.662	52.538	79.429	97.472	103.36	136.33	161.28	188.83	199.81	199.83	236.3	274.62	287.74	314.63	311.37	335.42	325.26	372.52	408.7	403.39	411.98	430.22	891.91	947.23	461.11	466.14	500.16	489.85	499.53
16.89	0	0	1.4806	0	0	0	0	3.5095	0	2.2097	0	0	0	0	0	6.1224	19.038	19.611	48.208	58.271	60.016	75.236	102.05	129.94	167.2	202.77	226.62	272.37	360.34	454.65	500.74	554.41	599.5	692.88	785.5	849.58	892.87	956	1012.5	1061.4	1188	1223.6	1227.4	1316.3	1354.9	1288.1	1261.6	1328.3	1418.6
12.466	12.04	0	0.59249	0	0	0	0	0	35.969	23.982	67.653	108.28	166.97	268.05	348.16	485.68	577.72	758.15	926.91	1031.2	1178.5	1302.1	1380.7	1541.6	1576.6	1695.2	1799.2	1912.9	1932.7	2038.7	2021.2	2154.4	2149.7	2217.2	2256.2	2356.8	2342.6	2471.2	2449	2538	2545.7	2619.7	2680.6	2694.1	2701.1	2780.6	2766.1	2838.4	2864
6.0908	8.6474	0	0	0	5.541	0	9.2871	32.775	122.4	252.09	396.82	563.54	735.62	876.97	1082.2	1255.6	1439.9	1568.7	1747.9	1901.9	2027.9	2227.9	2384.8	2391.4	2480.4	2648.7	2833.7	2903.3	3015.3	3134.3	3149.3	3347.7	3455.8	3549.9	3670	3573.6	3769.3	3896.2	3975.2	4062.2	4137.5	4100.3	4223	4301.2	4218.8	4249.5	4352.7	4379.2	4370
0	0	0	0	4.6281	11.914	12.605	21.598	22.385	17.653	13.426	12.972	3.8959	14.563	18.541	21.146	23.949	29.456	15.814	21.09	14.415	28.219	31.496	31.932	20.184	19.118	13.594	3.4183	9.6058	0	0	0	0	0	0	0	0	0	0	0	0	0	0	0	0	0	0	0	0	0
0	0	0	0.12688	12.593	22.743	41.193	52.148	58.905	65.602	84.583	98.477	120.56	126.21	154.87	177.64	201.24	239.68	286.12	299.62	340.04	367.04	412.74	430.28	443.51	493.1	613.33	545.32	580.8	569.09	606.79	605.59	659.32	665.78	696.54	685.58	698.75	688.45	689.78	732.05	720.94	759.97	759.49	785.6	768.23	594.64	587.51	564.73	592.52	581.47
0	0	0	4.9146	9.4238	7.1227	18.77	12.648	17.664	20.781	11.674	28.015	29.227	18.116	14.478	21.29	14.052	0.13297	16.564	25.269	45.488	74.781	91.483	117.51	147.86	191.62	215.69	233.2	260.83	252.69	272.85	323.69	321.03	316.14	375.95	379.39	399.11	439.7	456	468.33	477.27	506.6	526.21	544.85	566.58	551.54	528.66	547.45	539.13	542.68
0.25249	0	0	9.0098	0.87956	0.58897	0.91557	0	0	0	0	0	0	20.351	36.428	60.271	114.49	125.22	169.01	258.39	343.41	446.14	527.77	639.94	756.71	854.79	995.48	1109.1	1225.5	1349.8	1428.5	1553.5	1594.1	1762.9	1834.5	2011.1	2083.4	2140.4	2138.3	2185.8	2251.8	2324.5	2346	2389.6	2408.6	2398.2	2439.2	2330.6	2364.7	2420.5
8.7458	0	0	0	0	0.72489	15.387	8.574	34.877	62.867	105	210.05	259.79	326.95	364.13	420.63	475.22	563.99	615.18	695.52	760.22	828.22	919.99	988.15	1079.6	1039.8	1147.8	1197.3	1262.8	1304.6	1358.7	1407.8	1476.6	1477.8	1506.9	1511.7	1559.9	1622.8	1701.4	1741.5	1745.4	1764	1786.6	1798.5	1879.2	1829.7	1871.3	1829.5	1952.3	1753.1
0	0	0	1.8038	9.9967	12.777	4.5775	18.818	12.036	14.888	22.783	24.711	26.015	41.545	34.951	38.905	56.528	75.746	96.078	123.28	130.1	167.15	215.31	235.58	312.69	322.74	375.58	428.73	481.92	486.03	522.02	560	614.23	614.07	666.34	686.45	721.41	735.98	752.23	801.16	814.54	812.38	855.84	865.24	885.41	850.25	845.24	888.98	888.22	926.04
6.7319	6.176	0	0	3.1236	0	0	0	0	0	0	0	0	0	0	0	1.474	4.9554	22.268	45.659	86.986	123.56	150.08	222.93	297.88	346.61	425.99	476.89	534.14	565.11	496.6	507.69	546.85	609.67	618.29	679.97	702.7	790.85	841.71	918.55	958.12	1008.9	1067.8	999.98	1079.4	1069.7	1112	1119.1	1148.4	1192.5
14.697	2.834	0.51235	3.5754	0	0	0	0	0	0	0	0	0	0	0	0	0	0	0	0	0	0	0	0	0	0	0	0	0	0	0	0	0	0	0	0	0	0	0	0	0	0	0	0	0	0	0	0	0	0
0	3.6303	0	0	0	0	5.0447	8.9062	1.7719	3.6528	3.6702	0.96644	8.5676	16.842	23.821	36.343	44.724	38.907	35.163	38.114	65.482	69.383	66.024	72.411	78.967	86.54	96.427	101	115.94	107.11	104.04	120.12	130.81	134.41	159.87	157.15	172.51	176.94	206.23	204.3	216.25	219.43	226.86	261.96	305.68	312.47	338.56	337.15	346.41	377.35
0	0	0	9.6828	12.89	0	17.803	0	0	0	14.156	13.106	20.061	16.783	4.4503	15.341	0	11.565	16.422	9.7461	0.61393	5.3808	0	18.103	9.7932	12.761	0.46088	21.294	39.438	58.707	90.294	137.45	134.53	201.83	268.54	317.74	406.91	492.51	629.35	753.26	868.21	1028	1153.8	1305	1508.9	1650.1	1765.1	1962	2046.2	2186.8
0	0	1.4144	0	19.845	19.315	20.376	16.66	27.442	22.827	19.958	30.407	31.345	50.848	48.745	55.965	73.447	120.36	160.99	210.26	241.55	331.46	381.75	439.58	517.44	514.71	576	652.77	690.78	919.52	983.2	856.07	941.07	959.45	1096.8	1226.7	1193.7	1191.9	1223.6	1261.9	1301.7	1347.2	1348.6	1349.6	1380	1368.1	1461	1451.3	1434.3	1455.9
5.4655	7.2783	1.4562	0	9.1269	0	0	20.951	12.623	0	0	0	14.987	45.956	99.851	132.17	154.17	227.63	278.82	316.49	355.82	421.62	442.35	476.25	487.92	521.49	561.23	588.08	637.9	665.44	677.12	707.57	710.67	711.59	748.47	697.66	757.93	771.42	799.63	762.43	736.62	743.17	721.45	742.08	737.54	747.04	749.57	769.34	765.58	733.08
63.124	0	0	37.21	16.846	0	0	38.195	0	0	33.415	0	0	0	0	0	0	59.788	0	0	0	0	0	0	0	0	0	0.61353	55.824	117.36	173.22	252.13	281.91	357.37	433.14	494.03	616.96	641.89	696.41	443.48	520.67	557.68	701.02	727.99	797.06	864.7	924.61	934.23	1001.7	1054.7
0	0	0	0	0	6.7336	6.8933	49.773	94.849	125.01	136.4	183.82	235.7	260.36	317.82	368.4	451.62	523.88	611.94	620.97	688.81	782.11	808.56	833.41	914.41	1091.1	1169.4	1043.5	1040.2	1071.5	1114.7	1125.9	1158	1155.1	1196.4	1209	1198.3	1239	1239.1	1255.4	1262.7	1241	1265.3	1285.7	1287	1292.5	1284.3	1283	1287.6	1291.8
10.215	0	0	0	0	0	0	0	0	1.83	0	0	3.2259	16.455	51.623	92.298	177.85	268.18	367.43	506.75	604.06	772.26	956.46	1181	1440.6	1614.9	1973	2310.5	2551	2834.3	3082.8	3360.5	3663.7	3857.3	4035.5	4134.4	4381.2	4507	4778.2	4737.8	4906.3	4999.4	5069.7	5128.9	5348.3	5478.8	5461.2	5385.3	5433.1	5453.7
14.675	0	0	4.6577	7.0318	0	0	0	0	0	0	0	0	0	0	0	0	0	0	0	0	0	0	0	0	0	0	0	0	0	0	0	0	1.9504	8.4154	0	5.1944	17.587	64.274	66.821	88.055	75.626	101.36	111.61	120	119.3	146.48	136.15	185.55	217.41
0	0	0	1.0396	4.2391	8.8495	16.962	27.917	42.238	79.827	101.41	129.1	159.98	185.38	211.43	239.88	273.56	312.86	339.06	354.15	388.93	186.85	207.42	221.8	263.1	324.7	387.21	488.88	611.62	754.03	916.97	1253.4	1393.7	1636.7	1857.6	1882.6	2056.9	2260.9	2448.8	2704.8	2860.3	2997.9	3197.6	3296.1	3422.1	3619.6	3654.6	3775.2	3846.2	3915.9
0	0	0	2.8302	9.9084	6.2145	8.1915	20.16	8.0868	7.6226	9.6457	28.933	41.284	44.657	43.151	56.198	51.487	43.559	48.136	20.417	28.357	24.756	14.936	34.145	28.649	43.936	61.578	98.352	122.06	174.79	216.21	286.28	339.09	414.8	526.9	567.15	615.75	668.01	721.31	822.24	893.75	958.73	1021.4	1095.5	1175.4	1180.4	1222.2	1264.8	1317.9	1429.3
5.5633	0.041026	0	0	0	0	6.5262	43.572	110.59	212	328.22	485.94	608	753	858.55	963.55	1099	1219.2	1321.7	1407.8	1520.2	1671.5	1810.5	1689.6	2015.4	2183.7	2336.9	2525.2	2640.2	2812.7	2892.6	2891.7	3031.8	3072	3255	3261.8	3407.8	3498.5	3457.5	3626.8	3613.5	3776.5	3904.6	3770.6	3909.2	3978	3331.5	3503.8	3597.7	3672.9
2.1071	9.3827	0	2.4005	8.28	5.1611	0	13.366	5.0853	0	0	4.2155	14.1	24.162	26.506	23.973	36.157	43.657	46.325	37.575	28.573	22.173	27.424	33.88	46.705	53.452	54.982	49.624	63.26	61.309	99.138	122.92	57.601	40.174	36.981	1.7259	2.8695	3.1973	0	0	0	0	0	0	0	9.919	0	0	0	0
0	0	3.7342	7.8718	8.9653	0	0	1.5256	0	0	0	0	3.3909	34.593	57.686	101.51	140.46	185.2	251.47	287.23	315.76	356.79	430.56	503.12	540.93	593.79	650.78	776.26	855.59	915.95	1004.8	1059.4	1134.3	1231.2	1332.3	1399.1	1453.4	1516.6	1627.1	1582.8	1559.2	1549	1537.9	1762.7	1713.7	1747.1	1760.2	1739	1800.1	1841
0	0	1.1808	0	8.4421	1.8049	0	2.1959	6.2537	8.2104	6.9937	8.4432	18.15	55.495	98.89	134.8	181.6	210.19	271.13	324.55	404.85	381.13	427.74	496.15	527.79	598.17	598.2	597.17	617	596.88	586.81	528.59	545.37	567	608.12	563.2	626.13	580.48	596.48	618	629.09	628.4	699.38	679.22	718.19	736.15	781.22	861.27	902.61	899.56
0	0	0	0	14.594	13.425	12.619	12.772	19.561	22.036	24.173	28.28	32.407	46.551	50.661	57.776	67.947	74.153	84.251	87.454	81.507	92.145	113.03	121	151.43	178.07	239.49	284.26	388.66	477.75	580.87	696.55	806.49	879.34	999.82	1143	1288.7	1234.4	1390.1	1485.8	1574.7	1712.2	1741.4	1795.9	1820.3	1912.3	1914.2	1967.5	2061.2	1992.2
0.7753	0	0	0	6.578	9.3889	0.41395	0	0	10.451	18.779	16.333	16.213	21.766	21.605	19.903	28.298	36.284	31.706	21.701	38.355	42.615	52.597	76.997	103.68	108.55	106.9	3.4318	0	0.74759	16.434	9.6493	11.898	17.153	14.189	10.018	39.995	56.029	67.818	73.897	85.976	82.533	115.12	0	0	0	0	0	0	0
11.431	12.991	0	0	1.6537	0	0	0	0	0	0	4.1932	20.578	34.701	34.965	63.58	101.99	99.586	123.11	130.05	146.79	196.59	221.27	244.35	271.56	299.65	351.22	383.02	448.17	532.67	577.65	720.3	764.29	892.26	988.39	1106.3	1256.5	1379.4	1459.7	1549.3	1749.1	1791.4	1889.2	2008	2093.5	2120	2078.6	2087.1	2199.9	2243.9
0	0	0	0	0.65342	6.5974	21.302	0	21.869	30.799	0	0	33.291	0	66.377	68.304	11.293	64.106	64.348	77.186	66.135	104.63	116.1	122.81	136.52	164.48	197.31	201.17	250.74	239.25	265.65	282.75	295.87	333.79	384.62	401.09	432.47	462.46	492.69	494.03	504.41	525.02	496.72	506	500.33	537.39	505.55	500.77	508.64	527.95
18.055	4.3085	0	0.75354	0	0	0	0	0	0	0	0	0	0	0	4.0133	0	0	0	27.529	23.639	40.491	39.042	53.532	53.062	35.603	58.153	33.26	73.035	29.845	50.64	44.992	49.377	62.371	83.698	20.578	39.964	95.943	171.69	168.94	212.84	213.28	266.59	273.77	351.3	393.74	490.39	466.31	536.39	598.9
1.4774	0.64107	0	0	0	9.7861	0	7.7614	4.0552	0	0	0	0	0	0	0	0	0	0	0	0	0	0	0	0	0	8.3936	0	19.763	53.471	49.782	46.699	46.026	68.196	1.0997	13.297	0	0	0	0	0	0	0	0	0	0	0	0	0	0
0	3.2009	0	2.0501	0	0	12.984	36.477	56.299	103.03	129.47	189.18	242.1	308.68	342.41	379.14	462.19	528.98	576.46	639.8	652.81	729.55	781.55	839.8	910.94	928.63	923.15	1023.8	1049.7	1080.8	1145.7	1194.9	1274.3	1303.2	1312.6	1308.9	1365.8	1421.2	1422.2	1441.8	1427.6	1432.4	1435.7	1476.9	1519.7	1467.8	1458.7	1448.8	1425	1418.8
8.7305	18.128	0	1.1059	0	0	5.003	0	0	23.759	59.749	99.75	141.1	166.03	183.46	275.36	332.6	322.72	378.52	509.04	588.22	685.74	775.9	898.85	1015.9	1094.4	1150.7	1205.1	1220.5	1342.9	1399.6	1437.6	1524.8	1622.1	1621.3	1638.5	1656.5	1736.6	1759	1836.2	1820.2	1787.2	1788.3	1782.5	1857.7	1861.9	1836.5	1983.8	1916.6	1963.3
0	0	1.5731	7.6292	3.6121	0.81991	0	0	4.9776	7.6372	12.267	19.574	33.816	47.052	75.487	106	128.27	151.7	172.62	221.29	260.54	324.02	360.63	429.72	478.58	554.33	684.12	731.2	822.91	857.79	911.73	1039.1	1042.1	1141.1	1194.1	1233	1288.4	1230.9	1494.5	1500	1420.5	1512.9	1433.7	1473.6	1559.5	1476.2	1526.4	1529.2	1538.6	1575.9
3.4528	0	0	1.2181	4.4423	5.0149	0	4.207	0	12.207	31.567	37.746	64.491	93.491	141.77	184.79	206.29	291.21	364.69	405.07	474.6	504.84	568.9	597.71	709.19	738.59	776.09	775.33	808.33	873.16	884.06	931.9	939.3	975.26	970.9	1006.4	1040.2	1075.7	1080.9	1099	1102.3	1156.2	1173.3	1195.5	1216	1214.2	1225.3	1215.9	1205.8	1233.6
21.277	9.8005	0	5.1689	0	0	0	0	0	0	0	0	0	0	0	0	0	0	0	0	0	0	0	0	0	0	0	0	0	0	0	7.7598	56.919	103.81	142.93	177.63	154.26	204.09	275.7	294.73	326.76	310.71	346.4	266.95	324.04	409.14	427.96	453.94	444.72	481.58
4.6862	6.3502	0	4.7618	0	0	0	0	4.378	16.172	26.901	46.271	80.617	83.778	141.57	214.49	245.15	362.38	388.99	436.75	531.67	616.54	681.79	789.12	897.78	974.81	1140.9	1152	1166.8	1302.1	1333	1393.4	1556.6	1642.9	1757.1	1812.2	1832.1	1878.7	1905	1933.3	1999.6	1745	1794.6	1921.2	1953.1	2055.2	1957.9	1885.2	2017.1	2218.4
0	0	0	0.91541	8.431	3.519	27.702	44.875	38.199	29.39	30.261	38.474	35.339	22.594	53.238	49.803	47.781	51.224	61.555	50.134	58.683	60.762	67.821	62.317	51.421	55.89	60.908	61.968	62.328	64.55	68.824	78.463	98.31	114.81	156.07	158.34	181.82	210.19	223.65	256.92	264.34	296.26	296.86	327.4	381.45	396.69	375.33	360.67	383.41	381.45
4.7883	0	4.3981	1.9456	3.8025	0	0	0	0	4.9921	0	0	21.707	36.988	78.522	136.71	191.22	253.46	322.97	400.67	505.81	567.8	634.34	692.05	749.52	821.04	863.15	950.08	906.8	1035.4	1117.1	1119.4	1208.1	1379.4	1397.1	1505.2	1544.6	1543	1675.2	1769.8	1864.4	1888.1	1983.8	1983.4	2131.8	2177.9	2250.7	2343.3	2438.3	2504.6
12.104	1.0494	0	0	0	0	0	0	0	0	0	0	17.06	51.291	142.74	212.57	321.44	453.74	574.06	698.01	904.18	997.63	1124.5	1322.6	1426	1506.5	1648	1741	1841.5	1890.1	2053	2017	2190.3	2214.9	2274.8	2244.6	2813.8	2748.8	2370.7	2369.3	2383.5	2396.4	2470.9	2450.3	2377.5	2377.1	2303	2350.2	2334.2	2334.4
40.032	35.886	0.44784	1.2623	0	0	0	0	0	0	0	0	0	0	59.565	99.062	124.89	257.27	351.94	387.74	548.91	582.12	639.72	779.01	811.34	830.49	942.3	962.52	961.15	1019.9	1029.8	1087.2	1139.7	1202	1292	1208.6	1207.1	1202.5	1218.1	1235.3	1273.2	1274.9	1308.2	1356	1378.9	1421.4	1486.2	1454.3	1524.6	1525.7
8.9092	11.69	0.61875	0	0	0	0	6.39	24.54	56.384	91.374	154.99	222.92	290.56	401.76	545.22	686.59	808.22	985.85	1138.6	1217.7	1133.7	1481.9	1607.4	1491.2	1799.4	1894.2	2005.7	1831.4	2066.9	2071.5	2274.1	2266.3	2359.2	2406.2	2409.5	2442.5	2339.6	2412.9	2473.1	2493.1	2524.6	2403.7	2512.9	2531.1	2611.9	2713.5	2741.9	2642.7	2619.6
0	1.3761	0	2.8497	8.2598	10.254	0	13.543	0	12.151	23.728	36.049	37.953	49.537	26.467	6.9754	0	0	6.5356	10.069	30.913	39.067	60.859	79.002	68.577	84.565	87.56	111.24	122.63	139.25	162.97	156.22	135.79	170.65	195.96	231.81	252.2	279.43	318.55	364.33	389.39	424.51	451.77	478.96	502.91	523.45	543.36	578.63	614.43	644.04
15.216	8.4513	0	0	0	0	0	0	0	2.4934	3.3034	16.78	17.223	35.967	31.888	32.553	41.028	58.127	55.179	80.104	99.279	125.26	190.12	238.78	323.91	414.97	543.5	704.68	812.96	1037.9	1192.5	1440.8	1599.2	1778.9	1961.7	2180.9	2259.5	2500.4	2539.7	2797.6	2930.5	3102.1	3223.9	3341.3	3416.5	3533.3	3640.5	3650	3742	3802.5
0	0	0	0	5.9267	2.1703	11.076	49.883	116.49	224.28	384.45	558.23	788.68	1043.5	1307.1	1595.9	1906	2176.7	2479.1	2709.4	2807.4	2993.7	3365.4	3478.2	3500.6	3636.3	3793.8	3944.5	4003.6	4038	4070.4	4100.4	4171.8	4198.1	4168.5	4015.5	4055	4126.2	4222.6	4356.8	4427.3	4503.7	4526.4	4588.2	4637.8	4545.6	4567.4	4466	4484.5	4453.8
0	0	0	0.80988	18.528	17.896	0	13.631	6.4253	22.255	34.458	16.128	40.975	48.169	49.778	66.755	75.977	53.94	119.21	62.232	54.485	145.31	159.83	123	148.73	189.67	171.31	250.37	279.81	291.22	306.52	342.73	378.77	399.12	439.07	455.92	512.56	521.99	549.92	600.89	680.87	697.59	680.51	694.19	612.57	429.58	675.98	668.31	637.06	679.45
0	0	0	0	10.166	7.7003	6.5403	10.063	27.034	45.1	51.536	71.491	81.45	97.46	108.21	117.57	141.81	148.67	163.17	157.91	167.17	177.05	213.02	231.43	281.67	323.67	381.53	460.99	515.61	609.58	716.69	787.53	846.99	983.3	1069.7	1213.7	1324.1	1412.2	1597.3	1767.7	2009.8	2214.9	2393.6	2572.3	2798.3	2999.1	3129.2	3347.1	3478.7	3653.2
0	0.97605	0	1.6258	0	1.3592	4.6141	9.194	0	1.7099	10.802	15.153	48.533	79.896	118.38	153.84	213.34	272.03	321.24	408.03	457.43	562.74	633.59	752.09	839.06	909.44	995.25	1103.8	1200.8	1356.6	1353.4	1513.1	1595.4	1709.5	1746.4	1890.6	2071.8	2105.7	2274.4	2242.6	2378.4	2255.1	2257.6	2319.9	2370.1	2447.6	2449.8	2465	2443.9	2526
0	0	0	0	17.512	24.389	24.809	27.947	13.928	45.549	82.805	109.7	151.85	197.15	233.13	261.78	348.39	412.69	458.72	446.2	678.39	618.05	709.2	772.73	724.99	858.48	950.56	1026.6	1082.1	1071	1138.8	1209.3	1299.8	1323.5	1593.6	1633.8	1437.3	1534.5	1542.2	1553.7	1576.2	1622.9	1617.2	1656.1	1660.4	1646.1	1647.8	1675.1	1637	1663.2
0	0	0	0	10.576	49.608	90.14	143.76	191.82	290.04	391.38	494.03	641.17	729.51	885.46	1017.5	1164.4	1403.1	1566.2	1709.1	1848.9	1961.6	2102.4	2270.8	2320.6	2464.4	2498.7	2596.8	2623.9	2655.6	2791.4	2736.3	2877.7	2846.7	2955	2866.6	2881.4	2926.7	2928.4	2922.3	2939.4	2833.2	2897.5	2817.7	2851.6	2915.9	2823.3	2876.4	2882.2	2825.1
18.356	8.9896	1.9673	16.242	1.9693	0	0	0	0	0	0	0	0	0	0	36.941	76.226	97.596	152.39	241.99	319.12	382.42	437.28	540.42	556.73	667.91	717.62	789.15	821.99	916.78	934.72	990.53	1027.4	1075.7	1083	1100.2	1127.1	1157	1157.2	1258.8	1260	1250	1254.1	1211.3	1267.5	1331.3	1313.4	1375.8	1294.7	1342.4
0	0	0	0	4.5459	14.373	18.489	27.632	22.17	31.565	43.591	43.187	48.298	59.99	55.617	74.843	83.321	97.914	101.22	101.53	109.21	123.94	137.66	175.48	165.2	181.26	188.1	217.8	234.64	241.83	254.52	270.57	332.7	343.52	360.77	367.56	375.91	390.24	398.87	412.58	377.46	402.56	411.72	378.94	422.07	427.05	417.06	397.68	384.26	390.07
5.5301	0	0	1.5621	2.9267	0	5.2146	7.4506	0	1.8521	13.057	0	0	0	0	0	0	0	0	0	0	9.0906	7.6482	33.342	48.326	42.849	50.439	65.377	84.651	101.85	86.26	100.5	118.32	137.02	160.54	162.2	172.9	196.6	214.78	241.5	268.67	298.4	339.83	358.71	398.72	425.25	439.98	467.58	518.69	528.64
42.542	62.869	0	0	0	0	0	0	0	0	4.0822	31.085	48.833	0	0	0	0	0	2.5839	0.73926	27.124	39.273	46.563	71.072	107.13	113.89	128.9	144.21	147.71	171.95	178.38	219.69	204.96	238.14	275.17	279.28	297.83	304.91	292.18	344.17	331.56	333.22	331.87	262.17	255.69	265.18	257.76	276.62	301.41	292.95
6.9713	3.2545	0	0	0	1.4226	0	0	0.058875	4.2959	21.705	18.302	46.293	44.923	42.642	48.352	24.389	17.245	15.11	12.764	12.909	0	0	0	0	0	14.424	23.053	22.265	28.055	34.836	49.898	65.271	63.591	66.481	66.574	58.492	71.27	75.94	130.76	0	0	0	0	4.2961	5.0979	17.319	79.126	41.278	26.137
0	0	0	0	20.059	19.507	84.221	74.175	87.8	71.665	69.272	76.285	112.91	76.43	111.29	176.1	222.92	273.36	275.77	374.55	449.18	489.43	514.91	542.59	611.36	657.58	727.88	785.79	896.36	1040.9	1097.1	1236.9	1344.2	1444.4	1512.3	1597.8	1709.6	1866.1	1908.2	2128.6	2230.9	2306.5	2401.7	2579.7	2997.2	3178.3	3443.8	3609.4	3650.1	3798.3
0	0	0	4.4267	16.496	10.949	8.9366	11.886	17.571	18.292	19.372	22.424	38.24	64.505	95.642	143.22	198.72	236.29	288.12	318.19	360.14	429.16	439.62	519.78	628.63	639.3	658.65	697.24	730.41	714.83	759.36	754.9	810.3	854.77	862.79	878.88	872.17	878.97	887.52	908.57	866.78	872.71	921.37	938.9	934.26	925.73	940.65	962.19	941.67	973.33
1.3984	0	0	13.566	22.593	23.12	34.811	43.897	56.307	80.983	97.849	136.56	152.59	233.12	266.99	319.37	361.38	396.65	470.58	542.69	599.13	698.45	771.77	884.59	983.73	1077	1202.6	757.15	759.48	813.63	830.87	873.83	906.22	867.1	917.83	927.23	957.01	976.42	991.26	1120	1138.6	1153.1	1002.1	1024.4	1034	1143.4	1149	1069.5	1044.4	1055.7
6.845	8.7199	0	0.37387	6.3138	0	0	0	0	3.0812	23.914	17.174	31.669	26.399	32.329	15.794	34.161	36.051	41.422	46.598	60.532	55.825	60.342	73.439	72.939	69.527	70.078	69.854	87.45	77.893	67.454	68.387	51.935	65.042	49.794	52.667	39.218	43.526	26.087	28.536	30.293	8.0654	3.3804	0	6.0164	0	0	0	0	0
1.7683	0	0	0	29.375	0	0	3.2986	0	0	0	0	0	0	0	4.0931	3.3591	0	0	0	0	0.24324	1.0768	6.0305	6.3134	12.327	32.528	17.983	48.795	38.281	55.512	52.83	79.716	80.503	129.39	154.81	144.38	153.22	193.48	204.94	216.85	256.07	277.81	305.11	364.69	373.88	386.45	411.9	420.66	477.4
4.4486	5.2893	0	1.1713	1.4208	0	0	16.026	21.525	57.091	71.313	146.55	174.53	218.7	277.39	319.56	382.37	445.05	463.72	496.92	551.47	575.96	614.43	638.91	680.52	696.76	696.31	715.17	717.25	699.61	744.29	743.72	769.48	770.43	773.75	775.71	783.69	774.77	795.32	796.7	795.4	772.78	784.64	763.7	793.06	781.11	800.75	772.45	795.57	774.14
0	0	0	3.5198	13.986	16.848	12.515	30.84	35.363	31.418	50.419	53.047	66.155	77.161	87.102	74.805	110.8	112.65	132.78	132.47	100.54	113.97	139.23	146.22	167.32	174.33	209.52	218.36	247.97	256.77	263.27	281.8	312.75	315.04	349.67	337.69	359.12	394.55	400.03	431.65	435.06	456.16	495.35	521.29	529.19	540.98	580.45	631.58	639.17	663.6
0	0	0	4.2343	16.859	11.898	6.492	18.411	30.539	21.844	67.141	85.725	117.18	147.65	173.31	197.47	266.09	291.71	350.14	397.11	391.9	436.43	519.51	580.33	640.87	695.28	785.4	909.47	990.78	1045.1	1163.6	1250.4	1367.6	1475.6	1611	1649.5	1734.7	1788.7	1853	1932.9	2026.2	2018.9	2056.7	2044.2	2121.6	2152.8	2205	2182	2150.7	2231
0	1.2676	0	0.83709	0	8.4762	4.6918	18.615	15.301	19.175	21.221	31.179	36.698	46.882	72.692	95.617	114.43	153.52	195.02	237.52	265.84	330.66	357.84	405.29	470.05	501.41	567.71	601.16	632.01	671.5	704.93	728.72	748.95	785.1	825.27	837.89	869.18	886.13	931.56	913.44	950.87	994.88	1007.1	1004.8	1068	1064.7	1088.2	1083.7	1084.8	1084.3
0	0	0	0	13.165	6.6504	8.7529	4.1528	6.6988	23.609	28.279	61.962	78.023	99.599	135.69	167.24	213.27	227.61	237.57	292.69	289.31	316.07	373.68	376.27	430.47	452.75	514.66	585.66	642.4	720.87	812.29	839.25	921.25	1029.4	1126.2	1205.1	1299.3	1417.4	1504.1	1623	1665.9	1758.3	1879.8	1942.6	2003.4	2069.6	2123.5	2164.1	2234.8	2250.9
0	0	0	61.807	52.73	0	0	0	24.698	192.09	126.11	191.14	291.99	410.47	927.73	763.46	875.86	1035.5	1212.4	1412.5	1573.2	1684.3	1894.5	1991.5	2158.4	2463.7	2412.9	2505.7	2759.6	2856.9	3008.5	3177.6	3280.6	3447	3607.9	3790.6	3824.3	4034.2	4183.8	4405.4	4501.5	4686.7	4774.8	4809	5008.2	5110.5	5000.8	5119.6	5164.7	5278.3
0	0	0.17662	0	0	15.43	29.704	68.934	88.587	120.56	167.58	219.79	281.47	360.51	464.45	584.59	677.55	815.12	922.02	1128.1	1204.3	1351.5	1525.6	1623.4	1628.3	2070.2	1772.1	1982.6	1909.8	2018	2060.4	2114.6	2172.5	2261.9	2231.1	2349.3	2274.8	2255.2	2269.9	2297.2	2253.6	2190.5	2208.6	2194.3	2228.4	2173.8	2224.9	2224.9	2287.1	2261.1
2.3561	0.43649	0	0	2.0649	0	1.0764	10.93	15.506	41.179	63.422	92.363	118.42	149.9	182.59	195.49	208.71	241.04	255.06	275.92	270.7	303.28	310.56	310.16	300.68	309.81	309.78	314.08	323.97	320.15	326.39	309.98	327.62	333.46	332	325.87	321.76	325.03	336.14	331.64	314.06	323.75	319.31	315.29	327.07	306.89	305.92	305.24	313.71	297.72
14.439	2.2342	0	6.7906	0	0	0	0	3.2571	0	0.88535	6.7432	1.4887	2.0849	20.155	23.345	52.698	75.841	117.4	175.51	249.11	351.21	398.24	459.75	555.72	607.96	722.62	743.19	876	885.81	1021.5	1091.5	1178.2	1268.5	1339.9	1372	1422.7	1464.4	1567.2	1624.4	1701.3	1711.3	1704.8	1769.6	1862.8	1816.9	1953.1	1976.1	2061.3	2016.1
6.3743	6.6604	0	0	4.4821	0	0	0	0	3.022	3.4296	7.4034	12.259	0	7.7013	7.446	1.3979	5.7441	0	4.0733	9.6748	0	0	8.4187	25.129	52.3	89.216	105.32	151.88	204.2	227.16	300.15	320.1	383.93	427.98	372.62	549.16	646.29	735.71	783.12	866.3	921.05	943.88	1056.5	1052	1095.1	1287.9	1265.1	1281.3	1369
2.3528	5.9595	0	0	0	1.3138	4.3469	0	0	0	0	0	1.8833	22.609	79.607	103.48	108.14	147.96	169.56	198.99	338.95	328.59	349.17	470.11	627.89	653.94	575.7	629.29	682.6	914.55	772.24	916.39	919.31	976.66	1341.5	1340.6	1463.4	1166.1	1169.2	1250.8	1278.1	1279.9	1344.2	1323.7	1355	1456.6	1472.5	1302.9	1329	1489.1
0	0	0	6.2211	9.8983	16.213	14.445	20.756	25.516	30.643	41.826	36.589	48.95	63.087	73.224	76.22	82.754	99.694	119.13	181.1	234.78	282.19	321.24	400.71	478.71	530.27	592.07	675.18	740.46	808.37	881.47	969.84	1068.1	1134.9	1276.5	1363.1	1442.3	1534.5	1718.1	1803.7	1911	1969.2	2053.4	2136.5	2223	2313	2416.9	2409.3	2496.6	2530.9
0	3.3521	0	0	3.5575	4.2837	4.7032	14.149	13.445	0	3.5262	9.1976	10.337	13.701	10.67	10.681	37.539	41.218	44.226	24.728	18.712	33.57	45.583	54.897	58.153	71.642	79.955	76.853	78.378	140.83	158.7	190.46	190.95	225.55	266.9	344.01	412.28	381.42	472.19	413.68	464.13	455.74	484.59	518.31	566.88	592.49	564.51	546.09	609.2	596.71
10.295	10.193	2.8056	0	0	0	0	24.693	49.81	73.986	151.12	187.96	268.27	318.7	428.66	507.49	563.26	651.73	686.93	772.35	889.43	991.36	1103.8	1232.1	1301.8	1372.7	1442.4	1535	1608	1784.8	1868.9	2044.9	2123	2249.3	2395.1	2395.5	2556.5	2610.7	2721	2933.1	2875.1	2945.2	3030.8	3079.2	3191.3	3204.6	3286.8	3319.9	3248.6	3284.8
15.96	2.227	1.4412	0	0	0	0	0	0	0	0	0	0	0	0	0	0	0	0	0	0	0	0	0	0	0	0	0	0	0	0	0	0	0	0	0	0	0	0	0	0	0	0	0	0	0	0	0	0	0
0	0	0	4.826	24.984	27.556	0	47.15	40.15	34.886	24.105	14.673	25.513	19.873	38.811	41.491	38.222	49.387	56.683	76.551	77.385	81.905	130.64	159.02	166.84	194.45	211.24	227.63	263.21	258.28	286.36	306.09	331.79	344.12	373.39	362.84	383.59	382.06	393.19	434.31	440.55	434.07	379.88	404.81	405.67	417.95	396.59	386.63	367.37	391.27
10.778	4.4756	0	0	1.2221	5.7547	0	6.8291	0	0	0.79409	0	5.4697	13.896	10.995	6.1723	15.91	32.154	49.54	65.61	92.626	119.45	166.86	196.04	238.25	272.69	297.4	340.71	359.66	390.18	398.77	440.37	449.39	482.96	510.09	507.48	537.5	572.09	605.46	599.66	625.96	646.93	652.47	661.81	700.49	736.62	751.1	743.53	756.59	774.91
1.6706	26.631	3.2512	0	0	0	0	44.033	95.164	182.11	317.76	456.27	643.98	825.34	992.17	1235.9	1458.6	1668.5	1807.1	2047.3	2244.9	2376.3	2579.8	2754.6	2871.8	3101.3	3365.2	3507.6	3690.5	4028.6	4264.6	4260.3	4647.1	4747.8	4886.1	4985.4	5080.4	5044.4	5374.3	5438.6	5557.9	5750.4	5749.1	5829	6042.1	6012.6	6214.6	6283.7	6356.1	6467.1
0	0	0	3.4504	16.277	12.883	22.553	20.817	24.58	42.62	39.393	37.934	47.828	60.217	62.301	74.709	76.503	88.443	106.95	134.56	147.42	199.55	253.42	311.73	369.84	440.97	511.48	580.55	671.51	747.38	806.39	722.32	815.21	809.24	956.64	1127.3	1059.8	1032.1	1330.1	1362.7	1109.9	1230.1	1176	1526.4	1495.6	1531.4	1564.5	1591.9	1638.6	1659.6
15.164	8.0881	0.29756	0	0	0	0	3.5492	32.026	82.059	119.55	173.71	240.19	307.03	403.76	423.24	482.31	547.35	613.48	831.34	960.89	840.39	892.98	948.47	981.96	1403.7	1137.1	1185.9	1238.8	1561.9	1570.4	1420.1	1383.3	1487.1	1893.3	1904.7	1621.3	1698.8	1753.5	1741.2	1813.2	1825.1	1844.3	1871.1	1937.1	2004.1	2016.7	2003	2073.4	2114.9
0	4.174	0	2.9498	2.471	0	0	0	14.822	31.767	42.639	76.843	120.96	158.18	202.44	247.42	292.4	336.37	407.75	440.62	537.87	585.53	627.04	730.57	740.24	807.8	917.02	962.31	1006.8	988.37	1087.9	1170.2	1168.6	1257.8	1344.9	1392.2	1362.6	1389.7	1555.5	1505	1545	1526.9	1495.9	1493.5	1568.3	1451.4	1380.8	1361.4	1432.9	1447.1
0	0	0	1.0259	1.8091	12.669	7.3266	9.9633	3.8354	13.568	7.6945	16.898	7.0251	13.794	17.454	13.662	14.31	19.51	27.193	32.76	29.805	36.022	43.081	46.104	46.503	69.823	57.468	54.562	59.903	61.598	54.156	69.819	78.939	69.939	87.04	91.178	73.137	76.504	81.861	79.657	83.453	93.927	105.37	102.61	101.52	105.94	111.85	104.96	110.5	85.937
0	0.24428	0	0	1.6569	1.5882	4.5075	15.456	11.901	17.441	24.4	41.99	64.051	101.93	148.2	188.55	222.75	282.53	328.22	361.46	406.99	461.86	529.75	563.09	580.63	624.6	655.45	671.64	660.08	673.43	710.52	722.14	756.15	779.97	828.02	818.14	804.86	847.65	879.42	881.3	868.13	880.14	910.22	929.6	947.09	948.29	957.31	912.66	939.86	934.48
0.44862	3.6504	5.2412	3.7027	0	0	0	0	0	0	0	0	0	0	0	1.4499	31.13	51.509	57.496	82.819	109.98	123.63	115.46	144.86	163.53	171.82	206.72	214.57	283.09	325.12	367.42	386.38	392.83	460.31	466.35	559.79	712.73	788.72	860.91	957.89	1055.4	1145.7	1311.5	1422	1572.4	1656.3	1720	1716	1854.6	1901.9
0	9.7043	1.5104	8.1782	4.5386	0	0	21.732	42.482	79.873	108.62	180.55	233.36	280.44	346.75	369.53	426.03	466.59	480.62	522.63	558.89	577.53	601.51	617.4	643.49	664.97	653.71	593.7	587.52	563.33	552.81	575.08	566.53	582.9	587.15	614.28	617.87	606.6	623.37	648.21	647.14	690.83	698.32	741.84	748.96	766.72	776	802.9	848.4	860.2
0	0	0	7.4881	13.251	6.1337	1.8041	10.61	6.6102	0.13418	2.5133	5.3319	11.837	9.8135	13.321	11.853	15.501	28.204	29.535	35.625	43.99	52.214	63.116	67.737	84.739	85.619	104	113.46	136.23	169.03	184.12	238.72	296.5	334.2	394.97	457.41	523.21	592.54	628.56	714.09	736.7	788.57	845.18	928.02	934.79	966.98	1020.6	1064.5	1082.9	1113.8
5.8528	27.103	0	9.9384	0	0	0	10.92	36.123	60.313	98.207	123.26	194.68	261.12	354.76	467.75	628.1	725.79	858.87	1009.4	1119.1	1241.4	1285.6	1393.9	1502.7	1698.1	1753.6	1811.3	1869.7	1950.2	1944.4	1881.2	1999.7	2091.5	2135.1	2171.9	2211.9	2251.5	2287.6	2407.3	2468.8	2404.9	2420.1	2299.9	2383.9	2411.7	2504.8	2488	2413.2	2434.8
0	0	0	0	17.745	7.8917	13.428	21.882	25.322	28.194	18.421	18.505	24.547	13.876	5.6878	13.044	7.935	9.7388	20.47	38.881	43.969	57.539	77.318	110.15	124.81	170.49	210.22	271.8	354.09	418.96	517.53	630.35	747.57	870.53	1000.6	1117	1270.9	1434.6	1593.7	1789.8	1919.3	2126.4	2292.3	2447.9	2585.5	2800.5	2967.8	3075.7	3164.2	3421.3
10.657	8.1228	6.982	5.9033	4.8031	0	0	0	0	23.773	29.37	66.41	93.508	134.36	167.9	221.7	265.45	307	307.9	303.47	304.86	338	375.02	380.49	398.2	444.79	369.89	391.53	410.61	441.08	533.75	490.96	505.31	545.55	569.69	616	594.04	635.55	694.89	693.94	753.48	760.67	816.41	815.44	832.29	887.23	897.18	969.09	983.39	999.15
0	6.303	3.7825	6.9153	12.896	0	0	0	0	0	15.125	39.166	42.306	66.716	84.969	119.29	153.48	168.97	174.13	188.33	205.82	251.15	264.66	298.42	313.85	350.52	373.05	404.64	428.01	430.88	473.62	495.41	512.19	532.82	560.47	613.37	656.65	690.08	709.36	741.98	751.92	787.25	808.45	822.47	884.21	887.34	923.1	883.78	959.84	1048.9
0	0	0	4.8031	3.7513	10.722	0	10.24	7.4588	1.783	0	7.1527	0	0	0	0	0	0	0	38.257	2.7389	91.347	67.967	183.38	228.79	192.16	229.52	280.91	335.48	389.15	413.79	487.91	579.28	655.26	733.66	843.37	953.14	1031.1	1132.2	1270.8	1269.9	1449.2	1528.5	1886.6	1784.5	1803.9	1800.4	1930.2	1970.7	2068.6
12.753	14.743	3.33	2.856	0	0	0	0	0	0	0	0	0	0	0	10.291	3.2286	1.622	6.3134	7.0081	30.483	41.462	41.031	73.653	106.23	132.38	162	203.09	257.76	337.73	387.07	468.36	522.5	625.32	665.73	757.98	867.64	1017.8	1126.1	1325.4	1402.5	1542.9	1660	1721	1945.2	2076.1	2285.8	2397.4	2449.8	2645.4
16.389	7.4513	4.8983	1.212	0	0	0	0	0	0	0	0	0	0	0	0	0	0	0	0	0	6.8869	4.6937	43.218	39.913	51.316	56.384	50.042	69.256	82.608	76.397	99.305	99.078	127.45	120.61	116.24	138.09	138.6	178.16	224.01	232.55	223.92	215.22	198.84	214.5	276.49	290.49	330.15	300.41	315.17
0	0	0	2.7284	2.1741	10.029	4.6991	19.356	17.599	37.035	47.206	61.296	76.277	79.47	106.66	114.63	123.23	133.67	142.24	163.7	171.2	185.37	211.63	248.71	285.08	351.66	404.86	448.45	516.28	577.59	601.47	638.02	680.33	721.46	763.6	835.55	957.07	989.99	1047.1	1051.6	1094.7	1223.1	1280.7	1324.4	1404.4	1333.8	1331.4	1355.8	1426.3	1414.8
0	0	0	2.914	3.3625	0	24.84	42.518	113.77	180.27	283.31	411.56	532.38	665.49	828.31	981.94	1114.1	1251.3	1371.4	1482.5	1624.8	1717	1751.8	1979.8	2029.5	2025.4	2190.6	2158.1	2333.7	2307.1	2302.9	2339.8	2249.2	2405	2280.1	2487.8	2510	2525	2551.6	2457.5	2529.4	2536.2	2527	2625.4	2572.4	2558.5	2632.8	2556.5	2625.5	2686
11.61	5.8507	0	0.069949	0	4.5406	0	0	0	0	0	0	0	0	0	0	0	0	0	0	0	0	0	0	19.239	51.923	82.218	146.27	226.58	309.86	371.01	453.45	500.12	610.08	736.01	849.97	822.51	888.18	923.63	1030.6	1100.9	1148.1	1184.4	1140.4	1170.7	1261.4	1357.3	1408.1	1359	1466.8
13.379	3.7788	0	1.6516	0	0	0	0	0	0	0	0.4794	0	0	0	0	0	0	0	0	0	0	0	0	0	0	0	0	0	0	0	0	0	0	0	0	23.47	37.461	47.039	19.554	42.831	52.34	60.99	101.55	119.18	113.09	112.8	103.32	129.18	146.7
20.067	6.7123	0	9.9692	9.3038	0	0	6.0188	0	23.052	18.696	15.538	14.128	9.8746	0	0	0	0	0	0	0	1.0486	0	0	5.3802	10.711	2.2539	0	0	35.962	55.387	99.547	109.67	152.18	204.73	268.56	324.2	387.71	413.12	453.46	533.15	543.75	600.74	635.22	647.6	674.2	682.83	638.16	683.49	725.07
10.667	1.5339	0.46265	0	0	0	0	0	28.961	47.808	72.258	133.39	157.35	215.03	275.08	321.98	416.06	469.41	506.27	678.87	769.82	799.02	916.69	902.6	1010.7	1003.8	1070.9	1124.5	1176.7	1228.1	1238.7	1257.5	1369.1	1426.3	1486.9	1494	1519.2	1596.3	1687.1	1678.3	1701.3	1715.5	1709.7	1699.2	1710.4	1705.6	1696.7	1718.4	1737.6	1758.8
0	0	0	0	3.6513	19.615	24.932	45.072	45.202	67.327	96.598	96.982	117.58	146.31	161.7	190.44	174.26	196.7	238.47	249.27	276.26	280.33	283.45	306.72	280.62	297.4	300.2	323.8	318.81	322.3	314.73	299.87	303.1	321.37	310.71	318.57	317.2	311.79	314.77	330.47	324.02	317.02	301.34	294.33	303.74	293.22	296.85	302.07	315.53	337.57
0	0.76137	0.53928	0	4.9342	14.731	7.6109	23.022	52.34	80.163	123.79	167.82	259.74	314.75	364.58	419.04	494.09	556.82	604.73	659.45	718.43	753.1	788.58	805.17	856.09	870.28	891.76	901.26	916.2	919.7	935.83	914.34	913.91	929.47	921.35	908.84	990.05	993.68	974.26	985.28	961.96	996.86	1001.8	1028.4	1044	1076.1	1100.7	1080	1078.3	1093.5
0.042761	8.4406	3.197	0	0	2.1466	0	0	13.598	47.224	93.658	123.74	188.21	225.45	291.34	384.17	462.01	504.38	589.09	685.37	685.42	761.81	810.97	851.57	918.79	968.68	964.64	1004.9	991.75	1142.5	1171.8	1211.4	1254.9	1235.2	1268.1	1298.2	1321	1241.5	1323.7	1385	1478.9	1632.5	1784.8	1942.8	2158.5	2304.5	2471.5	2361.9	2471	2615.6
0	0	0	1.2876	0	25.795	35.994	72.632	114.99	175.73	270.42	364.95	482.7	593.88	757.36	876.34	956.54	1067.9	1181.3	1282.2	1408.9	1527.1	1594.4	1615.7	1723.5	1691.1	1798.5	1882.9	1966.9	2032.2	2109.7	2187.4	2236.6	2326.8	2460.2	2445.5	2548.4	2665	2696.3	2817.1	2834.2	2918.9	3011	3050.8	3114.9	3107.2	3091.9	3161.6	3139.4	3046.6
0	0	0	0	4.5682	46.199	52.276	100.64	169.71	233.07	315.09	398.83	476.21	589.42	659.03	730.89	836.74	850.02	983.77	1088.4	1154.4	1375.5	1467.4	1600.3	1728.6	1942.9	2082.4	2132.3	2324	2556.9	2691.5	2834.9	2962.9	2951.8	2861.2	3013.2	3146.4	3470	3444	3600	3750.5	4008.3	3852.8	3977.1	4012.1	4068.7	4061.4	4141.8	4093.4	3975.4
0	0	0	6.0408	10.325	15.296	8.1407	25.401	39.504	43.09	66.365	79.651	94.279	104.28	109.05	129.51	205.68	149.89	170.49	240.02	285.86	326.53	521.09	559.39	629.76	712	802.84	884.57	945.77	1044.6	1040.9	1061.5	1254.7	1273	1325.6	1315.8	1375.2	1117.7	1481.4	1548.6	1575.7	1632.8	1678.1	2085	2107.2	2196.9	1958.7	1965.9	2244.6	1927.7
0	0	0	0	26.153	48.429	63.644	100.7	142.32	184.5	242.07	310.06	390.67	536.07	737.7	856.33	982.9	1072.9	1241.7	1350.6	1509.8	1573.9	1706.5	1772.7	1872.3	1947.2	2018.2	2012.3	2089.7	2103	2118.5	2163.5	2088.8	2183.7	2158.8	2204.5	2230.3	2428.6	2364.1	2374.5	2344.1	2385.6	2308	2306.1	2311	2316.2	2333.6	2273.9	2364.7	2346.4
0	0.94002	5.0942	2.6121	0	0	0.73596	0	0	0	0	0	0	0	0	0	0.98758	0	18.022	48.807	91.967	157.99	207.44	258.14	297.58	350.27	412.72	425.1	472.65	547.86	581.01	622.55	589.3	647.38	679.76	713.42	744.2	735.52	774.01	749.76	741.64	725.34	781.75	748.31	753.07	754.89	756.21	630.62	663.13	647.9
0	0	0	0	1.9943	12.715	7.0193	17.605	5.1951	3.377	11.062	10.26	10.774	9.964	15.39	12.456	8.0176	13.275	22.854	38.355	46.049	63.859	84.094	93.457	125.13	151.5	167.29	181.89	206.83	238.72	251.26	274.44	315.35	341.47	375.34	395.97	431.59	448.09	474.9	510.41	529.58	592.59	613.49	662.16	674.36	687.95	746.39	745.75	782.34	757.77
0	0	0	9.0957	7.341	8.8678	18.666	30.384	34.961	29.387	37.215	58.575	49.898	60.029	54.913	66.705	87.236	101.46	91.088	105.9	112.78	127.11	142.55	141.49	153.95	175.58	197.97	222.36	263.9	289.84	327.02	354.05	348.88	421.12	466.04	479.98	566.14	631.64	727.54	848.95	943.75	1113	1234.1	1460.9	1542.9	1806.5	1955.9	2168.2	2350.3	2503
6.8597	12.133	0	3.8795	0	0	0	0	0.41308	0	0	0	6.2851	10.111	12.081	22.955	36.166	54.546	84.479	108.2	133.31	170	223.95	294.07	381.15	464.27	557.12	652.09	763.15	903.31	1005.9	1115.2	1155.8	1307.3	1512	1680.8	1575.4	1563.2	1624.3	1712.4	1746.4	1848.4	1863.7	1852.9	1954.8	1973.2	2086.6	2246.7	2284.3	2304.2
21.234	12.382	0	0	0	0	0	0	0	0	0	0	3.8034	5.0928	4.158	5.4012	5.5465	20.852	25.571	38.174	45.603	64.8	81.826	121.76	170.79	195.34	235.05	264.71	317.3	397.35	442.01	494.09	520.28	620.42	905.24	1022.1	991.71	1073.1	921.35	1013.8	1095.4	1161.4	1265.2	1285	1405.2	1534.7	1711.5	1774.5	1797.5	1932.9
5.1832	10.31	10.008	0	0	0	0	3.5839	5.7559	23.173	45.638	77.144	104	139.03	176.65	215.91	285.01	310.55	321.11	343.47	364.7	387.42	412.62	423.5	422.91	435.01	430.7	459.18	478.7	466.72	457.65	459.08	459.13	483.99	494.34	480.32	479.22	511.36	541.99	536.82	566.22	611.99	613.17	646.09	641.1	694.88	721.64	773.92	819.81	839.15
0	0	0	10.937	4.1686	9.8655	9.4058	21.799	0.93617	17.26	9.9358	5.3683	16.911	24.89	24.231	22.98	37.958	33.837	36.015	32.454	37.008	38.923	47.291	49.023	59.732	60.921	67.43	83.632	93.047	111.94	133.44	159.83	177.39	211.18	247.79	273.98	293.44	306.61	343.3	369.96	391.12	423.81	462.22	470.37	471.68	439.19	425.27	448.89	461.89	435.49
1.7426	7.5003	0	0	1.5749	0	0	0	0	0	0	0	0	0	0	0	0	0	0	0	0	0	0	0	0	0	0	9.1805	16.963	26.616	11.885	9.8281	8.5723	20.538	25.381	30.285	19.648	25.527	18.741	24.003	15.204	8.3646	4.1092	3.8229	0	0	0	0	0	1.2636
0.63254	0.39607	0	0.60447	0	0	9.914	8.9113	0	2.0183	5.7744	1.6631	7.6971	1.0558	3.7898	0.83544	0	0	0	0	0	0	0	0	0	0	0	13.322	28.9	25.74	42.352	63.592	93.326	119.58	133.58	145.17	176.62	209.51	210.42	234.92	160.22	259.64	184.02	280	267.72	259.84	244.31	263.55	251.94	276.91
0	0	0	9.1981	0	7.6266	7.1474	14.465	20.35	6.587	21.016	18.363	24.414	47.776	55.348	83.918	101.75	156.1	151.9	224.46	249.64	264.01	320.8	319.6	393.81	406.91	399.46	412.1	540.57	479.87	471.68	514.78	524.82	561.75	563.03	604.55	621.86	615.62	612.35	531.54	544.28	536.94	561.35	567.15	581.34	579.79	572.61	554.45	604.48	592.99
0	2.4063	0	0	0	0	4.2225	42.887	96.309	190.48	272.7	371.76	538.85	701.74	840.85	984.96	1168.5	1316.4	1506.9	1672.5	1904.7	1987.8	2093.2	2174.4	2239.7	2298.2	2347.3	2416.2	2502.4	2591.6	2551	2545.1	2572.7	2578.5	2623.9	2569.4	2622.7	2543	2557.5	2635.7	2638.5	2233.1	2306.2	2443.7	2651.7	2507	2461.9	2506.9	2555.3	2515.8
0	0.31191	0	8.2472	12.183	6.5667	0	5.5999	0	0	0	0	0	0	0	0	3.214	26.607	25.716	41.445	45.458	49.279	56.596	75.197	115.19	128.67	198.03	229.32	242.34	272.39	287.98	309.1	332.25	378.49	419.7	407.64	450.72	499.08	522.74	510.42	501.13	521.24	522.55	547.87	532.99	610.83	617.6	593.05	622.67	615.59
0	2.871	0	2.902	0	0	9.5481	9.2925	4.1898	8.6535	12.556	24.315	33.657	81.625	108.51	116.11	140.75	198.01	244.53	266.04	320.92	334.3	358.89	471.82	416.9	484.97	522.02	574.44	566.09	615.49	596.57	632.97	614.67	651.36	672.53	712.47	718.68	734.03	742.19	805.46	862.61	880.14	877.65	936.35	950.46	985.15	1055.9	1067	1143.8	1167.7
0	0	0	4.121	8.911	13.793	7.9964	28.466	42.155	65.73	115.84	154.73	197.91	252.34	301.4	414.73	467.01	315.07	262.12	316.62	367.44	314.43	340.27	379.32	445.41	489.57	473.88	493.05	547.84	611.55	700.87	605.62	638.61	634.75	746.27	780.57	784.81	696.63	712.32	706.18	707.65	706.54	803.98	727.35	754.81	733.73	761.28	741.77	756.79	786.49
9.5712	11.553	0	0	2.1514	0	0	0	4.341	31.158	32.315	72.669	95.878	146	194.16	213.38	264.26	321.95	365.04	417.06	402.45	470.29	545.38	572.37	600.44	667.46	698.88	746.88	786.43	869.8	879.94	968.01	979.16	1034.2	1140.5	1166.1	1209.3	1223.1	1289.7	1391	1303.8	1475.7	1491.8	1513.2	1513.8	1557.6	1583.2	1624.7	1654.3	1641.2
9.4607	2.2636	0	0.72686	0	0	0	0	0	0	0	0	0	2.429	5.1347	0	0	0	0	0	0	0	0	0	0	0	0	0	0	0	0	0	0	22.219	7.3389	0	27.776	46.331	79.21	58.261	111.11	89.866	97.425	87.232	110.39	105.92	92.891	93.867	140.47	189.3
0	0	0	9.0018	23.072	6.1279	0	0.42164	9.2302	21.304	15.531	3.7072	6.9932	17.007	4.5631	1.6132	4.3344	10.995	9.9196	19.061	18.662	2.2026	20.454	14.262	19.05	16.362	12.983	0	1.0985	0	0	0	0.41495	0	17.902	21.224	32.079	53.401	61.515	114.13	108.64	139.34	164.41	221.59	240.82	244.31	259.13	344.31	323.62	376.35
0	0	0	8.0823	20.941	14.41	10.424	14.106	3.8797	16.69	22.543	23.327	41.093	67.166	74.724	106.53	176.23	243.57	323.73	395.07	472.36	581.64	710.26	818.85	937.98	1035.3	1226.1	1414.9	1583.5	1711.6	1730.3	1965.5	2112.2	2246.5	2375.2	2578.5	2620.4	2720.5	2787.7	2918.6	2999.2	3065.5	3182.1	3256.4	3267.4	3396.8	3334	3373.4	3425.8	3462.1
2.029	0	0	0	0	5.1156	8.231	20.386	26.213	49.871	76.948	112.69	180.6	211.4	310.33	369.95	485.32	545.57	605.08	785.26	871.51	889.04	953.23	1070.1	1069.3	1159.1	1222.9	1214.7	1279.2	1348.3	1370.6	1464.5	1445.6	1444.4	1501.8	1546.7	1565.5	1585.2	1591.5	1561	1624.5	1618.8	1691.2	1663.9	1686	1702.8	1729	1706.1	1800.2	1629.5
6.4941	8.0696	0	0	0	0	0	3.1067	0	19.59	0	4.8652	0	36.413	80.693	119.35	194.15	252.73	298.83	348.48	419.77	464.55	525.78	594.42	611.05	661.68	672.28	726.52	759.68	765.99	793.23	710.95	832.33	823.81	869.79	880.25	852.6	871.23	913.9	906.56	910.7	925.86	803.27	853.4	846.12	883.1	872.46	829.4	842.36	854.56
0	0	0	1.8721	5.7907	4.8655	9.5429	0	0	3.2873	0	7.3234	14.667	24.411	15.242	26.067	33.555	44.656	66.381	70.681	86.909	98.585	123.25	137.5	168.37	188.39	209.97	245.02	290.84	366.55	435.16	507.15	589.86	708.07	836.06	957.86	1103.6	1300.3	1437.8	1584.8	1751.2	1884.8	2028.1	2200.2	1947.6	2338.2	2482.4	2566.2	2670.8	2759.5
1.4176	0.55411	0	3.59	0	1.7291	1.7506	15.888	7.2583	2.349	2.1686	0	0	0	0	0	0	0	0	0	0	6.7407	22.516	33.586	31.687	50.672	70.763	69.792	90.245	79.612	76.407	90.868	87.741	91.221	114.29	104.39	121.33	110.89	140.21	133.34	137	143.06	143.79	152.02	174.51	176.4	169.95	150.33	167.13	157.62
16.628	5.1594	0	0	6.1423	0	0	1.0524	0.79486	0	0	0	0	0	0	0	0	0	0	0	0	0	0	0	5.9441	1.7185	0	1.7959	7.5191	3.5554	0	0	0	0	20.722	47.139	54.806	79.838	87.379	66.051	61.55	62.018	52.699	65.693	78.39	94.158	102.51	101.41	103.25	108.97
0	0	0	6.827	7.083	16.478	7.1571	18.427	19.844	0	11.333	11.338	16.815	14.922	6.7332	12.8	15.237	18.371	33.981	49.529	74.404	111.07	141.35	208	258.41	306.84	343.38	427.8	463.91	555.82	598.14	713.43	795.28	828.97	903.5	975.97	1037.6	1054.2	1064.4	1095.2	1145.9	1147	1191.5	1169.4	957.98	1140.7	914.75	929.87	1183.6	1209.6
0	0	0	0	11.754	1.801	12.662	19.869	46.082	79.722	120.97	176.45	255.81	312.86	382.89	460.55	525.77	584.5	638.22	717.81	760.44	852.68	923.04	1026.4	1134.4	1200.3	1304	1405.7	1534.5	1735.9	1912.4	1827.2	1900.1	2122.3	2235.3	2280.7	2402.8	2483.1	2481	2710.8	2734.5	2768.4	2810.2	2832.3	2855.6	2808.4	2844.2	2858.2	2839.9	2895.1
0	6.7529	0.65209	10.883	0	0	2.1894	5.4444	4.1769	0	7.0104	3.4862	6.8808	1.6037	0	0	8.6767	15.046	11.984	9.4251	2.5009	21.109	28.344	29.172	45.74	42.759	39.292	40.245	50.171	35.517	36.017	38.293	54.545	55.622	65.413	60.47	61.753	73.746	84.204	100.64	92.54	95.247	114.47	139.98	152.48	148.93	172.84	208.88	208.91	242.17
0	3.3429	5.207	9.1646	1.0822	5.3426	0	7.7567	6.8829	22.779	43.769	87.89	147.07	173.75	223.04	261.27	294	344.45	385.85	434.66	479.75	523.62	553.95	604.14	632.01	705.61	783.67	782.94	904.79	1010.9	1086.8	1146.6	1272.1	1380.1	1502.2	1591.9	1681.3	1763.5	1899.2	1934.1	2067.9	2170.2	2178.2	2203.7	2305.3	2284.5	2296.7	2353.3	2441.3	2409.4
2.4267	2.7355	0	5.3255	1.7269	0	0	4.6476	3.5018	0	3.8508	5.1281	15.14	29.121	19.656	27.245	54.337	63.826	73.767	89.348	102.91	146.13	172.47	194.36	254.86	308.58	370.37	455.57	512.51	672.33	713.84	847.28	905	1042.2	1173.3	1341.3	1446.3	1643.8	1706.5	1882.7	1996.4	2048.7	2188.4	2308	2386.7	2459.6	2532.3	2485.7	2622.2	2648.4
20.479	0	0.49931	2.8754	0	0	0	0	0	0	0	0	0	4.6129	8.6551	1.9134	16	8.3788	14.861	45.613	35.355	83.799	95.306	148.48	178.54	231.13	314.85	359.73	470.55	532.37	605.86	702.17	784.56	1103.9	1164.8	1014.5	1331.5	1423.8	1291.1	1305.6	1217.9	1205.6	1407.7	1296.2	1375.1	1359.4	1357.2	1448.2	1523.9	1285.7
15.384	4.4384	0	5.9501	10.543	0	0	0	0	0	2.7629	13.522	26.33	44.561	56.938	69.64	74.762	79.831	66.634	21.14	23.309	36.962	35.93	30.866	32.134	39.622	59.568	39.166	60.401	52.292	26.538	39.093	20.914	33.168	27.721	12.13	22.166	13.07	42.88	45.678	34.642	27.271	26.523	19.085	68.013	68.769	114.41	108.52	185.32	212.98
4.3334	5.87	0	0	0	0.095634	9.0026	47.439	105.51	186.5	273.61	397.58	536.18	689.99	853.05	1029.1	1217.6	1433.6	1506.5	1692.1	1771.7	1940.6	2097.7	2207.6	2366.1	2407.3	2532.8	2635.1	2671.2	2843.5	2806.1	2997	2934.4	3041.8	3241.3	3309.5	3209.2	3155.5	3051.6	3359.7	3303.7	3503.2	3305.2	3362.1	3278.8	3348.9	3437	3404.6	3555.3	3598.2
0	0	0	0.7357	6.3611	2.9205	6.1844	43.238	105.62	147.63	114.8	332.87	426.32	541.77	680.13	756.92	651.78	710.91	835.56	1209.5	1170.6	1290.8	1329.4	1389.7	1486.2	1480.7	1491.8	1529.3	1623.9	1609	1617.1	1605.2	1619	1666	1712.5	1705.8	1767.2	1855.4	1865.9	1934.1	1970.3	2029.5	2080.6	2101.9	2188.6	2182.2	2188.4	2234.6	2230.7	2253.3
0	14.329	0	1.6231	4.9569	0	0	0	0	0	0	0	0	3.5696	0	0	4.0993	0.21411	9.0619	7.1521	20.642	13.402	20.769	29.061	12.029	8.6018	12.939	26.744	34.909	24.092	17.775	17.657	24.091	48.315	41.255	61.132	65.922	69.82	86.473	104.1	101.2	106.99	130.6	137.83	120.22	137.12	123.09	149.41	187.54	195.02
0	0	2.3336	0	0	4.0193	11.218	32.087	67.048	82.941	137.46	208.26	261.4	372.27	452.71	587.07	731.44	827.99	1004.2	1175.8	1317.2	1535.1	1722.2	1886.4	2095.6	2184	2386.1	2504.9	2631.1	2873.6	2969.7	3125.6	3279.5	3480.7	3470.2	3528.3	3655	3684.5	3763.5	3799	3852.4	3872.2	3876	3955.5	4258.4	4257.6	4305.4	4262.4	4303	4310.9
0	0	0	4.7123	10.445	5.4929	2.1035	9.2352	12.93	27.502	52.17	78.584	113.97	170.23	206.07	260.35	287.23	361.65	416.66	462.72	512.13	629.84	628.22	698	718.37	740.84	741.34	798.18	800.06	852.39	832.78	879.84	885.78	898.33	923.76	918.69	939.46	958.67	991.04	942.55	969.91	1006.8	964.37	988.59	947.82	965.99	941.41	963.91	986.18	993.6
0	0	0	7.0341	9.9987	0.91358	6.319	14.139	0	3.4295	2.0951	0	0	7.8087	0	3.2096	14.393	33.834	0	0	0	0	0	0	8.5769	5.3773	7.795	1.8229	19.408	5.748	24.611	30.298	60.515	56.656	88.027	96.569	126.24	160.55	170.89	186.14	206.05	217.28	200.51	260.65	260.55	246.44	269.86	241.77	261.39	290.55
5.4864	0	0	5.7883	0	2.8067	6.7498	13.839	28.121	53.109	69.948	101.94	141.63	188.31	287.01	254.62	286.52	334.34	407.77	463.07	547.99	644.8	709.33	807.11	904.86	975.64	1118	1258.4	1348.8	1446.6	1538.9	1614.6	1678.4	1798.3	1940.5	1998.5	2151.7	2239.9	2459.4	2628.3	2837.8	2912.3	3083.1	3131	3065	3181.2	3314	3397	3429.8	3409.3
0	5.6384	4.1565	0	4.6628	0	0	0	0	0	0	13.397	3.9112	4.2074	0.056321	9.2004	12.31	20.429	7.6447	0	0	0	5.6351	0.89301	0	0	0	0	0	0	0	0	0	13.921	41.007	79.456	115.9	182.17	273.14	361	473.17	573.88	659.66	736.09	822.33	916.8	940.2	1030.9	1114.5	1168.9
0	3.0729	0	0	8.8083	9.0627	14.866	27.868	53.581	85.529	123.01	168.38	188.65	202.05	242.9	284.18	275.7	349.1	347.37	450.28	506.53	542.45	593.27	633.03	677.54	698.8	708.64	773.56	767.72	799.05	861.88	877.33	961.91	1042.6	1068.7	1130.3	1222.1	1341.4	1402.3	1536.8	1678.7	1698.9	1838.7	2051.3	2271.7	2437.2	2411.8	2429.5	2506.6	2604.3
2.4688	2.5396	0	1.3967	0	3.3912	0	0	0	0	0	0	0	0	0	0	0	0	0	0	8.5726	24.84	47.882	116.17	157.64	207.25	290.66	325.21	398.97	423.94	481.11	526.65	565.44	602.82	688.6	702.95	730.72	786.31	799.86	830.15	874.63	872.57	923.59	904.31	914.15	907.97	903.91	889.14	911.59	925.03
24.254	11.58	0	0	0	0	0	0	0	0	0	0	0	0	0	0	0	0	0	25.131	91.603	162.73	254.68	350.38	465.08	542.2	696.39	789.63	918.1	1072.8	1104.6	1210.6	1312.1	1385.4	1468.9	1524.9	1647.6	1760.9	1872.5	1916.9	2012.8	2106.7	2117.7	2205.8	2283.7	2330.3	2387.9	2412.6	2532	2543
7.7844	2.7527	0	1.6067	0	0	2.6509	0.2558	0.32688	23.834	54.21	82.395	119.46	170.71	193.79	245.39	265.66	323.56	351	382.02	411.14	448.63	479.52	502.24	517.08	539.33	549.51	564.01	572.76	595.94	560.83	583.33	626.77	628.78	639.79	642.25	647.5	652.19	666.22	679.06	667.57	677.85	682.53	696.78	713.38	734.57	727.14	718.35	734.46	739.53
0	4.2082	2.5999	0	4.6709	2.6605	0	5.4966	6.9676	9.8765	17.856	14.066	15.183	15.339	21.069	28.996	45.865	69.706	91.16	98.818	122.7	114.05	172.33	220.91	276.73	370.73	406.18	461.36	518.96	579.58	606.06	692.77	733.94	816.62	839.62	878.96	930.54	1014.1	1096	1146.7	1296.7	1377.1	1486	1642	1804.5	1893.3	2055.6	2086.4	2106.1	2255.6
0	0	0	0	8.2502	16.543	14.652	35.274	34.477	46.609	41.515	46.585	65.285	80.503	81.143	123.95	152.24	158.55	164.25	204.44	222.5	267.33	302.3	312.16	342.49	378.56	414.9	465.07	481.59	523.1	547.99	546	600.38	635.62	678.8	693.83	720.17	714.65	721.78	724.58	717.46	728.32	714.93	764.87	750.59	758.52	713.94	713.31	770.57	758.86
10.524	5.1638	0	3.2902	0	0	0	0	0	0	0	0	0	2.0095	30.94	70.531	117.67	170.35	230.67	276.41	337.85	360.06	425.65	506.45	545.87	562.61	622.29	677.97	718.68	755.78	805.17	778.67	860.29	897.25	1019.4	1043.1	1082.9	1070.3	1076.6	1120.8	1096.1	1178.7	1099.7	1217.1	1272	1273.9	1327.8	1316.7	1365.4	1251.9
19.713	7.4418	0	0	0.69909	0	0	0	3.8127	7.9229	21.516	40.253	51.499	63.569	49.579	73.094	118.02	136.21	129.68	134.22	143.07	171.59	218.46	242.66	306.46	362.81	465.13	651.99	775.27	945.84	1092.4	1235.3	1388.2	1598.2	1778.8	2037.8	2223	2422.2	2737.1	2932.6	3213.3	3485.1	3609.6	3858.1	3957	4222.7	4277.1	4385.7	4443.1	4514.2
5.6184	0	0	2.6914	0	2.4636	0.3455	0	0	0	0	12.235	39.682	90.424	143.65	247.04	359.34	449.56	556.69	686.95	811.19	933.97	1012.1	1111.3	1082.1	1146.8	1352.9	1354.4	1498.9	1460.8	1531.5	1574.6	1583.9	1665.5	1699.9	1696.1	1724.7	1701.8	1754.5	1775.7	1908.9	1894.5	1880.1	1939	1832.9	1823.8	1947.5	1838.8	2023.7	2005.8
40.438	0	12.273	91.491	0	0	0	0	0	81.44	0	0	0	0	0	0	0	0	0	0	0	0	0	0	0	0	0	0	0	0	0	0	0	0	0	0	0	0	0	0	0	0	0	0	0	0	0	0	0	0
16.607	6.7202	0	0.66378	0	0	0	0	0	0	0	0	0	19.298	51.994	93.93	194.34	268.42	348.57	492.76	621.76	761.46	846.85	1043.6	1045.8	1127	1573.2	1745.9	1939.5	2158.1	2272.5	2480.3	2648	2831.1	2886.8	2798.6	3015.6	3099	3182.6	3188	3353	3286.1	3388.3	3414.8	3363	3533.2	3504	3532.9	3566.5	3483
0	0	0	0	36.888	150.71	273.06	468.1	661.03	927.58	1244.6	1556.2	1896.7	2204.5	2518.8	2783.2	3093.1	2956.5	3593.6	3798.6	3995.3	4315.2	4586.5	4130.3	4484.3	4401.8	5272.6	5400.1	5407.2	5460.5	5487	5552.9	5728.2	5787.3	5787.6	5700.1	5782.2	5818.7	5931.1	6055.4	6013.1	6046.3	6068.5	6096.5	6146.9	6094	6061.3	6146.6	6106.8	6204.4
0	0	0	13.609	0	19.607	4.8923	13.448	0	0	0	0.29797	0	10.501	0	0	0	14.468	17.812	0	0	0	0	0	0	0	0	0	0	0	0	0	0	0	0	0	0	0	0	0	0	0	0	0	0	0	0	0	0	0
2.6415	5.3134	0	1.8013	0.017737	7.8455	0	7.9646	0	6.9602	0	2.2954	7.2492	27.099	46.714	78.604	130.48	213.76	294.87	404.72	521.01	639.73	781.45	938.9	1056.4	1160.3	1277.2	1520.6	1508.2	1553.8	1605.1	1673	1815.7	1779	1881.7	1852.2	1935.7	1940.4	1979.3	1983	2025.4	2047.2	2047.5	2097.8	2144	2163.5	2165.3	2143.8	2178.3	2227
21.342	12.897	0	0.95372	0	0	0	0	12.598	36.366	68.606	94.969	130.05	167.51	215.08	278.48	323.86	398.24	467.41	539.64	595.41	677.84	786.06	867.32	888.89	937.8	941.83	963.9	988.96	968.33	928.86	1058.1	1055	1110.8	1084.6	1024.2	1129.2	1138.7	1186	1259.5	1279.3	1294.3	1320.2	1336.4	1428.2	1538.2	1588.5	1662.9	1660.7	1733.1
4.6278	10.731	0	0	0	1.9855	0	2.6761	0	0	24.338	31.858	54.658	83.966	97.235	121.42	91.791	102.24	127.84	141.27	176.74	190.83	203.56	227.59	274.92	364.21	350.23	424.66	438.4	434.37	356.64	245.64	159.09	174.94	148.36	164.51	157.47	158.72	169.84	184.71	178.24	181.12	181.97	172.23	197.57	192.6	200.8	219.74	247.24	262.98
30.517	10.95	0	0	0	0	0	0	0	0	0	0	4.5246	0	57.787	120.73	173.47	235.63	282.88	342.49	414.04	479.11	546.95	587.88	654.56	654.32	708.85	745.67	792.68	806.36	834.11	848.28	867.96	910.14	890.18	917.81	989.42	918.39	962.37	977.79	975.07	984.38	934.54	933.28	919.54	946.56	949.45	1004.7	951.86	974.09
61.482	54.536	0	0	0	0	0	0	0	0	0	0	0	2.9771	11.052	22.623	38.093	58.513	80.61	92.445	137.82	141.5	173.79	196.65	228.78	256.8	274.27	276.35	308.33	340.24	350.61	331.48	305.88	339.54	383.98	379	362.98	353.84	373.57	439.42	486.38	534.97	539.3	581.4	659.02	736.74	812.77	901.22	977.67	1075.5
6.0167	10.488	0	0	0	1.5153	10.022	0	0	0	0	0	0	0	33.995	76.508	144.9	212.96	287.32	397.61	524.25	664.33	768.41	953.03	1079.9	1199.9	1345.5	1475.7	1506	1706.6	1832.4	1937	2040.3	2091.4	2149.3	2141.7	2226	2246.3	2309.2	2454.8	2453.5	2276.4	2386.5	2323.7	2459.9	2468.6	2411	2514.2	2419.7	2476.7
22.532	13.934	7.4924	0	0.10323	0	0	0	0	12.211	7.1665	14.998	32.828	34.896	48.301	64.058	79.105	90.952	88.401	101.02	111.14	122.92	158.4	160.02	178.36	204.01	213.33	234.87	276.15	280.42	355.86	339.72	285.9	381.18	403.54	428.85	434.69	459.29	517.6	556.36	595.84	653.3	682.86	723.83	738.94	719.38	843.04	870.24	817.51	846.53
2.303	5.5773	0	6.4064	14.773	2.44	0	2.043	0	0	0	0	0	2.3392	7.9682	1.6761	0	2.676	14.72	15.407	18.801	24.217	30.439	41.839	57.222	48.638	63.49	71.388	75.724	89.143	92.384	122.94	122.63	138.26	206.34	206.37	228.75	278.59	302.04	319.61	367.08	398.64	436.2	480.24	528.14	624.83	673.26	751.26	765.74	819.02
7.336	8.3513	1.4516	0	1.0796	0.74788	0	0	0	0	0	1.0839	0	0	0	0	3.275	17.628	11.248	27.624	27.445	37.053	61.153	55.04	61.654	74.334	74.333	108.19	104.48	130.07	118.14	109.48	107.26	140.48	130.01	131.4	131.33	138.96	172.07	206.23	242.74	292.65	317.68	347.88	375.95	419.17	475.45	543.92	616.84	652.31
0	0	0	2.5962	0.49033	3.9712	14.854	42.808	80.075	145.6	195.61	251.66	355.01	420.57	493.55	551.09	616.96	716.13	771.09	817.28	893.98	937.9	959.76	1068.4	1113	1092.7	1147.1	1179	1172.8	1194.1	1180.8	1178.4	1275.7	1286	1286.2	1288.9	1306.6	1312.4	1285.7	1320.8	1325.7	1321.9	1347.7	1338.9	1348.5	1387.3	1385.8	1374	1416.5	1395.1
0	0	0	0	42.218	101.98	130.76	153.27	133.99	99.09	126.79	152.75	168.02	144.35	110.83	116.68	143.26	161.86	145.41	165.25	180.7	215.12	217	224.37	259.47	276.91	289.69	268.1	291.47	325.82	337.96	410.04	412.76	470.59	500.85	589.49	653.75	705.81	772.77	842.14	919.88	964.06	1116.2	1219.9	1270.5	1284.8	1368.8	1412.5	1443.6	1521.8
0	0	0	16.628	30.917	9.7802	0	9.0626	1.6082	0	8.0428	0	11.244	33.967	26.728	23.635	32.557	59.463	68.721	58.433	50.015	78.991	96.444	108.48	119.85	125.1	158.35	150.34	111.2	132.31	144.36	184.04	290.73	358.33	450.05	539.37	675.64	797.21	874.31	1069.8	1189.2	1311.5	1449.1	1580.4	1670.7	1723.1	1899	2018.9	2088.2	2187.7
0	13.397	4.5043	0	4.4052	0	0	0	0	0	0	0	0	0	0	0	0	0	0	0	0	0	0	0	0	0	0	0	0	0	40.543	22.432	12.616	35.592	48.933	37.394	25.856	33.427	53.083	70.185	93.543	114.05	98.187	91.112	97.92	80.968	90.769	92.349	98.642	103.2
0	0	0	11.286	9.2589	17.192	14.397	9.8035	9.913	5.2602	0	3.8984	0	6.5715	0	3.5022	0	0	16.416	47.917	83.279	121.95	159.05	209.24	250.32	293.98	348.56	374.37	437.82	443.92	471.03	496.59	514.67	548.58	605.05	635.91	651.12	656.51	667.75	696.77	709.79	743.74	750.11	743.16	765.05	767.32	745.1	781.66	725.91	730.34
17.228	15.834	0	8.7828	3.2417	0	0	35.454	10.964	0	0	0	0	0	0	0	0	0	0	0	25.924	57.208	89.412	128.24	190.2	196.69	278.1	302.67	485.54	412.79	438.23	477.97	538.39	537.66	606.09	634.28	669.82	720.54	765.43	797.52	801.26	832.46	830.69	823.63	851.1	886.26	879.5	903.38	904.76	919.61
0	0	3.5375	3.1787	16.281	7.9857	9.5225	5.9687	12.571	49.669	50.411	66.998	147.18	232.73	339.39	475.06	586.35	737.32	904.29	1037.7	1164.2	1269.5	1427.5	1577.8	1675.3	1799.4	1836.9	1948.4	2045.7	2059.4	2253.5	2269.3	2348.4	2457.4	2428.9	2518.5	2572.6	2649.3	2740.2	2836.2	2888.7	2957.1	3015.1	3089.3	3111.4	3124.6	3057.8	3067.5	3068.1	3123.4
0	10.52	0	14.281	9.6376	3.1805	8.2525	12.695	2.2155	4.5326	4.8033	0	0	0	1.6192	2.6177	9.2714	12.896	29.302	68.959	100.33	125.52	176.74	265.02	300.2	371.26	421.77	468.6	501.42	623.89	662.12	731.44	762.78	815.56	838.08	900.31	953.29	983.74	988.52	1061	1060	1016.2	1047	1048.9	1095.3	1137.4	1108.2	1163.6	1125.1	1127.7
0	0	0	7.9571	13.901	17.428	10.73	17.752	23.277	18.015	18.046	11.73	17.075	23.248	17.509	23.209	48.942	70.707	108.78	131.97	162.18	218.54	282.79	359.85	429.47	480.38	571.38	647.66	786.31	855.65	978.96	1082.7	1218.2	1318.2	1469.6	1520.2	1620.2	1728.1	1851	1925.3	2034	2129.9	2180.8	2305.1	2255.7	2406.4	2473.3	2515.6	2362.9	2434.8
0	0	0	1.412	8.673	6.7408	1.6408	0	2.1481	0	1.2508	0	4.6265	3.8828	10.139	0	9.7514	19.899	18.912	22.409	9.6462	9.1637	11.642	3.3143	9.2335	4.2509	0	0	0	0	0	0	0	0	0	0	0	0	0	0	0	0	0	0	0	0	0	0	0	0
10.181	6.781	0	0	0	0	1.3048	0	0	4.175	0	10.003	13.727	42.094	70.803	102.9	149.26	187.21	225.49	255.1	289.1	313.49	360.63	383.78	408.59	448.25	482.87	536.85	583.14	588.19	628.51	669.37	724.19	821.17	861.97	950.18	984.12	1071.7	1230.8	1425.2	1589.2	1681.6	1739.9	1768.6	1878.2	1964.6	2068.7	2031.5	2115.5	2160.5
11.67	0	0.37294	1.7997	0	0	1.7748	18.811	24.909	42.468	86.978	164.76	274.57	394.24	570.21	770.76	910.9	1096.7	1307	1563.8	1776.5	1949.2	2038.6	2398.6	2493.9	2599.6	2747.1	2951.4	3015.2	3281.2	3316.7	3533	3671.9	3793.4	3918.3	3675.8	4005.2	4052.8	4221.5	4461.1	4509.2	4588.3	4685.1	4665.8	4884.5	4980	4912	5025.8	5009.9	5153.1
0	0	4.1601	1.5503	16.235	4.3733	18.273	37.76	18.933	20.226	2.2866	0	0	14.031	7.0646	8.1609	0	0	0	11.372	27.076	0	0	6.3754	221.68	315.3	187.15	322.65	431.11	877.37	1080.8	793.45	873.78	1157.7	1995.1	2260.3	1539.9	1652.1	1729.2	1917	2008.7	2938.8	2986	3866.3	4000.2	4058.9	3391.3	3440	3668.9	3660.9
0.21083	6.2277	4.9486	0	0.90566	0	0	0	0	0	3.801	25.898	71.95	163.79	282.29	389.15	546.26	699.13	870.36	1068.2	1154.6	1337.9	1418.1	1566.5	1630.4	1718.3	1887.7	2001.2	2125.7	2150.4	2150.2	2288.1	2285	2419.5	2407.5	2480.8	2532.5	2612.6	2614.1	2716.7	2787.6	2839.7	2889.2	2993.2	3098.3	3144	3217.2	3296.3	3339.8	3463.9
0	0	0	7.4977	0	0	5.5932	5.0522	0	0	0	0	0	0	0	0	0	0	0	0	26.938	61.897	99.901	150.24	237.83	323.19	403.22	491.35	588.87	720.97	813.78	986.05	1001.5	1140.2	1291.6	1389.2	1431	1542.5	1651.8	1808.6	1896.5	1982.4	2131.4	2214.3	2273.3	2383.2	2605.1	2694.6	2702.3	2874
1.3358	0	0	6.6791	5.5164	0.33146	0	6.6629	38.776	90.433	96.343	143.49	204.53	276.51	280.79	384.97	482.59	560.75	617.45	615.5	711.74	824.62	872.87	895.07	963.33	1006.2	1007	1021.4	1060.2	1118.5	1085.4	1103	1113.6	1173.8	1164.7	1191.7	1182.3	1198.3	1243	1353.1	1312.4	1236.4	1209.8	1148.2	1168.6	1199.9	1195.6	1256.9	1250.3	1304.5
0	9.6785	0	4.5764	1.4775	9.4636	6.4388	5.3428	0	0	11.835	29.42	64.627	143.03	230.98	358.57	522.52	733.23	891.04	1208	1397.1	1614.3	1989.4	2152.9	2394.4	2706.3	2926.1	3138.2	3310.9	3503.5	3676.7	3736.1	3839.9	3983	4068.6	4119.7	4181.2	4264.8	4466.9	4611.9	4642.8	4809.4	4938.4	5024.6	5141.8	5272.7	5376.5	5675.7	5811.8	5816.6
0	0	0	0	5.947	18.542	21.707	34.224	60.317	78.489	127.72	194.15	223.26	282.62	417.87	465.14	552.74	641.55	752.8	823.45	866.46	952.26	996.58	1057.4	1067.7	1158.4	1205.2	1212.6	1241.6	1239.7	1285.3	1337.3	1343.2	1391.3	1372.5	1391.2	1311.8	1323.9	1381.5	1407.7	1405.3	1368.8	1384.5	1386.6	1449	1406.2	1403.7	1363.8	1349	1337.9
14.852	15.564	0	0	0	0	0	4.0637	0	11.518	14.769	28.544	47.398	60.352	68.235	82.955	94.279	111.36	123.03	118.9	142.35	159.23	146.16	167.4	159.76	146.33	155.03	154.64	164.78	141.32	144.92	145.71	149.48	146.74	145.87	128.07	134.67	133.28	126.18	117.07	102.92	100.8	84.476	126.18	114.03	82.446	84.448	75.021	72.737	69.016
0	10.925	0	0	0	0	0	6.461	13.163	36.275	61.695	89.306	124.17	166.75	202.81	239.93	252.66	294.33	344.64	372.01	429.07	445.4	451.21	496.81	479.62	497.54	497.87	549.77	548.54	545.46	543.24	547.64	528.1	550.87	574.88	571.4	551.24	571.22	564.11	600.71	626.07	639.24	687	730.88	747.11	770.11	817.71	874.73	907.31	958.17
0	0	8.2186	9.0628	0	0	0	0	0	0	0.64196	0	21.708	32.585	49.768	83.197	121.7	161.92	238.7	280.5	319.25	365.84	421.14	475.54	503.58	567.53	599.25	617.09	670.87	724.76	750.76	873.8	927.92	1005.8	1087.8	1142.7	1244	1309	1377.6	1485.5	1556.5	1660.3	1733.5	1808.8	1877.5	1950.1	1958.9	2041	2066.3	2114.9
10.161	19.529	9.2203	0	0	0	0	0	0	0	0	0	0	0	0	0	0	0	0	0	0	0	0	0	61.559	67.626	63.238	57.293	66.065	70.165	108.79	108.06	103.15	122.06	109.11	114.99	98.293	104.59	130.76	161.63	161.13	166.55	114.61	133.57	123.83	182.93	219.99	241.88	186.75	212.97
0	0	0	7.9526	4.6965	0	4.9284	0	0	3.1703	0	1.7684	40.775	57.421	90.054	126.99	171.05	232.97	285.56	369.33	437.75	536.26	597.6	706.47	769.94	792.34	903.76	931.05	972.69	1017.7	1026.4	1083.2	1113	1154	1219.4	1207	1218.7	1224.6	1278.3	1314.9	1290.2	1285.8	1263.9	1261.3	1305.8	1254	1207.8	1255.5	1231.3	1224.2
12.516	4.1373	0	0	5.44	2.0894	0	24.663	9.4631	0	0	0	0	0	0	0	0	0	0	14.309	31.914	68.112	114.75	155.12	197.7	266.07	277.65	330.08	417.23	456.07	535.53	648.4	737.3	831.81	942.74	1023	1039.7	1137.1	1217.6	1250.5	1272	1328.6	1379.5	1456.5	1496.9	1575.5	1635.2	1666.5	1686.3	1782.2
18.377	11.579	6.6528	0	0	0	0	0	0	0.065497	0	4.4451	2.6844	1.9926	9.3262	11.219	32.116	50.488	47.291	77.793	79.142	108.62	151.65	185.31	213.94	287.94	351.37	456.17	571.89	697.26	836.43	992.94	1151.3	1322.1	1527.2	1758.5	1991	2209	2385.7	2643.4	2793.8	3027.4	3196.3	3322.8	3444.8	3524.6	3658	3792.5	3812	3901
0	0	8.345	0	13.544	19.177	36.126	42.403	105.7	186.61	285.68	426.07	569.11	641.58	795.92	856.66	961.79	1080.8	1208.3	1327.7	1380.3	1480.8	1501.5	1588.3	1551.1	1465.7	1428.5	1435.2	1453.5	1572.5	1556.5	1512.6	1501.5	1506.6	1450.4	1462.5	1533.7	1487.5	1571.6	1579.1	1623.4	1637.6	1602	1647.1	1617.5	1644	1607.8	1626.2	1614.9	1650.4
0	0.27648	0	1.663	7.7495	1.3661	0	9.5849	0.71425	8.5524	14.709	8.6921	16.115	24.744	17.197	29.217	32.562	36.408	53.828	54.934	82.232	98.128	120.1	144.92	160.65	188.44	218.88	273.25	302.17	329.95	355.33	379.67	382.6	448.44	452.1	469.55	495.21	537.21	562.41	604.72	632.88	665.53	677.44	691.48	728.43	742.56	763.26	798.72	858.87	901.32
27.652	4.7553	0	0.78331	0.93149	0	0	0	0	0	0	0	0	0	0	0	0	0	0	0	0	0	0	0	0	0	0	0	0	0	0	0	0	17.401	28.509	49.562	94.667	120.97	143.19	182.72	197.77	249	256.78	296.81	344.61	380.04	417.06	434.25	453.27	470.24
18.446	0	1.1115	0.5481	11.324	0	0	8.5409	0	0	0	0	0	0	0.10722	0	0	2.0456	0	7.7646	18.122	27.103	31.091	56.046	73.456	72.126	78.247	90.446	102.16	113.81	133.02	132.94	157.59	166.08	190.08	208.54	223.39	252.07	263.9	268.48	292.8	286.53	300.55	303.98	330.86	353.43	362.84	373.06	388.6	395.24
0	12.768	0	0	8.9316	2.9899	0	6.3178	1.1617	1.8829	1.9733	7.6612	8.9008	37.051	51.741	85.56	138.15	176.62	252.68	282.01	345.44	406.1	463.22	488.17	563.13	648.38	690.04	818.92	896.04	980.35	1053.7	1087.8	1203.8	1262.4	1413.3	1582.5	1674.6	1725	1943	2028.4	2142.7	2226.4	2303	2447.2	2518.2	2623.6	2693.6	2832.4	2959.7	2936.8
0	38.334	0.72038	0	0	0	0	12.349	0	0	0	3.1303	0	9.1815	89.34	43.543	146.85	126.19	250.19	339.02	269.94	356.91	512.91	719.12	834.78	912.01	993.86	1112.6	1241.4	1352.9	1371.7	1497.9	1573	1623.5	1702.8	1780.5	1847.3	1882.1	1920.2	1969.1	1911.1	1946.9	1995.2	1955.5	1950.4	2018.5	2046.4	2010.5	2084.9	2007.9
3.4531	11.044	0	9.3208	19.275	33.76	0	24.24	34.633	52.844	37.924	52.064	73.41	95.184	158.85	192.25	246.73	300.99	379.67	454.61	503.03	598.08	658.74	709.9	798.32	876.49	914.48	967.98	1044.3	1097	1210.1	1307.8	1348	1377.4	1429.5	1457.4	1525.1	1581.9	1657.9	1817.9	1856.6	1858.1	1901.3	1903.2	1952	2035.1	2094.2	2117.9	2166.3	2227.7
8.7472	5.4144	0	2.1479	0	0	3.4121	23.359	41.887	84.754	108.57	175.58	198.5	225.12	273.33	334.02	359.57	437.06	504.57	559.63	621.08	713.9	794.76	886.36	977.59	1072.8	1141.2	1207	1243.2	1269.5	1387.5	1432	1566.6	1657.8	1693.5	1729.2	1845	1948	2062.8	2125.5	2182.7	2264.8	2350.9	2397.6	2473.5	2595.7	2610	2708.8	2747.3	2773.6
25.681	3.0179	6.4503	0	0	0	0	0	0.05451	18.927	41.563	72.498	107.49	168.92	223.18	341.42	435.06	557.23	699.01	777.87	861.32	997.36	1125.7	1269.3	1389.4	1389.1	1623	1796.3	1843.2	2071.3	2081.9	2382.7	2541.5	2834	3057.9	3265.1	3490	3681.9	3805.4	4070.4	4165.6	4377.9	4473.4	4623.4	4656.7	4619.3	4789.5	4847.8	4901.1	4726.1
0	8.9506	0	5.0262	1.6108	13.939	0	0	0	0	0	0	0	0	0	0	0	0	0	0	0	0	2.1708	33.909	87.418	120.29	137.72	167.1	128.05	164.97	231.76	277.25	304.4	376.95	444.89	489.21	494.09	545.81	595.4	699.58	728.9	755.78	764.2	784.45	812.21	830.53	910.91	988.32	987.86	1008.5
8.857	16.404	0	10.316	0	0.45923	0	4.2585	0	0	0	0	0	0	0	0	0	0	0	0	0	4.0422	0	17.861	9.1121	8.611	34.343	51.407	60.375	50.288	61.451	59.863	131.39	110.15	146.67	141.87	161.75	172.7	173.28	187.81	188.77	205.38	162.1	183.55	194.12	186.46	181.17	197.32	191.23	207.18
0	0	0	30.004	29.028	10.204	30.493	32.496	46.531	66.016	43.598	48.529	65.653	36.042	66.821	57.516	70.695	79.658	109.84	142.24	148.98	165.94	162.59	189.7	203.21	216.21	238.73	240.96	238.56	256.96	248.67	265.64	282.98	305.92	316.11	330.4	342.23	357.87	374.67	407.46	496.67	517.07	541.39	550.12	596.44	584.15	653.64	647.62	669.52	684.57
0	5.8819	4.6859	0	3.9489	0	0	8.3198	19.941	16.793	3.8523	12.158	11.407	8.9958	0	0.81193	0	0	0	0	0	0	0	0	21.831	38.575	29.147	34.405	50.516	89.68	61.875	72.726	100.21	99.499	126.18	151.57	165.34	190.45	229.76	274.77	344.48	418.44	463.9	525.97	602.2	615	703.08	688.48	782.94	825.05
25.442	1.632	8.8165	0	0	0	0	0	2.9464	17.796	6.4473	9.0544	6.354	0	6.3314	0	0	0	0	0	0	0	0	0	0	0	0	0	0	0	0	0	0	0	0	0	0	0	0	0	0	0	0	0	0	9.1413	80.705	95.414	190.3	247.34
0	0	0	2.3576	6.2649	12.523	4.5128	20.966	9.9725	9.9825	11.072	21.223	25.758	63.912	98.306	133.1	141.38	124.55	155.74	177.4	196.43	246.92	289.31	320.54	389.81	408.32	458.63	480.22	553.21	642.43	674.22	733.23	825.37	856.24	844.79	950.12	950.07	1002.4	1057.7	1152.1	1222	1363.2	1319.5	1545.4	1614.9	1682.2	1704.1	1703.6	1906.9	1878.2
17.537	31.171	21.354	0	0	0	0	0	0	0	0	0	0	0	0	0.71392	53.685	95.792	119.12	174.84	247.4	295.27	419.03	453.86	503.27	573.49	626.56	722.13	803.69	849.45	887.03	950.62	1015.2	1136.5	1228.8	1264.1	1280.6	1344.7	1417.8	1528.5	1584.2	1725.6	1783.1	1825.6	1949.5	1999.3	2093.4	2245.4	2332.5	2381.4
0	0	0	0	13.408	8.0505	21.176	15.443	49.867	105.5	164.89	260.6	318.55	432.99	468.02	512.05	580.71	664.22	715.74	758.47	803.36	858.23	874.33	918.75	930.3	969.32	993.31	1045.4	1066.7	1075.2	1162.9	1181.2	1230.9	1294.5	1362.3	1423.6	1443.6	1494.3	1585.5	1662.8	1765.5	1893.4	1998.9	2106.4	2179.6	2302	2380.6	2474.4	2495.8	2577.6
1.1996	1.7797	3.7809	0	1.1709	0	0	21.237	55.663	112.78	168.94	259.89	345.36	488.52	642.2	780.38	965.36	1145.9	1279.1	1445.6	1636.3	1855.9	2047.9	2117.6	2259.6	2383.3	2473.6	2606.8	2776.2	2865.9	2908.1	2953	2964.1	2949.5	2980.1	2907.3	2950.5	3012	3106.9	3063.5	3020.8	3086.2	3056.1	3057.9	3005.6	2970.4	3032.9	3065.8	3106	3149.4
0	0	0	7.46	0	21.011	6.5462	23.578	11.415	25.592	0	8.5941	13.823	33.963	51.899	21.907	21.851	20.81	58.901	75.604	105.58	142.91	181.57	202.14	271.25	274.28	290.57	285.81	349.39	412.38	508.54	494.85	522.87	633.7	699.32	845.28	801.25	878.61	932.62	1089.4	1133.5	1171.2	1272.7	1432.2	1340.3	1306	1382.8	1475.8	1471.7	1521.2
0	0	0	0	0.32558	12.357	10.254	19.979	22.212	36.125	40.145	44.207	61.438	57.116	50.513	62.218	58.812	55.155	48.543	57.798	37.575	68.433	54.612	54.359	45.106	41.33	51.102	12.434	31.092	9.3001	11.062	1.5719	0	16.785	45.447	46.763	65.048	85.131	157.27	146.77	173.54	192.77	218.78	240.84	275.6	286.16	310.61	302.05	355.15	395.59
8.0205	7.3128	0	3.7979	0	0	2.2847	12.792	36.19	68.197	117.92	182.17	260.49	351.5	391.95	458.64	580.42	694.49	834.85	1000.5	1135.3	1360.9	1547.8	1750.7	1929.1	2235.7	2305.7	2456.7	2633.4	2799.9	2852.7	3038.8	3196.8	3413.9	3476.8	3584.7	3732.6	3924.5	4056.1	4140.4	4166.1	4356.6	4521.5	4624.6	4754.5	4746.9	4855.2	4929.5	5018.2	5062.8
11.067	9.2988	0	5.3248	0	0	0	3.0209	0	0	0	1.8066	0	19.3	51.116	73.185	98.761	163.92	215.1	261.09	304.12	348.1	372.9	442.07	544.25	530.75	570.47	570.14	611.45	687.49	665.75	736.23	725.94	807.9	861.7	860.68	863.74	945.14	956.65	1104.6	1135.2	1174.9	1173.5	1150.1	1176.2	1202.7	1171	1185.2	1212.2	1208.4
9.802	20.77	0.22198	3.5386	0	0	0	6.9271	34.17	69.165	132.03	208.48	300.17	397.95	547.29	710.06	816.66	982.8	1198	1275.3	1444.9	1537.2	1615.3	1743	1885	1989.3	2117.2	2080.8	1945.3	2381	2372.1	2216.4	2302.3	2367.6	2646.5	2617.9	2658.3	2667	2731	2846.4	2906.9	2878.5	2903.3	2923.3	2966.4	2993.3	3053.3	3107.5	3190.4	3184.2
0	0	0	0	5.2815	17.333	13.14	36.01	56.148	124.63	210.56	317.65	449.53	611.63	751.84	894.27	1094.3	1335.9	1581.7	1777.7	1969.3	2182.6	2463.9	2539.4	2853.2	2892.9	3321.7	3616.9	4003.7	4255.6	4526.8	4779.6	5013.8	5229.1	5224.7	5288.8	5326.7	4676.1	5563.4	4920.2	4898.7	5004.3	5099.8	5115.3	5889.9	6070.5	5981.5	5956.1	5969.8	6006.4
0	0	0	5.9548	5.9114	9.2118	0.74625	4.2267	1.3433	5.9153	1.2643	0.62496	0	5.2046	0	0	0	0.90581	28.601	70.292	79.276	118.98	164.26	199.91	269.88	320.11	354.37	429.4	434.88	553.81	679.1	748.49	677.45	721.91	957.56	851.74	1027.6	935.48	955.7	1200.7	997.01	1018.9	1057	1180.4	1301.7	1309.5	1333.5	1406.8	1356.7	1428.3
0	0	0	1.3179	4.4583	13.388	35.296	52.81	80.73	142.24	196.42	303.29	381.05	484.46	511.66	596.62	710.32	798.85	826.92	940.99	999.16	1087.7	1128.4	1214.5	1248.8	1299.1	1315.7	1325.8	1403.1	1451.6	1430.8	1551	1731.7	1715.9	1592.5	1496.5	1681.7	1677.6	1586.2	1590.9	1577.9	1592.9	1633.9	1651.5	1666.4	1655.4	1611.2	1474.3	1540.4	1558.7
23.601	3.5356	0	1.8426	8.8198	0	0	2.8209	0	0	0	0	0	7.2758	64.016	72.737	69.643	124.37	137.27	237.87	260.73	261.16	266.49	334.12	415.76	389.3	374.14	375.61	383.49	513.78	492.13	449.84	456.17	436.88	507.39	540.46	575.6	587.45	580.87	594.18	609.14	625.73	657.99	690.72	718.3	711.66	768.64	772.14	794.31	795.46
13.383	7.4312	0	0	5.0537	1.1794	0	17.04	8.1089	0	3.9033	0	1.1784	4.2437	18.765	16.212	14.329	32.051	21.039	38.932	35.784	36.853	43.749	56.23	48.342	47.432	48.813	58.815	62.714	51.835	46.826	55.567	65.502	68.201	81.642	65.405	64.453	70.425	75.963	64.963	74.132	66.222	48.562	66.054	79.91	98.833	91.514	86.54	90.71	104.21
11.419	4.2333	0	0.42148	0	0	0	0	0	0	0	0	0	0	0	0	9.0961	29.994	54.608	89.372	144.32	213.43	265.6	332.97	375.35	409.76	489.01	557.37	631.69	767.13	846.63	1001.8	1084.3	1266.5	1369.3	1522.6	1638.2	1771.1	1914.4	2042.4	2237.9	2394.2	2553.5	2730.4	2927.5	3006.9	2979.1	3101.8	3240.6	3200.1
0	4.8362	0	0	11.461	7.646	0	5.1817	1.7203	0	22.459	8.8033	0	0.8332	0	15.983	14.655	8.9026	0.040388	8.2783	1.4659	0.98103	12.122	9.8925	3.084	8.9074	16.648	30.976	38.052	21.409	16.595	19.871	11.362	18.124	27.974	21.742	5.9954	34.763	44.439	36.709	18.592	38.278	13.76	30.448	44.048	62.183	43.998	20.482	43.631	47.471
11.303	5.7432	0	4.8954	0	0	0	0	0	2.2569	6.4951	0	11.422	3.3179	28.493	56.81	85.432	91.309	130.18	162.4	211.5	245.99	287.02	331.96	391	440.12	497.5	542.48	558.46	691.78	776.93	940.22	895.19	1016.7	1057.4	900.58	990.5	1041	1116.7	1168.3	1214.7	1222.1	1271	1237.7	1265.3	1327.7	1315	1356.4	1292.6	1384.5
0	0	0	0	1.871	6.5813	7.4885	22.255	42.414	81.025	105.85	144.49	185.47	217.47	234.33	256.36	314.36	315.68	316.43	306.01	333.87	338.04	357.95	370.17	387.97	436.09	462.42	515.91	617.02	695.6	742.38	904.82	965.95	1108.7	1258.4	1358.3	1498.2	1523.4	1698.3	1829.6	1924.9	2109.3	2149.5	2117	2180.1	2149	2206.2	2243.4	2254.5	2273.4
0	0	0	3.5273	17.174	10.249	13.765	9.155	27.22	38.66	51.345	85.86	146.32	196.97	313.8	379.34	449.32	561.26	682.1	837.54	976.58	1121.9	1324.9	1401.7	1598.6	1733.1	1914.6	2030.7	1976.8	2242.6	2315.8	2375.6	2485.9	2624.5	2608.8	2636.7	2755.7	2829	2872	2940.1	3004.2	3046.5	3055.7	3017.1	3054.5	3030.9	3026.6	3074.8	3013	3058.4
0	0	0	1.3035	6.6983	5.9815	0.96767	12.489	6.5781	6.0711	15.031	23.57	35.505	75.491	131.64	176.64	257.01	329.89	412.31	497.51	611.84	745.62	847.25	947.81	1085.1	1143.2	1280	1425.3	1591.2	1584.3	1662.3	1730.9	1808.2	1833.6	1961.1	1952.5	2080.4	2149.6	2182.6	2220.2	2347.2	2304.6	2384.7	2407.5	2485.3	2507.6	2500.3	2591.8	2590.5	2573.5
0	0	2.3555	0	8.7517	12.791	0.4753	5.5328	1.6326	0	0	0	0	0.71593	0	0	4.1411	21.185	51.234	72.027	120.01	181.65	227.51	310.49	446.5	416.88	462.11	514.57	585.59	648.06	776.26	685.11	748.51	795.68	998.31	948.3	1020.4	1078.9	1172.3	1215.2	1297.4	1389.7	1457.1	1499.1	1601.3	1663.5	1693.6	1846.6	1882.3	1919.8
0	0	0	0	19.041	5.989	16.788	32.849	29.894	48.955	117.1	170.66	219.87	282.02	357.75	405.93	443.23	502.18	561.64	607.52	672.56	707.73	806.78	895.72	923.29	983.45	1048.9	1097.9	1122.3	1171.7	1221.9	1285.5	1296.3	1392.5	1401.2	1442.9	1419.6	1488.3	1501	1563	1582.2	1617.3	1625.7	1624.7	1627.9	1685.1	1630	1609.5	1677.6	1705.8
5.6029	0	0	0	17.693	0	7.2661	4.0613	0	0	2.2957	0	0	9.1603	0	0	0	0	0	8.4409	15.391	43.541	66.921	85.111	116.36	132.73	146.54	151.46	170.66	222.8	214.82	248.51	242.34	280.95	310.43	370	374.37	370.49	387.9	379.1	382.83	392.83	415.97	433.68	437.11	442.23	419.75	389.28	410.04	422.43
0.98918	0	0	2.145	7.3791	0.86281	0	0	0	0	0	0	0	0	0	0	1.6756	36.826	96.59	185.32	282.74	370.52	505.44	657.21	825.97	984.77	1221.4	1420.2	1635.6	1821.1	1972.6	2188.5	2274.6	2503.5	2766.4	2813	2859.7	2964.6	3116.1	3237.4	3289.4	3365.7	3483.4	3545.2	3739.5	3768.9	3865.9	3953.6	3989.4	4144
10.967	9.4345	3.8194	0	0	0	0	0	0	0	0	0	0	0	3.7459	16.98	32.057	69.323	80.562	104.5	123.66	152.24	175.3	196.59	219.59	226.31	238.4	269.82	283.92	306.28	293.82	316.95	330.2	348.43	354.6	327.83	349.59	361.77	359.28	389.84	386.32	408.06	333.63	352.2	353.67	363.83	363.19	352.02	350.67	344.91
0	0	0	0	2.6925	4.3072	9.8879	18.945	14.446	12.225	28.359	16.268	33.22	38.414	58.696	67.813	77.267	90.028	86.007	90.873	92.065	93.071	102.46	114.28	104.81	99.775	122.01	111.62	132.51	130.36	143.78	143.17	164.82	190.39	234.43	242.39	265.53	280.22	311.46	312.08	341.7	342.12	323.96	338.34	372.53	356.54	349.06	348.11	342.87	366.21
0.68824	0	0	0.0057864	1.8243	0.98734	3.749	9.7103	16.246	7.5391	14.526	4.2652	0	3.9009	0	0	4.5799	0	1.0939	44.891	94.693	143.47	203.26	255.54	303.85	382.97	436.11	517.5	578.74	672.21	733.47	849.7	879.41	991.87	1082.3	1173	1286.3	1380.4	1416.4	1546.6	1677.8	1724.2	1768.2	1901.4	1999.4	2058.2	2060.9	2084.1	2237.5	2304.4
0	0	1.1585	0	3.8028	5.6682	13.972	13.114	17.055	22.721	20.437	34.383	50.581	91.078	123.08	164.45	243.05	299.74	389.38	443.5	562.43	640.68	716.68	785.23	846.06	894.69	951.89	993.02	1031.3	1060.5	1057.5	1237.2	1119.5	1164.6	1188.5	1214.2	1231.1	1282	1327.2	1306.8	1358.2	1385.4	1379.1	1378.6	1325	1336.3	1340.3	1275.2	1262.9	1259.3
6.0392	14.417	0	0	0	0	0	0	0	2.9751	3.6146	23.798	68.494	119.52	201.83	278.56	390.05	507.79	637.48	673.12	682.61	787.93	901.44	999.03	1077.9	1143.3	1303.5	1481.2	1599.9	1740.1	1832	2008.1	2176.9	2374.8	2451.7	2520.3	2674.2	2711.4	2816.3	2835.7	2883.5	2908.6	2986.6	3099.2	3204.1	3345.9	3362.2	3402.2	3432.8	3478.5
0	0	0	11.444	0	8.3117	1.8149	13.64	7.0841	14.926	15.663	20.858	28.173	34.418	22.637	11.639	15.517	22.171	30.955	40.901	37.735	46.602	62.075	70.455	83.408	109.52	114.24	123.91	159.65	193.62	206.06	256.77	287.22	313.26	360.87	405.69	430.62	455.5	523.56	606.08	685.1	788.36	891.21	977.97	1058.9	1169.8	1294.4	1338.1	1447.6	1507.3
0	5.4672	0	3.7714	2.7924	4.9092	8.6219	11.482	0	8.1378	11.102	4.2378	5.8825	14.741	11.595	6.7561	2.298	8.3139	14.384	9.8085	21.333	22.465	29.076	58.324	56.623	71.958	104.35	172.16	219.46	256.83	291.12	319.73	376.08	424.11	464.69	500.72	523.47	558.55	602.22	648.38	679.35	706.19	721.77	759.79	794.12	775.19	814.64	816.11	846.55	875.77
13.526	0	0	1.2404	2.1034	0.83231	7.8124	3.6539	1.5472	7.5458	0	15.032	10.06	17.445	11.052	10.047	21.584	26.578	15.375	15.265	18.198	16.25	20.937	18	17.704	16.705	19.336	36.386	36.279	50.483	60.612	95.039	106.31	149.87	218.65	272.43	318.67	379.31	477.36	546.44	632.42	725.34	813.12	891.17	950.29	1068.9	1123.4	1204	1285.7	1341.4
0	0	0	5.0845	17.014	18.254	14.652	16.435	21.683	56.259	71.882	75.784	81.661	37.071	39.268	39.197	31.851	31.189	48.363	49.364	77.68	96.729	82.032	120.34	85.223	94.113	97.377	117.51	142.19	108.9	122.77	87.715	91.373	93.15	90.372	160.71	89.71	88.37	92.216	90.905	90.133	85.495	78.799	84.99	63.779	51.173	39.792	52.547	61.591	70.423
10.247	7.2079	0	2.6197	2.2612	0	0	37.849	35.456	37.153	76.194	103.01	117.71	160.44	204.56	241.48	265.09	294.04	327.21	341.85	347.53	382.55	400.29	442.48	435.06	438.95	444.75	446.49	483.38	481.4	468.59	517.23	526.16	544.2	602.64	581.91	616.95	649.68	658.8	682.76	687.04	669.56	684.38	689.64	703.93	723.66	741.44	730.78	851.51	826.97
20.041	5.2065	4.417	0	0	0	0	0	0	0	0	0	33.856	99.702	183.11	263.97	406.9	498.41	632.85	742.24	865.66	962.25	1066.1	1140.8	1249.9	1325.1	1457.2	1531.2	1579.6	1579.5	1596.6	1619.5	1659.1	1716.3	1695.2	1679.6	1694.8	1661.5	1689.4	1706.4	1681.2	1663.6	1664.7	1638	1679.9	1626.8	1651.8	1612.4	1528.5	1619.1
15.976	1.2322	0.49734	8.5576	0	0	0	0	0	0	0	0	0	0	0	8.8145	0	16.32	13.498	47.175	69.183	127.7	156.42	176.26	207.38	181.24	261.21	274.88	305.32	320.23	342.61	364.97	409.87	453.56	468.01	444.79	481.76	557.86	651.5	683.94	704	754.53	838.45	883.56	984.74	1029.1	1083.3	1135.6	1235.8	1282.2
0	0	0	6.482	18.987	28.297	43.915	36.329	35.181	57.13	61.034	94.727	132.88	170.79	261.51	369.77	461.88	560.87	763.86	927.33	1078	1301.8	1485.6	1727.7	1962.9	2208.7	2383.4	2649.4	2822.7	3027.1	3047.2	3271.1	3396.2	3580.3	3791.4	3809.7	4025	4162.2	4283.2	4514.8	4562.1	4668.7	4894	4917.6	5139.5	5200.7	5356.8	5475.6	5564.6	5758.8
19.972	1.5323	0	0	0	0	0	0	0	0	0	0	0	0	0	0	0	0	0	21.094	36.339	77.909	89.159	110.45	139.18	155.21	185.77	179.84	230.38	233.58	278.73	337.44	408.19	484.17	548.86	596.64	687.78	754.58	855.37	931.62	1014.4	1050.4	1126.2	1115.1	1191	1245.7	1392.5	1383.3	1479	1482.5
0	0	2.7829	8.9683	0.84315	7.9922	27.979	42.857	63.085	118.98	189.15	262.93	379.06	473.94	599.74	730.66	878.14	1043.2	1163.2	1267.5	1424.2	1491.2	1724.3	1772.2	1884.8	1920.5	2009.3	2159.8	2179.7	2335	2310.4	2430.2	2534.4	2591.8	2642.1	2612.1	2718	2525.3	2707.4	2490.6	2479.6	2661.3	2563.9	2783.6	2832.6	2991.3	2911.1	2912.7	2980.2	3088.8
2.1554	6.8011	0	0	0	0	12.116	28.018	39.373	72.927	99.273	144.11	224.87	316.42	455.3	560.41	707.63	860.92	1028.9	1250.8	1345	1413.8	1661.7	1843.5	1911	2133.2	2262.2	2335.8	2535.9	2661.9	2794	2914.6	3006.4	3051.2	3186.4	3216.7	3433.5	3532.3	3639.4	3863.6	3928.9	4378.1	4468.7	5141.8	5279.8	5556.7	5687	6270.3	6372.3	6636
0	0	0	12.448	3.0454	7.5955	9.5698	25.738	20.641	12.748	20.961	21.408	13.4	18.034	33.733	24.079	18.194	31.413	44.67	68.69	100.4	117.2	194.83	206.16	251.61	293.43	320.15	325.26	392.12	437.07	443.06	492.29	539.73	394.37	539.52	543.39	524.28	561.24	601.98	637.83	667.28	746.96	778.51	825.31	842.09	836.7	901.5	892.43	993.77	1048
4.1594	12.926	0	0	0	1.7299	0	0.94584	10.484	24.954	35.405	51.612	57.156	67.785	70.116	97.371	123.68	147.61	170.06	205.52	244.18	301.02	363.53	423.7	457.76	482.36	545.93	582.5	590.66	597.31	553.93	516.86	518.38	557.53	587.88	620.3	614.2	638.79	681.09	741.05	751.77	783.13	790.17	817.95	837.08	832.15	842.18	894.69	905.05	908.07
0	10.562	2.3019	15.167	0.63973	0	16.166	0	0	12.286	7.817	0	0	0	0	0	0	0	0	0	0	0	0	0	0	0	0	0	0	0	0	0	0	4.9016	16.059	36.287	65.735	107.65	159.89	237.34	314.92	354.34	378.26	410.63	455.33	585.61	647.03	700.69	630.06	772.23
4.7329	4.9835	0	0	0.38757	0	0	18.033	66.972	122.44	203.38	295.56	390.38	464.28	603.26	666.34	777.91	874.23	999	1068.4	1172.4	1323.8	1385.7	1519	1589.5	1666	1767.4	1824.1	1852.2	1907.3	1970.4	2016	2107.9	2080.4	2124.5	2168.1	2170.3	2180.3	2208	2243.3	2280.8	2274.6	2347.7	2314.2	2352.4	2362	2344.5	2361.2	2415.7	2361.3
16.65	2.8447	6.1014	0	0	0	0	0	0	0	0	0	0	0	0	0	0	0	0	0	0	0	0	0	0	0	0	0	0	0	0	0	0	0	0	0	0	0	0	3.7071	32.219	78.636	107.52	157.5	265.97	256.53	357.09	422.2	522.25	569.22
9.0142	4.0343	1.7379	2.4698	10.504	0	0	8.174	0.78095	0	0	0	0	0	0	0	0	0	0	0	2.0774	6.6541	18.415	30.778	28.167	41.583	48.972	57.252	64.328	58.33	50.822	56.487	76.379	53.989	72.461	53.524	63.521	72.644	79.089	77.121	67.961	76.306	91.903	113.37	143.31	172.24	211.17	226.03	234.97	313.15
0	8.0792	4.0645	5.558	0	11.206	0	0	0	2.3341	27.265	61.705	139.36	220.01	339.8	407.53	569.36	702.13	795.26	523.66	637.34	1086.9	1285.3	1407	1375.3	1384.4	1380.4	1498.7	1528.5	1660.5	1616.4	1575.3	1725.5	1540.7	1605.9	1658.3	1550.2	1766	1805.7	1780.5	1757.6	1743.7	1737.7	1740.1	1765.2	1752.7	1748.5	1737.3	1776.4	1711.4
9.4945	8.1787	0	9.2837	9.9957	18.28	0	0	9.3468	12.007	1.8464	0	0	8.0911	9.5657	29.182	41.362	59.193	68.502	91.282	114.04	107.88	132.96	151.36	205.79	233.07	215.33	224.09	252.72	278.95	308.96	320.74	307.67	395	328.48	332.07	305.2	278.39	263.12	314.66	254.61	245.86	198.94	150.74	163.5	169.27	180.54	175.7	192.68	209.79
0	0	0	2.4163	2.8723	8.6368	7.3161	10.633	8.7758	9.4817	14.242	26.549	37.198	32.862	34.381	43.706	107.96	117.97	142.19	143.45	156.37	249.79	268.46	279.12	293.53	415.12	466.64	537.27	581.95	627	671.76	732.51	782.93	846.85	935.14	923.47	976.05	1007.9	1052.4	1073.7	1079.7	1097.8	1129.4	1173.5	1171.7	1149.5	1180.4	1213.3	1215.5	1210.7
0	0	0	13.586	8.7561	0	1.5558	4.4489	0	0	0	0	0	0	0	0	0	0	0	0	0	4.3221	17.461	38.104	10.005	6.7199	0	0	22.711	1.2318	0	25.288	10.847	24.098	1.1693	0	0	0	8.0006	44.166	54.283	49.42	17.535	63.148	0	38.414	94.383	174.39	127.47	128.21
22.977	0.57804	13.029	14.021	0	0	0	0	0	0	0	0	0	0	0	2.7965	28.853	43.45	81.434	116.96	164.49	198.01	226.2	263.12	343.28	395.98	432.85	465.25	474.14	562.79	564.43	664.38	680.56	664.07	663.97	653.06	668.37	686.83	726.53	788.52	786.79	787.83	754.58	738.4	771.41	806.57	833.27	867.33	841.17	867.73
0	0	0.97474	5.0591	18.033	4.9173	15.285	20.482	17.458	24.053	30.61	35.385	35.885	57.397	55.163	73.449	97.636	123.46	173.17	186.93	256.97	280.68	336.85	361.46	376.55	429.14	461.43	537.02	608.48	631.49	725.92	732.57	776.1	828.41	917.98	945.89	1072.6	1082.9	1095.2	1120.9	1176.7	1240.9	1238.3	1293.6	1306.4	1345.1	1336.8	1379.9	1376.7	1400.8
0	0	0	7.056	14.173	19.848	25.806	48.006	63.122	79.169	118.34	128.51	165.06	219.24	252.1	249.61	330.8	407.59	453.56	504.84	550	630.85	684.51	820.55	873.96	990.79	984.99	1056	1128	1083.9	1144.4	1197.3	1281.8	1352.4	1415.6	1474.4	1583.4	1654.4	1766	1905.7	1906.2	1999.8	2098.5	2177.2	2210.1	2244.8	2289.1	2384.4	2441.1	2512
0	0	0	7.0883	3.2527	16.704	12.413	20.062	22.281	14.214	15.427	12.579	26.116	35.593	70.586	86.12	116.51	140.03	171.89	206.22	233.29	267.29	299.58	342.82	375.2	414.24	424.31	467.14	513.06	548.74	596.35	611.38	680.53	717.7	757.64	783.68	796.51	851.71	902.17	936.59	930.53	963.8	980.22	1011.8	1090.5	1099.1	1102.5	1097.4	1108.8	1075.9
16.03	2.3659	0	0	0	7.0195	6.3845	41.428	82.726	176.32	291.31	468.56	681.08	937.37	1242.6	1590.2	2027.6	2561.4	3103.6	3583.8	4014.7	4512.9	4963.2	5552.1	5889.8	6375.6	7077	7778.2	8017.8	8481.1	8434.4	9144	9489.8	9848	10131	10327	10558	10110	11157	10297	10083	10482	10525	11131	10911	10746	12629	13088	12901	11074
16.947	13.001	0	7.1491	4.5986	0	0	0	0	0	0	11.895	37.572	85.466	107.67	165.81	213.27	292.17	337.85	373.73	431.44	453.58	487.41	526.06	570.48	613.6	633.78	699.98	705.69	710.02	718.79	730.76	744.91	769.67	779.12	814.46	820.28	844	863.3	830.97	824.08	821.55	847.28	841.39	840.48	797.61	781.82	793.78	845.33	829.54
12.31	8.9441	0	0	0	0	0	0	0	0	0	0	0	0	0	0	2.3766	15.644	18.901	19.342	22.437	32.259	16.397	37.928	33.436	19.391	25.173	24.827	30.869	24.734	19.172	15.999	28.383	22.706	38.812	22.762	25.636	26.865	40.619	56.476	55.445	79.363	112.21	131.58	169.32	180.08	212.35	227.47	300.18	328.83
0	0	0	0	13.742	24.521	47.711	65.206	62.271	66.902	73.856	75.115	88.024	96.877	133.95	148.48	172.25	195.4	194.39	213.12	233.25	254.35	252.7	289.67	286.99	319.56	358.97	369.73	453.26	477.53	524.68	585.12	596.82	694.22	720.77	783.07	818.04	873.92	933.62	954.37	979.46	991.65	1044	1100.2	1116.8	1113.1	1142.3	1154.6	1151.6	1175
6.0636	8.6414	0	0	2.472	0	0	9.7544	0	10.076	12.424	25.579	44.251	55.189	67.756	67.899	97.912	125.8	141.26	178.74	217.98	205.97	256.17	313.11	350.32	412.41	484.27	554.71	715.71	756.45	903.05	960.11	1076.9	1146.2	1252.7	1362.1	1435.3	1524.9	1615.3	1693.9	1794.9	1835.4	1945.4	2025.6	2116	2182.7	2253.9	2254.6	2363	2388.3
13.911	0	0	2.8172	2.5754	0	0	0	2.2944	0	1.037	2.6361	14.74	30.448	62.424	83.111	126.21	171.12	217.74	277.37	348.14	425.64	509.6	595.61	676.05	757.96	852.02	914.69	997.74	1053.7	959.71	1023.9	1012.7	1081.8	1054.5	1083.3	1191	1196	1252.1	1235.9	1206.6	1219.8	1261.6	1272.7	1390.8	1509.7	1470.2	1474.5	1441	1391.6
4.594	0	0	5.4411	0	6.9073	0	18.136	15.588	5.8646	2.4641	0.037695	9.7194	17.051	53.831	65.633	81.382	107.36	99.185	132.3	146.44	153.56	168.31	188.65	219.81	235.52	217.51	241.8	277.61	296.93	305.91	300.84	301.5	310.53	333.22	376.63	369.52	371.79	379.2	375	368.39	381.26	366.77	373.24	421.82	405.37	404.59	385.09	384.91	379.13
11.548	8.655	0	0	0	0	0	0	0	0	0	1.8645	2.6879	0	0	1.2178	0	4.3391	20.555	52.525	101.1	154.17	202.89	279.34	370.63	433.79	528.74	628.87	692.07	782.61	879.63	945.93	992.76	1178.4	1305.5	1348.4	1464.9	1592.2	1741.1	1877.4	1991.5	2063.3	2142.1	2285.8	2362.9	2425.8	2442.8	2599.3	2623.8	2656.2
12.692	8.6629	0	2.4336	0	3.3337	0	0	0	0	0	0	0	0	0	0	0	0	0	0	0	0	0	0	0	0	0	0	0	0	0	0	0	0	0	0	0	0	0	0	0	0	0	0	0	0	0	0	0	0
[truncated: 78 more columns]
