# Supplementary material for: Limits on information transduction through amplitude and frequency regulation of transcription factor activity
Source: eLife. 2015 May 18;4:e06559. doi: 10.7554/eLife.06559 (PMC4468373; doi:10.7554/eLife.06559)
Supplement: Supplementary file 1. — Raw single-cell time-trace data for HXK1 (15259 cells), SIP18 (21242 cells), pSIP18 mut A (18203 cells), pSIP18 mut B (17655 cells), 1× reporter diploid (21236 cells), and 2× reporter diploid (19222 cells). The data are also available from Dryad Digital Repository (Hansen and O'Shea, 2015). DOI: http://dx.doi.org/10.7554/eLife.06559.014 [file elife06559s001.zip › source_data/pSIP18_mut5_FM8_625minINT_690nM.txt]

11.003	8.0457	0.30302	0	0.044828	0.12757	0	0	0	7.6358	0	0	0	0	0.59787	15.454	3.3615	21.586	33.021	59.695	73.352	96.896	131.95	193.07	253.79	290.09	408.7	447.15	464.09	532.47	632.47	722.97	759.13	876.82	978.3	1067	1095.5	1178.6	1291	1339.6	1382.8	1410.1	1459.6	1553.6	1552.5	1589.7	1572.5	1597.1	1636.3	1695.5
0	0	0	0	1.6664	19.409	35.607	32.73	36.966	51.22	69.099	93.659	80.594	74.466	76.332	104.86	110.97	131.59	139	157.99	184.23	200.41	192.95	177.19	202.42	125.32	143.57	136.76	175.02	157.1	185.38	226.48	228.68	308.88	361.22	457.47	556.24	606.06	746.95	856.72	979.5	1141	1237	1351.6	1446.3	1503.3	1583.5	1734.9	1769	1865.9
0	0	0	12.309	14.158	10.77	17.404	27.141	27.172	59.645	16.732	34.792	77.692	99.731	152.11	228.3	350.96	424.95	576.57	729.72	873.72	1072.5	1235.7	1477.4	1689.7	1900.4	2091.6	2269.3	2618.3	2830.2	3051.1	3166	3475.2	3695.7	3994.4	4067.9	4352.6	4576.8	4760.1	4917.9	5123.1	5188.6	5308	5507	5708.3	5676.9	5678.2	5839.8	5879.4	6009.5
0	0	0	1.475	5.3694	7.4341	1.8946	9.0161	44.376	95.639	168.07	247.02	362.94	454.39	624.77	838.87	990.17	1198.1	1394.8	1620.6	1794.5	2069.3	2228.6	2422.9	2610.3	2576.3	2701.4	2683.9	2791.7	2947.5	3164.1	3084.7	3187.6	3254.1	3356.7	3451	3564	3653.9	3719.9	3752.5	3805.1	3918.5	3962.5	4071.1	4149.1	4105.3	4241.5	4270.9	4329.2	4413.9
0	0	0.63542	0	7.3866	9.8045	22.484	23.273	33.869	47.445	67.494	99.631	134.02	140.64	212.08	210.91	301.78	307.81	333.39	298.1	233.66	403.23	262.84	459.94	310.1	496.25	491.29	356.85	509.2	385.49	515.95	417.57	506.71	524.19	539.21	557.02	542.64	450.43	566.8	558.15	571.01	588.67	601.65	577.02	591.07	600.26	575.17	572.78	566.2	536.98
55.65	74.373	103.85	0	0	0	0	0	0	0	0	0	0	0	0	0	0	0	13.486	12.401	66.075	120.02	173.51	237.45	334.12	325.26	418.54	465.16	656.22	754.68	876.79	1082.8	1009.1	1170.3	1258.5	1667.8	1378.6	1402.8	1396.5	1564.5	1665.6	1665	1754.4	1869.8	1882.3	2016.5	2108.4	2252.6	2254.2	2347.9
0	0	0	0	0.72886	7.57	11.723	3.7408	0.87197	10.376	28.395	22.389	34.205	43.355	54.644	70.473	55.906	69.159	91.621	102.67	129.84	148.03	167.84	187.35	234.65	243.03	294.13	300.47	390.58	414.03	463.54	524.83	523.09	562.01	614.7	661.2	689.43	697.27	743.12	787.68	847.99	871.93	892.68	900.1	893.03	925	966.51	976.56	998.08	1025.1
6.0161	3.4264	0	0	2.8551	0	14.36	10.699	10.26	22.586	25.793	35.438	47.81	72.831	117.79	166.74	246.1	337.78	422.39	542.43	668.99	816.65	988.33	1117.8	1297.2	1476.8	1620	1693.2	1845.2	2011.2	2080	2188.2	2336.9	2506	2656.7	2818.8	2856	2862.4	2993.7	3106.2	3187	3342.6	3324.2	3437.6	3316.9	3562.4	3462	3604.5	3674.7	3693.8
0.25645	0	0	0.97203	0	1.8777	12.861	12.467	9.2714	32.494	56.046	91.484	110.14	128.33	160.93	217.29	261.87	328.18	379.49	443.49	492.35	562.35	618.79	647.85	723.94	772.86	832.22	870.18	907.48	941.8	1016.9	1093.9	1143.1	1169.3	1273.4	1304.6	1271.7	1299.7	1349.9	1364	1385.4	1368.1	1373.4	1438.4	1427.4	1406.8	1404.5	1385.4	1351.5	1427.2
4.2255	6.0988	0	0	0	2.9508	0	19.331	44.012	82.247	101.52	132.17	183.26	256.4	328.94	398.99	509.34	590.79	674.66	759.56	846.36	919.62	948.09	1107.1	1176.7	1263.8	1308.8	1376.9	1444.7	1522.2	1582.6	1583.3	1650.6	1688.8	1748.4	1799.6	1776.7	1729	1721.8	1804.6	1775.5	1878.1	1868	1828.9	2020.5	2047	1995.1	2040.9	1991.8	2079.4
10.512	16.983	1.225	0	0	0	0	0	21.607	55.811	123.58	214.36	299.32	420.21	562.61	689.17	856.69	997.42	1161.7	1302	1397	1560.2	1675.6	1780.2	1860.9	1990.4	2014.6	2089.3	2142	2125.8	2227	2221	2205.1	2264.1	2260.6	2278.5	2244.6	2310.7	2389.8	2440.6	2425.9	2439.5	2524.8	2529.2	2585.7	2642.6	2641	2664.6	2678.7	2694.9
0	0	0	0	2.0988	16.998	27.483	31.646	50.527	61.964	72.286	97.231	135.32	163.2	177.58	186.45	227.47	254.15	319.88	339.91	405.67	451.99	506.18	574.97	616.32	652.38	700.69	767.6	824.74	857.1	894.69	915.61	916.53	912.06	939.71	952.24	880.98	962.05	979.9	994.82	995.49	988.66	992.08	969.84	946.58	914.43	916.07	943.95	934.55	962.99
11.545	2.5321	0	0	0	0	11.624	31.37	59.089	118.15	154.51	219.86	271.7	342.6	426.35	496.87	581.02	682.64	756.32	828.35	937.65	1005.1	1110.9	1206.5	1285.9	1394.1	1474.9	1512.7	1624.2	1744.1	1836.5	1929.3	1987.4	2063.6	2026.9	2098.3	2235.4	2319.7	2343.6	2435.1	2399.6	2468.1	2527.7	2540.1	2557.8	2609.1	2616.8	2684.7	2707.2	2644.7
0	0	0	14.891	0	2.9861	11.009	6.2384	0	0	0	0	0	0	0	1.5688	0	10.072	3.3859	0	1.1804	0	9.1404	2.5336	12.526	13.864	5.5279	28.945	41.511	50.333	53.285	55.746	70.706	89.336	123.16	144.69	162.05	206.26	235.76	277.16	326.79	335.71	375.38	465.54	522.31	529.51	569.15	595.38	586.85	645.9
0	0	3.1152	0	5.858	7.1068	9.838	14.725	12.947	19.704	17.028	5.9612	24.431	33.549	44.63	49.828	88.309	106.34	137.51	165.19	195.5	246.24	282.36	298.16	316.86	355.97	380.65	407.12	457.44	484.86	496.95	539.13	510.33	538.37	563.03	608.07	597.23	616.83	618.34	645.01	669.83	686.17	702.91	693.38	698.96	739.84	727.91	721.59	750.85	754.14
5.3055	7.9304	0	3.9995	0	0	0	0	5.2648	14.361	29.557	43.509	101.27	132.58	177.23	218.3	300.67	346.12	411.6	447.6	505.56	539.6	601.48	622.56	672.23	691.26	885.96	1030.7	735.69	845.01	844.78	869.63	882.87	893.15	925.21	905.99	940.05	903.22	928.49	946.78	939.09	985.71	964.32	950.32	1012.8	1015.9	1006.1	1027	981.73	962.04
3.9289	0	0	0	1.9565	4.5646	0	33.086	61.541	119.87	215.61	282.94	411.31	494.33	608.45	697.35	845.32	958.48	1065	1239.4	1363.9	1531.5	1673.6	1923.3	2114.1	2292.7	2600	2704.2	2990.3	3238.1	3445.9	3739.5	3893.9	4201.9	4479.3	4565.7	4820.3	4965.6	5222.5	5385.5	5459.5	5613.3	5712.9	5835.7	5969.8	6242.5	6437.2	6055.8	6677.6	6072.5
0	0	0	0	0	0	17.759	13.29	1.1108	2.8013	14.618	30.342	29.779	34.962	52.296	40.41	88.278	121.59	148.08	163.47	210.87	228.21	245.02	283.97	339.94	386.82	415.37	455.51	501.12	519.46	586.93	618.95	652.59	722.72	744.86	783.92	814.49	815.92	895.2	914.68	970.13	988.24	1044.2	1034.5	1079.9	1048.9	1113.8	1175.4	1168.1	1207.2
0	0	0	5.7474	2.9288	10.244	2.0793	5.1028	12.45	18.666	29.338	59.51	116.45	209.27	322.86	431.01	574.67	695.5	811.09	956.55	1055.2	1165.6	1324.3	1408.4	1554.1	1659.6	1833.3	1976.5	2092.2	2255.6	2326.9	2529.4	2469.9	2593.7	2726.6	2772.1	2893.7	2874.9	2990.9	2999.5	3069.3	3100.7	3058.6	3139	3069.4	3040.1	3062.6	2986.2	2971.5	3020.8
12.461	5.008	8.0375	3.584	0	8.5781	0	57.924	76.108	134.9	288.04	381.04	516.65	696.82	798.6	945.09	1068.1	1149.8	1314.9	1439.9	1641.7	1747.1	1801.3	1673.6	1997.2	2082.4	2175.3	2082.1	1876.1	2138.4	2180.4	2379.3	2152	2300.2	2305.6	2350.9	2467.3	2425.8	2482.2	2576.8	2702.2	2717.7	2757.6	2715	2823.1	2854.5	2888.3	3079.7	3095.2	3070.4
5.1704	0.56202	0	1.2584	0	0	6.4376	6.3631	0	0	0	14.417	12.46	36.161	62.923	147.89	173.89	248.89	294.05	468.42	546	628.21	713.62	662.18	831.61	877.28	970.52	1011.7	981.58	1050.3	1112.8	1177.2	1163.9	1178.2	1251.2	1276.7	1297.1	1316.2	1337.7	1369.6	1377.9	1384.6	1370.5	1423.1	1445.9	1455.7	1406.3	1438	1472.1	1339.9
2.6532	15.928	0	0	0.57504	0	0	7.5696	5.7878	17.798	8.1521	24.394	70.658	98.3	103.08	142.95	173.23	260.21	305.02	373.41	444	483.1	558.76	670.14	661.1	690.26	684.43	766.3	803.12	866.18	900.33	994.89	1022.3	1066.1	1140.2	1128.2	1189.6	1139.2	1179.3	1257.1	1255.1	1584.8	1551.7	1530.5	1497	1491.4	1496.4	1720.9	1546	1631.6
6.8616	6.549	0	2.2074	0	4.3688	0	3.0519	16.19	1.9472	36.631	57.719	91.594	103.78	130.75	156.7	161.15	208.96	245.26	276.01	331.7	368.04	423.25	449.94	520.03	559.2	638.07	724.88	702.48	923.09	1009.2	1155.8	1313.3	1540.7	1791.7	1956.6	2210.2	2400.2	2653.2	2906.7	3180.3	3424.4	3695.5	3893	4140.8	4232.9	4427.1	4467.7	4589.1	4708.1
0	0	0	0	4.4729	7.5262	12.067	38.065	41.7	28.584	43.944	70.524	79.369	96.513	98.445	131.96	184.68	217.1	257.31	260.24	305.83	325.52	355.74	408.01	511.03	588.33	686.5	762.82	831.99	850.67	902.84	928.88	971.05	888.76	786.01	861	859.51	819.1	888.95	873.95	953.12	973.71	964.53	951.65	1013.9	1043.5	1082.4	1099.8	1099	1132
0	0	0	3.4829	0	0	4.6472	20.599	49.689	114.74	164.07	218.03	278.69	349.54	429.16	499.11	585.06	672.65	787.66	893.14	1010.4	1087.5	1199.1	1220.2	1303.7	1363.9	1608.9	1470.4	1535.3	1593.7	1609.4	1602.2	1693.9	1725.9	1835	1832.2	1856.8	1985.6	2089.1	2116.3	2228.2	2322.1	2377.6	2535.7	2544.4	2636.8	2625	2678	2760	2820.9
29.166	11.622	7.8624	0	0	0	0	0	3.705	0	0	0	0	0	0	21.17	49.928	61.102	83.312	103.37	146.02	183.69	157.71	224.34	256.49	302.54	324.9	358.02	399.81	425.29	498.76	551.4	607.37	666.62	764.11	808.02	886.57	929.41	1001.5	1006.1	1038.4	1141.7	1220	1189.9	1192.4	1268	1288.4	1281.2	1290	1321.9
7.3467	11.284	0	0	0	0.76492	2.2247	0	0	0	0	0	2.502	12.563	35.969	73.175	107.61	76.308	205.01	225.15	287.67	359.11	440.16	534.35	584.97	656.51	719.43	735.76	729.85	747.35	799.67	803.69	869.79	907.7	932.15	951.92	930.02	968.57	985.32	973.45	986.26	956.5	942.74	968.36	935.3	959.22	955.82	997.61	959.83	977.52
5.1814	0	0	11.331	0	0	0.24458	7.4664	23.966	39.119	44.851	62.161	91.165	127.91	171.72	229.08	316.74	469.5	491.37	729.94	757.75	1071.8	1209.4	1352.6	1571.4	1754.7	1937	2100.3	2227.1	2395.4	2388.4	2602.5	2714.9	2563	2740.1	2747.7	2752.6	2823.3	2881.7	2990.6	3127.4	3255.3	3266.7	3320.8	3427.5	3551.6	3661.7	3694	3707.5	3680.6
3.6071	7.1582	2.4124	0	0	0	1.2397	3.9544	0	0	0	0	29.832	44.396	70.513	104.92	118.72	153.03	169.51	209.8	238.53	266.61	231.28	278.97	289.52	329.97	331.74	321.67	338.36	318.91	339.82	340.73	356.07	350.76	427.18	458.02	462.65	510.36	491.51	556.53	638.83	648.85	731.47	774.93	837.78	892.13	929.67	1046.9	1107.2	1167.7
8.1416	6.7734	1.1867	0.35202	0	0	0	0	0	0	0	0	0	0	0	0	0	0	0	0	0	0	0	0	0	0	0	0	0	0	0	0	0	0	0	0	0	0	0	0	0	0	0	0	0	0	0	0	0	0
0.48042	0	0	0	4.709	2.8673	13.415	21.725	11.059	11.991	38.232	59.252	74.609	83.457	98.269	122.54	161.93	188.63	244.01	329.9	434.82	537.18	656.25	745.53	909.11	1070.8	1234.6	1371.4	1561	1598	1717.8	1825.5	1917.3	2092	2120.7	2196.6	2238.4	2334.8	2409.5	2459.3	2463.9	2438.9	2444.9	2491.5	2431.8	2436.8	2475.2	2581.7	2606.6	2713.9
0	4.3554	4.0759	1.1051	0	0	3.0981	5.083	0	0	3.4742	0	3.4437	38.252	98.841	144.18	216.8	257.06	338.93	427.99	504.74	610.9	637.63	773.63	876.82	935.99	1025.7	1081.6	1046.1	1143.4	1203.2	1169.6	1316.2	1384.8	1389.8	1440.2	1483.1	1466.2	1481.7	1476.8	1508.2	1524	1584.2	1581.4	1636.4	1684.4	1714	1755	1804.8	1767.2
0	0	0	0	2.3186	5.1749	13.684	7.1715	24.743	32.445	30.98	24.175	28.269	24.854	24.503	21.396	26.058	23.557	39.031	48.886	65.135	82.053	92.731	123.69	158.86	185.56	236.19	278.15	321.77	345.04	408.66	462.46	518.08	565.65	653.48	694.68	748.13	862.33	946.4	981.9	1122.6	1167.3	1268	1358.3	1390.5	1451.4	1505.4	1594.4	1672.5	1786.6
0	5.7339	0	0.12706	0	8.9596	18.585	1.9838	19.891	62.531	84.197	107.36	145.21	190.6	211.93	224.7	186.53	275.85	246.92	251.8	310.16	330.22	442.54	477.35	676.62	823.07	957.69	1185.4	1327.4	1403.7	1337.9	1911.1	2027.5	2002.7	2129.3	2729	2957.3	2797.2	2837.7	2841.1	3130.2	3363.4	3309.7	3352	3340.7	3317.1	3300.5	3367.4	3497.9	3583.8
0	0	0	14.731	10.956	9.9721	15.479	7.4916	24.041	30.02	31.751	45.062	51.979	73.014	87.546	91.52	103.97	122.09	162.37	153.4	187.51	205.3	238.03	251.43	308.31	374.36	439.94	510.09	586.48	638.42	675.13	770.37	848.18	910.13	980.67	1033.5	1087.2	1143.4	1237.1	1320.9	1379.8	1461.4	1547.1	1560.2	1620.8	1651.7	1680.9	1774.5	1758.5	1800.8
0.35041	2.9176	0	0	5.9677	3.1694	0	5.2936	1.8943	26.307	61.473	121.97	153.34	238.01	333.85	352.52	507.97	636.2	856.69	995.95	1208.9	1392.4	1778.9	1996.4	2185.6	2456.7	2586.2	2742.3	3029.2	3100.1	3288.8	3394.8	3560.8	3798.9	4010.8	4181.3	4230.2	4580.9	4636.5	4564	4885.4	4997.2	5075.4	4934.1	4699.6	4880.4	4846.7	4832.6	4979.6	4980.3
7.7496	0	0	0	4.933	2.7576	0	0	2.469	1.1713	0	3.7297	12.509	7.9474	12.531	22.252	45.44	57.904	79.178	78.288	113.89	140.89	166.12	173.91	202.68	233.41	306.41	369.22	459.19	612.26	781	917.98	1065.4	1178.8	1414	1507.8	1716.7	1873.1	2031	2218.7	2450.7	2817.3	2987.3	3230.2	3442.8	3549.9	3796.1	4005.6	4184.3	4459.5
0	0	0	0	10.372	57.783	93.457	133.46	221.89	293.98	402.34	594.24	740.2	933	1183.8	1433.5	1710.1	1968.1	2289.9	2559.4	2907.1	3375	3767.7	4065.5	4366	4804.6	5205.2	5439.2	5773.7	6252.1	6702.6	6966.7	6877.8	7447.2	7571.9	7759.7	8004.3	7997.6	8325.1	8333.6	8432.1	8572.1	8679.5	8866.5	8812.4	8994.9	9171.2	9158.3	9295.7	9444.8
0	0.91171	3.6488	19.814	0	0	0	0	0	10.315	10.164	3.705	11.799	28.136	42.452	46.9	66.324	68.644	101.3	132.93	167.62	207.02	282.26	347.62	449.03	500.02	596.48	686.08	800.76	905.49	1052.9	1124.7	1277.6	1422.2	1560.3	1671.3	1750.8	1887.6	2056.7	2078.2	2101.8	2280.4	2308.2	2445.3	2531.6	2546.9	2518.3	2638.1	2664.9	2781.6
0	6.6251	2.7555	1.0817	0	0	0	0	0	0	0	0	8.5058	8.3293	20.7	41.271	45.906	81.129	108.73	105.27	134.42	148.59	140.85	162.15	199.87	207.86	213.89	234	253	273.02	292.04	284.26	285.47	290.75	291.37	273.35	253.88	278.27	271.63	275.46	293.85	301.62	311.83	299.45	290.92	325.79	327.97	351.63	355.33	357.85
15.79	3.2797	0	3.6581	0	0	0	0	0	0	0	0	0	0	0	0	0	0	0	5.2793	0.47053	0	0	1.4022	17.641	36.794	29.812	18.49	32.302	43.77	56.438	51.478	58.534	64.549	86.783	88.559	117.01	146.12	194.28	211.69	253.02	340.8	426.23	457.61	513.82	572.43	630.22	700.27	784.69	840.42
4.1929	9.5347	0	0	4.6565	0	0	0	0	0	0	1.947	16.522	52.109	77.004	141.23	219.47	300.9	375.46	442.42	491.03	629.54	691.41	779.06	792.95	909.11	985.63	952.53	985.22	1062.1	1095.3	1129.8	1120.8	1264.2	1227.5	1258.3	1240.2	1270.6	1278.5	1325.2	1322.7	1361.4	1372	1378.5	1361.5	1420.8	1440.4	1403.9	1413.3	1424.7
8.7539	0	0	5.756	4.4558	8.727	0	17.479	24.359	0	0	7.8059	14.964	55.454	40.406	40.565	43.118	76.253	98.318	133.27	165.4	187.53	307.99	254.09	263.86	264.28	297.93	286.27	301.4	340.17	351.09	513.46	307.39	380.11	371.37	541.02	556.09	399.33	404.49	400.04	435.42	471.62	489.58	530.13	579.25	578.08	609.04	648.57	677.7	690.24
0	1.866	0	0	3.916	8.8317	15.731	20.128	26.476	45.442	77.638	103.11	130.05	134.21	156.59	177.33	214.84	219.19	247.03	267.79	303.61	292.34	331.96	395.98	456.76	499.3	498.4	606.35	640.89	775.67	646.11	709.84	839.98	987.27	918.25	986.49	1097.1	1223.9	1249.4	1417.3	1477.3	1702.4	1777.9	1896.5	1933.9	1815.4	1893.7	1972.8	2252.7	2091.9
0	0.96497	0	0	0	11.487	12.028	12.33	7.1372	6.7609	0	0	0	0	0	0	0	0	0	0	0	0	0	0	0	0	1.6895	25.075	38.24	67.625	104.76	187.48	185.4	196.02	303.21	363.26	420.64	463.39	552.01	624.34	670.06	688.48	772.46	797.1	881.36	767.35	896.49	1020.9	983.26	1086.4
0	0	0	0	0.89109	11.175	11.567	27.651	16.807	20.114	9.3327	11.331	20.583	21.549	28.338	25.575	43.959	68.973	108.03	127.59	159.76	196.55	248.49	303.66	398.37	476.7	636.03	782.16	944.24	1088.8	1270.9	1430.5	1603	1711.6	1899.1	2058.8	2152.5	2372.9	2576.6	2637	2756.9	2737.1	2888	2828.8	2933.6	2897.9	3010.8	3053.7	3048.5	2995.9
0	0	0	17.793	0	7.0152	50.015	110.7	228.09	291.24	377.31	543.83	683.19	924.68	979.93	1144.9	1321.7	1436.9	1450	1504.5	1644.7	1660.9	1731	1784.9	1831.1	1943.4	2021.9	2036.7	2092.1	2102.2	2219.3	2374.9	2328.3	2391.6	2554.3	2679.2	2915.4	2987	3261.8	3578.8	3743.8	3915.2	4106.1	4492.8	4791.9	4955.1	5029.5	5177.8	5478.9	5673.6
7.1004	0	0.87802	2.8011	0	9.2396	0	0	0	0	0	0	0	0.92833	14.757	39.613	51.793	118.5	126.05	145.02	170.36	243.3	272.44	340.29	322.13	341.26	368.67	390.06	423.3	420.72	414.39	432.05	455.73	425.43	400.72	450.82	487.76	439.15	460.09	470.96	452.75	482.63	458.63	489.48	522.03	521.64	486.32	476.2	483.04	487.03
7.0709	13.021	1.4084	13.151	0	0	0	0	0	0	0	0	0	0	0	0	7.4249	54.98	147.35	232.88	333.33	428.57	511.78	614.23	712.15	830.68	925.3	1070.3	1018.4	1245.5	1385	1494.3	1583.9	1711.8	1773.9	1827.5	1957.9	2060.4	2071.4	2115.5	2190	2236.2	2287.9	2313.7	2310.3	2352.7	2342.2	2439.3	2458.5	2495.8
0	0	0	5.1048	2.5388	3.3078	5.2025	0	0	1.7664	6.1411	27.334	26.29	53.864	84.548	95.768	110.07	130.96	171.87	196.96	217.48	290.13	311.63	353.85	384.21	420.07	419.43	464.97	455.89	465.88	512.53	494.81	583.03	595.47	592.55	642.04	659.94	670.13	683.56	699.2	719.12	756.86	768.25	846.98	872.53	928.31	974.17	992.18	1014.2	1042.3
1.8614	10.249	1.5747	4.4056	0	0	1.8389	17.717	32.829	77.545	115.13	188.22	290.97	358.87	454.46	560.58	609.58	687.11	740.84	825.09	927.9	976.99	1052.9	1140.9	1150.4	1214.8	1242.6	1357.6	1374.4	1400.5	1487.5	1513.4	1530.8	1566.7	1645.6	1656.2	1685.1	1752.4	1805.7	1843	1884.1	1925.3	1910.1	1945.6	1979	1967	2014.1	1982.5	2049.9	2097.5
0	0	0	4.2428	0	0	6.9252	25.883	63.994	99.144	123.84	160.77	228.53	266.59	305.44	343.9	390.85	457.61	497.35	563.98	642.11	677.15	758.92	786.77	863.16	872.48	959.5	1009.3	853.92	1141.3	1129.4	1163.2	1213.5	1247.6	1268.8	1284.1	1333	1293.7	1326	1343.2	1357.7	1370.1	1370.3	1359.6	1382.7	1397.5	1443.3	1436.9	1384.5	1431.5
2.9164	0	21.13	0	0.38154	0	0	0	0	0	0	0	0	71.75	87.424	163.71	239.77	321.03	422.65	503.36	633.99	723.23	1013.3	898.48	986.21	1059.1	1051	1181	1281	1343.1	1393.9	1454.2	1478.1	1548.7	1639.9	1697.6	1744	1766.4	1815.7	2037.4	2137.5	2228.7	2259.8	2319	2378.5	2484.2	2581	2684.1	2728	2741.2
0	0	0	3.2098	13.847	12.903	23.415	38.532	83.176	85.53	115.94	137.3	171.32	205.47	235.69	255.63	290.81	291.76	325	420.67	432.82	479.9	517.44	504.34	554.07	591.8	623.06	605.25	616.57	632.42	670.9	645.82	669.6	695.93	666.14	586.34	557.74	537.79	560.93	557.25	556.61	593.29	560.38	578.03	528.94	534.27	469.36	450.82	479.43	497.39
6.0245	1.7761	0	1.9347	2.0304	0	2.0954	33.356	73.097	144.02	253.18	343.36	460.64	617.5	742.19	941.83	1064.3	1314	1549.5	1737.8	1422.8	1518.9	2199.9	2423.4	2623.1	2778.7	3117.4	3277.6	3475	3773.3	3989.7	4232.9	4470.7	4806	5015.2	5274	5426.3	5731.1	6012	6133.8	6346.8	6658.4	6734.1	7073.7	7129.4	7157.6	7298.7	7404.5	7586.4	7726.8
0	0	0	0	0	7.6328	15.2	33.617	76.072	124.72	188.48	247.74	335.97	431.5	510.01	592.73	669.24	770.13	881.43	958.82	1008.3	1243.3	1218.9	1565.6	1681.3	1860.2	1999.3	2001.3	2240.3	2267.1	2415.5	2614.3	2543.1	2918.9	2979.4	3174	3118.5	3419.4	3209.7	3448.5	3668.9	3852.7	3902.5	3746.7	3821.9	4156.9	3898.3	3897.5	3973.2	4024.7
0	7.8236	0	0	0	0.39642	0	0	0	0	0	0	0	0	0	0	0	0	0	0.10569	6.9351	36.927	57.439	109.75	162.52	218.2	314.84	420.93	456.64	580.33	643.81	739.41	795.3	873.89	979.56	1033.3	1119.7	1146.6	1196.2	1217.6	1245.5	1263.2	1263.9	1320.5	1388	1402.7	1419.6	1435.5	1457.1	1471.5
0	2.1532	0	0	0	4.0726	7.9515	16.704	4.7152	14.548	10.931	24.996	32.866	53.235	67.804	86.676	139.08	225.58	332.24	436.81	556.91	689.55	851.26	998.64	1180.8	1346.6	1528.7	1658.6	1857.9	1974.5	2068.7	2330.5	2469	2574	2658.9	2713.2	2804.4	2864.7	3017.4	3046.4	3089.3	3177	3275.3	3065.3	2829	3254.9	3326.1	3318.7	2764.2	2949.3
0	0	0	0	33.016	71.92	203.95	274.15	340.47	423.25	514.01	588.98	724.66	877.3	1017.2	1168.9	1397.3	1631.2	1871.2	2103.4	2381.1	2659.6	2956.1	3230.3	3425.9	3859.1	4024.5	4441.8	4732.7	5026.1	4832.5	5529	5779.3	6135.1	5760	5872.2	5766.6	6562.2	7041.8	6960.5	7482.2	7592.3	7539.7	7829.6	7752.9	7883.5	7995.3	8042.4	8122.9	8095.3
1.3714	5.672	0	0	0	22.235	0	0	11.93	68.543	118.31	226.47	400.81	527.04	663	1095.9	938.9	1132.9	1363.8	1436.9	1553.3	1731.6	1979.2	2150.8	2202.8	2387.7	2434	2659.6	2909.7	3057.6	3099.9	3125.8	3240.2	3275.7	3524.6	3535.7	3499.1	3349.5	3570.8	3577.6	3556.8	3667.3	3662.1	3792.6	3655.3	3609.6	3613.6	3710.4	3755.6	3700
0	0	0	0	0	32.491	48.554	75.22	115.57	153.83	202.82	256.21	302.56	357.63	424.9	478.47	585.89	648.84	737.48	818.59	908.85	1006.8	1051.2	1088.1	1210.2	1259.1	1326.1	1356.1	1335.4	1434.4	1416.1	1426.7	1503.7	1509.1	1558.2	1585.9	1614.9	1621.5	1672.6	1667.8	1686.1	1669.1	1656.5	1662.1	1636.6	1581.7	1614.1	1600.4	1608.4	1563
3.2153	9.8261	1.6541	0	0	0	0	3.8864	3.3564	6.7088	9.1675	8.6372	18.729	21.123	21.182	29.112	12.443	28.021	24.364	17.111	24.516	47.918	35.869	45.343	52.135	51.012	35.908	59.101	58.584	88.631	107.97	104.93	130.79	141.91	159.95	167.45	179.47	194.94	211.73	243.22	273.67	273.34	307.17	328.74	359.3	352.76	400.16	415.79	432.2	493.05
0.78882	3.5961	0	1.5786	0	0	3.5199	0	0	0	0	0	0	0	0	2.4161	0	0	0	0	0	0	0	0	0	13.148	16.663	23.42	53.947	62.592	45.019	44.599	68.026	90.965	105.78	103.09	114.51	90.488	112.3	97.291	99.522	25.869	19.169	23.367	22.517	54.145	87.465	102.89	108.17	102.17
8.1334	0	0	5.3455	0.15532	0	8.2507	28.517	37.316	56.039	135.27	222.87	332.05	394.75	541.72	641.75	822.81	1107.1	1305.5	1289.8	1450.7	1757.5	2051.4	1975.2	2131.8	2291.7	2732	2978	3041.5	3246.1	3602.6	3669.1	3951.1	4019.4	2970.2	4093.6	4184.9	3245.6	3826.1	3746.8	3471.2	3632.6	4313.1	4357.8	4339.1	4392	4492.5	4515.1	4469	4483
0	0	0	0	0	3.9565	20.081	38.887	38.605	22.838	29.683	0	0	0	0	0	0	0	0	7.6502	5.7251	36.127	25.72	74.198	105.41	135.03	163.26	191.39	238.66	250.56	298.29	367.6	411.5	488.91	420.16	499.02	581.69	653.91	620.08	652.38	657.63	732.89	783.1	761.76	767.82	766.35	852.78	904.48	469.07	477.77
5.2563	0	0	0	0	2.2454	5.864	46.113	107.08	207.66	332.4	437.22	600.54	729.25	883.32	1026.5	1249.5	1428.9	1627.1	1811.7	2075.2	2259	2546.7	2692.8	2985.4	3215.3	3558.1	3711.3	3964.7	4231	4470.2	4842.5	4933.8	5293.1	5553.4	5828.1	6154	6313.3	6788.1	6893.9	7104.7	7371.4	7532	7719.3	7734.8	7806.6	7864.4	7890.2	8023.6	7965.2
0	0	2.5938	0	2.9147	2.8615	9.0621	0.60659	5.1585	12.094	11.475	24.663	49.988	96.391	152.15	219.29	290.16	363.02	443.25	520.96	583.12	645.99	695.08	759.61	795.64	853.38	860.65	891.52	956.08	972.42	991.42	1008.1	1048.6	1044.4	1061.3	1095.9	1110.5	1116.4	1103.4	1140.2	1179.2	1166	1157.6	1173.4	1177.1	1183.7	1183.5	1162.7	1175.9	1163
11.707	0	5.9261	0	0	0	0	0	0	0	0	0	0	0	0	0	0	21.874	52.127	63.813	113.55	161.26	198.17	296.97	356.85	466.01	526.11	579.55	693.62	798.13	888.96	965.27	1008	1088.5	1167.6	1212.1	1285.1	1322.7	1361.2	1378.2	1564.2	1588.4	1634.3	1682.7	1672.8	1701.6	1736.2	1736.5	1782.4	1817.8
0	8.455	12.889	0	0	5.2991	0	0	0	0	0	0	0	8.4348	15.927	29.757	59.865	98.54	120.7	175.75	190.16	230.6	255.79	276.29	316.47	358.64	384.54	415.87	416.08	411.13	403.01	412.72	447.45	446.95	448.23	459.58	428.32	471.21	475.67	506.68	522.75	546.56	621.95	641.27	671.97	723.6	739.62	778.43	828.11	862.42
0	0	0	1.1042	2.0767	22.659	0	34.81	53.067	67.815	159.18	231.1	353.54	465.48	543.93	651.57	792.97	967.34	1039.6	1162.6	1328	1442.9	1634.6	1711	1821	1792.3	1907.4	2013.7	2020.9	2148.3	2282.2	2292.5	2381.9	2671.1	2884.8	2868.4	2880.2	3208.7	3237.9	3345.8	3330.2	3451.8	3518.3	3574.7	3703.7	3648.9	3766.2	3936.3	3938	3707
4.0173	0	0	0	0	1.3336	10.495	9.5416	0.90907	0	0	0	0	0	0	0	0	7.1737	0	0	0	0	0	0	3.6864	0	0	0	0	0	0	0	0	0	0	0	0	14.975	31.086	72.878	96.919	135.78	189.19	276.08	347.89	360.9	417.52	451.14	485.01	551.57
2.6173	5.3822	0	0	6.9076	0	5.2873	4.4829	12.184	19.429	34.714	43.922	76.134	96.936	154.17	178.49	229.37	261.57	330.56	367.7	402.86	472.13	507.26	545.64	574.5	645.29	684.95	752.21	829.31	878.28	937.22	1156.2	1137.4	1171.2	1254	1424.3	1406.1	1499.3	1558.6	1511.3	1611.3	1529.6	1586.1	1600.5	1617.2	1653.3	1654	1726.5	1759.9	1771.1
0	0	0	20.748	17.266	48.318	40.353	54.094	81.669	78.111	93.547	87.177	104.9	127.62	127.47	141.51	169.15	173.17	205.36	194.2	197.27	231.11	202.8	211.83	206.35	234.93	249.25	292.69	312.56	296.68	316.21	311.09	373.14	406.48	469.14	482.14	524.07	592.47	642.91	796.98	877.97	935.84	1011.3	1069.3	1131.4	1210.7	1228.9	1256.7	1359.6	1346.5
0	1.2561	0.60077	0.3306	0	2.9049	1.6819	3.373	6.3621	7.5616	0	0	4.9213	3.9673	0	4.3096	26.122	67.856	124.46	197.42	282.6	405.03	547.48	627.92	769.6	906.84	1118.2	1194	1308.4	1420	1562.4	1676	1847.9	2002.1	2087.5	2273.2	2368.6	2484.1	2619.6	2887.7	3027.1	3279.3	3486	3617.7	3761.3	4006.2	4134.6	4165.8	4459.5	4542.8
13.729	20.902	9.7697	0	0	0	0	0	0	0	0	0	54.885	90.386	120.4	201.83	300.43	505.46	682.73	614.19	873.57	1208.6	1425.4	1194.4	1630.6	1795.8	1903.9	1841.9	1749	1828.6	2367.8	2341.2	2124.4	2342.6	2454.2	2150.5	2190.9	2074.8	2567.6	2712.1	2591.5	2843.8	2809.9	2840.7	2902.3	2991.2	2970.9	3110	3002.2	3082.3
0	9.4365	0	6.7333	0	0	0	4.8127	0	0	0	0	0	0	0	6.8605	13.699	9.0424	0	29.939	35.53	30.897	26.949	19.95	22.154	38.836	61.228	71.718	85.019	114.39	112.59	131.7	165.32	188.09	203.5	221.46	250.12	253.66	295.31	341.36	358.5	383.81	413.78	454.77	476.73	440.82	341.07	385.27	406.97	409.21
22.797	10.831	4.7504	0	0	0	0	0	0	0	0	0	0	0	0	0	0	0	0	0	0	0	0	0	0	0	0	0	0	0	0	0	0	0	0	0	0	20.252	80.609	113.45	170.42	227.98	292.47	400.05	424.44	542.56	606.45	674.44	788.55	813.44
0	0	0	1.2085	0.034227	4.4868	9.2656	63.952	104	175.85	266.64	337.33	446.21	537.91	605.99	658.66	765.43	804.02	865.18	911.43	946.88	1040.3	1015.4	1112.4	1161.2	1221	1257.3	1250.4	1328.1	1411	1449.9	1460.4	1532	1563.1	1589.7	1658.8	1733.5	1789	1853.8	1886.8	1953.4	2037.4	2171.5	2221	2351	2325.7	2408.7	2471.9	2525.8	2594.5
0	8.4137	8.8913	0	0	0	0	17.147	48.657	44.876	70.063	116.79	223.16	281.44	306.91	386.74	477.82	538.81	635.33	748.03	821.25	934.02	1002.2	1066.8	1124.4	1267.3	1381.6	1493.3	1407.5	1591.5	1610.7	1762.4	1761.7	1932.2	1972.4	2098.6	2204.9	2395.8	2544.8	2904.3	3032	3193	3478.3	4017.4	4247.4	4456.4	4727.4	4969.3	5429.2	5592.6
0	0	0	0	51.998	89.555	113.27	169.92	164.4	210.91	232.68	279.01	321.7	310.98	328.89	391.18	347.57	432.77	462.38	466.33	484.91	551.73	540.98	597.19	666.7	711.13	777.74	726.3	761.79	808.19	837.27	878.58	917.41	952.18	936.88	1029	1133.2	1084.8	1233.6	1240.4	1316.3	1372.2	1435.4	1433.2	1447.1	1504.1	1520.9	1560.5	1555	1614.1
0	0	0	0	0	12.546	25.433	55.554	97.959	176.88	253.09	353.2	443.96	557.08	699.45	797.62	985.17	1027.5	1200.4	1395.1	1534.6	1781.6	1952.5	2130	2333.2	2625.4	2773.8	2976	3101.3	3316.9	3425	3568.9	3679.1	3890.5	3936.4	4144.7	4070.1	4360.5	4594.4	4549.1	4537.4	4806.6	4981.2	4822.8	4838.7	4930.5	5009.5	5022.6	5066.8	5093.1
3.9206	3.4981	0	0	0	4.1777	2.9997	3.8382	3.87	2.4362	0	4.0929	35.916	64.5	85.651	119.55	168.5	226.86	306.23	405.39	502.64	605.36	723.09	846.28	990.93	1086.6	1232.7	1274.9	1447.5	1538.8	1670.2	1751.4	1805.5	1857	1966	2026.3	2064.9	2161.6	2309.2	2311.6	2371.9	2415.5	2499.9	2492.5	2499.2	2460.7	2456.4	2520	2479.4	2562.6
0	0	0	0	5.1646	6.8974	9.4903	10.342	2.0064	7.0586	0	0	8.4845	8.6434	0	0	0	11.48	20.784	29.94	54.784	46.068	63.49	49.631	92.556	79.422	102.22	114.99	109.27	116.99	137.46	157.66	150.19	187.5	261.39	335.88	396.55	531.76	642.73	729.32	833.9	949.47	1084.7	1125.3	1184.9	1248.3	1330.2	1428.5	1523.7	1578.3
0	0	4.4067	6.3362	1.1389	0	0	0	7.333	5.7186	3.4125	0	0	0	0	0	0	0	0	0	0	0	0	21.371	44.384	62.107	121.09	189.79	206.55	340.91	435.52	522.21	628.09	723.21	828.92	941	1109	1123	1204	1255.1	1334.2	1417.1	1470.2	1468.3	1604.6	1660.5	1658	1735.2	1659.5	1666
2.4759	3.6351	0	0	4.3608	0	0	0	0	10.993	37.22	61.418	115.47	198.81	290.61	401.17	581.03	750.8	927.27	1115	1391.4	1659.3	1874.6	2131.6	2364.1	2694.9	2795	3194.3	3466.6	3703.1	3840.1	3762.5	4288.4	4364.9	4504.2	4527.4	4671.9	4704.3	4835.2	4776.6	4823.2	4856.4	4935.8	4895.8	4934.8	4985.6	5083.1	5106.3	5194.7	5152.1
0	0	0	0	2.7005	0.35132	11.229	4.2643	0	3.4982	3.1346	9.3448	24.797	23.853	20.966	28.822	17.352	38.225	28.906	33.14	35.595	41.03	35.615	25.358	31.945	22.017	15.988	18.328	18.64	33.832	46.32	63.798	89.576	121	184.85	211.77	257.83	277.41	322.74	357.11	422.54	449.35	511.38	507.1	563.19	597.41	620.08	622.85	655.84	686.61
0	0	0	2.7396	13.654	16.276	34.555	54.478	57.249	84.479	91.716	104.93	130.86	154.02	179.58	202.83	231.73	248.96	302.23	331.17	385.49	403.66	423.81	446.03	475.9	477.86	467	487.37	492.54	492.4	527.3	507.57	511.26	507.16	520.98	504.82	468.99	498.62	501.46	475.78	491.02	480.69	503.78	499.04	503.21	526.1	496.39	503.17	499.06	499.93
0	0	0	7.4272	21.166	47.873	55.869	76.334	154.09	202.75	292.95	391.99	493.88	575.02	708.46	799.94	933.45	1053.1	1239.3	1397.9	1588.6	1820.6	2004.6	2113.2	2310.6	2492.8	2831.6	2976.8	3160.3	3370.1	3451.6	3630.8	3765	4031.3	4131.4	4322.3	4508.3	4503.6	4604.7	4640.2	4700.5	4625.7	4710	4655.2	4516.5	4596.5	4939	4824.4	4828.2	4844.9
0	0	0	6.5902	5.754	3.3607	5.3788	37.154	63.66	84.12	142.06	181.47	255.97	316.78	397.1	404.52	532.25	649.26	746.97	912.54	1235.2	1277.6	1435.7	1574.3	1747.4	1942.9	2017.7	2247.6	2518.4	2680.6	3485.4	3328.5	3181.6	3431.2	3587.6	3959.8	4253.3	4145.7	4721.3	4821.1	5062.2	5273.1	5315.4	5344.2	5763.6	5870.1	6031	6172.4	6084.3	6424.7
0.10285	0	0	2.2646	2.7462	1.9771	0	0.34629	0	21.727	36.27	40.857	47.144	48.956	57.605	64.407	73.48	94.488	129.9	181.16	225.45	281.29	333.45	371.05	422.96	490.15	535.77	575.65	623.75	694.43	862.99	809.52	945.77	1048.7	1156.8	1225.3	1307.8	1380.9	1551.1	1601.8	1674.5	1799.3	1799.3	1963.3	1956.1	1980.4	2012.9	2106.1	2163.1	2205
0	7.5617	0	0	27.139	0	0	0	0	0	0	0	0	0	0	0	0	0	0	0	0	0	0	0	0	0	0	0	0	0	0	0	0	0	0	0	0	0	0	0	0	0.27488	19.577	49.265	74.689	98.286	127.58	134.27	157.65	176.43
7.8256	9.4314	5.4006	0	0	0	0	8.5261	42.316	83.175	134.85	206.25	280.66	371.97	488.03	617.1	838.65	953.45	1152.3	1266.6	1456.2	1644.3	1838	1940.3	2157.3	2312.8	2541.6	2545	2710.2	2742.1	2842.6	3045.1	3125	3231.7	3350	3350.6	3476.3	3568.6	3708.3	3781.3	3979.3	4077.2	4274.6	4477.3	4542.5	4869	5128.5	4890.7	5176.1	5300.9
0	0	0	0	1.886	9.8194	13.973	28.406	50.603	73.534	109.57	148.99	206.29	291.8	356	404.9	495.37	597.47	646.52	690.88	806.87	852.4	890.35	988.95	1089.5	1118.8	1164.5	1185.4	1236.8	1229.7	1305.1	1311.1	1319.8	1314.6	1325.5	1346.7	1377.7	1366.6	1433.5	1376	1445.6	1362.9	1422	1345	1317.9	1228.9	1213	1224.5	1246.8	1293.5
19.294	18.587	8.923	2.5959	0	0	0	0	0	0	0	13.533	42.153	85.548	143.4	212.91	374.33	452.26	564.98	692.81	775.22	890.6	1040	1170.7	1251	1393.3	1467	1506	1628.5	1620.2	1709.7	1742.8	1736.5	1740.6	1768.5	1821.5	1867.4	1854.4	1861.4	1917.5	1892.1	1867.7	1919.2	1913.6	1948.1	2003.3	1970.6	1977.5	1956.9	1922.7
4.8076	0	0	2.9475	8.4586	8.235	0	0	0	0	0	0	0	0	0	0	0	0	0	0	0	0	0	0	2.7693	78.835	114.53	128.6	126.33	125.85	104.93	121.56	129.98	154.66	160.59	180.82	196.62	206.25	211.84	178.35	50.845	30.885	16.95	16.253	0	4.452	6.4876	23.202	5.975	0
3.889	12.889	4.7098	8.1406	0	0	0	0	0	0	13.308	10.425	44.91	72.98	133.05	204.76	286.55	440.63	522.12	634.51	828.59	957.51	1097	1314.4	1433.1	1562.2	1703.8	1850.8	2148.4	2303.4	2489.6	2641.1	2740.8	2835.9	2663.4	2917.2	2858.4	2923.4	2997.4	3005.6	3099.4	3102.2	3121.9	3061.1	3106	3061.6	3083.6	3083.6	3043	3072.4
13.368	0	0	0	0	2.7975	9.2513	4.3462	0	0	0	9.7229	0	3.8443	10.567	20.461	45.31	83.011	148.67	239.75	322.27	439.51	588.09	704	872.35	1010.8	1170.9	1201.4	1477.7	1648.5	1852.2	1893	1963.9	2211.2	2341.3	2453.2	2522.5	2640.3	2820.3	2889.1	3039.5	3118.5	3156.3	3297.5	3259.9	3443.9	3529.9	3542.1	3582.9	3676.5
0	4.8667	0	0.40319	6.4752	0	0	0	17.865	56.873	136.84	230.51	384.36	568.99	681.32	883.38	1061.9	1225.8	1426.8	1528.1	1709.6	1888.7	2053.8	2156.5	2262	2485.9	2408.5	2670	2727.8	2805.7	2848.4	2843	2995.8	3102.4	3146	3231	3148.1	3214.8	3301.1	3249.8	3243.1	3285.1	3322.8	3325.1	3377.5	3405.7	3501.9	3580	3538.5	3560.1
0	7.3325	0	0	0	11.448	2.302	2.7559	0.40218	1.9563	0	0	0	0	0	0	0	0	0	0	0	9.952	55.434	78.254	147.74	202.62	256.28	258.34	355.08	402.2	452.28	490.22	562.28	581.55	653.75	724.35	721.22	779.73	853.53	889.22	959.39	956.24	1021	986.04	980.7	891.29	886.43	968.98	956.33	1016.4
1.4349	13.598	4.7722	0	0.14479	0	0	0	0	0	0	0	26.726	53.504	84.794	153.18	193.56	243.55	263.86	319.4	363.57	419.94	450.39	465	517.26	562.39	592.38	620.61	627.66	654.76	682.09	709.13	653.76	665.98	679.96	660.72	668.44	668.67	680.11	692.09	703.58	701.28	713.81	729.32	697.15	709.9	650.73	687.71	676.61	665.34
26.599	18.994	5.3655	0	0	0	0	0	0	0	0	0	0	0	0	0	0	0	0	0	0	0	31.339	90.387	129.9	181.79	234.72	286.06	343.02	395.42	483.87	536.89	592.39	690	798.74	854.9	911.29	969.5	1048.7	1050	1093.6	1145.6	1192.2	1175.2	1035.2	1123.3	1178.9	1215.2	1202.8	1243.5
1.4111	0	0	0	6.1804	3.6169	17.77	12.906	10.323	22.328	13.273	16.772	13.838	16.146	21.614	29.626	37.424	46.015	44.018	40.308	61.414	66.717	68.444	96.504	109.61	139.46	180.58	210.87	272.67	327.28	379.49	462.39	466.04	538.98	586.87	634.9	646.41	663.6	668.86	731.22	750.19	773.25	758.23	722.25	682.78	697.63	746.66	763.44	799.58	807.9
0.43857	0	10.183	0	1.6343	5.1158	12.661	15.399	0	16.036	19.239	18.653	11.643	10.298	31.847	23.395	32.212	21.85	47.68	76.453	171.38	200.9	202.4	243.71	300.55	148.69	201.2	240.97	300.11	341.29	409.91	500.24	573.69	654.74	716.51	868.31	872.75	1019	1032.2	1115.1	1235.1	1305.8	1438.6	1518.2	1575.5	1661.8	1694.2	1786.1	1842.5	1845.8
4.9748	5.4171	10.358	0	7.3899	5.5334	0	12.149	14.609	1.0611	64.486	109.36	169.87	269.47	326.44	402.3	431.93	526.9	610.45	688.33	781.6	894.65	916.66	1052.9	1133	1192.2	1258.5	1390.5	1485.4	1619.7	1727.8	2104.7	2166.8	2136.6	2201.2	2112.8	1988.5	2433.6	2409.3	2500.2	2502.8	2546.4	2630.3	2603.8	2630.2	2697.5	2681.7	2690.5	2745.5	2781.5
0	0	0	0	0	13.789	26.261	32.964	28.418	38.734	47.993	72.895	63.022	72.557	75.791	96.551	104.88	126.78	121.51	121.58	143.71	127.21	162.31	148.02	170.21	168.31	170.9	168.71	177.7	198.52	190.03	182.33	186.1	194.99	194.59	219.31	229.83	225.3	209.17	232.06	217.28	201.17	222.44	226.48	265.71	237.67	246.69	235.65	227.05	250.98
0	0	6.9604	22.804	0.49584	6.7198	21.783	42.088	47.831	56.447	96.76	155.64	164.8	227.34	262.81	326.68	391.68	452	506.5	556.56	588.33	653.53	690.62	743.83	765.01	763.87	803.61	805.3	804.4	855.68	853.96	869.39	909.59	860.95	922.97	944.94	936.54	993.54	984.66	1040.4	992.06	1003.1	1059	1080.3	1113	1107	1158.6	1178.3	1198.8	1225.3
0	0	1.3245	3.7827	3.7393	7.765	0	24.827	67.647	106.09	203.13	367.61	548.04	759.25	921.66	1127.6	1399.2	1590.3	1677	1720.3	1761.3	1974.2	2047.5	2081.7	2240.8	2278.3	2382.3	2459.4	2557.9	2477.3	2469.4	2519.1	2536.4	2554.1	2684.4	2568.4	2626.7	2583.3	2671.6	2674.2	2630.5	2619.5	2653.4	2698.2	2679.3	2725.6	2664.1	2666.4	2689.8	2658.5
0	0	0	0	18.766	0	19.378	10.318	15.87	7.7559	15.908	12.886	28.847	33.823	44.355	58.221	67.455	85.503	94.826	101.07	120.12	146.92	191.41	237.48	281.24	350.76	420.15	511.06	567.12	589.47	664.99	720.26	790.36	820.04	844.37	880.08	900.54	946.88	947.3	963.26	997.65	1013.9	1049.7	1021.7	1066.8	1087.7	1095.9	1121.8	1130	1125.8
0	0	0	4.2423	0	13.591	48.516	91.258	196.46	311.7	447.75	577.56	774.92	942.78	999.27	1303.5	1507.2	1778.3	1982.7	2214.7	2549.3	2863.8	2980.9	3298.5	3396	3724.4	3976.1	4394.4	4489.9	4347.7	4583.5	4761.1	4605.6	4706.4	4754.9	4842.7	4946.5	5094.2	5215	5142.8	5356.8	5323.9	5418.2	5445.1	5512	5451.7	5583.3	5662.4	5608.5	5685
8.2782	0	0	0	1.178	0	12.832	26.906	60.492	109.23	157.78	209.26	268.86	336.93	414.69	441.86	551.5	596.09	657.09	763.41	859.83	880.78	957.19	1042.4	1053	1191.3	1212	1308.6	1366.4	1432.2	1510.2	1503.6	1629.9	1659.7	1683	1693.6	1744.6	1762.7	1822.4	1932.4	1975.1	1973.2	2043.5	2004	2028.2	2014.9	2045.2	2088	2081.8	2087.5
0	5.8207	0	0	4.3298	0.1206	6.4903	0	2.1801	2.518	2.2953	10.556	25.346	37.98	45.598	63.668	71.758	113.71	169.41	206.91	283.46	355.2	429.11	517.27	564.61	677.51	770.59	830.62	915.05	958.85	1047.7	1131.1	1242.2	1308.6	1356.2	1450.6	1482.9	1571	1569	1709.3	1688.5	1810.1	1787.6	1849	1909.9	1915.4	1964.6	2017.7	2024.2	2082.5
0	0	0.66404	3.0269	0	7.1951	10.146	19.527	17.033	46.558	56.632	78.02	89.743	123.04	140.83	174.38	219.21	353.41	452.36	584.09	694.79	747.42	904.33	1018.5	1211	1330.6	1487.1	1590.1	1806.5	1960.9	2157.7	2182.2	2269.3	2323.9	2543.3	2601.4	2667.3	2725.1	2823.4	2850.4	2830.7	2977.8	2907.6	2979.1	2921	2972.5	2897.4	2995.5	3046.5	3029.8
0	0	1.7588	0	0	9.632	21.613	47.077	24.144	0	20.025	11.409	23.465	28.519	16.291	22.96	5.0455	19.162	16.054	22.051	45.245	34.399	59.725	66.647	84.582	103.65	126.79	139.37	176.57	200.16	269.39	303.88	339.55	480.3	525.41	596.48	703.24	803.26	909.43	1032.4	1145	1278.7	1329.4	1496.3	1615.2	1652	1746.9	1863.9	1888	1986.7
0	0	0	7.4424	8.7711	0.79996	14.133	18.767	12.835	2.9004	15.145	38.143	66.331	93.208	138.55	157.12	198.49	237.25	272.28	322.82	354.59	391.92	400.37	443.17	502.57	544.42	560.99	585.49	628.95	667.67	698.4	787.11	823.95	845.6	924.22	945.79	1013	1083.2	1093.6	1117.8	1152.4	1199.2	1215.8	1311.7	1350.1	1334.9	1335.6	1392	1396.1	1416.5
1.1898	1.0125	0	0	0	1.9777	10.319	13.078	23.226	32.455	26.576	46.04	51.407	29.112	20.29	39.243	74.792	151.9	235.17	363.38	490.23	653.21	791.59	947.1	1085	1201.9	1342.8	1482.8	1692.2	1900.4	2033.7	2307.9	2484.6	2728.7	2934.3	3133.8	3372.4	3551.9	3703.2	3973.7	4292.7	4421.2	4875.5	5003.9	5435.8	5411.8	5647.5	6346.9	6288.9	6613.9
20.204	7.2277	0	0	0	0	0	0	0	0	0	0	0	0	0	0	0	0	0	0	0	0	0	0	0	0	0	0	0	0	0	0	0	0	0	0	0	0	0	0	0	0	0	0	0	0.6383	0	0	0	0
8.0269	0	0	1.1833	12.213	0	0	0	7.9332	1.74	0	1.3024	30.766	47.735	104.85	124.1	173.42	225.01	285.95	326.77	355.7	443.17	507.79	510.5	579.18	614.78	703.41	738.55	811.93	895.36	982.99	1053	1121.8	1162.4	1277	1326.4	1448	1519.3	1553.6	1596	1617.9	1625.5	1708.8	1795	1785.2	1735.1	1753.7	1683.1	1685.8	1716.9
0	0	0	0	0	24.86	28.903	56.45	65.781	120.41	189.39	248.27	277.47	294.85	355.3	475.43	470.97	707.54	856.64	664.95	875.28	1079.4	1153.3	1142.8	1360	1061.4	1628	1472	1595.7	1634.9	2215.6	2470.1	2144.4	2167	2184.8	2416.7	2424.8	2525.7	2627.9	2680.9	2846.5	2920	3033.4	3210.1	3213.9	3216.2	3428.4	3407.2	3431.1	3465.4
0	0	0	2.4351	1.0544	6.6771	9.7067	7.4185	10.454	23.188	23.172	51.176	90.655	114.14	190.28	207.59	271.01	433.2	493.22	546.79	743.15	870.69	905.34	990.03	1101.4	1158.5	1242.9	1338.1	1384.8	1469.8	1544.1	1597.6	1667.7	1767.1	1784.1	1967.3	2018.1	2139.1	2290.5	2251.9	2405.5	2508.9	2596.2	2602.2	2605.8	2692	2683.6	2752.8	2711.5	2867.7
2.6296	0	0	0	0	0	33.698	102.45	201.13	342.01	480.98	660.33	794.47	989.85	1114.5	1257.8	1406.4	1511.7	1613.8	1705.6	1775.6	1907.6	1919.9	1975.8	2033.2	2085.4	1930.6	1812.9	2245.7	2260.5	2262.2	2380	2397.7	2522.1	2582.9	2614.8	2665.9	2676.4	2724.2	2792.9	2815.9	2825.3	2854.5	2683.1	2883.6	2842.5	2949.4	2941.8	3096.1	2999.8
2.6101	5.652	0	4.616	2.1552	0	0	2.913	0	0	0	0	0	2.2803	1.5296	0	16.064	21.383	42.89	40.015	71.316	72.762	109.34	94.805	138.67	139.17	175.44	202.32	224.17	229.44	246.8	259.07	238.05	265.42	295.89	327.8	359.47	438.31	506.58	525.66	650.3	604.92	666.48	586.89	626.38	611.34	651.45	696.07	772.03	791.07
0	0	0	6.4887	0	4.0168	7.3245	14.31	23.603	19.551	11.865	17.553	19.779	31.352	27.181	42.118	69.282	94.922	130.27	168.43	233.45	293.9	359.71	414.04	464.8	512.58	580.3	622.61	677.21	753.62	822.29	893.82	932.51	1015.2	1068.4	1117.5	1199.6	1274.2	1315	1440	1536.9	1617.9	1768.3	1853.7	1956.4	2031	2142.4	2262.2	2316.6	2461.9
0	0	0	0.67107	0	8.5008	15.078	15.715	28.173	58.078	51.68	47.084	45.944	61.091	64.392	81.632	65.177	71.946	70.738	115.57	122.06	151.43	192.97	260.09	291.89	359.05	414.71	443.91	543.88	553.18	700.67	733.96	775.44	1035.3	1073.5	1111	1200.9	1253.5	1376.7	1514.2	1582.1	1786.3	1590	1758.8	1850	1596.4	1581.5	1615.8	1671.6	1845
0	0.35653	0	0	0	0	32.209	104.3	190.8	353.29	503.93	751.45	980.61	1265.3	1587.5	1962.7	2255.9	2621.5	3026.7	3356.3	3701.8	4061.1	4270.8	4579.2	4911.1	5290	5635.2	5817.4	6213.6	6244.7	6382.9	6592.2	7057.5	7342.9	7593	7824	7807.9	7898.8	8152.4	7996.4	8009.8	8227.8	8167.2	8209.1	8158	8480.9	8914.7	8736.4	8574	8627.5
0	0	0	13.97	14.9	17.974	20.67	21.993	3.1924	4.4478	0	1.5926	0	17.683	41.097	39.809	73.217	112.82	111.04	142.15	84.06	184.13	240.63	253.73	282.26	283.83	299.32	303.62	265.96	284.72	271.72	303.01	311.92	302.16	310.51	378.57	315.15	346.65	363.93	281.87	378.68	323.33	398.04	405.95	423.3	393.36	384.54	393.78	387.68	389.06
0	0	1.2511	4.0614	3.3818	18.918	0	29.082	5.0852	0	8.962	6.5103	45.737	82.67	157.07	252.38	363.52	525.18	669.2	858.87	1032.9	1156.9	1373.6	1502.4	1684.8	1762.4	1884.8	1990.8	2186	2369.2	2458.7	2576.1	2613	2812.7	2873.4	2897.7	3004.1	3067.3	3199.8	3282.3	3373	3383.1	3502.9	3551.9	3570.3	3546.1	3588.9	3580.4	3675	3617.8
13.909	0	0	0	5.7441	0	0.46184	0	0	0	8.6302	29.067	102.73	207.29	365.45	575.03	844.27	1244	1515.1	1732.8	2047.5	2424.1	2942.2	3139.9	3467.5	3676.2	3970.9	4132.1	4499.8	4601.8	4713.2	4884.7	5104.8	5408.6	5425.1	5373.8	5542.4	5517.5	5522	5745.6	5910.2	6048.9	6125.3	6129.5	6195.9	6436.8	6450.5	6524.9	6558.7	6560.1
0	0	1.8897	0	6.943	0	0	1.3135	0.86539	18.723	41.418	90.8	120.93	198.5	223.95	298.09	346.37	509.86	578.38	596.05	704.14	860.05	1093.4	1290.8	1684.3	1882.5	2034.1	2212.1	2447.8	2655.6	2342.8	3015.6	2966.8	2814.4	3219.2	3361	3459.7	3463.2	3439.7	3635.4	3631.2	3886.2	3855	3716.8	3884.3	3949.5	4056.3	4075	4106.5	4059.9
4.5926	9.7085	0	0	2.4998	0	0	3.9278	8.6379	9.9088	6.1745	10.839	15.206	13.351	13.203	32.05	52.223	65.178	76.908	103.33	122.09	145.57	141	173.24	199.71	226.87	254.76	278.38	308.66	312.36	321.97	365.8	385.32	441.75	489.17	527.34	586.42	632.91	701.44	748.99	800.18	792.83	861.2	920.57	926.78	951.36	895.19	840.69	862.24	884.59
0.016176	0	0.71777	0	6.7585	6.8216	0	0	9.6127	12.783	24.215	48.343	89.334	122.06	166.37	231.37	347.46	440.18	523.43	672.6	780.27	913.84	1012.9	1165.5	1339.6	1550.1	1684.2	1847.5	1952.8	2074	2201.7	2307.1	2332.2	2394.1	2648.1	2783.3	3474.7	2944.7	2870.5	3047	2895.3	2968.1	3113.7	3220.1	3281.2	3344.1	3301.3	3409.7	3427.6	3498.1
9.2758	0	0	0	1.7811	2.992	0	0.57258	6.7774	46.197	87.37	169.23	275.62	359.05	499.72	637.02	805.6	958.13	1040.2	1248	1453.7	1585.1	1756.2	1936.6	2045.9	2216	2415.5	2510.4	2605.9	2688.1	2825	2826.6	2981.3	3084.5	3141.8	3130.1	3289.3	3372.5	3354.4	3389.1	3428.9	3514.4	3638.2	3654.2	3795.7	3728.8	3716.6	3828.1	3786.4	3874.3
0	0	0	6.9494	0	21.966	5.1599	35.105	30.367	0	0	0	0	0	0	0	0	9.6231	43.914	66.933	102.43	145.79	210.34	291.86	382.96	536.38	700.97	801.16	998.33	1134.4	1317.9	1598.4	1775.4	1531	1857.6	1826.6	2129.3	2303	2172.1	2577.3	2791.8	3082.1	3209.8	3316.8	3512.1	3549.9	3670.4	3730.7	3546.9	3736.9
9.8077	10.755	0	0.24363	0	0	0	20.911	67.679	112.1	180.56	247.34	363.86	470.36	552.18	649.54	792.86	858.04	1000.2	1119.2	1263.6	1419.2	1533	1639.8	1788.6	1910.4	2045.8	2229.4	2109.1	2407.1	2485.1	2672.7	2802.1	2934.6	3141.3	3122.7	3090.9	3221.6	3313.9	3571.7	3460.6	3593.9	3566.1	3660	3843.1	3989.8	4224.9	4405	4394.1	4571.9
3.6623	0	0	12.42	0	30.369	0	22.392	4.6168	0	0	4.7462	11.911	27.443	40.75	69.691	62.888	92.195	104.68	135.11	177.99	208.84	268.15	321.58	382.58	334.03	387.03	447.77	483.56	583.41	683.18	778.67	850.93	908.87	998.46	1063.7	1115.8	1145.3	1208.8	1276.4	1284.2	1397.8	1359.1	1420.6	1430.9	1535.4	1473.1	1483.6	1497.8	1531
0.25955	21.116	0	0	0	0.036718	5.7516	5.49	0	6.8168	0	0	0	0	0	0	0	0	0	0	2.6435	0	0	0	10.338	23.959	72.021	102.22	150.48	223.57	280.06	342.29	409.93	473.34	529.75	626.1	686.47	779.65	833.78	926.46	1004.3	1105.9	1175.1	1245.3	1369.4	1454.5	1600.2	1617	1599.2	1640.5
0.63261	2.5376	1.3788	0	3.8599	0	0	0	0	0	0	0	21.195	59.353	90.6	120.45	177.04	212.52	256.98	316.86	377.9	455.15	523.65	643.9	743.85	866.11	1052.6	1183.1	1353.6	1525	1707	1900.6	2041.6	2248.3	2378.8	2491.5	2571.5	2840.4	2975.9	3187.4	3406.4	3476.9	3643.7	3750.8	3745	3988.8	4043.1	4223.8	4403.5	4361.5
10.393	6.8791	0	2.6639	0	0	0	0	0	24.946	58.208	115.09	213.35	382.03	476	632.15	826.83	1015.3	1188.2	1381.5	1524.1	1707.5	1873.7	2144	2371.5	2635.8	2802.7	2864.3	3069.4	3210.4	3377.7	3399.4	3491.1	3521.4	3712.6	3767.4	3813.4	3775.4	4005.9	3888.5	3910.2	4187.8	4114.4	4122.1	4146.6	4190.1	4096.8	4072.7	4149.1	4230
0	0	0.8279	5.5745	6.3346	0	3.4739	13.105	29.408	57.368	96.705	153.7	213.63	216.13	268.82	235	341.15	406.11	405.5	553.07	575.84	550.42	553.05	578.86	585.81	612.32	590.96	628.35	584.28	619.95	633.91	569.06	575.08	635.79	632.01	608.9	600.02	611.84	624.75	644.79	650.43	660.31	694.5	699.36	700.24	712.01	721.68	785.16	815.3	833.7
8.388	9.6093	6.444	6.4126	0	0	0	0	0	0	0	0	0	41.998	69.101	88.842	146.93	179.46	242.45	290.29	353.1	438.61	489.78	552.77	592	645.87	642.06	664.26	689.64	785.13	777.87	776.36	812.48	826.79	841.15	803.9	881.84	845.06	859.99	853.79	865.55	911.93	957.03	990.23	983.69	961.74	969.21	984.76	932.03	903.84
2.3823	5.8246	0	10.478	0	0	0	0	0	0	0	0	0	0	0	0	36.308	87.468	147	206.35	283.62	354.4	410.28	460.52	523.54	569.21	628.93	704.29	744.45	826.59	886.52	956.13	1026.8	1114.6	1203	1284.3	1363.2	1443.4	1526	1610	1690.8	1778.3	1854.2	1919.5	2054.5	2083.8	2185.8	2317.9	2309.5	2429.2
3.5553	0	0	0	5.0063	0	2.8892	0	0	0	0	0	0	0	0	0	0	0	0	0	0	16.225	34.944	31.364	66.095	64.353	61.643	61.745	66.694	100.66	81.163	93.52	74.763	76.967	91.132	103.04	109.07	120.27	125.18	139.47	140.81	164.18	185.61	232.16	286.35	288.96	307.3	338.55	359.66	390.86
0.31021	5.9871	2.6524	0	0.48379	0	0.3835	0	0	0	0	0	0	0	7.1628	33.77	70.376	105.51	139.79	196.77	251.44	312.52	360.33	399.53	454.13	527.2	569.09	603.93	604.82	696.84	705.41	689.63	751.96	763.91	757.03	762.34	758.98	752.28	783.17	797.14	838.24	792.65	809.29	785.45	799.4	754.61	750.67	787.78	810.5	815.05
0	0	0	8.0265	69.218	101.64	118.91	161.14	164.39	190.48	187.37	180.7	199.79	150.09	155.15	158.93	236.56	274.92	276.66	330.56	405.32	479.1	472.63	546.77	610.4	727.36	750.08	799.96	841.63	892.73	989	999.95	1098.8	1131	1143.2	1163.1	1226.6	1302.5	1322.5	1328.7	1371.4	1384.4	1467	1541.1	1546.6	1595.1	1628	1706.8	1713.5	1846
9.2924	5.4261	1.745	0	0	0	0	0	0	0	0	0	0	0	0	0	0	1.9073	3.4705	16.259	28.272	34.634	50.941	61.976	54.439	89.666	103.08	121.45	117.56	135.67	136.35	178.94	157.84	197.19	178.57	170.99	173.93	181.72	179.57	179.16	173.8	197.41	180.85	199.13	164.55	161.22	201.1	178.6	196.24	209.15
0	2.6615	0	0	2.1385	9.8755	2.7889	12.36	0.73505	0	0	0	0	0	13.376	1.5861	25.144	29.331	35.325	34.445	57.784	69.402	93.096	98.076	128.41	160.76	180.99	250.65	324.1	380.88	434.42	473.47	528.23	564	696.66	703.19	784.03	828.61	929.19	925.84	976.44	981.5	1120.8	1044.5	1139.2	1084.7	1053	1145.7	1139.1	1186.2
0	0	0	0	0	14.183	13.607	26.056	41.957	76.845	92.289	126.57	217.29	262.85	281.98	343.19	416.46	510.02	578.89	666.39	766.77	854.62	981.22	1169.7	1246.7	1461.6	1586.4	1736.8	1972.2	2067.2	2170	2416.4	2567.2	2646.7	2977.4	3013.3	3233.2	3324.2	3604.9	3574.4	3864	3913.2	4116.4	4159.5	4154.7	4334.3	4208	4521	4485	4641.3
15.887	6.0641	1.8945	0	1.0385	0	0	20.793	24.052	17.727	21.388	0	0	0	0	0	0	0	0	20.243	68.471	116.19	147.09	195.39	264.65	312.54	360.15	441.07	525.16	599.46	665.07	766.65	802.4	926.84	1079.3	1164.5	1290.8	1364.4	1520.6	1640.6	1799.3	1916.1	2056	2201	2242.6	2387	2444.3	2640.7	2721.5	2753.1
13.304	1.9575	3.472	1.1413	8.4512	14.2	0	6.9341	0	0	0	0	0	0	13.14	24.947	70.877	128.66	209.6	267.71	368.72	454.47	553.37	589.08	717.45	718.85	811.91	808.17	870.14	1018.4	1074.6	1211.7	1139.5	1264.2	1308.2	1357.4	1468.6	1514.8	1553.4	1634.3	1653.8	1831.6	1882.2	1916.2	1956	2031.8	2034.2	2042.9	2157.9	2138.1
0	0	0	0	0	40.011	70.719	85.818	86.346	145.48	181.12	226.62	252.7	318.27	357.39	426.5	472.25	523.73	561.51	417.69	646.02	712.83	760.13	831.91	899.81	922.84	999.45	1077.9	1162.7	1176.7	1170	1188.6	1273.6	1179.5	1200.6	1278.8	1245.5	1214.1	1323.3	1377.6	1332.9	1366.9	1355	1386.8	1383.1	1423.1	1405.4	1420	1407.9	1412.8
0	0	0	0	0	13.405	0	16.539	1.4922	18.909	12.458	41.504	67.696	97.624	224.35	297.64	386.52	496.89	660.35	787.91	981.8	1171.1	1455.6	1692.6	1925.7	2219	2446.3	2642.6	3027.8	3260.7	3525.9	3604.4	4004.9	4262.9	4491	4649.4	4708.6	4703.4	4626.7	4947.5	5091.7	5445.2	5392.3	5575.9	5625.3	5775.3	5818.5	5775	5669.3	5516.1
0	0	0	6.2587	8.2337	8.2674	10.988	28.141	45.601	76.064	94.403	146.05	232.64	329.68	445.59	572.21	723.08	918.5	1129.7	1389.7	1616	1831.9	1901.6	2080.6	2293.2	2370.7	2600	2723.9	2843.5	2991.6	3047.6	3123.2	3288.6	3332.8	3424.5	3467.4	3460	3483	3628.2	3735.8	3745.2	3805	3756.8	3898.6	3918.8	3866.8	3900.3	4021.6	3922.9	3996
14.284	11.796	4.5291	2.7054	0	8.0307	0	10.252	3.5151	0	0	0	0	0	0	0	0	0	0	0	0	0	0	0	0	0	0	0	0	0	0	0	0	0	0	0	0	0	0	16.03	50.397	83.222	97.736	137.07	146.12	156.55	176.53	169.48	206.71	240.41
0	0	0	0	2.2831	4.1988	23.069	18.096	15.878	7.6252	29.882	77.669	95.223	145.05	208.92	303.92	413.43	526.98	641.55	728	839	1006.2	1119.5	1286.4	1435.5	1677.9	1826	1828.2	2020.7	2183.6	2405.8	2486.1	2499.4	2658.1	2718.9	2901.5	2890.5	2959	2978.6	2957.8	2994.7	2901.2	3034.2	3018.3	2999.5	3084.7	3028.3	3126.3	3069	3023.2
10.122	0	0	0	0.25105	0	0	0	7.6667	9.6241	0	0	0	0	0	0	0	0	0.1101	0	3.559	0	0	0	0	0	0	0	0	0	14.034	12.525	0	0	5.4236	26.776	0.012006	1.7549	6.0801	34.952	84.728	87.515	114.35	99.08	110.69	155.56	158.84	284.81	216.2	301.19
3.5203	0	0	0	4.7052	1.2085	9.705	8.9479	8.6195	16.623	52.758	112.21	187.74	336.49	479.17	683.08	910.06	1142.4	1378.5	1733.3	2020.2	2317.4	2631.4	2848.9	3186	3305.1	3570.5	3846.6	4073.8	4580.1	4801.3	4852.8	5080.6	5416.6	5736.8	6008.4	6253.7	6538.6	6768.2	6783.7	6952.8	7434.4	7417.8	7792.6	7791.1	8098.5	8010.9	7940.5	8389.8	8296.6
7.1926	2.4158	0	0	4.6357	3.6729	0	7.3638	0.085525	14.623	0	0	0	9.8744	0	4.5515	0	0	0	12.118	34.153	98.102	137.86	195.49	253.8	308.8	360.83	432.7	475.12	576.23	619.12	674.57	714.11	801.1	865.87	1010.6	1056.5	1054.6	1098.5	1171.7	1246.3	1339	1398.2	1547.9	1576	1463.2	1483.4	1567.1	1575.9	1678.6
0	0	0	12.002	29.652	74.525	87.168	108.41	120.29	147.25	153.83	162.3	178.5	181.7	191.68	199.43	232.27	271.86	251.14	266.09	255.06	275.12	259.29	277.8	249.27	255.84	242.08	225.51	235.95	243.26	239.63	228.56	222.46	210.79	244.94	222.66	226.96	213.55	238.01	251.99	257.92	254.21	291.75	298.54	316.02	307.53	294.86	284.78	316.95	343.17
1.4607	0	2.4026	5.7094	6.261	0	0	2.269	0	0	0	0	0	0	0	0	0	0	0	0	0	0	0	0	0	0	0	0	0	0	0	1.9211	12.67	44.569	72.256	87.448	118.34	138.56	183.87	219.67	242.8	232.65	296.98	316.3	377.13	354.84	381.6	434.41	495.29	468.95
19.527	12.016	0	0	5.1764	0	8.2427	3.0845	0	8.6296	15.75	22.569	32.315	45.045	69.026	77.748	112.5	138.66	135.62	237.39	288.25	362.92	386.85	488.81	623.12	651.64	770.3	832.18	865.22	1112.1	1142.6	1267.7	1358.7	1454.2	1567.3	1674.4	1699.2	1836.1	1755.8	1976.1	2049.8	2093.8	2211.6	2273.4	2247	2445.4	2532.6	2602.2	2587.2	2537.4
0	0	0	7.7231	11.935	14.7	14.609	8.4433	28.123	24.073	55.925	107.22	155.31	168.52	237.33	278.22	326.59	409.26	447.49	503.61	544.77	598.05	628.64	644.47	698.94	722.98	737.48	809.2	843.09	914.3	960.5	992.17	1059.1	1126	1198.5	1230.9	1266.5	1343.8	1387.6	1432.7	1559.8	1650	1682.7	1786.7	1823	1846.9	1874.9	1949	2047.6	2092.2
0	0	0	0	6.0592	18.884	25.07	37.696	38.576	2.6698	28.585	22.501	22.689	44.373	51.809	37.721	52.702	49.528	54.059	22.738	80.313	74.377	134.8	173.66	258.65	300.21	369.99	454.04	561.12	661.97	863	936.69	958.94	819.88	904.61	1251.3	1492.5	1193.7	1272.6	1332.8	1387.8	1396.5	1508.1	1499.2	1589.1	1421.8	1513	1690.6	1708	1599.8
1.2277	30.773	0	0	0	0	0	14.487	2.7978	21.529	19.328	30.898	56.978	64.542	111.1	120.26	205.75	268.3	369.35	424.52	480.15	512.18	613.89	568.14	673.42	690.96	751.53	804.11	730.11	821.65	788.93	929.18	819.83	829.63	928.71	979.73	1057.2	1026.4	1110.4	1070.7	1088.1	1128.7	1149.2	1150.7	1141.9	1295.3	1310.9	1260.7	1106.7	1168.1
12.637	13.28	0	11.361	0	0	0	0	0	0	0	0	0	0	0	0	0	0	0	0	0	0	49.389	63.015	121.02	161.93	251.64	313.71	320.64	404.42	412.52	508.57	524.58	525.88	577.11	777.76	867.72	651.65	687.2	754.43	782.13	823.77	858.76	835.51	899.36	895.89	929.53	989.94	1000.8	1062.1
0	0	0	30.227	37.093	26.325	39.452	39.646	0	0	0	0	0	0	0	0	10.631	41.054	42.59	85.06	122.82	159.48	212.43	288.93	392.8	489.23	618.35	742.06	867.89	1023.3	1133.9	1259.9	1366.9	1534.7	1729.2	1837.6	2043.7	2247.1	2401.1	2559	2704.8	2738.5	2896.7	3000.9	3228.8	3215.5	3368.3	3439.4	3495.1	3600.4
0	3.612	0	3.9235	4.5144	0	1.0902	0.71502	1.9772	0	8.9688	21.225	66.484	129.26	194.77	272.6	341.01	413.76	502.77	600.56	659.5	713.01	790.77	837.47	886.26	935.14	944.74	1017	977.95	1040.8	1077.7	1131.3	1176.4	1216.4	1229.8	1252.1	1269.2	1220.1	1193.2	1209.3	1226.9	1222.5	1171.3	1140.4	1176.3	1153.9	1195.9	1217.7	1223.1	1197.3
5.5833	5.869	0	0	0.5875	0	5.7613	3.6182	2.2675	7.1285	16.208	2.0396	10.721	7.8742	28.432	34.843	34.477	33.139	32.264	45.686	76.044	77.269	94.203	80.165	68.611	93.338	105.34	110.15	110.68	71.206	86.85	97.252	123.58	133.45	117.04	111.6	83.792	144.94	89.725	112.13	113.01	107.25	114.13	112.2	115.49	91.659	131.12	174	128.54	131.43
27.123	31.496	12.117	0	0	0	0	0	0	0	0	11.289	4.6349	1.0447	7.4349	34.033	39.737	48.731	53.774	70.241	103.21	154.57	190.1	266.15	336.19	418.45	496.69	545.81	683.44	764.55	899.92	994.05	1026.3	1176	1236.9	1314.8	1333.5	1444.7	1557.5	1595.2	1593.4	1621.3	1602.9	1646.7	1625.1	1649.2	1671.6	1683.5	1731.2	1764.2
17.75	11.61	2.838	0	0	8.4402	0	3.0174	11.408	0	0	0	0	0	0	0	1.3408	10.91	21.033	37.774	60.665	74.401	96.782	101.58	102.35	110.46	123.14	122.38	113.06	120.02	127.96	170.99	160.01	200.56	169.78	172.72	177.88	180.6	159.23	160.6	146.14	140.73	155.36	163.34	149.16	157.27	150.01	77.995	106.58	73.644
0	12.684	0	0	4.2237	0	13.638	0	0	0	0	0	0	0	0	0	0	0	0	0	0	0	48.027	54.791	66.988	97.382	105.03	95.714	142.3	124.97	122.1	158.25	239.59	273.15	326.02	427.1	479.56	499.88	589.88	660.21	689.33	753.37	844.26	888.26	902.03	969.14	1035.2	1038.3	1115.8	1036.4
2.7245	3.5366	0.57039	0	0	1.577	8.0205	5.4957	16.777	44.644	70.66	107.17	166.59	231.98	310.55	427.49	488.77	647.15	736.49	813.85	1048.7	1129.3	1271.9	1437	1541.5	1738.5	1936.3	2083.1	2254.1	2504.7	2737.9	2974.8	3190.7	3330.7	3615.3	3902.7	4119.2	4385.3	4623.1	4738.4	5082.1	5357.3	5808.4	5934.1	6207.6	6311.2	6194.4	6364	6308.1	6273.8
27.5	7.1439	3.1545	0	0	0	0	0	0	0	8.0003	18.1	40.253	48.696	102.44	140.76	177.42	200.42	211.54	308.58	339.4	351.15	343.12	433.22	502.59	133.25	69.581	80.494	136.21	130.5	127.28	131.62	155.66	157.9	166.45	151.46	190.54	210.68	228.23	246.55	260.82	297.78	365.13	433.81	479.62	515.67	565.13	632.05	669.85	739.83
0	1.337	0.99256	0	0	5.4278	7.0112	8.7129	26.342	36.612	59.427	85.426	150.76	257.74	307.91	440.43	663.68	826.58	870.5	1046.5	1146.4	1446.6	1619	1874.2	2112	2262	2479.8	2666.6	2899.4	3099.3	3325.6	3518.7	3656.1	3826.1	4060.2	4167.7	4126.7	4296.9	4727.6	4811.8	4915.3	4977.5	5136.3	5214.4	5274.4	5407	5513.6	5697.8	5694.3	5764.9
8.1216	0.84981	3.8421	3.1388	0	0	0	0	1.6625	0	0	0	4.9811	38.199	78.263	134.69	196.97	251.2	313.26	388.29	483.49	594.25	641.64	660.13	727.44	799.46	828.38	851.25	899.92	885.43	883.2	978.31	982.19	999.1	1011.4	1026	1058.1	1067.2	1091.3	1142.9	1175.5	1208.9	1220.1	1267.8	1310.9	1351.8	1364.3	1436.6	1467.1	1442.5
0	0	0	6.8543	9.2467	0.28213	7.0954	0.50218	3.3149	6.8432	8.2463	0	14.762	18.875	15.993	16.677	26.168	43.084	76.315	209.1	254.62	278.68	341.16	434.43	441.37	556.72	625.87	683.23	790.47	857.16	902.27	990.08	1053.6	1097.7	1144.4	1210.3	1222.3	1329.8	1379.1	1393.5	1504.2	1519.6	1566.8	1544	1581	1653.5	1624.8	1673.6	1670.4	1693.2
16.73	0	0	0	0	0	24.68	55.558	69.724	136.28	200.6	309.4	410.04	454.39	547.93	743.94	872.26	955.65	1078.1	1210.7	1351.1	1393.5	1427.4	1519.9	1607.8	1708.1	1808	1935.4	2096.9	2243.1	2439.1	2702.5	2861.4	3117.4	3232.8	3514.4	3754.5	4070.3	4348.8	4547.8	4797.6	4922	5241.3	5459.8	5408.1	5603.9	5587.5	5557.6	5718.2	5810.3
0	0.36138	0	0	2.6131	15.058	11.445	19.746	24.827	45.885	64.575	89.955	148.46	225.96	332.46	446.31	592	774.38	984.63	1152.2	1365.6	1568	1702	1944.7	2191.2	2328.7	2510.6	2703	2927.2	3123.8	3005.5	3485.2	3403.8	3377.4	3556.1	3706.3	3702.9	4070.9	3959.7	4000.3	4425.1	4096.4	4549.9	4523.1	4681.5	4689.6	4724.7	4536.8	4605.4	4652.4
8.2447	2.603	0	4.2547	0	6.7679	0	0	0	0	0	0	0	0	0	0	0	0	0	7.0368	21.95	48.136	77.928	88.166	126.45	136.14	169.35	177.62	185.85	198.56	232.42	216.61	256.31	291.36	302.21	352.9	392.33	392.83	447.81	481.37	501.88	582.16	559.6	604.49	624.62	637.1	636.28	651.31	747.15	798.03
0	0	0	0	0	20.099	29.998	34.245	38.095	54.763	66.036	90.056	115.69	147.09	187.32	184.85	239.19	296.87	390.8	438.1	532.34	658.73	768.62	886.61	1075.6	1206.2	1384.4	1474.4	1606.6	1756.7	1891.8	2020.3	2077.8	2116.7	2217.6	2361.4	2308.2	2411.5	2560.7	2526.3	2644.7	2666	2721.6	2694.5	2833.3	2814.2	2923.2	3065.6	3047.8	3083.1
9.9241	12.394	6.8262	4.762	0	0	0	0	0	0	0	0	0	0	26.268	47.537	101.95	165.22	205.3	263.43	339.76	385.58	466.7	539.67	600.96	702.63	792.65	867.84	878.9	1027.6	1093.2	1260.2	1329.6	1484.3	1541.1	1572.9	1649.7	1660.7	1687.3	1759.2	1743.1	1808.9	1872.9	1918.8	1936.3	1943.9	1930.8	2026.9	1988.8	1941.5
0	0	0	0.39048	6.5434	3.518	10.491	16.91	20.127	20.164	16.031	29.124	15.146	10.531	2.6544	19.163	33.167	66.619	129.21	199.58	273.3	378.91	485.07	558.67	614.27	746.27	843.57	786.7	928.01	987.26	1082.6	1231.7	1224.9	1389.2	1542.3	1602.6	1733.9	1817.2	1980.2	2136.4	2309.2	2461	2587.6	2774.8	2790.6	2850.8	3033.9	3091.2	3162.8	3140.8
0	0	0.45344	4.1863	7.5531	7.0439	2.4949	7.6004	1.4875	4.8931	6.7055	0	9.0573	0	0	2.5182	0	0	0	6.7735	0	2.4132	0	0	0	0	0	1.9931	0	6.2785	18.373	39.553	92.166	144.5	203.78	272.76	338.52	399.49	441.32	467.27	509.81	578	603.63	656.57	682.69	772.42	816.91	846.43	907.72	927.66
0	0	0	0	10.525	24.727	66.502	131.02	224.04	270.94	285.44	408.78	509.09	513.34	626.62	698.58	756.48	817.96	908.67	1013.4	941.45	1120	1235.3	1332.5	1037.2	1497.1	1559.5	1616.1	1694.5	1660.2	1819.5	1810.8	1885.3	1919.2	1972.6	1997	2064.7	2086.4	2144	2171	2201.5	2197.7	2279.2	2268.6	2338.7	2311.7	2217.4	2303	2311.2	2314.5
5.3967	5.8594	1.0431	0.94145	2.028	0	0	0	5.9484	7.9866	6.286	15.286	25.4	43.612	68.515	91.32	110.41	103.86	133.48	108.55	114.96	136.1	156.94	153.5	193.88	215.3	262.97	321.15	318.08	441.75	481.49	562.53	609.41	747.93	874.61	926.89	1007.2	1063	1163	1261.2	1295.3	1449.3	1512.1	1564.3	1637.1	1728	1747.9	1813.6	1865.4	1869.9
0	0.502	0	0	3.4952	0	12.951	17.601	6.3433	9.619	12.951	10.845	31.973	31.12	28.999	32.056	37.846	45.528	60.027	71	103.9	127.53	144.48	159.97	156.81	187.38	213.03	285.75	291.2	314.9	336.03	374.1	377.4	411.64	373.69	389.02	400.29	416.17	416.95	446.12	442.79	451.31	488.36	454.67	477.82	435.27	489.95	490	490.7	486.64
23.913	22.05	9.5649	0	0	0	0	0	0	0	25.615	79.408	117.29	371.48	350.85	473.05	627.19	1158.1	690.71	988.92	1158.8	1068.7	1142	1508.1	1598.7	1689.5	1770.3	1847.2	1958.1	2020.3	2113.1	2159.2	2257.5	2327.4	2385.7	2482.5	2612.5	2695.9	2825.8	2995	3135.3	3359.3	3457.8	3613.9	3886.8	4035.8	4248.2	4387.2	4639.2	4718.4
4.2852	0	0	0	4.5097	0	9.5747	0.6913	1.1714	24.814	28.665	51.178	61.274	89.088	130.36	148	198.37	226.05	259.06	273.63	293.09	322.26	334.16	351.96	365.67	387.9	427.96	459.73	523.03	576.66	612.45	664.05	689.14	798.46	861.04	906.13	928.56	1015.2	1066.2	1107.4	1166.4	1258.6	1274.8	1338.4	1311.3	1346.1	1411.2	1511.3	1501.1	1515.7
0	0	0	1.1573	1.4086	3.0055	5.3279	4.1962	0	0	0	5.8685	21.657	21.812	47.287	80.755	110.88	150.52	193.97	222.83	269.87	324.56	335.55	362.22	403.4	434.14	487.86	507.52	571.12	560.72	531.55	581.21	545.37	567.92	578.54	563.93	623.24	624.86	650.59	648.85	674.65	684.45	690.48	725.13	762.22	793.22	838.16	894.5	974.1	963.28
2.7485	4.4591	0	0	0	0	7.9181	13.864	0	0	0	0	0	6.3009	3.1781	6.4832	19.496	32.316	53.907	73.74	97.642	112.43	146.8	146.42	181.3	186.67	194.77	203.74	221.56	216.86	240.09	239.67	296.32	388.15	409.04	421.36	456.01	508.25	579.02	607.5	699.12	704.44	783.76	783.07	777.25	816.7	821.58	910.78	930.29	980.64
0	0	0	0	6.6561	35.606	57.074	78.873	81.245	105.61	111.62	122.64	153.71	134.04	163.94	176.33	231.89	238.63	253.18	215.82	258.43	280.61	319.41	383.71	374.68	434.08	466.93	529.81	643.17	683.65	741.99	944.12	805.68	897.72	981.91	1049	1118.4	1223.4	1284.7	1402.6	1546	1619.6	1730.5	1868.8	1890	1989	2060.2	2152.8	2182.7	2201.5
0	0	6.6132	3.0365	0	0.69025	7.5323	18.039	65.655	121.8	192	271.15	402.13	538.09	658.88	802.59	939.41	1084	1224.2	1369.6	1559.7	1674	1847	1953.8	2117.9	2283.3	2411.3	2636	2359	2819.6	2842.1	2997.4	3056.4	3067.6	3128.9	3244	3214.4	3283.8	3216.3	3244.8	3297.6	3277.4	3272.7	3296.3	3355.8	3434.7	3311.3	3493.9	3433.1	3444.7
0	0	0	2.5067	7.0154	7.0251	1.115	0	0	12.632	20.674	27.557	43.278	80.406	149.78	178.41	236.45	298.06	352.66	378.73	480.9	509.96	542.62	532.23	625.93	682.45	737.95	804.76	901.55	929.96	1003.1	1043.3	1148	1221.1	1147.1	1207.4	1357.1	1408.9	1467.2	1544	1623.9	1674.4	1778.9	1841.4	1976.7	1868.8	2168.5	2367.1	2400.5	2503.9
0	3.0001	0	0	5.0473	1.0043	6.5542	27.223	39.733	92.977	181	337.19	479.2	665.99	863.48	1149.3	1332.3	1614.2	1830.7	2012.5	2313.2	2401.2	2391.3	2759.7	2796.6	3084.9	3124.3	3169.1	3361.6	3318.9	3366.5	3332.9	3411.1	3504.3	3461.4	3597.9	3499.3	3397	3468.3	3718.4	3737.8	3802.8	3707	3732.2	3625.7	3649.9	3715.4	3779.9	3791.8	3765.5
6.5657	17.731	0.39748	0.39142	3.8817	0	0	0	0	0	10.927	17.364	10.772	31.988	71.329	106.04	135.7	103.72	158.26	31.546	39.499	49.718	84.794	115.99	149.46	168.23	202.14	269.6	312.37	373.21	434.09	509.05	525.98	608.71	637.64	698.71	744.23	805.93	861.04	944.46	1052	1161.3	1258	1261.3	1360	1418.7	1540.1	1643.4	1761.7	1827.4
11.119	4.5027	9.6172	0	0	5.7965	0	23.293	9.3324	0	20.88	27.327	39.332	55.755	72.904	72.75	79.784	90.633	113.72	125.12	158.53	179.96	223.19	259.51	334.24	383.15	451.29	512.18	560.7	655.58	704.42	812.31	859.64	980.03	1037.4	1098.9	1172.2	1211.3	1303.8	1364.7	1406.2	1528	1636.8	1664.3	1711.3	1803.7	1865.8	1941.5	2004.9	2004.8
0	0	0	0.69823	4.292	6.0149	15.303	16.186	22.272	28.252	34.198	41.169	64.497	86.718	137.5	187.56	264.37	367.47	481.13	598.66	763.87	956.96	1109.1	1260.9	1371.2	1569.2	1730.7	1892.1	2053.2	2175.6	2343.1	2482.7	2562.8	2762.7	2830.2	2893.1	2990.8	3126.2	3240.5	3345.4	3366.7	3118	3211.8	3276.5	3282.3	3541.3	3557.9	3543	3710.8	3796.3
0	0	0	0	17.875	40.789	73.122	105.03	145.19	213.12	263.44	321.63	373.9	429.05	476.51	557.76	603.54	792.01	874.54	978	1124.6	1296.3	1388	1491.5	1575.3	1635.6	1727	1800.2	1854	1958.5	1957	2022.7	2051.8	2083.5	2235.6	2260.5	2196.1	2210.5	2294.4	2339.6	2369.8	2404.4	2467.3	2460.3	2515.4	2556.3	2514.9	2566.5	2595.1	2640.4
1.0715	0	1.7612	0	0.05058	0	2.7927	3.1281	3.1138	15.004	43.029	94.476	155.11	265.66	390.73	526.26	649.2	791.97	907.24	1082.2	1231.7	1379.6	1476.6	1612.4	1827	2216.6	2208.4	2241.7	2618.6	2757.6	2159.4	2290	2501.3	2603.1	2662.6	2612.1	2558.2	2814.4	2885	2855.9	2883.1	2931.9	2919.6	2969.6	2850.2	2630.3	2637.3	2656.2	2830.9	2826.2
4.699	0	0	0	6.9744	0.52691	3.0619	15.161	41.321	77.26	137.15	180.66	261.92	298.59	334.25	414.48	504.29	568.81	642.56	669.49	806.63	842.02	929.19	967.73	1027.9	1095.3	1182.7	1216.8	1239.1	1252.1	1328.7	1349.7	1406.5	1450.5	1472.8	1558.3	1564.1	1670.9	1747.8	1724.2	1826	1900.1	2024.6	2034	2114.4	2204.6	2303.6	2342.5	2415.2	2476.2
0	4.1459	0	5.5785	0	5.9597	0	3.4596	0	12.852	21.248	18.378	11.399	21.5	42.438	31.267	44.568	32.858	48.15	80.009	86.269	101.66	151.05	191.35	266.36	357.35	436.9	569.96	684.34	859.19	1009.5	1160.2	1322.2	1576.8	1749.8	1961.8	2157	2339.3	2550.6	2724.4	2916.1	3107.7	3145.6	3312.6	3327.7	3412.5	3434.7	3427.2	3491.5	3529
0	0	0	0	8.2673	9.3812	27.072	69.334	115.54	173.17	208.7	280.49	312.48	360.21	424.24	493.96	563.74	624.99	717.14	870.09	945.65	1032.1	1079	1085	1155.6	1220.9	1288.1	1289.5	1349.1	1377.8	1431.8	1476.3	1500.1	1562.4	1570.7	1555.6	1568.5	1601.1	1557.5	1643.9	1670.5	1653.3	1682.6	1678.2	1657.5	1680.3	1652.4	1651.6	1679.8	1681.8
10.089	5.2802	0.55776	0	0.21194	5.3481	0	0	0	0	0	2.7374	31.543	66.989	124.71	185.97	308.44	448.19	588.11	742.33	867.18	1055.3	1208.8	1126.4	1251	1664.8	1729.9	2059.5	2224.9	2387.9	2522.3	2681.9	2812.7	2952	3134.5	3160.3	3170.1	3334	3361.9	3441.2	3537.7	3584.7	3597.3	3659.9	3763	3757.4	3735.2	3829.3	3933.7	4079.7
10.619	0	0	0.55734	0	0	7.2077	24.909	23.659	31.146	36.523	81.676	115.03	163.38	238.57	321.23	466.36	587.83	740.31	918.13	1045.8	1192.9	1356.3	1532.1	1649.1	1860	2043.1	2176	2326.8	2422.5	2559.9	2653.5	2746.3	2825.4	3003.9	3234.8	3278.8	3389.5	3528.1	3632.7	3772.3	3948.6	4063.5	4109.5	4164.1	4272.1	4270.6	4432.4	4367.8	4503.3
7.1946	2.7587	0	0.72164	1.6711	0.23503	0	0	0	0	0	0	0	0	0	0	0	0	0	0	0	0	0	0	0	6.62	32.892	21.606	46.154	54.662	70.034	86.278	120.45	160.05	163.98	164.29	232.04	234.59	248.18	233.17	252.48	271.21	289.18	310.32	322.63	341.76	402.11	449.89	447.48	486.12
2.1008	3.9548	0	0	2.3612	0	2.8186	0	1.4252	0	8.035	5.5049	17.616	20.334	44.833	66.298	85.183	111.98	143.13	176.46	226.49	252.64	293.13	343	354.47	425.49	469.64	520.6	541.86	559.64	615.39	660.63	693.54	726.08	652.22	768.47	802.95	833.14	834.26	895.28	887.63	905.14	880.82	887.48	940.65	943.86	943.4	959.1	950.76	996.65
0	0	13.295	18.494	0	5.4364	0	0	21.823	31.416	40.198	58.393	82.459	114.68	148.57	188.02	239	266.83	309.87	353.91	389.54	423.05	463.51	482.12	533.06	550.3	616.58	624.52	628.26	633.37	628.39	584.63	582.95	547.85	515.46	492.88	496.15	479.42	476	474.2	397.25	447.04	433.44	432.65	423.53	370.77	303.12	305.39	283.39	285.68
17.215	4.0149	0	0	0	0	10.392	0	25.493	65.217	86.475	143.99	200.72	265	370.36	456.21	595.18	706.04	838.42	939.25	996	1109.2	1181.7	1225.2	1339.7	1342.4	1366.8	1402	1487.9	1568.5	1571.9	1619.4	1576.3	1610.9	1620.2	1684.6	1663.7	1656.3	1671.2	1689.4	1720.7	1782.2	1811.2	1861.3	1848.6	1891.1	1880.3	1877.6	1936.4	1911.8
0	0	0	0	27.555	40.057	0.92199	29.429	2.6535	8.0857	0	0	0	48.973	59.405	84.323	163.52	287.63	273.47	394.44	547.32	707.25	1217.1	1039.1	1579.1	1918	2105.3	2384	2544.5	2748.2	2869.3	3163.3	3231	3380.6	3539.2	3527.7	3589.9	3735.8	3872.6	3877.7	3893.8	4039.1	3983.9	3983.7	4075.8	4110.5	4109.5	4055.9	4156.9	3805.2
0	5.7756	0	0	3.5819	0	3.5898	0	0	1.6092	11.04	3.7798	15.097	17.434	11.334	31.87	26.005	34.087	39.446	47.139	64.519	67.412	107.93	120.91	167.42	227.56	282.97	290.92	421.43	464.62	556.39	606.8	728.5	814.73	844.58	927.39	1013	1245.7	1254.8	1316.6	1405.7	1578	1627.1	1722.5	1824.8	1843.1	1943.6	1997.1	2055.4	2106.7
0	7.5123	0	0	4.0475	3.472	14.453	0	3.3875	2.5569	10.786	6.8331	26.465	48.932	56.987	75.687	85.867	151.53	173.6	197.53	250.87	253.86	291.39	338.08	366.97	434.5	543.81	532.24	589	642.25	736.95	829.42	898.48	985.07	1087.6	1190.1	1275.4	1331.8	1409.3	1514.5	1648.6	1727.5	1861	1952.2	2078.6	2167.1	2190.5	2285.9	2282.9	2327.2
0	0	0	0	5.6556	7.6217	14.701	42.975	74.151	132.59	191.56	284.84	388.46	483.93	595.75	747.61	856.87	989.23	895.7	1173.7	1345.5	1442.4	1474.1	1546.8	1623.4	1681.5	1375.3	1686.1	1776.6	1754.2	1899.1	1580.6	1864.7	1908.8	1935.4	1629.6	1895	1898.4	1915.6	1925.7	1967.1	1953.5	1956	1994.2	2003.7	1949	1967.7	1947.4	1981.5	1966.3
0	10.307	4.0782	0	0	1.5986	8.2161	19.264	17.46	28.925	8.1552	23.18	54.914	74.153	78.006	98.492	81.381	96.906	118.1	128.28	143.48	137.74	138.25	139.72	143.79	145.49	136.69	156.09	156.23	175.21	174.49	158.17	178.1	175.94	187.5	184.42	225.76	245.77	279.81	324.42	342.58	400.57	426.96	508.02	532.03	607.68	669.53	681.76	738.6	801.38
4.7891	0	0	0	1.5397	0	8.1636	11.928	0	2.9846	0	5.7275	4.4611	16.753	18.899	23.193	23.598	42.659	36.742	51.632	47.931	52.275	62.061	64.219	68.953	49.978	47.996	51.979	56.15	61.868	77.3	122.91	172.26	208.91	324.74	464.26	548.3	655.39	798.04	934.13	980.18	1090.8	1165.9	1389.9	1503.9	1613.1	1707.1	1752.5	1848.1	1896.5
7.5548	6.5926	3.3889	1.8533	0	0	0	0	14.102	5.2212	0	0	11.302	35.834	22.979	19.19	62.887	71.231	106.62	34.771	53.57	154.24	174.04	237.55	102.14	109.28	221.84	284.77	175.43	191.27	210.19	272.18	377.44	300.78	328.01	433.12	503.65	395.31	434.26	468.91	481.38	535.17	567.31	619.77	659.62	654.74	685.66	741.91	752.37	756.82
1.0465	0	0	1.8904	0	0	5.2462	0	5.448	0	13.734	7.4957	43.401	78.391	111.56	170.79	205.3	265.72	304.05	342.42	428.51	491.76	574.44	654.82	738.45	825.87	879.76	920.84	1013.3	1074.6	1162.1	1146.1	1282.5	1355.5	1400.4	1364	1456.9	1472.8	1550	1561.3	1581.5	1686.7	1692.1	1644	1763.9	1772.1	1842.9	1863.7	1937.7	1967.7
0	8.8275	0	6.1608	0	0.15591	0	0	0	0.10755	38.649	110.25	192.38	338.95	532.14	692.75	952.08	1228.9	1508.1	1733.9	2172.2	2428.1	2631.5	2907.2	3254.7	3445.9	3866	3911.8	3988.9	4120.2	4359	4331.8	4470.9	4682.8	4722.2	4828.5	4852.6	4909.5	5146.4	5171.2	5062.7	5295.1	5319.6	5556.6	5509.9	5604.7	5693.4	5715.7	5972.5	5915.3
0	11.16	0	15.11	0	0	2.4773	3.6943	7.8777	2.4567	0	0	0	0	0	0	0	0	0	0	0	8.8056	39.017	37.501	65.614	88.034	123.41	162.49	145.84	223.22	268.3	321.77	347.13	405.12	469.83	508.56	596.63	634.02	652.79	738.38	784.87	809.78	846.33	883.48	962.35	1002.7	1040	1101	1082.3	1086.1
0	0	5.0223	0	7.5055	15.328	0	36.405	25.95	16.31	53.214	69.776	114.7	132.6	164	194.4	204.26	233.75	228.9	270.4	291.04	313.86	349.51	346.18	377.09	374.02	385.69	392.75	409.21	438.68	434.32	456.62	433.01	517.84	502.33	534.94	508.08	542.88	535.06	558.08	547.15	537.19	560.53	557.04	567.01	564.26	560.15	580.54	590.73	559.7
0	8.4388	0	0	0.033877	5.1366	0	8.1057	0	0	0	0	18.77	36.354	82.465	118.49	214.43	304.12	412.74	550.15	695.67	812.18	862.89	1009.2	1190.2	1259	1366.3	1436.8	1465.8	1583.1	1635.5	1691.2	1713.6	1759.7	1880.3	1893.8	1992.1	2050.1	2161.1	2263.7	2380.4	2443.5	2579.5	2675.9	2811.9	2921.7	3045.9	3209	3238.3	3411.1
0	0	0	24.556	6.7047	10.326	6.9425	0	0	0	0	0	0	0	0	0	0	10.053	43.369	44.371	112.53	80.913	106.63	123.08	103.08	157.41	171.16	185.59	213.75	240.97	253.42	273.41	277.18	324.68	293.39	331.69	334.31	401.7	378.32	395.72	431.29	430.82	456.98	431.48	423.67	409.26	434.7	426.56	423.74	412.71
14.401	26.001	0	0	0	0	0	0	0	0	0	0	0	0	0	0	0	0	0	0	0	0	0	0	0	0	0	0	0	0	0	0	0	0	0	0	0	0	0	0	0	0	0	0	0	0	0	8.4922	10.093	64.043
10.458	1.8591	0	5.5805	0.2156	0	0	0	0	0	0	0	11.032	38.204	52.647	73.587	112.48	167.06	199.46	270.56	328.28	432.17	493.37	547.88	589.39	660.44	732.96	836.11	847.52	949.59	990.49	1120	1103.6	1250.3	1274.3	1301.7	1361.2	1373.7	1420.1	1488.2	1582.5	1695.1	1738.3	1823.4	1903.8	1977.6	2037.6	2211.2	2296	2408.5
7.031	43.394	0.5238	0	49.429	0	0	88.45	108.05	110.78	157.03	198.12	227.89	260.28	330.44	375.6	431.7	513.8	559.65	647.09	716.82	808.72	802.75	862.11	910.19	1072.8	1178.7	1262.7	1410.7	1420.4	1546.8	1692.8	1850.6	2012.3	2104.4	2231.4	2335.1	2028.6	2094.1	2373.6	2220.4	2250.9	2323.3	2334	2329.6	2348	2355.7	2562.2	2439.4	2540.8
17.134	9.5353	0	0	0	0	0	0	5.267	0	0	6.2637	18.743	13.737	39.987	36.424	62.294	28.264	81.151	115.08	126.72	121.96	115.43	177.4	232.35	253.46	249.93	285.08	300.24	346.52	361.69	370.77	409.25	399.91	448.64	457.79	518.47	552.44	629.94	648.91	680	768.17	833.56	936.9	951.08	988.45	1033.4	1116	1174	1213.2
9.3075	3.9314	0	3.6021	0	0	0	0	4.5197	9.3401	16.952	39.077	98.222	158.57	218.07	278.23	358.42	458.5	561.34	656.12	760.09	870.83	958.62	1089.9	1159.9	1264.8	1343.3	1385.8	1476.6	1573.8	1565.7	1687.8	1732.7	1790.4	1876.3	1882	1972.5	2044.6	2116.6	2187.5	2221.6	2387.7	2489.1	2633.8	2636.5	2711.6	2794.2	2991.4	3003.5	3118.6
0	3.0175	0	0	0	15.598	12.012	11.869	7.892	11.516	8.4077	9.7798	27.391	39.438	77.072	94.406	136.02	168.79	185.72	231.5	272.14	315.71	358.36	369.01	409.04	451.78	497.16	517.84	511.15	555.83	567.14	626.56	631.45	633.48	700.22	711.28	701.9	695.58	758.68	762.11	795	752.89	747.12	727.93	725.48	675.09	662.13	698.6	683.47	738.66
18.438	6.9637	5.8202	0	0	15.717	0	18.043	8.4571	0	0	0	21.152	71.943	110.44	172.88	235.09	300.82	373.02	428.28	539.55	583.76	642.1	719.63	776.55	803.06	852.73	873.06	941.98	1031.7	1016.4	1078	1070.2	1141.9	1186.8	1197.4	1233.3	1239	1226.5	1262.5	1259.5	1282.9	1266.2	1262.4	1266.8	1271	1286.5	1316.1	1299.2	1317
0	0	1.3203	2.8472	1.7111	4.5989	7.7863	4.8752	7.9216	20.467	10.307	8.7075	13.898	13.465	21.504	28.011	32.409	35.13	45.735	81.146	127.93	156.25	182.31	210.47	243.39	302.33	335.32	341.59	379.67	391.82	427.68	434.97	467.6	507.76	502.25	515.35	491.58	543.15	530.14	527.4	569.01	576.2	573.79	593.98	587.98	612.13	606.31	613.88	644.88	694.83
0.30771	0	0	0	2.5113	4.8639	10.396	19.341	4.8618	4.3744	4.4722	5.348	16.171	0.99383	3.7097	6.9697	7.3584	25.847	20.614	33.998	41.369	59.376	61.521	57.112	73.048	124.38	134.97	97.941	131.61	123.64	106.08	123.7	174.83	244.74	238.07	281.13	291.45	248.87	346.94	263.04	264.85	375.31	386.19	264.08	247.61	242.66	235.41	348.1	348.45	275.82
0	0	0	0	0	14.216	37.4	55.489	64.675	101.43	161.93	207.5	288.16	354.17	422.81	498.09	604.23	693.36	855.34	993.73	1174.9	1380	1529.2	1701.3	1877.1	2132.5	2270.7	2438.3	2728	2754.1	2886.6	3047.8	2997.8	3015.7	3111.4	3142.6	3231.5	3165.5	2880.6	2758.6	2951.5	2921.4	2935.4	2952.2	2896.6	2886.2	2829.9	2802.8	2961.3	2940.9
3.4256	0	0.43738	3.2561	0	0.14745	0	0	0	2.4001	0	4.334	11.254	7.7802	11.684	41.454	72.422	109.03	152.15	211.72	313.22	417.04	520.87	642.16	700.27	811.51	903.24	975.6	1153.3	1230.4	1314.3	1410.1	1489.2	1634.8	1696.5	1841.8	1826.8	1897.5	1974.7	2010	2049.9	2169.4	2184.9	2239.7	2220.4	2271.9	2256.4	2231.5	2281.7	2195
0	0	0	9.7534	1.3673	9.6898	0	9.074	3.5869	13.653	13.1	5.7807	15.387	24.411	34.983	50.462	83.671	117.35	219.14	342.7	485.32	632.65	837.34	965.52	1194.9	1437.5	1529.5	1664.6	1820.4	1998.3	2145	2233.3	2298.5	2437.4	2584.7	2520.9	2643.3	2727.9	2833.1	2877.4	2942.5	3094.1	3075.3	3079.2	3209.1	3236.9	3229.8	3248.6	3282.3	3401.9
9.2424	0	0	0	0	0	6.7845	0	0	0	0	0	0	0	0	0	0	9.9919	0	0	0	0.055025	6.8597	21.492	26.418	9.2343	0	3.9089	6.1095	4.3111	0	0	0	0	0	0	0	0	0	0	0	0	0	0	34.674	12.801	22.137	14.393	9.7078	32.636
5.4769	16.941	0	0	0	6.0265	0	18.363	56.215	0	50.518	63.678	77.242	109.8	136.17	154.29	100.09	120.64	123.7	141.89	155.86	167.72	205.97	168.2	195.44	184.77	198.53	207.98	245.95	235.47	250.08	256.73	227.22	290.86	288.49	321.29	309.8	345.6	320.68	311.35	292.56	193.42	197.58	199.26	172.24	152.91	157.47	153.05	143.95	161.02
9.8107	0.62609	0	0	0	13.321	0	53.678	50.998	20.851	52.461	61.216	98.848	98.402	132.87	109.78	128.39	144.54	190.83	216.52	288.83	323.65	441.38	557.91	709.23	905.56	1115	1365.6	1418.8	1782.4	2043.2	2335.1	2521.9	2814.5	3175.1	3392.2	3679.1	3887.7	4052.3	4576.3	4777.1	4941.9	5132.9	5168.9	5385.6	5488.9	5663.7	5552.8	5682.7	5722.1
16.68	7.6882	9.9124	0	0	0	0	0	0	0	0	0	0	0	0	0	1.4223	21.02	55.051	73.688	103.58	138.97	161.42	196.68	367.29	386.27	403.39	416.83	468.93	477.18	522.07	546.34	568.04	597.71	616.24	633.8	656.88	679.5	698.5	717.43	731.43	768.09	784.59	809.54	812.92	848.44	833.73	869.01	875.35	887.39
0.52526	0	0	6.9421	0	1.7147	5.0929	17.692	48.619	76.262	98.983	154.72	174.8	191.13	216.61	261.08	297.02	344.4	324.57	380.17	432.81	472.91	449.52	533.02	531.93	552.38	556.65	578.92	641.63	710.43	686.99	753.63	811	855.18	881.13	875.09	840.76	912.39	906.82	956.34	997.84	1029.3	1053.4	1063.3	1127.2	1116	1139.1	1180.2	1173.5	1224.6
5.5141	0	0	6.2445	0	1.2793	0	4.3173	0	0	0	0	0	0	0	0	0	17.131	1.2375	11.522	14.189	23.164	49.904	61.044	81.881	81.892	94.933	120.87	133.29	162.16	166.25	180.19	206.02	238.85	309.85	386.01	456.22	519.17	576.69	687.69	795.8	849.38	955.37	1023	1180.4	1286.6	1339.9	1334.3	1420.3	1443.1
0	0	3.8253	0	4.6518	2.5701	2.2226	7.7737	9.0279	5.4858	11.916	3.1027	6.9781	3.2289	12.33	6.3375	9.0003	0	7.1035	10.015	20.607	24.204	42.008	70.58	104.52	130.89	148.88	188.02	236.67	266.37	302.03	347.02	396.56	449.9	520.37	587.02	615.96	694.13	697.46	754.47	831.6	858.54	897.37	920.32	943.48	1017.5	1020.2	1067.8	1063.3	1067.5
0	0	0	1.5839	2.1757	9.6843	0	2.7477	0.20086	4.6923	4.5315	5.3348	15.043	8.9119	23.592	19.841	24.822	56.706	103.9	166.49	216.2	281.36	337.59	394.84	487.87	547.34	618.2	646.66	653.8	716.65	768.59	854.52	826.45	845.02	856.42	850.15	880.76	869.2	888.53	862.95	866.85	871.79	915.61	933.67	932.79	925.7	950.55	967.82	947.1	979.26
0	0	0	0	21.965	8.478	45.822	52.574	38.824	60.013	54.815	67.767	74.729	85.6	139.89	205.6	272.18	335.38	402.63	484.76	569.53	670.45	774.86	841.92	916.25	957.53	1089.3	1171.5	1252.8	1357.8	1401.1	1498.1	1527.8	1619.1	1643.4	1706.7	1702.6	1793.4	1849.1	1855.2	1975.3	1999.8	1957.3	1795.4	1843	2030.7	2056.7	2048.8	2110.7	2116.7
0	0	0	0	4.383	20.585	13.033	33.67	28.003	22.822	34.949	38.163	68.663	83.77	137.27	190.37	281.18	393.89	513.6	633.03	776.46	938.37	1207.3	1346.2	1493.2	1646.4	1848.4	1929.7	2216.1	2313.8	2509.9	2582.8	2724.8	2879.4	2964.5	2990.5	3189	3323.4	3450	3503.8	3755.2	3794.6	3887.5	3928.6	3971.8	4016	3979.5	4060.6	4066.4	4257.2
0	0	0	0	0	0.13348	7.4176	23.177	28.976	34.719	36.288	46.649	59.893	64.927	58.131	82.359	76.316	113.86	142.2	166.74	187.08	235.92	259.57	303.39	350.14	374.04	411.88	446.31	538.67	615.35	661.04	793.84	900.72	1055.3	1201	1282	1369.6	1509	1702.3	1815.7	1925	2153.9	2261.1	2357.7	2382.6	2570.8	2663.5	2856.5	2893.3	3169
0	0	2.1645	0	0	3.6993	4.474	2.3303	6.7698	5.5669	8.0133	2.8191	1.8679	17.729	16.704	17.728	25.129	26.073	37.393	54.979	79.515	105.66	153.63	198.71	280.89	346.56	412.25	468.68	565.39	610.83	684.78	716.29	796.13	957.98	996.62	999	984.71	1052.1	1020.1	1066.6	1108.1	1156.5	1156.4	1189.6	1217.4	1281	1287.1	1293.1	1303.9	1320.1
0	2.5468	0	0.94102	0	4.6068	11.216	40.66	97.063	131.38	234.91	316.96	428.75	522.56	640.19	696	878.41	942.62	1033.5	1189.8	1313.4	1478	1489.7	1704.7	1717.7	1822	2143.7	2092.4	2340.7	2377	2407.1	2504.2	2542.7	2603.5	2630.3	2777	2786	2912.5	3023	3121	3186.5	3254.5	3341	3393.4	3519.6	3717.6	3860.3	3890.7	3928.4	4090.3
18.001	1.1966	0.55626	0	0	0	0	0	0	0	0	0	7.301	17.013	63.64	91.72	190.65	273.26	412.02	519.33	686.93	829.82	1030.6	1176.3	1391.1	1591.4	1754.6	1937	2092.3	2222.6	2411.8	2611.5	2814.6	2980.2	3186.2	3400.8	3592.8	3790.4	3875.1	4059.6	4156.6	4395.5	4569	4644.9	4836.6	4907.3	4916.9	4979.7	5002.8	5032.8
0	0.57862	0.3491	0	0	0.12144	10.503	4.8951	6.6919	8.2477	14.602	5.8154	21.355	34.58	46.723	55.086	79.721	83.218	102.1	119.34	164.9	170.85	191.35	201.02	231.93	232.48	253.26	267.52	298.33	305.87	306.8	293.36	284.43	313.85	330.57	391.4	415.04	456.86	470.21	531.31	611.39	694.9	739.21	830.32	919.44	1043.9	1096.4	1147.8	1255.1	1322.5
0.81052	3.89	4.8068	3.5241	0	0	6.2663	0.21355	0.21524	15.057	30.531	44.709	72.386	87.185	115.77	147.11	184.5	268.14	306.25	369.93	453.55	537.91	578.24	665.95	721.14	780.23	839.2	894.52	907.72	972.08	1050	1177	1068.3	1040.1	1132.1	1249.9	1266.1	1168.7	1155	1207.1	1242.7	1249.1	1269.9	1308.3	1348.2	1353.9	1325	1369.8	1353	1364.6
8.7868	0	0	0	0	0	8.1928	13.395	8.1151	10.463	6.3284	0.49621	0	6.4233	26.875	46.569	94.3	163.11	226.77	309.41	408.19	495.85	608.95	636.35	757.87	804.39	945.63	971	1088.3	1142	1197.7	1278.5	1225.9	1300.5	1342.1	1413.8	1397	1378.4	1402.2	1421.7	1442	1498.8	1462.5	1438.6	1406.6	1442.1	1424.3	1428.9	1422.4	1459.1
8.8624	6.3214	0	6.53	0	3.4258	0	7.3218	25.727	90.306	169.61	304.07	456.58	690.64	802.6	1004	1187.2	1398.4	1685.8	1909.5	2113.4	2205.8	2376.5	2756.7	2897	3276	2731	2803.5	3786.5	4018.2	4137.1	4231.1	4554.5	4743.8	4764.8	4244.9	4300.1	4359.7	5332.4	6102.4	6051	6204.5	6346.1	6584.7	6234.4	6256	6839.6	6686.2	6806	7038.2
0	0	0	0	30.362	25.073	48.765	35.193	23.353	11.886	0	0	0	0	0	0	0	0	0	0	0	0	0	0	0	0	0	7.7777	37.296	149.17	154.26	146.56	177.93	176.43	204.78	182.65	162.78	172.86	147.14	156.52	160.21	128.91	127.84	163.72	90.415	86.366	63.084	14.299	0	20.629
4.0158	0	0	0	0	12.244	3.2163	0	0	0	0	0	0	0	41.704	89.638	142.59	186.72	254.53	289.25	404.22	449.45	530.6	648.66	787.16	958.65	1041.9	1161.8	1282.3	1436.8	1570	1668.7	1702.9	1930.4	2052.6	2091	2256.4	2251.4	2375.3	2512.5	2578.5	2656.6	2702.2	2774.8	2891.2	3007.9	3042.7	3060.1	3158	3228.1
0	0	0	0	0	9.18	15.506	6.4102	0	5.3689	5.8711	15.643	0.30557	13.534	20.458	37.947	49.047	71.577	62.633	75.808	69.281	86.195	111.31	111.91	141.28	154.08	150.09	181.3	195.89	223.38	212.36	217.69	218.75	217.77	235.03	241.41	255.19	261.82	256.48	261.44	249.6	229.38	244.53	249.17	266.1	260.82	235.36	224.49	212.71	203.04
0	0	0.16906	2.4721	6.3533	8.6249	19.52	36.357	80.234	118.59	199.49	266.17	325.37	396.47	463.91	524.83	604.36	688.82	763.2	860.5	950.39	1044.3	1104.2	1203	1289.2	1377.5	1463.8	1568.1	1656.6	1773.6	1809.2	1791.9	1924.1	1932.2	2039.3	2064	2140.2	2185.6	2264.7	2386.2	2411.3	2337	2382.6	2432.3	2348.1	2335.9	2325.1	2324	2343.9	2324.7
3.4045	2.3717	0	4.148	1.3506	0.68181	0	3.294	11.261	43.334	78.545	131.62	185.98	238.52	289.75	335.74	395.54	482.26	542.45	582.66	651.42	758.8	815.45	878.4	933.02	1059.3	1139.9	1205.2	1283.1	1355.2	1399.5	1455.1	1505.4	1541.6	1577.9	1628.4	1399.5	1427.9	1404	1457.7	1460.8	1483.6	1570	1633.4	1612.2	1551.1	1747	1789.6	1788.1	1928.1
0	0	0	0	9.5274	12.382	19.153	47.549	100.24	124.54	210.68	274.93	430.16	420.33	665.03	602.07	1002.3	1297.7	1522.6	1659.3	1870.2	1939.8	2087.9	2227.1	2406.2	2489.6	2550.4	2676.3	2486.8	2736.3	2813.6	2956.1	2947.5	3035.7	3088.2	3035.3	3127.7	3118	3131.7	3219.4	3168.7	3248.3	3296.1	3265.9	3353.6	3339.4	2933.9	2874.4	2793.9	2844.7
0	0	0	4.1576	3.3315	5.833	10.671	7.179	0	0	0	0	0	0	0	0	0	0	0	0	0	0	0	0	15.105	82.368	137.12	192.85	239.97	268.56	334.35	345.01	372.82	458.69	454.27	504.93	526.18	534.09	574.46	571.88	630.2	669.45	741.95	765.16	781.67	778.32	824.75	875.82	881.16	924.93
0	0.22872	0	1.7455	1.6307	0	2.9447	10.725	35.837	65.936	109.53	147.02	217.52	294.47	381.51	483.38	599.53	703.53	832.36	858.26	992.25	1113.3	1291	1348.7	1500.5	1626.1	1852.1	2164.5	2201	2356.6	2568	2769.7	2966.5	3119.8	3334.9	3483.8	3642.2	3797.3	3983.1	4201.6	4402.3	4413.7	4724	4751	4780.8	4876	4939.2	5047.3	5025.9	5092.5
0	0	0	0	7.4876	0	29.722	58.2	88.751	137.56	195.12	266.37	347.1	390.26	517.5	647.67	818.13	844.27	966.96	1083.9	1298.6	1439.8	1541.9	1698.4	1816.8	1960.9	2134.8	2219.2	2471.3	2580	2581.7	2595.5	2799.8	2936.3	3065.7	3147	3124.9	3248.2	3368.5	3484.8	3571.6	3669.5	3720.5	3760.3	3804.8	3970.9	4048.3	4011.5	4094.1	4005.3
0	0	0	0	8.1153	16.644	17.6	9.9825	28.685	35.377	40.128	60.009	122.89	223.39	328.03	475.5	578.39	659.34	833.32	1060.7	1147.8	1355.3	1438.7	1606.4	1705.1	1817.8	1904.5	1976.3	2113.7	2105.7	2292.1	2274.3	2287	2499.9	2576.4	2449.5	2555	2600	2704.3	2803.1	2828.1	2851.3	3015.1	2894	2914.7	3090.8	2943.3	2938.5	2962	3017.5
0	0	0	0	0	18.963	34.645	18.994	13.61	29.049	50.772	42.765	59.685	71.771	79.798	108.85	136.1	184.18	235.28	299.72	402.69	484.28	612.55	736.67	813.64	1011.4	1082.1	1181.1	1342.5	1369	1506.9	1592.9	1763.1	1811.7	1947.8	2009.6	2002.9	2094.4	2238.1	2310.9	2325.8	2397.4	2393.2	2439.6	2487.5	2603	2675.1	2643.6	2677.5	2709.9
0	0	0	10.087	0	0	5.6628	27.227	99.313	180.38	255.91	410.49	567.01	809.2	1035.5	1076.5	1235.7	1713.8	1819.7	1844.2	2066	2777.8	3154.4	2714.2	2883.1	3031.3	3784.6	3879	3527.7	3738.4	3872.7	4611.3	4691.3	4171	4133	5057.1	5041.8	5014	4865.4	4804.5	5081.9	5216.2	5289.4	5085.1	4962.9	4764.4	4673.9	4630.1	4856.2	5094.4
0	0	11.159	15.711	16.553	8.6975	0	0	0	9.421	0	3.9681	5.6145	16.08	8.2057	22.373	41.67	71.901	95.171	115.92	128.86	64.869	62.791	56.791	67.711	79.852	117.45	166.79	232.67	304.48	395.2	491.81	637.42	746.38	888.67	968.85	1111.4	1210.8	1346.1	1459.8	1557	1687.7	1750.3	1824.2	1923	1933.3	1994	2133.4	2156.8	2187.4
0	0	2.2372	0	3.9311	7.9338	8.2308	3.1611	11.898	7.1591	3.3936	0	0.36524	3.045	0	0	0	0	0	0	1.5956	10.307	24.239	28.17	57.623	72.856	105.26	128.03	156.12	166.57	186.01	193.77	213.16	235.63	257.44	272.67	276.54	289.72	272.7	286.56	312.16	302.55	315.17	303.15	316.53	325.63	315.03	312.36	322.73	312.28
12.026	11.328	1.1719	0	0	0	0	0	0	0	0	0.67263	0	23.193	41.816	67.281	141.25	217.6	298.43	350.11	439.85	567.49	675.57	812.13	894.16	1053.2	1138.6	1315.3	1516.3	1656.7	1730.1	1857.2	1922.5	2129.7	2225	2276.7	2463.8	2608	2722.9	2839.6	3058.6	3201.5	3295.5	3479.4	3617.8	3758.1	3907.8	4061.9	4108.1	4149.3
5.4185	15.259	6.6731	0	0	3.1928	0	12.949	0	0	42.663	47.548	75.586	83.026	123.69	180.05	234.01	274.97	351.76	357.06	440.28	544.41	673.8	734.18	827.83	914.37	1155.8	1372.5	1131.4	1285.9	1360.8	1542	1570.7	1662.5	1745.2	1824.6	1933.6	1926.6	1943.3	2002.2	2068.6	2101.5	2138.4	2125	2207	2245.7	2259.2	2287.9	2280.8	2254.9
10.503	0	0	6.8418	0	0	5.4303	0.33734	1.519	5.846	5.6086	4.9911	35.409	61.492	114.77	162.4	215.88	265.8	319.97	378.29	418.99	499.38	536.28	600.71	667.53	772.9	858.66	984.06	1021.7	1200.9	1252.3	1391.1	1512.5	1628.2	1770.5	1814.6	1910.3	1937.1	2035.3	2250.8	2320.7	2486.7	2532.2	2589.7	2690.6	2734.7	2846.3	2756.2	2717.7	2730.3
0	0	0	10.362	7.1168	0	2.7439	0	7.7117	29.791	46.573	71.475	105.86	137.21	155.55	193.95	228.44	274.4	281.6	324.88	352.83	381.01	388.75	460.52	440.52	460.75	503.07	503.08	504.91	549.02	522.26	557.71	553.28	540.47	598.5	582.75	737.12	592.69	598.88	604.14	608.92	639.49	639.11	629.8	527.99	511.14	632.55	628.85	631.21	637.9
0	0	0	3.5171	0	6.8582	2.7594	0	17.768	49.171	69.778	124.98	176.59	221.54	328.21	388.36	344.14	426.11	449.09	466.24	513.3	521.59	662.87	606.07	616.89	630.16	739.73	748.04	740.33	771.36	757.42	772.95	819.97	842.65	887.21	917.5	971.65	997.95	1052.2	1095.9	1165.6	1258.7	1348.2	1451	1591.8	1647.5	1756.1	1898.7	2086.4	2223.3
0	0	0	15.241	16.987	8.2059	0	7.6565	7.7166	27.958	32.208	19.797	13.616	25.642	20.445	18.228	15.025	22.542	28.266	0	0	0	0	0	0.69114	0	18.916	41.181	64.769	100.85	179.9	199.57	259.72	311.52	373.3	414.94	442.68	474.65	512.96	519.25	541.95	587.89	568.83	604.17	579.4	592.53	612.05	633.11	653.62	686.87
0	0	0	0	6.9651	1.5806	6.5975	0	4.8722	8.3656	19.791	14.763	25.484	40.125	40.406	51.617	51.772	58.857	60.308	53.865	77.421	86.157	83.689	72.269	64.535	100.45	96.827	104.38	112.25	108.56	113.68	124.19	117.3	128.38	106.32	122.9	161.34	250.6	377.71	499.05	653.34	843.82	1020.6	1246.4	1518.4	1818.5	2065.6	2259.2	2493.1	2655.7
0	0	0	0	0	16.95	44.022	99.544	195.19	299.13	415.77	376.88	660.76	798.82	914.95	1028.7	1127	1318.9	1359.6	1456.7	1506.6	1626.3	1660.4	1750.2	1754.7	1841.4	1834	1852.5	1940.6	1816.4	1931	1897.1	1912.9	1900.2	1844.5	1858.2	1931.6	1865.1	1895.8	1902.2	1867.3	1905.8	1841.8	1804.2	1815.1	1861.1	1825.7	1844.5	1799	1803.7
0	0	0	14.963	28.557	0	0	0	8.7391	0	0	0	0	0	0	0	0	0	0	0	0	0	0	0	20.378	33.419	61.088	86.585	89.01	95.194	114.98	129.48	133.28	174.35	198.35	197.93	232.31	247.97	261.36	259.13	301.16	309.26	324.3	338.89	356.11	375.86	380.68	402.93	402.06	401.97
0	3.3401	7.3421	0.72785	0	0	0	0	10.234	0.75766	3.7403	0	0	0	2.6033	1.8986	28.073	60.866	108.21	168.81	228.81	296.21	355.92	396.01	449.05	495.96	577.55	563.33	654.28	730.11	743.71	777.49	794.96	803.64	788.88	894.31	913.37	953.92	958.02	1014.9	1027.6	1056.3	1059.8	1026.2	1028.4	1097.5	1107.3	1093.4	1141.1	1110.8
16.889	0	0	0	2.5489	0.60201	0	0	0	0	0	0	10.075	5.3345	10.78	5.9259	6.6411	16.316	14.844	47.268	55.73	109	103.6	190.81	276.28	340.62	359.53	444.57	529.64	609.91	644.18	704	826.3	901.79	990.21	994.35	1083.5	1227.8	1313.2	1357.9	1405.1	1472.9	1562.5	1638.5	1685.1	1688.8	1729.3	1784.7	1800.2	1818.8
8.8769	0	0	6.2375	0.5484	0.71448	0	0	0	0	0	0	0	0.78084	0	0	18.098	60.49	106.35	167.36	271.18	389.66	504.1	611.57	761.49	905.45	1046.1	1196	1351.7	1515.6	1631.2	1784.6	1943.3	2106	2192.9	2266.8	2390	2428	2563.1	2661	2703.7	2799.5	2915.5	2979.3	2984.8	3075.2	3065.4	3236.2	3255.4	3341.2
0	0	0	0	27.611	130.86	245.21	471.3	626.61	796.98	869.64	1109.3	1299.1	1837.5	1907.3	2107	2385.4	2643.1	3089.1	3380.2	3703.5	4161.7	4197.3	4332.6	4843.2	4803.2	5707.7	5961.2	5700.2	5930.1	5840.3	6440.7	6080.8	6336	6228.5	6808.9	6639.4	6546.1	6635.5	6565.1	6550.9	6690.1	6515.9	6469.9	6527.7	6441.1	6418.6	6503.7	6499.1	6394
0	0	0	0.17881	0	1.0519	8.3686	11.18	4.7293	4.3612	22.057	44.267	54.877	75.07	91.734	111.05	139.73	173.61	240.19	230.92	179.65	237.81	291.52	275.78	244.43	261.84	365.88	376.78	389.33	409.05	484.71	579.56	433.48	609.49	570.36	553.97	581.05	579.63	636.91	642.49	709.29	780.07	796.17	733.92	841.09	872.22	919.17	983.73	1002.8	1066.3
0	1.3062	0	3.3426	13.762	5.2795	0	0	0	1.8716	1.558	1.4183	17.7	38.201	64.649	120.13	161.38	218.99	346.04	358.16	422.56	465.47	587.96	669.72	719.34	835.23	939.32	949.89	989.08	1084.2	1076.8	1145.8	1137.1	1209.4	1248.3	1275.7	1439.3	1375.2	1510.2	1460.4	1548.8	1558	1613.2	1597.5	1609.2	1713.9	1781.7	1827.2	1811.9	1848
0	0	4.638	0.18208	3.9618	10.122	0	33.407	25.46	9.3509	58.546	79.658	109.81	122.93	140.77	156.55	156.58	187.88	217.99	240.34	261.41	276.85	313.31	327.23	353.26	349.69	368.53	374.58	390.4	409.64	423.33	474.25	453.06	514.38	525.97	553.02	555.19	607.46	643.88	643.67	640.92	653.57	656.97	718.89	717.42	725.42	734.57	707.94	713.09	749.16
0	7.9976	0	6.2928	3.5628	4.301	8.548	10.611	8.7347	0	8.2476	13.928	67.352	97.536	174.86	292.71	385.12	484.9	566	665.48	752.6	810.83	937.37	953.84	1007.4	1184.2	1173.1	1259.7	1213.8	1234.3	1292.8	1332	1375.2	1377.9	1375.2	1410.8	1401.6	1477.3	1491.2	1510	1512	1473.2	1472.2	1538.3	1498.5	1466.6	1461.5	1479.2	1418.8	1439.9
0	0	0	6.5991	20.027	5.4853	27.142	44.765	41.633	49.777	79.913	121.7	121.51	139.46	179.16	232.85	230.12	275.63	297.22	301.49	313.15	326.14	341.08	345.16	382.31	394.08	389.27	454.2	452.09	534.85	547.56	559.87	593.76	606.54	680.83	668.06	659.22	670.25	722.98	750.89	780.31	829.83	861.79	857.24	924.69	1014.6	1018.1	1033.5	1037.2	1088.7
0	0	0	29.077	39.498	12.992	0	0	83.256	98.116	142.25	233.37	370.95	469.33	528.96	531.12	669.32	900.52	1073.5	1197.2	1289.5	1566.2	1718.6	1908.5	2027	2230	2462.8	2700.4	2838.4	2998.9	3223	3257.6	3288.5	3517	3694.5	3838.4	3875.9	3838.4	3990.1	4031.2	3964	4129.3	4037.4	4082.8	4099.3	4130.8	4118	4046.1	4131.5	4193.2
17.6	7.8363	6.742	0	0	3.7532	0	0	0	0	0	0	0	0	3.0349	28.529	47.215	100.84	143.51	232.99	334.17	471.01	607.6	696.12	873.69	944.62	1048.4	1184.8	1210.1	1454.1	1529.3	1680.7	1757.8	1977	2054.4	2181.7	2186.9	2226.4	2340.1	2424.2	2514.2	2666.6	2720.8	2746.2	2885.4	2935.8	3085.6	3161.5	3276.6	3303.3
0	42.27	64.85	25.757	30.205	0	0	0	0	0	0	0	0	0	0	35.841	86.735	113.52	150.38	235.66	274.8	373.25	416.48	486.27	540.33	664.03	820.76	880.27	914.34	1035.7	1123.9	1119.1	1175.1	1205.3	1324.5	1368.2	1418.8	1533.5	1621.6	1638.8	1702.2	1835.1	1772	1929.9	1945.1	1948.9	1931.4	2021.7	2061.1	2110.1
0	7.8957	1.6193	15.356	13.086	0	0	0	0	0	0	0	0	0	0	0	0	0	0	0	0	0	0	0	0	0	0	0	0	0	0	0	0	0	0	0	0	0	0	0	0	5.3287	33.873	51.174	88.873	107.72	99.654	78.955	135.54	200.92
9.4501	7.4224	0	9.1412	0	0.12869	0	0	0	0	0	34.639	113.81	229.27	376.27	588.71	866.81	1091.7	1319.2	1544.1	1803.4	2098.4	2430.3	2623.3	2906.7	3147.4	3317.5	3375.3	3568.9	3635	3949.7	3716.1	4008.2	4139.3	4192.9	4333.2	4444.6	4585.7	4669.6	4588.9	4653.7	4752.4	4906.4	5140.7	5231.4	5250.6	5513.6	5556	5478.7	5531.5
0	0	0	0	0	21.176	44.418	52.688	39.713	75.152	84.062	147.94	199.59	283.18	369.26	469.7	605.65	714.37	849.16	886.82	997.51	1037.6	1091.3	1159.5	1224.9	1250	1304.9	1405.2	1548.8	1564.9	1631.1	1760.8	1813	1923.5	2102	2137.9	2312.7	2412.9	2477.8	2667.1	2815	2938.7	3000.7	3327.6	3461.4	3563.9	3740.4	3874.3	3967	4072.8
0	0	0	4.2306	7.9022	4.6116	1.9226	9.3936	9.2194	13.121	12.673	12.145	34.246	18.972	19.735	15.708	48.939	52.633	112.4	185.85	233.88	326.66	364.39	465.58	612.96	715.84	773.54	904.75	961.26	1096.6	1165.8	1215.8	1323.5	1363.5	1534.1	1553.5	1668.8	1785.7	1839.5	1943.1	1961.1	2051.2	2205	2285.5	2387.4	2373.1	2504.7	2563.1	2545.3	2625.2
3.0041	0	0.86593	0	7.2229	26.797	0	27.197	26.313	0	0	8.4619	24.682	34.127	60.666	81.791	102.21	177.76	253.25	376.35	451.09	579.79	716.98	831.35	926.25	1018.8	1110.1	1173.9	1268.6	1322.2	1325.3	1421.7	1403.4	1532.7	1612.4	1610.6	1645.9	1673.8	1677.6	1775	1850.5	1892.8	1898.3	1914.4	1922.2	1900.1	1931.4	1922.1	2007.2	2012
1.0313	4.9312	9.4099	5.7381	0	0	0	0	0	0	1.6859	23.646	3.6388	23.061	63.552	86.175	138.29	185.8	243.01	257.59	354.03	417.72	482.79	567.99	655.18	765.54	858.78	968.07	1154.5	1253.4	1422.6	1479.2	1592.2	1710.8	1801.2	1899.8	2008.5	2091.4	2108	2257.7	2328.3	2425.4	2522.1	2582.5	2697.6	2808.3	2845.7	2939	2897.1	2902.5
8.1198	0.090367	0	7.6417	1.9454	0	0	2.9189	1.6308	0	0	0	0	0	0	0	0	0	0	0	0	0	0	0	0	10.552	31.109	56.679	37.78	110.97	107.75	154.64	189.74	216.29	223.63	220.6	210.05	195.02	214.41	213.91	188.85	213.77	314.62	350.75	343.3	392.2	424.38	498.11	554.18	656.91
0	2.4088	2.6425	5.9721	0	8.0204	0	0	18.239	13.329	10.682	0	14.506	17.04	0	0	24.96	42.247	26.586	116.12	179.02	200.22	213.2	255.18	291.92	328.02	342.46	407.88	450.49	535.49	572.85	613.4	656.8	762.8	757.57	804.12	821.6	830.3	880.19	925.71	918.67	979.39	1008.2	1022.4	1026.8	1026.3	1048.5	1047.8	1043.3	1099.4
2.281	6.2994	0	0	0	0	3.9961	0.5336	10.94	0	8.238	0	15.784	10.408	16.724	22.257	27.587	36.964	41.198	35.308	59.666	57.733	80.663	80.613	86.498	117.88	123.96	156.33	162.39	190.27	195.75	245.92	272.35	320.55	327.32	368.16	415.98	478.65	554.01	625.18	709.11	870.15	946.41	1030	1188.5	1297.1	1368.5	1437.3	1546.1	1577.3
3.9434	15.947	3.6087	1.5828	0	0	0	0	2.9288	0	3.5234	0	26.5	32.778	74.613	90.261	119.43	157.41	194.21	247.04	281.17	299.1	329.38	353.17	379.66	408.4	420.2	451.96	408.77	462.7	466.83	517.37	516.38	515.29	504.57	517.49	516.9	491.63	474.84	501.95	503.3	536.21	560.73	545.16	551.79	545.93	541.89	555.46	561.03	535.4
0	0	0	6.9866	0	0	3.1622	5.543	11.634	13.749	16.928	22.578	61.106	79.162	100.64	114.54	145.18	154.31	200.18	224.97	254.99	263.35	295.75	312.67	339.46	391.78	414.72	495.63	558.85	641.05	707.4	767.31	837.63	901.1	981.42	1019.8	1094.2	1097.8	1135.7	1192.9	1203.4	1268.7	1264.6	1291	1307.9	1349.5	1347.4	1385.2	1423.9	1400.7
5.4299	9.0687	2.3636	0	0	0	0	3.6513	16.252	37.938	61.103	118.76	165.63	231.75	296.28	368.49	490.27	567.92	635.23	709.23	835.52	923.67	951.93	1054.3	1158.1	1261	1328.4	1375.6	1470.3	1525.8	1623.7	1521.3	1724.3	1839.5	1955.1	1978.1	1970.3	2079.9	2164.4	2224.2	2241.2	2398.6	2502.1	2614.2	2641.7	2778.8	2958.6	3000.6	3108.8	3212.5
0.51682	0	0.23792	6.9093	1.3631	3.334	0	0	3.2728	0	0	0	8.5809	19.821	45.464	63.029	69.352	94.88	137	155.39	178.43	205.04	216.32	259.01	280.54	257.07	259.65	271.72	273.56	301.65	335.82	331.27	368.64	389.07	420.3	437.22	437.59	484.32	491.48	462.56	467.31	477.93	497.26	483.74	481.98	467.47	468.21	482.61	475.4	493.88
17.875	11.199	0	0	0	0	0	0	0	0	0	0	0	0	0	3.1157	36.861	93.227	163.48	239.72	345.95	453.68	578.36	711.98	824.61	978.39	1122.2	1310.2	1424.2	1668.8	1759.3	2032.3	2044.3	2260.6	2442.6	2626.1	2742.6	2944.4	3108.4	3280.2	3404.8	3695.1	3807.8	4014.6	4104.1	4207.1	4300.1	4453.4	4385.7	4405.4
4.7271	10.124	4.6853	4.472	0	0	0	0	0	0	0	0	0	0	0	0	3.1766	0	7.5431	16.575	14.887	37.409	40.61	34.669	57.42	53.14	52.063	76.458	29.086	82.583	80.217	96.501	88.215	145.97	88.909	121.16	149.53	137.01	154.85	203.9	232.46	281	348.92	359.95	422.7	490.54	502.81	617.59	628.38	651.52
0	0	0	0	0.37812	5.2204	12.764	13.313	5.8927	1.9256	0	0	0	0	0	0	0	8.2072	0	0	0	0	0	0	0	0	0	0.3442	10.811	44.088	50.792	73.796	89.059	96.635	130.59	146.28	187.39	188.86	205.93	233.35	211.23	225.97	234.08	276.96	289.88	294.12	276.18	289.77	261.84	271.03
0	18.914	2.5268	20.311	0	8.4257	0	0	0	0	4.5634	0	0	0	9.1343	0	19.402	35.376	46.241	75.256	97.656	108.13	116.49	144.98	189.41	225.11	264.17	282.46	306.62	331.6	359.84	377.12	408.89	400.44	441.18	466.02	572.66	647.09	693.87	724.67	800.2	841.7	920.54	988.41	1083.7	1135.6	1126.8	1212.4	1267.1	1287.2
28.425	0	11.68	7.0584	0	0	0	0	0	0	0	0	0	0	7.6	32.052	98.374	146.41	226.87	282.45	315.14	471.82	547.79	648.64	723.22	847.4	899.69	982.47	1099.8	1160.4	1237.2	1281.3	1056.9	1116.6	1337.4	1181.7	1306	1479	1477.8	1415.8	1769.2	1683.8	1691.2	1991.7	2021.5	2104	1997.5	2076.8	2093.4	2081.3
11.285	3.4823	0	0	0	0	0	0	0	0	0	0	0	0	0	0	0	0	0	0	0	0	0	0	0	0	0	5.9173	20.389	48.148	50.877	100.7	121.36	154.26	181.93	183.19	208.47	202.04	208.01	213.98	238.67	258.86	273.3	261.01	287.34	267.49	279.05	324.65	334.27	387.64
22.251	8.5654	0	0	0	0	0	0	13.822	25.99	48.15	72.026	122.71	134.29	161.14	194.46	224.88	250.89	248.59	236.74	262.56	261.67	293.79	340.82	329.37	375.27	388.15	398.66	400.14	394.23	404.48	429.35	475.97	522.1	549.93	603.69	619.55	673.38	682.44	681.28	651.85	672.42	674.28	691.03	687.66	759.36	774.42	807.09	801.21	802.94
0	0	0.10141	3.3411	2.0306	3.7844	3.2363	0.8074	11.084	23.612	28.455	50.6	69.662	98.023	130	167.04	211.42	250.5	250.67	301.5	336.74	360.57	335.91	353.95	369.73	402.34	421.59	401.28	421.67	442.48	431.37	463.07	466.02	465.64	478.04	473.25	481.33	480.52	485.55	493.83	525.91	507.3	546.55	562.32	597.82	632.29	627.96	610.89	642.13	623.98
0	0	0	0	4.5583	11.443	25.092	20.358	18.619	19.713	12.926	26.531	24.129	30.727	32.301	45.626	66.512	81.817	116.22	118.42	149.95	167.2	170.21	189.2	223.39	253.43	304.08	293.61	331.19	332	410.09	396.92	327.5	361.78	397.17	412.23	434.84	454.7	476.24	491.52	539.11	578.95	669.7	709.2	749.87	772.94	828.68	868.53	879.71	987.8
0	0	0	0	2.9576	9.9738	17.278	20.923	14	5.9901	3.8183	0	0	0	0	0	0	7.8774	5.0575	11.864	41.481	82.401	152.37	210.72	355.2	473.66	607.95	746.35	866.8	967.77	1117.9	1268.2	1405.3	1531.5	1609.6	1685.8	1776.8	2006.5	2153.7	2243	2401.5	2477.8	2642.5	2670.6	2804.4	2861.3	2912.9	3101.6	3153.5	3296.4
0	0	0	2.5082	45.949	77.195	83.907	116.97	125.53	166.24	214.13	243.13	311.06	351.65	424.5	462.47	508.56	537.08	581.66	678.68	748.54	804.15	873.74	937.46	1021.5	1139.5	1228.7	1319.6	1410.6	1468.9	1543.3	1648.4	1693.5	1842.4	1881.2	1917.4	1979.1	2011.9	2029.6	2003.3	2034.3	1986	1910.6	1984.6	2001	1951.8	1972.6	1939.7	1959.7	1954.3
0	0	0	0	0	7.2898	17.483	56.136	119.75	216.62	310.72	413.95	553.6	645.83	749.4	884.03	991.33	1101.2	1176.4	1290.6	1413.7	1543.2	1636.2	1786.5	1985	2144	2361.6	2523.2	2744.8	2937	3148.1	3248.1	3435.5	3588.3	3732.1	3882.2	3987.6	4219	4411.7	4500.7	4558.1	4657.5	4738.4	4779	4852.4	4876	4882.1	4861	4991.5	5034.2
4.6307	10.068	0	6.308	0	0	12.17	56.55	110.05	185.7	272.47	353.48	511.24	707.49	906.07	1037.3	1303.5	1532.3	1777.5	2051.3	2290.6	2577.4	2866.3	3107.6	3222.3	3423.9	3632.1	3710.1	3898.5	4019.1	4054.4	4272.8	4240.5	4437.3	4435.7	4440.7	4491.6	4519.5	4450.5	4479.9	4524.5	4519.4	4559.5	4529.9	4599.2	4525.4	4547.5	4541.1	4483.4	4508.7
0	0	3.0789	0.98989	0	5.3569	7.8085	9.5061	16.208	14.837	16.063	7.5956	11.291	13.248	18.154	15.864	16.414	14.194	29.109	46.961	39.986	50.201	52.515	70.185	96.486	140.72	191.93	256.22	327.12	428.18	522.29	622.61	742.98	851.32	924.07	1084	1173.3	1296.2	1432.1	1598	1640.8	1762.5	1839.4	1901	1969.1	2066.5	2106	2125.2	2250.2	2269.5
20.421	15.893	6.2205	0	0	0	0	3.5194	0	0	0	0	0	0	0	0	0	35.15	51.06	82.947	128.97	156.01	219.59	257.97	303.6	352.16	368.57	420.01	396.27	457.26	506.03	595.72	549.81	598.77	606.2	663.96	690.24	679.04	658.66	713.18	749.89	846.6	843.63	912.45	954.25	1008.5	1046.3	1080.1	1148.9	1164.5
0	0	0	6.9614	1.2212	8.8817	13.744	34.189	33.288	40.239	66	98.43	114.9	148.09	203.48	275.3	396.99	549.32	725.37	800.97	1055.9	1199	1350.5	1473.2	1621.4	1854.9	1905.7	1972.5	2101.4	2060.7	2161.6	2234.5	2269.3	2349.3	2393.3	2418.3	2416.8	2435.4	2397.6	2433	2419.4	2356	2436.4	2354.6	2332	2351	2359.7	2293.5	2324.5	2336.7
19.569	0	0	0	0	0	1.9264	0.11224	0	0	0	0	0	2.5527	26.111	31.024	70.981	139.35	148.73	241.28	301.47	325.72	395.14	479.46	561.64	603.59	696.94	747.98	933.53	1000.6	1147.8	1339.6	1439.3	1684.6	1933	2246	2516.6	2790.9	3102.1	3393	3812.4	4090.9	4475.3	4859.4	5078.4	5602.3	5834.1	6217.4	6373.4	6516.9
0	0	0	0	2.2938	22.691	25.328	31.935	30.474	35.853	25.503	33.739	44.706	44.697	48.311	46.568	77.094	94.7	123.13	157.49	204.2	273.65	368.66	460.69	605.13	703.27	809.46	976.05	1211.1	1384.4	1568.1	1741.6	2028.2	2237.3	2505.7	2764.7	3041.2	3234.5	3575.3	3725.7	4110.2	4245.4	4605.3	4750.4	4936.2	5154.1	5313.8	5701.1	5722.2	5903.2
0	0	0	0	18.681	33.975	44.754	70.586	66.406	77.111	72.716	89.565	107.8	119.73	140.09	129.6	156.6	178.56	207.29	237.91	288.78	299.94	382.73	419.61	501.83	539.17	629.74	645.77	743.17	739.11	899.06	1000.9	1086.4	1144.1	1235.9	1316.1	1360.2	1474.8	1663.1	1724	1877.4	1971.3	2080	2154	2238.6	2286.6	2453.6	2605.8	2672	2778.9
0	35.853	0	13.259	0	2.3784	0	0	0	0	0	0	0	0	13.782	53.783	95.372	121.66	177.92	194.02	230.27	295.38	337.66	470.99	541.25	635.98	803.74	828.41	943.72	1004.7	1113.4	1233.1	1317.8	1386.1	1422.1	1497.6	1569.4	1649	1739.3	1813.3	1839.7	1787.4	1750.1	1795.5	1852.2	1902.5	1901.6	1941.4	1996.8	1975.1
0	0	0	10.913	7.98	17.808	15.356	36.303	36.323	55.679	54.389	54.607	64.78	74.736	65.631	77.788	83.566	97.577	100.03	94.543	109.43	140.77	148.05	179.58	199.09	228.52	255.78	307.74	371.35	463.82	505.27	568.53	669.86	753.81	824.35	888.68	954.66	1011.4	1073.8	1118.5	1180.3	1222.2	1352.4	1345.4	1368.2	1354.9	1375.4	1466.1	1428.6	1484.4
0	5.5885	7.9102	0	14.628	0	10.731	0.33645	0	6.5582	0	0	30.072	26.91	21.052	43.032	15.269	34.814	33.42	26.333	31.149	27.326	12.127	31.369	41.577	20.143	0	0	1.2615	14.845	10.874	12.384	44.967	40.845	63.342	37.088	55.518	40.204	68.347	90.679	133.19	173.62	219.76	280.19	339.54	385.91	464.26	460.34	556.41	620.6
27.395	11.641	0	0	0	0	0	0	4.4457	0.50482	0	18.342	11.771	6.6729	5.2425	7.5125	9.8418	12.553	19.803	21.835	31.031	64.15	82.323	127.08	132.96	206.81	235.32	294.03	364.7	441.45	545.79	613.3	646.65	755.47	803.78	909.9	972.21	1075.7	1187.2	1232.1	1270.7	1329.1	1413.7	1408.6	1441.8	1480.8	1486.5	1491.6	1516.2	1580.7
17.671	16.672	12.335	0.82752	0	0	0	0	0	0	0	0	0	0	0	0	0	0	0	0	0	0	0	0	0	16.249	55.338	106.9	105.74	150.05	199.49	210.72	275.95	257.1	285.59	340.55	409.02	392.6	415.81	482.72	541.15	557.65	614.8	666.32	688.87	742.17	758.07	738.72	781.71	838.77
0	0	0	0	2.3378	10.09	28.441	35.054	23.066	18.475	16.052	13.546	0	0	0	12.109	19.535	53.446	55.996	74.393	81.997	95.232	99.994	126.52	170.81	181.83	169.33	197.44	201.68	246.8	267.64	318.06	273.46	258.22	286.18	292.65	324.56	368.52	375.21	390.99	405.15	402.71	451.06	524.51	531.46	583.74	566.76	613.17	572.32	588.07
2.5533	3.7283	0	1.9858	0	6.1743	0	31.667	94.776	179.73	305.04	463.28	625.22	823.06	1023.1	1217.6	1409.7	1575.3	1749.6	1902.5	2059.9	2248.7	2408.5	2608.9	2723.3	2919.2	3136.9	3304.7	3473.8	3688.5	3785.6	3992.4	4174.2	4294.9	4396.9	4440.8	4765.5	4695.2	4729.9	4840.8	4893.7	4968.2	5076.1	5056.9	5056.6	5055	5078.4	5106	5268	5273.7
0	0	6.6651	5.8135	0	0.39372	2.478	2.7646	14.45	11.355	14.257	29.967	71.475	117.82	153.34	228.7	286.36	342.17	399.14	454.63	539.91	605.22	650.49	723.85	793.07	851.05	912.8	946.77	1043.8	1099.5	1166.2	1228.1	1288.1	1405.9	1474.4	1571.9	1606.5	1709.4	1709.1	1713.8	1838	1830.3	1859.6	1910	1965.3	1985.8	2008	2091.6	2045.6	2067.3
0	0.56294	1.0392	0.59121	0	2.6173	6.2218	7.6041	21.935	25.892	32.924	33.297	42.264	59.495	66.378	67.77	97.778	116.51	169.3	236.92	275.64	326.24	402.74	474.59	542.89	587.21	654.98	739.34	769.42	815.24	856.75	880.04	943.95	964.75	1004.7	921.57	1004.8	1071	1056.3	1221.8	1361.8	1479.5	1665.3	1818.8	2053	2256.5	2444.4	2599.3	2748	2968.8
0	0	0	0	8.5882	3.4027	20.806	26.176	23.12	30.028	27.665	25.616	32.192	44.94	45.069	50.213	57.581	77.409	71.338	43.251	38.01	42.54	38.682	38.908	38.102	31.895	50.123	32.955	61.312	54.09	62.067	44.29	22.361	18.608	33.143	31.24	13.677	22.668	32.467	94.259	146.79	212.17	247.95	284.41	365.9	452.94	552.88	621.53	730.77	760.75
2.289	9.6292	4.9283	12.624	0	0	0	1.3837	17.206	53.757	100.37	151.33	223.52	287.93	331.32	379.85	482.37	490.57	609.95	620.71	666.21	762.26	801.6	832.54	875.6	913.86	883.19	926.39	933.26	1054.6	1045.9	1109.9	1162.1	1215.8	1321.4	1337.5	1395.9	1408.6	1486	1562.5	1587.5	1712.7	1806.2	1801.5	1843.7	1910.8	1899.4	1989.5	2004.3	2103
0	0	0	8.0899	0	15.379	34.668	75.345	152.11	225.43	363.59	489.49	621.69	815.45	983.02	1156.6	1349.7	1627.3	1854.6	2115.5	2384.3	2729.4	2941	3129.7	3341.5	3587.1	3733.9	3836.6	3965.1	4249	4380	4363.7	4427.8	4516.8	4575	4619.1	4676.7	4713.4	4785.9	4884.1	4907.6	5017.2	5133.3	5079.8	5149.2	5143.1	5110.7	5163	5126.7	5229.8
1.0428	0.28585	13.999	2.3203	0	0	0	0	0	4.3414	0	0	0	0.79734	7.4145	11.997	24.124	55.103	85.023	149.9	200.55	246.82	301.09	360.91	417.23	473.26	523.68	558.15	579.21	634.79	692.28	750.27	822.18	923.12	1000.2	1113	1241.5	1384.9	1536.7	1601	1665.8	1788.9	1865.3	1965.5	1968.7	2017.6	2005.1	2050.8	2126.8	2231.4
0	0	0	8.0287	26.214	17.329	29.472	55.695	45.369	50.121	78.177	77.256	97.603	99.737	113.13	128.5	144.58	173.96	175.29	162.18	214.35	174.63	201.08	219.33	243.61	226.97	233.08	280.51	303.76	349.35	379.42	375.64	399.34	455.5	497.01	508.08	544.45	600.41	638.71	692.62	740.3	822.27	886.27	938.03	948.96	1029.4	1067.5	1073.7	1108.4	1215.1
0	0	8.817	6.2585	8.1222	2.3407	15.105	10.801	10.091	11.076	0	0	0	0	0	0	0	0	0	0	0	0	0	0	0	0	0	15.782	14.991	82.751	83.19	109.66	185.9	188.83	213.14	220.37	299.08	281.02	292.27	308.69	321.74	303	346.65	388.73	427.76	468.07	460.05	457.57	494.22	488.72
11.813	9.0099	6.8355	0	0	0	0	0	0	0	0	0	0	0	0	0	0	0	0	0	0	0	0	0	0	0	0	0	0	0	0	0	0	6.4334	14.994	33.346	80.4	125.27	160.69	172.51	198.12	218.56	237.02	271.52	267.55	317.95	325.02	331.69	342.32	336.72
2.7497	7.6437	0	0	0	0	8.0136	47.335	122.23	220.7	388.22	538.99	721.9	789.07	1019.8	1191.2	1339.6	1370.4	1627.7	1721.1	1835.6	2024.2	1929	2242.8	2315.5	2454.1	2676.3	2583.6	2781.3	2833.8	2955.2	3135.6	3064.7	3127.5	3267.3	3498	3534.1	3640	3760.8	3878	4043.1	4221	4196	4289.4	4520	4669.6	4745	4872.5	4959.7	5150.7
6.396	8.1887	4.6527	0	0.50201	3.6865	0	22.108	18.766	25.814	66.781	94.577	156.2	220.4	294.25	350.78	413.92	539.35	635.59	740.3	827.09	913.27	1045.9	1141.7	1249.6	1345	1451	1589.4	1604	1816.8	1893.3	2007	2049.1	2196.5	2302.3	2365.2	2405.9	2465	2488.6	2481.2	2501.3	2579.2	2554.8	2553.4	2614.5	2603.7	2596.7	2627.7	2676.3	2648.2
0	0	0	2.0797	13.823	16.99	28.029	29.529	56.267	61.36	97.234	107.01	119.22	143.92	210.02	298.22	402.6	541.88	686.19	858.1	1035.1	1189.2	1358.1	1547.7	1738.7	1833.2	1895	2203.9	2237.2	2524.6	2674.1	2763.2	2849.5	2952.8	2994	3003.8	3228.5	3317.7	3322.1	3533.1	3626.3	3679.7	3596.3	3810.7	3822.9	3817.8	3853.6	3811.1	3780.7	3918.8
0	8.3547	10.22	0	4.5288	19.363	0	35.08	17.772	0	3.2506	34.95	91.225	212.29	302.73	410.79	536.49	724.69	878.59	1048.1	1201.8	1350.5	1568	1820.1	1977.2	2148.2	2256.4	2325	2404.1	2632.5	2728.9	2843.8	2949.9	3133.5	3103.5	3183.9	3229.7	3283.9	3294.4	3330.1	3437.1	3563.7	3587.7	3601	3698.9	3789	3808.9	3842.5	3865.2	4020.2
2.3779	3.3629	5.2224	5.0549	7.8387	0	0	0	0	0	0	0	0	0	16.374	16.512	42.072	58.012	76.503	87.553	86.843	98.143	82.056	96.035	100.92	141.52	169.99	102.23	216.47	20.755	53.795	121.28	124.17	183.3	197.24	292.03	313.52	375.87	448.9	471.42	516.25	570.59	639.54	637.29	685.08	709.46	725.29	782.3	776.52	812
0	0	0	0	0	11.574	31.3	86.515	156.08	256.57	322.04	421.55	517.58	592.15	692.4	793.29	983.34	1018.3	1107.2	1290.9	1363.7	1465.4	1621.2	1647.2	1778	1805.2	1934.6	1999.7	2073.8	2173.7	2203.5	2267.7	2306.7	2468.3	2457.6	2498	2604.6	2676.5	2783.9	2920.7	2990.5	3172.1	3294.1	3395.2	3525.4	3643.3	3717.5	3914.5	4037.3	3989.8
16.569	11.282	6.2382	0	0	6.3591	0	13.758	10.594	0	0	0	0	0	0	0	0	0	0	0	10.738	33.321	68.379	82.575	111.5	127.78	164.02	186.44	196.03	223.33	234.27	265.63	260.33	322.5	351.35	367.02	361.09	364.01	364.5	413.34	423.22	445.2	460.92	446.73	451.43	454.82	458.69	309.74	311.77	303.7
0.89971	11.28	2.9053	4.29	0	0	0	0	4.3663	32.338	46.818	71.87	99.816	142.76	187.43	237.83	293.79	349.6	392.43	454.83	526.25	632.12	675.08	749.84	835.5	949.44	1024	1076.7	1188.3	1262.5	1273.2	1339.8	1400.3	1431.4	1469.7	1566.2	1582	1604.4	1671.4	1793.5	1855.7	1883.5	1946.4	2003.1	1973.9	1989.9	1976.2	1925.7	1963.1	1946.4
2.4697	4.6156	0.20536	2.1996	0	0	0	0	0	0	0	0	35.263	80.931	135.72	179.53	253.19	304.41	369.97	443.32	502.92	568.87	636.62	674.58	710.49	738.28	773.07	857.98	802.15	914.02	921.6	962	975.19	979	1003.6	1002.6	1019.1	1008.1	1016	1031.3	1038.1	1053.9	1045.6	1081.7	1109.9	1078.3	1101.8	1133.9	1142.9	1128.3
16.792	0	0	0	4.9123	0	0	0	0	3.5315	0	0	0	0.81782	13.653	14.458	30.186	43.456	42.457	47.042	75.481	100.51	154.36	187.99	256.4	340.89	443.59	535.79	704.05	830.09	989.12	1102.3	1164.2	1321.5	1533	1627	1801.7	2014.8	2197.3	2374.5	2621	2920.4	3163.6	3427.8	3614.7	3851.6	4237.2	4405.9	4828.8	4954.3
8.24	3.8369	0	0	0	12.407	0	21.646	24.066	0	25.305	23.21	49.922	61.679	60.095	77.513	103.27	150.15	216.35	269.08	344.71	398.62	480.78	525.66	614.17	615.43	686.88	737.07	770.91	852.92	902.59	971.63	986.89	1085.2	1090.6	1170.3	1215.8	1230.8	1285.7	1346.9	1366.8	1415.6	1435	1474.3	1480	1521.2	1565.6	1562.7	1607.5	1604.9
9.9639	5.9011	6.5709	3.3477	0	0	0	0	0	0	0	0	0	13.393	64.711	129.13	225.9	347.82	498.74	669.19	777.02	888.01	1111.1	1257.8	1458.5	1617.4	1805.2	2074.4	2200.2	2513.6	2719.2	2970.3	3235.4	3543.7	3792.8	3994.7	4341.8	4440.1	4733.8	5049.8	5214.4	5410.1	5447.6	5687.2	5654.4	5994.9	5931.2	6065.7	6047.6	6298.7
0	0	0.21758	0	0	1.557	24.03	62.86	176.72	328.48	535.54	773.1	1088.6	1377.4	1717.1	1976.9	2236.7	2445.4	3096.4	3357.1	3851.6	3963.2	4123.1	4269.4	4442.7	4664.1	4877.6	5022.5	5199.1	5200.2	5377.9	5504.4	5588.7	5746.6	5569.3	5768.5	5970.6	5923.7	5895.5	6075.3	6241.4	6317.1	6285.2	6155.2	6172.1	6386	6317.8	6405.4	6518.3	6444.8
1.0795	4.4331	0	4.5709	0	0	1.9531	11.971	41.242	60.419	71.408	110.42	180.82	272.46	363.84	490.93	639.32	814.91	969.23	1146.5	1308.4	1422.3	1566.4	1655.9	1832.7	1958.6	2006.1	2188.5	2015.3	2282.3	2372.4	2451.5	2516.1	2612.8	2637.1	2669.7	2710.7	2676.9	2739.6	2817.4	2822.4	2902.9	2911.1	2957.2	2975.3	3035.4	3036.5	3109.3	3102.2	3097.4
5.2278	9.7263	4.6008	0.26265	0	0	10.671	0	0	4.4506	73.811	79.207	131.49	156.89	252.41	384.66	489.58	593.43	703.17	847.15	952.16	1064.4	1144.4	1234.9	1351.4	1437.3	1516.4	1600.5	1690.8	1815.1	1873.6	1903.3	1984.8	2037.5	2133.1	2229.6	2133.2	2199.1	2230.3	2247.4	2161.7	2087.6	1767	1790.6	1845.9	1847.1	1898	1836.8	1786.3	1766.2
0	0	0	0	10.208	12.869	43.012	33.147	46.204	66.082	44.096	60.595	82.676	124.02	171.43	173.94	236.42	305.59	355.39	410.72	452.73	511.61	588.12	637.88	783.38	816.51	956.21	980.18	1110.9	1172.4	1222	1278.1	1335.1	1410.3	1399.4	1531.6	1594.7	1468.1	1551.4	1599	1633.4	1652.1	1562.6	1606.4	1685.2	1688.7	1748.2	1823.4	1793.4	1760.7
0	4.2018	0	2.8577	0.85083	0	4.1223	24.426	33.585	39.813	60.008	38.429	67.586	79.642	97.735	122.07	109.51	156.81	167.93	159.65	187	213.58	226.58	253.87	289.27	324.68	348.6	406.71	443.78	472.3	535.27	573.99	638.4	697.12	766.68	812.56	799.78	891.67	965.49	999.75	1069.2	1106.7	1151.9	1153.2	1189.6	1214.8	1258.2	1341.4	1340.5	1433.8
7.6103	1.627	1.6301	5.7236	0	0	0	0	0	0	0	0	0	0	0	4.8773	18.429	40.195	109.43	187.48	243.72	326.72	382.44	506.73	575.88	645.51	702.44	834.21	871.29	1024.7	1131.8	1245	1342	1440.6	1518.8	1641.9	1717	1816.2	1922.1	2041.9	2113.5	2148.9	2254	2294.3	2402.3	2398.2	2542.2	2640.2	2709.1	2732.2
1.0608	2.995	0	0	0	0.71378	9.866	14.938	0	0	0	0	0	0	0	0.48957	5.206	22.812	15.953	18.329	7.4217	7.0723	34.98	27.38	37.039	42.882	57.087	77.016	110.45	126.8	157.07	189.74	220.33	259.99	315.96	371.11	394.13	452.45	497.04	529.96	573.04	620.71	660.38	723.72	783.72	803.12	785.13	831.96	817	825.46
0	0	0	12.29	69.666	69.747	119.36	204.48	303.88	350.7	420.76	457.35	620.4	647.53	614.45	761.52	917.7	925	1030.7	1228.5	1419.2	1600.7	1720.3	1902.8	2179.3	2376	2431.2	2664.1	2797.2	3023.8	3236.3	3427.9	3534.3	3702.1	3858.1	4034.6	4206.5	4343.5	4449.4	4631.5	4836.1	4780.9	5052.1	5031.5	5221.2	5257	5392	5473.5	5428	5526.8
13.821	0	0	1.0454	0.84891	0	0	0	0	0	0	0	0	0	0	0	0	0	0	0	0	0	0	0	0	0	0	0	0	29.077	75.411	123.7	193.21	251.01	316.47	390.83	490.17	571.39	649.72	706.36	729.2	815.17	880.45	969.77	1033.1	1094.7	1119.6	1196.3	1222.5	1294.9
0	0.92938	0	12.01	6.3391	0	1.4085	0.40096	18.194	12.841	9.7136	8.7895	17.727	19.829	32.963	33.933	71.435	81.283	117.22	139.21	174.51	232.58	276.74	347.43	450.26	507.4	620.77	699.79	808.54	892.94	873.88	966.78	1060.1	1113.9	1161.5	1251.2	1260.6	1349.9	1311.9	1336	1358.7	1365.1	1408.8	1407.5	1418.4	1433.5	1431.6	1435.6	1439	1481.7
5.271	0	0	5.176	0.33559	1.96	2.7466	0	9.5507	15.913	2.8683	5.0725	8.1727	1.7755	24.994	26.388	37.701	17.545	41.839	59.147	106.35	147.38	207.52	267.7	342.88	411.16	516.62	602.27	702.55	797.62	863.96	951.74	1024.7	1117.9	1235.4	1359.5	1374.7	1425	1541	1612.1	1679.2	1741.6	1851.5	1847	1876.5	1961.6	2086.9	2118.9	2112.1	2116.8
0	0	0	8.0789	35.126	68.501	114.73	189.69	264.93	355.38	396.63	581.98	713.32	881.88	1232.2	1177.3	1414.5	1711.9	2087.1	1985.6	2202.5	2508.3	2590.2	2782.9	2963.5	3152.4	3250.6	3510	3518.7	3876.2	3854.5	3979.5	4001.9	4259	4264.2	4387.8	4382.5	4677.8	4829	4977.7	5022.4	5132.9	5117.8	5236.6	5237.2	5206.8	5309.7	5078.6	4867	5448.3
0	2.1944	0	6.1396	3.0754	9.8977	0	0	0	0	0	1.3266	13.65	4.2433	38.689	112.49	201.52	251.06	296.18	334.52	397.98	453.47	519.57	536.75	560.76	565.14	597.26	624.48	673.04	724.17	747.69	768.18	799.49	790.56	786.93	790.57	806.76	835.24	863.88	921.93	914.16	936.02	957.79	1006.9	1060.3	1094.6	1108.8	1178.6	1143.8	1157.9
0	6.9356	29.09	0	7.6149	0	4.8805	0	0	0	0	0	0	0	0	0	0	28.032	64.302	60.059	79.211	95.721	115.01	121	139.37	130.24	244.34	287.67	301.48	160.81	137.09	120.74	88.378	89.84	105.82	122.13	85.47	112.14	111.28	115.91	102.6	104.76	107.62	135.61	149.29	147	115.3	104.23	123.15	125.44
21.647	10.674	0	4.5639	0	0.064883	0	0	5.427	0	0	0.81985	12.763	43.399	48.846	60.515	111.78	150.81	147.47	181.98	202.86	235.25	243.54	250.81	258.28	261.45	268.5	277.01	298.72	314.5	321.71	328.05	355.13	394.54	399.12	414.04	433.63	427.19	433	468.06	514.7	556.07	558.49	569.78	593.42	611.58	630.54	714.03	722.68	748.33
0	0	0	0	12.157	6.8372	23.015	14.736	16.112	0	0	9.1506	15.699	0	25.311	33.323	95.706	141.29	244.5	307.2	510.67	796.97	1032.2	1269.9	1561	1870.6	2301.8	2616.8	3103.3	3572.1	3965.5	4351.6	4615.5	5030.5	5117.5	5449.8	5763.2	6018.4	6564	6549.7	6797	7125.8	7291.1	7303.8	7545.2	7838.9	7608.3	7811.4	8107.3	7866.6
0	0	0	5.872	2.5475	21.042	0	30.818	30.621	0	0	0	1.8715	0	0	0	0	0	0	52.277	35.341	75.286	92.456	110.31	107.58	121.05	123.67	184.17	144.94	158.68	179.38	260.53	222.41	258.8	279.04	363.34	358.11	375.07	450.37	488.89	514.56	568.79	632.34	672.13	667.8	696.51	755.65	744.37	767.1	764.67
0	6.591	0	0	0	2.629	2.087	10.98	7.5032	4.6873	4.0891	13.458	36.372	66.549	115.43	148.35	222.85	307.78	404.27	508.64	669.12	808.67	950.45	1072.7	1257.6	1384.7	1532.4	1647.3	1766.3	1934.4	2041	2112.2	2166.3	2286.4	2462.1	2343.1	2655	2853.8	3070.7	3173.6	3525.1	3667.8	3495.8	3563.1	3759.4	4203.8	4415.7	4020.9	4443.7	4575.3
0	0	0	16.334	4.9397	7.3922	11.437	24.625	24.949	60.616	75.28	98.446	119	183.55	235.68	286.45	337.51	386.33	439.17	577.83	639.5	798.5	922.46	960	1204.5	1331.5	1453.5	1545.7	1633.1	1682.5	1756	1847.7	1890.2	2048.2	2147.3	2249.7	2402.5	2515.8	2679.5	2833.2	2970	3144.3	3300.1	3497.6	3567.9	3678.2	3655.5	3825.7	3970.3	4020.8
1.4452	0	0	0	5.8893	15.305	23.253	13.359	13.716	20.1	22.196	33.288	32.254	37.255	47.421	50.572	92.67	124.87	201.48	289.17	421.44	524.79	661.77	773.84	892.61	1045.2	1184.3	1304	1406.4	1538	1656.2	1780.5	1833.2	1950.7	2065.2	2127.9	2175.6	2175.5	2256.4	2359.9	2432.1	2532.3	2516.1	2575.2	2599.6	2571.4	2635.9	2681	2666.2	2679.3
0	0	0	0	0	43.139	37.702	86.642	125.43	208.97	325.31	409.86	486.29	646.42	789.98	918.19	1061.2	1167.5	1221.3	1340.4	1451.7	1538.8	1591.6	1644.2	1704.9	1834	1902	1945.5	2042.8	2090.4	2217.8	2376.2	2533.2	2627	2734.8	2831	2947.1	3017.1	3160.7	3247.5	3422.9	3564.9	3638.5	3641.8	3744.5	3879.6	3850.4	3883.2	4010	4129.1
6.5247	0	0.10156	0	0.55048	2.5085	0	0	0	0	0	0	0	0	0	0	0	0	0	0	0	0	0	0	0	0	0	0	0	0	0	0	0	0	0	0	0	0	0	0	0	0	0	0	0	0	0	0	0	0
0.57166	8.3217	3.8628	0	0	0	0	0	0	0	0	0	14.442	28.684	46.012	86.421	151.79	219.76	311.56	396.08	521.87	697.04	817.05	955.41	1131.7	1294.1	1366.4	1495.7	1610.6	1751.2	1861.7	1984.3	2075	2138.9	2257.5	2363.1	2464.2	2548.6	2580.9	2640.6	2775.5	2809.4	2901	2841.4	2928.7	3055.4	2989.3	3076.5	3130.9	3174.6
0	0	0	0	6.0397	10.167	23.095	39.713	71.529	68.739	78.83	86.18	122.85	153.36	190.99	230.31	304.43	351.08	430.02	539.3	607.11	716.74	834.45	986.29	1122.2	1262.8	1349.9	1460.7	2021.4	1725.3	1831.4	1892.4	2072.7	2138.4	2294.3	2332.2	2442.2	2506.5	2521.6	2697	2730.8	2804.5	2736.8	2810.3	2854.5	2859.8	2904.5	2931	2979.2	2945.8
3.1577	0.32407	0.39023	11.913	0	0	0	0	0	3.8108	8.7903	8.1143	7.8259	38.555	78.191	130.89	235.42	355.43	474.98	619.05	791.45	1023.1	1165.6	1298.9	1465.2	1605.6	1742.6	1764.1	1924.3	2009.2	2079.4	2102.5	2214	2298.8	2351.8	2342.1	2423.4	2503.6	2532.5	2635.9	2691.9	2804.6	2947.8	3014.8	3179.2	3225.7	3414.2	3480.1	3565.9	3698.1
0	0	0	15.623	10.688	0	0	3.8541	8.4575	14.196	0	8.315	0	1.3144	0	0.37154	6.6344	21.041	65.088	98.741	114.83	123.09	155.93	170.24	201.63	222.52	226.84	244.45	216.67	222.42	261.5	245.86	344.52	363.02	414.46	635.16	728.26	660.04	787.26	867.61	974.54	1168.1	1275.7	1401.6	1464.8	1639.1	1694.7	1792.5	1897.5	1767
18.734	28.184	1.1085	0	0	0	40.899	47.853	90.228	149.62	215.32	301.66	437.08	563.49	691.78	866.05	924.72	1032.4	1260.8	1395.4	1548.4	1647.3	1754.1	1851.2	1979.3	2018.1	2173.5	2411.5	2514.5	2752.2	2866.3	3083.4	3437.5	3686	3932.1	4130.7	4485	4673.7	4929.5	5375.4	5575.6	5755	6165.7	6341.7	6295.3	6524	6691	6963.4	7302.5	6783.7
0	0	0.14588	0	0.97094	6.4471	10.943	16.404	14.049	16.7	19.277	32.77	55.769	111.72	204.09	271.15	401.58	543.14	682.57	929.06	1115.5	1372.9	1502.2	1750.3	2007.5	2328.6	2568.6	2771.9	3031.5	3440	3759.4	3886.8	4195.9	4431.3	4807.1	5194	5247.5	5591.3	5810.6	5813.5	6170	6281.8	6449.1	6580.6	6643.7	6806	6895.8	7154.8	5697.1	5619.9
0.74642	6.5574	5.7215	7.5827	0	0	0	0	0	0	0	0	0	0	0	12.095	18.023	55.766	118.28	202.86	306.19	428.46	554.24	754.69	903.85	1006.7	1164.8	1319.3	1554.2	1726.9	2008.7	1993.2	2356.4	2544.5	2914.2	2996	3220.4	3339	3480.2	3716.3	4080.5	4313.9	4596.3	4757.4	4357.5	4643.6	4859.1	4701.9	4777.2	5094
0	0	4.8781	2.0623	0	2.6194	2.535	6.36	5.9189	6.3259	6.5853	0	0	1.4801	0	0	0	0	0	0	4.5276	2.9507	0	3.906	18.747	19.689	27.137	29.854	38.206	20.224	43.151	42.556	55.845	96.678	117.26	145.24	157	219.24	263.82	377	473.05	532.25	632.33	724.82	846.61	975.61	1095.2	1171.6	1289.6	1380.5
0	0	0	0	0	0	10.968	3.2862	0	0	0	0	0	0	0	0	0	7.0969	0	0	0	0	0	0	0	10.852	0	1.9362	13.788	21.354	28.15	34.046	25.909	20.756	35.306	41.528	51.22	59.616	46.994	73.366	63.614	57.214	77.626	140.32	188.48	181.17	220.3	245.23	253.79	303.54
4.3812	0.58718	0	2.6015	1.1705	0	0	28.486	42.475	90.886	158	189	258.73	350.99	476.7	568.45	667.29	857.42	972.08	1164.8	1274.6	1482.3	1505	1662.6	1786.7	1980.5	2026.7	2095.3	2229.5	2405.7	2583.8	2564.4	2551.2	2631.8	2698	2773.2	2812	2873.6	2928.4	3030.6	3004.4	3161.8	3193.7	3212.7	3214.6	3252	3204.9	3254	3402.4	3424.3
0	0	0	41.02	31.749	20.565	6.3284	33.176	22.102	25.387	18.539	33.852	58.177	58.798	137.37	161.18	239.94	302.8	383.76	321.84	551.55	641.87	745.78	852.74	941.54	1050.8	1153	1279	1423.9	1489.7	1537	1762.1	1804.1	1957.6	2010.7	1814	2226.2	1771.5	2387.9	2536	2743.9	2921.7	3058.6	3298.5	2743.1	3526.6	3732.7	3086.9	3234.2	3434.3
0	12.166	0	0	5.6632	6.4583	0	0	30.738	45.926	60.724	66.957	95.809	126.82	154.7	183.57	244.08	243.44	241.69	316.05	324.72	345.11	354.34	390.39	377.12	384.09	421.63	415.53	438.16	458.49	467.91	455.01	486.19	466.96	487.79	470.8	518.39	516.13	547.61	553.83	608.07	581.13	646.86	705.45	708.74	709.11	698.01	725.63	722.76	745.38
0	0.9903	0	2.6383	0	0	19.799	38.735	79.863	157.65	231.07	355.15	454.87	466.51	624.13	932.54	934.36	1299.3	1230.3	1606.1	1757	1633.2	1822.6	2281.3	2380.2	2507.8	2310.4	2560.5	2746.4	2893.4	3004.5	2602.5	3013.5	3177.1	3095.1	3212.3	3221.7	3259.2	3335.1	3308.5	3357.8	3435.5	3481.5	3561.5	3610.6	3636.3	3706.1	3734.4	3834.4	3897.8
0	2.28	0	0	0	18.896	3.7449	12.922	9.5085	0	0	0	7.9733	6.0564	32.709	28.496	48.185	73.124	117.87	160.68	202.29	254.26	320.91	295.32	332.37	350.96	420.6	499.86	487.62	560.08	632.26	653.87	704.49	766.32	821.19	837.11	954.03	976.48	1021.4	1104.7	1151.1	1171.5	1268.3	1190.7	1363.7	1369.3	1364.2	1430.1	1296.8	1258.6
0	2.3673	0	0	0	2.8958	25.299	21.592	3.8008	1.9572	0	0	0	0	0	0	0	0	0	0	0	0	0	0	0	0	0	0	0	0	0	0	0	0	0	0	0	0	0	0	0	19.889	67.763	118.83	199.97	231.39	254.19	313.78	349.17	368.37
9.4243	5.4893	4.0952	0.88214	0.75332	0	0	0	16.811	35.998	43.363	66.422	94.003	123.64	136.81	188.68	223.62	259.37	254.05	275.53	287.17	340.69	349.16	364.33	339.84	358.57	372.22	396.26	400.05	441.76	451.77	468.69	511.92	509.2	576.67	622.93	694.29	760.3	830.34	898.1	982.76	1027.9	1123.1	1200.2	1239.6	1278.3	1313.9	1377.1	1416.1	1425.8
6.9822	0	0	0	0	0.78512	5.6506	0	0	0	0	0	0	0	0	0	0	0	0	0	0	0	0	0	10.391	32.787	48.81	41.759	72.883	53.871	54.561	56.136	33.371	35.084	46.103	72.81	47.14	35.42	39.584	34.676	24.612	11.836	26.022	17.649	24.928	25.388	22.183	36.971	37.313	68.364
0	0	0	5.2366	15.789	25.863	70.077	78.303	175.23	119.72	249.66	536.22	576.73	585.69	657.09	681.64	643.2	619.21	583.69	651.73	606.05	590.9	646.44	688.62	641.03	632.52	642.78	626.43	641	627.66	621.07	612.17	621.78	547.97	571.05	585.5	546.59	471.12	538.96	472.24	535.78	484.87	520.38	510.28	502.91	476.75	449.79	351.62	385.73	383.33
0	2.0377	0	0	0	0	5.7391	8.8143	0	0.12154	4.6299	20.956	15.805	32.33	31.563	51.802	66.693	86.702	92.934	98.143	105.82	119.17	174.28	171.2	206.81	208.88	282.5	285.39	271.61	158.08	136.87	131.44	129.29	125.46	140.65	161.92	169.15	180.24	185.16	192.73	189.43	189.62	207.59	228.71	240.49	270.14	237.69	235.58	227.01	229.11
18.077	7.1908	7.8549	0.46277	0	3.837	0	1.5193	0	0	0	0	0	0	0	0	0	0	0	0	0	0	1.2914	0	3.3677	0	0	0	0	0	0	0	0	0	0	8.7203	0	0	0	0	0	0	0	0	0	0	0	0	2.5091	14.843
1.6277	9.9224	0	0	0	0	0	2.7032	0	0	0	6.6442	24.05	29.069	43.591	59.025	64.528	98.506	104.68	120.95	143.35	170.89	165.32	166.2	187.58	193.72	209.27	260.71	278.78	286.6	298.58	307.69	300.84	313.68	339.73	377.79	381.43	323.48	327.67	330.08	365.12	348.67	348.29	367.09	340.57	352.98	367.03	325.06	329.27	373.35
8.2502	0	0	0	1.0617	0	0	0	0	2.1764	7.8868	0	33.582	76.857	143.92	201.9	268.29	345.13	417.44	491.53	562.22	635.85	660.5	710.91	803.92	836.13	899.07	911.92	884.64	956.74	940.89	958.66	1000.8	1019.5	1091.2	1079.7	1145	1158.9	1182.8	1181.5	1226.2	1216.1	1283.6	1368.3	1394.8	1472.2	1489.3	1528.8	1572.5	1569.1
4.1303	5.815	0	0	1.6407	0	8.6029	10.849	0	0	0	3.2164	0	0	0	0	0.34266	6.6359	44.286	65.945	98.258	103.25	158.42	174.05	235.24	294.26	376.87	419.64	452.28	456.55	553.18	620.3	613.5	735.36	790.22	837.33	808.08	938.89	1040.4	1037.9	1084.2	1122.8	1135.9	1178.6	1219.4	1270.8	1336.5	1422.5	1504.2	1570.1
0	0	0	0	9.7129	4.7414	15.839	13.307	4.5547	0	1.1831	14.736	29.39	53.346	120.42	190.44	286.82	356.48	452.96	549.38	633.02	747.47	839.32	949.06	1050.4	1206.9	1389.3	1464.2	1594.5	1694.8	1775.1	1891.6	1919	1960.3	2023.1	2008.7	1959.2	1983.9	2034.4	2009.3	2075.8	2038.2	2070.6	2080.5	2078.5	2087.7	2147.3	2188.2	2268.7	2251.5
0	0	0	17.572	9.9358	16.807	15.674	27.707	10.314	21.155	29.775	34.025	63.859	137.66	212.49	382.83	507.28	646.41	846.88	1018.2	1227	1391.5	1718.6	1849.2	2026.1	2233.1	2406.2	2609.3	2738	2948.9	3260.4	3414.1	3601	3877.9	4117.4	4059.6	4246	4530.8	4662	4915.6	4898.9	5095.7	5031.7	5276.6	5228.7	5406.3	5340	5351.9	5352.2	5523
0	1.2786	0	6.3208	5.4397	4.4753	0	0	6.2255	16.321	23.111	34.6	51.348	64.043	68.099	9.3924	22.452	19.447	32.013	27.242	31.081	50.347	56.853	60.14	57.416	51.471	53.09	80.384	111.7	149.79	143.69	207.45	233.25	259.89	298.22	311.65	333.62	330.74	338.45	381.02	394.63	437.18	457.71	472.55	537.81	525.72	546.03	607.43	618.81	719.47
0	14.218	10.19	2.7489	0	0.50569	0	0	0	0	0	0	0	0	0	0	0	0	0	0	0	0	0	0	0	0	0	0	0	0	0	0	0	0	0	0	0	0	0	20.324	61.118	88.602	104.81	140.19	154.37	203.09	224.31	267.52	250.91	283.98
0	0	0	0	1.1308	24.539	0	27.748	11.999	0	0	6.2762	14.059	18.762	15.587	8.9599	16.577	27.391	55.818	81.34	126.19	177.12	218.43	294.91	368.67	437.66	514.98	612.24	667.91	753.92	793.35	893.72	958.46	1132.3	1172	1253.6	1272.3	1309	1355.2	1395.2	1388.7	1484.5	1479.1	1497.3	1541	1565.4	1578.4	1583.5	1593.6	1616.8
2.7746	0	0.63462	15.325	0	0	0	0	0	4.7858	24.42	38.067	50.318	69.739	106.97	117.32	140.07	182.86	205.95	254.53	287.99	315.22	364.86	416.91	475.33	566.21	600.21	627.89	697.25	737.27	809.04	853.2	902.27	981.64	1019.8	1050	1096.5	1112.1	1153.4	1178	1232.2	1266.5	1224	1271.1	1265.6	1256.2	1253.7	1209.4	1239.4	1290.5
10.801	4.8838	7.4457	0	0	3.0755	0	18.742	18.013	0	20.982	42.651	65.4	87.557	109.15	128.1	151.41	178.75	199.26	234.82	283.07	300.02	353.71	361.74	423.55	415.5	476.13	496.62	475.29	554.82	578.58	620.76	611.36	658.86	651.84	691.04	724.5	773	762.33	785.37	793.13	1078.6	847.62	869.85	895	926.72	958.67	976.25	1061.3	1037.6
15.208	3.326	0	0	6.1062	3.7786	8.7418	10.294	3.7164	0	0	0	0	0	0	0	0	0	0	0	0	0	0	0	0	0	0	0	0	0	0	0	0	0	0	0	0	0	0	0	0	0	0	0	0	0	0	0	0	0
6.8242	7.8211	1.9978	0	0	0	0	21.357	24.591	45.439	114.96	159.18	247.21	293.9	370.67	427.87	505.9	601.13	748.56	864.05	992.43	1140.7	1287	1398.8	1540.3	1653.7	1759	2000.5	2157.6	2231	2397.8	2501.2	2628.3	2783.2	2732.3	2865.4	2908.8	2834.1	2899.3	2967.9	2919	3025.9	3099.7	3202.6	3248.7	3220	3360.4	3355.1	3308.4	3363.4
3.7225	6.7327	6.7643	0	0	8.023	0	43.163	26.698	15.122	40.983	47.949	90.364	165.54	195.81	233.64	288.15	449.84	540.52	630.99	754.67	907.58	1027	1136.5	1182.3	1231	1450.8	1547.6	1463.4	1694.8	1630.8	1871.5	1784.9	1978.2	1976.3	2131.1	2251.1	2350.7	2408.9	2421.4	2530.1	2698.8	2792.9	2783.9	2974.4	3002.1	3118.9	3165.2	3189	3196.9
5.5045	3.8914	0	2.5172	0	0	0	0	0	1.1518	6.7169	8.3722	33.833	36.898	49.528	73.82	60.17	98.619	92.643	107.83	129.54	130.04	131.7	139.23	148.75	78.193	90.149	77.799	86.952	88.354	108.98	101.61	123.81	134.85	131.61	130.09	139.7	135.15	140.85	141.77	156.05	155.27	168.34	171.7	161.07	168.5	173.94	178.85	159.74	165.93
3.9147	0	0.10873	3.4186	0	0.99087	0	0	21.341	20.198	32.499	45.893	54.977	72.416	78.434	84.614	96.14	109.77	119.46	117.2	144.6	134.08	138.86	149.22	173.23	197.57	206.96	218.92	221.76	230.64	251.06	270.47	308.03	318.99	341.5	359.11	375.73	393.06	434.49	425.58	471.06	479.19	468.05	478.45	487.44	522.45	518.88	497.15	509.58	510.72
12.334	9.1031	0	0	0	0	0	0	0	0	0	0	0	0	0	0	0	0	0	0	16.645	35.359	63.719	96.098	137.01	179.53	219.03	256.48	319.89	373.13	415.77	458.15	417.61	514.25	555.88	593.04	601.59	606.47	629.15	677.02	738.75	775.32	812.1	845.14	884.92	937.42	1015.4	1069	1122.7	1150.5
0	14.239	0	0	0	2.5317	5.5078	6.1153	12.895	23.373	37.232	48.917	78.249	103.33	106.23	131.32	169.72	185.7	203.25	235.02	275.87	286.58	300.09	326.29	325	345.98	361.98	367.2	400.83	405.3	424.64	413.53	411.09	397.16	390.75	394.51	411.05	396.77	421.27	428.02	439.01	411.92	442.95	448.87	477.64	466.95	468.21	481.71	495.43	515.05
7.1691	11.855	7.8808	6.1932	2.2832	3.021	0	5.42	0	0	0	0	0	0	0	0	0	20.297	49.41	66.831	83.862	153.51	238.24	247.76	234.81	254.33	333.41	412.97	329.8	500.03	535.74	618.23	517.59	617.01	679.97	830.5	924.58	850.5	902.54	947.6	980.72	1060.8	1162.5	1202.1	1265.9	1311.6	1396.6	1384.1	1418.8	1432
0	0	0	5.1456	0	7.5225	3.5466	6.7427	7.9841	29.28	30.031	32.611	40.303	25.945	57.159	64.313	94.194	109.98	174.24	205.58	262.69	306.24	391.79	449.02	536.39	752.63	754.8	776.82	834.02	998.56	1025.7	1084.4	1235.9	1397.2	1550.9	1694	1817.6	1855.7	2167.1	2403.5	2605.7	2797.2	2880	3226.7	3386.2	3701.9	3653.4	4103.7	4142.8	4393.7
0	0	0	0	3.1525	10.098	13.258	15.401	19.84	37.386	31.793	44.88	88.973	135.26	227.67	307.34	426.31	551.5	710.91	808.38	925.35	1108	1304.3	1399.6	1593.3	1781.4	1954.5	1987.3	2310	2451.7	2540.8	2723.8	2880.7	3050.1	3183.8	3376.4	3494.1	3591.9	3831.7	3725	3932.5	4001.2	4092.7	4121	4232.4	4128	4303.6	4386.6	4358.7	4324.1
13.261	1.6459	2.7676	6.7454	0	0	0	0	0	0	0	0	0	0	0	0	0	0	0	0	0	0	0	0	0	0	0	0	0	0	0	0	0	0	0	0	0	10.074	78.255	101.09	147.72	220.19	237.6	280.92	285.01	323.17	318.48	409.43	462.16	527.72
0	0	0	3.2308	15.511	0	21.362	8.4707	24.013	24.294	17.676	24.408	26.169	48.623	62.278	79.627	114.39	145.05	162.67	209.03	207.3	203.6	206.47	252.88	268.97	324.01	353.42	381.94	441.95	447.77	529.4	555.71	602	671.96	675.96	759.25	746.11	821.16	775.76	840.01	858.82	921.37	850	921.93	948.61	990.16	1028.4	1030.6	1062.9	1111.5
0	0	0	6.5789	2.1473	14.265	0	0.49599	0	0	0.26125	3.7244	21.382	41.596	76.399	118.58	149.26	221.55	276.82	350.56	387.04	492.06	546.17	606.19	674.1	670.55	729.11	761.53	825.68	872.22	956.57	983.62	1079.6	1184.5	1357.6	1358	1496.7	1655	1767.1	2083.7	2061.3	2277.7	2422	2653.9	2687.4	2790	2854.9	2799.4	3047.9	2982.1
0	0	0	0	0	4.8445	26.255	57.654	102.17	161.85	231.93	316.31	411.7	506.37	652.54	747.63	891.91	1063	1182.3	1326.3	1507.9	1664.5	1831.7	2014.3	2244	2368.6	2479.2	2685.1	2650.3	2939.7	3088.7	3187.4	3287.5	3465	3488.1	3599.7	3706.3	3760.9	3826.4	3816.6	3896.6	4008.1	4151.7	4191.8	4186	4212.3	4293.5	4373.5	4384.8	4412.6
0	0	0	0	1.0293	4.2744	19.543	9.4144	1.7365	3.8744	1.9189	46.728	106.34	186.39	308.4	424.92	572.54	741.39	912.06	1048.8	1192.4	1338	1489.6	1574.9	1655.6	1734.2	1800	1912.1	1946.4	2165.8	2227.9	2246.7	2337.1	2404.3	2518.4	2524.2	2596.7	2638.4	2620.2	2646.6	2621.6	2606.5	2611.2	2597.8	2521.4	2618.7	2573	2638.2	2510.5	2512
0	0	0	7.1819	7.8937	14.196	7.3876	0.57133	0	4.4814	25.186	71.742	128.12	159.78	208.69	305.96	412.45	525.14	623.65	738.24	859.36	968.54	1021.2	1132	1214.1	1270.4	1419.4	1461.4	1375.4	1450.2	1477.9	1509.8	1550.6	1585	1683.4	1727.7	1764.4	1810	1503.3	1799.8	1755.2	1872.2	1709	1922	1977.3	1758.1	1713.9	1642	1685.8	1692.2
23.247	10.061	0	2.134	0	0	0	0	0	0	0	25.581	52.457	120.14	182.62	281.02	406.72	558.61	692.07	870.26	1050.6	1289.9	1396.1	1575.2	1658.2	1822.1	1976.4	2091.6	2230.8	2361.1	2467.8	2498.3	2577.8	2706.1	2790.7	2608.8	2876.8	2963.6	2993.4	3171.5	3251.8	3397.4	3585.1	3587.1	3810	3966	4041.6	4252.3	4219.7	4358.5
0	0	0	0	2.9506	5.7143	7.058	13.565	28.732	54.515	74.826	98.663	132.75	170.9	208.03	227.44	279.55	302.08	334.5	364.74	398.46	432.21	459.06	522.15	588.85	654.02	664.04	702.24	718.96	788.11	818.3	838.21	848.35	862.1	909.25	909.19	952.72	994.82	1007.1	1012.3	1043.9	1033	1085.9	1119.8	1149.1	1136	1139.5	1177.9	1187.7	1186.6
1.6764	0	0	0	6.9803	6.3126	0	59.243	104.28	148.67	272.98	373.93	525.43	755.17	893.01	1087	1268.6	1409.9	1582.9	1744.2	1938.3	2029.9	2209	2350.8	2515.2	2634.7	2801.5	2944.3	3092.5	3243.2	3425.6	3483.2	3648.4	3808.9	3951.3	4063.3	4167.2	4221.4	4294.1	4447.5	4593.4	4715	4890.4	4935	5094	5168.3	5303.4	5140.1	5441.4	6333
0	0	4.1359	0	0.63106	2.0089	13.65	42.986	101.6	154.26	233.1	340.54	469.99	576.81	679.27	784.18	880.88	986.17	1058.8	1122.8	1197.1	1273	1345.5	1389.3	1433.1	1449	1472.7	1610	1551.2	1529.8	1650.5	1686.7	1656.8	1775.2	1877	1899.5	1912	1943.7	2041.1	2056.3	2125.8	2103	2209.8	2262.7	2306.1	2347.6	2373.7	2350.1	2370.5	2443
15.288	12.322	1.4055	0	0	0	0	0	0	0	0	0	0	0	0	0	0	0	0	0	0	0	0	0	0	0	0	0	0	0	0	0	0	0	0	0	0	0	0	0	10.088	25.516	30.851	73.27	75.85	117.63	118.67	105.86	116.19	118.48
3.5689	15.384	0	0.67471	0	1.8361	0	5.6812	57.717	99.52	107.83	171.2	286.24	401.41	389.96	464.39	629.85	837.01	1047	841.04	942.56	1163.4	1241.6	1199.1	1331.4	1464.9	1555.3	1665.6	1691.6	1860	2045.1	2108	2214.5	2280.3	2418.4	2431.5	2495.8	2483.7	2554.5	2562.7	2735.2	2795.9	3019.8	2889.6	2917	2952.1	2953.1	2999.6	3010	3014
0	0	0	10.089	8.5613	36.451	34.907	45.544	60.739	59.512	73.192	69.504	81.499	153.46	174.53	252.85	356.11	500.74	603.85	759.9	921.26	1100.1	1228.4	1275.7	1454.7	1541.7	1662.7	1780.7	1860	1934.1	2062.7	2168.2	2221.1	2368.1	2386.4	2516.9	2679.2	2897.1	3024.7	3085.7	3148.9	3353.2	3418.5	3467.9	3597.2	3641.1	3763.9	3812.2	3960.9	3829.2
2.931	0	1.152	0	0	12.202	6.6212	7.2753	3.3821	7.0707	8.9514	16.616	33.452	60.475	98.039	121.6	165.79	203.93	246.88	302.65	351.18	404.39	481.65	578.95	734.82	831.83	963.88	1068.9	1220.2	1313.6	1383.4	1482.2	1599.1	1750.5	1888	2012.8	2113.4	2214.2	2427.5	2481.4	2634	2732.9	3009	3222.7	3338.4	3456.8	3550.1	3891.2	4113.6	4244.7
5.287	0	0	2.0557	0	1.7156	6.4961	0	0	0.86116	0	6.0484	34.572	46.645	79.234	108.78	135.18	157.57	191.86	237.48	252.24	290.59	344.98	381.16	394.83	452.55	504.91	578.87	531.77	570.04	609.7	678.92	750.59	790.83	819.94	873.24	974.37	971.13	1023.8	1102.4	1107.1	1183.7	1206.6	1223.2	1264.4	1310.9	1294.7	1353.2	1353.5	1334.1
0	0	7.3039	0	0	6.0909	8.6897	9.6986	16.232	18.014	8.5114	12.006	13.639	5.8384	3.2619	0	0	0	0	0	6.7438	0	17.326	0	0.94183	1.5477	6.8882	3.4432	0	0	0	5.9974	0	0	0	0	0	0	0	0	0	0	0	0	0	0	0	0	0	0
0	0	0	17.134	0	4.0494	16.289	0	0	0	0	0	10.674	48.7	83.432	149.61	204.5	272.91	322.6	399.85	457.82	518.38	592.46	607.87	710.17	700.55	769.88	782.24	880.64	927.25	951.04	977.5	1001.4	1056.7	1128.2	1139.4	1232.9	985.19	1260.5	1350.6	1418.1	1360.9	1408.5	1499.3	1500.4	1479.5	1493.4	1543.6	1672.7	1663.6
0	1.5456	0	0	0	3.2357	9.2545	1.472	4.6912	23.771	43.916	76.617	111.01	143.82	158.79	179.7	181.2	220.14	238.55	270.9	279	321.01	324.92	340.49	396.55	316.01	293.03	289.36	271.54	282.36	282.19	266.25	280.3	284.23	298.71	289.41	276.93	273.62	275.1	279.4	283.54	268.08	286.52	289.05	286.12	322.96	281	284.9	286.62	315.5
0	6.7195	11.488	3.955	0	1.9826	0	0	0	0	8.3894	37.065	89.901	153.66	208.31	303.06	414.91	523.73	646.67	776.32	968.57	1164.6	1275.8	1416.3	1609.2	1821.1	1988.3	2118.7	2267.5	2487.3	2592.3	2809.1	2836.4	3112.9	3167.5	3345.1	3329.8	3385.1	3607.7	3679.4	3788	3783.1	3893.6	3967.3	4012.8	4082.4	4224.8	4257	4361.9	4467.6
0	0.0090303	0	0	0	9.5009	13.864	35.786	60.777	94.513	146.21	207.01	298.02	377.72	469.24	535.16	694.8	792.04	916.43	976.89	1132.5	1178.6	1317.2	1425.7	1526.2	1646.2	1775.4	1825.3	1959.9	2053.9	2190.7	2271.9	2327.2	2374.7	2468	2571.1	2593.2	2650.9	2773.3	2861.9	2934.2	2934.8	3044.8	2990.1	3077.3	3109.7	3086.3	3249	3289.2	3286.3
0.32951	0	0	4.051	0	3.7458	5.0783	12.821	19.492	22.416	31.321	30.689	42.801	56.519	73.106	84.838	107.12	121.38	145.21	166.81	176.67	214.86	231.55	251.77	293.15	312	357.72	409.39	409.61	514.49	501.83	593.52	646.44	711.29	800.84	828.09	952.9	932.21	1089.8	1130.8	1150.3	1240.5	1276.6	1340.8	1400.8	1514.8	1554.4	1648	1666.2	1717.4
19.115	0	2.5857	0	0	0	0	0	0	0	0	0	0	0	13.546	27.169	57.239	114.91	191.32	308.73	407.57	548.25	652.19	819.53	945.39	1096.6	1236.1	1372.1	1521	1702.1	1863.2	1963.8	2080.5	2198.1	2403.3	2444.4	2585.8	2806	2890.5	2927.7	3078.2	3134	3269.1	3356.1	3460.3	3475.3	3526.4	3580.4	3630.2	3670.7
16.046	16.644	0.18995	0	0	0	0	0	0	0	0	0	0	0	0	0	0	0	0	0	23.585	62.049	100.58	134.01	172.47	264.85	330.47	392.22	478.35	576.05	713.76	825.78	918.9	1043.8	1133.1	1268	1315.2	1452.7	1522.9	1644.9	1763	1861.5	1874.5	1932.3	2015.2	2052.5	2084.1	2065.3	2104	2112.6
10.596	10.069	0	0	0	0	0	12.368	39.394	73.209	122.61	174.41	251.89	317.46	420.82	521.48	660.83	823.05	953.64	1125.5	1211.3	1370.7	1433.7	1618.6	1786.4	1920.9	1954.7	2123.1	2146.7	2305.1	2381.8	2461.4	2597.7	2696.4	2789	2875	2876.7	2897.5	3040.5	3120.7	3165.4	3289.4	3299.3	3383.9	3478.1	3578.9	3740.3	3764.6	3830.7	3758.3
0.81938	9.4666	6.2239	4.8165	0	0	0	0	0	0	0	0	10.853	15.247	22.725	31.664	52.406	68.051	83.609	108.06	124.85	54.403	89.455	137.53	198.11	261.12	304.81	417.93	453.42	588.47	623.83	669.48	819.98	924.2	979.6	1022.4	1099.8	1096.9	1125	1186.8	1206.5	1262.2	1279.3	1306.8	1348.4	1414.8	1385.5	1438.7	1380.4	1383.1
0	0	0.97828	1.8866	0.40466	11.219	9.1836	8.396	19.469	21.811	20.934	14.427	27.216	31.19	35.134	37.283	45.338	45.043	82.422	95.783	102.06	104.07	116.42	126.36	135.69	146.02	166.47	156.9	137.88	137.21	156.43	166.47	192.65	203.3	195.85	213.12	219.13	219.33	230.71	252.75	288.2	291.08	313.94	317.59	330.35	369.18	388.15	358.96	392.06	411.2
1.797	0	0	11.646	0	0	1.8164	2.5925	0	13.666	10.221	12.295	19.617	32.324	39.102	60.103	66.03	96.487	123.76	177.15	222.09	276.63	373.87	459.04	543.74	636.11	695.73	817	876.83	1020.3	1111.4	1144.3	1259.9	1296.4	1421.3	1499	1544.3	1672.5	1665.6	1705.5	1795.9	1918.5	1824.5	1907.2	1977.6	1949	1927.7	1921.5	2002.8	2001.3
0	2.058	3.7243	3.9354	3.2397	9.253	0	0	0	0	0	0	7.3135	4.0853	0	0	0	0	0	0	0	0	0	0	0	0	21.133	8.1411	32.973	96.589	150.02	174.02	229.2	284.29	313.72	369.7	351.8	451.43	466.58	516.76	543.52	590.45	623.06	680.16	679.72	705.92	728.44	745.56	809.48	811.55
0	0	0	0	0	0	29.927	76.206	177.12	266.2	377.1	442.93	611.34	710.11	804.3	889.54	986.86	1072.2	1214.4	1191.2	1304.4	1295.7	1401.8	1402.7	1467.9	1537.7	1573.1	1708.8	1650.3	1774.4	1813.4	1964.9	2018.7	2173.1	2212.3	2323	2415.8	2433.1	2570	2564.1	2685.5	2739.4	2806.5	2861.6	2983.6	2980.4	2967.7	3012.2	3004	3083
0	0	0	0	15.287	30.883	38.228	24.619	52.72	99.027	124.16	139.84	227.67	316.12	381.51	412.58	496.83	500.53	579.88	634.6	667.85	725.28	741.35	784.41	819.61	893.36	888.92	882.97	909.93	892.46	891.09	906.84	893.45	883.87	844.65	814.6	804.1	832.47	816.06	808.12	829.28	825.67	815.18	855.63	829.93	831.64	840.69	816.96	833.08	856.19
0	0	0	0	4.8583	9.2358	6.1592	25.138	31.115	44.831	71.884	111.55	198.88	283.01	373.57	484.62	619.88	785.75	947.35	1034.1	1184.2	1309.2	1492.8	1566.7	1691.9	1815.6	1897.8	2005.3	2107.7	2169.6	2352.3	2353.4	2452.1	2526	2583.5	2685.5	2726.9	2954.9	3049.8	3172.8	3218	3298.1	3422	3395.2	3399.3	3451.1	3457.1	3542.3	3652.8	3675.9
0	9.99	0	0	0	2.9204	13.258	23.974	65.648	116.39	176.23	231.52	291.18	341.27	380.95	433.82	499.39	576.31	590.87	668.12	690.82	728.15	806.02	853.34	992.87	1051.8	1130.7	1165.8	1314.3	1394.2	1477	1618.6	1729.9	1658.8	1785.5	1964.6	1908.5	2081.6	2149	2140.1	2381.6	2366.7	2469	2784.5	2674.8	2804.7	2776.5	2857.4	3054.3	3189
0	0	0	0	19.303	8.8479	27.789	25.367	23.303	5.6712	24.509	36.02	31.087	39.178	67.621	88.427	120.23	166.84	201.72	242.98	271.7	325.19	345.77	438.91	516.24	609.8	627.48	672.6	743.34	771.72	834.83	836.63	860.38	945.21	894	895.54	951.21	959.74	979.36	970.99	954.87	977.57	981.58	998.14	982.12	994.74	962.57	1018.9	996.05	1032
0	0	0	0	0	13.028	51.913	112.06	196.89	282.41	354.58	468.74	604.05	773.31	946.77	1031.7	1231.5	1487.2	1597.5	1848.7	1960.1	1959.5	2173.3	2486.1	2762	3025.8	3020.7	4052.1	3492.4	3886.2	4093.3	5077.3	4379.9	4865.2	4971.1	5106.7	5305.8	5300.8	5497.1	5666.6	5614.5	5793	5823.9	5996.2	6036.4	6030.2	6045.1	6132.2	6107.7	5957.9
8.5066	17.404	0	0	0	5.6651	7.8998	0.64275	1.2529	11.708	22.426	61.494	44.011	45.399	53.851	66.781	74.125	57.391	85.261	64.188	132.52	151.83	204.86	227.86	263.27	291.4	311.08	361.58	359.13	384.42	269.66	306.19	278.52	316.56	321.97	323.72	325.9	319.65	366.11	346.74	345.88	316.92	306.18	274.44	273.67	290.99	287.3	299.17	279.93	282.28
0	0	0	3.3027	0	12.951	9.1362	8.551	24.718	24.966	37.793	34.862	45.21	49.79	65.52	83.507	90.89	135.48	187.13	267.72	395.02	506.61	628.21	792.61	947.65	1123.1	1267.3	1382	1581.4	1739.6	1897.7	1955.7	2122.1	2314.2	2483.5	2626.6	2822.8	3059.2	3231.7	3510.9	3705.7	3832.2	3818.3	4025.5	4169.9	4382.1	4463.5	4600.3	4784.4	4809
0	6.2077	0	0	5.3616	0	1.9033	9.642	36.297	37.883	64.697	73.252	119.98	143.45	186.83	240.75	290.97	338.24	399.86	459.84	574.32	566.68	629.34	872.16	862.02	980.87	908.82	1019.2	1190.5	1233.9	1075.9	1218.2	1298.9	1402.3	1339	1563.2	1416.5	1512.7	1478	1503.1	1491.9	1524.3	1480.2	1490.7	1473.4	1528.5	1538.5	1557.2	1576.7	1581.7
0.46156	0	0.15151	0	1.7739	0	15.415	22.391	65.5	106.12	139.62	201.15	269	315.62	374.87	435.25	517.29	564.51	608.85	670.66	719.64	805.35	756.1	836.92	858.55	881.17	871.2	900.77	900.3	940.68	952.35	983.27	1004	1029.6	950.4	845.19	868.7	857.59	908.27	923.26	962.64	943.1	1001	1010.6	987.3	981.99	1003.3	976.95	1015.6	1015.3
1.4379	0	0	24.186	0	3.3639	0	5.8554	0	0	16.099	46.218	113.33	165.79	266.18	354.17	480.53	580.5	723.87	852.1	995.4	1146.9	1197.6	1399.5	1528.5	1629.8	1790.7	1864.1	1966.7	2082.8	2151.4	2216.7	2297.5	2319.4	2398.1	2406.1	2480.7	2503.5	2514.8	2412	2554.5	2513.7	2580	2598.6	2641.7	2563.1	2591	2575.5	2606.2	2605.6
0	0	0	0	0	10.06	32.094	44.258	75.967	144.38	207.63	314.35	441.72	633.87	894.27	1062	1355.5	1495.8	1692.8	1896.7	2095	2351.7	2422.1	2444.4	2745.9	2803.8	2930.1	2985.2	3043.9	3209.7	3447.1	3443.2	3364.8	3557.3	3705.9	3806.8	3973	4005.9	3972.8	4002.4	4124.6	4246	4414.1	4253.9	4250	4267.2	4556.9	4673.9	4434.3	4449.9
0	2.2181	0	0	0	7.8645	8.824	18.563	16.272	17.984	18.936	10.299	30.107	44.422	50.163	60.598	83.945	102.68	157.23	194.46	237.25	237.32	354.11	353.58	459.88	546.21	622.54	710.87	799.23	848.37	910.73	1039.3	1088.6	1181	1282.1	1351.3	1426.5	1576.1	1650.1	1521.1	1591.5	1578.2	1652.5	1629.7	1653.6	1613.9	1602.1	1661.1	1680.9	1745
0	15.08	0	8.9435	0	5.3127	18.344	15.199	11.771	24.695	16.684	23.697	18.537	41.705	42.337	78.637	83.975	110.99	124.57	128.5	133.8	140.97	170.23	186.83	213.13	238.51	253.16	259.47	310.99	313.39	316.53	330.42	327.48	347.05	369.66	378.48	400.58	414.95	435.58	431.19	425.03	413.31	420.68	457.86	476.63	517.67	503.3	494.84	498.09	512.69
10.084	8.6477	0	0	0	3.6923	0	8.8488	0	0	0	0	0	0	0	0	0	0	0	0	0	0	0	0	0	15.767	4.2463	0	44.139	86.079	122.12	166.52	177.7	253.85	320.73	350.28	427.66	438.52	461.15	523.09	616.4	666.82	726.07	755.07	769.12	870.58	892.58	982.08	1020	1103.5
0	0	0	0.76248	5.5961	0.23653	1.8572	0	0	0	0	0	0	0	19.341	54.437	112.34	204.5	328.53	444.35	605.31	790.94	938.02	1127.2	1321.7	1506.3	1677.8	1789.7	1999.4	2176	2219.7	2316.7	2492.4	2579.1	2552.9	2748.1	2849.8	2959	3037.4	3087.5	3242.8	3207.7	3311.6	3278.6	3344.9	3384.2	3378.6	3449.3	3422.6	3427
0	0	0	0	4.4449	10.595	16.812	21.952	13.493	0	10.347	30.299	45.047	81.751	120.97	180.88	254.66	313.53	400.91	469.8	524.08	602.88	635.46	738.17	749.68	802.52	808.37	825.41	902.23	910.32	895.3	917.82	931.71	985.51	974.29	964.41	972.34	974.86	1028.1	1028	1058.1	1113.4	1107.2	1158.3	1119	1225.3	1223.8	1236.7	1271.3	1317.9
0	0	2.8895	0	0.48116	4.3594	22.693	73.152	130.52	214.54	287.05	380.29	469.34	523.69	597.7	707.58	778.58	827.11	878.28	948.79	1001.7	1100.6	1160.2	1177.1	1182.3	1247.2	1351.9	1335.6	1389.9	1405.1	1434.9	1543.3	1573.1	1608	1641	1629.5	1636.2	1629.2	1679.7	1701.1	1706.2	1769.2	1850.1	1809.3	1801.6	1784	1801.3	1896.6	1858.6	1919.7
0.15039	0	2.7789	4.2218	0	3.4121	0.88042	5.2736	1.8861	26.16	38.38	57.234	71.255	115.71	148.01	193.88	230.31	272.08	311.45	371.74	430.3	460.27	522.53	588.1	642.14	709.59	750.48	820.47	838.57	873.51	936.65	975.16	1016.9	1099	1163.6	1236.9	1333.3	1417.3	1514.2	1594.7	1737.5	1889	1987.9	2125.2	2126.8	2250.4	2300.5	2401.8	2511.6	2619.5
0	6.3004	0	12.63	0	0	0	0	26.492	44.984	75.572	114.61	152.91	205.06	270.33	320.25	373.84	432.67	475.49	542.81	596.68	661.71	694.82	692.17	767.87	840.68	905.75	956.95	927.76	997.05	1006.6	1019.2	1094.3	1062.7	1096.1	1143.8	1116.6	1139	972.54	1154.6	1108.2	1099.6	1116.2	1159.2	1189.6	1143.2	1148.7	1149	1176.2	1132.2
0	0	0	11.014	0	19.055	13.583	18.969	26.594	30.522	36.289	71.377	95.362	125.84	121.71	160.31	219.84	250.82	301.55	168.55	249.74	270.73	340.63	387.52	447.13	431.63	382.83	539.79	554.18	607.32	677.03	750.42	765.07	890.32	907.42	928.46	992.32	1028	1070.1	1090	1118.8	1193.5	1188.3	1185.3	1203.2	1206.8	1236.7	1276.7	1310.4	1325.9
0	0	0	0	13.079	11.638	29.653	23.315	36.392	52.901	56.931	78.673	67.591	94.576	114.54	118.34	161.62	186.81	241.28	295.12	342.91	410.03	501.26	561.5	644.81	678.32	721.76	780.81	863.25	947.85	1048.5	1142.2	1180.7	1278.4	1434	1549.2	1642.5	1785.8	1922.6	2046.3	2152.8	2349.8	2346	2503.1	2480.3	2623.9	2649.7	2666.7	2770.9	2695.2
11.221	4.7978	0	9.5647	7.0214	0	0	0	0	0	0	0	0	0	0	17.481	48.885	75.613	119.57	185.15	230.21	307.04	389.48	423.81	493.45	543.83	615.31	699.74	684.35	780.76	796.25	902.43	916.05	989.39	1037.3	1051.7	1068	1098.7	1068.3	1132.7	1168.5	1182.6	1163.9	1183	1321.3	1281	1335.5	1335.4	1318.8	1307.4
16.044	16.637	0	1.474	0	0	0	0	12.708	33.136	64.721	100.35	146.74	199	262.29	337.58	391.86	461.59	519.09	597.59	664.07	745.46	765.15	802.99	841.06	877.15	880.22	957.43	996.29	1068.2	1090.3	1119.3	1152.3	1239.7	1269.7	1311.3	1364.7	1366.7	1444	1497.3	1539.3	1611	1635.7	1658	1685.4	1688.9	1746.6	1822.1	1806	1839.1
16.285	1.4504	3.1618	0	0	0	0	0	0	0	0	0	11.052	18.012	49.741	53.375	77.569	92.287	99.547	131.87	151.27	162.03	164.07	179.63	207.69	200.49	199.73	205.76	215.08	289.15	316.02	349.45	392.18	409.73	467.8	463.9	509.7	638.69	657.66	640.03	709.12	675.71	725.6	780.93	775.98	761.03	766.88	816.56	814.43	884.61
0	1.9048	0	0	2.1927	7.8124	8.4023	11.395	7.6412	8.6136	12.354	24.54	30.731	31.673	28.841	43.427	21.92	39.248	32.203	47.859	50.288	58.43	51.972	57.739	67.604	57.367	72.517	75.893	87.735	108.11	130.31	132.29	143.94	174.63	200.69	206.44	224.36	244.06	275.09	312.94	351.82	396.48	434.61	508.42	548.87	612.12	640.79	706.28	753.08	824.33
9.3134	11.011	0	0	11.01	0	3.4643	0	10.356	41.306	89.697	168.91	246.33	351.92	475.55	618.59	780.42	985.42	1166	1340.9	1504.9	1713.9	1858.5	2076.4	2272.9	2361.7	2626.2	2692.2	2868.9	2995.5	3086.9	3262.9	3378	3541.1	3665.8	3890.9	4070.6	4069.9	4351	4495.1	4500.5	4893.5	4689.8	4809.9	4885.3	4982.1	5126.2	5098.7	5264.1	5349.4
11.163	13.271	3.7013	7.3079	0	0	0	0	0	0	0	0	5.4393	2.5981	25.571	44.998	61.212	63.826	108.39	122.06	173.72	154.47	234.33	224.07	259.43	286.17	254.44	334.68	348.76	389.45	401.61	434.2	441.09	459.16	495.46	511.14	491.52	502.06	529.13	542.37	564.11	599.3	586.75	605.45	626.27	624.87	633.75	662.62	661.51	655.94
0	0	1.0597	8.3696	8.4481	4.2887	17.432	16.412	21.62	17.348	16.349	15.74	31.212	23.614	21.948	38.127	3.8312	21.721	18.61	17.688	19.505	31.563	24.611	22.598	38.61	39.296	20.162	32.347	37.426	43.085	63.073	63.13	76.847	88.946	92.405	67.293	68.832	59.223	80.633	93.091	99.536	139.64	174.41	214.92	228.57	300.41	280.06	326.57	338.29	387.44
14.395	6.1468	0	5.0711	0	0	0	0	0	0	0	0	0	0	0	0	0	24.787	117.51	222.82	321.81	496.31	656.49	786.4	995.97	1270.7	1417.7	1672.6	1891.2	2140.8	2300.7	2555.5	2657.7	2854.1	3021.6	3212.5	3279.1	3373.7	3497	3701.9	3834.2	4056.7	3443.2	4440	3916.6	4340.4	4569.2	5044.2	5169.1	4920.5
14.08	3.5325	0	0	0	0	7.5316	13.693	0	11.999	20.422	60.636	133.38	237.51	343.92	481.98	609.79	681.68	803.82	866.61	960.54	1026.9	1094.1	1190.5	1157.1	1236.1	1362.7	1420	1424.1	1496.9	1692.4	1820.7	1757.5	1920.4	2001	2134.1	2243.6	2280.4	2391.1	2460.5	2579.6	2681.7	2740.2	2699.3	2762.4	2865.9	2908.2	2948.3	3012	3075.2
8.2476	7.0816	2.7843	3.1896	0	0	0	0	7.7477	6.5853	23.348	35.58	84.499	118.04	205.82	275.81	360.8	274.14	473.72	584.13	668.7	756.04	853.54	903.35	1049.8	1138.7	1252.3	1409.6	1404.2	1646.5	1757.5	1888	2031.2	2180.8	2427.7	2531	2750.5	2852.6	2900.9	3084.6	3166.6	3256.1	3306.7	3353.2	3426.6	3526.6	3491.3	3543.1	3535.1	3451.5
0.73435	2.2461	5.1077	5.1937	0	0	0	1.2395	2.4494	0	0	0	1.3185	5.736	12.672	15.533	42.48	81.518	130.48	210.54	304.32	440.19	535.28	670.17	832.33	973.96	1139	1348	1369.9	1673.7	1861.8	2053.4	2217.9	2332.9	2476.4	2606.4	2735.7	2925.8	2982.7	3088.3	3166.2	3280	3368	3401.2	3431.1	3522.7	3612.6	3636.7	3666.6	3705.8
3.0385	6.0995	0	0	17.294	3.1603	0	9.2984	14.536	29.451	34.824	65.74	92.489	149.2	200.84	259.96	296.7	369.66	460.35	543.38	609.72	704.41	776.29	889.83	930.48	1049.4	1081.3	1170.2	1213.8	1194.9	1294	1299	1383.2	1365.3	1396.3	1403.9	1438.5	1465.8	1487.9	1526.7	1507.9	1527.1	1531.1	1517.2	1561.3	1471.7	1523.7	1489.4	1467.5	1494.9
0	0	0	0	40.202	74.266	21.59	29.88	68.598	85.381	72.616	122.86	219.85	310.91	408.76	595.54	738.99	971.51	1230.2	1350	1613.6	1779	1979.4	2079.4	2348.5	2335.9	2518.8	2675.2	2826.6	2948.3	3168.2	3261.2	3429.4	3493.3	3572.6	3810.2	3851.9	4044.5	4177.3	4426.7	4556.2	4699	4648.6	4890.6	5107.3	5249	5269.7	5366.5	5557.4	5648.2
10.749	4.626	0	0.64804	0	5.105	0	0	0	0	0	0	0	0	0	0	0	0	0	0	0	0	7.72	33.165	90.589	154.43	206.52	273.52	375.97	424.53	475.75	518.11	607.13	722.44	790.5	850.91	763.68	949.96	1069.5	1098.4	1066.8	1153.7	1159.1	1218.5	1241.5	1310.3	1306.1	1401.6	1380	1355.4
5.4568	6.2399	1.3352	3.9683	0	0	0	0.56997	0	0	0	0	0	0	0	0	0	0	0	0	0	0	0	0	0	7.6393	15.98	53.192	81.279	89.886	127.54	149.01	190.21	206.44	247.53	235.93	263.77	305.68	352.18	363.66	393.22	404.98	455.67	463.94	490.82	538.77	554.24	549.93	561.28	586.38
8.1219	2.6667	0	0	5.2382	0.71693	0	2.7953	0	0	5.18	19.643	50.758	84.961	152.48	264.96	367.8	502.67	647.16	803	985.79	1167.5	1359.7	1567.7	1818	2121.9	2250.4	2312.3	2489.1	2589.3	2754.4	2825.5	2995.8	3213.2	3478	3622.3	3633.5	3875.2	4138.2	4328.5	4467.4	4606.4	4800.9	4940.9	5118.4	5279.5	5427.1	5452	5758.9	5739.9
0	6.042	2.6423	0.80823	11.417	0	0	0	0	0	0	0	0	0	6.6866	23.605	47.302	80.023	110.27	147	198.99	252.12	318.34	361.74	430.94	483.83	554.71	588.9	614.51	637.22	694.8	737.22	763.34	787.3	828.68	864.64	898.18	906.88	935.38	947.2	996.38	994.19	1057.6	1109	1151.2	1181.3	1222.5	1256	1356.4	1148.7
0	3.8462	0.92849	4.3567	0	0	2.5986	0.97305	9.6042	12.732	21.133	31.569	48.539	70.402	96.167	113.19	147.56	160.46	217.34	253.01	286.24	333.01	356.45	383.23	415.81	468.86	519.7	597.18	612.6	725.08	780.29	885.02	948.09	1052.5	1062.3	1133.1	1174.7	1220.1	1254.6	1322.5	1383.6	1443.2	1479.7	1526.2	1584	1595.8	1652.3	1642.7	1640.1	1635.9
0	0.72721	0	0	0	11.473	0	68.585	103.47	186.36	307.76	500.56	639.76	823.84	1048.5	1281.6	1485.8	1811.6	2124.9	2370.8	2676.1	3025.4	3256.5	3527	3924.3	4211.4	4485.1	4764.1	5056.9	5256.3	5500.3	5708.9	5944.2	6347.1	6386.2	6660.7	6801.3	6884.8	6966.7	7260.6	7309.2	7543.4	7439.1	7407.6	7416.5	7814.1	7578	7500.4	7762.4	7766.1
0	0	0	0	0	12.319	60.79	118.47	202.56	274.16	351.07	437.08	555.97	668.39	731.83	826.18	935.61	1103	1090.6	1189.8	1260.6	1487.8	1459.2	1574.5	1715.9	1714.4	1805	1808.9	1921	2005.8	1958.4	2017.3	2067.1	2134.4	2195.7	2188.4	2250.1	2250.2	2381.3	2380.6	2412.9	2519.2	2608.5	2598.7	2604.4	2659.8	2575.1	2749.6	2644.1	2715.3
0	0	0	2.6796	1.4375	4.0485	5.1177	0	0	0	0	0	0	0	4.6109	0.11728	10.448	27.198	18.642	28.761	30.17	40.558	40.436	52.918	67.703	73.752	101.43	112.3	82.48	117.22	114.46	111.15	155.19	149.29	167.54	198.79	213.81	219.13	222.08	220.99	218.92	227.04	238.8	259.88	251.2	256.28	273.3	257.88	271.28	271.47
7.4722	0.81952	0	8.3864	0	2.9862	0	0	3.5758	44.337	75.613	102.13	134.68	180.26	207.82	252.43	292.61	332.03	351.35	419.21	408.35	441.92	464.3	464.42	507.78	560.71	543.8	541.15	551.19	560.08	498.45	508.81	513.96	533.15	555.87	534.52	556.36	545.82	584	572.48	572.13	612.57	583.15	626.31	576.66	535.14	524.29	420.03	466.74	499.13
0	0	5.4039	0	0	6.6132	4.0343	14.91	22.968	23.971	21	14.201	18.359	9.2739	10.511	0.23282	1.602	2.3925	4.9976	4.2503	8.5552	9.8037	16.959	28.223	35.48	50.884	73.971	73.325	93.454	92.024	91.262	112.98	121.78	143.68	147.96	166	162.93	187.38	190.64	195.49	224.63	225.19	236.65	242.88	253.34	283.16	283.68	279.8	298.18	326.01
0	0	0.60002	20.003	6.3501	12.319	4.9369	9.9581	11.762	7.6944	5.8022	18.828	3.8592	7.6301	0	4.194	5.2293	33.443	49.434	80.644	88.41	135.54	195.32	214.45	252.7	273.82	316.87	349.27	410.78	493.26	514.52	826.82	700.45	782	881.43	913.4	1011.2	1082.5	1144.4	1207.2	1303.9	1437.2	1474.2	1494.6	1475.4	1525.9	1560.2	1517.1	1597.5	1620.7
10.977	2.0225	0.47132	0	0	0	0	1.5826	18.005	2.2698	0	11.173	7.5511	12.838	0	5.1216	4.8892	0	0	0	0	0	0	0	0	0	0	0	0	0	0	0	0	0	0	0	4.1569	33.705	65.407	98.373	103.43	131.71	158.34	186.61	185.67	227.36	244.61	250.88	278.37	266.94
8.9932	16.046	0	0	0	0	0	0	21.047	42.804	70.076	105.54	114.57	131.36	146.64	188.69	224.26	244.36	282.15	313.48	338.97	379.38	448.8	455.35	483.34	519.26	557.28	708.16	706.38	805.46	890.61	785.14	826.32	855.07	874.67	889.11	915.01	926.84	954.82	1009.5	1007.1	970.61	1055.2	1220.6	1205.1	1147.2	1159.4	1091.6	1107	1108.2
0	0	0	1.4998	6.0068	0	13.53	15.745	0	10.143	0	0	0	0	0	0	2.045	45.87	32.025	65.295	66.823	81.811	97.288	101.02	125.37	121.4	126.77	139.52	130.85	143.76	151.24	155.88	149.9	142.54	163.28	185.83	211.3	241.71	255.11	286.92	305.08	322	334.68	371.2	418.78	414	429.34	410.16	422.56	446.17
1.3915	0	0	2.9588	0	5.8361	11.994	18.409	10.191	12.75	10.04	18.426	28.03	32.389	36.309	23.581	40.789	51.635	68.416	67.834	71.843	93.042	153.91	192.5	262.21	374.62	487.66	629.88	843.19	907.96	1098.1	1266.4	1462.8	1393.3	1525	1655.7	1963.3	2178.9	2439	2566.1	2809.8	2804.6	2883.3	3025.3	3145.5	3216.9	3277	3506.9	3551.9	3691.7
0	0	0	0.6964	0	3.8456	18.068	55.277	82.617	140	199.72	268.95	351.13	558.18	536.45	616.79	736.28	824.12	937.54	1066.1	1211.4	1319.7	1418.4	1586.4	1806	2019.4	2123.9	2239.5	2355.4	2629.7	2739.2	2835.4	3020.8	3137.8	3318.6	2946.6	3092.6	3598.9	3684.3	3731.3	3875.3	3848.2	4042.8	4058.3	4149.1	4137.6	4196.2	4140.9	4247.7	4356.5
0	0	0	0	5.2673	10.433	21.994	6.0695	15.561	14.019	15.611	13.726	17.655	23.098	16.802	12	28.673	46.066	82.214	114.1	168.29	199.7	249.78	303.12	360.12	394.22	489.13	489.51	537.44	566.02	597.81	603.27	636.01	662.7	689.41	727.77	766.55	807.02	831.18	854.55	931.44	1016.1	1064	1121.5	1196.1	1276.5	1280.8	1319.3	1283.1	1282.7
14.759	11.452	1.6479	0	0	0.26469	0	6.3488	0	0	0	0	0	0	0	0	0	0	0	0	0	0	0	0	0	35.834	57.246	37.638	72.551	59.051	50.17	91.425	213.35	208.59	234.74	196.01	212.78	208.44	246.41	235.2	284.2	344.89	438.28	547.23	649.26	719.44	903.16	989.64	938.05	1145.8
0	0.59491	0	1.5289	6.6292	3.289	4.195	0	0	0	0	34.614	59.616	160.56	247.95	374.4	519.79	657.38	829	1005.9	1197	1369.2	1629.8	1976.5	2066.8	2239.2	2473.3	2716	2778.3	3008.3	3181.8	3303.9	3522.4	3543.4	3715.9	3792.7	3895.6	3909.4	4004.3	4211.1	4219.7	4283.3	3819.3	3933.6	4435.3	4296.4	4314.4	4413.2	4388.5	4406.4
19.726	5.2524	7.6741	0	0	7.6851	0	3.7557	0	0	0	0	0	23.807	57.811	112.2	171.24	247.63	341.49	468.61	589.94	682.95	827.3	945.7	1079.2	1167.9	1290.4	1388	1440	1535.5	1519.2	1674.2	1681	1798.3	1853.6	1856.5	1925.8	1955.1	1979.4	2044.5	2076.6	2076.6	2093.4	2080.6	2159.1	2116.6	2141.9	2147.9	2167	2146.3
2.2799	0	0	0	0	2.1091	15.597	12.302	2.1913	30.097	48.067	106.64	128.78	182.16	193.94	258.77	293.5	351.32	360.33	394.47	387.93	408.65	444.69	538.8	576.36	594.73	662.92	687.64	717.08	746.04	767.4	758.96	788.21	792.22	842.41	927.32	917.41	923.68	930.03	904.46	922.88	928.25	925.97	931.53	961.16	960.11	918.86	885.93	878.88	869.78
1.3961	9.6307	0.92801	0	0	5.9215	0	0	0	0	0	0	10.845	38.984	78.995	145.44	241.05	352.79	506.74	695.96	866.49	1047.9	1231.4	1419.5	1604.8	1826.1	1978.6	2123.4	2289.5	2513.3	2747.9	2969.2	3158.4	3403.5	3555.3	3614.8	3826.5	3924.4	4078.5	4213.9	4365.1	4526.2	4613.4	4608.3	4749.2	4851.7	4756	4746.5	4899.8	4783.2
0	1.3291	6.743	0.057339	0	0	0	1.8504	9.3191	12.754	18.756	35.774	48.668	76.982	124.44	174.23	262.85	342.46	452.68	601.52	748.66	858.78	973.15	1071.8	1169.9	1079.7	999.42	1337.7	1482.8	1589.4	1729.6	1788.4	1889.9	2028.6	2183.9	2246.3	2441.9	2522.8	2629	2745.9	2984.3	3102.3	3160.3	3246.1	3318.1	3432.7	3462.3	3472.4	3583.5	3581.8
0.36997	16.068	0.62121	0	0	0	0	11.772	13.573	37.8	47.703	67.75	92.82	117.73	132.6	163.99	208.04	230.37	226.87	252.81	282.2	296.99	318.54	339.73	349.95	356.19	369.63	381.58	397.06	409.73	410.79	409.2	398.42	420.95	406.13	392.89	396.63	367.69	366.29	415.65	437.72	442.87	465.01	478.05	450.34	426.69	395.75	389.45	399.33	415.53
5.3995	0.0069246	0	1.1672	0	0.079772	0	0	31.345	101.99	182.56	327.77	536.86	729.06	1044.2	1304.1	1634.6	1996.5	2245.4	2451.2	2748.3	2995.5	3266.8	3607.4	3832.4	4152.7	4377.7	4657.6	4905.3	5126.4	5385.8	5590.8	5704	5767.4	6404.5	6691.2	6960.1	7293.1	7403.5	7828.4	7951.2	8213.6	8328.2	8454.5	8775.4	8575.3	8600.7	8959.5	8791.5	8664.4
0	5.9784	0	2.0913	1.0664	0	0	0	1.7213	3.4091	4.1183	0	0.77524	5.0246	16.023	29.815	54.24	76.149	89.018	114.6	169.86	224.58	258.64	324.48	352.33	426.32	482.26	525.48	564.03	634.5	684.93	705.87	764.69	802.47	848.59	830.65	867.42	915.75	933.73	995.83	1061.1	1069.6	1130.7	1152.3	1194.5	1205.1	1223.9	1202.5	1234.7	1252.8
4.7487	5.9106	0	0	0	0	3.0309	45.096	120.37	215.05	310.82	441.01	582.63	646.09	988.09	1169	1454.1	1680.4	1843.6	2189.1	2496.9	2886.1	3102.6	3416	3700	4005.1	4304.9	4574.3	4866	5180.6	5373.8	5628.4	5878.7	6197.5	6093.7	6233.4	6525.4	6497.3	6624.4	6940.8	7256.7	7245.1	7487.5	7516.6	7757.8	7948.5	8007.3	8169.8	8364.7	8422.9
0	0	0	0	5.6114	22.05	30.814	36.265	21.755	29.338	22.242	56.051	22.406	30.357	32.33	52.028	54.674	73.507	69.481	147.66	144.8	141.51	188.9	190.15	172.38	231.99	260.92	276.79	299.66	322.13	349.26	373.4	404.29	417.38	478.06	502.61	522.34	532.41	570.9	605.7	606.18	585.7	634.91	672.82	702.78	698.58	709.78	690.6	700.07	686.49
0	4.769	0	0	0.8682	1.5572	6.786	0	0	0	0	0	0	0	0	0	0	0	0	0	0	0	0	0	0	0	0	0.54957	0	0	0	0	0	0	0	0	0	0	0	0	0	0	0	0	0	0	0	0	0	0
11.44	0	0	12.21	5.6917	0	0	0	0	0	0	0	5.7388	23.339	16.026	29.835	16.729	43.248	44.029	37.148	53.626	60.246	52.726	44.722	44.961	40.913	11.762	26.442	35.808	31.445	27.946	3.1766	16.494	14.362	16.399	0	0	0	0	0	0	0	0	0	0	0	0	0	0	0
16.456	8.3154	9.9072	3.0375	0.47175	0	0	5.5703	11.396	20.481	67.005	108.39	191.29	285.79	296.81	339.39	377.31	512.49	560.32	608.71	661.19	734.92	813.41	818.75	867.08	902.99	901.44	978.96	981.46	1040.4	1059.2	1138	1151.6	1292.5	1326.1	1359.5	1407	1488.7	1517.1	1584.1	1603.1	1649.9	1707.4	1759.5	1808.9	1831.9	1848.7	1854.4	2005.3	2025.2
0	0	0	0	0	9.4911	9.5465	51.612	85.398	178.24	248.97	360.72	541.56	696.96	877.11	1087.2	1292.3	1529.2	1801.3	2012.4	2236.3	2426.3	2570.8	2665.1	2913.5	3161.2	3303.3	3497.5	3666.8	3960.1	4053.2	4159.7	4284.2	4442.9	4664.4	4700.8	4856.3	4906.6	5056.8	5169.6	5231.2	5367.7	5417.5	5475.8	5331.2	5443.3	5508.2	5450.2	5525.5	5523.8
14.453	3.1259	1.2583	0.20573	0	0	0	0	0	0	16.811	53.065	83.38	124.31	179.53	242.19	325.17	403.55	508.13	621.14	718.67	822.19	905.16	1031.8	1171.6	1280.5	1378.3	1459.2	1540	1660.4	1779.8	1853.3	1957	2074.6	2165.7	2177.4	2275.6	2456.8	2515.2	2558.6	2714.3	2767	2917.6	3024.5	3169.5	3241.7	3320.9	3357.7	3448	3562.1
3.181	3.0586	0	0	0	2.5632	5.0968	14.905	14.304	36.756	55.775	69.058	112.18	100.97	128.08	155.48	164.39	230.96	291.48	357.6	436.67	530.98	530.75	715.86	850.51	985.86	1017.6	1158.9	1321	1479.5	1571.7	1541.2	1854	1941.7	2051.7	2018.9	2111.3	2147.8	2287.4	2323.4	2407.7	2367.8	2388.9	2400.8	2537.9	2580.5	2602.8	2626.2	2640.6	2603.5
2.2736	0	0	0	9.7205	4.4925	4.8903	10.268	32.741	91.402	147.86	254.94	273.54	356.79	453.21	565.69	657.3	789.55	940.9	1145.8	1320.9	1541.1	1773.9	2040.1	2316.5	2597	2735	3032.8	3308.8	3573.9	3811.1	4026.5	4244.3	4491.4	4681.8	4882.7	4910.6	5043.5	5221.3	5350.2	5522.7	5629.3	5800.2	5729.8	5955.3	5997.2	5928.7	6032.1	6216	6177.1
0	0	0	22.334	22.994	4.5896	2.8895	8.7439	0	2.4152	0	0	39.005	1.7788	29.736	71.684	96.143	138.16	192.12	264.43	452.97	379.29	412.75	462.59	554.32	707.83	628.01	647.17	847.6	690.37	836.28	839.42	876.69	896.88	988.7	929.79	970.06	1044.8	1072.5	1139.6	1149.3	1137.4	1202.4	1232.4	1297.4	1279.1	1294.4	1366.3	1332.9	1346.1
0	0	0	4.8954	0	6.6771	6.4091	11.003	2.1417	8.6043	6.0953	11.712	4.9727	20.383	25.483	65.96	92.198	165.71	208.87	320.52	406.38	548.88	626.15	763.22	925.53	1063.9	1182.3	1332.9	1502.9	1618.1	1753.5	1857.8	1972.7	2104.8	2270.4	2327.1	2442.7	2457.4	2591.2	2637.4	2730.2	2807.2	2780	2857.9	2844.1	2880.8	2939.3	2829.6	2938.3	2993
0	2.4857	0	0	1.6139	1.4891	4.8806	0	2.5432	1.3591	3.5227	0	21.743	30.929	34.805	40.575	53.102	66.413	100.83	118.35	187.25	255.47	367.36	399.04	500.87	618.84	743.22	817.66	895.49	1006.3	1074.7	1246.9	1255.2	1394.8	1444	1480.2	1601.8	1747.6	1763.5	1885.9	1990.7	2153.7	2204.3	2301.7	2388.7	2525.7	2650.3	2745.5	2850.2	2886
0	0	0	0	11.468	41.392	24.077	72.294	83.177	64.773	88.195	120.05	126.29	153.36	184.28	203.1	211.61	284.77	319.59	373.94	437.1	498.3	523.86	610.51	618.04	639.84	731.25	728.39	796.13	849.4	870.15	946.22	978.67	1075.7	1116.5	1172.1	1206.2	1265.6	1272.6	1322.7	1348.4	1409.4	1492.2	1535.5	1580.8	1628.8	1672.4	1696.6	1753.4	1770
0	0	0	9.5968	2.7297	3.2653	21.398	6.6356	2.5676	5.0322	12.499	6.5639	18.362	19.669	13.36	20.106	22.068	28.705	38.135	64.433	79.883	75.075	63.525	62.737	89.01	92.484	103.4	119.12	102.72	124.75	146.54	179.6	170.63	170.26	221	239.9	258.45	258.63	346.05	335.19	359.56	344.99	388.18	353.02	390.84	347.71	360.99	392.53	488.5	528.44
0	0	0	2.2849	0	4.5342	7.3033	0	0	0	8.0402	39.037	90.692	154.29	257.47	343.24	437.34	534.15	607.94	695.93	757.65	864.19	1070.4	1169.3	1404.7	1510.6	1801.5	1929.7	2131.7	2268.5	2341.8	2431	2677.6	2917.1	3051.7	3150.9	3359.3	3399.6	3512.1	3672	3904.8	3902.3	4075.4	4230.5	4330.3	4310.7	4327.7	4350.3	4247	4108.3
7.9832	7.6249	6.1701	0	0	21.811	0	0	7.1861	0	5.0209	0	3.6265	1.5005	33.565	33.892	22.229	18.398	22.749	82.47	94.88	85.996	96.222	102.08	120.62	130.74	131	138.55	155.35	170.57	172.33	191.13	168.69	232.13	221.72	244.2	246.84	252.29	263.75	272.53	248.58	248.56	266.73	282.82	249.64	237.73	234.41	232.76	247.56	251.47
0	0	0	0	9.6877	12.451	10.464	22.936	26.675	48.272	70.151	89.262	115.54	133.14	167.07	216.01	259.88	319.08	389.45	462.21	577.48	695.49	812.31	935.6	1073.6	1177.6	1306.2	1417.1	1507.1	1590.3	1666.9	1740	1786.5	1913.5	2053.3	2129.9	2205.3	2237	2549.9	2647.2	2835.6	3040.9	3153	3341.1	3384.6	3615.3	3715.9	3977.4	4072.4	4122.1
0	0	0	5.5913	0	6.9265	7.136	4.5224	0	20.786	16.679	34.198	25.935	47.375	45.045	83.979	79.778	98.391	91.905	95.264	103.88	101.45	124.24	145.21	194.8	235.27	295.68	310.23	404.47	499.88	535.54	658.17	687.78	796.74	958.29	1008.4	1205.9	1232.3	1338.9	1450.2	1572.8	1627.7	1683	1829	1858.4	1813.2	1812.8	1859.2	1875.3	1902.4
0	0	0	3.0713	1.3742	10.631	8.7782	2.6556	22.887	17.409	24.043	21.098	20.732	24.675	23.928	26.056	22.043	20.951	27.784	31.695	38.565	64.006	85.355	133.64	166.24	225.68	303.17	355.35	430.54	501.15	546.61	646.05	746	781.06	900.55	1026.5	1113.4	1239.8	1402.7	1497.9	1676.6	1817.4	1900.3	2003.5	2132	2245	2341.4	2457.3	2514.4	2602
0	0	0	0	0	16.068	21.022	29.156	28.637	32.978	26.192	30.034	34.215	15.785	39.397	28.17	55.894	55.882	66.505	63.647	93.479	91.646	119.27	156.09	179.53	215.01	253.16	268.23	335.3	355.86	392.05	400.63	428.37	479.58	526.43	555.34	552.58	541	568.08	602.55	644.78	631.52	637.82	599.99	614.21	629.5	637.08	683.78	654.06	686.14
0	9.8053	1.2857	0	0	0.40454	10.988	2.9997	21.416	37.398	51.678	77.905	129.25	224.1	296.35	411.26	539.12	686.56	784.63	931.79	1017.3	1146.5	1297.8	1412.1	1537.7	1634.7	1735.8	1873.6	1970.8	2113.4	2152.4	2256.1	2337	2454.2	2457.3	2613.3	2668.1	2692.5	2723.1	2741.8	2902.9	2899.4	3011	3053.8	3023.8	3100.5	3042.2	3141.4	3123.8	3137.9
6.8904	5.1976	4.2369	0	0	0	0	0	2.0017	1.8877	3.3671	1.9208	1.1605	0	0	7.9199	17.964	1.7803	0	6.9118	1.8057	7.4815	0	0	0	12.784	23.38	17.914	38.06	29.206	21.651	41.199	35.4	47.83	46.193	35.447	43.1	56.09	51.808	110.72	193.8	189.17	230.14	258.69	253.34	146.01	143.29	142.73	156.15	182.75
22.059	0	0	0	4.324	0	2.3026	0	0	0	0	0	0	0	0	0	0	6.4879	20.773	37.386	62.238	103.41	195.49	255.8	314.58	422.92	542.35	688.89	822.2	865.6	961.17	1093.9	1177.3	1274.9	1380.1	1423.6	1539.8	1546.4	1626.1	1785	1826.2	1831.8	1877.1	1877.5	1917.8	1934.5	1884.6	1988.8	1971.4	1967.4
0	0	0	9.1113	1.8458	0	1.8571	0	1.0219	7.0074	0	5.1183	0.89007	10.073	23.64	42.56	75.367	112.69	202.47	257.78	303.54	410.5	550.89	570.4	685.38	780.06	892.9	1057	999.11	1156.6	1211.7	1244.4	1322.3	1442.9	1553.8	1610.6	1737.4	1849.1	2035.9	2379.9	2616.5	2969.2	2734.3	3587.1	3220.9	3270.7	3417.6	4637.4	4867.7	4714.7
0	0	0	0	0	0.047629	15.79	18.86	13.732	15.733	16.908	2.1034	16.149	21.133	32.538	38.75	49.016	39.819	14.621	19.689	33.198	47.853	59.552	72.423	74.126	60.451	74.612	92.448	74.2	125.48	129.64	140.99	136.29	172.88	191.78	224.35	236.2	233.74	231.36	263.22	275.62	297.28	308.69	324.73	338.95	348.03	344.59	399.2	419.59	393.97
0	1.9653	0	0	4.3348	3.5582	15.247	21.876	43.955	71.071	106.59	143.01	197.3	241.14	303.95	362.52	401.12	447.3	496.69	558.04	597.46	621.56	599.82	689.38	685.24	756.5	763.95	781.55	777.24	792.75	832.91	898.76	1002.1	1033.9	1110.3	1413.3	1322.8	1378.8	1494	1559.5	1701	1767.8	1838.2	1821.6	1909.7	1992.3	2114.6	2166.1	2175.8	2231.1
0	0	0	1.5334	4.2643	7.8627	3.3176	4.6296	20.784	27.375	42.935	63.386	117.48	198.72	279.06	370.53	491.14	588.12	696.94	803.74	894.2	1011	1075.4	1146.1	1255.6	1277	1299.4	1263.4	1298.5	1383.7	1423.7	1403.2	1459.9	1458.8	1544.4	1644	1592.1	1625.4	1736.7	1731.3	1778.3	1765.6	1785.9	1833.6	1869.4	1895.3	1906.9	1911.8	1902.9	1921.9
13.17	0	0	0	0	0.785	0	24.647	60.139	113.62	163.86	286.03	414.72	558.69	680.6	771.89	986.61	1104.6	1178.4	1594	1760.7	1879	1768.2	2027.5	2255.4	1862.2	2106.6	2228.2	2309.5	2421.2	2521.4	2540.9	2658.1	2741.2	2873.9	2846	2940.1	3066.5	3077.7	3113.5	3098	3060.4	3166.8	3151.1	3126.7	3119.5	3078.9	3073.4	3063.3	3098.8
0.2004	1.507	0	4.2738	0	0	5.9362	31.306	54.907	89.177	151.27	213.94	309.35	409.1	497.46	613.59	668.58	802.39	909.45	952.97	1127.7	1189.8	1176.4	1340.2	1401.8	1485.4	1500.1	1432.6	1579.5	1622.3	1696.1	1621.5	1698.2	1695.1	1761.8	1793.3	1772.9	1734.9	1742.5	1725.3	1735.5	1723.6	1770.6	1756.9	1767.6	1772.3	1731.4	1737.6	1733.3	1739.2
0	0	0	1.5204	2.6428	7.9878	15.722	15.008	17.401	12.222	8.8791	9.7177	15.303	14.336	4.416	18.577	8.8356	9.043	0	18.814	27.579	35.225	54.419	58.032	65.07	92.055	103.1	113.46	114.38	119.85	128.05	159.61	182.25	184.43	214.59	228.77	340.21	365.63	464.88	552.35	659.11	689.45	782.31	843.85	882.78	942.07	988.24	1019.8	1074.4	1102.7
10.413	6.6439	5.788	0	0	14.23	0	21.987	7.029	0	0	0	17.969	59.457	0	0	0	0	0	0	0	0	18.512	17.295	47.188	49.278	61.072	81.331	99.182	134.65	136.16	182	207.94	262.8	285.97	312.99	330.51	371.49	372.72	395.64	457.62	479.47	515.51	508.9	518.31	560.77	527.48	553.77	568.16	559.35
0	5.0938	0	2.1542	0	0.3852	0	28.2	61.464	137.65	205.47	265.74	362.72	447.18	510.21	578.06	630.76	719.46	804.04	912.82	978.34	989.13	1045	1095.4	1156.8	1228.9	1224.6	1267.6	1299	1307.9	1386.9	1391.1	1421.3	1430.7	1438.8	1484.5	1488.7	1503.1	1524.3	1584.2	1633.1	1701.5	1766.2	1814.3	1872.1	1929.1	1999.1	2056.9	2085.9	2113.8
0	0	0	7.8808	22.859	5.7169	8.2642	16.548	15.718	9.4115	20.327	8.2783	18.878	26.385	37.538	70.696	102.91	145.2	185.58	257.32	300.89	354.54	460.85	517.17	590.63	678.55	807.5	864.21	952.69	989.51	1078.8	1197	1251.4	1376.8	1397.4	1428.5	1475.5	1540.3	1553.4	1586.7	1592.1	1708	1681.8	1646.6	1714.9	1758	1782.6	1746.8	1728.6	1773.1
0	0	0	0.4754	0	7.462	1.2453	0	0	21.79	20.957	25.302	28.635	34.748	42.224	44.731	64.086	89.567	126.85	199.24	276.48	345.67	460.29	564.32	672.59	790.61	921.56	989.21	1116.5	1271.5	1376.8	1563.2	1597.1	1804	1921.9	2070.3	2165.1	2340.8	2297.4	2324.8	2444.8	2508.4	2500.9	2631.1	2610.1	2809.8	2891.2	2969.4	3050.5	3209.5
5.6809	0	0	0	2.7227	4.3807	0	0	0	0	0	0	3.9404	24.861	55.646	63.882	112.1	161.47	207.48	276.23	335.95	418.79	485.53	545.23	618.55	723.84	819.15	854.35	921.94	990	1126.4	1262.4	1354.7	1471.3	1556.4	1707.2	1612.2	1809.4	1927.2	2038.3	2109.5	2203.7	2316.9	2417.3	2382	2597.3	2631.9	2758	2853.8	2875.5
0	0	0	0.10024	7.1125	4.3177	5.4329	4.7998	32.063	33.735	49.148	45.54	43.988	66.636	73.53	81.292	93.676	105.2	109.78	124.11	130.63	149.85	154.82	167.08	162.09	222.96	304.02	371.05	482.13	619.53	735.41	887.17	1052.6	1186.3	1351.3	1568.7	1667.7	1850.8	1924.2	2080.3	2182.8	2323.2	2450.3	2551.5	2668.6	2800.6	2849.1	2951.3	2979.1	3052
11.943	2.4235	0	2.3308	0	0	3.8836	7.2974	11.86	27.64	45.672	85.937	105.21	170.84	206.68	275.45	331.89	427.9	477.4	562.35	575.96	616.15	744.55	769.04	832.2	872.47	864.95	958.27	961.32	978.34	951.76	968.23	947.97	980.52	991.1	1051	1017.8	1033.9	1056	1048.2	1043.5	1035	1009.4	1035.1	1067.6	1070.7	1083.4	1077.5	1058.3	1064.7
0	0.48467	3.4174	0	0.78082	0.67226	7.0478	4.6608	16.182	17.928	24.201	16.488	23.071	28.028	42.136	56.945	70.306	78.041	109.49	126.89	148.84	144.44	155.14	212.85	191.62	219.44	266.77	291.12	248.11	195.86	210.69	243.52	288.41	189.69	186.06	223.8	278.49	367.69	423.55	554.17	670.06	811.09	954.68	1082.7	1224.1	1347	1455.7	1498.4	1616.7	1692.5
0	0.53511	0	0	3.3394	0	8.954	13.239	15.682	62.839	112.79	164.83	234.18	319.75	448.35	562.72	622.55	761.63	802.32	927.04	989.64	1026.6	1099	1164.3	1192.6	1240.2	1350.7	1370	1406	1553.9	1586.5	1667	1723	1740.2	1783.1	1867.5	1908.2	1940.2	2031.5	2078.9	2061.9	2082.5	2195.2	2278.7	2170.7	2216.2	2224.5	2211.4	2156	2188.5
15.787	7.8306	0.58635	0.19789	0	8.7474	0	7.5067	0	0	0	0	3.683	9.293	16.123	17.179	17.57	28.633	27.402	48.248	50.808	60.129	94.713	103.85	132.85	144.71	216.05	277.95	273.67	307.44	329.02	429.31	423.28	544.15	550.47	615.04	661.83	729.99	779.59	810.42	845.74	926.55	963.14	1015.2	1036.3	1081.2	1120.9	1134.1	1173.5	1164.3
0	0	19.51	0	3.2191	0	4.6178	4.1787	31.515	53.957	62.002	82.133	120.15	140.68	160.99	256.45	308.75	377.87	472.9	576.57	711.08	798.93	929.29	1023.2	1157.3	1331.4	1465.4	1649.3	1608.6	1849.6	1952.7	2135.5	2270.9	2356.7	2456	2615.8	2784	2997.1	3188.6	3421.3	3549.1	3586.4	3783.7	3993	4035.5	4111.1	4248.4	4301.2	4335.5	4377.1
7.2044	6.2795	0	0	0	0	3.2084	9.2341	19.307	15.034	24.831	49.198	69.72	105.12	119.05	140.34	164.94	182.22	213.96	230.65	269.08	277.26	293.89	291.07	306.99	268.93	279.19	320.18	270.15	331.2	350.83	420.13	459.77	509.78	568.88	677.97	791.64	829.47	862.15	1019.8	1060.6	1176.4	1290.9	1376.4	1457.2	1501.1	1590.9	1597.9	1653.6	1698
15.378	0	2.9877	0	0	0	0	0	0	0	0	0	3.3778	5.4642	45.494	59.511	91.588	127.69	163.84	207.34	235.11	273.82	327.22	383.5	442.84	516.79	553.54	646.08	735.44	841.65	915.6	1019	1130.4	1195.3	1283.7	1423.1	1545.7	1741.4	1871.9	2107.5	2323.4	2503.9	2742.6	2936.4	3188.6	3398.7	3532.8	3740.7	3914.4	4073.6
0	5.3577	0	0	0	8.0391	13.734	18.395	15.196	8.4373	0	0	4.3641	0	0	0	0	0	0	0	0	0	40.144	45.236	94.936	149.7	206.96	269.71	322.8	368.35	418.41	504.11	522.54	557.05	611.46	672.8	691.52	697.73	768.36	767.39	819.68	809.82	876.59	822.35	861.34	792.29	830.58	889.39	897.4	957.58
19.122	0	11.673	0	0	0	6.0948	0	0	0	0	0	0	0	0	0	0	0	0	0	0	8.7071	38.709	79.407	134.39	188.88	229.29	272.65	334.29	382.05	384.33	409.55	516.88	589.61	689.36	575.84	630.21	734.22	773.97	796.68	803.84	848.57	822.95	832.61	775.1	773.93	719.67	742.06	786.01	802.94
0	0	0	0	0	15.42	12.717	19.542	29.406	20.157	22.067	15.237	7.7927	14.12	14.428	0	0	0	0	0	0	0	0	0	0	0	0	0	0	0	0	0	0	0	0	0	0	0	12.608	58.106	123.71	172.77	204.26	231.9	270.48	300.63	314.48	358.44	386.94	419.23
17.683	5.0024	0	0	0	0.43944	0	0	0	0	0	0	0	0	0	0	0	0	0	0	0	0	0	0	0	1.0507	5.2695	0	0	0	0	0	0	29.296	61.409	101.22	149.35	174.86	233.95	277.99	323.51	354.68	353.31	416.31	454.73	508.8	507.61	582.07	632.07	693.41
4.6825	2.2928	5.5557	10.087	6.6886	3.3779	0	6.5719	0.52158	0	0	0	0	24.583	8.1507	23.852	40.403	82.434	176.74	159.52	217.64	260.85	350.19	352.73	396.38	420.71	479.18	509.17	533.28	583.57	603.78	652.18	682.86	770.68	779.67	838.58	859.72	892.38	901.16	953.67	1031.6	1089.1	1159.8	1237.8	1334.3	1385.1	1552.4	1567.8	1668.9	1728.6
2.1343	9.202	0.39857	3.8014	0	0	0	0	6.8423	0	0	16.326	50.462	85.921	133.6	180.88	247.79	302.07	394.88	478.56	570.82	657.26	760.76	845.46	968.45	1065.5	1188.8	1352.9	1320.8	1513.6	1566.6	1712.8	1797.6	1874.5	1952.4	1975.5	2085.7	2129.1	2146.6	2181.9	2249.8	2295.5	2325.3	2328.6	2399.9	2415.1	2434.4	2470.1	2490.4	2490.7
15.251	5.5128	0	0	0	1.7511	0	0	0	0	0	0.39857	23.972	21.448	36.527	31.56	43.225	75.547	68.731	87.694	109.35	136.18	133.36	169.54	177.72	227.33	243.44	295.45	334.66	408.47	466.52	493.45	533.42	612.82	715.19	761.1	865.45	937.17	985.59	1024.4	1050.2	1081.1	1152.4	1215.1	1215.3	1219	1256	1290.8	1315.8	1299.9
0	0	0	0	51.701	6.5061	12.798	18.128	94.494	140.35	94.339	131.77	211.68	398.41	337.82	393.02	491.49	577.8	662.65	755.6	870.21	956.56	1029.5	1133.6	1205.6	1302	1396.6	1402.5	1436	1457.3	1533.2	1525.2	1568.4	1631.2	1649.2	1635.8	1646.9	1662.3	1690.2	1671	1678.4	1711.6	1725.8	1704.7	1757.3	1667.2	1715.2	1671.5	1708.7	1706.1
0	0	0	15.051	0	11.227	9.1656	13.636	8.8086	11.918	20.644	41.954	70.858	91.89	121.5	157.14	191.69	240.02	265.09	302.62	319.86	421.67	463.09	495.7	544.52	551.86	599.22	608.29	696.03	751.35	751.76	784.19	803.92	879.33	950.5	1017.9	1075.5	1132.6	1232	1308.9	1385.3	1494.8	1606.7	1685.7	1719.7	1780.9	1807.7	1944.9	1905.9	2018.1
12.781	9.6042	0	0	0	1.702	6.4313	0	0	1.3937	0	0	31.317	63.827	118.99	153.57	278.75	401.57	475.52	566.94	733.71	801.37	925.32	1028.7	1172.5	1179.3	1264.3	1301.2	1421.5	1458.4	1491.1	1639.5	1625	1718.8	1799.4	1813.6	1848.4	1938.5	1965.6	2055.9	2112.1	2173	2243.8	2254.7	2305.2	2298.1	2436.6	2482.6	2535.8	2595
11.074	0	0	0	0	0.89371	0	0	0	0	0	3.9031	45.118	92.607	165.59	221.82	289.61	403.15	506.57	586.9	712.26	766.8	806.35	914.14	994.77	1101.5	1151	1205.9	1264.3	1326.7	1353.2	1401.8	1401.4	1411.7	1488.9	1449.5	1470	1499.4	1534.8	1453.5	1488.1	1529.7	1495.3	1558.3	1512.4	1500.2	1492.6	1520.3	1540.5	1592.5
0	0	0	0	8.1621	22.065	87.304	187.58	281.8	428.2	600.17	862.73	993.38	1306.2	1541.1	1776.1	1945.5	2206.9	2338.1	2625.5	2918	3165.5	3485	3696.1	4002.8	4339.2	4721.4	4846.5	5203.5	5429.2	5707.7	5968.1	6086.2	6292.6	6504.8	6621.1	6693.8	6669.2	6797.6	6975.3	6963.7	6996.9	7103.7	7187.5	7187.6	7314.9	7393	7420.9	7486.2	7475.5
0	0	0	0	1.0075	6.1743	14.158	4.4109	0	0	0	4.0367	0	0	0	1.092	0.95085	14.288	0	0	0	0	11.66	19.131	45.809	69.458	98.251	149.11	192.6	261.81	315.53	381.75	429.92	506.35	592.07	666.38	698.6	786.67	815.62	885.7	925.71	962.65	1004	1042.7	1105.8	1090.3	1095.1	1142.5	1128.2	1125.8
0	0	0	0	0	28.43	53.601	108.16	187.6	287.83	382.52	498.19	640.43	731.41	844.81	867.57	906.76	1193.2	1241.6	1344.7	1460.8	1577.4	1686.3	1768.1	1911.4	1989	2048.8	2092.8	2294.5	2387.9	2509	2571.5	2539.1	2697.7	2832.1	2852	2875	2882.2	2982.7	3021	3091.7	3121	3147.6	3240.7	3169.1	3216.3	3235.1	3155.3	3209.7	3395.2
0	13.278	0.41032	5.7855	0	0.46585	0	0	0	0	0	0	0	6.911	23.758	53.864	83.368	122.84	125.21	168.04	195.52	220.49	282.09	335.39	416.23	484.4	547.44	604.73	672.48	771.59	820.26	884.87	964.5	984.65	1042.3	1152.5	1131.9	1191.5	1272.2	1306.7	1396.4	1406.1	1454	1541.2	1616.4	1665.9	1674.1	1679.4	1640	1672.8
0	0	0	2.4687	0.73046	0.089112	5.1676	20.981	30.598	65.259	85.032	111.67	173.58	241.51	300.31	365.83	422.49	482.44	528.9	578.66	647.42	733.64	748.82	799.17	821.41	874.69	872.84	900.27	944.26	978.88	985.44	971.39	1055.9	1094.7	1132.4	1093.8	1135.2	1147	1164.3	1184	1207.4	1204.2	1249.8	1221.6	1265.4	1251.4	1227.9	1305.2	1309.2	1355.7
0	7.5204	3.716	5.3495	0	0	0	0	0	0	0	0	0	0	0	0	0	0	22.731	38.371	47.025	75.224	91.53	100.83	126.14	136.37	149.69	191.13	157.47	235.96	256.6	299.51	340.72	371.58	401.64	427.72	483.83	453.66	487.22	526.65	540.02	563.75	593.81	597.07	624.55	619.57	650.1	673.5	674.97	670.4
0.92351	5.2523	1.7163	4.6154	0.18479	0	0	0	0	0	0	0	0.63478	0.47442	12.257	17.788	28.803	32.669	55.31	59.548	71.715	90.479	109.63	130.46	133.97	92.559	97.669	195.78	102.69	261.77	317.03	405.46	475.88	605.93	678.27	828.52	954.81	1056.9	1175.8	1259.3	1298.3	1437.6	1577.4	1644	1673.9	1644.3	1792.9	1927	1901.8	1954.3
0	0	0	6.2577	27.566	0	44.834	71.361	71.141	102.8	157.61	178.88	254.49	307.35	349.63	427.63	443.94	497.8	548.05	603.81	641.65	663.03	728.51	759.95	783.15	807.95	862.92	811.26	846.47	855.84	912.66	930.02	991.06	988.47	971.27	917.03	944.67	943.07	990.02	998.37	1019.3	993.1	1031	1039.4	1031.5	1037.5	1059.5	1082.8	1109.8	1145.9
0	0	0	1.5643	3.7841	27.18	32.668	22.439	30.599	43.344	52.873	70.221	90.189	132.11	162.39	198.71	254.87	309.7	339.63	406.83	454.47	525.32	595.28	647.44	724.95	785.84	795.61	830.41	873.94	889.12	922.75	960.2	1009.3	1059.2	1116.3	772.23	758.72	710.32	512.96	523.73	554.53	554.56	605.32	634.72	632.38	675.32	690.56	736.08	743.51	749.78
0	0	1.6457	11.124	2.5428	0.22144	0	0	0	7.6033	20.362	20.489	24.159	35.153	38.661	64.663	80.32	98.006	139.44	88.571	142.13	272.7	328.88	374.5	466.18	522.92	623.62	647.47	708.3	774.44	802.23	861.36	949.59	1010.8	1073.2	1123.7	1226.9	1296.6	1459.6	1525.8	1664.7	1832.8	1927.5	2069.8	2142.9	2360.5	2409.4	2063.8	2182.2	2294.1
0	0	0	4.3664	6.4612	7.5725	24.376	22.471	24.996	36.48	51.401	54.947	59.823	60.657	60.833	74.288	94.823	130.42	155.12	186.89	264.15	300.09	275.91	337.55	383.18	409.9	473.84	521.97	593.7	653.81	757.44	757.91	892.07	519.57	578.58	604.36	653.42	683.45	714.82	774.65	885.66	923.35	996.32	1062	1097.3	1116.2	1126.2	1144.9	1145.4	1182.7
22.135	20.747	4.6366	0	0	0	0	0	0	0	0	0	0	0	0	0	0	0	0	0	0	0	6.2767	46.758	104.55	174.85	264.24	363.48	366.95	594.96	710.74	870.92	1044	1206.9	1379.5	1487.4	1687.2	1759.6	1912.9	2162.9	2324.4	2337.9	2440.1	2583.1	2634.8	2632.4	2794.9	2862.1	2815.5	2794.1
0	1.2775	0	5.2862	0	0	1.913	32.053	90.54	164.36	239.68	325.1	425.37	544.65	618.35	704.16	811.83	850.48	920.86	1003.1	1120.6	1179.5	1266.9	1293.1	1370.5	1416.5	1505.8	1609.5	1642.7	1721.1	1716.7	1760.2	1786.1	1837.6	1854.7	1679.4	1783.2	1790.3	1792.3	1796.8	1799.1	1851.1	1896.5	1912.6	1882.4	1903.8	1950.2	2022.5	2039.7	2141.9
5.2594	2.8082	0	3.4875	0	2.6322	0	4.659	15.511	22.249	10.202	35.469	54.746	72.876	89.779	116.8	143.17	177.87	214.62	249.75	288.96	354.26	326.21	405.66	434.8	470.37	476.8	555.15	617.85	679.36	688.16	706.63	808.5	838.56	865.84	843.48	908.56	934.96	975.02	1049.3	1064.3	1104.7	1167.3	1161	1171	1213	1197.9	1301.2	1292	1335
0	2.2661	0	1.72	8.2044	3.1766	14.863	19.92	26.986	46.819	39.934	44.172	58.765	49.875	44.354	60.598	93.718	99.91	116.9	148.58	161.91	175.82	224.87	247.01	235.28	291.33	333.6	341.12	362.34	426.06	431.52	458.7	493.62	502.32	530.69	533.15	552.89	555.89	561.1	581.34	585.66	599.69	624.22	649.24	636.9	637.31	637.41	544.31	549.98	557.26
16.49	13.111	4.1727	0	0	16.483	0	0	0	0	0	0	0	0	0	0	0	0.88369	14.486	47.138	67.905	87.669	163.25	162.64	222.47	246.01	269.59	329.86	330.75	373.3	380	445.89	438.25	540.09	526.14	587.18	587.01	605.89	624.05	611.26	633.35	644.35	661.83	658.41	677.62	718.66	664.19	654.8	652.75	652.25
3.6699	0	0	0	0	3.696	8.2679	9.8416	13.798	14.924	16.308	29.541	18.33	30.336	27.8	32.005	23.198	42.256	22.309	20.895	18.97	16.18	24.191	21.236	26.144	20.612	19.115	23.766	24.803	37.195	22.9	27.097	27.511	31.503	48.219	76.179	96.115	118.49	120.31	156.35	161.65	156.92	187.66	219.11	258.99	280.01	255.13	280.3	299.37	309.26
0	2.3724	6.3863	4.7688	14.714	8.9911	3.2311	0	0	0	0	0	0	0	0	0	0	0	0	21.982	58.419	100.49	159.4	235.07	320.81	432.05	588.76	720.58	853.57	1011.5	1147.2	1276.4	1365.2	1523.3	1630.5	1764.8	1834	1972.4	2088.6	2144.1	2164.8	2241.6	2254.9	2362.7	2366.4	2387.5	2464.2	2530	2498.4	2557.8
0	0	0	0	20.307	12.325	3.1102	3.0474	0	7.883	13.825	1.4385	7.6787	0	6.9606	7.9002	14.667	25.161	53.236	54.876	102.37	160.47	254.18	317.83	394.14	483.76	688.79	721.01	623.32	634.45	719.68	846.75	742.3	841.25	847.38	1169.1	1138.8	970.85	986.09	946.01	974.14	1002.8	983.78	942.11	933.67	1021.8	1039.6	1080.4	944.19	1032.9
13.787	6.1859	0	0	0	0	13.62	0	0	0	0	0	0	0	0	0	0	9.388	10.733	0	0.81339	71.079	112.38	151.59	200.94	180.11	305.04	364.15	378.96	479.18	576.74	619.1	656.06	680.94	769.2	796.98	807.38	817.95	824.89	873.39	907.16	956.51	890.61	950.11	905.12	942.79	956.98	981.82	966.49	1006.1
0	4.1957	0	0.86256	2.0573	0.82613	3.1521	0	3.6032	8.3897	0	9.8348	16.752	47.586	84.309	139.33	216.32	290.22	349.2	445.16	526.16	625.05	695.9	777.88	815.64	922.86	996.24	1030.9	1107.6	1218.4	1191.8	1211.9	1257.8	1306.5	1316.4	1332.6	1341.5	1375.3	1404	1418.9	1439.1	1428.8	1455.1	1478.8	1472.1	1487.8	1430.2	1372.5	1368.9	1372.4
12.111	1.0647	0	0	11.33	1.1566	0	0	0	0	0	0	0	0	0	0	0	0	0	0	0	0	0	0	0	0	0	0	0	0	0	0	0	20.536	16.67	94.288	201.73	205.91	288.87	378.64	412.95	490.55	574.56	626.58	690.73	716.38	786.2	798.24	843.83	842.91
0	0	0	0	0.97943	29.045	0	43.486	46.998	3.4887	45.508	59.242	67.85	76.819	78.674	88.76	90.114	142.8	181.29	222.92	274.9	343.65	431.81	483.97	594.76	634.84	751.77	805.2	895.49	1026.5	1201.3	1246	1228.9	1420	1472.6	1582.8	1676	1803.8	1872.3	1987.7	2107.8	2127.3	2228.6	2266.4	2369.1	2448.2	2519.3	2602.5	2905.4	2938.3
0	0.33492	3.7814	6.3228	5.7315	10.618	0	15.835	4.9991	0	12.714	21.916	34.813	57.39	79.035	89.48	97.24	144.11	132.36	163.36	175.06	180.13	200.8	198.24	235.94	212.2	228.71	246.33	247.78	195.09	180.69	222.22	174	233.65	243.55	251.36	263.94	224.01	207.4	201.59	212.72	251.67	220.34	236.56	222.21	211.87	220.77	216.87	215.07	228.01
0	0	0	0	5.799	18.508	5.2948	12.617	3.2871	3.2199	0	0	0	0	0	21.766	11.67	56.909	111.59	146.06	164.98	335.69	403.52	493.24	582.92	679.74	736.96	763.25	910.17	929.85	981.49	1020.4	1092.3	1090.8	1237.2	1307.8	1324.8	1384.8	1488.4	1512.7	1618.6	1605.3	1661.1	1692.1	1733.2	1582.2	1611.6	1640.2	1698.8	1762.5
0.97652	0	0	7.0791	0.4118	0.32075	3.0139	3.6511	16.735	7.2379	2.2909	2.2817	10.317	0.0016802	17.963	37.67	49.349	58.064	77.612	87.835	102.6	116.14	154.46	182.59	186.07	182.64	201	251.57	181.31	286.09	296.45	333.26	365.27	378.27	398.94	420.74	470.51	471.5	500.15	581.83	575.63	642.02	674.64	691.27	741.94	783.29	773.01	778.23	787.51	811.12
0	0	0	0	0	6.4876	17.357	23.956	29.174	38.788	51.386	59.65	80.114	108.97	121.69	132.7	157.03	193.7	262.27	289.68	342.09	373.41	450.15	444.46	439.3	455.02	608.55	652.82	634.39	685.08	667.2	780.5	659.33	631.11	672.59	806.25	802.93	754.18	845.43	770.92	842.22	806.65	815.35	764.83	737.13	787.82	707.35	799.73	761.59	763.55
0	0	3.4146	0	0.93199	2.4279	6.3914	8.7286	16.949	25.926	37.849	69.304	124.8	231.07	236.62	314.11	400.83	541.04	563.56	639.22	708.88	835.28	1097.8	970.8	1045.7	1153.5	1597.8	1744.2	1457.4	1554.8	1684.4	2348.8	1844.3	1976.6	2060.7	2236.6	2338.1	2449	2558.4	2721.8	2755.6	2845.2	2888.2	2999.1	3025.1	3092.7	3195.6	3220.2	3335.4	3453.2
0	0	0	2.9744	1.7833	2.4943	14.721	1.0282	6.4637	1.746	0.27713	0	15.425	22.11	28.177	44.616	59.852	57.721	77.017	105.95	95.401	98.867	118.74	134.71	150.42	166.05	170.51	202.4	119.14	235.93	267.28	315.09	323.08	341.69	359.42	330.75	343.87	320.01	302.91	335.92	321.42	355.74	357.79	369.38	388.74	399.38	439.38	470.13	511.84	540.99
0	0	7.1037	6.019	0.004728	0	0	0	0	6.5293	5.9186	0	11.625	0	0	0	0	0	0	0	0	0	7.3146	39.25	106.04	169.51	226.7	336.09	428.38	530.9	679.68	811.4	933.68	1074	1231.6	1287.6	1487.5	1571.5	1759.7	1883.2	2108.9	2330.5	2546	2732.6	2864.3	3103.7	3424.4	3841.7	4214.7	4291.3
0.39757	0	0	9.2984	1.7547	0	0	0	0	0	0	0	0	0	0	0	0	0	0	0	0	0	0	0	0	0	0	0	0	0	0	0	0	0	0	0	0	0	0	0	0	0	0	26.551	0	0	0	58.977	112.16	141.4
11.971	17.823	0.73966	0	0	0	0	0	0	0	1.509	24.844	78.032	118.76	178.95	303.27	343.8	446.45	523.62	658.69	720.55	847.7	937.87	1034.7	1109.8	1174	1220.4	1263.9	1261.2	1357.2	1354.9	1421	1467.3	1486.2	1540.5	1541.5	1628.2	1601.9	1610.8	1664.1	1714.4	1725.9	1767	1785.4	1826.5	1871.3	1835.8	1924.3	1914.3	1983.4
0	0	0	0	6.9426	7.6351	26.011	35.832	73.235	100.03	155.9	201.25	249.34	298.67	351.58	426.15	516.58	618.22	754.4	838.91	1013.3	1172.7	1232.1	1381.7	1494.3	1645.3	1740.4	1817.9	1983.9	2086.4	2154.7	2246.5	2321.9	2329.6	2318.9	2425.2	2575.8	2523.7	2582.9	2681.3	2702.8	2725	2833.8	2787.1	2908.7	2883.4	2827.6	2964.2	2905.4	2964.6
0	3.1772	0	0	1.2415	2.5515	18.163	52.077	67.34	83.789	104.94	148.39	167.42	182.04	190.59	243.04	255.05	382.64	477.61	508.98	601.4	672.2	777.79	864.77	891.82	975.07	1062.7	1081.2	1146.2	1210.9	1259.5	1239	1291.9	1340.4	1404.4	1422.8	1464.6	1466.6	1513.4	1478.1	1468.2	1549.8	1575	1607.8	1630.1	1736.1	1811.8	1830.3	1878.9	1942.4
0	0	0	12.634	10.761	9.1152	4.3719	21.296	12.987	20.139	28.487	48.325	90.65	135.88	219.07	281.48	372.51	464.32	536.08	649.53	790.61	927.27	995.41	1136.4	1271.1	1417.8	1519.3	1592.7	1622.5	1722.3	1856.3	1883.3	1927.9	2022.7	2096.8	2174.6	2273.5	2340.6	2410.7	2577.9	2682.9	2736.7	2951.6	3020.5	3257.2	3245.7	3249.3	3473.4	3531.5	3605.8
3.7035	15.258	7.1287	0	0	0	0	0	0	0	0	3.1539	9.4669	10.589	12.792	15.093	1.1829	23.745	27.797	19.038	35.628	42.957	33.778	27.111	38.02	160.3	196.33	196.82	180.27	191.4	189.85	159.55	196.59	196.74	218.37	241.82	272.61	326.21	431.23	315.35	422.97	588.23	635.56	789.75	910.26	929.66	977.75	1314.4	1396	1518.3
0	1.359	3.3377	0	1.123	0	3.1148	4.6984	3.2358	4.5112	5.4047	3.2069	4.2635	10.694	0.79767	0	10.284	16.663	25.189	30.031	35.438	52.859	62.017	48.775	89.269	99.033	86.562	114.48	117.32	103.14	128.78	141.88	145.06	159.35	150.2	165.86	171.69	170.25	176.6	196.74	235.77	276.52	320.84	360.24	420.2	501.4	561.56	598.89	672.23	738.32
6.1426	0	0	0	0	5.1783	1.5302	0	0	0	0	0	0	0	3.485	14.712	16.017	28.259	43.211	50.257	55.887	77.376	90.74	108.91	125.9	129.13	167.91	185.26	154.16	178.52	193.44	206.15	229.66	246.15	281.49	308.72	337.98	341.71	374.74	409.01	463.23	566.82	678.42	789.19	957.75	1094.9	1483.9	1714.4	1852.7	2201
6.8336	2.9861	4.3434	0	1.5021	0	0	0	0.39591	25.163	37.537	66.966	169.79	209.93	339.1	316.1	452.56	772.07	968.18	876.7	1072.7	1296	1607.4	1685.5	1789.3	2043.5	2394.6	2769.2	2631	2801.3	3041.8	3439.4	3712.3	4016.6	3971.5	5027.8	4956.1	4663.7	4897.3	5039.7	5301.3	5487.4	5766.9	5909.8	6006.6	6258.9	6397.2	6425.1	6535.2	6561.5
3.8354	22.458	0	0	0	0	0	0	12.252	35.896	78.529	127.49	215.21	294.29	348.98	449.69	492.32	611.79	731.23	798.96	924.05	971.77	982.14	1074.4	1092.3	1150	1112.8	1221.5	1199.1	1267.7	1291.9	1319.4	1413.9	1447.2	1553.2	1570.9	1625.4	1765.3	1892.7	1965.1	2041.5	2145.9	2146.7	2170.9	2264.5	2260.2	2166.9	2276.4	2217.4	2252.3
0	1.4691	0	13.949	11.601	0	0	0	14.987	31.314	34.079	48.054	86.825	104.98	112.81	129.06	142.88	209.41	233.34	173.17	195.68	217.22	283.42	230.98	284.88	253.31	314.03	315.4	239.31	260.17	280.41	298.07	223.92	235.24	219.68	289.38	312.78	211.02	226.07	217.8	348.65	209.49	208.83	210.56	203.5	229.01	224.87	205.31	203.38	186.42
9.1781	1.5196	2.8941	0.42639	0	0.87784	0	4.7073	3.675	13.202	11.269	19.087	54.549	71.589	48.833	50.781	75.853	156.41	219.91	241.78	293.28	494.77	533.67	625.59	674.75	924.8	1077.6	1391.1	1247	1397.8	1515.6	2030.6	1731.5	1873	2007.7	2294.6	2538.3	2676.7	2745.8	2564.8	2681.9	2715.3	2676.5	2907.6	3013	2974.8	2974.3	3051.9	3071.4	3174.4
7.042	0.43222	1.0025	2.659	1.5057	0	0	0	0	0.72133	0	0	0.26343	3.394	8.907	3.9415	11.967	16.189	19.727	34.883	32.516	11.787	16.11	17.916	34.419	50.073	79.867	98.62	142.31	185.86	238.61	303.81	373.81	487.74	579.37	679.53	781.13	890.06	1037.3	1168.4	1314.7	1541.3	1574.9	1766.6	1846.2	1786.7	1853.2	1899.9	2033.4	2062
0	0	0	0	0	18.455	40.632	40.888	62.403	83.267	74.09	105	169.01	212.16	244.2	279.41	354.33	374.06	449.64	533.6	621.48	719.98	806.04	930.84	1057.6	1246.7	1441.2	1586.6	1778.4	1987	2164.4	2346.4	2500.8	2664.7	2802.8	2898.5	3062.4	3278.3	3418.8	3566.6	3591	3795.3	3788.5	3881.8	3818.8	3948.7	3918.8	3978.1	3968.4	4050.6
17.358	9.6525	3.5308	0	0	8.2088	0	30.287	12.777	0	8.7376	36.723	52.461	110.39	95.849	149.15	103.12	146.77	160.67	248.54	215.49	251.5	282.97	289.34	343.55	407.2	483.34	527.66	583.77	664.81	761.42	797.39	811.18	925.38	934.16	981.8	1101.1	1194	1113.7	1228.1	1293.7	1282.3	1352.4	1384.9	1499.6	1548.3	1521.4	1579.2	1617.9	1605.6
2.2349	4.2053	0	0	0	0	4.4356	21.546	53.483	108.5	131.81	178.3	236.1	270.38	307.31	339.1	400.7	475.99	481.35	528.4	585.47	661.1	670.54	672.98	716.27	719.87	781.11	770.44	827.09	853.18	850.41	918.44	896.89	899.3	943.25	946.52	951.66	956.99	959.69	964.11	957.16	995.23	1040.2	1033.3	1015.8	1016.7	1014	1044	1029.3	1122.5
0	0	0	0	5.7497	16.593	26.638	31.059	33.43	36.7	32.065	31.923	74.377	81.329	78.276	93.044	118.75	133.93	137.29	158.77	178.21	193.67	230.46	229.34	275.38	270.58	222.1	306.7	334.14	379.91	427.02	453.61	494.73	525.72	637.84	675.65	763.61	866.95	950.78	1049.3	1226.5	1271.6	1353.6	1464.5	1596.9	1567.4	1684.6	1743.7	1749.7	1856.5
0	9.5888	3.5985	0	7.7773	6.9614	0	3.2657	10.975	0.089985	6.6644	30.162	37.811	49.876	87.399	136.23	156.55	215.11	238.32	283.56	327.97	375.34	426.33	458.68	496.41	544.03	543.27	595.53	615.48	660.16	721.52	775.61	846.33	892.44	978.22	1078.4	1146.8	1246.5	1368.3	1463.4	1617.1	1654.7	1754.6	1909.4	2007.7	2120	2150.1	2197.9	2257.1	2310.5
10.578	0	0	0	0	3.6448	0	0	1.5564	0	0	0	42.267	34.334	73.915	106.44	174.35	301.08	433.96	412.93	500.56	584.55	652.98	726.4	828.09	920.81	1013.4	1046.2	1154.8	1311.1	1548.7	1546.7	1545.5	1699	1885.1	2203.7	2356.7	2493	2503.5	2589.7	2659.2	2888.1	2731.9	2741.1	2925.3	2867	2894	2974.3	3081.9	3083.7
0	0	0	10.639	12.444	34.417	30.554	36.466	0	0	0	0	0	0	0	0	0	0	0	0	0	0	0	0	0	0	0	0	31.182	0	33.911	53.072	45.985	52.944	100.43	127.69	147.77	164.44	212.96	246.88	350.66	418.29	490.43	492.71	524.51	584.82	614.63	730.84	805.01	790.64
0	6.1094	2.2256	0	0	5.2619	12.977	12.231	25.243	32.677	45.912	60.833	90.189	134.21	185.48	248.74	347.19	445.96	576.52	709.33	848.88	1024.8	1173.3	1256.3	1419.3	1497	1577.7	1682.1	1786.5	1827.4	1899	1944.3	1982.6	2069.7	2119.5	2164.5	2224.1	2322.8	2350.3	2426.4	2511.3	2612.5	2674.4	2715.9	2766.6	2901.1	2982.5	3073.4	3189.5	3239.7
0	0	0	3.885	4.531	4.9561	7.8243	12.471	24.087	26.009	29.673	22.778	29.899	32.482	42.385	39.881	45.761	48.148	44.425	56.723	82.391	119.06	177.85	248.11	347.05	498.54	695.79	889.57	1092.2	1343.3	1605.4	1868.8	2128.6	2433.1	2669.5	2957.3	3168.7	3445.3	3717.9	3970.1	4151.6	4274.2	4567.7	4789	4829.1	4954.9	5078.9	5170.8	5242.8	5357.2
11.653	11.756	0	0	0	0	0	0	0	9.0542	7.2278	32.472	49.585	93.224	100.55	130.01	164.81	199	238.78	262.73	285.65	335.41	337.75	343.7	341.42	370.23	402.02	378.05	410.44	442.16	414.47	436.73	453.89	453.94	471.19	470.53	476.73	458.98	462.34	478.76	478.59	462.6	534.15	525.93	535.59	518.49	557.74	646.79	639.12	662.15
0	0	0	0	14.523	21.398	38.462	51.564	73.733	52.853	131.01	143.1	157.67	182.74	198.98	220.81	253.96	280.95	281.38	319.22	343.63	347.16	369.49	393.28	411.54	434.5	487.93	538.83	545.1	629.17	636.94	636.91	702.24	703.47	735.07	773.22	801.1	848.77	914.73	721.94	724.68	718.23	742.75	793.33	771.89	741.73	724.01	718.41	727.19	739.91
0	0	0	0	0	7.3432	22.281	31.602	37.284	64.908	75.295	124.72	146.51	245.63	332.56	426.08	514.18	649.42	745.38	839.49	895.16	981.75	1063.9	1131.8	1207.3	1305.7	1349.7	1432.2	1458.4	1543.2	1601	1657.6	1698.1	1551.2	1833.7	1767.5	1747.7	1503.8	1540.4	1524.7	1588.6	1718	1875	1873.1	1912	1983.6	1973.2	1956.9	1997.4	2005.6
0	0	0	4.7449	38.791	55.152	14.967	97.488	122.46	252.61	294.62	462.61	621.94	777.32	918.56	1076.5	1281.3	1413.5	1566.1	1726.5	1734.2	1729.9	2169.1	2076.3	2192.2	2198.9	2265.8	2332.2	2388.8	2482.3	2503.3	2581.8	2598.5	2669.6	2746.5	2717.8	2814.8	2814.1	2894.5	2943.9	2973.2	3016.5	3004.2	3118.1	3078.4	3119.7	3129.9	2818.6	2805.4	2869.4
0	0	0	1.2294	8.0255	5.3838	14.779	17.54	20.882	57.321	116.67	213.17	349.87	512.1	694.91	905.62	1254.7	1428.9	1645.3	1754.5	2190.9	2392.5	2571.8	2778.4	3082.5	3408.3	3631	3838.3	4028.3	4284.2	4479.7	4618.4	4992.9	5100.1	4951.5	5008.9	5174.2	5679.8	5499	5789.7	6058.4	6355.8	6558.8	6716.8	6623.1	6888.6	6821.6	6869.8	6570.9	7009.3
0	3.6602	0	0	3.0009	2.4539	10.314	12.754	25.532	30.981	51.355	66.108	101.92	153.28	201.17	267.92	326.18	406.38	491.34	618.09	758.35	885.41	970.36	1252.4	1373.9	1537	1751.2	1959.4	2159.7	2243.3	2555.8	2722.8	2892	2987.3	3004.9	3233.7	3375.1	3495.7	3480.7	3706.2	3959	4087.5	4284.4	4394.4	4445.4	4587.7	4734.9	4778.7	4874.4	5050.6
48.822	35.973	23.466	0	0	0	0	0	0	0	0	0	0	0	8.268	18.445	30.3	39.429	47.736	125.91	170.94	227.91	275.93	409.12	558.97	663.33	820.29	988.85	1101.6	1296.3	1411.5	1686.1	1702.8	1999.8	2167.9	2299.6	2392.8	2539.7	2611.9	2785.2	2846.3	3050.9	3071.3	3047.2	3211.8	3354.8	3492.5	3418.3	3238.3	3332.4
2.7778	0	0	0	0	2.0078	8.2125	9.3361	0	0	0	0	0	11.592	27.649	62.609	87.688	137.16	145.03	159.88	183.62	213.62	238.49	283.42	297.5	302.52	327.86	341.03	364.42	401.08	398.06	394.1	410.55	419.31	425.19	459.26	479.68	476.4	484.32	498.99	500.85	510.78	512.74	506.08	542.72	546.29	538.89	512.6	496.16	501.93
0	0	0	0	22.459	6.7974	16.316	10.607	45.132	19.944	14.642	16.595	24.207	62.955	23.133	48.189	50.65	82.115	116.64	138.19	209.32	235.75	270.73	317.38	364.96	463.89	539.62	669.53	776.4	833.35	981.7	1074.5	1174.4	1263.9	1289.4	1441.7	1500.3	1774.8	1763.9	1905.1	2037.8	2241.9	2338.7	2437.7	2679.8	2795.8	2879.1	3062.9	3192.6	3242.3
0	1.4013	0	13.882	8.1398	0	0	0	0	0	0	0	0	0	0	0	0	7.2244	28.749	72.693	111.17	184.81	237.99	291.17	379.27	390.43	537.87	626.68	641.72	786.25	870.1	924.49	1058.7	1167.4	1285.3	1394.5	1498.5	1546.9	1595.7	1705.6	1780.2	1925.5	1927.9	1901.5	2108	2065.8	2085.6	2330.8	2251.3	2322.3
15.646	6.5566	0	0	0	0	0	0	0	0	0	1.1557	5.2206	0	6.5521	31.298	113.09	175.88	237.09	330.66	344.56	395.72	204.23	525.45	614.26	749.68	818.64	919.92	741.84	713.53	1178.2	1347.4	1085.6	1034.9	1574.2	1431.4	1424.7	1479.6	1983.6	2276.7	2302.6	2430.4	2585.5	2643.8	2650.9	2384	2717.2	2507.3	2847.1	2508.2
0	0	0	0	0	3.2942	11.061	4.1907	2.3137	12.99	14.132	25.194	32.964	14.34	26.495	14.603	30.396	43.449	83.096	92.749	195.61	260.97	376.91	480.05	622.8	771.24	832.38	996.61	1068.2	1146	1237	1335.5	1480.5	1589.4	1649.5	1751.3	1756	1903.1	1990.9	2043.3	2095.3	2220.8	2300.4	2412.5	2449.1	2499.3	2606.5	2732.1	2807.4	2842.7
0	0	0	1.6968	0	10.012	13.34	15.195	0	3.9227	5.2037	20.516	9.3211	5.9352	10.036	25.181	28.339	50.929	46.723	64.928	73.154	83.151	91.399	113.41	144.14	144.57	151.17	159.51	172.98	190.47	188.12	175.69	196.39	188.61	223.57	201.9	216.78	269.48	283	312.92	329.44	331.85	380.09	423.43	493.24	491.83	522.56	546.63	572.78	621.02
0	3.5555	0	0	0	9.6915	9.3026	10.513	8.7132	4.8428	3.3568	0	1.6559	4.5815	4.7274	2.2628	3.6136	1.1829	2.1794	0	0	0	0	0	0	0	0	0	0	0	0	0	0	0	0	0	0	0	0	2.3789	15.176	0	5.2063	0	0	0	0	0	0	0
2.9595	2.638	1.5201	0	2.4133	0	0	0	3.4384	4.0789	3.0165	0	0	0.34141	1.2369	0	0	0	0	0	6.7622	34.315	54.751	127.98	177.57	269.27	332.85	401.22	517.21	565.22	686.62	752.97	868.12	963.72	1065.2	1185.1	1286.2	1415.3	1482.1	1559.8	1696.5	1773.1	1836.5	1886.6	1912.3	2005.4	2000	2016.7	2074	2088.2
0	0	0	0	5.4384	17.786	39.876	47.553	53.555	77.287	104.49	172.28	272.71	298.59	361.14	478.04	669.29	832.43	1065.3	1380	1616.7	1866	1939.7	2402.2	2728.2	3101.5	3271	3799.2	3927.5	4256.2	4608.9	4813.2	5106.6	5287.7	5538	5723.1	6089.3	6270.4	6287	6419.8	6814.9	6603.8	6519.4	6494.2	6737.9	6802.1	6768.8	6976.3	7003.2	7090.3
0	0	0	6.4888	0	9.6432	9.6113	22.734	53.946	58.873	99.219	64.29	107.16	141.83	180.21	207.23	242.45	247.32	286.49	344.01	361.38	408.47	436.24	456.13	531.45	596.51	629.23	711.62	639.82	754.6	903.66	1007	1062.6	1196.5	1251.6	1326.2	1367.5	1405.4	1445.6	1527.8	1591.9	1635.1	1653.7	1697	1772.6	1872.9	1871.7	1901.2	1947.2	1953.6
0	1.8765	0	0	9.9619	6.5856	23.862	17.842	45.074	121.61	210.98	276.32	369.24	424.87	497.45	586.85	644.31	712.97	782.64	869.92	855.54	916.32	875.82	941.81	1009.5	998.07	965.14	1028	974.32	1076	1062.9	1073.2	1078.5	1060.2	1119.4	1092.1	1060.5	1075.8	1111.7	1127.2	1144.8	1178.7	1172.9	1191.3	1164.4	1175.2	1162.1	1193.4	1198.4	1188.6
0	0	0	0	0.30569	4.0942	25.684	69.623	139.53	240.89	359.56	521.7	747.99	951.09	1192.8	1369.6	1623.7	1917	2172.8	2510.7	2767.7	3037.6	3367.7	3746	3902	4306.2	4576.5	4911.5	5173.6	5360.3	5496.3	5909.6	6131.4	6332.6	6475	6696.5	6865	7032.4	7292.7	7404.1	7586.6	7665.8	7680.4	7807.9	7947	7943.8	7936.3	7973.1	8115	8079.1
0	0	0.029511	3.6983	10.662	13.125	0	10.928	6.9911	24.358	31.308	33.416	45.565	64.874	72.854	93.855	102.41	126.85	125.46	191.55	210.69	234.58	280.57	307.25	337.63	387.76	423.57	429.19	474.54	523.32	552	552.28	621.83	665.58	708.96	718.44	804.54	848.96	944.81	1034.9	1147.4	1331.4	1358.6	1622.5	1709.7	1863.8	1942.4	2121.6	2282.7	2398.8
1.0279	5.2946	3.3105	2.7762	0	0	0	10.856	18.893	22.838	32.968	47.144	56.126	58.088	70.673	87.607	92.639	87.793	88.008	82.23	49.349	53.161	53.427	51.126	51.736	37.373	47.63	66.203	54.988	93.17	83.682	125.34	142.31	145.47	153.35	182.34	184.08	128.21	123.07	155.55	157.89	169.85	173.27	207.41	233.87	261.72	256.13	299.43	305.25	299.69
20.071	17.748	2.8483	9.0028	0	0	0	0	0	0	0	0	15.87	42.777	81.577	122.56	247.88	337.67	507.93	674.29	870.62	1112.3	1307.8	1546.4	1741.4	2002.2	2246.6	2429.5	2675.1	3002.4	3140.3	3351.6	3421.6	3694.5	3854	3908.7	4093	4107.9	4295.3	4306.7	4516	4740.6	4793.2	4893.4	5012.3	5140.4	5304.2	5338.2	5473.1	5576.6
13.49	1.9728	0	0	0.0069831	0	5.6486	3.5387	1.9502	6.3912	0	0	0	6.4077	32.587	50.607	107.24	163.9	235.03	307.79	384.22	449.06	477.9	559.27	639.02	694.7	703.76	777.12	859.61	933.76	902.69	957.02	994.3	1045.2	1129.6	1084.7	1081.3	1168.9	1243.2	1366.1	1580.9	1606	1620.1	1647.3	1680.2	1771	1772.8	1916.2	1917.3	2005.5
10.795	6.8158	3.029	0	0	0	1.4728	34.556	75.116	138.66	205.13	291.69	395.21	532.3	656.91	820.06	1013.9	1206.5	1441.6	1639.3	1930	2249.4	2560.3	2807.7	3170.1	3417.7	3693.2	3942.7	4244.3	4537.6	4701.5	5023	5173.7	5350.3	5588.3	5796.9	6066.6	6181	6258.3	6403.5	6659.3	6707.9	6780.8	6763.3	6817.9	7037.7	7029.3	7006.5	7090.9	7044
0	0.25231	1.4223	3.3888	3.1857	5.3413	0	0	0	0	0	0	0	0	0	0	0	2.1719	19.814	45.634	76.347	114.22	135.97	135.99	161.99	206.71	243.66	251.59	269.94	270.33	284.69	303.42	345.05	358.29	367.38	421.86	432.94	481.74	502.51	553.09	610	633.81	649.75	649.35	671.87	760.6	801.05	822.54	845.35	854.1
8.5777	11.64	4.22	1.2081	0	0	0	0	0	0	0	0	0	19.626	61.691	103.69	154.86	191.87	253.84	302.3	417.18	487.94	624.52	665.24	811.94	865.53	987.87	1039.5	1095.3	1190.4	1339.3	1366.4	1470.8	1592.3	1511.8	1591.6	1598.4	1621.8	1653.7	1786	1780.8	1832.4	1848.6	1843.9	1819.4	1836.4	1833.7	1880.9	1850.7	1787.4
0	8.0119	8.5569	11.374	0	0	0	0	0	0	0	0	0	0	0	0	0.67092	0	0	0	0	16.036	18.691	13.321	37.835	52.396	71.417	111.81	100.93	155.67	192.93	228.59	270.7	306.33	346.24	388.07	416.81	399.61	411.96	455.1	490.35	504.33	500.11	527.43	550.51	552.33	560.94	599.81	613.01	584.45
0	2.6381	3.8496	0	0	5.7085	3.2673	10.207	0	0	0	0	19.085	14.435	18.827	33.186	61.895	73.991	111.93	142.57	184.05	204.34	235.3	271.66	275.2	334.39	407.23	333.55	345.04	358.11	418.61	492.7	474.9	544.18	679.55	868.96	1095.2	1331.4	1602.8	1758.9	2115.6	2268.6	2627.4	2919.7	3107.2	3212.7	2974.5	3155.7	3269.1	3447.1
0	0	0	0	15.295	42.426	79.908	123.65	146.09	187.24	241.17	294.86	357.7	433.2	550.65	672.37	857.35	1038.7	1313.6	1482.9	1702.7	2036	2310.4	2510.1	2850.1	3087.8	3288.2	3611.6	3753.9	4166.8	4324.4	4601.1	4915.1	5121.6	5401.7	5678.7	5714.1	5963.8	6362.5	6506.9	7004	6950.7	7203.6	7017	7162.1	7262.6	7785.1	7903.4	7822.2	7999.5
16.731	22.313	0	0	0	0	0	0	0	0	0	6.7555	11.916	47.134	88.536	133.18	200.75	307.17	384.41	494.51	615.82	729.53	871.8	1028.8	1134.6	1292.5	1441.5	1595.5	1729.6	1875.1	2030.2	2078.2	2238	2409.9	2522.4	2683.1	2746.9	2777.1	2859.3	2998.1	3225.7	3464.7	3763.7	4024	4224.9	4329.1	4592.3	4675.7	4871.8	5007.4
15.002	6.8493	0	0	9.1018	0	0	0	0	0	0	0	31.65	77.236	137.21	173.29	388.06	523.01	686	754.83	928.74	1318.9	1388.1	1390.3	1580.7	1865.1	1947.2	2110.4	2235	2203.5	2382.6	2481.8	2704.1	2826.6	2928.1	2905.3	3409.5	3258.9	3363.7	3401.9	3443.3	3543	3535.8	3578.5	3514.1	3524.6	3685.3	3661.6	3707.6	3804.2
0	0	0	0	12.238	16.085	8.5657	15.792	26.755	40.14	51.017	80.844	109.63	136.57	169.21	176.46	190.73	208.95	204.98	229.29	258.5	282.57	282.56	268.61	274.57	281.77	307.29	329.7	329.8	340.66	312.64	378.34	345.97	349.68	404.8	407.71	505.41	511.29	583.22	653.78	721.59	759.83	846.44	894.75	959.03	1002.1	1057.5	1184.2	1253.7	1392.8
1.7088	0	0	0	0	0	8.3902	3.4891	0	0	0	0	0	0	0	0	0	0	0	0	0	0	0	0	0.89694	21.306	49.176	90.807	121.02	173.78	180.97	226.65	252.27	281.09	316.68	359.01	401.25	418.56	432.94	469.56	467.26	510.84	495.56	564.01	592.23	607	602.65	592.44	574.85	611.35
0	0	0	0	4.6492	5.1634	6.3645	16.314	0	7.4375	0	0	3.4587	5.7296	12.378	12.307	35.088	54.386	73.663	118.98	175.82	214.08	306.12	348.2	458.35	518.98	614.52	681.14	736.31	824.71	927.48	998.66	1045.6	1070.4	1155.6	1250.1	1287	1325.8	1427.4	1444.1	1529.3	1478.3	1610	1563.6	1602.8	1570.3	1592	1677.3	1679.3	1783.1
0.089108	0	1.4457	11.409	0	0	6.1247	20.223	44.15	61.684	94.107	138.37	197.01	242.29	306.1	354.46	404.99	442.21	519.41	585.02	635.65	674.3	702.27	746.74	821.46	821.67	893.7	962.41	957.03	1036.2	995.98	989.27	1047.6	1117.7	1143.6	1178.2	1220.8	1209.3	1233.3	1300.4	1339.8	1481.6	1512.7	1566.3	1617.3	1668.7	1714	1755.9	1661.3	1665.7
12.673	7.7805	0	0	0	0	0	0	0	0.39169	0	18.279	28.361	65.146	111.52	168.43	251.38	327.01	384.1	475.47	575.25	681.01	798.76	898.81	988.84	1101.2	1187.9	1214.2	1292.1	1404.9	1466.4	1519.7	1550.6	1626.2	1701.3	1775.9	1788.4	1774	1803.1	1809	1827.2	1890.1	1885.3	1945.7	1929	1946.6	1984.3	1988.9	1930.5	1955.6
0	0	0	0	6.3619	10.121	22.297	8.7791	3.1628	10.369	0	8.9914	0	0.78426	0	14.815	25.302	56.108	64.772	89.966	116.22	162.42	224.97	267.55	339.12	368.62	458.5	549.01	627.6	746.5	850.38	923.64	1014.9	1075.8	1203.6	1269.5	1289.1	1437.2	1508.9	1546.1	1585.1	1628	1638	1681.4	1774.3	1773.6	1799.9	1842.6	1846.2	1785.2
0	4.1341	0	4.056	2.0687	0	2.3138	11.041	0.78136	9.9371	11.811	9.463	8.02	40.666	56.204	68.663	94.496	118.75	152.07	177.49	196.25	244.67	232.43	312.4	367.07	464.1	519.09	609.19	681.85	772.4	916.78	958.56	1147.1	1306.2	1475.4	1625.8	1738.4	1857.8	2012.7	2110.9	2207.6	2341.9	2411.1	2565.1	2617.2	2739.4	2653.2	2484.3	2512.7	2619.4
5.4551	3.8277	0	4.9177	0.65251	0	0	0	0.40797	13.963	10.875	24.96	55.95	96.404	115.99	181.54	236.48	273.5	342.51	417.51	483.3	590.04	660.79	724.14	810.78	866.43	925.53	996.41	1072	1173.4	1205.1	1316.3	1378.5	1446.9	1548.2	1575.3	1658.4	1718.5	1786.4	1890.1	1960.3	2049.2	2135	2150.5	2213.1	2207.5	2282.2	2375.3	2368.1	2493.8
6.0526	8.719	3.538	0	0	0	0	0	0	0	0	0	0	0	0	0	0	0	0	0	1.7354	0	0	8.2027	41.905	33.176	29.381	33.553	40.397	49.435	87.182	111.31	146.13	190.15	254.65	314.94	353.66	397.25	456.18	507.04	544.19	589.98	619.9	663.4	661.19	682.74	711.27	700.8	694.28	707.27
0	3.5199	0.5356	0	0	2.7573	15.993	13.046	3.1249	8.5895	5.3692	17.036	8.2934	0	1.622	20.833	14.366	25.015	27.03	22.227	39.322	35.64	62.516	108.64	159.04	205.8	250.54	319.65	376.93	419.34	475.09	558.5	547.68	552.83	653.03	745.45	764.25	804.16	869.54	942.47	1005.7	1060.4	1090	1179.5	1248.8	1243.1	1273.3	1311.1	1370.8	1437.3
0	0	0	4.1552	0	13.885	1.7279	9.3326	0	0	23.828	71.981	164.51	319.79	502.95	701.47	973.42	1245.7	1641.9	2053.8	2411	2843.2	3096	3359.6	3893.2	4038.4	4473.7	4661.3	4941.9	5147.5	5320	5479.9	5616.2	6002	6321.4	6070.8	6238.1	6086.7	5925.3	5802.2	5839.7	6482.9	6216.6	6308.2	6010.8	6050.3	5577.7	5919.8	6280.7	5457.7
0	0	0	0	0	5.8806	6.7027	51.358	125.24	239.3	327.4	478.35	619.91	741	870.99	1105	1205.1	1399.2	1562.1	1632.8	1759.1	1994.8	2092.9	2118.1	2208.6	1958.9	2303.1	2200.5	1889.4	2060.1	2323.5	2459.8	2428	2508.1	2542.3	2669.2	2665.7	2626.4	2568.7	2551.5	2514.2	2507.9	2462.4	2487.9	2456.1	2551.7	2613	2585.2	2677.1	2701.7
0	0	0	0	16.224	40.271	45.384	53.053	50.918	55.26	66.39	64.907	85.649	80.861	75.268	69.43	94.673	115.73	130.53	141.07	173.54	215.04	273.78	364.29	449.32	532.69	651.34	715.99	792.55	906.83	1010.1	1148.1	1222.5	1352.3	1458.5	1572.8	1710.1	1815.6	1997.9	2122.5	2225	2317.3	2525.4	2570.8	2698.9	2705.2	2753.3	2935.1	2891.6	2958.6
0	7.1205	8.6223	8.1159	0	0	0	0	0	0	9.7598	8.3997	3.6767	6.1526	18.893	21.255	25.281	48.287	85.261	119.8	163.77	228.28	313.68	372.51	486.33	590.38	648.97	761.2	830.54	919.46	1130.9	1250	1386.1	1580.6	1710.5	1761.1	1934.8	2041.5	1891.6	1958.5	1983.3	2086.6	2087.1	2217.3	2212.3	2242.6	2204.9	2251.2	2351.1	2384
2.0443	6.2822	0	0	0.63742	0	0	10.416	12.569	26.742	30.612	53.397	61.871	75.122	85.22	101.04	118.07	128.16	133.77	153.01	158.46	157.98	151.68	164.61	142.8	151.1	152.29	157.44	152.35	156.86	166.21	161.09	162.11	148.9	162.5	149.36	162.21	142.98	152.4	157.85	183.11	195.51	218.62	226.83	203.24	196.35	177.82	185.35	199.48	211.44
12.616	5.9259	2.5683	0	0	0	0	4.1402	2.3672	0.72479	3.8297	19.943	29.465	45.29	69.932	116.91	154.18	201.17	247.51	290.8	353.96	406.87	449.89	508.78	564.8	81.031	50.401	40.989	60.235	49.394	48.697	40.944	42.077	47.421	47.758	36.467	44.444	39.16	44.566	43.423	32.585	47.218	44.839	64.744	47.8	78.408	67.575	79.65	76.457	64.878
0	16.905	0	7.4859	1.3651	0	0	7.7874	16.545	19.724	19.118	26.665	60.276	53.533	106.61	150.45	219.54	255.57	349.61	442.52	525.05	569.28	608.25	704.05	763.91	859.11	891.99	968.25	986.05	1142.3	1248.1	1305	1400.8	1522	1564.1	1557.4	1655.5	1775.7	1863.9	1982	1970.4	2085.1	2127.2	2184	2189.1	2237.3	2231.7	2334	2387.8	2365.7
12.985	0	13.9	8.0482	0.84589	0	0	0.33133	0	0	0	0	0	0	0	0	0	0	0	0	0	22.976	23.787	49.025	22.479	36.546	41.018	0	0	0	0	0	0	0	0	0	0	4.9228	22.465	34.516	33.202	58.791	134.27	195.44	250.27	275.08	320.52	396.88	475.52	993.11
0	0	0	5.127	4.3557	11.335	19.211	31.422	32.19	58.011	70.657	88.334	95.203	92.751	95.94	112.13	114.78	145.28	130.48	140.98	127.17	141.05	158.2	157.09	150.61	153.26	145.27	143.94	136.03	150.88	126.85	142.59	131.68	133.26	140.38	160.82	180.83	189.95	203.21	249.31	277.18	295.84	335.04	391.03	415.45	452.71	467.23	464.48	477.68	506.94
0	0.76208	5.6327	0	0	12.818	6.0425	13.544	22.233	24.044	71.48	113.85	140.74	143.77	219.87	252.78	306.83	330.27	358.47	359.33	382.27	455.19	499.73	505.58	525.23	542.29	547.79	458.43	450.05	458.24	484.44	509.16	491.21	521.06	570.92	584.14	610.81	613.09	691.91	768.73	779.45	774.58	743.49	781.29	757.73	801.69	813.31	870	849.18	829.33
5.1725	0	0	0	14.792	7.4774	24.956	35.069	52.187	85.551	116.08	164.29	226.01	330.06	414.59	536.57	668.95	812.08	960.92	1082	1241	1347.6	1500.3	1537.2	1793.8	1929	2097.7	2214.2	2375.5	2491.7	2804.4	2737.1	2913.7	3119.7	3348.9	3668.3	4014.6	4203.8	4422.3	4348.7	4951.6	5099.1	5412.2	5406.4	5508.7	5647.3	5954	5794.5	6061.9	6434.7
0.37036	0	0	2.7305	0	12.226	0	0	0	9.8401	16.359	0	6.5743	19.62	37.73	58.873	85.788	155.74	221.3	328.2	407.89	508.51	852.54	739.12	847.57	977.94	1025	1119.4	1261.9	1293.8	1399.5	1460.2	1619.6	1699	1898.8	1983.2	2094.1	2229.1	2395.5	2495.2	2650.2	2751	2818	2944.5	3003.8	3050.9	3225.6	3367.5	3461.3	3617.2
0	0	4.744	4.9562	0.2875	8.2755	0	0	0	0	0	4.2365	0	5.9781	8.8809	25.889	42.76	43.33	67.798	89.939	103.52	140.67	168.48	201.85	242.4	230.48	255.67	286.64	280.6	283.96	250.59	249.51	409.64	242.46	221.79	170.08	263.97	270.78	257	251.58	160.74	151.37	151.36	136.83	107.17	118.23	100.65	112.24	61.716	113.29
0	9.1515	5.2293	0	10.894	9.2461	0	0.50486	0	0	8.3524	0	12.039	28.035	40.059	78.678	110.81	133.85	188.02	222.36	269.78	309.72	350.31	409.05	457.02	506.87	540.3	581.18	593.13	621.24	657	654.14	686.37	691.58	712.14	752.92	758.12	766.29	791.14	805.7	846.53	855.27	864.21	863.88	866.79	920.61	922.06	930.37	943.8	964.3
0	0	0	0	14.27	16.163	26.594	32.573	29.504	30.831	30.877	24.249	17.532	64.479	52.261	106.37	89.969	107.01	100.07	107.14	107.11	119.53	160.99	188.29	231.06	287.72	345.24	424.89	504.95	625.49	668.64	793.15	863.81	960.14	1005.7	1187.7	1271.4	1325.3	1360.4	1446.4	1515.3	1574.6	1224.1	1703.1	1792.3	1854.3	1938.7	2019.6	1968.3	2009.9
0	0	0	0	0.16656	7.1231	44.544	122	238.08	376.87	610.33	834.48	1048.4	1293.2	1522.4	1713.3	1875.6	2053.2	2198.2	2307.6	2447.9	2584.7	2739.6	2758.6	2945.1	3101	3204.5	3303.7	3427.6	3385	3441.8	3570.9	3512	3580.9	3935.6	3795.4	3920	3861.8	4012.8	4034.5	4066.2	4093.3	4082.4	4181.2	4262.8	4318	4301.1	4345.3	4399.9	4440.7
0	0	0	0	0	19.738	43.671	97.092	162.61	247.12	319.38	432.57	601.71	773.31	970.57	1167.9	1309.4	1512	1764.5	1903.5	2114.4	2097.5	1939.2	2038.4	2589.5	2833.2	3037	3043.2	2759.1	3248.4	2903.6	2995.3	3557.2	3686	3674.6	3583.3	3876.2	3866.7	3997.7	4038.3	4196.8	4138.2	4253.8	3810.1	4375.9	4446.4	4062.1	4531.5	4583.4	4105.8
0	0	0	0	0	9.6315	15.815	17.303	12.771	23.061	25.19	33.739	52.779	79.003	96.354	132.45	169.15	188.81	236.19	274.25	315.45	350.19	367.27	401.71	453.56	475.62	505.4	511.96	538.02	564.8	651.49	695.79	728.12	796.1	882.06	948.54	1021.3	1097.4	1188.2	1282.2	1302.3	1354.2	1443.6	1429.1	1464	1438.7	1514.3	1658.8	1650.7	1749.9
8.0118	6.4288	7.4141	1.5449	0	0	0	0	0	8.2331	16.068	17.597	25.191	46.371	47.619	65.132	107.33	137.41	238.27	231.45	250.67	360.63	511.19	442.59	467.15	537.81	602.8	625.38	645.98	689.78	688.82	709.95	708.26	764.34	810.76	824.27	860.29	841.11	906.73	883.99	927.55	948.83	860.05	869.16	844.63	846.56	824.88	820.1	877.39	841.41
0	2.2992	1.5974	0	0.71204	0	4.6829	0.65874	16.06	32.67	47.006	71.587	75.784	119.51	114.05	147.43	143.46	198.99	216.93	242.69	256.91	278.72	286.86	336.27	409.21	447.09	494.25	539.59	558.66	532.61	557.67	536.65	529.38	524.37	510.88	501.58	474.26	481.59	463.68	479.7	498.15	476.22	487.46	572.05	577.28	603.94	614.55	605.82	583.96	583.72
0	5.1523	0	2.6651	3.3634	1.0593	9.5868	0	0	19.52	22.86	36.116	32.895	71.441	61.505	98.895	120.28	163.82	158.09	203.42	215.18	252.78	274.48	287.76	311.77	319.46	328.3	356.06	384.66	389.72	416.66	429.86	422.57	425.83	447.4	448.58	452.8	461.95	490.59	507.9	531.24	532.55	526.6	567.82	593.1	589.76	602.28	573.33	575.12	602.78
0	2.8904	0	0	0	3.7591	15.563	22.318	9.9652	18.58	15.874	8.0696	28.028	35.636	26.799	21.532	30.891	34.454	31.898	36.632	43.043	47.313	60.362	61.011	109.86	78.25	146.03	131.16	161.1	196.84	236.86	291.18	273.78	295.31	356.01	437.34	456.13	498.05	547.53	562.68	611.77	609.36	665.44	619.39	652.75	612.79	659.29	685.42	751.11	794.6
9.6735	2.5406	0	17.785	12.5	0	0	0	8.2749	10.092	0	3.6157	41.096	83.263	150.21	230.72	367.85	479.52	604.82	764.39	970.89	1149.5	1290.5	1473.8	1670.5	1793.4	1952.5	2182.6	2327.4	2481.4	2587.4	2656.7	2730	2925.4	3010.4	3013.3	3001	3149.9	3230.9	3356.8	3379.6	3388.6	3514.3	3534.2	3505.3	3607.6	3628.4	3594.3	3579.5	3566.2
12.909	8.352	0	0	1.3163	0	3.372	6.6129	7.2961	13.265	18.598	47.983	68.966	99.943	152.87	228.42	286.66	374.25	443.11	515.48	611.82	716.91	800.36	870.17	961.32	1085.4	1184.3	1256	1415.3	1533.5	1629.1	1774.7	1895.6	2021.5	2144.3	2305.5	2461.8	2682.4	2874.7	3045.1	3356.2	3617.6	3761.9	4042.4	4256.6	4570.8	4639.6	4882.7	5011.8	5108.4
0	0	0	3.005	5.3362	10.851	5.4779	14.256	17.193	39.113	59.888	71.683	73.717	68.299	62.713	76.156	77.619	86.577	85.735	109.94	143.77	138.7	216.9	272.18	299.04	371.56	428.05	446.93	524.47	580.24	624.93	631.61	588.94	605.94	708.35	695.81	685.16	717.92	776.35	788.17	824.31	821.94	848.29	876.89	894.51	879.3	880	842.25	868.72	855.29
0	7.2039	0	3.5703	4.3474	1.1009	0	0	0	0	0	0	0	0	4.5327	13.816	52.026	65.427	70.985	85.67	89.511	104.38	115.45	135.24	160.82	180.67	199.08	231.11	196.69	210.89	240.45	238.47	263.19	278.66	262.78	328.18	378.19	405.33	470.92	560.81	608.75	705.52	674.52	776.9	778.61	815.91	828.87	808.16	847.04	859.97
6.4834	10.901	4.905	0	0.75118	0	0	0	0	0	0	0	4.9181	4.576	5.5436	16.749	0	15.068	13.843	11.782	23.021	23.662	11.176	13.567	19.5	12.397	3.5549	15.219	0	8.3387	16.417	15.263	13.006	25.652	34.948	13.861	15.089	18.634	32.057	25.426	30.024	49.277	67.406	97.883	139.35	263.14	394.4	52.642	20.846	47.201
0	9.2449	0	3.9316	1.4073	0	0	0	0	0	0	0	3.6281	32.29	70.67	103.28	156.81	188.01	232.1	283.2	344.73	409.65	450.17	497.08	526.51	498.53	546.39	572.5	526.57	618.13	640.72	652.29	692.31	711.34	722.12	695.01	736.02	751.37	761.48	779.53	792.29	829.97	816.68	829.61	841.85	844.36	848.05	884.06	893.6	864.05
0.90579	2.5251	0	11.308	0.22076	0	0	2.9596	17.087	28.061	52.518	81.839	120.13	186.35	228.2	292.16	366.01	423.18	518.05	597.97	704.59	830.4	889.27	990.31	1072.5	1133.1	1231.8	1285.3	1396.6	1455.5	1519.2	1578.9	1660.4	1725.3	1798.9	1844.5	1902.1	1964.3	2041.6	2084.3	2133.9	2210.6	2298.8	2319.3	2400.4	2431.3	2506.4	2595.9	2635.5	2723.2
2.0083	0	0	0	0	5.1965	22.079	22.893	23.637	21.286	29.786	54.664	71.458	63.133	86.634	117.15	154.83	160.81	204.86	230.11	291.94	334.51	353.94	392.21	437.09	555.63	592.84	681.88	855.55	966.23	1135.5	1311.1	1362.4	1506.6	1624	1789.9	1749.5	1780.3	1857.7	1945.8	2058.7	2160.6	2239.9	2404.7	2463.5	2570.5	2575	2595.3	2665.2	2453.1
4.0788	2.4129	4.2429	0	0	0	0	0	0	0	1.933	5.1709	0	4.6241	1.9661	0	0.76363	3.2348	15.143	39.037	62.921	100.36	119.31	149.17	154.67	202.36	196.99	195.66	205.54	199.56	197.05	191.28	191.48	189.93	191.04	199.62	203.17	197.44	217.67	225.03	236.73	243.28	257.1	287.65	288.7	347.02	410.15	453.23	524.61	576.03
0.3278	0	0	6.0669	4.394	0	7.8956	10.969	10.4	18.408	0	0	0	0	0	0	0	0	0	0	0	8.8208	58.881	89.045	137.62	168.87	291.68	389.96	456.3	419.47	443.49	710.24	569.57	815.19	860.36	959.42	1059.9	955.59	993.9	1052.2	1074.5	1104.3	1163.5	1218	1321.1	1327.3	1344	1290.5	1346.1	1345.5
0	0.83518	0	0	4.2669	14.938	11.999	27.234	27.497	39.038	48.08	60.181	77.021	99.381	117.27	135.77	150.53	176.12	202.08	225.36	262.17	283.44	322.45	316.38	379	394.31	430.34	467.05	491.7	544.65	528.41	544.56	566.84	559.41	602.69	694.92	736.43	768.93	792.89	849.69	901.9	934.17	942.57	996.31	1006.2	953.9	1045.5	1109.4	1156.8	1195.4
0	0	1.0237	8.2629	18.725	26.82	0	45.525	32.838	40.396	84.259	141.3	205.91	288.21	369.98	440.14	524.47	631.34	764.42	885.78	1048.6	1217.3	1399.9	1439.6	1653.7	1735.3	1862.4	1927.6	2075.5	2223.9	2407.2	2438.6	2492	2668.7	2821.6	2899.6	2877.7	3096.9	3125.4	3160.1	3145.2	3252.2	3343.6	3344.8	3504.8	3436.3	3430.3	3438.8	3469.5	3464.8
0	0	0	0	4.5588	90.57	204.15	296.03	472.42	695.72	770.2	973.69	1256.9	1367.9	1631.7	1872.5	2028.8	2208.7	2313.4	2403.2	2507.3	2506.5	2515.6	2547.6	2736.7	2729.3	2824.3	2804.7	2736	2985.5	2906.3	2984.7	3029.5	3246.4	3240.9	3359.9	3466.9	3532.3	3527.1	3711.8	3604.6	3749.4	3825.7	3959.6	3992.8	3919.4	3891.6	3920.5	3963.6	4014.6
0	0	0	0	2.9381	21.896	21.838	33.529	46.387	51.098	59.347	64.613	88.606	105.81	128.09	155.53	212.52	285.68	395.12	512.97	661.4	796.49	958.49	1070.2	1202.9	1286.5	1502.5	1604.7	1698.9	1883.8	1902.2	1954.1	1954.9	2060.8	2114.8	2230.1	2298.8	2391	2474.7	2512.6	2582.6	2656	2765.7	2737.4	2775.1	2785.5	2729.9	2881.4	3029.1	2973.5
0	0	0	2.3824	12.032	32.877	19.668	32.413	45.637	44.282	57.739	47.603	80.519	89.986	130.63	170.86	208.74	283.69	444.65	427.6	516.74	678.96	824.2	897.36	1020.1	1194.9	1348.4	1452.9	1455.1	1631.1	1804	1852.7	1971.1	1940.8	2129.1	2225.1	2250.1	2415.4	2579.5	2575.9	2646.7	2725.8	2869.7	2919.5	2920.9	3002.8	3068.6	3003.3	3139.7	3168.8
4.2689	3.5392	0	0	0	0	1.6498	0	0	0	0	0	0	0	0	0	0	0	0	0	0	0	0	0	0	0	0	0	0	0	0	0	0	0	0	0	0	0	0	0	0	0	0	0	0	0	0	0	0	0
0	0	0	6.8733	8.9751	17.181	21.536	11.239	19.571	21.396	15.405	18.623	16.474	8.8161	29.783	14.515	20.107	22.467	14.048	16.063	0	10.057	0	0.78316	14.104	0	0	0	0	0	0	0	0	0	0	0	0	0	0	0	0	0	0	15.792	24.351	19.399	48.964	86.699	38.529	38.93
0	1.8996	4.3582	7.1158	0	0	2.374	16.074	35.233	55.01	87.577	105.45	156.77	200.93	239.54	272.89	311.26	363.76	439.65	496.87	560.47	595.48	626.05	648.37	698.71	697.87	718.97	758.81	716.95	782.01	758.66	800.3	804.8	842.53	869.59	851.45	891.99	885.09	882.66	909.98	920.27	947.94	961.55	956.17	976.2	972.7	1037.5	837.32	831.94	822.26
6.3283	3.7865	0	0	0	0.1351	4.7906	2.7933	5.722	15.31	36.748	70.705	77.851	99.344	109.12	117.14	154.61	186.53	257.24	298.11	397.27	486.55	557.48	645.07	728.16	1118.4	1036.3	1081	1260.1	1347.2	1480.2	1586	1549.3	1664.4	1778.3	1870.9	1931.6	1961.5	2039.3	2190.8	2136.8	2371.8	2206.9	2238.2	2247.1	2224.7	2238.1	2263.7	2316.4	2394.9
0	0	2.9683	6.3625	0	4.6729	1.2321	25.388	75.975	134.27	251.69	331.12	421.92	553.54	634.72	742.79	870.8	903.99	1064.8	1249.1	1383.3	1592	1802.8	2025.5	2187.4	2441.3	2796.3	2920.5	3074	3143.7	3471.4	3546	3711.8	3883.4	3996.8	4023.7	4245.5	4334.5	4505.2	4725.7	4811.7	4955.7	4928.5	5071.3	4847.6	5065.4	5211.6	5147.1	5214.8	5285.5
0	18.923	10.331	3.5794	0	0	0	0	0	0	0	0	0	0	0	0	0	0	0	0	0	0	0	0	0	0	0	0	50.881	97.06	137.15	144.95	234.3	208.71	267.92	296.53	483.9	419.31	443.18	644.99	517.96	510.86	722.47	738.84	656.71	673.06	676.94	845.51	871.23	858.09
0	0	0	4.3291	6.4	3.1463	0.45122	0	24.433	46.043	72.4	100.91	137.89	175.92	234.71	263.49	302.96	342.32	361.03	378.51	369.44	406.93	319.25	429.88	461.01	474.44	479.46	451.83	439.16	473.74	475.48	429.27	494.61	518.69	534.88	523.92	566.61	600.18	637.08	622.15	667.71	726.55	819.77	843.4	892.26	914.24	985.64	955.35	942	1035.7
0	0	0	0	9.4426	22.058	17.386	30.044	12.065	1.1798	15.411	7.7118	17.333	19.14	38.769	33.688	36.694	51.273	66.146	62.895	101.73	108.87	128.3	95.998	139.9	167.04	149.11	159.87	210.68	222.72	202.54	266.09	297.29	285.97	343.54	377.57	425.45	464.19	533.21	606.27	634.85	666.61	769.68	759.59	784.75	755.14	817.91	909.39	872.39	987.86
0	0	0	23.435	0	21.066	11.373	14.813	42.359	39.292	43.988	59.852	65.252	77.908	111.4	129.34	158.93	214.81	251.76	337.13	358.79	406.63	469.03	517.68	575.62	604.95	703.65	756.59	806.94	867.42	911.72	980.16	1041.1	1074.1	1141.9	1226.1	1279.5	1316.7	1391.6	1425	1490.1	1566.1	1572.1	1639.3	1662.2	1603.2	1615.3	1596.7	1652.3	1637.7
0	4	14.573	5.8399	0	0	0	0	0	8.4139	24.968	58.845	128.89	208.42	301.46	426.8	516.56	642.74	763.11	904.19	971.75	1130.6	1209.8	1320.7	1483.7	1618.3	1753.7	1880.6	2005.8	2078	2258.7	2300	2412.3	2591.1	2665.1	2756.7	2833.6	2813.2	2923.1	2991.2	3033.4	3045.5	3161.7	3183.6	3189.2	3258.2	3227.4	3249.8	3289.6	3326.5
19.773	17.888	4.5292	0	0	0	0	24.586	68.02	148.21	246.18	381.68	531.95	659.57	862.29	1046.6	1206	1516.5	1767.6	1913	2144.9	2398.3	2556.2	2745.1	2716.8	2907.3	3016.7	3081	3317.3	3448.4	3543.8	3626.7	3557.3	3736.1	3773.1	3898.3	4038.7	4069.8	4125.9	4284.8	4395.4	4579.5	4643.1	4886.5	4970.4	5117.3	5137.8	5383.2	5430.1	5529.3
0	0	0	1.7541	12.551	9.8444	14.119	8.347	0.3399	9.965	20.919	24.755	55.165	83.435	111.39	162.04	236.22	313.75	415.28	491.07	623.84	772.4	961.72	1084.4	1265.9	1475.8	1645.5	1865.8	2016.6	2162.9	2365.5	2526.2	2782.3	2891.1	3027.2	3116.8	3266.8	3436.7	3518.8	3667	3902.9	4010	3995.9	4208	4250.1	4399.3	4524.6	4649.4	4689.3	4703.7
0	0	0	20.968	54.194	65.327	105.74	146.75	148.76	167.93	185.16	180.73	208.46	237.08	264.9	307.87	360.83	380.94	428.29	477.12	513.57	536.66	605.04	621.3	695.02	700.19	733.51	759.17	773.79	758.46	740.4	756.42	754.29	760.49	785.93	772.97	775.92	791.03	779.02	793.55	784.3	809.75	780.17	804.43	773.22	771.51	757.61	742.84	770.78	739.8
0	0	0	0	85.435	59.233	0	0	53.138	0	30.224	31.71	86.86	136.82	181.76	192.87	248.63	279.91	339.1	371.05	394.21	421.81	365.48	413.57	442.75	450.35	461.42	518.69	506.94	495.47	549.12	554.76	520.49	501.96	541.84	593.11	638.04	691.16	824.52	828.87	1055.8	1117	1350.4	1404.9	1571.5	1669	1778	1937.4	2060.8	2237.5
0	1.5704	0.42295	0.92328	1.1144	2.2614	3.8983	9.1513	21.352	30.794	43.477	61.416	79.525	97.157	127.38	155.93	189.26	208.2	231.85	273.07	313.08	374.76	452.24	546.53	624.27	723.67	837.9	917.96	1019.3	1074.3	1129.2	1185.9	1283.9	1348.8	1387.2	1489	1519.8	1549	1558.5	1609.5	1688.9	1657.1	1715.4	1706.2	1812	1776.3	1867.8	1919.5	1886.6	1951.9
0	0	0	0	3.1901	14.492	26.898	37.849	24.901	20.123	16.821	14.152	21.167	31.544	31.26	35.062	64.374	81.693	109.98	146.15	171.38	202.39	245.1	291.96	349.76	407.9	448.48	478.83	546.67	593.11	608.65	670.05	665.91	672.34	740.5	820.16	865.5	924.51	1076.7	1078	1166.3	1236.8	1339.5	1314.4	1376.8	1328	1386.7	1470.8	1504.9	1535.4
0	0	0	0	4.9442	2.2334	15.259	19.775	0	14.067	16.283	15.918	26.079	59.185	101.87	177.86	275.44	390.11	517.18	660.88	832.31	932.87	1086.4	1242.7	1343.9	1534.1	1702.9	1827.6	1943.9	2063.7	2296.1	2231.1	2307.2	2456.7	2613.3	2375.9	2675	2683	2831.8	2877.6	2921.9	2947.3	2978.9	3047.2	3061.8	3158.4	3220.6	3316.6	3290.2	3399.8
0	0	0.56927	4.0645	3.9402	9.626	0	0.98495	10.973	4.3731	8.7579	9.245	16.857	16.87	38.316	48.819	54.717	75.966	124.74	112.67	125.93	155.06	160.54	220.7	259.81	147.7	156.91	158.49	218.25	284.54	347.02	298.2	402.04	513.53	549.02	553.48	670.97	708.76	772.5	839.81	814.56	897.28	896.4	942.95	967.72	991.48	942.34	959.12	1000.5	1100
21.301	15.633	4.5405	0	0	0	0	0	0	0	0	0	0	0	0	0	6.5953	42.58	75.639	120.29	0	0	0	5.2866	42.576	115.99	195.73	256.46	298.62	336.8	410.86	450.58	513.17	560.94	578.97	578.5	620.13	727.23	837.37	859.17	937.95	1006	1077.3	1124.7	1136	1210.6	1289.1	1388.3	1390	1469.5
0	0	0	0	0	10.087	27.887	34.515	82.212	123.21	182.74	278.3	400.84	583.18	775.16	963.46	1176.4	1411.2	1585.2	1925.9	2103.4	2241.8	2528.6	2699.7	2833.4	3000.2	3258.8	3390.1	3485.3	3693.2	3838.2	3997.7	3958.3	4113.3	4081.5	3889.2	3993.7	4310	4326.5	4394.7	4546.3	4471.4	4589.4	4460.6	4659.6	4364.3	4520.8	4739.4	4536.1	4627.8
0	1.0024	0	0.024757	6.0682	7.7043	0	0	9.7391	0	0	0	0	11.32	29.534	55.254	102.96	149.34	201.31	264.04	319.23	394.11	452.75	513.17	586.81	652.83	721.62	768.82	816.76	849.36	858.98	891.67	970.31	1026.2	1102.5	1122.9	1220	1190.6	1278.7	1385.1	1421.4	1399	1510.5	1530.1	1556.1	1632.7	1599.4	1634	1661.2	1703
16.536	4.1463	0	0	0	0	0	0	6.6412	0	0	9.6704	13.416	14.275	27.415	28.135	39.029	53.671	73.707	108.89	122.09	145.77	224.61	205.44	326.18	255.93	271.05	302.9	329.1	320.93	348.71	351.16	377.06	395.96	428.27	389.42	406.05	443.37	482.2	447.63	442.16	447.17	480.55	536.24	546.48	520.81	550.29	538.21	519.43	545.36
0	0	0	0	1.6516	33.887	2.3351	4.6779	44.808	54.027	0.82328	14.616	20.966	83.776	56.506	59.543	74.35	87.697	135.42	128.04	143.08	148.79	188.19	194.65	277.63	306.68	340.97	413.67	444.77	496.26	557.07	612.76	623.38	674.93	716.18	780.47	1075.6	901.78	1040.4	1053.9	1069.4	1185.1	1252.5	1250.6	1375.5	1270.8	1261.8	1433.8	1419.3	1504
17.295	8.8617	0	4.5696	5.9015	0	0	0	0	0	0	0	0	0	0	0	0	0	7.5935	0	11.239	20.018	76.058	95.972	163.75	192.4	237.25	260.78	266.59	306.36	324.62	403.79	388.74	421.97	426.86	477.01	491.61	496.32	554.38	566.47	616.05	576.89	632.99	781.35	713.08	734.23	860.01	876.64	876.42	939.9
0	0	0	0	0	12.041	35.901	57.558	88.244	129.89	190.29	255.08	272.45	322.5	381.47	420.51	465.51	526.69	514.93	563.51	569.78	609.46	639.1	629.37	696.63	685.16	706.39	736.69	757.56	796.47	808.2	704.72	799.22	813.89	717.13	706.24	933.69	774.75	799.84	953.32	869.93	1092.6	896.86	905.81	933.89	1082.6	1084.3	973.29	944.25	954.85
21.944	11.311	0	0	0	0	13.813	1.3797	5.9518	0	0	0	0	0	18.495	20.207	86.657	120.21	161.88	211.7	244.98	308.67	310.41	314.93	383.87	443.47	462.13	514.86	553.78	544.69	629.64	597.75	669.94	663.77	729.14	824.93	935.37	982.29	891.58	890.42	939.33	953.39	1013.5	1074.7	1141.6	1175.5	1237.5	1237.4	1204.3	1128.8
12.65	15.073	14.546	0.15427	0	0	0	0	7.2295	0	13.477	48	134.74	222.83	220.53	289.71	417.48	752.46	941.92	878.89	1060.2	1603.4	1859.7	2212.8	1862.3	2065.1	2901.7	2546.2	2511.2	2847.8	2917.3	3119.7	3305.1	3377.3	3463.8	3633.7	3774.9	3780.5	3933.3	4160.2	4184.3	4239.5	4401	4429.9	4576.3	4724	4768.3	5039.2	4926.6	5015.7
0.39595	0	3.7499	21.785	12.849	6.3235	0	9.2675	84.16	98.1	117.17	84.743	91.54	133.63	143.62	157.74	186.02	215.83	211.44	263.15	275.41	325.81	333.97	218.97	234.52	249.06	452.78	491.97	530.17	437.17	618.29	656.61	648.09	657.27	717.27	722.53	776.77	780.2	817.6	809.16	823.85	902.95	944.54	968.93	1001.4	1067.9	1055.8	785.51	820.79	854.78
0	0	0	0.74453	20.648	21.894	40.289	31.15	0.66352	0.12573	0.069937	2.834	0	9.4779	12.157	40.835	68.829	115.56	161.1	222.76	301.89	357.56	467.41	549.29	648.12	742.53	769.34	875.91	916.77	1115.9	1159.9	1115.7	1167.5	1159.6	1251.7	1322.4	1376.1	1255.6	1398.2	1508.1	1611.8	1554.3	1628.9	1628.2	1679.6	1763	1700.1	1808.8	1873.7	1779.8
4.8989	4.3108	0	0	0	0	0	0	0	0	12.009	66.616	139.51	240.05	372.76	506.16	649.97	836.88	799.77	940.57	1049.7	1199.5	1329.2	1476	1640.7	1680	1773.5	1982.1	2043.6	2253	2291.7	2388.4	2534.5	2664.5	2700.3	2780.1	2836.6	2784.3	2880.1	2974	3075.2	3010.6	3023.4	3096.5	3115.5	3210.4	3200.6	3293.3	3269.1	3252.6
0	0	0	0	3.5171	1.3327	13.162	24.496	51.901	82.316	134.22	119.27	234.97	277.31	335.9	365.5	453.86	440.36	516.3	465.74	615.33	629.86	684.79	735.26	770.03	888.84	936.73	990.25	1057.3	1142	1210.1	1361.3	1413.5	1554.3	1570.7	1629.7	1672.9	1732.4	1779.4	1815.8	1894.9	1965.6	2019	2089.5	2070.3	2072.1	2120.7	2124.9	2174.8	2204
1.8661	0	0	0	0	23.718	0	36.289	30.982	0	46.353	55.677	89.637	103.72	105.68	148.7	170.98	243.3	282	346.5	403.24	462.28	512.25	523.13	578.39	597.93	645.08	676.36	635.4	705.09	741.95	799.83	751.81	842.14	846.95	841.67	882.63	923.83	936.01	959.95	970.1	1005.5	931.67	938.34	993.68	984.96	1023.1	989.57	1020.2	1016.6
0	7.9653	1.3542	3.692	0	2.2514	0	0	0	0	8.1768	0	0	4.4954	10.827	12.06	9.5813	8.4746	25.787	14.139	9.2299	7.2665	10.154	0	23.107	0	0	0	0	0	0	0	0	19.745	63.713	65.157	94.542	117.76	165.11	153.52	182.5	234.6	175.16	223.47	171.4	183.8	149.62	170.54	154.38	203.38
4.3708	2.1415	1.6479	0	4.1184	0	0	4.411	13.972	16.511	44.462	63.486	113.72	152.61	224.01	286.37	347.16	454.38	554.01	692.01	816.53	925.63	1029.1	1082.2	1195.2	1334.2	1470.6	1565.5	1750	1817.3	1857.4	2046.7	2098.3	2250	2316	2227.7	2350.2	2518.8	2623.9	2667	2688.1	2788.8	2917.5	2972.2	3019.8	3131.7	3092.7	3155.8	3194.9	3255.2
0	0	0	5.7708	22.553	27.46	29.082	47.756	45.602	58.347	53.718	63.214	53.682	59.964	58.643	68.769	101.84	107.49	116.58	107.53	115.11	106.55	89.229	49.31	71.332	78.016	106.28	84.47	97.673	87.564	76.7	116.94	80.939	89.167	68.61	70.887	95.908	114.06	209.83	264.75	305.06	428.26	537.94	570.49	645.37	779.46	931.07	1021.4	1136	1225.9
10.041	13.04	0	7.0462	0	0	0	0	10.417	18.471	37.093	44.029	67.375	0	0	1.3012	65.826	144.29	212.33	308.76	364.23	489.75	624.96	725.56	818.39	888.02	924.01	970.08	1063.1	1194.8	1208.5	1292.6	1361.1	1399.4	1476.8	1534.3	1586.8	1626	1668.1	1785.2	1818.9	1898.8	1946.8	2029.2	2023.1	2073.4	2083.9	2230.9	2209.3	2243.3
0	0	0	3.3491	18.907	4.5605	6.9255	0	0	0	0	0	0	19.869	9.284	18.277	0.74445	22.417	0	45.102	31.119	61.861	62.64	39.712	66.658	84.955	100.49	127.25	170.31	143.04	279.92	261.28	357.05	374.14	332.96	473.56	496.32	520.91	526.1	601.12	676.04	699.76	749.83	830.5	830.64	883.82	927.32	1005.1	1045	1046
0	1.6482	0	0	4.4844	0.68361	8.2678	0	0	0	0	0	0.91813	0	7.4738	19.189	31.363	56.702	61.99	73.212	104.89	119.97	164.71	209.93	256.11	344.26	426.97	525.76	567.11	636.93	727.56	798.37	862.86	926.88	924.92	995.56	1018.6	1046.5	1073.6	1096.3	1110.5	1132	1164.9	1153	1209.8	1238.5	1266.2	1292	1325.2	1348.8
0	0	0	2.4943	5.7542	12.683	13.83	25.705	34.602	68.145	73.925	119.78	185.18	258.3	328.12	456.93	539.23	703.93	805.12	896.8	1039.5	1189.3	1262.7	1304.3	1453.4	1535	1612.6	1644.3	1751.8	1908.2	1951.8	1979.4	2112.6	2154.4	2225.7	2268	2260.9	2289.3	2355.3	2428.5	2498.1	2513.5	2541.2	2599.3	2643.9	2638.7	2601.3	2681.2	2655.7	2737.6
13.095	0.31418	0	0	6.6736	0	5.3924	39.442	69.989	113.72	163.16	212.04	233.34	285.48	330.59	367.03	431.7	460.16	491.41	525.17	545.33	566.78	551.44	565.69	589.06	559.79	582.96	556.52	597.36	547.16	584.13	597.76	576.99	580.81	629.5	626.41	635.97	633.3	663.29	672.91	660.01	716.01	715.55	703.32	692.53	717.12	732.26	749.02	760.42	775.81
0	0	0	0.35072	1.6486	4.1069	11.818	47.041	86.24	143.72	245.83	398.17	539.23	701.38	853.22	1036.2	1212.6	1440.6	1624.1	1865.3	1927.9	2137.6	2232.4	2414.5	2576.2	2656.9	2795.5	2707.4	3012.7	3038.9	3121.1	3264.9	3222.6	3555.2	3484.7	3570.8	3624.9	3882.5	3900.3	4079	4129.1	4308.6	4346	4522.2	4580.7	4696	4769.2	4804.7	5004	4761.9
15.144	3.4155	0	0	0	0	0	1.6859	14.338	36.19	60.382	132.5	214.97	288.46	422.42	556.43	739.24	910.96	1164	1352.7	1564.2	1772.6	1905.3	2209.5	2259.7	2446.7	2611.8	2724	3016.9	3165.8	3252.4	3490.6	3524.6	3607.8	3648.7	3879.8	3961.2	3966.4	4089.9	4147.5	4222.6	4258.3	4237.8	4277.3	4252	4230.3	4232.8	4303.6	4123	4165.1
9.9077	0	0	0	0.16849	2.8596	6.7459	16.353	23.285	42.771	64.111	79.027	85.478	124.33	153.91	159.18	204.72	218.76	237.91	262.48	287.41	314.12	321.47	331.26	325	306.48	353.86	372.54	426.9	427.19	484.29	524.99	509.49	563.01	608.7	653.73	676.81	694.25	754.2	828.12	901.26	958.82	967.14	1001	1039	1094.8	1142.8	1167.3	1245.1	1233.3
12.185	15.274	0	0	0	0.47267	0	4.8737	27.914	47.467	80.002	105.72	99.958	132.49	186.97	213.2	277.72	294.34	329.65	419.47	405.3	468.64	483.78	460.18	464.46	520.46	576.57	540.27	576.64	591.89	597.64	625.51	639.47	701.91	691.62	737.1	714.08	730.4	800.35	778.3	800.57	837.42	848.48	893.91	916.39	947.09	991.76	1052	1010.2	1065.8
0	1.4086	0	3.1523	2.922	4.3424	0	0	0	8.1358	8.986	49.221	96.771	157.68	197.03	282.25	324.78	385.7	440.21	506.87	580.7	581.7	628.72	646.74	677.15	696.03	756.77	768.07	814.95	723.74	847.74	915.67	1045	1197.7	1356.8	1460.5	1626.2	1744.4	1902.3	2071.8	2186.8	2393.2	2415.5	2658.4	2724.2	2615.6	2558	2644.3	2764	2865.9
0	0	0	1.8515	7.8324	2.8532	7.5292	13.297	0	9.6368	16.02	24.608	25.703	45.687	52.108	67.845	85.202	118.92	140.99	172.45	208.56	247.41	293.68	337.9	362.24	399.68	417.37	462.38	516.01	522.22	571.95	573.79	562.27	617	650.29	602.89	659.94	668.11	707.17	722.01	747.79	744.5	746.67	812.8	870.05	900.92	923.17	946.92	969.44	993.19
0	0	0	2.6247	1.7782	9.3742	10.972	25.901	57.185	97.284	147.43	210.58	272.37	282.67	335.54	408.86	486.49	576.58	652.48	781.93	968.54	1155.1	1296.7	1475.6	1641.2	1828.1	2035	2223.3	2390.1	2625.9	2695.5	2976.7	3085.2	3302.2	3506.3	3618.2	3745.5	3902.1	4090.2	4244.6	4400.3	4557.6	4738.5	4777.1	4993.5	5044.6	5100.4	5288.9	5352.1	5487.9
2.9686	0	0	0	2.9138	0	0	1.6503	0	0	17.204	43.126	90.455	138.01	216.72	314.23	407.36	531.29	640.41	748.39	861.19	904.81	1043.8	1139.4	1173.6	1236.2	1277.5	1252.7	1275.8	1337.8	1406.1	1421.1	1445.6	1492.2	1534.5	1579.5	1651.6	1719.1	1795.8	1845	1864.1	1966.3	2058.1	2108.7	2159.2	2233.5	2242.8	2324	2378.7	2353.6
0	0	0	8.9958	21.383	17.788	0	28.127	41.737	0	28.253	56.014	91.696	126.61	145.1	146.57	184.75	240.66	300.92	356.3	383.78	431.91	442.11	467.41	560.99	609.55	671.57	686.49	710.83	805.44	830.52	918.16	893.2	986.18	1042	1062.3	1051.4	1145.4	1146.2	1196.4	1264.2	1333.4	1361.1	1447.5	1373.3	1431.2	1515.6	1645	1778.4	1748.8
16.239	7.9594	1.7044	0	0	9.8168	0	7.7729	0	0	0	0	0	0	2.4098	0	0	16.225	30.225	38.961	70.581	97.185	127.77	125.59	156.57	178.62	276.33	284.73	305.64	367.99	385.45	447.72	454.38	542.32	586.65	837.41	825.37	663.62	671.92	721.18	718.3	740.62	744.2	762.55	801.56	794.45	788.55	787.41	809.87	812.93
0	0	0	0	0.31462	6.8847	23.14	18.168	20.142	51.832	78.621	127.64	179.42	265.24	365.25	452.35	558.65	658.44	746.56	837.31	950.12	1061.4	1137.3	1260.2	1387.3	1504.6	1594.2	1678.4	1802.2	1881.4	1994	2141.6	2158	2234.5	2277.8	2314.2	2375.9	2427.1	2475.6	2549.1	2625	2644.4	2641.6	2697.5	2649.3	2694.7	2686	2743.2	2755.4	2733.4
0.57723	17.279	12.359	11.779	0	0	0	0	0	0	0.84696	24.176	46.68	72.884	80.2	83.024	84.212	96.779	100.53	78.077	99.509	113.46	109.8	96.979	109.09	91.842	76.042	67.178	32.163	64.874	62.661	63.167	76.024	57.227	77.531	71.072	65.075	49.267	68.405	70.239	97.223	129.71	125.57	135.18	163.53	166.78	182.95	233.63	223.31	264.31
0	13.924	5.9932	9.4828	0	0	0	10.714	47.44	56.701	96.146	130.18	196.65	244.15	326.76	381.27	481.29	514.53	573.28	664.16	729.24	765.15	870.18	904.43	953.1	1011.1	1131.1	1219.9	1137	1332.9	1332	1377.5	1429.1	1445.9	1486.6	1539.9	1587.1	1559.2	1542.4	1590	1605.6	1619.4	1618.9	1666.8	1700.5	1741.3	1696	1730.3	1752.8	1712.4
21.424	14.973	0	0	0	0	0	0	0	0.16547	0	0	3.5247	0.85153	29.176	41.993	84.677	117.75	189.22	238.7	307.2	377.04	451.84	510.98	625.71	654.99	767.16	785.94	926.99	1003	1052.5	1130.5	1132.4	1219.9	1241.9	1303	1306.4	1291.7	1394.1	1400.8	1311.5	1430.9	1452.1	1459.2	1495.5	1486	1527.7	1534.6	1519.8	1525.8
0	0	0	0	0	7.9413	0	15.318	17.882	49.012	92.983	153.99	252.48	356.04	498.31	641.05	822.17	964.42	1146.5	1295.4	1497.5	1644.1	1758.6	1816.5	2071.6	2176.6	2484.2	2590	2835.4	2506.6	2571.3	2646.8	2804.2	2817.2	2862.2	2907	2945.8	2961.9	3032.1	2996.8	3059.3	3069.8	3081.8	3089.8	3041.4	3072.7	3126.4	3161.7	3190.8	3146.7
0	2.4483	0	0	0	6.9935	17.555	28.318	53.073	86.04	137.82	197.9	265.39	328.69	375.98	463.27	533.53	619.11	687.38	769.44	833.95	924.44	949.16	1030	1059.5	1176.6	1308.6	1350.7	1439.7	1181.5	1246.5	1277.9	1400.6	1472.1	1465.5	1567.7	1550.8	1547.2	1602.9	1641.3	1675.4	1660.2	1680.6	1651.7	1691.5	1728	1750.2	1744.8	1757.2	1734.1
13.823	4.2858	0	0	0	0	3.1582	13.649	9.614	25.901	49.127	65.912	92.972	137.62	196.33	240.97	315.68	420.47	534.92	641.82	785.14	947.25	1074.4	1146.3	1348.4	1481.9	1679.5	1794.3	1945.5	1880	2101.5	2199.2	2139.3	2266.4	2371.4	2417.9	2335.6	2497.8	2561.7	2687.1	2729.6	2763.8	2905.3	2889.5	2814.9	2812.2	3016.3	3043.7	3083.1	3113.5
9.1418	2.5962	0	3.1476	0	9.283	0	10.431	18.65	15.888	8.4014	23.006	48.856	56.009	51.901	70.577	83.88	80.702	96.59	126.13	157.5	219.78	274.88	310.66	379.35	436.6	539.83	674.35	817.98	946.41	1077.8	1246	1410.2	1531.9	1634.9	1764.2	1856.8	2007.3	2045.4	2180	2271.6	2423.3	2507.2	2565.5	2578.5	2625.1	2679	2740.1	2782.7	2864.2
1.0065	13.652	2.7048	0	0	0	0	0	0	0	0.1387	0	0	0	0	0	0	0	0	0	0	0	0	0	1.4015	12.945	33.654	31.338	67.911	74.558	98.348	123.37	160.17	210.34	296.9	362.44	458.09	575.74	693.07	790.89	941.16	980.84	1171.6	1221.8	1314.7	1383.4	1495.4	1526.2	1596.9	1711.3
17.476	7.9285	3.1249	3.3739	0	6.8113	0	16.409	16.958	0	29.564	70.504	128.33	176.72	252.27	314.11	383	439.22	494.65	563.58	629.06	685.03	738.65	777.92	838.95	861.46	910.66	919.4	935.06	941.39	934.13	965.43	950.97	1045.2	1036	1104	1083.8	1131.5	1131.2	1171.7	1178.9	1204	1224.6	1249	1240.3	1276.4	1282	1278.4	1308.1	1278.5
0	4.5575	0	0.77195	7.6659	0.64684	0	0	2.7456	13.14	3.3021	10.453	18.53	56.535	99.096	160.79	226.35	319.15	426.73	548.84	666.28	816.17	974.25	1062.5	1236.2	1395.8	1552.5	1626.6	1754.7	1903.1	2004.8	2110.4	2196.8	2347.1	2474.8	2519.3	2618	2660.8	2839.2	2840.7	2982.9	3106.8	3102	3269.2	3187.9	3282.3	3307.8	3361.9	3384.3	3487.8
0	4.2593	0	5.2996	5.8588	0	0	1.715	1.3998	1.0984	11.061	2.9741	7.075	3.1561	9.9124	32.635	52.756	59.648	89.996	145.26	165.29	207.56	243.4	258.78	267.99	298.3	335.44	358.29	372.01	409.11	392.71	372.68	431.01	439.05	468.06	496.87	550.36	581.63	602.16	644.69	724.03	725.57	752.05	770.96	818.72	825.62	816.91	856.85	944.72	999.1
4.8268	3.6418	0	5.7452	0	0	0	0	0	0	0	0	0	0	0	0	0	0	0	0	0	0	0	0	0	0	0	0	0	0	0	0	0	0	0	0	0	0	0	0	0	0	0	0	0	0	0	0	0	0
4.6449	6.2482	0	0	0.42984	1.3731	0	0	0	0	8.8499	28.134	64.958	94.156	145.46	217.13	271.75	337.09	429.81	472.83	572.99	631.3	772.71	795.69	910.37	993.22	1073.6	1130.7	1165.7	1204.2	1198.5	1211.9	1196.2	1273.1	1297.5	1309.9	1327.6	1346.7	1401.8	1434.7	1419.5	1452.3	1417.7	1437.6	1394.2	1450.4	1446.8	1511.6	1513	1523.6
4.6513	0	0	0	2.3349	13.146	10.576	12.152	7.3743	17.888	21.907	34.473	63.815	81.359	113.1	139.77	200.24	260.09	339.54	426.75	543.37	677.23	797.05	933.27	1090.3	1271.8	1474.5	1616	1864.2	2011.8	2197.6	2302	2451.5	2531.6	2712.8	2853.2	2878.9	3068.9	3184.8	3185.3	3233.7	3290.6	3353.8	3363.9	3350.1	3309.9	3378	3486	3570.6	3543.8
9.5893	5.1479	7.4623	4.0599	0	0	0	0	0	0	0	0	0	0	0	0	0	0	0	0	0	0	0	0	0	5.5336	12.837	56.718	94.595	136.31	241.02	250.02	312.32	390.17	482.97	539.17	574.86	649.64	758.65	815.09	903.98	1001.6	1033.5	1108.1	1118.4	1111.1	1131.8	1174	1282.7	1310.3
0	0	0	16.572	0.80522	0	0	10.382	23.452	60.568	109.75	138.61	193.12	222.2	317.49	399.09	466.42	543.12	621.72	690.6	759.55	788.53	836.7	870.34	918.78	952.97	1008.9	1047.6	1061.8	1104.1	1173.3	1239.7	1306.2	1367.2	1424.7	1463.9	1536.3	1628.2	1665.5	1712.8	1743.2	1894.9	1892	1988.4	1984.9	2000.5	2003.6	2002.7	2023.6	2097.2
9.4159	0	12.08	12.255	3.0058	0	0	0	23.573	57.981	88.284	141.29	216.79	271.36	347.09	419.16	502.09	614.18	687.09	803.16	905.87	1015.2	1104.2	1233.3	1360.9	1355.7	1488.1	1526.8	1601.7	1724.2	1842.8	1879.6	1973.5	2019.2	2101.1	2116.4	2171.3	2234.3	2267.6	2312	2294.1	2312.7	2363.8	2461.4	2448.7	2444.6	2468.9	2497.5	2474.4	2554
0	0	0	0	13.573	21.012	49.648	74.173	104.87	180.83	257.92	318.41	391.58	486.6	592.13	694.15	803.73	889.51	1003.4	1124.2	1312.3	1402.8	1514.1	1656.5	1726.9	1863.5	1969.7	2078	2203	2270.6	2409.5	2434.5	2500.8	2632.7	2705	2774.3	2731.4	2773.4	2747.1	2799.1	2805.7	2880.3	2912.1	2947.2	2999.2	3101.3	3121.1	3160.6	3088	3162.1
26.011	0	7.5253	0	0	14.122	0	2.1517	0	0	0	2.486	6.2575	16.071	27.379	38.533	36.824	58.541	69.216	110.17	140.86	208.73	285.05	319.84	375.37	429.56	461.16	519.64	588.19	635.98	669.26	728.86	724.31	839.36	877.52	942.75	952.17	1004.1	1051.3	1114.1	1134.2	1195.4	1271.5	1280.2	1319.4	1344.2	1391.4	1439.5	1427.9	1456.1
0	15.537	0	6.9171	0	0	0	0	22.954	67.669	119.01	186.13	237.9	320.98	386.99	470.51	571.97	635.24	762.04	888.01	1007.1	1073.2	1448	1299.8	1420.3	1493.8	1612.7	1746.7	1805.2	1904.8	1950.2	2104.5	2140.2	2227	2284.7	2364.8	2350.9	2441.5	2395.2	2519.1	2505.9	2514.9	2550.2	2539.3	2571.5	2619.5	2704.4	2722.2	2819.6	2729.1
0	0	0	0	7.4388	33.849	27.496	52.695	52.973	92.435	134.3	202.9	223.11	271.1	317	388.87	426.23	446.94	477.45	531.8	523.42	561.05	562.05	544.46	548.92	592.71	616.81	603.84	626.77	614.84	601.41	601.4	601.06	608.01	598.2	628.88	634.02	680.35	654.81	671.3	733.91	823.86	842.4	834.87	874.71	888.99	942.05	953.16	887.05	975.43
0	0	0	0	4.2863	6.7601	5.5826	9.2885	9.4328	19.068	23.212	47.338	74.156	85.683	109.69	109.55	138.87	172.27	183.92	207.69	232.37	157.86	184.17	210.7	237.54	240.22	270.95	247.52	267.89	332.04	383.85	389.57	390.22	378.91	477	456.69	460.65	500.13	579.72	613.84	664.9	658.03	644.54	603.84	623.89	610.09	651.84	614.61	681.89	839.32
8.8451	6.0879	0	0	0	0	5.397	0	0	0	0	0	0	9.3236	63.494	117.77	207.66	299.99	396.39	467.74	552.73	618.13	671.78	754.71	776.68	910.68	1029.6	1043.5	1119.6	1098.4	1222.8	1175.6	1255.5	1335.8	1331	1414.4	1403.8	1371.7	1374.2	1428.2	1449.3	1496.5	1538.4	1551.6	1508.8	1516.4	1569	1596.8	1583.3	1588.9
1.9451	5.216	0.0065296	0	0	0	8.5189	27.968	36.432	109.45	220.17	349.94	489.36	676.39	836.31	1008.2	1189.3	1364.9	1538.5	1693.8	1853.2	2029.9	2074.5	2188.1	2316.6	2516.7	2574	2694.2	2792	2802.2	2905.7	2971.6	2991.2	3130.1	3132.2	3201.6	3411.3	3222.3	3227.2	3242.5	3190.4	3361	3325.1	3335.1	3370.5	3329.3	3379.6	3447.9	3389.9	3455.5
0	0	0	0	8.3779	15.1	39.524	38.074	52.921	35.668	29.217	46.682	29.093	53.255	67.106	72.067	69.741	99.468	60.989	80.55	71.54	78.859	86.501	74.972	72.362	69.27	101.6	118.79	126.92	182.83	197.29	163.4	209.47	245.55	275.42	287.91	315.49	378.32	388.26	429.27	316.93	316	532.05	561.77	416.61	432.26	612.22	407.45	383.13	378.87
15.759	3.4291	0	0	0	0	0	0	1.4603	0	0	0	0	0	6.6364	0	1.9276	6.3921	3.1154	9.9085	20.672	25.509	43.136	44.708	39.687	67.703	106.03	128.81	163.37	177.55	218.02	264.58	304.12	335	355.27	358.98	371.67	393.17	378.44	456.42	449.19	495.14	535.72	528.99	525.95	523.16	575.51	591.58	577.89	609.06
7.4071	12.934	3.3644	0	0	0	0	0	0	0	0	0	0	0	0	0	0	0	0	0	0	0	0	22.844	61.239	107.15	157.89	178.35	239.27	288.23	344.3	413.24	438.51	506.26	552.46	672.94	679.15	752.36	866.76	977.57	1102.4	1246.5	1328.4	1486.8	1636.2	1727.5	1717.3	1857.9	1953.1	1962.8
0	6.7062	9.1294	1.8454	0	2.9471	0	0	8.1035	5.3018	8.1013	11.384	25.939	44.134	67.216	90.777	128.32	162.35	192.51	248.46	285.4	314.28	345.71	363.75	369.66	422.13	435.45	449.27	494	519.68	558.23	562.83	622.07	651.1	717.23	760.54	815.48	881.36	948.62	1064.9	1115.1	1185.2	1224.9	1297.2	1350.6	1418.7	1455.8	1470.3	1554.6	1605.3
0	9.3391	4.0077	0	8.1746	0	0	0	0	0	0	6.7158	56.693	69.56	106.5	142.33	164.84	212.7	243.66	294.88	343.03	373.95	409.36	439.92	466.18	478.7	480.7	492.76	510.53	490.82	555.03	516.47	557.62	548.3	525.94	530.48	515.69	496.25	515.18	514.03	535.07	537.46	545.45	543.43	540.38	556.25	542.81	552.76	564.87	605.47
0	0	0	0	9.193	4.3904	21.142	29.301	31.201	42.835	50.321	81.13	102.93	138.22	189.12	218.37	281.73	329.66	371.51	418.35	452.31	499.52	502.26	499.2	534.57	529.11	541.96	569.85	589.29	622.08	629.25	619.08	617.42	644.86	652.59	625.34	629.48	621.56	625.13	645.85	806.1	865.67	866.45	938.38	993.29	1077.1	1010.7	1098.8	1271	1387.3
0	0	4.5472	14.822	0	10.369	5.8985	8.1169	12.026	4.6056	8.1552	19.656	63.91	94.564	138.08	230.94	360.08	476.63	599.08	743.07	909.11	1096.9	1262.5	1390.4	1470	1585.4	1700.7	1873.3	1934.1	2051.2	2147.3	2232.5	2273.7	2338.4	2459.2	2462.2	2541.9	2525.9	2613.3	2727.5	2739.3	2807.7	2828.5	2819.7	2370.1	2854	2907.1	2935.7	2944.6	3000
3.1734	0	0	0	1.2495	3.9197	9.9891	13.827	16.057	22.102	29.391	46.675	70.137	110.22	159.13	235.91	316.05	383.65	469.03	577.57	644.28	732.98	807.36	858.36	951.34	1008.8	1100.9	1154.7	1279.5	1302.1	1261.3	1342.3	1344.1	1411	1463.3	1499	1517.2	1497.4	1556.9	1550.6	1632.5	1658.8	1712.2	1700	1662.6	1688.6	1714.8	1763.6	1829.5	1804.6
0	0	0	0	4.9919	8.5713	38.208	45.643	76.756	105.29	166.99	277.9	370.4	519.1	687.48	916.94	1100.1	1294.8	1403.8	1665.2	1827	2111.9	2241.8	2412.2	2639.5	2748.1	2928	3046.6	3295.5	3549.8	3647.5	3901.7	3838.9	4053.3	4030.2	5096.3	5097	4380.5	4515.1	4499.5	4620.9	4794.7	4728.3	4787.5	4926.4	4983.8	4996.9	5134.8	5190	5076.4
0	0.45952	0	0	0	9.3587	8.0853	11.9	4.5206	1.1236	0.73748	0	11.185	22.938	68.273	102.87	189.79	270.03	376.51	458.98	606.08	694.85	832.93	950.53	1126.9	1194.9	1345.3	1477.2	1588.8	1705.4	1828.9	1927	1991.8	2051.6	2131.6	2223.2	2281.4	2328.4	2471	2474.5	2543.1	2615.2	2637.6	2651.4	2683.9	2591.5	2687.2	2747.7	2771	2840.7
0	0	0	3.9179	18.858	42.991	47.305	51.984	86.418	107.97	128.9	124.57	121.68	152.01	162.87	152.22	166.64	174.09	200.62	317.51	284.93	329.23	321.55	389.41	488.1	628.06	582.72	704.38	873.73	972.65	1100.9	1234.8	1327.6	1504.8	1580.8	1673.1	1802.7	1836.9	1944.4	2119.2	2085.2	2218.1	2112.2	2191.3	2146.5	2099.6	2121.5	2028.8	2029	2119.4
0	0	0	0	0	55.566	46.201	180.3	189.61	277.58	414.38	500.58	659.34	733.81	941.26	871.84	866.28	1208.8	1316.7	1249.4	1556.8	1658	1696.5	1325.8	1306.4	1448.5	1715.1	1602.4	1486.1	1470.6	1506	1305.1	1492.5	1298.9	1507	1518.3	1476.7	1510	1510.4	1538.8	1499.7	1593	1537.7	1567.4	1541.2	1510	1488.4	1437	1485.2	1487
17.474	0	1.9914	0	0.94153	0	0.09473	0	0	0	0	0	0	0	15.133	12.29	0	0.82827	0	8.0079	11.487	0	3.0217	5.6383	0	32.864	48.574	90.211	131.42	161.23	196.51	257.14	304.51	368.57	373.46	476.73	488.41	536.06	590.18	638.47	664.3	703.81	742.74	741.12	813.12	921.47	1073.2	1208.6	1252.4	1299.5
0	0	0.063139	15.33	11.623	0	15.985	9.6796	19.028	25.217	29.821	50.835	86.131	140.67	202.9	292.14	407.36	496.04	623.15	716.96	821.49	952.37	1081.7	1199.2	1364.9	1517	1609.6	1715.9	1832.1	2013.9	2111.2	2150.7	2240.2	2379.2	2477.2	2586.5	2607.3	2694.1	2808	2901.2	3042.4	3004.6	3069.8	3221.4	3290.5	3316.1	3343.2	3333.1	3438.8	3434.7
0	10.007	0.74881	0.31461	0	5.7737	0	0	7.0123	31.692	78.917	110.8	185.37	273.28	368.06	471.97	598.85	699.27	827.54	929.17	1025	1155.7	1180	1276.2	1359.7	1447.5	1473.4	1517	1544.3	1623	1644.7	1760.6	1765.3	1743.8	1926.5	1979.8	2060	2089.5	2374.2	2466.7	2524.8	2621.3	2695.1	2851.2	3008.7	3152.1	3300.9	3462.6	3633.9	3731
6.8891	0	0	0	0	0.6624	14.498	88.563	200.71	358.73	550.32	812.91	1124.2	1440.2	1784.7	2094.2	2483.2	2883.6	2989	3254.3	3508.4	3986.1	4062	4234.9	4460.8	4559.9	4750.2	4888.6	4924.2	5124.2	5167.1	4937.8	5391.5	5514.5	5672.7	5512.9	5671	5669.8	5787.5	5811.1	5786.1	5849	5882.7	5893.3	5900.6	5832.1	5848.3	5847	5854.1	5978.2
5.9602	14.048	9.4521	0.4583	0	0	0	0	0	0	0	0	0	17.37	34.815	59.968	114.54	197.87	299.94	440.78	609.53	828.5	1013.9	1253	1491.6	1745.4	1891.8	2023.9	2135.1	2340	2513.9	2595.5	2747.8	2885.4	3065	3142.9	3068.4	3104.3	3168.9	3318.4	3465	3572.7	3688.6	3783.3	3711	3863	3820.4	3566.3	3970.4	4014
2.6649	3.3616	0	0	0.33387	0	5.2811	1.6469	11.463	14.223	18.285	21.733	46.668	56.767	69.268	88.944	110.33	163.69	200.93	257.42	333.48	400.38	465.93	539.88	599.47	707.94	800.26	896.66	948.05	986.44	1078.6	1209.5	1233.3	1364.7	1372.1	1412.2	1490.6	1518.7	1525.5	1580.2	1591.9	1599.7	1651.6	1669.9	1655.4	1659.4	1710.4	1714	1746.5	1704.8
13.95	15.955	3.7337	0	0	0	0	0	0	0	0	17.522	7.9661	21.263	16.809	39.301	52.146	65.332	78.598	100.74	122.97	178.72	148.37	216.32	184.71	230.88	242.93	238.16	260.23	311.22	335.58	332.21	324.39	340.29	381.31	355.54	334.12	355.74	417.67	398.42	360.24	398.87	411.37	434.86	428.62	480.92	467.93	502.52	453.39	447.3
0.87884	0	0	0	0	6.1585	31.196	62.993	74.984	146.3	192.01	265.32	300.39	366.23	415.81	491.27	501.71	508.42	488.68	616.7	635.51	666.99	740.84	753.98	781.51	872.62	778.81	836.09	976.61	1047.1	1090.6	1013.2	1198.8	1203.1	1303.4	1241.2	1171.7	1402	1427.2	1583.4	1636.7	1617.4	1708.6	1811.1	1819.6	1813.5	1862.6	1722.8	1797.9	1806.7
0	0.51749	0	4.5612	1.595	10.288	11.672	11.278	3.7435	0	0	6.6917	36.205	65.816	109.8	162.45	277.7	396.88	486.36	602.92	754.72	856.88	955.83	1077.2	1205.5	1314.4	1381	1480.2	1569.1	1619.7	1699.8	1653.9	1765.5	1665.4	1723	1883.7	1867.8	1903.8	2013.5	1985.1	2008.1	1914.5	2007.5	1987	1960.8	2009.9	2007	2033.2	1987.1	2100.8
0	0	1.4754	0	4.9343	6.2165	14.471	18.131	31.438	37.522	53.576	54.899	80.038	112.92	136.32	174.68	217.38	256.72	280.6	334.87	385.25	458.59	502.81	561.88	674.27	706.94	808.64	846.28	943.23	1008.4	1036.2	1069.4	1123.1	1167.2	1207.3	1267.3	1297.5	1345.6	1390.6	1427.2	1471.8	1535.2	1577.3	1629.6	1719.3	1799.1	1895.4	1924.8	2053	2066.4
7.7255	0	0.1174	1.5382	0	7.8266	0	5.2619	0.25921	0	5.8988	1.9033	15.48	15.406	33.081	23.398	56.195	77.235	127.06	180.95	211.16	291.15	359.18	443.13	488.37	697.85	764.22	838.84	956.79	1044.3	1193.6	1327.5	1408.6	1550.2	1682.4	1739.8	1851.8	1930.8	2063	2089.7	2143.3	2223.7	2013.5	2408.4	2460.3	2506.1	2586.9	2679.7	2724.8	2779.8
16.066	11.418	0	0	0	0	0	0	0	0	0	7.6621	27.971	43.354	41.259	22.963	44.267	47.023	46.984	60.016	69.817	109.98	117.72	152.37	166.11	207.07	271.1	296.01	361.34	399.21	534.8	615.01	661.62	722.6	815.17	908.74	953.22	992.56	1072.7	1127.2	1164.9	1279	1365.6	1402.7	1496.4	1467.4	1556.3	1686.8	1714.3	1770.6
0.74692	0	0	3.0377	8.5421	4.4365	0	2.1865	12.689	6.9894	4.1003	15.864	55.591	74.56	93.114	134.32	179.33	205.11	244.05	287.77	294.09	369.21	396.34	443.85	504.76	576.06	518.02	636.85	675.59	712.82	786.32	779.42	836.24	900.8	963.83	1047.1	1153.1	1258.7	1360.3	1485.6	1581.8	1674.7	1790.8	1975.1	2014.5	2010.1	2133.2	2205.2	2218.7	2367.7
0.94092	0	0	0	0	0.33051	14.358	50.503	97.463	164.62	231.84	350.01	434.98	535.97	631.59	734.99	863.84	966.57	1002.8	1065	1176.1	1487.6	1610.6	1377.6	1399.3	1492.3	1870.9	1889.8	1644.3	1696.7	1811.5	2248.3	1918.5	1993.6	2097	2070	2163.2	2413.9	2536.6	2645	2684.4	2790.8	2870.3	3065.1	3160.9	3253.2	3349.3	3385.7	3426.3	3440.4
0	0	0	6.7679	18.888	30.971	29.871	38.196	56.828	61.017	64.928	80.618	82.996	99.423	103.22	120.59	142.07	162.79	152.89	185.71	206.67	250.4	318.28	365.34	437.73	545.8	629.56	620.06	822.49	924.22	994.31	1261.7	1333.3	1481.5	1564.6	1743.6	1741.4	1929.3	1982.7	1655.6	2101	2176.1	2253.8	2389.6	2437.3	2427.4	2518.6	2535.3	2557.3	2496.5
0	0	0	0	1.4422	9.5415	9.3459	25.318	17.871	20.854	24.923	49.13	90.707	128.73	181.54	226.63	302.97	419.82	489.64	565.66	691.76	833.73	973.44	1125.8	1258.1	1391.9	1581.2	1631.3	1967.6	2140.9	2347.9	2259.1	2655.5	2880.2	3003.2	3155.8	3045.3	3556	3764.9	3926.1	3977.8	4140	4464.5	4519.7	4659.6	4683.9	4804.5	4958.7	5039.8	5112.2
0	0	0	0	0	11.31	11.062	15.847	4.7862	13.866	21.986	21.044	44.431	80.47	112.88	139.33	206.35	254.51	327.98	393.39	474.53	542.15	623.47	625.36	734.63	754.58	865.21	884.96	962.21	1053.8	1069.8	1135.6	1216.1	1275.3	1426.9	1523.8	1541	1600.6	1691.3	1756.3	1828.5	1850.9	1828.1	1856.5	1910.5	1828.8	1858.2	1897.7	1948.6	1918.5
23.054	15.155	0	0	0	0	1.2048	15.327	36.224	88.3	121.83	201.97	260.58	304.91	365.01	420.16	478.35	547.43	639.11	697.42	785.29	838.1	923.93	989.79	1017.2	1086.4	1156.8	1119.3	1170.1	1204.1	1242.9	1305.3	1304.1	1336.5	1382.4	1437.5	1435.5	1481.1	1548.9	1577.9	1591.7	1646.5	1744.6	1842.8	1930.8	2030.3	2065.2	2165.2	2221.2	2271.8
2.5546	0	0	0	0	2.8977	14.896	49	92.574	164.33	233.9	322.18	424.25	566.84	754.86	904.69	1097.6	1236.9	1426.4	1653.6	1854.4	2019.7	2217.2	2295.4	2543.6	2627.9	2780.6	2838.2	3006.1	3103	3213.1	3313.4	3363.9	3496.9	3561.4	3653.1	3674.6	3758.1	3806.6	3852	3895	3937.2	3927.9	3991.6	3965.3	3951.1	4020.8	4193.1	4187.7	4227.1
0	8.6358	0	7.4933	1.581	0	0	0	0	0	0	0	12.59	46.292	96.225	181.75	290.48	403.72	526.16	654.34	777.02	933.99	1052.7	1192.7	1324.4	1399.2	1483.5	1542.3	1668.9	1772	1850.7	1914.9	1963.2	2060.5	2155.8	2204.2	2267.9	2284.8	2348.5	2443.3	2459.3	2462.2	2571.7	2678.9	2770.3	2790.1	2872.1	2992	2959.4	3069.8
0	0	0	13.864	28.457	20.883	33.692	38.128	46.733	27.023	20.86	25.333	25.282	35.518	22.504	32.979	34.989	56.64	52.076	60.68	73.204	88.006	84.967	76.366	81.233	162.22	209.69	273.2	338.3	413.11	495.67	564.54	638.94	735.73	790.34	916.79	976.37	1107.7	1245.2	1382.2	1576.5	1760.4	1945	2082.7	2317.1	2558.6	2705.9	2781.3	2907.1	3018.8
11.228	0	0	0	0	0	9.9786	1.579	0	0	0	12.693	31.756	146.63	237.73	310.96	443.14	605.12	696.81	816.57	973.42	1131.7	1179.7	1317.9	1519.9	1131.8	1224.9	1304.2	1342.5	1478.2	1590.3	1624.2	1654.8	1729	1860.6	1908.5	1956.9	2078.5	2188.8	2293.1	2482.3	2589.6	2776.7	2984.3	3145.9	3353.6	3522.9	3655.5	3829.2	4034.9
0	0	0	3.516	0.42942	3.2949	16.456	25.093	15.596	24.847	30.512	42.911	43.765	58.094	65.393	88.686	96.599	125.75	125.36	142.46	137.26	201.51	274.62	243.85	245.35	298.86	315.02	415.45	374.36	399.24	417.63	419.2	429.47	408.38	349.95	365.57	383.25	429.43	479.11	541.5	607.46	708.46	736.31	773.48	799.93	849.51	922.55	937.54	985.92	967.91
13.106	2.5777	0	5.771	0	0	0	0	1.1314	0	0	0	46.418	103.43	198.48	260.63	339.43	447.95	526.57	649.99	744.3	828.87	960.09	943.81	1010.9	1098.6	1146.1	1215	1144.3	1290.6	1347.4	1387.1	1429.9	1478.9	1525.2	1554.8	1598.7	1571.4	1589.8	1618.6	1599.2	1633	1744.3	1736.1	1727.1	1749.5	1756.3	1810.9	1811.7	1806.1
0	0	0	0	10.189	21.695	34.071	72.235	17.932	36.292	69.878	75.427	80.747	128.43	150.22	221.83	305.43	383.73	489.36	602.58	691.91	808.52	940.29	984.74	1159.2	1286.9	1466.6	1587.2	1801.3	2097.3	2400	2595.1	2771.4	3024.5	3117.2	3221.6	3399.4	3458.3	3796.8	3863.4	4168.5	4127.8	4208.9	4460.2	4591.8	4736.5	4775.1	4941.4	5017.6	5095.4
3.731	10.07	0	0	0	0	18.803	13.876	13.678	18.609	18.232	38.111	52.543	58.97	104.56	133	165.98	210.78	236.59	276.4	325.76	396.09	401.04	470.38	503.7	545.41	595.64	591.32	646.02	677.94	740.75	752.24	761.92	761.89	829.38	851.42	879.43	884.84	980.1	967.39	1015.9	1002.4	1061.4	999.91	1010.8	961.75	1019.4	1047.8	1022.1	1082.9
0	0	6.1591	10.499	2.4591	10.457	0	5.0173	3.5672	11.866	14.221	8.0718	7.2693	15.906	22.324	23.429	29.27	33.785	55.181	79.104	84.433	101.69	107.7	133.92	186.39	247.51	288.36	361.4	453.03	574.85	671.93	776.3	903.31	1012.4	1152.9	1218.9	1280.7	1293	1336.2	1418.4	1465.8	1556.6	1586	1614.8	1631.9	1626.4	1612.2	1613.1	1703.1	1585.2
14.64	20.7	13.445	1.4115	0	0	0	16.097	43.961	85.371	170.88	226.03	321.86	412.85	513.75	587.46	696.81	814.13	946.77	1053.4	1189.8	1249.6	1372.5	1454	1507.6	1608.4	1570.3	1641.6	1695.2	1817.1	1917.3	1920.5	1953.4	1966.2	2039.9	2128.2	2020.3	2015.1	2091.3	2115.3	2087.9	2184.4	2154.4	2193	2078.8	2154.7	2118	2087.7	2122.6	2099.4
14.884	0.25286	3.8529	0	0	0	0	0	0	0	0	0	11.788	21.069	54.812	81.317	123.74	144.37	200.79	260.82	307.26	355.79	403.86	467.45	583.95	682.68	737.07	801.51	877.4	966.3	1048.3	1156.1	1207	1256.7	1372	1441	1567.5	1616.4	1634.9	1699.3	1748.6	1781.4	1854.3	1884	1935.9	1929.6	1935.3	1949.7	1953.2	1986.5
0	6.9948	0	1.749	6.6098	6.0242	0	0.18396	0	0	0	24.584	85.51	170.1	257.75	406.25	508.74	625.44	749.29	937.47	1042.5	1171.2	1323.4	1393.4	1293.4	1606.6	1453.4	1672.6	1730.3	2014.6	2110	2208.4	2200.7	2431.1	2808	2785.5	2918.7	3103.7	3404.1	3573.6	3651.7	3928.1	3985.8	3861	3982.9	4352.2	4163.8	4288.3	4373.9	4699.7
15.066	8.1015	0	0	0	0	0	0.44376	0	0	0	0	8.449	3.505	21.275	26.471	29.477	10.037	0	0	0	0	1.9242	21.382	44.714	53.022	65.75	74.137	82.755	56.641	45.759	13.605	10.329	33.113	60.76	84.177	130.25	134.65	168.18	189.68	216.48	219.23	238.56	294.51	340.76	381.29	404.83	460.96	515.95	531.2
0	29.093	15.914	13.061	0	0	0	6.7248	10.469	28.478	69.741	60.745	123.06	126.28	89.123	192.81	174.52	246.87	261.38	252.76	313.86	352.3	398.17	414.1	481.71	513.17	518.12	516.33	549.47	532.86	516.99	596.88	616.07	635.96	589.58	562.63	517.68	575.65	573.12	571.72	552.29	540.55	560.95	520.07	533.66	552.24	579.76	595.99	669.01	701.03
0	0	0	1.8714	8.2174	6.0877	12.412	13.202	28.744	11.557	1.1152	0	7.7201	4.0404	5.8557	11.817	5.9924	0.88945	14.938	22.43	22.8	23.869	27.129	26.412	42.811	32.305	44.953	86.478	76.337	141.1	178.91	253.51	312.29	372.49	472.56	567.83	653.15	692.34	760.63	848.03	935.71	949.63	1052.3	1122.9	1158.6	1224.8	1261.6	1338.3	1223.8	1331.9
22.322	9.1226	0.85346	0	0	0	0	0	38.103	72.102	111.5	163.62	246.75	327.61	439.06	557.68	735.69	866.26	977.61	1103.3	1234.4	1341.4	1436.8	1498.5	1593.2	1676	1775.2	1845.6	1966.3	1989.5	2064.9	2425.9	2201.3	2255	2372.9	2438	2560.6	2617.9	2661.7	2662.2	2722.2	2765.4	2821.7	2844.8	2916.7	2964.9	3065.6	3068.9	3137.6	3165.3
0	0.81871	0	1.8588	9.3499	12.395	11.613	15.203	8.7768	13.576	13.167	17.904	23.389	42.543	50.989	42.472	71.948	106.03	144.05	183.99	252.76	316.54	443.51	490.75	585.81	693.99	876	1013.6	1019.9	1128.1	1452.5	1721.6	1475.3	1877.1	2165.2	2555.1	2738.7	2938.8	3014.8	3303.7	3494	3711.8	4065.5	4469.6	4252.4	4313.9	4551.4	4870.7	5004.4	5216.9
0	0	0	0	4.6883	5.9183	11.114	37.648	63.147	107.95	183.31	258.99	324.08	436.39	470.18	532.59	619.6	658.19	713.61	742.97	803.72	831.88	870.12	912.44	922.76	933.58	936.12	974.31	976.44	988.6	1000.9	1014	1000.4	1047.8	1033	1059.7	1074.4	1117.7	1104.6	1133.1	1165.7	1188.6	1209.6	1215.9	1261.1	1262.7	1307.2	1326.6	1308.3	1353.5
0	4.6349	0	0	8.3913	0	0	0	3.2504	9.0555	48.736	94.068	196.56	292.39	398.38	552.79	743.27	976.26	1105.7	1370.3	1706.3	1970.3	2167.3	2314.9	2576.7	2848.6	2989.8	3298.3	3397.3	3509.7	3719.9	3953.8	4143.6	4473	4729.4	4932.3	5002.9	5365	5571.3	5943	6039.9	6425.5	6542.1	6713.2	6823.6	6993.5	6835.6	7074.1	7090	7060.8
17.239	0.82546	0	0	0	0	0	0	0	0	2.6085	29.461	127.71	262.13	395.09	502.31	749.08	999.8	1266.4	1293.2	1532.6	2106.9	2408.6	2711.9	2458.1	3187.3	3440.4	3411.8	3530.9	3697.3	4158.1	3749.6	4194.1	4347.5	4385	4904.1	4706.6	4871.1	4644.9	4878.4	5162.9	5227.3	5187.2	5361.8	5454.3	5265.6	5405	5450	5667.6	5572.7
0	0	0	3.2993	6.7526	0	10.642	8.7698	0	0	0	3.3554	0	0	0.23394	7.8518	12.423	48.853	56.005	77.019	130.24	156.64	222.25	261.52	304.56	378.87	440.2	507.61	550.31	623.88	664.2	705.26	728.27	762.97	797.77	845	876.7	912.71	895.01	900.02	918.56	955.72	937.87	965.31	1009.9	994.9	1014.5	994.86	1004.6	995.5
4.0732	2.8575	0.11081	9.4356	0	0	0	0	0	0	0	13.842	47.868	87.641	137.72	190.26	262.32	325.42	407.07	496.6	575.59	689.97	802.78	888.59	1034.6	1178.7	1301	1426.4	1633.8	1759.6	1993.7	2206.7	2330.6	2447.7	2610.2	2669.3	3187.7	3167.4	3364.7	3423.5	3356.9	3583.4	3582.3	3188.1	3884	3956.5	3400.1	3486.2	3518.6	3670.9
8.3976	0.77631	7.2584	0	0	0.2336	0	1.7629	0	2.3799	0.5968	0	0	3.2046	0	0	8.3196	4.3769	18.84	20.535	36.522	46.906	36.174	55.11	47.727	54.199	52.609	73.164	75.595	89.856	78.441	102.04	92.059	94.845	109.1	99.84	112.2	117.35	157.55	159.39	171.77	171.06	186.87	179.46	171.99	173.67	185.84	189.13	168.46	190.25
3.6274	5.2824	0	0	0	0	5.9987	0.061568	0	0	4.8595	0	3.9184	3.7683	9.1315	10.013	18.313	2.4251	17.484	40.423	55.733	29.886	51.874	50.849	77.884	102.37	109.74	113.04	152.36	166.47	171.76	214.53	243.07	314	375.01	384.77	453.75	553.06	636.34	699.88	797.19	847.71	895.8	989.06	1070.5	1034.2	1203.2	1222.9	1203.9	1254.5
0	0	0	0	0	4.3105	6.6875	3.0374	0	0	1.7217	0	1.1297	0	0	0	0	12.832	40.095	61.392	122.3	226.06	263.68	364.71	466.38	607.24	707.03	829.71	950.82	1000.4	1117.2	1193.9	1265.7	1322.7	1392.4	1492.4	1483.6	1578.3	1561	1620.5	1656.5	1728.9	1802.1	1769	1794	1848.5	1929.5	1964.8	1968.4	1966.1
0	0	0	5.1902	12.565	16.43	8.5347	25.216	28.797	2.7128	54.561	41.364	55.74	70.274	90.872	95.661	102.66	124.5	151.71	226.51	270.17	305.58	334.45	401.26	453.73	507.91	602.2	618.67	731.09	843.11	999.68	1142.9	1314.7	1507.5	1720.7	1916.9	2151.3	2419.6	2675.7	2912.6	3040.8	3279.7	3670.3	3830.7	4160.6	4356	4412.1	4658.7	4793.5	5054.3
0	0	2.052	0	0	6.8627	7.4603	9.7145	9.6555	7.8737	12.978	6.7484	11.586	38.667	52.147	74.875	104.57	114.02	133.33	174.56	203.03	254.29	288.4	338.84	421.91	490.83	542.03	585.19	662.15	699.66	749.85	750.46	830.46	899.92	938.18	954.69	978.1	975.72	989.12	1060.6	1086.3	1094.2	1060	1137.5	1121.4	1190.8	1232.8	1217.8	1265.9	1301.1
0.33705	0	0	6.1059	0	2.4928	7.5234	0	0	0	0	0	0	0.6619	0	0	0	0.80471	0.93927	0	0.56141	13.202	4.2038	1.7895	0	4.3925	0	23.312	41.023	81.956	111.54	128.3	201.1	258.23	309.04	375.89	459.31	514.23	582.35	678.55	748.17	870.83	940.39	1024.6	1133.2	1159.4	1227.5	1306.8	1372.7	1412.4
0	0	3.7839	4.7104	0	7.1061	0	0	0	8.5783	8.1171	25.284	46.301	101.13	160.36	219.01	273.37	358.1	445.47	466.75	564.99	684.19	762.58	844.53	992.66	1128.2	1094.3	1197.8	1202.1	1316.1	1369.1	1376.4	1522.6	1585.3	1739.3	1664.3	1765.6	1780.8	1902	1948.7	1965	1854.4	2000.3	2015.4	1965.6	2062.1	1973.2	1675.5	1709	1752.4
10.793	0	0	0	0	3.5086	13.596	44.27	91.761	161.06	233.48	354.54	507.3	643.98	749.93	966.54	1125.7	1247	1350.5	1397.6	1528.5	1591.3	1788.3	1788.7	1985	2091.3	2178.4	2217.7	2348.5	2344.8	2436.9	2646.9	2677.3	2855.5	2956.6	3047.4	3149.1	3275.5	3455.1	3587.3	3851.4	3990.5	4126.7	4395.2	4415.6	4553.7	4800.1	4767.3	5100.4	5159.4
0	0	0	17.19	5.1556	0	0	6.095	4.2995	23.075	20.458	31.872	42.182	53.352	72.71	110.64	125.65	151.67	188.77	226.28	243.82	271.92	306.83	319.9	353.67	364.18	382.26	376.42	511.02	513.11	654.34	654.39	599.79	643.58	668.75	700.53	804.02	865.75	962.85	979.85	1015.3	1191.1	1168.3	1177.4	1347.8	1042.2	1090	1132.9	1191.3	1246.5
0	5.2424	8.5124	0	0	0	0	3.8226	0	0	0.88398	0	0	0	2.9991	14.239	3.4909	49.019	48.512	71.083	101.82	119.51	134.6	166.65	200.28	243.96	290.4	301.58	374.7	420.54	442.36	456.46	517.44	550.02	596.73	586.44	596.68	630.84	658.65	674.32	708.13	727.92	758.48	750.14	773.53	813.24	842.87	849.03	869.38	897
0	0	0	0	5.1403	7.1317	12.703	5.7551	11.462	11.442	17.69	8.2866	20.913	22.665	26.972	30.235	47.341	68.191	159.48	188.07	214.37	243.86	336.64	396.47	444.02	581.65	686.57	812.47	917.92	1032.5	1185.5	1285.6	1484.2	1617	1716.2	1890.7	2001.5	2182.9	2304.8	2415.3	2556.7	2672.4	2858.6	2928.9	2897.2	3040.4	3049.2	3074	3143.2	3191
0	0	0	0	0.11296	28.362	19.669	23.255	27.95	40.549	47.636	68.766	81.837	118.36	138.5	159.92	181.79	189.34	215.12	232.05	255.71	265.39	283.51	296.11	317.01	324.96	355.02	290.99	280.29	271.58	305.16	321.54	314.98	349.96	407.27	437.86	486.5	445.18	508.73	535.68	571.71	639.78	643.91	718.41	705.82	746.26	706.5	741.98	819.65	846.98
0	3.9134	0	0	14.405	0.4397	2.9064	2.3317	0	27.455	21.108	26.759	62.188	137.16	142.74	225.28	308.02	473.47	563.82	627.32	781.78	965.52	1363.9	1312.8	1456.2	1682.6	1934.9	2054.4	2288.1	2263.8	2453.9	2580.7	2740.2	3002.5	3106.6	3276.5	3291.8	3501.2	3537.7	3619.9	3683.6	3819	3911.9	3906.1	3991.8	4091.3	4171.8	4212.3	4314.2	4369.9
2.0901	0.64946	0	2.3187	1.4268	0.92158	2.2889	8.153	0	7.1148	0	4.6908	0	0	0	0	0	0	0	0	0	0	0	0	0	0	0	0	0	3.8571	13.544	39.673	44.435	43.897	87.922	111.66	129.29	148.97	152.81	175.9	190.21	192.85	219.07	256.19	297.53	322.6	332.05	348.3	346.6	379.61
0	4.8766	0	0	7.566	0	4.1488	0	12.799	9.9641	15.102	10.933	30.993	21.414	26.626	28.387	5.5214	22.401	26.681	24.408	38.941	36.831	25.472	25.589	35.661	37.55	47.066	66.681	85.501	123.59	170.25	184.18	238.03	252.51	301.48	309.22	320.94	351.82	347.84	355.75	377.36	509.98	579.79	544.63	549.03	531.22	423.97	468.28	433.06	463.36
0.05712	0	0	0	0	5.2557	9.1297	13.878	3.7763	0	4.0259	4.7059	0	4.8685	0.61655	18.669	33.527	61.293	62.279	79.043	109.25	127.31	144.54	156.51	182.37	177.26	187.39	217.06	224.72	239.77	223.03	243.96	245.71	226.7	243.51	253.93	277.89	302.32	284.29	313.67	320.64	301.92	287.9	299.72	329.71	348.62	561.52	590.41	590.8	612.59
2.5945	5.4672	0.67481	0	6.4921	0	0	0	0	0	0	0	0	0	0	0	0	0	0	0	0	0	0	0	0	0	6.5217	26.942	17.213	17.069	59.246	117.1	104.78	121.06	114.83	167.25	186.82	237.5	279.96	339.33	404.25	459.19	507.17	572.25	612.36	684.54	783.84	833.82	910.72	857.67
0	0	0	0	5.4035	34.091	77.003	108.92	136.99	169.19	220.91	258.64	319.17	336.55	377.62	418.03	471.23	529.86	556.03	645.29	699.73	748.8	758.68	842.82	890.06	941.71	962.48	1012.5	1041.1	1126.6	1151.1	1222.6	1294.4	1333.2	1296.8	1330.8	1362.5	1404.5	1405	1478.1	1497.3	1507.8	1595	1654.3	1624.5	1667.5	1689.8	1722.4	1724.6	1758
0	10.131	6.4943	4.9614	0.3924	5.8858	0	13.819	28.676	80.067	110.67	160.55	213.15	273.43	352.5	399.36	471.53	510.6	541.98	617.47	650.33	689.47	732.47	766.5	841.05	863.56	887.96	882.38	883.76	929.33	967.67	960.62	979.53	1028.6	1083.2	1092.3	1175.5	1300.9	1466.3	1595.4	1765.1	1925.3	1976.1	2099.1	2134.6	2148.4	2231.7	2281.2	2346.6	2410.3
0	0.80395	0	0	3.7647	5.2411	9.5571	5.6091	9.9123	25.849	31.748	57.62	88.765	139.58	179.14	242.68	297.8	359.37	403.27	478.76	558.66	590.28	606.89	623.2	649.39	704.38	711.31	706.51	738.75	696.18	676.85	669.52	667.11	645.54	655.15	653.38	704.78	696.32	667.45	733.34	767.45	762.05	761.75	748.59	815.36	803.66	782.85	905.22	827.71	866.81
0	0	0	0	0	4.3929	21.541	15.806	10.861	13.63	19.248	34.342	37.068	56.96	68.723	93.864	122.8	162.62	193.67	237.82	278.35	332.64	373.33	422.95	484.71	510.73	553.73	583.06	613.67	641.17	650.3	692.24	686.49	708.82	737.42	754.87	803.28	789.17	810.66	806.04	846.93	829.96	843.71	908.96	947.25	944.9	991.66	987.45	978.3	994.89
0	11.539	0	0	2.3602	0	2.027	2.0138	13.51	11.225	10.217	17.354	17.315	13.877	34.443	80.122	103.56	163.2	166.5	193.56	216.06	261.89	266.8	304.23	331.25	356.01	400.8	387.89	406.7	403.43	387.26	380.54	398.38	391.27	379.06	422.06	424.05	411.45	413.26	439.26	453.1	440.85	459.19	488.09	484.37	518.7	468.48	508.72	500	505.68
2.8898	0	0	0	5.8826	4.6389	9.0683	22.111	35.314	70.197	100.11	152.01	192.31	258.86	311.93	336.63	406.17	485.21	515.64	595.72	654.61	730.83	885.12	920.13	977.71	1075.9	1256.5	1388.9	1456.2	1641.2	1768.6	2113.9	1930.8	2209.1	2306.7	2714.5	2860.9	2618.9	2651.8	2760.5	2835.1	2976.3	2938.8	3029.3	2981.7	2995.1	3075	3015.5	3128.4	3152.4
0	0	0	9.6391	1.4659	17.203	13.984	58.49	81.872	113.62	148.49	199.02	252.31	346.1	403.63	485.56	574.25	661.03	725.17	793.53	884.41	992.8	1030.6	1094	1171.1	1251.2	1335.1	1435	1537.9	1682	1769.5	1908.5	2035	2117.1	2256.3	2374.5	2455.1	2515.5	2622.1	2713.8	2793.1	2828.3	2974.9	2964.4	3006.1	3107.4	3118	3209	3190.4	3353.9
0	0	0	1.0328	12.285	0	0	0.98884	3.2845	0	3.0269	0.33962	6.4593	7.4584	4.8999	2.7644	2.3171	15.343	31.708	46.905	79.071	89.978	145.88	190.65	234.79	313.65	408.62	520.1	626.8	725.86	838.94	951.48	1075.4	1234.6	1327.7	1428.4	1508.2	1662.9	1664.3	1791.4	1818.2	1937.8	1982.5	1982.9	2071.4	2119.9	2164.8	2149.4	2211.2	2191.1
0	6.7231	1.5731	5.0434	0	0	0	0	2.2913	8.4292	4.8531	13.843	20.123	20.993	22.503	34.509	55.446	87.75	103.87	157.53	207.6	248.68	305.97	364.93	423.35	483.63	569.15	618.26	710.47	793.62	877.73	1031.5	1100.9	1255.5	1342.6	1561.4	1653.4	1804.5	2141.6	2186.8	2500.2	2619.8	2701.3	2792.4	2927.4	2865.6	2893	3093.2	3171.9	3261.7
8.1857	1.7928	0	0	0	1.5523	14.078	13.497	0	0	3.7636	23.995	12.312	21.897	38.484	21.019	29.372	32.628	23.38	33.037	34.601	22.935	30.423	15.896	23.179	16.185	17.289	40.555	39.301	45.198	41.987	44.709	36.019	36.092	45.272	62.299	74.868	85.313	82.592	93.363	74.532	67.416	58.546	99.125	97.476	89.344	73.591	58.132	38.406	65.033
5.9855	8.7845	0	0	0	2.2791	12.112	27.55	31.516	55.852	92.406	115.23	123.54	169.5	166.62	225.6	233.1	269.73	269.96	280.33	313.27	332.28	392.58	368.23	378.53	384.84	385.24	390.6	390.76	420.23	407.14	448.07	416.51	432.29	450.67	497.53	535.55	528.2	536.14	606.12	607.65	582.7	604.6	711.69	740.34	763.52	982.47	1062.5	1036.1	1096.9
0	1.3763	0	0	1.0846	9.262	8.1782	11.119	25.481	52.416	74.353	110.17	159.09	116.13	216.07	252.97	276.47	341.08	360.48	382.15	417.63	487.93	612.86	679.33	606.81	873.95	880.56	1029.5	828.21	1069.4	1173	1110.9	1390.4	1494.8	1553.2	1720.2	1834.1	1852.2	2045.9	2165.4	2283.5	2365.6	2534.8	2755.3	2766	2938.3	3269	3389.9	3538.8	3476
1.3754	0	1.0243	0	0	3.464	14.353	28.833	32.788	27.854	28.808	33.198	65.853	61.661	92.768	70.85	91.495	82.887	77.542	53.82	72.604	72.222	86.123	93.714	106.38	109.88	154.42	179.36	230.28	270.98	287.62	396.25	333.39	356.18	422.99	445.1	440.74	597.55	684.01	676.41	782.76	796.77	837.61	834.16	840.03	786.93	778.18	765.43	821.42	801.95
0.091177	9.8105	2.5177	1.4428	0	0	0	0	0	0	0	0	0	0	0	0	0	7.746	21.439	37.994	50.992	79.109	124.3	160.88	190.14	220.96	276.42	319.26	310.86	365.28	435.47	427.87	502.51	539.37	596.93	634.58	676.61	700.62	675.96	714.23	735.69	797.96	780.92	824.41	835.21	840.59	863.34	881.01	875.46	855.84
0	0	2.0105	16.54	65.734	85.13	139.74	151.29	235.84	251.16	251.5	273.26	245.08	271.38	310.13	235.47	348.56	314.11	354.39	337.28	451.82	416.93	446.17	496.25	609.76	726.08	708.55	848.58	843.75	759.67	993.8	1145.4	1092.3	928.69	1308.2	1328.8	1403.8	1418.7	1499	1485.3	1487.8	1402.9	1441.9	1488.3	1492.4	1485.1	1492.9	1586.9	1570.4	1622.3
9.0046	5.8009	0.72434	8.7475	0	0	0	0	0	0	0	0	0	0	0	0	0	0	0	0	0	0	0	0	0	0	0	0	0	0	0	8.2317	27.86	59.286	109.06	140.93	172.15	215.38	273.38	343.98	402.47	486.31	563.18	600.66	644.54	670.5	740.44	842.59	859.33	933.26
2.2858	0	0.19675	0	0	1.8022	5.9363	3.3175	0	3.1671	0.4572	5.1455	0	4.8498	2.4089	26.093	31.735	52.696	63.142	68.996	74.105	76.108	104.58	106.62	119.78	126.06	123.29	139.1	163.74	197.63	204.93	206.25	214.59	222.14	251.42	275.22	251.58	259.88	286.28	319.36	304.13	316.04	358	377.68	426.14	431.69	441.92	419.89	407.52	471.81
0	0	0	15.302	6.8572	11.53	1.9392	6.968	16.915	29.194	33.452	40.146	49.805	72.417	82.313	91.97	94.686	113.1	131.24	165.42	173.82	199.08	221.82	258.95	317.47	394.35	461.58	519.18	563.14	629.22	682.95	736.81	765.13	839.68	926.59	926.68	1019.2	1047.5	1134	1140.4	1216.6	1318.7	1270.8	1375.3	1369	1429	1389	1430.4	1510	1605.7
0	0	0	6.9042	6.1649	11.279	16.4	30.453	57.545	123.16	217.14	299.93	406.46	542.48	662.85	710.29	832.05	888.48	1006	1100.1	1215.9	1293.6	1316.4	1377.8	1511.4	1504.9	1559.6	1610.6	1712.1	1773.4	1756.1	1908.8	1915.9	1960.2	1970.9	1985.8	1983.7	2068.3	2144.6	2225	2240.3	2319.8	2368.3	2428.8	2431.2	2468.5	2572.1	2645.4	2676.1	2760.2
3.5678	0	0	0	0	12.092	9.6875	18.213	3.0982	4.2684	0	0	0	0	0	0	0	0	0	0	4.3144	20.342	75.397	124.38	205.46	266.43	353.93	413.89	480.47	557.09	654.66	739.46	792.7	847.14	945.98	1028	1135.7	1154.6	1262.7	1345.8	1435.7	1499.2	1664.8	1697.5	1755	1804.4	1898.2	2055	2146	2206.6
0	0	0	2.0724	3.1189	13.737	10.418	20.121	4.087	32.543	20.395	8.5186	81.726	70.119	112.06	109.56	136.9	205.6	241.1	251.73	301.07	341.32	441	466.48	536.76	642.81	688.98	720.54	798.54	900.21	1007.2	1139.1	1089.5	1274.6	1424.9	1602	1754.3	1824.7	1922.9	2112.4	2344.7	2427.4	2811.7	2766.5	2921	2968.1	3160.7	3064	3370.6	3280.7
7.5799	0	0	0	0	0	10.049	2.7159	0	0	0	9.4643	38.995	83.406	129.7	177.65	266.91	376.65	436.65	536.15	614.86	746.89	828.49	922.95	993.08	1113.9	1331.5	1284.9	1413.2	1536.1	1692.8	1718.1	1915.1	2083.3	2241.8	2454.6	2437.8	2582	2765	2894.7	3077.7	3258.4	3295.2	3544.5	3539.9	3676.4	3834.6	3929.4	3955.4	4008.9
0	0.94102	0	0	12.571	0	27.516	33.929	83.001	166.37	268.39	378.78	508.38	637.69	751.66	883.19	1008	1170.4	1366.6	1537.3	1667.6	1909.6	2106.9	2303.2	2552.2	2697.6	2773.3	2992.1	3064.2	3253.5	3331.5	3328.7	3579.8	3670.4	3733.7	3818.8	3812.6	3926.2	4084.8	4031.2	4172	4218.2	4519.8	4500.1	4493.8	4471	4522.2	4674.5	4699.7	4716.1
0.49332	10.023	1.7426	6.2079	0	0	0	0	13.671	24.108	56.005	101.91	153.42	195.79	237.49	295.6	328.09	372.74	397.9	506.45	593.92	614.66	653.48	634.78	719.87	752.42	714.7	747.86	770.07	639.85	694.77	678.67	719.5	714.41	743.86	774.78	753.24	791.1	818.01	879.03	965.85	1032	1107.6	1264.6	1299.6	1440.4	1451	1555.3	1624.3	1662.4
0	0	0.84835	0	1.1924	2.544	12.708	8.7771	0	8.2853	16.084	15.989	35.338	47.835	65.079	76.14	183.47	219.79	245.95	344.37	398.59	464.97	544.58	661.26	769.88	880.77	993.24	1143.2	1284.2	1470.1	1623.4	1706.2	1909.4	2060.6	2244.2	2381.3	2404.7	2579.7	2706.4	2767.8	2828.2	2896.7	2994.6	3138.4	3228.1	3214.8	3307.3	3318	3364.4	3324
1.3957	10.519	0	8.5682	2.2425	0	0.48494	0	0	3.6288	0	0	1.6981	0	0	0	0	0	12.657	27.293	44.586	80.8	97.786	123.91	156.53	180.54	189.92	215.32	240.9	269.18	311.46	310.83	329.74	338.29	354.14	343.1	342.37	348.01	355.51	369.85	393.5	388.47	373.39	371.34	385.3	382.47	410.97	404.12	396.36	412.63
0	0	0	20.343	26.512	44.744	48.628	79.259	68.318	126.35	175.71	215.57	284.03	310.85	445.88	472.56	580.07	616.62	627.92	744.77	800.22	874.84	911.8	972.23	1058.4	1101.9	1152	1252.6	1342.7	1440.5	1501.8	1593.3	1684	1756.1	1912.1	2014.9	2201	2293.7	2451.6	2548.4	2756.2	2933	3123.9	3332.9	3286.8	3425.1	3532.2	3567.1	3728.4	3839.4
0	0	1.0434	0	5.4262	12.16	0	15.821	27.103	29.824	93.742	135.28	193.12	232.51	278.6	334.75	392.76	417.43	497.46	626.74	711.15	789.09	963.87	952.17	1039.5	1164.5	1267.9	1393.1	1492.7	1703	1786.6	1944.8	2035.1	2206.8	2323.8	2473	2619	2702.7	2811.2	2900.8	3022.3	3163.8	3240.7	3331	3418.3	3459.5	3491.7	3540.3	3619.6	3659.9
0	0	0	0	0.50326	0.27417	13.893	16.904	19.564	18.082	37.799	48.702	69.135	94.473	107.41	153.05	163.64	230.08	182.08	229.03	302.46	305.21	370.44	385.73	428.29	468.99	474.27	510.27	546.14	593.02	650.59	742.77	785.46	831.99	865.22	894.31	885.78	964.31	939.45	987.42	1042.6	1050.2	1089.9	1076.8	1122.1	1135.9	1151.6	1139.1	1164.2	1164.2
13.304	0	0	0	7.8191	0.33078	0	1.5011	10.014	7.6867	1.2105	21.591	78.289	128.2	197.7	256.68	355.51	363.14	446.09	611.82	749.11	775.95	938.67	1088.5	1254.5	1376.9	1482.8	1558	1597.6	1746.1	1785.8	1761.6	1953.4	1994.1	2074.8	1926.3	2054.7	2229.8	2265	2256.9	2283	2305.1	2405.7	2416.4	2417.6	2380.8	2410.4	2470.5	2473.6	2504.7
9.832	0	0	0	0	7.1338	7.5899	3.0349	0	0	0	0	0	0	0	0	0	9.0575	7.9013	0	0	1.5496	2.8115	9.753	18.999	0	7.0229	20.544	32.192	65.435	83.127	75.227	100.73	157.13	201.56	269.18	330.55	459.95	526.44	567.53	661.27	681.48	676.72	743.55	814.52	830.31	852.56	886.66	860.48	933.14
0	0	0	0	7.9572	8.1751	0	0.49507	0	3.9648	3.3389	0	1.39	11.244	16.909	10.125	16.88	18.575	34.074	31.34	41.326	50.277	71.978	68.428	80.893	89.6	99.063	112.19	128.05	117.71	120.39	160.54	183.59	198.72	192.58	226.35	229.93	292.04	332.02	363.55	420.02	481.22	520.97	544.32	569.94	636.43	676.51	684.18	725.22	767.95
2.6077	5.3712	0	0	0.78386	0	3.096	0	0	0	0	0	13.928	37.226	66.8	105.12	124.27	195.04	234.4	277.15	330.2	377	391.84	436.45	471.06	506.79	525.49	551.98	590.39	626.84	691.32	688.37	717.87	778.05	831.72	857.24	879.78	914.37	946.81	1000.9	1066.8	1078.8	1093.9	1151.9	1181.7	1248.3	1237.7	1273.3	1357.9	1387.6
0	0.78956	0	7.4056	1.7671	5.8853	5.9295	9.3493	54.913	100.19	127.7	189.41	265.47	322.01	381.56	460.68	509.2	573.98	615.2	660.66	714.56	727.14	756.99	792.07	781.3	795	870.93	860.14	900.41	905.41	923.38	882.08	874.58	853.58	885.43	890.16	930.34	927.59	920.97	909.71	896.9	946.55	782.74	784.53	794.22	796.99	760.34	762.69	802.36	778.31
0	0	0	5.4282	26.594	50.791	87.392	146.96	222.41	258.08	304.67	359.58	470.85	582.27	680.86	784.21	889.87	988.14	1124.6	1232.8	1342.9	1470.4	1581.8	1680.5	1748.4	1847	1979.3	2041.1	2198.1	2308.2	2399.8	2462.2	2572.7	2602.5	2648	2708.3	2693.2	2701.4	2738.8	2827.6	2798.9	2884.5	2886.1	2910	2882	2853.4	2847.2	2900.9	2861.9	2904.6
3.5303	5.8335	0.82331	2.8734	0	0	0	0	0	1.3592	0	0	0	0	0	0	0	0	0	0	0	1.6122	0	0	0	13.516	48.534	30.284	117.34	69.183	99.369	115.16	77.403	122.52	161.14	136.81	153.83	109.59	181.09	190.32	209.88	158.18	225.29	239.87	226.12	220.4	193.15	183.89	238.42	250.01
1.5376	2.7962	5.1353	8.4353	0	0	0	0	4.0328	0	0	0	22.703	53.056	102.54	158.31	211.59	248.23	286.5	356.36	401.18	448.34	484.29	539.25	582.06	623.44	625.92	699.07	546.26	726.02	719.92	768.59	802.7	830.95	857.59	872.73	939.12	956.71	982.88	1022.9	1041.1	1091.9	1089.2	1146.9	1180	1179.8	1205.5	1241.9	1254.8	1230.3
19.035	12.219	6.5539	0	0	0	0	0	0	0	0	0	0	0	0	6.0547	17.017	29.477	34.493	46.298	64.843	74.699	81.572	115.4	145.56	192.2	330.48	334.12	412.51	546.04	652.23	763.46	861.71	988.89	1083.7	1186.8	1283.3	1383.7	1461.1	1541.9	1597.4	1666.2	1681.8	1739.2	1899.9	1938.3	1951.4	1922.6	1934.9	2033.4
0	1.9123	0	9.93	4.3692	4.3192	0.75238	0	0	0	0	0	0	0	0	0	0	0	0	0	0	0	0	0	0	0	0	0	0	0	0	0	0	0	0	0	0	0.056717	20.562	32.18	74.756	110.21	160.66	186.66	230.65	247.19	330.05	337.66	352.63	365.25
4.2172	0	0	0	0	7.2317	17.426	13.923	8.8323	10.858	0	10.933	0	2.767	5.4984	18.952	22.382	40.415	25.126	35.536	30.395	36.884	57.562	57.138	79.694	64.427	60.439	63.32	72.4	85.831	77.128	62.412	61.137	61.842	94.205	74.541	85.217	105.95	104.77	110.57	110.57	109.32	126.74	123.75	135.78	140.85	115.09	126.92	134.64	135.47
3.1984	9.0661	0	0.44195	0	0	5.6535	3.8808	0	0	0	0	0	13.925	43.282	84.602	148.9	205.14	234.67	337.31	403.84	482.32	544.65	625.55	629.79	708.08	919.22	996.3	1181.5	1143.4	1295.8	1440.3	1536.4	1181.4	1621.9	1786.2	1863.1	1866.5	1976.4	1941.7	2073.6	1725.8	1740.8	1749	2237.1	2324.4	2319.3	2466.4	2465.6	2489.4
0	0	0	7.038	1.609	6.972	10.185	10.336	18.671	18.221	22.19	33.731	44.606	75.661	79.328	104.89	122.02	129.29	0	0	0	0	0	0	0	0	0	0	0	0	0	0	0	0	0	0	0	0	0	4.8494	11.488	35.742	78.578	125.23	147.41	180.19	205.5	250.61	278.14	224.73
0	0.054375	0	0	0.96873	10.947	17.856	50.929	82.157	159.99	259.91	354.92	499.62	652.76	813.91	971.83	1173	1393.9	1620.5	1847.4	2138.3	2497	2799	3074.6	3500.5	3816.5	4127.1	4457.1	4809.3	5074.2	5325	5691.8	5963.7	6230.4	6470.9	6692.3	6939.3	7335.2	7558.4	7581.6	7609.7	7886.7	8059.2	8170.2	8214.4	8216.9	8385.8	8654.9	8781.5	8921.4
0	27.112	15.772	3.9329	0	0	0	0	0	0	0	0	0	0	0	0	0	0	0	24.914	38.482	73.186	111.07	137.38	198.58	251.34	309.7	373.23	263.47	344.95	367.32	423.64	455.49	524.3	571.61	596.79	666.23	648.36	685.87	717.48	729.13	809.61	808.26	795.33	769.96	786.87	813.78	804.04	805.31	807.42
10.872	10.729	6.5938	5.6937	3.4221	0	0	0	0	0	0	0	0	0	13.522	46.075	76.727	85.624	118.16	160.79	192.66	250.37	250.61	307.2	345.25	398.01	416.18	444.35	502.64	530.74	537.76	546.93	570.5	588.76	591.29	644.95	677.64	699.1	775.69	839.75	838.09	842.59	977.3	975.27	1017.3	1092	1121.4	1141.5	1146.4	1221.3
0	0	0	0	0	0	37.883	110.59	231.64	385.99	540.57	753.28	933.61	1179	1400.1	1640.4	1883.6	2333.8	2625.4	2839.3	3191.1	3515.7	3830	3910.8	4113.1	4283.1	4839.8	4810.8	4974.8	5107.6	5272.8	5328.9	5324.9	5622	5511.3	5701.6	5837	5665.5	6060.7	5998.8	6088.5	6161.4	6162.8	6079.6	5845.8	5893.9	5936.1	5855.9	5719.6	5647.5
12.9	6.5126	1.9699	0	0	0	0	0	0	0	0	18.946	20.772	25.831	39.115	52.324	61.487	77.88	78.643	85.175	85.751	103.84	90.64	116.31	113.71	126.74	140.78	135.6	147.3	152.82	187.89	311.86	235.77	260.83	263.66	288.29	303.02	310.5	364.4	384.49	424.08	439.99	442.49	472.98	467.29	490.59	485.01	482.61	453.58	443.75
0	0	0.09585	0	5.8934	3.7831	11.286	8.3627	12.255	14.734	13.36	22.439	53.873	116.69	184.91	288.22	412.67	549.42	674.99	803.46	968.46	1096.8	1242.6	1382.7	1526.7	1679.4	1808.4	2129.4	2100.8	1985.7	1980.7	1957.8	2079.1	2148.1	2245.8	2413.4	2389.5	2507.6	2591.2	2534.5	2635.5	2752.1	2834.3	2873.6	3017.4	3242	3280.3	3216.8	3216.2	3207
0	7.486	5.9523	0	0	0	0.89443	0	0	0	5.3438	2.1785	4.7475	0	0	0	2.7932	0	0	0	2.229	0	1.4512	0	0	0	5.7586	7.3366	16.456	25.228	22.896	30.991	28.594	4.2093	15.781	9.0592	35.35	30.744	61.403	98.479	122.58	128.13	171.38	201.61	215.34	217.53	237.79	232.53	244.82	272.41
0	9.879	4.4542	1.0361	0	12.405	3.9317	3.4803	9.4038	0.37148	6.4956	0	0	0	0	0	0	0	0	0	0	0	0	0	0	0	0.06553	17.687	45.064	62.371	100.27	126.53	172.51	228.14	285.78	344.76	376.45	453.23	456.75	474.39	513.98	545.37	550.12	581	595.47	646.86	648.23	642.91	674.63	776.39
33.055	16.786	4.6582	3.1659	0	0	0	0	0	0	0	0	0	0	0	0	0	0	0	0	0	0	0	0	0	0	0	0	0	0	0	0	0	0	0	0	63.613	0	0	0	0	0	12.704	17.588	27.54	86.126	101.61	146.16	179.39	237.4
0	0	0	23.88	73.942	17.784	7.5494	80.887	172.82	214.57	142.37	278.55	313.94	337.07	411.47	336.84	364.64	451.71	534.75	603.85	686.29	879.98	1034.7	1160.5	1233.4	1411.6	1342.3	1474.9	1579.7	1738.9	1875.7	1858.6	2232.6	2295.5	2592.8	2668.8	2815.6	2996.8	3152.4	2903.7	3434.9	3200.8	3291.6	3880.8	4300.6	4139	4270.2	4302.7	4458.1	4471.1
0	0	0	0	7.3485	31.43	49.099	62.472	53.638	51.473	38.724	37.33	47.183	55.035	68.766	95.935	122.34	154.93	176.55	219.57	251.68	310	360.36	400.61	488.97	516.99	596.59	666.13	764.47	922.02	1060.1	978.58	1289.7	1317.2	1531.2	1689.3	1832.9	1954.3	2096.8	2199.9	2467.6	2595.8	2876.5	2980.5	3152.5	3370	3434.7	3665.5	3855.5	3925.5
0	0	5.7404	0	10.115	10.006	42.939	74.531	115.1	171.58	262.88	336.55	441.23	509.61	612.26	744.4	809.59	890.09	1001.6	1066.2	1214.3	1229.1	1287.2	1372.8	1381.6	1476.7	1461.3	1466.7	1506.1	1627.7	1629.4	1621.8	1567.6	1662	1684.3	1634.6	1556.6	1624.3	1631.7	1648.5	1603.3	1649.7	1661.2	1670.3	1669.7	1659	1625.9	1665.7	1633.3	1651.9
0	0	0	1.515	4.128	5.3805	4.2878	10.419	25.553	37.247	47.114	75.511	104.88	122.02	148.38	160.45	201.3	232.5	250.14	269.35	309.07	349.77	387.87	414.75	474.87	511.39	590.74	622.3	673.59	738.57	802.54	838.86	884.45	949.18	977.94	1149.7	1193.6	1355	886.96	916.82	930.34	923.8	926.97	944.17	927.22	946.95	958.8	935.55	957.09	934.44
0	0	0	5.4028	11.81	9.116	2.0587	0	2.3919	0.44694	13.86	45.397	63.988	64.159	106.59	122.9	202.55	271.16	350.03	456.54	580.47	702.04	810.71	956.93	1103.4	1187.6	1312.8	1412.6	1562.1	1674.3	1760.9	1857.9	2009.1	2160.6	2017.6	1984.4	2112.8	2173	2208	2226.5	2278.6	2384.5	2516.5	2599.1	2612.2	2723.2	2759.5	2857.7	2824.1	2909.4
0	0	4.7287	1.4039	10.722	3.3014	0	0.80238	24.518	47.41	80.387	155.27	254.42	366.83	505.56	647.38	796.66	904.23	1034.6	1260.9	1386	1537.2	1632.4	1799.5	1966.1	2099.5	2112.5	2262.5	2363.8	2523.2	2607.4	2690.8	2810.4	2872.1	3020.5	3090.2	3193.1	3367.7	3400.7	3417.4	3530.4	3551.2	3709.4	3773.5	3825.9	3820.5	3885.7	3952.2	3978.2	4119.4
0.78716	9.1718	0	0	1.9979	0	2.0928	0	2.0341	7.6254	4.1859	15.326	16.187	17.32	28.166	3.1007	34.427	45.031	28.064	64.898	71.71	112.98	89.205	94.838	97.506	125.69	140.8	146.09	151.56	164.19	167.8	189.69	243.97	226.63	220.91	217.27	244.21	237.4	252.68	267.72	284.6	241.13	270.11	332.37	310.85	326.95	316.19	306.06	334.91	339.34
0	6.7252	0	4.1841	4.1532	3.3865	0	0	0	0	0	0	0	0	0	0	0	0	0	0.020965	0	5.293	50.278	120.49	200.87	304.07	418.61	444.74	600.49	719.87	884.46	1023.9	1145.2	1346	1462.5	1468.1	1624.7	1702.1	1840.1	1974	2124.4	2286.8	2362.1	2560.5	2593.3	2702.8	2749.4	3036.9	3189.5	3397.1
0	0	6.5307	5.4652	11.51	12.075	2.9569	0	1.6346	0	0	0	19.654	65.396	98.228	162.77	236.83	329.14	408.47	535.47	652.61	787.34	848.22	972.79	1097.6	1207.2	1323.2	1357.1	1455.5	1536.8	1596.1	1603.5	1711.5	1788.4	1837.7	1935.6	1957.1	2017.3	2111.4	2148.3	2205.6	2200.2	2280.8	2334.4	2281.9	2347.2	2407	2412.9	2406.7	2459.1
0.1635	0	0	0	1.914	7.1033	7.9317	15.388	23.01	70.142	57.627	84.481	164.61	237.67	312.26	318.9	468.64	601.52	709.74	634.51	731.67	1040.5	1252.7	1207.5	1463.8	1575.4	1935.7	2180.1	2372.6	2445.6	2673.4	2933.8	3276	3199.9	3421.1	3935.9	3932.6	4656.3	4375.1	4522.7	5204.8	5104.9	5649.7	5615.7	5875.3	5981.5	5982.8	6020.8	6113.4	6150
6.013	0	0	3.5261	0	2.4036	0	0	9.8488	26.036	51.522	84.721	128.29	161.83	201	220.13	295.97	321.05	364.07	447.38	477.94	540.8	756.88	606.16	641.86	705.85	749.65	779.17	809.46	871.69	974.11	1053.7	1075.8	1129.4	1238.1	1342.9	1424.6	1442.3	1513.4	1558.3	1659.8	1735.2	1852.5	1921.6	1988.7	2054	2101.1	2142.8	2153.2	2241.4
0	0	2.5638	0	11.628	19.479	0	44.551	39.283	1.5957	28.498	45.361	60.387	95.199	96.394	118.91	134.79	149.58	188.26	250.47	257.23	277.45	302.52	329.07	336.82	364.84	366.19	390.29	395.63	403.2	417.53	434.11	403.03	475.15	464.48	471.57	488	491.54	486.69	505.77	521.93	558.48	548.1	613.98	607.48	634.53	624.08	625.27	681.92	692.17
10.245	5.7314	1.9795	0	2.2439	0	0	0	0	0	0	11.424	35.751	65.59	107.74	172.53	261.84	348.99	405.67	494.25	624.77	759.22	860.78	919.4	1024.8	1108	1158.5	1263.6	1291.1	1360	1425.7	1805.8	1458.2	1524.5	1633.4	1636.3	1701.6	1752.4	1800	1811.7	1847.6	1934.6	2036.8	2074.6	2199.8	2229.2	2179.9	2279.8	2327.9	2300.3
0	19.965	0	0	4.1635	0	0	0	0	0	0	0	0	0	0	0	0	0	0	0	0	0	0	0	5.6897	14.167	34.326	52.196	72.513	85.319	77.945	92.54	92.007	91.335	109.78	96.803	123.56	137.72	153.73	151.75	174.25	190.33	202	217.61	193.66	188.37	169.34	173.6	190.78	194.09
0	0	0	0	1.0325	7.7798	4.966	0	0	0	0	0	0	0	0	0	0	0	0	0	6.8002	24.508	25.702	37.038	55.892	70.179	71.292	68.69	82.938	93.612	133.6	131.65	144.25	145.9	153.08	143.23	142.85	131.55	143.84	154.42	156.97	127.22	120.41	134.6	127	95.701	111.1	108.17	70.673	106.51
4.3196	0	0	0	0	5.3241	10.996	18.329	43.649	89.636	146.56	218.65	318.7	415.09	559.92	666.49	834.52	928.95	1088.7	1173.8	1352.2	1427.5	1569	1680.7	1798.3	1883.9	1934.7	2101.3	2165.6	2217.4	2357.8	2401.4	2374.7	2574	2628.7	2637.8	2714.1	2769.3	2774.6	2868	2937.9	2999.8	3037.3	3119.2	3115.4	3177.8	3184.6	3267.3	3301.1	3285.5
0	0	0	1.9686	8.0315	2.7192	37.944	92.136	155.75	275.17	318.28	523.91	621.42	753.9	884.01	982.71	1133.9	1196.3	1332.5	1405	1489.5	1588.3	1536.8	1665.9	1735.6	1782.6	1879	1936.7	1840.1	1931.7	1748.5	1829.9	1937.1	2002.6	2103.5	2130.4	2277.7	2319.8	2365.2	2495.5	2489.3	2542.6	2648.2	2653.4	2816.1	2856.5	2883.1	3002.1	3053.4	3027.5
14.471	0.83171	0	4.1643	0	0.35426	0	4.3232	2.9525	6.7083	0	21.318	46.078	83.161	88.748	135.85	175.87	223.97	262.47	279.85	294.84	386.27	444.56	393.83	490.51	532.81	566.67	639.14	652.69	717.02	753.04	818.99	821.92	862.35	912.12	969.51	921.26	920.07	960	930.45	972.93	1025.2	1008.9	1005.7	1010	948.53	947.67	977.81	1012.8	993.68
0	0.99863	0	11.99	0	4.9507	0	0	0	0	0	0	0	0	0.53883	14.943	15.644	34.636	41.043	28.182	58.61	50.519	73.404	89.632	117.68	125.34	138.23	116.95	75.155	85.432	70.358	72.714	56.213	66.647	73.906	96.576	110.46	86.23	87.401	55.966	48.922	52.432	58.251	92.319	70.703	135.91	164.18	194.92	187.44	230.62
0	1.9758	0	4.6309	0	2.8904	6.1558	13.002	14.956	23.777	28.445	36.49	59.111	95.105	100.58	128.68	172.5	257.12	313.77	371.55	484.51	522.36	666.68	740.31	805.38	1035	1080.9	1193	1358.4	1457.2	1513.6	1343.5	1768.4	1813.2	1849.3	1888.3	1944.4	2057.4	2081.7	2150	2288.7	2330.1	2361.7	2411.9	2587.3	2516.5	2658.9	2705.3	2671.8	2682.7
0	0	0	7.4706	16.973	2.7336	27.492	19.767	0	5.4691	0	11.615	0	0	1.7874	0	0	1.4266	0	0	0	0	0	0	0	0	0	20.766	39.938	70.745	82.345	111.79	130.45	178.97	237.4	284.75	334.78	360.95	420.71	414.73	480.36	526.26	554.91	594.43	630.17	637.97	716.39	688.06	541.45	735.06
21.313	14.156	0	0.64891	0	0	0	2.8041	0	0	0	0	22.026	51.919	107.77	164.62	227.94	314.66	375.76	434.67	539.29	663.81	881.66	1001.6	1199.6	1350.1	1543.3	1690.4	1795	1900.9	2110	2159.1	2394	2564.6	2713.6	2837.7	2845.8	2931.6	3032	3134.6	3184.6	3253.9	3237.9	3216.2	2958.2	3165.1	3088.7	3194.1	3010.6	3207.8
6.2126	15.382	1.8072	0	0	9.796	7.5684	0	0.93601	15.343	5.9455	21.224	15.919	16.949	21.222	50.587	79.107	132.14	245.73	367.16	544.18	725.64	960.58	1204.9	1364.8	1634.9	1848.3	2115.6	2328.3	2634.1	2865.1	3087.7	3216.4	3466.2	3582.8	3801	3933.5	4069.9	4286.8	4354.9	4425.8	4518	4429.8	4523.4	4675.1	4753.4	4696.9	4575.3	4737.7	4688.2
0	0	0.66749	17.067	0.3804	9.7892	10.733	7.5763	12.582	3.4429	2.9313	0	9.0497	11.805	37.848	35.225	44.84	0	15.947	72.973	95.25	119.82	135.01	137.36	155	160.05	188.31	212.04	169.19	223.59	242.53	281.22	301.63	332.49	435.62	443.91	495.68	528.2	520.99	575.37	684.46	727.93	719.63	753.44	787.8	823.99	842.37	873.38	849.65	838.08
0	2.2465	0	0	0	0.20357	25.098	75.335	137.83	247.62	398.68	634.46	791.77	933.35	1137.1	1417.5	1657.1	1917	2136.1	2302.8	2473.5	2650.8	2696.2	2754.3	2922.1	3023.7	2832.7	2996.1	3134.1	3180	3237.5	3314.5	3338.7	3375.4	3125.5	3224.2	3235.9	3341.4	3473	3581	3626.4	3660.9	3751	3880.7	3947.1	4157.7	4245	4326.5	4299.6	4469.2
6.8339	6.5003	0	6.7297	0	0	0.90846	17.038	54.617	78.045	114.96	138.64	178.5	249.51	294.28	356.9	441.15	528.11	638.73	685.95	819.14	926.47	1055.1	1192.4	1328.1	1404.6	1506.8	1724.8	1640.5	1891.5	1986.7	2143.7	2244.8	2324.8	2361	2398.7	2571.9	2689.9	2711.3	2804.9	2922.5	3042.4	3095.2	3088.4	3168	3272.1	3247.6	3307.4	3373.9	3341.2
0	0	7.1774	7.442	2.1986	0.65889	0	12.365	21.802	65.6	139.03	202.57	292.94	458.44	628.75	845.92	1109.2	1273.5	1562.1	1797.3	2021.3	2336.3	2555.4	2587.2	2746.2	2911.1	3173.8	3329.2	3294.5	3373.6	3489.2	3581.8	3586.1	3748.1	3868.3	3897.7	4011.1	4088	4088.5	4139.7	4277.1	4345.2	4250	4390	4442.1	4398.7	4356.6	4605.5	4640.3	4652.1
0	0	0	2.5821	0	3.3513	11.963	13.114	4.1008	16.789	29.713	47.51	86.877	124.01	143.91	257.94	295.95	285.63	369.47	474.62	564.11	470.3	544.2	627.15	663.03	774.18	876.32	1055.3	1127.9	1138.6	1329.8	1332.3	1422.4	1452.6	1504.5	1693.5	1592.8	1700.9	1765.1	1666.4	1950	2006.6	2114.2	2072.8	2206.8	2242.7	2222.2	2304.8	2456.7	2194.4
0	6.542	10.905	10.55	0	0	0	0	0	5.3168	7.7137	2.894	11.16	16.761	21.477	23.705	30.09	49.515	69.344	94.892	106.98	125.53	147.46	176.29	197.81	236	218.09	242	229.93	262.59	295.31	308.06	309.89	351.86	382.58	388.94	416.53	448.56	477.4	494.24	548.25	604.42	553.02	616.78	622.92	619.94	604.45	629.62	685.55	737.1
0	0	0	0	21.395	7.9084	30.789	24.989	36.782	59.224	64.311	100.14	131.44	172.39	215.37	290.82	328.88	382.91	440.96	490.91	557.43	619.65	682.04	708.57	749.67	794.18	878.78	864.02	879.07	966.04	933.07	1011.6	999.08	973.65	1036	1038.2	1066.4	1077.2	1107.8	1037	1013.6	1002	978.1	954.56	1031.4	1050	1029.2	1015	1006.8	1008.9
22.499	132.61	0	0	0	22.761	41.509	31.14	0	0	0	0	0	0	0	0	0	0	0	0	0	0	0	0	0	0	0	0	0	12.583	0	44.696	63.28	23.846	78.423	75.532	99.884	95.557	135.59	150.79	160.26	140.76	180.06	213.83	235.12	169.85	171.74	185.96	189.28	208.16
5.1	0	0	0.69313	0	7.6491	0	23.244	69.634	122.89	170.6	258.4	329.17	416.47	490.18	525.61	672.46	768.75	870.87	983.25	989.72	1010	1020.7	1069.1	1116.1	1100.2	1138.9	1126.1	1181.3	1207.5	1251.7	1268.2	1307.3	1351.3	1508.7	1622.8	1800.8	2012.6	2134.7	2237.8	2332	2420.2	2072.9	2533.4	2509.5	2513.2	2178.9	2183.2	2250.8	2335.3
0	4.2593	0	0	3.8386	0	3.8984	0	3.7643	5.2699	18.425	9.0001	50.415	73.372	127.56	180.87	231.36	339.99	471.1	535.44	673.41	750.99	768.58	841.08	867.62	929.72	1019.4	1037.7	1060.6	1103.1	1165.6	1217.4	1234.3	1260.1	1183.5	1223.3	1215.7	1249.2	1280.2	1290.1	1322.4	1361.2	1398.1	1372.4	1414.8	1434.7	1468.9	1464.5	1512.8	1534.1
0.22069	8.7539	0.65392	0	0	0	0	0.2004	0	0	0	2.2949	4.6885	9.4989	12.313	15.514	3.0516	24.414	10.674	9.2401	22.96	22.895	5.4884	0	5.7892	0	0	0	0	10.596	10.522	19.9	51.354	57.258	73.335	78.601	101.76	108.28	137.75	151.49	182.52	204.9	219.71	254.45	268.6	299.53	302.04	343.52	363.9	384.34
0	3.3219	0	8.243	0	0.21826	0	0	0	0	0	0	0	0	0	0	0	0	11.504	75.355	119.31	207.25	286.12	452.82	568.25	728.51	784.71	1027.4	1161.6	1318.5	1518.1	1632.7	1769.2	1974.4	2186.7	2352.1	2562.2	2750.1	3027.3	3225.1	3261.7	3412.1	3594.1	3836.5	4023.5	4087.6	4165.5	4830.8	4109.7	4218.9
8.9027	4.5411	0	0	1.084	0	0	0	0	0	0	0	0	0	0	0	0	0	0	0	0	0	0	0	0	0	0	0	0	0	0	0	0	0	0	0	0	0	0	0	42.986	78.761	115.65	177.9	235.78	304.66	363.89	379.94	439.17	494.15
1.8795	10.034	0	0	0	0	5.7791	26.26	44.218	89.781	127.9	202.93	302.1	411.72	544.26	684.41	827.7	959.88	1090.4	1209.1	1333	1439.8	1743.8	1658.5	1780.8	1863.3	1929.9	2038.5	2096.1	2162.1	2252.7	2309.6	2291.5	2389.4	2466.9	2511.6	2636.9	2660.9	2733.2	2773.2	2752.3	2902.4	2893.3	2978.3	2968.6	3036.2	3141.5	3185.8	3151.1	3245.9
0	0	6.4113	7.5638	2.3391	1.8654	0	0	0	0	0	3.1792	16.002	12.622	27.802	33.555	67.957	141.3	217.89	325.37	430.52	577.8	681.39	911.17	1093.1	1303.9	1572.9	1781.5	2024	2288.2	2517.4	2640.2	2871.3	2996.4	3273.1	3421.1	3578.1	3596.1	3684.5	3769.8	4095.9	4150.8	4279.4	4484	4519.6	4510.8	4665.2	4774.4	4717.4	4805
0	0.075142	0	0	10.347	11.668	17.945	21.808	33.06	30.927	57.469	50.237	56.641	53.757	65.642	79.178	63.705	73.537	68.197	78.614	82.722	86.639	59.085	61.18	49.524	79.452	91.19	65.311	80.483	85.286	87.471	92.846	102.18	97.784	109.38	98.512	127.72	123.58	149.76	174	188.4	187.33	224.46	236.54	246.15	229.4	229.43	249.25	270.51	305.48
0.61801	26.273	15.692	12.271	0	0	0	0	0	19.866	0	11.296	0	11.768	26.051	86.553	139.21	171.26	221.92	262.76	306.57	365.07	405.9	433.44	491.55	529.17	559.07	622.43	677.6	751.3	790.46	868.34	1010.3	1153.6	1289.8	1446.8	1545.3	1758.9	1904.7	2099.6	2176.2	2331.5	2469.2	2592.7	2716.2	2878.7	2934.7	2989.8	3047.2	3193.4
0	0	0	0	0	7.9246	11.772	20.974	31.975	10.69	17.06	27.377	19.005	24.464	23.609	27.261	42.274	37.875	56.06	75.837	122.43	166.12	200.78	267.37	339.91	429.19	533.4	602.12	704.34	724.68	799.63	903.33	962.63	1139.3	1182.3	1241.6	1337.1	1364.4	1424.3	1452.7	1489.3	1565.7	1616	1622.1	1691.6	1735	1786.1	1822.2	1818.7	1882.7
0	0	0	1.6765	12.032	16.106	23.93	17.326	1.2482	0	0	0	0	0	0	0	6.2314	1.9064	3.0491	21.934	38.629	84.555	111.22	190.47	269.89	386.19	491.32	607.97	719.56	851.68	1045.9	1225	1332.1	1612.6	1729.1	1949.8	2066.9	2236.5	2506	2591.7	2658.1	2877.6	3003.9	3000.3	3074	3108.3	3200.7	3261.2	3257	3306.8
0	2.0499	0	8.4542	0	1.9382	0.60221	4.7713	7.455	7.1039	4.1172	0	0	0	0	0	42.732	104.47	163.05	302.51	451.15	588.98	754.16	966.21	1160.7	1285.4	1492.4	1527.7	1784.2	1937.9	2062.9	2151.8	2244.7	2341.5	2480.3	2601.9	2650.5	2701	2771.4	2825.3	2951.9	2973.7	2983.1	3098.8	2976.2	2915.3	2933	2975.6	2990.7	3006
12.09	27.49	0	15.757	0	0	0	0	11.895	32.483	56.228	136.44	180.99	257.91	295.93	382.03	468.88	536.07	609.73	638.69	719.95	762.24	858.24	886.41	893.51	916.54	1018.3	1036.3	944.58	1005.9	1038.4	1044	1056.9	1123	1133.7	1169.7	1215.4	1133.7	1177.3	1207.5	1205.5	1270.2	1285.2	1319.1	1322.8	1322.6	1333.1	1383.3	1321.7	1292.4
6.5563	2.2756	0	0	0	2.0153	10.332	11.334	8.4512	6.8158	23.268	52.421	61.953	79.621	107.98	139.01	200.19	271.33	341.79	450.67	527.96	699.96	814	1092.4	1271.3	1200.4	1364.2	1439.3	1633.6	1708	1865	2039.4	2012	2165.2	2254.2	2399.7	2524.1	2568	2786.8	2869	2896.5	3170.7	3193.4	3273.4	3353.7	3374	3374.5	3411.9	3419.6	3502.4
7.9808	0	1.3609	0	2.9652	6.1432	0.40142	3.7502	19.225	59.263	90.353	155.87	274.28	348.9	473.87	581.33	728.71	815.59	898.93	1038.4	1122.7	1210.8	1272.8	1348.2	1454.1	1520.6	1602.2	1649.1	1649.5	1648	1608	1638.8	1720.5	1698.2	1736	1766.9	1833.5	1813.2	1919.4	1889	1929.2	1965.3	2071.7	2130.4	2273.8	2364.9	2474	2625.6	2728.5	2921.5
10.949	6.3826	0	0	0.92713	0	0	12.077	18.379	42.244	100.14	178.19	254.23	331.43	406.51	481.44	582.95	669.31	815.63	912.59	931.91	1067	1133.6	1203.5	1307.9	1346.8	1398.8	1264.8	1476.7	1529.8	1497.4	1569	1626.3	1626.6	1659.6	1805.3	1846.1	1847.6	1904.4	1940.3	1926.1	1980.3	1963	2238.1	2049.7	2049.8	2163.2	2164.8	2147.3	2154.5
12.351	28.761	0	0	11.417	0	0	0	0	0	0.97642	19.605	0	0	0	0	38.675	45.451	79.353	114.88	150.92	223.16	256.77	322.69	423.16	540.07	637.54	728.12	942.83	1053	1166.8	1315.7	1464.5	1607.8	1746.1	1845.9	1972.7	2077.1	2247.6	2299.5	2386.3	2503.7	2648	2765.6	2761	2874	2902.6	2989.6	3015.2	3111.9
0	0	0	62.407	108.38	92.271	90.179	43.31	155.91	169.8	102.18	103.81	107.94	189.65	140.95	94.927	88.162	84.316	84.25	56.519	96.183	92.467	75.976	38.673	72.997	78.652	79.451	59.251	109.07	72.087	75.289	50.892	62.276	125.14	96.579	144.99	163.1	157.98	203.09	244.58	278.25	324.19	401.15	445.34	451.24	509.54	545.42	583.48	624.83	634.81
11.311	10.025	5.4481	4.8944	0	0	0	0	0	0	0	4.6104	6.1318	3.2174	9.3824	24.918	14.485	45.249	41.593	48.38	60.209	70.733	64.571	81.696	91.533	93.941	85.056	103.49	104.69	116.45	129.4	113.35	121.62	125.78	154.57	156.04	180.91	215.98	233.69	285.03	315.32	346.34	381.17	407.7	443.14	488.27	529.74	587.55	617.62	677.32
0	0	0	0.79305	4.8469	0	4.6842	18.827	50.476	110.47	184.45	277.42	410.68	527.15	669.8	804.7	947.84	1100.9	1225.2	1329.3	1500.3	1593.1	1763.8	1868.2	1905.6	2088.7	2202.8	2299.6	2371.5	2452.6	2492.1	2531.5	2542.1	2570.6	2544.8	2584.5	2528.8	2586.5	2604.1	2648.6	2729.9	2725.5	2705.4	2717.9	2636.3	2626.4	2627	2618.6	2601.6	2606.2
0	1.7354	0	0	0	11.169	7.4927	11.285	3.2851	0	0	0	0.96632	0	0	3.4827	4.0057	0	0	0	7.0141	0	0	0.99024	18.479	9.9928	22.004	42.945	55.69	84.545	122.35	191.13	213.58	253.64	357.73	470.71	540.57	644.23	776.23	871.83	985.43	1071.9	1159.2	1175.5	1228.9	1223.3	1270.3	1341.2	1381.1	1466.3
10.553	8.4148	0	0	0	14.549	0	33.777	36.233	25.691	83.353	126.3	117.58	179.43	222.68	306.63	392.79	509.09	663.08	807.83	944.75	1088.5	1297.1	1402	1668.8	1773.6	1883.4	2056.2	2007.3	2188.4	2182.7	2406.1	2413.5	2443.1	2648.6	2692.6	2748.7	2867.8	2858.5	2946.4	2974.7	3117.4	3177.2	3256	3355	3440.9	3524.2	3460.4	3593	3573.1
16.355	11.801	4.0296	0	0	0	0	0	0	0	0	0	0	0	0	0	0	5.3834	2.4754	8.4363	5.586	17.153	17.442	37.462	22.801	36.507	30.068	31.907	69.631	98.327	109.74	103.04	100.85	133.27	124.77	121.9	122.85	158.36	177.06	170.22	184.19	202.22	232.48	253.65	233.06	275.93	247.03	275.68	269.71	266.34
0	0	0	0	0	17.348	72.629	116.05	186.17	279.13	366.57	496.78	570.66	777.37	731.47	899.13	984.33	1072.3	1134.3	1177.3	1261.4	1338.3	1388.1	1423.7	1443.3	1475.4	1430.4	1492	1483.4	1582.2	1547.9	1556.4	1625	1601.5	1597.5	1636.3	1680.5	1665.7	1593.9	1567.2	1614.9	1553.7	1572.3	1555.1	1547.3	1590.9	1526.3	1491.2	1459.7	1486.9
6.5913	0	0	0	0	2.731	12.71	13.415	7.1137	1.8514	11.963	43.618	60.681	102.73	151.84	197.53	266.8	376.83	492.66	599.75	777.16	949.7	1171.5	1516.5	1782.3	1734.1	2383.4	2806.5	3242.4	3686	4172.5	4726.1	3766.7	4487.1	5906.6	6401.8	6743.3	7322.4	7780.6	8187.4	8767.2	9298.1	9544.4	10226	10566	11144	11322	12078	12012	12265
0	0	0	5.8597	1.7082	14.191	24.047	0	0	0	0	0	0	12.632	45.832	107	181.88	266.05	410.39	509.18	655.58	809.09	1016.2	1124.3	1251.9	1410.3	1695.1	1943.4	2005.5	2307	2576.1	2797.9	3105.3	3402.2	3656.2	3937.4	4083.7	4221.9	4471.7	4691.5	4805.8	5095.8	5196.8	5334	5593.8	5765.2	5715.2	6003	6100.3	6018.8
5.0209	0.43077	2.74	10.299	4.8652	0	0	4.7286	11.771	25.613	37.728	54.641	80.691	107.16	132.36	136.66	165.04	195.28	198.62	241.45	253.49	282.35	304.67	353.03	411.75	421.73	492.21	547.34	522.93	638.19	682.24	735.41	781.43	841.15	891.51	915.19	994.09	948.93	996.24	1022.3	1038.6	1085.3	1068.2	1101.8	1150.7	1166.6	1158.6	1195.1	1168.1	1142.6
0	13.035	0.91059	2.4321	4.4987	0	0	0	0	0	0	0	0	13.013	25.917	63.06	67.061	74.969	115.74	135.34	135.48	152.05	193.79	228.04	249.41	278.89	356.3	452.73	407.81	635.51	742.39	887.9	1048.6	1241.9	1417.3	1483.4	1688.8	1740.9	1831.1	2032.6	2165.4	2055.7	2283.3	2457.5	3285.9	2855.8	2865.7	2896.2	2930.1	2918
9.1826	7.1624	0	0	0	1.4958	0	0	0	0	0	0	15.583	48.576	111.42	170.4	262.41	371.82	447.24	574.12	703.43	833.3	944.4	1038.1	1182	1317.4	1396	1457	1507.2	1630.2	1736.3	1810	1924	1940.7	1950.2	2065.6	2066.8	2053.8	2176	2226.6	2235.7	2342.7	2320.8	2343.8	2280.1	2300.1	2321.4	2260.9	2291	2376.4
0	0	0	8.7636	8.8386	34.544	32.411	19.668	25.448	25.561	13.985	33.059	3.4098	12.306	5.526	21.318	11.051	19.803	8.5497	5.5012	0	1.6772	24.335	18.974	30.605	29.311	37.66	12.533	23.548	21.499	29.74	41.754	70.421	126.45	212.89	285.76	370.15	443.77	395.06	669.55	705.44	776.8	861	976.08	1019.3	1075.1	1228.7	1182.7	1231.7	1281.8
0.28259	6.4091	0.32802	0	1.7869	0	0	21.155	56.884	96.054	129.59	185.27	246.45	300.26	352	413	452.98	505.53	564.86	609.61	675.4	767.16	769.23	815.64	825.7	888.95	885.33	911.52	977.79	1064.3	1047.9	1076.6	1081.4	1120.7	1111.5	1146.6	1130.8	1174	1165.3	1172.9	1177.7	1200.2	1207.8	1244.2	1264	1316.9	1287.6	1301.4	1340.8	1283.9
0	0	0	0	4.2558	45.321	41.724	36.768	28.969	29.77	34.404	40.55	27.746	41.722	35.381	56.824	40.616	63.463	57.495	52	58.913	54.521	83.357	77.919	99.356	105.44	127.02	163.26	219.97	295.25	315.82	369.75	432.48	485.69	587.67	622.66	701.64	739.82	790.22	873.95	919.26	923.61	977.39	1039.7	1088.4	1135.1	1168.8	1177.7	1190.9	1195.3
9.5995	2.6887	2.9081	1.6838	0	7.0477	0	13.112	0.50742	0	0	0	0.94175	0	0	0	0	0	0	0	0	0	0	0	0.086173	0	0	0	0	0	0	0	0	55.125	69.845	107.77	140.45	229.04	327.57	431.41	515.43	659.74	753.76	892.11	982.1	1141.9	1307.6	1433.8	1609.8	1782.1
4.3069	8.5725	0	10.037	0	0	0	3.4046	13.509	8.4654	12.799	16.106	30.941	31.294	51.744	71.931	72.435	81.914	108.69	110.71	138.7	156.34	176.55	180.96	203.58	222.11	240.88	289.19	450.68	330.68	350.52	392.71	423.01	450.84	463.66	503.03	549.99	517.15	527.73	579.33	596.29	621.65	645.54	682.05	718.43	740.74	741.76	805.84	796.23	786.43
18.446	8.1798	2.6185	0	0	0	1.4978	2.6844	7.8908	0.50916	6.9853	7.6642	18.584	45.838	88.343	158.49	268.4	429.86	568.82	712.12	884.7	1128	1275.6	1527.9	1647.7	1788.6	2001.2	2128	2284	2424.4	2531.7	2743	2763.8	2816.2	2988.3	3077.2	3185.6	3017	2959.5	3153.8	3568.1	3572.6	3693.1	3720.2	3539.9	3766.4	3883.7	4033.2	3990.1	4119.6
2.22	4.7487	2.053	0	0	0	0.57534	17.683	48.452	124.23	208.5	319.43	456.06	627.12	769.9	1035.7	1204.3	1452.9	1633.8	1832.2	2042.4	2091	2398.3	2579.2	2517.1	2643.8	2637.9	2922.8	2784.3	2082.9	2926.2	3081.9	3164.7	3240.4	3399.9	3354.9	3147.7	2770.6	2895	2742.3	3065.8	3136.9	2873.8	3108.1	3894.7	3855.2	3976.9	3691.1	3536.7	3888
0	5.6738	0.47301	0	3.4225	4.2859	0	0	0	6.3069	0	6.5278	0	0	0	11.604	74.105	142.49	248.25	350.87	503.63	660.5	761.45	890.69	1046.1	1145.5	1288.4	1336.9	1437.5	1506.8	1557.2	1650.6	1660.8	1744.5	1804.6	1841.5	1789.6	1863.4	1917.9	1921.9	1990.7	2019.4	2032.9	2063.6	2091.7	2099.1	2156.4	2110.4	2146.6	2158.7
8.7936	0	0	1.8905	5.1961	0	0	6.8749	1.677	17.82	29.07	50.272	93.707	148.83	204.69	232.4	293.93	407.95	435.71	569.44	641.8	771.78	958.84	1057.2	1203.8	1048.1	1252.5	1490.2	1634.5	1857.8	1914.8	1985.8	2430.5	2575.9	2758.4	2927.8	3035.2	3129.1	3190.1	3232.3	3272.5	3419.4	3477.7	3496.9	3568.3	3531.6	3560	3579.1	3542.3	3550.3
0.20441	11.443	0	3.9543	0	2.2633	5.1043	13.487	16.868	28.286	38.653	59.358	82.102	122.91	148.04	172.69	210.33	261.79	336.23	428.92	498.71	586.17	655.62	762.44	895.97	987.08	1118.8	1237.7	1411.2	1535.9	1692.7	1774.1	1991.2	2233.6	2435.8	2653.5	2719.6	2971.5	3125	3306.9	3473.4	3643.9	3831.9	3953.7	3838	3940	3941.7	3962.5	4038.6	4139.5
0	0	8.9598	0	11.332	14.139	13.609	5.9863	4.1089	0	13.707	9.6602	46.016	84.987	152.88	214.24	297.91	404.82	524.16	658.77	790.45	932.43	1072.4	1187.5	1299.6	1420	1556.4	1678.3	1781.2	1886.8	2025.7	2060.4	2176.6	2294.5	2320.6	2416.4	2551.1	2507.3	2556.9	2629.9	2710.9	2729.2	2872.5	2940.4	3060.9	3006.7	3163.3	3220.3	3250	3324.7
0	0	0	0	40.895	81.485	105.11	163.12	161.66	135.22	157.71	205.62	232.05	231.24	198.85	199.17	184.9	249.45	252.85	264.93	257.3	249.1	243.08	234.14	228.31	273.12	285.29	249.48	283.28	283.01	287.98	305.59	310.09	325.67	374.6	378.66	444.4	465.72	503.86	532.06	591.96	653.89	721.67	732.19	767.52	816.25	867.27	939.08	979.67	1028.3
10.176	0	0	10.446	2.5099	0	0	0	0	0	6.4698	21.39	24.933	25.825	56.957	54.036	115.87	112.23	214.52	284.26	387.77	482.21	553.84	612.7	703.79	762.58	768.96	899.09	1025.5	1183.4	1286.3	1507.3	1528.7	1922.6	1955.8	2240.4	2440.6	2577.6	2664.6	2940.7	2957.6	3185.5	3276.2	3437.7	3467.3	3747.3	3759.9	3880.6	4008.2	4055.5
3.1842	18.296	0	5.7865	0	0	2.8825	0	0	39.577	20.565	18.819	4.342	0	0	0.12779	22.027	11.395	6.4411	5.775	0	10.307	33.805	54.576	104.81	131.69	203.88	253.11	328.38	424.38	476.49	541.19	567.47	636.72	713.59	813.85	900.73	971.97	961.29	1066.7	1059.5	1104.9	1157.7	1162	1241.8	1277.6	1251.4	1299.2	1280.8	1321.3
15.868	13.197	3.5472	0	0	9.433	0	7.957	9.6289	0	0.65263	18.407	45.915	56.967	89.902	112.79	130.22	197.56	227.95	259.76	320.25	372.62	408.78	451.05	523.66	588.1	669.53	665.51	752.61	849.41	906.24	982.93	1016.8	1089.1	1130.7	1148.9	1246.3	1294.1	1360	1463.5	1434.9	1500.9	1528.7	1634.6	1664	1740.7	1753.3	1794.2	1785.4	1889.5
0	0	0	9.0149	2.1724	11.493	6.5291	0	0	0	5.0988	1.7157	0	0	0	1.1061	8.5587	32.717	31.15	60.69	71.844	77.931	113.17	131.26	148.75	166.34	197.85	228.31	255.52	321.42	353.58	382.15	376.82	441.02	387.22	428.56	445.6	495.43	520.11	536.11	562.79	595.85	611.32	658.04	682.35	681.28	668.46	680.36	689.25	693.53
0	67.877	43.098	28.1	29.262	12.81	0	0	0	0	0	0	0	0	0	0	0	0	0	0	0	0	0	0	0	0	0	0	53.479	98.116	101.64	97.979	140.48	159.22	214.11	234.16	245.5	286.36	319.01	362.24	380.22	330.07	396.82	422.13	405.64	414.66	401.24	419.64	458.41	458.57
0	0	0	11.366	0	0	17.752	16.653	11.274	15.345	18.811	47.051	31.432	49.927	79.133	107.16	158.24	211.32	310.85	424.15	568.62	727.52	605.37	1031.8	1186.1	1379.4	1192.5	1346.3	1841.5	1922.7	2069.2	2162.3	2227.9	2393.3	2399.4	2477.4	2575	2602.7	2706	2789.4	2690.8	2770	2820.4	2827.4	2813.3	2880.9	2902	2944.5	2943.4	2874.2
4.5894	1.5797	0	0	4.834	0	2.2937	0	0	0	0	0	0	5.291	3.647	12.409	7.6838	7.905	16.122	18.435	41.248	42.622	48.004	61.937	60.129	96.786	85.715	111.07	122.72	143.71	185.63	205.82	204.41	224.03	219.44	253.18	275.13	429.34	281.49	322.5	366.12	371.16	467.24	508.72	538.73	472.12	530.92	531.25	579.15	592.97
19.238	9.5702	3.9625	0	0	9.9658	0	16.654	5.4402	0	0	0	0	0	0	0	0	0	0	0	0	0	0	0	0	0	0	0	0	0	0	11.496	27.101	116.61	137.33	191.18	227.47	292.38	303.19	377.26	424.32	522.82	589.75	649.48	694.27	713.64	821.7	809.94	919.2	964.97
0	0	0	14.531	1.41	7.9159	24.031	32.732	50.899	74.064	116.7	131.5	172.25	222	247.47	311.9	324.78	321.1	365.57	499.13	587.77	649.04	686.17	706.53	747.92	796.63	785.16	851.85	863.49	875.94	938.2	913.56	978.92	938.97	1026.8	980.47	976.75	1023.6	944.7	963.86	1211	988.15	1101.6	1050	1172.7	1192.7	1176.9	1210.4	1234.7	1196.3
0	0	0	0	4.4856	7.022	12.548	11.645	2.6473	0	0	0.99862	52.856	114.42	204.64	309.68	420.98	600.57	773.03	959.49	1116.5	1251.6	1453.7	1617.5	1809	1936.9	2135.1	2226.9	2382.4	2582.1	2661.1	2872.1	2948.4	3093.7	3255.3	3426.1	3619.6	3742.3	3896.2	4000.2	4308.7	4455.5	4741.5	4745.7	5060	5228.2	5249.8	5423	5539	5683.3
0	0	0	0	0	4.5175	13.744	4.624	22.545	35.569	65.958	98.653	194.57	311.06	388.8	496.73	651.45	893.89	1080.9	1065.1	1217.2	1342.1	1382.3	1676.2	1836.2	1998.4	2387.6	2418.6	2341.1	2469.8	2488.2	2536.4	2854.5	2768.1	2899.5	3063.4	3169.5	3188.2	3286.2	3317	3417.3	3565.1	3664.3	3642	3713.3	3823.8	3891	3975	4011	4295.8
0	5.821	0	0	0	4.1217	6.2448	12.932	30.087	50.11	48.091	60.408	59.532	81.67	87.311	131.02	150.47	184.5	213.81	222.3	261.6	310.25	351.76	369.76	398.43	408.76	451.07	476.76	502.71	559.24	559.82	598.91	534.55	536.42	503.45	508.17	480.38	518.69	544.43	576.78	662.49	732.27	847.22	1025.1	1179.6	1399.5	1542.3	1730.6	2112.1	2284.2
0	0	0	0	1.637	8.661	17.349	12.8	2.0258	1.9648	0	1.8591	0	1.7462	11.532	49.305	69.811	116.26	109.15	152.6	168.98	187.41	201.08	255.08	280.25	295.93	304.45	343.72	336.82	404.22	412.57	438.65	460.01	456.49	495.9	524.96	530.62	599.35	645.34	649.09	677.04	694.59	724.74	758.72	788.28	782.53	764.62	757.28	781.9	788.94
0	0	0	0	5.5785	12.175	0	55.037	92.912	102.61	197.8	250.3	326.94	388.57	467.22	551.97	595.59	668.1	721.72	825.81	911.2	971.96	988.5	1108.5	1182.3	1245.5	1293.6	1323.3	1422	1544.3	1531.8	1583.1	1634.9	1724.9	1774.8	1846.7	1884.6	1942.9	1923.4	1973.9	1973.3	1999.3	2081.7	2060.2	2098.2	2107	2156.2	2108.5	2133.2	2155.5
0.38852	6.8339	2.1452	3.7899	8.3491	0	0	0	0	17.891	50.257	72.727	117.49	161.68	145.54	195.76	248	264.58	279.9	331.3	369.52	391.95	415.89	437.7	484.67	584.38	673.23	764.36	839.61	938.48	1091.7	1235.6	1357.9	1488.2	1599.6	1695.9	1823.1	1935.1	2035.5	2178	2203.5	1899.4	2141.2	2085.9	2168.1	2204.2	2300.9	2289.1	2294.4	2353.5
0	0	0	0.37306	4.2352	0	16.902	0.85703	5.3014	0	0	0	2.919	0	0	5.2417	24.574	70.614	107.83	159.34	248.74	340.63	397.59	490.71	596.68	690.82	744.47	759.3	858.64	932.94	985.04	1099.9	1146.4	1150.3	1234	1321.8	1411.8	1522.5	1731.1	1782.1	1849.5	2009	2055.2	2072.4	2197.4	2287.9	2285.9	2467.1	2428.6	2473.5
0	0	0	0	0	11.084	17.275	16.226	32.837	22.072	37.672	42.007	39.912	46.026	61.721	65.26	98.293	147.53	192.28	246.11	329.24	404.91	443.28	550.53	612	689.89	789.93	859.26	916.61	1001.4	1063.3	1108.1	1182.1	1285.3	1295.1	1343.4	1383.8	1415	1453.7	1491.6	1509.4	1523.2	1546.1	1578.2	1571.7	1636.4	1582.1	1587.5	1601.5	1602.8
0	0.72799	0	4.959	7.6337	6.7167	1.9125	0	0	0	12.851	54.161	108.17	163.5	252.1	354.76	480.55	660.59	861.08	1008.6	1246.2	1553.9	1801.9	2038.3	2482.2	2759.7	2952.9	3218.2	3331.1	3910.9	4001.4	4248	4626.1	4500.1	4568.6	4906.5	5528.1	5783.4	6148.8	6402.8	6541.7	6926.4	7343.4	7527.7	7554.2	7739.1	8044.2	8133.5	8404.1	8444.9
1.7065	2.4359	0	0	0	7.4018	10.299	17.112	18.413	10.019	7.2075	0	5.5505	7.2728	8.929	0	5.8315	11.224	15.477	0	5.6059	2.4755	2.9827	0	11.191	19.188	32.006	48.699	69.049	87.981	139.97	189.9	218.41	268.45	339.16	438.71	528.99	587.32	737.5	785.86	850.27	869.79	989.98	967.69	1040.5	1040.3	1140.5	1216.1	1242.7	1339.8
0	0	0	19.395	63.07	124.18	66.206	194.85	150.35	183.92	236.26	256.03	258.5	217.46	216.93	230.22	220.97	244.95	191.44	214.2	202.4	248.02	249.96	269.16	270.77	377.2	457.72	408.46	427.48	484.63	471.04	521.59	537.63	553.24	559.02	558.91	582.85	628.33	616.13	635.82	671.93	675.65	736.24	701.27	724.09	713.65	713.94	748.69	713.99	783.97
[truncated: 78 more columns]
