# Supplementary material for: Limits on information transduction through amplitude and frequency regulation of transcription factor activity
Source: eLife. 2015 May 18;4:e06559. doi: 10.7554/eLife.06559 (PMC4468373; doi:10.7554/eLife.06559)
Supplement: Supplementary file 1. — Raw single-cell time-trace data for HXK1 (15259 cells), SIP18 (21242 cells), pSIP18 mut A (18203 cells), pSIP18 mut B (17655 cells), 1× reporter diploid (21236 cells), and 2× reporter diploid (19222 cells). The data are also available from Dryad Digital Repository (Hansen and O'Shea, 2015). DOI: http://dx.doi.org/10.7554/eLife.06559.014 [file elife06559s001.zip › source_data/pSIP18_mut5_FM9_5minINT_690nM.txt]

0	0	0	0	5.8982	3.1193	16.879	9.6483	5.5119	5.4177	0	0	0.23404	0	0	0	0	0	0	0	0	0	2.8495	3.5648	16.511	26.574	0	0	0	0	0	0	0	0	0	0	0	0	0	0	0	0	0	7.9283	20.509	51.289	78.23	133.19	176.26	285.62
3.9581	2.828	0.49878	0	0	12.464	10.37	16.069	20.314	35.184	51.91	57.957	84.611	92.342	123.31	152.56	154.49	181.36	164.14	150.08	153.37	172.29	158.71	113.29	97.834	202.29	142.1	171.91	207.54	302.53	344.82	346.34	346.28	403.5	507.52	555.41	516.05	570.69	633.39	472.73	431.09	486.66	516.28	501.55	539.46	603.05	606.78	586.82	604.53	676.06
0	0.83508	0	9.6784	5.8475	0	3.6709	4.582	0	0	9.2449	15.67	38.993	67.07	132.37	235.35	294.17	362.99	434.46	547.03	616.32	685.5	763.69	895.62	965.73	979.83	1043.4	1130.9	1180.3	1164.8	1166.2	1258.5	1246.5	1311.7	1335.8	1385.3	1411.2	1373.7	1432.9	1438.5	1461.7	1454.9	1528.7	1554.9	1557.8	1563.7	1605.1	1654.7	1649.3	1664.3
0	0	0	0	11.075	8.4068	7.8027	31.48	71.891	74.11	104.83	159.42	204.16	278.75	365.81	413.96	508.25	523.94	616.75	703.45	859.61	984.36	1107.3	1132	1181.8	1387.9	1513.9	1630.2	1716.7	1865.4	1949.6	2054.2	2023.7	2183.6	2005.5	2146.4	2124	2131.5	2387	2289.9	2408.2	2579.6	2430	2524.6	2434.6	2487.9	2581.4	2559.2	2479.3	2396.5
0	0	0	0.72243	8.2039	7.8967	11.757	7.8023	10.457	0.60175	0.11627	0	3.3333	4.207	2.9053	13.711	22.921	54.736	81.431	106.7	138.08	174.62	210.38	246.04	262.79	301.89	360.51	390.34	420.1	484.21	464.47	527.8	585.38	575.19	615.95	664.57	708.04	801.08	806.08	900.01	994.65	1152.3	1261.5	1400.3	1594.9	1810.9	1934	2084.4	2203.7	2259
0	0.73643	6.2594	0	0	1.2093	4.8341	5.3445	5.3493	0.42922	3.1013	14.302	34.821	65.328	160.1	265.2	404.38	522.77	714.33	899.88	1139.1	1360.6	1605	1895.2	2116.4	2383.6	2621.1	2833.7	3055.3	3308.1	3551.9	3796.4	3794.2	3931.9	4134.7	4440.9	4647.3	4876.6	4975.2	5190.4	5385.1	5530.4	5771.9	6114.7	6268.1	6388.4	6622	6759.4	6820.6	7034.2
0	0	0	0	9.1122	15.59	2.2108	8.2425	16.839	0	0	0	6.0166	8.1284	27.666	54.03	77.986	102.35	102.09	138.14	6.5134	16.351	39.303	22.688	20.719	10.784	26.994	38.87	53.127	54.324	52.405	61.053	101.14	139.07	220.76	286.64	382.13	459.33	580.33	743.31	898.53	1010.6	1133.7	1340.6	1450	1640.6	1714.1	1869.9	1973.4	2030.7
0	0	0	14.471	36.939	0	8.4673	0	0	0	0	0	0	0	0	0	0	0	0	0	0	0	17.863	46.894	93.742	119.62	159.76	224.31	259.61	269.48	304.39	350.21	396.76	436.78	466.76	514.59	518.9	519.63	534.24	538.71	573.57	583.19	632.01	661.93	682.68	701.18	698.71	743.54	802.42	795.28
0	0	0	15.05	102.79	199.54	306.89	360.01	430.55	515.36	571.35	643.44	777.71	846.24	948.46	1017.8	1094.6	1211.7	1180.9	1278.3	1417	1420	1464.5	1579	1709.8	1780.4	1901	1988.3	2171.6	2313.6	2383.9	2522.1	2549.4	2487.9	2476.5	2574.1	2504.7	2657.1	2575.3	2573	2724.2	2791.9	2892.5	2844.1	2924.1	2943.5	2943	3043.2	2984.2	2980.3
0	14.593	0	0	0	0	5.2868	8.212	9.823	0	0	0	0	0	0	0	0	0	0	0	0	3.2256	0	15.952	38.966	57.044	102.44	152.26	310.39	227.82	268.65	328.03	312.25	393.14	523.54	547.27	536.39	584.19	646.21	721.66	781.42	806.84	874	892.1	953.7	948.4	966.57	1029.4	1051.5	1142.5
0	0	0	6.2435	3.1222	0	31.074	5.471	27.26	0	62.45	102.39	159.76	235.75	306.32	407.57	490	575.36	684.44	817.89	912.05	1008.7	1207.5	1301	1451.4	1608.8	1717	1842.5	2000.2	2136.8	2409.1	2595	2703.6	3017.2	3044.7	3209.5	3357.3	3433	3480.6	3624.4	3725.4	3828.7	3970.3	4119.3	4015.4	4248.2	4106.5	4233.1	4277.8	4353.1
0	0	0.99997	6.8682	3.2606	3.9073	0	0	0	0	0	0	5.0138	15.021	13.109	39.403	60.551	77.461	103.4	166.33	179.41	223.06	284.37	336.43	480.84	419.89	505.99	738.99	871.78	880.13	992.91	1075.7	1094.6	1144.5	1141.2	1256.3	1275.6	1304.7	1336.4	1423.6	1477.1	1541.9	1621.1	1647.5	1568.8	1673	1737.4	1735.9	1739.1	1805.9
0	2.2031	0	0	5.6778	5.0917	9.5944	5.4993	0	0	0	0	0	0	0	0	0	28.165	83.835	213.17	366.53	524.61	806.25	955.15	1232.1	1464.4	1619.3	1806	2040.9	2445.6	1966.6	2351.5	2478.9	2680.1	2807.3	2886.6	3073.7	3116.2	3258.5	3326.6	3374.9	3533.4	3620.4	3770.5	3966.6	4027.2	4146	4156.9	4280.8	4374.7
0	3.0004	1.5337	5.1599	5.1622	0	0	2.7401	45.406	101.53	156.44	227.25	371.44	486.19	605.11	706.85	872.14	1075.2	1173.8	1325.4	1474.2	1641.2	1743.5	1915.6	2079.7	2125.2	2297.1	2255.2	2411.4	2397.5	2462.2	2653.5	2575.7	2702.3	2681.4	2653.5	2709.5	2771.9	2959.1	2960.9	3050.6	3023	3091.6	3211.7	3253.1	3392	3548	3555.3	3569.7	3776.6
0.15695	1.9495	0	0.65334	6.337	2.2719	0	0	0	0.77536	26.073	58.454	107.95	176.91	277.9	376.04	541.36	672.19	834.95	1047.2	1201.6	1408.3	1600.4	1932.1	2166.8	2388.7	2564	2721.9	2897.5	3034.9	3221.2	3337.1	3574.9	3675.9	3746.9	3959.3	4142.3	4056.6	4157.6	4247.4	4397.2	4479.9	4499.8	4559	4691.8	4796.9	4848.9	4854.3	4991.5	4830
0	8.8589	0	0	0.73632	2.2241	0	0	0	0	0	0	0	0	0	0	0	0	0	0	0	0	0	0	9.4582	0.86839	20.718	53.752	65.908	94.414	150.95	179.44	258.82	338.86	435.9	529.55	643.41	792.13	904.33	1002.9	1171.6	1232.2	1335.8	1465.4	1649.5	1673.4	1792.9	1811.3	1967.5	1971.7
0	0	0.79613	14.447	4.9157	0	0	0	0	0	6.7569	3.3814	19.05	62.619	155.25	262.97	398.9	555.62	696.48	859.88	1084.9	1265.4	1417.8	1623.4	1760.4	1939.9	2119.7	2184.6	2436.9	2430.4	2562.7	2705.1	2758.1	2966.9	3060.8	3225.5	3251.1	3443.4	3463.4	3520.9	3633.8	3672.4	3716.7	3790.8	3875.2	3887.5	3974.1	4034	4024.7	4026.7
0.038412	0	0	8.2762	6.5401	0	6.7122	20.996	19.599	13.881	11.585	5.4938	23.219	34.409	66.158	98.184	161.1	235.36	321.12	429.7	504.56	564.99	638.29	720.81	830.44	891.77	967.65	1078.5	1150.4	1238.6	1338.3	1393	1485.8	1492.6	1583.9	1656	1719.2	1747	1889.6	1941.4	2028	2082.9	2139.4	2197.3	2173.1	2241.1	2272.9	2351.9	2303.6	2407.4
0	2.9794	0	0	0	0	16.784	5.7552	3.0616	19.882	45.672	36.856	32.512	47.201	77.987	98.002	86.366	112.1	121.74	109.6	110.48	119.59	148.91	174.33	166.57	202.96	208.64	239.24	259.75	274.56	297.26	314.19	334.25	351.11	335.09	340.96	342.51	336.81	377.48	345.36	342.96	371.04	403.28	499.54	506.73	607.01	688.88	700.14	698.18	688.46
0	0	0	0	24.292	46.305	71.941	94.534	119.96	138.13	167.9	188.32	189.18	200.67	216.93	208.2	213.24	222.2	217.8	231.93	243.51	213.8	219.59	193.21	207.19	180.35	174.09	196.09	169.06	165.63	146.9	129.26	123.73	92.034	98.3	95.394	92.074	102.53	115.63	128.45	118.69	134.09	175.57	168.04	178.07	209.23	261.58	293.04	328.98	336.86
0	0	0.41096	6.3463	3.7065	4.5727	4.8017	8.7924	11.129	5.1377	11.344	2.7699	8.0679	9.9376	18.905	22.037	38.191	63.586	178.84	705.75	575.45	446.23	475.11	577.18	663.36	774.35	904	1038	1164.1	1316.6	1385.1	1426.6	1548.2	1669.7	1731.6	1806.6	1821	1899.7	1900.7	1950.5	1952.3	1948.6	2007.2	2063.8	2074.1	2057.1	2164.4	2170.1	2282.9	2303.8
2.4831	0	0	16.908	5.0078	0	0	6.1659	2.8526	0	0	0	29.424	49.342	75.705	116.14	208.43	257.16	368.35	459.45	658.33	789.66	859.19	1049.2	1255.9	1399.5	1489.2	1631.3	1882.7	1916.5	2032.4	2150.5	2377.1	2377.5	2469.2	2468.3	2582.4	2580.1	2547	2664.4	2743.9	2669.1	2784	2713	2691.9	2717.8	2827.2	2890.1	2835.8	2846
0	0	0	0	0.0047302	10.894	16.725	19.876	23.184	27.684	59.936	101.56	193.05	268.96	408.64	533.78	666.92	814.6	900.75	1112.8	1267.4	1358.1	1586.5	1762.2	1905.7	2157.8	2295.2	2383	2585.3	2743.9	2930.7	3100.6	3248.8	3495	3571.1	3741.1	3833.7	3906.5	3795.9	3964.9	3920.2	4005.5	4073.2	4049.4	3893.6	3971.2	4012.7	3957.7	3838.4	3818
0	11.316	0.74858	5.3951	0	0	0.0039803	0.43436	0	0	0	0	0	1.7065	90.614	79.256	140.68	248.8	329.92	382.89	359.36	539.06	589.25	679.62	692.13	704.62	733.29	779.56	811.55	803.15	859.04	899.06	911.17	965.58	967.01	1038	1040.2	1058.6	1147.2	1142.5	1192.3	1265.1	1341.5	1373	1400.4	1444.2	1526.8	1419.7	1460.1	1513.6
0	0	0	5.4119	6.61	9.4512	6.5228	29.571	74.793	119.16	174.51	261.5	341.2	437.06	502.58	605.05	688.78	784.96	872.04	1013.1	1058.1	1155.2	1233.3	1381.3	1461.9	1576.5	1647.3	1771.3	1863.3	1940.2	2048.7	2184.6	2230.2	2298.9	2415.7	2434	2503.5	2572.5	2596.5	2592.4	2670.2	2651.1	2663.6	2656.3	2671.7	2666.5	2673.2	2736.6	2749.3	2827.9
0	0	0	3.3287	16.601	5.3983	26.479	10.067	7.8083	0	0	19.365	18.02	11.521	24.589	16.119	27.781	32.818	29.54	65.801	95.536	98.002	111.82	147.88	184.51	178.32	185.17	273.82	285.52	335.86	288.97	397.59	397.6	429.56	421.55	464.97	495.37	440.8	495.46	430.15	455.75	521.94	525.29	594.99	536.12	569.69	621.49	659.72	694.39	692.18
0	0	0	0.38472	6.3511	4.8898	18.495	4.4731	11.981	12.37	11.147	17.394	24.013	28.833	39.434	40.088	45.063	59.107	71.069	70.054	73.774	74.566	89.117	100.57	89.065	119.82	132.95	147.99	135.19	152.47	153.69	168.1	184.42	184.85	195.45	199.72	191.07	186.22	198.24	198.78	203.52	202.43	184.27	204.63	199.43	219.33	209.06	215.49	205.04	248.74
4.7576	7.3526	8.4324	0	0	0	15.073	0	0	0	0	0	0	4.8695	12.658	11.972	0	0	0	0	0	0	0	0	42.502	130.8	155.26	240.84	308.79	405.09	486.27	577.86	592.03	693.94	745.49	818.66	776.01	933.58	968.7	1108.7	1174.6	1212.8	1269.9	1304.3	1327.6	1297	1344.1	1325.3	1305.7	1349.1
0	7.6952	0	12.998	2.4954	1.7588	0	3.6082	0	1.3672	3.94	7.2021	31.13	60.154	99.045	153.99	193.53	242.27	184.37	345.78	425.66	410.43	370.52	710.47	607.82	634.62	642.11	696.45	714.69	718.19	732.79	804.71	823.43	855.59	881.45	936.65	950.17	976.71	1031.8	978.53	1033.4	986.61	996.11	1111.6	1109.9	1026	1115.3	1133	1120.6	1119.1
0	0	0	6.5841	7.3867	0	2.884	12.001	15.169	18.847	33.302	44.845	56.149	70.368	81.509	100.72	137.76	166.36	206.15	238.61	310.11	368.41	520.02	646.75	768.99	902.51	1090.8	1228.8	1374	1584	1791.1	1798.1	1986.1	2166.8	2310.5	2536.3	2697.4	2919.1	3259.4	3369.9	3297.1	3496.8	3781.2	4171.6	4361	4580.4	4832	4839.9	5031.6	5012.7
0	1.1186	0	3.0558	0	5.8526	0.95114	3.0147	0	0	0	0	0	0	0	0	0	0	0	0	0	0	0	1.4044	0	4.1573	0	10.558	14.575	21.723	32.49	51.06	78.41	101.71	23.909	25.663	0	0	0	0	5.2918	32.88	61.059	119.79	110.27	79.939	98.997	110.64	154.45	186.34
4.7654	1.8802	0	0	4.7884	0	0	0	6.2259	20.668	30.581	42.632	69.26	80.471	99.275	92.671	103.37	120.16	122.92	149.02	158.83	148.45	169.97	163.11	204.12	202.88	205.19	204.27	213.9	202.28	206.26	233.18	234.11	259.39	323.7	357.36	415.15	503.18	547.6	562.04	632.16	691.45	753.91	801.63	744.91	808.67	842.54	870.79	894.74	871.37
7.8078	11.931	2.2818	0	0	0	0	0	0	0	0	0	0	0	0	0	0	0	0	7.4509	37.337	103.84	143.03	223.16	298.96	400.28	533.49	697.32	832.86	1001.9	1149.3	1316.8	1514.7	1776.8	1946.4	2201.8	2542.4	2859.1	3163.5	3553	3989.6	4292.5	4575.7	4890.3	5179.5	5516.8	5832.9	6070.4	6420.1	6523
0	0	0	5.6491	8.0545	13.947	24.803	16.087	26.355	14.474	21.322	15.754	24.545	12.074	17.925	2.6145	1.3351	0	6.8497	0	0.68986	0	0	0	0	0	0	1.9817	0	0	0.42239	30.046	85.326	111.8	162.05	233.18	248.94	305.64	372.39	439.57	502.11	570.38	590.3	683.57	718.99	753.21	789.28	863.04	924.34	1035.8
0	0	3.6474	4.2794	0	0	27.48	0	10.722	0	0	19.029	46.037	101.97	170.31	263.98	399.64	569.18	732.43	959.67	1177.5	1337.7	1583.5	1763.5	1959.6	2163.5	2358.2	2497.1	2594.9	2790.1	2977.4	3090.5	3069.7	3285.4	3340.1	3428.6	3414	3480.1	3572.6	3594.8	3603	3670.4	3689	3757.5	3855.5	3915.3	3915.4	3941	3811.2	3921.6
0	0	0	1.2743	21.719	36.324	54.056	77.983	89.576	98.009	108.65	127.95	136.35	165.57	159.67	182.59	175.86	209.97	227.02	261.11	261.19	255.69	281.03	316.79	312.39	350.57	373.61	426.16	454.92	461.11	496.14	513.86	533.76	504.39	529.64	541.01	532.42	573.85	579.91	655.71	666.82	692.42	600.08	635.03	719.73	763.91	702.84	784.25	752.55	831.31
0	0	0	0	2.7613	12.49	14.659	2.3046	16.781	5.7535	11.288	20.3	41.874	62.553	92.99	109.82	135.08	167.62	207.02	257.44	335.31	390	497.35	579.25	639.68	726.62	862.4	956.32	1018.4	1088.6	1141.9	1202.2	1284.4	1331.5	1357.8	1400.2	1408.7	1459.4	1418.7	1464.3	1506.2	1509.4	1508.5	1524.9	1507.2	1484.8	1469.7	1447.6	1482.6	1506.9
4.1843	12.506	0	0	0	1.1568	0	1.6936	4.8676	2.3549	11.99	47.023	114.27	180.06	288.44	396.74	494.8	610.7	696.57	797.97	925.12	1013.1	1061.7	1143.8	1330.7	1305.4	1367.6	1498.3	1514.7	1610.5	1618.3	1761.5	1818.4	1810	1997	1988	2159.2	2227.9	2406.8	2504	2520	2543.3	2552.5	2628.7	2679.5	2648.1	2664.2	2700.2	2819.9	2893.3
0	0	0	0.42595	6.4471	6.2682	8.4043	12.138	5.6634	0	0	0	0	0	0	0	10.587	0	0	0	11.662	0	37.211	135.25	202.22	162.88	228.68	392.85	500.01	391.08	489.93	698.09	680.64	755.35	901.2	1028.2	1122.5	1242.2	1288.3	1406.8	1522.8	1611.6	1720.6	1876.8	1902.8	1882.1	1982.4	2094	2109.8	2133.7
0	0	0	0	3.5575	17.589	39.294	57.536	69.015	93.873	124.5	148.7	168.41	223.58	238.1	259.41	323.27	334.16	357.39	366.39	349.09	366.73	396.3	386.87	418.73	422.31	491.09	487.44	415.69	394.87	448.3	449.35	510.5	515.44	542.01	627.89	624.43	676.28	708.87	704.09	729.3	780.72	780.94	915.08	993.16	1057.6	1044	1085.3	1084.5	1035.8
0	6.1774	0	2.9801	0	0	8.4336	32.88	36.876	101.27	166.04	176.96	235.26	410.4	520.9	616.71	693.86	987.55	1223.5	1339.1	1374.1	1788.9	2156	2422.2	3176.6	3106.7	3496.8	4497.7	4752	4288.9	4617.1	4888.4	5182.3	5460.8	5719.4	6220	6153.9	6378.1	6574.6	5860.7	6907.8	6646	6859.8	6859.4	7357.9	7588.4	7753.9	7744.8	7965.3	7906.6
0	0	0	0	8.0575	46.617	79.577	121.78	120.34	264.39	355.09	441.12	557	646.88	821.04	932.95	1073.2	1177.3	1282.8	1433.6	1487.8	1637.4	1751.4	1848.7	1766.7	2097.4	2169.9	2315.1	2287.1	2354.9	2394.4	2472	2473.9	2523.2	2615.4	2666.4	2664.4	2705.1	2838.6	2824.4	3041.4	3253	3363.8	3345.1	3463.7	3534.7	3598.9	3615.2	3726.7	3687.9
0	0	0	1.7639	0	9.2837	13.789	19.47	9.4745	11.653	35.425	55.644	130.64	163.56	286.72	404.73	526.31	614.91	812.26	949.13	1104.9	1168.6	1326.4	1426.3	1530.8	1606.8	1692.7	1760.9	1824.2	1952.5	1940.1	1999	2064.1	2067.1	2012	2025.4	1928.5	1910.8	2023.5	2173.6	2347.2	2438.5	2429.1	2421.7	2494.5	2509.3	2533.6	2680.3	2672.8	2651.5
0	0	0	0	5.3592	9.7177	9.3853	20.863	37.912	51.6	76.608	115.17	192.59	269.66	357.82	447.06	524.44	597.92	685.44	788.81	838.45	936.57	988.45	1058.6	1111.8	1219.4	1341.5	1497.7	1672.9	1863	2062.4	2284.7	2429.8	2608	2851.9	3012.7	3185.2	3319.6	3424.3	3680.5	3751.2	3946.2	4007	4020.4	4171.2	4231.3	4340.8	4349.5	4385.8	4482.6
5.3749	14.011	0	0	10.72	0	5.7908	0	0.46435	0	3.7668	3.9973	35.995	74.033	121.65	194.88	327.7	319.79	409.03	524.19	708.96	814.4	734.41	884.24	1157	1342.7	1241.1	1306.4	1400	1538.2	1895.3	1750.2	1767.7	1801.8	1877.8	1817.3	1996.2	2018.3	2138.6	2263.6	2210.7	2239.9	2257.6	2225.9	2469.6	2260.6	2250.8	2296.3	2366.5	2471
0	0.36771	0	9.3649	9.0231	0	2.4007	0	0	0	0	3.4208	44.118	75.378	113.2	135.25	200.25	224.23	284.3	339.31	372.49	419.3	496	522.63	585.22	584.16	612.99	712.18	702.67	758.98	774.31	792.4	808.63	825.42	847	902.36	944	1035.2	1079.5	1181.1	1347.9	1430.2	1571	1637.7	1776.4	1901	1959.6	2083.3	2214	2319.1
0	0	0	3.9966	0	0	29.343	9.4286	30.636	0	4.5413	35.049	91.886	158.05	191.42	255.07	327.89	377.17	431.2	483.39	575.11	614.71	729.35	778.99	836.18	883.99	971.1	985.66	1012.4	1081.1	1156.6	1220.7	1227.5	1305.8	1360.5	1336.1	1385.4	1408.4	1411.2	1418.1	1442.9	1466.4	1437.3	1524.8	1514	1487.3	1497.8	1461.7	1524.9	1544
0	0	0	5.8065	3.4052	10.454	7.4592	6.6123	15.508	22.339	11.398	18.725	28.713	32.344	33.301	17.649	21.741	25.133	25.633	28.222	28.711	21.519	22.298	33.158	37.596	39.234	35.613	40.076	68.11	63.172	86.156	110.82	92.757	104.62	128.44	117.08	131.56	136.16	155.7	56.857	76.547	52.643	61.682	36.282	53.61	52.731	52.518	50.171	59.611	91.153
0	0	0.99195	10.661	3.7945	8.6933	2.2306	4.7346	5.5659	12.412	0.64108	19.514	11.225	32.325	31.529	36.97	53.449	78.231	98.328	127.12	162.31	229.18	258.07	333.5	406.78	487.76	561.71	649.78	734.06	839.08	863.67	969.39	1170.6	1125.7	1237.4	1300.6	1596.6	1472.3	1555.8	1660.4	1703.7	1705.2	1817.7	1826.7	1962.8	2042.6	2122	2186	2225.9	2315.3
23.199	8.2643	0	0	0	1.0272	0	0	0	0	0	0	17.793	42.045	78.77	111.5	166.62	217.73	283.58	306.79	396.77	459.11	534.72	591.59	653.71	738.29	799.64	881.03	949.85	996.03	1020.7	1106.7	1132.2	1155.2	1196.7	1262.8	1544.1	1425.8	1530.2	1633	1705.9	1780.3	1882.2	2079	2250	2441.7	2470.9	2596.8	2699	2788.9
0	1.2676	0	0	3.2411	8.3586	13.151	14.324	13.652	6.2783	5.5519	20.894	60.021	94.301	127.77	181.71	246.62	286.12	324.92	374	474.55	523.57	553.09	549.95	633.82	674.16	730.11	739.82	751.66	757.03	789.09	778.36	820.32	834.62	831.84	867.03	852.61	843.39	868.94	893.94	928.4	971.89	1020.3	1071.4	1075.5	1127.3	1109.1	1183	1252.1	1279.7
0	0	0	5.2326	1.0163	5.2952	1.6013	0	3.6699	2.1769	7.778	29.854	48.366	56.484	82.321	88.509	121.31	137.35	157.81	177.9	206.33	201.97	214.37	236.89	283.82	279.84	316.73	358.12	375.6	286.38	293.07	312.45	347.17	334.86	353.48	383.89	444.6	496.13	562.18	624.8	702.9	748.41	867.56	929.31	1003.8	1113.2	1230.2	1354.3	1410.4	1443.9
0	4.3074	0	10.833	0	0	0	0	0	4.4598	13.575	19.671	28.095	34.136	66.707	103.57	157.03	208.22	270.91	365.95	480.97	596.44	735.58	845.45	969.51	1076	1167.1	1252.4	1353.5	1521.5	1652.9	1877.4	2066.8	2199.9	2396.2	2603.9	2787.7	2909.1	3128	3341	3501.8	3537.9	3596.5	3766	3908.7	3906.8	3967.3	4008.4	3986.2	3986.5
0	0	0	3.8372	3.8875	0.050615	12.866	17.202	21.153	34.313	26.75	46.966	115.37	143.02	197.39	240.77	302.29	368.58	402.76	473.69	533.57	608.25	655	729.87	773.58	786.71	718.59	828.1	899.12	893.05	936.04	978.3	1008.7	1016.3	1062.6	1080.7	1047.1	1061.6	1122.5	1056.6	1137.2	1205.4	1241.3	1264.5	1304.8	1372.3	1423.8	1477.5	1534.7	1550.2
0	0	1.4743	10.693	7.0942	4.3359	4.4131	0	5.8237	3.3317	0	0	0	0	0	0	0	0	0	0	0	0	0	0	0	0	0	13.693	58.013	70.309	75.326	93.855	86.946	111.43	149.17	140.42	174.78	180.56	186.06	216.6	213.58	221.25	252.14	224.61	230.01	215.14	179.28	189.35	199.83	253.59
0	12.403	0	8.3009	3.8258	0.54181	6.1606	7.2685	1.5014	0	0	0.1795	11.126	15.752	28.832	53.444	91.719	120.03	163.33	212.82	261.14	165.17	196.42	267.73	332.36	395.75	500.11	565.93	681.51	790.36	945.01	976.42	1082.1	1180.4	1221.7	1290.8	1385.4	1476.2	1565	1640.2	1739.8	1759.6	1875.6	1857.1	1951.7	2098.3	2164.6	2283.4	2321.7	2361.7
0	4.8551	0	2.5294	3.5727	0	0.32129	0	0	0	0	0	8.4574	39.096	110.52	168.43	260.39	312.39	392.54	506.37	641.57	786.88	911.57	1099	1185.1	1345.1	1486.7	1574.7	1707.5	1868.7	2002	2128	2212	2361.2	2504.2	2618.1	2761.7	2769.2	2891.4	2949.4	3064.4	3136	3272.9	3386.3	3456.1	3572.1	3640.8	3777.3	3813.1	3909.5
0	0	4.2363	4.4508	0	18.255	18.603	23.157	16.133	9.2405	0	0	0.80947	3.8022	0	0	21.104	46.56	75.005	130.6	194.46	284.82	368.1	415.66	527.29	632.82	678.38	735.39	808.37	872.71	940.61	999.42	1051.8	1089.1	1225.9	1294	1394.5	1360.4	1449	1523.1	1552.6	1529	1604.8	1659.7	1609	1713.2	1764.8	1789	1773	1788.4
0	0	1.2236	0	10.748	3.636	4.5085	9.4028	22.815	13.877	33.803	88.59	230.65	291.34	394.49	660.06	825.32	1104	1397.7	1691.9	2047.4	2281.5	2520.2	2981.5	3229	3526.8	3771.3	4123.7	4537.7	4772.8	4764.4	5229.7	5570.6	5613.6	5480.6	5784.6	5781.8	5843.6	5869	5754.8	5937.2	6060.3	5897.5	5922	6071.4	6187.2	6091.8	6214.1	6279.1	6191
0	0	0	0	0	42.651	99.602	110.12	67.11	215.75	334.08	472.16	677.09	828.05	1002.6	1234.9	1376.9	1667.4	1896.3	2143.3	2232.7	2460.2	2763.2	3038.6	3259.3	3381.4	3661.6	4203.8	4424.5	4637	4991.2	5333.3	5553.1	5788.4	5944.3	6410	6714.2	6797.8	6809.2	6976.6	7384.3	7591.2	7898	7906.7	8182.1	8374	8387.5	8402.6	8542.3	8379.5
0	8.1125	0	0	4.2768	0	1.9741	3.3356	36.338	49.417	57.721	47.609	93.257	125.5	157.39	173.74	194.55	226.25	296.16	384.42	458.48	553.37	628	688.69	755.12	854.61	977.39	1063.5	1128.1	1222.5	1226.5	1315.1	1369.7	1366	1474.9	1426	1609.7	1473.7	1544.4	1733.6	1635.6	1686.9	1620.2	1706	1678.3	1650.8	1691.9	1614.1	1778.1	1788.3
0	2.0825	0	0	3.4192	0	8.2495	18.894	14.238	5.5785	1.5806	0	10.011	0	17.719	23.122	19.249	2.4716	7.9137	17.514	18.065	3.0703	2.8946	7.5295	23.364	70.191	67.787	203.67	228.89	358.31	478.08	567.2	666.64	798.07	878.22	1016.8	1061.7	1032.7	1316.1	1350.5	1555.8	1665.9	1791.8	1866.5	1915.3	2157.3	2174.8	2266.3	2293.7	2469.5
0	0	7.8595	0	12.259	4.0276	8.9193	10.688	8.6293	11.342	13.646	31.278	26.523	83.443	160.3	252.37	371.41	474.5	647.54	793.55	1024.5	1154.6	1436	1591.2	1826	2045.1	2270.1	2544.1	2794.4	2987.8	3243.6	3493.3	3754.4	3850.8	4116.7	4466.2	5040.8	5160.3	5609.6	5722.1	5826.3	6315.9	6412	6588.8	6878.2	7183.3	7576	7861.2	8327.6	8033.2
0	0	0	7.4107	10.802	3.6043	1.7225	11.257	1.7284	0	6.2737	0	0	0	0	0	4.0581	8.162	14.787	31.999	67.302	120.28	208.41	308.96	459.16	614.85	758.82	936.2	1107.2	1367	1480.8	1680.2	1947.4	2082.8	2313.7	2503.8	2683.1	2742.4	2906.1	3019.3	3292.7	3446.7	3642.6	3731	3908.5	4033.2	4271.8	4473.8	4675.3	4898.2
0	0.66114	0	4.4173	1.8759	7.6868	0	0	0.53159	0	0	0	0	0	0	0	0	0	0	0	14.643	60.252	115.84	173.68	256.58	343.96	402.99	523.34	669.85	785.27	934.77	1092.5	1139.8	1224.7	1355.1	1485.8	1603.1	1670.8	1803.1	1935.5	2050.4	2059.6	2219.5	2439.4	2500.2	2703	2724.6	2818.6	2874.1	2865.6
0	4.2427	12.726	2.4306	0	5.1023	0	0	0	0	0	0	0	0	0	0	0	0	0	0	0	0	0	29.044	94.49	166.78	257.92	495.63	511.56	683.24	836.32	1013.2	1227.3	1437.7	1594.4	1833	2112.9	2247.6	2463.7	2668.5	2854.6	3018.5	3179.8	3355.9	3557.8	3768.9	3980.9	3964.7	4074.5	4080.2
0	0	2.2513	0	6.1901	0.052205	29.092	37.415	33.158	31.809	31.322	36.672	21.032	49.32	102.7	106.9	158.97	219.16	321.24	429.53	561.43	690.05	871.96	1032.7	1234.9	1467.5	1707.7	1977	2227.2	2563.2	2733.6	3190.3	3334	3591.3	4003.6	4257.1	4469.2	4654.6	4856.3	4990.1	5419.7	5496.5	5612.2	5599.1	5781.9	5905.8	5872.4	6072.4	5979.5	6094.4
0	8.3001	0	6.11	0	0	0	0	0	0	0	0	0	0	0	0	0	0	0	0	0	0	0	0	10.684	15.872	10.384	19.725	17.381	2.9272	0	27.964	47.058	55.259	62.23	96.765	112.1	188.12	204.78	225.27	283.29	344.82	413.21	501.61	582.79	675.43	742.06	849.67	942.65	953.58
0	6.3606	0	0	0	0	30.254	7.6266	28.745	0	10.437	25.505	29.551	36.018	42.997	54.487	72.459	101.35	108.69	120.34	127.11	160.38	196.43	225.53	231.78	280.45	315.01	354.32	371.8	393.44	461.25	524.76	566.11	629.26	652.51	657.91	746.02	807.32	921.7	994.27	1040.4	1165.7	1299.5	1428.8	1596	1713.9	1799.3	2008.6	2132.1	2261.5
0	0	0	0	8.4701	19.88	46.657	38.548	64.224	57.068	37.503	49.263	65.081	68.59	66.413	74.514	85.523	97.893	110.43	120.57	140.25	151.97	175.67	194.72	196.61	232.2	264.9	311.32	333.89	342.81	361.77	395.53	414.79	460.86	479.16	490.45	461.42	516.6	537.49	560.31	618.39	623.42	660.45	677.81	728.77	819.65	829.13	932.22	994.75	1002.1
0	7.171	0	0	0	17.969	27.913	40.655	43.698	54.552	73.327	78.411	98.739	77.464	107.3	122.9	117.68	107.37	130.36	121.92	126.56	120.72	68.569	82.944	125.57	104.57	111.12	166.85	275.53	378.91	493.69	577.37	894.23	710.84	1232.3	1564.3	1895.1	2026.3	1465.4	1688.2	1797.1	3027.1	3350.8	3315.3	3668.1	3816.4	3921.8	4099.9	4144.8	4356
0	0	0	5.2365	6.4149	0	14.179	7.9785	56.773	122.3	195.5	342.16	472.7	602.99	796.68	1015.6	1212.9	1443.1	1669.9	1912.6	2187.5	2649.8	2682.8	2986	3659.1	3602.4	3690.9	3963.4	4819.7	4495.3	4704.4	5159.4	5798.5	5761	5871.6	6093.7	6319.3	6316.7	6484.1	6568.9	6707.5	6975.2	7166.5	7294.8	7564.8	7563	7547.1	7724.9	7959.7	7933.8
0	0	0	0	3.259	0	8.1566	11.163	15.765	9.6514	22.775	40.58	55.493	62.308	65.328	89.669	100.23	108.98	108.1	121.09	132.41	127.36	135.96	140.07	150.25	140.65	120.28	140.03	162.11	148.3	155.41	157.92	143.03	142.18	149.54	179.25	294.49	233.62	293.25	301.96	349.09	390.87	447.35	500.33	559.66	603.66	624.99	688.12	729.36	784.5
0	0	0	9.4519	7.9095	2.3372	3.1347	8.017	0	3.1532	1.1432	0	0	0	0	19.332	43.542	60.312	91.391	145.58	209.88	328.11	385.7	519.1	628.11	738.99	870.17	973.88	1078.4	1178.6	1263.1	1411.7	1465.3	1570.6	1645.1	1744.7	1757.4	1789.9	1868.5	1938.5	1988	2139.9	2159.9	2265.6	2313.2	2376.6	2501.7	2552.8	2570.2	2697.7
0	0	1.2372	5.6176	4.0129	0	8.5256	29.076	65.925	124.18	194.76	267.8	390.65	497.5	582.4	705.9	684.55	962.23	1090.4	1078.3	1601.9	1494.1	1749.3	1988.4	1876.7	2246.1	2395.2	2401	2373.8	3081.6	3097.7	3426.7	4095	3953.3	4102.8	4168.7	5191.6	5077	5266.2	5315.6	5694.1	5841.3	6017.9	6355.1	6598.4	6911	7044.6	7575.4	7808.6	8088.5
0	6.0756	0	7.1982	0	5.9829	21.657	0	0	49.378	95.513	156.44	288.9	353.59	543.01	667.62	890.75	1122.2	1356.2	1617.5	1836.8	2074.2	2197.5	2329.2	2514.5	2630	2758	2916.8	3008.6	3110.7	3211.6	3458.6	3555.5	3619	3771.8	3857.6	3939	4096.4	4150.2	4383.5	4473.6	4881.6	5150.1	5204.5	5098.7	5170.8	5215.2	5482.9	5459	5616.7
0	0	0	0	0	16.035	30.731	51.55	46.675	34.234	35.201	45.896	41.112	28.774	23.607	36.328	48.129	46.561	58.923	86.812	110.54	142.59	231.02	212.65	230.68	246.52	308.82	329.81	356.4	361.32	415.31	436.38	428.05	450.47	455.3	480.82	500.49	519.72	551.33	628.88	634.44	626.96	641.51	723.42	694.52	699.99	707.23	712.52	790.48	765.26
0	0	0	9.1994	9.1671	6.0809	10.575	34.654	38.811	64.054	95.353	158.65	197.13	294.27	404.34	506.83	651.95	766.42	884.37	977.55	1075.8	1214.6	1355.9	1452.3	1538.7	1600.1	1574.2	1855	1814.6	1929.3	2176.7	2236.7	2369.5	2444.5	2633.4	2714.4	2787.5	2831.6	3026.3	3097.7	3036.4	3146.7	3211.3	3622.6	3578	3636.2	3751.8	4021.7	3995.1	4046.6
3.2793	3.8402	4.0696	0	0	0	0	0.12787	5.5727	5.5813	2.3692	0	18.503	71.631	126.4	215.67	330.74	438.29	595.86	759.49	900.5	1110.7	1209.7	1394.5	1575.9	1771.8	1935.7	2145	2240.4	2410	2529	2710.4	2746.4	2860.8	2985.3	3094.1	3228.3	3216.4	3337.1	3471.3	3587.3	3563.4	3633	3576.6	3697	3699	3389.5	3421.9	3488.5	3502.4
0	0	0	0	19.63	30.041	38.916	59.908	53.206	70.339	85.014	96.167	94.022	115.98	124.66	113.93	130.51	160.28	195.99	362.94	1366.1	1193.6	1234.9	1130.6	1175.4	1163.7	1309.1	1353.7	1496.8	1622.7	1690.9	1774.9	1999.4	2144.9	2257.7	2313.7	2450.7	2702.8	2745.4	2900.4	2981.2	2994.1	3186.2	3342.4	3353.6	3519.3	3527.6	3534.9	3655.3	3721.2
3.5438	3.1912	0	3.0551	0	0	0	0	19.544	59.178	173.64	294.32	464.88	642.5	872.36	1059.5	1244.2	1544.1	1733.6	2002.8	2099.7	2252.9	2378.8	2539.1	2735.1	2757.7	2910.7	2882.5	2878.7	2941.6	3144.5	3232	3058.7	3261.8	3291.1	3302.1	3301.6	3232.2	3313.7	3348.3	3345.5	3285.2	3269.7	3226.8	3185.1	3227.8	3227.9	3198.1	3186.9	3193.8
2.1404	0	0	3.5237	0	3.0306	4.9298	0.7589	17.53	47.831	74.063	121.23	136.96	169.64	210.02	280.25	323.97	439.12	534.47	662.29	776.2	994.2	1111.3	1269.3	1477.2	1521.8	1718.5	1875.6	1906.8	2293	2485.9	2507	2666.7	2788	2924.7	3650.3	3718.2	3988.6	4003.4	4049.6	4537.4	4786.9	4793	4855.1	4856.7	4994.4	4998.3	5021.1	5212.8	5010
6.7754	11.641	4.6453	0	0	0	0	0	0	0	0	0	0	14.486	32.168	55.427	94.201	114.97	140.93	172.81	184.07	211.54	219.34	218.27	226.99	247.23	281.28	293.35	337.34	391.71	422.78	430.79	430.76	473.85	560.75	671.63	736.66	806.95	874.7	936.07	1020.1	1042.4	1091.6	1090.1	1210.2	1247.2	1245	1314.3	1400.4	1489.7
0	0	0	15.411	15.952	3.807	5.7981	18.099	11.379	0	25.367	30.469	40.543	43.663	55.943	53.958	70.839	82.703	109.84	109.82	139.78	158.04	179.19	208.88	219.62	258.72	303.59	321.77	328.11	329.47	322.99	348.27	353.35	369.07	357.25	389.07	402.56	427.81	409.4	436.83	437.39	454.62	469.23	482.08	460.47	510.29	490.08	507.18	523.35	560.52
0	7.4087	4.7777	7.6783	0	0	0	0	0	0	0	0	0.36106	0.71713	0	0	0.93146	0	0	0	0	0	0	0	0	0	0	0	0	0	0	0	8.8297	0	31.196	18.681	42.356	62.999	124.99	131.4	174.64	189.19	240.64	259.04	271.81	341.68	345.19	420.75	442.18	460.89
0	0	0	4.8674	6.396	27.288	24.866	0	0	22.064	19.928	24.971	36.872	42.732	83.841	109.54	161.95	222.74	297.99	349.69	417.83	474.68	540.48	590.06	652.44	711.69	750.86	802.64	812.94	868.05	913.47	962.44	996.44	1048.8	1051.4	1091.6	1193.4	1219.8	1293.5	1311.6	1364.8	1387.3	1410.1	1475.4	1460.8	1427.6	1513.7	1530.5	1489.6	1532.5
6.7786	8.7967	0	0	0	0	0.16689	16.071	48.832	107.18	165.59	227.8	314.23	422.35	550.46	722.79	884.79	1054	1300.2	1542.8	1841.8	2074.2	2299.3	2527	2716.9	2973.1	3205.5	3352.1	3646.7	3867.2	4009.7	4335.3	4427.5	4670.9	4951.8	5088.6	5380.3	5572	5956.2	6158.9	6435.5	6483.5	6770.5	6883.1	7300.1	7196.9	7360.3	7584.6	7652.8	7881.1
0	3.9737	0	0	0	21.382	10.761	0	0	2.8111	22.07	0	11.549	0	0	65.835	102.15	146.58	179.27	288.03	311.46	320.86	316.33	382.5	522.15	430.14	507.69	536.59	715.39	652.6	698	712.69	723.13	728.97	757.34	806.98	832.53	798.56	860.42	814.72	840.57	854.8	927.19	942.31	926.16	927.38	985.72	994.4	1005.2	1039.2
0	2.826	13.369	11.341	0	0	15.541	48.939	137.61	234.61	358.33	539.27	882.63	900.16	1537.6	1917.2	2259.6	2557.1	2897.2	3339.8	3516.2	3898.7	4328.7	4868.8	5112.2	5381.1	4301.7	5960.3	5982.2	6304.4	6343.1	6606.4	6770.4	6757.9	7014.7	7043.4	7136.3	6898.6	7362.3	7287.3	7370	7270.7	7345.4	7388	7604.3	7550.8	7368.4	7340.9	7463.1	7294.6
0	0	1.7963	6.6733	8.3487	10.246	2.1913	0	8.3582	0	0	0	8.9957	3.5376	0	0	0	0.14236	2.7822	0	0	0	0	0	0	0	0	0	0	0	1.7723	16.025	22.094	32.895	51.995	58.037	64.498	82.475	79.041	125.51	166.5	197.72	207.88	283.64	277.23	342.53	365.9	459.74	507.9	648.38
0	5.7796	0	0	5.4451	11.845	3.1331	0	0	0	0	0	0	0	0	0	0	21.779	54.762	51.046	28.605	52.539	177.73	251.62	317.42	386.49	580.47	673	824.59	960.05	1212	1240.9	1374.2	1530.6	1773.8	1793.7	1870.3	2144.3	2430.1	2697	2785.5	2884.5	2947.9	3065.4	3147.8	3305.3	3400.7	3438.5	3571.3	3538.1
0	0	0	0	5.4069	12.422	17.598	11.826	35.687	30.024	29.596	23.92	49.036	36.661	27.019	27.218	38.814	56.503	89.257	104.13	135.61	169.15	212.19	252.01	303.05	374.68	423.64	498.56	529.38	602.31	667.4	739.3	859.14	895.61	931.83	1144.2	1316.1	1130.9	1144.7	1215.3	1241.2	1296.5	1342.1	1417.8	1456.2	1494.6	1532.8	1583.9	1555.4	1646.9
0	0	65.165	121.25	66.288	27.272	0	16.777	0	0	0.25238	0	0	0	0	0	5.7491	0	0	0	0	0	0	0	0	0	47.685	59.245	37.297	86.084	56.214	81.9	94.258	98.746	124.03	157.65	167.9	225.41	295.98	352.35	423.22	541.37	609.04	652.34	783.35	837.49	937.74	1030.4	1048.7	1156
34.721	55.638	0	0	0	5.8533	0	0.67025	13.711	0	0	0	0	22.303	42.201	60.931	82.469	105.87	81.082	98.894	102.46	148.87	147.6	207.44	244.23	311.23	400.34	469.94	586.32	653.97	795.23	932.72	1028.7	1176.1	1347.8	1473.6	1635.4	1783.7	1973.6	2100.9	2179.5	2258.1	2293.4	2374.9	2529.1	2540.8	2562.7	2564.1	2709.5	2774.1
0	0.82647	0	1.3141	1.8006	1.2064	5.4192	1.9947	0	0	10.027	0	5.5057	1.1558	0	0	0	0	0	0	0	0	0	0	6.9038	0	4.5521	39.286	28.944	28.247	28.781	31.866	23.605	28.19	51.859	9.6713	43.354	86.038	106.35	130.91	189.17	234.03	294.96	372.44	414.09	481.06	527.38	543.78	610.65	494.19
0.68678	0	0	0	7.959	0	4.1683	0	0	0	0	0	0	7.2406	17.438	51.71	98.997	293.35	256.86	364.27	532.67	573.73	598.98	844.79	1050.5	1118.5	1193.2	1420.7	1573.2	1668.3	1517.4	1895.1	1899.9	1978	1837.8	2145.6	2079.3	2208.2	1978.5	2169.7	2199.8	2215	2254.9	2459.7	2541	2470.6	2426	2627.4	2669.7	2632.5
0	0	0.47058	0	2.8241	28.547	11.457	6.0898	16.966	16.018	44.059	63.723	89.781	103.5	120.17	170.01	198.62	241.17	287.61	342.08	395.01	413.52	487.66	531.54	599.21	645.08	710.96	755.87	871.84	913.83	1001.6	994.49	1053.3	1043.7	1093.6	1150.6	1193.2	1219.3	1239.1	1363	1426.8	1409.4	1432.5	1426	1562	1640.3	1640	1703.9	1657.2	1749.8
0	1.9235	0	0	0.11537	1.9386	17.564	41.377	77.906	149.47	234.81	318.62	426.22	526.51	653.43	786.51	898.89	954.85	1009.3	1301.1	1413.6	1253.4	1333.4	1605.8	1716.6	1816.5	1845	1868.9	1917.1	2029.6	2136.3	2142.9	2261.1	2241.7	2401.4	2411	2470.9	2583.3	2544.8	2703.7	2745.8	2820.3	2896.1	2818.1	2860.6	3009.3	3025.4	2959.6	2931.1	3005.3
18.107	2.1472	0	0	0	0	0	0	0	0	0	0	0	0	0	0	0	0	0	0	0	0	42.138	89.851	162.04	235.69	315.05	393.15	496.27	574.69	690.33	766.98	850.66	947.94	1034.1	1169.1	1181.7	1330.5	1351.8	1478.4	1570.8	1699.8	1781.9	1875.6	2026.8	2131	2255.5	2397	2487.9	2588.3
7.8387	1.1472	0	6.2017	4.6552	0	0	6.5005	6.3026	0	0	0	0	0	0	0	0	0	0	0	0	0	0	0	0	22.387	35.779	64.215	47.565	99.522	135.14	156.52	186.85	202.69	233.89	273.43	261.94	365.78	475.89	534.39	649.21	692.75	753.12	895.78	913.92	1010.9	1096.5	1174.9	1208.9	1252.6
0	0	0	1.5494	6.9907	7.906	19.003	18.94	49.509	87.793	145.78	229.67	326.65	435.44	562.82	689.27	832.08	995.25	1166.7	1306.3	1459.3	1615.1	1836.1	1962.4	2053.8	2198	2327.7	2511.8	2488.6	2680.8	2751.1	2743.3	2788.6	2862.4	2926.5	3050.4	3004.5	3113.8	3156.3	3205	3193.2	3301.6	3292.9	3307.8	3434	3529.6	3519.6	3697.3	3690.2	3675
0	0	0	4.9354	9.8135	5.8192	9.2119	14.917	16.8	34.11	49.005	52.819	63.566	55.59	91.287	98.074	108.99	110.95	134.92	161.94	206.71	251.24	292.87	353.1	391.87	407.71	486.14	498.98	486.06	515.41	551.04	580.55	578.2	646.28	656.59	726.48	766.65	770.16	817.83	819.52	846.12	909.79	999.7	1047.6	1055.2	1112.7	1137.9	1201.7	1239.8	1275
0	0	0	0	0	2.3269	57.63	114.64	117.63	137.34	158.18	189.57	219.84	268.66	297.18	390.36	487.92	601.02	660.42	770.98	888.4	878.11	966.69	1025.5	1139.3	1245	1322.7	1422	1442.3	1510	1669.7	1679.4	1751.7	1796.1	1799	1839.3	1787.1	1832.1	1741.2	1841.1	1844.7	1862.2	1925	1835.9	1844.1	1950.7	2033.8	2007.9	1999.6	2059.6
0	1.6545	0	5.9836	0.17367	0	25.9	0	19.625	0	0	0	0	12.131	7.6769	15.146	31.592	47.863	52.116	82.164	87.098	123.67	190.03	237.25	294.96	371.72	405.22	450.27	547	573	695.04	703.14	786.73	869.45	943.99	937.51	1074.8	1193.3	1323	1431.6	1542	1671.9	1823.5	1951.9	2082.4	2206.3	2220.5	2427.5	2453.6	2484.5
0	0	0	0	20.542	27.999	36.771	44.503	41.394	36.308	38.953	25.08	37.02	48.031	23.105	23.039	41.392	49.342	56.103	65.726	68.142	55.929	98.45	148.27	180.19	224.94	274.38	315.57	397.17	443.71	557.81	586.14	642.07	726.24	764.94	842.55	855.4	920.26	961.64	991.08	1062.6	1058.9	1107.4	1117.2	1107.6	1244.8	1152.1	1193.5	1206.7	1231.7
0	10.762	0	0.64359	0	0	36.714	42.583	61.817	74.085	97.205	96.912	142.88	189.43	229.97	264.71	271.98	287.77	325.12	365.71	420.89	468.92	517.21	538.77	611.78	664.57	684.58	782.04	812.93	973.26	1096.4	1157.3	1269.3	1334.6	1415.4	1484.7	1596.4	1648.9	1751.9	2029	2045.7	2194.1	2309.2	2363.9	2517.3	2587.7	2784.8	2912.9	2948.7	3036.2
1.9176	9.8503	1.3754	0	0	1.4036	0	8.6598	38.712	67.703	99.513	161.01	239.51	269.13	366.55	385.27	459.84	511.11	623.15	738.94	817.74	870.26	762.39	874.64	996.51	988.04	1118.5	1211.6	1226.9	1598.5	1362.3	1840.2	1563.7	1579.1	1653	1799.5	1859.5	1885.7	1908	1971	1987.3	2024.9	2057.7	2049.9	2118.9	2091.6	2126.8	2180.5	2222.6	2261.3
0	2.6729	7.3391	0.3321	2.6821	6.7718	0	4.2389	3.3727	11.622	15.76	18.295	23.481	41.177	50.997	55.627	49.494	54.127	39.291	36.112	40.842	58.367	30.985	54.887	48.547	56.367	96.626	109.6	134.74	193.91	241.22	284.05	332.29	370.48	507.94	576.48	665	753.21	846.31	926.59	1023.5	1098.6	1118	1195.7	1289.7	1282.4	1331.7	1440.1	1455.4	1601.4
0	0	0	0	19.574	56.138	83.827	125.1	119.63	161.88	161.16	156.2	199.33	224.56	302.04	379.47	391.33	464.85	484.94	549.01	639.12	710.4	640.87	689.26	698.08	765.36	786.74	785.38	857.59	1048	1105.2	1147.4	1218.9	1245.7	1420.1	1526.6	1573.2	1671.9	1806.6	1963.9	2064.9	2166.6	2326.5	2252.3	2384.8	2500.9	2523.4	2561	2606.2	2674.2
0	8.6539	0	15.081	8.1152	0	0	0	0	0	10.249	30.865	55.405	86.976	148.64	220.75	284.27	324.99	395.32	504.98	610.51	751.98	874.45	1013.8	1156.6	1260	1368.3	1434	1586.6	1650.3	1776	1870.8	1936.1	2074.7	2142.5	2235.6	2337.9	2321.5	2426.3	2417	2521	2624.4	2662.5	2709.3	2793.1	2824.9	2968.7	2991.5	3037.6	3060.8
0	7.3429	0	0	0	0	11.834	24.88	39.549	87.964	135.75	175.21	227.71	312.66	414.25	496.59	578.09	697.32	811.26	947.17	1037.5	1251.3	1324.7	1556.3	1683.8	1849.3	2058.4	2206.1	2456.9	2734.8	2870.5	3102	3338.8	3523.2	3857.7	4152.9	4423.1	4588.7	4841.5	5093.1	5302.6	5545.2	5710.8	5832.8	6211.4	6318.6	6500.3	6757.3	6892.7	6906.3
0	0	0	0	1.5818	1.4677	21.073	55.661	98.12	174.06	267.32	352.28	430.25	491.73	621.43	664.81	759.99	855.17	901.03	983.91	1078.5	1185.8	1229.4	1273.5	1311.1	1325.1	1427.3	1507.8	1587.5	1671.2	1735.8	1821.4	1919.2	2009.1	2076.2	2138.6	2189.4	2264.8	2351.3	2377.5	2414.6	2460.6	2539.6	2529.7	2495.8	2539.9	2537.4	2554.6	2543.1	2594.1
0	0	0	0	0	0	36.461	101.94	185	329.69	429.83	668.05	835.25	1005.5	1244.1	1559.3	2003.2	1928.8	2306.5	2554.4	2826.7	2829.8	3127.3	3480.2	3615.3	3816.4	3995.1	4425	4865.5	4529.3	4521.9	5062.4	5094.3	5217.1	5207.5	5403.9	5841.5	5545.8	5480.1	5573.6	5718.5	5777.3	5940.2	5856.3	5909.9	5948.2	6094.3	6057.5	6012.2	6087.6
0	0	0	0	32.079	10.424	3.9315	34.708	128.81	140.71	194.24	237.09	317.96	399.04	494	583.75	654	729.57	803.2	886.64	946.26	1025.4	1070.6	1165.6	1188.8	1269.1	1317.5	1342.2	1378	1516.1	1588.3	1579.8	1676.2	1761.4	1684.4	1712.3	1715.6	1726.4	1824	1810	1826.5	1921.2	1899.8	1971.9	2050.4	2129	2188.5	2191	2135	2209.6
0	0	0	0.83021	2.0341	0	12.623	34.586	75.834	110.06	170.5	221.48	273.65	325.96	373.13	434.31	458.15	510.81	569.84	622.16	678.43	696.82	749.27	791.58	894.35	912.09	947.01	1088.4	1211.7	1333.6	1460.9	1478.2	1557.8	1779.7	1820.7	1969.3	1965.5	2201.9	2239.6	2343.8	2336.6	2485.5	2445.7	2604.6	2720.4	2819.9	2778.4	2869.9	2839.3	2862.6
0	0	0	0	14.773	30.706	27.858	29.934	20.553	30.484	0	0	2.2764	11.075	37.729	53.352	67.196	66.965	104.91	114.02	127.2	172.25	170.91	145.7	143.28	196.1	224.2	276.68	296.66	337.72	378.3	437.05	464.85	514.9	629.83	762.42	849.9	912.18	1048.2	1148	1228.5	1309.9	1377.8	1409	1479.2	1523.7	1538.4	1617.1	1650.3	1728.3
0	0	0	4.5986	1.0545	7.8094	10.699	8.365	6.5735	8.9119	11.45	9.8502	16.853	40.002	89.18	155.6	223.77	305.48	403.16	522.51	691	879.45	1033.6	1267.4	1431.5	1640.4	1868.4	2030.9	2186.8	2345.9	2503.4	2687	2876.5	2999	3275.1	3390.3	3765.2	3964.1	4362.5	4684.9	4891.4	5323.9	5700.2	5928.9	6102.1	6432.2	6739.7	6952.3	7134.1	7335.8
7.4297	15.508	1.4809	0	0	0	0	0	3.7028	13.997	18.993	21.672	56.258	89.624	135	217.65	316.81	414.08	369.26	586.96	731.8	898.39	1015.3	1245.6	1451.2	1665.8	1947.1	2191.2	2374.3	2604.3	2830.8	3100.7	3221.5	3503.8	3799.6	4058.1	4363.7	4629.5	5013	5298.1	5433.5	5709.2	5964.5	6110.2	6385.3	6376.9	6617.5	6759.5	6937.7	7103.8
0	0	0	12.698	11.638	0	20.055	0	18.711	0	0	0	0	0	0	5.1342	25.051	51.306	67.284	101.23	131.18	173.52	258.57	285.03	339.62	369.14	411.29	436.84	497.87	536.82	617.05	709.85	720.14	804.17	821.62	817.03	859.93	940.24	991.02	1033.8	1092.3	1112.4	1165.6	1249.6	1301.7	1292.6	1371.8	1438.5	1440.2	1469.2
0	0	0	0	18.453	32.09	20.568	61.313	41.335	30.732	28.417	41.504	57.044	62.654	90.74	125.67	125.5	139.1	165.4	175.57	200.84	228.62	216.35	247.2	337.28	320.26	323.35	376.75	400.02	421.18	444.55	531.98	541.52	603.05	651.06	738.64	776.83	821.17	760.45	780.18	774.59	811.37	858.74	925.19	876.25	872.8	889.38	894.47	895.28	916.91
0	0	0	2.4604	6.925	11.365	13.081	33.162	38.398	45.737	58.394	86.939	134.93	166.47	241.56	331.17	424.61	492.3	613.4	723.18	840.63	803.65	892.79	943.49	966.41	1094.1	1088.7	1215.9	1135.3	1258.2	1324.8	1401.1	1365.2	1439.4	1484.4	1569	1483.8	1619.6	1653.1	1733.4	1780.8	1866.2	1930	1978.1	2075.5	2125.1	2124.2	2150.9	2230	2354.7
0	0	1.021	4.7323	1.5631	6.9621	0.29057	0	13.942	26.177	73.863	156.15	275.62	417.99	574.53	729.61	945.87	1160.8	1437.1	1698.3	1986.7	2189.7	2481.4	2826.7	3053.9	3400.2	3650.8	3959	4159.9	4371.6	4706.8	4939.9	4975.3	5146.3	5214.2	5503.6	5568.8	5779.7	6025.3	6111.3	6360.1	6314.9	6438.6	6660.3	6820.7	6969.4	7178.2	7243.9	7252.5	7353.3
0	0	0	0	14.783	0	36.201	19.772	42.272	4.8734	25.634	30.569	23.298	28.188	8.8194	10.448	20.519	28.734	0	7.1021	8.5361	11.307	62.978	98.206	149.61	235.23	307.07	389.12	495.62	600.41	738.52	854.73	972.46	1146.8	1301.7	1308.8	1406	1487	1648.5	1767.2	1860	1947.9	2050.8	2139.8	2233.8	2281.3	2409.1	2485.9	2563.4	2723.2
16.483	0	1.147	0	0	0	0	0	0	1.3164	0	0	0	0	0	0	0.074119	0	0	0	0	0	0	0	9.1763	13.398	16.004	18.689	15.248	24.984	57.605	55.185	32.151	95.922	55.711	115.08	63.51	159.03	160.01	142	149.92	147.18	126.44	143.19	178.49	188.37	163.73	171.73	184.75	173.31
0	0	0	13.451	20.88	11.942	5.1246	19.807	19.907	15.602	0	15.989	36.026	32.204	12.51	23.177	45.61	54.638	61.88	96.462	148.57	142.43	168.24	193.12	241.97	287.76	319.1	368.5	447.34	525.61	568.25	659.08	717.33	805.59	915.1	1009.4	1102.2	1211.3	1332.7	1491.7	1595.7	1683.3	1809.4	1940	1988.1	2008.9	2047.6	2132.7	2257	2294.9
0	0	0	0.06882	0	16.579	6.9892	36.374	92.924	149.75	225.32	321.25	459.59	559.41	745.24	944.02	1174.2	1275.7	1568.6	1796.3	2112.3	2347.6	2412.4	2749.4	3073.1	2802.7	2940.4	3155.7	3586.3	3657.8	3886	4059.1	4130.3	4562	4327.3	4405.9	4499.4	4565.4	4575.5	4727.7	4782.2	4979.3	5043.1	5020.8	5091.9	5075.7	5010.2	5017	5080.2	5166.7
13.203	3.9398	1.9815	0	0	0	0	0	0	0	0	0	0	0	0	0	0	12.383	38.247	67.908	114.69	142.91	172.37	230.85	257.62	285.02	327	353.01	420.17	458.22	504.49	586.66	602.65	707.68	763.81	835.53	915.72	981.43	1045.4	1103	1148	1223.4	1219.3	1253.5	1296.4	1328.6	1349.4	1388.9	1413	1456.7
4.8171	0	3.6224	0	0	5.0757	2.253	0	0	6.1659	14.67	10.554	23.672	42.959	45.927	58.452	82.638	88.139	111.06	135.29	182.39	278.21	355.38	393.39	468.51	554.43	632.15	709.75	785.51	869.83	967.39	1043	1137.3	1197.2	1226.6	1354.1	1362.4	1463.8	1540.4	1557.8	1633.3	1733.4	1798.7	1854.4	1864	1928	1975.2	2040	2074.3	2048.2
0	3.3666	2.9814	10.191	9.4591	0	0	0	0	0	0	0	0	0	0	0	0	0	20.768	23.208	7.5852	85.78	140.25	197.4	212.08	339.88	395.95	521.61	661.63	818.65	935.39	1024.8	1131.8	1298.4	1320.5	1477.9	1480.4	1451.9	1623.1	1649.2	1712.9	1753.6	1904.2	1885.1	1894.4	2030.1	2160	2111.8	2173	2142.8
0	0	0	6.0276	0.37344	0	26.589	0	14.383	0	0	0.086714	0	43.757	73.723	98.013	152.1	209.93	273.51	360.49	447.41	489.2	620.37	655.59	849.54	836.63	953.44	1050.9	1152	1157.5	1258.6	1405.6	1405.3	1581	1635.1	1673.6	1811.4	1916.7	2047.9	2152.1	2225.8	2347.1	2498	2666	2764.7	2840.9	2881.8	3060.6	3103.4	3185.5
0.18748	0	0	3.4902	0.49508	2.6469	7.5366	0	5.5602	4.1828	11.728	19.553	36.219	48.733	60.218	74.007	95.291	112.18	141.15	153.02	187.01	193.59	189.65	213.38	248.34	254.25	289.94	335.63	356.99	409.26	471.87	547.27	658.94	756.59	938.08	1080.1	1201.3	1364.8	1541.1	1659.3	1874.5	2040.5	2239.2	2374.8	2502.6	2657.8	2803.1	2879.8	3008	3052.9
0	0	5.4331	3.3041	10.38	9.2465	0	19.908	1.7453	33.514	38.722	103.82	257.87	324.08	502.08	737.3	980.9	1187.4	1396.4	1830.5	2102.9	2243.8	2494.7	3166.8	3226.6	3337.8	3838	4502.9	4225.8	4227.1	4613.3	4872.3	5085.2	5231.5	5363.3	5564.3	5680.9	5928.2	6102.4	6285.9	6381	6462.4	6833	7155.6	6932.2	7232.4	6641.3	8191.9	7335.9	7678.4
12.315	0	0	12.254	1.8161	15.532	0	1.6356	0	0	0	0	0	0	0	41.036	51.701	73.681	114.45	157.7	191.39	245.53	333	390.76	480.83	544.46	667.3	794.3	829.35	936.72	987.34	1249.3	1240.8	1347.5	1480.6	1571.5	1795.4	1967.5	2050.3	2236.6	2322.7	2513.7	2667.6	2767.9	2862.7	2999	3102.1	3134.9	3213.8	3255.1
0	0	0	16.039	24.408	23.343	0	11.451	0.91021	0	0	0	0	0	0	0	39.053	62.754	105.26	219.37	235.69	458.58	501.38	644.81	794.64	903.8	1019.2	1147.3	1241.7	1332.4	1478.3	1769.6	1997.3	1911.5	1841.7	2183	1814.6	2050.4	2085.9	2164.9	2236.5	2288.8	2365.3	2455	2541.3	2623.9	2686.5	2756	2774.2	2876.9
9.855	4.9052	2.593	6.5151	0	0	0	0	0	0	0	0	0	0	0	0	2.1668	0	0	0	13.159	6.1341	16.711	19.624	29.216	48.099	59.484	74.893	66.268	105.62	142.01	178.84	195.16	217.77	265.81	279.57	291.92	324.76	381.54	403.58	407.15	415.61	469.69	471.64	455.72	461.95	431.49	476.55	484.45	450.23
0	0	0	12.118	4.3628	5.7639	8.618	6.6814	16.145	15.265	15.213	22.627	27.4	53.543	52.894	53.829	69.001	79.656	96.421	97.12	110.85	100.82	113.8	157	157.59	181.68	190.2	222.3	298.29	345.24	418.25	498.89	540.17	694.65	809.42	903.33	1040.2	1147.1	1276.9	1415.5	1222.7	1325	1525.8	1590.8	1699.4	1827.5	1947.7	2048.9	2112	2260.4
0	0	0	0	13.466	7.8444	24.502	1.1044	31.477	1.2844	7.708	4.2209	9.3017	1.0328	0	0	0	0	0	0	9.0035	6.6886	38.188	34.686	52.349	86.819	128.76	164.33	169.84	193.01	219.39	247.8	227.65	269.26	271.69	261.92	222.73	251.39	228.61	250.58	259	254.12	228.41	244.6	229.06	253.78	224.09	250.9	245.98	251.47
7.0556	8.3405	3.1659	10.471	0.94644	0	0	5.9038	39.493	90.121	211.01	341.09	500.31	817.02	1003.5	1289.1	1600	1898.2	2184.5	2512.5	2551.9	2970.3	3271.4	3165.2	3940.3	4031.9	4305	4657.9	4982	5211.2	5400	5672.3	5764	6063.6	6260.1	6669.4	6907	7142.3	7537.3	7716.6	7892.3	8176.6	8361.4	8470.7	8654.3	8878.3	8856.2	9092.1	9128.9	9122.3
12.026	0	0	0	6.0041	0	0	0	0	0	0	0	0	0	0	0	0	0	0	1.6954	47.301	108.62	206.28	327.73	413.02	517.76	679.32	789.06	959.96	1055.3	1277.1	1398.1	1505.4	1609.2	1736.5	1883	1896.2	1949.7	2003.9	2001.8	2100.6	2123.5	2162.6	2165.2	2185.4	2192.7	2184.3	2111.5	2102.6	2059.9
0	0	3.2938	15.928	0	0	27.064	14.246	36.034	20.463	77.238	102.72	121.52	195.44	225.49	279.81	309.49	373.94	399.73	450.18	478.16	507.56	560.88	579.95	609.42	644.37	695.65	693.26	724.63	707.53	753.28	784.73	752.14	814.89	824.39	840.72	836.24	861.48	895.09	932.86	895.28	930.39	981.91	1011.1	1054.3	1079	1088.9	1160.4	1185.9	1208.3
0	2.3784	0	13.675	4.2791	1.7315	4.5909	20.269	41.539	85.864	124.68	195.2	233.72	278.79	366.67	455.04	497.97	566.75	678.54	722.76	778.02	878.73	957.71	1003.6	1116.3	1163.5	1267.9	1298.1	1317.3	1374.1	1509.2	1549	1663.6	1689.8	1710.4	1728.6	1738.7	1765.8	1834.2	1845.2	1806.8	1875.4	1916.5	1925.9	1922.1	1928.5	2004.5	1968.2	1974.9	1992.9
0	0	0	0	6.1251	10.557	5.1854	2.1049	8.4705	16.379	10.924	29.931	30.82	46.066	59.393	84.041	130.67	124.99	145.27	172.28	214.27	255.09	314.51	368.09	395.01	444.54	446.33	516.5	569.2	624.37	683.35	683.73	681.24	740.49	783.47	855.01	930.7	975.09	1005.8	1054.8	1059.3	1083.5	1130.8	1231.5	1244.7	1350	1477.5	1544.7	1545.4	1543.5
0	0	0	0	19.108	18.474	8.271	12.041	41.103	28.977	40.451	69.046	143.18	220.63	335.72	448.13	614.84	765.47	942.28	1154.5	1315.6	1474.8	1642.2	1819.6	1914.4	2151.4	2240.4	2223.6	2293.8	2453.4	2539.2	2591.2	2609.7	2633	2731.6	2787.5	2836.2	2852.2	2869.8	2903	2919.7	2943.5	2959.6	3022.8	2984	3050.5	3129.5	3121.9	3071.7	3143.4
0	0	0	4.9966	11.892	2.6948	27.51	11.345	62.844	30.079	53.986	28.749	58.997	51.213	53.934	50.467	39.611	48.14	41.942	36.816	59.372	18.053	22.746	34.356	47.858	2.1449	0	30.83	38.082	29.384	28.137	61.14	113.71	158.62	241.83	331.03	466.59	575.52	714.52	852.46	1072.5	1174.6	1338	1458.2	1587.3	1738.9	1870	1857	1992.1	2037.3
0	0	9.3435	1.2601	10.843	0	1.258	7.5761	4.671	2.9947	9.8548	10.607	2.7496	3.0836	10.081	5.2919	4.4573	2.1234	10.34	3.0219	16.207	43.385	88.353	121.76	173.99	204.8	240.45	328.13	389.6	444.97	539.68	595.41	663.9	688.26	747.58	784.97	852.5	844.91	915.53	869.5	890.66	936.85	973.07	1040.9	1096.9	1179.3	1246.1	1312.3	1275.8	1253.2
0	1.1516	0	5.1254	0	0	28.803	30.502	52.442	16.738	68.663	84.632	102.21	128.83	146.9	177.23	210.74	248.63	276.43	310.65	338.66	354.74	399.59	416.54	445.45	473.53	520.31	548.06	566.79	546.45	650.45	697.03	744.9	744.53	827.82	856.72	921.35	972.33	1053.7	1058	1123.4	1177	1218.7	1309.3	1339.4	1301.1	1344.4	1457.7	1396.5	1424
0	0	0	7.1687	6.3386	4.8775	22.044	62.033	125.92	193.26	278.56	425.46	559.66	741.74	995.05	1317	1614	2012.7	2432.3	2902.3	3311.5	3886	4297	4788	5441.6	5953.9	6447.3	6954.9	6792.6	7772.3	7950	8528.1	8730.6	8947.8	9219.1	9424.1	9576	8952.8	9379	10088	10076	10128	9635	10537	10445	9901.4	9914.9	9389.3	9691.4	9796.4
14.972	0	3.1109	0	9.5885	0	0	0	0	0	0	0	0	0	0	0	69.607	99.191	180.66	237.59	290.37	335.94	394.15	464.33	530.95	536.43	658.73	710.15	793.54	841.17	708.09	781.48	773.83	803.55	840.94	904.16	1013.5	951.24	948.42	997.24	967.45	1008.6	1025.6	1055.3	1055.7	1114.5	1086	1076.6	1081.6	1097.2
0	0	0	0	10.108	15.453	29.819	23.217	21.617	28.789	36.689	45.237	74.049	60.32	70.705	79.652	128.33	120.34	148.68	172.36	199.1	224.92	272.41	300.11	329.26	333.11	374.31	428.61	430.3	450.85	465.09	523.67	572.65	601.17	672.49	745.26	821.11	874.1	983.89	1092.6	1171.9	1311.4	1375.1	1520.5	1580.9	1699.9	1825.8	1883	1985.1	2069
0	11.031	7.0101	2.4376	5.5081	0	0	0	0	0	0	0	0	0	0	0	0	0	0	23.891	47.477	83.848	139.12	220.91	279.99	270.4	376.74	381.8	437.75	496.9	562.72	625.23	678.66	675.28	823.75	868.87	975.32	976.84	1151.8	1258.2	1328.4	1381.4	1463.1	1537.5	1637.8	1696	1739	1802.1	1899.5	2003.4
4.3954	0	0	0	2.0201	5.6704	10.448	33.232	62.978	103.89	193.69	280.11	413.35	528.02	709.31	876.77	1063	1231.7	1389.8	1504.9	1659.1	1730.1	1907.5	2034	2237.2	2315.3	2356.5	2534	2645.8	2711.6	2934.7	2947	3052.4	3105.3	3205.8	3334.7	3488.6	3753	3882.5	3971	4148.6	4279.5	4399.1	4589.6	4634.2	4803.6	4899.9	5046.1	5038.6	5210.1
0	0	9.7388	4.5911	2.7999	0	42.722	49.464	96.641	160.12	321.41	412.26	481.34	640.65	669.72	888.31	851.22	882.63	981.86	1444.4	1054.5	1207.2	1402.8	1534.3	1424.9	1683.5	1726.4	1770.3	1812.7	1784.6	2168.5	2156.1	2185.5	2340.5	2368.9	2552	2425.8	2542.3	2633.7	2675.2	2699.7	2683.9	2719.3	2817.8	2751.7	2893.6	2929.4	2935.9	2921.7	2879.4
0	0	0	1.1257	5.7412	7.5464	10.139	13.181	19.768	8.1508	5.9575	10.675	15.879	9.0632	19.805	5.9543	11.177	8.2536	21.123	19.783	37.192	63.403	118.06	180.36	243.9	333.63	416.52	543.51	651.3	775.77	907.56	1051.2	1151.7	1343	1538.5	1751.3	1899.6	2071.6	2134.5	2210	2349.9	2400.9	2436.5	2496.7	2611.3	2713.8	2682.6	2449.9	2459.9	2817.7
0	0	3.0114	0	24.03	19.957	18.033	23.831	37.388	36.725	83.644	101.43	136.2	129.61	172.39	239.23	328.22	422.66	520.77	625.58	749.11	857.42	988.52	1123.1	1221.6	1337.1	1403.1	1574.2	1712.2	1828.5	2006.5	2201	2350.8	1921.9	2008.7	2138.1	2237.3	2301	2500.5	2498.3	2609.6	2661.8	2805.2	2962.8	2151	3142.9	3293.5	3305	2857.4	3461.9
0	0	0.50869	0.73045	5.7297	0	3.3945	19.06	43.307	69.311	121.78	194.16	280.85	401.74	532.51	730.9	920.29	1021.5	1047.6	1385.3	1590.2	1493.2	1628.6	1972.9	2079	1925.4	1968.1	2216.8	2583.6	2282.7	2256.4	2624.5	2939.9	2573.7	2563.7	2960.2	3088.8	3259.3	2874.7	2890.1	3024.8	3063.3	3123.5	3240.3	3293.6	3371.5	3457.3	3524.2	3553.8	3628.1
9.7948	2.503	0	0	2.7012	1.8775	0	4.1903	1.9808	0	0	7.1966	32.655	58.377	124.65	182.63	256.24	320.84	386.87	461.16	501.35	566.81	675.21	718.84	784.93	814.95	857.36	936.7	961.32	996.87	1059	1018.3	1046.5	1088.6	1111.7	1115.8	1167.1	1267.2	1375.3	1348.7	1423.6	1462.6	1445.8	1509.8	1560.6	1571.4	1611.1	1679.6	1697.8	1755.8
0	0	1.7244	12.015	17.306	19.75	0	0	0	8.1023	18.466	64.62	101.13	109.1	100.34	147.32	167.16	212.31	231.97	315.66	382.17	431.51	519.49	497.7	626.05	675.66	765.92	749.78	868.45	967.1	1094	1046	1023.1	1175.3	1309.3	1357.7	1224.7	1242.8	1485.8	1577.2	1645.4	1599.9	1646.4	1613.5	1700.2	1793.5	1754.3	1760.5	1825.4	1921
0	0	0	11.33	8.0491	0	14.942	20.317	26.348	17.769	28.555	9.1025	17.012	24.838	22.304	23.233	21.413	17.618	22.741	26.538	43.642	72.51	95.782	94.782	125.05	160.47	216.17	197.43	215.7	212.92	231.14	285.4	305.99	299.32	292.97	308.94	300.32	280.19	290.91	318.33	314.09	299.71	301.91	272.39	259.57	283.08	251.12	253.36	244.99	260.16
13.283	1.9441	0	1.7611	0	0	0	0	0	0	0	0	2.2642	1.3795	26.744	48.004	115.98	189.27	256.31	319.88	379.37	472.24	521.03	627.94	743.58	876.24	1033.7	1075.3	1188.5	1392.9	1401.5	1510.9	1539	1644	1757.8	1938.5	2079.5	2137.4	2266	2270.3	2436.7	2544.4	2555.3	2616.6	2657.3	2739.1	2788.7	2730.9	2742.6	2774.5
0	1.3693	0	0	4.8367	7.0126	0	0	0	0	0	0	0	0	3.3579	7.8596	22.484	46.98	85.947	128.73	172.15	235.96	288.76	380.95	489.94	591.97	715.13	867.49	1015.5	1086.9	1219	1343.7	1220.8	1530.9	1667.7	1755.1	1794.9	1849	1916.2	2053.5	2127.1	2235.1	2247	2290.6	2391.8	2461.3	2480.7	2520.8	2553.7	2613.1
0	0	0	5.9038	15.995	24.764	0	0	0	0	0	0	0.35793	6.4372	18.699	11.542	31.326	33.671	64.09	57.148	75.562	81.052	84.504	89.62	99.381	122.61	141.48	161.45	136.82	155.51	149.1	170.38	207.07	220.24	248.61	304.04	323.34	377.68	368.34	446.53	441.67	505.82	515.72	547.86	599.2	650.25	592.79	633.13	636.87	683.76
0	0	0	0.15875	0	11.248	12.476	0	2.8605	3.2334	7.9849	6.586	11.734	1.9889	1.065	0	14.957	1.0762	7.2311	10.929	10.823	0	0	0	12.359	0	11.545	78.593	105.07	107.39	157.88	181.38	209.72	242.65	291.71	350.77	428.23	484.85	495.05	557.25	670.71	713.1	833.15	898.63	957.34	1027.3	1180.9	1198.5	1290.6	1386
0	0	0	0	7.7488	11.814	17.379	12.379	8.6144	0	16.851	22.425	46.184	75.268	83.461	97.735	122.8	137.73	148.88	183.09	211.56	213.54	202.49	221.4	224.84	218.32	258.44	267.28	271.05	254.83	265.96	294.32	334.63	373.76	409.73	460.43	559.14	622.25	656.54	666.6	768.43	766.41	822.28	868.74	840.63	914.88	936.51	1012.8	990.8	1067.5
0	5.9444	0	6.2145	10.207	3.7772	0	0	2.1779	0	0	34.005	59.32	117.18	210.62	293.69	454.94	585.58	792.55	991.6	1171.1	1319.3	1454.1	1770.9	2004.3	2120.1	2196.5	2563	2700	2918.8	2874.7	3017.5	3342.3	3464.3	3527.4	3549.1	3671.6	3753.2	3938.7	3606.1	3978.8	3919.5	3706.3	3989.6	4178.2	4324.2	4458	4421	4354.2	4276.9
5.5735	10.436	8.5023	0	0	0	8.6312	17.019	41.278	20.032	116.27	161.52	182.25	245.95	268.89	312.73	367.12	378.09	399.33	420.32	360.79	464.44	495.87	520.52	517.42	562.55	640.8	679.44	748.28	816.92	918.1	996.79	1038.6	1159.1	1210.5	1247.4	1341.3	1377.8	1470.4	1550.1	1539.9	1579.2	1606.5	1664	1737.8	1825	1771.3	1904.5	1847.6	1911
0	19.093	0	0	0	0	0	0.34439	0.86596	0	5.9177	31.723	37.011	28.044	41.085	98.673	133.19	173.05	228.71	231.01	269.34	304.21	376.18	433	434.6	476.55	508.34	591.76	644.17	670.72	762.02	843.67	923.86	978.17	1035.9	1120.1	1120.6	1239.1	1326.1	1439.2	1542.8	1691.6	1773.9	1912.7	1919	2110.1	2165.5	2204.9	2271.8	2269.7
0	0	0	11.434	16.971	15.481	6.0681	9.1701	31.407	26.267	22.016	21.815	33.95	59.22	60.512	65.564	68.635	76.858	77.878	81.566	84.462	91.564	91.114	110.71	113.61	134.25	112.38	59.181	71.012	110.23	82.841	97.735	93.999	118.37	136.44	140.31	150.12	152.66	172.92	170.74	140.99	166.31	153.55	143.93	154.61	144.14	124.34	151.44	164.12	218.14
0	0	0	0	30.275	49.772	69.436	111.69	148.96	144.16	151.58	245.69	320.18	369.52	494.73	665.11	842.57	1008.5	1249.4	1508.7	1739.1	1932	2171.9	2503.4	2770.8	2887.4	3166.5	3290.9	3506	3690	3703.9	3864.7	3989.5	4060.6	4064	4215.9	4299	4404.4	4498.4	4554.6	4572.8	4774.7	4837.2	4906.4	4953.2	4977.8	5020.7	5007.6	4993.3	5061
2.2931	0	0	0	0	2.9647	15.566	6.1981	20.068	9.6805	13.532	0	15.434	7.6893	20.437	7.4843	35.881	74.705	115.3	148.61	173.59	252.37	329.97	423.04	492.18	584.26	692.81	686.88	835.05	964.88	1132	1156.4	1302	1496.8	1563.7	1719.6	1765.2	1922.2	2079.6	2153.6	2327.2	2433.6	2439.1	2565.5	2583.4	2654.6	2649.6	2754.2	2727.1	2753.8
0	6.4913	0	0	1.5385	4.3558	12.505	33.694	42.687	68.591	82.372	80.783	105.12	132.82	139.52	182.97	193.19	217.38	249.21	274.87	273.83	339.98	357.54	397.13	439.68	484.65	546.78	592.88	641.74	696.21	764.39	833.74	848.78	928.97	1048.1	1134.8	1247.9	1205.3	1304.7	1382	1480	1569.9	1657.2	1656.4	1807	1851.6	1818.3	1869.3	1956.1	2061.2
0	0	0	1.2762	119.27	194.65	221.32	518.72	545.13	502.94	666.11	820.48	879.37	990.9	977.26	1315.6	1444.2	1493.2	1507.3	1631.2	1914.9	1865.5	2006.3	2034	1860.3	1927.1	1933.8	2030.7	2050.1	1905.2	1988.6	2037.2	2318.5	2134.6	2038.8	2176.6	2379.2	2253	2209.4	2217.1	2219.4	2250.8	2296.7	2343.9	2356.5	2472.9	2449	2456.6	2428.7	2389.6
16.894	2.6657	0	0	0	0	43.333	32.656	54.176	146.68	280.04	368.71	467.91	616.07	742.85	833.67	983.67	1167.5	1339.5	1617	1746.4	1947.7	2184.2	2477.7	2635.9	2869.7	3058.4	3219.7	3358	3561.1	3539.3	3734.3	3834.9	3989.2	3907.6	3920.1	3982.5	3933.6	4135.7	4098.6	4122.7	4130.6	4137.4	4225.2	4213.2	4303.1	4260.4	4342.2	4385	4264.5
11.783	0	0	0	0	2.6035	17.617	62.763	123.06	198.62	284.05	386.11	507.27	646.2	767.21	924.23	1104.8	1164.1	1320	1441.4	1521	1641.2	1785.4	1813.9	1907.7	1886.7	2014.9	2032.6	2037.1	2055.9	2075.6	2097.6	2018.6	2104.9	2045	2074.7	2066.6	2155.4	2234.8	2243.7	2227.8	2238.9	2271.1	2257.7	2317.8	2371.6	2382.1	2467.8	2452.3	2443.8
0	0	0	15.873	0	13.744	42.395	54.556	67.954	99.899	124.94	148.81	160.04	191.74	214.72	243.79	257.7	257.89	283.56	340.88	393.1	409.86	432	484.49	516.63	545.76	591.12	651.33	641.37	700.91	822.4	863.84	910.8	931.61	946.59	992.93	1065.8	1069.6	1107.5	1104.8	1195.1	1229.3	1266.8	1324.3	1332.8	1356.6	1359.3	1400.6	1364.2	1364.7
0	0	0	1.7392	0	0	34.182	3.8181	24.972	0	7.8434	32.506	74.675	160.57	235.72	377.36	511.2	671.39	795.76	984.91	1084.8	1192.6	1379.5	1483.2	1585.1	1634.3	1790.6	1820.2	1892.3	1953.7	1998.9	2056.9	2039	2147.5	2159.9	2175.1	2203.7	2205.7	2283.4	2285.2	2259.5	2276.2	2286.1	2351.8	2349.3	2335.8	2362.3	2426.8	2416.2	2417.4
13.881	0	0	6.48	0	0	0	0	0	0	0	0	0	9.573	29.543	47.348	89.54	117.49	154.5	186.72	283.23	341.23	438.08	539.89	664.49	798.56	979.51	1137.7	1277.3	1520.6	1654.2	1893.8	1990.9	2271.5	2373.3	2444.7	2713.2	2861.5	3009.5	3189.1	3373.5	3509	3621.9	3763	3825	3922.8	4025.1	4179.5	4152.8	4207.1
0	11.811	0	10.789	6.8186	0	3.7989	14.641	19.834	28.551	0	13.297	25.834	31.74	42.672	52.099	63.737	88.183	80.989	72.414	88.357	88.501	95.386	176.9	196.26	202.54	110	128.06	95.395	222.06	72.807	90.19	98.076	80.92	104.28	95.059	105.97	123.22	178.01	192	229.92	239.62	256.16	270.26	276.02	326.62	312.41	307.01	316.42	338.64
0	0	0	1.9812	0	5.5039	9.3724	4.0121	7.1898	6.8702	9.7923	6.2943	28.028	51.079	55.526	84.437	91.481	114.72	193.07	203.34	285.28	312.09	309.28	343.03	349.57	400.21	585.23	624.97	624.88	721.5	842.28	939.41	1065.3	1173.2	1212.4	1338.9	1352.1	1359.5	1483.6	1416.6	1461.9	1558.1	1612.9	1651.9	1706.6	1836.3	1821.8	1859.4	1901.1	2121.7
3.9222	0	0	13.571	5.8928	0	0	14.829	14.06	11.254	12.313	11.334	27.274	17.038	37.507	34.454	44.023	45.991	52.247	59.496	72.3	76.145	94.812	86.249	134.7	159.23	214.23	333.87	423.11	621.32	850.85	1131.2	1502.6	1749.4	2021.1	2428.5	2522.9	2922	3219.6	3523.9	3939	4063.5	4459.1	4575.2	4853.9	4960.1	5243	5549	5695.8	5715.4
0	0	0	4.0548	34.501	0	0	0	0	0	0	0	0	0	0	0	0	0	0	0	0	0	0	0	0	0	0	0	0	0	0	0	0	0	11.48	108.67	201.27	324.32	512.44	762.16	915.42	972.96	1133.5	1310.9	1525.5	1725	1871.4	1979.9	2084.5	2196.3
0	0	0	18.794	27.969	0	39.233	3.8736	28.73	0	2.9855	12.437	16.465	18.807	17.547	22.438	38.871	74.319	62.509	69.661	87.548	112.56	155.91	173.06	196.61	221.2	243.3	265.12	302.28	351.59	441.22	519.16	570.65	694.48	764.62	825.57	975.32	1072.5	1184	1347.3	1400.1	1523	1662.6	1740.7	1892.2	1958.9	2077.4	2174.4	2203.7	2285.1
0	0	0	0.090986	5.6525	8.4452	6.4861	16.688	16.11	21.523	26.015	37.238	75.443	119.29	222.19	345.77	469.08	662.39	834.31	1030.9	1258.6	1497.2	1582.3	1799.7	1989.1	2269.7	2428.5	2611	2721.7	2918	3122	3191.4	3311.4	3404.8	3451	3725	3751.3	3876.5	4049.4	4199.4	4231.8	4368.7	4502	4586	4725.2	4725.6	4789.5	4962.4	4928.4	5114.9
0	0	0	0	3.9024	8.2172	16.365	13.773	28.084	56.98	100.6	160.11	265.69	395.42	521.98	641.3	820.11	974.66	1147.7	1266.8	1421.7	1589.1	1699.9	1810	2031.6	2127.2	2139.7	2233.4	2362.8	2491.9	2648.5	2745	2815.6	2880	2934.2	3060.4	2983	3110.8	3082.5	3221.2	3217.4	3254	3304.3	3205.3	3185.5	3278.1	3232.6	3321.6	3281.1	3264.5
5.4418	1.3304	0	0	3.48	0	0	0	4.7657	0	6.936	30.855	59.953	106.99	141.2	236.44	265.63	344.59	403.01	461.84	538.15	621.95	676.56	795.56	894.83	961.02	1120.4	1236.9	1368.2	1403.5	1609.8	1698.7	1819.6	1940.3	2055.5	2221.2	2329	2636.3	2760.4	2896.8	3091.8	3188	3252	3349.1	3487	3699.5	3653.7	3724.1	3720.1	3921.1
0	0	0	0	7.2806	5.9788	13.076	8.7308	11.196	6.4079	2.612	0	16.116	10.815	5.3251	7.5128	0	19.585	30.581	25.305	31.562	28.895	45.662	40.314	49.374	69.925	89.517	119.38	120.4	157.52	170.73	192.28	212.96	207.97	169.93	186.02	176.64	175.81	176.36	186.07	176.56	185.56	198.62	211.24	211.91	249.96	210.12	233.2	224.57	307.05
0	0	0	0	11.934	31.1	38.272	104.11	103.23	77.503	116.94	198.43	152.16	143.45	160.38	222.55	244.66	232.17	292.99	342.29	686.2	413.7	455.62	515.03	1001.3	605.81	623.64	713.59	1083	867.33	854.47	912.29	1375.2	1028.9	1121.6	1191.5	1231.4	1326.4	1407.3	1495.9	1607.1	1637.4	1691.6	1803.1	1844.8	1884.1	1980.9	2040.3	2048.5	2055.4
0	0.89923	0	0	0.80433	3.8581	0.64379	5.2518	5.9774	0	1.3987	10.603	32.653	17.276	29.577	60.367	115.94	145.26	155.11	183.02	220.32	237.46	186.26	237.68	242.96	235.59	218.77	309.03	372.15	417.86	405.12	439.27	467.01	449.08	420.96	434.14	534.73	523.52	527.06	571.94	568.69	593.26	613.83	670.43	679.74	694.35	742.91	760.44	811.9	819.66
0	0	0	6.4346	19.436	40.347	53.475	89.377	113.28	20.216	135.47	198.57	258.78	271.12	330.98	377.66	498.57	462.44	555.17	635.42	732.85	741.66	828.77	1080.4	939.53	1170.9	995.84	1048.5	1207.3	1165.2	1184.7	1184.9	1209.1	1317.5	1300.5	1357.3	1492.3	1494.8	1516.9	1522.2	1587.8	1616.3	1626.9	1910.1	1901.5	1676.2	1889	1950.9	2009.7	2077.9
0	0	0	0.24102	8.3694	6.7762	7.9168	10.084	24.841	29.804	34.612	67.045	104.89	156.59	182.11	258.99	286.6	364.74	437.47	488.1	519.04	568.58	637.02	671.23	744.78	784.9	808.31	914.47	998.13	1009.9	1055.8	1094.8	1161.4	1151.3	1188.5	1265.9	1286.1	1354.2	1355.3	1434.7	1497.9	1483.1	1525.7	1576.2	1642.6	1626.5	1645.4	1750.1	1788.7	1843.2
7.5957	1.401	0.44814	5.4937	0	0	1.3284	3.7474	0	0	0	0	0	0	0	0	0	0	0	0	28.799	88.846	176.44	269.04	426.98	575.99	722.24	964.27	1173.5	1348.6	1633.2	1833.8	2084	2277.7	2525.5	2626.9	2803.6	2924.7	3193.9	3270.7	3460.5	3512.6	3691.8	3757.8	3844.7	3927.5	4090.3	4235.9	4368	4406.1
0	0	0	0	12.947	55.849	148.05	256.32	391.83	609	804.67	1016.7	1212.2	1476.6	1766	2020.5	2218	2427.9	2707.1	2735.3	2992.4	3277.9	3310.8	3587.3	3549.9	3630.2	3807.2	3858.5	3970.1	4032.4	4094	4033	4114	4114.2	4174.1	4244.1	4194.5	4209.8	4197.2	4325.4	4365.6	4360.7	4253.4	4299.8	4351.5	4357.6	4249.9	4378.6	4314.6	4362.3
0.02308	4.0735	4.076	0	0	2.5656	0	0	0	0	9.5552	41.78	85.539	152.76	213.65	300.54	540.41	454.11	512.38	604.73	975.8	761.12	837.61	959.88	1403.4	1078.1	1115.5	1457	1244.9	1105.2	1098.3	1164.2	1181.4	1205.5	1246	1781.4	1589	1925.3	1503.2	1529.3	1574.9	1631.5	1632.5	1689.4	1688.8	1707.1	1720	1732.1	1740.9	1758
18.661	4.4974	0.21885	0	0	0	0.52556	32.33	76.568	121.34	207.62	331.06	478.26	661.71	860.87	1095.8	1444.4	1584.1	1949.4	2238	2654.1	2905.2	3106.6	3439.9	3553.8	3618.2	3942.7	4048.6	4432.4	4388.4	4651.1	4859.4	4936.2	4867.3	5012	5305.5	5231	5446.4	5381.3	5471.6	5673.2	5482.7	5719	5984.3	5919.3	6424.4	6106.4	6474.8	6239.9	6572.7
6.4972	1.6956	1.3034	10.622	0	0	0	25.947	55.243	97.973	160.98	227.47	312.41	407.09	510.4	631.39	751.14	834.12	951.66	1072.6	1195.1	1284	1452	1477.8	1587.6	1703.8	1769.5	1747.9	1771.1	1735.9	1794	1826.3	1843.9	1772.1	1962.8	1936.8	1889.4	1958.6	2007.5	2002.8	2029.2	2043.1	2045.7	2191.1	2205.5	2272.6	2316	2296	2318.7	2121.9
0	7.8336	0	0	3.6988	5.891	3.8691	17.163	4.6993	8.8787	0	0	0	0	0	0	0	0	0	0	0	0	0	0	0	96.577	120.55	125.15	186.92	192.61	243.31	283.13	318.66	330.12	282.28	425.85	396.31	404.25	470.92	540.55	636.11	716.12	722.92	845.8	895.97	1000.1	1021.3	1088.6	1130.8	1267.9
0	8.409	3.533	0	0	0.8488	0	5.2012	13.524	13.621	32.261	57.718	73.505	75.532	99.481	120.81	177.46	233.14	256.52	318.57	367.52	456.97	523.32	612.31	752.63	797.8	893.48	1041.9	1217.2	1175.1	1319.8	1497.5	1464.6	1596.1	1692.7	1755.6	1982.4	1949.4	2028.3	2149	2180.9	2190.5	2017.6	2267.9	2328.4	2277	2209.9	2085.8	2319.2	2333.5
0	0	0	0	11.371	3.2043	60.653	55.328	54.341	76.156	75.214	88.067	172.68	138.72	207.23	272.45	341.61	334.54	456.18	575.68	632	729.41	822.11	874.15	937.89	1069	1166.9	1293.5	1415.7	1609.4	1733.6	1862.7	1998.4	2263.3	2274.5	2413.9	2551.2	2696.5	2671.4	2808.1	2917.2	2998.2	3067	3261	3419.3	3521.1	3503.7	3599.6	3636.5	3730.7
0	0	0	13.443	8.4415	5.9929	8.4861	0	4.5548	4.7572	0	5.9909	31.328	26.012	36.085	39.485	60.912	91.217	120.93	161.52	175.2	245.78	256.58	254.66	291.69	333.74	296.74	430.21	435.72	494.82	574.79	622.95	698.54	650.92	755.03	692.84	726.93	758.96	739.39	734.2	725.77	722.56	794.59	739.89	758.76	732.35	723.75	704.99	719.4	692.52
0	0	0	0	10.703	0.80614	10.385	13.819	30.876	46.756	66.203	105.49	198.87	175.32	203.99	304.67	353.65	320.58	353.89	447.33	516.07	463.95	483.37	612.18	627.63	571.61	589.32	637.16	717.11	638.19	632.96	671.73	739.02	721.02	724.16	794.29	868.91	809.2	767.56	799.24	836.07	860.66	874.69	937.79	957.36	1008.2	1042.8	1073.4	1134.6	1176.8
6.7932	0	0	0	2.2182	0	2.6304	0	0	0	0	0	0	0	0	4.5548	36.607	57.506	25.839	143.01	211.55	238.75	278.79	388.9	503.72	520.39	520.6	725.82	770.66	880.58	836.33	956.12	1046.3	1082.5	1037	1295.9	1423.3	1474.4	1350.2	1431.4	1467.2	1538.6	1620.6	1604.3	1622.4	1633.7	1675	1727.6	1763.6	1729
0	0	0	15.827	13.12	14.903	13.381	20.181	4.3652	12.508	8.3014	5.6744	5.7725	0	14.207	17.891	28.602	24.774	89.482	97.959	116.15	87.354	103.5	136.75	163.7	139.79	164.49	167.9	193.27	211.5	248.25	302.04	320.34	346.93	407.02	429.25	468	470.7	532.59	541.46	607.09	690.21	815.06	863.8	911.47	965.88	1083.2	1136.2	1187.4	1267.7
0	0	0	0	8.6369	10.733	21.287	19.726	51.732	80.934	101.32	147.32	212.9	275.91	328.75	380.08	467.24	547.42	622.99	664.84	757.86	824.03	862.11	900.33	984.66	1047.1	1160.9	1224.9	1247.1	1348.2	1412.1	1435	1504.5	1516	1567.3	1616.9	1636.5	1734.3	1780	1848.5	1950.9	1953.9	1982	2059.8	2082.3	2189.1	2213.8	2280	2254.8	2376.4
0	0	3.4779	9.1259	1.619	4.2398	0	4.2279	3.253	7.928	0	4.0461	0	6.8986	0	0	0	0.66589	0.86474	9.3611	3.3448	6.7311	8.2865	17.594	16.51	19.873	21.667	41.36	63.153	92.551	111.31	153.09	187.08	220.12	286.25	320.54	422.26	473.24	551.25	646.79	751.28	841.14	946.79	1095.3	1352.2	1525	1590.4	1782.1	1860.3	2067.3
11.142	5.5559	0	0	0.5881	0	0	11.892	9.4316	35.685	51.838	86.255	108.71	158.83	208.89	226.37	291.72	370.32	430.13	477.96	518.49	564.05	649.53	695.47	757.05	890.45	1002	968.67	997.58	1260.1	1321.1	1264.8	1288.2	1511.5	1593.4	1529.7	1693.6	1798.9	1782.8	1377.7	1386.5	1340.8	1418.7	1483.1	1468.9	1491.7	1547	1518.6	1541.4	1510.5
0	19.981	3.7	14.29	0	0	0	0	0	0	0	0	11.849	49.412	114.35	226.76	354.96	493.34	678.47	874.3	1023.3	1288.8	1448.3	1660.6	1822.9	1919.3	2109.6	2195.8	2381.3	2492.7	2657.6	2794.9	2805.8	2868.3	3011.7	3075.8	3284.9	3141.3	3234.8	3404.9	3411.3	3443.8	3556.1	3550	3642.9	3632.4	3618.3	3694.2	3758.3	3894.9
0	0.33314	0	0	0	5.1472	9.4747	9.2016	11.775	6.8067	6.7181	5.5692	0	0	0	0	0	0	0	16.22	25.389	37.771	46.49	68.127	81.07	86.312	98.118	103.68	100.98	111.1	106.32	113.72	124.42	117.88	106.8	113.91	130.86	126.66	122.21	121.69	119.2	146.76	161.98	170.16	171.62	157.46	152.44	149.79	164.52	157.62
10.044	0	5.6812	8.1302	0	0	0	0	0	0	0	0	22.712	29.33	29.556	41.905	56.385	68.427	83.723	95.362	119.59	174.94	220.87	268.48	319.06	423.97	488.09	599.72	616.02	734.05	819.31	924.3	1013.2	1040.4	1112.2	1221.1	1278.4	1335.4	1447.5	1446.5	1580.2	1634.9	1731.4	1776.9	1895.7	1858.9	2023	2142.4	2186.6	2241.3
0	1.458	0	13.431	3.6512	2.4807	0	1.7693	0	0	0	0	0	0	0	0	0	0	0	0	0	13.103	11.893	29.038	26.843	23.31	49.418	16.155	29.029	23.912	58.637	65.295	55.649	331.63	343.85	411.24	400.99	448.05	449.79	419.08	472.09	486.67	501.51	581.83	530.82	550.37	570.05	620.81	593.86	581.51
0	4.352	0.56572	0.51474	3.2818	0	0	2.5909	0	18.523	32.841	42.078	34.621	49.196	67.729	34.403	84.497	168.65	261.19	371.91	544.34	707.25	897.76	1123.3	1365.9	1684	1988.6	2358.4	2662.4	2974.8	3306	3629.5	3965.8	4207.3	4569.3	4844.4	4998.4	5112.2	5484.6	5540	6024.8	6107.5	6271.9	6555.8	6620.9	6711.9	6867.9	6836.5	6838.6	7100.8
0	12.931	5.2979	22.351	0	0	0	0	0	0	0	0	0	0	0	0	0	0	0	0	0	0	0	0	23.183	33.985	61.971	123.17	199.45	252.41	335.15	412.25	491.46	587.85	661.39	759.75	834.43	931.82	1015.6	1029.7	1105.4	1123.6	1245.3	1372.7	1340.8	1420.4	1620.2	1618.6	1638.3	1393.9
17.972	0	0	0.40619	0.39801	0	0	8.2942	3.6992	1.5016	0	3.5835	7.8037	8.2359	21.343	40.296	79.553	116.04	185.31	218.63	275.4	319.25	394.64	462.29	553.7	602.2	668.92	694.5	827.55	853.84	945.22	985.18	993.55	1031.5	1122.6	1112.4	1173.2	1218	1290.3	1309.7	1352.9	1396	1475.9	1509.5	1581.1	1714.2	1696	1779.8	1809.1	1826.8
0	4.673	0	8.2401	0	0	24.705	0	19.031	0	6.7981	0	17.14	48.968	68.878	111.15	180.24	236.91	287.3	353.05	408.52	444.88	559.02	626.16	675.56	674.37	732.73	745.71	793.8	841.12	872.51	943.37	963.84	1020.1	988	1036.3	1095.4	1093	1138.9	1148.1	1163.8	1122.8	1170.8	1140.6	1155.3	1179.6	1162.2	1263.3	1196.9	1264.2
0	0	0	15.999	14.458	1.9949	0	1.1188	3.7123	0	0	3.4011	0.11383	0	0	0	0	5.0295	3.7287	0	0	31.337	61.517	34.7	68.644	74.095	84.589	98.66	88.438	99.088	110.22	103.71	109.23	107.9	101.46	112.47	149.56	159.52	171.67	176.72	191.43	198.55	170.21	161.64	195.71	188.07	196.75	210.81	206.52	197.3
0	0	0	0	8.9816	7.8242	16.25	6.2722	16.729	10.576	19.349	16.447	28.786	36.824	38.962	51.355	66.755	84.357	97.034	94.061	109.89	119.61	146.84	156.88	164.99	196.01	202.9	239.79	237.79	274.21	279.1	289.8	304.85	323.44	355.63	367.92	387.75	417.05	439.85	488.52	547.06	566.94	605.21	650.02	536.38	656.55	690.28	754.38	767.9	801.3
0	15.497	0	8.4553	10.817	0	2.25	0	17.635	13.209	12.701	35.623	27.404	25.504	51.304	42.272	42.298	36.035	38.768	13.598	45.109	101.89	145.95	164.67	207.6	224.01	237.7	266.94	334.44	354.54	386.99	432.89	482.65	509.45	539.29	566.63	592.95	615.91	698.04	678.53	684.57	682.41	731.87	812.57	821.97	909.37	1000.6	967.21	975.59	1000.3
0	0	0	10.181	2.3113	0.74502	7.3663	5.3128	18.395	39.971	71.73	77.195	110.47	145.85	199.43	284.71	406.85	532.53	731.53	885.07	1160.9	1468.9	1756.4	2141.9	2452.8	2895.7	3222	3558.1	4067.8	4321.3	4681.6	5153.6	5429.1	5849.6	6078.8	6252.8	6497.5	6757.4	6829.8	7172.6	7163	7203.5	7472.7	7619.8	7712	7732.5	7758	7802.5	7922.2	7952.5
0	0	0	10.81	2.8074	0	3.2217	14.725	6.9739	1.2746	8.5543	1.4962	8.6947	0	1.056	0	0	0	0	0	0	0	0	0	0	0	0	0	0	0	0	0	15.774	0	0	0	0	11.387	29.052	45.449	60.303	55.986	36.098	56.925	31.168	81.726	69.567	95.642	71.289	107.13
0	0	3.3759	11.512	4.2514	22.384	41.125	51.491	50.088	76.693	104.93	135.37	145.14	190.27	221.39	276.18	338.33	377.41	447.19	516.37	599.44	637.48	763.04	842.54	887.29	916.85	1004.6	1101.1	1102.9	1147.2	1245.8	1277.6	1356.2	1384.4	1436.7	1489.3	1539.4	1560.4	1674.7	1583.3	1660.7	1712.8	1810.5	1940.3	1947.1	2151.5	2355.5	2329.6	2385.2	2423.2
3.7214	0	0	3.5403	0	1.7846	0	0	4.2954	0	0	0	0	0	0	1.48	18.03	15.998	37.028	56.829	90.186	127.19	153.18	173.22	223.1	301.93	366.05	420.96	480.79	558.26	627.42	747.19	773.45	908.43	991.84	1128.7	1265.7	1385	1507.9	1621.5	1777.7	1947.9	2074	2230.1	2438.4	2596.1	2735.1	2928.5	3083.6	3268
0	0	0	7.3412	6.4072	5.8209	2.5668	2.5933	9.0745	18.902	4.7276	24.121	36.641	52.425	56.604	61.589	72.551	89.676	101.39	99.993	111.94	120.71	146.96	176.48	212.43	271.85	304.33	337.45	368.72	425.36	404.4	449.85	477.34	512.82	568.66	633.48	684.82	738	814.61	847.81	930.29	979.26	1048.6	1107.6	1176.3	1217.5	1237.8	1287.3	1319.7	1316.8
7.9651	12.871	0	0	3.2515	0	4.2496	0	1.3352	0	0	12.844	24.806	86.09	121.07	169.44	286.3	388.62	512.21	670.85	879.48	1023	1221.7	1433.8	1804.5	2022.1	2342.4	2733.9	2876.8	3203.5	3482	3708.6	3912.3	4319	4482	4539.2	4590.1	4804.5	4648	4796.4	5098.5	5273.9	5290.1	5416.5	5451.5	5544.7	5722.9	5763.5	5732.2	5949.8
4.461	5.4333	0	27.273	13.501	0	0	17.484	30.907	45.66	86.224	147.61	201.4	266.34	378.5	487.57	562.31	647.41	720.71	857.41	982.62	1029.5	1137	1214	1403.8	1414.9	1514.9	1575.4	1593.4	1766	1737.9	1838.4	2138.1	2038.7	2250.2	2377.7	2442	2451.6	2655.9	2696.6	2869.2	2913.8	2996.9	3135.1	3221.2	3206.2	3309.6	3288.8	3309.6	3509.4
0	0	0	1.7239	6.5528	20.874	27.519	33.992	36.147	32.011	38.319	42.141	59.527	90.482	130.16	160.4	208.9	247.09	295.71	335.16	265.04	491.68	557.4	461.91	757.86	795.02	654.95	964.28	1053.1	1120.6	1169.6	1256	1350	1407.6	1430.3	1554.6	1582.1	1645.7	1643.8	1732.7	1774	1877.3	1938.6	1961.1	2022.8	1991	2078.7	2160.5	2159.5	2205.3
5.1105	3.0999	0	4.1578	0	0	2.2015	0	0.9517	0	0	0	0	0	0	0	11.022	37.385	64.34	96.625	147.96	190.37	242.06	281.27	323.35	333.41	382.71	443.86	494.31	521.87	564.24	594.91	666.96	696.74	762.43	842.47	911.21	993.46	1059	1149.6	1238.2	1299.6	1414.1	1480.4	1584.4	1659.4	1785.8	1895.5	2044.7	2125.1
0	5.3148	0	7.7368	0	0	4.2235	0	0	0	0	0	3.9787	0	16.833	42.036	61.573	0	0	0	0	0	0	0	0	0	0	0	5.0833	7.7102	46.17	98.13	150.16	220.41	266.23	354.03	399.3	419.68	485.64	552.06	628.92	704.23	804.21	879.17	949.12	977.36	1051.8	1101.8	1122.1	1126
0	0	0	21.968	13.084	0	0	0	6.2552	8.6205	39.808	48.077	65.544	77.899	110.75	129.24	145.6	153.33	171.22	173.95	184.88	214.6	222.56	235.57	229.11	239.42	222.57	210.6	201.57	202.11	206.14	230.89	221.85	232	252.43	274.33	263.42	253.96	272.24	267.21	252.66	286.12	330.3	363.76	374.04	390.25	778.28	380.17	405.48	412.53
0	0	0	1.5448	6.9271	12.399	3.0107	0.87315	0	0	0	12.079	26.806	41.548	52.332	84.532	108.34	161.4	185.21	275.11	338.87	551.44	573.04	554.42	530.56	689.84	791.53	849.92	825.29	934.39	973.98	1006.1	931.86	1029.7	1088.5	1003.6	973.69	1183.8	1216.1	1265.3	1342.3	1410.8	1464.9	1596.8	1601.9	1635.1	1681.4	1712.8	1796.4	1880.2
0	0	0	0	21.469	172.17	297.14	405.92	581.58	712.46	832.67	808.98	1018.7	932.61	990.16	1362.9	1466.4	1573.7	1675.7	1361.1	1743.6	1834	1889	1883.6	1958.6	1986.6	1638.4	2005.8	1788.6	2006.9	2004.6	2011.3	2034.1	1998.5	1969.3	1999.4	1937.6	1827.9	1823	1975.2	2026.2	1992.1	1964.9	1892	1895.9	1940.4	1919.9	1957.5	1953.4	1884.2
0	0	1.5337	0	3.7901	4.2042	7.9932	22.484	9.4125	8.697	13.647	5.8427	12.097	2.3416	12.393	12.334	21.704	22.052	37.577	63.753	105.6	151.46	224.6	317.78	425.04	531.78	665.83	787.16	950.4	1089.6	1198.5	1325.8	1443.3	1607.4	1668.6	1777.6	1886.5	1963	2021.7	2122.9	2203.5	2225.6	2294.7	2366.1	2428.9	2414.5	2520.3	2476.9	2548.2	2571.4
0	0	0	0	2.4402	25.123	45.38	67.07	90.307	63.889	47.63	65.457	75.859	98.06	127	134.28	155.45	178.36	207.18	211.37	319.12	271.43	272.18	287.36	383.29	347.2	356.46	400.09	473.94	418.66	430.73	440.71	436.02	461.42	463.94	478.34	594.86	477.26	517.45	509.43	535.89	541.91	512.13	559.96	558.49	582.99	590.55	664.68	637.89	705.13
0	0	0	0	22.303	49.49	152.09	222.57	250.9	493.72	661.73	791.74	1011.3	1218	1433.9	1689.9	1906.4	2147.4	2327.4	2512.5	2633.5	2764.5	2912.8	3136.9	2972.3	3311	3372.8	3424.5	3530.3	3586.2	3634.3	3844.2	3976.9	3984.8	4027.4	4051	4268.5	4168.9	4277.1	4315.3	4325.3	4302.8	4397.7	4422	4460.3	4502.6	4631.9	4594.6	4650	4667
1.4222	0	0	5.052	0	0	5.8901	7.2895	0	2.2425	0.98081	1.0541	3.6146	0	14.339	31.316	92.498	126.88	202.93	280.43	387.06	493.98	672.66	780.39	992.01	1073	1238.3	1346.8	1495.6	1593.7	1757.8	1928.5	2063.1	2051.1	2104.9	2201.4	2312.7	2331.7	2427.1	2512.2	2614.5	2472	2552.9	2602.9	2643.1	2686.4	2657.7	2742.5	2773.4	2849.6
0	2.0297	2.3186	0	0	4.3415	0.33382	9.6662	0	0	6.6561	36.997	72.344	96.974	145.26	187.6	263.55	311.65	341.15	389.81	433.9	457.69	500.14	541.64	548.41	582.42	627.09	737.28	758.92	684.56	733.1	759.52	923.69	834.59	837.12	873.42	1067.2	937.76	940.11	957.43	971.74	1017.7	1025.5	1063.7	1109.8	1094.5	1100.8	1081.6	1100.7	1126.4
5.5165	0	0	2.8649	0	0.22645	0	0	0	0	0	7.7879	11.955	26.255	36.278	69.693	93.721	135.62	170.21	232.71	271.81	348.69	397.43	464.11	484.07	575.42	660.68	742.86	871.97	909.49	981.93	1080.8	1156.5	1290.9	1365.4	1449.1	1572.2	1703.3	1811	1816.8	1953.6	1987	2116.2	2206.9	2241.2	2280.6	2331.1	2400.3	2457.3	2426.7
7.8474	36.09	0	44.069	68.006	0	0	44.283	55.971	21.543	13.769	8.8515	13.801	10.236	0	0	17.434	0	0	0	0	0	12.916	17.151	2.2053	9.4969	0.60567	18.843	10.229	5.4559	47.02	57.435	92.178	87.994	118.02	145.15	224.83	230.79	323.71	334.87	404.53	449.92	539.16	672.66	740.37	806.64	900.09	979.28	1512.9	1501.8
2.2147	0	0	0.80881	6.2795	0	2.6245	21.565	52.76	91.499	172.81	230.79	333.1	444.05	553.11	727.1	862.47	1048.1	1182.7	1358.4	1585.6	1689.1	1906.9	2021.8	2131.6	2460.4	2610.7	2839.4	2779.8	2880.9	3076.3	3021.1	3280.2	3288.3	3236.1	3388.2	3342.6	3312.4	3396.6	3519.5	3615.5	3680.9	3696.9	3913.1	3909.8	4160.6	4041.1	4234.1	4259.8	4578.8
0	0	0	3.1221	0.66731	5.7517	5.3963	0	0	0	11.524	34.175	82.501	124.05	201.46	285.21	369.5	474.57	576.39	693.96	760.66	856.65	927.08	1044.5	1100.7	1161.3	1219.2	1196.5	1288	1494.9	1542.7	1622	1564	1773.7	1838.3	1912.7	1790.1	1837.4	2054	2131.8	2182.8	2167.5	2261.7	2316.8	2339.4	2330.8	2450.1	2514.4	2594.6	2607.4
0	13.003	11.807	14.808	0	0	0	0	16.586	26.687	0	0	0	12.923	12.974	36.65	67.71	90.068	107.75	158.49	186.53	263.37	309.01	408.16	459.82	530.38	527	577.11	714.61	780.2	930.42	960.6	972.11	1071.4	1185.8	1310.1	1368.8	1486.2	1538.3	1593.7	1719.3	1791.7	1894.3	1991.8	2038.6	2144.6	2207.8	2259.7	2390.5	2404.3
4.7685	1.3343	0	11.003	3.8249	0	0	0	7.0725	22.655	34.66	48.414	86.932	108.64	132.92	168.32	195.33	208.52	232.58	250.56	297.14	334.39	348.37	384.58	401.05	406.7	442.97	484.43	518.63	523.97	541.42	554.56	554.78	564.15	534.69	596.04	638.15	672.58	704.66	757.91	801.52	849.49	890.4	936.64	945.31	1016.7	1064.8	1126.7	1163.9	1189.5
0	0	0	15.147	10.76	0	0	0	1.486	0	0	0	6.3064	0	0	13.187	30.093	80.489	119.96	177.83	240.98	343.72	470.23	598.13	739.48	892.41	1119.4	1296.5	1577.7	1861.9	2149.9	2463.8	2781.2	3073	3413	3716.7	4036.3	4365.8	4779.8	5113.7	5425.1	5929.9	6201.4	6630.4	7144.1	7499.2	7694.3	8232.7	8460.3	9067.4
1.5835	0.318	0.068409	11.231	0	0	0	2.5808	3.5283	0.96559	3.1526	0	14.134	11.537	31.231	50.181	76.623	96.26	145.46	165.23	210.26	252.12	278.45	315.58	358.66	392.81	383.52	419.88	423.52	432.07	437.7	478.66	512.24	530.51	542.24	588.22	649.66	666.87	718.77	756.83	842.58	859.21	889.81	915.33	1001.3	1008.9	1005.2	1006.7	1050.5	1069.9
0	4.0945	0	2.3328	4.8502	0.25201	1.5968	1.2491	2.366	0	0	13.217	46.665	78.491	127.52	194.61	247.87	316.73	386.9	454.16	512.22	558.58	656.28	725.67	750.66	800.46	864.95	946.48	912.95	1084.9	1116	1158.8	1120.4	1276.6	1344	1412.2	1453.1	1554	1605.7	1633.5	1689.3	1694.9	1783.1	1786.2	1772	1836.6	1860.8	1897	1938.7	1969.2
9.8032	0	0	0	4.0721	0	0	0	0	0	0	0	0	0	0	0	26.192	14.093	37.614	46.527	77.595	88.637	121.31	156.87	223.84	295.04	364.86	426.19	552.15	684.74	846.96	916.87	1196.1	1125.1	1365.5	1363.7	1497.4	1629.3	1788.9	1808.8	1853.6	1867	1970.5	2052.8	2125.6	2220.3	2212.8	2291.2	2330.7	2353
0	0	0	0	7.6493	25.77	36.777	48.972	42.326	78.839	90.615	85.941	115.39	120.33	165.23	173.26	200.3	221.09	213.38	259.83	299.35	331.32	375.94	393.87	432.58	493.51	535.38	587.2	633.71	648.91	723.35	748.42	818.81	852.05	882.25	904.94	968.19	997.18	1109.5	1126.3	1226.2	1250.2	1260	1367.2	1396	1405.8	1426.1	1446.5	1457.4	1481.7
0	0	0	1.8248	0.11979	8.8314	12.703	14.344	9.0553	4.8804	0	6.1314	30.863	52.711	99.283	157.63	220.53	334.05	441.66	558.8	703.92	740.67	892.06	1038.9	1198	1314.8	1408.6	1506.7	1594.1	1759.3	1910.7	2027.5	2054.1	2274.4	2330.6	2433.9	2448.7	2461.9	2481.7	2567.7	2658.5	2699.3	2668.6	2617.1	2690.4	2700.8	2605.9	2630.8	2624	2617.5
2.0558	0	0	0	4.1219	0	2.0213	0	2.1098	0	1.6622	3.6219	4.6656	0	0	0	0	0	0	0	0	0	0	0	0	0	0	37.347	105.07	155.69	204.64	277.38	322.1	376.85	425.1	502.12	566.9	607.34	674.57	766.84	860.72	946.47	986.44	1081.8	1120.2	1206.8	1252.7	1269.9	1362.4	1404
0	0	0	4.3061	10.131	8.6853	10.591	0.64753	0.37705	0	5.2677	35.877	84.613	147.23	261.76	353.56	504.18	650.67	825.03	985.43	1143.5	1305.9	1493.3	1688.5	1720	1958.5	2147.4	2347	2340.6	2530.9	2845	2904.7	3108.1	3272.7	3473.4	3621	3720.2	4013.9	4079	4111.2	4458.7	4517.4	4680.1	4764.5	4935.4	5004.7	5124.2	5385.4	5489.8	5538.7
0	0	0	18.752	7.2103	0.78466	5.1415	5.9944	0.15026	13.427	13.278	21.482	19.848	22.709	42.595	27.431	35.837	34.104	27.726	27.257	45.621	64.345	69.486	67.437	74.361	66.32	45.548	43.68	39.382	38.122	31.438	64.971	77.243	115.82	128.61	182.84	191.74	203.17	244.09	221.79	261.18	278.72	347.13	394.36	401.06	440.33	457.05	489.46	517.71	548.97
0	0	0	10.18	3.8804	4.2578	21.988	57.809	105.68	204.77	292.75	423.94	578.46	761.96	1017.5	1227.7	1512.2	1780.8	2092.2	2438.4	2763.4	3001.1	3280.7	3689.6	4019.1	4202	4717.9	4901	5098.5	5349.5	5476.7	5679.9	5853.9	6097.7	6141.9	6301.4	6458.4	6562.2	6820.7	6880.8	6933.8	6955.7	7201.9	7307.7	7313.9	7457.7	7708.9	7750	7706.9	7828.3
0	0	0	0	5.2553	15.652	48.846	101.23	164.47	259.18	379.62	535.73	659.14	805.81	958	1135.1	1294.2	1395	1554.6	1649.8	1801.4	1929.2	2025	1968.9	2052.4	2158.9	2288	2376.1	2579.7	2724	2900.1	2977.8	3130.3	3272.2	3317.6	3558.4	3601.5	3761.6	3869.5	3952.9	4125.1	4132.6	4279.8	4379	4518.8	4659.7	4688.9	4820.8	4902.5	4935.8
0	4.1172	0	0	6.7361	0	9.7132	9.2725	25.064	42.433	50.707	61.511	86.728	148.92	232.17	315.1	448.71	633.46	843.07	1037.7	1270.1	1534	1726.3	1957.3	2194.3	2383.8	2441.9	2727.7	2839.9	3120.9	3385.4	3578.5	3602.7	3762.6	3804.2	3900	4024.2	3382.7	3980.2	4051	4483.5	4568.5	4487	4349.8	4463.2	4661.8	4743.8	4928.9	4770.1	4722
0	0	0	5.2319	1.5324	7.924	14.493	0.69742	8.7769	8.3202	10.557	12.959	15.386	14.358	15.783	14.57	15.06	23.538	28.668	34.914	50.631	57.851	86.038	99.019	126.97	165.54	216.43	263.36	250.93	348.09	399.25	456.09	428.88	542.79	616.04	706.25	711.31	834.42	924.54	973.34	1062.4	1144.6	1156.7	1218.5	1232.3	1289	1337.5	1350.5	1396.9	1414.2
0	10.557	0	10.307	0	0	0	0	0	0	2.3197	3.0427	6.8206	5.1039	15.075	28.613	23.26	20.026	15.182	21.202	23.879	45.233	50.047	55.952	56.837	56.02	50.083	46.978	50.821	45.755	43.024	40.665	50.026	66.02	67.651	105.36	101.75	79.975	80.351	66.178	77.887	131.33	177.38	208.32	251.03	290.57	292.2	358.23	404.47	408.8
0	0	0	25.074	27.069	0	0	22.82	14.451	0	2.0342	17.145	31.706	0	31.327	43.305	45.371	0	0.88172	15.14	46.424	40.659	61.341	127.69	213.86	262.73	341.07	427.52	484.67	567.63	650.62	710.34	769.52	838.29	920.59	1022.5	1135.1	1175	1327.7	1344.5	1450.2	1594.8	1601.7	1714.8	1756.9	1809.2	1927	1972.3	2013.2	2063.9
0	0	0	0	0	6.5341	22.924	77.32	146.2	277.4	456.61	637.37	899.71	1236.1	1542.2	1924.3	2190.1	2554.1	3058.5	3277.2	3630.9	3994.3	4399.5	4692.3	4915	5266.3	5451.2	5671.1	6017.3	6150	6526.2	6637.6	6724.3	7037.8	7254.3	7594.5	8835.9	7961	8257.3	8473.8	8647.3	8734.8	9130.5	9179.8	9109.4	9421.8	9380.4	9443.6	9520.9	9788.1
4.8426	6.6725	6.3803	0	0	0	0	1.9572	0	0	0	0	0	3.262	22.471	65.786	82.442	107.81	126.26	162.05	188.46	246.66	264.58	296.46	336.5	355.06	425.13	462.58	494.38	517.37	596.01	655.87	652.48	731.07	831.48	902.39	1010.5	1129.3	1243.1	1392.4	1502.2	1562.5	1678.6	1362.4	1564.4	1580.5	1666.1	1728.3	1824	1906.5
7.7632	0	0	0	0	0	0.46818	24.042	41.09	44.047	60.371	80.313	106.14	120.84	143.16	159	186	187.96	213.04	223.85	220.49	233.84	252.72	255.37	262.1	270.1	269.04	282.4	292.27	387.11	370.66	402.97	441.39	529.43	588.51	730.04	904.14	1080.2	1298.7	1461.9	1646	1844.1	2004.6	2223.9	2368.7	2553.7	2743.6	2943.3	3002.6	3140.3
0.74761	0	0	0.27382	5.3742	0	0	26.448	76.53	38.905	64.847	150.5	209.27	126.79	182.58	282.32	314.59	297.33	315.91	393.73	579.4	458.54	522.8	760.79	876.14	987.21	1058.9	1190.6	1242.4	1401.9	1494.2	1567.1	1676.9	1869.7	1921	2036.4	2217.1	2414.2	2565	2716.3	2948.2	3113.2	3262.1	3458.4	3606.4	3768.1	4039.4	4310	4353.2	4571.5
0	0.41523	0	7.8978	0	0	8.9245	7.792	23.43	69.555	70.059	127.87	209.97	235.39	308.81	403.38	474.83	545.91	630.49	697.72	768.98	856.53	911.95	966.97	1023	1054.2	1112	1153	1187.7	1228.7	1279.4	1313.5	1343.3	1452.1	1483.5	1535.7	1566.9	1594.1	1628.6	1642	1701.8	1750.2	1789.8	1863.8	1925.5	1968.7	2061	2085.9	2137.5	2211.1
0	0	0	0.97404	6.6015	14.977	5.8463	16.621	5.3986	14.68	16.854	23.663	47.094	67.445	97.315	137.67	162.16	165.98	181.57	251.32	277.81	285.31	322.22	370.47	398.27	451.66	461.23	546.48	540.27	579.1	594.65	629.9	615.48	653.46	658.26	703.57	746.24	756	786.85	822.33	866.05	975.17	980.49	1028.3	1023.8	1078.5	1132.6	1196.2	1214.8	1287.2
0	0	0	1.1584	29.692	0.88591	20.032	108.33	153.63	155.24	244.16	413.91	679.39	685.13	874.03	1205.6	1527.1	1470.9	1664.1	1873.5	2165	2155.6	2401.8	2502.4	2758.8	2770.9	3032.2	3223.9	3589.5	3576.6	3825.6	5016.1	4743.3	5113.9	4449.8	4944.3	5144.4	4902.5	4725.9	4826.2	4923.8	4862.5	4991.3	5087.3	5109.4	5278.6	5244.1	5240	5482.6	5382.7
0	0	0	11.724	2.1895	16.258	7.5712	5.6614	17.686	4.5723	11.133	1.7776	0	13.521	44.756	60.098	107.97	151.14	205.86	260.67	330.36	404.42	476.82	548.04	636.12	666.2	743.6	846.43	889.61	973.47	1053.1	1140.8	1155.5	1233.2	1214.3	1224.4	1268.5	1222.4	1268.8	1325.6	1248.1	1264.7	1281.6	1366.7	1374.3	1431	1417.3	1213.3	1137.3	1113.9
0	0	5.7529	0.60667	3.7888	0	0	12.915	11.1	22.718	40.21	38.27	69.562	112.25	189.78	161.48	213.41	398.05	486.07	621.87	741.86	872.41	1003.1	1142	1318	1428.5	1587.2	1639.6	1784.8	1914.4	2021.2	2113.9	2195.7	2296.7	2404	2439.7	2599.9	2639.6	2834.2	2973.9	3057.5	3195.9	3320.9	3332.1	3492.2	3584.3	3745.2	3795.9	3938.3	3956.2
0	0	0	3.5613	0	9.5107	9.6035	11.887	0	12.502	23.845	29.036	38.868	70.551	111.16	144.1	204.43	274.91	363.58	425.86	521.83	597.99	695.82	773.7	848.3	895.15	1012.9	1044.7	1091.2	1234.5	1409	1450.9	1455.4	1474.1	1525.7	1563.2	1640.1	1624.8	1687.2	1690.5	1673.5	1667.9	1678.2	1759.3	1707.6	1782.6	1852.3	1821.8	1829.1	1822.4
0	0	0	0.36144	0	3.289	2.3813	10.08	2.3211	8.4681	7.3253	4.5999	14.929	28.351	57.747	83.423	125.33	163.63	205.8	304.26	393.42	473.18	580.51	674.99	809.87	887.19	971.58	1105.9	1223.3	1293.5	1405.2	1457	1581.2	1610	1731.8	1800.3	1908.6	1858.6	1969.6	1993.9	2082.8	2147.7	2170.7	2118.9	2264.2	2127.2	2366.9	2347.1	2395.2	2381.5
0	0	0	5.363	5.0716	12.873	7.7683	34.587	41.305	46.226	42.296	31.148	47.977	33.945	29.8	33.028	24.145	11.558	6.3778	7.9952	10.792	23.837	0.57902	20.39	13.419	18.598	21.264	63.072	44.038	105.72	129.79	163.76	206.23	236.1	239.42	279.95	311.88	322.53	372.56	424.71	436.68	472.71	522.17	582.59	588.49	590.91	604.58	606.91	632.13	629.5
16.799	15.4	9.15	0	0	0	0	0	20.029	48.275	105.86	146.43	226.91	383.37	472.08	637.05	786.7	940.36	1128.6	1393.8	1452.4	1776.2	1976.1	2109.5	2750	2559.7	2814.3	2917.5	3497.2	3207	3399.5	3564	3609.4	3633.7	3807.9	3862.8	3978.1	4067.8	4216.3	4330.4	4461	4510.5	4642.7	4632.6	4720.7	4772	4751.9	4897.4	4916.3	5048.6
17.682	1.9403	0.09239	0	0	0	0	0	0	0	0	0	12.998	50.932	96.93	148.04	236.2	314.16	406.89	527.63	663.9	715.36	827.49	969.13	985.31	1178.7	1286	1373.6	1403	1528.6	1648.2	1728.8	1785.7	1811.3	1883.1	2009	2080	2181.3	2310	2375	2489.8	2585.8	2663.2	2863.6	2954.5	3120.9	3262.3	3447.1	3513.5	3608.7
0	0	2.486	15.669	10.956	0	8.4255	3.4057	10.713	11.543	0	15.043	5.859	21.098	10.42	9.4861	15.183	16.232	0.4936	12.721	22.331	19.043	8.342	35.465	35.841	89.619	74.361	124.5	170.04	285.68	378.19	497.69	559.78	691.63	808.45	908.28	1006.3	1105.6	1188.2	1267.9	1363.5	1459.5	1538.8	1574.8	1688.3	1725.6	1743	1700.5	1881.7	1905.5
0	11.28	1.2643	8.7728	0	0	0.49459	0	0.0049829	0	6.8415	15.343	18.715	62.544	118.49	173.29	270.29	365.75	430.14	516.48	631.87	680.3	775.44	873.96	940.28	966.73	1035.3	1102.5	1112.7	1173.8	1215.5	1273.6	1283	1368.2	1417.4	1427.9	1460.7	1506.4	1580.9	1588.8	1593.6	1687.1	1660.3	1717.4	1715.9	1746.3	1710.8	1779.6	1737.4	1776
7.9561	0	0	0	0	4.691	11.854	0.016581	21.018	28.444	58.248	85.823	183.52	273.33	391.67	516.99	676.56	812.95	989.41	1121.7	1274.5	1414	1613.7	1725.7	1940.7	2109.7	2287	2350	2473.8	2737	2861.8	2949.8	3127.8	3209.4	3364.4	3475.8	3552.6	3769.3	3966	4161.4	4310.9	4459.1	4585.2	4758.4	4907.2	4962.3	5161.1	5179.9	5558.7	5648.4
0	0	0	2.5379	6.647	0	10.781	0	40.232	60.309	105.61	170.74	224.61	306.85	371.4	477.18	542.63	667.75	778.62	894.55	1057.4	1145.8	1287.1	1489.6	1633	1641.5	1827.7	1938.7	2216.7	2307.6	2328.1	2502.4	2701	2767.5	2589.9	2723.4	3186.2	2997.2	2981.4	3079.9	3161.5	3278.7	3246.5	3242.9	3309	3363.2	3404.7	3610.8	3559.5	3529.7
0	0	0	5.4266	0	7.8395	5.364	20.977	23.197	17.135	11.959	8.306	10.64	48.6	78.125	119.05	172.47	226.75	303.01	374.64	443.75	527.1	580.5	637.68	698.24	702.74	801.06	862.21	945.57	1012.9	1030.9	1071.1	1071.8	1086.7	1249.2	1255.6	1271.6	1356.8	1528.3	1586.2	1609.6	1689.2	1633.7	1711.2	1829.5	1843.1	1823.8	1911.2	1930.6	1996.5
0	0	0	2.0395	8.4222	9.6424	14.661	10.95	7.567	1.458	0	3.9024	0	0	0	0	0	0	0	0	0	0	0	0	0	0	0	0	5.9419	0	0	0	0	0	0	2.4573	0	0	0	0	19.824	18.777	0	8.0448	53.794	88.816	71.27	72.352	84.363	120.08
0	3.3534	0	11.156	4.8786	0	0	0	5.2067	4.1342	0	4.6595	7.8652	31.45	17.493	27.801	28.079	26.425	40.896	26.461	43.475	40.554	36.668	53.116	55.801	74.528	63.514	83.135	107.73	111.18	118.92	130.46	119.14	128	170.51	152.1	197.76	178.56	197.54	188.11	209.12	180.07	194.23	132.79	133.79	138.59	75.614	54.595	58.657	59.561
18.084	0	2.627	13.62	0	0	0	0	7.3857	0	21.308	25.931	45.389	56.589	71.186	92.502	136.18	179.95	156.75	193.6	259.29	313.55	370.41	400.79	481.4	566.46	614.81	637.11	693.77	731.69	767.9	836.45	900.59	931.64	980.82	1060.1	1224.8	1307.2	1439.6	1515	1767	1875.9	2079.9	2334.5	2493.4	2654.2	3057.6	3285.6	3538.4	3690.6
0	0	0	0	0	10.946	38.746	80.878	166.32	273.13	409.65	586.9	756.04	933.73	1168.5	1371.1	1624.8	1812.7	2005.1	2095.9	2361.8	2554.3	2592.9	2735.8	2890.9	2997.6	2974.3	3199.2	3286.9	3291.8	3339.1	3317.1	3399.4	3452.1	3403.1	3458.4	3418.5	3460.7	2627.2	2623.8	2447.2	3206.9	3484.6	3443.2	3567.9	3657.5	3785.5	3776.7	3871.5	3925
0	0	0	7.3587	1.2452	0	3.2337	18.498	19.145	5.6328	9.5463	0	4.3105	1.7225	4.8729	0	17.021	9.3321	12.098	12.256	0	3.1973	15.574	12.472	40.487	58.449	65.256	89.343	77.735	88.375	112.9	123.33	160.98	187.69	240.72	256.13	286.32	349.59	408.25	452.67	541.67	568.92	595.98	633.84	654.82	693.41	722.82	787.1	766.16	781.93
0	0	6.4837	0	0	12.719	0	0	0.13767	0	0.30717	25.732	59.754	125.48	172.04	249.01	348.94	376.7	438.02	517.42	615.47	659.56	679.3	751.88	799.92	832.13	879.44	899.7	972.94	997.66	1012.2	1066.8	1039.5	1055.1	1109.1	1094.8	1135.3	1191.4	1603.8	1049.2	1091.3	1132.9	1167.9	1218.6	1153.1	1215.1	1185.2	1213.5	1242.8	1269.1
0	0	5.3261	0	0	11.772	21.947	0	0	2.4514	0	0	0	4.1376	0	0	0	0	0	0	0	0	0	0	0	0	0	0	0	0	0	0	0	0	0	0	8.2752	13.673	61.611	97.952	146.85	221.42	350.92	293.13	552.07	683.57	605.24	877.62	984.15	1150.3
3.4928	3.2474	0	0	0	2.0832	1.7631	6.2332	0	2.3463	0	0	10.948	37.83	72.173	129.75	170.09	223.82	245.13	324.93	368.71	443.04	481.41	580.91	612.05	702.39	797.03	968.85	1004.3	1159.8	1193.6	1360	1365	1429.1	1593.9	1489.7	1773.9	1813.5	1855.4	2019.8	2102.7	2095.5	2176.9	1713.2	1817.3	1922.4	1996.9	2024.2	2105.6	2172.9
1.6868	0	0	14.833	7.1525	0	0	3.9626	0	0	0	0	10.591	14.811	33.823	51.621	60.54	92.448	124.46	165.58	181.48	239.44	291.89	314.95	364.74	408.83	477.5	522.31	508.7	617.28	681.7	735.47	770.47	755.34	862.23	875.68	894.13	881.34	963.49	1009.7	1032.6	1075	1081.4	1123.5	1094.3	1147.7	1145.5	1196.7	1181.4	1198.3
0	13.045	0	0	3.1989	0	17.264	10.073	31.8	0	5.7511	34.256	80.788	128.04	196.95	255.85	325.16	421.58	471.54	561.53	622.38	677.38	737.5	838.34	900.77	987.68	1072.1	1089.3	1177.1	1184.9	1265.1	1318.4	1304.6	1378.1	1428.2	1445.8	1462.4	1456.5	1496.1	1503.1	1484.6	1526.4	1593.9	1577.1	1626.7	1647.5	1645.9	1678.7	1686.7	1707.3
0	1.4127	2.5076	13.668	2.1027	0	7.002	0	14.371	0	22.986	36.959	43.526	40.99	65.267	90.156	96.228	95.991	60.105	85.649	81.118	93.232	95.903	110.7	126.59	123.01	149.2	173.45	161.21	182.43	241.43	322.13	374.43	458.92	617.27	684.18	849.74	884.32	1019	1037.1	1051.2	1156.3	1200.6	1223.8	1268.3	1255.6	1235.9	1295.8	1284.7	1328.8
0	4.7049	0	5.1914	11.108	12.069	0	6.5206	14.526	22.737	29.606	24.345	30.742	47.25	64.91	84.193	110.97	124.98	140.02	157.76	269.19	378.15	514.57	663.37	819.82	988.79	1197.3	1410.9	1596.8	1746.3	1842.5	2020.2	2114.6	2310.2	2408.1	2615.2	2605.7	2793.8	2989.8	3011.4	3183.5	3242.8	3356.7	3518.1	3416.7	3671.8	3689.6	3726.6	3727.5	3684.2
0	0	4.368	10.846	11.305	0	0	0	0	0	0	0	0	0	0	3.253	7.0895	0	0	0	0	0	3.2192	0	0	0	0	0	0	0	0	0	0	0	0	0	0	0	0	0	0	0	0	56.597	34.153	38.317	30.369	39.463	102.97	58.207
0.44985	4.1035	0	0.55413	2.8795	0	0	0	0	0	0	3.5797	36.546	51.522	81.948	109.83	134.67	168.55	205.43	260.56	319.67	300.84	340.68	338.98	391.11	437.62	473.54	538.58	553.08	577.09	617.07	646.3	689.72	752.05	789.2	837.86	854.61	913.48	982.86	1075.6	1170.4	1231	1313.3	1544.5	1679.7	1759.7	1908.4	1960.9	2037.5	1900.4
0	3.2326	0	6.5707	0	0	4.6227	13.325	0	0	5.7025	6.7425	9.3217	24.891	18.979	55.552	62.454	97.511	123.19	165.11	196.11	262.12	292.19	339.61	423.59	503.83	523.41	625.82	556.25	785.68	862.05	939.76	797.75	1011.2	1022.3	1125.4	962.12	1143.9	1122.3	1229.9	1249	1288.6	1352.1	1313.2	1404.6	1439.8	1471.6	1490.1	1485.5	1687.8
0	0	0	0	0.24626	5.4346	17.467	8.6127	18.879	7.6567	12.088	0	6.4186	5.0117	15.585	23.425	26.428	23.124	53.199	50.763	63.092	72.887	71.047	49.593	61.745	60.804	70.161	93.921	95.974	118.82	106.5	107.74	122.58	103.84	121.37	136.84	154.49	213.47	259.5	294.55	337.51	357.34	433.07	415.27	492.18	520.45	494.38	627.8	765.32	787.1
12.532	0.17558	0	4.5029	0	0	2.2904	0	12.953	22.92	48.196	76.725	111.24	143.42	166.22	238.51	268.27	313.69	338.64	388.25	435.86	484.51	567.36	586.65	665.95	649.32	704.15	768.32	832.57	787.27	834.64	841.24	867.91	931.14	300.96	339.11	351.19	400.21	425.03	440.88	488.18	553.87	607.84	622.41	676.15	722.43	783.66	843.92	865.44	916.09
0	0	0	8.1419	7.0959	8.3185	27.668	66.414	122.22	188.13	263.85	410.15	550.91	705.9	860.99	1015.8	1179.2	1425.8	1661.9	1764	1954.6	2063.7	2272	2445.4	2691.1	2796.1	2914	3146.7	3208.3	3457.1	3465.7	3546.8	3486	3548.4	3678	3655.7	3781.1	3534.2	3774.3	3838.1	3958.9	3937.7	3989.7	3911.6	3883.7	3992.8	3948.2	3979.5	4036.8	4108
0	0	0	4.1306	0	0.65703	14.972	40.764	87.602	176.98	231.71	350.89	425.99	559.64	725.42	856.3	981.34	1135.5	1308.5	1513.2	1570.4	1782	1968.9	2101.1	2311.7	2431.9	2567.3	2797.5	2873	3054.5	3278.7	3397.8	3506.4	3685.7	3665	3954.9	4055.9	4140.7	4428.7	4504.8	4577.2	4641.2	4749.3	4904.7	4986.9	5155.1	5341.4	5525.9	5494.7	5562.7
0	0	0	6.2112	6.2685	9.9015	1.6589	3.8798	0	13.513	13.528	22.856	56.758	88.413	145.06	194.36	278.71	353.28	468.92	586.7	779.92	897.97	1050.3	1241.9	1339.9	1592	1792	1961	2123.1	2273.8	2483.1	2534	2697.3	2838.9	2943.4	3069.1	3138.5	3364.9	3509.8	3578.8	3568.7	3761.8	3759.4	3839.2	3940.8	4021.4	4109.2	4218.9	4274.1	4374.1
0	3.782	0	13.001	0.60725	0	1.0009	0	3.9543	37.022	56.406	98.91	114.43	170.86	237.06	301.43	369.45	374.15	478.61	513.7	519.33	571.55	632.08	704.54	758.32	783.58	841.79	860.71	910.23	941.72	989.89	1047.2	1071.6	1120.5	1148	1199.5	1205.4	1241.6	1303.7	1302.6	1322.7	1395.6	1438.2	1469.2	1470.2	1452.9	1532.2	1513.2	1531.9	1567
0	1.9204	0	7.0468	0.53717	0	31.492	3.1517	24.819	0	0	0	0	0	0	7.2895	9.6957	23.923	10.149	18.3	13.475	20.448	44.78	68.851	74.727	96.823	139.4	145.43	177.96	204.42	258.33	323.22	383.62	504.31	553.77	614.94	712.47	795.57	923.01	995.36	1058.4	1154.9	1280.9	1404.7	1514.7	1554.8	1599.4	1785.7	1823.8	1936.4
0	12.865	0	0	0	0.079578	14.357	41.034	97.45	154.33	223.59	303.53	360.04	467.51	546.36	646.34	737.65	809.99	908.35	1039.2	1145.7	1263.3	1404.5	1500.8	1619.4	1747.5	1872.1	2022.1	2079	2210.4	2338.7	2427.2	2490.6	2576.3	2667	2742.6	2829.9	2899.2	3000.4	3000.7	2962.7	3073.4	3146.7	3107.9	3124.9	3231.6	3193.9	3269.5	3351.4	3392.4
0	0.053177	0.26568	5.0893	2.1944	0	8.5299	0	0	0	0	12.031	16.468	0	0	0	0	0	0	0	0	0	0	9.6512	38.342	69.988	107.6	137.92	141.37	162.38	201.17	224.05	228.87	269.5	290.57	273.7	297.33	312.02	338.5	350.01	319.36	336.47	364.54	378.38	398.1	398.05	407.31	442.69	451.13	457.29
0	0	1.1321	1.5487	10.5	7.5145	2.9784	0	0	0	0	0	0	0	0	0	0	7.3877	5.6214	6.3202	13.739	29.948	35.915	51.515	63.486	93.996	126.07	155.09	169.68	208.93	222.41	255.64	320.75	346.01	420.15	491.91	518.3	605.25	677.99	760.83	836.7	932.31	1034.3	1129.1	1191.7	1305.9	1322.3	1453.8	1537.9	1597.1
0	0	0	1.0487	7.2426	8.7348	3.2467	10.427	0	1.1491	0	0	0	0	0	0	19.01	36.982	82.619	114.47	138.02	156.67	200.42	235.46	279.13	350.34	385	403.9	487.13	541.39	561.04	661.58	671.32	724.61	780.83	900.6	1069.8	1187.2	1219.6	1291.9	1420.7	1496.2	1624.6	1850.6	2066.2	2201.9	2192.8	2345.3	2420.9	2519.7
7.4229	0	0	18.721	0	0	0	0	0	0	0	0	0	0	0	0	0	0	0	0	5.075	32.877	57.16	104.72	150.98	195.04	258.96	318.43	398.33	440.71	508.88	564.92	630.5	673.29	739.52	952.32	969.98	1041.9	1128.3	1324.3	1457.1	1608.4	1751	1940.9	1991.6	2164.7	2275.5	2464	2606.7	2676.9
0	0.21909	0	2.058	2.9729	0	21.989	0	18.885	0	1.5919	12.204	28.826	60.926	87.748	120.99	156.21	222.7	238.91	301.47	328.83	364.92	415.01	460.37	513.88	578.06	638.34	678.5	727.11	834.71	948.61	986.14	993.93	1106	1241.6	1244.4	1326	1413.7	1506.6	1573.9	1617.3	1772.6	1832.2	1863.4	1945.4	1964	2010.3	2072.2	2184.9	2242.3
0	7.5835	0	7.9139	0	20.944	0	0	0	1.7786	11.142	0.72585	14.762	7.1492	34.061	59.486	113.32	145.81	226.17	315.64	456.18	509.49	614.63	776.2	716.81	849.68	951.96	1035.9	1117.1	1177.7	1288.6	1367.9	1469.8	1590.8	1675	1837.5	1978.2	2121.3	2387.5	2578	2876.4	3164.5	3418.8	3685.6	3995.2	4222.7	4485.6	4740.5	4882.6	5346.5
0	8.1701	0	0.57958	1.217	0	1.5373	11.527	50.205	108.1	215.66	332.79	471.41	659.54	823.22	1041.1	1253.4	1467.8	1633.8	1853.8	2069.9	2301.1	2470.8	2677	2840.6	2987	3252.3	3470.7	3643	3715.7	3937.1	4025.9	3996.3	4129.9	4105.6	4403.2	4344.2	4310	4496	4555.6	4494.6	4615	4591.6	4801.2	4641.2	4670.6	4848.9	4975.1	4672.7	4707.6
0	0	0	0	5.8936	0.2492	4.8804	6.171	10.686	3.999	0	0	0	0	0	0	7.6128	22.331	54.236	107.31	166.43	258.47	355.16	495.2	619.81	740.71	919.49	1089.5	1265.8	1344.1	1510.4	1541.8	1827.7	1873.7	2059.7	2682.9	2447.4	2556.4	2515.4	2800	2717.9	3017	3096.4	3212.4	3154.4	3161.2	3328.5	3454.9	3482	3623
12.818	14.002	0	4.4411	0	0	0	0	0	0	0	0	0	0	0	0	63.708	101.19	169.75	238.27	295.59	381.52	441.23	577.73	609.72	727.41	808.71	846.79	939.18	978.2	1002.6	1031.6	1053.5	1182.8	1269.1	1367	1432.1	1520.9	1598.1	1662.1	1686	1738.6	1843.3	1906.2	1666	1767.3	1850.6	2006.7	2045.7	2085.2
0	1.3983	4.7759	0.47374	0	0	6.9595	3.0863	8.4654	10.518	22.193	47.275	83.933	136.61	209.38	305.49	439.38	579.2	715.37	799.24	995.45	1049.9	1238	1351.4	1500.6	1626.5	1730.1	1924.2	2101.8	2188.3	2387.1	2592.4	2686.7	2851.1	2881.3	3111	3298.2	3331.4	3494.9	3437.1	3616.5	3951.3	3926.1	4049.5	4180.2	4284.1	4523.1	4489.6	4416.4	4394.2
5.0585	0	0	6.1699	0	1.1354	0	0	0	24.257	95.494	196.68	368.1	566.34	799.49	1032.1	1262.5	1490.8	1716.2	1988.1	2236.1	2445.2	2638.9	2699.9	2957.2	3058.1	3236.4	3371.6	3498.8	3697.4	3785.3	3938.1	3982.4	4079.4	4044.3	4172.5	4269.3	4537.1	4507.9	4373.6	4560.7	4705.1	4734	4721.9	4759.9	4929.7	4988	5024.3	5064.1	5088.4
0	5.7566	0	0	12.581	0	0	22.131	26.454	44.087	71.286	129.68	112.33	153.41	194.02	338.91	344.31	257.43	293.44	366.93	400.1	425.38	409.13	519.41	607.12	567.39	547.05	629.14	713.09	717.8	688.31	841.82	859.91	877.27	866.36	1029.3	1107.6	1030.2	1034.9	1042.3	1088.2	1125.3	1177	1215.8	1241.6	1369.7	1439.6	1177	1194.9	1209.1
0	3.0909	0	13.687	0.40426	0	4.0075	0	0	1.0068	8.0263	4.5162	4.3615	1.4384	21.198	26.191	32.126	20.816	53.941	97.679	165.91	239.46	318.92	401.32	459.75	501.44	587.24	673.89	737.62	739.74	803.38	862.97	912.8	960.86	998.99	1026.3	1055.9	1066.5	1130.2	1105.2	1174.2	1113.9	1175.3	1206.9	1161.9	1150.4	1168.4	1188.8	1163	1187.8
0	0	0	0	0.55223	7.1425	11.559	10.614	38.604	76.735	140.85	237.54	335.62	458.79	569.78	713.87	825.37	944.11	1068.3	1204.4	1312.6	1400.3	1574.7	1688.8	1723.8	1885.7	1931.4	2057.4	2188.6	2286.9	2314	2416.8	2463.2	2548.2	2394.1	2552.3	2509	2554.8	2616.5	2726.4	2798	2707.7	2736	2765.6	2879.1	2854.9	2842.9	2895.3	2838.3	2901.2
0	0	3.0556	3.4327	2.3691	0	28.124	5.184	6.2973	9.8121	26.967	32.202	33.864	44.846	65.855	110.3	128.5	173.72	188.16	204.04	235.53	262.09	285.67	293.68	286.98	297.32	310.81	326.34	341.34	394.35	408.38	399.24	446.66	437.22	405.41	408.35	410.93	362.44	378.26	302.09	259.68	264.92	233.36	276.34	238.28	288.08	314.46	301.84	252.05	183.61
0	0	0	7.5744	8.6934	5.0961	14.982	7.8239	33.215	34.71	25.298	24.875	46.811	43.585	62.322	71.827	97.741	112.05	128.17	126.79	141.96	176.06	215.45	221.54	252.05	301.15	284.81	327.25	327.5	340.68	375.99	368.81	411.6	414.51	421.89	454.65	425.88	453.11	445.72	449.92	451.11	432.73	419.03	458.47	422.75	463.79	443.71	286.63	258.92	291.48
0	7.288	0	0	0	3.1941	0.81667	11.347	6.1081	1.9998	2.6846	0	0	0	0	0	0	0	0	0	0	0	0	0	0	0.88247	0	28.704	55.607	116.83	178.12	211.3	222.55	314.4	354.6	427.53	434.88	457.24	501.81	528.32	519.02	587.2	643.33	1033.8	1138.5	1200	1265.2	1322.4	1367.7	1515.3
0	0	0	0	3.8853	4.1294	3.3386	12.02	8.7804	1.7315	7.3468	1.8316	0	0	0.79035	0.59728	3.8211	0	0	1.4398	18.183	40.432	80.995	131.81	214.81	292.34	389.66	507.86	675.5	854.9	1000.1	1162.9	1349.5	1467	1494.9	1687.6	1612.1	1907.5	1999.6	2082.2	2204.2	2264.8	2334.4	2439.6	2497.9	2589.6	2616.7	2685.5	2726.7	2728
0	0	0	6.62	12.99	0	4.4484	9.0649	29.973	46.092	45.532	91.787	157.1	203.71	256.47	334.36	442.24	471.79	532.71	609.51	685.1	783.03	868.95	875.31	893.75	985.68	1069.4	1109.6	1248.6	1286.3	1504.6	1422.6	1508.2	1482.8	1673.3	1660.8	1641	1765.4	1840.5	2006.8	2105.3	2035.7	2138.8	2169.7	2267.6	2322.9	2297.3	2479.7	2356.1	2621.6
0	0	0	12.766	22.081	19.373	28.468	39.235	39.158	89.391	152.72	244.06	392.43	507.59	717.77	903.3	1045.3	1229.3	1444.8	1520.1	1799.2	2004.1	2233.1	2508.5	2384	2735.1	2963.3	3055.7	3296.9	3428.6	3719.7	3895	3944	4127.9	4339.1	4492.8	4584.9	4721.3	4871	4998	4972.1	5228	5265.1	5378.3	5446.6	5511.1	5540.7	5620.4	5672.9	5679.7
0	0	0	7.0503	19.328	20.441	33.183	28.576	38.417	30.417	30.307	42.326	34.522	21.303	0	32.967	32.457	91.178	167.6	239.44	352.78	379.82	582.81	634.5	808.08	919.88	1020.9	1186.9	1353.1	1434.4	1503.9	1507.9	1725.5	1619.3	1648.3	1764.9	1792.1	1922.8	1773.3	1839.6	1898.2	1893	1846.5	1909.2	1922	1973.3	2032.3	2026.1	2097.3	2204.4
0	0	0	4.4419	21.384	39.602	75.678	84.523	78.66	94.374	101.18	127.53	145.69	168.17	241.54	302.44	368.27	435.67	499.68	572.21	696.17	777.94	896.23	971.67	1058.9	1080.5	1135.7	1182.2	1252.7	1311.6	1358.6	1364.5	1452.8	1486.3	1494	1546.4	1606.2	1596.9	1638	1557.3	1575.1	1598.2	1648.4	1692.8	1716.8	1798.3	1921.9	1879.1	1874.1	1832.2
0	3.7617	0	5.7997	9.574	1.0716	2.8291	4.5239	16.32	0	0	25.952	45.928	50.179	68.422	58.839	79.708	84.403	103.17	132.11	143.37	160.47	162.17	202.25	206.89	240.56	262.75	313.02	309.04	364.91	380.48	388	426.31	434.41	546.56	606.63	635.14	669.62	719.67	766.43	812.5	869.48	930.15	956.68	963.52	1032.8	1022.3	1051.8	1126.1	1142.8
3.1565	0.92436	8.003	0	0	7.2197	3.5013	10.097	7.8947	13.207	24.236	39.206	81.793	136.12	224.51	317.07	430.87	549.21	697.31	833.5	976.05	1170.5	1356	1506.8	1686.3	1845.4	2060.4	2174.4	2172.3	2473	2537.6	2665.2	2539.2	2856.7	2969.5	2968.4	3148.4	3062	3155.5	3335.2	3271.8	3344.9	3333.3	3464.3	3492	3067.4	3019.1	3120.1	3240.2	3047.1
0	0	0	0	0	8.7484	8.2882	6.1223	11.637	2.8692	0	0	5.1883	0	0	0	0	0	0	0	0	0	0	0	0	0	0	0	0	0	0	0	0	0	0	0	0	0	0	10.3	38.561	25.202	41.036	82.29	100.89	143.31	173.51	206.26	252.46	338.38
6.1548	0	0	12.091	11.81	0	0	0	0	0	0	28.39	93.934	167.86	248.56	373.32	469.37	592.41	716.62	847.13	963.81	1101.4	1223	1310.3	1405.3	1432	1559.6	1592.2	1654.7	1725.5	1802.9	1951.7	2049.5	2050.5	2165.2	2228.8	2225.7	2292.6	2418.5	2423.6	2521.9	2471.2	2529.7	2590.1	2644.1	2633.5	2699.4	2653.9	2701.2	2732.1
4.609	10.501	6.6983	0	0	0	0	0	0	0	16.037	85.814	190.31	320.6	546.06	676.85	1069.5	1156.3	1354.2	1939.6	2264	2128.4	2415.6	2678.9	3063.5	3277.7	3568	3917.7	4248	4539	4738	5063	5433.5	5503.9	5653.5	5994.5	6583.2	6209.2	6238.4	6311.9	6657.5	6590	6614.1	6566	6781.4	6772.9	6826	6586.7	6845.9	6725.4
4.1627	0	0	1.073	0	4.1957	0	0	5.2854	3.1584	0.20913	11.648	20.288	38.022	70.205	122.36	147.67	211.01	263.62	277.37	352.73	375.79	487.69	533.11	606.66	687.36	808.27	866.45	970.42	976.45	437.6	457	511.74	543.78	603.01	704.27	703.61	741.11	734.21	835.7	928.06	965.78	994.18	1101.4	1230.6	1442.6	1501	1488.9	1503.6	1631.9
0	3.685	2.5226	3.3339	0	0	0	15.084	15.721	21.058	26.025	23.375	42.358	48.587	105.81	160.2	209.22	297.95	349.4	461.7	557.78	636.86	689.81	771.97	885.86	960.88	989.76	1081.7	1130.1	1242.9	1270.2	1324.8	1401.5	1409	1463	1495.7	1519.9	1556.1	1593.7	1733.9	1789.8	1845.6	1928.3	1832	1801.1	1926.4	1903.5	1969	1927.6	1987.3
0	0	19.796	15.811	9.6979	0	0	0	0	0	0	0	0	0	13.686	16.32	35.003	71.174	117.2	133.8	150.95	181.23	237.55	245.41	279.01	326.65	441.92	502.32	541.6	671.46	738.28	815.53	1002.8	1073.9	1272.2	1395.5	1240.1	1329.4	1436.5	1591.5	1682	1887.3	2075.3	2108.9	2244.5	2322.5	2389.4	2659.2	2611.8	2715.7
0	0	0	4.8211	7.0468	0	32.283	17.477	39.548	3.1576	28.745	49.111	79.177	101.18	159.22	219.57	309.81	405.78	534.15	696.57	846.12	1032.4	1244.5	1376.4	1527.4	1693.8	1905.2	2095.5	2153.9	2277.8	2502	2531.6	2596.1	2956.5	3065.3	3073.4	3209.6	3257.9	3406.3	3527.9	3383	3583.1	3654.9	3737.6	3755.9	3768.4	3806	3792.9	3810.8	3850.6
0	0	7.5713	0.43293	1.3076	4.5814	0.83511	11.667	53.629	73.813	128.92	186.13	234.69	309.5	364.69	481.14	617.23	761.21	934.22	1169.3	1383.3	1674.1	1996	2224.1	2582	2891.1	3406.7	3657.5	3998.2	4203.5	4382.1	4868.8	4992.6	5215.2	5597.2	5868.8	6247.3	6517.3	7046.3	7012.6	7186	7355.4	7380.8	7689.9	7822.1	8119.1	8102.9	8087.4	8283.8	8350
0	0	0	1.0255	7.8299	16.282	25.246	24.201	33.627	24.112	29.765	30.439	20.661	20.435	19.432	29.03	44.452	74.425	122.38	203.15	220.03	286.01	383.81	471.32	485.43	551.59	561.39	676.94	732.29	764.65	810.34	882.04	927.18	955.18	998.39	1056.2	1028.4	1030.3	1101.5	1145.2	1183.8	1200.7	1143	1226.4	1254.8	1281.6	1285.4	1269.7	1262.7	1335.2
0	0	0	6.6413	0	4.5004	7.8597	5.8858	2.1834	0	3.8273	19.563	26.694	45.829	69.21	90.929	97.875	128.29	123.98	173.49	206.92	204.12	229.28	253.83	292.73	314.25	364.8	427.4	473.79	543.88	581.8	652.79	768.21	835.85	883.93	1008.2	1136.9	1243.4	1371	1520.4	1670	1862.7	1966.7	2163.5	2249.8	2381.9	2490.9	2610.8	2688.8	2761.9
12.322	4.6644	0	0	0	0	4.5999	15.833	24.833	41.368	65.255	82.743	137.23	196.37	242.83	334.45	404.26	500.66	573.13	643.85	708.18	841.1	1037.4	939.18	1023.8	1078.3	1214.3	1276.2	1350.5	1376.7	1434.7	1547.1	1528.4	1535.2	1646.5	1690.4	1788.1	1714.5	1823.1	1811.1	1875	1853	1954.3	1975	2010.8	1997.5	2035.3	1946	2026.7	2041.7
0	0	0	0	12.568	30.985	51.432	91.44	118.67	136.45	206.02	267.4	318.62	386.15	437.16	517.14	580.44	634.93	695.14	766.03	813.62	847.32	873.24	930.03	958.66	991.39	1011.7	1047.6	1076.5	1107.9	1191.5	1271.6	1291.5	1352	1428.8	1472.6	1430.2	1508.5	1557.8	1564.4	1639.8	1721.9	1753.1	1870	2043.5	2157.5	2129.7	2231.1	2212.4	2275.8
0	0	0	0	0	9.3788	12.426	33.858	40.93	91.416	150.51	234.25	367.57	465.97	600.54	699.16	793.26	900	1021.2	1130.5	1219.5	1279.9	1334.2	1377.6	1422	1473.4	1592.2	1618.4	1622.8	1708	1742.6	1796.6	1833.5	1898.5	1967.7	1978.2	2027.3	2086.7	2120.7	2174.5	2214.9	2223.1	2347.9	2327.8	2358.1	2398.9	2457.5	2426.1	2443.9	2443.6
0	2.1327	5.0413	7.9962	0	0	0	0	0	0	0	0	0	0	9.68	29.55	72.045	108.67	146.3	203.62	252.94	355.37	417.82	499.61	607.68	722.06	922.58	1107.5	1345.7	1570.3	1682.5	2073.3	2327.7	2482.8	2984.5	3507.2	3984.1	4008.7	4544.7	5071.9	5474.4	5846.5	6324.6	6617.4	6770.1	7038.9	7109.8	7452.2	7299.9	7453
13.553	0	0	3.6546	0	0	0	0	9.763	14.529	48.395	100.89	220.34	352.34	514.66	696.73	935.44	1131.4	1349.8	1617.2	1816.4	2060.2	2287	2508.8	2699.3	2837.1	2906.8	3139.4	3231.7	3192.9	3246.2	3203.1	3331.1	3470.4	3512.4	3562.1	3643.5	3678.6	3810.2	3818.6	3765.2	3775.4	3877.6	3884.2	3924.3	3947.1	3942.8	3969	3903.9	3926.2
0	6.3022	3.4578	7.932	0	0	0	0	0	0	0	2.7332	6.351	3.7469	25.741	83.209	174.19	282.87	376.71	529.63	676.77	851.38	1039.6	999.5	1148.6	1222.1	1457.8	1608.3	1731.3	1815.9	1912.6	2046.8	2037	2115.7	2162.2	2249.4	2289.8	2307.6	2489.1	2395.7	2471.9	2552	2615.7	2794.3	2861.9	2884.8	3145	3292.3	3488.9	3542.4
0	0	0	14.27	26.624	37.481	52.005	53.52	71.93	75.807	51.302	73.465	72.465	76.43	81.335	82.1	82.073	85.616	81.355	72.976	71.855	83.838	83.259	84.633	100.54	212.31	249.09	278.37	384.06	425.34	254.4	291.09	298.4	321.95	376	354.72	399.35	390.26	400.06	435.5	458.21	456.41	491.13	487.67	518.26	548.72	564.23	577.19	579.13	602.85
0	6.0808	3.2601	7.0908	0	0	0	0	22.113	37.968	68.494	117.29	169.9	264.58	367.06	550.34	564.67	674.33	772.81	924.56	987.21	1208	1310	1452.5	1588.9	1668.7	1834.3	1944.4	2053.5	2201.9	2281.6	2424.1	2428.7	2580.5	2835.2	2956.1	3449.4	3329.8	3423.3	3632.9	3566.5	3629.8	3617.2	3785.1	3802.7	3999.1	3992.9	3994.5	4007.2	4116.5
0	0	1.7637	5.3722	0.83807	0	1.1239	6.5083	6.29	6.5996	0.13586	0	0	0	11.062	6.0059	18.053	35.154	26.68	64.6	97.922	109.27	136.8	179.93	229.85	271.57	334.97	395.91	475.32	564.69	680.58	766.71	823.79	926.22	965.97	1047.9	1168.7	1204.6	1276	1355.9	1345.4	1431.1	1462.5	1483.6	1493.7	1499.2	1537.7	1543.3	1559	1576.1
0	3.5557	0	2.7305	0.45472	0	21.828	7.3376	28.714	0	0	6.7555	10.051	39.184	43.835	73.822	95.022	126.05	132.52	147.07	159.63	188.55	261.49	275.84	284.96	289.77	316.82	324.42	348.18	340.14	345.95	363.53	364.9	386.87	433.36	423.05	447.69	491.5	558.36	634.36	691.27	753.73	821.07	902.45	972.81	999.23	953.72	1005.1	1054.4	1140.5
0	0	0	13.2	22.521	42.367	60.197	102.92	81.37	97.059	110.01	90.096	105.28	100.83	121.55	103.33	121.93	112.03	86.102	114.44	97.455	110.24	111.37	104.55	116.63	94.278	110.8	142.4	158.42	208.28	233.12	335.27	448.72	534.66	643.64	792.64	1000.2	1028.4	1126.3	1218.3	1328.4	1402.8	1497.2	1596.8	1748.5	1811.1	1880.2	1950	1979.7	2027.2
0	8.4466	0	12.866	12.924	0	0	24.227	25.934	28.081	74.44	114.98	238.36	247.87	360.39	450.55	527.83	589.72	608.8	730.38	699.63	846.67	822.43	900.9	1047.8	1027.5	1108.9	1354.8	1424.3	1295.6	1367.7	1467.8	1546.6	1562.3	1604.3	1848.9	1727.9	1810.9	1870.9	1767.7	1829.6	1854	1930.7	1988.9	2020.9	2031.8	2139.9	2169.7	2156.2	2259.4
0	0	0	13.76	10.472	25.233	38.293	56.068	58.832	94.688	146.94	210.88	266.2	315.59	423.95	541.63	590.09	657.91	774.85	863.16	1011	1138.8	1265	1458.6	1554.8	1655.5	1820.2	1888.6	2046	2163.1	2284.2	2416.4	2528.5	2703.3	2768.5	2921.8	2980.1	3087.5	3264.4	3272.5	3348.1	3485.5	3536	3733.2	3629.5	3739.9	3861	3853.7	3907.9	3954.1
0	0	1.0844	3.197	4.7839	0.28508	1.8214	0	2.8608	11.735	30.812	44.93	91.156	150.58	222.89	345.53	463.73	580.5	716.41	836.5	1013.5	1168.8	1287.5	1434.3	1606.9	1775.1	1828.6	2011.3	2223.7	2335.8	2482.7	2594.7	2713.4	2844.7	2993.3	3255.8	3358.7	3510.8	3668.4	3735.9	3923.6	3982.7	4052.6	4232.1	4306.8	4287	4507.7	4494.3	4434.7	4497.5
4.8666	3.1235	1.3639	0	2.0529	0	3.1224	9.5595	18.056	9.5264	16.764	20.867	26.955	36.76	46.969	58.222	75.226	82.901	87.391	115.57	140.32	195.03	224.06	278.48	348.28	427.33	537.57	626.39	738.66	805.56	887.15	950.75	993.38	1071.7	1189.1	1238.8	1337.7	1360.2	1450.8	1553.7	1604.2	1594.5	1677.2	1678	1820	1807.1	1790.7	1872.6	1954.2	2016.5
0	0	0	1.8017	2.2631	10.896	16.281	8.0262	14.741	13.227	8.1288	10.364	31.277	35.966	43.422	46.412	65.083	83.324	111.97	133.13	149.68	167.55	200.12	219.89	236.73	257.35	300.04	333.6	327.6	359.23	347.55	347.92	185.45	189.76	201.11	205.85	192.39	197.91	187.57	190.92	179.23	195.25	170.23	203.41	172.57	195.3	150.96	176.52	158.2	205.19
0.79234	1.0158	0	0.43783	0	0	2.1901	0	0	0	0	0	2.8622	0.99814	2.7844	0	0	0	16.213	9.5137	18.673	6.3303	20.091	11.795	20.949	14.246	19.841	44.37	26.589	26.36	34.303	22.934	5.2641	4.534	21.259	33.244	34.772	53.801	72.708	58.083	70.859	46.885	82.251	87.668	72.242	70.774	90.962	83.36	84.209	72.977
2.9247	1.4599	0	4.8735	0	0	0	0	0	0	0	0	0	0	0	20.704	33.358	58.804	77.88	106.56	130.06	176.39	173.11	209.92	237.85	293.81	333.22	366.86	414.63	437.11	468.83	508.69	489.04	535.22	572.43	623.39	685.06	718.63	801.13	828	872.48	863.9	896.1	898.72	955.69	978.29	927.41	989.04	1045.3	1151.2
0	5.532	7.2838	3.4498	0	1.0603	0	0	0	0	0	0	0	0	0	0	0	0	0.41812	12.182	43.861	73.714	101.26	121.44	141.81	166.59	194.42	232.81	271.65	295.1	302.76	320.92	362.74	395.8	405.83	170.04	179.25	169.62	186.79	212.02	255.77	300.26	349.3	474.01	458.42	533.56	564.61	624.94	753.34	786.74
0	0	0.25132	4.7584	4.9009	7.7536	13.534	8.9802	12.985	9.8384	8.1195	0.80628	31.958	55.4	67.339	92.087	140.5	177.52	232.07	276.05	305.43	348.75	381.02	431.8	466.58	583.88	612.51	702.71	631.06	816.31	907.14	984.92	1045.2	1120	1156.2	1285	1419.1	1565.1	1630.8	1839	1940.1	2012.4	2118.7	2285.7	2473	2449.2	2562	2721.7	2803.3	2990.2
0	0	2.5435	0	3.4111	3.8383	0.44542	0	0	0	0	0	7.735	17.588	21.142	50.114	71.806	87.217	122.21	144.79	173.12	209.84	235.22	263.32	288.87	312.86	356.26	421.34	474.88	509.07	554.09	608.04	653.97	706.46	722.07	779.77	831.47	849.51	886.91	951.64	1004.9	1080.8	1168.1	1272.2	1328.7	1258.5	1270.8	1329.4	1412.8	1465.1
0	3.0173	0	0	3.1472	14.322	14.07	49.079	139.49	169.93	260	324.55	432.65	512.74	598.08	738.83	949.85	1106.8	1296.5	1489.9	1752.7	1923.4	2227.7	2377.8	2507	2782.5	2959.8	3340.9	3339.8	3640.2	3707.7	4061.3	4211	4331.8	4288	4432	4471.9	4529	4526.5	4574.6	4633.4	4746.3	4716.9	4886.5	4786.2	4804.8	4849.1	4872.4	4789.3	4917.4
6.8194	0	0	2.4987	1.1506	3.0531	8.3359	0	0	1.2338	23.292	57.376	96.442	171.12	241.61	371.26	531.51	684.47	862.67	1048.1	1265.2	1420.9	1699.8	1918.8	2103.2	2350.5	2572.1	2633	2949.9	3019	3263.3	3668.3	3752.1	3914.2	4038.7	4189.9	4413.9	4579.9	4732.1	4891.2	5034.8	4958	5125.3	5185.1	5326.2	5463.4	5533.9	5632.9	5913.8	5887.7
0	0	0	5.9019	12.801	7.9486	11.909	10.578	18.01	1.7582	0	0	1.1366	2.5103	0	0	0	0	17.937	13.049	48.506	63.597	96.743	129.96	145.41	194.5	183.69	212.95	247.84	274.49	306.94	323.3	341.89	355.49	379.99	413.21	419.2	437.6	450.01	445.51	472.54	492.17	512.3	556.06	527.91	603.11	603.88	668.83	703.38	761.12
10.92	1.6029	0	0	1.1813	3.4238	0	0	0	0	0	0	0	0	0	0	0	0	0.47176	12.758	25.335	36.18	42.569	67.602	104.96	148.44	200.56	282.33	330.86	389.62	453.03	549.78	643.33	747.23	860.24	1005.6	1140.4	1306.2	1508.8	1686	1842.8	1949.5	2016.2	2180.6	2215	2307	2430.5	2621.8	2553.2	2589.3
0	0	0	4.1428	2.8274	10.899	15.076	12.454	7.6471	7.2801	40.443	61.421	111.57	178.75	296.94	399.13	525.53	691.1	868.15	1090.9	1339.7	1642.4	1882.8	2214.5	2521.3	2748.8	3071.9	3266.1	3551.9	3835.2	4001.8	4308.6	4380.1	4564.8	4782.7	4937	5139.2	5185.1	5230.9	5410.9	5478.7	5686.5	5682.6	5837.5	6125	5988.7	6287.3	6303.7	6352	6492.8
0.067052	0	0	0	1.6125	0.92762	2.532	0	0	0	5.2772	14.355	15.526	25.954	47.251	62.486	87.285	85.572	133.14	175.82	169	181.99	192.8	183.2	163.53	170.22	160.09	173.9	191.2	197.08	219.26	248.44	294.55	361.95	386.03	454.35	512.78	555.94	610.12	674.03	719.35	805.1	894.03	953.79	1030.7	1082.4	1200.3	1250.4	1326.4	1366.1
0	1.8969	0	4.4144	6.1236	0.16371	1.9304	0	0	0	0	0	0	2.166	5.5396	0	23.756	23.48	26.254	41.578	81.508	100.24	125.07	160.64	273.62	278.35	358.34	484.71	671.09	678.67	721.39	836.95	1037.5	964.89	1001.5	1096.6	1357.8	1228.7	1298.2	1339.2	1411.8	1447	1531.8	1571.9	1593.6	1654.2	1661.5	1672	1786.5	1869.2
31.425	19.222	6.1353	15.757	0	0	0	0	0	0	0	0	0	40.708	116.43	200.21	304.62	425.4	556.35	725.37	880.38	1013.1	1256.1	1458.8	1609.5	1830.3	2088.4	2472.7	2778.9	3096.5	3468.9	3631.5	3969.7	4203.8	4474.5	4755.8	5032.7	5262.8	5489.3	5651.7	5801.3	6007	6145	6235.5	6397.7	6480.6	6579	6567.9	6573.8	6796.2
0	10.791	3.6262	0	0	0	4.0807	4.8855	13.782	6.2715	8.6883	5.9761	16.168	2.5959	0.91389	0	0	0	0	0	0	0	0	0	0	0	0	28.642	35.498	43.003	78.017	90.705	106.13	111.34	153.45	196.38	235.92	234.94	275.86	271.32	309.15	297.95	327.9	326.65	314.89	309.83	328.46	298.45	311.11	308.37
32.29	29.491	28.163	0	0	0	0	42.277	101.22	174.42	293.21	434.77	545.82	750.07	867.98	1080.5	1181.5	1365.4	1439.1	1667.1	1919.2	2052.3	2194.8	2133.6	2390	2409.8	2415.7	2710.4	2733	2785.6	2778.6	2824.1	2735.3	2632.3	2668.8	2723.2	2607.5	2691.4	2707.5	2770.6	2783.1	2792.2	2700.6	2721.5	2782.3	2780.5	2716.9	2719.8	2702.7	2724.4
0	0	0	11.602	2.3798	54.94	29.138	35.676	43.422	61.539	58.52	79.941	91.833	99.621	113.78	128.44	144.06	159.7	159.15	200.34	216.33	249.11	218.32	229.6	247.97	231.19	252.28	265.82	298.14	327.82	385.2	428.58	494.49	582.22	596.03	663.16	748.44	857.88	902.35	990.28	1016.2	1096.3	1184	1374.3	1345.1	1451	1509.3	1537.6	1469.9	1523.6
1.8174	4.7498	4.3455	0	0	0	0	6.11	0	0	0	0	0	0	0	0	0	31.226	104.28	207.86	315.08	500.71	654.97	849.11	1066.5	1231.3	1460.3	1649.5	1844.4	2029.7	2184.4	2444.9	2552.7	2688.2	2963.1	3076.3	3275	3411.3	3626.2	3908.6	3970.5	4192	4370.3	4506.6	4706.8	4838.6	4834	4951.7	4954.5	5030.1
0	2.4572	0	7.7514	8.7872	0	34.941	7.5273	30.654	0	3.6103	1.8771	5.4016	4.5175	8.9338	13.656	42.674	68.206	69.6	83.498	95.954	121.04	188.93	232.58	310.1	374.99	515.13	611.93	697.43	809.27	983.98	1102.9	1227	1353.3	1458.5	1470.7	1668	1652.6	1866.7	1973	1994.2	2080.9	1891.2	2264.1	2343.8	2339	2391.1	2486.8	2515.8	2543.1
3.0231	9.4265	0.74638	5.5718	11.057	0	0	0	11.043	11.49	70.747	128.9	209.04	326.71	419.72	535.73	676.07	819.56	929.86	1091.4	1208.1	1321.4	1479.9	1672.5	1791.2	1922.4	2140.2	2330.8	2514.5	2700.1	2881.9	3022.1	3142.8	3458	3600	3795.1	4033.1	4253.6	4330.8	4449	4522	4954	5118.1	5272.8	5322	5319.5	5534.7	5666.9	5687	5720.2
0	0.26876	0	0	0	6.4188	14.815	4.4767	7.4554	0	0	6.5508	13.775	17.044	21.844	10.324	13.263	26.002	28.638	25.79	30.226	33.539	45.32	46.022	50.851	188.12	78.723	93.581	66.861	84.825	89.455	97.258	120.25	120.36	137.87	152.04	126.34	157.11	152.4	166.7	173.57	163.07	161.55	180.92	177.81	195.42	175.76	221.78	211.54	236.59
15.433	9.1208	0	0	4.2604	0	0	9.515	31.591	80.7	140.62	234.51	366.97	449.94	598.73	759.14	845.7	1019.3	1185.9	1316.2	1462.7	1608.5	1734.3	1984.3	1993.6	2173.5	2323.5	2383.1	2466.1	2469.5	2683	2783.9	2961.3	3002.7	3051.1	3195.4	3222.2	3312.7	3424.8	3421.8	3478.3	3468.5	3684.9	3668.8	3877.2	4005.1	4151.4	4322.8	4254	4340.8
0	2.9523	0	6.7577	8.3871	0	0	15.617	33.659	39.286	40.01	85.668	115.83	175.52	249.77	347.72	473.69	607.01	801.6	991.63	1134.7	1243.9	1422.5	1625.7	1778.5	1935.1	1994.2	2130.9	2323.6	2354.3	2416.9	2476.2	2425.4	2487.6	2472.7	2432.3	2513.4	2499.6	2536.8	2623.9	2672.2	2626.7	2682.8	2624.3	2631.4	2698.2	2746.4	2778.3	2809.3	2817.4
0	0	0	2.8631	4.5454	7.9193	15.285	22.691	53.552	84.116	120.8	168.79	203.48	253.72	288.72	342.36	349.48	405.08	413.31	453.44	474.21	471.29	531.36	550.48	605.36	634.54	640.87	693.51	733.18	734.65	754.16	764.55	803.18	787.43	702.74	715.04	694.58	699.11	679.17	713.37	740.52	728.05	679.29	682.13	748.78	772.11	741.34	732.59	733.38	775.56
0	0	0	16.106	9.6682	3.6241	13.834	27.309	37.09	49.118	61.073	93.754	119.51	148.21	152.32	174.74	197.67	209.59	227.99	239.85	238.15	239.69	257.85	257.21	272.91	282.67	275.85	288.46	296.52	302.92	287.88	319.35	295.06	296.64	300.4	289.14	320.68	325.1	351.78	360.81	445.46	488.18	542.64	580.74	689.56	786.31	859.7	909.66	1004.2	1130.4
0	0	0	11.004	4.7976	12.522	11.568	15.72	21.966	18.144	13.638	28.194	31.96	33.775	31.659	33.77	37.85	53.129	79.012	128.82	179.06	227.87	243.97	370.66	377.67	408.61	421.9	497.8	545.96	592.24	663.03	708.88	674.23	709.8	770.16	779.44	787.26	792.1	819.14	857.54	881.02	890.29	911.87	919.35	929.66	2064.4	1683.3	1814.2	1997.9	1928.4
1.703	0	6.3977	7.0676	6.5968	0	23.81	0	11.197	0	0	12.885	36.622	55.99	72.605	151.73	245.09	257.21	343.23	472.15	726.52	673.47	846.63	1087.9	1543	1388.7	1525.9	1585.6	1984.7	1887.3	2072.7	2200.3	2284.7	2359.4	2363.1	2454.4	2518.3	2569.7	2652.1	2643.5	2585.5	2690.6	2768.3	2799.9	2838.9	2841.1	2806.8	2886.1	2915.9	2974.2
4.9538	0	0	0	0	5.2512	18.981	56.238	97.093	165.86	231.76	327.54	375.25	460.85	495.44	608.71	672.16	741.57	801.21	868.76	882.09	938.6	981.89	1032.9	1073.7	1068.2	1100.6	1077	1085.4	1113.1	1166.9	1175.4	1192.7	1213.6	1214.1	1277.5	1229.3	1262.3	1309.6	1287.6	1315.7	1341.5	1346.1	1399	1385.1	1451.2	1439	1468.9	1494.3	1469.6
0	5.1248	0	4.5271	0	0	10.385	5.1583	25.334	37.987	88.089	156.9	205.9	260.29	343.97	433.94	577.69	734.57	907.74	1056	1212.8	1388.9	1661.3	1846.5	2068.4	2213.3	2401.5	2378.3	2578.4	2723.3	2849.8	2945	2960.3	3170.9	3190.1	3257.3	3248.2	3426.2	3331.9	3392.9	3457.2	3491.5	3672.6	3801.4	3799.4	3827.1	3852.4	3976.1	4001.6	4102.6
0	0	0	0	0	12.362	24.94	32.567	55.459	99.235	181.05	252.58	326	463.35	621.37	763.43	966.02	1201	1482.8	1714.2	2007	2372	2655.6	3119.9	3493.2	3737.9	4288.3	4574.9	4999.8	5366.8	5816.6	6271.2	6644.7	7109.6	7417.1	7808.2	8232.3	8516.2	9147.6	9641.9	9438	10138	10302	10632	11134	11356	11482	11827	12050	12258
14.944	5.1106	17.997	0	0	0	0	0	0	0	10.758	51.979	126.68	175.46	276.41	393.95	533.47	713.94	853.28	1015.9	1290.2	1457.9	1636.4	1789.7	2025.2	2198	2235.3	2536.6	2767.6	2986.6	3255.4	3195.9	3540.9	3876.7	4001.4	3846.4	4092.8	4310.1	4745.3	5211.3	5362.6	5323.6	5707.4	5805.7	5975.8	6206.8	6079.5	6306.1	6306.8	6285.5
1.6042	0	0	0	0	16.764	14.226	25.493	15.778	9.0131	0	3.7597	9.5747	10.509	31.568	33.906	45.378	72.974	110.24	144.57	178.93	238.23	282.97	307.03	376.93	417.71	459.92	495.21	540.01	586.76	645.86	702.96	755.82	839.94	918.2	1009.9	1158	1145.7	1237.3	1321.6	1427.3	1501.1	1555.8	1630.3	1757.6	1852.9	1860.9	1961.6	2000.5	2086.7
0	0	0	39.794	66.334	155.98	194.62	201.08	243.94	242.85	258.86	282.16	307.97	316.36	382.55	476.55	599.54	588.1	652.24	706.69	809.95	812.89	912.77	985.8	955.96	647.55	1124.7	1193.9	1224.1	1311.7	1355.1	1434.7	1445.3	1535.3	1515	1570.5	1574.7	1619.7	1699.4	1677	1717.1	1761.1	1842.9	1866.2	1915.9	2032.5	2156.4	2136.8	2107.7	2101.2
1.6065	2.326	2.0042	0	0	0	3.252	23.404	65.441	123.93	215.22	342.2	467.6	661.54	860.82	1113.2	1379.8	1597.5	1824.3	2087.1	2333.6	2586.2	2710.4	3013.6	3201	3518.2	3644.2	3716.6	3922	4025.1	4092.3	4160.4	4346.4	4438.6	4683.5	4750.5	5123.3	5219.5	5248.8	5265.2	5128.4	5307.5	5403	5404.6	5483.9	5511.1	5573.1	5518.1	5465.4	5325.8
0	2.8896	0	5.8645	0	0	25.285	1.4425	23.201	0	0	0	0	0	0	0	0	0	0	0	0	0	0	0	0	0	10.019	38.957	80.025	117.42	190.67	272.16	344.57	470.83	540.08	627.26	729.89	812.19	992.48	1013.9	1055.3	1189.1	1250.8	1335.5	1401.5	1433.8	1454.1	1538.4	1597.1	1732.1
0	0.024778	1.5492	5.365	0	0	34.671	0.079265	21.9	0	0	0	0	8.0138	6.7007	27.465	63.651	131.98	206.91	301.66	415.27	532.09	681.44	862.66	1015	1159.2	1306	1374.5	1521.9	1692.7	1842.8	1929.9	2005.7	2108.1	2105.5	2111.4	2178.8	2276.5	2308.2	2394.6	2367.3	2408.2	2503.6	2552.1	2637.7	2678.2	2725.2	2830	2779.6	2884.7
1.4055	8.7512	0	1.9844	0	0	1.6578	0	0	0	0	8.0565	26.677	49.353	72.345	108.93	157.75	213.59	288.78	384.14	490.32	554.03	604.52	780.29	866.44	890.14	936.47	1156.6	1170.9	1211.8	1331.7	1371	1431.4	1477.9	1508.8	1565.5	1564.6	1620.9	1639.2	1625.7	1693.6	1706.8	1757.1	1798.7	1812.9	1860.1	1913.4	2002.8	2079.4	2079.2
0	6.4847	0	0.56995	1.7338	0	7.4658	0	0	0	8.2952	18.043	27.807	19.965	33.553	25.392	36.788	47.638	52.953	61.822	95.692	103.08	148.18	162.91	268.8	289.68	334.03	389.58	437.67	310.07	287.89	351.38	399.42	347.45	451.05	447.88	493.53	533.89	541.87	628.42	650.11	647.68	730.2	763.48	819.43	837.05	876.41	938.15	943.85	955.69
0	0	0	7.7611	7.4705	12.138	18.824	24.769	33.632	29.253	41.166	45.831	44.334	76.197	94.176	129.89	198.55	270.29	387.05	463.4	600.93	712.67	853.87	991.28	1133.3	1239.4	1375.2	1544.7	1647.5	1771.1	2055.3	1956.2	2074.3	2218	2319.5	2524.3	2543.2	2779.3	3001.5	3294.4	3443.8	3823.9	4059.5	4291.4	4541.7	4933.7	5338.5	5510	5748.8	5930.9
0	4.6651	4.6189	0	0	0	5.8584	33.291	82.841	171.66	285.27	437.38	592.25	789.67	1039.8	1281	1500.9	1798.2	1981	2278.5	2505	2764.6	2949.3	3281.2	3402.4	3552.3	3825	4066.2	4282.8	4534.8	4620.8	4937.1	5059.3	5221.4	5502.3	5750.5	5864.2	6085.2	6175.1	6424.8	6620.8	6894.1	6987.2	7131.9	7372.4	7491.6	7522.6	7598.5	7767.1	7898.4
0	10.98	0	6.4545	10.022	0	0	0	16.66	2.4068	16.748	49.861	74.24	46.346	53.117	60.929	147.59	70.513	86.595	105.39	186.15	122.16	130.27	213.36	232.85	148.36	168.07	193	256.35	186.74	183.27	190.16	277.08	164.3	166.7	173.83	188.96	191.37	178.38	152.8	172.99	144.03	155.11	129.77	106.38	97.65	93.502	94.47	109.79	80.369
0	0	0	0	0	9.0651	19.288	47.439	95.25	122.04	186.24	273.42	333.26	419.37	511.73	632.68	729.96	853.95	1010	1199	1399	1581.8	1772.9	2045	2274.4	2555.8	2914.6	3120.4	3387.5	3698.3	3807.5	4019	4293.9	4708.1	4662.9	5178.2	5336	5577.8	5957.1	6148	6116.6	6284.1	6634.4	6730.5	6994.7	7107.8	7258.4	7356.6	7481.5	7399.4
11.948	4.2165	0	2.9638	1.2346	0	0	0	0	6.1935	14.615	48.526	97.912	142.55	187.18	297.28	373.61	463.12	556.6	679.38	760.31	704.95	917.96	903.22	911.41	938.75	1065.9	1080.6	1271.9	1280.5	1435.2	1229.2	1528.9	1679.1	1763.4	2032.6	2099.2	2236.9	2481.4	2563.4	2722.3	2864.5	3073	3126.3	3085.3	2931.8	2938.7	2998.8	2997.1	3077.2
0	0	0	11.155	2.8209	3.9981	4.0606	1.8405	8.4892	9.8304	0	7.0933	32.907	76.995	115.28	167.04	261.68	334.08	441.56	557.13	685.65	758.45	853.9	995.31	1097.5	1181	1314.4	1456.4	1564.6	1713.8	1788.6	1859.6	1863.6	2009.9	2158.1	2299.6	2434.9	2575.5	2760.9	2952.3	3175.1	3369.3	3662.1	3784.4	4016.3	4096.2	4270.1	4513.2	4690.4	4900.9
0	25.669	0	9.0114	11.158	0	5.5284	0	0	26.283	48.444	144.94	138.01	283.71	376.48	566.54	704.49	889.61	1007	1303.3	1399.9	1164.2	1523.4	1574	1598.2	1717.7	1936.8	1902.8	1933.6	2094.2	2285	2292.6	2299.1	2609.8	2653.2	2690.3	2799.4	2767.2	2896.8	3013.1	3106.3	3242.7	3274.7	3433.7	3549.3	3626.2	3754.2	3910.6	4044.9	4119.9
0	0	0	8.5629	0	7.0382	7.1527	5.1215	24.245	18.961	34.701	40.139	65.688	94.109	97.54	123.83	152.62	185.57	228.54	244.68	285.98	311.26	345.48	367.43	384.03	435.93	421.98	499.05	480	543.73	557.14	561.69	615.45	623.89	708.64	738.4	787.03	872.03	967.13	1025.5	1139.8	1159.2	1287	1455.7	1541.4	1637.4	1688.7	1764.6	1874.8	1989.8
0	0	5.4959	1.3805	6.6186	0	0	0	15.644	23.862	33.662	57.327	77.265	96.563	98.215	118.01	151.4	168.61	163.09	197.54	220.2	247.26	260.71	296.27	357.25	307.86	315.45	328.5	355.91	400.91	424.03	429.25	418.55	459.25	432	480.99	515.27	535.25	532.84	547.08	555.28	576.53	593.13	565.82	615.6	589.3	593.53	582.79	567.44	553.83
0	0	0	3.6436	9.6155	5.5977	11.791	9.7339	15.977	15.473	6.75	14.911	10.923	26.783	17.187	31.138	47.427	85.403	118.69	171.01	239.05	348.78	449.19	595.93	716.8	924.59	1036.4	1254	1377.8	1527.6	1689.2	1882.4	2058.7	2188.2	2266.4	2441.6	2500.9	2656.3	2769.3	2766	2844.8	2847.7	3008.2	3030.3	3025.1	3069.6	3082.6	2986	3032.3	2881.5
0	2.2983	0	3.2955	4.3407	0.25564	2.5563	0.24157	11.409	9.8762	30.886	36.316	53.272	65.536	83.357	87.206	95.031	102	115.08	146.06	151.06	146.95	168.7	160.98	203.06	193.19	205.15	220.6	230.82	230.96	229.84	247.12	224.26	193.88	208.48	198.67	193.35	192.92	194.04	172.98	203.19	182.02	186.65	157.69	152.53	127.48	127.96	125.71	128.54	121.32
0	0	0	9.8275	16.787	7.8123	5.3423	7.5268	0	28.921	24.459	42.684	74.141	133.87	141.18	166.75	201.1	231.54	297.1	336.78	369.77	470.57	526.46	657.37	682.97	799.92	937.91	1119.6	1220.9	1398.3	1593.9	1773.3	1852.2	2065.7	2187.4	2353.8	2419.8	2581	2730	2809.2	2965.7	3126.7	3149	3258.7	3245	3266.4	3336.1	3414	3477.8	3481.8
0	0	0	7.4062	6.1755	0	2.1189	0	0	0	0	0	7.5617	17.568	56.882	89.909	113.93	140.21	169.04	211.03	255.62	293.76	317.78	363.36	391.55	393.02	417.72	443.84	462.72	472.92	487.97	518.83	521.36	555.6	560.4	555.46	601.38	613.34	646.91	671.29	694.46	742.74	806.2	857.56	848.13	879.1	914.79	980.81	990.72	1035
0	0	0	6.393	8.9593	10.254	24.201	16.654	32.762	19.876	32.065	22.924	40.07	42.143	53.688	42.153	44.672	55.144	68.193	52.484	69.495	77.833	94.651	119.02	133.94	178.27	211.04	261.44	275.38	343.19	375.03	430.16	509.15	582	605.66	680.76	762.75	814.87	843.5	956.33	1007.2	1050.3	1101.4	1082.2	1233	1281.8	1365.4	1349.8	1412.5	1387.9
21.129	3.2035	0	0	8.6502	0	0	0	0	0	10.545	26.529	36.748	74.063	132.96	172.86	216.46	319.51	410.22	490.96	516.72	682.83	824.89	933.74	1111.5	1260.7	1426.9	1479.7	1610	1741.7	1939.7	2102.8	2183.8	2345.6	2454	2626.1	2752.8	2883	2959.1	3125	3253.6	3260.3	3562.1	3666.6	3593.6	3693.6	3671.9	3706.1	3798.3	3727.1
0	3.0936	0	10.4	0.35726	2.6749	4.7495	8.9179	13.007	33.308	73.636	114.96	181.05	262.62	382.2	504.47	634.7	787.41	938.71	1126.4	1357.8	1543.2	1767.6	2022.5	2315.4	2493.6	2759.6	3070.4	3371.6	3523.9	3894.4	4306.4	4451	4695	4912.2	5147	5616.8	5445.9	5664.8	5771.4	5926.5	6098.4	6128.1	6229.4	6337.1	6446.8	6393	6497.8	6528.6	6700.4
3.7516	1.4924	1.8402	13.305	0	0	0	7.2292	0	0	0	0	0	0	0	0	0	0	0	0	0	0	0	3.2828	37.125	63.336	84.395	118.71	148.6	193.11	260.68	315	394.31	379.05	483.12	501.23	527.32	591.89	685.98	699.2	768.79	802	834.01	868.51	892.6	936.41	967.38	1018.3	1049.2	1062.1
0	0	1.5822	0	0	3.4668	5.4338	15.128	8.612	11.915	17.459	14.524	14.355	15.676	28.136	25.776	25.648	21.207	18.564	39.454	50.043	58.878	65.055	62.809	75.57	75.144	72.615	83.988	87.791	96.404	95.302	105.54	124.48	124.47	115.46	126.35	153.66	157.96	176.42	204.98	227.55	292.49	361.38	426.52	513.43	550.47	622.23	685.2	754.08	817.44
0	0	0	11.048	1.6052	0	0	9.5021	5.8149	4.1829	13.428	16.797	24.473	32.798	41.241	67.706	91.929	120.26	162.19	189.36	216.86	265.94	309.96	326.27	403.9	390.91	432.96	364.73	502.95	565.99	646.28	661.34	749.02	846.72	879.25	973.54	972.22	1027	1117.2	1144.6	1229.4	1251.7	1305.8	1358.5	1382.5	1438.1	1450.9	1480.5	1536.3	1549.3
0	0.35292	0	1.8647	3.8578	3.9462	5.3692	13.613	10.626	7.4508	23.868	35.598	49.101	45.727	55.757	78.757	97.361	104.46	125.77	152.78	173.33	209.63	223.54	255.62	273.03	299.35	345.88	360.38	379.72	427.07	447.21	455.54	495.58	525.64	566.97	568.54	588.77	620.43	660.21	664.74	716.23	734.38	759.4	823.07	810.96	843.47	836.91	849.32	934.44	938.74
0	5.1368	0.44935	0	3.3793	0.22396	1.9853	4.5555	13.13	22.161	18.371	30.378	21.565	38.965	53.127	82.154	131.57	212.26	329.54	418.79	610.53	777.66	912.7	1084.5	1221.3	1334.8	1545.6	1654.7	1898.8	1956.5	2077.1	2245.8	2421.8	2502.1	2670.6	2784.8	3046.6	3180.3	3428.5	3634.1	3840.7	4117.8	4287.2	4579.1	4723.1	4888.1	5242	5458.4	5635.6	5569.2
0.47278	0	3.5234	5.516	3.5334	0	0	0	0	1.3517	0	19.276	37.333	47.227	72.744	71.4	99.477	125.64	144.17	162.86	181.86	180.58	208.37	223.34	228.43	223	269.81	265.98	279.55	280.33	357.92	368.8	376.93	378.41	436.07	449.98	467.92	506.07	528.88	536.83	572.64	603.86	644.3	642.59	647.73	644.54	657.57	593.39	511.62	443.98
21.859	3.2071	0	0	1.0105	0	0	8.5584	12.247	2.753	6.413	10.874	4.6794	0	0	20.757	40.767	34.789	55.191	76.234	103.25	89.883	119.98	156.03	204.93	284.58	342.76	390.31	501.48	640.06	782.14	953.2	1016.3	1183.5	1360.2	1545.5	1601.6	1866.8	2034	2129.1	2279.4	2383.4	2484.7	2682.9	2878.8	2995.4	3082.6	3219.1	3242.6	3315.4
0	0	0	1.2383	11.861	4.6654	6.2155	9.7605	52.011	89.005	145.66	211.49	283.72	377.69	484.12	589.97	665.48	868.2	964.6	1115.5	1164.7	1264.4	1494.2	1576.3	1655.7	1759.6	1628	1780.5	1817.2	1840.4	2021.8	2076.6	2053.5	2196.3	2070.1	2169.9	2221.2	2341.4	2394.5	2344.3	2359.4	2448	2453.9	2503.6	2527.2	2620.5	2459.8	2583.1	2534.2	2624.8
0	0	0	0	0	7.7016	13.826	34.929	54.24	107.49	208.86	333.04	475.32	681.09	947.34	1160.9	1392.4	1657.6	1785.3	2030.4	2211.6	2406.8	2515.8	2587.8	3137.8	2870.6	3098.9	3250.7	3471.4	3602.9	3681.4	3836.2	3975.7	4009.8	4063.4	4262.4	4386.4	4414.2	4551.2	4689.4	4691.3	4891.3	5023.2	5245.4	5306	5393.3	5546.4	5599.8	5707.6	5756.7
0	0	6.027	14.957	4.1542	0	18.886	5.0547	29.847	88.044	170.12	225.85	246.92	320.76	377.7	453.2	521.11	551.31	532.27	663.22	647.8	615.41	692.73	701.59	685.07	757.56	790.24	780.26	800.83	825.98	834.55	874.83	893.04	934.72	939.69	925.35	943.07	927.59	944.3	988.09	973.89	1009.2	1079.1	1123.4	1187.1	1215.3	1248.2	1299.8	1356.1	1435.2
0	0	0	0.6582	0	14.841	27.266	37.728	39.674	40.964	33.382	29.874	29.414	32.731	53.887	38.411	42.713	65.51	54.428	52.083	55.075	67.612	68.347	70.062	86	73.85	87.499	86.727	66.63	79.954	79.983	79.538	96.857	107.03	116.87	143.23	184.65	192.2	226.39	246.51	277.66	342.85	357.26	361.69	397.1	395.14	418.92	428.91	416.61	428.28
0	0	0	2.2264	13.977	0	1.4345	0	10.597	0	10.96	16.423	29.556	36.449	59.178	102.88	112.88	147.31	198.84	254.14	291.19	285.28	331.82	390.85	386.88	476.81	482.57	560.02	594.23	722.64	929.92	1027.9	960.63	1016.7	1488.9	1726.4	1493.4	1719.6	1976.2	2433.3	2271.6	2369	2469.8	2513.1	2778.3	2908.9	2972.8	3127.1	3231.3	3320.2
0	0	0	0.087005	9.2806	2.6488	3.6204	14.873	28.465	22.759	29.622	60.087	86.927	142.56	219.86	299.11	401.1	479.45	604.09	678.72	867.15	978.28	1115.5	1250	1292.9	1451.5	1554.7	1728.1	1831.4	2044.6	2147.8	2259.2	2367.4	2448.7	2587.5	2649	2746.6	2791.9	2827.7	2829.5	2910.9	2856.2	3001.5	3054.3	3094.7	3075.6	3280.7	3287.2	3258.5	3272.6
0.45608	0	0	2.8951	4.9262	6.0133	0	0	0.15371	3.8476	0	0	0.7981	0	0	0	0	0	0	0	0	0	0	0	0	0	0	0	0	0	0	0	0	0	0	0	0	0	0	0	0	0	0	0	0	0	0	0	0	0
0	0	0	0	9.4432	9.6837	4.2289	0	0	0	0	24.87	72.291	133.36	194.03	283.12	364.41	449.89	562.65	687.33	917.28	883.73	996.23	1146.6	1316.7	1658.3	1569.5	1967.9	2138	1893.6	2209.1	2300.3	2546.2	2598.4	2875.5	3000.4	2775.9	3169.7	3308.7	3508.7	3584.2	3617.3	3829.9	3967.8	4083.5	4126.8	4123.2	4251.1	4348.6	4401.3
0	0.092554	8.0858	0	0	3.5823	6.0947	13.954	12.804	22.135	47.657	96.704	201.94	284.77	412.65	510.54	649.02	788.41	978.28	1119.7	1310	1540	1690.1	2025.5	2079.2	2200.5	2421.7	2649	2767.4	2947.2	3068.3	3256.3	3379.6	3477.6	3583.2	3709.4	3845.6	3935.6	4037.6	4187.8	4224.2	4305.5	4307.1	4407.5	4431	4484.4	4516.7	4466.2	4639.7	4642.4
0	0	0	25.365	25.303	0	0.21057	26.27	62.874	96.63	170.44	199.95	318.48	425.13	535.15	621.02	692.48	858.61	938.03	1061.6	1291	1397.1	1564.3	1780.2	2015.9	2243.4	2425.2	2572.4	2682.1	2777.8	2906	3075.5	3236.3	3303.7	3344.5	3427.8	3492.1	3516.3	3600.1	3675.5	3761.8	3862.7	4007.7	4125.3	4214.7	4309.3	4424	4529.3	4574.2	4729.9
6.6924	0	0	0	2.8168	0	0	4.0896	0	6.104	6.6508	20.341	24.195	40.138	47.779	65.419	110.23	136.39	196.32	244.32	302.74	344.72	417.54	495.28	618.09	671.02	786.48	846.48	965.23	1085.5	1197.6	1317.3	1422.3	1534.1	1628.7	1743.1	1805.4	1952.2	2109.4	2146.8	2212.2	2313.1	2307.9	2435.2	2499.9	2590.7	2555.2	2601.3	2644.1	2646.6
0	9.3786	2.8828	0	0	0	0	3.2929	24.145	21.057	21.789	15.417	31.054	39.195	54.538	77.717	90.143	108.32	138.52	194.5	302.14	374.55	429.69	554.04	666.5	744.8	875.44	962.11	1037.1	1141.8	1247.7	1363.1	1501.2	1578.2	1787.7	1970.4	2097.1	2265	2443.6	2666.4	2841.4	3063.7	3319.7	3482.4	3740.2	3935.7	4151.9	4326.1	4528.8	4711.7
0.14126	0	0	12.897	0	0	0.28404	0	13.196	8.4716	0	0	37.332	76.871	134.05	198.36	300.83	471.89	592.1	813.57	1052.4	1300.4	1375	1579.2	2130.4	2302	2447.3	2419.3	2712.7	2806.6	2999	3232.3	3335.4	3449.6	3434.9	3599.3	3738.1	3624.4	3906.8	3971.7	4000.3	4055.6	4140	4181.8	4459.8	4501.3	4616.3	4576.6	4812.9	4288.8
14.492	2.8498	3.8188	13.209	0	0	0	0	0	0	0	0	0	0	0	17.533	43.808	69.911	120.72	148.7	196.34	227.6	246.81	274.54	336.56	385.3	495.64	531.03	619.39	718.13	769.54	848.6	960.27	1024	1115.8	1214.7	1313.6	1404.9	1468.6	1587.6	1644	1728.6	1847.8	1935.4	1995.7	2053.2	2201.9	2257.6	2295.2	2355.8
0	0	0.29368	3.2731	0	4.7167	5.0146	11.531	4.5546	0.41033	3.8082	4.2923	0.40852	13.868	27.784	39.86	46.974	53.834	61.845	85.917	98.229	105.65	115.81	142.42	173.75	182.25	227.16	256.81	283.03	339.11	370.54	404.62	439.62	510.42	512.09	582.64	619.88	654.04	676.71	709.7	738.5	826.74	854.78	932.86	990.3	1042.4	1070.3	1104.2	1144.5	1155.4
0	2.1423	0	0.01209	8.2473	4.6365	7.646	17.036	29.55	28.646	24.585	24.774	19.624	29.291	32.219	37.969	53.374	59.206	82.914	102.35	161.8	223.37	366.59	493.5	630.79	786.89	946.03	1165.9	1378.4	1553	1744.4	1945.3	2227.1	2215.4	2334.9	2577.1	2759.5	2935.4	3147	3178.3	3294.8	3445.4	3653.8	3763.1	3859.3	4115.2	4398.3	4400.4	4506.5	4500.1
0	31.045	21.465	0	0	0	18.858	30.267	0	41.694	15.566	10.584	0	6.7866	1.4973	16.597	11.253	0	0	0	0	0	0	0	0	0	2.7205	35.952	76.417	130.44	175.49	255.71	280.51	355.24	413.58	487.09	536.66	549.12	630.06	675.46	675.91	736.17	861.12	883.67	924.95	1002.9	1041.2	1119.4	1215.3	1253.1
0	3.0736	0	10.534	0	0	19.748	0	10.325	0	0	0	0	0	0	0	0	0	0	56.485	122.17	225.09	400.12	530.19	709.45	947.68	1168.6	1363.7	1605.2	1806.1	2061.1	2233.2	2350	2700.6	2777.3	2926.9	3151.6	3183.6	3373.9	3481.7	3502.1	3608.3	3743.2	3776.6	3777.9	3894.3	3888.5	3914.8	3937.5	4002.2
0	0	0	9.4367	1.6851	4.5032	4.2304	30.558	50.705	95.939	172.4	277.82	397.96	545.55	695.83	828.89	1088	1257.6	1410.2	1629.2	1846	2010.7	2181.4	2461.3	2618.1	2897.7	3189.2	3330.3	3494.1	3601.2	3834.7	3866.8	4083.8	4321.5	4425.1	4646.1	4611	4919.7	4972.9	5125.5	5318.7	5374.8	5538	5489.1	5658.4	5885.6	5779.4	5865.7	5703.4	5811.1
2.7854	2.0928	4.9642	3.8189	0	0	14.626	0	16.281	0	2.7466	0	19.514	55.401	103.76	134.15	229.51	253.97	354.97	414.54	482.41	529.92	605.03	668.55	711.45	761.11	822.44	807.28	861.82	898.62	916.43	965.59	983.37	1081.4	1112.1	1150	1232.2	1262.8	1370.4	1434.2	1455.8	1572.5	1683.3	1791.6	1903.1	1996	2111.4	2232.7	2292.9	2090.4
0	0	3.3143	10.392	0	6.0078	4.2688	3.6156	4.8618	0	0	0	0	0	0	0	2.1063	6.1252	13.623	35.944	68.001	117.31	150.96	221.54	295.68	324.65	395	432.53	471.93	523.1	533.41	579.67	643.22	692.72	742.43	873.6	1063.3	1134	1319.1	1544.6	1717.2	1921.7	2163.5	2380.3	2583.1	2786.1	2862.1	3085.4	3247.4	3336.1
0	0	0	8.3139	12.129	2.7545	6.6932	24.341	22.866	23.346	23.93	23.178	23.24	18.512	32.386	40.619	57.61	83.095	107.38	147.9	178.88	229.33	272.99	335.61	428.47	445.72	490.18	532.83	603.58	634.42	663.86	705.02	745.56	738.01	801.67	846.98	847.27	973.24	970.89	1109.7	1131.2	1262	1417.5	1597	1766.5	1878.5	2063.3	2171.7	2420.6	2546.7
1.2505	0	0	6.4025	3.3683	0.97771	2.1182	7.4426	11.638	17.607	11.686	10.847	29.93	32.145	33.149	38.239	43.562	59.531	73.508	93.053	109.13	140	147.37	178.03	204.04	251.19	297.36	340.81	386.06	425.5	475.47	516.34	529.22	556.64	626.79	658.99	708.88	728.9	774.32	846.85	878.49	893.6	900.36	743.01	781.62	732.53	727.2	776.09	832	879.45
2.6875	0	0.49625	14.945	0	0	0	2.9829	6.1006	0	4.4337	0	0.13496	0	0	0	0	0	0	0	0	0	0	5.3208	38.049	57.795	77.047	110.66	107.11	141.85	166.84	213.39	226.73	247.61	258.54	248.31	236.11	266.63	315.55	302.18	302.52	314.21	307.02	276.12	293.99	301.52	271.61	287.29	287.86	278.71
0	0	0	0.32515	3.6383	5.263	16.622	12.565	33.203	49.298	79.815	112.83	173.15	223.95	282.3	324.45	370.18	400.52	427.92	501.33	517.39	581.59	592.89	636.71	653.57	684.95	728.56	790.04	788.87	830.23	844.34	877.48	921.64	946.59	911.93	943.33	964.67	980.11	978.09	990.93	991.31	1038.6	1044.7	1053.1	1085.5	1106.3	1099.7	1175.2	1169.2	1273.1
0	0	0	0	15.881	22.311	33.857	44.668	40.663	47.995	60.884	69.433	64.942	72.35	80.919	91.132	114.47	131.8	181	194.71	234.41	222.27	283.56	307.92	314.2	353.75	383.14	419.05	460.51	513.19	616.77	684.45	750.78	802.9	857.75	949.07	1021	1050.3	1154.6	1149.8	1221	1249.3	1318.2	1401.9	1459	1599.5	1631	1649.2	1700.8	1721.8
2.349	0	0	0	7.6208	0	7.6019	10.084	20.193	10.748	11.657	8.5147	19.736	10.753	5.7821	8.6377	28.592	69.989	133.1	217.21	344.07	480.15	600.45	786.73	961.2	1111.7	1296.8	1487.7	1581.7	1755.7	1891.9	2043	2179.6	2302.8	2176.8	2393	2349.1	2572.7	2689	2646.7	2846.9	2761.8	2828.6	2857.6	2911	2964.3	2960.8	3048.6	3044.8	3051.3
0	0	0	10.154	8.053	0	0	0	0	0	0	0	6.8528	12.246	16.765	48.219	78.081	119.62	162.96	226.69	182.63	239.9	329.96	329.65	376.42	403.99	436.64	516.91	566.6	636.65	690.67	759.7	839.15	907.82	975.65	1085.8	1254	1380.1	1545.4	1797.5	2034.6	2201.3	2341.1	2635.1	2838.4	3094.7	3378.9	3502.8	3665	3773.4
0	0	0	0	8.0664	18.541	28.622	54.765	44.071	49.772	57.416	38.414	79.495	77.99	133.01	163.9	220.63	302.47	381.57	506.38	664.76	715.63	848.24	905.32	1050.9	1158.7	1286.2	1441.5	1506.6	1680.3	1797.5	1910.8	1956.1	2005.1	2088	2203.6	2228.7	2327.2	2382.6	2507.5	2540.4	2592.6	2672.6	2660.9	2758.7	2776.3	2738.8	2732.7	2824.7	2927.1
0.83373	0	0	0	2.9637	6.8906	4.5232	3.8777	0	0	1.1136	0	10.286	16.041	54.305	69.792	107.18	134.66	159.96	231.32	278.44	360.52	437.22	523.16	619.2	704.44	752.8	856.02	904.72	983.37	1061.6	1143	1191.2	1313	1341.9	1480.1	1565.7	1669.7	1769.5	1939.8	2139.2	2281.7	2457.1	2642.7	2791.9	2900.4	3032.1	3180.4	3382.7	3364.2
0	0	0	0	4.3037	13.63	16.607	22.72	38.901	30.535	55.066	67.338	92.448	103.69	143.45	115.84	136.51	154.97	189.42	195.5	217.4	243	284.93	286.79	310.34	336.97	373.96	413.35	420.69	460.44	502.65	546.26	596.05	621.17	642.33	681.23	680.59	736.97	720.59	776.79	809	895.73	922.25	961.72	1031.4	1028.5	1070.7	1119.9	1197.4	1265.1
0	0	0	0	3.7214	19.95	14.842	23.185	44.701	66.474	132.25	202.28	311.1	454.96	596.95	821.25	1005.9	1167	1388.5	1563.7	1901.6	1952.1	2148.1	2397.9	2599.7	2724.6	3014.8	3253	3488.4	3529.3	3720.3	4048.4	4680.8	4222.9	4529.2	4735.7	5062.2	4931.4	4876.6	5119.7	5434.2	5204.1	5318.7	5275.3	5525.9	5378.7	5369.8	5553.2	5512.6	5529
0	0	0	0	4.8743	10.537	42.602	81.465	120.63	188.04	284.62	383.3	570.11	650.3	823.01	966.41	969.47	1118.9	1146	1175.5	1258.7	1194.6	1488.2	1530.7	1467.4	1450.1	1648.3	1760	1765.1	1732.2	1941.8	1970	1979.6	1920	2016	2005.8	1934.6	2128.8	2092	2192.9	2160.9	2217.2	2275.4	2071.6	2171.3	2344.1	2351.4	2404.5	2399.1	2515.4
0	0	0	0	3.0389	14.08	13.31	3.338	14.452	9.3641	0	0	15.912	0	0	0	3.0084	0	0	0	0	0	0	0	0	0	0	0	0	0	0	0	0	0	0	0	0	0	0	0	0	0	0	0	0	0	0	0	0	0
16.806	5.0306	0	12.081	0	0	0	2.313	30.742	15.214	37.217	73.125	140.83	198.53	268.98	346.23	448.51	495.8	559.35	666.92	740.32	762.48	881.68	975.77	1127.3	1270.6	1327.7	1463.7	1590.6	1722.7	1798.4	1935	2059	2196.6	2299.8	2464.4	2596.2	2836	2904.8	2998.8	3119.5	3234.3	3322.5	3406	3549.7	3679.1	3730.1	3846.6	3918.6	3941.4
0	0	0.062406	7.4241	2.3252	0	4.4488	6.6228	3.3858	0	0	0.031616	22.412	15.469	46.688	66.103	96.918	114.71	122.45	147.74	161.48	214.81	247.94	269.49	310.05	323.61	335.89	370.54	368.86	395.1	387.75	431.67	464.57	432.19	430.95	445.42	449.99	415.96	444.81	468.66	462.5	365.31	358.17	345.98	398.94	452.39	419.1	466.86	440.74	449.09
0	0	0	5.6364	30.209	51.039	63.037	79.778	111.33	83.041	102.87	112.81	116.66	96.239	115.19	98.061	126.95	108.09	137.66	160.34	189.35	169.25	196.76	207.73	258.16	258.61	274.68	331.69	342.83	368.49	369.8	404.29	436.68	434.84	444.47	483.24	513.32	583.67	613.96	658.52	729.68	763.86	787.07	674.72	729.69	717.62	800.97	795.47	817.97	914.18
0	0	0	0	6.053	10.127	32.032	43.005	87.758	127.64	191.51	255.5	341.11	427.47	511.53	585.19	681.11	719.22	802.04	889.92	891.65	956.11	1054.8	1075	1083.6	1072.9	1117	1156	1182.5	1216.4	1262.6	1255.7	1355.4	1315.8	1297.9	1389.8	1402.2	1408.2	1386.1	1426.2	1455.5	1388.9	1403.7	1423.6	1448.8	1504.5	1479.8	1532.7	1531.6	1539.5
7.9133	2.3528	0	9.0562	0.37751	0	0	0	0	0	0.22211	55.631	123.29	181.25	294.97	403.85	578.2	662.78	854.53	1023.9	1217.6	1335.4	1469.6	1711.6	1867.7	2008.4	2039.7	2172.8	2283.7	2335.4	2356.7	2257.1	2449.1	2612.3	2637.7	2666.5	2260.8	2739.4	2710.5	2781.4	2950.1	3077	3146	3062.8	3351.6	3475	3625.1	3738.7	3758.5	3898.3
0	3.254	4.1275	4.6989	0	0	0	0	0	0	0	0	0	0	0	0	0	17.718	28.471	69.432	101.54	130.93	171.61	208.18	257.73	286.97	321.72	369.82	428.68	474.92	533.45	627	701.01	821.62	861.26	1010.1	1116.1	1207.4	1273.6	1412.5	1532.1	1715.3	1823.3	1946.9	2032.4	2120.8	2259	2342.8	2426	2474.1
0	13.381	0	14.547	0	8.3279	11.957	34.094	68.889	107.41	155.82	201.29	296.25	383.41	460.68	447.9	563.41	553.84	724.23	796.01	965.1	1017.1	987.69	1101.4	1168.8	1211	1243.1	1227.8	1248.9	1312.8	1380.2	1501.6	1534.8	1542.5	1182.3	1252.3	1189.9	1202	1237.4	1331.1	1278.8	1356.9	1426.1	1420.3	1448	1505.7	1508.4	1508.9	1572.4	1590.8
0	0.75338	0	9.6732	4.7413	0	27.657	13.82	35.884	17.285	63.434	95.642	125.64	180.39	212.39	265.13	323.72	398.7	449.82	532.36	578.51	664.04	777.86	817.69	934.35	1022.1	1117.2	1173.9	1297	1376.7	1483.2	1561.3	1612	1741.8	1855	1906.4	2007	2098	2180.1	2239	2247.8	2361	2378.8	2420.4	2486.7	2470.5	2478.2	2609	2655.6	2647.6
0	0	0	7.7766	0	4.9125	0	0	0	0	9.2211	10.445	22.785	41.468	86.654	115.05	166.06	244.15	248.82	324.59	393.68	471.07	548.28	627.43	711.45	784	860.46	957.5	985.42	1043.5	1136.5	1235.5	1312.9	1333.4	1388.7	1517.2	1554	1650.2	1744.2	1823.8	1938.6	2086.7	2249.1	2342.8	2390.3	2460.9	2573.5	2652.7	2693.3	2760.6
0	0	0	4.1788	23.847	29.064	47.85	66.706	68.609	131.36	173.87	222	286.87	336.45	400.74	445.29	523.26	589.7	687.65	751.8	817.77	879.65	926.5	954.25	975.03	1049.8	1089.7	1128.1	1158.5	1197.8	1222.3	1255.5	1240.6	1251.9	1215.9	1288.4	1273.1	1267.7	1288.8	1278.2	1309	1350.7	1362.6	1386.3	1373.5	1409.1	1442	1453.5	1431.8	1462.9
0	0	0	1.5569	5.0532	5.1056	0.27434	0	8.2445	6.8744	15.558	18.77	43.584	70.646	86.235	111.06	109.8	149.85	158.22	180.2	224.64	249.96	273.25	297.44	338.35	394.06	439.05	467.24	489.9	549.16	569.83	609.5	625.3	655.44	661.36	727.44	709.4	749.62	748.46	760.8	871.59	941.98	914.81	995.94	981.55	1028.9	1094.8	1065.4	1041.3	1052.7
0	0	1.4674	0	4.9622	4.2985	2.9319	0.30566	1.4117	0	0	0	17.051	31.373	49.187	85.508	112.21	153.44	180.01	204.4	245.6	292.24	327.91	364.23	364.84	426.68	464.3	448.61	494.8	541.09	572.06	620.89	763.36	813.59	819.87	804.63	875.71	909.93	934.45	1022.6	1119.8	1222.3	1265.8	1389.7	1430.9	1480.9	1503.6	1574.9	1629.7	1680.6
0	6.8488	0	0	5.0568	0	18.077	15.185	24.292	25.272	19.48	20.374	6.3542	4.0395	15.152	9.7667	7.2496	0	0	0	0	0	3.78	7.7964	13.781	0	0	0	0	0	6.7356	15.683	39.414	1.14	0	11.938	0	0	19.04	0	0	0	0	0	0	4.2833	39.184	18.313	0	0
0	0	0	6.2028	11.884	8.5003	19.389	14.111	14.338	8.1226	0.31922	2.7487	10.38	14.813	11.991	5.7067	0.29212	15.382	38.405	39.415	73.983	94.773	137.27	181.2	215.12	241.08	314.64	387.08	415.67	483.06	528.33	585.5	639.81	675.56	690.53	781.82	821.49	863.65	894.07	939.72	991.82	1011.3	1032.8	1019.3	1063.5	1100.6	1096.6	1176.6	1193.7	1230.3
9.1575	0	0	0	0	0	8.2916	29.535	55.557	112.85	175.81	254.05	342.1	435.45	523.43	665.35	838.33	999.16	1165.2	1380.6	1576.2	1747.3	1978.5	2197.9	2406	2592	2832.6	2913.4	3126.3	3305.8	3458.2	3649.3	3838.5	3932.4	4122.2	4267.3	4388	4516	4579.8	4630.3	4681.3	4595	4683.3	4744.2	4745.6	4814.9	4757.9	4888.2	4810.9	4901.9
0	0	6.0492	0	0	7.2608	12.636	11.104	14.917	9.0913	18.137	21.015	25.616	21.293	36.323	51.331	104.39	163.86	211.2	314.42	404.56	459.02	578.9	638.48	740.34	829.65	932.53	1002.2	1049.6	1130	1180.8	1233.4	1261.9	1321.4	1347.5	1411.4	1609.1	1560.8	1680.9	1782.5	1876.8	2016.4	2154	2235	2422.9	2410.1	2529.5	2713.6	2875.4	2834.8
8.5807	1.5002	7.5445	0	2.1586	0	0	0	0	0	14.77	44.19	77.961	134.11	194.3	253.03	324.35	399.17	495.04	570.34	629.18	727.42	796.79	892.22	911.08	1020.7	882.87	984.53	1062.3	1103	1172.3	1294.3	1327.8	1345.3	1439.6	1573.3	1599.4	1661.6	1685.9	1819.9	1914.8	1900.3	2057	2175.6	2261.3	2385.6	2516.5	2521.8	2564.7	2549.9
0	6.2875	7.4718	24.081	0	0	0	8.1905	30.131	54.783	114.65	165.41	218.29	275.99	312.86	371.24	450.63	498.82	567.6	632.73	678.94	694.48	793.86	834.17	910.8	928.89	985.56	1016.9	1100.4	1135.4	1172	1235.4	1234.3	1252.2	1306.1	1296.4	1316.2	1424.2	1572.3	1360.5	1528.6	1398.8	1410.1	1512.4	1575.1	1464.7	1459.1	1521.6	1530.8	1584.9
0	0	0	14.441	13.358	0	2.6353	14.483	114.22	214.36	412.99	503.25	853.51	1065.9	1163.1	1577.9	1834.6	2067.9	2325.9	2539.3	2856.7	3063.5	3270.4	3579.5	3393.8	3796.9	3704.3	4009	4378.3	4186.4	4493	4775.1	4946.3	5111.4	5090.3	5285.8	5364	5435.6	5650.7	5531.8	5457.5	5512.1	5583.3	5480.3	5583.9	5554.2	5677	5641.1	5527	5586.5
0	0	0.71685	7.1926	2.9837	0	2.3199	2.3984	0	7.4422	10.845	0	0	12.649	38.066	74.883	139.35	234.66	379.16	591.56	829.21	1165.4	1447.1	1796	2150	2459.2	2753.2	3211.3	3483.3	3783.5	4139.6	4478.6	4667.7	5062.4	5235.8	5559.5	5856.5	5997.1	6221.3	6345	6503	6575.2	6641.3	6794.6	6792.7	6891	6896.6	7012.8	7157.9	7067.8
9.2625	12.923	0	0	0	0	2.6047	0	0	0	0	0	0	0	0	0	0	0	0	0	0	0	0	0	0	0	0	0	0	0	0	0	0	0	0	0	0	0	0	0	9.1996	0.64469	28.249	13.161	27.638	27.489	40.699	47.572	48.435	62.989
0	0	0	0	4.4077	16.619	25.595	2.6851	19.414	9.3877	17.826	35.752	59.673	91.297	136.64	184.22	251.65	355.97	412.12	462.63	516.85	600.64	670.93	727.61	773.72	806.98	921.09	974.36	1009.6	1054.1	1036.1	1087.9	1178.1	1214.5	1185.3	1220.3	1207.6	1251	1268.1	1293.6	1312.6	1314.4	1301.5	1329	1297.3	1331.8	1319	1313.9	1349.6	1375.1
0	0	0.89132	5.2964	0	0	6.3412	10.43	35.282	92.057	194.18	333	525.48	717.44	983.45	1218.3	1516.8	1831.2	2161.4	2442.7	2488.4	3226.1	3486.2	3906.5	4174.3	4405.1	4944.8	5131	5444.9	5679	5863.2	6091.7	6181.4	6387	6810.7	6989.3	7142.3	7639.4	7837	8167.1	8230.1	8578.1	9042.5	9106	9356.8	9460.6	9898.8	10025	9911.5	10044
0	0.69103	0	0	0	5.8479	10.717	28.725	55.251	102.19	169.59	247.53	398.11	477.09	772.06	936.44	1197.5	1436.6	1689.9	2110	2486.1	2562.4	2890.4	3328.2	4021.5	4060.6	4748.7	5267.7	5662.9	5910.7	6251.1	6386.6	6419.9	7024.1	7076.6	7217.2	7216.6	7330.1	7888.2	8260.8	8365.4	7979.7	8663.4	8363.3	8519.7	8535.8	8243.5	8244	7710.6	8210
0	0	0	0	0	3.2465	38.527	87.988	158.18	288.06	451.53	652.23	912.77	1142.5	1417	1709.8	1949.9	2295.9	2665.4	2946.3	3197.7	3495.8	3869	4088	4260.9	4522.2	4766.5	4955.2	5232.4	5372.7	5542.2	5726.1	5733	5875.5	6100.7	6137.2	6334.7	6171.7	6291.4	6237.3	6339.8	6277	6303.5	6476.9	6634.1	6734.1	6815.6	6850.4	6896.5	6891.2
0	0	0.3934	0	0	8.3734	5.9219	12.936	7.6476	17.106	19.18	27.362	30.428	34.159	58.029	71.104	65.761	102.28	131.88	183.56	244.04	291.04	326.76	389	438.66	487.99	535.06	586.04	641.54	719.39	736.71	823.51	871.56	929.14	944.25	1012.4	1063.7	1115.8	1182.5	1390.5	1455.2	1530.5	1619.6	1679.6	1756.4	1831	1945	1995.4	2115.7	2163.3
0	6.8727	0	4.2634	0	11.824	0	11.938	3.8344	33.633	31.057	39.775	62.441	74.675	103.46	118.87	136.88	156.79	174.81	188.04	204.58	223.67	257.81	300.81	334.64	381.35	433.72	452.81	484.94	523.04	555.17	618.71	677.01	755.94	834.66	923.27	979.3	1029.8	1114	1121.9	1214.1	1263.9	1270.8	1320.5	1304.9	1348.5	1400.2	1399.7	1413.7	1427.4
0	0	4.127	5.3584	0	4.4777	14.701	21.001	29.044	45.84	58.901	81.111	95.876	129.51	139.8	177.41	210.46	264.21	318.56	394.06	429.82	510.08	582.86	657.18	726.95	825.41	853.98	939.62	1048.1	1103.5	1107.8	1247.3	1359.9	1441.1	1598.2	1709.7	1799	1888.5	1990.4	2064.4	2188.5	2256.4	2400.4	2471.9	2550.5	2645.5	2735	2769	2835.9	2928.5
0	0	5.4836	16.002	6.272	10.394	12.638	12.685	14.561	33.831	31.671	37.133	36.988	28.635	40.619	49.286	64.659	70.54	71.22	88.941	103.13	125.08	140.61	157.12	186.52	187.68	187.65	196.69	210.53	220.31	223.66	261.63	281.61	326.96	334.07	312.73	335.18	348.53	378.38	415.12	439.67	478.05	527.91	551.92	712.94	698.53	725.38	732.66	758.58	738.42
0	1.9848	0	23.268	53.56	0	0	0	0	0	10.133	0	0	88.758	111.95	132.48	168.49	286.42	375.39	476.33	503.27	687.6	805.54	962.49	1053	1159.1	1241.8	1313.7	1412	1536.3	1670.4	1812.8	1842.1	1975.2	2135.2	2221.9	2298.4	2384.1	2455.3	2508.4	2633.5	2761.2	2873.5	3051.7	3046.2	3093	3200	3205.4	3280.7	3333.8
0	1.5515	0	11.575	3.9555	2.4419	6.5816	6.2775	0	8.1413	17.958	26.584	55.816	96.19	165.76	230.26	293.18	378.4	490.46	621.15	777.38	1020.7	1227.9	1510.8	1737.1	1942.3	2271.2	2509.5	2873	3114.6	3262.1	3524.8	3772.5	4142.3	4164	4505.1	4652.2	4795.8	5009.1	5175.9	5220.1	5667.4	5558.3	5690.4	5855.6	5827.7	6041.9	6127.9	6199.6	6295.8
0	0	0	0	4.5203	6.9128	6.7029	0	0	0	0	0	0	0	0	0	0	0	0	0	0	0	3.0425	0	2.0312	0	0	0	12.227	21.697	34.016	54.541	56.3	83.571	118.89	155.45	213.11	271.23	326.11	351.14	409.88	451.2	547.02	590.02	596.34	633.64	702.3	742.33	775.41	800.05
9.3516	2.5055	0	5.9957	0	0	0	0	0	0	0	2.8025	49.5	32.162	42.148	55.864	70.406	55.648	88.734	126.33	142.02	152.81	165.38	179.29	212.41	196.57	231.23	274.86	281.95	270.51	278.14	274.53	264.22	250.39	255.28	258.41	284.15	297.87	248.37	243.27	250.91	240.44	257.94	223.69	205.3	194.84	210.03	208.96	236.69	213.29
0	5.9044	10.332	11.636	1.8588	0	6.3916	0	17.98	0	0	0	0	0	0	0	0	0	0	0	0	0	0	0	0	18.578	60.235	72.122	119.15	157.31	209.31	252.36	271.15	352.48	396.94	447.58	494.51	431.95	471.82	485.51	487.81	513.75	508.79	552.25	580.66	587.82	589.78	643.28	601.51	648.62
1.4531	0	9.6882	23.659	16.988	0	0	0	0	0	0	0	0	8.6768	7.3202	96.439	141.4	116.92	200.27	416.44	478.49	513.16	463.44	682.86	612.5	663.11	767.44	753.9	774.98	845.1	942.23	1130.7	1198.7	1055.1	1266.6	1540.1	1667.6	1724.6	1560.4	1831	1867.6	2001.6	2141.2	2139.1	2264.5	2394.5	2670.1	2548	2803.5	2813.5
0	0	0.47774	0	7.021	0	2.7673	3.1331	22.049	26.136	48.224	55.385	72.752	98.233	112.67	153.4	175.75	219.56	294.97	367.59	429.02	491.09	547.13	645.56	705.65	807.79	799.91	884.92	1003	1044.1	1110.9	1164.3	1307	1277.5	1400.2	1435.6	1500.9	1537.2	1577.1	1634.8	1658.7	1749.1	1716.5	1779.8	1853.3	1866.6	1947.2	2009.3	2059.8	2132.9
0.69503	0	0	0	1.8822	6.1494	3.8604	10.652	21.904	44.367	77.26	93.694	133.7	177.08	200.4	242.52	307.2	337.83	378.63	434.53	459.61	492.66	520.83	635.26	704.54	715.14	772.33	813.57	887.73	890.36	977.82	1021	1051.5	1049.9	1104.8	1188.7	1134	1211.3	1250.2	1285.9	1278.2	1321.8	1350.3	1416.3	1497.5	1518.1	1532.2	1535.4	1493.8	1476.1
0	7.5471	0	4.0559	3.7828	0	6.2118	7.5234	26.48	56.891	82.177	139.39	217.05	339.49	510.64	704.93	938.68	1205.3	1525.6	1852	2320.5	2524.7	2847.2	3241.1	3478.7	3797.2	4050.7	4386.1	4532.6	4587.3	5018.7	4983.1	5082	5200.3	5356.5	5460.3	5485.1	5593.6	5784	5667.7	5977.1	5829.3	5989.4	6143.8	6074	6235.4	6369.3	6308.1	6512.2	6617.7
3.3053	0	0.12665	0	4.4962	4.4012	3.9528	5.3369	0	1.541	9.2398	12.99	29.236	21.673	42.868	66.221	84.769	95.178	127.32	143.99	188.12	201.9	251.61	303.08	395.36	443.74	490.8	629.9	760.84	822.16	900.17	984.99	1099.7	1193.6	1222.6	1345.9	1395.4	1529.6	1560.8	1654.4	1789.6	1864	1923.8	2027	2154.8	2236.2	2330.8	2496	2618.4	2761.1
0	0	0	6.8202	2.4933	5.08	2.6666	5.7436	7.5675	16.129	33.848	55.353	77.502	101.2	149.37	184.44	202.16	246.26	260.32	283.78	331.19	369.19	383.57	409.2	455.99	458.31	496.69	546.87	524.09	583.79	654.93	704.61	712.16	770.99	777.16	800.35	827.64	839.12	881.41	890.88	900.78	993.64	904.59	960.93	969.08	979.15	1027.5	920.6	896.33	924.57
0	0	0	0	0	9.9791	12.489	21.559	39.127	49.561	66.318	69.794	93.06	174.53	264.87	323.21	495.34	612.38	766.38	906.73	998.64	1173.2	1249.2	1462.5	1585	1660.8	1852.2	1899	1831.7	2111.6	2190.6	2163	2147.6	2414.5	2569.9	2563.7	2445.2	2786.7	3066.9	3176.9	3242.6	3393.1	3400.5	3551.7	3696.5	3639.9	3658.8	3800	3772	3962.9
0	0	0	6.34	0	13.277	13.006	23.493	45.857	103.05	149.46	238.53	303.87	406.4	521.59	577.62	762.37	853.37	953.75	1083.1	1124.8	1252.7	1362.2	1414.1	1472.1	1499.1	1585.4	1567.1	1638.9	1673.4	1670.7	1756.9	1780.5	1832.7	1874	1939	1969.9	2038.3	2057.4	2208.8	2181.1	2270.4	2337	2451.3	2475.5	2501.4	2559.2	2551.9	2566.4	2624.5
0	0	0	11.589	11.068	0	0	3.517	0	0	5.2444	0	0.7919	0	14.832	16.153	90.358	88.525	91.939	98.152	179.96	252.9	339.75	452.53	500.08	595.19	713.34	807.89	954.52	1067.3	1195.7	1381.6	1499.3	1610.9	1763.9	1911.1	2087.8	2277.6	2495.2	2663	2854.8	3095.8	3238	3457.2	3693.6	3811.7	4039.6	4238.9	3988.8	4283.8
10.662	0	0	0	0.022501	1.3487	0	13.843	6.6713	10.544	10.642	15.746	12.676	12.14	19.341	17.858	29.635	28.522	52.098	82.641	135.97	168.34	246.01	364.35	460.86	621.55	686.36	736.15	944.84	1059.1	1293.6	1408.6	1624.4	1816.1	2004.6	2111.2	2847.2	2565.3	2828.3	3016.3	3244.9	3415.3	3685.4	3949.5	4260.6	4523.3	4643.7	4694.1	4964.3	5171.6
0	19.023	0	19.907	7.6734	5.9775	0	2.8823	12.366	14.116	42.569	78.908	148.32	212.22	270.01	383.15	486.66	593.16	732.28	881.01	1210.4	1255.3	1528.8	1785.4	2075	2313.3	2621.8	2992.1	3172.9	3401.7	3688.1	3939.9	4121.5	4213.3	4126.5	4361.2	4630.8	4835.6	5155.3	5307.2	5623.4	5884	6076.5	6439.8	6700.7	7081.6	7327.4	7584.9	7903.4	8108.6
2.258	2.3591	0	2.2739	0	0	0	0	5.5865	5.3067	21.06	31.908	82.602	156.16	248.53	384.49	550.54	661.93	790.07	1035.2	1264.8	1349.2	1453.3	1684.9	1760.4	1931	2134.8	2222.9	2503	2554.7	2721.2	2850.9	2875.9	2937.9	3098.1	3234	3515.7	3335.4	3445	3496.4	3587.9	3662.4	3644.5	3642.4	3727	3687.6	3754.9	3673.8	3701.6	3828.9
0	0	0	10.011	5.9096	8.9823	10.248	17.257	13.745	27.156	46.825	64.464	104.04	165.73	246.16	357.98	448.95	576.86	709.92	792.72	916.97	1070.1	1208.5	1328.2	1446.6	1577.4	1651.9	1835.6	2022.9	2109.9	2206.3	2309.9	2326.4	2504.1	2694.1	2873.7	3002.5	3144.4	3322.8	3440.8	3565.4	3744.6	3862.8	3985.1	4297.9	4435.9	4572.6	4606.5	4606.3	4924.8
0	0	2.4078	2.3717	2.1504	4.7699	4.4179	4.9074	10.709	20.109	10.863	23.144	32.089	46.653	46.118	45.554	44.776	63.13	69.637	80.069	101.19	132.28	149.04	203.26	285.44	294.77	317.38	398.19	436.34	494.07	509.19	568.12	579.77	615.44	661.64	670.94	713.46	757.1	790.75	754.28	800.49	817.14	867.74	842.67	871.32	889.27	901.13	932.21	985.17	1029.7
0	3.1743	0	0	0	8.7708	13.016	8.5772	0	14.774	15.7	0	7.7456	0	12.669	18.092	5.6499	13.222	19.094	30.119	62.441	66.814	84.102	123.17	126.1	171.79	198.24	244.07	266.39	271.45	310.77	358.43	438.88	508.12	504.33	582.26	630.01	639.18	702.8	729.84	818.51	863.18	847.74	880.62	912.54	918.43	994.29	979.94	980.54	1019.6
0	0	3.2128	0.61863	0	5.4796	11.216	31.482	47.671	68.918	62.79	142.93	230.7	337.09	453.17	643.74	820.23	1019.3	1249	1433.9	1641.9	1875.5	1995.8	2321.4	2436.1	2682	2931.2	3134.6	3376.1	3600.6	3854	4156.3	4335.4	4627	4978.8	5237.3	5500	5653.5	5838.3	6148.4	6314.8	6526.4	6695.5	6745.3	7053.9	7129.8	7289.8	7759.5	7756.1	7810.1
0	0	0	0	5.0441	1.6794	6.7905	30.941	59.253	102.78	172.14	212.41	303.58	350.19	339.04	535.7	618.07	692.56	805.75	1001.5	1242.5	1375.2	1636.2	1826.1	2008.7	2150.7	2187.5	2604.3	2633.2	2838	3066.4	3435.3	3609.4	3802.8	4286.6	4375.3	4125.6	4555.9	4694	5023.8	5286.5	5528.6	5530.9	5588.1	5652	5854.5	5857.8	5862.5	5946.6	6005.2
1.6847	0.86707	0	0	9.5957	0.3488	0	0	0	0	0	0	7.8382	0	0	0	0	0	0	0	0	0	0	0	39.678	31.986	101.72	179.96	240.69	322.57	388.08	510.31	576.05	686.47	781.95	879.56	1015.4	1184.5	994.22	1302.4	1239.6	1461.3	1641.9	1725.8	1937.3	2186.8	2296.9	2406.1	2551	2776.9
0	0.7143	3.8543	0.79982	3.4533	0	0	0	0	0	0	0	0	0	45.314	70.821	77.333	80.499	90.07	104.59	141.73	147.96	140.11	138.09	125.05	169.15	185.93	168.08	175.36	255.52	270.78	268.69	286.31	325.7	361.15	406.59	456.81	506.84	571.43	647.49	738.52	831.33	930.96	1041.2	1118.2	1210.1	1234.7	1288.8	1344.4	1408
0	0	0	0	12.234	0.89423	10.411	27.376	82.048	141.69	228.6	293.54	373.13	467.15	568.51	688.75	781.12	871.48	996.03	1089.5	1168	1266.3	1345.4	1479.3	1606.8	1684.8	1746.2	1838.1	1909	1933.1	2139.7	2169	2182.7	2122.4	2133.1	2170.1	2545	2269.9	2339.7	2276.4	2293.7	2267.5	2266	2376.1	2485.6	2527.6	2663.3	2647.5	2540.9	2518.9
0	0	0	1.1082	6.1698	2.4705	4.9202	6.9342	14.698	4.3913	14.46	11.32	0.34765	16.704	19.243	27.622	22.275	31.427	55.42	62.19	113.31	169.57	241.03	295.42	326.53	366.29	445.87	520.38	591.7	647.85	748.9	787.26	850.14	835.36	899.36	965.28	921.09	981	1025.8	1004.1	1005.1	1014.3	1046.2	1104.1	1115.1	1210.1	1286.9	1301.6	1298.3	1258.7
0	0.44677	0	0	1.3936	0	5.2155	0	6.4928	25.633	63.413	110.69	222.47	333.78	465.44	644.86	821.97	1049.8	1252	1446.7	1638.2	1842.1	2063.5	2238.9	2427.4	2535.1	2683.1	2863.7	3009	3106.1	3262.5	3385.8	3452.9	3534.1	3538.7	3688.8	3862.1	3843.8	3985	3994.9	4055.6	4098.5	3996	4072.9	4119.2	4177.5	4213.8	4204.5	4230.6	4235.5
0	0	0	6.3535	0	13.405	6.5032	8.1939	12.806	22.223	23.846	18.448	37.9	40.302	56.11	65.796	73.103	85.102	135.07	151.56	168.64	183.14	208.83	228.72	271.75	327.13	368.42	431.08	488.91	558.26	609.82	657.77	691.34	749.88	817.43	873.69	909.63	964.91	1032.7	949.42	1015	1043	1033	1057.3	1071	1080.7	1130.8	1109	1089.8	1126.5
5.3865	3.2773	0.61652	0	0.6019	0	0	0	4.9144	0.1595	2.2232	8.8436	17.795	30.989	48.019	59.817	68.812	91.228	112.07	156.67	176.85	216.46	257.79	289.76	361.55	401.81	463.42	532.29	542.41	573.78	516.15	544.88	560.85	597.63	585.04	596.22	602.69	620.95	631.49	652.8	670.32	703.17	688.84	717.43	712.67	708.92	721.09	767.83	750.26	735.67
0	0	0	15.377	1.9996	0	17.642	16.089	19.241	43.463	61.448	70.259	70.269	69.769	122.68	156.55	229.21	294.89	354.12	424.38	501.17	607.98	695.97	760.03	818.18	925.75	1020.9	1118.8	1033.2	1260.2	1369.9	1426.4	1528	1685	1799.5	1858.7	1887.4	1941.6	2077.8	2066.5	2099.8	2308.8	2421.6	2475.1	2527.5	2575.1	2738.9	2773.7	2813.9	2897.2
0	0	0	0	0	0	58.857	60.9	84.178	126.09	208.71	282.43	324.39	369.31	421.54	486.06	541.69	625.76	678.46	745.09	773.26	820.91	881.21	972.11	991.92	1040	1129.6	1150.6	1190.2	1199.4	1292.8	1346.4	1316.6	1450	1491.4	1510.9	1492.5	1568.9	1569.1	1692.1	1640.9	1657.5	1764.5	1780.3	1831.8	1807.5	1788.4	1876.2	1875.3	1913
16.741	1.0605	0	0	0	0	0	1.0687	0	0	0	0	0	0	0	0.38835	24.506	19.924	36.655	45.172	33.929	28.862	30.84	26.522	27.619	20.777	22.476	0	0	0	0	0	0	0	0	0	0	0	0	0	0	0	0	0	0	0	0	0	0	0
0	0	0	0	2.7612	16.603	13.438	17.804	12.505	1.677	6.1899	0	0	0	3.771	0	0	0	0	0	0	0	0	5.3213	34.213	66.367	90.584	121.16	147.2	207.84	260.99	296.84	306.77	373.49	423.48	491.16	512.74	536.44	464.22	534.08	552.69	634.51	601.13	610.5	622.52	683.89	700.56	685.3	731.65	790.5
12.476	4.9625	0	13.427	0	0	6.7004	32.199	61.356	107.64	170.56	246.92	346.22	461.16	631.19	768.92	856.3	1026.3	1159.9	1286	1457.2	1650.5	1513.9	1894.6	2018.4	2196.9	2348.5	2501.9	2701.5	2802.3	2928.9	3089.7	3300.8	3423.1	3492.6	3710.6	3839.3	3901.9	4029.6	4120.2	4222.3	4247.5	4345.7	4521.4	4655.1	4659.5	4926.3	4879.1	4857.2	4998.1
0	14.293	0	1.5413	0	0.030591	3.5247	23.392	58.868	116.13	172.85	246.37	333.69	441.59	530.43	632.82	743.93	858.42	965.43	1083	1212.2	1363.3	1481.6	1587.6	1747.7	1841	1989.1	2118.1	2259.9	2376.4	2591.2	2737.1	2917.9	3044.4	3240.9	3447.9	3540.8	3790.3	3932.2	4059.8	4323.4	4436.4	4528.4	4620.1	4814.7	4754.1	4997.1	4988.2	5090.7	5277.2
11.047	0	0	0	0.1008	0	0	15.446	42.239	93.465	122.88	182.74	242.16	303.71	366.8	461.99	532.48	640.36	744.99	814.12	942.26	1032.1	1132.5	1260.5	1310	1403.7	1456.5	1467.1	1563	1626.4	1760.3	1854.7	1846.9	1908	1915.9	2094.9	2111.2	2252.7	2223.7	2336	2402.3	2533.6	2567	2762	2876	2894.7	3004.1	3049.1	3167.3	3200.9
0	0	0	11.409	28.372	49.699	62.458	77.721	108.71	114.45	110.05	135.31	147.61	161.52	152.19	161.67	179.09	180.52	200.43	221.24	229.43	225.11	237.45	239.86	238.75	385.01	387.05	397.41	433.78	474.85	295.2	334.39	292.6	345.03	432.46	427.52	460	492.73	508.92	563.48	584.89	658.37	754.75	809.24	898.81	983.71	1071.6	1172.4	1271.3	1414.9
0	0	4.3854	0	4.1428	4.1861	0	0	0	0	0	5.5391	13.685	32.836	67.939	125.58	191.21	261.06	351.99	442.62	545.87	694.88	816.65	925.74	1063.1	1227.6	1404.1	1526	1616.8	1750.6	1943.8	2131.8	2249.7	2367.3	2442.1	2534.4	2676.7	2748.3	2918.2	2841.9	2914.8	2994.6	3093.2	3135.1	3225	3205.2	3278.1	3219	3308.7	3355.1
0	0	2.083	2.4738	3.8009	0	32.408	34.961	46.454	52.516	65.654	116.34	174.76	243.99	357.3	481.09	581.2	686.36	840.89	960.43	1084.5	1206.9	1276.9	1524	1671.3	1750.1	1814.2	1945.2	2015.3	2108.8	2219.3	2244.7	2273.5	2410.3	2489.2	2285	2123	2406.7	2411.3	2563.6	2480.4	2536.2	2558.3	2536.1	2498.8	2581.8	2562.3	2572.7	2535.4	2614.6
0	1.8865	2.4669	0	5.707	0	3.9866	9.8007	20.826	3.5853	14.446	13.826	3.297	9.1988	19.111	0	3.8549	9.7044	10.576	3.3119	26.572	25.021	66.393	93.741	118.82	128.23	146.92	186.8	291.83	298.93	375.89	454.49	547.14	604.05	635.7	780.93	875.01	943.37	980.51	1047.6	1125.4	1188.6	1316.7	1458.6	1569.6	1697.5	1833.3	1820.1	1853.3	1870.5
0	0	0.11703	12.338	0	0	3.8312	7.0707	8.7437	13.213	33.098	48.367	42.562	68.133	58.627	80.516	85.099	89.249	112.64	135.77	143.24	135.63	148.41	186.29	191.53	221.56	205.04	259.37	280.66	281.88	312.03	317.01	369.41	406.33	387.49	449.7	452.03	473.31	532.99	586.73	632.33	663.83	658.89	722.18	814.01	848.29	810.47	829.51	805.08	869.3
0	0.44716	0	10.039	1.4599	0.17791	5.3462	8.41	12.139	32.024	50.921	105.47	153.19	193.05	285.37	468.31	559.41	494.26	585.11	811.72	928.86	784.01	1096.4	1324.5	1402.7	1159.4	1641	1784.5	1956.1	2006.8	1854.8	2429.2	2642.6	2353.4	2999.3	3331.5	3466.3	3318	3114.3	3224.9	3240.9	3397.5	3803.2	4134.4	4185.6	4552.3	4446.3	4165.4	4300	4269.2
0	4.0757	0	12.131	0	0	0	5.3089	10.075	38.883	57.864	69.883	122.66	111.79	165.43	207.01	252.59	302.4	366.8	443.43	482.92	570.28	622.41	675.39	743.91	756.38	788.81	836.5	848.64	897.51	964.59	987	976.24	1041.3	1043.3	1106.5	1108.4	1093.1	1134.2	1137.5	1130	1185.7	1230.8	1262.5	1270.1	1275.2	1303.7	1323.2	1368.8	1400.7
0	0	0	0.3096	12.621	14.585	14.245	0	11.748	9.233	16.393	14.472	1.7286	3.4914	0	0	0	0	0	21.477	30.483	144.28	213.99	300.84	365.27	482.76	597.31	701.33	749.88	842.27	993.66	1013	1055.9	1216.3	1268.7	1425.2	1497	1637.7	1766	1826.1	1970.4	2078.3	2161.8	2379.1	2445.6	2540.7	2684.7	2817.5	2906.1	2909.6
17.256	4.1284	0	0	0	0	0	0	0	0	0	0	0	0	0	16.653	59.06	97.226	160.02	230.07	300.01	385.58	461.96	554.93	643.8	749.35	817.04	899.29	1003.5	1019.8	1048.1	1113.2	1132.9	1190.7	1225.7	1278.1	1339.1	1418.9	1430.8	1458.7	1565.6	1610	1619.3	1685.7	1749.2	1739.1	1776.4	1866.6	1794.8	1811.4
8.5634	0	0	22.182	0	5.2555	0	0	0	0	17.039	17.955	43.068	53.109	74.639	170.69	140.8	181.68	230.24	354.04	392.71	448.67	514.39	639.58	768.33	921.03	927.9	1033.4	1164.4	1251.4	1345	1383	1483.3	1603.6	1821.3	1749.8	1901.2	1816.8	1965.4	1958.8	2027.2	2308.8	2317.7	2153.3	2327.7	2381.8	2473.8	2483.4	2559.7	2671.2
3.245	10.581	0	0	0.48516	8.0613	7.6175	0	0	2.6236	14.497	16.887	60.208	98.264	139.32	191.93	248.82	311.31	378.54	425.3	488.59	546.67	632.97	672.96	822.78	898.78	955.3	1117.7	1131.3	1229.6	1269.7	1373.3	1575.3	1592.1	1674.1	1785.8	1919.1	2041.2	2099.5	2182.9	2305.6	2316.1	2440.3	2548.2	2598.3	2663.9	2848.5	2843.7	2895.3	2923.6
12.17	0	0.059007	0	6.9976	2.3506	0	0	0	0	0	0	0	0	0	10.998	56.081	85.644	150.46	201.09	253.93	312.08	387.01	452.76	546.35	605.56	682.3	701.07	781.68	870.06	942.08	1028	1062.5	1138.9	1156.9	1253.5	1268	1382.6	1426.9	1441.1	1461.9	1519.3	1511.4	1576.3	1698.7	1917	1892.7	1877.1	1932.6	1916.6
0	0	0	7.9538	13.692	11.892	18.632	38.498	62.11	95.194	172.73	234.06	282.39	368.52	466.04	583.77	646.13	749.84	730.71	848.97	910.35	959.9	1083.2	1092.3	1177.5	1244.2	1254.6	1290.5	1332.6	1349.4	1317.3	1401.3	1417.7	1501.5	1469.9	1549.7	1526.5	1527.5	1637.3	1612.3	1677.8	1783.9	1876.7	2013.2	2078.3	2152.9	2328.6	2472.1	2550.1	2719.3
0	0	0	0	11.928	11.673	14.547	22.933	18.383	9.9002	10.706	7.0168	17.516	13.492	20.093	40.516	45.92	83.872	111.63	146.22	176.31	216.05	263	384.77	431.23	563.95	666.26	849.54	983.61	1123.6	1252.7	1333.8	1500.8	1545.8	1555.8	1739.8	1752.1	1787.5	1824.9	1909.6	1945.6	1970.4	1971.2	2040.5	2089.7	2150.6	2065	2169.9	2125.3	2167.1
0	0	0.05021	2.2848	8.2027	7.472	7.7377	0	0	0	0	0	1.4401	0	0	0.90938	7.3381	4.1508	44.749	61.082	67.369	68.894	98.253	115.72	129.55	149.93	210.61	243.89	309.33	319.59	310.01	340.23	361.74	366.79	379.42	418.7	413.46	404.01	407.73	435.08	484.07	454.49	438.78	405.4	475.95	534.64	524.33	465.58	462.11	506.43
0	0	0	4.5861	11.204	17.336	6.6626	17.954	25.884	14.295	30.825	36.221	63.944	88.257	117.81	155.11	190.74	222.75	318.13	363.93	488.99	594.78	749.59	924.3	1070.6	1288.1	1537.9	1769.3	1952.9	2188.8	2367.9	2533.9	2765.9	2934.3	3118.8	3217.6	3515.8	3643.5	3799.5	3990.8	4118.6	4360.5	4471.9	4673.8	4808.2	5056.1	5046.3	5332.8	5471.6	5557.5
1.25	0	9.6782	9.0102	2.0924	0	1.7441	0	4.7415	0	1.4286	5.2235	23.944	46.258	95.602	163.55	233.34	312.78	401.39	526.56	601.18	737.82	813.75	881.08	965.58	1059.5	1145.7	1249.6	1285.4	1321.8	1535	1598.1	1555.9	1624.8	1707.2	1779.6	1853	1933.8	1989.9	2017	2114.9	2157.7	2191.2	2246.6	2247.9	2231.4	2273.9	2304.4	2332.7	2356
0.035127	0	0	2.5061	1.0392	6.2428	0	27.838	60.07	102.14	162.32	238.29	356.24	478.22	690.49	794.08	1024.4	1191.7	1350.7	1470	1659	1805.3	1898.5	2278.2	2309.2	2587.1	2700.1	3059.2	2961.8	3218.4	3412.9	3453.5	3603.6	3692.6	3826.2	3930.3	3874.1	3964.2	3980.7	3981.5	4080.9	4199.5	4212.2	4167.5	4209.8	4029.2	4153	4212.1	3971.5	4144.5
0	0	0	15.708	42.805	109.51	127.88	180.17	232.55	239.36	278.62	289.14	330.82	252.62	282.37	328.23	328.22	334.15	394.75	445.08	517.48	575.31	609.3	725.84	760.57	813.51	941.01	932.96	975.58	999.09	984.38	1009.9	984.6	988.88	1037	1047.3	1029.3	992.62	1050.8	1060.9	1017.6	1012.5	969.35	921.96	959.65	878.08	846.56	815.12	795.52	870.17
0	4.4508	2.6042	5.9524	0	4.1168	0	0	0	0	8.312	32.285	57.307	79.992	102.39	148.78	178.01	240.41	308.27	339.49	405.66	446.87	517.19	553.96	595.12	594.45	677.22	677.38	717.29	751.09	807.65	855.61	861.98	876.82	872.7	886.82	909.58	960.19	985.38	1060	1064.2	1049.9	1206.6	1291.7	1280.9	1285.5	1324	1348.4	1394.6	1449.2
0	10.393	0	0	0	4.1664	5.0318	5.897	19.623	13.736	10.755	2.4272	2.4726	14.786	11.997	23.622	41.647	60.774	95.152	125.83	187.29	283.42	367.24	494.59	605.8	727.7	878.31	1009.7	1121.4	1276.1	1362.1	1453.5	1495.5	1604.5	1715.2	1802.6	1960	2020.2	2056.4	2228.4	2444.7	2622.7	2698.7	2778.1	2937.6	3039.8	3071	3129.7	3199.1	3126.9
8.4875	0	0	2.8156	0	5.1425	0	0.73483	5.4846	4.9334	5.5008	23.974	41.224	67.099	98.609	125.46	166.2	191.23	242.73	276.43	310.02	324.88	331.01	375.21	429.31	479.13	440.66	416.54	433.59	461.3	478.35	530.19	502.66	562.43	570.82	612.96	601.04	603.77	683.91	731.59	776.68	850.11	868.28	927.91	986.01	1054.5	1071.9	1191.3	1223.7	1282
0.97513	3.7006	0	5.5103	0	0	0	0	0	0	0	0	0	0	0	0	0	0	0	0	0	0	33.484	76.329	142.86	199.1	267.25	392.08	446.06	530.39	622.5	707.78	836.99	863.02	738.34	972.6	971.46	1007.9	1071.8	1143.6	1123.1	1112.1	1194.2	1225.7	1155.4	1241.3	1197.6	1236.6	1230.1	1178.9
1.9037	2.5709	0	0.16612	0.30197	0	2.6613	0	0	0	0	3.8214	28.154	35.96	46.523	53.555	88.794	89.127	110.81	145.71	187.49	183.02	240.4	259.35	333.2	358.35	390.05	466.67	501.15	530.27	553.61	577.68	601.39	645.28	629.74	669.64	685.1	749.01	736.97	717.08	742.63	739.7	747.19	741.73	731.01	710.48	718.31	698.47	751.06	687.29
0	0	0	4.6175	2.01	9.2858	7.9308	10.087	24.715	30.411	50.831	78.556	148.18	132.64	176.37	267.78	285.53	273.09	293.28	281.13	358.32	395.51	385.08	522.52	545.97	516.67	545.35	734.08	792.86	895.56	758.18	801.19	1081.5	894.92	1042.5	1246.5	1341	1372.4	1187.3	1221.6	1442.9	1386.6	1524.6	1413.4	1542.5	1564.8	1543.8	1594.7	1637.4	1678.7
4.2475	6.2676	0	6.4259	0	0	0	0	0	0	9.293	56.747	138.09	214.71	315.36	450.67	579.16	657.7	813.76	926.8	1067.9	1223.5	1473.2	1499.1	1743.6	1825.5	1995.7	2080.9	2107.4	2122.7	2282.4	2285.5	2306.4	2298.5	2308.2	2310.4	2369.7	2406.5	2481.1	2468.9	2410.2	2529.6	2457.5	2532.1	2532.5	2450.1	2665.5	2630.7	2578.6	2661.8
0	0	0	2.6754	5.422	2.6133	6.7702	17.802	19.794	26.435	36.855	44.005	56.978	71.379	135.54	200.57	262.28	324.86	422.9	527.52	659.21	765.3	892.96	989.32	1119.2	1278.3	1410.1	1627.2	1846.1	1545.7	1645.5	1739.1	1888.3	2089.2	2175.2	2228.2	2240.2	2470.8	2518.9	2709.5	2756.1	2815.5	2880	2963.9	3069.9	3162.6	3206.1	3257.3	3260.5	3314.1
0	0	7.0626	37.431	0	0	48.947	10.497	33.572	7.5325	0	42.167	13.614	23.098	22.242	33.512	46.011	66.946	84.77	118.64	148.18	180.71	233.06	301.76	375.87	377.1	494.14	569.28	657.78	745.36	819.61	885.58	928.39	1028.2	1081.5	1109	1175.5	1244.7	1328	1379.4	1384.7	1474.6	1626.2	1642.7	1724.2	1736.7	1762.1	1914	1886	1894.9
0	0	0	0.85798	0	19.107	18.878	31.138	41.877	71.67	107.23	135.9	182.14	194.45	250.74	314.74	403.6	460.32	515.82	628.06	716.44	775.87	864.23	953.12	1066.7	1086.3	1144.7	1218.9	1268.3	1316.5	1362.7	1474.2	1515.6	1559.8	1605	1628.9	1700.4	1723.9	1759.1	1759.5	1800.1	1822.9	1886.5	1942.1	1931.4	1920.1	1915.1	1904	1984.9	1991.1
0	6.5007	4.7861	2.2567	0	0	3.2034	2.4681	4.3288	9.8526	16.14	4.1427	19.561	71.176	92.924	143.64	199.51	292.57	384.35	499.59	615.21	781.7	923.81	1120.4	1260.4	1452	1637.2	1757.2	1934.7	2052.6	2211.7	2393	2541.1	2732.8	3018.5	3128.9	3369.9	3524.1	3863.8	4152.9	4252.2	4424.3	4693.2	4861.5	4995.3	5091.3	5142.6	5331	5434.1	5526.7
4.0353	9.2847	7.1606	0	0	7.1492	0	5.8062	15.231	50.888	83.219	111.03	186.28	227.35	288.79	396.76	473.08	553.01	651.54	730.89	892.15	896.23	1021.6	1119.8	1162.8	1320.8	1386.1	1478.5	1581.2	1611.3	1724	1775.1	1931.6	1986	2085.9	2214.9	2184.2	2306.6	2412.9	2468.9	2596.2	2695.2	2671	2730.4	2688.6	2790.5	2850	2902.3	2905.6	2963.2
0.1906	0.39711	0	0	0.89178	0.23411	8.5835	16.815	3.1125	6.5685	17.439	39.97	89.373	131.02	219.12	302.57	421.81	512.02	661.8	780.49	900.34	1040.5	1158.6	1354.3	1499	1713	1850.6	1978.2	2089.2	2270.6	2380.2	2479.2	2551	2684.5	2690.3	2864.8	2965.9	3131	3108	3234.6	3327.6	3429.5	3441.2	3478	3460.6	3559	3474.2	3425.9	3507.6	3500.7
0	0	0	0.49735	6.7969	15.95	6.3637	14.686	4.5762	17.374	30.237	21.709	43.126	55.98	103.22	164.87	212.31	324.84	456.26	590.86	748.48	845.32	939.8	1063.6	1177.2	1318.9	1481	1539.2	1623.5	1762.1	1853	2013.6	2007.4	2046.8	2124.5	2167.8	2256.3	2309.2	2403.3	2250	2305.2	2393.2	2410.2	2414.5	2463.6	2436.5	2503.5	2581.9	2533.1	2557.1
6.5837	7.5012	1.7937	2.0998	0	0	0	17.135	52.458	88.731	137.73	176.47	239.5	343.79	447.23	619.68	815.19	993.48	1271.4	1460.1	1779.5	2059.2	2272.2	2663.3	2972.9	3267	3597.2	3985.2	4204.3	4584.4	4690.7	5064.7	5473.2	5608.4	6003.8	6411.9	6904.6	7006.2	6784.4	8178.7	8408	8179.5	8359.8	8494.4	8984.6	9009.7	9239.5	9407.4	9960.4	9807.1
4.8206	2.1919	0	0	0	4.7057	0	0.7923	0	4.8398	26.965	22.802	36.644	114.95	206.06	241.74	276.24	333.53	520.51	539.72	573.82	799.04	878.51	928.32	971.15	1175.1	1224.6	1337.2	1420.9	1545.6	1652.6	1708.3	1714.9	1588.2	1772.4	1744.2	1708.6	1968.6	1985.1	2192.3	2147.9	2253.6	2361.6	2303.5	2282.2	2346.3	2445.6	2490.4	2527.3	2611.3
52.293	20.101	13.453	0	0	0	0	0	0	0	3.6317	28.508	137.28	205.07	270.56	371.28	529.22	458.65	999.13	1044.2	941.25	1010.7	1098.7	1252.9	1335.2	1424.3	1482.7	1668.8	1931.4	1838	2044.9	2050.1	2211.6	2214.2	2375.7	2495.9	2698.5	2794.9	2992.6	3217.9	3239	3563.3	3699.6	3722	3955.1	4332.1	4425	4713.7	4831.5	4875.5
0	0	0	0	5.6598	12.249	13.652	5.5821	10.598	13.491	6.2747	3.3172	19.811	32.88	48.34	47.967	76.621	100.7	154.5	169.19	225.66	280.08	351.35	385.63	463.7	512.81	583.08	695.91	795.79	819.55	881.14	962.47	1020.6	1038.8	1124.6	1218.4	1213.8	1256.8	1253.5	1295.6	1303.4	1335.2	1333.8	1315.4	1358.7	1413.8	1425.3	1437.1	1463.2	1435.4
0	0	0	5.0293	0	0	9.6886	16.93	42.18	85.182	107.49	159.24	208.19	272.84	299.03	353.84	386.29	409.57	451.84	494.05	515.47	563.14	576.1	582.62	598.49	609.75	641.97	664.83	707.66	714.78	733.02	752.29	740.76	795.36	787.36	812.17	884.27	910.64	951.92	983.88	1015.7	1069.5	1076.8	1156	1186.3	1245.5	1316.2	1397.1	1419.2	1452.8
0	0	0	8.3051	0	5.2919	18.646	27.594	47.32	35.781	89.365	144.76	202.74	262.39	429.03	583.17	757.91	739.85	896.97	1076.2	1275.1	1400.7	1587.3	1723.2	1757.1	1823.7	2025.1	2066	2062.9	2160.1	2264.8	2429.4	2459	2479.6	2481.3	2586.7	2533.4	2637.2	2101.5	2160.9	2178	2221.7	2284.3	2372.5	2380.8	2513.3	2546.1	2530	2551.4	2626
0	0	0	5.3017	0	0	43.078	46.967	69.833	129.04	255.09	413.62	568.03	757.45	969.95	1218	1505.8	1827.8	2016.3	2396.3	2416.8	2734.3	3039.4	3032.3	3208.1	3237.7	3608.8	3478.4	3664.6	3756.2	3902.8	4159.5	4101.2	4181.4	4433.9	4405.9	4481.2	4397.8	4576	4675.8	4742.9	4866.2	4967.4	5085	5143.7	5205.5	5291	5500.2	5571.7	5478.6
0	9.1074	0	13.666	3.0149	2.5102	0	14.541	31.694	56.665	82.586	77.776	89.541	135.81	178.75	177.9	204.26	218.86	232.12	237.07	286.4	317.49	280.63	295.74	310.12	312.89	320.66	322.74	344.28	363.44	387.4	413.74	471.55	538.18	557.62	617.41	648.1	700.76	795.79	824.36	913.42	980.68	1097.3	1202.7	1270.6	1351.6	1422.2	1481.5	1559.9	1610.3
0	3.1488	0.60541	0.52161	6.2174	0	0	0.095721	4.7048	2.2255	0	7.4504	0.1074	5.6953	17.858	17.414	41.637	34.569	58.248	51.658	66.922	68.052	92.675	112.6	131.14	155.9	189.92	251.16	448.61	371.77	487.38	571.37	733.92	1100.7	921.56	1132.8	1664.8	1458.8	1687.8	1762.4	1948.1	2091.9	2233.4	2375.9	2474.1	2707.4	3555	2861.1	2896.6	2831.1
0	0	0	0	43.548	23.558	61.35	90.042	82.907	83.957	115.4	107.94	116	191.49	216.87	277.73	315.84	360.33	433.66	496.77	597.94	665.2	777.76	863.93	904.99	936.3	980.5	1114.9	1213.6	1221.5	1266.9	1348.2	1387.5	1446.7	1522.9	1656.6	1708.1	1646.3	1700.3	1624.1	1653.6	1712.5	1725.5	1902.1	1912.8	2057.7	2093.7	2178.5	2267.7	2277
0	0.64472	0	2.1567	5.5616	0	14.251	0	15.937	23.824	56.312	84.208	163.4	146.92	177.78	202.45	239.47	278.44	290.29	309.35	318.93	325.99	378.68	411.47	445.27	475.01	517.86	546.28	545.81	576.44	631.87	663.38	666.73	731.66	750.16	748.74	765.58	809.61	878.67	901.5	923.47	965.66	1043.7	1081.3	1196.1	1185.9	1253.8	1313.2	1385.2	1444.2
0	0	0	1.9185	2.1369	0.86409	4.6406	0.66637	4.4665	8.0447	11.663	15.64	30.785	58.943	71.853	104.81	143.85	178.25	226.09	258.88	302.14	372.52	430.34	505.07	579.39	639.77	739.18	790.77	885.72	942.33	1041.2	1115.7	1158.7	1162.8	1359.7	1412.1	1469.7	1501.1	1568.7	1624.3	1675.6	1679.4	1757.6	1832.5	1838.9	1858.2	1882.2	1907.4	1958.5	1975.6
0	0	0.25575	2.4742	1.5938	0	30.45	0	20.53	0	1.4413	11.543	35.896	60.931	72.895	116.27	153.13	194.19	241.75	265.67	315.63	355.93	437.82	462.29	542.93	540.33	577.03	633.18	614	655.58	716.1	900.71	789.29	828.78	833.31	814.68	870.8	893.87	928.79	932.86	945.87	1002.8	1055.5	1139.2	1180.9	1233.7	1246.9	1338.3	1372.6	1415.4
0	28.152	1.066	7.6238	2.5451	0.12869	4.8217	14.681	27.544	23.552	26.429	30.78	45.655	63.638	87.623	115.52	150.83	186.11	233.05	268.19	297.71	367.13	387.37	448.49	510.73	560.76	634.25	673.15	721.88	762.21	813.69	908.2	929.36	953.77	1047.9	1093.1	1186.1	1203.2	1254.1	1367.1	1435.4	1483	1525.3	1585.1	1685.3	1730.1	1808.7	1851.8	1957.9	2066
0	0	0	4.94	0.7729	0.24878	9.5372	2.7156	20.947	17.362	40.25	23.746	32.575	38.798	34.422	46.452	45.45	54.336	50.134	59.087	61.897	74.383	89.291	89.95	94.681	94.837	109.72	116.96	152.59	181.99	234.81	263.42	327.06	378.14	433.86	508.91	589.06	636.32	715.43	742.21	805.42	839.37	915.9	968.29	994.39	1048.4	1067.2	1099.3	1133.4	1157.8
0	0	0	0.38819	7.862	25.692	11.028	21.559	20.119	18.065	4.6059	0	7.0419	11.458	3.2695	0	9.1424	0	0	0	0.53095	30.211	89.881	151.31	242.72	322.56	460.62	572.89	741.06	981.5	1156	1530.9	1668.6	2066.1	2530.6	2826.5	3248.8	4129	4380.2	5126.1	5372.7	5734.4	6568.6	7209.5	7301.5	7615.8	8276.9	8749.8	9046	9419.4
0	0	0	6.2205	5.1102	4.46	4.1501	0.51184	0	1.0304	8.308	0	0.55769	0	0	8.1945	8.8708	0	1.3804	0	0	0	22.458	0	29.016	18.104	14.469	0	6.8711	38.388	17.462	51.864	23.857	50.763	66.935	143.35	128.51	153.45	151.77	119.98	127.64	158.15	207.27	227.57	243.72	255.27	277.27	330.61	315.7	311.18
0	0	0	0	0	0.02334	15.708	18.863	38.383	44.403	67.883	73.415	111.8	121.29	165.11	215.74	246.89	297.99	360.81	453.1	527.18	547.31	620.88	760.95	862.25	946.84	1138.1	1224.8	1397.7	1503.2	1637.2	1744.5	1889.1	1943.1	2111.2	2219.6	2295.8	2410.5	2605.8	2708.6	2845.7	2903.2	3034.3	3129.7	3287.4	3544.1	3471.8	3585	3556.9	3635.7
2.0646	3.5002	0	6.0945	0.44633	0	0.88005	0	0	0	0.0082794	0	0	0	0	0	0	0	0	3.7388	9.5537	17.914	21.682	12.644	36.045	15.586	41.05	85.915	109.57	118.48	122.15	130.94	153.91	165.64	186.28	203.56	228.23	272.2	278.33	304.4	355.4	379.59	404.64	396.25	432.3	434.45	463.25	479.46	539.24	537.89
0	0	0	8.6675	17.209	17.738	25.31	39.043	44.286	60.386	76.901	90.269	109.67	172.59	239.45	329.55	475.06	574.19	692.37	820.01	968.75	1078.9	1208.8	1359.5	1375.8	1473.7	1552.3	1500.1	1593.5	1726.2	1889.8	2014.9	2120.3	2197.2	2271.8	2445.8	2540.8	2519.9	2721.9	2739.8	2849	2916.7	3038.7	3125.9	3244	3396.6	3506.4	3543.3	3514.7	3594.7
9.8872	0.6736	0	0	0	0	7.5953	9.3814	0	0	0	0	0	0	0	0	4.7316	0	6.5707	1.3545	2.5571	0.99845	11.514	25.253	57.028	98.866	127.8	137.44	187.93	199.32	271.29	317.89	346.51	374.39	402.37	462.64	504.86	561.53	607.35	647.71	703.18	725.03	762.15	801.76	850.15	918.19	945.14	951.38	971.77	982.73
0	0	0	0	0	15.455	46.908	73.686	99.759	143.37	171.21	218.68	252.23	288.09	336.95	382.93	442.42	485.13	390.17	402.95	421.04	434.98	497.92	496.69	564.5	576.68	624.61	622.81	704.43	713.62	787.83	833.78	884.92	999.48	1101.1	1246	1435.1	1572.1	1742	1854.2	2018.6	2202.3	2275.3	2384.5	2583.1	2705.4	2717.9	2960.5	2992.9	3641.5
24.427	9.3575	0	0	2.1374	0	0	0	0	0	0	0	0	0	18.177	103.67	142.42	127.91	205.25	326.98	356.35	359.27	409.61	619.16	728.2	610.71	683.17	871.49	854.09	823.3	869.91	1082.2	1105.4	947.49	1016	1207.4	1313.9	1177.5	1296.9	1315.3	1364.6	1460.4	1532.6	1591.4	1600.3	1698	1731.5	1775.1	1848.2	1858.9
0	0	0	2.6288	3.8683	1.0612	14.984	58.47	104.96	160.25	227.27	332.47	362.61	437.96	529.61	642.57	786.84	900.28	977.89	1168.6	1330.6	1486.4	1591.3	1716.8	1649.2	1957	2016.3	2148.7	2058.2	2251.1	2379.7	2506.6	2517.9	2588.5	2583.4	2719.7	2747	2771.4	2796.3	2876.8	2837.9	2938.1	3029	3049.9	3120.4	3068	3171.1	3146.8	3192.4	3192.5
6.2736	0	0	9.0524	0	12.061	0	1.906	0	0	4.988	27.605	68.532	105.43	178.82	235.96	291.02	364.08	424.15	495.5	577.92	622.15	727.33	784.27	850.18	956.93	1140.9	1313.5	1450.6	1667.3	1893.4	2129.1	2336.7	2639.3	2854.9	3025.3	3405.6	3547.7	3747.2	4007.9	4270.8	4448	4670	4817.3	5044.7	5076.6	5343.1	5423.9	5521.4	5529
0	0	0	17.298	0	0	0	25.529	59.962	100	174.58	221.23	302.21	362.54	429.77	499.87	586.48	615.84	685.5	706	784.8	751.5	834.3	827.69	913.81	829.77	993.48	1169.2	1241.2	1252.1	1471.9	1678.5	1859.1	2070.8	2293.2	2405.3	2520.4	2751	3005.8	3076.3	3274.1	3371.6	3567.3	3707.2	3678.9	3738.4	3727.1	4167.5	4350.1	1894
2.0726	3.0624	0	0	0	0	5.1689	1.7291	0.98521	0	0	0	0	0	0	0	0	0	0	0	0	1.9131	17.779	49.613	90.766	132.95	207.13	267.24	351.53	406.14	507.34	570.33	591.99	718.9	906.66	975.82	1136.4	1216.3	1324.4	1413.3	1465.3	1564.4	1598.9	1648	1753.6	1766.7	1803.4	1924	2049.2	2196
0	0	0	16.079	3.551	0	11.183	67.228	101.04	158.61	235.02	286.45	362.6	465.32	564.33	612.24	760.22	820.92	871.6	859.08	944.23	1073.7	1079.3	1231.2	1185.4	1241.5	1343.3	1383.8	1383	1518	1590.7	1609.8	1618.2	1606.7	1612.3	1697.8	1635.1	1702.9	1707.4	1776.4	1826.2	1915.5	1974.2	1940.4	1992.8	2233.8	2281	2261.9	2324.2	2499.6
0	0	0	8.1885	9.3633	7.1721	14.398	10.332	27.04	27.874	22.216	29.546	52.662	58.357	86.958	85.8	103.06	121.85	137.28	154.07	185.52	205.56	240.35	253.95	279.7	329.09	361.6	413.97	424.87	477.28	484.69	529.18	588.59	617.37	646.42	686.87	710.23	756.95	800.25	862.81	888.98	951.67	972.47	1047.1	1072	1215.7	1248.5	1311.2	1425.6	1442.7
0	2.744	0	4.2423	9.4332	0	27.283	32.139	54.906	0	23.366	36.459	46.55	81.492	105.05	126.66	167.79	218.37	236.18	297.55	337.48	363.73	411.14	472.01	506.35	536.64	586.81	600.3	637.05	690.23	733.41	786.33	740.89	849.38	849.81	837.55	878.03	910.6	915.63	944.91	877.12	883.13	903.66	938.4	942.85	921.85	915.99	943.07	936.55	949.94
0	0	1.5663	0.99919	0	4.1014	9.6957	16.46	38.541	60.776	94.746	130.65	164.15	225.52	278.38	349.47	463.46	636.1	850.55	1124.9	1381.5	1579.7	1671.2	1962.9	2290.3	2572.4	2706	3192.5	3491.4	3424	3743.2	4222.2	4272.6	4524	4886.9	5245.7	4911.5	5214.3	5136.8	5377.7	5552.9	5569.3	5428.3	5484.8	5679.9	5647.6	5438	5733.9	5753	5635.4
5.8052	0	2.2704	8.9625	3.7283	0	0	5.0316	4.9423	0	0	0	0	0	0	0	0	0	0	0	13.903	20.327	44.114	74.804	95.272	139.13	183.39	234.85	218.24	262.78	340.79	387.64	375.56	425.35	448.77	446.16	426.67	497.9	552.46	541.11	577.23	577.39	567.78	541.54	555.09	535.87	552.41	576.59	545.02	519.36
26.663	6.8034	0	0	0	0	0	10.506	0.57626	0	0	0	0	0	17.156	61.681	168.18	260.69	405.69	632.87	884.64	1145.4	1477.6	1840.1	2200.9	2713	3185	3543.3	3955.1	4368.8	4893.4	5128.3	5652	5439.5	5525.2	6362.6	7380.6	8241.5	8609.3	9237.7	9869.5	10339	10797	11498	12107	12425	13359	13926	13682	14340
0	0	0	10.996	0	4.3406	4.241	1.1627	0	0.10543	0	0	0	0	0	0	0	0	0	0	3.6336	31.91	49.465	91.051	131.71	164.5	211.01	247.59	298.44	347.4	403.03	475.16	517.78	577.74	639.08	699.19	709.65	775.29	876.53	899.36	947.77	1026.7	1097.1	1188.1	1221.6	1257.5	1354.3	1424.8	1554.7	1637.7
0	0	0.21949	0	1.8852	0	2.8959	6.2994	4.7661	9.0346	25.466	66.532	148.04	210.52	305.16	424.38	593.49	769.76	910.92	1125.4	1343.5	1568.4	1824.4	2167.3	2462.8	2738.4	3099.8	3564.3	3915.6	4411.1	4856	5256.7	5461.1	5861.7	6239.1	6579	6911.3	7615	7681.4	8176.2	7895.3	8178	8491.6	8755.6	9025	9309.6	9687.6	9565.9	9718.7	9808.5
0	7.6018	5.1101	6.5166	0.95141	7.3105	11.627	24.392	21.117	27.864	47.271	22.053	17.774	17.081	20.848	31.008	31.191	31.519	18.847	19.196	41.593	90.605	107.04	175.09	198.88	247	325.6	396.86	462.53	607.79	713.69	841.23	883.51	1073.1	1215.3	1363.6	1514.2	1741.5	1970.5	2090.1	2316.3	2445.1	2567.9	2684.8	2897.5	3091.3	3005.3	2963.1	3188.4	3210
0	0	0	0	0	5.204	16.405	69.532	122.36	197.41	321.23	381.43	506.77	632.8	782.16	893.69	1005.9	1132.5	1154.4	1250.9	1276.5	1325.4	1445.4	1426	1523.1	1570.3	1637.6	1714.7	1715.8	1720.3	1724.7	1777.7	1813.2	1841.4	1857.3	1886.1	1957.5	1988.9	1988.1	1956.3	1921.3	1938.7	1991.1	1993.5	2012.7	1972.6	1999.5	1926.7	1940	1986.8
0	0	0	0	0	0	28.691	9.4175	31.247	0	19.771	34.417	39.598	65.086	81.679	99.514	102.24	119.26	135.98	153.91	171.58	171.01	213.03	244.26	259.81	294.48	334.54	353.07	383.33	430.22	500.36	506.08	515.16	562.85	589.69	556.98	606.38	611.72	670.21	671.49	644.02	660.04	701.94	734.23	740.45	764.67	780.7	821.86	856.28	866.74
0	0	1.3091	2.0961	14.769	2.4949	9.3775	15.094	15.248	26.687	18.92	25.987	35.335	54.037	42.836	39.937	34.724	28.356	28.019	32.537	32.905	33.355	33.805	39.816	51.943	66.761	88.923	135.72	186.64	237.09	278.29	346.86	400.77	431.81	546.53	609.08	680.35	741.71	812.62	881.44	974.55	1034.6	1179.9	1249.2	1309.3	1332.1	1398.9	1509.9	1618.6	1766.3
0	0	4.4491	0.065163	0	3.7715	6.9631	15.822	26.63	41.304	75.506	86.858	141.91	196.5	260.29	339.85	457.95	548.57	679.32	877.44	987.86	1177.4	1336.8	1526.9	1698.3	1874.6	2036.1	2204.4	2330	2512	2687	2837.9	3117.1	3329.9	3493.3	3638.7	3859.3	3975	4235.1	4304.3	4521.7	4724.8	4795	4907.4	5034.6	5158.1	5258.6	5267	5245.4	5390.7
0	0	0	0	50.405	51.423	83.804	90.989	119.93	131.65	162.08	180.03	189.11	275.73	329.94	409.3	510.13	605.55	718.92	742.55	832.39	847.79	955.89	1063.3	1094.9	1144.2	1287.2	1399.9	1422.7	1348.9	1395.2	1410.2	1313.6	1419	1386.3	1397.5	1409	1389.6	1433.9	1374.3	1314.7	1365.2	1384.1	1387.3	1391.6	1465.4	1515.5	1497.7	1461.9	1453.1
0	0	0	0	8.5191	9.2306	14.319	16.33	20.049	17.052	15.189	37.501	47.572	62.627	64.093	77.141	83.064	103.84	147.06	151.75	175.82	192.45	215.05	232.33	239.72	261.08	298.42	352.08	347.28	410.69	455.31	497.85	549.38	589.12	654.54	696.65	724.83	739.67	751.9	823.81	861.77	903.21	903.08	924.67	970.74	935.48	932.96	987.78	969.74	1018.7
9.2329	0	0	6.9572	0.025601	0	0	17.802	32.208	65.795	113.42	183.7	245.25	318.85	390.57	455.26	533.22	614.03	665.86	736.38	816.63	821.92	886.93	1011.8	1235.7	1068.8	1066	1230.4	1438.1	1196.1	1262.4	1421	1415.9	1388	1474.2	1777.9	1883.2	1737.8	1751.8	1849.6	1884.1	1934.8	1992.7	2081	2100.6	2205.9	2197.1	2239.8	2258.3	2295
0	3.7817	0	4.5103	0	0	23.76	0	14.57	0	0	0	0	0	0	0	0	0	0	0	0	0	0	0	0	0.31644	37.243	62.561	86.735	122.57	170.22	242.55	316.16	416.08	447.68	511.77	634.62	766.78	903.92	1049	1143.9	1298.9	1432.8	1562.4	1683.2	1796.5	1891	2002.4	2039.3	2267.2
0	17.075	5.9864	4.0303	0	0	0	11.228	35.709	60.944	93.437	113.91	178.25	255.59	311.1	367.87	426.19	475.02	534.58	587.61	655.81	750.24	615.38	661.93	867.8	710.62	772.37	1064.4	839.41	874.32	889.81	944.26	888.94	890.55	950.18	997.89	1284.1	1031.1	1107.8	1173.3	1218.1	1284	1359.4	1398.3	1474.2	1522.4	1639.9	1784.3	1904.4	2090.7
0	0	0	0.52763	6.2149	6.0955	8.1388	4.3008	1.2768	3.734	14.661	5.3629	4.8863	6.7753	10.078	0	0	12.489	28.995	51.149	90.085	118.14	186.8	239.56	315.21	408.38	500.21	623.56	678.7	786.85	907.79	1012.8	1122.1	1153.5	1285.8	1375.1	1444.1	1584.5	1654.6	1697.1	1796.5	1866.8	1896.9	1963.9	1935.6	2003.6	2080.5	2080.6	2098.1	2149.6
0	0	0	8.6535	5.4828	4.0396	11.2	2.06	2.15	0	0	6.9874	7.489	0	2.43	14.165	26.801	37.726	68.934	99.673	142.62	167.73	205.55	266.49	281.55	323.44	358.91	417.09	472.57	473.73	466.51	603.1	636.49	618.6	625.36	697.46	721.58	745.93	768.58	819.93	860.3	951.93	980.38	1003.5	1058.5	1147.8	1165.9	1251.3	1322.8	1295.2
0	0	4.2019	18.464	8.7173	0	0	5.4434	5.5145	2.2078	5.1417	14.513	23.771	24.968	50.796	58.253	93.938	120.46	175.58	243.62	301.82	381.7	517.74	617.27	729.99	853.88	982.09	1105.6	1180.6	1309.8	1388.3	1504.3	1583.3	1648.1	1773.9	1799.7	1693.7	1821.4	1880.9	1783.2	1879.5	1970	1999.4	2027	2012.6	2018.3	2012.2	2052.9	2045.9	2100.2
6.5233	1.3323	0	10.425	0	0	0	5.9184	1.9926	12.484	53.443	95.396	152.59	230.59	353.35	523.52	645.04	782.91	909.5	1178.9	1271.3	1602	1785.2	2278.7	2460.2	2770.1	2895.4	3045.3	3467	3654.6	3882.6	4108	4351.1	4519.8	4683.6	4940.1	4590.7	4895.7	5017	4904	4793.7	4960	5054.5	5011	4971.5	5068.3	5037.2	4969.3	5228	5225.8
0	0	0	6.5673	6.8406	5.4401	17.519	2.6476	2.3552	0	0	0	0	0	0	0	4.9766	56.163	72.37	141.94	188.09	258.76	334.49	383.73	457.92	493.98	558.52	618.11	666.49	680.5	755.6	770.52	776.82	858.4	901.14	974.33	980.3	1058.8	1164.2	1168.6	1288.9	1322.2	1384.7	1497.5	1575	1637.3	1715.9	1686.6	1682.3	1785.5
10.266	14.387	2.9387	0	0	0	0	3.2339	15.952	25.91	30.848	30.936	41.32	57.191	19.407	24.144	51.641	43.035	54.463	52.86	58.408	76.958	62.244	67.042	71.616	95.188	107.84	161.28	173.5	208.69	261.05	338.66	368.19	386.88	487.88	559.87	650.87	723.7	790.85	910.45	1004.9	1108.2	1154.1	1240	1329.5	1362.6	1387.3	1457.4	1532.6	1612.6
0	0	0	0	0	8.9072	0.087499	1.0237	6.7117	7.1929	0	0	0	0	0	0	0	0	2.5268	36.804	94.77	154.2	226.71	294.55	376.95	451.54	538.49	625.16	695.4	752.83	823.25	908.43	919.18	1003.1	1032.6	1137.4	1246.1	1231.6	1292.4	1360.8	1401.9	1436	1481.9	1531.8	1548.9	1612.1	1619.1	1628.9	1712	1677.8
6.8549	0	3.4816	10.833	4.129	0	0	0	6.0902	13.299	25.539	62.095	81.849	114.14	147.03	207.72	235.77	289.4	378.12	466.09	555.36	613.54	760.11	866.06	959.5	1091.7	1176.8	1325.1	1475.9	1547.4	1617	1739.9	1771.4	1940.3	1580.4	1617.5	1665.1	1690.8	1785.1	1893.6	2011.4	2091.5	2250.9	2358	2585.9	2815.4	2916.2	3071.8	3218.9	3328.3
2.6703	5.3149	8.035	0	0	0	0	0	8.6601	2.6883	1.7929	0	0	33.488	57.372	95.713	134.43	183.08	223.09	289.61	340.92	419.47	450.9	496.64	548.13	606.75	672.95	737.78	795.44	897.52	961.79	1052.9	1115.5	1218.5	1377.3	1477.5	1629	1791.7	1953	2111.7	2198.5	2313.8	2398.2	2474.6	2599.5	2660.2	2704	2839.9	2917.6	3017.8
0	0	0	0	3.7355	8.1529	7.1746	8.3056	32.117	35.136	68.443	93.941	116.61	129.4	131.02	176.47	172.85	197.31	207.78	226.82	237.98	227.63	246.52	256.6	283.22	293.56	296.44	368.38	416.62	442.16	466.93	472.43	474.74	479.8	472.54	522.31	421.56	503.58	502.46	549.3	586.05	597.37	568.75	434.41	528.1	563.28	552.21	532.28	548.39	606.93
0	0	0	4.1693	8.5393	4.3166	0	0	5.136	17.845	36.507	60.416	108.16	139.39	173.81	230.82	296.6	382.07	446.06	460.79	499.54	543.92	503.49	527.09	562.24	605.25	652.62	754.23	823.29	956.85	1095.2	1173.9	1251	1416.4	1476.7	1587.5	1710.3	1800.5	1871.9	1926.6	2087.3	2241.6	2272.1	2345.7	2328	2400.3	2564.8	2666.6	2691.8	2686.2
0	0	1.0327	8.3566	0	0	2.7355	0.12234	0	5.5974	0	0	0	1.0023	0	0	11.069	9.305	10.628	36.28	20.782	108.28	127.53	82.651	113.37	106.23	123.9	149.96	206.87	164.9	184.33	204.92	183.01	184.22	148.91	146.2	124.7	104.53	113.44	79.321	83.165	83.91	80.41	78.087	96.95	98.052	92.803	106.12	122.08	118.31
21.79	1.2776	0	0	0	0.0028839	0	3.1509	1.6961	14.356	23.766	43.746	70.782	85.871	115.64	194.61	265.26	269.56	266.97	429.1	414.95	440.68	405.85	661.78	734.91	509.39	575.33	949.7	1033	845.91	974.58	1097.9	1253.5	1418	1551.5	1737	1949.7	2091.8	2216.1	2117.2	2298.9	2336.6	2526.8	2624.6	2682.7	2894.2	2921.9	2996.4	3333.9	3550.6
16.893	4.6039	0.29647	0	0	0	0	0	0	0	0	0	15.404	53.602	113.43	161.08	247.46	318.84	436.85	569.82	692.85	763.11	909.26	998.75	1129.6	1246.7	1344.3	1446.4	1528.3	1638.1	1711	1843.4	1920.7	1998.5	2073.9	2138.3	2209.9	2338.4	2428.7	2565.9	2709.4	2911.4	3014.6	3266.1	3459.3	3695.4	3899.1	4120.2	4269	4449.5
2.9542	0	14.204	8.5825	0	0	0	0	35.798	106.37	222.83	324.33	442.25	579.51	699.77	824.34	1013.9	1199.7	1338.2	1491.7	1685.8	1903.1	2151.9	2395.3	2513.5	2678.1	2942.5	3075.2	3301.3	3438.1	3744.5	3869	3994.4	4259.5	4295.7	4418.7	4471.2	4579	4708.7	4707.3	4861.4	4932.6	5033.5	5118.4	5199	5373.1	5342.9	5312.3	5434.3	5448.1
0	9.4179	1.4166	0	0.98505	5.1865	0	0	4.1912	1.354	6.35	8.3029	81.303	134.6	211.44	367.78	525.39	640.02	800.69	1019.2	1237.3	1399.4	1595.2	1726.7	1897.5	2165.1	2400.7	2663.6	2727.7	2890.5	2991.5	3174	3145.1	3524.6	3852.7	4047.9	3902.2	4179.3	4402.7	4441.1	4641.9	4763	4826.6	4888.4	4974.4	5017.3	5024.5	5151.2	5247.2	5521.9
0	0	0	5.4981	14.782	8.0185	19.894	25.693	43.229	54.914	47.682	64.652	55.793	85.3	108.35	139.86	169.84	198.3	253.44	288.37	331.1	427.58	498.72	567.03	578.27	640.87	710.06	631.76	689.38	752.54	842.93	915.71	980.97	1031.2	1071.7	1165.5	1264	1299.1	1387.2	1439.1	1530.4	1588.5	1688.4	1889.1	1915.3	2125.7	2194.1	2265.3	2219.6	2225.9
0	0	0	0	12.73	41.089	29.048	52.277	64.741	83.168	92.432	98.251	118.72	63.342	76.463	92.979	128.93	121.68	138.8	140.76	151.06	201.32	219.16	248.59	256.6	307.64	304.71	324.15	337.85	387.06	395.07	457.52	418.19	477	531.84	531.18	541.35	586.61	622.46	626.9	640.05	688.37	720.16	762.35	713.37	760.61	800.46	969.1	829.8	830.37
0	0	0	19.132	22.451	35.681	81.571	99.445	152.66	152.88	210.57	225.8	275.69	306.81	329.13	373.13	393.17	420	435.15	470.2	503.2	493.26	499.45	517.78	464.12	539.43	524.96	537.2	519.4	523.54	521.75	531.27	544.98	561.61	571.64	545.68	573.6	557.53	582.34	554.7	594.63	633.36	610.45	634.55	635.29	646.84	691.66	714.06	686.76	725.43
0	0	0	4.2606	3.3232	14.094	3.0484	2.043	0	0	0	0.10681	19.131	19.453	53.903	81.084	68.133	79.768	87.13	110.51	137.36	135.72	140.65	153.82	142.22	179.18	180.08	184.65	188.85	195.45	214.32	215.6	225.71	276.39	272.18	317.19	350.48	375.85	427.24	441.37	483.81	531.59	547.63	570.49	636.99	662.01	704.18	747.63	774.35	727.46
0	12.381	0.43452	13.768	0	0	8.3766	26.985	68.377	118.04	216.31	303.65	436.26	566.82	756.67	868.54	1058.5	1169.1	1341.7	1507.3	1668.7	1845.2	2004	2187.1	2312.3	2465.7	2663.8	2754.5	2863.9	3005.3	3173.1	3238.5	3418.9	3551.4	3738.6	4023.8	4147.2	4311.8	4431.5	4723.4	4862.6	4958.7	5052.8	5126.4	5286.8	5352.1	5492.4	5564.4	5654.3	5767.2
0	0	0	0	0	0	24.105	31.518	60.358	120.38	226.36	295.6	417.62	478.71	604.99	714.08	793.48	906.36	1001	1091.2	1244.7	1351.8	1437.7	1555.4	1615	1711.9	1824.4	1835	1885.4	1982.7	2095	2129.3	2239.9	2708.7	2428.2	2522.7	2560.5	2602.4	2689.8	2784.6	2847.1	2945.6	3092.5	3198.5	3220.1	3291.5	3359.6	3472.2	3509.3	3623.9
9.7974	0	0	0	0.11347	1.1213	4.4386	29.455	47.984	81.562	140.03	197.8	263.34	304.54	391.36	453.18	540.66	606.58	684.78	708.08	788.93	791.9	852.62	848.26	888.93	901.07	946.02	972.36	989.13	987.15	1007.7	1014.3	1041.1	1058.1	1057.3	1102.9	1098.3	1170.8	1222.4	1237.8	1282.8	1350.4	1418.1	1522.9	1662.6	1734.9	1801.8	1943.9	2046.4	2087.9
0	0	0	17.391	8.3888	0	21.116	17.697	38.738	52.499	55.376	77.339	137.83	247.85	295.51	380.89	474.81	564.59	655.04	733.04	819.49	930.35	1071	1124.2	1159.9	1208.9	1221.6	1296.3	1313.9	1359.7	1435.2	1459	1529.3	1426.2	1446.9	1448.4	1455.4	1411.8	1473.1	1377.3	1432.8	1450.1	1440.4	1562.8	1480.8	1586.8	1683.2	1668.2	1642.6	1558.9
0	0	0	1.5517	1.7213	7.8598	8.4537	0	2.1532	0	0	0	0	0	0	0	0	0	0	0	0	0	0	0	0	0	0	0	0	0	0	0	0	0	0	0	0	21.58	159.02	210.06	272.97	313.33	369.08	443.76	512.53	630.43	678.73	794.65	915	954.36
0	0	0	0	9.7259	3.4034	4.1195	2.4863	0	0	0	0	0	0	0	0	38.47	66.891	135.76	188.07	253.71	284.55	346.67	407.56	514.11	569.64	638.91	721.1	765.79	823.69	896.67	1014	1048.7	1153	1175.9	1210.2	1181.6	1323.1	1326.3	1371.9	1371.5	1373.7	1452.7	1534	1500.4	1593.8	1611.8	1663.5	1701.5	1707.1
0	10.267	17.028	4.9573	11.776	0	0	0	0	0	0	0	0	0	0	0	0	0	0	0	25.457	52.573	110.36	155.78	231.19	257.47	301.01	375.79	371.64	439.79	483.04	571	628.98	626.52	660.34	724.79	751.5	817.02	887.77	911.75	970.92	1002	1063.9	1100.1	1109.3	1105.7	1177.7	1159.6	1171.8	1103.4
7.7571	0	0	7.4524	0	0	0	15.426	24.298	24.916	42.702	55.827	92.669	92.641	95.563	113.29	132.54	139.21	168.77	220.5	229.37	246.97	247.15	299.5	334.23	351.55	405.36	438.18	443.83	465.41	455.82	487.32	489.87	536.25	493.54	552.33	584.76	607.36	659.72	708.52	742.37	798.41	887.07	865.09	911.16	898.02	883.04	977.12	992.44	1038.7
0	0	0.66947	12.731	3.6295	0.50784	0	16.245	32.983	43.106	69.525	109.08	172.11	260.98	361.08	511.36	686.67	817.76	1080.8	1239.9	1497.5	1704.7	1938.8	2136.9	2454.9	2624.1	2873	3003.8	3097.7	3316.1	3453	3631.9	3784.8	3829	3603.1	4160.1	4143.9	4269.4	4225.2	4353.2	4326.6	3417.4	4591.5	4590.2	4450.5	4356.1	4350.5	4399.2	4386.5	4317
1.2522	0	0	0	0	0	3.1331	16.658	63.348	101.73	177.9	256.47	345.4	453.46	563.84	719.18	890.38	1069.7	1228.3	1443.8	1620.2	1710	1880.3	2026.7	2171.2	2280.8	2546.1	2651.7	2825.5	2837.1	2959.1	3173.2	3134.6	3383.1	3444.4	3463.4	3452.4	3579.4	3737.2	3772.9	3927.8	3993.5	4065.4	4167.2	4255	4300.9	4279.9	4453.1	4445.5	4421.6
6.6713	39.872	0	15.202	12.123	0	0	0	0	0	0	0	2.4609	55.878	169.68	243	351.83	469.94	615.39	743.57	867.87	1007	1149.9	1304.2	1450.6	1514.9	1633.9	1843.8	1990.3	2179	2315	2595.1	2814.9	2877.5	3098.5	3272.4	3556.7	3601.5	3958.9	4088.1	4079.9	4251.4	4467.8	4547.5	4605	4747.8	4829.3	4874.5	4942.9	4946.5
0	11.589	0	0	0	0	9.088	0	10.711	36.59	55.016	114.71	159.45	189.81	243.5	279.78	399.33	366.05	410.32	457.46	514.1	528.39	552.73	568.38	794.66	728.24	793.68	922.72	1180	967.7	1210.8	1361	1254.3	1329.3	1487.7	1607.8	1975.2	1890.4	1775.5	1819.9	1883.8	1918.9	1939.1	1993.7	1990.4	2051.3	2049.3	2096	2117.1	2122.9
0	0	0	7.0652	10.705	10.171	10.011	5.6923	10.656	38.632	49.076	120.03	227.45	368.71	519.01	722.03	1014.4	1272.3	1455.5	1773	2069.5	2438.3	2853.4	3254.6	3594.7	3983.9	4483.1	4846.4	5322.5	5562.3	6008.8	6310.6	6385.6	6815.6	7204.5	7548.8	7690.7	7799.7	8052.1	8147.9	8402.1	8420.7	8450	8610.4	8847.8	8939	8981	9100.1	9257.1	9301.7
0	0	0	4.0358	26.459	45.983	75.103	124.7	205.12	314.21	446.38	631.73	771.52	857.94	1017.5	1221.2	1432	1522.1	1729.8	1892.7	2032	2111.9	2328.7	2399.3	2482.5	2555.9	2573.1	2679.9	2780.2	2773.6	2908.9	2862.8	3002.8	2980.2	3058.3	3065	3055.1	3161.4	3147.4	3171.6	3238.9	3191.9	3293.3	3417	3362.6	3494.6	3428.9	3472.3	3380.9	3355.7
0	0	0	0	0.10597	14.186	22.497	99.471	153.74	253.64	386.73	566.96	786.24	1062.8	1312.6	1885.3	2023.2	2534.9	2567.4	3319.9	3514.9	3568.7	3858.7	4374.8	4523.9	4706.7	4963.8	5089.7	5717.8	6000.2	6109.6	6867.9	6753.5	7069.4	7391.8	7376	7657.1	7937.8	8661	8919.5	9122.6	9256.7	9637.3	9846.1	9993.7	9981.5	10297	10338	10464	10798
0	0	0	0	1.73	3.4229	21.665	11.718	24.219	41.255	50.629	35.654	14.416	48.828	46.511	43.709	62.015	93.971	139.85	175.03	239.6	310.38	381.21	453.89	585.37	652	660.32	875.38	867.62	1023.3	1094.5	1194.1	1233	1242.5	1449.2	1486.7	1522	1572.6	1676.6	1709.7	1846	1819.2	1934.1	1999.5	2052.2	2139.7	2174	2277.7	2290.3	2308.6
0.8413	0.39694	1.7718	11.954	0	0	0	31.416	67.075	140.88	260.56	385.86	534.7	686.48	855.34	992.5	1127.7	1342.3	1524.2	1542.3	1785.4	1964.9	2092.2	2316.2	2555.7	2459.5	2662.4	2782.4	2886.1	3065.8	3130.9	3434.7	3440	3569.5	3613.8	3803.5	3818.7	3934.2	4145.7	4104.3	4252.5	4383.9	4438.5	4491.8	4472.9	4613.9	4547.3	4672.1	4720.4	4379.7
0	0	0.56666	0	0	5.9252	13.82	22.918	24.513	25.652	38.845	42.922	50.967	60.327	97.464	124.37	199.15	296.33	354.65	469.2	552.64	677.78	778.64	915.08	1027.7	1099.8	1202.2	1267.6	1322.5	1414.7	1472.6	1534.3	1572.5	1640	1666.3	1709.6	1752.4	1774.3	1835.4	1922.2	1864.3	1957.5	1986.8	2052.6	2149.6	2115.8	2124.5	2120.8	2150.4	2114.1
0	0	5.0019	0.28624	4.0166	14.416	0	11.09	0	1.2862	4.7307	6.5177	10.838	16.573	32.494	33.016	60.112	103.47	118.86	194.73	273.24	361.89	438.3	565.74	708.77	819.19	854.44	1012.8	1081.1	1187.8	1126.4	1295.3	1300.9	1428.7	1519.4	1596.3	1747.2	1828.6	1900.1	1958.5	2007	2073.2	2117.6	2305.2	2432.9	2355.2	2564.5	2428	2487.1	2495.9
0	8.8595	0	0	6.6519	0	20.939	0	9.189	0	0	0	0	0	1.922	17.429	58.877	88.966	114.63	146.93	199.92	260.39	334.08	360.04	419.23	512.95	543.93	607.51	644.84	663.86	717.38	798.17	790.51	880.97	928.33	941.45	1048.1	1131.1	1226.5	1354.4	1324.6	1385.3	1475.5	1543.1	1606	1634.8	1641.1	1777.2	1702.3	1804.8
0	2.9618	0	0.02482	2.2175	10.151	0	1.887	2.0391	0	0	6.8065	11.65	14.439	7.7702	3.3665	14.2	4.2719	2.3135	4.2933	2.6601	27.689	29.45	41.521	74.475	117.86	181.76	227.21	317.25	349.31	436.02	494.1	549.2	603.51	674.44	767.98	784.63	826.81	846.61	943.37	988.34	1039.7	1131.1	1208.5	1216.6	1319.6	1292.7	1374.5	1322.8	1349.6
0	0	7.4073	0	0.37366	5.6929	6.3672	21.187	11.145	9.4638	24.52	37.555	72.354	123.16	169.76	207.44	252.22	323.29	347.95	320.99	390.88	433.88	442.96	471.43	523.75	528.54	540.37	564.36	552.35	568.8	597.51	664.95	709.74	771.64	810.15	902.52	990.4	1071.4	1158.7	1232	1334.3	1485.7	1599.5	1706.8	1770.9	1792.5	1864.8	1921.3	1979.4	1959.3
0	5.2435	0.17147	4.2936	0	0	0.41703	0	0	0	0	0	0	0	0	0	5.032	6.2698	38.076	71.35	116.55	159.94	205.3	253.17	276.47	335.98	396.66	459.88	526.72	553.98	627.89	682.01	720.08	766.71	820.81	852.27	856.86	876	906.12	915.73	968.38	950.34	961.85	974.45	957.29	979.12	954.91	976.16	963.98	968.27
0	0	12.408	13.477	0.69556	0	0	0	0	0	0	0	0	0	0	0	0	0	0	17.65	71.97	140.35	199.9	273.71	328.38	411.23	455.85	510.34	577.99	632.91	696.28	779.24	796.04	887.12	925.91	943.12	996.25	998.75	1034.7	1039.8	1012	1074.7	1084.7	1120.8	1110.3	1112.9	1139.1	1170.4	1221.5	1180.2
2.0421	0	2.3972	2.4538	0	0.23606	0	0.39375	7.5545	0	1.3626	1.5587	0	11.201	18.312	29.936	16.23	38.316	43.568	66.79	110.57	149.37	216.8	278.6	341.39	383.62	465.01	537.26	586.35	677.25	726.87	829.03	887.85	970.13	1030	1126.5	1193.5	1290.9	1402.9	1556.2	1693.7	1817.7	1942.8	2130.6	2300.5	2432.6	2639	2789.7	2914.9	3083
0	0.36609	0	10.628	0	13.184	0	8.7227	1.4163	0	2.3541	0	6.0516	4.6098	27.247	7.035	15.157	33.539	34.418	67.03	104.31	133.68	136.22	155.81	163.01	154.29	171.01	207.26	176.93	184.04	192.53	194.96	209.81	228.54	214.89	186.67	201.57	213.87	235.49	276.34	302.31	363.15	418.24	509.21	411.09	463.35	508.97	596.09	647.78	693.15
0	0	0	6.9319	2.296	2.9815	6.3924	21.218	45.941	71.211	86.781	131.96	199.5	241.11	305.94	372.14	447.49	527.34	603.04	681.84	745.83	823.59	915.22	984.46	1061.3	1143	1141.5	1193.8	1298	1441.6	1536.8	1624.2	1616.6	1785.9	1910	2063	2110	2214.8	2222.2	2337.2	2228.2	2286.9	2472.2	2377.1	2503.4	2572.1	2480.4	2548.8	2627.6	2747.3
16.97	3.7261	0	8.9974	0	0	0	15.156	44.294	101.21	139.28	216.72	295.88	355.7	435.32	528.29	725.66	644.68	735.15	811.6	1035.8	943.95	991.65	1023.5	1150.5	1107	1200.4	1227.8	1304	1339.5	1362.3	1422.5	1471.6	1468.7	1519.3	1564.1	1675.9	1786	1872.1	2073.4	2121.5	2273.8	2408.1	2529.2	2642	2760.5	2852.1	2984	3123.3	3258.1
32.109	15.073	0	0	0	0	0	0	0	0	0	0	0	0	16.284	36.854	63.374	72.448	101.67	121.5	148.3	160.13	181.01	186.95	212.74	214.94	240.79	257.63	274.88	299.14	300.25	324.83	320.37	325.81	328.02	370.48	379.63	388.96	415.64	440.93	479.13	535.05	556.82	607.41	641.04	723.45	769.09	894.77	934.34	1017
0	0	0	2.9716	22.897	1.625	15.799	25.588	0.099102	13.97	0	0	0	0	0	0	0	0	5.6444	23.243	42.332	66.845	126.55	192.71	257.06	296.35	367.37	497.61	672.51	693.29	771	927.6	1035.8	1180.9	1216.6	1377.6	1500.1	1764.2	1926.6	1998.1	2205.8	2428.2	2598.2	2742.1	2827.4	2976.1	3078.3	3121.8	3227.3	3334.9
0	0	0	2.9396	25.374	46.389	71.011	68.044	44.434	69.062	95.229	59.51	97.062	102.94	85.914	93.77	90.631	125.36	125.32	136.53	113.13	135.17	147.51	207.18	267.36	345.84	443.09	543.32	718.98	858.54	1084.5	1282.2	1423	1642.6	1871.9	2055.3	2217.2	2381.4	2659.2	2822.3	2905.5	3079.5	3316.4	3466.4	3608.5	3712.2	3854.2	3817.9	3874.5	3942.7
3.7798	0.46939	0	6.4107	0	0	0	0	0.17802	0	0	0	0	0	0	0	0	0	2.6465	21.746	19.845	53.101	78.83	87.156	125.08	118.38	130.32	144.66	157.53	170.04	197.93	213.12	220.27	237.94	240.76	248.17	279.75	295.82	303.53	303	299.89	303.79	312.57	308	317.8	313.87	320.64	348.69	334.3	331.08
0	0	0	0	3.8353	28.478	34.953	14.836	0	21.035	85.221	13.885	64.853	124.12	117.29	141.92	129.19	152.4	208.91	209.59	186.37	239.07	279.21	317.21	307.34	337.26	332.79	380.81	400.54	411.09	419.16	403.55	401.22	402.37	394.34	382.39	312.32	348.22	336.58	404.92	408	444.18	405.37	395.83	465.35	549.23	555.15	532.47	543.52	508.27
0	0	0.30676	7.2469	0	7.1224	0	0	10.799	0	0	0	7.9914	9.1781	31.388	50.317	69.726	69.747	92.211	169.01	68.833	47.742	60.968	75.453	92.693	128.8	137.52	136.51	126.14	118.95	137.15	159.24	197.77	210.78	206.03	258.1	251.48	287.58	354.95	410.49	492.36	557.55	600.1	729.8	768.04	880.1	927.74	1001.5	1066.2	1128
0	9.2292	0	1.6165	8.2575	0	0	0	8.864	12.174	17.514	30.01	22.886	38.11	45.205	58.206	67.489	69.406	82.149	76.123	76.323	87.467	115.33	117.37	131.89	105.7	95.595	124.87	116.47	116.23	124	136.18	134.02	139.89	115.28	126.6	116.12	91.55	76.677	29.039	0	0	0	0	0	7.6647	17.934	0.39504	0	0
11.429	7.6213	4.6867	12.564	0	0	0	0	0	8.1376	20.044	37.88	34.005	75.098	101.22	121.59	175.96	197.13	188.81	186.57	189.96	257.64	293.34	362.86	405.3	419.32	478.46	556.98	644.91	648.76	680.39	724.42	771.87	681.3	720.25	759	796.74	822.98	869.67	878.3	873.74	876.93	913.29	971.36	971.86	1053.6	1086.2	1109.9	1055.6	1035.6
0	0	0	0	0	35.414	26.908	36.627	73.416	152.09	257.9	399.56	622.9	751.88	1151.8	1501.7	1760.2	2069.2	2450.8	2801.5	3035.5	3340	3562.7	3777.1	4064.9	4236.3	4392.4	4561.5	4521.9	4527.7	4728.2	4912.3	4841.4	4872.6	4904.6	4749.4	4792.1	4754.8	4737.7	4830.4	4858.9	4892.6	4929.5	5082.9	5047.5	5163.3	5242.9	5200.9	5096.3	5107.8
0	1.3533	0	13.411	2.1858	0	2.3176	0	0	0	0	0	0	0	0	0	0	16.492	42.339	54.248	62.499	84.461	113.57	125.31	150.56	203.36	238.31	317.07	331.23	389.47	454.19	461.49	651.8	539.43	605.47	634.49	697.91	752.15	760.24	828.64	837.05	893.15	883.34	960.89	970.36	1001.7	998.61	1047.7	1057.5	1076.3
8.4261	0	0	1.1199	7.5741	0.099436	0	11.473	9.9365	0	0	15.196	12.837	9.5379	15.554	31.371	56.06	70.725	99.604	113.3	157.82	152.74	173.98	203.05	235.64	248.14	269.54	282.72	311.16	297.78	332.72	367.6	381.1	385.99	392.31	469.14	463.57	509.7	507.33	518.11	536.25	568.32	569.51	614.44	652.17	702.86	685.12	695.49	704.1	709.82
0	0	0	17.674	2.1045	0.73334	0	0.18908	0	0	0	0	0	11.301	38.39	44.522	55.692	56.431	77.083	80.858	110.59	114.8	140.82	154.31	173.58	206.97	228.78	262.14	326.75	385.66	446.22	552.01	599.26	722.27	822.02	941.09	1036.5	966.46	1207.2	1291.2	1383.1	1621.4	1758.1	1814.9	1882.7	1970.2	2077.6	2134.8	2266	2323.8
14.834	1.4294	0	9.0568	0	0	0	1.8598	0	0	0	0	4.0558	2.3573	15.113	17.617	53.909	92.74	166.04	226.94	301.69	376.09	466.72	561.58	667.02	743.44	807.05	853.25	969.73	1042.9	1179.4	1426.4	1442.5	1462.9	1576.4	1693.7	1583.3	1736.6	1896.1	1844.2	1807.9	1834	1909.1	1928.1	1918.3	1998.7	2002.1	2050.9	2074.9	2055.4
0	0	0	4.1924	1.4637	12.338	6.2123	12.405	44.415	37.78	54.218	64.056	101.81	136.81	191.04	222.42	223.81	247.57	298.44	356.7	413.28	382.21	409.34	391.51	384.95	422.96	425.06	427.53	476.02	454.22	439.97	470.43	455.05	483.4	483.03	524.24	538.32	549.38	579.06	611.58	640.8	670.49	673.26	723.2	699.13	732.16	761.65	795.8	806.57	799.31
0	0	0	0	17.995	0.92381	8.0242	10.087	12.795	1.7702	0	0	0	0	0	0	0	0	0	0	0	0	0	0	0	0	0	0	0	0	0	0	0	0	1.3858	57.475	113.24	226.01	269.14	383.98	466.09	570.25	691.08	839.38	971.78	1158.9	1273.1	1309.7	1435.4	1488.3
0	0	0	8.1809	16.261	0	5.548	3.368	10.251	1.0359	7.8525	19.505	34.868	53.057	71.194	138.26	198.7	262.21	337.22	427.4	505.03	603.98	745.19	821.69	918.94	997.74	1082	1173.6	1298.7	1328.4	1401.9	1448.4	1501.3	1531.4	1529.4	1627.8	1615.4	1654.7	1645.7	1734.9	1704.7	1723	1660.6	1683.6	1736.7	1776.3	1793.1	1749.2	1753.6	1814.3
0	0	0.21834	5.8237	0	7.4502	7.1322	18.774	20.498	32.212	65.393	103.52	193.82	263.07	371.25	510.89	682.46	809.67	958.28	1131.2	1303	1470	1630.2	1805.1	1960.1	2034	2204.3	2300	2513.7	2651.1	2680.3	2779.2	2857.3	2949	3003.3	2983.8	3134.9	3225.9	3345.5	3517.7	3719	3747.2	3833.1	3924	4010.1	4109.2	4046.8	4041.7	4160.5	4305.2
0	0	0	14.899	7.9935	0	0	1.1842	2.2765	0	1.0309	3.2326	24.175	53.326	88.637	115.35	162.47	176.25	234.44	260.05	324.52	382.53	396.54	424.76	497.98	525.18	587.61	640.02	629.34	700.04	716.87	807.75	798.23	783.16	804.4	855.41	806.49	891.52	937.67	941.2	1009	1026.7	1032.6	1066.4	1072	1114.1	1151.8	1197.9	1164.1	1513.4
0	0	0	0	62.555	0	32.858	22.524	46.724	6.9768	37.313	41.097	66.396	87.551	137.06	147	206.12	265.19	324.24	332.95	352.53	432.34	511.7	553.5	604.73	661.07	751.41	789.39	804.38	855.04	917.67	955.54	930.82	1026.3	1021	1009.9	1000.4	1031.9	1102.2	1139.6	1084.2	1140.1	1189.6	1209.3	1277.5	1340.5	1355.5	1473.2	1567.8	1337
0	0	0	13.585	13.045	24.745	31.773	45.67	57.857	43.153	50.42	54.993	44.399	47.438	60.517	52.365	68.843	71.472	67.213	85.078	109	129.16	167.98	193.28	212.78	275.92	304.08	348.98	383.9	421.35	474.61	585.21	668.99	696.78	737.18	831.69	882.98	1031.1	1115.4	1213.4	1289.6	1300.7	1342.6	1465.8	1438.8	1559.1	1515.4	1552.3	1530.9	1522.3
0	0	0	4.8013	4.0783	16.09	10.484	0	0	1.1559	0	11.272	41.382	73.773	111.09	145.14	195.87	276.89	344.08	423.89	538.68	618.53	688.24	759.48	866.39	932.73	1056.3	1145.1	1198.8	1373.3	1475.4	1557.5	1624.7	1716.3	1821.1	1919.7	2024.2	2179.5	2252.9	2309.9	2373.8	2349.2	2404.6	2492.8	2527.1	2519.5	2509	2548	2510.7	2553.2
14.037	0	1.4282	5.1875	4.6791	0	0	4.4034	0	0	0	2.6473	10.594	24.703	51.007	98.499	183.58	310.35	472.21	689.56	877.97	1122.9	1385.6	1632.9	1873.5	2109.1	2215.4	2361.7	2550.1	2842.3	2914.6	3059.7	3239.3	2727.2	2841.3	3103.5	3745.9	4008.1	4190.2	4293	4434.3	4579.4	4707.1	4885.8	4971.5	5096.6	5341.4	5558.7	5816.4	5895.6
0	0	0	20.291	27.758	20.152	0	0	0	0	0	0	0	0	0	0	0	0	0	15.21	26.489	48.075	83.39	119.91	130.96	150.58	215.23	290.24	358.89	377.02	428.02	428.31	463.54	487.05	404.16	426.7	379.77	436.43	475.43	540.57	583.53	591.2	559.45	627.66	682.87	760.5	750.62	781.08	820	871.12
0	3.8488	1.7774	0	2.4325	0	5.5204	0.70261	5.2911	1.2095	16.132	21.576	20.022	26.955	49.321	53.935	80.593	74.044	99.966	100.85	137.41	141.29	192.72	195.1	196.23	204.17	209.76	237.51	257.53	248.95	266.64	259.64	277.08	256.81	222.17	243.85	235.85	230.39	239.79	153.84	139.34	138.05	137.1	177.83	156.44	149.28	183.17	170.32	106.19	73.189
0	0	0	2.3549	0	11.724	25.663	56.371	155.52	260.88	447.23	697.91	945.5	1182.4	1468.6	1844	2087.4	2387.2	2720.2	2959.5	3187.3	3567.4	3800.7	4064.6	4204.4	4419.9	4543.3	4830.6	4982	5005.1	5266.7	5355.2	5268.7	5795.4	5955.8	5894.4	6180.6	6303.1	6535.7	6721	6989.8	7133.6	7188.4	7228.3	7424.4	7659.8	7659.3	7807.3	7793.4	7932.3
0	0.96073	5.7203	0	0	4.4801	0	7.0582	8.6218	9.0006	13.737	17.452	29.832	34.681	55.955	62.256	101.77	160.94	216.02	333.81	471.02	557.04	720.81	907.63	1146.4	1235.6	1395.4	1570.7	1773.9	1892.2	2065.5	2373.5	2604	2610	2961.9	3171.7	3464.5	3672.7	3959.2	5091	4520.9	5592.2	5116.4	5182.6	5501.6	6012.1	6006.2	6325.4	6289.9	6509.8
14.877	0	0	0	0	0	0	12.77	24.069	29.492	37.13	57.826	77.093	92.088	95.064	116.53	121.1	119.39	134.39	125.82	133.53	123.69	135.97	144.51	150.58	142.97	152.25	171.76	187.98	225.47	242.24	240.83	239.68	264.2	250.9	285.28	302.01	343.14	362.9	374.1	392.23	424.56	401	407.41	432.72	441.99	445.36	461.77	467.56	477.46
0	0.50912	0	13.947	2.8751	0.096791	4.1215	5.9718	2.5574	23.035	35.575	41.962	78.46	120.1	173.56	227.37	293.49	354.79	408.4	481.01	586.33	671.73	751.2	809.14	900.44	973.47	1036.4	1086.6	1154.9	1209.6	1285.8	1342.6	1395.2	1474	1524.2	1561.9	1540.5	1629.5	1648.9	1681.4	1721.7	1774.3	1836.4	1887.4	1915.6	1871.4	1960.1	1986.8	2012.6	2053.1
0	0	1.3201	0	0	3.7602	8.302	14.395	11.837	40.288	74.244	106.18	195.72	340.85	489.7	562.03	658.93	916.08	1115.4	1398.3	1531.2	1523.2	1658.3	1628.7	1726.3	1941.3	2285.4	2135	2530.5	2857.4	2960.9	3385.9	3053.3	3238.4	3723.1	3505.9	3826.5	4010	4418.3	4592.2	4781.3	4899.3	5069.1	5116.1	5283.5	5282	5369.8	5390.1	5532.6	5754.2
0	3.296	0	6.2009	10.124	9.6102	0	0	0	0	0	0	0	0	1.1311	0	0	0	2.0112	0	0	0	0	0	0	0	0	0	0	0	0	0	3.2169	29.16	58.156	101.71	145.44	184.8	183.19	227.09	269.31	284.08	290.2	334.6	340.67	399.6	382.39	445.66	479.35	507.41
20.502	13.082	2.0767	13.551	0	0	0	0	0	0	0	0	24.77	70.763	120.05	179.07	227.85	282.19	353.39	418.37	470.42	509.88	538.55	575.57	630.89	651.76	686.46	771.92	823.71	787.8	773.8	809.21	807.23	866.6	836.01	924.65	1036.5	1099.1	1231.4	1361.5	1430.2	1566.4	1700.2	1788.6	2094.4	2136.9	2206.5	2192.7	2418.1	2272
10.285	1.5342	0	0	0	0	0	18.651	22.322	44.544	74.485	108.81	150.56	190.4	229.44	302.95	397.67	465.19	579.24	742.55	868.69	996.67	1177.6	1365.1	1644.8	1761.7	1965.3	2091.6	2378.5	2426.2	2791.5	3116.7	3209.7	3372.8	3484	3674.6	3954.5	3993.1	4187.2	4224.6	4576.2	4711.3	4842.5	4955	5051.6	5176.2	5296.2	5447.1	5439.1	5431.1
0	0.69928	0	6.5359	3.3595	0	0	0	0	0	0	0	0	0	0	0	0	0	0	0	0	0	34.483	107	172.23	236.45	347.05	440.98	529.53	637.62	771.23	886.07	1034.9	1230.9	1358.1	1604.5	1717.9	1911.4	2073	2236.2	2420.2	2610.4	2685.8	2938.2	2991.8	3067.8	3216.1	3254.8	3333.9	3396.3
11.729	1.6261	0	0	4.869	0	0	10.216	20.197	46.534	84.92	123.37	183.18	254.7	355.67	481.91	603.39	722.86	920.86	1050.2	1239.9	1392.8	1561.7	1719.3	1886.7	2090.9	2264.7	2394.5	2591.4	2727.6	2962.6	3193.8	3296.9	3476.6	3483.6	3657.7	3726.9	3871	3858.1	4044.4	4115.7	4136.6	4141.7	4148.4	4184	4255.6	4262.8	4292	4259.8	4196.1
0	1.7663	0.68931	6.7653	5.2726	0	5.5736	9.7724	4.1126	4.6136	6.8387	16.622	28.91	36.083	42.8	52.705	70.399	79.105	68.734	72.576	96.298	100.61	107.52	123.9	141.72	142.79	170.64	192.71	164.09	201.66	221.14	258.45	281.47	315.39	374.84	369.8	444.15	454.17	490.8	534.21	546.92	607.53	640.32	685.22	686.54	750.6	747.79	794.03	810.86	843.28
0	0	0	0	8.0672	17.865	29.897	21.533	21.126	19.337	29.116	27.991	7.5085	0	0	2.0709	1.9638	0	0	0	21.072	52.019	74.943	65.191	126.25	147.47	176.21	229.64	325.51	330.69	345.96	381.86	413.56	463.8	485.18	508.29	520.73	604.33	654.91	697.9	701.32	810.12	818.55	944.71	907.49	952.73	953.63	936.45	1013.6	1047.7
0	0	0	0	4.5995	7.8166	23.972	53.767	110.26	165.47	250.09	324.49	425.32	485.68	571.62	659.38	706.3	763.59	847.68	898.78	909.57	985.16	1097.4	1162.8	1242.6	1382.2	1562.8	1686	1859.3	2026.1	2202.2	2438.4	2651.3	2861	3088.2	3468.2	3577.3	3931.1	4040.1	4203	4455	4724.4	4895.8	5099.8	5308.9	5581.3	5794.2	5558.7	5786.9	6148.5
0	0	0	0	2.796	5.8918	6.9409	9.6685	3.398	8.005	13.754	7.6073	1.2515	0	5.198	13.483	23.62	43.801	67.416	128.82	187.46	264.47	339.97	440.03	528.32	566.05	657.95	748.34	800.93	884.72	953.97	1027.4	1089.6	1212.5	1221	1346	1372.4	1427.9	1478.7	1500	1650	1644	1666.7	1760.7	1773.6	1740	1799.4	1823.7	1857.7	1846.1
0	0	0	0	9.9325	4.4838	16.578	19.619	36.722	59.498	93.765	138.01	201.3	268.36	302.25	386.84	467.74	586.69	672.14	812.43	1078.7	1068.2	1232.8	1428.3	1552.6	1654.4	1768.2	2057.1	2172.4	2268	2450.2	2663.5	2943.8	2891.2	3109.9	3308.9	3602.7	3622	3910.1	3889.2	4195.3	4211.8	4331.4	4400.7	4588.6	4530.3	4683.7	4571	4545.8	4590.7
0	0	0	5.8477	21.062	34.764	58.36	62.686	63.895	61.409	69.836	94.46	109.75	213.07	280.54	335.59	430.95	539.56	611.82	701.51	787.52	901.09	943.91	1028.8	1068.8	1072.4	1133	1210.6	1323.7	1306.6	1315	1345.3	1331.2	1324.9	1320.4	1332.4	1344.6	1414.9	1344.5	1467.7	1514.4	1552.3	1577.5	1702.1	1691	1767.3	1813.9	1828.6	1800.3	1884.8
0	0	4.2642	5.9534	11.934	0	0	13.937	17.224	1.5919	30.215	28.281	45.203	77.01	105.45	157.56	175.07	220.26	279.97	245.37	335.93	323.75	432.11	433.86	512.36	549.97	601.66	646.03	726.52	755.98	856.89	917.63	1038	1165.3	1121.6	1202.5	1291.7	1373	1524.7	1536.4	1595.8	1680.9	1992.9	2202.1	2180.9	2081.9	2139.3	2172.8	2191.8	2130.9
0	0	0	1.4776	0	5.5817	12.659	25.372	35.275	58.878	61.729	74.391	80.523	143.02	197.5	249.01	337.06	398.56	517.73	564.12	655.78	804.21	876.81	1001.6	1059.9	1153.6	1320.3	1409.7	1562	1632.1	1702.8	1891	1892	2079.4	2345.1	2407.2	2746.1	2857.6	2988.4	3074.5	3181.7	3271.9	3194.5	3439.9	3521.2	3500.4	3429.6	3618.9	3603.3	3797.1
0	23.28	32.316	0	5.5327	0	0	0	0	0	0	0	2.4894	0	2.9065	0	0	35.796	47.399	60.201	137.55	186.36	291.35	364.09	459.53	571.84	693.22	879	981.33	1079.7	1188.1	1261.8	1253.5	1373.7	1469.1	1490.1	1603.3	1621.4	1706.4	1774.6	1785.9	1944.9	2125.3	2258.7	2320.5	2429.7	2492.6	2645.9	2727.2	2822.6
15.299	6.8487	0	3.7141	23.472	0	0	37.145	51.228	43.765	84.691	220.25	240.12	235.94	298.05	418.83	486.79	481.93	587.43	671.98	749.88	794.39	930.21	1034.9	1134	1226.3	1308.1	1411.6	1527.1	1611.7	1582.1	1680.2	1806.6	1834.6	1929.7	2096.9	2236.5	2334.2	2420.9	2477.2	2647.5	2659.7	2807.1	2919.1	3065.1	3067.5	3109.7	3211.5	3177.3	3263.3
0	0	5.9908	14.51	2.7566	0	16.648	0	7.1409	0	0	26.175	72.72	181.59	281.69	431.38	629.37	869.34	1048.8	1389.2	1630.4	1839	2268.7	2688.9	3018.3	3318.1	3821.8	4056.6	4488.1	4797	5194.2	5485.1	5723.1	6145.6	6443.8	6722.9	7030.3	7288.5	7784.6	7899.8	8217.1	8726.4	8810.4	9101.2	9403.2	9512.5	10765	9931.2	10180	11117
0	8.9873	0	0	0	0	6.8763	23.349	14.826	37.704	66.15	95.7	161.61	230.34	312.29	449.72	536.67	641.54	694.06	831	973.77	1102.7	1217.3	1264.8	1391.6	1553.2	1607.7	1829.2	1963.7	2125.2	2309.1	2469.6	2601.5	2778	2964.4	3126.9	3069.2	3071.5	3310.8	3491	3532.6	3661.8	3809.5	3826.8	4008.9	4106.4	4035.9	4235.8	3811.5	3967.9
0	0.19758	0	0	4.1566	0	5.5726	0	6.1763	0	0	0	0	0	0	0.61868	0	0	0	0	0	0	0	0	0	17.626	21.947	87.642	127.66	164.58	188.33	196.24	282.46	342.33	203.46	270.21	258.29	308.18	310.03	372.96	412.18	432.07	429.47	492	547.89	631.97	634.07	611.91	642.41	702.52
0	3.6018	0.14754	5.5924	0	0	16.108	10.485	31.777	0	0	0	0	0	0	0	0	0	0	0	0	0	0	0	0	0	0	0	0	0	0	0	0	15.036	50.872	50.383	99.892	177.3	291.24	360.08	424.9	535.07	672.09	815.25	924.92	1008.6	1054.4	1203.3	1326.3	1429.1
0	0	4.1845	3.9407	14.635	0	0	0	2.579	0	3.6631	0	0	24.533	49.336	77.119	103.56	129.32	169.64	203.99	233.93	291.63	352.23	429.78	423.7	454.9	468.75	533.45	567.49	577.96	644.47	652.45	702.28	725.56	740.15	799.24	839.41	841.22	897.2	851.19	829.92	865.38	914.75	1004.6	1010.2	999.69	1044.9	1045	933.03	971.04
0	0	2.9595	27.95	27.231	38.848	73.996	93.666	171.37	344.02	418.55	529.65	668.04	807.43	1134	1318.2	1503.4	1698.2	1987.4	2245.3	2446.6	2773.5	2311.6	3281.4	3556.2	3761.8	4110	4274.6	4669	4769.7	5084.4	5500	5686.1	5745	6294.3	6450.5	6729.3	6708.7	7100.8	7330.3	7716.3	7946.1	8308.2	8519.5	8782.6	8981.1	9313.3	9539.5	9658.6	9823.6
0	1.5162	0	0	0	2.9127	10.108	11.133	11.035	27.966	45.141	62.568	135.21	162.44	229.19	290.44	379.73	467.37	537	637.33	759.72	828.89	915.12	993.19	1161.9	1170.8	1197.4	1350.6	1404	1413.6	1549.2	1622	1633.2	1718.8	1817.6	1890.6	1867.4	1916.1	1858.8	1927	1839.5	1902.3	1862.6	1858.8	1950	1899.1	1931.2	1917.3	1826	1845.2
0	0	0	0	8.634	7.1689	10.532	0	3.0212	0	0	0.0094444	2.5921	0	1.8073	0	0	0	0	0	0	0	0	0	0	0	0	5.2835	0	12.625	9.047	31.433	38.796	58.011	64.536	87.476	76.363	90.392	83.505	120.75	148.63	152.83	165.58	208.48	188.73	217.9	185.01	250.49	248.02	323.93
0	0	0	5.8857	21.84	0.80056	9.1482	18.984	7.8202	15.802	16.817	16.364	27.862	37.732	48.743	55.772	70.911	76.266	75.307	94.589	123.7	141.9	155.13	173.2	209.41	233.51	183.88	98.504	117.42	136.06	148.39	179.03	201.04	214.32	261.25	289.41	337.87	367.42	389.46	432.99	450.34	503.63	558.26	610.77	755.13	925.58	646.26	655.76	619.22	628.78
15.862	11.402	0	0	0	0	0	0	0	0	0	0	39.797	95.487	184.02	290.62	417.84	517.88	662.59	808.89	968.93	1094.7	1233.8	1396.3	1555.8	1356	1563.5	1830.4	1939.6	1857.9	1931.9	1855.7	2135	2003.7	2162.4	2297.4	2325	2412.8	2445.7	2466.8	2498.4	2520.3	2593.6	2593.1	2553.7	2521.7	2618.5	2673	2642.6	2710.1
0	0	0	9.3645	4.6431	4.9713	6.9082	5.9114	0	11.074	12.778	13.302	15.695	10.261	32.265	54.235	86.243	108.12	141.67	218.66	274.94	299.73	378.18	463.27	564.45	576.42	714.64	768.86	853.22	867.81	967.6	1132.1	1267.7	1312.5	1430.4	1713.7	1936.2	2067.3	2243.6	2658.3	2832	2713.8	3264.7	3402.6	3312.9	3622.9	3802.5	3955.2	4070.5	4168.6
0	0	0	1.139	15.784	51.31	49.615	52.341	61.454	73.277	99.635	139.2	243.07	346.7	492.48	611	790.63	945.57	1074.5	1207	1382.9	1445.3	1555.9	1680.3	1816.7	1882.8	1971.8	2065.4	2087.8	2235.6	2384.9	2479	2675.2	2804.7	2819.9	3029.6	3147.2	3343.7	3322.5	3610.7	3675.3	3766.4	3792.3	3872.2	4119.1	4086.2	4201.1	4213.7	4337.7	4287.6
0	0	0	8.7421	52.193	75.156	121.66	143.81	168.44	160.82	172.14	200.07	213.36	265.11	312.74	367.02	460.57	499.22	587.76	638.95	701.51	758.07	886.48	955.66	1037.9	1138.5	1226.3	1264.6	1301	1433.1	1665.2	1770.8	1884.8	1966.3	1995.8	2070.7	2215.2	2193.5	2340.8	2293.2	2477.8	2590.2	2680.8	2905.8	2962.6	3090.1	3249.5	3142	3230.1	3223.9
0	0	0	0	15.503	24.2	20.016	26.567	17.458	20.385	19.598	22.769	35.214	58.81	69.799	89.709	140.16	213.16	281.43	341.44	396.57	501.35	578.05	682.72	783.34	847.56	957	990.54	1088.2	1185.6	1274.9	1334.1	1371.1	1475.3	1511.3	1638.1	1568.2	1722.1	1744.8	1757.7	1748.4	1755.2	1820	1761.3	1748.7	1839	1853	1816.1	1789.7	1791
0	0	0	0.69014	0	3.7474	13.848	33.457	48.071	91.962	159.12	186.69	260.33	323.58	394.94	460.32	543.56	632.52	706.88	810.55	917.25	999.2	1156	1231.5	1369.1	1422.4	1549.3	1628.5	1700.9	1855.8	1915.5	1996.3	2149.9	2336.5	2418.8	2555.6	2655.6	2642.4	2697.2	2784.2	2860.2	2918.5	2896.1	3007.8	3025.2	3054.2	3050.5	3033.2	3089.4	3083.6
0	0	0	0	9.7868	6.4923	8.9578	16.282	36.214	57.276	69.021	92.644	113.48	140.73	173.13	236.42	274.43	333.1	394.32	464.31	559.43	596.11	730	760.32	832.48	920.79	921.37	991.92	1147.1	1141.5	1142.6	1233.6	1342.7	1370	1346.2	1485.4	1569.6	1450.4	1531.7	1583	1522.6	1554.1	1498.6	1591.8	1686.9	1695.9	1652.6	1712.8	1711.7	1794.8
0	0	0	0	0	14.967	5.6533	19.027	33.889	47.946	62.152	84.286	121.22	168.68	255.52	319.86	446.26	539.47	670.92	816.78	875.33	1175.4	815.1	935.7	1158.8	1089.7	1221.2	1252.3	1530.6	1380.3	1528	1567	1484.8	1522	1602.5	1545.4	1545.6	1646.6	1680.8	1726.1	1701.6	1748.1	1746.6	1755.6	1811.9	1844.6	1920.6	1927.2	1994.9	2096.5
0	0	0	0	3.0544	10.892	53.175	145.27	296.76	483.38	752.59	1063.4	1362.7	1636.3	1938.5	2287.3	2469	2843.2	3067.4	3286.1	3557.9	3760.6	4032.2	4235.7	4568.9	4720.9	4854	5289.7	5289	5299.8	5582.6	5655.4	5900	5816.2	6094.2	6080.2	6269.8	6431.8	6553	6559.4	6672.4	6792.6	6882.6	6973.1	6849.7	6985.9	7074.9	7154.6	7005.6	7200.1
0	0	0.13987	2.9199	5.9778	4.5858	0	0	0	0	0	7.3927	28.165	63.239	121.55	226.6	424.44	615.71	823.5	1064.4	1462.5	1760.7	2279.9	2658	3197.8	3797.5	4238.2	4840.9	5333.7	5745.9	6319.4	7214.2	7496.2	7804	8251.3	8591.2	9216.4	9827.2	10077	10155	10415	11059	10894	10831	11242	11656	11427	11687	11855	12160
9.2359	0	0	18.65	0	0	19.125	70.355	144.09	232.2	377.86	535.44	709.88	873.98	1051.4	1232.5	1688.5	1620	1804.9	1946.2	2127.9	2187.7	2365	2551.4	2673.6	2724.6	2829.8	2937.5	3052.7	3070.2	3233	3314.4	3484.9	3506.8	3471.5	3580	3639.9	3672	3666.6	3705.4	3818.5	3785.4	3853.7	3839.9	3895.6	4009.3	3973.6	3976.8	4037.2	4068.7
0	0	1.7286	2.058	4.6041	10.448	0	0	0	0	0	9.028	19.518	66.912	106.34	146.27	218.85	268.3	316	384.14	471.13	532.18	577.18	663.69	773.7	851.7	941.53	1053.8	1139	1191.5	1273	1359.2	1441.6	1534.7	1615.2	1655.4	1772	1806.4	1934.2	1987.1	2063.3	2169.8	2290.1	2315.8	2502.1	2674.7	2765	2851.6	2923.2	3011.6
1.8611	0	0	0	1.9189	2.6577	8.9424	3.1807	17.031	22.491	31.651	40.111	45.873	65.46	69.651	122.76	156.75	203.96	270.12	376.43	457.18	526.35	612.81	691.04	799.15	916.8	929.95	1117.6	1224.7	1309.3	1467.3	1560.6	1684.9	1871.4	1882.6	1916.5	2216	2246.1	2423.7	2654.9	2750.7	3058.9	3129.7	3230.2	3646.6	3693.8	3720.7	3927.2	4087.9	4084.3
10.296	2.4968	0	0	0	1.2029	3.79	10.082	10.345	11.647	19.303	16.736	22.497	14.073	33.814	24.54	34.117	33.247	30.122	33.77	35.295	24.779	34.011	7.2111	11.842	54.567	44.253	40.656	67.862	180.15	207.35	212.42	184.03	295.52	330.43	361	336.11	467.6	475	605.72	606.67	656.14	738.22	680	715.22	795.67	822	821.75	820.22	868.94
14.715	0	0	0	0	0.24419	0.4251	0	0	0	0	0	0	0	0	0	0	0	0	0	0	0	0	18.132	49.307	64.302	97.394	91.584	146.85	184.92	264.02	353.59	456.74	552.83	647.82	823.08	941.78	1075.5	1170	1320.8	1504.8	1669.7	1833.1	2117.8	2341.7	2554.3	2670.9	2811.7	3038.4	3142.6
0	0	0	0	0	4.0252	20.795	7.9781	8.7912	5.3531	0.75504	7.8787	15.675	13.631	19.873	21.026	17.163	28.746	38.19	32.618	31.088	30.088	35.553	43.452	44.655	57.781	70.804	88.285	89.605	111.13	117.55	137.84	140.33	160.95	172.69	195.74	165.66	192.85	198.86	217.35	227.84	260.89	250.43	269.07	278.43	294.35	290.37	330.29	323.47	388.7
0	0	3.5989	3.2446	7.1345	10.448	0	16.494	21.78	24.282	22.378	42.617	76.504	148.95	227.36	363.79	480.53	644.58	877.54	1059.3	1379.9	1575.4	1999.9	2289.7	2623.9	2743.6	3068.3	3277.9	3659.8	3935.8	4095.8	4481.7	4387.1	4659.9	4625.6	4851.3	5059.5	4952.8	5240.8	5226.2	5374.6	5250.4	5404.4	5487.7	5639.3	5572.8	5685.7	5634.5	5618.8	5643
0	0	0	0	8.358	5.7621	16.203	9.9715	18.875	15.375	22.835	55.649	96.455	149.79	224.53	300.55	408.82	531.7	685.57	842.09	960.29	1103.7	1262.2	1309.4	1396.8	1563.3	1625	1814.5	1845.5	1920.1	2026.3	2054.4	2157.9	2162.2	2227.9	2247.5	2282.7	2392.5	2406.6	2567.2	2654.1	2703.8	2805.4	2922.4	3007.7	3085.7	3146.7	3267.2	3317	3436.5
0	0	0	5.1519	14.935	13.69	8.2927	32.61	37.836	36.62	55.887	92.058	165.65	203.9	283.66	394.95	425.01	451.37	470.21	471.63	547.91	608.9	645.6	712.95	767.66	804.44	891.15	969.34	982.29	963.47	938.66	956.84	972.8	999.15	981.44	1010.8	1016.7	1033.7	1158.1	1044	1067.1	1098.2	1158.7	1192.9	1149.9	1187.7	1146.5	1157.9	1201	1204
0	0	8.8342	3.1199	22.983	16.252	0	1.2189	5.1875	5.3567	5.2292	32.607	61.154	81.606	140.3	193.31	268.67	345.91	427.61	659.05	732.26	790.46	887.77	1026.7	1083.6	1137.1	1191.8	1251.1	1302.9	1297.2	1374.9	1396	1438.3	1446.2	1436.5	1473.2	1508.3	1526.3	1616.4	1679.4	1711.2	1866.4	1921.7	2025.7	2129.1	2174.6	2257.9	2305.1	2371.1	2397.3
0	0	0	0	10.799	9.1437	3.395	3.4763	14.068	0	6.1008	0	0	0	0	0	0	0	0	0	0	0	0	0	0	0	37.278	73.918	143.71	131.09	257.83	279.7	341.02	347.42	402.41	489.92	491.6	532.33	562.32	668.74	753.87	762.71	788.9	856.2	912.14	962.86	986.93	1003.1	1041.4	1132.3
0	0	0	8.4709	6.8644	7.8164	10.844	19.256	26.482	33.263	23.47	37.271	38.59	46.183	51.987	59.615	97.943	88.058	107.66	148.63	199.18	248.72	306.24	385.6	461.33	562.65	615.06	706.63	787.15	869.36	937.59	1054.6	1025.6	1091.2	1163.5	1183.1	1235.1	1277.5	1296.4	1331.8	1369.3	1366.1	1419.4	1397.7	1414	1440.4	1430	1444.4	1456	1459.6
0	0	0	0	3.9811	7.5475	23.616	32.31	73.392	107.35	134.94	190.91	233.62	278.45	324.7	397.88	458.25	556.97	596.12	634.42	690.74	783.55	871.43	899.4	935.92	1037.6	1068.1	1080.6	1150	1179.9	1204.7	1261.1	1322.9	1361.2	1414	1475.8	1488.8	1621.8	1618.8	1689.2	1765.4	1827.8	1827.9	1865.3	1894	1977.7	1980.3	1999.3	1992.9	2116.5
0	15.115	0	4.7499	13.213	0	11.358	5.0001	32.969	20.29	61.8	91.672	93.774	149.33	149	182.01	208.98	243.07	261.01	313.47	315.82	279.65	339.57	354.02	403.83	448.34	502.38	558.26	623.35	660.24	746.86	818.18	842.59	982.9	1034.4	1091.8	1173.1	1201.2	1322.4	1396.2	1402.2	1454.4	1534.3	1584.1	1618.8	1626.7	1661.7	1746.8	1742.9	1723.2
0	0	0	1.6779	14.248	0	29.107	6.9951	28.637	0	0	36.956	60.488	61.271	97.833	190.27	258.17	289.37	320.42	539.74	758.06	531.33	619.86	685.98	994.95	820.85	891.99	898.09	1003.2	1047.8	1065.7	1111.6	1520.4	1206.1	1220.2	1267.3	1315.7	1311.1	1370.9	1454.8	1471.2	1496.6	1554.3	1652.5	1742.7	1759.3	1820.4	1894.6	1977.3	2006.9
0	0	0	9.2299	5.3776	0	10.382	21.856	42.919	96.684	157.43	199.42	271.83	335.5	437.02	495.38	585.82	625.42	699.13	788.06	841.88	947.46	1035.3	1111.5	1197.1	1243.2	1379.4	1447.1	1567.7	1639.6	1783.8	1928.7	1979.2	2100.7	2199.6	2389.4	2441.6	2439.3	2558.3	2560	2628.1	2650.4	2741.1	2785.3	2836.9	2805.1	2867.7	2887	2925.2	2923.4
0	0	0	0	29.1	39.411	60.516	78.633	89.812	120.46	142.03	141.62	161.89	176.72	201.8	219.47	231.51	243.53	261	275.08	305.11	299.53	342.91	360.71	374.76	408.12	426.44	441.02	479.01	460.9	444.79	481.53	524.67	505.6	531.92	557.9	601.73	660.17	695.32	787.23	868.36	955.89	1044.6	1182.1	1236.4	1315.9	1358.4	1449	1532.6	1608.7
0	0	0	2.052	0	9.1158	10.523	12.494	9.593	2.4333	0.61121	1.2487	0	0	0	0	0	0	0	0	0	0	0	0	11.351	23.213	38.371	56.579	75.62	110.1	147.61	178.28	221.12	239.6	231.85	260.35	316.57	338.14	371.72	405.14	410.23	474.38	522.99	561.72	608.76	608.54	647.15	644.76	691.04	643.43
0	9.3752	3.9198	5.2158	0.00089215	0	0.90878	0	0	0	0	0	0	0	0	0	0	7.2581	18.656	49.183	83.546	139.86	207.45	278.34	365.87	428.02	513.38	590.12	674.3	714.72	792.48	846.08	889.74	977.31	1013.5	1028	1077.4	1093.9	1169.2	1197.6	1166.6	1210.2	1239	1287.9	1278.7	1272.6	1288	1322.9	1286.9	1321.5
0	3.0323	0	2.3936	1.3205	11.08	0	0	0	5.5156	0	0	0	0	6.8588	0.036977	7.8342	23.767	36.306	28.019	42.845	45.186	50.836	71.966	91.376	97.109	136.07	161.4	156.86	203.25	203.24	228.17	245.52	247.85	279.99	318.66	357.48	424.44	437.59	468.43	512.17	570.31	630.3	684.46	693.5	753.44	788.62	804.83	876.36	882.02
0	0	4.8266	6.6609	1.2545	3.1268	3.5522	8.2189	0	0	0	5.2325	11.941	19.996	43.986	49.722	55.355	49.504	81.884	74.709	97.058	145.07	205.63	211.37	289.74	434.87	541.17	606.83	717.53	1010.8	1198.3	1356.5	1495.3	1755.8	1965	2206.4	2162.8	2430.8	2754.4	2947.6	3086.5	3268.3	3415.4	3651	3674.6	3850.3	3946.2	3987.9	4149.7	4335.9
19.595	12.9	0	2.4944	0	0	0	13.208	51.371	85.845	164.71	233.69	313.74	418.46	556.2	685.89	780.83	915.26	1033.7	1203.9	1339.8	1466.5	1595.7	1825.6	1874.3	2003.3	2156.2	2314.6	2455.4	2746.7	2836.6	3032.1	3188.4	3394.2	3541.8	3840.8	3964.9	4305.3	4348.7	4684.1	4891.6	5162.4	5118.5	5309.5	5476.1	5729.5	5803	6070.5	6274.2	6351.6
7.7712	13.613	4.4503	0	0	0	0	0	0	0	0	0	15.07	25.927	54.563	72.352	119.4	154	210.94	250.53	298.42	348.71	407.9	444.9	531.67	547.6	604.83	625.47	646.1	712.34	719.51	800.14	879.75	859.46	929.29	881.14	1002.4	997.49	1018.9	1054.7	1068.2	1073.2	1051.9	1119.6	1108.1	1115.9	1121.4	1134	1158	1147.9
0	0	0.45248	23.772	2.5702	0	0	4.1454	0	0	0	0	0	0	11.823	30.68	74.079	86.639	157.34	189.99	265.27	284.79	354.03	362.08	443.14	518.38	622	701.25	781.19	847.99	910.15	984.58	1380.5	1118.9	1196.7	1212.5	1449.7	1165.8	1262.6	1309.8	1370.7	1466.4	1549.1	1571.2	1660.4	1727.4	1974.9	2053.7	2057.1	2152
0	0	0	0	6.2871	7.1301	24.44	46.421	97.001	155.82	222.67	321.21	400.34	511.47	578.23	678.63	785	1028.4	1059.6	1201.2	1325.9	1179.7	1277.3	1361.2	1452.6	1504.5	1602.9	1665.4	1725.5	1765.5	1798.1	1819.3	1900.8	1910.6	1947.9	1989.5	1978	1991.1	1980.6	2033.7	2060.7	2052.9	2059.5	2035.7	2093	2133.5	2139.8	2205.5	2236	2237.6
0.47906	7.0608	0	0.6677	0	1.7219	0	3.9573	5.6475	6.9113	3.8039	0	0	0	0	0	0.3453	7.3808	8.3677	30.819	36.073	62.684	71.226	90.263	123.77	166.16	212.28	246.69	310.22	352.75	398.58	460.41	469.01	596.07	1024	1075.2	1152.6	824.99	900.13	1000.4	1079.5	1154	1245.2	1269.8	1385.1	1437.7	1487.1	1579.7	1691.3	1804.4
14.476	1.2845	0	0	7.0989	0	0.77387	4.8983	0	7.7856	28.684	40.847	81.575	163.67	225.17	339.96	489.49	618.92	800.5	940.27	1108.9	1316.2	1450.9	1643.6	1783.4	1935.3	2198.6	2245.5	2434.6	2483.9	2694.7	2827.4	2891.8	3009.4	3083.4	3303.2	3282.6	3473.5	3399.3	3531.3	3709.8	3760.5	4005.6	4111.5	4088.9	4215.4	4346	4397.3	4449.3	4507.6
0	11.451	0	7.5572	7.9306	0.54061	5.7852	11.955	0	0	0	0	0	0	0	0	15.751	12.964	42.768	59.71	72.641	91.393	125.18	150.86	204.33	250.67	293.9	338.74	391.66	460.57	556.98	630.3	719.11	848.64	935.94	1095.9	1160.7	1348.1	1453.9	1543.2	1693.8	1873	1977.7	2135	2221.8	2322.8	2378.3	2625.6	2766.4	2705.5
0	0	5.2995	16.338	2.9614	3.2953	0	0	0	0	0	0	8.6356	20.264	22.258	46.852	62.196	47.107	25.553	56.249	63.458	83.231	75.5	63.6	56.551	67.74	98.547	114.95	121.99	195.21	216.58	147.78	147.42	341.47	436.64	449.42	480.16	611.47	644.86	722.59	753.84	782.17	821.33	939.62	901.04	924.33	930.64	959.07	1024.4	1077.7
0	0	0	9.5344	8.3713	0	12.719	2.7692	24.16	0	1.2056	13.976	5.4667	27.334	68.285	94.442	99.272	135.81	86.629	160.31	125.74	160.28	211.79	277	455.08	376.87	455.66	482.06	592.66	625.77	680.65	787.39	816.75	868.49	940.07	935.13	967.81	996.43	1089.2	1094.4	1104.3	1086.2	1112.8	1156.5	1159.9	1170.8	1168	1195.5	1216.1	1198.9
1.4458	0	0	0	0	5.0604	28.15	103.89	162.66	245.96	327.97	452.12	558.98	640.13	797.53	920.14	972.47	1083.2	1033.9	1131.7	1197.1	1289.4	1331.7	1374.1	1439.5	1478.6	1537.7	1579.2	1658.2	1738.4	1855.4	2024.1	2222.2	2476.8	2738.1	2985	3271.4	3544.5	3881.9	4261.3	4620	4805.6	4975.5	5296.6	5575.5	5787.3	5975.6	5974.4	6124.8	5920.5
0	0	4.9487	1.8135	1.9766	0	0	0.5173	5.5878	0	0	0	0	0	0	0	0	0	0	0	0	0	0	0	0	0	0	0	0	0	0	0	0	0	0	0	0	0	0	0	0	0	0	0	0	0	0	0	0	0
8.7165	1.2771	0	0	3.7512	1.8529	0	0	0	0	0	0	0	0	0	0	0	0	40.065	101.95	221.11	379.2	519.87	713.81	905.54	1129.3	1325.5	1486	1725.2	1898.8	2100	2324	2544.2	2661.9	2806.3	3010.9	3078.6	3332.6	3421.7	3609.6	3748.9	3922.9	4045	4155.7	4293	4534.3	4575.3	4685.4	4717.3	4775.4
0	12.375	0	3.6779	0.83985	0	14.499	0	16.49	0	0	0	0	0	0	0	6.7779	47.138	87.889	159.89	246.29	324.34	492.79	649.71	775.96	932.04	1084	1193.5	1326.5	1443.6	1604.4	1781.6	1823.8	2019.5	2177.1	2282	2412.5	2516.6	2680.8	2753	2815.7	2936.3	3000	3133.1	3256.1	3140.1	3080.6	3135.2	2911.8	2974.7
0	2.7294	0	0	5.9507	0.0023407	4.142	0	0	0	0	0	4.4462	0	0	0	0	0	0	0	0	0	5.8992	15.239	52.533	77.072	119.58	170.82	207.28	257.49	288.68	337.24	294.46	357.56	404.97	392.53	614.84	530.75	498	510.54	554.12	544.9	584.46	555.59	552.21	534.75	566.23	595.09	622.47	619.24
6.5876	0	0	10.985	7.3151	0	0	0	9.7325	31.935	66.445	114.13	154.85	174.19	186.03	210.65	248.3	307.37	353.76	406.35	446.6	491.17	551.42	539.29	591.57	665.77	784.37	828.58	871.62	932.67	998.1	984.2	1000.2	1067.4	1125.1	1138.3	1097	1194.5	1296.9	1312.7	1354.5	1403.9	1511.3	1577.2	1635.3	1699.2	1804.7	1887.2	1917.6	2005.5
0	0	12.514	6.0035	7.9962	0	7.8528	23.941	33.963	30.621	54.302	66.054	119.23	182.71	267.84	392.71	550.78	756.8	1029.9	1328	1593.9	1986.4	2331.7	2585.6	3004	3379.8	3721.7	3864.7	4181.2	4502.3	4937.1	5226.1	5529	5075.5	5673.9	6131.7	6102.2	6723.8	7136.9	7075.1	7368.9	7598.1	7713.1	6427.6	7538.3	6680	8209.6	7283.6	8392.4	8346
0	0	0	0	16.381	48.762	80.052	119.82	157.94	188.47	254.86	374.74	525.69	685.88	789.23	1058.5	1285.2	1526.1	1800.1	2092.1	2257.8	2567.1	2776.6	3039.7	3298.3	3557.9	3733.1	3898.7	4187.1	4242.9	4410.1	4619.2	4622.2	4820.8	4937.9	5120.9	5277.8	5447.5	5662.7	5862.9	5978.4	6304.2	6532.7	6580.7	6812.7	7149.7	7484.8	8013.5	7866.1	8191.6
0	0	6.8512	11.771	0.19376	0	16.158	4.0997	25.827	109.95	262.66	404.61	559.82	791.19	1029.4	1261	1555.9	1798.1	2040.3	2207.1	2470.9	2554.7	2833.5	2916.6	3148.7	3283.4	3308.6	3428.7	3797.1	3781	4225.1	4154.1	4460.9	4609.6	5036.9	5006.3	5387.1	5808.9	6147.8	6473.2	6557.5	6963.2	7336.3	7476.3	7884.8	7885	8112.4	8551.3	8654.7	8944.6
11.207	0.78435	4.9282	0	0	0	0	0	0	0	0	8.6354	58.982	113.95	232.17	339.55	505.89	652.55	844.89	1032.2	1209.2	1373	1596.7	1736.7	1902.9	2040.5	2171.5	2356.1	2360.1	2381.7	2475.1	2580.5	2663.8	2733.4	2762.9	2824.1	2856.6	2911.8	2994.7	3037.3	3174.8	3300.7	3324.3	3508.4	3719.8	3963.1	4203.8	4429.4	4677.2	5007.8
0	0	0	0	12.268	14.281	11.737	8.0376	5.97	0	3.5216	9.5407	15.487	15.956	16.367	6.3545	0	0	3.3935	0	8.6877	10.315	10.11	4.5783	0	2.2473	17.573	35.014	17.933	22.548	20.116	37.515	24.11	54.363	39.694	61.544	76.35	99.85	133.39	202.33	266.61	369.86	440.62	574.19	692.33	842.51	931.57	1062.5	1149.4	1279.1
0	0	0	0.30175	0	9.3272	6.2579	0.25783	0	0.28337	1.7188	12.634	18.382	26.977	11.044	23.986	39.426	44.189	55.555	89.577	111.26	159.04	189.45	194.73	242.57	284.55	317.55	362.63	409.05	466.54	489.38	576.02	616.45	710	817.54	908.25	929.38	1001	971.97	1038.9	1140.1	1256.3	1394.6	1697.9	1815	2005.1	2130.8	2314	2812.9	2987.7
3.0246	0	1.0431	6.3851	0	0	0.77542	15.475	11.456	13.386	0	0	4.0426	3.4448	8.8826	8.4311	6.8319	2.4687	0	5.0715	8.939	14.776	9.6763	3.5198	29.954	14.824	14.901	14.489	15.099	12.411	13.835	30.33	40.423	61.101	63.965	120.61	163.23	182.05	234.78	275.37	313.84	390.67	470.63	509.88	556.19	607.32	661.43	732.28	772.16	822.68
5.5981	8.0458	2.5471	0	0	0	0	0	19.603	43.776	88.993	135.4	206.55	295.19	366.68	497.32	645.6	812.56	994.69	1195.2	1364.7	1519.6	1720.3	1922.9	2158.7	2346.9	2583.3	2752.4	2923.6	3072.9	3385.6	3487.4	3629.4	3792.8	4000	4177.7	4298.1	4531.5	4675.3	4751.8	4899.9	5010.5	5127	5266.8	5307.7	5470.7	5558.9	5586.5	5574.2	5588
0	0	1.8967	0	0	16.344	12.738	30.741	18.882	25.704	19.24	28.568	39.912	52.795	75.764	71.622	88.992	121.37	132.58	143.49	145.42	148.19	159.74	172.96	183.56	175.16	170.02	199.28	185.66	192.34	188.78	200.26	195.24	187.9	190.31	216.05	238.81	283.86	311.99	369.74	416.94	498.95	591.4	687	773.28	848.32	938.52	989.04	1051.2	1104
0	0	0.95488	10.494	13.85	0	6.9448	24.91	14.1	22.193	34.051	40.441	47.747	66.639	83.17	79.231	98.864	108.97	123.12	133.97	132.7	145.34	182.23	186.7	209.76	200.62	212.28	256.25	241.7	288.76	302.5	310.18	318.13	320.14	365.01	341.19	359	364.25	421.3	434.21	452.69	495.54	557.03	589.35	602.23	660.09	673.15	749.73	759.47	853.65
0	0	2.7276	9.4543	2.2818	5.9502	2.7786	5.3277	4.1382	14.146	17.612	16.973	29.123	32.011	56.741	91.337	167.31	244.07	332.12	436.95	510.85	673.65	783.97	962.31	1215.3	1418.9	1543.9	1746.3	2032.2	2276.2	2416.6	2689.9	2885.1	2977.7	3152.1	3308.1	3474.2	3501.7	3697	3754.2	3899.3	3996.2	4171.8	4533.8	4507.3	4454.6	4610.7	4720.3	4730.4	4680.2
7.9737	0	0	1.4655	0	2.5619	4.1665	0.063675	5.7209	0	1.5215	0	2.4983	5.3825	30.504	64.604	121.86	171.08	255.49	379.49	479.16	619.16	743.99	920.33	1133.8	1292	1462.4	1642.9	1849.6	1905.8	2049.4	2204.8	2393.9	2548.2	2619.8	2795.3	2871.6	2997.4	3119	3278.4	3239.4	3441.2	3449.9	3323.6	3358	3465.2	3464.6	3427.9	3480.3	3522.6
0.069863	0	4.3566	0.056222	0	3.5191	0.76355	4.6305	0.82205	1.5688	5.6121	4.2869	11.63	21.865	46.939	83.271	131.35	187.92	243.66	344.25	441.84	522.61	590.52	684.98	776.86	867.41	921.28	998.57	1068.5	1098.7	1192.6	1278.4	1315.4	1375.4	1412	1497.2	1535	1599.3	1645.1	1664.7	1730.3	1826.8	1863.4	1919.7	2016.4	2090.5	2143.5	2209.7	2249.4	2271.4
0	2.085	0	0	0	13.804	0	8.7812	0	27.383	18.904	80.65	101.24	80.324	96.02	139.97	161.08	142.6	158.91	206.43	167.49	200.23	234.12	316.89	261.53	334.92	402.75	385.04	440.61	510.13	537.61	583.25	629.44	636.57	668.2	718.27	652.59	761.69	809.56	854.71	879.49	931.35	951.57	1002.7	1038.4	1032.2	1080.3	1116.3	1123.1	1153
0	1.3201	0	3.2386	8.2616	0	4.0859	2.0895	9.9769	6.4901	7.6927	11.215	0	0	10.088	7.1408	7.8746	13.672	17.385	5.5663	29.108	44.978	73.905	95.441	111.38	128.5	132.25	186.53	235.04	229.51	314.74	349.2	381.19	399.35	369.34	408.95	427.11	459.01	467.02	471.3	465.7	496.52	527.6	545.26	527.35	632.56	647.4	659.65	620.28	599.53
0	2.3595	0	0	4.6911	0	8.6382	14.409	24.497	32.116	54.649	73.08	109.35	170.57	247.39	288.58	394.1	425.86	583.56	641.74	779.36	816.35	890.49	965.89	1100.7	1150.3	1321	1397.7	1487.9	1560.6	1647.3	1766.9	1856.3	1875.7	1959.7	2075.8	2135	2246.1	2364	2418.4	2432.9	2546.6	2576.1	2656.7	2691.4	2814.1	2873.4	2909.4	2890.8	2845.5
6.7316	0	0	2.0914	0.11769	0	0.17726	0.14326	15.024	37.665	84.857	166.24	284.09	407.37	558.64	756.26	971.33	1201.8	1437.3	1738.8	1907.7	2298.8	2585.2	2965.5	3152.3	3390.4	3648.1	3899.9	4108.6	4337.7	4572.8	4760.4	4923.8	5257.6	5433.8	5594.8	5937.7	6173.2	6254.1	6388.3	6718.3	6708.8	6749.6	6962.9	6840.1	6989.9	7077.8	7265.9	7075.5	6947.1
0	0	0.31998	6.3544	5.2162	7.5631	16.161	12.902	7.8672	8.3091	9.9063	4.8357	3.0216	6.1969	10.789	9.7803	12.994	13.584	13.126	18.97	27.004	87.701	97.941	90.264	113.05	97.018	81.492	99.499	115.1	159.68	167.94	192.84	300.62	417.14	512.29	642.27	820.39	963.52	1084.9	1309.9	1417	1580.2	1805.6	1945.6	2130.4	2244.4	2361.2	2465.9	2608.8	2665.7
0	0	0	10.157	3.2869	0	12.971	0	15.81	17.823	77.56	136.82	191.59	280.91	366.23	452.64	544.81	654.63	755.97	871.61	924.61	1009	1144.8	1232.5	1321.8	1393.2	1528.6	1358.9	1590.1	1640.7	1712.6	1708.5	1780.9	1757.5	1779.4	1797.6	1858.4	1821.3	1859.9	1862.1	1814.9	1789.8	1857	1861.7	1882.5	1837.5	1870	1876.6	1931.7	1931.6
2.6763	0	3.3441	0	0	0	1.1072	0	0	13.987	29.152	66.264	123.63	219.43	318.71	439.39	554.43	776.39	1002.3	1175.2	1307.3	1660.8	1932.3	2246.4	2280	2809.9	3237.9	3536.5	3651.3	4244	4442.5	4816.2	5073.1	5363.7	5505.1	5931.9	5347	6255.8	6307.4	6578.2	6891	7133.6	7139.6	7247.7	7319.8	7523.4	7663.6	7622.3	7785.5	8090.7
0	8.0474	1.434	0	0	11.957	0	6.3199	3.2591	6.8818	10.327	37.469	71.567	79.11	92.046	111.42	121.43	138.36	155.94	195.44	208.41	270.78	342.04	386.18	414.81	480.27	556.07	629.93	733.54	793.05	863.19	974.41	1029.9	1111.6	1236.7	1318.6	1495.8	1593.9	1728	1912.4	2086.6	2202.3	2363.3	2511	2578.8	2605.3	2761.4	2804.3	2932.2	2952.4
0	2.5514	0	0.53108	10.475	1.4245	3.1794	0	0.58774	0.17672	0	0	0	0	0	0	0	0	0	0	0	0	0	0	0	0	0	27.709	31.252	40.692	34.903	62.231	77.309	95.127	106.15	138.18	190.45	217.18	241.16	298.66	366.52	422.95	511.86	560.31	611.06	675.8	767.9	791.47	926.69	937.2
2.8402	0	0	4.6361	1.5052	0	5.8174	27.842	48.48	62.538	107.17	156.58	226.28	266.74	345.34	392.76	486.3	545.25	617.03	738.2	811.27	914.26	933.89	1078.5	1130.5	1161	1266.6	1331.9	1398.4	1411	1565.7	1600	1668.3	1699.1	1802.2	1828.8	1886.2	1875.2	2034.9	2103.2	2177.8	2225.9	2228.9	2262.7	2332.8	2387.3	2413.3	2559.5	2652.7	2710.7
6.7044	0	0	0	0	0.085208	3.5465	9.105	16.851	18.616	22.356	29.012	12.838	15.618	6.8825	0.19248	12.969	34.185	42.454	79.291	120.18	120.67	153.97	184.91	212.68	207.79	192.05	273.11	305.36	311.8	365.64	361.53	366.86	239.35	238.79	294.53	242.19	242.71	219.24	262.11	245.01	258.48	216.21	225.14	291.87	342.76	343.09	334.65	334.58	372.95
0	2.932	13.764	5.4403	0	7.5764	0	0	0	0	0	0	4.0101	6.2605	5.0339	2.6341	20.559	15.701	16.331	47.355	113.85	158.97	182.45	200.15	238.62	301.17	335.66	389.26	379.75	226.66	242	265.14	285.57	267.68	281.77	301.78	310.03	352.29	383.59	423.06	483.52	574.1	607.59	787.1	732.19	783.71	892.07	751.98	868.57	882.84
0	0	0	6.5318	0	0	50.184	27.36	49.866	116.01	201.73	270.98	343.98	412.14	495.25	565.52	626.73	716.49	727.25	785.82	839.18	904.99	1038.8	1139.7	1207.6	1331.8	1411.5	1472	1602.6	1700.3	1829.9	1912.7	1906	2028.5	2120.3	2155.3	2212.2	2252.3	2348.8	2367.5	2346.8	2409.7	2444.6	2499.2	2555.8	2540	2507.4	2572.6	2589.1	2642
0	0	0	9.2923	3.1077	0	7.2465	8.0883	20.451	7.969	11.806	4.7186	11.335	0.90666	12.62	8.6404	22.193	20.552	36.487	41.823	80.561	95.963	130.14	167.58	205.29	265.51	335.02	400.03	469.41	517.39	542.04	647.29	716.8	749.62	854.46	911.81	957.73	972.18	1057.7	1021.2	1106.2	1102.3	1227.9	1348.4	1361	1376.7	1360.1	1441.8	1411.1	1558.6
0.76747	1.9084	0	0	0	0.9383	7.7515	0	5.7891	14.904	35.982	58.887	100.05	156.52	233.99	294.72	350.72	401.4	448.37	498.49	641.84	749.34	883.29	1025.5	1176.3	1436.5	1650.3	1947	2241.2	2426.6	2757.7	3049.9	3311.5	3567.5	3781.4	4152.3	4319.6	4537.9	4682.5	4993.5	5256	5516	5772.4	5958.6	6198	6446	6525.5	6619.3	6768.6	6991
0	0	0	0	9.6376	12.744	28.991	50.392	77.356	115.44	167.7	210.55	264.92	341.41	408.59	496.69	563.46	670.19	757.81	842.03	986.65	1030.9	1195.3	1318.6	1392.3	1526.1	1635.4	1748.8	1793.6	1934.8	1952.6	2023.8	2166.3	2193.1	2160.2	2303.1	2496.8	2320.7	2348.1	2403.3	2438.7	2483.7	2429.4	2520.6	2547.2	2598.7	2624.4	2659.6	2681.9	2702
0	0	0	2.4691	7.9112	17.547	19.801	15.156	56.485	57.937	48.856	67.02	107.12	113.16	140	141.76	167.48	180.36	254.88	285.57	326.85	368.56	384.17	419.37	453.43	518.01	597.69	646	676.62	728.57	769.45	834.14	863.59	820.68	850.9	891.39	910.39	904.34	876.35	878.07	905.87	908.27	903.12	936.48	900.34	917.92	925.05	908.08	869.78	898.1
17.328	0	0	0	21.522	23.567	28.786	25.544	32.949	27.926	32.553	49.318	64.291	92.879	121.94	229.37	337.3	463.81	626.02	777.4	954.58	1169.6	1426.7	1726.8	2052.8	2284.1	2638	2895.9	3150.1	3495.1	3851.9	3938.9	4243.9	4464.3	4611.2	4750	4657.2	4910.4	4978.5	5217.3	5341.9	5395.9	5529.4	5791.2	6000.2	6167.2	6215.6	6460.8	6346.2	6640.1
0	0	0	2.3595	23.196	0	18.409	0	11.218	0	11.597	8.5537	15.003	28.157	25.207	38.368	52.285	79.943	82.047	112.72	118.14	116.74	168.17	211.12	247.58	299.66	333.6	380.48	441.08	472.45	601.81	638.85	678.64	774.08	795.75	826.28	870.73	954.18	1024.7	1070.2	1068.3	1218.2	1281.3	1309.7	1357.1	1347.9	1346.7	1378.2	1467.4	1416.4
0	0	5.2632	0	0	4.5465	3.7761	8.303	7.1231	0.38865	12.354	25.246	49.025	93.119	131.42	158.17	197.2	226.78	267.88	318.42	351.94	383.16	418.32	478.84	522.74	536.28	556.89	614.53	646.28	671.14	688.77	701.64	751.21	790.32	783.83	826.41	828.72	814.95	854.55	863.45	894.21	901.7	933.23	977.9	990.86	999.53	981.48	1002	1027.2	1038
0	0	0	8.0096	8.3817	4.7031	5.7928	8.0739	9.2707	12.215	0	10.039	15.654	26.629	23.691	26.039	34.882	29.441	45.422	31.242	38.029	30.543	27.27	31.741	40.337	49.125	50.368	70.922	72.851	99.806	89.211	94.75	100.17	108.29	140.39	150.31	164.95	173.43	219.55	197.16	206.52	222.46	234.27	226.1	241.26	250.89	260.1	235.72	269.69	302.45
0	0	0	3.3944	7.3206	0	5.4147	11.133	13.412	14.45	12.496	15.441	16.195	19.075	20.475	29.189	53.075	60.926	75.383	107.66	123.15	167.89	208.51	245.61	272.37	246.59	284.45	304.51	365.75	405.69	438.75	483.1	497.98	519.92	543.46	589.95	629.27	637.73	711.55	682.31	746.35	751.36	701	896.62	929.37	1039.8	1153.7	1103.1	1104.1	1100.8
0	0	0	0	0	0	7.451	7.3607	18.435	0	11.866	3.2117	7.8444	17.482	19.616	54.49	109.77	167.05	232.64	349.92	479.45	614.98	797.6	996.13	1157.3	1353.4	1540.6	1822.3	2038	2229.6	2439.8	2679.2	2876.2	2943.4	3151.4	3302.5	3442	3611.1	3741.1	3777.4	3933.7	4120.2	4178.3	4153.5	4331	4424.1	4494.8	4526.5	4486.7	4435.8
0	0	0	0	7.7381	3.9806	14.555	8.7669	0.077722	1.5036	8.2964	25.308	62.289	113.48	176.32	267.71	390.19	479.04	601.99	705.03	805.43	894.67	1007.8	1085.7	1171.3	1261.5	1333.2	1419.8	1491	1528.6	1603.3	1648.4	1656.5	1725.2	1800.2	1861.4	1909.8	2002.8	2060.2	2115.2	2192.4	2273.5	2308.1	2371.5	2476.6	2569.1	2600.8	2677.4	2729.8	2689.3
6.1652	0	0	5.6158	0	1.1745	0	4.3631	15.859	5.5297	11.623	11.899	15.312	7.8186	25.383	19.288	37.297	40.655	58.782	96.47	137.97	191.63	259.41	313.1	445.91	520	555.93	642.5	858.87	731	767.44	876.07	1072.8	952.75	985.41	1210.8	1224.8	1195.8	1295.7	1351.5	1412.1	1516.5	1578.2	1654.2	1703.4	1780	1802.2	1920.6	2023.9	2059
0	7.3769	0	5.615	0.036893	1.1079	0	6.687	13.387	4.5611	11.814	8.9281	22.311	38.884	45.661	81.693	100.5	137.38	190.06	253.43	320.49	453.07	546.14	709.97	820.86	1035.6	1208.8	1394.7	1675.1	1804.8	1995.2	2244.6	2358.5	2522.5	2797.8	2999.4	3334.6	3365.2	3692.3	3841.5	3990	4129.9	4349.3	4503.8	4795.5	4813.6	4873	5025	5180.6	5312.1
0	0	0	0	4.2366	0	4.4743	0	6.521	0	0	0	0	0	0	0	0	0	0	0	0	3.9297	17.405	39.656	42.844	68.053	101.9	135.51	157.99	193.59	214.52	234	263.66	287.33	306.46	325.51	339.44	363.81	410.49	426.31	449.98	478.27	494.43	561.78	541.78	511.23	529.07	576.53	583.62	642.46
9.9912	2.8204	0	0	0	0	2.0075	0	12.825	5.8597	9.4247	18.555	22.281	42.648	23.536	51.881	45.273	72.097	72.776	90.058	99.198	85.477	140.72	129.05	142.72	204.57	177.19	246.62	318.98	381.63	472.11	592.66	710.45	789	984.76	1193.8	1374.5	1547.6	1736	2019.8	2197.1	2287.7	2460.9	2570.5	2896.9	3082.5	3141.6	3353.8	3365.6	3549
0	0	5.9641	4.8066	1.2074	4.9849	0.81713	16.544	37.725	81.643	125.12	195.08	288.18	374.68	464.28	563.58	633.97	683.4	786.76	922.07	956.8	1052.5	1130.8	1215.2	1307.4	1450.5	1508.6	1623.5	1613.2	1712.3	1784.3	1837.1	1889.3	1817.8	1901.4	1883.3	1885.6	1928.8	2041.1	2128.8	2212.5	2239.7	2451	2556.2	2586.7	2671.5	2797.1	2899.3	2980.3	3000.4
0	6.2825	0	2.0883	0.65407	0	11.519	0	10.257	0	0	4.355	25.726	80.937	114.64	176.72	229.34	327.05	391.11	476.84	551.06	655.41	802.57	896.65	884.28	1128.5	1269.6	1405.7	1482.6	1532.4	1693.3	1827.5	1853.3	1877.7	1958.4	2094.7	2042.9	2079	2158.1	2161.5	2152.1	2188.2	2147.9	1901.6	2124.7	2186.1	2204.7	2275	2206.4	2273.8
0	1.6747	0	0	1.7368	0	10.461	4.0308	12.023	0	0	0	0	0	0	0	0	0	0	0	0	0	0	0	0	0	0	0	8.8466	27.886	66.606	114.37	167.27	226.72	389.88	499.96	661.39	751.69	922.06	1063.1	1211.3	1283.6	1424.2	1527.9	1656.4	1709.8	1806.7	1956.6	2074.9	2205.5
0	0	4.8163	0.90061	0	5.4206	11.53	15.039	24.219	26.881	19.015	17.534	18.843	38.629	74.756	136.29	201.57	290.61	409.37	562.5	686.68	852.29	988.33	1269	1507.8	1681.3	1963.6	2236.9	2432.9	2596	2809.4	3146.6	3359.6	3471	3590.2	3865	4085	4284.1	4455.9	4810.2	5049.3	5481.7	5853.4	5966.7	6475.1	6888.9	7219.9	7355.2	7852.9	8222
0	0	0	6.527	6.0506	9.1527	0	12.057	19.674	50.096	76.244	115.89	152.37	190.21	208.58	272.53	314.21	350.55	379.21	421.05	465.19	527.11	549.25	572.51	608.74	654.5	715.41	810.21	861.38	957.77	1041.5	1137.6	1236.4	1311.8	1431.5	1543.9	1721.2	1835.6	2017.2	2145.7	2284.9	2493.8	2626.8	2781.5	2871.6	2997.3	3061.7	3186.5	3348.8	3464.4
0	0	0	0.81073	8.266	0	4.313	0	18.881	33.844	49.766	84.66	109.22	120.4	151.46	164.18	197.14	195.09	217.52	251.57	275.53	265.59	282.46	281.61	291.18	287.12	294.71	332.32	322.53	335.55	322.34	314.97	288.09	278.5	279.59	292.89	277.72	291.36	285.89	290.13	297.56	285.87	307.11	287.38	275.25	280.25	276.75	265.79	278.28	266.41
7.6364	0	2.1451	0	1.3114	6.4523	0	0	0	0	0	0	0	0	0	0	8.7385	33.545	52.932	55.941	87.084	87.726	166.01	120.9	173.29	240.5	281.4	360.53	366.78	379.18	401.56	441.94	470.25	443.52	455.35	484.82	466.67	512.66	526.03	496.38	521.65	522.77	575.14	570.25	562.45	576.12	608.61	574.69	613.26	599.29
0	0	0	5.2793	18.315	17.866	34.598	14.839	36.111	33.445	54.109	86.23	124.72	191.24	256.27	349.08	442.94	542.33	681.51	813.79	952.03	1132.2	1323.6	1584.8	1696.8	1938	1976.8	2176.2	2617.6	2582.4	2946.8	3052.5	3184.7	3399.5	3463.1	3701.8	3670.8	3853.5	3980.6	3993.6	4002.8	4130.2	4165.6	4272.5	4371.7	4448	4474.8	4431.8	4433.2	4479.1
0	0	0	15.468	20.226	1.2363	4.2186	13.358	10.915	3.2434	0	0	25.616	6.8392	19.295	25.197	68.805	43.083	70.952	64.247	82.739	100.14	127.1	136.37	169.13	169.71	214.01	260.73	291.87	306.46	319.78	357.88	401.92	405.21	434.52	466.04	481.22	472.64	495.33	411.59	559.39	519.41	504.75	509.38	539.86	601.9	609.98	657.86	690.35	782.89
0	0	0	0	4.0175	4.7061	6.9486	14.01	3.9922	3.728	0	3.5148	0	0	0	0	0	0	0	0	0	0	6.7886	32.02	78.981	107.98	180.28	259.43	333.13	374.29	438.93	533.22	624.36	701.73	751.79	835.6	1096.6	970.34	1005.4	1037.8	1062.7	1155.4	1236.2	1302.6	1396.6	1502.8	1519.9	1566.2	1624.2	1646.2
0	0	0	7.4063	11.443	0	19.936	4.6139	26.253	0	0	4.6268	0	0	0	0	0	3.8315	0	1.943	13.339	10.063	42.253	68.868	89.973	137.6	171.38	191.69	201.06	246.06	278.56	326.66	330.41	364.32	380.02	398.41	450.87	447.52	511.57	529.88	533.95	581.47	656.63	696.8	739.56	754.28	793.18	827.76	785.69	946.97
0.2848	2.1901	0	2.2061	0	1.0109	1.0097	1.8673	10.714	36.232	71.304	98.084	156.89	215.41	307.63	383.01	466.68	513.52	586.42	652.92	741.85	849.54	877.07	964.13	1048.1	1239.9	1254.8	1393.9	1603.6	1764.1	1979.3	2353.9	2470.5	2919.7	3170	3483.4	3577.4	3892.3	4125.6	4528.1	4517.4	4837.5	5343.3	5361	5569.3	5655	5800.6	6175	6261.4	6565.7
3.5489	0	0	0	11.418	0	0	0	3.5144	0	0	0	4.7482	15.419	10.407	58.663	85.119	133.16	216.31	294.99	369.76	498.66	589.59	702.38	800.49	971	1102	1243.6	1387	1552.2	1696.1	1690.7	1817.4	1824.5	1953.8	1945.7	2004.3	2073.5	2072.6	2244.6	2194.6	2238.9	2167.7	2223.6	2240.3	2285.7	2242.6	2258.2	2286.8	2272.9
0	0	1.2603	0	0	4.9183	15.526	35.951	49.529	78.854	119.64	130.14	169.68	229.68	265.47	290.83	347.6	423.21	456.03	519.36	574.78	616.94	677.58	648.29	632.64	690.68	730.54	880.89	938.64	1153.1	1287.8	1361.1	1478.8	1527.4	1486.8	1590.7	1689.4	1709.2	1827.1	1983.4	2017.4	2218.5	2310.9	2388.2	2502.1	2660.3	2739.1	2784.3	2783.7	2872
0	0	0	0	5.3018	18.773	27.684	20.55	30.17	15.089	22.843	40.934	48.643	41.567	49.036	50.171	47.472	52.221	63.944	63.453	82.052	83.5	82.804	87.038	101.97	110.61	122.6	141.79	134.5	152.41	151.38	177.59	182.29	194.32	221.65	255.83	270.57	319.96	336.93	418.6	458.35	481.86	570.48	619.54	637.44	707.93	717.32	814.58	846.87	982.58
0	0	4.9139	7.7637	12.7	0	0	0	0.19121	0	0	0	0	0	0	0	0	0	0	0	24.192	20.582	64.856	59.585	91.42	126.47	128.77	169.71	145.12	168.44	186.92	188.7	215.18	221.41	231.71	236.18	217.06	235.63	244.61	256.47	272.17	320.75	300.05	324.75	361.98	383.86	410.33	409.05	436.33	505.18
0	0	0	4.0267	5.6053	4.2231	15.511	31.278	32.28	58.913	74.093	82.485	88.35	87.974	136.08	174.07	214.79	219.78	244.28	315.85	405.82	521.4	574.31	711.81	783.81	911.54	957.58	1050.9	1170.9	1271.1	1374.1	1531.3	1608.9	1690.6	1826.5	1930.2	2099.6	2172.6	2290.4	2441.8	2533.2	2660.7	2859.5	2946.2	3081.6	3202.6	3297.1	3441.9	3515.6	3612.6
0	0	0	0	12.133	21.324	43.599	41.51	46.123	69.927	97.082	121.76	170.42	211	232.31	344.34	453.17	405.12	504.24	645.8	675.84	644.12	702.93	786.58	913.66	834.09	831.76	849.32	976.99	875.29	917.12	979.43	1058.6	1025.3	1015.2	1108.7	1188.9	1135.2	1172.3	1186.1	1216.7	1213.7	1101.6	1145.6	1220.9	1317.4	1326.6	1354	1368.6	1382.9
0	4.9076	0	3.9233	0	1.9202	5.4734	0	0	3.3001	0	0	0	0	5.7621	15.565	28.702	32.027	52.77	88.937	128.6	179.28	213.62	259.86	279.44	276.89	380.08	389.44	439.39	453.82	488.77	551.23	567.95	643.46	668.13	713.39	763.93	772.73	801.29	853.17	884.89	897.53	970	1051.7	1042.2	1084.4	1156.2	1133.3	1097.1	1201.9
0	0	0	0	29.837	27.965	60.127	66.821	49.737	80.87	59.426	68.743	53.955	45.142	59.183	47.389	61.572	68.758	82.152	88.085	58.679	49.097	75.48	83.188	109.46	111.41	106.91	101.51	105.85	129.28	148.06	151.56	153.25	176.03	177.64	199.76	227.25	270.73	295.52	302.38	305.74	329.2	362.77	419.75	446.22	488.53	508.59	518.61	524.16	522.03
0	0	0	15.018	5.8773	6.3067	6.7529	3.6621	0.024641	11.137	16.599	25.101	33.435	47.27	74.58	108.17	120.84	134.68	163.45	178.95	220.68	249.24	286.27	334.7	349.13	391	413.2	440.43	955.43	1018	1081.5	1178.8	1201.9	1316.8	1359.8	1470.1	1528.8	1578.2	1690.7	1779.5	1835.9	1936.9	2085.5	2204.1	2198.2	2276.1	2370.1	2486.2	2526.2	2578.8
0	0	0	0	0	132.62	73.671	135.08	192.27	177.75	187	257.68	295.72	380.17	481.65	558.38	578.65	637	697.61	771.8	801.47	1012.7	1088.6	1192.9	1281.5	1334.5	1373.7	1458.9	1471.8	1461.6	1628.6	1524.7	1580.8	1702.8	1739.7	1801	1899.4	1995.9	2109.6	2137.9	2316.4	2172.3	2255.8	2600	2682.4	2721.8	2844.2	2872.6	2908.8	2981.2
0	1.5816	4.0774	0	3.9787	5.5131	1.6663	8.8343	0	5.9119	29.068	66.122	129.14	206.19	343.25	473.65	637.76	804.56	951.84	1179.5	1371.3	1618.1	1809.1	1976.8	2124.9	2219.7	2401.6	2589.3	2702.2	2873.3	2958.4	3174.8	3160.5	3170.4	3241.6	3422	3404.9	3571	3715.3	3713.2	3875.5	3860.9	3967.7	4000.7	4021.2	4144.8	4199.4	4220.3	4347	4381.1
0	0	0	0.65731	22.193	5.0879	9.6989	30.63	87.482	137.18	211.01	315.3	405.24	536.42	621.51	740.81	851.68	1003.6	1169	1309.5	1404.1	1594.5	1793.3	1975.7	2056.8	2267	2404.4	2650.1	2896.6	3053.1	3182.5	3333.4	3501.2	3577	3780.6	3902.5	3876.4	4101.2	4082.1	4212.2	4339.4	4327.8	4331.8	4400.7	4395.1	4395.7	4415.8	4350.5	4380	4370.2
0	0	0	15.489	47.154	77.308	100.44	177.35	140.02	166.33	194.63	190.32	189.17	208.59	204.54	254.21	266.27	258.59	261.5	268.29	283.03	300.66	311.52	327.08	334.32	352.16	400.14	431.94	394.26	245.25	266.23	282.09	292.98	264.35	234.68	254.06	234.82	219.75	256.12	185.48	152.19	127.41	135.72	197.98	176.01	224.71	269.41	257.13	211.31	168.99
0	0	0	6.1692	12.688	35.756	26.087	41.429	38.774	41.579	48.373	45.327	39.891	32.968	16.597	0.45412	0	0	0	1.121	30.532	65.432	156.73	236.2	312.66	451.24	525.09	688.51	817.6	898.94	990.21	1089.1	1167.1	1215.8	1211.6	1292.9	1307.2	1338.8	1339.8	1373.3	1447.7	1531.7	1474.4	1503.8	1629.1	1803.8	1776.5	1924.1	2050.6	2123.2
2.371	0	0	0	3.8724	7.7781	6.0072	7.1077	33.54	12.882	16.776	33.824	24.288	56.145	53.886	91.074	115.95	160.76	201.89	248.71	300.63	305.14	380.12	420.83	473.43	516.37	541.34	620.24	618.02	722.84	755.41	719.91	906.08	914.16	892.28	958.25	1035.7	953.41	985.37	1116.4	1139.2	1138.6	1091.5	1149	1223.4	1257.2	1238.5	1259.5	1286.5	1306.9
0	0	0	1.7698	7.7364	0	8.5177	0	10.48	0	37.466	46.967	54.795	73.594	78.763	88.719	106.59	105.88	105.12	127.57	120.65	126.36	161.27	182.57	200.16	208.08	237.24	255.16	238.81	259.63	293.09	349.1	352.21	422.88	488.91	486	548.27	577.03	652.27	673.52	676.49	715.69	751.88	783.05	793.27	771.8	787.71	822.29	826.88	874.93
0	0	0	28.026	0	1.6264	1.422	0	0	0.37795	3.6702	11.715	28.035	32.822	62.374	104.27	114.08	114.17	145.26	197.6	217.46	317.27	188.17	254.32	285.48	303.05	347.74	392.78	426.3	539.29	623.22	735.36	712.05	960.15	991.39	1089.1	1100.5	1382.6	1573.3	1742.4	1839.6	1943.1	2085.3	2283.3	2391.6	2432.5	2592.2	2601.1	2682.4	2825.5
20.468	15.005	0	19.968	0	0	0	0	15.95	0	0	0	0	0	0	0	0	0	0	0	0	14.091	57.127	84.479	80.946	132.92	221.69	267.96	317.47	431.67	542.68	598.66	687.1	706.15	852.33	909.08	1076	1163.5	1170.2	1216.8	1291.1	1336.1	1438.2	1511.5	1578.9	1657.5	1672.3	1699.1	1651.3	1677.6
0	0	0	9.823	12.81	9.8653	2.3955	7.5105	7.3923	5.087	0	0	0	5.111	0	0	0	0	0	0	0	0	14.039	0	0	0	0	0	0	0	0	0	0	12.609	108.21	230.24	372.91	560.83	767.94	978.45	1219.3	1377.1	1679.7	1834.7	2076.9	2255.3	2492.8	2694.2	2891.8	2937
0	2.7592	0	0	8.1445	5.1483	0	17.441	9.099	11.547	7.0457	10.121	26.972	37.127	75.757	112.92	139.42	190.61	256.45	326.62	415.92	482.14	518.21	589.58	611.92	717.25	760.14	838.92	871.79	953.02	1064.2	1147	1148.4	1179.1	1248.6	1328.8	1302.4	1311.8	1277.2	1397.6	1367	1418.4	1447	1383.9	1435.7	1424.4	1394.2	1362.2	1402.4	1468.3
0	0	3.9005	7.7809	5.2847	0	3.4853	4.8383	1.5304	10.904	15.444	30.872	46.256	99.021	146.83	215.93	275.37	350.21	453.21	511.08	694.38	785.41	879.32	1025.7	1131.3	1163.1	1325.8	1446.7	1555.4	1729.5	1985.6	2174.2	2359.9	2520.8	2667.5	2876.7	3053.6	3209.4	3445.9	3521.3	3775.8	3899.6	4122.7	4431	4464.5	4708.1	4665.4	4857.7	4869.5	4858.1
15.455	19.07	0	0	0	0	4.3807	0	0	6.4319	10.771	18.755	56.534	56.024	62.378	60.216	135.61	131.09	160.67	183.51	343.74	252.62	296.73	387	460.69	392.44	473.26	549.02	724.31	690.98	740.03	799.21	800.27	828.28	920.75	928.11	968.25	1262.9	1025.4	1412.4	1110.9	1118.8	1129.4	1150.2	1183	1230.3	1239.8	1256.4	1242.2	1171.1
0	0	0	10.218	90.648	81.848	101.52	164.17	139.2	150.28	156.22	117.37	94.488	117.92	172.37	132.93	145.83	133.18	120.95	160.13	187.1	142.14	163.29	208.06	215.34	206.41	298.86	267.1	325.34	361.51	364.58	413.57	439.34	495.08	466.37	569.07	597.81	619.21	650.84	732.67	783.59	830.65	808.52	881.7	956.06	982.28	1026.3	1020.8	1053.8	1110.3
0	5.6895	0	2.6726	2.5189	0	19.394	0.92213	22.584	2.2241	60.228	100.7	142.99	231.06	310.86	412.8	513.72	604.08	717.15	840.47	950.5	1033.7	1165	1263.7	1375.4	1478.3	1595.2	1662.3	1699.1	1877	1900.5	1955.9	2039.2	2105.2	2129.1	2164.3	2224	2255.9	2268.7	2346.5	2399.3	2455.5	2564.9	2668.2	2533.6	2793.2	2665.8	2875.4	2965.8	2918.9
0	0	0.58968	0	12.597	24.316	15.486	30.848	8.2751	29.075	30.513	50.64	60.452	76.296	84.099	88.089	101	126.62	133.76	143.14	156.31	178.68	183.31	180.16	176.58	180.83	173.24	176.72	195	191.06	169.62	165.01	169.7	179.5	174.27	192.12	176.76	232.55	246.42	283.98	371.95	401.96	475.48	612.14	619.95	668.07	695.49	770.91	857.98	938.82
0	0	0	2.9386	13.719	5.4521	5.6917	6.9636	16.201	22.603	22.81	22.284	19.658	26.538	49.819	69.178	92.246	109.67	140.78	159.73	199.44	249.87	311.14	395.14	291.4	298.36	328.56	359.48	428.39	425.45	475.48	508.64	573.88	612.82	632.79	679.53	736.83	789.78	877.27	844.79	917.29	992.93	1007	1100.8	1145.9	1326.3	1350.5	1386.7	1361.7	1394.5
0.82409	0	0	7.3064	0	0	0	4.4336	8.4058	14.131	27.692	59.88	124.95	184.8	279.72	389.19	487.62	608.33	768.52	853.74	1026.1	1139.1	1292.3	1389.6	1580.1	1630.7	1759.9	1937.1	2000.3	2100.7	2209	2333.1	2400.8	2465.1	2482	2725.1	2711.5	2766.6	2894.2	2878.3	2807.4	2851.5	2936	2885.1	2875.6	2906	2987.1	2908.4	2886.9	3098.7
13.802	0	0	1.0712	0	0	8.849	58.862	159.97	327.88	596	933.47	1333.7	1802.6	2213.6	2767.7	3198.9	3710	4165.2	4646.5	5056.4	5500.6	5691	6107.3	6292.8	6561.5	6880	7348	7546.9	7835.4	7959.5	8037.3	8056.5	8199.8	8322.2	8317	8495.7	8176.8	8654.7	8815.4	8846	8647.5	8888.8	8444.5	8726.8	8825.6	8810.5	8909.8	8763.3	8853.5
0	2.2153	0	12.192	31.103	0	4.0262	3.1556	26.209	0	5.9963	0.97837	0	0	0	0	0	20.386	13.668	13.641	18.317	17.733	41.586	58.251	73.408	108.87	126	145.23	158.67	185.44	209.08	235.93	226.35	315.23	345.95	358.86	410.7	502.28	598.13	657.35	674.11	779.53	885.53	985	1122.6	1167.6	1239.7	1441.7	1576	1500.4
0	0	0	9.8947	15.886	0	34.887	15.005	37.29	0	13.071	16.037	17.05	29.062	5.0429	18.232	28.543	20.085	20.676	33.461	44.729	56.34	110.8	143.41	164.83	202.81	236.78	249.59	282.68	298.43	371.44	411.05	423.72	490.34	506.09	518.23	539.24	562.12	661.88	690.64	673.19	700.19	748.68	776.52	808.66	808.9	809.54	891.47	897.61	892.73
0	0	1.2919	0	0.10176	1.8289	0	2.907	0	0.22044	0	0	0	0	1.0255	0	0	0	0	0	37.494	39.104	46.758	33.441	49.061	45.784	40.352	50.069	48.83	50.968	47.195	68.714	83.99	96.647	97.051	111.19	153.29	167.97	186.44	209.57	218.56	241.26	269.81	302.36	315.23	307.94	311.77	300.29	330.61	326.46
0	0	3.0106	0	0.4105	6.7431	15	17.334	25.353	21.462	37.466	52.733	79.727	104.65	145.76	168.43	197.52	228.15	237.73	278.25	319.17	341.4	356.55	394.03	440.52	455.45	462.64	473.61	491.81	500.48	526.37	567.58	631.71	636.43	642.81	638.88	694.77	667.96	680.43	675.97	680.4	692.95	711.77	732.45	745.86	729.93	715.28	715.12	722.84	736.06
0	0	0	6.1723	0.30127	11.52	6.4031	0	23.549	2.0746	0.42905	0	0	1.7076	25.721	38.975	54.405	74.06	122.47	126.83	176.68	214.4	238.28	279.4	276.55	331.6	368.51	366.76	370.07	391.19	419.06	400.88	401.15	416.41	425.36	464.9	453.62	459.5	484.98	476.25	454.22	483.85	462.58	483.02	494.05	524.57	562.66	555.05	570.51	584.68
6.1044	0	2.2454	1.1251	0	0	3.6793	5.356	23.747	52.761	60.858	69.553	86.239	124.65	148.48	192.98	229.93	248.86	279.5	309.24	338.98	364.24	376.84	395.61	391.97	427.49	455.74	502	550.66	656.59	772.77	916.8	1028.1	1240.4	1454.9	1754.9	1937.1	2122.5	2355.9	2602.3	2928.6	3138.8	3472.1	3713.5	3963.2	4111.6	4338.1	4534.8	4682.5	4923.5
3.0044	2.8825	0	7.2962	1.4919	0	0	0	0	0	0	2.19	23.079	69.943	133.05	221.57	354.71	451.73	629.45	764.29	932.82	1120.8	1228.3	1502.8	1604	1992	2160.5	2333.9	2604.4	2647	2690.5	2921.9	3080.1	3208.1	3406.7	3450.6	3407.4	3583.1	3581.2	3793.9	3833.7	3783.5	3864	3920.8	3919.8	3878.4	3915.8	4149.7	4015.8	4328.9
0	0	0	0	0.7182	6.7566	0	0	0.71502	0	11.832	38.431	50.884	70.032	56.775	84.621	89.951	137.52	154.9	183.76	252.74	238.46	361.38	443.67	481.08	575.81	633.46	774.71	863.61	958.78	1043.6	1180.4	1302.6	1377.5	1514.6	1686.1	1793.6	1944.8	2103.9	2343.2	2512.9	2625.1	2808.5	2937.5	3083	3276	3258.4	3405.5	3397.8	3589.1
0	0	3.5703	5.652	0	0	1.2837	2.0699	17.466	2.9892	2.5682	0	7.294	15.799	29.06	60.563	105.76	164.87	240.61	300.19	405.34	504.69	590.24	769.33	914.19	1042.9	1160	1364	1406.8	1529	1713.3	1851	1892.7	2068.6	2259.6	2251.2	2376.2	2491	2684.7	2754.9	2958.9	3006.8	3044.8	3255.2	3257.9	2848.9	3433.9	4750.9	4686.2	3635.3
1.5507	7.6235	0	0	0	0	8.6739	0.26939	0.63994	0	13.982	23.554	49.947	80.223	117.38	145.49	210.93	294.35	389.4	493.47	592.9	735.37	852.35	907.22	1065.3	1235.5	1312.7	1409.2	1485.1	1552.9	1610.5	1684.6	1795	1825.2	1906.2	1940	1930.4	2119.9	2087.7	2141.9	2182.9	2188.4	2293.2	2326.5	2405.9	2142.5	2146	2194.2	2319.7	2355.7
0	0	10.936	0	4.2473	20.605	27.662	42.635	51.146	70.108	85.286	99.443	124.04	143.19	180.17	216.51	265.98	299.53	311.54	360.79	353.55	430.13	492.09	551.88	608.79	668.94	751.3	802.59	892.25	872.57	938.18	950.44	992.13	1052.9	1053.6	1069	1079.8	1190.5	1179.5	1311.6	1334.4	1456.7	1522.4	1650.8	1707.5	1820	1907.4	1914	2019.1	2063.1
10.248	0	9.7967	0	0	10.211	16.037	15.251	7.0367	0	18.317	44.404	94.767	149.67	238.98	366.36	517.43	677.53	842.92	998.63	1129	1331.8	1638.4	1732.1	2021.3	2334.7	2580.5	2775	2962.6	3149.8	3420	3691.1	3959.8	4054.6	4177.8	4360	4402.5	4556.2	4631.3	4759.2	4774.1	4935.9	5115.6	5297.4	5298.2	5029.3	5543.8	5528.6	5536.2	5586.3
0	0	0	10.582	0.80031	0	15.192	73.219	137.6	233.39	402.61	579.21	806.56	1046.7	1402.2	1625.3	1891.6	2264.5	2557.6	2811	3165.9	3314.6	3688.4	3860.8	3902.6	4291.5	4353	4640.3	4601.3	4975.9	5032.8	5312.6	5463.2	5648.8	5906.5	6171.7	6070.1	5970	6279.9	6509.6	6411.7	6457.1	6892.1	6813.9	7037.7	7191	7171.8	6938.2	7197.9	7600.3
0	0	0	36.175	36.537	4.2116	109.78	59.962	122.36	83.068	139.07	132	173.62	186.92	247.08	381.8	553.83	729.61	946.05	1231	1466.3	1757.6	1900.7	2225.1	2546.5	2899.6	3199.7	3426.1	3577.7	4025.7	4109	4453.9	4529	4658.8	4926.2	4994.4	5067.4	5319.6	5432.3	5722.4	5906.2	6025.5	6059.7	6239.3	6337.6	6569.9	6678.4	6672.9	6837	6937.3
0	0	0	0	5.3208	7.8897	8.2504	22.63	32.504	63.198	91.726	125.47	177.36	213.67	286.44	323.51	402.24	475.79	521.58	548.59	642.24	648.76	713.05	806.23	803.46	835.57	880.9	892.6	884.85	932.34	936.89	930.65	932.65	988.17	976.74	1002	1025.4	1036.5	1013.9	1020.5	1020.8	1055.6	1045.7	1067.5	1051.2	1042.5	1100.1	1094.4	1113.3	1118.2
0	0	0	0	3.0978	0	12.424	47.589	101.65	193.4	310.69	444.22	604.54	781.59	981.37	1151.8	1266.7	1490.1	1640.3	1780.4	1906.7	1959	2130.1	2192.8	2242.3	2278.2	2351.4	2430.1	2356.7	2493.5	2533.2	2534.5	2503.8	2528.8	2545.6	2557.8	2535	2559.2	2552.2	2576.4	2585.5	2550.2	2583.2	2623.7	2638.1	2635.5	2711.5	2769.5	2825.7	2759.5
0	0	0	0	5.2439	5.9909	7.3571	8.2899	11.663	23.195	25.343	25.379	30.71	41.119	40.41	45.78	53.61	59.689	66.802	94.346	94.728	123.39	141.36	165.43	157.39	174.42	169.34	179.35	195.34	230.07	265.56	366.82	387.37	476.94	567.96	666.52	801.32	873.28	987.68	1065.3	1176.4	1276.6	1283.6	1310.6	1333.3	1370.8	1395	1458.2	1503.1	1523.1
0	0	0	3.3625	2.5515	3.5546	15.653	0.25088	14.573	14.771	19.602	35.151	48.43	56.302	66.171	90.097	142.76	161.01	202.64	253.24	312.48	371.85	409.86	472.18	516.21	569.18	599.55	658.29	701.55	787.26	836.79	902.93	994.16	1015.5	1058.3	1072.9	1143.7	1149.3	1289.6	1269.6	1361.3	1429	1479.2	1563.5	1631	1648.4	1664.6	1722.3	1777.8	1819.7
0	0	10.379	2.201	0.8505	0	14.603	0	16.735	34.581	103.59	129.77	181.5	293.83	309.17	539.85	635.82	599.49	683.67	838.26	851.99	874.51	946.09	1082.3	1200	1104.3	1189.4	1212.3	1263.3	1212.8	1290	1411.3	1434.1	1531	1603.9	1702.7	1785	1879.6	2019.9	2120.8	2184.1	2299.7	2456.9	2586.2	2612	2771	2863	2881.1	2965.1	3021.9
0	0	0	11.449	5.1146	18.181	27.548	0	20.329	27.53	64.53	75.539	122.45	171.63	242.11	314.7	402.08	496.2	606.51	725.41	844.07	1048.1	1198.3	1384.7	1525.3	1649.5	1856.7	1931.6	2115.7	2240.2	2420.1	2624.5	2879	3106.8	3328.8	3526.2	3665.3	3981.9	4144.2	4196.1	4467.3	4605.8	4906	5050	5251.2	5254.2	5423.6	5576.4	5720.2	5853.7
0	0	0	22.183	2.4655	4.4319	14.08	14.122	27.622	68.982	104.21	187.52	248.97	250.17	418.52	473.72	539.8	631.09	754.04	851.04	1090.1	1182.4	1424.7	1663.4	1938.8	2123.1	2482.6	2804.1	2826.6	3126.9	3550.1	3787	4104.4	4346.7	4539.9	4797.9	4942.3	5205.5	5520.8	5882.3	6035.1	5967.2	6539.9	6721.4	6815.8	6953.9	7204.7	7326.1	7660.9	7861.1
1.1413	0	0	4.103	5.1718	0	0	0	0	0	0	0	0	0	0	0	0	0	0	0	0	7.3351	41.438	79.617	136.93	203.38	293.82	350.48	475.68	575.39	747.78	878.33	1031.3	1243.9	1414.2	1630.6	1735.1	2037.3	2340.5	2433.7	2665.1	2732	2979.5	3105.3	3218.3	3373.5	3428.6	3582.9	3614.5	3665.6
0	0	0	0	18.283	9.6932	8.5753	0.37288	0	0	1.9889	9.5537	0	18.315	33.005	68.308	141.65	216.9	311.9	398.68	461.62	534.49	614.42	700.06	769.89	862.43	938.05	959.83	1015.5	1092.6	1163.8	1219.6	1243.7	1276	1274.7	1329.5	1332	1405.3	1418	1434.6	1437.6	1501.6	1511.7	1544.5	1554.1	1604.8	1598.1	1636.1	1634.3	1593.8
0	0	0	0.50371	0	10.319	6.0404	20.321	3.7002	13.443	14.219	8.18	11.46	11.326	22.246	16.253	20.091	28.082	52.555	75.282	28.469	0	2.6903	0	11.525	0.58652	1.863	0.93949	0	0	0	0.82956	15.454	56.287	76.778	95.922	158.71	191.97	241.34	321.1	383.01	482.35	557.38	650.37	727.14	801.91	831.28	916.14	989.35	1095.3
0	0	0	0.22707	10.376	10.709	11.671	1.0229	12.206	0.64182	0	0	9.5143	14.96	33.573	66.541	97.825	121	160.68	160.94	178.13	197.73	221.5	270.77	309.73	343.09	412.77	438.23	462.06	526.37	603.01	640.79	673.06	658.26	750.12	796.25	824.42	904.48	940.05	914.88	1070.9	1020.1	1061	1116.4	1212.5	1363	1393.5	1500.2	1603.4	1567.1
0	3.2881	0	2.7523	4.9599	0	0	0	4.2545	5.881	4.2662	0	0	0	0	0	0	0	0	12.738	22.458	68.797	134.64	176.62	234.37	234.25	332.74	381.02	432.4	386.56	481.94	510.63	609.15	640.08	549.88	635.66	694.54	699.3	782.1	761.37	817.95	894.23	979.05	1098.5	1144	1264.1	1404.6	1395.7	1432.4	1458.6
1.8858	11.999	0	0	0	0	1.9517	0	0	0	0	0	0	0	0	0	0	0	0	3.9198	47.763	85.329	103	177.06	262.37	325.67	421.99	423	532.47	556.4	597.19	630.73	803.78	737.16	798.43	802.67	966.58	901	952.63	987.73	1003.1	1023.1	1089.8	1153.4	1135.9	1152.3	1219.5	1183.5	1250.2	1228.3
0	2.56	0.39084	1.3784	0	0.71845	0	0	0	0	14.383	54.843	109.25	185.15	278.27	375.69	526.67	616.08	785.04	909.51	1141	1219	1379.1	1522.5	1672	1742.4	1879.2	2061.9	2234.8	2275.7	2356.4	2637.6	3018.9	2818.1	2812.8	3043.3	3094.1	3240.6	3367.6	3398.3	3557.9	3673	3817.3	4002	4180.9	4305.5	4395.6	4620.9	4749.4	4854.8
0	0	0.19309	28.857	3.7337	0.24118	0	0	14.314	36.097	41.741	68.786	116.68	245.23	438.3	581.28	709.18	851.03	1107.7	1349.9	1626.7	1984	2255	2541.9	2881.7	3287.8	3577	3909.4	4184.5	4476.7	4883.6	5300.4	5522.2	6182.9	5914.3	6339.1	7278.1	7389.9	7588.4	8216.6	8365	8760.1	8771.4	9046.7	9708.4	9611.6	9690.9	10033	10206	10353
0	0	0	2.5519	1.8808	6.6668	9.921	26.249	61.148	100.3	150.56	200.36	273.94	353.89	418.17	479.34	476.98	581.66	616.78	626.26	636.87	786.87	838.18	800.46	801.01	941.06	1018.9	975.4	1024	1127.9	1229.2	1247.9	1402.5	1417.4	1514	1517	1469.5	1740	1775.2	1813.8	1861.8	2023.1	2121.6	2231.7	2231.2	2282.3	2338	2448.1	2425	2458.8
4.0635	0	0	0	10.044	11.391	12.32	17.499	19.235	20.859	29.44	29.511	35.672	66.27	86.271	104.07	160.08	187.48	282.17	323.77	398.86	396.57	438.61	510.02	616.76	734.82	885.38	991.86	1161.6	1310	1514	1545.2	1703.1	1854.7	1967.7	2066.7	2054.4	1924.6	2029.6	2104.5	2220.7	2291.2	2127.7	2189.6	2277.6	2386.4	2410.5	2466.7	2526.5	2539.7
7.0134	5.4231	0	0	3.2673	0	0	0	0	0	0	0	8.5533	26.772	60.324	90.183	115.81	136.84	186.08	236.95	300.91	355.66	415.49	460.08	537.71	588.71	649.1	727.24	736.41	799.09	831.29	885.11	883.67	900.96	942.38	971.53	1029.6	1064.5	1126.4	1174.9	1201.6	1293.2	1302.3	1294.2	1343	1332.4	1416.2	1357	1323.5	1369
0	1.6336	0	0.50451	5.4275	0	29.885	23.896	46.103	0	21.86	53.88	101.66	191.36	272.14	342.48	480.95	559.61	662.33	816.15	907.83	969.01	1139.5	1276.8	1326.4	1448.4	1628.7	1703.9	1742.7	1952.1	2020.7	2159.7	2173.8	2400.8	2363.4	2405.4	2632.3	2785.1	2844.9	2876.1	2979.4	3045.7	3163.7	3227	3385.5	3318.8	3361.9	3435.2	3420.4	3493.9
0	0	0	6.0685	9.3444	6.1213	33.032	80.941	148.53	173.77	256.83	350.74	427.28	471.67	561.45	666.37	740.4	722.8	801.78	881.52	958.1	916.46	920.53	979.81	1012.7	988.81	977.52	1067.3	1069.3	1036	1106.8	1175.6	1386.1	1278.2	1424	1419.3	1536.9	1403.7	1553.7	1649.2	1561.6	1617.3	1912.4	1764.9	1867.2	1870.5	1984.7	1959	2030	2025
0	0	0.28297	11.959	5.6764	4.5148	3.5958	0.028147	21.783	11.761	0	9.5641	16.739	9.9985	6.9806	2.8375	4.7044	13.063	19.454	20.82	22.83	22.928	13.585	16.676	30.313	33.047	17.335	35.039	52.141	67.167	64.045	79.799	65.163	89.719	108.76	117.29	144.3	149.83	181.33	195.03	220.32	221.85	244.74	234.28	283.16	300.98	314.91	320.08	336.12	372.69
0	0	0.23257	0	7.0876	7.151	10.777	22.804	35.042	51.918	72.966	111.89	145.82	182.75	190.14	242.41	287.7	335.66	353.44	363.45	382.26	437.44	448.62	463.52	464.14	467.4	487.46	502.16	488.62	490.66	527.06	554.84	557.64	578.09	468.36	541.63	553.81	586.98	624.32	637.26	675.58	730.19	800.18	858.12	894.64	953.22	1029.7	1081	1145.3	1135.7
0	0	0	3.2218	1.3385	1.8188	1.7703	0	1.988	0	10.534	11.09	16.051	36.317	56.178	65.767	77.12	126.24	195.91	202.08	241.94	280.2	360.43	382.15	425.04	496.49	553.48	581.61	598.66	703.47	762.24	718.75	767.17	762.87	883.31	857.79	822.54	880.65	952.71	1011.8	1035.3	1074.8	1035.2	1074.7	1164.5	1214	1193.3	1228.7	1235	1269.6
14.303	0	0	0	0	6.7863	0	1.4873	0	0	0	0	0	0	0	0	0	0	0	0	0	0	0	0	0	0	0	0	0	0	0	0	0	0	0	0	0	0	0	0	0	0	0	0	0	13.129	10.898	56.624	47.385	73.955
0	0	0	0	18.762	0	40.474	55.808	85.526	154.1	148.18	190.61	269.79	336.39	406.24	459.99	505.12	618.23	688.07	794.24	849.06	994.77	682.42	797.07	757.8	808.59	841.2	868.35	913.07	919.15	899.88	946.58	884.61	929.33	944.58	984.04	1041.1	1053.4	1137.1	1215.7	1276.7	1381.5	1499.9	1575.5	1702.1	1809.5	1890.8	2079.7	2168.1	2358.8
8.9776	1.552	5.0155	0.37134	0	0	0	3.3072	0	0	0	0	8.1283	11.128	29.261	29.483	54.958	64.471	92.16	126.44	174.94	228.03	292.66	380.29	498.2	593.53	683.74	793.65	882.96	1021.5	1110.7	1263.4	1450.9	1553.8	1714	1794.2	1886.4	1890.6	2090	2208.8	2271	2412.3	2554	2597.2	2562.7	2566.3	2656.6	2735.3	2698.5	2789.3
0	2.9037	0	12.979	0	2.2975	5.6273	3.0693	0	0.10154	11.946	8.9849	26.061	53.258	106.74	161.08	205.69	273.81	331	400.5	494.8	632.15	710.33	858.75	976.27	1060.4	1198.3	1308.8	1346.6	1430.9	1528.1	1681.6	1767.5	1760.7	1801.3	1886.1	1882.9	1961.9	2021.1	2023.5	2067.9	2081	2149.5	2172.4	2170.3	2185.5	2214.6	2241	2202.7	2223.5
0	0	0	7.8328	4.2842	1.0339	15.71	15.934	19.403	25.01	43.24	38.692	48.023	45.987	68.437	81.033	83.965	120.71	195.69	244.89	365.36	480.32	590.16	756.9	875.15	959.97	1120	1308.6	1477	1598.1	1677.1	1983.6	2031	2227.7	2430.4	2501.7	2541.1	2674.5	2786.6	2840.4	2892.3	2972.4	3032.5	3129.7	3135.5	3179.6	3247.7	3254.3	3323.8	3348.9
0	0	0	3.1148	18.388	24.126	18.564	27.767	30.842	31.029	42	62.081	89.674	92.637	105.75	229.92	251.63	323.92	416.07	514.54	607.6	671.52	773.46	905.77	934.7	1040.7	1104.4	1225.6	1391	1491.6	1619.2	1738.8	1982.5	2219.1	2430.2	2628	2897	3111.7	3330	3662.9	3938.3	4134.6	4346.1	4524.7	4810.5	5188.2	5194.2	5402.6	5500.1	5700.3
0	0	0	11.711	4.6121	21.135	20.145	29.936	17.272	44.494	46.045	63.7	91.707	113.83	157.15	196.76	253.77	306.4	413.06	420.91	485.13	441.08	505.46	561.86	703.49	768.98	812.04	912.71	997.19	1057.3	1078.3	1144.2	1131.3	1311.3	1448.7	1464.3	1451.8	1642.4	1776.2	1919.2	2036.6	2097.8	2176.8	2322.6	2459.9	2580.9	2642	2684	2772.5	2828.7
5.8539	0	0	9.3033	0	0	6.4633	0	0	0	0	0	0	0	0	0	0	0	0	0	0	0	0	0	0	0	0	0	0	0	0	0	0	0	23.05	0	35.014	48.578	140.21	193.62	229.55	315.01	403.68	492.64	614.38	755.18	807.21	962.24	926.44	1043.9
0	5.7608	0	0	0	8.8916	7.8822	0	0	0	0	0	0	0	0	0	0	1.6253	2.0897	0	9.8781	10.383	46.757	41.625	61.291	94.776	118.33	234.81	314.2	234.55	283.3	362.41	426.68	447.16	490.99	570.94	602.68	611.39	733.63	729.61	792.75	821.67	911.39	1044.2	1084.9	1196.9	1364.8	1368.1	1392.6	1393.4
0	0	0	8.4686	9.7747	10.525	13.219	21.988	25.97	29.899	22.963	27.443	34.705	42.598	37.355	32.131	43.894	44.311	57.192	58.612	60.242	64.589	76.562	85.939	88.5	112.76	104.04	134	160.43	190.15	222.69	284.6	515.03	660.95	818.17	979.95	1168.1	1376.4	1612.2	1760.8	1938.9	1546.7	1675.8	1779.4	1909.5	2027.2	2008.2	2067.8	2195.1	2286.2
0	0	0	7.2528	19.334	13.275	14.081	24.259	24.794	23.065	36.334	40.672	43.618	68.257	80.59	90.898	114.25	151.08	125.26	158.53	253	350.95	486.14	623.48	765.4	888.17	998.02	1197.5	1355.6	1499.3	1644	1813.8	2037.8	2037.9	2149.9	2288.7	2403.9	2526	2610.9	2690.2	2745.6	2811.1	2987	3058	2997.6	3147.1	3254.6	3221.4	3266.5	3266
0	0	0	9.2283	11.333	8.1795	12.657	2.814	9.45	1.43	5.9131	11.57	12.693	5.2211	5.3952	0	0	0	0	0	0	0	0	0	0	0	0	18.869	18.69	15.349	23.581	18.71	24.157	41.716	51.381	37.279	59.351	97.68	118.5	133.62	158.27	187.86	223.91	250.91	245.15	297.63	373.25	392.61	465.55	494.63
0	0	2.4225	15.219	0	7.4657	0	2.3227	0	0	0	0	9.0823	50.585	111.3	211.29	278.99	401.5	507.43	657.81	761.76	871.54	1033.1	1221.2	1298.3	1492.2	1651.7	1854.7	2043.2	2031.6	2234.1	2427.2	2571.5	2648.3	2735.6	2771.1	2914.1	3050.5	3078.2	3307.8	3371.5	3366.7	3192.9	3292.3	3312.1	3368.6	3384	3429.7	3432.5	3358.5
0	2.8402	0	0	0	2.4117	14.557	78.507	176.74	289.17	424.53	568.19	746.35	825.26	947.9	1122.7	1222.1	1345.6	1408.8	1547.4	1570.1	1695	1764.8	1805.5	1778.5	1819	2028.7	1986.5	2073.6	2096.7	2065.2	2072.5	2149.5	2119.1	2179.1	2251.1	2243.5	2364.9	2475.7	2569.6	2506.4	2539	2626.7	2629.2	2687.9	2684.1	2760.9	2881.9	2848.3	2933.3
0	0	0	21.469	8.8221	7.9871	25.114	2.9238	0	0	4.2599	17.335	17.314	64.731	106.84	166.55	245.35	337.77	459.1	569.35	645.37	735.51	832.96	927.16	1004.6	1080.5	1135.5	1203.8	1283.8	1343.4	1395.1	1665.2	1767.8	1850.3	1572.3	1620.5	1777.5	1682.4	1748.6	1749.8	1804.5	1828.8	1856.4	1882.8	1939.7	1973.4	2007	2055.9	2052.7	2045.1
12.183	15.975	1.1538	0	0	0	0	0	0	0	0	0	0	0	0	0	60.822	121.07	208.99	273.03	425.45	541.99	597.5	685.01	846.79	954.69	1129.3	1197.8	1488.9	1532	1713.9	1865.6	1965.8	2035.3	2248.1	2370.6	2766.1	2613.1	2761.6	2900.3	2984	3151.2	3291.2	3360.4	3508.4	3562.3	3580	3560.9	3765.5	3814.4
0	0	0	10.059	12.894	10.258	10.101	28.78	50.421	88.897	158.93	232.68	326.94	432.02	533.95	677.72	851.65	982.2	1140	1275.1	1453.7	1637.7	2046.7	1901.1	2113.2	2219.3	2401.4	2579.1	2771.3	2944.2	3091.2	3299.4	3518	3717.4	3835.6	4033.5	4078.5	4202.9	4456.9	4461.4	4657.6	4768.1	4834	4936.9	4998.2	5199.8	5252.2	5364.5	5506.3	5496
0	0	0	0	3.359	15.619	25.865	36.607	35.78	34.198	53.586	28.23	57.552	159.75	236.12	347.04	462.74	578.28	762.63	914.11	1109.6	1282.9	1391.6	1496.5	1662.6	1849.9	2032.6	2147.5	2270.4	2420.9	2480.8	2601.5	2705.7	2788	2921	3093.9	3161.9	3415.3	3387.2	3353.3	3537.1	3642	3747.8	3815	3928.1	4026.5	4168.6	4299.2	4253.5	4467.4
0	0	0	8.0922	4.1078	5.2792	7.9523	11.506	15.706	37.312	61.976	62.03	89.072	106.98	155.88	185.72	205.48	236.12	263.32	298.38	323.76	376.11	427.18	497.73	497	542.7	587.49	613.62	696.55	738.68	833.05	921.37	998.81	1119	1170.4	1210.2	1308.2	1329.9	1436.2	1411.6	1468.5	1520.1	1608.4	1639.4	1664	1793.6	1766.1	1852.3	1669.6	1840.1
0.77289	0	0	0	0	4.745	4.729	16.415	36.908	70.089	107.07	162.62	244.96	316.17	421.81	572.86	697.24	862.25	997.73	1160.7	1281.3	1428.1	1532.5	1656.4	1969.7	1958.1	2031.5	2092.7	2253.6	2319.6	2448.1	2503.6	3027.8	2601.2	2673.2	2727.1	2821.8	2778.7	2810.8	2902.9	2948.1	3035.9	3143.6	3153.4	3282.7	3320.3	3413.3	3536.9	3568.4	3663.4
0	1.8163	2.384	0	0	2.0565	3.86	0	0	0	0	0	0	0	0	62.557	95.388	116.27	219.05	418.16	596.5	591.5	809.1	1209	1455.9	1604.7	1368.3	2275.2	2266.7	2404.2	2179.8	2231.4	2820.9	2890.4	2555.7	2604.9	2659.6	3257.6	3170.5	3002.5	3180.9	3158.1	3571.4	3750	3718.7	3722.2	3952.2	4077.3	4052	4154.4
0	0	1.6961	0	0.3449	2.0249	16.342	23.012	8.4709	14.738	8.1489	14.422	13.451	22.317	45.863	36.307	37.937	24.836	33.703	65.606	124.7	159.5	221.09	274.79	352.8	426.91	494.08	547.21	592.99	681.77	744.8	777.7	842.48	881.59	904.93	965.22	1009.8	1048	1077.9	1123.7	1136.8	1201.8	1275.2	1311.3	1376.4	1449.8	1459.5	1525.4	1543	1572.4
0	0.50483	0	5.3874	0	10.203	3.4831	6.2287	8.6196	7.6932	6.126	8.4475	18.798	27.047	59.145	50.733	76.453	100.13	129.05	138.21	153.39	187.59	203.95	212.48	238.72	267.81	304.83	320.68	316.15	357.15	348.08	388.97	359.63	381.04	386.05	416.05	445.82	462.66	507.95	488.41	514.83	530.78	529.71	546.8	536.83	557.04	571.61	620.89	592.08	596.36
53.381	3.2138	0	0	0	0	0	0	0	0	0	0	0	0	0	4.4466	43.146	66.882	134.42	160.9	167.95	179.32	226.82	240.65	284.98	273.18	305.25	286.63	324.79	280.8	336.56	316.91	322.41	352.5	360.06	397.32	375.82	420.33	443.28	450.44	444.37	455.03	471.78	491.3	507.77	538.33	543.43	538.09	541.57	532.71
0	0	0	10.914	10.565	0	0	17.138	22.08	18.563	41.539	44.226	116.75	108.12	150.24	170.08	209.8	249.27	264.74	312.3	368.69	406.37	437.92	454.36	501.24	520.18	532.88	554.7	525.39	552.23	598.56	584.56	599.83	593.21	615.41	590.4	608.99	573.12	634.16	646.18	617.96	616.92	639.55	615.58	607.97	617.82	592.66	647.62	607.69	637.29
0	0	6.2619	0.091771	0	4.9742	0	0.70974	8.0359	15.226	26.927	37.008	59.444	91.975	130.95	170.12	212.63	256.73	309.58	349.01	380.5	494.39	526.96	666.68	721.77	771.84	819.14	995.8	1152.8	1130.1	1230.6	1318.1	1322	1484.3	1571.3	1634.9	1765.5	1821.5	1915.7	2074.4	2143.8	2248.3	2277.7	2284.4	2391.6	2378.7	2403.2	2508.4	2562.6	2637.4
0.84863	0	0	4.4339	0	0	17.513	12.716	50.245	88.595	116.36	196.29	271.63	338.19	351.04	402	483.65	560.22	632.21	765.13	944.75	1013.3	1185	1324.2	1633	1826.7	2122.5	2435.1	2622.2	2924.6	3168.7	3308	3537.3	3715.8	3885.8	4147.3	4114.7	4284.1	4739.8	5011	5075.8	5195.8	5377.3	5691.9	5936.3	5846.6	5813.3	6000.1	5921.6	6024
4.7785	5.9	0	9.6635	0	0	0	0	0	0	0	0	20.287	25.382	45.086	75.035	94.809	131.38	159.51	176.22	179.81	174.1	184.2	187.78	240.57	259.05	239.41	237.02	255.09	295.93	303.93	319.72	347.25	432.44	532.85	725.11	912.82	1177.5	1483.4	1813.3	2113.2	2475.9	2842.9	3162.7	3580.2	3936.9	4388.2	4802.4	4935.7	5225.9
5.6929	0	0	0	1.396	4.1053	0.33027	0	0	0	0	7.0229	14.526	39.028	75.01	130.09	187.15	245.25	336.09	401.42	482.46	541.88	623.91	704.38	767.68	888.88	973.86	1097.2	1211.4	1316.8	1380.3	1488.5	1647.9	1669.2	1735.7	1899.9	1919.1	2032.3	2103.9	2264.2	2399.6	2441.7	2469.6	2516	2638.7	2713.9	2734.8	2778.3	2851.8	2930.7
16.191	6.3842	0	0.73566	0	0	0	2.989	3.7574	5.7901	28.939	75.361	160.72	239.1	373.42	521.37	706.74	877.13	1130.8	1369.6	1562.5	1764	1998.8	2206.4	2412.3	2632	2602.7	2902.3	3129.2	3116.7	3285.4	3383.2	3575.4	3714	3750.6	3706.2	3917	3968.5	4107.7	4042.4	4121.8	4237.1	4291.9	4318.9	4427	4417.5	4580.2	4746	4526.5	4605.8
0	0	0	11.731	3.1075	0.20124	13.813	43.99	82.651	138.44	226.11	296.75	406.23	479.13	604.62	741.43	887.67	984.03	1410.9	1297.1	1468.9	1506	1643.9	1809.6	1816.1	1811.6	1953.4	2125.1	2153.3	2192.7	2025.2	2406.5	2492.4	2499.4	2410.9	2599.1	2613.3	2706.7	2766.6	2790.5	2847.5	2858.4	2921.5	2692.4	2794.8	2993	3005.4	3076.5	3217.7	3404.4
0	0	0	0	0	3.293	20.842	67.8	118.63	185.67	286.79	380.08	490	627.59	757.6	851.39	973.94	1072.9	1206.4	1361.6	1471.8	1541.3	1657.2	1816.1	1941.7	1989.3	2089.4	2181.4	2274	2416.4	2409.2	2624.6	2890	2660.9	2725.1	2839.9	2942.3	2977.3	3073	3147.6	3251.4	3358.5	3499	3584.9	3622.5	3721	3796.1	3797.1	3867	3947.7
0	0	0	30.686	28.939	9.9275	14.504	20.344	38.355	105.39	171.87	245.12	388.98	454.83	586.73	726.02	802.54	939.96	1039.9	1135	1286.6	1418.4	1535.8	1616	1708.6	1836.3	1897.3	1998.3	1990.8	2001	2020.9	2074.6	2090.8	2028.6	2103.3	2211.4	2179.7	2088.6	2216.4	2068	2075.6	2071.4	2106	2165.8	2104.2	2179.4	2189.9	2314.1	2206.3	2149.6
0	1.8128	0	17.08	2.8243	2.7178	0	0	0	0	0	0	0	0	0	0	0	55.105	174.7	326.4	498.34	751.5	1013.5	1301.6	1643.4	1731.2	1873.4	2423.6	2842.1	3100.4	3481	3748.7	3954.1	4182.9	4488.3	4656.3	4862.8	5045.5	5255.5	5449.4	5604.1	5787.4	5993.6	6121.1	6167.5	6301.6	6516.8	6666.7	6615.6	6755.1
0	0	1.3395	14.642	9.7695	0	4.4252	11.746	7.7664	11.653	0	2.9931	7.4667	35.582	0	0	21.863	31.549	47.003	84.673	107.07	140.23	191.77	224.09	297.31	354.82	409.68	489.87	592.08	597.06	657.7	723.62	789.81	863.94	958.07	969.76	1045.2	1123.4	1238	1317	1414.1	1538.3	1569.8	1644	1781.3	1815.8	1791.8	1850.4	1952.5	2012.8
0	3.8834	0	1.2828	10.913	8.1212	0	5.8777	0	2.4663	7.5999	0.82162	12.025	12.464	35.27	43.935	51.869	63.047	75.4	96.971	154.5	228.13	306.3	405.51	516.45	652.67	787.7	943.51	1049	1151.6	1322.2	1476.7	1578.1	1779.7	1922.8	2078.4	2230.8	2333.4	2487.8	2558.1	2673.9	2994.3	2969.3	3061	3130.1	3222	3469.6	3400.3	3479.1	3615.3
0	3.9749	0	21.935	0	0	6.6689	3.9976	0	7.9476	1.5332	8.214	25.538	23.877	90.053	175.11	286.16	390.52	585.46	748.51	1201.7	1191.6	1427.6	1687.9	1917.5	2139.1	2347.2	2657.4	3117.5	3003.1	3272.3	3553.2	3563.3	3800.2	3861.4	4000.1	4193.7	4265.7	4322.8	4450.6	4506.3	4471.2	4574.5	4596.9	4716.8	4684.9	4747.6	4801.4	4765.1	4841.4
7.7394	1.2015	0	0	5.275	2.6678	0	7.284	0	0	0	5.5816	31.311	58.491	109.03	213.22	218.19	244.91	301.27	368.56	420.62	475.96	567.99	683.46	781.67	885.33	1013	1188.4	1406.1	1427.9	1534.6	1714.2	1923	2039.7	2279	2482.5	2638.5	2912.1	3112.4	3458.3	3717	3984.3	4216.7	4259.8	4669.7	4963.7	5024.3	5284.1	5303	5509.7
0	0	0	6.8923	1.5281	11.335	0	0	0.72806	0	4.3889	0.87507	12.1	17.883	13.245	19.507	25.169	33.266	41.743	52.295	70.01	109.53	216.51	127.23	124.48	146.54	163.06	212.98	240.23	271.26	264.15	283.93	292.57	325.11	346.63	391.51	447.05	548.59	622.53	717.36	830.82	960.57	1105.1	1321.3	1438.1	1570.2	1724.3	1842.6	1895.3	1996.7
0	0	0	12.634	8.5656	12.043	40.445	55.407	72.761	98.447	141.61	161.02	192.44	203.44	263.39	300.85	335.37	365.83	405.29	434.1	495.28	552.91	582.15	652.95	709.01	751.35	742.17	806.64	889.37	891.89	893.85	1046.3	1007.2	1098.2	1171.5	1261.8	1296	1322.1	1402.4	1466.7	1517.3	1612.6	1710	1816.8	1878	1965.7	2058.4	2187	2202.9	2273
0	0	0	0	11.783	5.9567	8.8794	0	9.685	7.7261	15.939	59.86	84.63	160.04	246.54	322.04	395.37	533.6	647.94	756.08	865.43	1000.1	1107.5	1278.7	1394.1	1539.5	1733.5	1843.8	1969.1	2067.5	2196	2359.9	2540	2534.7	2666.5	2737.3	2847.9	2903.6	2916.4	3034.4	3093.3	3141.8	3138.7	3194.5	3222.6	3366.2	3331.4	3365.3	3423.8	3517.5
0	0	0	0	8.8804	20.363	32.228	46.073	27.098	131.74	186.93	238.82	317.08	389.2	484.2	556.35	616.74	665.67	717.5	787.31	813.46	821.61	805.18	896.42	972.89	1063.2	1073.8	1107.2	1093.8	1131.2	1148.4	1128.9	1167.8	1180.7	1186.5	1194.8	1164.8	1195	1228.1	1218.7	1229.6	1270.7	1274.2	1267.9	1274.1	1291.8	1363.2	1339.9	1341.4	1359
0	0	0	6.2534	0.45569	5.607	6.7231	8.9826	7.3843	28.156	22.863	36.419	58.356	95.243	112.78	127.13	141.01	141.75	161.74	186.15	203.57	246.47	275.94	334.97	365.84	412.59	486.14	581.31	665.42	731.75	841.39	930.55	940.61	1070.4	1167.1	1233.2	1305.3	1291.8	1376.7	1480.5	1588.4	1652.6	1644.2	1702.8	1807.1	1826.5	1824.8	1892.9	1912.5	1909
0	0	0	0.62147	10.297	0	49.915	30.395	53.29	76.603	147.65	208.18	251.02	363.93	422.61	495.65	570.87	683.88	746.23	852.42	867.16	898.57	1012.4	1073.8	1100.5	1186.8	1303.3	1326.1	1371.3	1483.7	1612.4	1650.7	1739	1874.8	1935.6	1973.5	2068	2166.8	2225	2269.8	2341	2438.3	2474.4	2532.1	2729.3	2712.4	2798.4	2792.2	2817.9	2923.9
3.0814	0	0	0	0	3.0254	9.4441	3.5306	0	0.7409	0	0	0	0	7.0344	49.517	94.968	150.5	225.43	342.8	450.27	564.41	711.65	817.03	1006.8	1109.3	1188.4	1388.9	1476.1	1575.4	1704	1884.5	1826.5	1859.3	1933	1940.3	1991.1	2044.1	2012.3	2187.4	2213.6	2290.6	2373	2249.1	2314.5	2468.3	2343.5	2402.9	2481.7	2541.3
0	0	0	0.70086	0.69687	7.8101	17.088	17.704	42.2	62.202	61.888	83.557	93.744	105.18	124.46	115.15	136.02	155.41	166.27	166.81	176.12	192.17	217.76	226.35	250.15	253.08	282.24	300.78	339.71	379.62	412.16	433.66	432.24	490.92	514.41	598.19	662.94	727.16	786.23	854.12	1007.4	1075.2	1222.5	1350.3	1467.3	1583.8	1698	1826.3	1927.7	2002.8
8.4225	4.6349	2.1827	0	0	0	0	6.7596	19.348	24.302	34.293	33.07	54.159	78.346	116.04	140.85	208.5	255.76	341.08	447.13	553.42	704.94	821.43	977.68	1110.6	946.26	1428.4	1606.8	1752.3	1860.6	2100.3	2359	2420.7	2181	2549.6	3134.6	3309.5	3119.6	3389.5	3732.4	3820.7	4002.6	4105.3	4696.3	4906.8	5003.1	5184.3	5371.2	5483.9	5769.6
2.4398	3.0238	0	0	2.7431	0.49331	6.0467	48.894	65.426	91.299	161.13	248.24	350.8	406.53	526.34	693.4	916.95	1013.4	1148.9	1191.7	1620.5	1678.8	1935	2077.1	2045.5	2391.7	2442	2476.7	2453.9	2764.3	2875.5	2828.3	3147.5	3170.9	3237.3	3319	2921.5	3344.1	3419.4	3467.6	3425.2	3516.6	3557.2	3436.3	3533.6	3453	3551.2	3449.6	3402.8	3522.5
0	0	0	4.5404	3.3372	4.4102	4.352	12.975	27.913	73.692	141.37	236.99	372.71	502.02	669.03	863.33	1084.8	1220.6	1461.3	1674.4	1819	2038.6	2171.8	2437.7	2767	2839.6	2962.5	2993.3	3061.8	3339.6	3399.8	3652	3727	3810.2	3862.4	4147	4335.2	4428.5	4645.8	4818.9	5027.4	5126	5415.3	5486.8	5827	6044.1	6245.1	6306.6	6674.6	6767.4
0	0	0	0	8.7198	13.624	6.5287	6.2428	16.496	11.831	19.549	17.871	0	0	0	0	0	0	0	0	0	0	0	0	0	0	0	0	23.04	70.286	95.886	117.36	156.71	172.88	212.78	298.12	332.34	369.79	366.67	431.4	509.7	514.21	511.38	566.85	643.13	708.52	712.33	736.74	774.13	820.16
0	6.0212	0	12.179	2.158	0	0	0	0	0	1.4554	0	23.316	53.873	116.25	194.97	304.03	415.99	523.85	652.33	793.19	954.71	1047.9	1244.5	1311.6	1417.2	1567.1	1592.9	1672	1779	1987.7	1952.9	2050.6	2242.8	2296.8	2213.2	2241.4	2613	2589.5	2616.1	2608	2707.4	2747.7	2798.3	2772.6	2761.4	2776.2	2765.7	2783.5	2817.4
0	0	0	0	9.1625	6.7692	10.92	43.163	73.595	129.33	175.66	216.59	266.27	334.34	383.95	473.86	565.96	627.2	702.31	797.77	951.78	1044.2	1225	1470.7	1603.2	1764.4	2004.5	2114.4	2422	2557.4	2770.3	2948.2	3283.1	3412.2	3820.5	3852	3970.7	4161.3	4730.3	4429	4646.7	4722.6	5574.6	5214.1	5419.2	5595.5	5736.7	5845.3	5725.8	6025
0	5.0458	0	0	10.289	6.8077	18.048	2.857	4.5538	12.298	16.89	0	0	0	17.913	52.718	76.524	54.139	118.25	131.21	186.49	332.59	402.78	410.54	575.24	532.43	599.74	692.09	831.82	846.5	990.93	1086.9	1240	1350.8	1394.7	1474.9	1540.4	1500.4	1535.9	1594.6	1571.4	1670.7	1765.6	1872.9	1926.2	1966.5	2064.4	2158	2191.6	2257.6
0	0	0	24.531	26.58	49.066	102.42	120.53	148.39	158.26	175.04	181.42	224.9	261.21	289.69	355.57	390.93	455.5	507.58	554.53	633.43	695.96	790.88	867.61	948.35	1000.6	1110.5	1125.8	1235.2	1223.7	1319.5	1382.7	1379	1475.8	1560.7	1613.2	1761.2	1846.7	1985	2066.1	2095.9	2263.5	2353.3	2455.9	2556	2626.3	2686.4	2758.1	2879.5	2991.4
0	0	1.8198	0.29997	5.2839	0	0	13.45	29.701	51.285	68.105	126.35	171.26	233.63	292.95	429.81	603.67	657.73	748.17	985.73	1130.9	1266.8	1268.2	1495.7	1806.9	1813.3	1850.4	2066	2260.9	2441.7	2350.1	2816.6	3140.6	2829.5	3066.7	3605.2	3747.7	3587	3754.5	4030.9	4194.2	4315.8	4484.6	4607.3	4800.7	4878.1	4982	5084.9	5247.4	5437.3
0	0	0	7.3837	16.341	14.97	13.712	14.923	46.916	78.797	150.84	258.11	375.69	532.35	682.16	957.32	1031.3	1195.5	1464.9	1509.7	1767.3	1953.1	2013.9	2198.1	2274.1	2432.8	2622.1	2708.1	2943.6	3069.9	3201.4	3374.7	3385.3	3370.2	3395.4	3572.8	3523.7	3544.8	3617.9	3588.4	3569.4	3558.1	3573.6	3706.2	3666.4	3732.1	3620.4	3818	3862	3767.2
0	0	0	0	11.293	16.415	29.597	13.816	27.708	22.606	23.799	40.122	53.1	49.829	64.61	62.523	89.211	117.39	170.66	223.7	270.02	324.48	436.17	462.06	526.74	620.53	646.13	734.13	827.82	895.01	951.67	997.84	1015	1030.6	1080.8	1032.8	1135.1	1136.7	1090.4	1207.8	1154	1201.3	1155.4	1261.1	1245.7	1202.9	1269.7	1296.4	1265.4	1285.3
0	0	0	0	6.5986	6.4402	14.975	9.8116	11.487	14.823	13.985	33.525	47.455	88.351	113.7	146.25	163.8	236.04	296.31	329.44	360.84	407.42	456.65	482.34	497.26	498.5	553.96	584.07	625.06	667.63	689.6	711.57	678.88	776.42	712.9	764.36	735.93	786.62	800.28	814.3	843.87	833.73	863.8	900.05	879.32	912.35	922.36	944.57	960.11	968.04
0	0	0	8.7704	5.009	8.4802	6.7379	7.4993	0.96454	11.286	19.207	29.223	30.315	38.53	68.967	80.091	99.765	103.02	118.64	125.98	150.29	180.87	203.4	206.36	235.54	262.97	279.09	315.78	341.77	372.6	453.78	607.31	706.37	895.59	1075.6	1247.7	1414.7	1544.6	1825.2	1966.9	2098.3	2331.8	2483.7	2662.2	2798.6	2919.1	3184.2	3296.7	3304.5	3466.9
0.69007	11.427	0	0	1.1269	0	0	4.4639	0	0	0	0	7.6126	40.695	97.305	182.57	248.24	322.8	400.01	515.14	634.86	751.3	821.86	931.99	969.06	1245.5	1294	1352.5	1583.2	1713.6	1926.5	2014.2	2068.7	2158.3	2393	2692.7	2754	2880.2	2893.2	3097.9	3245.6	3438.2	3513.8	3395.9	3561.2	3411	3552.7	3667.7	3716.5	3880.1
0	0	0	0	10.747	17.002	21.331	7.1172	29.602	26.429	28.514	43.162	69.285	110.44	135.94	159.59	207	237.64	309.19	319.56	383.61	416.35	489.28	514.31	593.66	640.57	736.97	782.37	821.54	875.04	940.15	1002.4	1065.1	1144.1	1178.9	1191.9	1206.5	1315.7	1269.8	1335.3	1387.2	1413.9	1447.2	1446.8	1451.9	1468.6	1424.2	1503.5	1489.7	1507.3
0	0	11.236	18.459	13.496	7.9798	10.755	0	24.822	42.607	44.33	81.03	112.95	158.96	211.94	246.27	302.65	352.06	417.05	530.26	598.57	644.06	722.66	792.9	857.82	915.21	956.46	1063.4	1079.4	1122.6	1234.7	1331.2	1374.7	1428	1556.6	1578.1	1617	1704.1	1752.7	1861.1	1956.7	1987	2077.9	2141.3	2332.8	2323.9	2365	2421.9	2452.2	2594.1
11.015	0	0	0	0	0	5.1041	9.4228	23.471	33.379	75.992	100.04	149.88	177.64	185.25	234.2	278.81	375.85	456.27	569.51	715.24	789.48	950.79	1146.6	1366.3	1551.8	1796.5	2084.9	2452.4	2784.8	3045.5	3249.8	3634	3634.6	3766.7	4065.8	4459	4413.1	4629.4	5135.3	5297.4	5546.2	5827.9	6096.6	6281.1	6405.8	6551.8	6710.8	6713.5	6989.4
0	0	0	14.728	1.2618	0	12.979	55.275	99.697	190.05	287.05	402.3	565.93	718.46	939.72	1168.7	1440.6	1625.3	1898.7	2283.7	2486.6	2797.5	3050.2	3266.6	3330.7	3727.1	3745.1	3965.8	4397.6	4628.7	4642.6	4923.9	5067.4	5226	5482	5520.7	5422	5519.3	5673.9	5897.7	6033.7	6314.8	6326.7	6591.4	6556.6	6712.3	6856	6913.1	6934.4	6946.3
0	5.3939	0	14.581	5.7411	0.27234	0.44392	0	0	0	0	0	0	5.6926	27.178	35.445	67.697	94.396	130.06	164.5	237.81	303.67	386.56	484.58	565.13	631.7	723.99	816.57	898.57	991.35	1126.8	1246.1	1324.4	1433.4	1473.6	1555.1	1585.3	1724.7	1807.3	1829.1	1868.6	1963.6	2022.6	2130.6	2127.4	2192.5	2254.7	2290.4	2314	2356.4
4.0924	0	0	0	5.145	6.3591	3.6413	0	0	0	0	0	0	0	0	0	0	0	0	0	0	0	0	0	0	0	0	0	0	0	0	0	8.6387	31.193	57.105	129.88	142.83	208.06	234.8	271.25	292.09	341.3	409.89	531.46	491.3	717.03	778.26	792.72	787.6	813.8
0	0	0	5.6885	4.3535	15.42	24.482	21.259	33.635	45.262	49.142	66.757	100.72	128.42	160.48	191.73	227.72	254.49	292.4	322.28	376.94	379.16	427.71	455.52	480.58	514.37	606.54	663.75	676.54	737.73	764.56	758.28	807.7	882.07	907.33	933.74	936.12	1016.2	1016	1069.3	1113.5	1145	1207.4	1317.9	1341.8	1398.2	1419.7	1578.1	1517.5	1576.1
0	20.136	0	14.166	0	0	0	0	0	0	0	0	14.483	30.994	52.303	73.377	97.968	127.78	155.91	189.61	228.06	227.83	265.18	280.2	348.88	363.36	413.07	481.91	546.32	613.27	670.26	726.86	799.64	854.11	935.05	1047.5	1097.5	1189.3	1241	1302.4	1198.6	1449.4	1502.3	1513.6	1552.5	1583	1628.5	1622.9	1656.7	1643.8
6.0096	0	0	8.4151	0	0	4.9095	21.036	29.09	36.093	46.01	53.195	78.858	91.073	113.49	147.05	204.42	238.55	291.46	375.06	422.83	451.9	530.67	587.88	680.25	702.89	736.06	831.3	809.4	894.08	943.4	1083	1109.9	1153.3	1279.1	1309	1345.2	1404.9	1457	1497.3	1589.6	1596.2	1651.2	1696.4	1705.4	1738.1	1675.8	1650.5	1715.1	1769.2
[truncated: 78 more columns]
