# Supplementary material for: Limits on information transduction through amplitude and frequency regulation of transcription factor activity
Source: eLife. 2015 May 18;4:e06559. doi: 10.7554/eLife.06559 (PMC4468373; doi:10.7554/eLife.06559)
Supplement: Supplementary file 1. — Raw single-cell time-trace data for HXK1 (15259 cells), SIP18 (21242 cells), pSIP18 mut A (18203 cells), pSIP18 mut B (17655 cells), 1× reporter diploid (21236 cells), and 2× reporter diploid (19222 cells). The data are also available from Dryad Digital Repository (Hansen and O'Shea, 2015). DOI: http://dx.doi.org/10.7554/eLife.06559.014 [file elife06559s001.zip › source_data/pSIP18_mut5_info_theory_untreated.txt]

0	0	5.6548	8.4787	0	0.78782	0	2.4685	2.2296	7.5563	7.2823	5.8382	3.4992	10.038	7.7538	21.192	15.024	24.363	16.89	16.69	24.463	15.423	21.438	19.148	9.6201	18.086	18.128	14.575	24.162	23.12	24.635	30.173	28.091	27.782	28.532	41.206	41.538	56.887	60.276	72.266	83.728	92.422	106.19	113.78	115.94	128.08	127.47	135.63	128.57	124.89
2.6425	4.5684	0	5.6928	0	9.1413	13.521	18.179	19.229	23.885	32.406	30.705	36.493	22.038	31.992	20.344	26.403	28.882	41.725	27.745	16.353	25.257	20.495	25.242	14.285	13.049	21.138	9.1742	8.5464	8.2907	12.49	13.419	8.7822	17.061	11.396	17.343	16.277	15.19	5.8811	4.933	17.141	20.826	0	0	0	0	0	0	0	0
0	0	4.5129	9.669	5.769	0.36411	0	0	4.9958	0	0	0	0	0	0	0	0	0	0	0	0	0	0	0	0	0	0	0	0	0	0	0	0	0	0	0.061672	9.1934	17.289	7.9129	13.218	22.096	32.237	33.415	28.057	51.128	54.687	59.801	68.337	68.618	58.772
6.2668	8.5375	5.7861	1.4325	0	0	0	0	0	0	0	0	0	0	0	0	0	0	0	0	0	0	0	0	0	0	0	1.6132	0	1.6161	11.725	6.2578	9.7194	10.04	7.5404	21.4	37.667	45.675	55.945	69.003	82.979	90.677	105.91	118.25	111.51	122.14	150.87	158.54	153.48	158.73
9.1894	18.982	13.846	0.79313	0	0	0	0	2.051	0	0	0	0	0	0	0	0	0	0	0	0	0	0	0	0	0	0	0	0	0	0	0	0	0	0	0	0	0	0	0	0	2.8129	15.375	27.929	15.2	27.672	42.333	53.947	76.579	74.383
5.9838	9.2327	3.2463	0	0	0	0	0	0	0	0	0.010989	0	0	0	0	0	1.3096	0	0.47301	0.72911	0	9.1267	12.551	14.614	9.54	16.522	13.369	19.007	16.624	28.464	25.462	26.187	23.038	28.835	23.703	29.35	20.316	28.135	24.441	27.866	32.716	31.424	37.096	24.844	24.447	30.174	13.536	21.675	21.929
5.6369	8.8499	3.6177	1.1762	0	0	0	0	0	0	0	0	1.55	0	0	0.85628	0	5.8995	9.4408	5.2739	3.4753	5.8639	1.1151	11.5	7.5983	16.103	12.617	10.491	15.491	14.821	23.594	21.233	21.348	28.19	22.684	27.541	24.469	19.315	19.926	20.93	23.055	33.505	35.051	21.7	35.088	42.686	43.184	41.604	39.666	40.642
36.806	15.65	0	0	0	0	0	0	0	0	0	0	0	0	0	0	0	0	0	2.5131	0	0	0	0	0	0.22863	0	0	0	0	0	0	0	0	0	0	0	0	0	0	0	0	0	0	0	0	0	0	0	0
24.488	13.895	1.2599	0	0	0	0	0	0	0	0	0	0	0	0	0	0	0	0	0	0	0	0	0	0	0	0	0	0	0	0	0	0	4.7686	11.005	8.6177	9.0957	10.284	17.859	4.6103	13.727	17.212	21.349	15.618	22.384	13.494	20.272	15.697	18.572	20.618
7.4394	3.9489	3.738	0	0	0	0	0	0	0	0	0	0	0	0	0	0	0	0	0	0	0	0	22.672	36.769	48.543	74.85	127.39	140.15	165.56	195.52	210.94	227.09	268.5	281.63	302.61	307.93	308.9	307.84	316.96	323.95	309.16	312.64	335	333.04	353.88	341.94	336.24	342.99	340.41
0	0	0	4.4387	0	6.8366	3.2438	5.6717	0.89772	5.404	4.8012	0.93732	6.165	0	0	4.3552	0.75744	3.0588	9.931	7.1867	4.8556	6.2711	2.4858	8.9104	12.228	16.736	20.714	11.549	20.323	24.109	30.431	19.187	7.3971	6.7555	3.4175	0	4.3458	0	0	0	26.917	39.776	0	0	3.416	17.738	27.775	5.4217	8.2674	15.123
6.9	9.7939	0.9645	0.047958	0	0	0	0	0	0	0	0	0	0	0	0	0	0	0	0	0	0	0	0	0	2.766	13.066	4.7732	15.357	18.271	21.514	27.273	35.487	40.741	37.2	44.751	49.816	50.717	60.244	71.857	86.046	112.94	125.82	124.68	147.6	161.7	175.17	167.07	185.76	198.33
3.3686	11.638	12.003	2.0415	0	0	0	0	0	0	0	0	0	0	0	0	0	0	0	0	0	0	0	0	0	0	0	0	0	0	0	0	0	0	0	0	0	0	0	0	0	0	0	0	0	0	0	0	0	0
0	0	0	8.2531	5.901	0	0.83669	0	7.6343	10.638	14.415	14.865	11.419	35.555	39.897	57.183	62.376	78.987	77.285	89	86.554	81.452	88.218	96.311	82.845	109.44	131.8	145.74	170.56	193.52	200.43	218.91	236.46	252.79	161.16	286.84	305.13	316.65	317.99	288.19	300.55	310.82	319.69	303.63	318.39	319.01	298.45	308.3	299.84	293.2
32.393	6.7707	5.1579	0	0	0	0	0	0	0	0	0	0	0	0	0	0	0	0	0	0	0	0	0	0	0	0	0	0	0	0	0	0	0	0	0	0	0	0	0	0	0	0	0	0	0	0	0	0	0
12.37	4.4645	4.5431	0.092437	0	0	0	0	0	0	0	0	0	0	0	0	0	0	0	0	0	0	0	0	0	0	0	0	0	0	0	0	0	0	0	0	0	0	0	0	0	0	0	0	0	0	0	0	0	0
24.826	3.7325	5.8232	0	0	0	0	0	0	0	0	0	0	0	0	0	0	0	0	0	0	0	0	0	0	0	0	0	0	0	0	0	0	0	0	0	0	0	0	0	0	0	0	0	0	0	0	0	0	0
0	0	3.3519	10.469	5.4844	5.1767	0	0	0.38543	0	0	0	0	0	0	0	0	0	0	0	0	0	0	0	0	0	0	0	0	0	0	0	0	0	0	0	0	0	0	0	0	0	3.76	0	0	2.7476	0.13812	0	0	0
8.7146	9.1774	0	0	0	0	0	0	0	0	7.2284	14.112	28.883	16.423	30.018	39.738	46.891	64.332	79.894	80.314	84.106	89.662	88.417	101.97	99.297	114.82	110.39	103.05	101.48	101.5	98.024	102.71	106.91	110.87	101.65	96.481	105.03	102.89	83.815	87.798	97.34	99.638	99.98	89.758	93.549	103.88	95.846	100.12	95.624	87.588
12.463	0.09733	4.0334	0	0.97591	0.27507	0	0	0	0	0	0	2.5588	6.0026	7.74	1.091	12.748	23.382	24.43	21.501	18.951	22.591	30.276	27.19	28.698	23.853	23.733	26.758	20.689	30.506	24.208	32.891	31.781	27.42	17.447	22.562	10.217	15.418	21.128	13.163	3.0126	6.5856	8.0605	6.8387	0.75096	13.484	11.147	10.319	13.103	21.368
0	0.3779	3.4493	3.5386	0	0	4.8475	1.194	0	0	0	0	0	0	0	0	1.81	0	0	0	0	0	0	0	0	0	0	0	0	0	0	0	0	0	0	0	0	0	0	0	0	0	0	0	0	0	0	0	0	0
17.448	2.0558	7.09	0	0	0	0	0	0	0	0	0	0	0	0	0	0	0	0	0	0	0	0	0	0	0	0	0	0	0	0	0	0	0	0	0	0	0	0	0	0	0	0	0	0	0	0	0	0	0
0	0	0	15.887	8.7712	6.4409	8.6219	5.8142	15.132	9.4946	14.352	10.452	0	8.9396	8.2214	7.8374	8.1192	14.692	0	0	0	0	0	0	0	0	0	0	0	0	0	0	0	0	0	0	0	0	0	0	0	0	0	0	0	0	0	0	0	0
22.929	12.258	2.4589	3.7193	0	0	0	0	0	0	0	0	0	0	0	0	0	2.4645	0	0	0	0	0	0	0	0	0.23815	1.1625	3.3967	19.928	26.063	27.617	43.299	52.997	53.241	63.52	55.66	67.012	72.456	78.118	78.278	81.407	67.557	91.801	81.613	75.15	67.712	73.338	79.659	69.406
23.397	9.8458	0	0	0	0	0	0	0	0	8.2775	10.153	7.4295	12.158	17.192	21.097	17.652	20.722	38.254	14.776	23.673	21.825	22.773	10.952	16.715	14.563	11.404	28.944	13.734	16.83	13.271	24.54	9.8328	22.694	12.11	7.811	1.3731	0	1.7357	9.6581	4.5929	7.0953	4.2402	9.8255	10.685	13.784	13.397	14.796	19.373	14.789
37.293	14.776	0	0	0	0	0	0	0	0	0	0	0	0	0	0	0	0	0	0	0	0	0	0	0	0	0	0	0	0	0	0	0	0	0	0	0	0	0	0	0	0	0	0	0	0	0	0	0	0
7.5474	0.7634	0	0	2.8314	0	12.707	0	0	0	5.3162	3.3374	10.868	16.086	21.345	38.125	39.342	41.465	35.132	30.115	40.965	47.771	40.186	59.128	58.061	53.964	54.455	71.613	59.027	72.191	67.8	89.324	71.264	91.385	74.645	76.557	72.094	79.198	72.289	61.32	68.06	50.399	61.187	68.145	57.31	39.166	57.693	44.992	44.39	30.137
25.676	5.8388	0	0	0	5.4897	0	0	0	0	0	0	0	0	0	0	0	0	0	0	0	0	1.4882	0	16.932	30.402	45.673	63.501	66.827	75.733	94.21	89.793	96.708	111.31	107.85	126.49	131.18	134.12	146.43	149.17	168.1	176.84	180.07	205.83	210.97	218.3	220.33	236.05	234.18	235.31
0	0	0	3.6206	8.2291	10.644	9.8555	22.028	23.956	21.998	25.29	34.17	42.562	68.954	72.805	102.61	120.31	141.67	144.72	166.71	183.04	195.07	205.67	231.29	216.73	245.6	258.73	239.23	280.49	276.31	299.25	284.27	289.71	292.54	303.37	304.72	302.34	293.11	272.65	276.9	282.44	252.13	265.03	260.97	257.52	260.59	245.57	246.61	248.99	225.96
0	4.8795	0	0	0	1.4354	8.2761	1.9244	14.536	9.9289	11.65	24.466	11.506	16.506	13.193	5.1197	8.517	13.789	9.8138	13.832	3.8549	5.7457	0	1.509	8.939	0	0	0	0	0	0	0	0	0	0	0	0.83432	0	0	0	0	0	0	0	0	0	0	0	0	0
0	0	4.1508	1.4058	3.3528	9.2316	13.949	27.57	18.343	17.302	23.264	21.046	22.585	12.704	20.261	0	4.7546	0	0	0	0	7.279	0	3.43	7.5715	1.7715	0	4.4788	0	5.3642	8.1774	16.113	7.7579	0	0	0	1.8601	0	1.5556	0	0	0	0	0	0	0	0	3.5306	11.351	28.519
37.277	25.258	14.222	0	0	0	0	0	0	0	0	0	0	0	0	0	0	0	0	0	0	0	0	0	0	0	0	0	0	0	0	0	0	0	0	0	0	0	0	0	0	0	0	0	0	0	15.319	15.946	29.723	13.391
31.043	24.395	0	0.855	0	0	0	0	0	0	0	0	0	0	0	0	0	0	0	0	0	0	0	0	0	0	0	0	0	0	0	0	0	0	0	0	0	0	0	0	15.97	21.827	36.945	56.485	68.69	69.445	84.596	80.092	80.592	95.243
13.789	17.972	4.7123	2.7041	0	0	0	0	0	21.376	45.139	52.813	92.655	119.35	135.35	151.56	165.39	186.2	184.4	178.61	183.71	201.97	193.07	194.27	202.95	209.78	203.12	174.24	160.12	175.23	172.67	151.06	163.5	161.25	150.28	152.97	130.52	146.83	86.1	107.72	106.92	109.2	93.399	86.466	55.709	65.988	46.952	45.952	49.786	36.797
8.4608	6.2687	2.0073	3.8118	0	0	0	0	0	0	0	0	0	0	0	0	0	0	0	0	0	0	0	0	0	0	0	0	3.1405	0	11.379	3.0708	10.071	9.055	14.366	10.261	26.976	18.427	27.94	31.553	28.235	36.762	43.156	52.259	57.665	46.043	70.27	55.742	73.495	91.34
14.502	0	0	0	0	7.8368	9.7593	8.325	12.284	15.479	6.8087	0	3.6083	2.4543	10.416	11.813	0	6.4269	0	0	0	0	0	0	0	0	0	5.9986	9.3214	4.7195	15.416	7.4127	14.956	16.072	6.5695	5.7028	9.8019	15.15	9.0031	9.2002	3.0343	3.9762	7.7521	8.0571	11.231	12.231	2.5986	8.2168	12.823	20.279
19.916	6.2366	4.3776	1.8156	0	0	0	0	0	0	0	0	0	0	0	0	0	0	0	0	0	0	0	0	0	0	0	0	0	0	0	0	0	0	0	0	0	0	0	0	0	0	0	0	0	0	0	0	0	0
0	3.1461	1.7405	0	0	0.88183	3.0136	0	0.61603	0	0	0	0	0	0	0	0	0	0	0	0	0	0	2.2119	9.919	4.9012	0.70083	16.613	12.116	8.7582	24.611	22.542	26.496	25.092	28.072	21.906	24.042	19.657	32.421	29.967	28.772	41.891	43.397	42.638	33.026	36.496	35.057	29.918	5.8566	3.3593
4.2942	0	11.594	0.8849	1.2967	0	0	0	0	0	0	9.1072	12.442	19.716	30.288	37.546	55.001	87.86	94.816	105.09	104.17	105.33	128.18	144.5	152.62	174.61	155.57	165.02	194.19	184.02	238.1	195.88	206.37	261.76	235.71	250.45	270.96	252.43	285.66	293.01	308.53	342.96	325.07	337.59	338.49	322.55	274.18	177.48	305.06	307.47
29.167	10.006	0	0	0	0	8.2444	1.092	0	0	0	0	0	0	0	0	0	0	0	0	0	0	0	0	0	0	0	0	0	0	0	0	0	0	0	0	0	0	0	0	0	0	0	0	0	0	0	0	3.9437	2.6723
5.0116	9.9917	4.4863	0	0	0	3.3439	0.79362	0	0	0	0	0	0	0	0	0	0	0	0	0	0	0	0	0	0	0	0	0	0	0	0	0	0	0	0	0	0	0	0	0	0	0	0	0	0	0	0	0	0
19.283	6.7659	0	0	0	0	0	0	0	0	0	0	0	0	0	0	0	0	0	0	0	0	0	0	0	0	0	0	0	0	0	0	0	0.41467	0	0	0	0	0	0	0	0	0	0	0	0	0	0	0	0
0	18.887	18.028	3.6506	2.2513	0	0	0	0	0	0	0	0	0	0	0	0	0	0	0	0	0	0	0	0	0	0	0	0	0	0	0	0	0	0	0	0	0	0	0	0	0	0	0	0	0	0	0	0	0
16.918	4.4528	0	1.6494	0	0	0	0	0	0	4.8912	5.9482	12.025	0	6.1631	4.4394	1.0774	8.779	0.53805	0	1.241	2.5174	2.3465	1.652	6.7613	1.4179	3.4139	0	0	2.7949	1.9237	6.3703	0	3.1719	3.8193	17.438	7.4884	16.884	11.294	2.0747	9.3719	1.4585	10.118	0	5.4041	0	4.8944	5.0719	2.4719	2.3654
21.889	16.617	0	0	0	12.024	14.203	10.447	10.93	3.7559	16.812	5.8387	5.6615	0.93393	0	0	0	0	0	0	0	0	0	0	0	0	0	0	0	0	0	0	0	0	0	0	1.1627	1.7227	5.8684	2.2541	7.3713	9.5998	12.346	18.086	9.0941	9.317	18.228	8.9856	12.343	4.7941
9.8458	7.2283	3.0525	1.4026	0	0	0	0	0	0	0	0	0	0	0	0	0	0	0	0	0	0	0	0	0	0	0	0	0	0	0	0	0	0	0	0	0	0	0	0	0	2.8274	8.9889	22.468	21.366	35.929	48.429	58.742	56.076	61.888
4.8284	0.97761	4.6673	0	0	0	6.2764	10.429	0	6.3831	24.69	19.186	20.694	4.2686	10.24	6.1446	0	0	0	0	0	0	0	0	1.9264	46.317	43.727	0	22.808	4.7626	0.30427	2.0673	1.2124	0.65825	5.425	4.7954	2.03	0	0	0	0	0	0	0	0	0	0	0	0	0
32.408	18.796	6.4001	0	0	0	0	0	0	0	0	0	0	0	0	0	0	0	0	0	0	0	0	0	0	0	0	0	0	0	0	0	0	0	0	0	0	0	0	0	0	0	0	0	0	0	0	0	0	0
7.8994	0	11.378	0	0	0	0	0	0	0	0	0	0	0	0	0	0	0	0	0	0	0	0	0	0	0	0	0	0	0	0	0	0	0	0	0	0	0	0	0	0	0	0	0	0	0	0	4.3501	1.0769	14.062
6.0012	0	10.248	0	0	0	1.9817	6.284	4.173	2.1858	21.231	28.497	28.045	28.354	27.764	27.325	33.652	40.915	36.138	32.02	39.162	40.285	39.868	37.212	43.54	41.443	33.042	38.548	35.093	32.46	11.467	24.169	16.984	17.819	3.2276	9.2041	2.0445	14.23	3.8567	1.9647	0	0	0	0	0	0	0	0	0	0
17.919	7.2681	16.114	0.5903	0	0	0	0	0	0	0	0	0	0	0	0	0	0	0	0	0	0	0	0	0	0	0	0	0	0	0	0	0	0	0	0	0	0	0	0	0	0	0	0	0	0	0	0	0	0
44.034	17.629	0	0	0	0	0	0	0	0	0	0	0	0	0	0	0	0	0	0	0	0	0	0	0	0	0	0	0	3.1756	0	8.6706	5.037	16.985	12.354	5.9578	2.9776	2.6904	10.621	11.314	8.8884	7.9503	10.968	21.114	22.99	21.861	15.539	8.7336	25.586	22.832
4.3469	0.12349	0	0.25032	0	0	2.5211	8.3991	0	0	1.4064	0	0	0	0	0	0	0	0	0	0	0	0	0	0	0	0	0	0	0	0	0	0	0	0	0	0	0	0	0	0	0	0	0	0	0	0	0	0	0
10.501	2.4004	7.0534	0	0	0	0	0	0	0	0	0	0	0	0	0	0	0	0	0	0	0	0	0	0	0	0	0	0	0	0	0	1.9431	7.891	6.4915	6.4536	2.9672	15.913	17.013	9.1649	3.8967	7.8057	5.8354	8.6081	11.928	18.523	26.983	18.604	13.306	17.416
8.2315	12.795	0	0	0	0	0	0	0	0	0	0	0	0	0	0	0	0	0	0	0	0	0	0	0	0	0	0	0	0	0	0	0	0	0	0	0	0	0	0	0	0	0	0	0	0	0	0	0	0
0	0	0	5.552	1.8419	9.5845	7.3005	1.8199	0.13307	0	6.9962	1.4068	0.87254	2.2725	1.0104	0	5.356	0	5.4515	0	1.5398	0	0	0	0	0	0	0	0	0	0	0	0	0	0	0	0	0	0	0	0	0	0	0	6.6911	3.3942	3.9221	9.1442	7.9366	9.1621
20.337	13.266	0.38325	3.4568	0	0	0	0	0	0	0	0	0	0	0	0	0	0	0	0	0	0	0	0	0	0	0	0	0	0	0	0	0	0	0	0	0	0	0	0	0	0	0	0	0	0	0	0	0	0
12.17	3.2734	4.6196	0	0	0	0	0	0	0	0	0	0	0	0	0	0	0	0	0	0	0	0	0	0	0	0	0	0	0	0	0	0	0	0	0	0	0.5221	4.5913	2.6748	0	0	0	3.7258	0.56164	9.4409	17.038	3.0311	2.915	13.602
7.1124	9.4919	0	3.7617	0	0	1.3936	4.9859	3.81	26.452	40.664	55.511	71.459	73.992	91.264	103.07	120.85	126.27	146.6	138.37	139.29	144.27	141.18	151.5	147.58	159.52	160.02	149.26	160	163.74	171.14	158.85	144.93	168.51	156.7	144.39	145.94	142	133.01	126.56	139.14	126.08	119.78	112.16	116.06	125.77	116.64	113.41	102.4	83.491
17.433	8.7544	0	0	0	0	0	0	0	0	0	0	0	0	0	0	0	0	0	0	0	0	0	0	0	0	0	0	0	0	6.1051	6.2437	0	3.088	1.7612	4.049	0	1.1148	0	0	0	0	0	6.1811	0	0	2.3612	0.48692	1.4512	0
41.169	17.138	2.8454	0	0	0	0	0	0	0	0	0	0	0	0	0	0	0	0	0	0	0	0	0	0	0	0	0	0	0	0	0	0	0	0	0	0	0	0	0	0	0	0	0	0	0	0	0	0	0
46.813	16.964	3.9307	0	0	0	0	0	0	0	0	0	0	0	0	0	0	0	0	0	0	0	0	0	0	0	0	0	0	0	0	0	0	0	0	0	0	0	0	0	0	0	0.9834	3.4681	0	9.3991	0	4.1079	8.38	8.4413
28.423	8.2254	1.4991	3.6122	0	0	0	0	0	0	0	0	0	0	0	0	0	0	0	0	0	0	0	0	0	0	0	0	0	0	0	0	0	0	0	0	0.9413	0	2.0201	15.003	17.518	26.836	32.584	21.28	33.526	31.707	37.193	35.011	42.77	32.468
26.199	4.2921	6.9634	0	0	0	0	0	0	0	0	0	0	0	0	0	0	0	0	0	1.643	9.3508	3.9008	0	0	0	0	0	0	0	0	0	0	0	0	0	0	0	0	0	0	0	0	0	0	0	0	0	0	0
0	0	0	0	1.6625	26.056	45.868	70.58	104.15	96.545	103.54	137.21	132.85	133.71	135.74	139.83	154.43	139.68	152.28	149.35	139.74	124.45	124.3	122.07	112.5	114.19	91.303	101.7	99.911	86.717	90.464	90.652	81.976	71.674	71.435	66.988	68.527	47.473	55.456	41.777	39.613	34.291	33.052	38.454	15.759	14.981	15.147	13.259	12.983	11.003
5.5712	0	5.2218	0	0	2.2429	0	0	0	0	0	0	0	0	0	0	0	0	0	0	0	3.2208	3.5936	4.064	0.53445	3.7061	0	6.2297	0.80685	4.351	5.4198	8.6745	11.753	0.26429	0	1.6192	0	0	0	0	0	0	0	0	0	0	0	0	0	0
0	0	6.2353	0	0	13.225	28.449	41.413	51.597	56.272	79.803	92.409	86.643	109	115.58	129.75	141.07	143.45	142.82	132.51	134.95	134.76	137	138.43	126.06	131.33	127.32	120.55	123.23	127.85	112.98	120.31	115.59	101.65	97.938	102.26	87.503	101.52	97.586	85.618	74.509	72.34	72.389	69.418	61.154	66.254	60.909	68.813	56.159	50.261
5.8723	7.7365	0	0	0	0	1.0215	0	0	0	0	0	0	0	0	0	0	0	0	21.071	17.625	15.716	18.035	35.062	45.457	47.362	61.457	50.713	67.647	67.403	35.071	29.125	37.334	61.841	59.02	66.551	68.813	67.851	58.583	72.999	75.442	68.521	77.724	72.282	63.267	61.147	68.319	60.962	40.432	48.752
14.55	5.2004	5.1205	3.2478	0	0	0	0	0	0	0	0	0	0	0	0	0	0	0	0	0	0	0	1.3414	1.9593	9.996	6.1385	10.845	25.816	23.176	37.383	29.41	43.422	46.683	66.077	67.004	77.594	74.002	67.648	88.825	75.096	89.681	99.854	97.198	83.07	84.988	93.113	87.198	93.407	88.403
1.4905	6.9056	3.1872	0	4.6561	0	0	0	2.9862	0	1.7175	0	0	0	0	0	0	0	0	0	0	0	0	0	0	0	0	0	0	0	0	0	0	0	0	0	0	0	0	0	0	0	0	0	0	0	0	0	0	0
0	0	2.4854	5.6512	7.7144	5.4479	0	0	6.5335	5.1405	2.044	0.20887	0	2.9509	0	9.2848	2.9057	3.0965	4.8578	2.3684	5.7541	0	1.5161	0	0	0	0	0	0	0	0	0	0	0	0	0	0	0	0	4.8258	5.5599	6.6264	15.055	6.6779	16.575	26.392	22.892	16.543	16.172	11.328
23.071	3.173	0	0	0	0	0	7.0615	12.477	30.754	32.559	46.441	51.468	63.059	73.531	93.188	73.212	100.59	93.315	94.299	108.22	119.73	100.03	101.25	105.88	89.679	81.766	86.698	92.567	73.468	97.214	81.75	82.132	80.66	85.214	62.54	70.316	72.212	81.307	69.706	67.244	61.061	58.332	57.564	64.417	53.449	37.821	55.378	41.288	49.594
0	0	0	3.7094	11.336	8.4897	9.9417	8.4289	13.862	22.31	22.331	6.3231	14.298	18.349	15.791	28.048	14.972	24.674	20.852	28.64	15.749	5.6259	9.2566	5.9487	0	8.6116	14.423	8.7973	25.914	25.883	31.76	34.109	29.657	23.88	26.626	27.009	26.471	28.082	33.589	27.302	40.894	34.404	34.646	45.246	41.579	41.169	39.356	28.77	26.878	27.185
7.6092	0	0	0	1.0891	0	14.685	12.506	41.085	39.752	44.57	67.527	64.725	82.467	89.824	91.939	78.016	82.271	108.71	90.771	93.471	79.889	69.176	65.814	72.339	62.24	50.548	62.378	54.151	50.183	44.311	44.236	36.541	34.764	38.275	49.658	88.201	69.371	75.764	74.406	83.853	77.438	63.119	70.094	46.167	57.685	71.554	65.022	71.777	69.714
11.172	13.767	0.39025	0	0	0	0	0	0	0	0	0	0	0	0	0	0	0	0	0	0	0	0	0	0	0	0	0	0	0	0	0	0	0	0	0	0	0	0	0	0	0	0	0	0	0	0	0	2.3557	1.1818
32.768	18.082	2.4852	0	0	0	0	0	0	0	0	0	0	0	0	0	0	0	0	0.89181	0	4.778	4.8415	0	31.998	18.204	22.433	20.444	11.856	0	2.3655	10.56	3.4858	5.1064	0	2.8936	0	0	0	0	0	0	0	0.42402	0.68072	0	0	1.652	7.1654	0
7.7849	0	3.6497	0	0	2.7369	0	0	0	0	0	0	0	0	0	0	0	0	0	6.2249	0	0	0	0	0	2.3563	0	8.442	1.7882	3.9735	0	0	0	5.1857	0	0	0	0	0	0	0	0	0	0	0	0	0	0	0	0
19.209	6.2978	0	0	0	0	19.675	3.4321	0	0	0	0	0	0	0	0	0	0	0	0	0	0	0	0	0	0	0	0	0	0	0	0	0	0	9.7778	0	0	10.594	53.861	46.185	24.893	28.026	19.079	31.056	26.654	16.679	22.259	21.017	19.406	13.136
19.402	13.8	0	0	0	0	0	0	0	0	0	0	6.0325	13.964	20.262	32.215	42.278	50.038	75.161	63.374	74.601	73.732	92.986	89.772	95.609	89.891	97.959	106.77	98.411	117.29	104.82	98.503	97.584	115.12	121.13	113.04	114.32	119.09	127.4	120.76	84.125	88.978	91.408	86.953	96.059	83.837	91.683	66.33	82.117	87.856
14.698	2.8639	0	0	0	0	0	0	0	0	0	0	0	0	0	0	0	0	0	0	0	6.0403	4.0802	0	0.15168	2.471	3.0592	0.87017	0.18739	4.9416	4.8702	11.168	0.73151	3.6328	4.387	0.48781	0	0	0	0	0	0	0	0	0	0	0	0.13907	0	0
12.811	16.006	0	0	0	0	0	0	0	0	0	0	0	0	0	0	0	0	1.819	0	13.26	17.896	31.174	33.158	52.912	43.564	58.557	73.435	59.224	84.101	87.694	87.669	90.328	101.19	105.49	98.705	113.55	101.21	105.36	110.1	111.71	68.001	42.634	64.897	113.67	48.989	84.131	138.31	109.81	119.69
9.8918	0	6.372	0	0	3.3087	0	0	0	0	0	1.2171	1.8061	0	0	0	0	1.7877	0	0	0	0	0	0	0	0	0	0	0	0	0	3.836	0.66792	0	1.3927	13.743	16.573	32.176	42.888	57.195	68.006	81.082	95.441	112.88	106.93	132.71	148.76	138.35	166.89	175.13
12.559	0	5.1594	0	0	0	0	0.13037	0	0	0	0	0	0	0	0	0	1.281	0	2.2306	0.48061	5.5453	6.3757	0	6.9226	7.4583	14.996	20.954	28.82	39.193	46.856	51.519	51.032	59.311	48.519	59.358	50.463	68.646	80.623	76.708	65.298	80.987	77.965	91.4	87.179	85.67	102.39	101.04	105.38	108.88
19.326	2.6163	0.95137	0	0	0	0	0	0	0	0	0	0	0	0	0	0	0	0	0	0	0	0	0	0	3.5671	20.164	30.601	43.923	55.739	75.123	123.2	130.47	146.2	146.82	155.13	137.31	147.45	156	159.85	163.09	131.79	107.04	135.99	112.55	117.69	113.15	110.61	123.66	111.16
26.482	17.195	0.15598	0	0	0	0	0	0	0	0	0	0	0	6.8563	0.68447	5.4946	5.2702	8.6775	3.9341	7.8336	8.8433	10.326	8.4092	8.4555	7.457	9.8702	5.6482	13.226	8.9296	12.341	11.736	8.2652	14.094	20.297	25.099	19.146	24.06	18.863	15.135	19.249	16.699	19.217	4.2005	18.003	7.5875	12.276	12.276	7.3009	6.6294
5.8198	0	5.877	0	1.827	6.6796	0	0	0	0	0	0	0	0	0	0	0	0	0	0	0	0	0	0	0	0	0	0	0	0	0	0	0	0	0	0	0	0	0	0	0	0	0	0	0	0	0	0	0	0
21.006	17.826	1.304	3.8201	0	0	0	0	0	0	0	0	0	0	0	0	0	0	0	0	0	0	0	0	0	0	0	0	0	0	0	0	0	1.8552	0	0	0	0	0	0	0	4.4736	4.4967	14.358	9.5506	13.931	11.657	12.912	19.197	18.131
8.5084	4.9706	5.2983	3.5294	0	0	0	0	0	0	0	0	0	0	0	0	0	0	0	0	0	0	0	0	0	0	0	0	0	0	0	0	0	0	0	0	0	0	0	0	0	0	0	0	0	0	0	0	0	8.6337
0	0	0	2.3653	1.4216	6.3963	6.8631	19.642	22.757	29.802	30.972	25.829	27.493	49.856	56.147	73.56	77.73	93.645	96.94	104.52	107.84	115.6	124.9	144.74	134.65	157.3	148.92	151.28	158.75	149.86	175.33	188.19	171.04	165.51	166.21	171.37	156.13	157.75	143	155.74	153.54	145.97	153.21	146.57	146.77	148.25	140.48	142.37	136.21	142.1
3.9315	5.8807	0	0	0	2.5711	0	0	0	2.2348	4.2536	3.1167	5.6633	0	0	5.4145	2.2895	6.3472	3.0199	3.9754	3.2269	0	0	2.2938	3.7333	2.3384	2.1181	0	1.4592	0.92889	2.2638	1.4161	2.3002	9.2638	13.691	10.866	16.111	20.164	13.257	14.111	29.231	33.78	31.982	42.251	48.52	53.112	70.212	57.577	55.783	60.466
3.102	14.936	0.6374	2.6569	0	0	0	3.7067	1.6449	0	0.12766	7.4096	1.7467	0	0	0	0	9.1128	4.06	0.51337	14.393	7.71	8.0406	5.8823	13.954	12.821	6.2276	21.134	21.792	25.112	49.548	38.008	38.979	37.386	33.283	45.023	43.889	41.039	52.299	51.946	49.799	54.642	71.187	74.273	63.616	60.517	75.581	62.77	83.228	74.28
33.207	4.221	3.3636	0	0	0	0	0	0	0	0	0	0	0	0	0	0	0	0	0	0	0	0	0	0	0	0	0	0	0	0	0	0	0	0	0	0	0	1.9813	7.3647	6.836	14.97	30.522	38.414	48.545	41.674	32.243	38.435	41.348	54.764
25.337	2.0125	0	0	0	3.7336	0	15.704	21.558	44.372	48.204	58.245	65.281	69.97	53.76	69.301	75.827	47.815	92.35	68.024	73.797	71.304	76.715	72.965	59.233	73.612	54.579	58.035	34.571	44.87	30.015	55.551	47.158	63.998	49.655	39.907	43.636	30.295	36.065	31.436	52.158	47.467	30.372	40.134	45.992	42.824	44.911	24.892	32.088	50.967
0	2.2448	0	0	1.5107	2.1357	2.1198	3.8925	13.747	11.638	21.797	19.874	18.561	11.708	10.437	7.6335	8.362	2.8032	6.2873	2.7127	2.9864	6.4864	4.4027	15.699	13.577	0	0	0	0	0	0	0	0	0	0	0	0	0	0	0	0	0	0	0	0	0	0	0	0	7.0921
0	0	0	8.7679	2.5946	0	0	0	0	0	0.95138	0	0	0	0	6.7975	4.1348	7.3478	3.0135	0.43954	0	0	0	0	0	0	0	0	0	0	0	0	0	0	0	0	0	0	0	0	0	0	4.1252	0	0	2.7563	0.65521	2.7552	0	0
46.698	22.274	15.184	0.98169	0	0	0	0	0	0	0	0	0	0	0	0	0	0	0	0	0	0	0	0	0	0	0	0	0	0	0	0	0	0	0	0	0	0	0	0	0	0	0	0	0	0	0	0	0	0
25.165	7.2027	0	0	0	0	0	0	0	0	0	0	9.1154	0	2.6753	3.7109	0	0.26968	15.69	26.56	18.15	15.628	15.744	5.7304	8.6577	11.687	11.192	0	2.0666	3.0081	14.107	11.079	6.7885	13.147	12.503	18.188	5.2457	0	1.2881	0	1.6623	0	0	2.2236	2.8957	2.1881	7.1608	6.9902	11.792	9.5405
9.2565	14.016	0	0	0	0	0	0	0	0	0	0	0	0	0	0	0	0	0	0	0	0	0	0	0	0	0	0	0	0	0	0	0	0	0	0	0	5.0955	0	0	0	6.2083	0.91841	0.51986	0	2.2711	7.8001	4.7646	0	0.60923
14.736	5.79	8.991	0	0	0	0	0	0	0	0	3.0972	2.6331	5.3782	8.2514	4.4566	9.8674	6.3215	8.3891	13.413	14.358	20.394	27.067	22.207	26.831	8.4592	7.544	20.212	16.289	18.955	17.492	29.368	36.216	26.284	13.794	26.575	15.979	22.109	24.22	16.331	17.643	23.572	22.311	25.955	34.336	43.038	38.833	47.018	38.279	46.143
5.6286	0	7.8607	0	0	0.25714	2.9071	0	0	0	0	0	0	0	0	0	0	0	0	0	0	0	0	0	0	0	0	4.1493	0	0.10357	3.6721	8.8436	9.8802	1.9007	0	2.0864	2.7207	0.56329	2.4557	0	4.0254	5.6091	1.7664	11.065	10.983	32.349	54.72	72.636	90.136	110.77
28.916	13.652	3.8595	0	0.30586	0	0	0	0	0	0	0	0	0	0	0	0	0	0	0	0	0	0	0	0	0	0	0	0	0	0	0	0	0	0	0	0	0	0	0	0	0	0	0	0	0	0	0	0	0
0	0.51816	4.3364	2.319	1.6939	0	0	0	1.1101	19.739	0	0	19.539	20.505	24.676	11.565	18.629	16.866	13.752	9.4347	7.1361	7.1906	12.143	11.434	18.423	10.883	5.5555	10.617	19.295	12.39	15.55	15.837	12.659	17.761	16.446	8.6229	17.811	11.465	13.234	16.266	9.2178	14.872	24.693	22.441	15.143	15.631	13.538	9.8906	24.484	16.636
0	0	0	11.082	0	0	8.2624	0	0	0	4.3554	7.784	17.55	4.6518	4.1943	0	0	0	0	0	0	0	0	0	0	0	0	3.7547	6.1547	14.242	6.416	16.732	12.961	21.581	35.081	33.413	35.73	41.104	36.039	38.329	38.713	38.293	47.513	48.558	54.922	41.855	54.003	61.955	47.598	46.913
0	0	1.8324	0	7.3449	20.681	0	6.4751	12.882	25.387	26.251	18.153	24.348	35.782	39.906	66.496	38.972	46.24	40.621	49.137	43.043	46.056	49.303	59.196	42.709	56.213	49.374	52.605	58.109	52.135	58.496	50.496	35.274	47.678	44.522	47.692	42.196	50.541	42.652	45.035	47.138	51.326	51.761	55.939	63.611	62.701	65.646	66.376	71.198	68.618
31.888	12.684	0	0	0	0	0	0	2.354	13.395	4.773	0	0	0	0	0	0	3.5858	0	0	9.7009	10.256	14.102	19.839	33.203	26.762	30.269	37.555	37.226	37.085	41.838	49.394	36.423	29.197	30.363	25.466	27.984	28.765	30.364	33.339	13.938	20.062	21.329	15.832	32.307	9.4509	16.962	23	27.645	34.213
5.2398	6.8684	6.3541	2.7291	0	0	0	0	0	0	0	0	0	0	0	0	0	0	0	0	0	0	0	0	0	0	0	0	4.0793	2.6881	14.154	9.1469	19.932	24.859	26.762	26.562	43.679	31.779	48.647	48.994	54.785	57.029	59.909	61.079	50.126	56.338	50.794	48.194	60.79	59.292
0.71178	0	8.6861	0	2.6609	0	0.37018	9.8644	5.463	11.455	16.129	29.205	27.792	21.149	19.287	9.9067	22.266	20.449	2.6567	6.3997	2.4173	10.322	16.227	5.6517	0.020822	0.7131	2.1458	4.6949	0	0	0	0	0	0	0	0	0	0	0	0	0	0	0	0	0	0	0	0	0	0
0	0	0	1.4982	9.1648	45.025	6.014	3.4466	13.462	55.882	56.042	45.855	43.114	48.675	42.931	45.24	48.724	57.674	51.135	46.957	42.183	42.542	38.686	41.325	34.163	30.433	29.433	22.46	24.412	18.012	25.29	36.06	34.396	25.181	32.318	41.731	38.889	35.172	40.327	36.953	37.937	41.96	49.044	55.03	46.834	48.95	52.085	50.291	55.295	45.832
0	3.5296	11.763	6.703	3.288	0	0	0	0	0	0	0	0	0	0	0	0	0	0	0	0	0	0	0	0	0	0	0	0	0	0	0	0	0	0	0	0	0	0	0	0	0	0	0	0	0	0	0	0	0
24.833	11.69	0	0	0	0	0	0	0	0	0	0	0	0	0	0	0	0	0	0	0	0	0	0	0	0	0	0	0	0	0	0	0	0	0	0	0	0	0	0	0	0	0	0	0	0	0	0	0	0
12.441	0	9.3181	0	0	0	0	0	0	0	0	0	0	0	0	0	0	0	0	0	4.32	16.322	22.384	36.04	30.019	32.216	46.96	60.398	45.726	57.267	66.868	67.027	80.258	69.797	58.143	67.132	64.924	65.254	72.886	60.652	58.959	62.657	51.667	61.867	54.413	64.127	73.446	75.984	74.734	92.287
5.1718	0	2.7072	0.36298	0	0.60548	0	0	0	0	0	3.6382	15.608	5.386	6.9753	7.5061	15.307	12.621	17.173	8.7064	0	2.0695	13.522	23.771	28.267	34.358	45.321	47.418	53.497	63.09	68.462	77.765	79.123	80.928	92.96	90.142	78.026	80.626	82.883	72.422	69.86	67.796	66.227	58.567	54.706	35.084	46.414	37.935	34.065	34.42
9.6095	2.7202	3.8202	3.5809	0	0	0	0	0	0	0	0	16.746	26.244	38.632	54.072	65.626	94.749	94.673	107.7	117.19	134.46	126.05	123.39	148.19	135.28	143.97	137.05	151.38	144.06	159.25	146.28	141.93	138.13	135.3	144.75	135.1	131.11	125.49	132.18	117.55	111.59	112.25	117.2	93.654	107.4	95.669	93.703	89.538	92.085
0	0	11.517	0	0	4.0101	0	0.86977	0	0	0	0	0	0	0	0	0	0	0	0	0	0	7.0681	6.4862	5.7962	0	6.9658	17.524	13.937	19.152	21.269	32.811	29.318	30.235	32.884	32.386	32.189	30.984	45.669	42.144	36.229	35.939	39.676	43.855	28.043	41.955	47.097	35.131	35.141	34.231
15.346	16.444	0	2.9295	0	0	0	0	0	0	0	0	0	0	0	0	0	0	4.5872	0	7.2714	5.3346	11.495	14.932	21.014	29.771	31.348	31.558	29.807	35.333	21.181	38.285	27.349	39.453	32.946	31.673	29.089	14.883	9.8207	13.252	18.603	10.862	13.768	11.08	12.312	15.783	19.059	18.474	20.448	14.594
7.2063	3.4236	1.2457	1.4715	0	0	0	0	0	0	0	0	0	0	0	0	0	0	0	0	0	0	0	0	0	0	0	1.4316	19.448	38.103	57.029	67.659	78.12	97.424	103.35	122.23	125.62	146.14	146.9	159.37	175.07	181.57	173.15	179.61	188.38	186.24	182.03	184.16	176.65	182.71
6.2125	7.1432	1.6708	2.2298	0	0	0	0	0	0	0.62816	0	9.0349	6.7135	0	9.3252	10.701	19.598	21.677	30.521	27.206	21.149	36.742	42.5	47.493	56	55.089	44.633	51.82	45.934	55.639	55.592	57.614	54.774	67.056	57.767	56.689	65.059	54.651	64.421	76.91	87.794	79.175	78.376	85.006	85.472	88.308	88.944	80.742	85.697
28.122	15.125	0	3.0609	0	0	0	0	0	0	0	0	0	0	0	0	0	0	0	0	0	0	0	0	0	0	0	31.455	30.58	42.033	46.014	60.612	69.46	92.296	93.384	98.948	92.217	101.48	103.28	112.35	99.994	106.57	107.41	119.98	105.3	102.68	87.785	93.747	80.417	73.764
11.602	1.6173	5.5293	0	0	0	0	0	0	0	4.1135	2.8881	0	1.9545	7.2955	10.102	4.8474	0	0	0	13.036	1.3566	23.885	16.711	16.11	11.528	10.232	18.833	15.438	13.768	15.433	24.175	15.959	18.036	10.91	16.593	0	11.425	11.158	9.0847	10.671	20.076	17.076	19.887	22.007	26.765	30.2	38.234	27.954	39.48
8.586	11.078	1.084	0.9597	0	0	0	0	0	0	0	0	0	0	0	0	0	0	0	0	0	0	0	0	0	0	0	0	0	0	0	0.4058	1.1627	1.3085	3.8088	0.49812	0	0	1.2903	1.4467	2.2245	6.9229	7.3482	6.6719	9.8479	18.462	19.578	15.144	12.457	15.504
30.778	14.772	0	1.1191	0	0	0	0	0	0	0	0	0	0	0	0	0	0	0	0	0	0	0	0	0	0	0	0	0	0	0	0	0	0	0	0	0	0	0	0	0	0	0	0	0	0	0	0	0	0
8.8588	0.90241	0	5.4302	0	0	0	0	0	0	0	0	0	0	0	0	0	0	0	0	0	0	0	1.1406	0.42723	2.8126	28.762	48.567	40.243	52.071	69.115	72.248	84.194	103.56	103.64	125.29	129.99	124.75	117.14	111.49	111.64	119.85	121.04	121.45	110.94	139.27	129.63	118.09	111.68	101.54
62.534	38.658	7.9387	0	0	0	0	0	0	0	0	0	0	0	0	0	0	0	0	0	0	0	0	0	0	0	0	0	0	0	0	0	0	0	0	0	0	0	0	0	0	0	0	0	0	0	0	0	0	0
23.708	19.865	0	0	0	0	0	0	0	0	0	0	0	0	0	0	0	0	0	0	0	0	0	0	0	0	0	0	0	0	0	0	0	0	0	0	0	0	0	0	0	0	0	0	0	0	0	0	0	0
8.3971	11.003	10.054	0	0	0	0	0	0	0	0	0	0	0	0	0	0	0	0	0	0	0	0	0	0	0	0	0	0	0	0	0	0	0	0	0	0	0	0	0	0	0	0	0	0	0	0	0	0	0
26.955	15.539	0	0	0	0	0	0	0	0	0	0	0	0	0	0	0	0	0	0	0	0	0	0	0	0	0	0	0	0	0	5.2525	0	0.18164	4.536	10.881	9.0993	6.3062	12.279	4.7353	15.285	22.143	29.666	32.703	49.844	44.787	69.959	79.402	94.118	100.75
4.8027	0	6.8218	0	0	0.40649	1.9475	1.4794	0	4.0858	6.7989	7.0479	6.1935	0	0	0	1.316	0	0	0	0	0	0	0	0	0	0	0	0	0	0	0	0	0	0	0	0	0	0	0	0	0	0	1.262	0	0	0	1.7332	1.2155	9.7089
68.396	46.164	0	0	0	0	0	0	0	0	0	0	31.94	34.712	44.651	46.747	46.015	49.906	48.743	53.566	47.906	48.054	63.605	53.755	53.262	48.412	53.707	53.971	58.922	49.797	53.833	57.797	44.83	44.193	52.076	48.816	48.3	49.081	44.357	46.281	43.196	45.472	56.898	48.499	49.789	56.48	41.904	53.567	50.146	52.336
21.27	16.758	0	0	0	0	0	0	0	0	0	0	0	0	0	0	0	0	0	0	0	0	0	0	0	0	0	0	0	0	0	0	0	0	0	0	0	0	0	0	0	0	0	0	0	0	1.8758	0	0	0
11.814	0	0	0	0.87297	1.1404	0	0	3.4278	0	0	0	0	0	0	0	0	0	0.24887	0	0	0	0	0	0	0	0	0	0	0	0	0	0	0	0	0	0	0	0	0	0	0	0	0	0	0	0	0	0	0
8.2464	0	5.65	0	0	2.878	0	0	0	0	0.19981	0	0	0	0	0	0	0	0	0	0	2.9687	4.9003	13.229	15.632	8.7428	0	20.804	26.757	34.601	46.566	52.258	61.768	54.585	47.907	52.047	55.782	64.129	58.15	49.452	45.828	52.58	39.863	52.788	48.635	65.729	83.224	77.206	85.478	96.99
7.7178	9.1754	0	0	7.0266	0	0	0	0	0	0	0	0	0	0	0	0	0	0	0	0	0	0	0	0	0	0	0	0	0	6.3732	5.5099	10.702	26.24	37.781	42.204	61.573	68.563	79.559	100.36	136.86	149.86	169.32	178.39	173.86	188.49	205.7	210.51	222.76	247.59
4.3781	2.3904	9.3484	1.3211	0	0	0	0	0	0	0	3.7974	0	0	0	0	0	0	7.4795	7.9827	11.721	6.686	11.325	18.397	22.432	27.676	24.449	39.569	44.092	45.813	49.185	46.778	47.946	52.17	62.13	61.11	76.164	81.917	84.065	100.31	112.17	123.5	148.82	158.59	153.94	164.71	174.07	175.87	182.1	202.78
0	0	3.8208	3.9755	5.162	1.2695	0	1.9612	5.0211	2.6739	5.8141	0	0	4.6643	3.357	11.737	3.6882	9.1082	6.5754	2.9701	14.117	0	4.6548	6.502	0.09593	1.5924	0	0	10.536	11.933	15.695	25.231	22.117	24.56	35.238	36.355	37.002	49.908	40.471	57.057	66.146	59.692	66.685	56.103	70.253	48.374	70.57	67.994	53.917	53.276
26.935	16.145	0	0	0	0	0	0	0	0	0	0	0	0	0	0	0	21.902	52.806	75.463	78.838	120.5	137.47	135.25	147.23	158.95	175.37	175.48	177.47	168.05	175.37	188.9	193.59	161.4	160.15	147.29	176.69	134.14	141.8	125.15	124.05	134.65	117.57	121.02	108.97	93.988	101.04	85.241	100.43	59.936
16.483	6.7384	4.2072	0	0	0	0	0	0	0	0	0	0	0	0	0	0	0	0	0	0	0	0	0	0	0	0	0	0	0	0	0	0	0	0	0	0	0	0	0	0	0	9.3196	20.581	43.351	53.176	51.48	56.94	68.675	73.552
4.7608	3.1375	6.9532	0	0	0	0.67492	4.6087	2.9663	3.6186	10.897	2.8561	0	0	0	2.0987	6.1667	8.3738	12.773	12.966	1.9143	6.1963	9.3277	8.7821	10.108	7.8442	3.6135	0	1.7146	0.85395	4.731	8.6815	5.7556	8.6764	2.6873	0	0	6.5015	0	0	0	0	0	0	0	0	0	0	0	0
1.8218	4.1745	0	0	0.91106	0	0.10749	0	0	0	1.0083	4.393	0	0.2303	0	0	0	0	0	0	0	0	0	0	0	0	0	0	0	0	0	0	0	0	0	0	0	0	0	0	0	0	0	0	0	0	0	0	0	0
38.247	12.29	1.6666	0	0	0	0	0	0	0	0	0	0	0	0	0	0	0	0	0	0	0	0	0	0	0	1.4038	7.5916	14.646	14.566	26.328	30.484	42.238	43.315	49.966	54.909	64.729	79.383	94.265	70.15	77.544	75.007	92.097	99.623	93.521	102.73	92.279	115.63	110.24	125.89
22.093	5.3252	0	1.2941	0	0	0	0	0	0	0	0	0	0	0	0	0	0	0	0	0	0	0.61709	4.1793	11.074	31.859	29.504	46.116	54.076	58.374	71.954	73.22	68.57	100.37	84.796	80.549	88.477	83.578	76.11	87.177	84.146	87.629	93.019	85.072	86.524	92.828	79.901	74.063	72.2	73.312
0	0	1.451	0	6.5729	5.2632	5.6521	4.5242	12.08	9.2952	10.91	4.4872	3.9437	20.66	3.0315	15.611	16.054	16.522	15.918	13.363	7.8238	9.2804	4.7735	1.9448	0	0	0	0	21.105	29.886	42.106	55.86	63.619	70.905	86.42	94.287	98.924	125.31	124.94	132.57	135.98	149.44	163.52	157.01	173.84	181.25	170.66	183.18	176.08	173.17
27.025	14.385	0	0	0	0	0	0	0	0	0	0	0	0	0	0	0	0	0	0	0	0	0	0	0	0	0	0	0	0	0	0	0	0	0	0	0	0	0	0	0	0	0	0	0	0	0	0	0	0
21.22	5.5778	2.1607	0	0	0	0	0	0	0	0	0	0	0	0	0	0	0	3.8939	0	0	0	0	0	0	0	0	4.6929	0	1.9246	0	0	0	4.6653	0.23823	1.12	0.056412	0	0.48823	3.0223	0.38113	0	9.3332	11.892	26.111	37.163	57.488	64.209	77.122	96.113
19.895	0	2.1079	0	0	0	0	0	0	0	0	0	0	0	0	0	0	0	0.16472	0	0	0	6.2602	0	0	0	0	2.5182	0	0	5.2605	5.4347	3.1215	0	0	0	0	0	2.0193	0	0	0	0.3476	0	0	0	8.1595	0	0	0
0	0	3.3023	1.872	3.7632	0	0	0.74252	7.9933	1.166	8.5392	0	0	3.0133	0	2.43	7.7146	10.431	5.4877	0	0.61177	0	0	0	0	2.2949	0	0	0	0	0	2.7389	0	0	1.3532	0	0	2.8487	0	4.2681	2.5713	8.6875	15.026	13.75	19.81	16.978	17.117	18.099	19.469	11.994
10.723	8.8655	3.7374	0	0	0	0	0	0	0	0	0	0	0	0	0	0	0	0	0	0	0	0	0	0	0	0	0	0	0	0	0	0	0	0	0	0.66985	7.0776	4.9704	15.781	24.903	24.876	30.057	25.239	32.861	37.666	35.084	36.622	28.701	32.416
7.9256	9.951	3.5338	2.309	1.3563	0	0	0	0	0	0	3.6626	0	0	0	0	0	0	0	0	0	0	0	0	0	0	0	0	0	0	0	0	0	0	0	0	0	0	0	0	0	0	6.5471	4.7272	14.139	5.1329	15.4	23.614	36.623	39.036
28.787	19.351	10.755	0	0	0	0	0	0	0	0	0	0	0	0	0	0	0	0	0	0	0	0	0	0	0	0	0	0	0	0	0	0	0	0	0	0	0	0	0	0	0	0	0	0	0	0	0	0	8.9017
21.429	13.125	2.434	0	0	0	0	0	0	0	0	0	0	0	0	0	0	0	0	0	0	0	0	0	0	0	0	3.0682	15.009	15.303	27.503	34.706	28.096	64.119	48.912	52.339	45.946	38.381	41.714	45.176	47.33	35.577	34.683	33.892	38.507	37.706	31.235	29.771	33.377	28.533
42.76	12.659	0	0	0	0	0	0	0	0	0	0	0	0	0	0	0	0	0	0	0	0	0	0	0	0	0	0	0	0	0	0	0	0	0	0	0	0	0	0	0	0	0.79535	0.83189	0.98766	0.091506	0	3.7223	1.9627	2.2877
13.7	0	0	2.2757	0	0	1.9124	0	5.1303	8.162	40.862	39.806	37.391	48.76	51.523	42.211	49.523	56.499	51.678	49.346	49.95	54.37	56.273	72.492	53.637	54.311	56.861	66.155	55.986	54.874	59.545	67.809	76.267	67.789	47.428	33.277	22.3	19.143	21.568	4.2076	0	0	0	0	0	0	0	0	0	0
13.379	0	0	0	0	4.053	6.5883	14.557	15.639	18.034	37.225	56.59	80.66	77.371	96.575	103.7	122.06	138.81	129.44	139.95	154.89	152.63	156.34	164.37	163.85	154.42	160.16	170.37	157.38	161.03	150.83	149.28	134.5	129.63	104.56	106.35	95.737	103.24	94.422	79.6	84.129	76.767	65.096	66.798	60.718	52.447	57.669	56.118	54.361	48.786
8.2002	9.7991	9.4087	0	0	0	0	0	0	0	0	7.2108	12.411	19.188	38.954	50.912	68.797	87.603	98.483	112.06	105.35	105.37	128.45	141.64	150.92	155.04	160.98	181	177.48	182.99	193.31	183.69	179.55	186.18	165.62	158.8	165.12	143.73	152.76	137.75	141.57	146.09	146.64	134.45	124.34	113.34	131.03	126.83	136.35	123.95
10.504	0.30034	3.9795	0	0	0	0	0	0	0	0	0	0	0	0	0	0	0	0	0	0	0	0	0	0	0	0	0	0	0	0	0	0	0	0	0	0	0	3.8229	0	4.1076	17.33	23.602	33.036	42.879	49.056	63.182	67.352	77.23	84.927
0	10.747	3.4229	0.81867	0	0	0	0	0	0	0.41778	9	8.3036	0.011392	4.436	8.0365	11.468	18.648	23.185	26.219	26.63	36.05	42.306	49.245	53.025	53.061	57.871	59.963	68.657	67.375	80.04	81.873	83.169	86.415	89.289	69.912	71.53	59.59	49.799	53.433	56.59	59.825	56.592	61.935	57.354	55.023	54.153	50.671	15.054	16.558
3.5115	2.8153	0.50723	0	0	2.022	0	0	0	7.3199	7.3952	13.01	19.521	19.915	23.957	33.106	35.444	40.876	44.652	47.574	46.934	51.103	48.583	53.208	56.581	60.198	66.424	58.118	64.496	63.505	72.255	63.391	63.037	60.372	53.866	58.575	66.277	54.448	52.454	53.309	52.852	53.682	52.888	61.867	65.163	72.544	92.343	112.45	132.55	156.1
0	0	0	0	5.6336	28.307	51.011	48.669	46.43	74.082	55.862	69.954	54.833	65.081	69.925	41.273	30.71	16.604	72.48	0	12.154	5.0617	8.3982	6.7509	12.946	33.351	35.815	0	0	0	0	0	0	0	0	0	0	0	0	0	0	0	0	0	0	0	0	0	0	0
0	0	0	3.867	4.5246	14.324	23.026	9.2761	36.083	31.156	44.427	47.113	37.727	38.806	43.156	40.57	42.424	39.834	45.942	45.768	49.174	38.478	38.34	37.267	33.248	39.684	10.92	12.191	15.819	6.2643	19.809	6.6804	0	0	9.4783	16.719	13.329	13.368	12.29	12.961	13.847	9.2095	16.658	5.3675	11.084	13.427	11.551	0	12.742	0
13.192	2.4071	0	3.4696	0	0	0	14.296	0	0	5.7004	6.902	27.1	15.688	0.99055	0	0	0	0	0	0	0	0	0	0	6.1054	0	4.4575	0	0	5.6461	8.3659	0	1.259	0	1.2053	0	0	0	0	0	0	0	0	0	0	0	0	0	0
8.9346	9.4958	13.129	0	0	0	0	0	0	0	0	0	0	0	0	0	0	0	0	0	0	0	0	0	0	0	0	0	0	0	0	0	0	0	0	0	0	0	0	0	0	0	0	0	0	0	0	0	0	0
30.618	11.615	0.34917	0	0	0	0	0	0	0	0	0	0	0	0	0	0	0	0	0	0	0	0	0	0	0	0	0	0	0	0	0	0	0	0	0	0	0	0	0	0	0	0	0	0	0	0	0	0	0
8.2822	0	4.7543	0	0	5.8574	0	7.8	15.943	29.869	49.751	67.48	74.899	77.954	72.949	75.648	90.769	88.862	99.597	75.643	79.502	85.189	84.443	85.341	72.317	65.558	76.122	71.314	68.798	55.758	55.526	59.534	55.959	56.383	38.923	31.537	33.573	31.688	41.165	30.25	21.737	27.776	27.882	19.616	11.315	21.24	27.358	21.049	21.083	18.109
0	4.1901	0	4.6898	0	0.86342	0	0	0	0	6.1021	0.62456	14.87	5.2746	9.6146	11.577	6.1821	16.8	12.655	15.987	17.02	16.579	14.947	23.943	18.981	18.84	17.697	8.7946	14.387	9.2242	17.066	14.732	26.588	20.426	20.537	13.166	21.093	20.051	17.341	21.083	31.402	44.11	40.08	53.01	61.79	64.36	69.086	64.086	62.177	62.72
19.156	4.8443	0.091706	0.96802	0	0	0	0	0	0	0	0	0	0	0	0	0	0	0	0	0	0	0	0	0	0	0	0	0	0	0	0	0	0	0	0	0	0	0	0	0	0	0	0	0	0	0	0	0	0
0	0	1.2514	2.9095	4.6546	5.9417	0	2.0984	8.1555	8.6062	4.9804	1.4482	0	4.1062	0.12353	8.5332	6.4518	11.711	2.1868	10.057	9.2229	2.9573	3.4828	5.2598	0	10.388	4.5416	5.2236	16.246	10.073	13.658	14.458	14.492	13.007	14.951	17.242	22.442	16.886	12.677	13.942	16.351	15.416	20.463	16.092	17.213	17.527	14.554	16.192	17.877	14.174
0	4.1383	3.1142	0	0	0	4.5315	1.1061	1.4045	7.4673	10.844	19.317	17.471	21.057	23.003	24.394	27.752	32.552	41.087	34.79	45.224	33.207	51.827	59.53	58.516	53.614	55.109	59.729	56.643	55.998	68.04	61.834	54.903	60.968	54.305	59.756	64.653	54.552	62.045	56.974	65.143	66.111	64.065	76.047	68.952	61.52	69.319	59.756	70.621	62.025
0	0	1.0372	0.0086557	3.3031	7.5904	0.82142	6.2322	12.558	16.066	23.743	21.714	28.544	46.395	49.3	61.353	56.805	66.211	78.459	77.012	78.339	69.115	64.743	60.914	64.711	62.798	58.864	54.597	52.1	50.08	51.225	44.841	48.672	38.667	35.527	46.257	39.457	38.21	31.193	38.489	29.254	31.437	28.699	16.881	17.486	23.792	27.323	27.452	14.542	19.51
10.011	2.1127	0	4.2952	0	0	0	0	0	0	0	0	0	0	0	0	0	0	0	2.4729	0	4.3597	18.254	12.399	21.216	24.592	19.68	18.454	22.11	20.1	29.186	20.919	16.196	29.894	39.606	46.082	41.4	39.53	41.321	35.281	24.754	32.923	36.568	30.112	27.811	23.498	36.756	28.858	32.398	31.731
0	0.3146	0	10.911	3.2677	6.9034	4.0697	3.7289	0	0	0	0	0	0	0	0	0	0	0	0	0	0	0	0	0	0	0	0	0	0	0	0	0	0	0	0	0	0	0	0	0	0	0	0	0	0	0	0	0	0
24.156	7.8247	2.4747	0	0	0	0	0	0	0	0	0	0	0	0	0	0	0	0	0	0	0	0	0	0	0	0	0	0	0	0	0	0	0	0	0	0	7.1593	2.5496	10.143	15.309	1.2001	7.2576	24.224	16.43	18.299	12.236	18.393	17.519	15.272
24.861	5.7914	0	0	0	0	0	0	0	0	0	0	0	0	0	0	0	0	0	0	0	0	0	0	0	6.3764	16.404	22.623	34.379	45.743	59.235	61.329	54.999	62.611	57.93	72.663	70.514	77.785	79.299	83.178	102.61	97.821	84.508	101.85	97.165	101.99	107.86	107.65	103.86	95.907
6.2637	20.753	15.201	3.8908	0	0	0	0	0	0	0	0	0	0	0	0	0	0	0	0	0	0	0	0	0	0	10.714	67.526	61.016	73.866	83.476	92.457	108.96	95.917	104.66	125.95	127.42	153.29	130.7	116.96	80.035	115.58	113.65	118.44	115.44	135.8	124.66	111.39	114.88	147.32
11.854	3.7045	6.8347	0	0	0	0	0	0	0	0	31.165	18.735	8.0994	9.1321	2.1321	11.328	8.4677	0	0	1.844	5.8647	4.331	0	3.2881	0	2.0426	22.104	11.607	6.5497	20.576	0	17.791	13.712	14.861	11.666	8.8541	10.296	22.025	8.9472	10.262	15.685	23.728	37.874	21.961	32.694	46.118	45.99	51.616	72.362
35.249	22.385	0	0	0	0	0	0	0	0	0	0	0	0	0	0	0	0	0	0	0	0	0	0	0	0	0	0	0	0	0	0	0	0	7.6742	20.786	15.222	12.82	1.4359	3.621	14.086	18.807	21.749	25.081	18.932	20.307	34.429	39.52	46.424	38.046
23.161	17.868	0.38602	0	0	0	0	0	0	0	0	0	0	0	0	0	0	0	0	0	0	0	0	0	0	0	0	0	0	0	0	0	0	0	0	0	0	0	0	0	0	0	0	0	0	0	0	0	0	0
19.468	6.7507	0	0	0	0	0	0	0	0	0	0	0	0	0	0	0	0	0	0	0	0	0	0	0.51532	5.1624	10.303	15.847	18.776	23.272	25.591	32.856	28.257	38.627	37.809	34.28	39.433	19.143	29.925	33.818	34.12	31.9	27.379	23.952	30.662	28.364	22.08	26.705	130.59	139.05
0	0	6.0845	0.33586	3.4042	5.5244	3.4451	8.3031	14.844	17.975	24.068	22.713	21.366	32.522	28.154	40.139	37.271	44.872	47.644	48.004	44.187	36.387	47.018	47.87	39.212	55.738	55.856	44.234	49.566	42.841	40.653	49.339	48.137	38.198	47.466	47.499	55.269	56.093	55.173	49.162	48.599	56.901	61.626	51.26	60.367	75.681	74.823	65.171	69.692	61.805
0	0	0	7.1165	4.6066	0	0	0	4.1024	4.7097	1.5065	0	0	0	0	0	1.8946	5.9403	0	0	0	0	0	0	0	0	0	0	0	0	1.2329	2.8664	0.208	0	0	3.5428	0	4.2442	0	2.6718	3.1492	1.708	5.1152	0	4.9275	8.9614	7.2917	0	2.4342	0
15.576	3.2814	0	0	0	1.8772	0	0	0	0	0	0	0	0	0	0	0	3.594	3.4932	6.5272	2.2594	10.113	6.1678	0	1.5558	0	0	0	0	0	0.012083	0	0	1.3263	0	0	0	4.3405	11.523	19.735	42.169	53.766	47.31	67.343	86.184	98.342	122.91	136.28	150.84	163.41
35.831	14.378	0	0	0	0	0	0	0	0	0	0	0	0	0	0	0	0	0	0	0	0.90697	2.057	1.3257	15.162	20.44	31.573	49.093	59.432	64.503	86.472	88.111	91.823	103.1	109.38	111.35	118.4	127.53	136.04	134.65	125.98	113.68	119.76	130.96	137.71	134.63	133.22	124.45	127.86	115.19
22.116	5.2139	0	0.49443	0	0	0	0	0	0	0.37767	0	0	0	0	0	0	0	0	0	0	0	0	0	0	0	0	8.2939	15.772	19.4	31.741	54.672	59.342	89.255	100.4	116.43	118.65	127.36	154.78	174.05	184.04	192.54	197.36	222.31	218.07	249.26	235.46	255.12	250.94	244.31
0	0	0	38.086	4.6177	10.937	7.2514	0	0	0	0	0	0	0	0	0	0	0	0	0	0	0	0	0	0	0	0	0	0	0	0	0	0	0	0	0	0	0	0	0	0	0	0	0	0	0	0	0	0	0
6.6067	0	0.24234	0	2.5461	0	1.1681	0	0	1.0027	0	0	0	0	0	0	0	0	0	0	0	0	0	0	0	0	0	6.1362	0	2.4258	8.1362	9.2673	10.92	11.42	15.788	0.66076	12.92	0.9777	10.952	8.1105	13.501	21.582	21.085	23.907	17.104	17.946	22.801	25.072	34.882	38.601
29.576	14.181	0	0	0	0	0	0	0	0	0	0	0	0	0	0	0	0	0	0	0	0	0	0	0	0	0	0	0	0	0	0	0	0	0	0	0	0	0	0	0	0	0	0	0	0	0	0	0	0
0	3.7849	4.6093	5.5953	0	0	0	0	0.50683	0	1.1361	0	0	0	0	3.5898	2.5434	9.2727	2.7581	7.6068	9.1926	3.9044	8.4574	8.6023	1.2149	8.1159	1.2248	6.5629	12.751	8.2473	12.256	15.306	11.458	5.2361	5.8504	13.031	10.537	14.767	9.5955	15.866	16.928	15.745	27.508	23.375	21.796	28.841	24.607	19.845	20.259	13.259
23.187	6.4503	0	0.54358	0	0	0	0	0	0	0	0	0	0	0	0	0	0	0	0	0	0	0	0	0	0	0	1.9041	5.5868	10.217	13.933	28.72	31.382	59.411	55.538	58.864	69.072	68.777	72.086	86.772	101.02	96.978	97.755	111.47	122.4	119.72	119.28	124.05	135.85	128.77
9.4587	5.6466	0	4.1719	0	0	0	0	0	0	0	0	0	0	0	0	0	0	0	0	0	0	0	0	0	0	0	0	0	0	0	7.7021	17.112	36.899	63.968	79.584	111.85	131.75	140.15	184.14	202.5	227.95	258.29	286.82	315.03	307.53	299.4	235.36	338.85	344.84
0	0	0	0	2.7464	2.0265	0.63012	2.3995	0	0	0	0	3.8036	0	6.4257	9.3221	10.244	0	0	0	0	0	0	0	0	0	0	0	0	0	0	0	0	0	0	0	0	0	0	0	0	0	0	0	0	0	0	0	0	0
19.849	6.5034	0	0.64172	0	0	0	0	0	0	0	0	0	0	0	0	0	0	0	0	0	0	0	0	0	0	0	0	0	0	0	0	0	0	0	0	0	0	0	0	0	0	0	0	0	0	0	0	0	0
0	0	7.6104	5.4541	3.2318	0	0	0	9.9858	5.2596	15.601	0	0	0	0	7.3218	0	6.9225	4.9585	5.8146	0	1.6779	0	0.18867	0	0	0	0	0	0	0	0	0	0	0	0	0	0	0	0	0	0	0	0	3.0359	0	0	0	0	0
13.593	14.786	11.4	0	0	0	0	0	0	0	0	0	0	0	0	0	0	0	0	0	0	8.6618	11.717	8.7583	10.896	10.164	7.8723	17.755	27.282	9.4742	16.282	4.963	0	11.824	0	0.10164	0	0	0	0	0	0	0	0	0	0	0	0	0	0
24.166	9.9253	0	2.5389	0	0	0	0	0	0	0	0	0	0	0	0	0	0	0	0	0	0	0	0	0	0	0	0	0	0	0	0	0	0	0	0	0	0	0	0	0	0	0	0	0	0	0	0	0	0
7.5635	6.6451	0	0	0	0	0	0	0	0	0	5.0188	0	0	0	0	0	0	0	0.68152	0	0	0	0	0	1.9332	0	0	2.2938	0	12.731	5.4791	5.9376	8.7278	7.5596	0	9.4644	3.1283	5.6157	6.5376	3.5961	5.1961	8.4443	8.3986	6.8347	3.1521	8.5014	0	10.522	4.4808
10.666	1.8925	5.959	0	0	0	0	0	0	0	0	0	0	0	0	0	0	0	0	0	0	0	0	0	0	0	0	0	0	0	0	0	0	0	0	0	0	0	0	0	0	0	0	0	0	0	0	0	0	0
0	0	7.2886	0	0.36207	7.0848	8.6346	50.791	49.391	49.092	47.972	48.774	53.117	67.304	23.905	30.08	24.779	16.092	14.44	7.3364	17.943	8.6701	43.747	46.682	26.761	39.949	29.011	30.285	24.301	26.766	28.35	30.001	36.388	22.375	19.854	22.553	13.165	14.423	5.1544	12.128	12.798	7.8485	10.293	8.0533	0.047987	3.7235	0	2.8219	0	0
17.554	4.287	0	0	0	0	0	0	0	2.1188	9.5079	9.4577	6.5267	9.579	12.311	18.366	25.479	42.384	47.554	63.924	63.587	74.326	83.231	82.439	101.33	102.59	112.79	116.98	134.39	129.98	142.13	136.57	135.67	140.04	122.54	135.69	115.73	109.46	109.37	106.02	100.6	101.79	85.517	96.087	93.581	78.595	79.025	81.507	82.19	64.589
0	0	2.9979	0	7.9625	6.0728	2.2292	6.172	13.958	3.205	8.4756	5.5149	0	0.84691	1.1953	6.8147	17.373	18.595	24.215	29.102	32.249	35.711	50.22	49.95	48.607	55.592	73.509	67.893	78.551	84.087	102.49	104.86	100.58	100.51	108.29	124.15	120.95	126.39	124.05	129.33	147.49	131.78	136.15	140.78	131.28	130.13	126.15	123.52	120.26	106.44
23.972	0	0.90972	0	0	1.2838	0	0	0	0	2.1396	10.359	17.474	28.572	43.217	69.811	102.36	113.1	136.03	160.29	185.31	204.68	208.73	223.89	224.71	249.45	252.04	260.3	264.17	256.63	246.85	263.25	278.37	270.03	258.36	266.56	263.49	264.84	271.72	257.2	252.49	269.61	248.09	257.12	246.58	256.4	257.97	243.28	240.18	231.17
37.504	13.551	5.1853	0	0	0	0	0	0	0	0	0	0	0	14.826	32.231	37.373	59.529	75.758	75.221	94.022	110.22	122.77	120.67	115.81	122.06	124.22	126.17	133.36	117.71	115.54	125.7	103.72	99.55	101.98	107.1	91.206	102.83	101.22	93.646	73.22	70.739	75.015	80.521	72.418	69.274	49.136	63.118	49.283	58.091
36.55	16.844	0	0	0	0	0	0	0	0	0	0	0	0	0	0	0	0	0	0	0	0	0	0	0	0	0	0	0	0	0	0	0	0	0	0	0	0	0	0	0	0	0	0	0	0	0	0	0	0
39.636	7.8599	9.873	0	0	0	0	0	0	0	0	0	0	0	0	0	0	0	0	0	0	0	0	0	0	0	0	0	0	0	0	0	0	0	0	0	0	0	0	0	0	0	0	0	0	0	0	0	0	0
23.009	2.2509	14.072	0	0	0	0	0	0	0	0	0	0	0	0	0	0	0	0	0	0	0	0	0	0	0	0	0	0	0	0	0	0	0	0	0	0	0	0	0	0	0	0	0	0	0	0	0	0	0
23.331	4.0079	6.705	0	0	0	0	0	0	0	0	0	0	0	0	0	0	0	0	0	0	0	0	0	0	0	0	0	0	0	0	0	0	0	0	0	0	0	0	0	0	0	0	0	0	0	0	0	0	0
7.7485	4.1434	4.4332	2.3504	0	0	0	0	0	0	0	0	0	0	0	0	0	0	0	0	0	0	0	0	0	0	0	0	0	0	0	0	0	0	0	0	0	0	0	0	0	0	0	0	0	0	0.13625	0.15806	0	0
10.254	0	0	1.2769	3.1315	2.7769	0	0	0	0	0	9.7133	9.1734	4.4154	3.1337	2.3718	5.1918	5.153	2.3467	1.2622	0	9.0685	4.2023	0	2.1941	0	0	2.9527	6.1988	5.1988	5.7083	9.3901	9.1545	7.0143	0	7.1214	0.63535	3.8201	8.0576	3.922	3.6781	3.8652	5.7245	9.5908	4.1353	14.478	19.873	18.107	18.828	28.968
27.776	14.965	5.608	0	0	0	0	0	0	0	0	0	0	0	0	0	0	0	0	0	0	0	0	0	0	0	0	0	0	0	0	0	0	0	0	0	0	0	0	0	0	0	0	0	0	0	0	0	0	0
3.154	0	5.9808	0	0	0.96513	0	0	0	0	0.32746	5.8441	1.5212	0	0	0	0	0	0	0	0	0	0	0	0	0	0	0	0	0	0	0	0	0	0	0	0	0	0	0	0	0	0	0	0	0	0	0	0	0
9.2872	0	0	1.512	0	0	0	0	0	0	0	0	0	0.48679	4.5603	0	1.741	0.20948	9.6149	0	0.39016	0	0	0	5.4553	7.2389	4.6549	12.567	10.952	23.327	17.856	32.51	29.227	35.205	33.613	30.876	38.255	25.083	45.184	44.349	54.338	61.679	73.179	82.257	90.165	102.84	122.63	118.4	134.49	136.86
16.74	7.4462	6.4604	0	0	0	0	0	0	0	0	0	0	0	0	2.6039	0	0	0	0	0	2.2899	2.4106	0	0	0	1.0719	6.013	0	0.59758	20.16	47.898	60.116	74.575	103.12	117.13	148.44	150.59	134.68	146.36	155.77	190.2	169.6	188.46	198.48	204.87	220.49	226.64	210.34	211.12
6.0165	3.6911	11.536	0	0	0	0	2.3589	16.265	25.1	27.456	23.273	16.964	31.732	29.717	37.993	28.946	45.263	40.608	33.478	46.555	51.446	75.281	89.136	96.77	121.29	126.49	136	167.46	186.77	218.38	222.47	222.42	212	225.07	225.81	230.38	259.56	241.08	241.92	245.3	253.33	260.12	260.47	257.39	256.76	269.36	273.91	271.05	256.25
21.848	7.0871	0.75265	0	0	0	0	0	18.137	6.6726	0	9.1289	22.256	10.5	17.063	9.6221	12.173	3.8137	6.7247	0	1.9716	7.0474	0	0	0	0	0	0	0	0	0	0	0	0	0	0	0	0	0	0	0	0	0	0	0	0	0	0	0	0
0	6.2009	0.29916	0	0	0.25661	5.8763	1.9811	1.3991	2.3691	1.7355	14.198	5.0755	14.73	16.845	18.822	20.024	20.384	27.411	25.722	24.254	20.692	24.599	32.385	29.782	20.91	25.875	32.476	35.254	26.353	38.254	28.331	29.795	33.659	31.066	33.242	33.268	30.558	25.922	29.095	26.068	36.838	35.724	38.336	32.22	27.192	36.395	23.261	29.975	32.302
38.936	16.869	7.1479	0	0	0	0	0	0	0	0	0	0	0	0	0	0	0	0	0	0	0	0	0	0	0	0	0	0	0	0	0	0	0	0	0	0	0	0	0	0	0	7.6833	3.0651	22.068	18.741	14.754	25.071	26.866	32.684
25.219	8.6368	1.0983	0	0	0	0	0	0	0	0	0	0	0	0	0	0	0	0	0	0	0	0	0	0	0	0	0	0	0	0	0	0	0	0	0	0	0	0	0	0	0	0	0	0	0	0	0	0	0
0	0	3.9784	4.1423	1.9088	0	0	0	0	0	2.2641	0	0	2.5562	0	0	0	1.6117	0	0	0	8.0772	11.059	10.574	1.7057	9.0378	3.6466	3.3889	5.2918	6.6492	12.594	17.027	11.712	11.807	15.913	22.946	17.075	19.275	15.984	21.902	25.988	28.467	32.648	36.715	35.361	44.2	40.071	48.611	42.102	38.759
21.56	11.98	8.0953	0	0	0	0	0	0	0	0	0	0	0	0	0	0	0	0	0	0	0	0	0	0	0	0	0	0	0	0	0	0	0	0	0	0	0	0	0	0	0	0	0	0	0	0	0	0	0
5.0098	4.1976	4.28	4.3317	0.66681	0	0	0	0	0	0	0	0	0	0	0	0	0	0	0	0	0	0	0	0	0	0	0	0	0	0	0	0	0	0	0	2.3949	5.1033	1.8667	8.635	10.682	16.813	21.18	22.263	15.427	7.8195	17.959	19.007	26.777	18.334
22.351	10.282	0	0	0	0	0	0	0	0	0	0	0	0	0	0	0	0	0	0	0	0	0	0	0	0	0	0	0	0	0	0	0	0	0	0	0	0	0	0	0	3.9497	9.8486	0	0	0.89914	0	0	0	0
52.042	26.917	0.61703	0	0	0	0	0	0	0	0	0	0	0	0	0	0	0	0	0	0	0	0	0	0	0	0	0	0	0	0	0	0	0	0	0	0	0	0	0	0	0	0	0	0	0	0	0	0	0
16.83	10.305	6.4853	0	0	0	0	0	0	0	0	16.462	0	0	0	0	0	0	0	0	0	0	0	0	0	0	0	0	0	0	0	0	0	0	0	0	0	0	0	0	0	0	0	0	0	0	0	0	0	0
3.1691	2.5349	0.3886	0	3.1886	0	0	0	9.6268	0	0	2.5632	2.9018	0	0	0	0	0	0	0	0	4.6319	11.381	23.387	38.307	33.727	45.542	62.716	70.608	74.884	96.332	104.61	105.26	120.36	119.13	132.13	141.5	127.74	132.15	118.06	119.06	120.47	121.43	125.14	122.39	109.41	110.8	118.52	128.03	123.26
15.457	1.3341	0	0	0	3.0554	0	0	0	0	0	0	0	0	0	0	0	0	0	0	0	0	0	0	0	0	0	0	0	0	0	0	0	0	0	0	0	0	0	0	0	0	8.1846	6.9603	18.36	10.537	10.899	11.325	10.137	7.9218
0	1.0391	1.7494	5.8561	0	0	0	0	1.2903	0.74383	0	0	0	0	0	0	0	2.051	0	0	5.6474	0	1.2874	11.813	11.839	23.004	28.229	24.026	35.858	33.542	31.097	36.47	18.964	26.456	28.6	43.738	48.285	39.647	36.394	30.173	31.626	24.002	22.561	27.415	31.798	33.768	28.844	28.176	22.185	20.576
22.951	21.404	7.9077	0	0	0	0	0	0	0	0	0	0	0	0	0	0	0	0	0	0	0	0	0	0	0	0	0	0	0	0	0	0	0	0	0	0	0	0	0	0	0	0	0	0	0	0	0	0	0
26.908	10.455	0	0	0	0	0	0	0	0	0	0	0	0	0	0	0	0	0	0	0	0	0	0	0	0	0	6.9714	0	10.11	5.181	7.1664	3.6415	14.727	15.293	10.679	15.15	8.2182	20.824	20.681	23.617	23.959	28.463	28.791	36.521	35.968	33.506	28.638	32.619	30.406
6.3062	8.8461	2.5485	1.829	0	0	0	0	0	0	0	0	0	0	0	0	0	0	0	0	0	0	0	0	0	0	0	0	0	0	0	0	0	0	0	0	0	0	0	0	0	0	0	0	0	0	0	0	0	0
21.56	3.3968	0.5827	1.9577	2.9289	0	0	0	0	0	0	0	0	0	0	0	0	0	0	0	0	0	0	0	0	0	0	0	0	0	0	0	0	0	0	0	0	0	0	0	0	0	0	0	0	0	0	0	37.465	54.07
21.272	10.394	0	0	0	0	0	0	0	0	0	0	0	0	0	0	0	0	0	0	0	0	0	0	0	0	0	0	0	0	0	0	0	0	0	14.348	12.602	19.5	22.768	16.114	19.031	26.965	36.604	27.905	33.197	25.614	47.835	27.804	36.643	29.267
16.133	0	5.5932	0	0	0	0	0	0	0	0	0	0	0	0	0	0	0	0	0	0	0	0	0	0	0	0	0	0	0	0	0	0	0	0	0	0	0	4.9053	4.1066	0	4.8967	7.1822	8.7025	1.4924	8.7018	7.9243	9.0228	6.9899	18.143
2.6079	7.6885	0.35895	0	0	0	0	8.5325	9.0648	10.171	17.309	18.631	33.5	30.248	41.224	49.166	51.117	68.794	69.105	68.747	70.123	74.424	70.034	76.087	82.368	93.46	95.031	96.223	100.2	112.37	113.94	122.35	120.47	123.64	138.78	125.74	126.11	141.65	156.91	151.7	156.66	159.67	151.55	152.08	151.92	155.91	143.28	141.44	132.81	133.54
23.088	5.4387	0.62977	0	0	0	0	0	0	5.6261	0	0	0	0	0	1.6028	0	10.267	4.8897	11.904	19.992	28.042	29.1	32.117	30.62	26.366	34.316	40.519	47.896	39.572	55.306	52.17	60.158	54.602	61.748	56.922	44.027	42.65	25.219	33.727	23.657	21.202	29.227	25.24	22.076	18.709	10.526	20.383	20.775	20.143
24.366	7.6166	1.0374	0	0	0	0	0	0	0	0	0	0	0	0	0	0	0	0	0	0	0	0	0	0	0	0	0	0	0	0	0	0	0	0	0	0	0	0	0	0	0	0	0	0	0	0	0	0	0
10.893	1.979	13.185	0	0	0	0	0.12441	0	0	0	0	0	0	0	0	0	0	0	0	0	0	0	0	0	0	0	0	0	0	0	0	0	0	0	0	0	0	0	0	0	0	0	0	0	0	0	0	0	0
0	0	2.2021	1.5411	7.0411	14.202	4.5826	8.2753	8.4609	1.0246	11.713	0	3.0933	7.2308	0.27893	12.857	12.009	19.832	20.605	16.448	20.791	18.837	16.332	20.445	19.586	27.036	24.094	26.133	32.841	30.549	36.657	35.883	42.833	37.597	39.868	54.795	55.181	59.409	60.831	55.06	75.502	72.87	74.46	80.96	76.211	78.484	80.31	81.818	79.965	70.836
12.057	10.76	0.05403	0	0	0	0	0	0	0	0	0	0	0	0	0	0	0	0	0	4.5816	21.305	20.883	22.148	34.633	35.734	48.219	57.256	61.302	76.075	93.045	124.73	133.7	147.44	124.92	142.33	143.7	157.92	183.87	180.67	183.88	171.34	170.98	163.75	167.88	166.91	177.17	191.37	185.08	188.54
51.644	34.044	0	0	0	0	0	0	0	0	0	0	0	0	0	0	0	0	0	0	0	0	0	0	0	0	0	0	0	0	0	0	0	0	0	0	0	0	0	0	0	6.5194	10.356	12.836	24.39	31.405	34.99	32.782	39.513	63.461
23.553	9.4548	0	0	0	0	0	0	0	0	0	0	0	0	0	0	0	0	0	1.7085	0	0	0.79188	2.2821	0	0	0	0	0	0	0	0	0	0	0	0	0	0	0	0	0	0	0	0	0	0	0	0	0	0
10.538	2.3942	0.24013	2.2462	0	0	0	0	0	0	0	0	0	0	0	0	0	0	0	0	0	0	0	0	0	0	0	0	0	0	0	0	0	0	0	0	0	0	0	0	0	0	0	0	0	0	0	0	0	0
16.609	10.2	0	0	1.2057	0	0	0	1.3243	0.59701	2.7882	0.19916	0	0	0	0	0	0	4.0819	0	0	0	0	0	0	0	0	0	0	0	0	0	0	0	0	0	0	0	0	0	0	0	3.4624	3.2037	12.098	16.333	13.556	14.157	29.796	20.298
36.246	35.337	12.392	5.3084	0	0	0	0	0	0	0	0	0	0	0	0	0	0	0	0	0	0	0	0	0	0	0	0	0	0	0	0	0	0	0	0	0	0	0	0	0	0	0	0	0	0	0	0	0	0
8.6586	8.104	1.8615	0	0	0	0	0	0	0	0	0	0.72465	0	0	0	0	0	0	0	0	0	0	0	0	0	0	0	0	0	0	0	0	0	0	0	0	0	0	0	0	0	0.96888	14.134	0	0	1.2298	3.3404e-05	10.799	10.606
32.159	10.207	9.1653	0	0	0	0	0	0	0	0	0	0	0	0	0	0	0	0	0	0	0	0	0	0	0	0	0	0	0	0	0	0	0	0	0	0	0	0	0	0	0	0	0	0	0	0	0	0	0
0	4.9485	6.4977	5.6261	0.51956	4.6234	0	0	0	0	0	0	0	0	0	0	0	0	0	0	0	0	0	0	0	0	0	0	0	0	0	0	0	0	0	0	0	0	0	0	0	5.5823	24.281	24.521	46.896	53.945	63.786	56.539	78.677	85.271
9.6072	0	0.33618	0	0	0	0	4.4423	0	0	0	0	0	0	0	0	0	0	0	0	0	0	0	0	0	0	0	0	0	0	0	0	0	0	0	0	0	0	0	0	0	0	0	0	0	0	0	0	0	0
10.205	0	13.287	0	0	0	0	0	0	0	0	0	0	0	0	0	10.103	0	0	0	0	6.4554	3.6315	0	0	0	0	0	0	0	0	0	0	0	0	0	0	0	0	0	0	0	0	0	0	0	0	0	0	0
0	0	0	0.075175	5.955	4.1004	12.899	11.647	4.0393	8.3101	16.592	2.6517	4.4823	13.562	12.343	26.445	24.684	38.874	44.001	42.874	41.438	42.21	46.923	45.579	42.542	35.889	54.737	47.206	58.616	51.592	70.086	54.263	75.997	63.453	56.132	60.372	62.148	77.471	58.225	67.107	77.236	74.47	82.666	67.395	111.22	97.033	95.79	84.092	72.186	66.038
20.407	5.8197	0	0	0	0	0	0	0	0	0	0	0	0	0	0	0	0	0	0	0	0	0	0	0.80748	2.904	0	8.8886	6.9166	17.74	16.478	19.288	21.489	37.05	29.784	26.445	37.951	25.03	28.089	28.188	28.387	24.644	18.97	14.303	21.086	19.29	14.645	15.067	14.311	14.074
0	0	0	7.8739	12.151	3.7996	0	7.5739	11.082	6.2396	4.091	1.6996	8.3767	5.1282	18.639	20.645	25.005	23.162	26.954	27.228	23.034	26.267	16.199	20.614	13.629	15.722	10.124	0	0.18363	7.4495	8.0349	8.569	3.3007	10.037	6.3617	5.508	5.3592	4.0544	0	0.41046	0.94398	8.7812	13.027	14.704	11.393	17.132	14.317	14.064	11.741	0.18417
14.821	4.0407	0	0	0	0	6.7243	5.6243	17.835	27.182	28.986	35.277	40.475	37.819	36.957	50.242	43.803	42.708	40.59	45.306	57.653	49.835	54.094	46.596	47.175	31.623	45.312	36.224	47.716	38.893	36.887	46.611	30.221	31.006	28.349	26.402	16.166	9.9191	6.6836	6.9307	8.7185	10.573	0	12.253	0.076077	0.71561	5.8057	7.4453	15.887	0
2.3141	3.5446	1.6794	1.3359	0	0	0	0	0	0	0	0	0	0	0	0	0	0	3.3117	0	0	0	0	5.6454	3.5762	3.7927	0	0	0	0	0	0	0	0	0	0	0	0	0	0	0	0	0	0	0	0	0	0	0	0
19.496	3.1648	20.702	0	0	0	0	0	0	0	0	0	0	0	0	0	0	1.1977	0	0	0	0	0	0	0	0	0	0	0	0	0	0	0	0	0	0	0	0	0	0	0	0	0	4.4741	2.657	3.3799	8.097	17.366	12.934	31.9
18.017	4.4075	0	0	0	0	0	0	0	0	25.531	25.954	37.561	4.7472	8.0304	1.54	0	0.44957	0	0	0.0021433	0	0	0	0	0	0	0	0	0	0	0	0	0	0	0	0	0	0	0	0	0	0	0	0	0	0	0	0	0
16.811	7.278	0	0.19876	0	0	0	0	11.187	17.82	23.985	41.123	44.48	45.247	50.347	40.648	56.194	60.538	58.613	63.169	59.598	58.083	59.634	63.487	68.384	55.775	58.414	43.861	51.368	47.245	52.305	53.566	46.262	36.533	29.681	34.745	33.742	22.441	24.864	11.951	23.571	28.04	24.967	22.799	23.125	19.183	39.89	22.351	38.564	45.429
27.005	5.7456	4.0326	0	0	1.8212	0	0	0	0	2.5744	0.38418	0	0	0	0	0	0	0	0	0	0	2.7712	2.1101	5.2815	5.5844	7.1227	3.9854	0	0	0	0	1.873	0	0	0	0	0	0	0	0	0	0	0	0	0	8.262	7.5112	2.9695	20.341
0	0	0	0	10.552	13.185	5.6882	11.431	15.44	8.6866	16.22	7.3746	4.9563	16.002	9.4012	12.389	17.44	3.8335	15.268	14.132	12.662	0	7.7651	7.9692	0	4.6201	0	0	0	0	0	2.1549	0.54024	0	0	0	0	0.76737	0	3.1599	0	0	1.9649	0.61987	2.6399	2.6924	0.41364	0	2.0607	0
0	0	10.022	2.0271	2.2954	0	0	0.25224	3.7204	0	1.9343	0	0	5.2486	0.20101	18.107	6.3994	15.816	12.459	7.4351	15.385	10.969	26.821	18.9	0	7.265	10.059	4.025	4.9185	3.6218	16.346	12.564	13.87	8.7702	20.025	23.425	24.731	25.225	22.302	29.331	28.419	31.254	45.857	42.035	40.318	50.761	49.987	40.018	48.615	43.889
0	0	2.0998	0	0	8.8343	5.5343	19.688	19.966	26.127	43.003	41.729	36.164	49.232	59.259	63.355	63.612	88.573	88.688	83.544	80.948	89.998	86.632	99.206	103.76	111.17	119.29	102.61	94.217	101.01	108.95	103.28	98.8	103.88	86.314	93.072	95.126	90.802	96.198	104.68	97.765	102.05	103.26	92.522	87.808	81.468	81.603	90.584	66.565	72.366
0	0	0	0.61397	0	5.2154	17.583	16.682	21.016	15.42	21.305	14.584	12.161	20.641	16.164	15.573	23.655	32.14	17.576	28.755	25.097	15.576	18.226	22.019	9.5993	14.952	5.1886	7.1886	12.104	9.2064	7.5011	16.004	5.5368	0.60731	8.2982	13.731	10.809	9.0698	3.8533	11.267	12.494	5.1832	13.758	13.037	12.822	12.335	12.032	6.1971	7.9019	2.5856
15.075	6.6261	4.0138	0	0	0	0	0	0.53234	0.14093	0	0	0	0	0	0	0	0	0	0	0	0	0	0	0	0	3.8483	13.256	17.885	19.217	25.756	25.211	29.759	33.192	44.332	37.899	50.719	56.285	52.862	52.608	54.543	44.663	52.648	56.599	58.54	53.929	45.476	61.008	54.625	62.616
39.676	15.605	0	0	0	0	0	0	0	0	0	0	0	0	0	0	0	0	0	0	0	0	0	0	0	0	0	0	0	0	0	0	0	0	0	0	0	0	0	0	0	0	0	0	0	0	0	0	0	3.1256
7.1898	6.276	2.6773	0	0	0	0	0	0	0	0	0	0	0	0	0	0	0	0	0	0	0	0	0	0	0	0	0	9.1905	0	0.037338	0	0	0	0	0	0	0	0	0	0	0	0	0	0	0	0	0	0	0
9.7316	7.8492	0	0	0	0	0	0	7.3735	3.7051	2.7209	16.06	10.221	0.18141	5.5025	4.2104	9.6998	12.6	11.058	11.988	10.268	9.4729	9.0794	12.896	14.071	13.746	13.782	16.286	19.273	14.299	20.979	13.094	15.906	14.918	13.621	11.674	11.559	11.604	14.939	2.2961	9.4237	10.466	19.672	14.109	17.161	18.088	18.273	16.662	23.282	17.192
15.485	1.7701	12.985	0	0	0	0	0	0	0	0	0	0	0	0	0	0	0	4.8868	2.0339	2.3747	3.8347	9.5633	3.473	6.3119	7.1176	9.2608	10.049	5.3306	2.88	3.4381	8.4379	3.6695	13.28	0	5.5721	1.359	8.6168	9.5458	10.15	0	9.8187	0.23658	15.464	15.046	27.686	36.123	38.324	42.222	50.452
0	0	5.2774	4.8713	14.104	0	1.599	9.2469	4.3009	6.3126	7.5403	0	0	0	0	1.5943	10.291	19.308	17.928	14.54	25.198	28.489	32.23	32.27	26.482	35.359	35.799	41.993	57.221	42.141	57.026	50.233	43.97	36.545	36.286	43.867	39.711	32.214	32.27	36.002	42.081	40.285	45.001	34.964	31.076	33.574	34.676	20.995	23.543	22.36
25.674	10.82	0.31511	0	0	0	0	0	0	0	0	0	0	0	0	0	0	0	0	0	0	0	8.0209	0	14.407	10.429	24.304	33.816	45.182	47.301	61.361	52.677	55.401	47.128	47.809	45.629	43.678	45.664	43.295	48.583	42.964	27.978	35.536	40.67	42.926	40.647	34.699	35.661	39.014	30.105
32.155	14.036	0	1.5898	0	0	0	0	0	0	0	0	0	0	0	0	0	0	0	0	0	0	0	0	0	0	0	0	0	0	0	0	0	0	0	0	0	0	0	0	0	0	0	0	0	0	0	0	0	0
24.804	12.006	6.842	0	0	0	0	0	0	0	0	0	0	0	0	0	0	10.717	12.346	14.285	24.63	13.234	19.273	14.598	16.015	19.619	27.225	33.459	32.924	46.084	58.104	65.968	61.492	72.518	69.332	66.654	62.169	52.151	59.796	55.39	62.714	56.769	30.331	56.465	52.134	48.968	45.282	45.505	47.265	34.19
15.088	8.2711	0.2779	3.5707	0	0	0	0	0	0	0	0	0	0	0	0	0	0	0	0	0	0	0	0	0	0	0	0	0	0	0	0	0	0	0	0	0	0	0	0	0	0	0	0	0	0	0	0	0	0
33.843	20.508	4.0561	0	0	0	0	0	0	0	0	0	0	0	0	0	0	0	0	0	0	0	0	0	0	0	0	0	0	0	0	0	0	0	0	0	0	0	0	0	0	0	0	1.4072	4.9839	10.512	32.826	46.761	54.168	63.247
10.642	5.412	0	0	2.0105	0	4.072	0	0	5.2646	15.534	16.61	2.7883	7.1574	11.368	9.7248	3.2843	5.951	2.205	2.0462	2.5221	5.8003	9.1665	1.2522	3.6712	7.4188	7.7096	12.242	11.547	13.149	19.082	15.596	6.6361	18.302	11.636	10.286	4.7476	2.0151	0	0.69343	1.7134	0	0	5.5448	0	2.9077	0	7.502	9.6848	2.4534
10.325	7.943	4.8483	0	0	0	0	2.242	0	0	0.10472	0	0	0	0	0	0	0	0	0	0	0	0	0	0	0	0	0	0	0	0	0	0	4.5897	0.65276	2.4248	0	9.3113	2.5089	7.2951	13.484	8.6605	6.25	7.9764	10.607	17.287	9.1832	7.6826	4.3692	6.8217
6.0377	2.9403	12.934	0.86859	0	0	0	1.1553	0	0	0	0	0	0	0	0	0	0	0	0	0	0	0	0	0	0	0	0	0	0	0	0	0	0	0	0	0	0	0	0	0	0	0	0	0	0	0	0	0	0
19.792	3.0253	1.0082	0.75643	0	0	0	0	0	0	0	0	0	0	0	0	0	0	0	0	0	0	0	0	0	0	0	0	0	0	0	0	0	0	0	0	0	0	0	0	0	5.7883	0	9.9984	15.24	17.549	32.823	24.727	22.528	88.449
0	0	2.7238	4.4424	1.0626	1.0462	0	0	0	0	0.044945	0	0	0	0	0	0	5.579	0	0	0	0	0	0	0	0	0	0	0	0	0	5.6749	11.59	7.9018	16.56	26.47	27.954	33.909	34.674	51.679	56.063	77.405	102.18	116.06	127.03	131.1	148.71	153.58	174.61	183.66
12.474	38.522	6.5359	10.347	0	0	0	0	0	0	0	0	0	0	0	0	0	0	0	0	0	0	0	0	0	0	0	0	0	0	0	0	0	0	0	0	0	0	0	0	0	0	0	0	0	0	0	0	0	0
30.113	10.555	0	0	0	0	0	0	0	0	0	0	0	1.4208	20.63	29.898	46.552	66.255	67.34	80.71	91.042	94.252	110.34	100.01	111.98	115.54	115.59	122.2	130.3	125.48	131.38	119.05	122.53	117.86	112.6	98.032	102.69	103.21	104.95	99.747	77.98	77.357	81.072	85.112	82.475	67.297	67.071	70.849	72.459	70.503
0	0	0	16.578	17.665	7.3868	0	0	7.7897	3.0897	8.6325	3.4218	13.276	9.5397	21.933	20.096	17.534	29.223	30.874	16.29	29.366	9.7726	5.37	3.5336	11.962	0	0	0	0	0	0	0	0	0	0	0	0	0	0	0	0	0	0	0	0	0	0	0	0	0
0	0	5.5909	1.987	3.3641	5.1032	2.3661	4.8693	10.878	14.963	11.282	5.2758	4.2931	20.871	9.1447	18.274	20.648	34.095	29.456	34.127	35.703	27.674	37.242	19.803	19.895	28.506	16.321	17.083	20.195	20.148	24.686	23.929	21.79	23.499	22.191	15.068	18.464	28.472	16.082	18.541	13.4	21.691	21.405	20.664	18.681	12.614	6.7596	7.6292	6.0578	0
9.4742	5.7545	0	0	0	0	20.773	40.136	30.327	27.745	27.381	22.994	13.724	13.14	15.888	8.7663	14.406	17.717	14.47	25.62	20.402	20.092	27.138	25.302	26.128	27.42	40.302	29.493	32.927	34.353	40.785	45.359	34.63	39.696	44.727	48.716	40.41	39.405	43.139	39.525	45.77	50.945	51.659	47.625	46.59	39.985	51.905	47.136	59.922	47.065
0	0	0	11.578	23.679	18.177	12.443	17.545	17.634	26.174	13.433	19.28	6.7395	9.247	12.857	4.3199	7.737	11.157	0.05357	0	0	0	0	0	0	0	0	0	0	0	0	0	0	0	0	0	0	0	0	6.2356	0	4.2606	19.211	25.295	32.395	31.679	21.479	10.483	0	0
8.6786	1.9964	14.934	0	0	0	0	0	0	0	0	0	0	0	0	0	0	0	0	0	0	0	0	0	0	0	0	0	0	0	0	0	0	0	0	0	0	0	0	0	0	0	0	0	0	0	0	9.5457	8.4299	16.576
27.195	9.4598	3.3478	0	0	0	0	0	0	0	0	0	0	0	0	0	0	0	0	0	0	0	0	0	0	0	0	0	0	0	0	0	0	0	0	0	0	0	0	0	0	0	0	0	0	0	0	0	0	0
0	0	0	0	6.0474	34.12	60.359	67.036	84.253	96.26	110.53	132.98	128.27	151.6	139.62	130.17	128.25	134.63	123.34	134.42	122.09	120.15	132.41	113.88	122.29	109.19	102.8	99.143	78.782	82.091	82.349	85.008	70.039	69.797	57.241	61.135	49.174	25.874	37.966	19.697	29.57	21.405	10.776	7.1045	0	0	0	0	0	0
18.262	10.334	0	1.3898	0	0	0	0	0	0	0	0	0	0	0	0	0	0	1.5455	0	5.2562	0	0	0	4.1919	1.6191	0	4.5688	7.403	21.647	10.911	29.305	19.752	38.463	28.697	31.569	36.76	41.038	36.754	48.232	45.431	35.823	50.576	53.017	61.094	51.387	60.616	67.085	82.159	73.669
56.402	50.054	38.192	1.3803	0	0	0	0	0	0	0	0	0	0	0	0	0	0	0	0	0	0	0	0	0	0	0	0	0	0	0	0	0	0	0	0	0	0	0	0	0	0	0	0	0	0	0	0	0	0
14.172	7.097	3.3635	0	0	0	0	0	0	0	0	0	0	0	0	0	0	0	0	1.1998	0	5.4845	4.1606	8.5835	3.3781	10.692	17.032	18.363	27.799	29.041	40.373	31.965	34.507	36.766	37.22	32.611	23.638	36.501	39.857	32.898	32.38	51.969	42.83	50.2	42.04	45.168	61.307	68.237	71.09	70.481
18.377	5.0849	0.34758	0	0	2.9968	0	0	0	0	0	0.38005	0	0	0	0	0	0	2.3772	0	0	0	0.70878	0	0	0	0	0	0	0	0	21.465	19.986	36.617	51.201	53.825	82.168	67.863	78.527	109.81	107.35	109.69	129.11	127.95	152.45	129.61	140.15	160.79	180.79	129.91
18.672	0	18.619	0	0	0	0	0	0	0	0	0	0	0	0	0	0	0	0	0	0	0	0	0	0	0	0	0	0	0	0	0	0	0	0	0	0	0	0	0	0	0	0	0	0	4.147	22.132	35.721	40.398	47.25
15.254	6.0545	0.97486	0	0	0	0	0	2.4545	0	0	0	0	0	0.4084	0	0	0	0	0	2.5242	0	6.7975	0	0	0	0	0	0	0	0	0	0	0	0	0	0	0	0	0	0	0	0	0	0	0	0	0	0	0
17.535	9.2846	11.385	0	0	0	0	0	0	0	0	0	0	0	0	0	0	0	0	0	0	0	0	0	0	0	0	0	0	0	0	0	0	0	0	0	0	0	0	0	0	0	0	0	0	0	0	0	0	0
15.481	4.9371	0	0.334	0	0	0	0	0	0	0	0	0	0	0	0	0	0	0	0	0	0	0	0	0	0	0	0	0	0	0	0	0	0	0	0	0	0	0	0	0	0	0	0	0	0	0	0	0	0
15.578	1.4301	14.452	0	0	0	0	0	0	0	0	0	0	0	0	0	0	0	0	0	0	0	0	0	0	0	0	0	0	4.6646	10.759	24.043	23.208	34.083	28.967	52.826	38.329	54.585	61.603	56.447	58.055	63.021	61.991	74.318	75.366	92.644	91.119	98.523	100.75	101.2
33.3	12.04	0	0	0	0	0	0	0	0	0	0	0	0	0	0	0	0	0	0	0	0	0	0	0	0	0	0	0	0	0	0	0	0	0	0	0	0	0	0	0	0	0	0	0	0	0	0	0	0
18.892	22.965	7.0299	0	0	0	0	0	0	0	0	0	0	0	0	0	0	0	0	0	0	0	0	0	0	0	0	0	0	0	0	0	0	0	0	0	0	0	0	0	0	0	0	0	0	0	0	0	0	0
24.295	16.379	7.3091	0.6999	0	0	0	0	0	0	0	0	0	0	0	0	0	0	0	0	0	0	0	0	0	0	0	0	0	0	0	0	0	0	0	0	0	0	0	0	0	0	0	0	0	0	0	0	0	0
0	0	15.566	1.8117	0	0	0.78441	0	0	0	0	0	0	0	0	0	0	0	0	0	1.9222	11.172	24.922	20.285	40.92	40.251	50.039	65.907	71.373	51.701	62.572	65.531	70.702	77.231	61.145	76.366	71.355	90.451	100.54	83.686	88.976	98.844	107.58	112.06	103.24	129.33	147.49	145.06	135.59	140.64
9.2871	7.0523	0.083763	0	0	0	0	0	0	0	0	0	0	0	13.621	27.678	43.187	73.373	101.96	117.81	145.9	167.53	181.75	212.58	256.04	263.31	271.53	277.93	305.87	311.16	332.57	320.51	321.44	316.05	312.99	319.3	307.97	323.13	290.14	314.17	299.04	295.55	287.62	273.19	294.67	303.27	293.3	293.85	280.2	271.86
14.034	12.04	0.53252	5.3971	0	0	0	0	0	0	0	0	0	0	0	0	0	0	0	0	0	0	0	0	0	0	0	0	0	0	0	0	0	0	0	0	0	0	0	0	0	0	0	0	0	0	0	0	0	0
3.4545	0	0	0	2.4842	0	20.345	33.118	40.96	53.093	71.43	95.846	105.46	106.18	123.59	98.904	115.88	112	123.49	123.27	106.66	104.26	115.78	111.42	114.77	113.42	117.49	118.05	103.57	107.74	102.45	93.139	92.643	85.956	71.635	70.58	54.124	70.619	63.622	54.983	40.434	38.231	37.944	30.602	38.185	35.752	36.963	26.383	27.651	29.471
12.451	6.6359	3.3418	0	0	0	0	0	0	0	0	0	0	0	0	0	0	1.1777	1.5304	3.0209	0.92125	5.9976	25.814	31.279	38.855	27.871	44.501	28.705	32.596	32.864	32.967	67.651	29.35	67.196	28.829	25.896	15.531	22.152	13.732	18.132	40.508	46.657	53.549	83.189	106.76	111.31	119.08	132.31	143.85	160.82
14.372	0	0.14412	0	0	0	0	0	0	0	3.135	0	0	0	0	0	0	0	0	0	0	0	0	0	0	0	0	0	0	0	0	0	0	0	0	0	0	0	0	0	0	0	0	0	0	0	0	0	0	0
2.2098	0	0	2.1127	0	1.1584	5.1869	12.836	23.158	31.976	49.75	57.898	77.37	69.673	89.87	98.666	101.22	119.3	120.13	135.45	130.48	137.73	145.72	150.21	160.06	157.1	160.36	158.99	160.5	159.5	159.4	149.16	155.42	162.91	155.8	154.14	135.52	136.34	128.15	128.84	126.43	126.52	133.35	127.45	125.13	123.54	117.8	126.34	113.85	103.67
25.907	11.367	0	0	0	0	0	0	0	0	1.9822	0	0	7.144	6.064	23.428	3.9761	19.476	23.439	35.951	24.723	39.776	57.997	41.125	46.803	59.652	47.673	56.737	48.218	46.085	68.043	78.248	69.76	76.303	65.745	69.682	54.591	58.685	46.278	53.947	50.755	55.657	58.7	70.159	64.98	58.697	69.907	64.796	64.981	42.019
16.285	4.2488	1.1527	0	0	0.16719	0	0	0	5.0015	0	2.6371	0	0	0	0	0	0	0	0	0	0	0	0	0	0	0	0	0	0	0	0	0	7.5789	0	0	0	0	17.547	22.634	19.58	23.156	22.283	24.578	27.986	27.009	19.93	27.483	27.051	14.556
29.445	10.004	0	0	0	0	0	0	0	0	0	0	0	0	0	0	0	0	0	0	0	0	0	0	0	0	0	0	0	0	0	0	0	0	7.7008	0	7.6688	18.369	11.295	11.422	15.672	6.4468	17.032	17.685	17.582	13.353	12.901	26.153	19.285	24.019
15.868	19.293	0	0	0	0	0	0	0	0	0	0	0	0	0	0	0	0	0	0	0	0	0	0	0	0	0	0	0	0	0	0	0	0	0	0	0	0	0	0	0	0	0.12107	2.3119	0	0.66604	0	5.7745	3.8459	9.4227
12.188	4.9896	1.0696	0	0	0	0	0	0	0	0	0	0	0	0	0	0	0.70878	0.10344	10.233	8.8702	15.658	13.498	14.82	25.076	14.862	20.721	26.267	27.725	21.786	30.971	22.452	24.492	25.826	27.835	22.158	27.643	26.059	36.085	31.106	32.337	32.32	38.484	38.038	38.356	32.36	38.452	31.606	45.637	47.711
17.358	4.161	0	0	0	0	0	0	0	0.55684	0	0	0	0	0	0	0	0	0	0	5.4226	0	0	0	0	0	0	2.4736	0	0	0	0	0	0	0	0	20.969	30.25	0	0	0	0	0	0	0	0	0	0	0	0
11.911	10.71	1.1734	0	0	0	0	0	0	0	0	3.6083	0	0	0	0	0	0	0	0	0	0	0	0	0	0	0	11.238	18.102	15.188	26.612	27.264	24.484	23.039	30.853	35.612	41.969	35.293	41.714	47.329	44.29	34.772	43.077	33.347	33.244	19.772	20.739	33.734	30.268	25.873
0	5.5067	2.5367	1.0057	0	0	0	0.41441	0	0	0	0	0	0	0	0	0	4.0193	1.076	0	0	0	0	3.368	13.561	11.988	10.704	12.217	7.9007	18.054	38.527	34.744	49.282	65.929	63.287	77.501	99.978	106.02	131.13	153.2	196.71	187.35	206.75	205.25	215.21	218.7	218.96	213.65	211.01	209.99
0	0	0	8.0112	11.744	21.967	21.494	25.283	35.102	27.714	51.665	46.496	53.964	57.216	63.207	68.975	65.669	79.549	72.841	68.63	77.888	57.273	65.055	60.887	55.746	69.542	61.357	64.473	66.733	55.45	52.153	46.288	54.097	38.946	46.969	37.915	38.232	41.726	35.539	33.296	40.292	45.507	41.781	42.843	44.292	49.933	50.415	39.952	41.908	31.647
4.7112	8.1905	8.3204	0	0	0	0	0	0	0	0	0	0	0	0	0	0	0	0	0	0	0	0	0	0	0	0	0	0	0	0	0	0	0	0	0	0	0	0	0	0	0	0	0	0	0	0	0	0	0
0	0	0	5.75	3.9758	7.3374	2.4748	16.181	21.543	19.614	15.96	15.824	10.51	18.461	17.054	24.554	24.323	14.524	18.038	12.209	17.082	3.5684	17.376	9.0859	0.35464	10.356	9.4589	6.6733	6.6836	12.651	11.23	17.956	16.965	13.742	17.18	26.335	23.888	27.51	19.567	33.681	26.524	29.646	37.976	31.063	33.621	35.316	30.944	30.147	37.799	26.828
6.0948	5.864	0	0.96757	0	0	0	0	0	0	0	0	0	0	0	0	0	0	0	0	0	0	0	0	0	0	0	0	0	0	0	0	0	0	0	0	0	0	0	0	0	0	0	0	0	9.7655	11.76	15.798	16.487	20.966
0	0	3.3832	3.8035	0	1.2973	0.27036	2.5914	10.525	11.126	0.53261	0	0	1.8145	0	2.6282	0	0	0	0	0	0	0	0	0	0	0	0	0	0	0	0	0	0	0	0	0	0	0	0	0	0	0	0	0	0	0	0	0	0
4.5587	12.348	2.0681	0	0	0	0	0	0	0	0	0	0	0	0	0	0	0	1.6909	1.0559	0	0	3.877	2.9267	3.7565	16.171	14.638	22.515	20.278	28.784	40.935	38.918	41.362	49.278	41.979	42.976	60.371	57.043	51.043	55.432	43.007	54.112	55.708	80.301	55.687	60.168	46.723	58.258	62.295	51.749
0	0	1.8671	0	11.623	16.828	17.363	23.545	34.379	47.637	51.665	53.387	56.994	56.138	71.953	80.41	80.966	85.788	91.842	83.478	85.7	78.286	85.173	94.049	62.715	64.033	55.499	59.704	66.886	52.807	57.252	59.265	59.296	49.8	41.591	52.267	44.731	59.671	41.016	41.56	48.652	39.357	44.878	39.438	45.98	39.177	41.784	39.796	37.274	29.093
23.198	0.43717	0	0	0	0	0	0	0	0	0	0	0	0	0	0	0	0	0	0	0	0	0	0	0	0	2.4041	5.2567	6.7173	2.4252	13.265	13.867	19.878	25.77	14.067	20.112	15.847	11.967	11.44	8.6254	12.148	17.094	7.9596	17.629	9.6596	6.9181	8.5547	13.323	9.9962	7.6352
12.183	3.5094	3.3495	0	0	0	0	0	0	0	0	0	0	0	0	0	0	0	0	0	0	0	0	0	0	0	0	0	0	0	0	0	0	0	0	0	2.9872	5.4904	3.3872	9.1758	15.364	25.624	25.324	27.102	22.822	23.213	24.199	15.867	33.233	31.147
2.7411	0.99792	0	0	1.4207	8.8398	0	0	9.5012	0	0	0	0	0	0	0	0	0	0	0	0	0	0	0	0	0	0	0	0	0	0	0	0	0	0	0	0	0	0	0	0	0	0	0	0	0	0	0	0	0
7.4105	8.0373	3.9885	0	0	0	0	0	0	0	0	0	0	0	0	0	0	0	0	1.2731	1.4843	6.8506	6.0635	22.697	30.268	24.919	29.27	24.434	19.767	28.701	28.659	34.365	28.86	32.034	33.164	26.704	25.559	29.515	27.089	19.422	27.221	28.113	23.413	22.103	13.384	16.946	12.567	6.9637	1.377	9.2603
2.8715	6.723	0.73782	0	0.069507	0	0	0	2.8773	0	8.6228	19.301	17.793	9.4983	20.804	25.582	37.578	54.52	52.032	55.25	56.864	55.699	59.427	59.823	62.145	59.741	65.979	70.534	72.768	66.505	77.739	69.433	56.756	62.827	56.823	45.385	51.867	41.549	41.869	38.783	33.91	41.551	35.002	39.659	21.276	16.653	25.28	17.36	29.724	29.058
31.482	17.108	9.2678	0.24496	0	0	0	0	0	0	0	0	0	0	0	0	0	0	0	0	0	0	0	0	0	0	0	0	0	0	0	0	0	0	0	0	0	0	0	0	0	0	0	0	0	0	0	0	0	0
9.7057	10.731	8.3163	0	0	0	0	0	0	0	0	0	0	0	0	0	0	0	0	0	0	0	0	0	0	0	0	0	0	0	0	0	0	0	0	0	0	0	0	0	0	0	0	0	0	0	0	0	0	0
32.018	19.176	9.1387	0	0	0	0	0	0	0	0	0	0	0	0	0	0	0	0	0	0	0	0	0	0	0	0	0	0	0	0	0	0	0	0	0	0	0	0	0	0	0	0	0	0	0	0	0	0	0
11.092	6.4892	1.9967	0.0049626	0	0	0	0	0	0	0	0	0	0	0	0	0	0	5.2321	8.0568	0	0	0	2.1409	6.0101	6.3343	2.2545	9.6915	10.62	12.55	18.541	13.994	9.3355	15.534	13.131	8.4562	17.511	8.6681	9.4268	4.9916	5.6963	16.771	14.996	18.953	9.6826	3.1394	3.9418	2.5398	13.964	6.3252
0	0	0	12.915	4.0413	2.435	1.313	3.3878	0	0	5.061	0	0	0	0.68747	18.289	9.1358	28.04	12.343	19.022	25.835	8.9998	9.3837	18.187	5.7945	17.933	8.8873	14.918	18.352	22.835	24.977	28.778	22.519	30.374	26.759	38.357	19.221	29.624	30.75	34.678	38.217	57.102	55.21	47.445	54.01	61.303	49.81	39.864	36.938	35.092
12.95	4.4332	2.0993	0	3.2548	0	0	0	0	0	0	0	0	0	0	0	0	0	0	0	0	0	0	0	0	0	0	0	0	0	0	0	0	0	0	0	0	0	0	0	0	0	0	0	0	0	0	0	0	0
28.443	9.6096	0	3.6344	0	0	0	0	0	0	0	0	0	0	0	0	0	0	0	0	0	9.7636	5.1931	0	7.2483	2.0087	0.78193	0	6.7094	0	7.9275	3.9096	11.511	2.961	17.746	20.917	35.935	54.369	56.072	73.188	77.323	92.107	112.23	125.28	115.57	133.6	146.78	143.75	155.55	158.48
0	14.627	2.9993	8.0312	14.164	0.087535	0	0	0	0	0	0	0	0	0	0	0	0	0	0	0	0	0	0	0	0	0	0	0	0	0	0	0	0	0	0	0	0	0	0	0	0	0	0	0	0	0	0	0	0
41.338	27.022	20.607	0	0	0	0	0	0	0	0	0	0	0	0	0	0	0	0	0	0	0	0	0	0	0	0	0	0	0	0	0	0	0	0	0	0	0	0	0	0	0	0	0	0	0	0	0	0	0
4.2387	0	0	1.0186	0	1.6715	15.117	0	0.79825	10.432	9.7067	25.559	8.7402	11.784	5.5443	4.75	5.1986	5.4193	5.5529	2.7672	0	0	0	0	0	0	0	0	0	0	0	0	0	0	0	0	0	0	0	0	0	0	0.54431	2.8529	0	0	0	0	3.5472	0
13.882	0	4.7253	0	0	0	0	0	0	0	0	0	0	0	0	0	0	0	0	0	0	2.7674	5.7588	0	0	9.2657	20.876	26.816	32.362	42.025	38.579	47.016	56.019	60.21	54.22	52.806	50.111	59.314	63.487	55.467	65.013	75.004	69.024	78.995	73.223	79.65	84.96	73.769	73.028	78.206
11.989	8.0376	0	0.96292	0	0	0	0	0	0	0	0	0	0	0	0	0	0	0	0	0	0	0	6.6137	0	0	0	0	0	0	21.149	8.5809	0	2.1559	3.5993	17.473	12.278	12.914	18.099	43.687	4.803	43.403	34.446	34.508	50.94	32.816	40.538	52.411	49.409	52.952
0	0	7.4983	1.6951	5.9758	2.0032	0	0	0	0	0	0	0	0	0	11.062	13.639	20.952	27.65	34.934	39.019	41.021	43.825	54.303	42.362	62.631	58.195	54.117	19.807	24.533	42.913	72.113	79.033	101.67	106.21	136.78	142.04	140.32	176.61	165.61	196.1	209.73	210.38	220.41	228.77	230.13	242.89	229.47	266.64	248.64
37.4	15.286	1.7504	0	0	0	0	0	0	0	0	0	0	0	0	0	0	0	0	0	0	0	0	0	0	0	0	0	0	0	0	0	0	0	0	0	0	0	0	0	0	0	0	0	0	0	0	0	0	0
15.565	10.531	0	0	0	0	0	0	0	0	0	0	0	0	0	0	7.1063	13.032	25.069	17.919	44.255	44.561	61.738	53.262	66.404	63.482	65.486	80.281	82.122	97.18	88.125	98.303	83.452	110.76	107.36	90.974	100.7	82.233	96.429	95.894	85.958	87.779	79.517	75.349	69.1	80.219	71.91	61.111	56.735	50.239
7.9872	0	5.0444	0	0	15.724	0	0	0	0	0	0	0	0	0	0	0	2.5607	0	0	0	0	0	0	0	0	0	7.336	9.3443	19.587	21.008	25.376	33.956	41.919	40.79	49.305	50.259	65.01	74.919	68.148	71.998	76.684	81.919	101.55	87.978	99.796	101.19	100.81	103.52	122
0	8.0097	6.6519	10.169	2.2009	4.4509	0	2.0783	0	0	0	0	0	0	0	0	0	7.2303	0	0.83324	0	0	0	0	0	0	0	0	0	0	0	0	0	0	0	0	0	0	0	0	0	0	0	0	0	0.70595	0.97087	0	5.0883	0
27.412	10.861	1.0136	0	0	0	0	0	0	0	0	0	0	0	0	0	0	0	0	0	0	0	0	0	0	0	0	0	0	0	0	0	0	0	0	0	0	0	0	0	0	0	0	0	0	0	0	0	0	0
11.208	2.1822	9.525	0	0	0	0	0	0	0	0	0	0	0	0	0	0	0	0	0	0	0	0	0	0	0	0	0	0	0	0	0	0	0	0	0	1.5936	23.894	25.796	25.416	34.316	53.705	59.786	67.566	60.482	73.492	83.63	91.108	90.459	91.16
43.775	25.923	8.8228	0	0	0	0	0	0	0	0	0	0	0	0	0	0	0	0	0	0	0	0	0	0	0	0	0	0	0	0	0	0	0	0	0	0	0	0	0	0	0	0	0	0	0	0	0	0	0
6.1648	35.404	14.78	17.499	0	0	0	0	0	0	0	0	0	0	0	0	0	0	0	0	0	0	0	0	0	0	0	0	0	0	0	0	0	0	0	0	0	0	0	0	0	0	0	0	0	0	0	0	0	0
18.942	17.812	6.6496	0	0	0	0	0	0	0	0	0	0	0	0	0	0	0	0	0	0	0	0	0	0	0	0	0	0	0	0	0	0	0	0	49.412	51.92	58.134	60.755	55.954	69.03	67.433	75.082	67.285	70.371	75.181	72.305	67.076	76.052	66.652
0	1.2317	0	0	0.32683	1.1317	5.9195	0.026829	4.6171	1.2928	0	11.566	6.5743	2.1958	7.7135	4.5114	10.449	5.4445	13.467	10.356	6.0894	4.1117	12.125	15.312	28.315	21.599	22.076	24.163	28.921	32.359	50.483	44.666	43.093	50.822	49.117	47.958	50.03	40.114	46.795	38.557	37.735	46.28	47.276	39.819	28.865	35.135	34.729	34.663	39.548	37.404
18.85	10.498	1.2165	0	0	0	0	0	0	0	0	0	0	0	0	0	0	0	0	0	0	0	0	0	0	0	0	0	0	0	0	0	0	0	0	0	0	0	0	0	0	0	0	0	0	0	0	0	0	0
9.3817	10.368	0.81613	0	0	0	0	0	0	0	0	0	0	0	0	0	0	0	0	0	0	0	0	0	0	0	0	0	0	0	0	0	0	0	0	0	0	0	0	0	0	4.5637	6.645	16.401	13.287	26.41	28.067	24.541	25.525	28.316
8.575	4.4147	4.5772	0	0	0	0	0	0	0	0.61009	5.1805	1.4717	0	0	0	0	0	0	0.16463	0	0	0	0	0	0	0	0.81766	0.36499	0	3.1448	0.76622	0	2.7292	0	0	1.9596	0.38762	0.4905	3.2621	2.723	5.9638	12.204	13.015	4.76	0	4.8382	1.2724	2.9061	0
22.349	13.141	0	0	0	0	0	0	0	0	0	0	0	0	0	0	0	3.1367	6.0528	5.8553	13.594	20.072	14.053	12.038	13.343	11.372	13.606	25.536	30.428	25.455	35.214	32.226	37.117	32.146	42.802	40.309	42.041	42.041	43.353	47.261	41.616	33.875	48.911	47.406	43.42	47.019	38.843	41.731	42.209	47.736
34.458	15.116	2.5498	0	0	0	0	0	0	0	0	0	0	0	0	0	0	0	0	0	0	0	0	0	0	0	0	0	0	2.3674	34.503	77.918	110.33	163.36	197.82	247.23	284.89	326.61	356.99	422.12	439.41	463.57	483.75	515.68	560.45	574.15	583.71	599.68	612.33	637.96
0	0	1.6016	0.22853	0	5.61	13.996	18.667	25.252	32.747	41.824	46.288	54.679	46.06	38.409	38.197	36.069	44.153	36.067	25.829	26.213	33.08	43.637	37.163	29.226	15.987	25.69	37.692	7.2835	11.042	6.6237	16.5	4.0164	6.3041	0	1.9141	0	0	4.4456	0	0	0	0	0	0	0	0	0	0	0
20.626	11.337	6.0843	0	0	0	0	0	0	0	0	0	0	0	0	0	0	0	0	0	0	0	0	0	0	0	0	0	0	0	0	0	0	0	0	0	0	0	0	0	0	0	0	0	0	0	0	0	0	0
12.881	0	6.747	0	0	0	0	0	0	0	0	0	0	0	0	0	0	0	0	0	0	0	0	0	0	0	0	0	0	0	0	0	0	0	0	0	0	0	0	0	0	0	0	0	0	0	0	0	0	1.5341
11.644	7.8001	2.8501	0	0	0	0	0	0	0	0	0	0	0	0	0	0	0	0	0	0	0	0	0	0	0	0	0	0	0	0	0	0	0	0	0	0	0	0	0	0	0	0	0	0	0	0	0	0	0
4.7319	3.3223	1.2823	0	0	0	0	0	0	0	0	0	0	0	0	0	0	0	0	0	0	0	0	0	0	0	0	0	2.6062	13.203	30.404	51.655	57.922	88.436	99.414	121.15	141.11	147.39	194.13	196.8	220.01	209.62	224.96	216.28	212.8	206.07	186.04	180.16	199.73	203
0	0	0	2.6621	15.915	12.835	20.488	24.154	31.993	32.452	23.991	33.593	32.44	30.49	23.352	35.351	35.226	31.74	31.353	15.864	34.106	25.961	29.196	41.669	40.035	53.552	60.035	57.95	67.799	70.116	60.665	62.579	73.683	59.076	62.464	66.561	69.567	80.306	57.313	63.2	82.783	76.893	98.091	77.345	100.4	103.8	122.87	110.45	124.63	121.66
18.093	11.746	5.2518	0	0	0	0	0	0	0	0	0	0	0	0	0	0	0	0	0	0	0	0	0	0	0	0	0	0	0	0	0	0	0	0	0	0	0	0	0	0	0	0	0	0	0	0	0	0	0
0	0	20.777	3.1741	13.672	0.48906	0	0	0	0	3.7375	0	0	0	0	0	0	0	0	0	0	0	0	0	0	0	0	0	0	0	0	0	0	0	0	0	0	0	0	0	0	0	0	0	0	0	12.341	24.817	12.227	40.446
0	4.4551	2.0864	0	0	0	0	5.1407	5.7363	6.7102	0	8.7074	0.89205	1.6264	0	0	0	0	0	0	0	0	0	0	7.3907	0	0	0	0	0	0	1.4588	8.2994	0	0	0	4.2052	0	10.592	0	0	11.826	14.378	16.395	15.474	14.084	19.187	16.245	39.629	43.258
0	0	0	0	0	2.3848	9.3874	15.01	11.617	27.717	36.266	39.831	45.433	61.386	62.038	58.175	69.677	82.986	88.744	83.923	95.239	94.357	103.38	107.08	98.104	109.9	107.54	104.75	102.22	90.83	99.669	100.99	102.34	101.11	102.82	97.24	90.83	88.308	78.779	87.852	82.784	86.354	95.407	90.004	83.728	94.425	92.156	93.605	89.864	91.785
0	6.9349	3.8823	2.9325	2.4494	0	0	0	0	0	0	0	0	0	0	0	0	0	0	0	0	0	0	0	0	0	0	0	0	0	0	0	0	0	0	0	0	0	0	0	0	0	0	0	0	0	0	0	0	0
17.75	13.802	12.248	2.8974	0	0	0	0	0	0	0	0	0	0	0	0	0	0	0	0	0	0	0	0	0	0	0	0	0	0	0	0	0	1.4654	4.8731	4.14	14.772	14.002	12.034	23.905	28.201	26.703	28.272	25.588	23.547	30.96	27.889	25.029	38.312	28.005
21.97	13.496	2.6462	0	0	0	0	0	0	0	0	0	0	0	0	0	0	0	0	0	0	0	0	0	0	0	0	0	0	0	0	0	0	0	0	0	0	0	0	0	0	0	0	0	0	0	0	0	0	0
5.2807	6.4749	1.0379	0	0	0	0	0	0	0	1.3005	3.0151	2.8555	0	0	0	0	1.1042	0.61374	5.7601	0	0	0	0	0	0	0	0	0	0	0	0	0	6.2076	0	0	0	0	0	0	0	0	0.53601	0.60714	0	0	0	0	0	0
25.172	6.0559	0	4.7508	0	0	0	0	0	0	0	0	0	0	2.8717	0	0	2.3179	2.5871	0.72327	0	0	7.1514	13.113	22.89	42.567	48.775	54.988	78.373	96.447	121.36	149.34	155.56	184.34	192.15	213.17	232.96	251.84	252.83	259.44	288.54	303.23	316.11	309.28	313.29	321.42	328.08	355.32	341.98	343.19
13.703	8.1827	4.2273	0	0	0	0	0	0	0	0	9.2117	19.043	0	0	0	0	0	0	0	0	0	0	0	0	0	0	0.68085	5.0092	0.43454	10.274	13.759	12.408	29.349	31.411	20.33	27.282	24.091	26.679	33.804	26.721	39.07	42.55	56.192	57.517	50.12	65.773	62.38	100.14	108.51
45.818	26.004	25.776	0	0	0	0	0	0	0	0	0	0	0	0	0	0	0	0	0	0	0	0	0	0	0	0	0	0	0	0	0	0	0	0	0	0	0	0	0	0	0	0	0	0	0	0	0	0	0
19.085	23.686	16.334	3.5002	0	0	0	0	0	0	0	0	0	0	0	0	0	0	0	0	0	0	0	0	0	0	0	0	0	0	0	0	0	0	0	0	0	0	0	0	0	0	0	0	0	0	0	0	0	0
19.622	9.6469	0	0	0	0	0	0	0	0	0	0	0	0	2.4778	0	0	0	5.0663	0	4.1518	0	0	0	0	0	0	2.4459	0	0	0	0	0	2.5219	0	0	0	0	0	0	0	0	0	3.4806	12.189	2.7866	2.0389	1.5882	0	0
23.92	10.021	0	0	0	0	0	0	0	0	0	0	0	0	0	0	0	0	0	0	0	0	0	0	0	0	0	0	0	0	0	0	0	0	0	0	0	0	0	0	0	0	0	0	0	0	0	0	0	0
9.5373	2.9791	0.7574	0	0	0	0	0.2386	0	0	0	0	0	0	0	0	0	0	2.1541	0	0	0	0	6.3964	14.127	6.2939	12.707	19.775	14.422	24.294	15.509	29.56	30.717	46.652	33.706	45.845	44.719	33.695	47.895	41.935	43.708	44.166	46.132	45.914	52.523	45.75	48.462	46.36	56.633	50.46
0	0	3.5768	0.21706	6.1004	3.1843	0	5.0673	11.53	9.5946	11.156	5.543	1.5366	15.504	8.4839	14.772	15.611	19.809	18.009	25.285	23.342	31.548	38.045	22.144	16.785	21.776	21.907	22.606	32.785	33.004	41.749	42.902	37.305	39.431	44.033	50.369	46.119	53.91	43.284	46.862	60.612	57.185	58.506	63.187	65.403	65.14	67.332	67.331	69.568	59.995
21.19	7.1743	12.454	0	0	0	0	0	0	0	0	0	0	0	0	0	0	0	0	0	0	0	0	0	0	0	0	0	0	0	0	0	0	0	0	0	0	0	0	0	0	0	0	0	0	0	0	0	0	0
36.103	20.514	0.61782	8.1389	0	0	0	0	0	0	0	0	0	0	0	0	0	0	0	0	0	0	0	0	0	0	0	0	0	0	0	0	0	0	16.089	41.599	53.606	64.976	98.045	106.71	129.3	147.99	163.95	172.9	171.14	188.93	207.09	203.15	190.93	186.62
3.2644	0	12.4	2.0227	0	0	0	0	0	0	0	0	0	0	0	0	0	0	0	0	0	0	0	0	0	21.601	0	25.008	7.5286	37.658	14.682	18.741	26.364	32.138	22.636	25.443	41.835	37.646	72.483	42.138	41.233	52.314	43.008	46.636	38.651	35.707	40.346	34.58	33.138	43.524
27.435	14.625	7.8964	0	0	0	0	0	0	0	0	0	0	0	0	0	0	0	0	0	0	0	0	0	0	0	0	0	0	0	0	0	0	0	0	0	0	3.0894	27.704	33.505	49.748	52.584	60.865	65.301	67.642	75.026	74.801	63.001	83.054	79.961
6.9527	11.448	2.7041	2.1382	0	0	0	0	0	0	0	0	0	0	0	0	0	0	0	0	0	0	0	0	0	0	0	0	0	0	0	0	0	0	0	0	0	0	0	0	0	0	0	0	0	0	0	0	0	0
14.994	4.2087	0.17798	1.5408	0	0	0	0	0	0	0	0	0	0	0	0	0	0	0	0	0	0	0	0	0	0	0	0	0	0	0	0	0	0	0	0	0	0	0	0	0	0	0	0	0	0	0	0	0	0
34.369	11.907	5.765	0	0	0	0	0	0	0	0	0	0	0	0	0	0	0	0	0	0	0	0	0	0	0	0	0	0	0	0	0	0	0	0	0	4.2977	5.2611	0	1.366	0.14157	0	0	6.6025	1.6427	16.924	3.8243	14.718	21.161	13.714
13.601	7.003	3.6377	0	0	0	0	0	0	0	0	0	0	0	0	0	0	0	0	0	0	0	0	0	0	0	0	0	0	2.0238	23.962	25.933	29.765	48.568	58.375	66.232	85.541	83.133	98.815	105.11	107.9	115.77	121.23	134.38	121.19	122.25	134.78	119.65	134.17	133.56
27.569	8.3286	0	0	0	0	0	0	0	0	0	0	0	0	0	0	0	0	0	0	0	0	0	0	0	0	0	0	0	0	0	0	0	0	0	0	0	0	0	0	0	0	0	0	0	0	0	0	0	0
26.683	10.159	0	0	0	0	0	0	0	0	0	0	0	0	0	0	0	0	0	0	0	0	0	0	0	0	0	0	0	0	0	0	0	0	0	0	0	0	0	0	0	0	0	0	0	1.4522	0.75003	14.226	14.256	17.393
27.302	8.6621	0	0	0	0	0	0	0	1.4572	0	0	0	0	0	0	0	0	0	0	0	0	0	0	0	0	0	0	0	0	0	0	0	0	0	0	0	0	0	0	0	0	0	0	0	0	0	0	0	0
7.5705	6.2309	1.1374	11.469	0	0	0	0	0	0.48762	4.78	20.187	26.752	51.892	61.679	69.591	96.549	105.4	118.23	133.17	146.07	149.37	158.7	170.23	170.35	171.6	172.78	157.85	170.41	188.96	193.04	191.83	191.07	192.3	181.19	206.35	190.96	184.72	192.6	164.62	175.75	167.55	148.14	176.92	179.87	170.13	152.83	149.51	137.61	128.27
0	0	4.4681	7.9932	7.1913	6.3077	0	12.864	1.476	0	0	0	0	0	0	0	0	0	0	0	0	0	0	0	0	0	0	0	0	0	0	0	0	0	0	0	0	0	0	0	0	0	0	0	0	0	0	0	0	0
11.776	12.337	28.366	0	0	0	0	0	0	0	0	0	0	0	0	0	0	0	0	0	0	0	0	0	0	0	0	0	0	0	0	0	0	0	0	0	0	0	0	0	0	0	0	0	0	0	0	0	0	0
41.137	19.601	0	0	0	0	0	0	0	0	0	0	0	0	0	0	0	0	0	0	0	0	0	0	0	0	0	0	0	0	0	0	0	0	0	0	0	0	0	0	0	0	0	0	0	0	0	0	0	0
0	0	0	0	0	2.825	15.728	22.323	26.814	28.81	40.481	57.696	39.924	46.999	32.324	38.791	36.043	26.381	23.267	34.943	11.728	13.398	20.154	13.932	17.762	14.791	13.429	18.718	12.306	11.857	5.0349	12.816	0	0	0	0	0	0	0	0	0	0	0	0.077946	0	0	0	0	0	1.9946
29.372	11.677	0	0	0	0	0	0	0	0	0	0	0	0	0	3.723	8.7347	9.3799	10.534	11.109	24.914	20.914	26.013	17.074	27.606	19.845	22.641	23.504	33.755	21.404	32.707	37.023	30.962	29.6	27.938	19.479	28.315	35.3	41.327	33.739	22.193	19.005	30.313	31.03	22.608	22.034	24.825	34.479	23.325	21.059
0	0	0	4.4347	4.2166	4.0932	2.2496	0	0	9.7063	0	17.223	13.175	17.512	31.225	21.884	27.033	27.186	33.71	15.597	20.805	15.485	11.12	5.412	5.2732	5.3664	0	7.617	0	9.7175	2.2104	6.5388	0	9.0895	0	0	0	0	0.1358	0	0	0	0	0	2.0483	0	0	0	0	0
8.8841	3.7523	1.3959	0	0	0	0	0	0	0	0	0	0	0	0	0	0	0	0	0	0	0	0	0	0	0	0	0	0	0	0	0	0	0	3.5653	0	0	0.53337	0	0	0	0	0.042155	0	0.18311	0.14056	4.9898	0	0	5.9653
21.396	5.6206	3.0762	0	0	0	0	0	0	0	0	2.1991	0	4.6991	5.5299	11.085	15.724	36.613	40.805	38.626	44.255	35.562	40.661	40.947	29.72	33.757	30.793	27.819	31.9	26.247	41.736	30.152	35.807	34.408	22.644	32.114	15.777	10.557	8.4316	7.5924	5.7372	11.08	6.7749	19.446	14.265	8.2332	6.4912	9.3602	17.717	15.414
17.951	8.2931	0	0	0	0	0	0	0	0	0	0	0	0	0	0	0	0	0	0	0	6.1936	13.297	17.252	29.333	26.697	34.45	34.342	45.219	51.141	58.021	66.852	56.66	67.356	64.247	77.977	72.332	73.208	69.429	68.019	66.832	73.732	73.404	65.733	67.754	58.561	63.054	66.416	69.47	62.914
0	0	0.70649	7.0041	1.9845	0	0	1.3764	0	2.236	2.5083	0.21356	0	7.6587	6.6646	17.43	20.661	21.736	16.525	17.837	28.86	25.48	23.08	25.353	22.718	26.539	24.168	29.555	26.734	32.84	40.631	50.956	51.595	58.788	64.356	65.585	77.224	75.709	66.07	86.692	92.354	92.946	100.74	98.265	101.58	101.75	109.65	103.52	107.3	105.66
20.639	12.475	4.1995	0	0	0	0	0	0	0	0	0	0	0	0	0	0	0	0	0	0	0	0	0	0	0	0	0	0	0	0	0	0	0	0	0	0	0	0	0	0	0	0	0	0	0	0	0	0	0
0	0.10194	3.7234	0	0	4.2805	20.856	31.423	47.556	68.798	87.748	102.8	141.48	127.43	131.91	150.24	151.32	159.39	178.54	181.26	162.4	164.01	185.3	179.3	121.94	128.99	133.47	137.71	128.84	122.1	132.13	128.22	116.14	156.86	121.84	113.39	146.57	141.66	134.62	124.5	128.11	139.88	118.38	126.08	120.99	116.71	113.63	103.59	103.24	106.95
0	0	0	7.4469	7.1255	5.9007	0	0	0	0	0	0	0	0	0	0	0	0	0	1.1444	3.6434	0	0	4.9191	2.1262	11.667	12.017	15.496	21.018	17.481	26.089	19.704	21.452	20.429	22.955	17.692	20.068	13.036	16.757	26.844	23.227	13.046	25.756	6.7315	14.001	20.119	13.664	22.244	20.879	21.295
4.4004	3.5117	5.3352	6.6486	0	0	0	0	0	0	0	0	0	0	0	0	0	0	0	0	0	0	0	0	0	0	0	0	0	0	0	0	0	0	0	0	0	0	0	0	0	0	0	0	0	0	0	0	0	0
26.904	24.9	6.2217	0	0	0	0	0	0	0	0	0	0	0	0	0	0	0	0	0	0	0	0	0	0	0	0	0	0	0	0	0	0	0	0	0	0	0	0	0	0	0	0	0	0	0	0	0	0	0
15.484	9.7325	0	3.1105	0	0	0	0	0	0	0	0	0	0	0	0	0	0	0	0	0	0	0	0	0	0	0	0	0	0	0	0	1.3807	5.9626	11.081	24.49	12.107	23.973	22.737	24.659	22.009	21.514	24.541	25.336	31.915	33.254	35.751	32.715	39.44	44.992
0	0	0	2.3563	19.738	32.902	32.179	68.447	86.717	90.179	102.36	86.673	97.733	110.57	115.1	134.3	75.065	67.233	59.929	61.212	55.322	49.765	41.144	42.352	19.642	33.997	12.747	0.90949	16.139	2.5101	0	4.6619	0	0	0	0	0	0	0	0	0	0	0	0	0	0	0	0	0	0
15.916	12.289	8.2852	0	0	0	0	0	3.3148	0	0	0	0	0	0	0	0	0	0	0	0	0	0	0	0	0	0	0	0.063751	9.3595	24.92	29.504	40.933	48.099	49.34	57.43	70.682	74.01	88.878	95.269	100.7	113.69	131.44	139.81	128.61	138	144.2	140.78	150.99	144.07
22.668	4.59	0	0	0	0	0	0	0	0	0	0	0	0	0	0	0	0	1.4004	0	6.3057	1.42	9.5697	10.174	28.657	39.406	41.977	66.996	69.126	75.412	79.527	93.564	96.869	131.47	123.62	109.13	106.4	99.3	106.36	102.47	98.085	102.39	111.32	103.27	98.605	86.1	85.045	78.712	87.285	83.342
33.225	6.0772	0	0	0	0	0	0	0	0	0	0	0	0	0	0	0	0	0	0	0	0	0	0	0	0	0	0	0	0	0	0	0	0	0	0	0	0	0	0	0	0	0	0	0	0	0	0	0	0
5.9316	6.8872	1.292	1.7537	0	0	0	0	0	0	0	0	0	0	0	0	0	0	0	0	0	0	0	0	0	0	0	0	0	0	0	0	0	0	0	0	0	0	0	0	0	0	0	0	0	0	0	0	0	0
1.1489	0.029819	0.50488	0	3.7182	6.947	4.8844	3.4205	9.7243	16.629	11.278	26.112	36.258	46.666	58.322	55.641	54.883	58.262	59.404	58.364	68.379	75.672	68.629	89.367	71.97	79.07	91.728	81.659	85.579	69.311	86.753	74.901	82.969	96.801	101.54	110.69	86.843	90.214	96.798	83.201	89.514	87.93	82.721	73.504	80.653	72.382	82.769	81.559	75.301	69.33
31.614	12.202	2.3701	0	0	0	0	0	0	0	0	0	0	0	0	0	0	0	0	0	0	0	0	0	0	0	0	0	0	0	0	0	0	1.2811	2.4691	0	0	0	0	0	0	4.3994	2.2426	2.7381	8.9825	6.0767	3.8054	4.8884	12.96	1.8882
16.984	5.1735	0	0.54561	0	0	0	0	0	0	0	0	0	0	0	0	0	0	0	0	0	0	0	0.60868	4.0287	4.631	0	7.9731	20.166	15.698	17.492	19.83	15.979	33.305	32.767	33.52	36.803	47.934	44.51	67.49	73.892	92.801	99.739	121.12	118.32	135.04	150.05	156.97	159.77	167.04
11.077	3.6021	0	0	7.0902	2.3168	0	4.133	6.3009	11.687	14.902	15.941	11.595	16.864	10.395	20.714	4.7057	9.032	15.956	0.7478	18.353	12.49	13.361	11.329	16.924	15.456	3.9004	4.6715	0	0	0	0	0	0	0	0	0	0	0	0	0	0	0.70004	0	2.8781	0	0	1.1464	7.4366	14.283
11.603	13.714	0.36641	0	0	0	0	0	0	0	0	0	0	0	0	0	0	0	0	0	0	0	0	0	0	0	0	0	0	0	0	0	0	0	0	0	5.2736	0	1.9403	0.99176	0	18.004	15.445	19.94	9.1952	10.269	14.901	8.8717	19.878	16.123
13.229	3.7492	10.05	0	0	0	0	0	0	0	0	0	0	0	0	0	0	0	0	0	0	0	0	0	0	0	0	0	0	0	0	0	0	0	0	0	0	0	0	0	0	0	0	0	0	0	0	0	0	0
0	8.221	40.524	0	0	0	0	0	0.94406	0	0	0	0	0	0	0	0	0	0	6.0253	0	0	0	0	0	0.034449	0	0	0	0	0	0	0	0	0	0	0.34405	0	0.25133	2.9628	13.851	17.76	11.917	12.58	8.4428	18.303	29.473	22.937	14.714	21.137
8.3118	8.9085	0	0	0	0	0	0	3.6051	0	0	4.9362	6.5024	0	3.491	0	0.57668	12.077	7.9588	8.7874	3.9874	5.3088	4.3766	5.0091	12.308	9.1806	1.4913	7.4795	0.63056	0	16.491	6.5889	10.52	18.159	21.561	27.318	35.861	40.938	53.334	53.624	59.457	75.205	80.025	86.389	88.779	92.364	93.924	101.21	110.89	106.82
20.459	20.078	0	6.9382	0	0	0	0	0	0	0	0	0	0	0	0	0	0	0	0	0	0	0	0	0	0	0	0	0	0	0	0	0	0	0	0	0	0	0	0	0	0	0	0	0	0	0	0	0	0
4.7192	0	6.3937	0	0	1.4397	0	0	0	0	0	0	0	0	0	0	0	0	0	0	0	0	0	0	0	0	0	0	0	0	0	0	0	0	0	0	0	0	0	0	0	0	0	0	0	0	0	0	0	0
0	0.59558	1.3608	5.7738	0	4.8553	1.1956	5.3629	4.9782	0	0	0	0	0.36785	0	3.8385	0	3.4189	3.272	5.9181	0.1653	0	0	0	0	0	0	0	0	0	0	0	0	0	0.25974	1.458	0	0	0	3.3633	0.8988	0	1.4787	0	3.4225	3.7183	3.9523	11.316	8.3918	8.0083
0	0	11.787	5.4807	2.7379	0	0	1.6953	8.0967	0	0	0	0	0	0	0	0	0	0	0	0	0	0	0	0	0	0	0	0	0	0	0	0	0	0	0	0	0	0	0	0	0	0	0	0	0	0	0	5.874	12.011
39.85	32.907	4.947	0	0	0	0	0	0	0	0	0	0	0	0	0	0	0	0	0	0	0	0	0	0	0	0	0	0	0	0	0	0	0	0	0	0	0	0	0	0	0	0	0	0	0	0	0	0	0
0	0	0	0	0.99476	11.658	30.485	51.953	75.285	95.737	124.29	143.11	162.01	166.45	192.06	221.26	219.26	229.89	239.11	236.28	244.56	227.47	242	235.34	227.05	240.95	221.51	217.02	221.55	229.69	220.4	218.78	194.71	191.13	184.12	170.31	155.55	168.35	147.59	136.67	142.19	145.13	127.08	130.41	122.64	130.28	119.36	122.77	104.03	96.4
22.7	8.5675	0	0	0	0	0	0	0	0	0	0	0	0	0	0	0	0	0	0	0	0	0	0	0	0	0	0	0	0	0	0	0	0	0	0	0	0	0	0	0	0	0	0	0	0	0	0	0	0
0	0	3.4014	2.8962	2.8852	10.143	4.5593	9.1205	12.211	16.192	15.44	11.186	9.6903	9.1778	12.9	11.698	15.873	16.753	12	8.6953	11.51	9.3303	5.4705	0	0	2.6328	0	0.19863	8.4751	12.757	8.5694	7.4386	3.0011	0	4.7425	2.5162	0.85179	6.7445	5.2924	4.0824	6.7376	9.0299	4.765	7.3157	6.1714	11.998	11.066	0	7.087	0
25.688	13.551	0	1.1806	0	0	0	0	0	0	0	0	0	0	0	0	0	0	0	0	0	0	0	0	0	0	0	0	0	0	0	0	0	0	0	0	0	0	0	0	0	0	0	0	0	0	0	0	0	0
5.3881	0	5.4788	0	2.3051	0.97885	0	1.9682	0.27564	0	9.0182	0	2.7351	0	4.2524	0	0	0	0	0	0	0	0	0	0	0	0	1.0601	0.12445	4.4248	7.898	10.877	10.523	14.228	0	5.6963	0	4.3811	11.952	0.0044642	0	0	0	3.5148	0	1.0216	5.5927	0	0	0
0	0	0	4.3819	5.508	9.3036	10.595	2.8696	3.5882	2.798	0	0	0	0	0	0	0	0	0	0	0	0	0	0	0	0	0	0	0	0	0	0	0	0	0	0	0	0	0	0	0	0	0	0	0	0	0	0	0	0
28.835	15.297	0	0	0	0	0	0	0	0	0	0	0	0	0	0	0	0	0	0	0.83849	0	0	12.104	12.452	0.44623	7.6534	0	10.084	1.6699	1.7225	0	0	0	0	2.857	0	2.1099	2.4188	0	0	0	0	0	0	0	0	0	0.21062	0
25.061	14.796	0.17603	2.217	0	0	0	0	0	0	0	0	0	0	0	0	0	0	0	0	0	0	0	0	0	0	0	0	0	0	0	0	0	0	0	0	0	0	0	0	0	0	0	0	0	0	0	0	0	0
0	6.8087	7.8728	0.64974	1.3881	0.2855	0	0	0	0	0	0	0	0	0	0	0	0	0	0	0	0	0	0	0	0	0	0	0	0	0	0	0	0	0	0	0	0	0	0	0	0	0	0	0	0	0	0	0	0
35.438	14.24	1.8474	0	0	0	0	0	0	0	0	0	0	0	0	0	0	0	0	0	0	0	0	0	0	0	0	0	0	0	0	0	0	0	0	0	0	0	0	0	0	0	0	0	0	0	0	0	0	0
7.7009	0	0.71461	0	0	4.3151	0	0	0	2.2032	3.7283	8.6872	2.2329	0	0	0	0	0	0	0	0	0	0	3.438	12.3	14.601	24.488	31.515	51.261	70.861	63.749	69.643	73.338	68.628	60.185	80.854	69.349	75.114	66.904	57.358	62.156	61.158	57.396	63.076	71.001	72.419	65.461	75.325	68.256	68.093
19.794	10.515	0	0	0	0	0	0	0	0	0	0	0	0	1.4536	0	0	0	1.0921	0	0	0	0	0	0	0	0	0	0	0	0	0	0	0	0	0	0	0	0	0	0	0	0	15.629	17.454	42.972	60.874	73.33	92.126	97.413
15.373	6.0502	0	0	2.8416	0	0	0	0	0	0	0	0	0	0	0	0	0	0	0	0	0	0	0	0	0	0	0	0	0	0	0	0	0	0	0	0	0	0	0	0	0	0	0	0	0	0	0	0	0
20.419	39.477	36.624	34.029	0	0	0	0	0	0	0	0	0	0	0	0	0	0	0	0	0	0	0	0	0	0	0	0	0	0	0	0	0	0	0	0	0	0	0	0	0	0	0	0	0	0	0	0	0	0
0	0	0	2.9487	8.9989	6.6028	0	12.589	14.108	20.71	17.432	8.8399	5.5302	8.196	7.4513	8.4295	14.473	15.187	10.482	18.908	30.42	23.888	31.654	40.678	37.947	52.741	63.138	66.133	85.26	83.722	105.15	102.39	96.203	90.654	99.858	117.11	117.41	113.38	116.52	128.8	125.93	134.26	141.03	134.98	149.95	149.9	157.42	156.02	171.51	158.97
2.6039	1.8148	0.41338	0	0	0	5.5967	0	0	0	1.0085	3.2297	3.5539	0	0	0.17888	5.6005	2.3182	1.961	6.4574	1.8503	4.3609	5.611	12.226	15.56	21.805	16.349	23.025	23.764	24.211	26.738	13.354	20.775	22.447	10.86	10.977	20.117	18.063	20.547	17.448	12.378	19.595	20.445	25.343	14.649	15.165	15.451	10.687	22.181	16.209
1.7844	5.9072	1.0505	4.2762	0.59724	0	0	0	0	0	0	0	0	0	0	0	0	0	0	0	0	0	0	0	0	0	0	0	0	0	0	0	0	0	0	0	0	0	0	0	0	0	0	0	0	0	3.0964	0	0	0
34.567	15.728	1.52	0	0	0	0	0	0	0	0	0	0	0	0	0	0	0	0	0	0	0	0	0	0	0	0	0	0	0	0	0	0	0	0	0	4.0884	8.891	17.212	18.044	21.186	29.059	30.759	36.099	36.849	43.646	44.454	49.573	59.403	64.188
12.018	9.2419	0	0	0	0	0	0	0	0	0	0	0	0	0	0	0	0	0	0	0	0	0	0	0	0	0	0	0	0	0	0	0	0	0	0	0	0	0	0	3.5562	0	3.0006	0	6.2863	6.5683	5.4668	0	2.4475	0
11.555	8.5432	0.50493	0	0	0	0	0	0	0	0	0	0	0	0	0	0	0	0	0	0	0	0	0	0	0	0	0	0	0	0	0	0	0	0	0	0	0	0	0	0	0	0	0	0	0	0	0	0	0
9.2791	5.6151	7.096	0	0	0	0	0	0	0	0	0	0	0	0	0	0	0	0	0	0	0	0	0	5.7339	6.0086	7.117	4.58	4.5977	3.1228	8.8718	19.036	10.644	16.843	24.115	22.22	27.132	14.651	27.632	30.592	36.407	40.703	39.516	31.43	40.7	39.073	33.158	40.177	28.835	32.377
15.168	1.4693	4.5602	0	0	0	0	0	0	0	0	0	0	0	0	0	0	0	0	0	0	0	0.24602	0	0	0	0	0	0	0	2.531	11.085	11.682	11.277	10.148	14.663	7.0188	23.638	29.183	23.985	19.15	20.46	23.325	36.311	31.982	42.826	40.621	40.538	45.789	52.641
16.57	7.8562	1.3881	0	0	0	0	0	0	0	0	0	0	0	0	0	0	0	0	0	0	0	0	0	0	0	0	0	0	0	0	0	0	0	0	0	0	0	1.9444	1.9517	3.4103	7.6659	11.214	15.929	21.888	22.117	20.698	22.49	30.997	30.857
11.226	5.3148	0.38284	0	0	0	0	0	0	0	0	0	0	0	0	0	0	0	0	0	0	0	0	0	0	0	0	0	0	0	0	0	0	0	0	0	0	0	0	0	0	0	0	0	0	0	0	0	0	0
24.489	5.7939	0	2.8676	0	0	0	0	0	0	0	0	0	0	0	0	0	0	0	0	0	0	0	0	0	0	0	0	0	0	0	0	0	0	0	0	0	0	0	0	0	0	0	0	0	0	0	0	0	0
18.706	22.069	12.376	0	0	0	0	0	0	0	0	0	0	0	0	0	0	0	0	0	0	0	7.7217	3.0153	0	0	0	0.99421	18.178	23.449	23.042	9.6282	8.784	0	3.6394	0	0	0	0	0	0	0	0	0	0	0	0	0	0	0
1.8397	4.2218	0	10.872	0	6.5885	0	0	0	15.142	0.32363	3.2976	5.737	2.0038	0	0	0	0	0	0	0	0	0	0	0	0	0	0	0	0	0	0	0	0	0	0	0	0	0	0	0	0	0	0	0	0	0	0	0	0
0	0	9.1874	2.1886	1.537	10.535	0	0	0	0	0	0	0	0	0	0	0	0	0	0	0	0	0	0	0	0	0	0	0	0	0	0	0	0	0	0	0	0	0	0	0	0	0	2.1353	2.1672	0	4.3892	0	0	0
0	3.993	0.23487	7.0795	0	3.1716	0	0	0	0	0	0	0	0	0	0	0	0	0	0	0	0	0	0	0	2.6558	3.2856	0	0.084848	2.1292	7.7258	7.8107	8.4227	6.5157	5.718	2.111	0.066294	0	0	0	0	0	0	0	0	0	0	0	0	0
0.61501	0	0	0	0	4.3227	7.3275	0	0	0.06004	0	0	0	0	0	0	0	3.8381	11.813	7.5756	8.2792	16.189	14.166	16.826	18.801	8.6789	16.431	0	8.9	19.048	12.433	4.395	14.728	24.656	8.5593	25.809	22.972	28.319	23.691	30.322	42.153	35.234	36.959	37.06	38.841	49.156	49.197	51.082	45.686	51.601
0.92318	6.1005	0	0.87582	0	3.7965	0	3.808	0	0	3.4964	0	0.59755	0	0	0	0	6.599	8.8952	10.793	13.242	7.106	18.656	17.44	20.682	29.789	30.018	31.56	37.717	31.542	32.916	29.325	31.356	31.319	35.609	41.856	37.762	46.575	47.331	46.265	56.365	47.798	55.377	47.474	57.163	55.806	61.452	63.581	48.528	45.506
0	0	2.0354	6.6494	2.032	11.827	0	0.88848	0	0	0	0	0	0	0	0	0	0	0	0	0	0	0	0	0	0	0	0	0	0	0	0	0	0	0	0	0	0	0	0	0	0	0	0	0	0	0	0	0	0
18.301	8.0607	0	10.21	0	0	0	0	0	0	3.0749	1.0098	7.9855	13.519	8.7673	9.3228	14.759	13.476	21.198	5.8784	8.3387	8.9459	13.9	1.309	9.0867	8.8923	9.8935	17.468	22.104	26.507	21.33	27.652	17.614	35.848	45.773	53.886	50.206	45.094	45.207	56.031	51.957	54.532	59.022	58.756	68.751	76.684	78.307	86.928	91.792	91.67
23.336	10.123	0.31884	0	0	0	0	0	0	0	0	0	0	0	0	0	0	0	0	0	0	0	0	0	0	0	0	0	0	0	0	0	0	0	0	0	0	0	0	0	0	0	0	0	0	0	0	0	0	0
20.721	5.7637	0	0	0	0	0	0	0	0	0	0	0	0	0	0	0	0	0	0	0	0	0	0	0	0	0	0	0	0	0	0	0	0	0	0	0	0	0	0	0	0	0	0	0	0	0	0	0	0
1.7314	0	1.6091	2.0854	0	2.6303	0	0.2828	5.4869	4.5055	23.299	12.948	5.2172	26.439	18.737	23.031	31.771	34.02	36.408	38.394	23.031	15.126	20.412	14.399	14.632	18.749	10.061	0.6343	18.185	13.824	11.093	10.853	8.1047	1.212	3.8969	6.7898	1.0797	7.1553	0	0.90531	5.5026	4.8444	13.613	8.1337	10.445	13.806	12.647	9.4981	13.026	4.458
4.6384	6.5188	3.6179	0	0	0	0	0	4.083	0	0	8.3241	0	0	0	0	0	0	0	0	0	0	0	0	0	0	0	0	0	0	0	0	0	0	0	0	0	0	0	0	0	0	0	0	0	0	0	0	0	0
0	0	0	0	2.6238	21.074	17.796	39.739	50.499	60.715	64.64	87.483	89.555	92.307	94.452	95.174	96.391	90.801	103.67	116.28	104.2	87.928	100.67	98.069	103.97	95.384	97.238	93.452	100.78	94.972	94.891	80.126	83.706	83.733	78.04	71.028	74.599	69.499	65.718	58.452	45.66	58.728	59.101	58.613	58.322	49.116	51.532	50.125	62.096	51.091
10.028	4.664	3.2462	0	0	0	0	0	0	0	0	0	0	0	0	0	0	0	0	0	0	0	0	0	0	0	0	0	1.4044	0	3.4681	0	0	0	0	0	2.6264	0	5.7396	0	0	5.2938	17.848	19.079	28.865	35.629	31.18	57.736	59.54	90.809
27.005	11.847	0	0	0	0	0	0	0	0	0	0	0	0	0	0	0	0	0	0	0	0	0	0	0	0	0	0	0	0	0	0	0	0	0	0	0	0	0	0	0	0	0	7.4331	17.238	13.504	20.119	19.023	37.597	38.362
0	5.2628	0	3.756	0	7.0876	1.4729	13.659	7.604	3.966	2.4233	1.0231	1.4629	22.996	35.264	51.666	52.172	81.511	92.767	106.98	115.11	125.49	129.4	143.41	139.72	151.33	152.88	130.26	152.99	138.97	161.2	151.31	138.12	144.57	122.13	127.65	133.54	136.22	122.45	116.58	121.58	117.12	124.61	114.33	123.56	111.89	106.23	108.36	101.99	100.86
9.6254	9.767	1.8678	2.1189	0	0	0	0	0	0	0	0	0	0	0	0	0	0	0	0	0	0	0	0	0	0	0	0	7.194	8.6674	13.413	23.729	31.206	40.676	34.846	53.563	53.228	53.765	47.786	51.891	58.504	66.992	65.565	72.246	66.733	70.462	73.686	75.81	60.343	54.61
5.5279	4.7517	0	0	1.585	0	0	0	0	0	0	1.6771	0	0	0	0	7.1495	10.684	10.972	5.2191	0	9.738	0	0	0	0	2.658	2.2657	0	3.2152	2.9895	9.1323	6.6209	0	0	0	0	0	1.4197	0	0	0	0	0	0	0	0	0	0	4.1258
14.436	21.941	47.856	0	0	0	0	0	0	0	0	0	0	0	0	0	0	0	0	0	0	0	0	0	0	0	0	0	0	0	0	0	0	0	17.243	11.993	13.675	2.8634	8.0809	14.47	21.89	25.283	26.958	32.832	29.391	39.082	44.585	43.951	38.786	39.526
5.3388	35.047	26.705	10.336	0	0	0	0	0	0	0	0	0	0	0	0	0	0	0	0	0	0	0	0	0	0	0	0	0	0	0	0	0	0	0	0	0	0	0	0	0	0	0	0	0	0	0	0	0	0
0	0	0	0	10.438	20.17	32.094	40.365	54.221	59.784	71.921	70.673	69.064	77.381	71.836	89.529	89.068	105.53	95.785	94.821	102.56	98.235	125.68	90.735	82.751	78.596	82.158	75.195	76.645	76.019	71.768	82.306	70.261	70.572	72.283	65.665	59.144	64.171	54.199	64.523	62.976	60.81	71.847	57.586	67.942	64.444	56.824	56.835	62.692	53.389
1.2347	7.0887	0	1.8277	0	0	0	0	0	0	0	0	0	0	0	0	0	0	0	0	0	0	0	0	0	0	0	0	0	0	0	0	0	0	0	0	0	0	0	0	5.8864	17.135	17.444	23.13	45.298	54.744	61.017	63.369	68.534	75.599
18.106	5.8384	0	0	0	0	0	0	0	3.4313	4.7537	3.4439	0.79571	8.3937	8.8233	1.7354	6.5495	1.2103	11.756	0.4339	0.41631	0	3.9264	0	0	2.7907	0	0.75165	2.3153	4.1766	0	2.4835	0	4.3789	1.1219	0	0	0	0.25063	0	0	0	0	0	0	0	0	0	0	0
0.19095	5.5481	0	2.6866	0	0	0	0	0	0	0	4.0719	0	0	0	0	0	0	0	0	0	0	0	0	0	0	0	0	0	0	0	0	0	0	0	0	0	0	0	0	0	0	0	0	0	0	0	0	0	0
14.468	0	0	0	10.516	6.5079	7.3631	1.1166	1.3445	3.721	1.9794	11.271	14.705	9.3025	19.273	13.884	8.4453	10.397	6.3015	3.1334	0	0	0	0	0	0	0	0	0	1.4401	14.082	13.849	10.769	21.445	30.251	36.19	38.992	39.264	46.324	40.44	39.911	47.724	45.518	53.454	55.78	58.876	53.509	64.809	71.266	72.271
0	0	0.82174	2.2004	4.4815	5.6087	0.32693	1.1506	10.834	3.9693	7.4135	7.956	7.8337	13.969	8.3736	17.202	13.855	18.579	20.118	9.2864	16.959	14.943	13.328	15.868	18.496	19.596	19.488	26.42	32.411	43.711	39.972	47.539	50.578	56.725	49.996	61.688	57.438	64.569	51.729	60.452	72.3	49.301	53.182	50.233	49.948	47.44	43.599	47.623	37.94	41.145
0	6.9436	3.3851	1.6035	0	0	0	0	0	0	0	0	0	0	0	0	0	0	0	0	0	0	0	0	0	0	0	0	0	0	0	0	0	0	0	0	0	0	0	0	0	0	0	0	0	0	0	0	0	0
15.152	2.2697	0	0	0	0	0	0	0	0	8.0898	1.5296	5.0906	7.037	10.561	14.494	14.918	11.691	16.114	6.8077	9.8423	3.7638	7.5711	0	7.9477	6.9967	1.3889	8.9791	5.0384	17.439	3.9255	16.72	9.4902	23.22	6.2603	10.321	11.774	0	2.517	5.9433	10.198	4.4567	8.9322	5.4255	17.414	20.149	12.557	14.421	19.765	14.724
15.382	5.5757	0	0	0	0	0	0	0	0	0	0	0	0	0	0	0	0	0	3.4068	21.455	39.32	58.499	90.348	102.05	130.89	156.09	173.61	180.61	200.46	222.29	229.87	239	253.46	248.22	250.28	238.27	250.99	232.05	232.44	241.6	235.18	219.74	250.47	210.55	219.95	215.85	220.17	204.92	202.49
16.498	6.9174	1.2285	2.5424	0	0	0	0	0	0	0	0	0	0	0	0	0	0	0	0	0	0	0	0	0	0	0	0	0	0	0	0	0	0	0	0	0	0	0	0	2.1718	1.4324	4.5468	10.33	15.776	15.573	22.978	20.06	25.639	30.592
17.741	0	6.5819	0	0	0	0	0	0	0	0	0	0	0	0	0	0	0	0	0	0	8.0634	19	13.937	22.57	23.572	24.984	30.425	26.454	33.324	36.003	40.342	41.904	39.917	30.974	38.799	39.72	50.769	52.583	47.902	42.791	45.16	45.397	54.809	49.418	61.723	62.387	57.777	61.21	67.135
12.505	0	0	0	0	0	3.6045	10.687	6.052	12.949	10.248	13.194	9.4538	11.882	11.063	14.884	8.2301	27.294	31.541	46.32	53.835	58.83	81.034	81.319	91.849	104.61	117.68	124.29	120.26	116.12	144.87	143.1	137.97	144.66	143.45	144.5	144.52	142.31	143.23	144.97	150.87	142.49	123.06	151.69	149.28	143.44	129.89	132.98	131.98	117.15
24.194	8.3064	0	0	0	0	0	0	0	0	0	0	0	0	0	0	0	0	0	0	0	0	0	0	0	0	0	0	0	0	0	0	0	0	0	0	0	0	0	0	0	0	0	0	0	0	0	0	0	0
0	2.1182	1.3493	0	1.3178	4.1918	0	0	0	0	0	0	0	0	0	0	0	3.7576	0.52791	0	0.35774	0	1.4124	4.2653	0	0	0	0	0	0	0	4.8172	0	0	2.5195	1.8134	0	4.7134	0	0.68071	7.3068	0	4.3628	0	1.7123	8.3927	3.1989	0.4165	2.132	1.837
6.4734	14.181	4.7223	0	0	0	0	0	0	0	0	0	0	0	0	0	0	0	0	0	0	0	0	0	0	0	0	0	0	0	0	0	0	0	0	0	0	0	0	0	0	0	0	0	0	0	0	0	0	0
0	0	0	0	0.77108	8.8447	20.453	36.972	10.078	57.016	70.749	68.235	64.802	56.135	52.576	60.165	67.075	68.004	71.731	68.171	71.634	65.811	67.011	15.857	31.026	92.329	75.304	96.775	77.102	74.349	69.335	85.286	121.38	112.21	118.98	114.07	49.476	36.662	30.823	35.357	111.08	134.07	124.54	121.15	128.78	132.3	58.201	52.395	132.79	140.42
0	0	4.2717	18.115	15.455	16.397	0.66334	19.529	9.7272	18.642	32.709	15.153	20.351	11.451	8.6704	8.4905	0.74933	0	4.4577	0	0	0	0	0	0	0	0	0	0	0	0	0	0	0	0	0	0	0	0	0	0	0	0	0	0	0	0	0	0	0
30.727	0.62285	0	0	0	0	1.6732	0	2.7437	7.6465	0	0	1.6919	0	0	0.95095	0	0	0	0	0.19879	2.4356	1.0497	2.2543	0	0	0	0	0	0	0	0	0	0	0	0	0	0	0	0	0	0	0	0	0	0	0	0	0	0
0	5.9387	8.9712	0	0	0	1.6886	18.459	45.557	48.574	71.054	85.407	103.01	126.08	131.49	134.87	148.36	153.85	156.57	157.09	151.19	163.69	153	126.05	131.87	109.04	113.28	90.824	91.432	93.72	93.097	97.049	86.625	91.34	60.403	73.608	47.906	49.572	47.104	38.474	43.782	40.994	29.669	27.244	39.361	22.677	8.5501	9.0523	34.008	29.574
30.774	9.5594	2.2542	0	0	0	0	0	3.2623	16.561	0.25337	0	4.3992	3.0778	9.5302	6.919	0	4.0882	0	4.2935	0	0	0	0	0	0	0	0	0	0	0	0	0	0	0	0	0	0	0	0	0	0	0	0	0	0	0	0	0	0
12.677	5.5371	7.422	0	1.9328	0	0	0	0	0	0	0	0	0	0	0	0	0	0	0	0	0	0	0	0	0	0	0	0	0	0	0	0	0	0	0	0	0	0	0	0	0	0	0	0	0	0	0	0	0
1.1566	5.0082	9.2608	8.1667	0	0	0	0	0	0	0	0	0	0	0	0	0	0	0	0	0	0	0	0	0	6.3997	3.2594	12.225	7.9427	8.1305	20.968	1.2368	6.8974	7.0739	1.5173	1.4879	0.91099	0	0	0	0	0	0	0	0	0	0	0	0	0
9.6621	12.67	3.6985	0	0	0	0	0	0	0	0	0	0	0	0	0	0	0	0	0	0	0	0	0	0	0	0	0	0	0	0	0	0	0	0	0	0	0	0	0	0	0	0	0	0	1.7297	7.3852	0	0	0
24.022	1.8002	0.45506	0	0	0	0	0	0	0	0	0	0	0	0	0	0	0	0	0	0	0	0	0	0	5.5881	10.896	11.146	16.793	16.78	30.707	24.732	24.457	20.043	33.135	15.315	22.021	25.369	19.694	17.569	18.572	4.6385	16.18	19.659	19.254	15.259	16.321	12.37	6.4034	12.134
0	0	0	0	7.1448	27.297	45.875	42.349	32.088	67.471	39.63	64.74	62.854	64.606	49.997	47.689	43.716	29.004	37.029	21.637	30.547	13.83	11.594	10.958	5.8336	3.6244	0	6.7627	0	0	0	0	17.603	11.793	29.373	16.876	22.047	29.607	36.876	64.002	67.433	78.696	91.47	86.144	105.86	111.71	118.58	119.67	138.24	140.8
23.284	16.7	5.0269	0	0	0	0	0	0	0	0	0	0	0	0	0	0	0	7.0985	12.47	23.416	39.858	46.956	58.479	72.989	92.766	95.437	111.58	143.23	140.77	153.88	143.2	150.48	164.3	152.42	185.7	180.48	173.65	173.67	185.49	181.93	187.66	186.56	175.84	194.24	178.69	187.29	175.68	187.94	172.22
11.72	6.6468	14.147	0	0	0	0	0	0	0	0	0	0	0	0	0	0	0	0	0	0	0	0	0	0	0	0	0	0	0	0	0	0	0	0	0	0	0	0	0	0	0	0	0	0	0	0	0	0	0
20.415	32.126	16.503	2.83	0	0	0	0	0	0	0	0	0	0	0	0	0	0	0	0	0	0	0	0	0	0	0	0	0	0	0	0	0	0	0	0	0	0	0	0	0	0	0	0	0	0	0	0	0	0
15.843	4.9247	6.5613	0	0	0	0	0	0	0	0	0	0	0	0	0	0	0	0	0	0	0	0	0	0	0	0	0	0	0	0	0	0	0	0	0	0	0.66448	1.2237	0	1.3787	12.792	5.2605	13.542	11.08	9.1103	17.002	9.8863	5.0538	12.264
23.081	11.151	0	0	0	0	0	0	0	0	0	0	0	0	0	0	0	0	0	0	0	0	0	0	0	0	0	0	0	0	0	0	0	0	0	0	0	0	0	0	0	0	0	27.335	8.9605	10.198	10.249	14.855	19.092	19.346
4.1553	3.3868	5.184	0	0	0	0	0	0	0	0	0	0	0	0	0	0	0	0	0	0	0	0	0	0	0	0	0	0	0	0	0	0	0	0	0	0	0	0	0	0	0	0	0	0	1.918	6.8738	12.807	2.3946	7.0211
28.712	3.4601	0	0	0	0	0	0	0	0	0	0	0	0	0	0	0	0	0	0	0	0	0	0	0	0	0	0	0	0	0	0	0	0	0	0	0	0	0	0	0	0	0	0	0	0	0	0	0	0
14.122	9.5837	0	0	0	0	0	0	0	0	0	0	0	0	0	0	0	0	0	0	0	0	0	0	0	0	0	0	0	0	0	0	0	0	6.2169	8.858	25.611	30.39	50.939	70.511	79.825	89.975	102.04	124.47	135.95	137.47	149.67	151.51	164.3	170.52
35.991	13.248	5.8684	0	0	0	0	0	0	0	0	0	0	0	0	0	0	0	0	0	0	0	0	0	0	0	0	0.35958	1.5294	14.79	25.153	45.683	61.447	63.304	90.315	121.42	139.19	161.3	188.83	228.43	242.78	262.98	286.75	322.22	347.92	353.5	382.79	379.36	417.69	418.47
32.045	9.1474	0	0	0	0	0	0	0	0	0	0	0	0	0	0	0	0	0	0	0	0	0	0	0	0	0	0	0	0	0	0	0	0.030314	5.6059	10.296	25.508	43.584	37.371	60.182	51.382	48.596	72.914	75.404	76.112	86.712	80.707	92.071	90.627	89.527
17.789	16.215	0.29947	0	0	0	0	0	0	0	0	0	0	0	0	0	0	0	0	0	0	0	0	0	0	0	0	0	0	0	0	0	0	0	0	0	0	0	0	0	2.4668	0.57766	0.61452	0	8.1318	0	5.6547	6.7464	6.9357	4.5534
20.947	20.538	2.2	0	3.6127	0	0	0	0	0	0	0	0	0	0	0	0	0	0	0	0	0	0	0	0	0	0	0	0	0	0	0	0	0	0	0	0	0	0	0	0	0	0	0	0	0	0	0	0	0
0	0.98323	10.438	0	5.2174	0	0	0	0	0	0	0	0	0	0	0	0	0	0	0	0	0	0	0	0	0	0	0	0	0	0	0	0	0	0	0	0	0	0	0	0	0	0	0	0	0	0	0	0	0
2.7064	27.961	0	0	0	9.4806	0	0.56145	0	0	1.8175	0	0	0	0	0	0	0	0	0	0	0	0	0	0	0	0	0	0	0	0	0	0	0	0	0	0	0	0	0	0	0	0	0	0	0	0	0	0	0
49.231	27.341	5.9969	0	0	0	0	0	0	0	0	0	0	0	0	0	0	0	0	3.5505	8.3652	4.1459	80.172	11.714	19.077	0	0.6676	4.0993	0.5554	0	0	0	0	5.1225	0	0	0	0	0	0	0	0	0	0	0	0	0	1.9542	34.461	10.992
26.5	7.7066	0.86573	0	0	0	0	0	0	0	0	0	0	0	0	0	0	0	0	0	0	0	0	0	0	0	0	0	0	0	0	0	0	0	0	0	0	0	0	0	0	0	0	0	0	0	0	2.8552	8.6528	41.945
20.984	5.9472	0	0	0	0	0	0	0	0	0	0	0	0	0	0	0	0	0	0	0	0	0	0	0	0	0	0	0	0	0	0	0	0	0	0	0	0	0	0	0	0	0	0	0	0	0	0	0	0
0	0	8.7784	4.5393	0	0	0	0	0.1577	4.0047	17.169	12.021	14.002	10.516	16.83	6.824	20.549	23.562	22.528	32.453	27.811	36.759	51.68	53.47	64.353	64.859	78.121	98.612	94.159	108.98	117.43	120.14	108.47	117.93	117.82	130.52	127.44	130.33	125.03	115.86	121.06	118.38	113.92	128.46	114.4	112.62	101.13	107.32	112.42	112.32
10.673	10.875	2.1661	0	0	0	0	0	0	0	0	0	0	0	0	0	0	0	0	0	0	0	0	0	0	0	0	0	0	0	0	0	0	0	0	0	0	0	0	0	0	0	0	0	0	0	0	0	3.9528	0
5.3352	0	3.539	0	0	4.1737	3.4564	15.058	10.73	6.1368	4.4073	5.3333	9.3386	19.191	7.2502	0	0	0	0	0	0	0	0	0	0	0	0	0	0	0	0	0	0	0	0	0	0	0	0	0	0	0	0	0	0	0	0	0	0	0
0	6.0084	0	4.0767	6.4617	0.97389	1.8798	17.64	8.9236	5.0318	0	0.052958	0	0	0	0	0	0	0	0	0	0	0	0	0	0	0	0	0	0	0	0	0	0	0	0	0	0	0	0	0	0	0	0	0	0	0	0	0	0
8.1022	9.3479	5.0661	0	0	0	0	0	0	0	0	0	0	0	0	0	0	0	0	0	0	0	0	0	0	0	0	0	0	0	0	0	0	0	0	0	0	0	0	0	0	0	0	0	0	0	0	0	0	0
33.67	13.719	3.398	2.1129	0	0	0	0	0	0	0	0	0	0	0	0	0	0	0	0	0	0	0	0	0	0	0	0	0	0	0	0	0	0	0	0	0	0	0	0	0	0	0	0	0	0	0	0	0	0
21.283	12.445	1.0802	0	0	0	0	0	0	0	0	0	0	0	0	4.4293	2.7168	12.607	10.157	18.821	24.871	30.4	36.09	36.76	37.327	41.474	42.877	48.534	57.669	51.843	46.617	51.143	46.76	47.407	57.684	54.392	49.431	46.91	55.534	50.54	47.605	33.393	53.057	52.869	52.169	55.905	50.734	53.837	43.955	53.184
0	6.6452	0	5.1836	0	0	1.6495	0	12.878	9.5682	18.044	20.399	23.213	17.703	9.3289	9.0013	30.664	36.366	30.133	44.699	46.236	45.325	52.026	50.64	63.589	45.113	57.125	40.879	35.862	40.525	41.894	38.566	33.231	32.674	36.951	37.897	34.936	34.95	27.007	39.516	29.813	36.997	33.24	28.608	30.655	34.997	33.787	35.234	36.897	40.213
7.2154	11.563	1.9657	1.9728	0	0	0	0	0	0	0	0	0	0	0	0	0	0	0	0	0	0	0	0	0	0	0	0	0	0	0	0	0	0	0	0	0	0	0	0	0	0	0	0	0	0	0	0	0	0
0	8.1671	0	0	0	1.6794	11.242	19.286	10.401	14.231	30.201	32.658	25.464	0	0	0	0	0	0	0	0	0	0	0	0	0	0	0	0	0	0	0	0	0	0	0	0	0	0	0	0	0	0	0	0	0	0	0	0	0
3.8066	1.474	4.0198	0	0	0.9775	0	6.443	0	0	0	0	0.29841	0	0	0	11.795	13.743	26.537	31.746	24.01	41.619	46.576	48.304	56.936	57.175	70.983	80.568	81.748	75.648	89.669	87.182	87.853	95.504	82.249	85.807	78.629	83.772	88.084	81.01	75.565	72.023	71.648	73.786	77.012	78.994	79.35	71.709	66.451	70.895
9.1682	12.829	1.7098	0	0	0	0	0	0	0	0	0	0	0	0	0	0	0	0	0	0	0	0	0	0	0	0	0	0	0	0	0	0	0	0	0	0	0	0	0	0	3.9581	18.948	19.27	9.5438	15.927	16.981	20.636	28.093	22.351
21.569	7.6387	0.80827	0	0	0	0	0	0	0	0	0	0	0	0	0	0	0	0	0	0	0	0	0	0	0	0	0	0	0	0	0	0	0	0	0	0	0	0	0	0	0	0	0	0	0	0	0	0	0
20.426	8.6417	0	0	0	0	0	0	0	0	0	0	0	0	0	0	0	0	0	0	0	0	2.0648	1.6065	14.531	11.013	24.156	26.312	24.758	32.518	40.257	80.754	82.028	74.106	68.79	67.858	67.251	75.007	91.168	96.035	117.73	126.98	129.33	161.28	156.77	161.05	183.02	195.09	192.85	185.74
31.916	13.466	4.2291	3.2644	0	0	0	0	0	0	0	0	0	0	0	0	0	0	0	0	0	0	0	0	0	0	0	0	0	0	0	0	0	0	0	0	0	0	0	0	0	0	0	0	0	0	0	0	0	0
8.5733	15.229	0	0	0	0	0.061119	0	0	0.35794	2.5294	6.6309	0	1.2565	0	0	0	0	0	0	0	0	0	0	0	0	0	0	0	0	0	0	0	0	0	0	0	6.5415	10.002	13.16	0	4.6269	0	5.6209	12.723	5.6526	16.946	15.018	11.826	0.46215
22.453	16.844	0	0	0	0	0	0	0	0	0	0	0	0	0	0	0	0	0	0	0	0	0	0	0	0	0	0	0	0	0	0	0	0	0	7.3744	6.4493	19.029	24.345	16.13	28.445	35.804	54.954	60.447	75.112	74.693	97.295	100.22	123.28	133.04
22.384	2.1671	0	0	0	0	0	0	0	0	0	0	0	0	0	0	0	0	0	0	0	0	0	0	0	0	0	0	0	0	0	0	0	0	0	0	0	0	0	0	0	0	0	0	0	0	0	0	0	0
8.2907	10.581	0	0	0	0	0	0.46238	7.7825	0	0	6.4318	13.587	16.097	29.801	41.253	64.744	68.792	89.383	113.61	104.36	137.26	141.78	153.19	167.68	165.97	169.15	176.96	182.03	181.46	195.45	205.12	199.57	189.17	185.44	185	198.53	192.11	204.5	206.98	193.02	190.55	199.65	201.86	206.09	194.01	197.17	199.99	198.34	179.02
25.98	3.4455	0.80517	0	0	0	0	0	0	6.0683	0	8.4756	0	0.11342	0.6275	3.822	3.447	8.5399	9.3649	0.28631	1.8767	7.7288	5.8737	5.7998	0	0	0	1.7968	0	1.0098	9.2317	2.211	0	0	0	0	0	3.5771	0	0	0	0	0	0	0.54815	0	0	0	0	4.793
6.5565	3.7985	6.2644	0	0	0	0	0	3.4757	0	0	5.1762	4.1792	0	7.3426	4.4431	10.224	13.92	16.006	13.667	18.918	19.267	19.036	16.782	22.726	14.812	17.988	23.828	17.978	14.863	34.417	19.332	11.754	43.41	35.91	30.756	46.864	9.7265	20.145	11.33	15.602	15.223	24.972	32.963	24.608	15.357	28.281	24.675	25.365	27.936
28.509	25.723	0	0.45186	0	0	0	0	0	0	0	0	0	0	0	0	0	0	0	0	0	0	0	0	0	0	0	0	0	0	0	0	0	0	0	0	0	0	0	0	0	0	0	0	0	0	0	0	0	0
26.539	15.264	11.635	0	0	0	0	0	0	0	0	0	0	0	0	0	0	0	0	0	0	0	0	0	0	0	0	0	0	0	0	0	0	0	0	0	0	0	0	0	0	0	0	0	0	0	0	0	0	0
22.775	12.581	0	3.6378	0	0	0	0	0	0	0	0	0	0	0	0	0	0	0	0	0	0	0	0	0	0	0	0	0	0	0	0	0	0	0	0	0	0	0	0	0	0	0	0	0	0	0	0	0	0
0	0	0	1.6311	5.8261	14.906	6.1159	3.7861	3.8111	6.1671	3.0715	0	0	11.779	5.9021	2.1789	0.5676	3.1117	4.496	2.5058	4.847	12.59	5.124	7.8593	0	8.2058	0	0	0	0	0.548	8.1911	0	0	0	0	0	0	0	0	0	0	0	0	0	0	0	0	0	0
27.556	0	0	0	2.2197	0	0	0	0	0	19.755	20.404	38.605	55.87	116.1	123.28	156.51	97.259	33.225	22.369	0	0	0	0	0	10.087	15.78	0	8.746	17.996	22.35	7.8502	20.089	13.996	24.371	20.84	10.698	22.538	17.231	22.883	12.788	11.491	12.996	8.6437	14.35	7.4045	21.394	29.415	23.38	17.82
19	12.547	0	0.38572	0	0	0	0	0	2.7717	0	0	0	0	0	0	0	0	0	0	0	0	0	0	0	0	1.2769	6.6444	6.257	9.7405	19.605	17.211	21.108	17.005	16.546	21.58	32.281	31.977	27.592	26.314	25.926	26.494	28.85	31.35	34.734	31.917	38.429	47.196	42.48	51.628
7.744	10.17	1.4602	0	0	0	0	0	0	0	0	0	0	0	0	0	0	0	0	0	0	0	0	0	0	0	0	0	0	0	0	0	0	0	0	0	0	0	0	0	0	0	0	0	0	0	0	0	0	0
5.0716	5.9528	6.2679	0	0	0.68381	0	0	0	0	0	0	0	0	0	0	0	0	1.125	0	0	0	0	0.26356	7.0928	8.1726	9.2343	3.1006	3.2834	0	7.401	6.2724	9.8575	8.9256	18.396	10.391	15.565	11.346	0.33358	5.3065	17.621	15.759	20.27	14.094	19.905	21.562	26.79	15.505	12.278	14.07
9.7228	1.2853	6.4081	0	1.4572	0	0	0	0	0	0	0	0	0	0	0	0	0	0	0	0	2.732	11.918	13.366	12.997	17.585	22.289	31.181	43.021	59.947	49.135	79.444	101.15	100.47	135.75	148.08	153.53	177.96	202.94	187.97	221.82	188.79	219.88	252.37	248.01	222.95	255.96	266.53	222.5	270.69
17.328	8.4296	0	0	0	0	0	0	0	0	0	0	0	0	1.3284	4.9685	14.068	14.746	22.524	13.129	29.436	16.335	28.916	30.663	35.432	44.55	34.948	44.382	40.624	47.387	51.087	41.522	42.197	48.634	38.968	46.368	35.052	27.168	36.03	33.779	34.266	43.253	36.948	38.014	37.589	38.138	35.348	25.666	38.406	29.603
34.053	3.0729	0	0	0	0	0	0	0	0	0	0	0	0	8.349	19.19	17.601	26.642	23.944	10.173	19.967	3.1944	8.5753	0	0	3.0817	5.1219	8.1018	9.1521	5.4888	13.017	9.1316	6.8414	9.0243	3.1389	0.28771	0.19991	5.5389	5.1438	4.9682	0	0	0	2.4731	5.6633	4.7145	0	6.356	11.358	15.571
14.754	6.6886	0	0	0	0	0	2.0092	0	0	0	0	2.4607	0	1.0534	5.3374	0	10.64	2.1193	16.897	7.5579	7.3829	7.8488	8.7465	7.1485	13.265	7.2582	18.895	16.155	20.513	16.29	22.425	24.492	25.286	26.767	24.066	15.916	18.729	20.077	21.113	28.1	31.564	19.739	35.632	30.385	27.632	35.047	34.484	40.073	27.893
22.093	9.1348	0	4.8258	0	0	0	0	0	0	0	0	0	0	0	6.7818	14.851	13.923	36.739	25.078	37.929	45.423	40.467	52.73	66.58	66.53	60.674	77.498	83.242	84.995	82.24	89.752	78.532	91.356	80.137	77.7	81.837	73.708	80.237	81.404	84.775	74.708	82.344	93.652	118.35	129.31	140.99	170.03	169.1	199.09
22.078	12.406	1.1754	2.0482	0	0	0	0	0	0	0	0	0	0	0	0	0	0	0	0	0	0	0	0	0	0	0	0	0	0	0	0	0	0	0	0	0	0	0	0	0	0	0	0	0	0	0	0	0	0
0	0	8.954	4.271	10.351	11.066	2.6241	0	0	17.986	14.754	27.371	16.558	15.994	10.058	14.912	6.8513	4.5799	7.4656	13.744	8.6906	0.097769	0.37262	2.5357	7.1067	0.4836	0	3.69	9.7933	0.75457	9.8449	6.2578	4.8223	14.442	0	0	0	0	0	0	0	0	0	0	0	0	0	0	0	0
14.698	8.6211	6.6715	1.9845	3.7216	0	0	0	0	0	0	0	0	0	0	0	0	0	0	0	0	0	0	0	0	0	0	0	0	0	0	0	0	0	0	0	0	0	0	0	0	0	0	0	0	0	0	0	0	0
0	0	2.6351	0	2.3593	11.958	13.6	2.2741	13.914	4.453	14.858	0	0	0	0	0	53.785	0	0	0	0	0	0	0	0	0	0	0	0	0	0	0	0	0	0	0	0	0	0	0	0	0	0	0	0	0	0	0	0	0
1.788	2.5672	0	0	2.4797	0	0	0	0	0	0	3.2477	2.5889	0	0	1.3446	5.4419	6.9758	10.89	7.3401	8.0889	1.3355	0.46451	1.7699	8.0346	2.1116	5.0346	0	3.7066	2.2722	11.274	7.0776	9.9351	6.1523	9.5165	9.4464	7.4081	10.811	6.4025	9.6805	14.183	19.492	24.399	14.333	22.616	27.54	18.618	12.584	8.6836	10.038
1.6487	0	1.7841	0.85391	0	5.6328	0	0	5.5747	2.2399	4.2846	3.0658	0	2.5485	0	0	0	0	3.905	0	0	0	0	0	0	0	0	0	0	0	0	0	0	0	0	0	0	0	0	0	0	0	0	4.9514	0.13008	0	0	0	4.2028	0
25.075	9.4387	0	0	0	0	0	0	0	0	0	0	0	0	0	0	0	0	0	0	12.83	24.127	35.445	47.522	66.605	77.392	94.201	107.89	113.59	126.91	124.5	122.73	121.88	127.39	135.92	120.67	125.11	126.08	136.87	128.84	132.72	139.78	123.48	129.79	128.03	121.11	114.76	118.86	127.98	119.32
8.3326	4.7466	8.5498	0	0	0	0	0	0	0	0	0	0	0	0	0	0	0	0	0	0	0	0	0	0	0	0	0	0	0	0	2.6575	0	0	0	0	0	0	1.1065	0	0	0	0	0.32708	0	3.4153	11.976	7.596	10.875	17.539
4.0733	10.072	4.7886	0.37898	0	0.66343	0	0	0	0	0	0	0	0	0	0	0	0	0	0	0	0	0	0	0	0	0	0	0	0	0	0	0	0	0	0	0	0	0	0	0	0	0	0	0	0	0	0	0	0
4.8093	0	0	0	0	0.89283	6.2133	2.7366	7.7009	0	5.4171	14.909	17.104	16.592	22.449	19.556	29.012	37.004	41.782	49.247	38.508	38.212	47.12	43.365	46.527	49.158	52.785	58.998	59.562	59.552	67.428	53.708	53.809	50.554	51.028	52.531	64.838	78.189	63.922	55.725	70.486	69.315	71.671	76.757	74.303	69.912	77.945	74.382	84.228	79.686
41.776	8.6586	0	0	0	0	0	0	0	0	0	0	0	0	0	0	0	0	0	0	0	0	0	0	0	0	0	0	0	0	0	0	0	0	0	0	0	0	0	0	0	0	0	0	0	0	0	0	0	0
0	0.87393	0.7619	2.6007	4.9696	2.2783	0	1.4996	4.2461	1.6909	7.607	5.0058	4.4231	5.5042	12.062	9.4576	21.32	24.602	33.302	17.92	23.026	25.36	18.036	21.127	7.5756	20.894	7.8142	16.706	13.093	7.5358	10.803	9.0806	16.576	7.9296	1.8691	0.83687	16.63	13.135	11.136	19.426	22.236	28.972	31.226	45.007	50.584	52.48	61.317	59.391	59.27	59.275
31.955	6.4951	0	0	0	0	0	0	0	0	0	0	0	0	0	0	0	0	0	0	0	0	0	0	0	0	0	0	0	0	0	0	0	0	0	0	0	0	0	0	0	0	0	0	0	0	0	0	0	0
13.047	6.1763	0	0	0	0	0	0	0	0	0	0	0	0	0	0	0	0	0	0	0	0	0	0	0	0	0	0	0	0	0	0	0	0	0	0	0	0	0	0	0	0	0	0	0	0	0	0	2.9613	0
5.8828	0	0	0.46209	0	5.5116	0	0	5.9256	0	3.5489	0	0	5.0884	0.77445	7.1463	5.2765	11.948	10.348	9.0089	7.2691	5.5015	4.1402	3.4433	0	0	0	0	0	0	0	9.9993	8.8265	6.3629	5.6174	11.154	6.9288	15.531	4.0265	11.14	10.552	18.408	25.845	24.009	26.895	30.011	29.44	29.813	31.029	31.957
9.5314	0.71611	9.4327	0	0	0	0	0	0	0	0.39445	0.76706	0.1556	0	0	0	0	0	0	0	0	0	0	0	0	0	0	0	0	0	5.3352	6.1842	0.99625	8.2359	3.1275	10.383	7.2796	16.149	12.966	2.5518	0	0	1.2375	4.8625	3.8304	6.3232	5.4447	3.159	0	5.5683
0	0	2.9836	5.0897	0	3.4509	0	0	12.092	1.4093	4.9674	18.941	18.2	15.601	9.8335	19.924	8.7571	7.7214	10.749	9.2412	12.265	10.309	11.062	4.7204	5.5345	0.65145	0.41174	15.179	20.61	25.07	21.097	13.597	13.61	20.289	15.686	13.534	14.775	2.8364	20.242	10.986	12.053	11.692	12.638	16.436	7.5745	1.7545	6.383	0	15.589	7.3602
22.143	2.0554	0	0	0	0	0.25212	0.53646	5.7687	8.3021	7.1709	4.022	6.7155	11.178	14.373	22.958	8.9007	16.712	22.195	25.694	33.171	29.784	30.646	29.174	34.66	21.949	31.646	35.808	36.976	30.43	40.887	30.057	35.063	30.686	37.119	29.227	45.99	47.702	51.461	44.966	47.289	43.263	58.366	55.962	61.429	65.958	48.723	63.299	55.179	74.938
0	5.1217	4.7432	4.28	0	0.6003	0	0	0	0	0	0	0	0	0	0	0	0	0	0	0	0	0	0	0	0	0	0	0	0	0	7.1696	9.0439	19.518	33.835	43.986	39.925	51.465	58.455	72.791	82.497	90.925	98.778	105.87	102.64	103.29	113.83	109.77	106.04	109.3
30.712	10.646	26.488	0	0	0	0	0	0	0	0	0	0	0	0	0	0	0	0	0	0	0	0	0	0	0	0	0	0	0	0	0	0	0	0	0	0	0	0	0	0	0	0	0	0	0	0	0	0	0
16.814	5.5619	10.991	0	0	0	0	0	0	0	0	0	0	0	0	0	0	0	0	0	0	0	0.71724	0	0	0	0	1.167	0	1.6709	7.788	14.841	18.464	12.19	10.138	22.571	13.862	21.861	23.724	18.046	14.51	10.314	16.308	20.634	23.205	26.943	28.254	27.084	31.513	35.933
25.726	14.894	2.9136	0	0	0	0	0	0	0	0	0	0	0	0	0	0	0	0	0	0	0	0	0	0	0	0	0	0	0	0	0	0	0	0	0	0	0	0	0	0	0	0	0	0	0	0	0	0	0
16.676	5.299	12.091	8.9684	0	0	0	0	0	0	0	0	0	0	0	0	0	0	0	0	0	0	0	0	0	0	0	0	0	0	0	0	0	0	0	0	0	0	0	0	0	0	0	0	0	0	0	0	0	0
0	0	8.7826	6.1304	0.97389	0	0	0	0	0	0	0	0	0	0	0	0	0	0	0	0	0	0	0	0	0	0	0	0	0	0	0	0	0	0	0	0	0	0	0	0	0	8.402	17.899	10.369	6.7215	23.733	20.364	33.937	43.984
7.0078	5.6097	1.648	1.2747	0	0	0	0	0	0	0	0	0	0	0	0	0	0	0	0	0	0	0	0	0	0	0	0	0	0	0	0	0	0	0	0	0	0	0	0	0	0.66487	2.2009	1.5321	4.1303	6.5832	10.514	6.3395	0	0
28.431	10.113	0	0.81261	0	0	0	0	0	0	0	0	0	0	0	0	0	0	0	0	0	0	0	0	0	0	0	0	0	0	0	0	0	0	0	0	0	0	0	0	0	0	0	0	0	0	0	0	0	0
0	0	0	0	3.3577	5.6325	8.0711	13.437	10.036	13.428	11.074	10.285	6.7743	2.9847	0	0.28795	0	0	0	0	0	0	0	0	0	0	0	0	0	0	0	0	0	0	0	0	0	0	0	0	0	0	0	0	0	0	0	0	0	0
27.267	10.024	0	0	0	0	0	0	0	0	0	0	2.6124	0	7.5001	8.6781	0	4.9879	6.6659	5.8947	2.8562	0	6.7342	4.022	4.8947	2.5358	0	0	0	0	0	0	0	0	2.1378	14.153	14.977	17.684	16.452	15.283	23.769	26.616	32.671	23.535	35.009	30.177	36.562	33.895	32.346	31.127
11.547	3.5383	6.0339	5.4082	0	1.039	0	0	0	0	0	0	0	0	0	0	0	0	0	0	0	0	0	0	0	0	0	0	0	0	0	0	0	0	0	0	0	0	0	0	0	0	0	0	0	0	0	0	0	0
0.99583	12.131	0	0	0	0	0	0	0	0	0	0	0	0	0	0	0	0	0	0	0	0	0	0	2.4883	0.864	9.1093	5.0551	10.269	5.8661	22.869	20.819	26.055	26.412	21.255	9.9471	9.5837	0	4.6537	13.232	23.816	28.941	33.555	26.96	30.468	32.76	33.632	28.886	23.446	21.579
3.1302	10.264	0	0	0	0	4.4667	25.116	47.092	47.081	73.279	95.207	94.991	98.894	116.16	117.69	146.39	147.83	153.92	153.16	158.34	133.53	133.9	155.21	151.58	140.03	133.95	139.27	135.16	136.1	149.02	144.64	140.88	143.04	128.58	123.27	129.21	130.16	121.8	115	115.41	114.8	107.75	116.38	110.97	105.19	99.445	90.934	112.01	93.208
7.7509	1.5509	6.8023	0	0	0	0	0	0	0	0	0	0	0	0	0	0	0	0	0	0	0	0	0	0	0	0	0	0	0	0	0	0	0	0	0	0	0	0	0	0	0	0	0	0	0	0	0	0	0
27.096	13.189	0.2228	0	0	0	0	0	0	0	0	0	0	0	0	0	0	0	0	0	0	0	0	0	0	0	0	0	0	0	0	0	0	0	0	0	0	0	0	0	0	0	0	0	0	0	0	0	0	0
8.7704	16.249	9.2594	0	0	0	0	0	0	0	0	0	0	0	0	0	0	0	0	0	0	0	0	0	0	0	0	0	0	0	0	0	0	0	0	0	0	0	0	0	0	0	4.6822	9.7288	0	7.3683	18.892	6.3857	16.043	20.014
0	0	0	0	12.363	11.452	13.359	12.953	14.046	4.6625	22.488	21.274	17.629	24.006	20.475	36.167	29.163	33.953	33.605	47.435	48.475	42.622	55.145	61.516	62.055	67.762	80.047	86.321	101.6	104.64	127.55	124.31	132.31	126.06	118.14	136.21	133.1	133.06	128.54	145.37	136.21	150.04	142.12	127	130.19	126.55	132.76	113.11	124.72	109.9
14.832	10.604	6.0178	0	0	0	0	0	0	0	0	0	0	0	0	0	0	0	0	0	0	0	0	3.2948	1.652	6.194	2.1558	0	1.9347	2.1693	3.1924	3.9405	6.5358	7.194	9.4854	3.0646	5.007	14.773	2.1078	1.7408	1.8808	13.05	4.602	9.2465	2.8606	9.3913	21.235	20.557	16.766	19.048
29.953	19.249	1.3081	0	0	0	0	0	0	0	0	0	0	0	0	0	0	0	0	0	0	0	0	0	0	0	0	0	0	0	0	0	0	0	0	0	0	0	0	0	0	0	0	0	0	0	0	0	0	0
30.217	6.9482	2.6541	0	0	0	0	0	0	0	0	0	0	0	0	0	0	0	0	0	3.1682	0	5.9853	0	0	0	0	4.9835	4.5623	6.2134	13.662	7.5818	13.449	16.301	22.949	10.484	17.433	18.244	19.795	17.456	13.507	14.813	21.987	18.427	17.475	16.137	10.398	21.716	15.038	17.808
4.6141	2.3069	0.71077	0	0	0	7.5361	2.9382	3.0882	2.2302	0.73053	5.8456	1.671	0	0	0	0	0	0	3.1032	2.1464	0	5.8514	16.233	10.467	8.409	11.251	8.8164	13.307	11.658	14.283	21.356	12.244	18.634	11.316	16.621	21.403	10.409	15.373	19.216	30.565	35.922	35.201	45.356	38.217	37.406	37.273	29.403	51.859	43.088
18.567	13.772	0	1.1619	0	0	0	0	0	0	0	0	0	0	0	0	0	0	0	0	0	0	0	0	0	0	0	0	0	0	0	0	0	0	0	0	0	0	0	0	0	0	0	0	0	0	0	0	0	0
0	0	0	0	0	3.5186	6.4661	10.402	4.4018	12.08	18.46	21.314	19.47	23.793	26.612	36.282	30.148	42.304	47.271	40.227	35.767	31.038	31.161	43.614	49.799	47.587	43.661	40.104	45.312	41.018	42.65	42.648	38.983	42.742	38.531	38.026	34.336	40.082	34.938	35.269	51.443	45.593	58.274	48.744	62.842	59.61	64.622	59.97	61.117	67.034
24.91	7.8422	0	0	0	0	0	0	0	0	0	0	0	0	0	0	0	0	0	0	0	0	0	0	0	0	0	0	0	0	0	0	0	0	0	0	0	0	0	0	0	0	0	0	0	0	0	0	0.62909	0
18.696	9.8252	5.2903	0	0	0	0	0	0	0	0	0	0	0	0	0	0	0	0	0	0	0	0	0	0	0	0	0	0	0	0	0	0	0	0	0	0	0	0	0	0	0	0	0	0	0	0	0	0	0
41.923	9.0786	0	0	0	0	0	0	0	0	0	0	0	0	0	0	0	0	0	0	0	0	0	0	0	0	0	0	0	0	0	0	0	0	0	0	0	0	0	0	0	0	0	0	0	0	0	0	0	0
26.633	18.795	0	0	0	0	0	0	0	0	0	0	0	0	0	0	0	0	0	0	0	0	0	0	0	0	0	0	0	0	0	0	0	0	0	0	0	0	0	0	0	0	0	0	0	0	0	0	1.6659	5.9185
14.64	8.7008	3.8438	0	0	0	0	0	0	0	0	0	0	0	0	0	0	0	0	0	0	0	0	0	0	0	0	0	0	0	3.3133	2.1522	6.1877	13.301	8.8279	15.424	19.294	15.481	25.144	19.727	28.154	31.46	38.376	38.133	38.292	35.305	40.903	32.135	44.886	40.677
3.1055	5.7585	0.15573	0	0	0	1.8601	0	0	0	0	0.64062	0	0	0	0	0	0	0	0	0	0	0	0	0	0	0	0	0	0	0	0	0	0	0	0	0	0	0	0	0	0	0	0	0	0	0	0	0	0
0	0	0	9.4798	7.6122	13.146	2.0757	10.598	14.151	4.8907	9.8968	0	0	2.1901	0	4.0137	0	11.17	6.1046	0	0	0	0	0	0	0	0	0	0	0	0	0	0	0	0	0	0	0	0	0	0	0	0	0	0	0	0	0	0	0
5.8617	9.452	0.82837	2.3187	0	0	0	0	0	0	0	0	0	0	0	0	0	6.6544	4.7046	7.5892	8.0774	9.4041	12.643	10.086	17.534	19.163	18.944	26.385	35.493	39.641	45.43	48.319	55.321	70.878	87.04	90.425	105.39	117.71	143.57	157.67	175.93	204.78	220.44	249.89	253.14	259.71	272.79	285.48	305.06	316.66
0	2.7604	2.4294	0.65772	4.6399	0	6.3854	0	0	0	0	0	0	0	0	0	0	0	0	0	0	0	0	0	0	0	0	2.5051	0	0	10.111	4.7354	3.0407	1.9419	0	1.8528	0	0	0.03747	0	2.1489	0	0	15.432	0	1.0533	2.9901	5.4947	8.7547	1.9004
44.407	20.667	6.9067	0	0	0	0	0	0	0	0	0	0	0	0	0	0	0	0	0	0	0	0	0	0	0	0	0	0	0	0	0	0	0	0	0	0	0	0	0	0	0	0	0	0	0	0	0	0	0
8.6945	3.9638	0	0.3801	6.5727	0	0	1.6814	0	0	0	0	0	0	0	0	0	0	0	0	0	0	0	0	0	0	0	0	0	0	0	0	0	0	0	0	0	0	0	0	0	0	0	0	0	0	0	0	0	0
9.062	1.7206	0	0	0.75714	0	0	0	0	0	0	0	0	1.323	2.884	0	8.6742	10.525	7.8962	8.923	5.3108	16.528	17.633	9.1073	10.155	11.257	2.3141	11.612	7.4843	8.4413	4.6459	9.0004	5.853	2.5368	0	1.6413	0	0	2.8618	0	0	0	0	0	5.4686	0.74589	6.7527	11.435	4.63	0.30154
6.4934	18.735	0	0	0	0	0	0	0	0	0	0	0	0	0	0	0	0	0	0	0	0	0	0	0	0	0	0	0	0	0	0	0	0	0	0	0	0	0	0	0	0	0	0	0	0	0	0	0	0
15.347	4.7937	1.2425	5.3181	0	0	0	0	0	0	0	6.6547	28.716	54.211	69.548	90.415	113.92	139.6	167.44	172.59	195.65	201.38	204.82	210.68	227.27	215.71	218.41	227.04	213.56	209.3	211.32	223.27	206.47	207.06	201.99	165.64	201.87	212.79	211.96	187.81	193.21	187.46	179.44	182.51	158.6	166.71	154.97	157.93	145.04	146.09
14.591	7.6544	0	0	0	0	0	0	0	0	0	0	0	0	0	0	0	1.0006	5.2692	12.983	12.241	21.415	30.161	38.141	36.801	41.789	49.891	53.823	62.67	65.332	76.871	83.26	74.191	80.291	74.608	77.322	67.389	67.926	69.976	66.127	64.843	68.312	54.668	66.232	51.919	54.973	58.004	59.273	50.257	48.67
15.258	4.8697	1.4678	1.129	0	0	0	0	0	0	0	0	4.9091	12.062	11.619	9.0245	2.3616	0.47722	12.091	0	9.7385	0	1.4069	0	4.6456	6.7982	4.7754	8.5794	2.8637	4.7357	0	4.2088	5.0708	11.77	7.8843	7.4843	9.2526	1.4624	12.297	12.465	16.455	14.509	16.316	11.823	18.892	18.623	16.992	16.094	24.238	15.134
33.879	12.233	0.44653	0	0	0	0	0	0	0	0	0	0	0	0	0	0	0	0	0	0	0	0	0	0	0	0	0	0	0	0	0	0	0	0	0	0	0	0	0	1.9422	10.724	24.365	18.202	31.931	30.292	34.346	41.691	48.023	51.33
4.5735	0	0	0	0	2.7605	2.2921	2.572	7.8005	4.9724	17.752	16.638	15.352	14.408	16.777	0	13.342	17.359	15.217	0	5.0338	4.0357	10.259	6.203	8.6879	1.4934	4.4941	4.3184	5.3011	2.4536	1.3742	0	0	0	0	0	0	0	0	0	0	0	0	0	0	0	0	0	0	0
57.086	23.758	8.3884	0	0	0	0	0	0	0	0	0	0	0	0	0	0	0	0	0	0	0	0	0	0	0	0	0	0	0	0	0	0	0	0	0	0	0	0	0	0	0	0	0	0	0	0	0	0	0
0	10.969	8.8561	0	0	0	0	0.27039	3.3598	2.0179	6.7036	20.815	17.742	19.661	23.733	24.337	30.139	40.101	40.621	40.824	45.389	48.302	48.516	59.477	52.125	55.247	46.84	50.101	51.888	48.242	63.663	57.324	53.207	58.454	46.528	41.261	44.56	38.63	40.21	37.292	26.559	32.218	30.336	26.762	23.702	14.327	22.715	9.4844	23.74	15.731
14.722	4.8885	0	0	0	0	0	0	0	0	0	0	0	0	0	2.2732	0	0	0	0	0	0	0	0	0	0	0	0	0	0	0	0	0	0	0	0	0	0	0	0	0	0	0	5.179	1.3541	0	11.358	15.708	20.446	14.27
16.628	3.1828	0	0	0	0	0	0	0	0	0	0	0	0	0	0	0	0	0	0	0	0	0	5.2528	13.95	23.4	17.741	15.409	26.074	29.374	33.567	33.804	45.309	43.704	53.994	69.734	56.609	61.145	60.111	51.813	61.344	61.238	74.646	74.8	79.631	87.018	99.064	103.78	109.2	118.84
3.1624	7.5689	0	0.24874	0	0	0	0	0	0	0	0	0	0	0	0	0	0	0	0	0	0	0	0	0	0	0	0	0	0	0	0	0	0	0	0	0	0	0	0	0.18903	0.37061	6.3469	1.2022	11.734	15.273	20.571	20.46	14.703	24.801
[truncated: 78 more columns]
