# Supplementary material for: Limits on information transduction through amplitude and frequency regulation of transcription factor activity
Source: eLife. 2015 May 18;4:e06559. doi: 10.7554/eLife.06559 (PMC4468373; doi:10.7554/eLife.06559)
Supplement: Supplementary file 1. — Raw single-cell time-trace data for HXK1 (15259 cells), SIP18 (21242 cells), pSIP18 mut A (18203 cells), pSIP18 mut B (17655 cells), 1× reporter diploid (21236 cells), and 2× reporter diploid (19222 cells). The data are also available from Dryad Digital Repository (Hansen and O'Shea, 2015). DOI: http://dx.doi.org/10.7554/eLife.06559.014 [file elife06559s001.zip › source_data/pSIP18_mut6_DM_70min_100nM.txt]

21.967	0.37803	0	0	2.0883	0	0	0	0	0	0	14.465	40.048	68.276	115.44	137.59	188.5	213.63	244.93	271.27	309.94	333.89	352.96	358.61	373.09	409.02	409.91	442.34	481.97	525.96	557.43	636.69	764.58	838.87	903.46	1018.1	1096.9	1198.7	1266.6	1377.5	1399.2	1485.6	1502.6	1555.2	1659.1	1700.1	1702.8	1786.3	1812.8	1875.3
8.6095	6.9203	3.6294	3.6732	7.7853	0	0	0	0	0	0	0	0	4.6332	14.521	58.353	130.79	174.48	263.53	308.76	431.95	536.21	602.29	666.48	790.12	905.78	972.54	1030.1	1163	1201	1235.9	1329.8	1395.6	1525	1576.3	1609.6	1663.4	1665.2	1698.4	1787.3	1838.5	1878	1879.3	1866.8	1883.1	1880.7	1849.6	1869.5	1907.3	1920.6
15.825	0	0	0	0	9.0742	0	0	0	0	0	0	0	10.741	6.8701	43.642	87.025	157.17	204.4	294.23	366.92	430.23	511.36	629.22	835.85	843.69	917.7	1061.3	1112.9	1244.4	1350	1421.6	1573.1	1648	1721.1	1800.1	1810.1	1824.6	1864.9	1909.1	1867.2	1858.1	1860.5	1895.8	1882.1	1916.2	1946.2	1891.9	1887.4	1905.5
41.762	16.393	0	0	0	0	0	0	0	0	22.449	101.34	170.07	267.62	375.55	501.79	620.89	746.83	800.23	952.48	994.41	1147.4	1198.3	1472.1	1376	1383.8	1497.1	1593	1623.9	1712.8	1741.5	1772.7	1821.1	1866.9	1947.2	2072.5	2144.7	2082.7	2217.8	2260.6	2349.6	2234.8	2253.7	2377.8	2438.6	3100.7	2265.2	2323.9	2324.8	2310.9
22.557	22.646	5.5936	0	0	0	0	0	0	46.258	104.39	219.63	343.54	490.26	673.71	906.76	1119	1349	1497	1869.4	2106.2	2444.5	2662.2	2898.3	3190.9	3445.7	3710	3960	4198	4314.8	4583.2	4748.1	5177.4	5386.2	5679.4	5825.7	5937.7	6208	6322.1	6417.8	6529.9	6772.8	7031.2	7027	7360.6	7125.2	7224.6	7211.7	7198.8	7198.5
0	0	0	0	7.7836	25.161	44.188	74.012	131.23	202.69	289.13	427.72	527.38	681.67	824.22	959.16	1091.1	1262.4	1458	1609.1	1785	1896.3	2028.5	2131.4	2317.3	2430.5	2450.6	2574.8	2660.1	2716.5	2807	2905	3020.7	3038.1	3162.2	3061.8	3120	3215.3	3181.6	3232.6	3253.4	3327.9	3392.3	3430.2	3400.2	3384	3426	3454.7	3366.3	3434.6
14.458	13.379	5.2242	0	0	0	0	0	11.615	19.282	27.803	42.226	56.601	76.111	118.1	167	194.86	228.59	247.1	295.04	305.94	347.5	360.9	429.07	456.84	573.75	622.18	669.62	793.93	884.43	1076.4	1256.8	1530.8	1668.1	1806	1972	2069.6	2278.8	2412.2	2486.1	2689.9	2761.2	3052.2	3079.9	3082.3	3249.9	3309.6	3441.1	3468.5	3536
0	0.78938	0	0.1278	1.1194	0	12.397	37.26	83.405	175.15	284.96	415.1	597.36	774.53	975.49	1163	1364.6	1694.4	1753.9	1972.5	2150.3	2319.3	2555.4	2764.5	2968.8	3177.2	3305	3471.8	3646.1	3820.2	3997.9	4167.5	4422.8	4508.2	4591.8	4643.3	4784.5	4880.8	4907.4	4906.2	5003.7	5070.9	5157.9	5246.8	5235.1	5252.3	5136	5172.3	5267.5	5220.1
0	0	11.925	23.358	44.324	0	0	0	0	0	0	48.408	132.1	237.31	363.95	481.75	613.97	707.54	886.28	990.62	1125	1271.5	1331.8	1531.7	1651.4	1834.7	1864.6	2005.4	2020.9	2199.8	2577.3	2661.1	2520.2	2494.4	2454.4	2519.1	2687.5	2746.5	2719.6	2791.3	2866.8	2970.5	3027.9	3060.1	3131.8	3097.3	3170.9	3233.3	3354.1	3390.5
0	5.6376	2.7945	0	8.0833	11.106	0	11.851	8.6574	39.782	71.785	132.75	201.61	285.21	381.13	539.65	653.28	817.87	982.65	1155.3	1346.5	1483	1672.6	1714.2	1945.3	2050.5	2137.8	2255.6	2300	2465.9	2486.1	2615.1	2698.4	2766.6	2862.6	2910.9	2812.2	2844	2877.6	2968.2	2972.6	2970.4	2980.7	3008.5	3013.6	3008.8	2998.5	3031.9	3023.5	3071.9
0	5.4762	0	0	6.1359	4.8073	0	2.4333	1.7071	0	1.9626	0	1.3542	0	0	0	0	0	0	0	0	0	0	0	0	0	14.985	40.505	65.864	90.946	114.47	146.16	199.49	243.1	324.4	390.76	463.62	527.39	586.12	662.36	738.14	785.08	856.9	869.27	915.03	985.58	1044.4	1035.9	1008.1	1035.1
15.952	29.368	0	0	2.8126	0	0	0	0	0	0	0	0	9.4869	44.636	81.535	140	198.15	269.38	362.36	489.18	567.72	662.2	761.08	827.1	942.34	1050	1162.5	1207	1293.1	1351.6	1472.1	1547.2	1536.2	1580.1	1727.4	1763.5	1805.4	1795.7	1844.9	1956.9	1994.2	1951.9	1981.6	2060.9	2028	2124	2007.8	2067.6	2034.1
20.119	5.3318	5.4671	0	0	0	0	0	0	0	11.977	44.017	91.67	114.37	142.14	173.82	283.55	336.28	415.31	484.57	567.4	689.51	817.59	932.13	1093.1	1230.1	1371.9	1547.5	1674.1	1799.7	1885.8	2011.4	2136	2338.1	2574.8	2636.3	2723.5	2889.9	3073.4	3022.3	3066.5	3323.5	3467.5	3505.8	3528.8	3657.7	3871.4	3696	4028.1	4077.4
0	17.427	13.603	12.575	16.145	0	0	0	0	0	0	8.899	19.539	63.124	118	185.77	274.51	346.61	452.79	582.12	701.31	864.97	1012.1	1152.4	1326.6	1438.6	1667.7	1881.3	2078	2049.2	2248.8	2552.8	2719.4	2867.3	2942.7	3176.3	3257.5	3322.5	2523.4	3431.1	2533.6	3657.8	3721.4	3599.1	3642.5	3557	3655.1	3705.9	3781.4	4575.4
29.554	17.726	15.96	0	0	0	0	50.105	123.99	245.45	365.13	558.11	727.75	936.94	1152.4	1390	1614.1	1773.3	1991.1	2208.8	2397.4	2046	2175.2	2462	3381.6	3048.1	3167.9	3238.6	3381	3422.5	3567.8	3431.1	3638.1	3752.8	4098.6	4482.5	4494.9	4606.9	4624.5	4649.9	4629.9	4700.7	4746.1	4508	4189.9	4074.8	4067.7	4125.3	4062.4	4214.4
6.3257	15.101	1.1707	0	7.2983	0	0	0	0	0	0	0	0	38.701	90.589	154.55	285.3	395.42	534.05	667.67	795.81	932.18	1049.4	1270.2	1404.7	1474.5	1621.4	1667.8	1824.6	1929.4	2027.2	2159.9	2248.2	2329.3	2383.6	2545.6	2550.8	2654.9	2730.3	2822.8	2859	3117.2	3262.3	3284.4	3350.1	3371.1	3434.4	3419.7	3639.4	3519.4
21.38	13.627	9.0297	0	0	0	0	0	0	0	23.446	77.502	178.57	290.72	461.62	611.28	800.56	1027.9	1212.9	1490.3	1613.8	1850.2	2122.3	2310.5	2612.8	2791.6	3019.3	3188.7	3376.6	3632.5	3761.4	3943	4105.3	4339	4533.1	4468.8	4439.4	4662.8	4921	4950.7	4975.1	5109.1	5240.1	5205.3	5326.8	5325.7	4973.9	4865.2	4955.1	4921.8
5.0416	12.89	8.1621	0	0	0	0	34.886	69.448	147.63	218.76	321.84	473.81	595.19	718.88	848.54	1016.3	1185.5	1349.7	1511.5	1543.5	1555.1	1616.1	1704.7	1816.1	1861.3	1940.3	1976.8	2056.3	2136	2166.6	2186.4	2304.3	2292.9	2300.6	2315	2333.6	2370.2	2323.6	2258.4	2347.8	2343.9	2402.3	2364	2359.3	2308.4	2380.7	2399.4	2345.5	2295.5
3.2722	2.6511	5.2042	6.2476	5.9797	0	0	0	65.155	146.95	264.08	431.4	646.29	879.98	920.44	1127.4	1447.6	2131.2	2115.9	2331	3084.2	3380.7	3748.2	3681.1	3773	4780.5	5253.3	5663.8	5954.2	6421.2	6382.3	6498	6482	7027.5	6771.2	7469.7	7596.2	7757.2	6603.4	6332.7	5936.1	6420.2	7174.6	7222.3	6812.4	6969.3	7386.8	8647.2	7486.9	6914.3
23.516	17.043	5.1136	0	0	0	0	0	11.563	31.441	97.814	181.83	280.3	401.84	547.96	666.02	825.79	943.39	1048.1	1222.6	1383.5	1499.9	1703.1	1877	2056.3	2242.6	2459.4	2679.6	2849.7	2998.5	3174.1	3390.7	3578.3	3752.4	3920.8	3998.3	4178.1	4364.5	4594.5	4749.7	4779.4	5021.1	5167.8	5407.4	5412.6	5086.1	5235.2	5061.4	5054.5	4810.4
2.6193	0.40667	0	0	0.56142	2.5214	17.034	26.755	83.997	121.45	218.9	315.15	401.27	521.76	647.22	780.18	932.49	1054.2	1211.7	1401	1554.9	1707.1	1932	2073.8	2192.3	2421.1	2597.6	2739.6	2888.9	2969.2	2906.7	3007.4	3093.4	3249.2	3347	3512.4	3655.3	3752.3	3912.1	3925.8	3954.9	4015	4032.1	4077.9	4191.2	4123.6	4208.5	4262.5	4265.9	4280.4
6.6554	0	0	0	7.5526	0	9.1124	22.738	49.029	94.794	153.62	264.9	358.66	512.36	616.33	870.57	896.64	1156.2	1278.9	1395.7	1611.7	1624.5	1843.1	2039.9	2272.3	2439	2580.2	2755.5	2930.7	3005	3270.4	3351.6	3532.2	3837	3847.5	4035.9	4112.2	4356.6	4413.8	4583.7	4737.9	4826.8	5133.2	5227.6	5267.9	5470.8	5666.3	5192.4	5776	5712
3.315	0	0	12.696	8.8827	0	0	0	0	3.1645	0	9.5757	0	16.203	31.953	64.621	104.41	163.91	240.74	294.16	410.39	517.09	627.06	674.31	786.71	891.93	982.87	1090.3	1171.8	1222	1351.4	1401.4	1446.9	1561.1	1648.6	1730.3	1837.2	1851	1943.9	2005.8	2042.2	2065	2105.6	2229.3	2194.2	2254.3	2295.5	2340.8	2334	2327.5
15.488	20.045	7.2368	0	0	0	0	0	39.902	59.085	109.61	172.53	255.71	322.72	390.66	508.76	651.34	696.21	838.89	997.4	1111.2	1225.4	1437.6	1572.1	1653.7	1807.8	2014.6	2171	2296.4	2411.1	2596.5	2746.8	2783.4	2919.1	3111.2	3257.9	3317.7	3586.4	3701.7	3858.4	3967.6	4193.1	4302.6	4473.3	4513.8	4522.2	4690.6	4722.1	4873.6	4809.4
2.2046	19.076	9.4691	0	1.6871	0	0	0	0	0	0	0	0	0	0	0	0	0	0	0	0	0	11.838	34.257	81.98	112.42	132.34	185.9	257.85	314.07	356.88	444.37	523.25	605.31	727	813.56	964.17	1023.2	1117.5	1229.1	1357.4	1423.1	1571.6	1625.9	1701.4	1753.6	1822.2	1843.9	1886.3	1983.6
2.8285	17.665	0.47262	0	0	0	0	0	5.9813	38.801	111.57	204.48	301.79	473.81	610.5	820.69	1043.9	1303.8	1527.2	1751.5	1884.7	1895.7	2290.6	2514.1	2399.8	2547.4	2660.4	2820.2	2951.3	3134.7	3549.2	3715.9	3937.7	4017	4271.1	4762.3	4576.9	4854.9	4826.8	5112.8	5105.3	5256.7	5738.5	5049	5409.9	5064	5195.4	5275.9	5869.8	5879.2
16.399	12.442	0.85815	0	0	0	0	4.0983	68.89	152.78	256.37	390.76	579.09	753.41	948.53	1071.9	1225.3	1392.9	1547.2	1713.8	1840	1977.6	2071.9	2194.8	2322	2323.8	2413.6	2464.5	2555.4	2724.8	2838.8	2885.4	2951.4	3036.5	3130.8	3141.4	3179.7	3276.6	3409.7	3421.6	3472.5	3506.7	3623.7	3561.6	3532.5	3441.3	3480.7	3557.2	3488.8	3524.8
6.2798	18.273	9.3612	0	0	0	0	0	22.975	71.802	107.35	152.63	200.48	278.93	363.97	446.88	557	659.53	779.95	919.01	957.15	1140.4	1135.3	1358.2	1458.6	1602.9	1729.4	1714.3	1756.8	1746.5	1915.6	1989.4	2084.3	2093.8	2050.5	1970.6	2081.5	2147.3	2077.5	2111.3	2106.2	2217.9	2394.7	2375.4	2543.3	2451.6	2473.9	2469.8	2352	2260.3
0	0	0	0.30208	15.75	5.348	12.816	16.613	48.012	125.42	212.75	348.23	504.63	692.07	918.71	1106.2	1339.8	1490.7	1753.6	1902.5	2085.1	2268.4	2725.7	2580.3	2698.7	2876.8	2968.5	3144.2	3314.1	3401.3	3429	3552.7	3696.1	3827.3	3890.3	4105.7	4202.3	4339.9	4490.7	4589.6	4640.4	4764.3	4836.4	4925.3	5057.9	5008	5086	5080.3	5094.9	5134.8
13.459	10.031	6.2864	0	5.9242	0	0	0	17.142	47.613	121.42	169.57	273.96	435.99	651.81	881.7	1150.6	1431	1735.8	2125	2302.9	2627.3	3009.8	2860.8	3281.1	3426.3	3682	3863.1	4041.6	4286.6	4453.9	4585.6	4727.8	4940.7	5103.8	5237.8	5255.7	5408.5	5473.5	5582.5	5642.7	5669.9	5757.9	5878.3	5780.1	5825.6	5737.7	5808.9	5802.2	5767.3
21.455	28.286	4.6818	0	0	0	0	0	0	0	0	0	0	0	0	0	0	0	0	0	0	0	0	0	0	0	69.221	131.42	253.17	328.56	463.39	611.55	771.18	894.7	1032.9	1075.7	1252	1551.9	1665.3	2058.2	2081.2	2154.3	2275.4	2240.2	2230	2493.6	2698.5	2831.5	2689.7	3045.3
3.1613	12.209	0	0	7.8575	0	0	0	0	0	0	0	6.1752	8.8568	20.898	24.8	28.284	53.788	76.204	119.82	155.66	173.35	227	228.05	291.21	349.37	343.91	349.51	375.89	456.91	460.34	490.9	510.77	537	562.56	537.46	557.68	572.42	561.2	585.54	575.49	601.51	579.05	540.28	584.03	654.7	631	593.66	609.67	576.71
0	4.2723	6.325	2.8348	7.1438	0	0	0	0	1.2558	0	16.029	11.171	34.241	49.385	70.489	79.99	104.94	148.35	159.58	213.65	263.48	316.25	428.6	469.51	590.49	645.97	652.57	769.25	890.09	970.71	1053.3	1123.7	1254	1339.9	1490	1611.5	1694.9	1803.8	1873.3	1952	2061.3	2118.1	2171.2	2255.6	2319.7	2432.1	2459.3	2460.9	2496.7
11.421	10.376	12.19	0	0	0	0	0	3.3754	33.563	67.559	130.14	204.08	312.04	406.48	489.92	626.42	763.85	837.9	998.76	1063.9	1196.8	1316.9	1423.6	1530.3	1617.9	1748.3	1826.5	2039.8	2274.4	2382.7	2585.1	2733.4	3048.5	3311.3	3485.2	3677.3	3860.6	4217.1	4340.8	4561.1	4808.5	4936.5	5001.1	5053.2	5174.7	5193.4	5225.2	5334.9	5395.8
0	2.7907	0	2.492	13.34	0	5.9026	0	19.764	60.642	112.82	189.8	277.28	407.71	555.87	761.83	897.27	1185	1346.4	1573.2	1729	1887.7	2119.2	2340.5	2501.6	2733.7	2952.3	3121	3343	3540.2	3703.8	3924	4184	4234.8	4437.3	4654.6	4821.9	5116.4	5217.8	5290.2	5429.7	5394.4	5750.2	5726.6	5884.3	5900.6	5848.8	6081.7	6116.9	6184
14.437	11.523	4.6407	0	0	0	0	0	0	0	0	2.4757	32.533	88.959	213.32	335.34	468.54	600.77	712.24	864.83	996.54	1115	1243	1381.7	1510.9	1672.2	1733.1	1883.1	1957.2	2096.1	2161.3	2228.9	2367.4	2422.9	2509.9	2611.9	2650.1	2676.5	2772.4	2835.1	2906.2	2908.8	2984.6	2990.5	2989.3	3063.6	3038.9	2937.9	3061.6	2987.7
3.1695	0	0	0	6.4383	10.986	15.687	41.654	69.45	125.87	176.06	273.13	333.35	424.73	482.57	573.4	603.82	650.28	700.23	740	949.42	859.74	971.89	979.06	1063.8	1070.4	1148.7	1259.4	1373.9	1350.4	1562.8	1695.3	1734.2	1781.6	1884.6	1984.8	2060.6	2094.3	2213.3	2170	2204.9	2268.9	2189	2309.2	2360.7	2345	2430	2403.5	2408.9	2399.2
0.90642	0.51353	0	0	0	1.3692	19.753	22.992	64.425	103.03	173.27	251.52	391.35	528.26	648.58	836.26	979.59	1146.6	1330.8	1545.3	1702	1879.3	2033.1	2149.5	2314.3	2399.3	2610.2	2745.1	2911	3035.5	3266.9	3543.7	3818.6	4155.4	4406.7	4382.1	4772.9	5037	5273.5	5603.2	5819.2	6157.4	6341.8	6676.4	6744.1	6757.1	6851.5	7101.3	7219.8	7419
0	0	0.095104	0	34.106	1.0117	6.6851	9.685	16.131	27.464	0	0	2.7177	0	18.443	34.997	69.666	90.031	113.98	168	192.45	233.78	269.63	306.6	376.43	421.95	493.74	563.29	655.07	719.31	734.35	877.82	1000.3	1005.9	1218.4	1263.1	1375.7	1476.6	1529.9	1591	1615.8	1714.7	1676.5	1690.4	1830.4	1772.6	1761.5	1762.6	1781.6	1766.9
9.3681	11.639	0.87762	0	1.2204	0	0	0	0	17.785	53.963	84.181	118.94	159.73	201.89	228.1	282.72	346.28	400.79	456.73	477.02	527.58	568.97	570.68	632.99	594.14	646.95	681.62	624.36	713.81	719.72	825.09	844.9	950.11	926.54	971.63	985.26	1045.8	1093.7	1155.2	1147.4	1195.7	1249.7	1243	1265.4	1386.3	1360.6	1361.9	1370.7	1284
1.0225	0	0	0	2.5343	0.053877	25.211	7.6212	0	0	0	0	0	0	0	0	0	0	0	0	0	0	0	0	0	50.391	68.09	151.36	205.16	295.23	362.51	418.78	463.55	556.35	616.96	607.67	646.9	656.07	784.23	792.15	832.58	864.64	948.05	915.97	958.77	912.1	1003	991.46	913.43	1032
22.064	0.69622	0	0	2.312	0	5.5233	9.2587	18.19	42.902	73.41	111.12	78.04	124.98	154.28	208.13	269.01	320.57	394.58	488.93	548.6	614.34	688.1	737.26	788.23	858.96	890.49	968.38	1043.7	1465	1692.3	1819.2	1843.6	1897.9	2014.2	1985.2	1950.6	2156.6	2266.7	2237.1	2247.4	2233.4	2201.1	1812.4	1915.4	1846.5	1708.2	1904.3	1848.6	1887.1
4.1203	23.597	19.246	0	0	0	0	0	1.5006	14.032	44.698	113.48	220.3	344.75	520.03	708.37	950.86	1190.7	1483.9	1779.1	1795.2	1972.5	2064.6	2732.1	2448.3	2628.7	2751.1	2947.5	3121	3210.7	3372	2718.2	2869.5	3081.9	3269.2	3395.6	3586.2	3981.7	4177.3	4706.8	4897.9	5025.6	5226.4	5210.2	5448.4	5425.4	5322.5	5543.8	5622.6	5846.5
13.255	7.3061	1.1739	0	0	0	17.572	15.921	52.007	112.79	174.3	278.89	345.28	436.99	451.76	564.7	680.45	767.55	866.45	1005.8	1459.9	1595.8	1677.7	1395	1889.5	1636.4	2005.4	1989.5	2016.4	2055.9	2014	2160.2	2206.5	2370.1	2538.4	2556.4	2705.2	2781.1	2997.7	3090.3	3174.7	3369.6	3726.5	3691.4	3847.8	3845.5	3921.1	4061.7	4255.5	4397.7
2.7593	10.413	0.1159	6.1569	6.2524	0	0	0	0	0	0	4.5174	14.808	60.461	93.687	123.14	158.2	208.77	259.59	327.91	398.78	472.91	528.79	613.89	698.01	820.52	901.21	1009.1	1119.9	1237.2	1394.6	1481.8	1488.7	1751.5	1891.5	2061.3	2161.2	2285.2	2496.9	2766	3018.1	3175.1	3239.9	3349.6	3376.6	3391.7	3505.9	3477.8	3571.3	3596.3
0	3.2064	0	3.9654	14.857	0	0	0	0	0	30.168	54.207	121.34	167.53	250.64	368.34	521.81	639.4	784.61	941.1	1065.1	1249.9	1345.8	1559.7	1742.2	1825.9	2031.8	2153.6	2209	2417.4	2332.1	2482.3	2550.3	2681.8	2744.4	2739.9	2826.9	2867	2875.1	2889.1	3018.9	3034.1	3039.2	3087.1	3177.7	3218.7	3221.1	3178.2	3152.9	3150.9
17.736	10.258	1.2357	0	0	0	0	0	12.487	36.451	74.19	118.88	179.2	268.96	365.71	469.85	616.76	727.23	863.25	1018.8	1119.1	1261.3	1347.1	1455.4	1581.4	1672	1758.2	1846.1	1938.9	2000	2160.1	2186.1	2296.7	2422.5	2516.9	2455.8	2555.9	2509	2643.5	2657.2	2624.8	2613.5	2781	2668.8	2697.3	2704	2767.3	2806.8	2720.8	2749.6
2.1037	7.52	0	0	20.87	0	0	12.149	14.869	20.368	18.321	14.412	24.382	29.062	34.604	38.484	53.208	71.017	64.285	103.07	142.74	194.62	267.54	308.33	353.42	339.38	341.05	270.52	332.53	336.8	363.86	397.71	446.71	464.54	511.9	566.43	609.67	641.97	686.94	694.4	707.02	738.83	764.5	762.49	752.78	810.71	775.12	745.48	717.43	749.29
4.1749	0	0	0	4.7563	14.503	39.693	61.235	117.53	147.37	264.16	382.51	520.41	723.64	901.6	1153	1349.3	1522.2	1744.2	1929.9	2173.5	2270.6	2497.9	2630.4	3048.7	3191.7	3319.5	3437.1	3625.7	3686.9	3710.5	3726.6	3910.3	3913	4000.1	4116.7	4149	4185.3	4292.9	4397	4451.1	4593.1	4769.9	5005.8	4977.1	4918.9	5143	5123.7	5043	4981.2
17.924	11.067	3.4909	0	0	0	0	0	0	1.2058	31.541	80.496	137.3	200.56	277.09	389.08	516.3	685.02	841.33	974.71	1139.2	1293	1468.3	1504.5	1690.8	1765.1	1870.5	1922.7	1961.2	2022.5	2202.9	2322.5	2359.8	2451.5	2372.5	2489.7	2476.8	2563.1	2620.7	2636.4	2709.1	2725	2751.4	2672.4	2704.6	2857.4	2721.6	2639.6	2676.4	2649.6
18.714	9.4321	0	0	9.1949	0	0	0	0	0	0	14.449	9.0622	33.767	53.59	101.89	175.19	233.94	338.75	407.67	535.57	569.27	910.93	1041.9	1170.1	1318.1	1483	1757.6	1769.3	1581.9	1642.6	1518.6	1861.1	1983.4	1982.8	2051.8	2110.2	2692.3	2141.8	2219.6	1991.2	2294.7	2350	2403.6	2456	2496.6	2510.9	2567.8	2694.1	2412.6
0	12.938	14.125	0	4.7259	0	4.4192	31.241	46.095	68.192	93.562	147.37	225.43	302.88	417.85	532.03	678.99	852.37	1019.1	1254	1457.7	1692.3	1904.4	2201.3	2461.5	2709	2979.7	3212.2	3483	3632.3	3819.7	4041.8	4260.2	4280.8	4589.7	4745.3	4897.9	5174.4	5193.3	5395.2	5476.7	5624.2	5774.5	5850.6	6017.5	5937.6	6050.4	6007	6065	6447.8
0	0	0	0	17.712	0	9.0222	8.2426	22.298	58.439	112.59	225.29	374.36	608.25	832.79	1117.7	1367.6	1650	1948.8	2302.7	2637.3	3035.7	3210.1	3523.3	3890.2	4133.9	4411.3	4888.1	5032.1	5466.5	5834.4	6027.5	6100.7	6303.9	6278.3	6439.4	6187.6	6305	6495.5	6482.6	6623	6875.1	6829.7	6849.5	7042.7	7198.8	7217.2	7288.6	7366.8	7260.9
13.501	20.452	8.6542	0	0	0	0	0	1.0676	23.942	49.265	119.04	174.57	280.38	381.35	515.19	639.16	782.02	891.97	1038.4	1166.7	1299.8	1362.2	1493.1	1591.9	1703.4	1842.1	1908.9	2038	2148.7	2249	2319.4	2502.8	2581.7	2638.8	2704.8	2780	2931.3	2925.6	2984.2	3104	3184.5	3355.4	3274.9	3289.6	3230	3265.9	3244.1	3361	3293
0	6.4466	0	0	0	20.496	17.137	10.88	14.454	0	37.437	74.516	125.65	224.38	339.27	432.19	627.85	769.61	937.89	1116.9	1605.4	1706.2	1841.9	1964.6	2215.7	2457.3	2592.1	2522.4	2729.8	2585	2709.3	2728	2751.5	2874.7	2981	3042.4	3140.9	3218.4	3202.8	3275	3302.7	3398.2	3421.2	3454.6	3481.6	3493.3	3479	3490.9	3523.1	3541.8
4.3285	0	0	0	13.444	0	2.994	25.036	64.243	123.14	168.8	238.38	320.04	407.88	484.63	582.73	665.86	722.26	884.68	994.34	1075.6	1205.3	1339.8	1430.2	1537	1740.7	1791.4	1950.2	2057.2	2114.3	2271.4	2328.9	2422.3	2569.5	2587.5	2623.6	2705.3	2719.5	2678.8	2706.9	2747.3	2879.6	2896.2	2953.1	3029.7	3058.2	3085.4	3070.5	3063.9	3036.7
0	0	0	0	25.091	220.55	379.6	627.86	861.21	1178.8	1394	1731.7	1982	2326.6	2859.1	3141.6	3586	3926.5	4270.1	4616.9	4740	5066.6	5109.8	5485.9	5623.3	5939.7	5906.8	6107.3	6052.7	6117.2	6336.7	6600.9	6681.7	6894.1	6981.3	6937.4	7197.4	7287	7372.9	7512.1	7577.4	7246.3	7493.4	7470	7649.7	7660.1	7694	7685.3	7724.3	7700.8
16.8	0	0	0	0	5.6101	0	0.1489	8.1152	11.347	17.055	32.433	44.648	61.51	75.158	115.47	127.77	178.76	204.09	261.75	334.27	410.32	487.01	566.52	662.86	774.79	879.74	948.86	1022.8	1146.7	1253.4	1321.9	1443.4	1507.4	1581.8	1619.6	1694.7	1752.9	1850.5	1870.2	1971.7	1970.8	1979.7	2040.3	2063.2	2096.1	2151.3	2103.2	2141.2	2126.2
8.7504	3.7269	0.9608	0	16.594	0	0	0	0	0	0	0	20.818	63.193	126.86	226.16	328.63	398.46	508.33	668.78	775.31	901.7	1059.6	1213.2	1412	1606.5	1832.2	2001	2215.5	2327	2583.1	2767.4	2917.5	3092.9	3281.8	3393.4	3545.6	3694.5	3757.4	3834.2	4049	4028.6	4244.2	4128.5	4295.3	4354.9	4448.7	4436.9	4386.7	4483.6
9.1346	27.611	16.106	0	0	0	0	0	0	7.7943	11.68	24.861	34.709	66.641	99.74	157.45	219.3	341.65	429.28	577.64	736.17	875.42	1023.8	1200	1341.8	1461.6	1630.5	1813.6	1965.6	2143.1	2317.8	2528.2	2715.4	2890	3035.1	3177.5	3269.2	3548.6	3638.2	3726.2	3799.2	3891.6	3955.2	3995.2	4124.5	4014.7	4095.8	4175.2	4195.1	4236
11.755	16.2	10.295	0	0	0	0	0	12.359	47.019	105.53	165.88	241.96	310.78	431.92	547.38	604.67	735.34	819.49	953.82	1081.6	1200.8	1329.7	1440.3	1625.8	1696	1877.6	2003.6	2220.2	2390.2	2624.2	2847.9	3125.2	3280.4	3254.6	3238.7	3270.5	3422	3447.8	3521.6	3678	3770.2	3860.8	3841.1	3865.3	3836	3880.6	4020.9	4009.6	4003.7
0	0	0	0	17.313	25.034	57.275	66.828	111.58	171.92	247.44	333.63	433.56	595.74	756.44	946.3	1151.7	1342.5	1509.5	1777.2	2001.6	2240.1	2370.3	2627.8	2846.7	3142.1	3388.4	3617.1	3817.2	4046.7	4355.2	4541.2	4868.9	5023.2	5188	5426.6	5504.7	5514.6	5598.4	5767.4	5871.6	6018.2	6299.2	6406.7	6563.9	6681.1	6795.3	6923.2	6827.3	6747.8
0	3.1272	0	15.806	6.7206	0	3.5631	3.4365	8.5676	42.506	87.969	121.44	201.47	288.73	424.98	593.81	749.47	966.56	1064.3	1252.5	1404.9	1546.2	1761.2	1895.6	2061.6	2350.6	2483.5	2630.7	2873.6	2943.3	3097	3230.5	3462	3481.5	3200.9	3826.3	3829.1	3975.3	4048.4	4110.3	4193.1	4314.2	4304	4426.9	4467.9	4609.2	4495.6	4600.6	4788	4796.8
17.787	7.9383	0	0	2.6351	2.7861	0	0	0	19.894	51.438	117.91	191.69	255.45	345.73	443.68	535.5	663.16	709.23	865.33	952.67	1110.5	1216.9	1298.1	1395.5	1555.1	1631.7	1826.3	1793.4	1934.7	2007.2	2074.4	2238.8	2189.6	2308.4	2342.2	2384.9	2465.9	2490.7	2499	2602.5	2616	2613.4	2689.3	2679.2	2754.9	2700.5	2607	2609	2646.3
10.238	0	0	0	0	0	19.94	55.278	134.96	224.38	376.85	548.04	735.73	978.53	1236.1	1442.5	1722.1	1986.2	2203.1	2485.5	2628.1	2939.6	3191.3	3296.8	3592.6	3784.3	3894.5	4135.3	4299.9	4498.1	4652.4	4911	4892.3	5116.8	5376.9	5326	5430.8	5499.3	5571.6	5545.5	5531.9	5611.4	5778.1	5672.9	5880.1	5665.8	5961	5888.7	5832.6	6009.5
15.655	19.123	5.7895	0	5.4489	0	0	0	0	0.1074	2.0839	21.808	35.912	45.811	76.484	133.57	187.96	207.16	307.28	412.53	560.55	636.18	801.39	923.02	1061.4	1149.2	1307.3	1458.9	1437.8	1563.2	1671.1	1706.8	1852.8	1998.6	2086.1	2160.7	2216.6	2244.7	2272.1	2378.8	2382.1	2356.7	2373.3	2447.3	2448	2464.7	2475.9	2506.8	2507.4	2503.5
0	0	0	0.50181	6.1598	18.06	55.169	58.917	117.8	193.23	272.35	380.49	482.35	628.41	776.82	949.37	1088.4	1340.6	1519.3	1752	1926.4	2154	2350.8	2544.7	2795.9	2913	3099.6	3317.3	3560	3731.3	3924.2	4287.7	4291.8	4595	4698.5	4821.7	4876.1	5091.9	5143	5336.4	5371.9	5635.4	5619.6	5834.6	5830.7	5972.5	5942.6	5954	6013.1	6125
25.688	16.705	8.6886	0	0	0	0	0	0	0	8.7178	12.713	33.895	58.76	73.732	89.511	128.95	156.33	187.53	254.38	326.73	414.64	528.24	688.81	891.71	1020	1178.7	1384.7	1609.7	1836.5	1998.2	2227.4	2411.6	2654.6	2855.2	2970.1	3228.8	3305.1	3518.5	3891.9	4231.6	4309.6	4501.5	4405.5	4746.1	4633.1	4714.6	4751.6	4892.1	4757.3
0	0	3.6016	0	15.445	27.399	16.87	12.853	30.174	30.763	102.43	213.66	294.96	423.41	654.81	914.11	1128	1357.2	1591.9	1850.5	2176.6	2408.8	2468.3	2770.8	2957.8	3288.5	3576.4	3871.2	4138.2	4180.7	4312.7	4634.2	4660.4	5123.8	5324.8	5688.3	5780.7	5673.5	5806.4	5849.7	5960.2	6104	6226.2	6300.4	6362.6	6347.2	6419.7	6413.7	6385.8	6530.7
4.5348	0.65725	0	0	0	0	21.138	60.003	120.95	194.69	314.29	453.26	663.32	834.76	1057.9	1263.8	1553.5	1712.8	1954.9	2326.2	2575	2875.2	3179.8	3451.5	3795.2	4034.2	4349	4597.2	4832	5248.2	5351.5	5582	5749.9	6061.7	6526.7	6623.9	6946.9	7264.6	7383.2	7615.6	7821.9	7938.8	8056.2	8168.4	8215.6	8194.6	8404.4	8199.8	8154.5	8126.9
0	0	0	0	20.457	16.717	16.5	21.845	11.922	10.152	8.0577	8.8272	2.2458	2.9191	2.8261	8.8217	11.489	33.901	21.37	35.017	57.592	85.851	105.83	113.72	131.55	161.18	175.53	210.46	217.33	250.73	230.74	279.46	320	311.31	348.96	344.13	360.86	388.46	391.67	397.01	433.4	419.64	417.02	407.54	446.73	447.4	459.57	422.37	424.56	458.85
0.51565	0	0	9.3102	11.41	0	0.23729	9.6876	37.978	87.12	166.3	232.39	337.78	475.95	598.06	759.92	906.33	1130.8	1326.1	1510.9	1725	1891.2	2162.6	2327	2544.8	2717.1	2807	3036.6	3198.7	3429.7	3703.2	3739.8	4004.3	4087.7	4248.4	4451.2	4457.9	4334.4	4288.4	4412.1	4390.3	4409.7	4391.3	4523.9	4568.8	4665.7	4495.4	4597.3	4537.2	4521.5
5.5442	10.591	0	11.465	6.1357	0	0	0	0	0	0	0	0	0	0	0	0	0	0	0	2.3191	15.682	23.949	27.736	52.931	106.28	147.81	170.41	171.66	192.75	231.48	232.81	250.72	250.05	249.54	275.76	291.92	326.5	341.84	332.44	371.05	423.28	438.42	454.71	472.85	464.78	507.14	521.51	546.87	546.42
1.8527	5.9212	0	0	6.4786	0.37012	0	0	0	0	0	0	0	0	0	0	20.321	38.21	47.663	80.291	117.03	145.62	200.61	247.64	304.47	356.99	417.2	462.06	544.31	614.62	686.21	725.82	797.52	917.58	973.01	1081.3	1152.6	1246.5	1359.9	1417.5	1534.6	1593.9	1691.6	1719.5	1800	1835.2	1894.8	1967.1	1969.5	2023.7
12.708	33.891	4.6809	0	0	0	0	0	0	0	0	23.277	66.285	121.09	155.2	241.65	290.9	358.91	424.89	507.04	554.02	691.73	763.1	897.51	1045.6	1218.5	1346.9	1472.6	1633.8	1368.6	1592.5	1669.4	1769.4	1828.6	1884	1885.2	1928.5	1926.2	1925.1	1936.2	1944	2073.8	2085.7	2022.1	2146.7	1760.6	1679	1651.6	1699.5	1707.4
7.4948	3.5992	0	0	0	12.28	3.4351	0	0	0	13.468	30.268	69.547	137.36	237.4	335.11	475.13	609.9	827.08	1000.3	1158.2	1414.6	1651.5	1802.8	2086.3	2302.4	2467.2	2645	2832.3	3081.3	3208.2	3401	3506.3	3664.3	3782.8	3930.2	3919.9	4030.2	4152.5	4229.8	4384.8	4446.7	4368.7	4539.5	4472.7	4405.5	4400.4	4540.7	4526.7	4424.2
7.1448	5.4276	0.22634	0	12.849	0	0	0	0	0	0	27.939	41.071	90.712	137.3	184.01	256.92	325.96	412.45	491.33	616.59	745.06	832.44	906.47	1018.4	1125.6	1225.1	1343.9	1426.2	1523.8	1586.7	1678.3	1790.4	1839.8	1914.4	1899.5	1897.7	2021.5	2045.7	2080.5	2164.9	2148.1	2240.5	2278.4	2257.1	2251.8	2283.4	2350.8	2462	2445.7
7.4493	0	0	0	7.5907	5.561	0	0	0	4.6155	16.553	51.597	98.291	162.93	298.24	313.93	378.33	482.2	523	587	652.64	705.93	742.77	762.07	815.83	862.97	864.66	921.1	900.43	969.55	971	1001.6	986.24	960.05	1001.9	999.93	1027.1	1050.1	1053.1	1067.8	1084.2	1071	1063.4	1071.3	1089.6	1097.6	1098.9	1074	1066.3	1077
10.652	0	0	0	3.2945	0	1.1428	6.5086	7.3452	8.6517	6.1075	12.185	25.792	19.487	14.633	13.647	17.87	0	31.244	18.917	45.274	77.433	101.25	141.55	153.66	194.17	223.4	237.43	272.91	316.47	354.1	379.54	454.42	482.64	522.89	577.81	650.56	673.61	721.64	758.48	784.78	820.63	837.31	883.05	915.79	945.92	963.28	973.31	1000.6	1013.5
14.698	3.5275	0.45625	0	0	2.6219	0	0	0	0	13.588	55.029	101.49	158.61	249.72	334.35	439.72	556.37	597.86	710.78	820.66	913.48	1010.5	1070.9	1162.5	1231.3	1379.6	1468.2	1462.5	1561.6	1598.7	1684.3	1772.8	1777.4	1840.3	1838.8	1880.2	1941.2	1982.6	1972.5	2030.2	2058.8	2049.6	2036.9	2092.9	2037.6	2029.4	2015.2	2049.1	2000.6
2.6422	4.8044	1.3599	0	3.2035	4.5034	0	0	0	0	0	0	0	0	0	0	0	0	0	0	0	0	0	0	0	0	0	0	0.87945	13.134	51.189	51.613	74.31	71.376	98.448	106.23	131.74	139.24	160.93	174.79	188.37	185.81	197.08	205.1	209.21	229.14	227.53	231.75	226.5	234.58
17.023	19.328	5.2104	0	0	0	0	0.41353	14.297	37.013	55.544	86.964	135.09	173.93	218.77	273.88	336	405.15	435.7	541.56	602.79	654.18	660.2	726.6	775.86	862.3	918.23	974.19	1047.5	1130	1170.2	1256.8	1303.4	1326.8	1362.4	1371.9	1437.6	1527	1472.9	1477.9	1527.7	1566.2	1547.4	1531.9	1565.4	1521.1	1598.5	1615	1627.3	1609.9
7.4129	9.9463	0	0	18.522	0.71978	0	0	0	1.3407	4.2673	0	13.749	18.61	46.782	77.125	95.028	132.48	157.32	190.09	234.72	272.44	326.57	355.66	402.66	422.33	464.65	507.02	563.07	599.34	597.63	623.41	701.03	759.54	866.11	915.3	1038.5	1105.9	1190.4	1252.3	1342.2	1421.4	1547	1629.8	1663.3	1783.8	1816.8	1883.2	1882.6	1969.7
14.493	19.158	0	0	7.0683	0	0	0	0	0	0	0	0	0	7.7195	67.118	115.75	197.06	256.39	376.72	482.42	603.65	718.93	784.07	924.41	1078.5	1190.3	1305	1439.6	1502.1	1652	1643.4	1768.1	1850.3	1854.7	1945.3	1999.6	2060.9	2121.4	2170.3	2104.9	2223.1	2168.2	2126.8	2227.3	2191.6	2156.5	2273.9	2219.6	2225.6
0	2.9437	3.0516	3.5259	6.2308	0	4.1313	4.0307	25.253	63.002	122.08	193.57	303.53	444.92	600.57	791.2	1002	1221.5	1403.2	1620.9	1832.2	2047.4	2236	2399.5	2568	2715.8	2926.9	3044.9	3203.6	3285	3344.7	3505.8	3612.8	3751.7	3743.8	3739.2	3874.4	3905.2	4041.4	4132	4262.9	4223.3	4344.6	4386.6	4481.2	4528.5	4568.5	4640.2	4723.9	4692.5
0	0	0	0	48.35	141.91	200.78	276.03	289.61	339.37	372.81	447.04	480.87	489.93	524.02	579.25	641.58	703.68	777.42	903.71	931.7	1088.8	1119.7	1257	1380.1	1501.1	1574.9	1706.6	1795.1	2008.7	2022.4	2177.1	2373.7	2517.8	2462.4	2338.5	2251.8	2511.5	2637.9	3109.4	2750.3	3088.9	3041.3	2952.4	2951.8	3150.5	3292.5	3294.7	3219	3419.7
14.467	9.2317	0	0	2.0155	11.995	0	0	0	0	2.8736	14.815	70.858	121.47	204.4	291.37	401.54	571.2	632.32	801.72	996.32	1126.7	1340.3	1560	1746.1	1955.7	2109.9	2291.2	2474.9	2791.5	2868.5	3095.9	3276.4	3425.5	3714.9	3885.3	4043.6	4171.5	4433.8	4509.2	4589	4764.5	4991.2	4993.3	5032.2	5160.8	5244	5212.4	5390.1	5486.4
17.124	5.9515	2.9806	0	0	0	0	0.16295	23.547	71.576	125.04	249.32	430.39	648.38	838.31	1064.3	1228.6	1485	1663	1779.4	1984.1	2241.4	2439.1	2682.2	2880.9	3124.8	3280.7	3468	3697.7	3847.7	4026.7	4185.9	4307.5	4474.6	4648.5	4601.3	4702.4	4732.4	4852.3	4940.7	4944.2	4989.9	5115	5011.3	5135.6	5043.6	5061.6	5063.7	5021.4	5071.5
21.622	6.6993	0	0	4.3163	0	0	0	0	0	0	0	22.052	78.542	222.06	294.04	351.8	439.06	534.33	587.04	708.14	784.11	871.19	994.55	1036	1090.8	1192.4	1276.7	1346.6	1375.2	1424.5	1439.9	1484	1550.3	1546.2	1609.2	1632.4	1618.4	1694.4	1717.1	1751.5	1793	1761.7	1779	1782.4	1797.9	1795.6	1809.8	1805.7	1793.6
0	2.2747	6.0788	7.4522	9.7005	0	0	0	0	0	1.215	13.319	33.275	56.659	65.469	130.34	198.42	279.73	402.17	561	702.85	861.64	1038.7	1207.9	1393.4	1612.4	1795.7	1981.1	2188.2	2352.5	2541.4	2710.4	2854.1	3050	3180.8	3352.2	3486.8	3637	3737.8	3756.4	3858.4	3893.5	3973.5	4111.9	4125.2	4141	4201.5	4291.5	4253.9	4297.8
2.1407	0	0	0	13.332	0	0	0	0	0	0	4.958	15.431	14.455	74.568	94.55	131.65	170.64	258.49	313.39	427.68	585.37	694.46	822.07	1004.9	1130.4	1250.5	1360.3	1474.3	1561.3	1736.2	1777.1	1918.2	2035.3	2175.2	2291.3	2377.6	2469.2	2590	2639.4	2763.9	2776.9	2844.8	2953.9	2938.7	2960.2	3044.1	3048.4	3062.8	3124
23.012	16.267	5.6084	0	0	0	0	0	0	27.063	72.799	84.074	173.41	298.36	394.22	507.02	624.73	907.25	984.71	1169.6	1317.7	1460.3	1594.9	1789.9	1931	1989.8	2143.9	2231.7	2439.7	2705.5	2743.4	3138.5	3505.7	3239	3930.3	3838.7	4162.4	4252.8	3767	4040.6	4189.4	4086.5	4350.3	4426.1	4601.2	4704.1	4744.3	4754.1	4735.6	4782.4
0	15.952	0	0	2.4403	0.48994	18.653	56.377	96.428	161.21	228.99	323.09	409.83	486.95	582.11	693.79	777.39	875.91	931.51	1008.8	1089.4	1193.2	1236.2	1382.8	1443.5	1566	1719	1762.5	1725.8	1794.7	1854	1396.5	1507.1	1487.2	1423	1728.7	1903.8	2251	1826.3	1865.7	1872.7	1787.8	1994.8	1893.5	2049	1971	2009.4	2181.9	2218.7	2260.6
15.35	8.1298	3.867	0	0.031684	0	0	0	0	0	0	20.262	49.662	84.442	135.61	167.6	240.82	261.11	328.66	370.41	447.5	499.32	554.66	609.8	669.84	738.62	831.46	929.03	1048.5	1184	1250.8	1434.7	1505.6	1615.7	1805.1	1859	1989.2	2053.5	2118.1	2157.3	2180.1	2287.1	2292.2	2344.8	2298.6	2371.2	2381.8	2387.8	2418.5	2371.2
17.661	5.6036	9.6905	0	0	0	0	0	0	0	0	0	0	2.8745	16.769	12.59	26.046	16.447	79.697	44.608	81.611	106.94	149.31	180.85	208.41	242.08	273.33	301.38	349.61	398.36	413.39	460.39	490.03	542.59	571.52	613.32	683.14	678.79	719.36	750.37	965.18	847.61	828.23	868.38	858.29	1112.5	1024.8	909.08	854.99	869.51
3.3673	4.2796	0	0	13.952	0	0	0	0	4.8138	0	0	0	0	0	0	0	0	0	0	0	0	37.21	0	0	0	0	0	43.849	103.18	217.23	314.61	455.72	566.96	726.75	878.5	990.88	1188.5	1286.1	1441.5	1481.1	1702.9	1793.8	1867.4	1957.7	1959	2133.3	2283.6	2253.9	2327.1
0	0	0	15.855	14.519	32.917	8.5173	47.331	30.796	54.934	57.442	68.526	78.473	79.415	111.03	134.78	150.59	163.09	190.65	205.98	283.01	329.21	428.09	511.32	569.27	619.3	766.44	837.55	932.42	998.85	1051.4	1151	1247.6	1327.9	1402.5	1361.5	1366.1	1473.7	1483.6	1481.8	1637	1667.3	1722.5	1725.2	1805.1	1727.8	1682.7	1755.5	1677.9	1698.1
0	0	0	0	0	37.218	77.291	135.7	179.38	256.02	312	387.11	483.35	573.6	689.53	826.91	914.81	1062.4	1127	1274.5	1374.4	1491	1594.5	1677.6	1750.3	1857.4	1888.3	1948.4	2118.3	2149	2272.9	2355.1	2516.5	2484.6	2568.4	2485.9	2492.6	2649.3	2620.2	2672.2	2698.3	2801.7	2888.2	2845.9	2856.5	2768.3	2854	2959.8	2931.3	2995.4
16.826	25.331	0	0	0	0	0	0	58.878	124.99	272.87	422.07	631.21	880.16	1119.6	1402.6	1662.7	2034.3	2261.8	2619.1	2855.8	3254.6	3561.4	3810.4	4146.1	4277.5	4556.2	4811.4	5006	5360.2	5341.3	5610.9	5897.1	5882.8	6226.6	6279.2	6570	6673.2	6752.2	7109.1	7178.6	7259.4	7468.6	7488.3	7588.5	7594.2	7659.6	7606.8	7629.3	7745
4.7051	0	0	0	19.512	0.42969	0	0	0	7.0933	17.492	81.869	157.74	257.48	405.54	626.02	827.63	1034	1297.9	1526.7	1833.4	2153	2414.3	2675	2858.5	3126.3	3277.9	3483.2	3668.9	3803.7	3934.1	4025.4	4259.8	4458.7	4551.8	4466.8	4607.3	4953.2	4981.5	5089	5077.7	5314.8	5311.4	5391.5	5541.8	5468.4	5515.9	5571.9	5483.9	5574.7
32.419	21.542	5.6874	0	0	0	0	0	0	0	0	0	0	0	0	0	0	0	13.572	92.179	175.5	298.6	438.25	595.96	755.74	957.99	1116.7	1333.6	1550.7	1749.5	2017	2246.4	2481	2748.6	3054	3209.2	3481.5	3726.9	4030.6	4110	4263.4	4418.9	4588	4696.3	4720.7	4847.7	4938.1	5171.6	5198.4	5073.2
5.7226	7.4448	11.953	0	10.036	0	0	0	0	41.666	106.69	233.48	383.66	595.89	785.12	1009.5	1382	1605.4	1958	2207.8	2571.7	2811.2	3044.6	3272.7	3474.1	3800.1	4002.5	4249.1	4391.8	4577.2	4777.7	4769	5005.8	5241.8	5561.7	5734.3	5914.8	6093.2	6373.4	6428	6356.3	6653.8	6669.2	6796.1	6851	7033.2	7085.9	7096.3	7060	7148.6
0	2.5686	0	5.283	2.4216	0	7.832	41.955	106.35	213.76	341.96	518.23	728.38	955.8	1251.4	1579.8	1858.8	2219.3	2461.2	2825	3228.3	3255.9	3580.8	3913.4	4066.2	4228.2	4398.3	4577.1	4914.9	5072.4	5229.3	5362.9	5525.3	5699.3	5742.2	5839.7	5904.6	6222.1	6194.7	6251.4	6328.8	6361.1	6496.3	6546.8	6761	6611.2	6478.9	6569.3	6567.4	6803.6
0	0	0	0	23.314	71.71	98.677	142.94	257.36	331.66	388.5	585.53	737.67	895.65	1049.4	1257.5	1505.7	1668.4	1891.1	2073.2	2302.8	2513.8	2563.4	2762.7	2836.9	2988.3	3073.4	3198	3299.6	3455.4	3535	3663.2	3814.2	3958.5	4226.4	4092	4157.8	4208.9	4375.3	4443.7	4496.7	4672.3	4759.2	4721.6	4913.1	4852.1	4993.5	5015.9	5069.5	5155.7
0	0	0	7.8244	38.611	57.568	91.813	137.87	203.08	238.41	307.86	377.56	463.67	515.68	622.08	720.45	865.26	1040.8	1195.6	1385.7	1618	1821.3	1935.8	2196.2	2352.8	2565.6	2810.9	3016.1	3264.6	3476.9	3688.2	3854.6	4209.7	4475.8	4799.3	4914.3	5030.3	5289.7	5508	5666.8	5854.4	5926.8	6170.1	6136.5	6264.3	6300.9	6496.8	6476	6491.7	6608.2
0	0	0	0	10.289	8.4997	27.189	51.557	88.992	126.75	146.33	180.05	221.73	254.6	268.72	309.89	332.09	373.77	366.75	420.64	432.77	467.76	468.06	463.51	496.56	532.95	597.47	703.9	770.35	855.59	909.63	1094.1	1212.1	1361.7	1477	1701.8	1893.4	2062	2279.1	2387.8	2680.7	2828	2941.2	3092.1	3290.8	3436.9	3554.8	3570.6	3482.6	3559.9
0	0	0	0	1.2734	22.619	27.123	41.745	60.904	81.954	100.82	135.89	192.85	239.58	305.37	416.44	528.36	623.85	719.43	858.29	1044.2	1152.2	1291.7	1456.9	1619.3	1800.9	1948.4	2054.8	2454.1	2346.3	2548.1	2623.4	2842	2931.2	3059.4	3086.3	3282.8	3452.8	3381.3	3522	3591.5	3749.6	3779.3	3906.3	3988.1	3803.6	4050.6	4198.5	4095.4	4178.8
3.7067	2.8593	0	0.69272	8.4013	0	0	0	0	0	0	0	0.0072532	0	4.6746	11.471	19.322	33.022	56.923	78.122	101.66	133.55	162.54	178.95	220.57	229.47	259.39	294.08	322.43	344.04	266.13	271.28	299.76	298.47	326.93	321.4	335.45	361.82	374.75	366.91	383.87	399.67	425.48	441.84	449.35	452.54	433.03	430.63	407.5	423.77
4.1899	0	0	0	12.107	0	7.5363	1.8999	12.046	52.862	67.437	97.792	143.72	220.65	306.08	411.39	540.39	676.97	856.25	1022.6	1280.1	1508.6	1722.2	1929.2	2148.5	2443.3	2701.3	2968.5	3178.9	3483.1	3670.6	4064.3	4399.5	4745.7	4945.6	5178.4	5368.2	5589	5671.6	5884.4	6164.4	6317.5	6391.5	6668.5	6777.6	6814.5	6853.4	7067.6	7185.9	7194.6
12.818	3.8792	4.4079	0	4.827	0	0	0	0	0	0	0	0	0	34.395	66.144	127.04	203.87	337.33	463.26	629.91	825.73	1012	1254.8	1512.1	1800	1998.4	2394.3	2805.5	3116.9	3260.5	3728.6	4010.1	4248.8	4728.9	4897.4	4990.4	5267.9	5488.8	5454.4	5572.3	5470.4	6118.2	5862.6	6107.2	5892.9	6269.9	6090.3	5993.6	6271.5
2.6165	17.825	4.5605	0	1.1651	0	0	1.9504	30.145	98.038	168.97	252.73	338.73	433.05	565.96	666.1	824.22	1017.2	1165.6	1326.7	1492.9	1688.3	1899.6	2056.7	2296	2461.6	2614.8	2824.3	2961.7	3174.1	3295.1	3465.8	3544.5	3799.1	4075.9	4083.5	4268.4	4479.3	4591	4745.4	4949.7	4979.5	5149.2	5204.5	5399	5484.9	5579	5698.9	5633.2	5652.7
6.5211	7.0977	0	2.282	7.2033	0	0	1.3116	5.8458	29.737	41.303	79.433	92.45	124.03	151.33	206.49	226.76	282.57	338.76	383.34	466.74	540.29	631.96	711.61	803.47	955.92	1044.7	1217.2	1292.5	1454	1531.7	1678.7	1766.4	1905.7	2008.7	2142.9	2272.3	2364.1	2480.8	2536.4	2662.6	2721	2826.5	2846.3	2907.4	2924.8	2987.8	3038.2	3091.6	3049.7
11.373	24.265	9.5325	0	0	0	0	0	0	0	0	0	4.361	21.067	32.531	81.082	129.35	173.31	212.71	262.76	300.01	342.94	380.6	411.75	513.8	574.2	658.92	681.33	755.91	799.88	899.71	927.8	1098.9	1131.7	1252.3	1304.8	1321.7	1399.7	1312	1390.8	1356.5	1459.7	1484.9	1428.6	1529.4	1383.3	1477.2	1530.3	1789.9	1911
25.731	10.799	2.4535	0	0.73958	0	0	0	0	0	1.2057	14.128	50.394	89.117	146.93	213.28	340.84	421.86	551.19	673.96	822.78	911.21	1106.1	1229.8	1382.6	1502.8	1675.4	1886.9	2022.5	2321.8	2308.3	2432.2	2639.3	2832.4	2932.6	3097.1	3211.7	3306.2	3458.9	3544.1	3763.2	3833.3	4011	3903.6	3965.9	4103.3	4068.4	4072.6	3946.6	3946.8
16.263	0	2.2904	0	3.7678	0	0	0	0	0	0	0	0	0	2.3138	25.601	63.138	64.707	155.64	193.81	280.15	353.81	467.51	586.08	728.39	848.78	1017.7	1177.7	1365.6	1550.2	1767.7	1962.1	2246.7	2465.3	2772.6	3049.7	3339.6	3595.7	3753.6	4000.4	4157.6	4497.3	4714	4776.9	4977.9	5024.1	5275	5386.2	5466.4	5555.4
24.629	21.597	0	0	0	0	0	21.464	101.49	193.22	363.03	542.63	781.5	958.35	1174.9	1395.1	1647.1	1834.9	2013	2256.4	2476.8	2656.6	2889.9	3090.9	3252.3	3322.2	3479.1	3621.2	3712.1	3668.6	3700	3833.5	4013.3	4108.4	3968.5	4147.8	4103.1	4278.1	4033.8	4189.8	3980	3646.7	3596.3	3654.1	3720.4	3562.6	3663.2	3700.6	3779.2	3821
6.3454	5.7796	4.9843	10.055	0	0	0	0	0	0	0	0	0	0	0	0	0	0	0	0	0	35.783	53.152	68.028	80.272	99.422	139.08	170.17	180.07	252.78	344.14	395.37	449.98	571.76	672.35	748.98	771.66	790.53	901.59	982.86	1032.6	1102.2	1099.3	1151.5	1168.7	1248.1	1210.2	1155.1	1197.1	1197.1
0	0	0	8.2348	14.467	5.0761	0	7.7198	20.852	36.033	33.209	37.356	49.885	57.004	63.761	80.038	95.566	113.57	142.46	186.1	207.09	254.2	295.9	332.05	376.14	415.79	456.16	525.95	587.81	685.98	754.32	847.69	931.15	1067.1	1137.9	1193.9	1313.1	1429.7	1512.2	1605.1	1711.6	1825.1	1966	2009.9	2075.3	2065.2	2083	2109.4	2141.6	2159.6
6.8244	1.4553	0	0	5.2041	7.9991	4.7411	0	0	3.6816	0	21.52	43.367	93.418	158.35	246.56	313.12	467.61	580.11	598.68	895.08	971.44	939.36	985.35	1062.4	1375	1258.9	1325.1	1398.8	1456.7	1513.1	1533.6	1593.8	1640.3	1683.5	1747.4	1775.8	1790.3	1799.3	1866	1912.4	1929.3	1913.8	1919.9	1892.1	1931.7	1941.8	1900	1944.1	1897.1
0	0	0	9.9363	19.763	0	0	8.1846	31.151	89.806	181.57	314.49	487.37	503.83	726.61	1282.4	1620	1894.7	1961.2	2483.9	2994	3449.2	3669.1	4112.8	4301.7	4625.1	4961.7	5370.6	5689.4	6105.3	6568.2	6580.8	6782.7	7078.3	7306.6	7502.6	7741.6	8134.6	8417.7	8585.2	8917.4	9000.4	9080.8	9100.8	9131.9	9344.5	9579.3	9705.5	9770.5	9599.8
5.8048	5.9287	2.5243	0	0	0	0	0	10.512	8.3975	17.597	10.535	21.7	25.218	41.337	46.944	103.79	149.46	220.51	266.82	350.48	422.32	537.9	679.87	809.5	893.67	1028.3	1117.8	1207.7	1396.5	1497.8	1550.5	1675.7	1789.5	1910.9	1941.5	2084.3	2090.6	2176.7	2234.9	2292.1	2272.5	2381.1	2411.3	2503.4	2599.9	2631.6	2553.7	2619.9	2544.8
0	0	0	4.2935	14.299	0	0	0	0	0	0	16.706	23.507	49.538	90.687	195.01	357.84	531.33	639.85	767.91	872.67	1081.3	1191.5	1280.6	1480.5	1601.1	1693.9	1867.1	2021.5	2224.7	2360.6	2568.9	2830.6	3135.7	3221.2	3465.8	3717.1	3934.2	4215.9	4390.9	4568.6	4795.9	4951	5012.9	5160.7	5297	5361.2	5485.2	5581.8	5625.2
17.858	4.1037	0.61446	0	1.39	0	0	0	0	5.3748	36.702	90.179	143.67	182.54	255.94	349.12	447.81	548.05	649.01	756.15	847.33	962.12	1044.2	1158.5	1241	1329.3	1395.4	1483.4	1462.4	1645.7	1675.4	1818.6	1898.2	2050	2118	2129.3	2136.3	2250	2280.8	2097.8	2158	2126.6	2158.8	2348.3	2281.9	2250.1	2293.9	2303.6	2220.6	2333.6
13.952	3.2868	1.5137	0	0	18.161	0	9.3766	0	0	0	0	0	0	0	15.888	1.2556	10.952	0	0	0	21.216	35.591	67.258	99.502	122.1	152.03	215.76	238.06	291.71	338.09	399.38	472.32	510.81	560.26	622.43	680.05	734.72	802.54	837.48	903.52	910.83	947.36	970.85	1009.8	1064.7	1094.8	1069.6	1093.6	1080.4
0	0	0	0.3227	16.557	0	1.2757	3.0422	4.3404	9.8826	7.8357	15.113	26.324	53.849	90.728	137.89	181.69	226.24	295.73	381.56	469.44	590.2	700.23	778.09	856.13	937.03	1058.2	1142.1	1236.8	1383.2	1468.3	1540.3	1596.4	1708.4	1780	1808.3	1611.2	1629.9	1697.2	1668.5	1710.7	1741	1780.2	1775.9	1762.3	1804.3	1799.2	1802.4	1809.9	1811.6
15.999	4.3199	0	0	0	2.9365	0	12.691	7.1912	11.091	17.863	50.364	80.586	120.46	172.55	263.41	333.65	466.34	554.08	697.59	822.81	953.57	1081.9	1223	1408.4	1554.2	1629.7	1815	1977.7	2160	2314.1	2327.3	2451.9	2714.6	2851.4	3033.4	3030.3	3154.9	3355.8	3430.7	3612.1	3633.1	3855.5	3928.5	3978.8	4132.6	4190.8	4052.9	4156.2	4178.4
12.979	9.9485	9.3478	0.26008	0.1374	0	0	0	0	3.7189	21.39	32.92	62.208	94.92	138.92	216.22	283.59	359.05	472.77	553.54	633.13	773.4	869.48	990.48	1102.7	1190.7	1286	1347.5	1390.7	1517.4	1598.5	1665.5	1770.2	1851.4	1930	1970.2	2050.5	2114.1	2166.4	2282.7	2360.3	2373.5	2474	2429	2199.6	2244	2228.7	1887.4	1939.8	1876.2
6.8415	0	1.2237	0	15.354	0	0	0	0	0	0	19.08	43.51	110.2	157.32	227.21	310.31	380.42	485.4	556.26	628.64	755.34	887.06	1040.2	1257.1	1339.8	1452.8	1662.6	1805.6	1979.3	2154.1	2262.3	2441.4	2620.5	2704.2	2850.5	3021.3	3075.5	3213.1	3284.6	3389.1	3484.6	3602.9	3576.8	3685.2	3767.6	3755.2	3709.4	3773.7	3832
0	0	0	5.5807	21.386	0	18.901	14.695	53.07	126.58	207.96	332.15	532.37	722.04	996.17	1198	1510.8	1769.2	1999.5	2341.1	2569.8	2913.8	3132	3311.8	3493.5	3806.3	3968.9	4333.7	4539.4	4603.2	4901.3	5032.8	5270.9	5567.2	5567.5	5777.3	5652	6150.8	6194.3	6172	6401.8	6523.3	6408.2	6600.4	6536.3	6627.5	6610.4	6886.6	6925.4	6971.3
0	11.623	6.7689	0	0	0	0	0	0	20.941	66.173	174.59	299	438.12	599.57	820.44	986.76	1191.2	1374.7	1580.4	1824.1	2062.9	2147.8	2342.2	2596	2828.6	3141.5	3323.2	3567.4	3714.2	4031.6	4374.8	4624.7	4843.8	4940.8	5392.9	5670.5	5976.5	6196.7	6463.7	6706.7	6896.9	7161.3	7276.4	7475.6	7596.8	7786.5	7832.2	7760.8	7709.2
3.4021	10.292	2.1778	2.078	11.104	0	0	0	0	11.97	8.8817	29.9	52.138	90.813	132.1	161.04	218.8	294.11	373.38	454.81	609.8	704.41	824.43	927.26	1061.9	1229.7	1413.4	1543.6	1696.9	1852.1	2034.9	2218.3	2350.8	2559.7	2661.3	2795.9	3006.5	3066.1	3208.4	3333.9	3456	3632	3627.6	3802	3857.3	3973.6	4095	4091.7	4038.1	4067.9
0	0	0	0.45633	32.316	31.767	52.804	79.427	119.13	153.48	149.59	216.69	248.6	310.27	374.11	451.37	507.05	578.57	664.99	691.65	761.23	831.61	905.47	984.16	1024.5	1124.6	1187	1241.1	1348.5	1387.9	1476.9	1445.5	1475.7	1487.7	1525	1574.8	1638.2	1841.8	1708.8	1754.3	1860.2	1804.1	1864.3	1738.4	1737.1	1741.2	1641.5	1629.1	1620	1676.3
6.2984	3.207	6.34	1.5762	11.351	0	0	0	6.7542	71.538	136.59	259.48	422.32	634.08	832.51	1078.7	1346.7	1564.6	1791.6	2029.5	2172.9	2382	2607.9	2837.8	3052.2	3246.7	3461.1	3662.4	3804.7	4023.4	4212.5	4348	4467.2	4680.3	4862.3	5096.5	5369	5680.2	5900.5	5988.7	6132.2	6403.6	6551.5	6707.4	6730.6	6791.2	6904.5	7012	6970.5	6960.2
8.0443	5.2041	0	0	0	0	6.9102	0	30.768	81.439	156.68	277.84	377.48	471.74	608.52	733.83	886.97	1035.7	1192.8	1352.7	1415.5	1757.4	1861.1	2032.3	2050.7	2186	2306	2453.1	2565.7	2648.3	2789.3	2953	3078.3	3183.5	3438	3551.4	3561.8	4081.3	3970	4300.7	4368.6	4640.5	4780.5	5051	5113.5	5153.2	4870.2	4868.5	5138.2	5199
12.742	9.0036	0	0	1.9466	0	2.1527	0	0	4.2628	16.295	49.902	84.384	126	218.37	312.88	435.37	549.3	693.16	841.01	996.01	1219.5	1421.6	1643.4	1937.8	2307.9	2595.2	2828.3	3043.2	3277.7	3496.4	3769.5	4035.5	4218.1	4260.3	4480.5	4596.6	4770.3	4884.4	4841.7	5088.6	5113.2	5246.1	5301	5304	5361.4	5324.6	5399.9	5502.9	5468
0	6.4865	1.4891	3.2155	11.066	0	0	0	0	0	0	0	0	0	0	0	0	0	7.8299	19.278	56.494	89.73	126.91	211.98	243.52	310.22	397.39	514.64	559.27	621.86	693.41	743.3	806.01	960.52	985.43	1052.4	1094.5	1148.3	1177.1	1233	1310.4	1276.9	1337.1	1380.7	1408.1	1428	1436.5	1452.8	1464.8	1467.6
28.884	16.579	24.151	0	6.9088	0	0	0	0	0	0	0	11.085	29.267	77.167	122.04	161.18	186.45	248.77	230.76	288.33	303.82	335.44	384.48	392.71	410.46	430.85	447.44	455.23	484.85	511.35	551.38	602.12	656.8	745.09	767.36	817.22	882.87	924.63	989.11	995	1109.4	1131.8	1203.3	1281.7	1236.8	1252.9	1310.1	1289.3	1178.4
0	0.27524	2.3349	5.1245	12.787	0	0	0	8.2833	38.126	85.346	159.08	249.7	380.47	493.02	627.35	750.64	910.6	1065.3	1197.3	1401.2	1527	1671.3	1797.6	1963.3	2074.7	2269.4	2393.9	2570.9	2738.9	2863.2	3082.6	3372.1	3461.8	3573.2	3766.9	3890	4107.6	4293.8	4410	4581.2	4702.3	4850.1	4876.4	5018.5	4995.6	5261.9	5351.5	5465.8	5502.8
6.6532	0	0	0	21.798	0	0	0	0	0	3.8208	29.36	29.08	60.07	98.613	139.29	187.79	241.37	320.55	374.18	452.3	539.83	629	715.46	814.39	921.08	960.02	1093.3	1162.7	1216.5	1337.1	1394.4	1490.8	1588.5	1651.2	1712	1754.6	1801.5	1820.1	1841.6	1851.8	1987.8	2016.4	2051.4	2084.1	2041.1	2060.8	2098.7	2061.4	2125.4
8.089	0.92552	0	0	6.4869	10.862	0	0	0	0	0	0	0	28.846	49.495	89.592	136.69	175.5	204.25	264.88	327.38	390.69	470.18	486.1	565.12	584.69	612.07	678.84	747.88	809.78	816.63	847.29	903.25	924.51	1013.3	1036.6	1029.1	1077.8	1138.2	1168.4	1219.9	1257.3	1199	1247.8	1344.2	1217.5	1257.3	1206.1	1217.8	1230.8
29.442	10.75	0	0	0	0	0	0	44.519	96.063	196.76	334.44	531.36	671.05	897.61	1072.1	1264.4	1473.3	1675.8	1869.8	2021.5	2164.9	2308.2	2458.1	2520.1	2651.6	2809.3	2918.6	2961.1	3004.5	3085.5	3339.5	3559.5	3583.9	3755.1	3807.9	3987	4250.4	4501.7	4614.1	4610.5	4864	5115.6	5167	5040.7	5084	5044.1	5046.3	5175.9	5164.1
5.6231	10.996	0	3.6916	6.1106	0	0	0	12.846	19.99	21.534	43.812	70.709	139.89	213.84	307.59	437.01	560.38	728.28	907.7	1132.5	1299.8	1504.4	1674.5	1910	2110.4	2244	2444.3	2648.7	2782.5	2992.1	3050.8	3213.9	3340.5	3460.4	3619.7	3781.8	3809	3870.6	3946.2	4031.2	4068.9	4182.4	4217.2	4203.2	4244.9	4256.8	4293.2	4365.6	4354.8
8.3248	0	0	4.4658	10.923	32.022	0	0	9.6458	10.279	50.026	56.078	72.978	81.477	96.453	112.25	130.54	144.69	157.44	187.12	271.59	281.45	360.94	412.67	464.78	523.18	588.12	673.12	703.09	750.59	801.31	844.47	920.77	958	1014.7	1030.8	1055.4	1067.1	1118.6	1208.9	1201.8	1318.1	1257.6	1252.7	1267	1268.5	1287	1291.3	1266.3	1295.8
12.139	0	0	0	19.254	13.402	0	0	46.207	0	0	0	10.093	41.992	67.158	115.74	165.88	228.27	276.86	349.82	420.02	497.43	324.48	390.55	467.47	521.04	573.58	672.94	732.78	808.89	890.52	922.39	999.11	1056.2	1100.8	1152.5	1190.1	1247.1	1333.2	1345.4	1406.4	1402.9	1412.4	1444.9	1422.4	1475.3	1511	1473.2	1501.3	1526.1
0	0	0.1375	0	8.6036	1.3311	5.7905	33.29	37.146	81.636	81.869	126.66	145.85	159.87	175.62	318.87	364.74	402.44	287.79	567.22	672.51	713.39	705.27	870.59	963.41	1169.4	1250.5	1383.3	1504.9	1579.5	1705.1	1917.7	2065.9	2192.1	2422.1	2518.6	2764.5	2909.1	3049.3	3188.4	3288.1	3475.7	3589.9	3658.1	3786.2	3901.3	3907.3	3946.9	4016.9	3990.9
25.143	18.503	3.7141	0	1.2445	0	0	0	0	0	1.8881	38.323	80.743	117.35	192.99	265.82	375.68	454	592.86	811.24	923.62	1058.7	1166.3	1399.5	1503	1642.7	1712.4	1840.9	1928	2017.3	2129.8	2231.7	2278.4	2405	2462.1	2560.3	2562.5	2639	2682.7	2743.6	2815.1	2846.1	2955.3	3030.9	3049.7	3092.1	2821.1	2628.7	2586.6	2618.2
0	7.2375	0	0	0.73657	11.699	20.532	51.165	68.54	127.55	189.05	263.25	349.9	452.8	562.33	759.62	891.68	1067.4	1201.1	1489.4	1675	1995.3	2186.6	2464.8	2744.3	3095.3	3342.5	3609.9	3990.5	4112.7	4371.6	4415.6	4487.4	4583.5	4777.9	4921.7	4901.9	5204.3	5295.2	5414.9	5546.5	5741.1	5611.9	5381.4	5646.3	5520.1	5598.6	5801.9	5610.5	5618.6
25.932	8.1082	6.0325	0	0	0	0	0	0	0	0	0	0	0	0	0	5.1701	49.047	53.771	119.07	149.53	220.91	255.34	315.8	372.66	433.33	447.76	515.78	529.27	577.01	612.44	614.03	668.83	681.56	710.67	741.67	769.97	782.78	814.35	788.12	812.39	819.66	816.95	825.53	833.47	778.37	789.16	714.79	733.86	688.41
21.292	6.3122	8.6575	0	1.923	0	0	0	0	0	20.824	86.991	152.78	256.85	318.69	437.95	540.6	673.74	806.45	1011.3	1230.1	1501.8	1752.6	1913.8	2138.4	2320.3	2548	2741.1	2970.9	3246.5	3507.3	3708.3	3811.1	4207.2	4541.5	4808.1	5134.1	5291.8	5924.3	6026.4	6297	6617.2	6922.7	7045.2	7030	7199.7	7340.6	7285.9	7195.8	7387.5
1.214	12.192	0	0	0	4.8698	17.608	46.524	106.44	154.6	302.37	281.27	369.81	417.05	514	625.14	774.76	909.81	1066.1	1126.1	1309.3	1502.6	1637.4	1816.9	1969.7	2177.7	2417.6	2551.3	2740.7	2911.5	3060.4	3297.3	3727.4	3899.8	3900.5	4220.7	4481.4	4730.9	4817.5	5025.1	5205.4	5283.6	5465.7	5633.2	5676.7	5785.8	5893.1	6006.4	6056.8	5960
0	0	0	0	10.353	3.0807	0.78895	7.5746	0	0	0	0	0	4.3841	13.071	14.843	44.779	72.018	133.35	189.81	218.62	297.98	350.79	426.68	493.4	528.6	578.46	654.44	698.27	808.22	846.15	894.76	1021.4	1105.5	1126.5	1245.6	1296.7	1371.4	1477	1582.2	1621.4	1704	1766.9	1899.8	1997.6	2166.3	2083.8	2139.6	2263.9	1876.1
0	0	0	0	3.8396	25.41	33.978	62.315	63.086	79.893	93.857	119.92	147.74	204.3	250.77	353.63	450.61	597.92	623.95	748	886.94	1024.9	1152.3	1243.4	1387.2	1475.9	1523.3	1687	1746.1	1821.1	1858.8	1855.3	1944.2	2068.2	2035.2	2094.8	2083	2109.2	2157.6	2156.8	2233.2	2183.7	2189.8	2223.6	2237.6	2332.7	2236	2242.6	2169.3	2164.8
16.553	21.347	1.3364	0.42062	0	0	0	0	0	7.7898	32.245	67.046	110.11	165.3	210.81	274	313.76	379.01	418.72	488.39	604.26	635.06	727.19	890.36	998.61	1117.8	1201.7	1376.6	1535.8	1590.2	1791.2	1930.4	2080.7	2259.6	2361.3	2515.2	2648.7	2821.1	3023.9	3152.5	3334.9	3472	3533.1	3553.2	3602.4	3685.1	3858.1	3882.9	3913.4	3983.1
15.427	0	0	0	0	9.4291	6.8353	23.597	41.814	61.448	107.76	167.88	208.29	268.02	336.07	406.16	464.1	546.85	593.57	721.07	793.01	892.48	985.3	1066.3	1189.7	1277.8	1291.7	1396.6	1423	1517.7	1547.4	1619	1709.7	1653.8	1787.5	1865.4	1909.4	1950.2	1969.6	2019.5	2055.6	2041.8	2070.3	2074.7	2052.5	1941.6	1959.3	1933.9	1939.8	1905.2
6.6598	16.495	8.7005	2.8382	4.3539	0	0	0	0	0	0	39.397	90.396	181.43	261.42	425.91	552.24	548.81	715.76	848.35	963.59	1125.3	1398.1	1447.6	1767.5	1878	2183	2315.5	2496.4	2704.2	2830.6	2937.9	3273.4	3540.5	3561.5	3782.7	3772.7	3922.1	3963.1	4244.2	4274.7	4446.8	4327.3	4349.8	4645.7	4667.2	4657.1	4744.3	4728.7	4762.6
3.3579	19.06	9.6054	7.9695	14.857	0	0	0	0	0	0	0	0	0	0	0	0	4.669	53.942	92.057	140.03	159.97	206.88	217.04	265.48	344.09	365.61	424.9	482.1	557.05	594.62	640.28	705.14	771.29	866.85	935.46	1026.4	1077	1242.1	1283.7	1381.1	1454.8	1524.4	1517.3	1622.6	1731.3	1693.4	1742.9	1765.1	1824
23.847	9.1166	0	0	0	0	0	0	0	2.1708	7.4966	25.392	27.838	30.499	38.512	68.295	88.522	108.6	148.78	192.03	227.17	270.03	291.02	341.84	377.73	386.51	402.44	467.9	509.45	873.14	974.44	994.65	1107.2	1138.8	1222.4	1190.6	1253.2	1377.4	1478.4	1435.1	1510.6	1497.1	1564.6	730.7	746.83	679.75	730.93	713.31	656.43	694.72
0	0.55666	0	4.008	26.533	10.168	0	13.963	0	0	0	33.103	38.567	70.534	118.55	179.48	239.98	280.21	384.08	433.1	513.77	616.63	677.45	762.69	809.13	988.74	994.15	1114.6	1160.8	1204.9	1270.6	1301.5	1394.4	1489.6	1558.4	1631.3	1673.5	1726.7	1753.4	1809.9	1862.9	1926.6	1868.1	1918	1970.7	1946.2	1967.3	1982.5	2007.1	2011.7
8.0622	20.861	0	0	0	1.1689	0	31.022	42.486	86.583	130.1	150.38	208.46	252.44	285.29	333.86	361.27	402.35	421.82	428.88	468.34	506.2	480.89	489.84	492.28	525.94	539.87	557.52	593.04	619.74	703.92	770.28	883.75	900.58	979.21	1044.3	1084.9	1256	1276.6	1334.9	1349.4	1336.3	1519.3	1453.3	1524	1443.7	1506.1	1583	1566.5	1530
34.206	23.668	0	0	0	0	0	3.1677	19.332	32.823	70.851	109.95	174.81	225.33	322.53	399.68	506.45	606.89	764	909.22	1065.9	1257.2	1424.7	1591.3	1709.3	1878.2	2012.2	2191.8	2306.1	2425.3	2504.4	2654.8	2797.2	2846.8	2978.7	3112.2	3044.4	3135.8	3194.9	3297.8	3330.4	3447.9	3571.6	3607.2	3715.4	3492.7	3532.8	3596.6	3626.5	3654.2
17.693	5.4013	0	0	0	0	0	0	0	0	0	0	0	39.873	124.68	230.14	361.46	506.7	646.57	845.8	1027.4	1256.2	1489.4	1644.6	1918.1	2114.8	2401.8	2603.5	2780.1	2996.9	3168.7	3287.1	3567.2	3659.9	3978.8	4127.9	4214.9	4361.8	4556.6	4798.5	4860.8	4974.9	5163.6	5117.5	5189.1	5230.7	5381.6	5384.2	5359.7	5363.9
0	4.3457	4.2167	0.74616	5.9778	0	0	0	0	0	0	0	0	0	0	18.514	16.143	30.274	62.354	87.908	126.85	155.81	218.6	256.89	316.36	365.76	429.77	464.27	517.45	492.52	505.31	562.74	591.01	619.67	674.55	608.22	663.44	705.26	684.07	760.74	763.7	788.88	739.05	760.23	758.36	800.27	794.62	829.06	733.16	718.16
0	8.2876	1.7968	13.652	7.2146	0	0	0	0	0	0	9.355	0.75876	29.238	31.215	60.966	69.228	136.04	152.81	178.24	183.3	188.36	260.6	284.2	343.55	346.61	372.82	468.58	501.19	507.89	589.62	421.47	287.05	182	160.45	224.33	345.24	347.26	274.12	283.31	278.37	307.7	261.64	317.66	338.82	351.82	392.34	388.23	372.28	441.74
9.1109	9.2074	0	0	2.2509	0	1.1519	38.074	80.959	169.78	275.32	385.3	543.49	729.43	915.88	1135.9	1332.7	1573.4	1874.6	2051.9	2224.4	2382.2	2592.3	2847.1	3047.9	3351.5	3663.8	3794.8	4091.2	4272.6	4585.9	4725.9	4945.7	5169.8	5344.5	5511.6	5598.4	6005.7	6127.8	6254.7	6218.3	6462	6739.8	6756.8	6768.7	6787.3	6904.7	6966.6	7052.6	7083.9
9.628	9.2013	6.1691	0	3.7576	0	0	0	0	0	0	0	0	2.638	27.579	71.32	149.93	233.86	361.5	479.82	621.3	757.18	899.34	1076.2	1228.2	1348.6	1512.2	1627.4	1745.7	1955.6	2051.4	2235.7	2323.4	2486.8	2671.4	2763.7	2933.3	3012	3149.3	3200.2	3337.3	3356.1	3453.9	3531.9	3569.7	3714.8	3847.1	3869	3903.8	3745.6
0	0	0	0	0	24.474	55.038	142.13	231.35	344.94	489.64	645.78	794.07	980.77	1180	1407.1	1663.4	1947.9	2208.7	2487.3	2737.8	3002.5	3401.4	3577	3864	4211.6	4297.8	4561.7	4537.4	4747.2	4896.1	5019.5	5089.2	5079.2	5195.9	5339.6	5389.2	5569.1	5567.2	5502.7	5804	5695.6	5741.2	5683.8	5719.4	5787.9	5716.3	5649.7	5812.8	5804.8
9.5529	1.628	0	0	0	3.1653	26.503	53.045	104.14	189.29	290.1	401.56	533.99	680.09	897.9	1088.2	1371.8	1588.7	1838.2	2063.9	2239.1	2469.4	2709	3012.5	3243.6	3548.3	3803.4	3968	4337.6	4539.8	4805.8	5049	5322.8	5580.7	5952.1	6058.3	6314.4	6698.9	6726.5	6897	7086	7257.1	7532.7	7473.1	7583.9	7756.6	7824.5	7812.7	7811.2	7873.6
22.369	29.027	4.7392	0	0	0	0	0	0	0.55965	25.956	68.14	151.04	234.66	328.49	524.9	629.12	757.28	928.41	1110.8	1263.6	1374.1	1465.4	1769	1918.4	2118.5	2147.2	2355.2	2440.8	2476.5	2538.3	2643.4	2792.8	2826	2892.2	2955.4	2985.5	3097.8	3214.6	3207.1	3217.8	3317.1	3257.6	2632.8	3248.9	3146.9	3166.5	3144.1	3299.4	3253.1
3.6549	2.3406	0	0	3.562	1.7674	0	6.5953	0.90743	0	0.27416	0.80777	19.469	1.7986	0	5.9391	34.911	47.203	66.899	112.25	148.38	205.79	274.32	312.03	382.54	473.81	527.87	617.12	587.07	759.56	893.07	864.24	970.87	1028.2	1091.1	1137.9	1214.3	1281.5	1327.5	1399.2	1437.2	1453.4	1518.5	1585	1611.7	1676.2	1733.1	1674.1	1719.8	1725.1
0	27.204	24.752	5.3262	12.276	0	0	0	34.149	44.074	160.75	226.95	315.22	448.57	638.47	847.16	1065.6	1334.5	1538.1	1792.8	1947.9	2269.9	2711.5	2870.4	3224.3	3352.1	3454.1	3690.3	3875.4	4135.7	4303.8	4459.7	4635	4799.3	4925.5	5066.8	5187	5300.3	5377.6	5515	5658.5	5650.5	5877	5877.1	6088.7	6057.4	6100.4	6059.1	6181.7	6200.9
0	0	0	0	38.407	97.698	104.69	146.36	154.88	209.46	230.94	307.39	305.69	345.25	358.37	417.81	416.03	496.52	505.22	518.7	600.3	635.3	721.5	746.34	821.81	857.62	891.53	937.69	976.08	1057.3	1035.7	1060.4	1092.3	1116.9	1126.6	1176.8	1173.1	1188.5	1251.4	1267	1281	1294.8	1332.1	1381.4	1361.6	1428.6	1320.4	1291	1268.3	1274.8
0	0	9.3282	0	3.6727	7.1945	14.081	39.688	57.301	86.336	130.5	136.43	172.62	212.77	255.48	314.22	383.62	579.35	548.56	707.08	741.73	810.23	852.41	907.46	1006.3	1153.5	1269.6	1457.9	1667.5	1730.7	1960.5	2206.4	2401.7	2739.8	2998.6	3271.9	3338.3	3573.6	3565.6	3686.8	3744.8	3814.8	3856.4	3902.2	3949.8	3789.6	3917.9	3930.5	3979.8	3982.3
2.3579	3.8602	0	0	13.967	0	0	0	0	18.896	66.817	112.79	205.38	304.27	435.46	556.07	669.12	801.03	962.07	1085.5	1287.7	1482.3	1705	1880.5	2117.1	2391.3	2647.7	2891.2	3035.2	3280.2	3492.6	3711.9	3938.7	4146.9	4278	4506.6	4748.5	4876.4	5164.4	5232	5437.8	5567.2	5664.2	5784	5880.1	5843.3	6143.6	6114.2	6179.6	6296.7
2.9932	0	0	0.35485	12.534	0	0	0	0	0	2.8251	0	7.5127	5.8517	9.8442	4.0132	0	5.9412	3.0596	15.888	13.913	26.349	31.842	45.577	61.022	80.765	114.51	153.31	203.06	249.14	254.55	336.06	361.93	422.92	500.13	529.33	602.13	650.44	778.06	814.99	806.2	1033.6	984.64	931.96	958.29	1037.9	1053.1	1084.8	1087.4	1116.5
1.3715	8.1239	0	1.146	7.7457	0	0	0	0	0	0	0	0	0	13.111	47.064	95.076	147.65	220.2	277.32	380.13	465.17	553.67	644.95	736.11	844.33	885.83	970.16	1068.9	1123.1	1217.1	1264.4	1396.3	1424.7	1439.1	1582.1	1581.5	1635.9	1713.6	1731.3	1757.8	1828.9	1875.2	1884.5	1889.8	1986.6	1993.3	2049.1	2036.6	2056.3
12.941	1.9309	12.527	0	0	0	0	0	31.15	100.04	196.23	350.54	538.13	746.66	988.09	1180.4	1530.8	1881.3	2151.1	2468.7	2792.1	2947.2	3325.1	3208.1	3447.8	3493.4	3730.5	3887.3	4270.1	4327.9	4448	4443	4733.6	4733.7	5048.8	5137.7	5059.6	5299.1	5594.1	5642.5	5723.8	5725.8	6071.4	6192	6169.8	6277.5	6270.6	6391.8	6122.5	6307.9
10.328	27.85	21.085	0	0	0	0	0	0	0	0	7.9893	41.643	88.037	128.47	209.68	279.08	347.42	424.73	527.01	611.68	711.38	764.44	796.1	864.38	990.55	1092.9	1139.7	1182.4	1245.1	1332.9	1427	1666.8	1627.2	1790.9	1916.2	2052.7	2238.7	2305.6	2300.7	2611.7	2637.8	2693.8	2688.7	2780.7	2424.1	2558.7	2580.2	2615.7	2603.6
4.2731	1.1394	0	0	6.2432	0	3.8437	0	7.2605	42.993	84.79	140.71	220.24	344.14	441.73	625.27	760.33	911.51	1135.8	1370.3	1509.3	1819.7	2040.6	2263.3	2429.1	2638.5	2849.7	3050.2	3367.6	3489.9	3801.3	4042.8	4365.4	4719.7	4848.5	5145.5	5253.3	5479.9	5741.3	5888.7	6120.5	6224.8	6324.9	6449.2	6561.7	6683.3	6750	6867.6	6954.5	7028.3
3.6273	17.743	16.296	0	0	0	0	0	0	0	0	0	6.4773	50.577	131.07	250.72	386.21	502.6	628.31	724.02	887.19	1076.6	1170.1	1341.1	1560.9	1765.1	2030.7	2118.9	2359.8	2578.1	2900	3093.7	3264.9	3441.8	3622.5	3520.7	3930.5	4186.8	4231.3	4402.1	4533.5	4638.6	4875	4815.3	4924.9	4914.8	4981.7	5177.5	5100.5	4957.3
3.3922	1.714	7.628	0	0	2.1989	0.51798	0	9.5018	26.721	23.541	32.208	48.343	62.721	71.875	60.41	70.701	59.995	96.356	85.673	105.49	111.16	122.08	126.69	147.02	147.68	174.57	200.57	142.56	254.41	288.93	321.17	340.71	399.1	434.99	494.09	555.36	581.98	599.73	632.91	661.77	707.12	941.22	1144.6	1154.1	1212.9	1235.5	1252.9	1242.2	1255.2
9.0506	6.0947	6.1121	0	1.983	0	0	0	0	0	9.4626	40.776	108.58	169.78	265.52	337.25	465.7	559.36	691.07	829.43	983.06	1105.4	1238.2	1363.1	1475.4	1639.9	1756.9	1986.7	2210	2301.8	2550.1	2578.6	2693.7	2764.2	2934.6	3025.1	3155.4	3287.2	3236.8	3321.6	3484.4	3590.8	3778.2	3802.5	3859.6	3795.9	3872.5	3940.8	3931.1	4037.3
11.663	12.066	11.907	0	0	0	0	0	0	0	11.965	47.139	91.246	108.65	127.62	171.01	211.96	260.26	305.83	341.66	352.28	429.38	455.84	503.76	542.37	491.87	467.69	470.96	397.13	456.64	454.89	490.53	492.31	537.48	545.39	548.89	516.41	502.17	495.73	431.76	397.68	429.67	435.18	463.48	437.9	446.91	428.25	377.83	400.58	412.73
4.2194	10.806	0	7.0098	9.6041	0	0	0	0	0	6.8352	10.516	0	17.584	19.7	59.321	82.884	146.55	145.44	216.38	353.9	404.08	370.48	469.06	576.5	532.56	585.29	679.55	815.96	884.38	949.53	967.07	1041	1066.3	1190.8	1242.9	1274	1306.7	1352.7	1377.6	1422.5	1524.5	1471.7	1531.8	1524.2	1604.7	1606	1634.5	1629.3	1810.7
0	0	0	0	16.537	3.6042	40.151	89.244	110.15	146.27	195.04	249.67	318.15	386	454.75	492.45	632.35	712.83	786.39	945.33	1028.6	1185.5	1252.5	1419.6	1553.7	1691.3	1765.9	1982.8	2143.1	2209.4	2347.7	2484.1	2756.8	2868.9	3091.6	3183.3	3454.5	3566.3	3786.5	3800.3	3925	4061	4212	4172.8	4225.1	4205.5	4387.9	4273.9	4719	4797.8
15.132	0	18.024	0	3.0952	13.257	0	13.661	29.698	108.15	199.97	231.96	342.53	464.06	624.64	789.67	976.75	1192.2	1381.8	1610.4	1814.9	2055.5	2232.2	2533.8	3001.2	3269.6	3501.6	3621.6	3948.9	3806	3901.5	4295.1	4554.8	4628.1	4744.2	4807.2	4905.5	4972.3	5081.4	5217.6	5232.7	5188.4	5412.3	5421.2	5403	5346.3	5496.8	5382.4	5474.7	5500
0	0	0	0	4.9889	4.0695	20.971	27.269	29.602	42.487	58.867	80.056	116.23	147.51	198.09	254.99	337.18	411.79	544.59	728.57	848.95	1026.5	1226.4	1460.5	1654.8	1942.2	2171.2	2379.6	2619.6	2768.8	3168.2	3359.3	3586.2	3622.4	3858	3956.1	4096.6	4272.8	4557.6	4581.3	4744.1	4932.5	5134.4	5233.1	5094.2	5065.1	5130.1	5117.1	5176.1	5075.6
0	0	8.2268	0	0.94596	6.0362	0	0	3.1933	25.291	44.639	134.5	204.46	313.69	380.18	493.42	650.71	812.62	952	1125	1264.5	1386.1	1534.1	1705.5	1779.6	1962.9	2159.8	2169.1	3079.8	2494.2	3448	2756.3	2768.9	2952.2	3925.1	3918.6	3966.6	4138.3	3309.6	3391.1	4299.1	3609.9	3845.2	4432.6	3941.7	4522	4859.8	3842	3850.5	4030.4
0	0	0	0	0	0.66036	107.94	202.46	370.58	562.92	793.11	1004	1200.9	1410.8	1616.3	1759.4	2019.7	2165.6	2368.2	2519.4	2701.4	2896.2	3055	3226.4	3463.4	3546.8	3756.5	3773.4	3966.4	4096.6	4141	4140.6	4215.1	4279.7	4336.1	4292.6	4316.5	4356.3	4313	4291.2	4254.5	4365	4392.4	4348.3	4339	4159.3	4196.6	4334.3	4211.7	4254.9
11.156	0	2.8118	0	6.9672	4.9247	0	3.8684	0	1.6277	11.974	16.09	35.601	53.949	86.868	128.67	164	230.73	289.34	348.06	424.24	491.88	580.72	639.24	724.27	791.45	865.83	786.01	845.51	915.36	954.5	1008.2	1050.9	1092	1156.2	1299.6	1247	1335.1	1305.5	1462.7	1423	1413.4	1456.9	1593.9	1504	1552.6	1523.6	1598.5	1598.5	1577.2
21.159	15.335	0	0	0	0	0	30.227	60.875	151.2	268.53	466.44	670.11	928.47	1244.8	1537.6	1819.1	2219	2513	2845.8	3138.8	3452.8	3708.4	3995.2	4255.2	4663.1	4909.6	5092.4	5231.5	5364.9	5567.8	5779.6	5987.7	6178.5	6357.8	6379.5	6469.1	6510.9	6597.2	6816.8	6703.3	6769.9	6962.4	6846.8	6906.3	6890	6883	6945.2	6877.3	6954.4
12.71	6.1817	0	0	7.1196	0	0	0	18.502	26.94	37.378	80.739	119.04	183.61	233.17	326.2	410.15	492.81	549.36	651.63	715.25	852.6	914.37	1061.5	1051.9	1164.2	1204.4	1177.9	1479.9	1516.5	1636.4	1770.8	1892.5	2098.3	2225.5	2378.5	2503.8	2618.4	2580	2635.5	3050.9	3234.4	3514.9	3411.2	3493.3	3483.8	3339.8	3589.6	3566.6	3629
0	0	0	0.32726	15.185	0	17.448	1.6949	5.6214	24.06	35.243	63.956	116.4	192.55	268.29	395.62	628.2	767.81	960.16	1156.4	1408.6	1612.6	1869.4	2097	2387.5	2592.1	2869.7	3154.5	3327.5	3588.1	3788.7	4022.1	4325.9	4561	4725.7	4870.7	5099.7	5369.2	5545	5569.4	5806.6	5941	6103.3	6274.9	6332.3	6447.3	6399	6553.4	6722.9	6677.9
11.508	4.7178	0	0	7.5577	0	0	0	0	0	0	4.5885	9.7627	25.047	23.407	35.73	56.27	39.48	46.291	19.517	37.924	27.641	115.6	27.674	29.373	104.36	105.79	166.56	211.18	289.66	321.96	418.37	526.35	651.81	727.48	794.58	880.94	930.22	1041.7	1193.2	1340.1	1417.1	1420.8	1473	1519.7	1486.9	1497.9	1540.5	1532.4	1566.5
11.352	7.0851	1.2914	0	0	0	10.794	40.305	102.92	194.4	304.17	457.19	619.26	807.89	1053.3	1305.6	1528.2	1815	2138	2350.8	2507.7	2890.2	3029.8	3232	3402.3	3485.1	3810	3927.9	4069.5	4268.4	4218.4	4317	4473	4524.8	4825.2	4914.9	5042.9	5195.2	5291.1	5421.6	5463.6	5559.2	5748.3	5853.1	5855.9	6012.4	6008	6089.5	6126.1	6278.9
2.2291	5.5034	0	0	14.932	0	0	0	0	0	0	0	0	0	1.6295	16.579	17.641	14.014	29.077	28.227	35.401	32.982	47.012	74.797	92.996	124.24	155.92	197.21	283.82	343.7	374.61	485.72	543.94	660.71	780.63	866.53	952.75	1049.1	1161	1205.3	1296.5	1368.1	1383.7	1446.4	1663.4	1513.8	1797.5	1755.2	1717.9	1662.2
16.603	2.9246	0	0	0.29342	0	1.2359	0	0	0	0	0	0	0	0	1.6428	6.5281	1.6377	45.238	13.353	20.201	17.873	29.212	50.643	51.035	78.599	146.61	209.06	251.03	281.02	301.81	386.09	442.59	492.9	574.44	631.4	707.71	737.55	806.3	852.51	915.21	987.71	981.36	1017.6	1049.2	1058.8	1128.2	1150.4	1147.8	1162.9
17.429	7.7325	0.17097	0	0	0	0	0	0	7.5709	17.698	67.817	118.67	190.36	250.51	356.27	413.94	513.15	563.93	673.99	755.53	849.26	924.09	1005.6	1116.9	1177.5	1247	1334	1387.1	1444.5	1524.8	1595.9	1675.5	1697.2	1750.2	1623.1	1626.4	1651.7	1645.3	1646.9	1743	1775.6	1850.2	1903	1937.1	1973.4	1976.5	1976.8	2039.7	2070.4
15.878	8.6467	0	0	0	4.2077	4.0715	0	0	0	0	0	0	16.974	18.149	38.923	65.712	78.973	116.39	184.97	256.18	324.18	408.8	503.43	596.84	690.79	777.28	853.62	953.09	1050.2	1104.5	1227	1233.7	1348.9	1371.1	1460	1502.5	1552.2	1602.7	1667.7	1731.4	1729.1	1724.6	1746.3	1754.3	1785.3	1838.4	1839	1853.2	1840.2
4.5685	1.9499	0	0	12.075	0.58749	0	0	0	0	0	18.654	52.816	86.316	141.91	178.5	222.8	248.42	307.09	400.3	434.26	527.27	613.08	686.69	788.09	855.95	992.42	1077.6	1217.3	1328.1	1437.1	1562.9	1722.8	1860.2	2046.9	2143.2	2365.2	2541.1	2597.6	2637.4	2874.4	2979.1	3070.6	3113.8	3315.9	3300	3431.6	3502.2	3474.4	3562.9
27.356	9.1867	5.6738	0	0	0	0	0	0	0	0	17.978	30.469	45.419	85.432	121.87	190.77	261.4	288.97	363.03	414.95	471.07	475.07	577.26	603.73	661.6	690.52	660.95	763.31	738.86	776.2	856.28	893.93	945.55	1092.6	1016.2	1099.5	1106.8	1216	1241.4	1292.7	1265.5	1374.7	1364	1348.7	1356	1315.6	1336.2	1292.9	1362.2
24.297	14.017	0	0	0	0	0	0	0	0	0	14.166	70.372	98.274	153.95	184.77	270.47	320.44	402.55	521.63	559.77	659.25	711.05	792.54	897.23	1044.7	1129.4	1280.4	1345.4	1420.3	1536.5	1728.1	1897.8	2016.5	2100.7	2181.1	2267.3	2449.1	2586.7	2719.9	2744.4	2808.4	2959.2	3019.4	2984	2927.2	2942.8	2983.9	3163.3	3180.7
0	0	0	18.354	48.488	57.057	38.211	53.895	85.15	127.85	165.83	183.45	229.67	273.65	344.72	444.88	542.35	691.41	815.54	942.41	1076.4	1183.8	1324.4	1474.2	1639.6	1693.7	1890.9	1932.7	2059.6	2106.9	2238.1	2362.8	2349.1	2377.4	2393.9	2479.7	2414.9	2630.9	2619.4	2694.4	2882.5	2907.6	2959.3	3037.8	3153.9	3108	3183.1	3010.8	3062.8	3064.1
26.502	15.315	0	0	0	0	0	0	0	18.514	32.81	98.62	170.39	252.14	354.14	487.65	627.42	785.04	1007	1239.6	1489	1743.7	1970.7	2192.6	2505	2789.5	3114.6	3322.9	3695.8	3942.4	4483.4	5007.4	5434.4	5579.9	5843	5962.2	6163.9	6346.9	6796.9	6934.4	7020.5	7057.8	7386.1	7365.7	7386.3	7604.8	7436.1	7551.4	7795.4	7957
33.161	7.7113	22.624	0	0	12.864	0	5.0153	0	0	0	81.649	127.15	238.08	346.3	526.46	589.04	898.43	927.15	1148.3	1396.8	1564.4	1699	1871.8	2055.8	2158	2472.9	2305.7	2525.2	2612.7	2659.4	2820.2	2840	2768	2881.8	3028.9	3108.8	3038.3	3160.9	3107.4	3232.1	3219.3	3157.8	3338.1	3228.3	3254.1	3283.5	3242.3	3248.4	3302.7
22.664	11.371	7.8566	0	0	0	0	0	0	0	0	0	0	0	0	0	0	0	0	0	0	0	0	30.201	57.613	119.25	208.29	301.62	388.67	525.57	661.15	790.07	855.47	1037.5	1149.1	1333.6	1459	1591	1663.1	1826.4	1825.3	1909.5	2001.7	2107.6	2130.6	2171.4	2211.8	2337.6	2349.2	2267.3
0	0	0	2.5982	2.3813	10.276	5.8432	15.681	48.816	75.276	115.42	154.19	195.54	342.98	281.6	404.97	546.22	677.61	712.15	837.07	958.92	1089.3	1093.3	1190	1276.6	1340.9	1402.7	1511.2	1597.5	1881	1669.2	1763.4	1867.6	1977.1	1971.5	2034.5	2050.8	2221.5	2123	2216.4	2741.5	2329.8	2378.9	2393.7	2423.4	2387.7	2491.7	2458.1	2521.2	2485.3
30.575	11.558	10.977	0	1.48	0	0	0	0	0	0	0	0	0	0	0	0	0	0	0	0	0	0	0	0	0	0	0	0	0	0	41.672	119.36	220.87	363.62	496.13	596.23	708	889.87	1111.3	1246.7	1387.2	1466.1	1661	1831.8	1955.1	2043.1	2161.8	2196.6	2198.5
0	11.516	0	5.9342	3.559	0	0	0	0	0.86575	0	0.20433	19.2	63.252	105.33	151.91	210.41	270.92	345.94	437.58	541.61	649.41	772.58	893.96	1059.3	1268.1	1431.3	1573.7	1737.1	1935.7	2094.1	2196.3	2267.7	2430.1	2657	2731	2919.9	3002.5	3170.1	3238.1	3273.6	3539.7	3675.1	3668.4	3706.4	3755.8	3797.8	3959.2	3965.6	4081.1
7.6625	12.956	0	0	0	0	23.495	75.484	182.75	299.16	486.81	730.51	874.02	1095.8	1161.4	1491	1660.8	1922.8	2046.2	2305.4	2426.2	2688.3	2789.9	3027.1	2811.2	2832.8	2970.7	3165.3	3359.2	3395.9	3673.6	3879.9	4265.3	4412.5	4551.6	4432.6	4742.2	4902.8	5149	5372.4	5536.4	5593.3	5887.8	5937	5849.8	6053	6002.7	5873.2	6135.5	5421.8
3.8357	23.947	8.6125	0	0	0	0	0	0.68818	15.409	28.394	31.648	48.778	61.672	85.561	120.87	196.57	262.44	352.42	461.4	528.09	674.47	775.07	866.38	969.9	1117.8	1205.2	1269.7	1333.5	1433.2	1602.1	1688.1	1741.5	1853.5	1856.7	1905	2012	2146.8	2238.8	2381.4	2413.1	2464.2	2603	2523.7	2583.9	2555.2	2692.5	2666	2672	2759.4
0	0	0	0	0	189.72	285.17	295.9	329.54	374.29	344.87	429.61	447.15	479.46	505.97	528.94	508.79	550.62	559.69	550.08	638.56	708.84	747.97	801.93	916.99	1061.8	1102.6	1165	1232.4	1290.9	1341.6	1367.5	1292	1270.9	1301.8	1375.3	1401.9	1433.5	1490.4	1533.4	1623	1620.5	1685.9	1695.1	1775.6	1764.1	1792.4	1779.4	1835.6	1793.8
0	0	0	0	6.8409	28.688	55.393	54.102	102.88	94.568	89.191	90.36	106.1	122.82	164.67	207.41	245.91	280.12	358.25	405.9	486.23	524.99	535.14	639.02	558.78	718.03	752.41	875.27	939.02	933.01	998.52	1043.5	1035.4	1077.6	1097	1104.8	1117.7	1171.3	1149.7	1188	1204.4	1257.7	1212.9	1169.6	1234.9	1207.4	1188.7	1182.3	1159	1213.8
0	0	0	5.8263	8.432	0	27.205	44.019	74.543	122.6	164.01	246.75	289.78	383.59	494.67	598.56	708.81	848.11	977.32	1105.3	1214.6	1326.7	1490.7	1595.8	1711	1831.8	1870.1	1982.7	2119.7	2207.8	2331.6	2479.7	2588.3	2771.4	2821.5	2981.9	3061.8	3149.7	3200.5	3248.3	3308.6	3357.9	3430.7	3534.2	3536.8	3639.6	3612	3742.1	3707.1	3744.5
4.3555	4.8347	1.8559	0	21.074	0	0	0	0	5.6956	21.217	84.873	146.45	221.26	302.03	414.09	560.85	666.19	807.06	916.59	1007.9	1130.6	1256.2	1404.4	1507.6	1707.6	1805.8	1932.9	2062.2	2129.7	2260	2367.3	2461.1	2588.2	2737.5	2776.6	2852.2	2825.1	2906.4	2958.2	2982.1	3036.6	3071.8	3118.5	3160.5	3159.3	3185.3	3160.2	3238.9	3157.1
12.806	0	2.0946	0	10.182	4.7011	0	0	0	2.0203	10.468	33.608	46.058	63.656	70.366	110.25	138.68	146.5	191.97	242.08	297.44	514.48	382.05	254.81	323.1	314.34	366.54	391.8	405.24	429.98	457.16	450.57	504.22	499.82	474.96	521.2	539.33	560.52	582.55	586.62	554.24	581.93	614.51	699.14	664.62	685.39	685.15	659.23	700.23	677.91
7.5311	8.0977	4.9245	0	5.9633	0	0	0	0	0	16.829	22.865	55.158	98.557	153.25	206.07	301.82	393.55	503.8	675.52	774.2	903.09	846.23	981.39	1110.2	1176.1	1377.3	1446.1	1507.3	1672.9	1726.4	1826.6	1923.4	2033.9	2092.8	2132.7	2111.6	2178.4	2114.6	2113.8	2150.7	2063.2	2103	2064.3	2045	2102.2	2164.7	2161.7	2250	2145.7
0	5.8208	0	0	6.1963	0	17.653	42.621	98.981	211.02	331.87	455.02	590.74	797.91	980.12	1140.4	1347.1	1617.2	1830.6	2028.4	2198	2471.6	2630.7	2967.4	3101.1	3291.7	3384.7	3481.3	3610.7	3771.8	3905.3	4080.4	4068.8	4099.4	4254.1	4300.5	4293.5	4373	4401.3	4514.9	4693.6	4539.6	4570	4583.2	4572.6	4656	4695	4693.3	4791.8	4793.9
32	28.492	0	0	0	0	0	0	0	0	0	0	0	0	0	0	0	0	0	9.4764	44.149	94.974	136.37	190.11	300.69	373.61	477.59	547.99	663.83	787.8	941.71	1085.6	1214	1379.5	1547.3	1708	1773.7	1922.2	1978.2	2121.2	2272.1	2204.7	2387.6	2422.9	2543.2	2578.9	2564.5	2602.8	2648.6	2600.4
6.6183	1.5919	0	0	0	5.8531	17.27	38.41	60.372	98.79	140.24	208.72	290.98	372.93	484.79	580.62	710.97	841.2	980.8	1185.2	1405.5	1652.7	1738.6	1980.4	2154.4	2317.1	2556.6	2916.6	3074.9	3270.1	3492.4	3835.4	4127.7	4487.1	4840.4	5003.4	5397.9	5538.9	5718.8	5947.4	6110.7	6206.6	6377.9	6459.6	6662.1	6927.5	6890.8	7069	6902.9	7030.2
0	0.021027	0	0	6.6859	0	8.6791	2.726	13.968	35.178	64.86	101.31	154.01	214.3	295.57	392.91	482.79	572.41	698.93	812.83	913.89	1031.3	1158.5	1317.2	1389.6	1502.3	1657.6	1830.6	1993.3	2132.4	2198.1	2409.5	2613.2	2770.1	2904.7	3005.3	3085.6	3258.6	3352	3479.9	3629.7	3731.6	3929	4036.7	4063.3	4292.5	4270.3	4346.1	4531.3	4574.8
0	0	0	0	0.85628	11.906	60.58	120.91	210.19	302.93	428.54	556.53	743.21	935.4	1157.2	1280.7	1505.4	1573.9	1805.6	1930	1955.2	2215.1	2252.9	2394.1	2461.5	2602.6	2696.2	2826.8	2947.3	2979.6	3063.3	3226.8	3306.6	3470	3566.9	3620.7	3676.6	3796.6	3879.9	4023.8	4132.9	4120.1	4132.1	4395.6	4258	4333.3	4154.2	4351.5	4369.2	4374.7
19.464	11.491	1.3007	0	0	3.1964	0	0	0	0	0	0	0	0	0	0	0	0	0	0	0	29.883	106.53	161.06	227.91	305.39	364.54	455.45	517.3	628.16	697.72	753.36	847.91	863.6	922.53	1041.3	1052.7	1156.6	1202	1225.7	1293.6	1295.4	1342	1363.9	1360.5	1443.8	1431.7	1391.6	1407.9	1429.1
0	0	0	0	16.006	42.675	73.147	79.455	99.278	133.49	152.96	231.47	307.96	449.37	555.72	762	936.6	1142.5	1347.5	1631.5	1907.2	2145.7	2435	2714.1	3080.5	3297.2	3466.2	3751.5	3989.1	4156	4464.3	4462.4	4659.2	4834.5	5352.3	5390.5	5505.1	5615.4	5607	5749.9	5814.9	6145.4	6249.5	6050.5	6133.2	6089.5	6273.5	6371.7	6219.5	6439
0	0.40953	0	0	8.6688	19.286	16.28	32.829	42.9	32.494	59.229	72.668	127.49	140.69	190.74	240.4	320.26	445.09	508.62	637.55	791.41	894.81	985.61	1143.3	1275.1	1403	1562.1	1655.9	1810.2	1922.5	2218.6	2307.5	2418.8	2413.4	2716.5	2777.4	2825.2	3099.7	3041.1	3289.1	3348.9	3352.5	3542.1	3526.1	3586.3	3680.4	3398.7	3458.5	3596.4	3404.9
24.79	25.932	6.7945	0	0	0	0	0	0	0	4.689	18.259	44.645	88.547	119.7	153.98	221.67	248.26	308.64	387.58	439.29	553.42	723.29	820.89	955.86	1143.4	1286.9	1429.1	1549.4	1610.9	1806.9	1979.4	1901.3	2067.4	2213.1	2329.9	2463.8	2629.2	2791.3	2874.1	2933.5	3041.9	3141.1	3127.6	3138.6	3145.8	3243.6	3284.8	3376.2	3446.7
0	0	0	0	9.804	0	15.204	19.084	44.873	72.549	131.97	182.34	249.82	402.01	430.9	544.85	631.51	799.09	972.09	1070	1149.3	1477.1	1477.1	1708	1632.5	1900.7	2193.2	2354.4	2572.7	2684.8	2721.6	3027.3	3268.5	3500.7	3423.2	3374.6	3629	3723.4	3657.9	4066.8	3894.4	4087.5	4203.5	4246.9	4240.9	4150.2	4317.2	4274.6	4448.5	4472.9
15.595	4.526	2.0195	8.0322	6.5386	0	0	0	0	0	30.73	88.188	152.93	219.41	288.6	348.38	431.46	511.91	593.29	632.48	748.02	829.11	955.59	1091.7	1196.5	1324.7	1400.8	1586.5	1668.1	1738.7	1879.3	1911.6	2074.4	2273.5	2290.8	2398.6	2622.4	2607.9	2747.9	2756.8	2826.3	2861.3	3048.6	3034.4	3150.9	3117.9	3163.1	3212.1	3168.4	3250.2
12.638	9.2593	0	0	1.2466	0	6.997	23.41	59.081	107.08	166.48	257.86	352.72	465.43	590.15	736.1	912.52	1035.4	1254.4	1367.7	1634.6	1792.6	1953.8	1972.1	2116.7	2241.7	2352	2524.9	2614.5	2746.8	2754	2958.7	3629.5	3721.5	3873.3	3961.4	4068.8	4114	4174.7	4364.2	4513.6	4608.9	4860.8	4699.8	4807.1	4797.5	4976.3	5045	4947.5	5090.2
0	0	0	0	16.689	0	12.144	2.7148	51.87	123.89	232.56	384.89	585.57	798.67	1057.3	1350.7	1634.7	1861	2147	2416.1	2702.3	3123.4	3266	3446.7	3813.2	4077.5	4336	4618.7	4828.5	5104.9	5251.5	5475.5	5753	5972.6	6104.7	6260.2	6448.4	6561.5	6557.6	6648	6735.4	6792	6952.4	6997.9	6944.8	7060.5	6968	7057.6	7174.6	6940.2
7.9743	8.1724	5.7397	1.7017	9.1181	0	0	0	28.15	100.64	181.32	283.79	421.59	591.09	760.01	998.22	1249.6	1498.2	1748.7	2054.8	2362.8	2667.7	2995.5	3244.4	3644.4	3885.4	4268.3	4544	4839.3	5117.8	5390.9	5714.9	5793.2	6105.8	6226.7	6387.8	6590.8	6774.9	6932.5	6928.2	7196.6	7194.6	7285.4	7298.5	7376.6	7468.6	7516.4	7571.9	7662.8	7527.7
0	0	0	6.4558	36.215	18.265	50.387	72.356	121.32	159.16	209.51	300.9	366.7	444.38	545.19	681.2	833.82	1076.2	1259.8	1484.2	1636.7	1794.2	2095.9	2370.4	2595.9	2912.7	3151	3510.4	3728.1	4016.1	4271.1	4511.3	4707.6	5104	5241.1	5494.9	5725.3	5945.5	5935.1	6090.2	6256.4	6290.9	6613.3	6668.6	6777.7	6861.7	6833.4	6855.7	7027.7	6897
0	0	0	0	18.474	10.548	2.0239	12.278	15.113	14.2	11.09	10.246	22.153	6.1658	8.5443	18.144	0	0	0	0	0	0	0	0	16.747	29.135	54.032	97.164	111.95	133.54	153	179.58	202.48	220.41	248.77	283.61	297.97	320.02	340.73	329.88	336.06	358.4	379.42	355.73	390.52	382.82	376.96	367.1	387.15	370.67
23.703	21.116	5.3034	0	0	0	0	1.1189	38.261	99.957	224.15	369.15	550.29	674.02	883.75	1091.9	1282	1513.9	1754.4	2043.5	2280.4	2629.4	2918.5	3210.1	3514.7	3735.8	3996.8	4399.1	4689.4	4825.4	5068.4	5323.4	5546.3	5858.6	6110.1	6243	6406.1	6936.3	6913.3	7011.9	7168.4	7307.2	7494.2	7577.7	7576.1	7676.4	7929.9	7767.4	7841.2	7848.5
1.1156	4.4152	0	0	0	0.50724	7.0544	16.637	35.315	39.031	54.982	63.061	77.779	43.292	69.88	30.46	88.68	92.147	100.26	122.22	148.9	145.1	179.35	227.23	261.37	256.64	197.54	194.48	206	252.55	249.1	293.4	320.07	343.04	392.15	402.26	400.55	448.35	488.26	535.98	544.95	545.31	624.96	631.73	660.86	747.76	728.76	719.56	760.27	732.01
0	0	0	0	1.8471	18.046	24.271	42.096	57.33	94.422	108.88	134.24	157.46	209.66	250.6	318.23	370.81	426.37	475.26	553.25	609.1	674.62	746.78	808.35	837.78	922.62	963.47	1050.8	1086.6	1146.5	1222.9	1259.9	1380	1418.4	1429	1585.3	1634.2	1663.4	1713.7	1773.7	1870.1	1915.2	1892.8	1976	1836.8	1886.9	1894.7	1904.3	1930.9	1950.3
2.8786	0	0	4.9375	16.831	0	3.6755	9.7923	25.764	66.841	104.62	161.65	245.4	340.64	476.82	615.16	741.5	881.79	1049.6	1169.5	1359.8	1487.1	1594.8	1741.1	1888.2	2065.9	2203.5	2259.1	2503.5	2580.9	2778.3	2833.9	2907.1	3037	3205.3	3461.1	3493.9	3718.3	3775.3	3885.4	3991	3885.6	3926.7	3945.3	4017.1	4103.2	4156.9	4224.9	4195.8	4214.3
10.074	4.029	4.8923	0	4.8572	0	0	0	10.181	30.253	51.481	74.17	134.29	173.99	243.33	303.1	381.63	423.64	490.28	538.79	634.26	699.62	744.78	798.31	830.07	864.17	895.76	937.74	973.58	1025	1052.8	1041.1	1026.9	1039.5	1080.4	1089.7	1121.6	1113.8	1146.9	1157.1	1162.8	1202.7	1150.3	1190.2	1181.5	1108.9	1186.1	1169.4	1188.8	1196.4
0	0	0	1.17	14.482	3.0101	0	0	0	6.1553	14.174	41.585	81.01	126.46	182.99	238.34	308.4	390.06	481.95	567.11	637.04	698.91	772.46	856.52	890.84	943.35	1000.2	1096.4	1161.2	1234.9	1271.8	1288.1	1403.2	1432.5	1492.7	1573.1	1658	1694.6	1757.1	1773.5	1823.4	1845.7	1918.6	1937.7	1966.3	1970.3	2001.3	2000.9	2025	2077.8
14.89	15.486	5.2112	0	0	0	0	0	0	0	0	0	23.676	16.642	33.631	33.434	68.445	64.757	102.99	199.1	89.426	149.77	139.99	182.05	195.63	236.13	282.87	273.36	262.38	446.78	335.93	417.8	494.18	612.4	555.86	598.66	636.59	751.69	811.07	862.8	849.04	996.78	1031.8	1050.9	1080.7	1162.3	1167.1	1131.1	523.22	507.46
0	0	0	21.058	102.4	112.73	163.56	215.15	265.2	325.25	327.41	397	352.99	415.94	411.13	464.01	507.06	563.22	640.67	707.85	865.24	974.86	1100.2	1254.8	1389.9	1550.4	1654.1	1804.4	2049.3	2225	2388.8	2513.9	2204.3	2653	2672.7	2915.4	3045	3115.2	3198.3	3207.3	3358.9	3507.3	3583.5	3599.2	3613.3	3645.4	3665.7	3579.9	3687.9	3681.8
0	0	0	7.7444	20.652	14.416	3.9121	0	11.07	0	0	0	0	4.1752	27.502	56.044	151.06	178.49	244.16	283.22	322.65	388.92	462.01	543.91	633.59	696.9	784.13	878.04	990.12	1114.9	1236.1	1357.6	1559.9	1727.3	1992	2122.2	2234.1	2446.3	2633.3	2824	2918.9	3102	3283.6	3384.3	3459.5	3491.4	3532.4	3525.3	3596.2	3590.5
0	2.1828	0	0	16.275	5.6092	0	0	13.847	39.51	102.47	180.88	286.58	359.06	477.67	652.49	780.67	910.64	1039.2	1193.5	1318.2	1475.6	1657.7	1759.4	1973.8	2124.6	2314.8	2433	2620.4	2768.7	2994.8	3151.6	3307.4	3524.2	3755.7	3893	4029.6	4246.5	4431.1	4577	4710.6	4591.2	4783.3	4755	4814.1	4945.8	5017.6	4975.2	5054.2	5049.5
0	0	0	0	5.4137	48.562	86.196	152.23	215.61	289.58	357.97	484.44	553.02	625.89	707.91	821.25	922.93	883.73	1171.5	1291.7	1336.4	1456.1	1593.6	1334.4	1538.4	1878	1892.8	2061.3	2057.5	2104.8	2011.7	2181	2258.7	2272.9	2312.8	2378.5	2378.4	2504.7	2411.8	2383.5	2379.7	2469.8	2664.9	2643.4	2696.8	2671.1	2648.6	2721.3	2835.1	2884.9
0	2.7091	0	0	0	0	26.98	51.491	101.52	158.13	211.8	297.89	406.3	512.59	638.61	779.93	911.56	1068.7	1222.8	1378.5	1491	1584.5	1783.7	1830.5	2013.6	2082.2	2193.7	2269.3	2283.1	2406.1	2513.7	2603.2	2689.9	2706.1	2819.1	2813.9	2891	2908.9	2955.3	2983.2	3025.5	3048.9	3083.6	3096.5	3078.2	3138.1	3084.9	3030.8	2976.2	2997.5
14.732	1.6536	0	0	0	0	0	5.1984	13.967	23.11	14.316	37.144	35.597	50.005	81.982	128.44	209.25	305.55	411.32	576.66	741.77	936.5	1085.9	1267.8	1452.9	1868.1	2140.6	2040.5	2039.4	2287.5	2622.3	2852.9	2965.8	3216.5	3242.5	3328.9	3489.7	3687.1	3916.6	3964.4	4153.4	4340	4513.7	4594.1	4666.1	4645.5	4557.9	4742.2	4847.3	5016.7
13.739	7.1726	0.19648	0	2.2921	0	0	0	3.0093	5.3597	30.741	33.513	44.036	69.892	80.979	108.51	130.02	160.32	177.49	231.53	255.53	285.57	322.04	392.13	464.03	514.8	532.1	655.47	668.01	734.97	807.29	901.22	1047.1	1098.6	1221.5	1241.3	1246.9	1349.2	1465.2	1497.4	1545.5	1422.3	1463.6	1619.6	1693.1	1712.3	1777.8	1731.3	1850.9	1660.2
16.359	32.156	11.765	0	0	0	0	0	0	0.53205	0	12.943	43.674	100.98	198.16	289.33	424.27	636.1	836.67	999.73	1161.1	1377.5	1611.4	1889.7	2069.1	2153.7	2379.8	2490	2655.5	2811.2	2945.8	3009.5	3204.8	3291.5	3393.2	3442.8	3561.9	3664.7	3697.8	3726.8	3818.3	3980	4050.1	4014.9	4169.1	4197	4291.3	4247.1	4274	4289.8
3.3284	15.209	2.6966	0	12.147	0	0	0	0	3.5436	9.7014	28.486	38.47	49.221	67.868	89.793	114.48	144.67	164.36	186.84	234.25	250.84	301.52	291.84	331.12	335.81	358.87	378.17	443.72	472.47	499.1	535.93	604.72	642.16	736.28	748.72	851.75	843.59	928.52	965.91	1040.5	1000.4	1123.7	1072.5	1191.9	1175	1258.8	1288.5	1316.6	1254.3
11.776	4.7216	3.4088	0.78038	5.0917	0	0	0	1.0328	27.948	53.779	133.18	203.66	324.36	464.87	639.54	820.99	1035.6	1301.8	1599.7	1936.5	2236.7	2648.2	2854.2	3150.1	3595.2	3900.7	4286.5	5167.6	5740.2	6297.6	5391.1	5610.2	6015.3	6232.5	6336.5	6542.2	6616.2	7047.9	7136.3	7266.1	7496.1	7344	7431	7500.9	7613.7	7790.5	7768.5	7821.8	7872.9
3.5062	0	0	0	0	5.4818	44.618	111.42	207.56	350.64	508.09	733.87	969.56	1273.7	1582.5	1978.8	2372.3	2675.9	3053.5	3236.1	3579.2	3938.2	4151.6	4461.3	4830.3	4937.6	5255.9	5444.4	5655.8	5777.7	6027.4	6234.8	6337.6	6369.1	6622.5	6412.3	6642.6	6874.2	7012.8	6952.7	6940.2	6980.6	7169.8	7102.3	7159.2	7038.1	7066.6	7105.3	6988.2	7041.4
0	0	0	0	13.647	0	27.23	75.286	153.94	237.23	340.6	485.41	600.93	744.6	826.18	1019	1158.3	1280.9	1386	1529.5	1634.9	1703.4	1935.5	1909.6	2090.4	2156	2225	2310.7	2334.2	2431.9	2447.8	2545.6	2691.1	2768.3	2775.1	2952.7	2899.8	3052.8	3060.6	3086.4	3138.7	3208.2	3252.1	3290.2	3300	3404.4	3409.2	3437.5	3460.1	3552
8.1386	8.6082	2.3287	0	1.663	0.70516	0	0	0	0	0	0	0	3.7431	18.216	44.647	59.469	87.459	120.77	148.51	174.97	222.2	268.48	305.41	340.06	373.01	402.92	425.86	455.04	475.2	475.4	488.16	524.41	551.66	588.13	638.26	666.86	678.68	701.02	713.83	759.77	805.18	827.77	833.26	869.71	917.36	921.05	897.77	905.05	928.46
12.544	13.888	7.6327	0	38.989	0	0	0	0	0	0	0	0	0	0	28.698	97.051	158.17	246.92	291.05	407.96	516.9	653.7	762.96	903.9	1012.5	1147.9	1305.8	1378.2	1536.6	1669.6	1782.9	1870.2	2039.4	2147.8	2351.7	2389.7	2437.9	2550	2655.3	2737.7	2784.2	2881.8	2903.4	2974.7	3092.3	3077.8	3109.5	3066.1	3030.7
1.8031	3.6817	0	0	5.1743	7.9338	19.393	0.53708	4.4328	0	0	0	0	6.0074	12.474	41.055	54.28	65.203	112	161.52	256.92	313.06	417.16	520.79	628.32	716.69	836.6	921.76	1003.3	1133.9	1248.8	1308.3	1427.1	1520.1	1600.2	1713.9	1700.6	1829.4	1950.3	2009.9	2059.8	2089.3	2096	2152.8	2025.2	2112.7	2181.1	2161.1	2145	2180.5
15.677	7.6342	0	0.71862	0	0	1.7249	0	1.0175	29.807	54.303	108.85	148.01	179.68	202.96	251.99	325.65	393.16	420.12	466.14	483.97	550.39	598.55	654.26	664.72	670.63	751.47	787.38	775.43	826.72	749.76	806.36	855.19	981.68	1021.2	1012.1	1066.8	1100.2	1131.7	1194.3	1249	1294.1	1339.8	1371.9	1370.4	1433.7	1356.2	1381.3	1341.4	1390
7.9648	13.723	2.6343	0	3.6319	0	0	0	0	9.4093	27.384	45.655	79.824	116.46	204.51	261.44	365.68	508.76	661.65	810.55	966.63	1124.9	1326.6	1483.8	1794.8	1846.3	2065.5	2189.9	2430.7	3137.9	2714	2917.1	2999.8	3207.3	3397.2	3554.3	3667.6	3809.8	4019.4	4024.6	4226.6	4217.8	4467.6	4407.1	4425.8	4488.1	4641.8	4766.8	4721.6	4857.1
0	1.1343	0	0	4.3273	0	15.18	45.223	91.123	164.2	260.81	416.49	576.15	736.18	851.27	1089	1287.7	1602.6	1806.4	1923.7	2082.5	2425.2	2585.9	2740.2	3018.5	3122.3	3123.9	3236.5	3331.2	3472.1	3546.8	3660.5	3716.8	3818.9	3991	4098.1	4068.5	4102.4	4147.6	4351.5	4461.1	4529.2	4588.3	4710.7	4606	4666.5	4616.2	4583.7	4573.4	4558.8
9.8128	18.249	9.1989	0	2.5012	0	0	0	0	9.0592	25.311	71.161	112.69	163.07	231.67	329.27	421.36	533.8	629.01	801.14	924.27	1080	1177.9	1384.5	1501.3	1703.9	1847.2	2006.5	2190.9	2374.4	2668.2	2821	3176.3	3420.5	3877.7	4099.4	4175.8	4534.4	4931.1	5277.9	5424.7	5341	5767.6	5967.6	6286.8	6200.4	6301.9	6448.6	6422.9	6257.3
14.061	2.9637	0	0	2.68	0	5.3682	11.339	8.6788	22.318	30.084	17.919	14.215	29.237	20.925	42.187	79.129	134.62	220.84	337.37	465.01	655.64	771.75	962.76	1114	1294.5	1507.4	1731	1965.5	2241.3	2467.1	2674.8	3032.9	3296.3	3633.8	3764.8	4105.9	4414.4	4647.3	4848.6	5090	5334.4	5702.4	5798.8	6162.5	6417.7	6789.9	6591.5	6491.2	6391.3
11.526	17.857	1.1702	0	0	0	0	0	0	9.8431	11.407	26.41	31.153	41.631	63.927	101.44	115.93	164.23	169.08	232.81	266.64	301.24	349.95	390.09	440.28	508.72	600.89	667.62	793.14	908.02	1035.5	1142.2	1370.7	1523.9	1578.1	1699.6	1917.2	2085.9	2202.3	2329.7	2453.9	2584.7	2665	2751.9	2853.4	2873.3	3066	3086.3	3189.2	3272
27.034	12.165	2.1966	0	0	0	0	0.38881	44.472	119.49	222.38	343.85	505.1	680.19	866.9	1050.9	1317	1481.8	1765.7	2020	2277.7	2536.8	2751.1	3023.3	3410.3	3520.5	3713.2	4064.9	4215.1	4418.8	4532.8	4781.7	5033.9	5271.6	5548.7	5648.5	5782.6	6046.2	6162.5	6268.8	6260.3	6513.7	6679.2	6761.7	6936.5	6836.2	6884.5	6998.9	6871.7	7004.8
0	7.0044	0	0.68667	20.183	0	0	7.8955	9.9649	20.702	19.372	34.341	48.41	49.728	58.383	68.547	75.084	80.162	90.724	126.04	149.73	157.23	167.96	164.11	182.77	211.98	230.83	266.98	322.61	316.34	345.95	367.74	420.06	448.95	480.39	493.64	500.37	534.96	584.03	573.91	626.57	628.59	695.1	680.63	705	718.02	682.1	688.96	713.43	709.09
1.1898	0	4.2534	0	0	5.1739	0.91486	0	0	0	0	0	0	0	10.052	42.011	84.563	124.02	245.35	273.17	393.06	535.29	696.38	825.31	1005.8	1215.2	1434.8	1573.8	1769.4	1969.9	2160.7	2401.8	2599.9	2772	3015.9	3165.9	3366.4	3613	3749.2	3925.7	4029.4	4108.9	4126.7	4308	4457.3	4509.4	4499.8	4658.4	4699.5	4652.3
15.787	3.3114	5.3679	0	10.178	0	0	0	0	29.828	62.765	133.67	206.72	322.36	443.37	590.99	756.75	942.87	1079.7	1235.7	1362.4	1599.7	1761.4	1956	2092.8	2273.2	2443.5	2608.3	2684.5	2768.8	2892.1	3027.7	3091.4	3301	3397.7	3533.5	3543.6	3540.4	3698.9	3700.6	3690.6	3799.5	3866.1	3906.3	4047.5	3964.1	4084.6	3993.7	4084.4	4162.9
18.118	3.9685	7.0717	0	0.85947	0	0	0	18.593	40.375	85.789	139.35	157.06	238.21	308.49	364.41	418.23	417.3	547.95	521.52	587.41	584.79	620.89	658.03	625.07	660.07	684.21	720.97	768.11	807.43	862.11	989.36	1068.4	1128.1	1267.1	1404.5	1573.6	1680	1780.8	1865.2	1949.5	2112.6	2175.6	2255.5	2395.7	2462.3	2507.5	2607.7	2642.7	2557.2
0	8.5185	0.06185	3.1818	8.2026	0	0	0	16.264	50.993	61.262	126.28	219.01	322.97	448.02	557.8	754.16	1011.6	1238.6	1409.2	1649	1812.4	2159.5	2085.5	2166.5	2492.3	2348.2	2471.4	2877.9	2904.5	3072.5	3248.1	3155.9	3001.6	2958.7	3234.2	3068.5	2815.1	3300.8	3379.4	3492.6	3564.5	3646.1	3609.4	3658.5	3668.4	3729.1	3650.3	2868.9	2914.6
0	4.3827	0	1.9849	2.9654	0	8.114	11.372	8.9923	23.561	32.101	62.95	80.49	102.98	140.82	190.82	239.24	295.94	347.07	410.65	429.02	509.64	550.63	605.53	693.15	853.37	970.69	1008.2	1156.9	1232.9	1364.9	1265.9	1372.1	1456	1574.5	1583.4	1731.1	1898.8	1845.2	1933.6	1987.6	2031.7	2126.3	2175.4	2258.2	2235.6	2368	2412	2449.4	2454.2
0	0	0	9.6736	44.501	71.716	58.575	99.034	93.211	124.43	157.48	141.51	144.29	180.79	196.03	233.66	306.59	381.27	480.53	611.85	691.34	810.6	906.88	1028.8	1201.3	1304.6	1453.1	1575	1713.6	1803.8	1819.4	1948.5	2064.4	2172	2286.4	2309.3	2452.5	2550.4	2556.5	2652.6	2641.5	2706.2	2810	2780.6	2875.2	2979.4	3298.6	3303	3223.5	3405.3
0	3.508	0	0	13.02	0.66726	0	5.916	15.882	30.547	71.586	111.76	155.33	166.14	171.25	209.47	218.2	238.75	238.04	260.86	271.14	281.88	320.69	338.83	377.44	380.81	406	458.94	537.78	538.82	580.74	672.77	725.86	808.55	875.87	943.45	1007.7	1096.8	1081.2	1158.2	1211.6	1263.6	1314	1310.1	1387.9	1390.5	1414.2	1421.5	1420.1	1417.5
31.314	20.737	11.661	0	0	0	0	0	0	0	0	0	0	0	16.271	42.676	91.475	130.17	155.96	194.96	259.7	318.9	360.57	429.87	475.03	547.98	582.68	657.89	726.08	764.55	849.38	880.12	944.82	943.61	1004.9	1067.9	1066.8	1070.3	1125.3	1135.4	1180.4	1182.1	1148.7	1197	1181.8	1194.5	1200.6	1170.1	1216.1	1225.7
0	22.373	6.5562	0	0	0	0	12.429	22.386	71.243	97.642	179.81	251.69	299.61	356.8	464.67	543.55	611.07	736.61	972.79	1079.6	1171.2	1186.1	1284.5	1389.9	1418.1	1481.3	1485.3	1551.7	1568.3	1666.7	1647.5	1759	1724.3	1676.3	1743.9	1754.2	1919.1	1866.3	1831.4	1888.4	1807.9	1864	1782.6	1813.3	2015.1	1819	1811.1	1809.4	1797.8
17.659	16.27	4.1085	0	0	4.1873	0	0	0	0	0	0	0	33.672	88.847	163.56	237.99	341.88	411.11	503.19	575.06	688.9	781.04	843.23	975.21	1073.7	1137.4	1209.3	1272	1353.9	1404.5	1454	1507.8	1566.2	1632.8	1691.4	1734.9	1759.8	1850.8	1863	1918.4	1919.2	1926.5	1999.7	1997.6	2013.8	2042.1	1994.3	2001.9	2024.3
0	0	6.4679	12.02	16.237	0	0	0	0	8.7728	16.996	32.222	49.824	99.888	160.78	260.74	357.78	513.02	611.12	747.7	879.64	983.99	1287.5	1247.9	1433.3	1563.3	1649	1759.6	1858.3	1968	2071.4	2282.5	2391.7	2475.9	2569.2	2620.7	2658.9	2771.7	2766.7	2812.5	2859.8	2831.6	2890.6	2974.1	2993.4	2990.6	2806.2	3097.4	3077.2	3101.6
20.067	12.155	0.9197	0	0	0	0	0	0	0	0	0	0	0	0	0	0	28.561	40.649	71.884	172.51	243.96	378.89	475.54	567.83	751.82	853.05	919.89	977.87	1137.5	1260.4	1451.5	1548.1	1593.3	1714.2	1723.2	1844.9	1911.9	2022.5	1976	2163.7	2155.6	2145.5	2238.8	2229.5	2286.6	2347.5	2335.3	2285.7	2322.1
20.781	20.365	3.1883	0	0	0	0	0	29.629	66.173	151.31	246.68	370.82	503.02	656.7	780.57	936.72	1090.4	1240.4	1407	1562	1747.5	1881	2019.4	2095.5	2229.6	2359.1	2440.4	2589	2663.7	2773.6	2928.9	3020.5	3179.6	3242.9	3376.9	3463.1	3568.2	3701.2	3739.1	3810.8	3949.2	3853.2	3909.2	3927	3805.8	3997.2	3892.7	4056.9	3933.6
19.078	1.7633	1.9598	0	0	0	5.6149	0	0	0	3.2269	34.439	53.201	61.88	115.25	128.22	181.65	183.24	271.04	278.42	345.55	308.14	387.72	403.23	418.27	401.7	468.81	464.34	492.95	510.13	558.6	582	611.09	623.37	686.5	710.54	751.97	793.39	859.34	922.17	968.05	956.72	1031.5	1065.1	1135.6	1107.5	1156.1	1164.1	1220.4	1224.1
28.366	16.091	0	0	5.7938	0	0	0	0	0	0	0	0	0	0	0	0	0	3.0274	0	9.0978	12.58	33.398	33.179	52.654	49.085	70.556	70.97	65.094	95.422	119.46	145.69	171.78	194.62	185.23	193.59	205.7	238.41	273.08	302.7	303.2	302.89	350.25	338.69	417.75	666.18	723.5	620.25	666.88	591.04
12.323	0	0	0	6.5867	3.7693	0	0	23.629	54.74	98.689	176.01	219.14	333.69	457.46	589.9	738.72	939.88	1160	1314.5	1682.6	1753.5	1979.7	2198.7	2394	2639.4	2892.6	3055.8	3225.3	3452	3536.6	3801.6	3981.2	4149.5	4244.3	4505.1	4477.6	4670.6	4801.9	4953	4896.9	5181.7	5047.5	5168.9	5212.3	5073.7	5175.6	5186	5198.9	5247.5
0	0	0	0	9.2419	8.2643	41.541	65.517	117.42	172.85	260.29	325.94	523.35	487.22	544.31	642.73	727.23	778.37	906.61	1054.9	1154.2	1273.8	1369.2	1494.3	1554.4	1697.3	1867	2037.4	2112.4	2262.9	2380	2623.3	2715.3	3004.6	3137.2	3124.4	3291	3368.3	3612.9	3570.2	3737.6	3726.6	3715.7	3861.3	3940.3	4059.3	4058.4	4017.5	4215.9	4235.1
14.357	2.8252	0	0	3.7803	2.7249	0	0	0	5.003	3.3144	8.2689	9.806	15.002	5.5306	10.309	3.1061	0	0	0	2.0507	10.262	20.468	12.73	43.628	60.988	70.26	99.75	149.07	155.22	193.48	218.02	272.38	294.46	347.55	367.93	411.09	446.47	469.74	504.55	547.56	568.76	611.53	576.04	626.55	666.57	643.99	644.64	631.29	651.6
16.953	14.584	4.8914	0	0	0	0	0	0	9.462	45.772	82.127	119.18	169.99	212.95	249.96	322.21	408.93	448.63	560.05	644.06	758.7	900.59	985.48	1184	1278.2	1254.5	1408.2	1572.2	1696.9	1853.5	1905.2	2089.5	2253.3	2323.7	2311.5	2410.5	2570.9	2481.4	2587	2682	2659.4	2752.4	2795.8	2913.1	2942	2935.3	3040	3035.3	2995.1
0	0	0	0	5.5993	28.383	42.002	57.922	99.021	98.968	149.21	189.55	205.54	237.97	266.55	293.24	344.08	401.45	478.61	578.8	685.44	799.24	895.16	1021.3	1189.6	1315.5	1456	1586.7	1731.1	1818.1	2090.2	2084.3	2184.4	2250.4	2370.8	2410.5	2541	2532	2605	2726.8	2638.4	2793.8	2724.6	2818.2	2803.8	2903.8	2844.3	2822.5	2832.6	2847.3
0	0	0	0	10.691	21.015	5.1431	15.067	14.068	27.145	47.548	73.791	123.28	164.19	206.18	290.74	360.64	484.14	537.35	632.79	746.09	837.88	941.69	1010.2	1108.2	1130.7	1159.1	1252	1267.7	1331.6	1363.3	1408.8	1483.1	1520.8	1617.3	1659.7	1694.5	1709	1785.9	1755.6	1843.7	1813.7	1828.9	1847.7	1833.7	1863.5	1910.8	1849.5	1867.9	1879.6
9.8714	9.2119	0	0	5.0074	0	0	0	0	2.0058	1.4275	0	0	4.8015	16.673	23.069	24.833	46.277	66.388	62.929	102.01	123.28	163.08	189.26	250.31	291.09	334.05	386.78	450.81	517.41	598.48	730.94	839.76	884.2	920.8	981.69	1136.5	1174.2	1278.6	1311.7	1391.4	1478.6	1489.6	1585	1616.9	1705.6	1689.4	1772.9	1766.4	1734.2
23.577	6.8297	8.6848	0	0	0	0	0	0	0	0	0	0	18.578	47.122	103.77	154.34	228.03	265.79	336.42	424.98	512.36	570.88	627.66	742.04	767.33	802.24	868.08	882.25	925.64	955.54	951.06	1001.6	1029	1057.1	1089.9	1119.6	1135	1139.5	1156.3	1170.4	1190.6	1178	1212.8	1236.6	1172.1	1149.4	1106.6	1121	1137.7
0	0	0	49.358	7.5699	32.241	41.394	12.816	54.508	38.779	25.122	0	0	0	0	0	0	18.079	13.125	56.878	103.35	143.7	199.97	253.14	342.22	474.65	507.14	631.59	709.82	855.43	940.99	1077.5	1278.3	1370.6	1518.3	1696	1835.9	2018.1	2077.5	2246	2447.2	2495.7	2504.9	2688.5	2749.9	2787.7	2882	2956.2	2948.6	2998.8
9.8117	8.8886	3.1225	0	0	1.3967	0	0	0	0	3.1364	43.891	79.526	127.85	163.76	256.88	314.31	410.93	450.9	510.54	599.36	642.79	742.53	783.7	839.3	929.59	936.31	986.15	964.49	1070.6	1080	1115.2	1198.4	1214.3	1234	1268.1	1291.7	1313	1343.6	1355.9	1387.3	1397.3	1413.1	1440	1470.3	1649.5	1465.3	1427.3	1449.9	1515
0	0	0	0	14.925	0	0.72824	2.0327	26.065	66.295	110.88	198.35	264.84	360.2	441.79	544.25	648.52	700.09	839.37	891.71	969.94	1113.3	1212.4	1323.6	1444.7	1543.2	1664.3	1825.6	1896.7	1972.7	2094.4	2269.2	2311.6	2402	2509.6	2588.5	2663.9	2792.6	2877.2	2906.1	2878.8	3019.7	3004.2	2995.1	3088.9	3231.3	3098.8	3062.2	3291.1	3189
0	0	0.059292	0	14.177	28.372	50.453	81.87	147.1	208.47	283.68	366.46	528.58	719.12	794.98	1040.7	1288.4	1582.1	1737.5	2147.4	2270.8	2635.1	2941.8	3113	3225.2	3417.2	3251.8	3477.1	3581.4	3743.9	3887.6	3840.3	3715.7	4022.7	4131	4221	4425.7	4355.1	4403.2	4518.6	4471.5	4432.7	4489.7	4495.4	4595.6	4547.1	4552	4585.1	4660.4	4597.3
0	0	0	0	7.3236	2.166	24.532	39.286	89.237	134.99	200.27	275.03	417	560.41	749.81	930.91	1106	1428.5	1510.1	1752.1	1873	2078.9	2275.9	2235.7	2411.1	2533.4	2624.2	2775.5	2905.4	2997.8	3168.4	3289.5	3373.1	3506.4	3563.3	3686.9	3713.6	3820.4	3841.6	3975.5	4070.6	4096.7	4148.9	4186.1	4264.1	4333.4	4298.5	4257.3	4356.8	4387
12.448	12.464	3.4249	0	1.4006	0	0	0	0	0	33.48	107.81	166.73	231.46	340.27	445.73	553.53	680.64	829.28	1028.9	1201.2	1408.7	1563.5	1796.2	1933.8	2151.2	2280.2	2482.1	2676.6	2873.4	3059.9	3244.7	3440.5	3681.1	3993.2	4200.4	4499.7	4678.4	4758.6	5039.1	5209.9	5166.8	5344.2	5477.2	5606.4	5595.9	5745	5751	5753.1	5928.6
16.258	11.357	2.3918	0.91138	0.31219	0	0	0	0	28.472	59.085	82.439	120.56	163.22	200.41	245.92	272.93	341.83	390.87	461.25	508.45	610.98	721.35	783.55	920.82	994.18	1124.1	1207.1	1219.7	1383.4	1441.9	1560.1	1673.9	1797.5	1851.5	1900.1	1949.7	2056.3	1979.3	2173.7	2247.6	2257.6	2351.1	2404.4	2441.9	2566.2	2515.6	2316.1	2373.1	2347.8
9.9315	0	7.5641	0	5.3429	0	0	13.493	28.724	72.543	126.25	218.12	310.03	392.63	532.57	704.98	793.52	994.27	1123.1	1341.3	1534.8	1729	1925	2111.1	2294.3	2470.3	2732.4	2845.3	2926.8	3197.2	3172.5	3273.7	3445	3576.6	3692.8	3899.5	3953.7	3991.2	4082.1	4034.1	4177.3	4060.4	4185.3	4234.4	4253.6	4323.5	4293.9	4156.7	4248.5	4228.1
29.474	15.968	6.9805	0	0	0	0	0.78252	24.729	69.329	121.76	220.84	308	432.92	595.9	756.49	947.38	1133.9	1337	1628	1833.6	2030.8	2258	2476	2637.5	2719.8	3008.6	3107.3	3312.2	3475.3	3625.9	3768.7	3849.4	4039	4113.3	4100.3	4151.7	4200	4268.5	4350.1	4405.6	4601	4706.4	4647.6	4737.9	4879.4	4893.2	4989.1	4895.6	5101.2
10.402	16.761	0	0	0	0	0	0	0	0	0	0	0	8.7054	20.93	78.756	130.31	215.56	341.24	443.69	610.53	702.03	829.86	956.52	1085	1229.3	1485.4	1533.4	1692.8	1923.1	2004.4	2197.5	1919.6	2123.3	2272.1	2088.6	2032.6	2190.3	2175.7	2330.2	2442.7	2496.5	2650.6	2619	2650.8	2602.5	2652.2	2771.3	2768.2	2786.8
0	0	0	12.325	11.413	14.32	48.988	56.303	90.14	177.7	172.95	225.38	269.28	329.68	405.85	517.4	605.19	703.47	697.71	932.65	1028.8	1159.9	1274.4	1475.3	1535.3	1618.2	1783.7	1891.5	2031.8	2148.3	2224.8	2365.9	2509.1	2578.1	2623.6	2774.7	2823.5	2918.1	2883.3	3011.8	3087.9	3132.5	3194.4	3203.3	3273.2	3464.3	3444.4	3490.6	3521.4	3576.3
23.353	5.302	0	0	2.2136	0	0	14.859	39.435	68.563	114.58	135.22	198.09	259.55	337.86	413.79	478.11	555.91	621.83	721.88	759.52	843.21	918.93	994.68	1075.8	1122.3	1187.8	1282.4	1366.1	1483.2	1526.1	1582.4	1637	1790.8	1845.5	1915.7	1957.8	2084.3	1933	1974.4	1999.6	1962.9	2054.4	2052	2122.8	2182.6	2231.9	2293.6	2358.1	2256.5
5.1126	5.4032	0	5.3877	5.8637	0	0	0.9953	19.605	65.097	91.947	148.02	214.52	317.38	400.18	539.17	681.49	861.69	1004.2	1137.3	1422.7	1661	1810.4	1984.3	2037.8	2222.3	2349.7	2464.2	2536.5	2552.5	2669.1	2835.6	2977.7	3038.6	3088.9	3193.5	3232.7	3328.4	3248.6	3358.4	3446.2	3533.7	3605.8	3755.4	3797.4	3859.9	3744	3639.3	3661.2	3723.9
25.401	12.491	4.2259	0	0	0	0	0	0	0	0	41.234	64.443	127.96	213.5	314.7	429.79	592.85	805.32	971.8	1257.5	1449.5	1744.8	2078.7	2397.1	2710.1	2940.5	3344.5	3699.1	4036.5	4352.7	4499.8	5004.3	5304	5706.3	5633.7	5879.2	6083.8	6289.9	6321.9	6564.6	6643.5	6975.4	7032.9	7154.4	7086.3	7307.6	7238	7118.8	7369.3
29.874	9.7057	0	0	0	0	0	0	0	0	0	15.66	74.36	126.85	202.49	327.77	399.16	556.84	653.18	837.74	940.08	1090.8	1275.1	1388.2	1558.9	1700.6	1839.3	2009	2095.5	2135.9	2292	2368	2517.4	2585.7	2717.4	2840	2901.1	2810.2	2890.3	2982.3	3124	3108.3	3072.8	3105.1	3132.1	3121.4	3204.2	3139	3149.7	3164.7
6.5246	0	0	0	0	2.9575	13.593	20.462	29.11	44.727	42.364	61.879	69.985	84.87	104.31	104.58	122.39	108.76	166.82	152.64	222.94	282.65	326.05	378	427.34	474.21	536.36	586.3	655.59	699.94	784.4	865.09	902.25	988.21	1055.1	1124.9	1228.6	1280.7	1368.9	1422.2	1452.9	1525.6	1574.6	1594.8	1658.9	1658.5	1734	1803.3	1787.6	1762
7.1876	8.9279	2.5931	4.8072	3.3999	0	0	0	0	10.895	26.664	94.778	164.5	266.31	372.26	500.02	661.26	783.38	977.23	1000.2	1401.8	1582.5	1893.2	2072.3	2361.2	2506.8	2716.5	2822	2949.6	3083.3	3219.1	3286.5	3335.7	3541.8	3605.5	3720.1	3845.2	3825.4	3702	3795.5	3809.6	3825.8	3920.5	3944.7	3999.4	3925	3925.6	4015	4148.8	4132.7
9.5411	11.396	12.233	0	5.4364	0	0	0	0	0	0	0	0	0	0	0	0	5.2573	37.892	89.811	142.12	215.72	312.97	386.39	516.48	593.17	711.37	758.03	891.59	988.28	1049.3	1120.8	1244.2	1388.6	1497	1626.3	1701.1	1795.7	1922.6	1976.4	2034.3	2068.5	2207.5	2178	2277.3	2339	2343.6	2411.8	2401.2	2379.2
0	4.3588	0	0	0	3.242	10.294	18.632	42.009	80.223	119.71	202.7	289.42	407.93	508.82	656.34	788.54	863.08	986.76	1117	1201.6	1255.9	1320.8	1402.3	1444.3	1482.2	1501.9	1625.3	1676.7	1720.4	1789.1	1803.9	1889.5	1938.1	2059.8	2064.9	2144.8	2297.4	2274.5	2330.1	2448.5	2433.8	2555.1	2595.8	2698.7	2663.7	2747.7	2800.4	2756.1	2740.9
0.060581	9.5079	5.7559	0	0	0	2.4403	15.169	48.405	108.75	205.42	298.97	428.17	551.95	670.23	837.61	991.16	1112.7	1213.7	1272.2	1404.9	1557.8	1658.6	1822.8	1992.7	2165.1	2315.9	2512	2650.3	2797.4	2936.1	3114.4	3264.4	3503.6	3691.8	3768.8	3997.7	4127.4	4238.8	4266.1	4452.9	4536.3	4941.9	4877.4	5037.8	5050.9	5270	5198.2	5195	5277.8
31.716	9.3298	8.3247	0	0	0	0	0	0	0	0	0	0	0	22.663	42.1	69.723	79.706	157.89	148.16	168.71	204.17	216.07	258.81	262.92	302.57	324	324.92	343.81	361.82	393.6	410	438.34	464.97	526.21	596.97	670.65	744.27	808.9	865.05	928.41	1041.2	1094.5	1176	1289.3	1316.1	1443	1522.6	1520.8	1623.1
0.76613	0	0	0	13.415	0	10.857	32.864	41.369	102.37	154.42	265.63	385.93	531.11	765.77	937.89	1175.4	1344.9	1594.8	1844	2188.7	2342.6	2426.4	2636.7	2980.1	3262.2	3433.5	3705.7	3866.7	3914.7	4176.1	4221.2	4375.5	4563	4714.5	4682.2	4871.6	4931.7	5141.3	5185.7	5163.8	5258.7	5250.3	5380.4	5481.7	5501.7	5534.2	5564.6	5588.6	5558.8
18.405	6.4209	0	0	0	0	0	0	0	0	0	0	0	25.331	64.946	121.52	193.13	289.1	475.53	652.94	913.31	1190.6	1405.8	1673.6	1991.3	2138.2	2506.4	2949.2	3421	3611.2	4014.4	4027.8	4596.5	4974.3	5353.2	4936.5	5408.6	5605.6	5578.3	5864	5024.4	5188.8	5800.7	5861.5	5334.8	5400	6225.7	6275.8	5362.3	5603.1
3.5336	5.4502	0	0	7.6349	2.7456	6.4935	0	3.4004	4.3489	0	0	0	0	5.7374	10.287	18.521	4.126	38	25.202	65.898	78.829	95.704	133.2	155.33	193.25	245.59	294.75	334.01	418.27	453.96	543.34	611.69	687.5	783.52	891.25	969.31	1041.5	1118.2	1213	1261.3	1361.6	1421.3	1484.6	1560.4	1590.3	1647.9	1737.4	1738.3	1747.2
0	0	0	0.11922	15.468	2.6967	11.31	44.404	49.965	87.678	129	177.45	233.59	322.54	398.84	500.81	618.71	733.41	873.11	973.62	1085.9	1268.3	1438.4	1598.2	1697.7	1816.1	1927.7	2035	2195.8	2275.4	2370.5	2443.6	2625.6	2770.3	2839.4	2940.8	3014	3076.2	3125.6	3118.3	3192.7	3287.6	3311.8	3316	3373.2	3785.6	3832.1	3835.6	3974.4	3959.1
6.8124	6.4173	3.2714	0	8.8051	0	0	0	0	0	0	0	0	0	0	0	0	27.494	68.551	138.35	215.49	324.81	411.86	568.55	737.44	846.23	1065.4	1182	1361.4	1830.6	1957.8	2146.7	2317.3	2652.2	2944	3135	3240.5	3379.4	3600.5	3731.8	3902	3918.1	4148.1	4243.8	4016.4	4109.7	4141.4	4208.4	4388.9	4269.6
11.743	9.2186	0	0	14.101	0	0	0	0	0	0	0	16.14	75.233	128.08	227.1	350.33	439.32	564.92	684.17	812.29	767.72	847.58	1002.6	1154.4	1278.3	1553.2	1724.8	1868.5	1999.2	2190.8	2402.5	2593.6	2778	2971.2	3017.4	3239.3	3184.8	3398.3	3586.4	3691.3	3669.8	3764.2	3817.6	3876.4	3927.9	3961.2	3997.3	3910.7	4053.9
2.681	10.291	0	3.0552	8.3543	0	0	0	0	19.546	21.448	47.365	96.058	144.57	210.72	317.18	435.83	594.32	701.59	859.03	994.33	1104.6	1303.9	1430.2	1650.2	1726.2	1911.9	2068	2229.1	2458.1	2663.7	2902.3	3149.8	3294.2	3413.3	3633.8	3799.5	4052.7	4149.8	4213.4	4341.3	4335.1	4525.1	4696.5	4677.4	4909.6	4859.9	4827.1	5030.9	5269.5
0.18943	9.6305	0	0.60746	6.6798	0	0	0	0	10.189	0	0	0	9.0343	39.553	64.599	104.05	152.09	219.31	280.82	396.78	489.54	605.81	697.56	809.09	978.34	1094.8	1230	1398.7	1512	1680.8	1748.6	1875.4	2051.2	2140.6	2257.1	2370.5	2423.3	2547.4	2609	2738.9	2779.8	2857.9	2935.2	2949	2963.6	3076.5	3108.6	3083.8	3146.2
8.6086	10.339	0	2.7478	6.0688	0	0	0	0	1.6148	24.513	64.419	114.71	197.91	267.48	405.35	532.85	641.07	754.74	845.93	1027.1	1132.8	1218.3	1310.6	1431.3	1509.5	1608.9	1699.8	1841.9	1922.4	2009.7	2058	2376.2	2368.9	2459.2	2613	2716	2717.2	2899.4	2906.6	3078.9	3155.9	3221.9	3350	3481.8	3581.9	3750.8	3797.1	3721.6	3798.5
0	0	2.8572	4.0309	14.06	0	5.0412	0	25.469	81.822	138.15	218.92	327.43	452.54	596.76	753.71	904.46	1027.8	1114.3	1178.7	1259.7	1407.1	1566.5	1578.6	1667.1	1747.4	1800	1867.1	1898.6	1993.2	1964.4	2020.9	2086.6	2253.8	2229.8	2196.8	2237.2	2265	2362.7	2266.2	2338	2327.8	2328.8	2417.4	2404.1	2324	2424	2476.3	2489.9	2477
0	12.842	0	14.88	16.517	0	0	0	0	0	0	0	0	0	0	0	0	15.624	62.137	119.49	165.44	253.88	353.35	441.13	555.24	728.51	771.35	906.24	969.96	1051.4	1112.6	1219.2	1352.4	1467.9	1727.1	1783.7	1817.1	1889.8	1981.5	2051.5	2112.9	2553	2739.9	2683.5	2744.5	2446.7	2451.8	2524.7	2564.8	2644.6
2.0347	0	0	0	13.789	17.985	19.61	49.083	53.379	84.358	87.863	112.56	127.45	156.33	168.1	192.29	204.02	176.39	205.57	227.91	264.62	289.53	343.57	343.73	390.07	439.56	486.09	493.55	532.7	597.13	618.61	637.55	683.15	758.48	742.44	821.94	795.06	830.95	850.56	886.43	927.29	978.04	979.72	996.7	945.54	1006.5	999.07	1024.9	1065.4	1079.3
0	0	0	0	11.641	5.8985	8.2514	1.7264	0.91675	10.089	26.763	79.076	150.27	233.05	373.62	502.28	642.16	786.95	918.87	1087.3	1217.2	1357.1	1466.8	1515.7	1590.8	1689.4	1764.7	1846.8	1862.9	1950.6	1965.6	2018.4	2052.4	2088.1	2150.9	2175.3	2207.3	2248.9	2300.4	2304.5	2320.4	2299.6	2368.3	2364.1	2332.1	2344.6	2384.6	2371.5	2381.3	2374.4
19.913	0	0	0	4.7349	0	0	0	0	0	0	0	25.889	76.362	135.29	258.04	366.88	380.71	527.39	603.7	693.82	795.59	883.57	971.84	1027.8	1114.8	1203.7	1290.6	1412.5	1511.9	1584.9	1746.8	1887.4	2022.7	2172.9	2115.3	2329.8	2620.5	2443.7	2724.3	2786.5	2874.5	2881.3	2993.7	3191.1	3197.5	3215.1	3180.3	3280.6	3210.6
0	0	7.8334	0	0	2.6732	4.4699	4.3193	58.683	103.13	171.38	294.34	391.03	491.87	615.34	757.67	889.79	981.71	1122.6	1202.5	1175.6	1258.9	1585.4	1541.2	1798.1	1946.5	2024.1	2003.8	2125.7	2191.1	2261.7	2308.7	2350.9	2451.6	2566.9	2547.1	2526	2548.4	2656.2	2542.8	2604	2693	2729.7	2650.2	2681.8	2713.8	2814	2885.4	2867.9	2960
8.9771	7.0262	4.4277	0	11.994	0	0	0	6.5867	50.361	102.8	186.84	239.43	349.12	464.6	609.65	738.89	880.83	1078.2	1216	1382.1	1597.2	1750.3	1827.1	1943.3	2138.8	2269.8	2467.2	2563.1	2707.7	2836.6	3030.3	3206.7	3393.5	3462.3	3625.5	3722.3	4002.7	4084.7	4217.3	4356.2	4532.9	4630.1	4824.7	4781.1	4908.7	5060.1	5081.4	5150.8	5207.2
0	0	0	1.7587	20.6	1.6472	31.155	34.757	40.422	64.02	65.38	83.846	104.17	131.37	189.82	193.14	311.79	400.31	463.25	579.03	635.91	724.36	858.69	938.53	1039.6	1113.3	1126	1157.5	1196.5	1191.8	1212.6	1310	1425.7	1537.2	1666	1709.3	1791.3	1840.9	1954.9	1981.1	2048.1	2184.4	2204.5	2260.5	2268.1	2349.6	2314	2317.4	2421.3	2413.5
0	0	0	3.1641	12.796	0	9.4001	0	1.7313	7.0732	0	10.667	0	0	3.7036	12.064	21.208	42.821	65.282	90.596	149.91	168.28	209.24	239.74	296.4	366.34	422.05	501.64	597.2	681.34	788.83	866.1	958.52	1034.9	1179.7	1262.7	1061.1	1084.4	1153.1	1161.8	1231	1279.2	1310	1324.8	1341.1	1157.6	1203	1222.6	1249.8	1277.4
12.599	1.4378	0.27857	0	8.8825	2.8869	0	0	0	0	24.785	69.781	131.96	206.97	315.89	419.45	514.74	660.16	759.24	919.56	1039.5	1170.7	1308.4	1388.3	1484.2	1556.6	1734.6	1788.4	1823.3	1920.9	1920	1971.7	2023.1	2158.4	2170.3	2254	2295.3	2346.8	2340.8	2357.2	2422.8	2444.3	2417.7	2443.6	2486.4	2512.1	2506.1	2521.5	2541.1	2545.5
0	0	0	0	0.65554	67.566	109.64	181.09	269.73	332.79	403.48	466.85	552.14	614.98	702.26	835.26	983.25	1078.6	1114.3	1236.1	1192.5	1315.3	1363.9	1367.4	1405.3	1506.5	1599	1626.6	1666.3	1748.9	1886.6	1944.5	2124.4	2154.2	2293.3	2269.2	2440.3	2565	2600.4	2557.2	2630.3	2759.4	2808	2755.4	2881.5	2798.6	2876.7	2912.1	2808.2	2920.4
0	0.88177	0	0.23461	4.4754	1.408	0	0	0	0	0	0	0	0	0	0	0	0	0	0	0	0	0	0	0	0	0.41499	131.67	122.17	90.924	83.45	101.31	131.21	147.91	189.05	196.27	244.51	279.74	320.02	349.26	401.81	442.12	484.32	519.28	607.57	686.26	777.97	879.27	963.95	1120.9
0	0	0	0	17.267	15.88	13.075	16.604	12.74	14.84	34.699	56.156	74.35	105.7	156.36	207	236.89	323.01	373.09	434.99	508.59	601.85	686.56	739.18	839.84	900.97	910.15	944.79	1029.7	1113.5	1106.5	1171.5	1205.8	1267.9	1353.5	1329.6	1424.3	1436	1458.5	1479	1460.5	1479.5	1530.3	1466.4	1489.5	1543.2	1503	1476	1465.5	1491.4
20.716	18.983	11.044	0	0	0	0	0	0	0	0	0	0	0	0	31.275	56.76	86.982	151.06	219.54	247.27	336.69	402.01	509.13	586.14	681.62	700.28	915.65	993.46	1070.6	1263.4	1452.3	1666.2	1782.8	1906.4	2139.5	2111.2	2100.3	2288.8	2270.9	2425.8	2553.2	2892.9	2842.9	3044.3	2746.4	2955.3	2949.9	2993.9	2764.3
0	0.54337	0	0	0	28.093	56.496	144.38	219.83	342.22	496.88	714.62	912.54	1136.7	1438.2	1730.1	1991.1	2273.2	2350.8	2714.9	2922.6	3067.4	3234.6	3466.3	3645	3812.3	3865.7	4099.2	4146.2	4330.9	4591.9	4567.8	4797.6	4717.9	4928.2	4773.5	4878.6	5176.4	5172.1	5358.9	5322.9	5501.4	5609	5687.2	5673.3	5621.6	5836.5	5761.6	5887.4	5729.6
14.15	30.418	6.4054	0	0	0	0	14.926	59.12	139.54	224.15	331.74	485.11	629.56	834.67	1008.5	1222.2	1449.8	1651.9	1885.6	2061.2	2199.6	2274.8	2457.9	2697.9	2854.8	2967.2	3188.8	3264.2	3370.7	3614.5	3716.8	3997.4	3999.2	4188.7	4306.8	4392.2	4614.7	4656	4755	4883.7	5055.5	5141.9	5276	5184.5	5268.6	5395.9	5497.1	5593	5703
16.483	14.804	10.744	0	0	0	0	0	0	2.0392	24.997	13.881	44.435	82.033	153.3	227.44	345.35	450.92	544.71	714.17	831.21	954.3	1115.2	1252.3	1462.1	1553.1	1820.7	1960.9	2083.6	2278.5	2367.6	2589.6	2721.6	2922.1	3084.8	3151	3264.6	3374.2	3435.5	3450.4	3563.4	3524.2	3686.9	3641	3735.4	3909.2	3892.6	3773.4	3846.1	3759.7
0	0	0	15.951	11.224	0	0	0	0.6337	24.251	32.939	66.365	64.875	96.56	126.07	162.43	191.65	279.26	330.52	372.32	426.8	477.22	578.16	615.87	686.68	712.29	748.97	811.32	878.58	958.29	1040.6	1194.5	1318.9	1458.7	1554.7	1768.9	1828	2011.4	2109.7	2229.3	2412	2475.9	2604.5	2727.6	2794.5	2910.6	2955.2	3069.5	3131.2	3192.4
21.515	15.399	0	0	0	10.134	0	18.54	54.3	44.441	88.039	161.23	207.97	259.41	322.25	397.98	485.97	568.04	721.31	885.86	1060.7	1263.8	1429.3	1750.6	2036.3	2381.2	2694.8	2971.5	3377.3	3624.3	3974.4	4294.9	4647.1	5002.6	5445.3	5577.2	5939.6	6222.3	6399.1	6608.1	6735.2	7076.2	7309.4	7171.9	7617.6	7494.1	7653	7785.6	7776.6	7856.2
0	9.5037	10.585	10.408	4.2218	0	0	0	0	0	0	0	0	0	0	0	29.125	132.25	252.82	355.63	447.33	593.35	766.19	973.63	1123.5	1387	1600.2	1774.9	2026.4	2213.7	2480.7	2661.3	3029.6	3213.1	3312	3549.8	3653.8	3808.5	3855.3	4007.5	4204.9	4441.6	4410.2	4592.4	4539.8	4709.8	4653.3	4694.3	4859.7	4826.8
17.73	1.6203	0	0	0	1.1078	4.3476	2.1802	20.089	39.557	72.672	134.39	203.46	257.8	339.12	406.06	521.95	615.98	718.34	834.39	951.91	1045.1	1155	1270	1332.6	1480.3	1571.2	1743.1	1728.9	1923.8	2073.5	2097.5	2251.7	2295.5	2457.5	2397.9	2523.8	2546.9	2652.1	2611.5	2736	2770.6	2803.5	2727.1	2708	2704.8	2656.4	2695.2	2600.7	2666.6
0	2.5482	0	0	32.186	0	4.7099	0	0	0	0	0	0	0	0	0	0	0	0	0	0	13.227	78.751	103.45	193.29	246.93	384.02	356.42	480.73	551.12	615.41	711.58	777.98	846.96	973.71	984.27	1093.3	1177.3	1256	1331.8	1364.4	1415	1484.2	1503.1	1527.8	1552.4	1568.3	1542.3	1524.7	1513.7
0	35.609	0	0	7.8558	3.8868	0	3.3576	0	46.647	11.59	49.689	63.272	74.987	66.107	51.691	48.926	32.809	24.4	62.371	56.715	42.587	44.358	65.665	102.62	102.96	76.572	63.602	104.87	121.04	158.48	257.2	360.06	449.03	575.7	638.55	735.81	838.66	942.8	1028.8	1100.4	1219.4	1294.7	1300.3	1364.2	1435.9	1463.5	1519.1	1529.8	1555.9
13.579	6.0729	5.1071	0	0	0	0	0	22.412	72.616	134.37	252.05	392.79	583.74	777.91	1059.3	1277.6	1539.4	1781.8	2032.6	2249.9	2456.9	2622.3	2771.3	2972.8	3092.7	3329.2	3344.2	3429.9	3528.4	3563.7	3635	3834.7	3868.2	3941.5	3998	3896.1	3890.4	4038.8	4002.8	4105.1	4116	4215.8	4095.8	4258.9	4192.5	4130.6	4114.3	4104.9	4036.4
2.9869	1.5145	0	0	14.885	2.1253	0	0	0	0	0	0	10.109	11.38	22.091	27.357	49.819	55.41	57.168	64.91	77.876	82.257	92.947	123.64	157.36	171.44	206.68	273.32	298.23	328.36	415.61	578.54	614.68	653.57	699.42	693.99	778.12	805.2	840.46	853.96	842.67	879.26	958.37	979.69	964.28	988.16	1015	982.61	1018.6	981.81
4.7308	6.8125	2.8629	2.1311	11.046	0	0	0	0	36.592	74.762	157.03	258.94	371.25	485.32	640.43	847.02	995.75	1229.4	1480.7	1560.2	1753.4	1947.6	2133.8	2294.9	2507.4	2671.3	2894.3	2933.8	3088.8	3424.8	3475.4	3600.1	3677.9	3848.5	3937	4017	4072.1	4267.1	4377.6	4340	4532.2	4531.6	4634.4	4617.1	4468.6	4564.7	4702.3	4655.2	4690.9
0.33551	4.6892	3.8538	9.0849	7.9938	0	0	0	0	13.449	25.574	75.478	137.7	230.63	358.09	514	625.69	860.13	1067.1	1315.8	1552.1	1872	2279.1	2051.3	2594.9	2598.6	2796.8	2946.1	3260.8	3348.5	3636.2	4554.5	4007.4	4191.2	4397	4612.2	4590.3	4798.2	4905.7	5081.9	5237.2	5388.5	5355.1	5545.5	5555	5629.6	5712.9	5677.5	5684.2	5750.3
0	0	0	9.6711	23.314	0.86225	0	0	23.111	85.613	131.72	225.02	330.06	441.44	597.06	800.68	994.96	1153.4	1324.8	1530.7	1703.7	1913.7	2128.9	2292.1	2535.9	2833.9	2992.7	3149.2	3270.2	3427.6	3557.8	3656.9	3770.3	3994.5	4107.2	4251.5	4307.7	4280.1	4343.7	4684.1	4935.5	5025.5	4928.8	5051.7	5207.5	5102	5187.5	5154.4	5114.8	5202.5
11.698	17.723	0	0	0	0	3.4521	13.115	10.234	29.614	66.534	96.052	159.16	229.44	309.9	415.84	532.57	648.4	762.23	896.03	940.45	1033.4	1236.9	1493.2	1664.7	1910.7	1983.9	2272.9	2531.1	2721.7	2860.4	3161.7	3426.9	3699.2	3946.2	4232.1	4321.4	4554.5	4885.6	5200.4	5252.3	5383.4	5716.5	5868.7	5908.3	6034.5	6129	6164.2	6333.9	6483.2
16.967	2.0085	0	2.763	5.2995	0	0	13.517	50.083	84.495	129.55	200.88	269.87	328.95	388.16	469.92	540.93	640.17	702.15	767.83	813.98	922.49	1018	1085.4	1209.3	1223.7	1369.4	1479.3	1550	1641.7	1740.6	1842.1	1968.9	2094.9	2230.3	2292	2394.4	2506	2615.3	2720.9	2775.2	2904.1	2952.7	3022.3	3049.1	3084.2	3145.9	3096.2	3191	3141.5
7.3804	9.7547	9.1218	0	2.2438	0	0	0	0	0	43.648	100.31	211.15	359.3	541.27	718.46	950.34	1244.4	1473.6	1820.1	2121.1	2287.4	2611.8	2902.5	3194.2	3430.9	3753.3	3938.3	4273	4625.6	4811.1	5131.9	5361	5783.1	5956.7	6226	6483.7	6684.3	6935.3	7138.1	7419.8	7522.5	7794.6	7911	7881.8	8027.5	8116.6	8261.6	8141.3	8106.7
11.122	15.39	14.751	2.8206	0	0	0	24.859	30.581	79.925	146.21	211.67	301.94	392.06	513.5	641.8	781.24	909.3	1090.7	1243.4	1412.1	1596.8	1801.3	1998	2228.6	2394.7	2678.8	2834.1	2951.9	3151.4	3219.4	3318.2	3494.6	3546.3	3704.5	3672.1	3904.7	3960.4	3940.1	4068.3	4003.3	4045.6	4089.5	4229.9	3821.8	4119.6	4114.2	4339.8	4227.7	4234.2
26.723	6.8842	0.12776	0	0	0	0	0	0	0	0	0	0	0	0	0	0	0	0	0	0	0	11.982	42.804	59.657	90.09	119.35	138.32	186.5	207.72	237.33	280.41	330.05	356.28	396.63	467.45	495.28	525.37	550.57	581.6	611.65	617.14	658.4	673.99	710.91	712.38	775.49	796.76	799.17	791.14
0	24.068	2.321	0	0	0	7.0191	8.7681	18.11	25.79	29.848	42.882	45.849	116.44	151.64	242.68	316.54	348.32	596.67	767.76	698.17	844.72	933.06	1032.3	1132.9	1242	1374.6	1434	1532.6	1626.8	1736.5	1792.2	1940.7	1916.8	1949.9	1959.5	1924.5	2049.2	1977.3	1973.6	1935.7	2009.9	2052.4	1968.3	2040	1942.3	1870.3	2068.7	1925.1	1998
21.237	0	0	3.3824	1.9518	0	8.1382	7.3808	66.091	123.65	201.61	330.77	402.21	490.76	572.76	743.12	893.75	993.35	1285.9	1426.3	1555.3	1814.2	2046.7	2181.3	2522.3	2573	2979.7	2989	3096.5	3458.9	3665	3814.4	3760.7	3896.7	4084.7	4075.4	4468.5	4298	4665.9	4330.8	4408.7	4438.2	4802	4541	4533.6	4439.3	4602.2	4233	4159.6	4301.5
0	0	0	0	10.106	27.425	54.509	122.38	189.2	282.6	401.4	516.4	635.65	776.85	866.24	1024.6	1113.7	1286.1	1400.9	1571.1	1463.5	1457.1	1529.9	1595	1701.2	1732.5	1730.8	1835.9	1899.7	2006.8	2123.1	2210.2	2348.7	2380.5	2384.2	2478.8	2602.4	2696.7	2687.3	2734.9	2773.9	2798.8	2870.5	2881.5	2978.1	3140.2	2995.8	3050.7	3135.8	3169
0	4.2027	0.15037	0	0	0	11.411	5.4241	28.731	54.205	86.885	131.02	195.43	242.74	288.07	332.38	413.75	433.42	483.64	538.62	584.5	618.19	628.79	682.9	728.69	735.48	732.7	753.18	805.58	867.84	849.52	886.52	867.26	935.25	1060.9	892.85	899.37	896.13	937.39	936.7	931.4	963.15	1019.3	973.94	939.26	913.06	922.03	940.09	883.6	902.74
0	2.2125	0	0.78786	13.008	0	0	0	0	0	0	3.7983	32.596	79.013	127.93	218.99	333.78	429.48	629.45	769.03	925.6	1160.9	1343.9	1645.7	1763.5	2059.5	2306.7	2536.4	2836.2	2974.4	3205.5	3279.4	3631.6	3829.8	4046.4	4235.3	4305.1	4490.5	4670.5	4903.2	4900.5	5132.2	5258.6	5400.4	5479.8	5559.9	5705.3	5730.3	5788.6	5882.3
0	0	0	9.4948	6.2011	1.8947	0	10.003	17.518	42.204	71.605	73.464	157.82	251.12	314.9	420.5	542	705.89	907.2	1113.5	1380.7	1502.5	1794.5	1644	1947.8	2058.6	2356.2	2675.5	2806.9	3071	3345.7	3380.2	3732.6	3966.3	4173.9	4267.8	4411.4	4566.2	4680.3	4721	4959.1	4900.4	5003.4	5236.5	5248.9	5208.8	5301	5326.4	5529.8	5249.2
5.6814	6.0784	4.9413	0	11.363	0	0	0	0	20.452	47.677	102.75	165.87	315.74	430.75	494.58	674.11	861.4	911.92	1057.4	1153.4	1403.5	1450.1	1625.2	1765.4	1903.9	2019.3	2174.1	2228.5	2423.6	2447.8	2451.4	2561.6	2741.6	2845.6	2891.4	3021	3071.5	3127.5	3288.9	3275.3	3420.6	3406.2	3440	3524.7	3514.6	3447.8	3504.4	3590.7	3523.5
0	0	0	0.21987	24.081	46.56	42.194	60.88	66.099	97.38	136.65	155.73	190.39	259.72	354.4	420.28	535.31	676.13	762.95	933.48	1119.6	1312.9	1542.4	1680.6	1864.1	1957.1	2235.9	2418.5	3037	2765.8	3033.5	3071.5	3311	3523.1	3634.7	3757.6	3909.7	4090.3	4170.9	4274.6	4404.4	4494.4	4609.8	4669	4722.2	4854.5	4810.5	4823.8	4888.4	4860.8
33.664	26.226	4.9655	0	0	0	0	0	0	0	0	0.90963	58.195	96.3	199.66	283.67	386.92	437.91	535.49	674.1	803.21	876.94	1023.2	1136.7	1283.4	1138.8	1260.9	1343	1429.2	1541.8	1689.5	1771.7	1822.1	1986.2	2027.4	2219.6	2161.2	2279.3	2568.9	2666	2715.2	2852.8	2941.7	3033.2	3039.3	3051.5	3136.2	3365.2	3448	3469
0	0	0	0	48.124	66.496	89.734	121.61	139.86	162.87	180.86	189.75	220.24	249.51	289.25	326.78	388.36	445.76	502.07	588.09	620.98	651.73	710.13	770.97	815.15	857.7	906.83	944.4	1038.7	1036.5	1075.8	1147.6	1171.9	1247.5	1312.3	1311.1	1373	1404.8	1454	1499.7	1522.3	1525	1578.3	1591.6	1627.9	1668.2	1642.5	1656.1	1626.3	1673.1
20.588	15.426	2.9896	0	0	0	0	7.435	47.953	108.84	201.36	351.88	494.48	679.76	906.67	1150.7	1369	1716.9	2009.3	2276.4	2613.7	2926.2	3159.4	3496.8	3821.9	4143.9	4340.2	4718.2	4987.2	5177.3	5474.8	5542.8	5723.7	5832.5	6130	6084.7	6263.6	6373.6	6510.7	6715.1	6639	6742.7	6794.4	6767.2	6884.1	6999.2	7165.3	7251.2	7104.3	7046
0	0	4.5569	5.1043	19.933	21.189	6.0123	0.54924	1.81	20.275	0	16.009	51.421	61.513	87.608	103.83	141.73	175.59	250.94	276.5	339.29	368.92	422.2	429.65	502.06	524.58	526.86	602.57	626.32	686.25	712.75	791.31	820.42	821.2	850.72	898.19	922.11	938.04	1017.3	1039.3	1036.6	1075.4	1093.3	1072.5	1101	1097.6	1071.1	1052.3	1072.3	1046.3
10.994	1.8015	1.1597	0	3.7728	0.5453	0	0	0	11.003	41.261	79.935	129.99	178.5	250.23	342.65	428.1	525.09	574.08	682.16	807.72	854.83	986.26	1050.2	1160.3	1219.5	1329.2	1384.9	1456.8	1565	1613.5	1672.1	1742.9	1738.6	1840.3	1846.4	1891.1	1912.1	1893.4	1892.3	1967.5	1953.7	1947	2037.1	2042.3	1957.4	1948.4	1909.9	1909.4	1885.1
0	1.7319	0	0	0	0	43.574	98.066	219.11	348.8	508.55	714.58	929.66	1142.8	1372.9	1609.6	1843.8	2049.2	2219.7	2449.5	2571.2	2788.8	2957.9	3065.6	3224.5	3298.3	3457	3588.2	3709.6	3938	4001.5	4154.6	4307.8	4556.1	5100.6	5289	5300.1	5445.7	5461.5	5661.6	5882.3	6108.2	6126.2	6260.6	6282.7	6350.8	6265.3	6159.4	6107.9	6141.4
20.686	14.223	11.487	0	0	0	0	0	0	16.957	31.903	73.608	117.91	168.11	237.79	315.37	431.81	615.64	767.63	1024.2	1286.9	1608.4	1894.1	2243.9	2564.9	2915.7	3250.1	3558.4	4001	4359.8	4573.7	5369.5	5505.7	6240.3	6728	6563.5	6444.6	6491.6	6853.7	7087.4	7099.4	7368.6	7451.8	7603.2	7796.6	7704.7	7867.5	7706	7590.1	7804.8
14.762	4.7572	0	0	0	1.8234	0.88955	0	0	0	0	0	0.60689	21.893	52.925	85.615	145.24	188.95	259.64	329.95	373.87	433.09	472.6	530.6	568.71	610.38	631.89	666.75	746.67	745.28	792.54	823.47	844.71	882.59	898.23	884.05	902.36	933.87	955.48	967.6	1008.9	997.85	1007.4	1016.8	1017.9	1000.3	1011.3	1013.9	998.26	996.74
0	0	0.58492	0	9.0455	7.3449	0	2.3574	5.5435	0.65456	10.475	0.90917	0	5.0717	0.99367	0	0	0	0	0	13.558	37.985	67.649	113.34	167.87	247.03	323.45	398.26	476.17	568.47	627.37	723.75	822.94	962.74	1103.8	1164.3	1260.3	1353.3	1410.3	1437.5	1490.9	1588.6	1695	1684.8	1745.5	1773.6	1816.2	1803.3	1872	1879.1
0	0	0	0	1.7403	2.5733	30.63	36.509	76.762	96.775	119.31	163.17	232.76	301.16	387.79	451.39	547.29	599.88	625.58	711.03	713.21	749.82	772.24	796.24	803.25	839.74	826.16	846.37	870.91	840.65	844.52	868.9	887.2	844.07	880.95	840.45	858.6	911.15	892.96	920.14	870.25	913.63	961.48	972.59	970.71	949.92	923.11	934.27	991.38	1009.3
0	0	0.32532	0	5.3858	8.1404	15.065	6.4203	26.598	22.236	65.099	38.912	50.481	94.975	90.43	110.05	136.38	143.87	169.8	186.04	215.64	251.06	286.73	356.8	436.47	482.93	373.37	406.73	419.94	500.3	540.81	540.78	603.98	639.61	650.81	654.34	705.71	718.61	797.87	798.02	783.27	762.71	837.44	823.1	901.52	925.93	917.99	925.32	1016.7	911.9
0	0	0	0	14.605	0	9.341	0	0	4.298	2.5692	13.371	21.275	71.629	104.79	158.06	234.54	301.78	413.1	551.95	757.18	898.55	1094.9	1229.8	1443.5	1636.4	1878.7	2218.3	2297.7	2490.1	2769.5	3094.3	3226.8	3534.6	3572.8	3624.3	3672.4	3983.4	4155.3	4190.1	4265.7	4321.4	4385	4474.9	4499.4	4430.8	4517.6	4569.8	4693.6	4642.4
0	3.0797	2.1126	4.4322	12.086	0	3.1483	0	0	0	12.537	27.806	45.015	89.372	149.86	254	361.89	464.88	605.08	756.74	904.74	1086	1278.6	1486.8	1619.9	1924.2	2174.2	2465.9	2671.1	2825.2	3055.3	3343.1	3622	3902	4029.2	4327.7	4390.8	4668.7	4835.3	4817.3	5132.5	5161	5347.5	5578.4	5588.8	5801	5811.4	5937.7	5974.3	6092.7
7.0491	0	5.8112	0	10.058	0.80663	0	0	0	0.73006	22.534	47.53	114.64	191.55	300.51	366.78	583.24	712.01	832.48	1036.9	1153	1309.8	1472.3	1571.4	1710.8	1931	2050	2180.4	2297.3	2307.8	2395.2	2448.4	2595	2656.4	2565	2624.5	2808.1	2857	2864.8	2875.2	2976.4	2956.9	3083.6	3106.5	3154.9	3138.9	3123.5	3164.8	3138.6	3159.7
14.118	2.7676	4.7969	7.9727	3.5928	0	0	0	0	0	0	0	0	47.666	89.087	168.23	259.54	362.57	497.84	644.38	841.31	974.2	1140.1	1345.6	1489.9	1696.8	1830.3	2012.9	2199.4	2304.1	2506.6	2689.7	2908.7	3170.5	3329.3	3497.1	3672.6	3796	3899.5	4073.6	4207.1	4380.8	4439.2	4564.1	4619	4615.1	4712.2	4742.3	4798.4	4709
20.318	10.976	0	0	0	0	0	0	15.741	44.256	78.524	133.93	212.58	324.24	462.58	594.04	749.98	874.03	1072.4	1297.7	1545.7	1800.8	2009.8	2236.4	2415.8	2634.6	2760.9	2909.4	3118.9	3248.5	3396.1	3508.9	3752.6	3878.5	4049	4079.7	4155	4223.4	4361.6	4369.9	4422.6	4439.9	4586.7	4614.9	4663.3	4657	4745.5	4725.1	4660.9	4825.9
17.944	15.397	0.43662	0	1.1083	0	0	0	0	0	0	0	0	0	0	0	0	0	0	0	0	3.3458	31.191	50.024	88.018	105.86	142.52	217.41	283.38	335.42	435.99	519.29	627.91	773.73	912.49	999.61	1115.9	1227.1	1337.4	1483.9	1586.9	1726.4	1871.7	1995.1	2004.2	2050.5	2139.4	2177.4	2246.4	2209.9
0	10.082	1.3858	0	5.7901	0	0	2.0294	13.394	44.765	104.48	163.63	262.7	361.24	519.91	658.61	839.75	985.44	1230.1	1528.5	1697.3	1869.4	2114.8	2331.2	2617	2819.4	3070	3261.2	3462.8	3840.8	3977.1	4125.4	4310.7	4480.4	4660.9	4703.7	4883.4	5086.3	5122.7	5242.8	5393.8	5437.9	5650.8	5733.1	5803.4	5912	5669.6	5568.6	5614.5	5632.7
2.7795	3.1791	4.0335	4.0825	8.8926	0	0	0	0	5.0028	4.8566	25.869	52.992	115.68	164.32	251.57	348.92	433.49	554.01	633.87	748.38	842.79	945.37	1092.2	1168.9	1309.2	1445	1754.1	1835.3	1729.8	1895.2	1920.9	2065.4	2152.6	2222.6	2366.8	2464.5	2438.5	2570.8	2693.6	2763.4	2872	2853.5	2848.7	2969.5	3007.5	2952	2997.4	3038.7	3071.5
0	0	0	0	10.487	12.736	13.228	28.566	39.446	62.849	87.645	107.43	150.24	195.01	245.05	318.15	387.43	473.42	561.44	642.13	742.61	801.27	862.11	924.96	964.83	1037.5	1055.1	1134.8	1161.1	1208.4	1198.1	1227.8	1237	1254.3	1303	1312	1328.8	1354	1377.4	1374.7	1392.7	1383.6	1403.4	1399.6	1427.9	1427	1407.5	1393.6	1388.4	1395.5
0	0	0	0	8.3805	33.162	70.954	118.64	202.5	317.84	440.44	597.72	839.71	1080.7	1288	1601.9	1870.5	2156	2398.5	2732.2	2989.4	3198.7	3358	3683.5	3734.5	3956.3	4187.8	4267.4	4425.7	4516.7	4771	4924.8	5077.2	5229	5176.9	5270.3	5331.5	5411	5463.8	5470.6	5609.3	5679	5741	5737.1	5742.2	5875.7	5926.1	5891.2	6018.3	5908.8
1.5529	0.17059	7.1947	3.3512	3.4275	0	0	1.6132	0.15353	60.105	119	225.86	320.22	496.78	705.86	921.1	1177	1410.3	1772.5	2106.9	2479	2837.5	3124.9	3550.8	3895.9	4272.4	4474.1	4988.6	5139.9	5284.3	5558	5814.3	6091.4	6435.8	6674.3	6891.9	7210.1	7221.4	7607.2	7519	7225.8	7585.7	7637.1	7783.9	7813	7877.8	8004	7949.8	8072.9	8066.8
0	0	0	0	11.753	16.146	4.2023	0	0	0	0.62325	8.4897	11.92	55.255	91.232	143.44	217.98	295.21	397.88	507.33	629.28	761.9	913.32	1054	1149.4	1346.4	1495.2	1631.3	1774.7	1892.4	2036.6	2122.5	2274.6	2346.8	2424.4	2578.9	2643.9	2740.3	2791.7	2866.7	2957.7	3024.2	3018.9	3020.2	3061.8	3119.3	3109.2	3178.6	3188	3196.2
19.382	0	0	0	0.12857	7.7815	0	0	0	0	0	0	0	0	12.963	8.5316	41.64	98.341	112	186.07	239.43	296.21	350.42	414.49	492.7	548.96	617.22	698.95	726.41	834.13	897.28	913.43	1021.7	1039.1	1123.5	1126.7	1198.2	1147.5	1237.3	1296.2	1324.4	1350.7	1362.3	1369.2	1384.1	1392.9	1383.4	1394.2	1353.6	1426.7
21.851	12.069	0.63013	0	0	0	4.1821	11.398	42.029	69.481	122.22	178.34	244.74	319.36	433.14	534.26	692.08	811.33	917.58	1047.3	1175.6	1337.3	1374.4	1514	1559.9	1736.6	1871.4	2052.7	2246.7	2390.5	2628.9	2747.4	2984.9	3112.2	3521	3608.3	3805.5	4146.3	4356.7	4881.1	5107.5	5401.1	5573.7	5865.6	5919.4	6251.9	6384.8	6494.4	6706.4	6641.5
0.15952	0	0	0	0	13.734	8.76	18.916	37.596	80.073	116.2	151.53	209.93	290.62	353.22	449.05	561.21	690.83	831.56	968.46	1172.9	1315.7	1508	1653	1776.8	1969.8	2156.7	2300.9	2476.8	2649.4	2792.1	2920.7	3017.5	3203.4	3316.1	3489.5	3568.1	3686.1	3812.7	3880.8	4044	3981.5	4072.6	4067.3	4299.4	4275.6	4498.6	4307.7	4194.3	4153.9
18.336	21.979	7.2436	0	0	0	0	0	7.7365	8.7376	22.982	23.808	63.286	98.306	141.38	192.14	267.53	304.09	382.21	481.42	509.91	622.69	701.33	774.26	818.22	920.74	970.58	1101.4	1129.2	1218.9	1409.9	1521.3	1604.3	1635.4	1699.3	1675.2	1732.1	1795.5	1738.2	1790.1	1801.4	1812.7	1894.8	1450.5	1530.6	1283.3	1005.1	967.13	992.58	1072.4
0	0	0	9.9116	19.951	6.2763	32.943	33.435	41.889	76.456	89.809	139.2	182.47	272.05	387.59	500.08	609.34	726.77	846.27	979.08	1187.5	1285.7	1430.8	1518.7	1662.6	1743.2	1912.8	2060.5	2153.4	2244.1	2302.3	2217.3	2394.3	2502.5	2567.2	2651.7	2832.4	2746.2	2907.2	2929.1	2992.3	3041.4	3101.9	3138.9	3192.6	3247.7	3238.5	3223.4	3226.3	3250.7
43.723	29.229	9.5228	0	0	0	0	0	0	1.5534	21.14	31.355	68.242	121.87	159.48	273.29	372.04	450.54	502.26	591.47	684.36	745.57	761.37	833.25	773.33	843.22	906.62	845.65	896.14	992.32	1000.3	1052.4	1083.4	1111.5	1146.6	1078.3	1098.8	1058.7	997.17	1037.2	1045.4	1039.2	1112.3	1308.1	1382.5	1305.3	1357.1	1322.8	1317.1	1325.9
0	0	0	0	2.5437	18.655	46.743	68.354	100.17	151.46	192.71	251.63	287.09	361.42	418.49	507.47	568.37	648.57	725.28	860.56	924.31	1042.3	1225.6	1232.2	1402.1	1451.2	1602.6	1677.3	1724.7	1794	1952.5	2010.5	2129.8	2221.8	2260.8	2365	2371.1	2417.8	2504.8	2530.8	2551.4	2603.8	2576.4	2591.7	2599.5	2609	2621.9	2605.9	2646.6	2601.9
4.2557	0	0	0	10.214	0	9.365	0	0	0	15.804	74.787	136.02	260.07	395.32	580.75	792.01	1033.3	1327.4	1579.9	1919	2247.7	2503.9	2820	3124.4	3554.5	3888.1	3913.2	4240.6	4558	4606	4799.9	5312	5489.8	5572.7	5720.5	5932.1	6289	6599.3	6534.4	6805.2	6908.8	7069.5	7169.5	7092.4	7287	7296.7	7768.5	7563.1	7369.5
4.1527	7.9097	4.2854	0	3.4361	0	0	0	0	0	0	0	0	0	0	0	0	41.891	108.83	214.24	291.32	438.9	547.02	685.31	881.62	1012.3	1221.6	1422.9	1652.3	1862.7	2072.2	2358.8	3052	2928.8	3203.9	3228.2	3557.2	3848.4	3919.9	4233.5	4281.2	4447.5	4549.7	4385.3	4492	4573.6	4648.7	4729.9	4678.8	4588.2
12.82	8.5669	5.2564	0	6.148	0	0	0	0	0	0	0	0	19.232	43.316	94.361	140.68	212.37	244	328.31	403.35	439.63	492.65	549.11	641.74	675.15	706.03	821.97	875.26	943.67	1010.9	1056.5	1198.1	1232.3	1320.6	1391.4	1566.3	1613.8	1668.2	1689.1	1738.1	1823.6	1838.2	1851	1860.9	1917.4	1953	1912.2	1894.7	1853.7
4.5462	1.1525	9.3896	0	7.4275	0	0	0	0	0	21.731	79.44	174.76	298.61	476.79	678.82	892.8	1084	1360.4	1663.3	1828.7	2160.6	2384.1	2683.4	2965.7	3105.8	3503.9	3779.9	3967.4	4146.4	4297.9	4445.2	4678.3	4843	4925.2	5150.6	5304.3	5406.8	5386.8	5490.9	5584.4	5650.8	5741.3	5797.3	5804.7	5818.8	5886.5	5798.2	5771.2	5759.4
0.43001	2.8556	6.7701	0	0	0	0	18.913	35.917	72.528	81.289	121	162.34	247.15	277.28	342.65	433.96	503.27	598.24	705.29	847.05	976.87	973.59	1233.7	1358.9	1538.3	1675.7	2351.7	2556.1	2695.7	2937.1	3050.7	3187.5	3630	3581.8	3924.1	4059	4107.2	4365.9	4551.5	4387.7	4802.5	4981.5	5108	5164.3	5110	5201	5181.9	5173.8	5300.1
17.479	10.514	0	0	0	1.0789	0	0	0	0	4.4824	2.0531	0	27.446	81.938	142.89	229.09	349.09	482.07	669.96	863.49	1021.1	1287.7	1498.1	1801.9	2042.9	2184.2	2469.9	2643.8	2902.4	3183	3322	3734.3	3755.5	4047.3	4386.4	4559.6	4629.8	4918.3	4765.3	5189.3	5195.9	5442.1	5461.3	5769.6	5755.5	5684.4	5798.1	5928.5	5996.1
0	0	0	0	22.523	10.477	24.159	13.624	24.542	37.651	30.123	59.368	71.042	95.745	102.7	142.69	161.68	197.46	199.1	270.43	355.03	513.35	643.08	803.35	918.79	1063.2	1217.3	1409.2	1587.7	1860.6	2024.1	2595.8	2787.1	3272.5	3481.4	3936.9	4090.5	4482.7	4644	4931.3	5101.8	5104.4	5336.8	5493.1	5579.9	5751.9	5799.7	5832.1	5990.8	6196.9
14.972	16.997	4.9006	1.7419	0	0	0	0	9.6322	36.57	73.573	148.45	244.53	367.61	495.91	645.17	827.24	976.75	1201.9	1381.8	1587.3	1856.7	2101	2319.6	2661.4	2785.6	3109.2	3185.2	3469.8	3699.2	3810.2	3975.4	4217.8	4463	4726.2	4890.1	5113.7	5383.1	5376	5480.8	5636.8	5730.4	5911.8	6102.6	6416.4	6498.5	6595.3	6607.8	6746.9	6731
0	24.119	2.4667	14.069	1.905	0	0	0	0	0	0	0	0	0	0	0	0	44.148	64.241	107.36	136.6	182.48	213.93	267.14	337.18	354.61	386.79	423.49	490.36	581.35	639.43	742.78	782.49	894.88	963.31	1049.8	1048	1189.9	1298.9	1401	1263	1419.6	1575.2	1604.4	1571.7	1707.3	1672.8	1699.2	1765.3	1720.6
22.961	27.006	2.2762	0	0	0	0	0	0	0	0	0	0	0	0	0	0	1.4089	34.745	104.15	144.55	197.57	294.84	440.39	570.42	671.13	827.71	993.27	1129.6	1323.1	1413.6	1617	1738.3	1883.9	2021.5	2125.9	2248.9	2388.6	2522.4	2542.3	2613.2	2807.8	2955.8	2833.7	2739.1	2759.1	2824.5	2845.1	2941.7	3004.9
2.1649	11.289	0	0	14.733	1.5979	0	3.0779	33.708	68.426	155.82	241.02	347.12	425.14	573.04	668.18	773.04	898.34	1007.9	1138	1219.9	1296.1	1413.7	1450.1	1604.3	1657.4	1791.8	1932.1	2112.1	2292.8	2322.6	2495	3127.7	2704.2	2847.8	2872.6	2825	3528.4	3324.3	3242.8	3611.5	3749.9	3545.5	3411.6	3501.2	3758	3459.8	3558.6	3564.5	3430.6
0	0	0	0	11.765	0	23.941	12.707	23.831	54.218	81.425	150.04	197.99	285.99	380.07	520.25	658.85	852.52	1089.8	1300.7	1548.1	1944.7	1948.3	2191.9	2418.9	2598.6	2886.1	3108.7	3302.5	3512.5	3779	4039.9	4300.7	4436.7	4652	4858.8	5042.8	5193.3	5431.7	5530.2	5803.8	5798.9	5934.1	5956.9	5974.8	6036.5	6104.5	6204.7	6223.8	6224.4
0	0	0	2.9437	10.648	1.3705	17.127	38.202	56.054	73.672	71.983	86.035	100.29	126.07	150.59	168.3	218.41	252.46	303.51	369.46	463.85	540.79	612.13	699.9	778.93	854.09	949.58	1004.9	1138.6	1227.2	1363.6	1466.6	1525.9	1616.8	1670.1	1792	1919.7	2023.8	2096	2115.1	2211.4	2296.9	2393.9	2373.1	2438	2472.1	2470.4	2532.9	2514.1	2573.8
1.2941	0	0	0	0	13.542	55.198	155.89	287.37	473.92	680.41	877.49	1188.3	1526.3	1859.7	2226.4	2521.8	2874	3048.9	3399.4	3735	4163.9	4531	4731.4	5175.6	5440.4	5554.9	5882.5	6028.3	6236.1	6411.6	6552.3	6962.5	6937	7054.1	7300.7	7323.3	7252.4	7020.8	6726.6	6961	6889	6965.2	7090.6	7044.1	7168.6	7174.1	7083.8	7188.8	7223.4
24.09	22.915	7.4689	0	0	0	0	0	0	28.745	77.212	150.87	241.41	384	523.24	685.14	885.11	1093.7	1318.6	1555.3	1819.1	1980.6	2240.4	2462.7	2743.1	2979.3	3386.3	3733.7	3885.2	4284.9	4497.7	4787	5032.4	5003.2	5657.8	5867.1	6054.8	6287.3	6515.9	6676.7	6395.5	6438.9	6766.2	6958.8	7412.3	7460.4	7690.7	7534.7	7677.2	7215.9
14.616	8.8881	2.6743	0	0	0	9.4673	25.066	67.606	125.49	226.67	372.49	529.45	709.02	874.69	1150.9	1501.6	1777.6	1998.1	2269.6	2565.8	2904.4	3207.6	3558.3	3742.9	3991.1	4093.4	4350.5	4628.7	4927	5133	5238.5	5456.2	5584.3	5815	6088.1	6170.7	6357.2	6636.4	6870.6	7378.6	7707.2	7784.5	7918.1	7906.1	7989.7	7850.9	7839.3	7968.1	7944.8
8.0331	13.441	0	0	5.1555	0	0	10.118	65.196	166.05	280.06	447.46	626.69	892.3	1148.6	1451.3	1788.7	2137.7	2507.9	2792.1	3109.5	3381.9	3728.8	4028.5	4432.7	4508.8	4628.4	4820.1	5084.9	5228.1	5475.1	5518.1	5817.7	6032.1	6070	6139.7	6296.9	6412.5	6458.1	6508.3	6535.6	6720.6	6847.1	6892	6956.1	7063.9	6894.5	7110.3	7101.5	7196
22.472	25.713	4.8228	0	0	0	0	0	0	0	0	0	0	4.8362	8.0721	32.745	95.541	172.26	338.6	509.95	708.04	923.4	1186.2	1400.9	1695.9	1938.3	2196.5	2519.4	2739.4	3065.2	3218.6	3459.4	3786.6	4099.2	4455.9	4594	4900.8	5174.9	5530.7	5372.7	5541.2	5689.3	5712.9	5905.9	6002.3	6077	6125.5	6001.5	6351.8	6289.4
0	0	0	6.5066	12.285	0	8.9102	28.162	67.753	159.72	242.46	388.69	540.31	716.79	974	1138.1	1374.1	1640.3	1909.8	2116.5	2308.4	2406	2636.5	2842.5	3019.3	3143.5	3281.4	3436.8	3611.8	3636	3813.8	3858.3	3915.8	4005.8	4024.2	4175.8	4120.2	4174.9	4133.8	4211.3	4222.5	4358	4361.5	4312.6	4368.1	4394.5	4306.9	4368.9	4365.7	4478.6
0	4.6214	5.7952	0	0	0	1.4948	31.866	68.247	130.13	199.04	314.88	439.41	616.28	787.16	1011.3	1165.9	1419.2	1659.3	2006.4	2254.4	2669	2780.5	3083.5	3200.7	3497.9	3907.8	3982.5	4693.8	4718.5	5029.9	4991.1	5381	5344.1	5790.8	5996.6	6048.9	6457.1	6214	6472.3	6733.3	7168.1	6956.4	7303.8	7442.8	7683.6	7696.5	8109.6	8288.7	8174.5
6.1563	11.962	3.1001	0	5.6162	0	0	0	0	0	0	0	0	5.8436	40.326	89.358	186.92	282.78	433.98	588.32	679.25	866.71	1023.3	1212.6	1443.6	1673.5	1965.1	2188.8	2584.7	3089.4	3233.9	3531.7	3770	4203.3	4441.8	4693.4	5092.3	5355.4	5568.8	5774.4	6074.7	6084.7	6343.8	6373.7	6515.7	6608.1	6711.2	6854.3	6672.3	6811.3
11.678	3.5093	0	0	2.8623	4.7924	3.9656	0	0	0	0	0	0	0	18.788	61.129	115.34	183.53	287.64	411.06	537.37	691.57	877.35	1042.1	1250.3	1482.2	1678	1964.8	2193.7	2439.3	2661.2	2916.6	3167.6	3392	3649.1	3856.9	4051.8	4107.8	4420.8	4449.1	4585.2	4729.4	4820.3	4806.3	5035.2	5012.8	5146.4	5171.8	5256.7	5300.1
2.8239	0	0	7.8891	12.851	0	0	0	0	0	0	22.595	58.345	122.49	209.79	292.51	417.45	552.85	751.63	911.09	1177.5	1414.7	1614.7	1916.7	2192.4	2558	2822.9	3082.3	3509	3751.8	3984	4275.3	4573.3	4790.4	5267.5	5453	5484.1	5769.9	5993.6	6055.6	6149.6	6295	6467.5	6203.9	6454.5	6249.8	6647.1	6386.9	6589.3	6565.1
0	0	0	0	9.9529	12.662	76.86	104.1	154.2	258.93	393.77	515.78	714.16	849.16	1056.4	1272.9	1461.6	1583.5	1797.6	1989	2120.6	2272.5	2435.9	2546	2635.6	2866.3	2882.4	3199.9	2944.4	3140.7	3501.3	3570.1	3595.9	3813.8	3894.9	4069	4096.3	4200.3	4476.8	4331.3	4635.9	4609.9	4637.7	4728.7	4906.4	4825.3	4853.4	5060.1	5022.9	5080
0	0	0	29.348	57	96.166	90.24	124.03	66.075	155.44	166.69	186.49	203.19	225.33	235.57	238.48	269.22	266.76	333.38	383.93	454.73	559.12	671.83	823.19	1051.1	1169.5	1317.7	1605.6	1709.3	2027.9	2270.7	2401.7	2624.9	3003.9	3413.9	3390.4	3642.3	4004.5	4127.4	4307.6	4458.6	4633.4	4925.7	4906.2	5166.1	4998.2	5089.7	5321	5319	5447.6
14.446	0	0	0	1.4192	8.066	11.967	1.4444	44.765	87.267	129.08	232.16	333.07	410.67	529.37	626.38	715.12	806.03	904.98	1023.2	1096.4	1195	1228.9	1341.5	1395.3	1484.7	1479.4	1573.7	1689.9	1728.8	1855.4	1947.6	2191	2309.6	2482.4	2519.3	2648	2678	2799.9	2899	3001.8	3109.7	3241.4	3175.6	3203.2	3282.5	3326.2	3443.2	3339.4	3457.8
17.881	12.527	4.324	0	0	0	0	0	12.346	55.98	115.54	209.11	297.27	437.83	537.89	690.19	808.03	933.51	1031.4	1135	1200.6	1320.4	1401.7	1454.2	1606.9	1717.3	1816.6	1869.1	1873.1	1933.2	2021.1	1918.6	2025.7	2083	2082.9	2136.6	2229.8	2388	2207.6	2218.6	2257.9	2335.1	2365.7	2390.8	2400.7	2352.3	2437.2	2456	2387.3	2430.8
0	0	1.6987	2.2316	23.689	5.2409	0	0	0	0	0	0	11.747	8.7185	15.309	20.606	29.051	31.899	39.739	40.992	49.92	68.923	96.708	121.16	158.11	178.66	268.42	332.89	457.82	553.11	656.96	751.22	934.35	1179.1	1387	1522.1	1703.7	1932.7	2075.1	2220.8	2346.8	2523.5	2731.8	2829.6	2927	3064.2	3116.4	3217.7	3271.5	3304.1
0	2.4121	0	0	0	3.2324	18.28	1.3363	4.6278	1.2688	2.0227	0.59209	6.7126	43.088	91.263	150.05	219.05	264.43	350.83	458.21	552.46	592.06	691.81	804.09	943.21	1046.6	1124.1	1238.4	1321.1	1413.9	1484	1563.5	1656.4	1669.9	1770.6	1785.4	1876.5	1873	1954.6	1984.4	1903.2	2097.8	1940.7	2367.1	2316.6	2034.7	2328	2364.7	2052.4	2321.6
0	1.5318	2.0759	2.8595	2.8672	0	0	0	0	0	0	0	0	0	0	3.0928	4.2095	2.3145	2.2997	19.13	33.842	29.162	34.711	50.48	61.021	67.198	90.072	97.025	136.38	156.4	161.95	192.36	264.32	317.05	379.74	407.92	496.15	515.56	583.58	639.81	695.74	744.12	800.77	788.31	836.09	907.07	922.73	928.6	959.33	969.44
5.5151	12.437	0	4.4465	6.6191	0	0	0	0	0	0	14.874	37.029	86.811	144.54	206.75	294.3	375.68	482.42	578.3	686.68	784.41	885.23	993.69	1093.9	1184.8	1249.2	1343.9	1409.5	1524.2	1538.2	1586.6	1640.2	1739.5	1774.4	1925.2	2006.1	2064	2169.3	2198.2	2327.5	2377.8	2316.1	2428.9	2456.5	2479.9	2578.9	2611.2	2623.4	2675.5
18.916	16.729	0	0	0	0	2.2726	29.162	62.777	123.58	164.17	217.61	286.88	343.41	439.42	560.49	642.07	764.82	797.33	937.6	1025.6	1130.5	1162.6	1193.9	1311.3	1381.2	1439.8	1447.7	1509.2	1500.7	1586.8	1587.2	1663.9	1669.1	1675.3	1694.9	1698.3	1756.5	1690.8	1695.5	1706	1720.4	1820.1	1754.6	1756.9	1693.9	1702.4	1750.7	1802.9	1796.9
19.553	11.701	11.483	2.0389	0	0	0	0	0	20.296	70.614	169.98	283.9	392.3	534.98	712.89	924.7	1127.8	1330.8	1505	1635.8	1886.7	2116	2265	2490.9	2615.6	2745.1	2949.5	3006.2	3179.2	3230.4	3451.1	3530.1	3698.4	3847.4	3961.7	4018.3	4013.3	4128.9	4134.3	4270.4	4275.1	4302	4397.7	4384.7	4486.8	4429.9	4319.5	4392.1	4256.2
26.993	12.53	3.9558	0	0	0	0	0	0	0	0	0	1.743	7.4614	33.325	52.427	114.52	194.23	254.01	362.09	428.67	527.4	627.75	777.4	864.48	995.88	1118.5	1296.9	1367.4	1490.4	1640.8	1815.8	2094.1	2161	2151.7	2257.7	2417.2	2636.4	2804.1	2955.2	3065.8	3113.9	3289.1	3544.2	3513.8	3657.3	3594.4	3688.1	3890.9	3916.9
5.2971	11.293	0	0	2.1233	0	7.6159	20.358	68.448	127.79	186.98	283.34	410.68	554.81	712.56	860.53	1060.4	1266.5	1512.1	1657	1898.9	2057.8	2249.7	2396.3	2572.9	2734.1	2869.6	2979	2942.3	2924.1	3164.9	3138.1	3280.6	3317.1	3192.7	3274.8	3254.1	3349.9	3238.2	3326.5	3282.9	3325.7	3432.2	3392.2	3415.4	3543	3439.5	3610.3	3661.6	3696.9
27.253	16.667	0	0	0	0	0	0	24.16	58.971	83.119	130.81	201.19	312.21	422.1	505.93	648.27	765.29	938.24	1025	1150.6	1275.5	1383.3	1511	1731.3	1843.2	2013.3	2100.5	2164.5	2344.9	2433.6	2539.4	2750.8	2992.2	3173.2	3222.6	3346.7	3463.4	3440.5	3617.2	3667.7	3598.1	3713.2	3790	3863.5	3941.2	3914.7	3952.7	4001.1	3929.1
2.9364	0.86011	0	0	5.204	10.646	7.6738	12.146	14.208	0	12.805	20.264	13.889	33.149	102.05	122.18	193.21	290.97	380.17	504.57	649.62	771.11	894.03	1013.8	1117.5	1329.9	1369.8	1526.8	1701.4	1718.6	1909.1	2091.2	2181.4	2243.6	2294	2371.2	2453.8	2512.2	2570.8	2592.6	2709.9	2785.6	2771	2780	2847.8	2856	2866	2873.9	2923.9	2936.5
0	1.8991	0	0	40.371	35.597	19.501	44.414	36.827	51.861	45.774	51.077	33.414	46.3	60.118	74.911	96.151	107.53	132.26	172.19	187.37	223.54	245.42	257.19	312.13	321.08	384.99	419.3	480.78	526.51	553.78	630.42	680.83	728.03	788.47	846.99	891.08	969.99	1032.7	1067.7	1129.9	1162.8	1218	1248.7	1276.6	1325.8	1333	1338.7	1366.6	1391.6
0	0	0	0	74.551	217.69	324.87	508.42	659.46	764.84	945.55	1135.4	1312.5	1495.1	1600.7	1758.8	2035.3	2156.8	2327.4	2506.3	2697	3073.9	3344.4	3323.9	3554.6	3705.8	3982.5	4133.6	4335.1	4545.2	4645	4876.2	4896.1	5229.9	5347.5	5593.6	5750.4	5899.3	6055.9	6230.5	6224.5	6440.6	6690	6764.2	6871.6	6722.2	6403.3	6302.1	6563.1	6450.3
0	11.99	9.4549	0	15.951	0	0	0	0	0	0	0	0	17.678	73.89	161.79	240.94	317.21	436.73	507.26	615.78	758.76	863.5	952.09	1080.3	1244.3	1372	1480.3	1604.6	1757.8	1874.9	2068.8	2243.8	2379.3	2465.4	2625.1	2717.5	2852.2	3010.1	3136.1	3370.2	3486.3	3576.3	3672.2	3716.3	3865.5	3964.3	4115.4	4130.5	4152.1
22.877	11.967	0	0	0.49084	0	5.3823	15.753	25.137	48.62	59.149	91.432	123.34	155.04	183.09	235.88	272.55	323.21	376.69	431.42	459.8	521.62	551.22	612.2	646.26	658.62	663.56	729.89	767.65	808.53	847.88	857.84	1491.9	1540	1650.4	1648.2	1760.3	1754.9	1816.5	1825.1	1899.2	1959.4	2030.3	1995	2017.4	1977.5	1986	2081.3	1989.2	2049.9
0	0	0	0	14.33	9.9573	8.0889	11.399	3.6097	10.718	12.667	4.0483	24.269	17.144	34.184	34.71	74.833	118.38	152.47	189.89	242.93	303.29	362.49	430.91	477.74	507.21	535.43	586.97	635.86	666.77	661.28	712.58	729.38	755.77	788.77	771.26	791.92	809.06	822.72	797.79	833.37	813.12	840.96	786.87	816.07	858.35	835.32	816.01	784.92	773.7
33.843	14.685	0	0	0	11.16	0	1.3529	0	0	0	0	0	0	65.955	79.814	208.05	324.84	222.75	368.79	461.02	552.82	643.9	857.42	925.71	1130.3	936.3	1163.2	1208.8	1341.5	1433.1	1529.2	1650.3	1656.8	1886.6	1962.5	2098.6	2293.7	2169.3	2421.7	2479.6	2549.7	3156.6	2980.9	3020.8	3100.8	2965.9	3095.7	3286.5	3445.3
0.011154	11.934	7.2156	5.3878	0.53112	0	0	0	5.1463	33.79	53.936	102.94	138.16	214.54	284.69	392.62	448.91	572.21	635.69	704.02	762.88	803.97	890.89	914.87	963.52	1003.8	1028.7	1037.8	1028.9	994.25	982.27	1008.5	1023.3	1034.2	972.55	980.39	957.15	1015.7	951.69	960.01	947.2	1028	1028	1038.1	1026.4	1094.6	1034.6	1093.7	1091.3	1124.7
18.427	1.6626	0	0	0	10.871	0	34.861	75.287	181	306.36	482.56	639.92	823.56	972.24	1221.2	1397.7	1494.6	1616.4	1820.7	2047.1	2093.8	2275.2	2498.9	2630.9	2765.1	2857	3187.2	3283.4	3463.3	3664.2	3699.7	3969.3	4187.1	4206	4410.4	4620.5	4610.6	4585.5	4871.4	4887.4	4994.5	5044.7	5182.5	5091	5183.1	5240.4	5175.3	5232.8	5263.7
0	16.322	1.8288	0	0	0	5.7828	3.7673	25.064	39.213	67.353	117.7	177.62	257.75	307.8	384.66	479.98	596.38	642.91	662.08	762.21	847.58	964.2	1019.9	1119.4	1201.7	1358.5	1332.1	1419.5	1560.3	1674.2	1755.9	2006.5	2166.5	2318.9	2422.9	2418.2	2481.1	2588.8	2678.4	2771.5	2860.4	2866.2	3058.1	3026.3	3124.7	3150.8	3115.3	3068.3	3144.2
7.624	6.3178	0.45923	5.8459	3.5684	0	0	0	0	14.569	33.943	117.73	203.14	312.84	432.04	593.21	722.52	858.91	1026.8	1190.2	1355.1	1484.4	1567	1701.6	1817.8	1921.4	1960.7	2094.5	2116.5	2172.3	2262	2258	2312.3	2366.7	2460.5	2510	2508.8	2562.8	2614	2615.6	2684.9	2738	2766.5	2891	2773.5	2757.6	2801.8	2868.3	2830.4	2820.5
16.827	12.895	7.6347	0	0	0	0	0	0.022506	12.066	14.231	46.241	90.22	170.33	263.5	348.28	453.24	604.18	733.99	933.89	1081.8	1239.8	1384.3	1542.2	1758.6	1947	2143.1	2361.6	2547.7	2751.9	2956.2	3222.6	3444.7	3586.4	3672.1	3910.7	4001.9	4191.2	4283.6	4536.6	4705.9	4775.7	4729	4715.8	4667.9	4648	4741	4576.8	4724.2	4924.6
0.25786	0	2.5424	2.5319	11.917	0	3.2732	10.381	51.728	126.95	189.29	297.61	472.09	585.46	795.68	974.88	1281.9	1461.4	1756.4	2032.1	2345.5	2555.2	2812.4	3168.7	3622.3	3850.9	4056.3	4213.7	4434	4366.9	4611.4	4675.2	4840.5	4937.2	4989.8	5275.2	5412.3	5429.1	5425.9	5461.2	5593.6	5735.9	5792.8	5847.2	5833.9	5891.9	5955.5	5906.3	5878.1	5863.6
1.2939	10.05	0	0	10.59	0	0	0	0	0	0	23.885	42.985	97.488	153.17	245.31	334.7	455.46	590.33	717.6	874.26	1041.6	1203.9	1500.3	1674.4	1913.1	2112.3	2378.9	2652.8	2804.4	3091.1	3302.7	3580.2	3793.5	3994.6	4137.6	4295.9	4450.5	4494.4	4666.8	4760	4583.4	4955.6	5000.2	5099.6	5342.2	5241.4	5310.3	5304.9	5226.7
0	0	0	0	0	1.9536	52.539	136.66	269.04	458.02	646.24	922.6	1161.1	1480.4	1828.1	2151.6	2523.5	2869.3	3193.1	3491.9	3904.5	4164.5	4398.1	4677.9	4853.4	5145.5	5386.6	5653.5	5806.5	5895.9	6364.6	6588.3	6948.5	7158.4	7427.6	7565.4	7445.8	7551.6	7690.6	7702.7	7675.7	7853.4	8000.2	7787.2	7735.6	7787	7701.7	7611.9	7636.5	7615
0.16304	1.3357	0.026226	0	15.199	0.016819	0	0	0	0	0	0	0	12.24	34.008	59.979	127.4	199.33	320.08	454.42	580.55	782.13	994.5	1207.7	1454.6	1716.5	1973.5	2302.9	2505	2833.1	3016.2	3225.4	3526.4	3779.1	4061.7	4195.8	4395.2	4850.9	4984	5179.8	5257.6	5196.1	5402.9	5638.4	5501.6	5619.6	5308.4	5324.9	5328.5	5498.3
19.446	16.344	1.7747	0	0.034041	0	0	0	0	0	0	0	0	25.265	74.018	141	266.05	405.7	618.27	829.76	1032.2	1240.7	1507.2	1758	2057.3	2280.4	2504.1	2753.2	3017	3297	3364.4	3727.6	4017.4	4202.9	4509.6	4629.5	4816.8	4997.2	5301.1	5496.9	5579.1	5751.8	5882	6017.7	6057.9	6176.1	6347.4	6275.1	6212	6208.3
0	0	0	0	8.4649	21.903	50.109	97.67	125.38	214.81	302.77	405.21	512.16	651.69	819.99	1011.2	1136.4	1342.7	1460.1	1669.1	1914.4	2018.4	2231.7	2462.4	2643.2	2836.4	3001.2	3132.2	3347.9	3561.3	3679.1	3871.9	4076.7	4248	4489.3	4160.8	4290.2	4439.7	4661.9	4612.8	4597.4	4662.6	4751	4681.8	4749.1	4830.5	4768.4	4714.1	4700.3	4729.7
10.855	14.078	2.1026	0	8.1761	0	0	0	0	0	0	0	0	0	0	0	0	0	0	0	0	19.309	62.151	137.84	198.19	295.94	383.59	452.35	590.19	706.38	832.97	946.39	1101.2	1215.5	1343.3	1450	1614	1747	1823.7	1874.6	2035.5	2092.1	2198.5	2177.4	2296.5	2391.5	2434.3	2416.5	2499.4	2483.7
12.403	14.847	0	0	0	0	0.56436	21.431	28.631	62.872	81.81	105.6	143.94	185.17	234.26	285.61	365.59	431.03	473.14	563.44	634.34	717.02	778.87	797.67	894.3	988.58	1083	1195.4	1308.7	1411.1	1600.1	1688.8	1836	2011.6	2050.9	2171.8	2252.4	2391	2448.1	2494.4	2534.2	2653.7	2867.8	2895.3	2885.4	2905.7	3009.6	3102	3129.8	3241.4
0	0	5.0372	0.42906	25.819	0	0	0	0	16.827	41.803	66.114	82.265	143.62	163.05	248.66	321.62	410.63	491.79	605.2	715.06	859.05	985.32	1170.1	1325.5	1485.8	1708.5	1924.6	2194.5	2499.6	2780.9	2942.9	3273.9	3575.9	3808.9	4113.3	4314.5	4462.6	4824.8	4860.9	5151.2	5332	5432.6	5501.8	5652.8	5817.6	5901.4	5937.9	6098.4	6085
13.398	2.1784	0	0	1.8286	0	4.7773	22.103	85.445	169.31	246.79	355.7	478.48	624.79	737.83	910.91	1088.3	1289.9	1445.2	1697.8	1894.4	2156.4	2279	2547.4	2785	2999.8	3169.8	3402.5	3693.6	3875.5	4083.3	4419.4	4725	4965.4	5363.3	5493.2	5789.3	6020.7	6255.2	6417.8	6624.3	6826.7	6835.4	6960.6	7147.5	7151.8	7197.3	7233.4	7199.2	7321
0	0	0	0	44.131	100.49	167.74	247.57	326.43	414.04	532.59	650.87	827.2	966.65	1153.8	1325.1	1497.2	1614.6	1860.5	2025.5	2063.5	2249.3	2565.7	2821.5	2972.3	3188.1	3287.9	3464.1	3624	3761.3	3807.2	4033.2	4319.8	4438.7	4623.6	4777.6	5007.2	5174.4	5476.9	5636	5684	6079.3	6132	6021.1	5792.2	5749	5584	5726.1	5942.1	5923.9
28.786	15.817	0	0	0	0	0	1.1581	28.435	79.866	164.16	288.88	451.36	626.15	855.58	1045.4	1296.9	1569.1	1841.7	2133.2	2392.1	2541.9	2882	3092.1	3340.5	3431.4	3761.1	4127.7	4367.9	4598.5	4718.3	4971	5092.8	5265.5	5506.4	5620.9	5838.2	5897.6	6085.4	6425.2	6434.5	6656.8	6740.2	6716.6	6815.3	7077	7042.4	7009.1	7031.4	7247.1
4.2725	9.2036	0	8.2351	6.6776	0	0	0	0	1.9478	0	0	0	0	14.456	33.596	52.551	78.888	133.54	152.69	245.64	372.54	551.56	697.65	809.05	955.15	1061	1170.4	1485.5	1488.4	1800.9	1972.5	2142.4	2284.5	2522.1	2691	2831.1	2906.3	3109	3193.4	3410.3	3532.3	3643.4	3829.4	3879.8	4005.9	4110.3	4245.3	4286.7	4349.3
3.0673	3.527	0	0	10.752	0	0	0	14.179	43.506	69.516	117.87	181.67	247.84	321.67	434.49	536.66	661.88	789.46	967.83	1116.6	1260.9	1451.8	1625.4	1769.9	2039.2	2171.4	2327	2486.4	2565.1	2643.9	2998.3	3158.7	3314.1	3322.8	3464.7	3482.4	3532.2	3736.9	3804.9	3984.3	3973.9	4123.2	4082.1	4225.9	4226.2	4221.3	4274.5	4296.1	4295.3
50.217	40.393	27.362	0	0	0	0	0	5.7214	4.5914	7.851	77.724	79.807	191.3	209.73	298.4	419.54	476.84	582.33	670.24	835.35	898.99	1061.8	1185.6	1334.6	1425.6	1582.8	1677.9	1772.9	1857.1	1975.4	2055.1	2149.5	2227.5	2315.5	2403.6	2349.8	2492.2	2481.8	2612.9	2668.2	2667.1	2669.8	2705	2741.5	2776.7	2798.9	2772.8	2844.8	2821.2
14.671	11.578	0	0	0	0	25.537	38.201	84.198	155.48	243.41	372.35	677.24	677.9	1188.8	1428	1698.5	1950.1	1625.2	1802.8	2671.2	2955.2	2347.3	2521	2668	2770.7	2935.5	3082.7	3134.8	3276.2	3368.2	3587.2	3717.3	3872.2	3906.3	3935.3	4016.1	4156.3	4184.3	4268.8	4338	4379.9	4484.1	4459.9	4535.6	4506.1	4560	4570.2	4570.6	4651.6
12.432	14.099	4.7228	0	6.2042	0	0	0	0	1.6586	19.47	34.036	55.335	85.745	109.9	130.81	178.42	201.18	249.14	277.39	301.49	350.81	451.5	491.26	624.89	704.43	782.85	879.45	893.26	1021.3	1115.5	1218.8	1289.7	1402.8	1469.4	1552	1581.2	1611.4	1696.9	1719	1818.6	1834.5	1807.7	1789.3	1842.5	1860.2	1840.5	1824.1	1866.8	1761.7
13.906	16.189	6.9987	0	0	0	0	0	39.138	87.88	177.42	296.14	470.28	698.56	938.52	1233	1533.6	1827.4	2148.1	2571.3	2907.6	3349.2	3684.4	3979.8	4418.3	4658.6	5064.2	5392.7	5686.2	6009.2	6202	6440.5	6831.2	7108.3	7169.8	7410.2	7825.3	7987.4	8133	8408.1	8783.8	8586.4	8918.7	8989	9107.2	9257.3	9128.1	9246	9189.2	9321
0	0	0	3.4525	22.235	8.3698	25.237	40.476	92.903	148.88	211.44	302.64	427.65	527.79	669.25	821.92	979.67	1114.3	1261.9	1452.5	1597.7	1732.9	1882.7	2015.4	2162.5	2379.4	2501.7	2607.1	2699.1	2832.3	2963.2	3141.1	3281.2	3419.8	3488.3	3584.3	3616.4	3755.1	3830.6	3842	3932.2	3982.6	4089.5	4116.4	4229.8	4199.9	4262.8	4367.5	4386.9	4379.2
0	17.322	8.1844	0.31702	0	0	0	3.496	42.786	104.22	161.89	257.03	342.16	480.66	673.87	921.38	1150.9	1431.8	1668.6	1942.2	2216.2	2522.2	2715.4	2974.4	3330.3	3433.4	3635	3868.4	4128.6	4293.4	4380.3	4506.2	4670.2	4858.3	4846	5046.4	5019.3	5131.2	5066.1	5133.7	5176.8	5137.8	5162.2	5401.3	5247.9	5228	5310.7	5478.4	5478.3	5504.9
2.0344	9.5225	0.14153	0	4.5377	0	0	0	0	17.951	45.183	77.954	131.96	207.09	334.54	480.81	565.92	797.46	926.78	1106.8	1263.9	1497.7	1759	2038.8	2306.3	2565.7	2727	3023.8	3291	3399.2	3714.3	3844.9	4048.5	4206.7	4358.3	4546	4455.1	4564.6	4583.6	4611.7	4731.4	4876.1	4860.5	4898.3	4926.5	4844.4	4925.4	4886.9	4922.6	5185.1
8.9055	0.91506	0	0	0	1.5111	2.2873	14.701	37.709	70.681	108.44	150.69	194.68	233.6	284.81	300.71	334.71	354.34	390.49	408.52	453.14	479.31	481.91	492.48	510.34	525.44	560.52	548.48	599.07	660.01	701.02	810.15	882.54	967.2	1081.6	1176.4	1338.3	1423.2	1533.2	1625.8	1699.2	1872.5	1904.7	1975.9	2027.3	2076	2177.8	2218.8	2259.5	2190.9
19.533	11.234	0.63297	0	0	0	0	0	0	26.137	54.767	143.48	199.43	273	387.11	495.73	628.96	753.74	896.69	1072.7	1249.8	1476.8	1808.8	1780.6	2147	2238	2368.3	2823.4	2844.8	3121.7	3254.7	3526.3	3798.5	4071.2	4385.7	4601.8	4710.9	4814.2	5073.5	5154.9	5236.6	5386.2	5741.4	5728.4	6531.7	6571.6	6646.8	6747.9	6738.1	6736.6
5.8285	0	0	2.9168	18.863	1.6448	0	0	0	0	0	0	0	0	0	28.12	69.157	93.237	155.17	198.72	293.35	445.14	604.17	777.35	1020	1258.5	1516.7	1842.6	2152.2	2336.5	2716.3	3043.6	3325.6	3824.7	3990.5	4388.6	4434.8	4711.2	4990.6	5207	5327.8	5540.8	5555.3	5558.3	5674	5715.6	5761.8	5824.6	5778.8	5897
11.207	14.775	8.4234	0	0	0	0	0	0	10.571	35.327	94.281	158.48	217.45	279.39	380.26	467.87	589.33	659.53	800.71	867.94	983.66	1005.9	1099.9	1230.3	1315.7	1425.2	1476.6	1573.6	1624.3	1688.7	1707.8	1794.6	1846	1879.6	1932.3	1961.7	2056	2007.4	2053.9	2101.6	2154	2245.5	2272.2	2271.4	2221.1	2233.8	2299.9	2250.9	2241.3
29.935	19.725	21.535	7.7955	0	0	0	0	0	0	0	0	0	0	0	0	0	0	0	0	0	0	0	0	21.488	95.07	152.31	204.26	291.62	357.73	462.07	569.03	692.48	814.49	936.68	1113.3	1205.7	1326.2	1439.6	1608.6	1681.3	1739.9	1920.8	1855.4	2024.1	2134.8	2144	2303.8	2341.9	2268.1
21.703	12.616	0	0	0	1.7863	0	6.9318	11.027	25.212	52.354	111.72	166.26	230.96	341.59	491.09	621.08	827.82	962.45	1201.2	1405.7	1632.1	1880.7	2058.6	2247.3	2511.1	2588	2834.8	3003.1	3219.2	3293.7	3369.6	3515.6	3596.4	3803	3867.4	3936.1	4005.5	4079.9	4226.1	4268.3	4322.5	4363.9	4440.5	4431.5	4508.5	4515.3	4504.3	4544.5	4549.5
24.973	22.334	1.543	0	0	0	0	0	0	0	0	2.7424	52.36	81.147	156.23	220.61	319.35	434.21	542.1	663.49	744.93	889.8	1050.3	1173.4	1302.3	1489.2	1568.3	1755.9	1823.7	2136.5	2232.2	2548.9	2926.4	3409.7	3725.6	3948.1	4151.2	4426.5	4597.4	4864.1	5000.3	5173	5398.9	5578.2	5707.2	5672.7	5902.9	5851.4	5963.4	6034.9
0	0	0	0	14.421	7.6291	56.448	89.423	140.41	287.45	411.44	543.25	791.43	1031.8	1285.6	1578.3	1835.2	2166	2316.6	2575.2	2808.3	3116.9	3223.6	3427.2	3609.9	3889	4134.1	4051.9	4184.4	4393.8	4558.6	4863.9	4992.4	5173.9	5269.4	5423.8	5572.1	5753.1	5785.6	5842.7	5872	5990.3	6057.3	6019.7	6096.6	5976	6123.5	6138	6174	6111.6
0	0	3.723	0	19.166	0	0	0	0	0	0	0	0	0	0	0	13.637	20.421	34.847	34.876	67.202	80.592	124.14	216.07	178.6	317.25	454.23	482.22	617.92	692.17	832.18	798.85	910.09	1052.2	1104.6	1178.3	1288.9	1375	1412	1527.2	1661.5	1723.4	1763.4	1781.1	1855.9	1862.7	1854.8	1896.2	1945.2	1929
10.176	0	0	0	6.504	0	9.0251	36.823	58.661	107.36	163.75	232.55	313.54	398.48	459.59	553.05	670.79	798.05	921.78	1044.1	1157.3	1349	1543	1721.8	1899.9	2111.4	2285.3	2590.7	2756.8	2628.4	3205.8	3341.3	3670.7	3666.8	3862.9	3866.7	3923.4	4063.8	4200.3	4255.1	4248.7	4334.8	4472.9	4464.3	4644.3	4698.3	4549.5	4612.7	4751.4	4651
27.836	11.086	0	0	2.0896	0	0	0	0	0	0	0	0	0	0	0	0	0	27.338	0	67.176	91.189	134.88	159.19	209.51	245.19	289.58	333.38	387.29	430.36	492.55	582.8	644.04	727.57	743.73	827.61	904.58	891.4	946.9	1009.8	1026.2	1055.5	1097.9	1103.9	1133.9	1043.9	1091.9	1095.8	1120.3	1107.5
33.976	10.951	0	0	0	0	0	0	0	0	21.754	48.369	87.796	155.69	219.24	298.51	370.34	457.66	558.93	630.19	759.81	884.72	1004.3	1130.2	1228.1	1372.3	1473.2	1591.7	1654.6	1734	1846	1945.5	2065.1	2153.1	2253.2	2332.7	2395.5	2479.5	2584.5	2689.6	2790.4	2884.8	2884.3	2943.3	2978	3032.9	3144.2	3190.6	3227.1	3175.8
5.2825	5.2525	7.4516	7.7763	10.11	0	0	0	0	0	0	0	0	0	0	0	18.849	50.09	136.23	216.2	333.12	448.05	629.65	797.88	952.33	1137.2	1263.7	1464.6	1710.1	1848.2	2031.2	2165.2	2406	2632.7	2671.9	2874.2	3099.8	3243.7	3386.8	3488.1	3542.9	3610.2	3597.8	3670.8	3643.7	3555.5	3659.1	3727.1	3670.5	3796.6
2.959	5.5048	0	1.4528	1.1372	7.1843	0	0	0	0	0	0	0	0	0	0	0	0	0	10.222	21.185	49.995	86.23	112.59	135.24	173.4	222.87	268.31	325.35	396.24	422.49	464.25	541.87	590.7	654.59	664.75	752.1	771.52	799.32	855.85	895.65	918.62	984.01	967.74	1041.8	1071.8	1078.8	1087	1109	1111.1
18.458	4.4487	1.3249	0	0	0	0	5.023	23.459	60.203	113.67	185.08	255.25	342.9	424.09	463.92	587.4	699.55	740.36	842.98	946.8	1136.6	1182.9	1231.4	1357	1409.1	1520	1557.9	1659	1705.1	1903.7	2015.1	1982.6	2174	2336.6	2266	2290.6	2410.3	2485.9	2572.2	2554.4	2592.2	2822	2749.4	2544.9	2704.1	2777.9	2827.2	2769.9	2759.2
0	0	0	0	2.4887	17.626	19.349	0	0	0	0	0	0	0	0	0	0	0	23.422	74.864	93.572	272.04	370.1	424.36	485.03	595.84	695	794.42	860.34	996.41	1041.4	1047.4	1167.2	1229.3	1243.3	1359.8	1390.6	1376.7	1421.2	1465.5	1468.2	1472.8	1499.4	1476.6	1577.4	1512.3	1594.6	1550.2	1530.1	1518.8
17.393	25.86	0	0	0.31357	0	0	0	0	0	0	0	0	47.61	76.686	119.06	128.3	189.08	253.73	284.48	357	404.4	498.28	563.68	641.52	713.35	810.08	891.51	928.59	1040.8	1131.4	1151.1	1259.4	1296.2	1373.3	1485.6	1521.1	1570.9	1650.2	1624.8	1777	1785.3	1759.8	1800.9	1834.7	1833.8	1856.4	1923	1905.1	1898.6
0	0	0	0	18.82	8.6144	0	10.661	9.3167	4.683	15.247	15.609	20.825	24.464	30.7	41.862	62.234	96.003	146	219.21	292.98	404.47	525.5	658.2	759.98	926.33	1072.9	1222.5	1448.7	1637.3	1715.5	1862.3	2090.9	2278	2526.9	2683.9	2869.4	3005.5	3159.5	3349.4	3484.9	3592.4	3725.3	3715.9	3813.7	3885.3	3888.9	3944.6	3949.9	3977.1
20.11	9.1674	0	1.5373	4.9377	0	0	0	0	0	0	0	0	27.818	70	136.51	210.24	307.26	408.8	460.06	579.06	651.54	798.13	942.24	1055.6	1216.7	1334.3	1621.7	1741.4	1965.6	1973.5	2177.4	2252.3	2430.9	2557	2638.6	2741.6	2775.6	2872.7	3090	3067.9	3079.7	3052.4	3201.7	3288.2	3165.6	3169.4	3185.9	3172.6	3202.4
31.346	20.546	15.215	15.946	0	0	0	0	29.255	50.587	76.579	102.69	158.79	195.19	217.38	287.63	326.18	329.7	380.27	365.18	397.74	395.88	431.43	445.62	461.06	472.7	471.02	489.66	565.67	623.8	672.56	729.33	752.5	839.98	964.9	1092	1183.3	1299.7	1393.4	1470.4	1582.2	1687.2	1781	1844.8	2010.5	2050.3	2203.7	2259.5	2229.4	2337.4
0	0	0	0	16.169	27.775	44.53	48.137	53.403	62.651	69.828	106.8	93.34	78.499	99.832	97.332	81.212	69.648	108.63	77.532	131.68	165.33	168.88	230.98	267.07	293.24	361.96	416.36	522.34	578.84	649.7	788.1	929.62	1021.5	1156.5	1284.4	1485.3	1554.6	1660.9	1810.6	1886.9	2071.1	2165.4	2305.1	2425.8	2586.9	2688.7	2837.1	2923.7	2964.7
0	0	0	0	151.21	383.78	586.15	840.9	1019.7	1234.2	1426.8	1641.5	1939.2	2114.3	2431	2717.1	3001.3	3258.2	3470.2	3665.5	3942.3	4311	4669.7	4825	4877.1	5021	5636.9	5665.8	5947.3	6154	6339	6352	6658.2	6557.1	6788	7208.3	6909.8	7354.2	7427.2	7389.6	7214.6	7357.1	6970.5	7237.6	7210.7	7379.2	7449.3	7435.7	7483.9	7582.3
13.404	4.5156	0	0	4.7877	0	0	0	0	0	0	0	0	0	0	0	0	0	0	0	0	0	0	0	0	18.694	44.743	122.48	186.44	243.5	284.31	338.23	392.01	458.28	548.67	613.91	602.68	767.04	780.22	817.82	885.22	904.19	964.59	928.26	995.5	1010.3	982.94	1013.6	1022.5	1030.5
28.429	3.5021	0	0	0	0	3.0228	0	0	0	0	0	0	0	0	20.249	34.826	57.733	90.835	130.26	161.89	178.15	230.33	263.5	303.78	376.39	395.25	444.65	483.26	534.13	566.96	564.46	603.36	658	659.81	684.95	672.56	734.54	737.34	737.94	776.61	774.23	784.95	786.5	804.01	782.6	822.06	812.81	848.66	823.47
15.166	0	0	0	0	2.6892	15.624	20.037	24.178	49.203	39.451	61.276	65.866	64.196	92.564	108.15	128.86	111.95	164.03	141.36	168.16	194.5	222.17	288.49	375.73	471.79	580.4	704.35	876.23	1070.5	1200.7	1389.9	1608.8	1829.8	2033.9	2244.3	2452.3	2577.7	2717.3	2966.1	3014.1	3227.3	3354.7	3488.7	3638	3745.9	3821.5	3903.4	3851.6	3966.2
0.97104	14.005	4.5267	7.5497	17.84	0	0	0	0	0	0	0	18.589	73.028	149.18	240.11	352.5	476.45	591.84	693.85	789.46	967.26	1138.3	1327.2	1482.8	1747.4	1876.5	2167.5	2329.6	2408.6	2631.1	2785.8	2975.5	3392.6	3382.8	3511.7	3766.5	4007.5	4152.7	4185.7	4259.6	4509.2	4614.3	4677.2	4692.2	4815.1	4941.4	5027.7	5803.5	5764.5
32.648	13.709	2.7681	0	0	0	0	0	0	17.177	69.21	142.66	217.18	286.79	373.29	489.76	617.59	687.57	716.62	785.23	855.42	960.46	1014	1158.3	1232.1	1264.5	1327.8	1336.2	1413.6	1474.6	1499.8	1613.2	1668	1785.4	1857.4	1850.7	1824.8	1841.9	1915.3	1939.5	1991.6	2073	2120.8	2088.2	2085	2063.2	2101.5	2106.7	2103.7	2176.6
17.847	3.6583	0	0	3.7512	1.7258	0	0	0	0	0	0	0	0	24.209	72.138	139.26	223.62	319.85	415.63	483.88	570.03	668.68	745.76	842.96	903.22	975.37	1094.8	1164.5	1175.3	1177.3	1256.5	1235	1358.6	1411.2	1439.8	1447.6	1555.9	1553.7	1546.9	1596.9	1633.3	1615.7	1641.8	1688.2	1698.7	1682.4	1684.7	1673.9	1709.4
0	0	3.0028	7.3346	17.177	0	0	0	0	1.2456	5.1838	42.107	83.415	104.27	191.57	292.45	394.52	512.24	640.71	764.46	919.24	1112	1631.1	1439	1623	1868.9	2033.3	2214.8	2312.8	2439.4	2698.6	2725.6	2826	3067.1	3146.9	3215	3276.1	3374.9	3408.5	3658.7	3642.1	3658.9	3720	3778.2	3889.1	3790.7	3857.7	3892.3	3787.6	3892.1
3.7555	0	0	0	14.84	4.9992	0	14.284	0.96678	10.198	16.033	12.393	34.613	84.191	150.93	184.52	264.72	329.55	405.44	507.69	571.35	675.77	813.37	867.51	976.34	1017.9	1133	1270.2	1300.9	1437.6	1582.6	1717.9	1755.1	1912.3	2076.3	2408.9	2369.8	2513.5	2688.4	2659.7	2902.5	2907.1	3353.4	3252.2	3341.8	3537.2	3491.3	3559.4	3770.2	3771.7
9.7213	2.0691	1.3728	0	3.2202	4.2455	0	0	4.1796	4.2144	19.41	53.471	131.89	208.09	329.28	506.74	666.19	856.63	1071.3	1319.3	1485.1	1703.1	1875.5	2025.6	2238.5	2416.5	2598.7	2740.9	2825.1	2969.9	2998.9	3081.1	3139.5	3209.5	3309.2	3435.4	3448.1	3536	3612.9	3701.6	3788.4	3659.1	3932	3950.9	3778.2	3873.2	4035.2	4048.7	4065.9	4029.2
16.273	11.812	6.9201	3.3325	6.1298	0	0	0	0	0	0	0	0	7.6225	44.882	74.291	115.29	140.24	213.61	243.12	295.43	356.46	416.33	480.05	508.29	629.17	666.92	702.24	766.97	854.13	901.08	958.46	998.24	1118.3	1190.2	1289.3	1336.2	1360.3	1482.7	1479	1568.3	1649.5	1694	1719.1	1687.4	1728.4	1728.5	1741.2	1775.5	1772.1
0	0	0	0	20.655	85.905	192.46	334.47	413.29	576.89	748	968.8	1164.3	1399	1580.8	1868.9	2048.7	2372.5	2486.5	2705.2	2883.6	3064.1	3166.3	3410.6	3510.3	3624.8	3828.6	4167.8	4224.5	4444.1	4545.8	4987.4	5033	5052.7	5189.9	5315.9	5396.4	5533.1	5505.3	5508.6	5525.5	5756.6	5745.5	5673.6	5671.7	5689.9	5887.8	5795.5	5889	5841.5
27.18	43.059	9.4273	0	0	0	0	0	0	24.06	80.186	163.69	304.23	498.43	835.51	1187.3	1564.2	1883	2387.2	2650.8	2930	3378.5	3691.4	4647.8	3944.9	3976.7	4083	4319.1	4308	5058.8	4609.8	5788.2	5703.1	5885.4	5856.2	5893.6	5950.8	6043	6074.5	5821.4	6601.9	6652.8	6525.8	6562.3	6821.5	7262.7	7742.7	7492.2	7521.7	7432.1
21.787	0	1.6852	0	0	3.5748	7.4017	0	21.306	54.866	86.552	194.12	261.39	366.62	417.2	579.88	713.9	852.93	977.68	1135.2	1263.5	1367.5	1444.4	1600	1722.2	1777.4	1841.7	1976.7	2078	2155	2304.3	2388.5	2482	2611.4	2756	2863.2	3014.7	3072	3257.7	3327.9	3568	3574.1	3886.7	3835.8	3855.3	3795.2	3943.8	3826.9	3984.9	3965
0	24.72	9.581	0	0	0.84327	0	0	6.6611	22.019	24.807	52.379	75.626	115.43	140.31	177.29	214.3	258.86	274.03	327.72	378.29	439.79	493.3	575.08	705.51	959.29	1188.4	1413.9	1706.4	2024.3	2298	2686.2	3153.1	3599	3915.5	4263.6	4650.5	4948.6	5055.8	5289.4	5628.5	5901.9	6187.7	6219.2	7373.3	6564.4	6838.8	6711.3	6751.6	7179.3
19.534	11.735	3.6992	0	0	0	0	0	8.985	19.14	35.362	52.878	70.834	101	101.29	129.12	168.75	202.13	260.13	322.31	393.33	450.63	558.27	628.61	756.8	828.52	968.98	1082	1185.8	1335.1	1444.6	1568.7	1741.7	1869	2008.5	2111.6	2266.2	2431.5	2514.1	2601.6	2708.5	2761.3	2941.8	2960.5	3114.2	3219.4	3174.4	3174.5	3130.4	3172.8
14.864	11.949	0.27623	0	13.367	0	0	0	27.254	80.35	180.11	285.66	458.02	625.28	785.05	958.82	1215.1	1401	1576	1820	1978.1	2229.7	2367.5	2538.3	2855.5	2977.8	3086.5	3310.6	3480.8	3727	3897.6	4157.6	4313.7	4646.9	4816.5	5002.1	5008.5	5246.2	5497.5	5694.1	5832.9	6032.3	6174.3	6330.2	6369.9	6423.6	6538.2	6652.1	6732	6557.8
6.4201	9.5413	7.799	3.912	9.1401	0	0	0	0	0	0	9.8084	13.683	34.846	41.376	61.514	118.99	158.29	197.34	243.62	311.8	391.22	486.65	594.64	711.29	808.06	893.04	985.94	1104.9	1177.6	1255.3	1336	1434.8	1542.5	1655.7	1687	1792.6	1836	1911.8	1933.1	1903.4	1985.8	2106.3	2107.8	2163.5	2185.2	2194.1	2201.9	2218	2221.6
0	22.351	0	0	0	0	0	0.12094	51.058	109.54	179	258.3	353.86	471.38	536.93	664.99	811.86	973.14	1136.2	1341.7	1528	1754.2	1992.4	2080.9	2350.4	2483.1	2756.2	3008.6	3147.4	3825.6	3621.8	3930.9	4156.5	4447.9	4702.8	4925.6	5255.6	5552.5	5822.2	6167.1	6236.3	6435.6	6559.3	6717.9	6749.5	6976.1	7223.7	7340.4	7687.6	7331.4
64.07	66.4	68.986	0	0	0	0	0	0	0	0	18.766	55.045	158.93	208.32	307.87	444.18	574.35	744	930.11	1081.2	1353.5	1491	1729.8	2027.9	2258.7	2303.9	2654.2	2924.4	3168.4	3335.1	3690.8	3956.5	4210.3	4467.6	4601.4	4869.3	5059	5318.4	5768.7	5871.2	6056.9	6189.2	6178.8	6301.6	6532.9	6478.1	6458.3	6539.7	6692.3
2.0025	0.32206	0	2.1954	18.067	0	0	0	0	2.1789	21.459	57.364	110.01	208.27	342.42	495.31	706.3	871.7	1123.4	1334.3	1586.1	1897.7	2238.8	2525.7	2919.1	3333.6	3572.6	4068.6	4359.3	4617.8	4779.2	5225.4	5472.3	5196.1	5895.5	5687.7	5907.2	6101.6	5827.8	6433.8	6474	6580.2	6768.4	6858.5	6921.1	7026.9	6595.7	7077.1	7017.3	6821.7
3.3112	4.1829	0	0	0	0	28.051	60.802	138.42	251.1	396.3	623.46	825.79	1039.4	1227.2	1535.9	1820.6	2178.1	2278.7	2384.8	2912.7	3088.7	3242	3471.2	3663.8	3776.3	3878.2	4016.1	4022.3	4210.6	4312.9	4352.8	4499.9	4700.2	4860.2	4900.3	4936.9	4883.3	5128.2	5065.4	5126.4	5093.8	5205.5	5178.1	5102.4	5140.2	5081.2	5063	5243.3	5308.2
1.2985	12.47	0	5.3918	3.3413	0	0	0	24.679	60.978	115.21	202.08	307.55	430.42	601.45	784.84	988.23	1222	1483.8	1679.6	1898.5	2097.1	2314.1	2561	2742.3	2933.1	2999.8	3157.3	3304.9	3406.6	3514.2	3631.9	3690.7	3727.2	3758.7	3890.6	3882.2	3961.4	4108.9	4175.4	4141.1	4224.9	4265	4347.7	4384.5	4469.4	4385.2	4389.5	4420.3	4383
1.7218	6.1781	0	0	2.0953	0.31276	0	0	3.4357	42.933	82.965	151.55	281.67	424.51	525.74	571.93	856.17	1028.4	1197.3	1329.3	1447.2	1556	1652.8	1732	1807.9	1893.7	1921.4	2018.2	2098.7	2203.6	2299.1	2295.8	2404.9	2587.5	2632	2791.3	2852.3	2960	3089.7	3170.5	3271.7	3326.8	3489.1	3482.2	3610.1	3673.9	3661.1	3648.8	3755.7	3781.6
7.1269	3.0083	0	0	2.4938	1.5897	0	0	0	0	0	0	0	0	0	0	0	19.475	39.002	84.182	110.91	159.08	196.57	254.92	301.2	358.6	402.57	401.52	474.06	507.24	515.28	532.84	564.55	584.14	679.76	644.5	588.52	616.24	629.46	657.17	668.85	665.58	726.11	740.17	794.8	854.87	896.21	924.23	955.68	955.18
11.41	8.7088	2.1725	0	7.1271	0	3.6904	8.8529	53.456	127.54	237.62	396.23	579.3	774.58	956.09	1256.3	1507.6	1761.3	1993.1	2247	2422.4	2745.2	3059.8	3098	3348.5	3472.4	3822.5	3924.4	4140.1	4334	4560.5	4656.4	4650.6	5159.9	5530.1	5440.5	5521.7	5736.1	5750.6	5813	5919.2	6089.8	6085.1	6285.3	6102	6214.8	6179.9	6128.5	6189.4	6187.3
8.8819	4.2179	0	8.928	5.9887	0	0	0	2.6054	33.806	64.635	131.03	213.27	358.05	510.14	736.04	941.32	1208.6	1434.5	1713.3	1989.3	2257	2407.9	2683.3	2894	3181.9	3348.6	3523.8	3834.9	3998.8	4249.1	4399.5	4633.2	4850	4864.6	4966.3	5047.1	5202.3	5058.7	5282.7	5325.8	5435.7	5552	5691.2	5659.5	5782.8	5700.9	5866.3	5807.1	6062.5
22.011	11.252	0	0	0	0	0	21.394	60.753	120.66	211.97	331.62	507.14	656.77	814.24	1005.9	1242.9	1452.8	1604.6	1889.2	2031.4	2189.9	2409	2705.1	2958.6	3141.2	3323.6	3510.1	3699	3831	4058.5	4308.8	4393.2	4666.7	4790.7	4830.4	4954.8	5111.9	5261.8	5339.5	5382.5	5446.8	5569.1	5670	5718.3	5711.5	5890.7	5958.7	5924.4	5977
8.2708	0.39711	0.94079	0	10.713	0	0	0	31.287	102.42	171.63	300.92	397.02	549.72	711.53	906.55	1060.3	1291.3	1471.9	1653.5	1864.4	2192.1	2379.8	2613.5	2795.5	3084.7	3263	3347	3578.2	3838.2	3997.7	4079.7	4061.6	4404	4413	4495.7	4652.9	4623.6	4658.7	4759.1	4785.4	4798.3	4909.7	4943.2	4947.5	4948.8	4883.9	4954.4	4917.5	4922.2
15.996	6.5035	0	0	5.0503	0	0	0	0	0	5.0248	35.515	76.461	131.22	167.1	259.92	339.48	392.93	453.15	526.81	614.47	730.76	758.55	881.06	926.96	943.57	1030.1	1109	1151.6	1259.3	1297.1	1429	1497.7	1695	1795.9	1823.7	1869.3	1971.7	2006.8	2100.4	2181.4	2306.6	2309.9	2402.5	2332.5	2417.7	2423	2363.1	2337.8	2357.9
5.5642	2.718	8.2678	0	4.3095	0	0	0	28.643	85.807	146.41	240.48	376.8	539.65	647.4	862.25	1082	1457.7	1644.6	1698.4	1921.1	2307.6	2487.1	1995.4	2362.6	2904.9	3011.4	3162.6	2665	2700.6	3514.7	3610.9	3737.2	3973.6	3894.7	4072.8	4242.7	4215.6	4371.2	4478.4	4478.6	4627.8	4656.4	4723.3	4827	4880	4883.8	5099.4	5155.2	5100.3
0	0	4.5225	15.383	12.752	0	0	0	0	0	0	0	0	14.013	36.395	90.655	178.01	250.06	375.71	411.55	556.15	680.7	834	988.55	1219.9	1334.1	1566.1	1820.7	1980.2	2139.1	2345.9	2504.8	2535.2	2869.5	3076	3327	3435.4	3588.6	3648.3	3681	3894.7	4104.7	4195.2	4060.6	4186.4	4529.5	4298.9	4468.9	4266.4	4387.3
27.166	29.477	4.9567	0	0	0	0	0	0	10.894	31.227	103.09	160.75	257.5	362.67	526.36	692.94	887.21	1087.8	1271.1	1525.3	1727.7	1838.4	2043.5	2216	2439.8	2541	2642.8	2972	3028.7	3182.7	3458.6	3627.1	3721	3993.3	4021.6	4041	4106.1	4217.9	4225.3	4214.3	4382.8	4399.4	4398.1	4403.2	4435.3	4371.5	4462.1	4367.9	4430.3
9.0987	16.792	2.1498	11.264	9.4073	0	0	0	0	0	0	9.3723	15.52	58.797	64.472	100.3	149.76	180.26	230.86	264.08	324.45	393.44	442.36	521.86	599.15	678.95	730.15	842.81	926.13	1039.8	1041.3	1102.4	1158.5	1280.1	1322.5	1374.1	1394.1	1436.6	1484.2	1575	1589.3	1693.3	1704	1722.7	1797.6	1799	1826.1	1865.8	1889.8	1916.9
0	0	0	0	18.358	0	8.9015	1.7761	32.337	97.119	156.91	285.56	404.04	573.59	652.05	959.61	1191.3	1435.2	1727.3	2055	2418	2690.2	3040	3406.9	3671.1	4020.4	4152.6	4580.7	4928.1	5004.6	5225.4	5572.8	5799	5928.6	5986	5994.2	6103.3	6118.6	6233	6287.6	6283.8	6271	6320.1	6244.8	6273.9	6260.4	6189.1	6285	6337.5	6272.2
11.506	8.0164	0.20913	0	6.274	0	0	0	0	18.432	63.648	118.25	191.12	262.67	341.57	460.1	608.75	783.37	912.75	1130.7	1269.5	1555.7	1773.6	2127.6	2353	2620.2	2916.1	3065.7	3350.6	3553.4	3795.3	4157.5	4404.4	4827.3	4926.4	5218	5579.6	5586.6	5976.6	6196.9	6348.4	6499.9	6776.3	6738.5	6745.5	6921.9	7313.3	7377.8	7391.7	7355.5
6.5741	2.0161	0	0	2.3545	0.65475	0	4.0061	4.8986	9.7424	16.332	4.2735	17.219	22.168	24.959	2.4322	28.414	37.667	29.064	29.09	31.053	15.807	44.533	71.134	92.573	77.941	59.617	50.437	54.476	118.56	111.11	156.66	190.27	264.4	276.12	274.07	303.29	349.48	393.02	454.69	501.45	505.22	603.77	654.71	688.07	784.14	798.22	812.25	869.32	1068.5
24.979	13.116	0	0	0	0	0	0	0	0	0	0	0	0	2.1013	19.243	32.488	65.693	73.031	120.24	161.52	194.26	247.66	301.63	365.56	423.93	461.73	538.72	573.77	656.89	697.99	767.26	828.55	888.71	942.37	979.96	1066.1	1070.5	1145.9	1131.2	1182.5	1180.8	1228.6	1208.8	1241.4	1243.3	1264.9	1175.1	1208.1	1205.5
0	0	0	0	29.546	0	30.063	34.763	79.026	135.64	190.49	249.34	289.61	373.87	490.54	559.75	647.47	827.56	896.58	1032.8	1170.3	1262.8	1352.5	1390.8	1413.1	1500.4	1576.1	1639.6	1680.7	1668.9	1737.2	1772.9	1849.1	1887.1	1930.3	1991.8	2026.2	2124.8	2079.3	2082.4	2069.6	2160.2	2104.7	2216.1	2192.7	2308.4	2214.8	2322.4	2275.6	2355
0	5.08	0	1.0265	7.8335	0	0	8.5499	16.243	21.534	30.539	56.549	120.81	158.56	227.14	314.69	396.11	478.67	554.42	718.9	864.73	1011.9	1208.7	1410	1630.3	1736.6	1927.9	1859.8	1936.9	2027.1	2141.7	2244.4	2408.6	2518.4	2541.7	2582.1	2684	2767.1	2849.8	2883.7	2903.3	2959.2	2972.5	3032.9	3060.8	3094.1	3061.7	3067.8	3083.3	3095
4.9221	7.2893	1.5331	0.10846	10.832	0	0	0	0	0	0	7.7502	6.494	41.141	65.299	126.26	217.23	329.84	449.11	616.8	780.86	961.65	1204.2	1438.5	1693.8	1959.9	2197.1	2449.1	2685.3	2891.5	3098.6	3264.4	3466.6	3691.2	3912.6	4028.3	4141.1	4344.1	4400.2	4568.3	4616.8	4861.7	4889.7	4930	5063.6	5108.3	5159.6	5082.3	5137.9	5102.4
13.488	31.789	0	0	0	0	6.4897	54.083	146.71	225.82	386.45	542.83	687.26	867.17	1049.9	1275.1	1499.9	1705.5	1846.5	2097.1	2134.3	2319.4	2456.5	2555.8	2628.4	2823.4	2867.5	3062.7	3070.6	3041.2	3126.4	3234.2	3328.3	3319.3	3324.4	3330.5	3366.3	3356	3348.6	3329	3369	3421.7	3377	3351	3411.7	3247.4	3372.2	3700.1	3878.6	3831.2
0	1.3582	0	0	50.715	8.5408	4.903	17.464	63.62	115.57	175.48	287.11	373.11	501.95	622.31	765.1	944.2	1038.6	1244.9	1403.9	1486.9	1610.6	1770.1	1922.9	1958	2072.5	2215.3	2335.6	2411.6	2557.6	2632	2768.6	2844	3000	3050.4	3266.7	3345.2	3512.3	3698.9	3630.8	3813.4	3854	3966.8	4013.7	4018.5	4065.3	4167	4220.7	4299	4306.4
11.254	4.5842	0	0	15.353	0	0	0	0	0	0	0	0	0	0	0	0	0	0	0	0	0	0	0	0	0	0	0	0	0	0	9.2965	29.584	51.207	84.393	105.44	147.69	165.1	180.66	208.48	251.34	284.71	327.03	338.88	397.98	437.42	446.66	455.96	479.68	463.85
13.712	20.245	3.7103	0	0	0	0	0	0	21.179	41.487	80.216	124.54	169.79	210.78	275.4	318.7	374.12	385.72	438.63	471.07	523.54	511.28	551.84	586.82	597.21	635.95	698.18	703.09	694.1	744.24	752.11	823.78	812.47	801.21	774.9	797.6	842.24	780.64	805.19	784.67	808.86	825.34	809.88	832.96	746.57	838.39	876.22	861.7	850.28
14.833	7.3299	2.8334	0	0	2.1582	0	0	0	0	0	10.439	23.942	61.929	99.737	142.05	251.51	332.62	325.42	462.53	585.05	587.03	649.49	776.73	814.63	1035.4	920.94	986.21	1020.4	1114.1	1164.3	1190	1229	1298.9	1541.8	1353.4	1400.9	1432.9	1440.7	1454.1	1501.1	1478.3	1461.7	1524.3	1460	1533.8	1502.5	1489.6	1478.9	1513.5
0	7.6844	0	8.1839	15.615	0	1.2051	5.2713	14.369	13.497	3.1289	2.2652	0	6.9025	0	0	0	0	0	0	11.255	34.877	67.404	115.34	186.93	275.09	380.08	518.56	640.59	684.1	877.03	1004.7	1150.8	1263.3	1442.2	1633.1	1747.2	1889.7	2044.8	2181	2261.7	2411.6	2498.4	2543	2600.5	2645.1	2696	2773.3	2808.9	2810.3
4.9102	27.964	15.568	0	0	0	0	0	0	2.9691	12.597	56.449	98.45	151.19	205.9	276.72	353.68	407.31	467.48	542.8	621.06	720.59	730.23	875.36	1027.4	1117.9	1195.8	1268.6	1291.7	1398.4	1431.5	1496.4	1586.9	1654.6	1697.3	1691.3	1811.3	1901.4	2008.6	2027.4	2115	2195.6	2383.5	2437.5	2586	2499.4	2670.2	2545.9	2532.7	2523.7
19.231	10.826	0	0	0	0	0	0	0	24.612	68.967	167.56	248.75	384.17	524.01	676.01	831.68	985.91	1138.4	1353.6	1562.3	1731.9	1877.8	2060.4	2224.4	2399.9	2571.1	2670.4	2903.3	3143.9	3240.2	3295.9	3562	4171.7	3829.7	3892.9	4002.3	4067.1	4298	4300	4493.8	4543.9	4698.6	4647.5	4804.5	4690.4	4846.9	4816.9	4758.3	4975.6
45.412	5.1013	0.094382	0	0	0	0	0	0	0	0	0	0	0	0	22.24	59.071	86.54	190.43	213.12	287.11	354.93	412.84	469.06	515.23	564.86	617.6	656.99	724.55	788.52	821.59	890.83	993.49	1063.4	1127.5	1200.8	1251.6	1271.1	1308.4	1325.9	1383.2	1414.3	1434.5	1467.9	1525.2	1514	1489.4	1316.7	1184.3	1589
4.7184	0	0	0	0	4.9071	15.205	53.016	128.44	193.92	291.02	412.29	592.4	806.83	1085.2	1294.5	1583.9	1848.2	2114.3	2249.9	2685.6	3022.7	3311.8	3573.1	3920.6	4296.6	4586.7	4896.2	5366.6	5750.9	5876.2	6342.9	6704.3	7154.2	7675.5	7990	8501.8	8798.9	9153.2	9580	9448	9992.3	10209	10430	10795	10997	11119	11280	11268	11542
14.876	7.049	0	0	0.060537	0	1.5123	12.618	37.866	65.947	104.43	177.38	267.66	342.85	479.89	622.5	796.14	949.59	1064.6	1296.6	1442.7	1633.1	1805.9	2057.4	2230.9	2422.6	2606.4	2746.2	3060.9	3182.6	3433	3566.9	3709.9	3846.6	4063	4146	4297.6	4644.6	4784	4817.7	4960.3	5089.7	5124.6	5160.8	5146.2	5317.6	5185.6	5234.9	5322.7	5326.2
23.401	8.4175	0	0	3.6375	0	0	0	0	0	0	0	0	0	0	0	0	0	0	0	0	0	0	12.132	28.609	44.968	70.717	84.403	120.12	139.98	174.8	226.55	260.76	305.65	347.44	407.08	519.83	543.42	593.34	617.47	657.26	685.73	690.74	762.94	790.34	827.87	852.21	871.28	871.86	828.77
8.4599	27.27	7.6783	0	0	0	0	0	0	0	0	0	0	0	0	0	35.331	84.921	145.54	267.97	342.1	515.75	646.29	870.72	1071.7	1269.7	1488.4	1793.2	2024.5	2249.7	2615.8	2910.4	3279.7	3435.9	3643.3	3820.3	3989.2	4205.5	4303.2	4484.1	4656.9	4946.6	5068.9	5236.2	5302.5	5339	5578.4	5729.2	5802	6075.4
14.646	9.178	0	0	4.9709	0	0	1.951	31.655	72.09	130.81	189.77	232.83	320.12	385.96	470.48	580.49	689.64	821.82	942.69	1044.6	1223.7	1365	1430.5	1540.1	1640.1	1834.8	2032.5	2173.8	2320.2	2504.9	2661.4	2851.6	3011.8	3190	3289.8	3436.6	3465.2	3472.1	3409.2	3380.7	3199.4	3473.6	3540.5	3631.7	3594.6	3614.9	3581.3	3546.2	3634.9
0	0	0	0	13.818	0	13.69	16.272	40.886	69.107	122.88	169.66	233.45	309.75	368.06	424.01	422.12	440.19	457.09	449.17	450.1	520.31	589.24	620.3	644.97	683.17	678.79	658.05	669.92	691.67	636.86	725.37	660.97	784	790.61	870.2	856.98	804.27	821.37	877.43	916.64	916.24	936.49	975.13	979.29	960.69	1002.8	962.94	942.92	978.04
11.206	4.0555	0	0	1.6749	0	15.558	35.116	55.647	101.95	127.07	150.98	137.44	260.96	274.39	341.2	433.89	482.03	548.62	666.66	821.44	1170.2	1517.3	1721.2	1936.1	2195.1	1713.9	1682.5	2295	1855.1	2438.8	2561.1	2532.2	2681.7	2752.5	2605.8	2800.9	2805	2846.3	2911	2768.4	2780.2	2784.1	2841.3	2887.3	2743.3	2829.1	2401.9	2769.3	2495
9.4589	21.4	7.6177	0	0	0	0	0	2.0971	31.498	56.995	101.92	139.5	214.2	273.21	356.06	465.99	583.66	766.39	959.02	1079.9	1240.8	1338.4	1524	1548.8	1671	1815.2	1775.9	1873.5	1851.1	1944.6	2008.1	2195	2132.2	2203.9	2258.3	2291.6	2339.7	2415.5	2439.8	2422.6	2515.7	2545.9	2572.4	2498.1	2498.3	2594.3	2643.2	2690.8	2708
0	6.7466	10.851	6.2991	6.6943	0	0	0	15.799	68.737	130.76	231.76	354.64	484.99	669.32	877.03	1097.2	1297.1	1537.3	1786.6	1995.3	2297	2597.8	2767.4	2926.9	3176.3	3378.8	3637.7	3869.2	4050.6	4222.6	4419.1	4696.7	4797.5	5030.7	4554.1	4620	4875.8	5064.4	5092.2	5160.4	5209.2	5582.6	5581.8	5591	5548.4	5737	5693.4	5792.4	5817.8
2.8569	0	0	0	5.0058	9.6364	13.046	14.285	14.232	17.315	14.606	22.658	30.146	29.597	36.702	41.116	55.193	32.284	57.61	87.873	116.6	113.18	111.23	146.25	147.9	137.99	199.82	293.28	279.72	390.18	465.7	593.07	699.46	710.68	883.74	886.04	962.05	1082	1220.9	1308.7	1374.6	1494.1	1512	1617.7	1779.9	1858.6	1988.7	2037.3	2113.1	2143.1
17.759	7.6978	0.61548	0	0	0	0	28.428	81	183.19	261.14	393.63	468.09	613.81	742.12	870.54	974.46	1122.8	1251.2	1372.4	1512.9	1600.8	1704.9	1834.7	1968.6	2020.2	2068.7	2240.4	2373	2512.7	2618.2	2752.8	2942.1	3071.1	3311.1	3300.7	3447.5	3594.1	3702.7	3768.4	3803	4021.2	4070.9	4115.1	4211.4	4230.1	4347.7	4280.7	4262.3	4392.8
0	0	0	0	20.876	53.36	65.226	98.877	180.87	217.72	284.28	339.02	347.88	406.9	388.29	457.5	513.21	581.01	676.51	746.18	883	998.57	1207.2	1315.7	1519.8	1685	1691	1939.1	2069.9	2166.2	2290.8	2376.1	2502.3	2664.2	2637.4	2864.7	2915.6	2985.4	3033.5	2897.3	3032.2	3179.1	3070.1	3257.9	3259.2	3314.2	3259.9	3215.7	3232.1	3207
6.8759	0	0	0	2.0003	3.0245	14.886	18.528	35.491	64.404	122.73	178.81	236.37	330.6	392.37	468.54	551.14	629.47	755.47	899.32	1054.1	1153.2	1320.9	1504	1651.4	1876.3	2115.5	2286.8	2526.5	2704.8	2844	2996.4	3145	3342.7	3491.6	3621.7	3718.5	3711.1	3907.9	4035.1	4202.3	4375.9	4749	4761.5	4897.6	5016.1	4995.4	5174.7	5119.8	5211.1
0	0	0	0	5.8555	19.248	85.409	114.13	187.64	291.93	426.93	579.25	774.21	1034.9	1264.9	1557.7	1859	2180.5	2578.2	2936.8	3168	3534.2	3872.3	4056.7	4365.5	4629.8	4880.9	5040.5	5294.9	5518.6	5717.3	5964.1	6269.2	6378.5	6395.3	6549.3	6605.5	6763.9	6888.3	6786.5	7024.9	6969.4	7140.3	7100.1	7179.4	7201	7235.7	7351.6	7459.1	7530.8
7.2742	9.0759	3.7588	7.1545	7.75	0	0	0	0	8.1399	28.426	43.796	77.549	101.3	128.71	155.91	188.23	218.61	234.69	260.21	298.31	344.6	381.36	427.42	461.17	523.35	574.92	636.31	732.78	822.29	873.43	952.89	1061.4	1167.6	1274.9	1326.5	1446.6	1478.7	1579.6	1671.4	1755.2	1802.7	1892.1	1909.3	2031.4	2066.7	2081.6	2083.5	2178.9	2204.5
1.6807	16.777	0	0	0	2.8957	0	0.2369	11.363	31.7	38.537	48.864	59.69	70.292	89.017	130.42	148.24	188.28	189.57	220.17	258.15	279.88	269.38	291.64	296.49	325	386.42	405.13	482.65	580.43	674.41	812.27	964.68	1095.1	1226.3	1352.8	1526	1785	1846.4	1979.3	2164.7	2344.1	2568.8	2659.1	2924.1	2796.7	3017.8	3156.8	3117	3003.9
19.744	10.28	0	0	4.2131	0	0	0	0	2.1433	9.4072	53.592	64.16	103.82	140.43	195.39	278.36	354.59	462.4	621.77	765.17	867.25	1025.4	1197.9	1406.7	1530.6	1682	1825.5	2019.8	2249.4	2357.8	2506.4	2691.4	2755.1	2987.6	3040.6	3078	3120.3	3209.9	3287.4	3414.7	3436	3562.5	3353.4	3445.2	3444.5	3460.6	3437.3	3422.1	3452.4
0	0	0	0	4.2201	3.2419	19.453	43.274	109.65	204.01	368.17	538.27	743.3	1024.4	1238.7	1425.5	1734.2	1951.1	2214.6	2434.5	2672.1	2949.2	3220.9	3401.3	3648.7	3816.1	4054.3	4338.9	4407.9	4588.7	4847	5058.4	5259.2	5339.5	5453.2	5348.3	5393	5538.7	5698.9	5698.5	6087.1	6482	6489	6646.1	6880.1	6782.5	6823.2	7025.2	7183.9	7252.7
4.134	0	8.1502	8.2715	7.8406	0	0	0	0	10.542	21.372	71.008	97.185	148.66	186.84	269.08	362.76	451.28	569.93	622.85	712.7	890.29	968.04	1065.1	1130.2	1323.8	1368.4	1473.8	1533.4	1598.7	1664.8	1757	1866.1	1748	1659	1669.9	1707.6	1700.2	1755.5	1788.3	1827.9	1904.7	1847.7	1878	1925.1	1919.5	1938.1	1974.9	1986.6	2002.9
0	5.4267	0	0	6.1751	0	0	7.7623	21.823	27.973	62.624	95.418	146.98	211.47	317.36	435.97	569.73	637.55	826.55	1005.6	1123.6	1286.7	1488.1	1683.3	1894.8	1950.9	2145.6	2271.7	2453.6	2697.8	2864.9	3060.8	3294	3531.6	3698.6	3781.7	4071	4269.4	4348.6	4457.4	4143.5	4185.9	4410.7	4422.6	4434.1	4585.4	4673.7	4721.3	4578	4628.1
0	0	0	11.301	18.662	11.552	34.546	40.54	40.09	49.261	61.342	92.543	103.43	157.19	203.38	265.57	350.25	434.66	584.85	707.87	882.73	998.89	1166.3	1293.4	1419.8	1571.9	1657.1	1740.8	1891.2	2046.6	2164.1	2202.8	2299.8	2430.3	2568	2697.2	2710.6	2873.2	2936.9	3020.1	3055.3	3173.3	3194.1	3297.7	3286.3	3407.2	3482.6	3413.4	3477	3552.2
18.579	8.0284	0	0	0	0	0.46665	0	0	0	14.529	15.102	32.509	69.24	76.75	118.16	120.84	158.21	169.99	197.53	232.01	254.69	298.86	319.43	326.85	383.56	414.3	438.09	480.53	510.38	585.49	616	645.18	707.01	695.45	751.44	759.16	782.4	801.31	859.46	832.22	864.5	858.94	865.44	870.8	893.46	908.77	874.39	883.52	869.31
23.304	32.434	10.011	0	0	0	0	0	0	4.4563	25.832	58.941	102.59	138.5	229.62	313.8	407.8	518.93	570.03	633.12	853.62	1016.1	1163.6	1289.2	1405.2	1592.8	1629.1	1864.2	2000.6	2090	2279.7	2374.9	2576.4	2799.3	2911.7	3089	3246.2	3462.3	3546.9	3633.3	3613.6	3827.7	4138.6	4376.1	4773.8	4393.4	4788	4871.5	4867.1	4902.3
9.0871	3.2547	0	0	0	11.122	0	17.218	15.841	13.612	21.067	44.005	53.542	91.858	147.59	213.58	313.07	388.13	360.4	372.93	460.77	570	675.22	775.66	879.51	975.72	1063.9	1124.2	1231.1	1262.2	1337.2	1420.5	1491.2	1538.1	1617.4	1667.9	1740.8	1774.8	1859.3	1854.6	2005.6	2048.9	2084.4	2127.2	2143.5	2247.4	2273.2	2198.9	2274.8	2245.1
2.493	3.1567	0	0	4.5616	0.27423	1.8988	27.759	49.445	80.833	96.852	130.7	161.2	193.94	219.4	247.69	280.89	287.42	307.24	326.62	337.19	370.63	361.18	408.56	414.08	408.38	443.38	439.24	452.09	471.76	435.64	437.82	464.12	469.9	535.87	532.3	598.15	642.09	671.21	716.64	785.1	796.93	866.14	889.78	900.76	978.28	1025.7	1016.7	1069.8	1064.9
0	0	0	0	16.558	17.668	16.503	44.892	76.887	135.39	221.24	327.5	448.48	590.57	734.22	871.93	1035.5	1224.9	1307.5	1490.2	1541.3	1511.3	1793.2	1851.3	1798.1	2031.5	1955.6	2132.4	2195.9	2131	2319.8	2362.9	2349	2457.6	2536	2546.7	2640	2709.5	2759.5	2821.3	2855.4	2875.2	2986.6	3014.3	3035.9	3059.5	3052.6	3077.4	3118.3	3086
11.196	5.8264	0.27822	0	3.8378	0	0	13.072	33.311	84.168	125.05	189.85	280.24	381.57	494.34	637.89	770.56	906.03	1080.1	1243.9	1481.7	1667.2	1949.6	1753	1919.9	2034.3	2138.2	2321.8	2376	2557.1	2570.5	2624.1	2702.2	2762.9	2828.1	2906.9	2960.1	3004.1	3086.3	3125.1	3149.7	3165	3176.2	3145.2	3198.2	3239.4	3873.7	3819.1	3281.9	3191.1
5.4101	6.7602	0	0	5.4661	0	12.3	31.451	53.074	93.73	103.59	160.97	198.47	270.56	344.29	445.06	600.1	684.92	801.27	886.11	1064.3	1161.2	1313.9	1392.3	1536.1	1698.1	1805.8	1878.3	1963.7	2057.1	2121.5	2105.5	2179.9	2302.1	2444.1	2806.5	2962.3	2974.9	3114.4	3193.4	3233.2	3313.9	3326.9	3377.7	3418.3	3465.8	3447.5	3494.6	3514.5	3503.6
22.794	18.13	7.2053	0	0	0	0	0.13212	41.839	90.228	177.8	308.15	470.36	643.85	858.7	1112.5	1356	1588.7	1916.8	2215.2	2475.1	2733.7	3053.6	3295.6	3572.4	3733.7	4037.3	4116.3	4295.6	4413.7	4575.7	4857.3	5089.9	5120.2	5214.1	5299.2	5575.7	5806.2	5946.5	6116	6078.8	6296.5	6330	6434.9	6478.4	6591.4	6721.4	6738.6	6888.5	6940.1
0	9.0709	0	4.3925	7.1784	0	0	0	0	17.37	13.61	31.373	45.428	63.05	109.9	159.86	224.82	293.24	409.96	448.93	539.08	667.37	825.1	971.89	1153.2	1327.3	1430.9	1600.5	1750.6	1911.8	2138.2	2364.5	2541.2	2749.6	2937.1	3155.2	3355.6	3536	3598.8	3940.1	4039.9	4180.3	4347	4449.6	4545.8	4856.4	4702.6	4792.9	4980.4	5072.6
11.15	28.51	8.3468	0	0	0	0	1.3431	21.598	76.115	98.868	202.25	255.25	371.93	463.95	568.11	659.03	784.09	834.19	940.59	1006.9	1060.7	1059.4	1128.2	1172.1	1269.3	1307.1	1289.6	1331.9	1364.2	1422.1	1383.3	1467.9	1494.3	1489.7	1557.2	1585.6	1670.9	1621.4	1614.3	1619.2	1707.5	1734.2	1673.9	1647.4	1557.6	1625.6	1689.2	1739.7	1806.2
1.7567	1.1541	0	4.2081	2.6184	0	7.6044	11.4	56.665	107.05	171.19	244.35	334.76	441.29	577.8	722.63	825.33	972.57	1145.1	1321.9	1487.1	1627.6	1813	2007	2107.4	2294.5	2358.6	2015.1	2007.9	2130.3	2286	2336.3	2413.9	2518.8	2558	2613.3	2675.8	2707.3	2662.7	2716.8	2766.5	2791	2755.7	2784.2	2807.6	2808.3	2786.9	2799	2899.2	2933.5
34.356	12.472	0	0	0	0	0	0	0	0	0	10.969	33.05	84.121	129.46	183.1	261.92	339.03	405.7	496.59	586.16	678.45	759.04	915.57	1052.6	1195.4	1329.3	1530.8	1698.8	1856.3	1992.6	2207.5	2342.7	2487.3	2814	3163.4	3186.5	3546.6	3437.1	3529.8	3556.1	3837.3	4027.2	4245.7	4664.3	4599.3	4215.3	4322.2	4300.5	4591.8
20.412	12.079	4.0848	0	0	0	0	0	0	0	0	10.253	95.857	166.31	176.89	393.88	522.32	796.49	991.52	1276.2	1521.8	1832.5	2144.4	2362	2773.7	2902.4	3265.9	3587.8	3734.9	3979.2	4264.8	4596	4822.8	4899	5158	5386.2	5581.1	5805.8	6089.7	6190.7	6139.8	6324.4	6351.2	6633.7	6456.3	6772.2	6801.2	6779.5	6796.8	6727.3
5.9576	17.453	9.8383	0	0	0	0	0	0	0	0	0	0	11.853	61.958	131.4	217.88	312.23	433	577.68	702.08	906.45	1118.9	1292.1	1519.4	1737.7	1981.1	2146.7	2352.7	2587.5	2937.5	3161.2	3368	3594.2	3796.4	3806.3	4028.2	4232.7	4443.8	4617.3	4677	4668.6	4912.1	4910.6	4909.5	5134	5104.6	5184.8	5224.6	5154.7
0	2.7809	0	0	7.5799	0	20.015	37.106	76.861	140.11	199.82	323.17	443.26	618.32	793.14	1028.7	1329.4	1621.6	2005.2	2276.9	2726.2	3029.5	3398.8	3736.9	4037.6	4307.3	4587.7	4760.1	5070.4	5261.9	5362	5594.9	5650.6	6116.6	6341.5	6512.2	6685.1	6765.6	6954.4	7023.6	7090.2	7521	7500	7751.5	7745.2	7830.7	7858.6	7979.6	7921.4	7972.5
0	0	0	0	29.605	29.967	72.881	125.7	198.31	293.23	370.03	458.58	545.09	637.21	782.53	883.77	981.89	1060.1	1212.3	1329.2	1459.6	1584.4	1802.7	2003.8	2197.8	2399.1	2639.1	2852.1	3089.2	3288.2	3392.8	3763.9	3993.7	4422.2	4651.3	4908.9	5228.9	5336.7	5601.8	5832.9	6079	6217.9	6289.5	6608.8	6596.7	6746.9	6711.5	6756.8	6832.2	6816.4
0	7.045	3.8056	9.3638	1.3728	0	0	0	0	0	4.6398	13.005	47.668	85.158	190.15	270.74	252.05	450.54	396.64	730.85	867.62	669.78	761.24	1164.8	1292	1377.4	1109.6	1539.3	1748.7	1839.9	1409	1507.1	1585.8	1669.1	1822.2	1968.2	2144.6	2191.2	2292.3	2390	2478	2534.3	2613.2	2629.9	2713.8	2799.3	2824.7	2780	2822.9	2806.8
32.465	16.366	0	0	0	0	0	0	0	0	0	25.719	66.217	135.47	195.65	316.97	458.82	612.78	798.17	955.83	1152.5	1376.4	1629.2	1959.5	2175.4	2458.2	2714	2918.2	3240.8	3417.6	3651.9	4074.2	4449.9	4748.9	5140.5	5283	5500.2	5796.3	6343.6	6384.3	6578.1	6702	6812.9	7057.2	7280.1	6855.6	6985.9	7083.9	7114.6	7143.5
0	0	0	0	27.464	45.601	61.242	95.635	128.61	181.87	208.21	259.15	316.49	426.89	498.88	611.73	734.79	877.51	1037.2	1309.9	1444.5	1728.9	1861.5	2193	2070.6	2363.4	2345.3	2527.1	2972.8	3189.3	4287	4611.8	4967.3	5180.7	5494.7	5770.4	6027.8	6318.4	6341.2	6620.4	6602.3	6966.9	7279.1	7069.5	7254.8	7302.2	7340.6	7278.3	7291	7400.9
0	4.8491	0	0	7.862	0	0	3.5105	0	0	0	0	7.1366	12.185	33.674	51.401	57.935	65.719	80.461	101.69	116.7	137.63	153.64	173.51	194.1	209.15	219.74	254.14	290.53	325.59	342.51	391.77	469.08	479.3	607.63	711.26	822.31	984.37	1052.8	1164.5	1296.9	1391	1528.9	1547.8	1698.1	1726.9	1780	1868.3	1904.3	1930.6
35.665	22.117	8.4254	0	0	0	0	0	0	0	0	0	0	0	0	0	0	0.83789	42.387	102.03	140.28	231.89	303.75	431.81	538.71	669.82	759.97	933.99	1045.2	1124.9	1297	1423.1	1659.5	1824.2	1936.6	2113.5	2259.3	2403.2	2624	2709.8	2850	2993.7	3113.4	3317.6	3379.9	3445.9	3538.8	3622.3	3742.9	3835.4
2.0958	7.3999	5.2115	0	0.75068	0.41689	0	0	0	0	0	0	3.5647	39.151	101.87	157.53	217.19	288.12	381.8	453.46	535.45	642.58	732.89	791.6	884.7	936.98	954.69	1059.1	1136.2	1180.3	1192.4	1259.7	1333.3	1371.8	1466.1	1414.6	1514	1624.8	1636.1	1601.7	1759.3	1754.7	1882.6	1879.7	1937.5	1975.3	2001.8	2021.3	2047.8	2049.8
16.896	14.864	4.3529	0	0	0	0	3.0123	22.591	54.984	88.509	169.08	258.43	336.57	438.43	568.37	703.18	855.46	995.34	1153	1323.3	1467.8	1650.1	1780	1960.1	2060.1	2241.6	2400.1	2607.6	2508.5	2896.2	2916.5	3305.1	3518.8	3805.3	3894.2	4140	4273.8	4533.2	4588	4818.8	4880.1	5011.4	5079.5	5263.3	5540.8	5575	5517	5455.6	5393.3
3.3205	13.357	0.87014	8.1737	9.8165	0	0	0	0	19.408	34.546	75.604	68.28	145.11	202.54	227.79	290.08	329.44	415.38	495.36	546.56	634.3	725.74	787.2	813.31	888.18	957.46	1051.8	1122.7	1226.4	1284	1348.7	1348	1436.7	1494.9	1542.4	1593	1602.5	1673.7	1690.5	1725.8	1769.3	1874.9	1876.6	1915.7	1879.1	1943.1	1974.5	1974.6	2001.1
5.8371	2.8047	0	0	8.735	0	2.1064	4.7879	24.977	42.944	125.97	136.4	206.97	297.3	412.74	521.5	747.37	820.91	1090	1261.8	1479	1694.2	1977.6	1937.9	2424.3	2597.3	2926.8	3127.2	3280.9	3613.1	3822.4	4099.1	4367.8	4467.1	4757.6	5117.1	5274.2	5327.7	5435.8	5806.5	5942.4	5798.1	6067.7	6328	6176.3	6479.7	6285.1	6638.2	6565.1	6480.8
3.1835	5.2332	0	0	0	8.4784	22.527	60.724	126.16	228.87	369.85	544.1	694.52	873.22	1092	1368.9	1821	2047.9	2306.8	2663.7	2828.6	3129.4	3217.6	2921.2	3060.5	3272.4	3428	3547.3	3615.7	3862.2	4065.3	4214.2	4299.6	4468.4	4734.2	4810.3	5079.7	5233.4	5270	5383.6	5576.8	5702.5	5907.8	5896	6061	5489.4	5755.6	5683.8	5804.6	5720.4
7.6963	4.3986	0	2.7549	2.6826	0	0	3.5709	2.4438	20.408	32.132	83.526	145.62	231.32	350.08	474.62	640.73	735.33	860.91	946.13	1055.3	1226	1335.1	1491.8	1550.2	1701.9	1880.1	2003.2	2160.8	2260.7	2439.1	2499.3	2674.8	2805.4	2933.6	3047.1	3173.9	3313.1	3551.7	3475.3	3693.8	3768.2	3868.4	3962.8	4005	4082.9	4124.3	4262.1	4271.2	4261.5
4.5263	3.6763	0	0	14.887	9.449	0	0	0	0	0	0	0	0	0	0	0	0	0.14941	15.767	37.298	43.584	60.697	88.6	108.21	110.16	117.3	123.53	154.49	165.93	158	181.01	232.15	240.17	292.16	303.2	341.09	365.55	387.95	401.9	433.28	450.81	440.45	459.63	464.8	504.96	475.01	473.3	471.44	457.59
8.3026	10.315	0	5.3336	1.7256	0	0	0	0	0	0	0	0	0	0	0	0	0	0	0	0	0	0	0	0	0	0	0	0	0	0	40.167	118.41	178.18	266.36	336.09	443.74	543.77	615.77	705.26	761.92	807.56	921.14	936.18	1065	1138.1	1123.2	1163.4	1205.2	1234.3
4.7065	0	0	0	6.0632	0	10.387	5.3196	9.4279	18.928	14.398	35.117	63.746	86.557	108.01	193.99	271.05	391.49	452.3	580.01	681.18	851.8	1003.7	1129.4	1220.2	1349	1471.3	1513.7	1596	1763.8	1769.3	1916.3	1986.1	2124.1	2181.5	2267.5	2346.1	2327.8	2463	2442.3	2493.2	2536.7	2592	2563.7	2545.1	2606.6	2522.9	2512.4	2423.7	2445.7
18.994	0.4545	2.0143	0	0	0	0	0	0	0	0	0	0	0	0	0	0	0	26.178	0	0	0	0	8.0377	4.9131	42.406	65.144	119.83	183.33	238.99	329.6	402.1	516.36	620.2	725.84	830.1	895.35	993.36	1057.5	1145.4	1216.5	1331.2	1350.8	1448.2	1532.6	1597.8	1648.6	1702.7	1695.9	1742.2
0.64584	0	0.97535	4.3338	11.699	0.17543	0	3.8753	9.6469	23.13	52.727	39.251	59.648	79.826	88.841	107.81	155.93	153.57	169.65	206.64	216.94	227.27	254.26	268.16	295.15	305.08	307.14	336.53	370.85	341.98	365.69	366.29	391.11	414.96	434.65	456.24	477.7	525.37	544.18	555.95	562.14	600.39	635.19	614.42	670.31	708.62	713.5	726.89	681.54	692.74
12.928	3.6344	0	0.23429	10.141	0	0	0	0	0	0	6.0956	16.522	42.481	82.143	128.77	198.95	280.1	412.44	507.2	621.18	755.34	851.59	940.68	1113.5	1191	1330.7	1501.2	1556.6	1571.4	1769.3	1823.3	1867.2	1920.3	2071.8	2172.1	2233	2283.8	2416.3	2426.4	2487.5	2565.1	2604.3	2609.1	2694.9	2756.4	2798.8	2822.4	2847	2868.9
9.5158	7.0649	0	0	0	6.2206	0	0	0	0	0	0	0	0	11.313	39.851	49.606	64.191	83.852	104.16	127.27	138.69	169.86	162	164.38	208.3	205.25	218.7	238.34	254.28	277.79	300.72	319.3	338.5	325.26	350.92	357.41	383.13	387.6	408.64	418.25	454.02	434.82	465.15	461.32	451.97	467.95	477.43	498.35	505.17
17.05	19.523	0	0	0	0	0	0	0	0	0	0	0	0	0	0	0	0	0	7.8104	16.251	21.184	27.257	47.186	51.572	44.724	53.864	76.69	83.397	89.366	76.514	92.429	128.13	143.7	201.78	216.4	248.72	300.09	333.81	375.97	418.93	443.01	504.15	494.2	561.95	584.81	618.8	637.88	647.76	670.76
11.639	0	8.6857	0	9.5482	1.1205	0	0	0	0	0	0	0	6.5984	40.238	65.43	100.11	114.5	162.76	226.11	247.07	275.43	364.06	410.94	456.11	510.94	554.3	605.09	691.38	694.47	738.66	752.24	807.48	827.45	894.26	909.15	954.35	1024.2	982.82	1007.7	1014.5	1076.1	1089.2	1080.2	1092	1098.4	1095	1091.5	1083.7	1087
27.819	12.586	5.481	0	0	0	0	0	0	0	0	0	0	0	5.8263	34.702	66.957	81.593	168.91	202.13	276	356.06	451.49	609.48	698.35	828.26	985.38	1079.1	1277.5	1431.2	1611	1794.6	1962.5	2137.3	2418.5	2645.2	2789.7	2935.9	3046.4	3206.6	3323.3	3486.8	3536.7	3673	3746.1	3799.1	3895.2	3851.2	3914.6	3940.6
15.941	4.834	9.8205	0.31743	0	0	0	0	0	0	0	0	12.006	35.696	81.212	139.78	217.24	318.05	452.78	533.67	646.39	820.65	958.87	1083.4	1229.8	1380.5	1622.6	1783.7	1967.6	2170.5	2301	2573.1	2650.7	2887.7	3204.2	3289.2	3466.2	3558	3842.3	3858	4074.4	4025.8	4281	4229.7	4309.4	4451.5	4410.4	4509.2	4575.1	4493.3
22.556	7.6296	1.8536	0	0	6.9596	0	0	0	0	0	0	0	9.3167	55.809	123.89	210.41	336.88	409.6	528.14	666.21	782.65	899.89	1000.8	1153.8	1280.5	1330.7	1587.7	1641.2	1737.4	1805.7	1853.4	2008	2126.6	2208.4	2262.1	2393.2	2399.5	2453.9	2782.4	2879.4	2926.5	2864.8	2968.1	3049.7	2955.1	2953.9	2817.2	2836.9	2816
0	0	0	5.0535	10.289	0	2.6683	13.766	10.125	23.048	13.34	28.615	70.007	119.62	195.87	279.65	377.79	466.61	606.04	755.54	908.05	1042.1	1205.2	1220.2	1276.5	1414.5	1512	1650.6	1953.9	2086.6	2176.7	2262.5	2322.7	2408.9	2515.5	2706.5	2822.8	2952.1	2997.6	3082.9	3138.3	3236	3325.4	3419.5	3478	3475.4	3535.3	3575.8	3593.6	3608.7
12.58	1.1991	3.4095	0	0	7.3953	0	0	0	0	0	0	0	6.203	39.174	102.7	143.93	254.04	306.38	399.97	512.45	578.82	731.47	869.57	1007.1	1162.1	1239	1422.1	1505.2	1628.9	1759.2	1810.2	1980.9	2018.5	2136.4	2218.4	2300.8	2363	2438.5	2464.5	2562.8	2527.6	2547.3	2621.6	2614.6	2599.6	2633.8	2607.8	2603	2586.9
0	0	0	7.3419	4.3491	0	8.3341	14.057	27.676	23.021	19.562	32.683	37.192	38.327	36.44	28.608	30.166	39.731	53.795	54.978	75.457	96.085	113.94	117.47	139.89	169.24	180.37	209.39	246.6	285.9	338.59	384.07	415.21	476.72	488.79	569.94	592.62	648.05	705.53	693.73	771.52	799.4	864.95	874.76	874.49	904.3	976.16	983.2	1011.4	1008
24.822	40.309	13.132	12.73	0	0	0	0	0	0	0	0	0	0	0	9.6251	23.066	30.134	26.662	48.446	69.801	74.399	63.749	63.675	72.811	93.425	132.98	274.45	304.44	303.25	327.86	356.37	357.03	390.42	338.69	295.4	353.13	390.61	395.75	403.07	448.22	486.15	545.47	562.58	598.56	579.19	693.56	707.77	766.96	792.69
3.2812	7.0306	0	9.4583	11.891	0	0	0	0	0	0	0	0	17.843	45.44	109.28	153.5	221.57	300.69	387.66	509.34	611.77	699.28	793.24	845.16	951.5	1030.6	1104.5	1164.8	1221.3	1260.6	1310	1344	1398.6	1500.9	1517.9	1557.5	1604.6	1674	1664.7	1724.5	1786.6	1808.8	1894.6	1916.7	1899	1963	1956.8	1996.1	1962.7
0	0	0.18851	0	23.165	0	0	0	2.3351	17.78	34.057	60.867	88.716	130.06	167.11	213.34	271.73	344.96	426.49	503.19	643.01	742.77	835.1	980.26	1090.8	1238.3	1337	1503.9	1610.8	1781.2	1895.1	2063.9	2077.2	2219.1	2325.1	2484	2325.5	2373.1	2415.6	2459.4	2516.6	2571.8	2538.8	2605.3	2632.3	2607.9	2632.5	2663.8	2594.9	2691.1
0	0.066534	0	2.53	7.6515	0	3.7252	12.331	20.806	25.345	37.963	35.962	38.149	55.01	87.022	130.28	182.39	251.93	313.3	380.04	519.63	641.05	789.73	913.9	1038	1181.6	1286.2	1452.7	1596.5	1717.6	1869.3	2013.6	2140.1	2116.9	2251.4	2280.4	2385.3	2451.3	2553.6	2550.4	2575.5	2729.3	2660.2	2662.2	2714.2	2758.7	2815.9	2865.3	2839.8	2842.2
1.8703	4.1723	0	0	12.093	1.3735	0	0	9.5316	9.9994	30.163	74.518	189.83	356.49	525.36	499.98	649.77	792.48	945.65	969.4	1143	1262	1389.7	1655.3	1529.2	1773.8	1933.3	2021.9	2157.1	2186.3	2021.7	2236.9	2338.2	2417.9	2579.7	3081.5	2605.5	2749.5	2659.9	2715.6	2793.6	2731.9	2859	2780	2794.7	2810.7	2778.3	2822.4	2847.4	2924.2
19.74	8.9985	2.6213	0	0	0	0	0	4.6034	22.958	52.291	124.79	196.29	275.56	367	467.61	609.46	724.85	853.67	989.79	1093.1	1219.1	1291.2	1404.3	1506.1	1551.3	1597.6	1633.2	1768.1	1839.9	1939.9	2075.4	2205.7	2393.2	2537.4	2597.2	2802.5	2895.8	3088.3	3188.5	3385.9	3452.8	3691.7	3687.4	3802.7	3773.7	3902.4	3938.1	3958.6	3936
18.108	6.8171	0	0	0	0.1535	4.9875	4.7345	17.151	26.13	59.807	66.192	103.89	156.47	201.15	279.44	397.17	527.05	584.86	716.9	853.04	962.21	1093	1216	1313.5	1472.2	1543.6	1655.9	1816.1	1948.7	1985.9	2065.3	2147.4	2286.1	2331.1	2445.3	2508.4	2575.4	2650.5	2682.3	2756.6	2817.1	2866.9	2835.4	2903.5	2960.1	2982.2	2988.7	3000.7	3010.6
6.9158	3.1232	0	0	0	2.0791	6.9803	7.2327	28.247	31.205	62.154	100.4	124.6	177.03	254.88	354.48	465.69	561.81	698	895.84	1097.7	1337.7	1506.3	1741.8	1873.3	2135.2	2231.3	2439.7	2583.5	2965.8	2989.6	2988	3392.7	3546.5	3636.3	3752.8	3783	3897.6	3951.6	4035.3	4102.9	4148.9	4394	4195.1	4380	4370.6	4411.3	4500	4377.8	4552.7
17.69	29.276	15.349	0	0	0	0	0	0	0	0	16.864	55.194	95.75	166.74	285.81	415.38	589.21	693.96	846.54	1042.6	1187.6	1339.8	1465.7	1602.9	1780.4	2018.6	2189.7	2420.3	2686.6	3059.8	3172.9	3503.4	3636.6	3905.2	4040.6	4173.2	4379.8	4382.3	4599.9	4804.9	4844.9	5030.2	5138.9	5293	5231.5	5596.9	5687.4	5530.1	5588.1
0	14.213	10.768	7.8117	0	0	0	0	0	0	0	0	0	0	0	0	0	0	3.5735	51.531	63.728	104.15	153.38	187.01	240.83	281.38	310.03	379.8	379.66	503.11	544.84	601.56	651.91	741.87	808.64	904.9	1029.4	1105.6	1198.6	1258.9	1239.2	1196.7	1233.4	1282.9	1235.7	1286.5	1318.9	1289.7	1337.9	1291.7
25.065	27.895	22.573	1.9974	0	0	0	0	0	0	43.106	91.33	184.39	307.48	408.72	556.32	703.39	904.88	1091.7	1317.4	1456.7	1746.8	1805.6	2039.7	2305.9	2516.1	2690.5	2913	3108.4	3321	3455.5	3631.2	3942.7	4007	4201.2	4234.2	4518.1	4585.4	4519.1	4751.2	4911.4	4826.4	4889.4	5132.5	5184.7	5410.6	5344.7	5360.6	5151.3	5316.3
6.3699	14.469	0	0	0	0	0.86749	0	0	0	0	0	0	0	15.303	26.642	117.6	171.5	215.76	283.16	379.52	441.49	471.98	524.58	580.08	611.93	684.96	717.98	760.66	721.44	853.53	852.43	944.44	985.7	968.35	1031.4	1025.4	1033.4	1044.9	1061.3	1056.4	1058.8	1069.8	1059	1097.5	1094.8	1121.1	1095.9	1090.7	1086.7
4.9087	8.9655	0.8468	0	3.3142	0	0	0	2.656	10.154	6.6809	11.335	24.1	53.406	101.01	158.35	251.26	367.36	495.76	626.31	817.18	1025.3	1189.2	1401.1	1667.1	1889.1	2083.1	2347	2609.6	2856.2	3119.4	3146.1	3409.4	3616.6	3777.1	3947.3	4254.3	4226.7	4397.6	4464.3	4637.3	4696.7	4782.4	4788.3	4758.8	4831.7	4993.5	4922.5	4789.2	4734
6.7445	2.3123	0	0	11.565	0.97239	0	0	0	0	1.4118	4.0839	22.459	47.211	71.632	103.2	127.46	161.44	207.33	259.55	324.19	378.75	458.7	532.1	595.3	661.72	755.47	825.66	941.74	990.79	1059	1098.2	1176.7	1239.4	1235.4	1300.4	1454.7	1461.2	1500.1	1523	1600.6	1668.6	1551.9	1684	1716.8	1737.4	1725.5	1747.7	1773.9	1767.1
5.798	11.261	13.361	0	1.6836	0	0	4.5395	0	59.72	67.151	129.06	165.29	250.8	283.73	327.37	379.81	445.61	507.42	594.85	621.15	660.19	700.31	788.8	786.19	757.76	808.62	806.49	867.71	922.46	1027.7	1119	1216.3	1422.5	1491.5	1604.4	1692.9	1817.1	1931.4	1985.9	2101.3	2190.2	2318.9	2386.6	2426.9	2451.7	2402.3	2566.5	2626.4	2648.8
27.968	11.016	9.7115	0	0	0	0	0	0	0	0	0	0	0	0	0	0	0	0	0	0	0	0	0	0	8.773	0	25.128	18.083	50.946	52.407	79.25	95.651	90.97	142.15	151.72	155.47	139.38	147.71	145.52	303.4	321.58	329.62	308.22	300.77	312.01	326.64	304.15	300.33	309.16
8.9128	9.9479	0	4.0759	0.018526	0	0	0	0	5.8301	0	10.489	29.42	49.355	83.456	121.6	180.47	236.22	327.38	600.55	721.42	851.49	1011.7	1166.2	1300.7	1476	1604.5	1691.7	1926.8	2002.6	2194.7	2256.3	2333	2444.2	2540.8	2648.9	2754.7	2770.1	2837.3	2881.8	2904.9	2985.8	2935.8	3074.6	3098.5	3142.6	3236.4	3269.1	3306.8	3240.5
13.682	0	1.351	0	7.9062	0	0	0	0	0	0	0	0	0	0	0	0	0	0	9.6447	42.782	66.497	111.85	131.91	191.34	249.66	309.14	383.9	479.12	566.06	636.56	738.86	855.78	968.88	1078.6	1147	1281.4	1379.4	1458.4	1536	1567.1	1650.3	1736.2	1777.1	1818.2	1889.8	1864	1906.3	1909.1	1911
0	0	0	1.1275	19.013	3.022	7.7188	4.8085	1.6851	24.171	30.372	66.957	102.72	192.42	293.35	404.95	533.6	662.8	830.93	1002.4	1190.1	1300.6	1511.8	1679.3	1792.9	1936.1	2044.3	2154.7	2302.1	2450	2492.3	2522.3	2622.9	2616	2696.6	2849.1	2849	2910.7	2919.5	2910.9	2936.6	3050.6	3058.5	3025.9	3077.2	3034.9	3170.6	3216.4	3209.5	3170.4
0	6.9868	3.0527	0	15.563	8.7785	0	0.16782	0	0	0	0	0	0	3.3621	0.064143	19.534	31.073	28.916	47.77	65.151	72.189	91.65	98.159	125.44	130.57	137.84	166.9	204.85	242.27	285.74	360.1	429.7	489.74	633.1	690.74	839.98	946.35	1058.2	1145.9	1258.4	1374.6	1497.8	1575.2	1604.7	1734.4	1829.2	1819.8	1899.4	1922
0	0	0	0	21.059	19.872	38.723	0	13.552	151.73	207.73	320.76	408.47	554.46	736.39	786.23	1300.8	1598.4	1972.3	2243.3	2523.3	2966.8	3425.3	3833.4	4073.6	4435.7	4691.1	5056.9	5497	5706.7	6130.5	6352.5	6699.1	7213.1	7354.4	7645.8	7934.4	8071.9	8313.3	8375.5	8318.6	8666.5	8629.6	8865.3	9088.4	9243.9	9201.4	9464.4	9422.9	9410.9
0	0	0.52926	5.8557	6.6279	0	3.475	0	12.876	2.3011	6.6235	11.415	0	0	0	0	0	0	0	0	6.6317	23.735	29.318	70.892	93.574	148.27	192.68	229.05	269.16	294.11	323.15	367.88	411.32	447.19	478.93	543.03	571.65	600.37	672.67	690.71	709.03	777.69	800.06	806.68	840.72	834.33	886.46	924.06	910.08	927.2
8.8975	22.218	11.284	0	0	0	0	2.7063	3.4502	23.69	40.858	57.801	67.328	77.983	84.663	108.13	102.36	145.93	116.24	167.28	191.72	246.09	340.26	355.39	523.62	695.7	861	981.53	1097.6	1202.2	1366.5	1469.9	1658	1734.3	1862.3	2093.3	2088.7	2354.9	2303.8	2356.1	2445.9	2562.2	2612.1	2592.7	2706	2671.1	2743.7	2795.2	2817.4	2862.1
2.7635	16.146	0	0	3.4731	0	0	0	0	5.8865	43.306	78.258	157.36	259.93	365.28	576.17	758.19	995.23	1202	1429.1	1649.7	1993.1	2185.5	2443.1	2344.4	2699.2	2841.7	3147.2	3346.7	3347.8	3423.7	3567.4	3682.9	3832.8	3825.5	3941.8	4076.3	4272.2	4331.1	4061.4	4500.3	4193.8	4646	4762.4	4720.7	4038.9	4940.2	4896.3	4883.5	4845.6
19.196	7.6335	0.39089	0	0	0	1.5292	0	23.99	73.806	137.18	226.85	332.58	434.47	551.82	723.57	932.53	1153.2	1301.3	1529.6	1717.1	1967.8	2222.8	2453.1	2670.7	2853.6	3091.2	3465.2	3579.7	3745.7	3869.4	4173.7	4308.1	4651.1	4732.9	4922.2	5043.5	5282.5	5448.4	5545.2	5793.7	5822.6	5888.4	6114	6057.7	6115.7	6145	6130.3	6181	6183.2
14.222	10.285	7.9713	0	3.8119	0	0	0	0	0	0	0	0	0	0	0	0	0	0	26.019	62.287	87.168	143.96	64.986	88.108	101.96	134.19	181.74	194.05	265.34	276.33	319.52	358.72	394.01	444.28	475.63	524.77	568.81	624.11	672.81	708.54	715.37	751.37	802.92	825.33	827.87	822.4	825.54	815.75	840.04
5.655	12.1	7.1256	1.1862	3.1359	0	0	0	0	0	35.417	110.26	201.02	292.62	421.63	505.96	664.93	810.35	957.97	1091.6	1167.9	1279.3	1488.2	1658	1900.9	1963.1	2042.3	2273	2441.7	2540.7	2589.7	2682.1	2692	2858	2967.4	3076.9	3043.4	3214.7	3236.7	3302.3	3385.7	3409.1	3497.8	3537.6	3528.6	3604.9	3674	3670.1	3723.1	3624.9
7.8414	0	0	0	20.98	0	0	0	1.4409	42.464	91.505	178.89	275.93	385.43	493.25	568.78	655.97	751.92	835.1	982.5	980.04	1062	1096.6	1235.4	1262.5	1361.6	1417.5	1554.5	1632	1682.4	1697.3	1826.7	1901.9	2000.8	1966.1	2017.3	2008.5	2063.6	2142.5	2100.6	2157.7	2198	2191.9	2185.3	2268.8	2215.8	2272.2	2358.6	2384.2	2371.8
23.55	19.092	1.1188	0	0	0	0	0	0	0	6.5036	21.229	65.96	56.199	79.036	113.03	147.4	161.46	176.23	226.65	230.04	273.18	334.71	420.17	471.87	564.38	612.14	708.72	753.25	793.45	950.17	1025	1188.7	1200.3	1203.9	1292.2	1283.7	1297	1383.7	1414.6	1365.6	1447.4	1547.6	1593.3	1575.7	1548.2	1517.8	1515.9	1570.6	1589.5
3.6718	2.6315	0	0	0	1.0779	6.3546	0	0	0	1.943	24.235	51.314	62.529	105.25	146.49	202.46	235.99	379.32	382.85	492.71	581.53	700.97	796.09	892.45	990.71	1087.4	1175.5	1309.9	1385.2	1487.9	1584.9	1673.4	1868.2	1958.7	2133.1	2171.5	2279.5	2398.6	2526.8	2601.4	2676.3	2720.7	2796.2	2829.6	2937.7	2925.4	3457.6	3076.5	3069
1.125	2.3692	0	9.3572	7.3217	0	3.5908	0	0	0	0	0	0	0	0	0	0	0	0	0	22.777	6.8933	27.653	20.182	27.664	74.988	89.61	99.641	109.97	164.21	187.35	190.76	206.61	262.39	308.15	320.37	358.43	340.08	408.92	383.13	424.09	461.17	500.93	515.13	511.31	494.23	502.26	541.06	542.63	518.04
5.7054	12.825	0	0	3.0591	0	0	0	0	0	0	0	0	0	0	0	0	0	0	0	22.666	53.51	88.859	119.67	157.94	222.1	254.37	310.59	410.55	482.61	481.27	553.66	634.53	647.73	699.91	776.74	804.85	814.52	856.39	895.52	951.09	973.17	983.34	996.9	1002.9	1015.4	1052	1038.1	1078	1071.3
23.264	0	12.255	0	0	1.6709	0	0	0	6.3377	48.428	106.92	168.74	269.61	402.52	538.95	709.43	917.76	1060.7	1284.2	1448	1517.7	1765.5	1924.4	1975.2	2140.8	2284	2492.7	2668.4	2724.3	2772	2998.6	3104.5	3193.8	3286.3	3398.4	3495.7	3561.1	3593.4	3650.9	3744.7	3669.9	3707.6	3784.4	3754.3	3803.1	3753.4	3757.6	3837.4	3836.6
17.126	12.551	0	0	0	0	0	0	0	0	0	0	0	2.1976	20.644	30.132	51.217	69.597	112.71	159.55	201.87	238.34	284.01	335.27	365.67	426.86	483.62	504.92	555.61	592.83	674.1	718.85	764.32	830.67	851.8	936.44	973.09	1036.1	1088.7	1125.5	1159.2	1207.9	1218.9	1211.7	1201.8	1215.9	1269.8	1261.5	1256.2	1283.9
0	0	0	0	3.803	0	9.4388	13.53	40.067	42.192	81.845	84.123	103.49	128.55	150.74	174.19	231.17	246.17	292.8	336.5	318.74	332.57	394.49	416.85	493.33	533.05	622.5	729.78	796.07	1007.1	1064.6	1190.5	1328.2	1440.9	1530.9	1650.4	1771.1	1866.4	2067.2	2131.4	2241.6	1810.5	1939.9	2043.4	2096.9	2126.6	2169.5	2206.7	2271.1	2206.1
0	0	6.8535	0	11.781	0	11.552	8.1354	0	0	12.513	43.352	66.483	98.524	145.28	243.73	374.98	515.67	653.35	792.9	980.41	1194.6	1367.3	1511.6	1714.7	1830.4	1956.4	2222.4	2289	2216.2	2329.2	2451.5	2600.6	2739.2	2820.7	2903.7	2990.1	3103.8	3261.1	3297.7	3521.2	3670	3758.3	3908.8	3947.7	4106.4	4082	4119.1	4183.4	3963.3
0	18.709	0	0	1.8224	16.005	0	0	0	0	0	0	0	0	0	38.071	98.877	189.32	252.66	475.91	633.21	744.64	935.36	1068.7	1223.5	1411.8	1545.5	1744.5	1874	2014.1	2186.4	2156.6	2360.6	2308.4	2658.5	2738.3	2858.9	2991.5	3056.6	3110	3282	3340	3409.4	3472.1	3486.2	3527.2	3593.5	3683	3588.8	3615.4
11.155	11.153	2.8523	1.0319	0	0	0	0	26.946	48.861	123.73	200.7	331.34	504.22	763.69	925.79	1055.9	1313.7	1545.1	1915	2180	2156.8	2639.5	2778.7	3090.4	3207.3	3495.6	3892.4	3803.5	4028.2	4234.1	4434.5	4411.8	4603.2	4757.5	4927.1	5101.4	5087.8	5268.3	5263	5532.2	5370.7	5540.7	5505.5	5490.4	5537	5599.5	5558.3	5540.2	5513.7
6.3094	1.9325	0	0	0	0	29.745	92.954	203.7	321.66	449.63	639.48	797.77	995.84	1186.2	1405.3	1593.7	1883.8	2185.2	2433.6	2720.5	2993.9	3266.3	3401.6	3735.3	4004.9	4179.2	4515.1	4827	5034.2	5342.4	5627.3	6004.6	6205.5	6651.6	6731	6870.8	6936.8	7304.8	7370.9	7694.7	7526.7	7869.7	7736.8	7686.6	7653	7916.9	8003.6	7846.7	8118.6
10.808	4.0567	0	0	0	2.5084	12.55	41.427	102.91	164.3	283.44	428.9	601.64	757.93	948.59	1135.3	1374.6	1563.8	1813.1	2004	2215.5	2522.1	2730	2752.6	2959.9	3157.1	3398.9	3609.4	3750.4	4036.5	3988.6	4172.2	4891.8	4460.5	4909	5022.1	5247.7	5434.9	5509.1	6425.5	5901.1	5870	6213.2	7418.3	7592.2	5948.3	5041.8	5029.7	5133.8	5138
0	0	0	0	6.4925	51.117	144.69	236.92	347.72	431.53	556.57	662.95	880.68	1018.6	1193.7	1347.2	1607.6	1759.5	1931.6	2239	2396.7	2426.8	2818.4	3058.1	3218.3	3469.8	3075.3	3225	3305.1	3312.1	3828.9	3815	3885.3	3926.6	3922.5	4002	4102.5	4148.7	4211.4	4247.1	4207.8	4304.4	4435.1	4061.9	4526.6	4091.3	4812.2	4818.2	5022	4637.3
15.228	27.053	13.452	0	0	0	0	0	0	0	0	0	0	0	0	26.844	29.349	59.627	64.329	77.331	115.39	155.12	235.76	225.42	296.39	368.28	498.72	522.37	603.67	669.27	750.4	852.57	974.51	1062.4	1183.7	1282.8	1375	1511.9	1551.8	1617.4	1744	1893	1901.6	1995.5	2054.8	2042	2127.8	2201.6	2232.4	2330.6
0.37137	8.7907	0	3.2728	10.191	0	0	0	0	13.837	5.3348	20.894	25.407	52.06	85.588	145.16	207.22	273.29	355.01	519.54	588.26	763.27	972.69	1242.7	1403.1	1472.7	1559.2	1890.3	2050.1	2264.7	2515.7	2677.2	2846.9	3000.6	3191	3415.2	3433.4	3606.1	3720.5	3814.8	4005.6	4087.6	4220.8	4178.4	4348.5	4301.7	4386.9	4565.9	4476.6	4466.1
3.6543	8.0926	6.3097	0	4.8216	0	0	0	0	5.152	11.303	56.367	100.26	162.2	228.32	356.18	496.63	665.27	843.13	1026.1	1208	1442.5	1700.5	1919.3	2067.6	2260.6	2390.3	2553.3	2661	2825.1	2918.7	3087.7	3135.4	3390.9	3515.1	3459.6	3542.3	3672.8	3744.9	3832.1	3864.8	3909.3	3981.2	4060.3	4073.7	4083.2	4174.4	4083.9	4255.8	4214.6
17.159	5.2417	0.03389	0	0	0.24093	0	0	16.635	42.054	103.74	187.33	274.4	361.03	471.66	591.79	701.54	841.64	901.22	1019.8	1149.2	1255.2	1426.6	1553.3	1689.4	1823.1	1948.2	2101.4	2268.3	2373.9	2525.7	2618.1	2775.2	2910.6	2979.2	3164.6	3222.2	3312.5	3422	3420.8	3579	3532.6	3599.7	3671.3	3658	3702.9	3621.7	3608.3	3656.9	3634.9
22.166	16.796	10.242	0	1.2537	0	0	0	0	0	0	0	0	0	0	26.896	48.323	100.78	156.6	233.57	278.63	404.68	418.3	498.65	545.5	574.52	635.96	692.37	740.51	755.69	768.47	859.68	817.61	937.63	934.56	913.86	899.51	822.16	872.46	839.71	832.63	807.17	909.65	822.16	841.13	898.34	933.46	919.17	770.41	784.95
0	4.6707	0	5.4532	10.444	8.419	0	0	0	0	0	0	0	0	0	0	0	0	0	0	0	0	0	0	0	0	0	24.966	92.737	119.46	152.02	186.97	265.24	300.64	446.08	495.62	567.87	618.14	686.2	755.72	766.76	770.78	866.14	932.46	993.63	989.84	1068.5	1114.6	1098.8	1103.7
10.747	0	0	0	0	0	14.348	10.05	33.651	71.329	97.188	143.11	167.36	209.07	220.28	269.47	297.19	367.3	384.67	411.05	447.56	505.52	547.23	609.74	646.8	687.7	795.37	896.95	968.41	1147.1	1275.7	1456.6	1660.5	1878.4	2029.3	2132	2338.8	2454	2652.2	2751.5	2891.1	3051.3	3126.4	3190.4	3184.1	3294.2	3333.6	3262.9	3300.2	3430
15.682	9.984	0	0	0.26428	0	0	0	0	0	1.4618	0	0	0	4.235	25.552	58.882	92.869	149.16	203.12	278.89	305.28	441.19	413	622.92	700.07	630.86	932.18	979.67	1036.3	1104.2	1086.8	1089.5	1189	1370.3	1316.8	1379.7	1411.7	1393.4	1454.6	1591.5	1560.9	1671.6	1643.3	1688.3	1815	1844.9	1786.6	1804.6	1813.9
22.596	0	0	0	1.2703	0	0.93621	0	0	0	0	0	0	4.3422	20.894	58.625	123.03	189.3	260.57	318.09	359.02	464.92	548.84	640.62	697.06	755.23	804.78	836.56	850.12	963.69	989.01	1058.9	1169	1225.4	1315.5	1330.6	1329.9	1399.6	1415.9	1507.5	1546.5	1653.2	1680.7	1770.2	1736.3	1836.4	1786.5	1753.3	1773	1803.7
15.82	21.262	7.0149	0	0	0	2.5658	42.019	100.23	212.24	316.7	516.65	702.3	949.41	1163.9	1498.7	1848.7	2193.3	2634.4	3048.3	3446.2	3719	4078.4	4568.4	4992.6	5197.7	5404.9	5639.6	6069.6	6151.9	6276	6366.2	6592.2	6691.7	6829.8	6884.4	7000.3	7161.4	7095.4	7237.5	7166.3	7364.9	7605.6	7459.5	7619	7663.9	7813.4	7915.5	8098.1	7995.1
4.8384	0.41331	0	0	0	0	25.5	60.074	146.13	256.01	401.38	596.29	798.57	1021.9	1342.5	1682.6	1972.6	2337.3	2753.3	3015.6	3368.1	3708.2	4199.8	4330.1	4843.7	5055.9	5264.1	5572.4	5183.9	4955.9	5664.5	5880.6	5997.6	6108.7	6276.1	6318	6330	6395.6	6700.5	6607.3	6738.2	6831	6812.9	6676	6658	6669.2	6718.2	6623.1	6636.5	6506.7
34.07	21.687	6.0768	0	0	0	0	0	0	0	13.162	25.954	67.758	129.51	214.03	329.43	399.72	509.61	610.34	735.25	874.62	951.19	1064.8	1097.7	1189.5	1294.3	1352.5	1460.9	1486	1620	1594.7	1675	1734.7	1780.4	1808.5	1895.5	1962.5	2022.7	2055.1	1941.4	2145.1	2201.7	2205.9	2208.7	2198.6	2284	2281.1	2290.4	2333.9	2321
16.654	10.419	2.6623	0	0	0	0.22114	0	0	0	0.044951	30.294	50.643	53.076	59.093	105.42	136.48	177.1	248.09	263.14	290.02	347.75	403.33	394.17	396.96	425.93	423.2	451.22	447.6	474.13	504.12	543.55	607.28	717.61	836.21	897.24	967.84	1072.4	1210.9	1302	1417.4	1552.8	1670.7	1766.4	1833.5	1898.6	2091.6	2220.2	2315.6	2427.5
7.1663	2.2042	3.6319	3.5012	14.326	0	0	0	0	0	0	0	7.1114	37.545	65.082	109.55	158.8	229.56	300.02	375.88	454.84	587.06	693.3	786.22	929.73	1083	1207.6	1432.9	1646.7	1822.3	2082.8	2213.1	2108.5	2321.4	2331.9	2477.6	2598.5	2683.1	2780.4	2905.3	3011.6	3172.2	3320.3	3387.6	3423	3537.3	3556	3802.7	3909.8	3967.9
11.251	5.8884	4.8659	0	2.2081	0	0	0	0	0	0	0	0	0	0	0	0	0	23.812	0	0	8.0449	16.758	42.964	72.223	101.25	175.02	203.58	301.91	404.35	501.79	616.72	717.02	810.17	964.76	1082.9	1202.4	1292.4	1371.9	1525	1588.8	1667.4	1765.9	1802.9	1924.1	1956	2052.1	2100	2053.1	2126
0	0	3.9423	0	8.8759	0	6.6001	8.2277	27.315	47.855	85.177	163.82	208.81	287.33	334.55	438.75	578.71	711.47	733.38	828.47	924.13	1111.1	1267.6	1368.9	1491.3	1625.5	1717.5	1787.5	1871.6	1982.8	2044.3	2172.3	2163	2240.9	2398.4	2502	2540.3	2705.5	2702.7	2699.3	2786	2822.3	2866.1	2992.4	2961.5	3056.3	3034.3	3064.2	3137.9	3147.6
8.8387	11.642	11.848	0	8.5653	0	0	0	0	0	0	0	0	0	23.365	63.692	71.662	117.46	151.43	188.54	244.63	260.38	295.94	238.99	279.2	313.01	313.74	364.03	369.97	429.63	423.09	465.69	485.13	500.84	534.68	565.95	589.35	575.68	632.09	639.52	651.09	676.6	674.75	676.33	668.9	638.71	660.17	656.08	703.76	663.91
0	8.4093	0	0	3.9328	0	13.874	37.334	118.6	225.57	377.58	596.59	791.06	1019.5	1161.4	1410.1	1635.1	1801	1994.2	2151.2	2249.3	2691.5	2732.3	3324.1	3369.3	3409.1	3170	3760.1	3324.7	4036	3678.1	3763.3	3667.3	3820.1	4025	4109.8	4257.2	4364.7	4451.7	4722.2	4888.1	4905.5	5076.5	5145.3	5161.3	5276.9	5288.7	5201.9	5161.7	5372.1
6.9615	5.2729	0	0	3.2791	0	12.382	37.787	101.5	102.88	184.12	268.27	412.25	488.66	634.84	799.45	944.86	1110.7	1250.2	1485.2	1655.7	1840.8	1994.5	2032.5	2197.4	2334	2395.4	2632.6	2678.9	2804.4	2930.6	3011.1	3193.7	3254.4	3360.8	3525.5	3543.7	3660.8	3737	3815.3	3829.5	3931.5	4077.1	4070.3	4261.1	3973.7	3880.4	4036.1	4060.7	4103
0	0	0	0	0	12.548	23.328	35.982	45.537	78.624	80.416	107.06	116.23	166.05	227.59	283.78	390.43	539.14	607.88	751.28	834.86	989.87	1144.6	1288.2	1511.2	1660.9	1866.8	2049.1	2236	2470.1	2578.1	2685.9	2889.1	3022.7	3226.2	3381.4	3523.9	3679.1	3718.9	3900.3	4056.8	4149.8	4230.5	4280.2	4416	4362.7	4563.5	4578	4634.2	4583.6
33.2	19.541	10.088	3.7277	0	0	0	0	0	0	0	28.543	82.472	117.06	185.07	228.09	390.18	482.33	614.48	755.83	893.72	1025.3	1164.1	1324.4	1516.7	1678.5	1863.2	2071.8	2249.5	2426.7	2686.7	2936.3	3208.8	3363.2	3532.9	4288.1	3952	4337	4394.3	4700.3	4689.7	4941.1	5434.7	6129.5	5175.7	5551.1	5180.1	5694.2	5515.7	5699.6
17.43	17.706	6.5791	0	0	0	0	0	0	0	0	0	24.775	84.893	144.53	219.16	284.19	373.63	491.45	603.27	691	759.49	1000.3	1267.4	1177.1	1302.3	1357.2	1450.7	1669.9	1727.4	1823.9	1860.6	2059.7	2197.8	2330.9	2606.9	2715.1	2931.6	3028.2	3254.8	3336.9	3447.6	3772.1	3760.4	3965.2	4080.8	4243.8	4096.1	4201.8	4228.8
18.857	2.7347	0	0	1.1169	0	0.68444	0	0	0	0	0	0	0	0	33.135	92.341	164.4	229.72	340.29	411.16	552.38	624.01	780.53	922.8	1098.5	1217.7	1373.9	1481.4	1700.5	1853.5	1993.4	2172.1	2338.1	2546.1	2641.5	2662.9	2893.4	2999.8	3058.9	3003.7	3126.4	3296.3	3277.5	3315.9	3351.6	3293	3271.6	3222.3	3281.8
21.799	17.724	5.874	0	0	0	0	0	0	12.563	50.986	97.339	165.58	249.9	365.81	494.96	632.09	820.3	960.4	1182.4	1337.1	1564.9	1855	1931	2235.6	2364.6	2613.1	2865.6	2909.6	3456.5	3290.3	3539.7	3779.2	4151.7	4074.7	4210.8	4381.5	4549	4704.2	5203.7	4990	4942.4	5132.7	5111.4	5290.7	5373.4	5363.7	5344.7	5401.3	5461.7
0	0	0	0	0	19.627	1.9543	4.6878	31.334	72.237	120.03	183.44	278.14	387.91	516.27	600.51	757.37	851.02	1019.8	1081.3	1168.6	1293.7	1399.9	1428.7	1495.6	1567.1	1592.3	1629	1707.7	1736.2	1749.4	1805.1	1814.7	1848.8	1878.1	1973.5	1945.5	1945.6	1939.4	1981.5	1971.9	2032.2	2002	2015.6	2039	1997.7	2023.4	2055.6	1996.8	2002.9
0	0	0	0	0	17.056	32.131	64.004	114.67	128.91	157.85	186.68	249.24	323.78	406.29	542.24	659.3	874.83	998.27	1200.5	1424.3	1634.7	1827.7	2077.2	2268.4	2541.6	2566.5	2804.4	2953.7	3175.5	3285.3	3440.6	3505.9	3655.2	3745	3856.8	3960.7	4048.2	4051.7	4075.6	4213.1	4221.6	4186.1	4326.5	4293.7	4317.2	4448.1	4428.1	4483.3	4411.2
11.862	25.008	10.937	0	0	0	0	0	0	0	0	0	0	18.974	52.729	103.03	149.57	231.69	264.04	323.5	374.73	433.34	508.43	574.31	657.61	723.69	838.37	914.55	969.76	1019	1074.5	1123.1	1275.7	1306.2	1353	1345.6	1407.9	1496.3	1479.4	1521.8	1562	1602	1665.2	1662.1	1691.9	1611.2	1678.4	1727.2	1710.3	1740.4
0	0	0	0	0	24.097	32.374	65.725	134.37	210.28	300.59	424.42	522.62	665.86	769	892.85	991	1012.2	999.26	1100.7	1148.9	1241.6	1297.5	1446.8	1551.9	1691.3	1855.6	2027	2133	2222	2364.5	2427.4	2604	2744.2	2804	2851.7	2922	3030.7	2971.5	3132.1	3280.3	3234.3	3373	3390.8	3369.6	3317.4	3385.8	3440.8	3479.6	3480.6
12.538	0	0	0	6.0963	4.2341	0	21.381	59.87	123.48	218.59	305.73	483.71	636.23	832.55	1046.5	1283.7	1478.4	1730.7	2006.7	2209.7	2519.1	2714.8	2916.5	3250.9	3403.2	3629.2	3791.5	4054.2	4275	4391.1	4529.4	4655.3	4920.4	5067.7	5155.9	5263.1	5400	5479	5543.8	5733.6	5673.3	5781.7	5755.2	5811.3	5894.5	5812.4	5807.1	5895.2	5884.2
23.73	26.736	8.9578	0	0	0	0	26.492	42.43	113.07	158.91	220.02	284.12	334.72	420.41	526.76	616.74	699.94	771.27	849.71	883.28	984.62	1036.3	1078.2	1129	1158.5	1208.2	1221.1	1254	1272.1	1334.5	1323.4	1430.6	1383.5	1424.5	1312.3	1367.8	1547.9	1403.9	1428.3	1393.2	1399.8	1531.1	1482.4	1504.2	1475.2	1634	1738.7	1903.3	1984.5
0.7299	0	0	0	15.921	0	4.8463	3.0906	0	0	0	0	0	0	0	14.939	78.419	126.17	171.03	267.25	336.79	471.78	542.89	634.11	800.69	1455.4	1623.7	1819.2	2011.5	2141.7	2402.9	2594.6	2858	3061	3148.3	3452.7	3565.6	3850.5	4018.8	4134.8	4286.2	4411.1	4514.3	4526.8	4660.7	4667.1	4819.5	4973.6	5183.8	5155.7
26.552	14.975	2.6819	0	0	0	0	0	0	0	3.7101	11.96	56.224	61.043	93.08	127.78	193.2	232.69	302.65	397.09	460.74	551.45	595.14	723.17	821.49	887.96	996.77	1109.1	1185.2	1240.9	1366	1524	1693.1	1907.7	2049.1	2132.5	2222.4	2372	2507.2	2635.8	2707.9	2649.5	2797.1	2881.9	2942.4	2999.5	3163.5	2983.1	3150.6	3167
2.4635	0	0	3.1862	6.6738	0	0	14.44	63.178	117.22	196.16	336.23	460.14	635.1	796.49	1003.4	1176.9	1321	1494.9	1711.6	1799.9	2075	2213.3	2354.3	2441.7	2553.8	2842.5	2637.5	2784.6	3210.7	3291.4	3002.6	3096.9	3232.3	3659.8	3719.8	3861.5	3830.6	3962.8	3960.6	4047.4	4170.2	4212.9	4241.4	4211.9	4203.5	4266.9	4190.3	4191.4	4232.2
0	0	8.1344	0	8.8865	0.17006	10.368	0	0	0	0	0	0	75.693	124.66	227.97	360.5	525.46	682.13	854.91	1086.5	1363.6	1503.5	1732.3	1885.1	2185.3	2342.9	2549.3	2666.3	2721.8	2918.1	2947.5	3232.8	3452	3637.5	3735.9	3874.1	4048.8	4167.5	4315.7	4309.7	4428.8	4615.5	4658.7	4738.8	4798.4	4820.6	4860.3	4860.9	5407.8
11.805	3.367	6.1319	6.4749	14.258	0	0	0	0	0	0	0	13.494	73.481	121.73	182.45	238.69	304.76	449.83	584.18	733.27	939.77	1166.8	1348.5	1613.6	1888.2	2102	2454.9	2753.5	2941.6	3123	3461.4	3801.8	4142.1	4413.4	4733.8	4957.2	5213.8	5475.7	5848.2	5861.6	6142.5	6463	6684.6	6822	6808.3	7125.2	7125.4	7285.5	7298.6
8.3354	3.1156	0.81851	0	2.887	0	0	0	0	0	0	0	0	0	2.1701	0.58135	1.0537	0	0	0	0	0	0	5.704	56.069	68.947	81.783	86.623	51.752	155.78	205.72	123.59	145.42	175.58	196.12	253.83	297.89	311.82	344.85	374.67	401.05	459.55	456.24	485.78	516.66	542.62	546.83	585.11	555.45	470.03
24.06	19.669	0	0	0	0	0	0	0	0	0	31.339	108.35	190.11	323.44	473.5	691.35	879.38	1144.5	1386.4	1651.8	1919.7	2211.7	2471.7	2715.8	3090.7	3302.7	3677	3888.3	4047.8	4437	4780.6	5055.7	5083	5350.2	5617	5873.6	6146.6	6400.4	6571.2	6550.8	6862.2	6995.3	7118.5	7134.6	7349.7	7487.3	7537.8	7627.7	7779.2
3.8441	12.732	0	3.8625	3.2848	0	1.3969	0	7.1109	42.709	70.51	118.03	210.26	350.36	482.56	655.95	866.21	1117.6	1326.6	1500.6	1645.5	1851.3	2108.3	2377.2	2554.4	2716	2876.8	3126.4	3132	3448.2	3619.7	3572.6	4031.4	3696.3	4132.8	3984.7	4487.8	4581.3	4379.9	4738.2	4592.6	4875.4	4863.7	4925.1	4759.4	4865	4863	5035.7	4981.5	4943.3
0	0	0	0.86997	24.395	0	21.182	1.7346	4.6369	2.0581	4.2351	3.7726	12.84	25.436	45.596	65.358	111.08	133.37	177.42	234.6	291.02	325.54	379.15	418.59	465.3	545	647.44	820.85	906.13	1024.5	1034.4	1190.9	1265.9	1397.7	1467.6	1545.8	1686	1777	1891	1919.7	2072.5	2112.7	2243.5	2298.1	2365.7	2298.7	2428	2451.2	2560.8	2619.6
16.833	2.3666	4.3511	0	0	0	0	0	0	17.977	29.88	68.406	97.146	118.93	123.91	161.16	203.95	265.58	276.59	331.06	334.58	415.67	463.41	502.25	561.33	611.62	667.89	701.62	720.11	798.23	852.77	922.28	990.83	1078.1	1166.6	1230	1233.1	1260.3	1342	1406.3	1440.5	1500.2	1531.4	1589.4	1554.2	1617.5	1576	1559	1556.3	1588
3.8361	11.884	11.929	0	0	0	0	9.7641	52.317	98.707	169.88	273	383.62	532.56	665.05	798.21	949.9	1152.3	1218	1405.1	1465.1	1684.6	1710.2	1801.4	1868.4	1914.6	2017.1	2040.5	2074.4	2083.1	2149.7	2159.8	2318.5	2255.3	2221.5	2262.6	2235.7	2335	2236	2246.8	2245.5	2314.5	2338	2362.2	2334.4	2229.1	2273.5	2317.6	2334.3	2252.1
1.3252	0	0	0	20.203	15.221	0	0	13.872	15.295	10.672	33.696	44.792	65.142	100.25	148.17	188.99	276.58	420.04	527.04	659.05	756.57	956.11	1009.4	1204.8	1252.3	1288.8	1395	1496.3	1429.8	1500	1473.8	1590.4	1629.3	1707.5	1741.2	1719.5	1734.6	1753.3	1821.4	1841.3	1845.8	1881.2	1893.2	1817.2	1866.9	1853.7	1860.9	1820.1	1869.2
0	2.8967	0	0	5.7645	11.167	0	6.4561	0	0	3.6712	11.319	36.909	80.678	166.19	269.9	371.29	534.83	651.54	833.01	1015.8	1126.5	1325.5	1459.6	1712	1847.5	1984.8	2253.3	2356.5	2563.6	2747.8	2834.4	3116.3	3278.6	3388.7	3566.5	3675.8	3743.9	3849	4016.1	4197.4	4107.1	4192.1	4261.8	4252.4	4336.6	4350.1	4349.6	4299.9	4300
28.568	25.681	3.1604	0	0	0	0	0	35.366	73.723	137.94	217	309.9	398.18	524.17	612.49	798.28	890.52	1056.6	1221.6	1399	1604.4	1790.8	2047.9	2219.1	2418.2	2574.6	2744	2953	3133.8	3307	3556.1	3793.8	3987.3	4194	4366	4626.2	4854.9	5110.3	5306.1	5428.4	5603.9	5692.2	5853.6	5809.1	6028.3	6119.4	6226.7	5697.4	5766.3
16.727	0	0	0	0	3.9163	6.8121	0	0	1.7819	1.9101	21.961	51.84	74.065	136.93	215.78	272.98	335.88	378.93	452.37	553.56	603.4	683.72	713.96	803.52	864.6	900.46	970.47	1020.2	1201.9	1322.6	1373.3	1553.8	1568.7	1701.4	1817.8	1905	1992.1	2048.2	2160	2281.3	2319.2	2295.5	2418.2	2420.9	2467.4	2495.2	2494.3	2488.4	2603.9
8.2612	10.092	1.7391	3.6616	7.0966	0	0	0	0	18.991	48.127	88.973	177.46	264.07	333.98	427.63	539.81	639.53	756.67	940.93	1152.7	1328.1	1587.6	1796.7	2074	2248.8	2580.7	2784.6	3100.7	3426.2	3650.9	3944.4	4170.3	4613.6	4838.4	5059.8	5357.9	5538.6	5842.5	5986.7	6105.9	6138.9	6353.7	5950.4	6109.6	6371	6502.9	6271.3	6283.3	6324.6
0	3.6328	0.74148	2.2549	10.651	5.8438	0	0.87575	0	0	0	0	0	0	20.296	43.964	78.734	103.43	138.17	168.95	229.32	261.38	288.38	305.91	324.81	351.7	376.25	427.78	422.34	440.28	462.64	464.07	521.4	681.36	609.45	610.53	755.03	793.86	763.82	876.24	956.85	939.46	1014.6	933.24	1047	1049.6	1088.1	987.83	1040.7	1067
2.3527	8.7627	7.5541	1.8554	12.056	0	0	0	0	0	0	0	0	0	53.58	110.54	189.86	278.21	388.27	477.52	610.91	777.82	874.3	1030.8	1218.2	1338.9	1509.6	1699.9	1796	1905.1	2031.7	2116.9	2239.4	2418	2549.2	2628.9	2676.9	2867.1	2836.3	2936	3030.4	3120.4	3165.7	3294.3	3319	3282.9	3348	3361.6	3328.8	3350.6
3.7785	0	0	0	0	8.3282	8.7982	10.103	13.656	13.257	3.5306	4.0102	0	0	1.3665	0	0	0	52.267	55.94	118.35	158.75	218.06	280.07	344.86	395.23	451.35	483.7	528.49	691.4	663.44	709.39	761.45	803.29	849.17	874.84	902.34	989.98	1016.1	1105.8	1069.8	1151.6	1112.7	1140.5	1195.6	1249.8	1312.2	1314.2	1253.6	1311.9
2.9916	0	0	2.4068	4.0479	0	14.792	38.112	104.32	173.52	225.72	308.87	361.13	465.61	547.36	638.11	698.73	763.85	857.82	893.7	966.94	1006.4	1049.4	1123.3	1172.9	1257.5	1252.1	1239.3	1318.7	1350.1	1363.9	1362.1	1469.5	1509.1	1507.1	1518.6	1554.6	1596.9	1621.9	1653.5	1657	1751.8	1745.1	1768	1816.3	1837.5	1823.5	1841.6	1813.6	1832.7
18.144	11.029	4.4662	0	0	0	0	0	0	0	0	0	0	0	0	0	0	0	29.658	10.692	41.923	45.289	73.095	97.535	141.04	177.27	213.31	255.35	329.36	381.99	440.37	501.72	535	641.43	727.78	762.65	839.25	902.92	966.56	1021.1	988.54	1057	1117.1	1066	1130.9	1118.1	1151.3	1195.3	1177.5	1253.5
0	0	0	0	39.14	46.274	112.48	138.17	211.3	314.24	383.81	510.62	618.88	772.03	848.5	990.93	1148.4	1324.6	1422.3	1609.9	1473	1617.8	1686.7	1764	1875.5	1934.9	1989.6	2036.4	2069.3	2145.2	2283.4	2431.5	2436.6	2715.6	2797.8	2913.7	2939.8	3113.4	3190.2	3360.4	3507.6	3549.2	3764.1	3768.2	3744.9	3894.5	3879.3	3951.8	4031.1	4079.3
7.9284	0.66461	0	0	0.39374	1.9546	6.3618	10.187	41.391	92.611	113.36	148.6	191.45	233.41	298.34	334.31	413.54	463.47	564.15	649.75	689.73	771.75	870.28	953.29	1039.8	1157.4	1215.7	1325.9	1455.6	1549.9	1618.1	1676.6	1815.1	1963.5	2075.3	2067.1	2166.4	2185.9	2291.3	2321.9	2312.9	2386.9	2568.6	2496.6	2551.4	2540.4	2623.2	2673.3	2649.5	2769
0	8.2307	0	0	7.3162	0	8.0127	12.15	56.48	122.16	179.04	246.81	317.75	393.88	478.01	552.23	639.99	717.46	818.66	869.26	1021.1	1107.3	1221.5	1310.1	1475.6	1611	1738.7	1864.1	2040.1	2208.9	2380.2	2521	2764.8	2912.1	3160.6	3382.4	3490.7	3606.9	3829.6	3886.5	4060.3	4248.9	4311.4	4334.1	4356	4434.6	4538.4	4594.4	4542.4	4594.8
0	3.3911	0	5.7412	12.984	0	0	0	5.4205	20.2	31.344	39.569	60.214	88.303	116.67	164.58	189.65	264.47	337.73	402.78	522.75	570.8	643.06	756.53	803.85	913.59	1028	1156.9	1294.1	1431.6	1511.5	1600.4	1669.9	1717.4	1882.6	1873.9	1916.6	2014.5	2088.9	2063.5	2159.1	2252.8	2311.5	2423.5	2449	2418.7	2282.4	2441.3	2479.4	2512.3
0	0	0	0	14.259	0	22.954	16.413	42.185	94.249	192.19	294	405.06	596.72	832.02	965.91	1194.9	1543.4	1694.1	2021.8	2267.9	2498.3	2544	2844.8	2978	3082	3419.2	3514.4	3691	3959.5	4091.6	4397.7	4546.3	4692.5	4798	4978.6	5072.2	5224.9	5473.6	5447	5583.1	5653.7	5772	5633.1	5723.9	5833.8	5767.2	5976.3	5889.2	5658.5
20.943	6.4235	3.7253	0	0	4.1718	0	0	0	0	0	0	0	0	0	0	0	44.843	44.969	110.98	161.65	223.54	292.12	350.72	404.74	439.62	477.8	540.71	615.57	688.7	738.06	771.71	821.45	850.46	909.1	929.1	1026.8	1030.6	1113.8	1114.1	1236.1	1238.1	1281.8	1309.6	1318.5	1404.8	1426.9	1413.5	1414.4	1427.3
0.04607	14.753	4.2104	0	10.588	0	0	0	0	18.007	39.395	100.9	150.92	206.2	318.32	385.94	493.78	625.34	713.69	843.69	979.55	1041.4	1129	1200.4	1298.1	1432.7	1533.1	1642.8	1745.1	1887.6	1872	1959	2048.1	2143.3	2269.9	2351.3	2396.3	2447.7	2479.6	2611.8	2636.8	2827.1	2773.6	2826.9	2847.3	2916.9	2915.4	2856	2915.9	2973.8
25.16	9.2006	0	0	0	0	6.6771	14.608	42.738	73.925	90.408	146.99	180.45	218.46	286.42	351.34	421.22	504.23	573.5	699.76	791.3	932.83	1019.9	1185.5	1333.7	1418.3	1570.1	1719.7	1806.3	1904.7	2079.3	2209	2351.2	2509.8	2658.2	2541.9	2703.5	2742	2832.8	2929.6	2989.1	3114.5	3219.8	3246.1	3271.4	3260.9	3404.6	3441.2	3444	3560.2
17.709	5.6012	0	0	0	3.9706	0	0	0	0	0	5.0441	12.589	39.399	72.552	138.33	190.89	289.84	357.99	466.96	599.6	705.05	866.05	972.83	1088.3	1230.8	1322.2	1473.3	1638.6	1761.5	1755.3	1822.5	1925.7	1968.3	2058.4	2146.2	2175.1	2230.4	2328.4	2295.1	2395.8	2385.6	2367.8	2449.9	2447.1	2504.6	2495.2	2463.5	2406.1	2395.2
0	0.57659	0	0	0	10.116	9.776	1.0283	5.6716	13.355	46.293	76.803	103.37	177.34	247.23	375.57	537.05	688.01	962.73	1096.7	1356.6	1633.5	1928.9	2109	2355.5	2654	2835.7	3018.5	3289.6	3438.1	3710.3	3764	3896.2	4169.3	4076.5	4383.4	4733.6	4599.7	4724	4774.3	4838.2	5056.4	5133.9	4987.5	5080.1	5095.8	5272.5	5262.6	5293	5281.9
5.8456	13.094	0	0.093913	4.8002	0	0	0	11.716	34.714	52.639	94.954	100.75	158.73	205.46	256.25	345.09	483.22	564.59	722.86	818.94	982.86	1189.8	1389.8	1582.9	1770.6	1902.8	2152.5	2482.6	2586.1	2881.5	3078.4	3497	3679.9	3846.1	4007.6	4209.6	4352.7	4325	4499.7	4613.6	4796.4	5043.6	5032.6	5017.8	5065.6	4861.8	5172.1	4844.5	5113.8
0	0	0	0	8.9818	0	30.859	28.207	52.207	109.84	161.03	218.42	293.23	341.09	417.97	518.06	621.91	710.91	862.24	989.59	991.12	1193.2	1360	1473.1	1636.7	1973.4	2127.5	2293.9	2409.5	2634.2	2833.5	2807.2	2972.1	3134.3	3189.8	3322.9	3396.6	3409.6	3492.1	3441.6	3541.8	3480.1	3531.5	3710.8	3679.5	3704.6	3717.7	3806.5	3890.1	3930.8
18.764	5.9081	1.2207	0	0.46579	1.7447	0	0	0	0	0	0	0	0	0	0	0	4.3508	32.978	166.23	215.88	313.82	625.39	770.61	952.36	1143.7	1242.8	1538.6	1588.7	1767.5	1921.9	2103.3	2215.3	2355	2444.2	2582.3	2655.5	2625.4	2844.5	2788	2979.9	2926.5	3107.8	3118.5	3078.4	3088.1	3173.7	3090.2	3107.6	3063.6
10.581	13.422	3.9477	0	0	0.7144	0	0	0	0	0	0	0	0	0	5.388	6.8258	81.016	99.239	165.47	222.85	284.53	403.68	463.98	552.18	549.76	668.72	660.55	680.03	740.16	759.75	806.52	882.74	848.94	922.36	938.79	988.71	990.42	1025	997.17	1070.2	1030.1	1046.3	1078.1	1073.4	1104.8	1086.4	1062.7	1054.8	1097.5
0	0	0	7.1141	18.789	0	7.269	18.593	35.142	58.743	85.334	116.82	166.12	241.05	342.93	436.48	560.06	714.51	837.35	998.95	1142.9	1267.2	1402.3	1556.3	1659	1798.4	1883.6	1955.8	1641.6	1661.6	1779.8	1866.8	2003.8	2037.3	2168.6	2265.1	2290.2	2315.9	2339.6	2317.6	2347	2373.1	2431.4	2413.6	2446	2410.5	2435.1	2403.8	2390.5	2399.3
13.298	13.446	0	0	0	0	2.189	0	42.075	74.699	145.89	238.16	358.51	437.54	623.73	759.62	960.01	1129.2	1296.3	1499.5	1594.4	1806.9	2047.7	2222.2	2505.5	2718.7	3087.8	3285.8	3438	3802.6	4119.4	4343.9	4479.8	4777.3	5094.1	5137.1	5425.9	5709.2	5872.5	6028.8	6258.8	6559.5	6587.8	6825.7	7313	6988.5	7073.2	7123.4	7366.9	7396.3
22.362	25.729	0	3.2444	14.916	0	0	0	1.2815	1.5537	0	0	0	0	28.389	60.34	115.55	185.59	272.01	354.75	522.39	664.83	838.48	979.86	1114.1	1324.4	1502.3	1278.2	1511.3	1626.9	1867.8	1876.1	2151.6	2136.1	2241.7	2616.6	2521.1	2541.8	2625.3	2358.4	3217.7	3216.6	3233.8	2811.7	2675.5	2733.5	3291.1	3343.2	2729.8	3321.9
0	0	1.8679	0	7.679	0	26.561	54.457	114.11	190.96	277.38	422.36	561.49	711.8	809.53	1022.1	1236.7	1426.3	1642.5	1868	2055.1	2292.8	2557.1	2751.1	2990.7	3142.9	3383	3588.9	3663.8	3774.5	3914.3	4070.3	4292.2	4588.5	4708.1	4884.6	5111.1	5100.8	5319.6	5396.6	5562.5	5578.1	5505.5	5946.9	5734.9	5836.3	5958.6	5999.3	6090.2	6098.2
9.6477	1.2213	0	0	0	4.9107	5.9028	24.923	55.042	78.902	142.51	218.24	322.76	443.8	589.74	786.7	979.09	1204.8	1536.2	1835.9	2151.6	2451	2798.2	3183.7	3573.5	3918.1	4326.9	4566.6	4867.3	5329.2	5530.6	6089.7	6390.9	6892.2	7027.8	7642	7797.5	7858	8222.7	8467.1	8851.3	8754.8	9062	9181.3	9220.8	9194.4	9447.1	9446.4	9645.3	9225.4
0	1.8293	4.3295	10.097	10.744	0	0	0	0	0	0	3.0731	15.943	40.361	122.52	195.22	315.89	436.87	620.84	799.25	955.3	1113.6	1285.6	1487.9	1650.4	1747.4	1923.2	2094.3	2219.9	2363.1	2484.5	2556	2726.2	2757.8	2863	3034	3055.3	3224.8	3196.9	3262.9	3427.7	3419.2	3442.7	3507.6	3509.6	3435.8	3525.7	3620.4	3517.7	3530.1
4.1025	0.7918	0	4.382	8.5376	0	0	0	0	3.8226	32.942	69.712	122.63	197.02	331.59	453.34	639.03	764.79	981.9	1179	1397	1659.4	1875.1	2072.4	2428.4	2760.2	2923.6	3328.8	3556.2	3590.9	3830.4	3976	4313.5	4570.9	4592.9	4719.1	4839.3	4966	5095.7	5125.4	5439.3	5277.5	5271.3	5002.6	4934.8	4932.3	4956.1	5008.4	4983.5	4862.8
12.437	15.076	3.6317	0	3.5793	0	0	0	0	0	0	0	9.3815	28.867	76.569	132.27	194.13	290.22	430.85	567.9	696.49	863.95	1054.4	1219.8	1499.4	1685.5	1899.2	2148.6	2462.3	2680.5	2833.2	3122.8	3398.2	3746.2	4053.8	4246.6	4424.9	4881	4947.8	5174.3	5519.4	5552.5	5656.1	5719.9	6147.6	6089.7	6040.5	6024.1	6284	6029.4
0	0	0	9.4091	44.703	77.417	119.39	129.64	156.61	168.67	144.13	156.03	167.37	188.07	181.2	194.16	189.56	160.21	210.13	191.95	216.51	247.88	252.49	271.08	301.08	358.48	394.49	421.13	504.27	628.15	678.66	779.61	883.72	979.27	1097.8	1214.8	1332.1	1438	1525.6	1618.5	1735.2	1827.6	1854.9	1958.7	2047.9	2091.2	2187.4	2238.2	2286.5	2334.4
13.682	8.3804	0.8136	0	0	0	0	51.54	137.59	249.34	413.81	558.15	769.81	939.62	1145.8	1310.8	1530.2	1772.9	1998.7	2207.8	2485.8	2665	2860.4	3137.9	3613.6	3765.8	3995.8	4108.3	4386.7	4812.1	4913.9	5274.3	5206.8	5544.5	5821.6	5826.4	5874.3	6219	6180.2	6374.2	6676.1	6415	6772.9	6758.1	6793.2	6813.9	6794.5	6854.7	6828	6746.7
9.49	14.204	2.952	0	4.8264	0	0	0	0	0	0	0	0	0	0	0	0	0	0	0	0	0	0	2.4013	31.273	56.76	109.55	56.283	117.07	165.87	216.15	313.2	392.53	455.21	541.53	620.58	691.77	807.24	868.64	946.18	984.63	1105.8	1151	1171.9	1197.4	1248.9	1251.6	1275.1	1279.5	1313.6
16.371	11.263	0	0	0	3.3385	0	0	0	0	0	0	0	0	0	0	0	0	0	0	0	57.873	82.012	109.12	150.7	168.95	170.48	222.14	272.11	294.06	320.07	341.2	391.09	413.57	453.32	479.03	508.48	531.35	566.44	580.06	616.59	604.42	615.7	630.63	636.87	670.81	652.87	626.68	636.05	635.54
14.213	6.816	6.4662	0	8.3792	0	0	0	25.386	87.474	153.92	284.26	439.61	599.51	787.35	1013.9	1239.7	1489	1852.6	2260.9	2595.3	2856.6	2638.9	2887.5	3579.2	4375.4	4887.2	5056.8	5106.7	5333.7	5767.9	5983.7	6365.8	6668.4	6969.9	7368.2	7747.4	7902.1	8001.8	8075.2	8079.5	8126.1	7881.6	8053.6	8410.3	8512.1	8809.8	8690.7	8981.8	9142.3
17.851	4.006	11.625	0	1.3084	0	0	0.90505	0	0	20.181	40.532	57.019	108.64	194.3	272.15	360.54	505.48	596.69	760.95	898.72	718.31	861.06	1013.9	1138.3	1308.8	1337.5	1568.4	1692.8	1892.9	1958.2	2099.9	2215.9	2425.2	2586.2	2703.2	2764.6	2882.2	2911.6	2999.7	3094.7	3120.9	3169.4	3216.5	3206.5	3241.2	3231.2	3220	3235.4	3258.9
9.9051	2.7767	0	0	0	4.3429	13.699	21.767	59.199	91.176	142.93	177.06	238.34	299.19	347.26	399.94	477.13	519.5	633.39	720.5	837.28	935.54	1052	1211.2	1332.2	1485.4	1599	1745.9	1878.7	1982.6	2105.3	2180.7	2381.8	2526.9	2658.8	2731.4	2747.5	2772.7	2814	2788.6	2828.8	2896.9	2812.6	2935.7	2871.6	2850	2846.8	2841	2874.2	2833
0	13.766	6.966	0	3.1291	0	0	0	10.077	35.919	85.206	161.06	234.97	340.04	476.22	629.63	796.79	974.36	1189.2	1468.9	1676.1	1928.6	2194.3	2446.4	2723.2	3066.7	3285.5	3343.9	3626.2	3839.1	3995.1	4273	4502.9	4727.4	4974.2	5035.9	5180.9	5162	5675.6	6264.4	6541.2	7065.4	7084.7	7304.8	7197.3	6549.6	6619.8	6719.4	6761.1	6636.8
0	0	0	13.146	8.9035	0	10.343	16.846	45.299	68.201	157.48	209.28	284.68	335.79	410.6	478.27	549.15	614.2	646.68	753.14	848.32	864.91	981.85	1010.1	1036.2	1123.4	1109.2	1169.4	1170.8	1213.5	1223.2	1271.5	1255.5	1315	1399.1	1421.4	1419.3	1407.2	1426.6	1393.9	1493.3	1473.3	1473.8	1476.8	1440.4	1462.7	1452.7	1420.9	1385.8	1443.8
0	3.8152	3.529	0	12.344	4.5408	0	0	1.048	0	0	0	0	0	0	0	0	0	0	0	0	0	0	0	0	0	0	0	0.2949	16.058	12.053	39.29	98.524	123.55	170.97	189.83	240.21	277.51	293.09	288.33	343.65	382.97	449.6	463.71	510.93	531.61	532.49	515.3	509.32	555.54
22.703	3.0996	0	0	0	0	2.8459	4.886	23.131	84.412	162.84	293.7	460.74	637.23	837.92	1026.1	1262.7	1464.1	1694	1878.4	2051.3	2196.1	2393.6	2491.5	2675.2	2950.2	2999.1	3114.1	3221	3405.4	3472.6	3541.9	3639.9	3728	3839.8	3842.9	3932.2	4066	4181.4	4170.5	4306.3	4440.2	4514.9	4466.6	4563.2	4587.2	4645.8	4682.2	4631.1	4661.2
11.906	11.428	5.9801	0	0	0	0	0	0	0	17.823	55.691	114.83	190.22	270.89	361.62	522	586.56	780.75	997.5	1171.8	1383.4	1583.3	1788.6	1961.2	2137.2	2441.4	2631.2	2730.4	2812.5	3027.3	3083.8	3184.9	3422.5	3441.8	3608.8	3746	4031.7	4028.5	4344	4335.9	4425.5	4659.7	4585.4	4750.5	4616.2	4561	4537.6	4736.8	4555.1
3.9581	0	6.412	0	1.6043	0	26.57	30.07	62.275	129.24	192.95	283.53	380.34	509.51	626.63	839.24	927.38	1098.5	1241.5	1471.1	1655.5	1852.7	1975.1	2123.5	2330.6	2423.8	2637.9	2995.6	3011.7	2965.3	3063.8	3227	3378.3	3436.3	3795.4	3484.7	3494	3658.1	3694.2	3773.1	3886.6	3942.2	4052.8	4078.3	4153.7	3759.2	3746.4	3818.4	3832.5	3857.5
0	1.4787	0	0	8.6866	0	4.3479	0	5.969	39.484	62.55	125.95	184.99	280.71	356.27	457.2	565.91	687.33	832.46	938.1	1075.4	1210.9	1363.8	1556	1709.4	1891.4	2074.3	2318.8	2455	2599.9	2797.2	2976.5	3060.4	3217.1	3366.7	3383.4	3665.1	3713.8	3821	3832.9	3907	4071.2	4087.3	4209.3	4238.8	4301.5	4311.1	4406.2	4364.7	4389.2
7.1325	0	0.30596	0	5.8131	0.058748	0.12482	0	0	0	0	0	0	0	0	0	0	0	3.5227	0	10.042	7.5563	33.165	66.759	59.518	91.496	117.37	124.26	140.53	195.28	250.51	292.59	328.45	396.92	472.28	530.15	556.06	642.03	694.87	732.34	797.95	855.13	874.81	959.1	990.91	1006.8	1031.9	1060.3	1099.2	1113.8
7.1133	4.895	0	0	0	8.5212	0	12.339	10.648	12.415	33.849	68.62	121.85	191.45	257.13	344.99	405.83	496.33	560.15	685.67	810.96	918.88	1011.6	1086.9	1290.5	1417.1	1480.8	1646.8	1689.7	1891	1975.2	2068.7	2201.8	2275.2	2359.8	2443.9	2614.5	2681.5	2635.7	2640	2751.7	2718.6	2776.6	2837.7	2844.2	2875.3	2909.9	2841.5	2790.9	2838.6
21.176	0	1.1909	0	0	0	0	2.3681	10.525	27.156	45.981	72.182	110.57	137.37	165.35	196.28	265.54	249.95	340.26	337.99	391.12	397.37	422.17	472.02	487.12	522.27	539.03	570.65	597.36	604.42	601.39	646.46	762.93	767.86	809.92	852.24	936.04	998.11	1041.7	1110	1122.6	1175.6	1204.9	1251.3	1320.4	1382.8	1388.7	1480.3	1462.8	1482.9
0	0	0	0	1.5608	64.868	139.81	211.11	309.17	443.45	596.47	757.39	938.82	1182.8	1417.6	1590.4	1862.7	2179.5	2345.7	2607.1	2891.4	3138.4	3646.7	3993.2	4173.8	4341.5	4550.2	4839.8	5147.6	5284.6	5474.9	5697.8	5903.2	6116.4	6282.1	6392.7	6414.2	6665.8	6716.7	6700.9	6785.7	6874.2	6908.7	6921.6	6959.5	6979.2	6999.8	7034.8	7000.1	6918.8
21.577	11.694	0	0	4.58	0	0	0	0	0	0	0	0	43.197	92.853	150.39	245.12	312.55	453.92	514.54	704.57	750.03	907.67	1026.8	1130.7	1306.9	1402.8	1512.7	1659.7	1855.2	1927.2	2099.3	2191	2385.3	2578.1	2685.3	2768.9	2801.4	2999	3058.1	3221.2	3430.4	3454.7	3493.2	3375	3639.1	3650.6	3616.3	3723.9	3723.8
1.361	12.539	3.5005	0	0	0	6.4283	34.813	80.42	170.86	252.36	381.96	586.58	782.9	1005.6	1303.2	1608.8	1928.3	2229.1	2612.5	2933.8	3418.2	3787.8	4100.3	4332.3	4829.7	5193.2	5537.4	5824.8	6214.6	6560.1	6822.2	7406.4	7623.8	7886.6	7924.8	8046.8	8336.2	8504.7	8505.7	8586	8690.5	8785.1	8827	8922.9	8755.1	8986.4	9047.8	8927.3	8995.6
27.157	18.391	2.9782	3.1276	0	0	0	0	0	31.431	66.504	148.98	268.92	416.93	618.5	815.47	1076	1340.4	1649.6	1848.1	2110.5	2365	2546.9	2823.9	3065.6	3339.6	3491.3	3690.4	3844.7	3979.9	4168.1	4231.9	4139.5	4687.5	4782	4957.1	5149.1	5082.5	5291.7	5355.1	5482.6	5533.9	5643.8	5658.3	5671.5	5762.3	5727.9	5760	5890.4	5852.2
24.925	12.059	0	0	0	0	0	0	0	0	8.8651	24.763	40.301	80.473	132.89	160.56	195.04	259.5	315.89	388.02	453.69	500.07	579.78	614.37	636.16	733.23	784.65	851.16	906.92	968.64	1040.6	1053.1	1119.3	1159.4	1193.5	1264.4	1293.8	1351.9	1347.5	1415.2	1433.2	1470.9	1446.2	1490.2	1492.8	1527.8	1563.6	1523.2	1538.1	1577.9
0	0	0	0	10.331	15.551	0	0	0	0	0	0	0.62023	20.931	92.078	139.97	187.29	258.77	300.86	405.43	448.18	549.18	680.87	690.36	786.82	886.94	944.47	1056.4	1114.3	1247	1229.4	1288.6	1395.5	1483.8	1470.7	1537.3	1511.7	1628.3	1599	1611.6	1667.3	1620.2	1651.2	1737.4	1730.5	1755.9	1805.1	1727.1	1690.6	1688.8
9.5341	8.9598	3.4415	0	4.2547	0	7.6337	0	11.199	68.837	113.28	203.5	300.93	454.07	589.25	758.39	938.73	1153.2	1348.6	1545.4	1700.5	1984.5	2266.3	2357.7	2515.4	2606.5	2710.2	2884.1	2888.9	3082.1	3170	3301.9	3443.9	3506	3667.8	3780.1	3799.1	3907.3	4000.9	4068.6	4035.4	4114.7	4157.8	4210.2	4145	4168.4	4188	4131.4	4171.9	4114.9
19.664	3.3153	0.95624	0	0	0	0.081383	50.876	109.71	201.03	299.37	480.53	584.34	719.23	923.36	1135	1262.7	1421.8	1633.1	1826	1929.6	2155.1	2329.5	2465.5	2557.5	2840.9	2997.1	2420.4	2628.6	2686.6	2701.7	2805	2881.2	3055.1	3201.2	3172.4	3261.4	3379.8	3380.6	3371	3374.7	3481.3	3561.6	3546.4	3544.3	3457.5	3517.5	3609	3419.4	3566
29.029	18.422	0.16432	0	0	0	0	0	0	0	0	0	0	0	0	42.504	74.22	143.34	157.82	199.13	267.14	325.97	365.67	445.12	465.69	530.77	573.79	660.78	686.09	791.49	816.38	888.77	963.72	994.46	1053	1102.3	1175	1217.3	1292.9	1373.2	1388.6	1411.2	1518.1	1499.9	1494.2	1529.4	1559.7	1552.7	1610.4	1573.9
17.28	6.2276	0	0	0	3.05	0	0	0.24944	4.3212	2.8089	26.443	59.331	107.79	169.46	246.57	328.78	436.24	507.63	641.78	749.52	844.95	966.76	1070.4	1155.7	1231.8	1276.1	1376.1	1398.2	1462.1	1497.2	1507.9	1572.7	1608.7	1650.1	1707.9	1704.9	1737.5	1760.4	1768.8	1834.9	1812.5	1814.5	1812.3	1805.8	1785.1	1812.2	1777.4	1788	1794.4
14.387	7.9868	0	0	0.95867	3.6627	0	8.581	21.426	33.105	56.353	96.335	112.66	113.64	177.66	226.74	314.97	339.58	436.43	515.35	602.12	630.48	646.31	737.96	765.9	780.96	755.62	865.12	957.27	1593.1	1500.8	1574	1574.1	1574	1618.9	1624.8	1669.4	1777.9	1859	1738.2	1756	1804.9	2134.5	1063.9	1093.2	1084.2	1103.4	1128.9	1090.5	1167.2
19.642	11.326	0	0	1.0417	0	0	0	0	0	0	0	0	0	0	19.03	54.15	81.944	123.54	157.12	214.15	274.06	314.78	341.64	372.85	415.16	457.46	491.8	550.02	582.83	528.8	550.08	550.78	575.55	569.17	605.18	497.49	467.86	459.95	446.14	451.65	421.26	415.69	399.68	361.12	334.97	313.92	311.2	301.19	295.55
0	0	0	0	18.117	158.2	340.51	606.44	893.83	1176.2	1567.3	1889.8	2270.7	2655.6	2968.5	3262.1	3509.7	3690.7	3961.3	4307.2	4332.2	4540.2	4650.1	4740.8	4881.1	4938.8	5046.4	5084.7	5242.3	5279.5	5402.5	5425.2	5591.9	5637.2	5795.6	5968.7	6054.1	6183.6	6206.5	6238.8	6208.9	6188.5	6335	6461.1	6422.4	6460	6512.8	6518.5	6398.8	6468.6
14.133	10.529	0.75751	0	0	0	1.3649	5.5994	15.41	39.356	83.508	133.49	165.51	221.02	293.64	347.13	429.56	511.94	579.82	691.78	770.92	840.3	902.25	1050.4	1121.7	1250.2	1375.7	1500.3	1671	1844.5	1974.5	2138.1	2345.4	2627.5	2746.9	2821	2922.3	3023.3	3141.1	3008.8	3255.3	3297.8	3389	3391.9	3398.8	3279.1	3381.9	3236.3	3305	3349
1.6547	5.1578	0	3.3766	11.644	0	1.453	0	27.209	70.019	112.61	200.72	276.02	408.95	540.77	692.84	843.74	1028.7	1205.3	1351.4	1452.6	1572.9	1706.1	1877.2	2003.5	2104.4	2270.4	2324.9	2470.3	2536.7	2723.8	2812.2	2972.4	3012.2	3082.5	3246.4	3250.1	3384.9	3435.7	3495.7	3515.3	3606.7	3647.8	3713.7	3691.6	3829.1	3821.8	3850.4	3871.3	3917.1
0	0	0	0	16.388	36.077	57.488	70.984	76.942	101.01	119.58	129.87	145.12	158.22	184.43	200.48	217.9	241.81	281.45	307.74	353.55	346.09	427.45	457.75	487.18	539.71	540.45	575.26	586.39	606.58	614.28	556.93	591.69	592.79	592.94	591.4	611.61	619.16	619.73	624.64	616.57	636.13	625.42	646.23	643.3	628	638.59	636.86	619.19	605.7
3.5466	1.9839	2.2326	0	0	0	3.6528	1.2985	3.2963	11.786	20.011	59.455	101.6	169.26	245.56	400.9	538.39	775.83	1000.7	1215.2	1474.1	1735.2	1955.3	2200.4	2420.2	2583.5	2740.7	2924.5	3305.8	3487.7	3474.8	3478.1	3610.8	3802.8	3942.1	4173.2	4289.6	4283.1	4351.7	4351.6	4600.3	4636.8	4679.1	4794	4789.5	4854.9	4901.6	4854.6	4875.9	4840.3
0.94814	6.4004	1.922	1.9362	0	0	0	12.22	34.146	73.811	101.54	135.5	182.09	250.57	267.87	359.6	429.77	533.08	641.17	775.44	873	1050.2	1182.2	1346.8	1546.1	1764.2	2026.2	2274.1	2572.2	2927.6	3165.3	3416	3877.4	4245.7	4522.9	4782.5	5172	5596.7	5755.7	6036.9	6443.2	6614.4	6887.7	7075.6	7250.7	7152.6	7487.4	7598.8	7595.1	7674.5
33.323	20.591	0	0	0	0	0	0	0	0	0	0	0	0	0	10.33	133.71	184.86	123.77	180.5	392.96	301.51	391.07	517.75	613.2	744.23	983.79	1107	1239.3	1305	1435.7	1573.1	1383	1515.4	1615.7	1719.9	1877.1	2011.9	2199.8	2339.2	2481.5	2604.5	3312.2	2898.6	2851.8	3018.8	2975.7	3050.2	3175.4	3247.2
7.5526	0	0	0	0	2.6297	31.746	38.075	63.649	89.972	137.96	197.92	362.82	477.86	645.01	791.2	992.72	1209.8	1434.7	1701.4	1885.4	2227.8	2464.7	2860.7	3113.2	3490.2	3631.3	4137.1	4445.6	4676	4598	4677.7	4884	5154.7	5288.4	5541.8	5466.5	5849	6057.8	6085.2	6073.6	6201.3	5814.9	6041.3	6047.4	5917.7	6059.6	6098.4	6196.4	6359.1
0	11.626	5.1653	10.224	4.6576	0	0	0	0	0	0	0	0	0	0	18.893	43.022	149.55	252.05	313.36	399.95	511.69	648.14	818.27	1021.7	1191.6	1359.2	1548.2	1758.7	1918.3	2109.6	2307	2511.5	2708.9	2858.8	3154.8	3546.2	3683.4	3673.5	3947.7	4057.6	4071.2	4190.3	4281.4	4295.7	4490.1	4301	4536.2	4604.4	4643.5
17.799	13.17	0.84596	0	0	0	0	0	0	0	0	29.798	84.712	150.55	235.37	332.92	464.22	571.75	751.61	882.42	1007.3	1135.5	1286.5	1451.6	1562.4	1707.7	1833.8	2046.9	2240.5	2438.8	2629.8	2778.2	2870.2	3183.5	3506.5	3677.2	3780.9	3945.8	4134.8	4406.7	4468.5	4660	4962.7	5115.6	5292.6	5346	5584.2	5685.5	5791.5	5870.5
0	4.3997	2.497	0	9.9846	4.5261	14.361	40.126	22.004	57.579	49.483	74.448	119.16	143.77	219.23	303.56	412.93	545.26	671.57	767.09	952.03	1023.2	1135.1	1263.3	1610.7	1823.8	1884.3	2074.1	2485	2730.7	2809.8	3193.9	3522.9	3510.7	3881.6	4026.7	4168.1	4457.4	4543	4464.6	4754.8	4860	4951.2	4996.8	5116	5098.9	5162	5284.2	5256.9	5370.4
10.322	5.5616	0	0	0	0	30.343	35.408	68.711	127.04	152.01	219.5	275.73	351.66	442.27	598.95	693.79	812.23	964.09	1090.1	1247	1393.6	1488.4	1593.7	1738	1943	2003.2	1894.5	2006	2053	2073.9	2048.9	2105.9	2187	2347.6	2311.3	2374.5	2470.2	2493.8	2500.3	2610.8	2601.3	2727.3	2686.4	2587.2	2575.9	2594.2	2654.2	2672.2	2662.3
2.3257	9.348	0	0	0	9.6762	29.442	63.625	85.54	128.94	173.82	225.46	295.01	355.53	417.69	496.15	620.67	713.57	810.54	917.65	1047.1	1203.7	1326.5	1457.2	1560.4	1766.9	1850.4	1986.1	2043.8	2075.8	2288.7	2421.8	2449.8	2501.3	2512.3	2596.5	2691.9	2736.1	2857.6	2992.8	3117.5	3264.3	3443.2	3473.5	3482	3750.5	3765.4	3751.9	3913.8	3429.8
12.982	5.7796	0	0	8.2075	0	0	0	0	0	0	35.181	62.24	122.42	175.76	264.61	383.6	443.02	557.38	650.21	784.04	933.6	1186.9	1179.3	1286.5	1457.4	1550.9	1575.2	1605.5	1685	1783.3	1808.5	1924.6	2033	1997.5	2038.7	2148.7	2123.3	2242.8	2253.8	2308.6	2412.6	2414.8	2465	2495.2	2510.2	2478	2511.9	2740	2873.5
3.2489	7.6485	0	4.5824	3.0357	0	0	0.070526	19.344	32.344	43.975	79.369	104.16	168.15	237.4	337.16	419.02	574.23	713.67	860.53	997.89	1111.8	1289.7	1514.4	1719.7	1877.1	2044.7	2292	2463.5	2621.4	2862.5	2996.8	3136.2	3441.4	3507.3	3589.9	3574	3763.6	3755.8	3961.2	4124.3	4155.5	4213.1	4391.5	4459.4	4565.3	4597.4	4665.9	4649.7	4759
0	0	0	10.159	15.403	0	1.164	12.155	35.045	91.566	131.63	195.64	307.43	517.36	644.32	820.84	1003.8	1188.8	1204.5	1606	1835.8	2015.6	2236.1	2407.3	2588.2	2891.1	3096.3	3281	3447.1	3665.5	3864.2	4016.4	4192.2	4543.8	4749.2	5043.7	5211.7	5307.5	5514.3	5799.8	6084.5	6446.8	6564.4	6610.8	6699.6	6727.5	6830.2	6942.8	6889.6	6955
37.189	30.304	8.3012	0	0	0	0	0	0	14.477	61.438	70.813	179.9	216.35	285.74	336.32	475.98	529.38	653.29	795.45	886.25	1031.6	1167.5	1338.2	1455.1	1642	1811	1962.6	2567.2	2213.8	2339.6	2638.4	3183.4	3358.2	3296.3	3321.6	3890	3946.5	4164.4	4365.8	4452.3	4576	4862	4876.3	4930.2	4926.2	5132.1	5094	5188.1	4786
0	0	0	0	28.382	7.3629	27.431	29.188	0	143.31	246.38	364.1	557.48	737.83	924.57	1158.7	1318.9	1481.7	1752.6	2001.5	2233.3	2480.1	2754.8	2935.1	3115.8	3290.5	3462.2	3530.4	3564.3	3696.4	3695.6	3780.7	4065.5	4105.7	4119.3	4109.3	4002.2	4173.2	4323.3	4204.6	4237.4	4247.4	4272.7	4259.9	4160.6	4101.1	4140.6	4296.2	4387.7	4486.7
1.0793	19.314	0	2.7173	9.1859	0	0	0	0	0	0	0	0	0	0	0	0	4.4667	15.885	38.981	42.853	49.252	75.694	110.02	171.49	216.12	273.96	327.8	429.78	462.83	468.24	592.27	683.92	835.24	987.56	1064	1190.7	1479.7	1553.5	1789.1	1931.9	1964.9	2118.7	2249.9	2214.7	2297.1	2611.3	2397.1	2152.1	2220.1
0	3.1124	1.5223	0	0	0	27.152	50.666	102.32	159.15	233.46	324.65	448.2	593.61	754.96	946.49	1142.5	1344.6	1468.8	1697.7	1666.6	1885.3	1991.8	2244.9	2236.5	2353.9	2550.5	2583.6	2800.2	2926.3	3022.5	3119.2	3394.6	3560	3711.4	3786.3	3894.1	3857.2	4618	4002.8	4886.3	5036.1	5165.2	5216.1	5351	5358.6	5434	5549.4	5571.3	5661.7
5.012	7.9955	2.1921	3.4928	3.1932	0	0	0	0	0	3.4686	35.759	75.181	130.73	210.57	292.79	383.59	491.31	617.87	764.74	850.19	893.92	1010.9	1131.5	1211.3	1311.8	1420.2	1530	1639.7	1638.9	1729.8	1844.6	2018.1	2069.3	2141.3	2309.3	2413.7	2534.5	2482.5	2580.1	2585	2719.3	2804.7	2909.7	2975.8	3113.4	3166.7	3151.8	3132.7	3295.7
24.474	0.89515	5.949	0	0	0	0	0	0	0	0	0	0	0	0	0	0	0	0	0	0	0	0	0	0	0	0	0	0	3.645	33.848	85.018	138.97	190.69	269.5	357.85	429.34	510.51	614.69	697.24	758.29	854.03	908.43	973.02	1044.8	1092.5	1136.9	1203.5	1252.6	1344.6
11.131	14.999	0.69941	0	14.618	0	0	0	0	0	0	0	8.5964	44.448	79.457	115.72	180.93	233.85	317.65	380.26	449.23	507.34	593.4	697.6	804.53	983.12	1066.1	1175.9	1285	1356.7	1395.4	1456	1502.8	1533.1	1596.1	1641.3	1687.8	1670.7	1728.2	1740.2	1762.4	1862.8	1862.3	1858.4	1862.8	1820.5	1836.4	1832.6	1840.2	1778.8
18.948	4.3074	4.1131	0	4.2645	0	0	0	0	0	0	1.603	14.446	26.073	72.878	125.43	189.72	268.35	356.91	444.76	540.67	646.36	738.99	800.04	932.69	991.43	1091.6	1165.6	1227	1278.1	1273.4	1380.5	1386.1	1447.8	1511	1565.2	1553.6	1640.9	1635.6	1671.1	1664.5	1694	1767.9	1758.4	1775.7	1799.9	1782.5	1785.3	1801.9	1767
0.54255	6.7776	0	0	13.242	0	0	9.6467	1.2275	14.087	0	27.143	0	28.5	39.166	53.24	25.73	71.618	72.52	94.511	116.5	125.42	178.22	189.34	211.45	242.08	266	318.72	352.21	414.63	416.57	469.3	543.5	576.03	628.36	654.7	705.05	733.1	798.4	806.55	844.98	860.35	912.91	913	951.72	982.98	1047.4	1091.8	1106.5	1126.7
10.92	25.25	2.4925	4.7991	5.7138	0	0	0	0	0	0	0	0	0	0	0	0	0	21.407	45.695	65.097	74.785	129.42	161.82	239.47	291.84	368.04	446.94	484.17	620.17	699.28	829.36	948.89	1099	1267.9	1355	1535.2	1682.1	1863.5	2059.8	2181	2355	2573.2	2638.9	2804.5	2941.2	3030.5	3048	3349.7	3206.1
0	8.0822	0	0	14.794	0	0	0	0	27.243	63.303	111.35	193.91	301.09	420.34	491.81	665.5	862.77	1037.2	1306.9	1456.6	1727.1	1805.7	2033.5	2321.6	2633.9	2345.3	2550.2	2742.6	2989.1	3193	3504.9	3669.8	3875.2	4108.6	4290.9	4436.4	4594.9	4693.3	4876.9	4922.5	5169.7	5418.7	5426.4	5639.7	5661.7	5792.7	5964	5996.7	5960.5
1.007	11.493	0	1.4562	5.3599	0	0	0	6.866	30.759	57.301	86.774	105.55	144.85	174.95	221.99	303.97	392.19	485.26	589.66	739.13	876.72	995.52	1067.1	1249.5	1540.7	1686.8	1851.4	2021.2	2134.3	2290.1	2558.5	2772	2993.5	3143.7	3316.8	3379	3447.8	3672.5	3772.3	3890.5	3981.7	3933.1	4054.9	4193.1	4175.9	4339.3	4459.1	4488.8	4503.1
0	6.3487	0	0	10.525	2.3618	0	0	0	0	0	0	0	0	0	0	0	0	0	0	0	0	0	0	0	7.2708	45.361	85.528	131.56	177.86	221.88	272.11	349.65	386.29	491.35	546.07	700.24	754.94	880.76	919.13	1003.4	1100.6	1224.9	1287.3	1399.1	1704.1	1489.4	1533.7	1507.4	1540.6
0	9.8887	0	0	38.241	0	0	0	0	6.622	16.214	23.71	40.446	80.216	113.03	128.3	167.4	194.74	211.59	244.12	333.71	366.75	408.41	482.33	532.3	627.26	737.72	775.39	807.19	922.91	997.54	984.97	1063.4	1168.2	1220.3	1291.6	1356.7	1412.3	1466.4	1516.6	1577.8	1706.7	1712.4	1770.2	1797.6	1838.9	1857.7	1878.7	1890	1902.4
0	0	0	0	6.5344	11.184	37.758	55.828	100.52	90.206	148.98	269.24	380.12	561.04	744.4	983.49	1261.2	1632	1774	2266.8	2662	2800.5	3333	3932.7	3965.5	4413.2	4984.2	5582.5	5376.6	5573.4	6141.1	6187.1	6542.2	6458.5	6818.4	7032.1	7211.5	7474.1	7723.5	7937.5	8173.8	8269.9	8285.3	8612.1	8616.3	8760.2	8636.8	8701.7	8900	8829.9
[truncated: 78 more columns]
